# Supplementary material for: A brief history of bird flu
Source: Philos Trans R Soc Lond B Biol Sci. 2019 May 6;374(1775):20180257. doi: 10.1098/rstb.2018.0257 (PMC6553608; doi:10.1098/rstb.2018.0257)
Supplement: Data for segments 1,2,3,5,7,8 - 10279 taxa [file rstb20180257supp2.zip]

Archive with 20 entries (19 files):
- internals_subsample/
- internals_subsample/hxnx_all_seg1_10279_bat_og.fas
- internals_subsample/hxnx_all_seg1_10279_bat_og_ape_tn93_nj_batroot.nwk
- internals_subsample/hxnx_all_seg1_10279_bat_og_infoTbl.txt
- internals_subsample/hxnx_all_seg2_10279_bat_og.fas
- internals_subsample/hxnx_all_seg2_10279_bat_og_ape_tn93_nj_batroot.nwk
- internals_subsample/hxnx_all_seg2_10279_bat_og_infoTbl.txt
- internals_subsample/hxnx_all_seg3_10279_bat_og.fas
- internals_subsample/hxnx_all_seg3_10279_bat_og_ape_tn93_nj_batroot.nwk
- internals_subsample/hxnx_all_seg3_10279_bat_og_infoTbl.txt
- internals_subsample/hxnx_all_seg5_10279_bat_og.fas
- internals_subsample/hxnx_all_seg5_10279_bat_og_ape_tn93_nj_batroot.nwk
- internals_subsample/hxnx_all_seg5_10279_bat_og_infoTbl.txt
- internals_subsample/hxnx_all_seg7_10279_bat_og.fas
- internals_subsample/hxnx_all_seg7_10279_bat_og_ape_tn93_nj_batroot.nwk
- internals_subsample/hxnx_all_seg7_10279_bat_og_infoTbl.txt
- internals_subsample/hxnx_all_seg8_10279_bat_og.fas
- internals_subsample/hxnx_all_seg8_10279_bat_og_ape_tn93_nj_batroot.nwk
- internals_subsample/hxnx_all_seg8_10279_bat_og_infoTbl.txt
- internals_subsample/hxnx_internals_10279_infoTbl.xlsx
