# Supplementary material for: A brief history of bird flu
Source: Philos Trans R Soc Lond B Biol Sci. 2019 May 6;374(1775):20180257. doi: 10.1098/rstb.2018.0257 (PMC6553608; doi:10.1098/rstb.2018.0257)
Supplement: Data for segments 1,2,3,5,7,8 - 10279 taxa [file rstb20180257supp2.zip › internals_subsample/hxnx_all_seg1_10279_bat_og.fas]

>H17N10_Bat_CY103881_A/little_yellow-shouldered_bat/Guatemala/164/2009|2009.367
atggagagaatcaaagaattactagaaatggtcaaaaattcccgcatgagggaaattttaacaaccaccagcgttgaccatatggcagtaatcaagaaatacaccagtgggaggcaggagaaaaaccctgcactacgaatgaaatggatgatggccatgaaatacccaataagtgcctcctcacgaatcagagaaatgataccagagaaagacgaagacggaaacacactctggaccaacaccaaagacgctgggagtaaccgcgttcttgtttcccctaacgcagtcacatggtggaacagagctgggccagtgtccgacgttgtgcactatccacgtgtttacaagatgtattttgacagactggagagactaacccatgggacatttggaccggtaaaattctacaatcaggtgaaagtaaggaaaagagtagacatcaatccgggacacaaagacctcacctccagagaggcacaagaagtcattatggaagtggtgttcccaaatgaagtcggagcaaggacgctgtcctctgacgctcaattgacaataaccaaggaaaaaaaggaagagctgaagaactgcaaaatatcacctataatggttgcatacatgctggaaagggaactagtcagaagaacgagatttcttccaatagcaggggcaacttcaagcacttatgttgaggtcttacatttgacacaaggaacctgctgggagcaacagtacactccaggaggggaagctgagaatgatgatcttgatcagacattaataattgcatcaagaaacatagttagaagatcaatagtagcaatagatcctcttgcctcattactatccatgtgtcacacaacgagtatatcttcagagcccttagttgaaattcttcgatccaacccaactgatgagcaagcagtgaacatttgcaaagccgctctgggaattagaataaacaacagttttagttttgggggatacaattttaagagggttaaaggaagctcccagagaacagaaaaagcagtgctaactggaaatcttcaaactttaaccatgacaatatttgagggatatgaagagtttaacgtttcgggtaaaagggcctctgccgttttaaagaaaggaacccaacggctcatccaagctataataggagggagaacattggaggacattttaaatttaatgattacactaatggtattttctcaggaagaaaaaatgctcaaagcagtaagaggtgatctaaacttcgtaaatagagccaaccaaaggctaaacccaatgtatcaactccttaggcatttccaaaaggactcaagtactctattaaggaattgggggactgaagaaatagaccctataatgggaatagctggtataatgcctgatgggacgatcaataaaaaccaaacacttataggagtcaggctcagccaagggggtgtggatgagtactctttcaatgaaagaatcagagtcaacatagacaaatatctaagagtaagaaatgaaaagggagaacttctcatcagccctgaggaagtcagtgaggcccagggtcaggaaaaactcccaattaactacaactcttccttaatgtgggaagtaaacggaccagagtccatcctcactaacacctaccattggataataaaaaactgggagctgctgaagacccaatggatgaccgatccaacagtcttatacaacaggatggaatttgagccatttcaaactttaatccctaaagggaatcgggctacctacagtggttttaccaggactcttttccaacaaatgagggatgtcgaaggaacatttgatagcatacaagtaataaaactgctcccgttctcagcccatcctccctctttgggaaggacccaattcagctcctttacactgaacataagaggagcacccttaagactgctaataaggggaaactctcaggtctttaactacaaccagatggaaaatgtaatcattgtcttggggaagagtgttgggagtcccgaaaggtccatactaactgaaagcagcagcattgaatctgcggtattgagaggattcctgatcttagggaaagccaatagcaaatatggacccgtgctaacaattggggagctggacaaactagggcggggagaaaaagccaatgtcctcataggacaaggggacacagtgttggtcatgaaacgaaaaagagactctagcatacttactgatagccagacagccctcaaaagaattcgtttggaggagtcgaagtaa
>H17N10_Bat_CY103889_A/little_yellow-shouldered_bat/Guatemala/060/2010|2010.704
atggagagaatcaaagaattaatggaaatggtcaaaaattcccgcatgagggaaattttaacaaccaccagcgttgaccatatggcagtaatcaaaaaatacaccagtgggaggcaggagaaaaatcctgcattacgaatgaaatggatgatggccatgaagtacccaataagtgcctcctcacgaatcagagaaatgataccagaaaaagacgaagacgggaacacactttggaccaataccaaggacgctgggagtaaccgcgttcttgtttcccctaacgcagtcacgtggtggaacagggctgggccagtgtccgacgttgtacattatccacgcgtttacaagatgtattttgacagactggaaagactaacccatgggacatttggaccggtaaaattctacaaccaggtgaaagtaaggaaaagagtagatatcaatccgggacacaaagatctcacctctagagaggcacaagaagtcatcatggaagtggtatttccaaacgaagtcggagcaaggacgctgtcctctgatgcccaactgacaataaccaaagagaaaaaagaagagctgaagaattgcaaaatatcacctataatggttgcatacatgctggaaagggaactagttagaagaacgagatttcttccaatagcaggggcaacttcaagcacttatgttgaggtcctacatttgacacaaggaacctgctgggagcaacaatacactccaggaggggaagctgagaatgatgatcttgatcagacattaataattgcatcacgaaacatagtcagaagatcaatagtagcaatagatcctcttgcatcattactatccatgtgccacacaacgagtatatcttcagagccattagttgaaattcttcggtccaacccaactgatgagcaagcagtaaacatttgcaaagccgctctggggattagaataaacaacagttttagttttggaggatacaactttaaaagggttaaaggaagctcccagagaacggaaaaagcagtactaactggaaatcttcaaactttaaccatgacaatatttgaaggatatgaagagttcaatgtttcgggtaaaagggcctctgccgttttaaagaaaggagcccaacgactcatccaagctataataggagggagaacattggaggacattttaaatttaatgattacactaatggtgttttctcaagaagaaaaaatgctcaaagctgtaagaggtgatctaaacttcgtaaatagagccaaccaaagactaaacccaatgtatcaacttctcaggcatttccaaaaagactcaagcactctattaaagaactggggaactgaagagatagaccctataatgggaatagctggcataatgcctgatgggacaatcaataagactcaaacacttatgggggtcagactcagccaagggggtgtagatgaatactctttcaatgagagaatcagagtcaacatagacaagtatctaagagtgagaaatgaaaagggagaacttctcatcagccctgaggaagtcagtgaggcccagggtcaggaaaagcttccaattaattacaactcttccttgatgtgggaagtaaacggaccggagtccatcctcaccaacacctatcattggataataaagaactgggagctgctgaagacccaatggatgaccgacccaacagtcttatacaacaggatagaatttgagccatttcaaactttaatccctaaggggaatcgggctatttacagtggttttaccaggactctcttccaacaaatgagggatgtcgaaggaacatttgacagcatacaaataataaaactactcccgttctcagcccatcctccctcattgggaaggacccaattcagctcctttacactgaacataagaggagcacccttaagactactaataaggggaaactctcaggtttttaactacaatcagatggaaaatgtaatcattgtcttggggaagagtgttgggagccccgaaaggtccatactgactgaaagcagcagcattgaatctgcggtattgagagggttcctaatcttagggaaagccaatagcaaatatggacctgtgctaacgattggggagctggacaaactagggcggggagaaaaagccaatgtcctcataggacaaggggacacagtgttggtcatgaaacggaaaagagactctagcatacttactgatagccagacagccctcaaaagaattcgtttggaggagtcgaagtaa
>H17N10_Bat_CY103873_A/little_yellow-shouldered_bat/Guatemala/153/2009|2009.367
atggagagaatcaaagaattactagaaatggtcaaaaattcccgcatgagggaaattttaacaaccaccagcgttgaccatatggcagtaatcaagaaatacaccagtgggaggcaggagaaaaaccctgcactacgaatgaaatggatgatggccatgaaatacccaataagtgcctcctcacgaatcagagaaatgataccagagaaagacgaagacggaaacacactctggaccaacaccaaagacgctgggagtaaccgcgttcttgtttcccctaacgcagtcacatggtggaacagagctgggccagtgtccgacgttgtgcactatccacgtgtttacaagatgtattttgacagactggagagactaacccatgggacatttggaccggtaaaattctacaatcaggtgaaagtaaggaaaagagtagacatcaatccgggacacaaagacctcacctccagagaggcacaagaagtcattatggaagtggtgttcccaaatgaagtcggagcaaggacgctgtcctctgacgctcaattgacaataaccaaggaaaaaaaggaagagctgaagaactgcaaaatatcacctataatggttgcatacatgctggaaagggaactagtcagaagaacgagatttcttccaatagcaggggcaacttcaagcacttatgttgaggtcttacatttgacacaaggaacctgctgggagcaacagtacactccaggaggggaagctgagaatgatgatcttgatcagacattaataattgcatcaagaaacatagttagaagatcaatagtagcaatagatcctcttgcctcattactatccatgtgtcacacaacgagtatatcttcagagcccttagttgaaattcttcgatccaacccaactgatgagcaagcagtgaacatttgcaaagccgctctgggaattagaataaacaacagttttagttttgggggatacaattttaagagggttaaaggaagctcccagagaacagaaaaagcagtgctaactggaaatcttcaaactttaaccatgacaatatttgagggatatgaagagtttaacgtttcgggtaaaagggcctctgccgttttaaagaaaggaacccaacggctcatccaagctataataggagggagaacattggaggacattttaaatttaatgattacactaatggtattttctcaggaagaaaaaatgctcaaagcagtaagaggtgatctaaacttcgtaaatagagccaaccaaaggctaaacccaatgtatcaactccttaggcatttccaaaaggactcaagtactctattaaggaattgggggactgaagaaatagaccctataatgggaatagctggtataatgcctgatgggacgatcaataaaaaccaaacacttataggagtcaggctcagccaagggggtgtggatgagtactctttcaatgaaagaatcagagtcaacatagacaaatatctaagagtaagaaatgaaaagggagaacttctcatcagccctgaggaagtcagtgaggcccagggccaggaaaaactcccaattaactacaactcttccttaatgtgggaagtaaacggaccagagtccatcctcactaacacctaccattggataataaaaaactgggagctgctgaagacccaatggatgaccgatccaacagtcttatacaacaggatggaatttgagccatttcaaactttaatccctaaagggaatcgggctacctacagtggttttaccaggactcttttccaacaaatgagggatgtcgaaggaacatttgatagcatacaagtaataaaactgctcccgttctcagcccatcctccctctttgggaaggacccaattcagctcctttacactgaacataagaggagcacccttaagactgctaataaggggaaactctcaggtctttaactacaaccagatggaaaatgtaatcattgtcttggggaagagtgttgggagtcccgaaaggtccatactaactgaaagcagcagcattgaatctgcggtattgagaggattcctgatcttagggaaagccaatagcaaatatggacccgtgctaacaattggggagctggacaaactagggcggggagaaaaagccaatgtcctcataggacaaggggacacagtgttggtcatgaaacgaaaaagagactctagcatacttactgatagccagacagccctcaaaagaattcgtttggaggagtcgaagtaa
>H18N11_Bat_CY125942_A/flat-faced_bat/Peru/033/2010|2010.500
atggatcgcataaaagaactactagaaatgacaaaaaattcccgcatgagggaaattttatcgacaacaagtgtcgaccatatggcggtaatcagaaaatacacaagtgggagacaagagaaaaacccggcactaagaatgaaatggatgatggcaatgaaatttccaataagtgcatcagccaaaataaaagaattaataccagaaaaggatgaagatggaaacgtattgtggacaaacacaaaggatgccgggagtaacagattacttgtttcaccaaatgccgtgacttggtggaatagagctggaccaatctcagaagttgtacattatcctaaagtctacaagatgtattttgatagacttgatcggttacaaaatggaacatatggaccagtgaaattttacaaccaaatgaaaataagaaagagagttgatataaatcccgggcacaaggatttgacatcaaaagaagctcaggatgtaataatggaagttgtctttccgaatgaagtgggagcaagaacattatcatcagatgcacaattagcgatcaccaaggagaaaaaacaagagttgcagaactgcaaaatctctccaattatggttgcatacatgcttgaaagggaactagtacgaaaaacaaggttcctaccagttgcaggggcaacctcaagcactcatgttgaagttttacacctaacccaaggcacatgttgggagcaacaatatacaccaggaggtgaagcagagaatgatgacatggatcagactttaataattgctgccaggaacattgtaagaagatcaattgttgcaattgatcccttagcatccttaatatctatgtgtcatactacaaacatatctgccgaaccactcactgaaatactaaaggcgaatccaacagatgagcaagctgtaaatatttgcaaagcagctcttggaatcaaaataaataatagttttagctttggaggctataactttaagaaaataaaaggaaattcaaaaaggagtgaacagcaggtattgactgggaatcttcagacattaacattaacaatctttgaaggttacgaagaattcaatgtatctgggaaaagagcttctgcagtattgaagaaaggaacacaaaggctcatacaagcaattattggtggaagaactattgaagatatactaaatttgatgataacactgatggtcttctctcaagaagataaaatgataaaatcagtaagaggggatttgaatttcctcaacagagcaaatcaacgattgcaccccatgtaccaattattaagacatttccaaaaagactctggagttcttttaaggaactggggaatggaagacatagacccagtaatgggaattatgggaatattaccagatggaacaataaacaggaatactacattggttggagtaagaataagtcagggaggagttgatgaatactctttcaacgaaagaataagagtgtcaattgacaaatacttaagggtcaaaaatgaaaagggagaattactaataagcccagaagaagtaagtgaagcacaaggacaagaaaaattaccaataaactacaattcgtccctgatgtgggaggtaaatggcccagaatcaatactaacaaacacttatcactggatactaaaaaactgggaaatcttaaaaacccaatggatgactacacctaatattctatataatagaatggaatttgaaccttttcaaactttaatacccaaagggaatagagctgcatatagtggttttactagaactctatttcaacaaatgagagatgtagaaggaacctttgacagtattcaaataataaagctcttaccatttgcagcacacccaccgtctgctggtcgaagtcaattcagttccttcaccattaacataagaggtgcaccactcaggcttctaataagagggaactcacaaattttcaactacaataaaatggaaaacagtatcattatattaggaaaaaatgtaggaaaactagatgaatcaataataacagaaaccaacactattgagtctgctgtgttaaggggtttcctaattcttgggaaagccaacagtaaatatggacctgtattgactattgcagagcttgataaattaggaaggggagaaaaagcaaatgtcctgataggacagggagatacagtgttggtcatgaaacgaaaaagagactccagtatacttactgatagccagacagccatcaaaaggattcgtttggaggaatcaaaataa
>H3N2_Swine_MF920131_A/swine/Minnesota/MT_13_01_S55/2013|2013.137
atggaaagaataaaagagctaagagatctaatgtcgcagtcccgcactcgcgagatactcactaagaccactgtggaccatatggccataatcaaaaagtacacatcaggaaggcaagagaaaaacccctcactcagaatgaagtggatgatggcaatgaaatacccaattacagcagacaagagaataatggacatgattccagagaggaatgaacaagggcaaaccctctggagcaaaacaaatgatgctggatcggaccgcgtgatggtatcacccctggccgtaacatggtggaataggaatggcccagcagcaagcacagttcactaccctaaggtatataaaacttacttcgaaaaagtcgaaaggttgaaacatggtacctttggccctgtccacttcagaaatcaagtcaaaataagaaggagggttgacacaaaccctggtcacgcagatctcagtgccaaggaggcacaggatgtaatcatggaagttgttttcccaaatgaggtgggggcaagaatactgacatcagagtcacagctgacaataacaaaagaaaagaaagaagagctccaggattgtaaaattgctcccttgatggtggcatacatgctagaaagagaattggtccggaagacgaggtttctcccagtagctggtgggacaggcagtgtttatattgaagtgctgcatttaacccagggaacatgctgggagcaaatgtacactccaggaggagacgtgagaaatgatgatgttgaccaaagtttgattatcgctgctagaaacatagtaagaagagcagcagtgtcagcagacccattagcatccctcttggagatgtgccacagcacacagattgggggaataaggatggtggatatccttaggcagaatccaacggaggaacaagccgtagacatatgcaaggcagcaatggggctgaggattagctcctctttcagctttggtgggttcaccttcaaaagaacaagcggatcatcagtcaagaaagaagaggaagtgcttacgggcaaccttcaaacactgaaaataagagtacatgaaggatatgaagaattcacaatggtcgggagaagagcaacagctattctcagaaaagcaaccaggagactgatccagctaatagtaagtgggagagatgagcagtcaattgctgaggcaataattgttgccatggtattttcacaagaggattgcatgataaaggcagttaggggtgatttgaactttgtcaatagggcaaaccagcggctgaatcccatgcaccaactcttgaggcatttccaaaaagatgcaaaagtgcttttccagaactggggaattgagcccatcgacagtgtgatgggaatgatcggggtattgcctgatatgaccccaagcactgaaatgtcgctgagggggataagagtcagcaaaatgggagtagatgaatattccagcacggagagagtggtggtgagcattgaccgatttttgagggttcgggaccaacgagggaacgtactattgtctcccgaagaggtcagcgaaacacaaggaacggagaaattgacaataacttattcgtcatcaatgatgtgggagatcaatggtcctgagtcagtgctggtcaacacttatcaatggatcataaggaactgggaaagtttgaagattcaatggtcacaagacccaacaatgttatacaacaaaatggaatttgaaccattccaatctcttgtccctaaggcaaccagaagtcgttacagtggattcgtgagggcactgttccagcaaatgcgggatgtgcttggaacatttgacactgtccaaataataaaactcctaccctttgctgctgctccgccggaacagagtaggatgcaattctcctcactgactgtgaatgtgagaggatcaggattgagaatactggtaagaggcaattctccagtgtttaattacaacaaagcaaccaaaaggcttacaattcttggaaaggatgcaggtgcattgactgaagatccagatgaaggcacagctggagtggagtctgctgtcctgagagggtttctcattttgggcaaagaagacaagagatatggcccagcattaagcatcaatgaacttagcaatcttgcaaaaggagagaaggctaatgtgctaattgggcaaggagacgtggtgttggtaatgaaacggaaacgggactctagcatacttactgacagccagacagctaccaaaagaattcggatggccatcaattag---
>H1N1_Human_MH126165_A/South_Dakota/04/2018|2018.060
atggagagaataaaagagctgagagatctaatgtcgcagtcccgcactcgcgagatactcactaagaccactgtggaccatatggccatcatcaaaaagtacacatcgggaaggcaagagaagaaccccgcactcagaatgaagtggatgatggcaatgaaatacccaattacggcagacaagagaataatggacataatcccagagaggaatgaacaaggacaaaccctctggagcaaaacaaacgatgctggatcagaccgagtgatggtatcacctctggccgtaacatggtggaataggaatggcccaacaacaagtacagttcattaccctaaggtatataaaacttatttcgaaaaggtcgaaaggttgaaacatggtaccttcggccctgtccacttcagaaatcaagttaaaataaggaggagagttgatacaaaccctggccatgcagatctcagtgccaaggaggcacaggatgtgattatggaagttgttttcccaaatgaagtgggggcaagaatactgacatcagagtcacagctggcaataacaaaagagaagaaagaagagctccagaattgtaaaattgctcccttgatggtggcgtacatgctagaaagagaattggtccgtaaaacaaggtttctcccggtagccggtgggacaggcagtgtttatattgaggtgttgcacttgacccaagggacgtgctgggagcagatgtacactccaggaggagaagtgagaaatgatgatgttgaccaaagcttgattattgctgctagaaacatagtaagaagagcagcagtgtcagcagacccattagcatctctcttggaaatgtgccacagcacacagattggaggtgtgaagatggtggacatccttaaacagaatccaactgaggagcaagccgtagacatatgcaaggcagcaatagggttgaggatcagctcatctttcagttttggtgggttcactttcaaaaggacaagcggatcatcagtcaagaaagaagaagaaatgctaacgggcaacctccaaacactgaaattaagagtacatgaagggtatgaagaattcacaatggttgggagaagagcaacagctattctcagaaaggcaaccaggagattgatccaattaatagtaagcgggagaggcgagcagtcaatagctgaagcaataattgtggccatggtattctcacaagaggattgcatgatcaaagcagttaggggcgatctgaactttgtcaatagggcaaaccagagactgaatcccatgcaccaactcttgaggcatttccaaaaagatgcaaaagtgcttttccagaactggggaattgaaaccatcgacaatgtgatgggaatgatcggaatactgcccgacatgaccccaagcacggagatgtcactgagaggaataagagtcagcaagatgggagtagatgaatactccagcacggagagagtggtagtgagtattgaccgatttttgagggttagagatcaaagaggaaacgtactattgtctcccgaagaagtcagtgaaacgcaaggaactgagaagttgacaataacttattcgtcatcaatgatgtgggagatcaacggccctgagtcagtgctagtcaacacttatcaatggataatcagaaactgggaaattgtgaaaattcaatggtcacaagaccccacaatgttatacaacaaaatggaatttgaaccatttcagtctcttgtccctaaggcaaccagaagccggtacagtggattcgtaaggacactgttccagcaaatgagggatgtgcttgggacatttgacactgtccaaataataaaacttctcccctttgctgctgctccaccagaacagagcaggatgcaattttcttcattgactgtgaatgtgagaggatcagggttaaggatactggtaagaggcaattctccagtattcaattacaacaaggcaaccaaacgacttacggttcttggaaaggatgcaggtgcattgactgaagatccagatgaaggcacatctggggtggagtctgctgtcctgagaggattcctcattttaggcaaagaagacaagagatatggtccagcattaagcatcaatgaactgagcaatcttgcaaaaggagagaaagctaatgtgctaattgggcagggggacatagtgttggtaatgaaacgaaaacgggactctagcatacttactgacagccagacagcgaccaaaagaattcggatggccatcaattag---
>H9N2_Avian_CY038455_A/chicken/Pakistan/UDL-01/2008|2008.022
atggagagaataaaagaacttagagatttgatgtcgcagtctcgcacccgcgagatactgacaaaaaccactgtggaccatatggccataattaagaaatatacatcagggaggcaggagaagaaccctgcactcagaatgaaatggatgatggcaatgaaatatccgattacagcagacaagaggataatggagatgatccctgagagaaatgaacagggtcaaactctttggagcaagacaaatgatgccggatcagacagggtgatggtgtcacccctagctgtgacgtggtggaacagaaatggaccaaaaacaagtactgttcattacccacaggtctataaaacgtactttgaaaaagttgaaagattaaaacatggaacctttggtcctgtccacttccgaaatcaagttaagatacgccgcagagttgacgtaaacccgggccatgcagacctcagtgccaaagaagcacaggatgtcattatggaggtcgttttcccaaatgaagttggggccaaaatactgacatcagaatcacaattaacaataacaaaggagaagaaggaggaactccaggactgtaagattgctcctttaatggtggcatacatgttggaaagagagctggttcgaaaaaccagattcctaccagttgccggcgggacaagtagcgtgtatatcgaggtactacacttgactcaaggaacctgttgggaacaaatgtacacccctggaggggaagtgagaaatgatgatgttgaccagagtttgatcattgctgctagaaacattgttaggagggcaacagtatcagcagatccgctagcttcactcttggaaatgtgccatagcacacaaattggcgggataagaatggtggatatccttagacaaaacccaacagaagagcaagctgtggatatatgcaaggcagcaatgggtctaagaattagttcgtccttcagctttggaggattcactttcaaaaggacaagcgggtcatctgtcaaaagggaggaagaagtgctcacaggcaaccttcaaacattgaaaataagagtacacgaaggatatgaggaattcacaatggttggacggagagcaacagccattctaaggaaagcaaccagaaggctgattcaactgatagttagtgggagagacgaacaatcaatagctgaagcaatcatagtagcgatggtgttctcacaggaggactgtatgataaaagccgttcggggcgatttgaatttcgtgaacagagcaaaccaacggctgaatcccatgcatcaacttctgaggcacttccagagggatgcaaaagtgttattccaaaattggggaattgagcccattgacaatgtcatggggatgatcgggatactgcctgacatgactcccagtacagagatgtcattaagaggagtgagagtcagcaaaatgggggtagatgaatattccagcactgagagagtggtcgtgagcattgatcgctttctaagagtccgagatcagaggggaaacgtgctattatctccggaagaagttagtgaaacacaaggaacagaaaaattgacgataacatactcatcatccatgatgtgggagatcaacgggccggagtcggtactagtcaacacataccaatggatcattaggaattgggaaactgtaaaaatccaatggtcccaagaccctacaatactatacaataaaatagaatttgagcctttccaatccttggtgcccaaggctgccaggggccagtatagtggatttgtgagaacactattccagcagatgcgtgatgtattgggaacatttgacacagttcaaataataaagctactaccgtttgcagcagccccaccggagcagagcagaatgcaattctcctctttaactgtaaatgtaagaggttcaggaatgagaatacttgtgagaggtaattcccccgtgtttaattacaacagggcaaccaaaaggcttacagttctcgggaaggatgcaggtgcactggcggaagacccagacgaggggacagcaggggtggaatctgcagtgttgagaggattcttaattctaggcaaagaagacaaaagatatggaccagcattgagcatcaatgaattgagcaatcttgcaaaaggggagaaagctaatgtgttgatagggcaaggagacgtggtgttggtaatgaaacggaaacgggactctagcatacttactgacagccagacagcgaccaaaaggattcggatggccatcaattag---
>H3N2_Human_CY000664_A/New_York/169/2000|2000.005
atggaaagaataaaagaactacggaacctgatgtcgcagtctcgcactcgcgagatactaacaaaaaccacagtggaccatatggccataattaagaagtacacatcagggagacaggaaaagaacccatcacttaggatgaaatggatgatggcaatgaaatacccaatcactgctgacaaaaggataacagaaatggttccggagagaaatgaacaaggacaaactctatggagtaaaatgagtgatgctggatcagatcgagtgatggtatcacctttggctgtgacatggtggaatagaaatggacccgtgacaaatacggtccactacccaaaagtatacaagacttattttgacaaagtcgaaaggttaaaacatggaacctttggccctgttcattttagaaatcaagtcaagatacgccgaagagtagacataaaccctggtcatgcagacctcagtgccaaggaggcacaagatgtaattatggaagttgtttttcccaatgaagtgggagccaggatactaacatcagaatcacaattaacaataactaaagagaaaaaagaagaactccgagattgcaaaatttctcccttgatggttgcatacatgttagagagagaacttgtccgaaaaacaagatttctcccagttgctggcggaacaagcagtatatacattgaagttttacatttgactcaaggaacgtgttgggaacaaatgtacactccaggtggagaagtgaggaatgacgatgttgaccaaagcctaattattgcagccaggaacatagtaagaagagccgcagtatcagcagatccactagcatctttattggagatgtgccacagcacacaaattggcgggacaaggatggtggacattcttaggcagaacccgactgaagaacaagctgtggatatatgcaaggctgcaatgggattgagaatcagctcatccttcagctttggtggatttacatttaaaagaacaagcgggtcatcagtcaaaagagaggaagaagtgcttacaggcaatctccaaacattgaaaataagagtacatgaggggtatgaggagttcacaatggtgggaaaaagagcaacagctatactcagaaaagcaaccaggagattggttcagctcatagtgagtggaagggacgaacagtcaatagccgaagcaataatcgtggccatggtgttttcacaagaggattgcatgataaaagcagttagaggtgacctgaatttcgtcaacagagcaaatcagcggttgaaccccatgcatcagcttttaaggcattttcagaaagatgcgaaagtgctttttcagaattggggaattgaacacatcgacagtgtgatgggaatggttggagtattaccagatatgactccaagcacagagatgtcaatgagaggaataagagtcagcaaaatgggtgtggatgaatactccagtacagagagggtggtggttagcattgatcggtttttgagagttcgagaccaacgcgggaatgtattattatctcctgaggaggtcagtgaaacacagggaacagagagactgacaataacttattcatcgtcaatgatgtgggagattaatggtcctgagtcggttttggtcaatacctatcaatggatcatcagaaattgggaagctgtcaaaattcaatggtctcagaatcctgcaatgttgtacaacaaaatggaatttgaaccatttcaatctttagtccctaaggccattagaggccaatacagtgggtttgtcagaactctattccaacaaatgagagatgtacttgggacatttgacaccacccagataataaagcttctcccttttgcagccgctccaccaaagcaaagcagaatgcagttctcttcattgactgtaaatgtgaggggatcagggatgagaatacttgtaaggggcaattctcctgtattcaactacaacaagaccactaaaagactaacaattctcggaaaagatgccggcactttaattgaagacccagatgaaagcacatccggagtggagtccgctgtcttgagaggatttctcattataggtaaggaagacagaagatacggaccagcattaagcatcaatgaactgagtaaccttgcaaaaggggaaaaagctaatgtgctaatcgggcaaggagacgtggtgttggtaatgaaacgaaaacgggactctagcatacttactgacagccagacagcgaccaaaagaattcggatggccatcaattaa---
>H5N1_Avian_CY179418_A/mallard/Wisconsin/568/1982|1982.500
atggagagaataaaagaactgagagatctaatgtcacaatcccgcacccgcgagatactcaccaaaaccactgtggaccacatggccataatcaaaaaatacacatcaggaaggcaagagaagaaccccgcactcaggatgaagtggatgatggcaatgaaatatccaattacggcagataagagaataatggaaatgattcctgaaaggaatgaacaaggacaaaccctctggagcaaaacaaacgatgctggctcagaccgggtgatggtatcacctctggccgtgacgtggtggaataggaatggaccaacaacaagtacagttcactacccaaaggtgtataaaacttatttcgaaaaagtcgaaagattgaaacatgggaccttcggccccgtccacttcagaaatcaagttaagataagacggagagttgacataaaccctggccacgcagacctcagtgccaaagaggcacaggatgtaatcatggaagttgttttcccaaatgaagtgggagctagaatactaacatcggagtcacaactgacaataacaaaagagaagaaggaagaactccaggactgtaaaattgcccccttgatggtagcatacatgctagagagggagttggtccgcaaaacgagattcctcccagtggctggtggaacaagcagtgtctacattgaggtgttgcatttaacccaggggacatgctgggagcagatgtacactccaggaggggaggtgagaaatgatgatgtcgaccaaagcttgattatcgccgccaggaacatagtaagaagggcaacagtatcagcagacccattagcatctctattggagatgtgccacagcacacagattggggggataaggatggtagacatccttagacaaaatccaacagaggaacaggccgtggacatatgcaaggcagcgatgggcttgaggattagctcatctttcagcttcggtggattcactttcaaaagaacaagcgggtcatcagtcaagagagaagaagaagtgcttacgggcaaccttcaaacactgaaaataagagtacatgaaggatatgaagagttcacaatggtagggagaagggcaacagccattctcagaaaggcaaccaggaggttgatccagctaatagtaagtgggagagacgagcagtcaattgctgaagcaataattgtggccatggtgttttcacaagaggattgcatgattaaggcagttcggggtgatctgaactttgtcaatagggcaaaccagcgactgaaccccatgcatcaactcttgaggcatttccaaaaggatgcaaaagtgcttttccaaaactggggaattgaacccatcgacaatgtgatgggaatgataggaatattgcccgacatgaccccaagtactgagatgtcgctgagggggataagagtcagcaaaatgggagtagatgaatactccagcacagagagggtggtagtgagcattgaccggtttttgagggttcgggatcaacgaggaaacgtattattgtcacccgaagaagtcagcgagacgcaaggaacggagaagctgacaataacttattcgtcatcaatgatgtgggagatcaatggtcctgaatcggtactggttaatacttatcagtggatcatcaggaactgggagactgtgaaaattcaatggtcacaggatcccacaatgttatataataagatggaatttgagccatttcagtctctggttcctaaggcagccagaggtcaatacagcggatttgtgaggacactgttccagcaaatgagggatgtacttggaacatttgacactgtccagataataaagcttctcccttttgctgctgctccaccagaacaaagtaggatgcagttctcctccctgactgtgaatgtgagaggatcagggatgaggatactggtaagaggcaattcacctgtattcaattacaacaaggccaccaagaggcttacagtcctcgggaaagatgcaggtgcattgactgaagatccagatgaaggcacagctggagtggagtctgctgttttgagaggatttctcattttgggcaaagaagacaagagatatggcccagcattaagcatcaacgaattgagcaatcttgcaaaaggggagaaggctaatgtgctaattgggcaaggagacgtggtgttggtaatgaaacggaaacgggactctagcatacttactgacagccagacagcgaccaaaagaattcggatggccatcaattag---
>H11N9_Avian_KF260759_A/northern_pintail/Hong_Kong/MPJ851/2009|2009.500
atggaaagaataaaagaactaagagatttgatgtcacagtctcgcactcgcgggatactgacaaaaaccactgtggaccatatggccataatcaagaaatatacgtcaggaagacaggagaagaatcctgcccttagaatgaaatggatgatggcaatgaaatatccgattacagcagacaaaaggataatggaaatgatcccggaaagaaatgagcaaggtcagactctttggagcaagacaaatgatgctggatcagacagagtgatggtatcacctctggctgtgacgtggtggaatagaaatggaccaacgacaagtacagtccattatccaaaggtctataaaacctactttgaaaaggtcgaaaggttaaaatatggaaccttcggccccgttcacttccgaaatcaggttaaaatacgtcgcagggttgacataaatccgggccatgcagatcttagtgctaaagaagcacaagatgtcatcatggaggtcgtattcccaaacgaagttggagccaggatattgacatcagagtcacagttgacaataacgaaggaaaagaaggaggagcttcaggactgcaagattgcccctttaatggtggcatacatgttggagagagaactggttcgcaaaaccagattcctaccagtagctggcgggacaagcagcgtgtacatcgaagtgttgcatttgacccaagggacctgctgggagcaaatgtacacgccgggaggggaagtgagaaatgatgatgttgatcagagtttaattatcgctgctagaaacattgttaggagagcaacagtatcagcggacccgttagcttcgctcttggagatgtgccatagtacacaaattggcgggataaggatggtggacatccttagacaaaacccaacagaagaacaagctgtggatatatgcaaagcagcaatgggtctaaggatcagttcatcctttagctttggaggtttcactttcaaaaggacaagtggatcatctgtcaaaagggaggaagaagtgctcacaggcaacctccaaacattgaaaataagagtacatgaaggatatgaggaattcacaatggtcgggcgaagagcaacagccattctaaggaaggcaaccagaagactgatccaactgatagtgagtgggagagacgagcagtcaatcgccgaggcgatcatagtggcaatggtgttctcacaagaggattgcatgataaaggctgtgagaggtgatttaaattttgtcaacagagcaaaccagcggctgaatcctatgcaccaactcctgaggcatttccagaaggatgcaaaggtgctgtttcaaaactggggaattgaacccattgacagtgtaatggggatgatcggaatattgcctgacatgacccccagcacagagatgtcactgagaggagtgagagttagtaaaatgggagtggatgaatattccagtaccgagagagtggtcgtgagtattgatcgtttcttgagggtccgagaccagaggggaaacgtgctcctgtctcctgaagaggttagtgaaacacaaggaacagaaaagctgacgataacatattcatcgtccatgatgtgggaaatcaatggtccggaatcagtgctagttaacacatatcaatggatcattagaaattgggaaactgtgaagattcaatggtcccaagaccctacaatgctatacaataagatggagtttgaacccttccaatccctggtgcccaaagctgccagaggccagtatagtggatttgtaaggacgctattccagcagatgcgtgatgtactggggacatttgacactgtccaaataataaagctactaccatttgcagcagccccaccggagcagagcaggatgcagttctcttctctaactgtgaacgtgaggggttcaggaatgagaatacttgtgagaggcaactctcctgtgttcaattacaacaaggcaaccaagaggcttacagtacttggaaaggatgcaggtgcattgatagaagacccggatgagggaacagcaggagtggaatctgcggtattaagaggatttctgattctgggcaaagaagacaaaagatatggaccagcattgagcatcaacgaattgagcaatcttgcgaaaggggagaaggctaatgtattgatagggcaaggagacgtggtgttggtaatgaaacggaaacgggactctagcatacttactgacagccagacagcgaccaaaaggattcggatggccatcaattag---
>H3N2_Human_CY007754_A/Canterbury/68/2002|2002.507
atggaaagaataaaagaactacggaacctaatgtcgcagtctcgcactcgcgagatactaacaaaaaccacagtggaccatatggccataattaagaagtacacatcagggagacaggaaaagaacccgtcacttaggatgaaatggatgatggcaatgaaatatccaatcactgctgacaaaaggataacagaaatggtcccggagagaaatgaacaaggacaaactctatggagtaaaatgagtgatgctggatcagatcgagtgatggtatcacctttggctgtgacatggtggaatagaaatggaccagtgacaagtacagtccattacccaaaagtatacaagacttattttgacaaagttgaaaggttaaaacatggaacctttggccctgttcattttagaaatcaagtcaagatacgccgaagagtagacataaaccctggtcatgcagacctcagtgccaaggaggcacaagatgtaattatggaagttgtttttcccaatgaagtgggagccaggatactaacatcagaatcacaattaacaataactaaagagaagaaagaagaactccgagattgcaaaatttctcccttgatggttgcatacatgttagagagagaacttgtccgaaaaacaagatttctcccagttgctggcggaacaagcagtatatacattgaagttttacatttgacccaaggaacgtgttgggaacaaatgtacactccaggtggagaagtgaggaatgacgatgttgatcaaagcctaattattgcagccaggaacatagtaagaagagctgcagtatcagcagatccactagcatctttattggagatgtgccacagcacacaaattggcgggacaaggatggtggacattcttaggcagaatcctactgaagaacaagctgtggatatatgcaaggctgcaatggggttgagaatcagctcatccttcagctttggtgggtttacattcaaaagaacaagcgggtcatcagtcaaaagagaagaagaagtgcttacaggcaatctccaaacattgaaaataagagtacatgaggggtatgaggagttcacaatggtagggaaaagagcaacagctatactcagaaaagcaaccagaagattggttcagctcatagtgagtggaaaggacgaacagtcaatagccgaagcaataatcgtggccatggtgttttcacaagaggattgcatgataaaagcagttagaggtgacctgaatttcgtcaacagggcaaaccagcgattgaaccccatgcatcaacttttaaggcattttcagaaagatgcaaaagtgctttttcagaattgggggattgaacacatcgacagtgtgatgggaatggttggagtattaccagatatgactccaagcacagagatgtcaatgagaggaataagagtcagcaaaatgggtgtggatgaatactccagtacagagagggtggtggttagcattgatcggtttttgagagttcgagaccaacgtgggaatgtattattatctcctgaggaggtcagtgaaacacagggaacagagagactgacaataacttactcatcgtcaatgatgtgggagattaacggtcctgagtcggttttggtcaatacctatcaatggatcatcagaaattgggaagctgtcaaaattcaatggtctcagaatcctgcaatgttgtacaacaaaatggaatttgaaccatttcaatctttagttcctaaggccattagaggccaatacagtgggtttgtcagaactctattccaacaaatgagagatgtacttgggacatttgataccacccagataataaagcttctcccttttgcagccgctccaccaaagcaaagcagaatgcagttctcttcattgactgtaaatgtgaggggatcagggatgagaatacttgtaaggggcaattctcctgtattcaactacaacaagaccactaaaagactaacagttctcggaaaagatgccggcactttaattgaagacccagatgaaagcacatccggagtggagtccgctgtcttgagagggtttctcattataggtaaggaagacagaagatacggaccagcattaagcatcaatgaactgagcaaccttgcaaaaggggaaaaagctaatgtgctaattggacaaggagacgtggtgttggtaatgaaacgaaaacgggactctagcatacttactgacagccagacagcgaccaaaagaattcggatggccatcaattaa---
>H6N1_Avian_JF965030_A/duck/Eastern_China/34/2005|2005.285
atggagagaataaaagaactaagagatttgatgtcgcagtcccgcactcgcgagatactaacaaaaaccactgtggaccatatggccataatcaagaaatacacatcaggaagacaagagaagaaccctgccctcagaatgaaatggatgatggcaatgaaatatccaatcacagcagacaagagaataatggagatgattcctgaaaggaatgaacaaggacagacgctttggagcaagacaaatgatgctgggtcggacagagtgatggtgtctcccctagctgtaacttggtggaacaggaatgggccgacaacaagtacagtccattatccaaaagtttacaaaacatactttgaaaaggttgagaggttaaaacatgggacattcggtcccgttcatttccgaaaccaagttaaaatacgtcgccgagtggatataaacccgggccatgcagatctcagtgctaaagaagcacaagatgttatcatggaggtggttttcccaaatgaagtgggagctagaatattaacatcagaatcacaattgacaataacaaaagagaagaaagaagagctccaagattgtaagattgctcctttaatggtggcatacatgttggaaagggaactggtccgcaaaaccagatttctaccggtagcaggcggaacaagcagtgtgtacattgaggtattgcatttgactcaagggacctgttgggaacagatgtacactccaggcggagaagtgagaaatgatgatgttgatcagagtttgatcatcgctgctagaaacattgttaggagagcaacagtatcagcggatccactggcatcactactggagatgtgtcacagtacacaaattgggggaataaggatggtggacatccttaggcaaaatccaactgaggagcaagctgtggacatatgtaaagcagcaatgggtttgagaatcagttcatcctttagctttggaggcttcactttcaaaagaacaagtggatcatccgtcaaaaaggaagaggaagtgcttacaggcaacctccaaacattgaaaataagagtacatgaggggtatgaggagttcacaatggtcgggagaagagcaacagctatcctgaggaaagcaactagaaggctgattcagttgatagtaagtggaagagatgaacaatcaatcgctgaagcgatcattgtagcaatggtgttttcacaggaggattgcatgataaaagcagtccgaggcgatctgaatttcgtaaacagagcaaaccaaagattgaaccccatgcaccaactcctgaggcacttccaaaaagatgcaaaagtgctgtttcagaactggggaattgaacctattgataatgtcatggggatgatcggaatattacccgacatgactccaagcacagagatgtcactgagaggagtgagagttagtaagatgggagtggatgaatattccagcgctgagagagtggttgtgagtattgaccgtttcttaagggttcgagatcagcgggggaacgtactcttatctcccgaagaggttagtgaaacacagggaacagagaaattgacaataacatattcatcatcaatgatgtgggaaatcaacggtcctgagtcagtgcttgtcaatacttatcaatggatcatcagaaattgggagactgtaaagattcaatggtctcaagaccccacaatgctgtacaataagatggagtttgaaccgttccaatccttggtacctaaagctgccagaggtcaatacagtgggtttgtgagaacattattccaacaaatgcgtgatgtactggggacatttgatactgtccaaataataaagctgctaccatttgcagcagccccaccggaacagagcagaatgcagttttcttctctaactgtgaatgtgagaggttcaggaatgagaatactcgtaaggggtaactcccccgtgttcaactacaacaaggcaaccaaaaggcttacagtcctcggaaaggacgcaagcgcattgatggaagatccagacgatggaacagccggagtggaatctgcggtactgaagggattcctaattctaggcatggaggacaaaagatatggaccagcattgagcatcaatgaattgagcaatcttgcaaaaggggagaaagctaatgtgctgatagggcaaggagacgtggtgttggtaatgaaacggaaacgggactctagcatacttactgacagccagacagcgaccaaaagaattcggatggccatcaattag---
>H9N2_Human_MF440743_A/Beijing/1/2017|2017.321
atggaaagaataaaagaactaagagatttgatgtcacagtctcgcactcgcgagatactgacaaaaacaactgtagaccatatggccctaatcaagaaatacacatcgggaagacaggagaagaatcctgcccttaggatgaagtggatgatggcgatgaaatatccaattacagcagacaaaaggataatggagatgatcccggaaaggaatgagcaaggtcagaccctttggagcaagacaaatgatgctggatcagacagagtgatggtgtcacctctggctgtgacgtggtggaacagaaatggaccaacgacaagcacagtccattatccaaaggtctataaaacctattttgaaaaggtcgaaagactaaaacatgggaccttcggccccgttcacttccgaaaccaggttaaaatacgccgcagggtcgacataaacccaggccatgcagatcttagtgctaaggaagcacaagatgtcatcatggaggtcgtattcccaaacgaagttggagccagaatattaacatcagagtcacagttaacgataaccaaggaaaagaaggaggagcttcaggactgcaaaattgctcctttaatggtggcttacatgttggaaagggaactggtccgcaaaacaagatttctaccagtagctggagggacaagcagcgtatatatcgaagtattacatttgacccaagggacctgctgggagcaaatgtacacacctggaggggaagtgagaaatgatgatgttgatcagagtttaattattgctgctagaaatattgttagaagagcaacagtgtccgcagacccgttggcttcgcttttggagatgtgccatagtacacagattggcggggttaggatggttgacatccttagacaaaatcccacagaagaacaggctgtggatatatgtaaggcagcaatgggcctaaggatcagttcatccttcagctttggaggttttactttcaaaaggacaagtgggtcatctgtcaaaaaggaagaagaagtgctcacaggcaacctccaaacattgaaaataagagtacatgaaggatatgaggaattcacaatggtagggcgaagagcaacagccattctaaggaaagcaactagaagactgatccaactgatagtgagtgggaaagacgagcaatcaattgctgaggcaatcatagtggcaatggtattctcacaagaggattgtatgataaaagcagtgagaggtgatttgaactttgtcaacagagcaaaccagcggctaaatcccatgcatcaactcctgaggcatttccaaaaggatgccaaggtcctgtttcaaaactggggaattgaacccattgacaatgtaatggggatgatcggaatattgcctgacatgacccccagcacagagatgtcattgagaggagtgagagttagtaaaatgggagtagatgaatattccagtactgagagagtggtcgtgagtattgatcgtttcttgagggtccgagaccagaggggaaacgtactcctgtctccagaagaggttagtgaaacacagggaacagaaaagctgactataacatattcatcgtccatgatgtgggagatcaatggtccggaatcagtgctagttaacacatatcaatggatcattagaaattgggaaactgtaaagattcaatggtcccaagatcctacaatgctatacaataagatggaatttgaaccctttcaatccctagtgcctaaagctgtcagaggccaatatagtgggttcgtaagggttctattccaacagatgcgtgacgtactggggacatttgacactgtccaaataataaagctattaccatttgcagcagccccgccggtgcagagtaggatgcagttctcttctctaactgtgaatgtgaggggttcaggaatgagaatagttgtgagaggcaattctcctgtgttcaactacaacaaggcaaccaagaggcttacggtacttgggaaggatgcaggtgcattgatggaagacccagatgagggaacagcaggagtggaatctgcagtattgaggggatttctgattttgggcaaagaagacaagagatatggtccagcattgagcatcaacgaattgagcaatcttgcgaaaggagagaaggctaatgttttgatagggcaaggagacgtggtgttggtaatgaaacggaaacgggactctagcatacttactgacagtcagacagcgaccaaaaggattcggatggccatcaattaa---
>H5N1_Avian_HM172417_A/chicken/Jiangsu/18/2008|2008.500
atggagagaataaaagaattaagagatctaatgtcacagtcccgcactcgcgagatactaacaaaaaccactgtggaccacatggccataatcaagaaatacacatcaggaagacaagagaaaaaccctgctctcagaatgaaatggatgatggcaatgaaatatccaatcacagcggacaaaagaataatagagatggttcctgagaggaatgaacaagggcaaacgctctggagcaagacaaatgatgctggatcggacagggtgatggtgtctcccctggctgtgacttggtggaataggaatgggccgacttcaaatgcagtccattatccaaaggtttacaaaacatactttgagaaggttgaaaggttaaaatatggaaccttcggtcccgttcatttccggaaccaagttaaaatacgccgccgagttgatgtaaatcctggccatgcagatctcagtgctaaagaagcacaagatgtcatcatggaggtcgttttcccgaatgaagtaggagctaaaatactgacatcagagtcgcaattgacaataacgaaagagaagaaagaagagctccaggattgtaagattgctcccttaatggttgcatacatgttggaaagggaactggtccgcaaaaccagattcctaccggtagcaggcgggacaagcagcgtgtacattgaggtattgcatttgactcaagggacctgctgggaacagatgtacactccaggcggaaaagtgaaaaatgacgatgttgatcagagtttgatcatcgctgcccgaaacattgttaggagagcaacggtatcagcggacccgctggcatcattgctggagatgtgtcacagcacacaaatcggtgggataaggatggtggacatccttagacaaaatccaactgaggaacaagctgtggatatatgcaaagcagcaatgggtctgaggatcagttcatcctttagctttggaagcttcaccttcaaaagaacaagtggatcatccgtaacaaaggaggaggaagtgcttacaggcaacctccaaacattgaaaataagagtacatgaggggtatgaggaattcacaatggttgggcggagggcaacagctatcctgaggaaagcaactagaaggctgattcagttgatagtaagtgggagggacgaacaatcaatcgctgaggcaatcattgtagcaatggtgctctcccaggaggatcgcatgataaaggcagtccgaggcgatctgaattttgtaaacagagcaaaccaaagattaaaccccatgcatcaactcctgagacattttcaaaaggacgcaaaagtgctatttcagaattggggaattgaacccattgataatgtcatggggatgatcggaatattacctgacatgactcccagcacagaaatgtcactgagaggagtaagggttagtaaaatgggagtggatgaatattccagcactgagagagtagttgtaagtattgaccgtttcttaagggttcgagatcagcgggggaacgtactcttatctcccgaagaggtcagcgagacccagggaacagaaaaattgacaataacatattcatcatcaatgatgtgggaaatcaacggtcctgagtcagtgcttgtcaacacctatcaatggatcatcagaaactgggagactgtgaagattcaatggtctcaagaccccacgatgctgtacaacaagatggagtttgaaccgttccaatccttggtacctaaagctgccagatgtcaatacagtggatttgtgagaacattattccaacaaatgcgtgacgtactggggacatttgacagtgtccagataataaagctgctaccatttgcagcagccccaccggagcagagcagaatgcagttttcttctctaactgtgaatgtgaggggctcaggaatgagaatactcgtaaggggcaattcccctgtgttcaactacaataaggcaaccaaaaggcttaccgttcttggaaaggacgcaggtgcattaacagaggatccagatgaggggacagccggagtagaatctgcagtactgaggggattcctaattctaggcaaggaggacaaaagatatggaccagcattgagcatcagtgaactgagcaatcttgcgaaaggggagaaagctaatgtgctgatagggcaaggagacgtggtgttggtaatgaaacggaaacgggactctagcatacttactgacagccagacagcgaccaaaagaattcggatggccattaattag---
>H1N2_Avian_KU881677_A/Anseriformes/Anhui/S61/2014|2014.973
atggagagaattaaagaactaagagatttgatgtcgcagtctcgcactcgcgagatactgacaaaaaccactgtggaccatatggccataattaagaaatacacgtcaggaagacaggagaagaaccctgcccttaggatgaaatggatgatggcaatgaaatatccgattacagcagacaaaagaataatggaaatgatccctgaaagaaatgaacaaggtcagactctctggagcaaaacaaatgatgctggatcagacagagtgatggtgtcacctctggctgtgacatggtggaatagaaatggcccgacgacaagtacagtccactatccaaaggtctacaagacctactttgaaaaggtcgaaaggttgaaacatggaaccttcggtcctgttcactttcgaaatcaggttaaaatacgccgcagggttgacataaacccgggccatgcagacctcagtgccaaagaggcacaagatgtcattatggaggtcgttttcccaaacgaagttggagccaggatattgacatccgagtcacaattaacaataacaaaggaaaagaaggaagagctccaggactgtaagatcgctcctttgatggtggcatacatgttggagagagaactggttcgcaaaaccagattcctaccagtagctggcggaacaagcagcgtgtatatcgaagtattgcatttgactcaggggacctgctgggaacaaatgtacacaccgggaggggaggtgagaaatgatgatgtcgatcagagtttgatcattgctgctagaaatattgttaggagagcaacagtatcagcagacccgttggcttcgctgttggagatgtgccatagtacacaaattggaggaataaggatggtggacattctcagacagaacccaacagaagagcaagctgtggatatctgcaaagcagcaatgggtttgagaatcagttcatccttcagctttggaggtttcactttcaaaaggacaagtgggtcatctgtcagaagagaagaagaagtgctcacaggcaacctccaaacactgaaaataagagtacatgaaggatatgaagaattcacaatggttgggcgaagagctacagccattttaagaaaagcaaccagaaggctgatccaattaatagtgagtgggagagacgagcagtcaatcgctgaagcgattatagtggcaatggttttctcacaagaggattgcatgataaaagcagtacgaggtgatttgaattttgttaacagagcaaatcagcggctaaatcctatgcatcaacttctgaggcatttccaaaaggatgcaaaggtgctgtttcaaaactggggaattgaaccaattgacaatgtcatggggatgatcgggatactgcctgacatgacccccagcacagagatgtcactgagaggagtgagagtcagtaaaatgggagtggatgaatattccagtactgagagagtggttgtgagcattgatcgtttcttgagggtccgagatcagaggggaaacgtgctcttgtctcctgaagaagttagtgaaacacaggggacagagaaactgacgataacatattcatcgtctatgatgtgggaaatcaatggtccggaatcagtgctagtcaacacatatcagtggatcattagaaactgggaaactgtgaagattcagtggtcccaagaccccacaatgttgtacaataaaatggagtttgagcccttccaatctttggtgcccaaggctgccagaggccagtatagtggattcgtgagaacgttgttccagcagatgcgtgatgtgctggggacatttgacactgttcagataataaagcttctaccatttgcagcagccccaccggaacagagtaggatgcagttctcttctctgactgtgaatgtaagaggttcaggaatgagaatacttgtgagaggcaattcccctgtgttcaactataacaaagcaaccaagagactcacagttcttggaaaggatgcaggtgcattgacagaagatccagatgagggaacagcaggagtggaatctgcggtattaagaggatttctaattctgggcaaggaagacaaaagatatggaccagcattgagcatcaacgaattaagcaatcttgcgaaaggggaaaaagctaatgtgttgatagggcaaggagacatggtgttggtaatgaaacggaaacgggactctagcatacttactgacagccagacagcgaccaaaaggattcggatggccatcaattaa---
>H11N2_Avian_CY138144_A/lesser_black-backed_gull/Iceland/145/2010|2010.389
atggagagaataaaagaactgagagatctgatgtcgcagtctcgcactcgcgagatactgacaaaaaccaccgtggaccacatggccataatcaagaaatatacatcaggaagacaggagaagaatccttccctcaggatgaaatggatgatggcaatgaaatatccgatcacagcagacaaaaggataatggagatgatccctgaaagaaatgagcaaggtcagactctttggagcaaaacaaatgatgctgggtcagacagagtgatggtatcacctctggctgtgacatggtggaatagaaatggaccaacgacaagtacagtccactatccaaaagtctataaaacctactttgaaaaggttgaacggttaaaacatgggaccttcggtcccgttcactttcgaaatcagattaagatacgccgcagagttgacataaacccaggccatgcagatctcagtgctaaagaagcacaagatgtcatcatggaggtcgtttttccaaacgaagttggagccaggatattgacatcagagtcacagttaacaataacaaaggaaaagaaggaggagcttcagaactgtaagatagcccctttgatggtggcatacatgttggagagagaactggttcgcaaaaccagattcttgccagtagctggcgggacaagcagcgtgtatatcgaggtgttgcacttgactcaagggacctgctgggaacaaatgtacacaccgggaggaggggtgagaaatgatgacgttgatcaaagcctaattattgctgctagaaacattgttagaagagcaacagtatcagcagacccgttggcttcgctcttggagatgtgccatagtacacaaattggcgggataaggatggtagacatccttagacaaaacccaacagaagagcaagctgtggatatatgcaaagcagcaatgggtctgagaatcagttcatccttcagctttggaggtttcactttcaaaaggacaagtgggtcatctgtcaaaagggaagaagaagtgctcaccggcaacctccaaacattgaaaataagggtgcacgaagggtttgaagaattcacaatggttggacgaagagcaacagccattctaaggaaagcaaccagaagactgattcaattgatagtaagtgggagagacgagcagtcaatagccgaggcaataatagtggcaatggtgttctcccaagaggattgcatgataaaagcagtacgaggtgatctgaattttgtcaacagagcgaatcagcggttaaatcccatgcaccagctcctgaggcatttccaaaaggatgcaaaggtgctgtttcaaaactggggaattgaacccattgacaatgtcatgggaatgatcggtatattgcctgacatgacccccagcacagagatgtcactaagaggagtgagaatcagcaaaatgggagtggatgaatattccagtactgagagagtggtcgtgagtattgaccgtttcttgagggtcagggaccagaggggaaacgtgctcttgtcccctgaagaggttagtgaagcacagggaactgagaagctgacgataacatattcatcgtcaatgatgtgggaaatcaatggcccggaatcagtgctagttaacacataccaatggatcattagaaactgggaaactgtgaagattcaatggtcccaagaccctacaatgctatacaacaagatggagtttgaaccctttcaatccctggtgcctaaggctgccagaggccaatatagtggatttgtgagaacgctattccagcagatgcgtgatgtgctggggacctttgacactgtccagataataaagctacttccatttgcagcagccccaccggaacagagtaggatgcagttctcttctctaactgtaaacataagaggatcaggaatgagaatacttgtgagaggcaactctcctgtgttcaactataataaagcaaccaagaggcttacagttcttggaaaagatgcaggtgcattgacagaagacccagatgaggggacggcaggagtggagtctgcagtattaagaggatttctaattctgggcaaagaagacaaaagatacggaccagcattgagcatcaacgaattgagcaatctcgcgaaaggggagaaggctaatgtgttgataggacaaggagacgtggtgttggtgatgaaacggaaacgggactctagcatacttactgacagccagacagcgaccaaaagaattcggatggccatcaattag---
>H2N1_Avian_CY117484_A/laughing_gull/Delaware_Bay/10/1990|1990.293
atggagagaataaaagaactaagagatctaatgtcacagtcccgcactcgcgagatactcactaaaaccactgtggatcatatggccataatcaaaaaatacacatcaggaagacaagagaagaatcccgcactcaggatgaaatggatgatggcaatgaaatatccaattacagcggataagagaataatggagatgattcccgagaggaatgagcaagggcaaaccctctggagcaaaacaaatgatgccggctcagaccgagtgatggtatcacctctggctgtgacatggtggaataggaatggaccaacaacaagtacagttcactacccaaaggtatataaaacctatttcgaaaaggtcgaaaggttaaaacatgggacctttggccccgttcacttcaggaatcaagttaagataagacggagagttgacataaaccctggccatgcagacctcagtgctaaagaggcacaggatgtaatcatggaagttgttttcccaaatgaagtgggagccaggatattaacatcggagtcacagctgacaataacaagagagaaaaaggaggaactccaagattgtaaaattgcccccttgatggtagcatacatgctagaaagagagttagtccgcaaaacgaggttcctcccagttgctggtggaacaagtagtgtttatattgaagtgttgcacttgactcaaggaacatgctgggagcagatgtacactccaggaggggaagtgagaaatgatgatgttgaccaaagtttaatcatcgctgcccggaatatagtaagaagagcaacggtatcagcagacccactagcgtctctattggagatgtgccacagcacacaaattggtggaataaggatggtagacatcctcaggcagaatccaacagaggaacaagccgtagatatctgcaaggcggcaatgggcttgaggataagctcatctttcagcttcggtggattcacttttaaaagaacaagtgggtcgtcagtcaaaagagaggaagaaatgcttacaggcaaccttcaaacactgaaaataagagtgcatgaagggtatgaagaattcacaatggttgggagaagagcaacagccattctcaggaaggcaaccaggagattgattcagctaatagtcagtgggagagatgaacagtcaattgctgaagcaataattgtagctatggtattttcacaagaggattgcatgatcaaggcagttcgaggtgatctgaactttgtcaatagagcaaaccagcgcctaaacccaatgcatcaactcttgagacatttccaaaaggatgcaaaagtgcttttccaaagttggggaattgaacccattgacaatgtgatgggaatgatcggaatactacccgacatgaccccaagtactgagatgtcattgagagggataagagtcagcaaaatgggagtagatgaatactccagcacagagagagtggtagtgagcattgaccgttttttaagggttcgggaccaacggggaaatgtactactgtcacctgaagaagtcagcgagacgcaagggacggagaagttgacaataacttactcatcatcgatgatgtgggaaatcaatggccctgaatcagtgttggtaaatacttaccagtggatcatcagaaactgggagactgtgaaaattcaatggtcacaggatcccacaatgttgtacaataagatggaattcgagccatttcaatctctggtccctaaggcagctagaggtcaatacagcggattcgtgaggacactgttccaacaaatgcgggatgtgcttggaacatttgatactgttcagataataaaacttctcccctttgctgctgccccaccagaacagagtaggatgcagttctcctccctgactgtgaatgtaagaggatcaggaatgagaatactggtaagaggcaactctccagtgttcaattacaacaaggccaccaagaggcttacaatcctcgggaaagatgcaggtgcattaactgaagacccagatgaaggcacagctggagtggaatctgctgttctgagaggattcctcattttaggcaaagaagacaagagatatggcccagcattgagcatcaatgaactgagcaatcttgcaaaaggggagaaggctaatgtgttaattgggcaaggagacgttgtgttggtaatgaaacggaaacgggactctagcatacttactgacagccagacagcgaccaaaaggattcggatggccatcaattag---
>H1N1_Human_CY225611_A/Minnesota/14/2017|2017.153
atggagagaataaaagagctgagagacctaatgtcgcagtcccgcactcgcgagatactcactaagaccactgtggaccatatggccataatcaaaaagtacacatcaggaaggcaagagaagaaccccgcactcagaatgaagtggatgatggcaatgaaatacccaattacggcagacaagagaataatggacataatcccagagaggaatgaacaaggacaaaccctctggagcaaaacaaacgatgctggatcagaccgagtgatggtatcacctctggccgtaacatggtggaataggaatggcccaacaacaagtacagttcattaccctaaggtatataaaacttatttcgaaaaggtcgaaaggttgaaacatggtaccttcggccctgtccacttcagaaatcaagttaaaataaggaggagagttgacacaaaccctggccatgcagatctcagtgccaaggaggcacaggatgtgattatggaagttgttttcccaaatgaagtgggggcaagaatactgacatcagagtcacagctggcaataacaaaagagaagaaagaagagctccagaattgtaaaattgctcccttgatggtggcgtacatgctagaaagagaattggtccgtaaaacaaggtttctcccggtagccggtgggacaggcagtgtttatattgaggtgttgcacttgacccaagggacgtgctgggagcagatgtacactccaggaggagaagtgagaaatgatgatgttgaccaaagcttgattatcgctgctagaaacatagtaagaagagcagcagtgtcagcagacccattagcatctctcttggaaatgtgccacagcacacagattggaggtgtgaagatggtggacatccttaaacagaatccaactgaggagcaagccgtggacatatgcaaggcagcaatagggttgaggatcagctcatctttcagttttggtgggttcactttcaaaaggacaagcggatcatcagtcaagagagaagaagaaatgctaacgggcaacctccaaacactgaaattaagagtacatgaagggtatgaagaattcacaatggttgggagaagagcaacagctattctcagaaaggcaaccaggagactgatccaattaatagtaagcgggagagacgagcagtcaattgctgaagcaataattgtggccatggtattctcacaagaggattgcatgatcaaggcagttaggggcgatctgaactttgtcaatagggcaaaccagagactgaatcccatgcaccaactcttgaggcatttccaaaaagatgcaaaagtgcttttccagaactggggaattgaaaccatcgacaatgtgatgggaatgatcggaatactgcccgacatgaccccaagcacggagatgtcactgagaggaataagagtcagcaagatgggagtagatgaatactccagcacggagagagtggtagtgagtattgaccgatttttgagggttagagatcaaagagggaacgtactattgtctcccgaagaagtcagtgaaacgcaaggaactgagaagttgacaataacttattcgtcatcaatgatgtgggagatcaatggccctgagtcagtgctagtcaacacttatcaatggataatcagaaactgggaaattgtgaaaattcaatggtcacaagaccccacaatgttatacaacaagatggaatttgaaccatttcagtctcttgtccctaaggcaaccagaagccggtacagtggattcgtaaggacactgttccagcaaatgcgggatgtgcttgggacatttgacactgtccaaataataaaacttctcccctttgctgctgctccaccagaacagagcaggatgcaattttcttcattgactgtgaatgtgagaggatcagggttaaggatactggtaagaggcaattctccagtattcaattacaacaaggcaaccaaacgacttacggttcttggaaaggatgcaggtgcattgactgaagatccagatgaaggcacatctggggtggagtctgctgtcctgagaggatttctcattttaggcaaagaagacaagagatatggcccagcattaagcatcaatgaactgagcaatcttgcaaaaggagagaaagctaatgtgctaattgggcagggggacatagtgttggtaatgaaacgaaaaagggactctagcatacttactgacagccagacagcgaccaaaagaattcggatggccatcaattag---
>H3N2_Swine_JX155357_A/swine/Indiana/A01049091/2010|2010.879
atggagagaataaaagaactaagagatctaatgtcgcagtctcgcactcgcgagatactcactaagaccactgtggaccatatggccataatcaaaaagtacacgtcaggaaggcaggagaagaaccccgcactcagaatgaagtggatgatggcaatgaaatacccaattacagcagacaggagaataatggacatgattccagagaggaatgaacaaggacaaaccctctggagcaaaacaaccgatgctggatcggaccgtgtgatggtatcacccctggccgtaacatggtggaataggaatggcccaacaacaagcacagttcactaccctaaggtatacaaaacttatttcgaaaaagtcgaaaggttaaaacatggtacctttggccctgtccacttcagaaatcaagttaaaataagaaggagggttgacacaaaccctggtcatgcagatctcagtgccaaggaggcccaggatgtgatcatggaagttgttttcccaaatgaagtgggggcaagaatactgacatcagagtcacagctgacaataacaaaagaaaagaaagaagagctccaggattgtaaaattgctcccttgatggtggcatacatgctagaaagagaattggttcgtaagacgaggtttcttccggtggttggtggaacaagcagtgtttatattgaagtgctgcacttaactcagggaacatgctgggaacaaatgtacactccaggaggagaagtgagaaatgatgatgttgaccaaagtttgattatcgccgctagaaacatagtaagaagagcagcagtgtcagcagacccattagcatctctcttggaaatgtgccacagcacacaaattggaggaataaggatgatggacatccttagacagaacccaacggaggaacaagccgtagacatatgcaaggcagcaatggggctgaggattagctcctctttcagctttggtgggttcaccttcaaaaggacaagcggatcatctgttaagaaagaagaagaagtgctcacgggcaacctccaaacactgaaaataagagtacatgaagggtatgaggaattcacaatggtcgggagaagagcaacagctattctcagaaaagcaaccaggagattgatccagttaatagtaagtgggagagacgatcaatcaattgctgaggcaataattgtggccatggtattttcacaagaggattgcatgatcaaggcagttaggggcgatctgaactttgtcaatagggcaaaccagcgactgaatcccatgcaccaactcttgaggcatttccaaaaggatgcaaaagtgcttttccagaactgggggattgaacccatcgacagtgtaatgggaatgatcggaatattgcctgatatgaccccaagcacggaaatgtcgctgagaggtataagagtcagcaaaatgggagtagatgaatattccagtacggagagagtggtagtgagcattgaccgatttttgagagttcgggatcaacgagggaacgtactattgtcccctgaagaggtcagcgagacacagggaactgagaaattgacaataacttattcgtcatcaatgatgtgggagatcaatggtcctgagtcagtgctggtcaacacttatcaatggatcataaggaactgggaaagcttgaaaattcaatggtcacaggatcccacgatgttatacaacaaaatggaatttgaaccattccagtctcttgtccctaaggcaaccagaagtcgttacagtggattcgtgaggacactgttccagcaaatgcgggatgtgcttggaacatttgatactgtccaaataataaaacttctcccctttgctgctgctccaccggaacagagtaggatgcagttctcctcgctgactgtgaatgtgagaggatcagggctgaggatactggtaagaggcaactctccagtgttcaattacaacaaagcaaccaaaaggcttacaattcttggaaaagatgcaggtgcattgactgaagatccagatgaaggcacagctggagtggagtctgctgtcctgaggggattcctcattttgggtaaagaagacaagagatatggcccagcattaagcatcaatgaactgagcaatcttgcaaaaggagagaaggctaatgtgctaattgggcaaggagacgtggtgttggtaatgaaacggaaacgggactctagcatacttactgacagccagacagcgaccaaaaggattcggatggccatcaattag---
>H10N4_Avian_CY142257_A/northern_pintail/Interior_Alaska/9BM7694R0/2009|2009.500
atggatagaataaaagaactaagagatctaatgtcacagtctcgcactcgcgagatactcaccaaaaccactgtggaccacatggccataatcaaaaaatacacatcgggaaggcaagagaagaaccccgcactcaggatgaaatggatgatggcaatgaaatatccaatcacagcagataagagaataatggaaatgattcctgaaaggaatgaacaaggacaaaccctctggagcaaaacaaacgatgccgggtcagaccgagtaatggtatcacctctggctgtgacatggtggaataggaatggaccaacaacaagtacagtccactacccaaaggtatacaagacttatttcgaaaaagttgaaaggttgaaacacgggacctttggccctgtccacttcagaaatcaagtcaagataagacggagggtcgacataaacccaggccatgcagacctcagtgccaaagaggcgcaggatgtaattatggaagttgtcttcccaaatgaagtgggagcgagaatactgacatcggagtcacaactgacgataacaaaggagaagaaggaagaactccaggactgcaaaatcgcccctttgatggtcgcatacatgctagaaagagagttggtccgcaagacgagattcctcccagtggctggtggaacaagcagtgtttatattgaggtgctgcatttaacccaggggacatgctgggagcagatgtacactccaggaggagaagtgagaaatgatgatgtagaccagagcttgattatcgctgccaggaacatagtaagaagagcaacagtgtcagcagacccactagcatctctattggagatgtgccacagcacacagattgggggaataaggatggtcgacatccttcggcaaaatccaacagaggaacaagccgtggacatatgcaaagcagcaatgggcttgaggattagctcatctttcagctttggtgggttcacttttaaaagaacaagtggatcgtcagtcaaaagagaagaagaagtgcttacgggcaaccttcaaacattgaagataagagtacatgaggggtatgaagaattcacaatggttggaagaagagcaacggctattctcagaaaggcaaccagaaggttgattcagctaatagtaagtggaagagacgagcagtcaattgctgaagcaataattgtggccatggtattctcacaagaggactgcatgatcaaggcagttcgaggtgacctgaattttgtcaatagggcgaaccagcggctgaacccaatgcatcaactcttgagacacttccaaaaggatgcaaaagtgcttttccaaagctggggaattgaacccattgacaatgtgatggggatgatcgggatattgcccgacatgaccccaagtactgagatgtcgctgagggggataagagtcagtaagatgggagtagatgaatactccagtacagagagggtagtagtgagcatcgatcgatttttaagagttcgggaccaacgggggaatgtattattgtcacccgaagaagtcagcgagacacaaggaacagagaaattgacaatcacttattcgtcatcaatgatgtgggagatcaatgggcctgagtcagtgttggtcaatacttatcaatggatcatcagaaactgggaaactgtgaaaattcaatggtcacaggatcccacaatgttatataataagatggaattcgagccattccagtctctggttcctaaagcagccagaggtcaatacagtggattcgtgaggacactattccaacagatgcgggatgtgcttggaacatttgacactgttcagataataaaactcctcccctttgctgctgccccaccagaacaaagtaggatgcagttctcctccctgactgtaaatgtgagaggatcaggaatgagaatactggtaagaggcaattccccagtgttcaattacaacaaggccaccaagaggcttacagttctcgggaaagatgcaggtgcattgaccgaagatccagatgaaggtacagctggagtagagtctgctgttctaagaggattcctcattttgggcaaagaagacaagagatatggcccagcattgagcatcaatgagctgagcaatcttgcaaagggagagaaggctaatgtgctaattggacaaggagacgtggtgttggtaatgaaacggaaacgggactctagcatacttactgacagccagacagcgaccaaaagaattcggatggccatcaattag---
>H11N1_Avian_CY055172_A/aquatic_bird/India/NIV-17095/2007|2007.975
atggagagaataaaagaactaagagatttgatgtcgcagtctcgcactcgcgagatactgacaaaaaccactgtggaccatatggccataatcaagaagtatacatcaggaagacaggagaagaatcctgcacttaggatgaaatggatgatggcaatgaaatatccgattacagcagacaaaaggataatggagatgatccctgaaagaaatgagcaaggtcagactctttggagcaaaacaaatgatgctggatcagacagagtgatggtgtcacctctggctgtgacgtggtggaatagaaatggaccagcgacaagcacagtccattatccaaaggtctataaaacctactttgaaaaggttgaaaggttaaagcatggaaccttcggtcccgttcattttcgaaatcaggttaagatacgtcgcagggttgacataaacccgggccatgcagatctcagtgctaaagaagcacaagatgtcatcatggaggtcgttttcccaaacgaagtcggagccaggatattgacatcagagtcacagttaacaataacaaaggaaaagaaggaggagcttcagaactgtaagattgcccctttaatggtggcatacatgttggagagagagctggttcgtaaaacaagattcctgccagtagctggcgggacaagcagcgtgtatatcgaggtgttgcacttgactcaagggacctgctgggaacaaatgtacacgccgggaggagaagtgagaaatgatgacgttgatcagagtttaattattgctgctagaaatatcgttaggagagcaacagtatcagcagacccattggcttcgctcttggagatgtgccatagtacacaaatcggcggggtaaggatggtagacatccttagacaaaacccaacagaagagcaagccgtggatatatgcaaagcagcaatgggtctaaggatcagttcatctttcagctttggaggtttcactttcaaaaggacaagtgggtcatctgtcaaaagagaagaagaagtgctcaccggcaacctccaaacattgaaaataagagtgcatgaagggtatgaggaattcacaatggttgggcgaagagcaacagccattctaaggaaagcaaccagacggctgatccaactgatagtaagtggaagagacgagcagtcaatcgccgaagcgatcatagtggcaatggtgttctcccaagaggattgcatgataaaagcagtacgaggtgatttgaattttgtcaatagagcgaatcagcggctaaatcccatgcatcagctcctgaggcatttccaaaaggatgcaaaggtactgtttcaaaactggggaattgaacccattgacaatgtcatggggatgataggaatattgcctgacatgacccccagcacagagatgtcactaagaggagtgagagtcagtaaaatgggagtggatgaatattccagtactgagagagtggtcgtgagtattgatcgtttcttgagggtccgagaccagagggggaacgtgctattgtctcctgaagaggttagtgaaacacagggaacagagaagctgacgataacatattcatcgtccatgatgtgggaaatcaatggcccggaatcagtgttagttaacacatatcaatggatcattagaaactgggagactgtgaagattcagtggtcccaagaccctacgatactatacaacaagatggagtttgagcccttccaatccttggtgcctaaagctgccagaggccagtatagtggatttgtaaggacgctattccagcagatgcgtgatgtactggggacctttgacactgtccagataataaagctacttccatttgcagcagccccaccggagcagagtaggatgcagttctcttctctaactgtaaacgtaaggggttcaggaatgagaatacttgtgagaggcaactcccctgtgttcaactataacaaggcaaccaagaggcttacagtccttggaaaggatgcaggtgcactgacagaagatccagatgaggggacggcaggagtggaatctgcagtattaagaggatttctaattctgggcaaagaagacaaaagatatggaccagcattgagcatcaatgaattgagcaatcttgcgaaaggggagaaggctaatgtgttgatagggcaaggagacgtggtgttggtgatgaaacggaaacgggactctagcatacttactgacagccagacagcgaccaaaagaattcggatggccatcaattag---
>H10N6_Avian_CY133568_A/long-tailed_duck/Wisconsin/10OS3919/2010|2010.874
atggagagaataaaagaactaagagatctaatgtcacagtcccgcactcgcgagatactcaccaagaccactgtggaccacatggccataatcaaaaagtacacgtcagggaggcaagaaaagaatcctgcactcaggatgaagtggatgatggcaatgaaatatccaattacggcagacaagagaataatggaaatgattcctgaaaggaatgaacagggacaaaccctttggagcaaattaaatgacgccggctcggacagagtgatggtatcacctctggctgtgacatggtggaataggaatggaccaacaactagtacagttcattatccaaaggtatataaaacttatttcgaaaaagttgaaaggttgaaacacgggacctttggccctgttcatttcagaaatcaagttaaaataagacggagggttgacataaaccctggtcacgcagacctcagtgccaaagaggcacaggatgtaatcatggaggttgttttcccaaatgaagtgggagcgagaatactaacatcggagtcacaactgatgataacaaaagaaaagaaagaagaactccatgactgcaagattgcccctttgatggttgcatacatgctagaaagggagttagtccgtaaaacgaggttcctcccagtggctggtggaacaagcagtgtctacattgaggtgctgcatctaacccaagggacatgctgggagcaaatgtacaccccaggaggggaagtgaggaatgatgatgttgaccaaagcttaattattgctgccaggaacatagtaagaagagcgacggtgtcagcagacccactagcatctctattggagatgtgccacagcacacagattggagggataaggatggtagacattctccggcaaaatccaacagaggaacaagctgtggacatatgcaaagcagcaatgggcttaagaattagctcatctttcagctttggcgggttcactttcaaaagaacaagcgggtcgtcagttaaaaaagaagaagaagtgcttacaggcaaccttcaaacattaaaaatacgagtacatgaggggtatgaagagttcacgatggttgggagaagagcaacagccattctcaggaaggcaaccagaagattgatccagctaatagtaagtgggagagacgagcagtcaatcgctgaagcaataattgtggctatggtattttcacaagaggaatgcatgatcaaggcagttcgaggtgatttgaactttgtcaacagggcaaaccagcggctaaacccaatgcatcaactcttaagacacttccaaaaggatgcaaaagtgcttttccaaaactggggaattgaacccattgacaatgtaatgggaatgatcgggatattacccgacatgaccccaagtactgagatgtcactgagggggataagagtcagtaagatgggagtagatgaatactccagcacagagagagtggtagtgagcattgaccgatttttaagagtccgggaccaacgggggaatgtgctgttgtcgcctgaagaggtcagcgagacacaagggacagaaaaactgacaataacttattcatcatcaatgatgtgggagatcaatggtcctgaatcggttttggtcaatacttatcagtggatcatcagaaattgggaaactgtgaaaattcaatggtcacaagaccccacgatgttatataacaagatggaattcgagccatttcagtctctggtccctaaagcagccagaggtcagtatagtggatttgtgaggacattgtttcaacagatgcgggatgtgcttggaactttcgacactgttcagataataaaacttctcccctttgctgctgctccaccagaacaaagtaggatgcagttctcctctttaactgtgaatgtgagggggtcaggaatgagaatactagtaaggggcaattctccagtgttcaattacaataaggccactaagaggcttacagttcttggaaaagatgcaggtgcactgaccgaagatccagatgaaggcacagctggagtagagtctgctgttttgagaggattcctcatcttgggcaaagaagacaagagatatggcccagcattgagcatcaatgagctgagcagtcttgcaaaaggagagaaggctaatgtgctaattgggcaaggagacgtggtgttggtaatgaaacggaaacgggactctagcatacttactgacagccagacagcgaccaaaagaattcggatggccatcaattag---
>H5N1_Avian_AB450503_A/chicken/Kohn_Kaen/NIAH330/2004|2004.500
atggagagaataaaagaattacgagatctaatgtcacagtcccgcactcgcgagatactaacaaaaaccactgtggaccatatggccataatcaagaaatacacatcaggaagacaagagaagaaccctgctctcagaatgaaatggatgatggcaatgaaatatccaatcacagcggacaagagaataatagagatgattcctgaaaggaatgaacaagggcagacgctctggagcaagacaaatgatgctggatcggacagggtgatggtgtctcccctagctgtaacttggtggaataggaatgggccggcgacaagtgcagttcattatccaaaggtttacaaaacatactttgagaaggttgaaaggttaaaacatggaacctttggtcccgttcatttccgaaaccaagttaaaatacgccgccgagttgatataaatcctggccatgcagatctcagtgctaaagaagcacaagatgtcatcatggaggtcgttttcccaaatgaagtgggagctagaatattgacatcagagtcgcaattgacaataacgaaagagaagaaagaagagctccaagattgtaagattgctcccttaatggttgcatacatgttggaaagggaactagtccgcaaaaccagattcctaccggtagcaggcggaacaagcagtgtgtacattgaggtattgcatttgactcaagggacctgctgggaacagatgtacactccaggcggagaagtgagaaatgacgatgttgaccagagtttgatcatcgctgccagaaacattgttaggagagcaacggtatcagcggatccactggcatcactgctggagatgtgtcacagcacacaaattggtgggataaggatggtggacatccttaggcaaaatccaactgaggaacaagctgtggatatatgcaaagcagcaatgggtctgaggatcagttcttcctttagctttggaggcttcactttcaaaagaacaagtggatcatccgtcaagaaggaagaggaagtgcttacaggcaacctccaaacattgaaaataagagtacatgaggggtatgaggaattcacaatggttgggcggagggcaacagctatcctgaggaaagcaactagaaggctgattcagttgatagtaagtggaagagacgaacaatcaatcgctgaggcaatcattgtagcaatggtgttctcacaggaggattgcatgataaaggcagtccgaggcgatctgaatttcgtaaacagagcaaaccaaagattaaaccccatgcatcaactcctgagacattttcaaaaggatgcaaaagtgctatttcagaattggggaattgaacccattgataatgtcatggggatgatcggaatattacctgacatgactcccagcacagaaatgtcactgagaggagtaagagttagtaaaatgggagtggatgaatattccagcactgagagagtagttgtaagtattgaccgtttcttaagggttcgagatcagcgggggaacgtactcttatctcccgaagaggtcagcgaaacccagggaacagagaaattgacgataacatattcatcatcaatgatgtgggaaatcaacggtcctgagtcagtgcttgttaacacttatcagtggatcatcagaaactgggagactgtgaagattcaatggtctcaagaccccacgacgctgtacaataagatggagtttgaaccgttccaatccttggtacccaaggctgccagaggtcaatacagtggatttgtgagaacattattccaacaaatgcgtgacgtactggggacatttgatactgtccagataataaagctgctaccatttgcagcagccccaccggagcagagcagaatgcagttttcttctctaactgtgaatgtgagaggctcaggaatgagaatactcgtaaggggcaattcccctgtgttcaactataataaggcaaccaaaaggcttaccgttcttggaaaggacgcaggtgcattaacagaggatccagatgaggggacagccggagtggaatctgcagtactgaggggattcttaattctaggcaaggaggacaaaaggtatggaccagcattgagcatcaatgaactgagcaatcttgcgaagggggagaaagctaatgtgctgatagggcaaggagacgtggtgttggtaatgaaacgaaaacgggactctagcatacttactgacagccagacagcgaccaaaagaattcggatggccatcaattag---
>H1N1_Human_KX410536_A/Virginia/44/2016|2016.205
atggagagaataaaagagctgagagatctaatgtcgcagtcccgcactcgcgagatactcactaagaccactgtggaccatatggccataatcaaaaagtacacatcaggaaggcaagagaagaaccccgcactcagaatgaagtggatgatggcaatgaaatacccaattacggcagacaagagaataatggacataatcccagagaggaatgaacaaggacaaaccctctggagcaaaacaaacgatgctggatcagaccgagtgatggtatcacctctggccgtaacatggtggaataggaatggcccaacaacaagtacagttcattaccctaaggtatataaaacttatttcgaaaaggtcgaaaggttgaaacatggtaccttcggccctgtccacttcagaaatcaagttaaaataaggaggagagttgatacaaaccctggtcatgcagatctcaatgccaaggaggcacaggatgtgattatggaagttgttttcccaaatgaagtgggagcaagaatactgacatcagagtcacagctggcaataacaaaagagaagaaagaagagctccagaattgtaaaattgctcccttgatggtggcgtacatgctagaaagagaattggtccgtaaaacaaggtttctcccggtagccggtgggacaggcagtgtttatattgaggtgttgcacttaacccaagggacgtgctgggagcagatgtacactccaggaggagaagtgagaaatgatgatgttgaccaaagcttgattatcgctgctagaaacatagtaagaagagcagcagtgtcagcagacccattagcatctctcttggaaatgtgccacagcacacagattggaggtgtgaagatggtggacatccttaaacagaatccaactgaggagcaagccgtagacatatgcaaggcagcaatagggttgaggatcagctcatctttcagttttggtgggttcactttcaaaaggacaagcggatcatcagtcaagaaagaagaagaaatgctaacgggcaacctccaaacactgaaattaagagtacatgaagggtatgaagaattcacaatggttgggagaagagcaacagctattctcagaaaggcaaccaggagattgatccaattaatagtaagcgggagagacgagcagtcaattgctgaagcaataattgtggccatggtattctcacaagaggattgcatgatcaaggcagttaggggcgatctgaactttgtcaatagggcaaaccagagactgaatcccatgcaccaactcttgaggcatttccaaaaagatgcaaaagtgcttttccagaactggggaattgaaaccatcgacaatgtgatgggaatgatcggaatactgcccgacatgaccccaagcacggagatgtcactgagaggaataagagtcagcaagatgggagtagatgaatactccagcacggagagagtggtagtgagtattgaccgatttttgagggttagagatcaaagagggaacgtactattgtctcccgaagaagtcagtgaaacgcaaggaactgagaagttgacaataacttattcgtcatcaatgatgtgggagatcaatggccctgagtcagtgctagtcaacacttatcaatggataatcagaaactgggaaattgtgaaaattcaatggtcacaagaccccacaatgttatacaacaaaatggaatttgaaccatttcagtctcttgtccctaaggcaaccagaagccggtacagtggattcgtaaggacactgttccagcaaatgcgggatgtgcttgggacatttgacactgtccaaataataaaacttctcccctttgctgctgctccaccagaacagagcaggatgcaattttcttcattgactgtgaatgtgagaggatcagggttaaggattctggtaagaggcaattctccagtattcaattacaacaaggcaaccaaacgacttacggttcttggaaaggatgcaggtgcattgactgaagatccagatgaaggcacatctggggtggagtctgctgtcctgagaggatttctcattttaggcaaagaagacaagagatatggcccagcattaagcattaatgaactgagcaatcttgcaaaaggagagaaagctaatgtgctaattgggcagggggacatagtgttggtaatgaaacgaaaacgggactctagcatacttactgacagccagacagcgaccaaaagaattcggatggccatcaattag---
>H3N2_Human_CY261054_A/Massachusetts/19/2017|2017.871
atggaaagaataaaagaactacggaatctaatgtcgcagtctcgcactcgcgagatactgacaaaaaccacagtggaccatatggccataattaagaagtacacatcggggagacaggaaaagaacccgtcacttaggatgaaatggatgatggcaatgaaatatccaatcactgctgacaaaaggataacagaaatggttccggagagaaatgaacaaggacaaactctatggagtaaaatgagtgatgctggatcagatagagtgatggtatcacctttggctgtaacatggtggaataggaatggacccgtgacaagtacggtccattacccaaaagtgtacaaaacttatttcgacaaagtcgaaaggttaaaacatggaacctttggtcctgtccattttagaaatcaagtcaagatacgcagaagagtagacataaaccctggtcatgcagacctcagtgccaaagaggcacaagatgtaattatggaagttgtttttcccaatgaagtgggagccagaatactaacatcagaatcacagctaacaataactaaagagaaaaaagaagaactacgagattgcaaaatttctcccttaatggtcgcatacatgttagagagagaacttgtgcggaaaacaagatttctcccagttgctggcggaacaagcagtatatacattgaagttttacatttgactcaaggaacgtgttgggaacaaatgtacactccaggtggaggagtgaggaatgacgatgttgaccaaagcctaattattgcggccaggaacatagtaagaagagccgcagtgtcagcagatccactagcatctttattggagatgtgccacagcacgcaaattggcggaacaaggatggtggacattcttaaacagaacccgactgaagaacaagctgtggatatatgcaaggctgcaatgggattgagaatcagctcatccttcagctttggtggctttacatttaaaagaacaagcgggtcgtcagtcaaaaaagaagaagaggttctcacaggcaatctccaaacattgagaataagagtacatgaggggtatgaggagttcacaatggtggggaaaagagcaacagctatactaagaaaagcaaccagaagattggttcaactcatagtgagtggaagagacgaacagtcaatagccgaagcaataatcgtggccatggtgttttcacaagaagattgcatgataaaagcagttagaggtgacctgaattttgtcaacagagcaaatcagcggttgaaccccatgcatcagcttttaaggcattttcagaaagatgcgaaagtgctctttcaaaattggggagttgaacacatcgacagtgtaatgggaatggttggagtattaccagatatgactccaagcacagagatgtcaatgagaggaataagagtcagcaaaatgggtgtggatgaatactccagtacagagagggtggtggttagcattgatcggtttttgagagttcgagaccaacgtgggaatgtattattatctcctgaggaggtcagtgaaacacagggaactgaaagactgacaataacttattcatcgtcgatgatgtgggagattaacggtcctgagtcggttttggtcaatacctatcaatggatcatcaggaattgggaagctgtcaaaattcaatggtctcagaatcctgcaatgttgtacaacaaaatggaatttgaaccatttcaatctttagtccccaaggccactagaagccaatacagtgggtttgtcagaactctattccaacaaatgagagacgtacttgggacatttgacactgcccagataataaagcttctcccttttgcagctgctccaccgaagcaaagcagaatgcagttctcttcattgactgtaaatgtgaggggatcagggatgagaatacttgtaaggggcaattctcctgtattcaactacaacaagaccactaaaaggctaacaattcttggaaaagatgccggcactttaattgaagacccagatgaaagcacatccggagtggagtccgccgtcttgagagggttcctcattataggtaaagaagacagaagatacggaccagcattaagcatcaatgaactgagtaaccttgcgaaaggggaaaaggctaatgttctaattgggcaaggagacgtggtgttggtaatgaaacgaaaacgggactctagtatacttactgacagccagacagcgaccaaaagaattcggatggccatcaattaa---
>H4N6_Avian_KU160832_A/duck/Anhui/S2193/2012|2012.340
atggagagaataaaagaattaagagatctaatgtcgcagtcccgcactcgcgagatactgacaaaaaccactgtggaccatatggccataatcaagaaatacacatcagggaggcaagagaagaaccctgctctcagaatgaaatggatgatggcaatgaaatatccaatcacagcagacaagagaataatggagatgattcctgagaggaatgaacaagggcagacgctttggagcaagataaatgatgctggatcagacagggtgatggtgtctcccctagctgtaacttggtggaacaggaatgggccgacgacaagtacaatccattatccaaaggtttacaaaacatactttgagaaggttgaaagattaaaacatggaaccttcggtcccgttcatttccgaaaccaagttaaaatacgccgccgagttgatataaatccgggccatgcagatctcagtgctaaagaagcacaagatgtcatcatggaggtcgtttttccaaatgaagtgggagctagaatattgtcctcagagtcgcaattgacgataacgaaagaaaagaaagaagagctccaggactgtaagattgctcctttaatggtggcatacatgttggaaagggaactggtccgcaaaaccagattcctaccggtagcaggcggaacaagcagtgtgtacattgaggtattgcatttgactcaagggacctgctgggaacagatgtacactccaggcggagaagtgaggaatgacgatgttgaccagagtttgatcatcgctgccagaaacattgttaggagagcaacggtatcagcggatccactggcatcactactggagatgtgccacagcacacaaattggtggaataaggatggtggacatccttaggcaaaatccaactgaggaacaagccgtggatatatgcaaagcagcaatgggtttgagaatcagttcatcctttagctttggaggcttcactttcaaaagaacaagtggatcatccgtcaagaaggaagaagaagtgcttacaggcaacctccaaacattgaaaataagagtacatgagggatatgaggaattcacaatggttgggcggagagcaacagctattctgaggaaagcaactagaaggctgattcaattgatagtaagtggaagagacgaacaatcaatcgccgaagcaatcattgtagctatggtgttctcacaggaggactgcatgataaaggcagtccgaggcgatctgaatttcgtaaacagagcaaatcaaagattaaatcccatgcatcaactcctgagacacttccaaaaagatgcaaaagtgctgtttcagaattggggaattgaacctattgataatgtaatgggaatgattggaatattacctgacatgaccccaagtacagagatgtcactgagaggagtaagagtcagtaaaatgggagtagatgaatattccagcactgagagagtggttgtaagtattgaccgtttcttaagggttcgagatcagcgggggaacgtgctcttatctcccgaagaggtcagtgaaacgcagggaacagagaagttaacaataacatattcatcatcaatgatgtgggaaatcaacggtcctgagtcagtgcttattaacacctatcaatggatcatcagaaattgggagactgtgaagattcaatggtctcaagaccccacaatgctgtacaataagatggagtttgagccgttccaatccttggtacctaaagctgctagaggtcaatacagtgggtttgtgagaacactattccagcaaatgcgtgacgtgctggggacatttgatactgtccagataataaagctgctgccgtttgcagcagccccaccggagcagagcagaatgcaattctcttctctgactgtgaatgtgagaggatcaggaatgagaatactcgtaagaggaaactcccctgtgttcaactacaataaggcaaccaaaaggcttaccgttcttggaaaggacgcaggtgcattaacagaggatccagatgagggaacagccggagtggaatctgcagtactgagaggattcctaattctaggcaaggaggacaaaagatatggaccagcattgagcatcaatgaactgagcaatcttgcgaaaggggagaaagctaatgtgctgatagggcaaggagacgtggtgttggtaatgaaacggaaacgggactctagcatacttactgacagccagacagcgaccaaaagaattcggatggtcatcaattag---
>H1N1_Swine_CY157662_A/swine/North_Carolina/SG1170/2003|2003.093
atggagagaataaaagaactaagagatctaatgtcgcagtcccgcactcgcgagatactcactaagaccactgtggaccatatggccataatcaaaaagtacacatcaggaaggcaagagaagaaccccgcactcagaatgaagtggatgatggcaatgaaatacccaattacagcagacaagagaataatggacatgattccagagaggaatgaacaaggacaaaccctctggagcaaaacaaacgatgctggatcggaccgcgtgatggtatcacccctggccgtaacatggtggaataggaatggcccaacaacaagcacagttcactaccctaaggtatataaaacttatttcgaaaaagtcgaaaggttaaaacatggtacctttggccctgtccacttcagaaatcaagttaaaataagaaggagggttgacacaaaccctggtcacgcagatctcagtgccaaggaggcacaggaggtgatcatggaagttgttttcccaaatgaagtgggggcaagaatactgacatcagagtcacagctgacaataacaaaagaaaagaaagaagagctccaggattgtaaaattgctcccttgatggtggcatacatgctagaaagagagttggttcgtaaaacgaggtttctcccggtggctggtggaacaggcagtgtttatattgaagtgctgcacttaactcagggaacatgctgggagcaaatgtacactccaggaggagaagtgagaaatgatgatgttgaccaaagtttgattatcgctgctagaaacatagtaagaagagcagcagtgtcagcagacccattagcatctctcttggaaatgtgccacagcacacagattggaggaataaggatggtggacatccttagacagaatccaacggaggaacaagccgtagacatatgcaaggcagcaatggggctgaggattagctcctctttcagctttggtgggttcactttcaaaagaacaagcggatcatcagttaagaaagaagaagaagtgctcacgggcaacctccaaacactgaaaataagagtacatgaaggatatgaagaattcacaatggtcgggagaagagcaacagctattctcagaaaagcaaccaggagattggtccagttaatagtaagtgggagagacgagcagtcaattgctgaggcaataattgtggccatggtattttcacaagaggattgcatgattaaggcagttaggggcgatctgaactttgtcaatagggcaaaccagcgactgaatcccatgcaccaactcttgaggcatttccaaaaagatgcaaaagtgcttttccagaactggggaattgaacccatcgacagtgtgatgggaatgatcgggatattgcctgatatgaccccaagcacggaaatgtcgctgagagggataagagtcagcaaaacgggagtagatgaatattccagcacggagagagtggtagtgagcattgaccgatttttgagggttcgggatcaacgagggaacgtactattgtctcccgaagaggtcagcgagacacaagggacggagaaattgacaataacttattcgtcatcaatgatgtgggagatcaatggtcctgagtcagtgctggtcaacacttatcaatggatcataaggaactgggaaagtttgaaaattcaatggtcacaagatcccacgatgttatacaacaaaatggaatttgaaccatttcagtctcttgtccctaaggcaaccagaagtcgttacagtggattcgtgaggacactgttccagcaaatgcgggatgtgcttggaacatttgacactgtccaaataataaaacttctcccctttgctgctgctccaccagaacagagtaggatgcagttctcctcactgactgtgaatgtgagaggatcagggttgaggatactggtaagaggcaattctccagtgttcaattacaacaaagcaaccaaaaggcttacagttcttggaaaggatgcaggtgcattgactgaagatccagatgaaggcacagctggagtggagtctgctgtcctgaggggatttctcattttgggcaaagaagacaagagatatggcccagcattaagcatcaatgaactgagcaatcttgcaaaaggagagaaggctaatgtgctaattgggcaaggagacgtggtgttggtaatgaaacggaaacgggactctagcatacttactgacagccagacagcgaccaaaagaattcggatggccatcaattag---
>H3N2_Avian_JN706697_A/turkey/Ontario/FAV-10/2011|2011.551
atggagagaataaaagaactgagagatctaatgtcgcagtcccgcactcgcgagatactcactaagaccactgtggaccatatggccataatcaaaaagtacacatcaggaaggcaagagaagaaccccgcactcagaatgaagtggatgatggcaatgagatacccaattacagcaaacaagagaataatggacatgattccagagaggaatgagcaaggacaaaccctctggagcaaaacaaacgatgctggatcagaccgagtgatggtatcacctctggccgtaacatggtggaataggaatggcccaacaacaagtacagttcattaccctaaggtatataaaacttatttcgaaaaggtcgaaaggttgaaacatggtaccttcggccctgtccacttcagaaatcaagttaaaataaggaggagagttgatacaaaccctggccatgcagatctcagtgccaaggaggcacaggatgtgattatggaagttgttttcccaaatgaagtaggggcaagaatactgacatcagagtcacagctggcaataacaaaagagaagaaagaagagctccaggattgtaaaattgctcccttgatggtggcgtacatgctagaaagagaattggtccgtaaaacaaggtttctcccagtagccggcggaacaggcagtatttacattgaagtgctgcacttaacccaagggacgtgctgggagcaggtgtacactccaggaggagaagtgagaaatgatgatgttgaccaaagtttgattatcgctgctagaaacatagtaagaagagcagcagtgtcagcagacccattagcatctctcttggaaatgtgccacagcacacagattggaggagtaaggatggtggacatccttagacagaacccaactgaggaacaagccgtagacatatgcaaggcagcaatagggttgaggattagctcatctttcagttttggtgggttcactttcaaaaggacaagcggatcatcagtcaagaaagaagaagaagtgctaacgggcaacctccaaacactgaaaataagagtacatgaagggtatgaagaattcacaatggttgggagaagagcaacagctattctcagaaaggcaaccaggagattgatccagttgattgtaagcgggagagacgagcagtcaattgctgaggcaataattgtggccatggtattctcacaagaggattgcatgatcaaggcagttaggggcgatctgaactttgtcaatagggcaaatcagcgactgaaccccatgcaccaactcttgaggcatttccaaaaagatgcaaaagtgcttttccagaactggggaatagaatccatcgacaatgtgatgggaatggtcgggatactgcccgacatgaccccaagcacggagatgtcgctgagagggataagagtcagcaaaatgggagtagatgaatactccagcacggagagagtggtagtgagtattgaccgatttttaagggttagagatcaaagagggaacgtactattatctcccgaagaagtcagtgaaacgcaaggaactgagaagttgacaataacttattcgtcatcaatgatgtgggagatcaatggccctgagtcagtgctagtcaatacttatcaatggataatcaggaattgggagattgtgaaaattcaatggtcacaagatcccacaatgttatacaacaaaatggaatttgaaccatttcagtctcttgtccctaaagcaaccagaagccagtacagtggattcgtaaggacactgttccagcaaatgcgggatgtgcttgggacatttgacactgtccaaataataaaacttctcccctttgctgctgctccaccagaacagagtaggatgcaattttcctcattgactgtgaatgtgagaggatcagggttgaggatactggtaagaggcaattctccagtattcaattacaacagggcaaccaaacgacttacagttcttggaaaggatgcaggtgcattgactgaagatccagatgaaggcatatctggggtggagtctgctgtcctgagaggatttctcattttgggcaaagaagacaagagatatggcccagcattaagcatcaatgaactgagcaatcttgcaaaaggagagaaagctaatgtgctaattgggcaaggggacgtagtgttggtaatgaaacgaaaacgggactctagcatacttactgacagccagacagcgaccaaaagaattcggatggccatcaattag---
>H10N7_Avian_KX977792_A/mallard_duck/Netherlands/32/2013|2013.592
atggagagaataaaagaactaagagatttgatgtcgcagtctcgcactcgcgagatactgacaaaaaccactgtggaccatatggccataataaagaaatacacgtcagggagacaggagaagaatcctgcccttaggatgaaatggatgatggcaatgaaatatccgattacagcagacaaaagaataatggagatgatccctgaaagaaatgagcaaggtcagactctctggagcaaaacaaatgatgctggatcagacagagtgatggtatcacctctggctgtgacatggtggaatagaaatgggccaacaacaagtacagtccattatccaaaggtctacaaaacctactttgaaaaggtcgaaaggttgaaacatggaaccttcggtcctgttcactttcgaaatcaggttaaaatacgccgcagggttgacataaacccgggccatgcagatctcagtgctaaagaagcacaagatgtcatcatggaggtcgttttcccaaatgaagttggagccaggatattgacatcagagtcacaattgacaataacaaaggaaaagaaggaggagcttcaggactgtaagattgctcctttgatggtggcatacatgttggagagagaactggttcgcaaaaccagattcctaccagtagctggcgggacaagcagcgtgtatatcgaggtgttgcatttgactcaagggacctgctgggaacaaatgtacacaccgggaggagaggtgagaaatgatgatgttgatcaaagtttgatcattgctgctagaaatattgttaggagagcaacagtatcagcagacccgttggcttcgctcttggagatgtgccatagtacacaaattggcgggataaggatggtggacattcttagacagaacccaacagaagagcaagctgtggatatatgcaaagcagcaatgggtctaagaatcagttcatccttcagctttggaggtttcactttcaaacggacaagtgggtcttctgttaaaagagaagaagaagtgctcacaggcaacctccaaacactgaaaataagagtacatgaagggtatgaggaattcacaatggttgggcgaagagcaacagccatcctaaggaaagcaaccagaaggctagttcaattaatagtgagtgggagaaacgagcagtcaatcgctgaagcaatcatagtggcaatggttttctcacaagaggattgcatgataaaagcagtacgaggtgatttgaattttgttaacagagcgaatcagcggctaaatcctatgcatcaacttctgaggcatttccaaaaggatgcaaaggtgctgtttcaaaactggggaattgaatcaattgacaatgtcatggggatgattggaatactgcctgacatgacccccagcacagagatgtcactgagaggagtgagagtcagtaaaatgggagtggatgaatattccagtactgagagagtggttgtaagcattgatcgtttcttgagagtccgagatcagaggggaaacgtgctcttgtctcccgaagaagttagtgaaacacagggaacagaaaaactgacgataacatattcatcgtccatgatgtgggaaatcaatggtccggaatcggtgctagtcaacacatatcaatggatcattagaaattgggaaactgtgaaaattcagtggtcccaagaccctacaatgttgtacaataagatggagtttgagcccttccaatccttggtgcccaaggctgccagaggccaatatagtggatttgtgaggacgttattccagcagatgcgtgatgtgctggggacatttgacactgtccaaataataaagctcctaccatttgcagcagccccaccagaacagagtaggatgcagttctcttctctgactgtgaatgtcagaggttcaggaatgagaatacttgtgagaggaaactcccctgtgttcaattataacaaggcaaccaagagactcacagttcttggaaaggatgcaggtgccttgacagaagatccagatgagggaacagcaggagtggaatctgcggtattgagaggatttctaattttgggcaaagaagacaaaagatatggaccagcattgagcatcaacgaattgagcaatcttgcgaaaggggaaaaggctaatgtgttgatagggcaaggagacgtggtgttggtaatgaaacggaaacgggactctagcatacttactgacagccagacagcgaccaaaagaattcggatggccatcaattag---
>H1N1_Human_KF560157_A/Helsinki/894/2012|2012.162
atggagagaataaaagaactgagagatctaatgtcgcagtcccgcactcgcgagatactcactaagaccactgtggaccatatggccataatcaaaaagtacacatcaggaaggcaagagaagaaccccgcactcagaatgaagtggatgatggcaatgagatacccaattacagcagacaagagaataatggacatgattccagagaggaatgaacaaggacaaaccctctggagcaaaacaaatgatgctggatcagaccgagtgatggtatcacctctggccgtaacatggtggaataggaatggcccaacaacaagtacagttcattaccctaaggtatataaaacttatttcgaaaaggtcgaaaggttgaaacatggtaccttcggccctgtccacttcagaaatcaagttaaaataaggaggagagttgatacaaaccctggccatgcagatctcagtgccaaggaggcacaggatgtgattatggaagttgttttcccaaatgaagtaggggcaagaatactgacatcagagtcacagctggcaataacaaaagagaagaaagaagagctccaggattgtaaaattgctcccttgatggtggcgtacatgctagaaagagaattggtccgtaaaacaaggtttctcccagtagccggtggaacaggcagtgtttatattgaagtgttgcacttaacccaagggacatgctgggagcagatgtacactccaggaggagaagtgagaaatgatgatgttgaccaaagtttgattatcgctgctagaaacatagtaagaagagcagcagtgtcagcagacccattagcatctctcttggaaatgtgccacagcacacagattggaggagtaaggatggtggacatccttagacagaatccaactgaggaacaagccgtagacatatgcaaggcagcaatagggttgaggatcagctcatctttcagttttggtgggttcactttcaaaaggacaagcggatcatcagtcaagaaagaagaagaaatgctaacgggcaatctccaaacactgaaattaagagtacatgaagggtatgaggaattcacaatggttgggagaagagcaacagctattctcagaaaggcaaccaggagattgatccaattgatagtaagcgggagagacgagcagtcaattgctgaggcaataattgtggccatggtattctcacaagaggattgcatgatcaaggcagttaggggcgatctgaactttgtcaatagggcaaaccagcgactgaaccccatgcaccaactcttgaggcatttccaaaaagatgcaaaagtgcttttccagaactgggggattgaatccatcgacaatgtgatgggaatgatcggaatactgcccgacatgaccccaagcacggagatgtcgctgagagggataagagtcagcaagatgggagtagatgaatactccagcacggagagagtggtagtgagtattgaccgatttttaagggttagagatcaaagagggaacgtactattgtctcccgaagaagtcagtgaaacgcaaggaactgagaagttgacaataacttattcgtcatcaatgatgtgggagatcaatggccctgaatcagtgctagtcaacacttatcaatggataatcagaaactgggaaattgtgaaaattcaatggtcacaagatcccacaatgttatacaacaaaatggaatttgaaccatttcagtctcttgtccctaaggcaaccagaagccggtacagtggattcgtaaggacactgttccagcaaatgcgggatgtgcttgggacatttgacactgtccaaataataaaacttctcccctttgctgctgctccaccagagcagagtaggatgcaattttcctcattgactgtgaatgtgagaggatcagggttgaggatactggtaagaggcaattctccagtattcaattacaacaaggcaaccaaacgacttacagttcttggaaaggatgcaggtgcattgactgaagatccagatgaaggcacatctggggtggagtctgctgtcctgagaggatttctcattttaggcaaagaagacaagagatatggcccagcattaagcatcaatgaactgagcaatcttgcaaaaggagagaaagctaatgtgctaattgggcaaggggacgtagtgttggtaatgaaacgaaaacgggactctagcatacttactgacagccagacagcgaccaaaagaattcggatggccatcaattag---
>H3N2_Human_KC892835_A/Michigan/03/2012|2012.175
atggaaagaataaaagaattacggaatctgatgtcgcagtctcgcactcgcgagatactgacaaaaaccacagtggaccatatggccataattaagaagtacacatcggggagacaggaaaagaacccgtcacttaggatgaaatggatgatggcaatgaaatatccaatcactgctgacaaaagggtaacagaaatggttccggagagaaatgaacaaggacaaactctatggagtaaaatgagtgatgctggatcagatagagtgatggtatcacctttggctgtaacatggtggaataggaatggacccgtgacaagtacggtccactacccaaaagtgtacaaaacttatttcgacaaagtcgaaaggttaaaacatggaacctttggccctgttcattttagaaatcaagtcaagatacgcagaagagtagacataaaccctggtcatgcagacctcagtgccaaagaggcacaagatgtaattatggaagttgtttttcccaatgaagtgggagccagaatactaacatcagaatcacaattaacgataactaaagagaaaaaagaagaactccgagattgcaaaatttctcccttgatggttgcatacatgttagagagagaacttgtacgggaaacaagatttctcccagttgctggcggaacaagcagtatatacattgaagttttacatttgactcagggaacgtgttgggaacaaatgtacactccaggtggaggagtgaggaatgacgatgttgaccaaagcctaattattgcggccaggaacatagtaagaagagccgcagtatcagcagatccactagcatctttattggagatgtgccacagcacgcaaattggcggaacaaggatggtggacattcttagacagaacccgactgaagaacaagctgtggatatatgcaaggctgcaatgggattgagaatcagctcatccttcagctttggtggctttacatttaaaagaacaagcgggtcatcagtcaaaaaagaagaagaagtgcttacaggcaatctccaaacattgagaataagagtacatgaggggtatgaggagttcacaatggtggggaaaagagcaacagctatactaagaaaagcaaccagaagattggttcaactcatagtgagtggaagagacgaacagtcaatagccgaagcaataatcgtggccatggtgttttcacaagaagattgcatgataaaagcagttagaggtgacctgaatttcgtcaacagagcaaatcagcggttgaaccccatgcatcagcttttaaggcattttcagaaagatgcgaaagtgctttttcaaaattggggagttgaacacatcgacagtgtgatgggaatggttggagtattaccagatatgactccaagcacagagatgtcaatgagaggaataagagtcagcaaaatgggtgtggatgaatactccagtacagagagggtggtggttagcattgatcggtttttgagagttcgagaccaacgtgggaatgtattattatctcctgaggaggtcagtgaaacacagggaactgagagactgacaataacttattcatcgtcgatgatgtgggagattaacggtcctgagtcggttttggtcaatacctatcaatggatcatcagaaattgggaagctgtcaaaattcaatggtctcagaatcctgcaatgttgtacaacaaaatggaatttgaaccatttcaatctttagtccccaaggccattagaagccaatacagtgggtttgtcagaactctattccaacaaatgagagacgtacttgggacatttgacaccgcccagataataaagcttctcccttttgcagctgctccaccgaagcaaagcagaatgcagttctcttcactgactgtgaatgtgaggggatcagggatgagaatacttgtaaggggcaattctcctgtattcaactacaacaagaccactaaaagactaacaattctcggaaaagatgccggcactttaattgaagacccagatgaaagcacatccggagtggagtccgccgtcttgagagggttcctcattataggtaaggaagacagaagatacggaccagcattaagcatcaatgaactgagtaaccttgcaaaaggggaaaaggctaatgtgctaatcgggcaaggagacgtggtgttggtaatgaaacgaaaacgggactctagcatacttactgacagccagacagcgaccaaaagaattcggatggccatcaattaa---
>H3N2_Human_CY000248_A/New_York/121/2002|2002.153
atggaaagaataaaagaactacggaacctaatgtcgcagtctcgcactcgcgagatactaacaaaaaccacagtggaccatatggccataattaagaagtacacatcagggagacaggaaaagaacccgtcacttaggatgaaatggatgatggcaatgaaatatccaatcactgctgacaaaaggataacagaaatggtcccggagagaaacgaacaaggacaaactctatggagtaaaatgagtgatgctggatcagatcgagtgatggtatcacctttggctgtgacatggtggaatagaaatggaccagtgacaagtacagtccactacccaaaagtatacaagacttattttgacaaagttgaaaggttaaaacatggaacctttggccctgttcattttagaaatcaagtcaagatacgccgaagagtagacataaaccctggtcatgcagacctcagtgccaaggaggcacaagatgtaattatggaagttgtttttcccaatgaagtgggagccaggatactaacatcagaatcacaattaacaataactaaagagaagaaagaagaactccgagattgcaaaatttctcccttgatggttgcatacatgttagagagagagcttgtccgaaaaacaagatttctcccagttgctggcggaacaagcagtatatacattgaagttttacatttgacccaaggaacgtgttgggaacaaatgtacactccaggtggagaagtgaggaatgacgatgttgatcaaagcctaattattgcagccaggaacatagtaagaagagctgcagtatcagcagatccactagcatctttattggagatgtgccacagcacacaaattggcgggacaaggatggtggacattcttaggcagaaccctactgaagaacaagctgtggatatatgcaaggctgcaatggggttgagaatcagctcatccttcagctttggtgggtttacattcaaaagaacaagcgggtcatcagtcaaaagagaagaagaagtgcttacaggcaacctccaaacattgaaaataagagtacatgaggggtatgaggagttcacaatggtggggaaaagagcaacagctatactcagaaaagcaaccagaagattggttcagctcatagtgagtggaaaggacgaacagtcaatagccgaagcaataatcgtggccatggtgttttcacaagaggattgcatgataaaagcagttagaggtgacctgaatttcgtcaacagggcaaaccagcgattgaaccccatgcatcaacttttaaggcattttcagaaagatgcgaaagtgctttttcagaattggggaattgaacacatcgacagtgtgatgggaatggttggagtattaccagatatgactccaagcacagagatgtcaatgagaggaataagagtcagcaaaatgggtgtggatgaatactccagtacagagagggtggtggttagcattgatcggtttttgagagttcgagaccaacgtgggaatgtattattatctcctgaggaggtcagtgaaacacagggaacagagagactgacaataacttactcatcgtcaatgatgtgggagattaacggtcctgagtcggttttggtcaatacctatcaatggatcatcagaaattgggaagctgtcaaaattcaatggtctcagaatcctgcaatgttgtacaacaaaatggaatttgaaccatttcaatctttagttcctaaggccattagaggccaatacagtgggtttgtcagaactctattccaacaaatgagagatgtacttgggacatttgataccacccagataataaagcttctcccttttgcagccgctccaccaaagcaaagcagaatgcagttctcttcattgactgtaaatgtgaggggatcagggatgagaatacttgtaaggggcaattctcctgtattcaactacaacaagaccactaaaagactaacagttctcggaaaagatgccggcactttaattgaagacccagatgaaagcacatctggagtggagtccgctgtcttgagaggatttctcattataggtaaggaagacagaagatacggaccagcattaagcatcaatgaactgagcaaccttgcaaaaggggaaaaagctaatgtgctaattgggcaaggagacgtggtgttggtaatgaaacgaaaacgggactctagcatacttactgacagccagacagcgaccaaaagaattcggatggccatcaattaa---
>H1N1_Human_HM189349_A/Lipetsk/CRIE-BVV/2009|2009.858
atggagagaataaaagaactgagagatctaatgtcgcagtcccgcactcgcgagatactcactaagaccactgtggaccatatggccataatcaaaaagtacacatcaggaaggcaagagaagaaccccgcactcagaatgaagtggatgatggcaatgagatacccaattacagcagacaagagaataatggacatgattccagagaggaatgaacaaggacaaaccctctggagcaaaacaaacgatgctggatcagaccgagtgatggtatcacctctggccgtaacatggtggaataggaatggcccaacaacaagtacagttcattaccctaaggtatataaaacttatttcgaaaaggtcgaaaggttgaaacatggtaccttcggccctgtccacttcagaaatcaagttaaaataagaaggagagttgatacaaaccctggccatgcagatctcagtgccaaggaggcacaggatgtgattatggaagttgttttcccaaatgaagtgggggcaagaatactgacatcagagtcacagctggcaataacaaaagagaagaaagaagagctccaggattgtaaaattgctcccttgatggtggcgtacatgctagaaagagaattggtccgtaaaacaaggtttctcccagtagccggcggaacaggcagtgtttatattgaagtgttgcacttaacccaagggacgtgctgggagcagatgtacactccaggaggagaagtgagaaatgatgatgttgaccaaagtttgattatcgctgctagaaacatagtaagaagagcagcagtgtcatcagacccattagcatctctcttggaaatgtgccacagcacacagattggaggagtaaggatggtggacatccttagacagaatccaactgaggaacaagccgtagacatatgcaaggcagcaatagggttgaggattagctcatctttcagttttggtgggttcactttcaaaaggacaagcggatcatcagtcaagaatgaagaagaagtgctaacgggcaacctccaaacactgaaaataagagtacatgaagggtatgaagaattcacaatggttgggagaagagcaacagctattctcagaaaggcaaccaggagattgatccagttgatagtaagcgggagagacgagcagtcaattgctgaggcaataattgtggccatggtattctcacaagaggattgcatgatcaaggcagttaggggcgatctgaactttgtcaatagggcaaaccagcgactgaaccccatgcaccaactcttgaggcatttccaaaaagatgcaaaagtgcttttccagaactggggaattgaatccatcgacaatgtgatgggaatgatcggaatactgcccgacatgaccccaagcacggagatgtcgctgagagggataagagtcagcaaaatgggagtagatgaatactccagcacggagagagtggtagtgagtattgaccgatttttaagggttagagatcaaagagggaacgtactattgtctcccgaagaagtcagtgaaacgcaaggaactgagaaattgacaataacttattcgtcatcaatgatgtgggagatcaatggccctgagtcagtgctagtcaacacttatcaatggataatcaggaactgggaaattgtgaaaattcaatggtcacaagatcccacaatgttatacaacaaaatggaatttgaaccatttcagtctcttgtccctaaggcaaccagaagccggtacagtggattcgtaaggacactgttccagcaaatgcgggatgtgcttgggacatttgacactgtccaaataataaaacttctcccctttgctgctgctccaccagaacagagtaggatgcaattttcctcattgactgtgaatgtgagaggatcagggttgaggatactggtaagaggcaattctccagtattcaattacaacaaggcaaccaaacgacttacagttcttggaaaggatgcaggtgcattgactgaagatccagatgaaggcacatctggggtggagtctgctgtcctgagaggatttctcattttgggcaaagaagacaagagatatggcccagcattaagcatcaatgaattgagcaatcttgcaaaaggagagaaagctaatgtgctaattgggcaaggggacgtagtgttggtaatgaaacgaaaacgggactctagcatacttactgacagccagacagcgaccaaaagaattcggatggccatcaattag---
>H9N2_Avian_KC768061_A/duck/Shanghai/C163/2009|2009.841
atggaaagaataaaagaactaagagatttgatgtcacagtctcgcactcgcgagatactgacaaaaacaactgtggaccatatggccataatcaagaaatatacatcgggaagacaggagaagaatcctgcccttaggatgaagtggatgatggcgatgaaatatccaattacagcagacaaaaggataatggagatgatcccggaaagaaatgagcaaggtcagaccctttggagcaagacaaatgatgctggatcagacagagtgatggtgtcacctctggctgtgacgtggtggaacagaaatggaccaacggcaagtacagtccattatccaaaggtctataaaacctattttgaaaaggtcgaaaggctaaaacatggaaccttcggccccgttcacttccgaaatcaggttaaaatacgccgcagggtcgacataaacccaggccatgcagatcttagtgctaaagaagcacaagatgtcatcatggaggtcgtgttcccaaacgaagttggagccagaatattaacatcggagtcacagttaacgataaccaaggaaaagaaggaggagcttcaggactgcaaaattgcccctttaatggtggcatacatgttggagagagaactggttcgcaagacaagatttctaccagtagctggagggacaagcagtgtgtatatcgaagtgttgcatttgacccaagggacctgctgggagcaaatgtacacaccgggaggggaagtgagaaatgatgacgttgatcagagtttaattattgctgctagaaatattgttagaagagctacagtatcagcagacccgttggcttcgcttttggagatgtgccatagtacacagattggcgggattaggatggttgacatccttagacaaaacccaacagaagaacaggctgtggatatatgcaaggcagcaatgggtctaaggatcagttcatccttcagctttggaggtttcactttcaaaaggacaagtgggtcatctgtcaaaagggaagaagaagtgctcacaggcaacctccaaacattgaaaataagagtacatgaaggatatgaggaattcacaatggtcgggcgaagagcaacagctattctaaggaaagcaaccagaagactgatccaactgatagtgagtgggaaagacgagcaatcaatcgccgaggcaatcatagtggcaatggtgttctcacaagaggattgtatgataaaggcagtgagaggtgatctgaactttgtcaacagggcgaaccagcggctaaatcccatgcatcaactcctgaggcatttccaaaaggatgcaaaggttctgtttcaaaactggggaattgaacccattgacaatgtaatggggatgatcggaatattgcctgacatgacccccagcacagagatgtcattgagaggagtgagagttagtaaaatgggagtagatgaatattccagtactgagagagtggtcgtgagtattgatcgtttcttgagggtccgagaccagaggggaaacgtactcctgtcccctgaagaggttagtgaaacacagggaacggaaaagctgactataacatattcatcgtccatgatgtgggagatcaatggtccggaatcagtgctagttaacacatatcaatggatcatcagaaattgggaaactgtgaagattcaatggtcccaagaccctacaatgctatacaataagatggagtttgaaccctttcaatccctagtgcctaaagctgccagaggccaatatagtggattcgtaagggtgctattccagcagatgcgtgacgtactggggacatttgacactgtccaaataataaagctattaccatttgcagcagccccgcccgagcagagtaggatgcaattctcttctctaactgtgaacgtgaggggttcaggaatgagaatagttgtgagaggcaattctcctgtgttcaactacaacaaggcaaccaagaggcttacagtgcttggaaaggatgcaggtgcattgatggaagacccagatgagggaacagcaggagtggaatctgcggtattgagaggatttctgattctgggcaaagaagacaaaagatatgggccagcattgagcatcaacgaattgagcaatcttgcgaaaggggagaaggctaatgtattgatagggcaaggagacgtggtgttggtaatgaaacggaaacgggactctagcatacttactgacagtcagacagcgaccaaaaggattcggatggccatcaattag---
>H7N7_Avian_KT777877_A/ostrich/South_Africa/KRB/2013|2013.247
atggagagaataaaagaactaagagatttgatgtcacagtctcgcactcgcgagatactgacaaaaaccactgtggaccatatggccataataaagaaatacacgtcagggagacaggagaagaatcctgctcttaggatgaaatggatgatggcaatgaaatatccgattacagcagacaaaagaataatggaaatgatccctgaaagaaatgagcaaggtcagactctctggagcaaaacaaatgatgctgggtcagacagagtgatggtgtcacctctggctgtgacatggtggaatagaaatgggccaacgacaagtacagtccactacccaaaggtctacaaaacctactttgaaaaagttgaaaggttgaaacatggaaccttcggtcctgtccactttcgaaatcagattaaaatacgccgcagggttgacataaacccgggccatgcagatctcagtgccaaagaagcacaagatgtcatcatggaggttgttttcccaaacgaagttggagccaggatattgacatcagagtcacaattaacaataacaaaggaaaagaaagaggagcttcaggactgtaagattgctcctttgatggtggcatacatgttggagagagaactggttcgcaaaaccagattcctaccagtagctggcggaacaagcagtgtgtatatcgaggtgttgcatttgacgcaaggtacctgctgggaacaaatgtacacaccgggaggggaggtgagaaatgatgatgttgatcagagtttgatcattgctgctagaaatattgttaggagagcaacagtatcagcagacccgttggcttcgctcttggagatgtgtcatggtacacaaattggcgggatgaggatggtggacattcttagacagaacccaacagaagagcaggctgtggatatatgcaaagcagcaatgggtttaagaatcagttcatccttcagctttggaggtttcactttcaaaaggacaagtgggtcatctgtcaaaagagaagaagaagtgctcacaggcaacctccaaacactgaaaataagagtacatgaaggatatgaggaattcacaatggttgggcgaagagctacagccatcctaaggaaggcaaccagaaggctgatccaattaatagtgagtgggagagacgagcagtcaatcgctgaagcaatcatagtggcaatggttttctcacaagaggattgcatgataaaagcagtacgaggtgatttgaattttgtcaacagagcgaaccagcggctaaaccctatgcatcaactgctgaggcatttccaaaaggatgcaaaggtgctgtttcaaaactggggaattgaaccaattgacaatgtcatggggatgatcggaatactacctgatatgacccccagcacagaaatgtcactgagaggagtgagagtcagtaaaatgggagtggatgaatactccagtactgagagagtggttgtgagcattgatcgcttcttgagagtccgagatcagaggggaaacgtgctcttgtctcctgaagaagttagtgaaacacagggaacagagaaactgacgataacatattcatcatccatgatgtgggaaatcaatgggccggaatcagtgctagtcaacacatatcaatggatcattagaaattgggaaactgtgaagattcaatggtcccaagaccctacaatgttatacaataagatggagtttgagcccttccaatccttggtgcccaaagcagccagaggccagtatagtggatttgtgaggacgctattccagcaaatgcgtgatgtgctgggaacatttgaaacagtccaaataataaagctcctaccatttgcagcagccccaccgaaacagagtaggatgcagttctcctctttgactgtgaatgtaagaggttcaggaatgagaatacttgtgagaggcaattcccctgtgttcaactataacaaggcaactaagagactcacagttcttggaaaagatgcaggtgccttgacagaagatccagatgagggaacagcaggagtggaatctgcggtattaagaggatttctaattctgggcaaagaagacaaaagatatggaccagcattgagcatcaacgaattgagcaatcttgcaaaaggggaaaaggctaacgtgttaatagggcaaggagacgtggtgttggtaatgaaacggaaacgggactctagtatacttactgacagccagacagcgaccaaaagaattcggatggccatcaattag---
>H1N1_Human_JN596865_A/Orenburg/01/2009|2009.595
atggagagaataaaagaactgagagatctaatgtcgcagtcccgcactcgcgagatactcactaagaccactgtggaccatatggccataatcaaaaagtacacatcaggaaggcaagagaagaaccccgcactcagaatgaagtggatgatggcaatgagatacccaattacagcagacaagagaataatggacatgattccagagaggaatgaacaaggacaaaccctctggagcaaaacaaacgatgctgggtcagaccgagtgatggtatcacctctggccgtaacatggtggaataggaatggcccaacaacaagtacagttcattaccctaaggtatataaaacttatttcgaaaaggtcgaaaggttgaaacatggtaccttcggccctgtccacttcagaaatcaagttaaaataaggaggagagttgatacaaaccctggccatgcagacctcagtgccaaggaggcacaggatgtgattatggaagttgttttcccaaatgaagtgggggcaagaatactgacatcagagtcacagctggcaataacaaaagagaagaaagaagagctccaggattgtaaaattgctcccttgatggtggcgtacatgctagaaagagaattggtccgtaaaacaaggtttctcccagtagccggcggaacaggcagtgtttatattgaagtgttgcacttaacccaagggacgtgctgggagcagatgtacactccaggaggagaagtgagaaatgacgatgttgaccaaagtttgattatcgctgctagaaacatagtaagaagagcagcagtgtcagcagacccattagcatctctcttggaaatgtgccacagcacacagattggaggagtaaggatggtggacatccttagacagaatccaactgaggaacaagccgtagacatatgcaaggcagcaatagggttgaggattagctcatctttcagttttggtgggttcactttcaaaaggacaagcggatcatcagtcaagaatgaagaagaagtgctaacgggcaacctccaaacactgaaaataagagtacatgaagggtatgaagaattcacaatggttgggagaagagcaacagctattctcagaaaggcaaccaggagattgatccagttgatagtaagcgggagagacgagcagtcaattgctgaggcaataattgtggccatggtattctcacaagaggattgcatgatcaaggcagttaggggcgatctgaactttgtcaatagggcaaaccagcgactgaaccccatgcaccaactcttgaggcatttccaaaaagatgcaaaagtgcttttccagaactggggaattgaatccatcgacaatgtgatgggaatgatcggaatactgcccgacatgaccccaagcacggagatgtcgctgagagggataagagtcagcaaaatgggagtagatgaatactccagcacggagagagtggtagtgagtattgaccgatttttaagggttagagatcaaagagggaacgtactattgtctcccgaagaagtcagtgaaacgcaaggaactgagaagttgacaataacttattcgtcatcaatgatgtgggagatcaatggccctgagtcagtgctagtcaacacttatcaatggataatcaggaactgggaaattgtgaaaattcaatggtcacaagatcccacaatgttatacaacaaaatggaatttgaaccatttcagtctcttgtccctaaggcaaccagaagccggtacagtggattcgtaaggacactgttccagcaaatgcgggatgtgcttgggacatttgacactgtccaaataataaaacttctcccctttgctgctgctccaccagaacagagtaggatgcaattttcctcattgactgtgaatgtgagaggatcagggttgaggatactggtaagaggcaattctccagtattcaattacaacaaggcaaccaaacgacttacagttcttggaaaggatgcaggtgcattgactgaagatccagatgaaggcacatctggggtggagtctgctgtcctgagaggatttctcattttgggcaaagaagacaagagatatggcccagcattaagcatcaatgaattgagcaatcttgcaaaaggagagaaagctaatgtgctaattgggcaaggggacgtagtgttggtaatgaaacgaaaacgggactctagcatacttactgacagccagacagcgaccaaaagaattcggatggccatcaattag---
>H3N2_Human_CY006059_A/Hong_Kong/1/1982|1982.500
atggaaagaataaaagaactacggaacctgatgtcgcagtctcgcactcgcgagatactaacaaaaaccacagtggaccatatggccataattaagaagtacacatcagggagacaggaaaagaacccgtcacttaggatgaaatggatgatggcaatgaaatatccaatcacagctgacaaaaggataacagaaatggttccggaaagaaatgagcaaggacaaaccctatggagtaaaatgagtgatgccgggtcggatcgagtgatggtatcacctttggcagtgacatggtggaatagaaatggaccagtaacaagtacggttcattatccaaaagtctacaagacttattttgataaagtcgaaaggttaaaacatggaacctttggccctgtccattttagaaatcaagtcaaaatacgccgaagagtagacataaaccctggtcatgcagacctcagtgccaaggaggcacaagatgtaattatggaagttgttttccccaatgaagtgggggccagaatactaacatcggaatcacagttaacaataaccaaagagaaaaaagaagaactccaaaattgcaaaatttctcctttgatggttgcatacatgttagagagagaacttgtccgaaaaacgagatttctcccagttgctggtggaacaagcagtgtgtacattgaagtgttacatttgactcaaggaacgtgttgggaacagatgtacaccccaggtggagaagtgaggaatgacgacgttgaccaaagcctaattattgcagccaggaacatagtgagaagagccgcagtatcagcagatccactagcatctttattagagatgtgccatagcacacaaattggcggaacaaggatggtggacattcttaggcagaatccgacggaagaacaagctgtggatatatgcaaggctgcattgggactgagaatcagctcatccttcagttttggtggtttcacatttaaaagaacaagtgggtcctcaatcaaaagagaggaagaagtgcttacaggcaatctccaaacattgaaaataagggtgcatgaggggtacgaggagttcacaatggtggggaaaagggcaacagctatactcagaaaagcaaccaggagattggttcagcttatagtgagtggaagggacgaacagtcaatagccgaagcaataatcgtagccatggtgttttcacaagaggattgcatgataaaagcagttagaggtgacctgaatttcgttaacagggcaaatcagcggttgaatcccatgcatcaacttttaaggcattttcagaaagatgcgaaagtgctttttcagaattggggaattgaacatatcgacagtgtgatgggaatggttggagtattaccagacatgactccaagcacagagatgtcaatgagaggaataagagtcagcaaaatgggcgtggatgaatactccagcacagagagggtggtggttagcatcgatcggtttttgagagttcgagaccaacgtgggaatgtattactatctcctgaggaggtcagtgaaacgcaggggacagagagactgacaataacttactcatcgtcaatgatgtgggagatcaatggccctgagtcagtgttggtcaatacctatcaatggatcatcagaaactgggaaactgttaaaattcaatggtctcagaatcctacaatgttgtacaacaaaatggaatttgagccatttcagtctttagttcctaaggccattagaggccaatacagtggatttgtcagaactctattccaacaaatgagggatgtacttgggacatttgataccacccagataataaagcttctcccttttgcagccgctccaccaaagcaaagcagaatgcagttctcttccttgactgtgaatgtgaggggatcagggatgagaatacttgtaaggggcaattctcctgtattcaactacaacaagaccactaaaagactaacaattctcggaaaagatgctggcactttaattgaagacccagatgaaagcacatccggagtggagtccgctgttttgagaggatttctcattctaggtaaggaagatagaagatacggaccagcattaagcatcaatgaactgagtaaccttgcaaaaggagaaaaggctaatgtgctaattgggcaaggagacgtggtgttggtaatgaaacgaaaacgggactctagcatacttactgacagccagacagcgaccaaaagaattcggatggccatcaattaa---
>H9N2_Human_KX595335_A/Hunan/44557/2015|2015.912
atggaaagaataaaagaactaagagatttgatgtcacagtctcgcactcgcgagatactgacaaaaacaactgtagaccatatggccataatcaagaaatacacatcgggaagacaggagaagaatcctgcccttaggatgaagtggatgatggcgatgaaatatccaattacagcagacaaaaggataatggagatgatcccggaaaggaatgagcaaggtcagaccctttggagcaagacaaatgatgctggatcagacagagtgatggtgtcacctctggctgtgacgtggtggaacagaaatggaccaacgacaagcacagtccattatccaaaggtctataaaacctattttgaaaaggtcgaaagactaaaacatgggaccttcggccccgttcacttccgaaaccaggttaaaatacgccgcagggtcgacataaacccaggccatgcagatcttagtgctaaggaagcacaagatgtcatcatggaggtcgtattcccaaacgaagttggagccagaatattaacatcagagtcacagttaacgataaccaaggaaaagaaggaggagcttcaggactgcaaaattgctcctttaatggtggcttacatgttggaaagggaactggtccgcaaaacaagatttctaccagtagctggagggacaagcagcgtgtatatcgaagtattacatttgacccaagggacctgctgggagcaaatgtacacacctggaggggaagtgagaaatgatgatgttgatcagagtttgattattgctgctagaaatattgttagaagagcaacagtgtcagcagatccgttagcttcgcttttggagatgtgccatagtacacagattggcgggattaggatggttgacatccttagacaaaacccaacagaagaacaggctgtggatatatgtaaggcagcaatgggcctaaggatcagttcatccttcagctttggaggtttcactttcaaaaggacaagtgggtcatccgtcaaaaaagaagaagaagtgctcacaggcaacctccaaacattgaaaataagagtacatgaaggatatgaggaattcacaatggttgggcgaagagcaacagccattctaaggaaagcaaccagaagactgatccaactgatagtgagtgggaaagacgagcaatcaattgccgaggcaatcatagtggcaatggtattctcacaagaggattgtatgataaaggcagtgagaggtgatttgaactttgtcaacagagcaaaccagcggctaaatcccatgcatcaactcctgaggcatttccaaaaggatgccaaggtcctgtttcaaaactggggaattgaacccattgacaatgtaatggggatgattggaatattgcctgacatgacccccagcacagagatgtcattgagaggagtgagagttagtaaaatgggagtagatgaatattccagcactgagagagtggtcgtgagtattgatcgtttcttgagggtccgagaccagaggggaaacgtactcctgtctcccgaagaggttagtgaaacacagggaacagaaaagctgactataacatattcatcgtccatgatgtgggagataaatggtccggaatcagtgctaattaacacatatcaatggatcattagaaattgggaaactgtaaagattcaatggtcccaagatcctacaatgctatacaataagatggaatttgaacccttccaatccctagtgcctaaagctgccagaggccaatatagtgggttcgtaaggattctattccaacagatgcgtgacgtactggggacatttgacactgtccaaataataaagctattaccatttgcagcagccccgccggagcagagtaggatgcagttctcttctctaactgtgaatgtgaggggttcaggaatgagaatagttgtgagaggcaattctcctgtgttcaactacaacaaggcaaccaagaggcttacggtgcttgggaaggatgcaggtgcattgatggaagacccggacgagggaacagcaggagtggaatctgcagtattgaggggatttctgattctgggcaaagaagacaagagatatgggccagcattgagcatcaacgaattgagcaatcttgcgaaaggagagaaggctaatgttttgatagggcaaggagacgtggtgttggtaatgaaacggaaacgggactctagcatacttactgacagtcagacagcgaccaaaaggattcggatggccatcaattaa---
>H9N2_Avian_KU143582_A/chicken/Wenzhou/YHQL04/2014|2014.953
atggaaagaataaaagaactaagagatttgatgtcacagtctcgcactcgcgagatactgacaaaaacaacagtggaccatatggccataatcaagaaatatacatcaggaagacaggagaagaatcctgcccttaggatgaagtggatgatggcgatgaaatatccaatcacagcagacaaaaggataatggagatgatcccggaaagaaatgagcaaggtcagaccctttggagcaagacaaatgatgccggatcagacagggtgatggtgtcacctctggctgtgacgtggtggaayagaaatggaccaacaacaagtacagtccattatccaaaggtctacaaaacctattttgaaaaggtcgaaaggctaaaacatggaacctttggccccgttcacttccgaaaccaggttaaaatacgccgcagggtcgacataaacccaggccatgcagatcttagtgctaaagaagcacaagatgtcatcatggaggtcgtattcccaaacgaagttggagccagaatactgacatcagagtcacagttaacgataaccaaggaaaagaaggaggagcttcaggactgcaaaattgcycctttaatggtggcatacatgttggagagagaactggttcgcaaaacaaggtttctaccagtagctggagggacaagcagtgtgtatatcgaagtgttgcatttgacccaagggacctgctgggagcaaatgtacacaccaggaggggaagtgagaaatgatgatgttgatcagagtttaattattgctgctagaaatattgttagaagagcaacagtatcagcagacccgttggcttcgcttttggagatgtgccatagtacacagattggaggggttaggatggttgacatccttagacaaaacccaacagaggaacaggctgtggatatatgcaaagcagcaatgggtctaaggatcagttcatccttcagctttggaggtttcacttttaaaaggacaagtgggtcatctgtcaaaagggaagaagaagtgctcacaggcaacctccaaacattgaaaataagggtacatgaaggatatgaggaattcacaatggttgggagaagagcgacagccattctaaggaaagcaaccagaagactgattcaactgatagtgagtgggaaagacgagcaatcaatcgccgaggcaatcatagtggcaatggtgttctcacaagaggattgtatgataaaggcagtgagaggtgatttgaactttgtcaacagagcgaaccagcggctaaatcccatgcatcaactcctgaggcatttccaaaaggatgcaaaggtcctgtttcaaaactggggaattgagcccattgacaatgtaatggggatgatcggaatattgcctgacatgacccccagcacagagatgtccttgagaggagtgagagttagtaaaatgggagtagatgaatattccagtaccgagagagtggtcgtgagtattgatcgtttcttgagggttcgagaccagagaggaaacatactcctgtctcctgaggaggttagtgaaacacagggaacagaaaagctgactataacatattcatcgtccttgatgtgggaaatcaatggtccggaatcagtgctagttaacacataccaatggatcattagaaattgggaaactgtaaagattcaatggtcccaggaccctacaattctgtacaataagatggaatttgaaccctttcaatccctagtgcccaaagctgccagaggccaatatagtggattcgtaagggtcctattccagcagatgcgtgacgtactggggacgttcgacactgtccaaataataaagctactaccatttgcagcagccccgccggaacagagtaggatgcagttctcttctctaactgtgaacgtaagaggttcaggaatgagagtggttgtgagaggcaattctcctgtgttcaactacaacaaggcaacaaaaaggcttacagtgcttgggaaggatgcaggtgcgttaatggaagacccagacgagggaacagcaggagtggaatctgcggtattgagaggattcttgattctaggcaaagaagacaaaagatatgggccagcattgagcatcaacgagttgagcaaccttgcgaaaggggaaaaggctaatgtgttgatagggcaaggagacgtggtgttggtaatgaaacggaaacgggactctagcatacttactgacagtcagacagcgaccaaaaggattcggatggccatcaattaa---
>H11N2_Avian_CY041425_A/mallard/Netherlands/26/2005|2005.500
atggagagaataaaagaactaagagatttgatgtcgcagtctcgcactcgcgagatactgacaaaaaccactgtggaccatatggccataatcaagaaatatacatcaggaagacaggagaagaatcctgctcttaggatgaagtggatgatggcaatgaaatatccgatcacagcagacaaaaggataatggagatgattcctgaaagaaatgagcaaggtcagactctttggagcaaaacaaatgatgctggatcggacagagtgatggtatcgcctctggctgtgacgtggtggaatagaaatggaccaacgacaagtacaatccattacccaaaggtctataaaacctactttgaaaaggtcgaaaggttaaaacatggaactttcggtcctgtccactttcgaaatcaggttaaaatacgccgtagggttgacataaaccctggccatgcagatctcagtgctaaagaagcacaagatgtcatcatggaggtcgttttcccaaacgaggtcggagccaggatattgacatcagagtcacagttaacgataacaaaggaaaagaaggaggagcttcaggactgtaagatttctcctttaatggtggcatacatgctggagagagaactggttcgcaaaactagattcctaccagtagctggcgggacaagcagcgtgtacatagaggtgttgcacttgactcaaggaacctgctgggaacaaatgtacacaccagggggagaggtgagaaatgatgatgttgatcagagtttgattattgctgctagaaatattgttaggagagcaacagtatcagcagacccattggcttcgctcttagagatgtgccatagtacacaaattggcgggataaggatggtagacatccttagacaaaacccaacagaagagcaagctgtggatatatgcaaagcagcaatgggtctaaggatcagttcatccttcagctttggaggtttcactttcaaaaggacaagtgggtcatctgtaaaaagagaagaagaagtgctcacaggcaacctccaaacattgaaaataagagtgcatgaaggatatgaggagttcacaatggttgggcgaagagcaacagccattctaaggaaagcaaccagaaggctgatccaattaatagtgagtgggaaagacgagcagtcaatcgctgaagcgatcatagtggcaatggtgttctcacaagaggattgcatgataaaagcagtacgaggtgatttgaattttgtcaacagagcaaatcagcggctaaatcctatgcatcaactccttaggcatttccaaaaggatgcaaaggtgctgtttcaaaactgggggattgaacccattgacaatgtcatggggatgatcggaatattgcctgacatgacccccagcacagagatgtcactaagaggagtgagggtcagtaaaatgggagtagatgagtattccagtactgagagagtggtcgtgagcattgatcgtttcttgagggtccgagaccagaggggaaacgtgctcttgtcccctgaagaggttagtgaaacacagggaacagaaaagctgacgataacatattcatcgtccatgatgtgggaaatcaatggcccggaatcagtactagttaacacataccaatggatcattagaagttgggaaactgtgaagattcagtggtcccaagaccctacaatgctatacaataagatggagtttgagccctttcaatccctggtgcctaaggctgccagaggccaatatagtggatttgtgaggacgctattccagcaaatgcgtgatgtgctggggacatttgacactgctcagataataaagctactaccatttgcagcagccccaccggaacagagtaggatgcagttctcttctctaactgtgaacgtaaggggttcaggaatgagaatacttgtgagaggcaactctcctgtgttcaactataacaaggcaaccaagaggcttacagtccttggaaaggatgcaggtgcattgacggaagatccagatgagggaacagcaggagtggaatctgcggtattaagaggatttctaattctgggcaaagaagacaaaagatatggaccagcattgagcatcaacgaattgagcaatcttgcgaaaggagagaaggctaatgtgttgatagggcaaggagacgtggtgttggtaatgaaacggaaacgggactctagcatacttactgacagccagacagcgaccaaaaggattcggatggccatcaattag---
>H1N2_Swine_DQ280205_A/swine/Ontario/55383/04|2004.500
atggagagaataaaggaattaagagacctgatgtcacaatctcgcactcgcgagatactaacaagaacaactgtggatcatatggccataatcaagaaatacacatcggggaggcaggagaagaaccctgcattgagaatgaaatggatgatggcaatgaaatacccaattacggcagacaggaggataattgaaacaatccccgagaggaatgagcaaggacaaaccctatggagcagaacgagcgatgccggatcagatcgggtgatggtatcacctctagctgtgacatggtggaataggaatgggccaacagcaagcacaattcactacccaaaagtctatagaacttactttgaaaaagtcgaaaggttaaaacatgggacttttggtcctgtccatttcaggaaccaagtcaaaatacgccgaagagttgatataaacccaggtcatgcagacctcagttccaaagaagcgcaagatgttataatggaggttgttttcccaaatgaagtgggagccagaatattaacatcagaatcacagctaatgattactaaagaaaagaaagaagagctccaggagtgcaaaatttctcctttgatggtagcatacatgttggagagagaacttgttcgaaaaacaaggttcctcccagtggctggtggaacgagcagtgtgtacattgaggtgttacatttaactcagggagcgtgctgggaacagttatacactccaggaggggaagtaagaaacgatgatgttgaccaaagcttaattatcgctgctaggagcatagtgagaagagctacagtatctgcagatccactggcatctctattggaaatgtgtcatagcacacagattggtggagtaagaatggtagacatcctcaaacaaaatccgacagaggaacaagcagtggatatatgcaaggcagcaatgggtctgagaatcagctcatcatttagttttggagggttcacattcaaaagaacaagtggctcatcaaccaagagggaggaggaagtacttacgggcaatctccaaacattgaagataagagtgcacgaaggatacgaagagtttacaatggttgggaaaaaggcaacagctatactcagaaaagcaactagaaggttggttcaactaatagtaagtggaagagatgaacagtcaattgctgaggcaataatcgtggctatggttttttcacaggaggattgtgtgataaaggcagttagaggtgatctgaatttcgttaacagggcgaaccaacgattgaatccaatgcaccaactactaaggcattttcaaaaggatgctaaaattctctttcaaaattgggggattgaatccatagacaatgttatgggaatgattgggatactacctgacttaaccccaagcactgagaaatcaatgagaggaataagaatcagcaaaatgggggtggatgagtattcaagtacggagagggtagtggtaagcattgaccgttttttaagagtaagagatcagcaagggaacgtgctattgtctcccgaagaggtcagcgaaacacaggggactgaaaagttgacgataacttattcatcgtcaatgatgtgggaggttaatggacctgaatcggtattggtgaatacctaccagtggatcatcagaaactgggaaactgttaaaattcagtggtcacaagaccctacaatgctgtacaataaaatggaatttgaaccatttcagtctttggttcctaaagccgcaagaggccaatacagtgggtttgtgagaaccctattccaacaaatgagagatgtgcttggaacatttgataccgttcagataataaaactactcccctttgcagctgctccaccaaaacaaagtagaatgcagttttcctccctcactgtaaatgtaagaggatctggaatgagaattcttataagaggtaattctcctgtgttcaattacaacaaaagcaccaaaagactcacagttctaggaaaggatgcaggtgctttaactgaagacccagatgaggggacaaatggaatagagtctgctgtcttaagaggatttcttattttgggcaaagaagataagagatatgggccagcattgagcattaatgaattgagtagtcttgcaaaaggagagaaggctaatgtactgattgggcaaggagacgtagtgttggtaatgaaacggaaacggaactcaagcatacttactgacagccagacagcgaccaaaagaattcgaatggccatcaattaa---
>H6N6_Avian_KY415902_A/duck/Ganzhou/GZ148/2016|2016.071
atggagagaataaaagaactaagagatttgatgtcgcagtctcgcactcgcgagatactgacaaaaaccactgtggaccatatggccataattaagaaatacacgtcaggaagacaggagaagaatcctgcccttaggatgaaatggatgatggcaatgaaatatccgattacagcagacaaaagaataatggaaatgatccccgagagaaatgaacaaggtcagactctctggagcaaaacaaatgatgctggatcagacagagtgatggtatcacctctggctgtgacatggtggaataggaatgggccgacgacaagtacagtccactatccaaaggtctataaaacctactttgaaaaagtcgaaaggttgaaacatggaaccttcggccctgttcactttcgaaatcaggttaaaatacgccgcagggttgacataaacccgggccatgcagatctcagtgccaaagaagcacaagatgtcatcatggaggtcgttttcccaaacgaagttggagccaggatattgacatcagagtcacaattaacaataacaaaggaaaagaaggaggagcttcaggattgtaaaatcgctcctttgatggtggcatacatgttggagagagaactggttcgcaaaaccaggttcctaccagtagctggtggaacaagcagcgtgtatatcgaggtattgcatttgactcaaggaacctgctgggagcaaatgtacacaccgggaggggaggtgagaaatgatgatgtcgatcagagtttgatcattgctgctagaaatattgtcaggagagcaacagtatcagcagacccgttggcttcgctcttggatatgtgccatagtacacaaattggcgggataaggatggtggacattcttagacagaacccaacagaggagcaagctgtggatatatgcaaagcagcaatgggtttgagaatcagttcatccttcagctttggaggtttcactttcaaaagaacaagtgggtcatctgtcaaaaaagaagaagaagtgctcacaggcaacctccaaacattgaaaataagagtacatgaagggtatgaagaattcacaatggttgggcgaagagctacagccattctaaggaaagcaaccagaaggctgatccaattaatagtgagtgggagagatgagcagtcgatcgctgaagcgattatagtggcgatggttttctcacaagaggactgcatgataaaagcagtacgaggtgatttgaattttgttaacagagcaaatcagcggctaaatcctatgcatcaacttctgaggcacttccaaaaggatgcaaaggtgctgtttcaaaactgggggattgaaccaattgacaatgtcatggggatgatcggaatattgcctgacatgacccccagcacagagatgtcactgagaggagtaagagtcagtaaaatgggagtggatgaatattccagtactgagagagtggtcgtgagcattgatcgtttcttgagagtccgggatcagaggggaaatgtactcttgtctcctgaagaagttagtgaaacacagggaacagagaaactgacgataacatattcatcgtctatgatgtgggaaatcaatggtccggaatcagtactagtcaacacataccaatggatcattagaaattgggaaaccgtgaagattcaatggtcccaagaccctacaatgttgtacaataagatggagttcgagccattccaatccttggtgcccaaggctgccagaggccaatacagtggatttgtgaggacgttattccagcagatgcgtgatgtactggggacatttgacactgtccaaataataaagctcctaccatttgcagcagccccaccggaacagagtaggatgcagttctcttctctgactgtgaatgtaaggggttcaggaatgagaatccttgtgagaggcaactcccctgtgttcaactataacaaggcaaccaagagactcacagtccttgggaaggatgcaggtgcattgacagaagatccagatgagggaacagcaggagtggaatctgcggtattgagaggatttctaattctgggcaaagaagacaaaagatatgggccagcattgagcatcaatgaattgagcaatcttgcgaaaggggaaaaggctaatgtgttgatagggcaaggagacgtggtgttggtaatgaaacggaaacgggactctagcatacttactgacagccagacagcgaccaaaaggattcggatggccatcaattag---
>H1N8_Avian_CY146124_A/ruddy_turnstone/New_Jersey/AI09-710/2009|2009.386
atggagagaataaaagaactaagagatctaatgtcacagtctcgcactcgcgagatactcaccaaaaccactgtggaccacatggccataatcaaaaagtacacatcaggaaggcaagagaagaaccctgcactcagaatgaagtggatgatggcaatgaaatacccaattacagcggacaagaggataatggagatggttcctgaaagaaatgaacagggacaaaccctttggagcaaaacaaatgatgctggctcagatcgagtgatggtatcacctctggctgtgacatggtggaataggaatggaccaacaactagtacagttcattatccaaaggtgtacaaaacttatttcgaaaaagttgaaaggttgaaacacgggacctttggccctgttcacttcagaaatcaagttaaaataagacggagggttgacataaaccctggtcattcagatctcagtgccaaagaagcacaggatgtaatcatggaagtcgttttcccaaatgaagtgggagcgagaatactaacatcggaatcacaactgacgataacaaaagaaaagaaggaagaactccaggactgcaagattacccctctgatggttgcatacatgctggaaagggagttagtccgtaaaactaggttcctcccagtggctggtggaacaagcagtgtctacattgaggtgctgcatttaacccaagggacatgctgggagcaaatgtacaccccaggaggggaagtgaggaatgatgatgttgaccaaagcttgattatcgctgccaggaacatagtaagaagagcaacagtatcagcagacccactagcatctctattggaaatgtgtcacagcacacaaattggagggataaggatggtagacattcttcggcaaaatccgacagaggaacaagccgtggacatatgcaaggcagcaatgggcttaaggattagctcatctttcagtttcggcggattcactttcaagagaacaagcgggtcgtcagttaagagggaagaagaagtgcttacgggcaaccttcaaacattgaaaataagagtacatgaggggtatgaagagttcacaatggttgggagaagagcaacagccatcctcaggaaggcaaccagaaggttgatccagctaatagtaagtgggagagacgagcaatcaattgctgaagcaataattgtggccatggtattttcacaagaggattgcatgatcaaagcagttcgaggtgatttgaattttgtcaatagagcaaaccagcggctaaacccaatgcatcaactattgagacacttccaaaaagacgcaaaagtgcttttccaaaattggggaattgaacccatcgacaatgtaatgggaatgatcgggatattgcccgacatgaccccaagtgctgagatgtcgctgagggggataagagtcagtaagatgggagtagatgaatactccagcacagagagagtggttgtgagcattgaccgatttttaagagtccgggaccaacaggggaatgttctattgtcgcctgaagaagtcagcgagacacaaggaacagagaagttgacaataacttactcgtcgtcaatgatgtgggagatcaatggccctgaatcggttttggtcaacacttatcagtggatcatcagaaattgggaaactgtgaaaattcaatggtcacaagatcccacgatgttatataacaagatggagttcgagcccttccagtctctggtccctaaagcagccagaggtcagtacagtggattcgtgagaacactgttccaacagatgcgggatgtgcttggaacttttgacactgttcagataataaaacttctcccctttgctgctgctccaccagaacaaagtaggatgcaattctcctccttgactgtgaatgtgaggggatcaggaatgagaatactaataaggggcaattctccagtgttcaattacaacaaggccactaagaggcttacagttctcggaaaagatgcaggtgcattgaccgaagatccagatgaaggcacagctggagtagagtctgctgttttgagaggattcctcatattgggcaaagaggacaagagatatggcccagcattgagcatcaatgagctgagcaatcttgcaaaaggagagaaggcaaatgtgctaattgggcaaggagacgtggtgttggtaatgaaacggaaacgggactctagcatacttactgacagccagacagcgaccaaaaggattcggatggccatcaattag---
>H3N2_Human_CY114100_A/Paris/287/1993|1993.500
atggaaagaataaaagaactacggaacctgatgtcgcagtctcgcactcgcgagatactaacaaaaaccacagtggaccatatggccataattaagaagtatacatcagggagacaggaaaagaacccgtcacttaggatgaaatggatgatggcaatgaaatatccaatcactgctgacaaaaggataacagaaatggttccggagagaaatgaacaaggacaaactctatggagtaaaatgagtgatgctgggtcagatcgagtgatggtatcacctttggcagtgacatggtggaatagaaatggaccagtgacaaatacggttcactatccaaaagtctacaagacttattttgacaaagtcgaaaggttaaaacatggaacctttggccctgttcattttagaaatcaagtcaaaatacgccgaagagtagacataaaccctggtcatgcagacctcagtgccaaggaggcacaagatgtaattatggaagttgttttccccaatgaagtgggagccaggatactaacatcagaatcacaattaacaataaccaaagagaagaaagaagaactccgagattgcaaaatttctcctttgatggttgcatacatgttagagagagaacttgttcgaaaaacgagatttctcccagttgctggcgggacaagcagtatatacattgaagttttacatttgactcaaggaacgtgttgggaacaaatgtacactccaggtggagaagtgaggaatgacgatgttgatcaaagcctaattattgcagccaggaacatagtgagaagagccgcagtatcagcagacccactagcatctttattggagatgtgccacagcacacaaattggcgggacaagaatggtggacattcttaggcagaacccaacggaagaacaagctgtggatatatgcaaggctgcaatgggactgagaatcagctcatccttcagctttggtgggttcacttttaaaagaacaagcgggtcctcagttaaaagagaggaagaagtgcttacaggcaatctccaaacattgaaaataagagtgcatgaggggtacgaggagttcacaatggtggggaaaagagcaacagctatactcagaaaagcaaccaggagattggttcagctcatagtgagtggaagggacgaacagtcaatagccgaagcaataatcgtagccatggtgttttcacaagaggattgcatgataaaagcagttagaggtgacctgaatttcgttaacagggcaaatcagcggttgaatcccatgcatcagcttttaaggcattttcagaaagatgcgaaagtgctttttcagaattggggaattgaacacatcgacagtgtgatgggaatggttggagtgttaccagatatgactccaagcacagagatgtcaatgagaggaataagagtcagcaaaatgggcgtggatgaatactccagcacagagagggtggtggttagcattgatcggtttttgagagttcgggaccaacgtgggaatgtattactatctcctgaggaggtcagtgaaacacaaggaacagagagactgacaataacttactcatcgtcaatgatgtgggagattaacggccctgagtcagttttggtcaatacctatcaatggatcatcagaaattgggaaactgtaaaaattcaatggtctcagaatcctgcaatgttgtacaacaaaatggaatttgaaccatttcagtctttagttcctaaggccattagaggccaatacagtgggtttgtcagaactctattccaacaaatgagagatgtacttgggacatttgataccacccagataataaaacttctcccttttgcagccgctccaccaaagcaaagcaggatgcagttctcttcattgactgtgaatgtgaggggatcagggatgagaatacttgtaaggggcaattctcctgtattcaactacaacaagaccactaaaagactaacaattctcggaaaagatgctggcactttaattgaagacccagatgaaagcacatccggagtggagtccgctgtcttgagaggatttctcattctcggtaaggaagacagaagatacggaccagcattaagcatcaatgaactgagtaaccttgcaaaaggggaaaaggctaacgtgctaattgggcaaggagacgtggtgttggtaatgaaacgaaaacgggactctagcatacttactgacagccagacagcgaccaaaagaattcggatggccatcaattaa---
>H3N2_Human_CY118633_A/Malaysia/17998/2001|2001.079
atggaaagaataaaagaactacggaacctgatgtcgcagtctcgcactcgcgagatactaacaaaaaccacagtggaccatatggccataattaagaagtacacatcagggagacaggaaaagaacccgtcacttaggatgaagtggatgatggcaatgaaatatccaatcactgctgacaaaaggataacagaaatggttccggagagaaatgaacaaggacaaactctatggagtaaaatgagtgatgctggatcagatcgagtgatggtatcacctttggctgtgacatggtggaatagaaatggacccgtgacaaatacggtccactacccaaaagtatacaagacttattttgacaaagtcgaaaggttaaaacatggaacctttggccccgttcattttagaaatcaagtcaagatacgccgaagagtagacataaaccctggtcatgcagaccttagtgccaaggaggcacaagatgtaattatggaagttgtttttcccaatgaagtgggagccaggatactaacatcagaatcacaattaacaataactaaagagaaaaaagaagaactccgagattgcaaaatttctcccttgatggttgcatacatgttagagagagaacttgtcagaaaaacaagatttctcccagttgctggcggaacaagcagtatatacattgaagttttacatttgactcaaggaacgtgttgggaacaaatgtacactccaggtggagaagtgaagaatgacgatgttgaccaaagcctaattattgcagccaggaacatagtaagaagagccgcagtatcagcagatccactagcatctttattggagatgtgccacagcacacaaattggcgggacaaggatggtggacattcttagacagaacccgactgaagaacaagctgtggatatatgcaaggctgcaatggggttgagaatcagctcatccttcagctttggtggatttacatttaaaagaacaagcgggtcatcagtcaaaagagaggaagaagtgcttacaggcaatctccaaacattgaaaataagagtacatgagggatatgaggagttcacaatggtggggaaaagagcaacagctatactcagaaaagcaaccaggagattggttcagctcatagtgagtgggagagacgaacagtcaatagccgaagcaataatcgtggccatggtgttttcacaagaggattgcatgataaaagcagttagaggtgacctgaatttcgtcaacagagcaaatcagcggttgaaccccatgcatcagcttttaaggcattttcagaaagatgcgaaagtgctttttcagaattggggaattgaacacatcgacagtgtgatgggaatggttggagtattaccagatatgactccaagcacagagatgtcaatgagaggaataagagtcagcaaaatgggtgtggatgaatactccagtacagagagggtggtggttagcattgatcggtttttgagagttcgagaccaacgtgggaatgtattattatctcctgaagaggtcagtgaaacacagggaacagagagactgacaataacttactcatcgtcaatgatgtgggagattaacggtcctgagtcggttttggtcaatacctatcaatggatcatcagaaattgggaagctgtcaaaattcaatggtctcagaatccttcaatgttgtacaacaaaatggaatttgaaccatttcaatctttagttcctaaggccattagaggccaatacagtgggtttgtcagaactctattccaacaaatgagagatgtacttgggacatttgataccacccagataataaagcttctcccttttgcagccgctccaccaaagcaaagcagaatgcagttctcttcattgactgtaaatgtgaggggatcggggatgagaatacttgtaaggggcaattctcctgtattcaactacaacaagaccactaaaagactaacaattctcggaaaagatgccggcactttaattgaagacccagatgaaagcacatccggagtggagtccgctgtcttgagaggatttctcattataggtaaggaagacagaagatacggaccagcattaagcatcaatgaactgagtaaccttgcaaaaggggaaaaagctaatgtgctaattgggcaaggagacgtggtgttagtaatgaaacgaaaacgggactctagcatacttactgacagccagacagcgaccaaaagaattcggatggccatcaattaa---
>H1N1_Human_CY027002_A/North_Carolina/UR06-0364/2007|2007.134
atggaaagaataaaagagctaagaaatctgatgtcacaatctcgcactcgcgagatacttaccaaaactactgtagaccacatggccataatcaagaaatacacatcaggaagacaggagaaaaacccatcacttaggatgaaatggatgatggcaatgaaatacccaattacagctgataaaaagataacggaaatgattcctgaaagaaatgagcaaggacaaacactatggagcaaaatgaacgatgccggatcagaccgagtgatgatatcacccctggctgtgacatggtggaacagaaatggaccagtggcaaatactattcactatccaaaaatctacaaaacttactttgaaaaggttgaaaggttaaaccatggaacctttggccctgtacactttagaaaccaagtcaaaatacgccgaagagtcgacataaatcctggtcatgcagacctcagcgccaaggaggcacaggatgtaattatggaagttgttttccctaatgaagtgggagccagaatactgacatcagaatcgcaattaacgataaccaaggagaagaaagaagaactccaggattgcaaaatttccccattgatggttgcatacatgttagagagggaacttgtccgcaaaacaagatttctcccggttgcaggtggaacaagcagtgtgtacattgaagttttgcatttaacacaggggacatgctgggagcagatgtacactccaggtggggaagtgaggaatgatgatgttgatcaaagcctaattattgctgctaggaacatagtgagaagagctgcagtatcagcagatccactagcatctttattagaaatgtgccatagcacacagattggtggaacaaggatggtggatattctcaggcaaaatccaacagaagaacaagctgtgggcatatgcaaagcagcaatggggctgagaatcagttcatccttcagttttggcggattcacatttaagagaacaagtggatcatcagtcaaaagggaggaagaagtgctcacgggcaatctgcaaacattgaagctaactgtgcatgagggatatgaagaattcacaatggttgggaaaagggcaacagctatactcaaaaaagcaaccaggagattgattcaactaatagtgagtggaagagacgaacagtcaatagtcgaagcaatagttgtagcaatggtattctcacaagaagattgcatgataaaagcagttagaggtgatctgaatttcgttaatagagcaaatcagcggttgaatcccatgcatcaacttttgagacattttcagaaggatgctaaagtacttttcttaaattggggaattgaacatattgacaatgtgatgggaatgattgggatattacctgatatgactccaagtaccgagatgtcaatgagaggagtgagagtcagcaaaatgggtgtagatgaatactccaatgctgaaagggtagtggtgagcattgaccgttttttgagagtccgggaccaaagaggaaatgtactactgtctccagaggaagtcagtgaaacacaaggaacagagaaactgacaataacttactcttcatcattgatgtgggagatcaatggccctgagtcagttttgatcaacacctatcagtggatcatcagaaactgggagaccgttaaaattcagtggtctcagaatcccacgatgctatacaataaaatggaatttgaaccatttcaatctctagtccccaaggccattagaggccaatacagtgggtttgttagaactctatttcaacaaatgagggatgtgctcgggacctttgatacaactcagataataaaacttcttccctttgcagccgctccaccaaagcaaagtagaatgcaattctcgtcattaactgtgaatgtgaggggatcaggaatgagaatacttgtgaggggtaattctccagtattcaattacaacaagaccactaagagactcacaatccttggaaaggatgctggcactttaactgaagacccagatgaaggcacagctggagtggaatctgctgttttaaggggattcctcattctaggcaaagaagatagaagatatggaccagcattaagcatcaatgaattgagcaaccttgcgaaaggggaaaaagccaatgtgctaattgggcaaggggatgtagtgttggtaatgaaacgaaaacgggactctagcatacttactgacagccagacagcgaccaaaagaattcggatggccatcaattaa---
>H7N3_Avian_KY013807_A/blue-winged_teal/Louisiana/UGAI15-2510/2015|2015.255
atggagagaataaaagaactgagagatctaatgtcacagtctcgcactcgcgagatactaaccaaaaccactgttgaccacatggccataatcaagaagtacacatcaggaaggcaagagaagaaccctgcactcaggatgaaatggatgatggcaatgaaatatccaatcacagcagacaagcgaataatggaaatgatccctgaaaggaatgaacaagggcaaaccctctggagcaagactaacgatgccggatcagatcgagtgatggtatcacccctggctgtgacatggtggaataggaatggaccaacaacaagtacagttcactatccaaaggtatacaaaacttattttgaaaaagttgaaaggttgaaacacgggacctttggccctgtacacttcagaaaccaagttaagataagacggagggtcgacataaaccctggccatgctgacctcagtgccaaagaggcgcaggacgtaatcatggaagttgtctttccaaatgaagtgggagcgagaatactgacgtcggagtcacaattgacgataacaaaggaaaagaaggaagaactccaggactgcaaaatcgcccctctgatggttgcgtacatgctagaaagagagctggtccgcaagacaaggtttctcccagtggctggtggaacaagcagtgtctacattgaggtgctgcatttgacccagggaacatgctgggagcagatgtatactccgggaggagaagtgagaaacgatgatgtagaccagagcttgattattgctgccaggaacatagtaagaagagcaacagtgtcagcagacccattagcatctctattggagatgtgccacagcacacaaattggaggaataaggatggtagacattcttcggcaaaatccaacagaggaacaagccgtggacatatgcaaagcagcaatgggcttgaggattagctcatctttcagctttggtggattcacttttaaaagaacaagtggatcgtcagtcaaaagggaagaagaggtgcttacgggcaaccttcaaacattgaaaataagagtacatgaggggtatgaagagttcacaatggttggaagaagggcaacggccattctcaggaaagcaaccagacggctgatccagctaatagtaagtggaagggacgaacagtcaattgctgaagcaataattgtggccatggtattctcacaagaggactgcatgattaaggcagttcgaggtgatctgaattttgtcaatagggcgaatcagcggctgaatccaatgcatcagctcttgagacacttccaaaaggatgcaaaagtgcttttccaaaattggggaattgagcccattgacaatgtgatgggaatgatcgggatattgcctgacatgactccaagtactgagatgtcgctgaggggaataagagtcagtaagatgggagtagatgaatactccagtacagagcgggtagtagtaagcatcgaccgatttttaagagttcgagaccaacgggggaacgtactactgtcacccgaagaagtcagcgagacacaaggaacagagaaactgacaatcacttattcgtcatcaatgatgtgggagatcaatggtcctgagtcggtgttggtcaatacttatcagtggatgatcagaaactgggaaactgtaaaaattcaatggtcacaggatcccacaatgttgtataataagatggagttcgagccattccagtctctggtccctaaggcagccaggggtcaatacagtgggttcgtgaggacactatttcagcaaatgagagatgtacttggaacatttgacactgttcagataataaaacttctcccctttgctgctgccccaccggaacaaagtaggatgcaattctcctctctgactgtgaatgtgagaggatcaggaatgagaatactggtaagaggcaattctccagtgttcaattacaacaaggccaccaagaggctcacagttctcgggaaagatgcaggtgcattgaccgaagatccagatgaaggcacagctggagtggagtctgctgttttaagaggattcctcattttgggcaaagaagacaagagatatggcccagcactgagcatcaatgagctgagcaatcttgcaaagggagagaaggctaatgtgctaattgggcaaggagacgtggtgttggtgatgaaacggaaacgggactctagcatacttactgacagccagacagcgaccaaaagaattcggatggccatcaattag---
>H1N1_Swine_CY022340_A/swine/Iowa/17672/1988|1988.500
atggagagaataaaggaactaagagatctgatgtcacaatctcgcactcgcgagatactaacaagaaccactgtggatcatatggccataatcaagaaatacacatcgggaaggcaagagaagaaccctgcattgagaatgaaatggatgatggcaatgaaatatccaattacagcagacaagaggataattgaaacaatccccgagaggaatgagcaaggacaaaccctatggagcaggacgtgcgatgccggctcagatcgggtgatggtatcacctctagctgtcacatggtggaacaggaatgggccaacagcaagcacaattcactatccaaaagtctatagaacttactttgagaaagtcgaaagattaaaacatgggacttttggccctgtccatttcagaaaccaagtcaaaatacgccgaagggttgacataaacccaggtcatgcagacctcagttccaaagaagcgcaagatgttataatggaagttgttttcccaaatgaagtgggagctagaatattaacatcggaatcacagctaatgattactaaagagaagaaagaagagctccaggagtgcaaaatttctcccttgatggtagcatacatgttggagagagaacttgttcggaagacgagattcctcccagtggctggtggaacgagcagtgtgtacattgaggtgttgcatttaactcagggagcgtgctgggaacagctatacactccaggcggggaagtaagaaacgatgatgttgaccaaagcttaatcatcgctgctaggagcatagtgagaagagctacagtatctgcagatccactggcatctctattggaaatgtgtcatagcacacagattggtggaataagaatggtagacatcctcaaacaaaacccgacagaggaacaagcagtggacatatgcaaggctgcaatgggtctgagaatcagctcatcatttagttttggcgggttcacatttaaaagaacaagtggctcatcaactaagagggaggaggaagtacttacgggcaatcttcaaacattgaaaataagagtgcatgaagggtacgaagaatttacaatggttgggaaaagggcaacagctatactcagaaaagcaactagaaggttggttcaattaatagtgagtggaaaggatgaacaatcaatcgctgaggcaataatcgtggctatggtgttttcacaggaggattgcatgataaaggcagttagaggtgatctaaatttcgtcaacagagcgaaccaacggttgaatccaatgcaccaactactaaggcatttccaaaaggatgctaaaatcctctttcaaaattgggggattgaatctatagacaacgttatgggaatgattgggatactccctgacttaactccaagcaccgagaaatcaatgagaggaataagaatcagcaaaatgggggtggatgaatattccagtacggagagggtagtggtaagcattgaccgttttttaagagtcagagaccagcaagggaacgtgctattgtctcccgaagaagtcagtgaaacacaggggactgaaaagttgacgataacttattcatcgtcaatgatgtgggagatcaatgggcctgagtcggtattggtgaatacctaccaatggatcatcaggaactgggaaactgttaaaattcagtggtcacaagaccccacaatgctgtacaataaaatggaatttgaaccatttcagtctttggttcccaaggccgcaagaggtcaatacagtgggtttgtgagaaccctattccaacagatgagagatgtgcttggaacgtttgataccattcagataataaaacttctcccctttgcagctgctccaccaaaacaaagtagaatgcaattttcctctctcacagtaaatgtaagaggatctggaatgagaattcttataagaggcaattctcctgtgttcaattacaacaaaagcaccaaaagactcacagtcctaggaaaggatgcaggtgctttaaatgaagacccagatgaaggaacaggtggagtggagtctgctgtattgagaggattccttattttgggcagagaagataagagatatgggccagcattaagcattaatgaattgagtagtcttacaaaaggagagaaggctaatgtactgattgggcaaggagacgtagtgttggtaatgaaacggaaacgggactcaagcatacttactgacagccagacagcgaccaaaagaattcgaatggccatcaattag---
>H3N2_Human_CY114508_A/Netherlands/009/2010|2010.301
atggaaagaataaaagaattacggaatctgatgtcgcagtctcgcactcgcgagatactgacaaaaaccacagtggaccatatggccataattaagaagtacacatcggggagacaggaaaagaacccgtcacttaggatgaaatggatgatggcaatgaaatacccaatcactgctgacaaaaggataacagaaatggttccagagagaaatgaacaaggacaaactctatggagtaaaataagtgatgctggatcagatagagtgatggtatcacctttggctgtaacatggtggaatagaaatggacccgtgacaagtacggtccattacccaaaagtgtacaaaacttatttcgacaaagtcgaaaggttaaaacatggaacctttggccctgttcattttagaaatcaagtcaagatacgcagaagagtagacataaatcctggtcatgcagacctcagtgccaaagaggcacaagatgtaattatggaagttgtttttcccaatgaagtgggagccaggatactaacatcagaatcacaattaacaataactaaagagaaaaaagaagaactccgagattgtaaaatttctcccttgatggttgcatacatgttagagagagaacttgtacgaaaaacaagatttctcccagtttctggaggaacaagcagtatatacattgaagttttacatttgactcagggaacgtgttgggaacaaatgtacactccaggtggaggagtgaggaatgacgatgttgaccaaagcctaattattgcggccaggaacatagtaagaagagccgcagtatcagcagatccactagcatctttattggaaatgtgccacagcacacaaattggcgggacaaagatggtggacattcttagacagaacccgactgaagaacaagctgtggatatatgcaaggctgcaatgggattgagaatcagctcatcattcagctttggtggatttacatttaaaagaacaagcgggtcatcagtcaaaaaagaagaagaggtgcttacaggcaatctccaaacattgaaaataagagtacatgaggggtatgaggagttcacaatggtggggaaaagagcaacagctatactaagaaaagcaaccagaagattggttcagctcatagtgagtggaagagacgaacagtcaatagccgaagcaataatcgtggccatggtgttttcacaagaggattgcatgataaaagcagttagaggtgacctgaatttcgtcaacagagcaaatcagcggttaaaccccatgcatcagcttttaaggcattttcagaaagatgcgaaagtgctttttcaaaattggggagttgaacacatcgacagtgtgatgggaatgattggagtattaccagatatgactccaagcacagagatgtcaatgagaggaataagagtcagcaaaatgggtgtggatgaatactccagtacagagagggtggtggttagcattgatcggtttttgagagttcgagaccaacgtgggaatgtattattatctcctgaggaggtcagtgaaacacagggaactgagagactgacaataacttattcatcgtcgatgatgtgggagattaacggtcctgagtcggttctggtcaatacctatcagtggatcatcagaaattgggaagctattaaaattcaatggtctcagaatcctgcaatgttgtacaacaaaatggaatttgaaccatttcaatccttagtccccaaggccattagaagccaatacagtgggtttgtcagaactctattccaacaaatgagagacgtacttgggacatttgacaccacccagataataaagcttctcccttttgcagctgctccaccaaagcaaagcagaatgcagttctcttcactgactgtgaatgtgaggggatcagggatgagaatacttgtaaggggcaattctcctgtattcaactacaacaagaccactaaaagactaacaattctcggaaaagatgccggcactttaattgaagacccagatgaaagcacatccggagtggaatccgccgtcttgagagggtttctcattataggtaaggaagacagaagatacggaccagcattaagcatcaatgaactgagcaaccttgcaaaaggggaaaaggctaatgtgctaatagggcaaggagacgtggtgttggtaatgaaacgaaaacgggactctagcatacttactgacagccagacagcgaccaaaagaattcggatggccatcaattaa---
>H10N6_Avian_CY204665_A/surf_scoter/Maryland/14OS1407/2014|2014.896
atggagagaataaaagaactgagagatctaatgtcacagtctcgcactcgcgagatactaaccaaaaccactgttgaccacatggccataatcaagaagtacacatcgggaaggcaagagaagaaccctgcactcaggatgaaatggatgatggcaatgaaatatccaatcacagcagacaagcgaataatggaaatgatccctgaaaggaatgaacaagggcaaaccctctggagcaaaacaaatgatgccggatcagatcgagtgatggtatcacctctggctgtgacatggtggaataggaatgggccaacaacaagtacagttcactatccaaaggtatataaaacttattttgaaaaagttgaaaggttgaaacatgggacctttggccctgtgcacttcagaaaccaagttaagataagacggagggtcgacataaacccaggccatgctgacctcagtgccaaagaggcgcaggatgtaatcatggaagttgtctttccaaatgaagtgggagcgagaatactgacatcagagtcacaattgacgataacaaaggaaaagaaggaggaactccaggactgtaaaatcgcccctctgatggttgcatacatgctagaaagagagctggtccgcaaaacgaggtttctcccagtggctggtggaacaagcagtgtctacatcgaggtgctgcatttgacccagggaacatgctgggagcagatgtacactccgggaggagaagtgagaaacgatgatgtagaccagagcttgattattgctgccaggaacatagtaagaagagcaacagtgtcagcagatccactagcatctctattggagatgtgccacagcacacaaattggaggaataaggatggtagacattcttcggcaaaatccaacagaggaacaagccgtggacatatgcaaggcagcaatgggcttgaggattagctcatctttcagctttggtggattcacttttaaaagaacaagcggatcgtcagtcaaaagggaagaagagatgcttacgggcaaccttcaaacattgaaaataagagtacatgaggggtatgaagagttcacaatggttggaagaagagcaacagccattctcaggaaggcaaccagaaggctgatccagctaatagtaagtggaagagacgaacagtcaattgctgaagcaataattgtggccatggtattctcacaagaggactgcatgattaaagcagttcgaggtgatctgaattttgtcaatagggcgaaccagcggctgaacccaatgcatcagctcttgagacacttccaaaaggatgccaaagtgcttttccaaaattggggaattgaacccattgacaatgtgatgggaatgattgggatattgcctgacatgaccccaagtactgagatgtcactgaggggaataagagtcagtaagatgggggtagatgaatactccagtacagagcgggtagtagtaagcattgaccgatttttaagagttcgagaccaacgggggaacgtactattgtcacccgaagaagtcagcgagacacaaggaacagagaaactgacaatcacttattcgtcatcaatgatgtgggagatcaatggtcctgagtcggtgttggtcaatacttatcagtggataatcagaaactgggaaactgtaaaaattcaatggtcacaggatcccacaatgttgtataataagatggaattcgagccattccagtctctggtccctaaggcagcaaggggccaatacagtgggttcgtgaggacactatttcaacaaatgcgagatgtgcttggaacatttgacactgttcagataataaaacttctcccctttgccgctgctccaccggaacaaagcaggatgcaattctcctccctgactgtgaatgtgaggggatcaggaatgagaatactggtaagaggcaattccccagtgttcaattacaacaaggccaccaagaggctcacagttctcgggaaagatgcaggtgcattgaccgaggatccagatgaaggcacagctggagtggagtctgctgttttaagaggatttctcattttgggcaaagaggacaagagatatggcccagcactgagcatcaatgagctgagcaatcttgcaaagggagagaaagctaatgtgctaattgggcaaggagacgtggtgttggtgatgaaacggaaacgggactctagcatacttactgacagccagacagcgaccaaaagaattcggatggccatcaattag---
>H11N9_Avian_CY025204_A/sharp-tailed_sandpiper/Australia/6/2004|2004.500
atggagagaataaaagaactaagagatttgatgtcgcaatctcgcactcgcgagatactgacaaaaaccactgtggaccatatggccataatcaagaaatatacgtcaggaagacaggagaagaatcctgctcttaggatgaaatggatgatggcaatgaaatatccgattacagcagacaaaaggataatggagatgatccctgaaagaaatgagcaaggtcagactctttggagcaaaacgaatgatgctggatcagacagagtgatggtatcacctctggctgtgacgtggtggaacagaaatggaccaacgacaagtacagtccattatccaaaggtctataaaacctactttgagaaggtcgaaagattaaagcatggaatcttcggtcccgttcactttcgaaatcaagttaaaatacgtcgcagggttgacataaacccgggccacgcagatcttagtgctaaagaagcacaagatgtcatcatggaggtcgttttcccaaacgaagtaggagccaggatattgacatcggaatcacagttaacaataacaaaagaaaagaaggaggagctccaggaatgtaagattgctcctttgatggtggcatacatgttggaaagagaactagttcgcaaaaccagattcctaccagtagctggcgggacaagcagcgtgtatatcgaggtgctgcacttgacccaagggacctgctgggaacaaatgtacacaccgggaggggaagtgaagaatgatgatgttgatcagagtttaattattgctgctagaaatattgtcaggagagcaacagtatcagcagacccgttggcttcgctcttggaaatgtgccatagtacacaaattggcggaataaggatggtagacatccttagacaaaatccaacagaagagcaagccgtggatatatgcaaagcagcaatgggtctaaggatcagttcatccttcagctttggaggtttcactttcaaaaggacaagtgggtcatctgtcaaaagagaagaagaagtgctcacaggcaacctccagacattgaaaataagagtgcacgaaggatatgaggaattcacaatggtcgggcaaagagcaacagccattctaaggaaagcaaccagaaggctgattcaattgatagtgagtggaagagacgagcagtcaatcgccgaagcaatcatagtggcaatggtgttctcacaagaggattgcatgataaaagcagtgcgaggtgatttgaattttgtcaacagagcgaaccagcggctaaatcccatgcatcaactcctgaggcatttccagaaggatgcaaaggtgctgtttcaaaactggggagttgaacccattgacaatgtcatggggatgatcggaatattacctgacatgacccccagcacagagatttcactaaggggagtgagagtcagtaaaatgggagtggatgaatattccagtactgagagagtggtcgtgagcattgatcgtttcttgagggtccgagaccagaggggaaatgtgctcttgtctcctgaagaggttagtgaaacacagggaacagagaagctgacgataacatattcatcgtccatgatgtgggaaatcaatggcccggaatcagtgctagtcaacacatatcaatggatcattagaaactgggaaactgtgaagattcagtggtcccaagaccctacaatgctatacaataagatggaatttgagccctttcaatccttggtgcctaaggctgccagaggccggtatagtggatttgtgaggacgctattccagcagatgcgtgatgtgctggggacatttgacactgtccagataataaagctgctaccatttgcagcagccccaccagaacagagtaggatgcagttctcttctctaactgtgaacgtaaggggttcaggaatgagaatacttgtgagaggcaattcccctgtgttcaattataacaaggcaaccaagaggctcacagtccttgggaaggatgcaggtgcattgacagaagatccagatgagggaacagcaggagtggaatcagcggtattaagaggatttctaattctgggcaaagaagacaaaagatatggaccagcattgagcatcaacgaattgagcaatcttgcgaaaggggagaaggctaatgtgttgatagggcaaggagacgtggtgttggtaatgaaacggaaacgggactctagcatacttactgacagccagacagcgaccaaaagaattcggatggccatcaattag---
>H1N1_Swine_KR699865_A/swine/England/080012/2011|2011.529
atggagagaataaaagaactgagagatctaatgtcgcagtcccgcactcgcgagatactcactaagaccactgtggaccatatggccataatcaaaaagtacacatcaggaaggcaagagaagaaccccgcactcagaatgaagtggatgatggcaatgagatacccaattacagcagacaagagaataatggacatgattccagagaggaatgaacaaggacaaaccctctggaacaaaacaaacgatgctggatcagaccgagtgatggtatcacctctggccgtaacatggtggaataggaatggcccaacaacaagtacagttcattaccctaaggtatataaaacttatttcgaaaaggtcgaaaggttgaaacatggtaccttcggccctgtccacttcagaaatcaagttaaaataaggaggagagttgatacaaaccctggccatgcagatctcagtgccaaggaggcacaggatgtgattatggaagttgtcttcccaaatgaagtgggggcaagaatactgacatcagagtcacagctggcaataacaaaagagaagaaagaagagctccaggactgtaaaattgctcccttgatggtggcgtacatgctagaaagagaattggtccgtaaaacaaggtttctcccagtagccggcggaacaggcagtgtttatattgaagtgttgcacttaacccaagggacgtgctgggagcagatgtacactccaggaggagaagtgagaaatgatgatgttgaccaaagtttgattatcgctgctagaaacatagtaagaagagcagcagtgtcagcagacccattagcatctctcttggaaatgtgccacagcacacagattggaggagtaaggatggtggacatccttagacagaatccaactgaggaacaagccgtagacatatgcaaggccgcaatagggttgaggattagctcatctttcagttttggtgggttcactttcaaaaggacaagcggatcatcagtcaagaaagaagaagaagtgctaacgggcaacctccaaacactgaaaataagagtacatgaagggtatgaagaattcacaatggttgggagaagagcaacagctattctcagaaaggcaaccaggagattgatccagttgatagtaagcgggagagacgagcagtcaattgctgaggcagtaattgtggccatggtattctcacaagaggattgcatgatcaaggcagttaggggcgatctgaactttgtcaatagggcaaaccagcgactgaaccccatgcaccaactcttgaggcatttccaaaaagatgcaaaagtgcttttccagaactggggaattgaatccatcgacaatgtgatgggaatgatcggaatactgcccgacatgaccccaagcacagagatgtcgctgagaggaataagagtcagcaaaacgggagtagatgaatactccagcacggagagagtggtagtgagtattgaccgatttttaagggttaaagatcaaagagggaacgtactattgtctcccgaagaagtcagtgaaacgcaaggaactgagaagttgacaataacttattcgtcatcaatgatgtgggagatcaatggccctgagtcagtgctagtcaacacttatcaatggataatcaggaactgggaaattgtgaaaattcaatggtcacaagatcctacaatgttatacaacaaaatggaatttgaaccatttcagtctcttgtccctaaggcaaccagaagccggtacagtggattcgtaaggacactgttccagcaaatgcgggatgtgcttgggacatttgacactgtccaaataataaaacttctcccctttgctgccgctccaccagaacagagtaggatgcaattttcctcattgactgtgaatgtgagaggatcagggttgaggatactggtaagaggcaattctccagtattcaattacaacaaggcaaccaaacgacttacagttcttggaaaggatgcaggtgcattggctgaagatccagatgaaggcacatctggggtggagtctgctgtcctgagaggatttctcattttgggcaaagaagacaagagatatggcccagcattaagcatcaatgaactgagcaatcttgcaaaaggagagaaagctaatgtgctaattgggcaaggggacgtagtgttggtaatgaaacgaaaacgggactctagcatacttactgacagccagacagcgaccaaaagaattcggatggccatcaattag---
>H7N9_Avian_MF988735_A/duck/Anhui/S702/2013|2013.255
atggaaagaataaaagaactaagagacttgatgtcacagtctcgcactcgcgagatactgacaaaaacaactgtggaccatatggccataatcaagaaatatacatcaggaagacaggagaagaatcctgcccttaggatgaagtggatgatggcaatgaaatatccaattacggcagacaaaaggataatggagatgatcccggaaagaaatgagcaaggtcagaccctttggagcaagacaaatgatgctggatcagacagagtgatggtgtcacctctggctgtgacgtggtggaacagaaatggaccaacgacaagcacagtccattatccaaaggtctataaaacctattttgaaaaggtcgaaaggctaaaacatggaaccttcggccccgttcacttcagaaaccaggttaaaatacgccgcagggtcgacataaacccgggccatgcagatcttagtgctaaagaagcacaggatgtcatcatggaggtcgtattcccaaacgaagttggagccagaatattgacatcagagtcacagttaacgattaccaaggaaaagaagaaggagcttcaggactgcaaaattgcccctttaatggtggcttacatgttggagagagaactggttcgcaaaacaagattcctaccagtagctggagggacaagcagcgtgtatatcgaggtgttgcatttgacccaagggacctgctgggagcaaatgtatacaccgggaggggaagtgagaaatgatgatgttgatcagagtttaattattgctgctagaaatattgttagaagagcaacagtatcagcagacccgttggcttcgcttttggagatgtgccatagtacacagattggcggggttaggatggttgacatccttagacaaaacccaacagaagaacaggctgtggatatatgtaaggcagcaatgggtctaaggatcagttcatccttcagctttggaggtttcactttcaaaaggacaagtgggtcatctgtcaaaagggaagaagaagtgctcacaggcaacctccaaacattgaaaataagagtacatgaaggatatgaggaattcacaatggtcgggcgaagagcaacagccattctaaggaaagcaaccagaagactgatccaactgatagtgagtgggaaagacgagcaatcaatcgccgaggcaatcatagtggcaatggtattctcacaagaggattgtatgataaaggcagtgagaggtgatttgaactttgtcaacagagcaaaccagcggctaaatcccatgcatcaactcctgaggcatttccaaaaggatgcaaaggtcctgtttcaaaactggggaattgaacccattgacaatgtaatggggatgatcggaatattgcctgacatgacccccagcacagagatgtcattgagaggagtgagagttagtaaaatgggagtagatgaatattccagcactgagagagtggtcgtgagtattgatcgtttcttgagggtccgagaccagaggggaaacgtactcctgtctcctgaagaggttagtgaaacacagggaacagaaaagctgactataacatattcatcgtccatgatgtgggagatcaatggtccggaatcagtgctagttaacacatatcaatggatcattagaaattgggaaaatgtaaagattcaatggtcccaagatcctacaatgctatacaataagatggaatttgaaccctttcaatccctagtgcctaaagctgccagaggccaatatagtgggttcgtgagggttctattccaacagatgcgtgacgtactgggaacatttgacactgtccaaataataaagctattaccatttgcagcagccccgccggagcagagtaggatgcagttctcttctctaactgtgaatgtgaggggttccggaatgagaatagttgtgagaggcaattctcctgtgttcaactacaacaaggcaaccaagaggcttacggtgcttggaaaggatgcaggtgcattgatggaagaccccgatgagggaacagcaggagtggaatctgcggtattgaggggatttctgattctgggcaaagaagacaaaagatatgggccagcattgagcatcaacgaattgagcaatcttgcgaaaggagagaaggctaatgtgttgatagggcaaggagacgttgtgttggtgatgaaacggaaacgggactctagcatacttactgacagtcagacagcgaccaaaaggattcggatggccatcaattaa---
>H1N1_Human_MH083346_A/Arizona/74/2017|2017.964
atggagagaataaaagagctgagagatctaatgtcgcagtcccgcactcgcgagatactcactaagaccactgtggaccatatggccatcatcaaaaagtacacatcgggaaggcaagagaagaaccccgcactcagaatgaagtggatgatggcaatgaaatacccaattacggcagacaagagaataatggacataatcccagagaggaatgaacaaggacaaaccctctggagcaaaacaaacgatgctggatcagaccgagtgatggtatcacctctggccgtaacatggtggaataggaatggcccaacaacaagtacagttcattaccctaaggtatataaaacttatttcgaaaaggtcgaaaggttgaaacatggtaccttcggccctgtccacttcagaaatcaagttaaaataaggaggagagttgatacaaaccctggccatgcagatctcagtgccaaggaggcacaggatgtgattatggaagttgttttcccaaatgaagtgggggcaagaatactgacatcagagtcacagctggcaataacaaaagagaagaaagaagagctccagaattgtaaaattgctcccttgatggtggcgtacatgctagaaagagaattggtccgtaaaacaaggtttctcccggtagccggtgggacaggcagtgtttatattgaggtgttgcacttgacccaagggacgtgctgggagcagatgtacactccaggaggagaagtgagaaatgatgatgttgaccaaagcttgattatcgctgctagaaacatagtaagaagagcagcagtgtcagcagacccattagcatctctcttggaaatgtgccacagcacacagattggaggtgtgaagatggtggacatccttaaacagaatccaactgaggagcaagccgtagacatatgcaaggctgcaatagggttgaggatcagctcatctttcagttttggtgggttcactttcaaaaggacaagcggatcatcagtcaagaaagaagaagaaatgctaacgggcaacctccaaacactgaaattaagagtacatgaagggtatgaagaattcacaatggttgggagaagagcaacagctattctcagaaaggcaaccaggagattgatccaattaatagtaagcgggagagacgagcagtcaatagctgaagcaataattgtggccatggtattctcacaagaggattgcatgatcaaagcagttaggggcgatctgaactttgtcaatagggcaaaccagagactgaatcccatgcaccaactcttgaggcatttccaaaaagatgcaaaagtgcttttccagaactggggaattgaaaccatcgacaatgtgatgggaatgatcggaatactgcccgacatgaccccaagcacggagatgtcactgagaggaataagagtcagcaagatgggagtagatgaatactccagcacggagagagtggtagtgagtattgaccgatttttgagggttagagatcaaagaggaaacgtactattgtctcccgaagaagtcagtgaaacacaaggaactgagaagttgacaataacttattcgtcatcaatgatgtgggagatcaacggccctgagtcagtgctagtcaacacttatcaatggataatcagaaactgggaaattgtgaaaattcaatggtcacaagaccccacaatgttatacaacaaaatggaatttgaaccatttcagtctcttgtccctaaggcaaccagaagccggtacagtggattcgtaaggacattgttccagcaaatgagggatgtgcttgggacatttgacactgtccaaataataaaacttctcccctttgctgctgctccaccagaacagagcaggatgcaattttcttcattgactgtgaatgtgagaggatcagggttaaggatactggtaagaggcaattctccagtattcaattacaacaaggcaaccaaacgacttacggttcttggaaaggatgcaggtgcattgactgaagatccagatgaaggcacatctggggtggagtctgctgtcctgagaggattcctcattttaggcaaagaagacaagagatatggcccagcattaagcatcaatgaactgagcaatcttgcaaaaggagagaaagctaatgtgctaattgggcagggggacatagtgttggtaatgaaacgaaaacgggactctagcatacttactgacagccagacagcgaccaaaagaattcggatggccatcaattag---
>H7N3_Avian_CY180659_A/mallard/Wisconsin/438/1979|1979.500
atggagagaataaaagaactaagagatctaatgtcacaatcccgcacccgcgagatactcaccaaaaccactgtggaccacatggccataatcaaaaaatacacatcaggaaggcaagagaagaaccccgcactcaggatgaagtggatgatggcaatgaaatatccaattacggcagataagagaataatggaaatgattcctgaaaggaatgaacaaggacaaaccctctggagcaaaacaaacgatgccggctcagaccgagtgatggtgtcacctctggctgtgacatggtggaataggaatggaccaacaacaagtacagttcactacccaaaggtgtataaaacttatttcgaaaaagtcgacaggttgaaacatgggacctttggccccgtccacttcagaaatcaagttaagataagacggagagttgacataaaccctggccacgcagacctcagtgccaaagaggcacaggatgtaatcatggaagttgttttcccaaatgaagtgggagctagaatactaacatcggagtcacaactgacaataacaaaggagaagaaggaagaactccaggactgtaaaattgcccccttgatggtagcatacatgctagaaagagagttggtccgcaaaacgagattcctcccagtggctggtggaacaagtagtgtctatattgaggtgttgcatttaacccaggggacatgctgggagcagatgtacactccaggaggggaggtaagaaatgatgatgtcgaccaaagcttgattatcgctgccaggaacatagtaagaagagcaacggtatcagcagacccactagcatctctattggagatgtgccacagcacacagattgggggaataaggatggtagacatccttagacaaaatccaacagaggaacaagccgtggacatatgcaaggcagcaatgggcttgaggattagctcatccttcagcttcggtggattcactttcaaaagaacaagcgggtcatcagtcaagagagaagaagaagtgcttacaggcaaccttcaaacactgaaaataagggtacatgaagggtatgaagagttcacaatggttgggagaagagcaacagccattctcagaaaggcaaccaggagattgatccagctaatagtaagtgggagagacgagcagtcaattgctgaagcaataattgtggccatggtgttttcacaagaggattgcatgatcaaggcagttcgaggtgatctgaactttgtcaatagggcaaaccagcgactgaatcccatgcatcaactcttgagacatttccaaaaggatgcaaaagtgcttttccaaaactggggaattgaacccatcgacaatgtgatgggaatgatcggaatattgcccgacatgaccccaagtactgagatgtcgctgagggggataagagtcagcaaaatgggagtagatgaatactccagcacagagagggtggtggtgagcattgaccgatttttgagggttcgggatcaacggggaaacgtactattgtcacccgaagaagtcagcgagacgcaaggaacggagaagctgacaataacttattcgtcatcaatgatgtgggagatcaatggtcctgaatcggtgctggtcaatacttatcagtggatcatcaggaactgggagactgtgaaaattcaatggtcacaggatcccacaatgttatataataagatggaattcgagccatttcagtctctggtccctaaggcagccagaggtcaatacagcggattcgtaaggacactgttccagcaaatgcgggatgtacttggaacatttgacactgcccagataataaagcttctcccttttgctgctgctccaccagaacagagtaggatgcagttctcctccctgactgtgaatgtgagaggatcaggaatgaggatactggtaagaggcaattctccagtgttcaattacaacaaggccaccaagaggcttacagtcctcggaaaagatgcaggtgcattgaccgaagatccagatgaaggcacagctggagtggagtctgctgttctgagaggatttctcattttgggcaaagaagacaagagatatggcccagcactaagcatcaacgaactgagcaatcttgcaaaaggagagaaggctaatgtgctaattgggcaaggagacgtggtgttggtaatgaaacggaaacgggactctagcatacttactgacagccagacagcgaccaaaagaattcggatggccatcaattag---
>H7N9_Human_KF277196_A/Nanchang/1/2013|2013.310
atggaaagaataaaagaactaagagatttgatgtcacagtctcgcactcgcgagatactgacaaaaacaactgtggaccatatggccataatcaagaaatatacatcaggaagacaggagaagaatcctgcccttaggatgaagtggatgatggcaatgaaatatccaattacggcagacaaaaggataatggagatgatcccggaaagaaatgagcaaggtcagaccctttggagcaagacaaatgatgctggatcagacagagtgatggtgtcacctctggctgtgacgtggtggaacagaaatggaccaacgacaagcacagtccattatccaaaggtctataaaacctattttgaaaaggtcgaaaggctaaaacatggaaccttcggccccgttcacttcagaaaccaggttaaaatacgccgcagggtcgacataaacccgggccatgcagatcttagtgctaaagaagcacaggatgtcatcatggaggtcgtattcccaaacgaagttggagccagaatattgacatcagagtcacagttaacgattaccaaggaaaagaagaaggagcttcaggactgcaaaattgcccctttaatggtggcttacatgttggagagagaactggttcgcaaaacaagattcctaccagtagctggagggacaagcagcgtgtatatcgaggtgttgcatttgacccaagggacctgctgggagcaaatgtacacaccgggaggggaagtgagaaatgatgatgttgatcagagtttaattattgctgctagaaatattgttagaagagcaacagtatcagcagacccgttggcttcgcttttggagatgtgccatagtacacagattggcggggttaggatggttgacatccttagacaaaacccaacagaagaacaggctgtggatatatgtaaggcagcaatgggtctaaggatcagttcatccttcagctttggaggtttcactttcaaaaggacaagtgggtcatctgtcaaaagggaagaagaagtgctcacaggcaacctccaaacattgaaaataagagtacatgaaggatatgaggaattcacaatggtcgggcgaagagcaacagccattctaaggaaagcaaccagaagactgatccaactgatagtgagtgggaaagacgagcaatcaatcgccgaggcaatcatagtggcaatggtattctcacaagaggattgtatgataaaggcagtgagaggtgatttgaactttgtcaacagagcaaaccagcggctaaatcccatgcatcaactcctgaggcatttccaaaaggatgcaaaggtcctgtttcaaaactggggaattgaacccattgacaatgtaatggggatgatcggaatattgcctgacatgacccccagcacagagatgtcattgagaggagtgagagttagtaaaatgggagtagatgaatattccagcactgagagagtggtcgtgagtattgatcgtttcttgagggtccgagaccagaggggaaacgtactcctgtctcctgaagaggttagtgaaacacagggaacagaaaagctgactataacatattcatcgtccatgatgtgggagatcaatggtccggaatcagtgctagttaacacatatcaatggatcattagaaattgggagaatgtaaagattcaatggtcccaagatcctacaatgctatacaataagatggaatttgaaccctttcaatccctagtgcctaaagctgccagaggccaatatagtgggttcgtgagggttctattccaacagatgcgtgacgtactgggaacatttgacactgtccaaataataaagctattaccatttgcagcagccccgccgaagcagagtaggatgcagttctcttctctaactgtgaatgtgaggggttccggaatgagaatagttgtgagaggcaattctcctgtgttcaactacaacaaggcaaccaagaggcttacggtgcttggaaaggatgcaggtgcattgatggaagaccccgatgagggaacagcaggagtggaatctgcggtattgaggggatttctgattctgggcaaagaagacaaaagatatgggccagcattgagcatcaacgaattgagcaatcttgcgaaaggagagaaggctaatgtgttgatagggcaaggagacgttgtgttggtgatgaaacggaaacgggactctagcatacttactgacagtcagacagcgaccaaaaggattcggatggccatcaattaa---
>H3N2_Avian_CY186918_A/blue-winged_teal/Ohio/12OS2154/2012|2012.704
atggagagaataaaagaactaagagatctaatgtcacagtctcgcactcgcgagatactcaccaaaaccactgttgaccacatggccataatcaaaaaatacacatcgggaaggcaagagaagaaccccgcactcagaatgaaatggatgatggcaatgaaatatccaatcacagcagataagcgaataatggaaatgatccctgaaagaaatgaacaagggcaaaccctctggagcaaaacaaacgatgccggatcagaccgagtgatggtatcacctctggctgtgacatggtggaataggaatggaccaacaacaagtacaattcactacccaaaggtatataaaacttatttcgaaaaagttgaaaggttgaaacacgggacctttggccctgtacacttccgaaatcaagttaagataagacgaagggttgacataaacccgggccatgcagacctcagtgccaaagaggcacaggatgtaatcatggaagttgtctttccaaatgaagtgggagcgagaatactgacgtcggagtcacaattgacgataacaaaggagaagaaggaagaactccaggactgcaaaatcgcccctctgatggttgcatacatgctagaaagagagttggtccgcaagacgaggtttctcccagtggctggtggaacaagcagtgtctacattgaggtgctgcatttgacccaggggacatgctgggagcagatgtatactccaggaggagaggtgagaaacgatgatgtagaccagagcttgattattgctgccagaaacatagtaagaagagcaacagtatcagcagacccactagcatctttattggagatgtgccacagcacacaaattgggggaataagaatggtagacattcttcggcaaaatccaacagaggaacaagccgtggacatatgcaaggcagcaatgggcttgaggattagctcatctttcagctttggtggattcacttttaaaagaacaagtggatcgtcagtcaaaagagaagaagaagtgcttacgggcaaccttcaaacattgaaaataagggtacatgagggatatgaagagtttacaatggttgggagaagagcaacggccattctcaggaaggcaaccagaaggctgatccagctaatagtaagtggaagggacgagcaatcaattgccgaagcaataattgtggccatggtattctcacaagaggactgcatgattaaggcagttcgaggtgacctgaatttcgtcaatagggcgaaccagcggctgaacccaatgcatcaactcttaagacacttccaaaaggatgcaaaagtacttttccaaaactggggaattgaacccattgacaatgtgatgggaatgatcgggatattgcccgacatgactccaagtactgagatgtcgctgaggggaataagagtcagtaagatgggagtagatgaatactccagtacagagcgggtagtggtaagcatcgaccgatttttaagagttcgagaccaacgggggaacgtactattgtcacccgaagaagtcagcgaaacacagggaacagagaagctgacaatcacttattcgtcatcaatgatgtgggaaatcaatggtcctgagtcggtgttggtcaatacttatcagtggataatcagaaactgggaaactgtaaaaattcaatggtcacaggatcccacaatgttgtataataaaatggagttcgagccgttccagtctctggtccctaaggcagccagaggtcaatacagtgggttcgtaaggacattattccagcaaatgcgggatgtgcttggaacatttgacactgttcagataataaaactcctcccctttgctgctgccccaccggaacaaagtaggatgcagttctcctccctgactgtgaatgtgagaggatcaggaatgagaatactggtaagaggcaattcccctgtgttcaattacaacaaggccaccaagaggctaacagttctcgggaaagatgcaggtgcattgaccgaagatccagatgaaggcacagctggagtggagtctgctgttctaagaggattcctcattttgggcaaagaagacaagagatatggcccagcactaagcatcaatgagctgagcaatcttgcaaagggagagaaggctaatgtgctaattgggcaaggagacgtggtgttggtgatgaaacggaaacgggactctagcatacttactgacagccagacagcgaccaaaagaattcggatggccatcaattag---
>H5N8_Avian_KY576115_A/common_teal/Korea/W555/2017|2017.008
atggagagaataaaagaactaagagatttgatgtcgcagtctcgcactcgcgagatgctgacaaaaaccactgtggaccatatggccataataaagaaatacacatcaggaagacaggagaagaaccctgccctcaggatgaaatggatgatggcaatgaaatatcctattacagcagacaaaagaataatggagatgatccctgaaaggaatgagcaaggtcagactctctggagcaaaacaaatgacgctggatcagacagagtgatggtgtcacctctggctgtgacatggtggaatagaaatgggccaacgacaagtacagtccactatccaaaggtctacaaaacctactttgaaaaggtagaaaggttgaaacatggaacctttggtcctgttcactttcgaaatcaggttaagatacgccgcagggttgacataaacccgggccatgcagatctcagtgccaaagaagcacaggatgtcatcatggaggtcgttttcccaaatgaagttggagccaggatattgacatcagaatcacagttaacaataacaagggaaaagaaggaagaacttcaggactgtaagattgctcctttgatggtggcatacatgttggagagagaactggttcgcaaaaccagatttctaccagtagctggcggaacaagcagcgtatatatcgaggtattgcatttgactcaagggacctgctgggaacaaatgtacacaccgggaggggaggtgagaaatgatgatgttgatcagagtttaatcattgctgctagaaatatcgttaggagagcaacagtatcagcagacccattggcttcgctcttggaaatgtgccacagtacacaaattggcggagtaaggatggtggacattcttagacagaacccaacggaagagcaagctgtggatatatgcaaagcagcaatgggtttaagaatcagctcatccttcagctttggaggtttcactttcaaaaggacaagtgggtcgtctgtcaaaaaagaagaagaagtgctcacaggcaacctccaaacactgaaaataagaatacatgaaggatatgaggaattcacaatggttgggcgaagagctacagccattttgaggaaagcaaccagaaggctgatccaattaatagtgagtgggagagacgagcagtcaatcgctgaagcagtcatagtggcaatggttttctcacaagaggactgcatgataaaagcagtacgaggtgatctgaattttgttaacagagcgaatcagcggctaaatcctatgcatcaacttctgaggcatttccaaaaggatgcaaaggtgctgttccaaaactgggggattgaaccaattgacaatgtaatggggatgattggaatactgcctgacatgacccccagcacagagatgtcactgagaggagtgagagtcagcaaaatgggagtagatgaatattccagtactgagagagtggtcgtgagcattgatcgtttcttgagagtccgagatcagagaggaaacgtgctcctgtctcctgaggaagttagtgaaacacagggaacagagaaactgacgataacatattcatcgtccatgatgtgggaaatcaatggtccagaatccgtgctagtcaacacatatcaatggatcattagaaattgggaaactgtgaagattcagtggtcccaagaccctacaatgttgtacaataagatggaatttgagcccttccaatccttggtgcccaaggctgccagaggccagtatagtggatttgtgaggacattattccagcagatgcgtgatgtgctggggacgtttgacactgtccaaataataaaactcctaccatttgcagcagctccaccggagcagagtaagatgcagttttcctctctgactgtgaacgtaagaggttcaggaatgagaatacttgtgagaggcaactcccctgtgttcaactataacaaggccaccaagaaactcacaattcttggaaaggatgcaggtgccttgacagaagatccggatgagggaacatcaggagtggagtctgcagtattaagaggatttctaattctgggcaaagaggacaaaagatatggaccagcattgagcatcaatgaattgagcaatcttgcaaaaggggaaaaggctaacgtgttgatagggcaaggagacgtagtgttggtaatgaaacggaaacgggactctagcatacttactgacagccagacagcgaccaaaagaattcggatggccatcaattag---
>H11N9_Avian_CY094116_A/mallard/California/6517/2008|2008.844
atggagagaataaaagaactaagagatctaatgtcacagtctcgcactcgcgagatactcaccaaaaccactgtggaccacatggccataatcaaaaagtacacatcaggaaggcaagagaaaaatcctgcactcaggatgaagtggatgatggcaatgaaatatccaattacagcagacaagagaataatggagatgattcctgaaagaaatgagcagggacaaaccctttggagcaaaacaaatgatgccggctcagaccgagtgatggtatcacctctagctgtgacatggtggaataggaatggaccgacaactagtacggttcattatccgaaagtgtataaaacttatttcgaaaaggtcgaaaggttgaaacacgggacctttggccctgttcacttcagaaatcaagttaaaataagacggagggttgacataaaccctggtcacgcagacctcagtgccaaagaggcacaggatgtaatcatggaagttgttttcccaaatgaagtgggagcgagaatactaacatcggagtcacaactgacgataacaaaagagaagaaagacgaactccaggactgcaagattgcacctttgatggttgcatacatgctagaaagggaattggtccgtaaaaccaggttcctcccagtggccggtggaacaagcagtgtttacattgaggtgttgcatttaactcaggggacatgctgggagcaaatgtacaccccaggaggggaagtgaggaatgatgatgttgaccaaagcttaattatcgctgcaaggaacatagtaagaagagcaacagtatcagcagacccactagcatctctattggagatgtgccacagcacacagattggagggataaggatggtagacattcttcggcaaaatccaacagaggaacaagctgtggacatatgcaaagcagcaatgggcttaaggattagctcatctttcagctttggcggattcactttcaaaagaacaagcgggtcgtcagttaagagagaagaagaagtgcttacaggcaaccttcaaacattgaaaataagagtacatgaaggatatgaagagttcacaatggttgggagaagagcaacagccattctcaggaaggcaaccagaagattaatccagctgatagtaagtgggagagacgagcagtcaattgctgaagcaataattgtggccatggtattttcacaagaggattgcatgatcaaggcagttcgaggtgatttgaactttgtcaatagggcaaaccagcggctaaacccaatgcatcaactcttgagacacttccaaaaggatgcaaaagtacttttccaaaactggggaattgaacccatcgacaatgtaatggggatgatcgggatattacctgacatgaccccaagtactgagatgtcgctgagaggaataagagtcagtaagatgggagtagatgaatactccagcacagagagagtggtagtgagcattgaccgatttttaagagtccgggaccaacgggggaatgtgctattgtcgcccgaagaagtcagcgagacgcaagggacagagaagctgacaataacttattcgtcatcaatgatgtgggagatcaatggtcctgaatcggtcctggtcaatacttaccagtggatcatcagaaattgggaaattgtgaaaattcaatggtcacaagaccccacaatgttatataacaagatggaattcgagccatttcagtctctggtccctaaggcagccagaggtcagtacagtggattcgtgaggacactgttccagcaaatgcgggatgtacttgggactttcgacactgttcagataataaagcttctcccctttgctgctgctccaccagaacaaagtaggatgcaattctcctccttgactgtgaatgtaaggggatcaggaatgagaatactagtgaggggcaattctccagttttcaattacaataaggccactaagaggctcacagttctcggaaaagatgcaggtgcattgaccgaagatccagatgaaggcacagctggggtagagtctgctgttctgagaggattcctcatcttgggcaaagaagacaagagatatggcccagcattgagtatcaatgagctgagcaatcttgcaaaaggagagaaggctaatgtgctaattgggcaaggagacgtggtgttggtaatgaaacggaaacgggactctagcatacttactgacagccagacagcgaccaaaagaattcggatggccatcaattag---
>H1N2_Avian_CY136839_A/ruddy_turnstone/Delaware_Bay/181/1994|1994.386
atggagagaataaaagaactaagagatctaatgtcacagtcccgcacccgcgagatactcaccaagaccactgtggaccatatggccataatcaaaaaatacacatcaggaagacaagagaagaaccctgcactcagaatgaaatggatgatggcaatgaaatatccaatcacagcagacaagagaataatggaaatgattcctgagaggaatgaacagggacaaaccctatggagcaaaacaaatgatgccggttcagaccgagtgatggtatcacctctggccgtgacatggtggaataggaatggaccgacaacaagtacagttcactacccgaaggtatataaaacttatttcgaaaaagtcgaaaggttaaagcatgggacctttggccccgtccacttcagaaaccaggttaagataagaaggagagttgacataaaccctggtcacgcagatctcagtgccaaggaggcgcaggatgtaatcatggaagttgtcttcccaaatgaagtaggagctagaatactaacgtcggaatcacagctaacaataacgaaagagaagaaagaagagctccaggattgtaaaatcgcccctttgatggtagcatacatgctagaaagagagttagtccgcaaaacgagattcctcccagtagctggtgggacaagcagtgtctatattgaggtgttgcatttaacccagggaacgtgctgggagcagatgtacactccaggaggggaagtgaaaaatgatgatgtcgaccaaagtttgattatcgctgccaggaacatagtaagaagagcaacggtatcggcagacccattagcatctctgttggaaatgtgccacagcacacagattggaggaataaggatggtggacatccttaggcagaatccaacagaggaacaagccgtggacatatgcaaggcagcaatgggactgaggattagctcatctttcagtttcggcggattcactttcaaaaggacaagtggatcgtcagtcaagaaagaagaagaagtgcttacaggcaaccttcaaacactgaaaataagagtacatgaggggtatgaagaattcacaatggttggaagaagagcaacggctattctcagaaaagcaaccaggagattgatccagctaatagtaagtgggagggatgagcagtcaattgctgaggcaataatcgtggccatggtattttcgcaagaggattgcatgataaaagcagttcgaggcgatctgaactttgtcaatagggcaaaccagcgattgaaccccatgcatcaactcttgagacacttccaaaaagatgcaaaggtgcttttccaaaactggggagttgaacccattgacagtgtaatgggaatgatcggaatattacctgacatgaccccaagtactgaggtgtcgctgagggggataagagttagcaaaatgggagtagatgagtactccagcacggagagagtggtggtgagcattgaccgatttttgagggttcgggaccaacggggaaatgtattattgtctcccgaagaagtcagcgagacacaaggaacagagaagttgacaataacttactcgtcatcaatgatgtgggagatcaacggtcctgagtcagtgctggtcaatacttatcagtggattattagaaactgggaaagtgtgaaaattcaatggtcacaagatcccacaatgttatacaataagatggaattcgaaccatttcagtctcttgtccctaaagcagccagaagtcaatacagcggattcgtgagaacactgttccaacagatgcgggatgtgcttggaacatttgacactgttcaaataataaaacttcttccttttgccgctgctccaccagagcagagtaggatgcaattctcctcactgactgtgaatgtgagaggatcaggaatgaggatactggtaagaggcaattctccagtgttcaactacaacaaggctaccaagaggcttacagttcttggaaaagatgctggtgcattgaccgaagatcctgatgaaggcacagctggagtggagtctgctgtcttgagaggattcctcattttgggtaaagaagacaagagatatggcccagcattaagcatcaatgaattgagcaatcttgcaaaaggagagaaggctaatgtgctaattgggcaaggagacgtagtgttggtaatgaaacggaaacgggactctagcatacttactgacagccagacagcgaccaaaagaattcggatggccatcaattag---
>H9N2_Avian_KX978047_A/gadwall_duck/Netherlands/2/2006|2006.071
atggagagaataaaagaactaagagatttgatgtcacagtctcgcactcgcgagatactgacaaagaccactgtggaccatatggccataatcaagaaatatacgtcaggaagacaggagaagaatcctgctcttaggatgaaatggatgatggcaatgaaatatccgattacagcagacaaaaggataatggaggtaatccctgaaagaaatgagcaaggtcagactctttggagcaaaacaaatgatgctgggtcagacagagtgatggtgtcacctctggctgtgacgtggtggaatagaaatggaccaacgacaagtacagtacattacccaaaggtctataaaacatactttgaaaaggtcgaaaggttaaagcatggaaccttcggtcccgtccactttcgaaatcaggttaaaatacgccgcagggttgacataaacccgggccatgcagatctcagtgctaaagaagcacaagatgtcatcatggaggtcgttttcccaaacgaagtcggagccaggatattgacatcagagtcacagttaacaataacaaaagaaaagaaggaggagcttcaggactgcaagattgctcccttaatggtggcgtacatgttggagagagaactggtccgcaaaaccagattcctaccagtagctggcgggacaagcagcgtgtatatcgaggtgttgcacttgactcaggggacctgctgggaacaaatgtacacaccgggaggggaggtgagaaatgatgatgttgatcagagtctaattattgctgctagaaatattgttaggagagcaacagtatcagcagatccattggcctcactcttggagatgtgccatagtacacaaattggcggaataaggatggtagacatccttagacaaaacccaacagaagagcaagctgtggatatatgcaaagcagcaatgggtctaaggatcagttcatccttcagctttggaggtttcactttcaaaagaacaagtgggtcatccgtcaaaagagaagaagaaatgctcacaggcaacctccaaacattgaaaataagagtgcatgaaggatatgaggaattcacaatggtcgggcgaagagcaacagccattctaagaaaagcaaccagaaggctgatccagttgatagtgagtgggagagacgagcagtcaatcgccgaagcaatcatagtggcaatggtgttctcacaagaggattgcatgataaaagcagtacggggtgatttgaattttgtcaacagagcgaaccagaggctaaatcctatgcatcagctattgaggcatttccaaaaggatgcaaaagtgctgtttcaaaactggggaattgaacccattgacaatgtcatggggatgatcggaatattacctgacatgacccccagcacagagatgtcactaagaggagtgagagtcagtaaaatgggagtggatgaatattccagtactgagagagtggtcgtgagcattgatcgtttcttgagggtccgagaccagaggggaaacgtgctcttgtctcctgaagaggttagtgaaacacagggaacagaaaagctgacgataacatattcatcgtccatgatgtgggaaatcaatggtccggaatcagtgttagttaacacatatcaatgggtcattagaaactgggaaactgtgaagattcagtggtcccaagaccctacaatgctatacaataagatggagtttgagccctttcaatccttggtacctaaggctgccagaggccagtatagtggatttgtaaggacgctattccagcagatgcgtgatgtgctggggacatttgacaccgtccagataataaagctgctaccatttgcagcagccccaccagaacagagtaggatgcagttctcttctctaactgtgaacgtaaggggttcaggaatgagaatacttgtgagaggcaactcccctgtgttcaactataacaaggcaaccaagaggcttacagtccttggaaaggatgcaggtgcattgacagaagatccagatgagggaacagcaggagtggaatcggcggtattaagaggatttctaattctgggcaaagaagacaaaagatatgggccagcattgagcatcaacgaattgagcaatcttgcgaaaggggagaaggctaacgtgttgatagggcaaggagacgtggtgttggtaatgaaacggaaacgggactctagcatacttactgacagccagacagcgaccaaaagaattcggatggccatcaattag---
>H1N1_Human_MH245968_A/Hawaii/17/2018|2018.104
atggagagaataaaagagctgagagatctaatgtcgcagtcccgcactcgcgagatactcactaagaccactgtggaccatatggccatcatcaaaaagtacacatcaggaaggcaagagaagaaccccgcactcagaatgaagtggatgatggcaatgaaatacccaattacggcagacaagagaataatgaacataatcccagagaggaatgaacaaggacaaaccctctggagcaaaacaaacgatgctggatcagaccgagtgatggtatcacctctggccgtaacatggtggaataggaatggcccaacaacaagtacagttcattaccctaaggtatataaaacttatttcgaaaaggtcgaaaggttgaaacatggtaccttcggccctgtccacttcagaaatcaagttaaaataaggaggagagttgatacaaaccctggccatgcagatctcagtgccaaggaggcacaggatgtgattatggaagttgttttcccaaatgaagtgggggcaagaatactgacatcagagtcacagctggcaataacaaaagagaagaaagaagagctccagaattgtaaaattgctcccttgatggtggcgtacatgctagaaagagaattggtccgtaaaacaaggtttctcccggtagccggtgggacaggcagtgtttatattgaggtgttgcacttgacccaagggacgtgctgggagcagatgtacactccaggaggagaagtgagaaatgatgatgttgaccaaagcttgattatcgctgctagaaacatagtaagaagagcagcagtgtcagcagacccattagcatctctcttggaaatgtgccacagcacacagattggaggtgtgaagatggtggacatccttaaacagaatccaactgaggagcaagccgtagacatatgcaaggcagcaatagggttgaggatcagctcatctttcagttttggtgggttcactttcaaaaggacaagcggatcatcagtcaagaaagaagaagaaatgctaacgggcaacctccaaacactgaaattaagagtacatgaagggtatgaagaattcacaatggttgggagaagagcaacagctattctcagaaaggcaaccaggagattggtccaattaatagtaagtgggagagacgagcagtcaatagctgaagcaataattgtggccatggtattctcacaagaggattgcatgatcaaagcagttaggggcgatctgaactttgtcaatagggcaaaccagagactgaatcccatgcaccaactcttgaggcatttccaaaaggatgcaaaagtgcttttccagaactggggaattgaaaccatcgacaatgtaatgggaatgatcggaatactgcccgacatgaccccaagcacggagatgtcactgagaggaataagagtcagcaagatgggagtagatgaatactccagcacggagagagtggtagtgagtattgaccgatttttgagggttagagatcaaagaggaaacgtactattgtctcccgaagaagtcagtgaaacgcaaggaactgagaagttgacaataacttattcgtcatcaatgatgtgggagatcaacggccctgagtcagtgctagtcaacacttatcaatggataatcagaaactgggaaattgtgaaaattcaatggtcacaagaccccacaatgttatacaacaaaatggaatttgaaccatttcagtctcttgtccctaaggcaaccagaagccggtacagtggattcgtaaggacactgttccagcaaatgagggatgtgcttgggacatttgacactgtccaaataataaaacttctcccctttgctgctgctccaccagaacagagcaggatgcaattttcttcattgactgtgaatgtgagaggatcagggttaaggatactggtaagaggcaattctccagtattcaattacaacaaggcaaccaaacgacttacagttcttggaaaggatgcaggtgcattgactgaagatccagatgaaggcacatctggggtggagtctgctgtcctgagaggattcctcattttaggcaaagaagacaagagatatggcccagcattaagcatcaatgaactgagcaatcttgcaaaaggagagaaagctaatgtgctaattgggcagggggacatagtgttggtaatgaaacgaaaacgggactctagcatacttactgacagccagacagcgaccaaaagaattcggatggccatcaattag---
>H1N1_Human_CY176649_A/Westmead/INS3_664/2011|2011.551
atggagagaataaaagaactgagagatctaatgtcgcagtcccgcactcgcgagatactcactaagaccactgtggaccatatggccataatcaaaaagtacacatcaggaaggcaagagaagaaccccgcactcagaatgaagtggatgatggcaatgagatacccaattacagcagacaagagaataatggacatgattccagagaggaatgaacaaggacaaaccctctggagcaaaacaaacgatgctggatcagaccgagtgatggtatcacctctggccgtaacatggtggaataggaatggcccaacaacaagtacagttcattaccctaaggtatataaaacttatttcgaaaaggtcgaaaggttgaaacatggtaccttcggccctgtccacttcagaaatcaagttaaaataaggaggagagttgatacaaaccctggccatgcagatctcagtgccaaggaggcacaggatgtgattatggaagttgttttcccaaatgaagtgggggcaagaatactgacatcagagtcacagctggcaataacaaaagagaagaaagaagagctccaggattgtaaaattgctcccttgatggtggcgtacatgctagaaagagaattggtccgtaaaacaaggtttctcccagtagccggtggaacaggcagtgtttatattgaagtgttgcacttaacccaagggacgtgctgggagcagatgtacactccaggaggagaagtgagaaatgatgatgttgaccaaagtttgattatcgctgctagaaacatagtaagaagagcagcagtgtcagcagacccattagcatctctcttggaaatgtgccacagcacacagattggaggagtaaggatggtggacatccttagacagaatccaactgaggaacaagccgtagacatatgcaaggcagcaatagggttgaggatcagctcatctttcagttttggtgggttcactttcaaaaggacaagcggatcatcagtcaagaaagaagaagaaatgctaacgggcaatctccaaacactgaaattaagagtacatgaagggtatgaagaattcacaatggttgggagaagagcaacagctattctcagaaaggcaaccaggagattgatccaattgatagtaagcgggagagacgagcagtcaattgctgaggcaataattgtggccatggtattctcacaagaggactgcatgatcaaggcagttaggggcgatctgaactttgtcaatagggcaaaccagcgactgaaccccatgcaccaactcttgaggcatttccaaaaagatgcaaaagtgcttttccagaactggggaattgaatccatcgacaatgtgatgggaatgatcggaatactgcccgacatgaccccaagcacggagatgtcgctgagagggataagagtcagcaagatgggagtagatgaatactccagcacggagagagtggtagtgagtattgaccgatttttaagggttagagatcaaagagggaacgtactattgtctcccgaagaagtcagtgaaacgcaaggaactgagaagttgacaataacttattcgtcatcaatgatgtgggagatcaatggccctgagtcagtgctagtcaacacttatcaatggataatcagaaactgggaaattgtgaaaattcaatggtcacaagatcccacaatgttatacaacaaaatggaatttgaaccatttcagtctcttgtccctaaggcaaccagaagccggtacagtggattcgtaaggacactattccagcaaatgcgggatgtgcttgggacatttgacactgtccaaataataaaacttctcccctttgctgctgctccaccagaacagagtaggatgcaattttcctcattgactgtgaatgtgagaggatcagggttgaggatactggtaagaggcaattctccagtattcaattacaacaaggcaaccaaacgacttacagttcttggaaaggatgcaggtgcattgactgaagatccagatgaaggcacatctggggtggagtctgctgtcctgagaggatttctcattttaggcaaagaagacaagagatatggcccagcattaagcatcaatgaactgagcaatcttgcaaaaggagagaaggctaatgtgctaattgggcaaggggacgtagtgttggtaatgaaacgaaaacgggactctagcatacttactgacagccagacagcgaccaaaagaattcggatggccatcaattag---
>H1N1_Swine_CY159806_A/swine/Oklahoma/SG1249/2006|2006.430
atggagagaataaaagaactaagagatctaatgttgcagtcccgcactcgcgagatactcactaagaccactgtggaccatatggccataatcaaaaaatacacatcaggaaggcaagagaagaaccccgcactcagaatgaagtggatgatggcaatgaaatacccaattacagcagacaagagaataatggacatgattccagagaggaatgaacaagggcaaaccctctggagcaaaacaaacgatgctggatcagaccgcgtgatggtgtcacctctggccgtaacatggtggaataggaatggcccaacagcaagtacagttcactaccctaaggtgtacaaaacttacttcgagaaagtcgaaaggttaaaacatggtacctttggccctgtccacttcagaaatcaagttaaaataagaagaagagttgacacaaaccctggtcacgcagatctcagtgccaaagaggcacaggatgtgatcatggaagttgttttcccaaatgaagtgggggcaagaatactgacatcagagtcacagctgacaataacaaaagaaaagaaagaagaactccaggattgtaaaattgctcccttgatggtggcatacatgctagaaagagagttggtccgtaaaacgaggtttctcccagtggctggtggaacaggcagtgtttatattgaggtgctgcacttaactcaggggacatgctgggagcagatgtacactccaggaggagaagtgagaaatgatgatgttgaccaaagtttgattatcgctgctagaaacatagtaagaagagcagcagtgtcagcagacccattagcatctctcttggaaatgtgccacagcacacagattggaggaatgaggatggtggacatccttagacagaatccaacagaggaacaagccgtagacatatgcaaagcagcaatggggttaaggattagctcatctttcagttttggtgggttcactttcaaaagaacaagcggatcatcagtcaagaaagaagaagaagtgctcacaggcaaccttcaaacactgaaaataagagtacatgaaggatatgaagaattcacaatggttgggaggagagcaacagctattctcagaaaggcaaccaggagattgatccagctaatagtaagtgggagagatgagcagtcaattgctgaggcaataattgtggccatggtattttcacaagaggatcgcatgatcaaggcagttaggggcgatctgaactttgtcaatagggcaaaccagcgactgaatcccatgcaccaactcttgaggcatttccaaaaagatgcaaaagtgcttttccagaactggggaattgaacccatcgacaatgtgatgggaatggtcggaatattgcccgatatgaccccaagcacggagatgtcgctgagagggataagagtcagcaaaatgggagtagatgagtactccagcacggagagagtggtagtaaacattgaccgatttttgagggttcgggatcaacgagggaacgtactattgtctcccgaagaggtcagcgagacacaaggaacagagaagttgacaataacttattcatcatcaatgatgtgggagattaatggtcctgagtcagtgctagtcaacacttaccaatgggtcatcaggaactgggaaactgtgaaaattcaatggtcacaagatcccacgatgttatacaacaaaatggaatttgaaccattccagtctcttgttcctaaggcaaccagaagccgatacagtggattcgtaaggacactgttccagcaaatgcgggatgtgcttggaacatttgacactgtccaaataataaaacttctcccctttgctgctgctccaccagaacaaagtaggatgcagttttcctcattaactgtgaatgtgagaggatcaggaatgaggatactggtaagaggcaattctccagtattcaattacaacaaggcaaccaaaaggcttacagttcttggaaaggatgcaggtgcattgactgaagatccagatgaaggcacagcaggagtggaatctgctgtcctgagaggatttctcattttgggcaaagaagacaagagatatggcccagcattaagcatcaatgaattgagcaatcttgcaaaaggagagaaggctaatgtgctgattgggcaaggagacatagtgttggtaatgaaacggaaacgggactctagcatacttactgacagccagacagcgaccaaaagaattcggatggccatcaattag---
>H12N2_Avian_CY166233_A/American_green-winged_teal/Wisconsin/11OS3580/2011|2011.827
atggagagaataaaagaactaagagatctaatgtcacagtctcgcactcgcgagatactcaccaaaaccactgttgaccacatggccataatcaaaaaatacacatcgggaaggcaagagaagaaccccgcactcaggatgaaatggatgatggcaatgaaatatccaatcacagcagacaagcggataatggaaatgatccctgaaaggaatgaacaagggcaaaccctctggagcaaaacaaacgatgccggatcagaccgagtgatggtatcacctctggctgtgacatggtggaataggaatggaccaacaacaagtacaattcactacccaaaggtatataaaacttatttcgaaaaagttgaaaggttgaaacacgggacctttggccctgtacacttcagaaatcaagttaaaataagacggagggttgacataaacccgggccatgcagacctcagtgccaaagaggcgcaggatgtaatcatggaagttgtctttccaaatgaagtgggagcgagaatactgacgtcggaatcacaactgacgataacaaaggagaagaaagaagaactccaagactgcaaaatcgcccctctgatggttgcatacatgctagaaagagaattagtccgcaagacgaggtttctcccagtggctggtggaacaagcagtgtctacattgaggtgctgcatttaacccaggggacatgctgggagcagatgtatactccaggaggagaagtgagaaatgatgatgtagaccagagcttgattatcgctgccagaaacatagtaagaagagcaacagtatcagcagacccactagcatctctattggagatgtgccacagcacacaaattgggggaataaggatggtagacatccttcggcaaaatccaacagaggaacaagccgtggacatatgcaaggcagcaatgggcttgaggattagctcatccttcagctttggtggattcacttttaagagaacaagtggatcgtcagtcaaaagagaagaagaagtgcttacgggcaaccttcaaacattgaaaataagagtacatgaggggtatgaagagttcacaatggttggaagaagagcaacggccattctcagaaaggcaaccagaaggctgatccagctaatagtaagtggaagagacgagcaatcaatttctgaagcaataattgtggccatggtattctcacaagaggactgcatgattaaggcagttcgaggtgacctgaactttgtcaatagggcgaaccagcggctgaacccaatgcatcaactcttgagacacttccaaaaggatgcaaaagtgcttttccaaaactggggaattgaacctattgacaatgtgatgggaatgatcgggatattgcccgacatgaccccaagtactgaaacgtcgctgaggggaataagagtcagtaagatgggagtagatgaatactccagcacagagcgggtagtagtaagcatcgaccgatttttaagagttcgagaccaacgggggaacgtactattgtcacccgaagaagtcagcgagacacaaggaacggagaaactgactatcacttattcgtcatcaatgatgtgggagatcaatggtcctgagtcggtgttggtcaatacttatcagtggataatcaggaactgggaaactgtaaagattcaatggtcacaggatcccacaatgttgtataataagatggaattcgagccattccagtctctggtcccaaaggcagccagaggtcaatacagtgggttcgtgaggacgctatttcagcaaatgcgggatgtacttggaacatttgacactgtccaaataataaaactcctcccctttgctgctgccccaccggaacaaagtaggatgcagttctcctccctgacggtgaatgtgagaggatcaggaatgaggatactggtaagaggcaattccccagtgttcaattacaacaaggccaccaagaggctcacagttctcgggaaagacgcaggtgcattgaccgaagatccagatgaaggcacagctggagtggagtctgctgttctaagaggattcctcattttgggcaaagaagacaagagatatggtccagcactgagcatcaatgagctgagcaatcttgcaaagggagagaaggctaatgtgctaattgggcagggagacgtggtgttggtgatgaaacggaaacgggactctagcatacttactgacagccagacagcgaccaaaagaattcggatggccatcaattag---
>H1N1_Human_KC780501_A/Utah/02/2010|2010.110
atggagagaataaaagaactgagagatctaatgtcgcagtcccgcactcgcgagatactcactaagaccactgtggaccatatggccataatcaaaaggtacacatcaggaaggcaagagaagaaccccgcactcagaatgaagtggatgatggcaatgagatacccaattacagcagacaagagaataatggacatgattccagagaggaatgaacaaggacaaaccctctggagcaaaacaaacgatgctggatcagaccgagtgatggtatcacctctggccgtaacatggtggaataggaatggcccaacaacaagtacagttcattaccctaaggtatataaaacttatttcgaaaaggtcgaaaggttgaaacatggtaccttcggccctgtccacttcagaaatcaagttaaaataaggaggagagttgatacaaaccctggccatgcagatctcagtgccaaggaggcacaggatgtgattatggaagttgttttcccaaatgaagtgggggcaagaatactgacatcagagtcacagctggcaataacaaaagagaagaaagaagagctccaggattgtaaaattgctcccttgatggtggcgtacatgctagaaagagaattggtccgtaaaacaaggtttctcccagtagccggcggaacaggcagtgtttatattgaagtgttgcacttaacccaagggacgtgctgggagcagatgtacactccaggaggagaagtgagaaatgatgatgttgaccaaagtttgattatcgctgctagaaacatagtaagaagagcagcagtgtcagcagacccattagcatctctcttggaaatgtgccacagcacacagattggaggagtaaggatggtggacatccttagacagaatccaactgaagaacaagccgtagacatatgcaaggcagcaatagggttgaggattagctcgtctttcagttttggtgggttcactttcaaaaggacaagcggatcatcagtcaaggaagaagaagaagtgctaacaggcaacctccaaacactgaaaataagagtacatgaagggtatgaagaattcacaatggttgggagaagagcaacagctattctcagaaaggcaaccaggagattgatccagttaatagtaagcgggagagacgagcagtcaattgctgaggcaataattgtggccatggtattctcacaagaggattgcatgatcaaggcagttaggggcgatctgaactttgtcaatagggcaaaccagcgactgaaccccatgcaccaactcttgaggcatttccaaaaagatgcaaaagtgcttttccagaactggggaattgaatccatcgacaatgtgatgggaatgatcggaatactgcccgacatgaccccaagcacggagatgtcgctgagagggataagagtcagcaaaatgggagtagatgaatactccagcacagagagagtggtagtgagtattgaccgatttttaagggttagagatcaaagagggaacgtactattgtctcccgaagaagtcagtgaaacgcaaggaactgagaagttgacaataacttattcgtcatcaatgatgtgggagatcaatggccctgagtcagtgctagtcaacacttatcaatggataatcaggaactgggaaattgtgaaaattcaatggtcacaagatcccacaatgttatacaacaaaatggaatttgaaccatttcagtctcttgtccctaaggcaaccagaagccggtacagtggattcgtaaggacactgttccagcaaatgcgggatgtgcttgggacatttgacactgtccaaataataaaacttctcccctttgctgctgctccaccagaacagagtaggatgcaattttcctcattgactgtgaatgtgagaggatcagggttgaggatactggtaagaggcaattctccagtattcaattacaacaaggcaaccaaacgacttacagttcttggaaaggatgcaggtgcattgactgaagatccagatgaaggcacatctggggtggagtctgctgtcctgagaggatttctcattttgggcaaagaagacaagagatatggcccagcattaagcatcaatgaactgagcaatcttgcaaaaggagagaaagctaatgtgctaattgggcaaggggacgtagtgttggtaatgaaacgaaaacgggactctagcatacttactgacagccagacagcgaccaaaagaattcggatggccatcaattag---
>H3N2_Human_CY171294_A/Chicago/YGA_04066/2012|2012.964
atggaaagaataaaagaactacggaatctgatgtcgcagtctcgcactcgcgagatactgacaaaaaccacagtggaccatatggccataattaagaagtacacatcggggagacaggaaaagaacccgtcacttaggatgaaatggatgatggcaatgaaatatccaatcactgctgacaaaagggtaacagaaatggttccggagagaaatgaacaaggacaaactctatggagtaaaatgagtgatgctggatcagatagagtgatggtatcacctttggctgtaacatggtggaataggaatggacccgtgacaagtacggtccattacccaaaagtgtacaaaacttatttcgacaaagtcgaaaggttaaaacatggaacctttggccctgtccattttagaaatcaagtcaagatacgcagaagagtagacataaaccctggtcatgcagacctcagtgccaaagaggcacaagatgtaattatggaagttgtttttcccaatgaagtgggagccagaatactaacatcagaatcacaactaacaataactaaagagaaaaaagaagaactccgagattgcaaaatttctcccttgatggtcgcatacatgttagagagagaacttgtgcgaaaaacaagatttctcccagttgctggcggaacaagcagtatatacattgaagttttacatttgactcaaggaacgtgttgggaacaaatgtacactccaggtggaggagtgaggaatgacgatgttgaccaaagcctaattattgcggccaggaacatagtaagaagagccgcagtatcagcagatccactagcatctttattggagatgtgccacagcacgcaaattggcggaacaaggatggtggacattcttagacagaacccgactgaagaacaagctgtggatatatgcaaggctgcaatgggattgagaatcagctcatccttcagctttggtggctttacatttaaaagaacaagcgggtcgtcagtcaaaaaagaagaagaggtgcttacaggcaatctccaaacattgagaataagagtacatgaggggtatgaggagttcacaatggtggggaaaagagcaacagctatactaagaaaagcaaccagaagattggttcaactcatagtgagtggaagagacgaacagtcaatagccgaagcaataatcgtggccatggtgttttcacaagaagattgcatgataaaagcagttagaggtgacctgaattttgtcaacagagcaaatcagcggttgaaccccatgcatcaacttttaaggcattttcagaaagatgcgaaagtactctttcaaaattggggagttgaacacatcgacagtgtgatgggaatggttggagtattaccagatatgactccaagcacagagatgtcaatgagaggaataagagtcagcaaaatgggtgtggatgaatactccagtacagagagggtggtggttagcattgatcggtttttgagagttcgagaccaacgtgggaatgtattattatctcctgaggaggtcagtgaaacacagggaactgagagactgacaataacttattcatcgtcgatgatgtgggagattaacggtcctgagtcggttttggtcaatacctatcaatggatcatcaggaattgggaagctgtcaaaattcaatggtctcagaatcctgcaatgttgtacaacaaaatggaatttgaaccatttcaatctttagtccccaaggccattagaagccaatacagtgggtttgtcagaactctattccaacaaatgagagacgtacttgggacatttgacactgcccagataataaagcttctcccttttgcagctgctccaccgaagcaaagcagaatgcagttctcttcactgactgtgaatgtgaggggatcagggatgagaatacttgtaaggggcaattctcctgtattcaactacaacaagaccactaaaaggctaacaattctcggaaaagatgccggcactttaattgaagacccagatgaaagcacatccggagtggagtccgccgtcttgagagggttcctcattataggtaaagaagacagaagatacggaccagcattaagcatcaatgaactgagtaaccttgcaaaaggggaaaaggctaatgtgctaattgggcaaggagacgtggtgttggtaatgaaacgaaaacgggactctagtatacttactgacagccagacagcgaccaaaagaattcggatggccatcaattaa---
>H4N6_Avian_CY102632_A/mallard/Alberta/235/1999|1999.608
atggagagaataaaagaactaagagatctaatgtcacagtctcgcacccgcgagatactaaccaaaaccactgtggaccacatggccataatcaagaaatacacatcaggaaggcaagagaagaaccccgcactcaggatgaagtggatgatggcaatgaaatatccaattacagcagacaaaagaataatggaaatgattcctgaaaggaatgaacaaggacaaactctctggagcaaaacaaacgatgccggctcagaccgagtaatggtatcacctctagctgtgacatggtggaatagaaatggaccaacaacaagtacagttcactacccaaaggtatataaaacttatttcgaaaaagtcgaaagattgaaacacgggacctttggccctgtccacttcagaaatcaagttaagataagacggagggttgacataaaccctggtcacgcagacctcagtgccaaagaggcacaggatgtaatcatggaagttgttttcccaaatgaagtgggggctagaatactaacatctgaatcacagctgacgataacaaaagagaagaaggaggaactccaggactgcaaaattgcccccttgatggttgcatacatgctagaaagagagttggtccgcaaaacaaggttcctcccagtggctggtggaacaagcagtgtctacattgaggtgctgcatttaacccaggggacatgctgggagcagatgtacactccaggaggggaagtgagaaatgatgatgttgaccaaagcttgattatcgctgccaggaacatagtaagaagagcaacagtatcagcagacccactagcatctctattggagatgtgccacagcacacaaatcggggggataagaatggtagacattcttcggcaaaatccaacagaggaacaagccgtggacatatgcaaggcagcaatgggcttaaggattagctcatctttcagctttggtggatttactttcaaaagaacaagcgggtcgtcagttaaaagagaagaagaagtgcttacgggcaacctccaaacattgaaaataagagtacatgagggatatgaagaattcacaatggttggaagaagagcaacagctatcctcaggaaggcaaccagaagattgatccagctaatagtaagtgggagagacgagcagtcaattgctgaagcaataattgtggccatggtattctcacaagaggattgcatgatcaaggcagttcgaggtgatctgaactttgtcaatagggcgaatcagcgactgaatcccatgcatcaactcttgagacacttccagaaggacgcaaaagtgcttttccaaaactggggaattgaacccattgacaatgtaatgggaatgatcggaatattgcccgatatgaccccaagtactgagatgtcgctgaggggaataagagtcagtaagatgggagtagatgagtactccagcacagagagggtggtggtgagcattgaccgatttttaagagttcgggaccaacgggggaacgtactattgtcaccagaagaagtcagcgagacacaaggaacagagaagctgacaataacttattcgtcatcaatgatgtgggagatcaatggtcctgagtcggtgttggtcaatacttatcagtggatcatcagaaactgggaaactgtgaaaattcaatggtcacaggatcccacaatgttatataataagatggaattcgagccatttcagtccctggtccctaaggcagccagaggtcagtacagtggattcgtgaggacactattccaacagatgcgggatgtgcttggaacgtttgacactgttcagatcataaaactcctcccctttgctgctgctccgccagaacaaagtaggatgcagttctcctccctgactgtgaatgtaagaggatcaggaatgagaatactggtaagaggcaattctccagtgttcaattacaacaaggccaccaagaggctcacagttctcggaaaagatgcaggtgcattggctgaagatccagatgagggcacagctggagtagagtctgctgttctaagaggattcctcattttgggcaaagaagacaagagatatggcccagcattgagcatcaatgagctaagcaatcttgcaaaaggagagaaggctaatgtgctaattgggcaaggagacgtggtgttggtaatgaaacggaaacgggactctagcatacttactgacagccagacagcgaccaaaagaattcgaatggccatcaattag---
>H8N4_Avian_MF613758_A/mallard/Alberta/203/2015|2015.608
atggagagaataaaagaactaagggatctaatgtcacagtctcgcactcgcgagatactcaccaaaaccactgtggaccacatggccataatcaaaaaatacacatcaggaaggcaagagaagaaccccgcactcaggatgaaatggatgatggcgatgaaatatccaatcacagcagataagagaataatggaaatgattcctgaaaggaatgaacaaggacaaaccctctggagtaaaacaaacgatgctgggtccgaccgagtgatggtatcacctctggctgtgacatggtggaatagaaatgggccaacaacaagtacagttcactacccaaaggtatataaaacttatttcgaaaaagttgaaaggttaaaacacgggacctttggccctgtccacttcagaaatcaagttaagataagacggagggtcgacataaacccaggccatgcagacctcagtgccaaagaggcgcaggatgtaatcatggaagttgtcttcccaaatgaagtgggagcgagaatactgacatcggagtcacaactgacgataacaaaggagaagaaagaagaactccaggactgcaaaatcgcccccttaatggtcgcatacatgctagaaagagagttggtccgtaagacgaggttcctcccagtggctggcggaacaagcagtgtctatattgaggtgctgcacttgacccagggaacatgctgggagcagatgtacactccaggaggagaagtgagaaatgatgacgtagaccagagcttgattatcgctgccaggaacatagtaagaagagcaacagtatcagcggacccactagcatctctattggagatgtgccacagcacacagattgggggaataaggatggtcgacatcctccggcaaaatcccacagaggaacaagccgtggacatatgcaaagcagcaatgggcttgaggattagctcatctttcagttttggtgggttcacctttaaaagaacaagtggatcgtcagtcaagagagaagaagaagtgcttacgggcaacctccaaacattgaaaataagagtgcatgaggggtatgaagaattcacaatggttggaagaagagcaacggctattctcaggaaggcaaccagaaggttaatccagctaatagtaagtggaagggacgagcagtcaattgctgaagcaataattgtagccatggtattctcacaagaggactgcatgattaaggcagtccgaggtgacctgaattttgtcaacagggcgaaccagcggctgaacccaatgcatcaactcttgagacacttccaaaaggatgcaaaagtgcttttccaaaactgggggattgaacccattgacaatgtgatggggatgatcgggatattgcccgacatgaccccaagcactgagatgtcgctgagggggataagagtcagtaagatgggagtagatgaatactccagtacagagagggtggtagtgagcatcgatcggtttttaagagttcgggaccaacgggggaacgtactattgtcacccgaagaagtcagcgagacacaaggaacagagaaattgacaatcacttattcgtcatcaatgatgtgggagatcaatgggcctgagtcggtgttggtcaatacttatcagtggatcatcagaaactgggaaactgtgaaaattcaatggtcacaggatcccacaatgttatataataagatggaattcgagccattccagtctctggttcctaaagcagccagaggtcaatacagtggattcgtaaggacactattccagcaaatgcgggatgtgcttggaacatttgacactgttcagataataaaactcctcccctttgctgctgccccaccagaacaaagtaggatgcaattctcctccctgactgtaaatgtgagaggatcaggaatgagaatactggtaagaggcaattccccagttttcaattacaacaaggccaccaagaggctcacagttctcgggaaagatgcaggtgcattgactgaagatccagatgaaggcacagctggagtagagtctgctgttctaagagggttcctcattttgggcaaagaagacaagagatatggcccagcattgagcatcaatgagctgagcaatcttgcgaagggagagaaggctaatgtgctaattgggcaaggagacgtagtgttggtaatgaaacggaaacgggactctagcatacttactgacagccagacagcgaccaaaagaattcggatggccaccaattag---
>H1N1_Human_LK054729_A/Paris/650/2004|2004.500
atggaaagaataaaagagctaaggaatctgatgtcacaatctcgcactcgcgagatacttaccaaaactactgtagaccacatggccataatcaagaaatacacatcaggaagacaggagaaaaacccatcacttaggatgaaatggatgatggcaatgaaatacccaattacagctgataaaaggataacggaaatgattcctgaaagaaatgagcaaggacagacactatggagtaaagtgaatgatgccggatcagaccgagtgatgatatcacccctggctgtgacatggtggaacagaaatggaccagtggcaaatactattcactatccaaaaatctacaaaacttactttgaaaaggttgaaaggttaaaacatggaacctttggccctgtacactttagaaaccaagtcaaaatacgccgaagagtcgacataaatcctggtcatgcagacctcagcgccaaggaggcacaggatgtaattatggaagttgttttccctaatgaagtgggagccagaatactaacatcagaatcgcaattaacgataaccaaggagaaaaaagaggaactccagaattgcaaaatttcccctttgatggttgcatacatgttagagagggaacttgtccgcaaaacaagatttctcccggttgcaggtggaacaagcagtgtgtacattgaagttttgcatttaacacaggggacatgctgggagcagatgtacactccaggtggggaggtgagaaatgatgatgttgatcaaagcctaattattgctgctagaaacatagtgagaagagctgcagtatcagcagatccactagcatctttattagaaatgtgccatagcacacagattggtggaacaaggatggtggatattctcaggcaaaatccaacagaagaacaagctgtggacatatgcaaagcagcaatggggctgagaatcagttcatccttcagttttggcggattcacatttaagagaacaagtggatcatcagtcaaaagggaggaagaagtgctcacgggcaatctgcaaacattgaagctaactgtgcatgagggatatgaagaattcacaatagttgggaaaagggcaacagctatactcagaaaagcaaccaggagattgattcaactaatagtgagtggaagagacgaacagtcaatagtcgaagcaatagttgtagcaatggtattctcacaagaagattgcatggtaaaagcagttagaggtgatctgaatttcgttaatagagcgaatcaacggttgaatcccatgcatcaacttttgagacattttcaaaaggatgctaaagtacttttcttaaattggggaattgaacatattgacaatgtgatgggaatgattgggatattacctgatatgactccaagtaccgagatgtcaatgagaggagtgagagtcagcaaaatgggtgtagatgaatactccaatgctgaaagggtagtggtgagcattgaccgttttttgagagtccgggaccaaagaggaaatgtactactgtctccagaggaagtcagtgaaacacaaggaacagagaaactgacaataacttactcttcatcattgatgtgggagattaatggccctgagtcagtgttgatcaatacctatcagtggatcatcagaaactgggagactgttaaaattcagtggtctcagaaccctacgatgctatacaataaaatggaatttgaaccatttcaatctctagttcccagggccattagaggccaatacagtgggtttgttagaaccctatttcaacaaatgagggatgtgctcgggacctttgacacaactcagataataaaacttcttccctttgcagccgctccaccaaagcaaagtagaatgcaattctcgtcattaactgtgaatgtgaggggatcaggaatgagaatacttgtaaggggtaattctccagtattcaactacaacaagaccactaagagactcacaatcctcggaaaggatgctggcactttaactgaagacccagatgaaggcacagctggagtggaatctgctgttttaaggggattcctcattctaggcaaagaagatagaagatatgggccagcattaagcatcaatgaattgagcaaccttgcgaaaggggaaaaagctaatgtgctaattgggcaaggggatgtagtgttggtaatgaaacgaaaacgggactctagcatacttactgacagccagacagcgaccaaaagaattcggatggccatcaattaa---
>H6N2_Avian_CY041401_A/mallard/Netherlands/71/2006|2006.500
atggaaagaataaaagaactaagagatttgatgtcgcagtctcgcactcgcgagatactgacaaaaactactgtggaccatatggcaataataaagaaatatacgtcagggagacaggagaagaatcctgctcttaggatgaaatggatgatggcaatgaaatatccgattacagcagacaaaaggataatggagatgatccctgaaaggaatgagcaaggtcaaactctctggagcaaaacaaatgatgctggatcagacagggtgatggtgtcacctctggctgtgacatggtggaatagaaatggaccaacgacaagtacagtccattatccaaaggtctacaaaacctatttcgaaaaggtcgaaaggttaaaacatggaaccttcggtcccgttcacttccgaaatcaggttaagatacgccgcagggttgacataaacccgggccatgcagatctcagtgctaaagaagcacaagatgtcatcatggaagtcgttttcccaaacgaagttggagccaggatattgacatcagagtcacaattaacaataacaaaggaaaagaaagaggagctccaggactgtaagattgctcctttgatggtggcatacatgttggagagagagctggttcgtaaaaccagattcctaccagtagcgggcggaacaagcagcgtatacatcgaggtgctgcatttgactcaagggacctgctgggaacaaatgtacacacctggaggggaggtgagaaatgatgatgttgatcagagcttaattattgctgccagaaacattgttaggagagcaacagtatcagcagacccgttggcttcgctcttggaaatgtgccatagtacacaaattggcgggataaggatggtggacatccttagacaaaacccaacagaagagcaagctgtggatatatgcaaagcagcaatgggtctaagaatcagctcatccttcagctttggaggtttcactttcaaaaggacaagtgggtcatctgtcaaaagagaagaagaagtgctcacaggcaacctccaaacattgaaaataagagtacatgaaggatatgaggaattcacaatggttgggcgaagggcaacagccattctaaggaaagcaaccagaaggctgatccaattaatagtgagtgggagagacgagcagtcaatcgccgaagcgatcatagtggcaatggttttctcacaagaggattgcatgataaaagcagtacgaggtgatttaaattttgtcaacagagcaaatcagcgactaaatcctatgcatcaactcctgaggcatttccaaaaggatgcaaaggtgctgtttcaaaactggggaattgaacccattgacaatgtcatggggatgatcggaatattgcctgacatgacccccagcacagagatgtcactgagaggagtgagagtcagtaaaatgggagtggatgagtattccagtactgagagagtggttgtgagcattgatcgtttcttgagggtccgagaccagaggggaaacgtgctcttgtctcctgaagaggttagtgaaacacagggaacagagaagctgacgataacatattcatcgtccatgatgtgggaaatcaatggtccggaatcagtgctagtcaacacatatcaatggatcattagaaattgggaaactgtgaagattcaatggtcccaagaccctacaatgttatacaataagatggagtttgaacccttccaatccttggtgcctaaggctgccagaggccagtatagtggatttgtgaggacgctattccagcagatgcgtgatgtgctgggaacatttgacactgtccaaataataaagctcctaccatttgcagcagccccaccggaacagagtaggatgcagttctcttccctaactgtaaacgtaaggggttcaggaatgaggatacttgtgagaggcaactcccctgtgttcaactataacaaggcaaccaaaagactcacagtccttggaaaggatgcaggtgccttgacagaggacccagatgagggaacagcaggagtggaatctgcggtattaagaggatttctaattctgggcaaagaagacaaaagatatggaccagcattgagcatcaacgaattgagcaatcttgcgaaaggggagaaggctaatgtgttgatagggcaaggagacgtggtgttggtaatgaaacggaaacgggactctagcatacttactgacagccagacagcgaccaaaagaattcggatggccatcaattag---
>H2N2_Human_CY034075_A/Singapore/1-MA12B/1957|1957.500
atggaaagaataaaagaactacggaatctgatgtcgcagtctcgcactcgcgagatactaacaaaaaccacagtggaccatatggccataattaagaagtacacatcagggagacaggaaaagaacccgtcacttaggatgaaatggatgatggcaatgaaatatccgattacagctgacaagaggataacagaaatgattcctgagagaaatgagcaagggcaaactctatggagtaaaatgaatgatgccggatcggatcgagtgatggtatcacctctggctgtgacatggtggaatagaaatggaccaatgacaagtacggttcattatccaaaaatctacaaaacttattttgagaaagtcgaaaggttaaaacatggaacctttggccctgtccattttggaaaccaagtcaaaatacgccgaagagttgacataaatcctggtcatgcagacctcagtgccaaggaggcacaagatgtaatcatggaagttgttttccctaacgaagtgggggccaggatactaacgtcggaatcgcaattaacaataaccaaagagaaaaaagaagaactccaggattgcaaaatttctcctttgatggttgcgtacatgttagagagagaacttgtccgaaaaacgagatttctcccagttgctggtggaacaagcagtgtgtacattgaagtgttgcacttaactcaaggaacatgctgggaacagatgtacactccaggtggagaagtgaggaatgatgatgttgatcaaagtctaattattgcagccaggaacatagtgagaagagcagcagtatcagcagatccactagcatctttattggagatgtgccacagcacacagattggcgggacaaggatggtggacattcttaggcagaacccaacggaagagcaagctgtggatatatgcaaggctgcaatgggactgagaatcagctcatccttcagttttggcgggttcacatttaagagaacaagcggatcatcagtcaagagagaggaagaagtgcttacgggcaatcttcaaacattgaaaataagggtgcatgagggatacgaggagttcacaatggttgggaaaagggcaacagctatactcagaaaagcaaccaggagattgattcagctgatagtgagtggaagagacgaacagtcgatagccgaagcaataattgtggccatggtattttcacaagaagattgtatgataaaagcagttagaggtgatctgaatttcgttaatagggcaaatcagcgattgaatcccatgcatcaacttttaagacattttcagaaggatgcgaaagtgctttttcaaaattggggaattgaacatatcgacaatgtgatgggaatgattggggtattaccagacatgactccaagcacagagatgtcaatgagaggggtaagagtcagcaaaatgggcgtagatgaatactccagcgcggagagagtagtggtgagcattgaccggtttttgagagttcgagaccaacgaggaaatgtactactatctcctgaggaggtcagtgaaacacagggaacagagaaactgacaataacttactcatcgtcaatgatgtgggagattaatggccctgagtcagtgttggtcaatacctatcagtggatcatcagaaactgggaaactgttaaaattcagtggtctcagaatcctacaatgctatacaataaaatggaatttgagccatttcagtctttagttcctaaggccattagaggccaatacagtgggtttgttaggactctattccaacaaatgagggatgtacttgggacatttgataccacccagataataaaacttcttccctttgcagccgccccaccaaagcaaagtagaatgcagttctcttcattgactgtgaatgtgaggggatcaggaatgagaatacttgtaaggggcaattctcctgtattcaactacaacaagaccactaagagactaacaattctcggaaaggatgctggcactttaactgaagacccagatgaaggcacatctggagtggagtccgctgttctgagaggattcctcattctgggcaaagaagataggagatatggaccagcattaagcatcaatgaactgagtaaccttgcgaaaggagaaaaggctaatgtactaattgggcaaggagacgtggtgttggtaatgaaacgaaaacgggactctagcatacttactgacagccagacagcgaccaaaagaattcggatggccatcaattaa---
>H3N2_Human_MH358699_A/Louisiana/16/2018|2018.123
atggaaagaataaaagaactacggaatctaatgtcgcagtctcgcactcgcgagatactgacaaaaaccacagtggaccatatggccataattaagaagtacacatcggggagacaggaaaagaacccgtcacttaggatgaaatggatgatggcaatgaaatatccaatcactgctgacaaaaggataacagaaatggttccggagagaaatgaacaaggacaaactctatggagtaaaatgagtgatgctggatcagatagagtgatggtatcacctttggctgtaacatggtggaataggaatggacccgtgacaagtacggtccattacccaaaagtgtacaagacttatttcgacaaagtcgaaaggttaaaacatggaacctttggtcctgtccattttagaaatcaagtcaagatacgcagaagagtagacataaaccctggtcatgcagacctcagtgccaaagaggcacaagatgtaattatggaagttgtttttcccaatgaagtgggagccagaatactaacatcagaatcacagctaacaataactaaagagaaaaaagaagaactacgagattgcaaaatttctcccttgatggtcgcatacatgttagagagagaacttgtgcggaaaacaagatttctcccagttgctggcggaacaagcagtatatacattgaagttttacatttgactcaaggaacatgttgggaacaaatgtacactccaggtggaggagtgaggaatgacgatgttgaccaaagcctaattattgcggccaggaacatagtaagaagagccgcagtgtcagcagatccactagcatctttattggagatgtgccacagcacgcaaattggcggaacaaggatggtggacattcttaaacagaacccgactgaagaacaagctgtggatatatgcaaggctgcaatgggattgagaatcagctcatccttcagctttggtggctttacatttaaaagaacaagcgggtcgtcagtcaaaaaagaagaagaggttctcacaggcaatctccaaacattgagaataagagtacatgaggggtatgaggagttcacaatggtggggaaaagagcaacagctatactaagaaaagcaaccagaagattggttcaactcatagtgagtggaagagacgaacagtcaatagccgaagcaataatcgtggccatggtgttttcacaagaagattgcatgataaaagcagttagaggtgacctgaattttgtcaacagagcaaatcagcggttgaaccccatgcatcagcttttaaggcattttcagaaagatgcgaaagtgctctttcaaaattggggagttgaacacatcgacagtgtgatgggaatggttggagtattaccagatatgactccaagcacagagatgtcaatgagaggaataagagtcagcaaaatgggtgtggatgaatactccagtacagagagggtggtggttagcattgatcggtttttgagagttcgagaccaacgtgggaatgtattattatctcctgaggaggtcagtgaaacacagggaactgaaagactgacaataacttattcatcgtcgatgatgtgggagattaacggtcctgagtcggttttggtcaatacctatcaatggatcatcaggaattgggaagctgtcaaaattcaatggtctcagaatcctgcaatgttgtacaacaaaatggaatttgaaccatttcaatctttagtccccaaggccactagaagccaatacagtgggtttgtcagaactctattccaacaaatgagagacgtacttgggacatttgacactgcccagataataaagcttctcccttttgcagctgctccaccgaagcaaagcagaatgcagttctcttcattgactgtaaatgtgaggggatcagggatgagaatacttgtaaggggcaattctcctgtattcaactacaacaagaccactaaaaggctaacaattcttggaaaagatgccggcactctaattgaagacccagatgaaagcacatccggagtggagtccgccgtcttgagagggttcctcattataggtaaagaagacagaagatacggaccagcattaagcatcaatgaactgagtaaccttgcaaaaggggaaaaggctaatgttctaattgggcaaggagacgtggtgttggtaatgaaacgaaaacgggactctagtatacttactgacagccagacagcgaccaaaagaattcggatggccatcaattaa---
>H6N1_Avian_CY132988_A/gadwall/Illinois/10OS3342/2010|2010.827
atggagagaataaaagaactaagagatctaatgtcacagtcccgcacccgcgagatactcaccaagaccactgtggaccatatggccataatcaaaaaatacacatcaggaagacaagagaagaaccccgcactcagaatgaagtggatgatggcaatgaaatatccaatcacagctgacaagagaataatggaaatgattcctgagaggaatgagcaaggacagaccctctggagcaaaacaaatgatgccggctcagaccgagtgatggtatcacctctggccgtgacatggtggaataggaatggaccgacaacaagcacaatccactacccgaaggtgtataaaacttattttgaaaaagtcgaaaggttaaagcatggaaccttcggccccgtccacttcaggaatcaagttaagataagaaggagagttgacataaaccctggccatgcagatctcagtgctaaggaggcgcaggatgtaatcatggaagttgtcttcccaaatgaagtaggagctagaatactaacgtcggagtcacagctgacaataacgaaagagaagaaagaagaactccaggattgtaaaatcgcccctctgatggtggcatacatgctagaaagagagttagtccgcaaaacaagattcctcccagtggctggtgggacaagcagtgtctatattgaggtgttgcatttaacccagggaacgtgctgggagcagatgtacactccaggaggagaagtgagaaatgatgatgtcgaccaaagtttgattatcgctgccaggaacatagtaagaagagcaacggtatctgcagacccattggcatctctgttggaaatgtgccacagcacacagattggaggaataaggatggtggacgtccttaggcagaatccaacagaggaacaagccgtagacatatgcaaggcagcaatgggactgaggattagctcatctttcagcttcggcggattcactttcaaaaggacaagtggatcgtcagtcaagaaagaagaagaagtgcttacgggcaaccttcaaacactgaaaataagagtacatgaggggtatgaagaattcacaatggttggaagaagagcaacggctattctcagaaaggcaaccaggagattgatccagctgatagtaagtgggagggatgagcagtcaattgctgaggcaataatcgtagccatggtattttcgcaagaggattgcatgatcaaagcagttcgaggcgatctaaactttgtcaatagggcaaaccagcgactgaatcccatgcatcagcttttgaggcatttccaaaaagatgcaaaggtgctttttcagaattgggggattgaacccattgacaacgtaatgggaatgatcggaatattacctgacatgaccccaagtactgagatgtcgctgaggggaataagagttagcaaaatgggagtagatgagtactccagcacggagagagtggtggtgagcattgaccgatttttgagggttcgggaccaacggggaaacgtattattgtctcccgaagaagtcagtgagacacaaggaacagagaagttgacaataacttactcgtcatcaatgatgtgggaaatcaacggtcctgagtcagtgctggtcaatacttatcagtggatcattagaaactgggaaactgtgaaaattcaatggtcacaagatcccacaatgttatacaataagatggaattcgagccatttcagtctcttgttcctaaagctgccagaagtcaatacagcggattcgtgagaacactgttccaacagatgcgagatgtgcttggaacatttgacactgttcaaataataaaacttctcccttttgctgctgctccaccagagcagagtaggatgcaattctcctcactgactgtgaatgtgagaggatcaggaatgaggatactggtaagaggcaattccccagtgttcaactacaacaaggctaccaagaggcttacggttcttggaaaggatgctggtgcgttgaccgaagatcctgatgaaggcacagctggagtggagtctgccgttctgaggggatttctcattttaggcaaagaggacaaaagatatggcccagcattaagcatcaatgaactgagcaatcttgcaaaaggagagaaggctaatgtgctaattgggcaaggagacgtggtgttggtaatgaaacggaaacgggactctagcatacttactgacagccagacagcgaccaaaagaattcggatggccatcaattag---
>H1N1_Swine_AB911590_A/swine/Ibaraki/46/2010|2010.704
atggagagaataaaagaactgagagatctaatgtcgcagtcccgcactcgcgagatactcactaagaccactgtggaccatatggccataatcaaaaagtacacatcaggaaggcaagagaagaaccccgcactcagaatgaagtggatgatggcaatgagatacccaattacagcagacaagagaataatggacatgattccagagaggaatgaacaaggacaaaccctctggagcaaaacaaacgatgctggatcagaccgagtgatggtatcacctctggccgtaacatggtggaataggaatggcccaacaacaagtacagttcattaccctaaggtatataaaacttatttcgaaaaggtcgaaaggttgaaacatggtaccttcggccctgtccacttcagaaatcaagttaaaataaggaggagagttgatacaaaccctggccatgcagatctcagtgccaaggaggcacaggatgtgattatggaagttgttttcccaaatgaagtgggggcaagaatactgacatcagagtcacagctggcaataacaaaagagaagaaagaagagctccaggattgtaaaattgctccattgatggtggcgtacatgctagaaagagaattggtccgtaaaacaaggtttctcccagtaaccggcggaacaggcagtgtttatattgaagtgttgcacttaacccaagggacgtgctgggagcagatgtacactccaggaggagaagtgagaaatgatgatgttgaccaaagtttgatcatcgctgctagaaacatagtaagaagagcagcagtgtcagcagacccattagcatctctcttggaaatgtgccacagcacacagattggaggagtaaggatggtggacatccttagacagaatccaactgaggaacaagccgtagacatatgcaaggcagcaatagggttgaggattagctcatctttcagttttggtgggttcactttcaaaaggacaagcggatcatcagtcaagaaagaagaagaagtgctaacgggcaacctccaaacactgaaaataagagtacatgaagggtatgaagaattcacaatggttgggagaagagcaacagctattctcagaaaggcaacaaggagattgatccagttgatagtaagcgggagagacgagcagtcaattgctgaggcaataattgtggccatggtattctcacaagaggattgcatgatcaaggcagttaggggcgatctgaactttgtcaatagggcaaaccagcgactgaaccccatgcaccaactcttgaggcatttccaaaaagatgcaaaagtgcttttccagaactggggaattgaatccatcgacaatgtgatgggaatgatcggaatactacccgacatgaccccaagcacggagatgtcgctgagagggataagagtcagcaaaatgggagtagatgaatactccagcacggagagagtggtagtgagtattgaccgatttttaagggttagagatcaaagagggaacgtactattgtctcccgaagaagtcagtgaaacgcaaggaactgagaagttgacaataacttattcgtcatcaatgatgtgggagatcaatggccctgagtcagtgctagtcaacacttatcaatggataatcaggaactgggaaattgtgaaaattcaatggtcacaagatcccacaatgttatacaacaaaatggaatttgaaccatttcagtctcttgtccctaaggcaaccagaagccggtacagtggattcgtaaggacactgttccagcaaatgcgggatgtgcttgggacatttgacactgtccaaataataaaacttctcccctttgctgctgctccaccagaacagagtaggatgcaattttcctcattgactgtgaatgtgagaggatcagggttgaggatactggtaagaggcaattctccagtattcaattacaacaaggcaaccaaacgacttacagttcttggaaaagatgcaggtgcattgactgaagatccagatgaaggcacatctggggtggagtctgctgtcctgagaggatttctcattttgggcaaagaagacaagagatatggcccagcattaagcatcaatgaactgagcaatcttgcaaaaggagagaaagctaatgtgctaattgggcaaggggacgtagtgttggtaatgaaacgaaaacgggactctagcatacttactgacagccagacagcgaccaaaagaattcggatggccatcaattag---
>H3N2_Avian_KY284381_A/blue-winged_teal/Missouri/15OS4769/2015|2015.696
atggagagaataaaagaactaagagatctaatgtcacagtctcgcactcgcgagatactaaccaaaaccactgttgaccacatggccataatcaaaaagtacacatcgggaaggcaagagaagaaccccgcactcaggatgaaatggatgatggcaatgaaatatccaatcacagcagacaagcgaataatggaagtgatccctgaaaggaatgaacaagggcaaaccctctggagcaaaacaaacgatgccggatcagaccgagtgatggtatcaccactggctgtaacatggtggaataggaatggaccaacaacaagtacagttcactatcccaaggtatataaaacttatttcgaaaaagttgaaaggttgaaacacgggacctttggccctgtacatttcagaaaccaagttaagataagacggagggtcgacataaacccgggccatgctgacctcagtgccaaagaggcacaggatgtaatcatggaagttgtctttccaaatgaagtgggagcgagaatactaacgtcggagtcacaattgacgataacaaaggagaagaaggaagaactccaggactgcaaaatcgcccctctgatggttgcatacatgctagaaagagagttggtccgcaagacaaggtttctcccagtggcaggtggaacaagcagtgtatacattgaggtgctgcatttgacccaggggacatgctgggagcagatgtatactccgggaggagaagtgagaaacgatgatgtggaccagagtttgattattgctgccaggaacatagtaaggagagcaacagtgtcagcagacccattagcatctctattggagatgtgccacagcacacaaattgggggaataaggatggtagacattcttcggcaaaatccaacagaggaacaagccgtggacatatgcaaggcagcaatgggcttgaggattagctcatctttcagctttggtggattcacctttaaaagaacaagtggatcgtcagtcaaaagggaagaagaagtgcttacgggcaaccttcaaacattgaaaataagagtacatgaagggtatgaagagttcacaatggttggaagaagagcaactgctattctcaggaaggcaaccagaaggctgatccagttaatagtaagcggaagagacgagcagtcaattgctgaagcaataattgtggccatggtattctcacaagaggactgcatgattaaggcagttcgaggtgatctgaattttgtcaatagggcgaaccagcggctgaacccaatgcatcagctcttgagacacttccaaaaggatgcaaaagtgcttttccaaaattggggaattgaacccattgacaatgtgatgggaatgatcgggatattgcctgacatgaccccaagtactgagatgtcactgaggggaataagagtcagtaagatgggagtagatgaatactccagtacagagcgggtagtagtaagcatcgaccgatttttaagagttcgagaccagcgggggaacgtactattgtcacccgaagaagtcagcgaaacacaaggaacggagaaactaacaatcacttattcgtcatcaatgatgtgggagatcaatggtcctgagtcggtgttggtcaatacttaccagtggataatcagaaactgggaaactgtaaaaatccaatggtcacaggatcccacaatgttgtataataagatggaattcgagccatttcagtctctggtccctaaggcagcaagaggtcaatacagtgggttcgtgaggacactattccagcaaatgcgagatgtgcttggaacatttgacactgttcagataataaaactcctcccctttgctgctgctccaccggaacaaagtaggatgcagttttcctccctaactgtgaatgtgagaggttcaggaatgagaatactggtaagaggcaattccccagtgttcaatttcaacaaggccaccaagaggctcacagttctcgggaaagatgcaggtgcattgactgaagatccagatgaaggcacagctggagtggagtctgctgttttaagaggattcctcattttgggcaaagaagacaagagatatggcccagcactgagcatcaatgagctgagcaatcttgcaaagggagagaaggctaatgtgctaattgggcaaggagacgtggtgttggtgatgaaacggaaacgggactctagcatacttactgacagccagacagcgaccaaaagaattcggatggccatcaattag---
>H9N2_Avian_GQ140270_A/turkey/Israel/689/2008|2008.285
atggagagaataaaggaactaagagatttgatgtcacagtctcgcactcgcgagatactaacaaaaaccacagtggaccatatggccataattaagaaatacacatcaggaaggcaggagaagaatcctgcactcagaatgaaatggatgatggcgatgaaatatccgatcacagctgacaaaaggataatggaaatggtccctgaaaggaatgaacaaggccaaactctctggagcaaaacaaatgatgctgggtcagacagagtgatggtgtccccgcttgctgtgacatggtggaacaggaatgggccaactacaagcacagttcattacccaaaggtatacaaaacatattttgaaaaggtagaaaggttgaaacatggagtctttggccctgtacacttccgtaatcaagtcaagatacgccgtagggttgacataaacccaggtcatgctgatcttagcgcaaaagaagcacaagacgtcatcatggaggtcgtcttcccaaatgaagttggagccaagatattgacatcagagtcacagttgacaataacaaaggaaaagaaagaggagcttcaggactgtaagattgctcctttaatggtagcatacatgctagagagagagctggttcgtaagaccagattcctaccagtagctggcggaacaagcagcgtatatatcgaagtattgcatttgacccaggggacctgctgggaacaaatgtacactccaggaggagaggtgagaaatgatgatgttgaccagagtttaatcattgctgccaggaacattgttaggagggcaacagtgtcagcagacccattggcttcactattagagatgtgccatagtacacaaattggagggacacggatggtggacatccttagacaaaacccaacagaagagcaagctgtggatatatgcaaggcggcactgggtctaagaatcagctcatcttttagcttcggaggtttcactttcaaacgaacaagtgggtcgtctatcaaaagagaggaggaggtgctcacaggcaacctccagacattgaaaataagggtacatgaaggatatgaggagttcacaatggttgggcgaagagcaacagccattctaaggaaagcaaccagaaggctgatacaactgatagtgagtgggagagatgaacaatcaattgctgaagctatcatagtagcaatggtattttcacaagaggattgcatgatgaaggcggtccgaggcgatttgaatttcgtgaacagagcgaaccagcgcctaaaccccatgcaccaactcttgaggcatttccaaaaggatgcaaaagtattgttccagaactggggaattgaacccatcgacaatgtcatggggatgattggaatattgtccgatatgactcccagcacggacatgtcactaagaggaataagagtgagcaaaatgggagtggatgaatattctagcactgagagagttgctgtgagcattgatcgtttcttgagggtccgggatcagcaggggaatgtgctattgtcccctgaagaggtcagtgaaacacagggaacagaaaagttgacgataacatattcatcttccatgatgtgggagattaacggccctgattcggtattagttaatacataccaatggatcattaggagttgggagaccgtgaagattcagtggtcccaagacccaacaatactatacaacaaattggagtttgaaccctttcaatcgttggtacccaaggctgctagaggccaatatagtggatttgtgagaacactattccaacaaatgcgtgatgttttggggacattcgacactgtccaaataataaagctactaccgtttgcagccgctccacctgtgcagagtaagatgcagttttcttctctaaccgtgaatgtgagaggcaccggaatgagaatacttgtgagaggtaattcccctgtgtttaactataacaaggcaaccaagaggcttacagtcctcggaaaggatgcaggtgcacttacagaagacccagatgagggagcagcaggagtagagtctgcagtgttgagagggtttctaatcttgggcaaagaggacaaaagatatggacctgcattgagcatcaacgaattgggcaatcttgcaaagggggagaaggctaatgtgttgatagggcaaggagacatagtgttggtaatgaaacggaaacgggactccagcatacttactgacagccagacagcgaccaaaagaattcgaatggccatcaattag---
>H5N1_Avian_KC261450_A/chicken/Eastern_China/ZG56/2011|2011.953
atggagagaataaaagaattaagagatctaatgtcacagtcccgcactcgcgagatactaacaaaaaccactgtggaccatatggccataatcaagaaatacacatcaggaagacaagagaaaaatcctgctctcagaatgaaatggatgatggcaatgaaatatccgatcacggcggacaagagaataatggagatgattcctgaaagaaatgaacaagggcagacgctctggagcaagacaaatgatgctgggtcggacaaggtgatggtgtctcccctagctgtaacttggtggaataggaatgggccgacgacaagtactgtccattatccaaaagtttacaaaacatacttcgagaaggttgaaaggttaaaacatgggaccttcggtcccgttcatttccgaaaccaagttaaaatacgccgccgagttgatacaaaccctggccatgcagatctcagtgctaaagaagcacaggatgtcatcatggaggttgttttcccaaatgaagtgggagctagaatattgacttcagagtcgcaattggcaataacgaaagagaagaaagacgagctccaagattgtaagattgctcccttaatggttgcatacatgttggaaagggaactggtccgcaaaaccagattcctaccggtatcaggcggaacaagcagtgtgtacattgaagtactacatttgactcaaggaacctgctgggaacagatgtacactccaggcggagaagtaagaaatgacgatgttgaccagagtttggtcattgctgccagaaacattgttaggagagcaacggtgtcagcggatccattggcatcactgctggagatgtgtcacagcacacaaattggtggggtaaggatggtagacatccttaggcaaaatccaactgaggaacaagctgtggatatatgcaaagcagcaatgggtctgaggatcagttcatcctttagcttcggaggtttcactttcaaaagaacaagtggatcatccgtcacgaaggaagaggaagtgcttacgggcaacctccaaacattgaaaataagagtacatgagggatatgaggaattcacaatggttgggcagagggcaacagctatcctgaggaaagcaactagaaggctgattcagctgatagtaagcgggagaaacgaacaatcaatcgctgaagcaatcattgtagcaatggtgttctcacaggaggattgcatgataaaagcagtccgaggcgatctaaatttcgtgaacagagcaaaccaaagattaaaccccatgcatcaactcctgagacattttcaaaaggacgcaaaagtgctatttcagaattgggggattgaacccattgataacgtcatggggatgattggaatattacctgatatgactcccagcacagaaatgtcactgagaggagtaagagttagtaaaatgggagtggatgaatattccagcactgagagagtagttgtaagcattgaccgtttcttaagggttcgagatcagcgggggaatgtactcctatctcctgaagaggtcagcgaaacccagggaacagagaagttgacaataacatattcgtcatcaatgatgtgggaaatcaatggtcctgagtcagtgcttgtcaacacctatcaatggatcatcagaaactgggagaccgtgaagattcaatggtctcaggaccccacaatgctgtacaataagatggagttcgaaccattccaatccttggtacctaaagctgccagaggtcaatacagtggatttgtgagaacattattccaacaaatgcgtgacgtactggggacatttgatactgtccagataattaaactgttaccatttgcagcagcaccaccggagcagagcaggatgcagttttcttctctaactgtgaatgtgagaggctcaggaatgagaatactcatacggggcaattcccctgtgttcaactacaataaggcaactaaaaggcttaccgttcttggaaaggacgcaggtgcattaacggaggatccagacgaggggacagccggagtggaatctgcagtactaaggggattcctaattctaggcaaagaggacaaaagatatgggccagcattgagcatcaatgaactaagcaatcttgcaaaaggggagaaagctaatgtgctgataggacaaggagacgtggtgttggtaatgaaacggaaacgggactctagcatacttactgacagccagacagcgaccaaaagaattcggatgcccatcaaatag---
>H3N2_Human_MH307204_A/Oregon/14/2018|2018.088
atggaaagaataaaagaactacggaatctaatgtcgcagtctcgcactcgcgagatactgacaaaaaccacagtggaccatatggccataattaagaagtacacatcggggagacaggaaaagaacccgtcacttaggatgaaatggatgatggcaatgaaatatccaatcactgctgacaaaaggataacagaaatggttccggagagaaatgaacaaggacaaactctatggagtaaaatgagtgatgctggatcagatagagtgatggtatcacctttggctgtaacatggtggaataggaatggacccgtgacaagtacggtccattacccaaaagtgtacaaaacttatttcgacaaagtcgaaaggttaaaacatggaacctttggtcctgtccattttagaaatcaagtcaagatacgcagaagagtagacataaaccctggtcatgcagacctcagtgccaaagaggcacaagatgtaattatggaagttgtttttcccaatgaagtgggagccagaatactaacatcagaatcacagctaacaataactaaagagaaaaaagaagaactacgagattgcaaaatttctcccttaatggtcgcatacatgttagagagagaacttgtgcggaaaacaagatttctcccagttgctggcggaacaagcagtatatacattgaagttttacatttgactcaaggaacgtgttgggaacaaatgtacactccaggtggaggagtgaggaatgacgatgttgaccaaagcctaattattgcggccaggaacatagtaagaagagccgcagtgtcagcagatccactagcatctttattggagatgtgccacagcacgcaaattggcggaacaaggatggtggacattcttaaacaaaacccgactgaagaacaagctgtggatatatgcaaggctgcaatgggattgagaatcagctcatccttcagctttggtggctttacatttaaaagaacaagcgggtcgtcagtcaaaaaagaagaagaggttctcacaggcaatctccaaacattgagaataagagtacatgaggggtatgaggagttcacaatggtggggaaaagagcaacagctatactaagaaaagcaaccagaagattggttcaactcatagtgagtggaagagacgaacagtcaatagccgaagcaataatcgtggccatggtgttttcacaagaagattgcatgataaaagcagttagaggtgacctgaattttgtcaacagagcaaatcagcggttgaaccccatgcatcagcttttaaggcattttcagaaagatgcgaaagtgctctttcaaaattggggagttgaacacatcgacagtgtgatgggaatggttggagtattaccagatatgactccaagcacagagatgtcaatgagaggaataagagtcagcaaaatgggtgtggatgaatactccagtacagagagggtggtggttagcattgatcggtttttgagagttcgagaccaacgtgggaatgtattattatctcctgaggaggtcagtgaaacacagggaactgaaagactgacaataacttattcatcgtcgatgatgtgggagattaacggtcctgagtcggttttggtcaatacctatcaatggatcatcaggaattgggaagctgtcaaaattcaatggtctcagaatcctgcaatgttgtacaacaaaatggaatttgaaccatttcaatctttagtccccaaggccactagaagccaatacagtgggtttgtcagaactctattccaacaaatgagagacgtacttgggacatttgacactgcccagataataaagcttctcccttttgcagctgctccaccgaagcaaagcagaatgcagttctcttcattgactgtaaatgtgaggggatcagggatgagaatacttgtaaggggcaattctcctgtattcaactacaacaagaccactaaaaggctaacaattcttggaaaagatgccggcactttaattgaagacccagatgaaagcacatccggagtggagtccgccgtcttgagagggttcctcattataggtaaagaagacagaagatacggaccagcattaagcatcaatgaactgagtaaccttgcaaaaggggaaaaggctaatgttctaattgggcaaggagacgtggtgttggtaatgaaacgaaaacgggactctagtatacttactgacagccagacagcgaccaaaagaattcggatggccatcaattaa---
>H1N1_Human_KU589359_A/West_Virginia/25/2015|2015.901
atggagagaataaaagagctgagagatctaatgtcgcagtcccgcactcgcgagatactcactaagaccactgtggaccatatggccataatcaaaaagtacacatcaggaaggcaagagaagaaccccgcactcagaatgaagtggatgatggcaatgaaatacccaattacggcagacaagagaataatggacataatcccagagaggaatgaacaaggacaaaccctctggagcaaaacaaacgatgctggatcagaccgagtgatggtatcacctctggccgtaacatggtggaataggaatggcccaacaacaagtacagttcattaccctaaggtatataaaacttatttcgaaaaggtcgaaaggttgaaacatggtaccttcggccctgtccacttcagaaatcaagttaaaataaggaggagagttgatacaaaccctggccatgcagatctcagtgccaaggaggcacaggatgtgattatggaagttgttttcccaaatgaagtgggggcaagaatactgacatcagagtcacagctggcaataacaaaagagaagaaagaagagctccagaattgtaaaattgctcccttgatggtggcgtacatgctagaaagagaattggtccgtaaaacaaggtttctcccggtagccggtgggacaggcagtgtttatattgaggtgttgcacttaacccaagggacgtgttgggagcagatgtacactccaggaggagaagtgagaaatgatgatattgaccaaagcttgattatcgctgctagaaacatagtaagaagagcagcagtgtcagcagacccattagcatctctcttggaaatgtgccacagcacacagattggaggtgtgaagatggtggacatccttaaacagaatccaactgaggagcaagccgtagacatatgcaaggcagcaatagggttgaggatcagctcatctttcagttttggtgggttcactttcaaaaggacaagcggatcatcagtcaagaaagaagaagaaatgctaacgggcaacctccaaacactgaaattaagagtacatgaagggtatgaagaattcacaatggttgggagaagagcaacagctattctcagaaaggcaaccaggagattgatccaattaatagtaagcgggagagacgagcagtcaattgctgaagcaataattgtggccatggtattctcacaagaggattgcatgatcaaggcagttaggggcgatctgaactttgtcaatagggcaaaccagagactgaatcccatgcaccaactcttgaggcatttccaaaaagatgcaaaagtgcttttccagaactggggaattgaaaccatcgacaatgtgatgggaatgatcggaatactgcccgacatgaccccaagcacggagatgtcactgagaggaatamgagtcagcaagatgggagtagatgaatactccagcacggagagagtggtagtgagtattgaccgatttttgagggttagagatcaaagagggaacgtactattgtctcccgaagaagtcagtgaaacgcaaggaactgagaagttgacaataacttattcgtcatcaatgatgtgggagatcaatggccctgagtcagtgctagtcaacacttatcaatggataatcagaaactgggaaattgtgaaaattcaatggtcacaagaccccacaatgttatacaataaaatggaatttgaaccatttcagtctcttgtccctaaggcaaccagaagccggtacagtggattcgtaaggacactgttccagcaaatgcgggatgtgcttgggacatttgacactgtccaaataataaaacttctcccctttgctgctgctccaccagaacagagcaggatgcaattttcttcattgactgtgaatgtgagaggatcagggttaaggatactggtaagaggcaattctccagtattcaattacaacaaggcaaccaaacgacttacggttcttggaaaggatgcaggtgcattgactgaagatccagatgaaggcacatctggggtggagtctgctgtcctgagaggatttctcattttaggcaaagaagacaagagatatggcccagcattaagcatcaatgaactgagcaatcttgcaaaaggagagaaagctaatgtgctaattgggcagggggacatagtgttggtaatgaaacgaaaacgggactctagcatacttactgacagccagacagcgaccaaaagaattcggatggccatcaattag---
>H3N2_Swine_KX772323_A/swine/Iowa/A01941921/2015|2015.995
atggagagaataaaagaactaagagatctaatgtcgcagtcccgcactcgcgagatactcactaagaccactgtggaccatatggccataatcaaaaagtacacgtcaggaaggcaagagaagaaccccgcactcagaatgaagtggatgatggcaatgaaatacccaattacagcggacaggagaataatggacatgattccagagaggaatgaacaaggacaaaccctctggagcagaacaaacgatgctggatcggaccgtgtaatggtatcacccctggccgtaacatggtggaataggaatggcccaacaacaagcacagttcactaccctaaggtatacaaaacttatttcgaaaaagtcgaaaggttaaaacatggtacctttggccctgtccatttcagaaatcaagttaaaataaggaggagggttgacacaaaccctggtcatgcagatctcagtgccaaggaggcacaggatgtgatcatggaagttgttttcccaaatgaagtgggggcaagaatactgacatcagagtcacagctgacaataacaaaagaaaagaaagaagagctccaggattgtaaaatagctcccttgatggtggcatacatgttagaaagagaattggttcgtaagacgaggtttcttccagtggctggtggaacaagcagtgtttatattgaagtgttgcatttgactcagggaacatgctgggagcaaatgtacactccaggaggagaagtgagaaatgatgatgttgaccaaagtttgattatcgccgctagaaacatagtaagaagagcagcagtgtcagcagacccattagcatctctcttggaaatgtgccacagcacacaaattggaggaatacggatggtggacatcctcagacagaacccaacggaggaacaagccgtagacatatgcaaggcagcaatggggctgaggattagctcctctttcagctttggtgggttcaccttcaaaaggacaagcggatcatctgttaagaaagaagaggaagtgctcacgggcaacctccaaacactgaagataagagtgcatgaaggatatgaggaattcacaatggtcgggagaagagcaacagctattctcagaaaggcaaccaggagattgatccagttaatagtaagtgggagagacgatcaatcaattgctgaggcgataattgtggccatggtattttcacaagaggattgcatgatcaaggcagttaggggcgatctgaactttgtcaatagggcaaaccagcgactgaatcccatgcaccaactcttgaggcatttccaaaaggatgcaaaagtgcttttccagaactgggggatcgaaatcatcgacagtgtaatgggaatgatcggaatattgcctgatatgaccccaagcacagaaatgtcgctgaggggtataagagtcagcaaaatgggagtagatgaatattccagtacggagagagtggtagtgagcattgaccggtttttgagagttcgagatcaacgagggaacgtactattgtcccccgaagaggtcagcgagacacagggaactgagaaattgacaataacttactcgtcatcaatgatgtgggagatcaatggtcctgagtcagtgctggtcaacacttatcagtggattataaggaactgggaaagcttgaaaattcaatggtcacaggatcccacgatgttatacaacaaattggaatttgaaccattccagtctcttgtccctaaggcgaccagaagtcgttacagtggattcgtgaggacactgttccagcaaatgcgggatgtgcttggaacatttgacactgtccaaataataaaacttctcccctttgctgctgctccaccggaacagagtaggatgcagttctcctcgctgactgtgaatgtgagaggatcaggactgaggatactggtaagaggcaactctccagtgttcaattacaacaaagcaaccaaaaggcttacaatccttggaaaagatgcaggtgcattgacagacgatccagacgaaggcacagctggagtggagtctgctgtcctgaggggattcctcattttgggtaaagaagacaagagatatggcccagcattaagcatcaatgaactgagcaatcttgcaaaaggagagaaggctaatgtgctaattgggcaaggagacgtggtgttggtaatgaaacggaaacgggactctagcatacttactgacagccagacagcgaccaaaaggattcggatggccatcaattag---
>H6N2_Avian_KJ200852_A/duck/Hubei/S1114/2009|2009.173
atggaaagaataaaagaactcagagatctgatgtcgcagtctcgcacccgcgagatactaacaaaaaccactgtggaccatatggccataatcaaaaaatacacgtcaggaagacaggaaaagaatcctgctctcagaatgaaatggatgatggcaatgaaatacccgattacagctgacaaaaggataatggagatgattcctgaaagaaatgaacaaggccaaactctgtggagcaagacaaatgatgctggatcagacagagtaatggtatcacctctggctgtaacgtggtggaacagaaatgggccaacaacaagcacagttcattatccaaaggtatataaaacctactttgaaaaggttgaaagattaaaaaacggaacctttggccccgttcatttccggaatcaagtcaaaatacgtcgcagggttgacataaatccgggccatgcagatctcagtgctaaagaagcacaagatgttataatggaggttgttttcccaaatgaagttggagctaggatattgacatcagagtcacaattgacaataacaaaggaaaagaaagaagaactccaggattgtaagattgctcctttaatggtggcatatatgttggaaagagaactggttcgcaaaacaagattcctaccagtggctggcgggacaagcagtgtgttcatagaagtgttacatttgactcaaggaacctgctgggaacagatgtacacaccaggaggggaagtgagaaatgatgacattgaccagagtataatcatagctgctagaaacattgtaaggagagcaacagtgtcagcagacccattggcttcgctcttggagatgtgccacagtacacaaattggcggaataagaatggtagacatttttagacaaaatccaactgaagagcaagccgtggatatatgcaaggcagccatgggcctaagaatcagttcatccttcagttttggaggtttcactttcaaaagaacaagtggttcttctattaaaagagaggaagaagtgcttacaggcaacctccaaacattgaaaataagagtgcatgaagggtatgaggaattcacaatggttgggcgaagagcaacagcaattctaaggaaagcaaccaaaaggctgattcaattgatagtaagtggaagggacgaacaatcaattgctgaagcaatcattgtagcaatggtgttctcacaggaggactgtatgataaaagcagtccgaggtgatttgaactttgtaaatagagcgaaccaacggctgaaccccatgcaccaactcctgaggcacttccaaaaagatgcaaaagtgttgttccagaactggggaattgagcccatcgacaatgtaatggggatgattggaatattgcctgacatgactcccagtacggaaatgtcattaagaggggtgagagtaagtaaaatgggagttgacgaatattctagcactgaaagagtggtcgtgagcattgaccgtttcctaagagtccgagatcagcaggggaacgtactcctatcccctgaagaagttagtgaaacacaaggaacagaaaagttaacgataacatattcatcatctatgatgtgggagattaacggtccagaatcagtgctagtcaacacatatcaatggatcattaggaactgggagaatgttaagattcaatggtcccaagaccctactatgctatacaataagatggaattcgaaccctttcaatctttgatacctaaagctgctagaggccaatacagtggatttgtgagaacactattccagcaaatgcgtgatgtgctgggaacatttgacactgttcaaataataaagctgctaccatttgcagcagcaccaccagaacaaagtagaatgcagttctcttctctgacagtgaatgtaagaggatctggaatgagaattctagtgagaggtaactctcctgtttttaactataacaaggcaactaagaggcttacagtcctcggaaaagatgcaggtgcactcacagaagacccagatgagggaacagcaggagtggaatctgcagtattgaggggatttttaatcctaggcaaagaagacaagagatatggaccagcgttgagcattaacgaattgagcaatcttgcgaaaggggagaaagctaatgtgttgatagggcaaggagacgtggtgttggtaatgaaacggaaacgggactctagcatacttactgacagccagacagcgaccaaaagaattcgaatggccatcaattag---
>H3N2_Canine_KX570975_A/canine/North_Carolina/109904/2015|2015.573
atggaaagaataaaagaattaagagatctaatgtcgcagtcccgcactcgcgagatactaacaaaaaccactgtggaccacatggccataatcaagaaatacacatcagggagacaagagaagaaccctgctctcagaatgaaatggatgatggcaatgaaatatccaatcacagcagacaagagaataatggagatgattcctgaaaggaatgaacaagggcaaatactttggagtaagacaagtgacgctggatcggacagggtaatggtgtctcccttagctgtaacctggtggaacaggaatgggccgacgacaagtacagtccactatccaaaggtttacaaaacatactttgagaaggttgaaaggttaaaacatggaaccttcggtcccgttcatttccgaaaccaagttaaaatacgccgccgggttgatacaaatccgggccatgcagatctcagtgctaaagaagcacaagatgtcatcatggaagtcgtttttccaaatgaagtgggagctagaatattgacatcagagtcgcaattaacaataacaaaagagaagaaagaagaactccaaaattgtaagattgctcctttaatggtggcatacatgttggaaagggaactggtccgcaaaaccaggtttctaccggtagcaggcggaacaagcagtgtgtacattgaggtattgcatttgacacaaggaacctgctgggagcagatgtacactccaggcggagaagtaagaaatgacgacgttgatcagagtctgatcatcgccgccagaaacattgttagaagagcaacagtatcagcggatccactggcatcactgctggagatgtgccacagcacacaaattggtgggacaaggatggtggacatccttaggcaaaatccaactgaggagcaagctgtggatatatgcaaagcagcaatgggcttgaggatcagttcatcctttagctttggaggcttcactttcaaaagaacaaatgggtcatccatcaagaaggaagaagaagtgctcacaggaaacctccaaacattgaaaataagagtacatgaggggtatgaggaattcacaatagttggacggagagcaacagctatcctaaggaaagcaactagaaggctgattcagttgatagtaagtggaagagacgaacaatcaatcgctgaagcaatcattgtagcaatggtgttctcacaggaggattgcatgataaaggcagtccgaggcgatctaaatttcgtaaacagagcaaaccaaagattaaaccccatgcatcaactcctgagacacttccaaaaagacgcaaaagtactgtttcagaattgggggattgaacctattgataatgtcatgggaatgatcggaatattacctgacatgactccaagcacagagatgtcactgagaggagtaagagttagtaaaatgggagtagatgaatattccagcactgaaagagtggttgtaagtattgatcgtttcttacgggttcgagatcaacgggggaacatactattatctcccgaagaggtcagtgaaacacaaggaaccgagaaattgacaataacatactcatcatcaatgatgtgggagatcaacggtcctgagtcagtgcttgttaacacctatcaatggatcatcagaaattgggagaccgtgaagattcaatggtctcaagaccccacagtactgtacaataagatggagtttgaaccgttccaatccttggtacccaaagctgccagaggtcaatacagtggatttgtgagggcactattccaacaaatgcgtgacgtactggggacatttgatactgtccagataataaagctgctaccatttgcagcagccccaccagaacagagcagaatgcagttttcttctttgactgtgaatgtgagaggctcaggaatgagaatactcgtaaggggcaactcccctgtgttcaactacaataaggcaaccaaaagacttaccgttcttgggaaagacgcaggtgcattaacggaggatccagatgagggaactgccggagtggaatctgcagtactgaggggattcctaattttaggcaaagaggacaaaagatatggaccagcattaagcatcaatgaactgagcaatcttgcgaaaggggagaaagctaatgtgctgataggacaaggagacgtagtgttggtaatgaaacggaaacgggactctagcatacttactgacagccagacagcgaccaaaagaattcggatggccatcaattag---
>H7N6_Avian_CY061617_A/duck/Victoria/512/2007|2007.500
atggagagaataaaagaattgagagatctaatgtcacaatcccgcactcgcgagatactaacaaaaaccactgtggaccatatggcaataatcaagaagtacacatcagggaggcaagagaagaatcctgctcttagaatgaaatggatgatggcaatgaaatatccaatcacagcagacaagagaataatggagatgattcctgaaagaaatgagcaaggacaaacgctttggagcaaaacaaatgatgctgggtcggacagagtaatggtgtcccccttagctgtgacctggtggaataggaatggacctacaacaagtacagtccattatccaaaggtttacaaaacatactttgagaaggttgaaaggttaaaacatgggaccttcggccctgttcatttccgaaaccaagttaaaatacgtcgccgagttgatataaatccaggccatgcggatcttactgctaaggaagcacaagatgttatcatggaggtcgtttttccaaatgaagtgggagctagaatattaacatcggaatcgcaattgacaataacaaaagagaagaaagaagagcttcaggattgtaagattgctcctttgatggtggcatacatgctggaaagagaactcgtccgaaaaaccagatttctaccggtagcaggcgggacaagcagtgtatatattgaagtattgcatttgacccaagggacctgctgggaacagatgtacactccaggcggagaagtaagaaatgatgatattgaccagagtttgatcattgctgccagaaacattgttaggagagcaacggtatcagcggatccactagcatcactactggagatgtgccacagcacgcaaattggtggaataagaatggtggacattcttaggcagaatccaactgaagagcaagccgtggatatatgcaaagcagcaatgggcctgaggatcagttcatcttttagttttggaggtttcactttcaagagaacaagtggatcatctgtcaagaaggaagaagaagtgcttacaggcaaccttcagacactgaaaataagggtgcatgaggggtacgaggaattcacaatggttgggcggagagcaacagctatcctaaggaaagcgaccagaaggttgattcagctgatagtaagtggaagagacgaacagtcaatcgctgaagcgatcattgtagcaatggtattctcacaggaggattgcatgataaaagcagtccgaggcgatctgaatttcgtaaacagagcaaaccaaagattgaaccccatgcatcagctcctgagacacttccagaaagatgcaaaagtgctgttccagaactgggggattgagcccattgacaatgtcatggggatgattggaatattgcctgatatgaccccaagcacagatatgtcactgagaggaataagagtcagcaaaatgggggtggatgaatattctagcactgagagagtggttgtaaatattgaccgtttcttaagggttcgagaccagcgagggaatgtactcttatctcctgaagaagttagcgaaacacagggaatagagaaattgacaataacatattcatcatcaatgatgtgggaaatcaatggtcctgagtcagtgcttgttaacacctaccaatggatcattagaaactgggaaactgtgaaaattcaatggtctcaagatcctacaatgctgtacaataagatggagtttgaaccgttccagtccttggtgcctaaagctgccagaggtcaatacagtggatttgtgagaacattattccaacaaatgcgtgacgtattggggacatttgatactgttcagataataaaacttctgccatttgcagcagctccaccggagcagagcagaatgcagttctcttctctaactgtgaatgtgagaggctcaggaatgaggatactcgtaaggggtaactcccctgtgttcaactacaacaaagcaaccaaaaggcttaccgtccttgggaaggacgcaggtgcattgacagaagatcctgatgaggggtcagctggagtggaatctgctgtattgagaggattcctaattctgggcaaggaggacaaaagatatggaccagcattgagcataaatgaactgagcaatcttgcaaaaggagagaaagctaatgtgttgatagggcaaggagacgtagtgttggtaatgaaacggaaacgggactctagcatacttactgacagccagacagcgaccaaaaggattcggatggccatcaattag---
>H3N2_Human_CY007138_A/Canterbury/423/2003|2003.532
atggaaagaataaaagaactacggaccctgatgtcgcagtctcgcactcgcgagatactaacaaaaaccacagtggaccatatggccataattaagaagtacacatcagggagacaggaaaagaacccgtcacttaggatgaaatggatgatggcaatgaaatatccaatcactgctgacaagaggataacagaaatggtcccggagagaaacgagcaaggacaaactctatggagtaaaatgagtgatgctggatcagatcgagtgatggtatcacctttggctgtgacatggtggaatagaaatggaccagtgacaagtacagtccactacccaaaagtatacaagacttattttgacaaagttgaaaggttaaaacatggaacctttggccctgttcattttagaaatcaagtcaagatacgccgaagagtagacataaaccctggtcatgcagacctcagtgccaaggaggcacaagatgtaattatggaagttgtttttcccaatgaagtgggagccaggatactaacatcagaatcacaattaacaataactaaagagaagaaagaagaactccgagattgcaaaatttctcccttgatggttgcatacatgttagagagagaacttgtccgaaaaacaagatttctcccagttgctggcggaacaagcagtatatacattgaagttttgcacttgacccaaggaacgtgttgggaacaaatgtacactccaggtggagaagtgaggaatgacgatgttgatcaaagcctaattattgcagccaggaacatagtaagaagagctgcagtatcagcagacccactagcatctttattggagatgtgccacagcacacaaattggcgggacaaggatggtggacattcttaggcagaaccctactgaagaacaagctgtggatatatgcaaggctgcaatggggttgagaatcagctcatccttcagctttggtgggtttacattcaaaagaacaagtgggtcatcagtcaaaagagaagaagaagtgcttacaggcaatctccaaacattgaaaataagagtacatgaggggtatgaggagttcacaatggtggggaaaagagcaacagctatactcagaaaagcaaccagaagattggttcagctcatagtgagtggaaaggatgaacagtcaatagccgaagcaataattgtggccatggtgttttcacaagaggattgcatgataaaagcagttagaggtgacctgaatttcgtcaacagggcaaaccagcgattgaaccccatgcatcaacttttaaggcattttcagaaagatgcgaaagtgctttttcagaattggggaatcgaacacatcgacagtgtaatgggaatggttggagtattaccagatatgactccaagcacagagatgtcaatgagaggaataagagtcagcaaaatgggtgtggatgaatactccagtacagagagggtggtggttagcattgatcgatttttgagagttcgagaccaacgtgggaatgtattattatctcctgaggaggtcagtgaaacacagggaacagagagactgacaataacttactcatcgtcaatgatgtgggagattaacggtcctgagtcggttttggtcaatacctatcaatggatcatcagaaattgggaagctgtcaaaattcaatggtctcagaatcctgcaatgttgtacaacaaaatggaatttgaaccatttcaatctttagttcctaaggccattagaggccaatacagtgggtttgtcagaactctattccaacaaatgagagatgtacttgggacatttgataccacccagataataaagcttctcccttttgcagccgctccaccaaagcaaagcagaatgcagttctcttcattgactgtaaatgtgaggggatcagggatgagaatacttgtaaggggcaattctcctgtattcaactataacaagaccactaaaagactaacagttctcggaaaagatgccggcactttaattgaagacccagatgaaagcacatccggagtggagtccgctgtcttgagaggatttctcattataggtaaggaagacagaagatacggaccagcattaagtatcaatgaactgagcaaccttgcaaaaggggaaaaagctaatgtgctaattgggcaaggagacgtggtattggtaatgaaacgaaaacgggactctagcatacttactgacagccagacagcgaccaaaagaattcggatggccatcaattaa---
>H3N2_Human_MH126460_A/Arkansas/02/2018|2018.058
atggaaagaataaaagaactacggaatctaatgtcgcagtctcgcactcgcgagatactgacaaaaaccacagtggaccatatggccataattaagaagtacacatcggggagacaggaaaagaacccgtcacttaggatgaaatggatgatggcaatgaaatatccaatcactgctgacaaaaggataacagaaatggttccggagagaaatgaacaaggacaaactctatggagtaaaatgagtgatgctggatcagatagagtgatggtatcacctttggctgtaacatggtggaataggaatggacccgtgacaagtacggtccattacccaaaagtgtacaaaacttatttcgacaaagtcgaaaggttaaaacatggaacctttggtcctgtccattttagaaatcaagtcaagatacgcagaagagtagacataaaccctggtcatgcagacctcagtgccaaagaggcacaagatgtaattatggaagttgtttttcccaatgaagtgggagccagaatactaacatcagaatcacagctaacaataactaaagagaaaaaagaagaactacgagattgcaaaatttctcccttaatggtcgcatacatgttagagagagaacttgtgcggaaaacaagatttctcccagttgctggcggaacaagcagtatatacattgaagttttacatttgactcaaggaacgtgttgggaacaaatgtacactccaggtggaggagtgaggaatgacgatgttgaccaaagcctaattattgcggccaggaacatagtaagaagagccgcagtgtcagcagatccactagcatctttattggagatgtgccacagcacgcaaattggcggaacaaggatggtggacattcttaaacaaaacccgactgaagaacaagctgtggatatatgcaaggctgcaatgggattgagaatcagctcatccttcagctttggtggctttacatttaaaagaacaagcgggtcgtcagtcaaaaaagaagaagaggttctcacaggcaatctccaaacattgagaataagagtacatgaggggtatgaggagttcacaatggtggggaaaagagcaacagctatactaagaaaagcaaccagaagattggttcaactcatagtgagtggaagagacgaacagtcaatagccgaagcaataatcgtggccatggtgttttcacaagaagattgcatgataaaagcagttagaggtgacctgaattttgtcaacagagcaaatcagcggttgaaccccatgcatcagcttttaaggcattttcagaaagatgcgaaagtgctctttcaaaattggggagttgaacacatcgacagtgtgatgggaatggttggagtattaccagatatgactccaagcacagagatgtcaatgagaggaataagagtcagcaaaatgggtgtggatgaatactccagtacagagagggtggtggttagcattgatcggtttttgagagttcgagaccaacgtgggaatgtattattatctcctgaggaggtcagtgaaacacagggaactgaaagactgacaataacttattcatcgtcgatgatgtgggagattaacggtcctgagtcggttttggtcaatacctatcaatggatcatcaggaattgggaagctgtcaaaattcaatggtctcagaatcctgcaatgttgtacaacaaaatggaatttgaaccatttcaatctttagtccccaaggccactagaagccaatacagtgggtttgtcagaactctattccaacaaatgagagacgtacttgggacatttgacactgcccagataataaagcttctcccttttgcagctgctccaccgaagcaaagcagaatgcagttctcttcattgactgtaaatgtgaggggatcagggatgagaatacttgtaaggggcaattctcctgtattcaactacaacaagaccactaaaaggctaacaattcttggaaaagatgccggcactttaattgaagacccagatgaaagcacatccggggtggagtccgccgtcttgagagggttcctcattataggtaaagaagacagaagatacggaccagcattaagcatcaatgaactgagtaaccttgcaaaaggggaaaaggctaatgttctaattgggcaaggagacgtggtgttggtaatgaaacgaaaacgggactctagtatacttactgacagccagacagcgaccaaaagaattcggatggccatcaattaa---
>H9N4_Avian_MG280217_A/blue-winged_teal/Ohio/16OS1068/2016|2016.690
atggagagaataaaagaactaagagatctaatgtcacagtctcgcacccgcgagatactaaccaaaaccactgttgaccacatggccataatcaaaaagtacacatcgggaaggcaagagaaaaaccccgcactcaggatgaaatggatgatggcaatgaaatatccaattacagcagataagcgaataatggaaatgatccctgaaaggaatgaacaagggcaaactctctggagcaaaacaaacgatgccggatcagaccgggtgatggtgtcacccctggctgtgacatggtggaacaggaacggaccaagaacaagtacagttcactatccaaaggtatataagacctatttcgaaaaagttgaaaggttgaaacacgggaccttcggccctgtgcacttcagaaaccaagttaagataagacggagggtcgacataaaccctggccatgctgatctcagtgccaaagaggcgcaggatgtaatcatggaagtcgtattcccaaatgaagtgggagcaaggatattgacgtcggagtcacaactgacaataacaaaggagaaaaaggaagaactccagaactgcaaaatcgctcctctgatggttgcatacatgctagaaagagagttggtccgcaagacgaggtttctcccagttgctggtggaacaagcagtgtctacattgaggtgctgcatttgacccaggggacatgctgggagcagatgtacactccgggaggagaagtgaggaacgatgatgtagaccagagcttgatcattgctgccaggaacatagtaagaagagcaacagtatcagcagacccattagcatctctattggagatgtgtcacagcacacaaattggaggaataaggatggtagacattcttcggcaaaatccaacagaggaacaagccgtggacatatgcaaggcagcaatgggcttgagaattagctcatctttcagctttggtggattcactttcaaaagaacaagtggatcgtcagtcaaaaaagaagaagaagtgcttacgggcaaccttcaaacactgaaaataagagtgcatgaggggtatgaagagttcacaatggttgggagaagggcaacggccattctcaggaaagcaaccagaaggctgatccagctaatagtaagtggaagagacgagcagtcaattgctgaagcaataattgtggcaatggtattctcacaagaggactgcatgattaaggcagttagaggtgacctgaactttgtcaatagggctaatcagcggctaaacccaatgcatcaactcttgagacacttccaaaaggatgcaaaagtgcttttccaaaattggggaattgaacccattgacaatgtaatggggatgatcgggatattgcccgacatgaccccaagtactgagatgtcgctgaggggaataagagtcagtaaaatgggagtagatgaatattccagcacagagcgagtagtagtaagcatcgaccggtttttaagagttcgagaccagcgagggaacgtactattgtcacctgaagaggtcagcgaaacacaaggaacggagaaactgacaatcacttattcgtcatcaatgatgtgggagatcaatggtcctgagtcggtgttggtcaatacttatcagtggataattagaaactgggaaactgtaaaaattcaatggtcacaggatcccacaatgttgtataataagatggagttcgagccattccagtctctggtccctaaggcagccagaggtcaatacagtgggttcgtgagaacactattccagcaaatgcgagatgtgcttggaacatttgacactgttcagataataaaactcctcccctttgctgccgccccaccggaacaaagtagaatgcagttttcctccctgactgtgaatgtaagaggatcaggaatgagaatactggtacgaggcaattccccagtgttcaattataacaaggccaccaagaggctcacagttctcgggaaagatgcaggtgcactgaccgaagatccagatgaaagcacagctggagtggagtctgctgttttaagaggattcctcattttgggcaaagaagacaagagatatggcccagcattgagcatcaatgagctgagcaatcttgcaaagggagaaaaggctaatgtgttaattgggcaaggagacgtggtgttggtaatgaaacggaaacgggactctagcatacttactgacagccagacagcgaccaaaagaattcggatggccatcaattag---
>H1N1_Human_CY250120_A/Florida/66/2017|2017.729
atggagagaataaaagagctgagagatctaatgtcgcagtcccgcactcgcgagatactcactaagaccactgtggaccatatggccatcatcaaaaagtacacatcgggaaggcaagagaagaaccccgcactcagaatgaagtggatgatggcaatgaaatacccaattacggcagacaagagaataatggacataatcccagagaggaatgaacaaggacaaaccctctggagcaaaacaaacgatgctggatcagaccgagtgatggtatcacctctggccgtaacatggtggaataggaatggcccaacaacaagtacagttcattaccctaaggtatataaaacttatttcgaaaaggtcgaaaggttgaaacatggtaccttcggccctgtccacttcagaaatcaagttaaaataaggaggagagttgatacaaaccctggccatgcagatctcagtgccaaggaggcacaggatgtgattatggaagttgttttcccaaatgaagtgggggcaagaatactgacatcagagtcacagctggcaataacaaaagagaagaaagaagagctccagaattgtaaaattgctcccttgatggtggcgtacatgctagaaagggaattggtccgtaaaacaaggtttctcccggtaaccggtgggacaggcagtgtttatattgaggtgttgcacttgacccaagggacgtgctgggagcagatgtacactccaggaggagaagtgagaaatgatgatgttgaccaaagcttgattatcgctgctagaaacatagtaagaagagcagcagtgtcagcagacccattagcatctctcttggaaatgtgccacagcacacagattggaggtgtgaagatggtggacatccttaaacagaatccaactgaggagcaagctgtagacatatgcaaggcagcaatagggttgaggatcagctcatctttcagttttggtgggttcactttcaaaaggacaagcggatcatcagtcaagaaagaagaagaaatgctaacgggcaacctccaaacactgaaattaagagtacatgaagggtatgaagaattcacaatggttgggagaagagcaacagctattctcagaaaggcaaccaggagattgatccaattaatagtaagcgggagagacgagcagtcaatagctgaagcaataattgtggccatggtattctcacaagaggattgcatgatcaaagcagttaggggcgatctgaactttgtcaatagggcaaaccagagactgaatcccatgcaccaactcttgaggcattttcaaaaagatgcaaaagtgcttttccagaactggggaattgaaaccatcgacaatgtgatgggaatgatcggaatactgcccgacatgaccccaagcacggagatgtcactgagaggaataagagtcagcaagatgggagtagatgaatactccagcacggagagagtggtagtgagtattgaccgatttttgagagttagagatcaaagaggaaacgtactattgtctcccgaagaagtcagtgaaacgcaaggaactgagaagttgacaataacttattcgtcatcaatgatgtgggagatcaacggccctgagtcagtgctagtcaacacttatcaatggataatcagaaactgggaaattgtgaaaattcaatggtcacaagaccccacaatgttatacaacaaaatggaatttgaaccatttcagtctcttgtccctaaggcaaccagaagccggtacagtggattcgtaagaacactgttccagcaaatgagggatgtgcttgggacatttgacactgtccaaataataaaacttctcccctttgctgctgctccaccagaacagagcaggatgcaattttcttcattgactgtgaatgtgagaggatcagggttaaggatactggtaagaggcaattctccagtattcaattacaacaaggcaaccaaacgacttacggttcttggaaaggatgcaggttcattgactgaagatccagatgaaggcacatctggggtggagtctgctgtcctgagaggattcctcattttaggcaaagaagacaagagatatggcccagcattaagcatcaatgaactgagcaatcttgcaaaaggagagaaagctaatgtgctaattgggcagggggacatagtgttggtaatgaaacgaaaacgggactctagcatacttactgacagccagacagcgaccaaaagaattcggatggccatcaattag---
>H5N2_Avian_KP000020_A/chicken/Shijiazhuang/1209/2013|2013.937
atggaaagaataaaagaactaagagatttgatgtcacagtctcgcactcgcgagatactgacaaaaacaactgtggaccatatggccataatcaaaaaatacacatcgggaagacaggagaagaatcctgcccttaggatgaaatggatgatggcgatgaaatatccaattacagcggacaaaaggataatggagatgattccggaaagaaatgagcaaggtcagaccctttggagcaagacaaatgatgctggatcagacagagtaatggtgtcacctctggccgtgacatggtggaacagaaatggaccaacaacaagtacagttcattatccaaaggtctataaaacctattttgaaaaggtcgaaaggctaaaacatggaaccttcggccctgttcacttccgaaaccaggttaaaatacgccgcagggtcgacataaacccaggtcatgcagatcttagtgctaaagaagcacaagatgtcatcatggaggtcgtattcccaaacgaaattggggccagaatattgacatcagagtcacagttaaagataaccaaggaaaagaaggaggagcttcaggactgcaaaattgcccctttgatggtggcctacatgttggaaagagaactggttcgcaaaacaagatttctaccagtagctggagggacaagtagtgtgtatatcgaagtgctgcatttgacccaaggaacctgctgggagcaaatgtacacgccgggagggaaagtgagaaatgatgatgttgatcagagtttaattatagctgctagaaatattgttagaagagcaatagtatcagcagacccgttagcttcgcttttggagatgtgccatagtacacagattggcggggttaggatggttgacatccttagacaaaacccaacagaagaacaggctgtagatatatgcaaggcagcaatgggtctaaggatcagttcgtccttcagctttggaggtttcactttcaaaaggacaagtgggtcatctgtcaaaagagaagaagaagtgctcacaggcaacctccaaacattgaaaataagagtacatgaaggatatgaggaattcacaatggtcgggcgaagagcaacagccattctaaggaaagcaaccagaagactgatccaactgatagtgagtgggagagacgagcaatcaatcgccgaggcaatcatagtggcaatggtgttttcacaagaggattgcatgataaaggcagtgagaggtgatttgaactttgtcaacagagcgaaccagcggctaaatcccatgtatcagctcctgaggcatttccaaaaggatgcaaaggttttgtttcaaaactggggaattgaacccattgacaatgtaatgggaatgatcggaatattgcctgacatgacccccagcacagagatgtcattgagaggagtgagagtgagtaaaatgggagtagatgaatattccagtactgagagggtggtcgtgagtattgatcgtttcttgagggtccgagaccagaagggaaacgtacttctgtctcctgaagaggttagtgaaacacagggaacagaaaagctgactataacatattcatcgtccatgatgtgggagatcaatggtccggagtcagtgctagttaacacatatcaatggatcattagaaattgggaaactataaagattcaatggtcccaagaccctacaatgttatacaataagatggagtttgaaccctttcaatccctagtgcctaaagctgccagaggccaatatagtggattcgtaagagtgctattccagcagatgcgtgacgtactggggacatttgatactgtccaaataataaagctattaccatttgcagcagccccgccggagcagagtaggatgcagttctcttctctaactgtgaacgtgaggggttcaggaatgagaatagttgtgagaggcaattctcctgtgttcaactacaacaaggcaaccaagaggcttacagtgcttggaaaggatgcaggtgcattgatggaagacccagatgagggaacaacaggagtggaatctgcagtgttgagaggatttctgattctgggcaaagaagacaaaagatatgggccagcattgagcatcaacgaattgagcaatcttgcgaaaggggagaaggctaatgtattgatagggcaaggggacgtggtgttggtaatgaaacggaaacgggactctagcatacttactgacagtcagacagcgaccaaaaggattcggatggccatcaattaa---
>H7N6_Avian_CY076396_A/northern_shoveler/California/27985/2007|2007.063
atggagagaataaaagaactaagagatctgatgtcacagtctcgcacccgcgagatactaaccaaaaccactgtggaccacatggccataatcaaaaaatacacatcaggcagacaagagaagaaccccgcactcagaatgaagtggatgatggcaatgaaatatccaatcacagcagataaaagaataatggaaatgattcccgaaaggaatgaacaaggacagaccctctggagtaaaacaaacgatgccggctcagaccgagtgatggtgtcgcctctagccgtgacctggtggaatagaaatggaccaacaacgagcacggttcactacccaaaggtgtataaaacctatttcgaaaaagtcgaaagattgaagcacggaacctttggtcctgttcacttcagaaatcaagtcaaaataagacggagggttgacacaaaccctggccacgcagacctcagtgccaaagaagcgcaggatgtaatcatggaagttgttttcccaaatgaagtgggggctagaatactcacatcggaatcacagctgacgataaccaaagagaagaaggaagaactccaggattgcaaaattgctcccttgatggttgcatacatgctagaaagagagttggtccgcaaaacgaggtttctcccagtggctggtggcacaagtagtgtctatatcgaggtgctgcatctaacccagggaacatgctgggagcaaatgtacaccccaggagggaaagtgagaaatgatgatgttgaccaaagcctaattattgctgccaggaacatagtaagacgagcaacggtgtcagcagacccgctagcatctctattggagatgtgccacagcacacaaattgggggaataagaatggtggacatcctccggcaaaacccaacagaggaacaagctgtggacatatgcaaggcagcaatgggcttaaggattagctcatctttcagctttggtggattcactttcaaaaggacaagtgggtcctcagttaaaaaggaggaggaagtgcttacgggcaatcttcaaacactgaaaatacgagtacatatggggtatgaagagttcacaatggtcggaagaagagcaacagctattctcaggaaggcaaccagaaggctgatccaactaatagtaagtgggagagacgagcagtcaattgctgaagcgataattgtggccatggtgttctcgcaagaggattgtatgatcaaggcagttcggggtgacctgaactttgtcaatagggcaaaccagcggctgaaccccatgcatcaactcttgaggcacttccaaaaagacgcgaaagtacttttccaaaactgggggattgaacccattgacaatgtaatggggatgatcgggatattacctgacatgaccccaagtacagagatgtcgctgagggggataagagtaagtaagatgggagtggatgaatactccagcacagagagagtggtagtgagcattgaccgatttttgagagttcgggatcaacgggggaacgtactattgtcacctgaagaggtcagtgagacacaaggaacagagaagctgacaataacttactcatcatcaatgatgtgggagattaatggtcctgaatcagtgttggttaatacttatcagtggatcatcagaaactgggaaacagtgaagattcaatggtcacaggatcccacaatgttgtacaataagatggaattcgagccatttcagtctttggtccctaaggcagccaggggccagtacagtggattcgtgaggacactattccaacagatgcgggatgtgcttggaacatttgacactgttcagataataaaacttctcccctttgctgctgctcccccagaacaaagtaggatgcagttctcctccctaactgtgaatgtgagaggatcaggaatgaggatactggtgagaggcaattccccagtgttcaattacaacaaagccaccaagaggctcacagttctcgggaaggatgcaggtgcattgaccgaagacccagacgaaggtacagcgggagtagagtctgccgttctaaggggattcctcattttgggtaaagaagacaagagatacggtccagcactgagcattaatgagctgagtaatctcgcaaaaggggagaaggctaatgtgctgattggacaaggagacgtagtgttggtaatgaaacggaaacgggactctagcatacttactgacagccagacagcgaccaaaagaattcggatggccatcaattag---
>H1N1_Human_CY223434_A/Mississippi/05/2017|2017.121
atggagagaataaaagaactgagagacctaatgtcacagtcccgcactcgcgagatactcactaagaccactgtggaccatatggccataatcaaaaagtacacatcaggaaggcaagagaagaaccccgcactcagaatgaagtggatgatggcaatgaaatacccaattacggcagacaagagaataatggacataatcccagagaggaatgaacaaggacaaaccctctggagcaaaacaaacgacgctggatcagaccgagtgatggtatcacctctggccgtaacatggtggaataggaatggcccaacaacaagtacagttcattaccctaaggtatataaaacttatttcgaaaaggtcgaaaggttgaaacatggtaccttcggccctgtccacttcagaaatcaagttaaaataaggaggagagttgatacaaaccctggccatgcagatctcagtgccaaggaggcacaggatgtgattatggaagttgttttcccaaatgaagtgggggcaagaatactgacatcagagtcacagctggcaataacaaaagagaagaaagaagagctccagaattgtaaaattgctcccttgatggtggcgtacatgctagaaagagaattggtccgtaaaacaaggtttctcccggtagccggtgggacaggcagtgtttatattgaggtgttgcacttgacccaagggacgtgctgggagcagatgtacactccaggaggagaagtgagaaatgatgatgttgaccaaagcttgattatcgctgctagaaacatagtaagaagagcagcagtgtcagcagacccattagcatctctcttggaaatgtgccacagcacacagattggaggtgtgaagatggtggacatccttaaacagaatccaactgaggagcaagccgtggacatatgcaaggcagcaatagggttgaggatcagctcatctttcagttttggtgggttcactttcaaaaggacaagcggatcatcagtcaagagagaagaagaaatgctaacgggcaacctccaaacactgaaattaagagtacatgaagggtatgaagaattcacaatggttgggagaagagcaacagctattctcagaaaggcaaccaggagactgatccaattaatagtaagcgggagagacgagcagtcaattgctgaagcaataattgtggccatggtattctcacaagaggattgcatgatcaaggcagttaggggcgatctgaactttgtcaatagggcaaaccagagactgaatcccatgcaccaactcttgaggcatttccaaaaagatgcaaaagtgcttttccagaactggggaattgaaaccatcgacaatgtgatgggaatgatcggaatactgcccgacatgaccccaagcacggagatgtcactgagaggaataagagtcagcaagatgggagtagatgaatactccagcacggagagagtggtagtgagtattgaccgatttttgagggttagagatcaaagagggaacgtactattgtctcccgaagaagtcagtgaaacgcaaggaactgagaagttgacaataacttattcgtcatcaatgatgtgggagatcaatggccctgagtcagtgctagtcaacacttatcaatggataatcagaaactgggaaattgtgaaaattcaatggtcacaagaccccacaatgttatacaacaagatggaatttgaaccatttcagtctcttgtccctaaggcaaccagaagccggtacagtggattcgtaaggacactgttccagcaaatgcgggatgtgcttgggacatttgacactgtccaaataataaaacttctcccctttgctgctgctccaccagaacagagcaggatgcaattttcttcattgactgtgaatgtgagaggatcagggttaaggatactggtaagaggcaattctccagtattcaattacaacaaggcaaccaaacgacttacggttcttggaaaggatgcaggtgcattgactgaagatccagatgaaggcacatctggggtggagtctgctgtcctgagaggatttctcattttaggcaaagaagacaagagatatggcccagcattaagcatcaatgaactgagcaatcttgcaaaaggagagaaagctaatgtgctaattgggcagggggacatagtgttggtaatgaaacgaaaaagggactctagcatacttactgacagccagacagcgaccaaaagaattcggatggccatcaattag---
>H3N2_Swine_JQ350549_A/swine/Indiana/A00968322/2010|2010.795
atggagagaataaaagaactaagagatctaatgtcgcagtcccgcactcgcgagatactcactaagaccactgtggaccatatggccataatcaaaaagtacacatcaggaaggcaggagaagaaccccgcactcagaatgaagtggatgatggcaatgaaatacccaattacagcagacaggagaataatggacatgattccagagaggaatgaacaaggacaaaccctctggagcaaaacaaacgatgctggatcggaccgtgtgatggtatcacccctggccgtaacatggtggaataggaatggcccaacaacaagcacagttcactaccctaaggtatacaaaacttatttcgaaaaagtcgaaaggttaaaacatggtacctttggccctgtccacttcagaaatcaagttaaaataagaaggagggttgacacaaaccctggtcatgcagatctcagtgccaaggaggcacaggatgtgatcatggaagttgttttccctaatgaagtgggggcaagaatactgacatcagagtcacagctgacaataacaaaagaaaaaaaagaagagctccaggattgtaaaattgctcccttgatggtggcatacatgctagaaagagaattggttcgtaagacgaggtttcttccggtggctggtggaacaagcagtgtttatattgaagtgctgcacttaactcagggaacatgctgggaacaaatgtacactccaggaggagaagtgagaaatgatgatgttgaccaaagtttgattatcgccgctagaaacatagtaagaagagcagcagtgtcagcagatccattagcatctctcttggaaatgtgccacagcacacaaattggaggaataaggatgatggacatccttagacagaacccaacggaggaacaagccgtagacatatgcaaggcagcaatggggctgaggattagctcctctttcagctttggtgggttcaccttcaaaaggacaagcggatcatctgttaagaaagaagaagaagtgctcacgggcaacctccaaacactgaaaataaaagtacatgaaggatatgaggaattcacaatggtcgggagaagagcaacagctattctcagaaaagcaaccaggagattgatccagttaatagtaagtgggagagacgatcaatcaattgctgaggcaataattgtggccatggtattttcacaagaggattgcatgatcaaggcagttaggggcgatctgaactttgtcaatagggcaaaccagcgactgaatcccatgcaccaactcttgaggcatttccaaaaggatgcaaaagtgcttttccagaactggggaattgaacccatcgacagtgtaatgggaatgatcggaatattgcctgatatgaccccaagcacggaaatgtcgctgagaggtataagagtcagcaaaatgggagtagatgaatattccagtacggagagagtggtagtgagcattgaccgatttttgagagttcgggatcaacgggggaacgtactattgtcccccgaagaggtcagcgagacacagggaactgagaaattgacaataacttattcgtcatcaatgatgtgggagatcaatggtcctgagtcagtgctggtcaacacttatcaatggatcataaggaactgggaaagcttgaaaattcaatggtcacaggatcccacgatgttgtacaacaaaatggaatttgaaccattccagtctcttgtccctaaggcaaccagaagtcgttacagtggattcgtgaggacactgttccagcaaatgcgggatgtgcttggaacatttgatactgtccaaataataaaacttctcccctttgctgctgctccaccggaacagagtaggatgcagttctcctcgctgactgtgaatgtgagaggatcagggctgaggatactggtaagaggcaactctccagtgttcaattacaacaaagcaaccaaaaggcttacaattcttggaaaagatgcaggtgcattgactgaagatccagatgaaggcacagctggagtggagtctgctgtcctgaggggattcctcattttgggtaaagaagacaagagatatggcccagcattaagcatcaatgaactgagcaatcttgcaaaaggagagaaggctaatgtgctaattgggcaaggagacgtggtgttggtaatgaaacggaaacgggactctagcatacttactgacagccagacagcgaccaaaaggattcggatggccatcaattag---
>H6N2_Avian_HM145713_A/duck/Fujian/8719/2005|2005.500
atggaaagaataaaagaactaagagatctgatgtcacagtctcgcactcgcgagatactgacaaaaaccactgtggaccacatggccataatcaaaaaatatacgtcaggaagacaggagaagaatcctgctctcagaatgaaatggatgatggcgatgaaatacccgattacagctgacaaaagaataatggagatgattcccgaacggaatgaacaaggtcaaactctttggagcaaaacaaatgatgctggatcagacagggtaatggtatcacctctggccgtaacgtggtggaacaggaatggaccaacaacaagcactgtccattatccaaaggtatataaaacatactttgaaaaggtcgaaagattgaaaaacggaacctttggccccgttcatttccggaatcaagtcaaaatacgccgcagggttgacataaatccgggccacgcggatctcagtgctaaagaagcacaagatgttatcatggaggttgtcttcccaaacgaggtcggagctaggatattgacatcagagtcacaactgacaataacaaaggaaaagaaagaagagctccaggattgcaagattgctcctttaatggtggcatatatgttggaaagagaactggttcgcaaaacaagatttctaccagtggctggcgggacaagcagcgtgtatatagaagtgttacatttgactcaaggaacctgctgggaacaaatgtacacacctggaggagaagtgagaaatgatgatattgaccaaagtctaatcattgccgctagaaacattgtaaggagagcaacagtgtcagcagacccattggcctcactcttggagatgtgccacagtacacaaattggcggaataagaatggtagacattcttaggcaaaatccaacagaggagcaagctgtggatatatgcaaggcagcaatgggtctaagaatcagttcgtccttcagttttggaggtttcactttcaaaagaacaagtgggtcttctatcaaaagagaggaagaagtgcttacaggcaacctccaaacattgaaaataagagtgcatgaaggatatgaggaattcacaatggtagggcgaagagcaacagcaattctaagaaaagcaaccagaaggctgattcaactgatagtaagtgggagagacgaacaatcaatcgctgaagcaatcattgtagcaatggtattctcacaagaggactgtatgataaaggcagtccgaggtgatttaaattttgtaaacagagcgaaccaacggctgaaccctatgcaccaactcctaaggcacttccaaaaagacgcaaaagtattgttccagaattggggaattgagcccatcgacaatgtaatggggatgattggaatattgcccgacatgactcccagcacggaaatgtcattaagaggagtgagagtcagtaagatgggagtagacgaatattctagcacagaaagagtggctgtgagcattgatcgtttcttaagagttcgagatcagcaggggaacatactcctatcccctgaagaagttagtgaaacacagggaacggaaaagttaacgataacatattcatcatctatgatgtgggagattaatggaccagaatcagtgctagttaacacataccagtggatcattaggaattgggagaatgtgaaaattcaatggtcccaagatcctactatgttatacaataagatggaattcgaaccctttcaatctttggtacctaaagctgccagaggccaatacagtggatttgtgagaacactattccagcaaatgcgtgatgtgctgggaacatttgacactgttcaaataataaagctgctaccatttgcagcagccccaccagaacaaagtagaatgcaattttcttctctgacagtgaatgtgagaggatctggaatgagaatacttgttagaggtaactctcctgtgttcaactataacaaggcaactaagagacttacaatcctcgggaaggatgcaggtgcacttacagaagacccagatgagggagcagcaggagtggaatctgcagtattgaggggatttctaatcctaggcaaagaagacaagagatatggaccagcattgagcatcaacgaattaagcaatcttgcgaaaggggagaaagctaatgtattgatagggcaaggagacgtggtgttggtaatgaaacggaaacgggactctagcatacttactgacagccagacagcgaccaaaagaattcgaatggccatcaattag---
>H7N9_Avian_MF630498_A/duck/Shanghai/SD015/2015|2015.044
atggagagaataaaagaactaagagatttaatgtcacagtcccgcactcgcgagatactgacaaagaccactgtggaccatatggccataatcaagaaatacacatcaggaaggcaagaaaagaatcctgccctcagaatgaaatggatgatggcaatgaaatatccaatcacagcagacaaaagaataatggagatgatccctgaacgaaatgaacagggacagacgctttggagcaagacaaatgatgctggatcggacagggtgatggtgtctccactagctgtgacttggtggaacaggaacggaccgacaacaagtacagtccattatccgaaggtttacaaaacatattttgagaaggttgaaaggttgaaacatggaacctttggtcccgttcatttccgaaatcaagttaagatacgccgccgagtggatataaatccgggccatgcagacctcagtgctaaagaagcacaagatgttatcatggaggttgtttttccaaatgaagtgggagctaggatattgacatcagaatcgcaattgacaataacaaaagagaagaaagaagagctccatgattgtaagattgctcctttaatggtggcatacatgctggaaagagaactggtccgcaaaactagatttctaccggtagcaggcggaacaagcagtgtatacattgaggtattgcacttgacccaagggacctgttgggaacaaatgtacactcctggtggggaagtgagaaatgatgatgttgatcagagtttgatcatcgctgccagaaacattgtcaggagagcaacagtatcggcagacccactggcatcactactggagatgtgtcacagcacacagattggtggaataaggatggtagacattcttaggcaaaatcccaccgaggaacaagccgtggatatatgcaaagcagcaatgggcctgaggatcagttcatcctttagctttggaggcttcactttcaaaaggacaagtgggtcatccgtaaagaaggaagaagaagtgcttacaggcaacctccaaacattgaaaataagagtgcatgaggggtatgaagaattcacaatggttgggcggagagcaacagctattctgagaaaagcaactagaaggttgattcaattgatagtaagtggaagggacgagcaatcaatcgctgaagcgatcattgtagcaatggtgttctcacaggaggattgcatgataaaggcagtccgaggcgacttgaatttcgtaaatagagcaaaccaaagattgaaccccatgcaccaactgttgaggcattttcagaaagatgcaaaagtgctgtttcagaactggggagttgaacccattgacaatgtcatggggatgatcgggatattacctgacatgactccaagcactgagatgtcactgagaggagtgagggttagtaagatgggagtggatgaatattccagcaccgagagagtagttgtgagcattgaccgtttcttgagagtccgagatcagcgaggaaacatcctcttgtctcctgaagaggttagtgaaacacaggggacagagaagttaacaataacatattcatcctccatgatgtgggaaatcaatggccctgaatcagtgctcgtcaacacctaccagtggatcatcaggaattgggagactgtaaagattcaatggtctcaagaccctacaatgctgtacaataaaatggaatttgaaccattccaatccttggtacccaaagccgccagaggccaatacagcggatttgtgagaacactattccaacagatgcgtgatgtcctaggaacgtttgatactgttcaaataataaagctgctaccatttgcagcagccccaccggagcaaagcagaatgcagttttcttctctaactgtgaacgtgagaggttcaggaatgagaatactcgtgagaggtaattcccccgtgttcaactacaacaaggcaaccaaaaggcttacagtcctcggaaaggacgctggtgcattaacggaagatccagacgagggaacagctggggttgaatctgcagtactaaggggatttctaattctgggcaaggaggacaaaagatacggaccagcattgagcatcaatgaattgagcaatcttgcaaaaggggaaaaggctaatgtgctgatagggcaaggagacgtggtgttggtaatgaaacggaaacgggactctagcatacttactgacagccagacagcgaccaaaagaattcggatggccatcaattag---
>H6N2_Avian_HM145700_A/mallard/Jiangxi/12147/2005|2005.500
atggagagaataaaagaactaagagatttgatgtcgcagtctcgcactcgcgagatactgacaaaaaccactgtggaccatatggccataatcaagaaatatacgtcaggaagacaggagaagaatcctgctcttaggatgaaatggatgatggcaatgaaatatccgattacagcagacaaaaggataatggagatgatccctgaaagaaatgagcaaggtcagactctttggagcaaaacgaatgatgcaggatcagacagagtgatggtatcacctctggctgtgacgtggtggaacagaaatggaccaacgacaagtacagtccattatccaaaggtctataaaacctactttgagaaggtcgaaagattgaagcatgggaccttcggtcccgttcactttcgaaatcaggttaaaatacgtcgcagggttgacataaacccgggccacgcagatctcagtgctaaagaagcacaagatgtcatcatggaggtcgttttcccaaacgaagtaggagccaggatattgacatcagagtcacagttaacaataacaaaagaaaagaaggaagagctccaggactgtaagattgctcctttgatggtggcatacatgttggaaagagaactagttcgcaaaaccagattcctaccagtagctggcgggacaagcagcgtgtacatcgaggtgttgcacttgacccaagggacctgctgggagcaaatgtacacaccgggaggggaggtgagaaatgatgatgttgatcagagtttaattattgctgctagaaatattgtcaggagagcaacagtatcagcagacccgttggcttcgctcttggaaatgtgccatagtacacaaattggcggaataaggatggtagacatccttagacaaaatccaacagaagagcaagctgtggatatatgcaaagcagcaatgggtctaaggatcagttcatccttcagctttggaggtttcactttcaaaaggacaagtgggtcatctgtcaaaagagaagaagaagtgctcacaggcaacctccagacattgaaaataagagtgcacgaaggatatgaggaattcacaatggtcgggcgaagagcaacagccattctaaggaaagcaaccagaaggctgattcaattgatagtgagtggaagagacgagcagtcaatcgccgaagcaattatagtggcaatggtgttctcacaagaggattgcatgataaaagcagtgcgaggtgatttgaattttgtcaacagagcgaaccagcggctaaatcccatgcatcaactcctgaggcatttccagaaggatgcaaaggtgctgtttcaaaactggggagttgaacccattgacaatgtcatggggatgatcggaatattacctgacatgacccccagcacagagatgtcactaaggggagtgagagtcagtaaaatgggagtggatgaatattccagtactgagagagtggtcgtgagcattgatcgtttcttgagggtccgagaccagaggggaaatgtgctcttgtctcctgaagaggttagtgaaacacagggaacagaaaagctgacgataacatattcatcgtccatgatgtgggaaatcaatggcccggaatcagtgttagtcaacacatatcagtggatcattagaaactgggaaactgtgaagattcagtggtcccaagaccctacaatgctatacaataagatggaatttgagccctttcaatccttggtgcctaaggctgccagaggccagtatagtggctttgtgaggacgctattccagcagatgcgtgatgtgctggggacatttgacactgtccagataataaagctgctaccatttgcagcagccccaccagaacagagtaggatgcagttctcttctctaactgtgaacgtaaggggttcaggaatgagaatacttgtgagaggcaattcccctgtgttcaattataacaaggcaaccaagaggctcacagtccttggaaaggatgcaggtgcattgacagaagatccagatgagggaacagcaggagtggaatctgcggtattaagaggatttctaattctgggtaaagaagacaaaagatatggaccagcattgagcatcaacgaattgagcaatcttgcgaaaggggagaaggctaatgtgttgatagggcaaggagacgtggtgttggtaatgaaacggaaacgggactctagcatacttactgacagccagacagcgaccaaaagaattcggatggccatcaattag---
>H3N2_Avian_KT022242_A/chicken/Guangxi/015C10/2009|2009.285
atggagagaataaaagaattaagagacctaatgtcgcagtctcgcactcgcgagatactaacaaaaaccactgtggaccatatggccataatcaagaaatacacatcagggagacaagagaagaaccctgctctcagaatgaaatggatgatggcaatgaaatatccaatcacagcagacaagagaataatggagatgattcctgaaaggaatgagcaaggacagacgctttggagcaagacaaatgatgctggatcggacagagtgatggtgtctcccttagctgtgacttggtggaacagaaatgggccgacgacgagtacagtccattatccaaaggtttacaaaacatactttgagaaggttgaaaggttgaaacatggaaccttcggtcccgttcatttccgaaaccaagttaaaatacgccgccgagttgatataaatccgggtcatgcagatctcagtgctaaagaagcacaagatgtcatcatggaggtcgttttcccaaatgaagtgggagctagaatattgacatcagagtcgcaattgacaataacaaaagagaagaaagaagagctccaggattgtaagattgctcctttaatggtggcatacatgttggaaagggaactggtccgcaaaaccagattcctaccggtagcaggcggaacaagcagtgtgtacattgaggtattgcatttgactcaagggacatgctgggaacagatgtacactccaggcggagaagtgagaaatgacgatgttgaccagagtttgatcattgctgccagaaacattgtcaggagagcaacggtatcagcggatccactggcatcactactggagatgtgccacagcacacaaattggtgggataaggatggtagacatcctcagacaaaatccaactgaggaacaagccgtggatatatgtaaagcagcaatgggtttgaggatcagttcatcctttagctttggaggcttcactttcaaaagaacaagtggatcatccgtcaagaaggaagaggaagtgcttacrggcaacctccaaacattgaaaataagagtacatgaaggctatgaggaattcacaatggttgggcggagagcaacagctatcctgaggaaagcaactagaaggctgattcagttgatagtaagtggaagagacgaacaatcaatcgctgaagcaatcattgtagcaatggtgttttcacaggaggactgcatgataaaggcagtccgaggcgatctgaatttcgtaaacagagcaaaccaaagaytaaaccccatgcatcaamtcctgaggcacttccaaaaagatgcaaaagtgctgtttcagaattggggaattgaacctatcgacaatgttatggggatgatcggaatattacctgacatgaccccaagcacagagatgtcactgagaggagtaagagttagtaaaatgggagtggatgaatattccagcactgagagagtggttgtaagtattgaccgtttcttaagggttcgggatcagcgggggaacgtactcttatcccccgaagaggtcagcgaaacacagggaacagagaaattgacaataacatattcatcatcaatgatgtgggaaatcaacggtcctgaatcagtgcttgttaacacttatcaatggatcatcagaaattgggagactgtgaagattcaatggtctcaagaccctacgatgctgtataataagatggagtttgaaccgttccaatccttggtacctaaagctgytagaggccaatacagtgggtttgtgaggacactattccaacaaatgcgtgacgtactggggacatttgatactgtccagataataaagctgctaccatttgcagcagccccaccggagcagagcagaatgcagttttcttctctgactgtgaatgtaagaggatcaggaatgagaatactcgtaaggggcaactcccctgtgttcaactacaataaggcaaccaaaaggcttactgttcttggaaaggacgcaggtgcattaacggaggatccagatgagggaacagccggagtggaatctgcagtactgaggggattcctaattctaggcaaggaggacaaaagatatggaccagcattgagcatcaatgagctgagcaatcttgcgaaaggggagaaagctaatgtgctgatagggcaaggagacgtggtgttggtgatgaaacggaaacgggactctagcatacttactgacagccagacagcgaccaaaagaattcggatggccatcaattag---
>H4N9_Avian_CY097661_A/mallard/Ohio/2031/2009|2009.586
atggagagaataaaagaactaagagatctaatgtcacagtctcgcactcgcgagatactcaccaaaaccactgttgaccacatggccataatcaaaaaatacacatcgggaaggcaagagaagaaccccgcactcaggatgaaatggatgatggcaatgaaatatccaatcacagcagataaacgaataatggaaatgatccctgaaaggaatgaacaagggcaaaccctctggagcaaaacaaacgatgccggatcagaccgagtgatggtatcacctctggctgtgacatggtggaataggaatggaccaacaacaagtacaattcactacccaaaggtatataaaacttatttcgaaaaagttgaaaggttgaaacacgggacctttggccctgtacacttcagaaatcaagttaagataagacggagggtcgacataaacccaggccatgcagacctcagtgccaaggaggcacaggatgtaatcatggaggttgtctttccaaatgaagtgggagcaagaatactgacgtcggagtcacaactgacgataacaaaggagaagaaggaagaactccaggactgcaaaatcgcccctctgatggttgcatacatgctagaaagagagttggtccgcaagacgaggtttctcccagtggctggtggaacaagcagtgtctacattgaggtgctgcatttaacccaggggacatgctgggagcagatgtatactccaggaggagaggtgagaaacgatgatgtagaccagagcttgattattgctgccaggaacatagtaagaagagcaacagtatcagcagacccactagcatctttattggagatgtgccacagcacacaaattgggggaataaggatggtagacattcttcggcaaaatccaacagaggaacaagccgtggacatatgcaaggcagcaatgggcttgaggattagctcatctttcagctttggtggattcacttttaaaagaacaagtggatcatcagtcaaaagagaagaagaagtgcttacgggcaaccttcaaacattgaaaataagagtacatgaggggtatgaagagttcacaatggttgggagaagagcaacggccattctcaggaaggcaaccagaaggctgatccagctaatagtaagtggaagagacgagcagtcaattgctgaagcaataattgtggccatggtattctcacaagaggactgcatgattaaggcagttcggggtgacctgaatttcgtcaatagggcgaaccagcggctgaacccaatgcatcaactcttgagacacttccaaaaggatgcaaaagtgcttttccaaaactggggaattgaacccatcgacaatgtgatgggaatgatcgggatattgcccgacatgactccaagtactgagatgtcactgaggggaataagagtcagtaagatgggagtagatgaatactccagtacagagcgggtagtagtaagcatcgaccgatttttaagagttcgagaccaacgggggaacgtactattgtcacccgaagaagtcagcgagacacaaggaacggagaaactgacaatcacttattcgtcatcaatgatgtgggagatcaatggtcctgagtcggtgttggtcaatacttatcagtggataatcagaaactgggaaaccgtaaaaattcaatggtcacaggatcccacaatgttgtataataaaatggaattcgagccattccagtctctggtccctaaggcagccagaggtcaatacagtgggttcgtgaggacactattccagcaaatgcgggatgtgcttggaacatttgacactgttcagataataaaactcctcccctttgctgctgccccaccggaacaaagtaggatgcagttctcctccctgactgtgaatgtgagaggatcaggaatgagaatactggtaagaggcaattccccagtgttcaattacaacaaggccaccaagaggctaacagttctcgggaaagatgcaggtgcattgactgaagatccagatgaaggcacagctggagtggagtctgctgttctaagaggattcctcattttgggcaaagaagacaagagatatggcccagcattgagcatcaatgagctgagcaatcttgcaaagggagagaaggctaatgtgctaattgggcaaggagacgtggtgttggtgatgaaacggaaacgggactctagcatacttactgacagccagacagcgaccaaaagaattcggatggccatcaattag---
>H4N1_Avian_CY004967_A/mallard_duck/Alberta/291/1977|1977.655
atggagagaataaaagaactaagagatctaatgtcacagtcccgcactcgcgagatactcaccaaaaccactgtggaccatatggccataatcaaaaaatacacatcaggaagacaagagaagaaccccgcactcaggatgaaatggatgatggcaatgaaatatccaattacggcggataagaggataatggagatgattcctgagaggaatgaacaaggacagaccctctggagcaaaacaaatgatgccggctcagaccgagtgatggtatcacctctggctgtgacatggtggaataggaacggaccaacaacaagtacagttcactacccaaaggtctataaaacctatttcgaaaaagttgaaaggttaaaaaatgggacctttggccccgttcacttcaggaatcaagttaaaataagacggagagttgacataaaccctggccatgcagacctcagtgccaaagaggcacaggatgtaatcatggaagttgttttcccaaatgaagtgggggccagaatactaacatcggaatcacagctgacaataacaaaagagaaaaaggaagaactccaagattgcaaaattgcccccttgatggtagcatacatgctagaaagagagttagtccgcaagacgaggttcctcccagtggctggtggaacaagcagtgtgtatattgaggtgttgcatttgacccagggaacatgctgggagcagatgtacactccaggaggggaagtgagaaatgatgatgttgaccaaagtttaattatcgctgccaggaatatagtaagaagagcaacggtatcagcagacccactagcgtctctattggagatgtgccacagcacacagattggtggaataaggatggtagacatccttaggcagaatccaacagaggaacaagccgtggatatatgcaaggcggcaatgggcttgagaattagctcatctttcagcttcggtggattcacttttaaaagaacaagtgggtcgtcagtcaaaagagaagaagaagtgctcacgggcaaccttcaaacactgaaaataagagtgcatgaagggtatgaagaattcacaatggttgggagaagagcaacagctattctcaggaaggcaaccaggagattaattcagctaatagtaagtgggagagatgagcagtcaattgctgaagcaataatcgtggctatggtattttcacaagaggattgcatgatcaaggcagttcggggtgatctgaattttgtcaatagagcaaaccagcgactgaaccccatgcatcaactcttgagacatttccaaaaggatgcaaaagtgcttttccagaactggggaattgaacccatcgacaatgtgatgggaatgatcggaatactgcccgacatgaccccaagtactgagatgtcactgagagggataagagtcagcaaaatgggagtagatgaatactccagcacagagagagtggtggtgagcattgaccgttttttaagggttcgggatcaacgggggaacgtactattgtcacccgaagaagtcagcgagacgcaagggacagaaaagttgacaataacttactcatcatcaatgatgtgggagatcaatggtcctgagtcagtgttggtcaacacttaccagtggatcatcagaaactgggagactgtgaaaattcaatggtcacaggatcccacaatgttgtacaataagatggaattcgagccatttcagtctctggttcctaaggcagctagaggtcaatacagcggattcgtgaggacactgttccaacagatgcgggatgtgcttggaacttttgacactgttcagataataaaacttctcccctttgctgctgccccaccggaacagagtaggatgcagttctcctccttgactgtgaatgtaagaggatcaggaatgaggatactggtaagaggcaattctccagtattcaattacaacaaggccaccaagaggcttacagtcctcgggaaagatgcgggtgcattaactgaagacccggatgaaggcacagctggagtggagtctgctgttctgagaggattcctcattttgggcaaagaagacaagagatatggcccagcattgagcatcaatgaactgagcaatcttgcaaaaggagagaaggctaatgtgctaattgggcaaggagacgtggtgttggtaatgaaacggaaacgggactctagcatacttactgacagccagacagcgaccaaaagaattcggatggccatcaattag---
>H9N2_Avian_EU086233_A/chicken/Guangxi/37/2005|2005.500
atggagagaataaaagaattaagagacctaatgtcgcagtcccgcactcgcgagatactaacgaaaaccactgtggaccatatggccataatcaagaagtacacatcaggaagacaggagaagaaccctgctctcagaatgaaatggatgatggctatgaaatatccaatcacagcagacaagagaataatggaggttattcccgaaaggaatgagcaagggcagacgctttggagcaagacaaatgatgctggatcggacagagtgatggtgtctcccctagctgtaacttggtggaacaggaatgggccgacaacaagtacagtccattacccaaaggtttacaaaacatactttgagaaggttgagaggttaaagcatggagcctttggtcccgttcacttccgaaatcaagttaaaatacgccgcagggttgatataaatccgggtcatgtagatctcagtgctaaagaagcacaagatgttatcatggaggttgttttcccaaatgaagtgggggctagaatattaacgtcagaatcgcaattgacaataacaaaagagaagaaagaagagctccaggattgtaagattgctcctttaatggtagcatacatgttggaaagagaactggtccggaaaaccagattcctaccggtagcaggtgggacgagcagtgtttacattgaagtattgcatttaactcaagggacctgctgggaacagatgtacactccaggcggagaagtgagaaatgatgatgttgaccagagtttgatcattgctgccagaaatattgttaggagagcaacggtatcagcagatccattggcatcattattagagatgtgccacagcacacgaattggtgggataaggatggtggacatccttaggcaaaatccaactgaagaacaagctgtggatatatgcaaagcagcaatgggcttgaggatcagttcatcttttagctttggaggcttcactttcaaaagaacaagtgggtcatctgccaagaaggaagaggaagtgcttacgggcaacctccaaacactgagaatcagagtacatgagggatacgaggaattcacaatggttgggcagagagcaacagctatcttgaggaaagcaaccagaaggttgattcagctgatagtaagtggaagagatcaacaatcaatcgctgaagcgatcattgtagcaatggtgttctcacaggaagattgcatgataaaagcagtcagaggtgatctgaatttcgtaaatagagcaaatcaaagattaaaccccatgcaccaactccttaggcacttccaaaaagatgcaaaggtgctatttcagaactggggaattgaacctattgatgatgtcatggggatggtcggaatattacctgacatgactccaagcacagagatgtcactgagaggagtaagagttagtaaaatgggagtggatgaatattccagcactgagagagtggtagtgagtattgaccgtttcttaagggttcgagatcagcgggggaacgtactcttatcccccgaaggggtcagcgaaacacaggggactgagaaattgacgataacatattcatcaccaatgatgtgggaaatcaacggtcctgaatcagtgctagttaacacctatcaatggatcattagaaattgggagactgtgaagattcaatggtctcaagacccaacaatgctgtacaataaagtagagtttgaaccgttccagtccttggtgcccaaagctaccagaggtcaatatagtggatttgtgagaacactattccaacagatgcgtgacgtattgggaacatttgatactgtacagataataaagctgctaccatttgcagcagccccaccggagcagagcagaatgcagttctcttctctaactgtgaatgtgagaggctcgggaatgagaatactcgtaaggggcaactccccagtattcaactataataaggcaaccaaaagacttaccgttcttggaaaggatgcaggtgcattaacagaagacccagaagagggaacagcaggggtggaatctgcagtactgaggggattcctaattctaggcagggaggacaaaaggtacgggcccgcattgagcatcaatgaactgagcaatcctgcgaaaggggagaaagctaatgtgcttatagggcaaggagacgtggtgttggtaatgaaacggaaacgggactctagcatacttactgacagccagacagcgaccaaaaggattcggatggccatcaattag---
>H4N6_Avian_KJ568126_A/blue-winged_teal/Iowa/13OS2359/2013|2013.721
atggagagaataaaagaactaagagatctaatgtcacagtctcgcactcgcgagatactcaccagaacaactgtggaccacatggccataatcaaaaaatacacatcgggaaggcaagagaagaaccccgcactcaggatgaaatggatgatggcaatgaaatatccaatcacagcagacaagagaataatggaaatgattcctgaaaggaatgaacagggacagaccctctggagcaaaacaaacgatgccgggtcagaccgagtgatggtatcacctctggctgtgacatggtggaataggaatggaccaacaacaagtacagtccactacccaaaggtatacaaaacttatttcgaaaaagttgaaaggttgaaacacgggacctttggccctgtccatttcagaaatcaagttaagataagacgaagggtcgatataaacccaggccatgcagacctcagtgccaaagaggcgcaggatgtaattatggaagttgtcttcccaaatgaagtgggagcaaggatactgacatcggagtcgcaactgacgataacaaaggagaagaaagaagaactccaggactgcaaaatcgcccctttgatggtcgcatacatgctagaaagagagttggtccgcaagacaagatttctcccagtggctggtggaacaagcagtgtctatattgaggtgctgcatttaacccaggggacttgctgggagcagatgtacactccaggaggagaagtgagaaatgatgatgtagaccagagcttgatcatcgctgccaggaacatagtaagaagagcaacagtatcagcagacccactagcatctctattggagatgtgccacagcacccagattgggggaataaggatggtcgacatccttcggcaaaatccaacagaggagcaagctgtggacatatgtaaggcagcaatgggcttgagaattagctcatctttcagctttggtggattcacttttaaaagaacaagtggatcatcagccaaaagagaagaagaagtgcttacgggcaaccttcaaacattaaaaataagagtacatgaggggtatgaagagttcacaatggttggaagaagagcaacggctattctcaggaaggcaaccagaagattgatccagctaatagtgagtgggagagacgagcagtcaattgctgaagcaataattgtggccatggtattctcacaagaggactgcatgatcaaggcagttcgaggtgatctgaattttgtcaatagggcgaaccagcggctgaacccaatgcatcaactcttgaggcacttccaaaaggatgcaaaagtgcttttccaaaactggggaattgaacccattgacaatgtgatggggatgatcgggatattgcccgacatgaccccaagtactgagatgtcactgagagggataagagtcagtaagatgggagtagatgaatactccagtacagagagagtagtagtgagcatcgaccgattcttaagagttcgggatcaacgggggaacgtactattgtcacctgaagaagtcagcgagacacaaggaacagaaaaattgacaattacttattcgtcatcaatgatgtgggagatcaatgggcctgagtcggtgttggtcaatacttatcagtggatcatcagaaactgggaaactgtgaaaattcaatggtcacaggatcccacaatgttatataataagatggaattcgagcccttccagtctctggtccctaaagcagccaggggtcaatacagtggattcgtgaggacactattccagcagatgcgggatgtgcttgggacatttgacactgttcagataataaaactcctcccctttgctgctgccccaccagaacaaagtaggatgcagttctcctccctgactgtaaatgtaagaggatcgggaatgagaatactggtaagaggcaattccccggtgttcaattacaacaaggccaccaagagactcacagttctcgggaaagatgcaggtgcattggccgaagatccagatgaaggcacagctggagtagaatctgctgttctaagaggattcctcattttgggcaaagaagacaagagatatggcccagcattaagcatcaatgagctgagcaatcttgcaaagggagagaaggctaatgtgctaattgggcaaggagacgtggtgttggtaatgaaacggaaacgggactctagcatacttactgacagccagacagcgaccaaaagaattcggatggccatcaattag---
>H3N3_Avian_KY644242_A/blue-winged_teal/Guatemala/CIP049H104-93/2011|2011.915
atggagagaataaaagaactaagagatctaatgtcacagtctcgcacccgcgagatactaaccaaaaccactgttgaccacatggccataatcaagaagtacacatcgggaaggcaagagaagaaccccgcactcaggatgaaatggatgatggcaatgaaatatccaatcacagcagacaagcgaataatggaaatgatccctgaaaggaatgaacaagggcaaatcctctggagcaaaacaaacgatgccggatcagaccgagtaatggtatcacctctggctgtaacatggtggaataggaatggaccaacaacaagtacagttcactacccaaaggtatataaaacttatttcgaaaaagttgaaaggttgaaacacgggacctttggccctgtacacttcagaaaccaagttaagataagacggagggtcgacataaacccgggccatgctgacctcagtgccaaagaggcgcaggatgtaatcatggaagttgtctttccaaatgaagtgggagcgagaatactgacgtcggagtcacaactgacgataacaaaggagaagaaagaagaactccaggactgcaaaatcgcccctctgatggttgcatacatgctagaaagagaattggtccgcaagacgaggtttctcccagtggctggtggaacaagcagtgtctacattgaggtgctgcatttgactcaggggacatgctgggagcagatgtataccccgggaggagaagtgagaaacgatgatgtagaccagagcctgattattgctgccaggaacatagtaagaagagcaacagtatcagcagacccactagcatctctattggagatgtgccacagcacacaaattggaggaataaggatggtagacatccttcggcaaaatccaacagaggaacaagccgtggacatatgcaaggcagcaatgggcttgagaattagctcatctttcagctttggtggattcacctttaaaagaacaagtggatcgtcagtcaaaagagaagaagaagtgcttacgggcaaccttcaaacattgaaaataagagtacacgagggatatgaagagttcacaatggttgggagaagagcaacggccattctcaggaaggcgaccagaaggctgatccagctaatagtaagtggaagagacgagcagtcaattgctgaagcaataattgtggccatggtattctcacaagaggactgcatgattaaagcagttcgaggtgacctgaattttgtcaatagggcgaaccagcggctgaacccgatgcatcaactcttgagacacttccaaaaggatgcaaaagtgcttttccaaaattggggaattgaacccattgacaatgtgatgggaatgatcgggatattgcccgacatgaccccaagtactgagatgtcgctgaggggaataagagtcagtaagatgggggtagatgaatactccagtacagagcgggtagtagtaagcatcgaccgatttttaagggtccgagaccaacgggggaacgtactattgtcacccgaagaagtcagcgagacacaaggaacagagaaactgacaatcacttattcgtcatcaatgatgtgggagatcaatggtcctgagtcggtgttggtcaatacttatcagtggataatcagaaactgggaaactgtaaaaattcaatggtcacaggatcccacaatgttgtataataagatggaattcgagccattccagtctctggtccctaaggcagccagaggtcaatacagtgggttcgtgaggacactatttcagcaaatgcgagatgtgcttggaacatttgacactgttcagataataaaactcctcccatttgctgctgccccaccggaacaaagtaggatgcagttctcctccctgactgtgaatgtgagaggatcaggaatgagaatactggtaagaggcaattccccagtgttcaattacaacaaggccaccaagaggctcacagttctcggtaaagatgcaggtgcattgaccgaagatccagatgaaggcacagccggagtggaatctgctgttttaagaggattcctcattttgggcaaagaagacaagagatatggcccagcactgagcatcaatgagctgagcaatcttgcaaagggagagaaggctaatgtgctaattgggcaaggagacgtggtgttggtgatgaaacggaaacgggactctagcatacttactgacagccagacagcgaccaaaagaattcggatggccatcaattag---
>H1N1_Human_CY066710_A/Vienna/INS291/2009|2009.882
atggagagaataaaagaactgagagatctaatgtcgcagtcccgcactcgcgagatactcactaagaccactgtggaccatatggccataatcaaaaagtacacatcaggaaggcaagagaagaaccccgcactcagaatgaagtggatgatggcaatgagatacccaattacagcagacaagagaataatggacatgattccagagaggaatgaacaaggacaaaccctctggagcaaaacaaacgatgctggatcagaccgagtgatggtatcacctctggccgtaacatggtggaataggaatggcccaacaacaagtacagttcattaccctaaggtatataaaacttatttcgaaaaggtcgaaaggttgaaacatggtaccttcggccctgtccacttcagaaatcaagttaaaataaggaggagagttgatacaaaccctggccatgcagatctcagtgccaaggaggcacaggatgtgattatggaagttgttttcccaaatgaagtgggggcaagaatactgacatcagagtcacagctggcaataacaaaagagaagaaagaagagctccaggattgtaaaattgctcccttgatggtggcgtacatgctagaaagagaattggtccgtaaaacaaggtttctcccagtagccggcggaacaggcagtgtttatattgaagtgttgcacttaacccaagggacgtgctgggagcagatgtacactccaggaggagaagtgagaaatgatgatgttgaccaaagtttgattatcgctgctagaaacatagtaagaagagcagcagtgtcagcagacccattagcatctctcttggaaatgtgccacagcacacagattggcggagtaaggatggtggacatccttagacagaatccaactgaggaacaagccgtagacatatgcaaggcagcaatagggttgaggattagctcatctttcagttttggtgggttcactttcaaaaggacaagcggatcatcagtcaagaaagaagaagaagtgctaacgggcaacctccaaacactgaaaataagagtacatgaagggtatgaagaattcacaatggttgggagaagagcaacagctattctcagaaaggcaaccaggagattgatccagttgatagtaagcgggagagacgagcagtcaattgctgaggcaataattgtggccatggtattctcacaagaggattgcatgatcaaggcagttaggggcgatctgaactttgtcaatagggcaaaccagcgactgaaccccatgcaccaactcttgaggcatttccaaaaagatgcaaaagtgcttttccagaactggggaattgaatccatcgacaatgtgatgggaatgatcggaatactgcccgacatgaccccaagcacggagatgtcgctgagagggataagagtcagcaaaatgggagtagatgaatactccagcacggagagagtggtagtgagtattgaccgatttttaagggttagagatcaaagagggaacgtactattgtctcccgaagaagtcagtgaaacgcaaggaactgagaagttgacaataacttattcgtcatcaatgatgtgggagatcaatggccctgagtcagtgctagtcaacacttatcaatggataatcaggaactgggaaattgtgaaaattcaatggtcacaagatcccacaatgttatacaacaaaatggaatttgaaccatttcagtctcttgtccctaaggcaaccagaagccggtacagtggattcgtaaggacactgttccagcaaatgcgggatgtgcttgggacatttgacactgtccaaataataaaacttctcccctttgctgctgctccaccagaacagagtaggatgcaattttcctcattgactgtgaatgtgagaggatcagggttgaggatactggtaagaggcaattctccagtattcaattacaacaaggcaaccaaacgacttacagttcttggaaaggatgcaggtgcattgactgaagatccagatgaaggcacatctggggtggagtctgctgtcctgagaggatttctcattttgggcaaagaagacaagagatatggcccagcattaagcatcaatgaactgagcaatcttgcaaaaggagagaaagctaatgtgctaattgggcaaggggacgtagtgttggtaatgaaacgaaaacgggactctagcatacttactgacagccagacagcgaccaaaagaattcggatggccatcaattag---
>H1N1_Avian_KF424055_A/mallard/Minnesota/Sg-00627/2008|2008.573
atggagagaataaaagaactaagagatctaatgtcacagtctcgcactcgcgagatactcaccaaaaccactgtggaccacatggctataatcaaaaagtacacatcagggaggcaagagaagaaccctgcgctcaggatgaagtggatgatggcaatgaaatatccaattacagcagacaagagaataatggaaatgattcctgaaaggaatgaacagggacagaccctttggagcaaaacaaatgacgccggctcagaccgagtgatggtatcacctctggctgtgacatggtggaatagaaatggaccaacaactagtacagttcattatccaaaggtatataaaacttatttcgaaaaagtcgaaaggttaaaacacgggacctttggccctgtccatttcagaaatcaagttaaaataagacggagggttgacataaaccctggtcacgcagacctcagtgccaaagaggcacaggatgtgatcatggaggttgttttcccaaatgaagtgggagcgagaatactaacatcggagtcacaactgacgataacaaaagaaaaaaaggaagaactccaggactgcaagattgcccctttgatggttgcatacatgctagaaagggagttggtccgtaaaacgaggttcctcccggtggctggtggaacaagcagtgtttacattgaggtgctgcatctaacccagggaacatgctgggagcaaatgtacaccccaggaggggaagtgaggaatgatgatgttgaccaaagcttaattatcgctgccaggaacatagtaagaagagcaacagtgtcagcagacccactagcatctctattggagatgtgccacagcacacagattggagggataaggatggtagacattcttcggcaaaatccaacagaggaacaagctgtagacatatgcaaagcagcaatgggcttaaggattagctcatctttcagctttggcggattcactttcaaaagaacaagcgggtcgtcagttaaaagagaagaagaagtgcttacgggcaaccttcaaacattaaaaatacgagtacatgaggggtatgaagagttcacaatggttgggagaagagcaacagccattctcaggaaggcaaccagaagattgatccagctaatagtgagtgggagagacgagcagtcaattgctgaagcaataattgtggccatggtattttcacaagaggattgcatgatcaaggcagttcgaggtgatttgaactttgtcaacagagcaaaccagcggctgaatccaatgcatcaactcttgagacacttccaaaaagatgcaaaagtgcttttccaaaactggggaattgaacccattgacaatgtaatgggaatgatcgggatattgcccgacatgaccccaagtactgagatgtctctgagggggataagagtcagtaagatgggagtagatgaatactccagcacagagagagtagtagtgagcattgaccgatttttaagagtccgggaccaacgggggaatgtgctattgtcgcctgaagaggtcagcgagacacaaggaacagaaaagctgacaataacttattcgtcatcaatgatgtgggagatcaatggtcctgagtctgttttggtcaatacttatcaatgggtaatcagaaattgggagactgtgaaaattcaatggtcacaagaccccacgatgttatacaacaagatggaattcgagccatttcagtctctggtccctaaagcagccagaggtcagtacagtggattcgtgaggacactattccagcagatgcgggatgtgcttggaactttcgacactgttcagataatcaaacttctcccctttgctgctgctccaccagaacaaagtaggatgcagttctcctccttgactgtgaatgtgaggggatcaggaatgagaatactagtaaggggcaattctccagtgttcaattacaataaggccactaagaggcttacagttctcggaaaagatgcaggtgcattgaccgaagatccagatgaaggcacagctggagtagagtctgctgttttaagaggattcctcatcttgggcaaagaagacaagagatatggcccagcattgagcatcaatgagctgagcaatcttgcaaaaggagaaaaggctaatgtgctaattgggcaaggagacgtggtgttggtaatgaaacggaaacgggactctagcatacttactgacagccagacagcgaccaaaagaattcggatggccatcaattag---
>H7N4_Avian_CY022708_A/chicken/New_South_Wales/327/1997|1997.904
atggagagaataaaagaactaagagatctaatgtcgcagtcccgcactcgcgagatactaacaaagaccactgtggaccatatggccataatcaagaagtacacatcaggaagacaggagaagaaccccgctctaagaatgaagtggatgatggcaatgaaatacccaatcacagcagacaagaggataatggagatgatccccgaaagaaatgagcaagggcagacgctctggagcaagacaaacgatgctggatcggacagggtgatggtgtctcctctagctataacttggtggaacaggaatgggccaacaacaagtacagtccattatccgaaggtttacaaaacatattttgagaaagttgagaggctgaaacatggaaccttcggtcctgttcacttccggaatcaagttaaaatacgccgccgagttgatataaacccgggccatgcagatctcagtgctaaagaagcacaagatgttatcatggaggtcgttttcccaaatgaagtgggagctagaatactgacatcagagtcgcagttgacaataacaaaagagaagaaagaagagctccaagattgtaagattgcccctctaatggtggcatatatgttagaaagggaattggtccgcaaaaccagattcctacctgtagcaggcgggacaagcagtgtgtacattgaggtgttacatttgactcaagggacctgctgggaacagatgtacaccccgggaggagaggtgagaaatgatgatgttgaccagagtttgatcattgctgccagaaacattgttagaagagcaacagtatcagcagatccactggcatcactactggagatgtgccacagcacgcaaattggtggggtaagaatggtggacatcctaaggcaaaatccaactgaggagcaagctgtggatatatgcaaggcagcaatgggcttaaggatcagttcatcctttagctttggaggcttcacttttaaaaggacaagtggatcatcggttaagaaagaagaagaagtgcttacaggcaacctccaaacattgaaaataagagtacatgaggggtatgaggaattcacaatggttgggcggagagcaacagccatcctgaggaaagcaactagaaggctgattcagttgatagtaagtggaagagatgaacaatcaatcgccgaagcgatcattgtagcaatggtgttctcacaggaggactgcatgataaaggcagtccgaggcgatctgaactttgtgaacagagcaaaccagaggttgaaccccatgcatcaacttctgaggcacttccaaaaagatgcaaaagtgctgtttcagaactggggaattgaacctattgataatgtcatggggatgatcgggatattgcctgacatgactccaagcacagagatgtcactaagaggggtgagagttagtaagatgggagttgatgaatactccagtactgagagagtggttgtgagtattgaccgtttcttaagggttcgggatcaacgggggaatgtactcctatcccccgaagaggttagtgaaacacagggaacagagaagttgacaataacatattcatcatcaatgatgtgggaaatcaacggtccggagtcagtgcttgtcaatacctatcaatggatcatcagaaattgggagactgtgaaaattcaatggtctcaagaccctacaatgctatacaataagatggagtttgagccattccaatccttggtacctaaagctgccagagggcaatacagtggatttgtgagaacattattccaacaaatgcgtgacgtactggggacatttgatactgtccaaataataaaactgctaccatttgcagcagctccaccggagcagagcagaatgcagttttcttctctaactgtgaatgtgagaggctcaggaatgagaatacttgtaaggggcaactcccccgtgttcaattacaataaggcaaccaaaaggctcacagttctcggaaaggacgcaggtgcattaacagaagatccagatgagggaacagccggagtggaatctgctgtactgaggggatttctaattctaggcaaggaggacaaaagatatggaccagcattaagcatcaatgagttgagcaatcttgcaaaaggggagaaagctaatgtgctgatagggcaaggagacgtggtgttggtcatgaaacggaaacgggactctagcatacttactgacagccagacagcgaccaaaagaattcggatggccatcaattag---
>H8N4_Avian_CY096693_A/blue-winged_teal/Guatemala/CIP049-07/2010|2010.082
atggagagaataaaagaactaagagatctaatgtcacagtctcgcacccgcgagatactaaccaaaaccactgttgaccacatggccataatcaagaagtacacatcgggaaggcaagagaagaaccccgcactcaggatgaaatggatgatggcaatgaaatatccaatcacagcagacaagcgaataatggaaatgatccctgaaaggaatgaacaagggcaaaccctctggagcaaaacaaacgatgccggatcagaccgagtaatggtatcacctctggctgtaacatggtggaataggaatggaccaacaacaagtacagttcactacccaaaggtatataaaacttatttcgaaaaagttgaaaggttgaaacacgggacctttggccctgtacacttcagaaaccaagttaagataagacggagggtcgacataaacccgggccatgctgacctcagtgccaaagaggcgcaggatgtaatcatggaagttgtctttccaaatgaagtgggagcgagaatactgacgtcggagtcacaactgacgataacaaaggagaagaaagaagaactccaggactgcaaaatcgcccctctgatggttgcatacatgctagaaagagaattggtccgcaagacgaggtttctcccagtggctggtggaacaagcagtgtctacattgaggtgctgcatttgacccaggggacatgctgggagcagatgtatactccgggaggagaagtgagaaacgatgatgtagaccagagcctgattattgctgccaggaacatagtaagaagagcaacagtatcagcagacccactagcatctctattggagatgtgccacagcacacaaattgggggaataaggatggtagacattcttcggcaaaatccaacagaggaacaagccgtggacatatgcaaggcagcaatgggcttgagaattagctcatctttcagctttggtggattcacctttaaaagaacaagtggatcgtcagtcaaaagagaagaagaagtgcttacgggcaaccttcaaacattgaaaataagagtacatgaggggtatgaagagttcacaatggttgggagaagagcaacggccattctcaggaaggcgaccagaaggctgatccagctaatagtaagtggaagagacgagcagtcaattgctgaagcaataattgtggccatggtattctcacaagaggactgcatgattaaagcagttcgaggtgacctgaattttgtcaatagggcgaatcagcggctgaacccaatgcatcaactcttgagacacttccaaaaggatgcaaaagtgcttttccaaaattggggaattgaacccattgacaatgtgatgggaatgatcgggatattgcccgacatgaccccaagtactgagatgtcgctgaggggaataagagtcagtaagatgggggtagatgaatactccagtacagagcgggtagtagtaagcatcgaccgatttttaagagtccgagaccaacgggggaacgtactattgtcacccgaagaagtcagcgagacacaaggaacagagaaactgacaatcacttattcgtcatcaatgatgtgggagatcaatggtcctgagtcggtgttggtcaatacttatcagtggataatcagaaactgggaaactgtaaaaattcaatggtcacaggatcccacaatgttgtataataagatggaattcgagccatttcagtctctggtccctaaggcagccagaggtcaatacagtgggttcgtgaggacactattccagcaaatgcgagatgtgcttggaacatttgacactgttcagataataaaactcctcccatttgctgctgccccaccggaacaaagtaggatgcagttctcctccctgactgtgaatgtgagaggatcaggaatgagaatactggtaagaggcaattccccagtgttcaattacaacaaggccaccaagaggctcacagttctcgggaaagatgcaggtgcattgaccgaagatccagatgaaggcacagccggagtggagtctgctgttttaagaggattcctcattttgggcaaagaagacaagagatatggcccagcactgagcatcaatgagctgagcaatcttgcaaagggagagaaggctaatgtgctaattgggcaaggagacgtggtgttggtgatgaaacggaaacgggactctagcatacttactgacagccagacagcgaccaaaagaattcggatggccatcaattag---
>H5N1_Avian_GQ386146_A/grebe/Tyva/3/2009|2009.471
atggaacgaataaaagaattaagagatctaatgtcacagtcccgcactcgcgagatactaacaaaaaccactgtggaccatatggccataatcaagaaatacacatcaggaagacaagagaagaatcctgcgctcagaatgaaatggatgatggcaatgaaatatccgatcacagcggacaagagaataatagatatgattcctgaaaggaatgaacaagggcagacgctctggagcaagacaaatgatgctgggtcggacagggtgatggtgtcccccctagctgtaacttggtggaataggaatgggccgacaacaagtacagttcattatccaaaagtttacaaaacatacttcgagaaggttgaaaggttaaaacatggaaccttcggtcccgttcatttcagaaaccaagttaaaatacgccgccgggttgatacaaaccctggccatgcagatctcagtgctaaagaagcacaagatgtcatcatggaagttgttttcccaaatgaagtgggagctagaatactgacttcagagtcgcagttgacaataacgaaagagaagaaagaagagctccaagattgtaagattgctcccctaatggttgcatacatgttggagagggaactggtccgaaaaaccagattcctaccggtagcaggcggaacaagcagtgtgtacattgagatactgcatttgactcaaggaacctgctgggaacagatgtacactccaggcggagaagtaagaaatgacgatgttgaccagagtttgatcattgctgccagaaacattgttaggagagcaacggtgtcagcggatccattggcatcactgctggagatgtgtcacagcacacaaattggtgggataaggatggtggacatccttagacagaacccaactgaggaacaagctgtggatatatgcaaagcagcaatgggtctgaggatcagctcatcctttagttttggaggtttcactttcaaaagaacaagtgggtcatccgtcacgaaggaagaagaagtgcttacgggcaacctccaaacattgaaaataagagtacatgaggggtatgaagaattcacaatggttggacagagggcaacagctatcttgaggaaagcaactagaaggctgattcagttgatagtaagcggacgaaatgaacaatcaatcgctgaggcaattattgtagcgatggtgttctcacaggaggattgcatgataaaggcagtccgaggcgatctaaatttcgtaaacagagcaaaccaaagattaaaccccatgcatcaactcctgagacattttcaaaaggacgcaaaagtgctatttcagaattggggaattgaacccattgataatgtcatggggatgatcgggatattacctgacatgactcccagcacagaactgtcactgagaggagtaagagttagtaaaatgggagtagatgaatattccagcactgaaagagtagttgtaagcattgaccgcttcttaagggttcgagatcagcgggggaatgtactcttatctcccgaagaggtcagtgaaaaccagggaacagagaagttgacaataacatattcgtcatcaatgatgtgggagatcaacggtcctgagtcagtgcttgtcaacacctatcaatggatcatcagaaactgggaaaccgtgaagatacaatggtctcaggatcccacgatgctgtacaataagatggagttcgaaccgtttcaatccttggtacctaaagctaccagaggtcaatacagtggatttgtgagaacattattccaacaaatgcgtgacgtactggggacatttgatactgtccagataataaagctgctaccatttgcagcagcaccacctgagcagagcagaatgcagttttcttctctaactgtgaatgtgagaggctcaggaatgagaatactcgtaaggggcaattcccctgttttcaactacaataaggcaaccaaaaggcttaccgttcttggaaaggatgcaggtgcattaacagaggatccagacgaggggacagccggagtggaatctgcagtactgaggggattcctaattctaggcaaggaggacaaaagatatggaccagcattgagcatcaatgaactgagcaatcttgcaaaaggggagaaagctaatgtgctgataggacagggagacgtggtgttggtaatgaaacggaaacgggactctagcatacttactgacagccagacagcgaccaaaagaattcggatggccatcaattag---
>H1N1_Human_KT836922_A/Iowa/27/2014|2014.937
atggagagaataaaagaactgagagatctaatgtcgcagtcccgcactcgcgagatactcactaagaccactgtggaccatatggccataatcaaaaagtacacatcaggaaggcaagagaagaaccccgcacttagaatgaagtggatgatggcaatgaaatacccaattacggcagacaagagaataatggacataatccctgagaggaatgaacaaggacaaaccctctggagcaaaacaaacgatgctggatcagaccgggtgatggtatcacctctggccgtaacatggtggaataggaatggcccaacaacaagtacagttcattaccctaaggtatataaaacttatttcgaaaaggtcgaaaggttgaaacatggtaccttcggccctgtccacttcagaaatcaagttaaaataaggaggagagttgatacaaaccctggccatgcagatctcagtgccaaggaggcacaggatgtgattatggaagttgttttcccaaatgaagtgggggcaagaatactgacatcagagtcacagctgacaataacaaaagagaagaaagaagagctccagaattgtaaaattgctcccttgatggtggcgtacatgctagaaagagaattggtccgtaaaacaaggtttctcccggtagctggtgggacaggcagtgtttatattgaggtgttgcacttaacccaagggacgtgctgggagcagatgtacactccaggaggagaagtgagaaatgatgatgttgatcaaagtttgattatcgctgctagaaacatagtaagaagagcagcagtgtcagcagacccattagcatctctcttggaaatgtgccacagcacacagattggaggtgtgaagatggtggacatccttagacagaatccaactgaggaacaagccgtagacatatgcaaggcagcaatagggttgaggatcagctcatctttcagttttggtgggttcactttcaaaaggacaagcggatcatcagtcaagaaagaagaagaaatgctaacgggcaacctccaaacactgaaattaagagtacatgaagggtatgaagaattcacaatggttgggagaagagcaacagctattctcagaaaggcaaccaggagattgatccaattaatagtaagcgggagagacgagcagtcaattgctgaagcaataattgtggccatggtattctcacaagaggattgcatgatcaaggcagttaggggcgatctgaactttgtcaatagggcaaaccagagactgaatcccatgcaccaactcttgaggcatttccaaaaagatgcaaaagtgcttttccagaactggggaattgaatccatcgacaatgtgatgggaatgatcgggatactgcccgacatgaccccaagcacggagatgtcgctgagagggataagagtcagcaagatgggagtagatgaatactccagcacggagagagtggtagtgagtattgaccgatttttgagggttagagatcaaagagggaacgtactattgtctcccgaagaagtcagtgaaacgcaaggaactgagaagttgacaataacttattcgtcatcaatgatgtgggagatcaatggccctgagtcagtgctagtcaacacttatcaatggataatcagaaactgggaaattgtgaaaattcaatggtcacaagaccccacaatgttatacaataaaatggaatttgaaccatttcagtctcttgtccctaaggcaaccagaagccggtacagtggattcgtaaggacactgttccagcaaatgcgggatgtgcttgggacatttgacactgtccaaataataaaacttctcccctttgctgctgctccaccagaacagagcaggatgcaattctcttcattgactgtgaatgtgagaggatcagggttgaggatactggtaagaggcaattctccagtattcaattacaacaaggcaaccaaacgacttacggttcttggaaaggatgcaggtgcattgactgaagatccagatgaaggcacatctggggtggagtctgctgtcctgagaggatttctcattttaggcaaagaagacaagagatatggcccagcattaagcatcaatgaactgagcaatcttgcaaaaggagagaaagctaatgtgctaattgggcagggggacatagtgttggtaatgaaacgaaaacgggactctagcatacttactgacagccagacagcgaccaaaagaattcggatggccatcaattag---
>H1N1_Human_KX004062_A/Delaware/45/2015|2015.929
atggagagaataaaagagctgagagatctaatgtcgcagtcccgcactcgcgagatactcactaagaccactgtggaccatatggccataatcaaaaagtacacatcaggaaggcaagagaagaaccccgcactcagaatgaagtggatgatggcaatgaaatacccaattacggcagacaagagaataatggacataatcccagagaggaatgaacaagggcaaaccctctggagcaaaacaaacgatgctggatcagaccgagtgatggtatcacctctggccgtaacatggtggaataggaatggcccaacaacaagtacagttcattaccctaaggtatataaaacttatttcgaaaaggtcgaaaggttgaaacatggtaccttcggccctgtccacttcagaaatcaagttaaaataaggaggagagttgatacaaaccctggccatgcagatctcagtgccaaagaggcacaggatgtgattatggaagttgttttcccaaatgaagtgggggcaagaatactgacatcagagtcacagctggcaataacaaaagagaagaaagaagagctccagaattgtaaaattgctcccttgatggtggcgtacatgctagaaagagaattggtccgtaaaacaaggtttctcccggtagccggtgggacaggcagtgtttatattgaggtgttgcacttaacccaagggacgtgctgggagcagatgtacactccaggaggagaagtgagaaatgatgatgttgaccaaagcttgattatcgctgctagaaacatagtaagaagagcagcagtgtcagcagacccattagcatctctcttggaaatgtgccacagcacacagattggaggtgtgaagatggtggacatccttaaacagaatccaactgaggagcaagccgtagacatatgcaaggcagcaatagggttgaggatcagctcatctttcagttttggtgggttcactttcaaaaggacaagcggatcatcagtcaagaaagaagaagaaatgctaacgggcaacctccaaacactgaaattaagagtacatgaagggtatgaagaattcacaatggttgggagaagagcaacagctattctcagaaaggcaaccaggagattgatccaattaatagtaagcgggagagacgagcagtcaattgctgaagcaataattgtggccatggtattctcacaagaggattgcatgatcaaggcagttaggggcgatctgaactttgtcaatagggcaaaccagagactgaatcccatgcaccaactcttgaggcatttccaaaaagatgcaaaagtgcttttccagaactggggaattgaaaccatcgacaatgtgatgggaatgatcggaatactgcccgacatgaccccaagcacggagatgtcactgagaggaataagagtcagcaagatgggagtagatgaatactctagcacggagagagtggtagtgagtattgaccgatttttgagggttagagatcaaagagggaacgtactattgtctcccgaagaagtcagtgaaacgcaaggaactgagaagttgacaataacttattcgtcatcaatgatgtgggagatcaatggccctgagtcagtgctagtcaacacttatcaatggataatcagaaactgggaagttgtgaaaattcaatggtcacaagaccccacaatgttatacaacaaaatggaatttgaaccatttcagtctcttgtccctaaggcaaccagaagccggtacagtggattcgtaaggacactgttccagcaaatgcgggatgtgcttgggacatttgacactgtccaaataataaaacttctcccctttgctgctgctccaccagaacagagcaggatgcaattttcttcattgactgtgaatgtgagaggatcagggttaaggatactggtaagaggcaattctccagtattcaattacaacaaggcaaccaaacgacttacggttcttggaaaggatgcaggtgcattgactgaagatccagatgaaggcacatctggggtggagtctgctgtcctgagaggatttctcattttaggcaaagaagacaagagatatggcccagcattaagcatcaatgaactgagcaatcttgcaaaaggagagaaagctaatgtgctaattgggcagggggacatagtgttggtaatgaaacgaaaacgggactctagcatacttactgacagccagacagcgaccaaaagaattcggatggccatcaattag---
>H1N1_Human_KU592792_A/Alaska/38/2014|2014.671
atggagagaataaaagagctgagagatctaatgtcgcagtcccgcactcgcgagatactcactaagaccactgtggaccatatggccataatcaaaaagtacacatcaggaaggcaagagaagaaccccgcactcagaatgaagtggatgatggcaatgaaatacccaattacggcagacaagagaataatggacataatcccagagaggaatgaacaaggacaaaccctctggagcaaaacaaacgatgctggatcagaccgagtgatggtatcacctctggccgtaacatggtggaataggaatggcccaacaacaagtacagttcattaccctaaggtatataaaacttatttcgaaaaggtcgaaaggttgaaacatggtaccttcggccctgtccacttcagaaatcaagttaaaataaggaggagagttgatacaaaccctggccatgcagatctcagtgcccaggaggcacaggatgtgattatggaagttgttttcccaaatgaagtgggggcaagaatactgacatcagagtcacagctggcaataacaaaagagaagaaagaagagctccagaattgtaaaattgctcccttgatggtggcgtacatgctagaaagagaattggtccgtaaaacaaggtttctcccggtagccggtgggacaggcagtgtttatattgaggtgttgcacttaacccaagggacgtgctgggagcagatgtacactccaggaggagaagtgagaaatgatgatgttgaccaaagtttgattatcgctgctagaaacatagtaagaagagcagcagtgtcagcagacccattagcatctctcttggaaatgtgccacagcacacagattggaggtgtgaagatggtggacatccttagacagaatccaactgaggaacaagccgtagaaatatgcaaggcagcaatagggttgaggatcagctcatctttcagttttggtgggttcactttcaaaaggacaagcggatcatcagtcaagaaagaagaagaaatgctaacgggcaacctccaaacactgaaattaagagtacatgaagggtatgaagaattcacaatggttgggagaagagcaacagctattctcagaaaggcaaccaggagattgatccaattaatagtaagcgggagagacgagcagtcaattgctgaagcaataattgtggccatggtattctcacaagaggattgcatgatcaaggcagttaggggcgatctgaactttgtcaatagggcaaaccagagactgaaccccatgcaccaactcttgaggcatttccaaaaagatgcaaaagtgcttttccagaactggggaattgaatccatcgacaatgtgatgggaatgatcggaatactgcccgacatgaccccaagcacggagatgtcgctgagagggataagagtcagcaagatgggagtagatgaatactccagcacggagagagtggtagtgagtattgaccgatttttgagggttagagatcaaagagggaacgtactattgtctcccgaagaagtcagtgaaacgcaaggaactgagaagttaacaataacttattcgtcatcaatgatgtgggagatcaatggccctgagtcagtgctagtcaacacttatcaatggataatcagaaactgggaaattgtgaaaattcaatggtcacaagaccccacaatgttatacaataaaatggaatttgaaccatttcagtctcttgtccctaaggcaaccagaagccggtacagtggattcgtaaggacactgttccagcaaatgcgggatgtgcttgggacatttgacactgtccaaataataaaacttctcccctttgctgctgctccaccagaacagagcaggatgcaattttcttcattgactgtgaatgtgagaggatcagggttgaggatactggtaagaggcaattctcccgtattcaattacaacaaggcaaccaaacgacttacggttcttggaaaggatgcaggtgcattgactgaagatccagatgaaggcacatctggggtggagtctgctgtcctgagaggatttctcattttaggcaaagaagacaagagatatggcccagcattaagcatcaatgaactgagcaatcttgcaaaaggagagaaagctaatgtgctaattgggcagggggacatagtgttggtaatgaaacgaaaacgggactctagcatacttactgacagccagacagcgaccaaaagaattcggatggccatcaattag---
>H5N1_Avian_EF205209_A/chicken/Tula/4/05|2005.500
atggagagaataaaggaattaagagatctaatgtcacagtcccgcactcgcgagatactaacaaaaaccactgtggaccatatggccataatcaagaaatacacatcaggaagacaagagaagaaccctgctctcagaatgaaatggatgatggcaatgaaatatccaatcacagcggacaagagaataatagagatgattcctgaaaggaatgaacaaggacagacactctggagcaagacaaatgatgctggatcggacagggtgatggtatctcccctagctgtaacttggtggaataggaatgggccgacgacaagtacagttcattatccaaaggtttacaaaacatactttgagaaggttgaaagattaaaccatggaaccttcggtcccgttcatttccgaaaccaagttaaaatacgccgccgagttgatacaaatcctggccatgcagatctcagtgctaaagaagcacaagatgtcatcatggaggtcgttttcccaaatgaagtgggagctagaatattgacttcagagtcacaattgacaataacgaaagagaagaaagaagagctccaagattgtaagattgctcccttaatggttgcatacatgttggaaagggaactggtccgcaaaaccagattcctaccggtagcaggcggaacaagcagtgtgtacattgaggtattgcatttgactcaaggaacctgctgggaacagatgtacactccaggcggagaagtaagaaatgacgatgttgaccagagtttgatcattgctgccagaaacattgttaggagagcaacggtatcagcggatccactggcatcactgctggagatgtgtcacagcacacaaattggtgggataaggatggtggacatccttaggcaaaatccaactgaggaacaagctgtggatatatgcaaagcagcaatgggtctgaggattagttcatcatttagctttggaggtttcactttcaaaagaacaagtggatcatccgtcatgaaggaagaggaagtgcttacaggcaacctccaaacattgaaaataagagtacatgaggggtatgaggaattcacaatggttgggcagagggcaacagctatcctgaggaaagcaactagaaggctgattcagttgatagtaagtggaagaaacgaacaatcaatcgctgaggcaatcattgtagcaatggtgttctcacaggaggattgcatgataaaagcagtccgaggcgatctaaatttcgtaaacagagcaaaccaaagattaaaccccatgcatcaactcctgagacattttcaaaaggacgcaaaagtgctatttcagaattggggaactgaacccattgataatgtcatggggatgatcggaatattacctgacatgactcccagcacagaactgtcactgagaggagtaagagttagtaaaatgggagtagatgaatattccagcactgagagagtagttgtaagcattgaccgcttcttaagggttcgagaccagcgggggaacgtactcttatctcccgaagaggtcagcgaaacccagggaacagagaagttgacaataacatattcatcatcaatgatgtgggaaatcaacggtcctgagtcagtgcttgttaacacctaccaatggatcatcagaaactgggagaccttgaaaattcagtggtctcaagaccccacgatgttgtacaataagatggagtttgaaccgttccaatccttggtacctaaagctgccagaggtcaatacagtggatttgtgagaacattattccaacaaatgcgtgacgtactggggacatttgatactgtccagataataaagctgctaccatttgcagcagccccaccggagcagagcagaatgcagttttcttctctaactgtgaatgtgagaggctcaggaatgagaatactcataaggggcaattcccctgtgttcaactacaataaggcaaccaaaagacttaccgttcttggaaaggacgcaggtgcattaacagaggatccagatgaggggacagccggagtggaatctgcagtactgagggggttcctaattctaggcaaggaggacaaaagatatggaccagcattgagcatcaatgaactgagcaatcttgcaaaaggggagaaagctaatgtgctgatagggcaaggagacgtggtgttggtaatgaaacggaaacgggactctagcatacttactgacagccagacagcgaccaaaagaattcggatggccatcaattag---
>H3N2_Swine_KT356666_A/swine/California/A01459014/2015|2015.208
atggagagaataaaggaactaagagacctaatgtcacagtcccgcactcgcgagatactcactaagaccactgtggaccatatggccataatcaagaaatacacatcaggaaggcaagagaagaatcccgcactcagaatgaagtggatgatggcgatgaaatacccaattacagcagacaggagaataatggacatgattccagagaggaatgaacaaggacaaatcctctggagcaaaacaaacgatgctggatcggaccgcgtgatggtatcacctctggctgtaacatggtggaataggaatggtccaacagcaagcacagttcactaccctaaggtatataaaacttatttcgaaaaagtcgaaaggttgaaacatggtaccttcggccctgtccacttcagaaatcaagttaaaataagaaggagggttgacacaaaccctggacatgcagatctcagtgccaaagaggcacaggatgtgatcatggaagttgttttcccaaatgaggtgggggcgagaatactgacatcagaatcacagctaacaataacaaaagaaaagaaagaagagctccaggattgtaaaattgctcccttgatggtggcatacatgctagaaagggagttagttcgtaagacgaggtttctcccggtggctggtggaacaggcagtgtttatattgaagtgctgcacttaactcagggaacatgttgggagcaaatgtacactccaggaggagaagtgaggaatgatgatgttgaccaaagtttgattatcgctgctaggaacatagtaagaagagcagcagtgtcagcagacccattagcatccctcttggaaatgtgccacagcacacagattggagggataaggatggtggacattcttagacagaatccaacggaggaacaagccgtagacatatgcaaggcagcaatggggctgaggattagctcatctttcagcttcggtggattcaccttcaaaagaacaagcggatcatcagttaaaaaagaggaagaaatgctcacgggcaacctccaaacactgaaaataagagtacatgaagggtatgaagaattcacaatggtcgggaaaagagcaacagctattctcagaaaggcaaccaggaggttgatacagttaatagtaagtgggagagacgagcagtcaattgctgaggcaataattgtggccatggtgttttcacaagaggattgcatgatcaaggcagttaggggcgatctgaactttgtcaatagggcaaaccagcgactgaatcccatgcatcaactcttgaggcatttccaaaaggatgcaaaagtgcttttccagaattggggagttgaacccatcgatagtgtgatgggaatgatcgggatattgcctgatatgacccctagtacggaaatgtcactgagagggataagagtcagcaaaatgggagtggatgaatattccagcacggagagagtggtagtgagcattgaccgatttttgagagttcgggatcaacgagggaacgtattgttgtctccagaagaggtcagcgagacacaaggaactgagaaattgacaataacttattcgtcatcaatgatgtgggagatcaatggtcctgagtcagtgctggtaaacacttatcaatggatcataaggaactgggaaagtctgaaaattcaatggtcacaagatcccactatgttatacaacagaatggaatttgaaccattccagtctcttgtccctaaggcaaccaggaatcgttacagtggattcgtgaggacactgttccagcaaatgcgggatgtgcttggaacatttgacactgcccaaataataaaacttctcccctttgctgctgctccaccggaacagagtaggatgcagttttcctctctgactgtgaatgtgagaggatcagggttgaggatactggtaagaggcaattctccggtgttcaattacaacaaagcaaccaaaaggcttacaatccttggaaaagatgcaggtgcgttgactgaagatccagatgaaggaacagcaggagtggagtctgctgttctgaggggattcctcattttgagcaaagaggacaagagatatggcccagcattaagcatcaatgaattgagcaatcttgcaaaaggagagaaggctaatgtgctaattgggcaaggagacgtggtgttggtaatgaaacggaaaagggactctagcatacttactgacagccagacagcgaccaaaagaattcggatggccatcaattag---
>H5N2_Avian_GQ923436_A/duck/Pennsylvania/446080-7/2006|2006.500
atggagagaataaaagaactaagagatctaatgtcacagtctcgcactcgcgagatactcaccaaaaccactgtagaccacatggccataatcaaaaagtacacatcaggaaggcaagagaagaaccctgcactcaggatgaagtggatgatggcaatgaaatatccaattacagcagacaagagaataatggagatgattcctgaaaggaatgaacagggacaaaccctttggagcaaaacaaatgatgctggctcagaccgagtgatggtatcacctctggctgtgacatggtggaataggaatggaccaacaactagcacagttcattatccaaaggtgtataaaacttatttcgaaaaagtcgagaggttgaaacacgggacctttggccctgttcacttcagaaatcaagttaaaataagacggagggtcgacataaaccctggtcacgcagacctcagtgccaaagaggcacaggatgtaatcatggaagtcgttttcccaaatgaagtgggagcgagaatactgacatcggagtcacaactgacgataacaaaagaaaagaaggaagaactccaggactgcaagattgcccctttgatggttgcatacatgctagagagggagttggtccgtaaaaccaggttcctcccagtggctggtggaacaagcagtgtctacattgaggtgctgcatttaacccaggggacatgctgggaacaaatgtacaacccaggaggggaagtgaggaatgatgatgttgaccaaagcttaattatcgctgccaggaacatagtaagaagagcaacagtatcagcagacccactagcatctctattggagatgtgtcacagcacacaaattggaggaataaggatggtagacattcttcggcaaaatccgacagaggaacaagctgtggatatatgcaaggcagcaatgggcttaaggattagctcatctttcagttttggcggattcactttcaaaagaacaagcgggtcgtcagttaagagagaagaagaagtgcttacgggcaaccttcaaacattgaaaataagagtacatgaggggtatgaagagttcacaatggttgggagaagagcaacagccattctcaggaaggcaaccagaagattgatccagctaatagtaagtgggagagacgagcaatcaattgctgaagcaataattgtggccatggtattttcacaagaggattgcatgatcaaggcagttcgaggcgatttgaattttgtcaatagagcaaaccagcggctaaacccaatgcatcaactcttgagacacttccaaaaagacgcgaaagtgcttttccaaaattggggaattgaacccattgacaatgtaatgggaatgatcgggatattacccgacatgactccaagtactgagatgtcgctgagggggataagagtcagtaagatgggagtagatgaatactccagcacagagagggtggtagtgagcattgatcgatttttaagagtccgggaccaacgggggaatgttctattgtcgcctgaagaagtcagcgagacacaaggaacagagaagctgacaataacttattcgtcatcaatgatgtgggagatcaatggccctgaatcggttttggtcaacacttatcagtggatcatcagaaattgggaaactgtaaaaattcaatggtcacaagaccccacgatgttatataacaagatggaattcgagccattccagtctctggtccctaaggcagccagaggtcaatacagtgggttcgtgaggacactattccagcagatgcgggatgtgcttggaacatttgacactgttcagataataaaacttctcccctttgctgctgccccaccagaacaaagtaggatgcaattctcctccctgactgtgaatgtgaggggatcaggaatgagaatactggtaaggggcaattccccagtgttcaattacaacaaggccaccaagaggctcacagttctcgggaaagatgcaggtgcattgaccgaagatccagatgaaggcacagctggagtggagtctgctgttttaagaggattcctcattttgggcaaagaagacaagagatatggcccagcattgagcatcaatgagctgagcaatcttgcaaagggagagaaggctaatgtgctaattgggcaaggagacgtggtgttggtaatgaaacggaaacgggactctagcatacttactgacagtcagacagcgaccaaaagaattcggatggccatcaattag---
>H7N9_Human_KY286416_A/Minhang/S01/2013|2013.156
atggaaagaataaaagaactaagagatttgatgtcacagtctcgcactcgcgagatactgacaaaaacaactgtggaccatatggccataatcaagaaatatacatcaggaagacaggagaagaatcctgcccttaggatgaagtggatgatggcaatgaaatatccaattacagcagacaaaaggataatggagatgatcccggaaagaaatgagcaaggtcagaccctttggagcaagacaaatgatgctggatcagacagagtgatggtgtcacctctggctgtgacgtggtggaacagaaatggaccaacgacaagcacagtccattatccaaaggtctataaaacctattttgaaaaggtcgaaaggctaaaacatggaaccttcggccccgttcacttcagaaaccaggttaaaatacgccgcagggtcgacataaacccgggccatgcagatcttagtgctaaagaagcacaagatgtcatcatggaggtcgtattcccaaacgaagttggagccagaatattgacatcagagtcacagttaacgattaccaaggaaaagaagaaggagcttcaggactgcaaaattgcccctttaatggtggcttacatgttggagagagaactggttcgcaaaacaagattcctaccagtagctggagggacaagcagcgtgtatatcgaggtgttgcatttgacccaagggacctgctgggagcaaatgtacacaccgggaggggaagtgagaaatgatgatgttgatcagagtttaattattgctgctagaaatattgttagaagagcaacagtatcagcagacccgttggcttcgcttttggagatgtgccatagtacacagattggcggggttaggatggttgacatccttagacaaaacccaacagaagaacaggctgtggatatatgtaaggcagcaatgggtctaaggatcagttcatccttcagctttggaggtttcactttcaaaaggacaagtgggtcatctgtcaaaagggaagaagaagtgctcacaggcaacctccaaacattgaaaataagagtacatgaaggatatgaggaattcacaatggtcgggcgaagagcaacagccattctaaggaaagcaaccagaagactgatccaactgatagtgagtgggaaagacgagcaatcaatcgccgaggcaatcatagtggcaatggtattctcacaagaggattgtatgataaaggcagtgagaggtgatttgaactttgtcaacagagcaaaccagcggctaaatcccatgcatcaactcctgaggcatttccaaaaggatgcaaaggtcctgtttcaaaactggggaattgaacccattgacaatgtaatggggatgatcggaatattgcctgacatgacccccagcacagagatgtcattgagaggagtgagagttagtaaaatgggagtagatgaatattccagcactgagagagtggtcgtgagtattgatcgtttcttgagggtccgagaccagaggggaaacgtactcctgtctcctgaagaggttagtgaaacacagggaacagaaaagctgactataacatattcatcgtccatgatgtgggagatcaatggtccggaatcagtgctagttaacacatatcaatggatcattagaaattgggaaactgtaaagattcaatggtcccaagatcctacaatgctatacaataagatggaatttgaaccctttcaatccctagtgcctaaagctgccagaggccaatatagtgggttcgtgagggttctattccaacagatgcgtgacgtactgggaacatttgacactgtccaaataataaagctattaccatttgcagcagccccgccggagcagagtaggatgcagttctcttctctaactgtgaatgtgaggggttccggaatgagaatagttgtgagaggcaattctcctgtgttcaactacaacaaggcaaccaagaggcttacggtgcttggaaaggatgcaggtgcattgatggaagaccccgatgagggaacagcaggagtggaatctgcggtattgaggggatttctgattctgggcaaagaagacaaaagatatgggccagcattgagcatcaacgaattgagcaatcttgcgaaaggagagaaggctaatgtgttgatagggcaaggagacgttgtgttggtgatgaaacggaaacgggactctagcatacttactgacagtcagacagcgaccaaaaggattcggatggccatcaattaa---
>H3N2_Human_KJ942695_A/Indiana/21/2012|2012.500
atggagagaataaaagaactaagagatctaatgtcgcagtcccgcactcgcgagatactcactaagaccactgtggaccatatggccataatcaaaaagtacacgtcaggaaggcaggagaagaaccccgcactcagaatgaagtggatgatggcaatgaaatacccaattacagcggacaggagaataatggacatgattccagagaggaatgaacaaggacaaaccctctggagcagaacaaacgatgctggatcggaccgtgtaatggtatcacccctggcagtgacatggtggaataggaatggcccaacaacaagcacagttcactaccctaaggtatacaaaacttatttcgaaaaagtcgaaaggttaaaacatggtacctttggccctgtccatttcagaaatcaagttaaaataaggaggagggttgacacaaaccctggtcatgcagatctcagtgccaaggaggcacaggatgtgatcatggaagttgttttcccaaatgaagtgggggcaagaatactgacatcagagtcacagctgacaataacaaaagaaaagaaagaagagctccaggattgtaaaattgctcccttgatggtggcatacatgctagaaagagaattggttcgtaagacgaggtttcttccggtggctggtggaacaagcagtgtttatattgaagtgttgcacttaactcagggaacatgctgggagcaaatgtacactccaggaggagaagtgagaaatgatgatgttgaccaaagtttgattatcgccgctagaaacatagtaagaagagcagcagtgtcagcagacccattagcatctctcttggaaatgtgccacagcacacaaattggaggaatacggatggtggacatccttaaacagaacccaacggaggaacaagccgtagacatatgcaaggcagcaatggggctgaggattagctcctctttcagctttggtgggttcaccttcaaaaggacaagcggatcatctgttaagaaagaagaagaagtgctcacgggcaacctccaaacactgaaaataagagtacatgaaggatatgaggaattcacaatggtcgggagaagagcaacagctattctcagaaaggcaaccaggagattgatccagttaatagtaagtgggagagacgatcaatcaattgctgaggcaataattgtggccatggtattttcacaagaggattgcatgatcaaggcagttaggggcgatctgaactttgtcaatagggcaaaccagcgactgaatcccatgcaccaactcttgaggcatttccaaaaggatgcaaaagtgcttttccagaactgggggattgaacccatcgacagtgtaatgggaatgatcggaatattgcctgatatgaccccaagcacggaaatgtcgctgaggggtataagagtcagcaaaatgggagtagatgaatattccagtacggagagagtggtagtgagcattgaccgatatttgagagttcgagatcaacgagggaacgtactattgtcccccgaagaggtcagcgagacacagggaactgagaaattgacaataacttattcgtcatcaatgatgtgggagatcaatggtcctgagtcagtgctggtcaacacttatcaatggattataaggaactgggaaagcttgaaaattcaatggtcacaggatcccacgatgttatacaacaaattggaatttgaaccattccagtctcttgtccctaaggcaaccagaagtcgttacagtggattcgtgaggacactgttccagcaaatgcgggatgtgcttggaacatttgatactgtccaaataataaaacttctcccctttgctgctgctccaccggaacagagtaggatgcagttctcctcgctgactgtgaatgtgagaggatcaggactgaggatactggtaagaggcaactctccagtgttcaattacaacaaagcaaccaaaaggcttacaatccttggaaaagatgcaggtgcattgactgacgatccagacgaaggcacagctggagtggagtctgctgtcctgaggggattcctcattttgggtaaagaagacaagagatatggcccagcattaagcatcaatgaactgagcaatcttgcaaaaggagagaaggctaatgtgctaattgggcaaggagacgtggtgttggtaatgaaacggaaacgggactctagcatacttactgacagccagacagcgaccaaaaggattcggatggccatcaattag---
>H1N1_Human_CY261810_A/Maryland/88/2017|2017.836
atggagagaataaaagagctgagagatctaatgtcgcagtcccgcactcgcgagatactcactaagaccactgtggaccatatggccatcatcaaaaagtacacatcgggaaggcaagagaagaaccccgcactcagaatgaagtggatgatggcaatgaaatacccaattacggcagacaagagaataatggacataatcccagagaggaatgaacaaggacaaaccctctggagcaaaacaaacgatgctggatcagaccgagtgatggtatcacctctggccgtaacatggtggaataggaatggcccaacaacaagtacagttcattaccctaaggtatataaaacttatttcgaaaaggtcgaaaggttgaaacatggtaccttcggccctgtccacttcagaaatcaagttaaaataaggaggagagttgatacaaaccctggccatgcagatctcagtgccaaggaggcacaggatgtgattatggaagttgttttcccaaatgaagtgggggcaagaatactgacatcagagtcacagctggcaataacaaaagagaagaaagaagagctccagaattgtaaaattgctcccttgatggtggcgtacatgctagaaagagaactggtccgtaaaacaaggtttctcccggtagccggtgggaccggcagtgtttatattgaggtgttgcacttgacccaagggacgtgctgggagcagatgtacactccaggaggagaagtgagaaatgatgatgttgaccaaagcttgattatcgctgctagaaacatagtaagaagagcagcagtgtcagcagacccattagcatctctcttggaaatgtgccacagcacacagattggaggtgtgaagatggtggacatccttaaacagaatccaactgaggagcaagccgtagacatatgcaaggcagcaatagggttgaggatcagctcatctttcagttttggtgggttcactttcaaaaggacaagcggatcatcagtcaagaaagaagaagaaatgctaacgggcaacctccaaacactgaaattaagagtacatgaagggtatgaagaattcacaatggttgggagaagagcaacagctattctcagaaaggcaaccaggagattgatccaattaatagtaagcgggagagacgagcagtcaatagctgaagcaataattgtggccatggtattctcacaagaggattgcatgatcaaagcagttaggggcgatctgaactttgtcaatagggcaaaccagagactgaatcccatgcaccaactcttgaggcatttccaaaaagatgcaaaagtgcttttccagaactggggaattgaaaccatcgacaatgtgatgggaatgataggaatactgcccgacatgaccccaagcacggagatgtcactgagaggaataagagtcagcaagatgggagtagatgaatactccagcacggagagagtggtagtgagtattgaccgatttttgagggttagagatcaaagaggaaacgtactattgtctcccgaagaagtcagtgaaacgcaaggaactgagaagttgacaataacttattcgtcatcaatgatgtgggagatcaacggccctgagtcagtgctagtcaacacttatcaatggataatcagaaactgggaaattgtgaaaattcaatggtcacaagaccccacaatgttatacaacaaaatggaatttgaaccatttcagtctcttgtccctaaggcaaccagaagccggtacagtggattcgtaaggacactgttccagcaaatgagggatgtgcttgggacatttgacactgtccaaataataaaacttctcccctttgctgctgctccaccagaacagagcaggatgcaattttcttcattgactgtgaatgtgagaggatcagggttaaggatactggtaagaggcaattctccagtattcaattacaacaaggcaaccaaacgacttacggttcttggaaaggatgcaggtgcattgactgaagatccagatgaaggcacatctggggtggagtctgctgtcctgagaggattcctcattttaggcaaagaagacaagagatatggcccagcattaagcatcaatgaactgagcaatcttgcaaaaggagagaaagctaatgtgctaattgggcagggggacatagtgttggtaatgaaacgaaaacgggactctagcatacttactgacagccagacagcgaccaaaagaattcggatggccatcaattag---
>H2N3_Avian_CY117242_A/mallard/Ontario/56/1976|1976.500
atggagagaataaaagaactaagagacctaatgtcacagtcccgcactcgcgagatactcaccaaaaccactgtggaccatatggccataatcaagaagtacacatcaggaagacaagagaagaaccccgcactcaggatgaagtggatgatggcaatgaaatatccaataacggcagacaagaggataatggagatgattcctgaaaggaatgaacaagggcaaaccctctggagcaaaacaaacgacgccggctcagaccgagtgatggtatcgcctctggctgtgacatggtggaataggaatggaccaacaacaagtacagttcactatccaaaggtctataaaacttatttcgaaaaggtcgaacggttaaagcatgggacctttggccccgtccacttcaggaatcaagttaaaataagacggagagttgacacaaaccctggccacgcagacctcagtgccaaagaagcacaggatgtaatcatggaggttgttttcccaaatgaagtgggagccagaatactaacatcggagtcacaactaacaataacaaaagagaaaaaggaagaactccaggattgtaaaattgcccccttgatggtagcatacatgctagaacgagagttggtccgtaaaacgagattcctcccagtggctggtgggacaagcagtgtatatattgaggtgttgcatttaacccagggaacatgctgggagcagatgtacaccccaggaggggaagtgagaaatgatgatgttgaccaaagcttaattatcgctgccaggaacatagtgagaagagcaacggtatcagcagacccactagcatctctattggagatgtgccacagcacacagattggtggaataaggatggtagacatccttaggcaaaatccaacagaggaacaagctgtggatatatgcaaggcagcaatgggcttgaggattagctcatctttcagcttcggtggattcacctttaaaagaacaagcgggtcgtcagtcaagagggaagaagaagtgcttacaggcaaccttcaaacattgaaaatacgagtgcatgaggggtatgaagagttcacaatggttgggagaagagcaacagctattctcagaaaggcaaccaggagattgattcagctaatagtaagtgggagagacgaacagtcaatagctgaagcaataattgtggccatggtattttcacaagaggactgcatgattaaggcagttcggggtgatctgaactttgtcaatagggcaaaccagcgattgaaccccatgcatcaactcctgaggcatttccaaaaggatgcaaaagtgctcttccaaaactggggaattgaacccattgacaatgtgatgggaatgatcgggatattacctgacatgaccccaagtactgagatgtcgctgaggggaataagggtcagcaaaatgggagtagatgaatactccagcacagagagagtagtggtgagcattgaccgttttttaagggttcgggatcaacggggaaacgtactactgtcacctgaggaagtcagcgagacacaagggacagagaaactgacaataacttattcatcatcaatgatgtgggagatcaatggtcctgagtcagtgttggtcaatacttaccaatggatcatcagaaactgggaaactgtgaaaattcaatggtcacaggatcccacaatgttatacaataagatggaattcgagccatttcagtctctggtccctaaggcagccagaggtcaatacagcggattcgtgagaacactgttccaacagatgcgggatgtgcttgggacatttgacactgttcagataataaaacttctcccctttgctgctgctccaccggaacagagtaggatgcagttctcctccctgactgtgaatgtgagaggatcaggaatgaggatactggtaagaggcaactctccagtgttcaattacaacaaggccaccaagagactcacagtcctcggaaaagatgcaggtgcattaactgaagatccagatgaaggcacagctggagtggagtctgctgttttgagagggttcctcattttgggcaaggaagacaagagatatggccctgcattaagcatcaatgaactgagcaatcttgcgaagggagagaaggctaatgtgctaattgggcaaggagacgtggtgttggtgatgaaacggaaacgggactctagcatacttactgacagccagacagcgaccaaaagaattcggatggccatcaattag---
>H1N1_Human_MH126013_A/Minnesota/06/2018|2018.025
atggagagaataaaagagctgagagatctaatgtcgcagtcccgcactcgcgagatactcactaagaccactgtggaccatatggccatcatcaaaaagtacacatcgggaaggcaagagaagaaccccgcactcagaatgaagtggatgatggcaatgaaatacccaattacggcagacaagagaataatggacataatcccagagaggaatgaacaaggacaaaccctctggagcaaaacaaacgatgctggatcagaccgagtgatggtatcacctctggccgtaacatggtggaataggaatggcccaacaacaagtacagttcattaccctaaggtatataaaacttatttcgaaaaggtcgaaaggttgaaacatggtaccttcggccctgtccacttcagaaatcaagttaaaataaggaggagagttgatacaaaccctggccatgcagatctcagtgccaaggaggcacaggatgtgattatggaagttgttttcccaaatgaagtgggggcaagaatactgacatcagagtcacagctggcaataacaaaagagaagaaagaagaactccagaattgtaaaattgctcccttgatggtggcgtacatgctagaaagagaattggtccgtaaaacaaggtttctcccggtagccggtgggacaggcagtgtttatattgaggtgttgcacttgacccaagggacgtgctgggagcagatgtacactccaggaggagaagtgagaaatgatgatgttgaccaaagcttgattatcgctgctagaaacatagtaagaagagcagcagtgtcaacagacccattagcatctctcttggaaatgtgccacagcacacagattggaggtgtgaagatggtggacatccttaaacagaatccaactgaggagcaagccgtagacatatgcaaggcagcaatagggttgaggatcagctcatctttcagttttggtgggttcactttcaaaaggacaagcggatcatcagtcaagaaagaagaagaaatgctaacgggcaacctccaaacactgaaattaagagtacatgaagggtatgaagaattcacaatggttgggagaagagcaacagctattctcagaaaagcaaccaggagattgatccaattaatagtaagcgggagagacgagcagtcaatagctgaagcaataattgtggccatggtattctcacaagaggattgcatgatcaaagcagttaggggcgatctgaactttgtcaatagggcaaaccagagactgaatcccatgcaccaactcttgaggcatttccaaaaagatgcaaaagtgcttttccagaactggggaattgaaaccatcgacaatgtgatgggaatgatcggaatactgcccgacatgaccccaagcacggagatgtcactgagaggaataagagtcagcaagatgggagtagatgaatactccagcacggagagagtggtagtgagtattgaccgatttttgagggttagagatcaaagaggaaacgtactattgtctcccgaagaagtcagtgaaacgcaaggaactgagaagttgacaataacttattcgtcatcaatgatgtgggagatcaacggccctgagtcagtgctaatcaacacttatcaatggataatcagaaactgggaaattgtgaaaattcaatggtcacaagaccccacaatgttatacaacaaaatggaatttgaaccatttcagtctcttgtccctaaggcaaccagaagccggtacagtggattcgtaaggacactgttccagcaaatgagggatgtgcttgggacatttgacactgtccaaataataaaacttctcccctttgctgctgctccaccagaacagagcaggatgcaattttcttcattgactgtgaatgtgagaggatcagggttaaggatactggtaagaggcaattctccagtattcaattacaacaaggcaaccaaacgacttacggttcttggaaaggatgcaggtgcattgactgaagatccagatgaaggcaaatctggggtggagtctgctgtcctgagaggattcctcattttaggcaaagaagacaagagatatggcccagcattaagcatcaatgaactgagcaatcttgcaaaaggagagaaagctaatgtgctaattgggcagggggacatagtsttggtaatgaaacgaaaacgggactctagcatacttactgacagccagacagcgaccaaaagaattcggatggccatcaattag---
>H2N5_Avian_CY003878_A/mallard/Alberta/884/1984|1984.633
atggagagaataaaagaactaagagatctaatgtcacagtcccgcacccgcgagatactcaccaaaaccactgtggaccatatggccataatcaaaaaatacacatcaggaagacaagagaagaatcctgcactcagaatgaagtggatgatggcaatgaaatatccaattacggcagataaaaggataatggaaatgattcctgagagaaatgaacaaggacaaaccctttggagtaaaacaaatgatgccggctcagaccgagtgatggtatcacctctggccgtgacatggtggaataggaatggaccaacaacaagtacagttcactatccaaaggtctataaaacttattttgaaaaaatcgaaagattaaaacatgggacctttggccccgttcacttcaggaatcaaattaagataagacggagggttgacataaaccctggccacgctgacctcagtgccaaagaggcgcaggatgtaatcatggaagttgttttcccaaatgaagtgggagccagaatactaacatcggaatcacaattgacaataacaaaagagaaaaaggaagaactccaggattgtaaaattgcccccttgatggtagcatacatgctagaaagagagttagtccgcaaaacgaggttcctcccagtggctggtggaacaagcagtgtgtatattgaggtcttgcacttaacccagggaacatgctgggagcaaatgtacactccaggaggggaggtgagaaacgatgatgttgaccaaagcttaattattgctgccaggaacatagtgagaagagcaacagtatcggcagacccactagcatctctattggagatgtgccacagcacacagattggtggaataaggatggtagatatccttaggcagaatccaacagaggaacaagccgtggatatatgtaaggcagcaatgggcttgaggattagctcatctttcagcttcggtggattcaccttcaaaagaaccagcgggtcgtcagtcaagagagaagaagaagtgcttacgggcaaccttcagacactgaaaataagagtgcatgaggggtatgaagagttcacaatggtcgggagaagagcaacagctattctcagaaaggcaaccaggagattgatccagctaatagtaagtgggagagacgaacagtcaattgccgaagcaataattgtggccatggtattttcacaagaggattgcatgatcaaggcagttcggggtgatctgaacttcgtcaatagagcaaaccagcgactgaaccccatgcatcaactcttgagacatttccaaaaggatgcaaaagtgcttttccaaaactggggaattgaacccatcgacaatgtgatgggaatgatcggaatattgcctgacatgaccccaagtactgagatgtcgctgagggggataagagtcagcaaaatgggagtagatgaatactccagcacagagagagtggtggtgagcattgaccgatttttaagagttcgggatcaaaggggaaacgtactattgtcacccgaagaagtcagcgagacacagggaacagagaagctgacaataacttactcatcatcaatgatgtgggagatcaacggccctgagtcagtgttggtcaatacttatcaatggatcatcaggaactgggagactgtgaaaattcaatggtcacaggatcccacaatgttatataataagatggaattcgagccatttcagtctctggtccctaaggcagccagaagtcaatacagcggatttgtgaggacactgttccagcagatgcgagatgtgcttgggacatttgatactgttcagataataaaactcctcccctttgctgctgccccaccggaacagagtaggatgcagttctcctccttgactgtgaatgtcagaggatcaggaatgaggatactggtaagaggcaattctccggtattcaattacaacaaggccaccaagaggcttacagttctcggaaaagatgcaggtgcattaaccgaagatccagatgaaggcacagctggggtggagtctgctgttctgagaggattcctcattttgggcaaagaagacaagagatatggcccagcactaagcatcaatgagctgagcaatcttgcaaaaggagagaaggctaatgtgctaattgggcaaggagacgtggtgttggtaatgaaacggaaacgggactctagcatacttactgacagccagacagcgaccaaaagaattcggatggccatcaattag---
>H1N1_Human_KT836917_A/South_Dakota/16/2015|2015.197
atggagagaataaaagaactgagagatctaatgtcgcagtcccgcactcgcgagatactcactaagaccactgtggaccatatggccataatcaaaaagtacacatcaggaaggcaagagaagaaccctgcactcagaatgaagtggatgatggcaatgaaatacccaattacggcagacaagagaataatggacataatcccagagaggaatgaacaaggacaaaccctctggagcaaaacaaacgatgctggatcagaccgagtgatggtatcacctctggccgtaacatggtggaataggaatggcccaacaacaaatacagttcattaccctaaggtatataaaacttatttcgaaaaggtcgaaaggttgaaacatggtaccttcggccctgtccacttcagaaatcaagttaaaataaggaggagagttgatacaaaccctggccatgcagatctcagtgccaaggaggcacaggatgtgattatggaagttgttttcccaaatgaagtgggggcaagaatactgacatcagagtcacagctgacaataacaaaagagaagaaagaagagctccagaattgtaaaattgctcccttgatggtggcgtacatgctagaaagagaattggtccgtaaaacaaggtttctcccggtagccggtgggacaggcagtgtttatattgaggtgttgcacttaacccaagggacgtgctgggagcagatgtacactccaggaggagaagtgagaaatgatgatgttgaccaaagtttgattatcgctgctagaaacatagtaagaagagcagcagtgtcagcagacccattagcatctctcttggaaatgtgccacagcacacagattggaggtgtgaagatggtggacatccttagacagaatccaactgaggaacaagccgtagacatatgcaaggcagcaatagggttgaggatcagctcatctttcagttttggtggattcactttcaaaaggacaagcggatcatcagtcaagaaagaggaagaaatgctaacgggcaacctccaaacactgaaattaagagtacatgaaggatatgaagaattcacaatggttgggagaagagcaacagctattctcagaaaggcaaccaggagattgatccaattaatagtaagcgggagagacgagcagtcaattgctgaagcaataattgtggccatggtattctcacaagaggattgcatgatcaaggcagttaggggcgatctgaactttgtcaatagggcaaaccagagactgaatcctatgcaccaactcttgaggcatttccaaaaagatgcaaaagtgcttttccagaactggggaattgaatccatcgacaatgtgatgggaatgatcgggatactgcccgacatgaccccaagcacggagatgtcgctgagagggataagagtcagcaagatgggagtagatgaatactccagcacggagagagtggtagtgagtattgaccgatttttgagggttagagatcaaagagggaacgtactattgtctcccgaagaagtcagtgaaacgcaaggaactgagaagttgacaataacttattcgtcatcaatgatgtgggagatcaatggccctgagtcagtgctagtcaacacttatcaatggataatcagaaactgggaaattgtgaaaattcaatggtcacaagaccccacaatgttatacaataaaatggaatttgaaccatttcagtctcttgtccctaaggcaaccagaagccggtacagtggattcgtaaggacactgttccagcaaatgcgggatgtgcttgggacatttgacactgtccaaataataaaacttctcccctttgctgctgctccaccagaacagagcaggatgcaattttcttcattgactgtgaatgtgagaggatcagggttgaggatactggtaagaggcaattctccagtattcaattacaacaaggcaaccaaacgacttacggttcttggaaaggatgcaggtgcattgactgaagatccagatgaaggcacatctggggtggagtctgctgtcctgagaggatttctcattttaggcaaagaagacaagagatatggcccagcattaagcatcaatgaactgagcaatcttgcaaaaggagagaaagctaatgtgctaattgggcagggggacatagtgttggtaatgaaacgaaaacgggactctagcatacttactgacagccagacagcgaccaaaagaattcggatggccatcaattag---
>H9N2_Avian_CY184180_A/mallard/Sweden/99668/2009|2009.710
atggagagaataaaagagctaagagatttgatgtcgcagtctcgcactcgcgagatactgacaaaaaccactgtggaccatatggccataataaagaaatatacgtcaggaagacaggagaagaatcctgctcttaggatgaaatggatgatggcaatgaaatacccgattacagcagacaaaaggataatggagatggtccctgaaagaaatgagcaaggtcagactctctggagcaaaacaaatgatgctggatcagacagggtgatggtgtcacctctggctgtgacatggtggaatagaaatgggccaacgacaagtacagtccattacccaaaggtctacaaaacctattttgaaaagatcgaaaggttaaaacatggaaccttcggtcccgtccactttcgaaatcaggttaaaatacgccgcagagttgacataaacccgggccatgcagatctcagtgctaaagaagcacaagatgtcatcatggaggtcgttttcccaaacgaagttggagccaggatattgacatcagagtcacaattaacaataacaaaagaaaagaaggaagagcttcaggattgtaagattgcccctttgatggtggcatacatgttggagagagaactggtccgcaaaaccagattcctaccagtagctggcggaacaagcagcgtgtatatcgaggtgttgcatttgactcaagggacctgctgggaacaaatgtacacaccgggaggggaggtgagaaatgatgatgttgatcagagtttgattattgctgctagaaatattgttaggagagcaacagtatcagcagacccattggcctcgcttttggagatgtgccatagtacacaaattggcgggataaggatggtagacattcttaggcaaaacccaacagaagagcaagctgtggatatatgcaaagcagcaatgggtctaagaatcagttcatccttcagctttggaggtttcactttcaaaaggacaagtggatcatctgtcaaaagagaagaagaagtgctcacaggcaacctccaaacattgaaaataagagtacatgaaggatatgaggaattcacaatggttgggcgaagggcaactgccattctaaggaaagcaaccagaaggctgatccagttaatagtgagtgggagagacgagcagtcaatcgccgaagcgatcatagtggcaatggttttctcacaagaagattgcatgataaaagcagtacgaggtgacttgaattttgttaacagagcgaaccagcgactaaatcctatgcatcaactcctgaggcatttccaaaaagatgcaaaggtactgtttcaaaactggggaatcgaacccattgacaatgtcatggggatgatcggaatattgcctgacatgacccccagtacagagatgtcactgagaggagtgagagtcagtaaaatgggagtggatgaatattccagtactgagagagtggtcgtgagcattgatcgtttcttgagggtccgagaccagaggggagatgtgctcttgtctcctgaagaggttagtgagacacagggaacagagaagctgacgataacatattcatcgtccatgatgtgggagatcaatggtccagaatcagtgctggtcaacacatatcaatggatcattagaaattgggaaactgtgaagattcagtggtcccaagaccctacaatgttatacaataagatggagtttgagcccttccaatccttggtgcccaaggctgccaggggccaatatagtggatttgtgagaacactattccagcagatgcgtgatgtgttggggacatttgacactgtccaaataataaaactcctaccatttgcagcagccccaccggaacagagtaggatgcagttctcttctctgactgtgaacgtaaggggttcaggaatgagaatacttgtgagaggcaactcccctgtgttcaactataataaggcaaccaagaggctcacagtccttggaaaggatgcaggtgctttgacagaagatccagatgagggaacagcaggagtggaatctgcggtattaagaggatttctaattctgggcaaggaagacaaaagatatggaccagcattgagcatcaacgaattgagcaatcttgcgaaaggggaaaaggctaatgtgttgatagggcaaggagacgtagtgttggtaatgaaacggaaacgggactctagcatacttactgacagccagacagcgaccaaaagaattcggatggccatcaattag---
>H3N2_Swine_HQ734213_A/swine/Pennsylvania/62170-2/2010|2010.814
atggagagaataaaagaactaagagatctaatgtcgcagtcccgcactcgcgagatactcactaagaccactgtggaccatatggccataatcaaaaagtacacgtcaggaaggcaggagaagaaccccgcactcagaatgaagtggatgatggcaatgaaatacccaattacagcagacaggagaataatggacatgattccagagaggaatgaacaaggacaaaccctctggagcaaaacaaacgatgctggatcggaccgtgtgatggtatcacccctggccgtaacatggtggaataggaatggcccaacaacaagcacagttcactaccctaaggtatacaaaacttatttcgaaaaagtcgaaaggttaaaacatggtacctttggccctgtccacttcagaaatcaagttaaaataaggaggagggttgacacaaaccctggtcatgcagatctcagtgccaaggaggcacaggatgtgatcatggaagttgttttcccaaatgaagtgggggcaagaatactgacatcagagtcacagctgacaataacaaaagaaaagaaagaagagctccaggattgtaaaattgctcccttgatggtggcatacatgctagaaagagaattggttcgtaagacgaggtttcttccggtggctggtggaacaagcagtgtttatattgaagtgctgcacttaactcagggaacatgctgggagcaaatgtacactccaggaggagaagtgagaaatgatgatgttgaccaaagtttgattatcgccgctagaaacatagtaagaagagcagcagtgtcagcagacccattagcatctctcttggaaatgtgccacagcacacaaattggaggaataaggatgatggacatccttagacagaacccaacggaggaacaagccgtagacatatgcaaggcagcaatggggctgaggattagctcctctttcagctttggtgggttcaccttcaaaaggacaagcggatcatctgttaagaaagaagaagaagtgctcacgggcaacctccaaacactgaaaataagagtacatgaaggatatgaggaattcacaatggtcgggagaagagcaacagctattctcagaaaagcaaccaggagattgatccagttaatagtaagtgggagagacgatcagtcaattgctgaggcaataattgtggccatggtattttcacaagaggattgcatgatcaaggcagttaggggcgatctgaactttgtcaatagggcaaaccagcgactgaatcccatgcaccaactcttgaggcatttccaaaaggatgcaaaagtgcttttccagaactgggggattgaacccatcgacagtgtaatgggaatgatcggaatattgcctgatatgaccccaagcacggaaatgtcgctgagaggtataagagtcagcaaaatgggagtagatgaatattccagtacggagagagtggtagtgagcattgaccgatttttgagagttcgggatcaacgagggaacgtactattgtcccccgaagaggtcagcgagacacagggaactgagaaattgacaataacttattcgtcatcaatgatgtgggagatcaatggtcctgagtcagtgctggtcaacacttatcaatggatcataaggaactgggaaagcttgaaaattcaatggtcacaggatcccacgatgttatacaacaaaatggaatttgaaccattccagtctcttgtccctaaggcaaccagaagtcgttacagtggattcgtgaggacactgttccagcaaatgcgggatgtgcttggaacatttgatactgtccaaataataaaacttctcccctttgctgctgctccaccggaacagagtaggatgcagttctcctcgctgactgtgaatgtgagaggatcagggctgaggatactggtaagaggcaactctccagtgttcaattacaacaaagcaaccaaaaggcttacaatccttggaaaagatgcaggtgcattgactgaagatccagatgaaggcacagctggagtggagtctgctgtcctgaggggattcctcattttgggtaaagaagacaagagatatggcccagcattaagcatcaatgaactgagcaatcttgcaaaaggagagaaggctaatgtgctaattgggcaaggagacgtggtgttggtaatgaaacggaaacgggactctagcatacttactgacagccagacagcgaccaaaaggattcggatggccatcaattag---
>H1N1_Human_CY026858_A/Ohio/UR06-0341/2007|2007.134
atggaaagaataaaagagctaagaaatctgatgtcacaatctcgcactcgcgagatacttaccaaaactactgtagaccacatggccataatcaagaaatacacatcaggaagacaggagaaaaacccatcacttaggatgaaatggatgatggcaatgaaatacccaattacagctgataaaaggataacggaaatgattcctgaaagaaatgagcaaggacaaacactatggagtaaaatgaacgatgcaggatcagaccgagtgatgatatcacccctggctgtgacatggtggaacagaaatggaccagtggcaaatactattcactatccaaaaatctacaaaacttactttgaaaaggttgaaaggttaaaacatggaacctttggccctgtacactttagaaaccaagtcaaaatacgccgaagagtcgacataaatcctggtcatgcagacctcagcgccaaggaggcacaggatgtaattatggaagttgttttccctaatgaagtgggagccagaatactgacatcagaatcgcaattaacgataaccaaggagaaaaaagaagaactccaggattgcaaaatttcccctttgatggttgcatacatgttagagagggaacttgtccgcaaaacaagatttctcccggttgcaggtggaacaagcagtgtgtacattgaagttttgcatttaacacaggggacatgctgggagcagatgtacactccaggtggggaagtgaggaatgatgatgttgatcaaagcctaattattgctgctaggaacatagtgagaagagctgcagtatcagcagatccactagcatctttattagaaatgtgccatagcacacagattggtggaacaaggatggtggatattctcaggcaaaatccaacagaagaacaagctgtgggcatatgcaaagcagcaatggggctgagaatcagttcatccttcagttttggcggattcacatttaagagaacaagtggatcatcagtcaagagggaggaagaagtgctcacgggcaatctgcaaacattgaagctaactgtgcatgagggatatgaagaattcacaatggttgggaaaagggcaacagctatactcaaaaaagcaaccaggagattgattcaactaatagtgagtggaagagacgaacagtcaatagtcgaagcaatagttgtagcaatggtattctcacaagaagattgcatgataaaagcagttagaggtgatctgaatttcgttaatagagcaaatcagcggttgaatcccatgcatcaacttttgagacattttcagaaggatgctaaagtacttttcttaaattggggaattgaacatattgacaatgtgatgggaatgattgggatattacctgatatgactccaagtaccgagatgtcaatgagaggagtgagagtcagcaaaatgggtgtagatgaatactccaatgctgaaagggtagtggtgagcattgaccgttttttgagagtccgggaccaaagaggaaatgtactactgtctccagaggaagtcagtgaaacacaaggaacagagaaactgacaataacttactcttcatcattgatgtgggagatcaatggccctgagtcagttttgatcaatacctatcagtggatcatcagaaactgggagactgttaaaattcagtggtctcagaaccccacgatgctatacaataaaatggaatttgaaccatttcaatctctagtccccaaggccattagaggccaatacagtgggtttgttagaactctatttcaacaaatgagggatgtgctcgggacctttgatacaactcagataataaaacttcttccctttgcagccgctccaccaaagcaaagtagaatgcaattctcgtcattaactgtgaatgtgaggggatcaggaatgagaatacttgtgaggggtaattctccagtattcaattacaacaagaccactaagagactcacaatccttggaaaggatgctggcactttaactgaagacccagatgaaggcacagctggagtggaatctgctgttttaaggggattcctcattctaggcaaagaagatagaagatatggaccagcattaagcatcaatgaattgagcaaccttgcgaaaggggaaaaagctaatgtgctaattgggcaaggggatgtagtgttggtaatgaaacgaaaacgggactctagcatacttactgacagccagacagcgaccaaaagaattcggatggccatcaattaa---
>H6N2_Avian_KJ200668_A/chicken/Guangdong/S1453/2010|2010.173
atggaaagaataaaagaactaagagatctcatgtcacagtctcgcactcgcgagatactgacaaaaaccactgtggaccatatggccataatcaaaaaatacacgtcaggaagacaggagaagaatcctgctctcagaatgaaatggatgatggcgatgaaatacccaattacggctgacaaaaggataatggaaatgattcctgaacgaaatgaacaaggtcaaactctttggagcaagacaaatgatgccggatcagacagagtaatggtatcacctctggctgtgacgtggtggaacaggaatgggccaacaacaagcacagtccattatccaaaggtatacaaaacctactttgaaaaggttgaaagattaaaaaacggaacctttggccccgttcatttcaggaatcaagttaaaatacgccgcagggttgacataaatccaggccatgcagatctcagtgctaaagaagcacaagatgttataatggaggttgttttcccaaacgaagtcggagctaggatactgacatcagaatcacaattgacaataacaaaggaaaagaaagaagaactccaggattgtaagattgctcctttgatggtggcatatatgttggaaagagagctggttcgcaagacaagattcctaccagtggctggcggaacaagcagcgtgtatatagaagtgttacatttgactcaagggacctgctgggaacaaatgtatacaccaggaggggaagtgagaaatgatgacattgaccagagtctaatcattgctgctagaaacattgtaaggagagccacagtgtcagcagacccgctggcttcgctcttggagatgtgccacagcacacaaattggaggaataagaatggtagacattcttagacaaaatccaacagaagagcaagctgttgatatatgcaaggcagcaatgggtctgagaatcagttcttcattcagttttggaggtttcactttcaaaagaacaagtggttcttctatcaaaagagaggaagaagtgcttacaggcaaccttcaaacattgaaaataagagtgcatgaagggtatgaggaattcacaatggttgggcgaagagcaacagcaattctaaggaaagcaaccaggaggctgattcaactgatagtaagtgggagagacgaacaatcaatcgctgaagcaatcattgtagcaatggtattctcacaagaggactgtatgataaaggcagtccgaggcgatttgaactttgtaaacagggcaaaccaacggctgaaccctatgcaccagctcctgaggcacttccaaaaggacgcaaaagtgttgtttcagaactggggaattgagcccatcgacaatgtaatgggaatggttggaatattgcctgacatgactcccagcacggaaatgtcattaagaggagtgagagtcagtaaaatgggagtagacgaatattctaacactgaaagagtggtcgtgaacattgatcgttttctaagagtccgagatcagcaggggaacgtactcctatcccctgaagaagttagtgaaacgcagggaacggaaaagttaacaataacatattcatcatctatgatgtgggagatcaatggcccagaatcagtgttagttaacacataccaatggatcattaggaattgggagagtgtgaagatccaatggtcccaagaccctactatgttatacaataaaatggaattcgaaccctttcaatctttggtacctaaagctgccagaggccaatacagtgggtttgtgagaacgctattccagcaaatgcgtgatgtgctgggaacatttgacactgttcaaataataaagctgctaccatttgcagcagcaccaccggaacaaagcagaatgcagttttcttctctgacagtgaatgtacgaggatctggaatgaggatacttgtaagaggtaactcccctgtgtttaactacaacaaatcaactaagaggcttacagtcctcgggaaagatgcgggtgcacttatagaagacccagaggagggagcagcaggagtagaatctgcagtattgagaggatttctaatcctaggcaaagaggacaagagatatggaccagcattgagcattaacgaattgagcaatcttgcgaaaggggagaaagctaatgtattgatagggcaaggagacgtggtgttggtaatgaaacggaaacgggactctagcatacttactgacagccagacagcgaccaaaagaattcgaatggccatcaattag---
>H11N9_Avian_CY021476_A/mallard/Maryland/1124/2005|2005.500
atggagagaataaaagaactaagagatctaatgtcacagtctcgcactcgcgagatactcaccaaaaccactgtggaccacatggccataatcaaaaagtacacatcaggaaggcaagagaagaaccctgcactcaggatgaagtggatgatggcaatgaaatatccaattacagcagacaagagaataatggaaatgattcctgaaagaaatgaacagggacaaaccctttggagcaaaacaaatgatgccggctcagaccgagtgatggtatcacctctggctgtgacatggtggaataggaatggaccaacaactagtacagttcattatccaaaggtgtataaaacttatttcgaaaaagtcgaaaggttgaaacacgggacctttggccctgttcacttcagaaatcaagttaaaataagacggagggttgacataaaccctggtcacacagacctcagtgccaaagaggcacaggatgtaatcatggaggtcgttttcccaaatgaagtgggagcaagaatactaacatcggagtcacaactgacgataacaaaagagaagaaagaagaactccaggactgcaagattgcccctttgatggttgcatacatgctagaaagggagttggtccgtaaaacgaggttcctcccagtggccggtggaacaagcagtgtttacattgaggtgctgcatttaactcaggggacatgctgggagcaaatgtacaccccaggaggggaagtgaggaatgatgatgttgaccaaagcttgattatcgcggccaggaacatagtaagaagagcaacggtatcagcagacccactagcatctctattggagatgtgccacagcacacagattggagggacaagaatgatagacattcttcggcaaaatccaacagaggaacaagctgtggacatatgcaaagcagcaatgggcttaaggattagttcatctttcagctttggcggattcactttcaaaagaacaagcgggtcgtcagttaagagagaagaagaagtgcttacaggcaaccttcaaacattgaaaataagagtacatgaagggtatgaagagttcacaatggttgggagaagagcaacagccattctcaggaaggcaaccagaagattgattcaactaatagtaagtgggagagacgagcagtcaattgctgaagcaataattgtggccatggtattttcacaagaggattgcatgatcaaggcagttcgaggtgatttgaactttgtcaatagggcaaaccagcggctaaacccaatgcatcaactcttgagacacttccaaaaggatgcaaaagtgcttttccaaaactgggggattgaacccattgacaatgtaatgggaatgatcgggatattacctgacatgactccaagtactgagatgtcgctgagggggataagagtcagtaagatgggagtagatgaatactccagcacagagagggtggtagtgagcgttgaccgatttttaagagtccgggaccaacgggggaacgtgctattgtcacctgaagaagtcagcgagacacaagggacagagaagctgacaataacctattcgtcatcaatgatgtgggagatcaatggtcctgaatcggttttggtcaatacttatcagtggatcatcagaaattgggaaactgtgaaaattcaatggtcacaagaccccacgatgttatataacaagatggaattcgagccatttcagtctctggtccctaaggcagccagaggtcagtacagtggattcgtgaggacactgtttcagcagatgcgggatgtgcttggaactttcgacactgttcagataataaaacttctcccctttgctgctgctccaccagaacaaagtaggatgcaattctcctccttgactgtgaatgtaagaggatcaggaatgagaatactagtaaggggcaattctccagtattcaattacaataaagccactaagaggcttacagttctcggaaaagatgcaggtgcattgaccgaggatccagatgaaggcacagctggagtagagtctgctgttttgagaggattcctcatcttgggcaaagaagacaagagatatggcccagcattgagtatcaatgagctgagcaatcttgcaaaaggagagaaggctaatgtgctaattgggcaaggagacgtggtgttggtaatgaaacggaaacgggactctagcatacttactgacagccagacagcgaccaaaagaattcggatggccatcaattag---
>H11N9_Avian_KX351622_A/mallard/California/57889/2015|2015.537
atggagagaataaaagaactaagagatctaatgtcacagtctcgcactcgcgagatactcaccaaaaccactgtggaccacatggccataatcaaaaagtacacatcaggaagacaagagaagaacccggcactcagaatgaagtggatgatggcaatgaaatatccaattacagcagacaagagaataatggaaatgattcctgaaagaaatgaacagggacaaaccctttggagcaaaacaaatgatgccggctcagaccgagtgatggtatcacctctggctgtgacatggtggaataggaatggaccaacaactagtacagttcattacccaaaggtctataaaacttatttcgaaaaagtcgaaaggttgaaacacgggacctttggccctgttcacttcagaaatcaagttaaaataagacggagggtagacataaaccctggtcatgcagacctcagcgccaaagaggcacaggatgtaatcatggaagtcgttttcccaaatgaagtgggagcgagaatactgacatcggaatcacaactgacaataacaaaagagaagaaagaggaacttcaagactgcaagatcgcccctttgatggttgcatacatgctagaaagggagttggtccgtaaaacgagattccttccagttgccggtggaacaagcagtgtttacattgaggtgctgcatttaactcaggggacatgctgggagcaaatgtacaccccaggaggagaagtgaggaatgacgatgttgaccaaagcttaattatcgctgcccggaacatagtaagaagagcaacagtatcagcagacccactagcatctctattggagatgtgccacagcacacagattggaggaataaggatggtagacattctccggcaaaatccaacggaggaacaagctgtggacatatgcaaagcagcaatgggtttaaggattagctcatctttcagttttggcggattcactttcaaaagaacaagcgggtcgtcagttaagagagaagaagaagtgcttacaggcaaccttcaaacattaaaaataagagtacatgaggggtacgaagagttcacaatggttgggagaagagcaacagctatcctcaggaaggcaaccagaagattgatccaattaatagtgagtggaagagacgagcaatcaattgctgaggcaataatcgtggccatggtattttcacaagaggattgcatgatcaaagcagtccgaggggatttaaactttgtcaatagggcaaaccagcgactaaatccaatgcatcaactcttgagacacttccaaaaggatgcaaaagtgcttttccaaaactggggaattgaacccattgacaatgtaatgggaatgatcgggatactacctgacatgaccccaagtactgagatgtcgctgagagggataagagtcagtaagatgggagtggatgaatactccagcacagagagagtgatagtgagcattgaccgatttttaagagtcagagaccaacggggaaatgtgctattgtcacctgaagaagtaagtgagacacaagggacagagaagctgacaataacttattcgtcgtcaatgatgtgggaaatcaatggtcccgagtcggttttggtcaatacctatcagtggatcatcagaaattgggaaactgtgaagattcaatggtcgcaagaccccacgatgttatataataagatggaatttgagccatttcagtctctggtccctaaggcagccagaggtcagtacagtggatttgtgagaacactgttccagcagatgcgagatgtgctcggaactttcgacactgttcagataataaaacttctaccctttgctgctgccccaccagaacaaagtaggatgcaattctcctccttgactgtaaatgtaaggggatcaggaatgagaatactagtaaggggcaattctccagtgttcaattacaacaaggccactaaaaggcttacagttctcggaaaagatgcaggtgcactaatcgaagatccagatgaaggcacggctggagtagagtctgctgttttgagaggatttctcatcttgggcaaagaagacaagagatatggaccagcattgagtatcaacgagctgagcaatcttgcaaaaggggagaaggctaatgtgctaattggtcaaggagacgtggtgttggtaatgaaacggaaacgggactctagcatacttactgacagccagacagcgaccaaaaggattcggatggccatcaattag---
>H4N6_Avian_CY157365_A/mallard/California/3166/2012|2012.595
atggagagaataaaagaactaagagatctaatgtcacagtctcgcactcgcgagatactcaccagaacaactgtggaccacatggccataatcaaaaaatacacatcgggaaggcaagagaagaaccccgcactcaggatgaaatggatgatggcaatgaaatatccaatcacagcagacaagagaataatggaaatgattcctgaaaggaatgaacaaggacaaaccctctggagcaaaacaaacgatgccgggtcagaccgagtgatggtatcacctctggctgtgacatggtggaataggaatggaccaacaacaagtacagtccactacccaaaggtatacaaaacttatttcgaaaaagttgaaaggttgaaacacgggacctttggccctgtccatttcagaaatcaagttaagataagacgaagggtcgatataaacccaggcaatgcagacctcagtgccaaagaggcgcaagatgtgattatggaagttgtcttcccaaatgaagtgggagcaagaatactgacatcggagtcgcaactgacgataacaaaggagaagaaagaagaactccaggactgcaaaatcgcccctttgatggtcgcgtacatgctagaaagagagttggtccgcaagacaagattcctcccagtagctggtggaacaagcagtgtctatattgaggtgctgcatttaacccaggggacttgctgggagcaaatgtacactccaggaggagaagtgagaaatgatgatgtagaccagagcttgatcatcgctgccaggaacatagtaaggagagcaacagtatcagcagacccactagcatctctattggagatgtgccacagcacccagattgggggaataaggatggtcgacatccttcggcaaaatccaacagaggaacaagctgtggacatatgtaaggcagcaatgggcttgaggattagctcatctttcagctttggtggattcacttttaaaagaacaagtggatcatcagtcaaaagagaagaagaagtgcttacgggcaaccttcaaacattaaaaataagagtacatgaggggtatgaagagttcacaatggttggaagaagagcaacggctattctcaggaaggcaaccagaagattaatccagctaatagtgagtggaagagacgagcagtcaattgctgaagcaataattgtggccatggtattctcacaagaggactgcatgatcaaggcagttcgaggtgatctgaattttgtcaatagggcgaaccagcggctgaacccaatgcatcaactcttgaggcacttccaaaaggatgcaaaagtgcttttccaaaactggggaactgaacccattgacaatgtgatggggatgatcgggatattacccgacatgacccccagtactgagatgtcgctgagagggataagagtcagtaagatgggagtagatgaatactccagtacagagagagtagtagtgagcatcgaccgattcttaagagttcgggatcaacgggggaacgtactattgtcacctgaagaagtcagcgagacacaaggaacagagaaattgacaatcacttattcgtcatcaatgatgtgggagatcaatgggcctgagtcggtgttggtcaatacttatcagtggatcatcagaaactgggaaactgtgaaaattcagtggtcacaggatcccacaatgttatataataagatggaattcgagcccttccagtctctggtccctaaagcagccaggggtcaatacagtggattcgtgaggacactattccagcagatgcgggatgtgcttgggacatttgacactgttcagataataaaactcctcccctttgctgctgccccaccagaacaaagtaggatgcagttctcctccctgactgtaaatgtgagaggatcaggaatgagaatactggtaagaggcaattccccggtgttcaattacaacaaggccaccaagaggctcacagttctcgggaaagatgcaggtgcattggccgaagatccagatgaaggcacagctggagtagaatctgctgttctaagaggattcctcattttgggcaaagaagacaagagatacggcccagcattaagcatcaatgagctgagcaatcttgcaaagggagagaaggctaatgtgctaattgggcaaggagacgtggtgttggtaatgaaacggaaacgggactctagcatacttactgacagccagacagcgaccaaaagaattcggatggccatcaattag---
>H1N1_Human_CY002535_A/New_York/220/2002|2002.984
atggaaagaataaaagagctaaggaatctgatgtcacaatctcgcactcgcgagatacttaccaaaactactgtagaccacatggccataatcaagaaatacacatcaggaagacaggagaaaaacccatcacttaggatgaaatggatgatggcaatgaaatacccaattacagctgataaaaggataacggaaatgattcctgaaagaaatgagcaaggacagacactatggagtaaagtgaatgatgccggatcagaccgagtgatgatatcacccctggctgtgacatggtggaacagaaatggaccagtggcaaatactattcactatccaaaaatctacaaaacttactttgaaaaggttgaaaggttaaaacatggaacctttggccctgtacactttagaaaccaagtcaaaatacgccgaagagtcgacataaatcctggtcatgcagacctcagcgccaaggaggcacaggatgtaattatggaagttgttttccctaatgaagtgggagccagaatactaacatcagaatcgcaattaacgataaccaaggagaaaaaagaagaactccagaattgcaaaatttcccctttgatggttgcatacatgttagagagggaacttgtccgcaaaacaagatttctcccggttgcaggtggaacaagcagtgtgtacattgaagttttgcatttaacacaggggacatgctgggagcagatgtacactccaggtggggaggtgaggaatgatgatgttgatcaaagcctaattattgctgctaggaacatagtgagaagagctgcagtatcagcagatccactagcatctttattagaaatgtgccatagcacacagattggtggaacaaggatggtggatattctcaggcaaaatccaacagaagaacaagctgtggacatatgcaaagcagcaatggggctgagaatcagttcatccttcagttttggcggattcacatttaagagaacaagtggatcatcagtcaaaagggaggaagaagtgctcacgggcaatctgcaaacattgaagctaactgtgcatgagggatatgaagaattcacaatggttgggaaaagggcaacagctatactcagaaaagcaaccaggagattgattcaactaatagtgagtggaagagacgaacagtcaatagtcgaagcaatagttgtagcaatggtattctcacaagaagattgcatggtaaaagcagttagaggtgatctgaatttcgttaatagagcgaatcagcggttgaatcccatgcatcaacttttgagacattttcagaaggatgctaaagtacttttcttaaattggggaattgaacatattgacaatgtgatgggaatgattgggatattacctgatatgactccaagtaccgagatgtcaatgagaggagtgagagtcagcaaaatgggtgtagatgaatactccaatgctgaaagggtggtggtgagcattgaccgttttttgagagtccgggaccaaagaggaaatgtactactgtctccagaggaagtcagtgaaacacaaggaacagagaaactgacaataacttactcttcatcaatgatgtgggagattaatggccctgagtcagtgttgatcaatacctatcagtggatcatcagaaactgggagactgttaagattcagtggtctcagaaccctacgatgctatacaataaaatggaatttgaaccatttcaatctctagtccccaaggccattagaggccaatacagtgggtttgttagaactctatttcaacaaatgagggatgtgctcgggacctttgacacaactcagataataaaacttcttccctttgcagccgctccaccaaagcaaagtagaatgcaattctcgtcattaactgtgaatgtgaggggatcaggaatgagaatacttgtaaggggtaattctccagtattcaactacaacaagaccactaagagactcacaatcctcggaaaggatgctggcactttaactgaagacccagatgaaggcacagctggagtggaatctgctgttttaaggggattcctcattctaggcaaagaagatagaagatatgggccagcattaagcatcaatgaattgagcaaccttgcgaaaggggaaaaagctaatgtgctaattgggcaaggggatgtagtgttggtaatgaaacgaaaacgggactctagcatacttactgacagccagacagcgaccaaaagaattcggatggccatcaattaa---
>H3N3_Avian_CY045278_A/mallard/Quebec/16485/2005|2005.630
atggagagaataaaagaactaagagatctaatgtcacagtctcgcactcgcgagatactcaccaaaaccactgtggaccacatggccataatcaaaaagtacacatcaggaaggcaagagaagaaccctgcactcaggatgaagtggatgatggcaatgaaatatccaattacagcggacaagagaataatggaaatgattcctgaaagaaatgaacagggacaaaccctttggagcaaaacaaatgatgccggstcagaccgagtgatggtatcacctctggctgtgacatggtggaataggaatggaccaacaacwagtacagttcattatccaaaggtgtataaaacttatttcgaaaaagtcgaaaggttgaaacacgggacctttggccctgttcacttcagaaatcaagttaaaataagacggagggttgacataaaccctggtcacgcagacctcagtgccaaagaggcacaggatgtaatcatggaggtcgttttcccaaatgaagtgggagcaagaatactaacatcggagtcacaactgacgataacaaaagagaagaaagaagaactccaggactgcaagattgcccctttgatggttgcatacatgctagaaagggagctggtccgtaaaacgaggttcctcccagtggccggtggaacaagcagtgtttacattgaggtgctgcatttaactcaggggacatgctgggagcaaatgtacaccccaggaggggaagtgagaaatgatgatgttgatcaaagcttgattatcgctgccaggaacatagtaagaagagcaacagtatcagcagacccactagcatctctattggagatgtgccacagcacacagattggagggataagaatggtagacattcttcggcaaaatccaacagaggaacaagctgtggacatatgcaaagcagcaatgggcttaaggattagttcatctttcagctttggcggattcactttcaaaagaacaagcgggtcgtcagttaagagagaagaagaagtgcttacaggcaatcttcaaacattgaaaataagagtacatgaagggtatgaagagttcacaatggttgggagaagagcaacagccattctcaggaaggcaaccagaagattgattcaactaatagtaagtgggagagacgagcagtcaattgctgaagcaataattgtggccatggtattttcacaagaggattgcatgatcaaggcagttcgaggtgatttgaactttgtcaatagggcaaaccagcggctaaacccaatgcatcaactcttgagacacttccaaaaggatgcaaaagtgcttttccaaaactggggaattgaacccattgacaatgtaatgggaatgatcggaatactacctgacatgaccccaagtactgagatgtcgctgagggggataagagtcagtaagatgggagtagatgaatactccagcacagagagagtggtagtgagcattgaccgatttttaagagtccgggaccaacgggggaatgtgctattgtcacctgaagaagtcagcgagacacaagggacagagaagctgacaataacttattcgtcatcgatgatgtgggagatcaatggtcctgaatcggttttggtcaatacctatcagtggatcatcagaaattgggaaactgtgaagattcaatggtcacaagaccccacgatgttatataacaagatggaattcgagccatttcagtctctggtccctaaggcagccagaggtcagtacagtggattcgtgaggacactgtttcagcagatgcgggatgtgcttggaactttcgacactgttcagataataaaacttctcccctttgctgctgctccaccagaacaaagtaggatgcaattctcctccttgactgtgaatgtaaggggatcaggaatgagaatactagtaaggggcaattctccagtgttcaattacaataaggccactaagaggcttacagttctcggaaaagatgcaggtgcattgaccgaagatccagatgaaggcacagctggagtagagtccgctgttttgagaggattcctcatcttgggcaaagaagacaagagatatggcccagcattgagtatcaatgagctgagcaatcttgcaaaaggagagaaggctaatgtgctaattgggcaaggagacgtggtgttggtaatgaaacggaaacgggactctagcatacttactgacagccagacagcgaccaaaagaattcggatggccatcaattag---
>H4N6_Avian_CY132140_A/mallard/Ohio/10OS1319/2010|2010.584
atggagagaataaaagaactaagagatctaatgtcacagtctcgcactcgcgagatactcaccaaaaccactgtggaccacatggccataatcaaaaagtacacatcaggaagacaagagaagaaccctgcactcaggatgaagtggatgatggcaatgaaatatccaattacagcggacaagagaataatggaaatgattcctgaaagaaatgaacagggacaaaccctttggagcaaaacaaatgatgccggctcagaccgagtgatggtatcacctctggctgtgacatggtggaataggaatggaccaacaactagtacagttcattatccaaaggtctataaaacttatttcgaaaaagtcgaaaggttgaaacacgggacctttggtcctgttcacttcagaaatcaagttaaaataagacggagggttgacataaaccctggtcatgcagacctcagtgccaaagaggcacaggatgtgatcatggaagttgttttcccaaatgaagtgggagcgagaatactaacatcggagtcacaactgacgataacaaaagagaagaaagaagaactccaggactgcaagatagcccctttgatggttgcatacatgctagaaagggagttagtccgtaaaacgaggttcctcccagtggccggtggaacaagcagtgtttacattgaggtgctgcatttagctcaggggacatgctgggagcaaatgtacaccccaggaggggaagtgaggaatgatgatgttgaccaaagcttgattatcgctgccaggaacatagtaagaagagcaacagtatcagcagacccactagcatctctattggagatgtgccacagcacacagattggagggataaggatggtagacattcttcggcaaaatccaacagaggaacaagctgtggacatatgcaaagcagcaatgggcttaaggattagctcatctttcagctttggcgggttcactttcaaaagaacaagcgggtcgtcagttaagagagaagaagaagtgcttacaggcaaccttcaaacattaaaaataagagtacatgaggggtatgaagagttcacaatggttgggagaagagcaacagccattctcaggaaggcaaccagaagattgatccagttaatagtaagtggaagagacgagcagtcaattgctgaagcaataattgtggccatggtattttcacaagaggatcgcatgatcaaagcagttcgaggtgatttgaactttgtaaatagggcaaaccagcgactaaacccaatgcatcaactcttgagacacttccaaaaagatgcaaaagtgcttttccaaaactggggaattgaacccattgacaatgtaatgggaatgatcgggatactacctgacatgaccccaagtactgagatgtcgctgagagggataagagtcagtaagatgggagtagatgaatactccagcacagagagagtggtagtgagcattgaccgatttttaagagtccgggaccaacgggggaatgtgctattgtcacctgaagaagtcagcgagacacaagggacagagaagctgacaataacttattcgtcatcaatgatgtgggaaatcaatggtcctgaatcggttttggtcaatacttatcagtggattatcagaaattgggaaactgtgaaaattcaatggtcacaagaccccacgatgttatataacaagatggaattcgagccatttcagtctctggtccctaaggcagccagaggtcagtacagtggattcgtgaggacactgttccagcagatgcgggatgtgcttggaactttcgacactgttcagataataaaacttctcccctttgctgctgccccaccagaacaaagtaggatgcaattctcctccttgactgtaaatgtaagaggatcgggaatgagaatactagtaaggggcaattctccagtgttcaattacaataaggccactaaaaggcttacagttctcggaaaagatgcaggtgcactgatcgaagatccagatgaaggcacagctggagtagagtctgctgttttgagaggattcctcatcttgggcaaagaagacaagagatatggcccagcattgagtatcaatgagctgagcaatcttgcaaaaggagagaaggctaatgtgctaattgggcaaggagacgtggtgttggtaatgaaacggaaacgggactctagcatacttactgacagccagacagcgaccaaaagaattcggatggccatcaattag---
>H3N2_Avian_CY178397_A/mallard/Wisconsin/260/1980|1980.500
atggagagaataaaagaactaagagatctaatgtcacagtcccgcacccgcgagatactcaccaaaaccactgtggaccacatggccataatcaaaaaatacacatcaggaaggcaagagaagaaccccgcactcaggatgaagtggatgatggcaatgaaatatccaattacagcagataagagaataatggaaatgattcctgaaaggaatgaacaaggacaaaccctctggagcaagacaaacgatgccggctcagaccgagtgatggtatcacctctggccgtgacatggtggaataggaatggaccaacaacaagtacagttcactacccaaaggtatataaaacttatttcgaaaaagtcgaaaggttgaaacacggtacctttggccccgtccacttcagaaaccaagttaagataagacggagggttgacataaaccctggccacgcagacctcagtgccaaagaggcacaggatgtaatcatggaagttgttttcccaaatgaagtgggagctagaatactaacatcggagtcacaactgacaataacaaaagagaagaaggaagaactccaggactgtaaaattgcccctttgatggtagcatacatgctagaaagagagttggtccgcaaaacgaggttcctcccagtggctggtggaacaagcagcgtctatattgaggtgttgcatttaacccaggggacatgctgggagcagatgtacactccaggaggggaagtgagaaatgatgatgttgaccaaagcttgattatcgctgccaggaacatagtaagaagagcaacggtatcagcagacccactagcatctctattggagatgtgccacagcacacagattgggggaataaggatggtagacatccttcggcaaaatccaacagaggaacaggccgtggacatatgcaaggcagcaatgggcttgaggattagctcatctttcagctttggtggattcactttcaaaagaacaagcgggtcgtcagttaagagagaagaagaagtgcttacgggcaaccttcaaacattgaaaatacgagtacatgaggggtatgaagagttcacaatggttgggagaagagcaacagctattctcagaaaggcaaccaggagattgatccagctaatagtaagtgggagagacgagcagtcaattgctgaagcaataattgtggccatggtattttcacaagaggattgcatgatcaaggcagttcggggtgacctgaactttgtcaatagggcaaaccaacgactgaaccccatgcatcaactcttgagacacttccaaaaggatgcaaaagtgcttttccaaaactggggaattgaacccattgacaatgtgatgggaatgatcggaatattgcccgacatgaccccaagtactgagatgtcgttgagggggataagagtcagcaaaatgggagtagatgaatactccagcacagagagggtggtggtgagcattgaccgatttttaagggttcgggatcaacggggaaatgtactattgtcacccgaagaagtcagcgagacacaaggtacggagaagctgacaataacttattcgtcatcaatgatgtgggagatcaatggtcctgagtcagtgttggtcaatacttatcagtggatcatcagaaactgggagactgtgaaaattcaatggtcacaggatcccacaatgttatataataagatggaattcgagccatttcagtccctggtccctaaggcagccagaggtcaatacagcggattcgtgaggacactgttccagcagatgcgggatgtgcttggaacatttgacactgttcagataataaaacttctcccctttgctgctgctccaccagaacagagtaggatgcagttctcctccctgactgtgaatgtgagaggatcaggaatgaggatactggtaagaggcaattctccagtgttcaattacaacaaggccaccaagaggcttacagttctcggaaaagatgcaggtgcattgaccgaagatccagatgaaggcacagctggagtggagtctgctgttctaagaggattcctcattttgggcaaagaagacaagagatatggcccagcattaagcatcaatgagctgagcaatcttgcaaaaggagagaaggctaatgtgctaattgggcaaggagacgtggtgttggtaatgaaacggaaacgggactctagcatacttactgacagccagacagcgaccaaaagaattcggatggccatcaattag---
>H1N2_Swine_CY130572_A/swine/Ohio/09SW1489E/2009|2009.507
atggagagaataaaagaactaagagatctaatgtcgcagtcccgcactcgcgagatactcactaagaccactgtggaccatatggccataatcaaaaagtacacatcaggaaggcaagagaagaaccccgcactcagaatgaagtggatgatggcaatgaaatacccaattacagcagacaagagaataatgaacattattccagagaggaatgaacaaggacaaaccctctggagcaaaacaaacgatgctggatcggaccgtgtgatggtatcacccctggccgtaacatggtggaataggaatggcccaacaacaagcacagttcactaccctaaggtatataagacttatttcgaaaaagtcgaaaggttaaaacatggtacctttggccctgtccacttcagaaatcaagttaaaataagaaggagggttgacacaaaccctggtcatgcagatctcagtgccaaggaggcacaggatgtgatcatggaagttgttttcccaaatgaagtgggagcaagaatactgacatcagagtcacagctaacaataacaaaagaaaagaaagaagagctccaggattgtaaaattgctcccttgatggtggcatacatgctagaaagagagttggttcgtaagacgaggtttctcccggtggctggtggaacaagcagtgtttatattgaagtgctgcacttaactcagggaacatgctgggagcaaatgtacactccaggaggagaagtgagaaatgatgatgttgaccaaagtttgattatcgctgctagaaacatagtaagaagagcagcagtgtcagcagacccattggcatctctcttggaaatgtgccacagcacacagattggaggaataaggatggtggacatccttagacagaacccaacagaggaacaagccgtagacatatgcaaggcagcaatggggctgaggattagctcctctttcagctttggtgggttcaccttcaaaagaacaagcggatcatcagttaagaaagaagaagaagtgctcacgggcaacctccaaacgctgaaaataagagtacatgaaggatatgaagaattcacaatggttggaagaagagcaacagctattctcagaaaagcaaccaggagattgatccagttaatagtaagtgggagagacgatcaatcaattgctgaggcaataattgtggccatggtattttcacaagaggattgcatgatcaaggcagttaggggcgatctgaattttgtcaatagggcaaaccagcgactgaaccccatgcaccaactcttgaggcatttccaaaaagatgcaaaagtgcttttccagaactggggaattgaacccatcgacagtgtgatgggaatgatcgggatattgcctgatatgaccccaagcacggaaatgtcgctaagaggtataagagtcagcaaaatgggagtagatgagtattccagcactgagagagtggtagtgagcattgaccgatttttgagagttcgggatcaacgagggaacgtactattgtcccccgaagaggtcagcgagacacaaggaactgagaaattgacaataacttattcgtcatcaatgatgtgggagatcaatggtcctgagtcagtgctggtcaacacttatcaatggatcataaggaactgggaaagcttgaaaattcaatggtcacaagatcccacgatgttatacaacaaaatggaatttgaaccattccagtctcttgtccctaaggcaaccagaagtcgttacagtggattcgtgagggcactgttccagcaaatgcgggatgtgcttggaacatttgacactgtccaaataataaaacttctcccctttgctgctgctccaccggaacagagtaggatgcagttctcctcgctgactgtgaatgtgagaggatcaggactgaggatactggtaagaggcaattctccagtgttcaattacaacaaagcaaccaaaaggcttacaattcttggaaaagatgcaggtgcattaactgaagatccagatgaaggcacagctggagtggagtctgctgtcctgaggggattcctcattttgggtaaagaagacaagagatatggcccagcattaagcatcaatgaactgagcaatcttgcaaaaggagagaaggctaatgtgctaattgggcaaggagacgtggtgttggtaatgaaacggaaacgggactctagcatacttactgacagccagacagcgaccaaaagaattcggatggccatcaattag---
>H10N3_Avian_MG279874_A/common_goldeneye/Wisconsin/16OS4147/2016|2016.921
atggagagaataaaagaactaagagatctaatgtcacagtctcgcacccgcgagatactcaccaaaaccactgtggaccacatggctataatcaaaaagtacacatcagggaggcaagagaagaaccctgcgctcaggatgaagtggatgatggcaatgaaatatccaattacagcagacaagagaataatggaaatgattcctgaaaggaatgaacagggacagaccctttggagcaaaacaaatgatgccggctcagaccgagtgatggtatcacctctggctgtgacatggtggaataggaatggaccgacaactagtacagttcattatccaaaggtatataaaacttatttcgaaaaagtcgaaaggttaaaacacgggacctttggccctgttcatttcagaaatcaagttaaaatacgacggagggttgacataaaccctggccacgcagatctcagtgccaaggaggcacaggatgtgatcatggaggttgttttcccaaatgaagtgggggcgagaatactcacatcggagtcacaactgacgataacaaaagaaaagaaggaagaactccaggactgcaagattgcccctttgatggttgcgtacatgctagaaagggaattggtccgtaaaacgaggtttctcccggtggctggtggaacaagcagtgtctacattgaggtgctgcatctaactcaggggacatgctgggagcaaatgtacaccccaggaggggaagtgaggaatgatgatgttgaccaaagcttgattatcgctgccaggaacatagtaagaagagcaacagtgtcagcagacccactagcatctctattggagatgtgccacagcacacagattggagggataaggatggtagacattcttcggcaaaatccaacagaggaacaagctgtggacatatgcaaagcagcgatgggcctaaggatcagctcatctttcagctttggtgggttcactttcaaaagaacaagcgggtcgtcaattaaaagagaagaagaagtgctcacgggcaaccttcaaacattgaaaatacgagtacatgaggggtatgaagaattcacaatggttgggaggagagcaacagccattctcagaaaggcaaccagaagattaatccagctaatagtaagtgggagagacgagcagtcaattgctgaagcaataattgtggccatggtattttcacaagaggattgcatgatcaaggcagttcgaggtgatttgaactttgtcaacagagcaaaccagcggctaaatccaatgcaccaactcttgagacatttccaaaaggacgcaaaagtgcttttccaaaactggggaattgaacccattgacaatgtaatgggaatgatcgggatactgcccgacatgaccccaagtattgagatgtcgctgagggggataagagtcagtaagatgggagtagatgaatactccagcacagagagagtggtggtgagcattgaccgatttttaagagtccgggaccaacgggggaatgtgctactgtcgcctgaagaggtcagcgagacacaaggaacagaaaagctgacaataacttattcatcatcaatgatgtgggagatcaatggtcctgaatctgttttggtcaatacctatcagtggatcatcagaaattgggagactgtgaaaattcaatggtcacaggaccccacaatgttatacaacaagatggaattcgagccatttcagtctctgatccctaaagcagctagaggtcagtacagtgggttcgtgagaacactattccagcagatgcgggatgtgcttggaacttttgacactgttcagataatcaaacttctcccctttgccgctgctccaccagaacaaagtaggatgcaattctcctccttgactgtgaatgtgaggggatcaggaatgagaatactagtaaggggcaattctccggtgttcaattacaataaggccactaagaggcttacggttctcgggaaagatgcaggtgcattgaccgaagatccagatgagggcacagctggagtggagtctgctgtcttaagaggattcctcatcttgggcaaagaagacaagagatatggcccagcattgagcatcaatgagctgagcaatcttgcaaaaggagagaaggctaatgtgctaattgggcaaggagacgtggtgttggtaatgaaacggaaacgggactctagcatacttactgacagccagacagcgaccaaaagaattcggatggccatcaattag---
>H2N3_Avian_CY117266_A/mallard/Alberta/309/1979|1979.603
atggagagaataaaagaactaagagatctaatgtcacagtcccgcacccgcgagatactcaccaaaaccactgtggaccacatggccataatcaaaaaatacacatcaggaaggcaagagaagaaccccgcactcaggatgaagtggatgatggcaatgaaatatccaattacggcagataagagaataatggaaatgattcctgaaaggaatgaacagggacaaaccctctggagcaaaacaaacgatgccggctcagaccgagtgatggtatcacctctggccgtgacatggtggaatagaaatggaccaacaacaagtacagttcactacccaaaggtatataaaacttatttcgaaaaagtcgaaaggttaaaacacgggacctttggccccgtccacttcagaaaccaaattaagataagacggagggttgacataaaccctggccacgcagacctcagtgccaaagaggcacaggatgtaatcatggaagttgttttcccaaatgaagtgggagctagaatactaacatcggagtcacaactgacaataacaaaagagaagaaggaagaactccaggactgtaaaattgcccccttgatggtagcatacatgctagaaagagagttggtccgcaaaacgaggttcctcccagtagctggtggaacaagcagtgtctatattgaggtattgcatttaacccaggggacatgctgggagcagatgtacactccaggaggggaagtgagaaatgatgatgttgaccaaagcttgattatcgctgccaggaacatagtaagaagagcaacggtatcagcagacccactagcatctctattggagatgtgccacagcacacagattgggggaataaggatggtagacatccttcggcaaaatccaacagaggaacaagccgtggacatatgcaaggcagcaatgggcttgaggattagctcatctttcagctttggtggattcactttcaaaagaacaagcgggtcgtcagttaagagagaagaagaagtgcttacgggcaaccttcaaacgttgaaaataagagtacatgaggggtatgaagagttcacaatggtcgggagaagagcaacagctattctcagaaaggcaaccaggagattgatccagctaatagtaagtgggagagacgagcagtcaattgctgaagcaataattgtagccatggtattttcacaagaggattgcatgatcaaggcagttcggggtgatctgaactttgtcaatagggcaaaccagagactgaaccccatgcatcaactcttgagacacttccaaaaggatgcaaaagtgcttttccaaaactggggaattgaacccattgacaatgtgatggggatgatcggaatattgcccgacatgaccccaagtactgagatgtcgctgagggggataagagtcagcaaaatgggagtagatgaatactccagcacagagagggtggtggtgagcattgaccgatttttaagggttcgggatcaacggggaaacgtactattgtcacccgaagaagtcagcgagacacaaggaacggagaagctgacaataacttattcgtcatcaatgatgtgggagatcaatggtcctgaatcggtgttggtcaatacttatcagtggatcatcaggaactgggagactgtgaagattcaatggtcacaggatcccacaatgttatataataagatggaattcgagccatttcagtctctggtccctaaggcagccagaggtcaatacagcggattcgtgaggacactgttccagcagatgcgggatgtgcttggaacatttgacactgtccagataataaaacttctcccctttgctgctgctccaccagaacagagtaggatgcagttctcctccctgactgtgaatgtgagaggatcaggaatgaggatactggtaagaggcaattctccagtgttcaattacaacaaggccaccaagaggcttacagtcctcggtaaagatgcaggtgcattgaccgaagatccagatgaaggcacagctggagtggagtctgctgttctaagaggattcctcattttgggcaaagaagacaagagatatggcccagcattaagcatcaatgagctgagcaatcttgcaaaaggagagaaggctaatgtgctaattgggcaaggagacgtggtgttggtaatgaaacggaaacgggactctagcatacttactgacagccagacagcgaccaaaagaattcggatggccatcaattag---
>H1N1_Human_CY081066_A/Ontario/3620/2010|2010.896
atggagagaataaaagaactgagagatctaatgtcgcagtcccgcactcgcgagatactcactaagaccactgtggaccatatggccataatcaaaaagtacacatcaggaaggcaggagaagaaccccgcactcagaatgaagtggatgatggcaatgagatacccaattacagcagacaagagaataatggacatgattccagagaggaatgaacaaggacaaaccctctggagcaaaacaaacgatgctggatcagaccgagtgatggtatcacctctggccgtaacatggtggaataggaatggcccaacaacaagtacagttcattaccctaaggtatataaaacttatttcgaaaaggtcgaaaggttgaaacatggtaccttcggccctgtccacttcagaaatcaagttaaaataaggaggagagttgatacaaaccctggccatgcagatctcagtgccaaggaggcacaggatgtgattatggaagttgttttcccaaatgaagtgggggcaagaatactgacatcagagtcacagctggcaataacaaaagagaagaaagaagagctccaggattgtaaaattgctcccttgatggtggcgtacatgctagaaagagaattagtccgtaaaacaaggtttctcccagtagccggcggaacaggcagtgtttatattgaagtgttgcacttaacccaaggaacgtgctgggagcagatgtacactccaggaggagaagtgagaaatgatgatattgaccaaagtttgattatcgctgctagaaacatagtaagaagagcagcagtgtcagcagacccattagcatctctcttggaaatgtgccacagcacacagattggaggagtaaggatggtggacatccttaaacagaatccaactgaggaacaagccgtagacatatgcaaggcagcaatagggttgaggattagctcatctttcagttttggtgggttcactttcaaaaggacaagcggatcatcagtcaagaaagaagaagaagtgctaacgggcaacctccaaacactgaaaataagagtacatgaagggtatgaagaattcacaatggttgggagaagagcaacagctattctcagaaaggcaaccaggagattgatccagttgatagtaagcgggagagacgaacagtcaattgctgaggcaataattgtggccatggtattctcacaagaggattgcatgatcaaggcagttaggggcgatctgaactttgtcaatagggcaaaccagcgactgaaccccatgcaccaactcttgaggcatttccaaaaagatgcaaaagtgcttttccagaactggggaattgaatccatcgacaatgtgatgggaatgatcggaatactgcccgacatgaccccaagcacggagatgtcgctgagagggataagagtcagcaaaatgggagtagatgaatactccagcacggagagagtggtagtgagtattgaccgatttttaagggttagagatcaaagagggaacatactattgtctcccgaagaagtcagtgaaacacaaggaactgagaagttgacaataacttattcgtcatcaatgatgtgggagatcaatggccctgagtcagtgctaatcaacacttatcaatggataatcaggaactgggaaattgtgaaaattcaatggtcacaagatcccacaatgttatacaacaaaatggaatttgaaccatttcagtctcttgtccctaaggcaaccagaagccggtacagtggattcgtaaggacactgttccagcagatgcgggatgtgcttgggacatttgacactgtccaaataataaaacttctcccctttgctgctgctccaccagaacagagtaggatgcaattttcctcattgactgtgaatgtgagaggatcagggttgaggatactggtaagaggcaattcyccagtatttaattacaacaaggcaaccaaacgacttacagttcttggaaaggatgcaggtgcattgactgaagatccagatgaaggcacatctggggtggagtctgctgtcctgagaggatttctcattttgggcaaagaagacaagagatatggcccagcattaagcatcaatgaactgagcaatcttgcaaaaggagagaaagctaatgtgctaattgggcaaggggacgtagtgttggtaatgaaacgaaaacgggactctagcatacttactgacagccagacagcgaccaaaagaattcggatggccatcaattag---
>H1N1_Swine_CY023001_A/swine/Wisconsin/629/1980|1980.500
atggagagaataaaggaactaagaaatctgatgtcacagtctcgcactcgcgagatactaacaagaaccactgtggatcatatggccataatcaagaaatacacatcgggaaggcaggagaagaaccccgcattgagaatgaagtggatgatggcaatgaaatatccgattacagcagacaagaggataattgaaacaatccccgagaggaatgagcaaggacaaaccctatggagcaggacgaacgatgccgggtcagatcgggtgatggtatcacctctagctgtaacatggtggaacaggaatgggccaacagcaagcacaattcactacccaaaagtctatagaacttactttgagaaagtcgaaagattaaaacatgggacttttggtcctgtccatttcagaaaccaagtcaaaatacgccgaagggttgatataaacccaggtcatgcagacctcagttccaaagaagcgcaagatgttataatggaggttgttttcccaaatgaagtgggagctagaatattgacatcggaatcacagctaatgattactaaagaaaagaaagaagagctccaggagtgcaaaatttctcctttgatggtagcatacatgttggagagagaactagttcggaaaacaaggttcctcccagtggctggcggaacgagcagtgtgtacattgaggtgttacatttaactcagggagcgtgctgggaacagctatacactccaggaggggaagtaagaaatgatgatgttgaccaaagcttaattatcgctgctaggagcatagtgagaagagctacagtatctgcagatccactggcatctctattggaaatgtgtcatagcacacagattggtggagtaagaatggtagacatcctcaaacaaaatccgacagaggaacaagcagtggatatatgcaaggctgcaatgggtctgagaatcagctcatcatttagttttggcgggttcacattcaaaagaacaagtggctcatcaactaagagggaggaggaagtacttacgggcaatctccaaacattgaagataagagtgcacgaagggtacgaagaatttacaatggttgggaaaagggcaacagctatactcagaaaagcaactagaaggttgattcaattgatagtgagtggaagggatgaacaatcaattgctgaggcaataatcgtggctatggtgttttcacaggaggattgtatgataaaggcagttagaggtgatctaaatttcgtcaacagggcgaaccaacgattgaatccaatgcaccaactactaaggcattttcaaaaggatgctaaaattctctttcaaaattgggggattgaatccatagacaatgttatgggaatgattgggatactacctgacttaaccccaagcactgagaaatcaatgagaggaataagaatcagcaaaatgggggtggatgagtattccagcacggagagggtggtggtaagcattgaccgttttttaagagtgatggaccagcaagggaacgtgctattgtctcccgaagaagtcagcgaaacacaggggactgaaaagttgacaataacttattcatcgtcaatgatgtgggaggttaatgggcctgaatcggtattggtgaatacctaccagtggatcatcaggaactgggaaactgttaaaattcagtggtcacaagatcctacaatgctgtacaataaaatggaatttgaaccatttcagtctttggttcctaaagctgcaagaggtcaatacagtgggtttgtgagaaccctattccaacaaatgagagatgtgcttggaacgtttgataccgttcagataataaaacttctcccctttgcagctgctccaccaaaacaaagtagaatgcagttttcctctctcaccgtaaatgtaagaggatctggaatgagaattcttataagaggcaattctcctgtgttcaattacaacaaaagcaccaagagactcacaatcctaggaaaggatgcgggtgctttaaatgaagacccagatgaaggaacagctggagtggagtctgctgtcttgagaggattccttattttgggcagagaagacaagagatatgggccagcattaagtatcaatgaattgagtagtcttgcaaaaggagagaaggctaatgtactgattgggcaaggagacgtagtgttggtaatgaaacgaaaacgggactcaagcatacttactgacagccagacagcgaccaaaagaattcgagtggccatcaattag---
>H1N1_Human_CY083037_A/Dakar/WRAIR0020T/2010|2010.126
atggagagaataaaagaactgagagatctaatgtcgcagtcccgcactcgcgagatactcactaagaccactgtggaccatatggccataatcaaaaagtacacatcaggaaggcaagagaagaaccccgcactcagaatgaagtggatgatggcaatgagatacccaattacagcagacaagagaataatggacatgattccagagaggaatgaacaaggacaaaccctctggagcaaaacaaacgatgctggatcagaccgagtgatggtgtcacctctggccgtaacatggtggaataggaatggcccaacaacaagtacagttcattaccctaaggtatataaaacttatttcgaaaaggtcgaaaggttgaaacatggtaccttcggccctgtccacttcagaaatcaagttaaaataaggaggagagttgatacaaaccctggccatgcagatctcagtgccaaggaggcacaggatgtgattatggaagttgttttcccaaatgaagtgggggcaagaatactgacatcagagtcacaactggcaataacaaaagagaagaaagaagagctccaggattgtaaaattgctcccttgatggtggcgtacatgctagaaagagaattggtccgtaagacaaggtttctcccagtagccggaggaacaggcagtgtttatattgaagtgttgcacttaacccaagggacgtgctgggagcagatgtacactccaggaggagaagtgagaaatgatgatgttgaccaaagtttgattatcgctgctagaaacatagtaagaagagcagcagtgtcagcagacccattagcatctctcttggaaatgtgccacagcacacagattggaggagtaaggatggtggacatccttagacagaatccaactgaggaacaagccgtagacatatgcaaggcagcaatagggttgaggattagctcatctttcagttttggtgggttcaccttcaaaaggacaagcggatcatcagtcaagaaagaagaagaagtgctaacgggcaacctccaaacactgaaaataagagtacatgaagggtatgaagaattcacaatggttgggagaagagcaacagctattctcagaaaggcaaccaggagattgatccagttgatagtaagcgggagagacgagcagtcaattgctgaggcaataattgtggccatggtattctcacaagaggattgcatgatcaaggcagttaggggcgatctgaactttgtcaatagggcaaaccagcgactgaaccccatgcaccaactcttgaggcatttccaaaaagatgcaaaagtgcttttccagaactggggaattgaatccatcgacaatgtgatgggaatgatcggaatactgcccgacatgaccccaagcacggagatgtcgctgagagggataagagtcagcaaaatgggagtagatgaatactccagcacggagagagtggtagtgagtattgaccgatttttaagggttagagatcaaagagggaacgtactattgtctcccgaagaagtcagtgaaacgcaaggaactgagaagttgacaataacttattcgtcatcaatgatgtgggagatcaatggccctgagtcagtgctagtcaacacttatcaatggataatcaggaactgggaaattgtgaaaattcaatggtcacaagatcccacaatgttatacaacaaaatggaatttgaaccatttcagtctcttgtccctaaggcaaccagaagccggtacagtggattcgtaaggacactgttccagcaaatgcgggatgtgcttgggacatttgacactgtccaaataataaaactcctcccctttgctgctgctccaccagaacagagtaggatgcaattttcctcattgactgtgaatgtgagaggatcagggttaaggatactggtaagaggcaattctccagtattcaattacaacaaggcaaccaaacgacttacagttcttggaaaggatgcaggtgcattgactgaagatccagatgaaggcacatctggggtggagtctgctgtcctgagaggatttctcattttgggcaaagaagacaagagatatggcccagcattaagcatcaatgaactgagcaatcttgcaaaaggagagaaggctaatgtgctaattgggcaaggggacgtagtgttggtaatgaaacgaaaacgggactctagcatacttactgacagccagacagcgaccaaaagaattcggatggccatcaattag---
>H1N1_Human_CY028146_A/Kansas/UR06-0191/2007|2007.096
atggaaagaataaaagagctaaggaatctgatgtcacaatctcgcactcgcgagatacttaccaaaactactgtagaccacatggccataatcaagaaatacacatcaggaagacaggagaaaaacccatcactcaggatgaaatggatgatggcaatgaaatacccaattacagctgataaaaggataacggaaatgattcctgaaagaaatgagcaaggacaaacactatggagtaaagtgaacgatgccggatcagaccgagtgatgatatcacccctggctgtgacatggtggaacagaaatggaccagtggcaaatactattcactatccaaaaatctacaaaacttactttgaaaaggttgaaaggttaaaacatggaacctttggtcctgtacactttagaaaccaagtcaaaatacgccgaagagtcgacataaatcctggtcatgcagacctcagcgccaaggaggcacaggatgtaatcatggaagttgttttccctaatgaagtgggagccagaatactgacatcggaatcgcaattaacgataaccaaggagaaaaaagaagaactccagaattgcaaaatttcccctttgatggttgcatacatgttagagagggaacttgtccgcaaaacaagatttctcccggttgcaggtggaacaagcagtgtgtacattgaagttttgcatttaacacaggggacatgctgggagcagatgtacactccaggtggggaggtgaggaatgatgatgttgatcaaagcctaattattgctgctaggaacatagtgagaagagctgcagtatcagcagatccactagcatctttattagaaatgtgccatagcacacagattggtggaacaaggatggtggatattctcaggcaaaatccaacagaagaacaagctgtgggcatatgcaaagcagcaatggggctgagaatcagttcatccttcagttttggcggattcacatttaagagaacaagtggatcatcagtcaaaagggaggaagaagtgctcacgggcaatctgcaaacattgaagctaactgtgcatgagggatatgaagaattcacaatggttgggaaaagggcaacagctatactcaaaaaagcaaccaggagattgattcaactaatagtgagtggaagagacgaacagtcaatagtcgaagcaatagttgtagcaatggtattctcacaagaagattgcatggtaaaagcagttagaggtgatctgaatttcgttaatagagcaaatcagcggttgaatcccatgcatcaacttttgagacattttcagaaggatgctaaagtacttttcttaaattggggaattgaacatattgacaatgtgatgggaatgattgggatattacctgatatgactccaagtaccgagatgtcaatgagaggagtgagagtcagcaaaatgggtgtagatgaatactccaatgctgaaagggtagtggtgagcattgaccgttttttgagagtccgggaccaaagaggaaatgtactactgtctccagaggaagtcagtgaaacacaaggaacagagaaactgacaataacttactcttcctcattgatgtgggagattaatggccctgagtcagtgttgatcaatacctatcagtggatcatcagaaactgggagactgttaaaattcagtggtctcagaaccctacgatgctatacaataaaatggaatttgaaccatttcaatctctagtccccaaggccattagaggccaatacagtgggtttgttagaactctatttcaacaaatgagggatgtgctcgggacctttgacacaactcagataataaaacttcttccctttgcagccgctccaccaaagcaaagtagaatgcaattctcgtcgttaactgtgaatgtgaggggatcaggaatgagaatacttgtgaggggtaattctccagtattcaattacaacaagaccactaagagactcacaatccttggaaaggatgctggcactttaactgaagacccagatgaaggcacagctggagtggaatctgctgttttaaggggattcctcattctaggtaaagaagatagaagatatgggccagcattaagcatcaatgaattgagcaaccttgcgaaaggggaaaaagctaatgtgctaattgggcaaggggatgtagtgttggtaatgaaacgaaaacgggactctagcatacttactgacagccagacagcgaccaaaagaattcggatggccatcaattaa---
>H1N1_Swine_CY084838_A/swine/Hong_Kong/80/1978|1978.014
atggagagaataaaggaactaagaaatctgatgtcacagtctcgcactcgcgagatactcacaaggaccactgtggatcatatggccataatcaagaagtacacatcgggaaggcaagagaagaatcccgcattgagaatgaaatggatgatggcaatgaaatatccaattacagcggacaagagaataattgaaacaatccccgagaggaatgagcaaggacaaaccctatggagcagaacgagcgatgccggatcagatagggtgatggtatcacctctagctgtaacatggtggaataggaatgggccaacagcaagcacaattcactacccaaaagtctatagaacttactttgaaaaagtcgaaagattaaaacatgggacctttggtcctgtccatttcagaaaccaagtcaaaatacgccgaagggttgacataaacccaggtcatgcagacctcagttccaaagaagcgcaagatgttataatggaggttgttttcccaaatgaagtgggagctagaatattaacatcggagtcacagctaatgatcactaaagaaaagaaagaagagctccaggagtgcaagatttctcctttgatggtagcatacatgttagagagagaacttgttcggaaaacgaggttcctcccagtggctggtggaacgagcagtgtgtacattgaggtgttacatttaactcaaggagcgtgctgggaacagctatacactccaggaggggaagtaagaaacgatgatgttgaccaaagcctaattatcgctgctaggagcatagtgagaagagctacagtatctgcagatccactggcatctctattggaaatgtgtcatagcacacagattggtggagtaagaatggtagacatcctcaaacaaaatccgacagaggaacaagcagtggatatatgcaaggcagcaatgggtctgagaatcagctcatcatttagttttggcgggttcacattcaaaagaacaagtggctcatcaaccaagagggaggaagaagtacttacgggcaatctccaaacattgaagataagagtgcacgaagggtacgaagaatttacaatggttgggaaaagggcaacagctatactcagaaaagcaactagaaggttggttcaactaatagtgagtggaagggatgaacagtcaattgctgaggcaataatcgtggctatggtgttttcacaggaggattgtatgataaaagcagttagaggtgatctgaatttcgtcaacagggcgaaccaacgattgaatccaatgcaccaactactaaggcattttcaaaaggatgctaaaattctctttcaaaattgggggattgaatccatagacaatgttatgggaatgattgggatactacctgacttaaccccaagcactgagaaatcaatgagaggaataagaattagcaaaatgggggtggatgagtattctagtacggagagggtagtggtaagcattgaccgttttttaagagtaaaagaccagcaagggaacgtgctattgtctcccgaagaggtcagtgaaacacaggggactgaaaagttgacgataacttattcatcgtcaatgatgtgggaggttaatggacctgaatcggtattggtgaatacctaccagtggatcatcagaaactgggaaactgttaaaattcagtggtcgcaagaccctacaatgctgtacaataagatggaatttgaaccatttcagtctttggttcctaaagctgcaagaggtcaatacagtgggtttgtgagaaccctattccaacaaatgagagatgtgcttggaacatttgataccgttcagataataaaacttctcccttttgcagctgctccaccaaaacaaagtagaatgcagttttcttctctcaccgtgaatgtaagaggatcaggaatgagaattcttataagaggcaactctcctgtgttcaattacaacaaaaccaccaagagactcacagtactaggaaaagatgcaggtgctttaaatgaagacccagatgaaggaacagctggagtggagtctgctgtcttgagaggattccttattttaggcagagaagacaagagatatgggccagcattaagtatcaatgaattgagtagtcttgcaaaaggagagaaggctaatgtactgattgggcaaggagacgtagtgttggtaatgaaacggaaacgggactcaagcatacttactgacagccagacagcgaccaaaagaattcgaatggccatcaattag---
>H6N1_Avian_CY093630_A/mallard/California/8399/2008|2008.805
atggagagaataaaagaactaagagatctaatgtcacagtctcgcactcgcgagatactcaccaaaaccactgtggaccacatggccataataaagaagtacacatcaggaaggcaagagaagaaccctgcactcaggatgaagtggatgatggcaatgaaatatccaattacagcagacaagagaataatggaaatgattcctgaaaggaatgaacagggacaaaccctttggagcagaacaaatgatgctggctcagaccgagtgatggtatcacctctggccgtgacatggtggaataggaatggaccaacaactagtacagttcattatccgaaggtatataaaacttatttcgaaaaagtcgaaaggttgaaacatgggacctttggccctgtccacttcagaaatcaagttaaaataagacggagggttgacataaaccctggccacgcagacctcagtgccaaagaggcgcaggatgtaatcatggaagtcgttttcccaaatgaagtgggagcgaggatactaacatcggagtcacaactgacgataacaaaagaaaagaaggaagaactccaggactgcaagattgctcctttgatggttgcatatatgctagaaagagagctggtccgtaagacgaggttcctcccagtggctggtgggacgagcagtgtctacattgaggtgctgcatttaactcaagggacatgctgggagcaaatgtacaccccaggaggggaagtgaggaatgatgatgttgaccaaagcttgattatcgctgccaggaacatagtaagaagagcaacagtatcagcagacccactggcatctctattggagatgtgccacagcacacagatcggagggataaggatggtagacattctccggcaaaatccaacagaggaacaagccgtggacatatgcaaagcagcaataggcttaaggattagctcctctttcagctttggcggatttactttcaaaagaacaagcgggtcgtcagtcaagagagaagaagaagtgcttacgggcaaccttcaaacattgaaaataagagtacatgagggatatgaagagttcacaatggttggaagaagagcaacagccatcctcaggaaggcaaccagaagattaatccagctaattgtaagtgggagagacgaacagtcaattgctgaagcaataattgtggccatggtattttcacaggaggattgtatgatcaaggcagttcgaggtgatctgaactttgtcaatagggcaaatcagcggctaaacccaatgcatcaactcttgagacacttccaaaaggatgccaaagtgcttttccaaaactggggaattgaacccattgacaatgtaatgggaatgatcgggatattgcccgacatgaccccaagtactgagatgtcgctaagggggataagagtcagtaagatgggagttgatgaatactctagcacagagagagtagtagtgagcattgaccgatttttaagagtccgggaccaacggggaaatgtgttattgtcgcccgaagaggtcagcgagacacaagggacagagaagctgacgataacttattcgtcatcaatgatgtgggagataaatggtcctgaatcggttttggttaatacttaccagtggatcatcagaaactgggaaactgtgaaaattcaatggtcacaagatcccacgatgttatataacaagatggaatttgagccatttcagtctctggtccctaaggcagccagaggtcagtacagtggattcgtgaggacactgttccagcaaatgcgggatgtgcttggaacattcgacactgttcagataataaaacttctaccctttgctgctgctccaccagaacaaagtaggatgcagttctcctccttgactgtgaatgtgaggggatcaggaatgagaatactagtaaggggcaattctccagtgttcaattacaataaggccaccaagaggcttacagttctcgggaaagatgcaggtgcattgaccggagatccagatgaaggcacggctggagtagagtccgctgttttgagaggattcctcatcttgggcaaagaagacaagagatatggcccagcattgagcatcaatgaactgagcaaccttgcaaaaggagagaaggctaatgtgctaatcgggcaaggagacgtagtgttggtaatgaaacggaaacgggactctagcatacttactgacagccagacagcgaccaaaaggattcggatggccatcaattag---
>H9N2_Avian_KX470439_A/turkey/Poland/08/2014|2014.290
atggagagaataaaagaactaagagatttgatgtcgcagtctcgcactcgcgagatactgacaaaaaccactgtggaccatatggccataatcaagaaatatacgtcaggaaggcaggagaagaatcctgctcttaggatgaaatggatgatggcaatgaaatatccgattacagcggacaaaaggataatggagatgatccctgaaagaaatgagcaaggtcagactctttggagcaaaacaaatgatgctggatcggacagagttatggtgtcacctctagctgtgacgtggtggaatagaaatgggccaacgacaagtacagtccattacccaaaggtctataaaacttactttgaaaaggtcgaaaggttaaagcatggaaccttcggtcccgtccactttagaaatcaggtcaaaatacgccgcagagttgacataaacccaggccatgcagatctcagtgccaaagaagcacaagatgtcatcatggaggtcgttttcccaaacgaagtcggagccaggatattgacatcagagtcacagttaacaataacaaaggaaaagaaggaggagcttcaggactgtaagattgctcctttaatggtggcatacatgttggagagagaattggttcgcaaaaccagattcctaccggtagctggtgggacaagcagcgtgtacatcgaagtgttgcacttgactcaagggacctgctgggaacaaatgtacacaccgggaggggaagtgagaaatgatgatgttgatcagagtttaattattgctgctcgaaatattgttaggagagcaacagtatcagcagacccattggcttcgctcttggagatgtgccatagtacgcaaattggcggggtaaggatggtagacatccttagacaaaacccaacggaagagcaagctgtggacatatgcaaagctgcaatgggtctaaggatcagttcatccttcagctttggaggtttcactttcaagaggacgagtgggtcatctgtcaaaagagaagaagaagtgctcacaggcaacctccagacattgaaaataagagtgcatgaaggatatgaggaattcacaatggttgggcgaagagcaacagctattctaaggagagcaaccagaaggctgatccaattgatagtgagtgggagagacgagcagtcaatcgccgaggcgatcatagtggcaatggtgttctcacaagaggactgtatgataaaagcagtacgaggtgatctgaattttgtcaacagagcaaaccagcggttaaatcctatgcatcaactattgaggcatttccagaaggatgcaaaggtgctgtttcaaaattggggaattgaacccatcgacaatgtcatggggatgatcggaatattacctgacatgacccccagcacagagatgtcactaagaggagtgagagtcagtaaaatgggagtagatgaatactccagtactgagagagtggttgtgagcattgatcgcttcttgagggtccgagaccagaggggaaacgtgctcttgtctcctgaagaagttagtgaaacacagggaacagaaaagctgacgataacatattcatcatccatgatgtgggaaatcaacggcccggaatcagtgttagtgaacacatatcaatggatcattagaaattgggaaactgtgaaaattcagtggtcccaagaccctacaatgttatacaataaaatggagtttgagccctttcaatccttggtgcctaaggctgccagaggtcagtacagtggatttgtgagaacgctattccagcagatgcgtgatgtgctggggacatttgacactgtccagataataaagctgctaccatttgcagcagccccaccagaacagagtagaatgcagttctcttctctaaccgtgaacgtgaggggttcaggaatgagaatacttgtgagaggcaactccccggtgttcaactataacaaggcgaccaagaggcttacagtccttggaaaggatgcaggtgcattgacagaagatccagatgagggaacagcaggagtggaatctgcggtattaagaggatttctaattctaggcaaagaagacaaaagatatggaccagcattgagcatcaacgaattgagcaatcttgtgaaaggggagaaggctaatgtgttgatagggcaaggagacgtggtgttggtaatgaaacggaaacgggactctagcatacttactgacagccagacagcgaccaaaagaattcggatggccatcaattag---
>H1N1_Swine_FJ789830_A/swine/Shanghai/3/2005|2005.534
atggagagaataaaggaactaagagatctgatgtcgcaatctcgcacccgcgagatactaacaaagaccactgtggatcatatggccataatcaagaaatacacatcgggaaggcaagagaagaaccctgcactgagaatgaaatggatgatggcaatgaaatacccaattacagcagacaagagaataattgaaacaatccccgagagaaatgagcaaggacaaaccctatggagcaggatgaacgatgccggctcagatcgggtgatggtatcacctttagctgtcacatggtggaacagaaatgggccgacagcaagcacaattcactacccaaaagtctataggacttactttgagaaagtcgaaagattaaaacatgggacttttggccctgtccatttcagaaaccaagtcaaaatacgtagaagggttgacattaacccaggtcatgcagacctcagttctaaagaagcgcaagatgttataatggaagttgtttttccaaatgaagtgggagctagaatattaacatcggaatcacaattaatgattactaaaaagaagaaggaagagctccaggagtgtaaaatttctcccttaatggtagcatacatgttggaaagagaacttgttaggaagacgagatttctcccagtggctggtggaacaagcagtgtgtacattgaggtgttgcacttaactcagggagcgtgctgggaacagctatacactccaggcggggaagtaaggaacgatgatgttgatcaaagcttaatcatcgctgctaggagtatagtaagaagagctacagtatctgcagacccactggcatcactattagaaatgtgccatagcacacagattggtggaataagaatggtagacatcctcaaacaaaatccgacagaggaacaagcggtggacatatgcaaggctgcaatgggtctgagaatcagctcatcgtttagttttggcgggttcacatttaaaagaacaagtggctcatcaaccaagagggatgaagaagtactcacaggcaacctccaaacactgaaaataagagtgcatgaagggtacgaagaatttacactggttgggaaaagagcaacagctatactcagaaaggcaactagaagattggttcaattgatagtaagtgggaaggatgaacaatcaattgctgaggcaataatcgtggctatggtattttcacaggaggattgcatgatcaaagccgttaggggtgatttaaatttcgtcaacagagcgaaccaacggttgaatccaatgcatcaactgctaaggcatttccaaaaggatgctaaagtcctctttcaaaactggggagttgaatccatagacaacgtcatgggaatgatagggatactccctgatttgactccaagcactgagaaatctatgagaggaataagaatcagcaaaatgggggtggatgaatattccagtacggagaaggtggtggtgagcattgaccgttttctaagagtcaaggaccagcaagggaacgtgttattgtctcctgaagaagtcagtgaaacacaggggactgaaaagctgacgataacttattcatcgtcaatgatgtgggagattaatggccctgagtcggtattggtgaatacctaccaatggatcatcaggaactgggaaactgttaaaattcagtggtcacaagaccccacaatgctgtacaataaaatggagtttgaaccatttcagtcattggttcccaaggccgcaaggggccaatacagtgggtttgtgagaaccctattccaacagatgagagatgtgcttggaacatttgataccgttcaaataataaaacttctcccctttgcagctgctccaccaaaacaaagtagaatgcaattttcctctctcaccgtaaatgtaagaggatctggaatgagaattcttataagaggcaattctcccgtgttcaattacaacaaaggcaccaaaaggctcacagtcctagggaaagatgcaggtgttttaaatgaagacccagatgaaggaacaagtggagtggagtctgctgtattgagaggattccttatcctgggcagagaggataagaggtatgggccagcattaagcattaatgaattgagtagtcttgcaaaaggagagaagactaatgtactgattgggcaaggagacgtagtgttggtaatgaaacggaagcgggactcaagcatacttactgacagccagacagcgaccaaaagaattcgaatggccatcaattag---
>H7N3_Avian_KF042073_A/duck/Zhejiang/DK10/2013|2013.200
atggagagaataagagaactaagagatctaatgtcacagtcccgcactcgcgagatactgacaaagaccactgtggaccatatggccataatcaagaaatacacatcaggaagacaagaaaagaatcctgccctcagaatgaagtggatgatggcaatgaaatatccaatcacagcagacaaaagaatactggaaatgatccctgatcgaattgaacaggggcagacgctttggaacaggacaaatgatgctggatcggacagggagatggtgtctcccctagctgtagcttggtggaacaggaatggaccgacaacaagtacagtccattatccgaaggtttacaaaacatattttgaaaaggttgaaaggttgaaacatggaacttttggtcccgttcatttccggaatcaagttaaaatacgccgccgagtggatataaacccggcccatgaagacctcagtgctaaagaagcacaagatgttatcatggaggttgtttttccaaatgaagtgggagctaggatattgacatcagaatcgcaattgacaataactaaagagaagaaagaagagctccatgattgtaagattgctcctttaatggtggcatacatgctggaaagagaactggtccgcaaaactagatttctaccggtagcacgcgcaacaagcagtgtatacattgaagaattgctcttgactcaagggacctgttgggaacaaatgtacactcctggtggagaagtgagaaatgatgatgttgatcacagcttgatcatcgctgccagaaacattgttaggagagcaacagtatcagcagacccactggcatcactactggagatgtgtcacagcacacagattggtggaataaggatggtagacattcttaggcaaaatcccaccgaggaacaagctgtggatatatgcaaagcagcaatgggcttgaggatcagttcatcctttagctttggaggcttcactttcaaaaggacaagtgggtcatccgtaaagaaggaagaagaagtgcttacaggcaacctccaaacattgaaaataagagtgcatgagggatatgaagaattcacaatggttgggcggagagcaacagctattctgagaaaagcaaccagaaggttgattcaattgatagtaagtggaagggatgagcaatcaatcgctgaagcgatcattgtagcaatggtgttctcacaggaggattgcatgataaaggcagtccgaggcgatctgaatttcgtaaatagagcaaaccaaagattgaaccccatgcaccaactgttgaggcattttcagaaagatgcaaaagtgctgtttcagaactggggagttgaacccattgacaatgtcatggggatgatcgggatattacctgacatgactccaagcactgagatgtcactgagaggagtgagggttagtaagatgggagtggatgaatattccagcactgagagagtggttgtgagcattgaccgtttcttgagagtccgagatcagcgaggaaacatactcttatctcctgaagaggttagtgaaacacaggggacagagaagttaacaataacatattcatcctccatgatgtgggaaatcaacggccctgaatcagtgcttgtcaacacttaccagtggatcatcaggaattgggagactgtaaagattcaatggtctcaagaccctacaatgctgtacaataagatggaatttgaaccattccaatccttggtacccaaagccgccagaggccaatacagcggatttgtgagaacattattccaacagatgcgtgatgtcctgggaacgtttgattttgttcaaataataaagctgctcccatttgcagcagccccaccggagcaaagcagaatgcagttttattctctaactgtgaacgtgagaggttcaggaatgagaataatcgtgaggggccactcccccgtgttcaactacaacaaggcaagcaaaagggatacagtcctcggaaaggacgctggtgcattaacagaagatccagacgagggaacagccggagttgaatctgcagtactaaggggatttctaattctgggcaaggaggacaaaagatacggaccagcattgagcatcaatgaattgagcaatcttgcaaaaggggaaaaggctaatgtgctgatagggcaaggagacgtggtgttggtaatgaaacggaaacgggactctagcatacttactgacagccagacagcgaccaaaagaattcggatggccatcaattag---
>H10N4_Avian_CY190306_A/mallard/Maryland/06OS194/2006|2006.055
atggagagaataaaagaactaagagatctaatgtcacagtctcgcactcgcgagatactcaccaaaaccactgtggaccacatggccataatcaaaaagtacacatcaggaaggcaagagaagaaccctgcactcaggatgaagtggatgatggcaatgaaatatccaattacagcagacaagagaataatggaaatgattcctgaaagaaatgaacagggacaaaccctttggagcaaaacaaatgatgccggctcagaccgagtgatggtatcacctctggctgtgacatggtggaataggaatggaccaacaactagtacagttcattatccaaaggtgtataaaacttatttcgaaaaagtcgaaaggttgaaacacgggacctttggccctgttcacttcagaaatcaagttaaaataagacgaagggttgacataaaccctggtcacgcagacctcagtgccaaagaggcacaggatgtaatcatggaggtcgttttcccaaatgaagtgggagcgagaatactaacatcggagtcacaactgacgataacaaaagagaagaaagaagaactccaggactgcaagattgcccctttgatggttgcatacatgctagaaagggaattggtccgtaaaacgaggttcctcccagtggccggtggaacaagcagtgtttacattgaagtgctgcatttaactcaggggacatgctgggagcaaatgtacaccccaggaggggaagtgaggaatgatgatgttgaccaaagcttgattatcgctgccaggaacatagtaagaagagcaacagtatcagcagacccactagcatctctattggagatgtgccacagcacaaagattggagggataagaatgatagacattcttcggcaaaatccaacagaggaacaagctgtggacatatgcaaagcagcaatgggcttaaggattagttcatctttcagctttggtggattcactttcaaaagaacaagcgggtcgtcagttaagagagaagaagaagtgcttacaggcaaccttcaaacattgaaaataagagtacatgaaggatatgaagagttcacaatggttgggagaagagcaacagccattctcaggaaggcaaccagaagattgatccaactaatagtaagtgggagagacgagcagtcaattgctgaagcaataattgtggccatggtattttcacaagaggattgcatgatcaaggcagttcgaggtgatttgaactttgtcaatagggcaaaccagcggctaaacccaatgcatcaactcttgagacacttccaaaaggatgcaaaagtgcttttccaaaactggggaattgaacccattgacaatgtaatgggaatgatcgggatattacctgacatgactccaagtactgagatgtcgctgagggggataagagtcagtaagatgggagtagatgaatactccagcacagagagggtggtagtgagcattgaccgatttttaagagtccgggaccaacgggggaacgtgctattgtcacctgaagaagtcagcgaaacacaagggacagagaagctgacaataacttattcgtcatcaatgatgtgggagatcaatggtcctgaatcggttttggtcaatacttatcagtggatcatcagaaattgggaaactgtgaaaattcaatggtcacaagaccccacgatgttatataacaaaatggaattcgagccatttcagtctctggtccctaaggcagccagaggtcagtacagtggattcgtgaggacactgtttcagcagatgcgggatgtgcttggaactttcgacactgttcagataataaaacttctcccctttgctgctgctccaccagaacaaagtaggatgcaattctcctccttgactgtgaatgtaagaggatcaggaatgagaatactagtaaggggcaattctccagtgttcaattacaataaagccactaagaggcttacagttctcggaaaagatgcaggtgcattgaccgaagatccagatgaaggcacagctggagtagagtctgctgttttgagaggattcctcatcctgggcaaagaagacaagagatatggcccagcattgagtatcaatgagctgagcaatcttgcaaaaggagagaaggctaatgtgctaattgggcaaggagacgtggtgttggtaatgaaacggaaacgggactctagcatacttactgacagccagacagcgaccaaaagaattcggatggccatcaattag---
>H4N2_Avian_KC282876_A/duck/Jiangsu/1-15/2011|2011.030
atggagagaataaaagaactaagagatctaatgtcgcaatcccgcactcgcgagatactaacaaaaaccactgtggaccatatggccataatcaagaaatacacatcaggaagacaagaaaagaaccctgctctcagaatgaagtggatgatggcaatgaaatatccaatcacagcagacaagagaataatggagatgattcctgaaaggaatgaacaagggcagacgctttggagcaagacaaatgatgctggatcagacagagtgatggtgtctcccctagctgtaacttggtggaacagaagtggaccggcagcaagtacagtccattatccaaaggtttacaaaacatactttgagaaggttgaaaggttaaaacatggaaccttcggtcccgttcatttccgaaaccaaattaaaatacgccgccgagttgacataaacccaggccacgcagatctcaatgctaaagaagcacaagatgtcatcatggaggtcgtttttccaaatgaagtgggagctagaatattgacatcagagtcacagttgacaataacgaaggagaaaaaagaagagctccaggattgtaagattgctcctttaatggtggcatacatgttggaaagagaactggtccgcaaaaccagattcctaccggtagcaggtgggacaagcagtgtgtacattgaggtattacatttgacccaaggaacctgctgggaacagatgtacactccaggcggagaagtaagaaacgacgatgttgaccagagtttgattatcgctgccagaaacattgttaggagagcaacagtgtcagcggatccattggcatcattattggagatgtgccacagcacacaaattggcgggataaagatggtggatatccttaggcaaaatccaactgaagaacaagctgtggatatatgcaaagcagcaatgggtttgaggatcagttcatcctttagctttggagggttcaccttcaaaagaacgagtgggtcatccgtcagaaaggaagaggaagtacttacgggcaacctccaaacgttaaaaataagagtacatgaggggtatgaggagttcacaatggttgggcgaagagcaacagctattctgaggaaagcaactagaaggctgattcagttgatagtaagtggaagagacgaacaatcaattgctgaagcaatcatcgttgccatggtgttctcacaggaggattgcatgataaaggcagtccgaggcgatctgaatttcgtgaacagagcaaaccaaagattaaaccccatgcatcaactcctgagacacttccaaaaggatgcaaaagtgctgtttcaaaattggggagttgaacctattgataatgtcatggggatgattggaatattacctgacatgactccaagcacagagatgtcactgagaggagtaagagttagtaaaatgggagtagatgaatattccagcactgagagggtggttgtaagtattgaccgtttcttgagggttcgagatcagcgggggaacgtactcttatctcccgaagaggtcagcgaaacattaggaacagaaaaattgacaataacatattcatcatcaatgatgtgggaaatcaacggtcctgagtcagtgcttgttaacacctatcaatggatcatcagaaattgggagattgtgaagattcaatggtctcaagaccccacgatgctgtacaataagatggagtttgaaccgttccaatccttggtacctaaagctgccagaggccaatacagtggatttgtgagaacactgttccaacaaatgcgcgacgtgctggggacatttgatactgtccagataataaagctgttaccgtttgcagcagccccaccggagcagagcagaatgcaattttcttctctgaccgtgaatgtgagaggctcgggaatgagaatactcgtaaggggcaactcccctgtgttcaactacaataaggcaactaaaaggcttgtcgttcttggaaaggacgcaggtgcattaacagaggatccagatgaagggacaacaggagtggaatctgcagtgctgagggggttcctaattctaggcaaagaggacaaaagatatggaccagcactgagcatcagtgaactgagcaatcttgcaaaaggggagaaagctaatgtactgatagggcaaggagacgtggtgttggtaatgaaacggaaacgggactctagcatacttactgacagccagacagcgaccaaaaggattcggatggccatcaattag---
>H1N1_Swine_KR700581_A/swine/Poland/16315/2011|2011.816
atggaaagaataaaagaactaagagatctgatgtcgcagtctcgcactcgcgagatactgacaaaaaccactgtggaccatatggcaataataaaaaaatacacatcgggaagacaagagaagaaccccgctctcagaatgaaatggatgatggcaatgaaatatccgattacagcagacaggaggataatggagatgattcctgaaagaaacgaacaaaggcaaatactttggagtaagacaaatgatgctggatcagatagggtgatggtatcacccctagccgtaacctggtggaataggaatgggccgacaacagatacggtccactaccctaaagtatacaagacatattttgaaaaagttgaaaggttgaagcatgggacttttggtcctgtccattttcgaaatcaagtcaagatacgccgaagggttgacataaacccaggccatgcagacctcagtgccaaggaagcacaagatgttatcatggaagttgttttcccaaatgaagtgggagccagaatactaacatcagaatcgcaattaacaataacgaaagaaaagaaagaggaacttcaaaattgtaagattgcccctttaatggtggcatacatgttagaaagggaactggtccgaaaaaccagattcctgccggtagcaggtggaacaagcagcatctacattgaggtactgcacttaactcaaggaacctgctgggaacagatgtacactccaggtggagaggtgaagaatgatgatatagaccagagtttgatcattgccgccagaaacattgttagaagagcaatagtgtcagcagatccactggcatcgctattggaaatgtgtcatggcacacaaatcggtgggataagaatgattgacatccttaaacaaaatccaacggaagaacaagcagtggatatatgcaaagcagcaatgggtttgagaatcagttcctcctttagctttggaggtttcactttcaaaagaacaagtggatcatctgttaaaaaggaagaagaagtgcttacgggcaatctccaggcactgaaaataagggtacatgagggatatgaggaatttacaatggttggaagaagagcaacggccattttaagaaaagcaactagaaggttgattcagttgatagtgagtgggaaagacgaacagtcaattgctgaagcaatcatagtagcaatggtgttctcacaagaagattgtatgataaaggcagtccgaggtgatctaaattttgtaaacagagcaaaccaacgactaaaccccatgcatcaactcctgaggcacttccagaaggatgcaaaaatattgtttcaaaattggggaattgaacctattgataacatcatgggaatgataggcatattgcctgatatgactccaagcacagagatgtcattaagaggagtgagggtcagtaaaacaggagtagacgaatactccagtactgagagagtggttgtgagtattgatcgtttcttgagagtccgagaccagcggggaaatgtactgctatctcctgaggaggttagtgaaacacaagggacagagaaattgacaataacctattcatcatcaatgatgtgggagatcaatggacctgagtcagtgctcattaacacatatcaatggatcattagaaattgggaaactgtgaagatccaatggtctcaagaccccacaattctatacaacaagatggaatttgagccatttcagtctctaatacctaaagcttcaagaggtcaatatagtggatttgtgagaacactattccagcaaatgcgtgatgtgctggggacatttgatactgcccaaataataaagctactgccctttgcagcagctccaccagagcagagcaggatgcaattctcttctctaactgtgaatgtaagaggatcaggactgagaatactcatacgaggcaactccccagtatttaactacaataaagcaaccaaaaggctaacggtcctcggaaaggacgccggtgcgttaacagaagatccagatgagggaacggctggagttgaatctgcagtactgagagggttcttgattctagggaaggaaaacagaaggtacggaccagcattgagtatcaatgaactgagcaatcttgcaaaaggggagaaagccaatgttttgataggtcaaggagacgtggtgttggtaatgaaacggaaacgggactctagcatacttactgacagccagacagcgaccaaaaggattcggttggccatcaattag---
>H3N2_Human_CY114428_A/Netherlands/063/2011|2011.011
atggaaagaataaaagaactacggaatctgatgtcacagtctcgcactcgcgagatactgacaaaaaccacagtggaccatatggccataattaagaagtacacatcggggagacaggaaaagaacccgtcacttaggatgaaatggatgatggcaatgaaatacccaatcactgctgacaaaaggataacagaaatggttccggagagaaatgaacaaggacaaactctatggagtaaaatgagtgatgctggatcagatagagtgatggtatcacctttggctgtaacatggtggaatagaaatggacccgtgacaagtacggtccattacccaaaagtgtacaagacctatttcgacaaagtcgaaaggttaaaacatggaacctttggccctgttcattttagaaatcaagtcaagatacgcagaagagtagacataaaccctggtcatgcagatctcagtgccaaagaggcacaagatgtaattatggaagttgtttttcccaatgaagtgggagccaggatactaacatcagaatcacaattaacaataactaaagagaaaaaagaagaactccgagattgcaaaatttctcccttgatggttgcatacatgttagagagagaacttgtacgaaaaacaagatttctcccagttgctggcggaacaagcagtatatacattgaagttttacatttgacacagggaacgtgttgggaacaaatgtacactccaggtggaggagtaaggaatgacgatgttgaccaaagcctaattattgcagccaggaacatagtgagaagagccgcagtatcagcagatccactagcatctttattggagatgtgccacagcacacaaattggcggaacaagaatggtggacattcttagacagaacccaactgaagaacaagctgtggatatatgcaaggctgcaatgggattgagaatcagctcatccttcagttttggtgggtttacatttaaaagaacaagcgggtcatcagtcaaaaaagaagaagaggtgcttacaggcaatctccaaacattgagaataaaagtacatgaggggtatgaggagttcacaatggtggggaaaagagcaacagctatactaagaaaagcaaccagaaggttggttcagctcatagtgagtggaagagacgaacagtcaatagccgaagcaataatcgtggccatggtgttttcacaagaggattgcatgataaaagcagttagaggtgacctgaatttcgtcaacagagcaaatcagcggttgaaccccatgcatcagcttttaaggcattttcagaaagatgcgaaagtgctttttcaaaattggggagttgaacacatcgacagtgtgatgggaatgattggagtattaccggatatgactccaagcacagagatgtcaatgagaggaataagaatcagcaaaatgggtgtggacgaatactccagtacagagagggtggtggttagcattgatcggtttttgagagttcgagaccaacgtgggaacgtattattatctccggaggaggtcagtgaaacacagggaactgagagactgacaataacttattcatcatcgatgatgtgggagattaacggtcctgagtcggttttggtcaacacctatcaatggatcatcagaaattgggaagctgtcaaaattcaatggtcccagaatcctacaatgttgtacaacaaaatggaatttgaaccatttcaatctttagtccccaaggccattagaagccaatacagtgggtttgtcagaactctatttcaacaaatgagagacgtacttgggacatttgacaccacccagataataaagcttctcccttttgcagctgctccaccaaagcaaagcagaatgcagttctcttcactgactgtgaatgtgaggggatcagggatgagaatacttgtaaggggcaattctcctgtattcaactacaacaagaccactaaaagactaacaattctcggaaaagatgccggcactttaattgaagacccagatgaaagcacatccggagtggagtccgccgtattgagagggtttctcattataggtaaggaagacagaagatacggaccagcattaagcatcaatgaactgagtaaccttgcaaaaggggaaaaggctaatgtgctaatcgggcaaggggacgtggtgttggtaatgaaacgaaaacgggactctagcatacttactgacagccagacagcgaccaaaagaattcggatggccatcaattaa---
>H3N2_Human_CY113404_A/Stockholm/12/1988|1988.500
atggaaagaattaaagaactacggaacctgatgtcgcagtctcgcactcgcgagatactaacaaaaaccacagtggaccatatggccataattaagaagtacacatcagggagacaggaaaagaacccgtcacttaggatgaaatggatgatggcaatgaaatatccaatcactgctgacaaaaggataacagaaatggttccggagagaaatgaacaaggacagactctatggagtaaaatgagtgatgctgggtcagatcgagtgatggtatcacctttggcagtgacatggtggaatagaaatggaccagtgacagatacggttcactatccaaaagtctacaagacttattttgacaaagtcgaaaggttaaaacatggaacctttggccctgtccattttagaaatcaagtcaaaatccgccgaagggtagacataaaccctggtcatgcagacctcagtgccaaggaggcacaagatgtaattatggaagttgttttccccaatgaagtgggagccaggatactaacatcagaatcacaattaacaataaccaaagagaaaaaggaagaactccgagattgcaaaatttctcctttgatggttgcatacatgttagagagagaacttgtacgaaaaacgagatttctcccagttgctggtggaacaagcagtatatacattgaagttttacatttgactcaaggaacgtgttgggaacaaatgtacaccccaggtggagaagtgaggaatgacgatgttgaccaaagcctaattattgcagccagaaacatagtgagaagagccgcagtatcagcagatccactagcatctttattagagatgtgccatagcacacaaattggcgggacaaggatggtggacattcttaggcagaacccgacggaagaacaagctgtggatatatgcaaggctgcaatgggactgagaatcagctcatccttcagctttggagggttcacatttaaaagaacaagcgggtcctcaatcaaaagagaggaagaagtgcttacaggcaatctccaaacattgaaaataagagtgcatgagggatacgaggagttcacaatggtggggaaaagggcaacagctatactcagaaaagcaaccaggagattggttcagcttatagtgagtggaagggacgaacagtcaatagccgaagcaataatcgtagccatggtgttttcacaagaggattgcatgataaaagcagttagaggtgacctgaatttcgttaacagggcaaatcagcggttgaatcccatgcatcagcttttaagacattttcagaaagatgcgaaagtgctttttcagaattggggaattgaacatatcgacagtgtgatgggaatggttggagtattaccagatatgactccaagcacagagatgtcaatgagaggaataagagtcagcaaaatgggcgtggatgaatactccagcacagagagggtggtggttagcattgaccggtttttgagagttcgagaccaacgtgggaatgtattactatctcctgaggaggtcagtgaaacacagggaacagagagactgacaataacttactcatcgtcaatgatgtgggagattaacggccctgagtcggtgttggtcaatacctatcaatggatcatcagaaattgggaaactgttaaaattcaatggtctcagaatcctgcaatgttgtacaacaaaatggaatttgaaccatttcagtctttagttcctaaggccattagaggccaatacagtggatttgtcagaactctattccaacaaatgagagatgtacttgggacatttgataccacccagataataaagcttctcccttttgcagccgctccaccaaagcaaagcaggatgcagttctcttcattgactgtgaatgtgaggggatcagggatgagaatacttgtaaggggcaattctcctgtattcaactacaacaagaccactaaaagactaacaattctcggaaaagatgctggcactttaattgaagacccagatgaaagcacatccggagtggagtccgctgtcttgagaggatttctcattctaggtaaggaagacagaagatacggaccagcattaagcatcaatgaactgagtaaccttgcaaaaggggaaaaggctaatgtgctaattgggcaaggagacgtggtgttggtaatgaaacgaaaacgggactctagcatacttactgacagccagacagcgaccaaaagaattcggatggccatcaattaa---
>H3N8_Avian_CY133479_A/gadwall/Iowa/10OS2753/2010|2010.792
atggagagaataaaagaactaagagatttaatgtcacagtcccgcactcgcgagatactcaccaaaaccactgtggaccacatggccataatcaaaaagtacacatcaggaaggcaagagaaaaaccctgcactcaggatgaagtggatgatggcaatgaaatacccaattacagcagacaagagaataatggaaatgattcctgaaaggaatgaacagggacaaaccctttggagcaaaacaaatgatgccggctcagaccgagtgatggtatcacctctagctgtgacatggtggaacagaaatggaccgacaactagtacagttcattatccaaaggtatataaaacttatttcgaaaaagtcgaaaggttgaaacacgggacctttggccctgttcacttcagaaatcaagttaaaataagacggagggttgacataaaccctggccacgcagacctcagtgccaaagaggcacaggatgtaatcatggaggttgttttcccgaatgaagtgggagcgagaatactaacatcggagtcacaactgacgataacaaaagaaaagaaggaagagctccaggactgcaagattgcccctttgatggttgcatacatgctagaaagggagttggtccgtaagacgagattcctcccagtggctggtgggacaagcagcgtctacattgaggtgctgcatttaacccaggggacatgctgggagcagatgtacaccccaggaggggaggtgaggaatgatgacgttgaccaaagtttaattatcgctgccaggaacatagtaagaagagcaacagtgtcagcagacccattagcatctctattggagatgtgccacagcacacaaattggaggggtaaggatggtagacatccttcggcaaaatccaacagaggaacaagctgtggacatatgcaaagcagcgatgggcttgaggattagctcatctttcagctttggcggattcactttcaaaagaacaagcgggtcgtcagttaagagagaagaagaagtgcttacgggcaacctccaaacattgaaaataagagtacatgaggggtatgaagagttcacgatggttggaagaagagcaacagccattctcaggaaagcaaccagaagattgatccagctaatagtaagtggaagagatgagcagtcaattgctgaagcaataattgtggccatggtattttcacaagaggactgcatgatcaaggcagttcgaggtgatttgaactttgtcaacagggcaaaccagcggctaaacccaatgcatcaactcttgagacacttccaaaaggatgcaaaagtgcttttccaaaactggggaattgaacccattgacaacgtaatgggaatgatcgggatattacccgacatgaccccaagtactgagatgtcgctgagggggataagagtcagtaagatgggagtagatgaatactccagcacagagagagtggtagtgaacattgaccgattcttgagagtcagggaccaacgagggaatgtgctattgtcgcctgaagaggtcagcgagacacaagggacagagaagctgacaataacttattcgtcatcaatgatgtgggagatcaatggtcctgaatcggttttggtcaatacttatcagtggatcatcagaaattgggagactgtgaaaattcagtggtcacaagaccccacgatgttatataacaagatggaattcgagccatttcagtctctggtccctaaggcagccagaggtcagtacagtgggttcgtgaggacactgttccagcagatgcgggatgtgcttggaaccttcgacactgttcagataataaaacttctcccctttgctgctgctccaccagaacaaagtaggatgcagttctcctccttgactgtgaatgtgaggggatctggaatgagaatactagtaaggggcaattctccagtgttcaattacaataaggccactaaaaggcttacagttctcggaaaagatgcaggtgcattgactgaagatccagatgaaggcacagctggagtagagtctgctgtcttaagaggattcctcatcttgggcaaagaagacaagagatatggcccagcattgagcataaatgaactgagcaatcttgcaaaaggagagaaggctaatgtactaattgggcaaggagacgtggtgttggtaatgaaacggaaacgggactctagcatacttactgacagccagacagcgaccaaaaggattcggatggccatcaattag---
>H3N1_Avian_KT338417_A/American_green-winged_teal/Alaska/478/2014|2014.751
atggagagaataaaagaactaagagatctaatgtcacagtctcgcactcgcgagatactaaccaaaaccactgttgaccacatggccataatcaaaaagtacacatcgggaagacaagagaagaaccctgcactcaggatgaaatggatgatggcaatgaaatatccaatcacagcagataagcgaataatggaaatgatccctgaaaggaatgaacaagggcaaaccctctggagcaaaacaaacgatgccggatcagaccgaatgatggtatcacctctggctgtgacatggtggaataggaatggaccaacaacaagtacagttcactatccaaaggtatataaaacttatttcgaaaaagttgaaaggttgaaacatgggacctttggccctgtacacttcagaaaccaaattaagataagacggagggtcgacataaacccgggccatgctgacctcagtgccaaagaggcacaggatgtaatcatggaagttgtctttccaaatgaagtgggagcgagaatactgacgtcggagtcacaactgacgataacaaaagagaagaaggaagaactccaggactgcaaaatcgcccctctaatggttgcatacatgctagaaagagagttggtccgcaagacgaggtttctcccagtggctggtggaacaagcagtgtctacattgaggtgctgcatttgacccaggggacatgctgggagcagatgtataccccgggaggagaagtgaggaacgatgatgtagaccagagcttgattattgctgccaggaacatagtaagaagagcaacagtatcagcagacccactagcatctctattggagatgtgccacagcacacaaattgggggaataaggatggtagacattcttcggcaaaatccaacagaggaacaagccgtggatatatgcaaggcagcaatgggcttgaggattagttcatctttcagctttggtggattcacctttaaaagaacaagtggatcatcagtcaaaagggaagaagaagtgcttacaggcaatcttcaaacattgaaaataagagtacatgaggggtatgaagagttcacaatggttggaagaagagcaacggccattctcaggaaggcaaccagaaggctgattcagctaatagtaagtggaagggacgagcagtcaattgctgaagcaataattgtggccatggtattctcacaagaggactgcatgattaaggcagttcgaggtgatctgaattttgtcaatagggcgaaccagcggctgaacccaatgcatcagctcttgagacacttccaaaaggatgcaaaagtgcttttccaaaattggggaattgaacccattgacaatgtgatgggaatgatcggggtattgcctgacatgaccccaagtactgagatgtcgctgagggggataagagtcagtaagatgggagtagacgaatactccagtacagagcgggtagtagtaagcatcgaccgatttttaagagttcgagaccaacgggggaacgtactattgtcacccgaagaagtcagcgagacacaaggaacggagaaactgacaatcacttattcgtcatcaatgatgtgggagatcaatggccctgagtcggtgttggtcaatacttatcagtggataatcagaaactgggaaactgtaaaaattcaatggtcacaggatcccacaatgttgtataataagatggaattcgagccatttcaatctctggtccctaaggcagccagaggtcaatacagcgggtttgtgaggacactattccagcaaatgcgagatgtgcttggaacatttgacactgttcagataataaaactcctcccctttgctgctgctccaccggaacaaagtaggatgcagttctcctccctgactgtgaatgtgagaggatcaggaatgagaatactggtaagaggcaattccccagtgttcaattacaacaaggccaccaagaggctcacagttctcgggaaagatgcaggtgcattgaccgaagatccagatgaaggcacagctggagtggagtctgctgttttaagaggattcctcattttgggcaaagaagacaagagatatggcccagcactgagcatcaatgagctgagcaatcttgcaaagggagagaaggctaatgtgctaattggacaaggagacgtggtgttggtgatgaaacggaaacgggactctagcatacttactgacagccagacagcgaccaaaagaattcggatggccatcaattag---
>H1N3_Avian_KY971055_A/chicken/Zhejiang/7418/2015|2015.504
atggaaagaataaaagagctaagagatctaatgtcacagtcccgcactcgcgagatactgacaaagaccactgtggaccatatggccataatcaagaaatacacatcaggaaggcaagaaaagaatcctgccctcagaatgaaatggatgatggcaatgaaatacccaatcacagcagacaaaagaataatggagatgatccctgaacgaaacgaacagggacagacgctttggagcaagacaaatgatgctggatcggacagggtgatggtgtctccactagctgtgacttggtggaacaggaacggaccgacaacaagtacagtccattatccgaaggtctacaaaacatattttgagaaggttgaaaggttgaaacatggaacctttggtcccgttcatttccggaatcaagttaagatacgccgccgagtggatataaacccgggccatgcagacctcagtgctaaagaagcacaagatgttatcatggaggttgttttcccaaatgaagtgggagctaggatattaacatcagaatcgcaattgacaataacaaaagagaagaaagaagagctccatgattgtaaaattgcccctttaatggtggcatacatgctggaaagagaactggtccgcaaaactagatttctaccggtagcaggcggaacaagcagtgtatacattgaggtattgcacttgacccaagggacctgttgggaacaaatgtacactcctggtggagaagtgagaaatgatgatgttgatcagagtttgatcatcgctgccagaaacattgtcaggagagcaacagtatcggcagacccactggcatcactactggagatgtgtcacagcacacagattggtggaataaggatggtagacattcttaggcaaaatcccaccgaggaacaagctgtggatatatgcaaagcagcaatgggcctgaggatcagttcatcctttagctttggaggtttcactttcaaaaggacaagtgggtcatccgtaaagaaggaagaagaagtgcttacaggcaacctccaaacattgaaaataagagtgcatgaggggtatgaagaattcacaatggttggacggagagcaacagctattctgagaaaagcaactagaaggttgattcaattgatagtaagtggaagggacgagcaatcaatcgctgaagcgatcattgtagcaatggtattctcacaggaggactgcatgataaaggcagtccgaggcgatctgaatttcgtaaatagagcaaaccaaaggttgaaccccatgcaccaactgttgaggcattttcagaaagatgcaaaagtgctgtttcagaactggggagttgaacccattgacaacgtcatggggatgatcgggatattacctgacatgactccaagcactgagatgtcactgagaggagtgagggttagtaagatgggagtggatgaatattccagcaccgagagagtagttgtgagcattgaccgtttcttgagagtccgagatcagcgaggaaacatcctcttgtctcctgaggaggttagtgaaacacaggggacagagaagttaacaataacatattcatcctccatgatgtgggaaatcaatggccctgaatcagtgctcgtcaacacctaccagtggatcatcaggaattgggagactgtaaagattcaatggtctcaagaccctacaatgctatacaataagatggaatttgaaccattccaatccttggtacccaaagccgccagaggccaatacagcggatttgtgagaacactattccaacagatgcgtgacgtcctaggaacgtttgatactgttcaaataataaagctgctaccatttgcagcagccccaccggagcaaagcagaatgcagttttcttctctaactgtgaacgtgagaggttcaggaatgagaatactcgtaagaggtaattcccccgtgttcaactacaacaaggcaaccaaaaggcttacagtcctcggaaaggatgctggtgcattaacggaagatccagacgagggaacagctggagttgaatctgcagtactaaggggatttctaattctgggcaaggaggacaaaagatacggaccagcattgagcatcaatgaattgagcaatcttgcaaaaggggagaaggctaatgtgctgatagggcaaggagacgtagtgttggtaatgaaacggaaacgggactctagcatacttactgacagccagacagcgaccaaaagaattcggatggccatcaattag---
>H3N8_Avian_KY644272_A/blue-winged_teal/Guatemala/CIP049H109-38/2012|2012.874
atggagagaataaaagaactaagagatctaatgtcacagtctcgcactcgcgagatactcaccaaaaccactgtggaccacatggccataataaagaaatacacatcaggaagacaagagaagaaccctgcactcaggatgaagtggatgatggcaatgaaatatccaattacagcagacaagagaataatggaaatgattcctgagaggaatgaacatggacaaaccctttggagcaaaacaaacgatgctggctcagaccgagtgatggtatcacctctggctgtgacatggtggaataggaatggaccaacaactagtacagttcattatccaaaggtatataaaacttatttcgaaaaagtcgaaaggttgaagcacgggacctttggccctgtccacttcagaaatcaagttaaaataagacggagggttgacataaaccctggccacgcagacctcagtgccaaagaggcacaggatgtaatcatggaagtcgttttcccaaatgaagtgggagcgaggatactaacatcggagtcccaactgacgataacaaaagaaaagaaggaagaacttcaggactgcaagattgcccctttgatggttgcatacatgctagagagagagttggtccgaaaaacgaggttcctcccagtggctggtgggacaagcagtgtctacattgaggtgctgcatttaactcaggggacatgctgggaacaaatgtacaccccaggaggggaagtgaggaatgatgatgttgaccaaagcttgattatcgctgccaggaatatagtaagaagagcaacagtatcagcagacccactagcatctctattggagatgtgccacagcacacaaatcggagggataaggatggtagacattcttcggcaaaatccaacagaggaacaagccgtggacatatgcaaagcagcaatgggcttaaggattagctcatccttcagctttggcggatttactttcaaaagaacaagcgggtcgtcatttaagagggaagaagaagtgcttacgggcaaccttcaaacattgaaaataagagtacatgagggatatgaagagttcacaatggttggaagaagagcaacagccatcctcaggaaggcaaccagaagattgatccagctaattgtaagtgggagagacgagcagtcaattgctgaagcaataattgtggccatggtattttcacaagaagattgtatgatcaaggcagttcgaggtgatctgaactttgtcaatagggcaaatcagcggctaaacccaatgcatcaactcctgagacacttccaaaaggatgccaaagtgcttttccagaactggggaattgaacccattgacaatgtaatgggaatgatcgggatattgcccgacatgaccccaagtactgagatgtcgctgagggggataagagtcagtaagatgggagttgatgaatactccagcacagagagagtagtagtgagcattgaccgatttttaagagtccgggaccaacgggggaatgtgttattgtcgcctgaagaagtcagcgagacacaagggacagagaagctgacaataacttattcgtcatcaatgatgtgggagataaatggtcctgaatcggttttggtcaatacttaccagtggatcatcagaaactgggaaaccgtgaaaattcaatggtcacaggaccccacgatgttatataacaagatggaattcgagccatttcagtctctggtccctaaggcagccagaggtcagtacagtggattcgtgaggacactgttccagcaaatgcgggacgtgcttgggacattcgacactgttcagataataaaacttctaccctttgctgccgctccaccagaacaaagtaggatgcagttctcctccttgactgtgaatgtgagaggatcaggaatgagaatactagtaaggggcaattctccagtgttcaattacaataaggccaccaagaggcttacagttctcgggaaagatgcaggtgcactaaccgaagatccagatgaaggcacggctggagtagagtctgctgttttgagaggatttctcatcttgggcaaagaagacaagagatatggaccagcattgagtatcaacgagctaagcaatcttgcaaaaggggagaaggctaatgtgctaattggtcaaggagacgtggtgttggtaatgaaacggaaacgggactctagcatacttactgacagccagacagcgaccaaaaggattcggatggccatcaattag---
>H3N2_Human_CY112435_A/Hong_Kong/1/1989|1989.500
atggaaagaataaaagaactacgaaacctgatgtcgcagtctcgcacccgcgagatactaacaaaaaccacagtggaccatatggccataattaagaagtacacatcagggagacaggaaaagaacccgtcacttaggatgaaatggatgatggcaatgaaatatccaatcactgctgacaaaaggataacagaaatggttccggagagaaatgaacaaggacaaactctatggagtaaaatgagtgatgctgggtcagatcgagtgatggtatcacctttggcagtgacatggtggaatagaaatggaccagtgacaaatacggttcactatccaaaagtctacaagacttattttgacaaagtcgaaaggttaaaacatggaacctttggccctgtccattttagaaatcaagtcaaaatacgccgaagagtagacataaaccctggtcatgcagacctcagtgccaaggaggcacaagatgtaattatggaagttgttttccccaatgaagtgggagccaggatactaacatcagaatcacaattaacaataaccaaagagaaaaaagaagaactccgagattgcaaaatttctcctttgatggttgcatacatgttagagagagaacttgtccgaaaaacgagatttctcccagttgctggtggaacaagcagtatatacattgaagttttacatttgactcaaggaacgtgttgggaacaaatgtacactccaggtggagaagtgaggaatgacgatgttgaccaaagcctaattattgcagccaggaacatagtgagaagagccgcagtatcagcagatccactagcatctttattggagatgtgccacagcacacaaattggcgggacaaggatggtggacattcttaggcagaacccgacggaagaacaagctgtggatatatgcaaggctgcaatgggactgagaatcagctcatccttcagctttggtgggttcacatttaaaagaacaagcgggtcctcagtcaaaagagaggaagaagtgcttacaggcaatctccaaacattgaaaataagagtgcatgaggggtacgaggagttcacaatggtggggaaaagagcaacagctatactcagaaaagcaaccaggagattggttcagctcatagtgagtggaagggacgaacagtcaatagccgaagcaataatcgtagccatggtgttttcacaagaggattgcatgataaaagcagttagaggtgacctgaatttcgttaacagggcaaatcagcggttgaatcccatgcatcagcttttaaggcatttccagaaagatgcgaaagtgctttttcagaattggggaattgaacacatcgacagtgtgatgggaatggttggagtattaccagatatgactccaagcacagagatgtcaatgagaggaataagagtcagcaaaatgggcgtggatgaatactccagcacagagagggtggtggttagcattgatcggttcttgagagttcgagaccaacgtgggaatgtattactatctcctgaggaggtcagtgaaacacagggaacagagagactgacaataacttactcatcgtcaatgatgtgggagattaacggccctgagtcggtgttggtcaatacctatcaatggatcatcagaaattgggaaactgtcaaaattcaatggtctcagaatcctgcaatgttgtacaacagaatggaatttgaaccatttcagtctttagttcctaaggccattagaggccaatacagtggatttgtcagaactctattccaacaaatgagagatgtacttgggacatttgataccacccagataataaagcttctcccttttgcagccgctccaccaaagcaaagcaggatgcagttctcttcattgactgtaaatgtgaggggatcagggatgagaatacttgtaaggggcaattctcctgtattcaactacaacaagaccactaaaagactaacaattctcggaaaagatgctggcactttaattgaagacccagatgaaagcacatccggagtagagtccgctgtcttgagaggatttctcattctaggtaaggaagacagaagatacggaccagcattaagcatcaatgaactgagtaaccttgcaaaaggggaaaaggctaatgtgctaattgggcaaggagacgtggtgttggtaatgaaacgaaagcgggactctagcatacttactgacagccagacagcgaccaaaagaattcggatggccatcaattaa---
>H5N2_Avian_FJ610141_A/Chicken/Virginia/40018/84|1984.500
atggagagaataaaagaactaagagatctaatgtcacagtctcgcacccgcgagatactcacaaaaaccactgttgaccatatggctataatcaaaaaatacacatcagggagacaggaaaagaaccccgccctcaggatgaagtggatgatggcgatgaaatatccaattacagcagataagaggataatggggatgattcccgagagaaatgaacaggggcaaacactctggagtaaaacaaacgacgccggctcagaccgagtaatggtatcacctctggccgtgacatggtggaatagaaatggaccaacaacaagcacaatccactatcccaaagtttacaaaacttattttgaaaaagttgaaagattgaaacgtgggacctttggccccgtccattttaggaatcaagttaagataaggaggagagttgacataaaccctggccatgcagacctcaatgccaaggaggcacaagatgtcatcatggaggttgttttcccaaacgaagtgggagccagaatactaacgtctgaatcacaactgacaataaccaaagagaaaagagacgaactccaggactgcaaaattgctcccttgatggtagcatacatgctagaaagagagctggtccgcaagacaagattcctccctgttgctggcggaacaagcagtgtgtatattgaagtattacatctgacccagggaacatgctgggagcagatgtacactccgggaggggaagtgagaaatgatgatgttgaccaaagtttaattattgctgctaggaatatagtaagaagagcaacagtatcagcagacccattagcatctctattggagatgtgccacagtacacagattggtgggataaggatggtagacatacttaggcagaatccaacagaggaacaagctgtagatatatgcaaagcagcaatgggcttgagaattagctcatctttcagctttggtggattcacctttaaaagaacaagtggatcatcagtcaagagagaagaagaagtacttacaggcaaccttcaaacattgaaattaagagtgcacgaggggtatgaagaatttacaatagtcgggaggagagcaacagccattctcagaaaggcaaccaggaggttgattcaactgatagtaagtgggagagacgaacagtcaattgctgaagcaataattgtggccatggtattttcacaggaggactgtatgataaaggcagttcgaggtgatctgaattttgttaatagagcaaaccagcgactgaaccccatgcatcaacttttgagacattttcaaaaggatgcaaaggtgcttttccaaaactggggaattgaacccatcgacaatgtgatgggaatgattggaatattgcccgacatgactccaagcacagtgatgtcaatgagaggagtaagagtcagcaaaatgggagtggatgaatactccagcacagagagagtggtggtgagcattgaccgttttttaagagttcgagaccaacgaggaaatgtactattttcccctgaagaagtcagcgaagcgcaaggaacggaaaagctaacaataacttattcatcgtcaatgatgtgggagatcaatggtcctgaatcagtgttgatcaatacttaccagtgggtcatcagaaactgggagactgtgaaaattcaatggtcacaggatcccacaatgttgtataacaagatggaattcgaacctttccaatctctggttcctaaggcagccagaggtcaatacagcgggttcgtaaggaccctgttccaacagatgcgtgatgtacttggaacgtttgacactgttcagataataaagctcctaccctttgctgctgctccaccggaacagagcaggatgcagttctcttccctaactgtgaatgtaagaggatcagggatgagaatactcgtgagaggtaattctccagtgttcaactacaacaaggccaccaagaggcttacagtcctagggaaagatgcaggtgcactgactgaggatccagatgaaggcacagctggagtggagtctgctgttctgagagggtttctcatcttgggaaaagaagacaaaagatatggtccagcattgagcatcaatgagctgagcaatcttgcaaaaggggagaaggctaatgtgctaattgggcaaggagatgtggtgttggtaatgaaacgaaaacgggactctagcatacttactgacagccagacagcgaccaaaagaattcggatggccatcaattag---
>H5N1_Avian_CY036234_A/great_egret/Hong_Kong/807/2008|2008.500
atggaacgaataaaagaattaagagatctaatgtcacagtcccgcactcgcgagatactaacaaaaaccactgtggaccatatggccataatcaagaaatacacatcaggaagacaagagaagaatcctgctctcagaatgaaatggatgatggcaatgaaatatccgattacagcggacaagagaataatagatatgattcctgaaaggaatgaacaagggcagacgctctggagcaagacaaatgatgctgggtcggacagggtgatggtgtcccccctagctgtaacttggtggaataggaatgggccgacaacaagtacagttcattatccaaaagtttacaaaacatacttcgagaaggttgaaaggttaaaacatggaaccttcggtcccgttcatttccgaaaccaagttaaaatacgccgccgagttgatacaaaccctggccatgcagatctcagtgctaaagaagcacaagatgtcatcatggaagttgttttcccaaatgaggtgggagctagaatattgacttcggagtcgcaattgacaataacgaaagagaagaaagaagagctccaagattgtaagattgctcccttaatggttgcatacatgttggagagggaactggtccgcaaaaccagattcctaccggtagcaggcggaacaagcagtgtgtacattgaggtactgcatttgactcaaggaacctgctgggaacagatgtacactccaggcggagaagtaagaaatgacgatgttgaccagagtttgatcattgctgccagaaacattgttaggagagcaacggtatcagcggatccattggcatcactgctggagatgtgtcacagcacacaaattggtgggataaggatggtggacatccttaggcaaaatccaactgaggaacaagctgtggatatatgcaaagcagcaatgggtctgaggatcagctcatcctttagttttggaggtttcactttcaaaagaacaagtgggtcatccgtcacgaaggaagaggaagtgcttacgggcaacctccaaacattgaaaataagagtacatgaggggtatgaagaattcacaatggttgggcagagggcaacagctatcctgaggaaagcaactagaaggctgattcagttgatagtaagcggaagaaacgaacaatcaatcgctgaggcaatcattgtagcgatggtgttctcacaggaggattgcatgataaaggcagtccgaggcgatctaaatttcgtaaacagagcaaaccaaagattaaatcccatgcatcaactcctgagacattttcaaaaggacgcaaaagtgctatttcagaattggggaattgaacccattgataatgtcatggggatgatcgggatattacctgacatgactcccagcacagaactgtcactgagaggagtgagagttagtaaaatgggagtggatgaatattccagcactgaaagagtagttgtaagcattgaccgctttttaagggttcgagatcagcgggggaatgtactcttatctcccgaagaggtcagcgaaacccagggaacagagaagttgacaataacatattcgtcatcaatgatgtgggaaatcaacggtcctgaatcagtgcttgtcaacacctaccaatggatcatcagaaactgggaaaccgttaagattcaatggtctcaggatcccacgatgctgtacaataagatggagttcgaaccgttccaatccttggtacctaaagctaccagaggtcaatacagtggatttgtgagaacattattccaacaaatgcgtgacgtactggggacatttgatactgtccagataataaagctgctaccatttgcagcagcaccacctgagcagagcagaatgcagttttcttctctaactgtgaatgtgagaggctcaggaatgagaatactcgtaaggggcaattcccctgtgttcaactacaataaggcaaccaaaaggcttaccgttcttggaaaggacgcaggtgcattaacagaggatccagacgaggggacagccggagtggaatctgcagtactgaggggattcctaattctaggcaaggaggacaaaagatatggaccagcattgagcatcaatgaactgagcaatcttgcaaaaggggagaaagctaatgtgctgataggacaaggagacgtggtgttggtaatgaaacggaaacgggactctagcatacttactgacagccagacagcgaccaaaagaattcggatggccatcaattag---
>H1N1_Swine_KX670647_A/swine/Pennsylvania/A01554941/2015|2015.362
atggagagaataaaagaactaagagatctaatgtcgcagtcccgcactcgcgagatactcactaagaccactgtggaccacatggccataatcaaaaagtacacatcagggaggcaagagaagaacccagcactcagaatgaagtggatgatggcaatgaaatacccaattacagcagacaagagagtaatggacatgattccagaaaggaatgaacaaggacaaaccctctggagcaaaacaaacgatgctggatcagatcgagtgatggtatcacccctggccgtaacatggtggaatagaaatggcccaacaacaagcacagtccactaccctaaggtatataaaacttactttgaaaaagttgaaagattaaaacatggtacctttggccctgtccacttcagaaaccaagttaaaataagacggagggtggacacaaaccctggtcatgcggatctcagtgccaaggaggcacaggatgtgatcatggaagttgttttcccaaatgaagtgggggcaagaatactgacatcagagtcacagctggcaataacaaaagaaaagaaagaagagctccaggattgtagaattgctcccttaatggtggcatacatgctagaaagagagctggttcgcaagacgaggtttctcccagtggctggtggaacaagcagtgtttatattgaagtgctgcacttaactcagggaacatgctgggagcaaatgtacactccaggaggagaagtgagaaatgatgatgttgaccaaagtttgattatcgccgctagaaacatagtaagaagagcagcagtgtcagcagacccattagcttctctcttggaaatgtgccacagcacacagattggaggaataaagatggtggacatccttagacagaacccaacagaggaacaagccgtggacatatgcaaggcagcaatggggctgagggttagctcctctttcagctttggtgggttcaccttcaaaaggacaagcgggtcatctgttaagaaagaagaagaagtgctaacgggcaacctccaaacactgaaaataagagtacatgaaggatatgaagaattcacaatggtcgggagaagagcaacagctattctaagaaaagcaaccaggagattgatccagttaatagtaagtggaagagacgatcaatcgattgctgaggcaataattgtagccatggtattttcacaagaggattgcatgatcaaggcagttaggggcgatttgaactttgtcaatagggcaaaccagcgactgaatcccatgcaccagctcttgaggcatttccaaaaagatgcaaaagtgcttttccagaactggggaattgaacccatagacagtgtaatgggaatgatcgggatattgcctgatatggccccaagcacggaaatgtcgctgagaggtataagagtcagcaaaatgggggtagatgagtactccagcacggagagagtggtagtgagcattgaccgatttttgagagtacgggatcaacgagggaacgtattattgtctcccgaagaggtcagcgagacacagggaactgagaaattgacaataacttattcgtcgtcaatgatgtgggaaataaacggtcctgagtcagtgctggtcaacacttaccaatggatcataaggaactgggaaagcttgaaaattcaatggtcacaagatcccacgatgttatacaacaaaatggaatttgaaccgttccagtctcttgtccctaaggcaaccagaagccgttacagtggattcgtgaggacactgttccagcaaatgcgggatgtgcttggaacatttgacactgtccaaataataaaacttctcccgtttgctgctgccccaccggaacagagtaggatgcagttttcctcgctgactgtgaacgtgaggggatcagggctgaggatactggtaagaggcaactctccagtgttcaattacaacaaagcaaccaaaaggcttacaattcttggaaaagatgcaggtgcattgactgaagatccagatgaaggcacagctggagtagagtctgctgtcctgaggggattcctcattttgggtaaggaagacaagagatatggcccagcattaagcatcaatgaactgagcaatcttgcaaagggagaaaaggctaatgtgctaattgggcaaggggacgtggtgttggtaatgaaacggaaacgggactctagcatacttactgacagccagacagcgaccaaaagaattcggatggccatcaattag---
>H6N6_Avian_KJ200716_A/chicken/Hunan/S4495/2010|2010.940
atggagagaataaaagaattaagagatctgatgtcgcagtctcgcactcgcgagatactaacaaaaaccactgtggaccatatggccataattaagaaatatacatcgggaagacaagagaagaaccctgctctcagaatgaaatggatgatggcaatgaaatatccaatcacagcagacaagagaataatggagatgattcctgaaaggaatgaacaagggcagacgctttggagcaagacaaatgatgctggatcagacagggtgatggtgtctcccctagctgtaacttggtggaacaggaatgggccaacgacaagtacagtccattatccaaaggtttacaaaacatactttgagaaggttgaaaggttaaaacatggaaccttcggtcctgtccatttccgaaaccaagttaaaatacgccgccgagttgatataaatccgggccatgcagatctcagtgctaaagaggcacaagatgtcatcatggaggtcgtcttcccaaatgaagtgggagctagaatattgacatcagagtcgcaattgacaataacgaaggagaaaaaagaagagctccaggattgtaagattgctcctttaatggtggcatacatgttggaaagggaactggtccgcaaaaccagattcctaccggtagcaggcggaacaagcagtgtatacattgaggtattgcatctgactcaagggacctgctgggaacagatgtacactccaggaggagaagtgagaaatgacgatgttgaccagagtttgatcatcgctgccagaaacattgttagaagagcaacagtatcagcggatccattggcatcactactagagatgtgccacagcacacaaattggtgggataaggatggtggacatccttaggcaaaatccaactgaggaacaagctgtggatatatgcaaagcagcaatgggtttgaggatcagttcatcctttagcttcggaggctttactttcaaaagaacaagtggatcatccgtcaagaaggaagaggaagtgcttacaggcaaccttcaaacattgaaaataagagtacatgaagggtatgaggaattcacaatggttgggcgaagagcaacagctattctgaggaaagcaactagaaggctgattcagttgatagtaagtgggagagacgaacaatcaatcgctgaagcaatcatcgtagctatggtgttctcacaggaggattgcatgataaaggcagtccgaggcgatctgaatttcgtaaacagagcaaaccaaagattaaaccccatgcatcaactcctgaggcacttccaaaaagatgcaaaagtgctgtttcagaattggggaattgaacctattgataatgtcatgggaatgatcggaatattacctgacatgactccaagcacagagatgtcactgagaggagtaagagttagtaaaatgggagtagatgaatactccagcactgagagagtggttgtaagtattgaccgtttcttaagggttcgagatcagcgggggaacgtactcttatctcccgaagaggtcagcgaaacacagggaacagagaaattaacaataacatattcatcatcaatgatgtgggaaatcaatggtcctgagtcagtgcttgttaacacctatcaatggatcatcagaaattgggagactgtgaagattcaatggtctcaagaccccacaatgctgtacaataagatggagtttgaaccgtttcaatccttagtacctaaagctgccagaggtcaatacagtggatttgtgagaacactattccaacaaatgcgtgacgtgctggggacattcgatactgtccagataataaagctgctaccgtttgcagcagccccaccggagcagagcagaatgcaattttcttctctgactgtgaatgtgagaggctcaggaatgagaatactcgtaaggggcaactctcctgtgttcaactacaataaggcaaccaaaaggcttaccgttcttggaaaggacgcaggtgcattaacagaggatccagatgagggaacagccggagtggagtctgcagtactgaggggattcctaattctaggcaaggaggacaaaagatatggaccagcattgagcatcaatgaactgagcaatcttgcgaaaggggagaaagctaatgtgctgatagggcaaggagacgtggtgttggtaatgaaacggaaacgggactctagcatacttactgacagccagacagcgaccaaaagaattcggatggccatcaattag---
>H1N2_Swine_CY243192_A/swine/Ohio/16TOSU8287/2016|2016.496
atggagagaataaaagaactaagagatctaatgtcgcagtcccgcactcgcgagatactcactaagaccactgtggaccatatggccataatcaaaaagtacacatcaggaaggcaggagaagaaccccgcactcagaatgaagtggatgatggcaatgaaatacccaattacagcagacaggagaataatggacatgattccagagaggaatgaacaaggacaaaccctctggagcagaacaaacgatgctggatcggaccgtgtaatggtatcacccctggccgtgacatggtggaataggaatggcccaacaacaagcacagttcactaccctaaggtatacaaaacttatttcgaaaaagtcgaaaggttaaaacatggtacctttggccctgtccatttcagaaatcaagttaaaataaggaggagggttgacacaaaccctggtcatgcagatctcagtgccagggaggcacaggatgtgatcatggaagttgttttcccaaatgaagtgggagcaagaatactgacatcagagtcacagctgacaataacaaaagaaaagaaagaagagctccaggattgtaaaatagctcccttgatggtggcatacatgttagaaagagaattggttcgtaagacgaggtttcttccggtggctggtggaacaagcagtgtttatattgaagtgttgcacttaactcagggaacatgctgggagcaaatgtacactccaggaggagaagtgagaaatgatgatgttgaccaaagtttgattatcgccgctagaaacatagtaagaagagcagcagtgtcagcagacccattagcatctctcttggaaatgtgccacagcacacaaattggaggaatacggttggtggacatccttagacagaacccaacggaggaacaagccgtagacatatgcaaagcagcaatggggctgaggattagctcctctttcagctttggtgggttcaccttcaaaaggacaagcggatcatctgttaagaaagaagaagaagtgctcacgggcaacctccaaacactgaaaataagagtgcatgaaggatatgaggaattcacaatggtcgggagaagagcaacagctattctcagaaaggcaaccagaagattgatccagttaatagtaagtgggagagatgatcaatcaattgctgaggcaataattgtggccatggtattttcacaagaggattgcatgatcaaggcagttagaggcgatctgaactttgtcaatagggcaaatcagcgactgaatcccatgcaccaactcttgaggcatttccaaaaggatgcaaaagtactgttccagaactgggggattgaacccatcgacagtgtaatgggaatgatcggaatattgcctgatatgaccccaagcacggaaatgtcgctgaggggtataagagtcagcaaaatgggagtagatgaatattccagtacggagagagtggtagtgagcattgaccgatttttgagagttcgagatcaacgagggaacgtactattgtcccccgaagaagtcagcgagacgcagggaactgagaaattgacaataacttattcgtcatcaatgatgtgggagatcaatggtcctgagtcagtgctggtcaacacctatcagtggattataaggaactgggaaagcttgaaaatacaatggtcacaggaccccacgatgttatacaacaaattggaatttgaaccattccagtctcttgtccctaaggcgaccagaagtcgttacagtggattcgtgaggacactgttccagcaaatgcgggatgtgcttggaacatttgatacagtccaaataataaaacttctcccctttgctgctgctccaccggaacagagtaggatgcagttctcctcgctgactgtgaatgtgagaggatcaggactgaggatactggtaagaggcaactctccagtattcaattacaacaaagcaaccaaaaggcttacaatccttggaaaagatgcaggtgcattgactgacgatccagacgaaggcacagctggagtggagtctgctgtcctgaggggattcctcattttgggtaaagaagacaagagatatggcccagcattaagcatcaatgaactgagcaatcttgcaaaaggagagaaggctaatgtgctaattgggcaaggagacgtggtgttggtaatgaaacggaaacgggactctagcatacttactgacagccagacagcgaccaaaaggattcgaatggccatcaattag---
>H3N2_Swine_MF373244_A/swine/Michigan/A01672424/2017|2017.052
atggaaagaataaaagaactaagagatctaatgtcgcagtcccgcactcgcgagatactcactaagaccactgtggaccatatggccataatcaaaaagtacacatcaggaaggcaagagaagaaccccgcgctcagaatgaagtggatgatggcaatgaaatacccaattacagcagacaagagaataatggacatgatcccagagaggaatgaacaaggacaaactctctggagcagaacaaatgatgctggatcggaccgcgtgatggtatcacctctggccgtaacatggtggaataggaatggcccagcagcaagcacagttcactaccccaaggtatataaaacttatttcgaaagaatcgaaagattaaaacacggcacctttggccctgtccacttcagaaatcaagtcaaaataagaaggagggttgacacaaaccctggtcacgcagatctcagtgccaaggaggcacaagatgtgataatggaagttgttttcccaaatgaagtgggggcaagaatactggcatcagagtcacaactgacaataacaaaagaaaagaaagaagagctccaggattgtaaaattgctcccttgatggtggcatacatgctagaacgagaattggttcgtaagacaaggtttctcccggtggctggtgggacaggcagtgtctatattgaagtgctacacttaactcagggaacatgctgggagcaaatgtacactccagggggagaagtgagaaatgatgatgttgaccaaagtttgattattgctgctagaaacatagtaagaagagcagcagtgtcagcagacccattagcatctctcttggaaatgtgccacagcacacagattggaggaataaagatggtggacattctcagacagaatccaacagaggaacaagccgtagacatatgcaaggcagcaatggggctgagaattagttcctctttcagctttggtgggttcaccttcaaaagaacaagcggatcatcagttaagaaagaagaagaagtgctcacgggcaacctccaaacactgaaaataagagtacatgaaggatatgaagaattcacaatggtcgggagaagagcaacagctattctcagaaaagcaaccaggagattgattcagttaatagtaagtgggagagatgagcagtcagtcgctgaggcaataattgttgccatggtattttcacaagaagatcgcatgatcaaggcagttaggggcgatcttaactttgtcaatagggcaaaccagcgactgaatcccatgcaccaactcctgaggcatttccaaaaagatgcaaaagtgcttttccagaactggggaactgaacccatcgacagtgtgatgggaatgatcgggatattacctgatatgaccccgagcacggaaatgtcgctaagagggataagagtcagcaaaatgggagtagatgaatattccagcacggagagagtggtggtgagcattgatcgatttttgagggttcgggatcaactagggaacgtactattgtctcctgaagaggtcagcgagacacagggagcagaaaagttgacaataacttattcgtcatcaatgatgtgggagatcaatggtccggagtcagtgttggtcaacacttatcaatggatcataaggaactgggaaagtttgaaaattcaatggtcacaagatcccacgatgttatacaacaaaatagaatttgaaccattccagtctctcgtccctaaggcaaccagaagtcggtacagtggattcgtgaggacactattccagcaaatgcgggatgtgcttggaacatttgacactgtccaaataataaaactcctcccctttgctgctgccccaccagaacagagtaggatgcaattttcctcactaactgtgaatgtgagaggatcagggttgaggatactggtaagaggcaattctcccgtgttcaattacaacaaagcaaccaaaagacttacaattcttggaaaggatgcaggtgcattgactgaagatccagatgaaggcacagctggagtggaatctgctgtcctgaggggatttctcattttgggcaaagaagacaagagatatggcccagcattgagcatcaatgaactgagcagtcttgcaaaaggagaaaaggctaatgtactaattgggcaaggagacgtggtgttggtaatgaaacggaaacgggactctagcatacttactgacagccagacagcgaccaaaagaattcggatggccatcaattag---
>H7N9_Avian_KX215970_A/chicken/Huaian/003/2015|2015.096
atggaaagaataaaagaactaagagatttgatgtcacagtcccgcactcgcgagatactgacaaaaacaacagtggaccatatggccataatcaagaaatatacatcaggaagacaggagaagaatcctgcccttaggatgaagtggatgatggcgatgaaatatccaatcacagcagacaaaaggataatggagatgatcccggaaagaaatgagcaaggtcagaccctttggagcaagacaaatgatgccggatcagacagggtgatggtgtcacctctggctgtgacgtggtggaatagaaatggaccaacaacaagtacagtccattatccaaaggtctacaaaacctattttgaaaaggtcgaaaggctaaaacatggaacctttggccccgttcacttccgaaaccaggttaaaatacgccgcagggtcgacataaaccctggccatgcagatcttagtgctaaagaagcacaagatgtcatcatggaggtcgtattcccaaacgaagttggagccagaatactgacatcagagtcacagttaacgataaccaaggaaaagaaggaggagcttcaggactgcaaaattgctcctttaatggtggcatacatgttggagagagaactggttcgcaaaacaaggtttctaccagtagctggagggacaagcagtgtgtatatcgaagtgttgcatttgacccaagggacctgctgggagcaaatgtacacaccaggaggggaagtgagaaatgatgatgttgatcagagtttaattattgctgctagaaatattgttagaagagcaacagtatcagcagacccgttggcttcgcttttggagatgtgccatagtacacagattggaggggttaggatggttgacatccttagacaaaacccaacagaggaacaggctgtggatatatgcaaagcagcaatgggtctaaggatcagttcatccttcagctttggaggtttcacttttaaaaggacaagtgggtcatctgtcaaaagggaagaagaagtgctcacaggcaacctccaaacattgaaaataagagtacatgaaggatatgaggaattcacaatggttgggagaagagcaacagccattctaaggaaagcaaccagaagactaattcaactgatagtgagtgggaaagacgagcaatcaatcgccgaggcaatcatagtggcaatggtgttctcacaagaggattgtatgataaaggcagtgagaggtgatttgaactttgtcaacagagcgaaccagcggctaaatcccatgcatcaactcctgaggcatttccaaaaggatgcaaaggtcctgtttcaaaactggggaattgagcccattgacaatgtaatggggatgatcggaatattgcctgacatgacccccagcacagagatgtccttgagaggagtgagagttagtaaaatgggagtagatgaatattccagtaccgagagagtggtcgtgagtattgatcgtttcttgagggttcgagaccagagaggaaacatactcctgtctcctgaggaggttagtgaaacacagggaacagaaaagctgactataacatattcatcgtccttgatgtgggaaatcaatggtccggaatcagtgctagttaacacatatcaatggatcattagaaattgggaaactgtaaagattcaatggtcccaggaccctacaattctgtacaataagatggaatttgaaccctttcaatccctagtgcccaaagctgccagaggccaatatagtggattcgtaagggtcctattccagcagatgcgtgacgtactggggacgttcgacaccgtccaaataataaagctactaccatttgcagcagccccgccggaacagagtaggatgcagttctcttctctaactgtgaacgtaagaggttcaggaatgagagtggttgtgagaggcaattctcctgtgttcaactacaacaaggcaacaaaaaggcttacagtgcttgggaaggatgcaggtgcgttaatggaagacccagacgagggaacagcaggagtagaatctgcggtattgagaggatttctgattctaggcaaagaagacaaaagatatgggccagcattgagcatcaacgagttgagcaaccttgcgaaaggggaaaaggctaatgtgttgatagggcaaggagacgtggtgttggtaatgaaacggaaacgggactctagcatacttactgacagtcagacagcgaccaaaaggattcggatggccatcaattaa---
>H1N1_Swine_MF973374_A/swine/North_Carolina/A02214775/2017|2017.296
atggagagaataaaagaactaagagatctaatgtcgcagtcccgcactcgcgagatactcactaagaccactgtggaccatatggccataatcaaaaagtacacgtcaggaaggcaggagaagaaccccgcactcagaatgaagtggatgatggcaatgaaatacccaattacagcggacaggagaataatggacatgattccagagaggaatgaacaagggcaaaccctctggagcagaacaagcgatgctgggtcggaccgtgtaatggtatcacccctggccgtgacatggtggaataggaatggcccaacaacaagcacagttcactaccctaaggtatacaaaacttatttcgaaaaagtcgaaaggttaaaacatggtacctttggccctgtccatttcagaaatcaagttaaaataaggaggagggttgacacaaaccctggtcatgcagatctcagtgccaaggaggcacaggatgtgatcatggaagttgttttcccaaatgaagtgggggcaagaatactgacatcagagtcacagctgacaataacaaaagaaaagaaagaagagctccaggattgtaaaatagctcccttgatggtggcatacatgttagaaagagaattggtccgtaagacgaggtttcttccggtggctggtggaacaagcagtgtttatattgaagtgttgcacttaactcagggaacatgctgggagcaaatgtacactccaggaggagaagtgagaaatgatgatgttgaccaaagtttgattatcgccgctagaaacatagtaagaagagcagcagtgtcagcagaccctttagcatctctcttggaaatgtgccacagcacacaaattggaggaatacggatggtagacatccttaggcagaacccaacggaggaacaagccgtagacatatgcaaagcagcaatggggctgaggattagctcctctttcagctttggtgggttcaccttcaaaaggacaagcggatcatctgttaagaaagaagaagaagtgctcacgggcaacctccaaacactgaaaataagagtgcatgaaggatatgaggaattcacaatggtcgggagacgagcaacagctattctcagaaaggcaaccaggagattgatccagttaatagtaagtgggagagacgatcaatcaatttctgaggcaataattgtggccatggtattttcacaagaggattgcatggtcaaggcagttaggggcgatctaaattttgtcaatagggcaaaccagcgactgaatcccatgcaccaactcttgaggcatttccaaaaggatgcaaaagtgcttttccagaactgggggattgaacccatcgacagtgtaatgggaatgatcggaatattgcctgatatgaccccaagcacagaaatgtcgctgaggggtataagagtcagcaaaatgggagtggatgaatattccagtacggagagagtggtagtgagcattgaccgatttttgagagttcgagatcagcgagggaatatactactgtcccccgaagaggtcagcgaaacacaaggaactgagaaattgacaataacttattcgtcatcaatgatgtgggagatcaatggtcctgagtcagtgctggtcaacacttatcagtggattataaggaactgggaaagcttaaaaattcaatggtcacaggatcccacgatgttatacaacaaattggaatttgaaccattccagtctcttgtccctaaggcaaccagaagtcgttacagtggattcgtgaggacactgttccagcaaatgcgggatgtgcttgggacatttgatactgtccaaataataaaactcctcccttttgctgctgctccaccggaacagagtaggatgcagttctcctcgctgactgtgaatgtgagaggatcaggactaaggatactggtaaggggcaactctccagtgttcaattacaacaaagcaaccaaaaggcttacaatccttggaaaagatgcaggtgcattgactaacgatccagacgaaggcacagctggagtggagtctgctgtcctgaggggattcctcattttgggtaaagaagacaagagatatggcccagcattaagcatcaatgaactgagcaatcttgcaaaaggagagaaggccaatgtgctaattgggcaaggagacgtggtgttggtaatgaaacggaaacgggactctagcatacttactgacagccagacagcgaccaaaaggattcggatggccatcaattag---
>H7N1_Avian_KF298398_A/mallard/Minnesota/AI09-1714/2009|2009.564
atggagagaataaaagaactaagagatctaatgtcacagtctcgcactcgcgagatactcaccaaaaccactgtggaccacatggccataatcaaaaagtacacatcaggaaggcaagagaagaaccctgcactcaggatgaagtggatgatggcaatgaaatatccaattacagcagacaagagaataatggaaatgattcctgaaagaaatgaacagggacaaaccctttggagcaaaacaaatgatgccggctcagaccgagtgatggtatcacctctggctgtgacatggtggaatagaaatggaccaacaactagtacagttcattatccaaaggtctataaaacttatttcgaaaaagtcgaaaggttgaaacacgggacctttggccctgttcacttcagaaatcaagttaaaataagacggagggtagacataaaccctggtcacgcagacctcagcgccaaagaggcacaggatgtaatcatggaagtcgttttcccaaatgaagtgggggcgagaatactaacatcggaatcacaactgacgataacaaaagagaagaaagaagaactccaggactgcaaaatcgcccctttgatggttgcatacatgctagaaagggagttggtccgcaaaacgagattcctcccagtggccggtggaacaagcagcgtttacattgaggtgctgcatttaactcaggggacatgctgggagcaaatgtacaccccgggaggggaagtgaggaatgacgatgttgaccaaagcttgattatcgctgccaggaacatagtaagaagagcaacagtatcagcagacccactagcatctctattggagatgtgccacagcacacagattggagggataaggatggtagacattcttcggcaaaatccaacagaggaacaagcggtggacatatgcaaagcagcaatgggcttaaggattagctcatctttcagctttggcggattcactttcaaaagaacaagcgggtcatcagttaagagagaagaagaagtgcttacaggcaaccttcaaacattaaaaataagagtacatgaggggtatgaagagttcacaatggttgggagaagggcaacagccattctcaggaaggcaaccagaagactgatccagttaatagtgagtggaagagacgagcagtcaattgctgaagcaataattgtggccatggtattttcacaagaggattgcatgatcaaagcagttcgaggtgatttgaactttgtcaatagggcaaaccagcgactaaacccaatgcaccaactcttgagacacttccaaaaggatgcaaaagtgcttttccaaaactggggaattgaacccattgacaacgtaatggggatgatcgggatactacctgacatgaccccaagtactgagatgtcactgagagggataagagtcagtaagatgggagtagatgaatactccagcacagagagagtggtagtgagcattgaccgatttttaagagtccgagaccaacgggggaatgtgctattgtcacctgaagaagtcagcgagacacaagggacagagaagctgacaataacttattcgtcatcaatgatgtgggaaatcaatggtcctgaatcagttttggtcaatacttatcaatggatcatcagaaattgggaaactgtgaaaattcaatggtcacaagaccccacgatgttatataacaagatggaattcgagccatttcaatccctggtccctaaggcagccagaggtcagtacagtggattcgtgaggacactgttccagcagatgcgggatgtgcttggaaccttcgacactgttcagataataaaacttctcccctttgctgctgccccaccagaacaaagtaggatgcaattctcctccttgactgtgaacgtaaggggatcaggaatgagaatactggtaaggggcaattctccagtgttcaattacaataaggccactaaaaggcttacagttctcgggaaagatgcaggtgcactgaccgaagatccagatgaaggcacagctggagtagagtctgctgtcttgagagggttcctcatcttgggcaaagaagacaagagatatggcccagcattgagtatcaatgagctgagcaatcttgcaaaaggagagaaggctaatgtgctaattgggcaaggagacgtggtgttggtaatgaaacggaaacgggactctagcatacttactgacagccagacagcgaccaaaagaattcggatggccatcaattag---
>H7N4_Avian_CY178862_A/mallard/Wisconsin/1111/1982|1982.500
atggagagaataaaagaactaagagatctaatgtcacagtctcgcacccgcgagatactcaccaaaaccactgtggaccatatggccataatcaaaaaatacacatcaggaagacaagagaagaatcctgcactcagaatgaagtggatgatggcaatgaaatatccaattacggcagataaaaggataatggaaatgattcctgagaggaatgaacaaggacaaaccctctggagcaaaacaaatgatgccggctcagaccgagtgatggtatcacctctggccgtgacatggtggaataggaatggaccaacaacaagtacagttcactatccaaaggtctataaaacttatttcgaaaaagtcgaaaggttaaaacatgggacctttggccccgttcacttcaggaatcaagttaagataagacggagggttgacataaaccctggccacgctgacctcagtgccaaagaggcacaggatgtaatcatggaagttgttttcccaaatgaagtgggagccagaatattaacatcggaatcacaactgacaataacaaaagagaaaaaggaagaactccaggattgtaaaattgcccccttgatggtagcatacatgctagaaagagagttagtccgcaaaacgagattcctcccagtggctggtggaacaagcagtgtttatattgaagtgttgcacttaacccagggaacatgctgggagcagatgtacactccaggaggggaagtgagaaacgatgatattgaccaaagtttaattattgctgccaggaacatagtgagaagagcaacagtatcagcagacccactagcgtctctattggagatgtgccacagcacacagattggtggaataaggatggtagatatccttagacagaatccaacagaggaacaagccgtggatatatgtaaggcagcaatgggcttaaggattagctcatctttcagcttcggtggattcaccttcaaaagaaccagcgggtcgtcagtcaagagagaagaagaagtgcttacgggcaaccttcagacactgaaaataagaatgcatgaggggtatgaagagttcacaatggtcgggagaagagcaacagctattctcagaaaggcaaccaggagattgattcagctaatagtaagtgggagagacgaacagtcaattgctgaagcaataattgtggccatggtattttcacaagaggattgcatgatcaaagcagttcggggtgatctgaactttgtcaatagagcaaaccagcgactgaaccccatgcatcaactcttgagacatttccaaaaggatgcaaaagtgcttttccaaaactggggaattgaacccatcgacaatgtgatgggaatgatcggaatattgcctgacatgaccccaagtactgagatgtcgctgagggggataagagtcagcaaaatgggagtagatgaatactccagcacagagagagtggtggtgagcattgaccggtttttaagagttcgggatcaaaggggaaacgtactattgtcacccgaagaagtcagcgagacacagggaacagagaagctgacaataacttactcatcatcaatgatgtgggagatcaatggccctgagtcagtgttgatcaatacttatcaatggatcatcaggaactgggagactgtgaaaattcaatggtcacaggatcccacaatgttatataataagatggaattcgagccatttcagtctctggtccctaaggcagccagaagtcaatacagcggattcgtgaggacactgttccagcagatgcgagatgtgcttggaacatttgatactgttcagataataaaacttctcccctttgctgctgctccaccggaacagagtaggatgcagttctcctccttgactgtgaatgtcagaggatcaggaatgaggatactggtaagaggcaattctccggtattcaattacaataaggccaccaagaggcttacagtcctcggaaaagatgcaggtgcattaaccgaagatccagatgaaggcacagctggggtggagtctgctgttctgagaggattcctcattttgggcaaagaagacaagagatatggcccagcactaagcatcaatgaactgagcaatcttgcaaaaggagagaaggctaatgtgctaattgggcaaggagacgtggtgttggtaatgaaacggaaacgggactctagcatacttactgacagccagacagcgaccaaaagaattcggatggccatcaattag---
>H5N2_Avian_KJ162777_A/duck/Taiwan/4379/2013|2013.025
atggagagaataaaagaattaagagacctaatgtcgcagtcccgcactcgcgagatactaacaaaaaccactgtggaccatatggccataatcaagaagtacacatcgggaagacaagagaagaatcctgctctcagaatgaaatggatgatggcaatgaaatatccaatcacagcagacaagagaataatggagatgatccctgaaaggaatgaacaagggcagacgctttggagcaagacaaatgatgctggatcagacagggtgatggtgtctcccctagctgtaacttggtggaacagaaatgggccgacgacaagtacagtccattacccaaaggtttacaaaacatactttgagaaggttggaaggttaaaacatggaaccttcggtcctgtccatttccgaaaccaagtcaaaatacgccgccgagttgatataaatccgggccacgcagatctcagtgctaaggaggcacaagatgtcatcatggaggtcgttttcccaaatgaagtgggagctagaatattgacatcagagtctcaattgacaataacgaaggagaaaaaagaagagctccaggattgtaaaattgcccctttaatggtggcatacatgttggagagggaactagtccgaaaaaccagattcctaccggtagcaggcggaacaagcagtgtgtacattgaggtattgcatttgactcaagggacctgttgggaacagatgtacactccaggaggggaagtgagaaatgacgatgttgatcagagtttgatcattgctgccagaaacatcgttagaagagcgacagtatcagcggacccattggcatcactactggaaatgtgccacagcacaaaaattggtggtataaggatggtggacatccttaggcaaaatccaactgaggaacaagctgtggatatatgcaaagcagcaatgggtttgaggatcagttcatcttttagcttcggaggctttaatttcaaaagaacaagtggatcatccgtcaagaaggaagaggaagtgctcacaggcaaccttcaaacattgaaaataagaatacatgaagggtatgaggaattcacaatggttgggagaagagcaacagctattctgaggaaagcaactagaaggctgattcagttaatagtaagtgggagagacgaacaatcaatcgctgaagcaattattgtagctatggtgttctcacaggaggattgcatgataaaagcagtccgaggcgatctgaatttcgtaaacagagcaaaccaaagattaaaccccatgcatcaactcctaaggcacttccaaaaagatgcaaaagtgctgtttcagaattggggaattgaatctattgataatgtcatgggaatggtcggaatattgcctgacatgaccccaagcacagagatgtcactgagaggagtaagagttagtaaaatgggagtagatgaatactccagcactgagagagtggttgtaagtattgaccggttcttaagggttcgagatcagcgggggaacgtactcttatctcccgaagaggttagcgagacacagggaacagagaaattgacaataacatactcatcatcaatgatgtgggaaatcaatggtcctgagtcagtgattgttaacacctatcaatggatcatcagaaattgggaggctgtgaaaattcaatggtctcaagaccccacaatgctgtacaacaagatggagtttgagccgtttcaatccttagtacctaaagctgccagaggtcaatacagtggatttgtgagaacactattccaacaaatgcgagacgtgctggggacattcgatactgtccagataataaagctgctaccatttgcagcagccccaccagaacagagcagaatgcaattttcttctctgactgtgaatgtaagaggctcagggatgagaatactcataaggggcaactcccctgcgttcaactacaataaagcgaccaaaaggcttaccgtccttggaaaggacgcaggtgcattaacagaggatccagatgagggaacagccggagtggaatctgcagtactgaggggattcctaattctaggcaaggaggacaagagatatggaccagcattgagcatcaatgaactgagcaatcttgcgagaggggagaaagctaatgtactgatagggcaaggagacgtagtgttggtaatgaaacggaaacgggactctagcatacttactgacagccagacagcgaccaaaagaattcggatggccatcaattag---
>H3N2_Human_CY121575_A/BRISBANE/9/2006|2006.500
atggaaagaataaaagaactacggaatctgatgtcgcagtctcgcactcgcgagatactgacaaaaaccacagtggaccatatggccataattaagaagtacacatcggggagacaggaaaagaacccgtcacttaggatgaaatggatgatggcaatgaaatacccaatcactgctgacaaaaggataacagaaatggttccggagagaaatgaacaaggacaaactctatggagtaaaatgagtgatgctggatcagatcgagtgatggtatcacctttggctgtaacatggtggaatagaaatggacctgtgacaagtacggtccattacccaaaagtatacaagacttattttgacaaagtcgaaaggttaaaacatggaacctttggccctgttcattttagaaatcaagtcaagatacgcagaagagtagacataaaccctggtcatgcagacctcagtgccaaagaggcacaagatgtaattatggaagttgtttttcccaatgaagtgggagccaggatactaacatcagaatcgcaattaacaataactaaggagaaaaaagaagaactccgagattgcaaaatttctcccttgatggttgcatacatgttagagagagaacttgtacgaaaaacaagatttctcccagttgctggcggaacaagcagtatatacattgaagttttacatttgactcaaggaacgtgttgggaacaaatgtacactccaggtggagaagtgaggaatgacgatgttgaccaaagcctaattattgcggccaggaacatagtaagaagagccgcagtatcagcagatccactagcatctttattggagatgtgccacagcacacaaattggcgggacaaggatggtggacattcttagacagaacccgactgaagaacaagctgtggatatatgcaaggctgcaatgggattgagaatcagctcatccttcagctttggtgggtttacatttaaaagaacaagcgggtcatcagtcaaaaaagaggaagaagtgcttacaggcaatctccaaacattgaagataagggtacatgaggggtatgaggagttcacaatggtggggaaaagagcaacagctatactcagaaaagcaaccagaagattggttcaactcatagtgagtggaagagacgaacagtcaatagccgaagcaataatcgtggccatggtgttttcacaagaggattgcatgataaaagcagtcagaggtgacctgaatttcgtcaacagagcaaatcagcggttgaaccccatgcaccagcttttaaggcattttcagaaagatgcgaaagtgctttttcaaaattggggaattgaacacatcgacagtgtgatgggaatggttggagtattaccagatatgactccaagcacagagatgtcaatgagaggaataagagtcagcaaaatgggtgtggatgaatactccagtacagagagggtggtggttagcattgatcggtttttgagagttcgagaccaacgtgggaatgtattattatctcctgaggaggtcagtgaaacacagggaactgagagactgacaataacttattcatcgtcgatgatgtgggagattaacggtcctgagtcggttttggtcaatacctatcaatggatcatcagaaattgggaagctgtcaaaattcaatggtctcagaatcctgcaatgttgtacaacaaaatggaatttgaaccatttcaatctttagtccccaaggccattagaagccaatacagtgggtttgtcagaactctattccaacaaatgagagatgtacttgggacatttgacaccacccagataataaagcttctcccttttgcagccgctccaccaaagcaaagcagaatgcagttctcttcactgactgtaaatgtgaggggatcagggatgagaatacttgtaaggggcaattctcctgtattcaactacaacaagaccactaaaagactaacaattctcggaaaagatgccggcactttaattgaagacccagatgaaagcacatccggagtggagtccgccgtcctgagagggtttctcattataggtaaggaagacagaagatacggaccagcattaagcatcaatgaactgagtaaccttgcaaaaggggaaaaggctaatgtgctaattgggcaaggagacgtggtgttggtaatgaaacgaaaacgggactctagcatacttactgacagccagacagcgaccaaaagaattcggatggccatcaattaa---
>H5N6_Avian_LC379582_A/jungle_crow/Hyogo/2803A002/2018|2018.162
atggagagaataaaagaactaagagatttgatgtcgcagtcccgcactcgcgagatactgacaaaaaccactgtggaccatatggccataataaagaaatacacatcaggaagacaggagaagaaccctgccctcaggatgaaatggatgatggcaatgaaatatcctattacagctgacaaaagaataatggagatgatccctgaaaggaatgagcaaggtcagactctctggagcaaaacaaatgacgctggatcagacagagtgatggtatcacctctggctgtgacatggtggaatagaaatgggccaacaacaagtacagtacactacccaaaagtctacaaaacctactttgaaaaggtagaaaggttgaaacatggaacctttggtcctgttcactttcgaaatcaggttaagatacgccgcagggttgacataaacccgggccatgcggatctcagtgccaaagaagcacaggatgtcatcatggaggtcgttttcccaaatgaagttggagccaggatcttgacatcagaatcacaattaacaataacaaaggaaaagaaggaggaacttcaggattgcaaaattgctcctttgatggtggcatacatgttggagagagaattggttcgcaagaccagatttttaccagtagctggcggaacaagcagcgtatatatcgaggtattgcatttgactcaagggacctgctgggaacaaatgtacacaccaggaggggaggtgagaaatgatgatgttgatcagagtttgatcattgctgctagaaatatcgttaggagggcaacagtatcagcagacccattggcttcgctcttggaaatgtgccacagtacacaaattggtggagtaaggatggtggacattcttaggcagaacccaacagaagagcaagctgtggatatatgcaaagcagcaatgggtttaagaatcagttcatccttcagctttggaggtttcactttcaaaaggacaagtgggtcgtctgtcaaaagagaagaagaagtactcactggcaacctccaaacactgaaaataagagtacatgaaggatatgaggaattcacaatggttgggcgaagagctacagccattttgagaaaagcaaccaggagactgatccaattaatagtgagtggaagagacgagcagtcaatcgctgaagcaatcatagtggcaatggttttctcacaggaggattgcatgataaaagcagtacgaggtgatctgaattttgtcaacagagcgaatcagcggctaaatcctatgcatcaacttctgaggcatttccaaaaggatgcaaaagtgctgtttcaaaactgggggattgaaccaattgacaatgtaatggggatgatcgggatactgcctgacatgacccccagcacagagatgtcactgagaggagtgagagtcagcaaaatgggagtggatgaatattccagtactgagagagtggtcgtgagcattgatcgcttcttgagagtccgagatcagaggggaaatgtgcttctgtcccctgaggaagttagtgaaacacagggaacagagaaactgacgataacgtattcatcgtccatgatgtgggaaatcaatggtccggaatccgtgctagtcaacacatatcaatggatcattagaaattgggaaactgtgaagattcagtggtcccaggaccctacgatgttgtacaataagatggaatttgagcccttccaatccttggtgcccaaggctgccagaggccagtatagtggatttgtgaggacattattccaacagatgcgtgatgtgctggggacatttgacactgtccaaataataaagcttctaccatttgcagcagccccaccggaacagagtaggatgcaattttcctctctgactgtgaacgtaagaggttcaggaatgagaatacttgtgagaggcaactcccctgtgttcaactataacaaggccaccaagagactcacagttcttggaaaggatgcaggcgccttgacagaatatccagatgagggaacagcaggagtggagtctgcagtattaagaggatttctaattctgggcaaagaggacaaaagatatggaccagcattgagcatcaacgaattgagcaatcttgcgaaaggggaaaaggctaatgtgttgatagggcaaggagacgtggtgttggtaatgaaacggaaacgggactctagcatacttactgacagccagacagcgaccaaaagaattcggatggccatcaattag---
>H1N1_Human_MH360108_A/North_Carolina/22/2018|2018.145
atggagagaataaaagagctgagagatctaatgtcgcagtcccgcactcgcgagatactcactaagaccactgtggaccatatggccatcatcaaaaagtacacatcgggaaggcaagagaagaaccccgcactcagaatgaagtggatgatggcaatgaaatacccaattacggcagacaagagaataatggacataatcccagagaggaatgaacaaggacaaaccctctggagcaaaacaaacgatgctggatcagaccgagtgatggtatcacctctggccgtaacatggtggaataggaatggcccaacaacaagtacagttcattaccctaaggtatataaaacttatttcgaaaaggtcgaaaggttgaaacatggtaccttcggccctgtccacttcagaaatcaagttaaaataaggaggagagttgatacaaaccctggccatgcagatctcagtgccaaggaggcacaggatgtgattatggaagttgttttcccaaatgaagtgggggcaagaatactgacatcagagtcacagctggcaataacaaaagagaagaaagaagagctccagaattgtaaaattgctcccttgatggtggcgtacatgctagaaagagaattggtccgtaaaacaaggtttctcccggtagccggtgggacaggcagtgtttatattgaggtgttgcacttgacccaagggacgtgctgggagcagatgtacactccaggaggagaagtgagaaatgatgatgttgaccaaagcttgattatcgctgctagaaacatagtaagaagagcagcagtgtcagcagacccattagcatctctcttggaaatgtgccacagcacacagattggaggtgtgaagatggtggacatccttaaacagaatccaactgaggagcaagccgtagacatatgcaaggcagcaatagggttgaggatcagctcatctttcagttttggtgggttcactttcaaaaggacaagcggatcatcagtcaagaaagaagaagaaatgctaacgggcaacctccaaacactgaaattaagagtacatgaagggtatgaagaattcacaatggttgggagaagagcaacagctattctcagaaaggcaaccaggagattgatccaattaatagtaagcgggagagacgagcagtcaatagctgaagcaataattgtggccatggtattctcacaagaggattgcatgatcaaagcagttaggggcgatctgaactttgtcaatagggcaaaccagagactgaatcccatgcaccaactcttgaggcatttccaaaaagatgcaaaagtgcttttccagaactggggaattgaaaccatcgacaatgtgatgggaatgatcggaatactgcccgacatgaccccaagcacggagatgtcactgagaggaataagagtcagcaagatgggagtagatgaatactccagcacggagagagtggtagtgagtattgaccgatttttgagggttagagatcaaagaggaaacgtactattgtctcccgaagaagtcagtgaaacgcaaggaactgagaagttgacaataacttattcgtcatcaatgatgtgggagatcaacggccctgagtcagtgctagtcaacacttatcaatggataatcagaaactgggaaattgtgaaaattcaatggtcacaagaccccacaatgttatacaacaaaatggagtttgaaccatttcagtctcttgtccctaaggcaaccagaagccggtacagtggattcgtaaggacactgttccagcaaatgagggatgtgcttgggacatttgacactgtccaaataataaaacttctcccctttgctgctgctccaccagaacagagcaggatgcaattttcttcattgactgtgaatgtgagaggatcagggttaaggatactggtaagaggcaattctccagtattcaattacaacaaggcaaccaaacgacttacggttcttggaaaggatgcaggtgcattgactgaagacccagatgaaggcacatctggggtggagtctgctgtcctgagaggattcctcattttaggcaaagaagacaagagatatggcccagcattaagcataaatgaactgagcaatcttgcaaaaggagagaaagctaatgttctaattgggcagggggacatagtgttggtaatgaaacgaaaacgggactctagcatacttactgacagccagacagcgaccaaaagaattcggatggccatcaattag---
>H1N1_Human_DQ415285_A/Taiwan/4845/1999|1999.500
atggtaagaataaaagagctaaggaatctgatgtcacaatctcgcactcgcgagatacttacaaaaactactgtagaccacatggccataatcaagaaatacacatcaggaagacaggagaaaaacccatcacttaggatgaaatggatgatggcaatgaaatacccaattacagcagacaaaaggataacggaaatgattcctgaaagaaatgagcaaggacagacattatggagtaaagtgaatgatgccggatcagaccgagtgatgatatcacccctggctgtgacatggtggaacagaaatggaccagtggcaagtactattcactatccaaaaatctacaaaacttactttgaaaaggttgaaagattaaaacatggaacctttggccctgtacactttagaaaccaagtcaaaatacgccgaagagtcgacataaatcctggtcatgcagacctcagcgccaaggaggcacaggatgtaattatggaagttgttttccctaatgaagtgggagccagaatactaacatcagaatcgcaattaacgataaccaaggagaaaaaagaagaactccagaattgcaaaatttcccctttgatggttgcatacatgttagagagggaacttgtccgcaaaacgagatttctcccggttgctggtggaacaagcagtgtgtacattgaagttttgcatttaacacaggggacatgctgggagcagatgtacactccaggtggggaggtgagaaatgatgatgttgatcaaagcctaattattgctgctaggaacatagtgagaagagctgcagtatcagcagatccactagcatctttattagaaatgtgccatagcacacagattggtggaacaaggatggtggatattctcaggcaaaatccaacagaagaacaagctgtggatatatgcaaagcagcaatgggactgagaatcagttcatccttcagttttggcggattcacatttaagagaacaagtggatcatcagtcaaaagggaggaagaagtgctcacgggcaatctgcaaacattgaagctaactgtgcatgagggatatgaagagttcacaatggttgggaaaagggcaacagctatactcagaaaagcaaccaggagattgattcaactaatagtgagtggaagagacgaacagtcaatagtcgaagcaatagttgtagcaatggtattctcacaagaagattgcatggtaaaagcagttagaggtgatctgaatttcgttaatagagcgaatcagcggttgaatcccatgcatcaacttttgagacattttcagaaggatgctaaagtactttttttaaattggggaattgaacctatcgacaatgtgatgggaatgattgggatattacctgatatgactccaagtaccgagatgtcaatgagaggagtgagagtcagcaaaatgggtgtagatgaatactccaatactgaaagggtagtggtgagcattgaccgttttttgagagtccgggaccaaagaggaaatgtactactgtctccagaggaagtcagtgaaacacagggaacagagaaactgacaataacttactcttcatcaatgatgtgggagattaatggccctgagtcagtgttgatcaatacctatcagtggatcatcagaaattgggagactgttaaaattcagtggtctcagaaccctacaatgctatacaataaaatggaattcgagccatttcagtctctagtccctaaggccattagaggccaatacagtgggtttgttagaactctatttcaacaaatgagggatgtgcttgggacctttgacacaactcagataataaaacttcttccctttgcagccgctccaccaaagcaaagtagaatgcaattctcatcattgactgtgaatgtgaggggatcaggaatgagaatacttgtaaggggtaattctccagtattcaactacaacaagaccactaagagactcacagtcctcggaaaggatgctggcactttaactgaagacccagatgaaggcacagctggagtggaatctgctgttctaaggggattcctcattctaggcaaagaagatagaagatatgggccagcattaagcatcaatgaattgagcaaccttgcgaaaggggaaaaagctaatgtgctaattgggcaaggggacgtagtgttggtaatgaaacgaaaacgggactctagcatacttactgacagccagacagcgaccaaaagaattcggatggccatcaattaa---
>H10N7_Avian_CY129373_A/mallard/New_Brunswick/04394/2007|2007.674
atggagagaataaaagaactaagagatctaatgtcacagtctcgcactcgcgagatactcaccaaaaccactgtggaccacatggccataatcaaaaagtacacatcaggaaggcaagagaagaaccctgcactcaggatgaagtggatgatggcaatgaaatatccaattacagcagacaagagaataatggaaatgattcctgaaagaaatgaacagggacaaaccctttggagcaaaacaaatgatgccggctcagaccgagtgatggtatcacctctggctgtgacatggtggaataggaatggaccaacaactaatacagttcattatccaaaagtgtataaaacttatttcgaaaaagtcgaaaggttgaaacacgggacctttggccctgttcacttcagaaatcaagttaaaataagacggagggttgacataaaccctggtcacgcagacctcagtgccaaagaggcacaggatgtcatcatggaggtcgtttttccaaatgaagtgggagcaagaatactaacatcggagtcacaactgacgataacaaaagagaagaaagaagaactccaggactgcaagattgcccctttgatggttgcatacatgctagaaagagagttggtccgtaaaacgaggttcctcccagtggctggtggaacaagcagtgtttacattgaggttctgcatttaactcaggggacatgctgggagcaaatgtacaccccaggaggggaagtgaggaatgatgatattgaccaaagcttaattatcgctgccaggaacatagtaagaagagcaacagtatcagcagacccactagcatctctattggagatgtgccacagcacacagattggagggataagaatgatagacattcttcggcaaaatccaacagaggaacaagctgtggacatatgcaaagcggcaatgggcttaaggattagttcatctttcagctttggcggattcactttcaaaagaacaagcgggtcgtcagttaagagagaagaagaagtgcttacaggcaaccttcaaacattaaaaataagagtgcatgaagggtatgaagagttcacaatggttggaaggagagcaacagccattctcaggaaagcaaccagaagattgattcaactaatagtaagtgggagagacgagcagtcaattgctgaagcaataattgtggccatggtattttcacaagaggattgcatgatcaaggcagtccgaggtgatttgaactttgtcaatagggcaaaccagcggctaaacccaatgcatcaactcttgagacacttccaaaaggatgcaaaagtgcttttccaaaactggggaattgagcccattgacaatgtaatgggaatgatcgggatattacctgacatgaccccaagtactgagatgtcgctgagggggataagagttagtaaaatgggagtagatgaatattccagcacagagagggtggtagtgagcattgatcgatttttaagagtccgagaccaacgggggaacgtgctattgtcacctgaagaagtcagcgagacacaaggaacagagaagctgacaataacttattcgtcatcaatgatgtgggagatcaatggtcctgaatcggttttggtcaatacttatcagtggatcatcagaaattgggaaactgtgaaaattcaatggtcacaagaccccacgatgttatataacaagatggaattcgagccatttcagtccctggtccctaaggcagccagaggtcagtatagtggattcgttaggacgctgtttcagcagatgcgggacgtgcttggaactttcgacactgttcagataataaaacttctcccctttgctgctgctccaccagaacaaagtagaatgcaattctcctctttgactgtgaatgtaaggggatcaggaatgagaatactagtaaggggcaattctccagtgttcaattacaataaggccactaagaggctcacagttctcggaaaagatgcaggtacattgactgaagatccagatgaaggcacagctggagtagagtctgctgttttgagagggttcctcatcttgggcaaagaagacaagagatatggcccagcattaagtatcaatgagctgagcaatcttgcaaaaggagagaaggctaatgtgctaattgggcaaggagatgtggtgttggtaatgaaacggaaacgggactctagcatacttactgacagccagacagcgaccaaaagaattcggatggccatcaattag---
>H2N2_Avian_EU735817_A/chicken/PA/298101-4/2004|2004.500
atggagagaataaaagaactaagagatttgatgtcgcagtctcgcactcgcgagatactaacaaaaaccactgtggaccatatggccataatcaagaaatacacatcaggaagacaggagaagaatcctgcactcagaatgaaatggatgatggcgatgaaatatccgattacagctgacaaaagaataatggaaatgatccctgaaagaaatgagcaaggccaaactctttggagcaaaacaaatgatgccgggtcagacagagtgatggtgtcgcctctggctgtgacgtggtggaacaggaatggaccaacgacaagtacagtccattatccaaaggtatacaaaacctattttgaaaaggttgagagattaaaacacggaacctttggccctgtccactttcggaatcaagtcaaaatacgccgtagggttgacataaacccaggccatgcagatctcagtgctaaagaagcacaagatgtcatcatggaggttgtttttccaaatgaagttggggccaggatattgacatcagagtcacagttgacaataacaaaggagaagaaggaggaacttcaggattgtaggattgctcctttaatggtggcatacatgctagaaagggagctggttcgcaagaccagattcctaccagtagctggcggaacaagcagcgtgtatatcgaagtattgcatttgactcaagggacctgctgggaacaaatgtacactccaggaggggaggtgagaaatgatgatgttgaccagagtttaatcattgctgctagaaacattgttaggagagcaacagtatcagctgatccattggcttcgctcttggagatgtgccatagtacacaaattggcgggataaggatggtggacatccttagacaaaacccaacagaggagcaagctgtggatatatgcaaggcagcaatgggtctaagaatcagttcatctttcagctttggaggtttcactttcaaacgaacaagtgggtcatctgtcaaaagagaagaggaagtgcttacaggcaacctccaaacattgaaaataaaggtgcatgaaggatacgaggaattcacaatggttgggcgaagggcaacggccattctaaggaaagcaaccagaaggctgatccaattgatagtaagcgggagagacgaacaatcaattgctgaagcgatcattgtagcaatggtgttctcgcaagaagattgcatgataaaagcagtccgaggtgatttgaatttcgtgaacagagcgaaccaacggctgaatcccatgcaccaactcctgaggcacttccaaaaggatgcaaaagtgttgtttcagaactggggaattgaacctatcgataatgtcatggggatgattggaatattgcctgacatgactcccagtacagaaatgtcactaagaggagtgagagtaagtaaaatgggagtggatgaatattccagtactgagagagtggtcgtgagcattgatcgtttcttgagggtccgagatcagcgggggaacgtactcctatcccctgaagaagtcagtgaaacacagggaacggaaaagctgacgataacatattcatcatctatgatgtgggagattaatggtccagagtcggtattagttaacacataccaatggatcattaggaattgggagactgtgaagattcaatggtcccaagaccctacaatgctatacaataagatggaatttgaaccctttcaatctttggtacctagggctgctagaggccagtatagtggatttgtgagaacactattccagcagatgcgtgatgtgttgggaacatttgacactgttcaaataataaagctactaccatttgcagcagctccaccggagcagagtagaatgcaattttcttctctaactgtgaatgtgaggggctcaggaatgagaatacttgtgagaggtaattcccctgtgtttaactataacaaggcaacaaagaggcttacaatcctcggaaaggatgcaggtgcacttacagaagacccagatgagggaacagcaggagtggagtctgcggtattgagagggtttctaatcttaggcaaagaagacaaaagatatggaccagcgttgagcattaacgaattgagcaatcttgcaaagggggagaaagctaatgtgttgatagggcaaggagacgtagtgttggtaatgaaacggaaacgggactctagcatacttactgacagccagacagcgaccaaaagaattcggatggccatcaattag---
>H11N2_Avian_CY133012_A/gadwall/Illinois/10OS3384/2010|2010.827
atggagagaataaaagaactaagagatctaatgtcacagtctcgcactcgcgagatactcaccaaaaccactgtggaccacatggccataatcaaaaagtacacatcaggaaggcaagagaagaaccctgcactcaggatgaagtggatgatggcgatgaaatatccaattacagcagacaagagaataatggaaatgattcctgaaagaaatgaacagggacaaaccctttggagcaaaacaaatgatgccggctcagaccgagtgatggtatcacctctggctgtgacatggtggaataggaatggaccaacaactagtacagttcattatccaaaggtctataaaacttatttcgaaaaagtcgaaaggttgaaacatgggacctttggccctgttcacttcagaaatcaagttaaaataagacggagggtagacataaaccctggtcacgcagacctcagcgccaaagaggcacaggatgtaatcatggaagtcgttttcccaaatgaagtgggggcgagaatattaacatcggaatcacaactgacgataacaaaagagaagaaagaagaactccaggactgcaaaatcgcccctttgatggttgcatacatgctagaaagggagttggtccgcaaaacgagattcctcccagtggccggtggaacaagcagcgtttacattgaggtgctgcatttaactcaggggacatgctgggagcaaatgtacaccccgggaggggaagtgaggaatgacgatgttgatcaaagcttgattatcgctgccaggaacatagtaagaagagcaacagtatcagcagacccactagcatctctattggagatgtgccacagcacacagattggagggataaggatggtagacattcttcggcaaaatccaacagaggaacaagcggtggacatatgcaaagcagcaatgggcttaaggattagctcatctttcagctttggcggattcactttcaaaagaacaagcgggtcatcagttaagagagaagaagaagtgcttacaggcaaccttcaaacattaaaaataagagtacatgaggggtatgaagagttcacaatggttgggagaagggcaacagccattctcaggaaggcaaccagaagactgatccagttaatagtgagtggaagagacgagcagtcaattgctgaagcaataattgtggccatggtattttcacaagaggattgcatgatcaaagcagttcgaggtgatttgaactttgtcaatagggcaaaccagcgactaaacccaatgcaccaactcttgagacacttccaaaaggatgcaaaagtacttttccaaaactggggaattgaacccattgacaacgtaatggggatgatcgggatactacctgacatgaccccaagtactgagatgtcactgagagggataagagtcagtaagatgggagtagatgaatactccagcacagagagagtggtagtgagcattgaccgatttttaagagtccgagaccaacgggggaatgtgctattgtcacctgaagaagtcagtgagacacaagggacagagaagctgacaataacttattcgtcatcaatgatgtgggaaatcaatggtcctgaatcagttttggtcaatacttatcaatggatcatcagaaattgggaaactgtgaaaattcaatggtcacaagaccccacgatgttatataacaagatggaattcgagccatttcaatccctggtccctaaggcagccagaggtcaatacagtggattcgtgaggacactgttccagcagatgcgggatgtgcttggaaccttcgacactgtccagataataaagcttctcccctttgctgctgccccaccagaacaaagtaggatgcaattctcctccttgactgtgaacgtaaggggatcaggaatgagaatactggtaaggggcaattctccagtgttcaattacaataaggccactaaaaggcttacagtcctcggaaaagatgcaggtgcactgaccgaagatccagatgaaggcacagctggagtagagtctgctgtcttgagagggttcctcatcttgggcaaagaagacaagagatatggcccagcattgagtatcaatgagctgagcaatcttgcaaaaggagagaaggctaatgtgctaattgggcaaggagacgtggtgttggtaatgaaacggaaacgggactctagcatacttactgacagccagacagcgaccaaaagaattcggatggccatcaattag---
>H7N9_Avian_MF630338_A/chicken/Xinjiang/SD033/2014|2014.921
[truncated: 23,688,694 more chars]
