# Supplementary material for: A brief history of bird flu
Source: Philos Trans R Soc Lond B Biol Sci. 2019 May 6;374(1775):20180257. doi: 10.1098/rstb.2018.0257 (PMC6553608; doi:10.1098/rstb.2018.0257)
Supplement: Data for segments 1,2,3,5,7,8 - 10279 taxa [file rstb20180257supp2.zip › internals_subsample/hxnx_all_seg1_10279_bat_og_ape_tn93_nj_batroot.nwk]

(((((((((((((((((((((((((((((((((((((((((((((((((((((((((((((H3N8_Avian_KY551496_A/mallard/Oregon/AH0038721/2015|2015.608:0.0002964941213,H3N8_Avian_KY551488_A/mallard/Oregon/AH0038704/2015|2015.608:0.0001430574937):0.003961438103,H2N6_Avian_KY828675_A/mallard/California/UCD353/2014|2014.611:0.00181359927):0.008009692082,H11N9_Avian_CY133832_A/mallard/Missouri/10MO0333/2010|2010.973:0.003815827029):0.000153998243,(((H1N1_Avian_CY134358_A/green-winged_teal/California/123/2012|2012.016:0.003218101695,H1N1_Avian_CY134374_A/northern_pintail/California/183/2012|2012.016:0.003895934733):0.001303807323,H11N9_Avian_CY133700_A/American_green-winged_teal/Mississippi/11OS257/2011|2011.038:0.001797053574):0.000761327655,H10N7_Avian_CY166193_A/American_green-winged_teal/Wisconsin/11OS3499/2011|2011.825:0.004151585654):0.00156080282):5.90212417e-05,((H1N1_Avian_CY167166_A/mallard/Arkansas/12OS179/2012|2012.038:0.004511301847,H1N1_Avian_CY120658_A/northern_pintail/California/3452/2010|2010.923:0.003504844544):0.000287064581,H6N1_Avian_CY133168_A/mallard/Wisconsin/10OS3144/2010|2010.825:0.0005757324439):0.0001928049225):9.132099238e-05,H11N9_Avian_CY133036_A/northern_shoveler/Illinois/10OS3619/2010|2010.827:0.0003297083792):0.0001909066092,((H11N9_Avian_CY166377_A/blue-winged_teal/Illinois/11OS4176/2011|2011.805:0.002387015737,H4N3_Avian_CY120610_A/northern_shoveler/California/3046/2010|2010.896:0.003828084746):0.000274069374,(H12N5_Avian_CY205018_A/mallard/Maryland/11OS925/2011|2011.490:0.0006062899321,H12N5_Avian_CY205010_A/mallard/Maryland/11OS906/2011|2011.490:0.001153125308):0.002853717704):0.0002557318965):0.0001390192848,H10N3_Avian_CY167158_A/northern_shoveler/Arkansas/12OS160/2012|2012.038:0.002973898282):0.0001168682294,H11N9_Avian_CY166994_A/northern_shoveler/Illinois/11OS5680/2011|2011.866:0.001588223603):8.685969797e-05,H10N7_Avian_CY133850_A/mallard/Missouri/10MO0391/2010|2010.973:0.003963019425):0.000254138619,(((H4N8_Avian_CY166978_A/blue-winged_teal/Missouri/11OS2640/2011|2011.690:0.0005263268241,H5N2_Avian_CY166930_A/mallard/Missouri/11OS4987/2011|2011.868:0.001675329958):0.0004156450939,H4N8_Avian_CY186763_A/blue-winged_teal/Missouri/12OS2519/2012|2012.685:0.001798885832):0.0002420449913,H4N2_Avian_KY644435_A/blue-winged_teal/Guatemala/CIP049H102-05/2011|2011.860:0.002864586424):0.001987579786):0.0002118161307,H1N3_Avian_CY133720_A/mallard/Mississippi/11OS34/2011|2011.016:0.003799064675):0.0002384750814,H12N5_Avian_KY644204_A/blue-winged_teal/Guatemala/CIP049H104-99/2011|2011.915:0.002693215399):0.0003565130744,H11N6_Avian_CY206251_A/blue-winged_teal/Texas/AI12-3768/2012|2012.715:0.008746913639):0.0003707329494,H7N3_Avian_KT887391_A/blue-winged_teal/Louisiana/UGAI14-816/2014|2014.277:0.01193856111):0.0002628744326,((H11N2_Avian_CY166807_A/northern_shoveler/Mississippi/11OS6077/2011|2011.940:-1.660534554e-16,H11N2_Avian_CY166815_A/gadwall/Mississippi/11OS6084/2011|2011.940:1.660534554e-16):0.003012466077,H12N4_Avian_CY133364_A/American_green-winged_teal/Missouri/10OS4622/2010|2010.945:0.00547523609):0.0002297934168):0.0003900154824,H4N8_Avian_KY644405_A/blue-winged_teal/Guatemala/CIP049H102-10/2011|2011.860:0.01105757781):0.000359970376,(H10N7_Avian_CY167247_A/American_green-winged_teal/Mississippi/12OS405/2012|2012.047:0.003318122471,H7N3_Avian_CY167002_A/northern_shoveler/Illinois/11OS4404/2011|2011.866:0.003789213804):0.003337959513):0.0001668247797,((H11N9_Avian_KX351739_A/northern_shoveler/California/1670V/2013|2013.003:0.00198355603,H3N8_Avian_KM373967_A/mallard/Idaho/ND0002644/2013|2013.636:0.001995812066):0.001001625501,H6N8_Avian_KX351584_A/northern_shoveler/California/1628V/2013|2013.068:0.00254948879):0.009465326465):0.0006901266645,(((H7N2_Avian_KJ527619_A/American_green-winged_teal/Ohio/13OS1769/2013|2013.699:6.304727025e-17,H7N3_Avian_KJ567998_A/American_green-winged_teal/Ohio/13OS1777/2013|2013.701:-6.304727025e-17):0.000513998309,H7N3_Avian_KJ568382_A/blue-winged_teal/Ohio/13OS1773/2013|2013.701:0.001245416931):0.00120357639,(H4N8_Avian_MG599663_A/duck/Alberta/36/2016|2016.605:0.004148027529,H3N8_Avian_MF046558_A/mallard/Alberta/515/2015|2015.608:0.002082227141):0.001024178028):0.007241063014):0.000539394058,(((((((((H6N2_Avian_KY983189_A/American_wigeon/California/HS001/2015|2015.811:0.001586410062,H6N2_Avian_KY983179_A/American_wigeon/California/HS025/2015|2015.811:0.00105621315):0.002349935201,H1N1_Avian_KY828659_A/mallard/California/UCD318/2014|2014.556:0.004333854076):6.676830157e-05,(H1N1_Avian_MF359862_A/mallard/Alberta/21/2014|2014.608:0.00279792358,H7N3_Avian_KY551344_A/mallard/Utah/AH0020690/2015|2015.921:0.01022544728):0.001542606461):0.001940470988,H1N1_Avian_CY206307_A/blue-winged_teal/Texas/AI12-4549/2012|2012.704:0.00205018427):0.0004439641231,H4N2_Avian_CY187191_A/American_green-winged_teal/Wisconsin/12OS4281/2012|2012.781:0.004029483222):0.0004298897881,((H4N6_Avian_KY131349_A/northern_pintail/Alaska/UGAI15-7298/2015|2015.732:0.00147838416,H4N6_Avian_KY828676_A/mallard/California/UCD360/2014|2014.611:0.006995528209):0.003620127179,(H4N6_Avian_KM373959_A/mallard/Idaho/ND0002643/2013|2013.636:2.689014056e-16,H4N6_Avian_KM373943_A/mallard/Idaho/ND0002640/2013|2013.636:-2.689014056e-16):0.006775154207):0.002785546265):0.001160743007,(((H12N5_Avian_KY990796_A/mallard_duck/California/UCD567/2016|2016.542:-1.156058956e-16,H12N5_Avian_KY990755_A/mallard_duck/California/UCD539/2016|2016.542:1.156058956e-16):0.001073673843,H11N2_Avian_KY990803_A/mallard_duck/California/UCD728/2016|2016.586:0.0006867818852):0.003562474798,H7N7_Avian_KY551352_A/American_wigeon/Utah/AH0067123/2015|2015.918:0.004049086734):0.008678276386):0.0009517953398,(H7N7_Avian_CY167215_A/northern_shoveler/Mississippi/12OS347/2012|2012.044:-1.001425569e-16,H7N1_Avian_CY167150_A/northern_shoveler/Arkansas/12OS158/2012|2012.038:1.001425569e-16):0.00513241258):0.000375206952,((H3N6_Avian_MG280322_A/blue-winged_teal/Ohio/16OS1027/2016|2016.671:0.003538626653,H3N2_Avian_KY583868_A/mallard/Ohio/15OS4278/2015|2015.636:0.0004454463079):0.000255947767,H3N2_Avian_KY284381_A/blue-winged_teal/Missouri/15OS4769/2015|2015.696:0.0001834110755):0.006833098915):0.004470280172):0.0006010480452,((((((((H6N5_Avian_KY983169_A/American_wigeon/California/HS007B/2015|2015.811:-0.0001011561213,H6N5_Avian_KY983174_A/American_wigeon/California/HS007A/2015|2015.811:0.0009796351752):0.004493853294,H1N1_Avian_CY206788_A/mallard/Southcentral_Alaska/12ML01045/2014|2014.726:0.00174821674):0.0004147039997,(H4N8_Avian_CY206724_A/mallard/Southcentral_Alaska/12ML00992/2014|2014.723:0.0009744483802,H1N1_Avian_CY206700_A/mallard/Southcentral_Alaska/12ML00957/2014|2014.715:0.002114979691):0.001401714719):7.570034208e-05,H5N2_Avian_KT338409_A/American_green-winged_teal/Alaska/472/2014|2014.773:0.001118051524):0.001090643686,((H4N6_Avian_CY235121_A/cinnamon_teal/Idaho/UGAI16-1869/2016|2016.619:0.003145851918,H3N8_Avian_KY990747_A/mallard_duck/California/UCD705/2016|2016.584:-5.523044594e-05):2.762099056e-05,H3N8_Avian_KY990806_A/mallard_duck/California/UCD704/2016|2016.584:-2.762099056e-05):0.006076148366):0.002331250236,((H1N1_Avian_KY828798_A/mallard/California/UCD926/2015|2015.592:0.006616528886,H1N1_Avian_KY828767_A/mallard/California/UCD343/2014|2014.611:0.002762559273):0.0004625231484,H2N5_Avian_KY828652_A/mallard/California/UCD320/2014|2014.556:0.00220342702):0.0002333537097):0.0002914155446,((H4N8_Avian_KY828605_A/mallard/California/UCD980/2015|2015.595:0.001472448307,H3N8_Avian_KY828686_A/mallard/California/UCD977/2015|2015.595:0.0002896327879):0.0008800892456,H7N3_Avian_KY550846_A/American_green-winged_teal/Colorado/AH0026688/2015|2015.090:0.003557685989):0.003468157678):0.002743904763,((H1N2_Avian_MF613808_A/spot-billed_duck/Alberta/266/2016|2016.655:-4.925772865e-17,H1N2_Avian_MF613757_A/mallard/Alberta/310/2016|2016.655:4.925772865e-17):0.0009916931621,(H4N6_Avian_CY235362_A/cinnamon_teal/Utah/UGAI16-2006/2016|2016.630:0.0008014202789,H3N8_Avian_CY235209_A/mallard/Idaho/UGAI16-1930/2016|2016.627:0.001848714872):0.003451426851):0.007396853949):0.003500644464):0.0009911540214,((((((((H4N6_Avian_CY166588_A/blue-winged_teal/Wisconsin/11OS3027/2011|2011.751:0.0005573299304,H10N2_Avian_CY166401_A/greater_scaup/Wisconsin/11OS5760/2011|2011.923:0.003859501691):0.0002730788789,H5N2_Avian_CY166644_A/American_green-winged_teal/Wisconsin/11OS3431/2011|2011.789:0.0006083122019):0.0006821273818,(H11N9_Avian_CY186910_A/blue-winged_teal/Ohio/12OS2152/2012|2012.704:0.002576627882,H3N6_Avian_KR077977_A/redhead/Ohio/13OS0373/2013|2013.123:0.002295986527):0.001104162657):0.0002846431003,H1N2_Avian_CY166249_A/mallard/Wisconsin/11OS4104/2011|2011.786:0.002609077257):0.001250523578,((H10N7_Avian_CY132172_A/mallard/Ohio/11OS2145/2011|2011.619:0.001620783344,H11N2_Avian_CY186926_A/American_green-winged_teal/Ohio/12OS2161/2012|2012.704:0.004148402742):0.0003564689579,(H4N6_Avian_CY205106_A/mallard/Maryland/11OS964/2011|2011.663:0.0007000099774,H4N6_Avian_CY205098_A/mallard/Maryland/11OS952/2011|2011.663:0.0006217436114):0.003437266023):0.001214702229):0.0008561259407,(((H11N9_Avian_KJ568198_A/mallard/Wisconsin/13OS2800/2013|2013.740:0.00322084864,H3N2_Avian_CY204136_A/mallard/Ohio/14OS0550/2014|2014.638:0.003894724078):0.001483279159,H12N5_Avian_CY186966_A/northern_shoveler/Ohio/12OS3173/2012|2012.781:0.001626242817):0.001186237798,((H4N4_Avian_CY195960_A/northern_pintail/Interior_Alaska/10BM03314/2010|2010.510:0.0008960309534,H4N4_Avian_CY195880_A/gull/Massachusetts/14WP00033/2014|2014.041:0.0004233603629):6.817626573e-05,H4N4_Avian_CY195920_A/gull/Massachusetts/14WP00080/2014|2014.041:0.0003712842842):0.00602595988):0.001146705918):0.002453594805,((H4N8_Avian_KY013681_A/blue-winged_teal/Louisiana/UGAI14-2395/2014|2014.699:0.001947678117,H3N1_Avian_KY583998_A/American_green-winged_teal/Ohio/15OS3625/2015|2015.677:0.001587095203):0.0009954854747,H7N1_Avian_KY550909_A/mallard/Tennessee/AH0039713/2016|2016.063:0.002109740475):0.00461293894):0.0006922268412,(((((H7N7_Avian_KY550854_A/mallard/West_Virginia/AH0077733/2016|2016.033:0.0001851551678,H10N7_Avian_MG280279_A/scoter/Maryland/16OS2529/2016|2016.879:0.003802940337):0.0007402049776,H10N7_Avian_MG279862_A/mallard_duck/Ohio/16OS0803/2016|2016.570:0.00192238314):0.0008042181456,(H12N4_Avian_MG279810_A/mallard_duck/Ohio/16OS0921/2016|2016.592:1.820507169e-05,H8N4_Avian_MG280073_A/mallard_duck/Ohio/16OS0841/2016|2016.584:0.0008616346296):0.002986314793):0.0008653397593,(((H7N3_Avian_KY551265_A/mallard/New_York/AH0049315/2016|2016.066:0.004009595391,H3N8_Avian_KY013878_A/mallard/Pennsylvania/UGAI15-5019/2015|2015.685:0.0004126764725):0.004812854856,H5N2_Avian_KY561209_A/mallard_duck/Ohio/15OS5289/2015|2015.655:0.00235381059):0.0004419210467,H3N8_Avian_MG280172_A/long-tailed_duck/Wisconsin/16OS4632/2016|2016.904:0.004949189706):0.0008399827677):0.0009613607928,((((H3N8_Avian_MH135734_A/ruddy_turnstone/Delaware_Bay/607/2017|2017.392:0.001036013785,H5N7_Avian_MH068662_A/ruddy_turnstone/New_Jersey/UGAI17-2989/2017|2017.400:-0.0001575347308):0.0003595556189,H5N2_Avian_MH068406_A/ruddy_turnstone/New_Jersey/UGAI17-1991/2017|2017.362:0.0009617289036):0.0001537992039,H3N2_Avian_MH068574_A/ruddy_turnstone/New_Jersey/UGAI17-2786/2017|2017.386:-0.0001546268395):0.01273872432,H1N1_Avian_MG279731_A/black_duck/Deleware/16OS4338/2016|2016.940:0.006938788157):0.001649518199):0.002065233946):0.004237170393):0.0005636859534,(((((((((H6N2_Avian_KY561099_A/mallard_duck/Ohio/15OS5882/2015|2015.868:0.002199536481,H7N4_Avian_KY551368_A/mallard/Utah/AH0020452/2015|2015.942:0.004465733237):0.001229120889,H7N3_Avian_KY551100_A/American_green-winged_teal/Texas/AH0058646/2016|2016.071:0.004183534648):0.0006007855088,H4N6_Avian_MF046365_A/duck/Alberta/31/2016|2016.605:0.00407877141):0.002237839197,((H7N9_Avian_KY550830_A/northern_shoveler/California/AH0076755/2016|2016.041:0.0007720866218,H10N3_Avian_KY983135_A/northern_shoveler/California/HS249/2015|2015.926:0.0009873286186):5.876187402e-05,H5N3_Avian_KY983109_A/northern_shoveler/California/HS225/2015|2015.926:-5.982557267e-05):0.009243106107):0.001687791814,(((H7N3_Avian_KY550885_A/American_green-winged_teal/Indiana/AH0029607/2015|2015.830:0.002424044549,H3N8_Avian_KY583747_A/American_green-winged_teal/Missouri/15OS4838/2015|2015.696:0.003788479397):0.000698085784,H14N7_Avian_KX024580_A/blue-winged_teal/Texas/UGAI15-6890/2015|2015.718:0.001967638455):0.003776913092,((H4N8_Avian_KX351723_A/mallard/California/UCD841/2015|2015.603:0.00120881784,H4N6_Avian_KX351661_A/mallard/California/UCD806/2015|2015.562:0.0009955214004):0.0002472573338,H4N6_Avian_KY828656_A/mallard/California/UCD955/2015|2015.595:0.001075412245):0.007812098906):0.006683931995):0.001681297274,((((((H5N1_Avian_MF613762_A/ruddy_turnstone/Delaware_Bay/317/2016|2016.392:0.00416205744,H5N1_Avian_MF613753_A/Canada_goose/Delaware_Bay/601/2016|2016.395:0.002503212277):0.002046608362,H4N6_Avian_KY584022_A/mallard/Ohio/15OS4235/2015|2015.616:0.001501874174):0.002393952141,H3N2_Avian_CY204031_A/green-winged_teal/Ohio/14OS1964/2014|2014.679:0.002524754022):0.0005646550194,H11N9_Avian_KY561167_A/mallard_duck/Wisconsin/15OS7136/2015|2015.868:0.004799066995):0.000232601347,((H2N3_Avian_MG279912_A/mallard_duck/Ohio/16OS0953/2016|2016.641:0.0004397649274,H3N8_Avian_MG280336_A/mallard_duck/Ohio/16OS0859/2016|2016.586:0.000440074774):0.0001010625134,H3N8_Avian_MG279988_A/mallard_duck/Ohio/16OS0862/2016|2016.586:-0.0001017251899):0.005827320793):0.0005442685859,((H3N9_Avian_CY204601_A/mallard/Maryland/14OS1430/2014|2014.704:8.06780073e-17,H3N9_Avian_CY204633_A/mallard/Maryland/14OS1447/2014|2014.704:-8.06780073e-17):0.004425648706,H7N3_Avian_KT887304_A/ruddy_turnstone/New_Jersey/UGAI14-1907/2014|2014.367:0.002227828902):0.001966393963):0.006083560257):0.001654926338,(((((H9N3_Avian_MG280315_A/mallard_duck/Ohio/16OS0875/2016|2016.586:0.006507924545,H11N2_Avian_KR270997_A/thick-billed_murre/Greenland/911-3/2014|2014.123:0.005137188674):0.0005765544354,(H6N9_Avian_CY204063_A/green-winged_teal/Ohio/14OS1103/2014|2014.718:0.006804810813,H4N6_Avian_KY583741_A/blue-winged_teal/Missouri/15OS4830/2015|2015.696:0.004832619915):0.0010227756):0.000941404031,H2N9_Avian_KY561240_A/northern_pintail_duck/Ohio/15OS5942/2015|2015.868:0.007775990163):0.001055951525,H10N7_Avian_CY205226_A/mallard/Maryland/13OS0783/2013|2013.501:0.004011978184):0.001037694203,(((H3N8_Avian_CY187028_A/American_black_duck/Ohio/12OS5510/2012|2012.874:1.362557436e-16,H3N8_Avian_CY187020_A/gadwall/Ohio/12OS2222/2012|2012.874:-1.362557436e-16):0.001523578132,H3N6_Avian_CY206259_A/blue-winged_teal/Texas/AI12-3834/2012|2012.707:0.001122440199):0.0007910382366,H3N8_Avian_KR077985_A/redhead/Ohio/13OS363/2013|2013.123:0.0009747429706):0.001868350509):0.0008404288269):0.002649472384,((((((((H6N8_Avian_MF613847_A/ruddy_turnstone/Delaware_Bay/139/2016|2016.389:-2.293923279e-17,H6N8_Avian_CY241665_A/ruddy_turnstone/New_Jersey/UGAI16-2120/2016|2016.359:2.293923279e-17):1.376631738e-16,H3N8_Avian_MF613679_A/ruddy_turnstone/Delaware_Bay/144/2016|2016.389:-1.376631738e-16):1.623696271e-05,H3N8_Avian_MF046444_A/ruddy_turnstone/Delaware_Bay/450/2016|2016.395:0.0008622420912):0.0006034020284,H11N5_Avian_CY241312_A/ruddy_turnstone/New_Jersey/UGAI16-1303/2016|2016.384:0.0007184137061):0.0003737862279,H10N9_Avian_CY241304_A/ruddy_turnstone/New_Jersey/UGAI16-1299/2016|2016.384:0.0009474852289):0.0002973345516,H6N5_Avian_CY241689_A/ruddy_turnstone/New_Jersey/UGAI16-2139/2016|2016.359:0.00146922336):0.0002718106304,H11N5_Avian_CY241460_A/ruddy_turnstone/New_Jersey/UGAI16-1492/2016|2016.364:0.001384490512):0.01118846919,H10N9_Avian_MF613760_A/ruddy_turnstone/Delaware_Bay/337/2016|2016.392:0.01069883438):0.005207650933):0.003858400313,((((((((((H3N5_Avian_CY241296_A/ruddy_turnstone/New_Jersey/UGAI16-1296/2016|2016.375:0.0004426830781,H11N2_Avian_MF613691_A/ruddy_turnstone/Delaware_Bay/303/2016|2016.392:0.0004371566232):4.1366718e-05,H10N2_Avian_CY241485_A/ruddy_turnstone/New_Jersey/UGAI16-1504/2016|2016.386:0.0003971924852):7.713683794e-05,H10N5_Avian_CY241444_A/ruddy_turnstone/New_Jersey/UGAI16-1483/2016|2016.364:-7.729918985e-05):3.865734189e-05,H10N5_Avian_CY241363_A/ruddy_turnstone/New_Jersey/UGAI16-1333/2016|2016.386:-3.865734189e-05):0.0001509123805,H10N5_Avian_MF613752_A/mallard/Alberta/447/2015|2015.608:0.0007302287924):0.000227425862,H10N9_Avian_MF046375_A/ruddy_turnstone/Delaware_Bay/299/2016|2016.392:0.000651632123):0.0007338129943,H10N5_Avian_MF046492_A/ruddy_turnstone/Delaware_Bay/356/2016|2016.392:0.003690261581):0.008018302345,(((H10N7_Avian_MG280089_A/mallard_duck/Illinois/17OS1431/2017|2017.184:0.001432461854,H10N7_Avian_MG280286_A/mallard_duck/Arkansas/16OS3645/2016|2016.956:0.0003291674443):0.0001852636481,H10N9_Avian_MG280466_A/Northern_shoveler/Mississippi/16OS6114/2016|2016.967:0.00113925296):0.007505546362,H1N1_Avian_MG280074_A/lesser_scaup/Illinois/17OS1579/2017|2017.200:0.006998858457):0.0005366657198):0.001895055529,H9N1_Avian_CY206610_A/blue-winged_teal/Louisiana/UGAI14-2494/2014|2014.710:0.005265190152):0.001044923722,(((H7N7_Avian_KY063801_A/blue-winged_teal/Lousiana/UGAI14-0210/2014|2014.241:2.301307974e-05,H7N7_Avian_KT887320_A/blue-winged_teal/Louisiana/UGAI14-209/2014|2014.241:-2.301307974e-05):1.15089031e-05,H7N7_Avian_KY063833_A/blue-winged_teal/Lousiana/UGAI14-0224/2014|2014.241:-1.15089031e-05):5.755633646e-06,H7N7_Avian_KT887415_A/blue-winged_teal/Louisiana/UGAI14-845/2014|2014.277:-5.755633646e-06):0.004407332672):0.01246510745):0.001596344794):0.001257035542,((((((((((((((((((H3N6_Avian_CY206082_A/green-winged_teal/Texas/AI11-3781/2011|2011.710:0.001557830172,H3N6_Avian_CY167117_A/wood_duck/Wisconsin/11OS2912/2011|2011.729:0.001527211301):0.0005732611683,H5N3_Avian_CY167053_A/northern_pintail/Illinois/11OS4796/2011|2011.805:0.002082890731):0.0001977282229,(H4N8_Avian_CY206090_A/blue-winged_teal/Texas/AI11-3817/2011|2011.712:-6.196143325e-18,H4N8_Avian_CY206194_A/blue-winged_teal/Texas/AI11-4963/2011|2011.712:6.196143325e-18):0.002015120467):0.0001384971085,H2N3_Avian_CY167010_A/mallard/Illinois/11OS4420/2011|2011.866:0.003857442611):0.0001732350444,H3N3_Avian_KY673171_A/blue-winged_teal/Guatemala/CIP049H105-08/2011|2011.934:0.003394322218):0.0001857210112,((((H4N2_Avian_CY204247_A/mallard/Ohio/14OS0965/2014|2014.671:0.0004533305741,H5N2_Avian_CY204104_A/mallard/Ohio/14OS0460/2014|2014.652:0.0004265091272):8.899744471e-05,H5N2_Avian_CY204168_A/mallard/Ohio/14OS0558/2014|2014.638:-8.966012115e-05):0.003549969518,(H4N8_Avian_CY204263_A/mallard/Ohio/14OS0435/2014|2014.649:0.0005521472526,H4N8_Avian_CY204214_A/mallard/Ohio/14OS0573/2014|2014.638:-0.0001125956376):0.00223079314):0.003656020492,H3N2_Avian_KX960482_A/blue-winged_teal/Guatemala/CIP049H109-28/2012|2012.874:0.003995006805):0.001983536234):0.0002356703485,H3N8_Avian_CY206275_A/blue-winged_teal/Texas/AI12-4394/2012|2012.726:0.004206189006):0.0009513882178,((H3N6_Avian_CY186886_A/blue-winged_teal/Ohio/12OS2229/2012|2012.682:0.002207782769,H7N1_Avian_KJ567942_A/blue-winged_teal/Ohio/13OS2037/2013|2013.707:0.004462228828):0.001245633916,H4N8_Avian_KY013689_A/mallard/Minnesota/UGAI14-2820/2014|2014.674:0.004124300773):0.0007159252154):0.0007479506021,H3N2_Avian_KY644297_A/blue-winged_teal/Guatemala/CIP049H109-15/2012|2012.874:0.01142280554):0.000438727883,((H5N2_Avian_CY194163_A/mallard/Southcentral_Alaska/12ML00991/2014|2014.723:0.001563467042,H5N2_Avian_CY194220_A/mallard/Southcentral_Alaska/12ML01048_AAF1/2014|2014.726:0.0001960717826):0.001668973061,H5N2_Avian_KY828713_A/northern_shoveler/California/LDC188/2014|2014.921:0.002313323226):0.01411845062):0.0009528423353,(((((((H3N8_Avian_MH068358_A/laughing_gull/New_Jersey/UGAI17-2848/2017|2017.389:0.0005173525239,H9N7_Avian_MH068534_A/ruddy_turnstone/New_Jersey/UGAI17-2775/2017|2017.386:-7.809534966e-05):0.0005181927884,H3N7_Avian_MH068638_A/ruddy_turnstone/New_Jersey/UGAI17-2936/2017|2017.392:0.000805557859):0.001042795923,H6N8_Avian_MG280257_A/American_wigeon/Maryland/16OS5139/2016|2016.863:0.003182987224):0.002687814534,H11N9_Avian_MG280501_A/pintail_duck/Maryland/16OS3852/2016|2016.868:0.007214022451):0.0005597245474,(H3N8_Avian_KY013957_A/mallard/Minnesota/UGAI15-6157/2015|2015.712:0.002044568069,H10N2_Avian_KY561302_A/northern_shoveler/Mississippi/15OS7809/2015|2015.964:0.003271168154):0.0005012696213):0.0004323729746,H4N8_Avian_MG279933_A/blue-winged_teal/Missouri/16OS2203/2016|2016.690:0.003151314862):0.00134727936,(H1N2_Avian_MG280060_A/green-winged_teal/Ohio/16OS2015/2016|2016.690:-6.003740902e-17,H1N2_Avian_MG280122_A/green-winged_teal/Ohio/16OS2038/2016|2016.710:6.003740902e-17):0.003956509966):0.004387223431):0.0001443527375,H10N7_Avian_KT887328_A/blue-winged_teal/Louisiana/UGAI14-252/2014|2014.241:0.008416676303):0.0007679681596,H5N8_Avian_KP101001_A/quail/California/K1400794/2014|2014.285:0.01441654995):0.0006092105763,((((((((((H11N3_Avian_KY561186_A/American_green-winged_teal/Mississippi/15OS8008/2015|2015.973:0.002554935226,H7N3_Avian_MG280482_A/mallard_duck/Ohio/16OS0869/2016|2016.586:0.004571979084):0.004811994474,H4N2_Avian_CY206602_A/blue-winged_teal/Louisiana/UGAI14-2408/2014|2014.699:0.0005292212535):0.000681990822,H3N2_Avian_KJ567862_A/blue-winged_teal/Wisconsin/13OS3463/2013|2013.742:0.001995636394):0.0004590414024,((H11N9_Avian_KY561295_A/mallard_duck/Ohio/15OS5361/2015|2015.792:0.001436008567,H11N9_Avian_KY561316_A/common_black_duck/Ohio/15OS5780/2015|2015.811:0.0003252966364):0.0008064982479,H3N2_Avian_KY561230_A/green-winged_teal/Ohio/15OS5438/2015|2015.707:0.001859800169):0.001667282069):0.0003798397979,(H3N8_Avian_KY013886_A/mallard/Minnesota/UGAI15-5029/2015|2015.693:0.001479874235,H5N2_Avian_MG280405_A/green-winged_teal/Mississippi/16OS5996/2016|2016.964:0.003392738374):0.001598546466):0.0003598190559,H3N8_Avian_KY551012_A/mallard/North_Dakota/AH0050030/2015|2015.770:0.003721101419):0.0003556091807,H7N3_Avian_KY013854_A/blue-winged_teal/Louisiana/UGAI15-4814/2015|2015.696:0.00184599703):0.0005532003095,H7N7_Avian_KY551156_A/mallard/Pennsylvania/AH0038929/2015|2015.608:0.00295784396):0.0006863930922,((((((H7N9_Avian_MF357713_A/chicken/Alabama/17-008899-10/2017|2017.211:0.0007909269751,H7N9_Avian_MF357793_A/chicken/Tennessee/17-007429-7/2017|2017.175:0.001409115977):0.0001406403183,H7N9_Avian_KY818808_A/chicken/Tennessee/17-007147-2/2017|2017.167:0.001183310812):0.000339693744,H7N9_Avian_MF357833_A/duck/Alabama/17-008643-2/2017|2017.200:0.001646464825):0.0001669016165,H7N9_Avian_MF357841_A/guinea_fowl/Alabama/17-008645-2/2017|2017.197:0.001156902633):0.002422589663,H7N9_Avian_MG266061_A/blue-winged_teal/Wyoming/AH0099021/2016|2016.682:0.004278299336):0.002367167514,H6N1_Avian_MG383441_A/gadwall_duck/Missouri/16OS3397/2016|2016.844:0.004328926145):0.001019427884):0.0007193460179,H4N8_Avian_KY013894_A/mallard/Minnesota/UGAI15-5040/2015|2015.693:0.005418538488):0.005192643033):0.001991846452,H11N9_Avian_MF613921_A/mallard/Alberta/379/2015|2015.608:0.009782556268):0.002014329076,((((((((((H3N6_Avian_CY140734_A/mallard/Minnesota/AI09-2519/2009|2009.679:0.0008211602086,H3N8_Avian_CY140942_A/northern_pintail/Minnesota/AI09-4322/2009|2009.696:0.001824077009):0.0004186671205,H4N8_Avian_CY140851_A/blue-winged_Teal/Minnesota/AI09-3575/2009|2009.696:0.0004614310564):0.0005791300751,(H7N3_Avian_CY141635_A/mallard/Interior_Alaska/10BM07575R0/2010|2010.500:0.002081247889,H5N2_Avian_CY133816_A/gadwall/Missouri/10MO0280/2010|2010.874:0.003227316753):0.0007575023324):0.0006166004982,(H6N2_Avian_CY133289_A/gadwall/Mississippi/10OS4531/2010|2010.942:0.0007311968978,H6N2_Avian_CY133313_A/northern_shoveler/Mississippi/10OS4526/2010|2010.940:0.0001472821561):0.003640540082):0.001203768181,((((H2N3_Avian_KY130653_A/northern_pintail/Alaska/366/2011|2011.723:6.3145322e-18,H2N3_Avian_KY130597_A/green-winged_teal/Alaska/227/2011|2011.710:-6.3145322e-18):0.0002104021903,H2N9_Avian_KY130712_A/northern_pintail/Alaska/655/2011|2011.745:0.0006687929211):0.0009342150976,(H2N9_Avian_CY196209_A/mallard/Interior_Alaska/11BM03593/2011|2011.633:0.0005456651905,H2N9_Avian_CY196168_A/mallard/Interior_Alaska/11BM03436/2011|2011.627:-0.0001061135755):0.002162742686):0.00149818562,H3N1_Avian_KT338417_A/American_green-winged_teal/Alaska/478/2014|2014.751:0.006124586765):0.003956933883):0.0004934102088,((((H10N7_Avian_CY120554_A/mallard/California/1356/2010|2010.589:0.001380908473,H10N7_Avian_CY133900_A/mallard/California/2420/2010|2010.808:0.002598459623):0.0009270353955,(H4N6_Avian_CY125957_A/mallard/California/1154/2010|2010.567:0.001237836938,H4N6_Avian_CY094780_A/mallard/California/1188/2010|2010.573:0.0009665023028):0.003554891134):0.0004572075033,H2N3_Avian_CY120570_A/mallard/California/1438/2010|2010.603:0.003779122047):0.001564193844,H12N5_Avian_CY120674_A/northern_shoveler/California/3483/2010|2010.934:0.006205879572):0.001517124111):0.0007136979018,H1N8_Avian_CY187076_A/lesser_scaup/Wisconsin/12OS4408/2012|2012.860:0.01123234988):0.0007424156729,(((((H7N7_Avian_CY132980_A/American_green-winged_teal/Illinois/10OS3329/2010|2010.827:1.685676475e-16,H7N7_Avian_CY133004_A/American_green-winged_teal/Illinois/10OS3368/2010|2010.827:-1.685676475e-16):0.01045464812,H3N8_Avian_CY140984_A/blue-winged_teal/Louisiana/AI09-5159/2009|2009.868:0.003052865075):0.0005535590703,H4N8_Avian_CY141040_A/mallard/Arkansas/AI09-5944/2009|2009.940:0.002556009475):0.0003028460157,H1N1_Avian_CY097769_A/mallard/Mississippi/413/2010|2010.044:0.00281448208):0.000918202521,(H4N6_Avian_CY133216_A/mallard/Wisconsin/10OS2917/2010|2010.753:0,H4N6_Avian_CY133224_A/mallard/Wisconsin/10OS2918/2010|2010.753:0):0.006898655659):0.0001831446708):0.0004418353914,(((((H4N2_Avian_KY644417_A/blue-winged_teal/Guatemala/CIP049H101-29/2011|2011.844:0.00341492095,H6N2_Avian_CY166369_A/mallard/Illinois/11OS4121/2011|2011.805:0.001898230215):0.001486404171,H11N9_Avian_CY206315_A/blue-winged_teal/Texas/AI12-4566/2012|2012.707:0.006151669923):0.001475778478,(H11N3_Avian_KX365059_A/blue-winged_teal/Guatemala/CIP049H110-36/2012|2012.910:2.398962602e-17,H11N3_Avian_KY644486_A/blue-winged_teal/Guatemala/CIP049H110-37/2012|2012.910:-2.398962602e-17):0.006220342357):0.002529625079,((H11N9_Avian_CY206243_A/blue-winged_teal/Texas/AI12-3737/2012|2012.707:0.001318256443,H4N6_Avian_CY206299_A/blue-winged_teal/Texas/AI12-4460/2012|2012.729:0.002660131909):0.0004775589785,H2N5_Avian_CY186690_A/northern_shoveler/Illinois/12OS5128/2012|2012.800:0.00306917553):0.007331601224):0.003030997908,(H7N7_Avian_CY133684_A/American_green-winged_teal/Mississippi/11OS255/2011|2011.038:0.00183291237,H11N3_Avian_CY133876_A/mallard/Missouri/10MO0550/2010|2010.992:0.003931821127):0.002106790923):0.001357969815):0.0005702188314,(H6N2_Avian_CY177020_A/green-winged_teal/California/3722/2012|2012.803:0.001495343999,H3N8_Avian_KT338441_A/northern_pintail/Alaska/523/2014|2014.742:0.003372758425):0.005953856947):0.0003739167101):0.0003836113466,H7N3_Avian_KY013815_A/mallard/Pennsylvania/UGAI15-2877/2015|2015.222:0.01379985453):0.001122789048,((((H11N9_Avian_MG280047_A/green-winged_teal/Mississippi/16OS6098/2016|2016.967:0.007765208633,H3N8_Avian_MF613856_A/mallard/Alberta/66/2016|2016.605:0.003888190108):0.0001195565508,H4N8_Avian_KT338433_A/bufflehead/Alaska/512/2014|2014.789:0.00481007859):0.001316684162,((H7N7_Avian_KY561333_A/mallard_duck/Ohio/15OS7675/2015|2015.899:0.004070747408,H8N4_Avian_KY983137_A/northern_shoveler/California/HS206/2015|2015.926:0.004832661989):0.000557712062,H4N6_Avian_CY235105_A/cinnamon_teal/Idaho/UGAI16-1861/2016|2016.619:0.008016961916):0.001748388271):0.00191121424,H6N5_Avian_KM244089_A/chicken/Texas/9686-3/2014|2014.211:0.008181388561):0.005276302446):0.001868944843):0.000626455921,((((((((((((H13N8_Avian_CY213710_A/glaucous-winged_gull/Southcentral_Alaska/15MB02018/2015|2015.701:2.266484006e-17,H13N8_Avian_CY213702_A/glaucous-winged_gull/Southcentral_Alaska/15MB02016/2015|2015.701:-2.266484006e-17):0.0001638495513,(H13N6_Avian_CY213670_A/glaucous-winged_gull/Southcentral_Alaska/15MB01694/2015|2015.666:0.0003316246569,H13N6_Avian_CY213534_A/glaucous-winged_gull/Southcentral_Alaska/15MB01610/2015|2015.647:0.0005482150445):0.0002767359795):0.006295914104,H13N6_Avian_KR010432_A/Eurasian_curlew/Liaoning/ZH-186/2014|2014.795:0.001736917526):0.01277170738,((H4N6_Avian_CY166775_A/American_green-winged_teal/Mississippi/11OS5869/2011|2011.934:0.0003528121237,H4N6_Avian_CY166711_A/mallard/Wisconsin/11OS4310/2011|2011.844:0.001406603117):0.0006505403233,H5N3_Avian_CY167199_A/American_green-winged_teal/Mississippi/12OS311/2012|2012.044:0.002894244278):0.0007691842649):0.0004880113956,((((H6N8_Avian_CY191290_A/mallard/Maryland/13OS3020/2014|2014.027:0.004155934377,H4N6_Avian_KJ568286_A/blue-winged_teal/Ohio/13OS2064/2013|2013.721:0.0002648825143):0.001010335603,H10N7_Avian_KX013074_A/mallard/Ohio/13OS1979/2013|2013.600:0.001665460719):0.002365069127,H10N3_Avian_KX013073_A/mallard/Ontario/13OS4098/2013|2013.926:0.005250757403):0.001538401717,H5N2_Avian_CY186795_A/American_green-winged_teal/Mississippi/12OS5061/2012|2012.934:0.004065797173):0.0007340313243):0.0008015692145,(H2N3_Avian_CY205354_A/mallard/Maryland/13OS0899/2013|2013.584:-1.201255682e-16,H2N3_Avian_CY205242_A/mallard/Maryland/13OS0877/2013|2013.584:1.201255682e-16):0.005316419572):0.001077051787,((H7N3_Avian_KY013807_A/blue-winged_teal/Louisiana/UGAI15-2510/2015|2015.255:0.001632931387,H7N3_Avian_KY013721_A/blue-winged_teal/Texas/UGAI15-0642/2015|2015.211:0.001451242398):0.00237787091,(H4N8_Avian_KY583811_A/blue-winged_teal/Missouri/15OS4822/2015|2015.696:-6.988944942e-17,H4N8_Avian_KY284419_A/blue-winged_teal/Missouri/15OS4823/2015|2015.696:6.988944942e-17):0.003637366232):0.006692832486):0.0002121622711,H2N3_Avian_CY206348_A/blue-winged_teal/Texas/AI13-3534/2013|2013.704:0.007558280094):0.001076231261,((((((((H7N9_Avian_KY013761_A/blue-winged_teal/Louisiana/UGAI15-1367/2015|2015.236:0.0006621218153,H7N9_Avian_KY013769_A/blue-winged_teal/Louisiana/UGAI15-1692/2015|2015.236:0.0002177178861):0.00179904425,H6N2_Avian_KY561018_A/American_green-winged_teal/Illinois/15OS5977/2015|2015.830:0.00174510886):0.0001974582103,H3N8_Avian_KX351677_A/mallard/California/UCD840/2015|2015.600:0.003344677509):0.0003127951505,(H2N3_Avian_MG280194_A/mallard_duck/Ohio/16OS0827/2016|2016.573:0.001203778219,H4N8_Avian_MG279854_A/blue-winged_teal/Ohio/16OS1018/2016|2016.671:0.00144239856):0.001032763162):0.000565067803,H7N6_Avian_MG280085_A/scoter/Maryland/16OS2531/2016|2016.879:0.00864866143):0.0006284918093,H2N3_Avian_CY202792_A/snow_goose/Delaware/12OS3778/2012|2012.145:0.003067806038):0.0004624550022,(((H7N4_Avian_MG280192_A/long-tailed_duck/Wisconsin/16OS4707/2016|2016.918:0.00136302261,H7N4_Avian_MG280027_A/long-tailed_duck/Wisconsin/16OS5291/2016|2016.921:0.00128711254):0.0002541776567,H10N7_Avian_MG280463_A/scoter/Maryland/16OS2525/2016|2016.879:0.002400071028):0.0007883884226,H6N1_Avian_MG280384_A/Northern_shoveler/Mississippi/16OS5984/2016|2016.964:0.002315852789):0.004936487051):0.002205297403,H3N1_Avian_KY678648_A/blue-winged_teal/Illinois/15OS6152/2015|2015.825:0.004201959544):0.004147696878):0.0004654514772,((((H11N9_Avian_MG280422_A/mallard_duck/Wisconsin/16OS3314/2016|2016.751:3.516812881e-17,H11N9_Avian_MG280404_A/mallard_duck/Wisconsin/16OS3179/2016|2016.748:-3.516812881e-17):0.0004598414861,H11N2_Avian_MG280477_A/pintail_duck/Illinois/16OS1842/2016|2016.805:0.0004199982153):0.002762969298,H8N4_Avian_MG279947_A/mallard_duck/Ohio/16OS0672/2016|2016.553:0.001672130275):0.003201614316,(H3N8_Avian_KY551004_A/mallard/South_Dakota/AH0014945/2015|2015.685:0.000524115689,H3N8_Avian_KY550988_A/mallard/South_Dakota/AH0014958/2015|2015.685:-8.485851476e-05):0.005348385799):0.004111246076):0.0009174789825,((H2N2_Avian_KY272979_A/quail/Connecticut/16-016726-1/2016|2016.381:0.0006679885086,H2N2_Avian_KY272856_A/quail/Rhode_Island/16-018622-1/2016|2016.430:0.002874407276):0.0061718487,H2N2_Avian_KY272971_A/turkey/Connecticut/15-009905-1/2015|2015.227:0.003253784619):0.009686259522):0.001436505771,((H10N6_Avian_CY204665_A/surf_scoter/Maryland/14OS1407/2014|2014.896:9.438508736e-17,H10N6_Avian_CY204673_A/surf_scoter/Maryland/14OS1418/2014|2014.896:-9.438508736e-17):0.004342112471,H7N1_Avian_KY550877_A/mallard_x_black_duck/Massachusetts/AH0011261/2015|2015.145:0.003222290944):0.007555080633):0.007087920232):0.003303642741,(((((((((((((((((((((((H3N8_Avian_CY103490_A/mallard/Alberta/507/2008|2008.600:0.00448714724,H4N6_Avian_CY064248_A/blue-winged_teal/Texas/Sg-00081/2007|2007.704:0.001278508922):0.0001894350423,H6N1_Avian_CY078344_A/mallard/Minnesota/Sg-00220/2007|2007.701:0.001137397495):0.00017975188,H4N6_Avian_CY140171_A/blue-winged_teal/North_Dakota/Sg-00750/2008|2008.690:0.004276335636):0.0002214919376,((H4N8_Avian_CY140843_A/blue-winged_Teal/Texas/AI09-3464/2009|2009.699:0.004694805235,H3N8_Avian_CY103518_A/northern_pintail/Alberta/8/2009|2009.630:0.001956669217):0.001078632894,H6N1_Avian_CY097581_A/mallard/Illinois/4180/2009|2009.912:0.002490285425):0.001238885799):0.0002878237405,(H1N1_Avian_CY140646_A/mallard/Minnesota/AI09-1678/2009|2009.567:1.942700576e-17,H1N1_Avian_CY140654_A/mallard/Minnesota/AI09-1684/2009|2009.567:-1.942700576e-17):0.006040900215):0.0003315789556,H6N2_Avian_CY140550_A/American_wigeon/Louisiana/Sg-01032/2008|2008.855:0.006653455516):0.0003700779217,H6N8_Avian_CY140143_A/mallard/North_Dakota/Sg-00737/2008|2008.677:0.003689406217):0.0002167430504,H1N1_Avian_CY094708_A/mallard/California/5351/2009|2009.589:0.002014299009):0.0001832823999,((((H3N8_Avian_KY551520_A/mallard/New_Jersey/AH0005885/2014|2014.500:0.005988103407,H4N6_Avian_CY132900_A/American_green-winged_teal/Illinois/10OS1551/2010|2010.674:0.003381976484):0.002923000677,H9N2_Avian_KY575193_A/American_wigeon/Mexico-Sonora/769/2008|2008.951:0.01032290216):0.0009408558625,H1N5_Avian_CY137697_A/mallard/Alberta/91/2007|2007.638:0.002567061902):0.001184434434,H7N3_Avian_KU289777_A/American_green_winged_teal/Colorado/A00660616/2008|2008.855:0.005230192433):0.0002794845694):0.0003397783635,((((((((H4N6_Avian_CY196370_A/mallard/Interior_Alaska/11CH00019/2011|2011.688:0.0006798740466,H4N6_Avian_KY131006_A/northern_pintail/Alaska/372/2013|2013.704:0.005077460476):0.001110935589,H12N5_Avian_KY130637_A/northern_pintail/Alaska/325/2011|2011.715:0.003337606957):0.0009194595919,H4N6_Avian_CY143868_A/mallard/Interior_Alaska/10BM10864R0/2010|2010.605:-5.032651103e-05):0.000374704168,H7N3_Avian_CY141813_A/northern_pintail/Interior_Alaska/10BM09832R0/2010|2010.500:0.0005084612044):5.575232612e-05,H3N6_Avian_CY136340_A/mallard/Interior_Alaska/10BM09893R0/2010|2010.500:-5.752144492e-05):0.0001988939237,H3N6_Avian_CY143958_A/mallard/Interior_Alaska/10BM11497R0/2010|2010.611:0.001124343913):0.0003148431501,H4N6_Avian_CY136026_A/American_green-winged_teal/Interior_Alaska/10BM07000R0/2010|2010.578:0.0005669546878):0.002023263549,H4N6_Avian_CY132916_A/blue-winged_teal/Illinois/10OS1563/2010|2010.674:0.006069582814):0.006162510367):0.0002008293483,((((((H6N1_Avian_CY133884_A/American_wigeon/California/2423/2010|2010.808:0.0004006739257,H6N1_Avian_CY120602_A/mallard/California/2444/2010|2010.819:0.0004803478898):0.001092375945,H6N1_Avian_CY094572_A/mallard/California/6695/2009|2009.814:0.001116721288):0.0005711321092,(H6N1_Avian_CY196699_A/goose/Interior_Alaska/11PG00149/2011|2011.337:1.485778755e-16,H6N1_Avian_CY196691_A/goose/Interior_Alaska/11PG00148/2011|2011.337:-1.485778755e-16):0.003874995262):0.002438566363,(((H6N1_Avian_CY138479_A/blue-winged_teal/Prince_Edward_Island/00849/2010|2010.671:-1.757526202e-16,H6N1_Avian_CY138487_A/blue-winged_teal/Nova_Scotia/01000/2010|2010.718:1.757526202e-16):0.0005338757819,H6N1_Avian_CY139565_A/mallard/Nova_Scotia/01013/2010|2010.718:-9.461860766e-05):0.001606026657,H6N1_Avian_CY166353_A/mallard/Wisconsin/11OS3098/2011|2011.732:0.002390417755):0.003106012629):0.001266485037,H6N1_Avian_CY140252_A/mallard/Minnesota/Sg-00932/2008|2008.707:0.001435972744):0.003306203421,((((H3N3_Avian_KY644242_A/blue-winged_teal/Guatemala/CIP049H104-93/2011|2011.915:0.002067311016,H14N6_Avian_CY133388_A/northern_shoveler/Missouri/10OS4673/2010|2010.945:0.00191205708):0.0007028820138,H1N1_Avian_CY120618_A/mallard/California/3134/2010|2010.896:0.004200142095):0.0001716912791,H4N8_Avian_CY205775_A/blue-winged_teal/Texas/AI10-4468/2010|2010.710:0.001587802504):0.0007736386621,(((H5N3_Avian_CY096717_A/blue-winged_teal/Guatemala/CIP049-09/2010|2010.082:0.0001786838707,H5N3_Avian_CY096701_A/blue-winged_teal/Guatemala/CIP049-08/2010|2010.082:0.001140707446):0.0005402184495,H3N1_Avian_CY133760_A/blue-winged_teal/Missouri/10MO013/2010|2010.704:0.004788714613):4.964174183e-05,H8N4_Avian_CY096693_A/blue-winged_teal/Guatemala/CIP049-07/2010|2010.082:-6.009713579e-05):0.001013547265):0.00774065188):0.0002076738888):0.0001877600205,((H4N3_Avian_CY134310_A/northern_shoveler/California/4020/2011|2011.011:0.002393588475,H7N4_Avian_CY133784_A/mallard/Missouri/10MO053/2010|2010.874:0.002475196254):0.001518446224,H7N7_Avian_CY133728_A/northern_shoveler/Mississippi/11OS202/2011|2011.036:0.003862872256):0.005799070265):0.0003858867659,(H11N2_Avian_CY097565_A/mallard/Illinois/4162/2009|2009.912:0.005015021043,H10N3_Avian_CY032685_A/northern_shoveler/California/HKWF1370/2007|2007.945:0.003908764575):0.0002043791879):0.000176918309,H6N1_Avian_CY097469_A/blue-winged_teal/Wisconsin/2649/2009|2009.792:0.005085068102):0.0002093942847,(((((((((H11N9_Avian_CY207220_A/black-necked_stilt/Chile/2/2013|2013.811:-0.0002072870993,H11N9_Avian_CY207212_A/black-necked_stilt/Chile/1/2013|2013.811:0.001086095888):0.002686337652,H6N8_Avian_KY013661_A/ruddy_turnstone/New_Jersey/UGAI14-1314/2014|2014.367:0.002186593305):0.00188888971,H9N1_Avian_CY195824_A/gull/Massachusetts/13JR00943/2013|2013.173:0.001668493701):0.002846195087,(H1N1_Avian_CY202784_A/snow_goose/Delaware/12OS3767/2012|2012.145:-4.682880156e-05,H1N1_Avian_CY202776_A/snow_goose/Delaware/12OS3766/2012|2012.145:0.0004863804166):0.005269684711):0.001889833134,(H6N1_Avian_CY204329_A/mallard/Maryland/14OS1154/2014|2014.556:0.004858730477,H4N8_Avian_KY013846_A/mallard/Minnesota/UGAI15-4803/2015|2015.693:0.004948631574):0.002352985921):0.004272944178,(H12N5_Avian_CY149627_A/thick-billed_murre/Canada/1813/2011|2011.548:0.006083135064,H2N3_Avian_CY132996_A/American_green-winged_teal/Illinois/10OS3343/2010|2010.827:0.001927150314):0.0009352646739):0.001461334682,((H3N2_Avian_CY132116_A/mallard/Ohio/10OS1470/2010|2010.627:-9.134796514e-05,H3N2_Avian_CY132100_A/mallard/Ohio/10OS1467/2010|2010.627:0.0005306051394):0.000442566465,H3N2_Avian_CY132132_A/mallard/Michigan/10OS1497/2010|2010.633:0.001762205998):0.0027153456):0.0005012643433,H5N9_Avian_CY133792_A/mallard/Missouri/10MO084/2010|2010.874:0.004374184103):0.0005346644942,H10N3_Avian_CY134318_A/American_wigeon/California/2930/2011|2011.921:0.009278238374):0.001719234731):0.0003483077958,((((((H4N8_Avian_CY134068_A/mallard/California/2552V/2011|2011.611:0.0009954856455,H4N8_Avian_CY134140_A/mallard/California/2566P/2011|2011.611:0.0007649700831):0.0001389184133,(H5N1_Avian_CY134012_A/mallard/California/2536V/2011|2011.611:-6.938277935e-17,H5N1_Avian_CY133996_A/mallard/California/2535V/2011|2011.611:6.938277935e-17):0.000742401525):0.0004072810073,H11N2_Avian_CY134180_A/mallard/California/2571P/2011|2011.611:0.0009136416867):0.001030477284,((H4N6_Avian_CY134132_A/mallard/California/2563V/2011|2011.611:-0.0001274731355,H5N8_Avian_CY134108_A/mallard/California/2559P/2011|2011.611:0.001007312837):0.0001957983059,H11N9_Avian_CY134084_A/mallard/California/2555V/2011|2011.611:0.001124363504):0.00029883433):0.003140167356,(H3N8_Avian_CY133924_A/mallard/California/2521P/2011|2011.611:1.889741319e-17,H3N8_Avian_CY133932_A/mallard/California/2521V/2011|2011.611:-1.889741319e-17):0.005385762471):0.005123285185,((H4N6_Avian_CY133776_A/blue-winged_teal/Missouri/10MO030/2010|2010.707:0.001769765809,H4N6_Avian_CY205629_A/blue-winged_teal/Louisiana/AI10-3640/2010|2010.696:0.0004398338478):0.003116726173,H7N3_Avian_KT887383_A/blue-winged_teal/Louisiana/UGAI14-523/2014|2014.255:0.008594484371):0.004432850573):0.0005194135124):0.0003181514877,(H4N8_Avian_CY166409_A/common_goldeneye/Wisconsin/11OS5764/2011|2011.923:0.0004531166286,H4N8_Avian_CY166209_A/bufflehead/Wisconsin/11OS3570/2011|2011.827:0.0004279051869):0.009024913092):0.0001436059681,(((H7N3_Avian_KU290054_A/mallard/Kansas/A00523306/2008|2008.899:0.001969720907,H4N6_Avian_CY140883_A/blue-winged_Teal/Minnesota/AI09-3786/2009|2009.679:0.006948722283):0.0004600885311,H12N5_Avian_CY094388_A/American_wigeon/California/8352/2008|2008.797:0.008091582655):0.002942625332,H10N2_Avian_CY094260_A/mallard/California/11353/2008|2008.948:0.007383962793):0.001239367435):0.0002867574932,((((((H4N6_Avian_CY204404_A/mallard/Maryland/14OS1309/2014|2014.611:0,H4N6_Avian_CY204412_A/mallard/Maryland/14OS1310/2014|2014.611:0):0.004022077778,H7N3_Avian_KJ568390_A/American_green-winged_teal/Wisconsin/13OS3468/2013|2013.742:0.004430431229):0.002092879992,H10N7_Avian_CY149579_A/black_scoter/Maine/276/2011|2011.921:0.004184840213):0.001100111945,(H1N1_Avian_CY204978_A/mallard/Maryland/09OS2012/2009|2009.874:-9.608985353e-05,H1N1_Avian_CY204970_A/mallard/Maryland/09OS2006/2009|2009.874:0.0005353470277):0.003810394066):0.002803152313,H6N2_Avian_CY079443_A/gadwall/Wisconsin/08OS2296/2008|2008.800:0.004511127839):0.002620069284,(((H2N3_Avian_CY097605_A/mallard/Missouri/132/2009|2009.932:0.001334681049,H4N3_Avian_CY205572_A/blue-winged_teal/Texas/AI10-3382/2010|2010.693:0.006250869149):0.0004992284951,H2N3_Avian_CY097210_A/American_green-winged_teal/Illinois/2479/2009|2009.792:0.0032785708):0.002484272021,(H7N1_Avian_KT887256_A/blue-winged_teal/Louisiana/UGAI14-106/2014|2014.238:0.008567923936,H6N2_Avian_CY177036_A/northern_shoveler/California/3769/2012|2012.811:0.007196930336):0.006429612845):0.002093012957):0.002061549139):0.0009240552172,((((((H3N8_Avian_MG280181_A/blue-winged_teal/Illinois/16OS1724/2016|2016.693:0.001630300928,H4N5_Avian_MG280401_A/mallard_duck/Ohio/16OS0818/2016|2016.573:0.0005753952381):0.00181797424,H7N3_Avian_KY551084_A/American_green-winged_teal/Texas/AH0040565/2016|2016.071:0.003524011753):0.003857678041,(H3N8_Avian_KJ567902_A/blue-winged_teal/Iowa/13OS2346/2013|2013.721:1.212530266e-17,H3N8_Avian_KJ568270_A/blue-winged_teal/Iowa/13OS2345/2013|2013.721:-1.212530266e-17):0.006073347385):0.001630840199,H5N2_Avian_CY133916_A/northern_shoveler/California/2815/2011|2011.825:0.001926848162):0.0001134936712,(((H12N5_Avian_CY134294_A/mallard/California/2595V/2011|2011.611:1.616707021e-16,H12N5_Avian_CY134286_A/mallard/California/2595P/2011|2011.611:-1.616707021e-16):0.001782149934,H4N6_Avian_CY133972_A/mallard/California/2532V/2011|2011.611:0.001308471538):0.0002115008633,(H4N9_Avian_CY134238_A/mallard/California/2584V/2011|2011.611:-9.066494226e-05,H4N9_Avian_CY134230_A/mallard/California/2584P/2011|2011.611:0.0005299221165):0.0002266695688):0.0007481113132):0.002568423113,(((H9N2_Avian_KY983184_A/northern_pintail/California/HS050B/2015|2015.819:2.332994823e-17,H9N2_Avian_KY983147_A/northern_pintail/California/HS050A/2015|2015.819:-2.332994823e-17):0.00416292713,H4N8_Avian_CY235346_A/cinnamon_teal/Utah/UGAI16-1985/2016|2016.611:0.004749148785):0.008058479008,H10N3_Avian_KX013048_A/green-winged_teal/Missouri/13OS6332/2013|2013.989:0.01129058317):0.00155280416):0.005229046903):0.0007225206268,(((((((((H14N8_Avian_CY133560_A/long-tailed_duck/Wisconsin/10OS3918/2010|2010.874:8.154690378e-05,H14N6_Avian_KC110601_A/long-tailed_duck/Wisconsin/10OS4225/2010|2010.921:0.0007982927975):0.0003168539693,H6N1_Avian_CY167085_A/long-tailed_duck/Wisconsin/11OS4567/2011|2011.915:0.001003307841):0.001687814537,H3N8_Avian_CY186682_A/American_green-winged_teal/Illinois/12OS5103/2012|2012.800:0.003184133889):0.0002839965048,(H4N8_Avian_CY149603_A/bufflehead/Maine/338/2011|2011.929:0.00689920608,H3N8_Avian_CY149595_A/long-tailed_duck/Maine/295/2011|2011.926:0.001546930524):0.001079229888):0.0005161985479,((H7N3_Avian_KY551188_A/ruddy_turnstone/New_Jersey/UGAI15-4215/2015|2015.400:-0.0001530935258,H7N3_Avian_KY551180_A/ruddy_turnstone/New_Jersey/UGAI15-3933/2015|2015.392:0.00103157258):0.003616791219,(H1N1_Avian_MF613685_A/mallard/Alberta/233/2015|2015.608:-6.12009247e-17,H1N1_Avian_MF359840_A/mallard/Alberta/616/2015|2015.611:6.12009247e-17):0.004409958696):0.002881385485):0.001866466163,((H11N2_Avian_CY207180_A/helmeted_guineafowl/Colombia/2441/2015|2015.227:-1.389814642e-16,H11N2_Avian_KX097953_A/helmeted_guineafowl/Colombia/2440/2015|2015.227:1.389814642e-16):0.005498216928,H3N2_Avian_MG279812_A/mallard_duck/Ohio/16OS4983/2016|2016.863:0.005763144618):0.001130185418):0.0009489629213,H3N8_Avian_CY133144_A/mallard/Wisconsin/10OS3084/2010|2010.753:0.002301889633):0.001263894817,((H7N3_Avian_KY551204_A/blue_winged_teal/Texas/UGAI15-4927/2015|2015.696:0.002271029732,H7N3_Avian_KY014065_A/mallard/Minnesota/UGAI15-7196/2015|2015.726:0.003044863141):0.0008035323664,(H10N4_Avian_MF046229_A/red_knot/Delaware_Bay/155/2016|2016.389:-2.544059371e-16,H10N4_Avian_MF613664_A/red_knot/Delaware_Bay/310/2016|2016.392:2.544059371e-16):0.002309787231):0.003679912832):0.001150835764,((H5N3_Avian_KY644387_A/blue-winged_teal/Guatemala/CIP049H105-05/2011|2011.934:0.005082578747,H10N8_Avian_KX013078_A/mallard/Ohio/13OS5191/2013|2013.923:0.008012399678):0.001952523586,H7N2_Avian_KY551376_A/mallard/Utah/AH0020535/2015|2015.959:0.01323343705):0.002549088713):0.003122031797):0.0011353288,((((((((H7N3_Avian_KY551218_A/mallard/Minnesota/AH0065348/2015|2015.811:0.0002681709387,H3N2_Avian_MG280011_A/gadwall_duck/Wisconsin/16OS4758/2016|2016.825:0.001933193492):0.003600280993,H5N3_Avian_CY167182_A/American_green-winged_teal/Mississippi/12OS191/2012|2012.041:0.003541236349):0.003135260482,H7N3_Avian_CY186755_A/northern_shoveler/Illinois/12OS4951/2012|2012.915:0.005440356382):0.001855138508,H11N3_Avian_CY167142_A/mallard/Arkansas/12OS140/2012|2012.038:0.004436209035):0.002236706582,(((H7N8_Avian_KY684340_A/turkey/Indiana/16-001574-8/2016|2016.038:-8.575515776e-17,H7N8_Avian_KU558903_A/turkey/Indiana/16-001403-1/2016|2016.036:8.575515776e-17):0.0007424216064,H7N8_Avian_KY550893_A/lesser_scaup/Kentucky/AH0012935/2015|2015.907:0.0005793319824):0.001124357084,H4N8_Avian_KX351747_A/American_wigeon/California/LDC111/2014|2014.890:0.001975022182):0.007650535131):0.001468556965,(((((H5N1_Avian_CY206122_A/mallard/Minnesota/AI11-4429/2011|2011.704:0.001587812847,H3N2_Avian_CY166281_A/blue-winged_teal/Iowa/44555-551/2011|2011.710:0.0001730486699):0.0003425872765,(H7N7_Avian_KT887272_A/blue-winged_teal/Texas/UGAI14-1210TX/2014|2014.184:0.01105188034,H4N5_Avian_CY206674_A/mallard/Minnesota/AI11-4213/2011|2011.682:0.00107479869):0.0005471073204):0.0008032163053,(H3N2_Avian_CY187183_A/blue_winged-teal/Wisconsin/12OS4239/2012|2012.781:0.004392467013,H6N5_Avian_CY166217_A/mallard/Wisconsin/11OS3577/2011|2011.827:0.0009190329803):0.000448444283):0.0004780549726,H1N3_Avian_CY167093_A/mallard/Wisconsin/11OS4493/2011|2011.885:0.003485593589):0.0005984813263,H4N9_Avian_CY166596_A/mallard/Wisconsin/11OS3407/2011|2011.786:0.001439045046):0.002391984172):0.0006481237399,H7N7_Avian_CY167231_A/northern_shoveler/Mississippi/12OS362/2012|2012.044:0.006881201646):0.002091870479,((((H10N1_Avian_CY241559_A/ruddy_turnstone/New_Jersey/UGAI16-1541/2016|2016.386:-8.10890426e-17,H10N1_Avian_CY241519_A/ruddy_turnstone/New_Jersey/UGAI16-1522/2016|2016.386:8.10890426e-17):0.001603167155,H10N2_Avian_CY241551_A/ruddy_turnstone/New_Jersey/UGAI16-1537/2016|2016.386:0.001481018196):0.003450786709,(H9N2_Avian_KX185900_A/American_oystercatcher/Chile/C1307/2015|2015.732:0.002906178481,H9N7_Avian_KX185903_A/gray_plover/Chile/C1313/2015|2015.732:0.001516093383):0.003297225401):0.008343456979,H4N6_Avian_KJ567918_A/blue-winged_teal/Iowa/13OS2338/2013|2013.721:0.008392848012):0.004851686579):0.002602042949):0.001519615217,H14N7_Avian_MG279776_A/Northern_shoveler/Missouri/16OS6248/2016|2016.970:0.02133410214):0.0007242529342):0.002771921081,(((((((((((((((((((((((((H7N3_Avian_KU740201_A/pheasant/New_Jersey/26996-2/2014|2014.630:0.005406951849,H1N8_Avian_MG995034_A/mallard/Ohio/13OS1351/2013|2013.581:0.0003555321543):6.89023011e-05,H3N6_Avian_KJ526077_A/blue-winged_teal/Ohio/13OS1410/2013|2013.682:0.0008139516901):8.797103984e-05,H2N8_Avian_KJ568326_A/mallard/Ohio/13OS1972/2013|2013.595:-9.251255697e-05):0.0001106001552,H3N2_Avian_KJ568278_A/American_green-winged_teal/Ohio/13OS1867/2013|2013.685:0.0003302767375):0.0004370330225,H3N8_Avian_KM374031_A/blue-winged_teal/Kansas/ND0006685/2013|2013.690:0.001770980964):0.0002670724753,H1N8_Avian_KJ567950_A/mallard/Ohio/13OS1966/2013|2013.595:0.0001722643751):0.0001990153989,H1N1_Avian_CY191306_A/mallard/Maryland/13OS3036/2014|2014.027:0.002456793085):0.0001468867336,H6N8_Avian_KJ567854_A/American_green-winged_teal/Ohio/13OS2097/2013|2013.723:0.001183758678):8.321714428e-05,((H10N7_Avian_CY204769_A/mallard/Maryland/13OS3318/2014|2014.477:-1.041512153e-16,H10N7_Avian_CY204761_A/mallard/Maryland/13OS3316/2014|2014.477:1.041512153e-16):0.004699365261,H10N7_Avian_CY202698_A/mallard/Ohio/14OS3237/2014|2014.896:0.001970646337):0.001251904757):0.0002592816371,H11N9_Avian_CY191282_A/American_black_duck/Maryland/13OS2956/2013|2013.893:0.001061143841):0.0009164907197,((H4N8_Avian_KJ568406_A/mallard/Ohio/13OS1993/2013|2013.595:1.324740694e-16,H4N8_Avian_KJ568350_A/mallard/Ohio/13OS1985/2013|2013.595:-1.324740694e-16):0.001468557199,H3N2_Avian_CY186918_A/blue-winged_teal/Ohio/12OS2154/2012|2012.704:0.000731485753):0.0003063456262):0.000294714001,(H7N3_Avian_CY205186_A/mallard/Maryland/12OS3629/2013|2013.022:-4.70655507e-17,H7N3_Avian_CY205194_A/mallard/Maryland/12OS3630/2013|2013.022:4.70655507e-17):0.004613718132):0.0002975668882,H1N8_Avian_KF382700_A/duck/Pennsylvania/4844-6/2013|2013.096:0.004557190079):0.0001007694292,H10N9_Avian_CY186870_A/blue-winged_teal/Ohio/12OS2138/2012|2012.682:0.002345996882):0.0008078412604,H3N2_Avian_CY187118_A/blue_winged-teal/Wisconsin/12OS2603/2012|2012.742:0.003380987487):0.0003529517309,(H6N1_Avian_CY187004_A/mallard/Ohio/12OS2174/2012|2012.866:0.001979840538,H6N5_Avian_CY186854_A/American_green-winged_teal/Ohio/12OS2128/2012|2012.674:0.00066539668):0.001443307069):0.0007064373773,(((((((((H6N7_Avian_KJ568374_A/American_green-winged_teal/Ohio/13OS2070/2013|2013.721:-1.958851393e-16,H6N7_Avian_KJ568334_A/blue-winged_teal/Ohio/13OS2055/2013|2013.721:1.958851393e-16):0.0004173082195,H3N6_Avian_CY204079_A/mallard/Ohio/14OS0770/2014|2014.649:0.004457711205):0.0004022951104,(H6N8_Avian_KJ568078_A/American_green-winged_teal/Ohio/13OS2060/2013|2013.721:0.0009297333653,H4N8_Avian_KJ567894_A/blue-winged_teal/Iowa/13OS2368/2013|2013.721:0.0008315718384):0.000499644074):5.085431413e-05,H4N8_Avian_CY206642_A/blue-winged_teal/Texas/UGAI14-3659/2014|2014.712:0.002616464386):4.388820412e-05,H4N8_Avian_KJ568238_A/blue-winged_teal/Iowa/13OS2367/2013|2013.721:-5.757342873e-05):0.000384864236,(H4N8_Avian_KM373999_A/mallard/New_Jersey/ND0007063/2013|2013.655:0.0005372503853,H4N8_Avian_KM374007_A/mallard/New_Jersey/ND0007132/2013|2013.655:-9.799321106e-05):0.001383565907):0.0004010493812,H5N2_Avian_CY191274_A/mallard/Maryland/13OS2946/2013|2013.893:0.002675786849):0.0004882154533,H6N8_Avian_KM244065_A/turkey/Minnesota/42782-1/2013|2013.918:0.002631602404):0.0003495908969,(H6N2_Avian_KJ568046_A/blue-winged_teal/Ohio/13OS2082/2013|2013.721:0.0002378857931,H6N2_Avian_KJ567870_A/American_green-winged_teal/Ohio/13OS2083/2013|2013.721:0.0002013713811):0.001754332529):0.0004757509728):0.0003061706022,H3N8_Avian_KY561176_A/American_green-winged_teal/Mississippi/15OS7984/2015|2015.973:0.006091587812):0.0002462446439,((H6N2_Avian_CY204039_A/green-winged_teal/Ohio/14OS2001/2014|2014.679:0.001943895212,H11N3_Avian_KY561315_A/mallard_duck/Ohio/15OS7510/2015|2015.934:0.007426792993):0.0009047049673,H7N3_Avian_CY204681_A/mallard/Maryland/14OS2911/2015|2015.005:0.003555367676):0.005507961031):0.0005850115579,(H3N8_Avian_CY204296_A/mallard/Ohio/14OS0985/2014|2014.674:0.005817562701,H6N1_Avian_MG280400_A/blue-winged_teal/Wisconsin/16OS3226/2016|2016.751:0.007197516176):0.001227155301):0.0009134793184,((((H5N1_Avian_CY187012_A/mallard/Ohio/12OS2218/2012|2012.874:0.002486864934,H12N5_Avian_CY186878_A/blue-winged_teal/Ohio/12OS2140/2012|2012.682:0.001940402426):0.001232340301,(H10N8_Avian_KJ568014_A/American_green-winged_teal/Ohio/13OS1869/2013|2013.685:0.0004299810448,H9N2_Avian_KJ568310_A/mallard/Ohio/13OS3856/2013|2013.778:0.002659447026):0.005074722686):0.0007024918547,H1N1_Avian_CY202961_A/mallard/Maryland/12OS631/2012|2012.085:0.002865482011):0.000922874873,H6N1_Avian_CY191002_A/mallard/Maryland/11OS3701/2011|2011.890:0.004009601757):0.001847323333):0.000485844716,H3N2_Avian_KJ568062_A/American_green-winged_teal/Ohio/13OS2056/2013|2013.721:0.002859779088):0.00883098708,((((((((((((((H3N7_Avian_CY138383_A/blue-winged_teal/New_Brunswick/00600/2010|2010.619:4.557891547e-17,H3N7_Avian_CY138471_A/blue-winged_teal/Prince_Edward_Island/00831/2010|2010.668:-4.557891547e-17):-1.43280845e-16,H3N7_Avian_CY138375_A/blue-winged_teal/New_Brunswick/00599/2010|2010.619:1.43280845e-16):0.0006601381334,H3N8_Avian_CY138728_A/green-winged_teal/New_Brunswick/00335/2010|2010.600:0.0002186706559):0.00016514474,((H3N8_Avian_CY139286_A/American_black_duck/Prince_Edward_Island/00788/2010|2010.647:-9.728106372e-05,H3N8_Avian_CY138160_A/snow_goose/Nunavet/03438/2010|2010.548:0.0005365382379):0.002085406609,H3N8_Avian_CY139573_A/mallard/Nova_Scotia/01016/2010|2010.718:0.0001226372458):0.0007167216486):0.0002158899069,(((H7N7_Avian_CY138808_A/mallard/Nova_Scotia/00372/2010|2010.600:1.037052111e-16,H7N7_Avian_CY138841_A/green-winged_teal/New_Brunswick/00392/2010|2010.603:-1.037052111e-16):0.0001686230869,H7N7_Avian_CY138776_A/American_black_duck/New_Brunswick/00344/2010|2010.600:0.0002709285281):0.0008918905898,H10N7_Avian_CY138816_A/mallard/Nova_Scotia/00375/2010|2010.600:0.0008703739067):0.0002282388258):0.001514569531,(H4N8_Avian_CY149587_A/bufflehead/Maine/287/2011|2011.926:6.281040758e-17,H4N8_Avian_CY149363_A/great_black-backed_gull/Iceland/1113/2011|2011.789:-6.281040758e-17):0.005123514468):0.001068128307,H4N6_Avian_CY132124_A/mallard/Michigan/10OS1491/2010|2010.633:0.00208270456):0.0008659770725,H6N2_Avian_CY097597_A/mallard/Missouri/129/2009|2009.932:0.001802124829):0.0001030137833,H7N3_Avian_KY551140_A/duck/New_Jersey/10-001022-21/2010|2010.019:0.001219079897):0.0003725788832,(H4N6_Avian_CY205378_A/mallard/Maryland/10OS0956/2010|2010.605:0.0001286243434,H4N6_Avian_CY204986_A/mallard/Maryland/10OS1040/2010|2010.608:0.000751215358):0.005590028009):0.0004488884808,H6N2_Avian_CY190986_A/mallard/Maryland/10OS2170/2010|2010.901:0.001018767941):0.0003901019004,(H6N1_Avian_CY203340_A/mallard/Maryland/10OS1947/2010|2010.704:-8.877724694e-05,H6N1_Avian_CY203324_A/mallard/Maryland/10OS1918/2010|2010.704:0.0005280344212):0.002277309891):0.000580852389,(((H3N2_Avian_CY166467_A/mallard/Wisconsin/11OS3493/2011|2011.808:0.002997295726,H2N2_Avian_CY133455_A/mallard/Iowa/10OS2721/2010|2010.789:0.0009796047546):0.00029291728,H5N1_Avian_CY133084_A/mallard/Wisconsin/10OS2672/2010|2010.751:0.001029131955):0.0005140302092,(H5N2_Avian_CY203484_A/mallard/Maryland/11OS1742/2011|2011.608:-9.884665928e-17,H5N2_Avian_CY203372_A/mallard/Maryland/11OS1715/2011|2011.608:9.884665928e-17):0.001697585249):0.003668181863):0.002845273734,((((((((H3N8_Avian_CY125388_A/green-winged_teal/New_Brunswick/03483/2009|2009.616:0.0005306246356,H3N8_Avian_CY125340_A/ring-necked_duck/Nova_Scotia/03378/2009|2009.600:0.0003503971799):0.0003042093487,H3N8_Avian_CY125396_A/ring-necked_duck/New_Brunswick/03400/2009|2009.603:0.0005755587332):0.0001915275317,H3N8_Avian_CY125572_A/blue-winged_teal/Prince_Edward_Island/03912/2009|2009.630:0.002460058432):0.003208565765,H8N4_Avian_CY190690_A/American_black_duck/Maryland/08OS1725/2008|2008.899:0.0007845554628):0.001769709872,((H10N3_Avian_CY146447_A/mallard/Minnesota/AI09-1669/2009|2009.567:-1.313691215e-17,H10N3_Avian_CY146439_A/mallard/Minnesota/AI09-1666/2009|2009.567:1.313691215e-17):0.00484898127,H6N1_Avian_CY146116_A/ruddy_turnstone/Delaware/AI09-666/2009|2009.403:0.006343231939):0.0002753154923):0.0004303084497,H3N6_Avian_CY129101_A/American_black_duck/New_Brunswick/02649/2007|2007.729:0.001419686531):0.001239618766,((H1N1_Avian_CY190058_A/mallard/Maryland/08OS1349/2008|2008.595:-0.0001116303427,H1N1_Avian_CY203115_A/mallard/Maryland/08OS1355/2008|2008.595:0.0005511819577):0.003000748451,H1N3_Avian_CY203860_A/mallard/Maryland/08OS1424/2008|2008.652:0.002315115617):0.003442791887):0.0008923611965,(H5N2_Avian_CY202817_A/mallard/Maryland/07OS2435/2007|2007.986:8.883919755e-17,H5N2_Avian_CY202809_A/mallard/Maryland/07OS2433/2007|2007.986:-8.883919755e-17):0.004480494341):0.001041761721):0.0004894970545):0.002445739274,((((((((H4N6_Avian_CY077221_A/northern_pintail/Interior_Alaska/7MP1246/2007|2007.600:-1.146709209e-05,H4N6_Avian_CY043999_A/northern_pintail/Alaska/7MP1393/2007|2007.616:0.0004510187071):0.002603477126,H1N1_Avian_CY137665_A/mallard/Alberta/128/2006|2006.586:0.0009308006474):0.001496477082,H1N1_Avian_KF424119_A/mallard/Missouri/466554-14/2007|2007.500:0.001162694708):0.0004568188533,(H3N2_Avian_CY203179_A/mallard/Maryland/09OS1351/2009|2009.649:0.0003775932487,H3N2_Avian_CY203171_A/mallard/Maryland/09OS1350/2009|2009.649:6.166392557e-05):0.008094309262):0.0003587229037,H11N9_Avian_CY125356_A/ring-necked_duck/New_Brunswick/03449/2009|2009.611:0.007784792367):0.0002390203268,((((H1N2_Avian_CY076148_A/rock_dove/Oregon/20547-003/2007|2007.844:-4.57571219e-17,H1N2_Avian_CY076156_A/rock_dove/Oregon/20547-004/2007|2007.844:4.57571219e-17):0.007141112997,H6N1_Avian_KY575169_A/green_winged_teal/Mexico-Sonora/266/2008|2008.049:0.004539278948):0.00171761429,(H6N1_Avian_CY140227_A/mallard/Minnesota/Sg-00927/2008|2008.710:0.0005260203911,H6N1_Avian_CY140417_A/mallard/Minnesota/Sg-00837/2008|2008.674:-8.676321692e-05):0.00829454139):0.001931035145,H7N3_Avian_EU500857_A/chicken/SK/HR-00011/2007|2007.500:0.01201902936):2.022283414e-05):0.0001518094307,(H5N2_Avian_KC790058_A/goose/MB/428/2006|2006.962:0.003795541492,H1N6_Avian_CY094244_A/mallard/California/10064/2008|2008.970:0.01065251932):0.0003448355069):0.0002782039691,((H1N1_Avian_CY128933_A/mallard-black_duck_hybrid/Nova_Scotia/02150/2007|2007.500:-8.054251463e-05,H1N1_Avian_CY129381_A/American_black_duck/New_Brunswick/01989/2007|2007.595:0.0005200941296):0.0005813356809,H1N1_Avian_CY128949_A/mallard/Nova_Scotia/02151/2007|2007.600:-0.0001408247731):0.007081719554):0.001078080701):0.001595513658,((((((((((H10N9_Avian_CY141056_A/mallard/Arkansas/AI09-6032/2009|2009.942:0.0009989037985,H6N1_Avian_CY097142_A/mallard/Ohio/2043/2009|2009.586:-0.0001204247446):6.024527247e-05,H6N9_Avian_CY097108_A/mallard/Ohio/1686/2009|2009.605:-6.024527247e-05):3.015150977e-05,H4N9_Avian_CY097124_A/mallard/Ohio/2033/2009|2009.586:-3.015150977e-05):1.508256537e-05,H4N9_Avian_CY097661_A/mallard/Ohio/2031/2009|2009.586:-1.508256537e-05):0.0001688631196,H4N2_Avian_CY096985_A/American_black_duck/Wisconsin/2542/2009|2009.759:0.000710078632):0.0003917143825,H6N1_Avian_CY097116_A/mallard/Ohio/1690/2009|2009.605:0.0004887163759):0.0002770937938,(H2N3_Avian_CY202865_A/mallard/Maryland/10OS118/2010|2010.077:-6.623335056e-05,H2N3_Avian_CY202873_A/mallard/Maryland/10OS121/2010|2010.077:0.0005054905248):0.004158104405):0.0008642057964,(((H3N2_Avian_CY132704_A/mallard/Illinois/10OS2677/2010|2010.751:0.0003830893494,H3N2_Avian_CY133608_A/blue-winged_teal/Iowa/10OS2624/2010|2010.712:0.002712006301):0.0003423149901,H4N2_Avian_CY133447_A/mallard/Iowa/10OS2692/2010|2010.789:0.002316923391):0.0004649794409,H2N2_Avian_CY133463_A/American_wigeon/Iowa/10OS2748/2010|2010.792:0.002638179937):0.0004910504525):0.0003165273433,H3N2_Avian_CY133108_A/blue-winged_teal/Wisconsin/10OS2862/2010|2010.751:0.001893606569):0.0006177565924,H11N9_Avian_CY187134_A/American_green-winged_teal/Wisconsin/12OS3031/2012|2012.742:0.005620279881):0.005137302318):0.002554664211):0.000439275928,H12N2_Avian_CY166233_A/American_green-winged_teal/Wisconsin/11OS3580/2011|2011.827:0.01640061199):0.002027387966,(((((((((((((H10N1_Avian_CY097308_A/mallard/Wisconsin/4230/2009|2009.929:0.001602861552,H4N6_Avian_CY097669_A/mallard/Ohio/1695/2009|2009.647:0.002828485245):0.0001926668793,H6N8_Avian_CY097284_A/mallard/Wisconsin/1534/2009|2009.627:0.001122042746):0.0007642169728,H3N8_Avian_CY141032_A/mallard/Arkansas/AI09-5900/2009|2009.942:0.001894281823):0.0005741168771,H11N2_Avian_CY132932_A/mallard/Wisconsin/10OS2524/2010|2010.734:0.00208393617):0.0003831991172,(((H10N6_Avian_CY139496_A/American_black_duck/New_Brunswick/00971/2010|2010.707:0.001365346258,H10N7_Avian_CY139400_A/American_black_duck/New_Brunswick/00909/2010|2010.701:-4.595494199e-05):2.29742739e-05,H10N7_Avian_CY139384_A/mallard-black_duck_hybrid/New_Brunswick/00904/2010|2010.701:-2.29742739e-05):0.004776485776,(H6N2_Avian_CY146536_A/mallard/New_Jersey/AI09-6434/2009|2009.740:-2.077104221e-17,H6N2_Avian_CY146512_A/mallard/New_Jersey/AI09-5405/2009|2009.740:2.077104221e-17):0.001897416037):0.0005061964415):0.0002926515932,((H10N7_Avian_CY097677_A/northern_shoveler/Mississippi/252/2010|2010.025:0.0007169888432,H10N7_Avian_CY097701_A/mallard/Mississippi/329/2010|2010.041:0.001044640455):0.001569298061,H9N2_Avian_CY097637_A/northern_shoveler/Missouri/298/2009|2009.929:0.003317906516):0.001503286259):0.0005114077929,(((H3N8_Avian_CY132337_A/mallard/Ohio/11OS2153/2011|2011.638:0.0006042950141,H3N6_Avian_CY132329_A/mallard/Ohio/11OS2049/2011|2011.625:0.0002741840398):0.001298802135,(H12N5_Avian_CY203244_A/mallard/Maryland/10OS1067/2010|2010.633:0.0005146399844,H12N5_Avian_CY203284_A/mallard/Maryland/10OS1092/2010|2010.633:0.0003642846761):0.002689594766):0.001054077391,H3N6_Avian_CY133347_A/mallard/Wisconsin/10OS3866/2010|2010.866:0.001604445002):0.002062680606):0.0001032401675,H7N3_Avian_KU289745_A/American_black_duck/Delaware/A00870108/2010|2010.132:0.002670799898):0.003165328094,((((H3N8_Avian_KY551328_A/American_green-winged_teal/Idaho/AH0011443/2015|2015.641:-1.254821608e-17,H3N8_Avian_KY551336_A/mallard/Idaho/AH0011459/2015|2015.641:1.254821608e-17):0.008231112855,H7N1_Avian_CY185910_A/blue-winged_teal/Texas/AI12-909/2012|2012.178:0.003397005508):0.0003688372579,H5N2_Avian_CY166783_A/northern_shoveler/Mississippi/11OS5875/2011|2011.934:0.00410059069):0.003583939138,H10N7_Avian_CY140135_A/blue-winged_teal/North_Dakota/Sg-00730/2008|2008.677:0.002934030934):0.0004600225187):0.0006307111254,H3N8_Avian_CY064184_A/ring-necked_duck/Minnesota/Sg-00069/2007|2007.586:0.006260963164):0.002270287934,H5N3_Avian_GQ923572_A/mallard/Montana/458329-2/2006|2006.500:0.003317359374):0.001248690121,((((H7N3_Avian_CY144690_A/sanderling/New_Jersey/AI06-125/2006|2006.373:-5.182162653e-05,H7N7_Avian_GQ257403_A/ruddy_turnstone/Delaware/752/2006|2006.500:0.0004907188024):0.0005291552682,H7N3_Avian_CY039342_A/shorebird/Delaware_Bay/513/2006|2006.389:0.000791763503):0.004839483558,H5N2_Avian_GQ923356_A/Canada_goose/Texas/475000-3/2006|2006.500:0.00683333296):0.001225190876,H3N8_Avian_CY047495_A/mallard/British_Columbia/07706/2005|2005.638:0.01277347397):0.001297630439):0.002038996894,((((((((((H6N2_Avian_CY078296_A/mallard/Minnesota/Sg-00166/2007|2007.723:0.0004409121921,H6N2_Avian_CY078304_A/green-winged_teal/Minnesota/Sg-00180/2007|2007.701:0.0004378965971):9.47777536e-05,H8N4_Avian_CY064128_A/mallard/Minnesota/Sg-00062/2007|2007.586:-9.47777536e-05):0.0004329870675,H1N1_Avian_KF424015_A/mallard/Minnesota/AI07-3100/2007|2007.693:0.002664598969):0.0002406506998,H6N2_Avian_CY203820_A/mallard/Maryland/08OS1390/2008|2008.652:0.003303490277):0.0008068228577,((((H4N6_Avian_CY128022_A/shorebird/Delaware_Bay/588/2008|2008.375:-1.431824153e-17,H4N6_Avian_CY038103_A/ruddy_turnstone/New_Jersey/Sg-00494/2008|2008.375:1.431824153e-17):6.44483207e-17,H4N6_Avian_CY038113_A/ruddy_turnstone/New_Jersey/Sg-00496/2008|2008.353:-6.44483207e-17):0.0002083147934,H6N6_Avian_CY038208_A/ruddy_turnstone/New_Jersey/Sg-00551/2008|2008.386:0.001111964196):0.0004264619739,H1N3_Avian_CY203844_A/mallard/Maryland/08OS1409/2008|2008.652:0.003559168079):0.002002452603):0.000893752004,(H7N1_Avian_KU289841_A/American_green_winged_teal/Utah/A00461135/2009|2009.038:-6.736598585e-18,H7N1_Avian_KU289849_A/American_green_winged_teal/Utah/A00461136/2009|2009.038:6.736598585e-18):0.008039965759):0.0008859007476,((((H9N2_Avian_CY130460_A/mallard/Interior_Alaska/10BM02980R0/2010|2010.499:0.0002224396632,H9N2_Avian_CY125757_A/northern_pintail/Interior_Alaska/10BM14807R2/2010|2010.627:0.001980335741):0.001341178654,H5N5_Avian_MF359852_A/mallard/Alberta/383/2009|2009.638:0.003999075654):0.0005127179809,H8N4_Avian_CY136196_A/northern_pintail/Interior_Alaska/9BM8967R0/2009|2009.500:0.005990775909):0.00119891805,H11N2_Avian_CY157293_A/mallard/California/3070/2012|2012.595:0.00476169821):0.002717177513):0.0005288597737,H1N1_Avian_CY137753_A/mallard/Alberta/496/2008|2008.600:0.003883821406):0.0005310234285,(H7N6_Avian_CY125372_A/black_scoter/New_Brunswick/00010/2009|2009.332:1.444192552e-17,H7N6_Avian_CY129425_A/black_scoter/New_Brunswick/00003/2009|2009.096:-1.444192552e-17):0.004923174269):0.00137282675,((((H3N6_Avian_CY140373_A/blue-winged_teal/North_Dakota/Sg-00759/2008|2008.693:0.003522654891,H3N8_Avian_CY103498_A/mallard/Alberta/527/2008|2008.600:0.004500667899):0.0004621405709,(H7N3_Avian_CY140875_A/blue-winged_Teal/North_Dakota/AI09-3760/2009|2009.674:0.004907835529,H11N9_Avian_CY097693_A/American_green-winged_teal/Mississippi/300/2010|2010.041:0.004030937613):0.0004634539):0.0008083434131,H10N7_Avian_CY205596_A/blue-winged_teal/Louisiana/AI10-3525/2010|2010.696:0.009814385718):0.002417611343,H10N3_Avian_CY097300_A/lesser_scaup/Wisconsin/3964/2009|2009.893:0.004972195928):0.004286894003):0.002942575937):0.001421420691):0.001737865461,(((((((((((((((((((H3N2_Avian_MG280399_A/blue-winged_teal/Ohio/16OS1061/2016|2016.682:0.00655041414,H3N8_Avian_KY583776_A/mallard/Ohio/15OS4229/2015|2015.616:-0.000787930137):0.0007834741329,H1N1_Avian_MG280157_A/mallard_duck/Maryland/16OS2508/2016|2016.868:0.004589654606):0.002291705201,(H4N8_Avian_KY583898_A/mallard/Ohio/15OS3614/2015|2015.636:-0.000112279699,H1N1_Avian_KY561174_A/mallard_duck/Wisconsin/15OS6906/2015|2015.868:0.00143670289):0.00037520516):0.0008369894847,(H3N8_Avian_CY241168_A/ruddy_turnstone/New_Jersey/UGAI16-1244/2016|2016.375:0.006550850713,H3N1_Avian_KY583919_A/mallard/Ohio/15OS3988/2015|2015.597:0.001462480922):0.000100667034):5.70001305e-05,(H2N9_Avian_KY584012_A/mallard/Ohio/15OS4177/2015|2015.616:0.002087567097,H3N6_Avian_KY678702_A/mallard/Ohio/15OS4288/2015|2015.636:0.0001140896856):0.0008199561042):0.0002319098914,(H11N9_Avian_KY561177_A/green-winged_teal/Missouri/15OS5246/2015|2015.852:0.0003866367802,H7N2_Avian_KY550964_A/mallard/Kentucky/AH00729344/2016|2016.126:0.002702791291):0.0002171897142):0.0005833553014,H4N6_Avian_CY235338_A/gadwall/Utah/UGAI16-1981/2016|2016.611:0.004124990283):0.0004110393251,(H1N1_Avian_KY284456_A/American_green-winged_teal/Ohio/15OS5188/2015|2015.721:0.0003544921309,H6N2_Avian_KY284427_A/mallard/Ohio/15OS4208/2015|2015.616:0.001850064364):0.001022124815):0.0002003772526,H7N3_Avian_KY550925_A/mallard/Kentucky/AH0051787/2016|2016.066:0.002909141899):0.0006048066221,H6N8_Avian_KY561273_A/green-winged_teal/Missouri/15OS6475/2015|2015.830:0.003172582109):0.0002675491453,(H5N2_Avian_MG279796_A/American_wigeon/Ohio/16OS3736/2016|2016.805:0.005292719757,H1N1_Avian_KY584001_A/American_green-winged_teal/Ohio/15OS3630/2015|2015.677:0.0009246855986):0.0005177108921):0.001126287731,((((H7N3_Avian_MG280447_A/lesser_scaup/Illinois/17OS1577/2017|2017.200:0.0004741357237,H7N1_Avian_MG280312_A/green-winged_teal/Illinois/17OS1208/2017|2017.164:-3.458410868e-05):0.002907077234,H1N1_Avian_MF613918_A/mallard/Alberta/260/2016|2016.655:0.003762551271):0.001944047924,H9N4_Avian_MG280217_A/blue-winged_teal/Ohio/16OS1068/2016|2016.690:0.006150586275):0.001427708436,((H11N3_Avian_MG280114_A/green-winged_teal/Tennessee/17OS0664/2017|2017.066:0.004647721581,H1N1_Avian_MG280567_A/mallard_duck/Illinois/16OS4499/2016|2016.910:0.002466912327):0.002356381846,H1N1_Avian_CY235330_A/mallard/Idaho/UGAI16-1971/2016|2016.627:0.003900575968):0.0001806136633):0.0008355136542):0.001214628439,(H7N7_Avian_KY551044_A/mallard/South_Dakota/AH0038067/2016|2016.003:0.002934427823,H7N2_Avian_MG280355_A/Northern_shoveler/Mississippi/16OS6138/2016|2016.967:0.002836877132):0.001270697596):0.0003959302962,H6N1_Avian_MG280550_A/Northern_shoveler/Illinois/16OS1664/2016|2016.805:0.007489790334):0.0004521388453,(((((((((H3N6_Avian_MG279761_A/green-winged_teal/Ohio/16OS1008/2016|2016.671:0.000855802984,H1N9_Avian_MG280515_A/mallard_duck/Maryland/16OS2621/2016|2016.989:0.001790373795):0.001291925641,(H7N3_Avian_MG279829_A/mallard_duck/Maryland/17OS0122/2017|2017.063:0.0001916327294,H7N3_Avian_MG280338_A/mallard_duck/Maryland/17OS0098/2017|2017.063:0.0006872919311):0.001820336553):0.0025679956,H6N5_Avian_KY561025_A/green-winged_teal/Ohio/15OS5495/2015|2015.795:0.003238116054):0.0004754879288,(H1N1_Avian_KY561120_A/blue-winged_teal/Missouri/15OS6536/2015|2015.830:0.0005329338218,H1N1_Avian_MG280278_A/green-winged_teal/Tennessee/17OS0732/2017|2017.066:0.001669841583):0.0004092975533):0.0006498731074,H4N8_Avian_MG279867_A/mallard_duck/Ohio/16OS4989/2016|2016.863:0.006832943327):0.0003302998791,(H1N3_Avian_MG280240_A/common_goldeneye/Wisconsin/16OS4242/2016|2016.923:0.0009124459245,H10N7_Avian_MG279784_A/common_goldeneye/Wisconsin/16OS4144/2016|2016.921:-3.363713527e-05):0.001752949811):0.000462989189,(H10N7_Avian_MG280164_A/Northern_shoveler/Ohio/16OS5078/2016|2016.877:0.003452520206,H7N3_Avian_MG280317_A/green-winged_teal/Illinois/17OS1400/2017|2017.181:0.005025661926):0.00352575386):0.0005106554301,H4N2_Avian_MG280131_A/green-winged_teal/Ohio/16OS3692/2016|2016.792:0.005885475961):0.0001302814698,H1N3_Avian_MG279755_A/mallard_duck/Tennessee/17OS0370/2017|2017.038:0.006622133613):0.0003028558928):0.000317848893,(H1N7_Avian_MG280090_A/mallard_duck/Wisconsin/16OS4004/2016|2016.918:0.001867173865,H6N1_Avian_MG280513_A/green-winged_teal/Ohio/16OS0556/2016|2016.805:0.001667599455):0.00583993439):0.0005499379238,H6N1_Avian_MG279833_A/pintail_duck/Illinois/16OS1650/2016|2016.805:0.006318643215):0.00194839935,(((H9N2_Avian_MH068470_A/ruddy_turnstone/New_Jersey/UGAI17-2707/2017|2017.378:0.0009190338562,H5N2_Avian_MH068398_A/ruddy_turnstone/New_Jersey/UGAI17-1985/2017|2017.362:0.0004012451335):0.0002896211075,(H3N7_Avian_MH068654_A/ruddy_turnstone/New_Jersey/UGAI17-2983/2017|2017.400:0.000516946407,H5N7_Avian_MH068558_A/ruddy_turnstone/New_Jersey/UGAI17-2783/2017|2017.386:-7.768923276e-05):0.001475518667):0.0001596875674,H9N2_Avian_MH068670_A/ruddy_turnstone/New_Jersey/UGAI17-3019/2017|2017.400:0.0002796116771):0.00728228545):0.007444797598,((((((((((((H4N6_Avian_CY204055_A/mallard/Ohio/14OS3201/2014|2014.879:0.002641712938,H7N9_Avian_KY551297_A/American_green-winged_teal/Idaho/AH0006121/2015|2015.027:0.002228192724):0.0003100918073,H2N9_Avian_KY583892_A/blue-winged_teal/Missouri/15OS5111/2015|2015.696:0.006846911569):0.0001991273983,H4N6_Avian_CY206372_A/blue-winged_teal/Texas/AI13-3569/2013|2013.707:0.002915311429):0.0002364337886,H2N3_Avian_CY204096_A/mallard/Ohio/14OS3363/2014|2014.871:0.006831110519):0.0005383252585,H3N8_Avian_MF613778_A/mallard/Alberta/612/2015|2015.611:0.005995084764):0.0005669511769,(H4N8_Avian_KY013981_A/blue-winged_teal/Texas/UGAI15-6514/2015|2015.718:0.001959003429,H4N8_Avian_KY013862_A/blue-winged_teal/Louisiana/UGAI15-4817/2015|2015.696:0.001129545114):0.003444861289):0.0006901045043,(H10N7_Avian_MG280395_A/mallard_duck/Illinois/16OS4899/2016|2016.967:0.009832085835,H4N6_Avian_KY584000_A/blue-winged_teal/Missouri/15OS4858/2015|2015.696:0.00409428972):0.002235730516):0.001286389275,((((H4N6_Avian_KY750582_A/mallard/Interior_Alaska/12ML00831/2014|2014.156:0.000984605706,H12N5_Avian_KY750574_A/mallard/Interior_Alaska/12ML00678/2013|2013.710:-0.0001035838905):0.002446666643,(H4N6_Avian_MF613870_A/mallard/Alberta/455/2015|2015.608:1.443031577e-16,H4N6_Avian_MF613720_A/mallard/Alberta/525/2015|2015.608:-1.443031577e-16):0.00287853589):0.0007226288285,H3N6_Avian_KY131389_A/northern_pintail/Alaska/UGAI15-7399/2015|2015.753:0.00599951156):0.001191466981,H4N6_Avian_KY130982_A/northern_pintail/Alaska/267/2013|2013.696:0.00328602494):0.002123804074):0.0007190245369,H11N9_Avian_CY187084_A/blue_winged-teal/Wisconsin/12OS3069/2012|2012.723:0.004907283636):0.0005622180276,H4N5_Avian_KY990757_A/mallard_duck/California/UCD738/2016|2016.586:0.009301158135):0.002230820293,H7N3_Avian_KY550791_A/northern_shoveler/California/AH0076719/2016|2016.030:0.01110282447):0.001268372939,((H10N7_Avian_MF613935_A/American_black_duck/Alberta/118/2016|2016.608:0.0005755866997,H1N1_Avian_MF046490_A/American_black_duck/Alberta/238/2016|2016.655:0.001186042598):0.007030162793,H3N6_Avian_MF613701_A/American_black_duck/Alberta/96/2016|2016.608:0.007441794655):0.005268596943):0.0009453108201):0.01318324807):0.002506073639,(((H5N1_Avian_CY186674_A/mallard/Illinois/12OS5080/2012|2012.800:0.001643939525,H1N1_Avian_CY186698_A/northern_shoveler/Illinois/12OS5138/2012|2012.800:0.001890833794):0.0003674583893,H3N6_Avian_CY186821_A/mallard/Ohio/12OS2351/2012|2012.666:0.0009567420102):0.005193454327,H12N5_Avian_KM244057_A/guinea_fowl/Massachusetts/14075-3/2013|2013.290:0.01286971961):0.01207657913):0.003318426566,((((((((H4N6_Avian_CY102815_A/mallard/Alberta/251/2004|2004.619:9.581808919e-05,H4N6_Avian_CY102799_A/mallard/Alberta/226/2004|2004.619:0.0003430790867):0.009062277398,H5N2_Avian_CY144514_A/ruddy_turnstone/Delaware/AI03-371/2003|2003.392:0.009109024053):0.005883554197,((H12N1_Avian_CY144714_A/ruddy_turnstone/New_Jersey/AI07-839/2007|2007.622:0.0004304659198,H12N5_Avian_CY144730_A/ruddy_turnstone/New_Jersey/AI07-796/2007|2007.625:0.0004505558957):0.0009152549597,H12N5_Avian_CY144722_A/ruddy_turnstone/New_Jersey/AI07-697/2007|2007.605:0.0008532597463):0.01986043154):0.0008606420054,(H2N3_Avian_FJ686801_A/mallard/Maryland/296/2003|2003.500:0.001025820094,H2N3_Avian_GQ257510_A/mallard/Maryland/320/2003|2003.500:-0.0001473410399):0.007134549221):0.0009593511184,(H7N3_Avian_CY018908_A/blue-winged_teal/Ohio/658/2004|2004.666:0.001200853765,H3N3_Avian_CY102783_A/mallard/Alberta/254/2003|2003.600:0.000118533991):0.01305769186):0.0004983027145,((H12N4_Avian_CY144388_A/ruddy_turnstone/Delaware/AI03-378/2003|2003.392:0.006702020497,H4N8_Avian_CY004946_A/mallard/Alberta/30/2001|2001.567:0.005383873295):0.001496554027,H9N5_Avian_CY075932_A/common_murre/Oregon/19497-004/2005|2005.562:0.01015809101):0.003220512473):0.001479145869,H11N9_Avian_CY021180_A/green-winged_teal/Ohio/1844/2005|2005.500:0.01193864196):0.001433061486,H5N2_Avian_GQ923228_A/mallard/Indiana/465297-2/2006|2006.500:0.01351056093):0.0002054777586):0.002645327516,((H6N1_Avian_EF655843_A/dunlin/Barrow/65/2005|2005.500:0.003874348766,H8N4_Avian_CY017756_A/mallard/Alaska/708/2005|2005.630:0.002362221144):0.001446966442,H1N8_Avian_KX714351_A/American_green-winged_teal/Alaska/88857/2008|2008.603:0.005302925377):0.01309617194):0.0029417806,((((((((((((((((((((((H10N7_Avian_KX714415_A/American_green-winged_teal/Alaska/133988/2009|2009.597:0.001802778458,H10N4_Avian_CY142193_A/northern_pintail/Interior_Alaska/9BM11564R0/2009|2009.500:0.00128440795):9.645876325e-05,H10N7_Avian_CY135350_A/mallard/Interior_Alaska/9BM3075R2/2009|2009.542:0.001231313254):0.0002577437248,H4N6_Avian_CY143041_A/mallard/Interior_Alaska/9BM9049R0/2009|2009.608:0.0001806684324):0.0003747124448,(H4N7_Avian_CY136188_A/mallard/Interior_Alaska/9BM8935R0/2009|2009.500:-1.245655636e-16,H4N7_Avian_CY136270_A/northern_pintail/Interior_Alaska/9BM7799R0/2009|2009.500:1.245655636e-16):0.0002862060665):0.0003519887049,H10N5_Avian_CY078730_A/mallard/Interior_Alaska/9BM1852/2009|2009.510:0.001079953841):0.0007273564597,H10N7_Avian_CY130371_A/mallard/Interior_Alaska/10BM01929R0/2010|2010.452:0.003625267283):0.003110004365,H8N4_Avian_CY080137_A/northern_pintail/Interior_Alaska/8MP0213R2/2008|2008.597:0.001276847179):0.001388457057,H5N2_Avian_KC790050_A/swan/BC/2045/2008|2008.438:0.001284419435):0.006976110561,((((H2N3_Avian_CY078698_A/mallard/Interior_Alaska/6MP0038BR2/2006|2006.608:0.001073566909,H2N3_Avian_CY078586_A/northern_pintail/Interior_Alaska/6MP0792/2006|2006.605:0.001128089874):0.002167400681,H12N5_Avian_CY017740_A/pintail_duck/Alaska/102/2005|2005.603:0.0009316926299):6.784415172e-05,H12N5_Avian_CY012847_A/pintail_duck/Alaska/20/2005|2005.603:0.001252482527):0.0009698080533,((H7N3_Avian_CY078890_A/mallard/Interior_Alaska/6MP0984/2006|2006.630:0.00455562014,H11N9_Avian_CY076340_A/mallard/Washington/44256-527/2006|2006.852:0.004838590918):0.0003866315469,H4N5_Avian_CY077411_A/northern_pintail/Interior_Alaska/7MP1067R1/2007|2007.704:0.003165141766):0.0007633078644):0.0006049294472):0.001008232108,(((((((H5N3_Avian_CY166831_A/American_widgeon/Mississippi/11OS6097/2011|2011.940:0.0009014249082,H5N3_Avian_CY166759_A/gadwall/Mississippi/11OS5840/2011|2011.934:0.001744601788):0.003148562332,H5N1_Avian_CY166743_A/northern_shoveler/Mississippi/11OS5805/2011|2011.934:0.0008554658864):0.007825734078,H3N8_Avian_CY166548_A/northern_shoveler/Wisconsin/11OS3008/2011|2011.751:0.003460765135):0.001110131558,(H11N9_Avian_MG280092_A/Northern_shoveler/Missouri/16OS3609/2016|2016.937:-5.563340714e-05,H11N9_Avian_MG279811_A/green-winged_teal/Missouri/16OS6199/2016|2016.970:0.000494530583):0.00982843285):0.0008963908662,(H9N2_Avian_CY133640_A/northern_shoveler/Arkansas/11OS386/2011|2011.030:0.002862436747,H6N1_Avian_CY133800_A/gadwall/Missouri/10MO095/2010|2010.874:0.003786947638):0.0008916761876):0.004848731341,(H5N2_Avian_GQ923180_A/duck/Minnesota/462960-2/2006|2006.500:0.0001031764717,H1N1_Avian_CY045398_A/pintail/Alberta/21/2006|2006.559:0.001658452826):0.00217895132):0.001846230254,(H4N6_Avian_CY021900_A/white-winged_scoter/Maryland/301/2005|2005.926:0.002781736827,H4N8_Avian_CY144666_A/bufflehead/North_Carolina/NC6412-125/2005|2005.967:0.002980087067):0.001318039676):0.001770905113):0.0002547301218,H3N8_Avian_CY078562_A/northern_shoveler/Interior_Alaska/6MP1339/2006|2006.688:0.00628039632):0.0006046692253,((H4N6_Avian_CY142689_A/northern_pintail/Interior_Alaska/9BM7232R0/2009|2009.595:0.001517421714,H4N8_Avian_CY143233_A/northern_shoveler/Interior_Alaska/9BM12519R0/2009|2009.671:0.0002438834893):0.0006136944754,H10N4_Avian_CY142257_A/northern_pintail/Interior_Alaska/9BM7694R0/2009|2009.500:0.00115458845):0.008078836922):0.0006689053764,(((((((((H6N8_Avian_KX949425_A/mallard/Alaska/UGAI15-6397/2015|2015.685:0.0009932854364,H8N4_Avian_KY131247_A/green-winged_teal/Alaska/UGAI15-6067/2015|2015.679:0.0003261058799):0.0005421074516,H6N2_Avian_KY131428_A/northern_pintail/Alaska/UGAI15-7567/2015|2015.762:0.000338988987):0.0007930517609,H6N1_Avian_KY131302_A/northern_pintail/Alaska/UGAI15-6978/2015|2015.721:0.001417072258):0.00726697417,(H4N1_Avian_CY134246_A/mallard/California/2589P/2011|2011.611:0.0007029288449,H4N1_Avian_CY134254_A/mallard/California/2589V/2011|2011.611:0.0001759958156):0.002858986556):0.001616004789,H1N3_Avian_CY097741_A/northern_shoveler/Mississippi/397/2010|2010.044:0.00516704221):0.004714526086,(((H3N6_Avian_CY077237_A/mallard/Interior_Alaska/7MP0510/2007|2007.682:0.004384609794,H4N6_Avian_CY079146_A/northern_pintail/Interior_Alaska/8BM3658/2008|2008.729:0.003625512195):0.0003853652497,H4N6_Avian_KX714327_A/American_green-winged_teal/Alaska/14258/2006|2006.625:0.0004785718848):0.0004044560646,H10N6_Avian_KX714311_A/American_green-winged_teal/Alaska/11508/2006|2006.592:0.0004767134229):0.0004126538876):0.002357401629,(H10N7_Avian_CY093917_A/green-winged_teal/California/00083/2009|2009.005:0.00203232157,H4N6_Avian_CY094612_A/mallard/California/5271/2009|2009.573:0.003727146261):0.005990119009):0.001282975989,H2N6_Avian_CY196128_A/mallard/Interior_Alaska/11BM02987/2011|2011.616:0.008232611538):0.001846297672,(((H4N6_Avian_CY076524_A/mallard/Washington/44338-015/2007|2007.658:-2.80154849e-17,H4N6_Avian_CY076548_A/mallard/Washington/44338-018/2007|2007.658:2.80154849e-17):0.0001809294933,H6N1_Avian_CY076556_A/mallard/Washington/44338-019/2007|2007.658:0.0002586221217):0.00996134594,H10N1_Avian_CY076284_A/northern_shoveler/Washington/44249-700/2006|2006.860:0.008707438948):0.003551048667):0.0002442913993):0.0008122836027,((((H11N9_Avian_CY129077_A/American_black_duck/New_Brunswick/02519/2007|2007.715:-2.387731687e-16,H11N9_Avian_CY129268_A/American_black_duck/New_Brunswick/02485/2007|2007.710:2.387731687e-16):0.001777027586,H2N3_Avian_CY045294_A/mallard/Quebec/11063/2006|2006.630:0.00175508424):0.00189224669,H6N7_Avian_CY144674_A/ruddy_turnstone/New_Jersey/AI06-582/2006|2006.392:0.001675169002):0.003381021916,((H10N7_Avian_CY094356_A/northern_shoveler/California/HKWF592C/2007|2007.858:0.006398534654,H5N1_Avian_CY097357_A/mallard/Wisconsin/2576/2009|2009.762:0.008024750499):0.005880307824,H5N2_Avian_GQ923348_A/mallard/Arkansas/473507-9/2006|2006.500:0.00273449068):0.0009401486342):0.004215874745):0.000447981401,H4N6_Avian_CY103347_A/northern_pintail/Alberta/265/2007|2007.589:0.009601425028):0.0004583924456,(((((((H4N6_Avian_KT338338_A/northern_pintail/Alaska/257/2014|2014.710:0.00101211847,H4N1_Avian_KT338362_A/mallard/Alaska/417/2014|2014.751:0.001190656934):0.0001356356795,H4N6_Avian_KT338590_A/mallard/Alaska/898/2014|2014.745:0.0007459074679):0.001301415567,H3N3_Avian_KT338346_A/American_green-winged_teal/Alaska/306/2014|2014.693:0.002250238711):0.001043376841,((H7N3_Avian_CY206853_A/mallard/Southcentral_Alaska/15ML00267/2015|2015.203:0.002620073188,H7N3_Avian_CY206845_A/mallard/Southcentral_Alaska/15ML00249/2015|2015.137:2.516402998e-05):0.0003373344854,H11N9_Avian_CY206861_A/mallard/Southcentral_Alaska/15ML00407/2015|2015.288:0.0009929601806):0.001651660302):0.0008698484745,H8N4_Avian_MF613758_A/mallard/Alberta/203/2015|2015.608:0.0044929338):0.005614616174,(((H5N2_Avian_KY130661_A/glaucous-winged_gull/Alaska/392/2011|2011.718:0.00515086321,H6N2_Avian_KU310476_A/greater_white-fronted_goose/Alaska/UGAI15-3913/2015|2015.351:0.006049258799):0.001296539685,H10N7_Avian_KX949537_A/green-winged_teal/Alaska/UGAI15-6394/2015|2015.679:0.005451611862):0.000617243003,H9N2_Avian_KU310452_A/cackling_goose/Alaska/UGAI15-3075/2015|2015.375:0.005907280333):0.0018964151):0.001387019824,(H3N6_Avian_CY076180_A/mallard/Oregon/44221-105/2006|2006.784:0.005066816337,H3N8_Avian_KX714447_A/American_green-winged_teal/Alaska/137916/2009|2009.712:0.004312878277):0.002608822045):0.00390262975):0.0008138696602,H5N2_Avian_GQ923300_A/northern_pintail/Utah/469648/2006|2006.500:0.01023644603):0.001600379346,H7N3_Avian_CY133676_A/American_green-winged_teal/Mississippi/11OS250/2011|2011.038:0.01277555205):0.0008167966371,(((((((((H4N6_Avian_CY166839_A/American_green-winged_teal/Mississippi/11OS5903/2011|2011.937:0.00289577047,H3N8_Avian_CY166393_A/American_green-winged_teal/Illinois/11OS4814/2011|2011.805:0.004223362152):0.001148422313,H7N3_Avian_CY177052_A/mallard/California/3956/2012|2012.830:0.006980729123):0.001812654013,H4N6_Avian_KJ567878_A/American_green-winged_teal/Ohio/13OS2050/2013|2013.721:0.006341510755):0.003605683605,((H10N7_Avian_KX013045_A/mallard/Maryland/13OS0772/2013|2013.989:0.0009755271203,H9N2_Avian_CY205210_A/mallard/Maryland/13OS0755/2013|2013.501:0.001669720822):0.007674825105,H11N2_Avian_CY132188_A/mallard/Ohio/11OS2213/2011|2011.630:0.003128213293):0.004107539344):0.00178554313,((H2N3_Avian_CY157341_A/mallard/California/3148/2012|2012.586:0.001473150452,H2N7_Avian_CY157117_A/mallard/California/2805/2012|2012.529:0.001614035955):0.0004453266154,H2N3_Avian_CY157477_A/mallard/California/3430/2012|2012.633:0.001767329622):0.009105434965):0.001076710243,((((H3N8_Avian_CY076052_A/teal/Oregon/44336-130/2007|2007.622:0.003816797931,H10N3_Avian_CY076468_A/cinnamon_teal/California/44287-659/2007|2007.090:0.00602436214):0.0002846687123,H3N8_Avian_CY076244_A/northern_pintail/Oregon/44249-559/2006|2006.638:0.002367264048):0.0004693665674,H11N9_Avian_CY075964_A/northern_shoveler/California/44241-862/2006|2006.918:0.00514799278):0.0009105918589,H3N1_Avian_CY039617_A/northern_shoveler/California/HKWF569/2007|2007.858:0.006633279354):0.002889759336):0.0009633909333,((((H7N7_Avian_KY551036_A/mallard/South_Dakota/AH0038061/2016|2016.003:0.001834791086,H4N6_Avian_MF613875_A/spot-billed_duck/Alberta/110/2016|2016.608:0.003476708907):0.0002115503187,H7N3_Avian_KY550917_A/mallard/Kentucky/AH0051748/2016|2016.063:0.0006676691201):0.0004402448023,H7N3_Avian_MG279778_A/mallard_duck/Illinois/16OS4580/2016|2016.956:0.002212154373):0.001055004894,(H7N3_Avian_KY551448_A/mallard/Utah/AH0075862/2016|2016.090:0.0001783978417,H7N3_Avian_KY551384_A/mallard/Utah/AH0066981/2016|2016.068:0.0007014418597):0.001608824413):0.008307529219):0.005069647549,((H11N3_Avian_CY021148_A/mallard/Missouri/MO130/2005|2005.500:0.007008064127,H12N4_Avian_CY140111_A/mallard/North_Dakota/Sg-00703/2008|2008.668:0.01064129136):0.000717721973,H7N3_Avian_CY076428_A/northern_shoveler/California/28327/2007|2007.071:0.007450665969):0.000808151626):0.0009388205325,H3N2_Avian_CY047679_A/mallard/Quebec/11194/2006|2006.644:0.01349595918):0.002934025905):0.0007563463253,(((((H16N3_Avian_CY130524_A/glaucous-winged_gull/Southeastern_Alaska/10JR01811R0/2010|2010.688:0.001017456669,H16N3_Avian_CY130516_A/glaucous-winged_gull/Southeastern_Alaska/10JR01700R0/2010|2010.685:0.001625015242):0.005656691018,H13N6_Avian_CY130347_A/glaucous-winged_gull/Southeastern_Alaska/9JR0822R0/2009|2009.630:0.00420992257):0.001217858978,H13N6_Avian_CY196618_A/glaucous-winged_gull/Southcentral_Alaska/11JR02474/2011|2011.658:0.01006017813):0.005526223291,((H13N8_Avian_MF461185_A/black-tailed_gull/Weihai/17/2016|2016.989:-2.036992912e-16,H13N8_Avian_MH201567_A/black-tailed_gull/Weihai/6/2016|2016.989:2.036992912e-16):0.007328482469,(H13N2_Avian_MF461177_A/black-tailed_gull/Weihai/115/2016|2016.989:2.244114444e-17,H13N2_Avian_MH201559_A/black-tailed_gull/Weihai/42/2016|2016.989:-2.244114444e-17):0.01314421414):0.01632563135):0.003882407484,H13N6_Avian_LC339624_A/duck/Hokkaido/W189/2006|2006.814:0.007416689331):0.01316590763):0.0004616232125,(((((((((H11N9_Avian_CY166727_A/mallard/Wisconsin/11OS4368/2011|2011.844:0.002717881151,H4N6_Avian_CY187167_A/American_green-winged_teal/Wisconsin/12OS2997/2012|2012.737:0.006210064269):0.0006775788421,H4N6_Avian_CY167027_A/northern_shoveler/Illinois/11OS4707/2011|2011.805:0.002431143347):0.0003525231876,H3N8_Avian_CY103542_A/mallard/Alberta/551/2009|2009.641:0.00140568763):0.0003509803719,(H4N6_Avian_CY157365_A/mallard/California/3166/2012|2012.595:2.268971334e-05,H4N6_Avian_CY157317_A/mallard/California/3100/2012|2012.581:0.000857149988):0.005929535162):0.001777165111,H3N2_Avian_KY644256_A/blue-winged_teal/Guatemala/CIP049H102-09/2011|2011.860:0.003040396669):0.001013414563,(((H6N8_Avian_KY131152_A/northern_pintail/Alaska/792/2013|2013.726:0.003313662118,H2N1_Avian_CY206829_A/mallard/Southcentral_Alaska/12ML01615/2014|2014.888:0.006961138473):0.0005737334448,(H6N6_Avian_KY131061_A/northern_pintail/Alaska/490/2013|2013.723:0.0005262287436,H6N8_Avian_KY131184_A/northern_pintail/Alaska/916/2013|2013.737:-8.697156941e-05):0.002998276554):0.001492286719,((H3N8_Avian_KY131101_A/northern_pintail/Alaska/619/2013|2013.707:0.0007578921183,H3N8_Avian_KY131176_A/northern_pintail/Alaska/911/2013|2013.726:-0.0003179537521):0.002923238847,H3N8_Avian_KY130768_A/emperor_goose/Alaska/18/2012|2012.734:0.0006157704247):0.00166646738):0.002483776211):0.0005114031471,H13N2_Avian_MF099029_A/gull/Arica/71/2016|2016.027:0.009174695951):0.001047856005,((((((((H4N8_Avian_KY013697_A/mallard/Minnesota/UGAI14-3457/2014|2014.690:0.002737088455,H4N8_Avian_KY561324_A/mallard_duck/Ohio/15OS5251/2015|2015.655:0.00663422128):0.0005607062934,H4N6_Avian_KJ568126_A/blue-winged_teal/Iowa/13OS2359/2013|2013.721:0.0007413958965):0.0007318345903,H11N9_Avian_CY186829_A/mallard/Ohio/12OS4697/2012|2012.781:0.001495268868):0.000519613818,(H10N3_Avian_CY204436_A/mallard/Maryland/14OS1315/2014|2014.611:-6.488974756e-17,H10N3_Avian_CY204519_A/mallard/Maryland/14OS1328/2014|2014.611:6.488974756e-17):0.004268233941):0.0005382487751,((H4N2_Avian_KY561139_A/mallard/Ohio/15OS5718/2015|2015.803:0.001890951471,H5N2_Avian_KY561310_A/northern_pintail/Ohio/15OS5861/2015|2015.868:0.001643071376):0.002394342161,H3N8_Avian_KY284519_A/mallard/Ohio/15OS4242/2015|2015.616:0.00250230961):0.003347179297):0.0004115198331,H11N9_Avian_CY191258_A/mallard/Maryland/12OS3662/2013|2013.041:0.002882377512):0.002065917785,H3N8_Avian_CY241272_A/ruddy_turnstone/New_Jersey/UGAI16-1289/2016|2016.375:0.008466867045):0.001231742238,((H11N9_Avian_CY241160_A/ruddy_turnstone/New_Jersey/UGAI16-1241/2016|2016.375:0.002672679057,H11N9_Avian_CY241428_A/ruddy_turnstone/New_Jersey/UGAI16-1474/2016|2016.364:0.004426086661):0.01299221608,H11N8_Avian_KY013669_A/ruddy_turnstone/New_Jersey/UGAI14-1519/2014|2014.386:0.007476323885):0.004675089775):0.003167075756):0.00137887856,((((((((H3N8_Avian_CY196277_A/northern_shoveler/Interior_Alaska/11BM03861/2011|2011.671:0.001086858976,H3N8_Avian_CY196233_A/American_green-winged_teal/Interior_Alaska/11BM03661/2011|2011.666:0.00111769752):0.0008728600536,H3N6_Avian_CY196666_A/northern_pintail/Interior_Alaska/11ML00065/2011|2011.729:0.0004508250367):0.0007953263886,H3N8_Avian_CY143699_A/mallard/Interior_Alaska/10BM09158R0/2010|2010.595:0.001415201846):0.0001663593131,H8N4_Avian_CY142585_A/northern_pintail/Interior_Alaska/10BM12413R0/2010|2010.500:0.003381896911):0.0004808128228,H3N8_Avian_CY143990_A/mallard/Interior_Alaska/10BM12172R0/2010|2010.614:0.001283316783):0.0008571854022,(H3N8_Avian_CY143033_A/northern_pintail/Interior_Alaska/9BM8907R0/2009|2009.608:0.0009540933812,H3N8_Avian_KX714439_A/American_green-winged_teal/Alaska/137896/2009|2009.737:0.0003661856085):0.001366899118):0.0008217329868,(((H8N4_Avian_CY195784_A/mallard/Interior_Alaska/12ML00120/2012|2012.718:-7.135754313e-17,H8N4_Avian_CY195734_A/mallard/Interior_Alaska/12ML00058/2012|2012.718:7.135754313e-17):1.927137505e-16,H2N4_Avian_CY195750_A/mallard/Interior_Alaska/12ML00064/2012|2012.718:-1.927137505e-16):0.002081761821,H3N8_Avian_CY195726_A/mallard/Interior_Alaska/12ML00034/2012|2012.630:0.001005727664):0.003439544569):0.0007571494129,(((H4N8_Avian_CY136294_A/northern_pintail/Interior_Alaska/9BM12153R0/2009|2009.500:0.000821715982,H4N6_Avian_CY079668_A/northern_pintail/Interior_Alaska/8BM3608/2008|2008.704:0.001382840513):0.0009124044427,H3N8_Avian_KX714359_A/American_green-winged_teal/Alaska/98313/2008|2008.699:0.003083919378):0.000252601194,(H3N6_Avian_KX714383_A/American_green-winged_teal/Alaska/103781/2008|2008.699:-5.29104116e-17,H3N6_Avian_KX714391_A/American_green-winged_teal/Alaska/103885/2008|2008.699:5.29104116e-17):0.001508466029):0.0002665192195):0.001919014529):0.009939731243):0.001352964512,((((((((((((H5N2_Avian_CY094620_A/mallard/California/5276/2009|2009.573:0.001696770216,H5N2_Avian_CY094596_A/mallard/California/5222/2009|2009.567:6.40913008e-05):0.0005451445182,H4N2_Avian_CY094644_A/mallard/California/5495/2009|2009.556:0.0007806122539):9.294523998e-05,H4N2_Avian_CY094676_A/mallard/California/5192/2009|2009.567:0.001671049218):0.007093486835,(H10N7_Avian_CY186779_A/mallard/Missouri/12OS5756/2012|2012.940:0.004752607802,H5N2_Avian_CY186988_A/gadwall/Ohio/12OS5632/2012|2012.858:0.004626480357):0.004810152872):0.00027964392,((H3N8_Avian_CY206226_A/blue-winged_teal/Texas/AI12-3655/2012|2012.710:0.006194246479,H5N2_Avian_CY206267_A/mallard/Minnesota/AI12-4031/2012|2012.718:0.002730193212):0.005004507279,H4N6_Avian_CY186958_A/blue-winged_teal/Ohio/12OS3128/2012|2012.742:0.004042904893):0.001413759508):0.0006647680959,(((H11N2_Avian_CY096941_A/mallard/Illinois/3048/2009|2009.792:0.002552420462,H11N3_Avian_CY096949_A/mallard/Illinois/3051/2009|2009.792:0.001873935307):0.0003325934729,(H11N9_Avian_CY097073_A/common_goldeneye/Iowa/3192/2009|2009.849:0,H11N9_Avian_CY097589_A/mallard/Iowa/3193/2009|2009.849:0):0.001431420487):0.0003714157928,H3N2_Avian_CY097493_A/blue-winged_teal/Wisconsin/2720/2009|2009.792:0.002288875794):0.001674991701):0.0003688695854,((H7N3_Avian_KY561085_A/mallard/Arkansas/15OS7607/2015|2015.959:0.003267370435,H4N6_Swine_KU641618_A/swine/Missouri/A01727926/2015|2015.956:0.003402641162):0.00210684201,H7N7_Avian_KY550869_A/mallard/New_York/AH0081570/2016|2016.077:0.008054265978):0.0003773211094):0.0002803380261,(((((((((H12N5_Avian_KY983200_A/American_wigeon/California/HS010/2015|2015.811:0.001605160483,H5N2_Avian_KY284486_A/gadwall/Arkansas/15OS7729/2015|2015.962:0.00370699463):0.001516548413,H4N6_Avian_CY206780_A/mallard/Southcentral_Alaska/12ML01039/2014|2014.726:0.001589384959):0.0005638179183,H9N2_Avian_CY206692_A/mallard/Southcentral_Alaska/12ML00951/2014|2014.715:0.0007633426933):0.0005798669412,(H1N1_Avian_KT338465_A/northern_pintail/Alaska/576/2014|2014.734:0.0005406018399,H1N1_Avian_KT338526_A/glaucous-winged_gull/Alaska/800/2014|2014.726:0.002105574939):0.002557993903):0.0009052587939,H5N2_Avian_CY213611_A/least_sandpiper/Southcentral_Alaska/16MB01323/2016|2016.356:0.007627362221):0.001052209697,H5N9_Avian_CY235322_A/mallard/Idaho/UGAI16-1964/2016|2016.627:0.005696348294):0.0005716180773,((H7N7_Avian_KY550980_A/mallard/Kentucky/AH0069753/2016|2016.088:0.001380832497,H4N6_Avian_MG279873_A/mallard_duck/Ohio/16OS0950/2016|2016.603:0.0008219429076):0.001918912987,(H7N3_Avian_KY551076_A/mallard/Kansas/AH0044134/2016|2016.077:0.002965868308,H7N3_Avian_KY284515_A/northern_shoveler/Mississippi/15OS8011/2015|2015.973:0.0001292273417):0.003920309311):0.005100656388):0.0006406621479,H6N1_Avian_KY561118_A/American_green-winged_teal/Missouri/15OS6486/2015|2015.830:0.008965101686):0.001202494712,H6N2_Avian_CY166799_A/American_widgeon/Mississippi/11OS6073/2011|2011.940:0.004459744497):0.001535872849):0.0004213198105,H4N8_Avian_KY014017_A/blue-winged_teal/Louisiana/UGAI15-6874/2015|2015.726:0.008172490297):0.0005818079154,H3N8_Avian_CY206066_A/blue-winged_teal/Texas/AI11-3766/2011|2011.710:0.002998657346):0.001701514353,((((H4N6_Avian_CY206332_A/blue-winged_teal/Louisiana/AI12-4633/2012|2012.723:0.0008626201039,H10N3_Avian_CY186771_A/northern_shoveler/Missouri/12OS5755/2012|2012.940:0.002679775681):0.0007074071102,(H4N8_Avian_CY187110_A/blue_winged-teal/Wisconsin/12OS4306/2012|2012.781:1.163357124e-16,H4N8_Avian_CY187102_A/blue_winged-teal/Wisconsin/12OS4304/2012|2012.781:-1.163357124e-16):0.003289769559):0.0003936882259,H4N6_Avian_CY206210_A/blue-winged_teal/Texas/AI12-3566/2012|2012.707:0.001812855704):0.001370084543,H4N8_Avian_CY206594_A/blue-winged_teal/Louisiana/UGAI14-2115/2014|2014.699:0.006269469596):0.002314522616):0.001983544527,H12N5_Avian_MF046543_A/blue-winged_teal/Alberta/233/2016|2016.652:0.01320841217):0.004623607014):0.004575097879):0.00204484293,(H2N3_Avian_CY079499_A/mallard/Wisconsin/08OS2844/2008|2008.830:0.02473027752,H7N7_Avian_GQ257395_A/ruddy_turnstone/Delaware/892/2006|2006.500:0.02436906442):0.006386448186):0.002547500123,(((((((((H2N1_Avian_CY117556_A/shorebird/Delaware_Bay/24/1998|1998.375:-6.473204464e-05,H2N8_Avian_CY102267_A/ruddy_turnstone/Delaware_Bay/142/1998|1998.375:0.0005039892189):0.0007763220477,H6N8_Avian_CY127444_A/shorebird/Delaware_Bay/194/1998|1998.378:0.004538589984):0.005375879434,(H2N1_Avian_CY117524_A/shorebird/Delaware_Bay/122/1997|1997.364:8.772948002e-05,H2N1_Avian_CY117548_A/shorebird/Delaware_Bay/236/1997|1997.364:0.0003515276942):0.001793616701):0.0004236763652,H6N8_Avian_CY127420_A/ruddy_turnstone/Delaware_Bay/69/1998|1998.375:0.006335091509):0.0003464279401,H6N8_Avian_CY015134_A/ruddy_turnstone/Delaware/105/1998|1998.375:0.006151145504):0.006267524486,((((H6N2_Avian_CY102599_A/shorebird/Delaware_Bay/287/1999|1999.392:0.002801153451,H9N7_Avian_CY102539_A/ruddy_turnstone/Delaware_Bay/261/1999|1999.392:0.002511001662):0.001012408224,H3N2_Avian_CY102507_A/shorebird/Delaware_Bay/212/1999|1999.392:0.002550847563):0.0003507743598,(H11N2_Avian_CY127543_A/shorebird/Delaware_Bay/191/1999|1999.392:0.001445359047,H6N2_Avian_CY127460_A/shorebird/Delaware_Bay/75/1999|1999.392:0.0003155024701):0.0009780875707):0.0007895908431,(H11N7_Avian_CY127575_A/shorebird/Delaware_Bay/284/1999|1999.392:4.660824767e-17,H11N7_Avian_CY127567_A/shorebird/Delaware_Bay/273/1999|1999.392:-4.660824767e-17):0.0009729681869):0.01086410838):0.002185958959,((((H7N3_Avian_CY102203_A/ruddy_turnstone/Delaware_Bay/135/1996|1996.367:0.000480431757,H7N3_Avian_CY185852_A/ruddy_turnstone/Delaware_Bay/126/1996|1996.367:-4.11745828e-05):2.059448566e-05,H6N2_Avian_CY127396_A/ruddy_turnstone/Delaware_Bay/203/1996|1996.367:-2.059448566e-05):0.0002448823869,H7N3_Avian_JQ988869_A/duck/Guangdong/1/1996|1996.500:0.001516643308):0.006935193082,H1N1_Avian_EU026117_A/duck/NJ/7717-70/1995|1995.500:0.006124709202):0.003484080047):0.002878175028,((((((H5N2_Avian_KC790090_A/duck/BC/8038/2006|2006.956:0.002041253681,H5N2_Avian_CY047711_A/blue-winged_teal/Saskatchewan/22542/2007|2007.627:-0.0002824459683):0.003042258607,H3N6_Avian_KX714319_A/American_green-winged_teal/Alaska/14164/2006|2006.622:0.00139940046):0.000945098272,(H3N8_Avian_KY130736_A/green-winged_teal/Alaska/816/2011|2011.764:0.003250647622,H3N6_Avian_KY130533_A/northern_pintail/Alaska/52/2011|2011.704:0.001183846068):0.009999455301):0.0001138894891,H4N6_Avian_CY076212_A/mallard/Washington/44242-271/2006|2006.619:0.002979561091):0.00210051177,(H3N8_Avian_CY078914_A/northern_pintail/Interior_Alaska/7MP0509/2007|2007.679:0.003878629294,H7N3_Avian_CY103117_A/mallard/Alberta/243/2006|2006.603:0.004599552838):0.0008835579255):0.00433089286,H5N2_Avian_GQ923492_A/mallard/Washington/456277-2/2006|2006.500:0.009343843396):0.01156363633):0.003054457785,((H10N1_Avian_CY005231_A/mallard/ALB/5/1995|1995.581:8.616801281e-05,H10N7_Avian_CY136871_A/mallard/Alberta/2/1995|1995.586:0.0003530891614):0.004835572716,H6N8_Avian_CY127031_A/pintail/Alberta/87/1993|1993.625:0.008220821111):0.004248636987):0.001792672558):0.003508115478,(((((((((H7N2_Avian_CY034381_A/duck/New_York/88291-13/2005|2005.548:0.003160941241,H7N2_Avian_CY031714_A/Muscovy_duck/New_York/23164-10/2005|2005.170:0.003050614188):0.000650806568,(H7N2_Avian_CY028579_A/Guinea_fowl/New_York/8391-1/2006|2006.500:0.001740346854,H7N2_Avian_CY028603_A/Guinea_fowl/New_York/19501-4/2006|2006.500:0.0009021250576):0.002931560668):0.001633421365,H7N2_Avian_CY036009_A/Muscovy_duck/New_York/19495-7/2006|2006.140:0.004782082252):0.002552918159,H7N2_Avian_EU743260_A/chicken/NJ/294508-12/2004|2004.500:0.004240780263):0.001529262857,H7N2_Avian_HQ541726_A/chicken/MD/MinhMa/2004|2004.500:0.004996067609):0.004333946866,H7N2_Avian_EU743002_A/chicken/CT/260413-2/2003|2003.500:0.005322682489):0.002304504325,H7N2_Avian_CY031754_A/chicken/New_York/31621-9/2005|2005.225:0.009670501482):0.00516713591,(((H5N2_Avian_GQ923316_A/mallard/Kentucky/472048-2/2006|2006.500:0.004079151027,H11N9_Avian_CY203716_A/mallard/Maryland/06OS1236/2006|2006.597:0.006202047688):0.008175661612,H11N3_Avian_KJ361907_A/call_duck/Maryland/S698/2004|2004.953:0.003652009478):0.002142682941,(H10N7_Avian_CY137473_A/mallard/Alberta/150/2002|2002.499:0.009638008322,H11N9_Avian_CY127637_A/mallard/Alberta/64/2000|2000.592:0.002011353844):0.003453676492):0.002802819683):0.005964322124,H5N2_Avian_GQ923396_A/mallard/Louisiana/476670-4/2007|2007.500:0.02522373113):0.003769352789):0.001283831242,((((H9N2_Avian_CY005153_A/mallard/Alberta/11/1991|1991.603:-0.0001936171606,H11N2_Avian_CY005311_A/mallard/ALB/124/1991|1991.649:0.001513004916):9.698245588e-05,H9N2_Avian_CY005160_A/mallard/Alberta/17/1991|1991.603:-9.698245588e-05):0.004663691937,H6N8_Avian_CY021204_A/green-winged_teal/Ohio/80/1993|1993.500:0.01321234181):0.001021635542,(((H4N6_Avian_CY101586_A/mallard/Alberta/575/1986|1986.633:0.001603595452,H8N4_Avian_GU186465_A/duck/LA/B174/1986|1986.500:0.003725378955):0.001672853534,H4N3_Avian_CY004903_A/blue-winged_teal/ALB/136/1990|1990.638:0.007305539847):0.000838155973,H12N5_Avian_CY178357_A/duck/Wisconsin/2676/1985|1985.500:0.004549387758):0.002637482346):0.001912085845):0.001926011061,(((((((H10N8_Avian_CY020908_A/longtail_duck/Maryland/295/2005|2005.926:1.703509398e-16,H10N8_Avian_CY020916_A/common_scoter/Maryland/297/2005|2005.926:-1.703509398e-16):0.002655698699,(H1N8_Avian_CY190586_A/snow_goose/Delaware/07OS206/2007|2007.123:0.0003258887869,H1N8_Avian_CY190570_A/snow_goose/Delaware/07OS201/2007|2007.123:0.001876886617):0.004489353559):0.0007343682762,H4N6_Avian_CY125645_A/American_black_duck/Prince_Edward_Island/02662/2007|2007.622:0.003276627218):0.003476628195,((H11N6_Avian_CY127757_A/shorebird/Delaware_Bay/146/2005|2005.378:5.425994955e-05,H11N8_Avian_CY144618_A/ruddy_turnstone/New_Jersey/1321410/2005|2005.397:0.000826761866):0.002809264319,H11N8_Avian_CY127765_A/shorebird/Delaware_Bay/291/2005|2005.378:0.001182752842):0.0141126208):0.004668682152,H3N8_Avian_CY102607_A/pintail/Alberta/37/1999|1999.575:0.003733849576):0.002008770926,(H5N5_Avian_EU871920_A/mallard/MN/105/2000|2000.500:0.00105130056,H5N5_Avian_CY139844_A/mallard/Minnesota/355811/2000|2000.500:-0.0001714608588):0.005639925613):0.002459875152,(((((H5N2_Avian_CY139680_A/mallard/Minnesota/355779/2000|2000.500:0.002312682877,H5N2_Avian_FJ357076_A/mallard/MN/1/2000|2000.500:0.001661524968):0.0009974877924,H2N3_Avian_FJ517274_A/mallard/MN/506/2000|2000.500:0.001218777408):0.00115395237,(H7N1_Avian_CY139936_A/blue-winged_teal/Texas/578575/2002|2002.500:-3.236635949e-16,H7N1_Avian_CY139944_A/blue-winged_teal/Texas/578588/2002|2002.500:3.236635949e-16):0.002627481709):0.001510686592,H10N7_Avian_CY004359_A/mallard/Alberta/209/2003|2003.597:0.005547963888):0.0009605356443,((H3N2_Avian_CY011055_A/blue-winged_teal/Ohio/908/2002|2002.682:0.002302510677,H2N1_Avian_FJ686729_A/mallard/Ohio/363/2003|2003.500:0.003019375274):0.001786366028,(H1N1_Avian_EU980523_A/mallard/Maryland/199/2003|2003.500:0.001455518738,H1N1_Avian_FJ357135_A/mallard/Maryland/42/2003|2003.500:0.001187093776):0.003163043418):0.002957524087):0.002699349474):0.01335395869):0.001610021438,(((((((((((((((((((((((((((((H4N8_Avian_CY186723_A/mallard/Illinois/12OS4808/2012|2012.893:0.002918565499,H4N6_Avian_CY206364_A/blue-winged_teal/Texas/AI13-3557/2013|2013.704:0.003730195119):0.0003191090028,H3N6_Avian_CY206291_A/blue-winged_teal/Texas/AI12-4448/2012|2012.712:0.001002280237):0.000349496319,H4N6_Avian_CY206618_A/blue-winged_teal/Texas/UGAI14-2912/2014|2014.701:0.005452665869):0.0003872402722,H4N2_Avian_KY644471_A/blue-winged_teal/Guatemala/CIP049H109-06/2012|2012.874:0.0009270780919):0.0002964045864,((H6N2_Avian_KJ567934_A/northern_pintail/Wisconsin/13OS2778/2013|2013.740:0.002371085433,H3N8_Avian_KJ567958_A/mallard/Wisconsin/13OS2767/2013|2013.740:0.001608881793):0.0007626336477,(H6N8_Avian_KJ568118_A/American_green-winged_teal/Wisconsin/13OS3465/2013|2013.742:0.001115101106,H3N8_Avian_CY206495_A/blue-winged_teal/Texas/AI13-3971/2013|2013.718:0.002417918765):0.001471497301):0.001472824837):0.0003229735419,H14N3_Avian_KY673166_A/blue-winged_teal/Guatemala/CIP049H113-74/2013|2013.025:0.002130603038):0.0004490386018,H3N8_Avian_CY206551_A/blue-winged_teal/Texas/AI13-4087/2013|2013.712:0.00396734545):0.0003824568698,((H4N8_Avian_CY206535_A/blue-winged_teal/Texas/AI13-4076/2013|2013.710:1.196955546e-17,H4N8_Avian_CY206469_A/blue-winged_teal/Texas/AI13-3942/2013|2013.710:-1.196955546e-17):0.003482046603,H4N8_Avian_KY551504_A/blue-winged_teal/Kansas/AH0001572/2014|2014.500:0.001393882841):0.001053981622):0.0005053735838,((((H4N6_Avian_KY583782_A/blue-winged_teal/Ohio/15OS4890/2015|2015.696:0.001143968793,H3N8_Avian_KY284406_A/blue-winged_teal/Missouri/15OS4859/2015|2015.696:0.003274605488):0.0003693568899,H3N8_Avian_KY013933_A/blue-winged_teal/Texas/UGAI15-5934/2015|2015.729:6.904751585e-05):0.0005368868303,(H7N3_Avian_KY551242_A/northern_shoveler/Louisiana/AH0036366/2016|2016.041:-0.0001012983482,H7N3_Avian_KY551250_A/American_green-winged_teal/Louisiana/AH0036368/2016|2016.041:0.0005405555224):0.004126846933):0.0006941284371,H7N6_Avian_KY284445_A/American_green-winged_teal/Illinois/15OS6133/2015|2015.819:0.001967363787):0.002907921303):0.000698907838,H8N2_Avian_CY134302_A/northern_shoveler/California/3676/2010|2010.953:0.003524552866):0.0005642701209,(((((H1N1_Avian_CY141088_A/red-necked_grebe/Minnesota/AI10-1948/2010|2010.512:1.453486099e-16,H1N1_Avian_CY141096_A/red-necked_grebe/Minnesota/AI10-1954/2010|2010.512:-1.453486099e-16):0.003631307914,H8N4_Avian_CY097541_A/American_black_duck/Illinois/4119/2009|2009.910:0.002126026609):0.0004179806361,H5N2_Avian_CY097183_A/mallard/Illinois/3974/2009|2009.792:0.002240002277):0.0003976658545,H3N6_Avian_CY133552_A/long-tailed_duck/Wisconsin/10OS3915/2010|2010.874:0.004515088081):0.0003945690675,H7N3_Avian_CY097629_A/mallard/Missouri/220/2009|2009.932:0.002716077134):0.0007715943222):0.0004338975633,H12N5_Avian_CY133116_A/bufflehead/Wisconsin/10OS3204/2010|2010.849:0.006246261606):0.0003337066375,(H7N3_Avian_KU290274_A/northern_shoveler/Oklahoma/A00744384/2009|2009.948:0.000374993081,H10N7_Avian_CY133496_A/mallard/Illinois/10OS4078/2010|2010.907:0.003157118744):0.001691982597):0.0001079051196,H7N3_Avian_KU290030_A/mallard/Illinois/A00755320/2009|2009.962:0.002638000469):0.001910908166,(((H4N8_Avian_KY014025_A/blue-winged_teal/Texas/UGAI15-7060/2015|2015.710:0.002518535997,H11N9_Avian_KY561069_A/American_green-winged_teal/Missouri/15OS6591/2015|2015.830:0.003252592832):0.000851532913,H12N5_Avian_KY284504_A/American_green-winged_teal/Missouri/15OS4865/2015|2015.721:0.003607978456):0.003268255873,(H2N9_Avian_CY206634_A/blue-winged_teal/Texas/UGAI14-3584/2014|2014.699:0.00310093984,H12N5_Avian_MG280303_A/mallard_duck/Maryland/16OS2559/2016|2016.959:0.005361427164):0.002484448948):0.002359349743):0.004636690113,((((((((((H3N8_Avian_CY133576_A/blue-winged_teal/Iowa/10OS2411/2010|2010.712:0.001870751796,H3N8_Avian_CY205685_A/blue-winged_teal/Texas/AI10-3848/2010|2010.712:0.002553939133):0.0004723517532,H11N9_Avian_CY133824_A/northern_shoveler/Missouri/10MO0294/2010|2010.874:0.00151788493):0.0005535515208,(H4N8_Avian_CY205522_A/blue-winged_teal/Texas/AI10-3272/2010|2010.693:0.001379617176,H4N6_Avian_CY205548_A/blue-winged_teal/Texas/AI10-3324/2010|2010.693:0.002613425573):0.0007790848531):0.0004771023862,H3N8_Avian_CY133768_A/blue-winged_teal/Missouri/10MO021/2010|2010.704:0.001513991305):0.0004128666062,((H3N8_Avian_CY205540_A/blue-winged_teal/Texas/AI10-3317/2010|2010.693:0.0004378928877,H4N8_Avian_CY132924_A/American_green-winged_teal/Illinois/10OS1598/2010|2010.677:0.0004419468137):0.0003686965345,H6N1_Avian_CY166823_A/gadwall/Mississippi/11OS6085/2011|2011.940:0.004969857937):0.001010346679):0.002499558516,(H10N7_Avian_CY079363_A/mallard/Illinois/08OS2710/2008|2008.816:6.905177218e-18,H10N7_Avian_CY079467_A/mallard/Illinois/08OS2711/2008|2008.816:-6.905177218e-18):0.0007492601741):0.002204362597,((H7N7_Avian_KU289785_A/American_green_winged_teal/Mississippi/A00468514/2009|2009.063:0.0008423545272,H10N6_Avian_CY145790_A/blue-winged_teal/Minnesota/Sg-00899/2008|2008.674:0.0009192747707):0.0005203939749,H10N7_Avian_CY145734_A/mallard/Minnesota/Sg-00630/2008|2008.573:0.0008010251209):0.0007291560554):0.001803377227,H7N1_Avian_KU290331_A/ring-necked_duck/Texas/A00766403/2009|2009.049:0.004503688256):0.0003686242727,((H10N7_Avian_CY094148_A/mallard/California/6957/2008|2008.890:0.001351461104,H10N7_Avian_CY093686_A/mallard/California/10126/2008|2008.948:0.001294715675):0.003619740193,H7N3_Avian_KU289833_A/American_green_winged_teal/Texas/A00604814/2009|2009.090:0.003072220389):0.0005438439033):0.001401803079,H10N7_Avian_CY136557_A/blue-winged_teal/Alberta/405/2008|2008.600:0.004295828659):0.002039280497):0.00425576746,((H7N3_Avian_EU500841_A/Canada_goose/BC/3752/2007|2007.500:0.00829284503,H4N6_Avian_CY047687_A/American_green-winged_teal/Manitoba/23884/2007|2007.636:0.005202338397):0.0007621855354,H6N2_Avian_CY190314_A/mallard/Maryland/06OS196/2006|2006.055:0.007845759809):0.0002393657126):0.002571209783,((((((((((H12N5_Avian_CY038108_A/ruddy_turnstone/New_Jersey/Sg-00495/2008|2008.373:-1.454065113e-05,H1N5_Avian_CY145368_A/ruddy_turnstone/New_Jersey/Sg-00544/2008|2008.414:0.000453437827):7.272346224e-06,H3N8_Avian_CY038168_A/ruddy_turnstone/New_Jersey/Sg-00525/2008|2008.386:-7.272346224e-06):2.238623252e-05,H4N6_Avian_CY127998_A/shorebird/Delaware_Bay/446/2008|2008.373:0.0004172843499):0.0002421433247,(H11N9_Avian_CY038243_A/ruddy_turnstone/New_Jersey/Sg-00564/2008|2008.386:1.56636591e-16,H12N5_Avian_CY038078_A/ruddy_turnstone/New_Jersey/Sg-00484/2008|2008.370:-1.56636591e-16):0.0006408632445):0.0001890140498,H3N7_Avian_CY042551_A/ruddy_turnstone/New_Jersey/Sg-00543/2008|2008.414:0.0002492412997):0.0002037706345,H4N6_Avian_CY038193_A/ruddy_turnstone/Delaware/Sg-00539/2008|2008.411:0.001116156574):0.0006764906951,H12N4_Avian_CY145654_A/ruddy_turnstone/Delaware/Sg-00540/2008|2008.411:0.0002039114763):0.002336898624,(((H4N6_Avian_CY079331_A/mallard/Wisconsin/08OS2261/2008|2008.797:0.001358432736,H7N3_Avian_KU290038_A/mallard/Indiana/A00142205/2008|2008.901:0.0004003749766):0.0005121620417,(H1N1_Avian_KF424055_A/mallard/Minnesota/Sg-00627/2008|2008.573:-5.576008016e-17,H1N1_Avian_KF424031_A/northern_shoveler/Minnesota/Sg-00651/2008|2008.578:5.576008016e-17):0.0008103226595):0.001641104444,H3N6_Avian_CY097041_A/mallard/Wisconsin/2712/2009|2009.775:0.001902480362):0.0007922496492):0.0005215811532,(((H12N5_Avian_CY097276_A/mallard/Wisconsin/4218/2009|2009.926:0.001991189098,H2N3_Avian_CY097001_A/blue-winged_teal/Wisconsin/2572/2009|2009.762:0.002435480933):0.0004107810691,H1N1_Avian_CY097397_A/mallard/Wisconsin/4194/2009|2009.921:0.001576227049):0.0007659365751,((H11N2_Avian_CY149771_A/blue-winged_teal/Canada/3296/2011|2011.729:0.002302455472,H6N8_Avian_CY132948_A/American_green-winged_teal/Wisconsin/10OS2767/2010|2010.734:0.0007869725994):0.000176411328,H6N2_Avian_CY133257_A/mallard/Wisconsin/10OS3066/2010|2010.753:0.001593809122):0.003950171694):0.001800221353):0.001255254163,((H4N9_Avian_CY146496_A/mallard/New_Jersey/AI09-5137/2009|2009.740:0.0006192760294,H4N1_Avian_CY146544_A/mallard/New_Jersey/AI09-6446/2009|2009.740:0.001142029174):0.004013985422,H3N8_Avian_CY094692_A/mallard/California/5255/2009|2009.570:0.007231630348):0.002913013874):0.004088601937):0.0007061518618,(((((((((((((H11N3_Avian_CY166719_A/mallard/Wisconsin/11OS4362/2011|2011.844:0.0009779335056,H4N2_Avian_CY166459_A/mallard/Wisconsin/11OS3491/2011|2011.808:0.001671217766):0.0002998030853,H5N1_Avian_CY132452_A/mallard/Ohio/11OS2216/2011|2011.630:0.002806391404):0.003188944403,H3N3_Avian_CY140694_A/mallard/Minnesota/AI09-1870/2009|2009.570:0.0003638063501):0.0004987796147,(H2N3_Avian_CY205066_A/mallard/Maryland/11OS1826/2011|2011.611:4.932031686e-05,H2N3_Avian_CY205074_A/mallard/Maryland/11OS1831/2011|2011.611:0.0003899368574):0.003067099856):0.001065234457,H1N1_Avian_CY187159_A/American_green-winged_teal/Wisconsin/12OS2994/2012|2012.737:0.004701476982):0.0004296172589,((((((H5N3_Avian_KC790074_A/duck/SK/4612/2010|2010.945:0.002125667019,H5N3_Avian_KC790066_A/duck/SK/4628/2010|2010.945:7.888947639e-05):0.0008021919141,H1N3_Avian_CY138128_A/ring-billed_gull/Quebec/G139/2010|2010.375:0.0009644316342):6.380387153e-05,H6N1_Avian_CY127920_A/Canada_goose/Delaware_Bay/34/2010|2010.378:0.0003735516141):7.541264155e-05,H6N1_Avian_CY127928_A/shorebird/Delaware_Bay/380/2010|2010.381:-7.606869928e-05):3.804784258e-05,H1N3_Avian_CY138104_A/ring-billed_gull/Quebec/G018/2010|2010.359:-3.804784258e-05):0.0009649571346,H5N3_Avian_MF359875_A/laughing_gull/Delaware_Bay/341/2011|2011.392:0.006038518062):0.003646839213):0.0005079357019,(H4N6_Avian_CY133584_A/mallard/Iowa/10OS2420/2010|2010.712:0.0007904658348,H3N6_Avian_CY133600_A/mallard/Iowa/10OS2492/2010|2010.712:0.0009689494056):0.003512222659):0.001181994572,H7N8_Avian_CY185812_A/mallard/Alberta/590/2010|2010.616:0.008762436266):0.0007244170321,((((((H11N2_Avian_CY096621_A/blue-winged_teal/Guatemala/CIP049-10/2009|2009.860:-2.303217944e-16,H11N2_Avian_CY096637_A/blue-winged_teal/Guatemala/CIP049-03/2009|2009.860:2.303217944e-16):0.001216150828,H3N8_Avian_CY096653_A/blue-winged_teal/Guatemala/CIP049-05/2010|2010.082:0.0018753712):0.00358190015,H11N9_Avian_CY079339_A/mallard/Wisconsin/08OS2271/2008|2008.797:0.002668778934):0.000788102999,H3N8_Avian_CY141064_A/American_green-winged_teal/Texas/AI09-6046/2009|2009.948:0.00412578542):0.000337943676,((((H10N5_Avian_CY196032_A/American_green-winged_teal/Interior_Alaska/11BM00304/2011|2011.512:-6.91810261e-05,H10N5_Avian_CY196024_A/American_green-winged_teal/Interior_Alaska/11BM00293/2011|2011.512:0.0005084382003):0.00174839135,H2N3_Avian_CY196674_A/mallard/Interior_Alaska/11ML00069/2011|2011.729:0.0009041035239):0.001842281672,H6N1_Avian_CY177028_A/American_wigeon/California/3741/2012|2012.803:0.006662008527):0.00280859347,H11N9_Avian_CY125749_A/glaucous-winged_gull/Southeastern_Alaska/10JR01856R0/2010|2010.688:0.003948592637):0.0009398956832):0.0007052888022,(((H10N1_Avian_CY137905_A/shorebird/Delaware_Bay/342/2009|2009.381:1.245200851e-16,H10N1_Avian_CY137889_A/shorebird/Delaware_Bay/338/2009|2009.381:-1.245200851e-16):0.0009916294506,H10N7_Avian_CY146367_A/ruddy_turnstone/Delaware/AI09-1268/2009|2009.416:0.001213580282):0.004667132818,(H12N5_Avian_CY079395_A/northern_shoveler/Mississippi/09OS025/2009|2009.022:0.004803594401,H7N3_Avian_KU289894_A/American_green_winged_teal/Wyoming/A00230796/2008|2008.932:0.00319581155):0.0002770602657):0.000217509064):0.0005499093605):0.0004965242593,H1N1_Avian_CY166313_A/mallard/Illinois/11OS5582/2011|2011.863:0.006474098997):0.0007623188267,(((((H7N3_Avian_CY133415_A/gadwall/Missouri/10OS4731/2010|2010.945:0.002161314829,H7N3_Avian_CY133736_A/northern_shoveler/Mississippi/11OS289/2011|2011.041:0.002703868498):0.00273137269,H7N3_Avian_CY133044_A/American_green-winged_teal/Illinois/10OS4014/2010|2010.904:0.001274824402):0.0004172695895,H12N5_Avian_CY141104_A/mallard/Minnesota/AI10-2217/2010|2010.589:0.004047746043):0.0006569761918,H6N9_Avian_CY167077_A/long-tailed_duck/Wisconsin/11OS4520/2011|2011.907:0.003803326939):0.0006045008636,H1N1_Avian_CY202929_A/mallard/Maryland/12OS608/2012|2012.085:0.007027549252):0.003557006383):0.0008664946791,(H13N2_Avian_KY131117_A/glaucous-winged_gull/Alaska/660/2013|2013.721:0.001021845672,H13N2_Avian_KY131069_A/glaucous-winged_gull/Alaska/544/2013|2013.712:0.001626516905):0.01972042967):0.001776774925,(((((((((H3N6_Avian_CY078264_A/blue-winged_teal/Texas/Sg-00085/2007|2007.707:0.001748470436,H3N8_Avian_CY064232_A/blue-winged_teal/Texas/Sg-00079/2007|2007.704:0.002672346456):0.0002803111461,(H4N8_Avian_CY077708_A/blue-winged_teal/Texas/Sg-00074/2007|2007.704:0.003094362822,H3N8_Avian_CY064224_A/blue-winged_teal/Texas/Sg-00078/2007|2007.704:0.001331659329):0.0003952054043):0.0004309156442,(H4N8_Avian_CY078312_A/blue-winged_teal/Texas/Sg-00188/2007|2007.704:0.004180858353,H1N9_Avian_CY137997_A/mallard/Alberta/155/2009|2009.630:0.007017219445):0.0001202540087):0.0003950368808,H3N8_Avian_CY078360_A/blue-winged_teal/Louisiana/Sg-00224/2007|2007.704:0.003275578716):0.0005499351038,(((H3N6_Avian_CY140506_A/green-winged_teal/Minnesota/Sg-01000/2008|2008.693:0.00223841658,H6N2_Avian_CY140614_A/green-winged_teal/Minnesota/Sg-01065/2008|2008.775:0.001289997029):0.001595542723,H11N9_Avian_CY140474_A/mallard/Minnesota/Sg-00930/2008|2008.707:0.001503819934):0.001592874285,(H7N3_Avian_KU289982_A/domestic_duck/West_Virginia/A00140912/2008|2008.518:1.587804996e-17,H7N3_Avian_KU289990_A/domestic_duck/West_Virginia/A00140913/2008|2008.518:-1.587804996e-17):0.003313094098):0.002551463537):0.0003766903117,H4N8_Avian_CY079515_A/northern_shoveler/Illinois/08OS3331/2008|2008.871:0.007721499939):0.0006269025142,((H8N4_Avian_CY140678_A/mallard/Minnesota/AI09-1854/2009|2009.570:-1.615787915e-17,H8N4_Avian_CY140686_A/mallard/Minnesota/AI09-1867/2009|2009.570:1.615787915e-17):0.0009272538244,H7N3_Avian_KU290099_A/mallard/New_York/A00723392/2009|2009.945:0.0039408486):0.00488994304):0.001370623654,H3N8_Avian_CY146480_A/mallard/New_Jersey/AI09-5121/2009|2009.742:0.009508325305):0.001008503082,H3N8_Avian_KY130832_A/northern_pintail/Alaska/500/2012|2012.740:0.009673522942):0.0004220783299):0.0005382571478):0.002465199008,((((H3N2_Avian_MH068590_A/ruddy_turnstone/New_Jersey/UGAI17-2892/2017|2017.392:-1.159512984e-16,H3N8_Avian_MG982890_A/ruddy_turnstone/Delaware_Bay/329/2017|2017.384:1.159512984e-16):0.0004150723387,H3N8_Avian_MH068566_A/ruddy_turnstone/New_Jersey/UGAI17-2784/2017|2017.386:2.447927628e-05):0.002535231445,H10N3_Avian_MG279874_A/common_goldeneye/Wisconsin/16OS4147/2016|2016.921:0.003229900425):0.002190039103,(H4N6_Avian_MG279791_A/mallard_duck/Ohio/16OS0908/2016|2016.592:0.003818649108,H7N3_Avian_KY284390_A/American_black_duck/Ohio/16OS0658/2016|2016.208:0.002396451375):0.001896103652):0.01126385978):0.003738704042,(H1N5_Avian_CY042540_A/ruddy_turnstone/Delaware/Sg-00538/2008|2008.411:-0.0001544647217,H11N5_Avian_CY042585_A/ruddy_turnstone/New_Jersey/Sg-00557/2008|2008.422:0.0005939149276):0.01666555563):0.002410543311,((((((((((((((((((((H1N7_Avian_CY137817_A/shorebird/Delaware_Bay/226/2009|2009.381:0.0003932262995,H1N7_Avian_CY146140_A/ruddy_turnstone/Delaware/AI09-769/2009|2009.403:0.000487795516):7.174416915e-05,H1N7_Avian_CY137981_A/shorebird/Delaware_Bay/771/2009|2009.422:-7.270346191e-05):3.637189888e-05,H10N7_Avian_CY146415_A/ruddy_turnstone/New_Jersey/AI09-1336/2009|2009.408:-3.637189888e-05):1.819547061e-05,H1N7_Avian_CY146043_A/ruddy_turnstone/New_Jersey/AI09-525/2009|2009.397:-1.819547061e-05):0.0002170069364,((H1N1_Avian_KF424063_A/shorebird/Delaware/274/2009|2009.381:0.001375580251,H10N7_Avian_CY137873_A/shorebird/Delaware_Bay/322/2009|2009.381:0.0008260765313):0.0001423301894,H10N1_Avian_CY146156_A/ruddy_turnstone/New_Jersey/AI09-827/2009|2009.405:-0.000142819456):0.0002234593115):0.0004732539078,H10N7_Avian_CY146051_A/ruddy_turnstone/New_Jersey/AI09-549/2009|2009.397:0.0004071370172):0.0006554919487,H10N7_Avian_CY146027_A/ruddy_turnstone/Delaware/AI09-467/2009|2009.403:0.001109186399):0.0008635507805,(H10N1_Avian_CY146035_A/ruddy_turnstone/New_Jersey/AI09-474/2009|2009.405:-0.000174444235,H1N7_Avian_CY146237_A/ruddy_turnstone/Delaware/AI09-960/2009|2009.403:0.001053253024):0.0004663171457):7.516645949e-05,H10N7_Avian_CY137989_A/shorebird/Delaware_Bay/792/2009|2009.422:0.001245057852):0.0001768842756,H11N9_Avian_CY146294_A/ruddy_turnstone/New_Jersey/AI09-1144/2009|2009.408:0.002423761626):0.0007319776614,H10N6_Avian_CY133568_A/long-tailed_duck/Wisconsin/10OS3919/2010|2010.874:0.01310780746):0.001561702093,((H3N8_Avian_CY166735_A/mallard/Wisconsin/11OS4383/2011|2011.844:0.001896856052,H6N2_Avian_CY166201_A/american_green-winged_teal/Wisconsin/11OS3551/2011|2011.825:0.00296725077):0.001840097178,H7N3_Avian_CY133184_A/northern_shoveler/Wisconsin/10OS3226/2010|2010.858:0.004848005538):0.001018025509):0.001485658498,(((((H2N2_Avian_CY205034_A/mallard/Maryland/11OS3951/2011|2011.071:0.0004230915986,H2N1_Avian_CY191034_A/American_black_duck/Maryland/11OS3898/2012|2012.044:0.0004567481028):2.692071294e-05,H2N2_Avian_CY191266_A/mallard/Maryland/12OS565/2012|2012.074:0.0004129991377):7.631833574e-05,H2N1_Avian_CY191042_A/American_black_duck/Maryland/11OS3978/2012|2012.071:-7.698101218e-05):3.850913264e-05,H2N2_Avian_CY205026_A/mallard/Maryland/11OS3856/2011|2011.041:-3.850913264e-05):0.001711176564,H4N6_Avian_CY149787_A/blue-winged_teal/Canada/3300/2011|2011.732:0.000936184532):0.004647305037):0.0007185207885,((((((H3N8_Avian_CY149707_A/blue-winged_teal/Canada/3264/2011|2011.723:0.000348736348,H6N8_Avian_CY149611_A/bufflehead/Maine/340/2011|2011.929:0.001854039056):0.001259650337,H4N8_Avian_CY149659_A/blue-winged_teal/Canada/3231/2011|2011.658:0.0009530059006):0.001302813701,(H4N8_Avian_CY139147_A/American_black_duck/New_Brunswick/00615/2010|2010.622:0.0006459211381,H3N8_Avian_CY138463_A/blue-winged_teal/Prince_Edward_Island/00803/2010|2010.666:0.001123847301):0.0004719676053):0.0002782577384,H3N8_Avian_CY138527_A/blue-winged_teal/Nova_Scotia/01027/2010|2010.723:0.0005979814053):0.0002687649987,(((H6N1_Avian_KX620083_A/shorebird/Delaware_Bay/548/2012|2012.836:-1.169334609e-16,H6N1_Avian_KX620087_A/ruddy_turnstone/Delaware_Bay/595/2012|2012.855:1.169334609e-16):0.003753163003,H5N2_Avian_MF359885_A/ruddy_turnstone/Delaware_Bay/431/2011|2011.395:-0.0002213841164):0.0004048220361,H7N7_Avian_CY186001_A/ruddy_turnstone/New_Jersey/AI11-1678/2011|2011.392:3.573781688e-05):0.003683346252):0.0007978252573,(((H1N1_Avian_CY149555_A/bufflehead/Maine/161/2011|2011.910:-7.395708933e-17,H1N1_Avian_CY149571_A/common_eider/Maine/270/2011|2011.921:7.395708933e-17):0.0004046080869,H1N1_Avian_CY149635_A/thick-billed_murre/Canada/1871/2011|2011.542:0.0004743165736):0.003452776446,H4N6_Avian_CY149683_A/blue-winged_teal/Canada/3239/2011|2011.715:0.001875038915):0.001910334795):0.001172092665):0.005003838102,(((H5N2_Avian_KJ018197_A/chicken/New_Jersey/251-4/2008|2008.085:0.0004247177739,H5N2_Avian_KJ018189_A/chicken/New_Jersey/577-6/2008|2008.233:0.0008946699819):0.007497167011,H7N3_Avian_KU290062_A/mallard/Michigan/A00869519/2009|2009.784:0.004600584792):0.001883861121,(H5N2_Avian_GQ923324_A/Canada_goose/Wyoming/473197-10/2006|2006.500:0.0008929816462,H5N2_Avian_GQ923332_A/Canada_goose/Wyoming/473197-12/2006|2006.500:0.0008678798706):0.006958480954):0.0002457783237):0.001308636064,((((H3N9_Avian_CY128957_A/American_black_duck/New_Brunswick/03451/2009|2009.611:0.002134577287,H4N9_Avian_CY125580_A/blue-winged_teal/Prince_Edward_Island/03910/2009|2009.630:0.0009529121975):0.0007122287339,H3N8_Avian_CY125292_A/blue-winged_teal/Prince_Edward_Island/03927/2009|2009.630:0.0006136338069):0.002523401487,(H5N2_Avian_CY139334_A/American_black_duck/New_Brunswick/00867/2010|2010.699:0.000278282963,H5N2_Avian_CY138319_A/blue-winged_teal/New_Brunswick/00288/2010|2010.701:0.00236532301):0.001047022766):0.0008277425527,H5N9_Avian_MF359831_A/ruddy_turnstone/Delaware_Bay/117/2011|2011.389:0.002290757509):0.007571651368):0.003148355151,((((((H2N9_Avian_CY076847_A/bufflehead/California/JN1016/2006|2006.929:0.0003794857733,H7N7_Avian_CY076388_A/northern_shoveler/California/44287-164/2007|2007.063:0.001381375744):0.004688374262,H2N3_Avian_CY045286_A/mallard/Quebec/10969/2006|2006.627:0.004317081964):0.0003215561842,H4N6_Avian_CY132600_A/mallard/Ohio/08OS1270/2008|2008.597:0.009868225082):0.004007970439,(H10N7_Avian_CY137553_A/mallard/Alberta/56/2004|2004.501:-2.244727962e-16,H10N7_Avian_CY137593_A/mallard/Alberta/67/2004|2004.501:2.244727962e-16):0.005668645738):0.001714691337,H7N9_Avian_KX827375_A/mallard/Alberta/177/2004|2004.614:0.007464703218):0.000288036853,((H11N9_Avian_CY021692_A/mallard/Missouri/MO32/2005|2005.500:0.002449230799,H4N6_Avian_CY047551_A/redhead/Alberta/11817/2005|2005.595:0.002872043894):0.002172835181,(H3N8_Avian_CY103161_A/mallard/Alberta/274/2006|2006.603:-0.0001990190236,H3N8_Avian_CY103059_A/mallard/Alberta/219/2006|2006.603:0.001077827813):0.009150970807):0.005095585062):0.001374201328):0.0009674646854,(((((((H1N1_Avian_CY138792_A/mallard/New_Brunswick/00349/2010|2010.600:6.208324471e-18,H1N1_Avian_CY138551_A/mallard/Nova_Scotia/00085/2010|2010.690:-6.208324471e-18):1.862904267e-16,H1N1_Avian_CY138295_A/blue-winged_teal/Nova_Scotia/00126/2010|2010.690:-1.862904267e-16):0.001273239308,H1N1_Avian_CY138760_A/mallard/New_Brunswick/00340/2010|2010.600:0.0009313171876):0.004618873853,((H3N6_Avian_CY203316_A/mallard/Maryland/10OS1907/2010|2010.704:0.0009587428024,H3N2_Avian_CY203332_A/mallard/Maryland/10OS1934/2010|2010.704:0.0003615361873):0.0006729534804,H3N2_Avian_CY203268_A/mallard/Maryland/10OS1087/2010|2010.633:-0.0002339929225):0.003443026699):0.002228935943,(((H3N1_Avian_CY140867_A/blue-winged_Teal/North_Dakota/AI09-3642/2009|2009.674:0.001991744049,H4N6_Avian_CY140910_A/blue-winged_Teal/North_Dakota/AI09-3881/2009|2009.699:0.0006518619235):0.0006235197714,H4N8_Avian_CY140558_A/northern_pintail/Louisiana/Sg-01033/2008|2008.855:0.002923608062):0.000455926855,H7N7_Avian_CY133372_A/northern_shoveler/Missouri/10OS4632/2010|2010.945:0.002656835608):0.001806346801):0.002290851791,((H1N1_Avian_CY133305_A/mallard/Mississippi/10OS4494/2010|2010.940:0.004273487868,H10N7_Avian_CY132892_A/mallard/Illinois/10OS4334/2010|2010.904:0.002391551287):0.001401933469,H3N8_Avian_CY133544_A/mallard/Illinois/10OS3676/2010|2010.830:0.001731840026):0.003775290411):0.00945262872,H4N6_Avian_CY079451_A/mallard/Illinois/08OS2315/2008|2008.814:0.008369277773):0.002839064266):0.002309885622,(((H11N9_Avian_GQ257380_A/mallard/Minnesota/249/2000|2000.500:0.0001078766795,H11N9_Avian_CY139868_A/mallard/Minnesota/346229/2000|2000.500:0.00298721897):0.001970431961,(H12N5_Avian_CY144538_A/ruddy_turnstone/Delaware/AI03-118/2003|2003.384:0.005224145584,H3N8_Avian_CY011035_A/blue-winged_teal/Ohio/926/2002|2002.682:0.004619122053):0.002069460884):0.0007001264569,H5N2_Avian_GQ923508_A/green_winged_teal/Delaware/458672-5/2006|2006.500:0.01159643588):0.001953875103):0.0009538295311,((((((((((H1N5_Avian_CY140357_A/blue-winged_teal/North_Dakota/Sg-00733/2008|2008.677:0.006969744669,H5N2_Avian_CY033441_A/American_green-winged_teal/California/HKWF609/2007|2007.858:0.008362499386):0.0006718921245,(H11N9_Avian_CY097421_A/northern_pintail/Wisconsin/4198/2009|2009.921:0.003988712548,H6N2_Avian_CY097461_A/American_green-winged_teal/Wisconsin/2530/2009|2009.792:0.001327023675):0.002730093116):0.002495292851,((H4N8_Avian_CY139976_A/mallard/Minnesota/AI06-962/2006|2006.500:0.00169375521,H5N2_Avian_GQ923220_A/mallard/Minnesota/464334/2006|2006.500:0.0005108012849):0.003506353573,H3N8_Avian_CY037014_A/blue-winged_teal/Manitoba/13436/2005|2005.660:0.002290402153):0.0003909744521):0.0002919844787,(H7N3_Avian_CY185928_A/mallard/Minnesota/AI07-3433/2007|2007.696:0.002969892617,H10N3_Avian_CY144900_A/mallard/Minnesota/AI06-1017/2006|2006.500:0.003248714271):0.005193668222):0.0004636990759,H5N2_Avian_GQ923500_A/waterfowl/Colorado/457952-2/2006|2006.500:0.005121191471):0.000403522423,H6N1_Avian_CY076252_A/northern_shoveler/Washington/44249-603/2006|2006.816:0.007341803025):0.001808634968,((H12N5_Avian_CY094108_A/mallard/California/6490/2008|2008.836:0.003406779674,H12N5_Avian_CY076068_A/mallard/Washington/44338-195/2007|2007.885:0.001919180032):0.00146740273,H6N1_Avian_CY033401_A/ring_necked_duck/California/HKWF402/2007|2007.838:0.003435433058):0.004070361102):0.001432824656,((((H6N1_Avian_CY018916_A/snow_goose/Maryland/353/2005|2005.948:0.001736720518,H6N1_Avian_CY017796_A/snow_goose/Maryland/410/2005|2005.948:0.0009085274244):0.000539636197,H6N2_Avian_CY021868_A/blue-winged_teal/Ohio/1387/2005|2005.500:0.0003422515225):0.001430584927,H11N1_Avian_CY021188_A/mallard/Ohio/1851/2005|2005.500:0.001443164051):0.001498763591,(H5N8_Avian_CY203732_A/mallard/Maryland/07OS864/2007|2007.485:0.001335636445,H10N9_Avian_CY203740_A/mallard/Maryland/07OS871/2007|2007.485:0.0008671389592):0.005257757747):0.002675976203):0.0006495840304,H4N6_Avian_CY139968_A/mallard/Minnesota/AI06-1135/2006|2006.500:0.008611789159):0.001907572133,((((((((H6N1_Avian_CY097236_A/mallard/Illinois/3747/2009|2009.868:0.003669717385,H4N2_Avian_CY097025_A/blue-winged_teal/Wisconsin/2713/2009|2009.792:0.007073943542):0.001012698564,H6N1_Avian_CY133028_A/mallard/Illinois/10OS3599/2010|2010.827:0.003461176217):0.0006350019275,(H7N7_Avian_KU289857_A/American_green_winged_teal/Utah/A00468772/2009|2009.041:0.00298551688,H3N8_Avian_CY140630_A/American_wigeon/Minnesota/Sg-01067/2008|2008.778:0.0009983491055):0.001388513468):0.0002519525198,H7N3_Avian_KU290147_A/mallard/South_Dakota/A00649542/2008|2008.882:0.002399357262):0.0005295987063,(H7N3_Avian_KU290155_A/mallard/Wisconsin/A00465618/2008|2008.677:0.004046488193,H7N7_Avian_KU290006_A/gadwall/Arizona/A00663934/2009|2009.005:0.004454083783):0.0006942577011):0.001121303182,H2N9_Avian_CY117404_A/mallard/Alberta/289/2009|2009.633:0.002724558669):0.0006629804969,((H4N8_Avian_CY093869_A/bufflehead/California/8522/2008|2008.814:0.002136290757,H3N7_Avian_CY033321_A/northern_shoveler/California/HKWF1021/2007|2007.918:0.003623489):0.0007517011611,H8N8_Avian_KY130557_A/northern_pintail/Alaska/104/2011|2011.710:0.006190561944):0.001571392215):0.001762622692,(((H3N8_Avian_CY133479_A/gadwall/Iowa/10OS2753/2010|2010.792:0.003272391769,H3N8_Avian_CY132356_A/mallard/Ohio/11OS1992/2011|2011.611:0.002504737618):0.0006058857579,H3N8_Avian_CY166297_A/mallard/Illinois/11OS5570/2011|2011.863:0.001619386066):0.001109362934,H10N1_Avian_KY561264_A/mallard/Ohio/15OS5649/2015|2015.877:0.007418495934):0.003910981085):0.007834392141):0.002642871782):0.001911652127):0.001733964243,((H12N5_Avian_CY078874_A/mallard/Interior_Alaska/9BM1585R1/2009|2009.477:1.849723267e-16,H12N5_Avian_CY079785_A/mallard/Interior_Alaska/9BM1799/2009|2009.496:-1.849723267e-16):0.0002503941848,H8N4_Avian_CY142297_A/northern_pintail/Interior_Alaska/9BM8237R0/2009|2009.500:0.001069884805):0.02336270595):0.001472470303,(((((((((((((((((((H1N1_Avian_KF424071_A/shorebird/Delaware_Bay/170/2009|2009.381:0.0005337482606,H1N8_Avian_CY145882_A/ruddy_turnstone/New_Jersey/AI09-119/2009|2009.381:-9.449108638e-05):0.000206299796,H1N1_Avian_CY146108_A/ruddy_turnstone/New_Jersey/AI09-626/2009|2009.397:0.0006731716697):0.0001043323829,H1N1_Avian_KF424079_A/shorebird/Delaware_Bay/324/2009|2009.381:0.0003355874677):0.0009391497336,H1N8_Avian_CY146124_A/ruddy_turnstone/New_Jersey/AI09-710/2009|2009.386:-5.919862157e-05):0.000574658217,H11N8_Avian_CY127878_A/shorebird/Delaware_Bay/257/2009|2009.381:0.0003074376023):0.0004019758714,H11N8_Avian_CY145906_A/ruddy_turnstone/New_Jersey/AI09-169/2009|2009.348:0.001811750604):0.0002785295224,(H11N8_Avian_CY145914_A/ruddy_turnstone/New_Jersey/AI09-194/2009|2009.362:0.0003207665033,H1N8_Avian_CY137965_A/shorebird/Delaware_Bay/655/2009|2009.414:0.0001184906709):0.0006012190862):0.0002953713929,(H1N9_Avian_CY146132_A/ruddy_turnstone/New_Jersey/AI09-727/2009|2009.397:0.000903082933,H1N1_Avian_KF424023_A/gull/Delaware/428/2009|2009.384:0.0004163083833):0.002808811296):0.002232958545,H11N9_Avian_CY146310_A/ruddy_turnstone/New_Jersey/AI09-1164/2009|2009.408:0.006742715913):0.004174627105,H6N8_Avian_CY190594_A/American_black_duck/Maryland/07OS2482/2007|2007.992:0.003845130159):0.000867899902,(((H3N8_Avian_CY205386_A/mallard/Maryland/09OS1403/2009|2009.652:0.0002881743781,H3N8_Avian_CY204946_A/mallard/Maryland/09OS1400/2009|2009.652:0.0001513772368):0.0001854796044,H4N6_Avian_CY203187_A/mallard/Maryland/09OS1355/2009|2009.649:0.002468003696):0.0004195554379,((H4N2_Avian_CY125588_A/blue-winged_teal/New_Brunswick/03756/2009|2009.701:0.001004646645,H12N5_Avian_CY203868_A/mallard/Maryland/09OS1083/2009|2009.578:-0.0001261675915):6.316913882e-05,H12N5_Avian_CY203876_A/mallard/Maryland/09OS1090/2009|2009.578:-6.316913882e-05):0.0004617842176):0.004645472379):0.0004609051281,H11N9_Avian_CY202857_A/mallard/Maryland/10OS116/2010|2010.077:0.005851608802):0.00139568431,((H6N1_Avian_KJ568054_A/American_green-winged_teal/Ohio/13OS1793/2013|2013.701:1.549250762e-16,H6N1_Avian_KJ568134_A/American_green-winged_teal/Ohio/13OS1794/2013|2013.701:-1.549250762e-16):0.004408004355,(H6N2_Avian_CY140526_A/mallard/Minnesota/Sg-01018/2008|2008.688:0.0005350062284,H10N7_Avian_CY145857_A/mallard/Minnesota/Sg-01030/2008|2008.696:-9.574905417e-05):0.005853175251):0.002976679843):0.001311784209,(H3N8_Avian_CY128885_A/American_black_duck/Nova_Scotia/02213/2007|2007.500:0.005143919983,H1N1_Avian_CY076644_A/mallard/Washington/44338-218/2007|2007.871:0.005579356176):0.0006035500356):0.001360910753,(H5N2_Avian_GQ923196_A/American_wigeon/Iowa/463993/2006|2006.500:0.002598046705,H5N2_Avian_GQ923340_A/mallard/Arkansas/473507-1/2006|2006.500:0.001835023529):0.004646140963):0.00368222576,((H3N8_Avian_CY190666_A/mallard/Maryland/07OS97/2007|2007.052:0.002827579164,H4N6_Avian_CY045310_A/American_black_duck/New_Brunswick/19347/2006|2006.701:0.005186733529):0.002703436959,H1N1_Avian_CY137625_A/mallard/Alberta/240/2005|2005.521:0.004517298862):0.001810549102):0.0009755008791,(((((((H4N6_Avian_CY047591_A/mallard/Quebec/11002/2006|2006.630:0.0001615297689,H3N2_Avian_CY047607_A/mallard/Quebec/11045/2006|2006.630:0.002048069888):0.0002673696944,H4N6_Avian_CY047631_A/mallard/Quebec/11106/2006|2006.633:0.0001695131195):0.0001721894501,((H5N2_Avian_CY036041_A/Muscovy_duck/New_York/62095-1/2006|2006.367:0.0002101318408,H5N2_Avian_GQ117136_A/chicken/New_York/439235/2006|2006.500:0.0002296130648):0.0003268707043,H5N2_Avian_GQ117144_A/duck/New_York/445743/2006|2006.500:0.0005562718245):0.00159517668):0.0004940782307,H7N9_Avian_CY024825_A/blue-winged_teal/Ohio/566/2006|2006.500:0.004400583276):0.0004000191496,((H12N5_Avian_CY021308_A/mallard/Maryland/1153/2005|2005.500:0.00148728465,H12N5_Avian_CY021300_A/mallard/Maryland/1135/2005|2005.500:0.000717271845):0.001463882994,H11N3_Avian_CY144594_A/blue-winged_teal/North_Carolina/NC674-362/2005|2005.759:0.00298185492):0.0005039653786):0.0004533585836,H3N8_Avian_CY021324_A/green-winged_teal/Ohio/1289/2005|2005.500:0.001310029995):0.002666861862,(H5N2_Avian_GQ923436_A/duck/Pennsylvania/446080-7/2006|2006.500:0.003591421657,H5N2_Avian_GQ923428_A/duck/Pennsylvania/446080-6/2006|2006.500:0.003062055952):0.002549042283):0.005085189897):0.001657231542,(((((H1N1_Avian_FJ357060_A/blue_winged_teal/TX/27/2002|2002.500:-1.263561474e-16,H1N1_Avian_FJ357068_A/blue_winged_teal/TX/43/2002|2002.500:1.263561474e-16):0.001859824089,H1N1_Swine_AY619954_A/swine/Saskatchewan/18789/02|2002.500:0.007036853315):0.001478670241,((H1N9_Avian_CY137396_A/ruddy_turnstone/Delaware_Bay/93/2002|2002.384:0.000491692558,H1N1_Avian_CY137353_A/shorebird/Delaware_Bay/50/2002|2002.381:-5.279538209e-05):2.640534477e-05,H1N9_Avian_CY144436_A/ruddy_turnstone/New_Jersey/650663/2002|2002.362:-2.640534477e-05):0.00436283496):0.001239078758,(((H6N8_Avian_CY127733_A/shorebird/Delaware_Bay/13/2004|2004.367:2.459141089e-16,H6N8_Avian_CY004289_A/shorebird/DE/12/2004|2004.367:-2.459141089e-16):0.002398095008,H6N8_Avian_CY127741_A/shorebird/Delaware_Bay/65/2004|2004.373:0.0002443769034):0.004973403289,(H2N9_Avian_CY140835_A/mallard/Minnesota/AI09-3353/2009|2009.688:4.375936787e-17,H11N9_Avian_CY140827_A/mallard/Minnesota/AI09-3302/2009|2009.688:-4.375936787e-17):0.008140077329):0.002824510493):0.001304151346,(H1N1_Avian_CY139656_A/northern_pintail/Texas/421716/2001|2001.115:0.002357191117,H1N9_Avian_CY137312_A/shorebird/Delaware_Bay/39/2002|2002.381:0.004757442791):0.0004664881429):0.003878862041):0.003401203108,(((((H2N3_Avian_CY139960_A/mallard/Minnesota/AI06-1029/2006|2006.500:0.004360480438,H1N1_Avian_KX714455_A/American_green-winged_teal/Alaska/137930/2009|2009.712:0.003225750404):0.000815784501,H3N8_Avian_CY093606_A/mallard/California/6471/2008|2008.836:0.003633809111):0.0009769237549,H12N5_Avian_CY097645_A/northern_pintail/Missouri/319/2009|2009.929:0.008056522421):0.007364551481,(H10N8_Avian_CY078466_A/mallard/Interior_Alaska/6MP0758/2006|2006.600:0.001784180965,H4N6_Avian_CY078450_A/mallard/Interior_Alaska/6MP0745/2006|2006.600:0.002641131509):0.01061217743):0.0007116002341,H4N6_Avian_CY102958_A/mallard/Alberta/66/2005|2005.567:0.01116646673):0.006759648139):0.006330508914):0.001901081194,(((((((((((((((((((H3N2_Avian_CY145758_A/mallard/New_Jersey/Sg-00888/2008|2008.726:0.0005276334082,H3N2_Avian_CY145774_A/mallard/New_Jersey/Sg-00893/2008|2008.726:-8.8376234e-05):0.00135966964,(H3N2_Avian_CY129220_A/American_black_duck/New_Brunswick/02651/2007|2007.729:6.358324257e-17,H3N2_Avian_CY129069_A/American_black_duck/New_Brunswick/02650/2007|2007.729:-6.358324257e-17):0.001734002671):0.0003735130281,(H7N3_Avian_KU290203_A/mute_swan/Rhode_Island/A00325117/2008|2008.595:-5.153346225e-05,H7N3_Avian_KU290187_A/mute_swan/Rhode_Island/A00325114/2008|2008.595:0.0004904306381):0.0050006625):0.0004975301054,H12N9_Avian_CY202995_A/mallard/Maryland/07OS1544/2007|2007.658:0.001263852694):0.0003516475303,(H3N6_Avian_CY047703_A/American_black_duck/New_Brunswick/25182/2007|2007.721:0.002300967746,H11N2_Avian_CY145750_A/mallard/New_Jersey/Sg-00884/2008|2008.723:0.002118666774):9.767453272e-05):0.0003819274556,H3N6_Avian_CY125605_A/blue-winged_teal/New_Brunswick/03757/2009|2009.701:0.002049885481):0.0008143053596,((((H3N7_Avian_CY038163_A/ruddy_turnstone/New_Jersey/Sg-00522/2008|2008.386:-1.779742219e-16,H3N2_Avian_CY145200_A/ruddy_turnstone/New_Jersey/Sg-00520/2008|2008.389:1.779742219e-16):1.238418712e-16,H10N2_Avian_CY042565_A/ruddy_turnstone/New_Jersey/Sg-00548/2008|2008.414:-1.238418712e-16):6.217368227e-05,((H3N2_Avian_CY103466_A/shorebird/Delaware_Bay/485/2008|2008.373:0.0004944447886,H3N2_Avian_CY145500_A/ruddy_turnstone/Delaware/Sg-00469/2008|2008.384:-5.554761277e-05):2.779205277e-05,H3N2_Avian_CY038158_A/ruddy_turnstone/New_Jersey/Sg-00518/2008|2008.403:-2.779205277e-05):0.0003771646679):0.004297400559,H6N2_Avian_CY127838_A/shorebird/Delaware_Bay/604/2008|2008.375:0.004637194271):0.0008135834873):0.0003254022412,((H6N1_Avian_CY140859_A/American_green-winged_teal/Minnesota/AI09-3589/2009|2009.696:0.003611956281,H7N2_Avian_KU289974_A/bufflehead/Virginia/A00120022/2008|2008.937:0.003938188867):0.000579272056,H5N2_Avian_CY079459_A/American_black_duck/Illinois/08OS2688/2008|2008.816:0.002078041659):0.001748167239):0.0008771496104,H4N6_Avian_CY190714_A/mallard/Maryland/08OS3079/2008|2008.978:0.006652576992):0.002465591371,((((((((H1N1_Avian_CY133092_A/American_green-winged_teal/Wisconsin/10OS2847/2010|2010.751:0.001894242296,H1N2_Avian_CY097202_A/American_green-winged_teal/Illinois/3054/2009|2009.792:0.0007613017391):0.001007576001,(H4N6_Avian_CY138519_A/blue-winged_teal/Nova_Scotia/01009/2010|2010.718:0.0001234372366,H4N6_Avian_CY138511_A/blue-winged_teal/Nova_Scotia/01008/2010|2010.718:0.00119595408):0.003014792618):0.0006135630736,H1N1_Avian_KF424151_A/mallard/Ohio/4809-9/2008|2008.901:0.002945993308):0.000630870599,H1N1_Avian_CY097509_A/American_green-winged_teal/Wisconsin/2743/2009|2009.792:0.003369396828):0.0009697271477,H3N8_Avian_CY138311_A/blue-winged_teal/New_Brunswick/00285/2010|2010.701:0.005076820063):0.0008098017842,(H4N2_Avian_CY205894_A/blue-winged_teal/Texas/AI11-3181/2011|2011.707:-8.379490853e-17,H4N2_Avian_CY205928_A/blue-winged_teal/Texas/AI11-3249/2011|2011.707:8.379490853e-17):0.003708689562):0.001277301507,H7N4_Avian_KU290107_A/mallard/New_York/A00723400/2009|2009.945:0.00397031034):0.004055147966,((((((H4N6_Avian_CY021356_A/green-winged_teal/Ohio/1292/2005|2005.500:0.00082418942,H11N2_Avian_CY021172_A/green-winged_teal/Ohio/1747/2005|2005.500:0.002704761998):0.0002433241956,H3N8_Avian_CY021348_A/mallard/Ohio/1801/2005|2005.500:0.002412713829):0.0001249590405,H5N2_Avian_GQ923252_A/mallard/Michigan/466547-5/2006|2006.500:0.002978115195):0.0003000550778,H3N3_Avian_CY045278_A/mallard/Quebec/16485/2005|2005.630:0.002141580243):0.0006594161822,(H6N5_Avian_CY203692_A/mallard/Maryland/06OS501/2006|2006.510:-8.94128333e-05,H6N5_Avian_CY203676_A/mallard/Maryland/06OS487/2006|2006.510:0.0005286700075):0.008364076083):0.0007039337665,(H5N1_Avian_CY053332_A/wood_duck/Ohio/623/2004|2004.500:-9.41319594e-05,H5N1_Avian_GU186792_A/wild_duck/Ohio/623/2004|2004.500:0.0005333891336):0.005178665407):0.0004360038563):0.0008457757544):0.000220824417,H5N1_Avian_GU186538_A/mallard/PA/454069-9/2006|2006.500:0.004672301455):0.000755076893,(((H1N1_Avian_CY137649_A/shorebird/Delaware_Bay/558/2006|2006.389:-1.687749966e-17,H1N1_Avian_CY043911_A/shorebird/Delaware/246/2006|2006.386:1.687749966e-17):0.0005336350163,H1N1_Avian_CY077141_A/shorebird/Delaware/350/2006|2006.389:0.0007857563):0.00381423745,(H3N6_Avian_CY022724_A/mallard/Ohio/1717/2005|2005.500:-1.880534158e-16,H3N6_Avian_CY081323_A/blue-winged_teal/Ohio/1714/2005|2005.500:1.880534158e-16):0.003759865302):0.001560955346):0.0002351258898,((((((((H1N5_Avian_CY042524_A/ruddy_turnstone/New_Jersey/Sg-00532/2008|2008.422:0.0008959238987,H10N7_Avian_CY144932_A/ruddy_turnstone/Delaware/Sg-00472/2008|2008.384:0.0004234674177):0.0001004610279,H10N7_Avian_CY145103_A/ruddy_turnstone/New_Jersey/Sg-00504/2008|2008.375:-0.0001011237043):5.059594683e-05,H10N7_Avian_CY137745_A/shorebird/Delaware_Bay/586/2008|2008.375:-5.059594683e-05):2.530963296e-05,H10N7_Avian_CY144916_A/ruddy_turnstone/Delaware/Sg-00468/2008|2008.384:-2.530963296e-05):8.818150535e-05,(H11N9_Avian_KT932368_A/ruddy_turnstone/Ilha_de_Canelas/A17/2008|2008.899:0.001991110727,H11N9_Avian_KT932362_A/ruddy_turnstone/Ilha_de_Canelas/A08/2008|2008.899:0.002429706165):0.00256623953):0.0004492413583,H10N7_Avian_CY136541_A/shorebird/Delaware_Bay/369/2008|2008.373:-6.764738321e-06):3.383257388e-06,H4N6_Avian_CY145344_A/ruddy_turnstone/Delaware/Sg-00541/2008|2008.411:-3.383257388e-06):0.000634733013,H10N7_Avian_CY145256_A/ruddy_turnstone/New_Jersey/Sg-00528/2008|2008.403:0.0004656206668):0.01087636226):0.001673663837,(((H10N7_Avian_CY205669_A/blue-winged_teal/Texas/AI10-3828/2010|2010.712:0.002559372128,H10N7_Avian_CY133407_A/northern_shoveler/Missouri/10OS4718/2010|2010.945:0.001893569096):0.002258744516,H10N7_Avian_CY167174_A/mallard/Arkansas/12OS184/2012|2012.038:0.005369839355):0.002161777447,H10N7_Avian_KX013072_A/mallard/Missouri/13OS6556/2013|2013.904:0.01319836721):0.006581015112):0.001083450125,((((((((((((((((((H6N8_Avian_CY127814_A/shorebird/Delaware_Bay/340/2008|2008.373:0.0006171637137,H6N8_Avian_CY145508_A/ruddy_turnstone/New_Jersey/Sg-00471/2008|2008.362:0.0002616450755):0.0001713998823,H6N8_Avian_CY144980_A/ruddy_turnstone/New_Jersey/Sg-00482/2008|2008.353:0.001149717992):0.0007128541255,(H11N2_Avian_CY145726_A/ruddy_turnstone/New_Jersey/Sg-00567/2008|2008.422:0.000364936168,H6N8_Avian_CY127822_A/shorebird/Delaware_Bay/375/2008|2008.373:0.001839620327):0.0006184690515):0.0005095886774,H10N8_Avian_CY137729_A/shorebird/Delaware_Bay/379/2008|2008.373:0.0003721937753):0.002649359706,H6N1_Avian_CY144762_A/ruddy_turnstone/New_Jersey/AI07-296/2007|2007.567:0.001342527634):0.0003391247177,((H5N1_Avian_CY077117_A/ruddy_turnstone/Delaware/103/2007|2007.386:0.0005296033713,H5N1_Avian_CY144754_A/ruddy_turnstone/New_Jersey/AI07-699/2007|2007.605:-9.034619706e-05):0.0002578473205,H9N1_Avian_CY077181_A/shorebird/Delaware/554/2007|2007.392:0.001062872352):0.0001058317402):0.0002723110682,H5N1_Avian_CY144746_A/ruddy_turnstone/New_Jersey/AI07-69/2007|2007.564:0.0001667556839):0.0003261586297,H5N1_Avian_CY043935_A/shorebird/Delaware/472/2007|2007.392:0.0009953935777):0.0003235743096,H5N1_Avian_GU186524_A/ruddy_turnstone/DE/509531/2007|2007.500:0.001877739037):0.001827114377,(H3N2_Avian_CY140590_A/mallard/Minnesota/Sg-01040/2008|2008.701:0.0008225580073,H12N5_Avian_CY097653_A/mallard/Ohio/1688/2009|2009.605:0.003603464144):0.00176497448):0.0003168608621,((H5N9_Avian_CY089522_A/mallard/Maryland/792/2007|2007.500:-8.652143211e-05,H5N9_Avian_CY203756_A/mallard/Maryland/07OS1217/2007|2007.545:0.001407395283):0.0002033516571,H5N1_Avian_CY053884_A/mallard/Maryland/802/2007|2007.500:0.001118891198):0.0005060622138):0.0005191978552,H3N6_Avian_CY053868_A/mallard/Ohio/1506/2006|2006.500:0.0003858834717):0.0005713438538,H5N2_Avian_KC790042_A/mallard/QC/2323-25/2006|2006.690:0.002987049939):0.0007623343075,((H7N3_Avian_CY129341_A/American_black_duck/New_Brunswick/02490/2007|2007.710:-1.434715267e-17,H7N3_Avian_CY128721_A/American_black_duck/New_Brunswick/02493/2007|2007.710:1.434715267e-17):0.002496833702,(H10N7_Avian_CY129373_A/mallard/New_Brunswick/04394/2007|2007.674:0.002352548965,H10N7_Avian_CY129244_A/American_black_duck/New_Brunswick/04395/2007|2007.674:0.001184016885):0.002857919811):0.00370185466):0.0005470141975,((H3N8_Avian_CY047615_A/mallard/Quebec/11082/2006|2006.630:0.002631401813,H4N6_Avian_CY045318_A/American_black_duck/New_Brunswick/19502/2006|2006.712:0.005395721756):0.001244546798,(H3N6_Avian_CY203708_A/mallard/Maryland/06OS1207/2006|2006.597:-0.000167409918,H3N6_Avian_CY028699_A/mallard/Maryland/1235/2006|2006.500:0.001046218707):0.004149737481):0.0004541098541):0.00113424874,(H2N2_Avian_CY190346_A/mallard/Maryland/06OS2460/2006|2006.953:0.005062949547,H5N2_Avian_GQ923372_A/waterfowl/Colorado/476466/2007|2007.500:0.001596555211):0.0007097670577):0.001757947262,(H1N9_Avian_CY146431_A/ruddy_turnstone/New_Jersey/AI09-1381/2009|2009.408:0.0005324284456,H1N9_Avian_CY137921_A/shorebird/Delaware_Bay/351/2009|2009.381:-9.317127141e-05):0.01411291821):0.004218763908,((((((((H1N1_Avian_CY203612_A/mallard/Maryland/05OS1244/2005|2005.647:0.001027886614,H3N8_Avian_CY081315_A/mallard/Maryland/1127/2005|2005.485:-0.0001489619533):7.452033451e-05,H1N1_Avian_CY095235_A/Muscovy_duck/New_York/97382-2/2005|2005.611:-7.452033451e-05):0.001907492205,(H11N9_Avian_CY045302_A/mallard/Quebec/11111/2006|2006.633:0.003057734977,H11N9_Avian_CY021252_A/american_black_duck/Ohio/1823/2005|2005.500:0.0009243402769):0.00255126555):0.00023944639,(H11N9_Avian_CY021476_A/mallard/Maryland/1124/2005|2005.500:0.0005325589949,H11N9_Avian_CY081307_A/mallard/Maryland/1111/2005|2005.485:-9.330182065e-05):0.004237364403):0.0003285930476,H7N6_Avian_GU186481_A/Northern_shoveler/NC/6412-052/2005|2005.500:0.001646309116):0.0002199535416,((H3N8_Avian_CY129349_A/American_black_duck/New_Brunswick/02749/2007|2007.674:8.164811672e-17,H3N8_Avian_CY125540_A/American_wigeon/New_Brunswick/04488/2007|2007.674:-8.164811672e-17):0.002807310336,H7N3_Avian_EU500849_A/American_black_duck/NB/2538/2007|2007.500:0.00340521361):0.002048531141):0.0008923044294,H10N4_Avian_CY190306_A/mallard/Maryland/06OS194/2006|2006.055:0.002775309781):0.001263104783,H5N1_Avian_EF392844_A/mallard/ON/499/2005|2005.500:0.00942582778):0.0005782227894):0.003084359794):0.001548796946,((((((((((((((H3N8_Avian_CY102915_A/shorebird/Delaware_Bay/435/2005|2005.384:0.0009045174964,H11N8_Avian_CY144626_A/ruddy_turnstone/New_Jersey/1321411/2005|2005.397:0.0004139890421):0.0001056010085,H3N8_Avian_CY144658_A/ruddy_turnstone/New_Jersey/1321430/2005|2005.386:-0.0001058389433):5.299809391e-05,H3N6_Avian_CY102880_A/shorebird/Delaware_Bay/179/2005|2005.378:-5.299809391e-05):9.460307886e-05,(((H3N6_Avian_CY144642_A/ruddy_turnstone/New_Jersey/1321394/2005|2005.386:0.0005235675758,H11N6_Avian_CY144610_A/ruddy_turnstone/New_Jersey/1321416/2005|2005.397:-8.431040153e-05):4.216597388e-05,H3N6_Avian_CY102840_A/shorebird/Delaware_Bay/148/2005|2005.378:-4.216597388e-05):2.108837625e-05,H11N6_Avian_CY144602_A/ruddy_turnstone/New_Jersey/AI05-1058/2005|2005.373:-2.108837625e-05):0.0007849030494):9.871593357e-05,(((H3N6_Avian_EU871851_A/ruddy_turnstone/NJ/335/2005|2005.500:0.001368719875,H3N6_Avian_EU871859_A/ruddy_turnstone/NJ/357/2005|2005.500:0.0003900122807):0.0002486702243,H3N8_Avian_CY102864_A/shorebird/Delaware_Bay/167/2005|2005.378:0.0006313768344):0.0002922648687,(H3N8_Avian_GU186473_A/laughing_gull/NJ/768/2005|2005.500:-1.509498983e-16,H3N8_Avian_CY144650_A/ruddy_turnstone/New_Jersey/1321415/2005|2005.397:1.509498983e-16):0.0001470514792):0.001227379854):0.0003714779567,H3N6_Avian_CY144634_A/ruddy_turnstone/New_Jersey/AI05-1094/2005|2005.373:0.001397220674):0.0005956154386,((((H7N3_Avian_CY041321_A/ruddy_turnstone/Delaware_Bay/279/2006|2006.386:-6.030492135e-17,H7N3_Avian_CY144778_A/ruddy_turnstone/Delaware/AI06-778/2006|2006.386:6.030492135e-17):0.0009991411848,H7N3_Avian_CY144698_A/ruddy_turnstone/New_Jersey/AI06-179/2006|2006.373:-0.0001193014835):0.007074771738,H7N2_Avian_GQ257388_A/ruddy_turnstone/New_Jersey/563/2006|2006.500:0.005038755988):0.0004223795698,(((H9N2_Avian_CY043919_A/shorebird/Delaware/249/2006|2006.386:0.000418160455,H9N2_Avian_CY144706_A/ruddy_turnstone/New_Jersey/AI06-539/2006|2006.392:0.0004606483343):0.0003246281985,H9N2_Avian_CY103006_A/sanderling/Delaware_Bay/449/2006|2006.389:0.000999122449):0.002777416135,H6N2_Avian_CY077133_A/ruddy_turnstone/Delaware/293/2006|2006.386:0.003449710385):0.001407930168):0.0002621552907):0.0007375457852,H9N1_Avian_CY144770_A/ruddy_turnstone/New_Jersey/AI07-72/2007|2007.181:0.01254004808):0.002286891595,H6N8_Avian_CY041289_A/shorebird/Delaware/133/2006|2006.386:0.008665734663):0.004474879315,(H6N8_Avian_CY144498_A/ruddy_turnstone/New_Jersey/AI03-650/2003|2003.384:0.0009467962683,H6N8_Avian_CY144506_A/ruddy_turnstone/Delaware/AI03-629/2003|2003.392:0.0003725914875):0.0008967238516):0.005988558059,H2N1_Avian_FJ686721_A/mallard/Ohio/362/2003|2003.500:0.006090885905):0.0005756044266,((((((H5N9_Avian_KC790082_A/duck/AB/329/2006|2006.712:0.006438301403,H5N9_Avian_CY056275_A/mallard/California/39/2005|2005.633:0.002496433628):0.002506433011,H5N2_Avian_GQ923476_A/mallard/Idaho/455398-2/2006|2006.500:0.005611688227):0.004442189173,H3N1_Avian_CY102791_A/mallard/Alberta/192/2004|2004.614:0.006467760575):0.001402284191,(H3N2_Avian_CY203596_A/mallard/Maryland/05OS702/2005|2005.493:0.00112140599,H3N2_Avian_CY024817_A/mallard/Maryland/708/2005|2005.500:0.001963635482):0.007546658828):0.00125496979,(H4N8_Avian_EU880827_A/turkey/CA/358533/2005|2005.500:0.007701252326,H3N6_Avian_CY102759_A/pintail/Alberta/166/2003|2003.586:0.001259470636):0.004391606955):0.001220556537,H6N5_Avian_CY004281_A/mallard/Alberta/154/2003|2003.586:0.004766487432):0.0002211923093):0.0006448374097,((H7N4_Avian_CY203628_A/mallard/Maryland/06OS101/2006|2006.041:0.0006931607517,H7N3_Avian_CY021644_A/mallard/Delaware/418/2005|2005.953:0.001068144452):0.001674504795,H5N2_Avian_CY028242_A/mallard/Maryland/182/2006|2006.500:0.003671272372):0.007200753055):0.0008268517208,H4N6_Avian_CY021244_A/green-winged_teal/Ohio/1324/2005|2005.500:0.01072694429):0.0005792930554):0.003078751633,((((((((((H14N6_Avian_CY133273_A/mallard/Wisconsin/10OS3941/2010|2010.879:0.00645611953,H5N2_Avian_CY094164_A/mallard/California/8035/2008|2008.795:0.003875374736):0.001100032715,(H8N4_Avian_CY079387_A/northern_pintail/Interior_Alaska/8BM2046R1/2008|2008.603:0.001698979608,H11N9_Avian_CY093678_A/mallard/California/10125/2008|2008.948:0.005429969717):0.001192124854):0.001155634824,(H1N1_Avian_CY076140_A/mallard/California/20385-004/2007|2007.592:-4.990642569e-17,H1N1_Avian_CY076132_A/mallard/California/20385-002/2007|2007.592:4.990642569e-17):0.001950662398):0.0006852351127,(((H11N9_Avian_CY094116_A/mallard/California/6517/2008|2008.844:0.002038219099,H1N1_Avian_CY094556_A/mallard/California/6768/2009|2009.814:0.005056105509):0.0008887820612,H4N6_Avian_CY094140_A/mallard/California/6772/2008|2008.871:0.001324533526):0.0004906715704,H6N2_Avian_CY093598_A/mallard/California/6469/2008|2008.836:0.002849694987):0.001088278881):0.001092484822,((H3N1_Avian_CY130484_A/northern_pintail/Interior_Alaska/10BM00849R2/2010|2010.389:-4.537792884e-17,H3N1_Avian_CY136170_A/mallard/Interior_Alaska/9BM8465R0/2009|2009.500:4.537792884e-17):-7.565001179e-18,H3N1_Avian_CY136286_A/northern_pintail/Interior_Alaska/9BM10146R0/2009|2009.500:7.565001179e-18):0.007417511954):0.0003708590801,H5N2_Avian_CY120594_A/mallard/California/2396/2010|2010.827:0.006596804786):0.001258256383,(H6N1_Avian_CY098227_A/aquatic_bird/Korea/CN20/2009|2009.871:0.009319763176,H10N3_Avian_CY141048_A/northern_shoveler/Arkansas/AI09-6012/2009|2009.940:0.006008095209):0.004777986506):0.002189493459,(H6N5_Avian_CY032701_A/American_wigeon/California/HKWF371/2007|2007.764:0.001325802726,H6N5_Avian_CY094436_A/American_wigeon/California/HKWF541C/2007|2007.841:0.00132022397):0.004009431636):0.001082482693,(((((H11N3_Avian_CY076332_A/mallard/Washington/44256-522/2006|2006.852:0.0004199736232,H3N8_Avian_CY102807_A/mallard/Alberta/241/2004|2004.619:0.0004610481923):0.0003841464788,(H1N9_Avian_CY053804_A/northern_shoveler/California/K168/2005|2005.866:0.002417237032,H6N2_Avian_CY045350_A/northern_shoveler/California/K138/2005|2005.847:0.001566600893):0.0005009327341):0.0005911648877,H4N6_Avian_CY045342_A/mallard/California/GL30/2005|2005.633:0.006589521351):0.0003658709885,H12N5_Avian_CY077197_A/mallard/Alberta/234/2007|2007.586:0.003424149787):0.0009862676064,H3N8_Avian_CY047535_A/northern_pintail/Alberta/11701/2005|2005.592:0.001113393725):0.00169487646):0.002301682011,(((((((H10N4_Avian_CY190338_A/mallard/Maryland/06OS2409/2006|2006.995:0.001588851299,H8N4_Avian_CY128901_A/American_black_duck/Nova_Scotia/02043/2007|2007.600:0.003279251125):0.0004355059008,(H7N3_Avian_CY036798_A/ruddy_turnstone/Delaware_Bay/123/2007|2007.386:-4.818600073e-17,H7N3_Avian_CY036790_A/ruddy_turnstone/Delaware_Bay/121/2007|2007.386:4.818600073e-17):0.001336284316):0.001473373497,(H3N8_Avian_CY145766_A/mallard/New_Jersey/Sg-00892/2008|2008.718:0,H3N8_Avian_CY145782_A/mallard/New_Jersey/Sg-00895/2008|2008.718:0):0.00501022633):0.003174360602,H5N3_Avian_CY047559_A/mallard/Quebec/16334/2005|2005.630:0.003114694871):0.001123198968,((((H4N6_Avian_CY128941_A/American_black_duck/Prince_Edward_Island/02684/2007|2007.633:0.0004444895246,H4N6_Avian_CY129133_A/American_black_duck/New_Brunswick/02726/2007|2007.715:0.0004343192646):1.528558219e-05,H4N6_Avian_CY128811_A/mallard/Nova_Scotia/02238/2007|2007.500:0.0004246342685):8.243131454e-05,H4N6_Avian_CY128819_A/mallard/Nova_Scotia/02446/2007|2007.655:-8.276265277e-05):0.0006807165462,(H10N7_Avian_CY190634_A/mallard/Maryland/07OS73/2007|2007.052:1.137518388e-16,H10N7_Avian_CY190610_A/mallard/Maryland/07OS56/2007|2007.052:-1.137518388e-16):0.002853263833):0.003697869198):0.002375385306,((((((H3N8_Avian_CY203620_A/mallard/Maryland/05OS1508/2005|2005.707:0.00351336846,H5N1_Avian_GU186530_A/mute_swan/MI/451072-2/2006|2006.500:0.006744610813):0.0005251495598,H12N5_Avian_CY077173_A/mallard/Alberta/224/2006|2006.603:0.007136208286):0.0003794529276,H6N2_Avian_CY127798_A/ruddy_turnstone/Delaware_Bay/173/2007|2007.389:0.01615469832):0.001112882716,H2N3_Avian_CY117396_A/mallard/Alberta/242/2004|2004.619:0.005341592037):0.0006859499286,H5N2_Avian_FJ686745_A/mallard/Maryland/897/2004|2004.500:0.006181180711):0.000359787598,((H12N8_Avian_CY203668_A/mallard/Maryland/06OS480/2006|2006.463:0.0009958806476,H5N2_Avian_CY203652_A/mallard/Maryland/06OS471/2006|2006.463:-0.0001174015937):0.0005397545309,H12N8_Avian_CY203644_A/mallard/Maryland/06OS444/2006|2006.463:0.000340117957):0.006654519353):0.001040219739):0.001812501619,(H7N3_Avian_KU289934_A/blue_winged_teal/Missouri/A00624484/2008|2008.685:-7.733798484e-17,H7N3_Avian_KU289926_A/blue_winged_teal/Missouri/A00624483/2008|2008.685:7.733798484e-17):0.01922615994):0.001294617206):0.002666914669):0.001936372003,((((((((((((((((((((((((H5N2_Avian_CY132468_A/mallard/Ohio/11OS2239/2011|2011.630:0.0002913947924,H4N1_Avian_CY132556_A/mallard/Ohio/11OS2095/2011|2011.630:0.001473610088):0.0001344781723,H6N1_Avian_CY132500_A/mallard/Ohio/11OS2240/2011|2011.630:-0.000136475231):6.830413663e-05,H1N1_Avian_CY166572_A/American_black_duck/Wisconsin/11OS3016/2011|2011.751:-6.830413663e-05):3.417237684e-05,H1N1_Avian_CY166540_A/American_green-winged_teal/Wisconsin/11OS3376/2011|2011.786:-3.417237684e-05):4.787037884e-05,H1N1_Avian_CY132228_A/mallard/Ohio/11OS1998/2011|2011.614:0.0003916812362):0.0001462523969,((H10N7_Avian_CY132180_A/mallard/Ohio/11OS2044/2011|2011.625:0.0002292732842,H1N1_Avian_CY132564_A/mallard/Ohio/11OS2120/2011|2011.614:0.0002096238917):0.000161442893,H4N6_Avian_CY132524_A/mallard/Ohio/11OS2085/2011|2011.627:0.001159475878):0.0002947106177):0.0002006546678,H3N1_Avian_CY132292_A/mallard/Ohio/11OS2142/2011|2011.619:0.001123831458):0.0003155342476,H10N7_Avian_CY166225_A/mallard/Wisconsin/11OS3578/2011|2011.827:0.0027826207):0.001043954205,(((H11N2_Avian_CY133520_A/mallard/Illinois/10OS4179/2010|2010.910:0.003648194114,H1N2_Avian_CY133297_A/mallard/Mississippi/10OS4593/2010|2010.942:0.002123110841):0.0001963568115,(H11N9_Avian_KR870234_A/duck/Pennsylvania/02099/2012|2012.085:-0.0002627363366,H4N2_Avian_CY133439_A/mallard/Iowa/10OS2685/2010|2010.789:0.002467292832):0.0002497054633):0.0004228352,H7N9_Avian_CY133656_A/northern_shoverl/Mississippi/11OS145/2011|2011.019:0.00223849274):0.0002953771815):0.0001785235447,H1N1_Avian_CY133692_A/American_green-winged_teal/Mississippi/11OS256/2011|2011.038:0.002482175911):0.0003236213323,H11N2_Avian_CY133012_A/gadwall/Illinois/10OS3384/2010|2010.827:0.003197981777):0.0003035540974,(((H3N3_Avian_KY644479_A/blue-winged_teal/Guatemala/CIP049H109-14/2012|2012.874:0.001025549999,H14N3_Avian_KY644391_A/blue-winged_teal/Guatemala/CIP049H110-31/2012|2012.910:0.001620476697):0.001028840058,H5N3_Avian_KY644325_A/blue-winged_teal/Guatemala/CIP049H113-53/2013|2013.025:0.001623999487):0.002771686672,H2N3_Avian_KJ568182_A/blue-winged_teal/Ohio/13OS2104/2013|2013.723:0.005996663736):0.003175188603):0.0001069636475,((H12N5_Avian_CY140787_A/mallard/Minnesota/AI09-3066/2009|2009.682:0.002052926633,H6N1_Avian_CY140760_A/blue-winged_Teal/North_Dakota/AI09-2912/2009|2009.668:0.001038595396):0.0005795322356,H7N1_Avian_KF298398_A/mallard/Minnesota/AI09-1714/2009|2009.564:0.001189653091):0.0001726472073):0.0002457755432,(H4N6_Avian_CY205807_A/green-winged_teal/Louisiana/AI11-2929/2011|2011.693:0.003189585383,H9N2_Avian_CY157541_A/mallard/California/3370/2012|2012.644:0.006635350221):0.0007535514507):0.0002105325463,(H4N6_Avian_CY205701_A/blue-winged_teal/Texas/AI10-4161/2010|2010.696:0.002909561352,H6N1_Avian_KX351689_A/gadwall/California/COL039/2014|2014.795:0.0128817162):0.0001081378609):0.0002289969123,(H1N1_Avian_CY134326_A/green-winged_teal/California/2940/2011|2011.921:0.002575755796,H9N2_Avian_CY157525_A/northern_pintail/California/2789/2011|2011.825:0.003646953867):0.001335782255):0.0001326890614,H6N2_Avian_CY166938_A/mallard/Missouri/11OS6301/2011|2011.951:0.007412990058):0.0006983956259,(H11N9_Avian_CY186787_A/mallard/Missouri/12OS5759/2012|2012.940:0.007349158357,H2N3_Avian_CY186996_A/northern_shoveler/Ohio/12OS5647/2012|2012.858:0.007515498262):0.002867274826):0.0005222606425,(H7N3_Avian_CY187044_A/northern_shoveler/Ohio/12OS5539/2012|2012.877:-2.428168255e-17,H7N3_Avian_CY187036_A/American_green-winged_teal/Ohio/12OS5538/2012|2012.877:2.428168255e-17):0.01151522039):0.0004313872826,((H11N9_Avian_CY166751_A/northern_shoveler/Mississippi/11OS5812/2011|2011.934:8.808381022e-17,H11N9_Avian_CY167207_A/northern_shoveler/Mississippi/12OS346/2012|2012.044:-8.808381022e-17):0.004997023239,H5N3_Avian_CY166305_A/mallard/Illinois/11OS5576/2011|2011.863:0.00990234064):0.0001489846199):0.0004279106978,(((((H14N3_Avian_KX960399_A/blue-winged_teal/Guatemala/CIP049H108-11/2012|2012.855:0.002570685491,H14N3_Avian_KY644499_A/blue-winged_teal/Guatemala/CIP049H113-07/2013|2013.025:0.0005262245836):0.001100187585,(H14N4_Avian_KY644373_A/blue-winged_teal/Guatemala/CIP049H113-08/2013|2013.025:-5.332441464e-05,H14N4_Avian_KY644354_A/blue-winged_teal/Guatemala/CIP049H113-76/2013|2013.025:0.0004925815889):0.002452323409):0.002058247375,H11N9_Avian_CY167223_A/mallard/Mississippi/12OS361/2012|2012.044:0.003076379823):0.001423180423,H7N3_Avian_KJ568342_A/blue-winged_teal/Iowa/13OS2316/2013|2013.721:0.005325259698):0.003135697581,(H11N3_Avian_CY186747_A/blue-winged_teal/Illinois/12OS2951/2012|2012.685:0.005562125769,H4N2_Avian_CY166385_A/mallard/Illinois/11OS4311/2011|2011.863:0.004258588525):0.0005101926579):0.001650693318):0.001771655934,(((((((H7N3_Avian_KU289761_A/American_green_winged_teal/Arizona/A00115995/2009|2009.005:0.001111796317,H11N3_Avian_KY575177_A/green_winged_teal/Mexico-Sonora/701/2008|2008.948:0.0002075914387):0.0001353219771,H7N3_Avian_KU289865_A/American_green_winged_teal/Utah/A00614935/2009|2009.038:0.002070142069):0.0001293313446,H7N3_Avian_KU289753_A/American_green_winged_teal/Arizona/A00115994/2009|2009.005:0.0003104553783):0.001018280197,(H7N3_Avian_CY094468_A/green-winged_teal/California/11275/2008|2008.948:0.000806317997,H7N3_Avian_CY094580_A/green-winged_teal/California/1841/2009|2009.047:0.0009553113009):0.0003095006933):0.0004407775754,(H10N5_Avian_CY146455_A/mallard/Minnesota/AI09-1851/2009|2009.570:-1.301290224e-16,H10N5_Avian_CY146463_A/mallard/Minnesota/AI09-1864/2009|2009.570:1.301290224e-16):0.00310617884):0.001239703278,(H7N5_Avian_CY120562_A/mallard/California/1390/2010|2010.589:0.005034265284,H11N9_Avian_CY097100_A/mallard/Missouri/350/2009|2009.929:0.002525600863):0.004677354317):0.0007096281546,(((((H4N3_Avian_KX960414_A/blue-winged_teal/Guatemala/CIP049H103-30/2011|2011.899:4.446847698e-17,H4N3_Avian_KY644254_A/blue-winged_teal/Guatemala/CIP049H103-37/2011|2011.899:-4.446847698e-17):0.002602277594,H11N3_Avian_KY644406_A/northern_shoveler/Guatemala/CIP049H104-69/2011|2011.915:0.005865305694):0.0004041838255,H6N2_Avian_CY166265_A/northern_pintail/Wisconsin/11OS4111/2011|2011.789:0.00225354745):0.004936727653,H7N3_Avian_KU290070_A/mallard/Montana/A00750842/2009|2009.707:0.001324465951):0.001371837515,(H6N4_Avian_CY120578_A/mallard/California/1492/2010|2010.605:0.001139652246,H11N9_Avian_CY134414_A/cinnamon_teal/California/225/2011|2011.041:0.002838735686):0.004025901736):0.002616072517):0.0007022172268):0.001496332795,H10N7_Avian_CY187068_A/redhead/Ohio/13OS0507/2013|2013.110:0.008074194418):0.007810904058,(((((((((((((H11N9_Avian_CY146504_A/mallard/New_Jersey/AI09-5361/2009|2009.740:0.0005191348769,H4N9_Avian_CY146528_A/mallard/New_Jersey/AI09-6426/2009|2009.740:-7.958326187e-05):3.987737671e-05,H11N9_Avian_CY146488_A/mallard/New_Jersey/AI09-5122/2009|2009.740:-3.987737671e-05):0.002618055127,H3N8_Avian_CY097365_A/American_green-winged_teal/Wisconsin/2690/2009|2009.800:0.0004750830841):0.0003115553567,H2N3_Avian_CY141024_A/mallard/Arkansas/AI09-5761/2009|2009.942:0.004138613775):0.0004668354849,H11N9_Avian_CY097316_A/greater_scaup/Wisconsin/4234/2009|2009.929:0.003989203563):0.0005596742926,H11N9_Avian_CY133471_A/mallard/Iowa/10OS2752/2010|2010.792:0.001660751048):0.002711117382,(H7N3_Avian_CY204889_A/mallard/Maryland/09OS1150/2009|2009.578:0,H7N3_Avian_CY204905_A/mallard/Maryland/09OS1152/2009|2009.578:0):0.007890204655):0.001502385375,(((((H4N2_Avian_CY133265_A/mallard/Wisconsin/10OS3067/2010|2010.753:0.0003528565976,H9N2_Avian_CY133380_A/mallard/Missouri/10OS4670/2010|2010.945:0.003178922289):0.0004793023455,H4N2_Avian_CY133249_A/mallard/Wisconsin/10OS3051/2010|2010.753:0.001738442631):0.0007210409412,H11N9_Avian_CY133052_A/mallard/Wisconsin/10OS4193/2010|2010.912:0.005083929365):0.0007712405794,(H11N9_Avian_CY141150_A/mallard/Minnesota/AI10-2762/2010|2010.666:0.0006904259605,H7N3_Avian_CY185968_A/ruddy_turnstone/New_Jersey/AI11-2098/2011|2011.392:0.003734886514):0.001266133928):0.0004413914216,H11N9_Avian_CY166273_A/mallard/Wisconsin/11OS4115/2011|2011.789:0.003106713636):0.003174143918):0.0006756933209,H12N2_Avian_CY190026_A/blue-winged_teal/Maryland/06MD462/2006|2006.784:0.002202266042):0.00110808923,(((H10N8_Avian_CY190730_A/mallard/Maryland/08OS3097/2008|2008.978:0.005081787169,H4N6_Avian_CY140902_A/mallard/Minnesota/AI09-3821/2009|2009.699:0.004735966817):0.005347389811,H5N1_Avian_GU186516_A/turkey/VA/505477-18/2007|2007.500:0.006488414101):0.0002611047007,H3N6_Avian_CY203748_A/mallard/Maryland/07OS882/2007|2007.485:0.002805994868):0.001089554833):0.0009377357864,((((((((((H3N6_Avian_CY139172_A/American_black_duck/New_Brunswick/00618/2010|2010.622:-0.0001658804567,H4N6_Avian_CY138905_A/American_black_duck/New_Brunswick/00470/2010|2010.611:0.001045720158):8.303578913e-05,H10N6_Avian_CY138940_A/American_black_duck/New_Brunswick/00477/2010|2010.611:-8.303578913e-05):4.152911865e-05,H4N6_Avian_CY139098_A/American_black_duck/New_Brunswick/00587/2010|2010.619:-4.152911865e-05):0.0002201800893,H3N6_Avian_CY139180_A/American_black_duck/New_Brunswick/00619/2010|2010.622:0.0006587127824):0.001559447725,(((H4N6_Avian_CY140803_A/blue-winged_Teal/North_Dakota/AI09-3131/2009|2009.671:0.001059839429,H4N6_Avian_CY140934_A/blue-winged_teal/Louisiana/AI09-4180/2009|2009.677:0.0007038409356):0.0003766796084,H3N9_Avian_CY140960_A/American_green-winged_teal/Texas/AI09-4396/2009|2009.715:0.001830764203):0.0005719375978,H4N6_Avian_CY097033_A/blue-winged_teal/Wisconsin/2741/2009|2009.792:0.0007534025543):0.0006688584622):0.0009633246839,H11N9_Avian_CY141016_A/mallard/Arkansas/AI09-5663/2009|2009.940:0.002807301295):0.0009023000084,H4N8_Avian_CY205202_A/mallard/Maryland/13OS0611/2013|2013.477:0.01178318302):0.004276867565,H6N2_Avian_CY141072_A/blue-winged_teal/Texas/AI09-6182/2009|2009.948:0.006283839256):0.001790280293,H10N7_Avian_CY205002_A/mallard/Maryland/10OS566/2010|2010.499:0.01092186266):0.001836717845,(H4N6_Avian_CY132140_A/mallard/Ohio/10OS1319/2010|2010.584:0.00478695721,H3N8_Avian_CY140077_A/blue-winged_teal/Minnesota/Sg-00649/2008|2008.578:0.00143089096):0.00249125032):0.0003058544286):0.001313860772,H5N2_Avian_MF359844_A/shorebird/Delaware_Bay/318/2011|2011.392:0.02187644924):0.001103174802,(((((((((H5N2_Avian_KX351722_A/American_wigeon/California/COL041/2014|2014.795:0.006259114341,H7N3_Avian_KY131093_A/northern_pintail/Alaska/568/2013|2013.718:0.002223717653):0.000512926026,H7N4_Avian_KY551289_A/mallard/Idaho/AH0008589/2015|2015.016:0.004870290384):0.0003689849755,H5N2_Avian_CY239407_A/glaucous-winged_gull/Southcentral_Alaska/16MB03648/2016|2016.734:0.008204293022):0.000396706658,H10N7_Avian_KY131168_A/northern_pintail/Alaska/856/2013|2013.726:0.004524458968):0.000554501143,(H11N9_Avian_KX351622_A/mallard/California/57889/2015|2015.537:0.001038014254,H11N9_Avian_KY828663_A/mallard/California/UCD1013/2015|2015.614:0.001607222963):0.004059731545):0.0002523834847,H7N9_Avian_KY550799_A/cinnamon_teal/California/AH0079011/2016|2016.060:0.007454422797):0.0007646196797,((H7N4_Avian_KT338488_A/bufflehead/Alaska/594/2014|2014.789:-0.0001085879238,H7N4_Avian_KT338502_A/northern_pintail/Alaska/619/2014|2014.723:0.0001085879238):0.001805104508,H2N3_Avian_CY206821_A/mallard/Southcentral_Alaska/12ML01535/2014|2014.877:0.004184802948):0.005752128448):0.0006230172237,H10N7_Avian_KM373935_A/Northern_shoveler/Alaska/ND0006934/2013|2013.367:0.004139888697):0.01444506676,((((H1N3_Avian_CY094340_A/northern_shoveler/California/9781/2008|2008.951:0.001035969804,H10N8_Avian_CY093773_A/northern_shoveler/California/9235/2008|2008.890:0.0002834215121):0.0004108250705,(H7N3_Avian_KU290282_A/northern_shoveler/Oregon/A00654616/2008|2008.973:0.00165126421,H4N4_Avian_CY094348_A/northern_shoveler/California/10024/2008|2008.970:0.000993983732):0.0009174697297):0.000750684208,H7N6_Avian_KU290266_A/northern_shoveler/Nevada/A00505416/2008|2008.929:0.001461909527):0.0009903050725,((H7N7_Avian_CY132148_A/mallard/Missouri/10MO0551/2010|2010.992:0.001791315039,H7N3_Avian_CY133423_A/northern_shoveler/Missouri/10OS4750/2010|2010.945:0.002627259242):0.001813836273,H7N3_Avian_KU289950_A/blue_winged_teal/Texas/A00463679/2010|2010.186:0.001302437266):0.005093468059):0.001882583118):0.006287629228):0.001595296889):0.004286050647):0.002610251468,((H5N2_Avian_GQ923524_A/waterfowl/Colorado/443593/2006|2006.500:0.004862793748,H5N2_Avian_GQ923404_A/white_front_goose/Alaska/477003/2007|2007.500:0.00179671101):0.005850151295,H5N2_Avian_GQ923420_A/tundra_swan/Alaska/442960/2006|2006.500:0.006405083178):0.01484302116):0.002900539206):0.001209585599,(((((((((((((((((((((((H2N5_Avian_CY149643_A/white-rumped_sandpiper/Canada/2541/2011|2011.625:0.00205061789,H3N5_Avian_CY149651_A/ruddy_turnstone/Canada/02937/2011|2011.660:0.001036568518):0.000641543845,(H2N5_Avian_CY149403_A/glaucous_gull/Iceland/1382/2011|2011.814:0.0004137394117,H2N5_Avian_CY149427_A/great_black-backed_gull/Iceland/1395/2011|2011.814:0.0004650693775):0.00157828757):0.009904791361,((H11N9_Avian_CY133192_A/mallard/Wisconsin/10OS2889/2010|2010.753:0.002231615254,H3N8_Avian_CY133208_A/mallard/Wisconsin/10OS2909/2010|2010.753:0.00219065661):0.0003291995204,H5N2_Avian_CY133241_A/American_green-winged_teal/Wisconsin/10OS2955/2010|2010.753:0.001886608111):0.002726478065):0.0002548933804,((H4N8_Avian_CY140976_A/blue-winged_teal/Texas/AI09-4463/2009|2009.718:0.002766469899,H4N6_Avian_CY097017_A/mallard/Wisconsin/2653/2009|2009.792:0.003446718193):0.0003117348991,(H4N9_Avian_CY133176_A/mallard/Wisconsin/10OS3169/2010|2010.825:0.001730004259,H3N2_Avian_CY166337_A/mallard/Wisconsin/11OS3079/2011|2011.729:0.001804272668):0.002149730968):0.0001326489504):0.001065679866,(((((H4N6_Avian_CY205621_A/blue-winged_teal/Louisiana/AI10-3613/2010|2010.696:0.002697462998,H3N8_Avian_CY205693_A/blue-winged_teal/Louisiana/AI10-4005/2010|2010.696:0.0008365598492):0.0001404003196,(H4N6_Avian_CY133744_A/blue-winged_teal/Missouri/10MO003/2010|2010.704:0.00212591167,H3N6_Avian_CY133752_A/blue-winged_teal/Missouri/10MO0011/2010|2010.704:0.001405867217):0.0003075720823):0.0001940263083,H4N8_Avian_CY166962_A/blue-winged_teal/Missouri/11OS2585/2011|2011.690:0.003580674922):0.0003481406722,(H12N6_Avian_CY139557_A/American_black_duck/New_Brunswick/00998/2010|2010.710:0.002350144201,H3N2_Avian_KX960460_A/blue-winged_teal/Guatemala/CIP049H102-29/2011|2011.860:0.003857603393):0.000104589835):0.002443153035,H7N3_Avian_CY185952_A/blue-winged_teal/Louisiana/AI11-2911/2011|2011.690:0.004661257698):0.002026157107):0.0009241823085,((H3N8_Avian_CY157574_A/mallard/California/2924/2012|2012.556:0.007310260934,H4N8_Avian_KX960473_A/blue-winged_teal/Guatemala/CIP049H101-36/2011|2011.844:0.002516679613):0.001249964015,(H4N6_Avian_KY130888_A/mallard/Alaska/756/2012|2012.803:0.002041781602,H10N7_Avian_KY130840_A/emperor_goose/Alaska/602/2012|2012.748:0.002392740517):0.002847310186):0.00555815571):0.0006350235348,(((((H4N6_Avian_CY103482_A/mallard/Alberta/270/2008|2008.597:-9.697484025e-17,H4N6_Avian_CY103474_A/mallard/Alberta/121/2008|2008.595:9.697484025e-17):0.0008819654171,H4N6_Avian_CY103243_A/mallard/Alberta/114/2007|2007.638:0.0008796638808):8.880216397e-07,(H4N6_Avian_CY103153_A/mallard/Alberta/258/2006|2006.603:-4.083712451e-05,H4N6_Avian_CY103125_A/mallard/Alberta/246/2006|2006.603:0.0004797343004):0.001322364494):0.0002595729967,H3N8_Avian_CY140151_A/blue-winged_teal/North_Dakota/Sg-00740/2008|2008.682:0.002396398318):0.0002219446022,((H9N2_Avian_CY157509_A/northern_shoveler/California/6535/2009|2009.811:0.005200014572,H10N3_Avian_CY120682_A/northern_shoveler/California/3628/2011|2011.000:0.007894620729):0.0005245530467,H4N8_Avian_CY032889_A/bufflehead/California/HKWF205/2007|2007.822:0.0007678496926):0.00103391306):0.001268748425):0.0007349550177,H9N2_Avian_CY206772_A/mallard/Southcentral_Alaska/12ML01015/2014|2014.726:0.00801135877):0.0005334382828,(H11N2_Avian_CY134398_A/northern_pintail/California/2548/2010|2010.808:0.006786860398,H3N8_Avian_CY206340_A/blue-winged_teal/Louisiana/AI13-3483/2013|2013.721:0.009497149847):0.001994977694):0.0004792649884,((((((((H10N3_Avian_CY097621_A/northern_shoveler/Missouri/196/2009|2009.932:0.004042990173,H5N2_Avian_CY133160_A/American_green-winged_teal/Wisconsin/10OS3127/2010|2010.800:0.003061529006):0.0006853224357,H8N4_Avian_CY096645_A/blue-winged_teal/Guatemala/CIP049-04/2010|2010.082:0.002208664902):0.0001593636352,(H5N4_Avian_CY096677_A/blue-winged_teal/Guatemala/CIP049-13/2010|2010.082:0.0005381122213,H5N4_Avian_CY096669_A/blue-winged_teal/Guatemala/CIP049-12/2010|2010.082:-9.856060633e-05):0.003864369382):0.0002741776889,(H7N6_Avian_CY141973_A/northern_pintail/Interior_Alaska/10BM09015R0/2010|2010.500:-9.121527344e-05,H10N6_Avian_CY142577_A/northern_pintail/Interior_Alaska/10BM11380R0/2010|2010.500:0.0005304724477):0.002213405995):0.001445297649,(((H12N5_Avian_CY079186_A/northern_pintail/Interior_Alaska/8BM3736/2008|2008.737:0.0004449349807,H3N8_Avian_CY143249_A/northern_pintail/Interior_Alaska/9BM9447R0/2009|2009.614:0.0004338738085):0.0003495202029,H12N8_Avian_CY142561_A/mallard/Interior_Alaska/9BM10393R0/2009|2009.500:0.00275055622):0.004158805416,(H6N5_Avian_KY575209_A/green_winged_teal/Mexico-Sonora/829/2009|2009.025:0.0005873146984,H6N1_Avian_KY575185_A/northern_shoveler/Mexico-Sonora/738/2008|2008.948:0.001175098502):0.006452970966):0.001978717561):0.001301200239,((H1N3_Avian_CY077157_A/mallard/Alberta/76/2006|2006.564:0.001055632995,H1N1_Avian_CY137761_A/mallard/Alberta/569/2008|2008.600:0.005165270287):0.000567629765,H4N7_Avian_CY047695_A/mallard/Manitoba/23912/2007|2007.644:0.007084736397):0.0008668193119):0.0003482731053,(H1N9_Avian_CY093765_A/northern_shoveler/California/9140/2008|2008.882:0.00104846823,H5N9_Avian_CY094188_A/mallard/California/8834/2008|2008.797:-0.0001686285287):0.002232007712):0.0009935668708,(H1N2_Avian_CY076164_A/western_grebe/Washington/20569-004/2007|2007.901:0.003966495872,H12N8_Avian_CY140622_A/ring-necked_duck/Minnesota/Sg-01066/2008|2008.778:0.004512550507):0.001915765669):0.00107136174):0.0009433402648,((((H10N7_Avian_CY064088_A/mallard/Minnesota/Sg-00057/2007|2007.586:-2.271250811e-05,H10N3_Avian_CY080294_A/mallard/Minnesota/Sg-00195/2007|2007.723:0.0004619696823):1.135930927e-05,H10N7_Avian_CY064152_A/mallard/Minnesota/Sg-00065/2007|2007.586:-1.135930927e-05):0.003638894653,H1N1_Avian_KF424087_A/green_winged_teal/Louisiana/Sg-00090/2007|2007.712:0.004843800806):0.00169243832,(H4N7_Avian_CY032905_A/American_wigeon/California/HKWF450/2007|2007.841:0.00397048883,H10N3_Avian_CY053796_A/northern_shoveler/California/JN587/2006|2006.929:0.00494795436):0.001490724982):0.002182523531):0.0004734540819,H2N5_Avian_CY139952_A/mallard/Minnesota/AI06-1003/2006|2006.500:0.002708324781):0.0004522963552,((((((((H7N3_Avian_CY076308_A/northern_shoveler/Washington/44249-752/2006|2006.932:0.004363088529,H1N3_Avian_CY137673_A/mallard/Alberta/152/2006|2006.586:0.005011607003):0.0007866382196,H8N4_Avian_CY034156_A/northern_shoveler/California/HKWF1325/2007|2007.937:0.004139254156):0.0005864825015,((H6N2_Avian_CY093781_A/northern_shoveler/California/9680/2008|2008.932:0.002343865146,H6N1_Avian_CY094396_A/American_wigeon/California/8363/2008|2008.797:0.0007403202047):0.0001691501803,H6N1_Avian_CY093630_A/mallard/California/8399/2008|2008.805:-0.0001717590497):0.009190233624):0.0003465359091,((H6N2_Avian_KY130589_A/northern_pintail/Alaska/224/2011|2011.712:0.0009099087326,H3N8_Avian_KY130629_A/northern_pintail/Alaska/323/2011|2011.723:0.001294354159):0.007988962835,H1N2_Avian_CY094452_A/green-winged_teal/California/8326/2008|2008.797:0.006525607022):0.0060985154):0.001246983962,(H10N7_Avian_CY137713_A/blue-winged_teal/Alberta/271/2007|2007.589:1.621780852e-16,H10N7_Avian_CY137705_A/mallard/Alberta/182/2007|2007.597:-1.621780852e-16):0.003681916684):0.0005446841359,((((((((H4N8_Avian_CY205604_A/blue-winged_teal/Louisiana/AI10-3543/2010|2010.699:0.003120933767,H6N8_Avian_CY120650_A/mallard/California/3188/2010|2010.904:0.004884775948):0.001203871398,H7N3_Avian_KU289910_A/blue_winged_teal/Louisiana/A00637297/2009|2009.058:0.002804529447):0.0008972589425,H4N6_Avian_CY206030_A/blue-winged_teal/Texas/AI11-3691/2011|2011.696:0.004475412865):0.0006247944339,((H1N1_Avian_KY063949_A/blue-winged_teal/Lousiana/UGAI14-0690/2014|2014.277:0.0006509374198,H11N9_Avian_KY063941_A/blue-winged_teal/Lousiana/UGAI14-0595/2014|2014.277:0.0006711005982):0.0007641618267,H10N3_Avian_KT887360_A/blue-winged_teal/Louisiana/UGAI14-478/2014|2014.255:0.005014176722):0.004440112296):0.0005165395511,H4N6_Avian_CY206283_A/blue-winged_teal/Louisiana/AI12-4445/2012|2012.723:0.007787503428):4.266447388e-05,H3N8_Avian_KJ568030_A/American_green-winged_teal/Wisconsin/13OS3462/2013|2013.742:0.007529622151):0.001584110859,H7N3_Avian_KU289966_A/blue_winged_teal/Texas/A00676566/2009|2009.063:0.004879809678):0.0003344940531,H3N2_Avian_CY097333_A/mallard/Wisconsin/2549/2009|2009.759:0.003696220053):0.003200265927):0.0002971799685,((((H7N7_Avian_KU290258_A/northern_shoveler/Mississippi/A00682947/2008|2008.986:0.001494356326,H7N7_Avian_CY079419_A/northern_shoveler/Mississippi/09OS643/2009|2009.038:0.001151820454):9.721905473e-05,H7N7_Avian_KU289902_A/blue_winged_teal/Louisiana/A00557206/2009|2009.063:0.0003419634964):0.0008292611082,H11N9_Avian_CY076700_A/northern_shoveler/California/44363-082/2007|2007.841:0.001383919466):0.0008216103734,H7N3_Avian_KU290046_A/mallard/Iowa/A00558620/2008|2008.795:0.002729834676):0.008893696147):0.0004411863057,(((H5N2_Avian_JX570818_A/turkey/MB/FAV10/2010|2010.901:-1.25123088e-16,H5N2_Avian_JX570826_A/turkey/MB/FAV11/2010|2010.899:1.25123088e-16):0.007669843192,H7N3_Avian_CY039593_A/northern_shoveler/California/HKWF2031/2008|2008.060:-9.746058084e-05):0.002221530308,(H2N3_Avian_CY141167_A/mallard/Minnesota/AI08-3437/2008|2008.584:-9.939977651e-17,H2N3_Avian_CY140195_A/mallard/Minnesota/Sg-00782/2008|2008.584:9.939977651e-17):0.008212074464):0.005104460279):0.000754881798):0.000904073266,((H7N3_Avian_KU290078_A/mallard/Nebraska/A00709657/2009|2009.907:0.003026183019,H2N3_Avian_CY196707_A/goose/Interior_Alaska/11PG00437/2011|2011.548:0.005443908781):0.00537680489,H5N2_Avian_GQ923308_A/northern_pintail/California/469993/2006|2006.500:0.005503917579):0.0007921138139):0.0008214366768,H7N3_Avian_KU289769_A/American_green_winged_teal/Colorado/A00551331/2007|2007.858:0.01072818841):0.0006394374249,((H1N1_Avian_KF424239_A/mallard_duck/Minnesota/Sg-00121/2007|2007.734:0.00250447845,H10N7_Avian_CY039569_A/northern_shoveler/California/HKWF96/2007|2007.811:0.004157802164):0.006788457329,H7N3_Avian_CY076268_A/northern_shoveler/Washington/44249-664/2006|2006.849:0.004070119782):0.004064702049):0.0005343901736,(((((((((((((H11N9_Avian_CY177068_A/green-winged_teal/California/514/2013|2013.068:0.0008453876456,H11N2_Avian_CY177060_A/bufflehead/California/4935/2012|2012.995:0.0009193697168):0.002542482452,H12N4_Avian_CY166946_A/blue-winged_teal/Missouri/11OS2563/2011|2011.690:0.003686000192):0.001069006172,H3N8_Avian_CY187126_A/mallard/Wisconsin/12OS4331/2012|2012.819:0.004292251637):0.0007350362385,((H11N3_Avian_KY644287_A/blue-winged_teal/Guatemala/CIP049H105-04/2011|2011.934:0.001416451758,H14N3_Avian_KJ195673_A/blue-winged_teal/Guatemala/CIP049H105-15/2011|2011.934:0.001229574938):0.0003943129046,H14N3_Avian_KY644428_A/blue-winged_teal/Guatemala/CIP049H105-31/2011|2011.934:0.001825069532):0.002361731961):0.0006674684883,H1N1_Avian_CY186655_A/blue-winged_teal/Illinois/12OS4788/2012|2012.800:0.003830591569):0.0007160972263,(((H2N3_Avian_CY166679_A/mallard/Wisconsin/11OS3468/2011|2011.789:0.001477599023,H12N5_Avian_CY166636_A/American_green-winged_teal/Wisconsin/11OS3425/2011|2011.789:0.001612563613):0.0003080227991,H10N7_Avian_CY191010_A/mallard/Maryland/11OS3818/2012|2012.041:0.00145637853):0.0006460688117,H3N8_Avian_CY186739_A/blue-winged_teal/Illinois/12OS2929/2012|2012.685:0.002677649053):0.002391815255):0.0001919284414,(((((H7N7_Avian_KY551313_A/mallard/Idaho/AH0011522/2015|2015.608:0.002231626302,H7N7_Avian_KY551164_A/duck/Pennsylvania/15-030188-1/2015|2015.704:0.003087276634):0.003541921289,H7N3_Avian_MF613723_A/ruddy_turnstone/Delaware_Bay/15/2015|2015.375:0.005452366787):0.001984367016,H10N7_Avian_KY063981_A/blue-winged_teal/Lousiana/UGAI14-1009/2014|2014.252:0.004998530994):0.002207891514,(H6N1_Avian_MG280220_A/common_goldeneye/Wisconsin/16OS4246/2016|2016.923:-1.508090704e-16,H10N1_Avian_MG280253_A/common_goldeneye/Wisconsin/16OS4100/2016|2016.921:1.508090704e-16):0.009433312211):0.001479279913,((H4N6_Avian_CY206658_A/blue-winged_teal/Texas/UGAI14-3781/2014|2014.701:0.001365060619,H4N6_Avian_CY206650_A/blue-winged_teal/Louisiana/UGAI14-3733/2014|2014.699:0.0008363038118):0.003003830467,H7N3_Avian_KT887280_A/ruddy_turnstone/New_Jersey/UGAI14-1343/2014|2014.378:0.005023203025):0.004392312529):0.00447232495):0.0003919901344,(((((((((((((H7N3_Avian_KR150890_A/turkey/California/8199/2015|2015.184:0.0004954206289,H7N3_Avian_KY551281_A/American_green-winged_teal/AH0003731/2015|2015.003:0.0003833881603):5.497590631e-05,(H7N3_Avian_KY550736_A/northern_shoveler/California/AH0007019/2014|2014.236:0.00028718556,H7N3_Avian_KY551273_A/Northern_shoveler/Utah/AH0007941/2014|2014.997:0.0001517116158):0.0003853068074):0.000354354562,H7N7_Avian_KY575225_A/northern_pintail/California/AH0011948/2015|2015.047:8.536407298e-05):0.0002952908839,H7N3_Avian_KY550838_A/cinnamon_teal/New_Mexico/AH0013653/2015|2015.110:0.001027784064):0.0002129209816,H7N3_Avian_KX351672_A/northern_shoveler/California/LDC366/2015|2015.005:0.0002264496004):0.0003444504093,H7N3_Avian_KY551305_A/American_green-winged_teal/Utah/AH0021680/2015|2015.142:0.003199717355):0.002445820907,H7N8_Avian_KY550744_A/northern_shoveler/Nevada/AH0009328/2015|2015.003:0.005632721603):0.000759760249,(H7N7_Avian_KY551360_A/cinnamon_teal/Utah/AH0067154/2015|2015.937:0.005270957248,H7N2_Avian_KY551116_A/American_green-winged_teal/Texas/AH0057366/2016|2016.079:0.005024766293):0.002907149539):0.0006584977551,H7N4_Avian_KX351537_A/northern_shoveler/California/LDC351/2015|2015.005:0.004247321824):0.0005278211284,H12N5_Avian_KY563736_A/green-winged_teal/Missouri/15OS6705/2015|2015.852:0.006683690659):0.001113463797,H11N9_Avian_CY235314_A/mallard/Idaho/UGAI16-1962/2016|2016.627:0.009164513846):0.001187633981,(H10N7_Avian_MF613705_A/mallard/Alberta/464/2015|2015.608:2.032057395e-17,H10N7_Avian_MF046515_A/mallard/Alberta/477/2015|2015.608:-2.032057395e-17):0.002787178703):0.004215679874,H3N8_Avian_KY644272_A/blue-winged_teal/Guatemala/CIP049H109-38/2012|2012.874:0.008874952521):0.0008512711879):0.001457482741,H1N2_Avian_CY133808_A/mallard/Missouri/10MO0253/2010|2010.874:0.007095026846):0.0008255728153,((((((((H11N2_Avian_CY120642_A/northern_shoveler/California/3183/2010|2010.904:0.002665915316,H9N2_Avian_CY157533_A/northern_pintail/California/3100/2011|2011.932:0.003564234559):0.0004990041244,H11N2_Avian_CY133908_A/northern_shoveler/California/2810/2011|2011.825:0.004860750597):0.0003481532432,(H2N7_Avian_CY157405_A/mallard/California/3200/2012|2012.600:0.002906968127,H2N3_Avian_CY134334_A/mallard/California/2961/2011|2011.921:0.0006318558349):0.002581149481):0.0004248816823,(H10N7_Avian_CY157237_A/mallard/California/2954/2012|2012.559:-1.640502709e-16,H10N7_Avian_CY157245_A/mallard/California/2956/2012|2012.559:1.640502709e-16):0.004824113765):0.0006728410524,H6N2_Avian_KY130728_A/northern_pintail/Alaska/769/2011|2011.748:0.00481117008):0.0006397327983,H3N8_Avian_CY157421_A/mallard/California/3304/2012|2012.605:0.01225365942):0.0006366057903,(H6N1_Avian_KX351528_A/mallard/California/1606V/2013|2013.816:0.009527247626,H1N9_Avian_CY167125_A/mallard/Arkansas/12OS061/2012|2012.036:0.007330466698):0.001386977068):0.001149973815,H8N4_Avian_KY828763_A/northern_shoveler/California/LDC185/2014|2014.921:0.01409981658):0.001437200053):0.002043888926,H5N2_Avian_CY120634_A/American_wigeon/California/3180/2010|2010.904:0.0101035927):0.0002720552131,((((((((((H7N3_Avian_CY185776_A/mallard/Alberta/167/2010|2010.611:-1.809377988e-16,H7N3_Avian_CY185784_A/mallard/Alberta/192/2010|2010.611:1.809377988e-16):0.002443008792,H7N3_Avian_CY132884_A/northern_pintail/Illinois/10OS3959/2010|2010.888:0.003777431483):0.00107085648,(H7N3_Avian_CY196193_A/mallard/Interior_Alaska/11BM03577/2011|2011.633:-7.550396315e-05,H7N3_Avian_CY196658_A/mallard/Interior_Alaska/11ML00058/2011|2011.721:0.0005147611374):0.002497477641):0.000275748914,((((H10N2_Avian_KY828716_A/northern_shoveler/California/LDC192/2014|2014.921:0.004229348756,H10N7_Avian_KY063997_A/blue-winged_teal/Lousiana/UGAI14-1108/2014|2014.252:0.004709424386):0.001873512458,H10N1_Avian_CY167266_A/mallard/Mississippi/12OS443/2012|2012.047:0.003047128303):0.001202439894,H7N3_Avian_KU290131_A/mallard/Oklahoma/A00744383/2009|2009.948:0.003733109648):0.0006219076782,H11N9_Avian_CY134382_A/mallard/California/198/2012|2012.016:0.003923539628):0.0004077308685):0.0004450220546,(H1N3_Avian_CY120666_A/northern_pintail/California/3466/2010|2010.934:0.0004854769612,H1N3_Avian_CY134406_A/mallard/California/3569/2010|2010.962:0.0003930020926):0.004079567659):0.0002445001848,((((((((H4N6_Avian_KY130752_A/northern_pintail/Alaska/936/2011|2011.756:0.000871906897,H4N6_Avian_KY130680_A/glaucous-winged_gull/Alaska/540/2011|2011.718:0.0004465996415):8.491579402e-05,H4N6_Avian_KY130621_A/glaucous-winged_gull/Alaska/311/2011|2011.723:-8.515372884e-05):0.0006687309779,H4N6_Avian_KY130549_A/northern_pintail/Alaska/85/2011|2011.710:0.002425679562):0.0001849854235,H12N5_Avian_CY196040_A/mallard/Interior_Alaska/11BM01009/2011|2011.575:0.003358218489):0.0003553282082,H6N1_Avian_KX351610_A/gadwall/California/1711V/2013|2013.003:0.006335069418):0.0002903579229,H14N2_Avian_CY146904_A/northern_shoveler/California/2696/2011|2011.825:0.001916692572):0.0002832773031,H8N4_Avian_KY130565_A/northern_pintail/Alaska/136/2011|2011.710:0.001482019592):0.0015831297,((H7N3_Avian_KX351931_A/chicken/Puebla/CPA-04148-16-CENASA-95294/2016|2016.145:0.01887537175,H7N3_Avian_KX351890_A/chicken/Jalisco/CPA-01859-16-CENASA-95294/2016|2016.074:0.01739676821):0.003007307647,(H7N3_Human_CY125725_A/Mexico/InDRE7218/2012|2012.518:-3.478000384e-05,H7N3_Avian_JX465635_A/chicken/Jalisco/CPA1/2012|2012.447:0.0009132590577):0.00427496506):0.006073872958):0.001198385498):0.0005116124095,H4N6_Avian_KY644474_A/blue-winged_teal/Guatemala/CIP049H110-27/2012|2012.910:0.009063413378):0.0008080613196,(((H3N8_Avian_KY550776_A/northern_pintail/Nevada/AH0033473/2015|2015.849:0.002246804654,H10N3_Avian_MG279805_A/mallard_duck/Tennessee/17OS0706/2017|2017.066:0.004867231774):0.0009484414883,H2N3_Avian_KX960488_A/blue-winged_teal/Guatemala/CIP049H111-98/2012|2012.932:0.008058904242):0.004731866844,H11N2_Avian_CY141000_A/blue-winged_teal/Louisiana/AI09-5234/2009|2009.871:0.004554527083):0.0005724625017):0.001069324216,((H7N2_Avian_KY551108_A/American_green-winged_teal/Texas/AH0058651/2016|2016.071:0.002930976556,H7N3_Avian_KY551020_A/American_green-winged_teal/Kansas/AH0068556/2015|2015.915:0.0006011352691):0.005052016564,(H6N1_Avian_MG280086_A/mallard_duck/Ohio/16OS2064/2016|2016.748:0.003091850366,H6N4_Avian_MG279911_A/mallard_duck/Ohio/16OS0826/2016|2016.573:0.0008865379859):0.005814363608):0.004244578084):0.0003716260996,((H3N8_Avian_KY551226_A/blue-winged_teal/Louisiana/AH054274/2015|2015.696:0.001647971019,H3N8_Avian_KY013838_A/blue-winged_teal/Texas/UGAI15-4643/2015|2015.696:0.0005565854759):0.002775222996,H3N8_Avian_CY235161_A/green-winged_teal/Idaho/UGAI16-1900/2016|2016.622:0.01030280544):0.006312342438):0.002436481866):0.003747371583,H2N9_Avian_CY195742_A/mallard/Interior_Alaska/12ML00059/2012|2012.718:0.01224462964):0.0006176225416):0.002799110398,(((((((((((((H4N6_Avian_CY140119_A/blue-winged_teal/North_Dakota/Sg-00706/2008|2008.668:0.004096175338,H3N1_Avian_CY076620_A/mallard/Washington/44338-052/2007|2007.696:0.003459894227):0.0001882020484,H3N2_Avian_CY045326_A/northern_pintail/Saskatchewan/22910/2007|2007.605:0.001127656404):0.0003571710508,H4N6_Avian_CY140211_A/blue-winged_teal/Minnesota/Sg-00799/2008|2008.666:0.003656616131):0.0003678045218,H10N6_Avian_CY079403_A/northern_shoveler/Mississippi/09OS168/2009|2009.027:0.003637398658):0.0002819164989,((H4N6_Avian_CY063928_A/blue-winged_teal/Minnesota/Sg-00036/2007|2007.586:0.000409709307,H4N6_Avian_CY063920_A/blue-winged_teal/Minnesota/Sg-00035/2007|2007.586:0.0004690994822):8.093641197e-05,H3N8_Avian_CY064120_A/mallard/Minnesota/Sg-00061/2007|2007.586:-8.093641197e-05):0.0001401253842):0.000552586712,((H4N6_Avian_CY166970_A/blue-winged_teal/Missouri/11OS2620/2011|2011.690:-1.160817883e-16,H4N6_Avian_CY166954_A/blue-winged_teal/Missouri/11OS2583/2011|2011.690:1.160817883e-16):0.005563472588,H4N8_Avian_CY140768_A/blue-winged_Teal/Minnesota/AI09-2977/2009|2009.679:0.001094530848):0.002547242493):0.0008627809355,H4N8_Avian_CY097557_A/ring-necked_duck/Illinois/4125/2009|2009.910:0.004033030432):0.0004842299805,(H7N9_Avian_CY067667_A/blue-winged_teal/Guatemala/CIP049-01/2008|2008.101:0.0007831409327,H7N9_Avian_CY067675_A/blue-winged_teal/Guatemala/CIP049-02/2008|2008.173:0.002744756136):0.00496704895):0.001083228774,H4N6_Avian_CY141008_A/blue-winged_teal/Louisiana/AI09-5291/2009|2009.871:0.005344733435):0.0007256765542,H11N9_Avian_CY097573_A/mallard/Illinois/4179/2009|2009.912:0.00539923268):0.002979896447,H3N8_Avian_CY205580_A/blue-winged_teal/Louisiana/AI10-3481/2010|2010.701:0.007186181156):0.003534972204,(((((((H1N1_Avian_CY080122_A/mallard/Interior_Alaska/8BM2102/2008|2008.603:0.00183406703,H1N6_Avian_CY077261_A/mallard/Interior_Alaska/7MP2230/2007|2007.707:0.0008095389429):0.00407339299,(H8N4_Avian_CY140103_A/mallard/Minnesota/Sg-00686/2008|2008.586:0.0002475018461,H8N4_Avian_CY140349_A/mallard/Minnesota/Sg-00701/2008|2008.586:0.00107188591):0.005858494307):0.0004775489115,H1N1_Avian_CY137689_A/mallard/Alberta/66/2007|2007.627:0.002158783068):0.0004039526478,H4N6_Avian_CY064208_A/blue-winged_teal/Texas/Sg-00076/2007|2007.707:0.002256867082):0.001127184957,(H1N1_Avian_KX714463_A/American_green-winged_teal/Alaska/137946/2009|2009.712:0.001000869394,H4N1_Avian_CY079676_A/northern_pintail/Interior_Alaska/8BM3723/2008|2008.737:0.001648738746):0.00337331286):0.0009113977496,H6N1_Avian_CY094548_A/mallard/California/6744/2009|2009.814:0.01047142816):0.001527927532,(((((H5N2_Avian_GQ117248_A/duck/New_York/489761/2007|2007.500:0.003781264805,H5N2_Avian_GQ117168_A/turkey/New_York/465977/2006|2006.500:0.000195635675):0.0006998751507,H5N2_Avian_GQ923556_A/quail/New_York/501360/2007|2007.500:0.005107114907):0.004272034781,(H3N8_Avian_CY140710_A/mallard/Minnesota/AI09-2434/2009|2009.592:0.005671753255,H2N2_Avian_CY141175_A/mallard/Minnesota/AI08-3881/2008|2008.671:0.003701124259):0.001923016517):0.0007866017607,H7N3_Avian_KC669385_A/cinnamon_teal/Mexico/2817/2006|2006.123:0.0020635781):0.001701633406,H4N3_Avian_CY103401_A/blue-winged_teal/Alberta/346/2007|2007.655:0.004824711131):0.001681001346):0.003622789892):0.001868464094,((((H4N6_Avian_CY045358_A/green-winged_teal/California/K218/2005|2005.923:0.004168399225,H12N5_Avian_CY077189_A/mallard/Alberta/162/2007|2007.586:0.003830870674):0.001161009564,H1N1_Avian_CY137641_A/canvasback/Alberta/276/2005|2005.523:0.004205475247):0.000977375372,H10N7_Avian_CY144867_A/ruddy_turnstone/New_Jersey/1148669/2004|2004.381:0.00347152767):0.000713421418,(H5N2_Avian_GQ923452_A/mallard/Nevada/449567-3/2006|2006.500:0.0005236565589,H5N2_Avian_GQ923460_A/mallard/Nevada/450206-4/2006|2006.500:-8.410494393e-05):0.01075344793):0.003106742648):0.001932750201):0.001409596197,(H6N1_Avian_CY076604_A/mallard/Washington/44338-047/2007|2007.674:0.004750730061,H5N2_Avian_GQ923188_A/green_winged_teal/Iowa/463990-3/2006|2006.500:0.002805339504):0.01026002328):0.001199059404,((((((((((((H5N7_Avian_CY004405_A/shorebird/DE/101/2004|2004.373:-8.401481207e-05,H5N7_Avian_CY004983_A/shorebird/DE/75/2004|2004.373:0.0005232719863):4.204152395e-05,H10N7_Avian_EU743393_A/ruddy_turnstone/NJ/203/2004|2004.500:-4.204152395e-05):2.10270575e-05,H10N8_Avian_CY144859_A/ruddy_turnstone/New_Jersey/1148668/2004|2004.373:-2.10270575e-05):1.05166784e-05,H10N7_Avian_CY144875_A/sanderling/New_Jersey/1148674/2004|2004.373:-1.05166784e-05):5.259914968e-06,H7N3_Avian_CY004412_A/ruddy_turnstone/New_Jersey/65/1985|1985.405:-5.259914968e-06):0.000110503912,(H5N7_Avian_CY144586_A/ruddy_turnstone/New_Jersey/1148676/2004|2004.373:6.419358426e-17,H5N7_Avian_EU871928_A/ruddy_turnstone/NJ/327/2004|2004.500:-6.419358426e-17):0.002977120674):0.001755465572,(H2N3_Avian_CY095187_A/duck/New_York/53294-6/2005|2005.337:0.00615786645,H10N7_Avian_CY144883_A/mallard/North_Carolina/1321371/2004|2004.970:0.002802856512):0.001834106437):0.002201476682,((((H4N6_Avian_CY089573_A/mallard/Maryland/965/2006|2006.500:-0.0001969885745,H4N6_Avian_CY203700_A/mallard/Maryland/06OS1110/2006|2006.581:0.001075797364):0.0008601669423,H5N2_Avian_GQ923276_A/mallard/Ohio/468158/2006|2006.500:0.003136056271):0.0005011773631,((H4N2_Avian_CY203788_A/mallard/Maryland/07OS1338/2007|2007.605:0.0005707821896,H4N2_Avian_CY203796_A/mallard/Maryland/07OS1340/2007|2007.605:0.0003081424709):0.002862056156,H9N1_Avian_CY203724_A/mallard/Maryland/07OS832/2007|2007.460:-0.0002111264327):0.002859423341):0.0008553680471,H12N5_Avian_CY190330_A/mallard/Maryland/06OS2334/2006|2006.885:0.002266149051):0.001901114451):0.001503591571,H5N2_Avian_GQ923548_A/duck/Ohio/470655/2007|2007.500:0.006753982293):0.002242557466,(H5N2_Avian_GQ923516_A/wild_bird/Minnesota/459254-5/2006|2006.500:0.00311108323,H5N2_Avian_GQ923212_A/green_winged_teal/Ohio/464069/2006|2006.500:0.005792805207):0.005864682718):0.001733908182,H12N5_Avian_CY144331_A/ruddy_turnstone/Delaware/650644/2002|2002.348:0.006696406296):0.001179338017,H3N8_Avian_CY045374_A/mallard/Washington/20010-002/2006|2006.748:0.01344667025):0.001894805534):0.002722379884,((((((((((((((((H3N2_Avian_KY063897_A/blue-winged_teal/Lousiana/UGAI14-0462/2014|2014.255:3.813343399e-16,H3N2_Avian_KY063925_A/blue-winged_teal/Lousiana/UGAI14-0511/2014|2014.255:-3.813343399e-16):0.0004836753504,(H3N8_Avian_KY550760_A/ruddy_duck/Nevada/AH0006859/2015|2015.060:0.001154528552,H3N8_Avian_KY013745_A/blue-winged_teal/Louisiana/UGAI15-0714/2015|2015.236:0.002378491319):0.002619875365):0.001453089975,(H4N2_Avian_KY644444_A/blue-winged_teal/Guatemala/CIP049H112-31/2012|2012.970:0.001526764584,H3N8_Avian_KY063857_A/blue-winged_teal/Lousiana/UGAI14-0342/2014|2014.241:0.0006760108205):0.0003349449158):0.0009901926535,H10N2_Avian_KY561276_A/American_coot/Missouri/15OS6556/2015|2015.830:0.007646467465):0.001201347476,((H10N3_Avian_KY063905_A/blue-winged_teal/Lousiana/UGAI14-0463/2014|2014.255:2.354252179e-17,H10N3_Avian_KY063913_A/blue-winged_teal/Lousiana/UGAI14-0494/2014|2014.255:-2.354252179e-17):0.0002236402341,H10N3_Avian_KT887344_A/blue-winged_teal/Louisiana/UGAI14-430/2014|2014.255:0.001537221283):0.006688038196):0.00224117033,H3N8_Avian_KX960470_A/Northern_shoveler/Guatemala/CIP049HT114-14/2013|2013.049:0.00468698457):0.002148077477,(((H3N8_Avian_CY097717_A/mallard/Mississippi/360/2010|2010.041:0.001020138171,H3N8_Avian_CY097709_A/mallard/Mississippi/354/2010|2010.041:-0.0001416591174):0.001671386317,H10N3_Avian_CY186731_A/northern_shoveler/Illinois/12OS5294/2012|2012.858:0.01137425002):0.0042952783,(H3N8_Avian_CY032717_A/northern_pintail/California/HKWF792/2007|2007.907:0.000604559559,H3N8_Avian_CY076172_A/American_coot/Oregon/20589-007/2007|2007.959:0.0007148317573):0.002269642946):0.002228091912):0.001364154444,((H10N3_Avian_CY097166_A/American_coot/Illinois/3405/2009|2009.830:0.003463386095,H10N3_Avian_CY079411_A/American_coot/Mississippi/09OS615/2009|2009.063:0.003648200288):0.001867117165,H10N3_Avian_CY076100_A/American_coot/California/20181-006/2007|2007.164:0.004169589437):0.002692293196):0.002726938336,(((H4N8_Avian_CY035788_A/least_sandpiper/South_Central_Alaska/3/2007|2007.351:4.374814176e-17,H4N8_Avian_CY044007_A/least_sandpiper/Alaska/7KW0411/2007|2007.353:-4.374814176e-17):0.003518621026,H4N8_Avian_CY077332_A/least_sandpiper/South_Central_Alaska/7KW0434/2007|2007.353:0.005372085425):0.00291556746,H11N2_Avian_CY094156_A/mallard/California/8028/2008|2008.795:0.003599209821):0.0005659537258):0.0007918719475,(((H6N2_Avian_CY076636_A/mallard/Washington/44338-120/2007|2007.690:0.0007150848247,H6N2_Avian_CY076628_A/mallard/Washington/44338-112/2007|2007.690:0.0001637239645):0.001170959324,H6N2_Avian_CY032693_A/northern_shoveler/California/HKWF268/2007|2007.822:0.001037225265):0.004660263907,H1N3_Avian_CY053820_A/green-winged_teal/California/K481/2006|2006.016:0.0006798206644):0.002069679718):0.005791900204,(H3N8_Avian_CY102695_A/mallard/Alberta/160/2001|2001.595:-5.591155954e-17,H3N8_Avian_CY004709_A/mallard/Alberta/156/2001|2001.595:5.591155954e-17):0.0005367114307):0.001604694383,H7N3_Avian_CY144315_A/red_knot/Delaware/650665/2002|2002.403:0.009412673701):0.001197014837,H10N7_Avian_CY005249_A/pintail/Alberta/202/2000|2000.627:0.001590295444):0.000415661383,H7N3_Avian_EU743014_A/duck/PA/143585/2001|2001.500:0.003697808266):0.001647215602,((H9N8_Avian_CY144562_A/ruddy_turnstone/Delaware/AI03-200/2003|2003.384:0.0004742871045,H9N5_Avian_CY144380_A/ruddy_turnstone/Delaware/AI03-193/2003|2003.384:-3.538992868e-05):1.770033459e-05,H9N5_Avian_CY144463_A/ruddy_turnstone/Delaware/AI03-165/2003|2003.384:-1.770033459e-05):0.01026768783):0.002581958737,H9N7_Avian_CY102640_A/shorebird/Delaware_Bay/277/2000|2000.367:0.006528799621):0.001591977383):0.003134658938,(((((H3N8_Avian_CY015507_A/pintail/Alaska/279/2005|2005.608:0.002133124572,H3N8_Avian_CY089556_A/pintail/Alaska/315/2005|2005.608:0.003636145351):0.01104592669,H6N5_Avian_CY139795_A/mallard/Minnesota/182729/1998|1998.666:0.003990953925):0.0006905703236,(H6N2_Avian_CY127669_A/shorebird/Delaware_Bay/208/2001|2001.375:0.004292493151,H6N2_Avian_CY127661_A/shorebird/Delaware_Bay/124/2001|2001.373:0.002809754338):0.01033441096):0.0009623121868,(H11N9_Avian_GQ257494_A/mallard/Maryland/538/2002|2002.500:0.003285921916,H11N9_Avian_GQ257486_A/mallard/Maryland/439/2002|2002.500:0.002485206913):0.01053585443):0.0007925059788,((((H12N5_Avian_CY005371_A/ruddy_turnstone/Delaware/97/2000|2000.367:0.0005429744236,H12N5_Avian_CY144193_A/ruddy_turnstone/New_Jersey/AI00-2132/2000|2000.370:-0.0001034228086):0.0005864631678,H12N5_Avian_EU743487_A/ruddy_turnstone/New_Jersey/581/2000|2000.500:-0.0001472059936):0.002187595661,H10N5_Avian_CY144794_A/ruddy_turnstone/Delaware/AI00-1121/2000|2000.384:0.003135038442):0.002458675425,H10N6_Avian_CY190970_A/mallard/Maryland/09OS2237/2009|2009.992:0.01402794785):0.006733800451):0.002244449083):0.001483607331,((((H6N2_Avian_CY020828_A/mallard/Maryland/172/2002|2002.482:0.0006974456853,H6N2_Avian_CY020788_A/mallard/Ohio/666/2002|2002.630:0.0001835761302):0.0001875327914,H6N2_Avian_CY020844_A/mallard/Ohio/653/2002|2002.630:0.001132412029):0.008738763032,(H4N6_Avian_CY021340_A/mallard/Maryland/1241/2005|2005.500:0.003732113443,H3N2_Avian_CY144578_A/American_black_duck/North_Carolina/1321373/2004|2004.973:0.001150487543):0.005411386084):0.005133845718,(H6N8_Avian_CY043815_A/ring-necked_duck/California/K90/2005|2005.825:0.005293242788,H7N3_Avian_CY102711_A/shorebird/Delaware_Bay/53/2002|2002.381:0.008238474344):0.004316624917):0.002201422017):0.002271750706):0.001162707395,(((H5N2_Avian_GQ923380_A/waterfowl/Colorado/476466-2/2007|2007.500:0.01078887326,H5N2_Avian_GQ923532_A/wild_bird/Minnesota/460613/2006|2006.500:0.004039222485):0.006009859021,H5N3_Avian_GU052844_A/mallard/Montana/458328-5/2006|2006.500:0.01155201668):0.004306465427,H5N2_Avian_GQ923412_A/northern_pintail/Florida/480645-5/2007|2007.500:0.01548192671):0.007094863829):0.003877273073,(((((H5N1_Avian_MG280597_A/gadwall_duck/Tennessee/17OS0341/2017|2017.036:6.956159763e-17,H5N1_Avian_MG280170_A/black_duck/Tennessee/17OS0306/2017|2017.033:-6.956159763e-17):0.007119078516,H11N9_Avian_KY990813_A/mallard_duck/California/UCD690/2016|2016.584:0.005895724958):0.001301594743,(H7N3_Avian_MG279793_A/Northern_shoveler/Mississippi/16OS6112/2016|2016.967:-0.0002118059808,H7N3_Avian_MG280096_A/Northern_shoveler/Mississippi/16OS6142/2016|2016.967:0.00109061477):0.005959470613):0.003870784057,H7N7_Avian_KM244097_A/chicken/Delaware/10851/2014|2014.249:0.0054215647):0.002886685613,(((H7N7_Avian_KY550814_A/northern_shoveler/California/AH0079568/2016|2016.071:0.002077778223,H7N3_Avian_KY550822_A/American_green-winged_teal/California/AH0079678/2016|2016.079:0.001896429623):0.004733982377,H7N3_Avian_KX351657_A/mallard/California/LDC331/2015|2015.005:0.001962752916):0.0008624183515,((H1N1_Avian_MG279889_A/mallard_duck/Maryland/16OS2571/2016|2016.959:0.004009371375,H6N1_Avian_MG280539_A/green-winged_teal/Tennessee/17OS0651/2017|2017.066:0.001299331637):0.0007502437417,H1N1_Avian_MG280129_A/green-winged_teal/Mississippi/16OS6075/2016|2016.967:0.002816520907):0.00599164259):0.004699674275):0.02472134205):0.003424418094,(((((((H2N3_Avian_CY003983_A/mallard/Alberta/226/98|1998.608:0.0003963081058,H2N3_Avian_CY003975_A/mallard/Alberta/205/1998|1998.608:0.001364553411):0.0009308486303,H3N6_Avian_EU743567_A/pintail/Minnesota/479/1999|1999.500:0.004862410877):0.0002709300893,H3N6_Avian_CY102615_A/mallard/Alberta/199/1999|1999.597:0.002837528191):0.0006965035543,H3N8_Avian_FJ517295_A/mallard/Minnesota/283/1999|1999.500:0.003309661911):0.01239660359,(((H6N2_Avian_EU182258_A/chicken/California/6643/2001|2001.500:0.0006506474101,H6N2_Avian_EU182270_A/chicken/CA/S0403106/2004|2004.500:0.01103462258):0.003195386563,H6N2_Avian_EU182262_A/Japanese_quail/CA/K0401010/2004|2004.500:0.01860930201):0.01242725603,H6N3_Avian_CY127071_A/laughing_gull/Delaware_Bay/208/1994|1994.329:0.01118077008):0.0036983752):0.001550015726,H1N1_Avian_CY004545_A/blue-winged_teal/Alberta/141/1992|1992.915:0.005665235316):0.001122371577,((((H10N4_Avian_CY137039_A/shorebird/Delaware_Bay/267/2000|2000.367:2.979214825e-17,H10N4_Avian_CY137031_A/shorebird/Delaware_Bay/260/2000|2000.367:-2.979214825e-17):0.0002206657683,H10N4_Avian_CY144810_A/red_knot/Delaware/AI00-1269/2000|2000.395:0.00109784077):0.002141142808,(H12N5_Avian_EU743494_A/ruddy_turnstone/Delaware/1444/2000|2000.500:0.0004805071674,H12N4_Avian_CY144201_A/ruddy_turnstone/New_Jersey/AI00-1385/2000|2000.370:0.000399332534):0.001846982268):0.002323923497,H11N3_Avian_CY144356_A/ruddy_turnstone/Delaware/650612/2002|2002.408:0.01125370625):0.02324097879):0.004554930262):0.00497667285):0.002580205875,((((((((((((((H12N5_Avian_CY005357_A/green-winged_teal/ALB/199/1991|1991.649:0.003236268432,H4N6_Avian_CY101682_A/mallard/Alberta/18/1991|1991.603:0.004769469914):0.0004186820277,H3N8_Avian_CY101690_A/mallard/Alberta/32/1991|1991.603:0.001565833347):0.002011218829,((H2N3_Avian_CY139744_A/mallard/Minnesota/182714/1998|1998.666:-5.518966867e-05,H2N3_Avian_FJ357084_A/mallard/MN/14/1998|1998.500:0.0004940868445):0.00858417241,H2N3_Avian_FJ357090_A/mallard/MN/51/1998|1998.500:0.009071798267):0.002547890635):0.001315559907,(H9N7_Avian_CY102195_A/shorebird/Delaware_Bay/31/1996|1996.364:-5.970947359e-17,H10N7_Avian_CY136895_A/shorebird/Delaware_Bay/72/1996|1996.367:5.970947359e-17):0.01172771538):0.000950055662,((H3N8_Avian_CY102243_A/mallard/Alberta/114/1997|1997.592:-2.050628386e-17,H3N8_Avian_CY102251_A/mallard/Alberta/117/1997|1997.592:2.050628386e-17):0.008600018515,H10N7_Avian_CY005238_A/mallard/ALB/196/1996|1996.619:0.007235709167):0.0007378567042):0.001438669669,(((H11N9_Avian_CY126959_A/mallard/Alberta/251/1991|1991.649:0.005520173564,H3N8_Avian_CY101951_A/ruddy_turnstone/Delaware_Bay/125/1994|1994.386:0.009365503):0.001095422686,H3N8_Avian_CY101714_A/mallard/Alberta/61/1991|1991.603:0.003369844251):0.000480741096,H8N4_Avian_CY005008_A/mallard/Alberta/194/1992|1992.915:0.006944036503):0.00415627792):0.001657800542,(((H6N1_Avian_CY139903_A/northern_pintail/Texas/828189/2002|2002.500:0.001666027773,H6N1_Avian_CY139920_A/northern_pintail/Texas/828191/2002|2002.500:0.0009764441386):0.0005546907761,H12N5_Avian_CY004345_A/pintail_duck/Alberta/49/2003|2003.562:0.001656155294):0.00571875126,(H5N2_Avian_CY207188_A/white-faced_whistling-duck/Colombia/1/2011|2011.274:0.001807393304,H5N2_Avian_CY207196_A/black-bellied_whistling-duck/Colombia/1/2011|2011.279:0.002168602033):0.02232311728):0.01099880013):0.002155415346,((((((((((H5N7_Avian_CY094444_A/cinnamon_teal/California/HKWF1111C/2007|2007.918:0.0008363399494,H2N7_Avian_CY094372_A/northern_shoveler/California/HKWF1128C/2007|2007.918:0.001365768436):0.001130484538,H3N8_Avian_CY078272_A/green-winged_teal/Louisiana/Sg-00092/2007|2007.704:0.001966110909):0.0003841220156,H3N8_Avian_CY103375_A/mallard/Alberta/318/2007|2007.655:0.002275118668):0.0006708895941,(H7N6_Avian_CY076396_A/northern_shoveler/California/27985/2007|2007.063:-4.602251527e-16,H7N6_Avian_CY076404_A/northern_shoveler/California/44287-179/2007|2007.063:4.602251527e-16):0.00604129931):0.0005367466218,H1N1_Avian_CY140365_A/blue-winged_teal/North_Dakota/Sg-00735/2008|2008.677:0.005078715906):0.0004066181606,H2N3_Avian_CY097381_A/mallard/Wisconsin/2785/2009|2009.830:0.003256679378):0.000941582535,H5N3_Avian_KY575201_A/northern_shoveler/Mexico-Sonora/797/2008|2008.951:0.008725766116):0.001078992959,(H7N6_Avian_KU289793_A/American_green_winged_teal/Mississippi/A00630203/2009|2009.063:0.007068003874,H7N3_Avian_KU289886_A/American_green_winged_teal/Utah/A00833077/2009|2009.003:0.005521946881):0.001691577744):0.01936748723,((H7N3_Avian_CY102671_A/mallard/Alberta/22/2001|2001.564:-0.0001018392116,H7N3_Avian_DQ017509_A/mallard/Alberta/24/01|2001.500:0.0005410963858):0.001011045459,H7N1_Avian_CY005098_A/mallard/Alberta/34/2001|2001.567:0.0003082868433):0.00744719077):0.005448626421,H10N7_Avian_CY005256_A/mallard/Alberta/208/2000|2000.630:0.0093909343):0.01848454724):0.001000486422,(H3N8_Avian_CY020748_A/mallard/Ohio/654/2002|2002.630:0.001134120657,H4N6_Avian_CY020732_A/mallard/Ohio/667/2002|2002.630:0.00195306575):0.01996050474):0.0004136837381,(((((((H7N3_Avian_KP055066_A/chicken/BC/CN-006/2004|2004.123:-0.0001480099815,H7N3_Avian_AY650276_A/GSC_chicken/British_Columbia/04|2004.500:0.001026934642):7.404706773e-05,H7N3_Avian_GU186609_A/chicken/Canada/314514-1/2005|2005.500:-7.404706773e-05):0.0004784881688,H7N3_Human_CY015013_A/Canada/rv504/2004|2004.356:0.0004010011901):9.823151691e-05,H7N3_Avian_AY648294_A/GSC_chicken_B/British_Columbia/04|2004.500:-9.827210489e-05):0.008248249867,H12N5_Avian_CY195992_A/mallard/Interior_Alaska/10BM13335/2010|2010.619:0.01563206322):0.0009191402087,(H4N8_Avian_CY038367_A/northern_pintail/Interior_Alaska/2/2007|2007.682:0.0003868200042,H4N8_Avian_CY043975_A/mallard/Alaska/7MP1028/2007|2007.682:0.0004916590497):0.0115368567):0.0009387274501,(H4N6_Avian_CY102211_A/pintail/Alberta/275/1996|1996.649:0.009972256228,H7N3_Avian_CY185752_A/mallard/Alberta/93/1996|1996.584:0.005848302973):0.003344914635):0.009126761614):0.0009329192188,(((((((((((((H12N7_Avian_CY144843_A/sanderling/New_Jersey/471580/2001|2001.500:0.0009521611474,H6N5_Avian_CY144372_A/red_knot/New_Jersey/828235/2001|2001.500:0.002138001488):0.0001085035953,H5N7_Avian_FJ517266_A/shorebird/DE/1346/2001|2001.500:-0.000112836671):5.658593374e-05,H5N8_Avian_CY144243_A/ruddy_turnstone/New_Jersey/828227/2001|2001.500:-5.658593374e-05):0.002884801117,(((H10N7_Avian_EU743409_A/ruddy_turnstone/NJ/350/2004|2004.500:-8.681035257e-17,H10N7_Avian_CY005263_A/shorebird/DE/122/2004|2004.373:8.681035257e-17):0.0003732176352,H10N7_Avian_EU743361_A/ruddy_turnstone/DE/323/2004|2004.500:0.0009485359536):0.0001401025721,H10N7_Avian_CY137545_A/shorebird/Delaware_Bay/10/2004|2004.367:-0.0001414309288):0.00472886456):0.002837149522,(H3N8_Avian_CY102331_A/mallard/Alberta/169/1998|1998.592:0.001174947911,H1N1_Avian_CY137047_A/pintail/Alberta/207/2000|2000.537:0.001034077703):0.001204317349):0.00103666268,H12N6_Avian_CY077165_A/mallard/Alberta/221/2006|2006.603:0.01149504086):0.001362663024,(((H4N8_Avian_EU871899_A/mallard/MN/323/1999|1999.500:0.0009018092045,H4N6_Avian_EU871891_A/mallard/Minnesota/269/1999|1999.500:-2.300041532e-05):0.007561532811,H4N6_Avian_CY004953_A/pintail/Alberta/269/2001|2001.616:0.007813222786):0.001844030003,(H2N3_Avian_CY039390_A/mallard/Alberta/12017/2005|2005.600:0.01296381836,H11N9_Avian_CY127594_A/mallard/Alberta/122/1999|1999.589:0.004243822797):0.003701742993):0.0001107326774):0.0005777535476,(H4N6_Avian_CY102632_A/mallard/Alberta/235/1999|1999.608:0.003526895185,H11N9_Avian_CY127645_A/mallard/Alberta/193/2000|2000.622:0.004031145179):0.002583943384):0.0008657520852,((H1N3_Avian_FJ357044_A/blue_winged_teal/TX/34/2002|2002.500:4.870066729e-17,H1N3_Avian_FJ357052_A/blue_winged_teal/TX/75/2002|2002.500:-4.870066729e-17):0.0002466633936,H7N3_Avian_CY139928_A/blue-winged_teal/Texas/578585/2002|2002.500:0.0001922337822):0.005227816542):0.0008857678612,H4N1_Avian_CY004932_A/mallard/Alberta/47/98|1998.592:0.007881323705):0.003160759971,H3N2_Avian_CY076188_A/mallard/Washington/44242-124/2006|2006.556:0.02164890917):0.001371497916,H6N8_Avian_CY075940_A/mallard/California/19524-001/2005|2005.616:0.02796070815):0.002091983312,H5N2_Avian_CY047503_A/mallard/British_Columbia/07826/2005|2005.660:0.02143609139):0.008516985854):0.0002837877664,(((((H4N6_Avian_CY140542_A/American_wigeon/Louisiana/Sg-01031/2008|2008.852:0.006646903801,H10N7_Avian_CY053812_A/mallard/California/K752/2006|2006.093:0.003196382114):0.00389867139,H4N2_Avian_KY130792_A/northern_pintail/Alaska/303/2012|2012.726:0.008223444886):0.006933091024,(H3N6_Avian_CY102719_A/redhead/Alberta/192/2002|2002.622:0.003525731312,H9N9_Avian_CY144530_A/ruddy_turnstone/Delaware/AI03-224/2003|2003.384:0.009972450039):0.00367210832):0.00552568603,(H6N1_Avian_CY004265_A/pintail/ALB/179/1993|1993.915:0.009112632467,H3N8_Avian_CY102347_A/mallard/Alberta/242/1998|1998.608:0.01046195283):0.002357628965):0.00377644478,((H2N4_Avian_CY003991_A/mallard/Alberta/149/2002|2002.584:0.005651367742,H4N6_Avian_CY102767_A/mallard/Alberta/233/2003|2003.600:0.007844303416):0.002895137389,(H1N1_Avian_EU026065_A/mallard/Maryland/369/2002|2002.500:0.001502863175,H1N1_Avian_EU743583_A/mallard/Maryland/02-184/2002|2002.500:0.0002621417053):0.008789934083):0.01200963647):0.004850706414):0.002289369162,(((H6N2_Avian_CY139860_A/mallard/Minnesota/355777/2000|2000.500:0.0007880518182,H6N7_Avian_CY139852_A/mallard/Minnesota/346268/2000|2000.500:0.001414723586):0.005023507964,H7N3_Avian_EU084927_A/chicken/NY/14714-2/1999|1999.500:0.003936987763):0.003528874821,H11N9_Avian_CY021660_A/black_duck/Ohio/161/1999|1999.500:0.007833740358):0.013819544):0.002052101277,((((((((((H3N8_Avian_CY102531_A/ruddy_turnstone/Delaware_Bay/244/1999|1999.392:0.0003056313322,H3N8_Avian_CY102430_A/ruddy_turnstone/Delaware_Bay/150/1999|1999.392:0.001014647657):0.0004788450586,H3N2_Avian_CY102371_A/shorebird/Delaware_Bay/106/1999|1999.392:0.0004013637066):0.00717279198,H10N7_Avian_CY136988_A/shorebird/Delaware_Bay/180/1999|1999.392:0.005878955584):0.006245047492,(H3N3_Swine_AY619962_A/swine/Ontario/K01477/01|2001.500:0.002189024048,H3N3_Swine_AY619970_A/swine/Ontario/42729A/01|2001.500:0.000453588465):0.005246973403):0.0008993694783,(((H5N2_Avian_EU084949_A/Duck/NY/185502/2002|2002.500:0.000240743115,H5N2_Avian_GQ257440_A/duck/New_York/492652/2007|2007.500:0.009153467943):0.01227158613,H5N2_Avian_EU084936_A/Duck/NY/44018-1/2000|2000.500:0.01172510038):0.002325096111,(H10N7_Avian_CY137023_A/shorebird/Delaware_Bay/212/2000|2000.367:-9.868649108e-18,H10N7_Avian_CY137015_A/shorebird/Delaware_Bay/211/2000|2000.367:9.868649108e-18):0.008901249936):0.0009915888702):0.00125470261,(H11N2_Avian_CY017852_A/green-winged_teal/Ohio/81/1999|1999.500:0.008046832467,H5N2_Avian_JQ990147_A/parrot/Guangdong/258/2004|2004.992:0.01195679293):0.002345158128):0.002403452874,((((((H1N6_Avian_CY020868_A/blue-winged_teal/Ohio/907/2002|2002.682:-6.055413698e-05,H4N6_Avian_CY020740_A/mallard/Maryland/750/2002|2002.652:0.003147740545):0.0008043631695,H4N8_Avian_CY020772_A/black_duck/Maryland/834/2002|2002.655:0.003639762976):0.0003083858684,(H6N6_Avian_CY020860_A/mallard/Ohio/664/2002|2002.630:-2.020740095e-17,H4N6_Avian_CY020780_A/mallard/Ohio/655/2002|2002.630:2.020740095e-17):0.002584098548):0.001576096503,H7N3_Avian_CY020892_A/black_duck/Maryland/415/2001|2001.660:0.005712793348):0.001039375862,(((H5N2_Avian_EU980493_A/mallard/MD/865/2002|2002.500:0.001079809348,H5N2_Avian_EU980501_A/mallard/MD/898/2002|2002.500:0.001566217348):0.00103886096,H6N2_Avian_CY011119_A/mallard/Maryland/881/2002|2002.658:0.0007291974423):0.003348961095,(H1N1_Avian_CY012831_A/mallard/Ohio/56/1999|1999.789:-1.885518433e-16,H1N1_Avian_CY017732_A/pintail/Ohio/25/1999|1999.789:1.885518433e-16):0.003364221663):0.00353084177):0.001425013038,H3N8_Avian_CY095647_A/blue-winged_teal/Ohio/1858/2006|2006.500:0.01208493554):0.004436898389):0.002094633297,((((((((((((H10N7_Avian_CY144835_A/ruddy_turnstone/New_Jersey/471605/2001|2001.500:0.0005183109035,H10N7_Avian_EU743369_A/ruddy_turnstone/DE/1450/2001|2001.500:-7.90537293e-05):3.954009761e-05,H10N7_Avian_CY144851_A/sanderling/New_Jersey/471586/2001|2001.500:-3.954009761e-05):0.001055993259,H10N7_Avian_EU743377_A/ruddy_turnstone/DE/1529/2001|2001.500:-0.0001754893796):8.777878721e-05,H10N7_Avian_CY137143_A/shorebird/Delaware_Bay/192/2001|2001.375:-8.777878721e-05):0.0002636663458,((H10N7_Avian_EU743345_A/red_knot/GA/1721/2001|2001.500:0,H10N7_Avian_EU743456_A/ruddy_turnstone/NJ/2002/2001|2001.500:0):0.0001840148452,H11N7_Avian_CY144275_A/ruddy_turnstone/New_Jersey/471606/2001|2001.500:0.000255242329):0.0006169284654):0.0008708364996,H12N7_Avian_CY144259_A/ruddy_turnstone/Delaware/828199/2001|2001.500:0.0004513110739):0.0003548233985,H10N7_Avian_EU743440_A/ruddy_turnstone/NJ/1605/2001|2001.500:0.001409079671):0.0002269721334,H10N7_Avian_CY137183_A/shorebird/Delaware_Bay/202/2001|2001.375:0.002430406206):0.00572802991,((((H10N7_Avian_GQ257478_A/mallard/Maryland/214/2001|2001.500:0.001045262067,H10N7_Avian_GQ257470_A/mallard/Maryland/209/2001|2001.500:0.0002750169232):0.007068042948,H4N8_Avian_FJ517321_A/mallard/MN/327/1999|1999.500:0.003281064394):0.0001331561221,H3N6_Avian_EU743543_A/mallard/MN/259/1999|1999.500:0.001622630293):0.0008906133281,H4N6_Avian_EU871883_A/mallard/Minnesota/160/1999|1999.500:0.001098481082):0.001058247157):0.002933653838,((H9N7_Avian_CY144546_A/ruddy_turnstone/New_Jersey/AI03-128/2003|2003.384:0.005366480425,H11N9_Avian_CY144339_A/red_knot/Delaware/650666/2002|2002.389:0.005829262904):0.004793308015,(H11N9_Avian_CY029928_A/mallard/Missouri/209/2006|2006.500:0.006671220615,H1N1_Avian_CY137537_A/mallard/Alberta/130/2003|2003.496:0.001332817649):0.008692255117):0.001021328398):0.0007906192896,H6N8_Avian_CY140992_A/lesser_scaup/Louisiana/AI09-5204/2009|2009.868:0.02487290071):0.001266107644,((H3N2_Avian_CY078514_A/mallard/Interior_Alaska/6MP0992/2006|2006.630:-9.2098864e-17,H3N2_Avian_CY078506_A/mallard/Interior_Alaska/6MP0991/2006|2006.630:9.2098864e-17):0.001901754649,H2N3_Avian_CY003999_A/mallard/Alberta/79/2003|2003.581:0.00343220839):0.01320483727):0.00431664763):0.001443167601,(H1N1_Avian_CY137513_A/mallard/Alberta/219/2002|2002.512:1.162624992e-16,H1N1_Avian_CY137505_A/mallard/Alberta/215/2002|2002.512:-1.162624992e-16):0.02093485035):0.004948486896,H5N2_Avian_EU980508_A/mallard/MD/185/2003|2003.500:0.02290421732):0.002915354638):0.003177881869):0.01279227134,(((((((((((((((((((((H4N8_Avian_CY179234_A/mallard/Wisconsin/1349/1983|1983.500:5.482112835e-17,H4N8_Avian_CY179226_A/blue-winged_teal/Wisconsin/330/1977|1977.500:-5.482112835e-17):0.002502549149,H3N8_Avian_CY181216_A/green-winged_teal/Wisconsin/282/1978|1978.500:0.003712551334):0.0007263718906,((H2N3_Avian_CY117266_A/mallard/Alberta/309/1979|1979.603:0.0006348042679,H1N1_Avian_CY004497_A/mallard/Alberta/965/1979|1979.622:0.002899218579):0.002746263083,H3N8_Avian_CY185712_A/blue-winged_teal/Alberta/221/1978|1978.597:0.004890543905):0.002699479951):0.0008565644282,(H4N6_Avian_CY004776_A/mallard_duck/ALB/161/1977|1977.671:0.0009743757754,H4N8_Avian_CY004783_A/pintail_duck/ALB/220/1977|1977.668:0.0003450155409):0.003292029654):0.000450863312,(H4N3_Avian_CY004755_A/mallard/Alberta/300/1977|1977.660:0.0008266621735,H2N3_Avian_CY120784_A/blue-winged_teal/Alberta/604/1978|1978.605:0.001819514606):0.0008846801369):0.0002652764299,(H6N8_Avian_CY179218_A/widgeon/Wisconsin/308/1977|1977.500:-5.493887132e-17,H6N8_Avian_CY179426_A/green-winged_teal/Wisconsin/328/1977|1977.500:5.493887132e-17):0.004598213541):0.0001557037147,H1N1_Avian_CY004481_A/pintail_duck/ALB/219/1977|1977.671:0.007452901254):0.0003035722612,((((((H7N3_Avian_CY101618_A/mallard/Alberta/195/1989|1989.671:0.01026769765,H11N9_Avian_CY021620_A/Black_Duck/Ohio/239/1986|1986.849:0.0009375348398):0.001143553378,(H6N8_Avian_CY021684_A/Canada_goose/Ohio/127/1989|1989.500:-7.062547604e-17,H6N8_Avian_CY021212_A/mallard/Ohio/123/1989|1989.500:7.062547604e-17):0.009544015848):0.006393700406,H1N3_Avian_CY178750_A/mallard/Wisconsin/1092/1982|1982.500:0.004240479265):0.001262695095,(H9N2_Avian_CY005880_A/goose/MN/5733-1/1980|1980.000:0.001908162819,H3N8_Avian_CY180875_A/blue-winged_teal/Wisconsin/124/1980|1980.500:0.0016229071):0.002031217881):0.0001840922835,H3N2_Avian_CY178397_A/mallard/Wisconsin/260/1980|1980.500:0.001897354652):0.004990791292,H1N1_Avian_CY004599_A/mallard/Alberta/127/1977|1977.638:0.004010972349):0.0003000193846):0.0002187735449,(H11N9_Avian_CY179378_A/mallard/Wisconsin/329/1977|1977.500:0.003131993022,H2N3_Avian_CY003854_A/mallard/Alberta/77/1977|1977.600:0.003083678546):0.001578260914):0.000401990456,H1N5_Avian_CY014975_A/mallard_duck/New_York/6861/1978|1978.581:0.005733627342):0.0004117468953,H3N8_Avian_CY180258_A/mallard/Wisconsin/72/1979|1979.500:0.007640585661):0.0004338903759,H3N2_Avian_EU742659_A/duck/NY/6874/1978|1978.500:0.006579925346):0.0002704917169,(H6N8_Avian_CY181116_A/widgeon/Wisconsin/88/1978|1978.500:-4.685143634e-06,H6N8_Avian_CY181224_A/widgeon/Wisconsin/42/1978|1978.500:0.00176554666):0.011292013):0.0004135754336,(((((H6N4_Avian_CY178141_A/mallard/Wisconsin/772/1982|1982.500:4.595264257e-17,H6N4_Avian_CY179442_A/mallard/Wisconsin/773/1982|1982.500:-4.595264257e-17):0.0005283058865,H12N5_Avian_CY177757_A/mallard/Wisconsin/986/1982|1982.500:0.0007919731033):0.003732112166,(H7N4_Avian_CY179538_A/mallard/Wisconsin/1391/1983|1983.500:0.0002493825298,H7N3_Avian_CY179514_A/mallard/Wisconsin/1279/1983|1983.500:0.0006294262594):0.002517111612):0.00288761268,((H10N7_Avian_CY180058_A/mallard/Saskatchewan/65/1981|1981.500:0.004020483282,H7N3_Avian_CY178493_A/mallard/Wisconsin/143/1981|1981.500:0.002194617202):0.001357811921,H10N7_Avian_CY179242_A/mallard/Wisconsin/1350/1983|1983.500:0.008587537401):0.0005440598842):0.005100077889,(H11N9_Avian_CY180090_A/mallard/Wisconsin/538/1979|1979.500:0.003103902709,H11N9_Avian_CY180082_A/mallard/Wisconsin/443/1979|1979.500:0.007177285237):0.001868301694):0.00149233687):0.000650563808,((H6N6_Avian_CY180899_A/widgeon/Wisconsin/15/1980|1980.500:0.00264080475,H6N6_Avian_CY005888_A/blue-winged_teal/MN/993/1980|1980.674:5.213581141e-06):0.0004060737085,H6N6_Avian_CY014771_A/turkey/Minnesota/957/1980|1980.668:0.0009171711035):0.01264581984):0.0006852187698,(((((H3N8_Avian_CY101437_A/mallard/Alberta/16/1987|1987.589:0.01331568119,H11N3_Avian_CY005280_A/mallard_duck/ALB/797/1983|1983.641:0.006730763064):0.0008553265115,H4N2_Avian_CY004837_A/mallard_duck/Alberta/630/1984|1984.595:0.00662489977):0.0009062525192,H3N5_Avian_CY004656_A/mallard/Alberta/635/1983|1983.630:0.00664501549):0.004512186131,((H1N1_Avian_KF424231_A/blue_winged_teal/Alberta/212/1984|1984.603:0.004093044968,H6N6_Avian_CY005427_A/sanderling/Delaware/1258/1986|1986.688:0.00302099146):0.000712136736,H6N2_Avian_CY020996_A/mallard/Ohio/81/1986|1986.500:0.005597066013):0.007029668433):0.0081285068,H4N6_Avian_CY101578_A/blue-winged_teal/Alberta/427/1986|1986.619:0.01288082096):0.005347565234):0.0001670638685,(((H6N8_Avian_CY004273_A/Mallard/Alberta/206/1996|1996.619:0.007291014691,H3N6_Avian_CY101088_A/blue-winged_teal/Alberta/134/1989|1989.638:0.008060859079):0.00206169269,(H7N9_Avian_CY127260_A/ruddy_turnstone/Delaware_Bay/220/1995|1995.384:0.005959809177,H3N8_Avian_CY101855_A/mallard/Alberta/192/1993|1993.638:0.002960986712):0.00643508607):0.008049730124,(H6N2_Avian_CY004217_A/pintail_duck/ALB/111/1985|1985.614:0.0003524639457,H6N2_Avian_CY004225_A/shoveler/ALB/114/1985|1985.614:0.000969289643):0.008436258681):0.006823643631):0.001910677578,(((((H6N8_Avian_CY178189_A/duck/Wisconsin/2790/1985|1985.500:0.0009867202116,H6N2_Avian_CY178157_A/duck/Wisconsin/2711/1985|1985.500:0.0003350333772):0.0001312670291,H6N2_Avian_CY178173_A/duck/Wisconsin/2722/1985|1985.500:-0.0001325953857):0.0003903460724,(H6N2_Avian_CY179482_A/duck/Wisconsin/3078/1986|1986.500:-5.30850008e-17,H6N2_Avian_CY179466_A/duck/Wisconsin/3071/1986|1986.500:5.30850008e-17):0.0009310407917):0.001026388752,(H6N2_Avian_CY126791_A/pintail/Alberta/321/1986|1986.611:0.00564340646,H6N2_Avian_CY178149_A/mallard/Wisconsin/2077/1984|1984.500:-0.0003364776364):0.0003126878756):0.0008184633672,H6N2_Avian_CY015458_A/mallard/Ohio/344/1987|1987.797:0.005211535284):0.02035438354):0.003780250383,(((((((((((((H3N6_Avian_CY181264_A/blue-winged_teal/Wisconsin/123/1978|1978.500:0.007211018851,H12N5_Avian_CY180683_A/mallard/Wisconsin/384/1976|1976.500:0.001270313006):0.0008384814696,H12N5_Avian_CY180675_A/mallard/Wisconsin/321/1976|1976.500:0.003181701746):0.0002613996379,H4N6_Avian_CY180563_A/mallard/Wisconsin/356/1976|1976.500:0.001943738684):0.0003305951995,((H6N5_Avian_CY179794_A/green-winged_teal/Wisconsin/112/1975|1975.500:0.001821545441,H3N2_Avian_CY179754_A/mallard/Wisconsin/316/1975|1975.500:0.001268617194):0.0004058257976,H5N2_Avian_CY179786_A/mallard/Wisconsin/42/1975|1975.500:0.0004731741188):0.0005011369209):0.00595410421,(((H11N9_Avian_CY180779_A/duck/Minnesota/47/1975|1975.500:0.0009626108893,H3N2_Avian_CY179778_A/mallard/Wisconsin/31/1975|1975.500:0.003015777043):0.001657104757,H4N6_Avian_CY181132_A/blue-winged_teal/Wisconsin/19/1974|1974.500:0.001458801087):0.0002328245027,H3N8_Avian_CY179746_A/blue-winged_teal/Wisconsin/279/1975|1975.500:0.005581941361):0.001862054611):0.002044244632,H1N1_Avian_CY130013_A/duck/Alberta/35/1976|1976.500:0.007590957636):0.0005090029661,(((((H11N9_Avian_CY181280_A/blue-winged_teal/Wisconsin/151/1978|1978.500:0.001710384313,H6N1_Avian_CY181200_A/widgeon/Wisconsin/69/1978|1978.500:0.001373801038):0.004322691843,H6N1_Avian_CY181159_A/gadwall/Wisconsin/80/1978|1978.500:0.01625355432):0.0007218639894,H4N8_Avian_CY004762_A/mallard_duck/ALB/210/1977|1977.660:0.0009500493594):0.002468695905,(H4N2_Avian_CY180603_A/green-winged_teal/Wisconsin/118/1979|1979.500:0.004608440381,H12N6_Avian_CY180699_A/mallard/Wisconsin/503/1976|1976.500:0.002075882052):0.005690818832):0.0005764246048,H7N3_Avian_CY177487_A/mallard/Wisconsin/1132/1982|1982.500:0.01489970139):0.0008963640799):0.0001805546038,(H5N2_Avian_CY180395_A/mallard/Wisconsin/232/1976|1976.500:0.005493101172,H3N8_Avian_CY004113_A/mallard_duck/ALB/564/1979|1979.608:0.01128899269):0.00371513801):0.0005407036756,(H5N2_Avian_CY179770_A/mallard/Alabama/847/1975|1975.500:0.001112663783,H5N2_Avian_FJ517337_A/blue_goose/WI/711/1975|1975.500:0.001087379169):0.00769427577):0.0003735591087,(H6N8_Avian_CY004061_A/mallard_duck/ALB/761/1978|1978.647:0.001767621851,H8N4_Avian_CY180667_A/mallard/Wisconsin/426/1979|1979.500:0.005792244296):0.01025461131):0.0007397526073,((((((H1N1_Avian_CY179402_A/widgeon/Wisconsin/505/1979|1979.500:0.004899776942,H1N1_Avian_CY004489_A/pintail_duck/ALB/238/1979|1979.603:0.0008572283192):0.0006154937515,(H4N2_Avian_CY177853_A/mallard/Wisconsin/867/1982|1982.500:0.008566792946,H1N1_Avian_CY178830_A/mallard/Wisconsin/586/1983|1983.500:0.003962372607):0.002345957061):0.0005510968993,H1N1_Avian_CY179946_A/mallard/Wisconsin/73/1979|1979.500:0.001758008124):0.001071804541,(H2N3_Avian_CY117292_A/mallard/Alberta/207/1980|1980.595:0.004239562123,H11N9_Avian_CY178758_A/mallard/Wisconsin/435/1981|1981.500:0.007417507033):0.0006893756227):0.0008028435994,H1N1_Avian_CY005873_A/pigeon/MN/1407/1981|1981.751:0.009653682266):0.003400896652,((H5N2_Avian_EU743280_A/turkey/TX/1-40-82/1982|1982.500:0.005072095059,H5N2_Avian_CY005902_A/duck/Minnesota/1516/1981|1981.773:0.002933614656):0.00978218531,(H6N8_Avian_CY004121_A/pintail_duck/ALB/628/1979|1979.614:-1.159596468e-17,H6N9_Avian_CY004136_A/mallard_duck/ALB/1151/1979|1979.638:1.159596468e-17):0.01193208533):0.001931267722):0.00330902763):0.0008690848865,((H12N5_Avian_CY130085_A/duck/Alberta/60/1976|1976.500:0.002544623583,H6N2_Avian_CY179802_A/mallard/Wisconsin/331/1975|1975.500:0.003676389316):0.001273359061,H4N3_Avian_CY179026_A/green-winged_teal/Wisconsin/404/1976|1976.500:0.004083200053):0.01105205231):0.0004744041702,H4N2_Avian_CY181312_A/mallard/Wisconsin/145/1978|1978.500:0.009571784166):0.001416760141):0.001025816172,(((((((((((((H3N5_Avian_CY178790_A/mallard/Wisconsin/856/1982|1982.500:8.812933157e-17,H4N2_Avian_CY177829_A/mallard/Wisconsin/851/1982|1982.500:-8.812933157e-17):0.000521951702,H4N8_Avian_CY177805_A/mallard/Wisconsin/830/1982|1982.500:-8.240008704e-05):0.0001671658806,H3N8_Avian_CY177797_A/mallard/Wisconsin/827/1982|1982.500:0.0007157808149):0.0002083678664,H3N8_Avian_CY177885_A/mallard/Wisconsin/908/1982|1982.500:0.000232625835):0.002058418605,H2N3_Avian_CY178518_A/duck/Wisconsin/2409/1985|1985.500:0.005516517459):0.0008944383974,H6N2_Avian_CY178846_A/pintail/Wisconsin/381/1983|1983.500:0.007900537004):0.00164151789,(((H11N9_Avian_CY179698_A/duck/Wisconsin/2550/1985|1985.500:0.001043483553,H11N9_Avian_CY177725_A/mallard/Wisconsin/2269/1984|1984.500:-0.0001636438512):8.190429924e-05,H11N9_Avian_CY177733_A/mallard/Wisconsin/2281/1984|1984.500:-8.190429924e-05):0.009097162189,H3N8_Avian_CY181068_A/shoveler/Saskatchewan/3/1982|1982.500:0.0007707673124):0.001751488646):0.001169835356,H3N8_Avian_CY101570_A/mallard/Alberta/378/1988|1988.701:0.01072926778):0.002376816813,((H7N3_Avian_CY180659_A/mallard/Wisconsin/438/1979|1979.500:0.001383379288,H7N3_Avian_CY005895_A/pheasant/Minnesota/917/1980|1980.633:0.008448971658):0.0008472174424,H9N2_Avian_EU982323_A/turkey/TX/4-1-81/1981|1981.500:0.00546780317):0.0009879920113):0.004370850864,(H6N5_Avian_CY004018_A/blue-winged_teal/ALB/48/1978|1978.597:0.005729572591,H10N3_Avian_CY005194_A/blue-winged_teal/ALB/778/1978|1978.600:0.005009270769):0.0005681964217):0.0004605048268,((H10N7_Avian_CY181108_A/scaup/Saskatchewan/9/1981|1981.500:0.006156939004,H4N6_Avian_CY178061_A/mallard/Wisconsin/2322/1984|1984.500:0.01060876055):0.0008768393991,(H10N7_Avian_CY178942_A/mallard/Wisconsin/455/1979|1979.500:-1.180793911e-17,H10N7_Avian_CY180050_A/mallard/Wisconsin/230/1979|1979.500:1.180793911e-17):0.002663757588):0.006812522808):0.003505199439,((((((H5N2_Avian_CY178085_A/mallard/Wisconsin/99/1982|1982.500:0.001247036661,H6N8_Avian_CY177837_A/mallard/Wisconsin/857/1982|1982.500:0.001843584811):0.0004248595806,H11N9_Avian_CY178894_A/mallard/Wisconsin/1854/1983|1983.500:0.005819999808):0.0005401730644,H5N1_Avian_CY179418_A/mallard/Wisconsin/568/1982|1982.500:-0.000112172749):0.0002500902603,H5N2_Avian_CY036766_A/mallard/Wisconsin/944/1982|1982.500:0.000190859431):0.002509982422,H2N3_Avian_CY178622_A/mallard/Wisconsin/222/1982|1982.500:0.008267518951):0.002350851595,H6N6_Avian_CY180867_A/green-winged_teal/Wisconsin/121/1980|1980.500:0.003968460073):0.01161370606):0.00399127493,(((H6N3_Avian_CY004209_A/mallard_duck/ALB/76/1985|1985.614:0.01349546718,H3N8_Avian_CY101445_A/pintail/Alberta/128/1987|1987.611:0.009785893366):0.001512665965,H2N3_Avian_CY178742_A/mallard/Wisconsin/515/1981|1981.500:0.01891056426):0.001548573912,H7N5_Avian_CY005015_A/mallard_duck/ALB/224/1977|1977.592:0.01222459119):0.001582931656):0.002442761195):0.002784633096,H4N6_Avian_CY179762_A/blue-winged_teal/Wisconsin/278/1975|1975.500:0.008967507521):0.003723743326):0.001454500046,((((((((((((((((H11N9_Avian_CY126287_A/ruddy_turnstone/Delaware_Bay/513/1988|1988.367:-9.497939956e-05,H11N1_Avian_CY126711_A/gull/Delaware/2952/1988|1988.452:0.0005345310146):4.749650572e-05,H11N1_Avian_CY126671_A/shorebird/Delaware_Bay/744/1988|1988.373:-4.749650572e-05):0.0002390682383,(H4N9_Avian_CY101530_A/ruddy_turnstone/Delaware/2368/1988|1988.411:0.0005848613413,H11N9_Avian_CY126687_A/ruddy_turnstone/Delaware_Bay/772/1988|1988.373:0.0002939474479):0.0002021637126):0.001487531511,(H13N9_Avian_CY126295_A/ruddy_turnstone/Delaware_Bay/520/1988|1988.367:0.001685845308,H6N8_Avian_CY126310_A/knot/Delaware_Bay/526/1988|1988.367:0.002298020678):0.0002797886002):0.0005473285274,(((((H6N8_Avian_CY126895_A/laughing_gull/New_Jersey/194/1990|1990.397:2.745506244e-16,H6N8_Avian_CY126887_A/laughing_gull/New_Jersey/177/1990|1990.397:-2.745506244e-16):0.002819457439,H6N8_Avian_CY126879_A/laughing_gull/Delaware_Bay/4/1990|1990.293:0.0002655840338):0.0004192569959,H2N1_Avian_CY117484_A/laughing_gull/Delaware_Bay/10/1990|1990.293:0.001567846927):0.0005897385711,H6N8_Avian_CY101666_A/ruddy_turnstone/Delaware_Bay/231/1991|1991.392:0.006884309494):0.001115818882,H5N3_Avian_CY004398_A/herring_gull/NJ/402/1989|1989.307:0.001884566008):0.003516928566):0.001413784467,((((H9N6_Avian_CY005140_A/ruddy_turnstone/DE/510/1988|1988.367:-5.461045791e-17,H9N6_Avian_CY004574_A/ruddy_turnstone/DE/773/1988|1988.373:5.461045791e-17):1.668786357e-07,H11N1_Avian_CY126719_A/gull/Delaware_Bay/2673/1988|1988.548:0.0004387302972):5.653819848e-05,H4N6_Avian_CY101522_A/ruddy_turnstone/Delaware/2354/1988|1988.411:0.0003832513513):0.001069287545,((H9N9_Avian_CY101514_A/ruddy_turnstone/Virginia/2297/1988|1988.403:-0.0002767792722,H9N9_Avian_CY101546_A/laughing_gull/Delaware/2971/1988|1988.638:0.002035586985):0.0009734759609,H6N8_Avian_CY004101_A/laughing_gull/New_Jersey/276/1989|1989.304:0.003465472997):0.002051678357):0.0009781428305):0.002702716,((((((H9N1_Avian_CY005133_A/ruddy_turnstone/DE/2731/1987|1987.400:1.066730825e-16,H11N1_Avian_CY126647_A/ruddy_turnstone/Delaware/2589/1987|1987.381:-1.066730825e-16):0.0009407156353,H9N5_Avian_CY005120_A/ruddy_turnstone/DE/2576/1987|1987.416:0.001260941147):7.529100694e-05,H10N5_Avian_CY136605_A/red_knot/Delaware/2561/1987|1987.378:0.001688780062):0.0003209934864,((H9N5_Avian_CY101405_A/ruddy_turnstone/Delaware_Bay/2774/1987|1987.381:0.00184350657,H9N5_Avian_CY004419_A/red_knot/Delaware/2552/1987|1987.512:0.0003581502129):0.0001816581567,H9N5_Avian_CY101413_A/ruddy_turnstone/Delaware_Bay/2795/1987|1987.378:0.0007010088552):0.0001208254741):0.0002158193901,H11N1_Avian_CY126655_A/herring_gull/Delaware_Bay/2610/1987|1987.381:0.001548547213):0.0008901203698,((((H2N1_Avian_CY003913_A/herring_gull/DE/698/1988|1988.370:-9.222102001e-05,H2N1_Avian_CY101481_A/ruddy_turnstone/Delaware/519/1988|1988.367:0.0005314781942):0.0001495620121,H2N8_Avian_CY003921_A/herring_gull/DE/703/1988|1988.370:0.0002899896029):0.0008047943274,H2N8_Avian_EU743194_A/herring_gull/DE/677/1988|1988.500:0.002725595716):0.0003332641035,((H11N1_Avian_CY126759_A/ruddy_turnstone/New_Jersey/348/1989|1989.389:0.0001821845863,H11N1_Avian_CY126743_A/red_knot/New_Jersey/320/1989|1989.389:0.0006962944676):0.003358930906,H6N3_Avian_CY126767_A/herring_gull/New_Jersey/413/1989|1989.389:0.00420147421):0.002365027719):0.002282574264):0.0005305917579):0.002548259311,(((((((H4N6_Avian_CY015474_A/mallard/Ohio/83/1986|1986.811:0.002305988147,H11N2_Avian_CY017082_A/bufflehead/Ohio/246/1986|1986.500:0.001685069721):0.0002407426078,(H2N1_Avian_CY017700_A/mallard/Ohio/30/1986|1986.800:0.001458025975,H2N1_Avian_CY021132_A/mallard/Ohio/37/1986|1986.500:0.0003036033225):0.0002031163128):0.0002309390464,H11N1_Avian_CY017772_A/Black_Duck/Ohio/194/1986|1986.847:0.001090811138):0.0003400424856,H3N1_Avian_CY021436_A/mallard/Ohio/181/1986|1986.847:0.0009876425681):0.0006546757946,H11N9_Avian_CY021652_A/green-winged_teal/Ohio/397/1986|1986.500:0.002002896254):0.000875432044,(H1N1_Avian_CY136752_A/ruddy_turnstone/New_Jersey/147/1990|1990.397:0.005921137402,H4N2_Avian_CY012823_A/mallard/Ohio/97/1989|1989.797:0.005274605927):0.0004586384862):0.0004143648003,(((((((H6N2_Avian_CY004530_A/mallard_duck/ALB/294/1987|1987.649:0.0003504294558,H6N2_Avian_CY136701_A/mallard/Alberta/238/1987|1987.633:8.882771843e-05):0.0009540794244,H6N2_Avian_CY004522_A/coot/Alberta/134/1987|1987.614:-7.460795875e-05):9.904780797e-05,H6N2_Avian_CY136709_A/mallard/Alberta/260/1987|1987.649:0.0007809096983):0.0006061804405,H6N2_Avian_CY016139_A/pintail/Ohio/351/1987|1987.797:0.00204106614):0.0022559401,H5N2_Avian_CY014879_A/black_duck/New_York/184/1988|1988.500:0.003989382928):0.0004913286348,H4N2_Avian_CY011063_A/mallard/Ohio/275/1987|1987.797:0.004371618829):0.003318151316,H4N9_Avian_CY014864_A/mallard_duck/New_York/180/1986|1986.756:0.001841779569):0.000868828181):0.000441388785):0.004982486816,H9N2_Avian_KC209496_A/wild_bird/Korea/8G39/2005|2005.844:0.02479306166):0.004655304666,((((((((((((H10N3_Avian_CY178301_A/duck/Wisconsin/2368/1985|1985.500:0.0005401233242,H10N3_Avian_CY178309_A/duck/Wisconsin/2385/1985|1985.500:-0.00010086615):0.0009410734076,H10N3_Avian_CY178886_A/mallard/Wisconsin/2364/1984|1984.500:-6.160194192e-05):0.00126637022,(H7N7_Avian_CY178918_A/duck/Wisconsin/3034/1986|1986.500:0.00514090092,H2N3_Avian_CY003886_A/mallard_duck/Alberta/376/1985|1985.627:0.0006395448321):0.0005233234371):0.0007000550127,((H3N8_Avian_CY177941_A/mallard/Wisconsin/2083/1984|1984.500:0.0008031238505,H3N8_Avian_CY177981_A/mallard/Wisconsin/2117/1984|1984.500:7.671585083e-05):0.0007287346111,H3N6_Avian_CY177909_A/mallard/Wisconsin/408/1983|1983.500:0.001477522318):0.001866005522):0.0003938464406,((H3N6_Avian_CY179322_A/duck/Wisconsin/2843/1985|1985.500:0.0004779046954,H3N6_Avian_CY178461_A/duck/Wisconsin/2791/1985|1985.500:-3.86475212e-05):0.002369195052,H3N2_Avian_CY177997_A/mallard/Wisconsin/2163/1984|1984.500:0.00161053955):0.001012202762):0.000750024828,H5N2_Avian_CY011255_A/wigeon/Ohio/379/1988|1988.786:0.009786445969):0.0005845264977,H3N2_Avian_CY178670_A/blue-winged_teal/Wisconsin/331/1981|1981.500:0.001752633997):0.0006404462716,H4N8_Avian_CY014936_A/mallard_duck/New_York/194/1982|1982.915:0.01046232889):0.0002670108118,(H3N2_Avian_CY178421_A/mallard/Wisconsin/1784/1983|1983.500:0.003300909554,H4N8_Avian_CY178798_A/mallard/Wisconsin/902/1982|1982.500:0.002934802811):0.001082842485):0.0008574635114,H2N6_Avian_CY117340_A/mallard/Pennsylvania/9001/1984|1984.679:0.005045446169):0.001275626732,H1N2_Avian_CY014908_A/mallard_duck/New_York/170/1982|1982.915:0.00513113257):0.001138360163,(H3N2_Avian_CY178782_A/mallard/Wisconsin/414/1981|1981.500:0.001729465224,H4N2_Avian_CY180307_A/mallard/Wisconsin/477/1981|1981.500:0.002692806639):0.002968479676):0.002223437754):0.002545758172,(((((((((((((H4N2_Avian_CY180323_A/mallard/Wisconsin/619/1983|1983.500:0.001296056735,H5N2_Avian_CY014856_A/mallard/New_York/189/1982|1982.915:0.002233351174):1.607353051e-05,H3N8_Avian_CY178590_A/mallard/Wisconsin/483/1983|1983.500:0.0008650050055):0.0005419938391,H4N2_Avian_CY178005_A/mallard/Wisconsin/2191/1984|1984.500:-0.0001037605251):0.0004511371952,(H5N2_Avian_CY178117_A/mallard/Wisconsin/1616/1983|1983.500:0.0004313404761,H4N2_Avian_CY179306_A/mallard/Wisconsin/1719/1983|1983.500:0.0004474683131):0.003101628192):0.0002898583034,(H8N4_Avian_CY178870_A/mallard/Wisconsin/2080/1984|1984.500:-3.223878111e-17,H8N4_Avian_CY178221_A/mallard/Wisconsin/2086/1984|1984.500:3.223878111e-17):0.005082081117):0.0001433425974,((H4N6_Avian_CY181368_A/mallard/Wisconsin/1683/1983|1983.500:4.868398327e-17,H4N6_Avian_CY179354_A/mallard/Wisconsin/1674/1983|1983.500:-4.868398327e-17):9.6115108e-05,H3N6_Avian_CY177925_A/mallard/Wisconsin/1729/1983|1983.500:0.000343436507):0.001843199068):0.0001765482934,H1N1_Avian_KF424143_A/mallard/Tennessee/11464/1985|1985.041:0.001700380257):0.0001825908029,(H1N1_Avian_CY179210_A/mallard/Wisconsin/2315/1984|1984.500:0.002597672845,H3N2_Avian_CY178037_A/mallard/Wisconsin/2263/1984|1984.500:0.000938893005):0.0002381134958):0.0001455107075,H2N1_Avian_CY178526_A/duck/Wisconsin/2420/1985|1985.500:0.006066165927):0.000734422681,((H1N9_Avian_CY017282_A/mallard/Ohio/265/1987|1987.797:0.002884107354,H12N5_Avian_CY017860_A/mallard/Ohio/407/1987|1987.500:0.001536709538):0.003550654878,H12N5_Avian_CY177765_A/duck/Wisconsin/2697/1985|1985.500:0.0009056571124):0.00255723146):0.00100266901,H5N1_Avian_EU871817_A/turkey/Ontario/84/1983|1983.038:0.005707358253):0.001171806425,((H6N3_Avian_CY014916_A/chicken/New_York/28263/1989|1989.332:0.01069300691,H11N3_Avian_CY018022_A/mallard/Ohio/102/1986|1986.811:0.006031354373):0.002731935454,H4N6_Avian_CY004824_A/ruddy_turnstone/New_Jersey/47/1985|1985.405:0.005904819128):0.003895137005):0.001948595022,(H3N8_Avian_CY102163_A/mallard/Alberta/193/1994|1994.616:0.008064890277,H3N8_Avian_CY101658_A/mallard/Alberta/220/1990|1990.655:0.006785230956):0.005458047643):0.005193933627):0.001599224751,(((H6N8_Avian_CY126863_A/mallard/Alberta/197/1989|1989.671:-0.0001083550029,H6N8_Avian_CY126823_A/mallard/Alberta/167/1989|1989.671:0.0005476121771):0.001498177381,(H6N8_Avian_CY126967_A/green-winged_teal/Alberta/107/1992|1992.614:0.0005011139647,H6N8_Avian_CY126975_A/blue-winged_teal/Alberta/142/1992|1992.622:0.0003799078508):0.007430181155):0.01467615439,H3N8_Avian_EU735841_A/duck/NY/13822/1995|1995.500:0.03347172512):0.0120770449):0.005811353073,(((((((((((H7N3_Avian_GU186617_A/turkey/MN/24552/1982|1982.500:0.001048667118,H7N3_Avian_CY014785_A/turkey/Minnesota/1200/1980|1980.827:0.0002713011548):0.005224400912,H3N2_Avian_CY180266_A/blue-winged_teal/Wisconsin/89/1979|1979.500:0.001457232228):0.0005494128017,H5N2_Avian_EU182306_A/turkey/Minnesota/3397-3/1992|1992.500:0.003688698329):0.00048571609,(H4N6_Avian_CY180499_A/duck/Minnesota/A/1975|1975.500:0.0003284419686,H3N8_Avian_CY180250_A/mallard/Wisconsin/31/1979|1979.500:0.0009900645699):0.001733990385):0.0004989133152,(((H5N2_Avian_CY179410_A/mallard/Wisconsin/411/1981|1981.500:0.001969373336,H5N2_Avian_KP674450_A/chicken/Pennsylvania/7659/1985|1985.500:0.002914063885):0.000600195447,H4N2_Avian_CY005913_A/turkey/Minnesota/833/1980|1979.666:0.002511057582):0.0005776459646,H4N3_Avian_CY014944_A/pintail_duck/New_York/155/1982|1982.915:0.004332850828):0.001876526209):0.0006125236605,H4N8_Avian_CY180859_A/mallard/Wisconsin/120/1980|1980.500:0.002457774242):0.002458407116,((((H3N5_Avian_CY179898_A/mallard/Wisconsin/52/1975|1975.500:2.140188963e-17,H3N5_Avian_CY179874_A/mallard/Wisconsin/17/1975|1975.500:-2.140188963e-17):0.002267384725,(H6N2_Avian_CY180491_A/duck/Minnesota/25/1975|1975.500:0.0004496337347,H6N1_Avian_CY180643_A/duck/Minnesota/56/1975|1975.500:0.002192838177):0.003974903497):0.000288094924,((H11N9_Avian_CY004366_A/mallard/Alberta/294/1977|1977.663:0.003884462659,H1N2_Avian_CY179434_A/mallard/Wisconsin/393/1977|1977.500:0.001427037334):0.0005127107111,H11N9_Avian_CY180066_A/mallard/Wisconsin/789/1976|1976.500:0.0008133192324):0.0006171967464):0.0007333788193,(H3N8_Avian_CY180186_A/mallard/Wisconsin/316/1976|1976.500:0.001712271916,H3N6_Avian_CY179722_A/mallard/Wisconsin/18/1977|1977.500:0.004060868225):0.00120672185):0.0006339667022):0.0009948985799,(H7N3_Avian_CY185720_A/mallard/Alberta/49/1976|1976.608:0.002990856267,H11N9_Avian_CY179370_A/mallard/Wisconsin/298/1977|1977.500:0.005468659524):0.002690389052):0.001589450439,((((((H4N1_Avian_CY179330_A/mallard/Wisconsin/394/1977|1977.500:0.00240328168,H10N7_Avian_CY178277_A/mallard/Wisconsin/42/1981|1981.500:0.00516878692):0.0006722683669,H4N1_Avian_CY004967_A/mallard_duck/Alberta/291/1977|1977.655:0.003794624265):0.0009816588234,(H6N2_Avian_CY004025_A/mallard_duck/ALB/280/1978|1978.600:0.001421230849,H6N2_Avian_CY004006_A/mallard_duck/ALB/250/1978|1978.597:-0.0001018395331):0.006250250938):0.0001699059905,((H3N8_Avian_CY004677_A/blue-winged_teal/ALB/569/1985|1985.638:0.001905648928,H3N8_Avian_CY101610_A/mallard/Alberta/20/1989|1989.584:0.003857777624):0.001890825559,H4N6_Avian_CY021220_A/mallard/Ohio/178/1990|1990.500:0.01038229508):0.008223578292):0.0007847419599,((H12N5_Avian_CY177637_A/mallard/Wisconsin/1873/1983|1983.500:0.005958364706,H3N8_Avian_CY020940_A/northern_shoveler/Ohio/35/1986|1986.500:0.00433271634):0.003559865164,H3N8_Avian_CY004613_A/green-winged_teal/ALB/438/1979|1979.605:0.004572001922):0.00381552995):0.002786661943,H12N5_Avian_CY178341_A/mallard/Wisconsin/317/1981|1981.500:0.02093340631):0.001869382825):0.001634414337,(H6N2_Avian_CY016171_A/green-winged_teal/Ohio/86/1986|1986.816:0.00644996924,H1N1_Avian_EU743150_A/turkey/MO/21939/1987|1987.500:0.004754331288):0.01052226627):0.001120586796,((H5N2_Avian_CY004324_A/mallard_duck/ALB/57/1976|1976.611:4.078695446e-17,H3N2_Avian_CY004583_A/pintail_duck/ALB/86/1976|1976.614:-4.078695446e-17):0.01155062246,H5N2_Avian_CY180387_A/blue-winged_teal/Wisconsin/231/1976|1976.500:0.007056111693):0.009016818734):0.002324123197):0.005291601848,((((((((((H7N7_Avian_CY185902_A/red_knot/Delaware_Bay/242/1994|1994.389:0.0004248711131,H7N7_Avian_CY185828_A/shorebird/Delaware_Bay/285/1994|1994.389:0.0004539376762):0.000164391449,H7N5_Avian_CY102115_A/shorebird/Delaware_Bay/274/1994|1994.389:0.0002755284017):0.006073040811,(H3N2_Avian_CY101897_A/ruddy_turnstone/Delaware_Bay/81/1994|1994.386:0.0004662110391,H3N8_Avian_CY102018_A/ruddy_turnstone/Delaware_Bay/176/1994|1994.386:-2.695386486e-05):0.005575506371):0.0008449146128,H1N1_Avian_EU026109_A/duck/NY/13152-13/1994|1994.500:0.003615954651):0.004463389073,H1N1_Avian_EU735809_A/quail/IN/38685/1993|1993.500:0.004900362335):0.003198607807,((((H6N2_Avian_CY016163_A/gadwall/Ohio/37/1999|1999.789:0.004651012073,H11N6_Avian_CY127602_A/mallard/Alberta/125/1999|1999.589:0.002908569216):0.0001790071202,H10N7_Avian_EU743329_A/northern_shoveler/TX/56/2000|2000.500:0.004278244324):0.001833355294,H5N2_Avian_EU084940_A/Duck/NJ/117228-7/2001|2001.500:0.004678670746):0.006288216672,H2N3_Avian_CY117226_A/silkie_chicken/Pennsylvania/9600897/1996|1996.500:0.01087578121):0.002923881166):0.001916755916,((((((H11N2_Avian_CY127653_A/shorebird/Delaware_Bay/75/2001|2001.373:-0.0001102096578,H12N7_Avian_CY144267_A/ruddy_turnstone/Delaware/471599/2001|2001.500:0.0005494668321):0.003531689934,H11N2_Avian_CY144283_A/semi-palmated_sandpiper/Delaware/828234/2001|2001.500:0.003141904968):0.001188292838,(H6N1_Avian_CY127629_A/shorebird/Delaware_Bay/259/2000|2000.367:0.0008199377424,H6N1_Avian_CY144169_A/laughing_gull/New_York/AI00-470/2000|2000.414:0.00138171904):0.0001444221074):0.0003955980942,H6N1_Avian_CY127621_A/gull/Delaware_Bay/18/2000|2000.364:0.001376705614):0.0004645239321,H6N1_Avian_CY144177_A/ruddy_turnstone/New_Jersey/AI00-1049/2000|2000.370:0.0007488637459):0.0009462314526,(H11N2_Avian_CY144291_A/ruddy_turnstone/Delaware/828213/2001|2001.500:0.0004534946202,H5N2_Avian_CY144251_A/ruddy_turnstone/New_Jersey/828212/2001|2001.500:0.000425314169):0.00322538314):0.01365842368):0.006519013085,((((((H3N3_Avian_CY004687_A/mallard/ALB/394/1988|1988.674:0.006582593677,H7N9_Avian_CY014793_A/turkey/Minnesota/1/1988|1988.529:0.008315742667):0.0005961414404,H3N2_Avian_CY017418_A/mallard/Ohio/424/1988|1988.500:0.003379531857):0.0005406935839,H6N2_Avian_CY012839_A/pintail/Ohio/294/1988|1988.781:0.004846944002):0.001006993574,(((H6N3_Avian_CY004241_A/mallard_duck/ALB/191/1990|1990.581:2.047591634e-16,H6N3_Avian_CY126903_A/mallard/Alberta/207/1990|1990.655:-2.047591634e-16):2.04800148e-16,H6N3_Avian_CY004233_A/mallard_duck/ALB/155/1990|1990.589:-2.04800148e-16):0.0004255339903,H6N3_Avian_CY136760_A/pintail/Alberta/145/1990|1990.652:1.37231839e-05):0.009422747705):0.002810790127,(((((H6N5_Avian_CY004257_A/mallard/ALB/199/1992|1992.915:0.0004578189531,H6N5_Avian_CY126999_A/mallard/Alberta/203/1992|1992.644:-1.856177888e-05):0.002413080984,H3N9_Avian_CY101831_A/mallard/Alberta/54/1993|1993.625:0.005628309057):0.004994620354,H3N8_Avian_CY017868_A/northern_shoveler/Ohio/454/1987|1987.500:0.003351786922):0.001100492114,H10N7_Avian_CY017788_A/mallard/Ohio/99/1989|1989.797:0.007317913045):0.0007480332809,H3N8_Avian_CY019204_A/pintail/Ohio/339/1987|1987.797:0.005526828977):0.001425041603):0.001775457669,H3N8_Avian_CY101602_A/mallard/Alberta/782/1986|1986.649:0.01051699535):0.003148329135):0.006043224824,(((((((H7N2_Avian_EU742982_A/chicken/NJ/16224-6/1999|1999.500:0.0006134945711,H7N2_Avian_FJ517330_A/chicken/NY/21586-8/1999|1999.500:0.001596105086):0.0008084148308,(H7N2_Avian_EU084913_A/chicken/NJ/118878-5/2001|2001.500:0.001478614078,H7N2_Avian_EU742919_A/guinea_fowl/NJ/119063-8/2001|2001.500:0.002499773855):0.005449976592):0.0006669644023,H7N2_Avian_EU084903_A/chicken/NJ/30749-3/2000|2000.500:0.005169160886):0.0009894539201,H7N2_Avian_EU742895_A/chicken/FL/90348-4/2001|2001.500:0.009757676291):0.001579178872,(H7N2_Avian_EU743265_A/turkey/VA/158512/2002|2002.500:0.0007103096344,H7N2_Avian_EU982307_A/turkey/VA/55/2002|2002.500:0.0006099693553):0.008973457437):0.009946312795,((H7N2_Avian_EU742973_A/chicken/PA/149092-1/2002|2002.500:0.001452595544,H7N2_Avian_EU742968_A/chicken/PA/19241/1997|1997.500:0.0003061366119):0.003187130633,H7N2_Avian_EU743272_A/goose/NY/8600-3/1998|1998.500:0.005972047066):0.004540992855):0.002632253248,H7N2_Avian_EU084909_A/chicken/NY/119256-7/2001|2001.500:0.01493022544):0.01948136255):0.01041247528,((H7N7_Avian_CY005078_A/ruddy_turnstone/DE/2378/1988|1988.411:0.01318338069,H3N6_Avian_CY101778_A/mallard/Alberta/129/1991|1991.649:0.01792033078):0.002548749039,H6N2_Avian_CY126783_A/mallard/Alberta/298/1986|1986.611:0.01035394447):0.01234049703):0.004384782134):0.008642434312,(((((((((((((((((H3N1_Avian_CY004716_A/mallard_duck/ALB/26/1976|1976.608:0.003599547773,H1N1_Avian_CY180811_A/mallard/Wisconsin/795/1976|1976.500:0.006675252819):0.001206036479,(H3N2_Avian_CY180955_A/duck/Wisconsin/1151/1978|1978.500:1.418618309e-16,H3N2_Avian_CY181028_A/duck/Wisconsin/1175/1978|1978.500:-1.418618309e-16):0.008795896352):0.0004044054472,H1N1_Avian_CY004473_A/mallard/Alberta/46/1977|1977.600:0.005874096603):0.0007780606149,((H6N1_Avian_CY180411_A/blue-winged_teal/Wisconsin/340/1976|1976.500:0.0008596546892,H6N1_Avian_CY180595_A/mallard/Wisconsin/557/1976|1976.500:2.018501208e-05):0.0001890036836,H4N8_Avian_CY180435_A/mallard/Wisconsin/473/1976|1976.500:0.001132603663):0.00704982687):0.001337451257,((H2N9_Avian_CY003862_A/pintail/Alberta/293/1977|1977.671:0.002166774291,H3N3_Avian_CY004606_A/mallard_duck/ALB/712/1978|1978.619:0.003151395834):0.0009364867447,(H6N6_Avian_CY178678_A/blue-winged_teal/Wisconsin/333/1981|1981.500:-2.37292502e-17,H6N6_Avian_CY178646_A/mallard/Wisconsin/307/1981|1981.500:2.37292502e-17):0.008499533723):0.005143566005):0.0005001897093,((H6N9_Avian_CY180523_A/duck/Minnesota/1/1975|1975.500:0.001504263895,H6N1_Avian_CY180627_A/duck/Minnesota/2/1975|1975.500:0.0002565976217):0.002176878293,H11N9_Avian_CY179714_A/mallard/Wisconsin/10/1975|1975.500:0.001365155974):0.002718972285):0.0008950472886,H12N5_Avian_CY179866_A/gadwall/Wisconsin/13/1975|1975.500:0.004349669178):0.0007205520889,H9N1_Avian_CY181344_A/mallard/Wisconsin/24/1974|1974.500:0.006001885722):0.001057107015,(H6N5_Avian_CY180531_A/duck/Minnesota/9/1975|1975.500:3.061584499e-17,H6N5_Avian_CY180635_A/duck/Minnesota/33/1975|1975.500:-3.061584499e-17):0.004534602716):0.0002320350195,((H4N2_Avian_CY181151_A/blue-winged_teal/Wisconsin/175/1978|1978.500:0.0004503551781,H3N6_Avian_CY004620_A/pintail_duck/ALB/462/1979|1979.605:0.002637134306):0.00152910171,(H12N6_Avian_CY089652_A/duck/Wisconsin/480/1979|1979.441:-4.348676853e-17,H12N6_Avian_CY178966_A/mallard/Wisconsin/480/1979|1979.500:4.348676853e-17):0.003364204417):0.01148529027):0.004625203941,(H2N9_Avian_CY005813_A/gull/Maryland/19/1977|1977.255:7.235055434e-17,H2N9_Avian_CY117476_A/gull/Maryland/18/1977|1977.581:-7.235055434e-17):0.01890326597):0.002998923112,(H3N8_Avian_CY004669_A/mallard_duck/ALB/525/1985|1985.638:0.0072691555,H3N8_Avian_CY101594_A/mallard/Alberta/772/1986|1986.649:0.005750720692):0.0105056583):0.002359915166,(((((((((H6N4_Avian_CY004185_A/blue-winged_teal/ALB/685/1982|1982.633:0.0004839019983,H6N6_Avian_CY004169_A/blue-winged_teal/ALB/266/1982|1982.614:0.0003945770556):7.704591054e-05,H6N6_Avian_CY004161_A/widgeon/ALB/256/1982|1982.614:-7.720826245e-05):3.861335122e-05,H6N6_Avian_CY004153_A/pintail/Alberta/189/82|1982.605:-3.861335122e-05):0.000262531078,H6N6_Avian_CY004177_A/mallard/Alberta/289/82|1982.616:0.0001764819723):0.002880052461,H6N8_Avian_CY181384_A/mallard/Saskatchewan/83/1981|1981.500:0.0006553331153):0.008812339521,(H6N2_Avian_CY180619_A/mallard/Saskatchewan/36/1981|1981.500:0.003441282964,H2N9_Avian_CY003870_A/laughing_gull/New_Jersey/75/1985|1985.405:0.00826505183):0.001611251297):0.003775621216,(((H4N2_Avian_CY004797_A/mallard_duck/Alberta/106/1979|1979.597:-1.015423702e-17,H4N2_Avian_CY004804_A/blue-winged_teal/Alberta/580/1979|1979.608:1.015423702e-17):3.047359839e-17,H4N2_Avian_CY004811_A/pintail_duck/ALB/599/1979|1979.608:-3.047359839e-17):0.002451159607,H4N6_Avian_CY179338_A/mallard/Wisconsin/607/1977|1977.500:0.002857405035):0.00625670334):0.0005714259662,(H3N2_Avian_CY179554_A/mallard/Wisconsin/162/1977|1977.500:0.0007558185856,H3N2_Avian_CY179562_A/mallard/Wisconsin/414/1977|1977.500:0.002778954734):0.006266546151):0.001101037576,(((H10N7_Avian_CY004352_A/pintail_duck/ALB/303/1977|1977.671:0.0007393075526,H10N7_Avian_CY005187_A/mallard_duck/ALB/302/1977|1977.663:0.0001395012366):0.001994329995,(H7N3_Avian_CY005022_A/blue-winged_teal/ALB/295/1977|1977.666:-1.893518283e-16,H7N3_Avian_CY005029_A/widgeon/Alberta/284/1977|1977.666:1.893518283e-16):0.003792695379):0.003427226476,H5N2_Avian_CY180539_A/duck/Minnesota/63/1976|1976.500:0.00192964314):0.007122359914):0.004651140845):0.003349999603,(H2N3_Avian_CY117242_A/mallard/Ontario/56/1976|1976.500:0.00440784678,H2N3_Avian_CY180515_A/mallard/Wisconsin/793/1976|1976.500:0.004955159867):0.02050378548):0.0008541618427,(H6N2_Avian_CY181124_A/mallard/Wisconsin/18/1974|1974.500:0.005426698474,H3N5_Avian_CY181052_A/mallard/Wisconsin/22/1974|1974.500:0.002584047436):0.01522816092):0.004031243686,((((((((H4N6_Avian_CY180467_A/duck/Minnesota/104/1974|1974.500:0.0004281341934,H4N6_Avian_CY180475_A/duck/Minnesota/110/1974|1974.500:0.0004506745958):0.004198237313,H6N8_Avian_CY181256_A/mallard/Wisconsin/13/1974|1974.500:0.001129105127):0.00132229608,(H6N2_Avian_CY181336_A/mallard/Wisconsin/23/1974|1974.500:0.002187547768,H6N1_Avian_CY179834_A/Canada_goose/Alabama/726/1975|1975.500:0.003133726925):0.002279164218):0.0008631272094,(((H3N8_Avian_CY005050_A/pintail_duck/Alberta/169/1980|1980.592:0.003070613624,H3N6_Avian_CY004128_A/mallard_duck/ALB/676/1979|1979.614:0.0009093536015):0.008265859917,H9N1_Avian_CY180715_A/green-winged_teal/Wisconsin/562/1979|1979.500:0.01000133866):0.001111302357,H4N8_Avian_CY180507_A/duck/Minnesota/44/1975|1975.500:0.006525906193):0.003486453671):0.0006844622891,H6N1_Avian_CY179018_A/mallard/Wisconsin/541/1979|1979.500:0.007775479558):0.001118956621,H4N6_Avian_CY180483_A/duck/Minnesota/24/1975|1975.500:0.007768514978):0.005894254396,((H1N1_Avian_CY179001_A/blue-winged_teal/Wisconsin/336/1976|1976.500:0.00402399065,H3N8_Avian_CY179282_A/mallard/Wisconsin/487/1981|1981.500:0.006248961205):0.004577745791,H5N2_Avian_EU743085_A/turkey/CO/118899/1972|1972.500:0.01386029544):0.002963326271):0.004581369442,H9N2_Avian_CY014670_A/turkey/Wisconsin/1/1966|1966.500:0.02180337775):0.001279972164):0.003447605659,(((((((((((H2N3_Avian_CY178477_A/mallard/Wisconsin/1120/1982|1982.500:0.001330014604,H11N9_Avian_CY179250_A/mallard/Wisconsin/1069/1982|1982.500:0.0008742482881):0.0001351914884,H7N4_Avian_CY178862_A/mallard/Wisconsin/1111/1982|1982.500:0.0003028034822):6.893681839e-05,H11N9_Avian_CY178766_A/mallard/Wisconsin/1073/1982|1982.500:0.0003699800671):0.0006569718358,H7N4_Avian_CY179530_A/mallard/Wisconsin/1360/1983|1983.500:0.0006636223305):0.005147805126,((H2N5_Avian_CY003878_A/mallard/Alberta/884/1984|1984.633:0.01020484268,H4N8_Avian_CY181084_A/blue-winged_teal/Saskatchewan/11/1982|1982.500:0.005180689559):0.0004124691161,H11N9_Avian_CY005270_A/redhead_duck/Alberta/357/1983|1983.597:0.008662046657):0.000926357028):0.0005075934734,(H4N6_Avian_CY178445_A/duck/Wisconsin/2731/1985|1985.500:1.068850611e-16,H4N6_Avian_CY178453_A/duck/Wisconsin/2736/1985|1985.500:-1.068850611e-16):0.01247507078):0.001530044689,H1N1_Avian_CY136645_A/blue-winged_teal/Alberta/69/1987|1987.592:0.008306482214):0.000532296298,((((H12N1_Avian_CY005350_A/mallard_duck/Alberta/342/1983|1983.595:0.0008383160163,H3N1_Avian_CY004641_A/blue-winged_teal/ALB/452/1983|1983.611:0.0009229891874):0.0001489285929,H9N1_Avian_CY004649_A/mallard_duck/ALB/506/1983|1983.611:-0.0001502569495):0.0002152133248,H9N1_Avian_CY004338_A/mallard_duck/ALB/396/1983|1983.597:0.0006646252141):0.0001310729112,H9N1_Avian_CY005105_A/mallard_duck/Alberta/743/1983|1983.636:0.001190808508):0.009079014699):0.0009382095563,((H4N6_Avian_CY004728_A/canvasback_duck/ALB/274/1977|1977.603:0.00091595344,H1N6_Avian_CY004465_A/mallard/Alberta/42/1977|1977.584:0.0004043255497):0.001207868807,H4N2_Avian_CY178405_A/mallard/Wisconsin/333/1981|1981.500:0.006838829071):0.002065539431):0.001692030478,((((H2N3_Avian_CY117284_A/mallard/Alberta/202/1980|1980.595:0.009376539192,H8N4_Avian_CY004994_A/pintail_duck/Alberta/114/1979|1979.597:0.00777833489):0.0006766711265,H7N3_Avian_CY185728_A/mallard/Alberta/699/1981|1981.636:0.007479274536):0.0004227204979,H3N8_Avian_CY181060_A/mallard/Saskatchewan/1/1982|1982.500:0.00913646437):0.001230450628,H5N2_Avian_CY178654_A/mallard/Saskatchewan/17/1981|1981.500:0.01193381593):0.0004480906004):0.003381211672,H6N1_Avian_CY178534_A/blue-winged_teal/Wisconsin/377/1982|1982.500:0.0156498163):0.007986881227):0.004345578501):0.002014957236,((((((((((((((((((((H3N8_Canine_KM359863_A/canine/VT/11039/2013|2013.500:0.0001127248926,H3N8_Canine_MF173352_A/canine/New_York/159903/2012|2012.500:0.001648580311):0.0002465706925,H3N8_Canine_MF173359_A/canine/Vermont/278213/2013|2013.500:-0.0002478990491):0.0009846128162,H3N8_Canine_KM359861_A/canine/NY/120106-2/2011|2011.500:0.0007764000237):0.0008684883482,H3N8_Canine_MF173150_A/canine/Connecticut/85863/2011|2011.500:0.002232127944):0.0007360593534,H3N8_Canine_MF173152_A/canine/New_York/1623-1/2010|2010.500:0.0005861960204):0.00244886532,(H3N8_Canine_KX571046_A/canine/Massachusetts/26810/2016|2016.142:0.001207529226,H3N8_Canine_MF173179_A/canine/Maine/058124/2016|2016.500:0.0005518860142):0.005318780392):0.002799472076,((H3N8_Canine_MF173239_A/canine/Pennsylvania/96978/2009|2009.500:0.0001872209029,H3N8_Canine_KM359862_A/canine/PA/33225-4/2010|2010.500:0.001132170413):0.0003858882949,H3N8_Canine_KM359864_A/canine/PA/111788-2/2009|2009.500:5.469723592e-05):0.005350524191):0.008087253788,H3N8_Canine_MF173341_A/canine/Florida/15592-1/2004|2004.500:0.005548770249):0.001862673026,(H3N8_Equine_CY030766_A/equine/California/8560/2002|2002.500:-9.819400571e-17,H3N8_Equine_AY855338_A/equine/Kentucky/5/2002|2002.500:9.819400571e-17):0.0001417343624):0.0006217264656,H3N8_Equine_FJ375221_A/equine/Newmarket/5/2003|2003.500:0.0002704958867):0.001135988169,H3N8_Equine_DQ222920_A/equine/Wisconsin/1/03|2003.500:0.003546602523):0.0008224726971,H3N8_Equine_JX844143_A/equine/Kyonggi/SA1/2011|2011.496:0.00626567331):0.002205575632,(((H3N8_Equine_MF173384_A/equine/Georgia/121362-16/2016|2016.500:0.0008202694406,H3N8_Equine_MF173119_A/equine/New_York/135857/2016|2016.500:5.853934857e-05):0.001150107364,(H3N8_Equine_KR351238_A/equine/Tennessee/28B/2014|2014.803:3.235254346e-17,H3N8_Equine_KR351206_A/equine/Tennessee/28A/2014|2014.803:-3.235254346e-17):0.00327747227):0.003486035088,(H3N8_Equine_MF173110_A/equine/Oregon/78356/2012|2012.500:-2.378838149e-16,H3N8_Equine_MF173363_A/equine/Florida/146609/2011|2011.500:2.378838149e-16):0.005502749825):0.00754425705):0.004058828812,(((((((((H3N8_Equine_EU794516_A/equine/Liaoning/9/2008|2008.285:0.0004019546453,H3N8_Equine_EU794524_A/equine/Inner_Mongolia/8/2008|2008.123:0.0004768541439):5.513033249e-05,H3N8_Equine_EU794564_A/equine/Xinjiang/4/2007|2007.953:0.0008244124201):0.0001010627624,H3N8_Equine_EU794508_A/equine/Heilongjiang/10/2008|2008.285:-0.0001015946117):5.080703716e-05,H3N8_Equine_EU794492_A/equine/Gansu/7/2008|2008.038:-5.080703716e-05):0.0001778635185,(((H3N8_Equine_GU571147_A/equine/Huabei/1/2007|2007.921:0.0007891253158,H3N8_Equine_KP693697_A/equine/Guangxi/1/2008|2008.822:0.005876144402):6.087548145e-05,H3N8_Equine_KF309031_A/equine/Heilongjiang/1/2010|2010.307:0.0008161621144):0.0007765191614,H3N8_Equine_KF559332_A/equine/Richmond/1/2007|2007.627:0.0007739156247):0.001151891843):0.001215436168,(H3N8_Equine_KC986396_A/equine/Heilongjiang/SS1/2013|2013.123:0.001330061085,H3N8_Equine_KF806992_A/equine/Xuzhou/01/2013_|2013.652:0.00804124865):0.002069626516):0.00127357931,H3N8_Equine_MG132044_A/donkey/Shandong/1/2017|2017.233:0.0102016947):0.00201789278,H3N8_Equine_EU794556_A/equine/Xinjiang/3/2007|2007.871:0.003840758388):0.003480514903,H3N8_Equine_MF067524_A/equine/Ankara/1/2013|2013.540:0.01130763984):0.002552062979):0.0020933685,H3N8_Equine_CY030758_A/equine/California/4537/1997|1997.500:0.005595855525):0.007925282114,((((((((((H3N8_Equine_CY030124_A/equine/Kentucky/694/1988|1988.500:3.285746755e-16,H3N8_Equine_CY030132_A/equine/Kentucky/698/1988|1988.500:-3.285746755e-16):0.001186664627,H3N8_Equine_CY030172_A/equine/Tennessee/5/1986|1986.500:0.0005783402535):0.001066692602,(H3N8_Equine_CY032960_A/equine/Johannesburg/1/1986|1986.500:0.0008235174517,H3N8_Equine_CY031545_A/equine/Kentucky/2/1987|1987.500:5.496160221e-05):0.0002572169337):0.0001994589858,H3N8_Equine_CY030108_A/equine/Kentucky/1/1987|1987.500:-0.0002018599061):0.001151413987,H3N8_Equine_CY032236_A/equine/Kentucky/3/1986|1986.500:0.003953218611):0.0007566670817,H3N8_Equine_CY030100_A/equine/Kentucky/1/1986|1986.500:0.0006744404399):0.002816678496,(H3N8_Equine_CY032316_A/equine/Santa_Fe/1/1985|1985.500:-0.0001342424864,H3N8_Equine_CY032308_A/equine/Cordoba/18/1985|1985.500:0.0005734996606):0.003854588475):0.001028578133,(((H3N8_Equine_CY028851_A/equine/Kentucky/pass_the_pepper1/1976|1976.500:-0.0001364945782,H3N8_Equine_CY028859_A/equine/Kentucky/bitter_boredom5/1976|1976.500:0.0005757517524):0.0004464943274,H3N8_Equine_CY028907_A/equine/Kentucky/magnificent_genius1/1981|1981.500:0.0004329771383):0.001147005242,(H3N8_Equine_CY028915_A/equine/California/103/1982|1982.500:0.001556357502,H3N8_Equine_CY030092_A/equine/California/83/1982|1982.500:-0.0002360785121):0.003303807398):0.001681979599):0.001740057718,((((H3N8_Equine_CY030180_A/equine/Kentucky/1/1991|1991.500:0.0005722129768,H3N8_Equine_CY030156_A/equine/Kentucky/1/1992|1992.500:0.001189092227):0.001223167385,(H3N8_Equine_CY030148_A/equine/Texas/39655/1991|1991.500:0.0003912527089,H3N8_Equine_CY030164_A/equine/Alaska/29759/1991|1991.500:0.001368286115):0.001889176641):0.002216499069,H3N8_Equine_CY030188_A/equine/Kentucky/8/1994|1994.500:0.004942828679):0.002160231679,H3N8_Equine_CY030140_A/equine/Kentucky/1277/1990|1990.500:0.003812221728):0.005429056646):0.0005997342419,((((((H3N8_Equine_CY032420_A/equine/Berlin/1/1989|1989.500:0.0005485302067,H3N8_Equine_CY032324_A/equine/Sussex/1/1989|1989.500:0.002537992252):0.0001826559396,H3N8_Equine_CY032332_A/equine/Rook/93753/1989|1989.500:0.0002584036757):0.001584998374,H3N8_Equine_CY032372_A/equine/Rome/5/1991|1991.500:0.001510195945):0.000658782753,(H3N8_Equine_CY032380_A/equine/Italy/1062/1991|1991.500:0.001364148237,H3N8_Equine_CY032356_A/equine/Austria/421/1992|1992.500:0.002182033381):0.0009045628428):0.0009171115387,(H3N8_Equine_CY032364_A/equine/Switzerland/173/1993|1993.500:0.001303029715,H3N8_Equine_CY032348_A/equine/Italy/1199/1992|1992.500:0.00089936113):0.00142486328):0.0009741196594,((H3N8_Swine_FJ200417_A/swine/Anhui/01/2006|2006.014:0.0006135118335,H3N8_Swine_FJ200425_A/swine/Chibi/01/2005|2005.953:-0.0001739602185):0.001541236827,H3N8_Equine_EU794532_A/equine/Qinghai/1/1994|1994.500:-0.0002188039917):0.002978589086):0.007762237553):0.004774271661):0.01643336739,(((((((((((H3N8_Equine_CY028899_A/equine/Georgia/13/1981|1981.500:0.001091823953,H3N8_Equine_CY028891_A/equine/Georgia/10/1981|1981.500:0.0006690375642):0.00132976022,H3N8_Equine_CY028819_A/equine/California/1/1980|1980.500:0.001543319666):0.0006192946474,H3N8_Equine_CY028835_A/equine/Kentucky/1/1981|1981.500:0.001702251065):0.001751835968,(H3N8_Equine_CY032944_A/equine/Kentucky/2/1980|1980.500:0.002121035097,H3N8_Equine_CY028811_A/equine/Kentucky/4/1980|1980.500:0.001417788866):0.0002567131078):0.0004839502312,(H3N8_Equine_CY096906_A/equine/New_Market/nasalwash1/1979|1979.500:8.334609034e-05,H3N8_Equine_CY096898_A/equine/New_Market/1/1979|1979.500:0.0003562055247):0.0008401818484):0.001778463879,(((H3N8_Equine_CY032388_A/equine/Switzerland/1118/1979|1979.500:0.002281119414,H3N8_Equine_CY032412_A/equine/Fontainebleau/1/1979|1979.500:0.0008152922629):0.0002407964232,H3N8_Equine_CY033488_A/equine/Kascakew/1/1978|1978.500:-0.0002449629064):0.001397279741,H3N8_Equine_CY028803_A/equine/Kentucky/1/1978|1978.500:0.003037061456):0.0009009037215):0.001076810066,H3N8_Equine_CY032396_A/equine/Romania/1/1980|1980.500:0.0044249853):0.005077927993,H3N8_Equine_CY028923_A/equine/New_York/VR-297/1983|1983.500:0.002234144734):0.001613193999,H3N8_Equine_CY030196_A/equine/New_York/1/1975|1975.500:0.001716005477):0.003953026903,(((H7N7_Equine_CY036902_A/equine/Argentina/1/1977|1977.500:0.0008215789632,H7N7_Equine_CY036894_A/equine/Uruguay/1063/1976|1976.500:0.0009397262406):5.685915095e-05,H7N7_Equine_CY036886_A/equine/Sao_Paulo/4/1976|1976.500:0.0003823234002):0.0007714327891,H7N7_Equine_CY036878_A/equine/Kentucky/1a/1975|1975.500:0.0009938319491):0.004445173408):0.004421537594,H7N7_Equine_KF435054_A/equine/Detroit/3/1964|1964.500:0.02623313106):0.004804911109):0.01010679525,(((H3N8_Equine_CY032428_A/equine/Uruguay/1/1963|1963.500:0.002636301278,H3N8_Equine_CY028843_A/equine/Miami/1/1963|1963.500:0.005394090405):0.002586251165,(H3N8_Equine_CY032300_A/equine/Sao_Paulo/6/1963|1963.500:-1.004300687e-16,H3N8_Equine_CY032404_A/equine/Sao_Paulo/1/1969|1969.500:1.004300687e-16):0.01015703172):0.003623996906,H3N8_Equine_CY034941_A/equine/Sachiyama/1/1971|1971.500:0.02354576649):0.004598242935):0.03211476703,(((((((((((((H2N7_Avian_CY003929_A/laughing_gull/New_Jersey/798/1986|1986.359:9.828092411e-05,H2N7_Avian_CY117468_A/shorebird/Delaware_Bay/539/1986|1986.414:0.001663348374):0.0001812778231,H2N7_Avian_CY117460_A/herring_gull/Delaware_Bay/433/1986|1986.414:-0.000182770007):0.001157551344,H2N7_Avian_CY117234_A/swan/Maryland/206/1986|1986.203:0.0006077231949):0.001669680959,H2N7_Avian_CY117436_A/sanderling/New_Jersey/756/1986|1986.359:0.00320768229):0.009894596034,(H7N3_Avian_CY005057_A/green-winged_teal/Alberta/228/1985|1985.619:0.004894356387,H3N2_Avian_CY178429_A/mallard/Wisconsin/1793/1983|1983.500:0.004020357272):0.001140660571):0.002289945903,((H12N5_Avian_CY004386_A/mallard/Alberta/52/1997|1997.830:0.007225191979,H3N8_Avian_CY102187_A/lesser_scaup/Alberta/206/1995|1995.611:0.002133944562):0.005000125343,H11N9_Avian_GQ257432_A/guinea_fowl/New_York/26410-17/1995|1995.500:0.004961473543):0.008150051001):0.0008019390945,H2N3_Avian_CY117348_A/mallard/Alberta/720/1984|1984.603:0.006001704678):0.001281771519,(H4N6_Avian_CY180347_A/mallard/Wisconsin/364/1984|1984.500:0.009574558917,H3N8_Avian_CY180339_A/widgeon/Wisconsin/638/1983|1983.500:0.006722294631):0.001693571746):0.003294377315,(H6N2_Avian_CY179826_A/green-winged_teal/Alabama/741/1975|1975.500:0.0003178956783,H3N2_Avian_CY180571_A/pintail/Wisconsin/424/1976|1976.500:0.005443928216):0.005228897266):0.01874952118,(((((H2N2_Avian_CY116842_A/mallard/New_York/6750/1978|1978.500:0.002388786599,H2N3_Avian_CY117258_A/mallard/New_York/66861/1978|1978.500:0.002030847921):0.001945199804,H2N3_Avian_CY117250_A/black_duck/New_Jersey/1580/1978|1978.093:0.001625239693):0.005147064827,(H1N2_Avian_CY180611_A/mallard/Wisconsin/590/1979|1979.500:0.003193661032,H6N2_Avian_CY179810_A/green-winged_teal/Wisconsin/367/1975|1975.500:0.003914123489):0.004459147647):0.005948348436,((H11N9_Avian_CY181272_A/blue-winged_teal/Wisconsin/103/1978|1978.500:0.006636421846,H4N2_Avian_CY180459_A/mallard/Wisconsin/637/1979|1979.500:0.003654659201):0.001866500909,(H10N7_Avian_CY014746_A/mallard_duck/Minnesota/19/1979|1979.581:-0.0003547503507,H10N7_Avian_GU186631_A/turkey/MN/3/1979|1979.500:0.0007942005566):0.002956808195):0.008701722579):0.007825767002,(H6N2_Avian_CY179842_A/mallard/Alabama/627/1975|1975.500:0.004932452511,H3N2_Avian_CY181044_A/green-winged_teal/Wisconsin/7/1974|1974.500:0.001734390949):0.01854496678):0.00155977707):0.005711530805,((((H6N2_Avian_CY095259_A/duck/Egypt/053/2005|2005.096:-3.591361967e-05,H6N2_Avian_CY087759_A/turkey/Massachusetts/3740/1965|1965.441:0.0004757503983):6.857938845e-05,H6N2_Avian_CY045478_A/whiskered_tern/Egypt/04/2004|2004.926:-6.877267481e-05):0.009594428204,H5N9_Avian_CY080514_A/turkey/Wisconsin/1/1968|1968.441:0.009029710387):0.009742317524,H8N4_Avian_CY005831_A/turkey/Ontario/6118/1968|1968.500:0.01965245175):0.006336713467):0.01146343028,H10N7_Avian_KF435062_A/duck/Manitoba/1953|1953.500:0.03121049671):0.009347676958,((((((((((((H4N6_Avian_CY180355_A/mallard/Wisconsin/64/1976|1976.500:-7.902759325e-17,H4N6_Avian_CY178993_A/snipe/Wisconsin/330/1976|1976.500:7.902759325e-17):0.00017558543,H4N2_Avian_CY180419_A/blue-winged_teal/Wisconsin/345/1976|1976.500:0.0002636717442):0.0002137800229,H3N1_Avian_CY180226_A/green-winged_teal/Wisconsin/539/1976|1976.500:0.00110693965):0.0003515520692,H3N6_Avian_CY180427_A/mallard/Wisconsin/418/1976|1976.500:0.0005292115293):0.002059962458,H3N8_Avian_CY180202_A/mallard/Wisconsin/383/1976|1976.500:0.002380931864):0.0008813095063,H4N2_Avian_CY180379_A/mallard/Wisconsin/209/1976|1976.500:0.0008883737027):0.0006490872062,H3N2_Avian_CY178985_A/mallard/Wisconsin/82/1976|1976.500:0.005393290408):0.002963437968,(((H3N8_Avian_CY180787_A/duck/Minnesota/12/1975|1975.500:-0.0001130896613,H3N8_Avian_CY180771_A/duck/Minnesota/3/1975|1975.500:0.0005523468355):0.001844407161,(H3N8_Avian_CY180731_A/duck/Minnesota/53/1974|1974.500:-2.256138871e-17,H3N8_Avian_CY180747_A/duck/Minnesota/56/1974|1974.500:2.256138871e-17):0.002144161279):0.005033041663,H4N6_Avian_CY181248_A/mallard/Wisconsin/14/1974|1974.500:0.0044207698):0.0005949471538):0.001915052043,H9N2_Avian_CY180146_A/green-winged_teal/Wisconsin/228/1976|1976.500:0.01238785378):0.00333050987,(((((H6N1_Avian_CY180819_A/mallard/Wisconsin/3/1980|1980.500:0.0008329713413,H6N1_Avian_CY180827_A/mallard/Wisconsin/16/1980|1980.500:0.002262124309):0.0004556456489,(H6N5_Avian_CY179970_A/green-winged_teal/Wisconsin/109/1979|1979.500:-0.0001275221407,H6N5_Avian_CY179930_A/green-winged_teal/Wisconsin/19/1979|1979.500:0.0005670737557):0.001309626124):0.002758196225,H3N8_Avian_CY177781_A/mallard/Wisconsin/420/1981|1981.500:0.003033358702):0.001125163668,H3N2_Avian_CY180915_A/blue-winged_teal/Wisconsin/156/1980|1980.500:0.009779865113):0.005970693596,(H6N8_Avian_CY014960_A/mallard_duck/New_York/90/1982|1982.915:0.0007818962044,H6N8_Avian_CY014952_A/wood_duck/New_York/60/1982|1982.915:9.774196541e-05):0.01833342129):0.006752758013):0.001882373679,((H5N2_Avian_FJ610141_A/Chicken/Virginia/40018/84|1984.500:0.003188898526,H5N2_Avian_CY015080_A/chicken/Pennsylvania/1/1983|1983.500:0.001674078308):0.005342953551,(H5N2_Avian_FJ357098_A/guinea_fowl/OH/22911-20/1986|1986.500:-5.534899597e-17,H5N2_Avian_EU743240_A/goose/OH/22911-2/1986|1986.500:5.534899597e-17):0.01148170099):0.03120053533):0.01903857353,((H3N8_Avian_CY179546_A/mallard/Wisconsin/85/1977|1977.500:0.001301173047,H3N8_Avian_CY180755_A/duck/Minnesota/34/1976|1976.500:0.001342432925):0.00592927494,(H11N9_Avian_CY130077_A/duck/Memphis/546/1974|1974.500:0.001980504726,H11N9_Avian_CY180763_A/duck/Minnesota/83/1974|1974.500:-0.0002191995227):0.007261171901):0.03016336657):0.004893539068):0.002935769232):0.004511592354,((H11N9_Avian_CY180691_A/mallard/Wisconsin/477/1976|1976.500:0.001653242701,H11N9_Avian_CY179706_A/mallard/Wisconsin/5/1975|1975.500:0.001433279757):0.001005207577,(H6N2_Avian_CY180587_A/green-winged_teal/Wisconsin/453/1976|1976.500:-0.000102615481,H6N2_Avian_CY180579_A/green-winged_teal/Wisconsin/432/1976|1976.500:0.0005418726552):0.006620075421):0.03777071466):0.008961921103):0.006695629786):0.005849642708,((H7N3_Avian_CY180651_A/mallard/Wisconsin/223/1979|1979.500:0.01108245049,H4N2_Avian_CY004790_A/mallard_duck/Alberta/354/1978|1978.605:0.005660482411):0.01156093593,H12N2_Avian_CY181392_A/mallard/Wisconsin/214/1977|1977.500:0.009002294186):0.003417944063):0.005395059099,(((((((H11N9_Avian_CY180891_A/blue-winged_teal/Wisconsin/145/1980|1980.500:0.0003090993327,H10N7_Avian_CY178285_A/mallard/Wisconsin/53/1981|1981.500:0.00277594214):0.0001766767634,H11N9_Avian_CY178333_A/mallard/Wisconsin/261/1980|1980.500:0.003828528685):0.001066809068,H2N3_Avian_CY117356_A/mallard/Alberta/856/1984|1984.633:0.008982416869):0.0007571277468,(((H10N7_Avian_CY144908_A/green-winged_teal/Louisiana/169GW/1988|1988.500:0.006073931676,H7N3_Avian_CY005064_A/mallard_duck/Alberta/435/1985|1985.633:0.003291531188):0.005673369677,H3N2_Avian_CY020724_A/mallard/Ohio/48/1986|1986.800:0.01031240363):0.007166328632,H5N2_Avian_CY178101_A/blue-winged_teal/Wisconsin/568/1983|1983.500:0.009006571202):0.001926886394):0.002103546482,(H10N6_Avian_CY005206_A/mallard_duck/ALB/40/1984|1984.619:9.956227031e-17,H10N6_Avian_CY005213_A/pintail_duck/ALB/584/1984|1984.578:-9.956227031e-17):0.009645601727):0.0008952423017,(H8N4_Avian_CY014585_A/mallard/Alberta/7/1987|1987.589:0.004740314381,H4N6_Avian_CY004860_A/pintail_duck/ALB/623/1985|1985.652:0.006922704589):0.01054773646):0.001847191719,H4N6_Avian_CY101650_A/blue-winged_teal/Alberta/121/1990|1990.652:0.02380907817):0.001192851301):0.0004362958162,(((((((((((((((H10N7_Avian_CY076124_A/California_gull/Washington/20371-003/2007|2007.559:0.0005294584406,H10N7_Avian_CY076108_A/common_murre/Oregon/20361-001/2007|2007.559:-9.020126643e-05):0.007261188537,H10N7_Avian_CY076292_A/northern_shoveler/Washington/44249-731/2006|2006.912:0.002172950552):0.001791061208,(H3N8_Avian_KX714367_A/American_green-winged_teal/Alaska/103773/2008|2008.718:0.002049734479,H3N8_Avian_CY076484_A/American_green-winged_teal/Oregon/44336-183/2007|2007.690:0.0005998736617):0.003195215147):0.0009147770236,(H3N6_Avian_CY140968_A/blue-winged_teal/Texas/AI09-4405/2009|2009.715:0.004034316106,H7N3_Avian_KU290022_A/mallard/Illinois/A00325439/2009|2009.962:0.005344464522):0.001031410635):0.001041267201,((((((H1N3_Avian_KX960486_A/blue-winged_teal/Guatemala/CIP049H102-18/2011|2011.860:0.002545624196,H4N2_Avian_CY166492_A/northern_pintail/Wisconsin/11OS3295/2011|2011.748:0.002776261756):0.0006013512084,H14N6_Avian_KJ195665_A/blue-winged_teal/Guatemala/CIP049H106-62/2011|2011.953:0.002509018819):0.0007505148827,H7N3_Avian_KY644264_A/northern_shoveler/Guatemala/CIP049H107-88/2012|2012.058:0.003487347158):0.0005729114721,H11N9_Avian_CY186715_A/mallard/Illinois/12OS4468/2012|2012.893:0.003204373746):0.000569423651,H1N3_Avian_KY644475_A/northern_shoveler/Guatemala/CIP049H103-05/2011|2011.899:0.001308449088):0.002900475447,H3N8_Avian_CY195776_A/mallard/Interior_Alaska/12ML00098/2012|2012.718:0.005904919417):0.004449735613):0.004575437242,((H5N2_Avian_GQ923164_A/mallard/Oregon/461067-2/2006|2006.500:0.008196167655,H10N2_Avian_CY076316_A/northern_shoveler/Washington/44249-765/2006|2006.937:0.005311345536):0.001160635053,H5N2_Avian_GQ923140_A/Guinea_fowl/Oregon/459674-5/2006|2006.500:0.002862565532):0.001422347635):0.001169786311,((((H6N2_Avian_KP179319_A/pekin_duck/Mexico/CPA-5009/2007|2007.841:0.002102888022,H3N8_Avian_CY103201_A/mallard/Alberta/28/2007|2007.627:0.0009935236548):0.0008279895157,(H4N8_Avian_CY141112_A/red-necked_grebe/Minnesota/AI10-2528/2010|2010.597:0.01010900262,H4N6_Avian_CY076476_A/northern_shoveler/Oregon/44336-179/2007|2007.690:0.0001755933377):0.001459382298):0.001322620603,(((H3N8_Avian_CY206058_A/blue-winged_teal/Texas/AI11-3764/2011|2011.707:0.004695508354,H1N8_Avian_CY166289_A/mallard/Illinois/11OS5564/2011|2011.863:0.002872276357):0.001887552413,H4N8_Avian_CY096977_A/bufflehead/Illinois/4016/2009|2009.907:0.003488936724):0.0004259018375,H9N2_Avian_CY146520_A/mallard/Arkansas/AI09-5649/2009|2009.942:0.0026807006):0.001834680218):0.002559517889,(((H3N8_Avian_CY206708_A/mallard/Southcentral_Alaska/12ML00974/2014|2014.715:-1.964101871e-16,H3N8_Avian_CY206764_A/mallard/Southcentral_Alaska/12ML01012/2014|2014.723:1.964101871e-16):0.001780324349,H10N7_Avian_KP896496_A/harlequin_duck/Alaska/250/2014|2014.170:0.004432199596):0.004211105292,(H4N6_Avian_KY131334_A/northern_pintail/Alaska/UGAI15-6995/2015|2015.721:0.002748172886,H10N7_Avian_KY131381_A/northern_shoveler/Alaska/UGAI15-7315/2015|2015.742:0.002126599078):0.008643947945):0.006901895473):0.002576652056):0.004741172442,H7N4_Avian_CY128867_A/mallard/Nova_Scotia/02286/2007|2007.636:0.01400552038):0.004932193654,((((((((((((H12N5_Avian_CY079194_A/mallard/Interior_Alaska/8MP0792R1/2008|2008.630:0.002574187347,H1N1_Avian_CY093662_A/mallard/California/8843/2008|2008.844:0.001397746097):5.810222286e-05,(H7N3_Avian_CY080214_A/northern_pintail/Interior_Alaska/8MP0262R2/2008|2008.600:-0.0001040548741,H3N8_Avian_CY080168_A/mallard/Interior_Alaska/8BM2312/2008|2008.608:0.00142344619):0.0003851302551):0.0007032293178,H3N8_Avian_CY079066_A/northern_pintail/Interior_Alaska/8BM2528R1/2008|2008.614:0.001398794921):0.0008678148939,H3N8_Avian_CY039799_A/American_green-winged_teal/Interior_Alaska/4/2007|2007.682:1.107359308e-05):0.0008702959872,((H4N6_Avian_CY044023_A/northern_shoveler/Alaska/7MP0954/2007|2007.679:0.0003581358986,H4N6_Avian_CY045430_A/mallard/Interior_Alaska/7MP1050R1/2007|2007.690:0.0009621430911):0.002072469269,H4N6_Avian_KX714375_A/American_green-winged_teal/Alaska/103777/2008|2008.718:0.0001392246025):0.002700393648):0.0005159297541,H10N2_Avian_CY076276_A/northern_shoveler/Washington/44249-675/2006|2006.849:0.0008107589945):0.003404619591,(((H4N6_Avian_CY076220_A/mallard/Washington/44242-288/2006|2006.627:0.000811060678,H5N2_Avian_GQ923172_A/tundra_swan/Alaska/462958/2006|2006.500:0.001391714726):0.0007758575749,H7N3_Avian_CY094380_A/northern_shoveler/California/HKWF1372C/2007|2007.945:0.007738553607):0.0006049586598,H3N8_Avian_CY077348_A/northern_shoveler/Alaska/7MP1669B/2007|2007.668:0.007065470616):0.0002106518432):0.0002805223634,(((((H3N8_Avian_CY078498_A/mallard/Interior_Alaska/6MP0975/2006|2006.627:0.0002656956732,H12N5_Avian_CY077205_A/mallard/Interior_Alaska/7MP0167/2007|2007.614:0.00193951406):0.0006047538952,H3N6_Avian_CY078618_A/mallard/Interior_Alaska/6MP0952/2006|2006.627:0.0002733891514):0.000223260883,H4N6_Avian_KX714335_A/American_green-winged_teal/Alaska/14366/2006|2006.627:0.001099916637):0.0004450267209,H3N6_Avian_CY078634_A/mallard/Interior_Alaska/6MP1142/2006|2006.723:0.0008764039404):0.0008039080286,((H4N6_Avian_CY017748_A/pintail/Alaska/310/2005|2005.608:0.001373468563,H3N6_Avian_CY013270_A/pintail/Alaska/53/2005|2005.600:0.0008307943286):0.0009152714657,H4N6_Avian_CY078602_A/mallard/Interior_Alaska/6MP0891/2006|2006.622:0.0008565218765):0.0009721466922):0.00115409965):0.001420332889,H3N8_Avian_CY045446_A/northern_shoveler/Alaska/7MP1708/2007|2007.671:0.003014815087):0.001963952296,(H3N8_Avian_CY047519_A/mallard/Alberta/11527/2005|2005.586:0.006551908243,H4N6_Avian_CY102775_A/mallard/Alberta/237/2003|2003.600:0.004652233726):0.0009673778417):0.001263847911,H6N8_Avian_CY144428_A/ruddy_turnstone/Delaware/650679/2002|2002.381:0.007592412739):0.001173966064,H5N2_Avian_AY849783_A/chicken/Texas/298313/2004|2004.500:0.01561738546):0.002107264696):0.00177939325,H5N2_Avian_GQ923484_A/mallard/Washington/456277-7/2006|2006.500:0.02356086345):0.002762606563,(((((((((((H3N2_Avian_CY139984_A/mallard/Minnesota/199036/1999|1999.500:-9.541740165e-05,H3N2_Avian_EU743507_A/mallard/Minnesota/290/1999|1999.500:0.0005346745759):0.0009361952212,H3N1_Avian_EU743523_A/mallard/MN/330/1999|1999.500:0.0008314784603):0.003696882735,H6N2_Avian_CY018014_A/green-winged_teal/Ohio/203/1998|1998.792:0.002529478428):0.002646712277,(((H3N6_Avian_CY139886_A/mallard/Minnesota/346242/2000|2000.500:-2.930073137e-17,H3N6_Avian_EU743551_A/mallard/MN/99/2000|2000.500:2.930073137e-17):0.00126505387,H12N5_Avian_CY139688_A/mallard/Minnesota/355788/2000|2000.500:0.001822132538):0.0003304352846,H3N8_Avian_FJ517301_A/mallard/Minnesota/354/1999|1999.500:0.0009902952343):0.003762692879):0.0003843468351,H6N1_Avian_CY015483_A/mallard/Ohio/249/1998|1998.792:0.003228690135):0.004081652935,H11N9_Avian_CY020972_A/blue-winged_teal/Ohio/101/1993|1993.500:0.003130378884):0.0002976903136,H1N1_Avian_CY136855_A/red_knot/Delaware_Bay/221/1994|1994.389:0.006350399894):0.0003134472816,H3N5_Avian_CY004699_A/mallard/Alberta/118/1995|1995.581:0.008331293523):0.000481075945,H3N6_Avian_CY017716_A/mallard/Ohio/156/1990|1990.795:0.002815705862):0.0005428301026,((((((H7N3_Avian_CY144299_A/laughing_gull/New_York/AI00-2455/2000|2000.414:0.006135718027,H6N6_Avian_CY139776_A/mallard/Minnesota/182751/1998|1998.666:0.003220930476):0.004123811821,H5N2_Avian_CY139696_A/mallard/Minnesota/346250/2000|2000.500:0.004898880578):0.0003618295417,H11N2_Avian_CY127192_A/ruddy_turnstone/Delaware_Bay/112/1995|1995.381:0.005001704795):0.001364047466,((H2N1_Avian_CY117388_A/mallard/Alberta/33/2001|2001.567:0.008438460342,H1N1_Avian_CY136980_A/mallard/Alberta/119/1998|1998.595:0.005056723085):0.004097295888,H2N9_Avian_CY003967_A/blue-winged_teal/Alberta/16/1997|1997.811:0.005446114798):0.003452239592):0.001074312649,(((H11N2_Avian_CY127380_A/shorebird/Delaware_Bay/58/1996|1996.367:-5.463378575e-17,H10N2_Avian_CY136887_A/shorebird/Delaware_Bay/63/1996|1996.367:5.463378575e-17):0.0006956955372,H10N2_Avian_CY136927_A/laughing_gull/Delaware_Bay/245/1996|1996.367:0.001064760191):0.004794431896,H7N3_Avian_HQ541716_A/chicken/New_York/12273-11/1999|1999.500:0.01155816483):0.000434569089):0.0005684363074,(H6N2_Avian_CY014887_A/chicken/New_York/14677-13/1998|1998.151:0.0008333921009,H6N2_Avian_CY014895_A/duck/New_York/16873/1999|1999.395:0.007631140676):0.0113701468):0.0006855372239):0.001941212399,H2N5_Avian_CY003959_A/mallard/Alberta/202/1996|1996.619:0.01006471356):0.001684500818):0.002529798191,((((((((((((((H3N3_Avian_CY102055_A/ruddy_turnstone/Delaware_Bay/203/1994|1994.386:0.001304906586,H2N3_Avian_CY117500_A/laughing_gull/Delaware_Bay/34/1994|1994.386:0.001345228564):0.0001269221393,H2N3_Avian_CY117508_A/ruddy_turnstone/Delaware_Bay/129/1994|1994.386:0.00119520453):7.32425236e-05,H6N8_Avian_CY127039_A/shorebird/Delaware_Bay/29/1994|1994.329:0.001689962066):9.46470647e-05,((H6N1_Avian_CY136789_A/ruddy_turnstone/Delaware_Bay/126/1994|1994.386:0.001768722322,H6N8_Avian_CY127055_A/herring_gull/Delaware_Bay/77/1994|1994.329:0.0008814128283):0.0002757052315,H3N2_Avian_CY102107_A/red_knot/Delaware_Bay/252/1994|1994.389:0.000602498404):0.0003512853887):0.0001360890539,(H1N3_Avian_CY136847_A/shorebird/Delaware_Bay/211/1994|1994.389:0.0006428712383,H11N3_Avian_CY127047_A/ruddy_turnstone/Delaware_Bay/39/1994|1994.329:0.0002356078156):0.0007450158401):0.0002021497454,H1N2_Avian_CY136839_A/ruddy_turnstone/Delaware_Bay/181/1994|1994.386:0.0006779780727):0.001105309499,(((H11N2_Avian_CY127276_A/ruddy_turnstone/Delaware_Bay/237/1995|1995.384:0.0004472078871,H11N9_Avian_CY127316_A/ruddy_turnstone/Delaware_Bay/271/1995|1995.384:0.0004326318143):9.454092967e-05,H11N9_Avian_CY127168_A/shorebird/Delaware_Bay/43/1995|1995.381:-9.520360611e-05):0.004349566524,H11N2_Avian_CY127348_A/shorebird/Delaware_Bay/29/1996|1996.364:0.003211708845):0.005459478111):0.001309551469,((H1N4_Avian_CY136831_A/ruddy_turnstone/Delaware_Bay/172/1994|1994.386:0.0009242893302,H1N1_Avian_CY136768_A/ruddy_turnstone/Delaware_Bay/82/1994|1994.386:-4.536466971e-05):0.0003137286627,(H6N2_Avian_CY127063_A/ruddy_turnstone/Delaware_Bay/162/1994|1994.329:0.000435191243,H1N8_Avian_CY136863_A/red_knot/Delaware_Bay/240/1994|1994.389:0.0004436175462):0.0010176604):0.002760492866):0.002532226642,((H2N1_Avian_CY015142_A/ruddy_turnstone/Delaware/34/1993|1993.367:0.0002589540277,H2N1_Avian_CY117492_A/ruddy_turnstone/Delaware_Bay/81/1993|1993.367:0.0001803031465):0.002460202674,H6N8_Avian_CY127023_A/shorebird/Delaware_Bay/222/1993|1993.329:0.00376114071):0.001574284729):0.005332083202,H6N8_Avian_CY126935_A/laughing_gull/Delaware_Bay/261/1991|1991.395:0.002586721371):0.001850387156,H11N9_Avian_CY021668_A/mallard/Ohio/173/1990|1990.500:0.002966221563):0.001005437743,(((H2N2_Avian_CY116978_A/chicken/New_York/4438-3/1995|1994.778:0.0007185018659,H2N2_Avian_CY116986_A/chicken/New_Jersey/5404-1/1995|1994.819:0.0006008894504):0.0004973576012,H2N2_Avian_CY014828_A/chicken/New_York/13828-3/1995|1995.500:-5.684669341e-05):0.006684222851,H2N2_Avian_CY117034_A/chicken/New_Jersey/8695-5/1994|1994.910:0.00912922551):0.009838502104):0.001952360734,(((H1N2_Avian_CY136813_A/ruddy_turnstone/Delaware_Bay/154/1994|1994.386:0.001056705,H1N4_Avian_CY136797_A/ruddy_turnstone/Delaware_Bay/150/1994|1994.386:-0.000177896211):0.007827054002,H11N8_Avian_CY127007_A/ruddy_turnstone/Delaware_Bay/36/1993|1993.329:0.002442405294):0.001269692012,H6N8_Avian_CY127015_A/ruddy_turnstone/Delaware_Bay/37/1993|1993.329:0.008480927684):0.008437534255):0.003085594642,((((((H3N6_Avian_CY101626_A/herring_gull/New_Jersey/159/1990|1990.397:0.0004932660959,H10N7_Avian_CY136744_A/ruddy_turnstone/New_Jersey/146/1990|1990.397:-5.400892165e-05):2.701640442e-05,H3N6_Avian_CY101634_A/laughing_gull/New_Jersey/180/1990|1990.397:-2.701640442e-05):0.0006309848529,H10N7_Avian_GU186508_A/turkey/VA/31409/1991|1991.500:0.004684685228):0.002661828494,H6N2_Avian_CY020852_A/pintail/Ohio/73/1989|1989.797:0.002705762821):0.0006731435284,H6N2_Avian_CY126927_A/ruddy_turnstone/Delaware_Bay/255/1991|1991.392:0.006513974996):4.925150334e-06,H10N7_Avian_GU186500_A/quail/NJ/25254-22/1995|1995.500:0.0116310303):0.002331459914):0.002802937899):0.002774107474,((((((((((((((((((((H7N3_Avian_CY185936_A/mallard/Minnesota/AI08-5469/2008|2008.732:0.002301001454,H4N8_Avian_CY140179_A/mallard/Minnesota/Sg-00767/2008|2008.652:0.00212431102):0.0001094337869,H4N8_Avian_CY140276_A/mallard/Minnesota/Sg-00616/2008|2008.573:0.001214475826):0.0007552771016,H11N2_Avian_CY140566_A/mallard/Minnesota/Sg-01034/2008|2008.784:0.004140943808):0.000357015113,((H10N7_Avian_CY097533_A/lesser_scaup/Illinois/4115/2009|2009.910:0.00501937386,H7N3_Avian_KU289918_A/blue_winged_teal/Minnesota/A00137660/2009|2009.567:-0.0001518669676):0.001722939929,H3N1_Avian_CY140811_A/mallard/Minnesota/AI09-3228/2009|2009.685:0.001837605441):0.0005485287145):0.0004707201181,H6N1_Avian_CY140718_A/mallard/Minnesota/AI09-2509/2009|2009.679:0.004050814643):0.0005981653548,((((H4N6_Avian_CY140534_A/blue-winged_teal/Minnesota/Sg-01026/2008|2008.693:-0.0001524038499,H4N5_Avian_CY140381_A/green-winged_teal/Minnesota/Sg-00820/2008|2008.671:0.001032243551):0.003114469504,H4N6_Avian_CY186942_A/blue-winged_teal/Ohio/12OS2294/2012|2012.704:0.002669010685):0.000226707075,(H7N7_Avian_KU289942_A/blue_winged_teal/South_Dakota/A00772794/2009|2009.740:0.001760417128,H3N6_Avian_CY140926_A/blue-winged_Teal/North_Dakota/AI09-4039/2009|2009.701:0.002217971223):0.002015993288):0.0001772979821,H3N8_Avian_KJ568158_A/American_green-winged_teal/Ohio/13OS1861/2013|2013.685:0.009778616634):0.0002613480355):0.000166725224,H6N2_Avian_CY127902_A/shorebird/Delaware_Bay/707/2009|2009.422:0.004771845434):0.0002768352168,((H3N2_Avian_CY140918_A/mallard/Minnesota/AI09-4022/2009|2009.679:0.002195105731,H1N2_Avian_CY097445_A/blue-winged_teal/Wisconsin/2509/2009|2009.753:0.0008955157416):0.0009425087368,(H3N2_Avian_CY079347_A/American_green-winged_teal/Wisconsin/08OS2292/2008|2008.800:-4.741312841e-05,H3N2_Avian_CY079435_A/American_green-winged_teal/Wisconsin/08OS2291/2008|2008.800:0.000487158034):0.002170058749):0.0007276050357):0.0002121523909,((H6N1_Avian_CY132988_A/gadwall/Illinois/10OS3342/2010|2010.827:0.0004709982912,H7N8_Avian_CY133281_A/American_black_duck/Wisconsin/10OS3949/2010|2010.879:0.002615840056):0.005079589138,H2N3_Avian_CY079483_A/mallard/Wisconsin/08OS2841/2008|2008.830:0.001175369599):0.002263912827):0.0001868606963,H3N8_Avian_CY140127_A/blue-winged_teal/North_Dakota/Sg-00719/2008|2008.685:0.002939700588):0.00014452913,H3N8_Avian_CY079427_A/American_green-winged_teal/Wisconsin/08OS2270/2008|2008.797:0.001163671196):0.000183393715,((((((H7N8_Avian_CY132508_A/mallard/Ohio/11OS2033/2011|2011.625:-3.549016786e-17,H7N8_Avian_CY132516_A/mallard/Ohio/11OS2010/2011|2011.619:3.549016786e-17):0.00126939647,H3N1_Avian_CY132300_A/mallard/Ohio/11OS2150/2011|2011.619:0.0009351600254):3.859776341e-05,H10N1_Avian_CY132156_A/mallard/Ohio/11OS2206/2011|2011.630:0.0003992504055):0.0001217657765,H10N1_Avian_CY132548_A/mallard/Ohio/11OS2092/2011|2011.630:-0.0001222454229):6.113513292e-05,H4N8_Avian_CY132364_A/mallard/Ohio/11OS2096/2011|2011.630:-6.113513292e-05):3.057799865e-05,H4N8_Avian_CY132383_A/mallard/Ohio/11OS2202/2011|2011.630:-3.057799865e-05):0.006030266966):0.0005003978023,(H3N2_Avian_CY133200_A/mallard/Wisconsin/10OS2900/2010|2010.753:0.009406073622,H8N1_Avian_CY166791_A/northern_shoveler/Mississippi/11OS5900/2011|2011.934:0.008745241682):0.0002349785051):0.0003375965577,(H7N6_Avian_CY133136_A/common_goldeneye/Wisconsin/10OS4202/2010|2010.918:0.001939843751,H4N6_Avian_CY196104_A/mallard/Interior_Alaska/11BM02557/2011|2011.605:0.004725195404):0.004785845852):0.0003875706473,H7N9_Avian_CY186009_A/mallard/Minnesota/AI09-3770/2009|2009.696:0.004504481888):0.0006516939492,((((((H1N2_Avian_CY132276_A/mallard/Ohio/11OS2073/2011|2011.627:0.0004071851605,H5N2_Avian_CY132476_A/mallard/Ohio/11OS2119/2011|2011.614:3.236645446e-05):0.0003034242113,H5N2_Avian_CY166652_A/American_green-winged_teal/Wisconsin/11OS3432/2011|2011.789:0.001458443021):0.0002611367806,H5N2_Avian_CY206186_A/mallard/Minnesota/AI11-4897/2011|2011.723:0.00106496641):0.000353752758,H3N2_Avian_CY132308_A/mallard/Ohio/11OS2141/2011|2011.619:8.549948799e-05):0.001574640382,(H3N6_Avian_CY205122_A/mallard/Maryland/12OS1518/2012|2012.605:0.0004059273998,H3N6_Avian_CY205138_A/mallard/Maryland/12OS1526/2012|2012.605:3.362421515e-05):0.003763152682):0.002907827972,H4N6_Avian_CY205815_A/blue-winged_teal/Texas/AI11-3094/2011|2011.707:0.006090679994):0.001830576615):0.00123535088,(((((((((((H5N6_Avian_CY177432_A/mallard/California/1500P/2013|2013.575:0.0009035211437,H5N5_Avian_CY177230_A/mallard/California/1392/2013|2013.556:0.0008601592211):0.0004097947532,H4N5_Avian_CY177092_A/mallard/California/933V/2013|2013.581:0.0009112168999):0.0003106582548,H5N5_Avian_CY177312_A/mallard/California/1426/2013|2013.556:0.001013571563):0.003835231961,((H4N6_Avian_CY177368_A/mallard/California/1483/2013|2013.575:0.001361468997,H4N6_Avian_CY177148_A/mallard/California/1353/2013|2013.553:-4.256822634e-05):0.004021561852,H11N9_Avian_CY206837_A/mallard/Southcentral_Alaska/12ML01685/2014|2014.896:0.001756944214):0.002024136481):0.0001790793503,H11N3_Avian_CY186894_A/blue-winged_teal/Ohio/12OS2241/2012|2012.685:0.002923635222):0.001186391167,H14N2_Avian_CY167274_A/northern_shoveler/Mississippi/12OS456/2012|2012.047:0.004983376891):0.003064915713,((H10N3_Avian_CY132164_A/mallard/Ohio/11OS1966/2011|2011.581:0.0006342240963,H5N4_Avian_CY206106_A/mallard/Minnesota/AI11-4227/2011|2011.682:0.002900549224):0.0003712654492,H2N3_Avian_CY132284_A/mallard/Ohio/11OS2149/2011|2011.619:0.00184907628):0.001332191502):0.0004010498076,(((H6N2_Avian_CY132688_A/blue-winged_teal/Illinois/10OS3610/2010|2010.827:-0.0001806415888,H6N2_Avian_CY133020_A/American_green-winged_teal/Illinois/10OS3589/2010|2010.827:0.001061663404):0.0009232446385,H3N6_Avian_CY132664_A/blue-winged_teal/Illinois/10OS1546/2010|2010.674:0.001295609245):0.001520231306,H3N6_Avian_CY205970_A/blue-winged_teal/Texas/AI11-3387/2011|2011.712:0.006085621596):0.0006712660447):0.00174299267,(H3N8_Avian_KY551512_A/mallard/New_Jersey/AH0005870/2014|2014.500:0.001356513153,H3N8_Avian_CY149715_A/blue-winged_teal/Canada/3285/2011|2011.729:0.001289513543):0.005122725141):0.001222291464,H3N6_Avian_CY133624_A/blue-winged_teal/Iowa/10OS2649/2010|2010.712:0.008881527341):0.002388457383,(H6N1_Avian_CY132092_A/mallard/Ohio/10OS1354/2010|2010.595:-1.7066679e-17,H6N1_Avian_CY133431_A/American_wigeon/Missouri/10OS4752/2010|2010.945:1.7066679e-17):0.004486820656):0.001350843688):0.002070396478,H2N2_Avian_CY191018_A/mallard/Maryland/11OS3829/2012|2012.041:0.01208200577):0.004017716845,((((((((((((H1N1_Avian_CY146148_A/ruddy_turnstone/New_Jersey/AI09-775/2009|2009.405:-1.091044508e-17,H1N7_Avian_CY146019_A/ruddy_turnstone/New_Jersey/AI09-464/2009|2009.397:1.091044508e-17):0.0009398197449,H6N1_Avian_CY145986_A/ruddy_turnstone/New_Jersey/AI09-377/2009|2009.364:0.000821809553):5.807041325e-05,H6N1_Avian_CY127886_A/shorebird/Delaware_Bay/478/2009|2009.384:0.0003800638653):5.60407909e-05,((H6N1_Avian_CY127862_A/shorebird/Delaware_Bay/231/2009|2009.381:0.0005267389404,H6N1_Avian_CY146221_A/ruddy_turnstone/New_Jersey/AI09-937/2009|2009.397:0.0003531007609):0.0003157796356,H6N8_Avian_CY127846_A/shorebird/Delaware_Bay/181/2009|2009.381:0.001894435664):0.0003832319063):0.000315755435,((H11N1_Avian_CY127894_A/shorebird/Delaware_Bay/549/2009|2009.384:6.220553607e-18,H11N1_Avian_CY145890_A/ruddy_turnstone/New_Jersey/AI09-151/2009|2009.356:-6.220553607e-18):5.39378064e-05,H11N1_Avian_CY145938_A/laughing_gull/New_Jersey/AI09-271/2009|2009.367:0.0003849593695):0.002341476896):0.0005109550015,H11N1_Avian_CY127870_A/shorebird/Delaware_Bay/236/2009|2009.381:0.002142542747):0.000935082259,(H6N8_Avian_CY202825_A/mallard/Maryland/09OS1002/2009|2009.518:0.001301587393,H6N8_Avian_CY202833_A/mallard/Maryland/09OS1025/2009|2009.518:2.016619592e-05):0.001622135386):0.003165461412,(H11N9_Avian_CY203003_A/mallard/Maryland/07OS1563/2007|2007.658:0.0003948759201,H11N9_Avian_CY203780_A/mallard/Maryland/07OS1316/2007|2007.605:0.0004836031338):0.004532602365):0.0006426208469,H3N8_Avian_KP636475_A/American_black_duck/Maine/44411/532/2008|2008.500:0.006118464965):0.003942803492,H6N8_Avian_CY190034_A/American_green-winged_teal/Maryland/06MD700/2006|2006.803:0.01008316446):0.001060525009,(((((((((H7N8_Avian_KU290086_A/mallard/New_Jersey/A00122457/2008|2008.890:0.001179390247,H10N7_Avian_CY190706_A/mallard/Maryland/08OS3075/2008|2008.978:0.001466628084):0.0004624056241,H11N8_Avian_CY190738_A/mallard/Maryland/08OS3109/2008|2008.978:0.0004162519246):0.0004433092798,H10N7_Avian_CY190722_A/mallard/Maryland/08OS3083/2008|2008.978:0.0002168998763):0.000333554346,H4N6_Avian_CY203211_A/mallard/Maryland/09OS1362/2009|2009.649:0.001877377304):0.001149078236,((H4N6_Avian_CY145742_A/mallard/New_Jersey/Sg-00760/2008|2008.721:0.0003380211083,H4N6_Avian_CY145832_A/mallard/New_Jersey/Sg-00966/2008|2008.721:0.0009837324804):0.0007114503005,(H10N7_Avian_CY203900_A/mallard/Maryland/09OS1125/2009|2009.578:0.00203969814,H10N7_Avian_CY204014_A/mallard/Maryland/09OS417/2009|2009.463:-0.0002783929364):0.005991768729):0.0009319702367):0.0009703301884,H7N3_Avian_CY133321_A/mallard/Wisconsin/10OS3171/2010|2010.827:0.004194556835):0.001143108313,H7N3_Avian_KU290014_A/mallard/Delaware/A00456271/2009|2009.063:0.004432684894):0.0008741483442,(H11N9_Avian_CY202905_A/mallard/Maryland/10OS2293/2010|2010.003:0.00438071355,H4N9_Avian_CY139376_A/American_black_duck/New_Brunswick/00886/2010|2010.699:0.002742083508):0.006971523088):0.001681167999,((H6N3_Avian_CY140795_A/mallard/Minnesota/AI09-3100/2009|2009.685:0.00118508911,H2N3_Avian_CY140726_A/mallard/Minnesota/AI09-2518/2009|2009.679:0.0005762160937):0.002254571631,(H4N9_Avian_CY139359_A/mallard/New_Brunswick/00879/2010|2010.696:0.001016292147,H4N8_Avian_CY139504_A/mallard/New_Brunswick/00979/2010|2010.707:-0.0001378130933):0.003526593237):0.003257590488):0.003935884876):0.001800357357,((H6N1_Avian_CY127773_A/shorebird/Delaware_Bay/255/2006|2006.386:0.0002980433135,H6N1_Avian_CY047026_A/ruddy_turnstone/Delaware/291/2006|2006.386:0.00102192496):0.002299180712,H6N1_Avian_CY127790_A/ruddy_turnstone/Delaware_Bay/136/2007|2007.386:0.003478288581):0.009112871211):0.001974205268):0.001127520697,H7N2_Avian_CY031738_A/quail/New_York/30732-12/2005|2005.222:0.01915001918):0.009184340155):0.001922964244,(((((((H5N2_Avian_KM455902_A/chicken/Hidalgo/1433-6/2005|2005.500:0.003657952793,H5N2_Avian_KM455934_A/chicken/Mexico/1433-13/2006|2006.500:0.006143799823):0.0006682867296,H5N2_Avian_KM455918_A/chicken/Durango/1433-9/2006|2006.500:0.01110608414):0.0009201049666,H5N2_Avian_KM455910_A/chicken/Durango/1433-8/2005|2005.500:0.008860101403):0.001430003047,H5N2_Avian_GU050166_A/yellow-headed_Amazon/California/500658/2007|2007.500:0.01915285899):0.007148350614,H5N2_Avian_KM657856_A/chicken/Aguascalientes/IA13/2010|2010.285:0.02964813831):0.02588792134,((H5N2_Avian_CY005844_A/chicken/Chis/15224/1997|1997.195:0.01744927261,H5N2_Avian_FJ610101_A/chicken/Puebla/14587-644/1994|1994.500:0.01205096844):0.0004228549787,(H5N2_Avian_FJ610115_A/chicken/Jalisco/14589-660/1994|1994.500:0.004628969376,H5N2_Swine_KU141369_A/swine/Mexico/GtoDMZC02/2014|2014.792:0.003390938209):0.002913194581):0.008723223026):0.008893919868,(H5N2_Avian_AB261850_A/chicken/Ibaraki/1/2005|2005.500:0.01735562338,H5N2_Avian_GU186564_A/chicken/Guatemala/194573/2002|2002.500:0.0101165899):0.03186523843):0.006005339992):0.008531051745,((((((((((H2N2_Avian_CY116938_A/chicken/Pennsylvania/24825/1991|1991.277:0.0002170716538,H2N2_Avian_CY116946_A/chicken/New_York/29878/1991|1991.411:0.001992528003):0.0006255550718,H2N2_Avian_CY116954_A/guinea_fowl/New_Jersey/30701/1991|1991.425:0.0006934661679):0.003056583093,H2N2_Avian_CY116914_A/chicken/Connecticut/13657/1990|1990.027:0.001158598401):0.0006063253777,H2N2_Avian_CY116930_A/guinea_fowl/New_Jersey/26146/1990|1990.258:0.001618854058):0.009818182083,((H4N6_Avian_CY101489_A/red_knot/Delaware/541/1988|1988.367:0.0005099116291,H4N6_Avian_CY101506_A/shorebird/Delaware_Bay/718/1988|1988.373:-7.065445492e-05):3.534274909e-05,H4N6_Avian_CY004867_A/ruddy_turnstone/DE/512/1988|1988.367:-3.534274909e-05):0.006708595546):0.002333877213,((H5N2_Avian_EU743113_A/rhea/TX/39923/1993|1993.500:0.002813638839,H5N2_Avian_EU743105_A/chicken/Florida/25717/1993|1993.500:0.000718472986):0.0008220272416,(H5N2_Avian_EU743034_A/chicken/NY/14009/1993|1993.500:3.278167178e-17,H5N2_Avian_EU743093_A/chicken/NJ/17169/1993|1993.500:-3.278167178e-17):0.001401519544):0.01909065502):0.001185177738,((((H3N8_Avian_CY101805_A/American_wigeon/Alberta/215/1992|1992.644:-5.539094519e-17,H3N8_Avian_CY101813_A/pintail/Alberta/232/1992|1992.644:5.539094519e-17):0.004303858167,H1N1_Avian_CY004538_A/mallard/Alberta/322/1988|1988.671:0.001459568386):0.000699026084,H9N2_Avian_EU982315_A/turkey/TX/10-49-89/1989|1989.500:0.008301040577):0.001655703386,((H4N6_Avian_CY004910_A/blue-winged_teal/ALB/293/1994|1994.496:0.003025633501,H4N6_Avian_CY004918_A/mallard/ALB/49/1995|1995.581:0.002743552586):0.007657269435,H4N6_Avian_CY102171_A/mallard/Alberta/43/1995|1995.592:0.0116330795):0.0006577126112):0.005628395506):0.004248283046,(((((H2N3_Avian_CY139728_A/blue-winged_teal/Louisiana/42B/1987|1987.500:0.002848877163,H4N8_Avian_CY139720_A/blue-winged_teal/Louisiana/3B/1986|1986.500:0.003814013769):0.002752591271,H3N6_Avian_CY014555_A/mallard_duck/Alberta/331/1985|1985.627:0.003516271505):0.001029693319,((H10N6_Avian_CY089564_A/mallard/Ohio/42/1989|1989.797:-0.0001441357143,H10N7_Avian_CY020932_A/mallard/Ohio/122/1989|1989.797:0.001022944504):0.003348084136,H12N5_Avian_CY016426_A/mallard/Ohio/409/1988|1988.786:0.001529831049):0.01005833727):0.002011666282,H10N7_Avian_CY136629_A/ruddy_turnstone/DE/2764/1987|1987.381:0.0115729289):0.001463918807,((H3N6_Avian_CY102155_A/mallard/Alberta/142/1994|1994.614:0.005003650755,H11N9_Avian_CY021452_A/blue-winged_teal/Ohio/96/1993|1993.500:0.005298163811):0.005164145939,H3N6_Avian_CY101786_A/mallard/Alberta/35/1992|1992.608:0.01120093024):0.002634977686):0.0008943333893):0.001646066307,((((((H6N8_Avian_CY021484_A/mallard/Maryland/2022/2005|2005.500:0.00106487415,H6N8_Avian_CY203636_A/mallard/Maryland/06OS120/2006|2006.041:-0.0001850344482):9.253588807e-05,H6N8_Avian_CY024801_A/mallard/Maryland/1983/2005|2005.500:-9.253588807e-05):0.005478883194,(H6N1_Avian_CY141080_A/white-fronted_goose/Texas/AI09-6225/2009|2009.959:0.001239208629,H6N2_Avian_CY140819_A/northern_pintail/Minnesota/AI09-3254/2009|2009.685:0.003625974698):0.006300390633):0.001542031307,(((H9N2_Avian_CY079653_A/northern_shoveler/Interior_Alaska/8BM3470/2008|2008.666:-0.0001116334315,H9N2_Avian_KX377327_A/greater_white-fronted_goose/Alaska/81081/2008|2008.386:0.0005508906057):0.002855835854,H9N2_Avian_KC693641_A/white-fronted_goose/Korea/20-36/2007|2007.951:0.001123669159):0.006947371035,H5N2_Avian_GQ923268_A/snow_goose/Montana/466771-4/2006|2006.500:0.00339839034):0.006533365368):0.003661994631,H5N2_Avian_GQ923244_A/mallard/Michigan/466372-3/2006|2006.500:0.01296931983):0.01974631487,(((((H2N2_Avian_CY117050_A/guinea_fowl/New_York/13824/1995|1995.047:0.0005932668083,H2N2_Avian_CY117058_A/chicken/New_Jersey/13839-17/1995|1995.030:0.0007311563822):0.001265788628,H2N2_Avian_CY117018_A/guinea_fowl/New_York/4449-12/1994|1994.910:0.001387172772):0.001361450911,H2N2_Avian_CY117002_A/guinea_fowl/New_Jersey/14600-21/1995|1995.049:0.002628190512):0.001193576074,H6N2_Avian_EU182250_A/chicken/California/431/2000|2000.500:0.0146999839):0.007949223685,H2N1_Avian_CY014559_A/mallard/Alberta/323/1988|1988.671:0.006143085109):0.003095615763):0.005704820655):0.00380974116,(((((((H1N1_Avian_KF424183_A/blue-winged_teal/LA/B228/1986|1986.500:0.004603621931,H7N7_Avian_CY005085_A/red_knot/NJ/325/1989|1989.315:0.01305531295):0.0005842301526,(H2N1_Avian_CY005420_A/semi-palmated_sandpiper/Brazil/43/1990|1990.293:0.01679636932,H1N1_Avian_EU743174_A/turkey/SD/7034/1986|1986.500:0.003598025413):0.001058389549):0.0007441599042,H10N7_Avian_CY005091_A/pintail/Alberta/129/1993|1993.915:0.01534153811):0.003658333951,(H3N8_Avian_CY016402_A/mallard/Ohio/264/1986|1986.852:0.0036003276,H1N1_Avian_CY012807_A/mallard/Ohio/171/1990|1990.795:0.009440151722):0.002625387017):0.0004369734416,H7N3_Avian_CY185844_A/shorebird/Delaware_Bay/2696/1988|1988.638:0.01059488462):0.000185882498,(H6N8_Avian_CY178237_A/widgeon/Wisconsin/617/1983|1983.500:-7.783534548e-05,H6N8_Avian_CY178245_A/pintail/Wisconsin/627/1983|1983.500:0.0005170925197):0.003983976566):0.001529384311,((H4N2_Avian_CY015466_A/green-winged_teal/Ohio/344/1986|1986.827:0.005047719426,H11N9_Avian_CY020948_A/mallard/Ohio/568/1987|1987.500:0.007060070688):0.002233988256,H12N5_Avian_CY178349_A/mallard/Wisconsin/1834/1983|1983.500:0.004489583831):0.00166860883):0.001630875239):0.003120753316):0.008678877456):0.007403900136,(((((H10N2_Avian_CY144786_A/green-winged_teal/Louisiana/272GW/1987|1987.500:0.004808655049,H7N8_Avian_CY021628_A/mallard/Ohio/421/1987|1987.808:0.003667504878):0.001394436016,H11N9_Avian_EU871843_A/green-winged_teal/LA/9GW/1987|1987.500:0.005378466373):0.0009238297627,((H2N1_Avian_CY178253_A/mallard/Wisconsin/647/1983|1983.500:0.001925036667,H11N9_Avian_CY014813_A/mallard/Tennessee/11457/1985|1985.041:0.002525649129):0.00143705798,H4N8_Avian_CY013254_A/mallard/Ohio/338/1986|1986.825:0.01006636526):0.008416419375):0.001540483014,((((H2N3_Avian_CY003943_A/mallard/Alberta/353/1988|1988.671:0,H2N3_Avian_CY117372_A/mallard/Alberta/356/1988|1988.671:0):0.006073263244,H9N2_Avian_CY005147_A/mallard_duck/Alberta/321/1988|1988.671:0.003760031328):0.004280072566,H11N9_Avian_CY139712_A/blue-winged_teal/Louisiana/B3/1986|1986.500:0.003383793648):0.0004584706024,H4N6_Avian_CY017708_A/mallard/Ohio/324/1988|1988.781:0.002673189039):0.0008208100638):0.001402647063,H5N2_Avian_EU743078_A/turkey/Minnesota/40550/1987|1987.500:0.01564138156):0.002467873782):0.002681714801,(((((((H1N1_Avian_CY018892_A/mallard/Ohio/118/1993|1993.786:0.0001259276817,H1N1_Avian_CY015450_A/black_duck/Ohio/95/1993|1993.786:0.0003136239333):0.0002843080086,H11N3_Avian_CY021260_A/mallard/Ohio/94/1993|1993.500:0.001477956488):0.0004953422408,H11N3_Avian_GQ257425_A/chicken/New_Jersey/4236-18/1993|1993.500:0.004390208514):0.008600415908,(H6N8_Avian_CY127103_A/mallard/Alberta/32/1994|1994.603:0.0008559469826,H6N8_Avian_CY127127_A/mallard/Alberta/232/1994|1994.619:0.00134528969):0.006973763647):0.0003461562443,H11N9_Avian_CY126943_A/mallard/Alberta/122/1991|1991.649:0.001773551434):0.001324347799,((H2N3_Avian_CY003951_A/mallard/Alberta/201/1996|1996.619:0.004709520706,H2N9_Avian_CY116782_A/pintail/Alberta/22/1997|1997.575:0.005625025078):0.006287583818,H1N1_Avian_CY136943_A/pintail/Alberta/140/1996|1996.584:0.01312530464):0.002186324871):0.004821982226,H4N6_Avian_CY101674_A/mallard/Alberta/12/1991|1991.603:0.005514821526):0.001099839158):0.005351580947,(((((((H3N9_Avian_CY139760_A/mallard/Minnesota/182749/1998|1998.666:0.007491223826,H11N9_Avian_CY139752_A/mallard/Minnesota/182722/1998|1998.666:0.00327443737):0.0006955313063,H7N3_Avian_CY139704_A/mallard/Minnesota/182761/1998|1998.666:0.004686326983):0.006076207021,H10N9_Avian_CY136879_A/shorebird/DE/23/96|1996.364:0.007436062594):0.0005516755179,H4N6_Avian_CY101313_A/mallard/Alberta/38/2001|2001.597:0.005357717101):0.0003908549358,(((H2N3_Avian_FJ686761_A/mallard/Maryland/228/2001|2001.500:-0.000167036802,H2N3_Avian_FJ686777_A/mallard/Maryland/232/2001|2001.500:0.00236680296):0.005048020444,H6N2_Avian_CY013870_A/green-winged_teal/Ohio/178/1999|1999.808:0.004834356193):0.00043051305,(H9N2_Avian_CY102735_A/shorebird/Delaware_Bay/127/2003|2003.378:0.0004242278819,H9N2_Avian_CY144490_A/ruddy_turnstone/Delaware/AI03-114/2003|2003.384:0.0004546967786):0.01381626876):0.005611228458):0.001342835904,(((H2N3_Avian_CY117194_A/duck/Pennsylvania/9411697/1996|1996.500:0.01152886807,H3N8_Avian_CY102179_A/pintail/Alberta/114/1995|1995.597:0.004242805177):0.0002295750825,(H3N8_Avian_CY102139_A/mallard/Alberta/31/1994|1994.603:0.001781926003,H11N9_Avian_CY127404_A/mallard/Alberta/279/1996|1996.649:0.003987260084):0.0006804952738):0.0009891115088,H3N8_Avian_CY101839_A/mallard/Alberta/72/1993|1993.625:0.0003033228597):0.0007151772058):0.0006499188254,((((((((((H3N5_Avian_CY033361_A/northern_shoveler/California/HKWF1199/2007|2007.926:0.0004978883966,H8N4_Avian_CY039545_A/northern_shoveler/California/AKS273/2007|2007.915:-5.863122234e-05):0.0005097859906,H3N5_Avian_CY033345_A/northern_shoveler/California/HKWF1131/2007|2007.918:0.0008095463117):0.0005838988519,H3N3_Avian_CY032725_A/northern_shoveler/California/HKWF979/2007|2007.918:0.000296852945):0.0007367687594,H11N9_Avian_CY032913_A/northern_shoveler/California/HKWF611/2007|2007.858:0.001479813127):0.0008767050632,H11N2_Avian_CY094516_A/northern_pintail/California/6791/2008|2008.874:0.005824240446):0.002665473917,H11N9_Avian_CY038233_A/ruddy_turnstone/New_Jersey/Sg-00561/2008|2008.375:0.01453880105):0.000388514107,((H2N3_Avian_CY117428_A/mallard/Alberta/419/2009|2009.638:-1.331227608e-17,H2N3_Avian_CY103534_A/mallard/Alberta/421/2009|2009.638:1.331227608e-17):0.006384676343,H4N6_Avian_CY039736_A/mallard/California/7766/2008|2008.767:0.009886956422):0.007836959257):0.0007381966462,(H1N1_Avian_CY078938_A/mallard/Interior_Alaska/7MP0172/2007|2007.614:0.0004407705508,H1N1_Avian_CY078962_A/mallard/Interior_Alaska/7MP0747/2007|2007.605:0.0004380382384):0.01137885933):0.000481389276,(H3N2_Avian_CY140490_A/mallard/Minnesota/Sg-00949/2008|2008.671:0.00140624802,H6N8_Avian_CY140598_A/mallard/Minnesota/Sg-01042/2008|2008.701:0.002127774827):0.004521526321):0.006535419742,H4N6_Avian_CY102219_A/mallard/Alberta/296/1996|1996.649:0.002580202692):0.003378738833):0.0004445582879):0.001220115312,((((H10N4_Avian_CY144802_A/ruddy_turnstone/New_Jersey/AI00-1143/2000|2000.367:0.01855346069,H1N1_Avian_CY103740_A/mallard/Alberta/211/1998|1998.600:0.006764033845):0.0003183626472,(H3N9_Avian_EU871875_A/mallard/MN/158/2000|2000.500:-2.682980752e-17,H3N6_Avian_EU743559_A/mallard/MN/515/2000|2000.500:2.682980752e-17):0.004545589633):0.001009586902,((H10N7_Avian_CY136972_A/mallard/Alberta/71/1998|1998.592:0.006822572445,H10N7_Avian_CY136964_A/mallard/Alberta/90/1997|1997.578:0.005283385797):0.0003654160658,H11N9_Avian_CY020956_A/mallard/Ohio/209/1998|1998.500:0.008243796542):0.002069006965):0.001235419186,(H1N1_Avian_KF424039_A/mallard/Alberta/88/2004|2004.586:0.009269859204,H11N2_Avian_CY139820_A/mallard/Minnesota/355785/2000|2000.500:0.006510948707):0.005255141845):0.005424692575):0.001459358083,(((((H6N3_Avian_CY139812_A/mallard/Minnesota/182750/1998|1998.666:0.0002190143358,H6N2_Avian_CY139736_A/mallard/Minnesota/182718/1998|1998.666:0.0006620074797):0.0008228610753,H4N2_Avian_CY139768_A/mallard/Minnesota/182772/1998|1998.666:0.0009408909089):0.003442917229,H11N2_Avian_CY127516_A/shorebird/Delaware_Bay/181/1999|1999.392:0.01008737533):4.982603335e-05,H5N2_Avian_EU084946_A/Chukkar/MN/14951-7/1998|1998.500:0.002355129032):0.0007519885975,(H3N8_Avian_CY102299_A/shorebird/Delaware_Bay/239/1998|1998.378:0.0004769982587,H3N8_Avian_CY102283_A/shorebird/Delaware_Bay/210/1998|1998.378:-3.774108443e-05):0.004854242577):0.005895699352):0.0009692274733,((((H3N2_Avian_CY018006_A/blue-winged_teal/Ohio/31/1999|1999.789:0.007329457802,H3N5_Avian_EU743535_A/mallard/Minnesota/280/1999|1999.500:0.005224442589):0.001273306777,H5N2_Avian_CY016618_A/mallard/Maryland/789/2002|2002.652:0.01460703606):0.001054755394,H6N5_Avian_CY015491_A/mallard/Ohio/170/1999|1999.808:0.00675803396):0.001457717473,H7N7_Avian_CY185993_A/mallard/Minnesota/19033/1999|1999.468:0.006338250715):0.00602805287):0.004880392711,((((((((((((((((((((((((((((((((((((((((((((((((((((((((((((((((((((((((((((((((((((((((((((((((((((H1N1_Human_MH083602_A/Kansas/17/2017|2017.986:0.0004588730046,H1N1_Human_MH443491_A/Iowa/16/2018|2018.027:-1.961583041e-05):0.001305726833,H1N1_Human_MH125885_A/Illinois/12/2018|2018.096:0.001788238241):1.234430137e-05,((H1N1_Human_MH359901_A/Connecticut/24/2018|2018.219:0.0008709303169,H1N1_Human_MH446575_A/District_Of_Columbia/10/2018|2018.126:0.0004484609994):1.317740437e-05,H1N1_Human_MH359907_A/Delaware/24/2018|2018.222:-1.384008081e-05):0.0008695360464):9.790390219e-06,((((H1N1_Human_MH359995_A/Louisiana/12/2018|2018.090:0.001335458697,H1N1_Human_MH359979_A/Louisiana/09/2018|2018.047:0.0004266223979):0.0004632855168,H1N1_Human_MH083452_A/Florida/06/2018|2018.027:0.0008594952825):1.381558385e-05,H1N1_Human_MH183579_A/Georgia/14/2018|2018.112:0.0008664550561):2.061324916e-05,H1N1_Human_MH183738_A/Mississippi/09/2018|2018.079:-2.138171781e-05):0.0004316344312):5.040357718e-06,H1N1_Human_MH084070_A/Tennessee/02/2018|2018.030:0.0008750778764):6.152389921e-06,H1N1_Human_MH446876_A/South_Carolina/01/2018|2018.230:0.001314894294):5.240848907e-06,((((((H1N1_Human_MH233673_A/Pennsylvania/55/2018|2018.123:1.499035308e-18,H1N1_Human_MH233681_A/Pennsylvania/56/2018|2018.137:-1.499035308e-18):0.0008796565448,H1N1_Human_MH083514_A/Illinois/48/2017|2017.951:0.0008807991838):1.354279869e-06,H1N1_Human_MG978653_A/Kentucky/36/2017|2017.978:0.0004382512286):5.610457149e-06,H1N1_Human_MH125676_A/Arizona/03/2018|2018.052:0.0004343093935):4.803184126e-06,H1N1_Human_CY262054_A/Louisiana/64/2017|2017.868:0.0004347513554):4.099862878e-06,H1N1_Human_CY263315_A/California/137/2017|2017.893:0.0004350042983):0.0004363948174):5.318598645e-06,H1N1_Human_MH305969_A/Oregon/19/2018|2018.156:0.000433171223):3.951485993e-06,((((((H1N1_Human_MH183818_A/New_Hampshire/10/2018|2018.099:5.980999459e-18,H1N1_Human_MH183547_A/Connecticut/12/2018|2018.099:-5.980999459e-18):-7.482547765e-18,H1N1_Human_MH246080_A/New_Hampshire/13/2018|2018.132:7.482547765e-18):0.0004548626705,H1N1_Human_MH246064_A/Missouri/17/2018|2018.137:-1.560549627e-05):0.0004380001295,H1N1_Human_MH233633_A/New_Jersey/13/2018|2018.132:0.0008827195434):1.187069784e-05,H1N1_Human_MH305745_A/District_Of_Columbia/04/2018|2018.066:0.0004266751438):1.491137427e-05,H1N1_Human_CY263252_A/Alabama/26/2017|2017.858:-1.523346544e-05):0.0004364610344):2.365948097e-06,(H1N1_Human_MH083522_A/Illinois/50/2017|2017.986:3.119151606e-18,H1N1_Human_CY260175_A/Mississippi/28/2017|2017.833:-3.119151606e-18):0.0004372193691):7.087712242e-06,(H1N1_Human_MH359932_A/Georgia/21/2018|2018.189:-1.717040882e-17,H1N1_Human_MH359963_A/Iowa/25/2018|2018.200:1.717040882e-17):0.0004329099565):4.257390505e-06,H1N1_Human_MH446551_A/Delaware/28/2018|2018.260:0.0004362535172):4.489910148e-06,H1N1_Human_MH443570_A/North_Carolina/10/2018|2018.041:0.0004341999351):2.276646633e-06,H1N1_Human_MH083618_A/Kentucky/37/2017|2017.997:0.0004380962149):1.908103802e-06,H1N1_Human_MH446735_A/Maryland/32/2018|2018.192:0.0004386028039):4.590694814e-06,H1N1_Human_MH125874_A/Illinois/11/2018|2018.096:0.0004359202129):3.415560208e-06,H1N1_Human_MH305817_A/Indiana/15/2018|2018.162:-4.074077428e-06):3.014961055e-06,H1N1_Human_MH360155_A/Utah/23/2018|2018.225:-3.112105339e-06):1.557459589e-06,H1N1_Human_MH360052_A/Maryland/31/2018|2018.170:-1.557459589e-06):7.794345271e-07,H1N1_Human_MH125917_A/Kansas/03/2018|2018.044:-7.794345271e-07):0.0001299829497,(H1N1_Human_MH446791_A/Missouri/25/2018|2018.208:0.001210370446,H1N1_Human_MH083298_A/Alabama/01/2018|2018.003:0.0005520350306):0.0003097351108):7.053057836e-05,((H1N1_Human_MH083458_A/Florida/07/2018|2018.027:-3.951596399e-05,H1N1_Human_MH245928_A/Arkansas/07/2018|2018.115:0.00135890728):0.0003174733062,H1N1_Human_MH083898_A/New_York/60/2017|2017.992:0.0001231122246):0.0003708973563):0.0001499007132,(H1N1_Human_MH126045_A/Montana/05/2018|2018.036:-3.146307232e-05,H1N1_Human_MH306057_A/Wisconsin/75/2018|2018.175:0.001351742062):0.0001820333951):0.0003281974515,(((((((((((((((((H1N1_Human_CY265464_A/Colorado/26/2017|2017.959:0.001349109947,H1N1_Human_MH083834_A/New_Hampshire/33/2017|2017.989:-2.824965465e-05):1.844542124e-05,H1N1_Human_MH083562_A/Iowa/46/2017|2017.934:-1.873607245e-05):0.0009000332925,H1N1_Human_MH126193_A/Texas/01/2018|2018.005:0.0008670792496):8.408460756e-06,H1N1_Human_CY263236_A/Arkansas/42/2017|2017.921:0.0004287562954):1.511413726e-05,H1N1_Human_MH083370_A/Arkansas/46/2017|2017.970:0.0008657768242):1.678506709e-05,H1N1_Human_MH126205_A/Texas/70/2018|2018.060:-1.798156039e-05):0.0003368920987,H1N1_Human_MH184035_A/Wyoming/08/2018|2018.082:0.002209228203):6.773865637e-05,H1N1_Human_MH125981_A/Maine/24/2017|2017.077:0.00175408145):1.34917297e-05,(H1N1_Human_MH306009_A/Rhode_Island/03/2018|2018.500:4.629948322e-18,H1N1_Human_CY265384_A/North_Carolina/45/2017|2017.899:-4.629948322e-18):0.0008684972741):1.037208762e-05,H1N1_Human_MH446783_A/Minnesota/28/2018|2018.238:0.001309868131):8.377544812e-06,(H1N1_Human_MH079730_A/Nebraska/05/2018|2018.058:-1.245473682e-17,H1N1_Human_MH126173_A/South_Dakota/05/2018|2018.066:1.245473682e-17):0.0008719393711):2.236098872e-05,H1N1_Human_MH083746_A/Mississippi/01/2018|2018.003:0.0004154999037):1.177291449e-05,((((H1N1_Human_MH246088_A/New_York/17/2018|2018.093:-1.29059e-06,H1N1_Human_MH446815_A/New_Jersey/21/2018|2018.195:1.29059e-06):0.0002658604837,H1N1_Human_MH446911_A/Vermont/14/2018|2018.225:0.0006141728323):0.0007771595071,(H1N1_Human_MH446951_A/West_Virginia/15/2018|2018.175:0.0004444679817,H1N1_Human_MH305848_A/Kentucky/19/2018|2018.189:0.0004340110722):0.0001077173813):0.001251956895,H1N1_Human_MH446935_A/Washington/82/2018|2018.225:0.002283622054):0.0004279788378):8.368109937e-06,H1N1_Human_CY239630_A/Alaska/20/2017|2017.430:-1.061892104e-05):5.581135403e-06,H1N1_Human_CY258601_A/Wyoming/23/2017|2017.808:-5.956070366e-06):2.980800304e-06,H1N1_Human_CY261998_A/Arizona/65/2017|2017.849:-2.980800304e-06):4.966699264e-05,(H1N1_Human_MH083922_A/North_Carolina/48/2017|2017.989:1.453382869e-17,H1N1_Human_MH446684_A/Kentucky/26/2018|2018.153:-1.453382869e-17):0.0003902257815):0.000165289082):0.0002556067707,H1N1_Human_MH125741_A/California/21/2018|2018.038:0.000818467328):0.0001934850617,(((((H1N1_Human_MH245968_A/Hawaii/17/2018|2018.104:9.12512075e-18,H1N1_Human_MH245992_A/Hawaii/25/2018|2018.121:-9.12512075e-18):0.0009072311799,H1N1_Human_MH183978_A/Virginia/11/2018|2018.104:-2.73914786e-05):1.370822402e-05,H1N1_Human_MH183970_A/Virginia/09/2018|2018.104:-1.370822402e-05):0.0004436933652,H1N1_Human_MH183866_A/Oklahoma/09/2018|2018.049:0.0004373284503):8.216804861e-06,H1N1_Human_MH245920_A/Alaska/12/2018|2018.137:-8.934403371e-06):0.0004685292478):0.000450530621,H1N1_Human_MH084146_A/Vermont/03/2018|2018.038:0.002472143714):0.0002403383991,((((((((((((((((((((((((((H1N1_Human_MH084058_A/Tennessee/01/2018|2018.025:0.002254793636,H1N1_Human_MH084186_A/West_Virginia/36/2017|2017.995:0.0008358278366):2.271317176e-05,H1N1_Human_MG978565_A/Georgia/31/2017|2017.959:0.0004162473861):1.572461795e-05,H1N1_Human_CY265344_A/North_Dakota/32/2017|2017.962:0.0004241952327):1.667929385e-05,H1N1_Human_MH126236_A/Utah/07/2018|2018.063:0.0004221877599):9.770900736e-06,H1N1_Human_MH126133_A/Ohio/07/2018|2018.068:0.0008706362087):6.806789696e-06,H1N1_Human_MH126013_A/Minnesota/06/2018|2018.025:-7.347735972e-06):4.175978208e-06,H1N1_Human_MH246192_A/West_Virginia/13/2018|2018.151:0.0004362113599):4.581527918e-06,H1N1_Human_CY263244_A/Alabama/28/2017|2017.868:-5.07943694e-06):2.541849106e-06,H1N1_Human_MH183802_A/Nebraska/06/2018|2018.123:-2.541849106e-06):1.27199166e-06,H1N1_Human_MH079698_A/Indiana/02/2018|2018.025:-1.27199166e-06):0.002235292693,H1N1_Human_MH083962_A/Oklahoma/40/2017|2017.981:0.001301544018):1.298505834e-05,(H1N1_Human_CY242467_A/Hawaii/33/2017|2017.504:0.001336772486,H1N1_Human_CY250449_A/Georgia/16/2017|2017.500:0.001305840027):0.0004288800231):1.367860083e-05,((((H1N1_Human_MG978786_A/New_York/46/2017|2017.910:0.0004406538639,H1N1_Human_MH126053_A/Montana/06/2018|2018.038:0.0008798954378):2.135081811e-05,H1N1_Human_CY263267_A/West_Virginia/28/2017|2017.921:-2.256423835e-05):0.0004016628152,H1N1_Human_MH360171_A/Washington/72/2018|2018.203:0.002247701814):3.082004539e-05,H1N1_Human_MH183706_A/Michigan/30/2018|2018.096:0.0004083134054):0.0004266041711):9.820333595e-06,(H1N1_Human_MH360108_A/North_Carolina/22/2018|2018.145:0.001332385974,H1N1_Human_MH359819_A/Alaska/19/2018|2018.192:0.0004289437564):0.0004312380273):6.571495947e-06,(H1N1_Human_CY250144_A/Hawaii/47/2017|2017.668:0.0004475987952,H1N1_Human_CY244795_A/New_Mexico/19/2017|2017.608:-8.341620936e-06):0.0008751346109):5.129808291e-06,(((((((((((((H1N1_Human_MH360131_A/North_Dakota/20/2018|2018.233:1.468063504e-18,H1N1_Human_MH360123_A/North_Dakota/19/2018|2018.233:-1.468063504e-18):0.00134964534,H1N1_Human_MH246000_A/Idaho/07/2018|2018.115:0.0004116598636):0.000244271742,(H1N1_Human_MH446503_A/Arizona/26/2018|2018.118:-8.397860998e-06,H1N1_Human_MH084234_A/Wyoming/01/2018|2018.008:0.000447949476):0.0001961277551):0.0002407910068,(H1N1_Human_MH083482_A/Idaho/44/2017|2017.978:9.126254925e-06,H1N1_Human_MH079778_A/Oregon/01/2018|2018.008:0.0004301309193):0.0004220109586):1.758952744e-05,H1N1_Human_CY265456_A/Nevada/32/2017|2017.962:-1.933620289e-05):9.682255233e-06,H1N1_Human_CY264598_A/Oregon/25/2017|2017.855:-9.682255233e-06):4.845308211e-06,H1N1_Human_MH083600_A/Kansas/01/2018|2018.016:-4.845308211e-06):2.424748015e-06,H1N1_Human_CY258673_A/Oregon/19/2017|2017.811:-2.424748015e-06):0.0004425348058,H1N1_Human_CY261935_A/Iowa/41/2017|2017.874:0.0008771641207):4.618360837e-06,H1N1_Human_CY263228_A/Nevada/27/2017|2017.860:0.0008759970554):7.450797022e-06,H1N1_Human_MH083346_A/Arizona/74/2017|2017.964:0.000433898407):0.000433735637,H1N1_Human_CY263395_A/Texas/311/2017|2017.932:0.0008881647255):2.021861522e-05,(H1N1_Human_MH083866_A/New_Mexico/01/2018|2018.000:3.220955284e-18,H1N1_Human_MH305926_A/New_Mexico/11/2018|2018.118:-3.220955284e-18):0.0004177656306):0.0004345879006):5.672216702e-06,((((H1N1_Swine_MH156540_A/swine/Ohio/A01354347/2018|2018.123:0.002218398358,H1N1_Human_MH126149_A/Oklahoma/07/2018|2018.090:0.0004268388591):2.151701078e-05,H1N1_Human_MH083410_A/Colorado/27/2017|2017.989:-2.36786412e-05):1.186851194e-05,H1N1_Human_CY261810_A/Maryland/88/2017|2017.836:-1.186851194e-05):5.939407236e-06,H1N1_Human_CY262014_A/Oklahoma/31/2017|2017.866:-5.939407236e-06):0.001316058785):7.27289033e-06,H1N1_Human_CY245544_A/Nebraska/08/2017|2017.677:0.000431388515):9.623984101e-06,(H1N1_Human_MH126165_A/South_Dakota/04/2018|2018.060:0.0004372504172,H1N1_Human_MH446855_A/New_York/29/2018|2018.208:0.0008830285725):0.0008787906743):1.22538603e-05,(((((((H1N1_Human_MH125852_A/Idaho/04/2018|2018.068:-7.463684199e-18,H1N1_Human_MH083658_A/Maine/01/2018|2018.019:7.463684199e-18):0.0004450198759,H1N1_Human_MG978637_A/Kansas/16/2017|2017.986:-5.468260928e-06):2.73645343e-06,H1N1_Human_CY265336_A/New_Jersey/37/2017|2017.929:-2.73645343e-06):1.369390173e-06,H1N1_Human_MH083794_A/Missouri/52/2017|2017.500:-1.369390173e-06):0.0002413979177,H1N1_Human_MH125700_A/Arkansas/05/2018|2018.077:0.001520147109):0.0007228862066,((H1N1_Human_MH079645_A/Colorado/04/2018|2018.019:0.0004417679665,H1N1_Human_MH233665_A/Ohio/13/2018|2018.134:0.0004380717348):3.490533731e-06,H1N1_Human_MH079658_A/Colorado/06/2018|2018.022:0.0004353984048):0.001935439469):0.0007571363455,((H1N1_Human_MH446751_A/Massachusetts/20/2018|2018.203:0.001146331646,H1N1_Human_MH125970_A/Maine/05/2018|2018.063:0.001498916296):0.0007979939772,H1N1_Human_CY265488_A/Alaska/79/2017|2017.953:0.001854491218):0.000359978429):9.602149841e-05):8.52653819e-06,H1N1_Human_CY250160_A/Michigan/290/2017|2017.721:-1.433539886e-05):0.0001359287054,((H1N1_Human_MH083434_A/Connecticut/40/2017|2017.970:-1.034644584e-05,H1N1_Human_MH125605_A/Alabama/05/2018|2018.030:0.0004498980608):0.001807562071,H1N1_Human_CY250120_A/Florida/66/2017|2017.729:0.003061692951):0.0002988132406):0.00017375184,H1N1_Human_MH183515_A/California/40/2018|2018.096:0.003838139012):0.0001517888715,(((H1N1_Human_CY265400_A/Pennsylvania/272/2017|2017.951:-1.459237768e-05,H1N1_Human_CY265416_A/Pennsylvania/273/2017|2017.951:0.0004538495519):0.0004591590925,H1N1_Human_CY258561_A/Delaware/36/2017|2017.814:-1.960747755e-05):0.001097356453,H1N1_Human_MG978693_A/Michigan/302/2017|2017.899:0.001556791025):0.0002911625573):6.990074137e-05,((H1N1_Human_MH246032_A/Massachusetts/15/2018|2018.134:0.001363422792,H1N1_Human_CY263283_A/Massachusetts/21/2017|2017.907:-4.403147585e-05):0.001815243192,H1N1_Human_CY261982_A/Utah/39/2017|2017.890:0.0008407012974):0.0006062236901):0.0001368001067,(H1N1_Human_MH183714_A/Michigan/31/2018|2018.099:0.001377616889,H1N1_Human_MH184010_A/Wisconsin/61/2018|2018.104:-5.586330001e-05):0.002580480887):0.0002371762406):0.001227899844,((((H1N1_Human_CY225547_A/Massachusetts/06/2017|2017.126:0.002741985782,H1N1_Human_CY229074_A/Virginia/23/2017|2017.227:0.0003608583874):0.0009479674613,H1N1_Human_CY233893_A/Florida/33/2017|2017.249:0.0003700324939):0.0004753785517,H1N1_Human_CY223554_A/New_Mexico/08/2017|2017.140:0.001291382404):1.806311534e-05,H1N1_Human_CY225531_A/Ohio/07/2017|2017.110:0.001301917974):0.000330424951):0.00156873255,(((((((((H1N1_Human_CY228946_A/South_Carolina/10/2017|2017.222:0.001329179899,H1N1_Human_CY233295_A/Tennessee/34/2017|2017.222:0.0004304015054):8.526940087e-06,(H1N1_Human_CY225611_A/Minnesota/14/2017|2017.153:-1.524043046e-17,H1N1_Human_CY224187_A/Delaware/14/2017|2017.118:1.524043046e-17):0.0004315657645):1.167173877e-05,H1N1_Human_CY236264_A/South_Dakota/20/2017|2017.175:-1.243852724e-05):6.225295881e-06,H1N1_Human_CY218838_A/Minnesota/04/2017|2017.041:-6.225295881e-06):0.0003446584203,H1N1_Human_CY223434_A/Mississippi/05/2017|2017.121:0.0009754362428):0.0002376358722,(H1N1_Human_CY221603_A/Wisconsin/25/2017|2017.137:0.001791268622,H1N1_Human_CY214319_A/Indiana/01/2017|2017.003:0.0004103881607):0.0006482874313):0.0008274778745,(((H1N1_Human_CY216926_A/Montana/02/2017|2017.022:-1.322450589e-06,H1N1_Human_CY218854_A/Montana/04/2017|2017.044:0.0004408740656):0.0004436855072,H1N1_Human_CY211055_A/Tennessee/31/2016|2016.858:0.0004361541941):0.0004481082003,H1N1_Human_CY215239_A/Connecticut/40/2016|2016.959:0.0004314786722):5.76038464e-05):0.0004063222002,((((H1N1_Human_CY218227_A/Washington/06/2017|2017.044:0.0008702470544,H1N1_Human_CY223506_A/North_Dakota/12/2017|2017.164:0.001334962679):2.798325143e-05,H1N1_Human_CY224235_A/Idaho/11/2017|2017.142:-3.047179655e-05):0.001333540524,H1N1_Human_CY222082_A/New_Hampshire/05/2017|2017.082:0.00175744742):0.001348192358,H1N1_Human_KY925784_A/Porto_Alegre/LACENRS-1053/2016|2016.301:0.0008635793877):3.875058603e-05):0.0009178360624,H1N1_Human_KU589297_A/Indiana/30/2015|2015.951:-3.817272226e-05):7.744046275e-05):0.0003606337633,(((H1N1_Human_KY115691_A/Georgia/09/2016|2016.500:0.0004430966472,H1N1_Human_KX409160_A/Maine/05/2016|2016.126:0.0004371302834):0.0004536344926,H1N1_Human_KX407416_A/California/55/2016|2016.090:0.000426821683):1.116738048e-05,(H1N1_Human_KX411232_A/North_Carolina/37/2016|2016.216:-6.34720742e-06,H1N1_Human_KX407280_A/New_Hampshire/04/2016|2016.121:0.0004458988224):0.0004312929931):0.0004097244238):2.953016011e-05,H1N1_Human_KX006093_A/South_Carolina/06/2016|2016.071:0.0004138653459):1.744293568e-05,(H1N1_Avian_KX232498_A/turkey/Manitoba/FAV-0009-2/2016|2016.282:-1.84078429e-18,H1N1_Avian_KX232506_A/turkey/Manitoba/FAV-0009-3/2016|2016.282:1.84078429e-18):0.000878183851):2.643885063e-06,((((((((((((((((((H1N1_Human_CY211023_A/Pennsylvania/94/2016|2016.855:0.002688710284,H1N1_Human_KX406224_A/Connecticut/02/2016|2016.019:0.001286362489):0.0004625176526,H1N1_Human_KX407872_A/Oregon/08/2016|2016.159:0.00219977666):8.802511265e-06,H1N1_Human_KX410624_A/Maryland/12/2016|2016.148:0.001754744704):9.117225467e-06,((H1N1_Human_KX410536_A/Virginia/44/2016|2016.205:0.001783963956,H1N1_Human_KX004815_A/Washington/03/2016|2016.016:0.0008596420163):0.000226733531,H1N1_Human_KX411744_A/Iowa/11/2016|2016.222:0.001100021836):0.0002138065329):5.967288902e-06,H1N1_Human_KX919009_A/Texas/105/2016|2016.142:0.001317858941):8.007419516e-06,H1N1_Swine_KY938565_A/swine/Nebraska/A01783006/2016|2016.838:0.001313013774):5.066862462e-06,((H1N1_Human_KX919329_A/Maryland/16/2016|2016.323:0.0008981463979,H1N1_Human_KX005523_A/North_Carolina/36/2015|2015.981:0.0004236071909):9.433681252e-06,H1N1_Human_KX407360_A/Oregon/07/2016|2016.148:0.0008701980512):0.0004380348387):4.834011662e-06,H1N1_Human_KX408688_A/District_Of_Columbia/02/2016|2016.096:0.0008775088379):7.174487106e-06,H1N1_Human_KX410656_A/Ohio/16/2016|2016.227:0.0008731197302):4.885853035e-06,H1N1_Human_KX023792_A/DC/2/2016|2016.145:0.001316162612):7.494885489e-06,H1N1_Human_KX004458_A/Maryland/24/2015|2015.986:0.0008718121363):6.510997418e-06,H1N1_Human_KY115787_A/Alaska/15/2016|2016.500:0.0008737174331):4.344898734e-06,H1N1_Human_KU509867_A/Ohio/30/2015|2015.822:0.0004349814012):2.804579194e-06,(H1N1_Human_KX408024_A/Arkansas/09/2016|2016.181:-7.376499311e-06,H1N1_Human_KX407464_A/Delaware/09/2016|2016.162:0.0008861852885):0.0004388875616):3.160953177e-06,H1N1_Human_KY949925_A/Linkou/0032/2015|2015.959:0.0004365369308):2.787919448e-06,(H1N1_Human_KX915665_A/Idaho/26/2016|2016.301:0.001329074845,H1N1_Human_KX005678_A/Pennsylvania/53/2015|2015.995:-9.683528774e-06):0.0004402071158):2.203856519e-06,H1N1_Human_KX006202_A/Rhode_Island/04/2016|2016.085:0.0004375097713):1.247704566e-06,H1N1_Human_KX410968_A/Oklahoma/08/2016|2016.184:0.0004386721461):2.932041224e-06):1.411084766e-06,H1N1_Human_KX004506_A/Nebraska/20/2015|2015.997:0.0004380895578):3.897601601e-06,H1N1_Human_KX406728_A/Louisiana/02/2016|2016.110:0.000434960229):2.121542302e-06,H1N1_Human_KX005709_A/Vermont/10/2015|2015.500:0.0004370767794):1.062022212e-06,H1N1_Human_KU509579_A/Colorado/20/2015|2015.890:0.0004381362995):1.276949325e-06,H1N1_Human_KX004183_A/Alaska/263/2015|2015.836:0.0004381537073):6.802926147e-06,(H1N1_Human_KX949281_A/Washington/31/2016|2016.148:0,H1N1_Human_KY487114_A/Keelung/0068/2016|2016.162:0):0.0004327623939):4.536320545e-06,H1N1_Human_KX410920_A/Wyoming/11/2016|2016.208:-4.65959546e-06):2.332558154e-06,H1N1_Human_KX406824_A/Michigan/28/2016|2016.088:-2.332558154e-06):1.167662563e-06,H1N1_Human_KX915289_A/Delaware/21/2016|2016.299:-1.167662563e-06):5.84524668e-07,H1N1_Human_KX410216_A/Minnesota/38/2016|2016.205:-5.84524668e-07):2.926098516e-07,H1N1_Human_KX408680_A/District_Of_Columbia/01/2016|2016.093:-2.926098516e-07):1.464790984e-07,H1N1_Human_KX410064_A/Nevada/26/2016|2016.197:-1.464790984e-07):7.332684305e-08,H1N1_Human_KU589305_A/Colorado/17/2015|2015.852:-7.332684305e-08):2.798785491e-07,H1N1_Human_KX005967_A/Alaska/02/2016|2016.016:-2.768183204e-07):7.833014931e-06,((((((((((((((H1N1_Human_CY218918_A/Missouri/04/2017|2017.030:0.001309771789,H1N1_Human_CY225787_A/California/44/2017|2017.110:0.001337422332):1.223925205e-05,(H1N1_Human_MG279293_A/Japan/NHRC_20-1903/2017|2017.104:0.00042885937,H1N1_Human_CY225795_A/Utah/16/2017|2017.189:0.0004499494192):0.0004289110718):2.347968869e-05,((H1N1_Human_CY224171_A/Rhode_Island/05/2017|2017.085:-1.522079597e-05,H1N1_Human_CY223594_A/Louisiana/12/2017|2017.129:0.0008936998499):7.617851852e-06,H1N1_Human_CY224179_A/Rhode_Island/08/2017|2017.123:-7.617851852e-06):0.0004159437188):1.376998149e-05,H1N1_Human_CY226628_A/Tennessee/08/2017|2017.022:0.0004263817401):1.306114751e-05,H1N1_Human_CY213463_A/Iowa/41/2016|2016.964:-1.365258676e-05):7.481122004e-06,H1N1_Human_CY217094_A/Maryland/06/2017|2017.041:-7.626154514e-06):3.816848847e-06,H1N1_Human_CY225539_A/Ohio/06/2017|2017.104:-3.816848847e-06):5.356533213e-05,H1N1_Human_CY223322_A/South_Carolina/05/2017|2017.137:0.0003862405438):0.000303435787,H1N1_Human_CY238375_A/Texas/103/2017|2017.247:0.0001357498462):0.0002507224241,H1N1_Human_MF593596_A/Mexico/12317/2017|2017.063:0.001071309244):0.0007275644216,(H1N1_Human_CY214303_A/Wisconsin/105/2016|2016.978:0.002811696921,H1N1_Human_KX410048_A/Idaho/15/2016|2016.173:0.0002847147559):0.0001652888341):0.0001974429443,((((((H1N1_Human_KX004062_A/Delaware/45/2015|2015.929:0.0003745960513,H1N1_Swine_MF522008_A/swine/Illinois/A01932036/2017|2017.099:0.004929547815):0.000458285578,H1N1_Human_CY223538_A/Wyoming/09/2017|2017.148:0.003550684316):1.57781999e-05,H1N1_Human_KX410464_A/North_Carolina/34/2016|2016.173:0.001300868586):1.065249325e-05,H1N1_Human_CY220804_A/California/216/2016|2016.948:0.001316844739):2.306791969e-05,H1N1_Human_KX919225_A/Pennsylvania/76/2016|2016.244:0.0004136129153):2.83377768e-05,H1N1_Human_KX408304_A/North_Dakota/05/2016|2016.052:-3.047189905e-05):0.0002420506952):0.0002672865445,(((((((H1N1_Human_KX919297_A/Hawaii/53/2016|2016.375:0.001769720645,H1N1_Swine_KY115413_A/swine/Tennessee/A01894329/2016|2016.236:0.001317768839):2.711122178e-05,H1N1_Human_KX005645_A/Florida/05/2016|2016.019:-3.093244152e-05):0.0008442131278,H1N1_Human_CY218131_A/Wisconsin/09/2017|2017.044:0.003147009065):2.218677146e-05,H1N1_Human_KX408560_A/Kansas/07/2016|2016.082:0.0008571919691):1.398992674e-05,(H1N1_Human_KX407856_A/Nebraska/13/2016|2016.162:3.542087417e-18,H1N1_Human_KX407864_A/Nebraska/14/2016|2016.153:-3.542087417e-18):0.001309899436):8.392328442e-06,H1N1_Human_KX915577_A/Colorado/35/2016|2016.299:0.00175798049):2.469549314e-05,H1N1_Human_KX005463_A/Arkansas/01/2016|2016.022:0.00129690364):6.771433145e-05):0.0003802233134,H1N1_Human_KX004632_A/Kentucky/16/2015|2015.970:0.0003881832451):4.633951853e-05):3.824381527e-05,((((((((H1N1_Human_KX004482_A/Tennessee/22/2015|2015.951:-1.760512229e-18,H1N1_Human_KX004490_A/Tennessee/23/2015|2015.942:1.760512229e-18):0.0008592726773,H1N1_Human_CY218075_A/Washington/01/2017|2017.014:0.001786754019):0.0008409003596,(H1N1_Human_KT865655_A/Massachusetts/24/2015|2015.658:0.0006167164897,H3N2_Swine_CY246571_A/swine/Saskatchewan/SD0184/2016|2016.797:0.00247207793):0.0001643590378):9.000280887e-05,H1N1_Human_KU589359_A/West_Virginia/25/2015|2015.901:0.0008435690199):2.378805996e-05,(((((H1N1_Human_KX915081_A/Massachusetts/29/2016|2016.238:0.0008836926946,H1N1_Human_KX410760_A/Vermont/13/2016|2016.214:0.00087578864):6.660127006e-06,H1N1_Human_KX407304_A/Massachusetts/05/2016|2016.140:-7.740142403e-06):0.0009060712668,H1N1_Human_KU589367_A/Alabama/13/2015|2015.918:-2.618133775e-05):1.310441958e-05,H1N1_Human_KX408920_A/Illinois/29/2015|2015.923:-1.310441958e-05):6.559099599e-06,H1N1_Human_KX005455_A/Georgia/16/2015|2015.962:-6.559099599e-06):0.0004140296376):1.917527468e-05,H1N1_Human_KX417059_A/New_York/61/2015|2015.595:-2.026887644e-05):6.487180892e-05,(((H1N1_Human_KY950125_A/Baltimore/0065/2016|2016.121:-1.196810755e-05,H1N1_Human_KX408504_A/Ohio/05/2016|2016.088:0.0004512252818):8.941488312e-05,H1N1_Human_KX005846_A/Alabama/01/2016|2016.027:0.0007917531748):0.0002531393433,H1N1_Human_MF593490_A/Mexico/4431/2016|2016.162:0.001510050561):0.0003780605929):0.0001212738443,((H1N1_Human_KX916057_A/New_York/67/2016|2016.247:0.0008501069528,H1N1_Human_KX915625_A/Kentucky/23/2016|2016.290:0.001352668451):5.582767188e-05,H1N1_Human_KY003338_A/New_Hampshire/19/2016|2016.663:0.001708180816):0.0003223417355):0.0001825388949):0.0001004384085,(((((H1N1_Human_CY217014_A/South_Dakota/01/2017|2017.000:-2.261682845e-05,H1N1_Human_CY220836_A/Indiana/09/2017|2017.066:0.0009010958823):1.131922533e-05,H1N1_Human_CY221595_A/Nebraska/05/2017|2017.104:-1.131922533e-05):5.665028561e-06,H1N1_Human_CY217046_A/Connecticut/01/2017|2017.008:-5.665028561e-06):2.835227417e-06,H1N1_Human_CY225587_A/Virginia/13/2017|2017.121:-2.835227417e-06):0.002390498527,((H1N1_Human_KX915681_A/Wyoming/24/2016|2016.299:0.0008928874035,H1N1_Avian_KX232474_A/turkey/Ontario/FAV-005-2/2016|2016.258:0.0004270844327):1.604263444e-05,H1N1_Human_KX915033_A/Tennessee/23/2016|2016.214:-1.68024097e-05):0.000263387454):0.001231594596):9.285475051e-05,H1N1_Human_KX406752_A/Montana/16/2016|2016.082:0.001228366107):0.0001030327182,((((((((((((((((((((((((((((((((((((((((((((((((H1N1_Swine_KY239051_A/swine/Illinois/A01749913/2016|2016.293:0.001356092122,H1N1_Human_KX411056_A/Illinois/15/2016|2016.142:-3.670080548e-05):0.0004408692908,(H1N1_Swine_KY115388_A/swine/Illinois/A01775937/2016|2016.397:0.001792607947,H1N1_Human_KX005183_A/Illinois/03/2016|2016.047:0.0004074350045):0.0004464762108):1.059502419e-05,H1N1_Human_KX004199_A/Montana/37/2015|2015.962:0.0008715478563):2.293325882e-05,H1N1_Human_CY259662_A/New_York/A-WC-LVD-16-040/2016|2016.184:0.0004143873882):1.90598594e-05,H1N1_Human_KU589321_A/Wisconsin/91/2015|2015.937:-1.935936129e-05):0.0008692028865,H1N1_Human_MF768856_A/Jeddah/0234/2015|2015.882:0.001335500295):6.960591644e-06,((H1N1_Human_KX407904_A/Michigan/46/2016|2016.153:0.001360883257,H1N1_Human_KX408536_A/Georgia/07/2016|2016.049:0.000400746041):2.376644224e-05,H1N1_Human_KX004298_A/Michigan/74/2015|2015.956:-2.425570885e-05):0.0004335071784):4.695863557e-06,(H1N1_Human_KX005224_A/Wisconsin/09/2016|2016.016:0.0004442286229,H1N1_Human_KX004369_A/Wisconsin/88/2015|2015.899:-5.13873167e-06):0.0004354240083):4.077650922e-06,H1N1_Swine_KY401912_A/swine/Pennsylvania/A01776820/2016|2016.466:0.00131636827):4.018844925e-06,H1N1_Human_KX410728_A/Missouri/11/2016|2016.216:0.0004356732157):2.764443505e-06,H1N1_Human_KX915553_A/Rhode_Island/22/2016|2016.296:0.0004370110396):1.706045118e-06,H1N1_Human_KX006015_A/Colorado/02/2016|2016.025:0.0004386733039):1.157240225e-06,H1N1_Human_KX004230_A/Connecticut/07/2015|2015.951:0.0004387264759):1.045712344e-06,H1N1_Human_KX409920_A/Indiana/32/2016|2016.173:0.0008796304549):1.832841504e-06,H1N1_Human_KX005583_A/Nevada/05/2016|2016.066:0.0004379284951):1.032348782e-06,H1N1_Human_CY209477_A/South_Dakota/31/2016|2016.816:0.0004388875019):8.321700439e-07,H1N1_Human_KX915401_A/Hawaii/37/2016|2016.184:0.0008806978677):1.599907251e-06,H1N1_Human_KX919065_A/Texas/112/2016|2016.140:0.0004377344941):1.552439546e-06,H1N1_Human_KY487252_A/EastBaltimore/0119/2016|2016.211:0.0004383674111):2.126315618e-06,H1N1_Human_KX004427_A/Nevada/43/2015|2015.932:0.000437492442):3.32732375e-06,H1N1_Human_KX006327_A/Minnesota/10/2016|2016.079:0.000437183584):1.692170984e-06,H1N1_Human_KX915769_A/New_Mexico/46/2016|2016.293:0.0004370500007):1.432566324e-06,H1N1_Human_KX005007_A/Oregon/31/2015|2015.989:0.0004377657553):2.364593553e-06,H1N1_Human_KX005718_A/Indiana/07/2016|2016.063:0.0004369415959):1.357127915e-06,H1N1_Avian_KX232482_A/turkey/Ontario/FAV-006-4/2016|2016.263:0.0004384124312):4.051996653e-06,H1N1_Human_KX914993_A/New_Mexico/20/2016|2016.159:0.0004354275437):3.833803443e-06,H1N1_Human_KX004680_A/Idaho/39/2015|2015.970:-4.038817991e-06):2.021640387e-06,H1N1_Human_KX005135_A/Virginia/299/2015|2015.973:-2.021640387e-06):1.011938357e-06,H1N1_Human_KX004103_A/Illinois/16/2015|2015.800:-1.011938357e-06):5.065294989e-07,H1N1_Human_KX407784_A/Florida/27/2016|2016.137:-5.065294989e-07):2.535455308e-07,H1N1_Human_KX004498_A/Indiana/33/2015|2015.951:-2.535455308e-07):1.269134677e-07,H1N1_Human_KX004434_A/New_Mexico/29/2015|2015.945:-1.269134677e-07):6.352724132e-08,H1N1_Human_KX005247_A/South_Dakota/41/2015|2015.967:-6.352724132e-08):3.179895283e-08,H1N1_Human_KX004600_A/Florida/103/2015|2015.992:-3.179895283e-08):1.591718183e-08,H1N1_Human_KX409608_A/North_Dakota/22/2016|2016.178:-1.591718183e-08):7.967463376e-09,H1N1_Human_KX005975_A/Arizona/46/2015|2015.948:-7.967463376e-09):3.988177847e-09,H1N1_Human_KX004354_A/New_Hampshire/44/2015|2015.923:-3.988177847e-09):1.996316955e-09,H1N1_Human_KX919409_A/Arizona/64/2016|2016.337:-1.996316955e-09):9.992749934e-10,H1N1_Human_KX006274_A/Texas/78/2015|2015.997:-9.992749934e-10):5.001970021e-10,H1N1_Human_KX004672_A/Idaho/38/2015|2015.973:-5.001970021e-10):2.503788835e-10,H1N1_Human_KX915209_A/Arizona/55/2016|2016.186:-2.503788835e-10):1.253299437e-10,H1N1_Human_KU509587_A/Massachusetts/30/2015|2015.901:-1.253299437e-10):6.273540489e-11,H1N1_Human_KX408240_A/Oklahoma/01/2016|2016.030:-6.273540489e-11):3.14029837e-11,H1N1_Human_KX408128_A/New_Mexico/31/2015|2015.986:-3.14029837e-11):1.571917471e-11,H1N1_Human_KX407096_A/South_Dakota/06/2016|2016.090:-1.571917471e-11):9.891155163e-05,(((((((((((H1N1_Human_MF593514_A/Mexico/4436/2016|2016.159:0.001758823413,H1N1_Human_MF593580_A/Mexico/8517/2017|2017.047:0.0008824524277):0.001821830853,H1N1_Human_KX409904_A/Mississippi/12/2016|2016.186:0.0003877278768):2.800999007e-05,H1N1_Human_KX407944_A/New_Jersey/10/2016|2016.162:0.0008527799412):1.774135831e-05,H1N1_Human_KX915545_A/Virginia/49/2016|2016.247:0.0004215192595):1.47711632e-05,H1N1_Human_KX915345_A/Maine/18/2016|2016.318:0.000423805732):1.305264905e-05,H1N1_Human_KX409224_A/West_Virginia/01/2016|2016.145:-1.346282145e-05):6.738444591e-06,H1N1_Human_KX028868_A/DC/3/2016|2016.132:-6.738444591e-06):3.372746587e-06,H1N1_Human_KX408832_A/West_Virginia/03/2016|2016.173:-3.372746587e-06):1.688139129e-06,H1N1_Human_KX407824_A/Louisiana/06/2016|2016.142:-1.688139129e-06):8.449543336e-07,H1N1_Human_KX004206_A/Utah/16/2015|2015.973:-8.449543336e-07):0.0001789101518,((H1N1_Human_KX409640_A/South_Carolina/10/2016|2016.153:0.0004488727738,H1N1_Human_KX004807_A/Minnesota/58/2015|2015.975:-9.321158811e-06):0.0003545581638,H1N1_Human_KX411616_A/Kentucky/19/2016|2016.255:8.595274398e-05):0.0002616359951):0.0003403446307):0.0001123766396,(H1N1_Human_KX408728_A/Kansas/15/2016|2016.219:0.000519410096,H1N1_Human_KX915721_A/Vermont/18/2016|2016.304:0.0021266166):0.0003297462764):0.0001419287031,H1N1_Human_KY487667_A/Baltimore/0124/2016|2016.222:0.0005169104665):0.0004352011274):0.0002002654703,H1N1_Human_KX411384_A/Missouri/12/2016|2016.216:0.001572366445):9.902803164e-05,H1N1_Human_KX916065_A/Utah/40/2016|2016.389:0.002118087439):7.970672382e-05,((((H1N1_Human_MF768840_A/Jeddah/KFAFH3161/2015|2015.841:0.0008769635216,H1N1_Human_KX004991_A/Oregon/28/2015|2015.945:0.0004433154681):1.509098892e-05,H1N1_Human_KX004911_A/Montana/01/2016|2016.011:-1.509098892e-05):7.554607377e-06,H1N1_Human_KX004222_A/Nevada/42/2015|2015.975:-7.554607377e-06):3.781871166e-06,H1N1_Human_KX004751_A/Arizona/39/2015|2015.934:-3.781871166e-06):0.000356858474):0.0001058751323,H1N1_Human_KX411296_A/Alabama/10/2016|2016.258:0.001211095253):0.0001501179729,((H1N1_Human_KX775340_A/Krasnodar/108/2015|2015.975:3.041706917e-18,H1N1_Human_KX775380_A/Krasnodar/CRIE-202/2016|2016.077:-3.041706917e-18):0.000205139228,(H1N1_Human_KX775356_A/Arkhangelsk/CRIE-111/2016|2016.058:0.0004324996995,H1N1_Human_KX775364_A/Rostov/CRIE-162/2016|2016.060:0.0004459793544):0.0002349437101):0.0008452516264):0.0002008482065,H1N1_Human_KX775348_A/Arkhangelsk/CRIE-109/2016|2016.036:0.0008923732086):0.0002428737351,H1N1_Human_KY926391_A/Pelotas/LACENRS-1213/2016|2016.315:0.002225666477):0.0001304203001,H1N1_Human_CY239622_A/New_Jersey/25/2017|2017.403:0.003864885848):0.0001776238436,(((((H1N1_Human_KT836436_A/Delaware/39/2015|2015.279:0.001748571031,H1N1_Human_KX004278_A/Florida/99/2015|2015.964:0.002694838705):3.534952052e-05,H1N1_Human_KX005151_A/Georgia/15/2015|2015.964:0.001717767712):3.882973591e-05,H1N1_Human_KX408224_A/New_Jersey/01/2016|2016.003:0.0004024316676):2.106950001e-05,H1N1_Human_KX078498_A/India/DRDE_GWL672/2015|2015.173:0.0008589777634):0.0001690683605,(((H1N1_Human_KX004159_A/Arkansas/10/2015|2015.844:-5.439895906e-06,H1N1_Human_KX004111_A/Virginia/297/2015|2015.847:0.0004443370718):2.722676085e-06,H1N1_Human_KX004119_A/Pennsylvania/41/2015|2015.816:-2.722676085e-06):0.001687303472,H1N1_Human_KX789446_A/India/Kol-S4659/2015|2015.227:0.00229196772):0.0002753713631):0.001027528524):0.0003279901338,(((H1N1_Human_KX775372_A/Rostov/CRIE-164/2016|2016.058:0.001336542237,H1N1_Human_KX775404_A/Moscow/CRIE-287/2016|2016.129:0.001758553413):0.0004491706837,H1N1_Human_KX775396_A/Moscow/CRIE-282/2016|2016.096:0.001757939182):0.0007688010406,H1N1_Human_KX775388_A/Krasnodar/CRIE-203/2016|2016.090:0.0009977764659):0.0001928557718):0.001883310844,H1N1_Human_KU922530_A/Kerala/RGCB141437/2014|2014.436:0.003101424273):7.576465561e-05,((((((((((((((((((((H1N1_Human_CY256721_A/Nicaragua/8427_02/2016|2016.014:0.0004294078982,H1N1_Human_KY487534_A/EastBaltimore/0103/2016|2016.175:0.0008899834182):7.629797e-06,H1N1_Human_KX918921_A/Texas/79/2015|2015.975:0.001314714849):7.845257221e-06,H1N1_Human_CY256785_A/Nicaragua/8746_02/2015|2015.904:0.0004315949471):4.725197534e-06,H1N1_Human_KX005515_A/Louisiana/09/2015|2015.910:0.0004351946531):1.328303806e-05,H1N1_Human_CY256801_A/Nicaragua/7912_09/2015|2015.918:-1.411213454e-05):0.000432984733,H1N1_Human_KU589375_A/Montana/35/2015|2015.921:0.001330636763):0.003159354368,(((H1N1_Human_KX004095_A/Iowa/55/2015|2015.956:0.0004056411977,H1N1_Human_KX005263_A/New_York/74/2015|2015.907:0.002236971315):0.0004618891739,H1N1_Human_KX409216_A/Mississippi/08/2016|2016.129:0.000860053838):0.0009115872927,H1N1_Human_KU517805_A/Gainesville/01/2015|2015.937:0.001296180024):0.0004035623679):3.189718591e-05,H1N1_Human_KT836525_A/North_Dakota/01/2015|2015.019:0.001731197343):0.0004890572835,((H1N1_Human_KT836647_A/New_Hampshire/01/2015|2015.016:0.000860282873,H1N1_Human_KT880126_A/Florida/63/2014|2014.849:2.11272133e-05):0.0004282554924,H1N1_Human_KT836624_A/Hawaii/67/2014|2014.778:1.312351254e-05):0.001287702866):2.105367007e-05,(H1N1_Human_KT836922_A/Iowa/27/2014|2014.937:0.0009002587071,H1N1_Human_KT836467_A/Iowa/23/2014|2014.893:-2.144991789e-05):0.001750583671):5.984572174e-05,((((((((((((((H1N1_Human_KX408232_A/New_Jersey/54/2015|2015.995:0.003555907864,H1N1_Human_KU509654_A/Michigan/63/2015|2015.759:0.002206576139):0.0004690178113,H1N1_Human_KT836549_A/New_Jersey/47/2015|2015.288:0.0008520109801):1.621790814e-05,H1N1_Human_KX004127_A/Connecticut/05/2015|2015.781:0.00131239882):1.201837101e-05,H1N1_Human_KT836748_A/Minnesota/04/2015|2015.115:0.0008659261368):8.232450994e-06,H1N1_Human_KT836743_A/Ohio/08/2015|2015.151:0.0008743192392):8.281739009e-06,H1N1_Human_KT836739_A/California/35/2015|2015.022:0.0008742207012):4.014160943e-06,H1N1_Human_KT836773_A/Hawaii/09/2015|2015.101:0.0008751832888):4.095888889e-06,H1N1_Human_KT836918_A/Hawaii/17/2015|2015.148:0.0008777211532):6.264308303e-06,H1N1_Human_KT836794_A/Washington/20/2015|2015.222:0.0004328250866):1.238399978e-05,H1N1_Human_KX004143_A/Maryland/16/2015|2015.633:0.0004279214625):6.349450101e-06,H1N1_Human_KT836644_A/Hawaii/64/2014|2014.926:0.0008740735239):6.297356866e-06,(H1N1_Human_KT836917_A/South_Dakota/16/2015|2015.197:0.0009043734026,H1N1_Human_KU321896_A/Milano/230/2015|2015.500:-2.453370131e-05):0.0004346373745):1.85004539e-05,H1N1_Swine_KU323234_A/swine/Italy/161692/2015|2015.500:0.0004204245417):0.0001140420873,(H1N1_Human_KU321895_A/Milano/276/2015|2015.500:0.0002265779912,H1N1_Human_KU509555_A/Kentucky/14/2015|2015.614:0.00552338582):0.0003358842491):0.001256301961):0.0004477225965,H1N1_Human_LC032854_A/Kyoto/13K017/2014|2014.066:-3.463676238e-06):0.000282822048,H1N1_Swine_CY245832_A/swine/Manitoba/SD0106/2015|2015.422:0.007672018012):7.279261606e-05,H1N1_Human_LC033286_A/Nagasaki/13N094/2014|2014.195:0.00129851344):3.090875848e-05,H1N1_Human_KT836627_A/California/55/2014|2014.233:0.0008515691491):1.56079923e-05,H1N1_Human_CY189456_A/New_York/WC-LVD-14-052/2014|2014.189:0.001305783574):1.435277946e-05,H1N1_Human_KU322163_A/Parma/56/2014|2014.500:0.0004239601033):2.0555845e-05,H1N1_Human_LC032822_A/Okinawa/13T001/2013|2013.814:-2.207281158e-05):5.098549295e-05,(((((((H1N1_Human_KX915825_A/Utah/37/2016|2016.329:0.001759868602,H1N1_Human_KX004175_A/Iowa/53/2015|2015.841:0.001325172871):0.0004438256004,(H1N1_Human_KY487629_A/Taipei/0063/2016|2016.126:0.0004515345615,H1N1_Human_KY487634_A/Taipei/0008/2015|2015.973:-1.227738723e-05):0.001327679844):2.123999342e-05,H1N1_Human_KX004466_A/Utah/18/2015|2015.984:0.0004140844534):0.0002934661121,((H1N1_Human_MF768608_A/Jeddah/8244/2014|2014.921:-6.000495516e-05,H1N1_Human_KT836595_A/California/80/2015|2015.208:0.002269604612):3.679128051e-05,H1N1_Human_KT836937_A/Washington/59/2014|2014.899:0.001290125507):0.001031499335):0.0006282423686,(((H1N1_Human_KT836678_A/Louisiana/03/2015|2015.282:0.001369270088,H1N1_Human_KT836808_A/Washington/19/2015|2015.115:-4.751649944e-05):0.0008974415694,H1N1_Human_KT836654_A/Virginia/40/2014|2014.973:0.001311352264):0.001359190735,H1N1_Human_KT836885_A/California/56/2014|2014.992:0.000409208136):3.982875641e-05):0.0007002090089,(H1N1_Human_KY925780_A/Santa_Maria/LACENRS-2140/2014|2014.658:0.0004742431854,H1N1_Human_KY924989_A/Porto_Alegre/LACENRS-1380/2014|2014.444:0.0004055965159):0.000625097442):0.0002719885655,H1N1_Human_CY189528_A/New_York/WC-LVD-14-062/2014|2014.268:0.002385849333):0.000389125742):0.0003818467572,(H1N1_Human_KU592792_A/Alaska/38/2014|2014.671:-7.969674723e-06,H1N1_Human_KU592807_A/Alaska/37/2014|2014.671:0.0004475212897):0.002269143412):0.0004025073903):0.002229504155,H1N1_Human_KT274586_A/Nevada/01/2014|2014.000:0.001251359269):0.0008191522076,((((((((((((H1N1_Swine_KP137865_A/swine/Nebraska/A01491300/2014|2014.071:0.0002659091807,H1N1_Swine_KY401836_A/swine/Nebraska/A01776855/2016|2016.468:0.009561183362):0.0005444139789,H1N1_Swine_KM975617_A/swine/Kansas/A01410327/2014|2014.101:0.0007912018268):5.179947731e-05,(H1N1_Swine_KM975602_A/swine/Iowa/A01410472/2014|2014.167:0.001325242163,H1N1_Swine_KP137870_A/swine/Kansas/A01377299/2014|2014.326:-5.854407344e-06):0.0003921505547):2.672745738e-05,(H1N1_Human_KU051436_A/Thailand/CU_FS2/2014|2014.288:1.157990117e-18,H1N1_Human_KU051428_A/Thailand/CU_FS1/2014|2014.285:-1.157990117e-18):0.0008557562235):0.0004563476488,H1N1_Swine_KP031597_A/swine/Illinois/A01493472/2014|2014.230:0.001311771773):3.007045916e-05,H1N1_Human_KY116980_A/District_Of_Columbia/02/2014|2014.342:0.002627064829):0.0003912461277,H1N1_Human_KU922529_A/Kerala/RGCB140815/2014|2014.247:0.003160120611):0.0003464131832,((((((H1N1_Swine_KM975612_A/swine/North_Carolina/A01410573/2014|2014.216:0.001317750484,H1N1_Human_KT274589_A/Florida/01/2014|2014.005:0.001328276212):1.091620708e-05,H1N1_Swine_KP003949_A/swine/Minnesota/A01491704/2014|2014.093:0.0004290036436):1.09223696e-05,H1N1_Human_KT274642_A/Louisiana/34/2013|2013.967:0.0008707007805):8.432164181e-06,H1N1_Human_CY188840_A/New_York/WC-LVD-13-003/2013|2013.910:-9.397765253e-06):4.705241061e-06,H1N1_Swine_KP019624_A/swine/Missouri/A01492887/2014|2014.110:-4.705241061e-06):0.0005901240172,(H1N1_Swine_CY245976_A/swine/Saskatchewan/SD0121/2015|2015.784:0.004102543595,H1N1_Swine_KP003959_A/swine/Illinois/A01490609/2014|2014.019:0.0003305266388):0.0011734558):0.0001156836233):7.575498328e-05,(((H1N1_Human_KU592742_A/North_Carolina/04/2014|2014.126:0.0004354576126,H1N1_Avian_KM244073_A/turkey/Virginia/4135/2014|2014.090:0.0004437374988):0.0004443775402,H1N1_Human_KM409066_A/Rhode_Island/09/2013|2013.973:0.0004352623099):8.363994122e-06,H1N1_Human_CY188960_A/New_York/WC-LVD-13-018/2013|2013.962:0.0004307028097):0.0007991642534):0.001104374183,((((H1N1_Human_MF768872_A/Jeddah/7611/2014|2014.433:0.003753859043,H1N1_Human_KP702178_A/Egypt/42/2014|2014.227:0.002448250142):0.0006898197611,H1N1_Human_KT180647_A/Singapore/DMS1316/2013|2013.564:0.0008517840246):1.354996148e-05,(H1N1_Human_KJ943049_A/Santiago/p18d1/2013|2013.466:0.0008999455955,H1N1_Human_KY925249_A/Cachoeira_do_Sul/LACENRS-1828/2013|2013.488:0.0004194421603):0.0008737848144):5.473471854e-06,(H1N1_Human_KU321907_A/Milano/24/2014|2014.500:0.001789556105,H1N1_Human_KT180310_A/FuZhou/SWL11609/2013|2013.923:-2.587573995e-05):0.001772618593):0.0001341997286):0.0002727897489,H1N1_Human_KY924962_A/Camaqua/LACENRS-3512/2013|2013.655:0.001490411572):0.0002547718556,((H1N1_Human_KM437809_A/Finland/75/2014|2014.110:0.000446442885,H1N1_Human_KM219206_A/Helsinki/303N/2014|2014.088:0.0004333968164):0.0006042205081,H1N1_Human_KM409131_A/Washington/07/2014|2014.110:0.0007146673541):0.0009244762088):0.0003999262911):0.0007993900042,(H1N1_Human_KY509795_A/Chungnam/29/2016|2016.008:0.0008181256335,H1N1_Human_KY509796_A/Gangwon/61/2016|2016.047:0.0005012656829):0.005481291813):0.0003101742753,(H1N1_Human_CY188680_A/Nicaragua/5804_09/2013|2013.249:0.001412239505,H1N1_Human_CY188192_A/Nicaragua/7579_04/2013|2013.592:0.001672801968):0.003008067772):0.0003717861048,(((((((((((((((H1N1_Swine_CY245680_A/swine/Alberta/SD0077/2015|2015.093:0.000862460201,H1N1_Swine_CY195342_A/swine/Alberta/SD0040/2014|2014.715:0.001781145772):0.001600761453,(H3N2_Swine_CY246411_A/swine/Alberta/SD0172/2016|2016.488:0.00488788333,H3N2_Swine_CY195406_A/swine/Alberta/SD0049/2014|2014.901:-1.195388648e-05):0.002004947239):0.002362459371,H1N1_Human_KJ147484_A/Lima/070674913/2013|2013.534:0.002534037936):6.772420169e-05,H1N2_Swine_MH061540_A/swine/Mexico/10290795/2014|2014.973:0.001696556482):0.0005320547705,(H1N1_Human_CY171550_A/Chicago/YGA_04123/2012|2012.995:0.0008762634567,H1N1_Human_CY170678_A/Santa_Clara/YGA_03030/2013|2013.019:0.0008841922719):0.0004121640501):0.0004221955151,(H1N1_Swine_KR701022_A/swine/Finland/si632/2013|2013.140:0.0008732150961,H1N1_Human_KF559789_A/Helsinki/551/2013|2013.112:0.0008872406325):0.001299048589):3.295802919e-05,H1N1_Human_KT180646_A/Singapore/DMS1315/2013|2013.364:0.002207721132):9.031264095e-06,(H1N1_Human_KY681479_A/Saudi_Arabia/02/2013|2013.786:2.433365533e-18,H1N1_Human_KY681480_A/Saudi_Arabia/03/2013|2013.786:-2.433365533e-18):0.002643528815):4.865757652e-06,H1N1_Human_CY182936_A/Houston/JMM_93/2012|2012.989:0.0008716598403):4.45129626e-06,H1N1_Human_CY168542_A/Boston/YGA_01002/2012|2012.964:0.0008759794622):9.666673924e-06,H1N1_Human_KF560109_A/Helsinki/844/2013|2013.148:0.0004294587185):9.823412062e-06,H1N1_Human_CY135115_A/Texas/JMM_52/2012|2012.929:-1.099696638e-05):6.264049484e-06,((H1N1_Swine_CY194612_A/swine/Arkansas/D0386/2013|2013.342:0.002214083359,H1N1_Human_KJ943239_A/Santiago/p20d1/2013|2013.468:0.00131495214):0.0002457893033,H1N1_Swine_KP019629_A/swine/Nebraska/A01492657/2014|2014.156:0.001080981444):0.0006588780121):1.407553676e-05,H1N1_Human_CY182720_A/Houston/JMM_64/2012|2012.945:0.0008645036885):0.0004508291254,H1N1_Human_KJ577178_A/Nepal/VIROAF5/2012|2012.649:0.001314552429):0.0002375756651):0.0002615028689,H1N1_Human_KF270579_A/India/P131027/2013|2013.071:0.003754316831):0.0003865777211,H1N1_Human_KP637907_A/Thailand/SN11790/2012|2012.564:0.001378122038):0.0008484593763,H3N1_Human_KY926291_A/Santa_Cruz_do_Sul/LACENRS-2672/2013|2013.553:0.004520085937):0.0008943207391,(((H1N1_Human_KF746698_A/Kazan/CRIE-03/2013|2013.008:8.575462582e-05,H1N1_Human_KF746707_A/Kazan/CRIE-04/2013|2013.022:0.0007927244281):0.0006189197456,H1N1_Human_KF746662_A/Kazan/CRIE-01/2012|2012.992:0.0002605443822):0.0006620194567,(H1N1_Human_KJ645758_A/Gainesville/08/2013|2013.923:-5.075305255e-18,H1N1_Human_KJ645766_A/Gainesville/05/2014|2014.038:5.075305255e-18):0.001765149235):0.001472213164):0.0004561075158,H1N1_Human_KY926028_A/Rosario_do_Sul/LACENRS-383/2012|2012.471:0.02450734454):0.000474883896,(((((((H1N1_Human_CY186050_A/Houston/JMM_152/2013|2013.096:0.0008841456263,H1N1_Swine_KF229767_A/swine/France/71-130116/2013|2013.178:0.001317511156):0.0004418944124,(H1N1_Human_CY168430_A/Boston/YGA_00087/2013|2013.079:0.001786255896,H1N1_Human_CY168814_A/Boston/YGA_01041/2012|2012.981:-2.684065596e-05):0.001330335157):0.0002258885944,(H1N1_Human_CY169870_A/Boston/YGA_01185/2013|2013.055:0.0004434189088,H1N1_Human_CY170934_A/Santa_Clara/YGA_03065/2013|2013.068:0.0004355057517):0.0006550355426):0.0007673980702,(H1N1_Human_CY183224_A/Houston/JMM_131/2013|2013.022:0.002647240788,H1N1_Human_KF280732_A/India/Nag132467/2013|2013.082:0.002227019391):0.001070110504):0.001452573461,H1N1_Human_KF280716_A/India/P12946/2012|2012.110:0.003419854157):0.0005587765592,H1N1_Human_KJ856018_A/Sri_Lanka/11/2012|2012.762:0.002607061912):0.0009231994811,((((((((H1N2_Swine_KJ729269_A/swine/Zhejiang/43/2012|2012.871:-2.630478156e-06,H1N2_Swine_KJ729261_A/swine/Guangxi/325/2012|2012.871:0.000441527654):0.006280372139,H1N1_Human_CY176633_A/Westmead/INS3_662/2011|2011.551:0.001282967204):2.271247102e-05,H1N1_Human_CY176785_A/Kowloon/INS3_691/2011|2011.068:0.001300988856):1.476559898e-05,H1N2_Swine_KM027580_A/swine/Guangdong/3196/2011|2011.723:0.003092053499):6.0654187e-06,H1N1_Human_CY176465_A/Kowloon/INS3_639/2011|2011.101:0.001312794167):7.907277064e-06,H1N1_Human_KP637347_A/Thailand/KS10403/2011|2011.315:0.001759038798):1.256984538e-05,H1N1_Human_JN187174_A/Taiwan/5506/2011|2011.044:-1.914835436e-05):2.096664581e-05,H1N1_Human_KJ943485_A/Santiago/p15d1/2011|2011.622:0.001746136369):0.0003535493756):0.0005942372511):0.0007058246177,((H1N1_Human_KC882386_A/Maryland/06/2011|2011.142:-2.026976787e-07,H1N1_Human_CY092903_A/South_Carolina/NHRC0002/2011|2011.077:0.0004397543127):0.0004448454173,H1N1_Human_CY176561_A/Headington/INS3_651/2011|2011.030:0.001321731765):0.0003203115857):0.0001070725996,H1N1_Human_KF280700_A/India/P121778/2012|2012.148:0.003989034238):0.0006851115955,(((((((((((((((((H1N1_Human_CY176697_A/Bronx/INS3_673/2012|2012.175:0.00176811707,H1N1_Human_KC891292_A/North_Carolina/09/2012|2012.162:0.001322961433):5.936535246e-06,H1N1_Human_KC891578_A/New_York/34/2012|2012.290:0.001756044583):5.199388403e-06,H1N1_Human_CY120019_A/Mexico/InDRE3740/2011|2011.962:0.002651381332):5.517501091e-06,H1N1_Human_KC891301_A/North_Carolina/18/2012|2012.315:-1.289385247e-05):6.456799014e-06,H1N1_Human_CY176537_A/Durham/INS3_648/2012|2012.181:-6.456799014e-06):3.23335104e-06,H1N1_Human_KC891586_A/Texas/22/2012|2012.153:-3.23335104e-06):0.0004183472526,H1N1_Human_KM437697_A/Finland/214/2012|2012.500:0.003116895212):1.746423615e-05,H1N1_Human_KF560157_A/Helsinki/894/2012|2012.162:-2.169234131e-05):1.086301254e-05,H1N1_Human_MG856219_A/Mexico/VER78/2012|2012.014:-1.086301254e-05):5.439953401e-06,H1N1_Human_CY176721_A/Dayton/INS3_676/2012|2012.192:-5.439953401e-06):6.992047153e-05,(((H1N1_Human_JX905428_A/Florida/06/2012|2012.156:-1.120528171e-05,H1N1_Human_CY176705_A/Bronx/INS3_674/2012|2012.216:0.0004504624559):0.001342933142,H1N1_Human_CY147970_A/Georgia/M5081/2012|2012.085:-2.221346903e-05):0.0001610009042,(H1N1_Human_CY176745_A/Lima/INS3_680/2012|2012.526:0.00167528906,H1N1_Human_CY176737_A/Lima/INS3_678/2012|2012.540:0.002750733091):0.0007252048396):0.0003701488719):0.0003872321966,H1N1_Swine_CY195117_A/swine/Saskatchewan/SD0017/2013|2013.962:0.01027860307):0.001834808894,H1N1_Human_KU299860_A/Cambodia/V0902335/2011|2011.647:0.003623861179):0.0006178675068,H1N1_Human_CY121823_A/St-_Petersburg/100/2011|2011.500:0.001571230376):0.0001887856699,((((H1N1_Human_KC881717_A/North_Carolina/09/2011|2011.052:-7.909736639e-06,H1N1_Human_KC882245_A/North_Carolina/06/2011|2011.052:0.0008863887905):0.0004461345738,H1N1_Human_KC881640_A/Wisconsin/16/2011|2011.038:-6.773720123e-06):0.0008672221856,((H1N1_Human_KT180637_A/Singapore/DMS1243/2012|2012.526:0.0004189152451,H1N1_Human_CY171166_A/Chicago/YGA_04019/2012|2012.932:0.002224690727):0.0004604580568,H1N1_Human_KT180638_A/Singapore/DMS1244/2012|2012.688:0.001308014873):0.004039613654):0.00049714573,(H1N1_Human_CY176649_A/Westmead/INS3_664/2011|2011.551:0.0003412391168,H1N1_Swine_MG962477_A/swine/Queensland/P12-14600-69/2012|2012.699:0.00541854064):0.0004241136938):0.0003854248256):3.194795437e-05,((((((H1N1_Human_KC882311_A/Colorado/11/2010|2010.992:0.0008440800214,H1N1_Human_KP637699_A/Thailand/SP11686/2012|2012.575:0.004039357199):1.828359983e-05,H1N1_Human_CY124789_A/Singapore/TT190/2011|2011.236:0.0004211530433):0.001342499414,H1N1_Human_HQ891286_A/Vladivistok/7/2010|2010.921:0.001312479557):4.611633205e-06,H1N1_Human_CY080571_A/Ulaanbaatar/190/2011|2011.027:0.001324021154):5.37225794e-06,((H1N1_Human_JN187170_A/Taiwan/842/2010|2010.967:0.0004475781505,H1N1_Human_JQ693762_A/Taiwan/2116/2011|2011.145:-8.32097633e-06):0.0008818720658,H1N1_Human_JX309929_A/Singapore/GP4523/2010|2010.918:0.0008790353585):0.0004395284716):9.06108685e-06,(H1N1_Human_JQ041361_A/Novosibirsk/KSH/2011|2011.090:-1.531731645e-05,H1N1_Human_JN714497_A/Joshkar-Ola/CRIE-BLP/2011|2011.142:0.001339740507):0.0008737879588):1.44436699e-05):8.10338884e-06,H1N1_Human_HQ834743_A/Moscow/IIV-33/2010|2010.781:0.001761544949):0.0002082840803):0.0005845480671,((((((((((((((((((((((H3N8_Avian_KX979005_A/mallard_duck/Netherlands/17/2011|2011.718:0.003147067522,H1N1_Human_KY925810_A/Sao_Jose_do_Inhacora/LACENRS-2082/2012|2012.562:0.002615416481):0.0008899954269,H1N1_Swine_CY207052_A/swine/Colombia/M1484/2015|2015.342:0.007166795729):0.001356158424,H1N1_Human_CY129645_A/Munich/INS541/2011|2011.132:-5.535536071e-05):2.033737814e-05,H1N1_Swine_CY207076_A/swine/Colombia/3/2011|2011.570:0.00131559296):1.183459141e-05,H1N1_Human_JX625939_A/England/05160856/2010|2010.964:0.0004232078229):6.944741411e-06,H1N1_Human_JN703379_A/Cheboksary/IIV-92/2011|2011.142:0.001317798001):1.430942455e-06,H1N1_Human_CY097977_A/Budapest/WRAIR3789T/2011|2011.047:0.002212377519):2.356528854e-06,H1N1_Human_CY176577_A/Aarhus/INS3_653/2011|2011.066:0.001761794877):4.863148108e-06,H1N1_Human_CY176412_A/Brighton/INS3_669/2011|2011.068:0.000433567483):3.46743823e-06,H1N1_Human_CY129949_A/Aarhus/INS615/2011|2011.093:-4.640333033e-06):2.324302286e-06,H1N1_Human_CY176489_A/Athens/INS3_642/2011|2011.115:-2.324302286e-06):1.164226413e-06,H1N1_Human_KT180579_A/Singapore/DMS1165/2011|2011.025:-1.164226413e-06):2.093470668e-06,H1N1_Human_KC882275_A/Michigan/03/2011|2011.241:0.0004369395335):1.365310518e-05,H1N1_Human_CY111381_A/Boston/DOA70/2011|2011.167:0.0004261691905):0.0004090452766,((((H1N1_Human_KF612033_A/Santa_Cruz/111/2012|2012.181:0.000425744033,H1N1_Human_KF612036_A/Santa_Cruz/541/2012|2012.200:0.0008936472833):6.911040624e-05,H1N1_Human_KF612031_A/Santa_Cruz/0223/2011|2011.792:0.0003708094444):0.002186802374,H1N1_Human_KF612026_A/Santa_Cruz/2083/2011|2011.830:0.00225731439):0.001077877083,H1N1_Human_KC882316_A/Maryland/08/2011|2011.164:0.001121995446):0.0001928536832):2.007718476e-05,((((((((((H1N1_Swine_KU323027_A/swine/Italy/321118-6/2014|2014.500:0.008918192352,H1N1_Human_JX046923_A/Moscow/IIV-45/2012|2012.132:-1.478295557e-05):4.799893163e-06,H1N1_Human_JQ768350_A/Tomsk/IIV-19/2012|2012.052:0.0008853138457):0.0002231480773,H1N1_Human_JX473007_A/Vladivostok/28/2012|2012.233:-0.0002275580649):0.0007800130364,H1N1_Human_KU321908_A/Milano/21/2012|2012.500:0.002325755871):0.0004162895349,H1N1_Human_KJ856165_A/Sri_Lanka/22/2012|2012.416:0.003577657695):0.000758096841,(H1N1_Human_KC882319_A/Indiana/04/2011|2011.049:0.001779194707,H1N1_Human_CY176449_A/Dayton/INS3_634/2011|2011.055:-1.87389781e-05):0.0008529855663):1.991384503e-05,((H1N1_Swine_JN673255_A/swine/Texas/A01104004/2011|2011.537:-1.389950579e-18,H1N1_Swine_JN673247_A/swine/Texas/A01104003/2011|2011.537:1.389950579e-18):0.001789091493,H1N1_Human_CY092911_A/Georgia/NHRC0001/2011|2011.071:0.0004154650024):0.0004203498587):2.606211949e-05,((H1N1_Human_KY925356_A/Viamao/LACENRS-1400/2011|2011.638:0.001320404863,H1N1_Human_JN129265_A/Moscow/IIV-83/2011|2011.058:0.0008809595675):6.619132251e-07,H1N1_Human_KC881902_A/Minnesota/03/2011|2011.132:0.0008797688452):1.353742132e-06):6.633971968e-06,H1N1_Human_KC882055_A/Kentucky/09/2010|2010.833:-1.037792662e-05):8.395419535e-06,((H1N1_Human_CY167723_A/Tennessee/F2080c7879A/2011|2011.227:4.562560375e-18,H1N1_Human_CY167555_A/Tennessee/F2026/2011|2011.088:-4.562560375e-18):0.0004397106718,H1N1_Human_CY167331_A/Tennessee/F1042A/2010|2010.093:-4.534976002e-07):0.0004331897193):8.96844188e-06):9.216229416e-05,((H1N1_Swine_KC779017_A/swine/Missouri/A01203163/2012|2012.044:0.00444378457,H1N1_Swine_KX013010_A/swine/Schallern/IDT19989/2014|2014.268:0.007201328648):1.847634043e-05,(H1N1_Swine_KJ680514_A/swine/Kenya/1613/2011|2011.592:0.0004573560636,H1N1_Swine_KJ680516_A/swine/Kenya/9469/2011|2011.562:0.0004224836378):0.002186188199):0.0001183025763):0.0001305610347,H1N1_Human_CY092424_A/Missouri/NHRC0001/2011|2011.066:0.0006428953627):0.0001147263614,(H1N1_Human_CY182016_A/Nicaragua/AGA2-62/2011|2011.836:0.00139169652,H1N1_Human_CY181784_A/Nicaragua/AGA2-29/2011|2011.773:0.000808346432):0.001723547435):0.0006448088454,((H1N1_Human_JN714481_A/Nizhnii_Novgorod/CRIE-NGV/2010|2010.997:-2.321023745e-18,H1N1_Human_JN714489_A/Nizhnii_Novgorod/CRIE-BLM/2011|2011.068:2.321023745e-18):0.00043253132,H1N1_Human_JN153093_A/Vladimir/IIV-35/2011|2011.082:6.725854169e-06):0.0009875436955):0.0003288969436,(((((H1N1_Swine_KC222585_A/swine/Neumarkt/IDT14179/2011|2011.855:0.0030921602,H1N1_Human_CY129957_A/Tallinn/INS617/2011|2011.071:0.0004362534088):3.631420836e-06,H1N1_Human_CY129693_A/Athens/INS554/2011|2011.132:-4.346385945e-06):6.63740009e-06,(H1N1_Human_KC882424_A/Delaware/04/2011|2011.093:0.0004364040404,H1N1_Human_KC882359_A/Delaware/06/2011|2011.093:2.85313384e-06):0.0004356600352):6.960376108e-06,H1N1_Human_KC881651_A/Texas/09/2011|2011.162:0.001318989342):0.0008804211457,((H1N1_Human_CY129965_A/Tallinn/INS618/2011|2011.085:-3.733366537e-06,H1N1_Human_CY129893_A/Tessenderlo/INS604/2011|2011.140:0.0004429905408):0.0004259953867,H1N1_Swine_KM028172_A/swine/Guangxi/NS3098/2011|2011.808:0.003994757922):1.566636166e-05):0.0004364804868):2.886744855e-05,H1N1_Human_JX625747_A/England/178/2010|2010.918:0.001342986502):0.0003689240692):5.679078485e-05,H1N1_Human_CY096536_A/Bangkok/INS518/2010|2010.690:0.003528963532):1.882166542e-05,(((((((H1N1_Human_CY176761_A/Cologne/INS3_686/2011|2011.123:0.0001223223387,H1N1_Swine_KR701030_A/swine/Hungary/S137/2013|2013.310:0.007433291611):0.0003754627462,(H1N1_Human_CY129741_A/Madrid/INS573/2011|2011.140:0.0004192666891,H1N1_Human_CY148258_A/Georgia/T51700/2012|2012.085:0.004003005174):0.000548789929):0.0003995628471,H1N1_Human_CY176569_A/Springfield/INS3_652/2011|2011.093:0.0004728123134):0.0004227607348,H1N1_Human_KU322174_A/Parma/167/2011|2011.500:0.0009005867254):0.0004264874337,((H1N1_Human_KC882372_A/Maine/04/2011|2011.129:0.0008805081068,H1N1_Human_KP637683_A/Thailand/SP10497/2011|2011.129:0.001320728566):0.0004498474146,H1N1_Human_JF816659_A/Beijing/HZ01/2011|2011.036:0.00176794885):0.0004473781395):0.001709386583,H1N1_Human_CY081058_A/Ontario/130741/2010|2010.781:0.001706740939):7.442315259e-05,((((H1N1_Human_KC882352_A/Virginia/04/2011|2011.014:0.001321639961,H1N1_Human_CY129877_A/District_of_Columbia/INS600/2011|2011.025:0.001324386735):6.954200151e-06,H1N1_Human_CY097834_A/District_of_Columbia/WRAIR0309/2010|2010.995:-8.951258855e-06):0.0004425651112,H1N1_Human_KC881879_A/Arizona/01/2011|2011.085:0.000437809812):8.799855673e-06,H1N1_Human_KC881723_A/Wisconsin/18/2011|2011.099:0.000431119995):0.0008783135726):4.247501576e-06):0.002563710555,((((H1N1_Human_CY090024_A/District_of_Columbia/WRAIR0313/2011|2011.074:0.0004504138701,H1N1_Human_CY129869_A/Springfield/INS598/2011|2011.126:0.001310891334):3.325870356e-05,(H1N1_Human_KC881984_A/Pennsylvania/02/2011|2011.142:-6.821183236e-06,H1N1_Human_KC882297_A/Pennsylvania/08/2011|2011.145:0.0008878429987):0.0008514000793):0.001348636912,H1N1_Swine_CY207060_A/swine/Colombia/M1445/2015|2015.500:0.0135618085):0.0003936260275,H1N1_Human_KC261309_A/Mexico_City/INERPHAC4/2010|2010.227:0.0009045229954):0.0003614824545):7.784512332e-05,H1N1_Human_CY055947_A/Australia/82/2009|2009.668:0.001788032327):0.0002544641771,(((H1N1_Human_CY081541_A/Cambodia/NHRCC00007/2009|2009.784:0,H1N1_Human_CY069033_A/Guam/NHRC0018/2009|2009.553:0):0,H1N1_Human_CY081493_A/Cambodia/NHRCC00001/2009|2009.784:0):3.573446212e-06,(H1N1_Human_CY090868_A/Netherlands/2631c/2010|2010.107:0.0004399621229,H1N1_Human_CY065879_A/Netherlands/2631b/2010|2010.008:0.0008794256329):0.000878928994):0.0007071410542):0.0001342746651,((((((((((((((H1N1_Swine_KP735701_A/swine/Shandong/S113/2014|2014.852:0.002272104355,H1N1_Swine_KX264368_A/swine/Zhucheng/90/2014|2014.707:0.0003739223412):0.003332467979,H1N1_Swine_KP735703_A/swine/Shandong/S269/2014|2014.852:0.002464924107):0.0008226748207,H1N1_Swine_KX296772_A/swine/Ningjin/03/2014|2014.940:0.006816239521):0.0006233949421,H1N1_Swine_KJ174942_A/swine/Guangxi/BB1/2013|2013.849:0.003385943921):0.001161297783,(H3N2_Swine_KM029740_A/swine/Guangdong/NS2883/2012|2012.641:0.000386687744,H3N2_Swine_KM029724_A/swine/Guangdong/NS2717/2012|2012.603:0.001814969039):0.001305815708):0.0001789356557,((H1N1_Canine_MG254183_A/canine/Guangxi/LZ317/2013|2013.893:0.0009013633767,H1N1_Canine_MG254171_A/canine/Guangxi/HC18/2013|2013.795:0.0004169402087):0.005518045994,H1N1_Swine_KJ725055_A/swine/Guangdong/306/2013|2013.038:0.002068227594):0.0002797570193):9.535586089e-05,((H3N2_Canine_MG254180_A/canine/Guangxi/LZ45/2015|2015.058:2.318247099e-17,H1N1_Canine_MG254177_A/canine/Guangxi/LZ20/2015|2015.038:-2.318247099e-17):2.320139545e-17,H1N1_Canine_MG254181_A/canine/Guangxi/LZ52/2015|2015.066:-2.320139545e-17):0.008698880778):0.0003645012492,H3N2_Swine_KM061023_A/swine/Guangxi/JGB4/2013|2013.452:0.005229004006):0.006878813054,((H1N2_Swine_KM029820_A/swine/Guangdong/NS3156/2012|2012.699:0.004450572929,H1N2_Swine_KM028724_A/swine/Hong_Kong/3125/2011|2011.589:0.002656763345):0.002718817809,H1N2_Swine_KM028228_A/swine/Guangxi/3205/2011|2011.847:0.005383687898):0.0005708107092):0.0008903963167,(((H1N1_Human_KC881914_A/New_Mexico/04/2011|2011.101:-1.123383298e-06,H1N1_Human_KC881940_A/New_Mexico/06/2011|2011.140:1.123383298e-06):0.0008556936164,H1N1_Swine_KM028524_A/swine/Hong_Kong/830/2011|2011.148:0.0004639879599):0.002644899776,H1N1_Human_CY062818_A/Odense/INS143/2009|2009.860:0.00179809322):8.348365602e-05):0.0001374771016,((((H1N1_Swine_AB911590_A/swine/Ibaraki/46/2010|2010.704:0.001762449296,H1N1_Human_KC780050_A/Washington/75/2009|2009.816:-3.641583109e-06):3.497487381e-06,H1N1_Human_KC780384_A/Washington/62/2009|2009.855:0.0004367487192):8.845765543e-06,H1N1_Human_KC781290_A/Washington/01/2010|2010.249:0.0004314145327):3.927337386e-05,H1N1_Human_CY096593_A/District_of_Columbia/INS525/2010|2010.008:0.0008412319189):0.0002766221575):0.000254329188,(H1N1_Human_KJ690389_A/Uganda/MUWRP-176/2010|2010.510:0.001809388482,H3N2_Swine_AB914505_A/swine/Tochigi/14/2013|2013.123:0.007556074383):0.0005126659826):0.0002184505117,((((((((((((H3N2_Swine_JN409420_A/swine/Kansas/11-107824/2011|2011.208:0.005773080834,H1N1_Human_KC781437_A/Utah/27/2009|2009.419:0.0004307279938):4.812916727e-06,H1N1_Human_KC781515_A/Utah/51/2009|2009.647:0.0004348252941):3.429838892e-06,(H1N1_Human_CY056235_A/San_Diego/INS69/2009|2009.844:0.0004388596572,H1N1_Human_KC782167_A/New_Mexico/16/2009|2009.849:0.001324820708):0.0004442755064):9.622645567e-07,H1N1_Human_HM189562_A/Korea/CJ04/2009|2009.704:0.0004351730493):1.236502017e-06,H1N1_Human_CY054651_A/Russia/61/2009|2009.833:0.001765826964):1.608693326e-06,(H1N1_Human_KC780183_A/Montana/22/2009|2009.915:0.002450294438,H1N1_Swine_KJ764755_A/swine/Korea/GBCG01/2010|2010.123:0.001983016937):0.0002218124515):1.619139563e-06,H1N1_Human_KC780923_A/Kansas/19/2009|2009.701:0.0004331299012):4.995646707e-06,H1N1_Swine_CY158448_A/swine/Illinois/02957/2010|2010.068:0.001320508678):3.75644264e-06,((((H1N1_Human_CY066558_A/San_Diego/INS198/2009|2009.803:-7.738757298e-07,H1N1_Human_KC780927_A/Colorado/13/2009|2009.762:0.0004400310499):8.530703456e-06,(H1N1_Human_CY071607_A/Ft_Carson/WR1448P/2009|2009.781:0.001328119506,H1N1_Human_KC781012_A/Arizona/20/2009|2009.929:0.001314352405):0.0004300300861):0.0004472068691,H1N1_Swine_KC508555_A/swine/Colorado/A01203099/2011|2011.973:0.007578946142):0.0003985345776,(H1N1_Human_CY063010_A/Tallinn/INS182/2010|2010.008:0.0004451447634,H1N1_Human_CY063018_A/Tallinn/INS183/2010|2010.016:-5.887589198e-06):0.002174387821):3.977675402e-05):7.492790394e-06,(H1N1_Swine_KR057384_A/swine/Minnesota/A01049428/2011|2011.047:0.00399872137,H1N1_Human_KC781089_A/Iowa/14/2009|2009.932:0.002210079299):0.0004443615532):9.922002066e-05,H1N1_Human_KC780150_A/Mississippi/03/2009|2009.732:0.001216658203):0.000186356726,(H1N1_Human_KC780778_A/Alaska/47/2009|2009.923:0.0004225247531,H1N1_Swine_KR700565_A/swine/Denmark/10-1310-1/2011|2011.392:0.003555071475):0.0002653077691):0.0005304781765):6.147050152e-05,(H1N1_Human_KC780677_A/West_Virginia/13/2009|2009.647:0.0008778574026,H1N1_Swine_KF683611_A/swine/Brazil/107-3A/2010|2010.532:0.003097981663):0.0003778054339):2.584668864e-05):2.814872053e-05,((((((((((((((((H1N1_Human_CY060739_A/Ontario/9698/2009|2009.452:0.0004354417988,H1N1_Swine_JF714033_A/swine/MB/10422/2009|2009.510:0.001325863405):3.420795422e-06,(H3N2_Swine_CY158776_A/swine/Manitoba/SG1438/2011|2011.852:0.007152025064,H1N1_Human_CY112066_A/Hong_Kong/H090-779-V22/2009|2009.600:0.0004334517617):7.306299341e-06):1.957460489e-06,((H1N1_Human_GQ402186_A/Canada-MB/RV2020/2009|2009.408:0,H1N1_Human_GQ402182_A/Canada-MB/RV1977/2009|2009.386:0):0.0004404264426,H1N1_Human_GQ200292_A/Shandong/1/2009|2009.353:-8.74827651e-07):0.0004362272922):3.440662229e-06,H1N1_Human_GQ894916_A/Rhode_Island/07/2009|2009.500:0.0008748669722):7.394522642e-06,((H1N1_Human_HM241715_A/Nsk/NIV10348/2009|2009.682:0.006679818746,H1N1_Human_KC781744_A/Wyoming/08/2009|2009.603:0.00131802957):0.0003521888718,(H3N2_Swine_AB704804_A/swine/Chonburi/NIAH106952-028/2011|2011.123:2.173356655e-18,H3N2_Swine_AB704796_A/swine/Chonburi/NIAH106952-026/2011|2011.123:-2.173356655e-18):0.004339059274):8.809415638e-05):8.133198952e-06,H1N1_Human_KC780861_A/Wyoming/16/2009|2009.836:0.002208223345):0.000210613606,((H1N1_Human_CY053316_A/Brownsville/37OS/2009|2009.403:-8.193749311e-07,H1N1_Human_GQ200262_A/Michigan/02/2009|2009.315:0.0004397165508):0.0004542614633,(H1N1_Swine_AB704820_A/swine/Chachoengsao/NIAH107037-22/2011|2011.123:-3.154399463e-06,H1N1_Swine_AB704852_A/swine/Chachoengsao/NIAH107037-29/2011|2011.123:0.0004424115737):0.003536020269):0.0002386906685):5.561100957e-05,((H1N1_Human_GQ465667_A/Canada-AB/RV1644/2009|2009.329:-1.175103995e-05,H1N1_Swine_GQ150325_A/swine/Alberta/OTH-33-8/2009|2009.500:0.002217447206):0.0009112026396,(H1N1_Avian_HM370972_A/turkey/Ontario/FAV114-17/2009|2009.838:0.000443180003,H1N1_Avian_HM370957_A/turkey/Ontario/FAV110/2009|2009.808:0.0004356287862):0.001320579501):0.00027553756):9.358540183e-05,(((H1N1_Human_CY049872_A/Cherry_Point/WR0102/2009|2009.332:-2.342242668e-19,H1N1_Human_CY049817_A/Craven/WR0019/2009|2009.340:2.342242668e-19):1.345064792e-05,H1N1_Human_CY073291_A/Silver_Spring/WRAIRSP510P20/2009|2009.460:0.003074038836):0.0002151937658,(H1N1_Human_GQ200223_A/Kansas/02/2009|2009.310:0.0004470348513,H1N1_Human_CY044192_A/San_Antonio/PR921/2009|2009.282:0.0004318898092):0.0002287161997):0.0001531799108):5.272375328e-05,(((((((((H1N1_Human_GQ465665_A/Canada-PQ/RV1586/2009|2009.315:-7.229872077e-06,H1N1_Human_CY064531_A/Boston/118/2009|2009.466:0.001328983461):3.625383831e-06,H1N1_Human_GQ214149_A/Paris/2580/2009|2009.326:-3.625383831e-06):0.000442540669,(H1N1_Human_GQ396729_A/Tennessee/05/2009|2009.321:-2.079074722e-06,H1N1_Human_GQ200229_A/Alabama/02/2009|2009.318:0.0004416306897):0.0004393006239):2.301176693e-06,H1N1_Human_GQ200241_A/Arizona/01/2009|2009.304:-3.46538428e-06):1.176549924e-06,H1N1_Human_KC781700_A/Oregon/10/2009|2009.452:0.00176312126):4.05402875e-07,H1N1_Human_CY053078_A/Houston/13OS/2009|2009.321:-1.901705798e-06):1.596999469e-06,H1N1_Human_GQ385297_A/Toronto/0462/2009|2009.397:0.0008789782818):6.281268335e-06,(((((((H1N1_Human_GQ496139_A/Vladivostok/IIV17/2009|2009.553:-5.593063096e-19,H1N1_Human_GU234179_A/Chita/01/2009|2009.500:5.593063096e-19):1.121437399e-18,H1N1_Human_GU234169_A/Ekaterinburg/01/2009|2009.500:-1.121437399e-18):1.686414721e-18,H1N1_Human_GQ496152_A/Vladivostok/IIV18/2009|2009.559:-1.686414721e-18):0.000442072256,H1N1_Human_GQ166228_A/Sichuan/1/2009|2009.353:-2.520641006e-06):1.26400565e-06,H1N1_Human_GU433032_A/Tomsk/03/2009|2009.545:-1.26400565e-06):1.937670449e-06,H1N1_Human_GQ455029_A/Nanjing/2/2009|2009.458:0.0008775863838):2.622898901e-05,H1N1_Human_GU562465_A/Karasuk/01/2010|2010.008:0.0004129674409):0.0004351256964):3.201589502e-06,((((((H1N1_Human_CY083037_A/Dakar/WRAIR0020T/2010|2010.126:0.0004436187528,H1N1_Swine_KX571194_A/swine/Quebec/1698189/2014|2014.055:-4.36157854e-06):2.185429247e-06,H1N1_Swine_KC477397_A/swine/Cotes_dArmor/110466/2010|2010.090:-2.185429247e-06):7.777153275e-06,H1N1_Human_CY083029_A/Dakar/WRAIR0019T/2010|2010.068:0.001311020948):0.0008855896893,H1N1_Human_CY041957_A/Santo_Domingo/572N/2009|2009.392:0.0004348506406):0.000434557815,H1N1_Human_CY043107_A/Santo_Domingo/568T/2009|2009.397:0.0004463001521):0.0004457109459,H1N1_Human_CY083476_A/Chicago/WRAIR1690P/2009|2009.784:0.00354500055):0.000439174942):0.0004297889508):1.133714811e-05,((((((((((((((((((((H1N1_Human_GQ463197_A/Hunan/SWL3/2009|2009.447:0.001321751742,H1N1_Human_GQ200260_A/Nebraska/02/2009|2009.247:0.0004398775559):2.13655343e-08,(H1N1_Human_GQ200227_A/New_Jersey/04/2009|2009.285:1.132880637e-19,H1N1_Human_GQ160563_A/Maryland/05/2009|2009.323:-1.132880637e-19):0.0004398984851):3.135353813e-07,H1N1_Human_GQ168639_A/Iowa/04/2009|2009.310:0.0004396063153):1.744320566e-07,H1N1_Human_CY147842_A/Mexico/24045/2009|2009.299:0.0004397454186):5.043831076e-07,H1N1_Human_CY053014_A/Houston/5H/2009|2009.378:0.0004394154676):2.757955544e-07,H1N1_Human_CY052718_A/Texas/45140902/2009|2009.701:0.000879210541):2.818169974e-07,H1N1_Human_CY073275_A/Silver_Spring/WRAIRSP510P18/2009|2009.460:0.0004396305982):3.197986512e-07,H1N1_Human_GQ402178_A/Canada-SK/RV1798/2009|2009.342:0.000439600052):4.820099449e-07,H1N1_Human_GQ223412_A/Beijing/501/2009|2009.384:-1.151166915e-06):4.51307821e-07,(((((((H1N1_Human_GQ223441_A/GuangzhouSB/01/2009|2009.375:-4.103900389e-06,H1N1_Human_KC781805_A/Oregon/11/2009|2009.460:0.0004433610746):0.000880365617,H1N1_Human_CY053253_A/Brownsville/35H/2009|2009.400:0.000440354056):1.102529e-06,H1N1_Human_GQ465664_A/Canada-NS/RV1565/2009|2009.326:-2.09804553e-06):1.053375556e-06,H1N1_Human_GQ132136_A/Canada-NS/RV1538/2009|2009.500:-1.053375556e-06):5.288823106e-07,H1N1_Human_GQ373259_A/Toronto/3141/2009|2009.310:-5.288823106e-07):4.607368014e-08,(H1N1_Human_GQ433894_A/Jiangsu/1/2009|2009.452:-6.333643949e-06,H1N1_Human_KC780109_A/Alaska/38/2009|2009.693:0.002207990426):0.0004412377179):0.0004411122339,H1N1_Human_GQ200263_A/Colorado/03/2009|2009.318:-9.373018804e-07):2.317597501e-07):1.874718624e-07,H1N1_Human_JQ409131_A/Helsinki/Vi2/2009|2009.447:-5.29005648e-07):2.667443733e-07,H1N1_Human_GQ402179_A/Canada-QC/RV1954/2009|2009.373:-2.667443733e-07):1.345121199e-07,H1N1_Human_CY147890_A/Mexico/24052/2009|2009.318:-1.345121199e-07):6.783585356e-08,H1N1_Human_GQ465670_A/Canada-SK/RV1794/2009|2009.345:-6.783585356e-08):3.421286528e-08,H1N1_Human_GQ465668_A/Canada-PQ/RV1758/2009|2009.348:-3.421286528e-08):1.725648906e-08,H1N1_Human_CY051214_A/Wisconsin/629-D01414/2009|2009.485:-1.725648906e-08):8.704600678e-09,H1N1_Human_GQ117070_A/Minnesota/02/2009|2009.318:-8.704600678e-09):4.391160164e-09,H1N1_Human_GQ160811_A/Korea/01/2009|2009.332:-4.391160164e-09):1.063821263e-06,H1N1_Human_CY046940_A/Netherlands/602/2009|2009.323:0.0004384896143):2.603871948e-06,H1N1_Human_GQ225378_A/Beijing/3/2009|2009.381:0.0004366542704):1.901716973e-06):2.739374133e-06,H1N1_Human_GQ168870_A/Indiana/09/2009|2009.304:0.0004355737159):9.588407074e-05,((((H1N1_Human_CY083436_A/Ft-Benning/WRAIR1669P/2009|2009.745:0.001794390346,H1N1_Human_CY083492_A/Chicago/WRAIR1691P/2009|2009.784:0.001737721479):0.0008643309125,H1N1_Human_CY083205_A/New_Jersey/WRAIR1504P/2009|2009.551:0.0008997094223):0.0003435667197,H1N1_Human_CY083612_A/Lima/WRAIR9202F/2009|2009.501:0.0009777606742):0.001134080112,H1N1_Human_GQ160523_A/Florida/04/2009|2009.318:0.0001885271062):0.0003284286697):0.0001391009971,(H1N1_Human_KC781694_A/Georgia/08/2009|2009.510:8.742472681e-05,H1N1_Swine_JF713998_A/SW/SK/12-71/2009|2009.548:0.002118104214):0.000260463862):3.847219599e-05,H1N1_Human_GQ465666_A/Canada-ON/RV1589/2009|2009.318:-0.0001515590837):0.0001162692482,(((((((((((((((H1N1_Human_JN714505_A/Volgograd/CRIE-DMV/2011|2011.096:0.0004366046366,H1N1_Human_JN185090_A/Tula/CRIE-SIA/2011|2011.066:0.0004418744173):0.0004428489168,H1N1_Human_KM437665_A/Finland/1520N/2011|2011.500:0.0004384879764):0.0004409058523,H1N1_Human_KU322179_A/Parma/641/2010|2010.500:0.0004396892276):0.002658981933,H1N1_Human_CY096225_A/Melbourne/INS467/2010|2010.641:0.0008771300845):0.0004635920878,(((H1N1_Human_CY093055_A/Chile/78/2010|2010.625:0.0008796909736,H1N1_Human_CY092669_A/Sydney/DD3-41/2010|2010.649:0.0004420626151):6.134979538e-06,H1N1_Human_JN187169_A/Taiwan/5270/2010|2010.679:0.001315919076):9.431010861e-06,H1N1_Human_KT180649_A/Singapore/DMS133/2010|2010.581:0.001756018125):0.0004299008678):0.0003442066657,H1N2_Swine_KM027636_A/swine/Guangdong/3583/2011|2011.819:0.008409006438):7.921374885e-05,((H1N1_Swine_JN375011_A/swine/Guangdong/275/2010|2010.077:0.001316652308,H1N1_Human_AB704475_A/Tochigi/2/2010|2010.033:0.000442762932):2.332671831e-06,H1N1_Human_CY053487_A/Taiwan/167/2009|2009.712:-2.570606655e-06):4.39070457e-06):0.0003549849865,((((H1N1_Swine_KM027564_A/swine/Guangdong/NS2765/2011|2011.627:0.0008703178696,H1N1_Swine_KM027684_A/swine/Guangdong/NS3704/2011|2011.858:0.000890137859):0.003968605812,H1N1_Swine_JN375006_A/swine/Guangdong/1430/2010|2010.345:0.0009106328898):0.003026322918,H3N2_Swine_MH061564_A/swine/Mexico/10499819/2014|2014.252:0.01385049311):0.0003097529731,H1N1_Human_KT180741_A/Singapore/DMS847/2009|2009.685:0.0002191066431):0.0001276695):9.513099124e-05,H1N1_Human_CY111970_A/Hong_Kong/H090-761-V10/2009|2009.578:0.0004417607727):3.347850452e-06,(H1N1_Human_GU136074_A/Myanmar/60/2009|2009.482:-6.262944639e-07,H1N1_Human_CY119385_A/Malaysia/2076039/2009|2009.586:0.00088164811):0.0004403168201):4.659248269e-06,H1N1_Human_KT180687_A/Singapore/DMS41/2009|2009.759:0.001766353567):7.065353256e-06,((H1N1_Human_AB704483_A/Tochigi/10/2010|2010.030:0.002211110335,H1N1_Swine_AB910576_A/swine/Chiba/30/2012|2012.285:0.00716858428):0.00123071151,H1N1_Human_CY083109_A/Quito/WRAIR0617N/2009|2009.764:0.003449645395):8.776896589e-05):0.0002371168221,((((H1N1_Swine_KC471382_A/swine/Korea/CY01-06/2012|2012.041:-1.335606646e-18,H1N1_Swine_KC471350_A/swine/Korea/CY11-02/2011|2011.888:1.335606646e-18):0,(H3N1_Swine_KC471430_A/swine/Korea/CY03-12/2012|2012.175:6.668006154e-19,H3N1_Swine_KC471438_A/swine/Korea/CY03-13/2012|2012.175:-6.668006154e-19):0):0,(H1N1_Swine_KC471366_A/swine/Korea/CY01-04/2012|2012.003:-1.331601829e-18,H1N1_Swine_KC471342_A/swine/Korea/CY11-01/2011|2011.888:1.331601829e-18):0):0.005760099717,H1N1_Human_KF918700_A/Beijing/132/2010|2010.844:0.0009007256626):0.0002248701764):0.0004104055068,(((((((H3N1_Swine_MH061708_A/swine/Mexico/9684432/2013|2013.151:0.006236283412,H3N1_Swine_MH061700_A/swine/Mexico/9634750/2013|2013.082:0.001786099593):0.002863554371,(H1N1_Swine_MH061756_A/swine/Mexico/9741916/2013|2013.236:0.003571433406,H1N1_Swine_MH061652_A/swine/Mexico/9199572/2012|2012.488:0.001312003814):0.00369922963):0.002638522266,H1N1_Human_KC780655_A/South_Carolina/01/2010|2010.071:0.001003868118):7.12743571e-05,(((H1N1_Swine_MH061620_A/swine/Mexico/8630550/2011|2011.734:-3.080269319e-06,H1N1_Swine_CY160251_A/swine/Mexico/SG1450/2011|2011.855:0.0004426318843):0.002996649057,H3N2_Swine_MH061628_A/swine/Mexico/8630588/2011|2011.734:0.004568569204):0.0008206499394,H1N1_Human_KC780362_A/North_Carolina/05/2010|2010.148:0.001392345358):0.000578060634):0.0002009054838,((((H1N1_Swine_CY195125_A/swine/Saskatchewan/SD0020/2013|2013.995:0.01026811736,H1N1_Swine_CY195438_A/swine/Saskatchewan/SD0053/2014|2014.923:0.01448740842):0.001008952797,H1N1_Swine_CY195478_A/swine/Alberta/SD0061/2014|2014.959:0.01265430382):0.002290095166,H1N1_Swine_KM489584_A/swine/Ontario/62/2012|2012.501:0.005746493558):0.0008164647282,H1N1_Swine_CY245872_A/swine/Saskatchewan/SD0110/2015|2015.458:0.01530693785):0.0004658091776):0.0001053202839,((H1N1_Human_CY096609_A/Cambridge/INS528/2010|2010.216:0.0008762673933,H1N1_Human_KC780242_A/Georgia/01/2010|2010.099:0.0004451747134):0.0004496791136,(H1N1_Swine_KJ175136_A/swine/Guatemala/CIP049-IP070167/2010|2010.762:2.029655204e-06,H1N1_Swine_KJ175128_A/swine/Guatemala/CIP049-IP070166/2010|2010.762:-2.029655204e-06):0.00398662674):6.509408194e-05):0.0001711811948,(((((((H3N2_Swine_KJ413892_A/swine/Ontario/204-76/2012|2012.638:0,H3N2_Swine_KJ413887_A/swine/Ontario/105-56/2012|2012.151:0):0.0004135842277,(H3N2_Avian_JN706697_A/turkey/Ontario/FAV-10/2011|2011.551:0.0004003672952,H3N2_Avian_JN683626_A/turkey/Ontario/FAV-9/2011|2011.148:0.0009213491697):0.001357962612):8.089478848e-05,((H3N2_Swine_KX264691_A/swine/Ontario/G13/2014|2014.671:0.009243593121,H3N2_Swine_KF386788_A/swine/Michigan/A01432375/2013|2013.005:0.004718006276):0.0002190598657,H3N2_Swine_JX128273_A/swine/Indiana/A01202866/2011|2011.874:0.005184267124):0.0007817712343):0.0002978848633,H3N2_Swine_KX264688_A/swine/Ontario/G14/2014|2014.611:0.007074762705):0.00101179866,H3N2_Swine_KU752449_A/swine/Indiana/A01812061/2015|2015.847:0.01559368552):0.004598517071,H3N2_Swine_KX571197_A/swine/Quebec/1603088/2014|2014.342:0.002447065616):0.0006645742615,H1N1_Human_KC781405_A/Utah/03/2010|2010.181:0.001715057702):0.0002703100183):0.0004299083173):0.0001469459961,((((((H1N1_Human_KR271580_A/Mexico/241001/2014|2014.027:0.002271479936,H1N1_Human_KR271532_A/Mexico/101812/2013|2013.962:0.002152524402):0.000702005275,H1N1_Human_KR271604_A/Mexico/631812/2013|2013.945:0.0006312681739):0.0008513143891,H1N1_Human_KR271564_A/Mexico/200102/2014|2014.038:0.0002496346378):0.001336746916,H1N1_Human_CY073085_A/Ankara/WRAIR1435T/2009|2009.866:0.001542413352):0.0002000256459,((H1N1_Human_CY083085_A/Bogota/WRAIR0442T/2009|2009.463:0.0004413287051,H1N1_Human_CY083237_A/Virginia/WRAIR1511P/2009|2009.570:0.0004374800841):3.737630853e-06,(H1N1_Human_CY065767_A/Canada/GFA0402/2009|2009.285:-1.013962313e-06,H1N1_Human_CY121687_A/California/07/2009|2009.500:0.0004405655773):0.0004382153633):0.0002948064538):3.101417793e-05,(H1N1_Human_CY049856_A/Cherry_Point/WR0100/2009|2009.332:-4.760503192e-06,H1N1_Human_CY049920_A/New_Bern/WR0670/2009|2009.449:0.0008846002045):5.049979252e-05):0.0003512431885):5.541999706e-05):2.019028632e-05):8.884618981e-06,(((((((((((((((((((((((((((((H3N2_Swine_KM029436_A/swine/Hong_Kong/NS2168/2012|2012.468:0.0004288844036,H3N2_Swine_KM061015_A/swine/Guangxi/NNXD/2013|2013.247:0.002661278232):0.0008903776341,H3N2_Swine_KM029428_A/swine/Hong_Kong/NS1651/2012|2012.392:0.001317773737):0.0004433989148,(H3N2_Swine_KM028548_A/swine/Hong_Kong/NS2810/2011|2011.551:-6.158401986e-18,H3N2_Swine_KM028628_A/swine/Hong_Kong/NS2822/2011|2011.551:6.158401986e-18):0.001772327338):6.503830691e-06,H3N2_Swine_KM028012_A/swine/Guangxi/2242/2011|2011.597:-1.475027021e-05):1.432407053e-05,(H3N2_Swine_KM028436_A/swine/Guangxi/NS3900/2011|2011.995:0.0003978084185,H3N2_Swine_KM028460_A/swine/Guangxi/508/2012|2012.189:0.002244804095):0.0008748082959):3.034596837e-05,H3N2_Swine_KM029892_A/swine/Guangxi/NS2394/2012|2012.668:0.004867568104):0.0002127903247,(H3N2_Swine_KM027612_A/swine/Guangdong/3494/2011|2011.800:-9.85300941e-18,H3N2_Swine_KM027620_A/swine/Guangdong/3502/2011|2011.800:9.85300941e-18):0.001557477065):0.002881395235,H1N1_Human_CY061202_A/Texas/JMS414/2010|2010.093:0.001332971318):0.0003192170279,((H1N2_Swine_AB914497_A/swine/Chiba/119/2012|2012.786:0.01122099704,H3N2_Swine_JQ220532_A/swine/Guangxi/NS2783/2010|2010.849:0.003619691432):0.0009914041306,(H1N1_Swine_AB911598_A/swine/Hiroshima/52/2011|2011.871:0.004000964868,H1N1_Swine_AB909395_A/swine/Hiroshima/8/2011|2011.038:0.00446722248):0.001553838577):0.0001297078295):0.0001110662273,(((((H1N1_Swine_JX045994_A/swine/Illinois/A01049981/2011|2011.373:0.001320159022,H1N1_Swine_JX099402_A/swine/Illinois/A01104012/2012|2012.066:0.003546884448):0.0004304536184,(H1N1_Swine_MG784568_A/swine/Nebraska/A02219793/2017|2017.641:0.0005304282619,H1N1_Swine_KF836370_A/swine/Illinois/A01227424/2013|2013.679:0.002115598434):0.009506619928):0.0002456418615,((H1N1_Swine_KC435073_A/swine/North_Dakota/A01104053/2012|2012.816:0.00513082031,H1N1_Swine_KC839544_A/swine/South_Dakota/A01202617/2011|2011.740:0.002434231561):0.0002446189097,H3N2_Swine_KF998039_A/swine/Minnesota/A01279377/2012|2012.885:0.007629528639):0.0002409248157):0.002924172787,((((H1N1_Swine_HQ840303_A/swine/Minnesota/130A/2009|2009.666:-2.153743702e-05,H1N2_Swine_KR074336_A/swine/Minnesota/A01202453/2011|2011.532:0.005790807359):1.079275583e-05,H1N1_Human_KC780563_A/Minnesota/15/2009|2009.655:-1.079275583e-05):5.408450347e-06,H1N1_Swine_HQ840316_A/swine/Minnesota/136B/2009|2009.663:-5.408450347e-06):3.137579883e-05,H1N1_Swine_KR074278_A/swine/Nebraska/A01049048/2010|2010.877:0.006188618221):0.0004406077234):0.0008641803378,H1N1_Human_CY057191_A/Dundgobi/9746/2009|2009.915:3.118655408e-06):1.494449121e-06):0.0002175200725,(H1N1_Swine_AB910568_A/swine/Kagoshima/23/2012|2012.200:0.007132815992,H1N1_Human_KC781188_A/Wyoming/01/2010|2010.104:0.00132340347):0.0006543433586):0.00032881239,((H1N1_Swine_AB911606_A/swine/Kagoshima/60/2010|2010.786:0.003142848759,H1N1_Swine_KP404417_A/swine/Tianjin/47/2011|2011.871:0.007596642227):0.0005670561229,(H3N2_Swine_CY245888_A/swine/Manitoba/SD0112/2015|2015.534:0.02029456582,H1N1_Swine_MF099383_A/swine/Chile/66/2014|2014.636:0.01800487662):0.001217682821):0.0003568056951):0.0001662625294,(H1N1_Human_KC780305_A/Pennsylvania/31/2009|2009.923:0.001760188734,H1N1_Human_KP307943_A/Tomsk/273/2010|2010.500:0.00133173104):0.0002537436284):8.554587901e-05,(((((H1N1_Human_CY062994_A/Vienna/INS179/2010|2010.011:0.0008813109356,H1N1_Human_CY067054_A/Aarhus/INS253/2009|2009.890:0.0004380768202):2.944718631e-06,H1N1_Human_KM437849_A/Finland/836N/2010|2010.500:0.0004357527231):2.048741571e-05,(H1N1_Human_CY066678_A/Tessenderlo/INS287/2009|2009.940:0.0004372898581,H1N1_Human_CY075074_A/Athens/INS393/2010|2010.014:0.001323571659):0.0004213352482):3.969717944e-05,((H1N1_Swine_CY116124_A/swine/England/373/2010|2010.011:0.001415870325,H1N1_Human_CY083556_A/Budapest/WRAIR2411N/2009|2009.923:0.003008134013):0.0003281502065,(H1N1_Human_CY071382_A/Berlin/INS430/2010|2010.096:0.001386453122,H1N1_Swine_KR700166_A/swine/Spain/29113/2012|2012.066:0.01070864801):0.000368402964):5.808830124e-05):0.001614264622,((H1N2_Swine_KM507524_A/swine/Brazil/232-11-13/2011|2011.625:0.002213812178,H1N2_Swine_KM507517_A/swine/Brazil/185-11-7/2011|2011.510:0.0008768092945):0.003567494289,H1N1_Human_KC781074_A/Oklahoma/05/2009|2009.863:0.002211210234):0.0002795213842):5.178731675e-05):5.201659248e-05,H1N1_Human_FN434462_A/Quebec/144147/2009|2009.500:0.0003875030224):3.645837217e-05,H1N1_Human_KC780200_A/Maine/13/2009|2009.855:0.001308211608):7.33705419e-06,(((((H1N1_Human_GU198198_A/Nanjing/3/2009|2009.792:0.001332021196,H1N1_Human_CY089613_A/Nanchang/8008/2009|2009.964:0.001313581912):0.0004419153818,(H1N1_Swine_JQ695876_A/swine/Shandong/361/2010|2010.500:0.002217833007,H1N1_Swine_JQ695868_A/swine/Shandong/327/2010|2010.500:0.003108126699):0.001334566193):0.0002201947678,(H1N1_Human_CY071831_A/South_Carolina/WRSP520/2009|2009.677:0.000877915079,H1N1_Swine_CY061544_A/swine/Italy/85437/2009|2009.937:0.0008815001614):0.0006668101033):0.0001613085658,(H1N1_Human_GU592904_A/Bishkek/03/2009|2009.907:0.0004422871847,H1N1_Human_GQ402175_A/Canada-QC/RV1759/2009|2009.345:0.0008771041316):0.0003911795866):2.447109175e-05,(((H1N2_Swine_KU976736_A/swine/Mexico/AVX50/2013|2013.233:0.005837030074,H1N1_Swine_CY207092_A/swine/Colombia/1/2011|2011.455:0.006274895462):0.0003446710181,(H1N1_Swine_KR699865_A/swine/England/080012/2011|2011.529:0.004047612706,H1N1_Swine_KR700418_A/swine/England/045033/2013|2013.085:0.009899492578):0.0008142807678):0.0002501821625,H1N1_Human_KC780084_A/South_Carolina/18/2009|2009.707:0.0002244041616):0.0001964533749):1.909467083e-05):7.101641781e-06,((((((((((H1N1_Human_KJ690508_A/Uganda/MUWRP-243/2011|2011.274:0.001290641766,H1N1_Human_KJ690531_A/Uganda/MUWRP-240/2011|2011.101:0.001350634074):0.0004476661738,H1N1_Human_CY111213_A/Boston/DOA14/2011|2011.049:0.001321400535):0.0008702278588,H1N1_Human_CY129661_A/Brooklyn/INS549/2011|2011.225:0.002680861425):0.0004425869787,H1N1_Human_CY081066_A/Ontario/3620/2010|2010.896:0.001326564525):0.001238806682,(H1N1_Human_CY129981_A/Warsaw/INS620/2011|2011.082:0.001315176343,H1N1_Human_CY129989_A/Warsaw/INS621/2011|2011.093:0.00044363137):0.003462837279):0.001054813856,(H1N1_Human_KC881840_A/Pennsylvania/17/2010|2010.874:0.002195761965,H1N1_Human_KM437689_A/Finland/1529N/2011|2011.500:0.0008884118213):0.002176805076):0.0001281083413,H1N1_Human_JF265677_A/India/Blore/2010|2010.219:0.003663645813):0.0007221795181,H1N1_Human_CY065050_A/New_York/4294/2010|2010.093:0.0004759093223):0.0002191309151,((H1N1_Human_GQ283485_A/Italy/49/2009|2009.400:0.0004411420451,H1N1_Human_KC780116_A/New_Mexico/07/2009|2009.795:-1.88487093e-06):1.361865036e-05,H1N1_Human_KY888158_A/Kerala/RGCBA923/2009|2009.762:0.002635076847):0.0002308950892):0.0001624099725,H1N1_Human_HM014331_A/Guangzhou/GIRD07/2009|2009.605:0.001715154142):4.824002548e-05):1.358900475e-06,H1N1_Human_JQ409139_A/Helsinki/Vi3/2009|2009.447:-1.443500729e-06):6.215877475e-07,H1N1_Human_GQ160545_A/Ohio/07/2009|2009.310:-6.215877475e-07):1.498042047e-07,(((((((((((((((((((((H1N2_Swine_KC631925_A/swine/Garrel/IDT14892/2012|2012.142:0.008501676601,H1N2_Swine_KC631893_A/swine/Albersloh/IDT14635-1/2012|2012.068:0.001310220007):0.0009129755405,H1N2_Swine_KC222521_A/swine/Papenburg/IDT12653/2010|2010.838:-3.796787171e-05):1.961484226e-05,H1N2_Swine_KC222537_A/swine/Ankum-Stockum/IDT13531/2011|2011.455:0.001311487256):0.002358675367,H1N2_Swine_KU322860_A/swine/Italy/124953/2014|2014.500:0.01461836694):0.0004842033312,((H1N1_Swine_KF309210_A/swine/Italy/120336/2012|2012.367:0.001437420688,H1N1_Swine_KF309234_A/swine/Italy/225349-4/2012|2012.704:0.00343386343):0.00136640597,H1N1_Swine_KF823970_A/swine/Italy/325451/2011|2011.953:0.001731940783):0.005540137203):0.0007321290289,(H1N1_Human_CY072445_A/Athens/INS338/2009|2009.995:0.0004370312956,H1N1_Human_CY072557_A/Wroclaw/INS437/2009|2009.937:0.0008823600207):6.009283007e-06):0.0002499943915,H1N1_Human_GU592912_A/Magadan/02/2009|2009.951:0.00197867278):0.0001712669149,H1N1_Human_CY053624_A/Russia/165/2009|2009.858:0.001759821257):1.46668424e-05,((((((H1N1_Human_CY072309_A/Warsaw/INS315/2009|2009.932:-9.843078583e-06,H1N1_Human_JQ612504_A/Hungary/2/2010|2010.030:0.002651250067):0.0004400218712,H1N1_Human_HM101148_A/Tver/IIV-183/2009|2009.899:0.0004416146964):1.476084319e-06,H1N1_Human_HM189317_A/Arkhangelsk/CRIE-GNY/2009|2009.899:-2.379222144e-06):1.074663363e-06,H1N1_Human_HM189349_A/Lipetsk/CRIE-BVV/2009|2009.858:0.0008788398194):2.975997385e-07,H1N1_Human_CY063589_A/Oslo/INS110/2009|2009.858:-1.01531416e-06):3.463292965e-07,((H1N1_Human_CY062986_A/Bonn/INS178/2010|2010.011:0.0008802517934,H1N1_Human_CY063002_A/Tallinn/INS181/2009|2009.970:0.000879163447):0.0003406623226,H1N1_Human_HM124380_A/Orenburg/IIV-13/2010|2010.164:0.001646962701):0.0001077118958):3.740701038e-06):3.726676044e-05,(((((((H1N2_Swine_KR700410_A/swine/England/041118/2013|2013.005:0.005273330094,H1N2_Swine_KR700748_A/swine/England/30148/2012|2012.825:0.005905194169):0.001339459117,H1N2_Swine_KR700692_A/swine/England/90276/2011|2011.622:0.000859326164):0.0004558685626,H1N2_Swine_KR699857_A/swine/England/058879/2011|2011.370:0.0004266338776):1.589614904e-05,H1N2_Swine_KR700740_A/swine/England/7800/2012|2012.107:0.0004240237016):0.003011508647,H1N1_Swine_KR700764_A/swine/England/11582/2012|2012.236:0.01252799791):0.0003241331766,((H1N2_Swine_KR700660_A/swine/England/101878/2010|2010.666:0.003091361195,H1N2_Swine_KR700668_A/swine/England/142162/2010|2010.921:0.003558023191):0.0003766258896,(H1N1_Swine_KR701078_A/swine/England/072865/2013|2013.674:0.01352114511,H1N2_Swine_KR700796_A/swine/England/61025/2013|2013.345:0.006091405502):0.001845627113):0.0003252212318):0.0008606653944,H1N1_Swine_JQ612480_A/swine/Hungary/4431/2010|2010.115:0.001169020238):0.0001900115033):0.000337301793,((((H1N1_Human_JX403975_A/Liaoning/1/2009|2009.797:-2.347194555e-18,H1N1_Human_KC683492_A/Liaoning/14/2009|2009.951:2.347194555e-18):0.001767905328,H1N1_Swine_CY061794_A/swine/Hong_Kong/2995/2009|2009.959:0.003097277999):7.114022669e-06,((H1N2_Swine_KU218712_A/swine/Henan/PL01/2012|2012.800:0.0004176103991,H1N2_Swine_JQ277166_A/swine/Henan/4/2010|2010.953:0.001341804841):0.0006854701218,H1N2_Swine_JQ806060_A/swine/Henan/YIL/2010|2010.953:0.00063811112):0.004686778463):0.0003231714112,H1N2_Swine_KR700498_A/swine/Netherlands/Asten-263/2011|2011.400:0.00836550803):4.586452416e-05):7.497285e-05,((((((((((H1N1_Human_CY062810_A/Vienna/INS142/2009|2009.901:0.001323200611,H1N1_Human_CY065871_A/Netherlands/1493b/2009|2009.808:0.0004381045927):0.0004406870596,H1N1_Swine_JQ253790_A/swine/Norway/02_11342/2009|2009.770:-1.504508445e-06):7.551475077e-07,H1N1_Human_CY066998_A/Brussels/INS245/2009|2009.879:-7.551475077e-07):3.790315676e-07,H1N1_Human_GU211242_A/Omsk/02/2009|2009.500:-3.790315676e-07):1.902503411e-07,H1N1_Human_GU562457_A/Perm/01/2009|2009.899:-1.902503411e-07):1.623658063e-06,H1N1_Human_CY069129_A/Madrid/INS298/2009|2009.896:0.0004381082177):1.343277982e-06,H1N1_Human_GU371258_A/Orenburg/IIV2974/2009|2009.874:0.0004378859856):8.65983008e-07,H1N1_Human_JN596866_A/Omsk/01/2009|2009.611:0.0008811775889):1.798910073e-06,H1N1_Human_HM104484_A/Yaroslavl/IIV-198/2009|2009.926:0.001322689377):2.095917823e-06,H1N1_Human_KM437825_A/Finland/776N/2010|2010.500:0.001318856744):1.889705439e-05):0.0001095335398,(((((H1N1_Swine_CY116335_A/swine/England/MD0040352R/2009|2009.500:-3.503662405e-18,H1N1_Swine_KR701094_A/swine/England/1353/2009|2009.915:3.503662405e-18):0.0004393687076,H1N1_Swine_CY115988_A/swine/England/1464/2010|2010.937:8.14983047e-08):2.575588947e-05,H1N1_Swine_KR699849_A/swine/England/063414/2011|2011.392:0.005299784751):0.0001924757229,H1N1_Swine_KU245744_A/swine/Poland/1889614/2014|2014.973:0.007903393781):0.002214110014,H1N1_Human_GU451255_A/Tver/IIV2969/2009|2009.868:0.0006743867543):0.0003332190935):0.0001327150334,(H1N1_Human_JN596865_A/Orenburg/01/2009|2009.595:0.001299201282,H1N1_Human_KC781898_A/Alabama/01/2010|2010.008:0.001350406858):0.00026494952):0.0001987183222,((H1N1_Human_KC781059_A/North_Carolina/44/2009|2009.718:-2.139465212e-06,H1N1_Human_KC781752_A/North_Carolina/37/2009|2009.690:0.004420876476):1.096866449e-05,H1N1_Human_GU727830_A/IIV-Anadyr/177/2009|2009.923:0.001317010913):2.682786201e-05):6.278825822e-05,H1N1_Human_JN596869_A/Kurgan/01/2009|2009.605:-0.0003585235614):0.0001017836321,H1N1_Human_KC782013_A/Iowa/01/2010|2010.011:0.001970250289):0.0001778316828,((H1N1_Human_KJ690429_A/Uganda/MUWRP-224/2010|2010.860:0.002186009784,H1N1_Human_CY128106_A/Viet_Nam/835/2009|2009.567:1.919994879e-05):0.0002216988961,(H1N1_Human_KJ856071_A/Sri_Lanka/2008/2009|2009.912:0.0008843638573,H1N1_Human_KJ856064_A/Sri_Lanka/2005/2009|2009.904:0.0008760918713):0.001556639445):0.000156181325):3.725974349e-05,H1N1_Human_KC780696_A/Indiana/03/2010|2010.090:0.0008541826956):2.46448487e-05,(((((((H3N2_Swine_KJ413877_A/swine/Ontario/11-105317/2011|2011.893:4.319933948e-19,H3N2_Swine_KJ413871_A/swine/Ontario/103-18/2011|2011.893:-4.319933948e-19):0.003105108317,H1N1_Swine_JF714097_A/swine/QC/3974-5/2009|2009.874:0.0004289145299):0.0004375730556,H1N1_Human_CY060627_A/Ontario/314095/2009|2009.836:1.900074254e-07):5.566800909e-06,H1N1_Human_CY073005_A/Managua/07193_09/2010|2010.090:0.0008758137591):0.0002224622239,H1N1_Human_CY089386_A/Managua/3246-01/2010|2010.227:0.001541882784):0.0001373320149,((H1N1_Human_KF612037_A/Santa_Cruz/12541/2009|2009.496:4.15816267e-06,H1N1_Human_CY092943_A/Maryland/NHRC0004/2009|2009.808:0.001317595426):0.0002192623646,(H1N1_Swine_CY099190_A/swine/Minnesota/02979/2010|2010.129:0.001766449522,H1N1_Human_CY072661_A/Managua/4570-01/2009|2009.622:-4.820224476e-06):0.0006658707713):0.0001404571302):5.657256418e-05,(H1N1_Human_CY072341_A/Newark/INS319/2009|2009.989:0.001327339571,H1N1_Human_CY167347_A/Tennessee/F1057c56/2010|2010.132:0.0004376653093):0.0008632523454):2.197262783e-05):5.830865247e-07,H1N1_Human_CY072933_A/Managua/4063-01/2009|2009.663:-9.657360536e-07):4.348050302e-07):6.846656273e-08,H1N1_Human_GU433040_A/Novosibirsk/02/2009|2009.551:-3.607711802e-07):1.698818663e-07,(((((((((((((H1N1_Human_KP637835_A/Thailand/IY07144/2010|2010.107:0.0008816977711,H1N1_Swine_KC833438_A/swine/Thailand/NS393/2009|2009.619:0.0004376935452):3.153494114e-06,H1N1_Human_KP637451_A/Thailand/PY08016/2009|2009.559:-3.153494114e-06):0.0004382228981,(H1N1_Swine_CY080437_A/swine/QLD/09-02865-07/2009|2009.644:0.0004426915266,H1N1_Human_KJ130161_A/New_Zealand/1212b/2009|2009.449:-3.434352343e-06):2.694726427e-06):4.958508213e-05,H1N1_Human_GQ225354_A/Shanghai/1/2009|2009.389:-4.986558692e-05):0.0004248219316,(((H1N1_Human_GU136065_A/Hiroshima/207/2009|2009.496:0,H1N1_Human_HM569682_A/Argentina/19527/2009|2009.452:0):0.0008761749248,H1N1_Human_GU136078_A/Myanmar/JP133/2009|2009.553:0.000885130279):6.77614285e-06,H1N1_Human_CY128178_A/Viet_Nam/13032015/2009|2009.633:0.001313646924):1.664805515e-05):0.000387924058,(H1N1_Human_KC780319_A/Georgia/25/2009|2009.989:0.0008869918081,H1N1_Human_CY075547_A/Boston/634/2009|2009.855:-7.152106743e-06):0.00171955574):5.011602659e-05,H1N1_Human_FJ998205_A/Canada-ON/RV1527/2009|2009.310:-1.375997302e-06):5.949174147e-07,H1N1_Human_KC781927_A/Virginia/24/2009|2009.419:-5.949174147e-07):2.733085188e-07,H1N1_Swine_KX571198_A/swine/Quebec/1709376/2015|2015.118:-2.733085188e-07):7.776068173e-08,((H1N1_Human_GQ323502_A/Michigan/06/2009|2009.332:-1.245388985e-06,H1N1_Human_CY072525_A/Athens/INS349/2009|2009.967:0.001760660629):5.265891375e-07,H1N1_Human_FN434448_A/Quebec/147365/2009|2009.500:-5.265891375e-07):2.812269871e-07):1.640232259e-08,(((((((H1N1_Human_CY075434_A/Chile/4064/2009|2009.518:0.0004420819115,H1N1_Human_CY075210_A/Chile/1603/2009|2009.452:0.0004367268777):0.0004409546178,H1N1_Human_CY041548_A/New_York/3209/2009|2009.312:-4.437100529e-07):1.014884568e-07,H1N1_Human_GU136088_A/Yamaguchi/21/2009|2009.419:0.000439487024):1.045279854e-07,H1N1_Human_CY044144_A/Bogota/0466N/2009|2009.479:-2.701970961e-07):5.359284748e-08,(H1N1_Human_CY044168_A/Bethesda/SP506/2009|2009.455:-4.716295183e-07,H1N1_Human_KC782099_A/Rhode_Island/15/2009|2009.447:0.0008789506834):2.491686254e-07):1.961116701e-08,((H1N1_Human_CY066766_A/Pensacola/INS211/2009|2009.858:0.0004390899475,H1N1_Human_HM157255_A/Yaroslavl/IIV-196/2009|2009.923:0.0008803013688):4.086513628e-07,H1N1_Human_CY055557_A/Australia/10/2009|2009.548:-4.086513627e-07):2.145019243e-07):5.701943105e-09,((((H1N1_Human_KJ690405_A/Uganda/MUWRP-066/2009|2009.592:0.0008791470421,H1N1_Human_CY056131_A/District_of_Columbia/INS33/2009|2009.816:0.0004393594965):1.63957264e-07,H1N1_Human_GQ465661_A/Canada-AB/RV1531/2009|2009.321:-3.263091725e-07):1.15111683e-07,(H1N1_Human_KC780474_A/Florida/25/2009|2009.841:0.0004398146061,H1N1_Human_KC780491_A/Wisconsin/01/2010|2010.063:-3.644002687e-07):1.637588455e-07):2.536664699e-08,((H1N1_Human_CY121847_A/South_Carolina/10/2010|2010.500:0.0004391049954,H1N1_Human_KJ130193_A/New_Zealand/2047/2009|2009.479:0.0008802863209):4.049081686e-07,H1N1_Human_CY065571_A/England/385/2009|2009.414:-4.049081685e-07):2.159578685e-07):2.725679075e-09):2.205666529e-09):4.028809262e-09,(((((H1N2_Swine_CY086877_A/swine/Indiana/24-0218/2010|2010.140:-5.117268277e-06,H1N1_Human_CY057413_A/Wisconsin/629-D00832/2009|2009.704:0.001324508585):0.001550426497,H1N1_Human_CY065759_A/British_Columbia/GFA0401/2009|2009.285:0.001099006008):0.0002182742398,H1N1_Human_CY056163_A/Pensacola/INS38/2009|2009.841:-1.492251378e-06):6.069794452e-07,H1N1_Human_GQ351287_A/Italy/85/2009|2009.449:-6.069794452e-07):2.726253462e-07,H1N1_Human_GQ232082_A/Guangdong/02/2009|2009.400:-2.726253462e-07):7.959685516e-08):4.681021157e-09,((((H1N1_Human_GQ225362_A/Fujian/1/2009|2009.386:-7.788513011e-07,H1N1_Human_KC780414_A/Florida/01/2010|2010.014:0.001321057841):3.20785871e-07,H1N1_Human_GQ288369_A/Fuzhou/01/2009|2009.403:-3.20785871e-07):4.018798828e-08,H1N1_Human_KC780552_A/West_Virginia/12/2009|2009.808:0.0004395483245):8.349335604e-08,H1N1_Human_CY043162_A/New_York/3418/2009|2009.359:0.0004389703107):3.245903168e-08):2.424881639e-08):2.141355561e-08,((((H1N1_Human_GU108483_A/Zhejiang-Yiwu/11/2009|2009.679:-4.225649744e-06,H1N1_Human_CY095760_A/Zhejiang/3/2009|2009.518:0.001323613406):0.0004414501993,H1N1_Human_CY069097_A/Guam/NHRC0026/2009|2009.551:-7.0084112e-07):0.0004411830728,H1N1_Human_CY052273_A/Texas/42102708/2009|2009.438:0.0004391568372):3.556028412e-07,H1N1_Human_CY065723_A/England/434/2009|2009.427:-4.150865469e-07):1.886969325e-07):1.312673631e-07,H3N2_Swine_KX571192_A/swine/Quebec/1557833/2013|2013.014:-3.424339933e-07):1.082162772e-07,H1N1_Human_CY047784_A/Argentina/7785/2009|2009.452:0.0004393848579):3.969789626e-07,H1N1_Human_KC781165_A/Alabama/03/2010|2010.162:0.000439126955):9.414453392e-07,H1N1_Human_KJ690397_A/Uganda/MUWRP-093/2009|2009.726:0.0004380033428):2.384612517e-06,((((((((((H1N1_Human_KC781045_A/Massachusetts/31/2009|2009.704:0.001328683028,H1N1_Human_KC780521_A/Wisconsin/02/2010|2010.129:0.002207882822):5.582776551e-06,(H1N1_Human_KC780501_A/Utah/02/2010|2010.110:0.001785522193,H1N1_Human_KC781395_A/Nebraska/02/2010|2010.189:0.002207520556):0.0004426370474):0.0004441898322,((H1N1_Swine_KR859636_A/swine/Illinois/A00970252/2010|2010.208:0.0008805313231,H1N1_Human_HQ263280_A/Bethesda/NIH106-D14/2009|2009.844:0.001764705894):0.0004450326957,H1N1_Swine_JQ612488_A/swine/Hungary/7380/2010|2010.216:0.003095918157):2.432006641e-06):2.938730583e-06,(((((H1N1_Human_KC781453_A/Louisiana/01/2010|2010.090:0.0004413237741,H1N1_Human_KC780228_A/Colorado/02/2010|2010.011:0.0008804298147):4.666367228e-06,(H1N1_Human_CY063186_A/California/VRDL10/2010|2010.112:0.0004347269216,H1N1_Human_CY072333_A/Newark/INS318/2009|2009.953:4.824693385e-06):0.0008769519717):3.077241925e-06,H1N1_Human_CY063194_A/California/VRDL11/2010|2010.068:0.0008787580071):2.48812094e-06,H1N1_Human_KC781254_A/Georgia/06/2010|2010.096:0.0004375973943):0.0003852020728,H1N1_Human_CY067642_A/Oslo/INS219/2009|2009.819:0.000386284743):4.968601047e-05):4.703776194e-06,(((((H3N2_Swine_CY245992_A/swine/Alberta/SD0123/2015|2015.803:0.02283597958,H1N1_Human_KC780753_A/Illinois/15/2009|2009.847:0.001350893196):0.0004523022942,H1N1_Human_CY061585_A/Texas/JMS401/2010|2010.005:0.001775700136):0.0003269060047,H1N1_Human_KC780540_A/New_Jersey/01/2010|2010.000:0.001219732586):6.894987214e-05,(H3N1_Swine_KC222513_A/swine/Wuerusreuth/IDT10990/2009|2009.877:0.0004375585654,H1N1_Human_KC780772_A/Arkansas/09/2009|2009.866:0.0004413065209):0.0004260071282):1.72438604e-05,(((H1N1_Human_CY071070_A/Tallinn/INS372/2009|2009.975:0.0004380203306,H1N1_Human_CY071294_A/Athens/INS414/2010|2010.096:0.00132139491):1.703015824e-05,H1N1_Swine_KJ847629_A/swine/Italy/6352-11/2013|2013.038:0.006671589772):0.000330849028,H1N1_Swine_KM519955_A/swine/UP-India/IVRI01/2009|2009.340:0.002108969514):0.0001007890347):9.524887755e-06):9.1029854e-06,H1N1_Human_KC781354_A/Iowa/04/2010|2010.167:0.002651534572):0.0002131025598,(H1N1_Human_CY049928_A/Craven/WR1001/2009|2009.400:0.0004645649508,H1N1_Human_KC782024_A/Vermont/01/2010|2010.093:0.001295890778):0.0002281694252):0.000115853174,((((((((((H1N1_Human_CY176713_A/Minneapolis/INS3_675/2012|2012.156:0.00443062148,H1N1_Human_KJ943215_A/Santiago/p21d3/2011|2011.586:0.0004296494213):0.00223374252,H1N1_Human_KU322178_A/Parma/7/2011|2011.500:0.0004267035064):1.003975939e-05,H1N1_Human_CY160647_A/Peru/PER045/2011|2011.915:0.00220349146):4.163432293e-06,H1N1_Human_KU322148_A/Parma/644/2010|2010.500:-1.253793703e-05):0.0004506597008,H1N1_Human_KJ856010_A/Sri_Lanka/1082/2011|2011.038:-9.674616789e-06):1.132947775e-05,H1N1_Human_KJ856197_A/Sri_Lanka/2290/2011|2011.090:0.001755475482):0.000913556966,((H1N1_Human_KJ856157_A/Sri_Lanka/21406/2010|2010.696:0.0004389813281,H1N1_Human_KC882289_A/California/20/2011|2011.140:0.001326023552):0.0004142557711,H1N1_Human_KJ856119_A/Sri_Lanka/20894/2010|2010.918:0.003124738076):0.002215990356):0.002066135551,((H1N1_Swine_JX987187_A/swine/Nanjing/50/2011|2011.151:3.286759744e-05,H1N1_Human_HM773207_A/Jiangsu/2/2009|2009.866:0.0008460570631):0.000398603969,H3N2_Swine_KM507508_A/swine/Brazil/365-11-7/2011|2011.8
[truncated: 535,628 more chars]
