# Supplementary material for: A brief history of bird flu
Source: Philos Trans R Soc Lond B Biol Sci. 2019 May 6;374(1775):20180257. doi: 10.1098/rstb.2018.0257 (PMC6553608; doi:10.1098/rstb.2018.0257)
Supplement: Data for segments 1,2,3,5,7,8 - 10279 taxa [file rstb20180257supp2.zip › internals_subsample/hxnx_all_seg1_10279_bat_og_infoTbl.txt]

beastNames	accn	host	subtype	Htype	Ntype	country	region	continent	decDate	avHost5
H3N2_Swine_MF920131_A/swine/Minnesota/MT_13_01_S55/2013|2013.137	MF920131	Swine	H3N2	H3	N2	USA	NorthernAmerica	America	2013.137	Swine
H1N1_Human_MH126165_A/South_Dakota/04/2018|2018.060	MH126165	Human	H1N1	H1	N1	USA	NorthernAmerica	America	2018.06	Human
H9N2_Avian_CY038455_A/chicken/Pakistan/UDL-01/2008|2008.022	CY038455	Avian	H9N2	H9	N2	Pakistan	SouthernAsia	Asia	2008.022	Dom-gal
H3N2_Human_CY000664_A/New_York/169/2000|2000.005	CY000664	Human	H3N2	H3	N2	USA	NorthernAmerica	America	2000.005	Human
H5N1_Avian_CY179418_A/mallard/Wisconsin/568/1982|1982.500	CY179418	Avian	H5N1	H5	N1	USA	NorthernAmerica	America	1982.5	Wild-ans-short
H11N9_Avian_KF260759_A/northern_pintail/Hong_Kong/MPJ851/2009|2009.500	KF260759	Avian	H11N9	H11	N9	Hong Kong	EasternAsia	Asia	2009.5	Wild-ans-long
H3N2_Human_CY007754_A/Canterbury/68/2002|2002.507	CY007754	Human	H3N2	H3	N2	New Zealand	AustraliaNewZealandOceania	Oceania	2002.507	Human
H6N1_Avian_JF965030_A/duck/Eastern_China/34/2005|2005.285	JF965030	Avian	H6N1	H6	N1	China	EasternAsia	Asia	2005.285	Dom-ans
H9N2_Human_MF440743_A/Beijing/1/2017|2017.321	MF440743	Human	H9N2	H9	N2	China	EasternAsia	Asia	2017.321	Human
H5N1_Avian_HM172417_A/chicken/Jiangsu/18/2008|2008.500	HM172417	Avian	H5N1	H5	N1	China	EasternAsia	Asia	2008.5	Dom-gal
H1N2_Avian_KU881677_A/Anseriformes/Anhui/S61/2014|2014.973	KU881677	Avian	H1N2	H1	N2	China	EasternAsia	Asia	2014.973	Wild-ans-short
H11N2_Avian_CY138144_A/lesser_black-backed_gull/Iceland/145/2010|2010.389	CY138144	Avian	H11N2	H11	N2	Iceland	NorthernEurope	Europe	2010.389	Wild-other
H2N1_Avian_CY117484_A/laughing_gull/Delaware_Bay/10/1990|1990.293	CY117484	Avian	H2N1	H2	N1	USA	NorthernAmerica	America	1990.293	Wild-other
H1N1_Human_CY225611_A/Minnesota/14/2017|2017.153	CY225611	Human	H1N1	H1	N1	USA	NorthernAmerica	America	2017.153	Human
H3N2_Swine_JX155357_A/swine/Indiana/A01049091/2010|2010.879	JX155357	Swine	H3N2	H3	N2	USA	NorthernAmerica	America	2010.879	Swine
H10N4_Avian_CY142257_A/northern_pintail/Interior_Alaska/9BM7694R0/2009|2009.500	CY142257	Avian	H10N4	H10	N4	USA	NorthernAmerica	America	2009.5	Wild-ans-long
H11N1_Avian_CY055172_A/aquatic_bird/India/NIV-17095/2007|2007.975	CY055172	Avian	H11N1	H11	N1	India	SouthernAsia	Asia	2007.975	Wild-ans-short
H10N6_Avian_CY133568_A/long-tailed_duck/Wisconsin/10OS3919/2010|2010.874	CY133568	Avian	H10N6	H10	N6	USA	NorthernAmerica	America	2010.874	Wild-ans-short
H5N1_Avian_AB450503_A/chicken/Kohn_Kaen/NIAH330/2004|2004.500	AB450503	Avian	H5N1	H5	N1	Thailand	SouthEasternAsia	Asia	2004.5	Dom-gal
H1N1_Human_KX410536_A/Virginia/44/2016|2016.205	KX410536	Human	H1N1	H1	N1	USA	NorthernAmerica	America	2016.205	Human
H3N2_Human_CY261054_A/Massachusetts/19/2017|2017.871	CY261054	Human	H3N2	H3	N2	USA	NorthernAmerica	America	2017.871	Human
H4N6_Avian_KU160832_A/duck/Anhui/S2193/2012|2012.340	KU160832	Avian	H4N6	H4	N6	China	EasternAsia	Asia	2012.34	Dom-ans
H1N1_Swine_CY157662_A/swine/North_Carolina/SG1170/2003|2003.093	CY157662	Swine	H1N1	H1	N1	USA	NorthernAmerica	America	2003.093	Swine
H3N2_Avian_JN706697_A/turkey/Ontario/FAV-10/2011|2011.551	JN706697	Avian	H3N2	H3	N2	Canada	NorthernAmerica	America	2011.551	Dom-gal
H10N7_Avian_KX977792_A/mallard_duck/Netherlands/32/2013|2013.592	KX977792	Avian	H10N7	H10	N7	Netherlands	WesternEurope	Europe	2013.592	Wild-ans-short
H1N1_Human_KF560157_A/Helsinki/894/2012|2012.162	KF560157	Human	H1N1	H1	N1	Finland	NorthernEurope	Europe	2012.162	Human
H3N2_Human_KC892835_A/Michigan/03/2012|2012.175	KC892835	Human	H3N2	H3	N2	USA	NorthernAmerica	America	2012.175	Human
H3N2_Human_CY000248_A/New_York/121/2002|2002.153	CY000248	Human	H3N2	H3	N2	USA	NorthernAmerica	America	2002.153	Human
H1N1_Human_HM189349_A/Lipetsk/CRIE-BVV/2009|2009.858	HM189349	Human	H1N1	H1	N1	Russia	EasternEurope	Europe	2009.858	Human
H9N2_Avian_KC768061_A/duck/Shanghai/C163/2009|2009.841	KC768061	Avian	H9N2	H9	N2	China	EasternAsia	Asia	2009.841	Dom-ans
H7N7_Avian_KT777877_A/ostrich/South_Africa/KRB/2013|2013.247	KT777877	Avian	H7N7	H7	N7	South Africa	SouthernAfrica	Africa	2013.247	Wild-other
H1N1_Human_JN596865_A/Orenburg/01/2009|2009.595	JN596865	Human	H1N1	H1	N1	Russia	EasternEurope	Europe	2009.595	Human
H3N2_Human_CY006059_A/Hong_Kong/1/1982|1982.500	CY006059	Human	H3N2	H3	N2	Hong Kong	EasternAsia	Asia	1982.5	Human
H9N2_Human_KX595335_A/Hunan/44557/2015|2015.912	KX595335	Human	H9N2	H9	N2	China	EasternAsia	Asia	2015.912	Human
H9N2_Avian_KU143582_A/chicken/Wenzhou/YHQL04/2014|2014.953	KU143582	Avian	H9N2	H9	N2	China	EasternAsia	Asia	2014.953	Dom-gal
H11N2_Avian_CY041425_A/mallard/Netherlands/26/2005|2005.500	CY041425	Avian	H11N2	H11	N2	Netherlands	WesternEurope	Europe	2005.5	Wild-ans-short
H1N2_Swine_DQ280205_A/swine/Ontario/55383/04|2004.500	DQ280205	Swine	H1N2	H1	N2	Canada	NorthernAmerica	America	2004.5	Swine
H6N6_Avian_KY415902_A/duck/Ganzhou/GZ148/2016|2016.071	KY415902	Avian	H6N6	H6	N6	China	EasternAsia	Asia	2016.071	Dom-ans
H1N8_Avian_CY146124_A/ruddy_turnstone/New_Jersey/AI09-710/2009|2009.386	CY146124	Avian	H1N8	H1	N8	USA	NorthernAmerica	America	2009.386	Wild-other
H3N2_Human_CY114100_A/Paris/287/1993|1993.500	CY114100	Human	H3N2	H3	N2	France	WesternEurope	Europe	1993.5	Human
H3N2_Human_CY118633_A/Malaysia/17998/2001|2001.079	CY118633	Human	H3N2	H3	N2	Malaysia	SouthEasternAsia	Asia	2001.079	Human
H1N1_Human_CY027002_A/North_Carolina/UR06-0364/2007|2007.134	CY027002	Human	H1N1	H1	N1	USA	NorthernAmerica	America	2007.134	Human
H7N3_Avian_KY013807_A/blue-winged_teal/Louisiana/UGAI15-2510/2015|2015.255	KY013807	Avian	H7N3	H7	N3	USA	NorthernAmerica	America	2015.255	Wild-ans-long
H1N1_Swine_CY022340_A/swine/Iowa/17672/1988|1988.500	CY022340	Swine	H1N1	H1	N1	USA	NorthernAmerica	America	1988.5	Swine
H3N2_Human_CY114508_A/Netherlands/009/2010|2010.301	CY114508	Human	H3N2	H3	N2	Netherlands	WesternEurope	Europe	2010.301	Human
H10N6_Avian_CY204665_A/surf_scoter/Maryland/14OS1407/2014|2014.896	CY204665	Avian	H10N6	H10	N6	USA	NorthernAmerica	America	2014.896	Wild-ans-short
H11N9_Avian_CY025204_A/sharp-tailed_sandpiper/Australia/6/2004|2004.500	CY025204	Avian	H11N9	H11	N9	Australia	AustraliaNewZealandOceania	Oceania	2004.5	Wild-other
H1N1_Swine_KR699865_A/swine/England/080012/2011|2011.529	KR699865	Swine	H1N1	H1	N1	United Kingdom	NorthernEurope	Europe	2011.529	Swine
H7N9_Avian_MF988735_A/duck/Anhui/S702/2013|2013.255	MF988735	Avian	H7N9	H7	N9	China	EasternAsia	Asia	2013.255	Dom-ans
H1N1_Human_MH083346_A/Arizona/74/2017|2017.964	MH083346	Human	H1N1	H1	N1	USA	NorthernAmerica	America	2017.964	Human
H7N3_Avian_CY180659_A/mallard/Wisconsin/438/1979|1979.500	CY180659	Avian	H7N3	H7	N3	USA	NorthernAmerica	America	1979.5	Wild-ans-short
H7N9_Human_KF277196_A/Nanchang/1/2013|2013.310	KF277196	Human	H7N9	H7	N9	China	EasternAsia	Asia	2013.31	Human
H3N2_Avian_CY186918_A/blue-winged_teal/Ohio/12OS2154/2012|2012.704	CY186918	Avian	H3N2	H3	N2	USA	NorthernAmerica	America	2012.704	Wild-ans-long
H5N8_Avian_KY576115_A/common_teal/Korea/W555/2017|2017.008	KY576115	Avian	H5N8	H5	N8	South Korea	EasternAsia	Asia	2017.008	Wild-ans-long
H11N9_Avian_CY094116_A/mallard/California/6517/2008|2008.844	CY094116	Avian	H11N9	H11	N9	USA	NorthernAmerica	America	2008.844	Wild-ans-short
H1N2_Avian_CY136839_A/ruddy_turnstone/Delaware_Bay/181/1994|1994.386	CY136839	Avian	H1N2	H1	N2	USA	NorthernAmerica	America	1994.386	Wild-other
H9N2_Avian_KX978047_A/gadwall_duck/Netherlands/2/2006|2006.071	KX978047	Avian	H9N2	H9	N2	Netherlands	WesternEurope	Europe	2006.071	Wild-ans-short
H1N1_Human_MH245968_A/Hawaii/17/2018|2018.104	MH245968	Human	H1N1	H1	N1	USA	NorthernAmerica	America	2018.104	Human
H1N1_Human_CY176649_A/Westmead/INS3_664/2011|2011.551	CY176649	Human	H1N1	H1	N1	Australia	AustraliaNewZealandOceania	Oceania	2011.551	Human
H1N1_Swine_CY159806_A/swine/Oklahoma/SG1249/2006|2006.430	CY159806	Swine	H1N1	H1	N1	USA	NorthernAmerica	America	2006.43	Swine
H12N2_Avian_CY166233_A/American_green-winged_teal/Wisconsin/11OS3580/2011|2011.827	CY166233	Avian	H12N2	H12	N2	USA	NorthernAmerica	America	2011.827	Wild-ans-long
H1N1_Human_KC780501_A/Utah/02/2010|2010.110	KC780501	Human	H1N1	H1	N1	USA	NorthernAmerica	America	2010.11	Human
H3N2_Human_CY171294_A/Chicago/YGA_04066/2012|2012.964	CY171294	Human	H3N2	H3	N2	USA	NorthernAmerica	America	2012.964	Human
H4N6_Avian_CY102632_A/mallard/Alberta/235/1999|1999.608	CY102632	Avian	H4N6	H4	N6	Canada	NorthernAmerica	America	1999.608	Wild-ans-short
H8N4_Avian_MF613758_A/mallard/Alberta/203/2015|2015.608	MF613758	Avian	H8N4	H8	N4	Canada	NorthernAmerica	America	2015.608	Wild-ans-short
H1N1_Human_LK054729_A/Paris/650/2004|2004.500	LK054729	Human	H1N1	H1	N1	France	WesternEurope	Europe	2004.5	Human
H6N2_Avian_CY041401_A/mallard/Netherlands/71/2006|2006.500	CY041401	Avian	H6N2	H6	N2	Netherlands	WesternEurope	Europe	2006.5	Wild-ans-short
H2N2_Human_CY034075_A/Singapore/1-MA12B/1957|1957.500	CY034075	Human	H2N2	H2	N2	Singapore	SouthEasternAsia	Asia	1957.5	Human
H3N2_Human_MH358699_A/Louisiana/16/2018|2018.123	MH358699	Human	H3N2	H3	N2	USA	NorthernAmerica	America	2018.123	Human
H6N1_Avian_CY132988_A/gadwall/Illinois/10OS3342/2010|2010.827	CY132988	Avian	H6N1	H6	N1	USA	NorthernAmerica	America	2010.827	Wild-ans-short
H1N1_Swine_AB911590_A/swine/Ibaraki/46/2010|2010.704	AB911590	Swine	H1N1	H1	N1	Japan	EasternAsia	Asia	2010.704	Swine
H3N2_Avian_KY284381_A/blue-winged_teal/Missouri/15OS4769/2015|2015.696	KY284381	Avian	H3N2	H3	N2	USA	NorthernAmerica	America	2015.696	Wild-ans-long
H9N2_Avian_GQ140270_A/turkey/Israel/689/2008|2008.285	GQ140270	Avian	H9N2	H9	N2	Israel	WesternAsia	Asia	2008.285	Dom-gal
H5N1_Avian_KC261450_A/chicken/Eastern_China/ZG56/2011|2011.953	KC261450	Avian	H5N1	H5	N1	China	EasternAsia	Asia	2011.953	Dom-gal
H3N2_Human_MH307204_A/Oregon/14/2018|2018.088	MH307204	Human	H3N2	H3	N2	USA	NorthernAmerica	America	2018.088	Human
H1N1_Human_KU589359_A/West_Virginia/25/2015|2015.901	KU589359	Human	H1N1	H1	N1	USA	NorthernAmerica	America	2015.901	Human
H3N2_Swine_KX772323_A/swine/Iowa/A01941921/2015|2015.995	KX772323	Swine	H3N2	H3	N2	USA	NorthernAmerica	America	2015.995	Swine
H6N2_Avian_KJ200852_A/duck/Hubei/S1114/2009|2009.173	KJ200852	Avian	H6N2	H6	N2	China	EasternAsia	Asia	2009.173	Dom-ans
H3N2_Canine_KX570975_A/canine/North_Carolina/109904/2015|2015.573	KX570975	Canine	H3N2	H3	N2	USA	NorthernAmerica	America	2015.573	Canine
H7N6_Avian_CY061617_A/duck/Victoria/512/2007|2007.500	CY061617	Avian	H7N6	H7	N6	Australia	AustraliaNewZealandOceania	Oceania	2007.5	Dom-ans
H3N2_Human_CY007138_A/Canterbury/423/2003|2003.532	CY007138	Human	H3N2	H3	N2	New Zealand	AustraliaNewZealandOceania	Oceania	2003.532	Human
H3N2_Human_MH126460_A/Arkansas/02/2018|2018.058	MH126460	Human	H3N2	H3	N2	USA	NorthernAmerica	America	2018.058	Human
H9N4_Avian_MG280217_A/blue-winged_teal/Ohio/16OS1068/2016|2016.690	MG280217	Avian	H9N4	H9	N4	USA	NorthernAmerica	America	2016.69	Wild-ans-long
H1N1_Human_CY250120_A/Florida/66/2017|2017.729	CY250120	Human	H1N1	H1	N1	USA	NorthernAmerica	America	2017.729	Human
H5N2_Avian_KP000020_A/chicken/Shijiazhuang/1209/2013|2013.937	KP000020	Avian	H5N2	H5	N2	China	EasternAsia	Asia	2013.937	Dom-gal
H7N6_Avian_CY076396_A/northern_shoveler/California/27985/2007|2007.063	CY076396	Avian	H7N6	H7	N6	USA	NorthernAmerica	America	2007.063	Wild-ans-short
H1N1_Human_CY223434_A/Mississippi/05/2017|2017.121	CY223434	Human	H1N1	H1	N1	USA	NorthernAmerica	America	2017.121	Human
H3N2_Swine_JQ350549_A/swine/Indiana/A00968322/2010|2010.795	JQ350549	Swine	H3N2	H3	N2	USA	NorthernAmerica	America	2010.795	Swine
H6N2_Avian_HM145713_A/duck/Fujian/8719/2005|2005.500	HM145713	Avian	H6N2	H6	N2	China	EasternAsia	Asia	2005.5	Dom-ans
H7N9_Avian_MF630498_A/duck/Shanghai/SD015/2015|2015.044	MF630498	Avian	H7N9	H7	N9	China	EasternAsia	Asia	2015.044	Dom-ans
H6N2_Avian_HM145700_A/mallard/Jiangxi/12147/2005|2005.500	HM145700	Avian	H6N2	H6	N2	China	EasternAsia	Asia	2005.5	Wild-ans-short
H3N2_Avian_KT022242_A/chicken/Guangxi/015C10/2009|2009.285	KT022242	Avian	H3N2	H3	N2	China	EasternAsia	Asia	2009.285	Dom-gal
H4N9_Avian_CY097661_A/mallard/Ohio/2031/2009|2009.586	CY097661	Avian	H4N9	H4	N9	USA	NorthernAmerica	America	2009.586	Wild-ans-short
H4N1_Avian_CY004967_A/mallard_duck/Alberta/291/1977|1977.655	CY004967	Avian	H4N1	H4	N1	Canada	NorthernAmerica	America	1977.655	Wild-ans-short
H9N2_Avian_EU086233_A/chicken/Guangxi/37/2005|2005.500	EU086233	Avian	H9N2	H9	N2	China	EasternAsia	Asia	2005.5	Dom-gal
H4N6_Avian_KJ568126_A/blue-winged_teal/Iowa/13OS2359/2013|2013.721	KJ568126	Avian	H4N6	H4	N6	USA	NorthernAmerica	America	2013.721	Wild-ans-long
H3N3_Avian_KY644242_A/blue-winged_teal/Guatemala/CIP049H104-93/2011|2011.915	KY644242	Avian	H3N3	H3	N3	Guatemala	CentralAmerica	America	2011.915	Wild-ans-long
H1N1_Human_CY066710_A/Vienna/INS291/2009|2009.882	CY066710	Human	H1N1	H1	N1	Austria	WesternEurope	Europe	2009.882	Human
H1N1_Avian_KF424055_A/mallard/Minnesota/Sg-00627/2008|2008.573	KF424055	Avian	H1N1	H1	N1	USA	NorthernAmerica	America	2008.573	Wild-ans-short
H7N4_Avian_CY022708_A/chicken/New_South_Wales/327/1997|1997.904	CY022708	Avian	H7N4	H7	N4	Australia	AustraliaNewZealandOceania	Oceania	1997.904	Dom-gal
H8N4_Avian_CY096693_A/blue-winged_teal/Guatemala/CIP049-07/2010|2010.082	CY096693	Avian	H8N4	H8	N4	Guatemala	CentralAmerica	America	2010.082	Wild-ans-long
H5N1_Avian_GQ386146_A/grebe/Tyva/3/2009|2009.471	GQ386146	Avian	H5N1	H5	N1	Russia	EasternEurope	Europe	2009.471	Wild-other
H1N1_Human_KT836922_A/Iowa/27/2014|2014.937	KT836922	Human	H1N1	H1	N1	USA	NorthernAmerica	America	2014.937	Human
H1N1_Human_KX004062_A/Delaware/45/2015|2015.929	KX004062	Human	H1N1	H1	N1	USA	NorthernAmerica	America	2015.929	Human
H1N1_Human_KU592792_A/Alaska/38/2014|2014.671	KU592792	Human	H1N1	H1	N1	USA	NorthernAmerica	America	2014.671	Human
H5N1_Avian_EF205209_A/chicken/Tula/4/05|2005.500	EF205209	Avian	H5N1	H5	N1	Russia	EasternEurope	Europe	2005.5	Dom-gal
H3N2_Swine_KT356666_A/swine/California/A01459014/2015|2015.208	KT356666	Swine	H3N2	H3	N2	USA	NorthernAmerica	America	2015.208	Swine
H5N2_Avian_GQ923436_A/duck/Pennsylvania/446080-7/2006|2006.500	GQ923436	Avian	H5N2	H5	N2	USA	NorthernAmerica	America	2006.5	Dom-ans
H7N9_Human_KY286416_A/Minhang/S01/2013|2013.156	KY286416	Human	H7N9	H7	N9	China	EasternAsia	Asia	2013.156	Human
H3N2_Human_KJ942695_A/Indiana/21/2012|2012.500	KJ942695	Human	H3N2	H3	N2	USA	NorthernAmerica	America	2012.5	Human
H1N1_Human_CY261810_A/Maryland/88/2017|2017.836	CY261810	Human	H1N1	H1	N1	USA	NorthernAmerica	America	2017.836	Human
H2N3_Avian_CY117242_A/mallard/Ontario/56/1976|1976.500	CY117242	Avian	H2N3	H2	N3	Canada	NorthernAmerica	America	1976.5	Wild-ans-short
H1N1_Human_MH126013_A/Minnesota/06/2018|2018.025	MH126013	Human	H1N1	H1	N1	USA	NorthernAmerica	America	2018.025	Human
H2N5_Avian_CY003878_A/mallard/Alberta/884/1984|1984.633	CY003878	Avian	H2N5	H2	N5	Canada	NorthernAmerica	America	1984.633	Wild-ans-short
H1N1_Human_KT836917_A/South_Dakota/16/2015|2015.197	KT836917	Human	H1N1	H1	N1	USA	NorthernAmerica	America	2015.197	Human
H9N2_Avian_CY184180_A/mallard/Sweden/99668/2009|2009.710	CY184180	Avian	H9N2	H9	N2	Sweden	NorthernEurope	Europe	2009.71	Wild-ans-short
H3N2_Swine_HQ734213_A/swine/Pennsylvania/62170-2/2010|2010.814	HQ734213	Swine	H3N2	H3	N2	USA	NorthernAmerica	America	2010.814	Swine
H1N1_Human_CY026858_A/Ohio/UR06-0341/2007|2007.134	CY026858	Human	H1N1	H1	N1	USA	NorthernAmerica	America	2007.134	Human
H6N2_Avian_KJ200668_A/chicken/Guangdong/S1453/2010|2010.173	KJ200668	Avian	H6N2	H6	N2	China	EasternAsia	Asia	2010.173	Dom-gal
H11N9_Avian_CY021476_A/mallard/Maryland/1124/2005|2005.500	CY021476	Avian	H11N9	H11	N9	USA	NorthernAmerica	America	2005.5	Wild-ans-short
H11N9_Avian_KX351622_A/mallard/California/57889/2015|2015.537	KX351622	Avian	H11N9	H11	N9	USA	NorthernAmerica	America	2015.537	Wild-ans-short
H4N6_Avian_CY157365_A/mallard/California/3166/2012|2012.595	CY157365	Avian	H4N6	H4	N6	USA	NorthernAmerica	America	2012.595	Wild-ans-short
H1N1_Human_CY002535_A/New_York/220/2002|2002.984	CY002535	Human	H1N1	H1	N1	USA	NorthernAmerica	America	2002.984	Human
H3N3_Avian_CY045278_A/mallard/Quebec/16485/2005|2005.630	CY045278	Avian	H3N3	H3	N3	Canada	NorthernAmerica	America	2005.63	Wild-ans-short
H4N6_Avian_CY132140_A/mallard/Ohio/10OS1319/2010|2010.584	CY132140	Avian	H4N6	H4	N6	USA	NorthernAmerica	America	2010.584	Wild-ans-short
H3N2_Avian_CY178397_A/mallard/Wisconsin/260/1980|1980.500	CY178397	Avian	H3N2	H3	N2	USA	NorthernAmerica	America	1980.5	Wild-ans-short
H1N2_Swine_CY130572_A/swine/Ohio/09SW1489E/2009|2009.507	CY130572	Swine	H1N2	H1	N2	USA	NorthernAmerica	America	2009.507	Swine
H10N3_Avian_MG279874_A/common_goldeneye/Wisconsin/16OS4147/2016|2016.921	MG279874	Avian	H10N3	H10	N3	USA	NorthernAmerica	America	2016.921	Wild-ans-short
H2N3_Avian_CY117266_A/mallard/Alberta/309/1979|1979.603	CY117266	Avian	H2N3	H2	N3	Canada	NorthernAmerica	America	1979.603	Wild-ans-short
H1N1_Human_CY081066_A/Ontario/3620/2010|2010.896	CY081066	Human	H1N1	H1	N1	Canada	NorthernAmerica	America	2010.896	Human
H1N1_Swine_CY023001_A/swine/Wisconsin/629/1980|1980.500	CY023001	Swine	H1N1	H1	N1	USA	NorthernAmerica	America	1980.5	Swine
H1N1_Human_CY083037_A/Dakar/WRAIR0020T/2010|2010.126	CY083037	Human	H1N1	H1	N1	Senegal	WesternAfrica	Africa	2010.126	Human
H1N1_Human_CY028146_A/Kansas/UR06-0191/2007|2007.096	CY028146	Human	H1N1	H1	N1	USA	NorthernAmerica	America	2007.096	Human
H1N1_Swine_CY084838_A/swine/Hong_Kong/80/1978|1978.014	CY084838	Swine	H1N1	H1	N1	Hong Kong	EasternAsia	Asia	1978.014	Swine
H6N1_Avian_CY093630_A/mallard/California/8399/2008|2008.805	CY093630	Avian	H6N1	H6	N1	USA	NorthernAmerica	America	2008.805	Wild-ans-short
H9N2_Avian_KX470439_A/turkey/Poland/08/2014|2014.290	KX470439	Avian	H9N2	H9	N2	Poland	EasternEurope	Europe	2014.29	Dom-gal
H1N1_Swine_FJ789830_A/swine/Shanghai/3/2005|2005.534	FJ789830	Swine	H1N1	H1	N1	China	EasternAsia	Asia	2005.534	Swine
H7N3_Avian_KF042073_A/duck/Zhejiang/DK10/2013|2013.200	KF042073	Avian	H7N3	H7	N3	China	EasternAsia	Asia	2013.2	Dom-ans
H10N4_Avian_CY190306_A/mallard/Maryland/06OS194/2006|2006.055	CY190306	Avian	H10N4	H10	N4	USA	NorthernAmerica	America	2006.055	Wild-ans-short
H4N2_Avian_KC282876_A/duck/Jiangsu/1-15/2011|2011.030	KC282876	Avian	H4N2	H4	N2	China	EasternAsia	Asia	2011.03	Dom-ans
H1N1_Swine_KR700581_A/swine/Poland/16315/2011|2011.816	KR700581	Swine	H1N1	H1	N1	Poland	EasternEurope	Europe	2011.816	Swine
H3N2_Human_CY114428_A/Netherlands/063/2011|2011.011	CY114428	Human	H3N2	H3	N2	Netherlands	WesternEurope	Europe	2011.011	Human
H3N2_Human_CY113404_A/Stockholm/12/1988|1988.500	CY113404	Human	H3N2	H3	N2	Sweden	NorthernEurope	Europe	1988.5	Human
H3N8_Avian_CY133479_A/gadwall/Iowa/10OS2753/2010|2010.792	CY133479	Avian	H3N8	H3	N8	USA	NorthernAmerica	America	2010.792	Wild-ans-short
H3N1_Avian_KT338417_A/American_green-winged_teal/Alaska/478/2014|2014.751	KT338417	Avian	H3N1	H3	N1	USA	NorthernAmerica	America	2014.751	Wild-ans-long
H1N3_Avian_KY971055_A/chicken/Zhejiang/7418/2015|2015.504	KY971055	Avian	H1N3	H1	N3	China	EasternAsia	Asia	2015.504	Dom-gal
H3N8_Avian_KY644272_A/blue-winged_teal/Guatemala/CIP049H109-38/2012|2012.874	KY644272	Avian	H3N8	H3	N8	Guatemala	CentralAmerica	America	2012.874	Wild-ans-long
H3N2_Human_CY112435_A/Hong_Kong/1/1989|1989.500	CY112435	Human	H3N2	H3	N2	Hong Kong	EasternAsia	Asia	1989.5	Human
H5N2_Avian_FJ610141_A/Chicken/Virginia/40018/84|1984.500	FJ610141	Avian	H5N2	H5	N2	USA	NorthernAmerica	America	1984.5	Dom-gal
H5N1_Avian_CY036234_A/great_egret/Hong_Kong/807/2008|2008.500	CY036234	Avian	H5N1	H5	N1	Hong Kong	EasternAsia	Asia	2008.5	Wild-other
H1N1_Swine_KX670647_A/swine/Pennsylvania/A01554941/2015|2015.362	KX670647	Swine	H1N1	H1	N1	USA	NorthernAmerica	America	2015.362	Swine
H6N6_Avian_KJ200716_A/chicken/Hunan/S4495/2010|2010.940	KJ200716	Avian	H6N6	H6	N6	China	EasternAsia	Asia	2010.94	Dom-gal
H1N2_Swine_CY243192_A/swine/Ohio/16TOSU8287/2016|2016.496	CY243192	Swine	H1N2	H1	N2	USA	NorthernAmerica	America	2016.496	Swine
H3N2_Swine_MF373244_A/swine/Michigan/A01672424/2017|2017.052	MF373244	Swine	H3N2	H3	N2	USA	NorthernAmerica	America	2017.052	Swine
H7N9_Avian_KX215970_A/chicken/Huaian/003/2015|2015.096	KX215970	Avian	H7N9	H7	N9	China	EasternAsia	Asia	2015.096	Dom-gal
H1N1_Swine_MF973374_A/swine/North_Carolina/A02214775/2017|2017.296	MF973374	Swine	H1N1	H1	N1	USA	NorthernAmerica	America	2017.296	Swine
H7N1_Avian_KF298398_A/mallard/Minnesota/AI09-1714/2009|2009.564	KF298398	Avian	H7N1	H7	N1	USA	NorthernAmerica	America	2009.564	Wild-ans-short
H7N4_Avian_CY178862_A/mallard/Wisconsin/1111/1982|1982.500	CY178862	Avian	H7N4	H7	N4	USA	NorthernAmerica	America	1982.5	Wild-ans-short
H5N2_Avian_KJ162777_A/duck/Taiwan/4379/2013|2013.025	KJ162777	Avian	H5N2	H5	N2	Taiwan	EasternAsia	Asia	2013.025	Dom-ans
H3N2_Human_CY121575_A/BRISBANE/9/2006|2006.500	CY121575	Human	H3N2	H3	N2	Australia	AustraliaNewZealandOceania	Oceania	2006.5	Human
H5N6_Avian_LC379582_A/jungle_crow/Hyogo/2803A002/2018|2018.162	LC379582	Avian	H5N6	H5	N6	Japan	EasternAsia	Asia	2018.162	Wild-other
H1N1_Human_MH360108_A/North_Carolina/22/2018|2018.145	MH360108	Human	H1N1	H1	N1	USA	NorthernAmerica	America	2018.145	Human
H1N1_Human_DQ415285_A/Taiwan/4845/1999|1999.500	DQ415285	Human	H1N1	H1	N1	Taiwan	EasternAsia	Asia	1999.5	Human
H10N7_Avian_CY129373_A/mallard/New_Brunswick/04394/2007|2007.674	CY129373	Avian	H10N7	H10	N7	Canada	NorthernAmerica	America	2007.674	Wild-ans-short
H2N2_Avian_EU735817_A/chicken/PA/298101-4/2004|2004.500	EU735817	Avian	H2N2	H2	N2	USA	NorthernAmerica	America	2004.5	Dom-gal
H11N2_Avian_CY133012_A/gadwall/Illinois/10OS3384/2010|2010.827	CY133012	Avian	H11N2	H11	N2	USA	NorthernAmerica	America	2010.827	Wild-ans-short
H7N9_Avian_MF630338_A/chicken/Xinjiang/SD033/2014|2014.921	MF630338	Avian	H7N9	H7	N9	China	EasternAsia	Asia	2014.921	Dom-gal
H1N2_Avian_CY076148_A/rock_dove/Oregon/20547-003/2007|2007.844	CY076148	Avian	H1N2	H1	N2	USA	NorthernAmerica	America	2007.844	Wild-other
H6N2_Avian_CY178846_A/pintail/Wisconsin/381/1983|1983.500	CY178846	Avian	H6N2	H6	N2	USA	NorthernAmerica	America	1983.5	Wild-ans-short
H11N2_Avian_CY127653_A/shorebird/Delaware_Bay/75/2001|2001.373	CY127653	Avian	H11N2	H11	N2	USA	NorthernAmerica	America	2001.373	Wild-other
H3N2_Human_KF789776_A/Michigan/33/2012|2012.921	KF789776	Human	H3N2	H3	N2	USA	NorthernAmerica	America	2012.921	Human
H3N2_Human_KX917857_A/Alaska/19/2016|2016.312	KX917857	Human	H3N2	H3	N2	USA	NorthernAmerica	America	2016.312	Human
H3N2_Swine_CY158696_A/swine/Manitoba/01799/2007|2007.789	CY158696	Swine	H3N2	H3	N2	Canada	NorthernAmerica	America	2007.789	Swine
H7N9_Avian_MF630482_A/duck/Jiangsu/S1220/2016|2016.364	MF630482	Avian	H7N9	H7	N9	China	EasternAsia	Asia	2016.364	Dom-ans
H3N2_Human_KY487125_A/Bethesda/P0018/2015|2015.033	KY487125	Human	H3N2	H3	N2	USA	NorthernAmerica	America	2015.033	Human
H9N2_Avian_DQ064550_A/chicken/Guangdong/56/01|2001.500	DQ064550	Avian	H9N2	H9	N2	China	EasternAsia	Asia	2001.5	Dom-gal
H7N1_Avian_KY550909_A/mallard/Tennessee/AH0039713/2016|2016.063	KY550909	Avian	H7N1	H7	N1	USA	NorthernAmerica	America	2016.063	Wild-ans-short
H5N6_Avian_KT454944_A/Gallinula_chloropus/Guangdong/GZ174/2014|2014.685	KT454944	Avian	H5N6	H5	N6	China	EasternAsia	Asia	2014.685	Wild-other
H1N1_Swine_KR057368_A/swine/Minnesota/01076/2006|2006.244	KR057368	Swine	H1N1	H1	N1	USA	NorthernAmerica	America	2006.244	Swine
H9N2_Avian_KC417068_A/chicken/Shanghai/C2/2012|2012.038	KC417068	Avian	H9N2	H9	N2	China	EasternAsia	Asia	2012.038	Dom-gal
H3N2_Human_MH443619_A/Pennsylvania/53/2018|2018.047	MH443619	Human	H3N2	H3	N2	USA	NorthernAmerica	America	2018.047	Human
H3N2_Human_MH127204_A/Tennessee/07/2018|2018.077	MH127204	Human	H3N2	H3	N2	USA	NorthernAmerica	America	2018.077	Human
H5N3_Avian_HM992820_A/mallard/PT/28006/2007|2007.682	HM992820	Avian	H5N3	H5	N3	Portugal	SouthernEurope	Europe	2007.682	Wild-ans-short
H6N8_Avian_KX977602_A/mallard_duck/Netherlands/16/2007|2007.871	KX977602	Avian	H6N8	H6	N8	Netherlands	WesternEurope	Europe	2007.871	Wild-ans-short
H5N6_Avian_KU143580_A/duck/Wenzhou/YHQL22/2014|2014.953	KU143580	Avian	H5N6	H5	N6	China	EasternAsia	Asia	2014.953	Dom-ans
H5N1_Swine_AY700215_A/swine/Shandong/2/03|2003.500	AY700215	Swine	H5N1	H5	N1	China	EasternAsia	Asia	2003.5	Swine
H2N2_Avian_CY121934_A/mallard/Sweden/58112/2006|2006.836	CY121934	Avian	H2N2	H2	N2	Sweden	NorthernEurope	Europe	2006.836	Wild-ans-short
H9N2_Avian_KP415184_A/chicken/Yantai/2303/2013|2013.800	KP415184	Avian	H9N2	H9	N2	China	EasternAsia	Asia	2013.8	Dom-gal
H1N1_Swine_CY207060_A/swine/Colombia/M1445/2015|2015.500	CY207060	Swine	H1N1	H1	N1	Colombia	SouthernAmerica	America	2015.5	Swine
H1N1_Human_CY216926_A/Montana/02/2017|2017.022	CY216926	Human	H1N1	H1	N1	USA	NorthernAmerica	America	2017.022	Human
H4N8_Avian_CY206724_A/mallard/Southcentral_Alaska/12ML00992/2014|2014.723	CY206724	Avian	H4N8	H4	N8	USA	NorthernAmerica	America	2014.723	Wild-ans-short
H4N2_Avian_CY180323_A/mallard/Wisconsin/619/1983|1983.500	CY180323	Avian	H4N2	H4	N2	USA	NorthernAmerica	America	1983.5	Wild-ans-short
H1N1_Human_CY072445_A/Athens/INS338/2009|2009.995	CY072445	Human	H1N1	H1	N1	Greece	SouthernEurope	Europe	2009.995	Human
H4N5_Avian_CY177092_A/mallard/California/933V/2013|2013.581	CY177092	Avian	H4N5	H4	N5	USA	NorthernAmerica	America	2013.581	Wild-ans-short
H6N2_Avian_EU094470_A/mallard/SanJiang/113/2006|2006.500	EU094470	Avian	H6N2	H6	N2	China	EasternAsia	Asia	2006.5	Wild-ans-short
H1N1_Human_CY056163_A/Pensacola/INS38/2009|2009.841	CY056163	Human	H1N1	H1	N1	USA	NorthernAmerica	America	2009.841	Human
H3N8_Avian_KJ568158_A/American_green-winged_teal/Ohio/13OS1861/2013|2013.685	KJ568158	Avian	H3N8	H3	N8	USA	NorthernAmerica	America	2013.685	Wild-ans-long
H1N1_Avian_CY097769_A/mallard/Mississippi/413/2010|2010.044	CY097769	Avian	H1N1	H1	N1	USA	NorthernAmerica	America	2010.044	Wild-ans-short
H1N9_Avian_CY179682_A/thick-billed_murre/Alaska/326/1976|1976.500	CY179682	Avian	H1N9	H1	N9	USA	NorthernAmerica	America	1976.5	Wild-other
H1N1_Swine_KR701078_A/swine/England/072865/2013|2013.674	KR701078	Swine	H1N1	H1	N1	United Kingdom	NorthernEurope	Europe	2013.674	Swine
H3N2_Human_KU322185_A/Parma/58/2012|2012.500	KU322185	Human	H3N2	H3	N2	Italy	SouthernEurope	Europe	2012.5	Human
H3N2_Swine_KM507508_A/swine/Brazil/365-11-7/2011|2011.858	KM507508	Swine	H3N2	H3	N2	Brazil	SouthernAmerica	America	2011.858	Swine
H6N2_Avian_CY016171_A/green-winged_teal/Ohio/86/1986|1986.816	CY016171	Avian	H6N2	H6	N2	USA	NorthernAmerica	America	1986.816	Wild-ans-long
H4N8_Avian_KY583898_A/mallard/Ohio/15OS3614/2015|2015.636	KY583898	Avian	H4N8	H4	N8	USA	NorthernAmerica	America	2015.636	Wild-ans-short
H6N8_Avian_CY004121_A/pintail_duck/ALB/628/1979|1979.614	CY004121	Avian	H6N8	H6	N8	Canada	NorthernAmerica	America	1979.614	Wild-ans-short
H6N2_Avian_CY109743_A/duck/Shantou/1080/2007|2007.452	CY109743	Avian	H6N2	H6	N2	China	EasternAsia	Asia	2007.452	Dom-ans
H6N6_Avian_CY178678_A/blue-winged_teal/Wisconsin/333/1981|1981.500	CY178678	Avian	H6N6	H6	N6	USA	NorthernAmerica	America	1981.5	Wild-ans-long
H1N1_Human_CY019108_A/Memphis/12/1986|1986.500	CY019108	Human	H1N1	H1	N1	USA	NorthernAmerica	America	1986.5	Human
H7N3_Avian_KJ568382_A/blue-winged_teal/Ohio/13OS1773/2013|2013.701	KJ568382	Avian	H7N3	H7	N3	USA	NorthernAmerica	America	2013.701	Wild-ans-long
H3N8_Avian_CY101839_A/mallard/Alberta/72/1993|1993.625	CY101839	Avian	H3N8	H3	N8	Canada	NorthernAmerica	America	1993.625	Wild-ans-short
H5N6_Avian_KM496974_A/duck/Laos/XBY004/2014|2014.192	KM496974	Avian	H5N6	H5	N6	Laos	SouthEasternAsia	Asia	2014.192	Dom-ans
H4N6_Avian_JX454736_A/wild_bird/Korea/GS26/2006|2006.123	JX454736	Avian	H4N6	H4	N6	South Korea	EasternAsia	Asia	2006.123	Wild-other
H4N6_Avian_CY145742_A/mallard/New_Jersey/Sg-00760/2008|2008.721	CY145742	Avian	H4N6	H4	N6	USA	NorthernAmerica	America	2008.721	Wild-ans-short
H3N8_Equine_CY032332_A/equine/Rook/93753/1989|1989.500	CY032332	Equine	H3N8	H3	N8	United Kingdom	NorthernEurope	Europe	1989.5	Equine
H6N2_Avian_KT266955_A/chicken/Guangxi/121/2012|2012.575	KT266955	Avian	H6N2	H6	N2	China	EasternAsia	Asia	2012.575	Dom-gal
H7N7_Equine_CY036886_A/equine/Sao_Paulo/4/1976|1976.500	CY036886	Equine	H7N7	H7	N7	Brazil	SouthernAmerica	America	1976.5	Equine
H1N1_Avian_CY005690_A/duck/Australia/749/1980|1980.500	CY005690	Avian	H1N1	H1	N1	Australia	AustraliaNewZealandOceania	Oceania	1980.5	Dom-ans
H5N8_Avian_KU201837_A/Northern_pintail/Washington/196271/2014|2014.992	KU201837	Avian	H5N8	H5	N8	USA	NorthernAmerica	America	2014.992	Wild-ans-long
H3N8_Avian_CY195726_A/mallard/Interior_Alaska/12ML00034/2012|2012.630	CY195726	Avian	H3N8	H3	N8	USA	NorthernAmerica	America	2012.63	Wild-ans-short
H1N1_Human_CY060739_A/Ontario/9698/2009|2009.452	CY060739	Human	H1N1	H1	N1	Canada	NorthernAmerica	America	2009.452	Human
H1N1_Human_CY121847_A/South_Carolina/10/2010|2010.500	CY121847	Human	H1N1	H1	N1	USA	NorthernAmerica	America	2010.5	Human
H3N8_Avian_CY157574_A/mallard/California/2924/2012|2012.556	CY157574	Avian	H3N8	H3	N8	USA	NorthernAmerica	America	2012.556	Wild-ans-short
H8N4_Avian_CY183579_A/mallard/Sweden/101165/2009|2009.844	CY183579	Avian	H8N4	H8	N4	Sweden	NorthernEurope	Europe	2009.844	Wild-ans-short
H3N8_Avian_CY186682_A/American_green-winged_teal/Illinois/12OS5103/2012|2012.800	CY186682	Avian	H3N8	H3	N8	USA	NorthernAmerica	America	2012.8	Wild-ans-long
H3N2_Human_KX416517_A/Colorado/27/2016|2016.233	KX416517	Human	H3N2	H3	N2	USA	NorthernAmerica	America	2016.233	Human
H3N2_Swine_KR701214_A/swine/Belgium/Bree-205/2011|2011.277	KR701214	Swine	H3N2	H3	N2	Belgium	WesternEurope	Europe	2011.277	Swine
H3N2_Human_KT889039_A/Myanmar/FLUEBMSV00004/2011|2011.721	KT889039	Human	H3N2	H3	N2	Myanmar	SouthEasternAsia	Asia	2011.721	Human
H9N2_Avian_KY415903_A/chicken/Ganzhou/GZ86/2016|2016.071	KY415903	Avian	H9N2	H9	N2	China	EasternAsia	Asia	2016.071	Dom-gal
H3N2_Swine_KJ640232_A/swine/Ohio/13TOSU1373/2013|2013.581	KJ640232	Swine	H3N2	H3	N2	USA	NorthernAmerica	America	2013.581	Swine
H3N2_Human_KT838437_A/Oklahoma/10/2014|2014.896	KT838437	Human	H3N2	H3	N2	USA	NorthernAmerica	America	2014.896	Human
H6N2_Avian_CY190314_A/mallard/Maryland/06OS196/2006|2006.055	CY190314	Avian	H6N2	H6	N2	USA	NorthernAmerica	America	2006.055	Wild-ans-short
H5N6_Avian_LC314555_A/black-headed_gull/Hyogo/2801E009/2017|2017.047	LC314555	Avian	H5N6	H5	N6	Japan	EasternAsia	Asia	2017.047	Wild-other
H1N1_Human_KY925356_A/Viamao/LACENRS-1400/2011|2011.638	KY925356	Human	H1N1	H1	N1	Brazil	SouthernAmerica	America	2011.638	Human
H9N2_Avian_CY146657_A/duck/Hunan/S4111/2011|2011.860	CY146657	Avian	H9N2	H9	N2	China	EasternAsia	Asia	2011.86	Dom-ans
H3N8_Avian_LC028181_A/muscovy_duck/Vietnam/LBM721/2014|2014.781	LC028181	Avian	H3N8	H3	N8	Viet Nam	SouthEasternAsia	Asia	2014.781	Dom-ans
H3N2_Human_KT837040_A/New_Mexico/27/2014|2014.712	KT837040	Human	H3N2	H3	N2	USA	NorthernAmerica	America	2014.712	Human
H5N7_Avian_CY004405_A/shorebird/DE/101/2004|2004.373	CY004405	Avian	H5N7	H5	N7	USA	NorthernAmerica	America	2004.373	Wild-other
H1N1_Human_KX916057_A/New_York/67/2016|2016.247	KX916057	Human	H1N1	H1	N1	USA	NorthernAmerica	America	2016.247	Human
H5N6_Avian_LC050596_A/muscovy_duck/Quang_Ninh/5c112/2013|2013.279	LC050596	Avian	H5N6	H5	N6	Viet Nam	SouthEasternAsia	Asia	2013.279	Dom-ans
H16N3_Avian_MF146022_A/black-headed_gull/Netherlands/37/2011|2011.573	MF146022	Avian	H16N3	H16	N3	Netherlands	WesternEurope	Europe	2011.573	Wild-other
H3N2_Swine_KC471414_A/swine/Korea/CY02-10/2012|2012.137	KC471414	Swine	H3N2	H3	N2	South Korea	EasternAsia	Asia	2012.137	Swine
H3N2_Swine_KX571196_A/swine/Quebec/1714808/2015|2015.156	KX571196	Swine	H3N2	H3	N2	Canada	NorthernAmerica	America	2015.156	Swine
H2N3_Avian_MG279912_A/mallard_duck/Ohio/16OS0953/2016|2016.641	MG279912	Avian	H2N3	H2	N3	USA	NorthernAmerica	America	2016.641	Wild-ans-short
H3N2_Human_CY008163_A/Beijing/1/1968|1968.500	CY008163	Human	H3N2	H3	N2	China	EasternAsia	Asia	1968.5	Human
H1N2_Swine_CY045532_A/swine/Texas/050625/2008|2008.500	CY045532	Swine	H1N2	H1	N2	USA	NorthernAmerica	America	2008.5	Swine
H3N2_Human_CY212751_A/Nebraska/27/2016|2016.948	CY212751	Human	H3N2	H3	N2	USA	NorthernAmerica	America	2016.948	Human
H11N8_Avian_CY060278_A/mallard/Sweden/45/2002|2002.866	CY060278	Avian	H11N8	H11	N8	Sweden	NorthernEurope	Europe	2002.866	Wild-ans-short
H11N9_Avian_MG280047_A/green-winged_teal/Mississippi/16OS6098/2016|2016.967	MG280047	Avian	H11N9	H11	N9	USA	NorthernAmerica	America	2016.967	Wild-ans-long
H3N2_Avian_CY132132_A/mallard/Michigan/10OS1497/2010|2010.633	CY132132	Avian	H3N2	H3	N2	USA	NorthernAmerica	America	2010.633	Wild-ans-short
H3N2_Human_KT841403_A/Delaware/02/2015|2015.003	KT841403	Human	H3N2	H3	N2	USA	NorthernAmerica	America	2015.003	Human
H1N1_Human_KP637851_A/Thailand/KS08205/2008|2008.789	KP637851	Human	H1N1	H1	N1	Thailand	SouthEasternAsia	Asia	2008.789	Human
H11N3_Avian_CY144594_A/blue-winged_teal/North_Carolina/NC674-362/2005|2005.759	CY144594	Avian	H11N3	H11	N3	USA	NorthernAmerica	America	2005.759	Wild-ans-long
H7N3_Avian_CY185928_A/mallard/Minnesota/AI07-3433/2007|2007.696	CY185928	Avian	H7N3	H7	N3	USA	NorthernAmerica	America	2007.696	Wild-ans-short
H6N2_Avian_CY076636_A/mallard/Washington/44338-120/2007|2007.690	CY076636	Avian	H6N2	H6	N2	USA	NorthernAmerica	America	2007.69	Wild-ans-short
H3N2_Human_CY264280_A/New_Mexico/29/2017|2017.912	CY264280	Human	H3N2	H3	N2	USA	NorthernAmerica	America	2017.912	Human
H3N8_Avian_MF146878_A/mallard_duck/Netherlands/08/2000|2000.636	MF146878	Avian	H3N8	H3	N8	Netherlands	WesternEurope	Europe	2000.636	Wild-ans-short
H9N2_Avian_KM076701_A/Anser_fabalis/China/HuBS428/2014|2014.041	KM076701	Avian	H9N2	H9	N2	China	EasternAsia	Asia	2014.041	Wild-ans-short
H3N8_Avian_CY079066_A/northern_pintail/Interior_Alaska/8BM2528R1/2008|2008.614	CY079066	Avian	H3N8	H3	N8	USA	NorthernAmerica	America	2008.614	Wild-ans-long
H9N2_Avian_CY005880_A/goose/MN/5733-1/1980|1980.000	CY005880	Avian	H9N2	H9	N2	USA	NorthernAmerica	America	1980	Dom-ans
H3N2_Human_CY000184_A/New_York/44/2003|2003.934	CY000184	Human	H3N2	H3	N2	USA	NorthernAmerica	America	2003.934	Human
H3N2_Swine_MG784598_A/swine/Minnesota/A02221495/2017|2017.658	MG784598	Swine	H3N2	H3	N2	USA	NorthernAmerica	America	2017.658	Swine
H7N3_Avian_CY140875_A/blue-winged_Teal/North_Dakota/AI09-3760/2009|2009.674	CY140875	Avian	H7N3	H7	N3	USA	NorthernAmerica	America	2009.674	Wild-ans-long
H5N1_Human_DQ835310_A/China/GD01/2006|2006.500	DQ835310	Human	H5N1	H5	N1	China	EasternAsia	Asia	2006.5	Human
H9N2_Avian_EU982323_A/turkey/TX/4-1-81/1981|1981.500	EU982323	Avian	H9N2	H9	N2	USA	NorthernAmerica	America	1981.5	Dom-gal
H3N2_Swine_CY246120_A/swine/Saskatchewan/SD0149/2016|2016.110	CY246120	Swine	H3N2	H3	N2	Canada	NorthernAmerica	America	2016.11	Swine
H6N5_Avian_MF755255_A/mallard_duck/Netherlands/59/2015|2015.677	MF755255	Avian	H6N5	H6	N5	Netherlands	WesternEurope	Europe	2015.677	Wild-ans-short
H3N2_Swine_KU752436_A/swine/Arkansas/A01797066/2015|2015.825	KU752436	Swine	H3N2	H3	N2	USA	NorthernAmerica	America	2015.825	Swine
H3N2_Swine_MF194231_A/swine/South_Dakota/MT_12_07_1554/2012|2012.830	MF194231	Swine	H3N2	H3	N2	USA	NorthernAmerica	America	2012.83	Swine
H9N2_Avian_KJ725009_A/turtledove/Guangxi/49B6/2013|2013.197	KJ725009	Avian	H9N2	H9	N2	China	EasternAsia	Asia	2013.197	Wild-other
H7N9_Avian_KP413262_A/silkie_chicken/Shenzhen/2139/2013|2013.948	KP413262	Avian	H7N9	H7	N9	China	EasternAsia	Asia	2013.948	Dom-gal
H11N9_Avian_CY184454_A/mallard/Sweden/69639/2007|2007.836	CY184454	Avian	H11N9	H11	N9	Sweden	NorthernEurope	Europe	2007.836	Wild-ans-short
H11N9_Avian_CY146681_A/duck/Hunan/S4137/2011|2011.860	CY146681	Avian	H11N9	H11	N9	China	EasternAsia	Asia	2011.86	Dom-ans
H1N1_Swine_KM029196_A/swine/Hong_Kong/141/2012|2012.011	KM029196	Swine	H1N1	H1	N1	Hong Kong	EasternAsia	Asia	2012.011	Swine
H3N2_Human_KJ942631_A/Minnesota/11/2010|2010.500	KJ942631	Human	H3N2	H3	N2	USA	NorthernAmerica	America	2010.5	Human
H3N2_Swine_CY158824_A/swine/North_Carolina/00116/2003|2003.499	CY158824	Swine	H3N2	H3	N2	USA	NorthernAmerica	America	2003.499	Swine
H1N1_Human_CY002711_A/New_York/348/2003|2003.159	CY002711	Human	H1N1	H1	N1	USA	NorthernAmerica	America	2003.159	Human
H1N1_Human_GU727830_A/IIV-Anadyr/177/2009|2009.923	GU727830	Human	H1N1	H1	N1	Russia	EasternEurope	Europe	2009.923	Human
H1N1_Avian_KY063949_A/blue-winged_teal/Lousiana/UGAI14-0690/2014|2014.277	KY063949	Avian	H1N1	H1	N1	USA	NorthernAmerica	America	2014.277	Wild-ans-long
H13N8_Avian_MF147654_A/black-headed_gull/Netherlands/20/2011|2011.468	MF147654	Avian	H13N8	H13	N8	Netherlands	WesternEurope	Europe	2011.468	Wild-other
H2N2_Avian_CY117018_A/guinea_fowl/New_York/4449-12/1994|1994.910	CY117018	Avian	H2N2	H2	N2	USA	NorthernAmerica	America	1994.91	Dom-gal
H7N9_Avian_MF630066_A/chicken/Guangdong/SD018/2015|2015.071	MF630066	Avian	H7N9	H7	N9	China	EasternAsia	Asia	2015.071	Dom-gal
H3N2_Swine_KX960619_A/swine/Ohio/14TOSU22297/2014|2014.597	KX960619	Swine	H3N2	H3	N2	USA	NorthernAmerica	America	2014.597	Swine
H9N2_Swine_EU502898_A/swine/Jiangxi/1/2004|2004.500	EU502898	Swine	H9N2	H9	N2	China	EasternAsia	Asia	2004.5	Swine
H6N5_Avian_CY004257_A/mallard/ALB/199/1992|1992.915	CY004257	Avian	H6N5	H6	N5	Canada	NorthernAmerica	America	1992.915	Wild-ans-short
H5N1_Avian_AY950279_A/chicken/Henan/01/2004|2004.500	AY950279	Avian	H5N1	H5	N1	China	EasternAsia	Asia	2004.5	Dom-gal
H6N2_Avian_CY004522_A/coot/Alberta/134/1987|1987.614	CY004522	Avian	H6N2	H6	N2	Canada	NorthernAmerica	America	1987.614	Wild-other
H1N1_Avian_CY134326_A/green-winged_teal/California/2940/2011|2011.921	CY134326	Avian	H1N1	H1	N1	USA	NorthernAmerica	America	2011.921	Wild-ans-long
H7N3_Avian_KU290062_A/mallard/Michigan/A00869519/2009|2009.784	KU290062	Avian	H7N3	H7	N3	USA	NorthernAmerica	America	2009.784	Wild-ans-short
H3N2_Human_MG914122_A/Arizona/MAP6093A/2017|2017.964	MG914122	Human	H3N2	H3	N2	USA	NorthernAmerica	America	2017.964	Human
H5N1_Avian_CY053884_A/mallard/Maryland/802/2007|2007.500	CY053884	Avian	H5N1	H5	N1	USA	NorthernAmerica	America	2007.5	Wild-ans-short
H1N3_Avian_KY971053_A/duck/Zhejiang/727D30/2013|2013.567	KY971053	Avian	H1N3	H1	N3	China	EasternAsia	Asia	2013.567	Dom-ans
H3N2_Human_CY121188_A/Port_Chalmers/1/1973|1973.500	CY121188	Human	H3N2	H3	N2	New Zealand	AustraliaNewZealandOceania	Oceania	1973.5	Human
H10N8_Avian_KP287947_A/duck/Jiangxi/4759/2009|2009.200	KP287947	Avian	H10N8	H10	N8	China	EasternAsia	Asia	2009.2	Dom-ans
H1N1_Human_KX407856_A/Nebraska/13/2016|2016.162	KX407856	Human	H1N1	H1	N1	USA	NorthernAmerica	America	2016.162	Human
H5N2_Avian_GQ923244_A/mallard/Michigan/466372-3/2006|2006.500	GQ923244	Avian	H5N2	H5	N2	USA	NorthernAmerica	America	2006.5	Wild-ans-short
H3N2_Human_CY252870_A/Canberra/20/2015|2015.427	CY252870	Human	H3N2	H3	N2	Australia	AustraliaNewZealandOceania	Oceania	2015.427	Human
H1N1_Swine_MH234438_A/swine/Ohio/OH-18-7963/2018|2018.260	MH234438	Swine	H1N1	H1	N1	USA	NorthernAmerica	America	2018.26	Swine
H13N6_Avian_CY014701_A/gull/Maryland/704/1977|1977.723	CY014701	Avian	H13N6	H13	N6	USA	NorthernAmerica	America	1977.723	Wild-other
H3N2_Human_CY113980_A/Guangdong/25/1993|1993.500	CY113980	Human	H3N2	H3	N2	China	EasternAsia	Asia	1993.5	Human
H7N3_Avian_KF260769_A/duck/Jiangxi/16285/2010|2010.500	KF260769	Avian	H7N3	H7	N3	China	EasternAsia	Asia	2010.5	Dom-ans
H7N3_Avian_CY207228_A/yellow-billed_pintail/Chile/10/2014|2014.290	CY207228	Avian	H7N3	H7	N3	Chile	SouthernAmerica	America	2014.29	Wild-ans-short
H4N6_Avian_CY125957_A/mallard/California/1154/2010|2010.567	CY125957	Avian	H4N6	H4	N6	USA	NorthernAmerica	America	2010.567	Wild-ans-short
H3N2_Human_CY119065_A/Malaysia/2205714/2009|2009.288	CY119065	Human	H3N2	H3	N2	Malaysia	SouthEasternAsia	Asia	2009.288	Human
H10N7_Avian_EU743377_A/ruddy_turnstone/DE/1529/2001|2001.500	EU743377	Avian	H10N7	H10	N7	USA	NorthernAmerica	America	2001.5	Wild-other
H4N3_Avian_CY014944_A/pintail_duck/New_York/155/1982|1982.915	CY014944	Avian	H4N3	H4	N3	USA	NorthernAmerica	America	1982.915	Wild-ans-short
H9N2_Avian_FJ581429_A/chicken/Zhejiang/HJ/2007|2007.500	FJ581429	Avian	H9N2	H9	N2	China	EasternAsia	Asia	2007.5	Dom-gal
H7N8_Avian_KY550744_A/northern_shoveler/Nevada/AH0009328/2015|2015.003	KY550744	Avian	H7N8	H7	N8	USA	NorthernAmerica	America	2015.003	Wild-ans-short
H9N8_Avian_CY144562_A/ruddy_turnstone/Delaware/AI03-200/2003|2003.384	CY144562	Avian	H9N8	H9	N8	USA	NorthernAmerica	America	2003.384	Wild-other
H1N1_Human_CY083109_A/Quito/WRAIR0617N/2009|2009.764	CY083109	Human	H1N1	H1	N1	Ecuador	SouthernAmerica	America	2009.764	Human
H5N8_Avian_MF040669_A/Anser_cygnoides/Hubei/FW44/2016|2016.948	MF040669	Avian	H5N8	H5	N8	China	EasternAsia	Asia	2016.948	Dom-ans
H3N8_Avian_CY187028_A/American_black_duck/Ohio/12OS5510/2012|2012.874	CY187028	Avian	H3N8	H3	N8	USA	NorthernAmerica	America	2012.874	Wild-ans-short
H13N6_Avian_MF146253_A/black-headed_gull/Netherlands/16/2014|2014.523	MF146253	Avian	H13N6	H13	N6	Netherlands	WesternEurope	Europe	2014.523	Wild-other
H3N2_Swine_KT356653_A/swine/Missouri/A01840724/2015|2015.096	KT356653	Swine	H3N2	H3	N2	USA	NorthernAmerica	America	2015.096	Swine
H3N2_Avian_CY129220_A/American_black_duck/New_Brunswick/02651/2007|2007.729	CY129220	Avian	H3N2	H3	N2	Canada	NorthernAmerica	America	2007.729	Wild-ans-short
H3N6_Avian_MG279761_A/green-winged_teal/Ohio/16OS1008/2016|2016.671	MG279761	Avian	H3N6	H3	N6	USA	NorthernAmerica	America	2016.671	Wild-ans-long
H1N1_Human_CY124789_A/Singapore/TT190/2011|2011.236	CY124789	Human	H1N1	H1	N1	Singapore	SouthEasternAsia	Asia	2011.236	Human
H9N2_Avian_KF260863_A/chicken/Hong_Kong/TSTB25W/2010|2010.500	KF260863	Avian	H9N2	H9	N2	Hong Kong	EasternAsia	Asia	2010.5	Dom-gal
H5N1_Avian_FJ445249_A/goose/Hungary/14756/2006|2006.427	FJ445249	Avian	H5N1	H5	N1	Hungary	EasternEurope	Europe	2006.427	Dom-ans
H3N2_Avian_MF755242_A/mallard_duck/Netherlands/56/2015|2015.638	MF755242	Avian	H3N2	H3	N2	Netherlands	WesternEurope	Europe	2015.638	Wild-ans-short
H3N2_Human_KT837188_A/New_Jersey/22/2014|2014.707	KT837188	Human	H3N2	H3	N2	USA	NorthernAmerica	America	2014.707	Human
H3N2_Avian_KT022290_A/pigeon/Guangxi/128P9/2012|2012.871	KT022290	Avian	H3N2	H3	N2	China	EasternAsia	Asia	2012.871	Wild-other
H7N5_Avian_MF145762_A/mallard_duck/Netherlands/8/2014|2014.822	MF145762	Avian	H7N5	H7	N5	Netherlands	WesternEurope	Europe	2014.822	Wild-ans-short
H3N9_Avian_CY139760_A/mallard/Minnesota/182749/1998|1998.666	CY139760	Avian	H3N9	H3	N9	USA	NorthernAmerica	America	1998.666	Wild-ans-short
H1N3_Avian_MG280240_A/common_goldeneye/Wisconsin/16OS4242/2016|2016.923	MG280240	Avian	H1N3	H1	N3	USA	NorthernAmerica	America	2016.923	Wild-ans-short
H5N2_Avian_FJ610115_A/chicken/Jalisco/14589-660/1994|1994.500	FJ610115	Avian	H5N2	H5	N2	Mexico	CentralAmerica	America	1994.5	Dom-gal
H9N2_Avian_GQ140264_A/chicken/Israel/54/2008|2008.414	GQ140264	Avian	H9N2	H9	N2	Israel	WesternAsia	Asia	2008.414	Dom-gal
H5N1_Avian_HM172449_A/duck/Hubei/49/2005|2005.500	HM172449	Avian	H5N1	H5	N1	China	EasternAsia	Asia	2005.5	Dom-ans
H5N6_Avian_LC274970_A/northern_goshawk/Mie/2412C007/2016|2016.951	LC274970	Avian	H5N6	H5	N6	Japan	EasternAsia	Asia	2016.951	Wild-other
H4N8_Avian_CY186763_A/blue-winged_teal/Missouri/12OS2519/2012|2012.685	CY186763	Avian	H4N8	H4	N8	USA	NorthernAmerica	America	2012.685	Wild-ans-long
H1N2_Swine_KY509965_A/swine/Minnesota/A01781045/2016|2016.660	KY509965	Swine	H1N2	H1	N2	USA	NorthernAmerica	America	2016.66	Swine
H3N2_Human_CY114020_A/Madrid/G101/1993|1993.500	CY114020	Human	H3N2	H3	N2	Spain	SouthernEurope	Europe	1993.5	Human
H9N2_Avian_KX000752_A/chicken/Egypt/Q10429E/2014|2014.948	KX000752	Avian	H9N2	H9	N2	Egypt	NorthernAfrica	Africa	2014.948	Dom-gal
H1N2_Human_CY002639_A/New_York/231/2003|2003.167	CY002639	Human	H1N2	H1	N2	USA	NorthernAmerica	America	2003.167	Human
H3N2_Human_KT843531_A/Florida/49/2015|2015.315	KT843531	Human	H3N2	H3	N2	USA	NorthernAmerica	America	2015.315	Human
H5N1_Avian_CY016914_A/chicken/Nigeria/1047-8/2006|2006.500	CY016914	Avian	H5N1	H5	N1	Nigeria	WesternAfrica	Africa	2006.5	Dom-gal
H4N6_Avian_MG279791_A/mallard_duck/Ohio/16OS0908/2016|2016.592	MG279791	Avian	H4N6	H4	N6	USA	NorthernAmerica	America	2016.592	Wild-ans-short
H1N1_Human_JQ409139_A/Helsinki/Vi3/2009|2009.447	JQ409139	Human	H1N1	H1	N1	Finland	NorthernEurope	Europe	2009.447	Human
H3N2_Human_CY114516_A/Netherlands/034/2010|2010.975	CY114516	Human	H3N2	H3	N2	Netherlands	WesternEurope	Europe	2010.975	Human
H9N1_Avian_CY004338_A/mallard_duck/ALB/396/1983|1983.597	CY004338	Avian	H9N1	H9	N1	Canada	NorthernAmerica	America	1983.597	Wild-ans-short
H1N1_Human_HQ291984_A/Taiwan/1026/2009|2009.033	HQ291984	Human	H1N1	H1	N1	Taiwan	EasternAsia	Asia	2009.033	Human
H1N1_Human_CY020188_A/Maryland/2/1980|1980.500	CY020188	Human	H1N1	H1	N1	USA	NorthernAmerica	America	1980.5	Human
H11N9_Avian_CY184412_A/mallard/Sweden/79256/2008|2008.866	CY184412	Avian	H11N9	H11	N9	Sweden	NorthernEurope	Europe	2008.866	Wild-ans-short
H3N8_Avian_CY125388_A/green-winged_teal/New_Brunswick/03483/2009|2009.616	CY125388	Avian	H3N8	H3	N8	Canada	NorthernAmerica	America	2009.616	Wild-ans-long
H4N6_Avian_JX454768_A/wild_bird/Korea/YJ117/2007|2007.123	JX454768	Avian	H4N6	H4	N6	South Korea	EasternAsia	Asia	2007.123	Wild-other
H5N2_Avian_CY180395_A/mallard/Wisconsin/232/1976|1976.500	CY180395	Avian	H5N2	H5	N2	USA	NorthernAmerica	America	1976.5	Wild-ans-short
H7N3_Avian_CY076308_A/northern_shoveler/Washington/44249-752/2006|2006.932	CY076308	Avian	H7N3	H7	N3	USA	NorthernAmerica	America	2006.932	Wild-ans-short
H5N2_Avian_KU201941_A/Canada_goose/Kansas/197850/2015|2015.195	KU201941	Avian	H5N2	H5	N2	USA	NorthernAmerica	America	2015.195	Wild-ans-short
H5N2_Avian_KU646949_A/Anas_platyrhynchos/Belgium/17330cls42/2013|2013.734	KU646949	Avian	H5N2	H5	N2	Belgium	WesternEurope	Europe	2013.734	Wild-ans-short
H3N2_Human_KT889087_A/Japan/22/2011|2011.967	KT889087	Human	H3N2	H3	N2	Japan	EasternAsia	Asia	2011.967	Human
H1N1_Human_KC781898_A/Alabama/01/2010|2010.008	KC781898	Human	H1N1	H1	N1	USA	NorthernAmerica	America	2010.008	Human
H2N2_Avian_KM100139_A/duck/Wuxi/2/2013|2013.521	KM100139	Avian	H2N2	H2	N2	China	EasternAsia	Asia	2013.521	Dom-ans
H6N8_Avian_KX979041_A/barnacle_goose/Netherlands/1/2014|2014.953	KX979041	Avian	H6N8	H6	N8	Netherlands	WesternEurope	Europe	2014.953	Wild-ans-short
H5N1_Avian_DQ997530_A/duck/Shanghai/xj/2002|2002.500	DQ997530	Avian	H5N1	H5	N1	China	EasternAsia	Asia	2002.5	Dom-ans
H7N3_Avian_KF260745_A/duck/Jiangxi/16736/2010|2010.500	KF260745	Avian	H7N3	H7	N3	China	EasternAsia	Asia	2010.5	Dom-ans
H1N1_Human_CY263315_A/California/137/2017|2017.893	CY263315	Human	H1N1	H1	N1	USA	NorthernAmerica	America	2017.893	Human
H2N7_Avian_KM213377_A/ruddy_turnstone/Iceland/1946/2012|2012.381	KM213377	Avian	H2N7	H2	N7	Iceland	NorthernEurope	Europe	2012.381	Wild-other
H3N2_Human_MH246371_A/Georgia/18/2018|2018.145	MH246371	Human	H3N2	H3	N2	USA	NorthernAmerica	America	2018.145	Human
H5N8_Avian_CY144243_A/ruddy_turnstone/New_Jersey/828227/2001|2001.500	CY144243	Avian	H5N8	H5	N8	USA	NorthernAmerica	America	2001.5	Wild-other
H7N3_Avian_CY185936_A/mallard/Minnesota/AI08-5469/2008|2008.732	CY185936	Avian	H7N3	H7	N3	USA	NorthernAmerica	America	2008.732	Wild-ans-short
H4N6_Avian_CY235121_A/cinnamon_teal/Idaho/UGAI16-1869/2016|2016.619	CY235121	Avian	H4N6	H4	N6	USA	NorthernAmerica	America	2016.619	Wild-ans-short
H4N6_Avian_KU160976_A/duck/Hunan/S1012/2009|2009.167	KU160976	Avian	H4N6	H4	N6	China	EasternAsia	Asia	2009.167	Dom-ans
H7N3_Avian_KX351931_A/chicken/Puebla/CPA-04148-16-CENASA-95294/2016|2016.145	KX351931	Avian	H7N3	H7	N3	Mexico	CentralAmerica	America	2016.145	Dom-gal
H1N1_Human_GU592912_A/Magadan/02/2009|2009.951	GU592912	Human	H1N1	H1	N1	Russia	EasternEurope	Europe	2009.951	Human
H1N2_Swine_KX670758_A/swine/Oklahoma/A01566774/2014|2014.868	KX670758	Swine	H1N2	H1	N2	USA	NorthernAmerica	America	2014.868	Swine
H6N2_Avian_CY109247_A/duck/Guangxi/2140/2006|2006.452	CY109247	Avian	H6N2	H6	N2	China	EasternAsia	Asia	2006.452	Dom-ans
H5N2_Avian_FJ519978_A/ostrich/South_Africa/N227/2004|2004.619	FJ519978	Avian	H5N2	H5	N2	South Africa	SouthernAfrica	Africa	2004.619	Wild-other
H6N9_Avian_CY004136_A/mallard_duck/ALB/1151/1979|1979.638	CY004136	Avian	H6N9	H6	N9	Canada	NorthernAmerica	America	1979.638	Wild-ans-short
H1N1_Human_KJ645758_A/Gainesville/08/2013|2013.923	KJ645758	Human	H1N1	H1	N1	USA	NorthernAmerica	America	2013.923	Human
H3N2_Human_KP638171_A/Thailand/MR08398/2010|2010.666	KP638171	Human	H3N2	H3	N2	Thailand	SouthEasternAsia	Asia	2010.666	Human
H3N8_Avian_CY029904_A/red-necked_stint/Western_Australia/4915/1984|1984.500	CY029904	Avian	H3N8	H3	N8	Australia	AustraliaNewZealandOceania	Oceania	1984.5	Wild-other
H1N1_Avian_CY149635_A/thick-billed_murre/Canada/1871/2011|2011.542	CY149635	Avian	H1N1	H1	N1	Canada	NorthernAmerica	America	2011.542	Wild-other
H6N2_Avian_CY133257_A/mallard/Wisconsin/10OS3066/2010|2010.753	CY133257	Avian	H6N2	H6	N2	USA	NorthernAmerica	America	2010.753	Wild-ans-short
H9N2_Avian_DQ064563_A/duck/Nanjing/2/97|1997.500	DQ064563	Avian	H9N2	H9	N2	China	EasternAsia	Asia	1997.5	Dom-ans
H5N1_Avian_CY040896_A/pigeon/Laos/P0022/2007|2007.500	CY040896	Avian	H5N1	H5	N1	Laos	SouthEasternAsia	Asia	2007.5	Wild-other
H1N1_Swine_CY116055_A/swine/England/252411/1992|1992.792	CY116055	Swine	H1N1	H1	N1	United Kingdom	NorthernEurope	Europe	1992.792	Swine
H3N8_Avian_CY016402_A/mallard/Ohio/264/1986|1986.852	CY016402	Avian	H3N8	H3	N8	USA	NorthernAmerica	America	1986.852	Wild-ans-short
H3N2_Swine_DQ469971_A/swine/British_Columbia/28103/2005|2005.500	DQ469971	Swine	H3N2	H3	N2	Canada	NorthernAmerica	America	2005.5	Swine
H10N7_Avian_KP285890_A/migratory_duck/Jiangxi/33038/2013|2013.953	KP285890	Avian	H10N7	H10	N7	China	EasternAsia	Asia	2013.953	Wild-ans-long
H3N2_Human_MH358795_A/North_Dakota/21/2018|2018.233	MH358795	Human	H3N2	H3	N2	USA	NorthernAmerica	America	2018.233	Human
H1N2_Swine_AB914497_A/swine/Chiba/119/2012|2012.786	AB914497	Swine	H1N2	H1	N2	Japan	EasternAsia	Asia	2012.786	Swine
H9N2_Avian_KX598515_A/chicken/Guangdong/SIC14/2013|2013.953	KX598515	Avian	H9N2	H9	N2	China	EasternAsia	Asia	2013.953	Dom-gal
H6N2_Avian_KY130728_A/northern_pintail/Alaska/769/2011|2011.748	KY130728	Avian	H6N2	H6	N2	USA	NorthernAmerica	America	2011.748	Wild-ans-long
H3N2_Human_CY214055_A/Illinois/61/2016|2016.984	CY214055	Human	H3N2	H3	N2	USA	NorthernAmerica	America	2016.984	Human
H3N2_Human_KT838910_A/New_Jersey/27/2014|2014.882	KT838910	Human	H3N2	H3	N2	USA	NorthernAmerica	America	2014.882	Human
H3N8_Canine_MF173341_A/canine/Florida/15592-1/2004|2004.500	MF173341	Canine	H3N8	H3	N8	USA	NorthernAmerica	America	2004.5	Canine
H10N7_Avian_CY178942_A/mallard/Wisconsin/455/1979|1979.500	CY178942	Avian	H10N7	H10	N7	USA	NorthernAmerica	America	1979.5	Wild-ans-short
H1N1_Human_CY062818_A/Odense/INS143/2009|2009.860	CY062818	Human	H1N1	H1	N1	Denmark	NorthernEurope	Europe	2009.86	Human
H1N1_Human_MH083410_A/Colorado/27/2017|2017.989	MH083410	Human	H1N1	H1	N1	USA	NorthernAmerica	America	2017.989	Human
H1N1_Swine_MG784568_A/swine/Nebraska/A02219793/2017|2017.641	MG784568	Swine	H1N1	H1	N1	USA	NorthernAmerica	America	2017.641	Swine
H4N6_Avian_CY165650_A/mallard/Sweden/80299/2008|2008.888	CY165650	Avian	H4N6	H4	N6	Sweden	NorthernEurope	Europe	2008.888	Wild-ans-short
H3N2_Human_CY090980_A/Georgia/NHRC0001/2004|2004.052	CY090980	Human	H3N2	H3	N2	USA	NorthernAmerica	America	2004.052	Human
H3N2_Human_CY170910_A/Santa_Clara/YGA_03062/2012|2012.975	CY170910	Human	H3N2	H3	N2	USA	NorthernAmerica	America	2012.975	Human
H10N1_Avian_CY167266_A/mallard/Mississippi/12OS443/2012|2012.047	CY167266	Avian	H10N1	H10	N1	USA	NorthernAmerica	America	2012.047	Wild-ans-short
H3N2_Human_KX414294_A/Montana/09/2016|2016.030	KX414294	Human	H3N2	H3	N2	USA	NorthernAmerica	America	2016.03	Human
H2N9_Avian_KF260787_A/duck/Guangdong/707/2000|2000.500	KF260787	Avian	H2N9	H2	N9	China	EasternAsia	Asia	2000.5	Dom-ans
H3N6_Avian_EU871851_A/ruddy_turnstone/NJ/335/2005|2005.500	EU871851	Avian	H3N6	H3	N6	USA	NorthernAmerica	America	2005.5	Wild-other
H3N2_Swine_KM028012_A/swine/Guangxi/2242/2011|2011.597	KM028012	Swine	H3N2	H3	N2	China	EasternAsia	Asia	2011.597	Swine
H1N1_Swine_CY028787_A/swine/California/T9001707/1991|1991.500	CY028787	Swine	H1N1	H1	N1	USA	NorthernAmerica	America	1991.5	Swine
H3N2_Human_CY112676_A/Stockholm/20/1993|1993.838	CY112676	Human	H3N2	H3	N2	Sweden	NorthernEurope	Europe	1993.838	Human
H3N2_Swine_MF920011_A/swine/Minnesota/MT_13_01_S70/2013|2013.151	MF920011	Swine	H3N2	H3	N2	USA	NorthernAmerica	America	2013.151	Swine
H1N2_Swine_KC778992_A/swine/Minnesota/A01202471/2011|2011.570	KC778992	Swine	H1N2	H1	N2	USA	NorthernAmerica	America	2011.57	Swine
H1N1_Swine_KX772272_A/swine/Illinois/A01728329/2015|2015.959	KX772272	Swine	H1N1	H1	N1	USA	NorthernAmerica	America	2015.959	Swine
H7N3_Avian_CY005895_A/pheasant/Minnesota/917/1980|1980.633	CY005895	Avian	H7N3	H7	N3	USA	NorthernAmerica	America	1980.633	Dom-gal
H3N2_Swine_CY157798_A/swine/Oklahoma/00518/2005|2005.162	CY157798	Swine	H3N2	H3	N2	USA	NorthernAmerica	America	2005.162	Swine
H4N8_Avian_CY078312_A/blue-winged_teal/Texas/Sg-00188/2007|2007.704	CY078312	Avian	H4N8	H4	N8	USA	NorthernAmerica	America	2007.704	Wild-ans-long
H1N1_Human_MH125885_A/Illinois/12/2018|2018.096	MH125885	Human	H1N1	H1	N1	USA	NorthernAmerica	America	2018.096	Human
H5N8_Avian_KT221063_A/goose/Jiangsu/QD5/2014|2014.156	KT221063	Avian	H5N8	H5	N8	China	EasternAsia	Asia	2014.156	Dom-ans
H5N8_Avian_MG607403_A/duck/Democratic_Republic_of_the_Congo/17RS882-40/2017|2017.362	MG607403	Avian	H5N8	H5	N8	Democratic Republic of the Congo	CentralAfrica	Africa	2017.362	Dom-ans
H1N1_Avian_CY206788_A/mallard/Southcentral_Alaska/12ML01045/2014|2014.726	CY206788	Avian	H1N1	H1	N1	USA	NorthernAmerica	America	2014.726	Wild-ans-short
H1N7_Avian_CY137817_A/shorebird/Delaware_Bay/226/2009|2009.381	CY137817	Avian	H1N7	H1	N7	USA	NorthernAmerica	America	2009.381	Wild-other
H1N1_Human_CY211023_A/Pennsylvania/94/2016|2016.855	CY211023	Human	H1N1	H1	N1	USA	NorthernAmerica	America	2016.855	Human
H7N2_Avian_HQ541726_A/chicken/MD/MinhMa/2004|2004.500	HQ541726	Avian	H7N2	H7	N2	USA	NorthernAmerica	America	2004.5	Dom-gal
H1N1_Human_KX004911_A/Montana/01/2016|2016.011	KX004911	Human	H1N1	H1	N1	USA	NorthernAmerica	America	2016.011	Human
H3N2_Human_CY113276_A/Netherlands/209/1980|1980.915	CY113276	Human	H3N2	H3	N2	Netherlands	WesternEurope	Europe	1980.915	Human
H3N2_Canine_MG254180_A/canine/Guangxi/LZ45/2015|2015.058	MG254180	Canine	H3N2	H3	N2	China	EasternAsia	Asia	2015.058	Canine
H7N3_Avian_CY102203_A/ruddy_turnstone/Delaware_Bay/135/1996|1996.367	CY102203	Avian	H7N3	H7	N3	USA	NorthernAmerica	America	1996.367	Wild-other
H1N1_Human_KF612037_A/Santa_Cruz/12541/2009|2009.496	KF612037	Human	H1N1	H1	N1	Bolivia	SouthernAmerica	America	2009.496	Human
H5N1_Avian_DQ997528_A/goose/Guangdong/xb/2001|2001.500	DQ997528	Avian	H5N1	H5	N1	China	EasternAsia	Asia	2001.5	Dom-ans
H5N3_Avian_CY047559_A/mallard/Quebec/16334/2005|2005.630	CY047559	Avian	H5N3	H5	N3	Canada	NorthernAmerica	America	2005.63	Wild-ans-short
H3N2_Swine_CY099150_A/swine/Minnesota/00611/2005|2005.381	CY099150	Swine	H3N2	H3	N2	USA	NorthernAmerica	America	2005.381	Swine
H1N1_Human_CY171550_A/Chicago/YGA_04123/2012|2012.995	CY171550	Human	H1N1	H1	N1	USA	NorthernAmerica	America	2012.995	Human
H9N2_Avian_CY038439_A/chicken/Pakistan/UDL-03/2005|2005.970	CY038439	Avian	H9N2	H9	N2	Pakistan	SouthernAsia	Asia	2005.97	Dom-gal
H5N2_Avian_EU249545_A/duck/Malaysia/F118-08-04/2004|2004.500	EU249545	Avian	H5N2	H5	N2	Malaysia	SouthEasternAsia	Asia	2004.5	Dom-ans
H1N1_Swine_KT313542_A/swine/Oklahoma/A01410195/2014|2014.038	KT313542	Swine	H1N1	H1	N1	USA	NorthernAmerica	America	2014.038	Swine
H1N1_Swine_KU323027_A/swine/Italy/321118-6/2014|2014.500	KU323027	Swine	H1N1	H1	N1	Italy	SouthernEurope	Europe	2014.5	Swine
H1N1_Human_CY090868_A/Netherlands/2631c/2010|2010.107	CY090868	Human	H1N1	H1	N1	Netherlands	WesternEurope	Europe	2010.107	Human
H16N3_Avian_CY206869_A/glaucous-winged_gull/Southcentral_Alaska/14MB00623/2014|2014.611	CY206869	Avian	H16N3	H16	N3	USA	NorthernAmerica	America	2014.611	Wild-other
H3N2_Human_MH082773_A/Oregon/28/2017|2017.970	MH082773	Human	H3N2	H3	N2	USA	NorthernAmerica	America	2017.97	Human
H3N2_Human_MH079986_A/Hawaii/65/2017|2017.995	MH079986	Human	H3N2	H3	N2	USA	NorthernAmerica	America	2017.995	Human
H2N3_Avian_CY078698_A/mallard/Interior_Alaska/6MP0038BR2/2006|2006.608	CY078698	Avian	H2N3	H2	N3	USA	NorthernAmerica	America	2006.608	Wild-ans-short
H10N1_Avian_CY146035_A/ruddy_turnstone/New_Jersey/AI09-474/2009|2009.405	CY146035	Avian	H10N1	H10	N1	USA	NorthernAmerica	America	2009.405	Wild-other
H3N8_Avian_CY102299_A/shorebird/Delaware_Bay/239/1998|1998.378	CY102299	Avian	H3N8	H3	N8	USA	NorthernAmerica	America	1998.378	Wild-other
H1N1_Swine_CY024940_A/swine/Minnesota/24/1975|1975.500	CY024940	Swine	H1N1	H1	N1	USA	NorthernAmerica	America	1975.5	Swine
H11N9_Avian_MG280501_A/pintail_duck/Maryland/16OS3852/2016|2016.868	MG280501	Avian	H11N9	H11	N9	USA	NorthernAmerica	America	2016.868	Wild-ans-short
H1N1_Human_CY147842_A/Mexico/24045/2009|2009.299	CY147842	Human	H1N1	H1	N1	Mexico	CentralAmerica	America	2009.299	Human
H3N2_Swine_KF998013_A/swine/Indiana/A01260093/2012|2012.830	KF998013	Swine	H3N2	H3	N2	USA	NorthernAmerica	America	2012.83	Swine
H7N2_Avian_CY034381_A/duck/New_York/88291-13/2005|2005.548	CY034381	Avian	H7N2	H7	N2	USA	NorthernAmerica	America	2005.548	Dom-ans
H2N3_Avian_CY185688_A/mallard/Republic_of_Georgia/2/2012|2012.077	CY185688	Avian	H2N3	H2	N3	Georgia	WesternAsia	Asia	2012.077	Wild-ans-short
H6N1_Avian_CY033401_A/ring_necked_duck/California/HKWF402/2007|2007.838	CY033401	Avian	H6N1	H6	N1	USA	NorthernAmerica	America	2007.838	Wild-ans-short
H1N1_Human_DQ415283_A/Taiwan/0130/1996|1996.500	DQ415283	Human	H1N1	H1	N1	Taiwan	EasternAsia	Asia	1996.5	Human
H11N9_Avian_CY021668_A/mallard/Ohio/173/1990|1990.500	CY021668	Avian	H11N9	H11	N9	USA	NorthernAmerica	America	1990.5	Wild-ans-short
H1N1_Human_CY258601_A/Wyoming/23/2017|2017.808	CY258601	Human	H1N1	H1	N1	USA	NorthernAmerica	America	2017.808	Human
H5N1_Avian_AY676023_A/chicken/Korea/es/2003|2003.500	AY676023	Avian	H5N1	H5	N1	South Korea	EasternAsia	Asia	2003.5	Dom-gal
H1N1_Swine_CY099050_A/swine/Minnesota/SG1138/2002|2002.370	CY099050	Swine	H1N1	H1	N1	USA	NorthernAmerica	America	2002.37	Swine
H3N2_Avian_LC028101_A/muscovy_duck/Vietnam/LBM115/2012|2012.523	LC028101	Avian	H3N2	H3	N2	Viet Nam	SouthEasternAsia	Asia	2012.523	Dom-ans
H7N9_Avian_MF630458_A/duck/Hunan/S40506/2015|2015.874	MF630458	Avian	H7N9	H7	N9	China	EasternAsia	Asia	2015.874	Dom-ans
H7N2_Avian_KY551376_A/mallard/Utah/AH0020535/2015|2015.959	KY551376	Avian	H7N2	H7	N2	USA	NorthernAmerica	America	2015.959	Wild-ans-short
H3N2_Human_CY092280_A/California/NHRC0004/2011|2011.074	CY092280	Human	H3N2	H3	N2	USA	NorthernAmerica	America	2011.074	Human
H1N4_Avian_KU143554_A/duck/Wenzhou/YJYF78/2015|2015.038	KU143554	Avian	H1N4	H1	N4	China	EasternAsia	Asia	2015.038	Dom-ans
H3N2_Human_CY234567_A/Ohio/11/2017|2017.290	CY234567	Human	H3N2	H3	N2	USA	NorthernAmerica	America	2017.29	Human
H3N8_Equine_CY030100_A/equine/Kentucky/1/1986|1986.500	CY030100	Equine	H3N8	H3	N8	USA	NorthernAmerica	America	1986.5	Equine
H5N2_Avian_KY828713_A/northern_shoveler/California/LDC188/2014|2014.921	KY828713	Avian	H5N2	H5	N2	USA	NorthernAmerica	America	2014.921	Wild-ans-short
H3N2_Human_CY172854_A/New_York/1095/2007|2007.279	CY172854	Human	H3N2	H3	N2	USA	NorthernAmerica	America	2007.279	Human
H1N1_Human_KU589321_A/Wisconsin/91/2015|2015.937	KU589321	Human	H1N1	H1	N1	USA	NorthernAmerica	America	2015.937	Human
H3N2_Human_CY031562_A/Kentucky/UR06-0571/2007|2007.192	CY031562	Human	H3N2	H3	N2	USA	NorthernAmerica	America	2007.192	Human
H7N7_Avian_KF260739_A/duck/Jiangxi/23008/2009|2009.500	KF260739	Avian	H7N7	H7	N7	China	EasternAsia	Asia	2009.5	Dom-ans
H1N1_Swine_MH061764_A/swine/Mexico/9762101/2013|2013.260	MH061764	Swine	H1N1	H1	N1	Mexico	CentralAmerica	America	2013.26	Swine
H3N2_Human_CY243652_A/Alaska/45/2017|2017.575	CY243652	Human	H3N2	H3	N2	USA	NorthernAmerica	America	2017.575	Human
H3N2_Human_MG856303_A/Moscow/CRIE-226/2017|2017.082	MG856303	Human	H3N2	H3	N2	Russia	EasternEurope	Europe	2017.082	Human
H1N1_Human_KY925245_A/Tramandai/LACENRS-324/2009|2009.575	KY925245	Human	H1N1	H1	N1	Brazil	SouthernAmerica	America	2009.575	Human
H1N1_Human_MH126045_A/Montana/05/2018|2018.036	MH126045	Human	H1N1	H1	N1	USA	NorthernAmerica	America	2018.036	Human
H1N1_Human_CY209477_A/South_Dakota/31/2016|2016.816	CY209477	Human	H1N1	H1	N1	USA	NorthernAmerica	America	2016.816	Human
H3N2_Human_KY487205_A/Baltimore/P0040/2015|2015.019	KY487205	Human	H3N2	H3	N2	USA	NorthernAmerica	America	2015.019	Human
H3N2_Human_CY121364_A/South_Africa/1147/1996|1996.500	CY121364	Human	H3N2	H3	N2	South Africa	SouthernAfrica	Africa	1996.5	Human
H5N1_Avian_HM172409_A/duck/Anhui/1/06|2006.500	HM172409	Avian	H5N1	H5	N1	China	EasternAsia	Asia	2006.5	Dom-ans
H7N9_Avian_KP414011_A/chicken/Shaoxing/5224/2013|2013.822	KP414011	Avian	H7N9	H7	N9	China	EasternAsia	Asia	2013.822	Dom-gal
H5N1_Avian_HM172428_A/chicken/Hunan/41/2004|2004.500	HM172428	Avian	H5N1	H5	N1	China	EasternAsia	Asia	2004.5	Dom-gal
H1N1_Human_KT180637_A/Singapore/DMS1243/2012|2012.526	KT180637	Human	H1N1	H1	N1	Singapore	SouthEasternAsia	Asia	2012.526	Human
H3N2_Human_CY113748_A/Netherlands/935/1992|1992.025	CY113748	Human	H3N2	H3	N2	Netherlands	WesternEurope	Europe	1992.025	Human
H1N1_Human_KT180649_A/Singapore/DMS133/2010|2010.581	KT180649	Human	H1N1	H1	N1	Singapore	SouthEasternAsia	Asia	2010.581	Human
H1N1_Avian_EU026109_A/duck/NY/13152-13/1994|1994.500	EU026109	Avian	H1N1	H1	N1	USA	NorthernAmerica	America	1994.5	Dom-ans
H1N1_Avian_EU026065_A/mallard/Maryland/369/2002|2002.500	EU026065	Avian	H1N1	H1	N1	USA	NorthernAmerica	America	2002.5	Wild-ans-short
H6N2_Avian_EU182258_A/chicken/California/6643/2001|2001.500	EU182258	Avian	H6N2	H6	N2	USA	NorthernAmerica	America	2001.5	Dom-gal
H6N8_Avian_CY202825_A/mallard/Maryland/09OS1002/2009|2009.518	CY202825	Avian	H6N8	H6	N8	USA	NorthernAmerica	America	2009.518	Wild-ans-short
H11N9_Avian_CY126287_A/ruddy_turnstone/Delaware_Bay/513/1988|1988.367	CY126287	Avian	H11N9	H11	N9	USA	NorthernAmerica	America	1988.367	Wild-other
H1N2_Swine_MF522074_A/swine/Wisconsin/A01932590/2017|2017.159	MF522074	Swine	H1N2	H1	N2	USA	NorthernAmerica	America	2017.159	Swine
H3N2_Human_CY100607_A/Mexico/InDRE756/2003|2003.093	CY100607	Human	H3N2	H3	N2	Mexico	CentralAmerica	America	2003.093	Human
H2N9_Avian_CY003967_A/blue-winged_teal/Alberta/16/1997|1997.811	CY003967	Avian	H2N9	H2	N9	Canada	NorthernAmerica	America	1997.811	Wild-ans-long
H13N6_Avian_CY195670_A/gull/Massachusetts/12JR00671/2012|2012.775	CY195670	Avian	H13N6	H13	N6	USA	NorthernAmerica	America	2012.775	Wild-other
H1N1_Swine_CY159224_A/swine/Iowa/00250/2004|2004.134	CY159224	Swine	H1N1	H1	N1	USA	NorthernAmerica	America	2004.134	Swine
H8N4_Avian_CY079387_A/northern_pintail/Interior_Alaska/8BM2046R1/2008|2008.603	CY079387	Avian	H8N4	H8	N4	USA	NorthernAmerica	America	2008.603	Wild-ans-long
H1N1_Swine_KM496992_A/swine/Brazil/66/2011|2011.279	KM496992	Swine	H1N1	H1	N1	Brazil	SouthernAmerica	America	2011.279	Swine
H5N1_Avian_HM172444_A/chicken/Shandong/A-5/2006|2006.500	HM172444	Avian	H5N1	H5	N1	China	EasternAsia	Asia	2006.5	Dom-gal
H1N1_Human_CY045859_A/Siena/4/1987|1987.500	CY045859	Human	H1N1	H1	N1	Italy	SouthernEurope	Europe	1987.5	Human
H2N9_Avian_KF260791_A/northern_shoveler/Hong_Kong/MPL961/2011|2011.500	KF260791	Avian	H2N9	H2	N9	Hong Kong	EasternAsia	Asia	2011.5	Wild-ans-short
H1N1_Swine_KR699873_A/swine/Netherlands/Groelnlo-186/2011|2011.247	KR699873	Swine	H1N1	H1	N1	Netherlands	WesternEurope	Europe	2011.247	Swine
H3N2_Human_KC296477_A/Bilthoven/16190/1968|1968.500	KC296477	Human	H3N2	H3	N2	Netherlands	WesternEurope	Europe	1968.5	Human
H3N2_Human_KJ855392_A/Mexico/NAY2090/2007|2007.282	KJ855392	Human	H3N2	H3	N2	Mexico	CentralAmerica	America	2007.282	Human
H3N2_Swine_CY159208_A/swine/North_Carolina/SG1464/2004|2004.186	CY159208	Swine	H3N2	H3	N2	USA	NorthernAmerica	America	2004.186	Swine
H1N1_Avian_MF613918_A/mallard/Alberta/260/2016|2016.655	MF613918	Avian	H1N1	H1	N1	Canada	NorthernAmerica	America	2016.655	Wild-ans-short
H3N6_Avian_KY131404_A/northern_pintail/Alaska/UGAI15-7415/2015|2015.756	KY131404	Avian	H3N6	H3	N6	USA	NorthernAmerica	America	2015.756	Wild-ans-long
H3N2_Swine_KF026672_A/swine/North_Carolina/A01270394/2012|2012.411	KF026672	Swine	H3N2	H3	N2	USA	NorthernAmerica	America	2012.411	Swine
H2N9_Avian_KY130712_A/northern_pintail/Alaska/655/2011|2011.745	KY130712	Avian	H2N9	H2	N9	USA	NorthernAmerica	America	2011.745	Wild-ans-long
H3N2_Human_CY106687_A/Hong_Kong/H090-707-V10/2009|2009.532	CY106687	Human	H3N2	H3	N2	Hong Kong	EasternAsia	Asia	2009.532	Human
H1N1_Human_KX005463_A/Arkansas/01/2016|2016.022	KX005463	Human	H1N1	H1	N1	USA	NorthernAmerica	America	2016.022	Human
H1N6_Avian_CY020868_A/blue-winged_teal/Ohio/907/2002|2002.682	CY020868	Avian	H1N6	H1	N6	USA	NorthernAmerica	America	2002.682	Wild-ans-long
H1N2_Human_CY003776_A/New_York/417/2002|2002.178	CY003776	Human	H1N2	H1	N2	USA	NorthernAmerica	America	2002.178	Human
H13N6_Avian_KX979410_A/black-headed_gull/Netherlands/11/2009|2009.534	KX979410	Avian	H13N6	H13	N6	Netherlands	WesternEurope	Europe	2009.534	Wild-other
H2N2_Human_CY125925_A/Cornell/1001/1967|1967.500	CY125925	Human	H2N2	H2	N2	USA	NorthernAmerica	America	1967.5	Human
H1N1_Human_CY007474_A/Canterbury/106/2004|2004.696	CY007474	Human	H1N1	H1	N1	New Zealand	AustraliaNewZealandOceania	Oceania	2004.696	Human
H6N8_Avian_CY041385_A/black-headed_gull/Netherlands/1/2005|2005.500	CY041385	Avian	H6N8	H6	N8	Netherlands	WesternEurope	Europe	2005.5	Wild-other
H3N2_Canine_GU433376_A/canine/Guangdong/1/2007|2007.293	GU433376	Canine	H3N2	H3	N2	China	EasternAsia	Asia	2007.293	Canine
H3N2_Human_KY615571_A/Taipei/0011/2015|2015.978	KY615571	Human	H3N2	H3	N2	Taiwan	EasternAsia	Asia	2015.978	Human
H1N1_Human_FJ998205_A/Canada-ON/RV1527/2009|2009.310	FJ998205	Human	H1N1	H1	N1	Canada	NorthernAmerica	America	2009.31	Human
H7N2_Avian_EU084909_A/chicken/NY/119256-7/2001|2001.500	EU084909	Avian	H7N2	H7	N2	USA	NorthernAmerica	America	2001.5	Dom-gal
H5N1_Avian_KP288321_A/duck/Nanchang/9789/2013|2013.748	KP288321	Avian	H5N1	H5	N1	China	EasternAsia	Asia	2013.748	Dom-ans
H3N6_Avian_CY077237_A/mallard/Interior_Alaska/7MP0510/2007|2007.682	CY077237	Avian	H3N6	H3	N6	USA	NorthernAmerica	America	2007.682	Wild-ans-short
H8N4_Avian_MF147843_A/mallard_duck/Netherlands/11/2006|2006.559	MF147843	Avian	H8N4	H8	N4	Netherlands	WesternEurope	Europe	2006.559	Wild-ans-short
H6N2_Avian_CY110323_A/duck/Shantou/9414/2006|2006.367	CY110323	Avian	H6N2	H6	N2	China	EasternAsia	Asia	2006.367	Dom-ans
H6N1_Avian_CY144177_A/ruddy_turnstone/New_Jersey/AI00-1049/2000|2000.370	CY144177	Avian	H6N1	H6	N1	USA	NorthernAmerica	America	2000.37	Wild-other
H5N1_Avian_CY016922_A/ostrich/Nigeria/1047-25/2006|2006.500	CY016922	Avian	H5N1	H5	N1	Nigeria	WesternAfrica	Africa	2006.5	Wild-other
H3N6_Swine_KJ889412_A/swine/Kazakhstan/106/1985|1985.500	KJ889412	Swine	H3N6	H3	N6	Kazakhstan	CentralAsia	Asia	1985.5	Swine
H3N2_Human_CY210184_A/Louisiana/27/2016|2016.871	CY210184	Human	H3N2	H3	N2	USA	NorthernAmerica	America	2016.871	Human
H1N1_Swine_KT735000_A/swine/California/A01459047/2015|2015.386	KT735000	Swine	H1N1	H1	N1	USA	NorthernAmerica	America	2015.386	Swine
H6N1_Avian_CY094572_A/mallard/California/6695/2009|2009.814	CY094572	Avian	H6N1	H6	N1	USA	NorthernAmerica	America	2009.814	Wild-ans-short
H5N1_Avian_GU186516_A/turkey/VA/505477-18/2007|2007.500	GU186516	Avian	H5N1	H5	N1	USA	NorthernAmerica	America	2007.5	Dom-gal
H5N2_Avian_KP732567_A/duck/Eastern_China/L0321/2010|2010.216	KP732567	Avian	H5N2	H5	N2	China	EasternAsia	Asia	2010.216	Dom-ans
H12N5_Avian_CY184006_A/mallard/Sweden/343/2002|2002.830	CY184006	Avian	H12N5	H12	N5	Sweden	NorthernEurope	Europe	2002.83	Wild-ans-short
H10N7_Avian_KX013074_A/mallard/Ohio/13OS1979/2013|2013.600	KX013074	Avian	H10N7	H10	N7	USA	NorthernAmerica	America	2013.6	Wild-ans-short
H1N1_Human_KF918700_A/Beijing/132/2010|2010.844	KF918700	Human	H1N1	H1	N1	China	EasternAsia	Asia	2010.844	Human
H3N2_Human_KX918361_A/Vermont/30/2016|2016.375	KX918361	Human	H3N2	H3	N2	USA	NorthernAmerica	America	2016.375	Human
H10N7_Avian_CY129244_A/American_black_duck/New_Brunswick/04395/2007|2007.674	CY129244	Avian	H10N7	H10	N7	Canada	NorthernAmerica	America	2007.674	Wild-ans-short
H3N2_Swine_KC859211_A/swine/Thailand/PB482/2009|2009.877	KC859211	Swine	H3N2	H3	N2	Thailand	SouthEasternAsia	Asia	2009.877	Swine
H1N2_Swine_FJ374512_A/swine/Shanghai/1/2007|2007.225	FJ374512	Swine	H1N2	H1	N2	China	EasternAsia	Asia	2007.225	Swine
H1N1_Avian_CY202961_A/mallard/Maryland/12OS631/2012|2012.085	CY202961	Avian	H1N1	H1	N1	USA	NorthernAmerica	America	2012.085	Wild-ans-short
H3N2_Human_MG974343_A/Georgia/21/2017|2017.803	MG974343	Human	H3N2	H3	N2	USA	NorthernAmerica	America	2017.803	Human
H9N2_Avian_DQ064546_A/chicken/Guangdong/21/02|2002.500	DQ064546	Avian	H9N2	H9	N2	China	EasternAsia	Asia	2002.5	Dom-gal
H5N1_Avian_MH135445_A/chicken/Bangladesh/33395/2017|2017.625	MH135445	Avian	H5N1	H5	N1	Bangladesh	SouthernAsia	Asia	2017.625	Dom-gal
H2N2_Human_CY032244_A/Berlin/3/1964|1964.500	CY032244	Human	H2N2	H2	N2	Germany	WesternEurope	Europe	1964.5	Human
H4N6_Avian_CY166970_A/blue-winged_teal/Missouri/11OS2620/2011|2011.690	CY166970	Avian	H4N6	H4	N6	USA	NorthernAmerica	America	2011.69	Wild-ans-long
H12N1_Avian_LC339664_A/duck/Hokkaido/W26/2012|2012.756	LC339664	Avian	H12N1	H12	N1	Japan	EasternAsia	Asia	2012.756	Dom-ans
H5N1_Avian_JF772153_A/quail/Guangxi/12/2002|2002.534	JF772153	Avian	H5N1	H5	N1	China	EasternAsia	Asia	2002.534	Dom-gal
H3N8_Canine_MF173152_A/canine/New_York/1623-1/2010|2010.500	MF173152	Canine	H3N8	H3	N8	USA	NorthernAmerica	America	2010.5	Canine
H3N2_Human_CY105221_A/Hanoi/BM767/2003|2003.455	CY105221	Human	H3N2	H3	N2	Viet Nam	SouthEasternAsia	Asia	2003.455	Human
H3N2_Human_CY026610_A/Washington/UR06-0225/2007|2007.104	CY026610	Human	H3N2	H3	N2	USA	NorthernAmerica	America	2007.104	Human
H1N1_Avian_CY202784_A/snow_goose/Delaware/12OS3767/2012|2012.145	CY202784	Avian	H1N1	H1	N1	USA	NorthernAmerica	America	2012.145	Wild-ans-long
H4N6_Avian_CY205621_A/blue-winged_teal/Louisiana/AI10-3613/2010|2010.696	CY205621	Avian	H4N6	H4	N6	USA	NorthernAmerica	America	2010.696	Wild-ans-long
H5N5_Avian_JX878680_A/duck/HuBei/03/2010|2010.236	JX878680	Avian	H5N5	H5	N5	China	EasternAsia	Asia	2010.236	Dom-ans
H1N2_Swine_KX960287_A/swine/North_Carolina/A01432766/2013|2013.353	KX960287	Swine	H1N2	H1	N2	USA	NorthernAmerica	America	2013.353	Swine
H2N3_Avian_CY117074_A/mallard/Rugen/26-4/1980|1980.500	CY117074	Avian	H2N3	H2	N3	Germany	WesternEurope	Europe	1980.5	Wild-ans-short
H1N1_Human_KX406728_A/Louisiana/02/2016|2016.110	KX406728	Human	H1N1	H1	N1	USA	NorthernAmerica	America	2016.11	Human
H1N1_Swine_EU604691_A/swine/OH/511445/2007|2007.500	EU604691	Swine	H1N1	H1	N1	USA	NorthernAmerica	America	2007.5	Swine
H10N8_Avian_CY184639_A/mallard/Sweden/2823/2003|2003.395	CY184639	Avian	H10N8	H10	N8	Sweden	NorthernEurope	Europe	2003.395	Wild-ans-short
H6N3_Avian_CY014916_A/chicken/New_York/28263/1989|1989.332	CY014916	Avian	H6N3	H6	N3	USA	NorthernAmerica	America	1989.332	Dom-gal
H6N2_Avian_CY180491_A/duck/Minnesota/25/1975|1975.500	CY180491	Avian	H6N2	H6	N2	USA	NorthernAmerica	America	1975.5	Dom-ans
H6N6_Avian_CY109527_A/duck/Fujian/3796/2006|2006.285	CY109527	Avian	H6N6	H6	N6	China	EasternAsia	Asia	2006.285	Dom-ans
H1N2_Avian_KF013941_A/Muscovy_duck/Guangxi/GXd-3/2012|2012.153	KF013941	Avian	H1N2	H1	N2	China	EasternAsia	Asia	2012.153	Dom-ans
H6N2_Avian_CY067707_A/rosy-billed_pochard/Argentina/CIP051-925/2008|2008.123	CY067707	Avian	H6N2	H6	N2	Argentina	SouthernAmerica	America	2008.123	Wild-ans-short
H3N2_Swine_CY157830_A/swine/North_Carolina/SG1230/2005|2005.203	CY157830	Swine	H3N2	H3	N2	USA	NorthernAmerica	America	2005.203	Swine
H3N2_Swine_KC261883_A/swine/Pennsylvania/A01104050/2012|2012.603	KC261883	Swine	H3N2	H3	N2	USA	NorthernAmerica	America	2012.603	Swine
H1N1_Human_MH083602_A/Kansas/17/2017|2017.986	MH083602	Human	H1N1	H1	N1	USA	NorthernAmerica	America	2017.986	Human
H5N1_Avian_GU252827_A/goose/Tripura/103596/2008|2008.247	GU252827	Avian	H5N1	H5	N1	India	SouthernAsia	Asia	2008.247	Dom-ans
H1N1_Swine_HM210867_A/swine/Guangdong/07/2009|2009.501	HM210867	Swine	H1N1	H1	N1	China	EasternAsia	Asia	2009.501	Swine
H6N8_Avian_KY131152_A/northern_pintail/Alaska/792/2013|2013.726	KY131152	Avian	H6N8	H6	N8	USA	NorthernAmerica	America	2013.726	Wild-ans-long
H5N3_Avian_GU052844_A/mallard/Montana/458328-5/2006|2006.500	GU052844	Avian	H5N3	H5	N3	USA	NorthernAmerica	America	2006.5	Wild-ans-short
H7N6_Avian_CY133136_A/common_goldeneye/Wisconsin/10OS4202/2010|2010.918	CY133136	Avian	H7N6	H7	N6	USA	NorthernAmerica	America	2010.918	Wild-ans-short
H1N1_Human_KX407096_A/South_Dakota/06/2016|2016.090	KX407096	Human	H1N1	H1	N1	USA	NorthernAmerica	America	2016.09	Human
H4N6_Avian_CY206658_A/blue-winged_teal/Texas/UGAI14-3781/2014|2014.701	CY206658	Avian	H4N6	H4	N6	USA	NorthernAmerica	America	2014.701	Wild-ans-long
H3N8_Avian_KY284519_A/mallard/Ohio/15OS4242/2015|2015.616	KY284519	Avian	H3N8	H3	N8	USA	NorthernAmerica	America	2015.616	Wild-ans-short
H11N2_Avian_CY149771_A/blue-winged_teal/Canada/3296/2011|2011.729	CY149771	Avian	H11N2	H11	N2	Canada	NorthernAmerica	America	2011.729	Wild-ans-long
H3N2_Human_KU591020_A/California/85/2015|2015.688	KU591020	Human	H3N2	H3	N2	USA	NorthernAmerica	America	2015.688	Human
H1N1_Human_MH083618_A/Kentucky/37/2017|2017.997	MH083618	Human	H1N1	H1	N1	USA	NorthernAmerica	America	2017.997	Human
H1N1_Human_CY071070_A/Tallinn/INS372/2009|2009.975	CY071070	Human	H1N1	H1	N1	Estonia	NorthernEurope	Europe	2009.975	Human
H5N3_Avian_KX978343_A/mallard_duck/Netherlands/20/2009|2009.816	KX978343	Avian	H5N3	H5	N3	Netherlands	WesternEurope	Europe	2009.816	Wild-ans-short
H9N2_Avian_CY103006_A/sanderling/Delaware_Bay/449/2006|2006.389	CY103006	Avian	H9N2	H9	N2	USA	NorthernAmerica	America	2006.389	Wild-other
H3N2_Swine_GQ422429_A/swine/Guangdong/113/2002|2002.500	GQ422429	Swine	H3N2	H3	N2	China	EasternAsia	Asia	2002.5	Swine
H1N1_Human_KX407360_A/Oregon/07/2016|2016.148	KX407360	Human	H1N1	H1	N1	USA	NorthernAmerica	America	2016.148	Human
H1N1_Swine_CY099198_A/swine/Illinois/SG1141/2003|2003.178	CY099198	Swine	H1N1	H1	N1	USA	NorthernAmerica	America	2003.178	Swine
H6N2_Avian_HM145668_A/wild_duck/Shantou/5769/2004|2004.500	HM145668	Avian	H6N2	H6	N2	China	EasternAsia	Asia	2004.5	Wild-ans-short
H4N6_Avian_CY132524_A/mallard/Ohio/11OS2085/2011|2011.627	CY132524	Avian	H4N6	H4	N6	USA	NorthernAmerica	America	2011.627	Wild-ans-short
H1N1_Human_CY225587_A/Virginia/13/2017|2017.121	CY225587	Human	H1N1	H1	N1	USA	NorthernAmerica	America	2017.121	Human
H1N1_Human_GQ168639_A/Iowa/04/2009|2009.310	GQ168639	Human	H1N1	H1	N1	USA	NorthernAmerica	America	2009.31	Human
H1N1_Avian_CY012831_A/mallard/Ohio/56/1999|1999.789	CY012831	Avian	H1N1	H1	N1	USA	NorthernAmerica	America	1999.789	Wild-ans-short
H1N1_Swine_CY157934_A/swine/Virginia/01359/2006|2006.907	CY157934	Swine	H1N1	H1	N1	USA	NorthernAmerica	America	2006.907	Swine
H1N2_Swine_CY107824_A/swine/Korea/1130/2009|2009.038	CY107824	Swine	H1N2	H1	N2	South Korea	EasternAsia	Asia	2009.038	Swine
H4N6_Avian_CY079331_A/mallard/Wisconsin/08OS2261/2008|2008.797	CY079331	Avian	H4N6	H4	N6	USA	NorthernAmerica	America	2008.797	Wild-ans-short
H3N2_Swine_CY159432_A/swine/Arkansas/02598/2009|2009.115	CY159432	Swine	H3N2	H3	N2	USA	NorthernAmerica	America	2009.115	Swine
H1N1_Avian_KJ764771_A/wild_duck/Korea/PSC30-20/2010|2010.038	KJ764771	Avian	H1N1	H1	N1	South Korea	EasternAsia	Asia	2010.038	Wild-ans-short
H1N2_Swine_KY401851_A/swine/South_Dakota/A01678175/2016|2016.430	KY401851	Swine	H1N2	H1	N2	USA	NorthernAmerica	America	2016.43	Swine
H6N8_Avian_CY021484_A/mallard/Maryland/2022/2005|2005.500	CY021484	Avian	H6N8	H6	N8	USA	NorthernAmerica	America	2005.5	Wild-ans-short
H14N6_Avian_KJ195665_A/blue-winged_teal/Guatemala/CIP049H106-62/2011|2011.953	KJ195665	Avian	H14N6	H14	N6	Guatemala	CentralAmerica	America	2011.953	Wild-ans-long
H3N2_Swine_CY157806_A/swine/Oklahoma/SG1216/2005|2005.167	CY157806	Swine	H3N2	H3	N2	USA	NorthernAmerica	America	2005.167	Swine
H12N5_Avian_CY017740_A/pintail_duck/Alaska/102/2005|2005.603	CY017740	Avian	H12N5	H12	N5	USA	NorthernAmerica	America	2005.603	Wild-ans-short
H7N7_Avian_KF260747_A/duck/Jiangxi/21980/2010|2010.500	KF260747	Avian	H7N7	H7	N7	China	EasternAsia	Asia	2010.5	Dom-ans
H9N2_Avian_MG042396_A/chicken/Bangladesh/31624/2016|2016.989	MG042396	Avian	H9N2	H9	N2	Bangladesh	SouthernAsia	Asia	2016.989	Dom-gal
H3N8_Avian_CY102695_A/mallard/Alberta/160/2001|2001.595	CY102695	Avian	H3N8	H3	N8	Canada	NorthernAmerica	America	2001.595	Wild-ans-short
H1N1_Swine_MG521030_A/swine/Indiana/A02216644/2017|2017.436	MG521030	Swine	H1N1	H1	N1	USA	NorthernAmerica	America	2017.436	Swine
H6N8_Avian_KX978528_A/greater_white-fronted_goose/Netherlands/4/2008|2008.058	KX978528	Avian	H6N8	H6	N8	Netherlands	WesternEurope	Europe	2008.058	Wild-ans-long
H7N3_Avian_KY551265_A/mallard/New_York/AH0049315/2016|2016.066	KY551265	Avian	H7N3	H7	N3	USA	NorthernAmerica	America	2016.066	Wild-ans-short
H1N1_Swine_HE603921_A/swine/Morbihan/0287/2007|2007.619	HE603921	Swine	H1N1	H1	N1	France	WesternEurope	Europe	2007.619	Swine
H11N9_Avian_CY005858_A/shoveler/Netherlands/19/1999|1999.500	CY005858	Avian	H11N9	H11	N9	Netherlands	WesternEurope	Europe	1999.5	Wild-ans-short
H1N1_Swine_KR859636_A/swine/Illinois/A00970252/2010|2010.208	KR859636	Swine	H1N1	H1	N1	USA	NorthernAmerica	America	2010.208	Swine
H2N5_Avian_CY149403_A/glaucous_gull/Iceland/1382/2011|2011.814	CY149403	Avian	H2N5	H2	N5	Iceland	NorthernEurope	Europe	2011.814	Wild-other
H3N2_Avian_MG042375_A/duck/Bangladesh/31019/2016|2016.811	MG042375	Avian	H3N2	H3	N2	Bangladesh	SouthernAsia	Asia	2016.811	Dom-ans
H1N2_Swine_JX138506_A/swine/Zhejiang/01/2008|2008.200	JX138506	Swine	H1N2	H1	N2	China	EasternAsia	Asia	2008.2	Swine
H3N2_Swine_KM029436_A/swine/Hong_Kong/NS2168/2012|2012.468	KM029436	Swine	H3N2	H3	N2	Hong Kong	EasternAsia	Asia	2012.468	Swine
H1N1_Avian_KJ889420_A/duck/Bavaria/2/1977|1977.500	KJ889420	Avian	H1N1	H1	N1	Germany	WesternEurope	Europe	1977.5	Dom-ans
H1N1_Human_KY888158_A/Kerala/RGCBA923/2009|2009.762	KY888158	Human	H1N1	H1	N1	India	SouthernAsia	Asia	2009.762	Human
H3N1_Swine_KC471430_A/swine/Korea/CY03-12/2012|2012.175	KC471430	Swine	H3N1	H3	N1	South Korea	EasternAsia	Asia	2012.175	Swine
H5N2_Avian_EU743034_A/chicken/NY/14009/1993|1993.500	EU743034	Avian	H5N2	H5	N2	USA	NorthernAmerica	America	1993.5	Dom-gal
H1N1_Human_MH126193_A/Texas/01/2018|2018.005	MH126193	Human	H1N1	H1	N1	USA	NorthernAmerica	America	2018.005	Human
H11N3_Avian_KY644287_A/blue-winged_teal/Guatemala/CIP049H105-04/2011|2011.934	KY644287	Avian	H11N3	H11	N3	Guatemala	CentralAmerica	America	2011.934	Wild-ans-long
H14N3_Avian_KX960399_A/blue-winged_teal/Guatemala/CIP049H108-11/2012|2012.855	KX960399	Avian	H14N3	H14	N3	Guatemala	CentralAmerica	America	2012.855	Wild-ans-long
H1N2_Swine_CY116211_A/swine/England/483/2006|2006.359	CY116211	Swine	H1N2	H1	N2	United Kingdom	NorthernEurope	Europe	2006.359	Swine
H7N7_Avian_KU289942_A/blue_winged_teal/South_Dakota/A00772794/2009|2009.740	KU289942	Avian	H7N7	H7	N7	USA	NorthernAmerica	America	2009.74	Wild-ans-long
H5N1_Avian_MF116344_A/duck/China/E26/2012|2012.351	MF116344	Avian	H5N1	H5	N1	China	EasternAsia	Asia	2012.351	Dom-ans
H5N1_Avian_KR732508_A/duck/Egypt/0923-NLQP/2009|2009.500	KR732508	Avian	H5N1	H5	N1	Egypt	NorthernAfrica	Africa	2009.5	Dom-ans
H6N5_Avian_KY983169_A/American_wigeon/California/HS007B/2015|2015.811	KY983169	Avian	H6N5	H6	N5	USA	NorthernAmerica	America	2015.811	Wild-ans-long
H3N6_Avian_CY206291_A/blue-winged_teal/Texas/AI12-4448/2012|2012.712	CY206291	Avian	H3N6	H3	N6	USA	NorthernAmerica	America	2012.712	Wild-ans-long
H3N2_Human_MH358811_A/Rhode_Island/04/2018|2018.500	MH358811	Human	H3N2	H3	N2	USA	NorthernAmerica	America	2018.5	Human
H1N2_Swine_KR700660_A/swine/England/101878/2010|2010.666	KR700660	Swine	H1N2	H1	N2	United Kingdom	NorthernEurope	Europe	2010.666	Swine
H4N6_Avian_MF613870_A/mallard/Alberta/455/2015|2015.608	MF613870	Avian	H4N6	H4	N6	Canada	NorthernAmerica	America	2015.608	Wild-ans-short
H9N2_Avian_LC000593_A/muscovy_duck/Vietnam/LBM694/2014|2014.515	LC000593	Avian	H9N2	H9	N2	Viet Nam	SouthEasternAsia	Asia	2014.515	Dom-ans
H5N1_Avian_DQ997282_A/goose/Jilin/hb/2003|2003.500	DQ997282	Avian	H5N1	H5	N1	China	EasternAsia	Asia	2003.5	Dom-ans
H1N1_Swine_CY026458_A/swine/Ontario/6/1981|1981.500	CY026458	Swine	H1N1	H1	N1	Canada	NorthernAmerica	America	1981.5	Swine
H1N1_Human_GQ465667_A/Canada-AB/RV1644/2009|2009.329	GQ465667	Human	H1N1	H1	N1	Canada	NorthernAmerica	America	2009.329	Human
H1N2_Swine_MF664407_A/swine/Minnesota/A01932042/2017|2017.104	MF664407	Swine	H1N2	H1	N2	USA	NorthernAmerica	America	2017.104	Swine
H11N9_Avian_KY561295_A/mallard_duck/Ohio/15OS5361/2015|2015.792	KY561295	Avian	H11N9	H11	N9	USA	NorthernAmerica	America	2015.792	Wild-ans-short
H9N2_Avian_KF260828_A/pigeon/Hong_Kong/WF255/2007|2007.500	KF260828	Avian	H9N2	H9	N2	Hong Kong	EasternAsia	Asia	2007.5	Wild-other
H10N8_Avian_KP287955_A/migratory_duck/Jiangxi/21248/2009|2009.822	KP287955	Avian	H10N8	H10	N8	China	EasternAsia	Asia	2009.822	Wild-ans-long
H1N2_Swine_KJ739345_A/swine/Nebraska/A01202501/2011|2011.605	KJ739345	Swine	H1N2	H1	N2	USA	NorthernAmerica	America	2011.605	Swine
H3N8_Avian_CY078272_A/green-winged_teal/Louisiana/Sg-00092/2007|2007.704	CY078272	Avian	H3N8	H3	N8	USA	NorthernAmerica	America	2007.704	Wild-ans-long
H1N1_Human_CY119121_A/Malaysia/14817/1997|1997.997	CY119121	Human	H1N1	H1	N1	Malaysia	SouthEasternAsia	Asia	1997.997	Human
H1N1_Swine_KM027564_A/swine/Guangdong/NS2765/2011|2011.627	KM027564	Swine	H1N1	H1	N1	China	EasternAsia	Asia	2011.627	Swine
H3N2_Human_CY121332_A/Harbin/15/1992|1992.500	CY121332	Human	H3N2	H3	N2	China	EasternAsia	Asia	1992.5	Human
H4N6_Avian_CY149683_A/blue-winged_teal/Canada/3239/2011|2011.715	CY149683	Avian	H4N6	H4	N6	Canada	NorthernAmerica	America	2011.715	Wild-ans-long
H4N6_Avian_KU160944_A/duck/Henan/S4179/2009|2009.921	KU160944	Avian	H4N6	H4	N6	China	EasternAsia	Asia	2009.921	Dom-ans
H5N6_Avian_KY005868_A/chicken/Henan/YB0597/2016|2016.200	KY005868	Avian	H5N6	H5	N6	China	EasternAsia	Asia	2016.2	Dom-gal
H3N2_Avian_CY203268_A/mallard/Maryland/10OS1087/2010|2010.633	CY203268	Avian	H3N2	H3	N2	USA	NorthernAmerica	America	2010.633	Wild-ans-short
H1N2_Swine_MG962485_A/swine/Western_Australia/2577896X/2012|2012.589	MG962485	Swine	H1N2	H1	N2	Australia	AustraliaNewZealandOceania	Oceania	2012.589	Swine
H9N2_Avian_KP336376_A/northern_pintail/Alaska/2011-0703/2011|2011.745	KP336376	Avian	H9N2	H9	N2	USA	NorthernAmerica	America	2011.745	Wild-ans-long
H5N6_Avian_KP286106_A/chicken/Dongguan/3363/2013|2013.962	KP286106	Avian	H5N6	H5	N6	China	EasternAsia	Asia	2013.962	Dom-gal
H6N8_Avian_CY126895_A/laughing_gull/New_Jersey/194/1990|1990.397	CY126895	Avian	H6N8	H6	N8	USA	NorthernAmerica	America	1990.397	Wild-other
H1N1_Swine_MF872829_A/swine/Spain/45690-2/2016|2016.986	MF872829	Swine	H1N1	H1	N1	Spain	SouthernEurope	Europe	2016.986	Swine
H1N1_Avian_CY138792_A/mallard/New_Brunswick/00349/2010|2010.600	CY138792	Avian	H1N1	H1	N1	Canada	NorthernAmerica	America	2010.6	Wild-ans-short
H3N2_Human_KX416877_A/Kentucky/21/2016|2016.263	KX416877	Human	H3N2	H3	N2	USA	NorthernAmerica	America	2016.263	Human
H3N8_Avian_CY206226_A/blue-winged_teal/Texas/AI12-3655/2012|2012.710	CY206226	Avian	H3N8	H3	N8	USA	NorthernAmerica	America	2012.71	Wild-ans-long
H3N2_Avian_CY005559_A/duck/Hong_Kong/7/1975|1975.500	CY005559	Avian	H3N2	H3	N2	Hong Kong	EasternAsia	Asia	1975.5	Dom-ans
H3N2_Human_MH358691_A/Louisiana/15/2018|2018.123	MH358691	Human	H3N2	H3	N2	USA	NorthernAmerica	America	2018.123	Human
H6N2_Avian_CY126927_A/ruddy_turnstone/Delaware_Bay/255/1991|1991.392	CY126927	Avian	H6N2	H6	N2	USA	NorthernAmerica	America	1991.392	Wild-other
H1N1_Human_CY009291_A/USSR/92/1977|1977.500	CY009291	Human	H1N1	H1	N1	Russia	EasternEurope	Europe	1977.5	Human
H4N8_Avian_KY828605_A/mallard/California/UCD980/2015|2015.595	KY828605	Avian	H4N8	H4	N8	USA	NorthernAmerica	America	2015.595	Wild-ans-short
H4N8_Avian_CY136294_A/northern_pintail/Interior_Alaska/9BM12153R0/2009|2009.500	CY136294	Avian	H4N8	H4	N8	USA	NorthernAmerica	America	2009.5	Wild-ans-long
H2N3_Avian_CY178518_A/duck/Wisconsin/2409/1985|1985.500	CY178518	Avian	H2N3	H2	N3	USA	NorthernAmerica	America	1985.5	Dom-ans
H1N1_Human_KF612033_A/Santa_Cruz/111/2012|2012.181	KF612033	Human	H1N1	H1	N1	Bolivia	SouthernAmerica	America	2012.181	Human
H1N1_Human_KX004095_A/Iowa/55/2015|2015.956	KX004095	Human	H1N1	H1	N1	USA	NorthernAmerica	America	2015.956	Human
H5N1_Avian_KY171068_A/chicken/Vietnam/NCVD14-A380/2014|2014.299	KY171068	Avian	H5N1	H5	N1	Viet Nam	SouthEasternAsia	Asia	2014.299	Dom-gal
H3N2_Human_CY037358_A/Genoa/14/2003|2003.811	CY037358	Human	H3N2	H3	N2	Italy	SouthernEurope	Europe	2003.811	Human
H3N8_Avian_CY102283_A/shorebird/Delaware_Bay/210/1998|1998.378	CY102283	Avian	H3N8	H3	N8	USA	NorthernAmerica	America	1998.378	Wild-other
H10N7_Avian_MF145854_A/mallard_duck/Netherlands/21/2010|2010.682	MF145854	Avian	H10N7	H10	N7	Netherlands	WesternEurope	Europe	2010.682	Wild-ans-short
H7N3_Avian_CY024745_A/turkey/Italy/8000/2002|2002.500	CY024745	Avian	H7N3	H7	N3	Italy	SouthernEurope	Europe	2002.5	Dom-gal
H1N1_Avian_MF613685_A/mallard/Alberta/233/2015|2015.608	MF613685	Avian	H1N1	H1	N1	Canada	NorthernAmerica	America	2015.608	Wild-ans-short
H7N9_Avian_MF630506_A/duck/Shanghai/SD016/2015|2015.044	MF630506	Avian	H7N9	H7	N9	China	EasternAsia	Asia	2015.044	Dom-ans
H9N2_Avian_EF492413_A/chicken/Israel/853/2005|2005.500	EF492413	Avian	H9N2	H9	N2	Israel	WesternAsia	Asia	2005.5	Dom-gal
H1N1_Human_CY026146_A/Wisconsin/301/1976|1976.500	CY026146	Human	H1N1	H1	N1	USA	NorthernAmerica	America	1976.5	Human
H6N2_Avian_KY983189_A/American_wigeon/California/HS001/2015|2015.811	KY983189	Avian	H6N2	H6	N2	USA	NorthernAmerica	America	2015.811	Wild-ans-long
H3N2_Human_KT839019_A/North_Carolina/29/2014|2014.852	KT839019	Human	H3N2	H3	N2	USA	NorthernAmerica	America	2014.852	Human
H10N7_Avian_KX013072_A/mallard/Missouri/13OS6556/2013|2013.904	KX013072	Avian	H10N7	H10	N7	USA	NorthernAmerica	America	2013.904	Wild-ans-short
H3N1_Avian_CY140867_A/blue-winged_Teal/North_Dakota/AI09-3642/2009|2009.674	CY140867	Avian	H3N1	H3	N1	USA	NorthernAmerica	America	2009.674	Wild-ans-long
H3N2_Human_CY118609_A/Malaysia/17230/1998|1998.395	CY118609	Human	H3N2	H3	N2	Malaysia	SouthEasternAsia	Asia	1998.395	Human
H4N2_Avian_CY180603_A/green-winged_teal/Wisconsin/118/1979|1979.500	CY180603	Avian	H4N2	H4	N2	USA	NorthernAmerica	America	1979.5	Wild-ans-long
H6N2_Avian_CY140550_A/American_wigeon/Louisiana/Sg-01032/2008|2008.855	CY140550	Avian	H6N2	H6	N2	USA	NorthernAmerica	America	2008.855	Wild-ans-long
H9N2_Avian_MG204058_A/chicken/Xiamen/10/2015|2015.786	MG204058	Avian	H9N2	H9	N2	China	EasternAsia	Asia	2015.786	Dom-gal
H6N2_Avian_JF965046_A/duck/Eastern_China/59/2003|2003.871	JF965046	Avian	H6N2	H6	N2	China	EasternAsia	Asia	2003.871	Dom-ans
H9N2_Swine_EU086316_A/swine/Guangxi/FS2/2005|2005.500	EU086316	Swine	H9N2	H9	N2	China	EasternAsia	Asia	2005.5	Swine
H3N2_Human_CY113260_A/Rotterdam/8179/1977|1977.500	CY113260	Human	H3N2	H3	N2	Netherlands	WesternEurope	Europe	1977.5	Human
H4N3_Avian_CY004903_A/blue-winged_teal/ALB/136/1990|1990.638	CY004903	Avian	H4N3	H4	N3	Canada	NorthernAmerica	America	1990.638	Wild-ans-long
H1N1_Avian_CY094708_A/mallard/California/5351/2009|2009.589	CY094708	Avian	H1N1	H1	N1	USA	NorthernAmerica	America	2009.589	Wild-ans-short
H1N2_Human_JQ340008_A/Eastern_India/N-1289/2009|2009.644	JQ340008	Human	H1N2	H1	N2	India	SouthernAsia	Asia	2009.644	Human
H12N5_Avian_CY195992_A/mallard/Interior_Alaska/10BM13335/2010|2010.619	CY195992	Avian	H12N5	H12	N5	USA	NorthernAmerica	America	2010.619	Wild-ans-short
H9N2_Avian_KP865911_A/chicken/Jiangsu/925/2009|2009.918	KP865911	Avian	H9N2	H9	N2	China	EasternAsia	Asia	2009.918	Dom-gal
H5N2_Avian_KM657856_A/chicken/Aguascalientes/IA13/2010|2010.285	KM657856	Avian	H5N2	H5	N2	Mexico	CentralAmerica	America	2010.285	Dom-gal
H6N2_Avian_KX977617_A/mallard_duck/Netherlands/3/2008|2008.016	KX977617	Avian	H6N2	H6	N2	Netherlands	WesternEurope	Europe	2008.016	Wild-ans-short
H1N2_Avian_CY178926_A/thick-billed_murre/Alaska/236/1976|1976.500	CY178926	Avian	H1N2	H1	N2	USA	NorthernAmerica	America	1976.5	Wild-other
H3N2_Swine_KF922839_A/swine/Minnesota/A01134337/2010|2010.877	KF922839	Swine	H3N2	H3	N2	USA	NorthernAmerica	America	2010.877	Swine
H5N1_Avian_CY061291_A/chicken/West_Bengal/239020/2010|2010.030	CY061291	Avian	H5N1	H5	N1	India	SouthernAsia	Asia	2010.03	Dom-gal
H7N9_Avian_MF630362_A/chicken/Zhejiang/S1190/2015|2015.225	MF630362	Avian	H7N9	H7	N9	China	EasternAsia	Asia	2015.225	Dom-gal
H13N6_Avian_CY196618_A/glaucous-winged_gull/Southcentral_Alaska/11JR02474/2011|2011.658	CY196618	Avian	H13N6	H13	N6	USA	NorthernAmerica	America	2011.658	Wild-other
H4N6_Avian_KY131349_A/northern_pintail/Alaska/UGAI15-7298/2015|2015.732	KY131349	Avian	H4N6	H4	N6	USA	NorthernAmerica	America	2015.732	Wild-ans-long
H5N1_Avian_CY146697_A/duck/Hunan/S4220/2011|2011.866	CY146697	Avian	H5N1	H5	N1	China	EasternAsia	Asia	2011.866	Dom-ans
H5N2_Avian_KP000012_A/chicken/Laiwu/0313/2014|2014.195	KP000012	Avian	H5N2	H5	N2	China	EasternAsia	Asia	2014.195	Dom-gal
H6N6_Avian_KU762356_A/duck/Guizhou/013/2014|2014.778	KU762356	Avian	H6N6	H6	N6	China	EasternAsia	Asia	2014.778	Dom-ans
H3N2_Human_KT888275_A/Hong_Kong/1514A01704826T/2011|2011.871	KT888275	Human	H3N2	H3	N2	Hong Kong	EasternAsia	Asia	2011.871	Human
H1N2_Swine_CY158912_A/swine/Oklahoma/01452/2007|2007.068	CY158912	Swine	H1N2	H1	N2	USA	NorthernAmerica	America	2007.068	Swine
H1N1_Human_KC781059_A/North_Carolina/44/2009|2009.718	KC781059	Human	H1N1	H1	N1	USA	NorthernAmerica	America	2009.718	Human
H4N6_Avian_KY130752_A/northern_pintail/Alaska/936/2011|2011.756	KY130752	Avian	H4N6	H4	N6	USA	NorthernAmerica	America	2011.756	Wild-ans-long
H6N1_Avian_DQ376892_A/chicken/Taiwan/0107/02|2002.500	DQ376892	Avian	H6N1	H6	N1	Taiwan	EasternAsia	Asia	2002.5	Dom-gal
H3N2_Human_KT888273_A/Kabul/1514A01305435T/2013|2013.025	KT888273	Human	H3N2	H3	N2	Afghanistan	SouthernAsia	Asia	2013.025	Human
H1N1_Avian_EU743583_A/mallard/Maryland/02-184/2002|2002.500	EU743583	Avian	H1N1	H1	N1	USA	NorthernAmerica	America	2002.5	Wild-ans-short
H6N8_Avian_CY149539_A/greylag_goose/Iceland/0980/2011|2011.833	CY149539	Avian	H6N8	H6	N8	Iceland	NorthernEurope	Europe	2011.833	Wild-ans-long
H6N2_Avian_HM145673_A/mallard/Jiangxi/8264/2004|2004.500	HM145673	Avian	H6N2	H6	N2	China	EasternAsia	Asia	2004.5	Wild-ans-short
H1N1_Human_MH446951_A/West_Virginia/15/2018|2018.175	MH446951	Human	H1N1	H1	N1	USA	NorthernAmerica	America	2018.175	Human
H6N6_Avian_KJ200908_A/duck/Zhejiang/S1023/2010|2010.167	KJ200908	Avian	H6N6	H6	N6	China	EasternAsia	Asia	2010.167	Dom-ans
H3N2_Human_MH443513_A/Kansas/09/2018|2018.011	MH443513	Human	H3N2	H3	N2	USA	NorthernAmerica	America	2018.011	Human
H5N2_Avian_JQ041388_A/chicken/Hebei/1102/2010|2010.953	JQ041388	Avian	H5N2	H5	N2	China	EasternAsia	Asia	2010.953	Dom-gal
H5N3_Avian_KX979515_A/mallard_duck/Netherlands/1/2008|2008.079	KX979515	Avian	H5N3	H5	N3	Netherlands	WesternEurope	Europe	2008.079	Wild-ans-short
H11N9_Avian_CY139752_A/mallard/Minnesota/182722/1998|1998.666	CY139752	Avian	H11N9	H11	N9	USA	NorthernAmerica	America	1998.666	Wild-ans-short
H1N1_Human_CY218838_A/Minnesota/04/2017|2017.041	CY218838	Human	H1N1	H1	N1	USA	NorthernAmerica	America	2017.041	Human
H6N2_Avian_CY013870_A/green-winged_teal/Ohio/178/1999|1999.808	CY013870	Avian	H6N2	H6	N2	USA	NorthernAmerica	America	1999.808	Wild-ans-long
H10N3_Avian_KP286130_A/duck/Jiangxi/33663/2013|2013.953	KP286130	Avian	H10N3	H10	N3	China	EasternAsia	Asia	2013.953	Dom-ans
H4N6_Avian_KX979311_A/mallard_duck/Netherlands/19/2012|2012.682	KX979311	Avian	H4N6	H4	N6	Netherlands	WesternEurope	Europe	2012.682	Wild-ans-short
H3N6_Avian_CY022724_A/mallard/Ohio/1717/2005|2005.500	CY022724	Avian	H3N6	H3	N6	USA	NorthernAmerica	America	2005.5	Wild-ans-short
H5N2_Avian_GQ923180_A/duck/Minnesota/462960-2/2006|2006.500	GQ923180	Avian	H5N2	H5	N2	USA	NorthernAmerica	America	2006.5	Dom-ans
H9N2_Avian_DQ064547_A/chicken/Guangdong/47/01|2001.500	DQ064547	Avian	H9N2	H9	N2	China	EasternAsia	Asia	2001.5	Dom-gal
H1N2_Swine_GQ161101_A/swine/Bakum/1832/2000|2000.500	GQ161101	Swine	H1N2	H1	N2	Germany	WesternEurope	Europe	2000.5	Swine
H9N2_Avian_FJ534543_A/chicken/Henan/1-2/2008|2008.025	FJ534543	Avian	H9N2	H9	N2	China	EasternAsia	Asia	2008.025	Dom-gal
H3N6_Avian_CY049761_A/mallard/Altai/1208/2007|2007.704	CY049761	Avian	H3N6	H3	N6	Russia	EasternEurope	Europe	2007.704	Wild-ans-short
H3N2_Human_CY093332_A/Guam/WRAIR1557P/2009|2009.085	CY093332	Human	H3N2	H3	N2	Guam	MicronesiaOceania	Oceania	2009.085	Human
H1N1_Human_KM437825_A/Finland/776N/2010|2010.500	KM437825	Human	H1N1	H1	N1	Finland	NorthernEurope	Europe	2010.5	Human
H4N6_Avian_CY133776_A/blue-winged_teal/Missouri/10MO030/2010|2010.707	CY133776	Avian	H4N6	H4	N6	USA	NorthernAmerica	America	2010.707	Wild-ans-long
H10N8_Avian_KP285402_A/chicken/Jiangxi/28113/2013|2013.838	KP285402	Avian	H10N8	H10	N8	China	EasternAsia	Asia	2013.838	Dom-gal
H3N2_Human_KT838943_A/Delaware/25/2014|2014.885	KT838943	Human	H3N2	H3	N2	USA	NorthernAmerica	America	2014.885	Human
H3N2_Human_CY121252_A/Philippines/2/1982|1982.500	CY121252	Human	H3N2	H3	N2	Philippines	SouthEasternAsia	Asia	1982.5	Human
H3N2_Human_CY093356_A/Arizona/WRAIR1562P/2009|2009.162	CY093356	Human	H3N2	H3	N2	USA	NorthernAmerica	America	2009.162	Human
H1N2_Avian_KY415891_A/duck/Yuhuan/YH45/2016|2016.129	KY415891	Avian	H1N2	H1	N2	China	EasternAsia	Asia	2016.129	Dom-ans
H9N1_Avian_CY005133_A/ruddy_turnstone/DE/2731/1987|1987.400	CY005133	Avian	H9N1	H9	N1	USA	NorthernAmerica	America	1987.4	Wild-other
H3N2_Human_CY264264_A/Rhode_Island/15/2017|2017.907	CY264264	Human	H3N2	H3	N2	USA	NorthernAmerica	America	2017.907	Human
H1N1_Avian_CY144307_A/ruddy_turnstone/Delaware/650656/2002|2002.389	CY144307	Avian	H1N1	H1	N1	USA	NorthernAmerica	America	2002.389	Wild-other
H3N1_Swine_KT983785_A/swine/Iowa/A01476471/2014|2014.038	KT983785	Swine	H3N1	H3	N1	USA	NorthernAmerica	America	2014.038	Swine
H9N2_Avian_EF492425_A/chicken/Israel/1808/2004|2004.500	EF492425	Avian	H9N2	H9	N2	Israel	WesternAsia	Asia	2004.5	Dom-gal
H1N1_Human_KT836624_A/Hawaii/67/2014|2014.778	KT836624	Human	H1N1	H1	N1	USA	NorthernAmerica	America	2014.778	Human
H3N2_Swine_KM872083_A/swine/California/A00968949/2014|2014.499	KM872083	Swine	H3N2	H3	N2	USA	NorthernAmerica	America	2014.499	Swine
H3N2_Avian_LC028077_A/duck/Vietnam/LBM48/2011|2011.890	LC028077	Avian	H3N2	H3	N2	Viet Nam	SouthEasternAsia	Asia	2011.89	Dom-ans
H5N6_Human_KP765785_A/Guangzhou/39715/2014|2014.942	KP765785	Human	H5N6	H5	N6	China	EasternAsia	Asia	2014.942	Human
H1N1_Swine_KP404281_A/swine/Hunan/196/2011|2011.871	KP404281	Swine	H1N1	H1	N1	China	EasternAsia	Asia	2011.871	Swine
H2N2_Avian_CY014828_A/chicken/New_York/13828-3/1995|1995.500	CY014828	Avian	H2N2	H2	N2	USA	NorthernAmerica	America	1995.5	Dom-gal
H6N1_Avian_CY187004_A/mallard/Ohio/12OS2174/2012|2012.866	CY187004	Avian	H6N1	H6	N1	USA	NorthernAmerica	America	2012.866	Wild-ans-short
H1N2_Swine_KJ640320_A/swine/Ohio/13TOSU0554/2013|2013.414	KJ640320	Swine	H1N2	H1	N2	USA	NorthernAmerica	America	2013.414	Swine
H6N2_Avian_CY180587_A/green-winged_teal/Wisconsin/453/1976|1976.500	CY180587	Avian	H6N2	H6	N2	USA	NorthernAmerica	America	1976.5	Wild-ans-long
H1N1_Human_CY083436_A/Ft-Benning/WRAIR1669P/2009|2009.745	CY083436	Human	H1N1	H1	N1	USA	NorthernAmerica	America	2009.745	Human
H3N2_Human_CY112996_A/Netherlands/132/2004|2004.923	CY112996	Human	H3N2	H3	N2	Netherlands	WesternEurope	Europe	2004.923	Human
H1N1_Human_KX411744_A/Iowa/11/2016|2016.222	KX411744	Human	H1N1	H1	N1	USA	NorthernAmerica	America	2016.222	Human
H4N8_Avian_KU160848_A/duck/Chongqing/S2086/2012|2012.340	KU160848	Avian	H4N8	H4	N8	China	EasternAsia	Asia	2012.34	Dom-ans
H5N1_Avian_CY133084_A/mallard/Wisconsin/10OS2672/2010|2010.751	CY133084	Avian	H5N1	H5	N1	USA	NorthernAmerica	America	2010.751	Wild-ans-short
H1N1_Human_MH233673_A/Pennsylvania/55/2018|2018.123	MH233673	Human	H1N1	H1	N1	USA	NorthernAmerica	America	2018.123	Human
H4N6_Avian_KY415900_A/duck/Ganzhou/GZ5/2015|2015.945	KY415900	Avian	H4N6	H4	N6	China	EasternAsia	Asia	2015.945	Dom-ans
H1N1_Human_CY119113_A/Malaysia/14210/2000|2000.337	CY119113	Human	H1N1	H1	N1	Malaysia	SouthEasternAsia	Asia	2000.337	Human
H5N6_Avian_KY415910_A/chicken/Ganzhou/GZ50/2015|2015.945	KY415910	Avian	H5N6	H5	N6	China	EasternAsia	Asia	2015.945	Dom-gal
H3N2_Human_KU589848_A/Indiana/25/2015|2015.671	KU589848	Human	H3N2	H3	N2	USA	NorthernAmerica	America	2015.671	Human
H1N1_Human_CY172566_A/New_York/1052/2006|2006.959	CY172566	Human	H1N1	H1	N1	USA	NorthernAmerica	America	2006.959	Human
H4N6_Avian_KJ567878_A/American_green-winged_teal/Ohio/13OS2050/2013|2013.721	KJ567878	Avian	H4N6	H4	N6	USA	NorthernAmerica	America	2013.721	Wild-ans-long
H3N2_Human_KX003411_A/Oklahoma/21/2015|2015.879	KX003411	Human	H3N2	H3	N2	USA	NorthernAmerica	America	2015.879	Human
H2N2_Avian_CY191018_A/mallard/Maryland/11OS3829/2012|2012.041	CY191018	Avian	H2N2	H2	N2	USA	NorthernAmerica	America	2012.041	Wild-ans-short
H10N3_Avian_KY063905_A/blue-winged_teal/Lousiana/UGAI14-0463/2014|2014.255	KY063905	Avian	H10N3	H10	N3	USA	NorthernAmerica	America	2014.255	Wild-ans-long
H1N1_Human_KY487667_A/Baltimore/0124/2016|2016.222	KY487667	Human	H1N1	H1	N1	USA	NorthernAmerica	America	2016.222	Human
H1N1_Human_KX407864_A/Nebraska/14/2016|2016.153	KX407864	Human	H1N1	H1	N1	USA	NorthernAmerica	America	2016.153	Human
H9N2_Avian_KU646981_A/Anas_platyrhynchos/Belgium/24311pcs5/2012|2012.688	KU646981	Avian	H9N2	H9	N2	Belgium	WesternEurope	Europe	2012.688	Wild-ans-short
H3N2_Swine_KU322605_A/swine/Italy/100176-1/2013|2013.500	KU322605	Swine	H3N2	H3	N2	Italy	SouthernEurope	Europe	2013.5	Swine
H1N1_Human_JN596866_A/Omsk/01/2009|2009.611	JN596866	Human	H1N1	H1	N1	Russia	EasternEurope	Europe	2009.611	Human
H5N2_Avian_KX602676_A/chicken/Zhejiang/81643/2015|2015.622	KX602676	Avian	H5N2	H5	N2	China	EasternAsia	Asia	2015.622	Dom-gal
H3N8_Avian_CY235161_A/green-winged_teal/Idaho/UGAI16-1900/2016|2016.622	CY235161	Avian	H3N8	H3	N8	USA	NorthernAmerica	America	2016.622	Wild-ans-long
H9N2_Avian_MG192176_A/chicken/Fujian/SD056/2017|2017.200	MG192176	Avian	H9N2	H9	N2	China	EasternAsia	Asia	2017.2	Dom-gal
H5N2_Avian_GQ923164_A/mallard/Oregon/461067-2/2006|2006.500	GQ923164	Avian	H5N2	H5	N2	USA	NorthernAmerica	America	2006.5	Wild-ans-short
H1N1_Swine_CY194612_A/swine/Arkansas/D0386/2013|2013.342	CY194612	Swine	H1N1	H1	N1	USA	NorthernAmerica	America	2013.342	Swine
H3N8_Avian_MH135734_A/ruddy_turnstone/Delaware_Bay/607/2017|2017.392	MH135734	Avian	H3N8	H3	N8	USA	NorthernAmerica	America	2017.392	Wild-other
H11N9_Avian_CY235314_A/mallard/Idaho/UGAI16-1962/2016|2016.627	CY235314	Avian	H11N9	H11	N9	USA	NorthernAmerica	America	2016.627	Wild-ans-short
H3N6_Avian_CY097041_A/mallard/Wisconsin/2712/2009|2009.775	CY097041	Avian	H3N6	H3	N6	USA	NorthernAmerica	America	2009.775	Wild-ans-short
H1N1_Human_KX409904_A/Mississippi/12/2016|2016.186	KX409904	Human	H1N1	H1	N1	USA	NorthernAmerica	America	2016.186	Human
H5N1_Avian_LC106042_A/duck/Cairo/157CA/2015|2015.027	LC106042	Avian	H5N1	H5	N1	Egypt	NorthernAfrica	Africa	2015.027	Dom-ans
H5N6_Avian_LC279787_A/muscovy_duck/Vietnam/LBM817/2015|2015.858	LC279787	Avian	H5N6	H5	N6	Viet Nam	SouthEasternAsia	Asia	2015.858	Dom-ans
H11N3_Avian_CY186747_A/blue-winged_teal/Illinois/12OS2951/2012|2012.685	CY186747	Avian	H11N3	H11	N3	USA	NorthernAmerica	America	2012.685	Wild-ans-long
H5N2_Avian_CY021532_A/turkey/Italy/1258/2005|2005.500	CY021532	Avian	H5N2	H5	N2	Italy	SouthernEurope	Europe	2005.5	Dom-gal
H1N1_Swine_CY116484_A/swine/Italy/172336/2001|2001.500	CY116484	Swine	H1N1	H1	N1	Italy	SouthernEurope	Europe	2001.5	Swine
H6N2_Avian_CY140526_A/mallard/Minnesota/Sg-01018/2008|2008.688	CY140526	Avian	H6N2	H6	N2	USA	NorthernAmerica	America	2008.688	Wild-ans-short
H4N9_Avian_CY146496_A/mallard/New_Jersey/AI09-5137/2009|2009.740	CY146496	Avian	H4N9	H4	N9	USA	NorthernAmerica	America	2009.74	Wild-ans-short
H16N3_Avian_CY239303_A/glaucous-winged_gull/Southcentral_Alaska/13MB02410/2013|2013.597	CY239303	Avian	H16N3	H16	N3	USA	NorthernAmerica	America	2013.597	Wild-other
H3N2_Human_MH358899_A/Washington/71/2018|2018.192	MH358899	Human	H3N2	H3	N2	USA	NorthernAmerica	America	2018.192	Human
H9N2_Avian_CY005153_A/mallard/Alberta/11/1991|1991.603	CY005153	Avian	H9N2	H9	N2	Canada	NorthernAmerica	America	1991.603	Wild-ans-short
H3N2_Swine_KT767985_A/swine/Nebraska/A01476165/2014|2014.570	KT767985	Swine	H3N2	H3	N2	USA	NorthernAmerica	America	2014.57	Swine
H4N2_Avian_CY076889_A/duck/Guangxi/912/2008|2008.200	CY076889	Avian	H4N2	H4	N2	China	EasternAsia	Asia	2008.2	Dom-ans
H1N1_Human_KF057091_A/Jiangsu/1/2011|2011.008	KF057091	Human	H1N1	H1	N1	China	EasternAsia	Asia	2011.008	Human
H11N9_Avian_CY146633_A/duck/Hunan/S4013/2011|2011.855	CY146633	Avian	H11N9	H11	N9	China	EasternAsia	Asia	2011.855	Dom-ans
H3N2_Human_KT843851_A/Florida/55/2015|2015.504	KT843851	Human	H3N2	H3	N2	USA	NorthernAmerica	America	2015.504	Human
H3N2_Canine_MH266335_A/canine/Kentucky/128656/2017|2017.564	MH266335	Canine	H3N2	H3	N2	USA	NorthernAmerica	America	2017.564	Canine
H1N1_Human_CY009619_A/Fort_Monmouth/1/1947|1947.500	CY009619	Human	H1N1	H1	N1	USA	NorthernAmerica	America	1947.5	Human
H3N2_Human_MH082159_A/Florida/02/2018|2018.011	MH082159	Human	H3N2	H3	N2	USA	NorthernAmerica	America	2018.011	Human
H1N2_Swine_KY041960_A/swine/Illinois/A01795970/2015|2015.844	KY041960	Swine	H1N2	H1	N2	USA	NorthernAmerica	America	2015.844	Swine
H4N9_Avian_CY133176_A/mallard/Wisconsin/10OS3169/2010|2010.825	CY133176	Avian	H4N9	H4	N9	USA	NorthernAmerica	America	2010.825	Wild-ans-short
H1N1_Human_CY019930_A/Western_Australia/20/2001|2001.501	CY019930	Human	H1N1	H1	N1	Australia	AustraliaNewZealandOceania	Oceania	2001.501	Human
H3N2_Human_CY121639_A/Uruguay/716/2007|2007.500	CY121639	Human	H3N2	H3	N2	Uruguay	SouthernAmerica	America	2007.5	Human
H5N6_Avian_KT454936_A/Copsychus_saularis/Guangdong/SW8/2014|2014.584	KT454936	Avian	H5N6	H5	N6	China	EasternAsia	Asia	2014.584	Wild-other
H8N4_Avian_CY183506_A/mallard/Sweden/7996/2005|2005.685	CY183506	Avian	H8N4	H8	N4	Sweden	NorthernEurope	Europe	2005.685	Wild-ans-short
H1N1_Human_GQ323502_A/Michigan/06/2009|2009.332	GQ323502	Human	H1N1	H1	N1	USA	NorthernAmerica	America	2009.332	Human
H5N1_Avian_FJ784840_A/duck/Hunan/3340/2006|2006.912	FJ784840	Avian	H5N1	H5	N1	China	EasternAsia	Asia	2006.912	Dom-ans
H1N1_Human_KT836748_A/Minnesota/04/2015|2015.115	KT836748	Human	H1N1	H1	N1	USA	NorthernAmerica	America	2015.115	Human
H4N6_Avian_MF682673_A/mallard_duck/Netherlands/70/2008|2008.951	MF682673	Avian	H4N6	H4	N6	Netherlands	WesternEurope	Europe	2008.951	Wild-ans-short
H1N1_Human_GQ463197_A/Hunan/SWL3/2009|2009.447	GQ463197	Human	H1N1	H1	N1	China	EasternAsia	Asia	2009.447	Human
H1N1_Swine_KF386848_A/swine/Minnesota/A01301732/2012|2012.652	KF386848	Swine	H1N1	H1	N1	USA	NorthernAmerica	America	2012.652	Swine
H5N1_Avian_HM172446_A/chicken/Xinjiang/78/2005|2005.500	HM172446	Avian	H5N1	H5	N1	China	EasternAsia	Asia	2005.5	Dom-gal
H7N9_Human_KP416627_A/Shenzhen/SP113/2014|2014.192	KP416627	Human	H7N9	H7	N9	China	EasternAsia	Asia	2014.192	Human
H8N2_Avian_CY183432_A/mallard/Sweden/60041/2007|2007.781	CY183432	Avian	H8N2	H8	N2	Sweden	NorthernEurope	Europe	2007.781	Wild-ans-short
H3N6_Avian_CY140734_A/mallard/Minnesota/AI09-2519/2009|2009.679	CY140734	Avian	H3N6	H3	N6	USA	NorthernAmerica	America	2009.679	Wild-ans-short
H1N1_Swine_KF309210_A/swine/Italy/120336/2012|2012.367	KF309210	Swine	H1N1	H1	N1	Italy	SouthernEurope	Europe	2012.367	Swine
H1N1_Human_CY265456_A/Nevada/32/2017|2017.962	CY265456	Human	H1N1	H1	N1	USA	NorthernAmerica	America	2017.962	Human
H1N1_Human_CY037686_A/Florida/UR07-0022/2008|2008.121	CY037686	Human	H1N1	H1	N1	USA	NorthernAmerica	America	2008.121	Human
H3N2_Swine_KR701396_A/swine/Germany/Visbek-IDT13347/2011|2011.500	KR701396	Swine	H3N2	H3	N2	Germany	WesternEurope	Europe	2011.5	Swine
H3N2_Human_KY116555_A/Massachusetts/36/2016|2016.756	KY116555	Human	H3N2	H3	N2	USA	NorthernAmerica	America	2016.756	Human
H9N2_Avian_JQ904459_A/chicken/Shandong/1/2008|2008.038	JQ904459	Avian	H9N2	H9	N2	China	EasternAsia	Asia	2008.038	Dom-gal
H5N1_Avian_KY171164_A/chicken/Vietnam/NCVD14-A463/2014|2014.140	KY171164	Avian	H5N1	H5	N1	Viet Nam	SouthEasternAsia	Asia	2014.14	Dom-gal
H3N2_Human_CY112708_A/England/7/1994|1994.500	CY112708	Human	H3N2	H3	N2	United Kingdom	NorthernEurope	Europe	1994.5	Human
H2N3_Avian_CY166679_A/mallard/Wisconsin/11OS3468/2011|2011.789	CY166679	Avian	H2N3	H2	N3	USA	NorthernAmerica	America	2011.789	Wild-ans-short
H3N6_Avian_CY140373_A/blue-winged_teal/North_Dakota/Sg-00759/2008|2008.693	CY140373	Avian	H3N6	H3	N6	USA	NorthernAmerica	America	2008.693	Wild-ans-long
H6N2_Avian_DQ376901_A/duck/Kingmen/E322/04|2004.500	DQ376901	Avian	H6N2	H6	N2	Taiwan	EasternAsia	Asia	2004.5	Dom-ans
H1N1_Swine_CY116063_A/swine/England/254/2002|2002.175	CY116063	Swine	H1N1	H1	N1	United Kingdom	NorthernEurope	Europe	2002.175	Swine
H5N1_Avian_GU182155_A/chicken/Hunan/8/2008|2008.871	GU182155	Avian	H5N1	H5	N1	China	EasternAsia	Asia	2008.871	Dom-gal
H3N2_Human_CY007978_A/Guandong/243/1972|1972.500	CY007978	Human	H3N2	H3	N2	China	EasternAsia	Asia	1972.5	Human
H3N2_Swine_KC839582_A/swine/Nebraska/A01300022/2012|2012.444	KC839582	Swine	H3N2	H3	N2	USA	NorthernAmerica	America	2012.444	Swine
H11N9_Avian_CY133832_A/mallard/Missouri/10MO0333/2010|2010.973	CY133832	Avian	H11N9	H11	N9	USA	NorthernAmerica	America	2010.973	Wild-ans-short
H1N1_Human_CY020244_A/Memphis/39/1983|1983.500	CY020244	Human	H1N1	H1	N1	USA	NorthernAmerica	America	1983.5	Human
H3N2_Swine_KJ640512_A/swine/Indiana/13TOSU1207/2013|2013.496	KJ640512	Swine	H3N2	H3	N2	USA	NorthernAmerica	America	2013.496	Swine
H1N2_Swine_CY099214_A/swine/Minnesota/02324/2008|2008.690	CY099214	Swine	H1N2	H1	N2	USA	NorthernAmerica	America	2008.69	Swine
H11N3_Avian_KX028799_A/duck/Zhejiang/727D2/2013|2013.567	KX028799	Avian	H11N3	H11	N3	China	EasternAsia	Asia	2013.567	Dom-ans
H1N9_Avian_CY137396_A/ruddy_turnstone/Delaware_Bay/93/2002|2002.384	CY137396	Avian	H1N9	H1	N9	USA	NorthernAmerica	America	2002.384	Wild-other
H10N7_Avian_CY137713_A/blue-winged_teal/Alberta/271/2007|2007.589	CY137713	Avian	H10N7	H10	N7	Canada	NorthernAmerica	America	2007.589	Wild-ans-long
H5N1_Avian_EF205204_A/chicken/Omsk/14/05|2005.500	EF205204	Avian	H5N1	H5	N1	Russia	EasternEurope	Europe	2005.5	Dom-gal
H10N7_Avian_KP287971_A/duck/Jiangxi/26182/2009|2009.986	KP287971	Avian	H10N7	H10	N7	China	EasternAsia	Asia	2009.986	Dom-ans
H7N9_Avian_KT779593_A/duck/Wuxi/0405006/2013|2013.258	KT779593	Avian	H7N9	H7	N9	China	EasternAsia	Asia	2013.258	Dom-ans
H6N6_Avian_CY180899_A/widgeon/Wisconsin/15/1980|1980.500	CY180899	Avian	H6N6	H6	N6	USA	NorthernAmerica	America	1980.5	Wild-ans-long
H3N2_Canine_MF173332_A/canine/Indiana/2093681/2015|2015.500	MF173332	Canine	H3N2	H3	N2	USA	NorthernAmerica	America	2015.5	Canine
H1N1_Human_GQ132136_A/Canada-NS/RV1538/2009|2009.500	GQ132136	Human	H1N1	H1	N1	Canada	NorthernAmerica	America	2009.5	Human
H5N2_Avian_CY022084_A/poultry/Italy/367/1997|1997.500	CY022084	Avian	H5N2	H5	N2	Italy	SouthernEurope	Europe	1997.5	Dom-gal
H1N1_Avian_KF424071_A/shorebird/Delaware_Bay/170/2009|2009.381	KF424071	Avian	H1N1	H1	N1	USA	NorthernAmerica	America	2009.381	Wild-other
H10N8_Avian_KP862026_A/duck/Hunan/S1496/2011|2011.170	KP862026	Avian	H10N8	H10	N8	China	EasternAsia	Asia	2011.17	Dom-ans
H2N8_Avian_KY415892_A/Pigeon/Longquan/LQ67/2016|2016.079	KY415892	Avian	H2N8	H2	N8	China	EasternAsia	Asia	2016.079	Wild-other
H3N2_Human_MH082479_A/Minnesota/04/2018|2018.011	MH082479	Human	H3N2	H3	N2	USA	NorthernAmerica	America	2018.011	Human
H3N2_Swine_JN409420_A/swine/Kansas/11-107824/2011|2011.208	JN409420	Swine	H3N2	H3	N2	USA	NorthernAmerica	America	2011.208	Swine
H8N4_Avian_CY014585_A/mallard/Alberta/7/1987|1987.589	CY014585	Avian	H8N4	H8	N4	Canada	NorthernAmerica	America	1987.589	Wild-ans-short
H2N2_Human_KP098381_A/Zhang/4/1957|1957.500	KP098381	Human	H2N2	H2	N2	China	EasternAsia	Asia	1957.5	Human
H3N2_Human_CY003735_A/Hong_Kong/43/1975|1975.500	CY003735	Human	H3N2	H3	N2	Hong Kong	EasternAsia	Asia	1975.5	Human
H8N4_Avian_CY183375_A/mallard/Sweden/2834/2003|2003.400	CY183375	Avian	H8N4	H8	N4	Sweden	NorthernEurope	Europe	2003.4	Wild-ans-short
H3N2_Human_CY006714_A/Memphis/18/1978|1978.500	CY006714	Human	H3N2	H3	N2	USA	NorthernAmerica	America	1978.5	Human
H1N2_Swine_KM028116_A/swine/Guangxi/2900/2011|2011.770	KM028116	Swine	H1N2	H1	N2	China	EasternAsia	Asia	2011.77	Swine
H6N2_Avian_JF965042_A/duck/Eastern_China/54/2002|2002.953	JF965042	Avian	H6N2	H6	N2	China	EasternAsia	Asia	2002.953	Dom-ans
H2N2_Human_M73524_A/Korea/426/1968|1968.500	M73524	Human	H2N2	H2	N2	South Korea	EasternAsia	Asia	1968.5	Human
H10N3_Avian_CY178301_A/duck/Wisconsin/2368/1985|1985.500	CY178301	Avian	H10N3	H10	N3	USA	NorthernAmerica	America	1985.5	Dom-ans
H3N2_Swine_CY158744_A/swine/Manitoba/02862/2009|2009.496	CY158744	Swine	H3N2	H3	N2	Canada	NorthernAmerica	America	2009.496	Swine
H9N2_Avian_KX470447_A/turkey/Poland/09/2014|2014.293	KX470447	Avian	H9N2	H9	N2	Poland	EasternEurope	Europe	2014.293	Dom-gal
H3N8_Equine_CY032944_A/equine/Kentucky/2/1980|1980.500	CY032944	Equine	H3N8	H3	N8	USA	NorthernAmerica	America	1980.5	Equine
H2N3_Avian_CY132284_A/mallard/Ohio/11OS2149/2011|2011.619	CY132284	Avian	H2N3	H2	N3	USA	NorthernAmerica	America	2011.619	Wild-ans-short
H1N1_Swine_CY026466_A/swine/Tennessee/10/1976|1976.500	CY026466	Swine	H1N1	H1	N1	USA	NorthernAmerica	America	1976.5	Swine
H1N1_Avian_CY141088_A/red-necked_grebe/Minnesota/AI10-1948/2010|2010.512	CY141088	Avian	H1N1	H1	N1	USA	NorthernAmerica	America	2010.512	Wild-other
H3N8_Avian_KX351677_A/mallard/California/UCD840/2015|2015.600	KX351677	Avian	H3N8	H3	N8	USA	NorthernAmerica	America	2015.6	Wild-ans-short
H1N2_Swine_CY045692_A/swine/Oklahoma/020736-2/2008|2008.500	CY045692	Swine	H1N2	H1	N2	USA	NorthernAmerica	America	2008.5	Swine
H11N2_Avian_CY097565_A/mallard/Illinois/4162/2009|2009.912	CY097565	Avian	H11N2	H11	N2	USA	NorthernAmerica	America	2009.912	Wild-ans-short
H4N8_Avian_CY014936_A/mallard_duck/New_York/194/1982|1982.915	CY014936	Avian	H4N8	H4	N8	USA	NorthernAmerica	America	1982.915	Wild-ans-short
H7N3_Avian_HM346492_A/chicken/Chakwal/NARC-35/2001|2001.367	HM346492	Avian	H7N3	H7	N3	Pakistan	SouthernAsia	Asia	2001.367	Dom-gal
H4N6_Avian_CY164319_A/mallard/Sweden/1677/2002|2002.953	CY164319	Avian	H4N6	H4	N6	Sweden	NorthernEurope	Europe	2002.953	Wild-ans-short
H1N1_Swine_MF973284_A/swine/Oklahoma/A02214419/2017|2017.252	MF973284	Swine	H1N1	H1	N1	USA	NorthernAmerica	America	2017.252	Swine
H9N2_Avian_KX000876_A/pigeon/Egypt/S10408B/2014|2014.937	KX000876	Avian	H9N2	H9	N2	Egypt	NorthernAfrica	Africa	2014.937	Wild-other
H5N6_Avian_KU042678_A/chicken/Zhejiang/727026/2014|2014.567	KU042678	Avian	H5N6	H5	N6	China	EasternAsia	Asia	2014.567	Dom-gal
H3N8_Avian_KY551512_A/mallard/New_Jersey/AH0005870/2014|2014.500	KY551512	Avian	H3N8	H3	N8	USA	NorthernAmerica	America	2014.5	Wild-ans-short
H6N8_Avian_CY015134_A/ruddy_turnstone/Delaware/105/1998|1998.375	CY015134	Avian	H6N8	H6	N8	USA	NorthernAmerica	America	1998.375	Wild-other
H5N2_Avian_KM455902_A/chicken/Hidalgo/1433-6/2005|2005.500	KM455902	Avian	H5N2	H5	N2	Mexico	CentralAmerica	America	2005.5	Dom-gal
H3N2_Swine_KX571185_A/swine/Quebec/1561816/2014|2014.052	KX571185	Swine	H3N2	H3	N2	Canada	NorthernAmerica	America	2014.052	Swine
H5N2_Avian_LC010701_A/duck/Quang_Ninh/13c1-2-1/2013|2013.271	LC010701	Avian	H5N2	H5	N2	Viet Nam	SouthEasternAsia	Asia	2013.271	Dom-ans
H3N8_Canine_KM359863_A/canine/VT/11039/2013|2013.500	KM359863	Canine	H3N8	H3	N8	USA	NorthernAmerica	America	2013.5	Canine
H9N2_Avian_DQ064555_A/chicken/Heilongjiang/35/00|2000.500	DQ064555	Avian	H9N2	H9	N2	China	EasternAsia	Asia	2000.5	Dom-gal
H1N1_Human_CY010891_A/Memphis/13/1978|1978.500	CY010891	Human	H1N1	H1	N1	USA	NorthernAmerica	America	1978.5	Human
H9N2_Avian_EF492420_A/chicken/Israel/1376/2003|2003.500	EF492420	Avian	H9N2	H9	N2	Israel	WesternAsia	Asia	2003.5	Dom-gal
H14N3_Avian_KY673166_A/blue-winged_teal/Guatemala/CIP049H113-74/2013|2013.025	KY673166	Avian	H14N3	H14	N3	Guatemala	CentralAmerica	America	2013.025	Wild-ans-long
H5N2_Avian_EU084946_A/Chukkar/MN/14951-7/1998|1998.500	EU084946	Avian	H5N2	H5	N2	USA	NorthernAmerica	America	1998.5	Wild-other
H3N2_Human_KX415021_A/Nebraska/10/2016|2016.129	KX415021	Human	H3N2	H3	N2	USA	NorthernAmerica	America	2016.129	Human
H3N2_Human_CY114228_A/Netherlands/1/1995|1995.027	CY114228	Human	H3N2	H3	N2	Netherlands	WesternEurope	Europe	1995.027	Human
H3N2_Human_CY091540_A/California/NHRC0007/2005|2005.871	CY091540	Human	H3N2	H3	N2	USA	NorthernAmerica	America	2005.871	Human
H2N3_Avian_CY117284_A/mallard/Alberta/202/1980|1980.595	CY117284	Avian	H2N3	H2	N3	Canada	NorthernAmerica	America	1980.595	Wild-ans-short
H9N9_Avian_KJ938647_A/chicken/Changzhou/C08/2013|2013.967	KJ938647	Avian	H9N9	H9	N9	China	EasternAsia	Asia	2013.967	Dom-gal
H3N2_Human_CY001815_A/New_York/311/1999|1999.162	CY001815	Human	H3N2	H3	N2	USA	NorthernAmerica	America	1999.162	Human
H4N6_Avian_CY102211_A/pintail/Alberta/275/1996|1996.649	CY102211	Avian	H4N6	H4	N6	Canada	NorthernAmerica	America	1996.649	Wild-ans-short
H5N6_Avian_KU143576_A/duck/Wuhan/WHYF03/2015|2015.038	KU143576	Avian	H5N6	H5	N6	China	EasternAsia	Asia	2015.038	Dom-ans
H1N1_Swine_KU976797_A/swine/Mexico/AVX63/2014|2014.312	KU976797	Swine	H1N1	H1	N1	Mexico	CentralAmerica	America	2014.312	Swine
H6N6_Avian_JX304777_A/duck/Guangxi/GXd-7/2011|2011.036	JX304777	Avian	H6N6	H6	N6	China	EasternAsia	Asia	2011.036	Dom-ans
H3N2_Human_MH082887_A/Tennessee/03/2018|2018.047	MH082887	Human	H3N2	H3	N2	USA	NorthernAmerica	America	2018.047	Human
H7N3_Avian_CY005057_A/green-winged_teal/Alberta/228/1985|1985.619	CY005057	Avian	H7N3	H7	N3	Canada	NorthernAmerica	America	1985.619	Wild-ans-long
H4N6_Avian_CY140803_A/blue-winged_Teal/North_Dakota/AI09-3131/2009|2009.671	CY140803	Avian	H4N6	H4	N6	USA	NorthernAmerica	America	2009.671	Wild-ans-long
H3N6_Avian_AB470293_A/pelican/Zambia/01/2006|2006.619	AB470293	Avian	H3N6	H3	N6	Zambia	EasternAfrica	Africa	2006.619	Wild-other
H1N1_Swine_JN375011_A/swine/Guangdong/275/2010|2010.077	JN375011	Swine	H1N1	H1	N1	China	EasternAsia	Asia	2010.077	Swine
H3N2_Swine_MF872655_A/swine/Iowa/A01667095/2017|2017.195	MF872655	Swine	H3N2	H3	N2	USA	NorthernAmerica	America	2017.195	Swine
H3N2_Avian_LC132909_A/duck/Mongolia/124/2015|2015.660	LC132909	Avian	H3N2	H3	N2	Mongolia	EasternAsia	Asia	2015.66	Dom-ans
H1N1_Human_HM241715_A/Nsk/NIV10348/2009|2009.682	HM241715	Human	H1N1	H1	N1	India	SouthernAsia	Asia	2009.682	Human
H1N1_Human_KC780319_A/Georgia/25/2009|2009.989	KC780319	Human	H1N1	H1	N1	USA	NorthernAmerica	America	2009.989	Human
H1N1_Human_MH446791_A/Missouri/25/2018|2018.208	MH446791	Human	H1N1	H1	N1	USA	NorthernAmerica	America	2018.208	Human
H3N2_Human_CY112272_A/Bilthoven/93/1970|1970.500	CY112272	Human	H3N2	H3	N2	Netherlands	WesternEurope	Europe	1970.5	Human
H3N2_Human_CY117743_A/Malaysia/10970/1999|1999.112	CY117743	Human	H3N2	H3	N2	Malaysia	SouthEasternAsia	Asia	1999.112	Human
H5N1_Avian_KY629450_A/chicken/Bangladesh/22482/2014|2014.285	KY629450	Avian	H5N1	H5	N1	Bangladesh	SouthernAsia	Asia	2014.285	Dom-gal
H5N1_Avian_CY206122_A/mallard/Minnesota/AI11-4429/2011|2011.704	CY206122	Avian	H5N1	H5	N1	USA	NorthernAmerica	America	2011.704	Wild-ans-short
H12N5_Avian_LC339600_A/duck/Hokkaido/W132/2004|2004.811	LC339600	Avian	H12N5	H12	N5	Japan	EasternAsia	Asia	2004.811	Dom-ans
H11N2_Avian_CY144291_A/ruddy_turnstone/Delaware/828213/2001|2001.500	CY144291	Avian	H11N2	H11	N2	USA	NorthernAmerica	America	2001.5	Wild-other
H6N2_Avian_JF965044_A/duck/Eastern_China/57/2003|2003.704	JF965044	Avian	H6N2	H6	N2	China	EasternAsia	Asia	2003.704	Dom-ans
H6N8_Avian_CY031006_A/wild_duck/Shantou/1737/2000|2000.500	CY031006	Avian	H6N8	H6	N8	China	EasternAsia	Asia	2000.5	Wild-ans-short
H3N8_Avian_KY551496_A/mallard/Oregon/AH0038721/2015|2015.608	KY551496	Avian	H3N8	H3	N8	USA	NorthernAmerica	America	2015.608	Wild-ans-short
H2N3_Avian_CY122130_A/mallard/Sweden/81/2003|2003.500	CY122130	Avian	H2N3	H2	N3	Sweden	NorthernEurope	Europe	2003.5	Wild-ans-short
H7N3_Avian_CY139928_A/blue-winged_teal/Texas/578585/2002|2002.500	CY139928	Avian	H7N3	H7	N3	USA	NorthernAmerica	America	2002.5	Wild-ans-long
H7N7_Avian_CY183424_A/mallard/Sweden/7206/2004|2004.890	CY183424	Avian	H7N7	H7	N7	Sweden	NorthernEurope	Europe	2004.89	Wild-ans-short
H7N6_Avian_KF260802_A/wild_waterfowl/Hong_Kong/MPM3375/2011|2011.500	KF260802	Avian	H7N6	H7	N6	Hong Kong	EasternAsia	Asia	2011.5	Wild-ans-short
H10N3_Avian_KU921392_A/duck/Fujian/1761/2010|2010.953	KU921392	Avian	H10N3	H10	N3	China	EasternAsia	Asia	2010.953	Dom-ans
H1N2_Swine_KR700158_A/swine/Spain/24237/2011|2011.496	KR700158	Swine	H1N2	H1	N2	Spain	SouthernEurope	Europe	2011.496	Swine
H5N2_Avian_KC784970_A/duck/Taiwan/DV1242/2009|2009.022	KC784970	Avian	H5N2	H5	N2	Taiwan	EasternAsia	Asia	2009.022	Dom-ans
H1N2_Swine_MF522002_A/swine/Iowa/A01932417/2017|2017.137	MF522002	Swine	H1N2	H1	N2	USA	NorthernAmerica	America	2017.137	Swine
H3N8_Avian_CY028651_A/duck/Victoria/1992|1992.500	CY028651	Avian	H3N8	H3	N8	Australia	AustraliaNewZealandOceania	Oceania	1992.5	Dom-ans
H3N2_Human_KJ855352_A/Mexico/VER58/2012|2012.044	KJ855352	Human	H3N2	H3	N2	Mexico	CentralAmerica	America	2012.044	Human
H2N2_Avian_CY116930_A/guinea_fowl/New_Jersey/26146/1990|1990.258	CY116930	Avian	H2N2	H2	N2	USA	NorthernAmerica	America	1990.258	Dom-gal
H3N2_Human_KT889018_A/Bulacao/FLU_PHC_0275/2011|2011.871	KT889018	Human	H3N2	H3	N2	Philippines	SouthEasternAsia	Asia	2011.871	Human
H7N5_Avian_CY120562_A/mallard/California/1390/2010|2010.589	CY120562	Avian	H7N5	H7	N5	USA	NorthernAmerica	America	2010.589	Wild-ans-short
H5N1_Avian_KR732549_A/chicken/Vietnam/NCVD-421/2010|2010.500	KR732549	Avian	H5N1	H5	N1	Viet Nam	SouthEasternAsia	Asia	2010.5	Dom-gal
H5N6_Avian_KP286098_A/chicken/Dongguan/2690/2013|2013.962	KP286098	Avian	H5N6	H5	N6	China	EasternAsia	Asia	2013.962	Dom-gal
H10N7_Avian_CY179242_A/mallard/Wisconsin/1350/1983|1983.500	CY179242	Avian	H10N7	H10	N7	USA	NorthernAmerica	America	1983.5	Wild-ans-short
H11N3_Avian_CY021260_A/mallard/Ohio/94/1993|1993.500	CY021260	Avian	H11N3	H11	N3	USA	NorthernAmerica	America	1993.5	Wild-ans-short
H6N2_Avian_CY016163_A/gadwall/Ohio/37/1999|1999.789	CY016163	Avian	H6N2	H6	N2	USA	NorthernAmerica	America	1999.789	Wild-ans-short
H3N2_Human_KT889048_A/Kathmandu/FLUNP09M_299_CP2/2009|2009.521	KT889048	Human	H3N2	H3	N2	Nepal	SouthernAsia	Asia	2009.521	Human
H1N1_Human_CY090852_A/United_Kingdom/1-MA/1933|1933.414	CY090852	Human	H1N1	H1	N1	United Kingdom	NorthernEurope	Europe	1933.414	Human
H12N4_Avian_MG279810_A/mallard_duck/Ohio/16OS0921/2016|2016.592	MG279810	Avian	H12N4	H12	N4	USA	NorthernAmerica	America	2016.592	Wild-ans-short
H9N2_Avian_KC209496_A/wild_bird/Korea/8G39/2005|2005.844	KC209496	Avian	H9N2	H9	N2	South Korea	EasternAsia	Asia	2005.844	Wild-other
H6N1_Avian_KY575169_A/green_winged_teal/Mexico-Sonora/266/2008|2008.049	KY575169	Avian	H6N1	H6	N1	Mexico	CentralAmerica	America	2008.049	Wild-ans-long
H5N2_Avian_KU201717_A/mallard/Idaho/AH0007413/2015|2015.044	KU201717	Avian	H5N2	H5	N2	USA	NorthernAmerica	America	2015.044	Wild-ans-short
H1N1_Human_CY083492_A/Chicago/WRAIR1691P/2009|2009.784	CY083492	Human	H1N1	H1	N1	USA	NorthernAmerica	America	2009.784	Human
H3N2_Human_CY264638_A/West_Virginia/20/2012|2012.885	CY264638	Human	H3N2	H3	N2	USA	NorthernAmerica	America	2012.885	Human
H1N1_Human_KU322148_A/Parma/644/2010|2010.500	KU322148	Human	H1N1	H1	N1	Italy	SouthernEurope	Europe	2010.5	Human
H12N5_Avian_KY990796_A/mallard_duck/California/UCD567/2016|2016.542	KY990796	Avian	H12N5	H12	N5	USA	NorthernAmerica	America	2016.542	Wild-ans-short
H7N3_Avian_CY101618_A/mallard/Alberta/195/1989|1989.671	CY101618	Avian	H7N3	H7	N3	Canada	NorthernAmerica	America	1989.671	Wild-ans-short
H4N6_Avian_KU160912_A/duck/Guangxi/S2090/2012|2012.427	KU160912	Avian	H4N6	H4	N6	China	EasternAsia	Asia	2012.427	Dom-ans
H6N2_Avian_AB569524_A/duck/Zambia/08/2009|2009.619	AB569524	Avian	H6N2	H6	N2	Zambia	EasternAfrica	Africa	2009.619	Dom-ans
H1N1_Swine_MG521024_A/swine/Nebraska/A02216645/2017|2017.427	MG521024	Swine	H1N1	H1	N1	USA	NorthernAmerica	America	2017.427	Swine
H3N2_Human_KT889017_A/Philippines/FLU_PHC_0105_CP2/2009|2009.244	KT889017	Human	H3N2	H3	N2	Philippines	SouthEasternAsia	Asia	2009.244	Human
H9N2_Avian_KX598525_A/chicken/Fujian/SIC13/2013|2013.953	KX598525	Avian	H9N2	H9	N2	China	EasternAsia	Asia	2013.953	Dom-gal
H1N2_Swine_KU322780_A/swine/Italy/34333/2014|2014.500	KU322780	Swine	H1N2	H1	N2	Italy	SouthernEurope	Europe	2014.5	Swine
H6N8_Avian_CY127733_A/shorebird/Delaware_Bay/13/2004|2004.367	CY127733	Avian	H6N8	H6	N8	USA	NorthernAmerica	America	2004.367	Wild-other
H1N1_Human_CY104701_A/HaNoi/2480/2001|2001.500	CY104701	Human	H1N1	H1	N1	Viet Nam	SouthEasternAsia	Asia	2001.5	Human
H3N8_Canine_MF173359_A/canine/Vermont/278213/2013|2013.500	MF173359	Canine	H3N8	H3	N8	USA	NorthernAmerica	America	2013.5	Canine
H2N3_Avian_FJ517274_A/mallard/MN/506/2000|2000.500	FJ517274	Avian	H2N3	H2	N3	USA	NorthernAmerica	America	2000.5	Wild-ans-short
H1N1_Human_CY036846_A/Siena/14/1995|1995.964	CY036846	Human	H1N1	H1	N1	Italy	SouthernEurope	Europe	1995.964	Human
H1N1_Swine_KT306798_A/swine/Oklahoma/A01290693/2013|2013.803	KT306798	Swine	H1N1	H1	N1	USA	NorthernAmerica	America	2013.803	Swine
H3N2_Human_KX133407_A/Gainesville/01/2016|2016.208	KX133407	Human	H3N2	H3	N2	USA	NorthernAmerica	America	2016.208	Human
H9N1_Avian_CY077181_A/shorebird/Delaware/554/2007|2007.392	CY077181	Avian	H9N1	H9	N1	USA	NorthernAmerica	America	2007.392	Wild-other
H1N1_Swine_KT828277_A/swine/Indiana/14TOSU0454/2014|2014.500	KT828277	Swine	H1N1	H1	N1	USA	NorthernAmerica	America	2014.5	Swine
H1N1_Swine_CY115964_A/swine/England/114065/1990|1990.932	CY115964	Swine	H1N1	H1	N1	United Kingdom	NorthernEurope	Europe	1990.932	Swine
H4N6_Avian_CY005574_A/duck/Hong_Kong/365/1978|1978.500	CY005574	Avian	H4N6	H4	N6	Hong Kong	EasternAsia	Asia	1978.5	Dom-ans
H6N9_Avian_CY204063_A/green-winged_teal/Ohio/14OS1103/2014|2014.718	CY204063	Avian	H6N9	H6	N9	USA	NorthernAmerica	America	2014.718	Wild-ans-long
H1N1_Swine_KF500932_A/swine/Italy/73449/2013|2013.200	KF500932	Swine	H1N1	H1	N1	Italy	SouthernEurope	Europe	2013.2	Swine
H1N1_Swine_KM975612_A/swine/North_Carolina/A01410573/2014|2014.216	KM975612	Swine	H1N1	H1	N1	USA	NorthernAmerica	America	2014.216	Swine
H6N2_Avian_CY109311_A/duck/Hunan/2110/2006|2006.285	CY109311	Avian	H6N2	H6	N2	China	EasternAsia	Asia	2006.285	Dom-ans
H3N2_Human_KT837214_A/North_Carolina/24/2014|2014.729	KT837214	Human	H3N2	H3	N2	USA	NorthernAmerica	America	2014.729	Human
H8N4_Avian_CY140678_A/mallard/Minnesota/AI09-1854/2009|2009.570	CY140678	Avian	H8N4	H8	N4	USA	NorthernAmerica	America	2009.57	Wild-ans-short
H3N2_Avian_CY076188_A/mallard/Washington/44242-124/2006|2006.556	CY076188	Avian	H3N2	H3	N2	USA	NorthernAmerica	America	2006.556	Wild-ans-short
H6N2_Avian_CY146536_A/mallard/New_Jersey/AI09-6434/2009|2009.740	CY146536	Avian	H6N2	H6	N2	USA	NorthernAmerica	America	2009.74	Wild-ans-short
H3N2_Swine_CY242781_A/swine/Indiana/16TOSU4175/2016|2016.496	CY242781	Swine	H3N2	H3	N2	USA	NorthernAmerica	America	2016.496	Swine
H5N2_Avian_CY146673_A/duck/Hunan/S4124/2011|2011.860	CY146673	Avian	H5N2	H5	N2	China	EasternAsia	Asia	2011.86	Dom-ans
H1N1_Human_CY225531_A/Ohio/07/2017|2017.110	CY225531	Human	H1N1	H1	N1	USA	NorthernAmerica	America	2017.11	Human
H5N1_Avian_KF881622_A/chicken/Egypt/M7217B/2013|2013.082	KF881622	Avian	H5N1	H5	N1	Egypt	NorthernAfrica	Africa	2013.082	Dom-gal
H7N7_Avian_CY015046_A/goose/Leipzig/187-7/1979|1979.500	CY015046	Avian	H7N7	H7	N7	Germany	WesternEurope	Europe	1979.5	Dom-ans
H1N2_Swine_CY159456_A/swine/Colorado/02875/2009|2009.551	CY159456	Swine	H1N2	H1	N2	USA	NorthernAmerica	America	2009.551	Swine
H3N2_Swine_CY245992_A/swine/Alberta/SD0123/2015|2015.803	CY245992	Swine	H3N2	H3	N2	Canada	NorthernAmerica	America	2015.803	Swine
H3N2_Swine_KU942645_A/swine/Indiana/A01812151/2016|2016.052	KU942645	Swine	H3N2	H3	N2	USA	NorthernAmerica	America	2016.052	Swine
H4N2_Avian_CY177853_A/mallard/Wisconsin/867/1982|1982.500	CY177853	Avian	H4N2	H4	N2	USA	NorthernAmerica	America	1982.5	Wild-ans-short
H1N1_Human_KC881723_A/Wisconsin/18/2011|2011.099	KC881723	Human	H1N1	H1	N1	USA	NorthernAmerica	America	2011.099	Human
H6N2_Avian_CY021868_A/blue-winged_teal/Ohio/1387/2005|2005.500	CY021868	Avian	H6N2	H6	N2	USA	NorthernAmerica	America	2005.5	Wild-ans-long
H1N1_Avian_MG280074_A/lesser_scaup/Illinois/17OS1579/2017|2017.200	MG280074	Avian	H1N1	H1	N1	USA	NorthernAmerica	America	2017.2	Wild-ans-short
H3N2_Swine_KM029740_A/swine/Guangdong/NS2883/2012|2012.641	KM029740	Swine	H3N2	H3	N2	China	EasternAsia	Asia	2012.641	Swine
H7N9_Avian_MF630378_A/chicken/Zhejiang/S4017/2013|2013.934	MF630378	Avian	H7N9	H7	N9	China	EasternAsia	Asia	2013.934	Dom-gal
H5N1_Avian_JX534586_A/wild_duck/Fujian/1/2011|2011.186	JX534586	Avian	H5N1	H5	N1	China	EasternAsia	Asia	2011.186	Wild-ans-short
H3N6_Avian_CY102155_A/mallard/Alberta/142/1994|1994.614	CY102155	Avian	H3N6	H3	N6	Canada	NorthernAmerica	America	1994.614	Wild-ans-short
H1N1_Human_KX408240_A/Oklahoma/01/2016|2016.030	KX408240	Human	H1N1	H1	N1	USA	NorthernAmerica	America	2016.03	Human
H7N3_Avian_EU743014_A/duck/PA/143585/2001|2001.500	EU743014	Avian	H7N3	H7	N3	USA	NorthernAmerica	America	2001.5	Dom-ans
H6N2_Avian_AB593436_A/Muscovy_duck/Vietnam/G33/2007|2007.704	AB593436	Avian	H6N2	H6	N2	Viet Nam	SouthEasternAsia	Asia	2007.704	Dom-ans
H1N1_Swine_CY061858_A/swine/Hong_Kong/2896/2009|2009.959	CY061858	Swine	H1N1	H1	N1	Hong Kong	EasternAsia	Asia	2009.959	Swine
H3N2_Canine_MF173296_A/canine/Illinois/41915/2015|2015.500	MF173296	Canine	H3N2	H3	N2	USA	NorthernAmerica	America	2015.5	Canine
H2N3_Avian_CY139960_A/mallard/Minnesota/AI06-1029/2006|2006.500	CY139960	Avian	H2N3	H2	N3	USA	NorthernAmerica	America	2006.5	Wild-ans-short
H5N1_Swine_HM440146_A/swine/South_Kalimantan/UT6015/2006|2006.500	HM440146	Swine	H5N1	H5	N1	Indonesia	SouthEasternAsia	Asia	2006.5	Swine
H1N1_Swine_CY195085_A/swine/Alberta/SD0014/2013|2013.907	CY195085	Swine	H1N1	H1	N1	Canada	NorthernAmerica	America	2013.907	Swine
H5N1_Avian_GQ122514_A/chicken/Banten/UT6025/2006|2006.786	GQ122514	Avian	H5N1	H5	N1	Indonesia	SouthEasternAsia	Asia	2006.786	Dom-gal
H5N1_Avian_GQ122424_A/chicken/West_Java/UT1001/2003|2003.800	GQ122424	Avian	H5N1	H5	N1	Indonesia	SouthEasternAsia	Asia	2003.8	Dom-gal
H5N1_Avian_KM213385_A/ruddy_turnstone/Iceland/2899/2013|2013.389	KM213385	Avian	H5N1	H5	N1	Iceland	NorthernEurope	Europe	2013.389	Wild-other
H5N2_Avian_CY049753_A/gadwall/Altai/1202/2007|2007.704	CY049753	Avian	H5N2	H5	N2	Russia	EasternEurope	Europe	2007.704	Wild-ans-short
H2N7_Avian_CY185704_A/black-headed_gull/Republic_of_Georgia/8/2012|2012.003	CY185704	Avian	H2N7	H2	N7	Georgia	WesternAsia	Asia	2012.003	Wild-other
H2N3_Avian_CY095187_A/duck/New_York/53294-6/2005|2005.337	CY095187	Avian	H2N3	H2	N3	USA	NorthernAmerica	America	2005.337	Dom-ans
H4N6_Avian_CY205701_A/blue-winged_teal/Texas/AI10-4161/2010|2010.696	CY205701	Avian	H4N6	H4	N6	USA	NorthernAmerica	America	2010.696	Wild-ans-long
H13N8_Avian_MF147049_A/yellow-legged_gull/Georgia/1/2011|2011.132	MF147049	Avian	H13N8	H13	N8	Georgia	WesternAsia	Asia	2011.132	Wild-other
H3N2_Human_CY210660_A/California/161/2016|2016.860	CY210660	Human	H3N2	H3	N2	USA	NorthernAmerica	America	2016.86	Human
H1N1_Human_CY035133_A/St-_Petersburg/8/2006|2006.500	CY035133	Human	H1N1	H1	N1	Russia	EasternEurope	Europe	2006.5	Human
H1N1_Human_CY010107_A/Canterbury/27/2000|2000.616	CY010107	Human	H1N1	H1	N1	New Zealand	AustraliaNewZealandOceania	Oceania	2000.616	Human
H10N8_Avian_CY137729_A/shorebird/Delaware_Bay/379/2008|2008.373	CY137729	Avian	H10N8	H10	N8	USA	NorthernAmerica	America	2008.373	Wild-other
H1N1_Swine_CY158896_A/swine/Georgia/SG1251/2006|2006.359	CY158896	Swine	H1N1	H1	N1	USA	NorthernAmerica	America	2006.359	Swine
H1N1_Human_CY079549_A/Switzerland/5165/2010|2010.803	CY079549	Human	H1N1	H1	N1	Switzerland	WesternEurope	Europe	2010.803	Human
H1N1_Swine_CY158768_A/swine/Manitoba/02947/2010|2010.052	CY158768	Swine	H1N1	H1	N1	Canada	NorthernAmerica	America	2010.052	Swine
H4N8_Avian_KY014025_A/blue-winged_teal/Texas/UGAI15-7060/2015|2015.710	KY014025	Avian	H4N8	H4	N8	USA	NorthernAmerica	America	2015.71	Wild-ans-long
H10N4_Avian_CY077039_A/herring_gull/Netherlands/4/2006|2006.500	CY077039	Avian	H10N4	H10	N4	Netherlands	WesternEurope	Europe	2006.5	Wild-other
H1N1_Human_CY069241_A/Munich/INS365/2009|2009.937	CY069241	Human	H1N1	H1	N1	Germany	WesternEurope	Europe	2009.937	Human
H7N3_Avian_KR150890_A/turkey/California/8199/2015|2015.184	KR150890	Avian	H7N3	H7	N3	USA	NorthernAmerica	America	2015.184	Dom-gal
H2N9_Avian_KY584012_A/mallard/Ohio/15OS4177/2015|2015.616	KY584012	Avian	H2N9	H2	N9	USA	NorthernAmerica	America	2015.616	Wild-ans-short
H3N2_Swine_KR701246_A/swine/Netherlands/Geesteren-346/2011|2011.581	KR701246	Swine	H3N2	H3	N2	Netherlands	WesternEurope	Europe	2011.581	Swine
H1N1_Human_MH183706_A/Michigan/30/2018|2018.096	MH183706	Human	H1N1	H1	N1	USA	NorthernAmerica	America	2018.096	Human
H1N1_Human_KY681479_A/Saudi_Arabia/02/2013|2013.786	KY681479	Human	H1N1	H1	N1	Saudi Arabia	WesternAsia	Asia	2013.786	Human
H1N2_Swine_KU229955_A/swine/Missouri/A01432837/2013|2013.427	KU229955	Swine	H1N2	H1	N2	USA	NorthernAmerica	America	2013.427	Swine
H11N9_Avian_CY166751_A/northern_shoveler/Mississippi/11OS5812/2011|2011.934	CY166751	Avian	H11N9	H11	N9	USA	NorthernAmerica	America	2011.934	Wild-ans-short
H6N1_Avian_CY076604_A/mallard/Washington/44338-047/2007|2007.674	CY076604	Avian	H6N1	H6	N1	USA	NorthernAmerica	America	2007.674	Wild-ans-short
H3N2_Human_KP223209_A/Singapore/78L/2007|2007.375	KP223209	Human	H3N2	H3	N2	Singapore	SouthEasternAsia	Asia	2007.375	Human
H3N8_Avian_CY005050_A/pintail_duck/Alberta/169/1980|1980.592	CY005050	Avian	H3N8	H3	N8	Canada	NorthernAmerica	America	1980.592	Wild-ans-short
H1N1_Human_CY053316_A/Brownsville/37OS/2009|2009.403	CY053316	Human	H1N1	H1	N1	USA	NorthernAmerica	America	2009.403	Human
H1N8_Avian_KX714351_A/American_green-winged_teal/Alaska/88857/2008|2008.603	KX714351	Avian	H1N8	H1	N8	USA	NorthernAmerica	America	2008.603	Wild-ans-long
H1N1_Human_CY176745_A/Lima/INS3_680/2012|2012.526	CY176745	Human	H1N1	H1	N1	Peru	SouthernAmerica	America	2012.526	Human
H4N6_Avian_KX228215_A/chicken/Wales/600-020823/2014|2014.477	KX228215	Avian	H4N6	H4	N6	United Kingdom	NorthernEurope	Europe	2014.477	Dom-gal
H7N7_Avian_CY132980_A/American_green-winged_teal/Illinois/10OS3329/2010|2010.827	CY132980	Avian	H7N7	H7	N7	USA	NorthernAmerica	America	2010.827	Wild-ans-long
H3N2_Human_KX415381_A/New_Mexico/10/2016|2016.134	KX415381	Human	H3N2	H3	N2	USA	NorthernAmerica	America	2016.134	Human
H3N2_Human_CY113220_A/Bilthoven/5657/1976|1976.500	CY113220	Human	H3N2	H3	N2	Netherlands	WesternEurope	Europe	1976.5	Human
H1N1_Human_KT836739_A/California/35/2015|2015.022	KT836739	Human	H1N1	H1	N1	USA	NorthernAmerica	America	2015.022	Human
H5N1_Avian_EU814510_A/rook/Rostov-on-Don/26/2007|2007.951	EU814510	Avian	H5N1	H5	N1	Russia	EasternEurope	Europe	2007.951	Wild-other
H1N1_Human_CY063186_A/California/VRDL10/2010|2010.112	CY063186	Human	H1N1	H1	N1	USA	NorthernAmerica	America	2010.112	Human
H10N7_Avian_KX978531_A/mallard_duck/Netherlands/1/2012|2012.036	KX978531	Avian	H10N7	H10	N7	Netherlands	WesternEurope	Europe	2012.036	Wild-ans-short
H1N1_Human_CY026554_A/Florida/UR06-0577/2007|2007.195	CY026554	Human	H1N1	H1	N1	USA	NorthernAmerica	America	2007.195	Human
H4N6_Avian_CY044023_A/northern_shoveler/Alaska/7MP0954/2007|2007.679	CY044023	Avian	H4N6	H4	N6	USA	NorthernAmerica	America	2007.679	Wild-ans-short
H3N2_Human_KX916385_A/Wisconsin/77/2016|2016.611	KX916385	Human	H3N2	H3	N2	USA	NorthernAmerica	America	2016.611	Human
H13N8_Avian_CY185640_A/yellow-legged_gull/Georgia/2/2013|2013.178	CY185640	Avian	H13N8	H13	N8	Georgia	WesternAsia	Asia	2013.178	Wild-other
H5N2_Avian_KT327400_A/thrush/Taiwan/A234/2015|2015.044	KT327400	Avian	H5N2	H5	N2	Taiwan	EasternAsia	Asia	2015.044	Wild-other
H3N2_Swine_MG193799_A/swine/Maryland/A01764024/2017|2017.726	MG193799	Swine	H3N2	H3	N2	USA	NorthernAmerica	America	2017.726	Swine
H3N8_Avian_CY037014_A/blue-winged_teal/Manitoba/13436/2005|2005.660	CY037014	Avian	H3N8	H3	N8	Canada	NorthernAmerica	America	2005.66	Wild-ans-long
H1N1_Human_GQ200223_A/Kansas/02/2009|2009.310	GQ200223	Human	H1N1	H1	N1	USA	NorthernAmerica	America	2009.31	Human
H10N2_Avian_KY828716_A/northern_shoveler/California/LDC192/2014|2014.921	KY828716	Avian	H10N2	H10	N2	USA	NorthernAmerica	America	2014.921	Wild-ans-short
H11N9_Avian_KY561069_A/American_green-winged_teal/Missouri/15OS6591/2015|2015.830	KY561069	Avian	H11N9	H11	N9	USA	NorthernAmerica	America	2015.83	Wild-ans-long
H3N8_Avian_KY551004_A/mallard/South_Dakota/AH0014945/2015|2015.685	KY551004	Avian	H3N8	H3	N8	USA	NorthernAmerica	America	2015.685	Wild-ans-short
H7N9_Human_KM374039_A/Zhejiang/LS01/2014|2014.104	KM374039	Human	H7N9	H7	N9	China	EasternAsia	Asia	2014.104	Human
H1N2_Swine_CY086877_A/swine/Indiana/24-0218/2010|2010.140	CY086877	Swine	H1N2	H1	N2	USA	NorthernAmerica	America	2010.14	Swine
H1N1_Human_KX028868_A/DC/3/2016|2016.132	KX028868	Human	H1N1	H1	N1	USA	NorthernAmerica	America	2016.132	Human
H3N2_Human_CY208869_A/Rhode_Island/25/2016|2016.699	CY208869	Human	H3N2	H3	N2	USA	NorthernAmerica	America	2016.699	Human
H3N2_Swine_EU273803_A/swine/Guangdong/164/06|2006.500	EU273803	Swine	H3N2	H3	N2	China	EasternAsia	Asia	2006.5	Swine
H9N2_Avian_KX598544_A/chicken/Shandong/SIC34/2014|2014.871	KX598544	Avian	H9N2	H9	N2	China	EasternAsia	Asia	2014.871	Dom-gal
H9N2_Avian_KT338297_A/chicken/Shandong/1167/2015|2015.340	KT338297	Avian	H9N2	H9	N2	China	EasternAsia	Asia	2015.34	Dom-gal
H16N3_Avian_KX978660_A/black-headed_gull/Netherlands/5/2013|2013.510	KX978660	Avian	H16N3	H16	N3	Netherlands	WesternEurope	Europe	2013.51	Wild-other
H6N6_Avian_CY109711_A/duck/Yunnan/1330/2007|2007.200	CY109711	Avian	H6N6	H6	N6	China	EasternAsia	Asia	2007.2	Dom-ans
H10N5_Avian_KP284882_A/migratory_duck/Jiangxi/30556/2013|2013.827	KP284882	Avian	H10N5	H10	N5	China	EasternAsia	Asia	2013.827	Wild-ans-long
H5N1_Avian_AB264769_A/whooper_swan/Mongolia/2/06|2006.367	AB264769	Avian	H5N1	H5	N1	Mongolia	EasternAsia	Asia	2006.367	Wild-ans-short
H10N8_Avian_CY078466_A/mallard/Interior_Alaska/6MP0758/2006|2006.600	CY078466	Avian	H10N8	H10	N8	USA	NorthernAmerica	America	2006.6	Wild-ans-short
H5N1_Avian_MF112336_A/duck/Nigeria/16VIR5840-83/2016|2016.027	MF112336	Avian	H5N1	H5	N1	Nigeria	WesternAfrica	Africa	2016.027	Dom-ans
H3N2_Swine_MF194419_A/swine/Iowa/MT_12_07_4298/2012|2012.663	MF194419	Swine	H3N2	H3	N2	USA	NorthernAmerica	America	2012.663	Swine
H7N3_Avian_CY205186_A/mallard/Maryland/12OS3629/2013|2013.022	CY205186	Avian	H7N3	H7	N3	USA	NorthernAmerica	America	2013.022	Wild-ans-short
H6N4_Avian_CY178141_A/mallard/Wisconsin/772/1982|1982.500	CY178141	Avian	H6N4	H6	N4	USA	NorthernAmerica	America	1982.5	Wild-ans-short
H5N1_Avian_KU042659_A/pigeon/Zhejiang/112089/2014|2014.885	KU042659	Avian	H5N1	H5	N1	China	EasternAsia	Asia	2014.885	Wild-other
H1N1_Human_KC780778_A/Alaska/47/2009|2009.923	KC780778	Human	H1N1	H1	N1	USA	NorthernAmerica	America	2009.923	Human
H3N2_Human_CY025866_A/Alabama/UR06-0545/2007|2007.178	CY025866	Human	H3N2	H3	N2	USA	NorthernAmerica	America	2007.178	Human
H11N9_Avian_KY561167_A/mallard_duck/Wisconsin/15OS7136/2015|2015.868	KY561167	Avian	H11N9	H11	N9	USA	NorthernAmerica	America	2015.868	Wild-ans-short
H6N3_Avian_CY004241_A/mallard_duck/ALB/191/1990|1990.581	CY004241	Avian	H6N3	H6	N3	Canada	NorthernAmerica	America	1990.581	Wild-ans-short
H4N2_Avian_CY165161_A/mallard/Sweden/68551/2007|2007.795	CY165161	Avian	H4N2	H4	N2	Sweden	NorthernEurope	Europe	2007.795	Wild-ans-short
H1N1_Swine_HF674895_A/swine/Spain/SF11131/2007|2007.500	HF674895	Swine	H1N1	H1	N1	Spain	SouthernEurope	Europe	2007.5	Swine
H1N1_Human_CY129645_A/Munich/INS541/2011|2011.132	CY129645	Human	H1N1	H1	N1	Germany	WesternEurope	Europe	2011.132	Human
H5N1_Avian_AB615234_A/tufted_duck/Fukushima/2/2011|2011.038	AB615234	Avian	H5N1	H5	N1	Japan	EasternAsia	Asia	2011.038	Wild-ans-short
H3N2_Human_MH306988_A/Kentucky/17/2018|2018.148	MH306988	Human	H3N2	H3	N2	USA	NorthernAmerica	America	2018.148	Human
H6N2_Avian_KY983179_A/American_wigeon/California/HS025/2015|2015.811	KY983179	Avian	H6N2	H6	N2	USA	NorthernAmerica	America	2015.811	Wild-ans-long
H9N2_Avian_KF881367_A/chicken/Egypt/D7663C/2013|2013.268	KF881367	Avian	H9N2	H9	N2	Egypt	NorthernAfrica	Africa	2013.268	Dom-gal
H1N2_Swine_KR699857_A/swine/England/058879/2011|2011.370	KR699857	Swine	H1N2	H1	N2	United Kingdom	NorthernEurope	Europe	2011.37	Swine
H5N2_Avian_MG964357_A/Canada_goose/Wyoming/15-009285-1/2015|2015.203	MG964357	Avian	H5N2	H5	N2	USA	NorthernAmerica	America	2015.203	Wild-ans-short
H5N6_Avian_KU143573_A/turtledove/Wuhan/HKBJ27/2015|2015.038	KU143573	Avian	H5N6	H5	N6	China	EasternAsia	Asia	2015.038	Wild-other
H6N1_Avian_LC316728_A/muscovy_duck/Vietnam/LBM838/2015|2015.934	LC316728	Avian	H6N1	H6	N1	Viet Nam	SouthEasternAsia	Asia	2015.934	Dom-ans
H1N1_Avian_CY146148_A/ruddy_turnstone/New_Jersey/AI09-775/2009|2009.405	CY146148	Avian	H1N1	H1	N1	USA	NorthernAmerica	America	2009.405	Wild-other
H10N7_Avian_CY005091_A/pintail/Alberta/129/1993|1993.915	CY005091	Avian	H10N7	H10	N7	Canada	NorthernAmerica	America	1993.915	Wild-ans-short
H1N1_Human_CY125099_A/Ostrava/801/1998|1998.500	CY125099	Human	H1N1	H1	N1	Czech Republic	EasternEurope	Europe	1998.5	Human
H10N7_Avian_MF613935_A/American_black_duck/Alberta/118/2016|2016.608	MF613935	Avian	H10N7	H10	N7	Canada	NorthernAmerica	America	2016.608	Wild-ans-short
H9N2_Avian_LC208478_A/chicken/Japan/AQ-HE61/2015|2015.512	LC208478	Avian	H9N2	H9	N2	Japan	EasternAsia	Asia	2015.512	Dom-gal
H1N1_Human_CY125211_A/Hong_Kong/2637/2004|2004.500	CY125211	Human	H1N1	H1	N1	Hong Kong	EasternAsia	Asia	2004.5	Human
H1N1_Swine_CY028795_A/swine/Iowa/1/1986|1986.500	CY028795	Swine	H1N1	H1	N1	USA	NorthernAmerica	America	1986.5	Swine
H5N8_Avian_KU201773_A/mallard/Idaho/AH0005955/2014|2014.973	KU201773	Avian	H5N8	H5	N8	USA	NorthernAmerica	America	2014.973	Wild-ans-short
H3N2_Human_MH081911_A/Alabama/35/2017|2017.964	MH081911	Human	H3N2	H3	N2	USA	NorthernAmerica	America	2017.964	Human
H5N1_Avian_CY033184_A/duck/Vietnam/942B/2004|2004.500	CY033184	Avian	H5N1	H5	N1	Viet Nam	SouthEasternAsia	Asia	2004.5	Dom-ans
H3N2_Human_CY065983_A/Philippines/2-MA/1982|1982.414	CY065983	Human	H3N2	H3	N2	Philippines	SouthEasternAsia	Asia	1982.414	Human
H1N1_Human_CY081058_A/Ontario/130741/2010|2010.781	CY081058	Human	H1N1	H1	N1	Canada	NorthernAmerica	America	2010.781	Human
H2N2_Human_KP098389_A/Beijing/12/1964|1964.500	KP098389	Human	H2N2	H2	N2	China	EasternAsia	Asia	1964.5	Human
H10N7_Avian_MG280395_A/mallard_duck/Illinois/16OS4899/2016|2016.967	MG280395	Avian	H10N7	H10	N7	USA	NorthernAmerica	America	2016.967	Wild-ans-short
H1N1_Swine_HQ541655_A/swine/Hunan/26/2010|2010.038	HQ541655	Swine	H1N1	H1	N1	China	EasternAsia	Asia	2010.038	Swine
H3N2_Human_KX918041_A/New_York/80/2016|2016.323	KX918041	Human	H3N2	H3	N2	USA	NorthernAmerica	America	2016.323	Human
H1N1_Human_CY021764_A/South_Australia/51/2005|2005.500	CY021764	Human	H1N1	H1	N1	Australia	AustraliaNewZealandOceania	Oceania	2005.5	Human
H5N1_Avian_AB465625_A/chicken/Egypt/CL6/2007|2007.200	AB465625	Avian	H5N1	H5	N1	Egypt	NorthernAfrica	Africa	2007.2	Dom-gal
H4N6_Avian_KU160920_A/duck/Guangxi/S4312/2011|2011.838	KU160920	Avian	H4N6	H4	N6	China	EasternAsia	Asia	2011.838	Dom-ans
H4N6_Avian_CY196104_A/mallard/Interior_Alaska/11BM02557/2011|2011.605	CY196104	Avian	H4N6	H4	N6	USA	NorthernAmerica	America	2011.605	Wild-ans-short
H2N5_Avian_CY185624_A/black-headed_gull/Republic_of_Georgia/9/2012|2012.142	CY185624	Avian	H2N5	H2	N5	Georgia	WesternAsia	Asia	2012.142	Wild-other
H9N2_Avian_DQ681225_A/duck/Nanjing/01/1999|1999.500	DQ681225	Avian	H9N2	H9	N2	China	EasternAsia	Asia	1999.5	Dom-ans
H3N2_Avian_CY129069_A/American_black_duck/New_Brunswick/02650/2007|2007.729	CY129069	Avian	H3N2	H3	N2	Canada	NorthernAmerica	America	2007.729	Wild-ans-short
H3N8_Avian_MF575171_A/ruddy_turnstone/Netherlands/6/2008|2008.849	MF575171	Avian	H3N8	H3	N8	Netherlands	WesternEurope	Europe	2008.849	Wild-other
H5N1_Avian_LC167747_A/Muscovy_duck/Vietnam/HU3-1403/2015|2015.619	LC167747	Avian	H5N1	H5	N1	Viet Nam	SouthEasternAsia	Asia	2015.619	Dom-ans
H3N2_Human_KX916593_A/Vermont/26/2016|2016.301	KX916593	Human	H3N2	H3	N2	USA	NorthernAmerica	America	2016.301	Human
H3N2_Swine_KJ004005_A/swine/Nebraska/A01399268/2013|2013.603	KJ004005	Swine	H3N2	H3	N2	USA	NorthernAmerica	America	2013.603	Swine
H11N2_Avian_CY145726_A/ruddy_turnstone/New_Jersey/Sg-00567/2008|2008.422	CY145726	Avian	H11N2	H11	N2	USA	NorthernAmerica	America	2008.422	Wild-other
H3N2_Human_CY211607_A/Idaho/35/2016|2016.737	CY211607	Human	H3N2	H3	N2	USA	NorthernAmerica	America	2016.737	Human
H1N1_Swine_KM872070_A/swine/South_Dakota/A01349306/2013|2013.192	KM872070	Swine	H1N1	H1	N1	USA	NorthernAmerica	America	2013.192	Swine
H6N8_Avian_MF613847_A/ruddy_turnstone/Delaware_Bay/139/2016|2016.389	MF613847	Avian	H6N8	H6	N8	USA	NorthernAmerica	America	2016.389	Wild-other
H5N6_Avian_KM251535_A/duck/Sichuan/NCXJ15/2014|2014.318	KM251535	Avian	H5N6	H5	N6	China	EasternAsia	Asia	2014.318	Dom-ans
H3N2_Human_KT889011_A/Bhutan/FLU_BTA_00010/2011|2011.737	KT889011	Human	H3N2	H3	N2	Bhutan	SouthernAsia	Asia	2011.737	Human
H7N3_Avian_KU289982_A/domestic_duck/West_Virginia/A00140912/2008|2008.518	KU289982	Avian	H7N3	H7	N3	USA	NorthernAmerica	America	2008.518	Dom-ans
H9N9_Avian_KF042117_A/chicken/Zhejiang/C11/2013|2013.200	KF042117	Avian	H9N9	H9	N9	China	EasternAsia	Asia	2013.2	Dom-gal
H4N8_Avian_CY028266_A/red-necked_stint/Australia/2/2004|2004.500	CY028266	Avian	H4N8	H4	N8	Australia	AustraliaNewZealandOceania	Oceania	2004.5	Wild-other
H5N1_Avian_KF888475_A/chicken/Bangladesh/18061/2012|2012.682	KF888475	Avian	H5N1	H5	N1	Bangladesh	SouthernAsia	Asia	2012.682	Dom-gal
H2N1_Avian_CY178526_A/duck/Wisconsin/2420/1985|1985.500	CY178526	Avian	H2N1	H2	N1	USA	NorthernAmerica	America	1985.5	Dom-ans
H5N2_Avian_AB261850_A/chicken/Ibaraki/1/2005|2005.500	AB261850	Avian	H5N2	H5	N2	Japan	EasternAsia	Asia	2005.5	Dom-gal
H1N2_Swine_KY115408_A/swine/North_Carolina/A01731857/2016|2016.112	KY115408	Swine	H1N2	H1	N2	USA	NorthernAmerica	America	2016.112	Swine
H4N8_Avian_CY140976_A/blue-winged_teal/Texas/AI09-4463/2009|2009.718	CY140976	Avian	H4N8	H4	N8	USA	NorthernAmerica	America	2009.718	Wild-ans-long
H1N1_Human_CY063194_A/California/VRDL11/2010|2010.068	CY063194	Human	H1N1	H1	N1	USA	NorthernAmerica	America	2010.068	Human
H6N5_Avian_CY180531_A/duck/Minnesota/9/1975|1975.500	CY180531	Avian	H6N5	H6	N5	USA	NorthernAmerica	America	1975.5	Dom-ans
H5N2_Avian_KR265573_A/duck/Japan/11UO0008/2011|2011.753	KR265573	Avian	H5N2	H5	N2	Japan	EasternAsia	Asia	2011.753	Dom-ans
H3N2_Human_KX416117_A/Washington/47/2016|2016.197	KX416117	Human	H3N2	H3	N2	USA	NorthernAmerica	America	2016.197	Human
H11N9_Avian_CY180779_A/duck/Minnesota/47/1975|1975.500	CY180779	Avian	H11N9	H11	N9	USA	NorthernAmerica	America	1975.5	Dom-ans
H3N2_Human_KT889100_A/Colorado/38/2012|2012.118	KT889100	Human	H3N2	H3	N2	USA	NorthernAmerica	America	2012.118	Human
H2N3_Avian_CY122315_A/mallard/Netherlands/1/2010|2010.500	CY122315	Avian	H2N3	H2	N3	Netherlands	WesternEurope	Europe	2010.5	Wild-ans-short
H1N1_Avian_KF424015_A/mallard/Minnesota/AI07-3100/2007|2007.693	KF424015	Avian	H1N1	H1	N1	USA	NorthernAmerica	America	2007.693	Wild-ans-short
H1N1_Human_KX005583_A/Nevada/05/2016|2016.066	KX005583	Human	H1N1	H1	N1	USA	NorthernAmerica	America	2016.066	Human
H2N3_Avian_CY117508_A/ruddy_turnstone/Delaware_Bay/129/1994|1994.386	CY117508	Avian	H2N3	H2	N3	USA	NorthernAmerica	America	1994.386	Wild-other
H6N2_Avian_KY130589_A/northern_pintail/Alaska/224/2011|2011.712	KY130589	Avian	H6N2	H6	N2	USA	NorthernAmerica	America	2011.712	Wild-ans-long
H1N1_Human_KR271580_A/Mexico/241001/2014|2014.027	KR271580	Human	H1N1	H1	N1	Mexico	CentralAmerica	America	2014.027	Human
H9N2_Avian_DQ064565_A/chicken/Shandong/6/96|1996.500	DQ064565	Avian	H9N2	H9	N2	China	EasternAsia	Asia	1996.5	Dom-gal
H9N2_Avian_KF972018_A/wild_waterfowl/Dongting/C4317/2012|2012.162	KF972018	Avian	H9N2	H9	N2	China	EasternAsia	Asia	2012.162	Wild-ans-short
H10N7_Avian_CY137553_A/mallard/Alberta/56/2004|2004.501	CY137553	Avian	H10N7	H10	N7	Canada	NorthernAmerica	America	2004.501	Wild-ans-short
H1N1_Human_CY026578_A/Vermont/UR06-0573/2007|2007.192	CY026578	Human	H1N1	H1	N1	USA	NorthernAmerica	America	2007.192	Human
H3N1_Avian_CY130484_A/northern_pintail/Interior_Alaska/10BM00849R2/2010|2010.389	CY130484	Avian	H3N1	H3	N1	USA	NorthernAmerica	America	2010.389	Wild-ans-long
H10N2_Avian_CY094260_A/mallard/California/11353/2008|2008.948	CY094260	Avian	H10N2	H10	N2	USA	NorthernAmerica	America	2008.948	Wild-ans-short
H5N2_Avian_GQ923556_A/quail/New_York/501360/2007|2007.500	GQ923556	Avian	H5N2	H5	N2	USA	NorthernAmerica	America	2007.5	Dom-gal
H9N2_Avian_KJ426321_A/chicken/Henan/Z01/2007|2007.016	KJ426321	Avian	H9N2	H9	N2	China	EasternAsia	Asia	2007.016	Dom-gal
H3N2_Human_CY258081_A/North_Carolina/36/2017|2017.808	CY258081	Human	H3N2	H3	N2	USA	NorthernAmerica	America	2017.808	Human
H6N2_Avian_KX978968_A/greater_white-fronted_goose/Netherlands/9/2009|2009.995	KX978968	Avian	H6N2	H6	N2	Netherlands	WesternEurope	Europe	2009.995	Wild-ans-long
H5N1_Human_KP638494_A/Vietnam/UT36282/2010|2010.233	KP638494	Human	H5N1	H5	N1	Viet Nam	SouthEasternAsia	Asia	2010.233	Human
H7N9_Avian_KF042110_A/pigeon/Zhejiang/P2/2013|2013.285	KF042110	Avian	H7N9	H7	N9	China	EasternAsia	Asia	2013.285	Wild-other
H3N2_Human_KM070380_A/Singapore/S2009-329/2009|2009.326	KM070380	Human	H3N2	H3	N2	Singapore	SouthEasternAsia	Asia	2009.326	Human
H1N2_Swine_KY938607_A/swine/Colorado/A01668653/2016|2016.888	KY938607	Swine	H1N2	H1	N2	USA	NorthernAmerica	America	2016.888	Swine
H4N2_Avian_CY011063_A/mallard/Ohio/275/1987|1987.797	CY011063	Avian	H4N2	H4	N2	USA	NorthernAmerica	America	1987.797	Wild-ans-short
H6N2_Avian_JF965032_A/duck/Eastern_China/39/2007|2007.200	JF965032	Avian	H6N2	H6	N2	China	EasternAsia	Asia	2007.2	Dom-ans
H3N2_Swine_CY099254_A/swine/Minnesota/00484/2005|2005.052	CY099254	Swine	H3N2	H3	N2	USA	NorthernAmerica	America	2005.052	Swine
H1N1_Human_LC032854_A/Kyoto/13K017/2014|2014.066	LC032854	Human	H1N1	H1	N1	Japan	EasternAsia	Asia	2014.066	Human
H3N2_Human_CY260270_A/Nevada/24/2017|2017.838	CY260270	Human	H3N2	H3	N2	USA	NorthernAmerica	America	2017.838	Human
H3N8_Equine_EU794564_A/equine/Xinjiang/4/2007|2007.953	EU794564	Equine	H3N8	H3	N8	China	EasternAsia	Asia	2007.953	Equine
H11N1_Avian_CY126671_A/shorebird/Delaware_Bay/744/1988|1988.373	CY126671	Avian	H11N1	H11	N1	USA	NorthernAmerica	America	1988.373	Wild-other
H9N2_Avian_KU311589_A/chicken/VungTau/0189/2014|2014.192	KU311589	Avian	H9N2	H9	N2	Viet Nam	SouthEasternAsia	Asia	2014.192	Dom-gal
H3N1_Avian_CY180226_A/green-winged_teal/Wisconsin/539/1976|1976.500	CY180226	Avian	H3N1	H3	N1	USA	NorthernAmerica	America	1976.5	Wild-ans-long
H7N3_Avian_HM346508_A/chicken/Chakwal/NARC-46/2003|2003.989	HM346508	Avian	H7N3	H7	N3	Pakistan	SouthernAsia	Asia	2003.989	Dom-gal
H1N1_Swine_KT313532_A/swine/North_Carolina/A01410047/2013|2013.967	KT313532	Swine	H1N1	H1	N1	USA	NorthernAmerica	America	2013.967	Swine
H12N7_Avian_CY144843_A/sanderling/New_Jersey/471580/2001|2001.500	CY144843	Avian	H12N7	H12	N7	USA	NorthernAmerica	America	2001.5	Wild-other
H1N1_Swine_CY022476_A/swine/Kansas/3228/1987|1987.500	CY022476	Swine	H1N1	H1	N1	USA	NorthernAmerica	America	1987.5	Swine
H3N2_Swine_FJ830852_A/swine/Guangdong/01/1998|1998.500	FJ830852	Swine	H3N2	H3	N2	China	EasternAsia	Asia	1998.5	Swine
H1N1_Human_JN714481_A/Nizhnii_Novgorod/CRIE-NGV/2010|2010.997	JN714481	Human	H1N1	H1	N1	Russia	EasternEurope	Europe	2010.997	Human
H1N1_Avian_CY138760_A/mallard/New_Brunswick/00340/2010|2010.600	CY138760	Avian	H1N1	H1	N1	Canada	NorthernAmerica	America	2010.6	Wild-ans-short
H4N6_Avian_CY125645_A/American_black_duck/Prince_Edward_Island/02662/2007|2007.622	CY125645	Avian	H4N6	H4	N6	Canada	NorthernAmerica	America	2007.622	Wild-ans-short
H5N1_Avian_KT362019_A/duck/Bangladesh/21980/2014|2014.145	KT362019	Avian	H5N1	H5	N1	Bangladesh	SouthernAsia	Asia	2014.145	Dom-ans
H1N1_Avian_CY138551_A/mallard/Nova_Scotia/00085/2010|2010.690	CY138551	Avian	H1N1	H1	N1	Canada	NorthernAmerica	America	2010.69	Wild-ans-short
H3N2_Human_KT888088_A/Tegucigalpa/FHT00191/2011|2011.756	KT888088	Human	H3N2	H3	N2	Honduras	CentralAmerica	America	2011.756	Human
H7N9_Avian_CY186299_A/mallard/Sweden/1621/2002|2002.945	CY186299	Avian	H7N9	H7	N9	Sweden	NorthernEurope	Europe	2002.945	Wild-ans-short
H10N5_Avian_CY196032_A/American_green-winged_teal/Interior_Alaska/11BM00304/2011|2011.512	CY196032	Avian	H10N5	H10	N5	USA	NorthernAmerica	America	2011.512	Wild-ans-long
H1N1_Swine_CY194372_A/swine/Manitoba/D0175/2012|2012.808	CY194372	Swine	H1N1	H1	N1	Canada	NorthernAmerica	America	2012.808	Swine
H5N1_Swine_HM440122_A/swine/Banten/UT6008/2007|2007.500	HM440122	Swine	H5N1	H5	N1	Indonesia	SouthEasternAsia	Asia	2007.5	Swine
H3N8_Avian_CY204296_A/mallard/Ohio/14OS0985/2014|2014.674	CY204296	Avian	H3N8	H3	N8	USA	NorthernAmerica	America	2014.674	Wild-ans-short
H1N1_Swine_KY888027_A/swine/Kansas/A01378019/2017|2017.156	KY888027	Swine	H1N1	H1	N1	USA	NorthernAmerica	America	2017.156	Swine
H3N2_Avian_CY079347_A/American_green-winged_teal/Wisconsin/08OS2292/2008|2008.800	CY079347	Avian	H3N2	H3	N2	USA	NorthernAmerica	America	2008.8	Wild-ans-long
H12N5_Avian_KM244057_A/guinea_fowl/Massachusetts/14075-3/2013|2013.290	KM244057	Avian	H12N5	H12	N5	USA	NorthernAmerica	America	2013.29	Dom-gal
H3N2_Human_KX916649_A/South_Carolina/22/2016|2016.395	KX916649	Human	H3N2	H3	N2	USA	NorthernAmerica	America	2016.395	Human
H5N2_Avian_KR150906_A/pheasant/Washington/3147-2/2015|2015.068	KR150906	Avian	H5N2	H5	N2	USA	NorthernAmerica	America	2015.068	Dom-gal
H10N7_Avian_EU743393_A/ruddy_turnstone/NJ/203/2004|2004.500	EU743393	Avian	H10N7	H10	N7	USA	NorthernAmerica	America	2004.5	Wild-other
H9N2_Avian_KC821060_A/chicken/Shandong/03/2011|2011.162	KC821060	Avian	H9N2	H9	N2	China	EasternAsia	Asia	2011.162	Dom-gal
H10N7_Avian_CY077047_A/mute_swan/Netherlands/1/2006|2006.500	CY077047	Avian	H10N7	H10	N7	Netherlands	WesternEurope	Europe	2006.5	Wild-ans-short
H9N2_Avian_JN540073_A/chicken/Sihala/NARC-12103/2008|2008.145	JN540073	Avian	H9N2	H9	N2	Pakistan	SouthernAsia	Asia	2008.145	Dom-gal
H1N1_Human_KX410728_A/Missouri/11/2016|2016.216	KX410728	Human	H1N1	H1	N1	USA	NorthernAmerica	America	2016.216	Human
H16N3_Avian_CY149347_A/glaucous_gull-herring_gull_hybrid/Iceland/1108/2011|2011.789	CY149347	Avian	H16N3	H16	N3	Iceland	NorthernEurope	Europe	2011.789	Wild-other
H2N1_Avian_CY117556_A/shorebird/Delaware_Bay/24/1998|1998.375	CY117556	Avian	H2N1	H2	N1	USA	NorthernAmerica	America	1998.375	Wild-other
H4N6_Avian_KT338590_A/mallard/Alaska/898/2014|2014.745	KT338590	Avian	H4N6	H4	N6	USA	NorthernAmerica	America	2014.745	Wild-ans-short
H3N2_Swine_JQ365141_A/swine/Texas/A01049914/2011|2011.321	JQ365141	Swine	H3N2	H3	N2	USA	NorthernAmerica	America	2011.321	Swine
H1N1_Human_MH083922_A/North_Carolina/48/2017|2017.989	MH083922	Human	H1N1	H1	N1	USA	NorthernAmerica	America	2017.989	Human
H7N3_Avian_EU084927_A/chicken/NY/14714-2/1999|1999.500	EU084927	Avian	H7N3	H7	N3	USA	NorthernAmerica	America	1999.5	Dom-gal
H1N2_Swine_KR700331_A/swine/England/997/2008|2008.937	KR700331	Swine	H1N2	H1	N2	United Kingdom	NorthernEurope	Europe	2008.937	Swine
H3N8_Avian_CY140710_A/mallard/Minnesota/AI09-2434/2009|2009.592	CY140710	Avian	H3N8	H3	N8	USA	NorthernAmerica	America	2009.592	Wild-ans-short
H11N8_Avian_CY127765_A/shorebird/Delaware_Bay/291/2005|2005.378	CY127765	Avian	H11N8	H11	N8	USA	NorthernAmerica	America	2005.378	Wild-other
H1N1_Swine_KP941627_A/swine/Iowa/A01049148/2010|2010.896	KP941627	Swine	H1N1	H1	N1	USA	NorthernAmerica	America	2010.896	Swine
H1N1_Swine_JQ695884_A/swine/Shandong/811/2009|2009.500	JQ695884	Swine	H1N1	H1	N1	China	EasternAsia	Asia	2009.5	Swine
H3N8_Equine_CY032380_A/equine/Italy/1062/1991|1991.500	CY032380	Equine	H3N8	H3	N8	Italy	SouthernEurope	Europe	1991.5	Equine
H1N2_Swine_CY157926_A/swine/Texas/SG1250/2006|2006.468	CY157926	Swine	H1N2	H1	N2	USA	NorthernAmerica	America	2006.468	Swine
H3N2_Human_DQ415287_A/TW/3446/02|2002.500	DQ415287	Human	H3N2	H3	N2	Taiwan	EasternAsia	Asia	2002.5	Human
H1N2_Swine_HF674911_A/Swine/Spain/SF12091/2007|2007.500	HF674911	Swine	H1N2	H1	N2	Spain	SouthernEurope	Europe	2007.5	Swine
H12N6_Avian_CY089652_A/duck/Wisconsin/480/1979|1979.441	CY089652	Avian	H12N6	H12	N6	USA	NorthernAmerica	America	1979.441	Dom-ans
H1N2_Swine_KR057376_A/swine/Minnesota/01082/2006|2006.271	KR057376	Swine	H1N2	H1	N2	USA	NorthernAmerica	America	2006.271	Swine
H10N8_Avian_KP285450_A/chicken/Jiangxi/34609/2013|2013.975	KP285450	Avian	H10N8	H10	N8	China	EasternAsia	Asia	2013.975	Dom-gal
H4N8_Avian_KX351747_A/American_wigeon/California/LDC111/2014|2014.890	KX351747	Avian	H4N8	H4	N8	USA	NorthernAmerica	America	2014.89	Wild-ans-long
H9N2_Avian_EF492426_A/chicken/Israel/1953/2004|2004.500	EF492426	Avian	H9N2	H9	N2	Israel	WesternAsia	Asia	2004.5	Dom-gal
H5N2_Avian_CY014856_A/mallard/New_York/189/1982|1982.915	CY014856	Avian	H5N2	H5	N2	USA	NorthernAmerica	America	1982.915	Wild-ans-short
H3N2_Human_CY112328_A/Bilthoven/748/1973|1973.500	CY112328	Human	H3N2	H3	N2	Netherlands	WesternEurope	Europe	1973.5	Human
H1N1_Human_CY125203_A/Canada/591/2004|2004.500	CY125203	Human	H1N1	H1	N1	Canada	NorthernAmerica	America	2004.5	Human
H5N1_Avian_GU252819_A/duck/Tripura/103597/2008|2008.285	GU252819	Avian	H5N1	H5	N1	India	SouthernAsia	Asia	2008.285	Dom-ans
H3N2_Human_KU590673_A/Oregon/14/2015|2015.490	KU590673	Human	H3N2	H3	N2	USA	NorthernAmerica	America	2015.49	Human
H6N6_Avian_KJ781232_A/duck/Guangdong/C120/2011|2011.500	KJ781232	Avian	H6N6	H6	N6	China	EasternAsia	Asia	2011.5	Dom-ans
H3N2_Human_KT839409_A/Rhode_Island/22/2014|2014.934	KT839409	Human	H3N2	H3	N2	USA	NorthernAmerica	America	2014.934	Human
H9N7_Avian_CY102195_A/shorebird/Delaware_Bay/31/1996|1996.364	CY102195	Avian	H9N7	H9	N7	USA	NorthernAmerica	America	1996.364	Wild-other
H7N7_Avian_KP417100_A/wild_bird/Jiangxi/34458/2013|2013.953	KP417100	Avian	H7N7	H7	N7	China	EasternAsia	Asia	2013.953	Wild-other
H3N2_Human_KT888464_A/Kuwait/F179-9291/2013|2013.871	KT888464	Human	H3N2	H3	N2	Kuwait	WesternAsia	Asia	2013.871	Human
H3N2_Swine_CY158704_A/swine/Saskatchewan/01834/2007|2007.825	CY158704	Swine	H3N2	H3	N2	Canada	NorthernAmerica	America	2007.825	Swine
H2N2_Avian_CY117034_A/chicken/New_Jersey/8695-5/1994|1994.910	CY117034	Avian	H2N2	H2	N2	USA	NorthernAmerica	America	1994.91	Dom-gal
H7N7_Avian_GU186784_A/chicken/Brescia/1902|1902.500	GU186784	Avian	H7N7	H7	N7	Italy	SouthernEurope	Europe	1902.5	Dom-gal
H10N7_Avian_CY137473_A/mallard/Alberta/150/2002|2002.499	CY137473	Avian	H10N7	H10	N7	Canada	NorthernAmerica	America	2002.499	Wild-ans-short
H3N2_Swine_CY158336_A/swine/North_Carolina/SG1338/2009|2009.099	CY158336	Swine	H3N2	H3	N2	USA	NorthernAmerica	America	2009.099	Swine
H9N2_Avian_CY206692_A/mallard/Southcentral_Alaska/12ML00951/2014|2014.715	CY206692	Avian	H9N2	H9	N2	USA	NorthernAmerica	America	2014.715	Wild-ans-short
H4N6_Avian_KY130549_A/northern_pintail/Alaska/85/2011|2011.710	KY130549	Avian	H4N6	H4	N6	USA	NorthernAmerica	America	2011.71	Wild-ans-long
H3N2_Human_CY220540_A/Louisiana/05/2017|2017.079	CY220540	Human	H3N2	H3	N2	USA	NorthernAmerica	America	2017.079	Human
H7N7_Avian_KY550854_A/mallard/West_Virginia/AH0077733/2016|2016.033	KY550854	Avian	H7N7	H7	N7	USA	NorthernAmerica	America	2016.033	Wild-ans-short
H9N2_Avian_KX598547_A/chicken/Guangdong/SIC37/2015|2015.038	KX598547	Avian	H9N2	H9	N2	China	EasternAsia	Asia	2015.038	Dom-gal
H1N1_Human_HQ166041_A/Netherlands/26/2007|2007.115	HQ166041	Human	H1N1	H1	N1	Netherlands	WesternEurope	Europe	2007.115	Human
H3N2_Human_CY114204_A/Hong_Kong/3/1995|1995.063	CY114204	Human	H3N2	H3	N2	Hong Kong	EasternAsia	Asia	1995.063	Human
H3N2_Human_CY240506_A/Nicaragua/5867_01/2010|2010.408	CY240506	Human	H3N2	H3	N2	Nicaragua	CentralAmerica	America	2010.408	Human
H1N1_Human_CY052273_A/Texas/42102708/2009|2009.438	CY052273	Human	H1N1	H1	N1	USA	NorthernAmerica	America	2009.438	Human
H1N2_Swine_MF045225_A/swine/Missouri/A01782148/2016|2016.759	MF045225	Swine	H1N2	H1	N2	USA	NorthernAmerica	America	2016.759	Swine
H11N9_Avian_CY140474_A/mallard/Minnesota/Sg-00930/2008|2008.707	CY140474	Avian	H11N9	H11	N9	USA	NorthernAmerica	America	2008.707	Wild-ans-short
H1N1_Avian_KY284456_A/American_green-winged_teal/Ohio/15OS5188/2015|2015.721	KY284456	Avian	H1N1	H1	N1	USA	NorthernAmerica	America	2015.721	Wild-ans-long
H5N1_Avian_EU430499_A/domestic_green-winged_teal/Hunan/67/2005|2005.500	EU430499	Avian	H5N1	H5	N1	China	EasternAsia	Asia	2005.5	Dom-ans
H1N2_Swine_KY327561_A/swine/Kentucky/15TOSU25093/2015|2015.852	KY327561	Swine	H1N2	H1	N2	USA	NorthernAmerica	America	2015.852	Swine
H11N9_Avian_CY004366_A/mallard/Alberta/294/1977|1977.663	CY004366	Avian	H11N9	H11	N9	Canada	NorthernAmerica	America	1977.663	Wild-ans-short
H7N9_Avian_MF630442_A/duck/Guangxi/SDY129/2014|2014.808	MF630442	Avian	H7N9	H7	N9	China	EasternAsia	Asia	2014.808	Dom-ans
H5N1_Avian_FM163437_A/chicken/Poland/R3248/2007|2007.500	FM163437	Avian	H5N1	H5	N1	Poland	EasternEurope	Europe	2007.5	Dom-gal
H6N6_Avian_KY056268_A/chicken/Zhejiang/234/2016|2016.082	KY056268	Avian	H6N6	H6	N6	China	EasternAsia	Asia	2016.082	Dom-gal
H5N2_Avian_KC790058_A/goose/MB/428/2006|2006.962	KC790058	Avian	H5N2	H5	N2	Canada	NorthernAmerica	America	2006.962	Dom-ans
H3N2_Human_CY090996_A/South_Carolina/NHRC0001/2005|2005.112	CY090996	Human	H3N2	H3	N2	USA	NorthernAmerica	America	2005.112	Human
H7N3_Avian_CY207244_A/yellow-billed_teal/Chile/12/2014|2014.315	CY207244	Avian	H7N3	H7	N3	Chile	SouthernAmerica	America	2014.315	Wild-ans-short
H6N6_Swine_JQ815875_A/swine/Yangzhou/080/2009|2009.038	JQ815875	Swine	H6N6	H6	N6	China	EasternAsia	Asia	2009.038	Swine
H3N2_Avian_CY166337_A/mallard/Wisconsin/11OS3079/2011|2011.729	CY166337	Avian	H3N2	H3	N2	USA	NorthernAmerica	America	2011.729	Wild-ans-short
H3N2_Human_CY260007_A/Wisconsin/334/2017|2017.836	CY260007	Human	H3N2	H3	N2	USA	NorthernAmerica	America	2017.836	Human
H1N1_Human_AB704483_A/Tochigi/10/2010|2010.030	AB704483	Human	H1N1	H1	N1	Japan	EasternAsia	Asia	2010.03	Human
H1N1_Human_KC780923_A/Kansas/19/2009|2009.701	KC780923	Human	H1N1	H1	N1	USA	NorthernAmerica	America	2009.701	Human
H3N2_Human_CY113452_A/Singapore/3/1993|1993.014	CY113452	Human	H3N2	H3	N2	Singapore	SouthEasternAsia	Asia	1993.014	Human
H3N2_Swine_JQ365121_A/swine/Illinois/A01076719/2010|2010.833	JQ365121	Swine	H3N2	H3	N2	USA	NorthernAmerica	America	2010.833	Swine
H9N2_Human_KU217323_A/Zhongshan/201501/2015|2015.101	KU217323	Human	H9N2	H9	N2	China	EasternAsia	Asia	2015.101	Human
H4N8_Avian_MG279933_A/blue-winged_teal/Missouri/16OS2203/2016|2016.690	MG279933	Avian	H4N8	H4	N8	USA	NorthernAmerica	America	2016.69	Wild-ans-long
H1N1_Swine_CY116528_A/swine/Lutol/3/2000|2000.500	CY116528	Swine	H1N1	H1	N1	Poland	EasternEurope	Europe	2000.5	Swine
H3N2_Swine_MF716935_A/swine/Ohio/17TOSU4061/2017|2017.570	MF716935	Swine	H3N2	H3	N2	USA	NorthernAmerica	America	2017.57	Swine
H5N8_Avian_KP101001_A/quail/California/K1400794/2014|2014.285	KP101001	Avian	H5N8	H5	N8	USA	NorthernAmerica	America	2014.285	Dom-gal
H3N2_Human_CY008459_A/Memphis/5/1985|1985.500	CY008459	Human	H3N2	H3	N2	USA	NorthernAmerica	America	1985.5	Human
H3N2_Avian_EU735825_A/turkey/Ohio/313053/2004|2004.500	EU735825	Avian	H3N2	H3	N2	USA	NorthernAmerica	America	2004.5	Dom-gal
H5N1_Avian_AY038798_A/goose/Guangdong/3/1997|1997.500	AY038798	Avian	H5N1	H5	N1	China	EasternAsia	Asia	1997.5	Dom-ans
H1N1_Swine_CY246770_A/swine/Saskatchewan/SD0205/2016|2016.948	CY246770	Swine	H1N1	H1	N1	Canada	NorthernAmerica	America	2016.948	Swine
H5N1_Avian_CY047472_A/duck/Omsk/1822/2006|2006.534	CY047472	Avian	H5N1	H5	N1	Russia	EasternEurope	Europe	2006.534	Dom-ans
H10N4_Avian_CY190338_A/mallard/Maryland/06OS2409/2006|2006.995	CY190338	Avian	H10N4	H10	N4	USA	NorthernAmerica	America	2006.995	Wild-ans-short
H10N7_Avian_CY186779_A/mallard/Missouri/12OS5756/2012|2012.940	CY186779	Avian	H10N7	H10	N7	USA	NorthernAmerica	America	2012.94	Wild-ans-short
H7N9_Avian_MF630178_A/chicken/Guangxi/SD006/2014|2014.063	MF630178	Avian	H7N9	H7	N9	China	EasternAsia	Asia	2014.063	Dom-gal
H4N8_Avian_KT777924_A/yellow-billed_duck/South_Africa/STR0963/2013|2013.085	KT777924	Avian	H4N8	H4	N8	South Africa	SouthernAfrica	Africa	2013.085	Wild-ans-short
H4N9_Avian_CY101530_A/ruddy_turnstone/Delaware/2368/1988|1988.411	CY101530	Avian	H4N9	H4	N9	USA	NorthernAmerica	America	1988.411	Wild-other
H3N2_Human_CY215095_A/Nevada/57/2016|2016.940	CY215095	Human	H3N2	H3	N2	USA	NorthernAmerica	America	2016.94	Human
H3N8_Avian_KX960470_A/Northern_shoveler/Guatemala/CIP049HT114-14/2013|2013.049	KX960470	Avian	H3N8	H3	N8	Guatemala	CentralAmerica	America	2013.049	Wild-ans-short
H1N2_Swine_CY158046_A/swine/Oklahoma/01741/2007|2007.641	CY158046	Swine	H1N2	H1	N2	USA	NorthernAmerica	America	2007.641	Swine
H1N1_Avian_CY137689_A/mallard/Alberta/66/2007|2007.627	CY137689	Avian	H1N1	H1	N1	Canada	NorthernAmerica	America	2007.627	Wild-ans-short
H13N8_Avian_MF147395_A/black-headed_gull/Netherlands/2/2010|2010.532	MF147395	Avian	H13N8	H13	N8	Netherlands	WesternEurope	Europe	2010.532	Wild-other
H3N8_Avian_CY139286_A/American_black_duck/Prince_Edward_Island/00788/2010|2010.647	CY139286	Avian	H3N8	H3	N8	Canada	NorthernAmerica	America	2010.647	Wild-ans-short
H5N1_Avian_KU971575_A/chicken/Ivory_Coast/15VIR2742-3/2015|2015.279	KU971575	Avian	H5N1	H5	N1	Cote d'Ivoire	WesternAfrica	Africa	2015.279	Dom-gal
H3N2_Human_LC033326_A/Nagasaki/13N046/2014|2014.079	LC033326	Human	H3N2	H3	N2	Japan	EasternAsia	Asia	2014.079	Human
H1N1_Human_GU198198_A/Nanjing/3/2009|2009.792	GU198198	Human	H1N1	H1	N1	China	EasternAsia	Asia	2009.792	Human
H6N2_Avian_KJ567934_A/northern_pintail/Wisconsin/13OS2778/2013|2013.740	KJ567934	Avian	H6N2	H6	N2	USA	NorthernAmerica	America	2013.74	Wild-ans-long
H5N1_Avian_HQ630841_A/grebe/Tyva/2/2010|2010.471	HQ630841	Avian	H5N1	H5	N1	Russia	EasternEurope	Europe	2010.471	Wild-other
H3N6_Avian_CY101634_A/laughing_gull/New_Jersey/180/1990|1990.397	CY101634	Avian	H3N6	H3	N6	USA	NorthernAmerica	America	1990.397	Wild-other
H5N6_Avian_KY415896_A/chicken/Taishun/TS90/2016|2016.134	KY415896	Avian	H5N6	H5	N6	China	EasternAsia	Asia	2016.134	Dom-gal
H3N2_Human_CY090948_A/California/NHRC0001/2003|2003.866	CY090948	Human	H3N2	H3	N2	USA	NorthernAmerica	America	2003.866	Human
H7N3_Avian_CY204889_A/mallard/Maryland/09OS1150/2009|2009.578	CY204889	Avian	H7N3	H7	N3	USA	NorthernAmerica	America	2009.578	Wild-ans-short
H3N2_Human_CY114348_A/Netherlands/120/2002|2002.153	CY114348	Human	H3N2	H3	N2	Netherlands	WesternEurope	Europe	2002.153	Human
H11N2_Avian_LC042062_A/duck/Hokkaido/WZ1/2014|2014.795	LC042062	Avian	H11N2	H11	N2	Japan	EasternAsia	Asia	2014.795	Dom-ans
H5N1_Avian_AB212277_A/duck/Yokohama/aq10/2003|2003.500	AB212277	Avian	H5N1	H5	N1	Japan	EasternAsia	Asia	2003.5	Dom-ans
H3N1_Avian_CY132292_A/mallard/Ohio/11OS2142/2011|2011.619	CY132292	Avian	H3N1	H3	N1	USA	NorthernAmerica	America	2011.619	Wild-ans-short
H1N2_Swine_KM027636_A/swine/Guangdong/3583/2011|2011.819	KM027636	Swine	H1N2	H1	N2	China	EasternAsia	Asia	2011.819	Swine
H3N2_Human_CY232497_A/Vermont/11/2017|2017.247	CY232497	Human	H3N2	H3	N2	USA	NorthernAmerica	America	2017.247	Human
H5N1_Avian_HM172437_A/duck/Jiangxi/80/2005|2005.500	HM172437	Avian	H5N1	H5	N1	China	EasternAsia	Asia	2005.5	Dom-ans
H9N2_Avian_KY415893_A/chicken/Yuhuan/YH15/2016|2016.129	KY415893	Avian	H9N2	H9	N2	China	EasternAsia	Asia	2016.129	Dom-gal
H1N1_Human_DQ889682_A/Iowa/CEID23/2005|2005.500	DQ889682	Human	H1N1	H1	N1	USA	NorthernAmerica	America	2005.5	Human
H7N9_Avian_KP418221_A/chicken/Shantou/4833/2014|2014.553	KP418221	Avian	H7N9	H7	N9	China	EasternAsia	Asia	2014.553	Dom-gal
H4N6_Avian_CY196370_A/mallard/Interior_Alaska/11CH00019/2011|2011.688	CY196370	Avian	H4N6	H4	N6	USA	NorthernAmerica	America	2011.688	Wild-ans-short
H3N2_Human_MG928442_A/Gainesville/16/2017|2017.123	MG928442	Human	H3N2	H3	N2	USA	NorthernAmerica	America	2017.123	Human
H3N2_Swine_KM076717_A/swine/Iowa/13H076/2013|2013.655	KM076717	Swine	H3N2	H3	N2	USA	NorthernAmerica	America	2013.655	Swine
H3N2_Swine_MH061564_A/swine/Mexico/10499819/2014|2014.252	MH061564	Swine	H3N2	H3	N2	Mexico	CentralAmerica	America	2014.252	Swine
H1N1_Swine_CY158054_A/swine/Kentucky/SG1277/2007|2007.203	CY158054	Swine	H1N1	H1	N1	USA	NorthernAmerica	America	2007.203	Swine
H1N1_Human_CY228946_A/South_Carolina/10/2017|2017.222	CY228946	Human	H1N1	H1	N1	USA	NorthernAmerica	America	2017.222	Human
H1N1_Human_HM230708_A/Zhoushan/52/2009|2009.964	HM230708	Human	H1N1	H1	N1	China	EasternAsia	Asia	2009.964	Human
H3N6_Avian_CY004128_A/mallard_duck/ALB/676/1979|1979.614	CY004128	Avian	H3N6	H3	N6	Canada	NorthernAmerica	America	1979.614	Wild-ans-short
H1N2_Swine_CY130660_A/swine/Ohio/09SW1489M/2009|2009.507	CY130660	Swine	H1N2	H1	N2	USA	NorthernAmerica	America	2009.507	Swine
H4N6_Avian_CY190714_A/mallard/Maryland/08OS3079/2008|2008.978	CY190714	Avian	H4N6	H4	N6	USA	NorthernAmerica	America	2008.978	Wild-ans-short
H1N1_Human_GQ200263_A/Colorado/03/2009|2009.318	GQ200263	Human	H1N1	H1	N1	USA	NorthernAmerica	America	2009.318	Human
H5N1_Avian_AB465626_A/duck/Egypt/D2br10/2007|2007.038	AB465626	Avian	H5N1	H5	N1	Egypt	NorthernAfrica	Africa	2007.038	Dom-ans
H3N2_Avian_AB612883_A/duck/Hokkaido/5/1977|1977.500	AB612883	Avian	H3N2	H3	N2	Japan	EasternAsia	Asia	1977.5	Dom-ans
H1N1_Human_KT274586_A/Nevada/01/2014|2014.000	KT274586	Human	H1N1	H1	N1	USA	NorthernAmerica	America	2014	Human
H5N1_Avian_CY047466_A/chicken/Domodedovo/MK/2007|2007.036	CY047466	Avian	H5N1	H5	N1	Russia	EasternEurope	Europe	2007.036	Dom-gal
H5N1_Avian_AB284321_A/common_goldeneye/Mongolia/12/2006|2006.367	AB284321	Avian	H5N1	H5	N1	Mongolia	EasternAsia	Asia	2006.367	Wild-ans-short
H3N2_Canine_JX414251_A/canine/Guangdong/05/2011|2011.123	JX414251	Canine	H3N2	H3	N2	China	EasternAsia	Asia	2011.123	Canine
H9N2_Avian_KX000784_A/quail/Egypt/D10105/2014|2014.630	KX000784	Avian	H9N2	H9	N2	Egypt	NorthernAfrica	Africa	2014.63	Dom-gal
H5N2_Avian_GQ923316_A/mallard/Kentucky/472048-2/2006|2006.500	GQ923316	Avian	H5N2	H5	N2	USA	NorthernAmerica	America	2006.5	Wild-ans-short
H1N1_Human_KU321907_A/Milano/24/2014|2014.500	KU321907	Human	H1N1	H1	N1	Italy	SouthernEurope	Europe	2014.5	Human
H9N5_Avian_CY144463_A/ruddy_turnstone/Delaware/AI03-165/2003|2003.384	CY144463	Avian	H9N5	H9	N5	USA	NorthernAmerica	America	2003.384	Wild-other
H1N2_Swine_KJ161927_A/swine/Indiana/A00968358/2012|2012.104	KJ161927	Swine	H1N2	H1	N2	USA	NorthernAmerica	America	2012.104	Swine
H3N2_Human_CY168974_A/Boston/YGA_01062/2012|2012.986	CY168974	Human	H3N2	H3	N2	USA	NorthernAmerica	America	2012.986	Human
H14N6_Avian_CY133388_A/northern_shoveler/Missouri/10OS4673/2010|2010.945	CY133388	Avian	H14N6	H14	N6	USA	NorthernAmerica	America	2010.945	Wild-ans-short
H5N8_Avian_KJ509137_A/bean_goose/Korea/H328/2014|2014.085	KJ509137	Avian	H5N8	H5	N8	South Korea	EasternAsia	Asia	2014.085	Wild-ans-long
H1N1_Swine_JX138514_A/swine/Hubei/02/2008|2008.871	JX138514	Swine	H1N1	H1	N1	China	EasternAsia	Asia	2008.871	Swine
H6N6_Avian_KT267019_A/pigeon/Guangxi/161/2014|2014.205	KT267019	Avian	H6N6	H6	N6	China	EasternAsia	Asia	2014.205	Wild-other
H5N8_Avian_MF926482_A/goose/Kalmykia/813/2016|2016.849	MF926482	Avian	H5N8	H5	N8	Russia	EasternEurope	Europe	2016.849	Dom-ans
H3N2_Human_CY227939_A/Maine/23/2016|2016.808	CY227939	Human	H3N2	H3	N2	USA	NorthernAmerica	America	2016.808	Human
H1N1_Human_KF280700_A/India/P121778/2012|2012.148	KF280700	Human	H1N1	H1	N1	India	SouthernAsia	Asia	2012.148	Human
H1N1_Swine_CY099278_A/swine/Illinois/02695/2009|2009.244	CY099278	Swine	H1N1	H1	N1	USA	NorthernAmerica	America	2009.244	Swine
H5N1_Avian_EU748900_A/falcon/Saudi_Arabia/D1795/2005|2005.500	EU748900	Avian	H5N1	H5	N1	Saudi Arabia	WesternAsia	Asia	2005.5	Wild-other
H16N3_Avian_CY004567_A/herring_gull/Delaware_Bay/712/1988|1988.370	CY004567	Avian	H16N3	H16	N3	USA	NorthernAmerica	America	1988.37	Wild-other
H1N1_Human_MF768840_A/Jeddah/KFAFH3161/2015|2015.841	MF768840	Human	H1N1	H1	N1	Saudi Arabia	WesternAsia	Asia	2015.841	Human
H1N1_Human_KT180646_A/Singapore/DMS1315/2013|2013.364	KT180646	Human	H1N1	H1	N1	Singapore	SouthEasternAsia	Asia	2013.364	Human
H6N6_Avian_KT267027_A/pigeon/Guangxi/164/2014|2014.282	KT267027	Avian	H6N6	H6	N6	China	EasternAsia	Asia	2014.282	Wild-other
H1N1_Swine_MF145497_A/swine/North_Carolina/A01945756/2015|2015.800	MF145497	Swine	H1N1	H1	N1	USA	NorthernAmerica	America	2015.8	Swine
H4N6_Avian_CY180347_A/mallard/Wisconsin/364/1984|1984.500	CY180347	Avian	H4N6	H4	N6	USA	NorthernAmerica	America	1984.5	Wild-ans-short
H3N2_Human_KX411940_A/Arizona/17/2015|2015.740	KX411940	Human	H3N2	H3	N2	USA	NorthernAmerica	America	2015.74	Human
H2N1_Avian_CY015142_A/ruddy_turnstone/Delaware/34/1993|1993.367	CY015142	Avian	H2N1	H2	N1	USA	NorthernAmerica	America	1993.367	Wild-other
H11N9_Avian_CY206243_A/blue-winged_teal/Texas/AI12-3737/2012|2012.707	CY206243	Avian	H11N9	H11	N9	USA	NorthernAmerica	America	2012.707	Wild-ans-long
H3N2_Swine_KM027612_A/swine/Guangdong/3494/2011|2011.800	KM027612	Swine	H3N2	H3	N2	China	EasternAsia	Asia	2011.8	Swine
H13N8_Avian_CY185520_A/black-headed_gull/Georgia/1/2011|2011.296	CY185520	Avian	H13N8	H13	N8	Georgia	WesternAsia	Asia	2011.296	Wild-other
H3N2_Human_KT889095_A/Florida/30/2012|2012.164	KT889095	Human	H3N2	H3	N2	USA	NorthernAmerica	America	2012.164	Human
H3N8_Avian_GU186473_A/laughing_gull/NJ/768/2005|2005.500	GU186473	Avian	H3N8	H3	N8	USA	NorthernAmerica	America	2005.5	Wild-other
H3N2_Swine_CY095672_A/swine/Texas/4199-2/1998|1998.500	CY095672	Swine	H3N2	H3	N2	USA	NorthernAmerica	America	1998.5	Swine
H1N1_Human_MH359932_A/Georgia/21/2018|2018.189	MH359932	Human	H1N1	H1	N1	USA	NorthernAmerica	America	2018.189	Human
H1N1_Human_MH083600_A/Kansas/01/2018|2018.016	MH083600	Human	H1N1	H1	N1	USA	NorthernAmerica	America	2018.016	Human
H1N1_Human_CY103995_A/HaNoi/2476/2001|2001.500	CY103995	Human	H1N1	H1	N1	Viet Nam	SouthEasternAsia	Asia	2001.5	Human
H1N2_Swine_KR701142_A/swine/Netherlands/Wanroij-CVI2117A/2012|2012.367	KR701142	Swine	H1N2	H1	N2	Netherlands	WesternEurope	Europe	2012.367	Swine
H3N2_Swine_CY160177_A/swine/Quebec/01002/2006|2006.145	CY160177	Swine	H3N2	H3	N2	Canada	NorthernAmerica	America	2006.145	Swine
H10N7_Avian_KM373935_A/Northern_shoveler/Alaska/ND0006934/2013|2013.367	KM373935	Avian	H10N7	H10	N7	USA	NorthernAmerica	America	2013.367	Wild-ans-short
H5N1_Avian_KT825149_A/chicken/India/12CL2168/2013|2013.995	KT825149	Avian	H5N1	H5	N1	India	SouthernAsia	Asia	2013.995	Dom-gal
H1N1_Human_FJ445071_A/England/593/2006|2006.225	FJ445071	Human	H1N1	H1	N1	United Kingdom	NorthernEurope	Europe	2006.225	Human
H3N9_Avian_CY128957_A/American_black_duck/New_Brunswick/03451/2009|2009.611	CY128957	Avian	H3N9	H3	N9	Canada	NorthernAmerica	America	2009.611	Wild-ans-short
H6N2_Avian_CY109479_A/duck/Fujian/416/2006|2006.038	CY109479	Avian	H6N2	H6	N2	China	EasternAsia	Asia	2006.038	Dom-ans
H7N3_Avian_KY550736_A/northern_shoveler/California/AH0007019/2014|2014.236	KY550736	Avian	H7N3	H7	N3	USA	NorthernAmerica	America	2014.236	Wild-ans-short
H10N3_Avian_CY144900_A/mallard/Minnesota/AI06-1017/2006|2006.500	CY144900	Avian	H10N3	H10	N3	USA	NorthernAmerica	America	2006.5	Wild-ans-short
H5N1_Avian_CY016906_A/duck/Egypt/2253-3/2006|2006.500	CY016906	Avian	H5N1	H5	N1	Egypt	NorthernAfrica	Africa	2006.5	Dom-ans
H6N6_Avian_KJ200924_A/duck/Zhejiang/S4204/2010|2010.940	KJ200924	Avian	H6N6	H6	N6	China	EasternAsia	Asia	2010.94	Dom-ans
H1N2_Swine_CY246435_A/swine/Manitoba/D0450/2016|2016.592	CY246435	Swine	H1N2	H1	N2	Canada	NorthernAmerica	America	2016.592	Swine
H1N2_Avian_CY132276_A/mallard/Ohio/11OS2073/2011|2011.627	CY132276	Avian	H1N2	H1	N2	USA	NorthernAmerica	America	2011.627	Wild-ans-short
H9N2_Avian_CY111587_A/rosy-billed_pochard/Argentina/CIP051-559/2007|2007.500	CY111587	Avian	H9N2	H9	N2	Argentina	SouthernAmerica	America	2007.5	Wild-ans-short
H3N2_Human_DQ415290_A/TW/3286/03|2003.500	DQ415290	Human	H3N2	H3	N2	Taiwan	EasternAsia	Asia	2003.5	Human
H7N1_Avian_KX977870_A/mallard_duck/Netherlands/60/2008|2008.786	KX977870	Avian	H7N1	H7	N1	Netherlands	WesternEurope	Europe	2008.786	Wild-ans-short
H1N2_Swine_KX671217_A/swine/Pennsylvania/A02035484/2015|2015.515	KX671217	Swine	H1N2	H1	N2	USA	NorthernAmerica	America	2015.515	Swine
H1N2_Avian_KY971033_A/duck/Zhejiang/D6/2013|2013.789	KY971033	Avian	H1N2	H1	N2	China	EasternAsia	Asia	2013.789	Dom-ans
H3N8_Avian_CY146625_A/duck/Hunan/S1824/2012|2012.225	CY146625	Avian	H3N8	H3	N8	China	EasternAsia	Asia	2012.225	Dom-ans
H6N3_Avian_CY136760_A/pintail/Alberta/145/1990|1990.652	CY136760	Avian	H6N3	H6	N3	Canada	NorthernAmerica	America	1990.652	Wild-ans-short
H7N5_Avian_CY005015_A/mallard_duck/ALB/224/1977|1977.592	CY005015	Avian	H7N5	H7	N5	Canada	NorthernAmerica	America	1977.592	Wild-ans-short
H9N2_Avian_KX000706_A/chicken/Egypt/F10993B/2015|2015.321	KX000706	Avian	H9N2	H9	N2	Egypt	NorthernAfrica	Africa	2015.321	Dom-gal
H1N1_Human_MH245920_A/Alaska/12/2018|2018.137	MH245920	Human	H1N1	H1	N1	USA	NorthernAmerica	America	2018.137	Human
H1N1_Human_CY072933_A/Managua/4063-01/2009|2009.663	CY072933	Human	H1N1	H1	N1	Nicaragua	CentralAmerica	America	2009.663	Human
H9N2_Avian_MG063486_A/chicken/Guangdong/GD1601/2016|2016.200	MG063486	Avian	H9N2	H9	N2	China	EasternAsia	Asia	2016.2	Dom-gal
H1N1_Human_HM101148_A/Tver/IIV-183/2009|2009.899	HM101148	Human	H1N1	H1	N1	Russia	EasternEurope	Europe	2009.899	Human
H5N1_Avian_HM172418_A/chicken/Shandong/A-10/2006|2006.500	HM172418	Avian	H5N1	H5	N1	China	EasternAsia	Asia	2006.5	Dom-gal
H6N1_Avian_HM145578_A/mallard/Jiangxi/10668/2005|2005.500	HM145578	Avian	H6N1	H6	N1	China	EasternAsia	Asia	2005.5	Wild-ans-short
H3N2_Human_CY212078_A/Oklahoma/18/2016|2016.918	CY212078	Human	H3N2	H3	N2	USA	NorthernAmerica	America	2016.918	Human
H3N2_Human_CY070974_A/New_York/20342/2010|2010.455	CY070974	Human	H3N2	H3	N2	USA	NorthernAmerica	America	2010.455	Human
H3N2_Human_CY015699_A/Western_Australia/16/2001|2001.732	CY015699	Human	H3N2	H3	N2	Australia	AustraliaNewZealandOceania	Oceania	2001.732	Human
H1N1_Swine_KR699881_A/swine/Belgium/Maldegem-553/2010|2010.863	KR699881	Swine	H1N1	H1	N1	Belgium	WesternEurope	Europe	2010.863	Swine
H2N2_Avian_CY116874_A/mallard/Potsdam/177-6/1983|1983.500	CY116874	Avian	H2N2	H2	N2	Germany	WesternEurope	Europe	1983.5	Wild-ans-short
H3N2_Human_JX437704_A/Singapore/H2011-504C/2011|2011.501	JX437704	Human	H3N2	H3	N2	Singapore	SouthEasternAsia	Asia	2011.501	Human
H3N2_Swine_CY194356_A/swine/Manitoba/D0102/2012|2012.792	CY194356	Swine	H3N2	H3	N2	Canada	NorthernAmerica	America	2012.792	Swine
H1N1_Human_CY027066_A/Tennessee/UR06-0151/2007|2007.088	CY027066	Human	H1N1	H1	N1	USA	NorthernAmerica	America	2007.088	Human
H6N6_Avian_KJ200916_A/duck/Zhejiang/S1134/2011|2011.184	KJ200916	Avian	H6N6	H6	N6	China	EasternAsia	Asia	2011.184	Dom-ans
H5N2_Avian_KC790042_A/mallard/QC/2323-25/2006|2006.690	KC790042	Avian	H5N2	H5	N2	Canada	NorthernAmerica	America	2006.69	Wild-ans-short
H3N2_Swine_CY099238_A/swine/Minnesota/001332/2006|2006.877	CY099238	Swine	H3N2	H3	N2	USA	NorthernAmerica	America	2006.877	Swine
H13N8_Avian_CY184495_A/black-headed_gull/Sweden/74342/2008|2008.551	CY184495	Avian	H13N8	H13	N8	Sweden	NorthernEurope	Europe	2008.551	Wild-other
H3N2_Human_CY113564_A/England/260/1991|1991.704	CY113564	Human	H3N2	H3	N2	United Kingdom	NorthernEurope	Europe	1991.704	Human
H3N2_Human_CY232505_A/Vermont/12/2017|2017.247	CY232505	Human	H3N2	H3	N2	USA	NorthernAmerica	America	2017.247	Human
H9N2_Avian_KM113210_A/chicken/Chongqing/C2093/2013|2013.359	KM113210	Avian	H9N2	H9	N2	China	EasternAsia	Asia	2013.359	Dom-gal
H5N1_Avian_KP336323_A/crow/India/01CA12/2012|2012.005	KP336323	Avian	H5N1	H5	N1	India	SouthernAsia	Asia	2012.005	Wild-other
H6N5_Avian_KX978931_A/mallard_duck/Netherlands/13/2007|2007.833	KX978931	Avian	H6N5	H6	N5	Netherlands	WesternEurope	Europe	2007.833	Wild-ans-short
H6N1_Avian_KJ162809_A/chicken/Taiwan/1843/2012|2012.962	KJ162809	Avian	H6N1	H6	N1	Taiwan	EasternAsia	Asia	2012.962	Dom-gal
H7N3_Avian_CY005851_A/mallard/Netherlands/12/2000|2000.500	CY005851	Avian	H7N3	H7	N3	Netherlands	WesternEurope	Europe	2000.5	Wild-ans-short
H2N3_Avian_CY206348_A/blue-winged_teal/Texas/AI13-3534/2013|2013.704	CY206348	Avian	H2N3	H2	N3	USA	NorthernAmerica	America	2013.704	Wild-ans-long
H9N2_Avian_KJ726733_A/chicken/Shanghai/C/2011|2011.452	KJ726733	Avian	H9N2	H9	N2	China	EasternAsia	Asia	2011.452	Dom-gal
H1N1_Swine_KY115488_A/swine/Iowa/A01775501/2016|2016.375	KY115488	Swine	H1N1	H1	N1	USA	NorthernAmerica	America	2016.375	Swine
H12N5_Avian_CY144722_A/ruddy_turnstone/New_Jersey/AI07-697/2007|2007.605	CY144722	Avian	H12N5	H12	N5	USA	NorthernAmerica	America	2007.605	Wild-other
H4N6_Avian_CY128022_A/shorebird/Delaware_Bay/588/2008|2008.375	CY128022	Avian	H4N6	H4	N6	USA	NorthernAmerica	America	2008.375	Wild-other
H2N8_Avian_KC899712_A/wild_duck/SH38-51/2010|2010.200	KC899712	Avian	H2N8	H2	N8	South Korea	EasternAsia	Asia	2010.2	Wild-ans-short
H3N2_Human_KY289055_A/West_Virginia/07/2016|2016.814	KY289055	Human	H3N2	H3	N2	USA	NorthernAmerica	America	2016.814	Human
H1N1_Human_KU321908_A/Milano/21/2012|2012.500	KU321908	Human	H1N1	H1	N1	Italy	SouthernEurope	Europe	2012.5	Human
H5N2_Avian_CY206267_A/mallard/Minnesota/AI12-4031/2012|2012.718	CY206267	Avian	H5N2	H5	N2	USA	NorthernAmerica	America	2012.718	Wild-ans-short
H3N2_Human_CY089780_A/Boston/99/2009|2009.318	CY089780	Human	H3N2	H3	N2	USA	NorthernAmerica	America	2009.318	Human
H1N1_Avian_CY017732_A/pintail/Ohio/25/1999|1999.789	CY017732	Avian	H1N1	H1	N1	USA	NorthernAmerica	America	1999.789	Wild-ans-short
H3N2_Human_KP638139_A/Thailand/SP07043/2007|2007.690	KP638139	Human	H3N2	H3	N2	Thailand	SouthEasternAsia	Asia	2007.69	Human
H2N2_Human_KP098437_A/England/12/1962|1962.500	KP098437	Human	H2N2	H2	N2	United Kingdom	NorthernEurope	Europe	1962.5	Human
H5N2_Avian_MF359885_A/ruddy_turnstone/Delaware_Bay/431/2011|2011.395	MF359885	Avian	H5N2	H5	N2	USA	NorthernAmerica	America	2011.395	Wild-other
H1N1_Swine_CY026306_A/swine/Wisconsin/2/1966|1966.500	CY026306	Swine	H1N1	H1	N1	USA	NorthernAmerica	America	1966.5	Swine
H3N8_Avian_CY047519_A/mallard/Alberta/11527/2005|2005.586	CY047519	Avian	H3N8	H3	N8	Canada	NorthernAmerica	America	2005.586	Wild-ans-short
H7N3_Avian_KU290078_A/mallard/Nebraska/A00709657/2009|2009.907	KU290078	Avian	H7N3	H7	N3	USA	NorthernAmerica	America	2009.907	Wild-ans-short
H6N6_Avian_CY180867_A/green-winged_teal/Wisconsin/121/1980|1980.500	CY180867	Avian	H6N6	H6	N6	USA	NorthernAmerica	America	1980.5	Wild-ans-long
H4N6_Avian_CY206618_A/blue-winged_teal/Texas/UGAI14-2912/2014|2014.701	CY206618	Avian	H4N6	H4	N6	USA	NorthernAmerica	America	2014.701	Wild-ans-long
H3N2_Swine_MF145429_A/swine/North_Carolina/A01945452/2015|2015.762	MF145429	Swine	H3N2	H3	N2	USA	NorthernAmerica	America	2015.762	Swine
H1N1_Swine_FJ536816_A/swine/Fujian/204/2007|2007.786	FJ536816	Swine	H1N1	H1	N1	China	EasternAsia	Asia	2007.786	Swine
H3N8_Avian_KX977861_A/mallard_duck/Netherlands/13/2012|2012.748	KX977861	Avian	H3N8	H3	N8	Netherlands	WesternEurope	Europe	2012.748	Wild-ans-short
H1N1_Swine_AB911598_A/swine/Hiroshima/52/2011|2011.871	AB911598	Swine	H1N1	H1	N1	Japan	EasternAsia	Asia	2011.871	Swine
H5N2_Avian_KJ933374_A/duck/Zhejiang/6DK19/2013|2013.953	KJ933374	Avian	H5N2	H5	N2	China	EasternAsia	Asia	2013.953	Dom-ans
H3N2_Human_CY019898_A/Albany/11/1968|1968.500	CY019898	Human	H3N2	H3	N2	USA	NorthernAmerica	America	1968.5	Human
H3N2_Human_KU592168_A/South_Dakota/36/2015|2015.581	KU592168	Human	H3N2	H3	N2	USA	NorthernAmerica	America	2015.581	Human
H1N1_Human_JN129265_A/Moscow/IIV-83/2011|2011.058	JN129265	Human	H1N1	H1	N1	Russia	EasternEurope	Europe	2011.058	Human
H1N1_Human_KX406224_A/Connecticut/02/2016|2016.019	KX406224	Human	H1N1	H1	N1	USA	NorthernAmerica	America	2016.019	Human
H4N2_Avian_CY094644_A/mallard/California/5495/2009|2009.556	CY094644	Avian	H4N2	H4	N2	USA	NorthernAmerica	America	2009.556	Wild-ans-short
H1N2_Swine_KT580905_A/swine/Indiana/A01260910/2015|2015.403	KT580905	Swine	H1N2	H1	N2	USA	NorthernAmerica	America	2015.403	Swine
H7N3_Avian_KX351657_A/mallard/California/LDC331/2015|2015.005	KX351657	Avian	H7N3	H7	N3	USA	NorthernAmerica	America	2015.005	Wild-ans-short
H1N1_Swine_CY158432_A/swine/North_Carolina/SG1361/2010|2010.460	CY158432	Swine	H1N1	H1	N1	USA	NorthernAmerica	America	2010.46	Swine
H7N7_Avian_KY550814_A/northern_shoveler/California/AH0079568/2016|2016.071	KY550814	Avian	H7N7	H7	N7	USA	NorthernAmerica	America	2016.071	Wild-ans-short
H1N1_Human_MH246032_A/Massachusetts/15/2018|2018.134	MH246032	Human	H1N1	H1	N1	USA	NorthernAmerica	America	2018.134	Human
H5N1_Avian_KP715077_A/common_pochard/Henan/09L/2015|2015.014	KP715077	Avian	H5N1	H5	N1	China	EasternAsia	Asia	2015.014	Wild-ans-short
H1N2_Swine_EU053130_A/swine/Doetlingen/IDT4735/2005|2005.932	EU053130	Swine	H1N2	H1	N2	Germany	WesternEurope	Europe	2005.932	Swine
H1N2_Swine_MF425620_A/swine/Michigan/A01259077/2017|2017.408	MF425620	Swine	H1N2	H1	N2	USA	NorthernAmerica	America	2017.408	Swine
H1N3_Avian_KX960486_A/blue-winged_teal/Guatemala/CIP049H102-18/2011|2011.860	KX960486	Avian	H1N3	H1	N3	Guatemala	CentralAmerica	America	2011.86	Wild-ans-long
H7N9_Human_KX215969_A/Huaian/083/2014|2014.400	KX215969	Human	H7N9	H7	N9	China	EasternAsia	Asia	2014.4	Human
H1N1_Swine_KR700514_A/swine/France/56-110525/2010|2010.901	KR700514	Swine	H1N1	H1	N1	France	WesternEurope	Europe	2010.901	Swine
H3N2_Human_CY114292_A/Netherlands/91/1996|1996.079	CY114292	Human	H3N2	H3	N2	Netherlands	WesternEurope	Europe	1996.079	Human
H3N2_Human_CY232401_A/Florida/27/2017|2017.241	CY232401	Human	H3N2	H3	N2	USA	NorthernAmerica	America	2017.241	Human
H3N2_Swine_KU976825_A/swine/Mexico/AVX26/2012|2012.471	KU976825	Swine	H3N2	H3	N2	Mexico	CentralAmerica	America	2012.471	Swine
H3N8_Equine_CY028907_A/equine/Kentucky/magnificent_genius1/1981|1981.500	CY028907	Equine	H3N8	H3	N8	USA	NorthernAmerica	America	1981.5	Equine
H5N3_Avian_GQ227557_A/duck/Altai/1285/1991|1991.619	GQ227557	Avian	H5N3	H5	N3	Russia	EasternEurope	Europe	1991.619	Dom-ans
H1N1_Swine_KM497000_A/swine/Brazil/263/2012|2012.904	KM497000	Swine	H1N1	H1	N1	Brazil	SouthernAmerica	America	2012.904	Swine
H1N1_Avian_KF424151_A/mallard/Ohio/4809-9/2008|2008.901	KF424151	Avian	H1N1	H1	N1	USA	NorthernAmerica	America	2008.901	Wild-ans-short
H1N1_Human_CY125676_A/England/192/2000|2000.500	CY125676	Human	H1N1	H1	N1	United Kingdom	NorthernEurope	Europe	2000.5	Human
H11N9_Avian_CY203716_A/mallard/Maryland/06OS1236/2006|2006.597	CY203716	Avian	H11N9	H11	N9	USA	NorthernAmerica	America	2006.597	Wild-ans-short
H5N8_Avian_KP732577_A/duck/Eastern_China/S1210/2013|2013.940	KP732577	Avian	H5N8	H5	N8	China	EasternAsia	Asia	2013.94	Dom-ans
H4N6_Avian_CY101522_A/ruddy_turnstone/Delaware/2354/1988|1988.411	CY101522	Avian	H4N6	H4	N6	USA	NorthernAmerica	America	1988.411	Wild-other
H15N4_Avian_CY098537_A/teal/Chany/7119/2008|2008.660	CY098537	Avian	H15N4	H15	N4	Russia	EasternEurope	Europe	2008.66	Wild-ans-short
H9N2_Avian_AB473937_A/duck/Hokkaido/49/98|1998.500	AB473937	Avian	H9N2	H9	N2	Japan	EasternAsia	Asia	1998.5	Dom-ans
H3N8_Avian_CY047615_A/mallard/Quebec/11082/2006|2006.630	CY047615	Avian	H3N8	H3	N8	Canada	NorthernAmerica	America	2006.63	Wild-ans-short
H1N1_Human_KU592742_A/North_Carolina/04/2014|2014.126	KU592742	Human	H1N1	H1	N1	USA	NorthernAmerica	America	2014.126	Human
H3N2_Swine_CY158992_A/swine/North_Carolina/SG1364/2010|2010.896	CY158992	Swine	H3N2	H3	N2	USA	NorthernAmerica	America	2010.896	Swine
H5N1_Avian_KF881428_A/duck/Egypt/Q4596A/2012|2012.049	KF881428	Avian	H5N1	H5	N1	Egypt	NorthernAfrica	Africa	2012.049	Dom-ans
H3N2_Human_MH079910_A/California/09/2018|2018.019	MH079910	Human	H3N2	H3	N2	USA	NorthernAmerica	America	2018.019	Human
H3N2_Human_CY092224_A/New_Jersey/NHRC0001/2005|2005.110	CY092224	Human	H3N2	H3	N2	USA	NorthernAmerica	America	2005.11	Human
H1N1_Human_KX915289_A/Delaware/21/2016|2016.299	KX915289	Human	H1N1	H1	N1	USA	NorthernAmerica	America	2016.299	Human
H10N8_Human_KJ406534_A/Jiangxi/IPB13c/2013|2013.967	KJ406534	Human	H10N8	H10	N8	China	EasternAsia	Asia	2013.967	Human
H6N2_Avian_CY204039_A/green-winged_teal/Ohio/14OS2001/2014|2014.679	CY204039	Avian	H6N2	H6	N2	USA	NorthernAmerica	America	2014.679	Wild-ans-long
H1N1_Human_CY025228_A/Michigan/UR06-0015/2006|2006.989	CY025228	Human	H1N1	H1	N1	USA	NorthernAmerica	America	2006.989	Human
H3N2_Human_KX917937_A/Wyoming/26/2016|2016.312	KX917937	Human	H3N2	H3	N2	USA	NorthernAmerica	America	2016.312	Human
H3N2_Human_KX916289_A/Georgia/49/2016|2016.255	KX916289	Human	H3N2	H3	N2	USA	NorthernAmerica	America	2016.255	Human
H5N6_Avian_KP285018_A/duck/Dongguan/3069/2013|2013.962	KP285018	Avian	H5N6	H5	N6	China	EasternAsia	Asia	2013.962	Dom-ans
H3N2_Human_CY037518_A/Mississippi/UR07-0025/2008|2008.121	CY037518	Human	H3N2	H3	N2	USA	NorthernAmerica	America	2008.121	Human
H1N2_Swine_JN375284_A/swine/Guangdong/2676/2010|2010.649	JN375284	Swine	H1N2	H1	N2	China	EasternAsia	Asia	2010.649	Swine
H6N8_Avian_CY127015_A/ruddy_turnstone/Delaware_Bay/37/1993|1993.329	CY127015	Avian	H6N8	H6	N8	USA	NorthernAmerica	America	1993.329	Wild-other
H11N2_Avian_CY132188_A/mallard/Ohio/11OS2213/2011|2011.630	CY132188	Avian	H11N2	H11	N2	USA	NorthernAmerica	America	2011.63	Wild-ans-short
H3N2_Human_KP335694_A/Thailand/CU-B5697/2011|2011.707	KP335694	Human	H3N2	H3	N2	Thailand	SouthEasternAsia	Asia	2011.707	Human
H2N3_Avian_KY130653_A/northern_pintail/Alaska/366/2011|2011.723	KY130653	Avian	H2N3	H2	N3	USA	NorthernAmerica	America	2011.723	Wild-ans-long
H4N2_Avian_CY125588_A/blue-winged_teal/New_Brunswick/03756/2009|2009.701	CY125588	Avian	H4N2	H4	N2	Canada	NorthernAmerica	America	2009.701	Wild-ans-long
H10N7_Avian_CY144908_A/green-winged_teal/Louisiana/169GW/1988|1988.500	CY144908	Avian	H10N7	H10	N7	USA	NorthernAmerica	America	1988.5	Wild-ans-long
H3N2_Human_CY080546_A/Australia/22/2009|2009.551	CY080546	Human	H3N2	H3	N2	Australia	AustraliaNewZealandOceania	Oceania	2009.551	Human
H5N1_Avian_KY171395_A/chicken/Vietnam/NCVD-2716/2013|2013.055	KY171395	Avian	H5N1	H5	N1	Viet Nam	SouthEasternAsia	Asia	2013.055	Dom-gal
H1N2_Swine_KF386838_A/swine/Missouri/A01270665/2012|2012.751	KF386838	Swine	H1N2	H1	N2	USA	NorthernAmerica	America	2012.751	Swine
H7N9_Human_KF662944_A/Guangdong/1/2013|2013.605	KF662944	Human	H7N9	H7	N9	China	EasternAsia	Asia	2013.605	Human
H1N1_Human_MH083452_A/Florida/06/2018|2018.027	MH083452	Human	H1N1	H1	N1	USA	NorthernAmerica	America	2018.027	Human
H3N8_Avian_CY097717_A/mallard/Mississippi/360/2010|2010.041	CY097717	Avian	H3N8	H3	N8	USA	NorthernAmerica	America	2010.041	Wild-ans-short
H9N2_Avian_KP865918_A/chicken/Shanghai/5/2003|2003.918	KP865918	Avian	H9N2	H9	N2	China	EasternAsia	Asia	2003.918	Dom-gal
H5N2_Avian_CY166783_A/northern_shoveler/Mississippi/11OS5875/2011|2011.934	CY166783	Avian	H5N2	H5	N2	USA	NorthernAmerica	America	2011.934	Wild-ans-short
H10N6_Avian_KP287811_A/migratory_duck/Jiangxi/9334/2005|2005.816	KP287811	Avian	H10N6	H10	N6	China	EasternAsia	Asia	2005.816	Wild-ans-long
H5N1_Avian_DQ407243_A/little_grebe/Thailand/Phichit-01/2004|2004.500	DQ407243	Avian	H5N1	H5	N1	Thailand	SouthEasternAsia	Asia	2004.5	Wild-other
H1N1_Human_MH083962_A/Oklahoma/40/2017|2017.981	MH083962	Human	H1N1	H1	N1	USA	NorthernAmerica	America	2017.981	Human
H1N1_Human_KC781437_A/Utah/27/2009|2009.419	KC781437	Human	H1N1	H1	N1	USA	NorthernAmerica	America	2009.419	Human
H11N9_Avian_CY032913_A/northern_shoveler/California/HKWF611/2007|2007.858	CY032913	Avian	H11N9	H11	N9	USA	NorthernAmerica	America	2007.858	Wild-ans-short
H1N1_Swine_CY157630_A/swine/Texas/SG1162/2003|2003.786	CY157630	Swine	H1N1	H1	N1	USA	NorthernAmerica	America	2003.786	Swine
H3N2_Swine_CY158184_A/swine/North_Carolina/SG1306/2008|2008.501	CY158184	Swine	H3N2	H3	N2	USA	NorthernAmerica	America	2008.501	Swine
H10N7_Avian_CY132180_A/mallard/Ohio/11OS2044/2011|2011.625	CY132180	Avian	H10N7	H10	N7	USA	NorthernAmerica	America	2011.625	Wild-ans-short
H4N2_Avian_KY130792_A/northern_pintail/Alaska/303/2012|2012.726	KY130792	Avian	H4N2	H4	N2	USA	NorthernAmerica	America	2012.726	Wild-ans-long
H3N2_Swine_KT828050_A/swine/Ohio/14TOSU21811/2014|2014.500	KT828050	Swine	H3N2	H3	N2	USA	NorthernAmerica	America	2014.5	Swine
H5N1_Human_DQ360837_A/Thailand/676/2005|2005.500	DQ360837	Human	H5N1	H5	N1	Thailand	SouthEasternAsia	Asia	2005.5	Human
H5N4_Avian_CY096677_A/blue-winged_teal/Guatemala/CIP049-13/2010|2010.082	CY096677	Avian	H5N4	H5	N4	Guatemala	CentralAmerica	America	2010.082	Wild-ans-long
H7N3_Avian_CY005064_A/mallard_duck/Alberta/435/1985|1985.633	CY005064	Avian	H7N3	H7	N3	Canada	NorthernAmerica	America	1985.633	Wild-ans-short
H3N8_Avian_CY103161_A/mallard/Alberta/274/2006|2006.603	CY103161	Avian	H3N8	H3	N8	Canada	NorthernAmerica	America	2006.603	Wild-ans-short
H1N1_Human_CY125067_A/Shanghai/8/1996|1996.500	CY125067	Human	H1N1	H1	N1	China	EasternAsia	Asia	1996.5	Human
H4N2_Avian_KY561139_A/mallard/Ohio/15OS5718/2015|2015.803	KY561139	Avian	H4N2	H4	N2	USA	NorthernAmerica	America	2015.803	Wild-ans-short
H1N1_Human_MF593596_A/Mexico/12317/2017|2017.063	MF593596	Human	H1N1	H1	N1	Mexico	CentralAmerica	America	2017.063	Human
H3N2_Swine_CY158104_A/swine/Nebraska/01711/2007|2007.578	CY158104	Swine	H3N2	H3	N2	USA	NorthernAmerica	America	2007.578	Swine
H5N6_Avian_KP732583_A/duck/Eastern_China/S0908/2014|2014.685	KP732583	Avian	H5N6	H5	N6	China	EasternAsia	Asia	2014.685	Dom-ans
H3N2_Swine_KF467225_A/swine/North_Carolina/A01203272/2012|2012.118	KF467225	Swine	H3N2	H3	N2	USA	NorthernAmerica	America	2012.118	Swine
H3N2_Human_KJ942599_A/Indiana/10/2011|2011.500	KJ942599	Human	H3N2	H3	N2	USA	NorthernAmerica	America	2011.5	Human
H3N2_Human_CY090964_A/Texas/NHRC0001/2003|2003.885	CY090964	Human	H3N2	H3	N2	USA	NorthernAmerica	America	2003.885	Human
H6N8_Avian_CY126879_A/laughing_gull/Delaware_Bay/4/1990|1990.293	CY126879	Avian	H6N8	H6	N8	USA	NorthernAmerica	America	1990.293	Wild-other
H3N2_Human_KY697323_A/Gainesville/13/2016|2016.967	KY697323	Human	H3N2	H3	N2	USA	NorthernAmerica	America	2016.967	Human
H6N2_Avian_CY014887_A/chicken/New_York/14677-13/1998|1998.151	CY014887	Avian	H6N2	H6	N2	USA	NorthernAmerica	America	1998.151	Dom-gal
H6N1_Avian_CY166353_A/mallard/Wisconsin/11OS3098/2011|2011.732	CY166353	Avian	H6N1	H6	N1	USA	NorthernAmerica	America	2011.732	Wild-ans-short
H1N2_Swine_KX670692_A/swine/Minnesota/A01567671/2015|2015.019	KX670692	Swine	H1N2	H1	N2	USA	NorthernAmerica	America	2015.019	Swine
H1N1_Human_CY065759_A/British_Columbia/GFA0401/2009|2009.285	CY065759	Human	H1N1	H1	N1	Canada	NorthernAmerica	America	2009.285	Human
H7N3_Avian_KY550846_A/American_green-winged_teal/Colorado/AH0026688/2015|2015.090	KY550846	Avian	H7N3	H7	N3	USA	NorthernAmerica	America	2015.09	Wild-ans-long
H7N1_Avian_GQ401162_A/duck/Denmark/53-147-8/2008|2008.312	GQ401162	Avian	H7N1	H7	N1	Denmark	NorthernEurope	Europe	2008.312	Dom-ans
H9N2_Avian_KX598528_A/chicken/Fujian/SIC5/2013|2013.500	KX598528	Avian	H9N2	H9	N2	China	EasternAsia	Asia	2013.5	Dom-gal
H1N2_Swine_MG662645_A/swine/Iowa/A02218429/2017|2017.548	MG662645	Swine	H1N2	H1	N2	USA	NorthernAmerica	America	2017.548	Swine
H1N1_Human_CY125115_A/Bangkok/163/2000|2000.500	CY125115	Human	H1N1	H1	N1	Thailand	SouthEasternAsia	Asia	2000.5	Human
H6N2_Avian_KJ200820_A/duck/Guangdong/S4192/2008|2008.770	KJ200820	Avian	H6N2	H6	N2	China	EasternAsia	Asia	2008.77	Dom-ans
H11N9_Avian_MF147011_A/common_teal/Netherlands/7/2005|2005.953	MF147011	Avian	H11N9	H11	N9	Netherlands	WesternEurope	Europe	2005.953	Wild-ans-long
H1N1_Swine_CY080437_A/swine/QLD/09-02865-07/2009|2009.644	CY080437	Swine	H1N1	H1	N1	Australia	AustraliaNewZealandOceania	Oceania	2009.644	Swine
H2N3_Avian_MG280194_A/mallard_duck/Ohio/16OS0827/2016|2016.573	MG280194	Avian	H2N3	H2	N3	USA	NorthernAmerica	America	2016.573	Wild-ans-short
H11N9_Avian_CY179698_A/duck/Wisconsin/2550/1985|1985.500	CY179698	Avian	H11N9	H11	N9	USA	NorthernAmerica	America	1985.5	Dom-ans
H1N3_Avian_CY120666_A/northern_pintail/California/3466/2010|2010.934	CY120666	Avian	H1N3	H1	N3	USA	NorthernAmerica	America	2010.934	Wild-ans-long
H7N9_Human_KF007113_A/Nanjing/6/2013|2013.274	KF007113	Human	H7N9	H7	N9	China	EasternAsia	Asia	2013.274	Human
H6N6_Avian_CY110587_A/duck/Fujian/1641/2006|2006.123	CY110587	Avian	H6N6	H6	N6	China	EasternAsia	Asia	2006.123	Dom-ans
H3N1_Avian_LC367439_A/duck/Mongolia/62/2013|2013.666	LC367439	Avian	H3N1	H3	N1	Mongolia	EasternAsia	Asia	2013.666	Dom-ans
H5N1_Avian_JX534594_A/wild_duck/Fujian/2/2011|2011.189	JX534594	Avian	H5N1	H5	N1	China	EasternAsia	Asia	2011.189	Wild-ans-short
H1N2_Swine_KX671291_A/swine/Missouri/A02076915/2015|2015.496	KX671291	Swine	H1N2	H1	N2	USA	NorthernAmerica	America	2015.496	Swine
H3N6_Avian_KX121251_A/duck/Hunan/146/2014|2014.866	KX121251	Avian	H3N6	H3	N6	China	EasternAsia	Asia	2014.866	Dom-ans
H1N1_Avian_CY181376_A/green-winged_teal/Wisconsin/585/1983|1983.500	CY181376	Avian	H1N1	H1	N1	USA	NorthernAmerica	America	1983.5	Wild-ans-long
H1N2_Swine_KX772267_A/swine/South_Dakota/A01941705/2015|2015.970	KX772267	Swine	H1N2	H1	N2	USA	NorthernAmerica	America	2015.97	Swine
H5N2_Avian_KU201925_A/Coopers_hawk/Minnesota/198225/2015|2015.282	KU201925	Avian	H5N2	H5	N2	USA	NorthernAmerica	America	2015.282	Wild-other
H3N2_Human_KT842668_A/Maryland/03/2015|2015.126	KT842668	Human	H3N2	H3	N2	USA	NorthernAmerica	America	2015.126	Human
H16N3_Avian_GQ907301_A/black_headed_gull/Mongolia/1756/2006|2006.685	GQ907301	Avian	H16N3	H16	N3	Mongolia	EasternAsia	Asia	2006.685	Wild-other
H1N1_Swine_CY045747_A/swine/USA/1976/1931|1931.500	CY045747	Swine	H1N1	H1	N1	USA	NorthernAmerica	America	1931.5	Swine
H6N1_Avian_CY203340_A/mallard/Maryland/10OS1947/2010|2010.704	CY203340	Avian	H6N1	H6	N1	USA	NorthernAmerica	America	2010.704	Wild-ans-short
H3N2_Human_CY214791_A/Wyoming/02/2017|2017.011	CY214791	Human	H3N2	H3	N2	USA	NorthernAmerica	America	2017.011	Human
H14N7_Avian_MG279776_A/Northern_shoveler/Missouri/16OS6248/2016|2016.970	MG279776	Avian	H14N7	H14	N7	USA	NorthernAmerica	America	2016.97	Wild-ans-short
H9N2_Avian_KC821042_A/chicken/Shandong/sd01/2010|2010.000	KC821042	Avian	H9N2	H9	N2	China	EasternAsia	Asia	2010	Dom-gal
H16N3_Avian_KX978269_A/black-headed_gull/Netherlands/93/2012|2012.540	KX978269	Avian	H16N3	H16	N3	Netherlands	WesternEurope	Europe	2012.54	Wild-other
H5N1_Avian_FM174396_A/domestic_duck/Germany/R1772/2007|2007.500	FM174396	Avian	H5N1	H5	N1	Germany	WesternEurope	Europe	2007.5	Dom-ans
H5N6_Avian_KU143578_A/chicken/Wuhan/WHYJ02/2015|2015.038	KU143578	Avian	H5N6	H5	N6	China	EasternAsia	Asia	2015.038	Dom-gal
H10N7_Avian_CY079363_A/mallard/Illinois/08OS2710/2008|2008.816	CY079363	Avian	H10N7	H10	N7	USA	NorthernAmerica	America	2008.816	Wild-ans-short
H1N1_Human_KX407824_A/Louisiana/06/2016|2016.142	KX407824	Human	H1N1	H1	N1	USA	NorthernAmerica	America	2016.142	Human
H6N2_Avian_CY109303_A/duck/Guizhou/2773/2006|2006.367	CY109303	Avian	H6N2	H6	N2	China	EasternAsia	Asia	2006.367	Dom-ans
H7N7_Avian_KY063801_A/blue-winged_teal/Lousiana/UGAI14-0210/2014|2014.241	KY063801	Avian	H7N7	H7	N7	USA	NorthernAmerica	America	2014.241	Wild-ans-long
H1N1_Human_KC891586_A/Texas/22/2012|2012.153	KC891586	Human	H1N1	H1	N1	USA	NorthernAmerica	America	2012.153	Human
H4N6_Avian_KU161080_A/goose/Jiangsu/S2433/2011|2011.438	KU161080	Avian	H4N6	H4	N6	China	EasternAsia	Asia	2011.438	Dom-ans
H9N2_Avian_KU042099_A/pigeon/Zhejiang/P4/2013|2013.266	KU042099	Avian	H9N2	H9	N2	China	EasternAsia	Asia	2013.266	Wild-other
H5N2_Avian_EU084940_A/Duck/NJ/117228-7/2001|2001.500	EU084940	Avian	H5N2	H5	N2	USA	NorthernAmerica	America	2001.5	Dom-ans
H3N8_Avian_CY102331_A/mallard/Alberta/169/1998|1998.592	CY102331	Avian	H3N8	H3	N8	Canada	NorthernAmerica	America	1998.592	Wild-ans-short
H5N2_Avian_GQ923348_A/mallard/Arkansas/473507-9/2006|2006.500	GQ923348	Avian	H5N2	H5	N2	USA	NorthernAmerica	America	2006.5	Wild-ans-short
H4N6_Avian_KX228207_A/chicken/England/474-016250/2014|2014.392	KX228207	Avian	H4N6	H4	N6	United Kingdom	NorthernEurope	Europe	2014.392	Dom-gal
H3N3_Avian_MG204066_A/duck/Fujian/SD063/2017|2017.200	MG204066	Avian	H3N3	H3	N3	China	EasternAsia	Asia	2017.2	Dom-ans
H7N3_Avian_KY551281_A/American_green-winged_teal/AH0003731/2015|2015.003	KY551281	Avian	H7N3	H7	N3	USA	NorthernAmerica	America	2015.003	Wild-ans-long
H4N6_Avian_KT338338_A/northern_pintail/Alaska/257/2014|2014.710	KT338338	Avian	H4N6	H4	N6	USA	NorthernAmerica	America	2014.71	Wild-ans-long
H14N4_Avian_KY644373_A/blue-winged_teal/Guatemala/CIP049H113-08/2013|2013.025	KY644373	Avian	H14N4	H14	N4	Guatemala	CentralAmerica	America	2013.025	Wild-ans-long
H3N2_Human_CY104091_A/TayNguyen/TN152/2003|2003.712	CY104091	Human	H3N2	H3	N2	Viet Nam	SouthEasternAsia	Asia	2003.712	Human
H5N2_Avian_CY004324_A/mallard_duck/ALB/57/1976|1976.611	CY004324	Avian	H5N2	H5	N2	Canada	NorthernAmerica	America	1976.611	Wild-ans-short
H11N9_Avian_CY186910_A/blue-winged_teal/Ohio/12OS2152/2012|2012.704	CY186910	Avian	H11N9	H11	N9	USA	NorthernAmerica	America	2012.704	Wild-ans-long
H1N2_Swine_GQ229321_A/swine/Hong_Kong/554/2003|2003.310	GQ229321	Swine	H1N2	H1	N2	Hong Kong	EasternAsia	Asia	2003.31	Swine
H3N2_Human_CY002279_A/Memphis/24/1995|1995.500	CY002279	Human	H3N2	H3	N2	USA	NorthernAmerica	America	1995.5	Human
H11N9_Avian_CY129077_A/American_black_duck/New_Brunswick/02519/2007|2007.715	CY129077	Avian	H11N9	H11	N9	Canada	NorthernAmerica	America	2007.715	Wild-ans-short
H7N3_Avian_CY144698_A/ruddy_turnstone/New_Jersey/AI06-179/2006|2006.373	CY144698	Avian	H7N3	H7	N3	USA	NorthernAmerica	America	2006.373	Wild-other
H3N2_Human_CY121519_A/Nepal/921/2006|2006.500	CY121519	Human	H3N2	H3	N2	Nepal	SouthernAsia	Asia	2006.5	Human
H12N7_Avian_CY144267_A/ruddy_turnstone/Delaware/471599/2001|2001.500	CY144267	Avian	H12N7	H12	N7	USA	NorthernAmerica	America	2001.5	Wild-other
H1N1_Swine_CY099302_A/swine/Illinois/01917/2007|2007.932	CY099302	Swine	H1N1	H1	N1	USA	NorthernAmerica	America	2007.932	Swine
H9N2_Avian_KM113282_A/chicken/Guangdong/C1122/2011|2011.214	KM113282	Avian	H9N2	H9	N2	China	EasternAsia	Asia	2011.214	Dom-gal
H4N2_Avian_CY094676_A/mallard/California/5192/2009|2009.567	CY094676	Avian	H4N2	H4	N2	USA	NorthernAmerica	America	2009.567	Wild-ans-short
H13N8_Avian_KX978464_A/black-headed_gull/Netherlands/10/2013|2013.545	KX978464	Avian	H13N8	H13	N8	Netherlands	WesternEurope	Europe	2013.545	Wild-other
H6N1_Avian_CY127773_A/shorebird/Delaware_Bay/255/2006|2006.386	CY127773	Avian	H6N1	H6	N1	USA	NorthernAmerica	America	2006.386	Wild-other
H9N1_Avian_CY185528_A/black-headed_gull/Georgia/2/2011|2011.296	CY185528	Avian	H9N1	H9	N1	Georgia	WesternAsia	Asia	2011.296	Wild-other
H2N2_Avian_CY121974_A/mallard/Netherlands/31/2006|2006.500	CY121974	Avian	H2N2	H2	N2	Netherlands	WesternEurope	Europe	2006.5	Wild-ans-short
H3N2_Swine_CY158752_A/swine/Saskatchewan/02903/2009|2009.729	CY158752	Swine	H3N2	H3	N2	Canada	NorthernAmerica	America	2009.729	Swine
H1N2_Swine_KX670672_A/swine/South_Dakota/A01823237/2015|2015.477	KX670672	Swine	H1N2	H1	N2	USA	NorthernAmerica	America	2015.477	Swine
H6N2_Avian_KY284427_A/mallard/Ohio/15OS4208/2015|2015.616	KY284427	Avian	H6N2	H6	N2	USA	NorthernAmerica	America	2015.616	Wild-ans-short
H3N6_Avian_CY203708_A/mallard/Maryland/06OS1207/2006|2006.597	CY203708	Avian	H3N6	H3	N6	USA	NorthernAmerica	America	2006.597	Wild-ans-short
H6N1_Avian_CY145986_A/ruddy_turnstone/New_Jersey/AI09-377/2009|2009.364	CY145986	Avian	H6N1	H6	N1	USA	NorthernAmerica	America	2009.364	Wild-other
H9N2_Avian_KP865885_A/chicken/Guangdong/C76/2012|2012.918	KP865885	Avian	H9N2	H9	N2	China	EasternAsia	Asia	2012.918	Dom-gal
H3N2_Human_CY113412_A/Atlanta/211/1989|1989.500	CY113412	Human	H3N2	H3	N2	USA	NorthernAmerica	America	1989.5	Human
H5N2_Avian_KX838896_A/mallard/Alaska/AH0088535/2016|2016.611	KX838896	Avian	H5N2	H5	N2	USA	NorthernAmerica	America	2016.611	Wild-ans-short
H11N2_Avian_CY096621_A/blue-winged_teal/Guatemala/CIP049-10/2009|2009.860	CY096621	Avian	H11N2	H11	N2	Guatemala	CentralAmerica	America	2009.86	Wild-ans-long
H1N1_Swine_KR699969_A/swine/Belgium/Faimes-628/2010|2010.953	KR699969	Swine	H1N1	H1	N1	Belgium	WesternEurope	Europe	2010.953	Swine
H1N1_Swine_KM029692_A/swine/Guangdong/NS2541/2012|2012.564	KM029692	Swine	H1N1	H1	N1	China	EasternAsia	Asia	2012.564	Swine
H3N1_Swine_KC471438_A/swine/Korea/CY03-13/2012|2012.175	KC471438	Swine	H3N1	H3	N1	South Korea	EasternAsia	Asia	2012.175	Swine
H6N3_Avian_CY004209_A/mallard_duck/ALB/76/1985|1985.614	CY004209	Avian	H6N3	H6	N3	Canada	NorthernAmerica	America	1985.614	Wild-ans-short
H3N8_Equine_CY032300_A/equine/Sao_Paulo/6/1963|1963.500	CY032300	Equine	H3N8	H3	N8	Brazil	SouthernAmerica	America	1963.5	Equine
H16N3_Avian_CY213734_A/glaucous-winged_gull/Southcentral_Alaska/13MB02558/2013|2013.660	CY213734	Avian	H16N3	H16	N3	USA	NorthernAmerica	America	2013.66	Wild-other
H1N1_Human_CY053014_A/Houston/5H/2009|2009.378	CY053014	Human	H1N1	H1	N1	USA	NorthernAmerica	America	2009.378	Human
H9N2_Avian_MH135649_A/chicken/Bangladesh/33386/2017|2017.625	MH135649	Avian	H9N2	H9	N2	Bangladesh	SouthernAsia	Asia	2017.625	Dom-gal
H3N2_Human_KX417029_A/Missouri/13/2016|2016.318	KX417029	Human	H3N2	H3	N2	USA	NorthernAmerica	America	2016.318	Human
H3N2_Human_KX412418_A/Louisiana/06/2015|2015.836	KX412418	Human	H3N2	H3	N2	USA	NorthernAmerica	America	2015.836	Human
H6N5_Avian_KY575209_A/green_winged_teal/Mexico-Sonora/829/2009|2009.025	KY575209	Avian	H6N5	H6	N5	Mexico	CentralAmerica	America	2009.025	Wild-ans-long
H3N2_Human_KX414678_A/Oregon/04/2016|2016.088	KX414678	Human	H3N2	H3	N2	USA	NorthernAmerica	America	2016.088	Human
H1N1_Swine_CY158320_A/swine/North_Carolina/SG1334/2009|2009.052	CY158320	Swine	H1N1	H1	N1	USA	NorthernAmerica	America	2009.052	Swine
H1N2_Swine_CY086893_A/swine/North_Carolina/226125/2010|2010.685	CY086893	Swine	H1N2	H1	N2	USA	NorthernAmerica	America	2010.685	Swine
H7N7_Avian_KY551313_A/mallard/Idaho/AH0011522/2015|2015.608	KY551313	Avian	H7N7	H7	N7	USA	NorthernAmerica	America	2015.608	Wild-ans-short
H7N3_Avian_KY550885_A/American_green-winged_teal/Indiana/AH0029607/2015|2015.830	KY550885	Avian	H7N3	H7	N3	USA	NorthernAmerica	America	2015.83	Wild-ans-long
H6N2_Avian_EF592492_A/mallard/SanJiang/151/2006|2006.500	EF592492	Avian	H6N2	H6	N2	China	EasternAsia	Asia	2006.5	Wild-ans-short
H1N2_Swine_KR859453_A/swine/Illinois/A01047045/2010|2010.910	KR859453	Swine	H1N2	H1	N2	USA	NorthernAmerica	America	2010.91	Swine
H3N6_Avian_CY144642_A/ruddy_turnstone/New_Jersey/1321394/2005|2005.386	CY144642	Avian	H3N6	H3	N6	USA	NorthernAmerica	America	2005.386	Wild-other
H1N2_Swine_MF194887_A/swine/Minnesota/MT_12_07_2083/2012|2012.216	MF194887	Swine	H1N2	H1	N2	USA	NorthernAmerica	America	2012.216	Swine
H4N6_Avian_CY164511_A/mallard/Sweden/5811/2005|2005.849	CY164511	Avian	H4N6	H4	N6	Sweden	NorthernEurope	Europe	2005.849	Wild-ans-short
H3N2_Canine_FJ560890_A/canine/Korea/GCVP01/2007|2007.367	FJ560890	Canine	H3N2	H3	N2	South Korea	EasternAsia	Asia	2007.367	Canine
H1N1_Swine_KJ889321_A/swine/Netherlands/25/1980|1980.500	KJ889321	Swine	H1N1	H1	N1	Netherlands	WesternEurope	Europe	1980.5	Swine
H3N2_Human_CY121164_A/England/42/1972|1972.500	CY121164	Human	H3N2	H3	N2	United Kingdom	NorthernEurope	Europe	1972.5	Human
H3N2_Swine_KY401786_A/swine/Iowa/A01944136/2015|2015.740	KY401786	Swine	H3N2	H3	N2	USA	NorthernAmerica	America	2015.74	Swine
H7N2_Avian_CY031035_A/duck/Italy/4609/2003|2003.500	CY031035	Avian	H7N2	H7	N2	Italy	SouthernEurope	Europe	2003.5	Dom-ans
H6N2_Avian_CY095259_A/duck/Egypt/053/2005|2005.096	CY095259	Avian	H6N2	H6	N2	Egypt	NorthernAfrica	Africa	2005.096	Dom-ans
H3N2_Human_CY261484_A/North_Dakota/29/2017|2017.901	CY261484	Human	H3N2	H3	N2	USA	NorthernAmerica	America	2017.901	Human
H12N5_Avian_CY203868_A/mallard/Maryland/09OS1083/2009|2009.578	CY203868	Avian	H12N5	H12	N5	USA	NorthernAmerica	America	2009.578	Wild-ans-short
H5N1_Avian_EF392844_A/mallard/ON/499/2005|2005.500	EF392844	Avian	H5N1	H5	N1	Canada	NorthernAmerica	America	2005.5	Wild-ans-short
H3N2_Swine_CY159136_A/swine/Nebraska/00188/2003|2003.753	CY159136	Swine	H3N2	H3	N2	USA	NorthernAmerica	America	2003.753	Swine
H1N2_Swine_AB600243_A/swine/Niigata/729/2004|2004.500	AB600243	Swine	H1N2	H1	N2	Japan	EasternAsia	Asia	2004.5	Swine
H7N9_Avian_KY751290_A/chicken/Guangdong/GD20/2017|2017.014	KY751290	Avian	H7N9	H7	N9	China	EasternAsia	Asia	2017.014	Dom-gal
H3N6_Avian_CY186886_A/blue-winged_teal/Ohio/12OS2229/2012|2012.682	CY186886	Avian	H3N6	H3	N6	USA	NorthernAmerica	America	2012.682	Wild-ans-long
H5N2_Avian_EU743093_A/chicken/NJ/17169/1993|1993.500	EU743093	Avian	H5N2	H5	N2	USA	NorthernAmerica	America	1993.5	Dom-gal
H3N6_Avian_CY049777_A/garganey/Altai/1216/2007|2007.704	CY049777	Avian	H3N6	H3	N6	Russia	EasternEurope	Europe	2007.704	Wild-ans-short
H1N1_Human_CY096609_A/Cambridge/INS528/2010|2010.216	CY096609	Human	H1N1	H1	N1	USA	NorthernAmerica	America	2010.216	Human
H3N2_Swine_CY157622_A/swine/Oklahoma/00153/2003|2003.712	CY157622	Swine	H3N2	H3	N2	USA	NorthernAmerica	America	2003.712	Swine
H3N2_Swine_MF045248_A/swine/Nebraska/A01781225/2016|2016.685	MF045248	Swine	H3N2	H3	N2	USA	NorthernAmerica	America	2016.685	Swine
H2N3_Avian_CY079499_A/mallard/Wisconsin/08OS2844/2008|2008.830	CY079499	Avian	H2N3	H2	N3	USA	NorthernAmerica	America	2008.83	Wild-ans-short
H3N2_Avian_CY179778_A/mallard/Wisconsin/31/1975|1975.500	CY179778	Avian	H3N2	H3	N2	USA	NorthernAmerica	America	1975.5	Wild-ans-short
H5N1_Avian_FM177132_A/chicken/Germany/R3294/2007|2007.500	FM177132	Avian	H5N1	H5	N1	Germany	WesternEurope	Europe	2007.5	Dom-gal
H5N1_Avian_AB523772_A/common_goldeneye/Mongolia/X60/2009|2009.534	AB523772	Avian	H5N1	H5	N1	Mongolia	EasternAsia	Asia	2009.534	Wild-ans-short
H11N9_Avian_CY130077_A/duck/Memphis/546/1974|1974.500	CY130077	Avian	H11N9	H11	N9	USA	NorthernAmerica	America	1974.5	Dom-ans
H4N6_Avian_CY181132_A/blue-winged_teal/Wisconsin/19/1974|1974.500	CY181132	Avian	H4N6	H4	N6	USA	NorthernAmerica	America	1974.5	Wild-ans-long
H1N1_Swine_EU004447_A/swine/Tianjin/01/2004|2004.500	EU004447	Swine	H1N1	H1	N1	China	EasternAsia	Asia	2004.5	Swine
H2N1_Avian_CY117524_A/shorebird/Delaware_Bay/122/1997|1997.364	CY117524	Avian	H2N1	H2	N1	USA	NorthernAmerica	America	1997.364	Wild-other
H3N2_Human_CY113332_A/Netherlands/330/1985|1985.000	CY113332	Human	H3N2	H3	N2	Netherlands	WesternEurope	Europe	1985	Human
H3N3_Avian_KY673171_A/blue-winged_teal/Guatemala/CIP049H105-08/2011|2011.934	KY673171	Avian	H3N3	H3	N3	Guatemala	CentralAmerica	America	2011.934	Wild-ans-long
H1N1_Human_CY021732_A/Memphis/1/1984|1984.500	CY021732	Human	H1N1	H1	N1	USA	NorthernAmerica	America	1984.5	Human
H1N2_Swine_KM489585_A/swine/Ontario/68/2012|2012.773	KM489585	Swine	H1N2	H1	N2	Canada	NorthernAmerica	America	2012.773	Swine
H1N1_Human_MH079730_A/Nebraska/05/2018|2018.058	MH079730	Human	H1N1	H1	N1	USA	NorthernAmerica	America	2018.058	Human
H5N2_Avian_GQ923196_A/American_wigeon/Iowa/463993/2006|2006.500	GQ923196	Avian	H5N2	H5	N2	USA	NorthernAmerica	America	2006.5	Wild-ans-long
H11N6_Avian_CY144610_A/ruddy_turnstone/New_Jersey/1321416/2005|2005.397	CY144610	Avian	H11N6	H11	N6	USA	NorthernAmerica	America	2005.397	Wild-other
H4N6_Avian_CY141008_A/blue-winged_teal/Louisiana/AI09-5291/2009|2009.871	CY141008	Avian	H4N6	H4	N6	USA	NorthernAmerica	America	2009.871	Wild-ans-long
H7N6_Avian_GU186481_A/Northern_shoveler/NC/6412-052/2005|2005.500	GU186481	Avian	H7N6	H7	N6	USA	NorthernAmerica	America	2005.5	Wild-ans-short
H3N2_Human_CY019914_A/Albany/19/1968|1968.500	CY019914	Human	H3N2	H3	N2	USA	NorthernAmerica	America	1968.5	Human
H3N2_Human_CY233413_A/Michigan/43/2017|2017.195	CY233413	Human	H3N2	H3	N2	USA	NorthernAmerica	America	2017.195	Human
H5N1_Avian_HM006748_A/Chicken/Laos/Xaythiani-26/2006|2006.500	HM006748	Avian	H5N1	H5	N1	Laos	SouthEasternAsia	Asia	2006.5	Dom-gal
H7N9_Avian_KJ395983_A/chicken/Guangdong/G1/2013|2013.340	KJ395983	Avian	H7N9	H7	N9	China	EasternAsia	Asia	2013.34	Dom-gal
H3N2_Human_CY037630_A/Florida/UR07-0146/2008|2008.186	CY037630	Human	H3N2	H3	N2	USA	NorthernAmerica	America	2008.186	Human
H6N2_Avian_KY415874_A/duck/Hubei/ZYSYG7/2015|2015.888	KY415874	Avian	H6N2	H6	N2	China	EasternAsia	Asia	2015.888	Dom-ans
H3N1_Swine_KT374264_A/swine/Iowa/A01555108/2014|2014.882	KT374264	Swine	H3N1	H3	N1	USA	NorthernAmerica	America	2014.882	Swine
H2N9_Avian_CY184260_A/mallard/Sweden/101120/2009|2009.841	CY184260	Avian	H2N9	H2	N9	Sweden	NorthernEurope	Europe	2009.841	Wild-ans-short
H4N6_Avian_CY235105_A/cinnamon_teal/Idaho/UGAI16-1861/2016|2016.619	CY235105	Avian	H4N6	H4	N6	USA	NorthernAmerica	America	2016.619	Wild-ans-short
H3N8_Avian_CY143699_A/mallard/Interior_Alaska/10BM09158R0/2010|2010.595	CY143699	Avian	H3N8	H3	N8	USA	NorthernAmerica	America	2010.595	Wild-ans-short
H7N2_Avian_EU742895_A/chicken/FL/90348-4/2001|2001.500	EU742895	Avian	H7N2	H7	N2	USA	NorthernAmerica	America	2001.5	Dom-gal
H4N6_Avian_CY145344_A/ruddy_turnstone/Delaware/Sg-00541/2008|2008.411	CY145344	Avian	H4N6	H4	N6	USA	NorthernAmerica	America	2008.411	Wild-other
H3N2_Swine_MF099023_A/swine/Chile/33/2014|2014.551	MF099023	Swine	H3N2	H3	N2	Chile	SouthernAmerica	America	2014.551	Swine
H3N2_Human_CY050571_A/New_York/3104/2009|2009.323	CY050571	Human	H3N2	H3	N2	USA	NorthernAmerica	America	2009.323	Human
H1N1_Avian_CY076140_A/mallard/California/20385-004/2007|2007.592	CY076140	Avian	H1N1	H1	N1	USA	NorthernAmerica	America	2007.592	Wild-ans-short
H6N8_Avian_CY096058_A/rosy-billed_pochard/Argentina/CIP051-269/2007|2007.362	CY096058	Avian	H6N8	H6	N8	Argentina	SouthernAmerica	America	2007.362	Wild-ans-short
H7N8_Avian_MH458919_A/Duck/Hubei/HF5/2017|2017.318	MH458919	Avian	H7N8	H7	N8	China	EasternAsia	Asia	2017.318	Dom-ans
H5N3_Avian_LC371799_A/duck/Hokkaido/167/2007|2007.827	LC371799	Avian	H5N3	H5	N3	Japan	EasternAsia	Asia	2007.827	Dom-ans
H1N2_Swine_KC866546_A/swine/Kentucky/12TOSU1155/2012|2012.844	KC866546	Swine	H1N2	H1	N2	USA	NorthernAmerica	America	2012.844	Swine
H11N2_Avian_CY127348_A/shorebird/Delaware_Bay/29/1996|1996.364	CY127348	Avian	H11N2	H11	N2	USA	NorthernAmerica	America	1996.364	Wild-other
H1N1_Swine_KP404329_A/swine/Hunan/951/2013|2013.038	KP404329	Swine	H1N1	H1	N1	China	EasternAsia	Asia	2013.038	Swine
H1N1_Swine_HQ695990_A/swine/Jangsu/504/2010|2010.038	HQ695990	Swine	H1N1	H1	N1	China	EasternAsia	Asia	2010.038	Swine
H5N1_Avian_KY926752_A/chicken/Cameroon/16VIR3791-16/2016|2016.449	KY926752	Avian	H5N1	H5	N1	Cameroon	CentralAfrica	Africa	2016.449	Dom-gal
H4N6_Avian_CY103153_A/mallard/Alberta/258/2006|2006.603	CY103153	Avian	H4N6	H4	N6	Canada	NorthernAmerica	America	2006.603	Wild-ans-short
H10N8_Avian_KP862042_A/duck/Hunan/S4280/2009|2009.937	KP862042	Avian	H10N8	H10	N8	China	EasternAsia	Asia	2009.937	Dom-ans
H13N6_Avian_CY125308_A/black-legged_kittiwake/Quebec/02838-1/2009|2009.627	CY125308	Avian	H13N6	H13	N6	Canada	NorthernAmerica	America	2009.627	Wild-other
H4N8_Avian_CY038367_A/northern_pintail/Interior_Alaska/2/2007|2007.682	CY038367	Avian	H4N8	H4	N8	USA	NorthernAmerica	America	2007.682	Wild-ans-long
H10N7_Avian_CY204769_A/mallard/Maryland/13OS3318/2014|2014.477	CY204769	Avian	H10N7	H10	N7	USA	NorthernAmerica	America	2014.477	Wild-ans-short
H3N2_Human_KM070488_A/Singapore/H2013-422a/2013|2013.419	KM070488	Human	H3N2	H3	N2	Singapore	SouthEasternAsia	Asia	2013.419	Human
H6N6_Avian_KU050734_A/chicken/Zhejiang/727009/2014|2014.567	KU050734	Avian	H6N6	H6	N6	China	EasternAsia	Asia	2014.567	Dom-gal
H3N2_Human_CY243524_A/Alaska/28/2017|2017.425	CY243524	Human	H3N2	H3	N2	USA	NorthernAmerica	America	2017.425	Human
H1N1_Human_KX408128_A/New_Mexico/31/2015|2015.986	KX408128	Human	H1N1	H1	N1	USA	NorthernAmerica	America	2015.986	Human
H1N1_Avian_CY140646_A/mallard/Minnesota/AI09-1678/2009|2009.567	CY140646	Avian	H1N1	H1	N1	USA	NorthernAmerica	America	2009.567	Wild-ans-short
H3N2_Swine_CY246072_A/swine/British_Columbia/SD0132/2016|2016.033	CY246072	Swine	H3N2	H3	N2	Canada	NorthernAmerica	America	2016.033	Swine
H5N6_Swine_KT313409_A/swine/Guangdong/1/2014|2014.460	KT313409	Swine	H5N6	H5	N6	China	EasternAsia	Asia	2014.46	Swine
H1N2_Swine_MF872810_A/swine/Spain/45700-1/2016|2016.879	MF872810	Swine	H1N2	H1	N2	Spain	SouthernEurope	Europe	2016.879	Swine
H11N2_Avian_CY166807_A/northern_shoveler/Mississippi/11OS6077/2011|2011.940	CY166807	Avian	H11N2	H11	N2	USA	NorthernAmerica	America	2011.94	Wild-ans-short
H4N8_Avian_CY140276_A/mallard/Minnesota/Sg-00616/2008|2008.573	CY140276	Avian	H4N8	H4	N8	USA	NorthernAmerica	America	2008.573	Wild-ans-short
H3N2_Human_KT837412_A/Maine/05/2014|2014.784	KT837412	Human	H3N2	H3	N2	USA	NorthernAmerica	America	2014.784	Human
H5N2_Avian_KU143562_A/chicken/Wuhan/WHJF/2014|2014.953	KU143562	Avian	H5N2	H5	N2	China	EasternAsia	Asia	2014.953	Dom-gal
H3N2_Human_CY113756_A/Netherlands/938/1991|1991.964	CY113756	Human	H3N2	H3	N2	Netherlands	WesternEurope	Europe	1991.964	Human
H6N1_Avian_DQ376875_A/chicken/Taiwan/ns2/99|1999.500	DQ376875	Avian	H6N1	H6	N1	Taiwan	EasternAsia	Asia	1999.5	Dom-gal
H1N1_Human_KC881717_A/North_Carolina/09/2011|2011.052	KC881717	Human	H1N1	H1	N1	USA	NorthernAmerica	America	2011.052	Human
H1N1_Avian_CY004545_A/blue-winged_teal/Alberta/141/1992|1992.915	CY004545	Avian	H1N1	H1	N1	Canada	NorthernAmerica	America	1992.915	Wild-ans-long
H3N8_Avian_KX978849_A/mallard_duck/Netherlands/30/2010|2010.721	KX978849	Avian	H3N8	H3	N8	Netherlands	WesternEurope	Europe	2010.721	Wild-ans-short
H4N6_Avian_KY828676_A/mallard/California/UCD360/2014|2014.611	KY828676	Avian	H4N6	H4	N6	USA	NorthernAmerica	America	2014.611	Wild-ans-short
H6N5_Avian_CY144372_A/red_knot/New_Jersey/828235/2001|2001.500	CY144372	Avian	H6N5	H6	N5	USA	NorthernAmerica	America	2001.5	Wild-other
H9N2_Avian_KY983184_A/northern_pintail/California/HS050B/2015|2015.819	KY983184	Avian	H9N2	H9	N2	USA	NorthernAmerica	America	2015.819	Wild-ans-long
H3N8_Avian_CY028643_A/black_duck/Perth/699/1978|1978.068	CY028643	Avian	H3N8	H3	N8	Australia	AustraliaNewZealandOceania	Oceania	1978.068	Wild-ans-short
H1N1_Human_CY026866_A/North_Carolina/UR06-0099/2007|2007.077	CY026866	Human	H1N1	H1	N1	USA	NorthernAmerica	America	2007.077	Human
H6N2_Avian_KT266947_A/goose/Guangxi/115/2012|2012.244	KT266947	Avian	H6N2	H6	N2	China	EasternAsia	Asia	2012.244	Dom-ans
H1N1_Human_CY061585_A/Texas/JMS401/2010|2010.005	CY061585	Human	H1N1	H1	N1	USA	NorthernAmerica	America	2010.005	Human
H3N2_Human_KT839691_A/Illinois/09/2014|2014.915	KT839691	Human	H3N2	H3	N2	USA	NorthernAmerica	America	2014.915	Human
H10N7_Avian_CY139384_A/mallard-black_duck_hybrid/New_Brunswick/00904/2010|2010.701	CY139384	Avian	H10N7	H10	N7	Canada	NorthernAmerica	America	2010.701	Wild-ans-short
H11N9_Avian_CY180691_A/mallard/Wisconsin/477/1976|1976.500	CY180691	Avian	H11N9	H11	N9	USA	NorthernAmerica	America	1976.5	Wild-ans-short
H1N1_Human_CY250160_A/Michigan/290/2017|2017.721	CY250160	Human	H1N1	H1	N1	USA	NorthernAmerica	America	2017.721	Human
H10N7_Avian_KX977615_A/mallard_duck/Netherlands/22/2010|2010.682	KX977615	Avian	H10N7	H10	N7	Netherlands	WesternEurope	Europe	2010.682	Wild-ans-short
H4N6_Avian_JX454705_A/wild_duck/Korea/CSM20-5/2009|2009.871	JX454705	Avian	H4N6	H4	N6	South Korea	EasternAsia	Asia	2009.871	Wild-ans-short
H3N2_Human_CY003719_A/Hong_Kong/14/1992|1992.500	CY003719	Human	H3N2	H3	N2	Hong Kong	EasternAsia	Asia	1992.5	Human
H3N2_Human_CY022316_A/Memphis/104/1976|1976.500	CY022316	Human	H3N2	H3	N2	USA	NorthernAmerica	America	1976.5	Human
H5N1_Avian_KU201853_A/American_wigeon/Washington/196336/2015|2015.003	KU201853	Avian	H5N1	H5	N1	USA	NorthernAmerica	America	2015.003	Wild-ans-long
H1N2_Swine_KR700692_A/swine/England/90276/2011|2011.622	KR700692	Swine	H1N2	H1	N2	United Kingdom	NorthernEurope	Europe	2011.622	Swine
H16N3_Avian_CY125613_A/mallard/Quebec/02916-1/2009|2009.627	CY125613	Avian	H16N3	H16	N3	Canada	NorthernAmerica	America	2009.627	Wild-ans-short
H1N1_Human_KX915681_A/Wyoming/24/2016|2016.299	KX915681	Human	H1N1	H1	N1	USA	NorthernAmerica	America	2016.299	Human
H6N1_Avian_CY133884_A/American_wigeon/California/2423/2010|2010.808	CY133884	Avian	H6N1	H6	N1	USA	NorthernAmerica	America	2010.808	Wild-ans-long
H1N1_Swine_MF919797_A/swine/Minnesota/MT_13_01_S17/2013|2013.044	MF919797	Swine	H1N1	H1	N1	USA	NorthernAmerica	America	2013.044	Swine
H7N9_Avian_KY751285_A/chicken/Liaoning/LN1/2016|2016.022	KY751285	Avian	H7N9	H7	N9	China	EasternAsia	Asia	2016.022	Dom-gal
H1N1_Human_CY009339_A/Fort_Warren/1/1950|1950.500	CY009339	Human	H1N1	H1	N1	USA	NorthernAmerica	America	1950.5	Human
H3N2_Human_CY216030_A/Georgia/04/2017|2017.022	CY216030	Human	H3N2	H3	N2	USA	NorthernAmerica	America	2017.022	Human
H3N2_Human_CY022532_A/Auckland/602/2001|2001.630	CY022532	Human	H3N2	H3	N2	New Zealand	AustraliaNewZealandOceania	Oceania	2001.63	Human
H11N2_Avian_CY060321_A/mallard/Sweden/55/2002|2002.874	CY060321	Avian	H11N2	H11	N2	Sweden	NorthernEurope	Europe	2002.874	Wild-ans-short
H10N7_Avian_CY146415_A/ruddy_turnstone/New_Jersey/AI09-1336/2009|2009.408	CY146415	Avian	H10N7	H10	N7	USA	NorthernAmerica	America	2009.408	Wild-other
H9N2_Avian_MF673348_A/chicken/Jordan/56/2003|2003.173	MF673348	Avian	H9N2	H9	N2	Jordan	WesternAsia	Asia	2003.173	Dom-gal
H5N8_Avian_MH107222_A/Cygnus_olor/Belgium/2967/2017|2017.216	MH107222	Avian	H5N8	H5	N8	Belgium	WesternEurope	Europe	2017.216	Wild-ans-short
H7N7_Avian_CY024785_A/starling/Victoria/1985|1985.500	CY024785	Avian	H7N7	H7	N7	Australia	AustraliaNewZealandOceania	Oceania	1985.5	Wild-other
H2N7_Avian_CY117436_A/sanderling/New_Jersey/756/1986|1986.359	CY117436	Avian	H2N7	H2	N7	USA	NorthernAmerica	America	1986.359	Wild-other
H9N2_Avian_KY983147_A/northern_pintail/California/HS050A/2015|2015.819	KY983147	Avian	H9N2	H9	N2	USA	NorthernAmerica	America	2015.819	Wild-ans-long
H2N2_Human_CY125861_A/England/1/1961|1961.500	CY125861	Human	H2N2	H2	N2	United Kingdom	NorthernEurope	Europe	1961.5	Human
H9N2_Avian_KY415904_A/duck/Ganzhou/GZ188/2016|2016.071	KY415904	Avian	H9N2	H9	N2	China	EasternAsia	Asia	2016.071	Dom-ans
H1N1_Human_GQ396729_A/Tennessee/05/2009|2009.321	GQ396729	Human	H1N1	H1	N1	USA	NorthernAmerica	America	2009.321	Human
H1N1_Human_CY176761_A/Cologne/INS3_686/2011|2011.123	CY176761	Human	H1N1	H1	N1	Germany	WesternEurope	Europe	2011.123	Human
H7N3_Avian_KU290099_A/mallard/New_York/A00723392/2009|2009.945	KU290099	Avian	H7N3	H7	N3	USA	NorthernAmerica	America	2009.945	Wild-ans-short
H5N1_Avian_AB478016_A/village_chicken/Kyaing_Tong/2433/2007|2007.500	AB478016	Avian	H5N1	H5	N1	Myanmar	SouthEasternAsia	Asia	2007.5	Dom-gal
H12N8_Avian_CY203668_A/mallard/Maryland/06OS480/2006|2006.463	CY203668	Avian	H12N8	H12	N8	USA	NorthernAmerica	America	2006.463	Wild-ans-short
H5N1_Avian_KX160185_A/chicken/Liaoning/S4092/2011|2011.860	KX160185	Avian	H5N1	H5	N1	China	EasternAsia	Asia	2011.86	Dom-gal
H5N6_Avian_CY177432_A/mallard/California/1500P/2013|2013.575	CY177432	Avian	H5N6	H5	N6	USA	NorthernAmerica	America	2013.575	Wild-ans-short
H7N8_Avian_KF260773_A/duck/Jiangxi/9631/2009|2009.500	KF260773	Avian	H7N8	H7	N8	China	EasternAsia	Asia	2009.5	Dom-ans
H9N2_Avian_KF260822_A/chicken/Hong_Kong/NT286/2007|2007.500	KF260822	Avian	H9N2	H9	N2	Hong Kong	EasternAsia	Asia	2007.5	Dom-gal
H3N2_Human_KT836217_A/Missouri/09/2015|2015.063	KT836217	Human	H3N2	H3	N2	USA	NorthernAmerica	America	2015.063	Human
H4N6_Avian_CY164391_A/mallard/Sweden/3272/2003|2003.674	CY164391	Avian	H4N6	H4	N6	Sweden	NorthernEurope	Europe	2003.674	Wild-ans-short
H1N1_Swine_JX045994_A/swine/Illinois/A01049981/2011|2011.373	JX045994	Swine	H1N1	H1	N1	USA	NorthernAmerica	America	2011.373	Swine
H4N6_Avian_CY206030_A/blue-winged_teal/Texas/AI11-3691/2011|2011.696	CY206030	Avian	H4N6	H4	N6	USA	NorthernAmerica	America	2011.696	Wild-ans-long
H3N8_Equine_CY032316_A/equine/Santa_Fe/1/1985|1985.500	CY032316	Equine	H3N8	H3	N8	USA	NorthernAmerica	America	1985.5	Equine
H3N2_Human_KY925128_A/Soledade/LACENRS-820/2011|2011.518	KY925128	Human	H3N2	H3	N2	Brazil	SouthernAmerica	America	2011.518	Human
H3N2_Swine_CY045548_A/swine/Oklahoma/001142/2009|2009.500	CY045548	Swine	H3N2	H3	N2	USA	NorthernAmerica	America	2009.5	Swine
H1N2_Swine_KT306803_A/swine/Oklahoma/A01290898/2013|2013.885	KT306803	Swine	H1N2	H1	N2	USA	NorthernAmerica	America	2013.885	Swine
H3N2_Swine_MF373322_A/swine/Indiana/A01672517/2017|2017.052	MF373322	Swine	H3N2	H3	N2	USA	NorthernAmerica	America	2017.052	Swine
H7N1_Avian_CY139936_A/blue-winged_teal/Texas/578575/2002|2002.500	CY139936	Avian	H7N1	H7	N1	USA	NorthernAmerica	America	2002.5	Wild-ans-long
H5N3_Avian_CY096717_A/blue-winged_teal/Guatemala/CIP049-09/2010|2010.082	CY096717	Avian	H5N3	H5	N3	Guatemala	CentralAmerica	America	2010.082	Wild-ans-long
H3N2_Human_CY088155_A/England/470/2003|2003.844	CY088155	Human	H3N2	H3	N2	United Kingdom	NorthernEurope	Europe	2003.844	Human
H1N1_Human_CY066878_A/District_of_Columbia/INS228/2009|2009.866	CY066878	Human	H1N1	H1	N1	USA	NorthernAmerica	America	2009.866	Human
H1N1_Human_CY176713_A/Minneapolis/INS3_675/2012|2012.156	CY176713	Human	H1N1	H1	N1	USA	NorthernAmerica	America	2012.156	Human
H4N6_Avian_CY092168_A/duck/Western_Australia/8108/1984|1984.500	CY092168	Avian	H4N6	H4	N6	Australia	AustraliaNewZealandOceania	Oceania	1984.5	Dom-ans
H3N2_Human_KT837939_A/Washington/20/2014|2014.773	KT837939	Human	H3N2	H3	N2	USA	NorthernAmerica	America	2014.773	Human
H9N2_Avian_KF768189_A/chicken/Guangxi/066C10/2010|2010.438	KF768189	Avian	H9N2	H9	N2	China	EasternAsia	Asia	2010.438	Dom-gal
H5N1_Avian_CY036242_A/grey_heron/Hong_Kong/1046/2008|2008.500	CY036242	Avian	H5N1	H5	N1	Hong Kong	EasternAsia	Asia	2008.5	Wild-other
H3N2_Swine_CY195029_A/swine/Maryland/D0384/2013|2013.910	CY195029	Swine	H3N2	H3	N2	USA	NorthernAmerica	America	2013.91	Swine
H4N9_Avian_CY125580_A/blue-winged_teal/Prince_Edward_Island/03910/2009|2009.630	CY125580	Avian	H4N9	H4	N9	Canada	NorthernAmerica	America	2009.63	Wild-ans-long
H4N6_Avian_CY038103_A/ruddy_turnstone/New_Jersey/Sg-00494/2008|2008.375	CY038103	Avian	H4N6	H4	N6	USA	NorthernAmerica	America	2008.375	Wild-other
H9N2_Avian_KM519962_A/chicken/India/80998/2008|2008.030	KM519962	Avian	H9N2	H9	N2	India	SouthernAsia	Asia	2008.03	Dom-gal
H5N2_Avian_JQ041389_A/duck/Eastern_China/1111/2011|2011.038	JQ041389	Avian	H5N2	H5	N2	China	EasternAsia	Asia	2011.038	Dom-ans
H1N1_Human_KX408920_A/Illinois/29/2015|2015.923	KX408920	Human	H1N1	H1	N1	USA	NorthernAmerica	America	2015.923	Human
H9N5_Avian_CY005120_A/ruddy_turnstone/DE/2576/1987|1987.416	CY005120	Avian	H9N5	H9	N5	USA	NorthernAmerica	America	1987.416	Wild-other
H1N2_Swine_KY401944_A/swine/Nebraska/A01776543/2016|2016.447	KY401944	Swine	H1N2	H1	N2	USA	NorthernAmerica	America	2016.447	Swine
H1N1_Human_CY176412_A/Brighton/INS3_669/2011|2011.068	CY176412	Human	H1N1	H1	N1	United Kingdom	NorthernEurope	Europe	2011.068	Human
H6N2_Avian_CY004530_A/mallard_duck/ALB/294/1987|1987.649	CY004530	Avian	H6N2	H6	N2	Canada	NorthernAmerica	America	1987.649	Wild-ans-short
H1N1_Human_CY021828_A/Albany/12/1951|1951.500	CY021828	Human	H1N1	H1	N1	USA	NorthernAmerica	America	1951.5	Human
H5N1_Avian_CY144746_A/ruddy_turnstone/New_Jersey/AI07-69/2007|2007.564	CY144746	Avian	H5N1	H5	N1	USA	NorthernAmerica	America	2007.564	Wild-other
H1N1_Swine_CY116273_A/swine/England/68327/1998|1998.882	CY116273	Swine	H1N1	H1	N1	United Kingdom	NorthernEurope	Europe	1998.882	Swine
H7N7_Avian_CY005078_A/ruddy_turnstone/DE/2378/1988|1988.411	CY005078	Avian	H7N7	H7	N7	USA	NorthernAmerica	America	1988.411	Wild-other
H3N8_Avian_CY180731_A/duck/Minnesota/53/1974|1974.500	CY180731	Avian	H3N8	H3	N8	USA	NorthernAmerica	America	1974.5	Dom-ans
H1N1_Human_KC780183_A/Montana/22/2009|2009.915	KC780183	Human	H1N1	H1	N1	USA	NorthernAmerica	America	2009.915	Human
H5N2_Avian_CY179410_A/mallard/Wisconsin/411/1981|1981.500	CY179410	Avian	H5N2	H5	N2	USA	NorthernAmerica	America	1981.5	Wild-ans-short
H5N1_Avian_DQ997416_A/duck/Zhejiang/bj/2002|2002.500	DQ997416	Avian	H5N1	H5	N1	China	EasternAsia	Asia	2002.5	Dom-ans
H7N3_Avian_CY205194_A/mallard/Maryland/12OS3630/2013|2013.022	CY205194	Avian	H7N3	H7	N3	USA	NorthernAmerica	America	2013.022	Wild-ans-short
H1N1_Swine_CY158536_A/swine/North_Carolina/SG1387/2011|2011.745	CY158536	Swine	H1N1	H1	N1	USA	NorthernAmerica	America	2011.745	Swine
H9N2_Avian_KP414530_A/chicken/Dongguan/2827/2013|2013.962	KP414530	Avian	H9N2	H9	N2	China	EasternAsia	Asia	2013.962	Dom-gal
H3N8_Avian_CY157421_A/mallard/California/3304/2012|2012.605	CY157421	Avian	H3N8	H3	N8	USA	NorthernAmerica	America	2012.605	Wild-ans-short
H5N6_Avian_KP732578_A/goose/Eastern_China/S0513/2013|2013.362	KP732578	Avian	H5N6	H5	N6	China	EasternAsia	Asia	2013.362	Dom-ans
H3N2_Avian_KJ439814_A/duck/Zhejiang/D11/2013|2013.789	KJ439814	Avian	H3N2	H3	N2	China	EasternAsia	Asia	2013.789	Dom-ans
H10N7_Avian_CY137745_A/shorebird/Delaware_Bay/586/2008|2008.375	CY137745	Avian	H10N7	H10	N7	USA	NorthernAmerica	America	2008.375	Wild-other
H9N2_Avian_CY093085_A/quail/Lebanon/272/2010|2010.619	CY093085	Avian	H9N2	H9	N2	Lebanon	WesternAsia	Asia	2010.619	Dom-gal
H7N3_Avian_CY020892_A/black_duck/Maryland/415/2001|2001.660	CY020892	Avian	H7N3	H7	N3	USA	NorthernAmerica	America	2001.66	Wild-ans-short
H3N6_Avian_LC339878_A/duck/Mongolia/146/2010|2010.655	LC339878	Avian	H3N6	H3	N6	Mongolia	EasternAsia	Asia	2010.655	Dom-ans
H6N2_Avian_CY127063_A/ruddy_turnstone/Delaware_Bay/162/1994|1994.329	CY127063	Avian	H6N2	H6	N2	USA	NorthernAmerica	America	1994.329	Wild-other
H3N2_Human_KR057667_A/California/15/2014|2014.647	KR057667	Human	H3N2	H3	N2	USA	NorthernAmerica	America	2014.647	Human
H12N5_Avian_CY184030_A/mallard/Sweden/2213/2003|2003.778	CY184030	Avian	H12N5	H12	N5	Sweden	NorthernEurope	Europe	2003.778	Wild-ans-short
H9N2_Avian_KX598529_A/chicken/Guangdong/SIC2/2012|2012.871	KX598529	Avian	H9N2	H9	N2	China	EasternAsia	Asia	2012.871	Dom-gal
H10N7_Avian_CY144875_A/sanderling/New_Jersey/1148674/2004|2004.373	CY144875	Avian	H10N7	H10	N7	USA	NorthernAmerica	America	2004.373	Wild-other
H5N2_Avian_MG965821_A/turkey/South_Dakota/15-017406-1/2015|2015.400	MG965821	Avian	H5N2	H5	N2	USA	NorthernAmerica	America	2015.4	Dom-gal
H1N1_Human_CY176697_A/Bronx/INS3_673/2012|2012.175	CY176697	Human	H1N1	H1	N1	USA	NorthernAmerica	America	2012.175	Human
H3N2_Swine_GU135938_A/swine/Iowa/H03LDH5/2003|2003.619	GU135938	Swine	H3N2	H3	N2	USA	NorthernAmerica	America	2003.619	Swine
H9N2_Avian_GU053193_A/chicken/Korea/MS96-CE6/1996|1996.500	GU053193	Avian	H9N2	H9	N2	South Korea	EasternAsia	Asia	1996.5	Dom-gal
H3N2_Human_KX416781_A/New_Mexico/34/2016|2016.238	KX416781	Human	H3N2	H3	N2	USA	NorthernAmerica	America	2016.238	Human
H3N2_Human_KT837525_A/Alaska/47/2014|2014.759	KT837525	Human	H3N2	H3	N2	USA	NorthernAmerica	America	2014.759	Human
H2N3_Avian_CY117292_A/mallard/Alberta/207/1980|1980.595	CY117292	Avian	H2N3	H2	N3	Canada	NorthernAmerica	America	1980.595	Wild-ans-short
H5N2_Avian_KU143564_A/chicken/Wenzhou/HAYXLG03/2015|2015.038	KU143564	Avian	H5N2	H5	N2	China	EasternAsia	Asia	2015.038	Dom-gal
H1N1_Swine_KR074288_A/swine/Mississippi/A01202059/2011|2011.433	KR074288	Swine	H1N1	H1	N1	USA	NorthernAmerica	America	2011.433	Swine
H3N2_Avian_KJ567862_A/blue-winged_teal/Wisconsin/13OS3463/2013|2013.742	KJ567862	Avian	H3N2	H3	N2	USA	NorthernAmerica	America	2013.742	Wild-ans-long
H1N1_Human_GQ225362_A/Fujian/1/2009|2009.386	GQ225362	Human	H1N1	H1	N1	China	EasternAsia	Asia	2009.386	Human
H6N1_Avian_CY127920_A/Canada_goose/Delaware_Bay/34/2010|2010.378	CY127920	Avian	H6N1	H6	N1	USA	NorthernAmerica	America	2010.378	Wild-ans-short
H3N8_Equine_CY032960_A/equine/Johannesburg/1/1986|1986.500	CY032960	Equine	H3N8	H3	N8	South Africa	SouthernAfrica	Africa	1986.5	Equine
H4N6_Avian_JX454697_A/wild_duck/Korea/CSM4-28/2010|2010.704	JX454697	Avian	H4N6	H4	N6	South Korea	EasternAsia	Asia	2010.704	Wild-ans-short
H4N6_Avian_CY204404_A/mallard/Maryland/14OS1309/2014|2014.611	CY204404	Avian	H4N6	H4	N6	USA	NorthernAmerica	America	2014.611	Wild-ans-short
H1N1_Human_MH446911_A/Vermont/14/2018|2018.225	MH446911	Human	H1N1	H1	N1	USA	NorthernAmerica	America	2018.225	Human
H3N2_Human_KT888938_A/San_Diego/FDX11070/2011|2011.953	KT888938	Human	H3N2	H3	N2	USA	NorthernAmerica	America	2011.953	Human
H3N2_Human_CY215143_A/Oklahoma/02/2017|2017.003	CY215143	Human	H3N2	H3	N2	USA	NorthernAmerica	America	2017.003	Human
H3N8_Avian_MG042352_A/duck/Bangladesh/30828/2016|2016.737	MG042352	Avian	H3N8	H3	N8	Bangladesh	SouthernAsia	Asia	2016.737	Dom-ans
H10N7_Avian_CY132172_A/mallard/Ohio/11OS2145/2011|2011.619	CY132172	Avian	H10N7	H10	N7	USA	NorthernAmerica	America	2011.619	Wild-ans-short
H6N1_Avian_CY018916_A/snow_goose/Maryland/353/2005|2005.948	CY018916	Avian	H6N1	H6	N1	USA	NorthernAmerica	America	2005.948	Wild-ans-long
H1N1_Human_KC882386_A/Maryland/06/2011|2011.142	KC882386	Human	H1N1	H1	N1	USA	NorthernAmerica	America	2011.142	Human
H4N6_Avian_CY205807_A/green-winged_teal/Louisiana/AI11-2929/2011|2011.693	CY205807	Avian	H4N6	H4	N6	USA	NorthernAmerica	America	2011.693	Wild-ans-long
H5N6_Avian_KY415897_A/chicken/Taishun/TS2/2016|2016.134	KY415897	Avian	H5N6	H5	N6	China	EasternAsia	Asia	2016.134	Dom-gal
H10N7_Avian_CY137183_A/shorebird/Delaware_Bay/202/2001|2001.375	CY137183	Avian	H10N7	H10	N7	USA	NorthernAmerica	America	2001.375	Wild-other
H1N1_Human_KX775396_A/Moscow/CRIE-282/2016|2016.096	KX775396	Human	H1N1	H1	N1	Russia	EasternEurope	Europe	2016.096	Human
H6N2_Avian_HM145670_A/wild_duck/Shantou/7307/2004|2004.500	HM145670	Avian	H6N2	H6	N2	China	EasternAsia	Asia	2004.5	Wild-ans-short
H5N6_Avian_KT454952_A/Syrrhaptes_paradoxus/Guangdong/ZH283/2015|2015.137	KT454952	Avian	H5N6	H5	N6	China	EasternAsia	Asia	2015.137	Wild-other
H3N2_Human_KT843245_A/New_Jersey/13/2015|2015.216	KT843245	Human	H3N2	H3	N2	USA	NorthernAmerica	America	2015.216	Human
H6N2_Avian_CY020852_A/pintail/Ohio/73/1989|1989.797	CY020852	Avian	H6N2	H6	N2	USA	NorthernAmerica	America	1989.797	Wild-ans-short
H4N6_Avian_CY179762_A/blue-winged_teal/Wisconsin/278/1975|1975.500	CY179762	Avian	H4N6	H4	N6	USA	NorthernAmerica	America	1975.5	Wild-ans-long
H1N2_Swine_KU976712_A/swine/Mexico/AVX17/2012|2012.208	KU976712	Swine	H1N2	H1	N2	Mexico	CentralAmerica	America	2012.208	Swine
H4N2_Avian_KU160992_A/duck/Hunan/S2046/2011|2011.419	KU160992	Avian	H4N2	H4	N2	China	EasternAsia	Asia	2011.419	Dom-ans
H1N9_Avian_CY146132_A/ruddy_turnstone/New_Jersey/AI09-727/2009|2009.397	CY146132	Avian	H1N9	H1	N9	USA	NorthernAmerica	America	2009.397	Wild-other
H1N1_Human_CY119289_A/Malaysia/1882831/2007|2007.827	CY119289	Human	H1N1	H1	N1	Malaysia	SouthEasternAsia	Asia	2007.827	Human
H6N8_Avian_CY127420_A/ruddy_turnstone/Delaware_Bay/69/1998|1998.375	CY127420	Avian	H6N8	H6	N8	USA	NorthernAmerica	America	1998.375	Wild-other
H7N7_Avian_CY024793_A/chicken/Victoria/1976|1976.038	CY024793	Avian	H7N7	H7	N7	Australia	AustraliaNewZealandOceania	Oceania	1976.038	Dom-gal
H4N8_Avian_CY140179_A/mallard/Minnesota/Sg-00767/2008|2008.652	CY140179	Avian	H4N8	H4	N8	USA	NorthernAmerica	America	2008.652	Wild-ans-short
H16N3_Avian_CY185592_A/black-headed_gull/Republic_of_Georgia/4/2012|2012.022	CY185592	Avian	H16N3	H16	N3	Georgia	WesternAsia	Asia	2012.022	Wild-other
H3N6_Avian_CY139886_A/mallard/Minnesota/346242/2000|2000.500	CY139886	Avian	H3N6	H3	N6	USA	NorthernAmerica	America	2000.5	Wild-ans-short
H2N3_Avian_CY097605_A/mallard/Missouri/132/2009|2009.932	CY097605	Avian	H2N3	H2	N3	USA	NorthernAmerica	America	2009.932	Wild-ans-short
H3N2_Canine_KJ917354_A/canine/Guangdong/02/2013|2013.285	KJ917354	Canine	H3N2	H3	N2	China	EasternAsia	Asia	2013.285	Canine
H11N9_Avian_MF146380_A/black-headed_gull/Netherlands/40/2009|2009.885	MF146380	Avian	H11N9	H11	N9	Netherlands	WesternEurope	Europe	2009.885	Wild-other
H6N2_Avian_HM145657_A/wild_duck/Shantou/3155/2003|2003.500	HM145657	Avian	H6N2	H6	N2	China	EasternAsia	Asia	2003.5	Wild-ans-short
H7N3_Avian_CY185776_A/mallard/Alberta/167/2010|2010.611	CY185776	Avian	H7N3	H7	N3	Canada	NorthernAmerica	America	2010.611	Wild-ans-short
H4N6_Avian_CY166775_A/American_green-winged_teal/Mississippi/11OS5869/2011|2011.934	CY166775	Avian	H4N6	H4	N6	USA	NorthernAmerica	America	2011.934	Wild-ans-long
H3N8_Avian_CY102163_A/mallard/Alberta/193/1994|1994.616	CY102163	Avian	H3N8	H3	N8	Canada	NorthernAmerica	America	1994.616	Wild-ans-short
H7N9_Human_CY187625_A/Anhui/1-DEWH730/2013|2013.500	CY187625	Human	H7N9	H7	N9	China	EasternAsia	Asia	2013.5	Human
H3N2_Swine_AB620188_A/swine/Saraburi/NIAH107725-28/2008|2008.452	AB620188	Swine	H3N2	H3	N2	Thailand	SouthEasternAsia	Asia	2008.452	Swine
H10N3_Avian_CY146447_A/mallard/Minnesota/AI09-1669/2009|2009.567	CY146447	Avian	H10N3	H10	N3	USA	NorthernAmerica	America	2009.567	Wild-ans-short
H1N2_Swine_KR700237_A/swine/France/CotesdArmor-0074/2011|2011.088	KR700237	Swine	H1N2	H1	N2	France	WesternEurope	Europe	2011.088	Swine
H3N2_Swine_CY157950_A/swine/North_Carolina/01312/2006|2006.874	CY157950	Swine	H3N2	H3	N2	USA	NorthernAmerica	America	2006.874	Swine
H6N5_Avian_CY032701_A/American_wigeon/California/HKWF371/2007|2007.764	CY032701	Avian	H6N5	H6	N5	USA	NorthernAmerica	America	2007.764	Wild-ans-long
H1N1_Human_MH246000_A/Idaho/07/2018|2018.115	MH246000	Human	H1N1	H1	N1	USA	NorthernAmerica	America	2018.115	Human
H3N8_Avian_CY097365_A/American_green-winged_teal/Wisconsin/2690/2009|2009.800	CY097365	Avian	H3N8	H3	N8	USA	NorthernAmerica	America	2009.8	Wild-ans-long
H3N2_Human_CY035221_A/Siena/10/1990|1990.047	CY035221	Human	H3N2	H3	N2	Italy	SouthernEurope	Europe	1990.047	Human
H3N8_Avian_CY028659_A/wedge-tailed_shearwater/Western_Australia/405/1977|1977.500	CY028659	Avian	H3N8	H3	N8	Australia	AustraliaNewZealandOceania	Oceania	1977.5	Wild-other
H1N1_Human_HM189317_A/Arkhangelsk/CRIE-GNY/2009|2009.899	HM189317	Human	H1N1	H1	N1	Russia	EasternEurope	Europe	2009.899	Human
H1N1_Human_MH084070_A/Tennessee/02/2018|2018.030	MH084070	Human	H1N1	H1	N1	USA	NorthernAmerica	America	2018.03	Human
H3N2_Human_CY113004_A/Netherlands/548/2005|2005.984	CY113004	Human	H3N2	H3	N2	Netherlands	WesternEurope	Europe	2005.984	Human
H13N2_Avian_JX030405_A/mallard/Korea/SH38-45/2010|2010.219	JX030405	Avian	H13N2	H13	N2	South Korea	EasternAsia	Asia	2010.219	Wild-ans-short
H7N9_Avian_KY751281_A/chicken/Shandong/SD216/2016|2016.951	KY751281	Avian	H7N9	H7	N9	China	EasternAsia	Asia	2016.951	Dom-gal
H10N6_Avian_CY005206_A/mallard_duck/ALB/40/1984|1984.619	CY005206	Avian	H10N6	H10	N6	Canada	NorthernAmerica	America	1984.619	Wild-ans-short
H5N2_Avian_GQ923228_A/mallard/Indiana/465297-2/2006|2006.500	GQ923228	Avian	H5N2	H5	N2	USA	NorthernAmerica	America	2006.5	Wild-ans-short
H3N2_Human_KT888276_A/Taipei/1514A02605215N/2013|2013.345	KT888276	Human	H3N2	H3	N2	Taiwan	EasternAsia	Asia	2013.345	Human
H1N2_Swine_CY116265_A/swine/England/661263/1997|1997.112	CY116265	Swine	H1N2	H1	N2	United Kingdom	NorthernEurope	Europe	1997.112	Swine
H5N1_Avian_MF112276_A/chicken/Nigeria/16VIR5840-23/2015|2015.104	MF112276	Avian	H5N1	H5	N1	Nigeria	WesternAfrica	Africa	2015.104	Dom-gal
H3N6_Avian_EU743543_A/mallard/MN/259/1999|1999.500	EU743543	Avian	H3N6	H3	N6	USA	NorthernAmerica	America	1999.5	Wild-ans-short
H5N6_Avian_KP284994_A/chicken/Shenzhen/2464/2013|2013.948	KP284994	Avian	H5N6	H5	N6	China	EasternAsia	Asia	2013.948	Dom-gal
H11N1_Avian_CY126711_A/gull/Delaware/2952/1988|1988.452	CY126711	Avian	H11N1	H11	N1	USA	NorthernAmerica	America	1988.452	Wild-other
H7N3_Avian_KU290155_A/mallard/Wisconsin/A00465618/2008|2008.677	KU290155	Avian	H7N3	H7	N3	USA	NorthernAmerica	America	2008.677	Wild-ans-short
H1N1_Human_KX408688_A/District_Of_Columbia/02/2016|2016.096	KX408688	Human	H1N1	H1	N1	USA	NorthernAmerica	America	2016.096	Human
H4N3_Avian_CY103401_A/blue-winged_teal/Alberta/346/2007|2007.655	CY103401	Avian	H4N3	H4	N3	Canada	NorthernAmerica	America	2007.655	Wild-ans-long
H3N8_Avian_CY133576_A/blue-winged_teal/Iowa/10OS2411/2010|2010.712	CY133576	Avian	H3N8	H3	N8	USA	NorthernAmerica	America	2010.712	Wild-ans-long
H3N8_Avian_LC339870_A/duck/Mongolia/144/2005|2005.710	LC339870	Avian	H3N8	H3	N8	Mongolia	EasternAsia	Asia	2005.71	Dom-ans
H6N1_Avian_CY097581_A/mallard/Illinois/4180/2009|2009.912	CY097581	Avian	H6N1	H6	N1	USA	NorthernAmerica	America	2009.912	Wild-ans-short
H1N1_Avian_CY137513_A/mallard/Alberta/219/2002|2002.512	CY137513	Avian	H1N1	H1	N1	Canada	NorthernAmerica	America	2002.512	Wild-ans-short
H3N2_Human_CY112860_A/Johannesburg/10/1997|1997.496	CY112860	Human	H3N2	H3	N2	South Africa	SouthernAfrica	Africa	1997.496	Human
H1N2_Swine_KU229960_A/swine/Wisconsin/A01104088/2015|2015.860	KU229960	Swine	H1N2	H1	N2	USA	NorthernAmerica	America	2015.86	Swine
H5N2_Avian_KJ018197_A/chicken/New_Jersey/251-4/2008|2008.085	KJ018197	Avian	H5N2	H5	N2	USA	NorthernAmerica	America	2008.085	Dom-gal
H6N2_Avian_KJ200740_A/duck/Guangdong/S1328/2010|2010.167	KJ200740	Avian	H6N2	H6	N2	China	EasternAsia	Asia	2010.167	Dom-ans
H2N9_Avian_CY014614_A/duck/Hong_Kong/278/1978|1978.500	CY014614	Avian	H2N9	H2	N9	Hong Kong	EasternAsia	Asia	1978.5	Dom-ans
H5N1_Avian_DQ449647_A/duck/Kurgan/08/2005|2005.500	DQ449647	Avian	H5N1	H5	N1	Russia	EasternEurope	Europe	2005.5	Dom-ans
H3N2_Human_KU299806_A/Cambodia/V1028352/2011|2011.795	KU299806	Human	H3N2	H3	N2	Cambodia	SouthEasternAsia	Asia	2011.795	Human
H5N1_Avian_KX160153_A/chicken/Gansu/5/2012|2012.419	KX160153	Avian	H5N1	H5	N1	China	EasternAsia	Asia	2012.419	Dom-gal
H4N3_Avian_CY134310_A/northern_shoveler/California/4020/2011|2011.011	CY134310	Avian	H4N3	H4	N3	USA	NorthernAmerica	America	2011.011	Wild-ans-short
H3N8_Equine_MF173110_A/equine/Oregon/78356/2012|2012.500	MF173110	Equine	H3N8	H3	N8	USA	NorthernAmerica	America	2012.5	Equine
H3N2_Swine_CY158520_A/swine/North_Carolina/03289/2011|2011.016	CY158520	Swine	H3N2	H3	N2	USA	NorthernAmerica	America	2011.016	Swine
H1N1_Swine_KM028524_A/swine/Hong_Kong/830/2011|2011.148	KM028524	Swine	H1N1	H1	N1	Hong Kong	EasternAsia	Asia	2011.148	Swine
H7N3_Avian_CY206853_A/mallard/Southcentral_Alaska/15ML00267/2015|2015.203	CY206853	Avian	H7N3	H7	N3	USA	NorthernAmerica	America	2015.203	Wild-ans-short
H10N7_Avian_CY205669_A/blue-winged_teal/Texas/AI10-3828/2010|2010.712	CY205669	Avian	H10N7	H10	N7	USA	NorthernAmerica	America	2010.712	Wild-ans-long
H3N2_Swine_MF973326_A/swine/Illinois/A02214843/2017|2017.282	MF973326	Swine	H3N2	H3	N2	USA	NorthernAmerica	America	2017.282	Swine
H1N2_Swine_KR699833_A/swine/Italy/275736/2010|2010.742	KR699833	Swine	H1N2	H1	N2	Italy	SouthernEurope	Europe	2010.742	Swine
H3N2_Swine_EU924268_A/swine/Nordkirchen/IDT1993/2003|2003.285	EU924268	Swine	H3N2	H3	N2	Germany	WesternEurope	Europe	2003.285	Swine
H6N8_Avian_CY181384_A/mallard/Saskatchewan/83/1981|1981.500	CY181384	Avian	H6N8	H6	N8	Canada	NorthernAmerica	America	1981.5	Wild-ans-short
H3N2_Human_KY925920_A/Porto_Alegre/LACENRS-1013/2016|2016.304	KY925920	Human	H3N2	H3	N2	Brazil	SouthernAmerica	America	2016.304	Human
H10N7_Avian_MG279784_A/common_goldeneye/Wisconsin/16OS4144/2016|2016.921	MG279784	Avian	H10N7	H10	N7	USA	NorthernAmerica	America	2016.921	Wild-ans-short
H3N8_Avian_CY180186_A/mallard/Wisconsin/316/1976|1976.500	CY180186	Avian	H3N8	H3	N8	USA	NorthernAmerica	America	1976.5	Wild-ans-short
H3N2_Human_KT841454_A/Wyoming/01/2015|2015.014	KT841454	Human	H3N2	H3	N2	USA	NorthernAmerica	America	2015.014	Human
H3N2_Canine_KF042265_A/canine/Liaoning/H6/2012|2012.378	KF042265	Canine	H3N2	H3	N2	China	EasternAsia	Asia	2012.378	Canine
H3N2_Human_CY035237_A/Siena/6/1991|1991.978	CY035237	Human	H3N2	H3	N2	Italy	SouthernEurope	Europe	1991.978	Human
H11N9_Avian_CY180891_A/blue-winged_teal/Wisconsin/145/1980|1980.500	CY180891	Avian	H11N9	H11	N9	USA	NorthernAmerica	America	1980.5	Wild-ans-long
H1N1_Avian_CY120618_A/mallard/California/3134/2010|2010.896	CY120618	Avian	H1N1	H1	N1	USA	NorthernAmerica	America	2010.896	Wild-ans-short
H1N1_Human_KC780384_A/Washington/62/2009|2009.855	KC780384	Human	H1N1	H1	N1	USA	NorthernAmerica	America	2009.855	Human
H3N2_Human_CY026778_A/Washington/UR06-0252/2007|2007.115	CY026778	Human	H3N2	H3	N2	USA	NorthernAmerica	America	2007.115	Human
H6N6_Avian_AB983227_A/duck/Vietnam/LBM678/2014|2014.422	AB983227	Avian	H6N6	H6	N6	Viet Nam	SouthEasternAsia	Asia	2014.422	Dom-ans
H3N2_Human_CY112932_A/Netherlands/118/2001|2001.197	CY112932	Human	H3N2	H3	N2	Netherlands	WesternEurope	Europe	2001.197	Human
H2N3_Avian_CY122138_A/mallard/Sweden/84/2003|2003.500	CY122138	Avian	H2N3	H2	N3	Sweden	NorthernEurope	Europe	2003.5	Wild-ans-short
H6N1_Avian_CY017796_A/snow_goose/Maryland/410/2005|2005.948	CY017796	Avian	H6N1	H6	N1	USA	NorthernAmerica	America	2005.948	Wild-ans-long
H1N1_Human_KC780655_A/South_Carolina/01/2010|2010.071	KC780655	Human	H1N1	H1	N1	USA	NorthernAmerica	America	2010.071	Human
H3N2_Human_CY113724_A/Madrid/G58/1992|1992.036	CY113724	Human	H3N2	H3	N2	Spain	SouthernEurope	Europe	1992.036	Human
H1N1_Human_KC781395_A/Nebraska/02/2010|2010.189	KC781395	Human	H1N1	H1	N1	USA	NorthernAmerica	America	2010.189	Human
H3N8_Avian_LC349372_A/duck/Mongolia/29/2011|2011.652	LC349372	Avian	H3N8	H3	N8	Mongolia	EasternAsia	Asia	2011.652	Dom-ans
H1N1_Swine_CY246379_A/swine/Quebec/SD0175/2016|2016.433	CY246379	Swine	H1N1	H1	N1	Canada	NorthernAmerica	America	2016.433	Swine
H3N8_Equine_CY028851_A/equine/Kentucky/pass_the_pepper1/1976|1976.500	CY028851	Equine	H3N8	H3	N8	USA	NorthernAmerica	America	1976.5	Equine
H10N3_Avian_CY146439_A/mallard/Minnesota/AI09-1666/2009|2009.567	CY146439	Avian	H10N3	H10	N3	USA	NorthernAmerica	America	2009.567	Wild-ans-short
H1N1_Avian_CY140365_A/blue-winged_teal/North_Dakota/Sg-00735/2008|2008.677	CY140365	Avian	H1N1	H1	N1	USA	NorthernAmerica	America	2008.677	Wild-ans-long
H1N1_Human_JQ409131_A/Helsinki/Vi2/2009|2009.447	JQ409131	Human	H1N1	H1	N1	Finland	NorthernEurope	Europe	2009.447	Human
H3N2_Human_CY232433_A/Delaware/24/2017|2017.252	CY232433	Human	H3N2	H3	N2	USA	NorthernAmerica	America	2017.252	Human
H2N2_Human_CY021940_A/Albany/1/1960|1960.500	CY021940	Human	H2N2	H2	N2	USA	NorthernAmerica	America	1960.5	Human
H3N2_Human_CY026170_A/Colorado/UR06-0535/2007|2007.178	CY026170	Human	H3N2	H3	N2	USA	NorthernAmerica	America	2007.178	Human
H6N2_Avian_CY141072_A/blue-winged_teal/Texas/AI09-6182/2009|2009.948	CY141072	Avian	H6N2	H6	N2	USA	NorthernAmerica	America	2009.948	Wild-ans-long
H7N9_Human_KF007065_A/Wuxi/3/2013|2013.263	KF007065	Human	H7N9	H7	N9	China	EasternAsia	Asia	2013.263	Human
H4N8_Avian_CY149587_A/bufflehead/Maine/287/2011|2011.926	CY149587	Avian	H4N8	H4	N8	USA	NorthernAmerica	America	2011.926	Wild-ans-short
H7N3_Avian_CY132884_A/northern_pintail/Illinois/10OS3959/2010|2010.888	CY132884	Avian	H7N3	H7	N3	USA	NorthernAmerica	America	2010.888	Wild-ans-long
H5N1_Avian_KU311519_A/chicken/DongNai/0182/2013|2013.614	KU311519	Avian	H5N1	H5	N1	Viet Nam	SouthEasternAsia	Asia	2013.614	Dom-gal
H3N2_Swine_KX907962_A/swine/Virginia/A01290329/2013|2013.595	KX907962	Swine	H3N2	H3	N2	USA	NorthernAmerica	America	2013.595	Swine
H6N6_Avian_LC028141_A/muscovy_duck/Vietnam/LBM541/2013|2013.940	LC028141	Avian	H6N6	H6	N6	Viet Nam	SouthEasternAsia	Asia	2013.94	Dom-ans
H1N2_Swine_KX772252_A/swine/Nebraska/A01941636/2015|2015.973	KX772252	Swine	H1N2	H1	N2	USA	NorthernAmerica	America	2015.973	Swine
H4N6_Avian_CY132916_A/blue-winged_teal/Illinois/10OS1563/2010|2010.674	CY132916	Avian	H4N6	H4	N6	USA	NorthernAmerica	America	2010.674	Wild-ans-long
H2N3_Avian_CY117194_A/duck/Pennsylvania/9411697/1996|1996.500	CY117194	Avian	H2N3	H2	N3	USA	NorthernAmerica	America	1996.5	Dom-ans
H3N2_Avian_CY166281_A/blue-winged_teal/Iowa/44555-551/2011|2011.710	CY166281	Avian	H3N2	H3	N2	USA	NorthernAmerica	America	2011.71	Wild-ans-long
H5N2_Avian_MG964365_A/chicken/Idaho/15-001711-7/2015|2015.038	MG964365	Avian	H5N2	H5	N2	USA	NorthernAmerica	America	2015.038	Dom-gal
H1N1_Human_MF593514_A/Mexico/4436/2016|2016.159	MF593514	Human	H1N1	H1	N1	Mexico	CentralAmerica	America	2016.159	Human
H1N1_Human_CY053253_A/Brownsville/35H/2009|2009.400	CY053253	Human	H1N1	H1	N1	USA	NorthernAmerica	America	2009.4	Human
H6N2_Avian_KY561099_A/mallard_duck/Ohio/15OS5882/2015|2015.868	KY561099	Avian	H6N2	H6	N2	USA	NorthernAmerica	America	2015.868	Wild-ans-short
H1N1_Avian_CY166540_A/American_green-winged_teal/Wisconsin/11OS3376/2011|2011.786	CY166540	Avian	H1N1	H1	N1	USA	NorthernAmerica	America	2011.786	Wild-ans-long
H1N1_Avian_KY561120_A/blue-winged_teal/Missouri/15OS6536/2015|2015.830	KY561120	Avian	H1N1	H1	N1	USA	NorthernAmerica	America	2015.83	Wild-ans-long
H3N2_Human_KX414893_A/Texas/30/2016|2016.126	KX414893	Human	H3N2	H3	N2	USA	NorthernAmerica	America	2016.126	Human
H9N2_Avian_KJ426481_A/chicken/Beijing/B7/2010|2010.921	KJ426481	Avian	H9N2	H9	N2	China	EasternAsia	Asia	2010.921	Dom-gal
H4N6_Avian_CY140119_A/blue-winged_teal/North_Dakota/Sg-00706/2008|2008.668	CY140119	Avian	H4N6	H4	N6	USA	NorthernAmerica	America	2008.668	Wild-ans-long
H5N2_Avian_KU201813_A/mallard/Oregon/195547/2014|2014.973	KU201813	Avian	H5N2	H5	N2	USA	NorthernAmerica	America	2014.973	Wild-ans-short
H6N1_Avian_DQ376872_A/chicken/Taiwan/G23/87|1987.500	DQ376872	Avian	H6N1	H6	N1	Taiwan	EasternAsia	Asia	1987.5	Dom-gal
H1N1_Swine_CY158280_A/swine/Arkansas/SG1323/2009|2009.778	CY158280	Swine	H1N1	H1	N1	USA	NorthernAmerica	America	2009.778	Swine
H1N1_Human_KX915545_A/Virginia/49/2016|2016.247	KX915545	Human	H1N1	H1	N1	USA	NorthernAmerica	America	2016.247	Human
H3N2_Swine_AB620196_A/swine/Saraburi/NIAH109713-36/2009|2009.534	AB620196	Swine	H3N2	H3	N2	Thailand	SouthEasternAsia	Asia	2009.534	Swine
H3N2_Human_KY509827_A/Gyeonggi/458/2016|2016.142	KY509827	Human	H3N2	H3	N2	South Korea	EasternAsia	Asia	2016.142	Human
H3N1_Avian_CY133760_A/blue-winged_teal/Missouri/10MO013/2010|2010.704	CY133760	Avian	H3N1	H3	N1	USA	NorthernAmerica	America	2010.704	Wild-ans-long
H3N2_Human_CY112868_A/Nice/491/1996|1996.995	CY112868	Human	H3N2	H3	N2	France	WesternEurope	Europe	1996.995	Human
H1N1_Human_MH360131_A/North_Dakota/20/2018|2018.233	MH360131	Human	H1N1	H1	N1	USA	NorthernAmerica	America	2018.233	Human
H9N2_Avian_MG280653_A/chicken/Jiangsu/YZ640/2012|2012.318	MG280653	Avian	H9N2	H9	N2	China	EasternAsia	Asia	2012.318	Dom-gal
H1N2_Avian_MF613808_A/spot-billed_duck/Alberta/266/2016|2016.655	MF613808	Avian	H1N2	H1	N2	Canada	NorthernAmerica	America	2016.655	Wild-ans-short
H3N8_Avian_CY190666_A/mallard/Maryland/07OS97/2007|2007.052	CY190666	Avian	H3N8	H3	N8	USA	NorthernAmerica	America	2007.052	Wild-ans-short
H1N2_Avian_MG280060_A/green-winged_teal/Ohio/16OS2015/2016|2016.690	MG280060	Avian	H1N2	H1	N2	USA	NorthernAmerica	America	2016.69	Wild-ans-long
H3N2_Swine_CY158400_A/swine/Texas/03042/2010|2010.499	CY158400	Swine	H3N2	H3	N2	USA	NorthernAmerica	America	2010.499	Swine
H9N2_Avian_MG051193_A/chicken/Anhui/AH326/2016|2016.219	MG051193	Avian	H9N2	H9	N2	China	EasternAsia	Asia	2016.219	Dom-gal
H5N1_Avian_HM172452_A/chicken/Sichuan/81/2005|2005.500	HM172452	Avian	H5N1	H5	N1	China	EasternAsia	Asia	2005.5	Dom-gal
H1N1_Human_GQ160545_A/Ohio/07/2009|2009.310	GQ160545	Human	H1N1	H1	N1	USA	NorthernAmerica	America	2009.31	Human
H9N2_Avian_MG063483_A/chicken/Anhui/AH329/2016|2016.529	MG063483	Avian	H9N2	H9	N2	China	EasternAsia	Asia	2016.529	Dom-gal
H10N7_Avian_CY005238_A/mallard/ALB/196/1996|1996.619	CY005238	Avian	H10N7	H10	N7	Canada	NorthernAmerica	America	1996.619	Wild-ans-short
H1N1_Avian_CY235330_A/mallard/Idaho/UGAI16-1971/2016|2016.627	CY235330	Avian	H1N1	H1	N1	USA	NorthernAmerica	America	2016.627	Wild-ans-short
H3N2_Human_CY232591_A/Arkansas/20/2017|2017.249	CY232591	Human	H3N2	H3	N2	USA	NorthernAmerica	America	2017.249	Human
H7N5_Avian_CY102115_A/shorebird/Delaware_Bay/274/1994|1994.389	CY102115	Avian	H7N5	H7	N5	USA	NorthernAmerica	America	1994.389	Wild-other
H9N2_Avian_KM609874_A/chicken/Beijing/16/2013|2013.225	KM609874	Avian	H9N2	H9	N2	China	EasternAsia	Asia	2013.225	Dom-gal
H4N6_Avian_CY139968_A/mallard/Minnesota/AI06-1135/2006|2006.500	CY139968	Avian	H4N6	H4	N6	USA	NorthernAmerica	America	2006.5	Wild-ans-short
H4N8_Avian_FJ517321_A/mallard/MN/327/1999|1999.500	FJ517321	Avian	H4N8	H4	N8	USA	NorthernAmerica	America	1999.5	Wild-ans-short
H1N1_Swine_JN375006_A/swine/Guangdong/1430/2010|2010.345	JN375006	Swine	H1N1	H1	N1	China	EasternAsia	Asia	2010.345	Swine
H1N1_Swine_KT943588_A/swine/North_Carolina/120138/2014|2014.962	KT943588	Swine	H1N1	H1	N1	USA	NorthernAmerica	America	2014.962	Swine
H6N1_Avian_JN860177_A/turkey/France/09010-1/2009|2009.200	JN860177	Avian	H6N1	H6	N1	France	WesternEurope	Europe	2009.2	Dom-gal
H11N3_Avian_MG280114_A/green-winged_teal/Tennessee/17OS0664/2017|2017.066	MG280114	Avian	H11N3	H11	N3	USA	NorthernAmerica	America	2017.066	Wild-ans-long
H3N2_Swine_JF411838_A/swine/Minnesota/5947/2007|2007.137	JF411838	Swine	H3N2	H3	N2	USA	NorthernAmerica	America	2007.137	Swine
H9N2_Avian_KM113290_A/chicken/Guangdong/C1095/2009|2009.227	KM113290	Avian	H9N2	H9	N2	China	EasternAsia	Asia	2009.227	Dom-gal
H10N1_Avian_CY241559_A/ruddy_turnstone/New_Jersey/UGAI16-1541/2016|2016.386	CY241559	Avian	H10N1	H10	N1	USA	NorthernAmerica	America	2016.386	Wild-other
H3N2_Swine_CY158656_A/swine/Manitoba/01179/2006|2006.490	CY158656	Swine	H3N2	H3	N2	Canada	NorthernAmerica	America	2006.49	Swine
H4N7_Avian_CY136188_A/mallard/Interior_Alaska/9BM8935R0/2009|2009.500	CY136188	Avian	H4N7	H4	N7	USA	NorthernAmerica	America	2009.5	Wild-ans-short
H3N2_Human_CY232537_A/Connecticut/19/2017|2017.244	CY232537	Human	H3N2	H3	N2	USA	NorthernAmerica	America	2017.244	Human
H7N9_Avian_KU143594_A/chicken/Taizhou/TZJF02/2015|2015.038	KU143594	Avian	H7N9	H7	N9	China	EasternAsia	Asia	2015.038	Dom-gal
H3N8_Avian_CY133768_A/blue-winged_teal/Missouri/10MO021/2010|2010.704	CY133768	Avian	H3N8	H3	N8	USA	NorthernAmerica	America	2010.704	Wild-ans-long
H1N1_Human_KF612036_A/Santa_Cruz/541/2012|2012.200	KF612036	Human	H1N1	H1	N1	Bolivia	SouthernAmerica	America	2012.2	Human
H3N2_Human_KM654686_A/Connecticut/Flu166/2013|2013.068	KM654686	Human	H3N2	H3	N2	USA	NorthernAmerica	America	2013.068	Human
H4N1_Avian_LC349300_A/duck/Mongolia/202/2013|2013.666	LC349300	Avian	H4N1	H4	N1	Mongolia	EasternAsia	Asia	2013.666	Dom-ans
H5N6_Avian_LC318652_A/grey-faced_buzzard/Aomori/10/2016|2016.989	LC318652	Avian	H5N6	H5	N6	Japan	EasternAsia	Asia	2016.989	Wild-other
H1N1_Swine_CY116304_A/swine/England/79851/1990|1990.458	CY116304	Swine	H1N1	H1	N1	United Kingdom	NorthernEurope	Europe	1990.458	Swine
H9N2_Avian_KP865884_A/duck/Anhui/C313/2012|2012.918	KP865884	Avian	H9N2	H9	N2	China	EasternAsia	Asia	2012.918	Dom-ans
H3N8_Avian_CY166735_A/mallard/Wisconsin/11OS4383/2011|2011.844	CY166735	Avian	H3N8	H3	N8	USA	NorthernAmerica	America	2011.844	Wild-ans-short
H5N2_Avian_KP792297_A/duck/Taiwan/DV413/2006|2006.570	KP792297	Avian	H5N2	H5	N2	Taiwan	EasternAsia	Asia	2006.57	Dom-ans
H1N1_Human_CY058484_A/Brisbane/59/2007|2007.496	CY058484	Human	H1N1	H1	N1	Australia	AustraliaNewZealandOceania	Oceania	2007.496	Human
H2N3_Avian_CY097210_A/American_green-winged_teal/Illinois/2479/2009|2009.792	CY097210	Avian	H2N3	H2	N3	USA	NorthernAmerica	America	2009.792	Wild-ans-long
H11N8_Avian_CY145914_A/ruddy_turnstone/New_Jersey/AI09-194/2009|2009.362	CY145914	Avian	H11N8	H11	N8	USA	NorthernAmerica	America	2009.362	Wild-other
H3N8_Avian_CY102607_A/pintail/Alberta/37/1999|1999.575	CY102607	Avian	H3N8	H3	N8	Canada	NorthernAmerica	America	1999.575	Wild-ans-short
H1N1_Human_KJ690397_A/Uganda/MUWRP-093/2009|2009.726	KJ690397	Human	H1N1	H1	N1	Uganda	EasternAfrica	Africa	2009.726	Human
H5N1_Avian_KF881488_A/chicken/Egypt/Q2247A/2010|2010.742	KF881488	Avian	H5N1	H5	N1	Egypt	NorthernAfrica	Africa	2010.742	Dom-gal
H4N8_Avian_CY013254_A/mallard/Ohio/338/1986|1986.825	CY013254	Avian	H4N8	H4	N8	USA	NorthernAmerica	America	1986.825	Wild-ans-short
H5N1_Swine_HM440066_A/swine/Banten/UT3062/2005|2005.500	HM440066	Swine	H5N1	H5	N1	Indonesia	SouthEasternAsia	Asia	2005.5	Swine
H5N2_Avian_KX978125_A/greater_white-fronted_goose/Netherlands/6/2008|2008.995	KX978125	Avian	H5N2	H5	N2	Netherlands	WesternEurope	Europe	2008.995	Wild-ans-long
H8N4_Avian_MF682701_A/mallard_duck/Netherlands/7/2015|2015.005	MF682701	Avian	H8N4	H8	N4	Netherlands	WesternEurope	Europe	2015.005	Wild-ans-short
H1N9_Avian_CY144444_A/ruddy_turnstone/Delaware/650657/2002|2002.395	CY144444	Avian	H1N9	H1	N9	USA	NorthernAmerica	America	2002.395	Wild-other
H9N2_Avian_CY126239_A/chicken/El_Fayoum/CAI25/2011|2011.000	CY126239	Avian	H9N2	H9	N2	Egypt	NorthernAfrica	Africa	2011	Dom-gal
H3N2_Human_KF612183_A/Santa_Cruz/2821/2012|2012.452	KF612183	Human	H3N2	H3	N2	Bolivia	SouthernAmerica	America	2012.452	Human
H1N1_Swine_KT306808_A/swine/Oklahoma/A01290605/2013|2013.753	KT306808	Swine	H1N1	H1	N1	USA	NorthernAmerica	America	2013.753	Swine
H5N1_Avian_LC167627_A/chicken/Vietnam/HU3-770/2015|2015.619	LC167627	Avian	H5N1	H5	N1	Viet Nam	SouthEasternAsia	Asia	2015.619	Dom-gal
H4N8_Avian_KY013681_A/blue-winged_teal/Louisiana/UGAI14-2395/2014|2014.699	KY013681	Avian	H4N8	H4	N8	USA	NorthernAmerica	America	2014.699	Wild-ans-long
H3N2_Swine_KU752496_A/swine/Florida/A01104089/2015|2015.877	KU752496	Swine	H3N2	H3	N2	USA	NorthernAmerica	America	2015.877	Swine
H1N1_Human_KF746698_A/Kazan/CRIE-03/2013|2013.008	KF746698	Human	H1N1	H1	N1	Russia	EasternEurope	Europe	2013.008	Human
H1N2_Swine_EU053138_A/swine/Cloppenburg/IDT4777/2005|2005.948	EU053138	Swine	H1N2	H1	N2	Germany	WesternEurope	Europe	2005.948	Swine
H11N9_Avian_CY021652_A/green-winged_teal/Ohio/397/1986|1986.500	CY021652	Avian	H11N9	H11	N9	USA	NorthernAmerica	America	1986.5	Wild-ans-long
H1N1_Avian_CY004473_A/mallard/Alberta/46/1977|1977.600	CY004473	Avian	H1N1	H1	N1	Canada	NorthernAmerica	America	1977.6	Wild-ans-short
H3N2_Human_CY068837_A/California/VRDL383/2009|2009.315	CY068837	Human	H3N2	H3	N2	USA	NorthernAmerica	America	2009.315	Human
H5N2_Avian_CY036766_A/mallard/Wisconsin/944/1982|1982.500	CY036766	Avian	H5N2	H5	N2	USA	NorthernAmerica	America	1982.5	Wild-ans-short
H7N3_Avian_CY185720_A/mallard/Alberta/49/1976|1976.608	CY185720	Avian	H7N3	H7	N3	Canada	NorthernAmerica	America	1976.608	Wild-ans-short
H2N1_Avian_CY178253_A/mallard/Wisconsin/647/1983|1983.500	CY178253	Avian	H2N1	H2	N1	USA	NorthernAmerica	America	1983.5	Wild-ans-short
H10N7_Avian_CY097677_A/northern_shoveler/Mississippi/252/2010|2010.025	CY097677	Avian	H10N7	H10	N7	USA	NorthernAmerica	America	2010.025	Wild-ans-short
H4N6_Avian_CY045366_A/mallard/New_Zealand/1615-17/2004|2004.500	CY045366	Avian	H4N6	H4	N6	New Zealand	AustraliaNewZealandOceania	Oceania	2004.5	Wild-ans-short
H7N7_Avian_CY167215_A/northern_shoveler/Mississippi/12OS347/2012|2012.044	CY167215	Avian	H7N7	H7	N7	USA	NorthernAmerica	America	2012.044	Wild-ans-short
H1N3_Avian_CY053820_A/green-winged_teal/California/K481/2006|2006.016	CY053820	Avian	H1N3	H1	N3	USA	NorthernAmerica	America	2006.016	Wild-ans-long
H3N8_Avian_CY146480_A/mallard/New_Jersey/AI09-5121/2009|2009.742	CY146480	Avian	H3N8	H3	N8	USA	NorthernAmerica	America	2009.742	Wild-ans-short
H1N2_Swine_KU976535_A/swine/Mexico/AVX5/2011|2011.208	KU976535	Swine	H1N2	H1	N2	Mexico	CentralAmerica	America	2011.208	Swine
H4N6_Avian_KU160984_A/duck/Hunan/S1166/2010|2010.167	KU160984	Avian	H4N6	H4	N6	China	EasternAsia	Asia	2010.167	Dom-ans
H4N6_Avian_CY102775_A/mallard/Alberta/237/2003|2003.600	CY102775	Avian	H4N6	H4	N6	Canada	NorthernAmerica	America	2003.6	Wild-ans-short
H7N8_Avian_KU290086_A/mallard/New_Jersey/A00122457/2008|2008.890	KU290086	Avian	H7N8	H7	N8	USA	NorthernAmerica	America	2008.89	Wild-ans-short
H3N2_Avian_LC028157_A/duck/Vietnam/LBM559/2013|2013.940	LC028157	Avian	H3N2	H3	N2	Viet Nam	SouthEasternAsia	Asia	2013.94	Dom-ans
H1N5_Avian_CY076983_A/Bewicks_swan/Netherlands/1/2007|2007.500	CY076983	Avian	H1N5	H1	N5	Netherlands	WesternEurope	Europe	2007.5	Wild-ans-short
H1N1_Swine_MF099212_A/swine/Rengo/VN1401-95/2014|2014.425	MF099212	Swine	H1N1	H1	N1	Chile	SouthernAmerica	America	2014.425	Swine
H5N8_Avian_MF926474_A/swan/Voronezh/2/2017|2017.005	MF926474	Avian	H5N8	H5	N8	Russia	EasternEurope	Europe	2017.005	Wild-ans-short
H3N2_Human_KT837287_A/New_Hampshire/19/2014|2014.740	KT837287	Human	H3N2	H3	N2	USA	NorthernAmerica	America	2014.74	Human
H7N7_Avian_CY133684_A/American_green-winged_teal/Mississippi/11OS255/2011|2011.038	CY133684	Avian	H7N7	H7	N7	USA	NorthernAmerica	America	2011.038	Wild-ans-long
H3N2_Human_CY090908_A/South_Carolina/NHRC0001/1999|1999.910	CY090908	Human	H3N2	H3	N2	USA	NorthernAmerica	America	1999.91	Human
H3N2_Avian_AB781666_A/muscovy_duck/Vietnam/LBM189/2012|2012.500	AB781666	Avian	H3N2	H3	N2	Viet Nam	SouthEasternAsia	Asia	2012.5	Dom-ans
H10N8_Avian_CY087767_A/shearwater/Australia/2/1972|1972.441	CY087767	Avian	H10N8	H10	N8	Australia	AustraliaNewZealandOceania	Oceania	1972.441	Wild-other
H6N2_Avian_JF965041_A/duck/Eastern_China/53/2002|2002.871	JF965041	Avian	H6N2	H6	N2	China	EasternAsia	Asia	2002.871	Dom-ans
H6N5_Avian_HM145717_A/duck/Guangxi/1455/2004|2004.500	HM145717	Avian	H6N5	H6	N5	China	EasternAsia	Asia	2004.5	Dom-ans
H10N6_Avian_CY089564_A/mallard/Ohio/42/1989|1989.797	CY089564	Avian	H10N6	H10	N6	USA	NorthernAmerica	America	1989.797	Wild-ans-short
H3N2_Canine_MH105903_A/canine/Korea/AS-14/2013|2013.603	MH105903	Canine	H3N2	H3	N2	South Korea	EasternAsia	Asia	2013.603	Canine
H9N2_Avian_KF768196_A/chicken/Guangxi/DX/2008|2008.945	KF768196	Avian	H9N2	H9	N2	China	EasternAsia	Asia	2008.945	Dom-gal
H3N8_Avian_CY004677_A/blue-winged_teal/ALB/569/1985|1985.638	CY004677	Avian	H3N8	H3	N8	Canada	NorthernAmerica	America	1985.638	Wild-ans-long
H5N2_Avian_KY967700_A/teal/Djankoy/4-17-11/2010|2010.877	KY967700	Avian	H5N2	H5	N2	Ukraine	EasternEurope	Europe	2010.877	Wild-ans-short
H1N1_Swine_CY159368_A/swine/South_Carolina/01414/2006|2006.964	CY159368	Swine	H1N1	H1	N1	USA	NorthernAmerica	America	2006.964	Swine
H1N2_Swine_AB441177_A/swine/Miyazaki/1/2006|2006.500	AB441177	Swine	H1N2	H1	N2	Japan	EasternAsia	Asia	2006.5	Swine
H1N1_Human_KM437809_A/Finland/75/2014|2014.110	KM437809	Human	H1N1	H1	N1	Finland	NorthernEurope	Europe	2014.11	Human
H9N2_Avian_MG192177_A/chicken/Fujian/SD070/2017|2017.200	MG192177	Avian	H9N2	H9	N2	China	EasternAsia	Asia	2017.2	Dom-gal
H1N1_Human_KY926028_A/Rosario_do_Sul/LACENRS-383/2012|2012.471	KY926028	Human	H1N1	H1	N1	Brazil	SouthernAmerica	America	2012.471	Human
H3N2_Human_KT841660_A/Utah/02/2015|2015.019	KT841660	Human	H3N2	H3	N2	USA	NorthernAmerica	America	2015.019	Human
H6N8_Avian_KX979122_A/mallard_duck/Netherlands/15/2007|2007.855	KX979122	Avian	H6N8	H6	N8	Netherlands	WesternEurope	Europe	2007.855	Wild-ans-short
H16N3_Avian_MF147574_A/black-headed_gull/Netherlands/25/2009|2009.553	MF147574	Avian	H16N3	H16	N3	Netherlands	WesternEurope	Europe	2009.553	Wild-other
H5N6_Avian_KP732581_A/duck/Eastern_China/S0711/2014|2014.523	KP732581	Avian	H5N6	H5	N6	China	EasternAsia	Asia	2014.523	Dom-ans
H1N2_Swine_KX907928_A/swine/Oklahoma/A01432269/2012|2012.945	KX907928	Swine	H1N2	H1	N2	USA	NorthernAmerica	America	2012.945	Swine
H3N2_Human_MG974519_A/Maine/22/2017|2017.989	MG974519	Human	H3N2	H3	N2	USA	NorthernAmerica	America	2017.989	Human
H3N8_Avian_CY040963_A/chicken/Laos/A0573/2007|2007.500	CY040963	Avian	H3N8	H3	N8	Laos	SouthEasternAsia	Asia	2007.5	Dom-gal
H11N9_Avian_GQ257432_A/guinea_fowl/New_York/26410-17/1995|1995.500	GQ257432	Avian	H11N9	H11	N9	USA	NorthernAmerica	America	1995.5	Dom-gal
H5N2_Avian_KT327378_A/goose/Taiwan/01004/2015|2015.022	KT327378	Avian	H5N2	H5	N2	Taiwan	EasternAsia	Asia	2015.022	Dom-ans
H1N2_Swine_CY157766_A/swine/Kansas/00246/2004|2004.096	CY157766	Swine	H1N2	H1	N2	USA	NorthernAmerica	America	2004.096	Swine
H3N5_Avian_CY004699_A/mallard/Alberta/118/1995|1995.581	CY004699	Avian	H3N5	H3	N5	Canada	NorthernAmerica	America	1995.581	Wild-ans-short
H3N6_Avian_CY014555_A/mallard_duck/Alberta/331/1985|1985.627	CY014555	Avian	H3N6	H3	N6	Canada	NorthernAmerica	America	1985.627	Wild-ans-short
H9N2_Avian_JQ254961_A/chicken/Israel/32/2009|2009.038	JQ254961	Avian	H9N2	H9	N2	Israel	WesternAsia	Asia	2009.038	Dom-gal
H7N1_Avian_GU186601_A/softbill/CA/33445-158/1992|1992.500	GU186601	Avian	H7N1	H7	N1	USA	NorthernAmerica	America	1992.5	Wild-other
H1N1_Human_GQ385297_A/Toronto/0462/2009|2009.397	GQ385297	Human	H1N1	H1	N1	Canada	NorthernAmerica	America	2009.397	Human
H5N6_Avian_KP286426_A/duck/Jiangxi/13475/2014|2014.241	KP286426	Avian	H5N6	H5	N6	China	EasternAsia	Asia	2014.241	Dom-ans
H7N9_Avian_KY013761_A/blue-winged_teal/Louisiana/UGAI15-1367/2015|2015.236	KY013761	Avian	H7N9	H7	N9	USA	NorthernAmerica	America	2015.236	Wild-ans-long
H3N2_Human_KT841689_A/West_Virginia/01/2015|2015.003	KT841689	Human	H3N2	H3	N2	USA	NorthernAmerica	America	2015.003	Human
H4N6_Avian_CY166071_A/mallard/Sweden/105137/2009|2009.904	CY166071	Avian	H4N6	H4	N6	Sweden	NorthernEurope	Europe	2009.904	Wild-ans-short
H1N1_Swine_KR700142_A/swine/Spain/22013/2011|2011.277	KR700142	Swine	H1N1	H1	N1	Spain	SouthernEurope	Europe	2011.277	Swine
H3N2_Swine_CY194540_A/swine/Manitoba/D0205/2013|2013.195	CY194540	Swine	H3N2	H3	N2	Canada	NorthernAmerica	America	2013.195	Swine
H3N2_Human_KX415253_A/Hawaii/13/2016|2016.118	KX415253	Human	H3N2	H3	N2	USA	NorthernAmerica	America	2016.118	Human
H7N7_Equine_KF435054_A/equine/Detroit/3/1964|1964.500	KF435054	Equine	H7N7	H7	N7	USA	NorthernAmerica	America	1964.5	Equine
H13N6_Avian_MH068342_A/laughing_gull/New_Jersey/UGAI17-2839/2017|2017.389	MH068342	Avian	H13N6	H13	N6	USA	NorthernAmerica	America	2017.389	Wild-other
H6N2_Avian_LC028093_A/duck/Vietnam/LBM74-c1/2011|2011.929	LC028093	Avian	H6N2	H6	N2	Viet Nam	SouthEasternAsia	Asia	2011.929	Dom-ans
H5N2_Avian_CY132468_A/mallard/Ohio/11OS2239/2011|2011.630	CY132468	Avian	H5N2	H5	N2	USA	NorthernAmerica	America	2011.63	Wild-ans-short
H1N2_Swine_KY401824_A/swine/Nebraska/A01778104/2016|2016.515	KY401824	Swine	H1N2	H1	N2	USA	NorthernAmerica	America	2016.515	Swine
H6N8_Avian_CY126863_A/mallard/Alberta/197/1989|1989.671	CY126863	Avian	H6N8	H6	N8	Canada	NorthernAmerica	America	1989.671	Wild-ans-short
H5N2_Avian_MG964749_A/chicken/Wisconsin/15-014400-1/2015|2015.337	MG964749	Avian	H5N2	H5	N2	USA	NorthernAmerica	America	2015.337	Dom-gal
H10N9_Avian_KF260761_A/northern_shoveler/Hong_Kong/MPE2531/2008|2008.500	KF260761	Avian	H10N9	H10	N9	Hong Kong	EasternAsia	Asia	2008.5	Wild-ans-short
H3N2_Swine_KC855521_A/swine/Ohio/12TOSU176/2012|2012.545	KC855521	Swine	H3N2	H3	N2	USA	NorthernAmerica	America	2012.545	Swine
H1N2_Swine_KC222521_A/swine/Papenburg/IDT12653/2010|2010.838	KC222521	Swine	H1N2	H1	N2	Germany	WesternEurope	Europe	2010.838	Swine
[truncated: 8,280 more rows]
