# Supplementary material for: A brief history of bird flu
Source: Philos Trans R Soc Lond B Biol Sci. 2019 May 6;374(1775):20180257. doi: 10.1098/rstb.2018.0257 (PMC6553608; doi:10.1098/rstb.2018.0257)
Supplement: Data for segments 1,2,3,5,7,8 - 10279 taxa [file rstb20180257supp2.zip › internals_subsample/hxnx_all_seg2_10279_bat_og.fas]

>H17N10_Bat_CY103882_A/little_yellow-shouldered_bat/Guatemala/164/2009|2009.367
atggacgtcaatccgatgctaatattcctgaaagtcccagtgcaaaatgccataagcacaacctttccctacaccggggacccaccgtacagccatggaacggggactggctacacaatggacacggtaatcaggactcatgattactcatcccgaggaatatggaaaaccaactctgaaacaggagctcagcaactcaatccaatagatggacctcttcctgaggacaacgaacctagcgggtatgcgcagaccgattgcgtgcttgaactgatagaaaggcttgacagatcacatcctggtctctttgagacagcatgccaggaaaccattgatgctatccaacaaacgagagttgacaaactaacacaagggagacagacatatgactggacgctaaacaggaaccaaccggccgccactgcactagccaacaccatcgaggtcttcagaaaaaatggccacaagttaaatgagtcagggcggctaattgactttttgaaagatgtcctactttcctttgaaaataattctatggaagtgaccacacatttccagaagaaaaaacgaataagggataaccacacaaagaaaatgattacccaaagaacgattgggaagaaaagggtaaaattaactaagaaaaattacctaataagggcactgaccctaaatacaatgaccaaggacgcagagagaggtaaactaaaaagaagggccatagcaacccccgggatgcaaattagagggtttgtttatttcgtcgagctacttgcgagaaacatttgtgaaagacttgagcaatcaggcttaccagtaggggggaacgaaaagaaagctaaacttgcgaatgttataaagaaaatgatggccaaatccacggatgaagaactatcatacaccataacaggagacaatactaagtggaatgagaaccaaaatccaagaatctttctagccatggttttaaaaatcacggcaggacaaccggaatggttcagagacttattagcagttgctcccatcatgttttccaacaaagttgcccgactagggagaggctatatgttcgaaagcaaatctatgcatttaagaacccaaatttccgcagagaacctgagtgacatcaacttacgttattttaatgaagacacaaaaaagaaaatagagaaaattaggcaccttatggtggagggaacagcatcacttagcccagggatgatgatgggaatgttcaatatgcttagtacagtactaggggttagtgtcttgaatttaggccaaagggagattttgaaaagaacatattggtgggatggcctccagtcatcagatgattttgcattaattattaatggtcacttcaaagaagatatccagcagggagtcaaccacttctaccgaacttgcaaattagtagggatcaacatgtcacagaaaaaatcatatataaataaaactggcacttttgaatttacaagcttcttctacagatatggcttcgttgccaacttctccatggagttgccctcctttggtgtagcggggaacaacgaatcagcagacatgagcataggaacaacagtaatcaaaaccaacatgatcaacaatgatctggggcccgccacagcacaaatggcaatccagctttttataaaagattatagatatacataccgatgccacaggggggacacgaatctagaaacaagaagaacaaaaagcatcaaacgactctggactgagacaatctcaaaagctgggctcctagtcgctgatgggggccccaacccctacaatcttagaaacctgcacataccagaagtctgtttaaaatgggacctaatggatcctgattatagaggaagactctgcaaccccaacaacccctttgttcaccatatggaagtggaaagcactaatcttgcagttgtcatgccagcccacgggccagccaaatccctagaatacgacgcagtggcaaccacacattcatggactcccaaaagaaatcggtcaatcctaaacacaaatcaaagaggaattctagaagacgagaaaatttatcaaaaatgctgccagatatttgaaaagtttttccctagttcaacttatagaagacctatcggaatggccagcatgctagatgcaatgctgtcaagagcaagaatagatgcaagaatagacctggagtctggaagaatcagcagccaagatttctccgagataacgaatacctgcaaggcgatcgaagcattgaaacgccaataaggg
>H17N10_Bat_CY103890_A/little_yellow-shouldered_bat/Guatemala/060/2010|2010.704
atggacgtcaatccgatgctaatattcctgaaagtcccagtgcaaaatgctataagcacaacctttccctacactggggacccaccgtacagccatggaacaggaactggctacacaatggacacagtaatcaggactcatgattactcatcccgaggaatatggaaaaccaactctgaaacaggggcccagcaactcaatccaatagatggacctcttcccgaggataacgaacccagcgggtatgcgcagactgattgcgtacttgaactaatagagggacttgacagatcacatcctggtctctttgagacagcatgccaggaaaccatcgatgctatccaacaaacgagagttgataaactaacccaagggaggcagacatatgactggacactaaacaggaaccaaccggccgctactgcactagccaacaccatcgaggtcttcagaaaaaatggctacaagttaaatgagtcagggcggctaattgactttttgaaagacgttctactttcctttgaaaatgattctatggaagtgaccacacatttccagaagaaaaaacggataagggataaccactcaaagaaaatgattacccaaagaacaattgggaagaaaagggtaaagttaactaagaaaaattacctaataagggcactgaccctaaatacaatgaccaaagacgcagagagaggtaaactgaaaagaagggccatagcaacccctgggatgcaaatcagagggtttgtttatttcgttgagctacttgcgagaaacatttgtgaaaggcttgagcaatcaggcttaccagtaggggggaatgaaaagaaagctaaactcgcgaatgttataaagaaaatgatggccaaatccacggatgaagaattatcatacaccataacaggagataatactaagtggaatgagaatcaaaacccaagaatctttctagccatggttttaaggataacagcagggcaaccggaatggttcagagacttattagcagttgctcccatcatgttttccaacaaagttgcccgattagggagaggttatatgttcgaaagcaaatctatgcatttaagaacccaaatttccgcagagaacctgagtgacatcaacttacgttattttaacgaagatacaaaaaagaagatagaaaaaattaggcaccttatggtggagggaaccgcgtcacttagcccagggatgatgatggggatgttcaacatgcttagtacagtacttggggttagtgtcttgaatttaggccaaagggagattttgaaaagaacatattggtgggatggcctccagtcatcagatgattttgcactaattattaatggtcacttcaaagaagatatccagcaaggagtcaaccacttctaccgaacttgcaaattagtagggatcaatatgtcacagaaaaaatcatatataaataagactggcacttttgaatttacaagcttcttctacagatatggcttcgttgccaacttctccatggagttaccctctttcggtgtagcggggaacaacgaatcagcagacatgagcataggaacaacagtaatcaaaaccaacatgatcaacaatgatctagggcccgccacagcacaaatggcaatccagctttttataaaagactatagatatacataccggtgccacaggggggacacaaatctagaaacgagaagaacaaaaagcatcaaaaggctctggacagagacaatctcaaaggctgggctcttagtcgctgatgggggccccaacccgtacaatcttagaaatctacacataccagaagtctgtttaaaatggagcctaatggaccccgattataggggaagactttgcaatcccaacaacccctttgttcaccatatggaggtagaaagcactaatcttgcagttgtcatgccggcccacgggccagccaaatccctagaatacgatgcagtggcaaccacacattcatggactccaaaaagaaaccggtcaatcctaaacacaaatcaaagaggaattctagaagacgagaggatttatcaaaaatgctgccaagtatttgaaaagtttttccctagctcgacttatagaagacctatcggaatggccagcatgctagatgcaatgctgtcgagagcaagaatagatgcaagaatagacctagagtctggaagaatcagcagccaagatttctctgagataacgaatacctgcaaggcgatcgaagcattgaaacgccaataaggg
>H17N10_Bat_CY103874_A/little_yellow-shouldered_bat/Guatemala/153/2009|2009.367
atggacgtcaatccgatgctaatattcctgaaagtcccagtgcaaaatgccataagcacaacctttccctacaccggggacccaccgtacagccatggaacggggactggctacacaatggacacggtaatcaggactcatgattactcatcccgaggaatatggaaaaccaactctgaaacaggagctcagcaactcaatccaatagatggacctcttcctgaggacaacgaacctagcgggtatgcgcagaccgattgcgtgcttgaactgatagaaaggcttgacagatcacatcctggtctctttgagacagcatgccaggaaaccattgatgctatccaacaaacgagagttgacaaactaacacaagggagacagacatatgactggacgctaaacaggaaccaaccggccgccactgcactagccaacaccatcgaggtcttcagaaaaaatggccacaagttaaatgagtcagggcggctaattgactttttgaaagatgtcctactttcctttgaaaataattctatggaagtgaccacacatttccagaagaaaaaacgaataagggataaccacacaaagaaaatgattacccaaagaacgattgggaagaaaagggtaaaattaactaagaaaaattacctaataagggcactgaccctaaatacaatgaccaaggacgcagagagaggtaaactaaaaagaagggccatagcaacccccgggatgcaaattagagggtttgtttatttcgtcgagctacttgcgagaaacatttgtgaaagacttgagcaatcaggcttaccagtaggggggaacgaaaagaaagctaaacttgcgaatgttataaagaaaatgatggccaaatccacggatgaagaactatcatacaccataacaggagacaatactaagtggaatgagaaccaaaatccaagaatctttctagccatggttttaaaaatcacggcaggacaaccggaatggttcagagacttattagcagttgctcccatcatgttttccaacaaagttgcccgactagggagaggctatatgttcgaaagcaaatctatgcatttaagaacccaaatttccgcagagaacctgagtgacatcaacttacgttattttaatgaagacacaaaaaagaaaatagagaaaattaggcaccttatggtggagggaacagcatcacttagcccagggatgatgatgggaatgttcaatatgcttagtacagtactaggggttagtgtcttgaatttaggccaaagggagattttgaaaagaacatattggtgggatggcctccagtcatcagatgattttgcattaattattaatggtcacttcaaagaagatatccagcagggagtcaaccacttctaccgaacttgcaaattagtagggatcaacatgtcacagaaaaaatcatatataaataaaactggcacttttgaatttacaagcttcttctacagatatggcttcgttgccaacttctccatggagttgccctcctttggtgtagcggggaacaacgaatcagcagacatgagcataggaacaacagtaatcaaaaccaacatgatcaacaatgatctggggcccgccacagcacaaatggcaatccagctttttataaaagattatagatatacataccgatgccacaggggggacacgaatctagaaacaagaagaacaaaaagcatcaaacgactctggactgagacaatctcaaaagctgggctcctagtcgctgatgggggccccaacccctacaatcttagaaacctgcacataccagaagtctgtttaaaatgggacctaatggatcctgattatagaggaagactctgcaaccccaacaacccctttgttcaccatatggaagtggaaagcactaatcttgcagttgtcatgccagcccacgggccagccaaatccctagaatacgacgcagtggcaaccacacattcatggactcccaaaagaaatcggtcaatcctaaacacaaatcaaagaggaattctagaagacgagaaaatttatcaaaaatgctgccagatatttgaaaagtttttccctagttcaacttatagaagacctatcggaatggccagcatgctagatgcaatgctgtcaagagcaagaatagatgcaagaatagacctggagtctggaagaatcagcagccaagatttctccgagataacgaatacctgcaaggcgatcgaagcattgaaacgccaataaggg
>H18N11_Bat_CY125943_A/flat-faced_bat/Peru/033/2010|2010.500
atggacgtcaatccgatgctaatatttctaaaggttccagtgcaaaatgcaattagcactactttcccatatacaggggaccctccttacagccatggaacaggtactggatataccatggacactgttataagaactcatgaatattcaaacaaaggagtttggactacaaacagtgaaacatcagccattcaattgaacccaattgatggaccactaccagaggataatgaacctagtggatatgctcagacagactgtgtattagaattgattgaaaaattaggagagtcacatccaggactttttaacattgcatgccaagagacaattgattcaatccagcaaactagagttgataaacttactcaaggtagacaaacctatgattggactttaaatagaaatcaaccagctgcaacagcacttgcaaacactatagaagttttcagaaaaaatggctatacagcaaatgaatcgggaagattaatagactttctaaaagatgtactaatctcttttgagaaagaatcaatggaaattgtaactcactatcaaaagaaaaagagaataagagataatcacactaaaagaatggtaactcagaggactataggaaaaagaaagacaaaattaagcagaaagtcatatctaataagagctttaactctcaataccatgactaaagatgcagagagaggaaaattaaaacgccgtgctatagcaacaccaggaatgcaaataagaggatttgtatattttgtagaattacttgcaagaaacatctgtgaaagattagaacaatcaggattacctgtcgggggcaatgaaaagaaagctaaattagcaaatgttattaagaaaatgatggccaagtcaagtgatgaggaactttcctacacaattactggagacaacacaaaatggaatgaaaaccaaaacccaaggatttttctagctatgattctcaaaataacagaaggtcaacctgaatggttcagagacctattagctgtcgccccaataatgttttccaacaaagttgcaagacttggacggggatacatgtttgaaagtaagtcaatgaaagttaggactcaaatacctgcagaagaactgaatactataagcttaaaatacttcaatgaggaaacaaaaaagaaaattgaaaaagtgagaaatcttatgattgatggaacagcatcactgagcccaggaatgatgatgggcatgttcaatatgctaagcactgtgttaggagtcagcgttttaaacattgggcaaaaacaaatgttaaaaaccacatactggtgggatggactacagtcttccgatgactttgctcttatagtaaatggacattttaaaaatgatatacaacaaggcgtaaatcatttctatagaatttgcaaattagtaggtataaacatgtctcaaaagaaatcctacattaacaaaacaggaacctttgagttcacaagttttttctatagatatggttttgtggccaatttttctatggaactaccctcttttggtgttgcaggaaacaatgagtctgctgatatgagtataggcacaacagttataaaaacaaacatgataaacaatgatctaggccctgcaacagcgcagatggccattcagctctttataaaagattacaggtacacttatagatgccatcggggagacactaatttagaaacaagaagaaccaaaagtttaaagagattatggacagaaacaatatccaaatctggattattagtatcagatggtggtcctaatccttacaatttaaggaatttacatatacctgaagtatgtctaaaatggcatttgatggatccagagtacagagggaggctgtgcaatcccaataatccatttgtgcaccatatggaagtcgaaagcacgaatcttgcagtaataatgccagcccacgggccagcaaagtcaatggagtatgatgctgttgctacaactcattcatggacacctaaaaggaatagatcaattttgaacaccaatcaaagaggaatattggaagatgaaagaatttaccaaaaatgttgccagatatttgaaaaattcttccccagttcaagttataggagacctatcggaatggcaagtatgttggatgctatgctgtcaagagctaaaatcgatgctaggatagatctagaatcaggtagattaagcaatcaagatttctcagagataatgaatatctgtaaagcaatcgaaaatttgaaacgcagataagga
>H3N2_Swine_MF920132_A/swine/Minnesota/MT_13_01_S55/2013|2013.137
atggatgtcaatccgactctacttttcctaaaggttccggcgcaaaatgccataagcaccacattcccttatactggagaccctccatacagccatggaacaggaacaggatacaccatggacacagtcaacagaacacaccaatattcggaaaacgggagatggacgacaaacacagagactggggcaccccagctcaaccctattgatggaccactacctgaggataatgaaccaagtggatatgcacaaacagactgtgtcctggaggccatggctttccttgaagaatcccatccagggatatttgagaattcatgccttgaaacaatggaaattgtccaacaaacaagggtggataaactaactcaaggtcgccagacttatgattggacattaaacagaaatcaaccggcagcaactgcattggccaacaccatagaagtttttagatcaaatggtctaacagccaatgagtcaggaaggctaatagatttcctaaaggatgtaatggaatcaatggataaagaggaaatagagataacaacacactttcaaagaaaaaggagagtaagagacaacatgaccaagaagatggtcacacaaagaacaatagggaagaaaaaacaaagaatgaataagagaagttatctaataagagcactaacattgaatacaatgaccaaagatgcagagagaggcaaattaaaaaggagggctatcgcgacacctgggatgcaaattagaggattcgtgtattttgttgagactttagctagaagcatttgcgaaaagcttgaacagtccggactcccagtagggggcaatgaaaagaaagccaaattggcaaatgttgtgagaaagatgatgactaattcacaagacacagagctctctttcacaatcactggagacaacactaagtggaatgaaaaccaaaaccctcgaatgttcctggcgatgatcacatacatcaccaggaatcaacccgagtggttcagaaacatactgagcatggcaccaataatgttctcaaacaaaatggcaagactaggaaaagggtacatgttcgagagtaaaaaaatgaagcttcgaacacaaataccagcagaaatgctagcaagcattgacctgaagtatttcaatgaatcaacaaggaagaaaattgagaaaataaggcctctcctaatagatggcacagcatcattgagccctgggatgatgatgggcatgttcaacatgctaagcacggttttgggagtctcaatactgaatcttggacaaaagaaatacaccaggacaacatactggtgggatggactccaatcctccgacgattttgccctcatagtaaatgcgccaaatcatgagggaatacaggcaggagtggatagattctacagaacctgcaagttagtagggataaacatgagcaaaaagaagtcctatataaacaagactgggacatttgaattcacaagctttttttatcgctatgggtttgtagctaattttagcatggagctgcccagttttggagtgtctggaataaacgaatcagctgatatgagtattggagtaacagtgataaagaacaacatgataaataatgatctcggacctgcaacagcccagatggcccttcagttgttcatcaaagactacaggtacacatacagatgccatagaggagacacacaaattcagacaagaagatcattcgagctaaagagcctgtgggatcaaactcaatcaaaagcaggattattagtatctgatggagggccaaatttatataatatccggaatctccacattcccgaagtctgcttaaaatgggagctaatggatgaggattatcggggaaggctttgcaatcccctgaatccctttgtcaaccataaagagattgattccgtaaacagtgctgtggtgatgccagcccatggtccagccaaaagtatggaatatgatgccgttgcaactacacactcctggattcccaagaggaaccgctctattctcaacacaagccaaaggggaattcttgaggatgaacagatgtaccagaagtgctgcaacctgtttgagaaatttttccccagtagttcatacagaagaccggttggaatttctagcatggtggaggccatggtgtctagggcccggattgatgccagaattgacttcgagtctggacggattaagaaagaagagttctctgagatcatgaagatctgttccaccattgaagaactcagacggcaaaagtaa
>H1N1_Human_MH126164_A/South_Dakota/04/2018|2018.060
atggatgtcaatccgactctacttttcctaaaaattccagcacaaaatgccataagcaccacattcccttatactggagatcctccatacagccatggaacaggaacaggatacaccatggacacagtaaacagaacacaccaatactcagaaaaggggaagtggacaacaaatacagagactggtgcaccccagctcaacccgattgacggaccactacctgaagataatgaaccaagtgggtatgcacaaacagactgtgttctagaggctatggctttacttgaagaatcccatccaggaatatttgagaattcatgccttgaaacaatggaagttgttcaacaaacaagggtagataaactgactcaaggtcgccagacttatgattggacattaaacagaaatcaaccggcagcaactgcattggccaacaccatagaagttttcagatcaaatgacctaacagctaacgagtcaggaaggctaatagatttcttaaaggatgtgatggaatcaatgaacaaagaggaaatagagataacaacccactttcaaagaaaaaggagagtaagagacaacatgaccaagaagatggtcacgcaaagaacaatagggaagaaaaaacagagactgaataagagaggctatctaataagagcactgacattaaatacgatgaccaaagatgcagagagaggcaagttaaaaagaagggctatagcaacacctgggatgcagattagaggtttcgtatactttgttgaaactttagctaggagcatttgcgaaaagcttgaacagtctgggctcccagtagggggcaatgaaaagaaggccaaattggcaaatgttgtgagaaagatgatgactaattcacaagatacagagatttctttcacaatcactggggacaacactaaatggaatgaaaatcaaaatcctcgaatgttcctggcgatgattacatatatcaccagaaatcaacccgagtggtttagaaacatcctgagcatggcacccataatgttctcaaataaaatggcaagactaggaaaagggtacatgttcgagagtaaaagaatgaagattcgaacacaaataccagcagaaatgctagcaagcattgatctaaagtatttcaatgaatcaacaaagaagaaaattgagaagataaggcctcttttaatggatggcacagcatcactgagtcctgggatgatgatgggcatgttcaacatgctaagtacggtcttgggagtctcgatactgaatctcggacaaaagaaatacaccaagacaacatactggtgggatgggctccaatcatccgacgattttgctctcatagtgaatgcaccaaaccatgaaggaatccaagcaggagtggacagattctacaggacctgcaagttagtgggaatcaacatgagcaaaaagaagtcctatataaataagacagggacatttgaattcacaagctttttttatcgctatggatttgtggctaattttagcatggagctacccagctttggagtgtctggggtaaatgaatcagctgacatgagtattggagtaacagtgataaagaacaacatgataaacaatgaccttggacctgcaacagctcagatggctcttcaattgttcatcaaagactacagatacacatataggtgtcataggggagacacacaaattcagacgagaagatcatttgagttgaagaagctatgggatcaaacccaatcaaaggtagggctattagtatcagatggaggaccaaacttatacaacatacggaatcttcacattcctgaagtctgcttaaaatgggagctaatggatgatgattatcggggaagactttgtaatcccctgaatccctttgtgagtcataaggagattgattctgtaaacaatgctgtggtaatgccagcccatggcccagccaaaagcatggaatatgatgccgttgctactacacattcctggattcccaagaggaatcgttctattctcaacacaagccaaaggggaattcttgaagatgaacagatgtaccagaagtgttgcaatttattcgagaaatttttccctagcagttcatataggagaccggttggaatttctagcatggtggaggccatggtgtctagggcccggattgatgccagagtcgactttgagtctggacggatcaagaaagaagagttctctgagatcatgaagatctgttccaccattgaagaactcagacggcaaaaataa
>H9N2_Avian_CY038456_A/chicken/Pakistan/UDL-01/2008|2008.022
atggatgtcaatccgactttacttttcttgaaagttccagcgcaaaatgctataagtattacatttccttacactggagaccctccctacagccatggaacaggaacaggatacaccatggacacagtcaatagaacgcatcaatactcagagaagggaagatggacaacaaatacagagactggagcaccccaactcaatccaattgatgggccgctacctgaggataacgagccaagcggatatgcacagacagattgtgtgttggaagcgatggcattccttgaagaatcccatccagggatctttgaaaactcatgtcttgaaacgatggaagttgtccagcaaacaagagtggataaactaacccaaggtcgccagacctacgactggacattgaatagaaaccaaccagctgcaactgctttggccaatactatagagatcttcagatcgaacggtctaacagctagtgaatcagggagactaatagatttcctcaaggatgtaatggaatcaatggataaagaagagatggaaataacaacacatttccaaagaaagaggagagtaagggacagcatgaccaagaagatggtcacacaaagaacaatagggaaaaagaagcagaggttgaacaaaaagagctacttaataagagcactaacactaaacacaatgacaaaggatgcagaaagaggcaaattgaagagacgggcaattgcaacgcccgggatgcagatcagaggattcgtgtactttgtcgaaacattagcgaggggaatctgtgagaaacttgagcaatctggactccctgtcggagggaatgagaagaaggctaaattggcaaatgtcgtaagaaagatgatgactaactcacaagacacagagctctcctttacaattactggagataacaccaaatggaatgagaatcagaatccccggatgttcctggcaatgataacatacatcacaagaaaccaacctgaatggtttagaaatgtcttgagcattgcccctataatgttctcaaacaagatggcgagattagggaagggatacatgttcgagagtaagagcatgaggctacgtacacaaataccagcagaaatgcttgcaaacattgacctgaagtatttcaacgaaacaacaagaaagaaaattgagaaaataagacctctcttaatagatggcacagcctcgctgagcccgggaatgatgatgggcatgttcaacatgctgagcactgttttaggagtctcaatcctgaatcttggacagaagaggtacaccaaaaccacatactggtgggatgggctccaatcctctgatgatttcgctctcatagtgaatgcaccgaatcatgaggggatacaagcgggagtggatagattctataggacttgcaaactggttgggataaatatgagcaaaaagaagtcttacataaatcggacagggacatttgagttcacaagcttcttctaccgctatggatttgtagccaactttagcatggagctgcccagctttggagtatctgggattaatgaatcagctgacatgagcattggagttacagtgataaagaataatatgataaacaacgaccttgggccagcaacagcacaaatggctcttcagctattcatcaaggactacaggtacacataccgttgtcacaggggtgacacacaaattcaaacaaggagatcatttgagctgaaaaagctatgggagcagacccgttcaaaggcaggactgttggtatctgatggaggaccaaacctatacaacatccggaatctccacattccagaggtctgcttgaaatgggaactaatggatgaagactaccggggtaggttgtgtaatcctctgaacccatttgtcagtcataaggaaattgagtccgtaaacaatgctgtggtaatgccagcccatggtccagccaagagcatggaatatgatgctgttgctactacacattcgtggatccctaagaggaaccgctccattctcaataccagccaaaggggaattcttgaagacgaacagatgtatcagaaatgctgcaacttattcgagaaattctttcccagtagttcatacaggaggccagttggaatttccagcatggtggaggccatggtttctagggcccgaatcgatgcacgaattgacttcgagtctggaaggattaagaaagaagagtttgctgagatcatgaagatctgttccaccattgaagaactcagacggcaaaaatag
>H3N2_Human_CY000663_A/New_York/169/2000|2000.005
atggatgtcaatccgactctacttttcctaaaggttccagcgcaaaatgccataagcactacattcccttatactggagatcctccatacagccatggaacaggaacagggtacaccatggacacagtcaacagaacacaccaatattcagaaaaggggaagtggacgacaaatacagaaactggggcaccccaactcaacccaattgatggaccactacctgaggataatgagccaagtggatatgcacaaacagactgtgtcctggaggctatggccttccttgaagaatcccacccagggatctttgagaactcatgccttgaaacaatggaagtcgttcaacaaacaagggtggacaaactaactcaaggtcgccagacttatgattggacattaaacagaaatcaaccggcagcaactgcattagccaacaccatagaagtttttagatcgaatggtttaacagctaatgaatcaggaaggctaatagatttcctcaaggatgtgatggaatcaatggataaagaggaaatggagataacaacacactttcaaagaaaaaggagagtaagagacaacatgaccaagaaaatggtcacacaaagaacaatagggaagaaaaaacaaagagtgaataagagaggctatctaataagagctttgacattgaacacgatgaccaaagatgcagagagaggtaaattaaaaagaagggctattgcaacacccgggatgcaaattagagggttcgtgtacttcgttgaaactttagctagaagcatttgcgaaaagcttgaacagtctggacttccggttgggggtaatgaaaagaaggccaaactggcaaatgttgtgagaaaaatgatgactaattcacaagacacagagctttctttcacaatcactggggacaatactaagtggaatgaaaatcaaaaccctcgaatgtttttggcgatgattacatatatcacaaaaaatcaacctgagtggttcagaaacatcctgagcatcgcaccaataatgttctcaaacaaaatggcaagactaggaaaaggatacatgttcgagagtaagagaatgaagctccgaacacaaatacccgcagaaatgctagcaagcatcgacctgaagtatttcaatgaatcaacaaggaagaagattgagaaaataaggcctcttctaatagatggcacagcatcattgagccctgggatgatgatgggcatgtttaacatgctaagtacggttttaggagtctcgatactgaatcttgggcaaaagaaatacaccaagacaacatactggtgggatgggctccaatcctccgacgattttgccctcatagtgaatgcaccaaatcatgagggaatacaagcaggagtggatagattctacaggacctgcaagttggtgggaatcaacatgagcaaaaagaagtcctatataaataaaacagggacatttgaatttacaagctttttttatcgctatggatttgtggctaattttagcatggagctgcccagttttggagtgtctggaataaatgagtcagctgatatgagcattggagtaacagtgataaagaacaacatgataaacaatgaccttggaccagcaacagcccagatggctcttcaattgttcatcaaagactacagatatacatataggtgccatagaggagacacacaaattcagacgagaagatcattcgagctaaagaagctgtgggatcaaacccaatcaagggcaggactattggtatcagatgggggaccaaacttatacaatatccggaatcttcacattcctgaagtctgcttaaagtgggagctaatggatgaggattatcggggaagactttgtaatcccctgaatccctttgtcagccataaagaaattgagtctgtaaacaatgctgtagtgatgccagcccatggtccagccaaaagtatggaatatgatgccgttgcaactacacactcctggattcccaagaggaaccgctctattctcaacacaagccagaggggaattcttgaggatgaacagatgtaccagaagtgctgcaacttgttcgagaaatttttccctagtagttcatataggagaccggttggaatttctagcatggtggaggccatggtgtctagggcccggattgatgccagaattgacttcgagtctggacggattaagaaggaagagttctctgagatcatgaagatctgttccaccattgaagaactcagacggcaaaaataa
>H5N1_Avian_CY179417_A/mallard/Wisconsin/568/1982|1982.500
atggatgtcaatccgactttacttttcttgaaagttccagcgcaaaatgccataagcactacattcccatatactggagatcctccatacagccatggaacgggaacaggatacaccatggacacggtcaacagaacacatcaatactcagaaaagggaaaatggacaacaaacacagaaactggggcgccccaacttaatccaattgatggaccattacctgaggataatgaaccaagtggatatgcacaaacagactgcgtcctggaagcaatggctttccttgaagaatcccacccaggaatctttgaaaactcgtgtcttgaaacgatggaggttgttcaacagacaagggtggacaagctgacccaaggtcgccaaacttatgattggacattaaacaggaatcaaccggctgcaactgcattggctaataccatagaggtcttcagatcgaacggtttaacagctaatgaatcgggaagactaatagatttcctcaaggatgtgatggaatcaatgaataaagaggaaatggaaataacaacgcacttccaaagaaaaagaagggttagggacaatatgaccaagaaaatggtcacacaaaggacaatagggaaaaagaagcagagattaaacaaaagaagctacttaataagagcattgacattgaacacaatgaccaaagatgctgaaagaggcaaactaaagagaagagcaattgcaacacccgggatgcaaatcagaggatttgtgtattttgttgaaacactagcgaggagcatttgtgagaagctcgagcaatctggacttccagttggaggcaatgaaaagaaggctaaattggcaaacgttgtgaggaaaatgatgactaactcacaagacacagaactctctttcacaataactggagacaacaccaaatggaatgaaaatcaaaaccctcggatgttcctagcaatgataacatacataacaagaaatcaacctgagtggtttagaaatgttttgagcattgcacctataatgttctcaaacaaaatggcaaggctaggaaaagggtacatgttcgaaagtaagagcatgaagcttcgaacacagataccagcagaaatgctagcaaatattgacctgaaatatttcaatgagtcaacaaaaaagaaaattgagaagataaggcctctcctaatagatggcacagcctcattgagtcccggaatgatgatgggcatgttcaacatgctaagtacagttttgggagtctcaatcctaaatctaggacaaaagaggtacaccaaaacaacatactggtgggatggactccaatcctctgatgattttgccctcatagtgaatgcaccaaatcatgagggaatacaagcaggggtagatagattctatagaacctgcaagctagtcgggatcaatatgagcaaaaagaagtcctacataaacaggacaggaacatttgaattcacaagctttttctaccgctatgggtttgtagccaattttagtatggagctgcccagctttggagtgtctggaatcaatgaatcggctgatatgagcattggagtgacagtgataaagaacaacatgataaacaatgaccttggaccagctacagctcaaatggctcttcagctattcatcaaggattacagatatacatatcggtgccacagaggagacacacaaattcagacgaggagatcattcgaactgaagaaattgtgggaacaaacccgttcaaaggcaggactgctagtctcagatggaggaccaaacttatacaacatccggaatctccacatcccggaagtctgcttgaagtgggggctgatggacgaggactatcagggaaggctttgtaatcccctgaacccatttgtcagccataaggagatagaatctgtgaacaatgctgtggtaatgccggctcacggcccggcaaagagcatggaatatgacgctgttgctaccacacactcctggatccctaagagaaaccgctccattctcaacacaagccaaagggggatccttgaagatgaacagatgtatcaaaagtgctgcaatctattcgagaaattcttccctagcagttcatacaggagaccggttgggatttctagcatggtggaggccatggtgtctagggccagaattgatgcacggattgatttcgaatccggacggattaagaaggaggagttcgctgagatcatgaagatctgttccaccattgaagagctcagacggcagaaatag
>H11N9_Avian_KF260515_A/northern_pintail/Hong_Kong/MPJ851/2009|2009.500
atggatgtcaacccgactttacttttcttgaaagtgccagcgcaaaatgctataagtactacattcccttatactggagatcctccatacagccatggaacaggaacaggatacaccatggacacagtcaatagaacacatcaatactcagagaaggggaaatggacaacaaatacagagactggagcaccccaactcaatccaattgatggaccactacccgaggataatgagccaagcggatatgcacaaacagattgtgtgttggaagcaatggctttccttgaagaatcccacccagggatctttgaaaactcatgtcttgaaacgatggaagttgttcagcaaacaagagtggacaaattgacccaaggccgccagacctatgactggacattgaatagaaaccagccggctgcaactgctttggccaacactatagaggtcttcagatcgaacggtctaacagccaatgaatcgggaagactaatagatttccttaaggacgtaatggaatcaatggacaaggaagagatggagataacaacacatttccagagaaagagaagagtaagggacaacatgaccaagaaaatggtcacacagagaacaatagggaagaaaaagcagaggctgaacaagaggagctacttaataagagcactgacattgaacacaatgaccaaggatgcagaaagaggcaaattgaagaggcgggcaattgcaacacctgggatgcagatcagaggattcgtgtactttgtcgaaacattagcgaggagcatctgtgagaaacttgagcagtctggactccctgttggagggaatgagaagaaggctaaattggcaaatgtcgtaagaaagatgatgactaactcacaagacacagagctttcctttacaatcactggagacaataccaaatggaatgagaatcagaatcctcggatgtttctggcaatgataacatacatcacaagaaaccaacctgaatggtttagaaatgtcttaagcattgctcctataatgttctcaaacaaaatggcaagattaggaaaaggatacatgttcgagagtaagagcatgaagctacggacacaaataccagcagaaatgcttgcaaacattgatctgaaatacttcaacgaatcaacaagaaagaaaatcgagaaaataagacctctcttaatagatggcacagcctcactgagtcctggaatgatgatgggcatgttcaacatgctgagtacagtcttaggagtctcaatcttgaatcttggacagaagaggtataccaaaaccacatactggtgggatggactccaatcctccgatgatttcgctctcatagtgaatgcaccgaatcatgagggaatacaagcaggagtggataggttctataggacctgcaaactggttgggatcaatatgagcaaaaagaagtcttacataaatcggacagggacatttgagttcacaagctttttctaccgctatggatttgtagccaacttcagtatggagctgcccagctttggagtgtccgggattaacgaatcggctgacatgagcattggagttacggtgataaagaacaatatgataaacaacgacctgggacctgcaacagctcagatggcccttcagctattcatcaaagactacagatacacatatcggtgtcacaggggtgatacacaaatccaaacaagaagatcattcgaactgaagaaactgtgggagcagacccgttcaaaggccggactgttggtttcagatggaggaccaaaccyatacaacatccggaatctccacatcccagaggtctgcttgaagtgggaattaatggatgaagattaccagggtagactgtgtaatcctctgaatccgtttgtcagtcataaggaaattgagtctgtgaacaatgctgtggtaatgccagcccatggtccagccaagagcatggaatatgatgctgttgcaactacacactcatggatccctaagaggaaccgctccattctcaataccagccaaaagggaattcttgaggacgaacagatgtaccagaagtgctgcaatctattcgagaaatttttccctagtagttcatacaggaggccagttggaatttccagtatggtggaggccatggtgtctagggcccgaattgatgcacgaattgacttcgagtctggaaggattaagaaagaagagtttgctgagatcatgaagatctgttccaccattgaagagctcagacggcaaaaataa
>H3N2_Human_CY007753_A/Canterbury/68/2002|2002.507
atggatgtcaatccgactctacttttcctaaaggttccagcgcaaaatgccataagcaccacattcccttatactggagatcctccatacagccatggaacaggaacagggtacaccatggacacagtcaacagaacacaccaatattcagaaaaggggaagtggacgacaaatacagaaactggggcaccccaactcaacccaattgatggaccactacctgaggataatgagccaagtggatatgcacaaacagactgtgtcctggaggctatggccttccttgaagaatcccacccagggatctttgagaactcatgccttgaaacaatggaagtcgttcaacaaacaagggtggacaaactaactcagggccgccagacttatgattggacattaaacagaaatcaaccggcggcaactgcattagccaacaccatagaagtttttagatcgaatggtctaacagctaatgaatcgggaaggctaatagatttcctcaaggatgtaatggaatcaatggataaagaggaaatagagataacaacacactttcaaagaaaaaggagagtaagagacaacatgaccaagaaaatggtcacacaaagaacaataggaaagaaaaaacaaagagtgaataagagaggctatctaataagagctttgacattgaacacgatgaccaaagatgcagagagaggtaaattaaaaagaagggctattgcaacacccgggatgcaaattagaggattcgtgtacttcgttgaaactttagctagaagcatttgcgaaaagcttgaacagtctggacttccggttgggggtaatgagaagaaggccaaactggcaaatgttgtgagaaagatgatgactaattcacaagacacagagctttctttcacaatcactggggacaacactaagtggaatgaaaaccaaaaccctcgaatgttcttggcaatgattacatatatcacaaaaaatcaacctgagtggttcagaaacatcctgagcatcgcaccaataatgttctcaaacaaaatggcaagactaggaaaaggatacatgtttgagagtaagagaatgaagctccgaacacaaatacccgcagaaatgctagcaagcatcgacttgaagtatttcaatgaatcaacaaggaagaaaattgagaaaataaggcctcttctaatagacggcacagcatcattgagccctgggatgatgatgggcatgttcaacatgctaagtacggttttaggagtctcgatactgaatcttgggcaaaagaaatacaccaagacaacatactggtgggatgggctccaatcctccgatgattttgccctcatagtgaatgcaccaaatcatgagggaatacaagcaggagtggatagattctacaggatctgcaagttggtgggaatcaacatgagcaaaaagaagtcctatataaataaaacaggaacatttgaattcacaagctttttttatcgctatggatttgtggctaattttagcatggagctacccagttttggagtgtctggaataaatgagtcagctgatatgagcattggagtaacagtgataaagaacaacatgataaacaatgaccttggaccagcaacagcccagatggctcttcaattgttcatcaaagactacagatatacatataggtgccatagaggagacacacaaattcagacgagaagatcattcgagctaaagaagctgtgggatcaaacccaatcaaaggcaggactattggtatcggatggaggaccaaacttatacaacatccggaatcttcacattcccgaagtctgcttaaagtgggagctaatggatgaggattatcggggaagactttgtaatcccttgaatccctttgtcagccataaagagattgaatctgtaaacaatgctgtagtgatgccagcccatggtccagccaaaagtatggaatatgatgccgttgcaactacacactcctggattcccaagaggaaccgctctattctaaacacaagccaaaggggaattcttgaggatgaacagatgtaccagaagtgctgcaacttgttcgagaaatttttccctagtagttcatataggagaccggttggaatttctagcatggtggaggccatggtgtctagggcccggattgatgccagaattgacttcgagtctggacggattaagaaggaagaattttctgagatcatgaagatctgttccaccattgaagaactcagacggcaaaaataa
>H6N1_Avian_JF965070_A/duck/Eastern_China/34/2005|2005.285
atggatgtcaatccgactctacttttcttaaaagtgccagcgcaaaatgctataagtactacattcccttatactggagatcctccatacagccatggaaccggaacaggatacaccatggacactgtcaatagaacacaccaatactcagagaaggggaagtggacaacaaacacagagactggagcacctcaactcaatccaattgatggaccactacccgaggataacgagccaagcggatatgcccaaacagattgtgttttggaagctatggctttccttgaagagtcccacccagggatctttgaaaactcatgtcttgaaacgatggaagttgttcagcaaacaagagtggataaactgactcaaggccgccagacctatgactggacattgaatagaaaccagccggctgcaactgctttggccaacactatagaggtcttcagatcgaacggtctaacagccaatgaatcggggagactaatagatttcctcaaggatgtaatggaatcaatggacaaagaagaaatggaaataacaacacatttccagagaaagagaagagtaagggacaacatgaccaagaaaatggtcacacaaagaacaatagggaagaagaagcagaggctgaacaagaggagctacttgataagagcactgacattgaacacaatgacaaaagatgcagaaagaggcaaattgaagaggcgggcaattgcaacacccgggatgcagatcagaggattcgtatactttgttgagacactagcgaggagcatctgtgaaaaacttgagcagtctggactccctgttggggggaatgagaagaaggctaaattggcaaatgttgtaagaaagatgatgactaactcacaagatacggagctctcctttacaattactggagacaataccaaatggaatgagaatcagaatcctcgtatgtttctggcaatgataacatacatcacaagaaaccaacctgagtggtttagaaatgtcttgagcattgcccctataatgttctcgaacaaaatggcgagattaggaaaaggatacatgttcgagagtaagagcatgaagctgaggacgcaaataccagcagaaatgcttgcaaacattgacctgaaatacttcaacgaatcaacaaggaagaaaatcgagaaaataaggcctctcctaatagatggcacagcctcactgagccctggaatgatgatgggcatgttcaacatgctgagtacagtcttaggagtctcaattctgaatcttgggcagaagaggtacaccaaaaccacatactggtgggatggactccaatcctctgatgatttcgctctcatagtgaatgcaccgaatcatgagggaatacaagcaggagtggataggttctacaggacctgcaaactggttgggatcaatatgagcaaaaagaagtcttacataaatcggacagggacatttgagttcacaagctttttctatcgctatggatttgtggccaatttcagtatggagctgcccagttttggagtgtctgggattaacgaatcggctgacatgagcattggagttacagtgataaagaacaatatgataaacaatgaccttggaccagcaacagctcaaatggctcttcagctatttatcaaggactacagatacacatatcggtgccacaggggtgatacacaaatccaaacaaggagatcatttgagctaaagaagatgtgggagcagagccgttcaaaggcaggactgttggtttcagatgggggaccaaacctatacaacatccggaatctccacatcccagaagtctgcctgaagtgggaactaatggatgaagattaccagggtaggctgtgtaatcctctgaacccgtttgtcagccataaggaaattgagtccgtgaacaatgctgtagtaatgccagcccatggtccagccaagagcatggaatatgatgctgttgctactacacactcatggatccctaagaggaaccgttccattctcaataccagccaaaggggaattcttgaggatgaacagatgtaccaaaagtgctgcaatctattcgagaaattcttccctagtagttcatacagaaggccagttggaatttccagtatggtggaggccatggtgtctagggcccgaattgatgcacgaattgacttcgagtctggaagggttaagaaagaagagtttgctgagatcatgaagatctgttccaccattgaagagctcagacggcaaaaatag
>H9N2_Human_MF440742_A/Beijing/1/2017|2017.321
atggatgtcaatccgactttacttttcttaaaagtgccagtgcaaaatgctataagtaccactttcccttataccggagaccctccatacagccatggaacaggaacaggatacaccatggacacagtcaatagaacacataaatactcagaaaaaggaaagtggacaacgaacacagagactggagcaccccaactcaatccaattgatggaccattacctgaggacaacgagccgagtgggtatgcacaaacggattgtgtattggaagcaatggctttccttgaagaatcccacccagggatctttgaaaactcgtgtctcgaaacgatggaaattgttcagcaaacaagagtggataaactgacccaaggccgccagacctatgactggacgttgaatagaaatcagccggctgctaccgcattggccaacactatagaggtattcagatcgaatggcctgacagccaatgaatcaggaaggttgatcgatttcctcaaggacgtgatggattcaatggataaggaagaaatggagattacaacacatttccagaggaagaggagagtgagggacaacatgaccaagaaaatggtcacacagagaacaataggaaagaaaaaacaaagactgaacaaaaggagctacctaataagagcactgacattgaacacaatgacaaaggatgctgaaagaggcaagttgaaaagaagggcaatagcaacacccgggatgcaaatcagaggattcgtgtattttgtagaagcactagcgaggagcatctgtgagaaacttgagcaatctggcctccctgtcggagggaatgagaagaaggctaaattggcaaatgttgtgaggaagatgatgactaattcacaagatacagagctctccttcacaattactggggacaacaccaaatggaaagagaatcaaaaccctcggatgtttctagcaatgataacatacatcacaagaaaccagccagaatggtttagaaatgtcttaagcattgctcctataatgttctcaaacaagatggcgagattaggaaaagggtacatgttcgaaagtaagagtatgaagttacggacacaagtaccagcggaaatactcgcaaatattgacctgaaatatttcaacaaatcaacaagagagaaaatcgagaaaataagacctctactgatagatggcacagcctcattgagtcctggaatgatgatgggcatgttcaacatgttgagtacagtcttaggagtttcaattctgaatctcgggcagaagaagtacaccaaaaccacatattggtgggacggactccaatcctcagatgacttcgccctcatagtgaatgcaccgaatcatgagggaatacaggcaggagtagataggttctatagaacctgcaaattagttgggataaacatgagcaagaagaaatcctacataaatcggacaggaacattcgaattcacaagctttttctaccgctatgggttcgtagctaacttcagtatggagttgcccagttttggagtgtccgggattaatgagtcagctgacatgagcgttggtgttacagtaataaaaaacaatatgataaacaacgatcttggaccagcaacagcccaaatggcccttcagctatttatcaaagactacagatacacataccgatgtcacaggggtgatacgcaaattcaaacgaggagagcattcgagctgaagaagctgtgggagcagacccgttcgaaggcaggactgttggtttcagatggagggccaaacctgtacaatatccggaacctccacattccagaggtctgtttgaaatgggaattaatggatgaagactaccaaggcaggttgtgtaatcctatgaatccgtttgtcagtcataaggaaattgattcagtcaacaatgctgtggtgatgccagctcatggcccagacaaaagcatggagtatgatgccgttgcaaccacacattcatggattcctaagaggaatcgctccattctcaacaccagccaaagggggattcttgaggacgaacagatgtaccagaagtgctgcaacctattcgaaaatttcttccccagcagttcgtacaggaggccagttggaatttccagtatggtggaggccatggtgtctagggcccgaattgatgcacgaattgacttcgaatctggaaggattaagaaagaagagtttgctgagatcatgaagatctgttccaccattgaagagctcagacggcaaaaatag
>H5N1_Avian_HM172368_A/chicken/Jiangsu/18/2008|2008.500
atggatgtcaatccgactttacttttcttgaaagtaccagtgcaaaatgctataagtaccacattcccttatactggagaccctccatacagccatggaacagggacagggtataccatggacacagtcaacagaacacaccaatattcagaaaaggggaaatggacaacaaacacagagactggagcactccaactcaacccgattgatggaccactacctgaggataatgagcccagtgggtatgcacaaacagattgtgtattggaagcaatggctttccttgaagaatcccacccaggaatctttgaaaactcgtgtcttgaaacgatggaaattgttcaacaaacaagagtggataaactaacccaaggccgccagacctatgactggacattgaatagaaaccaaccggctgcaactgctttggccaacactatagaaatcttcagatcgaacggtctaacagccaatgaatcaggacggctaatagatttcctcaaggatgtgatggaatcaatggataaggaggaaatggagataacaacacatttccagaggaagagaagagtgagggacaacatgaccaagaaaatgatcacacaaagaacaatagggaagaaaaaacaaaggctgaacaaaaggagctacctaataagagcactgacactgaacacaatgacaaaagatgcagaaagaggcaaattgaagaggcgagcaattgcaacacccggaatgcaaatcagagggttcgtgtactttgttgaaacactagcgaggagtatctgtgagaaacttgagcaatctggactcccagtcggagggaatgagaagaaggctaaattggcaaacgtcgtgaggaagatgatgactaactcacaagatactgaactctcctttacaattactggagacaataccaaatggaatgagaatcagaatcctagaatgtttctggcaatgataacgtacatcacaaagaaccagccagaatggtttcggaatgtcttaagcattgcccctataatgttctcaaacaaaatggctagattaggaaaaggatacatgttcgaaagtaagagcatgaagctacgaacacaaataccagcagaaatgcttgcgaccattgacttgaaatacttcaatgaattaacaaaaaagaaaattgagaaaataagacctctattaattgatggtacagcctcattgagccctggaatgatgatgggcatgttcaacatgctgagtacagtcttaggagtctcaatcctgaatcttggacagaaaaggtacaccaaaaccacatattggtgggacggactccaatcctctgatgatttcgccctcatcgtaaatgcaccgaatcatgagggaatacaagcaggagtggataggttttataggacctgtaaactagttggaatcaatatgagcaagaagaagtcttacataaatcggacagggacattcgaattcacgagttttttctaccgctatggatttgtagccaatttcagtatggagctgcccagttttggagtgtctggaattaatgaatcggccgacatgagcattggtgttacggttataaagaacaatatgataaacaacgaccttgggccagcaacagctcagatggcccttcagctattcatcaaggactacagatacacataccggtgccacagaggggatacgcaaatccaaacgaggagatcattcgagctgaggaagctgtgggagcaaacccgttcaaaggcaggactgttggtttcagatggacgaccaaaattatacaatatccgaaatctccatattcctgaggctggcttgaaatgggaattgatggatgaagattaccagggcagattatgtaatcctctgaatccgttcgtcagccataaagaaattgaatctgtcaacaatgctgtagtaatgccagcccatggcccggccaagagtatggaatatgatgccgttgcaaccacacattcatggattcctaaaaggaatcgttccattctcaatacgagtcagagggggattcttgaggatgaacagatgtaccagaagtgttgcaatctattcgagaaattcttccccagcagttcatatcggaggccagttggaatttccagcatggtggaggccatggtgtctagggcccgaattgacgcacgaattgatttcgagtccggaaggattaggaaagaagagtttgctgagatcatgaagatctgttccaccatgaaagagctcagacggcaaaaatag
>H1N2_Avian_KU881678_A/Anseriformes/Anhui/S61/2014|2014.973
atggatgtcaatccgactttacttttcttaaaagtgtcagcgcaaaatgctataagtactacattcccttacactggagatcctccatacagccatggaacaggaacaggatacaccatggacacagtcaacagaacacatcaatactcagagaagggaaaatggacaacaaacacagagaccggagcacctcaactcaacccaattgatggaccattaccagaggacaacgaaccaagcggatatgcacaaacagattgcgtgttggaagcaatggctttccttgaggaatcccacccagggatctttgaaaactcttgtcttgaaacgatggaagtcgttcagcaaacaagagtggacaaactaacccaaggtcgccagacttatgactggacactgaacagaaaccaaccagctgcaactgctttggccaacactatagaggtgttcagatcgaacggtctgacagccaatgaatcggggagactaatagatttcctcaaggatgtgatggaatcaatggataaagaagaaatggaaataacaacacatttccagagaaagagaagagtgagggacaacatgaccaggaagatggtcacacaaagaacaataggaaagaagaagcagaggctgaataaaaggagttacttaataagagcgctgacattgaacacaatgaccaaagatgcagaaagaggtaaattgaagagacgggcaattgcaacacccgggatgcagattagaggattcgtgtactttgtcgaaacactagcgaggagcatctgtgagaaactcgagcaatctggactccctgttggagggaatgagaagaaggctaaattggcaaatgtcgtgaggaaaatgatgactaactcacaagatacagagctttcctttacaattactggagataacaccaaatggaatgagaatcaaaatcctcggatgtttttggcaatgataacatacatcacaagaaaccaacctgaatggttcagaaatgttttgagcattgcccctataatgttctcaaacaaaatggcgagattggggaaaggatacatgtttgaaagtaagagcatgaaactaaggacacaaataccggcagagatgcttgcaaacattgatctgaaatatttcaacgaatcaacgagaaagaaaatcgagaaaataaggcctctgctgattgatggcacagcctcattgagtcctggaatgatgatgggcatgttcaatatgctgagcacagtattaggggtctcaatcctgaatcttgggcaaaagaggtacaccaaaaccacatactggtgggatggactccaatcctctgatgatttcgctctcatagtgaatgcaccgaatcatgaggggatacaagcaggggttgataggttctataggacctgcaaattggttgggatcaacatgagcaaaaagaaatcttacataaaccgaacaggaacatttgagtttacaagctttttctaccgctatggatttgtagctaacttcagtatggagttacccagttttggagtgtctggaatcaatgagtcggctgacatgagcattggagttacagtgataaagaacaatatgataaacaatgaccttggaccagcaacagctcaaatggctcttcagctattcatcaaggactataggtacacgtaccgatgtcacaggggtgatacacaaattcaaacgaggagatcattcgagctgaagaagctgtgggagcagacccgttcaaaggcagggctgttggtatcagatggaggaccaaacctatacaaccttcgaaatctccacatcccagaggtctgcttaaagtgggaactaatggatgaagactaccaaggcaggctgtgtaatcctctgaatccgtttgtcagccataaggaaattgagtccgtgaacaatgctgtggtaatgccagcccatggcccagccaagagcatggaatatgatgctgttgcgactacacactcatggattcctaagaggaaccgttccattctcaataccagccaaaggggaattcttgaagatgagcaaatgtaccagaagtgctgtagtttatttgagaaattcttccccagcagttcatacaggaggccagttggaatttccagcatggtggaggccatggtgtctagggcccaaattgatgcacgcattgatttcgaatctggaaggattaagaaagaagagtttgctgagatcatgaagatctgttccaccattgaagagctcagacggcaaaaatag
>H11N2_Avian_CY138143_A/lesser_black-backed_gull/Iceland/145/2010|2010.389
atggatgttaatccgactttacttttcttgaaagtgccagcgcaaaatgctataagtactacattcccttatactggagaccctccatacagccatggaacaggaacaggatacaccatggacacagtcaatagaacacaccaatactcagagagggggaaatgggcaacaaacacggagactggagcaccccaactcaacccaattgatggaccactacccgaggacaatgaaccaagcggatatgcacaaacagattgtgtgttggaagcaatggcttttcttgaagaatcccacccagggatctttgaaaactcatgtcttgaaacgatggaagttgttcagcaaacaagagtggataaactgacccaaggccgccagacctatgactggacattgaatagaaaccagccagctgcaactgctttagccaacaccatagaggtcttcagatcgaacggtctaacagccaatgaatcggggaggttaatagatttcctcaaggatgtaatggaatcaatggacaaagaagaggtggaaataacaacacatttccagagaaagagaagagtgagggacaacatgaccaagaaaatggtcacacaaagaacaatagggaagaaaaaacagaggctaaacaaaaggagctacctaataagagcattgacattgaacacaatgacaaaagatgcagaaagaggaaagttgaaaaggcgggcaattgcaacgcccggtatgcagatcagaggattcgtatattttgtcgaaacattagcgaggagcatctgtgagaagcttgagcagtctggacttcctgttggagggaatgagaagaaagctaaattggcaaatgtcgtgagaaagatgatgactaactcacaagatacagagctctcttttacaattactggagacaataccaaatggaacgagaatcagaaccctcgaatgtttctggcaatgataacatacatcacaaggaaccaacctgaatggcttagaaatgttttgagcattgcccctataatgttctcaaacaaaatggcgagattaggaaaaggatacatgttcgagagtaagagcatgaagttacggacgcaaataccagcagaaatgcttgcaagcattgacttgaaatacttcaacgaatcgacaaggaagaaaattgagaaaataagacctctcctaatagatggcacagcctcactgagccctggaatgatgatgggcatgttcaacatgctgagtacagttttgggagtatcaattctgaatcttgggcaaaagaggtacaccaaaaccacatactggtgggatggactccagtcctctgatgactttgctctcatagtgaatgcaccaaatcatgagggaatacaagcaggagtggataggttctacaggacctgcaaactggttgggatcaatatgagcaaaaagaagtcttacataaatcggacaggaacatttgagttcacaagctttttctatcgctatggatttgtagccaatttcagcatggagctgcccagttttggagtgtctgggattaacgaatcggctgacatgagcattggagttacagtgataaagaataacatgataaacaacgatcttggaccagcaacagctcagatggctcttcagctattcattaaggactacagatacacatatcggtgtcacaggggtgacacacaaatccaaacgaggagatcatttgagttgaagaagctgtgggagcagactcgttcaaaggctggactgttggtttcagatggaggaccaaacctgtacaacatccggaatctccacatcccagaagtctgcctgaagtgggaactaatggatgaagattaccaggggaggctgtgtaatcctctgaacccgtttgtcagtcataaggaaattgagtctgtgaacaatgctgtggtaatgccagcccatggtccagccaagagcatggaatatgatgctgttgcgactacacactcgtggatccctaagaggaaccgttccattctcaacaccagccaaaggggaattcttgaggatgaacagatgtaccaaaagtgttgcaatctatttgagaagttcttccccagtagttcataccgaaggccagttggaatttccagtatggtggatgccatggtgtctagggcccgaattgatgcacgaattgacttcgagtctggaaggatcagggaagaagagtttgctgagatcatgaagatctgttccaccattgaagagctcagacggcaaaagtag
>H2N1_Avian_CY117483_A/laughing_gull/Delaware_Bay/10/1990|1990.293
atggatgtcaatccgactttacttttcttaaaagttccagcacaaaatgccataagcaccacattcccatatactggagatcctccatacagccatggaacgggaacaggatacaccatggacacagtcaacagaacacatcaatattcagaaaaggggaaatggacaacgaacacagaaactggagcacctcaacttaacccaattgatggaccattgcctgaggataatgagccaagtggatatgcacaaacagactgtgtcctggaagcaatggctttccttgaagagtcccacccagggatctttgaaaactcgtgtcttgaaacgatggaagttgttcaacaaacaagagtggacaagctgacccaaggtcgccagacctatgattggacattaaacaggaatcagccagctgcaactgcattagctaatactatagaggtcttcagatcgaacggcttggcggccaatgaatcaggaaggctaattgatttcctaaaggatgtgatggaatcaatggataaagaggaaatggaaataacaacacatttccaaagaaaaagaagagtaagggacaacatgaccaagaaaatggtcacacaaagaacaataggaaagagaaaacagagactaaataagagaagctatctaataagagctttgacattgaacacaatgacaaaagacgctgaaagaggcaaattaaagagaagagcaattgcaacacccgggatgcaaatcagaggatttgtgtattttgttgaaacattagcaaggagcatttgtgagaagcttgaacaatctgggctcccagtcggaggcaatgaaaagaaggctaaactggcaaatgttgtgagaaaaatgatgactaattcacaagacacagagctttccttcacaatcactggagacaacacaaaatggaatgaaaatcagaaccctaggatgttcctggcaatgataacatacataacaagaaatcaacctgaatggtttaggaatgtattgagcattgcacctataatgttttcgaacaaaatggcaaggctagggaaaggatacatgttcgaaagtaagagcatgaagcttcgaacacagataccagcagagatgctagcaaatattgacctgaaatatttcaatgagtcaacaagaaagaaaatagagaaaataaggcctcttctaatagatggtactgcctcattgagtcccggaatgatgatgggaatgttcaacatgctaagtacagttttaggagtatcaatcctaaacctaggacaaaagagatatacaaaaacaacatactggtgggacggactccagtcctctgatgactttgctctcatagtgaatgcaccaaatcatgaggggatacaggcaggagtagatagattctatagaacctgcaagctagtcggaatcaatatgagcaaaaagaagtcctacataaacaggaccggaacatttgaattcacaagttttttctaccgctatgggtttgtagccaattttagcatggagctgcccagttttggggtgtctggaattaatgagtcggctgacatgagcattggagtgacagtgataaagaacaacatgataaataatgaccttggaccagcaacggctcagatggctcttcagctcttcatcaaggattacagatacacatatcggtgtcatagaggggacacacaaattcaaacgaggagatcattcgagctgaagaagttgtgggaacaaacccgctcaaaggcaggactgctggtttcagatggaggcccaaacttatacaatatccggaatctccacattccggaagtctgcttgaaatgggagctaatggacgaagactatcagggaaggctttgtaaccccctgaatccatttgtcagccataaggagatagagtctgtaaacaatgctgtggtgatgccagctcatggtccagccaagagcatggaatatgatgctgttgctactacacactcctggatccctaagaggaaccgctccattctcaacacaagccaaaggggaatccttgaagatgaacagatgtatcaaaagtgttgcaatctgttcgagaaattcttccctagcagttcatacaggagaccggttgggatttccagcatggtggaggccatggtgtctagggcccgaattgatgcgcgaattgacttcgagtctggacggattaagaaggaggagttttctgagatcatgaagatctgttccaccattgaagagctcagacggcagaaatag
>H1N1_Human_CY225612_A/Minnesota/14/2017|2017.153
atggatgtcaatccgactctacttttcttaaaaattccagcacaaaatgccataagcaccacattcccttatactggagatcctccatatagccatggaacaggaacaggatacaccatggacacagtaaacagaacacaccaataytcagaaaagggaaagtggacaacaaacacagagactggtgcaccccagctcaacccgattgatggaccactacctgaggataatgaaccaagtgggtatgcacaaacagactgtgttctagaggctatggctttccttgaagaatcccacccaggaatatttgagaattcatgccttgaaacaatggaagttgttcaacaaacaagggtagataaactgactcaaggtcgccagacttatgattggacattaaacagaaatcaaccggcagcaactgcattggccaacaccatagaagtctttagatcgaatgacctaacagctaacgagtcaggaaggctaatagatttcttaaaggatgtaatggaatcaatgaacaaagaggaaatagagataacaacccactttcaaagaaaaaggagagtaagagacaacatgaccaagaagatggtcacgcaaagaacaatagggaagaaaaaacagagactgaataagagaggctatctaataagagcactgacattaaatacgatgaccaaagatgcagagagaggaaagttaaaaagaagggctatcgcaacacctgggatgcagattagaggtttcgtatactttgttgaaactttagctaggagcatttgcgaaaagcttgaacagtctgggctcccagtagggggcaatgaaaagaaggccaaattggcaaatgttgtgagaaagatgatgactaattcacaagatacagagatttctttcacaatcactggggacaacactaagtggaatgaaaatcaaaatcctcgaatgttcctggcgatgattacatatatcaccagaaatcaacccgagtggtttagaaacatcctgagcatggcacccataatgttctcaaataaaatggcaaggctggggaaagggtacatgttcgagagtaaaagaatgaagattcgaacacaaataccagcagaaatgctagcaagcattgatctgaagtacttcaatgaatcaacaaagaagaaaattgagaaaataaggcctcttttaatggatggcacagcatcactgagtcctgggatgatgatgggcatgttcaacatgctaagtacggtattgggagtctcgatactgaatcttggacaaaagaaatacaccaagacaacatactggtgggatgggctccaatcatccgacgattttgctctcatagtgaatgcaccaaaccacgaaggaatacaagcaggagtggacaggttctacaggacctgcaagttagtgggaatcaacatgagcaaaaagaagtcctatataaataagacaggaacatttgaattcacaagctttttttatcgctatggatttgtggctaattttagcatggagctacccagctttggagtgtctggagtaaatgaatcagctgacatgagtattggagtaacagtgataaagaacaacatgataaacaatgaccttggacctgcaacggcccagatggctcttcaattgttcatcaaagactacagatacacatataggtgccataggggagacacacaaattcagacgagaagatcttttgagttaaagaagctatgggatcaaacccaatcaaaggtagggctattagtatcagatggaggaccaaacttatacaacatacggaatcttcacattcctgaagtctgcttaaaatgggagctaatggatgatgattatcggggaagactttgtaatcccctgaatccctttgtgagtcataaggagattgattctgtaaacaatgccgtggtaatgccagcccatggtccagccaaaagcatggaatatgatgccgttgcaactacacattcctggattcccaagaggaatcgttctattctcaacacaagccaaaggggaattcttgaggatgaacagatgtaccagaggtgttgcaatctattcgagaaatttttccctagcagttcatataggagaccggttggaatttctagcatggtggaggccatggtgtctagggcccggattgatgccagagtcgactttgagtctggacggatcaagaaagaagagttctctgagatcatgaagatctgttccaccattgaagaactcagacggcaaaaataa
>H3N2_Swine_JX155358_A/swine/Indiana/A01049091/2010|2010.879
atggatgtcaatccgactctacttttcctaaaggttccagcgcaaaatgccataagcaccacattcccttatactggagatcctccatacagccatggaacaggaacaggatacaccatggacacagtcaacagaacacaccaatattcagaaaaagggaaatggacgacaaatacagagactggggcaccccagctcaatcctattgatggaccactacctgaagataatgaaccaagtggatatgcacaaacagactgtgtcctggaggccatggctttccttgaagaatcccacccagggatatttgagaattcatgccttgaaacaatggaaattgtccaacaaacaagggtggataaactaactcagggtcgccagacttatgattggacattaaataggaatcaaccggcagcaactgcattggccaacaccatagaagtttttagatcaaatggtctcacagctaatgagtcaggaaggctaatagatttcttaaaagatgtaatggaatcaatggataaagaggaaatagagataacaacacactttcaaagaaaaaggagagtaagggataacatgaccaagaagatggtcacacaaagaacaataggaaagaaaaaacaaagagtgaataagagaagttatctaataagagcactgacattgaatacgatgaccaaagatgcagagagaggcaaattaaaaaggagggccattgcaacacctgggatgcaaattagagggttcgtgtactttgttgagactctagctagaagcatttgcgaaaagcttgaacagtccggactcccagtagggggcaatgaaaagaaagccaaattggcaaacgttgtgagaaagatgatgactaattcacaagacacagagctttctttcacaatcactggggacaacactaaatggaatgaaaaccaaaatcctcgaatgttcctggcgatgattacatacatcaccagaaatcaacccgagtggttcagaaacatcctgagtatggcacccataatgttctcaaacaaaatggcaagactaggaaaagggtacatgttcgagagtaaaagaatgaaactccgaacacagataccagcagaaatgctagcaagcattgacctgaagtacttcaatgaatcaacaaggaagaaaattgagaaaataaggcctctcctaatagatggcacagcatcattgagccctgggatgatgatgggcatgttcaacatgctaagtacggttttgggagtctcgatactgaatcttggacaaaagaaatacaccaggacaacatactggtgggacggactccaatcctccgacgattttgccctcatagtaaatgcgccaaatcatgagggaatacaagcaggagtggatagattctacaggacctgcaagttagtaggaatcaacatgagcaaaaagaagtcctatataaataagactgggacatttgagttcacaagctttttttatcgctatgggtttgtagctaattttagcatggagctgcccagttttggagtgtctggaataaacgaatcagctgatatgagtattggagtaacagtgataaagaacaatatgataaacaatgatcttggacctgcaacagcccagatggcccttcagctgttcatcaaagactacagatacacatatagatgccatagaggggacacacaaattcagacgagaagatcattcgagctaaagaagctgtgggatcaaacccaatcaaaggcaggattgttagtatctgatggaggaccaaatttatacaatatccggaatctccacattcctgaagtctgcttaaaatgggagctaatggatgatgattaccggggaagactttgtaatcccctgaatccctttgtcagccataaagagattgattctgtaaacagtgctgtggtgatgccagcccatggcccagccaaaagcatggaatatgatgccgttgcaactacacactcctggattcccaagaggaaccgctctgttctcaacacaagccaaaagggaattcttgaggatgaacagatgtaccagaagtgctgcaacctgttcgagaaatttttccctagtagttcatacaggagaccagttggaatttctagcatggtggaggccatggtgtctagggcccggattgatgccaggattgacttcgagtctggacggatcaagaaagaagagttctctgagatcatgaagatctgttccaccattgaagaactcagacggcaaaagtaa
>H10N4_Avian_CY142256_A/northern_pintail/Interior_Alaska/9BM7694R0/2009|2009.500
atggatgtcaatccgactttgcttttcttgaaagttccagcgcagaatgccataagcaccacatttccctatactggagaccctccatatagccatggaacaggaacaggatacaccatggacacagtcaacaggacacatcaatattcagaaaaggggaaatggacaacaaacacagaaactggagcacctcaactcaacccgattgatgggccactgcccgaagacaatgagccaagtggatatgcacaaacagactgtgtccttgaagcaatggctttccttgaagagtcccacccaggaatctttgaaaactcgtgtcttgaaacgatggaagttgtccaacaaacaagagtggacaaattgacccaaggtcgtcagacctacgattggacgttgaacaggaatcaaccggctgcaactgcattagctaatactatagaggtcttcagatcgaacggtctgacagccaatgaatcaggaagattaatagattttctcaaagacgtgatggaatctatggataaagaggaaatggaaataacaacacatttccaaaggaaaaggagagtgagagacaacatgaccaagaaaatggtcacacaaagaacaatagggaagaagaagcagaggttaaacaagagaagctatctaataagagcattgacactgaacacaatgacaaaagacgccgaaagaggcaagttaaagagaagagcaattgcaacacccggaatgcaaatcaggggatttgtatattttgttgaaacattagcgagaagcatttgtgagaagcttgaacaatctgggctcccagttggaggcaatgaaaagaaggccaaactggcaaatgttgtgagaaaaatgatgactaactcacaggacacagaactctccttcacaattacgggggacaacaccaaatggaatgaaaatcaaaaccctaggatgtttctggcaatgataacatatataacaagaaaccaacctgaatggtttagaaacgttttgagcattgcgcctataatgttctcgaataaaatggcaagactagggaaagggtacatgtttgaaagtaagagcatgaagctccgaacacagataccggcagagatgctagcaagtattgatctgaaatatttcaatgaatcaacaagaaagaaaatagagaaaataaggcctcttttaatagatggtacagcctcattgagccctggaatgatgatgggcatgttcaacatgctaagtacagttttgggagtctcgattctaaatctagggcagaagagatacaccaagacaacatactggtgggacgggctccaatcttctgatgactttgctctcatagtgaatgctccgaatcatgaggggatacaagcaggagtagacagattctatagaacctgcaagctggtcggaatcaacatgagtaaaaagaagtcctatataaacaggacggggacatttgagtttacaagctttttctatcgctatgggtttgtagccaactttagcatggagctgcccagttttggggtgtctgggatcaatgaatctgccgacatgagcattggagtcacagtgataaaaaacaacatgataaataatgatcttggaccagcaacagctcaaatggctctccagctgttcatcaaggattacagatacacgtatcgatgtcacagaggggacacacaaattcagacacgaaggtcattcgagctgaagaaattgtgggaacaaactcgctcaaaggcaggactactggtttcagacggaggaccaaacttgtacaacattcggaatctccacattccagaagtctgtctgaaatgggagctaatggacgaagactatcaggggaggctttgtaaccccctgaatccatttgtcagccacaaggagatagagtctgtaaacaatgctgtggtgatgccagctcatggcccagccaagagcatggagtatgatgctgttgccactacacactcctggattcctaagaggaatcgctctatcctcaatacaagccaaaggggaatccttgaagatgaacagatgtatcaaaagtgctgcaacctatttgagaagttcttccctagcagctcatacaggagaccagttgggatttccagtatggtggaggccatggtttctagggcccgaatcgatgcgcgaattgacttcgaatctggacggattaagaaggaagagtttgctgagatcatgaagatctgttccaccattgaagagctcagacggcagaaatag
>H11N1_Avian_CY055173_A/aquatic_bird/India/NIV-17095/2007|2007.975
atggatgtcaatccgactttacttttcttaaaagtgccagcgcaaaatgctataagtactacattcccttacactggagatcctccatacagccatggaacaggaacaggatacaccatggacacagtcaacagaacacatcaatactcagagaagggaaagtggacaacaaacacagagaccggagcaccccaactcaacccaattgatggaccattaccagaggacaacgagccaagcggatatgcacaaacggattgcgtgttggaagcaatggctttccttgaagaatcccacccagggatctttgaaaactcttgtcttgaaacgatggaagtcgtccagcaaacaagagtggacaaactaacccaaggtcgccagacttatgattggacactgaatagaaaccaaccagccgcaactgctttggccaacactatagaggtcttcagatcgaacggtctaacagccaatgagtcggggagactaatagattttctcaaggatgtgatggaatcaatggataaagaagaaatggaaataacaacacatttccagagaaagagaagagtaagggacaacatgaccaagaagatggtcacacaaagaacaataggaaagaagaagcagaggctgaacaagaggagctacttgataagagcactgacattgaacacaatgaccaaagatgcagaaagaggcaaattgaagaggcgggcaattgcaacacccgggatgcagattagaggattcgtgtactttgtcgaaacactagcgaggagcatctgtgagaaactcgagcaatctggactccctgttggagggaatgagaagaaggctaaattggcaaatgtcgtgagaaaaatgatgactaactcacaagatacagagctctcctttacaattactggagacaataccaaatggaatgagaatcaaaatcctcggatgtttttggcaatgataacatacatcacaagaaaccaacctgaatggtttagaaatgtcttgagcattgcccctataatgttctcaaacaaaatggcgagattagggaaaggatacatgttcgaaagtaagagcatgaagctaaggacacaaataccggcagaaatgcttgcaaacattgacttgaaatacttcaacgaatcaacgagaaagaaaatcgaaaaaataagacctctgctgattgatggcacagcctcattgagtcctggaatgatgatgggcatgttcaatatgctgagcacagtattgggggtctcaatcctgaatcttggacaaaagaggtacactaaaaccacatactggtgggatggactccaatcctctgatgatttcgctctcatagtgaatgcaccgaatcatgaggggatacaagcaggggtggataggttctataggacctgcaaactggttgggatcaacatgagcaaaaagaagtcttacataaaccggacaggaacatttgagttcacaagctttttctaccgctatgggtttgtagccaacttcagtatggagttacccagctttggagtgtctggaatcaatgaatcggctgacatgagcattggagtcacagtgataaagaacaatatgataaacaatgaccttggaccagcaacagctcaaatggctcttcagctattcatcaaggactataggtacacgtaccgatgccacaggggtgatacacaaattcaaacgaggagatcattcgagctgaagaagctgtgggagcagacccgttcaaaggcagggctgttggtatcagatggagggccaaacctatacaacattcggaatctccacatcccagaggtctgcttgaagtgggaactaatggatgaagactaccagggcaggctgtgtaatcctctgaacccgtttgtcagccataaggaaattgagtccgtaaacaatgctgtggtaatgccagcccatggtccagccaagagcatggaatatgatgctgttgcgactacacactcatggattcctaagaggaaccgttccattctcaataccagccaaaggggaattcttgaggatgagcagatgtaccagaagtgctgcagtctattcgagaaattcttccccagtagttcatacaggaggccagttggaatttccagcatggtggaggccatggtgtctagggcccgaatcgatgcacgcattgatttcgaatctggaaggattaagagagaagagtttgctgagatcatgaagatctgttccaccattgaagagctcagacggcaaaaatag
>H10N6_Avian_CY133567_A/long-tailed_duck/Wisconsin/10OS3919/2010|2010.874
atggatgtcaatccgactttacttttcttgaaagttccagcgcaaaatgccataagcaccacattcccgtatactggagatcctccatacagccatggaacaggaacaggatacaccatggacacggttaacagaacacatcaatattcagagaagggaaaatggacaacaaactcagaaaccggagcaccccaacttaacccaattgatggaccactgcctgaggacaatgagccaagtggatatgcacaaacggactgtgtccttgaagcaatggctttccttgaagagtcccacccaggaatctttgaaaactcgtgtcttgaaacgatggaagtagttcaacaaacaagagtggacaaattgacccaaggccgtcagacctatgattggacattaaacaggaatcagccggctgcaactgcattagctaatactatagaggtcttcagatcgaacggtctggcagctaatgaatcaggaaggctaatagactttctcaaggatgtgatggaatcgatggataaagaagaaatggaaataacaacgcatttccaaaggaaaagaagagtgagggacaacatgaccaagaaaatggtcacacaaagaacaataggaaagaagaagcagaggttaaataaaaggagctatctaataagagcattgacactgaacacaatgactaaggacgccgaaagaggcaaattaaagagaagagcaattgcaacacccggaatgcaaatcagaggatttgtatactttgttgaaacattagcaaggagcatttgtgagaagcttgaacaatctggactcccagttggaggcaatgaaaagaaggctaaactggcaaatgttgtgagaaaaatgatgactaattcacaagacacagaactctctttcacaatcactggagacaacaccaaatggaatgaaaatcagaaccctaggatgtttctagcaatgataacatatataacaagaaaccaacctgaatggtttaggaatgtcttgagcattgcacctataatgttctcaaataaaatggcaagactagggaaaggatacatgttcgaaagtaagagcatgaagcttcgaacacaaataccggcagaaatgctagcaagtattgatctgaaatatttcaatgagtcaacaagaaagaaaatagagaaaataaggcctcttctaatagatggcacagcctcattgagccctggaatgatgatgggcatgttcaacatgctaagtacagtgttgggagtttcgattctaaatctaggacaaaagaggtacaccaaaacaacatactggtgggacggactccaatcctctgatgactttgctctcatagtgaatgctccgaatcatgaggggatacaagcaggggtagacagattctataggacctgcaagctggtcggaatcaacatgagcaaaaagaagtcctacataaacaggacaggaacatttgaattcacaagctttttctatcgctatggatttgtagccaacttcagcatggagttgcccagctttggggtatctgggattaatgaatctgcagacatgagcattggagtaacagtgataaagaacaacatgataaacaatgatcttggaccagcaacagctcaaatggctcttcagctgttcatcaaggattacagatacacgtatcggtgtcacagaggggacacacaaattcagacaaggaggtcattcgagctgaagaagttgtgggaacaaacccgctcaaaggcaggactgctggtctcagatggaggaccaaacctatacaatatccggaatctccacattccggaagtatgcttgaagtgggagctgatggacgaagaatatcagggaaggctttgcaaccccctgaatccatttgtcagccacaaggagatagagtctgtaaacaatgctgtggtgatgccagctcatggcccagccaagagcatggaatatgatgctgtggctaccactcactcctggatccctaagaggaaccgctccatcctcaatacaagccaaaggggaattcttgaagatgaacagatgtatcaaaaatgctgcaatctatttgagaaattcttccctagcagctcatacaggagaccggttggaatttccagcatggtggaggccatggtttctagggcccgaattgatgcgcgaattgacttcgaatctgggcggattaagaaggaggagtttgctgagatcatgaagatctgttccaccattgaagagctcagacggcagaaatag
>H5N1_Avian_AB450519_A/chicken/Kohn_Kaen/NIAH330/2004|2004.500
atggatgtcaatccgactttacttttcttgaaagtaccagtgcaaaatgctataagtaccacattcccttatactggagaccctccatacagccatggaacagggacaggatacaccatggacacagtcaacagaacacaccaatattcagaaaaggggaagtggacaacaaacacagagactggagcaccccaactcaacccgattgatggaccactgcctgaggataatgagcccagtgggtatgcacaaacagattgtgtattggaagcaatggctttccttgaagagtcccacccagggatctttgaaaactcgtgtcttgaaacaatggaaattgttcaacaaacaagagtggataaactgacccaaggtcgccagacctatgactggacattgaatagaaaccaaccggctgcaactgctttggccaacactatagaaatcttcagatcaaacggtctaacagccaatgaatcgggacggctaatagatttcctcaaggatgtgatggaatcaatggataaggaagaaatggagataacaacacatttccagagaaagagaagggtgagggacaacatgaccaaaaaaatggtcacacaaagaacaatagggaagaaaaaacaaaggctgaacaaaaagagctacctgataagagcactgacactgaacacaatgacaaaagatgcagaaagaggcaaattgaagaggcgagcgattgcaacacccggaatgcaaatcagaggattcgtgtactttgttgaaacactagcgaggagtatctgtgagaaacttgagcaatctggactcccagtcggagggaatgagaagaaggctaaattggcaaacgtcgtgaggaagatgatgactaactcacaagatactgaactctcctttacaattaccggagacaataccaaatggaatgagaatcagaatcctaggatgtttctggcaatgataacgtacatcacaaggaaccagccagaatggtttcggaatgtcttaagcattgcacctataatgttctcaaacaaaatggcgagactaggaaaaggatacatgttcgaaagtaagagcatgaagttacgaacacaaataccagcagaaatgcttgcaaacattgatcttaaatacttcaatgaattaacgaaaaagaaaattgagaaaataaggcctctattaatagatggtacagcctcattgagccctggaatgatgatgggcatgttcaacatgctgagtacagtcctaggagtttcaatcctgaatcttggacagaaaaggtacaccaaaaccacatattggtgggacggactccaatcctctgatgatttcgctctcatcgtaaatgcaccgaatcatgagggaatacaagcaggagtggataggttttataggacttgtaaactagttggaatcaatatgagcaagaagaagtcttacataaatcggacagggacatttgaattcacgagctttttctaccgctatggatttgtagccaatttcagtatggagctgcccagttttggagtgtctggaattaatgaatcggccgacatgagcattggtgttacagtgataaaaaacaatatgataaacaacgaccttgggccagcaacagctcagatggctcttcagttattcatcaaggactacagatacacataccgatgccacagaggggatacgcaaatccaaacaaggagatcattcgagctgaagaagctgtgggagcaaacccgttcaaaggcaggactgttgatttcagatggaggaccaaatctatacaatatccgaaatctccatattcctgaagtctgcttaaaatgggaattgatggatgaagattaccagggcagactgtgtaatcctctgaatccattcgtcagccataaggaaattgaatctgtcaacaatgctgtagtaatgccagctcatggcccggccaagagtatggaatatgatgccgttgcaactacacattcatggattcctaaaaggaaccgttccattctcaatacgagtcaaaggggaattcttgaggatgaacagatgtaccagaagtgctgcaatctattcgagaaattcttccccagcagttcatatcggaggccagttggaatttccagcatggtggaggccatggtgtctagggcccgaattgacgcacgaattgatttcgagtctggaaggattaagaaagaagagtttgctgagatcatgaagatctgttccaccattgaagaactcagacggcaaaaatag
>H1N1_Human_KX410537_A/Virginia/44/2016|2016.205
atggatgtcaatccgactctacttttcctaaaaattccagcacaaaatgccataagcaccacattcccttatactggagatcctccatacagccatggaacaggaacaggatacaccatggacacagtaaacagaacacaccaatactcagaaaaggggaagtggacaacaaacacagagactggtgcaccccagctcaacccgattgacggaccactacctgaagataatgaaccaagtgggtatgcacaaacagactgtgttctagaggctatggcttttcttgaagaatcccatccaggaatatttgagaattcatgccttgaaacaatggaagttgttcaacaaacaagggtagataaactgactcaaggtcgccagacttatgattggacattaaacagaaatcaaccggcagcaactgcattggccaacaccatagaagtttttagatcgaatgacctaacagctaacgagtcaggaaggctaatagatttcttaaaggatgtgatggaatcaatgaacaaagaggaaatagagataacaacccactttcaaagaaaaaggagagtaagagacaacatgaccaagaagatggtcacgcaaagaacaatagggaagaaaaaacagagactgaataagagaggctatctaataagagcactgacattaaatacgatgaccaaagatgcagaaagaggcaaattaaaaagaagggctatcgcaacacctgggatgcagattagaggtttcgtatactttgttgaaactttagctaggagcatttgcgaaaagcttgaacagtctgggctcccagtagggggcaatgaaaagaaggccaaattggcaaatgttgtgagaaagatgatgactaattcacaagatacagagatttctttcacaatcactggggacaacactaagtggaatgaaaatcaaaatcctcgaatgttcctggcgatgattacatatatcaccagaaatcaacccgagtggtttagaaacatcctgagcatggcacccataatgttctcaaataaaatggcaagactaggaaaagggtacatgttcgagagtaaaagaatgaagattcgaacacaaataccagcagaaatgctagcaagcattgatctgaagtatttcaatgaatcaacaaagaagaaaattgagaaaataaggcctcttttaatggatggcacagcatcactgagtcctgggatgatgatgggcatgttcaacatgctaagtacggtcttgggagtctcgatactgaatattggacaaaagaaatacaccaagacaacatactggtgggatgggctccaatcatccgacgattttgctctcatagtgaatgcaccaaaccatgaaggaatacaagcaggagtggacagattctacaggacctgcaagttagtgggaatcaacatgagcaaaaagaagtcctatataaataagacagggacatttgaattcacaagctttttttatcgctatggatttgtggctaattttagcatggagctacccagctttggagtgtctggagtaaatgaatcagctgacatgagtattggagtaacagtgataaagaacaacatgataaacaatgaccttggacctgcaacggctcagatggctcttcaattgttcatcaaagactacagatacacatataggtgccataggggagacacacaaattcagacgagaagatcatttgagttgaagaagctatgggatcaaacccaatcaaaggtagggctattagtatcagatggaggaccaaacttatacaacatacggaatcttcacattcctgaagtctgcttaaaatgggagctaatggatgatgattatcggggaagactttgtaatcccctgaatccctttgtgagtcataaggagattgattctgtaaacaatgctgtggtaatgccagcccatggcccagccaaaagcatggaatatgatgccgttgctactacacattcctggattcccaagaggaatcgttctattctcaacacaagccaaaggggaattcttgaggatgaacagatgtaccagaagtgttgcaatttattcgagaaatttttccctagcagttcatataggagaccggttggaatttctagcatggtggaggccatggtgtctagggcccggattgatgccagagtcgactttgagtctggacggatcaagaaagaagagttctctgagatcatgaagatctgttccaccattgaagaactcagacggcaaaaataa
>H3N2_Human_CY261055_A/Massachusetts/19/2017|2017.871
atggatgtcaatccgactctactgttcttaaaagttccagcgcaaaatgccataagcacaacattcccttatactggagatcctccatacagccatggaacagggacagggtacactatggacacagtcaacagaacacaccaatactcagagagggggaggtggacaacaaatacagaaactggggcgccccagctcaacccaattgatggaccactacctgaagataatgaaccaagtggatatgcacaaacagactgtgtcttggaggctatggccttccttgaagaatcccacccaggtatctttgagaactcctgccttgaaacaatggaagccgttcaacagacaagggtggacaaactaacccaaggtcgccagacttatgattggacattaaacaggaaccaaccggcagcaactgcattagccaacaccatagaagtctttagatcgaacggattaacagctaatgaatcaggaaggctaatagatttcctcaaggatgtgatggaatcaatggacaaggaggaaatggagataacaacacactttcaaagaaaaaggagagtaagggacaacatgaccaagaaaatggtcacacaaagaacaatagggaagaaaaaacaaagggtgaataagagaggctacctaataagagctttgacattgaacacgatgaccaaggatgcagaaagaggcaaattaaaaagaagggctattgcaacacccgggatgcaaattagagggttcgtgtacttcgttgaaactttagctagaagcatttgcgaaaagcttgaacaatctggacttccggttgggggtaatgaaaagaaggccaaactggcaaatgttgtgagaaaaatgatgactaattcacaagacacagagctttctttcacaatcactggggacaacactaagtggaatgaaaatcaaaacccccgaatgtttttggcgatgattacatacatcacaaagaatcaacctgaatggttcagaaacatcctgagcatcgcaccaataatgttctcaaacaaaatggcaagactgggaaaaggatacatgttcgagagtaagagaatgaagctccggacacaaatacctgcagaaatgctagcaagcattgacctgaagtatttcaatgaatcaacaaggaagaaaattgagaaaataaggcctcttctaatagatggcacagcatcattgagccccggaatgatgatgggcatgttcaacatgctaagcacagttttaggagtctcgatactgaatcttggacaaaagaaatacaccaagacaacatactggtgggatgggctccaatcctcagacgattttgccctcatagtgaatgcaccaaatcatgagggaatacaagcaggagtggatagattctataggacctgcaagttagtgggaatcaacatgagcaaaaagaagtcctatataaataaaacagggacatttgaattcactagctttttttatcgatatggatttgtggctaattttagcatggagctgccaagttttggagtgtctggaataaatgagtcagctgacatgagcattggagtaacagtgataaagaacaacatgataaataatgaccttggaccagcaacagcccaaatggctctccaattgttcatcaaagattacagatacacgtataggtgccacagaggagacacacaaatccaaacgagaagatcattcgagataaagaagctgtgggatcaaacccaatcaaggacaggactattggtgtcagatgggggaccgaacttatacaatatccggaatcttcacatccctgaagtctgcttaaagtgggagctgatggatgagaattataggggaagactttgtaatcccctgaatccctttgtcagccataaagaaattgaatctgtaaacaatgctgtagtaatgccagcccatggtccggccaaaagtatggaatatgatgccgttgcaactacacattcctggattcccaaaaggaaccgctctattctaaacacaagccaaaggggaattcttgaggatgaacagatgtaccagaagtgctgcaacttgttcgagaaatttttccctagtagttcatataggagaccgattggaatttctagcatggtggaggccatggtgtctagggcccggattgatgccagaattgacttcgagtccggaaggattaagaaggaagagttctctgagatcatgaagatctgttccaccattgaagaactcagacggcaaaaataa
>H4N6_Avian_KU160833_A/duck/Anhui/S2193/2012|2012.340
atggatgtcaatccgactttacttttcttgaaagtgccagcgcaaaatgctataagtactacattcccttatactggagatcctccatacagccatggaacaggaacaggatacaccatggacacagtcaatagaacacatcaatactcagagaaggggaaatgggcaacaaacacagagactggagcaccccaactcaatccaattgatggaccactacccgaggataacgagccaagcggatatgcacaaacagattgtgtgttggaagcaatggctttccttgaagagtcccacccagggatctttgaaaactcatgtcttgaaacgatggaagttgttcagcaaacaagagtggacaaactaacccaaggccgccagacctatgactggacattgaatagaaaccagccggctgcaactgctttagccaacactatagaagtcttcagatcgaatggcctaacatccaatgaatcagggagactaatagatttcctcaaggatgtgatggaatcaatggacaaagaagagatggaaataacaacacatttccagaggaagagaagagtaagggacaacatgaccaagaaaatggtcacacaaagaacaatagggaagaagaagcagaggctgaacaagaggagctacttaataagagcactaacattgaacacaatgaccaaggatgcagaaaggggcaaattgaagagacgggcgattgcaacacccgggatgcagatcagagggttcgtgtattttgttgaaacattagcgaggagcatctgtgagaaacttgagcaatctggactccccgttggaggaaatgagaagaaggctaaattggcaaatgtcgtaagaaagatgatgactaattcacaagacacagagctctcctttacaattactggagataacaccaaatggaatgagaatcagaatcctcggatgtttctggcaatgataacatacatcacaagaaaccaacctgaatggtttagaaatgttttgagcattgctcccataatgttctcaaacaaaatggcaagattaggaaaaggatacatgttcgagagtaagagcatgaagctacggacacaaataccagcagagatgcttgcaaacattgacctgaaatacttcaacgaatcaacaagaaagaaaatcgagaaaataagacctctcttaatagatggcacagcctcactgagtcctggaatgatgatgggcatgttcaacatgctgagtacagtcttaggagtctcaatcttgaatcttgggcaaaagaaatataccaaaaccacgtactggtgggatgggctccaatcctccgatgatttcgctctcatagtgaatgcaccaaatcatgaggtaatacaagcaggagtggataggttctatagaacctgccaactggttgggattaatatgagcaaaaagaagtcctatataaatcggacaggaacatttgagttcacaagctttttctaccgctatggatttgtagccaacttcagtatggagctgcccagctttggagtatctggaattaacgaatcggctgacatgagcattggagttacagtgataaggaacaatatgataaacaatgacctagggccagcaacggctcaaatggctcttcagctattcatcaaggactacagatacacatatcggtgtcacaggggtgatacacaaatccaaacgagaagatcatttgagctgaagaagctatgggagcagacccgttcaaaagcaggactgttgatttcagatggaggaccaaacctatacaacatccggaacctccacatcccagaagtctgcttgaagtgggaactaatggatgaagattatcagggtagactgtgtaatcctctgaatccatttgtcagtcataaggaaattgagtccgtaaacaatgctgtggtaatgccagctcatggcccagccaagagcatggaatatgatgctgttgcgactacgcactcatggatccctaagaggaaccgttccattctcaataccagtcaaaggggaattcttgaggatgaacagatgtaccagaagtgctgcaatctatttgagaaatttttccctagtagctcatacaggaggccagttggaatttccagtatggtggaggccatggtgtctagggcccgaattgatgcacgaattgacttcgagtctggaaggattaagaaagaagagtttgctgagatcatgaagatctgttccaccattgaagagctcagacggcaaaaatag
>H1N1_Swine_CY157661_A/swine/North_Carolina/SG1170/2003|2003.093
atggatgtcaatccgactctactcttcctaaaagttccagcgcaaaatgccataagcactacatttccttacactggagatcctccatacagccatggaacaggaacaggatacaccatggacacagtcaacagaacacaccaatattcagaaaaagggaagtggacgacaaacacagagactggggcaccccagctcaacccgattgatggaccactacctgaggataatgaaccaagtggatatgcacaaacagactgtgttctagaggccatggctttccttgaagaatcccacccagggatatttgagaattcatgccttgaaacaatggaagttgttcaacaaacaagggtggataaactaactcaaggtcgccagacttatgattggacattaaacagaaatcaaccggcagcaactgcattggccaacaccatagaagtttttagatcgaatggtctaacagccaatgagtcaggaaggctaatagatttcctaaaggatgtaatggaatcaatggataaagaggaaatagagataacaacacactttcaaagaaaaaggagagtaagagacaacatgaccaaaaagatggtcacacaaaggacaatagggaagaaaaaacaaagaatgaataagagaggttatctaataagagcactgacattaaatacgatgaccaaagatgcagagagaggcaaattaaaaagaagggctatcgcaacacctgggatgcaaattagagggttcgtgtactttgttgaaactttagctaggagcatttgcgaaaagcttgaacagtctggactcccagtagggggcaatgaaaagaaggccaaattggcaaacgttgtgagaaagatgatgactaattcacaagatacagagctttctttcacaatcactggggacaacactaagtggaatgaaaatcaaaatcctcgaatgttcctggcgatgattacatatatcaccagaaatcaacccgagtggttcagaaacatcttgagcatggcacccataatgttctcaaacaaaatggcaagactaggaaaagggtacatgttcgagagtaaaaaaatgaagctccgaacacaaataccagcagaaatgctagcaagcattgacctgaagtatttcaatgaacaaacaaggaagaaaattgagaaaataaggcctcttctaatagatggcacagcatcattgagccctggaatgatgatgggcatgttcaacatgctaagtacggttttgggagtctcgatactgaatcttggacaaaagaaatacaccaagacaacatactggtgggatgggctccaatcctccgacgattttgctctcatagtgaatgcaccaaatcatgagggaatacaagcaggagtgaatagattctacaggacctgcaagttagtgggaatcaacatgagcaaaaagaagtcctatataaataagacagggacatttgaattcacaagctttttttatcgctatggatttgtggctaattttagcatggagctgcccagttttggagtgtctggaataaatgaatcagctgatatgagtattggagtaacagtgataaagaacaacatgataaacaatgaccttggacctgcaacagcccagatggcccttcaattgttcatcaaagactacagatacacatataggtgccatagaggagacacacaaattcagacgagaagatcattcgagttaaagaagttgtgggatcaaacccaatcaaaggcaggactattagtatctgatggaggaccaaacttatacaatatccggaatcttcacattcctgaagtttgcttgaaatgggagctaatggatgaggattatcggggaagactttgtaatccccttaatccctttgtcagtcacaaagagattgattctgtaaacaatgctgtggtgatgccatcccatggtccagccaaaagcatggaatatgatgccgttgcaactacacattcctggattcccaagaggaaccgctctattctcaacacaagccaaaggggaattcttgaggatgaacagatgtaccagaaatgctgcaacctgttcgagaaatttttccctagtagttcatacaggagaccagttggaatttctagtatggtggaggctatggtgtctagggctcggattgatgccaggatcgacttcgagtctggacggattaagaaagaagagttctctgagatcatgaagatctgttccaccattgaagaactcagacggcaaaaataa
>H3N2_Avian_JN706698_A/turkey/Ontario/FAV-10/2011|2011.551
atggatgtcaatcccactctacttttcctaaaggttccagcgcaaaatgccataagcaccacattcccttatactggagatcctccatacagccatggaacaggaacaggatacaccatggacacagtcaacagaacacaccaatattcagaaaaagggaaatggacgacaaacacagagactggggcaccccagctcaacccgattgatggaccactacctgaagataatgaaccaagtggatatgcacaaacagactgtgtcctggaggccatggctttccttgaagaatcccacccagggatatttgagaattcatgccttgaaacaatggaaattgtccaacaaacaagggtggataaactaactcaaggtcgccagacttatgattggacattgaacagaaaccaaccggcagcaactgcattggccaacaccatagaagtttttagatcaaatggtctaacagctaatgagtcaggaaggctaatagatttcctaaaggatgtaatggaatcaatggataaagaggaaatagagataacaacacactttcaaagaaaaaggagagtaagagacaacatgaccaaaaagatggtcacacaaagaacaatagggaagaaaaaacaaagagtgaataagagaagttatctaataagagcactaacattaaatacgatgactaaagatgcagagagaggcaaattaaaaaggagggctatcgcaacacctgggatgcaaattagagggtttgtgtactttgttgagactttagctagaagcatttgcgaaaagcttgaacagtccgggctcccagtagggggcaatgaaaagaaagccaaattggcaaatgttgtgagaaagatgatgactaattcacaagacacagagctttctttcacaatcactggagacaacactaaatggaatgaaaaccaaaatcctcgaatgttcctagcaatgattacatacatcaccagaaatcaacccgaatggttcagaaacatactgagcatggcaccaataatgttctcaaacaaaatggcaagactaggaaaagggtacatgttcgagagtaaaataatgaagctccgaacacagataccagcagaaatgctggcaagcattgacctgaagtatttcaatgaatcaacaaggaagaaaatcgagaaaataaggcctctcctaatagatggcacagcatcattgagccctgggatgatgatgggcatgttcaacatgctaagtacggttttgggagtctcaatactgaatcttggacagaagaaatacaccaggacaacatactggtgggatggactccaatcctccgacgattttgccctcatagtaaatgcaccaaaccatgagggaatacaagcaggagtggatagattctacaggacctgcaaattagtagggatcaacatgagcaagaagaagtcctatataaataagactggaacatttgaattcacaagctttttttatcgctatgggtttgtagctaactttagcatggagctgcccagttttggagtgtctggaataaacgaatcagctgatatgagtatcggagtaacagttataaagaacaacatgataaataatgatcttggacctgcaacagcccaaatggcccttcagctgttcatcaaagactacagatacacatatagatgccatagaggggacacacaaattcagacgagaagatcattcgagctaaagagcctgtgggatcaaacccaatcaaaggcagggttattagtatctgatggaggaccgaatttatacaatatccggaatcttcacattcctgaagtctgcttaaaatgggagctaatggatgaggattatcggggaagactttgtaatcccctgaatccctttgtcagccataaagagattgattctgtaaacagtgctgtggtgatgccagcccatggtccagccaaaagcatggaatatgatgccgttgcaactacacactcctggattcccaagaggaaccgctctattctcaacacaagccaaaggggaattcttgaggatgaacagatgtaccagaagtgctgcaacctgttcgagaaatttttccctagtagttcatacaggagaccggttggaatttctagcatggtggaggccatggtgtctagggcccggattgatgccaggattgacttcgaatctggacggattaagaaagaagagttctctgagatcatgaagatctgttccaccattgaagaactcagacggcaaaagtaa
>H10N7_Avian_KX979761_A/mallard_duck/Netherlands/32/2013|2013.592
atggatgtcaatccgactttacttttcttaaaagtgccagcgcaaaatgctataagtactacgttcccttacactggagatcctccatacagccatggaacaggaacaggatacaccatggacacagtcaacagaacacaccaatactcagagaagggaaagtggacaacgaacacagagactggggcgccccaactcaacccaattgatggaccattaccagaggacaatgagccaagcggatatgcacaaacagattgcgtgttggaagcaatggctttccttgaagaatcccacccagggatctttgaaaactcttgtcttgaaacgatggaggtcgttcagcaaacaagagtggacaaactaagccaaggtcgccagacttatgattggacactaaatagaaaccaaccagctgcaactgctttggccaacactatagaagtcttcagatcgaacggtctaacagccaatgagtcggggagactaatagatttcctcaaagatgtgatggaatcaatggataaagaagaaatggaaataacaacacatttccagagaaagagaagagtaagggacaacatgaccaagaagatggtcacacaaagaacgataggaaagaagaagcagagactgaacaagaggagctacttaataagggcactgacattgaacacaatgaccaaagatgcagaaagaggcaaattgaagaggcgggcaattgcaacacccgggatgcagattagaggattcgtgtactttgtcgaaacactagcaaggagcatctgtgagaaactcgagcagtctggactccctgttggagggaatgagaagaaggccaaattggcaaatgtcgtgagaaaaatgatgactaactcacaagatacagagctctcctttacaattactggagacaacaccaagtggaatgagaatcaaaatcctcggatgtttttggcaatgataacatacatcacaagaaaccaacccgagtggtttagaaatgtcttgagcattgcccctataatgttctcaaacaaaatggcgagattaggaaaaggatacatgtttgagagtaagagcatgaagctaaggacacaaataccggcagaaatgcttgcaaacattgacttgaaatacttcaatgaatcaacgagaaagaaaatcgagaaaattagacctctgctaattgatggcacagcctcattgagtcctggaatgatgatgggcatgttcaatatgctgagcacagtattgggggtctcaatcctgaatcttggacaaaagaggtacaccaaaaccacatactggtgggatggactccaatcctctgatgatttcgctctcatagtgaatgcaccgaatcatgaggggatacaagcaggggtggataggttctataggacctgcaaactggttgggattaacatgagcaaaaagaagtcttacataaaccggacaggaacatttgagttcacaagctttttctaccgctatggatttgtagccaacttcagtatggagttacccagctttggagtgtctggaatcaatgaatcggctgacatgagcattggagttacagtgataaagaacaatatgataaacaatgaccttggacctgcaacagctcaaatggctcttcagctattcatcaaggactataggtacacgtaccgatgccacagaggtgatacacaaattcaaacgaggagatcattcgagctgaagaagctgtgggagcagacccgttcaaaggcagggctgttggtatcagacggaggaccaaacctatacaacattcggaatctccacatcccagaggtctgcttgaagtgggaactaatggatgaagactaccagggcaggctgtgtaatcctctgaatccgtttgtcagtcataaggaaattgagtccgtaaacaatgctgtggtaatgccagcccatggcccagccaagagcatggaatatgatgctgttgcgactacacactcatggattcctaagaggaaccgttccattctcaataccagccagaggggaattctcgaggatgagcagatgtatcagaagtgctgcagtctattcgaaaaattcttccccagtagttcatacaggaggccagttggaatttccagcatggtggaggccatggtgtccagggcccgaattgatgcacgcattgatttcgagtctggaaggattaagaaagaagagtttgctgagatcatgaagatctgttccaccattgaagagctcagacggcaaaaatag
>H1N1_Human_KF560156_A/Helsinki/894/2012|2012.162
atggatgtcaatccgactctacttttcctaaaaattccagcgcaaaatgccataagcatcacattcccttatactggagatcctccatacagccatggaacaggaacaggatacaccatggacacagtaaacagaacacaccaatactcagaaaagggaaagtggacgacaaacacagagactggtgcaccccagctcaacccgattgatggaccactacctgaggataacgaaccaagtgggtatgcacaaacagactgtgtcctagaggctatggctttccttgaagaatcccacccaggaatatttgagaattcatgccttgaaacaatggaagttgttcaacaaacaagagtagataaactgactcaaggtcgccagacttatgattggacattaaacagaaatcaaccggcagcaactgcattggccaacaccatagaagtctttagatcgaatggcctaacagctaatgagtcaggaaggctagtagatttcttaaaggatgtaatggaatcaatgaacaaagaggaaatagagataacaacccactttcaaagaaaaaggagagtaagagacaacatgaccaagaagatggtcacgcaaagaacaatagggaagaaaaaacagagactgaataagagaggctatctaataagagcactgacattaaatacgatgaccaaagatgcagagagaggcaagttaaaaagaagggctatcgcaacacctgggatgcagattagaggtttcgtatactttgttgaaactttagctaggagcatttgcgaaaagcttgaacagtctgggctcccagtagggggcaatgaaaagaaggccaaactggcaaatgttgtgagaaagatgatgactaattcacaagacacagagatttctttcacaatcactggggacaacactaagtggaatgaaaatcaaaatcctcgaatgttcctggcgatgattacatatatcaccaaaaatcaacccgagtggtttagaaacatcctgagcatggcacccataatgttctcaaacaaaatggcaagactagggaaagggtacatgttcgagagtaaaagaatgaagattcgaacacaaataccagcagaaatgctagcaagcattgacctgaagtacttcaatgaatcaacaaagaagaaaattgagaaaataaggcctcttttaatggatggcacagcatcactgagtcctgggatgatgatgggcatgttcaacatgctaagtacggtcttgggagtctcgatactgaatcttggacaaaagaaatacaccaagacaacatactggtgggatgggctccaatcatccgacgattttgctctcatagtgaatgcaccaaaccatgagggaatacaagcaggagtggacagattctacaggacctgcaagttagtgggaatcaacatgagcaaaaagaagtcctatataaataagacagggacatttgaattcacaagctttttttatcgctatggatttgtggctaattttagcatggagctacccagctttggagtgtctggagtaaatgaatcagctgacatgagtattggagtaacagtgataaagaacaacatgataaacaatgaccttggacctgcaacagcccagatggctcttcaattgttcatcaaagactacagatacacatataggtgccataggggagacacacaaattcagacgagaagatcatttgagttaaagaaactgtgggatcaaacccaatcaaaggtagggctattagtatcagatggaggaccaaacttatacaatatacggaatcttcacattcctgaagtctgcttaaaatgggagctaatggatgatgattatcggggaagactttgtaatcccctgaatccctttgtaagtcataaggagattgattctgtaaacaatgctgtggtaatgccagcccatggtccagccaaaagcatggaatatgatgccgttgcaactacacattcctggattcccaagaggaatcgttctattctcaacacaagccaaaggggaattcttgaggatgaacagatgtaccagaagtgctgcaatctattcgagaaatttttccctagcagttcatataggagaccggttggaatttctagcatggtggaggccatggtgtctagggcccggattgatgccagggtcgactttgagtctggacggatcaagaaagaagagttctctgagatcatgaagatctgttccaccattgaagaactcagacggcaaaaataa
>H3N2_Human_KC892836_A/Michigan/03/2012|2012.175
atggatgtcaatccgactctactgttcctaaaagttccagcgcaaaatgccataagcacaacattcccttatactggagatcctccatacagccatggaacagggacagggtacactatggacacagtcaacagaacacaccaatattcagagagggggaagtggacgacaaatacagaaactggggcaccccagctcaacccaattgatggaccactacctgaggataatgaaccaagtggatatgcacaaacagactgtgtcctggaggctatggccttccttgaagaatcccacccaggtatctttgagaactcatgccttgaaacaatggaagccgttcaacagacaagggtggacaaactaacccaaggtcgccagacttatgattggacattaaacagaaatcaaccggcagcaactgcattagccaacaccatagaagtctttagatcgaacggattgacagctaatgaatcaggaaggctaatagatttcctcaaggatgtgatggaatcaatggataaagaggaaatggagataacaacacactttcaaagaaaaaggagagtaagggacaacatgaccaagaaaatggtcacacaaagaacaatagggaagaaaaagcaaagagtgaataagaggggctacctaataagagctttgacattgaacacgatgaccaaagatgcagagagaggcaaattaaaaagaagggctattgcaacacccgggatgcaaattagagggttcgtgtacttcgttgaaactttagctagaagcatttgcgaaaagcttgaacagtctggacttccggttgggggtaatgaaaagaaggccaaactggcaaatgttgtgagaaaaatgatgactaattcacaagacacagagctttctttcacaatcactggggacaacactaagtggaatgaaaatcaaaaccctcgaatgtttttggcgatgattacatacatcacaaagaatcaacctgagtggttcagaaacatcctgagcatcgcaccaataatgttctcaaacaaaatggcaagattgggaaaaggatacatgttcgagagtaagagaatgaagctccggacacaaatacctgcagaaatgctagcaagcattgacctgaagtatttcaatgaatcaacaaggaagaaaattgaaaaaataaggcctcttctaatagatggcacagcatcattgagccctggaatgatgatgggcatgttcaacatgctaagtacagttttaggggtctcgatactgaatcttggacaaaagaaatacaccaaaacaacatactggtgggatgggctccaatcctccgacgattttgccctcatagtgaatgcaccaaatcatgagggaatacaagcaggagtggatagattctacaggacttgcaaattagtgggaatcaacatgagcaaaaagaagtcctatataaataaaacagggacatttgaattcactagctttttttatcgatatggatttgtggctaattttagcatggagctgccaagttttggagtgtctggaataaacgagtcagctgacatgagcattggagtaacagtgataaagaacaacatgataaacaatgaccttggaccagcgacagcccaaatggctctccaattgttcatcaaagattacagatacacatatcggtgccatagaggagacacacaaatccaaacgagaaggtcattcgagataaagaagctgtgggatcaaacccaatcaaggacaggactattggtatcagatgggggaccaaacttatacaatatccggaatcttcacatccctgaagtctgcttaaagtgggagctgatggatgagaattatcggggaagactttgtaatcccctgaatccctttgtcagccataaagaaattgagtctgtaaacaatgctgtagtaatgccagcccatggtccggccaaaagtatggaatatgatgccgttgcaactacacactcctggattcccaaaaggaaccgctctattctaaacacaagccaaaggggaattcttgaggatgaacagatgtaccagaagtgctgcaacttgttcgagaaatttttccctagtagttcatataggagaccgattggaatttctagcatggtggaggccatggtgtctagggcccggattgatgccagaattgacttcgagtctggaaggattaagaaggaagagttttctgagatcatgaagatctgttctaccattgaagaactcagacggcaaaaataa
>H3N2_Human_CY000247_A/New_York/121/2002|2002.153
atggatgtcaatccgactctacttttcctaaaggttccagcgcaaaatgccataagcaccacattcccttatactggagatcctccatacagccatggaacaggaacagggtacaccatggacacagtcaacagaacacaccaatattcagaaaaggggaagtggacgacaaatacagaaactggggcaccccaactcaacccaactgatggaccactacctgaggataatgagccaagtggatatgcacaaacagactgtgtcctggaggctatggccttccttgaagaatcccacccagggatctttgagaactcatgccttgaaacaatggaagtcgttcaacaaacaagggtagacaaactaactcagggccgccagacttatgattggacattaaacagaaatcaaccggcggcaactgcattagccaacaccatagaagtttttagatcgaatggtctaacagctaatgaatcgggaaggctaatagatttcctcaaggatgtgatggaatcaatggataaagaggaaatagagataacaacacactttcaaagaaaaaggagagtaagagacaacatgaccaagaaaatggtcacacaaagaacaataggaaagaaaaaacaaagagtgaataagagaggctatctaataagagctttgacattgaacacgatgaccaaagatgcagagagaggtaaattaaaaagaagggctattgcaacacccgggatgcaaattagaggattcgtgtacttcgttgaaactttagctagaagcatttgcgaaaagcttgaacagtctggacttccggttgggggtaatgagaagaaggccaaactggcaaatgttgtgagaaagatgatgactaattcacaagacacagagctttctttcacaatcactggggacaacactaagtggaatgaaaaccaaaaccctcgaatgttcttggcgatgattacatatatcacaaaaaatcaacctgagtggttcagaaacatcctgagcatcgcaccaataatgttctcaaacaaaatggcaagactaggaaaaggatacatgttcgagagtaagagaatgaagctccgaacacaaatacccgcagaaatgctagcaagcatcgacctgaagtatttcaatgaatcaacaaggaagaaaattgagaaaataaggcctcttctaatagacggcacagcatcattgagccctgggatgatgatgggcatgttcaacatgctaagtacggttttaggagtctcgatactgaatcttgggcaaaagaaatacaccaagacaacatactggtgggatgggctccaatcctccgatgattttgccctcatagtgaatgcaccaaatcatgagggaatacaagcaggagtggatagattctacaggatctgcaagttggtgggaatcaacatgagcaaaaagaagtcctatataaataaaacaggaacatttgaattcacaagctttttttatcgctatggatttgtggctaattttagcatggagctacccagttttggagtgtctggaataaatgagtcagctgatatgagcattggagtaacagtgataaagaacaacatgataaacaatgaccttggaccagcaacagcccagatggctcttcaattgttcatcaaagactacagatatacatataggtgccatagaggagacacacaaattcagacgagaagatcattcgagctaaagaagctgtgggatcaaacccaatcaaaggcaggactattggtatcggatggaggaccaaatttatacaacatccggaatcttcacattcccgaagtctgcttaaagtgggagctaatggatgaggattatcggggaagactttgtaatcccttgaatccctttgtcagccataaagagattgaatctgtaaacaatgctgtagtgatgccagcccatggtccagccaaaagtatggaatatgatgccgttgcaactacacactcctggattcccaagaggaaccgctctattctaaacacaagccaaaggggaattcttgaggatgaacagatgtaccagaagtgctgcaacttgttcgagaaatttttccctagtagttcatataggagaccggttggaatttctagcatggtggaggccatggtgtctagggcccggattgatgccagaattgacttcgaatctggacggattaagaaggaagaattctctgagatcatgaagatctgttccaccattgaagaactcagacggcaaaaataa
>H1N1_Human_HM189350_A/Lipetsk/CRIE-BVV/2009|2009.858
atggatgtcaatccgactctacttttcctaaaaattccagcacaaaatgccataagcaccacattcccttatactggagatcctccatacagccatggaacaggaacaggatacaccatggacacagtaaacagaacacaccaatactcagaaaagggaaagtggacgacaaacacagagactggtgcaccccagctcaacccgattgatggaccactacctgaggataatgaaccaagtgggtatgcacaaacagactgtgttctagaggctatggctttccttgaagaatcccacccaggaatatttgagaattcatgccttgaaacaatggaagttgttcaacaaacaagggtggataaactaactcaaggtcgccagacttatgattggacattaaacagaaatcaaccggcagcaactgcattggccaacaccatagaagtctttagatcgaatggcctaacagctaatgagtcaggaaggctaatagatttcttaaaggatgtaatggaatcaatgaacaaagaggaaatagagataacaacccactttcaaagaaaaaggagagtaagagacaacatgaccaagaagatggtcacgcaaagaacaatagggaagaaaaaacaaaggctgaataagagaggctatctaataagagcactgacattaaatacgatgaccaaagatgcagagagaggcaagttaaaaagaagggctatcgcaacacctgggatgcagattagaggtttcgtatactttgttgaaactttagctaggagcatttgcgaaaagcttgaacagtctgggctcccagtagggggcaatgaaaagaaggccaaactggcaaatgttgtgagaaaaatgatgactaattcacaagacacagagatttctttcacaatcactgkggacaacactaagtggaatgaaaatcaaaatcctcgaatgttcctggcgatgattacatatatcaccagaaatcaacccgagtggttcagaaacatcctgagcatggcacccataatgttctcaaacaaaatggcaagactagggaaagggtacatgttcgagagtaaaagaatgaagattcgaacacaaataccagcagaaatgctagcaagcattgacctgaagtacttcaatgaatcaacaaagaagaaaattgagaaaataaggcctcttctaatagatggcacagcatcactgagtcctgggatgatgatgggcatgttcaacatgctaagtacggtcttgggagtctcgatactgaatcttggacaaaagaaatacaccaagacaatatactggtgggatgggctccaatcatccgacgattttgctctcatagtgaatgcaccaaaccatgagggaatacaagcaggagtggacagattctacaggacctgcaagttagtgggaatcaacatgagcaaaaagaagtcctatataaataagacagggacatttgaattcacaagctttttttatcgctatggatttgtggctaattttagcatggagctacccagctttggagtgtctggagtaaatgaatcagctgacatgagtattggagtaacagtgataaagaacaacatgataaacaatgaccttggacctgcaacggcccagatggctcttcaattgttcatcaaagactacagatacacatataggtgccataggggagacacacaaatccagacgagaagatcatttgagttaaagaagctgtgggatcaaacccaatcaaaggtagggctattagtatcagatggaggaccaaacttatacaatatacggaatcttcacattcctgaagtctgcttaaaatgggagctaatggatgatgattatcggggaagactttgtaatcccctgaatccctttgtcagtcataaagagattgattctgtaaacaatgctgtggtaatgccagcccatggtccagccaaaagcatggaatatgatgccgttgcaactacacattcctggattcccaagaggaatcgttctattctcaacacaagccaaaggggaattcttgaggatgaacagatgtaccagaagtgctgcaatctattcgagaaatttttccctagcagttcatataggagaccggttggaatttctagcatggtagaggccatggtgtctagggcccggattgatgccagggtcgacttcgagtctggacggatcaagaaagaagagttctctgagatcatgaagatctgttccaccattgaagaactcagacggcaaaaataa
>H9N2_Avian_KC768058_A/duck/Shanghai/C163/2009|2009.841
atggatgtcaatccgactttacttttcttgaaagtgccagtgcaaaatgctataagtaccacgttcccttatactggagaccctccatacagccatggaacaggaacaggatacaccatggacacagtcaacagaacacataaatactcagaaaaaggaaagtggacaacgaacacagagactggagcaccccaactcaatccgattgatggaccattgcctgaggacaacgagccgagtgggtatgcacaaacggattgtgtattggaagcaatggctttccttgaagaatctcacccagggatctttgaaaactcgtgtctcgaaacgatggaaattgttcagcaaacaagagtggataaactgacccaaggccgccagacctatgactggacgttgaatagaaatcagccggctgctactgcattggccaacactatagaggtattcagatcgaatggcctgacagccaatgaatcaggaaggttgatcgatttcctcaaggacgtgatggattcaatggataaggaagaaatggagattacaacacatttccagaggaagaggagagtgagggacaacatgaccaagaaaatggtcacacagagaacaataggaaagaaaaaacaaagactgaacaaaaggagctacctaataagagcactgacattgaacacaatgacaaaggatgctgaaagaggcaagttgaaaaggagggcaatcgcaacacccgggatgcaaatcagaggattcgtgtactttgtagaagcactagcgaggagcatctgtgagaaacttgagcaatctggcctccctgtcggagggaatgagaagaaagctaaattggcaaatgttgtgaggaagatgatgactaattcacaagattcggagctctccttcacaattactggagacaacaccaaatggaatgagaatcaaaacccccggatgtttctagcaatgataacatacatcacaagaaaccagccagaatggtttagaaatgtcttaagcattgctcctataatgttctcaaacaagatggcgagattggggaaaggatacatgttcgaaagtaagagtatgaagttacggacacaagtaccagcggaaatgctcgcaaatattgacctgaaatacttcaacaaatcaacaagagagaaaatcgagaaaataagacctctactgatagatggcacagcctcattgagtcctggaatgatgatgggcatgttcaacatgttgagtacagtcttaggagtttcaattctgaatctcgggcagaagaagtacaccaaaaccacatattggtgggacggactccaatcctcagatgacttcgccctcatagtgaatgcaccgaatcatgagggaatacaggcaggagtggataggttctatagaacctgcaaattagttgggataaacatgagcaagaagaaatcctacataaaccggacaggaacattcgaattcacaagctttttctaccgctatggattcgtagctaacttcagtatggagttgcccagttttggagtgtctgggattaatgagtctgctgacatgagcattggtgttacagtaataaagaacaatatgataaacaacgatcttggaccagcaacagctcagatggcccttcagctatttatcaaagactacagatacacataccgatgtcacaggggtgatacgcaaattcaaacgaggagagcattcgagctgaagaagctgtgggagcaaacccgttcgaaggcaggactgttggtttcagatggagggccaaacctgtacaatatccggaacctccacattccagaggtctgcttgaaatgggaattgatggatgaagactaccaaggcaggctgtgtaatcctatgaacccgtttgtcagtcataaggaaattgattccgtcaacaatgctgtggtgatgccagctcatggcccagccaaaagcatggagtatgatgccgttgcaactacacattcatggattcctaagaggaatcgctccattctcaacaccagccaaagggggattcttgaggatgaacagatgtaccagaagtgctgcaacttattcgaaaagttcttccccagcagttcataccggaggccagtaggaatttccagcatggtggaggccatggtgtctagggcccgaattgatgcacgaattgacttcgaatctggaaggattaagaaagaagagtttgctgagatcatgaagatctgttccaccattgaagagctcagacggcaaaaatag
>H7N7_Avian_KT777876_A/ostrich/South_Africa/KRB/2013|2013.247
atggatgtcaatccgactttacttttcttaaaagtgccagcgcaaaatgctataagtactacattcccttacactggagaccctccatacagccatggaacaggaacggggtacaccatggacacggtcaacagaacacatcaatactcggagaagggaaagtggacaacaaacacagaaaccggagcaccccaactcaacccaattgatggaccattacctgaggacaacgagccaagtggatatgcacaaacggattgtgtgttggaagcaatggctttccttgaggagtcccacccggggatatttgaaaactcttgtcttgagacgatggaattcgttcagcaaacaagagtggacaaactaacccaaggtcgccagacttatgactggacattgaatagaaatcaaccagctgcaactgctttggccaatactatagaggtcttcagatcgaacggtctgacagccaatgaatcggggagactaatagatttcctcaaggatgtgatggaatcaatggataaggaagaaatggaaataacaacacatttccagagaaaaagaagagtaagagacaacatgaccaaaaagatggtcacccaacgaacaataggtaagaagaagcagaggctgaacaagaggagctacttaataagagcactgacactgaacacaatgacaaaagatgcagaaagaggcaaactgaagaggcgggcgattgcaacacccgggatgcagattagagggttcgtgtactttgtagaaacactagcgaggagcatctgtgagaaactcgagcaatctggactccctgttggaggaaacgagaagaaggctaaattggcaaatgttgtgagaaaaatgatgaccaactcacaagatacagagctctcctttacaatcactggagacaacaccaaatggaatgagaatcaaaaccctcggatgttcttggcaatgataacatacatcacaaggaatcaacctgaatggtttagaaatgtcttgagcattgcccctataatgttctcaaacaaaatggcgagattagggaaaggatacatgtttgaaagtaagagcatgaagctacggacacaaatatcggcagaaatgcttgcaaacattgacttgaaatacttcaacgaatcaacaagaaagaaaatcgagaaaataagacccctgctgattgatggcacagcctcactgagtcctggaatgatgatgggcatgttcaatatgctgagcacagtattaggagtctcaatcctgaatcttggacaaaagaggtacaccaaaaccacatattggtgggatggactccaatcctctgatgatttcgctctcatagtgaatgcaccgaatcatgaggggatacaagcaggggtggataggttctataggacctgcaagctggttgggatcaacatgagcaaaaagaagtcttacataaaccggacaggaacatttgaattcacgagctttttctaccgctatggatttgtagccaacttcagtatggagttacccagctttggagtgtctggaatcaatgaatcggctgatatgagcattggagttacagtgataaagaacaatatgataaacaatgatcttggaccagcaacagctcagatggctcttcagctattcatcaaggactataggtacacgtaccgatgccacagaggcgatacacaaattcaaacgaggagatcattcgagctgaagaaactgtgggagcagacccgttcaaaggcaggactgttggtatcagatggaggaccaaacctatacaacattcggaatctccacatccccgaggtctgcctaaagtgggaactgatggatgaagattaccagggtaggctgtgcaatcctctgaacccatttgtcagccataaggaaattgagtccgtgaacaatgctgtggtgatgccagcacatggcccagccaagagcatagaatatgatgctgttgcaactacacactcatggatccctaagagaaatcgttccattctcaataccagccaaaggggaattcttgaggatgagcagatgtaccagaagtgctgcaatctattcgaaaaattcttccccagtagttcatacaggaggccagttggaatctccagcatggtggaggccatggtgtctagggcccgaattgatgcacgcattgatttcgaatctggaaggattaagaaagaagagtttgctgagatcatgaagatctgttccaccattgaagagctcagacggcaaaaatag
>H1N1_Human_JN596861_A/Orenburg/01/2009|2009.595
atggatgtcaatccgactctacttttcctaaaaattccagcgcaaaatgccataagcaccacattcccttatactggagatcctccatacagccatggaacaggaacaggatacaccatggacacagtaaacagaacacaccaatactcagaaaagggaaaatggacgacaaacacagagactggtgcaccccagctcaacccgattgatggaccactacctgaggataatgaaccaagtgggtatgcacaaacagactgtgttctagaggctatggctttccttgaagaatcccacccaggaatatttgagaattcatgccttgaaacaatggaagttgttcaacaaacaagggtagataaactaactcaaggtcgccagacttatgattggacattaaacagaaatcaaccggcagcaactgcattggccaacaccatagaagtctttagatcgaatggcctaacagctaatgagtcaggaaggctaatagatttcttaaaggatgtaatggaatcaatgaacaaagaggaaatagagataacaacccactttcaaagaaaaaggagagtaagagacaacatgaccaagaagatggtcacgcaaagaacaatagggaagaaaaaacaaagactgaataagagaggctatctaataagagcactgacattaaatacgatgaccaaagatgcagagagaggcaagttaaaaagaagggctatcgcaacacctgggatgcagattagaggtttcgtatactttgttgaaactttagctaggagcatttgcgaaaagcttgaacagtctgggctcccagtagggggcaatgaaaagaaggccaaactggcaaatgttgtgagaaagatgatgactaattcacaagacacagagatttctttcacaatcactggggacaacactaagtggaatgaaaatcaaaatcctcgaatgttcctggcgatgattacatatatcaccagaaatcaacccgagtggttcagaaacatcctgagcatggcacccataatgttctcaaacaaaatggcaagactagggaaagggtacatgttcgagagtaaaagaatgaagattcgaacacaaataccagcagaaatgctagcaagcattgacctgaagtacttcaatgaatcaacaaagaagaaaattgagaaaataaggcctcttctaatagatggcacagcatcactgagtcctgggatgatgatgggcatgttcaacatgctaagtacggtcttgggagtctcgatactgaatcttggacaaaagaaatacaccaagacaatatactggtgggatgggctccaatcatccgacgattttgctctcatagtgaatgcaccaaaccatgagggaatacaagcaggagtggacagattctacaggacctgcaagttagtgggaatcaacatgagcaaaaagaagtcctatataaataagacagggacatttgaattcacaagctttttttatcgctatggatttgtggctaattttagcatggagctacccagctttggagtgtctggagtaaatgaatcagctgacatgagtattggagtaacagtgataaagaacaatatgataaacaatgaccttggacctgcaacggcccagatggctcttcaattgttcatcaaagactacagatacacatataggtgccataggggagacacacaaattcagacgagaagatcatttgagttaaagaagctgtgggatcaaacccaatcaaaggtagggctattagtatcagatggaggaccaaacttatacaatatacggaatcttcacattcctgaagtctgcttaaaatgggagctaatggatgatgattatcggggaagactttgtaatcccctgaatccctttgtcagccataaagagattgattctgtaaacaatgctgtggtaatgccagcccatggtccagccaaaagcatggaatatgatgccgttgcaactacacattcctggattcccaagaggaatcgttctattctcaacacaagccaaaggggaattcttgaggatgaacagatgtaccagaagtgctgcaatctattcgagaaatttttccctagcagttcatataggagaccggttggaatttctagcatggtggaggccatggtgtctagggcccggattgatgccagggtcgacttcgagtctggacggatcaagaaagaagagttctctgagatcatgaagatctgttccaccattgaagaactcagacggcaaaaataa
>H3N2_Human_CY006058_A/Hong_Kong/1/1982|1982.500
atggatgtcaatccgactctacttttcttaaaggttccagcgcaaaatgccataagcaccacattcccttatactggagatcctccatacagccatggaacaggaacaggatacaccatggacacagtcaacagaacacatcaatattcagagaaagggaagtggacaacaaacacagaaactggggcgccccaacttaacccgattgatggaccactacctgaggataatgagccaagtggatatgcacaaacagactgtgtcctggaagctatggctttccttgaggaatcccacccagggatctttgagaactcgtgccttgaaacaatggaagtcgttcaacaaacaagggtggacaaactgacccaaggtcgtcagacctatgattggacattaaacagaaatcaaccggcagcaactgcattagccaacactatagaagttttcagatcgaatggtctaacagctaatgagtcgggaaggctaatagatttcctcaaggatgtgatggaatcaatggataaagaggaaatagagataacaacacacttccaaagaaaaagaagaataagagacaacatgaccaagaaaatggtcacacaaagaacaataggaaagaaaaagcagagagtgaataagaaaagctatctaataagagcattaacattgaacacaatgaccaaagatgcagaaagaggtaaattaaagagaagagctattgcaacacccgggatgcaaatcagagggttcgtgtactttgttgaaactctagctaggagcatttgtgagaagcttgaacagtctggacttccagttggaggtaatgaaaagaaggccaaactggcaaatgttgtgagaaagatgatgactaattcacaagacacagagctttctttcacaatcactggagacaatactaagtggaatgaaaatcaaaatcctcgaatgttcctggcgatgatcacatatatcacaaaaaatcaacctgaatggttcagaaacatcctgagcatcgcacccataatgttctcaaacaaaatggcgagactagggaaaggatacatgttcgaaagtaagagaatgaagctccgaacacaaataccagcagaaatgctagcaggcattgacctaaagtatttcaatgaatcaacaagaaagaaaattgagaaaataaggcctcttctaatagatggcacagcgtcattgagccctggaatgatgatgggcatgttcaacatgctaagtacggttttaggagtctcgatactgaatcttggacaaaagaaatacaccaaaacaatatactggtgggatgggctccaatcctctgatgattttgccctcatagtgaatgcaccaaatcatgagggaatacaagcaggagtggatagattctacaggacctgcaagttagtcggaatcaacatgagcaagaagaagtcctatataaataggacaggaacatttgaattcacaagctttttttatcgctatggatttgtggctaattttagcatggagctgcccagttttggagtgtctgggattaatgaatcagctgatatgagcattggagtaacagtgataaagaacaacatgataaacaatgaccttggaccagcaacagcccagatggctctccaattgttcatcaaggactacagatatacatatcggtgccacagaggagacacacaaattcagacgaggagatcattcgagctaaagaagctgtgggagcaaacccaatcaaaggcaggactattggtttcagatggaggaccaaacttatacaatatccggaatcttcacatccctgaagtctgcttaaagtgggagctaatggatgaggactatcagggaagactttgtaatcccctgaatccatttgtcagccataaagagattgagtctgtaaacaatgctgtggtaatgccagctcatggtccagccaagagcatggaatatgatgctgttgcaactacacactcatggattcccaagaggaaccgctctattctcaacacaagccaaaggggaattcttgaggatgaacagatgtatcagaagtgctgcaacctgttcgagaaatttttccccagtagttcatacaggagaccagttggaatttccagcatggtggaggccatggtgtctagggcccggattgatgccagaattgacttcgagtctggacggattaagaaagaagagttctccgagatcatgaagatctgttccaccattgaagagctcagacggcaaaaataa
>H9N2_Human_KX595336_A/Hunan/44557/2015|2015.912
atggatgtcaatccgactttacttttcttaaaagtgccagtgcaaaatgctataagtaccactttcccttatactggagaccctccatacagccatggaacaggaacaggatacaccatggacacagtcaatagaacacataaatactcagaaaaaggaaagtggacaacgaacacagagactggagcaccccaactcaatccaattgatggaccattacctgaggacaacgagccgagtgggtatgcacaaacggattgtgtattggaagcaatggctttccttgaagaatcccacccagggatctttgaaaactcgtgtctcgaaacgatggaaattgttcagcaaacaagagtggataaactgacccaaggccgccagacctatgactggacgttgaatagaaatcagccggctgctaccgcattggccaacactatagaggtattcagatcgaatggcctgacagccaatgaatcaggaaggttgatcgatttcctcaaggacgtgatggattcaatggataaggaagaaatggagattacaacacatttccagaggaagaggagagtgagggacaacatgaccaagaaaatggtcacacagagaacaatagggaagaaaaaacaaagactgaacaaaaggagctacctaataagagcactgacattgaacacaatgacaaaggatgctgaaagaggcaagttgaaaaggagggcaatagcaacacccgggatgcaaatcagaggattcgtgtattttgtagaagcactagcgaggagcatctgtgagaaacttgagcaatctggcctccctgtcggagggaatgagaagaaggctaaattggcaaatgttgtgaggaagatgatgactaattcacaagatacagagctctccttcacaattactggggacaacaccaaatggaatgagaatcaaaaccctcggatgtttctagcaatgataacatacatcacaagaaaccagccagaatggtttagaaatgtcttaagcattgctcctataatgttctcaaacaagatggcgagattaggaaaagggtacatgttcgaaagtaagagtatgaagttacggacacaagtaccagcggaaatactcgcaaatattgacctgaaatacttcaacaaatcaacaagagagaaaatcgagaaaataagacctctactgatagatggcacagcctcattgagtcctggaatgatgatgggcatgttcaacatgttgagtacagtcttaggagtttcaattctgaatctcgggcagaagaagtacaccaaaaccacatattggtgggacggactccaatcctcagatgacttcgccctcatagtgaatgcaccgaatcatgagggaatacaggcaggagtagataggttctatagaacctgcaaattagttgggataaacatgagcaagaagaaatcctacataaatcggacaggaacattcgaattcacaagctttttctaccgctatgggttcgtagctaacttcagtatggagttgcccagttttggagtgtccgggattaatgagtcagctgacatgagcgttggtgttacagtaataaaaaacaatatgataaacaacgatcttggaccagcaacagcccaaatggcccttcagctatttatcaaagactacagatacacataccgatgtcacaggggtgatacgcaaattcaaacgaggagagcattcgagctgaagaagctgtgggagcagacccgttcgaaggcaggactgttggtttcagatggagggccaaacctgtacaatatccggaacctccacattccagaggtctgtttgaaatgggaattgatggatgaagactaccaaggcaggttgtgtaatcctatgaatccgtttgtcagtcataaggaaattgattcagtcaacaatgctgtggtgatgccagctcatggcccagccaaaagcatggagtatgatgccgttgcaaccacacattcatggattcctaagaggaatcgctccattctcaacaccagccaaagggggattcttgaggacgaacagatgtaccagaagtgctgcaacctattcgaaaatttcttccccagcagttcgtacaggaggccagttggaatttccagtatggtggaggccatggtgtctagggcccgaattgatgcacgaattgacttcgaatctggaaggattaagaaagaagagtttgctgagatcatgaagatctgttccaccattgaagagctcagacggcaaaaatag
>H9N2_Avian_KU143539_A/chicken/Wenzhou/YHQL04/2014|2014.953
atggatgtcaatccgactttacttttcttgaaagtgccagtgcaaaatgctataagtaccactttcccttatactggagaccctccatacagccatggaacaggaacaggatacaccatggacacagtcaacagaacacataaatactcagaaaaaggaaagtggacaacgaacacagagactggagcaccccaactcaatccaattgatggaccattacctgaggacaatgagccgagtgggtatgcacaaacggattgtgtattggaagcaatggctttccttgaagaatctcacccagggatctttgaaaactcgtgtctcgaaacgatggaaattgttcagcaaacaagagtggacaaactgacccaaggccgccagacctatgactggacattgaatagaaatcagccggctgctaccgcattggccaacactatagaggtgttcagatcgaatggcctgacagccaatgaatcaggaaggttgatcgatttcctcaaggacgtgatggattcaatggataaggaagaaatggagattacaacacatttccagaggaagaggagagtgagggacaacatgaccaggaaaatggtcacacagagaacaataggaaagaaaaaacaaagactgaacaaaaggagctacctaataagagcactgacattgaacacaatgacaaaggatgctgaaagaggcaagctgaaaaggagggcaatcgcaacacccgggatgcaaatcagaggtttcgtgtatttcgtagaagcactagcgaggagcatctgtgagaaacttgagcaatctggcctccctgtcggagggaatgagaagaaagctaaattggcaaatgttgtgagaaagatgatgactaattcacaagatacagagctctccttcacaattactggggacaacaccaaatggaatgagaatcaaaacccccggatgtttctagcaatgataacatacatcacaagaaaccagccagaatggtttagaaatgtcttaagcattgctcctataatgttctcaaacaagatggcgagattaggaaaagggtacatgttcgaaagtaagagtatgaagttacggacacaagtaccagcggaaatgctcgcaaatattgacctgaaatacttcaacaaatcaacaagagagaaaatcgagaaaataagacctctactgatagatggcacagcctcattgagtcctggaatgatgatgggcatgttcaacatgttgagtacagtcttaggagtttcaattctgaatctcgggcagaagaagtacactaaaaccacatattggtgggacggactccaatcctcagatgacttcgccctcatagtgaatgcaccgaatcatgagggaatacaggcaggagtagataggttctatagaacctgcaaattagttgggataaacatgagcaagaagaaatcctacataaatcggacaggaacattcgaattcacaagctttttctaccgctatggattcgtagctaatttcagtatggagttgcccagttttggagtgtccgggattaatgagtcagctgacatgagcattggtgttacagtaataaaaaacaatatgataaacaacgatcttggaccagcaacagcccaaatggcccttcagctatttatcaaagactacagatacacataccgatgtcacaggggtgatacgcaaattcaaacgaggagagcattcgagctgaagaagctgtgggagcagacccgttcgaaagcaggactgttggtttcagatggagggccaaacctgtacaatatccggaacctccacattccagaggtctgcttgaaatgggaattgatggatgaagactaccaaggcaggttgtgtaatcctatgaacccgtttgtcagtcataaggaaattgattcagtcaacaatgctgtggtgatgccagctcatggcccagccaaaagcatggagtatgatgccgttgcaaccacacattcatggattcctaagaggaatcgctccattctcaacaccagccaaagggggattcttgaggacgaacagatgtaccagaagtgctgcaacctattcgaaaagttcttccccagcagttcgtacaggaggccagttggaatttccagcatggtggaggccatggtgtctagggcccgaattgatgcacgaattgacttcgaatctggaaggattaagaaagaagagtttgctgagatcatgaagatctgttccaccattgaagagctcagacggcaaaaatag
>H11N2_Avian_CY041424_A/mallard/Netherlands/26/2005|2005.500
atggatgtcaatccgactttacttttcttaaaagtgccagcgcaaaatgctataagtactacattcccttacactggagatcctccatacagccatggaacaggaacaggatacaccatggacacagtcaacagaacacatcaatactcagagaagggaaagtggacaacaaacacagagaccggagcaccccaactcaacccaattgatggaccattacctgaggacaacgagccgagtggatatgcacaaacggattgcgtgttggaagcaatggctttccttgaagaatcccacccagggatctttgaaaactcttgtcttgaaacgatggaagttgttcagcaaacaagagtggacaaactaacccaaggtcgccagacttatgactggacactgaatagaaaccaaccagctgcaactgctttggccaacactatagaggtcttcagatcgaacggtctgacagccaatgaatcggggagactaatagatttcctcaaggatgtgatggaatcaatggataaagaagaaatggaaataacaacacatttccagagaaagagaagagtaagggacaacatgaccaagaagatggtcacacaaagaacaatagggaagaagaagcagaggctgaacaagaggagctacttaataagagcactgacactgaacacaatgacaaaagatgcagaaagaggcaaattgaagagacgggcaattgcaacacccgggatgcagatcagaggattcgtgtactttgtcgaaacactggcgaggagcatctgtgagaaacttgagcaatctggactccctgttggagggaatgagaagaaggctaaattggcaaatgtcgtgagaaaaatgatgactaacgcacaagatacagagctctcctttacaattactggagacaacaccaaatggaatgagaatcaaaatcctcggatgttcctggcaatgataacatacatcacaagaaaccaacctgaatggtttagaaatgtcttgagcattgctcctataatgttctcaaacaaaatggcgagattaggaaaaggatacatgtttgaaagtaagagcatgaagctacggacacaaataccggcagaaatgcttgcaaacattgacttgaaatacttcaacgaatcaacgagaaagaaaatcgagaaaataagacctctgttaattgatggcacagcctcattgagtcctggaatgatgatgggcatgttcaatatgctgagcacagtattaggagtctcaatcctgaatcttgggcagaagaggtacaccaaaaccacatactggtgggatggactccaatcctctgatgacttcgctctcatagtgaatgcaccgaatcatgaggggatacaagcaggagtggataggttctataggacctgcaaactggttgggatcaacatgagcaaaaagaagtcttacataaaccggacaggaacttttgagttcacaagctttttctaccgctatgggtttgtagccaacttcagtatggagttacccagctttggggtatccggaatcaatgaatcggctgacatgagcattggagttacagtgataaagaacaatatgataaacaatgaccttggaccagcaacagctcagatggctcttcagctattcatcaaggactataggtacacgtaccgatgccacaggggtgatacacaaattcaaacgaggagatcattcgagctgaagaagctgtgggagcagacccactcaaaggctgggctgttggtatcagatggaggaccaaacttgtacaacattagaaatctccacatcccagaggtctgcttgaagtgggaactgatggatgaagattaccagggcaggctgtgtaatcctctgaatccgtttgtcagtcataaggaaattgagtccgtaaacaatgctgttgtaatgccagcccatggcccagccaagagcatggaatatgatgctgttgcgactacacactcatggatccctaagaggaaccgttccattctcaataccagccaaaggggaattcttgaggatgagcaaatgtaccagaagtgctgcagtctattcgagaaattcttccccagtagttcatacagaaggccagttggaatttccagcatggtggaggccatggtgtctagggcccgaattgatgcacgcattgatttcgaatctggaaggattaagaaagaagagtttgctgagatcatgaagatctgttccaccattgaagagctcagacggcaaaaatag
>H1N2_Swine_DQ280206_A/swine/Ontario/55383/04|2004.500
atggatgtcaatccgactctacttttcctaaaggttccagcgcaaaatgccataagcaccacattcccttatactggagatcctccatacagccatggaacaggaacagggtacaccatggacacagtcaacagaacacaccaatactcagaaaaggggaagtggacaacaaatacagaaactggggcaccccaactcaacccaattgatggaccactacctgaggataatgagccaagtggatatgcacaaacagactgtgtcctggaggctatggccttccttgaagaatcccacccagggatctttgagaactcatgccttgaaacaatggaagtcgttcaacaaacaagggtggacaaactaactcaaggccgccagacttatgattggacattaaatagaaatcaaccggcggcaactgcattagccaacaccatagaagttttcagatcgaatggtctaacagctaatgaatcaggaaggctaatagatttcctcaaggatgtgatggaatcaatggataaagaggaaattgagataacaacacactttcaaagaaaaaggagagtaagagacaacatgaccaagaagatggtcacacaaagaacaataggaaagaaaaaacaaagagtggataagagaggttatctaataagagcactgacattgaatacgatgaccaaagatgcagagagaggcaaattaaaaagaagggctattgcaacacctgggatgcaaattagagggttcgtgtactttgttgaaactttagctaggagcatttgcgaaaagcttgaacagtctggactcccagtagggggcaatgaaaagaaggccaaattggcaaatgttgtgagaaagatgatgactaattcacaagacacagagctttctttcacaatcactggggacaacactaagtggaatgaaaatcaaaatcctagaatgttcctggcgatgattacatatatcaccagaaatcaacccgagtggttcagaaacatcctgagcatggcacccataatgttctcaaacaaaatggcaagactaggaaaagggtacatgttcgagagtaaaagaatgaagctccgaacacaaataccagcagaaatgctagcaagcattgacctgaagtatttcaatgaatcaacaaggaagaaaattgagaaaataaggcctcttctaatagatggcacagcatcattgagccctggaatgatgatgggcatgttcaacatgctaagtacggttttgggagtttcgatactgaatcttggacaaaggaaatacaccaagacaacatactggtgggatgggctccaatcctccgacgattttgccctcatagtgaatgcaccaaatcatgagggaatacaagcaggagtggatagattctacaggacctgcaagttagtgggaatcaacatgagcaaaaagaagtcgtatataaataagacagggacatttgaattcacaagctttttttatcgctatggatttgtggctaattttagcatggagctgcccagttttggagtgtctggaataaatgaatcagctgatatgagtattggcgtaacagtgataaagaacaacatgataaacaatgaccttgggcctgcaacagcccagatggtccttcaattgttcatcaaagactacagatatacatataggtgccatagaggagacacacaaattcagacgagaagatcattcgagctaaagaagctgtgggatcaaacccaatcaaaggcaggactattggtatcggatgggggaccaaacttatacaacatccggaatcttcatattcccgaagtctgcttaaagtgggagctaatggatgaggattatcggggaagactttgtaaccccttgaatccctttgtcagtcataaagaaattgaatctgtaaacaatgctgtagtgatgccagcccatggtccagccaaaagtatggaatatgatgccgttgcaactacacactcctggattcccaagaggaaccgctctattctaaacacaagccaaaggggaattcttgaggatgaacatatgtaccagaagtgctgcaacttgttcgagaaatttttccctagtagttcatataggagaccggttggaatttctagcatggtggaggccatggtgtctagggcccggattgatgccagaattgacttcgagtctggacggattaataaggaagagttctctgagatcatgaagatctgctccaccattgaagaactcagacggcaaaaataa
>H6N6_Avian_KY415857_A/duck/Ganzhou/GZ148/2016|2016.071
atggatgtcaatccgactctacttttcttgaaagtgccagcgcaaaatgctataagtaccacattcccttatactggagaccctccatacagccatggaacaggaacaggatacaccatggacacggtcaacagaacacatcaatattcggaaaggggaagatggacaacaaacacagagactggagcaccccaactcaacccgattgatggaccattacctgaggacaacgaacctagtggatacgcacagacggactgcgtgttggaagcaatggctttccttgaagaatcccacccagggatctttgaaaactcatgtcttgaaacaatggaagttgttcagcagacaagagtggacaaactaacccaaggccgccagacctatgactggacactgaatagaaatcagccggctgcaactgctttagccaacaccatagaggtcttcagatcgaacggtctaacagccaatgaatcaggaagactaatagactttctcaaggatgtgatggagtcaatgaataaagaagaaatggaaataacgacacatttccaaagaaagagaagagtaagggacaacatgaccaagaaaatggtcacacacagaacaataggaaagaagaagcagaggctgaacaggaggagctacttgataagagcattgacactgaacacaatgacaaaagatgcagaaagaggcaaattgaaaaggcgggcaattgcaacacccggaatgcaaatcagaggtttcgtgtattttgtcgaaacactagcaaggagcatctgtgagaaacttgagcaatctggactaccggttggagggaacgagaaaaaggctaaattggcaaatgtcgtgagaaagatgatgactaactcgcaagatactgaactctcctttacaattactggggacaacaccaaatggaatgagaatcagaatcctcgagtttttttaacaatgataacatacatcactagaaaccaacctgaatggttcagaaacgtcttgagcattgctccaataatgttctcaaacaagatggcgagattagggaagggatacatgttcgaaagcaagagcatgaagttaaggacacaagtaccagcagaaatgcttgcaaacattgacttgaaatacttcaatgaatcaacgagaaagaaaatcgagaaaataagacctctactaatagaaggcacggcctcactgagtcctggaatgatgatgggcatgttcaacatgctgagtactgtcttaggagtttcaatcctgaatcttggacaaaagaggtacaccaaaaccacgtactggtgggatggactccaatcctcagatgacttcgctctcatagtgaatgcaccaaatcatgaggggatacaagctggcgtagatagattctacaggacatgcaaactagttggaatcaatatgagcaaaaagaagtcttacataaatagaacaggaacatttgaattcacaagtttcttctaccgctatgggtttgtggccaacttcagtatggaactgcccagctttggagtgtctgggattaacgaatcagctgacatgagcattggagtcacagtaataaagaacaacatgataaataatgatctaggaccagcaacagctcagatggctcttcagctattcatcaaggactaccgatacacataccgatgccacagaggcgacacgcaaatccaaacgagaagatcatttgagttgaagaaactatgggaacagacccgttcaaaggcaggattgttggtctcagatggaggaccaaatctatataatatccgaaatctacacatcccagaagtctgtttgaagtgggagttaatggatgaagattatcagggtagactgtgcaaccctctgaatccatttgtcagccacaaagagattgagtcagtaaacaatgctgtagtaatgccggcccatggtccagccaaaagcatggaatatgacgctgttgcaaccacacactcatggattcctaagaggaatcgttccattctcaataccagccaaagaggaattcttgaggatgaacagatgtaccagaaatgttgcaatctatttgagaaattcttccctagtagctcatacaggagaccagttggaatttccagcatggtggaggccatggtatctagggcccgaattgatgcacgaattgacttcgagtctggcaggattaagaaggaagagtttgctgagatcatgaagatctgttccaccattgaagagctcagacggcaaaaatag
>H1N8_Avian_CY146123_A/ruddy_turnstone/New_Jersey/AI09-710/2009|2009.386
atggatgtcaacccgactttacttttcttgaaagttccagcgcaaaatgccataagcaccacattcccatatactggagatcctccatacagccatggaacgggaacaggatacacaatggacacagtcaacaggacgcatcaatactcagaaaaggggaagtggacaacgaatacagagactggggcaccccaacttaacccgattgatggaccactgcctgaggacaacgagccaagtggatatgcacaaacagactgtgtcctcgaagcaatggctttccttgaagagtcccacccgggaatctttgaaaactcttgtcttgagacgatggaagttgtccaacaaacaagagtggacaaactgacccaaggtcgtcagacctatgattggacattaaacaggaatcagccggctgcaacagcattagctaacactatagaggtcttcagatcgaacggcctgacagctaatgaatcagggaggctaatagattttctcaaggatgtaatggagtcaatggataaagaggaaatggaaataacaacacatttccaaaggaaaagaagagtgagagataacatgaccaaaaagatggtcacacaaagaacaatagggaaaaagaagcagaggctaaacaaaagaagctatctaataagagcattgacactgaacacgatgacaaaagacgctgaaagaggcaaattaaagagaagagcaattgcaacgcccggaatgcaaatcagggggtttgtgtactttgttgaaacattagcgaggagcatctgtgaaaagcttgaacagtctggactcccagtcggaggcaatgaaaagaaggccaaactggccaatgttgtgagaaaaatgatgactaattcacaagacacagaaatctctttcacaattactggggacaacaccaaatggaatgaaaatcagaatccaaggatgtttttggcaatgataacatacataacaagaaaccaacctgagtggtttaggaatgtcttgagcattgcacctataatgttctcaaataaaatggcaaggctggggaaagggtacatgttcgaaagtaagagcatgaagctccgaacacagataccggcggaaatgctagcaagtattgatctgaaatatttcaacgaatcaacaaggaagaaaatagagaagataaggccccttctaatagatggtacagcctcattgagtcctgggatgatgatgggcatgttcaacatgttaagcacagttttgggagtctcgatcctaaatctaggacaaaagaggtacaccaaaacaacatactggtgggacggactccaatcctctgacgactttgctctcatagtgaatgctccgaatcatgaggggatacaagcaggagtagacagattctacaggacctgcaagctggtcggaatcaacatgagcaaaaagaagtcctacataaatagaacagggacatttgaattcacaagctttttctatcgctatgggtttgtagccaattttagcatggagctgcccagctttggagtgtctgggatcaatgaatctgccgacatgagcattggagtgacagtgataaagaacaacatgataaacaacgatcttgggccagcaacagctcaaatggctctccaattgttcatcaaagattacagatacacatatcggtgccacaggggggatacacaaattcagacgaggaggtcatttgagctgaaaaaattatgggaacaaacccgctcaaaggcaggactgctggtttcagatggaggaccaaacttatacaatattcggaatctccacattccggaagtctgcctaaaatgggagctaatggacgaagactatcagggaagactttgtaaccccctgaatccgtttgtcagccacaaagagatagagtctgtaaacagcgctgtggtgatgccagctcatggcccagccaagagcatggaatatgatgctgttgctactactcactcctgggttcctaagaggaatcgttccatcctcaacacgagccaaaggggaatcctcgaagatgaacagatgtatcaaaaatgctgcaatctgttcgagaaattcttccccagtagctcatacaggagaccagttgggatttccagtatggtggaggccatggtctctagggcccgaattgatgcgcgaattgatttcgaatctggacggattaagaaggaggagtttgctgagatcatgaagatctgttccaccattgaagagctcagacggcagaaatag
>H3N2_Human_CY114099_A/Paris/287/1993|1993.500
atggatgtcaatccgactctacttttcctaaaggttccagcgcaaaatgccataagcaccacattcccttatactggagatcctccatacagccatggaacaggaacaggatacacaatggacacagtcaacagaacgcaccaatattcagaaaaggggaagtggacgacaaacacagaaactggggcaccccaactcaacccgattgatggaccactacctgaggataatgagccaagtggatatgcacaaacagactgtgtcctggaggccatggctttccttgaagaatcccacccagggatctttgagaactcatgccttgaaacaatggaagtcgttcaacaaacaagggtggacaaactaactcaaggtcgccagacttatgattggacattaaacagaaaccaaccggcagcaactgcattagccaacaccatagaagtttttagatcgaatggtctaacagctaatgagtcaggaaggctaatagatttcctcaaggatgtgatggaatcaatggataaagaggaaatagagataacaacacactttcaaagaaaaaggagagtaagagacaacatgaccaagaaaatggtcacacaaagaacaataggaaagaaaaaacaaagagtgaataagagaggctatctaataagagcattgacattgaacacgatgaccaaagatgcagagagaggcaaattaaaaagaagggctattgcaacacccgggatgcaaatcagagggttcgtgtactttgttgaaactttagctaggagcatttgcgaaaagcttgaacagtctggacttccagttgggggtaatgaaaagaaggccaaactggcaaatgttgtgagaaagatgatgactaattcacaagacacagagctttctttcacaatcactggggacaacactaagtggaatgaaaatcaaaatcctcgaatgttcctggcaatgattacatatatcacaaaaaatcaacctgagtggttcagaaacatcctgagcatcgcacccataatgttctcaaacaaaatggcaagactaggaaaaggatacatgttcgagagtaagagaatgaagctccgaacacaaataccagcagaaatgctagcaagcattgacctgaagtatttcaatgaatcaacaaggaagaaaattgagaaaataaggcctcttctaatagatggcacagcatcattgagccctggaatgatgatgggcatgttcaacatgctaagtacggttttaggagtctcgatactgaatcttggacaaaagaaatacaccaagacaacatactggtgggatgggctccaatcctccgacgattttgccctcatagtgaatgcaccaaatcatgagggaatacaagcaggagtggatagattctacaggacctgcaagttagtgggaatcaacatgagcaaaaagaagtcctatataaataaaacagggacatttgaattcacaagctttttttatcgctatggatttgtggctaattttagcatggagctgcccagttttggagtgtctggaataaatgaatcagctgatatgagcattggagtaacagtgataaagaacaacatgataaacaatgaccttggaccagcaacagcccagatggcccttcaattgttcatcaaagactacagatatacatacaggtgccatagaggagacacacaaattcagacgagaagatcattcgagctaaagaagctgtgggatcaaacccaatcaaaggcaggactattagtatcagatggaggaccaaacttatacaatatccggaatcttcacattcctgaagtctgcttaaagtgggagctaatggatgaggattatcggggaagactttgtaatcccctaaatccctttgtcagccataaagagattgagtctgtaaacaatgctgtggtaatgccagcccatggtccagccaaaagcatggaatatgatgccgttgcaactacacactcctggattcccaagaggaaccgctctattctcaacacaagccaaaggggaattcttgaggatgaacagatgtaccagaagtgctgcaacttgttcgagaaatttttccccagtagttcatacaggagaccagttggaatttctagcatggtggaggccatggtgtctagggcccggattgatgccagaattgacttcgagtctggacggattaagaaggaagagttctctgagatcatgaagatctgttccaccattgaagaactcagacggcaaaaataa
>H3N2_Human_CY118632_A/Malaysia/17998/2001|2001.079
atggatgtcaacccgactctacttttcctaaaggttccagcgcaaaatgccataagcaccacattcccttatactggagatcctccatacagccatggaacaggaacagggtacaccatggacacagtcaacagaacacaccaatattcagaaaaggggaagtggacgacaaatacagaaactggggcaccccaactcaacccaattgatggaccactacctgaggataatgagccaagtggatatgcacaaacagactgtgtcctggaggctatggccttccttgaagaatcccacccagggatctttgagaactcatgccttgaaacaatggaagtcgttcaacaaacaagggtggacaaactaactcaaggccgccagacttatgattggacattaaacagaaatcaaccggcagcaactgcattagccaacaccatagaagtttttagatcgaatggtctaacagctaatgaatcaggaaggctaatagatttcctcaaggatgtgatggaatcaatggataaagaggaaatggagataacaacacactttcaaagaaaaaggagagtaagagacaacatgaccaagaaaatggtcacacaaagaacaatagggaagaaaaaacaaagagtgaataagagaggctatctaataagagctttgacattgaacacgatgaccaaagatgcagagagaggtaaattaaaaagaagggctattgcaacacccgggatgcaaattagagggttcgtgtactttgttgaaactttagctagaagcatttgcgagaagcttgaacagtctggacttccggttgggggtaatgaaaagaaggccaaactggcaaatgttgtgagaaaaatgatgactaattcacaagacacagagctttctttcacaatcactggggacaacactaagtggaatgaaaatcaaaaccctcgaatgtttttggcgatgattacatatatcacaaaaaatcaacctgagtggttcagaaacatcctgagcatcgcaccaataatgttctcaaacaaaatggcaagactaggaaaaggatacatgttcgagagtaagagaatgaaactccgaacacaaatacccgcagaaatgctagcaagcatcgacctgaagtatttcaatgaatcaacaaggaagaaaattgagaaaataaggcctcttctaatagatggcacagcatcattgagccctgggatgatgatgggcatgttcaacatgctaagtacggttttaggagtctcgatactgaatcttgggcaaaagaaatacaccaagacaacatactggtgggatgggctccaatcctccgacgattttgccctcatagtgaatgcaccaaatcatgagggaatacaagcaggagtggatagattctacaggacctgcaagttggtgggaatcaacatgagcaaaaagaagtcctatataaataaaacagggacatttgaattcacaagctttttttatcgctatggatttgtggctaattttagcatggagctgcccagttttggagtatctggaataaatgagtcagctgatatgagcattggagtaacagtgataaagaacaacatgataaacaatgaccttggaccagcaacagcccagatggctcttcaattgttcatcaaagactacagatatacatataggtgccatagaggagacacacaaattcagacgagaagatcattcgagctaaagaagctgtgggatcaaacccaatcaagggcaggactgttggtgtcagatgggggaccaaacttatacaatatccggaatcttcacattcctgaagtctgcttaaagtgggagctaatggatgaggattatcggggaagactttgtaatcccctaaatccctttgtcagccataaagaaattgagtctgtaaacaatgctgtagtgatgccagcccatggtccagccaaaagtatggaatatgatgccgttgcaactacacactcctggattcccaagaggaaccgctctattctcaacacaagccaaaggggaattcttgaggatgaacagatgtaccagaagtgctgcaacttgttcgagaaatttttccctagtagttcatataggagaccggttggaatttctagcatggtggaggccatggtgtctagggcccggattgatgccagaattgacttcgagtctggacggattaagaaggaagagttctctgagatcatgaagatctgttccaccattgaagaactcagacggcaaaaataa
>H1N1_Human_CY027001_A/North_Carolina/UR06-0364/2007|2007.134
atggatgtcaatccgacattacttttcttaaaagtgccagcacaaaatgctataagcacaacctttccttatactggtgaccctccttacagccatgggacaggaacagggtacaccatggatacagtcaacaggacacaccagtactcagaaagaggaagatggacaaaaaataccgaaactggagcaccgcaactcaacccaattgatgggccactaccagaagacaatgaaccaagtggctatgcccaaacagattgtgtattagaagcaatggctttccttgaagagtcccatcctggtatctttgaaaactcttgtattgaaacaatggaggttgttcagcaaacaagggtggacaaactgacacaaggcagacagacctatgactggactctaaataggaaccagcctgctgcaacagcattggcaaacactatagaagtattcagatcaaacggtctcatagcaaatgaatctggaaggctaatagacttccttaaagatgtaatggagtcgatggacagagacgaagtagaggtcacaactcattttcaaagaaagaggagagtgagagacaatgtaactaaaaaaatggtgactcaaagaacaataggcaaaaagaaacataaattagacaaaagaagttacctaattagggcattaaccctgaacacaatgaccaaagatgctgagagggggaaactaaaacgcagagcaattgcaaccccaggaatgcaaataagagggtttgtatactttgttgagacactggcaagaagcatatgtgaaaagcttgaacaatcaggattgccagttggaggaaatgagaagaaagcaaagttagcaaatgttgtaaggaagatgatgatcaactcccaggacactgaaatttctttcaccatcactggagataacacaaaatggaacgaaaatcaaaaccctagaatgttcttggccatgatcacatatataaccaaaaatcagcctgaatggttcagaaatattctaagtattgctccaataatgttttcaaacaagatggcgagactaggtaaggggtacatgtttgaaagcaagagtatgaaactgagaactcaaatacctgcagagatgctagccaacatagatttgaaatatttcaatgattcaactaaaaagaaaattgaaaaaatccgaccattattaatagatggaactgcatcattgagtcctggaatgatgatgggcatgttcaatatgttgagcaccgtcttgggcgtctccattctgaatcttgggcaaaagagatacaccaagactacttactggtgggatggtcttcaatcgtctgatgattttgctttgattgtgaatgcacccaactatgcaggaattcaagctggagttgacaggttttatcgaacctgtaagctgctcggaattaatatgagcaaaaagaagtcttacataaacagaacaggtacctttgaattcacgagctttttctatcgttatgggtttgttgccaatttcagcatggagcttcctagttttggggtgtctggggtcaatgaatctgcagacatgagtattggagtcactgtcatcaaaaacaatatgataaacaatgaccttggcccagcaactgctcaaatggcccttcagttatttataaaagattacaggtacacttatcgatgccacagaggtgacacacaaatacaaacccggagatcatttgagataaagaaactatgggaccaaacccgctccaaagctgggctgttggtctctgatggaggccccaatttatataacattagaaatctccatattcctgaagtttgcttgaaatgggagttgatggatgaggattaccaggggcgtttatgcaacccattaaacccgtttgtcagccataaagagattgaatcagtgaacaatgcagtgataatgccggcacatggcccagccaaaaatatggagtatgacgctgttgcaacaacacactcctgggtccccaaaagaaatcgatccattttgaacacgagccaaagggggatacttgaagatgagcaaatgtatcagaggtgctgcaatttatttgaaaaattcttcccaagtagctcatacagaagaccagttggaatatccagtatggtagaggctatggtttcaagagcccgaattgatgcacggattgatttcgaatctggaaggataaagagggaggaatttgctgagatcatgaagatctgttccaccattgaagacctcagacggcaaaaatag
>H7N3_Avian_KY013808_A/blue-winged_teal/Louisiana/UGAI15-2510/2015|2015.255
atggatgtcaatccgactttacttttcttgaaagttccagcgcaaaatgccatcagcaccacattcccgtatactggagatcctccatacagccatggaacaggaacaggatataccatggacacggttaacagaacacatcaatattcagaaaaagggaaatggacaacaaactcagaaactggagcacctcaactcaatccaattgatggaccattgcctgaggacaacgaaccaagtggatatgcacaaacggactgtgtccttgaagcaatggctttccttgaagagtcccacccaggaatctttgaaaactcgtgtcttgaaacgatggaagttgttcagcagacaagagtggacaaattgacccaaggccgtcagacctatgattggacattaaatagaaatcagccggctgcaactgcattagctaatactatagaggtcttcagatcgaacggtcttacagctaatgaatcaggaaggctaatagattttctcaaggatgtgatggaatcaatggataaagaggaagtggaaataacaacgcatttccaaaggaaaagaagagtaagagacaacatgaccaagaaaatggtcacacaaaggacaataggaaagaagaaacagaggttaaacagaaggagctatctaataagagcattgacactgaacacaatgacaaaagacgccgaaagaggcaaattaaagagaagggcaattgcaacacccggaatgcaaatcagagggtttgtgtactttgttgaaacattagcaaggagcatttgtgagaagctcgaacaatctggactcccagttggaggcaatgaaaagaaggctaaactggcaaatgttgtgagaaagatgatgactaattcgcaagacacagagctctctttcacaatcactggagacaacaccaaatggaatgaaaatcagaaccctaggatgtttctggcaatgataacatatataacaaggaaccaaccagaatggttcaggaatgtattgagcattgcacctataatgttctcaaataaaatggcaagactagggaaaggatacatgttcgaaagtaagagcatgaagctccgaacacaaataccggcagaaatgctagcaagcattgatctgaagtacttcaatgagtcaacaagaaagaaaatagagaagataaggcctcttctaatagatggtacagcctcattaagccctggaatgatgatgggcatgttcaacatgctgagtacagttctgggagtttcgattctaaatctagggcaaaagaggtacaccaaaacaacatactggtgggacggactccaatcctctgatgactttgctctcatagtgaatgctccgaatcatgagggaatacaagcaggagtagacagattctatagaacctgcaagctggtcggaatcaacatgagcaaaaagaagtcctacataaatagaacaggaacatttgaattcacaagttttttctaccgctatggatttgtagccaacttcagcatggagttgcccagctttggagtgtctgggatcaatgaatctgcagacatgagcattggagtaacggtgataaagaacaacatgatcaacaatgatcttggaccagcaacagcccaaatggctcttcagctattcatcaaggattacagatacacatatcgatgccacagaggagacacacaaattcaaacaaggaggtcattcgagctgaagaagttgtgggaacaaacccgctcaaaagcaggactgctggtctcagatggaggaccaaatctatacaatatccggaatctccacattcctgaagtctgcttaaaatgggagctaatggacgaagactatcagggaaggctttgtaaccccctgaatccgtttgtcagccacaaagaaatagagtcggtgaacaatgctgtggtgatgccagctcatggcccagccaagagcatggaatacgatgctgttgccaccactcactcctggatccctaagaggaaccgctccatcctcaatacaagccaaaggggaatccttgaagacgaacagatgtatcaaaagtgctgcaatctattcgaaaaattcttccctagcagttcatacaggaggccggttggaatttccagcatggtggaggccatggtttctagggcccgaattgatgcgcgaattgacttcgaatctggacggattaagaaggaggagtttgctgagatcatgaagatctgttccaccattgaagagctcagacggcagaaatag
>H1N1_Swine_CY022339_A/swine/Iowa/17672/1988|1988.500
atggatgtcaatccgactttgcttttcctgaaagtgccagcacaaaatgctataagcacaacgtttccttacactggagaccccccttacagtcatgggacaggaacaggatacactatggatactgtgaacagaacacatcagtactcagaaagaggaagatggacaataaacaccgaaactggtgcgtcacaactaaatccaattgatggaccgctgcctgaggacaatgaaccaactggttatgcccaaacagactgcgttttagaagcaatggcgtttctcgagaaatcccatcctggcatctttgaaaactcatgtcttgaaacgatggaggttgttcagcaaacacgggtggacaaactaacgcaaggacggcaaactttcgattggactctgaataggaatcagcctgctgcaacagcattggccaacacaatagaagtgttcagattaaacggcctcacgaccagtgaatctggaaggctcatagacttcctaaaagatgttatggagtcaatggacaaagaagaaatggaaatcgtaacccatttccagagaaaaaggagagtgagggacaatatgactaagaaaatggtgacgcaaagaactataggtaaaaagaaacagaagttaaatagaaggggttatctaatcagagcattgactttgaacacaatgactaaagacgctgaaagaggaaaattgaaaagaagagcaattgccaccccaggaatgcaaataagggggttcgtatatttcgttgagacactagcaaggagtatttgtgaaaaacttgaacaatcaggactgccagttggaggtaatgaaaagaaagccaaattggcaaatgttgtacgaaagatgatgaccaattcccaggacacggagctctcctttaccatcactggagataacaccaaatggaatgaaaatcagaatcctcgaatgtttttagctatgattacatacataaccagaaatcagcccgaatggttcagaaatgttttaagtgttgccccaataatgttctcgaacaagatggctagattgggtaaaggatacatgtttgagagcaaaaacatgaaacttaggactcagatacctgcagagatgctgtcaagcattgacctgaggtactttaatgattcaaccaggaaaaaaattgaaaagatccgaccgctcttaatagagggagctgcgtctttaagccctggaatgatgatgggtatgtttaatatgttaagcactgtgttgggtgtttccattcttaatcttggacagaaggagtacacgaagacttcttattggtgggacggtctccaatcgtctgatgattttgctctgattgtaaatgcacccaatcatgaagggattcaagcaggagttgacagattttaccgaacttgtaagctactcggaattaatatgagcaaaaagaaatcttacataaatagaacaggcacttttgaattcacaagttttttctatcgttatggatttgttgccaatttcagcatggagcttcctagttttggagtatctggaattaatgaatctgcagacatgagcattggagttactgtcatcaaaaataacatgataaacaatgatcttggaccggcaacagcacaaatggctctccagttgttcatcaaagattaccgatacacgtatcgctgtcacaggggtgatactcaaatacaaacacgaaggtcatttgaaataaagaaattgtgggatcagacccgttctaaggctggattgttggtttccgatggagggcccaatctatataatattaggaatctccacattcctgaagtttgcttgaagtgggaactaatggataaggattatcaggggcgattatgcaatccgctaaatccatttgtcagccacaaagaaattgaatcagtgaataatgcagtagtaatgccatcacatggtccggccaaaaccatggaatatgacgctgttgccacaacgcattcatgggttcctaagagaaaccgatccatcttgaacacaagccagagaggaatacttgaagacgagcaaatgtaccaaaaatgctgtaacctatttgaaaagttcttccctagcagctcatataggagaccggtcggaatttccagtatggtggaggccatggtttccagggcccgaattgatgcacgaattgattttgaatctggaaggataaagaaagaggatttcgctgagatcatgaagatctgttccaccattgaagatctcagacggcaaaagtag
>H3N2_Human_CY114507_A/Netherlands/009/2010|2010.301
atggatgtcaatccgactctactgttcctaaaggttccagcgcaaaatgccataagcacaacattcccttatactggagaccctccatacagccatggaacagggacagggtacaccatggacacagtcaacagaacacaccaatattcagagagggggaagtggacgacaaatacagaaactggggcaccccaactaaacccaattgatggaccactacctgaggataatgaaccaagtggatatgcacaaacagactgtgtcctggaggctatggccttccttgaagaatcccacccaggtatctttgagaactcatgccttgaaacaatggaggccgttcaacagacaagggtggacaaactaacccaaggtcgccaaacttatgattggacattaaacagaaatcaaccggcagcaactgcattagccaacaccatagaagtctttagatcgaacggattaacagctaatgaatcaggaagactaatagatttcctcaaggatgtgatggaatcaatggataaagaggaaatggagataacaacacactttcaaagaaaaaggagagtaagggacaacatgaccaagaaaatggtcacacaaagaacaatagggaagaaaaaacaaagagtgaataagagaggctacctaataagagctttgacattgaacacgatgaccaaagatgcagagagaggcaaattaaaaagaagggctattgcaacacccgggatgcaaattagagggttcgtgtacttcgttgaaactttagctagaagcatttgtgaaaagcttgaacagtctggacttccagttgggggtaatgaaaagaaggccaaactggcaaatgttgtgagaaaaatgatgactaattcacaagacacagagctttctttcacaatcactggggacaacactaagtggaatgaaaatcaaaaccctcgaatgtttctggcgatgattacatacatcacaaagaatcaacctgagtggttcagaaacatcctgagcatcgcaccaataatgttctcaaacaaaatggcaagactgggaaaaggatacatgttcgagagtaagaaaatgaagctccggacacaaatacctgcagaaatgctagcaagcattgacctgaagtatttcaatgaatcaacaaggaagaaaattgagaaaataagacctcttctaatagatggcacagcatcattgagccctggaatgatgatgggcatgttcaacatgctaagtacggttttaggagtctcgatactgaatcttggacaaaagaaatacaccaagacaacatactggtgggatggactccaatcctccgacgattttgccctcatagtgaatgcaccaaatcatgagggaatacaagcaggagtggatagattctacaggacctgcaagttagtgggaatcaacatgagcaaaaagaagtcctatataaataaaacagggacatttgaattcactagctttttttatcgatatggatttgtggctaattttagcatggagctgcccagttttggagtgtctggaataaacgagtcagctgatatgagcattggagtaacagtgataaagaacaacatgataaacaatgaccttggaccagcaacagcccaaatggctctccaattgttcatcaaagattacagatacacatataggtgccatagaggagacacacaaatccagacgagaagatcattcgagataaagaagctgtgggatcaaacccaatcaagggcaggactattggtatcagatgggggaccaaacttatacaatatccggaatcttcacatccctgaagtctgcttaaagtgggagctgatggatgagaattatcggggaagactttgtaatcccctgaatccctttgtcagccataaagaaattgagtctgtaaacaatgctgtagtaatgccagcccatggtccggccaaaagtatggaatatgatgccgttgcaaccacacactcctggattcccaagaggaaccgctctattctaaacacaagccaaaggggaattcttgaggatgaacagatgtaccagaagtgctgcaacttgttcgagaaatttttccctagtagttcatataggagacctattggaatttctagcatggtggaggcaatggtgtctagggcccggattgatgccagaattgacttcgagtctggaaggattaagaaagaggagttctctgagatcatgaggatctgttccaccattgaagaactcagacggcaaaaataa
>H10N6_Avian_CY204664_A/surf_scoter/Maryland/14OS1407/2014|2014.896
atggatgtcaatccgactttacttttcttgagagttccagcgcaaaatgccataagcaccacattcccgtatactggagatcctccatacagccatggaacaggaacaggatacaccatggacacggttaacagaacacatcaatattcagaaaaggggaaatggacaacaaactcagagactggagcgccccaacttaacccaattgatggaccactgcctgaggacaatgagccaagtggatatgcacaaacggactgtgtccttgaagcaatggctttccttgaagagtcccacccaggaatctttgaaaactcgtgtcttgaaacgatggaagttgttcaacaaacaagagtggacaagttgacccaaggccgtcagacctatgattggacattaaacaggaatcagccggctgcaactgcattagctaatactatagaggtcttcagatcgaacggtctgacagctaatgaatcaggaaggctaatagattttctcaaggatgtgatggaatcaatggataaggaggaaatggaaataacaacgcatttccaaaggaaaagaagagtgagggacaacatgaccaagaaaatggtcacacaaagaacaataggaaagaagaagcagaggttaaataaaaggagctatctaataagagcattgacactgaacacaatgacaaaagacgctgaaagaggcaaattaaagagaagagcaattgcaacacccgggatgcaaatcagaggatttgtatactttgttgaaacgctagcaagaagcatttgtgagaagcttgaacagtctggacttccagttggaggcaatgaaaagaaggctaaactggcaaatgttgtgagaaaaatgatgactaattcacaagacacagaactctctttcacaatcacgggagacaacaccaaatggaatgaaaatcagaaccctaggatgtttctggcaatgataacatatataacaagaaaccaacctgaatggtttaggaatgtcttgagcattgcacccataatgttctcaaacaaaatggcaaggctagggaaaggatacatgttcgaaagtaagagcatgaagcttcgaacacaaataccggcagaaatgctggcaagtattgatctgaaatatttcaacgagtcaacaagaaagaaaatagagaagataaggcctcttctaatagatggtacagcctcattgagccctggaatgatgatgggcatgttcaacatgctaagtacagttttgggagtttcgattctaaacctaggacaaaagaggtacaccaaaacaacatactggtgggacggactccaatcctctgatgactttgctctcatagtgaatgctccgaatcatgaggggatacaagcaggagtagacagattctatagaacttgcaagctggtcgggatcaatatgagcaaaaagaagtcctacataaacaggacaggaacatttgaattcacaagttttttctatcgctatggatttgtagccaacttcagcatggagttgcccagctttggagtgtctgggattaatgaatctgcagacatgagcattggagtaacagtgataaagaacaacatgataaacaatgatcttggaccagcaacagcccaaatggctctccagctgttcatcaaggattacagatacacgtatcggtgtcacagaggggacacacaaattcagacaaggaggtcattcgagctgaagaaattgtggggacaaacccgctcaaaagcaggactgctggtctcagatggaggaccaaacctatacaatattaggaatctccacattccggaagtctgtttgaaatgggaactgatggacgaagactatcagggaaggctttgcaaccccctgaatccgtttgtcagccacaaggagatagagtctgtaaacaatgctgtggtgatgccagctcatggcccagccaagagcatggaatatgatgctgtagctaccacgcactcctggatccctaagagaaaccgctccatcctcaatacaagtcaaagaggaatccttgaagatgaacagatgtatcagaagtgctgcaatctattcgagaaattcttccctagcagctcatacaggagaccggttggaatttccagcatggtggaggccatggtttctagggcccgaattgatgcgcgaattgacttcgaatctggacggattaagaaagaggagtttgctgagatcatgaagatctgttccaccattgaagagctcagacggcagaaatag
>H11N9_Avian_CY025203_A/sharp-tailed_sandpiper/Australia/6/2004|2004.500
atggatgtcaatccgactttacttttcttgaaagtgccagcgcaaaatgctataagtactacattcccttatactggagatcctccatacagccatggaactggaacaggatacaccatggacactgtcaatagaacacaccaatactcagagaaagggaagtggacaacaaacacagagactggagcacctcaactcaatccaattgatggaccactacccgaggataacgagccaagcggatatgcccaaacagattgtgttttggaagctatggctttccttgaagagtcccacccagggatctttgaaaactcatgtcttgaaacgatggaagttgttcagcaaacaagagtggataaactgactcaaggccgccagacctatgactggacattgaatagaaaccagccggctgcaactgctttggccaacactatagaggtcttcagatcgaacggtctaacagccaatgaatcggggagactaatagatttcctcaaggatgtaatggaatcaatggacaaagaagaaatggaaataacaacacatttccagagaaagagaagagtaagggacaacatgaccaagaaaatggtcacacaaagaacaatagggaagaagaagcagaggctgggcaagaggagctacttaataagagcactgacattgaacacaatgacaaaagatgcagaaagaggcaaattgaagaggcgggcaattgcaacacccgggatgcagattagaggatttgtgtactttgtcgaaacactagcgaggagcatctgtgaaaaacttgagcagtctggactccctgttggggggaatgagaagaaggctaaattggcaaatgtcgtaagaaagatgatgactaactcacaagatacagagctctcctttacaattactggagacaacaccaaatggaatgagaatcagaatcctcgtatgtttctggcaatgataacatacatcacaagaaaccaacctgaatggtttagaaatgtcttgagcattgcccctataatgttctcgaacaaaatggcgagattaggaaaaggatacatgttcgagagtaagagcatgaagctgcggacgcaaataccggcagaaatgcttgcaaacattgacctgaaatacttcaacgaatcaacaaggaagaaaatcgagaaaataaggcctctcctaatagatggcacagcctcactgagccctggaatgatgatgggcatgttcaacatgctgagtacagtcttaggagtctcaattctgaatcttgggcagaagaggtacaccaaaaccacatactggtgggatggactccaatcctctgatgatttcgctctcatagtgaatgcaccgaatcatgagggaatacaagcaggagtggataggttctacaggacctgcaaactggttgggatcaatatgagcaaaaagaagtcttacataaatcggacagggacatttgagttcacaagctttttctatcgctatggatttgtggccaatttcagtatggagctgcccagttttggagtgtctgggattaacgaatcggctgacatgagcattggagttacagtgataaagaacaatatgataaacaatgaccttggaccagcaacagctcaaatggctcttcagctatttatcaaggactacagatacacatatcggtgccacaggggtgatacacaaatccaaacaaggagatcatttgagctaaagaagctgtgggagcagacccgttcaaaggcaggactgttggttgcagatggaggaccaaacctatacaacatccggaatctccacatcccagaagtctgcctgaagtgggaactaatggatgaagactaccagggtaggctgtgcaatcctctgaacccgtttgtcagccataaggaaattgagtccgtgaacaatgctgtagtaatgccagcccatggtccagccaagagcatggaatatgatgctgttgctactacacactcatggatccctaagaggaaccgttccattctcaataccagccaaaggggaattcttgaggatgaacagatgtaccaaaagtgctgcaatctattcgagaaattcttccctagtagttcatacagaaggccagttggaatttccagtatggtggaggccatggtgtctagggcccgaattgatgcacgaattgacttcgagtctggaaggatcaagaaagaagagtttgctgagatcatgaagatctgttccaccattgaagagctcagacggcaaaaatag
>H1N1_Swine_KR699866_A/swine/England/080012/2011|2011.529
atggatgtcaatccgactctacttttcctaaaaattccagcgcaaaatgccataagcaccacattcccttatactggagatcctccatacagccatggaacaggaacaggatacaccatggacacagtaaacagaacacaccaatactcagaaaagggaaagtggacgacaaacacagagactggtgcaccccagctcaacccgattgatggaccactacctgaggataatgaaccaagtgggtatgcacaaacagactgtgtgctagaggctatggctttccttgaagaatcccacccaggaatatttgagaattcatgccttgaaacaatggaagttgttcaacaaacaagggtagataaactaactcaaggtcgccagacttatgattggacattaaacagaaatcaaccggcagcaactgcattggccaacaccatagaagtctttagatcgaatggcctaacagctaatgagtcaggaaggctaatagatttcttaaaggatgtaatggaatcaatgaacaaagaggaaatagagataacaacccactttcaaagaaaaaggagagtaagagacaacatgaccaagaagatggtcacgcaaagaacaatagggaagaaaaaacaaagactgaataagagaggctatctaataagagcacttacattaaatacgatgaccaaagatgcagagagaggcaagttaaaaagaagggctatcgcaacacctgggatgcaaattagaggtttcgtatactttgttgaaactttagctaggagcatttgcgaaaagcttgaacagtctgggctcccagtagggggcaatgaaaagaaggccaaactggcaaatgttgtgagaaagatgatgactaattcacaagacacagagatttctttcacaatcactggggacaacactaagtggaatgaaaatcaaaatcctcgaatgttcctggcgatgattacatatatcaccagaaatcaacccgagtggttcagaaacatcctgagcatggcacccataatgttctcaaacaaaatggcaagactagggaaagggtacatgttcgagagtaaaagaatgaagattcgaacacaaataccagcagaaatgctagcaagcattgacctgaagtacttcaatgaatcaacaaagaagaaaattgagaaaataaggcctcttctaatagatggcacagcatcactgagtcctgggatgatgatgggcatgttcaacatgctaagtacggtcttgggagtctcgatactgaatcttggacaaaagaaatacaccaagacaatatactggtgggatgggctccaatcatccgacgattttgctctcatagtgaatgcaccaaaccatgagggaatacaagcgggagtggacagattctacaggacctgcaagttagtgggaatcaacatgagcaaaaagaagtcctatataaataagacagggacatttgaattcacaagctttttttatcgctatggatttgtggctaattttagcatggagctacccagctttggagtgtctggagtaaatgaatcagctgacatgagtattggagtaacagtgataaagaacaatatgataaacaatgaccttggacctgcaacggcccagatggctcttcaattgttcatcaaagactacagatacacatataggtgccataggggagacacacaaattcagacgagaagatcatttgagttaaagaagctgtgggatcaaacccaatcaaaggtagggctattagtatcagatgggggaccaaacttatacaatatacggaatcttcacattcctgaagtctgcttaaaatgggagctaatggatgatgattatcggggaagactttgtaatcccctgaatccctttgtcagtcataaagagattgattctgtaaacaatgctgtggtaatgccagcccatggtccagccaaaagcatggaatatgatgccgttgcaactacacattcctggattcccaagaggaatcgttctattctcaacacaagccaaaggggaattcttgaggatgaacagatgtaccagaagtgctgcaatctattcgagaaatttttccctagcagttcatataggagaccggttggaatttctagcatggtggaggccatggtgtctagggcccggattgatgccagggtcgactttgagtctggacggatcaagaaagaagagttctctgagatcatgaagatctgttccaccattgaagaactcagacggcaaaagtaa
>H7N9_Avian_MF988736_A/duck/Anhui/S702/2013|2013.255
atggatgtcaatccgactttacttttcttgaaagtgccagtgcaaaatgctataagtaccactttcccttatactggagaccctccatacagccatggaacaggaacaggatacaccatggacacagtcaacagaacacataaatactcagaaaaaggaaagtggacaacgaacacagagactggagcaccccaactcaatccaattgatggaccattacctgaggacaacgagccgagtgggtatgcacaaacggattgtgtattggaagcaatggctttccttgaagaatctcacccagggatctttgaaaactcgtgtctcgaaacgatggaaattgttcagcaaacaagagtggataaactgacccaaggccgccagacctatgactggacgttgaatagaaatcagccggctgctaccgcattggccaacactatagaggtattcagatcgaatggcctgacagccaatgaatcaggaaggttgatcgatttcctcaaggacgtgatggattcaatggataaggaagaaatggagattacaacacatttccagaggaagaggagagtgagggacaacatgaccaagaaaatggtcacacagagaacaataggaaagaaaaaacaaagactgaacaaaaggagctacctaataagagcactgacattgaacacaatgacaaaggatgctgaaagaggcaagctgaaaaggagggcaatcgcaacacccgggatgcaaatcagaggattcgtgtattttgtagaagcactagcgaggagcatctgtgagaaacttgagcaatctggcctccctgtcggagggaatgagaagaaagctaaattggcaaatgttgtgaggaagatgatgactaattcacaagatacagagctctccttcacaattactggggacaacaccaaatggaatgagaatcaaaacccccggatgtttctagcaatgataacatacatcacaagaaaccagccagaatggtttagaaatgtcttaagcattgctcctataatgttctcaaacaagatggcgagattagggaaagggtacatgttcgaaagtaagagtatgaagttacggacacaagtaccagcggaaatgctcgcaaatattgacctgaaatacttcaacaaatcaacaagagagaaaatcgagaaaataagacctctactgatagatggcacagcctcattgagtcctggaatgatgatgggcatgttcaacatgttgagtacagtcttaggagtttcaattctgaatctcgggcagaagaagtacaccaaaaccacatattggtgggacggactccaatcctcagatgacttcgccctcatagtgaatgcaccgaatcatgagggaatacaggcaggagtagataggttctatagaacctgcaaattagttgggataaacatgagcaagaagaaatcctacataaatcggacaggaacattcgaattcacaagctttttctaccgctatggattcgtagctaacttcagtatggagttgcccagttttggagtgtccgggattaatgagtcagctgacatgagcgttggtgttacagtaataaagaacaatatgataaacaacgatcttggaccagcaacagcccaaatggcccttcagctatttatcaaagactacagatacacataccgatgtcacaggggtgatacgcaaattcaaacgaggagagcattcgagctgaagaagctgtgggagcagacccgttcgaaggcaggactgttggtttcagatggagggccaaacctgtacaatatccggaacctccacattccagaggtctgcttgaaatgggaattgatggatgaagactaccaaggcaggttgtgtaatcctatgaacccgtttgtcagtcataaggaaattgattcagtcaacaatgctgtggtgatgccagctcatggcccagccaaaagcatggagtatgatgccgttgcaaccacacattcatggattcctaagaggaatcgctccattctcaacaccagccaaagggggattcttgaggacgaacagatgtaccagaagtgctgcaacctattcgaaaagttcttccccagcagttcgtacaggaggccagttggaatttccagcatggtggaggccatggtgtctagggcccgaattgatgcacgaattgacttcgaatctggaaggattaagaaagaagagtttgctgagatcatgaagatctgttccaccattgaagagctcagacggcaaaaatag
>H1N1_Human_MH083347_A/Arizona/74/2017|2017.964
atggatgtcaatccgactctacttttcctaaaaattccagcacaaaatgccataagcaccacattcccttatactggagatcctccatacagccatggaacaggaacaggatacaccatggacacagtaaacagaacacaccaatactcagaaaaggggaagtggacaacaaacacagagactggtgcaccccagctcaacccgattgacggaccactacctgaagataatgaaccaagtgggtatgcacaaacagactgtgttctagaggctatggctttccttgaagaatcccatccaggaatatttgagaattcatgccttgaaacaatggaagttgttcaacaaacaagggtagataaactgactcaaggtcgccagacttatgattggacattaaacagaaatcaaccggcagcaactgcattggccaacaccatagaagttttcagatcgaatgacctaacagctaacgagtcaggaaggctaatagatttcttaaaggatgtgatggaatcaatgaacaaagaggaaatagagataacaacccactttcaaagaaaaaggagagtaagagacaacatgaccaagaagatggtcacgcaaagaacaatagggaagaaaaaacagagactgaataagagaggctatctaataagagcactgacattaaatacgatgaccaaagatgcagagagaggcaagttaaaaagaagggctatcgcaacacctgggatgcagattagaggtttcgtatactttgttgaaactttagcwaggagcatttgcggaaagcttgaacagtctgggctcccagtagggggcaatgaaaagaaggccaaattggcaaatgttgtgagaaagatgatgactaattcacaagatacagagatttctttcacaatcactggggacaatactaaatggaatgaaaatcaaaatcctcgaatgttcctggcgatgattacatatatcaccagaaatcaacccgagtggtttagaaacatcctgagcatggcacccataatgttctcaaataaaatggcaagactaggaaaagggtacatgttcgagagtaaaagaatgaagattcgaacacaaataccagcagaaatgctagcaagcattgatctaaagtatttcaatgaatcaacaaagaagaaaattgagaagataaggcctcttttaatggatggcacagcatcactgagtcctgggatgatgatgggcatgttcaacatgctaagtacggtcttgggagtctcgatactgaatcttggacaaaagaaatacaccaagacaacatactggtgggatgggctccaatcatccgacgattttgctctcatagtgaatgcaccaaaccatgaaggaatacaagcaggagtggacagattctacaggacctgcaagttagtgggaatcaacatgagcaaaaagaagtcctatataaataagacagggacatttgaattcacaagctttttttatcgctatggatttgtggctaattttagcatggagctacccagttttggagtgtctggagtaaatgaatcagctgacatgagtattggagtaacagtgataaagaacaacatgataaacaatgaccttggacctgcaacggctcagatggctcttcaattgttcatcaaagactacagatacacatataggtgtcataggggagacacacaaattcagacgagaagatcatttgagttgaagaagctatgggatcaaacccaatcaaaggtagggctattagtatcagatggaggaccaaacttatacaacatacggaatcttcacattcctgaagtctgcttaaaatgggagctaatggatgatgattatcggggaagactttgtaatcccctgaatccctttgtgagtcataaggagattgattctgtaaacaatgctgtggtgatgccagcccatggcccagccaaaagcatggaatatgatgccgttgctactacacattcctggattcccaagaggaatcgttctattctcaacacaagccaaaggggaattcttgaggatgaacagatgtaccagaagtgttgcaatttattcgagaaatttttccctagcagttcatataggagaccggttggaatttctagcatggtggaggccatggtgtctagggcccggattgatgccagagtcgactttgagtctggacggatcaagaaagaagagttctctgagatcatgaagatctgttccaccattgaagaactcagacggcaaaaataa
>H7N3_Avian_CY180658_A/mallard/Wisconsin/438/1979|1979.500
atggatgtcaatccgactttacttttcttgaaagttccagcgcaaaatgccataagcaccacattcccatatactggagaccctccatacagccatggaacgggaacaggatacaccatggacacagtcaacagaacacatcaatattcagaaaggggaaaatggacaacaaacacagaaactggagcaccccaactcaacccaattgatggaccattacctgaggataatgagccaagtggatatgcacaaacagactgtgtcctggaagcaatggctttccttgaagagtcccacccaggaatctttgaaaactcgtgtcttgaaacgatggaagttgttcaacaaacaagagtggacaagctgacccaaggtcgccagacctatgattggacattaaacagaaatcagccggctgcaactgcattagctaatactatagaggtcttcagatcgaacggtttaacggctaatgaatcaggaaggctaatagatttcctcaaggatgtgatggaatcaatggataaagaggaaatggaaataacaacgcacttccaaagaaaaagaagagtaagggacaacatgaccaagaaaatggtcacacaaagaacaataggaaagaagaaacaaagactaaacaagaggagctatctaataagagcattgacactgaacacaatgacaaaagacgctgaaagaggcaaattaaagagaagagcaattgcaacacccgggatgcaaatcagaggatttgtgtattttgttgaaacattagcgaggagcatttgtgagaaacttgaacaatctggacttccagttggaggcaatgaaaagaaggctaaactggcaaatgttgtgagaaaaatgatgactaattcacaagacacagagctctctttcacaatcactggagacaacaccaaatggaatgaaaatcagaatcctaggatgttcctggcaatgataacatacataacaagaaatcaacctgaatggttcaggaatgtcttgagcattgcacctataatgttctcgaataaaatggcaaggctagggaaaggatacatgttcgaaagtaagagcatgaagcttcgaacacagataccagcagaaatgctagcaaatattgacctgaaatatttcaatgagtcaacaagaaagaaaatagagaaaataaggcctcttctaatagatggtacagcctcattgagtcctggaatgatgatgggcatgttcaacatgctaagtacagtcttaggagtctcagtcctaaatctaggacaaaagaggtacaccaaaacaacatactggtgggacggactccaatcctctgatgactttgctctcatagtgaatgcaccgaatcatgagggaatacaagcaggagtagatagattctataggacctgcaagctagtcggaatcaatatgagcaaaaagaagtcctacataaacaggacaggaacatttgaattcacaagttttttctatcgctatggatttgtagccaattttagcatggagctgcccagctttggagtgtctgggatcaatgaatcggctgacatgagcattggagtaacagtgataaagaacaacatgataaacaatgaccttggaccagcaacggctcaaatggctcttcagctgttcatcaaggattacagatacacatatcggtgtcacagaggggacacacaaattcagacgaggaggtcattcgagctgaagaagttgtgggaacaaacccgctcaaaggcaggactgctggtttcagatggaggaccaaacttatacaatatccggaatctccacatcccggaagtctgtctgaaatgggagctaatggacgaagactatcaggggaggctttgtaaccccctgaacccatttgtcagccataaggagatagagtctgtaaacaatgctgtggtgatgccagctcatggcccagccaagagcatggaatatgatgctgttgctactacacactcctggatccctaagaggaaccgctccatcctcaacacaagccaaaggggaatccttgaagatgaacagatgtatcaaaagtgctgcaatctattcgagaaattcttccctagcagttcatacaggagaccggttgggatttccagcatggtggaggccatggtgtctagggcccgaattgatgcacgaattgacttcgagtctggacggattaagaaggaggagtttgctgagatcatgaagatctgttccaccattgaagagctcagacggcagaaatag
>H7N9_Human_KF469232_A/Nanchang/1/2013|2013.310
atggatgtcaatccgactttactgttcttgaaagtgccagtgcaaaatgctataagtaccacgttcccttacactggagaccctccatacagccatggaacaggaacaggatacaccatggacacagtcaacagaacacacaaatactcagaaaaaggaaagtgggcaatgaacacagagactggagcaccccaactcaatccgattgatggaccattgcctgaggacaacgagccaagtggatatgcacagacggattgtgtattggaagcaatggctttccttgaagaatctcacccagggatctttgaaaactcgtgtctcgaaacgatggaaattgttcagcaaacaagagtggacaaactgacccaaggccgccagacctatgactggacgttgaatagaaatcagccggctgctactgcattggctaacactatagaggtattcagatcgaatggcctgacagccaatgaatcaggaagattgatcgatttcctcaaggatgtgatggattcaatggataaagaagaaatggagattacaacacatttccagaggaagaggagagtgagggacaacatgaccaaaaaaatggtcacacagagaacaatagggaagaaaaaacaaagactgaacaaaaggagctacctaataagagcactgacattgaacacaatgacaaaggacgctgaaagaggcaagttgaaaaggagggcaatcgcaacgcccgggatgcaaatcagaggattcgtgtattttgtagaagcactagcgaggagcatctgtgagaaacttgagcaatctggcctacctgtaggagggaatgagaaaaaagctaaactggcaaatgttgtgaggaaaatgatgactaattcacaagatacagagctctccttcacaattactggagacaacaccaaatggaatgagaaccaaaacccccggatgtttctagcaatgataacatacataacaagaaaccagccagaatggtttagaaatgtcttaatcattgctcctataatgttctcaaacaagatggcgaggttagggaaaggatacatgttcgaaagtaagagtatgaaattacggacacaagtaccagctgaaatgctcgcgaatattgacctgaaatacttcaacaaatcaacaagagagaaaatcgagaaaataagacctctactgatagatggcacagcatcattgagtcctggaatgatgatgggtatgttcaacatgttgagtacagttttaggagtttcaattctgaatctcgggcagaagaagtacaccaaaaccacatattggtgggatggactccaatcctcagatgacttcgcactcatagtgaatgcaccgaatcatgaggggatacaggcaggagtggacaggttctatagaacctgcaaactagttgggataaacatgagcaagaagaaatcctacataaatcggacaggaacattcgaattcacaagctttttctaccgctatggattcgtagccaacttcagtatggagttgccaagttttggagtgtctgggatcaacgagtcagcagacatgagcattggtgttacagtaataaagaacaatatgataaacaacgatcttggaccagcaacagctcagatggcccttcagctatttatcaaagactacagatacacataccgatgtcacaggggtgatacgcaaattcaaacgaggagagcattcgagctgaagaaactgtgggagcagacccgctcgaaagcaggactgttggtttcagatggagggccaaacttgtacaatatccggaatctccacattccagaggtctgcttgaaatgggaattgatggatgaagactatcaaggcaggctgtgtaaccctatgaacccatttgtcagtcataaggaaattgattcagtcaacaatgctgtggtgatgccatctcatggcccagccaaaagcatggagtatgatgccgttgcaactacacattcatggattcctaagaggaatcgctccattctcaacaccagccaaagggggattcttgaggatgaacagatgtaccagaagtgctgcaacctattcgaaaagttcttcccaagcagttcataccggaggccagttggaatttccagcatggtggaggccatggtgtctagggcccgaattgatgcacgaattgacttcgaatctggaaggattaagaaagaagagtttgctgagatcatgaagatctgttccaccattgaagagctcagacggcaaaaatag
>H3N2_Avian_CY186917_A/blue-winged_teal/Ohio/12OS2154/2012|2012.704
atggatgtcaatccgactttacttttcttgaaagttccagcgcaaaatgccataagcaccacattcccgtacactggagatcctccatacagccatggaacaggaacaggatacaccatggacacggtcaacagaacacaccaatattcagaaaaggggaaatggacaacaaactcagagactggagcaccccaacttaacccaattgatggaccactgcctgaggacaacgagccaagtggatatgcacaaacggactgtgtccttgaagcaatggctttccttgaagaatcccacccaggaatctttgaaaactcgtgtcttgagacgatggaagttgttcaacaaacaagagtagacaaattgacccaaggccgtcagacttatgattggacattaaacaggaatcaaccggctgcaaccgcattagctaatactatagaggtcttcagatcgaacggtctgacagctaatgaatcaggaaggctaatagattttctcaaggatgtgatggaatcaatggataaagaggaaatggaaataacaacgcatttccaaaggaaaagaagagtgagggacaacatgaccaagaaaatggtcacacaaagaacaataggaaagaaaaagcagaggctaaataaaaagagctatctaataagagcattgacactgaacacaatgacaaaagacgccgaaagaggcaaattaaagagaagagcaattgcaacacccggaatgcaaatcagaggatttgtatactttgttgagacattagcaaggagcatttgtgagaagcttgaacaatctggactcccagttggaggcaatgaaaagaaggctaaactggcaaatgttgtgaggaaaatgatgactaattcacaagacacagaactctctttcacaatcactggggacaacaccaaatggaatgaaaatcagaaccctaggatgtttctggcaatgataacatatataacaagaaaccaacctgaatggtttaggaacgtcttgagcattgcacccataatgttctcaaataaaatggcaagactagggaaaggatacatgttcgaaagtaagagcatgaagcttcgaacacaaataccggcagaaatgctagcaagtattgatctgaaatatttcaatgagtcaacaagaaagaaaattgaaaagataaggcctcttctaatcgatggtacagcctcattgagccctggaatgatgatgggcatgttcaacatgctaagtacagttttgggagtttcgattctaaatctaggacaaaagaggtacaccaaaacaacatactggtgggacgggctccaatcctctgatgactttgctctcatagtgaatgccccgaatcatgaggggatacaagcaggagtagacagattctatagaacctgcaagctggtcggaatcaacatgagcaaaaagaagtcctacataaacaggacaggaacatttgaattcacaagttttttctatcgctatggatttgtagccaatttcagcatggagttgcccagctttggagtgtctgggattaatgaatctgcagacatgagcattggagtaacagtgataaagaacaacatgataaacaatgatcttggaccagcaacagctcaaatggctcttcagctgttcatcaaggattacagatacacgtatcggtgccacagaggagacacacaaattcagacaaggaggtcattcgaactgaagaaattgtgggaacaaacccgctcaaaagcgggactgctggtctcagacggaggaccaaacctatacaacatccggaatctgcacattccggaagtctgcttgaaatgggagctgatggacgaagactatcagggaaggctttgcaaccccctgaatccgtttgtcagccacaaggagatagagtctgtaaacaatgctgtggtgatgccagctcatggcccagccaagagcatggaatatgatgcggtggctaccacacactcctggatccctaagaggaatcgctccatcctcaacacaagccaaaggggaatccttgaagatgaacagatgtatcaaaagtgctgcaatctattcgagaaattcttccctagcagctcatacaggagaccggttggaatttccagcatggtggaggccatggtttctagggcccgaatcgatgcgcgaattgacttcgaatctggacggattaagaaggaggagtttgctgagatcatgaagatctgttccaccattgaagagctcagacggcagaaatag
>H5N8_Avian_KY576110_A/common_teal/Korea/W555/2017|2017.008
atggatgtcaatccgactttacttttcttaaaagtgccagcgcaaaatgctataagtactacattcccttacactggagatcctccatacagccatggaacaggaacaggatataccatggacacagtaaacagaacacatcaatactcagaaaagggaaagtggacaacaaacacagaaaccggagcaccccaactcaatccaattgatggaccattaccagaggacaacgagccaagcggatatgcacaaactgattgcgtgttggaagcaatggctttccttgaagaatcccacccagggatctttgaaaactcttgtcttgaagcgatggaagtcgttcagcaaacaagagtggacaaactaacccaaggtcgccagacttatgactggacactgaacagaaaccaaccagctgcaactgctttggccaacactatagaggtgttcagatcgaatggtctgacagccaatgaatcagggagactgatagattttctcagggatgtgatggaatcaatggataaagaagaaatggaagtaacaacacatttccagagaaaaagaagagtgagggacaacatgaccaagaagatggtcacacaaagaacaataggaaagaagaagcagaggctgaacaagaggagttacttaataagagcactgacattgaacacaatgaccaaagatgcagaaagaggcaaattgaagagacgggcaattgcaacacccgggatgcagattagaggattcgtgtactttgtcgaaacactagcgaggagcatctgtgagaaactcgagcaatctgggctccctgttggagggaatgagaagaaggctaaattggcaaatgtcgtgagaaaaatgatgactaactcacaagatacagagctctcctttacaattactggagacaacaccaaatggaatgagaatcaaaaccctcggatgtttttggcaatgataacatacatcacaagaaaccaacctgaatggtttagaaatgtcttaagcattgcccctataatgttctcaaacaaaatggcgagattagggaaaggatacatgtttgaaagtaagagcatgaagctaagaacacaaataccagcagagatgcttacaaacattgatttgaaatatttcaacgaatcaacgagaaagaaaatcgagaaaataagacctctgctgattgatggcacggcctcattgagtcctgggatgatgatgggcatgttcaacatgctgagcacagtgttaggggtctcaatcctgaatctcgggcaaaagaggtacaccaaaaccacatactggtgggatggacttcaatcttctgatgatttcgctctcatagtgaatgcaccgaatcatgaggggatacaagcaggagtggataggttctataggacctgcaaattggttgggatcaacatgagcaaaaagaagtcttacataaaccgaacagggacatttgagttcacaagttttttctaccgctatggatttgtagctaacttcagtatggaattacccagctttggagtgtctggaatcaatgaatcggctgacatgagcattggagttacagtgataaaaaacaacatgataaacaatgatcttggaccagcaacagctcaaatggctcttcagttattcatcaaagactataggtacacgtaccgatgccacaggggtgatacacaaattcaaacgaggagatcattcgagctgaagaagctgtgggagcagacccgttcaaaggcagggctgttggtatcagacggaggaccaaacctatacaacattcggaatctccacattccagaggtctgcttgaagtgggaactgatggatgaagactaccaaggtaggctgtgcaatcctctgaatccatttgtcagtcataaggagattgagtccgtaaacaatgctgtagtaatgccagcccatggcccagccaagagcatggaatatgatgctgttgcgactacacactcgtggattcctaagaggaaccgttccattctcaataccagccaaaggggaattcttgaggatgagcaaatgtaccaaaagtgctgtagtctattcgagaaattcttccccagcagttcatacaggaggccagttggaatttccagcatggtggaggccatggtgtctagggcccgaattgatgcacgcatcgatttcgaatctggaaggattaagaaagaagagtttgctgagatcatgaagatctgttccaccattgaagagctcagacggcaaaaatag
>H11N9_Avian_CY094115_A/mallard/California/6517/2008|2008.844
atggatgtcaatccgactttacttttcctgaaagttccagcgcaaaatgccataagcacaacattcccatatactggagatcctccatacagccatggaacaggaacaggatacaccatggacacagttaacagaacacatcaatactcagaaaaggggaaatggacaacaaactcagagactggagcaccccaacttaaccccattgacggaccactgcctgaggacaatgagccaagtggatatgcacaaacagattgtgtccttgaagcaatggctttccttgaagagtcccacccaggaatctttgaaaactcgtgtcttgaaacgatggaagttgttcaacaaacaagagtggacaaattgacccaaggtcgtcagacctatgattggacattaaacaggaatcagccggctgcaactgcgttagctaatactatagaggtcttcagatcgaacggtctgacagctaatgaatcaggaaggctaatagattttctcaaggatgtgatggaatcaatggacaaagaggaaatggaaataacaacgcatttccaaaggaaaagaagagtgagagacaacatgaccaagaaaatggtcacacaaagaacaataggaaagaagaagcagaggctgaacaaaaagagctacttaataagagcattgacactgaacacaatgacaaaagacgccgaaagaggcaaactaaagagaagagcaattgcaacacccggaatgcaaatcagaggatttgtatactttgttgaaacattagcaaggagcatttgtgagaaacttgaacaatctggactcccagttggaggcaatgaaaagaaggctaaactagcaaatgttgtgagaaaaatgatgactaattcacaagacacagaactctctttcacaatcactggagacaacaccaaatggaatgaaaatcaaaatcctaggatgtttctggcaatgataacatatataacaagaaaccaacctgaatggtttaggaatgtcttgagcattgcacctataatgttctcaaataaaatggcaagactagggaaaggatacatgttcgaaagtaagagtatgaagcttcgaacacaaataccggcagaaatgctagcaagtatcgatttgaaatatttcaatgagtcgacaagaaagaaaatagagaagataagacctcttctaatagatggtacagcctcattgagtcccggaatgatgatgggcatgttcaacatgttaagtacagttttgggagtttcgattctaaatctagggcaaaagaagtacaccaaaacaacatactggtgggacggactccaatcctccgatgactttgctctcatagtgaatgctccaaatcatgagggaatacaagcaggagtagacagattctatagaacctgcaagctggtcgggatcaacatgagcaaaaagaagtcctacataaacaggacaggaacatttgaattcacaagctttttctatcgctacggatttgtggccaactttagcatggagttgcccagttttggagtgtctggtatcaatgaatctgcagacatgagcattggagtaacagtgataaagaacaacatgataaacaatgatcttggaccagcaacagctcaaatggcccttcagctgttcatcaaggattacagatacacgtatcgatgtcataggggggacacacaaattcagacaaggaggtcattcgagctgaagaagttgtgggaacaaacccgctcaaaagcagggctgctggtatcagatggaggaccaaatctatacaatatccggaatctccacattccggaagtctgcttgaaatgggagctaatggatgaagactatcagggaaggctttgtaaccccctgaatccgtttgtcagccacaaagagatagagtctgtaaacaatgctgtggtgatgccagctcatggcccagccaaaagcatggaatatgatgctgttgctaccacgcactcctggatccctaagaggaaccgctccatcctcaatacaagccaaagaggaatacttgaagatgaacagatgtatcaaaagtgctgcaatctgttcgagaaattcttccctagcagttcatacaagagaccggttgggatttcaagcatggtggaggccatggtttctagggcccgaattgatgcgcgaattgacttcgaatctggacggattaagaaagaggaatttgctgagatcatgaagatctgttccaccattgaagagctcagacggcagaaatag
>H1N2_Avian_CY136838_A/ruddy_turnstone/Delaware_Bay/181/1994|1994.386
atggatgtcaatccgactttacttttcttgaaagttccagcgcagaatgccataagcaccacattcccatatactggagaccctccatacagccatggaacgggaacaggatacaccatggacacagtcaacagaacacatcaatattcagaaaaagggaaatggacaacaaatacagagactggagcaccccaacttaacccaattgatggaccacttcctgaggacaatgagccaagtggatatgcacaaacagactgtgtcctggaagcaatggctttccttgaagagtcccacccaggaatctttgaaaactcgtgtcttgaaacgatggaagttgtccaacaaacaagagtggacaaactgacccaaggtcgtcagacctatgattggacattaaacaggaatcagccggctgcaactgcattagctaatactatagaggtcttcagatcgaacggtctgacagctaatgaatcaggaaggctaatagatttcctcaaggatgtgatggaatcaatggataaagaggaaatggaaataacaacacacttccaaagaaaaagaagagtgagggacaacatgaccaagaaaatggtcacacaaagaacaataggaaagaagaagcagaggctaaacaagaaaagttatctaataagagcactgacactgaacacaatgacaaaagacgctgaaagaggcaaattgaagagaagagcaattgcaacacccggaatgcaaatcagaggatttgtatactttgttgaaacattagcaaggagcatttgtgagaagcttgaacaatctggactcccagttggaggcaatgaaaagaaggctaaactggcaaatgttgtgagaaaaatgatgactaattcacaagacacagaactctctttcacaatcactggagacaacaccaaatggaatgaaaatcagaaccctaggatgtttctggcaatgataacatacataacaagaaaccaacctgaatggtttaggaatgtcttgagcattgcacctataatgttctcgaataagatggcaagactagggaaaggatacatgttcgaaagtaagagcatgaagcttcgaacacagataccggcagaaatgctagcaaatattgatctgaaatatttcaatgagtcaacaagaaagaaaatagagaagataaggcctcttctaatagatggtacagcctcattgagccctggaatgatgatgggcatgttcaacatgctaagtacagttttgggagtctcgattctaaatttagggcaaaagaggtacaccaaaacaacatactggtgggacggactccaatcctccgatgactttgctctcatagtgaatgctccgaatcatgagggaatacaagccggagtagatagattctataggacctgcaagctggtcggaatcaacatgagcaaaaagaagtcctacataaacaggacaggaacatttgaattcacaagcttcttctatcgctatggatttgtagccaactttagcatggagctgcccagctttggagtatctgggattaatgaatctgctgacatgagcatcggagtaacagtgataaagaacaacatgataaacaatgaccttggaccagcaacagctcaaatggctcttcagctgttcatcaaggattacagatacacgtatcggtgccacagaggggacacacaaattcagacaaggaggtcattcgagctgaagaaattgtgggaacaaactcgctcaaaggcaggactgctggtttctgatggagggccaaacttatacaatatccggaatctccacattccggaagtctgcttgaaatgggagctaatggacgaagactatcagggaaggctttgtaaccccctgaatccatttgtcagccacaaagaaatagagtctgtaaacaatgctgtggtaatgccagcacatggcccagccaagagcatggaatatgatgctgttgctactacgcactcctggatccctaagaggaaccgctccatcctcaacacaagccaaaggggaatccttgaagatgaacagatgtatcaaaagtgctgcaatctattcgagaaattcttccctagcagttcatacaggagaccggttggaatttctagcatggtggaggccatggtttccagggcccgaattgatgcgcgaattgacttcgaatctggacggattaagaaggaggagtttgctgagatcatgaagatctgttccaccattgaagagctcagacggcagaaatag
>H9N2_Avian_KX979696_A/gadwall_duck/Netherlands/2/2006|2006.071
atggatgtcaacccgactttgcttttcttgaaagtgccagcgcaaaatgctataagtactacattcccttatactggagatcctccatacagccatggaacaggaacaggatacactatggacacggtcaacagaacgcatcaatactcagaaaaggggaagtggacaacaaacaccgaaactggagcaccccaactcaatccaattgatggaccattacctgaggataacgagccaagcggatatgcacaaactgattgtgtgttggaagcaatggctttccttgaagagtcccacccagggatctttgaaaactcatgtcttgaaacgatggaagttgttcagcaaacaagagtggataaactgacccaaggtcgccagacctatgactggacattgaatagaaaccagccggctgcaactgctttggccaacactatcgaagtcttcagatcaaacggtctaacagccaatgaatcggggagactgatagatttcctcaaggatgtgatggagtcaatggataaagaagaaatggaaataacaacacatttccaaagaaaaagaagagtaagagacaatatgaccaagaaaatggtcacacaaagaacaatagggaagaaaaagcaaaggctgaacaagaagagctacttaataagagcactgacactgaacacaatgacaaaagatgcagaaagaggcaagttgaagaggcgggcaattgcaacacccgggatgcaaatcagagggttcgtgtactttgttgaaacattagcgaggagcatttgtgagaaacttgagcaatctgggctccctgttggagggaacgagaagaaggctaaattggcaaacgtcgtgagaaagatgatgactaactcacaagacacagagctctcctttacaattactggagacaataccaagtggaatgagaatcagaatcctcggatgtttttggcaatgataacatatatcacaagaaaccaacctgaatggtttagaaatgtcttgagtatcgcccccataatgttctcaaacaaaatggcgagattagggaaaggatacatgttcgaaagtaaaagcatgaagctacggacacaaataccagcagaaatgcttgcaaacattgacctgaagtacttcaacgaatcgacgagaaagaaaattgagaaaataaggcctctcttaatagatgggacagcctcactgagtcctggaatgatgatgggcatgttcaacatgctgagcacagtcttgggagtctcaatcctgaatcttgggcaaaagaggtacaccaaaaccacatactggtgggatggactccaatcctctgatgatttcgctctcatagtaaatgcaccgaatcatgagggaatacaggcaggagtggacaggttctataggacctgtaaactggttgggatcaatatgagcaaaaagaagtcttacataaatcggacagggacatttgagttcacaagctttttctaccgttatggatttgtagccaacttcagtatggagctgcccagctttggagtttctgggattaacgaatcggctgacatgagcatcggagttacagtgataaagaacaatatgataaacaacgatcttggaccagcaacagctcagatggctcttcagctattcatcaaggactacagatacacataccgatgccacaggggtgatacacaaattcaaacgaggagatcattcgagctaaagaagctgtgggagcagacccgctcaaaggcaggactgttggtttcagatggaggaccaaacctatacaatattcggaatctccacatcccagaggtatgcttgaagtgggaactgatggatgaagattaccagggtagactgtgtaatccgttgaacccatttgtcagtcataaggaaattgagtccgtaaacaatgctgtagtaatgccagcccatggtccagccaagagcatggaatatgatgctgttgcaaccacacactcatggatccctaagaggaaccgttccattctcaataccagccaaaggggaattcttgaagatgaacagatgtaccagaagtgctgcaatctattcgagaaattcttccctagtagttcatacaggaggccagttggaatttccagcatggtggaggccatggtgtctagggcccgaattgatgcacggattgacttcgagtctggaaggattaagaaggaagagtttgctgagatcatgaagatctgttccaccattgaagagctcagacggcaaaaacag
>H1N1_Human_MH245967_A/Hawaii/17/2018|2018.104
atggatgtcaatccgactctacttttcctaaaaattccagcacaaaatgccataagcaccacattcccttatactggagatcctccatacagccatggaacaggaacaggatacaccatggacacagtaaacagaacacaccaatactcagaaaaggggaagtggacaacaaacacagagactggtgcaccccagctcaacccgattgacggaccactacctgaagataatgaaccaagtgggtatgcacaaacagactgtgttctagaggctatggctttccttgaagaatcccatccaggaatatttgagaattcatgccttgaaacaatggaagttgttcaacaaacaagggtagataaactgactcaaggtcgccagacttatgattggacattaaacagaaatcaaccggcagcaactgcattggccaacaccatagaagttttcagatcgaatgacctaacagctaacgagtcaggaaggctaatagatttcttaaaggatgtgatggaatcaatgaacaaagaggaaatagagataacaacccactttcaaagaaaaaggagagtaagagacaacatgaccaagaagatggtcacgcaaagaacaatagggaagaaaaaacagagactgaataagagaggctatctaataagagcactgacattaaatacgatgaccaaagatgcagagagaggcaagttaaaaagaagggctatcgcaacacctgggatgcagattagaggtttcgtatactttgttgaaactttagctaggagcatttgcgaaaagcttgaacagtctgggctcccagtagggggcaatgaaaagaaggccaaattggcaaatgttgtgagaaagatgatgactaattcacaagatacagagatttctttcacaatcactggggacaacactaaatggaatgaaaatcaaaatcctcgaatgttcctggcgatgattacatatatcaccagaaatcaacccgagtggtttagaaacatcctgagcatggcacccataatgttctcaaataaaatggcaagactagggaaagggtacatgttcgagagtaaaagaatgaagattcgaacacaaataccagcagaaatgctagcaagcattgatctaaagtatttcaatgaatcaacaaagaagaaaattgagaagataaggcctcttttaatggatggcacagcatcactgagtcctgggatgatgatgggcatgttcaacatgctaagtacggtcttgggagtctcgatactgaatcttggacaaaagaaatacaccaagacaacatactggtgggatgggctccaatcatccgacgattttgctctcatagtgaatgcaccaaaccatgaaggaatacaagcaggagtggacagattctacaggacctgcaagttagtgggaatcaacatgagcaaaaagaagtcctatataaataagacagggacatttgaattcacaagctttttttatcgctatggatttgtggctaattttagcatggagctacccagctttggagtgtctggagtaaatgaatcagctgacatgagtattggagtaacagtgataaagaacaacatgataaacaatgaccttggacctgcaacggctcagatggctcttcaattgttcatcaaagactacagatacacatataggtgtcataggggagacacacaaattcaaacgagaagatcatttgagttgaagaagctatgggatcaaacccaatcaaaggtagggctattagtatcagatggaggaccaaacttatacaacatacggaatcttcacattcctgaagtctgcttaaaatgggagctaatggatgatgattatcggggaagactttgtaatcccctgaatccctttgtgagtcataaggagattgattctgtaaacaatgctgtggtaatgccagcccatggcccagccaaaagcatggaatatgatgccgttgctactacacattcctggattcccaagaggaatcgttctattctcaacacaagccaaaggggaattcttgaggatgaacagatgtaccagaagtgttgcaatttattcgagaaatttttccctagcagttcatataggagaccggttggaatttctagcatggtggaggccatggtgtctagggcccggattgatgccagagtcgactttgagtctggacggatcaagaaagaagagttctctgagatcatgaagatctgttccaccattgaagaactcagacggcaaaaataa
>H1N1_Human_CY176648_A/Westmead/INS3_664/2011|2011.551
atggatgtcaatccgactctacttttcctaaaaattccagcgcaaaatgccataagcaccacattcccttatactggagatcctccatacagccatggaacaggaacaggatacaccatggacacagtaaacagaacacaccaatactcagaaaagggaaagtggacgacaaacacagagactggtgcaccccagctcaacccgattgatggaccactacctgaggataatgaaccaagtgggtatgcacaaacagactgtgttctagaggctatggctttccttgaagaatcccacccaggaatatttgagaattcatgccttgaaacaatggaagttgttcaacaaacaagggtagataaactgactcaaggtcgccagacttatgattggacattaaacagaaatcaaccggcagcaactgcattggccaacaccatagaagtctttagatcgaatggcctaacagctaatgagtcaggaaggctaatagatttcttaaaggatgtaatggaatcaatgaacaaagaggaaatagagataacaacccactttcaaagaaaaaggagagtaagagacaacatgaccaagaagatggtcacgcaaagaacaatagggaagaaaaaacagagactgaataagagaggctatctaataagagcactaacattaaatacgatgaccaaagatgcagagagaggcaagttaaaaagaagggctatcgcaacacctgggatgcagattagaggtttcgtatactttgttgaaactttagctaggagcatttgcgaaaagcttgaacagtctgggctcccagtagggggcaatgaaaagaaggccaaactggcaaatgttgtgagaaagatgatgactaattcacaagacacagagatttctttcacaatcactggggacaacactaagtggaatgaaaatcaaaatcctcgaatgttcctggcgatgattacatatatcaccagaaatcaacccgagtggtttagaaacatcctgagcatggcacccataatgttctcaaacaaaatggcaagactagggaaagggtacatgttcgagagtaaaagaatgaagattcgaacacaaataccagcagaaatgctagcaagcattgacctgaagtacttcaatgaatcaacaaagaagaaaattgagaaaataaggcctcttttaatggatggcacagcatcactgagtcctgggatgatgatgggcatgttcaacatgctaagtacggtcttgggagtctcgatactgaatcttggacaaaagaaatacaccaagacaacatactggtgggatgggctccaatcatccgacgattttgccctcatagtgaatgcaccaaatcatgagggaatacaagcaggagtggacagattctacaggacctgcaagttagtgggaatcaacatgagcaaaaagaagtcctatataaataagacagggacatttgaattcacaagctttttttatcgctatggatttgtggctaattttagcatggagctacccagctttggagtgtctggagtaaatgaatcagctgacatgagtattggagtaacagtgataaagaacaacatgataaacaatgaccttggacctgcaacggcccagatggctctccaattgttcatcaaagactacagatacacatataggtgccataggggagacacacaaattcagacgagaagatcatttgagttaaagaagctgtgggatcaaacccaatcaaaggtagggctattagtatcagatggaggaccaaacttatacaatatacggaatcttcacattcctgaagtctgcttaaaatgggagctaatggatgatgattatcggggaagactttgtaatcccctgaatccctttgtaagtcataaggagattgattctgtaaacaatgctgtggtaatgccagcccatggtccagccaaaagcatggaatatgatgccgttgcaactacacattcctggattcccaagaggaatcgttctattctcaacacaagccaaaggggaattcttgaggatgaacagatgtaccagaagtgctgcaatctattcgagaaatttttccctagcagttcatataggagaccggttggaatttctagcatggtggaggccatggtgtctagggcccggattgatgccagggtcgactttgagtctggacggatcaagaaagaagagttctctgagatcatgaagatctgttccaccattgaagaactcagacggcaaaaataa
>H1N1_Swine_CY159805_A/swine/Oklahoma/SG1249/2006|2006.430
atggatgtcaatccgactctacttttcctaaaggtcccagcgcaaaatgccataagcaccacattcccttatacaggagatcctccatacagccatggaacaggaacaggatacaccatggacacagtcaacagaacacaccaatattcagaaaaggggaagtggacgacaaacacagagactggggcaccccagctcaacccgattgatggaccactacctgaggataatgaaccaagtggatatgcacaaacagactgtgttctggaggccatggctttccttgaagagtcccacccagggatatttgagaattcatgccttgaaacaatggaggttgttcaacaaacaagggtggataaactaactcaaggtcgccagacttatgattggacattaaacaggaatcaaccggcagcaactgcattggccaacaccatagaagtttttagatcgaatggtctaacagccaatgagtcaggaaggctaatagatttcctaaaggatgtaatggaatcaatggataaagaggaaatagagataacaacacactttcaaagaaaaaggagagtaagagacaacatgaccaaaaaaatggtcacacaaaggacaataggaaagaaaaaacaaagagtgaataagaggagttatctaataagagcactgacattaaatacgatgaccaaagatgcggagagaggcaaattaaaaagaagggcaatcgcaacacctgggatgcaaattagagggttcgtgtacttcgttgaaactttagctaggagcatttgcgaaaagcttgaacagtctggactcccagtggggggcaatgaaaagaaggccaaactggcaaatgttgtgagaaagatgatgactaattcacaagacacagagctttctttcacaatcactggggacaacactaagtggaatgaaaatcaaaatcctcgaatgttcctggcgatgattacgtatatcactagaaatcaacccgagtggttcagaaacatcttgagcatggcacccataatgttctcaaacaaaatggcaagactagggaaagggtacatgttcgagagtaaaaaaatgaagctccgaacacaaataccagcagaaatgctagcaagcattgacctgaagtatttcaatgaacaaacaaggaagaaaattgagaaaataaggcctcttctaatagatggcacagcatcattgagccctgggatgatgatgggcatgttcaacatgctaagtacggttttgggagtctcgatcctgaatcttggacaaaagaaatacaccaagacaacatactggtgggatgggctccaatcctccgacgattttgctctcatagtgaatgcaccaaatcatgagggaatacaagcaggagtggatagattctataggacctgcaagttagtgggaatcaacatgagcaaaaagaagtcctatataaataagacagggacatttgaattcacaagctttttttatcgctatggatttgtggctaattttagcatggagctgcccagttttggagtgtctggaataaatgaatcagctgatatgagtattggagtaacagtgataaagaataacatgataaacaatgaccttggacctgcaacagcccagatggcccttcaattgttcatcaaagactacagatacacatatagatgccatagaggagacacacaaattcagacgagaagatcattcgaggtaaaaaagttgtgggatcaaacccaatcaaaggcgggactattagtatctgatggaggaccaaacttatacaatatccggaatcttcacattcctgaagtctgcttgaaatgggagctaatggatgaggattatcggggaagactttgcaatcccctaaatccctttgtcagccataaagagattgattctgtaaacaatgctgtggtgatgccagcccatggtccagccaaaagcatggaatatgatgccgttgcaactacacactcctggattcccaagaggaaccgctctattctcaacacaagccaaaggggaattcttgaggatgaacagatgtaccagaagtgctgcaacctgtttgagaagttcttccccagtagttcatacaggagaccggttggaatttctagcatggtggaggccatgatgtctagggcccggattgatgccaggatagacttcgaatctggacggattaagaaagaagagttctctgagatcatgaagatctgttccaccattgaagaactcagacggcaaaaataa
>H12N2_Avian_CY166232_A/American_green-winged_teal/Wisconsin/11OS3580/2011|2011.827
atggatgtcaatccgactttacttttcttgaaagttccagcgcaaaatgccataagcaccacattcccgtatactggagatcctccatacagccatggaacaggaacaggatacacaatggacacggttaacagaacacatcaatattcagaaaaggggaaatggacaacaaactcagagactggagcaccccaacttaacccaattgatggaccactgcctgaagacaatgagccaagtggatacgcacaaacggactgtgtccttgaagcaatggctttccttgaggagtcccacccaggaatctttgaaaactcgtgtcttgaaacgatggaagttgttcaacaaacaagagtggacaaattgacccaaggccgtcagacctatgattggacattaaacaggaaccagccggctgcaactgcattagctaatactatagaggtcttcagatcgaacggtctaacagctaatgaatcaggaaggctaatagattttctcaaggatgtgatggagtcaatggataaaggagaaatggaaataacaacgcatttccaaaggaaaagaagagtgagggacaacatgaccaagaaaatggtcacacaaagaacaataggaaagaagaagcagaggctaaataaaagaagctatctaataagagcattgacactgaacacaatgacaaaagacgccgaaagaggcaaattaaagagaagagcaattgcaacacctggaatgcaaatcagaggatttgtatattttgttgaaacattagcaaggagcatttgtgagaagcttgaacaatctggactcccagttggaggcaatgaaaagaaggctaaactggcaaatgttgtgagaaaaatgatgactaattcacaagacacagaactctctttcacaatcactggggacaacaccaaatggaatgaaaatcagaaccctaggatgtttctggcaatgataacatatataacaagaaatcaacctgaatggtttaggaatgttttgagcattgcacctataatgttctcaaataaaatggcaagactagggaaaggatacatgtttgaaagtaagagcatgaagcttcgaacacaaataccggcagaaatgctagcaagtattgatctgaaatatttcaatgagtcaacaaaaaagaaaatagaaaagattaggcctcttctaatagatggtacagcctcattgagccctggaatgatgatgggcatgttcaacatgctaagtacagttttgggagtttcgattttaaatctaggacaaaagaggtacaccaaaacaacatactggtgggacggactccaatcctctgacgactttgctctcatagtgaatgctccaaatcatgaggggatacaagcaggagtagaccgattctacagaacctgcaagctagtcggaatcaacatgagcaaaaagaagtcctacataaacaggacaggaacatttgaattcacaagttttttctatcgctatggatttgtagccaacttcagcatggagttgcctagctttggggtgtctgggattaatgaatctgcagacatgagcattggagtgacagtgataaagaacaacatgataaacaatgatcttggaccagcaacagctcaaatggctcttcagctgttcatcaaggattacagatacacatatcggtgtcacagaggagacacacaaattcagacaaggaggtcattcgagctgaagaaattgtgggaacaaacccgctcaaaagcagggctgctagtctcagacggaggaccaaacctatacaatatccggaatctccacattccggaagtctgcttgaaatgggagctaatggacgaagactatcagggaaggctttgcaaccccctgaatccgtttgtcagccacaaggagatagagtctgtaaacaatgctgtggtgatgccagctcatggcccagccaagagcatggaatatgatgctgtagctaccacacactcttggatccctaagaggaaccgctccatcctcaatacaagccaaaggggaatccttgaagatgaacagatgtatcaaaagtgctgcaatctattcgagaaattcttccctagcagctcatacaggagaccagttgggatttccagcatggtggaggccatggtctctagggcccgaattgatgcgcgaattgacttcgaatctggacggattaagaaagaggagtttgccgagatcatgaagatctgttccaccattgaagagctcagacggcagaaatag
>H1N1_Human_KC780499_A/Utah/02/2010|2010.110
atggatgtcaatccgactctacttttcataaaaatcccagcgcaaaatgccataagcaccacattcccttatactggagatcctccatacagccatggaacaggaacaggatacaccatggacacagtaaacagaacacaccaatactcagaaaagggaaagtggacgacaaacacagagactggtgcaccccagctcaacccgattgatggaccactacctgaggataatgaaccaagtgggtatgcacaaacagactgtgttctagaggctatggctttccttgaagaatcccacccaggaatatttgagaattcatgccttgaaacaatggaagttgttcaacaaacaagggtagataaactaactcaaggtcgccagacttatgattggacattaaacagaaatcaaccggcagcaactgcattggccaacaccatagaagtctttagatcgaatggcctaacagctaatgagtcaggaaggctaatagatttcttaaaggatgtaatggaatcaatgaacaaagaggaaatagagataacaacccactttcaaagaaaaaggagagtaagagacaacatgaccaagaagatggtcacgcaaagaacaatagggaagaaaaaacaaagactgaataagagaggctatctaataagagcactgacattaaatacgatgaccaaagatgcagagagaggcaagttaaaaagaagggctatcgcaacacctgggatgcagattagaggtttcgtatactttgttgaaactttagctaggagcatttgcgaaaagcttgaacagtctgggctcccagtagggggcaatgaaaagaaggccaaactggcaaatgttgtgagaaagatgatgactaattcacaagacacagagatttctttcacaatcactggggacaacactaagtggaatgaaaatcaaaatcctcgaatgttcctggcgatgattacatatatcaccagaaatcaacccgagtggttcagaaacatcctgagcatggcacccataatgttctcaaacaaaatggcaagactagggaaagggtacatgttcgagagtaaaagaatgaagattcgaacacaaataccagcagaaatgctagcaagcattgacctgaagtacttcaatgaatcaacaaagaagaaaattgagaaaataaggcctcttctaatagatggcacagcatcactgagtcctgggatgatgatgggcatgttcaacatgctaagtacggtcttgggagtctcgatactgaatcttggacaaaagaaatacaccaagacaatatactggtgggatgggctccaatcatccgacgattttgctctcatagtgaatgcaccaaaccatgagggaatacaagcaggagtggacagattctacaggacctgcaagttagtgggaatcaacatgagcaaaaagaagtcctatataaataagacagggacatttgaattcacaagctttttttatcgctatggatttgtggctaattttagcatggagctacccagctttggagtgtctggagtaaatgaatcagctgacatgagtattggagtaacagtgataaagaacaacatgataaacaatgaccttggacctgcaacggcccagatggctcttcaactgttcatcaaagactacagatacacatataggtgccataggggagacacacaaattcagacgagaagatcatttgagttaaagaagctgtgggatcaaacccaatcaaaggtagggctattagtatcagatggaggaccaaacttatacaatatacggaatcttcacattcctgaagtctgcttaaaatgggagctaatggatgatgattatcggggaagactttgtaatcccctgaatccctttgtcagtcataaagagattgattctgtaaacaatgctgtggtaatgccagcccatggtccagccaaaagcatggaatatgatgccgttgcaactacacattcctggactcccaagaggaatcgttctattctcaacacaagccaaaggggaattcttgaggatgaacagatgtaccagaagtgctgcaatctattcgagaaatttttccctagcagttcatataggagaccggttggaatttctagcatggtggaggccatggtgtctagggcccggattgatgccagggtcgacttcgagtctgggcggatcgggaaggaagagttctctgagatcatgaagatctgttccaccattgaagaactcagacggcaaaaataa
>H3N2_Human_CY171293_A/Chicago/YGA_04066/2012|2012.964
atggatgtcaatccgactctactgttcttaaaagttccagcgcaaaatgccataagcacaacattcccttatactggagatcctccatacagccatggaacagggacagggtacactatggacacagtcaacagaacacaccaatattcagagagggggaagtggacgacaaatacagaaactggggcgccccagctcaacccaattgatggaccactacctgaggataatgaaccaagtggatatgcacaaacagactgtgtcctggaggctatggccttccttgaagaatcccacccaggtatctttgagaactcatgccttgaaacaatggaagccgttcaacagacaagggtggacaaactaacccaaggtcgccagacttatgattggacattaaacaggaatcaaccggcagcaactgcattagccaacaccatagaagtctttagatcgaacggattaacagctaatgaatcaggaaggctaatagatttcctcaaggatgtgatggaatcaatggataaagaggaaatggagataacaacacactttcaaagaaaaaggagagtaagggacaacatgaccaagaaaatggtcacacaaagaacaatagggaagaaaaagcaaagagtgaataagagaggctacctaataagagctttgacattgaacacgatgaccaaagatgcagagagaggcaaattaaaaagaagggctattgcaacacccgggatgcaaattagagggttcgtgtacttcgttgaaactttagctagaagcatttgcgaaaagctcgaacaatctggacttccggttgggggtaatgaaaagaaggccaaactggcaaatgttgtgagaaaaatgatgactaattcacaagacacagagctttctttcacaatcactggggacaacactaagtggaatgaaaatcaaaacccccgaatgtttttggcgatgattacatacatcacaaagaatcaacctgaatggttcagaaacatcctgagcatcgcaccaataatgttctcaaacaaaatggcaagactgggaaaaggatacatgttcgagagtaagagaatgaagctccggacacaaatacctgcagaaatgctagcaagcattgacctgaagtatttcaatgaatcaacaaggaagaaaattgagaaaataaggcctcttctaatagatggcacagcatcattgagccctggaatgatgatgggcatgttcaacatgctaagtacagttttaggagtctcgatactgaatcttggacaaaagaaatacaccaagacaacatactggtgggatgggctccaatcctcagacgattttgccctcatagtgaatgcaccaaatcatgagggaatacaagcaggagtggatagattctacaggacctgcaagttagtgggaatcaacatgagcaaaaagaagtcctatataaataaaacagggacatttgaattcactagctttttttatcgatatggatttgtggctaattttagcatggagctgccaagttttggagtgtctggaataaacgagtcagctgacatgagcattggagtaacagtgataaagaacaacatgataaacaatgaccttggaccagcaacagcccaaatggctctccaattgttcatcaaagattacagatacacatatcggtgccatagaggagacacacaaatccaaacgagaagatcattcgagataaagaagctgtgggatcaaacccaatcaaggacaggactattggtatcagatggggggccaaacttatacaatatccggaatcttcacatccctgaagtctgcttaaagtgggagctgatggatgagaattatcggggaagactttgtaatcccctgaatccctttgtcagccataaagaaattgaatctgtaaacaatgctgtagtaatgccagcccatggtccggccaaaagtatggaatatgatgccgttgcaactacacactcctggattcccaaaaggaaccgctctattctaaacacaagccaaaggggaattcttgaggatgaacagatgtaccagaagtgctgcaacttgttcgagaaatttttccctagtagttcatataggagaccgattggaatttctagcatggtggaggccatggtgtctagggcccggattgatgccagaattgacttcgagtctggaaggattaagaaggaagagttctctgagatcatgaagatctgttccaccattgaagaactcagacggcaaaaataa
>H4N6_Avian_CY102631_A/mallard/Alberta/235/1999|1999.608
atggatgtcaatccgactttacttttcttgaaagttccagcgcaaaatgccataagcaccacattcccatatactggagatcctccatacagccatggaacgggaacaggatacaccatggacacagtcaacagaacacatcaatattcagaaaaggggaaatggacaacaaacacagaaactggggcaccccaacttaacccaattgatggaccattgcctgaggataatgagccaagtggatatgcacagacagactgtgtcctggaagcaatggctttccttgaagagtcccatccaggaatctttgaaaactcgtgtctcgaaacgatggaagttgttcaacaaacaagagtggacaagctgacccaaggtcgccagacctatgattggacattaaacaggaatcagccggctgcaactgcattagctaatactatagaggtcttcagatcgaatggtctgacagctaatgaatcaggaaggctaatagatttcctcaaggatgtgatggaatcaatggataaagaggaaatggaaataacaacacacttccaaaggaaaagaagagtgagggacaacatgaccaagaaaatggtcacacaaagaacaataggaaagaaaaagcagagactaaacaaaaaaagttatctaataagagcattgacattgaacacaatgacaaaagatgctgaaagaggcaaattaaagagaagagcaattgcaacacccgggatgcaaatcagagggttcgtatattttgttgaaacattagcgaggagtatttgtgagaaacttgaacaatctggactcccagttggaggcaatgaaaagaaagccaaactggcaaatgttgtgagaaagatgatgaccaattcacaagacacagaactctctttcacaatcactggagacaacaccaaatggaatgaaaatcagaatcctaggatgttcctggcaatgataacgtacataacaagaaaccaacctgaatggtttagaaatgtcttgagcattgcacctataatgttctcgaataaaatggcaagattagggaaaggatacatgttcgaaagtaaaagtatgaagcttcgaacacagataccagcggaaatgctagcaaatattgacctgaaatatttcaatgagtcaacaagaaagaaaatagagaagataaggcctcttctaatagatggtacagcctcattgagtcctggaatgatgatgggcatgttcaatatgctaagtacagttttgggagtctcaatcctaaatctaggacagaagaaatacaccaaaacaacatattggtgggatgggcttcaatcctctgatgactttgctctcatagtgaatgcaccgaatcatgagggaatacaagcaggagtagatagattctataggacctgcaagctagtcggaatcaacatgagcaaaaagaaatcctacataaacagaacaggaacattcgagttcacaagctttttctatcgctatgggtttgtagccaattttagcatggagttgcccagttttggagtgtctgggattaatgaatcggctgacatgagcattggagtgacagtgataaagaacaacatgataaacaatgaccttggaccagcaacagctcaaatggctctccagctgttcatcaaggattacagatacacgtacaggtgtcacagaggggacacacaaattcagacgaggaggtcattcgagttgaagaagttgtgggaacaaacccgctcaaaggcaggactactggtttcagatggaggaccgaacttgtacaatatccggaatctccacatcccggaggtctgcctgaaatgggagctaatggacgaagactatcagggaaggctttgtaaccccctgaatccatttgtcagccataaagaaatagaatctgtaaacaatgctgtggtgatgccagctcatggtccagccaagagcatggaatatgatgctgttgctacgacgcactcctggatccccaagagaaaccgctccattctcaatacaagccaaaggggaatccttgaagatgaacagatgtatcaaaagtgctgcaatctattcgagaaattcttccctagcagctcatacagaagaccggttggaatttccagcatggtggaggccatggtgtctagggcccgaattgatgcgcgaattgacttcgagtctggacggattaagaaggaggagtttgctgagatcatgaagatctgttccaccattgaagagctcagacggcagaaatag
>H8N4_Avian_MF046426_A/mallard/Alberta/203/2015|2015.608
atggatgtcaatccgactttacttttcttgaaagttccagcgcaaaatgccataagcaccacattcccgtatactggagatcctccatacagccatgggacaggaacaggatataccatggacacggttaacagaacacatcaatattcagaaaaagggaaatggacaacaaactcagaaactggagcacctcaactcaatccaattgatggaccattgcctgaagacaatgaaccaagtgggtatgcacaaacggactgtgtccttgaagcaatggctttccttgaagagtcccacccaggaatctttgaaaactcgtgtcttgaaacgatggaagttgttcaacaaacaagagtggacaaattgacccaaggccgtcagacctatgattggacattaaacaggaatcagccggctgcaactgcattagctaatactattgaggtcttcagatcgaacggtcttacagcaaatgaatcaggaagactaatagattttctcaaggatgtggtggaatcaatggacaaggaggaaatggaaataacaacgcatttccagaggaaaagaagagtgagagacaacatgaccaagaaaatggtcacacaaaggacaatagggaagaaaaaacagaggctaaacaaaaggagttatctaataagagcattgacactgaacacaatgacaaaggatgccgaaagaggcaaattaaagagaagggcaattgcgacacccgggatgcaaatcagagggtttgtgtactttgttgaaacattagcgaggagcatttgtgagaagcttgagcaatctggactcccggttggaggcaatgaaaagaaggctaaactggcaaatgttgtgagaaaaatgatgactaattcgcaagatacagagctctctttcacaatcactggagacaacactaaatggaatgaaaatcagaaccctaggatgtttctggcaatgataacatatataacaaggaaccaacctgaatggttcaggaatgtcttgagcattgcacctataatgttctcaaataaaatggcaagactggggaaaggatacatgttcgaaagtaagagcatgaagcttcgaacacaaataccggcagaaatgctagcaagcattgatctgaagtacttcaatgagtcaacaagaaagaaaatagagaagataagacctcttctgatagatggtacagcctcattaagcccgggaatgatgatgggcatgttcaacatgctgagtacagttttgggagtttcgattctaaatctagggcaaaagaggtacaccaaaacaacatactggtgggacgggctccaatcctctgatgactttgctctcatagtgaatgccccgaatcatgagggaatacaagcaggagtagacagattctatagaacctgcaagctggtcggaatcaacatgagcaaaaagaagtcctacataaacaggacaggaacttttgaattcacaagttttttctaccgctatggatttgtagccaacttcagcatggagttgcccagttttggagtgtctgggatcaatgaatctgcagacatgagcattggagtaacagtgataaagaacaacatgatcaacaacgatcttgggccagcaacagcccaaatggctcttcagctattcatcaaggattacagatacacataccgatgtcacagaggagacacacaaattcagacaaggaggtcattcgagctgaagaagttgtgggaacaaacccgctcaaaagcaggactgctggtctcagatggaggaccaaatctatacaatatccggaatcttcacattccagaagtctgcttgaaatgggagctaatggacgaagactatcagggaaggctttgtaaccccctgaatccgtttgtcagccacaaggaaatagagtctgtgaacaatgctgtggtgatgccagctcatggcccggccaagagcatggaatatgatgccgttgccaccactcactcctggatccctaagaggaaccgctccatcctcaacacaagccaaaggggaatccttgaagacgaacagatgtatcagaaatgctgcaatctattcgaaaaattcttccctagcagttcatacaggaggccagttggaatttccagcatggtggaggccatggtttctagggcccgaattgatgcgcgaattgacttcgaatctggacggattaagaaggaggagtttgctgagatcacgaagatctgttccaccattgaagagctcagacggcaaaaatag
>H1N1_Human_LK054730_A/Paris/650/2004|2004.500
atggatgtcaatccgacattacttttcttaaaagtgccagcacaaaatgctataagcacaacttttccttatactggtgaccctccttacagccatgggacaggaacagggtacaccatggatacagtcaacaggacacatcagtactcagaaagaggaagatggacaaaaaataccgaaactggagcaccgcaactcaacccaattgatgggccactaccagaagacaatgaaccaagtggctatgcccaaacagattgtgtattagaagcaatggctttccttgaagaatcccatcctggtatttttgaaaactcttgtattgaaacaatggaggttgttcagcaaacaagggtggacaaactgacacaaggcagacagacctatgactggactctaaataggaaccagcctgctgccacagcattggcaaacactatagaagtattcagatcaaacggcctcatagcaaatgaatctgggaggctaatagacttccttaaagatgtaatggagtcgatggacagagacgaagtagaggtcacaactcattttcaaagaaagaggagagtgagagacaatgtaactaaaaaaatggtgacccaaagaacaataggcaaaaagaaacataaattagacaaaagaagttacctaattagggcattaaccctgaacacaatgaccaaagatgctgagagggggaaactaaaacgcagagcaattgcaaccccaggaatgcagataagggggtttgtatactttgttgagacactggcaagaagcatatgtgaaaagcttgaacaatcagggttgccagttggaggaaatgagaagaaagcaaagttagcaaatgttgtaaggaagatgatgaccaactcccaggacactgaaatttctttcaccatcactggagataacacaaaatggaacgaaaatcaaaaccctagaatgttcttggccatgatcacatatataaccaaaaatcagcctgaatggttcagaaatattctaagtattgctccaataatgttttcaaacaagatggcgagactaggtaagggatacatgtttgaaagcaagagtatgaaactgagaactcaaatacctgcagagatgctagccaacatagatttgaaatatttcaatgattcaactaaaaagaaaattgaaaaaatccgaccattattaatagatggaactgcatcattgagtcctggaatgatgatgggcatgttcaatatgttaagcaccgtcttgggcgtctccattctgaatcttgggcaaaagagatacaccaagactacttactggtgggatggtcttcaatcgtctgatgattttgctttgattgtgaatgcacccaactatgcaggaattcaagctggagttgacaggttttatcgaacctgtaagctgctcggaattaatatgagcaaaaagaagtcttacatcaacagaacaggtacctttgaattcacaagctttttctatcgttatgggtttgttgccaatttcagcatggagcttcctagttttggggtgtctggggtcaatgaatctgcagacatgagtattggagtcactgtcatcaaaaacaatatgataaacaatgaccttggcccagcaactgctcaaatggcccttcagttatttataaaagactacaggtacacttatcgatgccacagaggtgacacacaaatacaaacccggagatcatttgagataaagaaactatgggaccaaacccgctccaaagctgggctgttggtctctgatggaggccccaatttatataacattagaaatctccatattcctgaagcctgcttgaaatgggagttgatggatgaggattaccaggggcgtttatgcaacccactgaacccgtttgtcagccataaagagattgaatcagtgaacaatgcagtgataatgccggcacatggtccagccaaaaatatggagtatgacgctgttgcaacaacacactcctgggtccccaaaagaaatcgatccattttgaacacgagccaaagggggatacttgaagatgagcaaatgtatcagaggtgctgcaatttatttgaaaaattcttcccaagtagctcatacagaagaccagttggaatatccagtatggtagaggctatggtttcaagagcccgaattgatgcacggattgatttcgaatctggaaggataaagaaagaggaattcgctgagatcatgaagacctgttccaccattgaagacctcagacggcaaaaatag
>H6N2_Avian_CY041400_A/mallard/Netherlands/71/2006|2006.500
atggatgtcaatccgactttacttttcttaaaagtgccagcgcaaaatgctataagtactacattcccttacactggagatcctccatacagccatggaacaggaacaggatacaccatggacacagtcaacagaacacatcaatactcagagaagggaaagtggacaacaaacacagagaccagagcaccccaactcaacccaattgatggaccattacctgaggacaacgagccaagtggatatgcacaaacggattgtgtgttggaagcaatggctttccttgaagaatcccacccagggatctttgaaaactcttgtcttgaaacgatggaagttgttcagcaaacaagagtggacaaactaacccaaggtcgccagacttatgactggacactgaatagaaaccaaccagctgcaactgcgttagccaacactatagaggtcttcagatcgaacggcctgacagccaatgaatcggggagactaatagatttcctcaaggatgtaatggaatcaatggataaagaggaaatagaaataacaacacatttccagagaaagagaagagtaagggacaacatgaccaagaagatggtcacacaaagaacaatagggaagaagaagcagaggctgaacaagaggagctacttaataagagccctgacactaaacacaatgacaaaagatgcagaaagaggcaaattgaagaggcgggcaattgcaacacccgggatgcagattagaggattcgtgtactttgtcgaaacactggcgaggagcatctgtgagaaacttgagcaatctggactacctgttggagggaatgagaagaaggctaaattggcaaatgtcgtgagaaaaatgatgactaactcacaagatacagagctctcctttacaattactggagacaacaccaaatggaatgagaatcaaaatcctcggatgttcttggcaatgataacatacatcacaaaaaatcaacctgaatggtttagaaatgtcttgagcattgcccctataatgttctcaaacaaaatggcgagattaggaaaaggatacatgtttgaaagtaagagcatgaagctacggacacaaataccggcagaaatgcttgcaaacattgacttgaaatacttcaacgaatcaacgagaaagaaaatcgagaaaataagacctctgttaattgatggcacagcctcattgagtcctggaatgatgatgggcatgttcaatatgctgagcacagtattaggagtctcaattctgaatcttgggcaaaagaggtacaccaaaaccacatactggtgggatggactccaatcctctgatgacttcgctctcatagtgaatgcaccgaatcatgaggggatacaagcaggagtggataggttctatagaacctgcaaactggttgggatcaacatgagcaaaaagaagtcctacataaaccggacaggaacttttgagttcacaagctttttctaccgctatgggtttgtagccaacttcagtatggagttacccagctttggggtgtccggaatcaatgaatcggctgacatgagcattggagttacagtgataaagaacaatatgataaacaatgaccttggaccagcaacagctcagatggctcttcagttattcatcaaggactataggtacacgtaccgatgccacaggggtgatacacaaattcaaacgaggagatcattcgagctgaagaagctgtgggagcagacccactcaaaggcagggctgttggtatcagatggaggaccaaacctgtacaacattaggaatctccacatcccagaggtctgcttgaagtgggaactgatggatgaagattaccagggcaggctgtgtaatcctctgaacccgtttgtcagtcataaggaaattgagtccgtaaacaatgctgttgtaatgccagcccatggcccagccaagagcatggaatatgatgctgttgcgactacacactcatggatccctaagaggaaccgttccattctcaataccagccaaaggggaattcttgaggatgagcaaatgtaccagaagtgctgcagtctattcgagaaattcttccccagtagttcatacagaaggccagttggaatttccagcatgatggaggccatggtgtctagggcccgaattgatgcacgcattgatttcgaatctggaaggattaagaaagaagagtttgctgagatcatgaagatctgttccaccattgaagagctcagacggcaaaaatag
>H2N2_Human_CY034074_A/Singapore/1-MA12B/1957|1957.500
atggatgtcaatccgaccttacttttcttgaaagttccagcgcaaaatgccataagtactacattcccttatactggagatcctccatacagccatggaacaggaacaggatacaccatggacacagtcaacagaacacatcaatattcagaaaaggggaagtggacaacaaacacggaaactggagcgccccaacttaacccaattgatggaccactacctgaggacaatgaaccaagtggatatgcacaaacagactgcgtcctggaagcaatggctttccttgaagaatcccacccgggaatctttgaaaactcgtgtcttgaaacgatggaagttattcaacaaacaagagtggacaaactgacccaaggtcgtcagacctatgattggacattgaacagaaatcaaccggctgcaactgcgctagccaacactatagaggtcttcagatcgaatggtctgacagctaatgaatcgggaaggctaatagatttcctcaaggatgtgatagaatcaatggataaagaggagatggaaataacaacacacttccaaagaaaaagaagagtaagagacaacatgaccaagaaaatggtcacacaacgaacaataggaaaaaagaagcaaagattgaacaagagaagctatctaataagagcactgacattgaacacaatgactaaagatgcagagagaggtaaattaaagagaagagcaattgcaacacccggtatgcagatcagagggttcgtgtactttgtcgaaacactagcgagaagtatttgtgagaagcttgaacagtctgggcttccggttggaggtaatgaaaagaaggctaaactggcaaatgttgtgagaaaaatgatgactaattcacaagacacagagctctctttcacaattactggagacaataccaaatggaatgagaatcaaaatcctcggatgttcctggcgatgataacatacatcacaagaaatcaacctgaatggtttagaaacgtcctgagcatcgcacctataatgttctcaaataaaatggcaagactagggaaaggatacatgttcgaaagcaagagcatgaagctccgaacacaaataccagcagaaatgctagcaagtattgacctgaaatactttaatgaatcaacaagaaagaaaatcgagaaaataaggcctctcctaatagatggcacagtctcattgagtcctggaatgatgatgggcatgttcaacatgctaagtacagtcttaggagtctcaatccttaatcttggacaaaagaagtacaccaaaacaacatactggtgggacggactccaatcctctgatgacttcgccctcatagtgaatgcaccaaatcatgagggaatacaagcaggagtggatagattctacagaacctgcaagctagtcggaatcaatatgagcaaaaagaagtcctacataaataggacagggacatttgaattcacaagctttttctatcgctatggatttgtagccaattttagcatggagctgcccagttttggagtgtctggaattaatgaatcggctgatatgagcattggggtaacagtgataaagaacaacatgataaacaatgaccttgggccagcaacagcccaaatggctcttcaactattcatcaaagactacagatatacgtaccggtgccacagaggagacacacaaattcagacaaggagatcattcgagctaaagaagctgtgggagcaaacccgctcaaaggcaggacttttggtttcggatggaggaccaaacttatacaatatccggaatctccacattccagaagtctgcttgaagtgggagctaatggatgaagactatcaggggaggctttgtaatcccctgaatccatttgtcagtcataaggagattgagtctgtaaacaatgctgtggtaatgccagctcacggtccggccaagagcatggaatatgatgctgttgctactacacactcctggatccctaagaggaaccgctccattctcaacacaagccaaaggggaattattgaggatgaacagatgtatcagaagtgttgcaatctattcgagaaattcttccctagcagttcgtacaggagaccagttggaatttccagcatggtggaggccatggtgtctagggcccggattgatgcacggattgacttcgagtctggacggattaagaaagaggagttcgctgagatcatgaagatctgttccaccattgaagagctcagacggcaaaaatag
>H3N2_Human_MH358700_A/Louisiana/16/2018|2018.123
atggatgtcaatccgactctactgttcttaaaagttccagcgcaaaatgccataagcacaacattcccttatactggagatcctccatacagccatggaacagggacagggtacactatggacacagtcaacagaacacaccaatactcagagagggggaagtggacaacaaatacagaaactggggcgccccagctcaacccaattgatggaccactacctgaagataatgaaccaagtggatatgcacaaacagactgtgtcctggaggctatggccttccttgaagaatcccacccaggtatctttgagaactcctgccttgaaacaatggaagccgttcaacagacaagggtggacaaactaacccaaggtcgccagacttatgattggacattaaacaggaaccaaccggcagcaactgcattagccaacaccatagaagtctttagatcgaacggattaacagctaatgaatcaggaaggctaatagatttcctcaaggatgtgatggaatcaatggacaaggaggaaatggagataacaacacactttcaaagaaaaaggagagtaagggacaacatgaccaaaaaaatggtcacacaaagaacaatagggaagaaaaaacaaagggttaataagagaggctacctaataagagctttgacattgaacacgatgaccaaggatgcagaaagaggcaaattaaaaagaagggctattgcaacacccgggatgcaaattagagggttcgtgtacttcgttgaaactttagctagaagcatttgcgaaaagcttgaacaatctggacttccggttgggggtaatgaaaagaaggccaaactggcaaatgttgtgagaaaaatgatgactaattcacaagacacagagctttctttcacaatcactggggacaacactaagtggaatgaaaatcaaaacccccgaatgtttttggcgatgattacatacatcacaaagaatcaacctgaatggttcagaaacatcctgagcatcgcaccaataatgttctcaaacaaaatggcaagactgggaaaaggatacatgttcgagagtaagagaatgaagctccggacacaaatacctgcagaaatgctagcaagcattgacctgaagtatttcaatgaatcaacaaggaagaaaattgagaaaataaggcctcttctaatagatggcacagcatcattgagccccggaatgatgatgggcatgttcaacatgctaagtacagttttaggagtctcgatactgaatcttggacaaaagaaatacaccaagacaacatactggtgggatgggctccaatcctcagacgattttgccctcatagtgaatgcaccaaatcatgagggaatacaagcaggagtggatagattctataggacctgcaagttagtgggaatcaacatgagcaaaaagaagtcctatataaataaaacagggacatttgaattcactagctttttttatcgatatggatttgtggctaattttagcatggagctgccaagttttggagtgtctggaataaacgagtcagctgacatgagcattggagtaacagtgataaagaacaacatgataaataatgaccttggaccagcaacagcccaaatggctctccaattgttcatcaaagattacagatacacgtataggtgccatagaggagacacacaaatccaaacgagaagatcattcgagataaagaagctgtgggatcaaacccaatcaaggacaggactattggtgtcagatgggggaccgaacttatacaatatccggaatcttcacatccctgaagtctgcctaaagtgggagctgatggatgagaattataggggaagactttgtaatcccctgaatccctttgtcagccataaagaaattgaatctgtaaacaatgctgtagtaatgccagcccatggtccggccaaaagtatggaatatgatgccgttgcaactacacactcctggattcccaaaaggaaccgctctattctaaacacaagccaaaggggaattcttgaggatgaacagatgtaccagaagtgctgcaacttgttcgagaaatttttccctagtagttcatataggagaccgattggaatttctagcatggtggaggccatggtgtctagggcccggattgatgccagaattgacttcgagtccggaaggattaagaaggaagagttctctgagatcatgaagatctgttccaccattgaagaactcagacggcaaaaataa
>H6N1_Avian_CY132987_A/gadwall/Illinois/10OS3342/2010|2010.827
atggatgtcaatccgactctacttttcttgaaagttccagcgcaaaatgccataagcaccacattcccgtatactggagatcctccatacagccatggaacaggaacaggatacaccatggacacggttaacagaacacatcaatactcagaaaaggggagatggacaacaaactcagaaactggagcaccccaacttaacccaattgatggaccactgcctgaggacaatgagccaagtggatatgcacaaacggactgtgtccttgaagcaatggctttccttgaagagtcccacccaggaatctttgaaaactcgtgtcttgaaacgatggaagttgttcaacagacaagagtggacaaattgacccagggccgtcagacctatgattggacactaaacaggaatcagccggctgcaactgcattagctaatactatagaggttttcagatcgaatggtctgacagctaatgaatcaggaaggctaatagattttctcaaggatgtgatggaatcaatggataaagaggaaatggaaataacaacacatttccaaagaaaaagaagagtgagagacaacatgaccaagaaaatggtcacacaaagaacaataggaaagaagaagcagaggttaaacaaaaggagctatctaataagagcattgacattgaacacaatgacaaaagacgccgaaagaggcaaattaaagagaagagcaattgcaacacccggaatgcagatcagagggtttgtatactttgttgaaacattagcaaggagcatttgtgagaagcttgaacaatctggactcccagttggaggcaatgaaaagaaggctaaactggcaaatgttgtgagaaaaatgatgactaattcacaagacacagaactctctttcacgatcactggagacaacaccaaatggaatgaaaatcagaatcctaggatgtttctggcaatgataacatatataacaaggaaccaacctgaatggtttaggaatgtattgagcattgcacctataatgttctcaaacaaaatggcaagactagggaaaggatacatgttcgaaagtaagagcatgaagcttcgaacacaaataccggcagaaatgctagcaagtattgatctgaaatatttcaatgagtcaacaagaaagaagatagagaagataaggcctcttctaatagatggtacggcctcattgagccctggaatgatgatgggcatgttcaacatgctaagtacagttttgggagtttcgattctaaatctagggcaaaagaggtacaccaaaacaacatactggtgggacggactccaatcttctgatgactttgctctcatagtgaatgctccgaatcatgagggaatacaggcaggagtagacagattctatagaacctgcaagctggtcggaatcaacatgagcaaaaagaagtcctacataaataggacaggaacatttgaattcacaagttttttctaccgctatggatttgtagccaacttcagcatggaattgcccagctttggagtgtctgggattaatgaatctgcagacatgagcattggagtgacagtgataaagaacaacatgataaacaatgaccttggaccagcaacagcccaaatggctcttcagctgttcatcaaggactacaggtacacatatcggtgtcacagaggagacacacaaattcagacaagaaggtcattcgagctgaagaagttgtgggaacaaacccgctcaaaagcaggactgctggtctcagatggaggaccaaatctatacaatatccggaatctccacattccggaagtctgtttgaaatgggagctaatggacgaagactatcagggaaggctttgtaaccccctgaatccgtttgtcagccacaaagagatagagtctgtaaacaatgctgtggtgatgccagctcatggcccagccaagagcatggaatatgatgctgttgctaccacgcactcctggatccctaaaaggaaccgctccatcctcaatacaagccaaaggggaatccttgaagatgaacagatgtaccaaaaatgctgcaatctgttcgagaaattcttccctagcagttcatataggagaccggttgggatttccagcatggtggaggccatggtttctagggcccgaattgatgcgcgaattgacttcgaatctggacggattaagaaggaggagtttgctgagatcatgaagatctgttccaccattgaagagctcagacggcagaagtag
>H1N1_Swine_AB911591_A/swine/Ibaraki/46/2010|2010.704
atggatgtcaatccgactctacttttcctaaaaattccagcgcaaaatgccataagcaccacattcccttatactggagatcctccatacagccatggaacaggaacaggatacaccatggacacagtaaacagaacacaccaatactcagaaaagggaaagtggacgacaaacacagagactggtgcaccccagctcaacccgattgatggaccactacctgaggataatgaaccaagtgggtatgcacaaacagactgtgttctagaggctatggctttccttgaagaatcccacccaggaatatttgagaattcatgccttgaaacaatggaagttgttcaacaaacaagggtagataaactaactcaaggtcgccagacttatgattggacattaaacagaaatcaaccggcagcaactgcattggccaacaccatagaagtctttagatcgaatggcctaacagctaatgagtcaggaaggctaatagatttcttaaaggatgtaatggaatcaatgaacaaagaggaaatagagataacaacccactttcaaagaaaaaggagagtaagagacaacatgaccaagaagatggtcacgcaaagaacaatagggaagaaaaaacaaagactgaataagagaggctatctaataagagcactgacattaaatacgatgaccaaagatgcagagagaggcaagttaaaaagaagggctatcgcaacacctgggatgcagattagaggtttcgtatactttgttgaaactttagctaggagcatttgcgaaaagcttgaacagtctgggctcccagtagggggcaatgaaaagaaggccaaactggcaaatgttgtgagaaaaatgatgactaattcacaagacacagagatttctttcacaatcactggggacaacactaagtggaacgaaaatcaaaatcctcgaatgttcctggcgatgattacatatatcaccagaaatcaacccgagtggttcagaaacatcctgagcatggcacccataatgttctcaaacaaaatggcaagactagggaaagggtacatgttcgagagtaaaagaatgaagattcgaacacaaataccaacagaaatgctagcaagcattgacctgaagtacttcaatgaatcaacaaagaagaaaattgagaaaataaggcctcttctaatagatggcacagcatcactgagtcctgggatgatgatgggcatgttcaacatgctaagtacggtcttgggagtctcgatactgaatcttggacaaaagaaatacaccaagacagtatactggtgggatgggctccaatcatccgacgattttgctctcatagtgaatgcaccaaaccatgagggaatacaagcaggagtggacagattctacaggacctgcaaattagtgggaatcaacatgagcaaaaagaagtcctatataaataagacagggacatttgaattcacaagctttttttatcgctatggatttgtggctaattttagcatggagctacccagctttggagtgtctggagtaaatgaatcagctgacatgagtattggagtaacagtgataaagaacaacatgataaacagtgaccttggacctgcaacggcccagatggctcttcaattgttcataaaagactacagatacacatataggtgccataggggagacacacaaattcagacgagaagatcatttgagttaaagaagctgtgggatcaaacccaatcaaaggtagggctattagtatcagatggaggaccaaacttgtacaatatacggaatcttcacattcctgaagtctgcttaaaatgggagctaatggatgatgattatcggggaagactttgtaatcccctgaatccctttgtcagtcataaagagattgattctgtaaacaatgctgtggtaatgccagcccatggtccagccaaaagcatggaatatgatgccgttgcaactacacattcctggattcccaagaggaatcgttctattctcaacacaagccaaaggggaattcttgaggatgaacagatgtaccagaagtgctgcaatctattcgagaaatttttccctagcagttcatataggagaccggttggaatttctagcatggtggaggccatggtgtctagggcccggattgatgccagagtcgacttcgagtctggacggatcaagaaagaagagttctctgagatcatgaagatctgttccaccattgaagaactcagacggcaaaaataa
>H3N2_Avian_KY284357_A/blue-winged_teal/Missouri/15OS4769/2015|2015.696
atggatgtcaatccgactttacttttcttgaaagttccagcgcaaaatgccataagcaccacattcccgtatactggagatcctccatacagccatggaacaggaacaggatacaccatggacacggttagcagaacacatcaatattcagaaaaggggaaatggacaacaaattcagagactggagcaccccaacttaacccaattgatggaccactgcctgaggacaatgagccaagtggatatgcacaaacggactgtgtccttgaagcaatggctttccttgaagagtcccacccaggaatctttgaaaactcgtgtcttgaaacgatggaagttgttcaacaaacaagagtggacaaattgacccaaggccgtcagacctatgattggacattaaacaggaatcagccggctgcaactgcattagctaatactatagaggtcttcagatcgaacggtctgacagctaatgaatcaggaaggctaatagattttctcaaggatgttatggaatcaatggataaagaggaaatggaaataacaacgcatttccaaaggaaaagaagagtgagggacagcatgaccaagaaaatggtcacacaaagaacaataggaaagaagaagcagaggctaaataaaaagagttatctaataagagcattgacactgaacacaatgacaaaagacgctgaaagaggcaaattaaagagaagagcaattgctacacccggaatgcaaatcagaggatttgtatactttgttgaaacattagcaagaagcatttgtgagaagcttgaacaatctggacttccagttggaggcaatgaaaaaaaggctaaactggcaaatgttgtgagaaaaatgatgactaattcacaagacacagaactctctttcacaatcactggagacaacaccaaatggaatgaaaatcagaaccctaggatgtttctggcaatgataacatatataacaagaaaccaacctgaatggtttaggaatgtcttgagcattgcacccataatgttctcaaacaaaatggcaagactagggaaaggatatatgttcgaaagtaagagcatgaagcttcgaacacaaataccagcagaaatgctggcaagtattgatctgaaatatttcaatgagtcaacaagaaagaaaatagagaagataaggcctcttttaatagatggtacagcctcattgagccctggaatgatgatgggcatgttcaacatgctaagtacagttctgggagtttcgattctaaacctaggacaaaagaggtacaccaaaacaacatactggtgggacggactccaatcctctgatgactttgctctcatagtgaatgctccgaatcatgaggggatacaagcaggagtagacagattctatagaacttgcaagctggtcggaatcaatatgagcaaaaagaagtcctacataaacaggacaggaacatttgaattcacaagttttttctaccgctatggatttgtagccaacttcagcatggagttgcccagctttggagtgtctgggattaatgaatctgcagacatgagcattggggtaacagtgataaagaacaacatgataaacaatgatcttgggccagcaacagctcaaatggctctccagctgttcatcaaggattacagatacacgtatcggtgccacagaggggacacacaaattcagacaaggaggtcattcgagctgaagaaattgtgggaacaaacccgctcaaaagcaggactgctggtctcagatggaggaccaaacctatacaatattcggaatctccacattccggaagtctgtttgaaatgggaactgatggacgaagactatcagggaaggctttgcaaccccctgaatccgtttgtcagccacaaggagatagagtctgtaaacaatgctgtggtgatgccagctcatggcccagccaagagcatggaatatgatgctgtagctaccacgcactcctggatccctaagagaaaccgctccatcctcaatacaagccaaaggggaatccttgaagatgaacagatgtatcaaaagtgctgcaatctattcgagaaattcttccctagcagctcatacaggagaccggttggaatttccagcatggtggaggccatggtttctagggcccgaattgatgcgcgaattgacttcgaatctggacggattaagaaagaggagtttgctgagatcatgaagatctgttccaccattgaagagctcagacggcagaaatag
>H9N2_Avian_GQ148869_A/turkey/Israel/689/2008|2008.285
atggatgtcaatccgactttactctttttgaaagtgccagcgcaaaatgctataagtactacattcccatatactggagaccctccatacagccatggaacaggaacaggatacactatggacacggtcaatagaacacatcaatactcagagaaggggaagtggacaacaaacactgagactggagcaccccaactcaatccaattgatgggccattacctgaagataacgagccaagcggatatgcacaaacagactgtgtattggaagcaatggccttccttgaagagtcccacccaggtatctttgaaaactcatgtcttgaaactatggaagtcattcagcaaacacgagtggataaactgacccaaggtcgccagacctatgactggaccttggatagaaaccagccggctgcaactgcgttggccaacaccatagaggtattcaggttgaacggcctaacaactaatgaatcggggagactgatagattttctcaaggatgtaatggagtcaatggacaaagaaaagatggagataataacacattttcagagaaagaaaagagtaagagacaacatgaccaagaaaatgatcacacaaagaacaataggaaagaaaaaacaggggctgaacaaaaggagttatttaataagagccttgacactaaacacaatgacaaaagatgcagaaagaggaaagttaaagaggcgggcaattgcaacaccggggattcaaattagaggatttgtgtattttgtagaaacactagcgaggagcatatgcgagaaacttgagcaatctgggctccccgttggagggaatgagaagaaagctaaattggcaaatgtagtaagaaagatgatgactaactcacaagatacagagctctcctttacaattactggagacaataccaaatggaatgagaaccagaatcctcggatgtttctggcaatgataacatacatcacaagaaaccaacctgaatggtttaggaatgtcttgagcattgcccctataatgttttcaaataaaatggcaagactaggaaagggatacatgtttgaaagtaagagcatgaagctacggacgcaaataccagcagaaatgcttgcaaacattgatctgaaatacttcaacgaatcaacgaaaaagaaaattatgaaaataagacctatcctaatagatagcacagcctcattaagccctggaatgatgatgggaatgtttaacatgctaagtacagtcttaggggtctcaattctgaaccttggacaaaagaggtacaccaaaaccacatattggtgggatggacttcaatcctctgatgatttcgctctcatagtgaatgcaccgaatcatgagggcatacaagctggagtggataggttctataggacctgcaaactggttgggatcaatatgagtaaaaagaagtcttacataaatcggacaggaacatttgaattcacaagttttttctaccgctatggatttgtagccaacttcagtatggagctgcctagtttcggagtgtctgggattaatgaatcggctgacatgagcattggggtaacagtgataaagaacaatatgataaacaatgaccttggaccagcaacagctcagatggctcttcaactgttcatcaaggattacaggtacacataccgatgccataggggcgatacacaaattcaaacaaggagatcattcgagctgaagaaactgtgggagcagacccgctcaaaagcagggctgttagtttcagatggcgggccaaacttatacaacatccggaatcttcatattccagaggtctgcctgaaatgggcattaatggatgaagactatcagggcaggctttgtaaccctctaaatccatttgtcactcataaggaagtagagtccgtaaacaatgctgtagtgatgccagctcatggtccagccaaaagcatagaatatgatgctgttgcaaccacccactcatggatccctaagaggaaccgttccattctcaataccagccaaagggggatccttgaagatgagcagatgtaccaaaagtgctgcaatctatttgaaaaattcttccctagcagctcatacaggagaccagttggaatttccagcatggtggaggccatggtatctagggcccgaattgatgcacgaactgacttcgagtctggaaggattaagaaagaagagtttactgagatcatgaagatctgttccaccattgaagaactcagacggcaaaaacag
>H5N1_Avian_KC261455_A/chicken/Eastern_China/ZG56/2011|2011.953
atggatgtcaacccgactttacttttcttgaaagtaccagtgcaaaatgcaataagtaccacattcccttatactggagaccctccatacagccatggaacagggacaggatacactatggacacagtcaacagaacacaccaatattcggaaaaaggggagtggacaacaaacacagagactggagcgccccaactcaacccgattgatggaccactacctgaggataatgagcccagtgggtatgcacaaacagattgtgtattggaagcaatggctttccttgaagaatcccacccagggatctttgaaaattcgtgtcttgaaacgatggaaattgttcaacaaacaagagtggataaactgacccaaggtcgccagacttatgactggacactgaatagaaaccaaccggctgcgactgctttagccaacactatagaaatcttcagatcaaacggtctgacagcaaatgagtctggacggctgatagatttcctcaaggatgtgatggaatcaatggataaggaagaaatggagataacaacacatttccagagaaagagaagagtaagggacaacatgaccaagaaaatggtaacacaaagaacaatagggaagagaaaacaaaggctgaacaaaaggagctacctgataagagcactgacattgaacacaatgaccaaggatgcagaaagaggcaagttgaagaggcgagcaattgcaacacccggaatgcaaatcagaggtttcgtgtattttgttgaaacactagcgagaagtatctgtgagaaacttgagcaatctggactcccagtcggaggaaatgagaagaaagctaaattggcaaacgtcgtgaggaagatgatgactaactcacaggatactgaactctcctttacaattactggggacaatacaaaatggaatgagaatcaaaatcctaggatgtttctggcaatgataacgtacatcacaaggaaccagccagaatggtttcgaaacgtcttaagcattgcccccataatgttctcaaacaaaatggcgagattagggaaaggatacatgttcgaaagtaagagcatgaagttacgaacacaaataccagcggaaatgcttgcaaacattgaccttaaatacttcaatgacttaacgaaaaagaaaattgagaagataagatctctattaatagatggtacagcctcattgagccctggaatgatgatgggcatgttcaacatgctgagtacagtcctaggagttacaatcctaaatcttggacagaaaaggtacaccaaaaccacatactggtgggacgggctccaatcctctgatgatttcgctctcatcgtaaatgctccgaatcatgagggaatacaagcaggggtggatagattttataggacttgtaaactagttgggatcaatatgagcaagaagaaatcttacataaatcggacagggacatttgaattcacgagctttttttaccgctatggatttgtagccaatttcagtatggagctgcctagttttggagtggctggaattaatgaatcggccgacatgagcattggtgttacagtgataaagaacaacatgataaacaacgacctggggccagcaacagctcagatggctcttcagctattcatcaaggactacagatacacataccgatgccataggggagatacgcaaatccaaacgaggagatcattcgagctgaagaagctatgggagcaaacccgttcaaaggcaggattgttggtttcagatgggggaccaaatctatataatatccgaaacctccatattcctgaggtctgcttgaaatgggagttgatggatgaagactaccagggcagactgtgcaatcctctgaatccattcgtcagccataaggaaattgaatctgtcaataatgctatagtaatgccggctcatggtccagccaagagtatggaatatgatgccgttgcaaccacacattcatggattcctaaaaggaatcgttccattctcaatacgagtcaaaggggaattcttgaggatgagcagatgtaccaaaagtgctgtaccctattcgagaaattcttccccagcagttcgtatcggaggccagttggaatttccagcatggtggaggccatgttgtctcgggcccgaattgatgctcgaattgatttcaagtctgggaggatcaagaaagagagtttagctgagatcatgaagatctgttccaccattgaagaactcagacggcaaaaatag
>H3N2_Human_MH307205_A/Oregon/14/2018|2018.088
atggatgtcaatccgactctactgttcttaaaagttccagcgcaaaatgccataagcacaacattcccttatactggagatcctccatacagccatggaacagggacagggtacactatggacacagtcaacagaacacaccaatactcagagagggggaagtggacaacaaatacagaaactggggcgccccagctcaacccaattgatggaccactacctgaagataatgaaccaagtggatatgcacaaacagactgtgtcctggaggctatggccttccttgaagaatcccacccaggtatctttgagaactcctgccttgaaacaatggaagccgttcaacagacaagagtggacaaactaacccaaggtcgccagacttatgattggacattaaacaggaaccaaccggcagcaactgcattagccaacaccatagaagtctttagatcgaacggattaacagctaatgaatcaggaaggctaatagatttcctcaaggatgtgatggaatcaatggacaaggaggaaatggagataacaacacactttcaaagaaaaaggagagtaagggacaacatgaccaagaaaatggtcacacaaagaacaatagggaagaaaaaacaaagggtgaataagagaggctacctaataagagctttgacattgaacacgatgaccaaggatgcagaaagaggcaaattaaaaagaagggctattgcaacacccgggatgcaaattagagggttcgtgtacttcgttgaaactttagctagaagcatttgcgaaaagcttgaacaatctggacttccggttgggggtaatgaaaagaaggccaaactggcaaatgttgtgagaaaaatgatgactaattcacaagacacagagctttctttcacaatcactggggacaacactaagtggaatgaaaatcaaaacccccgaatgtttttggcgatgattacatacatcacaaagaatcaacctgaatggttcagaaacatcctgagcatcgcaccaataatgttctcaaacaaaatggcaagactgggaaaaggatacatgttcgagagtaagagaatgaagctccggacacaaatacctgcagaaatgctagcaagcattgacctgaagtatttcaatgaatcaacaaggaagaaaattgagaaaataaggcctcttctaatagatggcacagcatcattgagccccggaatgatgatgggcatgttcaacatgctaagtacagttttaggagtctcgatactgaatcttggacaaaagaaatacaccaagacaacatactggtgggatgggctccaatcctcagacgattttgccctcatagtgaatgcaccaaatcatgagggaatacaagcaggagtggatagattctataggacctgcaagttagtgggaatcaacatgagcaaaaagaagtcctatataaataaaacagggacatttgaattcactagctttttttatcgatatggatttgtggctaattttagcatggagctgccaagttttggagtgtctggaataaacgagtcagctgacatgagcattggagtaacagtgataaagaacaacatgataaataatgaccttggaccagcaacagcccaaatggctctccaattgttcatcaaagattacagatacacgtataggtgccatagaggagacacacaaatccaaacgagaagatcattcgagataaagaagctgtgggatcaaacccaatcaaggacaggactattggtgtcagatgggggaccgaacttatacaatatccggaatcttcacatccctgaagtctgcttaaagtgggagctgatggatgagaattataggggaagactttgtaatcccctgaatccctttgtcagccataaagaaattgaatctgtaaacaatgctgtagtaatgccagcccatggtccggccaaaagtatggaatatgatgccgttgcaactacacattcctggattcccaaaaggaaccgctctattctaaacacaagccaaaggggaattcttgaggatgaacagatgtaccagaagtgctgcaacttgttcgagaaatttttccctagtagttcatataggagaccgattggaatttctagcatggtggaggccatggtgtctagggcccgaattgatgccagaattgacttcgagtccggaaggattaagaaggaagagttctctgagatcatgaagatctgttccaccattgaagaactcagacggcaaaaataa
>H1N1_Human_KU589360_A/West_Virginia/25/2015|2015.901
atggatgtcaatccgactctacttttcctaaaaattccagcacaaaatgccataagcaccacattcccttatactggagatcctccatacagccatggaacaggaacaggatacaccatggacacagtaaacagaacacaccaatactcagaaaaggggaagtggacaacaaacacagagactggtgcaccccagctcaacccgattgacggaccactacctgaagataatgaaccaagtgggtatgcacaaacagactgtgttctagaggctatggcttttcttgaagaatcccatccaggaatatttgagaattcatgccttgaaacaatggaagttgttcaacaaacaagggtggataaactgactcaaggtcgccagacttatgattggacattaaacagaaatcaaccggcagcaactgcattggccaacaccatagaagtttttagatcgaatgacctaaaagctaacgagtcaggaaggctaatagatttcttaaaagatgtgatggaatcaatgaacaaagaggaaatagagataacaacccactttcaaagaaaaaggagagtaagagacaacatgaccaagaagatggtcacgcaaagaacaatagggaagaaaaaacagagactgaataagagaggctatctaataagagcactgacattaaatacgatgaccaaagatgcagagagaggcaagttaaaaagaagggctatcgcaacacctgggatgcagattagaggtttcgtatactttgttgaaactttagctaggagcatttgcgaaaagcttgaacagtctgggctcccagtagggggcaatgaaaagaaggccaaattggcaaatgttgtgagaaagatgatgactaattcacaagatacagagatttctttcacaatcactggggacaacactaagtggaatgaaaatcaaaatcctcgaatgttcctggcgatgattacatatatcaccagaaatcaacccgagtggtttagaaacatcctgagcatggcacccataatgttctcaaataaaatggcaagactaggaaaagggtacatgttcgagagtaaaagaatgaagattcgaacacaaataccagcagaaatgctagcaagcattgatctgaagtatttcaatgaatcaacaaagaagaaaattgagaaaataaggcctcttttaatggatggcacagcatcactgagtcctgggatgatgatgggcatgttcaacatgctaagtacggtcttgggagtctcgatactgaatcttggacaaaagaaatacaccaagacaacatactggtgggatgggctccaatcatccgacgattttgctctcatagtgaatgcaccaaaccatgaaggaatacaagcaggagtggacagattctacaggacctgcaagttagtgggaatcaacatgagcaaaaagaagtcctatataaataagacagggacatttgaattcacaagctttttttatcgctatggatttgtggctaattttagcatggagctacccagctttggagtgtctggagtaaatgaatcagctgacatgagtattggagtaacagtgataaagaacaacatgataaacaatgaccttgggcctgcaacggctcagatggctcttcaattgttcatcaaagactacagatacacatataggtgccataggggagacacacaaattcagacgagaagatcatttgagttgaagaagctatgggatcaaacccaatcaaaggtagggctattagtatcagatggaggaccaaacttatacaacatacggaatcttcacattcctgaagtctgcttaaaatgggagctaatggatgatgattatcggggaagactttgtaatcccctgaatccctttgtgagtcataaggagattgattctgtaaacaatgctgtggtaatgccagcccatggcccagccaaaagcatggaatatgatgccgttgctactacacattcctggattcccaagaggaatcgttctattctcaacacaagccaaaggggaattcttgaggatgaacagatgtaccagaagtgttgcaatttattcgagaaatttttccctagcagttcatataggagaccggttggaatttctagcatggtggaggccatggtgtctagggcccggattgatgccagagtcgactttgagtctggacggatcaagaaagaagagttctctgagatcatgaagatctgttccaccattgaagaactcagacggcaaaaataa
>H3N2_Swine_KX772324_A/swine/Iowa/A01941921/2015|2015.995
atggatgtcaatccgaccctacttttcctaaaggttccagcgcagaatgccataagcaccacattcccttatactggagaccctccatacagccatggaacaggaacaggatacaccatggacacagtcaacagaacacaccaatattcagaaagagggaaatggacgataaatacagagactggggcaccccagctcaatccgattgatggaccactacctgaagataatgaaccaagtggatatgcacaaacagactgtgtcctggaggccatggctttccttgaagaatcccacccagggatatttgagaattcatgccttgaaacaatggaaattgtccaacaaacaagggtggataaactaacccagggtcgccagacatatgattggacattaaatagaaatcaaccggcagcaactgcattggccaacaccatagaagtttttagatcaaatggtctaacagctaatgagtcaggaaggctgatagatttcttaaaagatgtaatggaatcaatggataaagaggaaatagagataacaacacactttcaaagaaagaggagagtgagagataacatgaccaaaaagatggtcacacaaagaacaatagggaagaaaaaacaaagaatgaataagaggagttatttaataagagcactaacattgaatacgatgaccaaagatgcagagagaggcaaattgaaaagaagggctattgcaacacctgggatgcaaattagagggttcgtgtactttgttgagactctagctagaagcatttgcgagaagcttgaacaatccggactcccggtagggggcaatgaaaagaaagccaaattggcaaacgttgtaagaaagatgatgactaattcacaagacacagagctttccttcacaattactggggacaataccaaatggaatgaaaaccaaaaccctcgaatgttcctggcgatgattacatatatcaccagaaaccaacccgagtggttcagaaacatcctgagcatggcacccataatgttctcaaacaaaatggcaagactagggaaagggtacatgtttgagagtaaaaggatgaagctccgaacacagataccagcagaaatgctatcaagcattgacctgaagtatttcaatgaatcaacaaggaagaaaattgagaaaataaggcctctcctaatagatggcacagcatcactgagccctgggatgatgatgggcatgttcaacatgctaagtacagttttgggagtctcaatactgaatcttggacaaaagaaatacaccaggacaacatactggtgggacggactccaatcctccgacgattttgccctcatagtaaacgcaccaaatcatgagggaatccaagcaggagtggatagattctacaggacctgcaaattagtaggaataaacatgagcaaaaagaagtcctatataaataagacaggtacatttgaattcacaagctttttttatcgctatgggtttgtagctaattttagcatggagctgcccagttttggagtgtctgggataaacgaatcagctgatatgagtattggggtaacagtgataaagaacaacatgataaacaatgatcttggacctgcaacagctcagatggcccttcagttgttcatcaaagactacagatacacctatagatgccataggggggacacacaaattcaaacgagaagatcattcgagctaaagaagctgtgggatcaaacccaatcaaaggcaggattactagtatctgatggaggaccaaatttatacaacatccggaatcttcacattcctgaagtctgcttaaaatgggagctaatggatgaggattatcggggaagactttgcaatcccctgaatccctttgtcagccataaagagattgattctgtaaacagtgctgtggtgatgccagcccatggtccagccaaaagcatggaatatgatgccgttgcaactacacactcctggatccccaagaggaaccgctctattctcaacacgagccaaagggggattcttgaggatgaacagatgtaccagaagtgctgcaatctgtttgagaaatttttccctagtagttcgtacaggagaccggttggaatttctagcatggtagaggccatggtgtctagggcccgaattgatgccagaattgacttcgaatctggacggattaagaaagaggagttctctgagatcatgaagatctgttccaccattgaagaactcagacggcaaaagtaa
>H6N2_Avian_KJ200851_A/duck/Hubei/S1114/2009|2009.173
atggatgtcaatccgactttacttttcttgaaagtgccagcgcaaaatgctataagcaccacattcccttatactggagaccctccatacagtcatggaacaggaacaggatacaccatggacacggtcaacagaacacatcaatattcagaaagggggaaatggacaacaaacacagagaccggagcaccccaactaaacccgattgatggaccattgcctgaggataatgaaccaagtggatacgcacaaacggactgcgtgttggaagcaatggctttccttgaagaatcccatccagggattttcgaaaactcatgccttgagacaatggaagttgttcagcaaacaagagtggataaactaacccaaggtcgccagacctatgactggacattgaatagaaatcagccggctgcaactgctttagccaacaccatagaggtcttcagatcgaacggtctaacagccaatgaatcagggagactaatagattttctcaaagacgtgatggaatcaatgaataaagaagagatggaaataacaacacatttccagagaaagagaagagtaagggacaacatgaccaagaaaatggtcacacaaagaacaataggaaagaaaaagcagaggttgaacaggaggagctacttgataagagcattgacactgaacacaatgacaaaagatgcagaaagaggcaaattgaaaaggcgggcaattgcaacacccggaatgcaaatcagaggattcgtgtattttgtagaaacactagcaaggagcatttgtgagaaacttgaacaatctggactcccggttggagggaatgagaagaaggctaaattggcaaatgtcgtgagaaagatgatgaccaactcgcaagacacagaactctcctttacaattactggggacaacaccaaatggaacgaaaatcaaaatcctcgagttttcctaacaatgataacatacatcacaaggaaccaacctgaatggttcagaaatgtcttgagcattgctcctataatgttctcaaacaaaatggcgagattagggaaaggatacatgttcgaaagcaagagcatgaagctaaggacacaaataccagcagaaatgctcgcgaacattgacctaaaatacttcaacgaatcaacaaaaaagaaaattgagaaaataagacctctactaatagaaggcacagcctcattgagtcctggaatgatgatgggcatgttcaacatgctgagtacagtcttaggggtttcaatcctgaatcttgggcaaaagaggtacaccaaaaccacatactggtgggatgggctgcaatcctctgatgatttcgcactcatagtgaatgcaccaaatcatggggggatacaagctggagtggacagattctataggacctgcaaattggttgggatcaatatgagcaaaaagaagtcttacataaatagaacaggaacgtttgagttcacaagctttttctaccgctatgggtttgtggcaaatttcagcatggagctgcccagctttggagtgtctggaattaatgaatcagctgacatgagcattggagttacagtaataaggaacaatatgataaataatgatcttggaccagcgacagctcagatggcccttcaactattcatcaaggattatcggtacacataccgatgccacagaggtgacacgcaaatccaaacgagaagatcatttgagctgaagaaactgtgggagcagacccgttcgaaggcaggattgttggtctcagatggaggaccaaacctgtataatatccggaatctacacatcccagaggtctgcttaaagtgggaattaatggatgaagattatcagggtaggttgtgcaatcctctaaatccgtttgtcagccacaaagagattgagtccgtaaataatgctgtggtaatgccagcccatggcccagctaagagcatggaatatgatgccgttgcaactacacactcctggattcctaagagaaaccgttccattctcaataccagccagcggggaattctagaggatgagcagatgtatcaaaaatgctgcaatctatttgagaaattctttcctagtagctcatacaggaggccagttggaatttccagcatggtggaggccatggtatctagggcccgtattgatgcacggattgacttcgagtctggacggattaagaaagaagagtttgctgagatcatgaagatctgttccaccattgaagagctcagacggcaaaaatag
>H3N2_Canine_KX571003_A/canine/North_Carolina/109904/2015|2015.573
atggatgtcaatccgactttacttttcttgaaagtgccagcacaaaatgctataagtactacattcccttatactggagaccctccatacagccatggaacagggacaggatacaccatggacacagtcaatagaacacatcaatactcagagaaaggaaaatggacaacaaacacagaaactggagcaccccaactcaatccaattgatggaccactacccgaggataatgaaccaagcggatatgcacaaacagattgtgtgttggaagcaatggctttccttgaagagtcccacccagggatctttgaaaactcatgtattgaaacgatggaagttgttcagcaaacaagagtggacaaattgacccaaggtcgccagacctatgactggacattgaatagaaaccagccggctgcaactgctttggccaatactatagaggtcttcagatcgaacggtctaacagctaatgaatcgggaagactaatagatttccttaaggatgtaatggaatcaatggataaagaagagatggagataacaacacatttccagagaaaaagaagagtaagggacaacatgaccaagaaaatgatcacacagaggacaatagggaagaaaaagcagaggctgaacaagagaaactacgtaataagagcactgacattgaacacaatgaccaaggatgcagaaagaggcaaattgaagagacgggcaattgcaacacccgggatgcagatcagagggttcgtgtactttgttgaaacattagcgagaagcatctgtgagaaacttgagcaatctggactccctgttggagggaatgaaaagaaggctaaattagcaaatgtcgtaagaaagatgatgactaactcacaagacacagagctttcctttacaattactggagacaataccaaatggaatgagaatcaaaatcctcggatgtttctagcaatgataacatacatcacaagaaaccaacctgaatggtttagaaatgtcttgagcattgcccctataatgttctcaaacaaaatggcaagattgggaaaaggatacatgttcgagagtaagaacatgaaactacgaacacaaataccagcagaaatgcttgcaaacattaatctgaaatacttcaatgaatcaacaagaaagaaaatcgagaaaataagacctctcttaacagatggcacagcctcactgagccctggaatgatgatgggcatgttcaacatgctgagtacagtcttaggagtctcaatcttaaatcttggacaaaagagatataccaaaaccacatactggtgggatggactccaatcctccgatgatttcgccctcatagtgaatgcaccaaatcatgaggggatacaagcaggagtggatagattctataggatctgcaaactggttgggatcaatatgagcaaaaagaagtcttacataaatcggacaggaacatttgagttcacaagctttttctaccgctatggatttgtagccaacttcagtatggaactacccagctttggagtgtccggggttaacgaatcagctgacatgagcattggagttacggtaataaagaacaatatgataaacaacgacctaggaccagcaacagctcagatggcccttcagctattcatcaaagactacagatacacatatcggtgtcacaggggtgatacacaaatccaaacaagaagatcatccgaactgaagaagctgtgggaacagacccgttcaaaggcaggactgttggtttcagatggaggaccaaacctatacaacatccggaatctccacattcccgaggtctgcctgaagtgggaattaatggatgaggattatcagggtagactgtgtaatcctctgaacccatttgtcagtcataaggaaattgagtccgtaaacaatgctgtggtaatgccagctcatggcccagctaagaacatggagtatgatgctgttgcgactacacactcatggatccctaaaaggaaccgttccattctcaataccagccaaaggggaattcttgaagacgaacagatgtaccagaagtgttgcaatctatttgagaaatttttccctagtagttcatacaggaggccggttggaatttccagtatggtggaagccatggtgtctagggcccaaattgatgcgcgaattgacttcgagtctggaaggattaagaaagaagagtttgctgagatcgtgaagatctgttccaccattgaagagctcagacggcaaaaatag
>H7N6_Avian_CY061616_A/duck/Victoria/512/2007|2007.500
atggatgtcaatccgactttacttttcttgaaagtgccagcgcaaaatgccataagtactacattcccttatactggagatcctccgtacagccatggaacagggacaggatatactatggatacggtcaatagaacacaccaatattcagaaaaggggaagtggacaacaaacacagaaactggagcaccccaactcaacccaattgatggaccattgcctgaggacaatgagccgagcggatatgcacaaacggactgtgtactggaagcaatggcttttcttgaagaatcccacccagggatctttgaaaactcgtgtcttgaaacgatggaagttgttcagcaaacaagagtggataaactaacccaaggccgccagacctatgactggacattgaatagaaaccaaccggctgcaactgctctggccaataccatagaagtcttcagatcgaatggtctaacagccaatgaatcgggaagattaatagatttcctcaaagacgtgatggactcaatggacagagaagaaatggaaataacaacacacttccagagaaagagacgagtaagggacaacatgaccaagaaaatggtcacacaaagaacaatagggaagaaaaagcaacggctgaacaaaaggagctatttaataagggcactgacactgaacacaatgaccaaggatgcagaaagaggcaaattgaagaggagggcaattgcaacacccgggatgcaaatcagaggattcgtgtactttgtcgaaacactggcaaggagcatttgtgaaaaacttgaacaatctggacttccagttggagggaatgaaaagaaggctaaattggcgaatgttgtgagaaagatgatgaccaactcacaagatacagaactctcctttacaattactggagacaacaccaaatggaatgagaatcagaatcctcgaatgtttttagcaatgataacatacattacaagaaaccaacctgaatggtttagaaatgtattgagcattgcccctataatgttctcaaacaaaatggcaagattggggaaaggatacatgttcgaaagcaagagtatgaagctgcggacacaaataccagcagaaatgcttgcaaatattgacttgaaatatttcaatgaatcgacgagaaagaagattgaaaaaataagacccctcctaatagacggcacagcttcattgagccctggaatgatgatgggcatgttcaacatgctaagtacagttctaggagtttcaatcctgaatcttggacaaaagaggtacaccaaaaccacatactggtgggatggactccaatcctctgatgattttgccctcatagtaaatgcaccgaatcatgaggggatacaagcaggggtagataggttctataggacttgcaaactggttgggatcaatatgagcaaaaagaagtcctacataaaccgaacaggaacatttgagtttacaagctttttctaccgttatgggtttgtggccaatttcagcatggaactgcccagctttggagtgtctgggatcaatgagtcagctgacatgagcattggagttacagtgataaagaacaacatgataaacaatgatcttggaccagcaacggcccagatggctcttcaattgttcatcaaagactaccgatacacatatcgatgccacagaggtgatacacaaatccaaacaaggaggtcattcgaattgaagaaactgtgggagcaaacccgttcaaaggcaggactgctggtttcagatggggggccaaacctatacaacatccgaaatctccacattccagaggtctgcttgaaatgggaattgatggatgaagactaccaaggcaggctatgcaatcccctgaatccatttgtcagtcataaggagattgagtctgtaaacaatgctgtagtaatgccagcccatggtccagccaaaagcatggagtatgatgccgttgcaaccacacactcatggatccctaagaggaaccgttccattctgaataccagccagaggggaatcctggaggatgaacaaatgtaccagaaatgctgcaatctattcgagaaatttttccctagtagttcatacaggagaccagttggaatttctagtatggtggaggccatggtgtctagggcccgaattgacgcacggatagatttcgagtctggaaggatcaagaaagaagagtttgctgagatcatgaagatctgttccaccattgaagagctcagacggcagaaacag
>H3N2_Human_CY007137_A/Canterbury/423/2003|2003.532
atggatgtcaatccgactctacttttcctaaaggttccagcgcaaaatgccataagcaccacattcccttatactggagatcctccatacagccatggaacagggacagggtacaccatggacacagtcaacagaacacaccaatattcagaaaaggggaggtggacaacaaatacagaaactggggcaccccaactcaacccaattgatggaccactacctgaagataatgagccaagtggatatgcacaaacagactgtgtcctggaggctatggccttccttgaagaatcccacccagggatctttgagaactcatgccttgaaacaatggaagtcgttcaacaaacaagggtggacaaactaactcaaggccgccagacttatgattggacattaaatagaaatcaaccggcggcaactgcattagccaacaccatagaagtttttagatcgaatggtctaacagctaatgaatcgggaaggctaatagatttcctcaaggatgtgatggaatcaatggataaagaggaaattgagataacaacacactttcaaagaaaaaggagagtaagagacaacatgaccaagaaaatggtcacacaaagaacaataggaaagaaaaaacaaagagtgaataagagaggctacctaataagagctttgacattgaacacgatgaccaaagatgcagagagaggtaaattaaaaagaagggctattgcaacacccgggatgcaaattagaggattcgtgtacttcgttgaaactttagctagaagcatttgcgaaaagcttgaacagtctggacttccggttggaggtaatgaaaagaaggccaaactggcaaatgttgtgagaaagatgatgactaattcacaagacacagagctttctttcacaatcactggggacaacactaagtggaatgaaaaccaaaaccctcgaatgttcttggcgatgattacatatatcacaaaaaatcaacctgagtggttcagaaacatcctgagcatcgcaccaataatgttctcaaacaaaatggcaagactaggaaaaggatacatgttcgagagtaagagaatgaagctccgaacacaaatacccgcagaaatgctagcaagcatcgacctgaagtatttcaacgaatcaacaaggaagaaaattgagaaaataaggcctcttctaatagacggcacagcatcattgagccctgggatgatgatgggcatgttcaacatgctaagtacggttttaggagtctcgatactgaatcttgggcaaaagaaaaacaccaagacaacatattggtgggatgggctccaatcctccgatgattttgccctcatagtgaatgcaccaaatcatgagggaatacaagcaggagtggatagattctacaggatctgcaagttggtgggaatcaacatgagcaaaaagaagtcctatataaataaaacaggaacatttgaattcacaagctttttttatcgctatggatttgtggctaattttagcatggagctacccagttttggagtgtctggaataaatgagtcagctgatatgagcattggagtaacagtgataaagaacaacatgataaacaatgaccttggaccagcaacagcccagatggctcttcaattgttcatcaaagactacagatatacatataggtgccatagaggagacacacaaattcagacgagaagatcattcgagctaaagaagctgtgggatcaaacccaatcaaaggcaggactattggtatcggatgggggaccaaacttatacaacatccggaatcttcacattcccgaagtctgcttaaagtgggagctaatggatgaggattatcggggaagactttgtaaccccttgaatccctttgtcagccataaagagattgaatctgtaaacaatgctgtagtaatgccagcccatggtccagccaaaagtatggaatatgatgccgttgcaactacacactcctggattcccaagaggaaccgctctattctaaacacaagccaaaggggaattcttgaggatgaacagatgtaccagaagtgctgcaacttgttcgagaaatttttccctagtagttcatataggagaccggttggaatttctagcatggtggaggccatggtgtctagggcccggatcgatgccagaattgacttcgagtctggacggattaagaaggaagaattctctgagatcatgaagatctgttccaccattgaagaactcagacggcaaaaataa
>H3N2_Human_MH126459_A/Arkansas/02/2018|2018.058
atggatgtcaatccgactctactgttcttaaaagttccagcgcagaatgccataagcacaacattcccttatactggagatcctccatacagccatggaacagggacagggtacactatggacacagtcaacagaacacaccaatactcagagagggggaagtggacaacaaatacagaaactggggcgccccagctcaacccaattgatggaccactacctgaagataatgaaccaagtggatatgcacaaacagactgtgtcctggaggctatggccttccttgaagaatcccacccaggtatctttgagaactcctgccttgaaacaatggaagccgttcaacagacaagggtggacaaactaacccaaggtcgccagacttatgattggacattaaacaggaaccaaccggcagcaactgcattagccaacaccatagaagtctttagatcgaacggattaacagctaatgaatcaggaaggctaatagatttcctcaaggatgtgatggaatcaatggacaaggaggaaatggagataacaacacactttcaaagaaaaaggagagtaagggacaacatgaccaagaaaatggtcacacaaagaacaatagggaagaaaaaacaaagggtgaataagagaggctacctaataagagctttgacattgaacacgatgaccaaggatgcagaaagaggcaaattaaaaagaagggctattgcaacacccgggatgcaaattagagggttcgtgtacttcgttgaaactttagctagaagcatttgcgaaaagcttgaacaatctggacttccggttgggggtaatgaaaagaaggccaaactggcaaatgttgtgagaaaaatgatgactaattcacaagacacagagctttctttcacaatcactggggacaacactaagtggaatgaaaatcaaaacccccgaatgtttttggcgatgattacatacatcacaaagaatcaacctgaatggttcagaaacatcctgagcatcgcaccaataatgttctcaaacaaaatggcaagactgggaaaaggatacatgttcgagagtaagagaatgaagctccggacacaaatacctgcagaaatgctagcaagcattgacctgaagtatttcaatgaatcaacaaggaagaaaattgagaaaataaggcctcttctaatagatggcacagcatcattgagccccggaatgatgatgggcatgttcaacatgctaagtacagttttaggagtctcgatactgaatcttggacaaaagaaatacaccaagacaacatactggtgggatgggctccaatcctcagacgattttgccctcatagtgaatgcaccaaatcatgagggaatacaagcaggagtggatagattctataggacctgcaagttagtgggaatcaacatgagcaaaaagaagtcctatataaataaaacagggacatttgaattcactagctttttttatcgatatggatttgtggctaattttagcatggagctgccaagttttggagtgtctggaataaacgagtcagctgacatgagcattggagtaacagtgataaagaacaacatgataaataatgaccttggaccagcaacagcccaaatggctctccaattgttcatcaaagattacagatacacgtataggtgccatagaggagacacacaaatccaaacgagaagatcattcgagataaagaagctgtgggatcaaacccaatcaaggacaggactattggtgtcagatgggggaccgaacttatacaatatccggaatcttcacatccctgaagtctgcttaaagtgggagctgatggatgagaattataggggaagactttgtaatcccctgaatccctttgtcagccataaagaaattgaatctgtaaacaatgctgtagtaatgccagcccatggtccggccaaaagtatggaatatgatgccgttgcaactacacattcctggattcccaaaaggaaccgctctattctaaacacaagccaaaggggaattcttgaggatgaacagatgtaccagaagtgctgcaacttgttcgagaaatttttccctagtagttcatataggagaccgattggaatttctagcatggtggaggccatggtgtctagggcccgaattgatgccagaattgacttcgagtccggaaggattaagaaggaagagttctctgagatcatgaagatctgttccaccattgaagaactcagacggcaaaaataa
>H9N4_Avian_MG280071_A/blue-winged_teal/Ohio/16OS1068/2016|2016.690
atggatgtcaatccgactttacttttcttgaaagttccagcgcaaaatgccataagcaccacattcccatatactggagatcctccatacagccatggaacaggaacaggatacaccatggacacagttaacagaacacaccaatactcagaaaaggggaaatggacaacaaactcagagactggagcaccccaacttaacccaattgacggaccactgcctgaggacaatgagccaagtggatatgcacagacagactgtgttcttgaagcaatggctttccttgaagagtcccacccaggaatctttgaaaactcgtgtcttgaaacgatggaagttgttcaacaaacaagagtggacaaattgacccaaggtcgccaaacctatgattggacattgaacaggaatcaaccggctgcaactgcgttagctaacactatagaggtcttcagatcgaacggcctgacagctaatgaatcaggaaggctaatagattttctcaaggatgtgatggaatcaatggacagagaggaaatggaaataacaacgcatttccaaaggaaacgaagagtgagagacaacatgaccaagaaaatggtcacacaaagaacaataggaaagaaaaagcagaggctgaacaaaaggagctacttaataagagcactgacactgaacacaatgaccaaagatgccgaaagaggcaaattaaaaagaagagcaattgcaacacccggaatgcaaatcagaggatttgtatactttgtcgaaacattagcaaggagcatttgtgagaaacttgaacaatctggactcccagttggaggcaatgaaaagaaggctaaactggcaaatgttgtgagaaaaatgatgactaattcacaagacacagaactctctttcacaatcactggagacaacaccaaatggaatgaaaatcaaaaccctaggatgtttctggcaatgataacatatataacaagaaaccaacctgaatggtttaggaatgtcttgagcattgcacctataatgttctcaaataaaatggcaagactagggaaaggatacatgttcgaaagtaaaagcatgaagcttcgaacacaaataccagcagaaatgctagcaagtattgatttgaaatatttcaatgagtcgacaagaaagaagatagagaagataaggcctcttctaatagatggtacagcctcattgagtcccggaatgatgatgggcatgttcaacatgttaagtacagttttgggagtttcgattctaaatctagggcaaaagaagtacaccaaaacaacatactggtgggacggactccaatcctccgatgactttgctctcatagtgaatgctccgaatcatgagggaatacaagcaggggtagacagattctatagaacctgcaagctggtcggaatcaacatgagcaaaaagaagtcctacataaacaggacaggaacatttgaattcacaagctttttctaccgctacggatttgtagccaactttagcatggagttgcccagctttggagtgtctggtatcaatgaatctgcagacatgagcattggagtaacagtgataaagaacaacatgataaacaatgatctcggaccagcaacagctcaaatggctcttcagctgttcatcaaggattacagatacacgtatcgatgccatagaggggacacacaaattcagacaaggaggtcattcgagctgaagaaattgtgggaacaaacccgctcaaaagcaggactactgatctcagatggaggaccaaatctatacaatatccggaatctccacattccggaagtttgcttgaaatgggagctaatggatgaagactatcaggggaggctttgtaaccccctgaatccgtttgtcagccacaaagagatagagtctgtaaacaatgctgtggtgatgccagcgcatggcccagccaaaagcatggaatatgatgctgttgctaccacgcactcctggatccccaagagaaaccgctccatcctcaatacaagtcaaaggggaatacttgaagatgaacagatgtatcaaaagtgctgcagtctgtttgagaaattcttccctagcagttcatacaggagaccggttgggatttcaagcatggtggaggccatggtttctagggcccgaattgatgcgcgaattgacttcgagtctggacggattaagaaagaggaatttgctgagatcatgaagatctgttccaccattgaagagctcagacggcagaaatag
>H1N1_Human_CY250121_A/Florida/66/2017|2017.729
atggatgtcaatccgactctacttttcctaaaaattccagcacaaaatgccataagcaccacattcccttatactggagatcctccatacagccatggaacaggaacaggatacaccatggacacagtaaacagaacacaccaatactcagaaaaggggaagtggacaacaaacacagagactggtgcaccccagctcaacccgattgacggaccactacctgaagataatgaaccaagtgggtatgcacaaacagactgtgttctagaggctatggctttccttgaagaatcccatccaggaatatttgagaattcatgccttgaaacaatggaagttgttcaacaaacaagggtagataaactgactcaaggtcgccagacttatgattggacattaaacagaaatcaaccggcagcaactgcattggccaacaccatagaagttttcagatcgaatgacctaacagctaacgagtcaggaaggctaatagatttcttaaaggatgtgatggaatcaatgaacaaagaggaaatagagataacaacccactttcaaagaaaaaggagagtaagagacaacatgaccaagaagatggtcacgcaaaggacaatagggaagaaaaaacagagactgaataagagagactatctaataagagcactgacattaaatacgatgaccaaagatgcagagagaggcaagttaaaaagaagggctatcgcaacacctgggatgcagattagaggtttcgtatactttgttgaaactttagctaggagcatttgcgaaaagcttgaacagtctgggctcccagtagggggcaatgaaaagaaggccaaattggcaaatgttgtgagaaagatgatgactaattcacaagatacagagatttctttcacaatcactggggacaacactaaatggaatgaaaatcaaaatcctcgaatgttcctggcgatgattacatatatcaccagaaatcaacccgagtggtttagaaacatcctgagcatggcacccataatgttctcaaataaaatggcaagactaggaaaagggtacatgttcgagagtaaaagaatgaagattcgaacacaaataccagcagaaatgctagcaagcattgatctaaagtatttcaatgaatcaacaaagaagaaaattgagaagataaggcctcttttaatggatggcacagcatcactgagtcctgggatgatgatgggcatgttcaacatgctaagtacggtcttgggagtctcgatactgaatcttggacaaaagaaatacaccaagacaacatactggtgggatgggctccaatcatccgacgattttgctctcatagtgaatgcaccaaaccatgaaggaatacaagcaggagtggacagattttacaggacctgcaagttagtgggaatcaacatgagcaaaaagaagtcctatataaataagacagggacatttgaattcacaagctttttttatcgctatggatttgtggctaattttagcatggagctacccagctttggagtgtctggagtaaatgaatcagctgacatgagtattggagtaacagtgataaagaacaacatgataaacaatgaccttggacctgcaacggctcagatggctcttcaattgttcatcaaagactacagatacacatataggtgtcataggggagacacacaaattcagacgagaagatcatttgagttgaagaagctatgggatcaaacccaatcaaaggtagggctattagtatcagatggaggaccaaacttatacaacatacggaatcttcacattcctgaagtctgcttaaaatgggagctaatggatgatgattatcggggaagactttgtaatcccctgaatccctttgtgagtcataaggagattgattctgtaaacaatgctgtggtaatgccagcgcatggtccagccaaaagcatggaatatgatgccgttgctactacacattcctggattcccaagaggaatcgttctattctcaacacaagccaaaggggaattcttgaggatgaacagatgtaccagaagtgttgcaatttattcgagaaatttttccctagcagttcatataggagaccggttggaatttctagcatggtggaggccatggtgtctagggcccggattgatgccagagtcgactttgagtctggacggatcaagaaagaagagttctctgagatcatgaagatctgttccaccattgaagaactcagacggcaaaaataa
>H5N2_Avian_KP000021_A/chicken/Shijiazhuang/1209/2013|2013.937
atggatgtcaatccgactttacttttcctgaaagtgccggtgcaaaatgctataagtaccacgttcccttacactggagaccctccatacagccatggaacaggaacaggatacaccatggacacagtcaacagaacacataaatactcagaaaaaggaaagtggacaacgaacacagagactggagcaccccaactcaatccgattgatggaccactgcctgaggacaacgagccaagtgggtatgcacaaacggattgtgtattggaagcaatggctttccttgaagaatctcatccagggatctttgaaaactcgtgtctcgaaacgatggaaattgttcagcaaacaagagtggataaactgacccaaggccgccagacctatgactggacgttgaatagaaatcagccggctgctactgcattggccaacactatagaggtatttagatcgaatggcctgactgccaatgagtcaggaaggttgatcgatttcctcaaggacgtgatggattcaatggataaggaagaaatggagattacaacacatttccagaggaagaggagagtgagggacaatgtgaccaagaaaatggtcacacagagaacaataggaaagaaaaaacaaagactgaacaaaaggagctacctaataagagcactgacgttgaacacaatgacaaaggatgctgagagaggcaagttgaaaaggagggcaatcgcaacacccgggatgcagatcagaggattcgtgtattttgtagaagcactagcgaggagcatctgtgagaaacttgagcaatctggcctccctgtcggagggaatgagaaaaaagctaagctggcaaatgttgtgaggaagatgatgacgaattcacaagatacagagctctccttcacaattactggggataacaccaaatggaatgagaatcaaaaccccagggtgtttctagcaatgataacatacatcacaagaaaccagccagaatggtttagaaatgtcttaagcattgctcctataatgttctcaaacaagatggcgagattagggaaaggatacatgttcgaaagtaagagtatgaaattacggacacaagtaccagcggaactgctcgcaaatattgacttgaaatacttcaacaaatcaacaagagagaaaatcgagaaaataagacctttgctgatagatggcacagcctcattgagtcctggaatgatgatgggcatgttcaacatgttgagtacagtcttaggagttgcaattctgaatctcgggcaaaagaagtacaccaaaaccacatattggtgggatggactccaatcctcagatgacttcgccctcatagtgaatgcacccaatcatgagggaatacaggcaggagtggataggttctatagaacctgcaaactagtagggataaacatgagcaagaagaaatcttacataaatcggacaggaacattcgaattcacaagctttttctaccgctatggattcgtagctaatttcagtatggaattgcccagttttggagtgtctgggatcaatgagtcagctgacatgagcattggtgttacagtaataaagaacaatatgataaacaacgatcttggaccagcaacagctcagatggcccttcagctgtttatcaaagactacagatacacataccgatgtcacaggggtgacacgcaaattcaaacaaagagagcattcgagctgaagaagctgtgggagcagacccgttcgaaggcaggactgttggtttcagatggagggccaaacctgtacaatatccggaacctccacattccagaggtctgcttgaaatgggagttaatggatgaagactaccaaggcaggttgtgtaatcccatgaacccatttgtcagtcataaggaaattgattcagtcaacaatgctgtggtgatgccagctcatggcccagccaaaagcatggagtatgatgccgttgcaactacacattcatggattcctaaaaggaatcgctccattctcaacaccagccaaaggggggttcttgaggatgaacagatgtaccagaagtgctgcaatctattcgaaaagttcttccccagcagttcataccggaggccagtgggaatttccagcatggtggaggccatggtgtctagggcccgaattgatgcacgaattgacttcgaatctggaaggattaagaaagaagagtttgctgagatcatgaagatctgttccaccattgaagagctcagacggcaaaaataa
>H7N6_Avian_CY076395_A/northern_shoveler/California/27985/2007|2007.063
atggatgtcaatccgactttacttttcttgaaagttccagcgcaaaatgccataagcaccacattcccgtatactggagatcctccatacagccatggaacaggaacaggatacaccatggacacggttaacagaacacatcaatattcagaaaaggggaaatggacaacaaactcagaaactggagcaccccaacttaacccaattgatggaccactgcctgaggacaatgagccaagtggatatgcacaaacggactgtgtccttgaagcaatggctttccttgaagagtcccacccaggaatctttgaaaactcgtgtcttgaaacgatggaagttgttcaacaaacaagagtggacaaattgacccaaggccgtcagacctatgattggacattaaacaggaaccagccggctgcaactgcattagctaatactatagaggtcttcagatcgaacggtctgacagctaatgaatcaggaaggctaatagattttctcaaggatgtgatggaatcaatggataaagaggaaatggaaataacaacgcatttccaaaggaaaagaagagtgagggacaacatgaccaagaaaatggtcacacaaagaacaataggaaagaagaaacagaggctaaacaaaaggagctatctaataagagcattgacattgaacacaatgacaaaagacgccgaaagaggcaaattaaagagaagagcaattgcaacacccggaatgcaaatcagaggatttgtatactttgttgaaacattagcaaggagcatttgtgagaagcttgaacaatctggactcccagttggaggcaatgaaaagaaggctaaactggcaaatgttgtgagaaaaatgatgactaattcacaagacacagaactctctttcacaatcactggagacaacaccaaatggaatgaaaatcagaatcctaggatgtttctggcaatgataacatatataacaagaaaccaacctgaatggttcaggaatgtcttgagcattgcacctataatgttctcaaacaaaatggcaagactagggaaaggatacatgttcgaaagtaagagcatgaagcttcgaacacaaataccggcagaaatgctagcaagtattgatctgaaatatttcaatgagtcaacaagaaagaagatagagaagataaggcctcttctaatagatggtacagcctcattgagccctggaatgatgatgggcatgttcaacatgctaagtacagttttgggagtttcgattctaaatctagggcaaaagaggtacaccaaaacaacatactggtgggacggactccaatcctctgatgactttgctctcatagtgaatgctccgaatcatgagggaatacaagcaggagtagacagattctatagaacctgcaagctggtcgggatcaacatgagcaaaaagaagtcctacataaataggacaggaacatttgaattcacaagttttttctatcgctatggatttgtagccaacttcagcatggagttgcccagctttggagtgtctgggattaatgaatctgcagacatgagcattggagtgacagtaataaagaacaacatgataaacaatgaccttggaccagcaacagctcaaatggcccttcagctgttcatcaaggactacagatacacatatcggtgtcacagaggagacacacaagttcagacaagaaggtcattcgagctgaagaagttgtgggaacaaacccgctcaaaagcaggactgctggtctcagatggaggaccaaatctatacaatatccggaatctccacattccggaagtctgcttgaaatgggagcttatggacgaagactatcagggaaggctttgtaaccccctgaatccgtttgtcagccacaaagagatagagtctgtaaacaatgctgtggtgatgccagctcatggcccagccaagagcatggaatatgatgctgttgctaccacgcactcctggatccctaaaaggaaccgctccatcctcaatacaagccaaaggggaatccttgaagatgaacagatgtatcaaaagtgctgcaatctattcgagaaattcttccctagcagttcatacaggagaccggttgggatttccagcatggtggaggccatggtttctagggcccgaattgatgcgcgaattgacttcgaatctggacggattaagaaggaggagtttgctgagatcatgaagatctgttccaccattgaagagctcagacggcagaagtag
>H1N1_Human_CY223435_A/Mississippi/05/2017|2017.121
atggatgtcaatccgactctacttttcttaaaaattccagcacaaaatgccataagcaccacattcccttatactggagatcctccatatagccatggaacaggaacaggatacaccatggacacagtaaacagaacacaccaatactcagaaaagggaaagtggacaacaaacacagagactggtgcaccccagctcaacccgattgatggaccactacctgaggataatgaaccaagtgggtatgcacaaacagactgtgttctagaggctatggctttccttgaagaatcccacccaggaatatttgagaattcatgccttgaaacaatggaagttgttcaacaaacaagggtagataaactgactcaaggtcgccagacttatgattggacattaaacagaaatcaaccggcagcaactgcattggccaacaccatagaagtctttagatcgaatgacctaacagctaacgagtcaggaaggctaatagatttcttaaaggatgtaatggaatcaatggacaaagaggaaatagagataacaacccactttcaaagaaaaaggagagtaagagacaacatgaccaagaagatggtcacgcaaagaacaatagggaagaaaaaacagagactgaataagagaggctatctaataagagcactgacattaaatacgatgaccaaagatgcagagagaggcaagttaaaaagaagggctatcgcaacacctgggatgcagattagaggtttcgtatactttgttgaaactttagctaggagcatttgcgaaaagcttgaacagtctgggctcccagtagggggcaatgaaaagaaggccaaattggcaaatgttgtgagaaagatgatgactaattcacaagatacagagatttctttcacaatcactggggacaacactaagtggaatgaaaatcaaaatcctcgaatgttcctggcgatgattacatatatcaccagaaatcaacccgagtggtttagaaacatcctgagcatggcacccataatgttctcaaataaaatggcaaggctggggaaagggtacatgttcgagagtaaaagaatgaagattcgaacacaaataccagcagaaatgctagcaagcattgatctgaagtacttcaatgaatcaacaaagaagaaaattgagaaaataaggcctcttttaatggatggcacagcatcactgagtcctgggatgatgatgggcatgttcaacatgctaagtacggtattgggagtctcgatactgaatcttggacaaaagaaatacaccaagacaacatactggtgggatgggctccaatcatccgacgattttgctctcatagtgaatgcaccaaaccacgaaggaatacaagcaggagtggacaggttctacaggacctgcaagttagtgggaatcaacatgagcaaaaagaagtcctatataaataagacagggacatttgaattcacaagctttttttatcgctatggatttgtggctaattttagcatggagctacccagctttggagtgtctggagtaaatgaatcagctgacatgagtattggagtaacagtgataaagaacaacatgataaacaatgaccttggacctgcaacggcccagatggctcttcaattgttcatcaaagactacagatacacatataggtgccataggggagacacacaaattcagacgagaagatcttttgagttaaagaagctatgggatcaaacccaatcaaaggtagggctattagtatcagatggaggaccaaacttatacaacatacggaatcttcacattcctgaagtctgcttaaaatgggagctaatggatgatgattatcggggaagactttgtaatcccctgaatccctttgtgagtcataaggagattgattctgtaaacaatgccgtggtaatgccagcccatggtccagccaaaagcatggaatatgatgccgttgcaactacacattcctggattcccaagaggaatcgttctattctcaacacaagccaaaggggaattcttgaggatgaacagatgtaccagaagtgttgcaatctattcgagaaatttttccctagcagttcatataggagaccggttggaatttctagcatggtggaggccatggtgtctagggcccggattgatgccagagtcgactttgagtctggacggatcaagaaagaagagttctctgagatcatgaagatctgttccaccattgaagaactcagacggcaaaaataa
>H3N2_Swine_JQ350550_A/swine/Indiana/A00968322/2010|2010.795
atggatgtcaatccgactctacttttcctaaaggttccagcgcaaaatgccataagcaccacattcccttatactggagatcctccatacagccatggaacaggaacaggatacaccatggacacagtcaacagaacacaccaatattcagaaaaagggaaatggacgacaaatacagagactggggcaccccagctcaatcctattgatggaccactacctgaagataatgaaccaagtggatatgcacaaacagactgtgtcctggaggccatggctttccttgaagaatcccacccagggatatttgagaattcatgccttgaaacaatggaaattgtccaacaaacaagggtggataaactaactcagggtcgccagacttatgattggacattaaatagaaatcaaccggcagcaactgcattggccaacaccatagaagtttttagatcaaatggtctcacagctaatgagtcaggaaggctaatagatttcttaaaagatgtaatggaatcaatggataaagaggaaatagagataacaacacactttcaaagaaaaaggagagtaagggataacatgaccaagaagatggtcacacaaagaacaataggaaagaaaaaacaaagagtgaataagagaagttatctaataagagcactgacattgaatacgatgaccaaagatgcagagagaggcaaattaaaaaggagggctattgcaacacctgggatgcaaattagagggttcgtgtactttgttgagactctagctagaagcatttgcgaaaagcttgaacagtccggactcccagtagggggcaatgaaaagaaagccaaattggcaaacgttgtgagaaagatgatgactaattcacaagacacagagctttctttcacaatcactggggacaacactaaatggaatgaaaaccaaaatcctcgaatgttcctggcgatgattacatacatcaccagaaatcaacccgagtggttcagaaacatcctgagtatggcacccataatgttctcaaacaaaatggcaagactaggaaaagggtacatgttcgagagtaaaagaatgaagctccgaacacaggtaccagcagaaatgctagcaagcattgacctgaagtatttcaatgaatcaacaaggaagaaaattgagaaaataaggcctctcctaatagatggcacagcatcattgagccctgggatgatgatgggcatgttcaacatgctaagtacggttttgggagtttcgatactgaatcttggacaaaagaaatacaccaggacaacatactggtgggacggactccaatcctccgacgattttgccctcatagtaaatgcaccaaatcatgagggaatacaagcaggagtggatagattctacaggacctgcaagttagtaggaatcaacatgagcaaaaagaagtcctatataaataagactgggacatttgagttcacaagctttttttatcgctatgggtttgtagctaattttagcatggagctgcccagttttggagtgtctggaataaacgaatcagctgatatgagtattggagtaacagtgataaagaacaatatgataaacaatgatcttggacctgcaacagcccagatggcccttcagctgttcatcaaagactacagatacacatatagatgccatagaggggacacacaaattcagacgagaagatcattcgagctaaagaagctgtgggatcaaacccaatcaaaggcaggattattagtatctgatggaggaccaaatttatacaatatccggaatcttcacattcctgaagtctgcttaaaatgggagctaatggatgatgattaccggggaagactttgtaatcccctgaatccctttgtcagccataaagagattgattctgtaaacagtgctgtggtgatgccagcccatggcccagccaaaagcatggaatatgatgccgttgcaactacacactcctggattcccaagaggaaccgctctattctcaacacaagccaaaagggaattcttgaggatgaacagatgtaccaaaagtgctgcaacctgttcgagaaatttttccctagtagttcatacaggagaccagttggaatttctagcatggtggaggccatggtgtctagggcccggattgatgccaggattgacttcgagtctggacggatcaagaaagaagagttctctgagatcatgaagatctgttccaccattgaagaactcagacggcaaaagtaa
>H6N2_Avian_HM145544_A/duck/Fujian/8719/2005|2005.500
atggatgtcaatccgactctacttttcttgaaagtgccagcgcaaaatgctataagtaccacattcccttatactggagatcctccatacagccatggaacagggacaggatacaccatggacacggtcaacagaacacatcaatattcagaaaagggaaggtggacaacaaacacagagactggagcaccccaactcaacccgattgatggaccgttgcctgaggacaatgaacctagtgggtacgcacaaacggactgcgtgctggaagcaatggctttccttgaagaatcccacccagggatctttgaaaactcatgtcttgaaacaatggaagttgttcagcaaacaagagtggataaactaacccaaggtcgccagacctatgactggacattgaatagaaatcagccggctgcaactgctttagccaacaccatagaagtcttcagatcgaacggtctaacagccaatgaatcaggaagactaatagactttctcaaggatgtgatggaatccatgaataaagaagaaatggaaataacgacacatttccagagaaagaggagagtaagggacaacatgaccaagaaaatggtcacacaaaggacaataggaaagaagaagcagaggctaaacaagaggagctacttgataagagcattgacactgaacacaatgacaaaagatgcagagagaggcaaattgaaaagacgggcaattgcaacacccggaatgcaaatcagaggtttcgtgtatttcgtagaaacactagcaaggagcatctgtgagaaacttgaacaatctggactaccggttggagggaacgagaagaaggctaaattagcaaatgtcgtgagaaagatgatgactaactcgcaagatacagaactctcctttacgattactggggacaacaccaaatggaatgagaatcagaatcctcgagtttttctaacaatgataacatacatcacaagaaaccaacctgaatggttcagaaacgtcttgagtattgctccaataatgttctcaaacaaaatggcgagattagggaaaggatacatgttcgaaagcaagagcatgaagttgaggacacaaataccagcagaaatgcttgaaaacattgacttgaaatacttcaatgaatcaacgagaaagaaaatcgagaaaataagacctctactaatagaaggcacagcctcattgagtcctggaatgatgatgggcatgttcaacatgctgagtacagtcttaggagtttcaatcctgaatcttgggcaaaagaggtacaccaaaaccacatactggtgggacggactccaatcctcagatgatttcgctctcatagtgaacgcaccaaatcatgaggggatacaagctggggtagatagattctacagaacttgcaaactagttggaatcaatatgagcaaaaagaagtcttacataaatagaacaggaacatttgagttcacaagttttttctaccgctatgggtttgtggccaacttcagtatggaactgcccagcttcggagtgtctgggataaacgaatcagctgacatgagcattggagttacagtaataaagaacaacatgataaataatgatcttggaccagcaacagctcagatggctcttcagctattcatcaaggactaccgatacacataccgatgccacagaggcgacacgcaaattcaaacgagaagatcatttgagctgaagaaactatgggaacagacccgttcaaaggcaggattgttggtctcagacggaggaccaaatctatataatatccgaaatctacacatcccagaggtctgcttgaagtgggagttaatggatgaagattatcagggtaggctgtgcaatcctctgaacccatttgtcagccacaaagagattgaatccgtaaacaatgctgtagtgatgccggcccatggtccagccaagagcatggaatatgacgctgttgcaaccacacactcatggattcctaagaggaatcgttccattctcaataccagccaaagaggaattcttgaggatgagcagatgtaccagaaatgctgcaacctatttgagaaattcttccctagtagctcatacaggaggccagttggaatttccagcatggtggaggccatggtatctagggcccgaattgatgcacgaattgacttcgagtctggaaggattaagaaagaagagtttgctgagatcatgaagatctgttccaccattgaagagctcagacggcaaaaatag
>H7N9_Avian_MF630499_A/duck/Shanghai/SD015/2015|2015.044
atggatgtcaatccgactttactcttcttgaaagtgccagcgcagaatgctataagcaccacattcccttatactggagatcctccatacagccatggaacaggaacaggatacaccatggacacagtcaacaggacacatcaatattcagaaaaaggaaggtggacaacaaacacagagactggagcaccacaactcaacccgattgatggaccactgcccgaagacaatgagccaagtggatatgcgcaaacagattgtgtgttggaagcaatggctttccttgaagaatcccacccaggaatctttgaaaactcatgtcttgagacgatggaggttgttcagcaaacaagagtggacaaactaacccaaggccgccagacctatgactggacattgaatagaaatcaaccagctgcaactgctttggccaacactatagaggtcttcagatcgaacggtctaacagccaatgagtcaggaagactaatagatttcctcaaggatgtgatggaatcaatggataaagaagaaatggaaataacaacacatttccagagaaagagaagagtgagggacaacatgaccaagaaaatggtcacacaaagaacaataggaaagaagaagcagaggctgaataagaagagctacttaataagagcactgacactaaacacaatgaccaaagatgcagaaagaggcaaattgaaaagacgggcaattgcaacacccgggatgcaaatcagagggtttgtgtacttcgttgaaacattggcgaggagcatttgtgagaaacttgagcaatctggactccctgttggaggaaatgagaagaaagccaaattggcaaatgttgtgaggaagatgatgacaaactcacaagatacagagctctcctttacaattactggagacaacaccaaatggaatgagaatcaaaatcctcgaatgtttctggcaatgataacatatatcacaagaaaccagcctgaatggtttagaaatgtcctgagcatcgctcctataatgttctcaaacaaaatggcaagactaggaaaaggatacatgtttgagagtaagagcatgaagttgcgaacacaagtaccagcagaaatgcttgcaaacattgacttgaaatatttcaatgaatcaacgagaaagaaaatcgagaaaataagacctctattaatagatggcacagcttcattgagccctggaatgatgatgggcatgttcaacatgttgagtacagttttaggagtctcaatcctgaaccttggacaaaagaggtatacaaaaaccacatactggtgggatggactccaatcctctgatgacttcgctctcatagtgaatgcaccgaatcatgaggggatacaagccggagtagataggttctataggacctgcaaactggttgggatcaacatgagcaaaaagaaatcttacataaatcgaacaggaacgtttgagttcacaagtttcttctaccgttatgggttcgtagctaatttcagcatggaattgcccagctttggagtgtctgggatcaacgaatcggctgacatgagcattggagttacagtgataaagaacaatatgataaacaacgatcttggaccagcaacagctcaaatggccctccagctattcatcaaagattacaggtacacataccggtgccacaggggtgatacacaaattcaaacaaggagatcgttcgagctgaagaaattgtgggagcagacccgttcaaaggcaggactgttggtttcagatggaggaccaaatctgtacaatatccggaatctccacattccagaggtctgcttgaaatgggagctaatggatgaagattaccaaggtagactgtgtaatcctctgaatccatttgtcagtcataaggaaattgaatctgtaaacaacgctgtggtaatgccagcccatggtccagccaagagtatggagtatgatgcagttgcaactacacactcatggatccccaaaaggaaccgttccattctcaataccagtcagaggggaatccttgaagatgaacagatgtatcagaagtgctgcaatctattcgagaaattcttccctagtagttcatacaggaggccagttggaatttccagcatggtggaggccatggtttctagggcccgaatcgatgcacggattgacttcgagtctggaaggattaagaaagaggaatttgctgagatcatgaagatctgttccaccattgaagagctcagacggcaacaatag
>H6N2_Avian_HM145531_A/mallard/Jiangxi/12147/2005|2005.500
atggatgtcaatccgactttacttttcttgaaagtgccagcgcaaaatgctataagtaccacattcccttatactggagatcctccatacagccatggaaccggaacaggatacaccatggacactgtcaatagaacacaccaatactcagagaaggggaagtggacaacaaacacagagactggagcacctcaactcaatccaattgatggaccactacccgaggataacgagccaagcggatatgcccaaacagattgtgttttggaagctatggctctccttgaagagtcccacccagggatctttgaaaactcatgtcttgaaacgatggaagttgttcagcaaacaagagtggacaaactgactcaaggccgccagacctatgactggacactgaatagaaaccagccggctgcaactgctttggccaacactatagaggtcttcagatcgaacggtctaacagccaatgaatcggggagactaatagatttcctcaaggatgtaatggaatcaatggacaaagaagaaatggaaatgacaacacatttccagagaaagagaagagtaagggacaacatgaccaagaaaatggtcacacaaagaacaatagggaagaagaagcagaggctgaacaagaggagctacttaataagagcactgacattgaacacaatgacaaaagatgcagaaagaggcaaattgaagaggcgggcaattgcaactcccgggatgcagatcagaggattcgtatactttgtcgaaacactagcgaggagcatctgtgaaaaacttgagcagtctggactccctgttggggggaatgagaagaaggctaaattggcaaatgtcgtaagaaagatgatgactaactcacaagatacagagctctcctttacaattactggagacaataccaaatggaatgagaatcagaatcctcgtatgtttctggcaatgataacatacatcacaagaaaccaacctgaatggtttagaaatgtcttgagcattgctcctataatgttctcgaacaaaatggcgagattaggaaaaggatacatgttcgagagtaagagcatgaagctgcggacgcaaataccagcagaaatgcttgcaaacattgacctgaaatacttcaacgaatcaacaaggaagaaaatcgagaaagtaaggcctctcctaatagatggcacagcctcactgagccctggaatgatgatgggcatgttcaacatgctgagtacagtcttaggagtctcaattctgaatcttgggcagaagaggtacaccaaaaccacatactggtgggatggactccaatcctctgatgatttcgctctcatagtgaatgcaccgaatcatgagggaatacaagcaggagtggataggttctacaggacctgcaaactggttgggatcaatatgagcaaaaagaagtcttacataaatcggacaggaacatttgagttcacaagctttttctatcgctacgggtttgtggccaatttcagtatggagctgcccagttttggagtgtctgggattaacgaatcggctgacatgagcattggagttacagtgataaagaacaatatgataaacaatgaccttggaccagcaacagctcaaatggctcttcagctatttatcaaggactacagatacacatatcggtgccacaggggtgatacacaaatccaaacaaggagatcatttgagctaaagaagctgtgggaacagacccgttcaaaggcaggactgttggttgcagatggaggaccaaacctatacaacatccggaatctccacattccagaagtctgcctgaagtgggaactaatggatgaagattaccagggtaggctgtgtaatcctctgaacccgtttgtcagccataaggaaattgagtccgtaaacaatgctgtagtaatgccagcccatggtccagccaagagcatggaatatgatgctgttgctactacacactcatggatccctaagaggaaccgttccattctcaataccagccaaaggggaattcttgaggatgaacagatgtaccaaaagtgctgcaatctattcgagaaattcttccctagtagttcatacagaaggccagttggaatttccagtatggtggaggccatggtgtctagggcccgaattgatgcacgaattgacttcgagtctggaaggattaagaaagaagagtttgctgagatcatgaagatctgttccaccattgaagagctcagacggcaaaaatag
>H3N2_Avian_KT022241_A/chicken/Guangxi/015C10/2009|2009.285
atggatgtcaatccgactttacttttcttaaaagtgccagcgcaaaatgctataagcactacattcccttacactggagatcctccatacagccatggaacaggaacaggatacaccatggacacagtcaacagaacacatcaatactcagagaagggaaagtggacaacaaacacagagactggagcaccccaactcaacccaattgatggaccattaccagaggacaacgagccaagcggatatgcacaaacggactgcgtgttggaagcaatggctttccttgaagaatcccacccagggatctttgaaaactcttgtcttgaaacgatggaagtcgttcagcaaacaagagtggacaaactaacccaaggtcgccagacttatgattggacactgaatagaaaccaaccagctgcaactgctttggccaacactatagaggtcttcagatcgaacggtctaacagccaatgaatcggggagactaatagatttcctcaaggatgtgatggaatcaatggataaagaagaaatggaaataacaacacatttccagagaaaaagaagagtaagggacaacatgaccaagaagatggtcacacaaaggacaataggaaagaagaagcaaaggctaaacaaaaggagctacttaataagagcactgacactgaacacaatgaccaaagatgcagaaagaggcaaattgaaaaggcgagcaattgcaacacccgggatgcagattagaggattcgtgtactttgtcgaaacactagcgaggagcatctgtgagaaacttgagcaatctggactccccgttggagggaatgagaagaaggctaaattggcaaatgtcgtgagaaaaatgatgactaactcacaagatacagagctctccttcacaattactggagacaacaccaaatggaacgagaatcaaaatcctcggatgtttttggcaatgataacatacatcacaagaaaccaacctgaatggtttagagatgtcttgagcattgcccctataatgttctcaaacaaaatggcgagattagggaaaggatatatgtttgaaagtaagagcatgaagctaaggacacaaataccggcagaaatgcttgcaaacattgacttgaaatacttcaacgaatcaacgagaaagaaaatcgagaaaataagacctctgctgattgatggcacagcctcattgagtcctggaatgatgatgggcatgttcaatatgctgagtacagtattaggggtctcaatcctgaatcttggacaaaagaagtacaccaaaaccacatactggtgggatggactccaatcctctgatgatttcgctctcatagtgaatgcaccgaatcatgaggggatacaagcaggggtggataggttctataggacctgcaaactggttgggatcaacatgagtaaaaagaagtcttacataaaccggacaggaacatttgagttcacaagctttttctaccgctatgggtttgtagccaactttagtatggagttacccagctttggagtgtctggaatcaatgaatcggctgacatgagcattggagttacagtgataaagaacaatatgataaacaatgaccttggaccagcaacagctcaaatggctcttcagctattcatcaaggactatagatacacgtaccgatgccacaggggtgatacacaaattcaaacgaggagatcattcgaactgaagaagctgtgggagcagacccgttcaaaggcagggctgttggtatcagatggaggaccaaacctatacaacattcggaatctccacatcccagaggtctgcttgaagtgggaactaatggatgaagactaccagggcaggctgtgtaatcctctgaacccgtttgtcagtcataaggaaattgagtccgtaaacaatgctgtggtaatgccagcccatggcccagccaagagcatggaatatgatgctgttgcgactacacactcatggattcctaagaggaaccgttccattctcaataccagccaaaggggaattcttgaggatgagcagatgtaccagaagtgctgcagtctattcgagaaattcttccccagtagttcatacaggaggccagttggaatttccagcatggtggaggccatggtgtctagggcccgaattgatgcacgcattgatttcgaatctggaaggattaagaaagaagagtttgctgagatcatgaagatctgttccaccattgaagagctcagacggcaaaaatag
>H4N9_Avian_CY097660_A/mallard/Ohio/2031/2009|2009.586
atggatgtcaacccgactttacttttcttgaaagttccagcgcaaaatgccataagcaccacattcccatatactggagatcctccatacagccatggaacaggaacaggatacaccatggacacagtcaacagaacacaccaatattcagaaaaggggaaatggacaaccaacacagagactggagcaccccaacttaacccaatcgacggaccgctgcctgaggacaatgagccaagcggatatgcacaaacagactgtgtccttgaagcaatggctttccttgaagagtcccacccaggaatctttgaaaactcgtgtcttgaaacgatggaagttgttcaacaaacaagagtggacaaactaacccaaggtcgtcagacctatgattggacattaaacaggaatcagccggctgcaactgcattagccaatactatagaggtcttcagatcgaacggcctgacagctaatgaatcaggaaggctaatagatttcctcaaagatgtgatggagtcaatggacaaagaggaaatggaaataacaacacacttccaaagaaaaagaagagtgagggacaacatgaccaagaaaatggtcacacaaagaacaataggaaagaagaaacaaaggctaaacaagagaagctatctaataagagcactgacactgaacacaatgacaaaagacgctgaaagaggcaaattgaagagaagagcaattgcaacacccggaatgcaaatcagaggatttgtgtactttgttgaaacattagcaaggagcatttgtgagaagcttgaacaatctggactcccggttggaggtaatgaaaagaaggctaaactggcaaatgttgtgagaaaaatgatgactaattcacaagacacagagctctctttcacaatcactggagacaacaccaaatggaacgaaaatcagaaccccagaatgtttctggcaatgataacatacataacaagaaaccaacctgaatggtttaggaatgtcttgagcattgcacctataatgttctcaaataaaatggcaagactagggaaaggatacatgttcgaaagtaagagcatgaagcttcgaacacaaataccggcagaaatgctagcaaatattgatctgaaatatttcaatgagtcaacaaagaagaaaatagagaagataaggcctcttctgatagatggtacagcctcattgagccctggaatgatgatgggcatgttcaacatgctaagtacagtcttgggagtctcgattctaaatctagggcaaaagaggtacaccaaaacaacatactggtgggacggactccaatcctccgatgactttgctctcatagtgaatgctccgaatcatgagggaatacaagcaggagtagatagattctatagaacctgcaagctggtcggaatcaacatgagcaaaaagaagtcctacataaacaggacaggaacatttgaattcacaagctttttctatcgctacggattcgtagccaattttagcatggaactgcccagttttggagtatctggaattaatgaatctgccgacatgagcattggagcaacagtgataaagaacaacatgataaacaatgaccttggaccagcaacagctcaaatggctcttcagctgttcatcaaggattacagatacacgtaccggtgccacaggggggacacacaaattcagacaaggaggtcattcgaactgaaaaaattgtgggaacaaacccgctcaaaggcaggactgttggtttcagatggagggccaaacttatacaatattcggaatctccacattccggaagtctgcctgaagtgggagctgatggacgaagactatcagggaaggctctgtaaccctctgaatccatttgtcagccacaaagagatagagtctgtaaacaatgctgtggtgatgccagctcatggccctgccaagagcatggaatatgatgctgttgccaccacacactcctggatccctaagaggaaccgctccatcctcaacacaagccaaaggggaatccttgaagatgaacagatgtatcaaaagtgctgcaatctattcgagaaattcttccctagcagttcatacaggagaccggttgggatttccagcatggtggaggccatggtttccagggcccgaattgacgcgcgaattgacttcgaatctggacggattaagaaggaggagtttgctgagatcatgaagatctgttccaccattgaagagctcagacggcagaaatag
>H4N1_Avian_CY004966_A/mallard_duck/Alberta/291/1977|1977.655
atggatgtcaatccgactttacttttcttgaaagttccagcgcaaaatgccataagcactacattcccatatactggagatcctccatacagccatggaacgggaacaggatacaccatggacacagtcaacagaacacatcaatattcagaaaagggaaaatggacaacaaacacagaaactggagcgccccaactcaacccaattgatggaccattacctgagaataatgaaccaagtggatatgcacaaacagactgcgtcctggaagcaatggctttccttgaagaatcccacccaggaatctttgaaaactcgtgtcttgaaacgatggaagttgttcaacaaacgagggtggacaagctgacccaaggtcgccagacctatgattggacattaaacaggaatcagccggctgcaactgcattagctaatactatagaagtcttcagatcgaacggtttaacagctaatgaatcgggaaggctaatagatttcctcaaggatgtgatggaatcaatggataaagaggaaatggaaataacaacgcacttccaaagaaaaagaagggtgagggacaacatgaccaagaaaatggtcacacaaagaacaataggaaagaagaagcagagattaaacaagagaagctatctaataagagcattgacattgaatacaatgacaaaagatgctgaaagaggtaaactaaagagaagagcgattgcaacacccgggatgcaaatcagaggatttgtgtattttgttgaaacattagcaaggagcatttgtgagaagctcgaacaatctggacttccagttggaggcaatgaaaagaaggctaaactggcaaatgttgtgagaaagatgatgactaattcacaggacacagagctctctttcacaatcactggagacaacaccaaatggaatgaaaatcaaaaccctcggatgttcctggcaatgataacatacatcacaagaaatcaacctgaatggtttagaaacatcttgagcattgcacctataatgttctcgaataaaatggcaaggttaggaaaaggatacatgttcgaaagtaagagcatgaagcttcgaacacagataccagcagaaatgctagcaaatattgacctgaaatacttcaatgagtcaacaagaaagaaaattgagaagataaggcctcttctaatagatggtacagcttcattgagtcccggaatgatgatgggaatgttcaacatgctaagtacagttttgggagtctcaatcctaaatctagggcaaaagaggtacaccaaaacaacatactggtgggacggactacaatcctctgatgactttgccctcatagtgaatgcaccgaatcatgaggggatacaagcaggagtggatagattctatagaacctgcaaactagtcgggatcaatatgagcaaaaagaagtcctacataaataggacaggaacatttgaattcacaagctttttctatcgctatggatttgtggccaattttagtatggagctgcccagttttggagtgtctggaattaatgaatcagctgacatgagcattggagtaacagtaataaagaacaacatgataaacaatgaccttggaccagcaacagcccaaatggctcttcagctattcatcaaggattacagatacacgtatcgatgccacagaggagacacgcaaatccagacgaggaggtcattcgagctaaagaaattgtgggaacaaacccgctcaaaggcagggttgctggtttcagatggaggaccaaacttatacaatatccggaacctccacatccctgaagtctgcttgaaatgggagctaatggacgaagactaccagggaaggctttgtaatccccttaacccatttgtcagtcataaggagatagagtctgtaaacaatgctgtggtaatgccagctcatggcccagccaagagcatggaatatgatgctgttgctactacacactcctggatccctaagagaaaccgctccattctcaacacaagccaaaggggaatccttgaagatgaacagatgtatcaaaagtgctgcaatctattcgagaaattcttccctagtagttcatacaggagaccggttgggatttccagcatggtggaggccatggtgtctagggcccgaattgatgcgcggattgacttcgaatctggacggattaagaaagaggagttcgctgagatcatgaagatctgttgcaccattgaagagctcagacggcagaaatag
>H9N2_Avian_EU086232_A/chicken/Guangxi/37/2005|2005.500
atggatgtcaatccgactttacttttcttgaaagtaccagtgcaaaacgctataagtaccacattcccttatactggagaccctccatacagccatggaacagggacaggatacaccatggacacagtcaacagaacacaccaatattcagaaaaggggaagtggacaacaaacacagagactggagcaccccaactcaacccgattgatggaccactacctgaggataatgagcccagtgggtatgcacaaacagattgtgtattggaagcaatggctttccttgaagaatcccacccagggatctttgaaaactcgtgtcttgaaacgatggaaattgttcaacaaacaagagtgggtaaactgacccaaggtcgccagacctatgactggacattgaatagaaaccaaccagctgcaactgctttggccaacaccatagaaatcttcagatcgaacggtctaacagccaatgaatcgggacggctaatagatttcctcaaggatgtgatggaatcaatggataaggaagaaatggagataacaacacatttccagagaaagagaagagtgagggacaacatgaccaagaaaatggtcacacaaagaacaatagggaagaaaaaacagaggctaaacaaaaagagctacctgataagagcactgacactgaacacaatgacaaaagatgcagaaagaggcaaattgaagaggcgagcaattgcaacacctggaatgcaaatcagaggattcgtgtactttgttgagacactagcgaggagtatctgtgagaaacttgagcaatctggactcccagtcggagggaatgagaagaaggctaaattggcaaatgtcgtgaggaagatgatgactaactcacaagatactgaactctcctttacaattactggagacaataccaaatggaatgagaatcagaatcctaggatgtttctggcaatgataacgtacatcacaaggaaccagccagaatggtttcggaatgtcttaagcattgctcctataatgttctcaaacaaaatggcgagactaggaaaaggatacatgttcgaaagtaagagcatgaagttacgaacacaaataccagcagaaatgcttgcaaacattgatcttaaatacttcaatgaattaacgaaaaggaaaattgagaaaataaggcctctattaatagatggtacagcctcattgagccctggaatgatgatgggcatgttcaacatgctgagtacagtcctaggagtttcaatcctgaatctcggacagaaaaggtacaccaaaaccacatattggtgggacggactccaatcctctgatgatttcgccctcatcgtaaatgcaccgaatcatgagggaatacaagcaggagtggataggttttataggacttgtaaactagttggaatcaatatgagcaagaagaagtcttacataaatcggacagggacatttgaattcacgagctttctctaccgctatggatttgtagccaatttcagtatggagctgcccagttttggagtgtctggaattaatgaatcggccgacatgagcactggtgttacagtgataaaaaacaatatgataaacaacgaccttgggccagcaacagctcagatggctcttcagttattcatcaaggactacagatacacataccgatgtcacagaggggatacgcaaatccaaacaaggagatcattcgagctgaagaagctgtgggagcaaacccgttcaaaggcaggactgttggtttcagatggaggaccaaatctatacaatatccgaaatctccatattcctgaagtctgcttaaaatgggagttgatggatgaagattaccagggcagactgtgtaatcctctgaatccattcgtcagccataaggaaattgaatctgtcaacaatgctgtagtaatgccagctcatggaccggccaagagtatggaatatgatgccgttgcaactacacattcatggattcctaaaaggaatcgttccattctcaatacgagtcaaaggggaattcttgaggatgaacagatgtaccagaagtgctgcaatctattcgagaaattcttccccagcagttcatatcggaggccagttggaatttccagcatggtggaggccatggtgtctagggcccgaattgacgcacgaattgatttcgagtctggaaggattaagaaagaagagtttgctgagatcatgaagatctgttccaccattgaagagctcagacggcaaaattag
>H4N6_Avian_KJ568127_A/blue-winged_teal/Iowa/13OS2359/2013|2013.721
atggatgtcaatccgactttacttttcttgaaagttccagcgcaaaatgccataagtaccacattcccgtacactggagatcctccatacagccatggaacaggaacaggatacaccatggacacggtcaacagaacacatcaatactcagaaaaggggaaatggacaacaaactcagagactggagcaccccaacttaacccaattgatggaccactgcccgaggacaatgagccaagtggatatgcacaaacggactgtgtccttgaagcaatggctttccttgaagaatcccacccaggaatctttgaaaactcgtgtcttgagacgatggaagttgttcaacaaacaagagtagacaaattgacccaaggccgtcagacctatgattggacattaaacaggaatcaaccggctgcaactgcattagctaatactatagaggtcttcaggtcgaacggtttgacagctaatgaatcaggacggctaatagattttctcaaggatgtaatggaatcaatggataaggaggaaatggaaataacaacgcatttccaaaggaaaagaagagtgagggacaacatgaccaagaaaatggtcacacaaagaacaataggaaagaagaagcagaggctaaataaaaagagctatctaataagagcattgacactgaacacaatgacaaaagacgccgaaagaggcaaattaaagagaagagcaattgcaacacccggaatgcaaatcagaggatttgtatactttgttgaaacattagcaaggagcatttgtgagaagcttgaacaatctggactcccagttggaggcaatgaaaagaaggctaaactggcaaacgttgtgaggaaaatgatgactaattcacaagacacagaactctctttcacaatcactggagacaacaccaaatggaatgaaaatcagaaccctaggatgtttctggcaatgataacatatataacaagaaaccaacctgaatggtttaggaatgtcttgagcattgcacccataatgttctcaaataaaatggcaagactagggaaaggatacatgttcgaaagtaagagcatgaagcttcgaacacaaataccagcagaaatgctagcaagtattgatctgaaatatttcaatgagtcaacaagaaagaaaattgagaagataaggcctcttctaatagatggtacagcctcgttgagccctggaatgatgatgggcatgttcaacatgctaagtacagttttgggagtttcgattctaaatctaggacaaaagaggtacaccaaaacaacgtactggtgggacgggcttcaatcctctgatgactttgctctcatagtgaatgctccgaatcatgaggggatacaagcaggagtagacagattctatagaacctgcaagctggtcggaatcaacatgagcaaaaagaagtcctacataaacaggacaggaacatttgaattcaccagttttttctatcgctatggatttgtagccaatttcagcatggagttgcccagctttggagtgtctgggattaatgaatctgcagacatgagcattggagtaacagtgataaagaacaacatgataaacaatgatcttggaccagcaacagctcaaatggctcttcagctgttcatcaaagattacagatacacgtatcgatgccacagaggagacacacaaattcagacaaggaggtcattcgagctgaagaaattgtgggaacaaacccgctcaaaagcgggactgctggtctcagacggaggaccgaacctatacaatatccggaatctacacatcccagaagtctgcttgaaatgggagctgatggacgaagactatcagggaaggctttgcaaccccctgaatccgtttgtcagccacaaagagatagagtctgtaaacaatgctgtggtgatgccagctcatggcccagccaagagcatggaatatgatgccgtggctaccacacactcctggatccctaagaggaatcgctccatcctcaatacaagccaaaggggaattcttgaagatgaacagatgtatcaaaagtgctgcaatctattcgagaaattcttccctagcagctcatacaggagaccagttgggatttccagcatggtggaggccatggtttctagggcccgaatcgatgcgcgaattgacttcgaatctggacggattaagaaggaagagtttgctgagatcatgaagatctgttccaccattgaagagctcagacggcagaaatag
>H3N3_Avian_KY644396_A/blue-winged_teal/Guatemala/CIP049H104-93/2011|2011.915
atggatgtcaatccgactttacttttcttgaaagttccagcgcaaaatgccataagcaccacattcccgtatactggagatcctccatacagccatggaacaggaacaggatataccatggacacggttaacagaacacaccaatattcagaaaaggggaaatggacaacaaactcagaaactggagcacctcaactcaatccaattgatggaccattgcctgaggacaatgaaccaagtggatatgcacaaacggactgtgtccttgaagcaatggctttccttgaagagtcccacccaggaatctttgaaaactcgtgtcttgaaacgatggaagttgttcaacaaacaagagtggacaaattgacccaaggccgtcagacctatgattggacattaaacaggaatcagccggctgcaactgcattagctaatactatagaggtcttcagatcgaacggtcttacagctaatgaatcaggaaggctaatagattttctcaaggatgtgatggaatcaatggataaagaagaaatggaaataacaacgcatttccaaaggaaaagaagagtgagagacaacatgaccaagaaaatggtcacacaaaggacaataggaaagaagaaacagaggctaaacaaaaggagctatctaataagagcattgacactgaacacaatgacaaaagacgccgaaagaggcaaattaaagagaagggcaattgcaacacccggaatgcaaatcagagggtttgtgtactttgttgaaacattagcaaggagcatttgtgagaagcttgaacaatctggactcccagttggaggcaatgaaaagaaggctaaactggcaaatgttgtgagaaaaatgatgactaattcgcaagacacagagctctctttcacaatcactggagacaacaccaaatggaatgaaaatcagaaccctaggatgtttctggcaatgataacatatataacaaggaaccaacctgaatggttcaggaatgtcttgagcattgcacctataatgttctcaaataaaatggcaagactagggaaaggatacatgttcgaaagtaagagcatgaagcttcgaacacaaataccggcagaaatgctagcaagcattgatctgaagtacttcaatgagtcaacaagaaagaaaatagagaagataagacctcttctaatagatggtacagcctcattaagccctggaatgatgatgggcatgttcaacatgctgagtacagttttgggagtttcgattctaaatctagggcaaaagaggtacaccaaaacaacatactggtgggacggactccaatcctctgatgactttgctctcatagtgaatgctccgaatcatgagggaatacaagcaggagtagacagattctatagaacctgcaagctggtcggaatcaacatgagcaaaaagaagtcctacataaacaggacaggaacatttgaattcacaagttttttctaccgctatggatttgtagccaacttcagcatggagttgcccagctttggagtgtctgggatcaatgaatctgcagacatgagcattggagtaacagtgataaagaacaacatgatcaacaatgatcttggaccagcaacagcccaaatggctcttcagctattcatcaaggattacagatacacatatcgatgtcaccgaggagacacacaaattcagacaaggaggtcattcgagctgaagaagttgtgggaacaaacccgctcaaaagcaggactgctggtctcagatggaggaccaaatctatacaatatccggaatcttcacatcccggaagtctgcttgaaatgggagctaatggacgaagactatcagggaaggctttgtaaccccctgaatccgtttgtcagccacaaagaaatagagtctgtgaacaatgctgtggtgatgccagctcatggcccagccaagagcatggaatatgatgctgttgccaccactcactcctggatccctaagaggaaccgctccattctcaatacaagccaaaggggaatccttgaagacgaacagatgtatcaaaagtgctgcaatctattcgaaaaattcttccctagcagttcatacaggaggccggttggaatttccagcatggtggaggccatggtttctagggcccgaattgatgcgcgaattgacttcgaatctggacggattaagaaagaggagtttgctgagatcatgaagatctgttccaccattgaagagctcagacggcagaaatag
>H1N1_Human_CY066709_A/Vienna/INS291/2009|2009.882
atggatgtcaatccgactctacttttcctaaaaattccagcgcaaaatgccataagcaccacattcccttatactggagatcctccatacagccatggaacaggaacaggatacaccatggacacagtaaacagaacacaccaatactcagaaaagggaaagtggacgacaaacacagagactggtgcaccccagctcaacccgattgatggaccactacctgaggataatgaaccaagtgggtatgcacaaacagactgtgttctagaggctatggctttccttgaagaatcccacccaggaatatttgagaattcatgccttgaaacaatggaagttgttcaacaaacaagggtagataaactaactcaaggtcgccagacttatgattggacattaaacagaaatcaaccggcagcaactgcattggccaacaccatagaagtctttagatcgaatggcctaacagctaatgagtcaggaaggctaatagatttcttaaaggatgtaatggaatcaatgaacaaagaggaaatagagataacaacccactttcaaagaaaaaggagagtaagagacaacatgaccaagaagatggtcacgcaaagaacaatagggaagaaaaaacaaagactgaataagagaggctatctaataagagcactgacattaaatacgatgaccaaagatgcagagagaggcaagttaaaaagaagggctatcgcaacacctgggatgcagattagaggtttcgtatactttgttgaaactttagctaggagcatttgcgaaaagcttgaacagtctgggctcccagtagggggcaatgaaaagaaggccaaactggcaaatgttgtgagaaagatgatgactaattcacaagacacagagatttctttcacaatcactggggacaacactaagtggaatgaaaatcaaaatcctcgaatgttcctggcgatgattacatatatcaccagaaatcaacccgagtggttcagaaacatcctgagcatggcacccataatgttctcaaacaaaatggcaagactagggaaagggtacatgttcgagagtaaaagaatgaagattcgaacacaaataccagcagaaatgctagcaagcattgacctgaagtacttcaatgaatcaacaaagaagaaaattgagaaaataaggcctcttctaatagatggcacagcatcactgagtcctgggatgatgatgggcatgttcaacatgctaagtacggtcttgggagtctcgatactgaatcttggacaaaagaaatacaccaagacaatatactggtgggatgggctccaatcatccgacgattttgctctcatagtgaatgcaccaaaccatgagggaatacaagcaggagtggacagattctacaggacctgcaagttagtgggaatcaacatgagcaaaaagaagtcctatataaataagacagggacatttgaattcacaagctttttttatcgctatggatttgtggctaattttagcatggagctacccagctttggagtgtctggagtaaatgaatcagctgacatgagtattggagtaacagtgataaagaacaacatgataaacaatgaccttggacctgcaacggcccagatggctcttcaattgttcatcaaagactacagatacacatataggtgccataggggagacacacaaattcagacgagaagatcatttgagttaaagaagctgtgggatcaaacccaatcaaaggtagggctattagtatcagatggaggaccaaacttatacaatatacggaatcttcacattcctgaagtctgcttaaagtgggagctaatggatgatgattatcggggaagactttgtaatcccctgaatccctttgtcagtcataaagagattgattctgtaaacaatgctgtggtaatgccagcccatggtccagccaaaagcatggaatatgatgccgttgcaactacacattcctggattcccaagaggaatcgttctattctcaacacaagtcaaaggggaattcttgaggatgaacagatgtaccagaaatgctgcaatctattcgagaaatttttccctagcagttcatataggagaccggttggaatttctagcatggtggaggccatggtgtctagggcccggattgatgccagggtcgacttcgagtctggacggatcaagaaagaagagttctctgagatcatgaagatctgttccaccattgaagaactcagacggcaaaaataa
>H1N1_Avian_KF424056_A/mallard/Minnesota/Sg-00627/2008|2008.573
atggatgtcaatccgactttacttttcttgaaagttccagcgcaaaatgccataagcaccacattcccatatactggagatcctccatacagccatggaacaggaacaggatacaccatggacacagttaacagaacacaccaatactcagaaaaggggaaatggacaacaaactcagagactggagcaccccaacttaacccaattgacggaccactgcctgaggacaacgagccaagtggatatgcacaaacagactgtgtccttgaagcaatggctttccttgaagagtcccacccaggaatctttgaaaactcgtgtcttgaaacgatggaagttgttcaacaaacaagagtggacaaattgacccaaggtcgccagacctatgattggacattaaacaggaatcaaccggccgcaactgcgttagctaatactatagaggtcttcagatcgaacggtctgacagctaatgaatcaggaaggctaatagattttctcaaggatgtgatggaatcaatggataaagaggaaatggaaataacaacgcatttccaaaggaaaagaagagtgagagacaacatgaccaagaaaatggtcacacaaagaacaataggaaagaagaagcagaggctgaacaaaaagagctacttaataagagcattgacactgaacacaatgacaaaagatgccgaaagaggcaaattaaagagaagagcaattgcaacacccgggatgcaaatcagaggatttgtatactttgttgaaacattagcaaggagcatttgtgagaagcttgaacaatctggactcccagttggaggcaatgaaaagaaggctaaactggcaaatgttgtgagaaagatgatgactaattcacaagacacagaactctctttcacaatcactggagacaacaccaaatggaatgaaaatcaaaaccctaggatgtttctggcaatgataacatatataacaagaaaccaacctgaatggtttaggaatgtcttgagcattgcacctataatgttctcaaataaaatggcaagactagggaaaggatacatgttcgaaagtaagagcatgaagcttcgaacacaaataccggcagaaatactagcaagtattgatttgaaatatttcaatgagtcgacaagaaagaaaatagagaagataaggcctcttctaatagatggtacagcctcattgagtcccggaatgatgatgggcatgttcaacatgttaagtacagttttgggagtttcgattctaaatctagggcaaaagaagtacaccaaaacaacatactggtgggacggactccaatcctccgatgactttgctctcatagtgaatgctccgaatcatgagggaatacaagcaggagtagacagattctatagaacctgcaagctggtcggaatcaacatgagcaaaaagaagtcctacataaacaggacaggaacatttgaattcacaagctttttctatcgctacggatttgtagccaactttagcatggagttgcccagctttggagtgtctggtatcaatgaatctgcagacatgagcattggagtaacagtgataaagaacaacatgataaacaatgatcttggaccagcaacagctcaaatggctcttcagctgttcatcaaggattacagatacacgtatcgatgtcatagaggggacacacaaattcagacaaggaggtcattcgagctgaagaaattgtgggaacaaacccgctcaaaagcagggctgctggtctcagatggaggaccaaatctatacaatatccggaatctccacattccggaagtctgcttgaaatgggagctaatggatgaagactatcaggggaggctttgtaaccccctgaatccatttgtcagccacaaagagatagagtctgtaaacaatgctgtggtgatgccagctcatggcccagccaaaagcatggaatatgatgctgttgctaccacgcactcctggatccctaagaggaaccgctctatcctcaatacaagccaaaggggaatacttgaagatgaacagatgtatcaaaagtgctgcaatctgttcgagaaattcttccctagcagttcatacaggagaccggttgggatttcaagcatggtggaggccatggtttctagggcccgaattgatgcgcgaattgacttcgaatctgggcggattaagaaagaggaatttgctgagatcatgaagatctgttccaccattgaagagctcagacggcagaaatag
>H7N4_Avian_CY022707_A/chicken/New_South_Wales/327/1997|1997.904
atggatgtcaatccgactttacttttcttgaaagtgccagcgcaaaatgctataagtaccacattcccttatactggagatcctccatacagccatggaacagggacaggatacaccatggacacggtcaatagaacacatcaatattcagaaaaggggaagtggacaacaaacacagaaactggggcaccccaactcaacccgattgatggaccactgcctgaggataatgagccgagcggatatgcacaaacggactgtgtattggaagcaatggcttttcttgaagaatcccacccagggatctttgaaaactcgtgtcttgaaacgatggaagttgttcagcaaacaagagtggacaaattaactcaaggtcgccagacctatgactggacattgaatagaaaccaaccggctgcaactgctctggccaataccatagaggtcttcagatcgaatggtctaacagccaatgaatcgggaagactaatagattttctcaaagacgtgatggattcaatggataaagaagagatggaaataacaacacacttccagagaaagagaagagtaagggacaacatgaccaagaaaatggtcacacaaagaacaataggaaagaagaagcaaaggctgaataagaggagctatttgataagagcactgacactgaacacaatgaccaaagatgcagagagaggcaaattgaggaggcgggcaattgcaacacctgggatgcaaatcagagggttcgtgtactttgtcgaaacactggcaaggagcatttgtgaaaaacttgagcaatctggacttccagttggagggaacgagaagaaggctaaattggcaaatgtcgtgagaaagatgatgactaactcacaagatacagaactctcctttacaattactggagacaacaccaaatggaatgagaatcagaaccctcggatgtttttagcaatgataacatacattacaagaaaccaacctgaatggtttagaaatgtcttgagcattgctcctataatgttctcaaacaaaatggcaaggttggggaaaggatacatgttcgaaagtaagagtatgaagctgcgaacacaaataccagcagaaatgcttgcaaacattgacttgaaatacttcaatgaatcaacgagaaagaaaattgagaaaataagacccctcctgatagatggcacggcctcattgagccctggaatgatgatgggcatgttcaacatgctaagtacagttctaggagtttcaatcctgaatcttgggcaaaagaggtacaccaaaaccacatactggtgggatggactccaatcctctgatgattttgccctcatagtaaatgcaccaaaccatgaaggaatacaagcaggagtagataggttctataggacctgcaaactagttgggatcaatatgagcaagaagaagtcctacataaatcgaacaggaacatttgaatttacaagctttttctaccgctatggatttgtggccaatttcagcatggaactgcccagctttggagtgtctgggatcaacgagtcagctgacatgagcattggagttacagtgataaagaacaatatgataaacaatgaccttggaccagcaacggcccagatggctcttcagttgttcatcaaggactaccgatacacatatcgatgccacagaggtgatacacaaattcaaacgaggagatcattcgaactgaagaaactgtgggagcagacccgttcaaaggcaggactgctggtttcagatggagggccgaatctatacaacatccggaatctccatattccagaggtctgcttgaagtgggaattaatggatgaagattatcaaggcaggctgtgtaatcctctgaatccgtttgtcagtcataaggaaattgagtccgtaaacaatgctgtagtaatgccagcccatggtccagctaagagcatggagtatgatgccgttgcgaccacgcactcatggatccctaagaggaaccgttccattctcaataccagccagaggggaatccttgaagacgaacagatgtaccagaagtgctgcagtctattcgagaaatttttccctagtagttcatacaggaggccagttggaatttctagcatggtggaggccatggtgtctagggcccgaattgacgcacgaattgatttcgagtctggaaggattaagaaagaagagtttgctgagatcatgaagatctgttccaccattgaagagctcagacggcagaaacag
>H8N4_Avian_CY096694_A/blue-winged_teal/Guatemala/CIP049-07/2010|2010.082
atggatgtcaatccgactttacttttcttgaaagttccagcgcaaaatgccataagcaccacattcccatatactggagatcctccatacagccatggaacaggaacaggatacaccatggacacagttaacagaacacatcaatattccgagaaggggaaatggacaacaaactcagagactggagcaccccaactcaatccaattgatggaccactgcctgaggacaatgagccaagtggatatgcacaaacggactgtgtccttgaagcaatggctttccttgaagagtcccacccagggatctttgaaaactcgtgtcttgaaacgatggaagttgttcaacaaacaagagtggacaaattgacccaaggccgtcagacctatgattggacactaaacaggaatcagccggctgcaactgcattagctaatactatagaggtcttcagatcgaatggtctgacagctaatgaatcaggaaggctaatagattttctcaaggatgtgatggaatcaatggataaagaggaagtggaaataacaacgcatttccaaagaaaaagaagagtgagagacaacatgaccaagaaaatgatcacacaaagaacaataggaaagaaaaagcagaggctaaacaaaaggagctacctaataagggcattgacactgaacacaatgacaaaggacgccgaaagaggcaaattaaagagaagagcaattgcaacacccggaatgcaaatcagaggatttgtatattttgttgaaacattagcaaggagcatttgtgagaagcttgaacaatctggactcccagttggaggcaacgaaaagaaagctaaactggcaaatgttgtgagaaaaatgatgactaattcacaagacacagaactctccttcacaatcactggagacaacaccaaatggaatgaaaatcagaaccctaggatgtttctggcaatgataacatatataacaagaaatcaacctgaatggtttaggaatgtcttgagcattgcacccataatgttctcaaataaaatggcaagactagggaaaggatatatgttcgaaagtaagagcatgaagcttcgaacacaaataccggcagaaatgctagcaagtattgatctgaaatatttcaatgagtcaacaagaaagaaaatagagaaggtaaggcctcttctaatagatggtacagcctcattgagccctggaatgatgatgggcatgttcaacatgctaagtacagttttgggagtttcgattctaaatctaggacaaaagaggtacaccaaaacaacatactggtgggacggactccaatcctccgatgactttgctctcatagtgaatgctccgaatcatgagggaatacaagcaggagtagacagattctatagaacctgcaagctggttggaatcaacatgagcaaaaagaagtcctacataaacaggacaggaacatttgaattcacaagctttttctatcgctatggatttgtagccaactttagcatggaattgcccagctttggagtgtctgggatcaatgaatctgcagacatgagcattggagtaacagtgataaaaaacaacatgataaacaatgatcttggaccagcaacagctcaaatggctcttcagctgttcatcaaggattacaggtacacatatcggtgtcacagaggggacacacagattcaaacaaggaggtcattcgagctgaagaagttgtgggaacaaacccgctcaaaagcaggactgctggtctcagatggaggaccaaatctatacaatatccggaatctccacattccagaagtctgcttgaaatgggagctaatggacgaagactatcagggaaggctttgtaaccccctaaatccatttgtcagccacaaagagatagagtctgtaaacaatgctgtggtgatgccagctcatggcccagccaagagcatggaatatgatgctgtcgctaccacgcactcctggatccctaaaaggaaccgttccatcctcaatacaagccaaagggggatccttgaagatgaacagatgtatcaaaagtgttgcaatctgttcgagaaattcttccctagcagttcatacaggagaccggttggaatttccagcatggtggaggccatggtttctagggcccgaattgatgcgcgaattgacttcgaatctggacggattaagaaggaggagtttgctgagatcatgaagatctgttccaccattgaagagctcagacggcagaaatag
>H5N1_Avian_GQ386147_A/grebe/Tyva/3/2009|2009.471
atggatgtcaacccgactttacttttcttgaaagtaccagtgcaaaatgctataagtaccacattcccttatactggagaccctccatacagccatggaacagggacaggatacactatggacacagtcaacagaacacaccaatattcggaaaaagggaagtggacaacaaacacagagactggagcaccccaactcaacccgattgatggaccactacctgaggataatgagcccagtgggtatgcacaaacagattgtgtattggaagcaatggctttccttgaagaatcccacccagggatctttgaaaattcgtgtcttgaaacgatggaaattgttcaacaaacaagagtggataaactgacccaaggtcgccagacttatgactggacactgaatagaaaccaaccggctgcgactgctttggccaacactatagaaatcttcagatcaaacggtctgacagcaagtgaatctggacggctgatagatttcctcaaggatgtgatggaatcaatggataaggaagaaatggagataacaacacatttccagagaaagagaagaataagggacaacatgaccaagaaaatggtaacacaaagaacaatagggaagaaaaaacaaaggctgaacaaaaggagctacctgataagagcactgacattgaacacaatgaccaaggatgcagaaagaggcaaattgaagaggcgagcaattgcaacacccggaatgcaaatcagaggattcgtgtattttgttgaaacactagcgagaagtatctgtgagaaacttgagcaatctggactcccagtcggagggaatgagaagaaagctaaattggcaaacgtcgtgaggaagatgatgactaactcacaggatactgaactctcctttacaattactggggacaatacaaaatggaatgagaatcaaaatcctaggatgtttctggcaatgataacgtacatcacaaggaaccagccagaatggtttcgaaacgtcttaagcattgcccccataatgttctcaaacaaaatggcgagattagggaaaggatacatgtttgaaagtaagagcatgaagttacgaacacaaataccagcagaaatgcttgcaaacattgaccttaaatacttcaatgacttaacgaaaaagaaaattgagaagataagacctctattaatagatggtacagcctcattgagccctggaatgatgatgggcatgttcaacatgctgagtacagtcctaggagtttcaatcctgaatcttggacagaaaaggtacaccaaaaccacatattggtgggacgggctccaatcctctgatgatttcgctctcatcgtaaatgcaccgaatcatgagggaatacaagcaggggtggatagattttataggacttgtaaactagttgggatcaatatgagcaagaagaaatcctacataaatcggacagggacatttgaattcacgagctttttttaccgctatggatttgtagccaatttcagtatggagctgcccagttttggagtgtctggaattaatgaatcggccgacatgagcattggtgttacagtgataaagaacaacatgataaacaacgaccttgggccagcaacagctcagatggctcttcagctattcatcaaggactacagatacacataccgatgccataggggagatacgcaaatccaaacgaggagatcattcgagctgaagaagctatgggagcaaacccgttcaaaggcaggactgttggtttcagatggaggaccaaatctatacaatatccgaaacctccatattcctgaggtctgcttgaaatgggagttaatggatgaagactaccagggcagactgtgcaatcctctgaatccattcgtcagccataaggaaattgaatctgtcaataatgccatagtaatgccagctcatggtccagccaagagtatggaatatgatgccgttgcaaccacacattcatggattccaaaaaggaatcgttccattctcaatacgagtcaaaggggaattcttgaggatgagcagatgtaccaaaagtgctgcaacctattcgagaaattcttccccagcagttcgtatcggaggccagttggaatttccagcatggtggaggccatggtgtctcgggcccgaattgatgcacgaattgatttcgagtctgggaggatcaagaaagaagagtttgctgagatcatgaagatctgttccaccattgaagaactcagacggcaaaaatag
>H1N1_Human_KT836473_A/Iowa/27/2014|2014.937
atggatgtcaatccgactctacttttcctaaaaattccagcacaaaatgccataagcaccacattcccttatactggagatcctccatacagccatggaacaggaacaggatacaccatggacacagtaaacagaacacaccaatactcagaaaaggggaagtggacaacaaacacagagactggtgcaccccagctcaacccgattgatggaccactacctgaggataatgaaccaagtgggtatgcacagacagactgtgtcctagaggctatggctttccttgaagaatcccacccaggaatatttgagaattcatgccttgaaacaatggaagttgttcaacaaacaagggtagataagctgactcaaggtcgccagacttatgattggacattaaacagaaatcaaccagcagcaactgcattggccaacaccatagaagtctttagatcgaatgacctaacagctaacgagtcaggaaggctaatagatttcttaaaggatgtaatggaatcaatgaacaaagaggaaatagagataacaacccactttcaaagaaaaaggagagtaagagacaacatgaccaagaagatggtcacgcaaagaacaatagggaagaaaaaacagagactgaataagagaggctatctaataagagcactgacattaaatacgatgaccaaagatgcagagagaggcaagttaaaaagaagggctatcgcaacacctgggatgcagattagaggtttcgtatactttgttgaaactttagctaggagcatttgcgaaaagcttgaacagtctgggctcccagtagggggcaatgaaaagaaggccaaattggcaaatgttgtgagaaagatgatgactaattcacaagatacagagatttctttcacaatcactggggacaacactaaatggaatgaaaatcaaaatcctcgaatgttcctggcaatgattacatatatcaccagaaatcaacccgagtggtttagaaacatcctgagcatggcacccataatgttctcaaataaaatggccagactggggaaagggtacatgttcgagagtaaaagaatgaaaattcgaacacaaataccagcagaaatgctagcaagcattgatctgaagtacttcaatgaatcaacaaagaagaaaattgagaaaataaggcctcttttaatggatggcacagcatcactgagtcctgggatgatgatgggcatgttcaacatgctaagtacggtcttgggagtctcgatactgaatcttggacaaaagaaatacaccaagacaacatactggtgggatgggctccaatcatccgacgattttgctctcatagtgaatgcaccaaaccacgaaggaatacaagcaggagtggacagattctacaggacctgcaagttagtgggaatcaacatgagcaaaaagaagtcttatataaataagacagggacatttgaattcacaagctttttttatcgctatggatttgtggctaattttagcatggagctacccagctttggagtgtctggagtaaatgaatcagctgacatgagtattggagtaacagtgataaagaacaacatgataaacaatgaccttggacctgcaacggcccagatggctcttcaattgttcatcaaagactacagatacacatataggtgccacaggggagacacacaaattcagacgagaagatcatttgagttaaagaagctatgggatcaaacccaatcaaaggtagggctattagtatcagatggaggaccaaacttatacaacatacggaatcttcacattcctgaagtctgcttaaaatgggagctaatggatgatgattatcgaggaagactttgtaatcccctgaatccctttgtgagtcataaggagattgattctgtaaacaatgccgtggtaatgccagcccatggtccagccaaaagcatggaatatgatgccgttgcaactacacattcctggattcccaagaggaatcgttctatcctcaacacaagccaaaggggaattcttgaggatgaacagatgtaccagaagtgttgcaatctattcgagaaatttttccctagcagttcatataggagaccggttggaatttctagcatggtggaggccatggtgtctagggcccggattgatgccagggtcgactttgagtctggacggatcaagaaagaagagttctctgagatcatgaagatctgttccaccattgaagaactcagacggcaaaaataa
>H1N1_Human_KX004063_A/Delaware/45/2015|2015.929
atggatgtcaatccgactctacttttcctaaaaattccagcacaaaatgccataagcaccacattcccttatactggagatcctccatacagccatggaacaggaacaggatacaccatggacacagtaaacagaacacaccaatactcagaaaaggggaagtggacaacaaacacagagactggtgcaccccagctcaacccgattgacggaccactacctgaagataatgaaccaagtgggtatgcacaaacagactgtgttctagaggctatggcttttcttgaagaatcccatccaggaatatttgagaattcatgccttgaaacaatggaagttgttcaacaaacaagggtagataaactgactcaaggtcgccagacttatgattggacattaaacagaaatcaaccggcagcaactgcattggccaacaccatagaagtttttagatcgaatgacctaacagctaacgagtcaggaaggctaatagatttcttaaaggatgtgatggaatcaatgaacaaagaggaaatagagataacaacccactttcaaagaaaaaggagagtaagagacaacatgaccaagaagatggtcacgcaaagaacaatagggaagaaaaaacagagactgaataagagaggctatctaataagagcactgacattaaatacgatgaccaaagatgcagagagaggcaagttaaaaagaagggctatcgcaacacctgggatgcagattagaggtttcgtatactttgttgaaactttagctaggagcatttgcgaaaagcttgaacagtctgggctcccagtagggggcaatgaaaagaaggccaaattggcaaatgttgtgagaaagatgatgactaattcacaagatacagagatttctttcacaatcactggggacaacactaagtggaatgaaaatcaaaatcctcgaatgttcctggcgatgattacatatatcaccagaaatcaacccgagtggtttagaaacatcctgagcatggcacccataatgttctcaaataaaatggcaagactaggaaaagggtacatgttcgagagtaaaagaatgaagattcgaacacaaataccagcagaaatgctagcaagcattgatctgaagtatttcaatgaatcaacaaagaagaaaattgagaaaataaggcctcttttaatggatggcacagcatcactgagtcctgggatgatgatgggcatgttcaacatgctaagtacggtcttgggagtctcgatactgaatcttggacaaaagaaatacaccaagacaacatactggtgggatgggctccaatcatccgacgattttgctctcatagtgaatgcaccaaaccatgaaggaatacaagcaggagtggacagattctacaggacctgcaagttagtgggaatcaacatgagcaaaaagaagtcctatataaataagacagggacatttgaattcacaagctttttttatcgctatggatttgtggctaattttagcatggagctacccagctttggagtgtctggagtaaatgaatcagctgacatgagtattggagtaacagtgataaagaacaacatgataaacaatgaccttggacctgcaacggctcagatggctcttcaattgttcatcaaagactacagatacacatataggtgccataggggagacacacaaattcagacgagaagatcatttgagttgaagaagctatgggatcaaacccaatcaaaggtagggctattagtatcagatggaggaccaaacttatacaacatacggaatcttcacattcctgaagtctgcttaaaatgggagctaatggatgatgattatcggggaagactttgtaatcccctgaatccctttgtgagtcataaggagattgattctgtaaacaatgctgtggtaatgccagcccatggcccagccaaaagcatggaatatgatgccgttgctactacacattcctggattcccaagaggaatcgttctattctcaacacaagccaaaggggaattcttgaggatgaacagatgtaccagaagtgttgcaatttattcgagaaatttttccctagcagttcatataggagaccggttggaatttctagcatggtggaggccatggtgtctagggcccggattgatgccagagtcgactttgagtctggacggatcaagaaagaagagttctctgagatcatgaagatctgttccaccattgaagaactcagacggcaaaaataa
>H1N1_Human_KU592749_A/Alaska/38/2014|2014.671
atggatgtcaatccgactctacttttcctaaaaattccagcacaaaatgccataagcaccacattcccttatactggagatcctccatacagccatggaacaggaacaggatacaccatggacacagtaaacagaacacaccaatactcagaaaaggggaagtggacaacaaacacagagactggtgcaccccagctcaacccgattgatggaccactacctgaggataatgaaccaagtgggtatgcacaaacagactgtgtcctagaggctatggctttccttgaagaatcccacccaggaatatttgagaattcatgccttgaaacaatggaagttgttcaacaaacaagggtagataaactgactcaaggtcgccagacttatgattggacattaaacagaaatcaaccagcagcaactgcattggccaacaccatagaagtctttagatcgaatgacctaacagctaacgagtcaggaaggctaatagatttcttaaaggatgtaatggaatcaatgaacaaagaggaaatagagataacaacccactttcaaagaaaaaggagagtaagagacaacatgaccaagaagatggtcacgcaaagaacaatagggaagaaaaaacagagactgaataagagaggctatctaataagagcactgacattaaatacgatgaccaaagatgcagagagaggcaagttaaaaagaagggctatcgcaacacctgggatgcagattagaggtttcgtatactttgttgaaactttagctaggagcatttgcgaaaagcttgaacagtctgggctcccagtagggggcaatgaaaagaaggccaaattggcaaatgttgtgagaaagatgatgactaattcacaagatacagagatttctttcacaatcactggggacaacactaaatggaatgaaaatcaaaatcctcgaatgttcctggcgatgattacatatatcaccagaaatcaacccgagtggtttagaaacatcctgagcatggcacccataatgttctcaaataaaatggcaagactggggaaagggtacatgttcgagagtaaaagaatgaagattcgaacacaaataccagcagaaatgctagcaagcattgatctgaagtacttcaatgaatcaacaaagaagaaaattgagaaaataaggcctcttttaatggatggcacagcatcactgagtcctgggatgatgatgggcatgttcaacatgctaagtacggtcttgggagtctcgatactgaatcttggacaaaagaaatacaccaagacaacatactggtgggatgggctccaatcatccgacgattttgctctcatagtgaatgcaccaaaccacgaaggaatacaagcaggagtggacagattctacaggacctgcaagttagtgggaatcaacatgagcaaaaagaagtcttatataaataagacagggacatttgaattcacaagctttttttatcgctatggatttgtggctaattttagcatggagctacccagctttggagtgtctggagtaaatgaatcagctgacatgagtattggagtaacagtgataaagaacaacatgataaacaatgaccttggacctgcaacggcccagatggctcttcaattgttcatcaaagactacagatacacatataggtgccacaggggagacacacaaattcagacgagaagatcatttgagttaaagaagctatgggatcaaacccaatcaaaggtagggctattagtgtcagatggaggaccaaacttatacaacatacggaatcttcacattcctgaagtctgcttaaaatgggagctaatggatgatgattatcggggaagactttgtaatcccctgaatccctttgtgagtcataaggagattgattctgtaaacaatgccgtggtaatgccagcccatggtccagccaaaagcatggaatatgatgccgttgcaactacacattcctggattcccaagaggaatcgttctattctcaacacaagccaaaggggaattcttgaggatgaacagatgtaccagaagtgttgcaatctattcgagaaatttttccctagcagttcatataggagaccggttggaatttccagcatggtggaggccatggtgtctagggcccggattgatgccagggtcgactttgagtctggacggatcaagaaagaagagttctctgagatcatgaagatctgttccaccattgaagaactcagacggcaaaaataa
>H5N1_Avian_EF205202_A/chicken/Tula/4/05|2005.500
atggatgtcaatccgactttacttttcttgaaagtaccagtgcaaaatgctataagtaccacattcccttatactggagaccctccatacagccatgggacagggacaggatacaccatggacacagtcaacagaacacaccaatattcagaaaaggggaagtggacaacaaacacagagactggagcaccccaactcaacccgattgatggaccactacctgaggataatgagcccagtggttatgcacaaacagattgtgtattggaagcaatggctttccttgaagaatcccacccagggatctttgaaaactcgtgtcttgaaacgatggaaattgttcaacaaacaagagtggataaactgacccaaggtcgtcagacctatgactggacattgaatagaaaccaaccggctgcaaccgctttggccaacactatagaaatcttcagatcgaacggtctaacagccaatgaatcgggacggctaatagatttcctcaaggatgtgatggaatcaatggataaggaagaaatggagataacaacacatttccagagaaagagaagagtgagagacaacatgaccaaaaagatggtcacacaaagaacaatagggaagaaaaagcaaaagctgaacaaaaggagctacctgataagagcactgacactgaatacaatgacaaaagatgcagaaagaggcaaattgaagaggcgagcaattgcaacacccggaatgcaaatcagaggattcgtgtactttgttgaaacattagcgaggagtatctgtgagaaacttgagcaatctggactcccagttggagggaatgagaagaaggctaaattggcaaacgtcgtgaggaagatgatgactaactcacaagatactgaactctcctttacaattactggagacaatactaaatggaatgagaatcagaatcctaggatgtttctggcaatgataacatacatcacaaggaaccagccagaatggtttcggaatgtcttaagcattgcccctataatgttctcaaacaaaatggcaagattaggaagaggatacatgttcgaaagtaagagcatgaagttgcgaacacaaataccagcagaaatgcttgcaaacattgatcttaaatacttcaatgaattaacgaaaaagaaaattgaaaaaataagacctctattaatagatggtacagcctcattgagccctggaatgatgatgggcatgttcaacatgctgagtacagttctgggagtctcaatcttgaaccttggacagaaaaggtacaccaaaaccacatattggtgggacggactccaatcctctgatgatttcgctctcatcgtaaatgcaccaaatcatgagggaatacaagcaggagtggatagattttataggacttgtaaattagttggaatcaacatgagcaagaagaagtcttacataaatcggacagggacatttgaattcacgagctttttctaccgctatggatttgtagccaatttcagtatggagctgcccagttttggagtgtctggaattaatgaatcggccgacatgagcattggtgttacagtgataaagaacaatatgataaacaacgaccttgggccagcaacagctcagatggctcttcagctattcatcaaggactacagatacacataccgatgccacagaggggatacgcaaatccaaacgaggagatcattcgagctgaagaagctgtgggagcaaacccgttcaaaggcaggactgttggtttcagatggaggaccaaatctatacaatatccgaaatctccatatccctgaggtctgcttgaaatgggaattgatggatgaagattaccagggcagactgtgcaatcctctgaatccgttcgtcagccataaggaaattgaatctgtcaacaatgctgtagtaatgccagctcatggcccggccaagagtatggaatatgatgccgttgcaactacgcattcatggattcctaaaaggaatcgttccattctcaatacgagtcaaaggggaattcttgaggatgaacagatgtaccagaagtgctgcaatctattcgagaaattcttccccagcagttcatatcggaggccagttggaatttccagcatggtggaggccatggtgtctaggggccgaattgacgcacgaattgatttcgagtctggaaggattaagaaagaagagtttgctgagatcctgaagatctgttccaccattgaagagctcagacggccaaaatag
>H3N2_Swine_KT356667_A/swine/California/A01459014/2015|2015.208
atggatgtcaatccgactctacttttcctaaaagttccagcgcaaaatgccataagcaccacattcccttatactggagatcccccatacagtcatgggacaggaacaggatataccatggacacagtcaacaggacacaccaatattcagaaaaagggaaatggacaacaaacacagagactggggcaccccagctcaacccgatcgatgggccactacccgaggataatgaaccaagtggatatgcacaaacagactgtgtcctggaggccatggctttccttgaagaatcccacccagggatatttgagaattcatgccttgaaacaatggaaattgttcaacaaacaagggtggacaaactaactcaaggtcgccagacttatgattggacattaaacagaaatcaaccggcagcaacagcattggccaacaccatagaagtttttagatcaaatggtctgacagccaatgaatcgggaaggctaatagatttcctaaaggatgtaatggaatctgtggataaagaggaaatggagataacaacacactttcaaagaaaaaggagggtaagagacaatatgaccaaaaaaatggtcacacaaagaacaatagggaagaaaaaacaaaaaatgaacaagagaagttatctaataagagcactgacattgaatacgatgaccaaagatgcagagagaggcaaactaaaaaggagggctatcgcaacacctgggatgcaaattagaggtttcgtgtactttgttgagactttagctagaagcatttgcgaaaagcttgaacagtcaggactcccagtagggggcaatgaaaagaaagccaaattggcaaatgttgtaagaaagatgatgactaactcacaagacacagagctttccttcacaatcactggggacaacactaaatggaatgaaaaccaaaatcctcgaatgttcctagcaatgattacatacatcaccagaaatcaacccgagtggttcagaaacatcctgagcatggcacccataatgttctcaaacaaaatggcaagacttggaaaaggttacatgtttgagagtaaaaaaatgaggctccgaacacagataccagcggaaatgctagcaagcatcgacctgaagtatttcaatgaatcaacaaggaggaaaattgagaaaataagacctctactaatagatggcacagcgtcattgagccctgggatgatgatgggcatgttcaacatgctaagtacggttttgggagtctcgatactgaatcttggacaaaagaaatacaccaggacaacatactggtgggatggactccaatcctccgatgactttgccctcataataaatgcaccaaatcatgagggaatacaagcaggagtagatagattttacaggacctgtaaattagtagggatcaacatgagcaaaaagaagtcatatataaataagactgggacatttgaattcacaagctttttttatcgctatgggtttgtagctaattttagcatggagctgcccagttttggagtgtctggaataaatgaatcagctgatatgagtattggagtaacagtgataaagaacaacatgataaacaatgatcttggacctgcaacagcccagatggcccttcaattgttcatcaaagactacagatacacatatagatgccataaaggggacacacaaattcagacaagaagatcattcgaactaaagaggctgtgggatcaaacccaatcaaaagcaggattattagtatctgatggagggccaaatttatataatatccggaatcttcacattcctgaagtctgcttaaaatgggacctaatggatgaggattataggggaagactttgtaatcccctgaaccccttcgtcagccataaagagattgattctgtaaacagtgctgtggtgatgcccgcccatggccccgccaaaagcatggaatatgatgccgttgcaactacacactcatggattcccaagaggaaccgctctattctcaatacaagccaaaggggaattctcgaggatgaacagatgtaccagaaatgctgcaacctattcgagaaatttttccctagtagttcatacaggagaccagttggaatttctagcatggtggaggccatggtgtctagggcccggattgatgctaggattgactttgagtcagggcggattaagaaagaagagttctctgagatcatgaagatctgttccaccattgaagagctcagacggcaaaagtaa
>H5N2_Avian_GQ923435_A/duck/Pennsylvania/446080-7/2006|2006.500
atggatgtcaatccgactttacttttcttgaaagttccagcgcaaaatgccataagcaccacattcccatatactggagatcctccatacagccatggaacaggaacaggatacaccatggacacagttaacagaacacatcaatactcagaaaagggaaaatggacaacaaactcagagactggagcaccccaacttaacccaattgatggaccactgcctgaggacaatgagccaagtgggtatgcacaaacggactgtgtccttgaagcaatggctttccttgaagagtcccacccaggaatctttgaaaactcgtgtcttgaaacgatggaagttgttcaacaaacaagagtggacaaattgacccaaggtcgccagacctatgattggacattaaacaggaatcagccggctgcaactgcattagccaatactatagaggtcttcagatcgaacggtctgacagctaatgagtcaggaaggttaatagattttctcaaggatgtgatggaatcaatggataaagaggaaatggaaataacaacgcatttccaaaggaaaagaagagtgagagacaacatgaccaagaaaatggtcacacaaagaacaataggaaagaagaagcagaggctaagcaaaaggagctacttaataagagcattgacactgaacacaatgacaaaagacgccgaaagaggcaaattaaagagaagagcaattgcaacacccggaatgcaaatcagaggatttgtatactttgttgaaacattagcaagaagcatttgtgagaagcttgaacaatctggactcccagttggaggcaatgaaaagaaggctaaactggcaaatgttgtaagaaaaatgatgactaattcacaagacacagaactctctttcacaatcaccggggacaacaccaagtggaatgaaaatcaaaaccctaggatgtttctggcaatgataacatatataacaagaaaccaacctgaatggtttaggaatgtcttgagcattgcacctataatgttctcaaataaaatggcaagactagggaaaggatacatgttcgaaagtaagagcatgaaacttcgaacacaaataccggcagagatgctagcaagtattgatttgaaatatttcaatgagtcaacaagaaagaaaatagagaagataagacctcttctaatagatggtacagcttcattgagtcccggaatgatgatgggcatgttcaacatgttaagtacagttttgggggtttcgattctaaatctagggcaaaagaggtacaccaaaacaacatactggtgggacggacttcaatcctccgatgactttgctctcatagtgaatgctccgaatcatgagggaatacaagcaggagtagacagattctatagaacctgcaagctggtcggaatcaacatgagcaagaagaagtcctacataaacaggacaggaacatttgaattcacaagctttttctaccgttatggatttgtagccaactttagcatggagttgcccagctttggagtgtctgggatcaatgaatctgcagacatgagcattggagtaacagtgataaagaacaacatgataaacaatgatcttggaccagcaacagctcaaatggctcttcagctgttcatcaaggattacagatacacgtatcggtgtcacaggggggacacacaaattcagacaaggaggtcattcgagcttaagaagttgtgggaacaaacccgctcaaaagcaggactgctggtctcagatggaggaccaaatctatacaatatccggaatctccacattccggaagtctgcttgaaatgggagctaatggatgaggactaccagggaagactttgtaaccccctgaatccgtttgtcagccacaaagagatagagtctgtaaacaatgctgtggtgatgccagcccatggcccagccaaaagcatggaatatgatgctgttgctaccacgcactcctggatccctaagaggaatcgctccatcctcaacacaagccagaggggaatccttgaagatgaacagatgtatcaaaagtgctgcaatctgttcgagaaattcttccctagcagttcatacaggagaccggttgggatttcaagcatggtggaggccatggtttctagggcccgaattgatgcgcgaattgacttcgaatctggacggattaagaaagaggaatttgctgagatcatgaagatctgttccaccattgaagagctcagacggcagaaatag
>H7N9_Human_KY286417_A/Minhang/S01/2013|2013.156
atggatgtcaatccgactttacttttcttgaaagtgccagtgcaaaatgctataagtaccactttcccttatactggagaccctccatacagccatggaacaggaacaggatacaccatggacacagtcaacagaacacataaatactcagaaaaaggaaagtggacaacgaacacagagactggagcaccccaactcaatccaattgatggaccattacctgaggacaacgagccgagtgggtatgcacaaacggattgtgtattggaagcaatggctttccttgaagaatctcacccagggatctttgaaaactcgtgtctcgaaacgatggaaattgttcagcaaacaagagtggataaactgacccaaggccgccagacctatgactggacgttgaatagaaatcagccggctgctaccgcattggccaacactatagaggtattcagatcgaatggcctgacagccaatgaatcaggaaggttgatcgatttcctcaaggacgtgatggattcaatggataaggaagaaatggagattacaacacatttccagaggaagaggagagtgagggacaacatgaccaagaaaatggtcacacagagaacaataggaaagaaaaaacaaagactgaacaaaaggagctacctaataagagcactgacattgaacacaatgacaaaggatgctgaaagaggcaagctgaaaaggagggcaatcgcaacacccgggatgcaaatcagaggattcgtgtattttgtagaagcactagcgaggagcatctgtgagaaacttgagcaatctggcctccctgtcggagggaatgagaagaaagctaaattggcaaatgttgtgaggaagatgatgactaattcacaagatacagagctctccttcacaattactggggacaacaccaaatggaatgagaatcaaaacccccggatgtttctagcaatgataacatacatcacaagaaaccagccagaatggtttagaaatgtcttaagcattgctcctataatgttctcaaacaagatggcgagattaggaaaagggtacatgttcgaaagtaaaagtatgaagttacggacacaagtaccagcggaaatgctcgcaaatattgacctgaaatacttcaacaaatcaacaagagagaaaatcgagaaaataagacctctactgatagatggcacagcctcattgagtcctggaatgatgatgggcatgttcaacatgttgagtacagtcttaggagtttcaattctgaatctcgggcagaagaagtacaccaaaaccacatattggtgggacggactccaatcctcagatgacttcgccctcatagtgaatgcaccgaatcatgagggaatacaggcaggagtagataggttctatagaacctgcaaattagttgggataaacatgagcaagaagaaatcctacataaatcggacaggaacattcgaattcacaagctttttctaccgctatggattcgtagctaacttcagtatggagttgcccagttttggagtgtccggggttaatgagtcagctgacatgagcgttggtgttacagtaataaagaacaatatgataaacaacgatcttggaccagcaacagcccaaatggcccttcagctatttatcaaagactacagatacacataccgatgtcacaggggtgatacgcaaattcaaacgaggagagcattcgagctgaagaagctgtgggagcagacccgttcgaaggcaggactgttggtttcagatggagggccaaacctgtacaatatccggaacctccacattccagaggtctgcttgaaatgggaattgatggatgaagactaccaaggcaggttgtgtaatcctatgaacccgtttgtcagtcataaggaaattgattcagtcaacaatgctgtggtgatgccagctcatggcccagccaaaagcatggagtatgatgccgttgcaaccacacattcatggattcctaagaggaatcgctccattctcaacaccagccaaagggggattcttgaggacgaacagatgtaccagaagtgctgcaacctattcgaaaagttcttccccagcagttcgtacaggaggccagttggaatttccagcatggtggaggccatggtgtctagggcccgaattgatgcacgaattgacttcgaatctggaaggattaagaaagaagagtttgctgagatcatgaagatctgttccaccattgaagagctcagacggcaaaaatag
>H3N2_Human_KJ942694_A/Indiana/21/2012|2012.500
atggatgtcaatccgaccctacttttcctaaaggttccagcgcagaatgccataagcaccacattcccttatactggagatcctccatacagccatggaacaggaacaggatacaccatggacacagtcaacagaacacaccaatattcagaaaaagggaaatggacgacaaatacagagactggggcaccccagctcaatccgattgatggaccactacctgaagataatgaaccaagtggatatgcacaaacagactgtgtcctggaggccatggctttccttgaagaatcccacccagggatatttgagaattcatgccttgaaacaatggaaattgtccaacaaacaagggtggataaactaacccagggtcgccagacatatgattggacattaaatagaaatcaaccggcagcaactgcattggccaacaccatagaagtttttagatcaaatggtctaacagctaatgagtcaggaaggctgatagatttcttaaaagatgtaatggaatcaatggataaagaggaaatagagataacaacacactttcaaagaaaaaggagagtgagggataacatgaccaaaaagatggtcacacaaagaacaatagggaagaaaaaacaaagagtgaataagaggagttatttaataagagcactaacattgaatacgatgaccaaagatgcagagagaggcaaattgaaaagaagggctattgcaacacctgggatgcaaattagagggttcgtgtactttgttgagactctagctagaagcatttgcgagaagcttgaacaatccggactcccagtagggggcaatgaaaagaaagccaaattggcaaacgttgtgagaaagatgatgactaattcacaagacacagagctttccttcacaattactggggacaatactaaatggaatgaaaaccaaaatcctcgaatgttcctggcgatgattacatacatcaccagaaaccaacccgagtggttcagaaacatcctgagcatggcacccataatgttctcaaacaaaatggcaagactaggaaaagggtacatgttcgagagtaaaaggatgaagctccgaacacagataccagcagaaatgctatcaagcattgacctgaagtatttcaatgaatcaacaaggaagaaaattgagaaaataaggcctctcctaatagatggcacagcatcactgagccctgggatgatgatgggcatgttcaacatgctaagtacggttttgggagtctcaatactgaatcttggacaaaagaaatacaccaggacaacatactggtgggacggactccaatcctccgacgattttgccctcatagtaaacgcaccaaatcatgagggaatccaagcaggagtggatagattctacaggacctgcaagttagtaggaatcaacatgagcaaaaagaagtcctatataaataagacagggacatttgaattcacaagctttttttatcgctatgggtttgtagctaattttagcatggagctgcccagttttggagtgtctggaataaacgaatcagctgatatgagtattggggtaacagtgataaagaacaacatgataaacaatgatcttggacctgcaacagctcagatggcccttcagttgttcatcaaagactacagatacacctatagatgccatagaggggacacacaaatccaaacgagaagatcattcgagctaaagaagctgtgggatcaaacccaatcaaaggcaggattactagtatctgatggaggaccaaatttatacaatatccggaatcttcacattcctgaagtctgcttaaaatgggagctaatggatgaggattatcggggaagactttgcaatcccctgaatccctttgtcagccataaagagattgattctgtaaacagtgctgtggtgatgccagcccatggtccagccaaaagcatggaatatgatgccgttgcaactacacactcctggatccccaagaggaaccgctctattctcaatacaagccaaaggggaattcttgaggatgaacagatgtaccagaagtgctgcaatctgttcgagaaatttttccctagtagttcgtacaggagaccggttggaatttctagcatggtagaggccatggtgtctagggcccgaattgatgccaggattgacttcgagtctggacggattaagaaagaagagttctctgagatcatgaagatctgttccaccattgaagaactcagacggcaaaagtaa
>H1N1_Human_CY261811_A/Maryland/88/2017|2017.836
atggatgtcaatccgactctacttttcctaaaaattccagcacaaaatgccataagcaccacattcccttatactggagatcctccatacagccatggaacaggaacaggatacaccatggacacagtaaacagaacacaccaatactcagaaaaggggaagtggacaacaaacacagagactggtgcaccccagctcaacccgattgacggaccactacctgaagataatgaaccaagtgggtatgcacaaacagactgtgttctagaggctatggctttccttgaagaatcccatccaggaatatttgagaattcatgccttgaaacaatggaagttgttcaacaaacaagagtagataaactgactcaaggtcgccagacttatgattggacattaaacagaaatcaaccggcagcaactgcattggccaacaccattgaagttttcagatcgaatgacctaacagctaacgagtcaggaaggctaatagatttcttaaaggatgtgatggaatcaatgaacaaagaggaaatagagataacaacccactttcaaagaaaaaggagagtaagagacaacatgaccaagaagatggtcacgcaaagaacaatagggaagaaaaaacagagactgaataagagaggctatctaataagagcactgacattaaatacgatgaccaaagatgcagagagaggcaagttaaaaagaagggctatcgcaacacctgggatgcagattagaggtttcgtatactttgttgaaactttagctaggagcatttgcgaaaagcttgaacagtctgggctcccagtagggggcaatgaaaagaaggccaaattggcaaatgttgtgagaaagatgatgactaattcacaagatacagagatttctttcacaatcactggggacaacactaaatggaatgaaaatcaaaatcctcgaatgttcctggcgatgattacatatatcaccagaaatcaacccgagtggtttagaaacatcctgagcatggcacccataatgttctcaaataaaatggcaagactaggaaaagggtacatgttcgagagtaaaagaatgaagattcgaacacaaataccagcagaaatgctagcaagcattgatctaaagtatttcaatgaatcaacaaagaagaaaattgagaagataaggcctcttttaatggatggcacagcatcactgagtcctgggatgatgatgggcatgttcaacatgctaagtacggtcttgggagtctcgatactgaatcttggacaaaagaaatacaccaagacaacatactggtgggatgggctccaatcatccgacgattttgctctcatagtgaatgcaccaaaccatgaaggaatacaagcaggagtggacagattctacaggacctgcaagttagtgggaatcaacatgagcaaaaagaagtcctatataaataaaacagggacatttgaattcacaagctttttttatcgctatggatttgtggctaattttagcatggagctacccagctttggagtgtctggagtaaatgaatcagctgacatgagtattggagtaacagtgataaagaacaacatgataaacaatgaccttggacctgcaacggctcagatggctcttcaattgttcatcaaagactacagatacacatataggtgtcataggggagacacacaaattcagacgagaagatcatttgagttgaagaagctatgggatcaaacccaatcaaaggtagggctattagtatcagatggaggaccaaacttatacaacatacggaatcttcacattcctgaagtctgcttaaaatgggagctaatggatgatgattataggggaagactttgtaatcccctgaatccctttgtgagtcataaggagattgattctgtaaacaatgctgtggtaatgccagcccatggcccagccaaaagcatggaatatgatgccgttgctactacacattcctggattcccaagaggaatcgttctattctcaacacaagccaaaggggaattcttgaggatgaacagatgtaccagaagtgttgcaatttattcgagaaatttttccctagcagttcatataggagaccggttggaatttctagcatggtggaggccatggtgtctagggcccggattgatgccagagtcgactttgagtctggacggatcaagaaagaagagttctctgagatcatgaagatctgttccaccattgaagaactcagacggcaaaaataa
>H2N3_Avian_CY117241_A/mallard/Ontario/56/1976|1976.500
atggatgtcaatccgactttacttttcttgaaagttccagcgcaaaatgccataagcaccacgttcccatatactggagatcctccatatagccatggaacgggaacaggatacaccatggacacagtcaacagaacacatcaatattcagaaaagggaaaatggacaacaaacacagaaactggagcgccccaacttaacccaattgatggaccattacctgaggataatgaaccaagtggatatgcacaaacagactgcgtcctggaagcaatggctttccttgaagaatcccacccaggaatctttgaaaactcgtgtcttgaaacgatggaggttgttcaacaaacaagggtggacaaactgacccaaggtcgccagacctatgattggacattaaacaggaatcaaccggctgcaactgcattagctaatactatagaggtcttcagatcgaacggtttaacagctaatgaatcgggaagactaatagatttcctcaaggatgtgatggagtcaatggataaagaggaaatggaaataacaacgcacttccaaagaaaaagaagggttagggacaacatgaccaagaaaatggtcacacaaagaacaataggaaagaagaagcaaagattaaacaaaagaagctacctaataagagcattaacattgaacacaatgaccaaagatgctgaaagaggcaaactaaagagaagagcaattgcaacacccgggatgcaaatcagaggatttgtgtattttgttgaaacattagcaaggagcatttgtgagaagctcgaacaatctggacttccagttggaggcaatgaaaagaaggctaaactggcaaatgttgtgaggaaaatgatgactaattcacaagacacagaactctctttcacaataactggagacaacaccaaatggaatgaaaatcaaaaccctcggatgttcctagcaatgataacatacataacaagaaatcaacctgaatggtttagaaatgtcttgagcattgcacctataatgttctcaaacaaaatggcaaggctaggaaaagggtacatgttcgaaagtaagagcatgaagcttcgaacacagataccagcagaaatgctagcaaatattgacctgaaatatttcaatgagtcgacaagaaagaaaattgagaaggtaaggcctcttctgatagatggtacagcttcactgagtcccggaatgatgatgggaatgttcaacatgctaagtacagttttgggagtctcaatcctaaatctaggacaaaagaggtacaccaaaacaacatactggtgggacggactccaatcctctgatgactttgccctcatagtgaatgcaccaaatcatgagggaatacaagcaggggtagatagattctatagaacctgcaagctagtcgggatcaatatgagcaaaaagaagtcctacataaataggacaggaacatttgaattcacaagctttttctatcgctatgggtttgtggccaattttagtatggagctgcccagctttggagtgtccggaattaatgaatcggctgacatgagcattggagtgacagtgataaagaacaacatgataaacaatgatcttggaccagcaacggctcaaatggctcttcagctattcatcaaggattacagatatacgtatcggtgccacagaggggacacgcaaatccagacgagaaggtcatttgagctgaagaaactgtgggaacaaacccgctcaaaggcaggactgctggtttcagatggaggaccaaacttatacaatatccggaatctccacatcccggaagtctgcttgaaatgggagctaatggacgaagactatcagggaaggctctgtaatcccctgaacccattcgtcagccataaggagatagagtctgtgaacaatgccgtagtaatgcctgctcatggcccagccaagagcatggaatatgatgctgttgctactacacactcctggatccctaagagaaaccgctccattctcaacacaagccaaaggggaatcctcgaagatgaacagatgtatcaaaagtgctgcaatctattcgagaaattcttccctagcagttcatacaggagaccggttgggatttccagcatggtggaggccatggtgtccagggccagaattgatgcgcggattgacttcgaatctggacggattaaaaaagaggagttcgctgagatcatgaagatctgttccaccattgaagagctcagacggcaaagatag
>H1N1_Human_MH126012_A/Minnesota/06/2018|2018.025
atggatgtcaatccgactctacttttcctaaaaattccagcacaaaatgccataagcaccacattcccttatactggagatcctccatacagccatggaacaggaacaggatacaccatggacacagtaaacagaacacaccaatactcagaaaaggggaagtggacaacaaacacagagactggtgcaccccagctcaacccgattgacggaccactacctgaagataatgaaccaagtgggtatgcacaaacagactgtgttctagaggctatggctttccttgaagaatcccatccaggaatatttgagaattcatgccttgaaacaatggaagttgtccaacaaacaagggtagataaactgactcaaggtcgccagacttatgattggacattaaacagaaatcaaccggcagcaactgcattggccaacaccatagaagttttcagatcgaatgacctaacagctaacgagtcaggaaggctaatagatttcttaaaggatgtgatggaatcaatgaacaaagaggaaatagagataacaacccactttcaaagaaaaaggagagtaagagacaacatgaccaagaagatggtcacgcaaagaacaatagggaagaaaaaacagagactgaataagagaggctatctaataagagcactgacattaaatacgatgaccaaagatgcagagagaggcaagttaaaaagaagggctatagcaacacctgggatgcagattagaggtttcgtatactttgttgaaactttagctaggagcatttgcgaaaagcttgaacagtctggactcccagtagggggcaatgaaaagaaggccaaattggcaaatgttgtgagaaagatgatgactaattcacaagatacagagatttctttcacaatcactggggacaacactaaatggaatgaaaatcaaaatcctcgaatgttcctggcgatgattacatatatcaccagaaatcaacccgagtggtttagaaacatcctgagcatggcacccataatgttctcaaataaaatggcaagactaggaaaagggtacatgttcgagagtaaaagaatgaagattcgaacacaaataccagcagaaatgctagcaagcattgatctaaagtatttcaatgaatcaacaaagaagaaaattgagaagataaggcctcttttaatggatggcacagcatcactgagtcctgggatgatgatgggcatgttcaacatgctaagtacggtcttgggagtctcgatactgaatcttggacaaaagaaatacaccaaaacaacatactggtgggatgggctccaatcatccgacgattttgctctcatagtgaatgcaccaaaccatgaaggaatacaagcaggagtggacagattctacaggacctgcaagttagtgggaatcaacatgagcaaaaagaagtcctatataaataagacagggacatttgaattcacaagctttttttatcgctatggatttgtggctaattttagcatggagctacccagctttggagtgtctggagtaaatgaatcagctgacatgagtattggagtaacagtgataaagaacaacatgataaacaatgaccttggacctgcaacggctcagatggctcttcaattgttcatcaaagattacagatacacatataggtgtcataggggagacacacaaattcagacgagaagatcatttgagttgaagaagctatgggatcaaacccaatcaaaggtagggctattagtatcagatggaggaccaaacttatacaacatacggaatcttcacattcctgaagtctgcttaaaatgggagctaatggatgatgattatcggggaagactttgtaatcccctgaatccctttgtgagtcataaagagattgattctgtaaacaatgctgtggtaatgccagcccatggcccagccaaaagcatggaatatgatgccgttgctactacacattcctggattcccaagaggaatcgttctattctcaacacaagccaaaggggaatccttgaggatgaacagatgtaccagaagtgttgcaatttattcgagaaatttttccctagcagttcatataggagaccggttggaatttctagcatggtggaggccatggtgtctagggcccggattgatgccagagtcgactttgagtctggacggatcaagaaagaagagttctctgagatcatgaagatctgttccaccattgaagaactcagacggcaaaaataa
>H2N5_Avian_CY003877_A/mallard/Alberta/884/1984|1984.633
atggatgtcaatccgactttacttttcttgaaagttccagcgcaaaatgccataagcaccacattcccatatactggagatcctccatacagccatggaacgggaacgggatacaccatggacacagtcaacagaacacatcaatattcagaaaagggaaaatggacgacaaacacagaaactggagcgccccaacttaacccaattgacggaccactacctgaggacaatgaaccaagtggatatgcacaaacagactgcgtcctggaagcaatggctttccttgaagaatcccacccaggaatctttgaaaactcgtgtcttgaaacgatggaggttgttcaacaaacaagggtggacaagctgacccaaggtcgccagacatatgattggacattaaacaggaatcaaccggctgcaactgcattagctaatactatagaggtcttcagatcgaacggtttaacagctaatgaatcgggaagactaatagatttcctcaaggatgttatggaatcaatggataaagagggaatggaaataacaacgcacttccaaagaaaaagaagggtaagggacaatatgaccaagaaaatggtcacacaaagaacaataggaaagaagaagcagagattaaacaaaagaagctacctaataagagcgttgacattgaacacaatgaccaaagatgctgaaagaggcaaactaaagagaagagcaattgcaacacccggaatgcaaatcagaggatttgtgtattttgttgaaacattagcgaggagcatttgtgagaagctcgaacaatctggacttccagttgggggcaatgagaagaaagctaaactggcaaatgttgtgaggaaaatgatgactaactcacaagacacagaactctcttttacaataactggagacaacaccaaatggaatgaaaatcaaaaccctcggatgttcctagcaatgataacatacataacaagaaaccaacctgaatggtttagaaatgttttgagcattgcacccataatgttctcaaacaaaatggcaaggctaggaaaagggtacatgttcgaaagtaaaagcatgaagcttcgaacacagataccagcagaaatgctagcaaatattgacctgaaatatttcaatgagtcaacaagaaagaaaattgagaagataaggcctcttctaatagatggtacagcttcattgagccccggaatgatgatgggcatgttcaacatgctaagtacagttttgggagtctcaatcctaaatctaggacagaagagatacaccaaaacaacatactggtgggatggactccaatcctctgatgactttgccctcatagtaaatgcaccaaatcatgagggaatacaagcaggggtagatagattctacagaacctgcaaactagttgggatcaatatgagcaaaaagaagtcttacataaacaggacaggaacatttgaattcacaagctttttctatcgctatgggtttgtagccaattttagtatggagctgcccagctttggagtgtctggaattaatgaatcagctgacatgagcattggagtaacagtgataaagaacaacatgataaacaatgaccttggaccagcaacggctcaaatggcccttcagctattcatcaaggattacagatatacatatcggtgccacagaggggacacgcaaattcaaacgaggagatcattcgagctgaagaagttgtgggaacaaacccgttcaaaggcaggactgctggtttcagatggaggaccaaacttatacaatatccggaatctccacatcccggaagtctgcttaaaatgggagctaatggatgaggactatcagggaaggctttgtaatcccctgaacccatttgtcagccataaagaaatagagtctgtaaacaatgctgtggtaatgccagctcatggcccggccaagagcatggaatatgatgctgttgctacaacacactcctggatccctaagagaaaccgctccattctcaacacaagccagaggggaatccttgaagatgaacagatgtaccaaaagtgctgcaatctatttgagaaattcttccctagtagttcatacaggagaccggttggaatttccagcatggtggaggccatggtgtctagggccagaattgatgcacgaattgacttcgaatctggacggattaagaaagaggagtttgctgagatcatgaagatctgttccaccattgaagagctcagacggcagaaatag
>H1N1_Human_KT836893_A/South_Dakota/16/2015|2015.197
atggatgtcaacccgactctacttttcctaaaaattccagcacaaaatgccataagcaccacattcccttatactggagatcctccatacagccatggaacaggaacaggatacaccatggacacagtaaacagaacacaccaatactcagaaaaggggaagtggacaacaaacacagagactggtgcaccccagctcaacccgattgatggaccactacctgaggataatgaaccaagtgggtatgcacagacagactgtgtcctagaggctatggctttccttgaagaatcccacccaggaatatttgagaattcatgccttgaaacaatggaagttgttcaacaaacaagggtagataaactgactcaaggtcgccagacttatgattggacattaaacagaaatcaaccagcagcaactgcattggccaacaccatagaagtctttagatcgaatgacctaacagctaacgagtcaggaaggctaatagatttcttaaaggatgtaatggaatcaatggacaaagaggaaatagagataacaacccactttcaaagaaaaaggagagtaagagacaacatgaccaagaagatggtcacgcaaagaacaatagggaagaaaaaacagaaactgaataagagaggctatctaataagagcactgacattaaatacgatgaccaaagatgcagagagaggcaagttaaaaagaagggctatcgcaacacctgggatgcagattagaggtttcgtatactttgttgaaactttagctaggagcatttgcgaaaagcttgaacagtctgggctcccagtagggggcaatgaaaagaaggccaaattggcaaatgttgtgagaaagatgatgactaattcacaagatacagagatttctttcacaatcactggggacaacactaaatggaatgaaaatcaaaatcctcgaatgttcctggcaatgattacatatatcaccagaaatcaacccgagtggtttagaaacatcctgagcatggcacccataatgttctcaaataaaatggcaagactggggaaagggtacatgttcgagagtaaaagaatgaaaattcgaacacaaataccagcagaaatgctagcaagcattgatctgaagtacttcaatgaatcaacaaagaagaaaattgagaaaataaggcctcttttaatggatggcacagcatcactgagtcctgggatgatgatgggcatgttcaacatgctaagtacggtcttgggagtctcgatactgaatcttggacaaaagaaatacaccaagacaacatactggtgggatgggctccaatcatccgacgattttgctctcatagtgaatgcaccaaaccacgaaggaatacaagcaggagtggacagattctacaggacctgcaagttagtgggaatcaacatgagcaaaaagaagtcttatataaataagacagggacatttgaattcacaagctttttttatcgctatggatttgtggctaattttagcatggagctacccagctttggagtgtctggagtaaatgaatcagctgacatgagtattggagtaacagtgataaagaacaacatgataaacaatgaccttggacctgcaacggcccagatggctcttcaattgttcatcaaagactacagatacacatataggtgccacaggggagacacacaaatccagacgagaagatcgtttgagttaaagaagctatgggatcaaacccaatcaaaggtagggctattagtatcagatggaggaccaaacttatacaacatacggaatcttcacattcctgaagtctgcttaaaatgggagctaatggatgatgattatcggggaagactttgtaatcccctgaatccctttgtgagtcataaggagattgattctgtaaacaatgccgtggtaatgccagcccatggtccagccaaaagcatggaatatgatgccgttgcaactacacattcctggattcccaagaggaatcgttctatcctcaacacaagccaaaggggaattcttgaggatgaacagatgtaccagaagtgttgcaatctattcgagaaatttttccctagcagttcatataggagaccggttggaatttctagcatggtggaggccatggtgtctagggcccggattgatgccagggtcgactttgagtctggacggatcaagaaagaggagttctctgagatcatgaagatctgttccaccattgaagaactcagacggcaaaaataa
>H9N2_Avian_CY184179_A/mallard/Sweden/99668/2009|2009.710
atggatgtcaatccgactttacttttcttaaaagtgccagcgcaaaatgctataagcactacattcccttacactggagatcctccatacagccatggaacaggaacaggatacaccatggacaccgtcaacagaacacatcaatactcagagaagggaaagtggacaacaaacacagagaccggagcaccccaactcaacccaattgatggaccattacctgaggacaacgagccaagcggatatgctcaaacggattgcgtgttggaagcaatggctttccttgaagaatcccacccagggatctttgaaaactcttgtcttgaaacgatggaagttgttcagcaaacaagagtggacaaactaacccaaggtcgccagacttatgactggacactgaatagaaaccaaccagctgcaactgctttggccaacactatagaggtcttcagatcgaacggtctgacagccaatgaatcggggagactaatagatttcctcaaggatgtgatggaatcaatgaataaagaagaaatggaaataacaacacatttccagagaaagagaagagtaagggacaacatgaccaagaagatggtcacacaaagaacaataggaaagaagaaacagaggctgaataagaggagctacttaataagagcacttacactaaacacaatgacaaaagatgcagaaagaggcaaattgaagaggcgggcaattgcaacacccgggatgcagattagaggattcgtgtactttgttgaaacattggcgaggagcatctgtgagaaacttgagcaatctggactccctgttggagggaatgagaagaaggctaaattggcaaatgtcgtgagaaaaatgatgactaactcacaagatacagaactctcctttacaattactggagacaacaccaaatggaatgagaatcaaaaccctcggatgttcctggcaatgataacatacatcacaagaaaccaacctgagtggtttagaaatgtcctgagcattgcccctataatgttctcaaacaaaatggcgagattaggaaaaggatacatgtttgaaagtaagagcatgaagctacggacacaaataccggcagaaatgcttgcaaacattgacttgaaatacttcaacgaatcaacaagaaagaaaatcgagaaaataagacctctgctaattgatggcacagcctcattgagtcctgggatgatgatgggcatgttcaatatgctgagcacagtattaggagtctcaatcctgaatcttgggcaaaagaggtacaccaaaaccacatactggtgggatggactccaatcctctgatgatttcgctctcatagtgaatgcaccgaatcatgaggggatacaagcaggagtggataggttctataggacctgcaaactggttgggatcaacatgagcaaaaagaagtcttacataaaccggacaggaacttttgagttcacaagctttttctaccgctatgggtttgtagctaacttcagtatggagttacccagctttggagtgtctggaatcaatgaatcggctgacatgagcattggagttacagtgataaagaacaatatgataaacaatgaccttggaccagcaacagctcagatggctcttcagctattcatcaaggactataggtacacgtaccgatgccacaggggtgatacacaaattcaaacgaggagatcattcgagctgaagaagctgtgggagcagactcgttcaaaagcagggctgttggtatcagatggaggaccaaatctatacaacattcggaatctccacattccagaggtctgcttgaaatgggaactgatggatgaagattaccagggcaggctgtgtaatcctctgaatccatttgtcagtcataaggaaattgagtccgtaaacaatgcggtggtaatgccagcccatggccccgccaagagcatggaatatgatgctgttgcgactacacactcatgggttcctaagaggaaccgttccattctcaataccagccaaaggggaattcttgaagatgagcaaatgtaccagaagtgctgcagtctattcgagaaattcttccccagtagttcatacaggaggccagttggaatttccagcatggtggaggccatggtgtctagggcccgaattgatgcacgcattgatttcgaatctggaaggattaagaaagaagagtttgctgagatcatgaagatctgttccaccattgaagagctcagacggcaaaaatag
>H3N2_Swine_HQ734214_A/swine/Pennsylvania/62170-2/2010|2010.814
atggatgtcgatcaaactgtacttttcctaaaggttccagcgcaaaatgccataagcaccacattcccttatactggagatcctccatactgccatggaacaggaccaggatacttcatggaccctgtcaacagaagaccccaatattcagaaaaagggaaatggacgacaaattcagagactggggcaccccagctcaatcctattgatggaccactacctgaacataatgaaccaagtggatatgttcaaattcactgtgtcctggaggccatggctttccttgaagaatcccacccagggatatttgagaattcatgccttgaaacaatggaaattgtccaacaaacaagggtggataaactaactcagggtcgccagacttatgattggacattaaatagaaatcaaccggcagcaactgcattggccaacaccatagaagtttttagatcaaatggtctcacagctaatgagtcaggaaggctaatagatttcttaaaagatgtaatggaatcaatggataaagaggaaatagagataacaacacactttcaaagaaaaaggagagtaagggataacatgaccaagaagatggtcacacaaagaacaataggaaagaaaaaacaaagagtgaataagagaagttatctaataagagcactgacattgaatacgatgaccaaagatgcagagagaggcaaattaaaaaggagggctattgcaacacctgggatgcaaattagagggttcgtgtactttgttgagactctagctagaagcatttgcgaaaagcttgaacagtccggactcccagtagggggcaatgaaaagaaagccaaattggcaaacgttgtgagaaagatgatgactaattcacaagacacagagctttctttcacaatcactggggacaacactaaatggaatgaaaaccaaaatcctcgaatgttcctggcgatgattacatacatcaccagaaatcaacccgagtggttcagaaacatcctgagtatggcacccataatgttctcaaacaaaatggcaagactaggaaaagggtacatgttcgagagtaaaagaatgaaactccgaacacaggtaccagcagaaatgctagcaagcattgacctgaagtatttcaatgaatcaacaaggaagaaaattgagaaaataaggcctctcctaatagatggcacagcatcattgagccctgggatgatgatgggcatgttcaacatgctaagtacggttttgggagtttcgatactgaatcttggacaaaagaaatacaccaggacaacatactggtgggacggactccaatcctccgacgattttgccctcatagtaaatgcaccaaatcatgagggaatacaagcaggagtggatagattctacaggacctgcaagttagtaggaatcaacatgagcaaaaagaagtcctatataaataagactgggacatttgagttcacaagctttttttatcgctatgggtttgtagctaattttagcatggagctgcccagttttggagtgtctggaataaacgaatcagctgatatgagtattggagtaacagtgataaagaacaatatgataaacaatgatcttggacctgcaacagcccagatggcccttcagctgttcatcaaagactacagatacacatatagatgccatagaggggacacacaaattcagacgagaagatcattcgagctaaagaagctgtgggatcaaacccaatcaaaggcaggattattagtatctgatgggggaccaaatttatacaatatccggaatcttcacattcctgaagtctgcttaaaatgggagctaatggatgatgattaccggggaagactttgtaatcccctgaatccctttgtcagccataaagagattgattctgtaaacagtgctgtggtgatgccagcccatggcccagccaaaagcatggaatatgatgccgttgcaactacacactcctggattcccaagaggaaccgctctattctcaacacaagccaaaagggaattcttgaggatgaacagatgtaccaaaagtgctgcaacctgttcgagaaatttttccctagtagttcatacaggagaccagttggaatttctagcatggtggaggccatggtgtctagggcccggattgatgccaggattgacttcgagtctggacggatcaagaaagaagagttctctgagatcatgaagatctgttccaccattgaagaactcagacggcaaaagtaa
>H1N1_Human_CY026857_A/Ohio/UR06-0341/2007|2007.134
atggatgtcaatccgacattacttttcttaaaagtgccagcacaaaatgctataagcacaacttttccttatactggtgaccctccttacagccatgggacaggaacagggtacaccatggatacagtcaacaggacacaccagtactcagaaagaggaagatggacaaaaaataccgaaactggagcaccgcaactcaacccaattgatgggccactaccagaagacaatgaaccaagtggctatgcccaaacagattgtgtattagaagcaatggctttccttgaagaatcccatcctggtatctttgaaaactcttgtattgaaacaatggaggttgttcagcaaacaagggtggacaaactgacacaaggcagacagacctatgactggactctaaataggaaccagcctgctgcaacagcattggcaaacactatagaagtattcagatcaaacggcctcatagcaaatgaatctggaaggctaatagacttccttaaagatgtaatggagtcgatggacagagacgaagtagaggtcacaactcattttcaaagaaagaggagagtaagagacaatgtaactaaaaaaatggtgactcaaagaacaataggcaaaaagaaacataaattagacaaaagaagttacctaattagggcattaaccctgaacacaatgaccaaagacgctgagagggggaaactaaaacgcagagcaattgcaaccccaggaatgcaaataagagggtttgtatactttgttgagacactggcaagaagcatatgtgaaaagcttgaacaatcaggattgccagttggaggaaatgagaagaaagcaaagttagcaaatgttgtaaggaagatgatgaccaactcccaggacactgaaatttctttcaccatcactggagataacacaaaatggaacgaaaatcaaaaccctagaatgttcttggccatgatcacatatataaccaaaaatcagcctgaatggttcagaaatattctaagtattgctccaataatgttttcaaacaagatggcgagactaggtaaggggtacatgtttgaaagcaagagtatgaaactgagaactcaaatacctgcagagatgctagccaacatagatttgaaatatttcaatgattcaactaaaaagaaaattgaaaaaatccgaccattattaatagatggaactgcatcattgagtcctggaatgatgatgggcatgttcaatatgttgagcaccgtcttgggcgtctccattctgaatcttgggcaaaagagatacaccaagactacttactggtgggatggtcttcaatcgtctgatgattttgctttgattgtgaatgcacccaactatgcaggaattcaagctggagttgacaggttttatcgaacctgtaagctgctcggaattaatatgagcaaaaagaagtcttacataaacagaacaggtacctttgaattcacgagctttttctatcgttatgggtttgttgccaatttcagcatggagcttcctagttttggggtgtctggggtcaatgaatctgcagacatgagtattggagtcactgtcatcaaaaacaatatgataaacaatgaccttggcccagcaactgctcaaatggcccttcagttatttataaaagattacaggtacacttatcgatgccacagaggtgacacacaaatacaaacccggagatcatttgagataaagaaactatgggaccaaacccgctccaaagctgggctgttggtctctgatggaggccccaatttatataacattagaaatctccatattcctgaagtttgcttgaaatgggagttgatggatgaggattaccaggggcgtttatgcaacccattaaacccgtttgtcagccataaagagattgaatcagtgaacaatgcagtgataatgccggcacatggcccagccaaaaatatggagtatgacgctgttgcaacaacacactcctgggtccccaaaagaaatcgatccattttgaacacgagccaaagggggatacttgaagatgagcaaatgtatcagaggtgctgcaatttatttgaaaaattcttcccaagtagctcatacagaagaccagttggaatatccagtatggtagaggctatggtttcaagagcccgaattgatgcacggattgatttcgaatctggaaggataaagagggaggaatttgctgagatcatgaagatctgttccaccattgaagacctcagacggcaaaaatag
>H6N2_Avian_KJ200667_A/chicken/Guangdong/S1453/2010|2010.173
atggatgtcaatccgactttacttttcttgaaagtgccagcgcaaaatgctataagtaccacattcccttatactggagaccctccatacagccatggaacaggaacaggatacaccatggacacagtcaacagaacacatcaatattcagaaaagggaagatggacaacaaacacagaaacaggagcaccccaactcaacccgattgatggaccactgcccgaagacaacgaacccagtggatacgcacaaacggactgcgtgttggaagcaatggccttccttgaagaatcccaccctgggatttttgaaaactcatgtcttgaaacaatggaagttgttcagcaaacaagggtggataaactaacccaaggtcgccagacctatgactggacattgaatagaaatcagccggctgcaactgctttagccaacaccatagaagtcttcagatcgaacggtctaaccagcaatgaatcaggaaggttaatagacttcctcaaggatgtgatggaatcaatgaataaagaagaaatggaaataacgacacattttcaaagaaagagaagagtgagggacaacatgaccaagaaaatggtcacacaaagaacaataggaaagaagaagcagaggctgaacaggaggagctacttgataagagcattgacactgaacacaatgacaaaggatgcagaaagaggcaaattgaagaggcgggcaattgcaacacccggaatgcaaatcagaggtttcgtgtattttgttgaaacactagcaagaagtatctgtgagaaacttgagcaatctggactcccggttggagggaatgaaaagaaagctaaattggcaaatgttgtgagaaagatgatgactaactcacaagacacagaactctcctttacaattactggggacaacaccaaatggaatgagaatcaaaatccccgagtttttttaacaatgataacgtacataacaagaaaccaacctgaatggttcagaaatgttctgagcattgctcctataatgttctcaaacaaaatggcgagattggggaaaggatatatgtttgaaagcaagagcatgaagctaaggacacagataccagcagagatgattgcaaacattgatctgaaatacttcaatgaatcaacgagaaagaagatcgagaaaataagacctctactaatagaaggcacagcctcattgagtcctggaatgatgatgggcatgttcaacatgctgagtacagtcttaggagtctcaatcctgaaccttgggcaaaagaggtacaccaaaaccacatactggtgggacggactccaatcctctgatgatttcgccctcatagtgaatgcaccaaatcatgaagggatacaagctggagtaaataggttctataggacctgcaagctagttggaatcaatatgagcaaaaagaagtcttacataaatagaacaggaacatttgagttcacaagctttttctaccgatatgggtttgtggctaacttcagtatggaactgcccagctttggagtgtctgggatcaacgaatcagctgacatgagcattggagttacagtaataaagaacaatatgataaataatgatcttggaccagcaacagctcagatggctcttcagctattcattaaggactatcgatacacataccgatgccacagaggcgacacgcaaatccaaacaagaagatcatttgaactgaagaaactgtgggagcagacccgttcaaaggcaggattattggtctcagatggaggaccaaatctgtacaacattcggaatctacacatcccagaggtctgtttgaagtgggaattaatggacgaagattatcagggcagactgtgcaatcctctgaatccatttgtcagccacaaggaaattgagtccgtaaacaatgctgtagtaatgccagcacatggtccggccaagagcatggaatatgatgctgttgcaactacacactcatggatccctaagaggaatcgttccattctcaataccagccaaaggggaatccttgaggatgagcagatgtaccagaaatgttgcaatctatttgagaaattcttccctagtagctcatacaggagaccagttggaatttccagcatggtggaggccatggtatctagggcccgaattgatgcacgaattgacttcgagtctggcaggattaagaaagaagagtttgctgagatcatgaagatctgttccaccattgaagagctcagacggcaaaaatag
>H11N9_Avian_CY021475_A/mallard/Maryland/1124/2005|2005.500
atggatgtcaatccgactttacttttcttgaaagttccagcgcaaaatgccataagcaccacattcccatatactggagatcctccatacagccatggaacagggacaggatacaccatggacacagtcaacagaacacatcaatattcagaaaaggggaaatggacaacaaacacagagactggagcaccccaacttaacccaatcgacggaccactgcctgaggacaatgagccaagtggatatgcacaaacagactgtgtccttgaagcaatggctttccttgaagagtcccacccaggaatctttgaaaactcgtgtcttgaaacgatggaagttgttcaacaaacaagagtggacaagctgacccaaggtcgtcagacctacgactggacattaaacaggaatcagccggctgcaactgcattagctaatactatagaggtcttcagatcgaacggtctgacagctaatgaatcgggaaggctaatagattttcttaaggatgtgatggaatcaatggataaagaggaaatggaaataacaacgcacttccaaagaaaaagaagagtgagggacaacatgaccaagaaaatggtcacacaaagaacaataggaaagaagaagcagaggctaaacaagagaagctatctaataagagcactgacactgaacacaatgacaaaagacgctgaaagaggcaaattgaagagaagagcaattgcaacacccggaatgcaaatcagaggatttgtatactttgttgaaacattagcaaggagcatttgtgagaagcttgaacaatctggacttccagttggaggcaatgaaaagaaggctaaactggcaaatgttgtgagaaaaatgatgacaaattcacaagacacagaactctctttcacaatcactggagacaacaccaaatggaatgaaaatcagaaccctaggatgtttctggcaatgataacatacataacaagaaaccaacctgaatggtttaggaatgtcttgagcattgcacctataatgttctcgaataaaatggcaagactagggaaaggatacatgttcgaaagtaagagcatgaagcttcgaacacagataccggcagaaatgctagcaaatattgacctgaaatatttcaatgagtcaacaaggaagaaaatagagaaaataaggcctcttctgatagatggtacagcctcattgagccctggaatgatgatgggcatgtttaacatgctaagtacagttttgggagtctcaattctaaatctagggcaaaagaggtacaccaaaacaacgtactggtgggacggactccaatcctccgatgactttgctctcatagtgaatgctccgaatcatgaggggatacaagcaggagtagatagattctataggacctgcaagctggtcggaatcaacatgagcaaaaagaagtcctacataaacaggacaggaacatttgaattcacaagctttttctatcgctatggatttgtagccaattttagtatggagctgcccagctttggagtatctggaattaatgaatctgccgacatgagcattggagtaacagtgataaaaaacaacatgataaacaatgaccttggaccagcaacagctcaaatggctcttcagctgttcatcaaagattacagatacacgtaccggtgccacagaggggacacacaaattcagacaaggaggtcattcgagctaaaaaagttgtgggaacaaacccgctcaaaggcaggactgctggtttcagatggaggaccaaatttatacaatatccggaatctccacattccggaggtctgcctgaagtgggagctaatggacgaagactatcagggaaggctttgtaaccctctgaatccatttgtcagccacaaagagatagagtctgtaaataatgctgtggtgatgccagctcatggcccggccaagagcatggaatatgatgctgttgctactacgcactcctggatccctaagaggaaccgctccatcctcaacacaagccaaaggggaatccttgaagatgaacagatgtatcaaaagtgctgcaatctattcgagaaattcttccctagcagttcatacaggagaccggttggaatttccagcatggtggaggccatggtttccagggcccgaattgatgctcgaattgacttcgaatctggacggattaagaaggaagagtttgctgagatcatgaagatctgttccaccattgaagagctcagacggcagaaatag
>H11N9_Avian_KX351714_A/mallard/California/57889/2015|2015.537
atggatgtcaatccgactttacttttcttgaaagttccagcgcaaaatgccataagcaccacattcccgtacactggagatcctccatacagccatggaacaggaacaggatacaccatggacacggtcaacagaacacatcaatattcagaaaagggaaaatggacaacaaactcagagactggagcaccccaacttaacccaattgatggaccactgcccgaggacaatgaaccaagtggatatgcacaaacggactgtgtccttgaagcaatggctttccttgaagaatcccacccaggaatctttgaaaactcgtgtcttgagacgatggaagttgttcaacaaacaagagtagacaaactgacccaaggccgtcaaacctatgattggacattaaacaggaatcaaccggcagcaactgcattagctaatactatagaggtcttcaggtcgaacggtttgacagctaatgaatcaggaaggctaatagattttctcaaggatgtgatggaatcaatggataaagaggaaatggaaataacaacgcatttccaaaggaaaagaagagtgagggacaacatgaccaagaaaatggtcacacaaagaacaatagggaagaagaagcagaggctaaataaaaagagctatctaataagagcattgacactgaacacaatgacaaaagacgccgaaagaggcaaattaaagagaagagcaattgcaacacccggaatgcaaatcagaggatttgtatattttgttgaaacattagcaaggagcatttgtgagaagcttgaacaatctggactcccagttggaggcaatgaaaagaaggctaaactggcaaatgttgtgaggaaaatgatgactaattcacaagacacagaactctctttcacaatcactggagacaacaccaaatggaatgaaaatcagaaccctaggatgtttctggcaatgataacatatataacaagaaaccaacctgaatggtttaggaatgtcttgagcattgcacccataatgttctcaaataaaatggcaagactaggaaaaggatacatgttcgaaagcaagagcatgaagcttcgaacacaaataccggcagaaatgctagcaagcattgatctgaaatatttcaatgagtcgacaagaaagaaaattgagaagataaggcctcttctaatagatggtacagcctcattgagccctggaatgatgatgggcatgttcaacatgctaagtacagttttgggagtttcgattctaaatctaggacaaaagaggtacaccaaaacaacatactggtgggacgggctccaatcctctgatgactttgctctcatagtgaatgctccgaatcatgaggggatacaagcaggagtagacagattctatagaacctgcaagttggtcggaatcaacatgagcaaaaagaagtcctacataaacagaacaggaacatttgaattcacaagttttttctatcgatatggatttgtagccaatttcagcatggagttgcccagctttggagtgtctgggattaatgaatctgcagacatgagcattggggtaacagtgataaagaacaacatgataaacaatgatcttggaccagcaacagctcaaatggctcttcagctgttcatcaaggattacagatacacatatcggtgccacagaggagacacacaaattcagacaaggaggtcattcgagctgaagaaattgtgggaacaaacccgctcaaaagcgggactgctggtttcagacggaggaccaaacctatataatatccggaacctacacattccggaagtatgcttgaaatgggagctgatggacgaagactatcagggaaggctctgcaaccccctgaatccgtttgttagccacaaggagatagagtctgtaaacaatgctgtggtgatgccagcccatggcccagccaagagcatggaatatgatgctgtggctaccacacactcctggatccctaagaggaatcgctccatcctcaatacaagccaaaggggaattcttgaagatgaacagatgtatcaaaagtgctgcaatctattcgagaaattcttccctagcagctcatacaggagaccggttggaatttccagcatggtggaggccatggtttctagggcccgaatcgatgcgcgaattgacttcgaatctggacggattaagaaagaagagtttgctgagatcatgaagatctgttccaccattgaagagctcagacggcagaaatag
>H4N6_Avian_CY157364_A/mallard/California/3166/2012|2012.595
atggatgtcaatccgactttacttttcttgaaagttccagcgcaaaatgccataagcaccacattcccatatactggagatcctccatacagccatggaacagggacaggatataccatggacacggttaacagaacacatcaatattcagaaaaagggaaatggacaacaaactcagagactggagcacctcaactcaatccaattgatggaccattgcctgaggacaacgaaccaagtggatatgcacaaacagaatgtgtccttgaagcaatggctttccttgaagagtcccacccaggaatctttgaaaactcgtgtcttgaaacgatggaaattgtccaacaaacaagagtggacaaattgacccaaggtcgccagacctatgattggacactaaacaggaatcagccagctgcaactgcattagccaatactatagaggtcttcagatcgaacggtcttacagctaatgaatcaggaagactaatagattttctcaaggatgtgatggaatcaatggacaaagaggaaatggaaataacaacgcatttccaaaggaaaagaagagtgagagacaacatgaccaagaaaatggtcacacaaaggacaataggaaagaagaagcagaggctaaacaaaaggagctatctaataagagcattaacactgaacacgatgacaaaagacgccgaaagaggcaaattaaagagaagagcaattgcaacacccggaatgcaaatcagagggtttgtgtactttgttgaaacattagcaaggagcatttgtgaaaagcttgaacaatctggactcccagttggaggcaatgaaaagaaggctaaactggcaaatgttgtgagaaaaatgatgaccaattcgcaagacacagagctctcttttacaatcactggagacaacaccaaatggaatgaaaatcagaaccctaggatgtttctggcaatgataacgtacataacaagaaaccaacctgaatggttcaggaatgtcttgagcattgcacctataatgttctcaaataaaatggcaagactagggaaaggatacatgtttgaaagtaagagcatgaagcttcgaacacaaataccggcagaaatgctagcaagcattgatctgaagtatttcaatgagtcaacaaggaagaaaatagaaaagataagacctcttctaatagatggtacagcctcattgagccctggaatgatgatgggcatgttcaacatgttgagtacagttttgggagtttcgattctaaacctagggcaaaagaggtacaccaaaacaacatactggtgggacggactccaatcctctgatgactttgctctcatagtgaatgctccgaatcatgaggggatacaagcaggtgtagacagattctacagaacgtgcaagctggtcggaatcaacatgagcaaaaagaagtcctacataaacaggacaggaacgtttgaattcacaagttttttctaccgctacggatttgtagccaacttcagcatggagttgcccagctttggagtgtccgggatcaatgaatcagcagacatgagcattggagtaacagtgataaaaaacaacatgatcaacaatgatcttggaccagcaacagcccaaatggctcttcagctattcatcaaggattacagatacacgtatcgatgtcacagaggagacacacaaattcagacaagaaggtcattcgagctgaagaagctgtgggaacaaacccgttcaaaagcaggactattggtctcagatggagggccaaatctatacaatatccggaatcttcacattccggaagtttgcctgaagtgggagctaatggatgaagactatcagggaaggctttgtaatcctctgaatccgtttgtcagccacaaagagatagagtctgtaaacaatgctgtggtgatgccagctcatggcccagccaagagcatggaatatgatgctgttgccaccacgcattcctggatccctaagaggaaccgctccattctcaatacaagccaaaggggaatccttgaagacgaacagatgtatcaaaaatgctgcaatctattcgagaaattcttccctagcagttcatacaggaggccggttggaatttccagcatggtggaggccatggtttctagggcccgaattgatgcgcgaattgacttcgaatctggacggattaagaaggaggagtttgctgagatcatgaagatctgttccaccattgaagagctcagacggcagaaatag
>H1N1_Human_CY002534_A/New_York/220/2002|2002.984
atggatgtcaatccgacattacttttcttaaaagtgccagcacaaaatgctataagcacaacttttccttatactggtgaccctccttacagccatgggacaggaacagggtacaccatggatacagtcaacaggacacatcagtactcagaaagaggaagatggacaaaaaataccgaaactggagcaccgcaactcaacccaattgatgggccactaccagaagacaatgaaccaagtggctatgcccaaacagattgtgtattagaagcaatggctttccttgaagaatcccatcctggtatttttgaaaactcttgtattgaaacaatggaggttgttcagcaaacaagggtggacaaactgacacaaggcagacagacctatgactggactctaaataggaaccagcctgctgccacagcattggcaaacactatagaagtattcagatcaaacggcctcatagcaaatgaatctgggaggctaatagacttccttaaagatgtaatggagtcgatggacagagacgaagtagaggtcacaactcattttcaaagaaagaggagagtgagagacaatgtaactaaaaaaatggtgacccaaagaacaataggcaaaaagaaacataaattagacaaaagaagttacctaattagggcattaaccctgaacacaatgaccaaagatgctgagagggggaaactaaaacgcagagcaattgcaaccccaggaatgcaaataagggggtttgtatactttgttgagacactggcaagaagcatatgtgaaaagcttgaacaatcagggttgccagttggaggaaatgagaagaaagcaaagttagcaaatgttgtaaggaagatgatgaccaactcccaggacactgaaatttctttcaccatcactggagataacacaaaatggaacgaaaatcaaaaccctagaatgttcttggccatgatcacatatataaccaaaaatcagcctgaatggttcagaaatattctaagtattgctccaataatgttttcaaacaagatggcgagactaggtaaggggtacatgtttgaaagcaagagtatgaaactgagaactcaaatacctgcagagatgctagccaacatagatttgaaatatttcaatgattcaactaaaaagaaaattgaaaaaatccgaccattattaatagatggaactgcatcattgagtcctggaatgatgatgggcatgttcaatatgttaagcaccgtcttgggcgtctccattctgaatcttgggcaaaagagatacaccaagactacttactggtgggatggtcttcaatcgtctgatgattttgctttgattgtgaatgcacccaactatgcaggaattcaagctggagtcgacaggttttatcgaacctgtaagctgctcggaattaatatgagcaaaaagaagtcttacataaacagaacaggtacctttgaattcacgagctttttctatcgttatgggtttgttgccaatttcagcatggagcttcctagttttggggtgtctggggtcaatgaatctgcagacatgagtattggagtcactgtcatcaaaaacaatatgataaacaatgaccttggcccagcaactgctcaaatggcccttcagttatttataaaagattacaggtacacttatcgatgccacagaggtgacacacaaatacaaacccggagatcatttgagataaaaaaactatgggaccaaactcgctccaaagctgggctgttggtctctgatggaggccccaatttatataatattagaaatctccatattcctgaagtctgcttgaaatgggagttgatggatgaggattaccaggggcgtttatgcaacccattgaacccgtttgtcagtcataaagagattgaatcagtgaacaatgcagtgataatgccggcacatggtccagccaaaaatatggagtatgacgctgttgcaacaacacactcctgggtccccaaaaggaatcgatccattttgaacacgagccaaagggggatacttgaagatgagcaaatgtatcagaggtgctgcaatttatttgaaaaattcttcccaagtagctcatacagaagaccagttggaatatccagtatggtagaggctatggtttcaagagcccgaattgatgcacggattgatttcgaatctggaaggataaagaaagaggaattcgctgagatcatgaagacctgttccaccattgaagacctcagacggcaaaaatag
>H3N3_Avian_CY045277_A/mallard/Quebec/16485/2005|2005.630
atggatgtcaatccgactttacttttcttgaaagttccagcgcaaaatgccataagcaccacattcccatatactggagatcctccatatagccatggaacgggaacagggtacaccatggacacagtcaacagaacacatcaatattcagaaaaggggaaatggacaacaaacactgagactggagcaccccagcttaacccaattgacggaccactgcctgaggacaatgaaccaagtggatatgcacaaacagactgtgtccttgaagcaatggctttccttgaagagtcccacccaggaatctttgaaaactcgtgtcttgaaacgatggaagttgttcaacaaacaagagtggacaaactgacccaaggtcgtcagacctatgattggacattaaacaggaatcagccggcagcaactgcattagctaatactatagaggtcttcagatcgaacggtttgacagctaatgaatcaggaaggctaatagatttcctcaaggatgtgatggagtcaatggataaagaggaaatggaaataacaacgcacttccaaagaaaaaggagagtgagggacaacatgaccaagaaaatggtcacacaaagaacaataggaaagaagaaacagaggctaaacaaaagaagctatctaataagagcactgacactgaacacaatgacaaaagacgctgaaagaggcaaactgaagaggagagcaattgcaacacccgggatgcaaatcagaggatttgtatactttgttgaaacattggcaaggagcatttgtgagaagcttgaacaatctggactcccggttggaggcaatgaaaagaaggccaaactggcaaatgttgtgagaaaaatgatgactaattcgcaagacacagagctctctttcacaatcactggagacaataccaaatggaacgaaaatcagaaccctagaatgtttctggcaatgataacatacataacaagaaaccaacctgaatggtttaggaatgtcttgagcattgcccctataatgttctcgaataaaatggcaagactagggaaaggatacatgttcgaaagcaagagcatgaagcttcggacacaaataccggcagaaatgctagcaaatattgacctgaaatatttcaatgagtcaacaaagaagaaaatagagaaaataaggcctcttctgatagatggcacagcctcattgagccctggaatgatgatgggcatgttcaacatgctaagtacagttttgggagtctcgattctaaatctagggcaaaagagatacaccaaaacaacatactggtgggacggactccagtcctccgatgactttgctctcatagtgaatgctccgaatcatgagggaatacaagcaggagtagacagattctataggacctgcaagctggtcggaatcaacatgagcaaaaagaagtcctacataaacaggacaggaacatttgaattcacaagcttcttctatcgctatggatttgtagccaattttagcatggagctgcccagctttggagtatctggaattaatgaatctgccgacatgagcattggggtaacggtgataaagaacaatatgataaacaatgaccttggaccagcaacagctcaaatggctcttcagctgttcatcaaggattacagatacacgtaccggtgccacagaggggacacacaaattcagacaaggaggtcattcgaactgaaaaagttgtgggaacaaacccgctcaaaggcaggactgttggtttcagatggagggccaaacttatacaatatccggaatctccatattccagaagtctgcctgaagtgggagctaatggacgaagactatcaaggaaggctttgtaaccctctgaatccatttgtcagccacaaggagatagagtctgtaaacaatgctgtggtgatgccagctcatggcccggccaagagcatggaatatgatgctgttgctactactcactcctggatccctaagaggaaccgctccatcctcaacacaagccaaaggggaatccttgaagatgaacagatgtatcaaaagtgctgcaatctattcgagaaattcttccctagcagttcatacaggagaccggttggaatttccagcatggtagaggccatggtttccagggcccgaattgatgcgcgaattgacttcgaatctggacggattaagaaggaggagtttgctgagatcatgaagatctgttccaccattgaagagctcagacggcagaaatag
>H4N6_Avian_CY132139_A/mallard/Ohio/10OS1319/2010|2010.584
atggatgtcaatccgactctacttttcttgaaagttccagcgcaaaatgccataagcaccacattcccgtatactggagatcctccatacagccatggaacaggaacaggatacaccatggacacggttaacagaacacatcaatattcagaaaaggggagatggacaacaaactcagaaactggagcaccccaacttaacccaattgatggaccactgcctgaggacaatgagccaagtggatatgcacaaacggactgtgtccttgaagcaatggctttccttgaagaatcccacccaggaatctttgaaaactcgtgtcttgaaacgatggaagttgttcaacagacaagagtggacaaattgacccaaggccgtcagacctatgattggacactaaacaggaatcagccggccgcaactgcattagctaatactatagaggttttcagatcgaacggtctgacagctaatgaatcaggaaggctaatagattttctcaaggatgtggtggaatcaatggataaagaggaaatggaaataacaacacatttccaaagaaaaagaagagtgagagacaacatgaccaagaaaatggtcacacaaagaacaataggaaagaagaagcagaggttaaacaaaaggagctatctaataagagcattgacattgaacacaatgacaaaagacgccgaaagaggcaaattaaagagaagagcaattgcaacacccggaatgcagatcagaggatttgtatactttgttgaaacattagcaaggagcatttgtgagaagcttgaacaatctggactcccagttggaggcaatgaaaagaaggctaaactggcaaatgttgtgagaaaaatgatgactaattcacaagacacagaactctctttcacgatcactggagacaacaccaaatggaatgaaaatcagaatcctaggatgtttctggcaatgataacatatataacaaggaaccaacctgaatggtttaggaatgtattgagcattgcacctataatgttctcaaacaaaatggcaagactagggaaaggatacatgttcgaaagtaagagcatgaagcttcgaacacaaataccggcagaaatgctagcaagtattgatctgaaatatttcaatgagtcaacaagaaagaagatagagaagataaggcctcttctaatagatggtacagcctcattgagccctggaatgatgatgggcatgttcaacatgctaagtacagttttgggagtttcgattctaaatctagggcaaaagaggtacaccaaaacaacatactggtgggacggactccaatcttctgatgactttgctctcatagtgaatgctccgaatcatgagggaatacaggcaggagtagacagattctatagaacctgcaagctggtaggaatcaacatgagcaaaaagaagtcctacataaataggacaggaacatttgaattcacaagttttttctaccgctatggatttgtatccaacttcagcatggaattgcccagctttggagtgtctgggattaatgaatctgcagacatgagcattggagtgacagtgataaagaacaacatgataaacaatgaccttgggccagcaacagcccaaatggctcttcagctgttcatcaaggactacaggtacacatatcggtgtcacagaggagacacacaaattcagacaagaaggtcattcgagctgaagaagttgtgggaacaaacccgctcaaaagcaggactgctggtctcagatggaggaccaaatctatacaatatccggaatctccacattccggaagtctgtttgaagtgggagctaatggacgaagactatcagggaaggctttgtaaccccctgaatccgtttgtcagccacaaagagatagagtctgtaaacaatgctgtggtgatgccagctcatggcccagccaagagcatggaatatgatgctgttgctaccacgcactcctggatccctaaaaggaaccgctccatcctcaatacaagccaaaggggaatccttgaagatgaacagatgtaccaaaaatgctgcaatctgttcgagaaattcttccctagcagttcatacaggagaccggttgggatttccagcatggtggaggccatggtttctagggcccgaattgatgcgcgaattgacttcgaatctggacggattaagaaggaggagtttgctgagatcatgaagatctgttccaccattgaagagctcagacggcagaagtag
>H3N2_Avian_CY178396_A/mallard/Wisconsin/260/1980|1980.500
atggatgtcaatccgactttacttttcttgaaagttccagcgcaaaatgccataagcaccacattcccatatactggagatcctccatacagccatggaacgggaacaggatacaccatggacacggtcaacagaacacatcaatattcagaaaagggaaaatggacaacaaacacagaaactggggcgccccaacttaatccaattgatggaccattacctgaggataatgaaccaagtggatatgcacaaacagactgcgtcctggaagcaatggctttccttgaagaatcccacccaggaatctttgaaaactcgtgtcttgaaacgatggaggttgttcaacagacaaggatggacaaactgacccaaggtcgccagacttatgattggacattaaacaggaatcaaccggctgcaactgcattggctaatactatagaggtcttcagatcgaacagtttaacagctaatgaatcgggaagactaatagatttcctcaaggatgtgatggaatcaatggataaagaggaaatggaaataacaacgcacttccaaagaaaaagaagggttagggacaatatgaccaagaaaatggtcacacaaaggacaataggaaagaagaagcagagattaaacaaaagaagctacctaataagagcattgacattgaacacaatgaccaaagatgctgaaagaggcaaactaaagagaagagcaattgcaacacccggtatgcaaatcagaggatttgtgtattttgttgaaacactagcgaggagcatttgtgaaaagctcgaacaatctggacttccagttggaggcaatgaaaagaaggctaaactggcaaacgttgtgaggaaaatgatgactaattcacaagacacagaactctctttcacaataactggagacaacaccaaatggaatgaaaatcaaaaccctcggatgttcctagcaatgataacatacataacaagaaatcaacctgagtggtttagaaatgttttgagcattgcacctataatgttctcaaacaaaatggcaaggctaggaaaagggtacatgttcgaaagtaagagcatgaagctccgaacacagataccagcagaaatgctagcaaatattgacctgaaatatttcaatgagtcaacaagaaagaaaattgagaagataaggcctctcctaatagatggtacagcctcattgagtcccggaatgatgatgggcatgttcaacatgctaagtacagttttgggagtctcaatcctaaatctaggacaaaagaggtacaccaaaacaacatactggtgggatggactccaatcctctgatgactttgccctcatagtgaatgcaccaaatcatgaaggaatacaagcaggggtagatagattctatagaacctgcaagctagtcgggatcaatatgagcaaaaagaagtcctacataaacaggacaggaacatttgaattcacaagctttttctaccgctatgggtttgtagccaattttagtatggagctgcccagctttggagtgtctggaatcaatgaatcggctgacatgagcattggagtgacagtgataaagaacaacatgataaacaatgaccttggaccagcaacggctcaaatggctcttcagctattcatcaaggattacagatatacataccggtgccacagaggggacacacaaattcagacgaagaggtcattcgaactgaagaaattgtgggaacaaacccgttcaaaggcagggctgttggtttcagatggaggaccaaacttatacaacatccggaatctccacatcccggaagtctgcttgaagtgggagctgatggacgaggactatcagggaaggctttgtaatcccctgaacccatttgtcagccataaggagatagaatctgtaaacaatgctgtggtaatgccagctcacggcccggccaagagcatggaatatgatgctgttgctaccacacattcctggattcctaagagaaaccgctccattctcaacacaagccaaaggggaatccttgaagatgaacagatgtatcaaaagtgctgcaatctattcgagaaattcttccctagcagctcatacaggagaccggttgggatttctagcatggtggaggccatggtgtctagggccagaattgatgcacggattgacttcgaatctggacggattaagaaggaggagttcgctgagatcatgaagatctgttccaccattgaagagctcagacggcagaaatag
>H1N2_Swine_CY130571_A/swine/Ohio/09SW1489E/2009|2009.507
atggatgtcaatccgactctacttttcctaaaggttccagcgcaaaatgccataagcaccacattcccttatactggagatcctccatacagccatggaacaggaacaggatacaccatggacacagtcaacagaacacaccaatattcagaaaaagggaaatggacgacaaatacagagactggggcaccccagctcaatcctattgatggaccactacctgaagataatgaaccaagtggatatgcacaaacagactgtgtcctggaggccatggctttccttgaagaatcccacccagggatatttgagaattcatgccttgaaacaatggaaattgtccaacaaacaagggtggataaactaactcagggtcgccagacttatgattggacattaaatagaaatcaaccggcagcaactgcattggccaacaccatagaagtttttagatcaaatggtctcacagctaatgagtcaggaaggctaatagatttcttaaaagatgtaatggaatcaatggataaagaggaaatagagataacaacacactttcaaagaaaaaggagagtaagggataacatgaccaagaagatggtcacacaaagaacaataggaaagaaaaaacaaagagtgaataagagaagttatctaataagagcactgacattgaatacgatgaccaaagatgcagagagaggcaaattaaaaaggagggctattgcaacacctgggatgcaaattagagggttcgtgtactttgttgagactctagctagaagcatttgcgaaaagcttgaacagtccggactcccagtagggggcaatgaaaagaaagccaaattggcaaacgttgtgagaaagatgatgactaattcacaagacacagagctttctttcacaatcactggggacaacactaaatggaatgaaaaccaaaatcctcgaatgttcctggcgatgattacatacatcaccagaaatcaacccgagtggttcagaaacatcctgagcatggcacccataatgttctcaaacaaaatggcaagactaggaaaagggtacatgttcgagagtaaaagaatgaaactccgaacacaggtaccagcagaaatgctagcaagcattgacctgaagtatttcaatgaatcaacaaggaagaaaattgagaaaataaggcctctcctaatagatggcacagcatcattgagccctgggatgatgatgggcatgttcaacatgctaagtacggttttgggagtctcgatactgaatcttggacaaaagaaatacaccaggacaacatactggtgggacggactccaatcctccgacgattttgccctcatagtaaatgcaccaaatcatgagggaatacaagcaggagtggatagattctacaggacctgcaagttagtaggaatcaacatgagcaaaaagaagtcctatataaataagactgggacatttgagttcacaagctttttttatcgctatgggtttgtagctaattttagcatggagctgcccagttttggagtgtctggaataaacgaatcagctgatatgagtattggagtaacagtgataaagaacaatatgataaacaatgatcttggacctgcaacagcccagatggcccttcagctgttcatcaaagactacagatacacatatagatgccatagaggggacacacaaattcagacgagaagatcattcgagctaaagaagctgtgggatcaaacccaatcaaaggcaggattattagtatctgatggaggaccaaatttatacaatatccggaatcttcacattcctgaagtctgcttaaaatgggagctaatggatgatgattaccggggaagactttgtaatcccctgaatccctttgtcagccataaagagattgattctgtaaacagtgctgtggtgatgccagcccatggcccagccaaaagcatggaatatgatgccgttgcaactacacactcctggattcccaagaggaaccgctctattctcaacacaagccaaaagggaattcttgaggatgaacagatgtaccagaagtgctgcaacctgttcgagaaatttttccctagtagttcatacaggagaccagttggaatttctagcatggtggaggccatggtgtctagggcccggattgatgccaggattgacttcgagtctggacggatcaagaaagaagagttctctgagatcatgaagatctgttccaccattgaagaactcagacggcaaaagtaa
>H10N3_Avian_MG280078_A/common_goldeneye/Wisconsin/16OS4147/2016|2016.921
atggatgtcaatccgaccttacttttcttgaaagttccagcgcaaaatgccataagcaccacattcccgtatactggagatcctccatacagccatggaacaggaacaggatacaccatggacacggttaacagaacacatcaatattcagaaaaggggaaatggacaacaaactcagagactggagcaccccaacttaacccaattgatggaccactgcctgaggacaatgagccaagtggatatgcacaaacggactgtgtccttgaagcaatggctttccttgaagagtcccacccaggaatctttgaaaactcgtgtcttgaaacgatggaagttgttcaacaaacaagagtggacaaattgacccaaggccgtcagacctatgattggacattaaacaggaatcagccggctgcaactgcattagctaatactatagaggtcttcagatcgaacggtctgacagctaatgaatcaggaaggctaatagattttctcaaggatgtgatggaatcaatggataaagaggaaatggaaataacaacgcatttccaaaggaaaagaagagtgagggacaacatgaccaagaaaatggtcacacaaagaacaataggaaagaagaagcagaggctaaataaaaggagctatctaataagagcattgacactgaacacaatgacaaaagacgccgaaagaggcaaattaaagagaagagcaattgcaacacccggaatgcaaatcagaggatttgtatactttgttgagacattagcaagaagcatttgtgagaagcttgagcaatctggacttccagttggaggaaatgaaaagaaggctaaactggcaaatgttgtgagaaaaatgatgactaattcacaagacacagaactctctttcacaatcactggagacaacactaaatggaatgaaaatcagaaccctaggatgtttctggcaatgataacatatataacaagaaaccaacctgaatggtttaggaatgtcttgagcattgcacccataatgttctcaaacaaaatggcaaggctagggaaaggatacatgttcgaaagtaagagcatgaagcttcgaacacaaataccggcagaaatgctggcaagtattgatctgaaatatttcaatgagtcaacaagaaagaaaatagagaagataaggcctcttctaatagatggtacagcctcattgagccctgggatgatgatgggcatgttcaacatgctaagtacagttttgggagtttcgattctaaatctaggacaaaagaggtacaccaaaacaacatactggtgggacggactccaatcctctgatgactttgctctcatagtgaatgctccgaatcatgaggggatacaagcaggagtagacagattctatagaacctgcaagctggtcggaatcaacatgagcaaaaagaagtcctacataaacaggacaggaacatttgaattcacaagttttttctatcgctatgggtttgtagccaacttcagcatggagttgcccagctttggagtgtctgggattaatgaatctgcagacatgagcattggggtaacagtgataaagaacaacatgataaacaatgatcttggaccagcaacagctcaaatggctctccagctgttcatcaaggattacagatacacgtatcggtgtcacagaggggacacacaaattcagacaaggaggtcattcgagctgaagaaattgtgggaacaaacccgctcaaaagcgggacttctggtctcagatggaggaccaaacctatacaatatccggaatctccacattccggaagtctgcttgaaatgggaactgatggacgaagactatcagggaaggctttgcaaccccctgaatccgtttgtcagccacaaggagatagagtctgtaaacaatgctgtggtgatgccagctcatggcccagccaagagcatggaatatgatgctgtagctaccacgcactcctggatccctaagagaaaccgctccatcctcaatacaagccaaaggggaatccttgaagatgaacagatgtatcaaaagtgctgcaatctattcgagaaattcttccctagcagctcatacaggagaccggttggaatttccagcatggtggaggccatggtttctagggcccgaattgatgcgcgaattgacttcgaatctggacggattaagaaagaggagtttgctgagatcatgaagatctgttccaccattgaagagctcagacggcagaaatag
>H2N3_Avian_CY117265_A/mallard/Alberta/309/1979|1979.603
atggatgtcaatccgactttacttttcttgaaagttccagcgcaaaatgccataagcaccacattcccatatactggagatcctccatacagccatggaacgggaacaggatacaccatggacacagtcaacaggacacatcaatattcagagaagggaaaatggacaacaaacacagaaactggagcgccccaactcaacccaattgatggaccattacctgaggataatgaaccaagtggatatgcacaaacagactgcgtcctggaagcaatggctttccttgaagaatcccacccaggaatctttgaaaactcgtgtcttgaaacgatggaagttgttcaacaaacaagggtggacaagctgacccaaggtcgccagacctatgattggacattaaacaggaatcagccggctgcaactgcattagctaatactatagaagtcttcagatcgaacggtttaacagctaatgaatcaggaaggctaatagatttcctcaaggatgtaatggaatcaatggataaggaggaaatggaaataacaacgcacttccaaagaaaaagaagagtgagggacaacatgaccaagaaaatggtcacacaaaggacaataggaaaaaagaagcagagattaaacaagagaagctatctaataagagcattgacattgaacacaatgacaaaagatgctgaaagaggtaaactaaagagaagagcaattgcaacacccgggatgcaaatcagaggatttgtgtattttgttgaaacattagcgaggagcatttgcgagaagctcgaacaatctggacttccagttggaggcaatgaaaagaaggctaaattggcaaatgttgtgagaaagatgatgactaattcacaagacacagagctctctttcacaatcactggagacaacaccaaatggaatgaaaatcaaaaccctcggatgttcctggcaatggtaacatacatcacaagaaatcaacctgaatggtttagaaacgtcttgagcattgcacctataatgttctcgaataaaatggcgaggctaggaaaaggatacatgttcgaaagtaagagcatgaagcttcgaacgcagataccagcagaaatgctagcaaatattgacctgaaatacttcaatgagtcaacgagaaagaaaattgagaagataaggcctcttctaatagatggtacagcttcattgagtcccggaatgatgatgggaatgttcaacatgctaagtacagttttgggagtctcaatcctaaatctagggcaaaagaggtacaccaaaacaacatactggtgggacggactacaatcctctgatgactttgccctcatagtgaatgcaccgaatcatgaggggatacaagcaggggtagatagattctatagaacctgcaaactagtcgggatcaatatgagcaaaaagaagtcttacataaataggacaggaacctttgaattcacaagctttttctatcgctatggatttgtggccaattttagcatggagctgcccagttttggagtgtctgggattaatgaatcagctgacatgagcattggagtaacagtgataaagaacaacatgataaacaatgaccttggaccagcaacggctcaaatggctcttcagctattcatcaaggattatagatatacatatcggtgccacagaggggacacgcaaatccagacgaggaggtcattcgagctaaagaaattgtgggaacaaacccgctcaaaggcaggactgctggtttcagatggaggaccaaacttatacaatatccggaacctccacatcccggaagtctgcttgaaatgggagctaatggacgaagactatcagggaaggctttgtaatcccctgaacccatttgtcagtcacaaggagatagagtctgtaaacaatgctgtggtaatgccagctcatggcccagccaagagcatggaatatgatgctgttgctactacacactcctggatccctaagagaaaccgctccattctcaacacaagccaaaggggaattcttgaagatgaacagatgtatcaaaagtgctgcaatctattcgagaaattcttccctagcagttcatacaggagaccggttggaatttccagcatggtggaggccatggtgtctagggcccgaattgatgcgcggattgacttcgaatctggacggattaagaaagaggagtttgctgagatcatgaagatctgttccaccattgaagagctcagacggcagaaatag
>H1N1_Human_CY081067_A/Ontario/3620/2010|2010.896
atggatgtcaatccgactctacttttcctgaaaattccagcgcaaaatgccataagcaccacattcccttatactggagatcctccatacagccatggaacaggaacaggatacaccatggacacagtaaacagaacacaccaatactcagaaaagggaaagtggacgacaaacacagagactggtgcaccccagctcaacccgattgatggaccactacctgaggataatgaaccaagtgggtatgcacaaacagactgtgttctagaggctatggctttccttgaagaatcccacccaggaatatttgagaattcatgccttgaaacaatggaagttgttcaacaaacaagggtagataaactaactcaaggtcgccagacttatgattggacattaaacagaaatcagccggcagcaactgcattggccaacaccatagaagtctttagatcgaatggcctaacagctaatgagtcaggaaggctaatagatttcttaaaggatgtaatggaatcaatgaacaaagaggaaatagagataacaacccactttcaaagaaaaaggagagtaagagacaacatgaccaagaagatggtcacacaaagaacaatagggaagaaaaaacaaaaactgaataagagaggctatttaataagagcactgacattaaatacgatgaccaaagatgcagagagaggcaagttaaaaagaagggctatcgcaacacctgggatgcagattagaggtttcgtatactttgttgaaactttagctaggagcatttgcgaaaagcttgaacagtctgggctcccagtagggggcaatgaaaagaaggccaaactggcaaatgttgtgagaaagatgatgactaattcacaagacacagagatttctttcacaatcactggggacaacactaagtggaatgaaaatcaaaatcctcgaatgttcctggcgatgattacatatatcaccagaaatcaacccgaatggttcagaaacatcctgagcatggcacccataatgttctcaaacaaaatggcaagactagggaaagggtacatgttcgagagtaaaagaatgaagattcgaacacaaataccagcagaaatgctagcaagcattgacctgaagtacttcaatgaatcaacaaagaagaaaattgagaaaataaggcctcttctaatagatggcacagcatcgctgagtcctgggatgatgatgggcatgttcaacatgctaagtacggtcttgggagtctcgatactgaatcttggacaaaagaaatacaccaagacagtatactggtgggatgggctccaatcatccgacgattttgctctcatagtgaatgcaccaaaccatgaggggatacaagcaggagtggacagattctacaggacctgcaagttagtgggaattaacatgagcaaaaagaagtcctatataaataagacagggacatttgaattcacaagctttttttatcgctatggatttgtggctaattttagcatggagctacccagctttggagtgtctggagtaaatgaatcagctgacatgagtattggagtaacagtgataaagaacaacatgataaacaatgaccttggacctgcaacggcccagatggctcttcaattgttcatcaaagactacagatacacatataggtgccataggggagacacacaaattcagacgagaagatcatttgagttaaagaagctgtgggatcaaacccaatcaaaggtagggctattagtatcagatggaggaccaaacttatacaatatacggaatcttcacattcctgaagtctgcttaaaatgggagctaatggatgatgattatcggggaagactttgtaatcccctgaatccctttgtcagtcataaagagattgattctgtaaacaatgctgtggtaatgccagcccatggtccagtcaaaagcatggaatatgatgccgttgcaactacacattcctggattcccaagaggaatcgttctattctcaacacaagccaaaggggaattcttgaggatgaacagatgtaccagaagtgctgcaatctattcgagaaatttttcccaagcagttcatataggagaccggttggaatttctagcatgatggaggccatggtgtctagggcccggattgatgccagggttgacttcgagtctggacggatcaagaaagaagagttctctgagatcatgaagatctgttccaccattgaagaattcagacggcaaaaataa
>H1N1_Swine_CY023000_A/swine/Wisconsin/629/1980|1980.500
atggatgtcaatccgactttgcttttcctgaaggtgccagcacaaaatgccataagcacaacgtttccttacactggagaccccccttacagtcatgggacaggaacaggatacaccatggatactgtgaacagaacacatcagtactcagaaagaggaaaatggacaataaacaccgaaactggtgcacctcaactaaatccaattgatggaccgttgccagaggacaatgaaccaactggttatgcccaaacagactgcgtcttggaagcaatggcgtttctcgagaaatcccatcccggcatttttgaaaactcatgtcttgaaacgatggaagttgttcagcaaacacgagtggacaaactaacgcaaggccggcaaactttcgattggactctgaatagaaatcagcctgctgcaacagcattggccaacacaatagaagtgttcagattaaacggcctcacgaccagtgaatctggaaggctcatagacttcctaaaagatgttatggagtcgatggacaaagaagaaatggaaatcgtaacccatttccagagaaaaaggagagtgagggacaatatgactaagaaaatggtgacgcaaagaacgataggtaaaaagaaacagaagttaaataaaaagggttatctaatcagagcattgaccttgaacacaatgacaaaagatgctgaaagaggaaaattgaaaagaagagcaattgccaccccagggatgcaaatacgggggttcgtatatttcgttgaaacactagcgaggagtatttgtgaaaaacttgaacaatcaggactgccagttggaggcaatgaaaagaaagccaaattggcaaatgttgtacgaaagatgatgaccaattctcaggacactgaactctcctttaccatcactggagataacaccaaatggaatgaaaatcagaatcctcgaatgtttttagctatgattacatacataaccagaaatcagcccgaatggttcagaaatgttttaagtgttgccccaataatgttctcgaacaagatggctagattgggtaaaggatacatgtttgagagtaaaaacatgaagcttaggactcagatacctgcagagatgctgtcaggcattgacctgaggtattttaatgattcaactaggaaaaaaattgaaaaaatccgaccgctcttaatagagggagctgcgtctttaagccctggaatgatgatgggtatgtttaacatgttaagcactgtgttgggtgtttccattcttaatcttggacagaaggagtacacgaagactgcttactggtgggacggtctccaatcgtctgatgattttgctctgattgtaaacgcacccaatcatgaagggattcaagcaggagttgacagattttaccgaatttgtaagctactcggaattaatatgagcaaaaagaaatcttacataaatagaacaggcacttttgaattcacaagttttttctatcgttatggatttgttgccaatttcagcatggagcttcctagttttggagtatctggaattaatgaatctgcagacatgagtatcggagttactgtcatcaaaaacaacatgataaacaatgatcttggaccagcaacagcacaaatggctctccagttgttcatcaaagattaccgatacacgtatcgctgtcacaggggtgatactcaaatacaaactcgaaggtcatttgaaataaagaaattgtgggatcagacccgttctaaggctggattgttggtttccgatggaggccccaatttatataatattaggaatctccacattcctgaagtctgcttgaagtgggaattaatggataaagattaccaggggcgattgtgcaatccgctaaacccatttgtcagccacaaagaaattgaatcagtgaataatgcagtagtaatgccatcacatggtccagccaaaaccatggaatatgacgctgttgccacaacgcattcctgggttcctaagagaaatcgatccatcttgaacacaagccagagaggaatacttgaagacgagcaaatgtaccaaaaatgctgtaacctatttgaaaagttcttccctagcagctcatataggagaccggtcgggatttccagtatggtggaggccatggtttccagggcccgaattgatgcacgaattgattttgaatctgggaggataaagaaagaggatttcgctgagatcatgaagatctgttccaccattgaagatctcagacggcaaaagtag
>H1N1_Human_CY083038_A/Dakar/WRAIR0020T/2010|2010.126
atggatgtcaatccgactctacttttcctaaaaattccagcgcaaaatgccataagcaccacattcccttatactggagatcctccatacagccatggaacaggaacaggatacaccatggacacagtaaacagaacacaccaatactcagaaaagggaaagtggacgacaaacacagagactggtgcaccccagctcaacccgattgatggaccactacctgaggataatgaaccaagtgggtatgcacaaacagactgtgttctagaggctatggctttccttgaagaatcccacccgggaatatttgagaattcatgccttgaaacaatggaagttgttcaacaaacaagggtagataaactaactcaaggtcgccagacttatgattggacattaaacagaaatcaaccggcagcaactgcattggccaacaccatagaagtctttagatcgaatggcctaacagctaatgagtcaggaaggctaatagatttcttaaaggatgtaatggaatcaatgaacaaagaggaaatagagataacaacccactttcaaagaaaaaggagagtaagagacaacatgaccaagaagatggtcacgcaaagaacaatagggaagaaaaaacaaagactgaataagagaggctatctaataagagcactgacattaaatacgatgaccaaagatgcagagagaggcaagttaaaaagaagggctatcgcaacacctgggatgcagattagaggtttcgtatactttgttgaaactttagctaggagcatttgcgaaaagcttgaacagtctgggctcccagtagggggcaatgaaaagaaagccaaattggcaaatgttgtgagaaagatgatgactaattcacaagacacagagatttctttcacaatcactggggacaacactaagtggaatgaaaatcaaaatcctcgaatgttcctggcgatgattacatatatcaccagaaatcaacccgagtggttcagaaacatcctgagcatggcacccataatgttctcaaacaaaatggcaagaatagggagagggtacatgttcgagagtaaaagaatgaagattcgaacacaaataccagcagaaatgctagcaagcattgacctgaagtacttcaatgaatcaacaaagaagaaaattgagaaaataaggcctcttctaatagatggcacagcatcactgagtcctgggatgatgatgggcatgtttaacatgctaagtacagtcttgggagtctcgatactgaaccttggacaaaagaaatacaccaagacaatatactggtgggatgggctccaatcatccgacgatttcgctctcatagtgaatgcaccaaaccatgaggggatacaagcaggagtggacagattctacaggacctgcaagttagtgggaatcaacatgagcaaaaagaagtcctatataaataaaacaggaacatttgaattcacaagctttttttatcgctatggatttgtggctaattttagcatggagctacccagctttggagtgtctggagtaaatgaatcagctgacatgagtattggagtaacagtgataaagaacaacatgataaacaatgaccttggacctgcaacggcccagatggctcttcaattgttcatcaaagactacagatacacatacaggtgccataggggagacacacaaattcagacgagaagatcatttgagttaaagaagctgtgggatcaaacccaatcaaaggtagggctattagtatcagatggaggaccaaacttatacaatatacggaatcttcacattcctgaagtctgcttaaaatgggagctaatggatgatgattatcggggaagactttgtaatcccctgaatccctttgtcagtcataaagagattgattctgtaaacaatgctgtggtaatgccagcccatggtccagccaaaagcatggaatatgatgccgttgcaactacacattcctggattcccaagaggaatcgttctattctcaacacaagccaaaggggaattcttgaggatgaacagatgtaccagaagtgctgcaatctattcgagaaatttttccctagcagttcatataggagaccggttggaatttctagcatggtggaggccatggtgtctagggcccggattgatgccagggtcgacttcgagtctggacggatcaagaaagaagagttctctgagatcatgaagatctgttccaccattgaagaactcagacggcaaaaataa
>H1N1_Human_CY028145_A/Kansas/UR06-0191/2007|2007.096
atggatgtcaatccgacattacttttcttaaaagtgccagcacaaaatgctataagcacaacttttccttatactggtgaccctccttacagccatgggacaggaacagggtacaccatggatacagtcaacaggacacaccagtactcagaaagaggaagatggacaaaaaataccgaaactggagcaccgcaactcaacccaattgatgggccactaccagaagacaatgaaccgagtggctatgcccaaacagattgtgtattagaagcaatggctttccttgaagaatcccatcctggtatctttgaaaactcttgtattgagacaatggaggttgttcagcaaacaagagtggacaaactgacacagggcagacagacctatgactggactctaaataggaaccagcctgctgccacagcattggcaaacactatagaagtattcagatcaaacggcctcatagcaaatgaatctgggaggctaatagacttccttaaagatgtaatggagtcgatggacatagacgaagtagaggtcacaactcattttcaaagaaagaggagagtgagagacaatgtaactaaaaaaatggtgacccaaagaacaataggcaaaaagaaacataaattagacaaaagaagttacctaattagggcattaaccctgaacacaatgaccaaagatgctgagagagggaaactaaaacgcagagcaattgcaaccccaggaatgcaaataagggggtttgtatactttgttgagacactggcaagaagcatatgtgaaaagcttgaacaatcaggattgccagttggaggaaatgagaagaaagcaaagttagcaaatgttgtaaggaagatgatgaccaactcccaggacactgaaatttctttcaccatcactggagataacacaaaatggaacgaaaatcaaaaccctagaatgttcttggccatgatcacatatataaccaaaaatcagcctgaatggttcagaaatattctaagtattgccccaataatgttttcaaacaagatggcgagactaggtaaggggtacatgtttgaaagcaagagtatgaaactgagaactcaaatacctgcagagatgctagccaacatagatttgaaatatttcaatgattcaactaaaaagaaaattgaaaaaatccgaccattattaatagatggaactgcatcattgagtcctggaatgatgatgggcatgttcaatatgttgagcaccgtcttgggcgtctccattctgaatcttgggcaaaagagatacaccaagactacttactggtgggatggtcttcaatcgtctgatgattttgctttgattgtgaatgcacccaactatgcaggaattcaagctggagttgacaggttttatcgaacctgtaagctgctcggaattaatatgagcaaaaagaagtcttacataaacagaacaggtacctttgaattcacgagctttttctatcgttatgggtttgttgccaatttcagcatggagcttcctagttttggggtgtctggggtcaatgaatctgcagacatgagtattggagtcactgtcatcaaaaacaatatgataaacaatgaccttggcccagcaactgctcaaatggcccttcagttatttataaaagattacaggtacacttatcgatgccacagaggtgacacacaaatacaaacccggagatcatttgagataaagaaactatgggaccaaacccgctctaaagctgggctgttggtctctgatggaggccccaatttatataacattagaaatctccatattcctgaagtttgcttgaaatgggagttgatggatgaggattatcaggggcgtttatgcaacccattaaacccgtttgtcagccataaagagattgaatcagtaaacaatgcagtgataatgccggcacatggtccagccaaaaatatggagtatgacgctgttgcaacaacacactcctgggtccccaaaagaaatcgatccattttgaacacgagccaacgggggatacttgaagatgagcaaatgtatcagaggtgctgcaatttatttgaaaaattcttcccaagtagctcatacagaagaccagttggaatatccagtatggtagaggctatggtttcaagagcccgaattgatgcacggattgatttcgaatctggaaggataaagaaagaggaatttgctgagatcatgaagatctgttccaccattgaagacctcagacggcaaaaatag
>H1N1_Swine_CY084839_A/swine/Hong_Kong/80/1978|1978.014
atggacgtcaatccgactttgcttttcctgaaagtgccagcacaaaatgctataagcacaacgtttccttacactggagaccccccttacagccatgggacaggaacaggatacaccatggatactgtgaacagaacacatcagtactcagaaagaggaaaatggacaataaacaccgaaactggggcaccacaactaaatccaattgatggaccgctaccagaggacaatgaaccaactggttatgcccaaacagactgcgtcttggaagcaatggcgttcctagagaaatcccatcccggcatttttgaaaactcatgccttgaaacaatggaagttgttcagcaaacacgagtggacaaactaacgcaaggccggcaaactttcgattggactctgaataggaaccagcctgctgcaacagcattggccaacacaatagaagtgttcagattaaacggcctcacggccagcgaatctggaagactcatagacttcctaaaggacgttatggagtcaatggacaaagaagaaatggaaatcgtaactcatttccagagaaaaaggagagtgagggacaatatgactaagaaaatggtgacgcaaagaacaataggtaaaaagaaacagaagttgaataaaagaagttatctaattagagcattgaccctgaacacaatgacaaaagatgctgaaagaggaaaattgaaaaggagagcaattgccaccccagggatgcaaatacggggattcgtatatttcgttgagacactagcgagaagtatttgtgaaaaacttgaacaatcaggactgccagttggaggcaatgaaaagaaagccaaattggcaaatgttgtacgaaaaatgatgaccaattctcaggacactgaactctcctttaccatcactggagataataccaaatggaatgaaaatcagaatcctcgaatgtttttagctatgattacatacataaccagaaatcagcccgaatggttcagaaatgttctaagtgttgctccaataatgttctcgaacaagatggctagattgggtaaaggatacatgtttgagagtaaaaacatgaagcttaggactcagatacctgcagagatgctatcaggcattgacctgaggtattttaatgattcaactaggaaaaaaattgaaaaaatccgaccgctcttaatagagggagctgcgtctttaagccctggaatgatgatgggtatgtttaacatgttaagcactgtgttgggtgtttccattcttaatcttggacaaaaggagtacacgaaaactgcttactggtgggacggtctccaatcgtctgatgattttgctctgattgtgaacgcaccaaatcatgaagggattcaagcaggtgttgacaggttttatcgaacctgtaagctactcggaattaatatgagcaaaaagaaatcttacataaatagaacaggcacctttgaattcacaagctttttttatcgttatggatttgttgccaatttcagcatggagcttcctagttttggagtatctggaattaatgagtctgcagacatgagtatcggagttactgtcatcaaaaacaacatgataaataatgatcttggaccagcaacagcacaaatggctctccagttgttcatcaaagattaccgatacacgtatcgctgccacaggggtgattctcaaatccaaactcgaaggtcatttgaaataaagaagttgtgggatcaaacccgttctaaggctggattgttggtttccgatggaggccccaatttatataatattagaaatctccacattcctgaagtctgcttgaaatgggaattaatggataaagattaccaggggcgattgtgcaatccgttaaacccatttgtcagccataaagaaattgagtcagtgaataatgcagtagtaatgccatcacatggtccagccaaaaccatggaatacgacgctgttgccacaacgcactcctgggtccctaaaagaaatagatccatcttgaacacaagccagagaggaatacttgaagacgaacaaatgtaccaaaaatgctgtaacctatttgaaaaattcttccctagcagctcatataggagaccggttgggatttccagtatggtggaggccatggtttccagggcccgaatcgatgcacgaattgattttgaatctggaaggataaagaaagaggatttcgctgagatcatgaagatctgttccaccattgaagatctcagacggcaaaagtag
>H6N1_Avian_CY093629_A/mallard/California/8399/2008|2008.805
atggatgtcaatccgactttacttttcttgaaagttccagtgcaaaatgccataagcaccacattcccgtatactggagatcctccatacagccatggaacaggaacaggatacacaatggacacggttaacagaacacatcaatattcagaaaaggggaagtggacaacaaactcagagactggagcaccccaacttaatccaattgatggaccactgcctgaggacaatgagccaagtggatatgcacaaacggactgtgtccttgaagcaatggctttccttgaagagtcccacccaggaatctttgaaaactcgtgtcttgaaacgatggaagttgttcagcaaacaagagtggacaaattgacccaaggccgtcagacctatgattggacattaaataggaatcagccggctgcaactgcattagctaacactatagaggtcttcagatctaacggtctgacagctaatgaatcaggaagactgatagattttctcaaggatgttatggaatcaatggataaagaggaaatggaaataacaacgcatttccaaaggaaaagaagagtgagagacaacatgaccaagaaaatggtcacacaaagaacaataggaaagaagaagcagaggctaaacaaaaggagctacctaataagagcattggcactgaacacaatgacaaaagacgccgaaagaggcaaattaaagagaagagcaattgcaacacccggaatgcaaattagaggatttgtatactttgttgaaacattagcaaggagcatttgtgagaagcttgaacaatctggactcccagttggaggcaatgaaaagaaagctaagctggcaaatgttgtgagaaaaatgatgaccaattcacaagacacagaactctctttcacaatcactggagacaacaccaaatggaatgaaaatcagaatcccaggatttttctggcaatgataacatatataacaagaaaccaacccgaatggtttaggaatgtcttgagcattgcacctataatgttctcaaataaaatggcaagactagggaaaggatacatgttcgaaagtaagagcatgaagcttcgaacacaaataccggctgaaatgctagcaagtattgatctgaaatatttcaatgagtcaacaagaaagaaaatagagaaaataaggcctcttctaatagatggcacagcctcattgagccctggaatgatgatgggcatgttcaacatgctaagtacagttttgggagtttcggttttaaatctagggcaaaagaggtacaccaaaacaacatactggtgggacggactccaatcctctgatgactttgctctcatagtgaatgctccgaatcatgagggaatacaagcaggagtagacagattctatagaacctgcaagctggtcggaatcaacatgagcaaaaagaagtcctacataaacaggacaggaacatttgaattcacaagttttttctatcgctatggatttgtagccaacttcagcatggagttgcccagctttggagtgtctgggattaatgaatctgcagacatgagcattggagtaacagtgataaagaacaacatgataaacaatgatcttggaccagcaacagctcaaatggctctccagctgttcatcaaggattacagatacacgtatcggtgtcacagaggagacacacaaattcaaacaaggaggtcattcgagctgaagaagttgtgggaacaaacccgctcaaaagcaggactgctggtctcagatggaggaccaaatctatacaatatccgaaatctccacattccggaagtctgcttgaaatgggagctaatggacgaagactatcagggaaggctttgtaaccccctgaatccgtttgtcagccacaaagagatagagtctgtaaacaatgctgtggtgatgccagctcatggcccagccaagagcatggaatatgatgctgttgctaccacgcactcctggatccctaagaggaaccgctccatcctcaatacaagccaaaggggaatccttgaagatgaacagatgtatcaaaagtgctgcagtctattcgagaaattcttccctagcagttcatacaggagaccggttgggatttccagcatggtggaggccatggtttctagggcccgaattgatgcgcgaattgacttcgaatctggacggattaagaaggaggagtttgctgagatcatgaagatctgttccaccattgaagagctcagacggcagaaatag
>H9N2_Avian_KX470440_A/turkey/Poland/08/2014|2014.290
atggatgtcaatccgactttacttttcttaaaagtgccagcgcaaaatgctataagtactacgttcccttacactggagatcctccatacagccatggaacaggaacaggatacaccatggacacagtcaacagaacacatcaatactcagagaagggaaagtggacaatgaacacagagactggggcgccccaactcaacccaattgatggaccattaccagaggacaatgagccaagcggatatgcacaaacagattgcgtgttggaagcaatgtctttccttgaagaatcccacccagggatctttgaaaactcttgtcttgaaacgatggaggtcgttcagcaaacaagagtggacaaactaacccaaggtcgacagacttatgattggacactaaatagaaaccaaccagctgcaactgctttggccaacactatagaggtcttcagatcgaacggtctaacagccaatgagtcgggaagactaatagatttcctcaaggatgtgatggaatcaatrgataaagaagaaatggaaataacaacacatttccagagaaagagaagagtaagggacaacatgaccaagaagatggtcacacaaagaacgataggaaagaagaaacagagattgaacaagaggagctacttaataagagcactgacattgaacacaatgaccaaagatgcagaaagaggcaaattgaaaaggcgtgcaattgcaacacccgggatgcagattagaggattcgtgtactttgtcgaaacactagcaaggagcatctgtgagaaactcgagcagtctggactccctgtcggagggaatgagaagaaggccaaattggcaaatgtcgtgagaaaaatgatgactaactcacaagatacagagctctcctttacgattactggagacaacaccaaatggaatgagaatcaaaatcctcggatgtttttggcaatgataacatacatcacaagaaaccaacccgactggtttagaaatgtcttgagcattgcccctataatgttctcaaacaaaatggcgagattaggaagaggatacatgtttgagagtaagagcatgaagctaaggacacaaataccggcagaaatgcttgcaaacattgacttgaaatacttcaatgaatcaacgagaaagaaaatcgagaaaattagacctctgctaattgagggcacagcctcattgagtcctggaatgatgatgggcatgttcaatatgctgagcacagtattgggggtctcaattctgaatcttggacaaaagaggtacaccaaaaccacatactggtgggatggactccaatcctctgatgatttcgctctcatagtgaatgcaccgaatcatgaggggatacaagcaggggtggacaggttctacaggacctgcaaactggttgggatcaacatgagcaaaaagaagtcttacataaaccggacaggaacatttgagttcacaagctttttctaccgctatggatttgtagccaacttcagtatggagttacccagctttggggtgtctggaatcaatgaatcggctgacatgagcattggagttgcagtggtaaagaacaatatgataaacaatgaccttggacctgcaacagctcaaatggctcttcagctattcatcaaggactataggtacacgtaccgatgccacagaggtgatacacaaatccaaacgaggagatcattcgagctgaagaagctgtgggagcagacccgttcaaaggcagggctgttggtatcagatggaggaccaaacctatacaacattcggaatctccacatcccagaggtctgcttgaagtgggaactaatggatgaagactaccagtgcaggctgtgtaatcctctgaatccgtttgtcagtcagaaggaaattgagtccgtaaacaatgctgtggtaatgccagcccatggcccagccaagagcatggaatatgatgctgttgcgactacacactcatggattcctaagaggaaccgttccattctcaataccagccagaggggaatcctcgaggacgagcagatgtaccagaagtgctgcagtttattcgaaaaattcttccccagtagttcatacaggaggccagttggaatttccagcatggtggaggccatggtgtccagggcccgaattgatgcacgcattgatttcgagtctggaaggattaagaaagaagagtttgctgagatcatgaagatctgttccaccattgaagagctcagacggcaaaaatag
>H1N1_Swine_FJ789831_A/swine/Shanghai/3/2005|2005.534
atggatgtcaatccgactttacttttcctgaaagtgccagcgcaaaatgctataagcacaacgtttccttacactggagaccccccttacagtcatgggactggaacaggatacactatggatactgtgaacagaacacatcagtactcggagagaggaaaatggacaataaacaccgaaactggtgcgccacaactaaatccaattgatgggccgctgcctgaggataatgaaccaactggttatgcccaaacagactgcgttttagaagcaatggcattcctcgagaaatcccatcctggaatctttgaaaactcatgtcttgaaacgatggaggttgttcaacaaacacgggtagacaaactaacacaaggacggcaaaccttcgattggactctgaataggaatcagcctgctgcaacagcattagccaacacaatagaagtgttcagactgaacgggctcacgaccagtgaatctggaaggctcatagacttcctgaaagatgttatggattcaatggacaaagaagaaatggaaattgtgacccatttccagagaaaaaggagagtgagggacaatatgactaagaaaatggtgacgcaaagaaccataggtaaaaagaaacagaaattaaatagaaagggttatctgattagggcattaactttgaacacaatgactaaagacgctgaaagaggaaaattgaaaagaagagcaattgccaccccagggatgcaaataaggggattcgtatatttcgttgagacactagcaagaagtatttgtgaaaaacttgaacaatcaggactgccagttggtggtaatgaaaagaaagccaaattggcaaatgttgtgcgaaagatgatgaccaattcccaggacacagagctttcctttaccatcactggagataataccaaatggaatgaaaatcaaaatcctcggatgtttttagctatgattacatacataaccagaaatcaacccgaatggttcaggaatgttttaagtgttgccccaataatgttctcgaacaagatggctagattgggtaaaggatacatgtttgagagtaaaaacatgaaacttagaactcaaatacccgcagagatgctatcaagcattgacctaaggtactttaatgattcaaccaggaaaaaaattgaaaaaatccgaccgctcttaatagagggagctgcttccttaagccctggaatgatgatgggtatgtttaatatgttaagcactgtgttgggtgtttccattcttaatcttggacagagagaatacacgaagacttcttattggtgggacggtcttcaatcgtctgatgattttgctctgattgtaaacgcacccaattatgaagggattcaagcaggggttgacagattttaccggacttgtaagctactcggaattaatatgagcaaaaagaaatcttacataaatagaacaggcacctttgaattcacaagttttttctaccgttatgggtttgttgcaaatttcagcatggagctgcccagctttggagtatctggaattaatgaatctgcagacatgagcattgggattactgtcatcaaaaataacatgataaacaatgatcttgggccggcaacagcacaaatggctctccagttgttcatcaaagattaccgatacacatatcgctgtcacaggggtgatactcaaatacaaacacgaagatcatttgaaataaagaaattatgggatcagacccgttctaaggctggattgttagtttccgatggaggccctaatctgtataatattaggaatctccacattcctgaagtctgcttgaaatgggaactaatggacaaggattatcaggggcgattatgcaatccgctaaatccatttgtcggccacaaggaaattgaatcagtgaataatgcagtggtaatgccatcacacggtccggctaaaaccatggagtatgacgctgttgccacaacacattcatgggttcctaagagaaaccgatcaattttgaacacaagccagagaggaatacttgaagacgagcaaatgtatcaaaaatgctgcaacctatttgaaaaattcttccctagcagctcttataggagacctgtcggaatttccagtatggtggaggccatggtttccagggccagaattgatgcacgaattgattttgagtctggaaggataaagaaagaggatttcgctgagatcatgaagatctgttccaccattgaagatctcagacggcaaaagtag
>H7N3_Avian_KF042069_A/duck/Zhejiang/DK10/2013|2013.200
atggatgtcaatccgactttactcttcttgaaagtaccagcgcagaatgctataagcaccacattcccttatactggagatcctccatacagccatggaacaggaacagggtacaccatggacacagtcaacaggacacatcaatactcagaaaaaggaaggtggacaacaaacacagagactggagcaccccaactcaacccgatcgatggaccactgcccgaagacaatgagccaagcggatatgcgcaaacagattgtgtgttggaagcaatggctttccttgaagaatcccacccaggaatctttgaaaactcatgtcttgagacgatggaggttgttcagcaaacaagagtggacaaactaacccaaggccgccagacctatgactggacattgaatagaaatcaaccagctgcaactgctttggccaacactatagaggtcttcagatcgaacggtctaactgccaatgagtcaggaagactaatagatttcctcaaggatgtgatgggatcaatggataaggaagaaatagaaataacaacacatttccagagaaagagaagagtgagggacaacatgaccaagaaaatggtcacacaaagaacaataggaaagaagaagcagaggctaaataagaagagctacttaataagagcactgacactaaacacaatgaccaaagatgcagaaagaggcaaattgaaaagacgggcaattgcaacactcgggatgcaaatcagagggtttgtgtacttcgtcgaaacattggcgaggagcatttgtgagaaacttgagcaatctggactccctgttggagggaatgagaagaaaaccaaattggcaaatgtcgtgaggaagatgatgacaaactcacaagatacagagctctcctttacaattactggagacaacaccaaatggaatgagaatcaaaatcctcgaatgtttctggcaatgataacatatatcacaagaaaccagcctgaatggtttagaaatgtcttgagcatcgctcctataatgttctcaaacaaaatggcaagactagggaaaggatacatgtttgagagtaagagcatgaagttgcgaacacaagtaccagcagaaatgcttgcaaacattgacttgaaatatttcaatgaatcaacgagaaagaaaatcgagaaaataagacctctattaatagatggcacagcctcattgagccctggaatgatgatgggtatgttcaacatgctgagtacagttttaggagtctcaatcctgaatcttggacaaaagaagtacacaaaaaccacatactggtgggatggactccaatcctctgatgacttcgctctcatagtgaatgcaccgaaccatgaggggatacaagccggagtggataggttctataggacctgcaaactggttggaatcaacatgagcaaaaagaaatcttacataaatcggacaggaacatttgagttcacaagtttcttctaccgttatgggttcgtagccaatttcagcatggagctgcccagctttggggtgtctgggattaacgaatcggctgacatgagcattggagttacagtgataaaaaacaatatgataaacaacgaccttggaccagcaacagctcaaatggccctccagctattcatcaaagactacaggtacacataccggtgccacaggggtgatacacaaattcaaacaaggagatcgttcgagctgaagaaattgtgggagcagacccgttcaaaggcaggactgttggtttcagatggaggaccaaatctgtacaatatccggaatctccacattccagaggtctgcctgaagtgggagctaatggatgaagattaccaaggtagactgtgtaatcctctgaatccatttgtcagtcataaggaaattgaatctgtaaacaacgctgtggtaatgccagcccatggtccagccaagagtatggaatatgatgcagttgcaactacacactcatggatccccaaaagaaaccgttccattctcaacaccagtcagagaggaatccttgaagatgaacagatgtaccagaagtgctgcaatctattcgagaaattcttccctagtagttcatacaggaggccagttggaatttccagcatggtggaggccatggtttctagggcccgaatcgatgcacggattgatttcgagtctggaaggattaagaaagaagaatttgctgagatcatgaagatctgttccaccattgaagagctcagacggcaacaacag
>H10N4_Avian_CY190305_A/mallard/Maryland/06OS194/2006|2006.055
atggatgtcaatccgactttacttttcttgaaagttccagcacaaaatgccataagcaccacattcccatatactggagatcctccatacagccatggaacgggaacaggatacaccatggacacagtcaacagaacacaccaatattcagaaaaggggaaatggacaaccaacacagagactggagcaccccaacttaacccaattgatggaccgctgcctgaggacaatgagccaagtggatatgcacaaacggactgtgtccttgaagcaatggctttccttgaagagtcccacccaggaatctttgaaaactcgtgtcttgaaacgatggaagttgttcaacaaacaagagtggacaaactaacccaaggtcgtcagacctatgattggacattaaacaggaatcaaccggctgcaactgcattagccaatactatagaggtcttcagatcgaacggtctgacagctaatgaatcaggaagactaatagatttcctcaaagatgtgatggagtcaatggataaagaggaaatggaaataacaacacacttccaaagaaaaagaagagtgagggacaacatgaccaagaaaatggtcacgcaaagaacaataggaaagaagaaacaaaggctaaacaagagaagctatctaataagagcactgacactgaacacaatgacaaaagacgctgaaagaggcaaactgaagagaagagcaattgcaacacccggaatgcaaatcagaggatttgtatactttgttgagacattagcaaggagcatttgtgaaaagcttgaacaatctggactcccggttggaggtaatgaaaagaaggctaaactggcaaacgttgtgagaaaaatgatgactaattcacaagacacagagctctctttcacaatcactggagacaacactaaatggaacgaaaatcaaaaccccagaatgtttctggcaatgataacatacataacaagaaaccaaccggaatggtttaggaacgttttgagcattgcacctataatgttctcaaataaaatggcaagactagggaaaggatacatgttcgaaagtaagagcatgaagcttcgaacacaagtaccggcagaaatgctagcaaatattgatctgaaatatttcaatgagtcaacaaagaagaaaatagagaagataaggcctcttctgatagatggtacagcctcattgagccctggaatgatgatgggcatgttcaacatgctaagtacagtcttgggagtctcgattctaaatctagggcaaaagaggtacaccaaaacaacatactggtgggacggactccaatcctccgatgactttgctctcatagtgaatgctccgaatcatgagggaatacaagcaggagtagatagattctataggacctgcaagctggtcggaatcaacatgagcaaaaagaagtcctacataaacaggacaggaacatttgaattcacaagctttttctatcgctacggatttgtagccaattttagcatggaactgcccagttttggagtatctggaattaatgaatctgctgacatgagcattggagtaacagtgataaagaacaacatgataaacaatgaccttggaccagcaacagctcaaatggctcttcagctgttcatcaaggattacagatacacgtaccggtgccacagaggggacacacaaattcagacaaggaggtcattcgaactgaaaaagttgtgggaacaaacccgctcaaaggcaggactgttggtttcagatggagggccaaacttatacaatattcggaatctccacattccggaagtctgcctgaagtgggagctgatggacgaagactatcagggaaggctctgtaaccctctgaatccatttgtcagccacaaagagatagagtctgtaaacaatgctgtggtgatgccagctcatggccctgccaagagcatggaatatgatgctgttgctaccacacactcctggatccctaagaggaaccgctccatcctcaacacaagccaaaggggaatccttgaagatgaacagatgtaccaaaagtgctgcaatctatttgagaaatttttccctagcagttcatacaggagaccggttggaatttccagcatggtggaggccatggtttccagggcccggattgacgcgcgaattgacttcgaatctggacggattaagaaggaggagtttgctgagatcatgaagatctgttccaccattgaagagctcagacggcagaaatag
>H4N2_Avian_KC282877_A/duck/Jiangsu/1-15/2011|2011.030
atggatgtcaacccgactttacttttcttgaaagtgccagcgcaaaatgctataagtaccacattcccttatactggagatcctccatacagccatggaacaggaacaggatacaccatggacacagtcaacagaacgcatcaatactcagagaagggaaagtggacaacaaacactgagactggagcaccccaactcaacccaattgatggaccattacctgaggataacgagccaagcggatatgcacaaacggattgtgtgttggaagcaatggctttccttgaagagtcccacccagggatctttgaaaactcatgtcttgaaacgatggaaattgttcaacaaacaagagtggataaactgacccaaggtcgtcagacctatgactggacattgaatagaaaccagccggctgcaactgctttagccaacactatagaagtcttcagatcgaacggtctaacagccaatgagtcagggagactaatagatttcctcaaggatgtgatggagtcaatggacaaagaagaaatggaaataacaacacatttccaaagaaagagaagagtaagagacaatatgaccaagaaaatggtcacacaaagaacaatagggaagaaaaaacagagactgaacaagaagaactacttgataagggcactgacactgaacacaatgacaaaagatgcagaaaggggcaaattgaagaggcgggcaattgcaacacccgggatgcaaatcagagggttcgtgtactttgtcgaaacattagcgaggagcatctgcgagaaacttgagcaatctgggctccctgttggaggaaatgagaagaaggctaaattggcaaatgtcgtgagaaagatgatgactaactcacaagacacagagctatcctttacaattactggagacaataccaagtggaacgagaatcagaatcctcggatttttttggcaatgataacatatatcacaagaaaccaacctgaatggtttagaaatgtgttaagtatcgcccctataatgttctcaaacaaaatggcaagattagggaaaggatacatgtttgaaagtaagagcatgaagctacggacacaaataccagcagaaatgcttgcaaacattgacctgaaatatttcaacgaatcgacaagaaagaaaattgagaaaataagacctctcctaatagacgggacagcctcgttgagtcctggaatgatgatgggcatgttcaacatgctgagtacagtcttaggagtctcaattctaaatcttggccaaaagaggtacaccaaaaccacatactggtgggacggactccaatcctctgatgatttcgctctcatagtaaatgcaccgaatcatgagggaatacaggcaggagtggacaggttctataggacctgtaaattggttgggatcaatatgagtaaaaagaagtcttacataaatcggacaggaacatttgaattcacaagctttttctaccgttatgggtttgtagccaacttcagcatggagctgcccagctttggagtttctgggattaatgaatcggctgacatgagcattggagttacagtaataaagaataatatgataaacaacgatcttggaccagcaacagctcaaatggctcttcagctatttatcaaggactacagatatacatatcgatgccacaggggtgatacacaaatacaaacgaggagatcattcgagctaaagaagctgtgggagcagacccgttcaaaagcaggactgttggtttcagatggaggcccaaacttatacaatatacggaatctccacatcccagaggtctgcttgaagtgggaactgatggatgaagattaccagggtagattgtgtaatcccctgaacccctttgtcagtcataaggaaattgagtccgtaaacaatgctgtagtgatgccagcccatggtccagccaaaagcatggaatatgatgctgttgcgactacacactcatgggtccctaagaggaaccgttccattctgaataccagccaaagaggaatccttgaggatgaacagatgtaccagaagtgctgcaatctatttgaaaaattcttccctagtagctcatacaggaggccagttggaatctccagtatggtggaggccatggtgtctagggcccgaattgatgcacggattgacttcgagtctggtaggattaagaaggaagagtttgctgagatcatgaagatctgttccaccattgaagagatcagacggcaaaaacag
>H1N1_Swine_KR700582_A/swine/Poland/16315/2011|2011.816
atggatgtcaatccgactctacttttcttaaaagtgccagcacaaaatgctataagtactacattcccttatactggagaccccccatatagtcatggaacagggacaggatataccatggacacggtcaacagaacacaccaatactcagaaaggggaagatggacaacaaacacagagacgggagcaccccagcttaacccgattgatggaccactacctgaggacaatgagccaagtgggtatgctcaaacagactgtgtcctggaggcaatggctttccttgaggaatcccatcccgggatatttgaaaactcttgtcttgaaacaatagaggttgtccaacaaacaagagtggacaagctgactcaaggtcgtcagacctatgactggacattgaatagaaaccaaccggctgcaactgctttggccaacacaatagaggtcttcaggatgaacagtctaacagccaatgaatcgggaaggttaatagatttccttaaggatgtgatggaatcaatggataaagaagagatggaaataacaacacatttccaaaggaaaagaaggataagggacaacatgaccaagaaaatggtaacacaaaggacaataggaaagaaaaagcataaactgaacaaaaggaattatctaataagagcattgacattaaacacaatgacaaaagatgcagaaagaggcaagttgaaaaggcgtgcaattgcaacaccagggatgcagatcagaggatttgtgtacttcgtagaagcactggcgaggagcatctgtgaaaaacttgagcaatctggactcccagttgggggaaatgaaaagaaagccaaattggcaaatgttgtgaggaaaatgatgaccaactcacaagatacagagctttcttttacaattactggagacaacaccaaatggaatgagaatcaaaatccccggatgttcctggcgatgataacgtacatcacaagaaatcagcctgaatggttcagaaatgttttaagcattgcccctataatgttctcaaacaaaatggcaagattaggaaaaggatacatgttcgaaagtaagagcatgaagctacgaacacaaataccagcagaaatgctcgcagatattgacttgaaatacttcaatgaatcaacaaggaaaaagatcgagaagataaggccactcctcatagacggcacggcctcattaagccctggaatgatgatgggcatgtttaacatgctgagcactgttctaggagtctcagtcctgaacctcgggcaaaagaggtacactaaaaccacctactggtgggatggactccaatcttctgatgacttcgccctcatagtaaatgcacccaatcatgaaggaatacaagcaggagtggataggttctataggacctgcaaactggttggaatcaatatgagcaaaaagaaatcttacataaataagacaggaacatttgaattcacaagctttttctaccgctatggatttgtggccaacttcagtatggagctacccagctttggggtatctggagtcaatgaatcggctgacatgagcattggagtgacagtaataaagaacaacatgataaacaatgatctagggccagcaacagcccaaatggctcttcagttattcattaaagactacaggtatacataccgatgccacagaggtgacatgcaaatccaaacgaaaagatcatttgagctaaaaaaactatgggagcaaacccattcaaaggcgggactactggtttcagatggagggccaaatctgtacaatatccggaatctccacatcccggaagtctgcttgaaatgggagctaatggatgtagattatcggggaagattgtgtaatcctctgaatccgttcgtcaaccataagggaattgaatccgtaaatagtgccgtagtaatgccagcccatggtccagctaaaagcatggaatatgatgctgttgcaactacacattcttggactccaaaaaggaatcgttccattctcaataccagccaaagagggattcttgaagatgaacaaatgtaccagaagtgctgcaatctattcgagaaattcttccctagcagttcatacaggaggccagttggaatttcaagcatggtggaggccatggtatctagggccagaattgatgcacgaattgatttcgagtctggaaggatgaagaaagaagaatttgctgagatcatgaagatctgctccaccattgaagaactcagacggcaaaagtag
>H3N2_Human_CY114427_A/Netherlands/063/2011|2011.011
atggatgtcaatccgactctactgtttctaaaggttccagcgcaaaatgccataagcacaacattcccttatactggagatcctccatacagccatggaacaggaacagggtacaccatggacacagtcaacagaacacaccaatattcagagagggggaagtggacgataaatacagaaactggggcaccccaactcaacccaattgatggaccactacctgaggataatgaaccaagtggatatgcacaaacagactgtgtcctggaggctatggccttccttgaagaatcccacccaggtatctttgagaactcatgccttgaaacaatggaagccgttcaacaaacaagagtggacaaactaacccaaggtcgtcagacttatgattggacattaaacagaaatcaaccggcagcaactgcattagccaacaccatagaagtttttagatcgaacggattaacagctaatgaatcaggaaggctaatagatttcctcaaggatgtgatggaatcaatggataaagaggaaatggagataacaacacactttcaaagaaaaaggagagtaagggacaacatgaccaagaaaatgataacacaaagaacaatagggaagaaaaaacaaagagtgaataagagaggctatctaataagagctttgacattgaacacgatgaccaaagatgcagagagaggcaaattaaaaagaagggctattgcaacacccgggatgcaaattagagggttcgtgtacttcgttgaaactttagctagaagcatttgcgaaaagcttgaacagtctggacttccggttgggggtaatgaaaagaaggccaaactggcaaatgttgtgagaaaaatgatgactaattcacaagacacggagctttctttcacaatcactggggacaacactaagtggaatgaaaatcaaaaccctcgaatgtttttggcgatgattacatacatcacaaagaatcaacctgagtggttcagaaacatcctgagcatcgcaccaataatgttctcaaacaagatggcaaggctgggaaaaggatacatgtttgagagtaagagaatgaagctccggacacaaatacctgcagaaatgctagcaggcattgacctgaagtatttcaatgaaccaacaaggaagaaaattgagaaaataaggcctcttctaatagatggcacagcatcattgagccccggaatgatgatgggcatgttcaacatgctaagtacggttttaggagtctcgatactgaatcttggacaaaagaaatacaccaagacaacatactggtgggatggactccaatcctccgacgattttgccctcatagtgaatgcaccaaatcatgagggaatacaagcaggagtggatagattctacaggacctgcaagttagtgggaatcaacatgagcaaaaagaagtcctatataaataaaacagggacatttgaatttactagctttttttatcgatatggatttgtggctaattttagcatggagctgcccagttttggagtgtctggaataaacgagtcagccgatatgagcattggagtgacagtgataaagaacaacatgataaacaatgaccttggaccagcaacagcccaaatggctctccaattgttcatcaaagattacagatacacatatagatgccatagaggagacacacaaatccagacgagaagatcattcgagataaagaaactgtgggatcaaacccaatcaagggcaggactattggtatcagatgggggaccaaacttatacaatattcggaatcttcacatccctgaagtctgcttaaagtgggagctgatggatgagaattatcggggaagactttgtaatcccctgaatccctttgtcagccataaagaaattgagtctgtaaacaatgctgtagtaatgccagcccatggtccggccaaaagtatggagtatgatgccgttgcaactacacactcctggattcccaagaggaaccgctctattctaaacacaagccaaaggggaattcttgaggatgaacagatgtaccagaagtgctgcaacttgttcgagaaatttttccctagtagttcatataggagaccgattggaatttctagcatggtggaggccatggtgtccagggctcggattgatgccagaattgacttcgagtctggaaggattaagaaggaagagttctctgagatcatgaagatctgttccaccattgaagaactcagacggcaaaaataa
>H3N2_Human_CY113403_A/Stockholm/12/1988|1988.500
atggatgtcaatccgactctgcttttcctaaaggtcccagcgcaaaatgccataagcaccacattcccttatactggagatcctccatacagccatggaacaggaacaggatacaccatggacacagtcaacagaacacatcaatattcagaaaaggggaagtggacaacaaacacagaaactggggcaccccaactcaacccgattgatggaccactacctgaggataatgagccaagtggatatgcacaaacagactgtgttctggaggccatggctttccttgaggaatcccacccagggatctttgagaactcatgccttgaaacaatggaagtcgttcaacaaacaagggtggacaaactgacccaaggtcgccagacctatgattggacattaaacagaaatcaaccggcagcaactgcattagccaacaccatagaagtttttagatcgaatggtctaacagctaatgagtcaggaaggctaatagattttctcaaggatgtgatggaatcaatggataaagaggaaatagagataacaacacactttcaaagaaaaagaagagtaagagacaacatgaccaagaaaatggtcacacaaagaacaataggaaagaaaaagcagagagtgaataagagaagctatctaataagagcattgacattgaacacgatgaccaaagatgcagaaagaggtaaattaaaaagaagggctattgcaacacccgggatgcaaatcagagggttcgtgtactttgttgaaactttagctagaagcatttgcgaaaagcttgaacagtctggacttccagttgggggtaatgaaaagaaggccaaactggcaaatgttgtgagaaagatgatgactaattcacaagacacagagctttctttcacaatcactggagacaatactaagtggaatgaaaatcaaaatcctcgaatgttcctggcgatgattacatatatcacaaaaaatcaacctgagtggttcagaaacatcctgagcatcgcacccataatgttctcaaacaaaatggcgagactaggaaaaggatacatgttcgaaagtaagagaatgaagctccgaacacaaataccagcagaaatgctaacaagcattgacctgaaatatttcaatgaatcaacaagaaagaaaattgagaaaataaggcctcttctaatagatggcacagcatcattgagccctggaatgatgatgggcatgttcaacatgctaagtacggttttaggagtctcgatactgaatcttggacaaaagaaatacaccaaaacaacatactggtgggatggactccaatcctctgatgattttgccctcatagtgaatgcaccaaatcatgagggaatacaagcaggggtggatagattctacaggacctgcaagttagtgggaatcaacatgagcaaaaagaagtcctatataaataagacagggacatttgaattcacaagctttttttaccgctatggatttgtggctaattttagcatggagctgcccagttttggagtgtctggaattaatgaatcagctgatatgagcattggagtaacagtgataaagaacaacatgataaacaatgaccttggaccagcaacagcccagatggctcttcaattattcatcaaagactacagatatacatatcggtgccacagaggagacacacaaattcagacgagaagatcattcgagctaaagaagctgtgggatcaaacccagtcaaaggcaggactattagtttcagatggaggaccaaacttatacaatatccggaatcttcacatccctgaagtctgcttaaagtgggagctaatggatgaggattatcagggaagactttgtaatcccctgaatccatttgtcagccataaagagattgagtctgtaaacaatgccgtggtaatgccagcccatggtccagccaagagcatggaatatgatgctgttgcaactacacactcctggattcccaagaggaaccgctctattctcaacacaagccaaaggggaattcttgaggatgaacagatgtatcagaagtgctgcaacttgttcgagaaatttttccccagtagttcatacaggagaccggttggaatttctagcatggtggaggctatggtgtctagggcccggattgatgccagaattgatttcgagtctggacggattaagaaagaagagttctccgagatcatgaagatctgttccaccattgaagaactcagacggcaaaaataa
>H3N8_Avian_CY133478_A/gadwall/Iowa/10OS2753/2010|2010.792
atggatgtcaatccgactttacttttcttgaaagttccagcgcaaaatgccataagcaccacattcccatatactggagatcctccatacagccatggaacaggaacaggatacaccatggacacagttaacagaacacaccaatactcagaaaaggggaaatggacaacaaactcagagactggagcaccccaacttaacccaattgacggaccactgcccgaggacaacgagccaagtggatatgcacaaacagactgtgtccttgaagcaatggctttccttgaagagtcccacccaggaatctttgaaaactcgtgtcttgaaacgatggaagttgttcaacaaacaagagtggacaaattgacccaaggtcgccagacctatgattggacattaaacaggaatcagccggccgcaactgcgttagctaatactatagaggtcttcagatcgaacggtctgacagctaatgaatcaggaaggctaatagattttctcaaggatgtgatggaatcaatggataaagaggaaatggaaataacaacgcatttccaaaggaaaagaagagtgagagacaacatgaccaagaaaatggtcacacaaagaacaataggaaaaaagaagcagaggctgaacaaaaagagctacttaataagagcattgacgctgaacacaatgacaaaagacgctgaaagaggcaaattaaagagaagagcaattgcaacacccggaatgcaaatcagaggatttgtatactttgttgaaacattagcaaggagcatttgtgagaagcttgaacaatctggactcccagttggaggcaatgaaaagaaagctaaactggcaaatgttgtgagaaaaatgatgactaattcacaagacacagaactctctttcacaatcactggagacaacaccaaatggaatgaaaatcaaaaccctaggatgtttctggcaatgataacatatataacaaggaaccaacctgaatggtttaggaacgtcttgagcattgcacctataatgttctcaaataaaatggcacgactagggaaaggatacatgttcgaaagtaagagcatgaagcttcgaacacaaataccggcagaaatgctagcaagtattgatttgaaatatttcaatgagtcgacaagaaagaaaatagagaagataaggcctcttctaatagatggtacagcctcattgagtcccggaatgatgatgggcatgttcaacatgttaagtacagttttgggagtttcgattctaaatctagggcaaaagaagtacaccaaaacaacatactggtgggacggactccaatcctccgatgactttgctctcatagtgaatgctccgaatcatgagggaatacaagcaggagtagacagattctatagaacctgcaagctggtcggaatcaacatgagcaaaaagaagtcctacataaacagaacaggaacatttgaattcacaagctttttctatcgctacggatttgtagccaactttagcatggagttgcccagctttggagtgtctggtatcaatgaatctgcagacatgagcattggagtaacagtgataaagaacaacatgataaacaatgatcttggaccagcaacagctcaaatggctcttcagctgttcatcaaggattacagatacacgtatagatgtcatagaggggacacacaaattcagacaaggaggtcattcgagctgaagaaattgtgggaacaaacccgctcaaaagcagggctgctggtctcagatgggggaccaaatctatacaatatccggaatctccacattccggaagtctgcttgaaatgggagctaatggatgaagactatcaggggaggctttgtaaccccctgaacccgtttgtcagccacaaagagatagagtcagtaaacaatgctgtggtgatgccagctcatggcccagccaaaagcatggaatatgatgctgttgccaccacgcactcctggatccctaagaggaaccgctctatcctcaatacaagccaaaggggaatacttgaagatgaacagatgtatcaaaagtgctgcaatctgttcgagaaattcttccctagcagttcatacaggagaccggttgggatttcaagcatggtggaggccatggtttctagggcccgaattgatgcgcgaattgactttgaatctggacggattaagaaagaggaatttgctgagatcatgaagatctgttccaccattgaagagctcagacggcagaaatag
>H3N1_Avian_KT338418_A/American_green-winged_teal/Alaska/478/2014|2014.751
atggatgtcaatccgactttacttttcttgaaagttccagcgcaaaatgccataagcaccacattcccgtatactggagatcctccatacagccatggaacaggaacaggatacaccatggacacggttaacagaacacatcaatattcagaaaaaggaaaatggacaacaaactcagagactggagcacctcaactcaatccaattgatggaccattgcctgaagacaatgagccaagtggatatgcacaaacagactgtgtccttgaagcaatggctttccttgaagaatcccacccaggaatctttgaaaactcgtgtcttgaaacgatggaagtcgttcaacaaacaagggtggacaaattgacccaaggccgtcagacctatgattggacattaaacaggaatcagccggctgcgactgcattagctaatactatagaggtcttcagatcgaatggtcttatggctaatgaatcaggaaggctaatagattttctcaaggatgtaatggaatcaatggataaagaggaaatggaaataacaacgcatttccaaaggaaaaggagagtgagagacaacatgaccaagaaaatggtcacacaaaggacaataggaaagaagaaacagaggctaaacaaaaggagctatctaataagagcattaacactgaacacaatgacaaaagacgccgaaagaggcaaattaaagagaagggcaattgcaacacccggaatgcaaatcagagggtttgtgtactttgttgaaacattagcaaggagcatttgtgagaagctcgaacaatctggactcccagttggaggcaatgaaaagaaggctaaactggcaaatgttgtgagaaaaatgatgactaattcacaagacacagagctttctttcacaatcactggagacaacaccaaatggaatgaaaatcagaaccctaggatgtttctggcaatgataacatatataacaaggaaccaacctgaatggttcaggaatgtcttgagcattgcacctataatgttctcaaataaaatggcaaggctagggaaaggatacatgttcgaaagtaagagcatgaagcttcgaacacaaataccggcagaaatgctagcaagcattgatctgaagtacttcaatgagtcaacaagaaagaaaatagagaagataagacctcttctaatagatggtacagcctcattaagccctggaatgatgatgggcatgttcaacatgctgagtacagttttgggagtttcgattctaaatctagggcaaaagaggtacaccaaaacaacatactggtgggacggactccaatcctctgatgactttgctctcatagtgaatgctccgaatcatgagggaatacaagcaggagtagacagattctatagaacctgcaagctggtcggaatcaacatgagcaaaaagaagtcctacataaacaggacaggaacatttgaattcacaagttttttctaccgctatggatttgtagccaacttcagcatggagttgcccagctttggagtgtctgggatcaatgaatctgcagacatgagcattggagtaacagtgataaagaacaacatgatcaacaatgatcttgggccagcaacagcccaaatggctcttcagctattcatcaaggattacagatacacatatcgatgccacagaggagacacacaaattcagacaaggaggtcattcgagctgaagaaattgtgggaacaaacccgctcaaaagcaggactgctggtctcagatggaggaccaaatctatataatatccgaaatctccacattccggaagtctgcttgaaatgggagctaatggacgaagactatcagggaaggctttgtaaccccctgaatccatttgtcagccacaaagagatagagtctgtgaacaatgctgtggtgatgccagctcatggcccagccaagagcatggaatatgatgctgttgccaccacccactcctggatccctaagaggaaccgctccattctcaatacaagccaaaggggaatccttgaagacgaacagatgtatcaaaagtgctgcaatctattcgagaaattcttccctagcagttcatacaggaggccggttggaatttccagcatggtggaggccatggtttctagggcccgaatcgatgcgcgaattgacttcgaatctggacggattaagaaggaggagtttgctgagatcatgaagatctgttccaccattgaagagctcagacggcagaaatag
>H1N3_Avian_KY971083_A/chicken/Zhejiang/7418/2015|2015.504
atggatgtcaatccgactttactcttcttgaaagtgccagcgcagaatgctataagcaccacattcccttatactggagatcctccatacagccatggaacaggaacaggatacaccatggacacagtcaacagaacacatcaatactcggaaaaaggaagatggacaacaaacacagagactggagcaccccaactcaacccgattgatggaccactgcccgaagacaacgagccaagcggatatgcgcaaacagactgtgtgttggaagcaatggctttccttgaagagtcccacccaggaatctttgaaaactcatgtcttgagacgatggaggttgttcagcaaacaagagtggacaaactaacccaaggccgccagacctatgactggacattgaatagaaatcaaccagctgcaacagctttggccaacactatagaggtcttcagatcgaatggtctaacagccaatgagtcaggaagactaatagatttcctcaaggatgtgatggaatcaatggataaagaagaaatggaaataacaacacatttccagagaaagagaagagtgagggacaacatgaccaagaaaatggtcacacaaagaacaataggaaagaaaaagcagaggctaaataagaagagctacttaataagagcactgacactaaacacaatgaccaaagatgcagaaagaggcaaattgaaaagacgggcaattgcaacacccgggatgcaaatcagagggtttgtgtactttgttgaaacattggcgaggagcatttgtgagaaacttgagcaatctggactccctgttggaggaaatgagaagaaagccaaattggcaaatgttgtgaggaagatgatgacaaactcacaagatacagagctctcctttacaattactggagacaacaccaaatggaatgagaatcaaaatcctcgaatgtttctggcaatgataacatatatcacaagaaatcagcctgaatggtttagaaatgtcctgagcatcgcccctataatgttctcaaacaaaatggcaagactagggaaaggatacatgtttgaaagtaagagcatgaagttgcgaacacaagtaccagcagaaatgcttgcaaacattgacttgaaatatttcaatgaatcaacgagaaagaaaatcgagaaaataagacctctattaatagatggcacagcttcattgagccctggaatgatgatgggtatgttcaacatgttgagtacagttttaggagtctcaatcctgaatcttggacaaaagaggtacacaaaaaccacatactggtgggatggactccaatcttctgatgacttcgctctcatagtgaatgcaccgaaccatgaggggatacaggccggagtggataggttctataggacctgcaaactggttgggatcaacatgagcaaaaagaagtcttacataaatcgaacaggaacatttgagttcacaagtttcttctaccgttatggattcgtagctaatttcagcatggagttgcccagctttggagtgtctgggatcaacgaatcggctgacatgagcattggagttacagtgataaagaacaatatgataaacaatgatcttggaccagcaacagctcaaatggccctccagctattcatcaaagattacaggtacacataccggtgccacagaggtgatacacaaattcaaacaaggagatcgttcgaactgaagaaattgtgggagcagacccgttcaaaggcaggactcttggtttcagatggaggaccaaatctgtacaatatccggaatctccacattccagaggtctgcttgaagtgggagctaatggatgaggattaccaaggtagactgtgtaatcctctgaacccatttgtcagtcataaggaaattgaatctgtaaacaacgctgtggtaatgccagcccatggtccagccaagagtatggagtatgatgcagttgcaactacacactcatggatccccaaaaggaaccgttccattctcaataccagtcagaggggaatccttgaagatgaacagatgtatcagaagtgctgcaatctattcgagaaattcttccctagtagttcatacaggaggccagttggaatttccagcatggtggaggccatggtttctagggcccgaatcgatgcacggattgacttcgagtctggaaggattaagaaagaggaatttgctgagatcatgaagatctgttccaccattgaagagctcagacggcaacaacag
>H3N8_Avian_KY644382_A/blue-winged_teal/Guatemala/CIP049H109-38/2012|2012.874
atggatgtcaatccgactttacttttcttgaaagttccagcgcaaaatgccataagcaccacattcccgtatactggagatcctccatacagccatggaacaggaacagggtataccatggacacggttaacagaacacatcaatattcagaaaaagggaaatggacaacaaactcagaaactggagcacctcaactcaatccaattgatggaccattgcctgaggacaatgaaccaagtggatatgcacaaacggactgtgtccttgaagcaatggctttccttgaagagtcccacccagggatctttgaaaactcgtgtcttgagacgatggaagttgttcaacaaacaagagtggacaaattgacccaaggccgtcagacctatgattggacattaaacaggaaccagccggctgcaactgcattagctaatactatagaagtcttcagatcgaacggtcttacagctaatgaatcaggaaggctgatagattttctcaaggatgtgatggaatcaatggataaagaggaaatggaaataacaacgcatttccaaaggaaaagaagggtgagagacaacatgaccaagaaaatggtcacacaaaggacaataggaaagaagaaacagaggctacacaaaaagagctatctaattagagcattgacactgaacacaatgacaaaagacgccgaaagaggcaaattaaagagaagggcaattgcaacacctggaatgcaaatcagagggtttgtgtactttgttgaaacattagcaaggagcatttgtgagaagcttgaacaatctggactcccagttggaggcaatgaaaagaaggctaaactggcaaatgttgtgagaaaaatgatgactaattcgcaagacacagagctctctttcacaatcactggagacaacaccaaatggaatgaaaatcagaaccctagaatgtttctggcaatgataacatatataacaaggaaccaacctgaatggttcaggaatgtcttgagcattgcacccataatgttctcaaataaaatggcaagactagggaaaggatacatgttcgaaagtaagagcatgaagcttcgaacacaagtaccggcagaaatgctagcaagcattgacctgaagtacttcaatgagtcaacaagaaagaaaatagagaagataagacctcttctaatagatggtacagcctcattgagccctggaatgatgatgggcatgttcaacatgctgagtacagttttgggagtttcgattctaaatctagggcaaaagaggtacaccaaaacaacatactggtgggacggactccaatcctctgacgactttgctctcatagtgaatgctccgaatcatgagggaatacaagcaggagtagacagattctatagaacctgcaagctggtcggaatcaacatgagcaaaaagaagtcctacataaacaggacaggaacatttgaattcacaagttttttctaccgctatggatttgtagccaacttcagcatggagttgcccagctttggagtgtctgggatcaatgaatctgcagacatgagcattggagtaacagtgataaagaacaacatgatcaacaatgatcttggaccagcaacagcccaaatggctctccagctattcatcaaggattacagatacacatatcgatgtcacagaggagacacacaaattcagacaaggaggtcattcgagctgaagaagttgtgggaacaaacccgctcaaaagcaggactgctggtctcagatggaggaccaaatctatacaatatccggaatctccacattccggaagtctgcttgaaatgggagctaatggatgaagactatcagggaaggctttgtaaccccctgaatccgtttgtcagccacaaagaaatagagtctgtgaacaatgctgtggtgatgccagctcatggcccagccaagagcatggaatatgatgctgttgccaccactcactcctggatccctaagaggaatcgctccattctcaatacaagccaaaggggaatccttgaagacgaacagatgtatcaaaagtgctgcaatctattcgaaaaattcttccctagcagttcatacaggaggccggttggaatttccagcatggtggaggccatggtttctagggcccgaattgatgcgcgaattgacttcgaatctggacgggttaagaaggaggagtttgctgagatcatgaagatctgttccaccattgaagagctcagacggcagaaatag
>H3N2_Human_CY112434_A/Hong_Kong/1/1989|1989.500
atggatgtcaatccgactctacttttcctaaaggttccagcgcaaaatgccataagcaccacattcccttatactggagatcctccatacagccatggaacaggaacaggatacaccatggacacagtcaacagaacacatcaatattcagaaaaggggaagtggacaacaaacacagaaactggggcaccccaactcaacccgattgatggaccactacctgaggataatgagccaagtggatatgcacaaacagactgtgttctggaggccatggctttccttgaggaatcccacccagggatctttgagaactcatgccttgaaacaatggaagtcgttcaacaaacaagggtggacaaactgacccaaggtcgccagacctatgattggacattaaacagaaatcaaccggcagcaactgcattagccaacaccatagaagtttttagatctaatggtctaacagctaatgagtcaggaaggctaatagatttcctcaaggatgtgatggaatcaatggataaagaggaaatagaaataacaacacactttcaaagaaaaaggagagtaagagacaacatgaccaaaaaaatggtcacacaaagaacaataggaaagaaaaaacagagagtgaataagagaagctatctaataagagcattgacattgaacacgatgaccaaagatgcagaaagaggtaaattaaaaagaagggctattgcaacacccgggatgcaaatcagagggttcgtgtactttgttgaaactttagctaggagcatttgcgaaaagcttgaacagtctggacttccagttgggggtaatgaaaagaaggccaaactggcaaatgttgtgagaaagatgatgactaattcacaagacacagagctttctttcacaatcactggggacaatactaagtggaatgaaaatcaaaatcctcgaatgttcctggcgatgattacatatatcacaaaaaatcaacctgagtggttcagaaacatcctgagcatcgcacccataatgttctcaaacaaaatggcaagactaggaaaaggatacatgttcgaaagtaagagaatgaagctccgaacacaaataccagcagaaatgctagcaagcattgacctgaagtatttcaatgaatcaacaagaaagaaaattgagaaaataaggcctcttctaatagatggcacagcatcattgagccctggaatgatgatgggcatgttcaacatgctaagtacggttttaggagtctcgatactgaatcttggacaaaagaaatacaccaaaacaacatactggtgggatggactccaatcctccgacgattttgccctcatagtgaatgcaccaaatcatgagggaatacaagcaggagtggatagattctacaggacctgcaagttagtgggaatcaacatgagcaaaaagaagtcctatataaataagacagggacatttgaattcacaagctttttttatcgctatggatttgtggctaattttagcatggagctgcccagttttggagtgtctggaattaatgaatcagctgatatgagcattggagtaacagtgataaagaacaacatgataaacaatgaccttggaccagcaacagcccagatggctcttcaattgttcatcaaagactacagatatacatatcggtgccacagaggagacacacaaattcagacgagaagatcattcgagctaaagaagctgtgggatcaaacccaatcaaaggcaggactattagtatcagatggaggaccaaacttatacaatatccggaatcttcacattcctgaagtctgcttaaagtgggagctaatggatgaggattatcagggaagactttgtaatcccctgaatccatttgtcagccataaagagattgagtctgtaaacaatgctgtggtaatgccagcccatggtccagccaagagcatggaatatgatgccgttgcaactacacactcctggattcccaagaggaaccgctctattctcaacacaagccaaaggggaattcttgaggatgaacagatgtatcagaagtgctgcaacttgttcgagaaatttttccccagtagttcatacaggagaccggttggaatttctagcatggtggaggccatggtgtctagggcccggattgatgccagaattgacttcgagtctggacggattaagaaagaagagttctccgagatcatgaagatctgttccaccattgaagaactcagacggcaaaaataa
>H5N2_Avian_FJ610140_A/Chicken/Virginia/40018/84|1984.500
atggatgtcaatccgactttacttttcttgaaagttccagcacaaaatgccataagcacaacattcccatatactggagatcctccatacagccatggaacgggaacaggatacaccatggacacagtcaacagaacacaccaatattcagaaagaggaaaatggacaacaaacacagaaactggagcgccccaactcaacccaatcgatggaccattacctgaagataatgaaccaagtggatatgcacaaacagactgcgttttggaagcaatggctttccttgaagaatcccacccaggaatctttgaaaactcgtgtcttgaaacgatggaagttgttcaacaaacaagggtggacaagctgacccaaggtcgccagacctatgattggacattaaataggaatcagccggccgcaactgcactagctaatactatagaggtattcagattgaatggcttgacagctaatgaatcaggaaggctaatagattttctcaaagatgtgatggaatcaatggataaagaggaaatggaaataacaacacacttccaaagaaaaagaagggtgagggacaacatgaccaagagaatggtcacacaaagaacaattggaaagaagaagcagagattaaacaagaggagctatctgataagagcattgacattgaacacaatgacaaaagatgccgaaagaggcaaactaaagagaagagcaattgcaacacccgggatgcagatcaggggatttgtatattttgttgaagcattagcaaggagtatctgtgagaagctcgagcaatctggactcccagttggaggcaatgaaaagaaggctaaattggcaaatgttgtgagaaagatgatgaccaattcacaagacacagagctctctttcacaattactggagacaacaccaaatggaatgaaaatcaaaatcctcggatgttcctagcaatgataacatatataacaagaaatcaacccgaatggtttagaaacgtcttgagcattgcacctataatgttctcaaataaaatggcacgactaggaaagggatacatgtttgaaagtaagagcatgaaacttcgaacacaaataccagcagaaatgctagcaactattgacctgaaatatttcaatgattcaacaagaaagaaaattgaaaaaataaggcctcttctaatagatggtacagcctcactgagtcccggaatgatgatgggcatgttcaacatgctaagtacagttctgggagtctcaatcctgaatctcggacaaaagaggtacaccaaaacaacatactggtgggacggactccaatcctctgatgactttgccctcatagtgaatgcaccaaatcatgagggaatacaagcaggggtagacagattctatagaacctgtaagctagtcgggatcaatatgagcaaaaagaagtcttatataaacagaacaggaacatttgaatttacaagtttcttctatcgctacggatttgtggccaattttagtatggagctgcccagctttggagtgtctggaattaatgagtcggctgacatgagcattggagtaacagtgataaagaacaacatgataaataatgaccttggaccagcaacagctcaaatggctcttcagctattcataaaggattacagatatacgtatcgctgccaccgaggggacacgcaaatccagacggggaggtcattcgagataaagaagttgtgggaacaaacccgttcaaaagcagggctgctggtgtcagatggaggaccaaacttatacaatatccgaaatctccacataccagaggtctgcttgaaatgggagctaatggacgaagattatcagggaaggctttgtaatcccctgaacccatttgtcagtcataaggagatagagtctgtaaacaatgctgtggtaatgccagcccatggtccagccaaaagcatggaatatgatgctgttgctactacacactcctggatcccaaagagaaaccgctccattctcaacacaagccaaagaggaatccttgaagatgaacagatgtatcaaaagtgctgcaatctatttgaaaaattcttccccagcagttcatacaggaggccagttggaatttcaagcatggtggaagccatggtgtctagggcccgaattgatgcgcggattgacttcgaatctggacggattaagaaagaggagttcgctgagatcatgaagatctgttccaccattgaagagctcagacggcaaaaataa
>H5N1_Avian_CY036235_A/great_egret/Hong_Kong/807/2008|2008.500
atggatgtcaacccgactttacttttcttgaaagtgccagtgcaaaatgctataagtaccacattcccttatactggagaccctccttacagccatggaacagggacagggtacaccatggacacagtcaacagaacacaccaatattcagaaaagggggagtggacaacaaacacagagactggggcaccccaactcaacccgattgatggaccactacctgaggataatgagcccagtgggtatgcacaaacagattgtgtattggaagcaatggctttccttgaagaatcccacccagggatctttgaaaattcgtgtcttgaaacgatggaaattgttcaacaaacaagagtggataaactgacccaaggtcgccagacttatgactggacattgaatagaaaccaaccggctgcaactgctttggccaacactatagaaattttcagatcaaacggtctggcagcaaatgaatcgggacggctgatagatttcctcaaggatgtgatggaatcaatggataaggaagaaatggagataacgacacatttccagagaaagagaagagtaagggacaacatgaccaagaaaatggtaacgcaaagaacaatcgggaagaaaaaacaaaggctgaacaaaaggagctacttgataagagcgctgacactgaacacaatgaccaaggatgcagaaagaggcaaattgaagaggcgagcaattgcaacacccggaatgcaaatcagaggattcgtgtacttcgttgaaacactagcgaggagtatctgtgagaaacttgagcaatctggactcccagtcggagggaatgagaagaaagctaaattagcaaacgtcgtgaggaagatgatgactaactcacaggatactgaactctcctttacaattactggggacaatacaaaatggaatgagaatcaaaatcctaggatgtttctggcaatgataacgtacatcacaaggaatcagccagaatggtttcgaaatgtattaagcattgcccctataatgttctcaaacaagatggcgagattagggaaaggatacatgttcgaaagtaagagcatgaagttacgaacacaaataccagcagaaatgcttgcaaacattgaccttaaatacttcaatgaattaacgaaaaagaaaattgagaagataagacctctattaatagatggtacagcctcattgagccctggaatgatgatgggcatgttcaacatgctgagtacagtcctaggagtttcaatcctgaatcttggacagaaaaggtacaccaaaaccacatattggtgggacgggctccaatcctctgatgatttcgctctcattgtaaatgcaccgaatcatgagggaatacaagcaggggtggatagattttataggacttgtaaattagttgggatcaatatgagcaagaagaagtcttacataaatcggacagggacatttgaattcacgagctttttctaccgctatggattcgtagccaatttcagtatggagctgcccagttttggagtgtctggaattaatgaatcggccgacatgagcattggtgttacagtgataaagaacaatatgataaacaacgaccttgggccagcaacagctcagatggctcttcagctattcatcaaggactacagatacacataccgatgccacagaggagatacgcaaatccaaacgaggagatcattcgagctgaagaagctatgggagcaaacccgttcaaaggcaggactgttggtttcagatggaggaccaaatctatacaatatccgaaatctccatattcctgaggtctgcttgaaatgggaattgatggatgaagactaccagggcagactgtgcaatcctctgaatccattcgtcagccatagggaaattgaatctgtcaacaatgctatagtaatgccagctcatggcccggccaagagtatggaatatgatgcagttgcaaccacacattcatggattcctaaaaggaatcgttccattctcaacacgagtcaaaggggaattcttgaggatgaacagatgtaccaaaagtgctgcaatctattcgagaaattctttcccagcagttcgtatcggaggccagttggaatttccagtatggtggaggccatggtgtctcgggcccgaattgacgcacgaattgatttcgagtctggaaggattaagaaagaagagtttgctgagatcatgaagatctgttccaccattgaagagctcagacggcaaaaatag
>H1N1_Swine_KX670648_A/swine/Pennsylvania/A01554941/2015|2015.362
atggatgtcaatccgactctacttttcttaaaggttccagcgcaaaatgccataagcaccacattcccttatactggagatcccccatacagccatgggacaggaacaggatacaccatggacacagtcaacagaacacaccaatattcagaaaaagggaaatggacgacaaacacagagactggggcaccccaactcaacccgattgatgggccactacctgaagataatgaaccaagtggatatgcacaaacagactgtgtcttggaggccatggctttccttgaagaatctcacccagggatatttgagaattcatgccttgaaacgatagaaatcgtccaacaaacaagggtggataaactaactcaaggtcgccagacttatgattggacattaaacaggaatcaaccggcagcaactgcattggccaacaccatagaagtttttagatcaaatggtctaacagctaacgaatcaggaaggctaatagatttcctaaaggatgtaatggaatcaatggataaagaggaaatagagatgacaacccattttcaaagaaaaaggagggtgagagacaacatgaccaagaagatggtcacacaaaggacaatagggaagaaaaaacaaagaatgaataagagaagttacctaataagagcactgacgttgaacacgatgaccaaagatgcagagagaggtaaattaaaaaggagggctatcgcaacacctgggatgcaaatcagagggttcgtgtattttgttgagactttagctagaagcatttgtgaaaaacttgaacagtccggactcccagtagggggcaatgaaaagaaagccaaattggcaaatgttgtaagaaagatgatgactaattcacaagacacagagctttctttcacaatcactggggacaacactaaatggaatgaaaaccaaaatcctcgaatgtttctggcaatgattacatacatcaccaggaaccaacccgagtggtttagaaacatcctgagcatggcacccataatgttctcaaataaaatggcaagactaggaaaagggtacatgttcgagagtaaaaaaatgaaactccgaacacagataccagcagaaatgctagcaagcattgacctgaagtatttcaatgaatcaacaaggaagaaaattgagaaaataaggcctctactaatagatggcacagcatcattgagccctgggatgatgatgggcatgttcaacatgctaagtacggttttgggagtctcgatattgaatcttggacaaaagaaatacaccaggacaacatattggtgggatggactccaatcctccgacgattttgccctcatagtaaatgcaccaaatcatgagggaatacaagcaggagtagatagattctacagaacctgcaagttagtaggaatcaatatgagcaaaaagaagtcctacataaataagactgggacatttgaattcacaagctttttttatcgctatgggtttgtagctaattttagcatggagctgcccagttttggggtgtctggaataaacgaatcagctgatatgagtattggagtaacagtgataaagaacaacatgataaacaatgatcttggacctgcaacagctcagatggcacttcagttgttcatcaaagactacagatacacatatagatgccatagaggggacacacaaattcagacgagaagatcattcgagctaaagaagctgtgggatcaaacccaatcaaaggcaggattattagtatctgatggagggccaaatttatacaatatccggaatcttcacattcctgaagtctgcttaaaatgggagctaatggatgaagattatcggggaaggctttgtaatcccctgaatccctttgtcagtcataaagagattgattctgtaaacagtgctgtggtgatgccagcccatggtccagccaaaagcatggaatatgatgccgttgcaactacacactcctggattcccaagaggaaccgctctattctcaacacaagccaaaggggaattctcgaggatgaacagatgtaccagaagtgctgcaacctgttcgagaaatttttccctagtagttcatacaggagaccggttggaatttctagcatggtagaggccatgatgtctagggcccggattgatgccaggattaacttcgagtctggacggattaagaaagaagagttctctgagatcatgaagatctgttccaccattgaagaactcagacggcaaaagtaa
>H6N6_Avian_KJ200715_A/chicken/Hunan/S4495/2010|2010.940
atggatgtcaatccgactctacttttcttgaaagtgccagcgcaaaatgctataagtaccacattcccttatactggagaccctccatacagccatggaacaggaacgggatacaccatggacacggtcaacagaacacatcagtattcagaaaagggaaggtggacaacaaacacagagactggagcaccccaactcaacccgattgatggaccattacctgaggacaacgaacctagtggatacgcacaaacggactgcgtgttggaagcaatggctttccttgaagaatcccacccagggatctttgaaaactcatgtcttgaaacaatggaagttgttcagcagacaagagtggacaaactaacccaaggtcgccagacctatgactggacactgaatagaaatcagccggctgcaactgctttagccaacaccatagaggtcttcaggtcgaacggtctaacagccaatgaatcaggaagactaatagactttctcaaggatgtgatggagtcaatgaataaagaagaaatggaaataacgacacatttccaaagaaagagaagagtaagggacaacatgaccaagaaaatggtcacacacagaacaataggaaagaagaagcagaggttgaacaggaggagctacttgataagagcattgacactgaacacaatgacaaaagatgcagaaagaggcaaattgaaaagacgggcaattgcaacacccggaatgcaaatcagaggtttcgtgtattttgtcgaaacactagcaaggagcatctgtgagaaacttgagcaatctggactaccggttggagggaacgagaaaaaggctaaattggcaaatgtcgtgagaaagatgatgactaactcgcaagatacggaactctcctttacaattactggggacaacaccaaatggaatgagaatcagaatcctcgagtttttttaacaatgataacatacatcacaagaagccaacctgaatggttcagaaacgtcttgagcattgctccaataatgttctcaaacaagatggcgagattagggaagggatacatgttcgaaagcaagagcatgaagttgaggacacaaataccagcagaaatgcttgcaaacattgacttgaaatacttcaatgaatcaacgagaaagaagatcgagaaaataagacctctactaatagaaggcacggcctcactgagtcctggaatgatgatgggcatgttcaacatgctgagtactgtcttaggagtttcaatcctgaatcttggacaaaagaggtacaccaaaaccacgtactggtgggacggactccaatcctcagatgacttcgctctcatagtgaatgcaccaaatcatgaggggatacaagctggcgtagatagattctacaggacatgcaaactagttggaatcaatatgagcaaaaagaagtcttacataaatagaacaggaacatttgagttcgcaagtttcttctaccgctatgggtttgtggccaacttcagtatggaactgcccagctttggagtgtctgggatcaacgaatcagctgacatgagcattggagttacagtaataaagaacaacatgataaataatgatctaggaccagcaacagctcagatggctcttcagctattcatcaaggactaccgatacacataccgatgccacagaggcgacacgcaaatccaaacgagaagatcatttgagttgaaaaaactatgggaacagacccgttcaaaggcaggattgttggtctcagatggaggaccaaatctatataatatccgaaatctacacatcccagaagtctgtttgaagtgggagttaatggatgaagattatcagggtaggctgtgcaaccctctgaacccatttgtcagccacaaagagattgagtccgtaaacaatgctgtagtaatgccggcccatggtccagccaaaagcatggaatatgacgctgttgcaaccacacactcatggattcctaagaggaaccgttccattctcaataccagccaaagaggaattcttgaggatgaacagatgtaccagaaatgctgcagtctatttgagagattcttccctagtagctcatacaggaggccagttggaatttccagcatggtggaggccatggtatctagggcccgaattgatgcacgaattgacttcgagtctggcaggattaagaaggaagagtttgctgagatcatgaagatctgttccaccattgaagagctcagacggcaaaaatag
>H1N2_Swine_CY243191_A/swine/Ohio/16TOSU8287/2016|2016.496
atggatgtcaatccgaccctacttttcctaaaggttccagcgcagaatgccataagcaccacattcccttatactggagaccctccatacagccatggaacaggaacaggatacaccatggacacagtcaacagaacacaccaatattcagaaagagggaaatggacgacaaatacggagactggggcaccccagctcaatccgattgatggaccactacctgaagataatgaaccaagtggatatgcacaaacagactgtgtcctggaggccatggctttccttgaagaatcccacccagggatatttgagaattcatgccttgaaacaatggaaattgtccaacaaacaagggtggataaactaacccagggtcgccagacatatgattggacattaaatagaaatcaaccggcagcaacagcattggccaacaccatagaagttttcagatcaaatggtctaacagataatgagtcaggaaggctgatagatttcttaaaagatgtaatggaatcaatggataaagaggaaatggagataacaacacactttcaaagaaagaggagagtgagagataacatgaccaaaaagatggtcacacaaagaacaatagggaagaaaaaacaaagaatgaataagaggagttatttaataagagcactaacattgaatacgatgaccaaagatgcagagagaggcaaattgaaaagaagggctattgcaacacctgggatgcaaattagagggttcgtgtactttgttgagactctagctagaagcatttgcgagaagcttgaacaatctggactcccggtagggggcaatgaaaagaaagccaaattggcaaacgttgtgagaaagatgatgactaattcacaagacacagagctttccttcacaattactggggacaatactaaatggaatgaaaaccaaaatcctcgaatgttcctggcgatgattacatatatcactagaaaccaacccgagtggttcagaaacatcctgagcatggcacccataatgttctcaaacaaaatggcaagactagggaaagggtacatgttcgagagtaaaaggatgaagctccgaacacagataccagcagaaatgctatcaagcattgacctgaagtatttcaatgaatcaacaaggaagaaaattgagaaaataaggcctctcctaatagatggcacagcatcactgagccctgggatgatgatgggcatgttcaacatgctaagtacagttttgggagtctcagtactgaatcttggacagaagaaatacaccaggacaacgtactggtgggacggactccaatcctccgacgattttgccctcatagtaaacgcaccaaatcatgagggaatccaagcaggagtggatagattctacaggacctgcaaattagtaggaatcaacatgagcaaaaagaagtcctatataaataagacagggacatttgaattcacaagctttttttaccgctatgggtttgtagctaattttagcatggagctgcccagttttggagtgtccggaataaacgaatcagctgatatgagtattggggtaacagtgataaagaacaacatgataaacaatgatcttggaccagcaacagctcagatggcccttcagttgttcatcaaagactacagatacacctatagatgccatagaggggacacacaaattcaaacgagaagatcattcgagctaaagaagctgtgggatcaaacccaatcaaaggcaggattactagtatctgatggaggaccaaatttgtacaacatccggaatcttcacattcctgaagtctgcttaaaatgggagctaatggatgaggattatcggggaagactttgcaatcccctgaatccctttgtcagccataaagagattgattctgtaaacagtgctgtggtgatgccagcccatggtccagccaaaagcatggaatatgatgccgttgcaactacacactcctggatccctaaaaggaaccgctctattctcaacacgagccaaaggggaattcttgaggatgaacagatgtaccagaagtgctgcaatctgtttgagaaatttttccctagtagttcgtacaggagaccggttggaatttctagcatggtagaggccatggtgtctagggcccgaattgatgccaggattgacttcgaatctgggcggattaagagagaagagttctctgagatcatgaagatctgttccaccattgaagaactcagacggcaaaagtaa
>H3N2_Swine_MF373245_A/swine/Michigan/A01672424/2017|2017.052
atggatgtcaatccgactctacttttcctaaaggttccggcgcaaaatgccataagcaccacattcccttatactggagaccctccatacagccatggaacaggaacaggatacaccatagacacagtcaacagaacacaccaatattcggaaaacgggagatggacgacaaacacagagactggggcaccccaacttaacccaattgacggaccactaccggaggataatgaaccaagtggatatgcacaaacagactgtgttctggaggccatggctttccttgaggaatcccacccaggaatatttgagaattcgtgccttgaaacaatggaaatcgtccaacaaacaagggtggataaactaactcaaggccgccagacttatgattggacattaaacagaaatcaaccggcagcaactgcattggccaacaccatagaagtatttaggtcaaatggtctaacaactaatgagtcaggaaggctaatagatttcctaaaggatgtaatggaatcaatggacaaagaggaaatagagataacaacacactttcaaagaaaaaggagaataagagacaacatgaccaagaagatgatcacacaaagaacaatagggaagaaaaaacaaagagtgaataagagaagttatctaataagagcactaacactgaatacgatgaccaaggatgcagagagaggcaaattaaaaaggagggctatcgcgacaccagggatgcaaattagagggttcgtgtactttgttgagactttagctagaagcatttgcgaaaagcttgaacagtccggactcccagtagggggcaatgaaaagaaagccaaattggcaaatgttgtgagaaagatgatgactaattcacaagacacagagatttctttcacaatcactggagacaacactaaatggaatgaaaaccaaaatccccgaatgttcttggcaatgattacatacatcaccagaaatcaacccgagtggttcagaaacatactgagcatggcaccaataatgttctcaaacaaaatggcaagactaggaaaaggatacatgttcgagagtaaaagaatgaagcttcgaacacaaataccagcagagatgctagtaagcattgacctgaagtattttaatgaatcaacaagaaagaaaatcgagaaaataaggcctctcctaatagatggcacagcatcattgagccctgggatgatgatgggcatgttcaacatgctaagcacggttttgggagtctcaatactgaatcttggacaaaagaaatacaccaggacaacatactggtgggatggactccaatcctccgatgattttgccctcatagtaaatgcaccaaatcatgaaggaatacaggcaggagtggatagattctacaggacctgcaaattggtagggataaacatgagcaaaaagaagtcctatataaataagactgggacatttgaattcacaagctttttttatcgctatgggtttgtagccaattttagcatggagctgcccagttttggagtgtctggaataaacgaatcagctgatatgagtattggagtaacagtgataaagaacaacatgataaataatgatcttggacctgcaacagcccaaatggcccttcagttgttcatcaaagactacaggtacacatatagatgccatagaggggacacccaaattcagacaagaagatcattcgagctaaagagcctgtgggatcaaacccaatcaaaagcaggattattagtatctgatggagggccaaatttatataatatccggaatcttcacattcctgaagtctgtctaaaatgggagctaatggatgaggattaccggggaaggctttgcaatcccctgaatccctttgtcagccataaagagattgattctgtaaacagtgctgtggtgatgctagcccatggtccagccaaaagtatggaatatgatgccgtcgctactacacactcctggattcccaagaggaaccgctctattctcaacacaagccataggggaattcttgaggatgaacagatgtaccagaagtgctgcaatctgtttgagaaattttttcccagtagttcatacaggagaccggttggaatttctagcatggtggaggccatggtgtctagggcccggattgatgccaggattgacttcgagtctggacggattaagaaagaagagttctctgagatcatgaagatctgttccaccattgaagaactcagacggcaaaagtaa
>H7N9_Avian_KX215960_A/chicken/Huaian/003/2015|2015.096
atggatgtcaatccgactttacttttcttgaaagtgccagtgcaaaatgctataagtaccactttcccttatactggagaccctccatacagccatggaacaggaacaggatacaccatggacacagtcaacagaacacataaatactcagaaaaaggaaagtggacaacaaacacagagactggagcaccccaactcaatccaattgatggaccattacctgaggacaacgagccgagtgggtatgcacaaacggattgtgtattggaagcaatggctttccttgaagaatctcacccagggatctttgaaaactcgtgtctcgaaacgatggaaattgttcagcaaacaagagtggataaactgacccaaggccgccagacctatgactggacgttgaatagaaatcagccggctgctaccgcattggccaacactatagaggtattcagatcgaatggcctgacagccaatgaatcaggaaggttgatcgatttcctcaaggacgtgatggattcaatggataaggaagaaatggagattacaacacatttccagaggaagaggagagtgagggacaacatgaccaagaaaatggtcacacagagaacaataggaaagaaaaaacaaagactgaacaaaaggagctacctaataagagcactgacattgaacacaatgacaaaggatgctgaaagaggcaagctgaaaaggagggcaattgcaacacccgggatgcaaatcagaggattcgtgtattttgtagaagcactagcgaggagcatctgtgagaaacttgagcaatctggcctccctgtcggagggaatgagaagaaagctaaattggcaaatgttgtgaggaagatgatgactaattcacaagatacagagctctccttcacaattactggggacaacaccaaatggaatgagaatcaaagcccccggatgtttctagcaatgataacatacatcacaagaaaccagccagaatggtttagaaatgtcttaagcattgctcctataatgttctcaaacaagatggcgagattaggaaaagggtacatgttcgaaagtaagagtatgaagttacggacacaagtaccagcggaaatgctcgcaaatattgacctgaaatacttcaacaaatcaacaagagagaaaatcgagaaaataagacctctactgatagatggcacagcctcattgagtcctggaatgatgatgggcatgttcaacatgttgagtacagtcttaggagtttcaattctgaatctcgggcagaagaagtacaccaaaaccacatattggtgggacggactccaatcctcagatgacttcgccctcatagtgaatgcaccgaatcatgagggaatacaggcaggagtagataggttctatagaacctgcaaattagttgggataaacatgagcaagaagaaatcctacataaatcggacaggaacattcgaattcacaagctttttctaccgctatggattcgtagctaacttcagtatggagttgcccagttttggagtgtccgggattaatgagtcagctgacatgagcgttggtgttacagtaataaagaacaatatgataaacaacgatcttggaccagcaacagcccaaatggcccttcagctatttatcaaagactacagatacacataccgatgtcacaggggtgatacgcaaattcaaacgaggagagcattcgagctgaagaagctgtgggagcagacccgttcgaaggcaggactgttggtttcagatggagggccaaacctgtacaatatccggaacctccacattccagaggtctgcttgaaatgggaattgatggatgaagactaccaaggcaggttgtgtaatcctatgaacccgtttgtcagtcataaggaaattgattcagtcaacaatgctgtggtgatgccagctcatggcccagccaaaagcatggagtatgatgccgttgcaaccacacattcatggattcctaagaggaatcgctccattctcaacaccagccaaagggggattcttgaggacgaacagatgtaccagaagtgctgcaacctattcgaaaagttcttccccagcagttcgtacaggaggccagttggaatttccagcatggtggaggccatggtgtctagggcccgaattgatgcacgaattgacttcgaatctggaaggattaagaaagaagagtttgctgagatcatgaagatctgttccaccattgaagagctcagacggcaaaaatag
>H1N1_Swine_MF973375_A/swine/North_Carolina/A02214775/2017|2017.296
atggatgtcaatccgaccctacttttcctaaaggttccagcgcagaatgccataagtaccacattcccttatactggagaccctccatacagccatggaacaggaacaggatacaccatggacacagtcaacagaacacatcaatattcagaaaaagggaaatggacgacaaatacagagactggggcaccccagctcaatccgattgatggaccactacctgaagataacgaaccaagtggatatgcacaaacagactgtgtcctggaggccatggctttccttgaagaatcccatccagggatatttgagaattcatgccttgaaacaatggaaattgtccaacaaacaagggtggataaactaacccagggccgccagacatatgattggacattaaatagaaatcaaccggcagcaactgcattagccaacaccatagaagtttttagatcaaatggtctaacagctaatgagtcaggaaggctgatagatttcttaaaagatgtaatggaatcaatggataaagagaaaatagagataacaacacactttcaaagaaagaggagagtgagagataacgtgaccaaaaagatggtcacacaaaggacaatagggaagaagaaacaaagagtgaataagaggagttatttaataagagcactaacattgaatacgatgaccaaagatgcagaaagaggcaaattgaaaagaagggctattgcaacacctgggatgcaaattagagggttcgtgtactttgttgagactctagctagaagcatttgcgagaagcttgaacaatccggactcccggtagggggcaatgaaaagaaagccaaattggcaaacgttgtgagaaagatgatgactaattcacaagacacagagctttccttcacaattactggggacaataccaaatggaatgaaaaccaaaatcctcgaatgttcctggcgatgattacatatatcaccagaaaccaacccgagtggttcagaaacatcctgagcatggcacccataatgttctcaaacaaaatggcaaggctagggaaagggtacatgttcgagagtaaaaggatgaagctccgaacacagataccagcagaaatgctatcaagcattaatctgaagtatttcaatgaatcaacaaggaagaaaatcgagaaaataaggcctctcttaatagatggcacagcatcactgagccctgggatgatgatgggcatgttcaacatgctaagtacggttttgggagtctcaatactgaatcttggacaaaagaaatacaccaggacaacatactggtgggacggactccaatcctccgacgattttgccctcatagtaaacgcaccaaatcatgagggaatccaagcaggagtggatagattctacaggacctgcaagttagtaggaatcaacatgagcaaaaagaagtcctatataaataagacagggacatttgaattcacaagctttttttatcgctatggatttgtagctaattttagcatggagctgcccagttttggagtgtctggaataaacgaatcagctgatatgagtattggggtgacagtgataaagaacaacatgataaacaatgatcttggacctgcaacagctcagatggcccttcagttgttcatcaaagactacagatacacctatagatgccatagaggggacacacaaattcaaacgagaagatcattcgagctaaagaagctgtgggatcaaacccaatcaaagtcaggattactagtatctgatggaggaccaaatttatacaacatccggaatcttcacattcctgaagtctgcttaaaatgggagctaatggatgaggattatcggggaagactttgtaatcccctgaatccctttgtcagccataaagagattgattctgtaaacagtgctgtagtgatgccagcccatggtccagccaaaagcatggaatatgatgccgtcgcaactacacactcctggatccccaagaggaaccgctctattctcaacacaagccaaaggggaattcttgaggatgaacagatgtaccagaagtgctgcaatctgtttgagaaatttttccctagtagttcatacaggagaccggttggaatttctagcatggtagaggccatggtatctagggcccgaattgatgccaggattgacttcgagtctggacggattaagaaagaagagttctctgagatcatgaagatctgttccaccattgaagacctcagacggcaaaagtaa
>H7N1_Avian_KF298399_A/mallard/Minnesota/AI09-1714/2009|2009.564
atggatgtcaatccgactttacttttcttgaaagttccagcgcaaaatgccataagcaccacatttccttatactggagaccctccatatagccatggaacgggaacaggatacaccatggacacggtcaacaggacacatcaatattcagaaaaggggaaatggacaacaaactcagagactggagcaccccaacttaacccaattgatggaccactgcccgaggacaatgagccaagtggatatgcacaaacggactgtgtccttgaagcaatggctttccttgaagaatcccacccaggaatctttgaaaactcgtgtcttgaaacgatggaagttgttcaacaaacaagagtagacaaattgacccaaggccgtcagacctatgattggacattaaacaggaatcaaccggctgcaactgcattagctaatactatagaggtcttcagatcgaacggtctgacagctaatgaatcaggaaggctaatagattttctcaaggatgtgatggaatcaatggataaagaggaaatggaaataacaacgcatttccaaaggaaaagaagagtgagggacaacatgaccaagaaaatggtcacacaaagaacaataggaaagaagaagcagaggctaaataaaagragctatctaataagagcattgacactgaacacaatgacaaaagacgccgaaagaggcaaattaaagagaagagcaattgcaacacccggaatgcaaatcagaggatttgtatactttgttgaaacattagcaaggagcatttgtgagaagcttgagcaatctggacttccagttggaggcaatgaaaagaaggctaaactggcaaatgttgtgagaaaaatgatgactaattcacaagacacagaactctctttcacaatcactggrgacaacaccaaatggaatgaaaatcagaaccctaggatgtttctggcaatgataacatatataacaagaaaccaacctgaatggtttaggaatgtcttgagcattgcacccataatgttctcaaataaaatggcaagactagggaaaggatacatgttcgaaagcaagagcatgaagctccgaacacaaataccggcagaaatgctagcaagtattgatctgaaatatttcaatgagtcaacaagaaagaaaattgagaagataaggcctcttctaatagatggtacagcctcattgagccctggaatgatgatgggcatgttcaacatgctaagtacagttttgggagtttcgatcctaaatctaggacaaaagaggtacaccaaaacaacatactggtgggacgggctccaatcctctgatgactttgctctcatagtgaatgctccgaatcatgaggggatacaagcaggagtagacagattctatagaacctgcaagctggtcgggatcaacatgagcaaaaagaagtcctacataaacaggacaggaacatttgaattcacaagttttttctatcgctatggatttgtagccaatttcagcatggagttgcccagctttggagtgtctgggattaatgaatctgcagacatgagcattggagtaacagtgataaagaacaacatgataaacaatgatcttggaccagcaacagctcaaatggctcttcagctgttcatcaaggattacagatacacgtatcggtgtcacagaggagacacacaaattcagacaaggaggtcattcgagctgaagaaattgtgggaacaaacccgctcaaaagcgggactgctggtctcagacggaggaccaaacctatacaatatccggaatctacacattccggaagtctgtttgaaatgggagctgatggacgaagactatcagggaaggctttgcaaccccctgaatccgtttgtcagccacaaggagatagagtctgtaaacaatgctgtggtgatgccagctcatggcccagccaagagcatggaatatgatgctgtggctaccacgcactcctggatccctaagaggaatcgctccatcctcaatacaagccaaaggggaatccttgaagatgaacagatgtatcaaaagtgctgcaatctattcgagaaattcttccctagcagctcatacaggagaccggttggaatttccagcatggtggaggccatggtttctagggcccgaatcgatgcgcgaattgacttcgaatctggacggattaagaaggaggagtttgctgagatcatgaagatctgttccaccattgaagagctcagacggcagaaatag
>H7N4_Avian_CY178861_A/mallard/Wisconsin/1111/1982|1982.500
atggatgtcaatccgactttacttttcttgaaagttccagcgcaaaatgccataagcaccacattcccatatactggagatcctccatacagccatggaacgggaacaggatacaccatggacacagtcaacagaacacatcaatattcagaaaaggggaaatggacaacaaacacagaaactggagcaccccaacttaacccaattgatggaccattacctgaggataatgagccaagtggatatgcacaaacagactgtgtcctggaagcaatggctttccttgaagagtcccacccaggaatctttgaaaactcgtgtcttgaaacgatggaagttgttcaacaaacaagagtggacaagctgacccaaggtcgccagacctatgattggacattaaacaggaatcagccggctgcaactgcattagctaatactatagaggtcttcagatcgaacggtttaacggctaatgaatcaggaaggctaatagatttcctgaaggatgtgatggaatcaatggataaagaggaaatggaaataacaacgcacttccaaagaaaaagaagggtaagggacaacatgaccaagaaaatggtcacacaaagaacaatagggaagaagaaacagagactaaacaagagaagctatctaataagagcattgacactgaacacaatgacaaaagacgctgaaagaggcaaattaaagaggagagcaattgcaacacccgggatgcaaatcagaggatttgtgtattttgttgaaacattagcgagaagcatttgtgagaagcttgaacaatctggacttccagttggaggcaatgaaaagaaggctaaactggcaaatgttgtgagaaaaatgatgaccaattcacaagacacagagctctctttcacaattactggagacaacaccaaatggaatgaaaatcagaaccctaggatgttcctggcaatgataacatacataacaagaaatcaacctgaatggtttaggaatgtcttgagcattgcacctataatgttctcgaataaaatggcaaggctaggaaaaggatacatgttcgaaagtaagagcatgaagcttcgaacacagataccagcagaaatgctagcaactattgacctaaaatatttcaatgagtcaacaagaaagaaaatagagaagataaggcctcttctaatagatggtacagcctctttgagtcctggaatgatgatgggcatgttcaacatgctaagtacagttttaggagtctcaatcctaaatctaggacaaaagaggtacaccaaaacaacatactggtgggacggactccaatcctctgatgactttgctctcatagtgaatgcaccgaatcatgagggaatacaagcaggagtagatagattctataggacctgcaagctagtcggaatcaatatgagcaaaaagaagtcctacataaacaggacaggaacatttgaattcacaagctttttctatcgctatggatttgtagcaaattttagcatggagctgcccagctttggagtgtctgggattaatgagtcggctgacatgagcattggagtaacagtgataaagaacaacatgataaacaatgaccttggaccagcaacggctcaaatggctcttcagctgttcatcaaggattacagatacacgtatcggtgtcacaggggagacacacaaatccagacgaggaggtcatttgagctgaagaagttgtgggaacaaacccgctcaaaggcaggactgctggtttcagatggaggaccaaacttatacaatatccggaatctccacatcccggaagtctgtctgaaatgggagctaatggacgaagactatcagggaaggctttgtaaccccctgaacccatttgtcagccataaggagatagagtctgtaaacaatgctgtggtgatgccagctcatggcccagccaagagcatggaatatgatgctgttgctactacacactcctggatccctaagaggaaccgctccatcctcaacacaagccaaaggggaatccttgaagacgaacagatgtatcaaaagtgctgcaatctattcgagaaattcttccctagcagttcatacaggagaccggttgggatttccagcatggtggaggccatggtgtctagggcccgaattgatgcgcgaattgacttcgagtctggacggattaagaaggaggagtttgctgagatcatgaagatctgttccaccattgaagagctcagacggcagaaatag
>H5N2_Avian_KJ162778_A/duck/Taiwan/4379/2013|2013.025
atggatgtcaatccgactttacttttcttaaaagtgccagctcaaaatgctataagtaccacattcccttatactggagatcccccatacagccatggaaccggaacaggatacaccatggacactgtcaatagaacacaccaatactcagagaaagggaagtggacaacaaacacagagactggagcacctcaactcaatccaattgatgggccactacccgaggataacgagccgagcggatatgcccaaacagattgtgttttggaagctatggctttccttgaggagtcccacccagggatctttgacaattcatgtcttgaaacaatggaagttgttcagcaaacaagagtggacaaactgactcaaggacgccagacctatgactggacactgaatagaaaccagccggcagcaactgctttggccaacactatagaggtcttcaggtcgaacggcctaacagccaatgaatcggggaggttaatagatttcctcaaggatgtaatggaatcaatggacaaagaagaaatagaaataacaacacatttccagagaaagagaagagtaagggacaacatgaccaagaaaatgatcacgcaaaggacaatagggaagaagaaacagaagctgaacaagaggaattacttaataagagcattgacattgaacacaatgacaaaagatgcagaaagaggcaaattgaagaggcgggcaattgcaactcccgggatgcagatcagaggatttgtatattttgtcgaaacactagcgaggagcatctgtgaaaaacttgagcagtctggactccctgttggggggaatgagaagaaggctaaattggcaaatgtcgtaagaaagatgatgactaattcacaagatacagagctctcctttacaatcactggggacaataccaaatggaatgagaatcagaatcctcgtgtgtttctggcaatggtaacatacatcacaagaaaccaacctgaatggttcagaaatgtcttgagcattgctcctataatgttctcaaacaagatggcgagattagggaaagggtacatgtttgagagtaaaagcatgaagctgcggacgcaaataccagcagaaatgcttgcaaatattgacctgaaatacttcaacgaatcaacaaggaagaaaatcgagaaaataaggcctctcttaatagatggcacagcctcactgagtcctggaatgatgatgggcatgttcaacatgttgagtacagtcttaggagtctcagttctgaatcttggacagaagaagtacaccaaaaccacatactggtgggacggactccagtcctctgatgatttcgctctcatagtgaatgccccgaatcatgagggaatacaagcaggagtgaatagattctacagaacttgcaaactggttgggatcaacatgagcaaaaagaagtcttacataaatcggacaggaacatttgagtttacaagctttttctaccgctatgggtttgtggccaatttcagtatggagctgcccagctttggagtgtctggggttaacgaatcggctgacatgagcattggagttacagtgataaagaataatatgataaacaatgaccttggaccagcaacagcccagatggctcttcagttatttatcaaggactatagatacacatatcggtgccacaggggtgatacacaaattcaaacaaggagatcatttgagataaagaagttgtgggagcagacccgttcaaaggcaggactgttggttgcagatggaggaccaaatttatacaatatccggaatctccacattccagaagtctgcctgaagtgggaactaatggacgaagattaccagggtaggctgtgtaatcctctgaatccgtttgtcagccataaggaaattgagtccttaaacaatgctgtagtaatgccagcccatggtccagctaagagcatggaatatgatgctgttgctactacacattcatggatccctaaaagaaaccgttccattctcaataccagtcaaagaggaattcttgaggatgaacaaatgtaccaaaagtgctgcaatctattcgagaaattcttccctagtagttcatacagaaggccagttggaatttccagtatggtggaggccatggtgtctagggcccgaattgatgcacgaattgatttcgagtctggaaggattaagaaagaagagtttgctgagatcatgaagatctgttccaccattgaagagctcagacggcaaaaatag
>H3N2_Human_CY121574_A/BRISBANE/9/2006|2006.500
atggatgtcaatccgactctactgttcctaaaggttccagcgcaaaatgccataagcaccacattcccttatactggagatcctccatacagccatggaacaggaacagggtacaccatggacacagtcaacagaacacaccaatattcagagaaggggaagtggacgacaaatacagaaactggggcaccccaactcaacccaattgatggaccactacctgaggataatgagccaagtggatatgcacaaacagactgtgttttggaggctatggccttccttgaagaatcccacccaggtatctttgagaactcatgccttgaaacaatggaagtcgttcaacaaacaagggtggacaaactaacccaaggtcgccagacttatgattggacattaaacagaaatcaaccggcagcaactgcattagccaacaccatagaagtttttagatcaaatggactgacagctaatgaatcaggaaggctaatagatttcctcaaggatgtgatggaatcaatggataaagaggaaatggagataacaacacactttcaaagaaaaaggagagtaagagacaacatgaccaggaaaatggtcacacaaagaacaatagggaagaaaaaacaaagagtgaataagagaggctatctaataagagctttgacattaaacacgatgaccaaagatgcagagagaggtaaattaaaaagaagggctattgcaacacccgggatgcaaattagagggttcgtgtacttcgttgaaactttggctagaagcatttgcgaaaagcttgaacagtctgggcttccggttgggggtaatgaaaagaaggccaaactggcaaatgttgtgagaaaaatgatgactaattcacaagacactgagctttctttcacaatcactggggacaacactaagtggaatgaaaatcaaaaccctcgaatgtttttggcgatgattacatatatcacaaaaaatcaacctgagtggttcagaaacatcctgagcatcgcaccaataatgttctcaaacaaaatggcaagactaggaaaaggatacatgttcgagagtaagagaatgaagctccgaacacaaatacccgcagaaatgctagcaagcattgaccttaaatatttcaatgaatcaacaaggaagaaaattgagaaaataaggcctcttctaatagatggcacagcatcattgagccctgggatgatgatgggcatgttcaacatgctaagtacggttttaggagtctcgatactgaatcttgggcaaaagaaatacaccaagacaacatactggtgggatgggctccaatcctccgacgattttgccctcatagtgaatgcaccaaatcatgagggaatacaagcaggagtggatagattctacaggacctgcaagttagtgggaatcaacatgagcaaaaagaagtcctatataaataaaacagggacatttgaattcacaagctttttttatcgatatggatttgtggctaactttagcatggagcttcccagctttggagtgtctggaataaacgagtcagctgatatgagcattggagtagcagtgataaagaacaacatgataaacaatgaccttggaccagcaacagcccagatggctctccaattgttcatcaaagactacagatatacatataggtgccatagaggagacacacaaattcagacgagaagatcattcgagctaaagaagctgtgggatcaaacccaatcaagggcaggactattggtatcagatgggggaccaaacttatacaatatccggaaccttcacatccctgaagtctgcttaaagtgggagctaatggatgagaattatcggggaagactttgtaatcccctgaatccctttgtcagccataaagaaattgagtctgtaaacaatgctgtagtgatgccagcccatggtccagccaaaagtatggaatatgatgccgttgcaactacacactcctggattcctaagaggaaccgctctattctcaacacaagccaaaggggaattcttgaggatgaacagatgtaccaaaagtgctgcaacttgttcgagaaatttttccctagtagttcatataggagaccgattggaatttctagcatggtggaggccatggtgtctagggcccggattgatgccagaattgacttcgagtctggacggattaagaaggaagagttctctgagatcatgaagatctgttccaccattgaagaactcagacggcaaaaataa
>H5N6_Avian_LC379583_A/jungle_crow/Hyogo/2803A002/2018|2018.162
atggatgtcaatccgactttacttttcttaaaagtgccagcgcaaaatgctataagcactacattcccttacactggagatcctccatacagccatggaacaggaacaggatataccatggacacagtaaacagaacacatcaatactcagaaaagggaaaatggacaacaaacacagaaaccggagcaccccaactcaacccaattgatggaccattaccagaggacaatgagccaagcggatatgcacaaactgattgcgtgttggaagcaatggctttccttgaagaatcccacccagggatatttgaaaactcttgtcttgaagcgatggaagtcgttcagcaaacaagagtggacaaactaacccaaggtcgccagacttatgactggacactgaacagaaaccaaccagctgcaactgctttggccaacactatagaggtgttcagatcgaatggtctgacagccaatgaatcagggagactgatagattttctcagggatgtgatggaatcaatggataaagaagagatggaaataacaacacatttccagagaaaaagaagagtgagggacaacatgaccaagaagatggtcacacaaagaacaataggaaagaagaagcagaggctgaacaagaggagttacttaataagagcactgacattgaacacaatgaccaaagatgcagaaagaggcaaattgaagaggcgggcaattgcaacacccgggatgcagattagaggattcgtgtactttgtcgaaacactagcgaggagcatctgtgagaaactcgagcaatctgggctccctgttggagggaatgagaagaaggctaaattggcaaatgtcgtgagaaaaatgatgactaactcacaagatacagagctctcttttacaattactggagacaacaccaaatggaatgagaatcagaaccctcggatgtttttggcaatgataacatacatcacaagaaaccaacctgagtggtttagaaatgtcttaagcattgcccctataatgttctcaaacaaaatggcgagattagggagaggatacatgtttgaaagtaagagcatgaagctaaggacacaaataccagcagagatgcttacaaacattgatctgaaatatttcaacgaatcaacgagaaagaaaatcgagaaaataagacctctgctgattgatggcacggcctcattgagtcctgggatgatgatgggcatgttcaatatgctgagcacagtgttaggggtctcaatcctgaatctcgggcaaaagaggtacaccaaaaccacatactggtgggatggacttcaatcctctgatgatttcgctctcatagtgaatgcaccgaatcatgaggggatacaagcaggagtggataggttctataggacctgcaaactggttgggatcaacatgagcaaaaagaagtcttacataaaccgaacaggaacatttgagttcacaagttttttctaccgctatggatttgtagccaacttcagtatggaattgcccagctttggagtgtctggaatcaatgaatcggctgacatgagcattggagttacagtgataaaaaacaatatgataaacaatgatcttggaccagcaacagctcaaatggctcttcagttattcatcaaagactataggtacacgtaccgatgccacaggggtgatacacaaattcaaacgaggagatcattcgagctgaagaagctgtgggagcagacccgctcaaaggctgggctgttggtatcagacggaggaccaaacctatacaacattcgaaatctccacatcccagaggtctgcttgaagtgggaactgatggatgaagagtaccaaggcaggctgtgcaatcctctgaatccatttgtcagtcataaagagattgagtccgtaaacaatgctgtagtaatgccagcccatggcccggccaagagcatggaatatgatgctgttgcgactacacactcgtggattcctaagaggaaccgttccattctcaataccagccaaagaggaattcttgaggatgagcaaatgtaccaaaagtgctgtagtctattcgagaaattcttccccagcagttcatacaggaggccagttggaatttccagcatggtggaggccatggtgtctagggcccgaattgatgcacgcatcgatttcgaatctggaaggattgaaaaagaagagtttgctgagatcatgaagatctgttccaccattgaagagctcagacggcaaaaatag
>H1N1_Human_MH360109_A/North_Carolina/22/2018|2018.145
atggatgtcaatccgactctacttttcctaaaaattccagcacaaaatgccataagcaccacattcccttatactggagatcctccatacagccatggaacaggaacaggatacaccatggacacagtaaacagaacacaccaatactcagaaaaggggaagtggacaacaaacacagagactggtgcaccccagctcaacccgattgacggaccactacctgaagataatgaaccaagtgggtatgcacaaacagactgtgttctagaggctatggctttccttgaagaatcccatccaggaatatttgagaattcatgccttgaaacaatggaagttgttcaacaaacaagggtagataaactgactcaaggtcgccagacttatgattggacattaaacagaaatcaaccggcagcaactgcattggccaacaccatagaagttttcagatcgaatgacctaacagctaacgagtcaggaaggctaatagatttcttaaaggatgtgatggaatcaatgaacaaagaggaaatagagataacaacccactttcaaagaaaaaggagagtaagagacaacatgaccaagaagatggtcacacaaagaacaatagggaagaaaaagcagagactgaataagagaggctatctaataagagcactgacattaaatacgatgaccaaagatgcagagagaggcaagttaaaaagaagggctatcgcaacacctgggatgcagattagaggtttcgtatactttgttgaaactttagctaggagcatttgcgaaaagcttgaacagtctgggctcccagtaggaggcaatgaaaagaaggccaaattggcaaatgttgtgagaaagatgatgactaattcacaagatacagagatttctttcacaatcactggggacaacactaaatggaatgaaaatcaaaatcctcgaatgttcctggcgatgattacatatatcaccagaaatcaacccgagtggtttagaaacatcctgagcatggcacccataatgttctcaaataaaatggcaagactaggaaaagggtacatgttcgagagtaaaagaatgaagattcgaacacaaataccagcagaaatgctagcaagcattgatctaaagtatttcaatgaatcaacaaagaagaaaattgagaagataaggcctcttttaatggatggcacagcatcactgagtcctgggatgatgatgggcatgttcaacatgctaagtacggtcttgggagtctcgatactgaatcttggacaaaagaaatacaccaagacaacatactggtgggatgggctccaatcatccgacgattttgctctcatagtgaatgcaacaaaccatgaaggaatacaagcaggagtggacagattctacaggacctgcaagttagtgggaatcaacatgagcaaaaggaagtcctatataaataagacagggacatttgaattcacaagctttttttatcgctatggatttgtggctaattttagcatggagctacccagctttggagtgtctggagtaaatgaatcagctgacatgagtattggagtaacagtgataaagaacaacatgataaacaatgaccttggacctgcaacggctcagatggctcttcaattgttcatcaaagactacagatacacatataggtgtcataggggagacacacaaattcagacgagaagatcatttgagttgaagaagctatgggatcaaacccaatcaaaggtagggctattagtatcagatggaggaccaaacttatacaacatacggaatcttcacattcctgaagtctgcttaaaatgggagctaatggatgatgattatcggggaagactttgtaatcccctgaatccctttgtgaatcataaggagattgattctgtaaacaatgctgtggtaatgccagcccatggcccagccaaaagcatggaatatgatgccgttgctactacacattcctggattcccaagaggaatcgttctattctcaacacaagccaaaggggaattcttgaggatgaacagatgtaccagaagtgttgcaatttattcgagaaatttttccctagcagttcatataggagaccggttggaatttctagcatggtggaggccatggtgtctagggcccggattgatgccagagtcgactttgagtctggacggatcaagaaagaagagttctctgagatcatgaagatctgttccaccattgaagaactcagacggcaaaaataa
>H1N1_Human_DQ415296_A/Taiwan/4845/1999|1999.500
atggatgtcaatccgacattacttttcttaaaagtgccagcacaaaatgctataagcacaacgtttccttatactggtgaccctccttacagccatgggacaggaacagggtacaccatggatacagtcaacaggacacatcagtactcagaaagaggaagatggacaaaaaataccgaaactggagcaccgcaactcaacccaattgatgggccactaccaaaagacaatgaaccaagtggctatgcccaaacagattgtgtattagaagcaatggctttccttgaggaatcccatcctggtatttttgaaaactcttgtattgaaacaatggaggttgttcagcaaacaagggtggacaaactgacacaaggcagacagacctatgactggactctaaataggaaccagcctgctgccacagcattggccaacactatagaagtgttcagatcaaacggcctcatagcaaatgaatctgggaggctaatagacctccttaaagatgtaatggagtcgatggacagagacgaagtagagatcacaactcattttcagagaaagaggagagtgagagacaatgtaactaaaaaaatggtgacccaaagaacaataggcaaaaagaaacataaattagacaaaaaaagttacctaattagggcattaaccctgaacacaatgaccaaagatgctgagagggggaaactaaaacgcagagcaattgcaaccccaggaatgcaaataagggggtttgtgtactttgttgagacactggcaagaagcatatgtgaaaagcttgaacaatcagggttgccagttggaggaaatgaaaagaaagcaaagttagcaaatgttgtaaggaagatgatgaccaactcccaggacactgaaatttctttcaccatcactggagataacacaaagtggaacgaaaatcaaaaccctagaatgttcttggccatgatcacatatataaccaaaaatcagcctgaatggttcagaaatattctaagtattgctccaataatgttttcaaacaaaatggcgagactaggtaaggggtacatgtttgaaagcaaaagtatgaaactgagaactcaaatacctgcagagatgctagccaacatagatttgaaatatttcaatgattcaactaaaaagaaaattgaaaaaatccggccattattaatagatggaactgcatcattgagtcctggaatgatgatgggcatgttcaaaatgttaagcaccgtcttgggcgtctccattctgaatcttgggcaaaagagatacaccaagactacttactggtgggatggtcttcaatcgtctgatgattttgctctgattgtgaatgcacccaactatgcaggaattcaagctggagttgacaggttttatcggacctgtaagctgctcggaattaatatgagcaaaaagaagtcttacataaacagaacaggtacctttgaattcacgagctttttctatcgttatgggtttgttgccaatttcagcatggagcttcctagttttggggtgtctggggtcaatgaatctgcagacatgagtattggagtcactgtcatcaaaaacaatatgataaacaatgaccttggcccagcaactgctcaaatggcccttcagttatttataaaagattacaggtacacgtatcgatgccacagaggtgacacacaaatacaaacccggagatcatttgagataaagaaactatgggaccaaacccgctccaaagctgggctgttggtctctgatggaggccccaatttatataacattagaaatctccatattcctgaagtctgcttgaaatgggagttgatggatgaggattaccaggggcgtctatgcaacccattgaacccgtttgtcagtcataaagagattgaatcagtgaacaatgcagtgatgatgccggcacatggtccagccaaaaatatggagtacgacgctgttgcaacaacacactcctgggttcccaaaaggaatcgatccattttgaatacgagccaaaggggaatacttgaggatgagcaaatgtatcagaggtgctgcaatttatttgaaaaattcttcccaagtagctcatacagaagaccagttggaatatccagtatggtagaggctatggtttccagagctcgaattgatgcacggattgatttcgaatctggaaggataaagaaagaggaattcgctgagatcatgaagacctgttccaccattgaagacctcagacggcaaaaatag
>H10N7_Avian_CY129372_A/mallard/New_Brunswick/04394/2007|2007.674
atggatgtcaatccgactttacttttcttgaaagttccagcgcaaaatgccataagcaccacattcccgtatactggagatcctccatacagccatggaacaggaacaggatacaccatggacacggttaacagaacacatcaatattcagagaaggggaaatggacaacaaactcagagactggagcaccccaacttaacccaattgatgggccactgcctgaggacaatgagccaagtggatatgcacaaacggactgtgtccttgaagcaatggctttccttgaagagtcccacccaggaatctttgaaaactcgtgtcttgaaacgatggaagttgttcaacaaacaagagtggacaaattgacccaaggccgtcagacctatgattggacattaaacaggaatcagccggctgcaactgcactagctaatactatagaggtcttcagatcgaatggtctgacagctaatgaatcaggaaggctaatagattttctcaaggatgtgatggaatctatgaataaagaggaaatggaaataacaacgcatttccaaaggaaaagaagagtgagggacaacatgaccaagaaaatggtcacacaaagaacaataggaaagaagaagcagaggctaaacaaaaggagctatctaataagagcattgacactgaacacaatgacaaaagacgccgaaagaggcaaattaaagagaagagcaattgcaacacccggaatgcaaatcagaggatttgtatattttgttgaaacattagcaaggagcatttgtgagaagcttgaacaatctggactcccagttggaggcaatgaaaagaaggctaaactggcaaatgttgtgagaaaaatgatgactaattcacaagacacagaactctctttcacaatcactggagacaacaccaaatggaatgaaaatcagaaccctaggatgtttctggcaatgataacatatataacaagaaaccaacctgaatggtttaggaatgtcttgagcattgcacctataatgttctcaaataaaatggcaagactagggaaaggatacatgttcgaaagtaagagcatgaagcttcgaacgcaaataccggcagaaatgctagcaagtattgatctgaaatatttcaatgagtcaacaagaaagaaaatagagaagataaggcctcttctaatagatggtacagcctcattgagccctggaatgatgatgggcatgttcaacatgctaagtacagttttaggagtttcgattctaaatctagggcaaaagaggtacaccaaaacgacatactggtgggacggactccaatcctctgatgactttgctctcatagtgaatgctccgaatcatgagggaatacaagcaggagtagacagattctatagaacttgcaagctggtcggaatcaacatgagcaaaaagaagtcctacataaataggacaggaacatttgaattcacaagttttttctatcgctatggatttgtagccaacttcagcatggaattgcccagctttggagtgtctgggattaatgaatctgcagacatgagtattggagtaacagtgataaagaacaacatgataaacaatgatcttggaccagcaacagctcaaatggctcttcagctgttcatcaaggattacagatacacgtaccggtgtcacagaggagacacacaaattcagacaaggaggtcattcgaactgaagaaattgtgggaacaaacccgctcaaaagcaggactgctggtctcagatggaggaccaaatctatacaatatccggaacctccacattccggaggtctgcttgaaatgggagctaatggacgaagactatcagggaaggctttgtaaccccctgaatccgtttgtcagccacaaggagatagaatctgtaaacaatgctgtggtgatgccagctcatggcccagccaagagcatggaatatgatgctgtagctaccacgcactcctggatccctaagaggaaccgctccatcctcaatacaagccaaaggggaatccttgaagatgaacagatgtatcaaaagtgctgcaatctattcgagaagttcttccctagtagctcatacaggagaccggttggaatttccagcatggtggaggccatggtttccagagcccgaattgatgcgcgaattgacttcgaatctggacggattaagaaggaggagtttgctgagatcatgaagatctgttccaccattgaagagctcagacggcagaaatag
>H2N2_Avian_EU735816_A/chicken/PA/298101-4/2004|2004.500
atggatgtcaatccgactttacttttcttgaaagttccagcgcaaaatgccataagcaccacgttcccatatactggagatcctccgtacagccatggaacgggaacagggtataccatggacacagtcaacaggacacatcaatattcggagaaggggaagtggacaacaaacacagagactggggcaccccaacttaacccgattgatggaccattgcctgaggacaatgagccaagtggatatgcacaaacagactgtgtccttgaagcaatggctttccttgaagagtcccacccaggaatctttgaaaactcgtgtcttgaaacgatggaagttgtccaacaaacaagggtggacaaactgacccaaggtcgtcagacctatgattggacattaaacagaaaccagccggctgcaactgcattagctaatactatagaggtcttcagatcgaacggtctgacagctaatgaatcaggaaggctaatagattttctcaaagatgtgatggaatcaatggacaaggaggaaatggaaataacaacacatttccaaaggaaaagaagagtgagagacaacatgaccaagaagatggtcacacagagaacaatagggaaaaagaagcagaggctaaacaagaggagctatctaataagggcattgacactgaacacaatgaccaaagacgctgaaaggggcaaattaaagagaagagcaattgcaacacctggaatgcaaatcagaggatttgtgtactttgttgaaacattagcaaggagtatttgtgagaagctcgaacaatctggactcccagttgggggcaatgaaaagaaggctaaactggcaaacgtcgtgagaaaaatgatgactaattcacaagacatagaactctctttcacaatcaccggagacaacaccaaatggaatgaaaaccagaatcctaggatgtttctggcaatgataacatatataacaagaaaccaacctgaatggtttaggaatgtcttgagcattgcacctataatgttctcgaataaaatggcaagactagggaaagggtacatgttcgaaagtaagagcatgaagcttcgaacacagataccggcagaaatgctagcaagtattgatctgaaatatttcaatgagtcaacaagaaagaaaatagagaagataaggccccttctaatagatgatacagcctcactgagccctggaatgatgatgggcatgttcaacatgctaagcacggttttgggagtctcgattctaaatctagggcaaaagaggtacaccaaaacaacgtactggtgggacggactccaatcctctgatgactttgctctcatagtgaatgctccgaatcatgagggaatacaagcaggagtagatagattctatagaacctgcaagctggtcgggatcaacatgagcaaaaagaagtcctacataaacaggacagggacatttgaatttacaagctttttctatcgctatggatttgtagccaactttagcatggagctgcccagtttcggagtatctgggatcaatgaatctgctgacatgagcattggggtaacagtaataaagaacaacatgataaacaatgatcttggaccagcaacagctcaaatggctcttcagctgttcatcaaggattacaggtacacgtatcggtgtcacagaggagacacacaaattcagacaagaaggtcattcgagctaaaaaaattgtgggaacagacccgctcaaaggcagggctgctggtttcagatggagggccaaacttatacaatatccggaatctccacattccagaagtttgcctgaaatgggagctaatggacgaagactatcagggaaggctttgtaaccccctcaatccatttgtcagccacaaagagatagagtctgtgaacaatgctgtggtgatgccagctcatggcccagccaagagcatagaatatgatgctgttgctactacgcactcctggattcctaagaggaaccgttccatcctcaacacaagccaaagaggaatcctcgaagatgaacagatgtatcaaaagtgctgcaatctattcgagaaattcttccctagcagctcgtacaggagaccagttgggatttctagcatggtggaggccatggtttctagggcccgaattgatgcacgaattgatttcgaatctggacggattaagagggaggagtttgctgagatcatgaagatctgttccaccattgaagagctcagacggcagaaatag
>H11N2_Avian_CY133011_A/gadwall/Illinois/10OS3384/2010|2010.827
atggatgtcaatccgactttacttttcttgaaagttccagcgcaaaatgccataagcaccacattcccgtatactggagatcctccatacagccatggaacagggacaggatacaccatggacacggttaacagaacacatcaatattcagaaaaggggaaatggacaacaaactcagagactggagcaccccaacttaacccaattgatggaccattgcctgaagacaatgagccaagtggatacgcacagacggactgtgtccttgaagcaatggctttccttgaggagtcccacccaggaatctttgaaaactcgtgtcttgaaacgatggaagttgttcaacaaacaagagtggacaaattgacccaaggccgtcagacctatgattggacattaaacaggaaccagccggctgcaactgcattagctaatactatagaggtcttcagatcgaacggtctaacagctaatgaatcaggaaggctaatagattttctcaaggatgtgatggaatcaatggataaagaagaaatggaaataacaacgcatttccaaaggaaaagaagagtgagggacaacatgaccaagaaaatggtcacacaaagaacaataggaaagaagaagcagaggctaagtaaaaggagctatctaataagagcattgacactgaacacaatgacaaaagacgccgaaagaggcaaattaaagagaagagcaattgcaacacctggaatgcaaatcagaggatttgtatattttgttgaaacattagcaaggagcatttgtgagaagcttgaacaatctggactcccagttggaggcaatgaaaagaaggctaaactggcaaatgttgtgagaaaaatgatgactaattcacaagacacagaactctctttcacaatcactggagacaacaccaaatggaatgaaaatcagaaccctaggatgtttctggcaatgataacatatataacaagaaatcaacctgaatggtttaggaatgttttgagcattgcacctataatgttctcaaataaaatggcaagactagggaaaggatacatgtttgaaagtaagagcatgaagcttcgaacacaaataccggcagaaatgctagcaagtattgatctgaaatatttcaatgagtcaacaaaaaagaaaatagaaaagattaggcctcttctaatagatggtacagcctcattgagccctggaatgatgatgggcatgttcaacatgctaagtacagttttgggagtttcgattctaaatctaggacaaaagaggtacaccaaaacaacatactggtgggacggactccaatcctctgacgactttgctctcatagtgaatgctccgaatcatgaggggatacaagcaggagtagaccgattctacagaacctgcaagctagtcggaatcaacatgagcaaaaagaagtcctacataaacaggacaggaacatttgaattcacaagttttttctatcgctatggatttgtagccaacttcagcatggagttgcctagctttggggtgtctgggattaatgaatctgcagacatgagcattggagtgacagtgataaagaacaacatgataaacaatgatcttggaccagcaacagctcaaatggctcttcagctgttcatcaaggattacagatacacgtatcggtgtcacagaggagacacacaaattcagacaaggaggtcattcgagctgaagaagttgtgggaacaaacccgctcaaaagcagggctgctggtctcagatggaggaccaaacctatacaatatccggaatctccacattccggaagtctgcttgaaatgggagctaatggacgaagactatcagggaaggctttgcaaccccctgaatccgtttgtcagccacaaggagatagagtctgtaaacaatgctgtggtgatgccagctcatggcccagccaagagcatggaatatgatgctgtagctaccacacactcttggatccctaagagaaaccgctccatcctcaatacaagccaaaggggaatccttgaagatgaacagatgtatcaaaagtgctgcaatctattcgagaaattcttccctagcagctcatacaggagaccggttggaatttccagcatggtggaggccatggtttctagggcccgaattgatgcgcgaattgacttcgaatctggacggattaagaaagaggagtttgctgagatcatgaagatctgttccaccattgaagagctcagacggcagaaatag
>H7N9_Avian_MF630339_A/chicken/Xinjiang/SD033/2014|2014.921
atggatgtcaatccgactttacttttcttgaaagtaccagtgcaaaatgctataagtaccactttcccttatactggagaccctccatacagccatggaacaggaacaggatacaccatggacacagtcaacagaacacataaatactcagaaaaaggaatgtggacaacgaacacagagactggagcaccccaactcaatccaattgatggaccattacctgaggacaacgagccgagtgggtatgcacaaacggattgtgtattggaagcaatggctttccttgaagaatctcacccagggatctttgaaaactcgtgtctcgaaacgatggaaattgttcagcaaacaagagtggataaactgacccaaggccgccagacctatgactggacgttgaatagaaatcagccggctgctaccgcattggccaacactatagaggtattcagatcgaatggcctgacagccaatgaatcaggaaggttgatcgatttcctcaaggatgtgatggattcaatggataaggaagaaatggagattacaacacatttccagaggaagaggagagtgagggacaacatgaccaagaaaatggtcacacagagaacgataggaaagaaaaaacaaagactgaacaaaaagagctacctaataagagcactgacattgaacacaatgacaaaggatgctgaaagaggcaagttgaaaaggagggcaatcgcaacacccgggatgcaaatcagaggattcgtgtattttgtagaagcactagcgaggagcatctgtgagaaacttgagcaatctggcctccctgtcggagggaatgagaagaaggctaaattggcaaatgttgtgaggaagatgatgactaattcacaagatacagagctctccttcacaattactggggacaacaccaaatggaatgagaatcaaaacccccggatgtttctagcaatgataacatacatcacaagaaaccagccagaatggtttagaaatgtcttaagcattgctcctataatgttctcaaacaagatggcgaggttaggaaaagggtacatgttcgaaagtaagagtatgaagttacggacacaagtaccagcggaaatactcgcaaatatcgacctgaaatacttcaacaaatcaacaagagagaaaatcgagaaaataagacctctactgatagatggcacagcctcattgagtcctggaatgatgatgggcatgttcaacatgttgagtacagtcttaggagtttcaattctgaatctcgggcagaagaagtacaccaaaaccacatattggtgggacggactccaatcctcagatgacttcgccctcatagtgaatgcaccgaatcatgagggaatacaggcaggagtagataggttctatagaacctgcaaattagttgggataaacatgagcaagaagaaatcctacataaatcggacaggaacattcgaattcacaagctttttctaccgctatgggtttgtagctaacttcagtatggagttgcccagttttggagtgtccgggattaatgagtcagctgacatgagcgttggtgttacagtaataaaaaacaatatgataaacaacgatcttggaccagcaacagcccaaatggcccttcagctatttatcaaagactacagatacacataccgatgtcacaggggtgatacgcaaattcaaacgaggagagcattcgagctgaagaagctgtgggagcagacccgttcgaaggcaggactgttagtttcagatggagggccaaacctgtataatatccggaacctccacattccagaggtctgtttgaaatgggaattgatggatgaagactaccaaggcaggttgtgtaatcccatgaatccgtttgtcagtcataaggaaattgattcagtcaacaatgctgtagtgatgcctgctcatggcccagccaaaagcatggaatatgatgccgttgcaaccacacattcatggattcctaagaggaatcgctccattctcaacaccagccaaagggggattcttgaagacgaacagatgtaccagaagtgctgcaacctattcgaaaagttcttccccagcagttcgtacaggaggccagttggaatttccagcatggtggaggccatggtgtctagggcccgaattgatgcacgaattgacttcgaatctggaaggattaagaaagaagagtttgctgagatcatgaagatctgttccaccattgaagagctcagacggcaaaaatag
>H1N2_Avian_CY076147_A/rock_dove/Oregon/20547-003/2007|2007.844
[truncated: 23,595,377 more chars]
