# Supplementary material for: A brief history of bird flu
Source: Philos Trans R Soc Lond B Biol Sci. 2019 May 6;374(1775):20180257. doi: 10.1098/rstb.2018.0257 (PMC6553608; doi:10.1098/rstb.2018.0257)
Supplement: Data for segments 1,2,3,5,7,8 - 10279 taxa [file rstb20180257supp2.zip › internals_subsample/hxnx_all_seg2_10279_bat_og_ape_tn93_nj_batroot.nwk]

((((((((((((((((((((((((((((((((((((((((((((((((((((((((((((((((((((((((((((((((((((((((((((((((((((((((((((((((((((((((((((((((((((((((((((((((((((((((((((((((((((((((((((((((H1N1_Human_GQ496153_A/Vladivostok/IIV18/2009|2009.559:-1.435551688e-16,H1N1_Human_GQ496138_A/Vladivostok/IIV17/2009|2009.553:3.253286637e-17):-9.3801376e-17,H1N1_Human_GU234168_A/Ekaterinburg/01/2009|2009.500:3.829022476e-17):0.0002892517071,(H1N1_Human_GQ455030_A/Nanjing/2/2009|2009.458:0.0003021604179,H1N1_Human_GQ166227_A/Sichuan/1/2009|2009.353:0.0001378943371):0.0001513630634):0.0003106347995,H1N1_Human_GU234178_A/Chita/01/2009|2009.500:0.0005732197899):0.0004831625663,((((H1N1_Human_CY043108_A/Santo_Domingo/568T/2009|2009.397:-9.274957091e-19,H1N1_Human_CY041958_A/Santo_Domingo/572N/2009|2009.392:-1.100948068e-16):0.001085677517,H1N1_Swine_KX571177_A/swine/Quebec/1698189/2014|2014.055:-0.0002024373315):0.0001013548796,H1N1_Human_GQ465749_A/Canada-PQ/RV1586/2009|2009.315:-0.0001013548796):0.0003497554672,H1N1_Human_GQ222421_A/Paris/2580/2009|2009.326:0.0005326221882):0.0001805283952):0.0002117449263,(H1N1_Human_GQ396730_A/Tennessee/05/2009|2009.321:2.378417201e-17,H1N1_Human_GQ385298_A/Toronto/0462/2009|2009.397:-1.348064745e-16):7.785757366e-06):0.0001224837273,(H1N1_Human_CY053077_A/Houston/13OS/2009|2009.321:0.0004669845514,H1N1_Swine_JQ253791_A/swine/Norway/02_11342/2009|2009.770:0.000855990491):0.0003223089552):0.0001740271883,(((((((H1N1_Human_GQ465751_A/Canada-AB/RV1644/2009|2009.329:-0.0001264040784,H1N1_Swine_GQ150326_A/swine/Alberta/OTH-33-8/2009|2009.500:0.00322207626):0.0003904863867,(H1N1_Human_KC781057_A/North_Carolina/44/2009|2009.718:0.001474028922,H1N2_Swine_CY086878_A/swine/Indiana/24-0218/2010|2010.140:0.002511801052):0.0003937874144):2.456864451e-05,(((H1N1_Human_CY049857_A/Cherry_Point/WR0100/2009|2009.332:0.0001030284368,H1N1_Human_CY049921_A/New_Bern/WR0670/2009|2009.449:0.0003374198592):0.0009472338196,H1N1_Human_GQ377066_A/Arizona/01/2009|2009.304:0.0003804438513):0.0004202986522,H1N1_Human_CY069128_A/Madrid/INS298/2009|2009.896:0.001347903597):3.077695985e-05):3.647445704e-05,H1N1_Human_AB704484_A/Tochigi/10/2010|2010.030:0.0008453560467):3.164827378e-05,H1N1_Human_GQ160522_A/Florida/04/2009|2009.318:0.0008518489288):2.215654826e-05,(H1N1_Human_CY073004_A/Managua/07193_09/2010|2010.090:0.001197663146,H1N1_Human_CY089385_A/Managua/3246-01/2010|2010.227:0.002341077824):0.0004216364908):4.1363627e-05,H1N1_Human_KC781897_A/Alabama/01/2010|2010.008:0.001283672945):4.688698043e-05):3.85071217e-05,H1N1_Human_HM014330_A/Guangzhou/GIRD07/2009|2009.605:0.000401111268):2.364414934e-05,H1N1_Human_CY049818_A/Craven/WR0019/2009|2009.340:0.0004179759435):1.949780574e-05,H1N1_Human_GQ168847_A/Massachusetts/06/2009|2009.315:0.0004221222871):2.233154997e-05,H1N1_Human_GU433031_A/Tomsk/03/2009|2009.545:0.0004192885428):1.450288918e-05,(H1N1_Human_GU592895_A/Barnaul/04/2009|2009.962:-1.800684436e-16,H1N1_Human_GU592903_A/Bishkek/03/2009|2009.907:6.904614109e-17):0.0004251846335):8.144064176e-06,H1N1_Human_GU136041_A/Myanmar/60/2009|2009.482:0.0004330009874):4.277849078e-06,H1N1_Human_GQ225379_A/Beijing/3/2009|2009.381:0.0004364826942):5.27306516e-06,((((H1N1_Human_CY147889_A/Mexico/24052/2009|2009.318:-3.498229497e-05,H1N1_Human_GQ117069_A/Minnesota/02/2009|2009.318:3.498229497e-05):1.749817949e-05,H1N1_Human_CY147841_A/Mexico/24045/2009|2009.299:-1.749817949e-05):8.752566459e-06,H1N1_Human_CY053315_A/Brownsville/37OS/2009|2009.403:-8.752566459e-06):4.378022973e-06,H1N1_Human_GQ168880_A/Michigan/02/2009|2009.315:-4.378022973e-06):0.0004363715523):2.631053894e-06,(H1N1_Human_CY053013_A/Houston/5H/2009|2009.378:-4.564990184e-06,H1N1_Human_JQ612505_A/Hungary/2/2010|2010.030:0.0004456386786):0.000438658615):1.425832517e-05,(H1N1_Human_KM437824_A/Finland/776N/2010|2010.500:0.002042869479,H1N1_Human_CY083206_A/New_Jersey/WRAIR1504P/2009|2009.551:0.0001630846074):0.0002086418368):1.164345287e-05,(H1N1_Human_GQ225363_A/Fujian/1/2009|2009.386:-1.011812359e-17,H1N1_Human_GQ288370_A/Fuzhou/01/2009|2009.403:-1.009041789e-16):0.0004286993336):7.480492656e-06,H1N1_Human_CY111969_A/Hong_Kong/H090-761-V10/2009|2009.578:0.0004336645589):4.529739217e-06,((H1N1_Human_GQ223442_A/GuangzhouSB/01/2009|2009.375:-6.20794387e-05,H1N1_Human_KC781809_A/Oregon/11/2009|2009.460:0.0005021341937):3.106992333e-05,H1N1_Human_KC782096_A/Rhode_Island/15/2009|2009.447:-3.106992333e-05):0.0004368241504):4.164216624e-06,H1N1_Human_CY069096_A/Guam/NHRC0026/2009|2009.551:0.0004369598508):9.061075936e-06,((H1N1_Swine_CY116125_A/swine/England/373/2010|2010.011:0.0007307394068,H1N2_Swine_MF099288_A/swine/Chile/VN1401-343/2014|2014.792:0.01554180729):0.0001621248068,H3N1_Human_KY925278_A/Santa_Cruz_do_Sul/LACENRS-2672/2013|2013.553:0.000265626302):0.0002250625676):1.280664144e-05,H1N1_Human_CY044145_A/Bogota/0466N/2009|2009.479:0.0004253650154):1.309480634e-05,(H1N1_Human_GU136032_A/Hiroshima/207/2009|2009.496:-0.0001098402325,H1N1_Human_HM569681_A/Argentina/19527/2009|2009.452:0.0005502885285):0.0004305764813):2.209335176e-05,H1N1_Human_JN032404_A/Changchun/01/2009|2009.860:0.0004187793212):2.334972968e-05,H1N1_Human_CY072556_A/Wroclaw/INS437/2009|2009.937:0.0008588511041):1.980443849e-05,(H1N1_Human_CY090867_A/Netherlands/2631c/2010|2010.107:-0.0001052012185,H1N1_Human_CY065878_A/Netherlands/2631b/2010|2010.008:0.0005456495144):0.001308280053):2.425392467e-05,H1N1_Human_KJ856072_A/Sri_Lanka/2008/2009|2009.912:0.0004151279304):1.777856221e-05,H1N1_Human_KC781739_A/Wyoming/08/2009|2009.603:0.0008645470465):1.474053459e-05,H1N1_Human_CY121846_A/South_Carolina/10/2010|2010.500:-1.578037538e-05):7.893917881e-06,H1N1_Human_FJ998227_A/Canada-ON/RV1527/2009|2009.310:-7.893917881e-06):3.948503148e-06,H1N1_Human_CY072444_A/Athens/INS338/2009|2009.995:-3.948503148e-06):1.974655389e-06,H1N1_Human_CY052272_A/Texas/42102708/2009|2009.438:-1.974655389e-06):9.875296843e-07,H1N1_Human_GU198199_A/Nanjing/3/2009|2009.792:-9.875296844e-07):4.938658785e-07,H1N1_Human_FN434449_A/Quebec/147365/2009|2009.500:-4.938658785e-07):2.469834779e-07,H1N1_Human_GQ323500_A/Michigan/06/2009|2009.332:-2.46983478e-07):1.235170187e-07,H1N1_Human_CY065760_A/British_Columbia/GFA0401/2009|2009.285:-1.235170188e-07):6.177115432e-08,H1N1_Human_KC781930_A/Virginia/24/2009|2009.419:-6.177115437e-08):3.089190234e-08,H1N1_Human_CY041547_A/New_York/3209/2009|2009.312:-3.08919024e-08):1.544911492e-08,H1N1_Human_CY049873_A/Cherry_Point/WR0102/2009|2009.332:-1.544911498e-08):7.726140088e-09,H1N1_Human_CY047785_A/Argentina/7785/2009|2009.452:-7.726140144e-09):3.86386148e-09,H1N1_Human_GQ351288_A/Italy/85/2009|2009.449:-3.863861535e-09):1.932326671e-09,H1N1_Human_CY046941_A/Netherlands/602/2009|2009.323:-1.932326727e-09):9.663611425e-10,H1N1_Human_CY083086_A/Bogota/WRAIR0442T/2009|2009.463:-9.663611981e-10):4.83279724e-10,H1N1_Human_CY044169_A/Bethesda/SP506/2009|2009.455:-4.832797795e-10):2.416892011e-10,H1N1_Human_GQ160562_A/Maryland/05/2009|2009.323:-2.416892566e-10):1.208694511e-10,H1N1_Human_CY053252_A/Brownsville/35H/2009|2009.400:-1.208695066e-10):6.044736183e-11,H1N1_Human_CY121686_A/California/07/2009|2009.500:-6.044741734e-11):3.022958935e-11,H1N1_Human_CY065768_A/Canada/GFA0402/2009|2009.285:-3.022964486e-11):1.511785985e-11,H1N1_Human_KC780078_A/South_Carolina/18/2009|2009.707:-1.511791536e-11):7.560415357e-12,H1N1_Human_GU562464_A/Karasuk/01/2010|2010.008:-7.560470869e-12):3.781028388e-12,H1N1_Human_GQ402315_A/Canada-QC/RV1759/2009|2009.345:-3.781083899e-12):1.890783524e-12,H1N1_Human_GQ223413_A/Beijing/501/2009|2009.384:-1.890839035e-12):9.455720923e-13,H1N1_Human_GU433039_A/Novosibirsk/02/2009|2009.551:-9.456276034e-13):4.730912201e-13,H1N1_Human_CY053625_A/Russia/165/2009|2009.858:-4.731467313e-13):2.364226433e-13,H1N1_Human_CY075209_A/Chile/1603/2009|2009.452:-2.364781545e-13):1.181341139e-13,H1N1_Human_CY083238_A/Virginia/WRAIR1511P/2009|2009.570:-1.18189625e-13):5.911791524e-14,H1N1_Human_GQ465745_A/Canada-AB/RV1531/2009|2009.321:-5.917342639e-14):2.968558408e-14,H1N1_Human_GQ465750_A/Canada-ON/RV1589/2009|2009.318:-2.974109523e-14):1.503072314e-14,H1N1_Human_CY069032_A/Guam/NHRC0018/2009|2009.553:-1.508623429e-14):7.386094981e-15,H1N1_Human_GQ232083_A/Guangdong/02/2009|2009.400:-7.441606133e-15):3.48109744e-15,H1N1_Human_GU136055_A/Yamaguchi/21/2009|2009.419:-3.536608592e-15):1.715333416e-15,H1N1_Human_GQ160813_A/Korea/01/2009|2009.332:-1.770844567e-15):7.679118765e-16,H1N1_Human_CY065572_A/England/385/2009|2009.414:-8.234230278e-16):2.999396536e-16,H1N1_Human_GQ338346_A/New_Jersey/04/2009|2009.500:-3.554508048e-16):2.414780804e-16,H1N1_Human_CY043161_A/New_York/3418/2009|2009.359:-2.969892317e-16):2.415335354e-16,H1N1_Human_GU570428_A/Orenburg/IIV2974/2009|2009.874:-2.970446866e-16):2.181677445e-16,H1N1_Human_GQ246617_A/Moscow/01/2009|2009.384:-2.736788958e-16):2.18218419e-16,H1N1_Human_GU211241_A/Omsk/02/2009|2009.500:-2.737295703e-16):1.714072687e-16,H1N1_Human_GQ330651_A/Moscow/IIV03/2009|2009.419:-2.269184199e-16):1.948840777e-16,H1N1_Human_GU562456_A/Perm/01/2009|2009.899:-2.50395229e-16):1.484695517e-05,H1N1_Swine_JF714098_A/swine/QC/3974-5/2009|2009.874:0.0004256013408):2.527275395e-05,H1N1_Human_HM101149_A/Tver/IIV-183/2009|2009.899:0.0008560984781):1.463778454e-05,(H1N1_Human_GQ168884_A/Colorado/03/2009|2009.318:-2.271743852e-16,H1N1_Human_GQ168875_A/Nebraska/02/2009|2009.285:1.161520827e-16):0.0004259513471):1.744033424e-05,((((((((((H1N1_Human_KJ130194_A/New_Zealand/2047/2009|2009.479:0.0009186219878,H1N1_Human_KP637452_A/Thailand/PY08016/2009|2009.559:0.0008455403526):8.045463893e-05,H1N1_Human_CY055556_A/Australia/10/2009|2009.548:0.000360301433):4.564599515e-05,H1N1_Swine_KC833439_A/swine/Thailand/NS393/2009|2009.619:0.0003949988465):7.191095898e-05,H1N1_Swine_CY080430_A/swine/VIC/09-02797-62/2009|2009.630:0.0003691432842):5.396469606e-05,H1N1_Human_CY128177_A/Viet_Nam/13032015/2009|2009.633:0.0008275179417):6.692348179e-05,H1N1_Human_GQ225355_A/Shanghai/1/2009|2009.389:-6.743667516e-05):3.376118818e-05,H1N1_Human_GU136045_A/Myanmar/JP133/2009|2009.553:-3.376118818e-05):1.68907416e-05,H1N1_Human_GQ160544_A/Ohio/07/2009|2009.310:-1.68907416e-05):0.000348809595,H1N1_Swine_CY080438_A/swine/QLD/09-02865-07/2009|2009.644:9.198659214e-05):0.0003539921828,(((H3N1_Canine_CY090033_A/canine/Korea/1/2010|2010.096:-0.0001228471341,H3N1_Canine_KM514369_A/canine/Korea/VC125678/2012|2012.195:0.001003559598):0.002411980078,H1N1_Human_KF612055_A/Santa_Cruz/12541/2009|2009.496:0.0002413278705):0.0003573328816,(H1N1_Human_GQ283486_A/Italy/49/2009|2009.400:0.000281028106,H1N1_Human_CY095761_A/Zhejiang/3/2009|2009.518:0.002372392867):0.0003154180589):8.648377239e-05):3.711253294e-05):3.465446684e-05,H1N1_Human_HM173605_A/Blagovechensk/01/2009|2009.863:0.0008470069043):2.583678526e-05,((H1N1_Human_GQ402318_A/Canada-SK/RV1798/2009|2009.342:-7.785526242e-17,H1N1_Swine_JF713999_A/SW/SK/12-71/2009|2009.548:-3.316704004e-17):2.516007192e-16,H1N1_Human_GQ465754_A/Canada-SK/RV1794/2009|2009.345:-3.071118704e-16):0.00129949627):1.330417042e-05,H1N1_Human_HM104483_A/Yaroslavl/IIV-198/2009|2009.926:0.0008679669136):1.001745408e-05,H1N1_Human_GQ463198_A/Hunan/SWL3/2009|2009.447:0.0004308010173):2.135706273e-05,(((((((((((H1N1_Swine_JQ695885_A/swine/Shandong/811/2009|2009.500:0.0004423795438,H1N1_Human_HM189310_A/Chita/CRIE-8/2009|2009.836:0.0004399105593):0.0001060368522,H1N1_Human_AB539737_A/Shanghai/P1/2009|2009.721:-0.0001067336078):5.339678541e-05,H1N1_Swine_JQ695893_A/swine/Shandong/854/2009|2009.500:-5.339678541e-05):0.0004845625152,H1N1_Human_HM230707_A/Zhoushan/52/2009|2009.964:0.001727706701):4.520387876e-05,H1N1_Human_JN207842_A/Zhejiang/89w/2009|2009.827:0.0003975238395):4.878791467e-05,((H1N1_Human_CY096043_A/Hubei/99/2009|2009.775:0.00290754367,H1N1_Swine_JQ695869_A/swine/Shandong/327/2010|2010.500:0.00240896953):0.0007418643088,H1N1_Swine_JQ695877_A/swine/Shandong/361/2010|2010.500:0.002596779161):0.0008354633543):8.50347814e-05,H1N1_Swine_HQ695942_A/swine/Jangsu/46/2010|2010.038:0.001691086003):0.0001211212808,H1N1_Human_CY095860_A/Hubei/74/2009|2009.871:0.002949067106):0.0001091615604,((H1N1_Human_KC881913_A/New_Mexico/04/2011|2011.101:2.728786788e-05,H1N1_Human_KC881939_A/New_Mexico/06/2011|2011.140:0.0004127668872):0.0009357391162,H1N1_Swine_KM028525_A/swine/Hong_Kong/830/2011|2011.148:0.0008292917195):0.002596282577):0.0001328386202,H1N1_Swine_JF275923_A/swine/Nanchang/3/2010|2010.033:0.0002973604186):0.0002133684127,((H1N1_Human_CY066709_A/Vienna/INS291/2009|2009.882:0.0008458743982,H1N1_Human_KJ690398_A/Uganda/MUWRP-093/2009|2009.726:0.0004771006442):0.0003243208422,H1N1_Human_CY065993_A/Ulgii/9911/2009|2009.940:0.00144732529):0.0002206101433):0.000204448535):1.958221544e-05,H1N1_Human_CY065870_A/Netherlands/1493b/2009|2009.808:0.0008662029696):2.996119767e-05,((H1N1_Swine_JQ612481_A/swine/Hungary/4431/2010|2010.115:0.0008124314677,H1N1_Human_JQ431364_A/Reunion/2154-2-M5E/2009|2009.677:0.001396340763):0.0004164784957,H1N1_Human_KC780669_A/Nebraska/23/2009|2009.995:0.0009144491261):0.0001892324008):3.499073679e-05,(H3N2_Swine_KX571166_A/swine/Quebec/1279825/2011|2011.186:-1.479582646e-16,H3N2_Swine_KX571165_A/swine/Quebec/P0316/2011|2011.186:3.693596218e-17):0.0004060684749):1.856784e-05,H1N1_Human_HM157256_A/Yaroslavl/IIV-196/2009|2009.923:0.00175313491):1.504179545e-05,H1N1_Human_JQ409140_A/Helsinki/Vi3/2009|2009.447:0.0004254386023):3.593290763e-05,H1N1_Human_KJ856065_A/Sri_Lanka/2005/2009|2009.904:0.0008484997924):3.149815595e-05,(((H1N1_Swine_HQ541695_A/swine/Heilongjiang/44/2009|2009.786:0.001597801792,H1N1_Swine_HQ541710_A/swine/Yunnan/74/2010|2010.038:-0.0002747894541):0.0005018900126,H1N1_Swine_HQ541702_A/swine/Heilongjiang/105/2009|2009.786:0.0003816344323):0.0005674577116,H1N1_Human_CY089614_A/Nanchang/8008/2009|2009.964:0.0005367949753):0.0008528129045):1.6270439e-05,(H1N1_Human_CY072932_A/Managua/4063-01/2009|2009.663:0.0005438741256,H1N1_Human_JQ409132_A/Helsinki/Vi2/2009|2009.447:-0.0001029948975):0.0004257336732):1.180437117e-05,H1N1_Human_FN434461_A/Quebec/144147/2009|2009.500:0.0008727933064):1.359975439e-05,((((H3N1_Swine_KC471431_A/swine/Korea/CY03-12/2012|2012.175:1.034358431e-16,H1N1_Swine_KC471351_A/swine/Korea/CY11-02/2011|2011.888:-2.144581456e-16):1.411551254e-16,H1N1_Swine_KC471383_A/swine/Korea/CY01-06/2012|2012.041:-1.966662767e-16):0.0003185695313,(H1N1_Swine_KC471367_A/swine/Korea/CY01-04/2012|2012.003:-4.513447747e-17,H1N1_Swine_KC471343_A/swine/Korea/CY11-01/2011|2011.888:-6.588782499e-17):0.0001218787647):0.007347124457,H1N1_Human_HM124381_A/Orenburg/IIV-13/2010|2010.164:0.002038856452):0.0004267030396):6.659755533e-06,H1N1_Human_KF918701_A/Beijing/132/2010|2010.844:0.0004302046351):1.157237481e-05,H1N1_Human_GQ373260_A/Toronto/3141/2009|2009.310:0.0004287917471):5.81936677e-06,((H1N1_Human_JX403976_A/Liaoning/1/2009|2009.797:5.416166154e-17,H1N1_Human_KC683493_A/Liaoning/14/2009|2009.951:-1.65183964e-16):0.002128251856,H1N1_Swine_KX571181_A/swine/Quebec/1709376/2015|2015.118:0.0005244750155):0.000439423735):5.322608513e-06,(((((H1N1_Human_CY071608_A/Ft_Carson/WR1448P/2009|2009.781:0.0008770744589,H1N1_Human_CY083613_A/Lima/WRAIR9202F/2009|2009.501:0.0004484575862):0.0006904247958,H1N1_Human_CY083437_A/Ft-Benning/WRAIR1669P/2009|2009.745:0.001083005346):0.0001975746693,H1N1_Human_CY049929_A/Craven/WR1001/2009|2009.400:0.0002395996077):0.0003183907801,H1N1_Human_CY069240_A/Munich/INS365/2009|2009.937:0.001008595411):0.0004270716069,H1N1_Human_KC780155_A/Mississippi/03/2009|2009.732:0.0004280928093):9.172502519e-06):2.945544849e-05,((((H1N1_Human_CY103904_A/Guangdong/5301/2009|2009.500:-5.667454414e-05,H1N1_Swine_HQ728092_A/swine/Taiwan/HL-1125/2009|2009.899:0.0004971228401):2.838118251e-05,H1N1_Human_CY119384_A/Malaysia/2076039/2009|2009.586:-2.838118251e-05):0.00037731375,(H1N1_Swine_GU324345_A/swine/Taiwan/TD-4119B2/2009|2009.841:0.0009760041533,H1N1_Swine_HQ393491_A/swine/Taiwan/TD-2542/2010|2010.666:0.003464308633):0.0007346999082):0.0003587818074,H1N1_Swine_CY061795_A/swine/Hong_Kong/2995/2009|2009.959:0.0004169851303):8.430847573e-05):2.600042209e-05,((((H1N1_Human_CY057412_A/Wisconsin/629-D00832/2009|2009.704:0.001640920676,H1N1_Swine_CY061545_A/swine/Italy/85437/2009|2009.937:0.0001240886007):0.0001775726354,H1N1_Human_KC780300_A/Pennsylvania/31/2009|2009.923:0.001592294816):0.0001587577097,H1N1_Swine_KR701079_A/swine/England/072865/2013|2013.674:0.01110438932):0.0001110799278,H1N1_Human_CY072308_A/Warsaw/INS315/2009|2009.932:0.000318288651):0.0002709112682):3.608633203e-05,((H1N1_Human_GU592911_A/Magadan/02/2009|2009.951:0.0003514988368,H1N1_Human_KT180473_A/Singapore/DMS41/2009|2009.759:0.001858468937):0.0004102023884,H1N1_Human_KC780113_A/New_Mexico/07/2009|2009.795:0.002256708614):0.0003417545877):3.905908653e-05,H1N1_Human_GQ168638_A/Iowa/04/2009|2009.310:0.0004464273772):8.820610974e-06,H1N1_Human_CY075433_A/Chile/4064/2009|2009.518:0.0008721767976):1.423611508e-05,(((H1N1_Human_JX262206_A/India/GWL02/2011|2011.644:-0.000289867934,H1N1_Human_JF764086_A/India/Blore/2010|2010.219:0.004275889483):0.0005311905261,H1N1_Human_JX262205_A/India/GWL01/2011|2011.644:-8.798465437e-05):0.0007212093286,(H1N1_Human_CY062985_A/Bonn/INS178/2010|2010.011:0.0004622196999,H1N1_Human_CY063001_A/Tallinn/INS181/2009|2009.970:0.001744965915):0.001059881424):0.0001939566089):1.84381778e-05,H1N1_Human_CY071832_A/South_Carolina/WRSP520/2009|2009.677:0.0008709735776):8.661567198e-06,H1N1_Human_GQ402319_A/Canada-QC/RV1954/2009|2009.373:0.0004320206876):9.094876624e-06,H1N1_Human_CY065724_A/England/434/2009|2009.427:0.0004304502295):2.020718131e-05,(((((((((((H1N1_Human_KC882356_A/Virginia/04/2011|2011.014:0.0007288358774,H1N1_Human_CY129876_A/District_of_Columbia/INS600/2011|2011.025:0.0001522973579):0.000106669154,H1N1_Human_CY097835_A/District_of_Columbia/WRAIR0309/2010|2010.995:0.0007760959904):0.0006539979491,H1N1_Human_KC881687_A/Wisconsin/18/2011|2011.099:0.0006710986569):0.0003113225164,H1N1_Human_KC881878_A/Arizona/01/2011|2011.085:0.0005725327692):0.0009188900519,((H1N1_Human_KC882373_A/Maine/04/2011|2011.129:0.001124118607,H1N1_Human_KP637684_A/Thailand/SP10497/2011|2011.129:0.001975009852):0.0004756055331,H1N1_Human_JF816660_A/Beijing/HZ01/2011|2011.036:0.0008478086923):0.0004031122956):0.0003893441119,(H1N1_Human_CY081059_A/Ontario/130741/2010|2010.781:0.003488183793,H1N1_Human_CY096535_A/Bangkok/INS518/2010|2010.690:0.002730326625):6.510019314e-05):0.0001813739885,H1N1_Human_KJ856019_A/Sri_Lanka/11/2012|2012.762:0.004218000022):0.0002194141952,(((H1N1_Human_KR271581_A/Mexico/241001/2014|2014.027:0.0009423237968,H1N1_Human_KR271605_A/Mexico/631812/2013|2013.945:0.001708196985):0.001557739734,H1N1_Human_KR271565_A/Mexico/200102/2014|2014.038:0.001553774211):0.0006432027624,H1N1_Human_KR271533_A/Mexico/101812/2013|2013.962:0.0009034303183):0.001887693452):0.0003556213737,((((((((H1N1_Human_CY129892_A/Tessenderlo/INS604/2011|2011.140:0.001465432686,H1N1_Human_KC882425_A/Delaware/04/2011|2011.093:0.0002987296543):0.0001313259296,H1N1_Human_KC882353_A/Delaware/06/2011|2011.093:-0.0001321899505):0.000312670135,H1N1_Human_CY129956_A/Tallinn/INS617/2011|2011.071:0.0001278183773):0.0002289860992,H1N1_Human_CY129692_A/Athens/INS554/2011|2011.132:0.0006530117496):0.000186738458,H1N1_Swine_KM028173_A/swine/Guangxi/NS3098/2011|2011.808:0.00291275524):0.0001340711776,H1N1_Human_CY129964_A/Tallinn/INS618/2011|2011.085:0.001614673498):0.000245538387,H1N1_Human_JX625748_A/England/178/2010|2010.918:0.001091650938):0.0004311370684,H1N1_Swine_KC222586_A/swine/Neumarkt/IDT14179/2011|2011.855:0.002233329713):0.00124521619):0.000383368531,(((H1N1_Human_CY071381_A/Berlin/INS430/2010|2010.096:0.001142836297,H1N1_Human_GQ465752_A/Canada-PQ/RV1758/2009|2009.348:0.0001801387456):0.0001589811428,H1N1_Human_JF764085_A/India/GWL_DSC/2010|2010.688:0.00205031625):0.0002354684508,(H1N1_Human_KJ690390_A/Uganda/MUWRP-176/2010|2010.510:0.001571209318,H1N1_Human_KJ690430_A/Uganda/MUWRP-224/2010|2010.860:0.00421401685):0.001111602907):0.0004006530644):0.0001393593193,H1N1_Swine_KR699866_A/swine/England/080012/2011|2011.529:0.00331070937):0.0001708134757):1.559601715e-05,H1N1_Human_KC781748_A/North_Carolina/37/2009|2009.690:0.0004338830999):1.64161384e-05,((((((H1N1_Human_CY083038_A/Dakar/WRAIR0020T/2010|2010.126:0.002771463657,H1N1_Swine_KC477395_A/swine/Cotes_dArmor/110466/2010|2010.090:0.00211022584):0.0007996873534,H1N1_Human_CY083030_A/Dakar/WRAIR0019T/2010|2010.068:0.001417179352):0.0002490215967,H1N1_Human_CY083477_A/Chicago/WRAIR1690P/2009|2009.784:0.0006317772788):0.001696210199,H1N1_Human_GQ894930_A/Alabama/02/2009|2009.318:0.0007427474963):0.0001949558891,H1N1_Human_KC781702_A/Oregon/10/2009|2009.452:0.0003573245491):0.0001501275062,H1N1_Human_KC781699_A/Georgia/08/2009|2009.510:-0.0001519101717):0.0004282563791):4.116763647e-05,(H1N1_Human_GQ168855_A/Kansas/02/2009|2009.310:-8.240116836e-18,H1N1_Human_CY044233_A/San_Antonio/PR921/2009|2009.282:-1.027821856e-16):0.000398945493):5.547387811e-05,(H1N1_Human_CY071061_A/Vienna/INS368/2010|2010.011:0.001915693066,H1N1_Human_CY063049_A/Bochum/INS187/2009|2009.940:0.0003005499735):0.0003876929173):4.661440777e-05,(((H1N1_Human_KC780110_A/Alaska/38/2009|2009.693:0.00177817313,H1N1_Human_CY097978_A/Budapest/WRAIR3789T/2011|2011.047:0.003549581117):2.364711911e-05,H1N1_Human_GQ465748_A/Canada-NS/RV1565/2009|2009.326:0.0004083787325):4.06160169e-05,H1N1_Human_GQ132178_A/Canada-NS/RV1538/2009|2009.500:0.0004012499772):0.000397371203):2.661969361e-05,H1N1_Human_KC780577_A/Virginia/01/2010|2010.055:0.001750126405):5.774951753e-05,((((((((H1N1_Human_KT180435_A/Singapore/DMS133/2010|2010.581:0.001492802092,H1N1_Human_JN187227_A/Taiwan/5270/2010|2010.679:0.0011698938):0.0001825443626,H1N1_Human_CY096224_A/Melbourne/INS467/2010|2010.641:0.0007002207818):0.0002034335344,(H1N1_Human_CY093054_A/Chile/78/2010|2010.625:0.0004449481946,H1N1_Human_CY092668_A/Sydney/DD3-41/2010|2010.649:-4.263255327e-06):0.0002370011521):0.0006504623549,(((H1N1_Human_KU322221_A/Parma/641/2010|2010.500:0.0003208557898,H1N1_Human_JN714506_A/Volgograd/CRIE-DMV/2011|2011.096:0.001002119253):0.0004620991188,H1N1_Human_JN185091_A/Tula/CRIE-SIA/2011|2011.066:0.0008669366174):0.0006548081137,H1N1_Human_KM437664_A/Finland/1520N/2011|2011.500:0.0006721415507):0.0006815421653):0.0003975187348,H1N1_Human_CY053488_A/Taiwan/167/2009|2009.712:0.0007060389417):0.0001486614143,H1N1_Swine_JN375037_A/swine/Guangdong/275/2010|2010.077:0.001403719963):0.0002697474357,(((H1N1_Swine_KM027565_A/swine/Guangdong/NS2765/2011|2011.627:0.001877917568,H1N1_Swine_KM027685_A/swine/Guangdong/NS3704/2011|2011.858:0.0003336593006):0.003369396037,H1N1_Swine_JN375048_A/swine/Guangdong/1430/2010|2010.345:0.001099681538):0.0004070317366,H1N1_Human_AB704476_A/Tochigi/2/2010|2010.033:0.0009248310387):0.0002822421133):0.0003760666609,H1N1_Human_GU451258_A/Tver/IIV2969/2009|2009.868:0.0005060743541):0.0003911637114):2.092038584e-05,((((((((((((((((H1N1_Human_CY083110_A/Quito/WRAIR0617N/2009|2009.764:0.001417565131,H1N1_Human_CY073086_A/Ankara/WRAIR1435T/2009|2009.866:0.0007901752738):0.0004455543156,(H3N2_Swine_KJ413910_A/swine/Ontario/11-105317/2011|2011.893:0.0004608754187,H3N2_Swine_KJ413894_A/swine/Ontario/103-18/2011|2011.893:0.0004214146843):0.006722441356):0.0003279358224,(H1N1_Swine_CY099189_A/swine/Minnesota/02979/2010|2010.129:0.001798747941,H1N1_Human_CY060628_A/Ontario/314095/2009|2009.836:0.001739993029):0.0003487769842):2.87882746e-05,H1N1_Human_KC780680_A/West_Virginia/13/2009|2009.647:0.0009556168581):7.537869151e-05,((H1N1_Swine_HQ840304_A/swine/Minnesota/130A/2009|2009.666:1.346006175e-16,H1N1_Human_KC780566_A/Minnesota/15/2009|2009.655:-2.4562292e-16):1.847640935e-16,H1N1_Swine_HQ840317_A/swine/Minnesota/136B/2009|2009.663:-2.402752447e-16):0.0003642931287):9.681877181e-05,(((H1N1_Human_KC781295_A/Washington/01/2010|2010.249:0.0003103907861,H1N1_Human_KC780056_A/Washington/75/2009|2009.816:0.0001308775342):0.001643294033,H1N1_Human_CY096592_A/District_of_Columbia/INS525/2010|2010.008:0.0001252879749):0.0004202260303,H1N1_Human_KC780386_A/Washington/62/2009|2009.855:0.0009074928865):0.000349576993):0.0001050192499,((H1N1_Human_CY062817_A/Odense/INS143/2009|2009.860:0.003370001202,H1N1_Human_CY073276_A/Silver_Spring/WRAIRSP510P18/2009|2009.460:0.0001787876064):0.0001462098023,H1N1_Human_KC781071_A/Oklahoma/05/2009|2009.863:0.002069294035):0.0003120056721):7.371049065e-05,H1N1_Swine_KM507539_A/swine/Brazil/12A/2010|2010.088:0.0003793491023):0.0001614674851,H1N1_Human_CY080270_A/Dundgobi/9746/2009|2009.915:0.0007216711413):0.0001788992347,H1N1_Swine_KF683612_A/swine/Brazil/107-3A/2010|2010.532:0.0002618290197):0.000146696537,(H1N1_Human_KM437848_A/Finland/836N/2010|2010.500:0.0005841360146,H1N1_Human_CY072660_A/Managua/4570-01/2009|2009.622:0.0007413960304):0.0002794852303):0.0001286632793,H1N1_Human_CY092942_A/Maryland/NHRC0004/2009|2009.808:0.0003195515493):0.0001428345936,(H3N2_Swine_KM507509_A/swine/Brazil/365-11-7/2011|2011.858:0.006437843873,H1N1_Human_KC781317_A/Mississippi/01/2009|2009.362:0.001155442409):0.0002335548863):0.0001485257798,(H1N1_Swine_AB911599_A/swine/Hiroshima/52/2011|2011.871:0.005585501122,H1N1_Swine_AB909396_A/swine/Hiroshima/8/2011|2011.038:0.002894873534):0.001213492619):0.0001227277382,(H1N1_Swine_AB911591_A/swine/Ibaraki/46/2010|2010.704:0.002917523045,H3N2_Swine_AB914506_A/swine/Tochigi/14/2013|2013.123:0.008310598985):0.001102463409):0.000324477715,((((H1N1_Swine_CY115989_A/swine/England/1464/2010|2010.937:0.0005124078879,H1N1_Swine_KR701095_A/swine/England/1353/2009|2009.915:-7.176551175e-05):0.0004093289446,H1N1_Human_CY072524_A/Athens/INS349/2009|2009.967:0.000915541516):0.0001385879444,H1N1_Human_CY051213_A/Wisconsin/629-D01414/2009|2009.485:-0.0001399838216):0.000410840795,H1N1_Swine_CY116336_A/swine/England/MD0040352R/2009|2009.500:0.0002504422521):0.0004399277089):6.971987901e-05):2.83941728e-05,H1N1_Human_CY052717_A/Texas/45140902/2009|2009.701:0.0004200575727):7.36084882e-05,(((((((((((((((((((((((H3N2_Swine_KX571180_A/swine/Quebec/1603088/2014|2014.342:-3.178149491e-16,H1N1_Human_KC780691_A/Indiana/03/2010|2010.090:2.067926466e-16):0.000889125385,H1N1_Human_KC781164_A/Alabama/03/2010|2010.162:0.0008770915993):1.756567274e-05,H1N1_Human_KC780206_A/Maine/13/2009|2009.855:0.001312880218):1.388370765e-05,H1N1_Human_CY066877_A/District_of_Columbia/INS228/2009|2009.866:0.0008677087826):9.30357643e-05,H1N1_Human_KC780471_A/Florida/25/2009|2009.841:0.0003470108222):6.137734452e-05,H1N1_Human_CY056162_A/Pensacola/INS38/2009|2009.841:0.0003802427483):3.975526931e-05,H1N1_Human_KC780551_A/West_Virginia/12/2009|2009.808:0.0004005007799):0.0001065981538,H1N1_Swine_HQ695991_A/swine/Jangsu/504/2010|2010.038:-0.0001068819366):5.352151158e-05,H1N1_Human_KC781385_A/Alaska/01/2010|2010.101:-5.352151158e-05):2.678620905e-05,H1N1_Human_CY066765_A/Pensacola/INS211/2009|2009.858:-2.678620905e-05):1.340332041e-05,H1N1_Human_CY065049_A/New_York/4294/2010|2010.093:-1.340332041e-05):6.704234574e-06,H1N1_Human_KC780493_A/Wisconsin/01/2010|2010.063:-6.704234574e-06):4.945328927e-05,H1N1_Human_KC780413_A/Florida/01/2010|2010.014:0.001273609666):5.678868283e-05,H1N1_Human_JQ612497_A/Hungary/40/2009|2009.816:0.001272956033):0.0001566966276,(H1N1_Human_CY072340_A/Newark/INS319/2009|2009.989:0.0002020410121,H1N1_Human_CY167346_A/Tennessee/F1057c56/2010|2010.132:0.00112164747):0.0002860923648):9.057775583e-05,H1N1_Human_KC780318_A/Georgia/25/2009|2009.989:0.0007932453383):0.0001081063581,H1N1_Human_CY062152_A/New_York/2963/2010|2010.058:0.001662641907):6.318539436e-05,H1N1_Human_CY063588_A/Oslo/INS110/2009|2009.858:-6.615836437e-05):7.359564154e-05,H1N1_Human_CY075546_A/Boston/634/2009|2009.855:0.0003677397382):3.904024668e-05,H1N1_Human_KC780535_A/Florida/02/2010|2010.088:0.001286492987):0.0006358798629,H1N1_Human_CY056130_A/District_of_Columbia/INS33/2009|2009.816:0.001579233577):0.0005008667722,H1N1_Swine_CY207091_A/swine/Colombia/1/2011|2011.455:0.005304069362):0.0003122588556,(((H1N1_Human_CY062993_A/Vienna/INS179/2010|2010.011:0.001480227908,H1N1_Human_CY067053_A/Aarhus/INS253/2009|2009.890:-0.0001584008729):0.0001434937287,H1N1_Swine_KM029637_A/swine/Hong_Kong/NS3160/2010|2010.803:0.003849630835):0.0004120581369,H1N1_Human_CY066677_A/Tessenderlo/INS287/2009|2009.940:0.0009201409769):0.0004554157584):8.651509072e-05):3.948692941e-05,H1N1_Human_CY066997_A/Brussels/INS245/2009|2009.879:0.0003989580562):7.800435663e-05,H1N1_Human_KU922533_A/Kerala/RGCBA923/2009|2009.764:0.001251231144):9.675224159e-05,((((((((((((((((H1N1_Human_CY063009_A/Tallinn/INS182/2010|2010.008:0.0002029347815,H1N1_Human_CY063017_A/Tallinn/INS183/2010|2010.016:0.0006803054041):0.001756247902,H1N1_Human_KC782166_A/New_Mexico/16/2009|2009.849:1.754293422e-05):0.0001592137095,H1N1_Human_KC781090_A/Iowa/14/2009|2009.932:0.0007244732165):0.0001720991082,H1N1_Human_HM189649_A/Korea/CJ04/2009|2009.704:0.001597647235):9.932409487e-05,H1N1_Swine_CY158447_A/swine/Illinois/02957/2010|2010.068:0.001227510391):0.0001401513483,H1N1_Human_KC780184_A/Montana/22/2009|2009.915:0.001184170465):0.0001280594723,H1N1_Human_CY054652_A/Russia/61/2009|2009.833:0.000753344891):0.0001406292862,H1N1_Human_KC780921_A/Kansas/19/2009|2009.701:0.001629705626):8.722082148e-05,H1N1_Human_KC781518_A/Utah/51/2009|2009.647:0.0003527240533):4.5312181e-05,H1N1_Human_KC781443_A/Utah/27/2009|2009.419:0.001279727086):5.96484518e-05,H1N1_Human_KC780775_A/Alaska/47/2009|2009.923:0.001707834698):5.234494427e-05,H1N1_Human_CY056234_A/San_Diego/INS69/2009|2009.844:0.001274087637):0.0003595439803,H1N2_Swine_KR700661_A/swine/England/101878/2010|2010.666:0.003652085985):0.0001434559798,((H1N1_Human_CY092878_A/Illinois/NHRC0001/2011|2011.068:0.004010706375,H1N1_Human_KC780930_A/Colorado/13/2009|2009.762:0.0004289988289):1.329197147e-05,H1N1_Human_CY066557_A/San_Diego/INS198/2009|2009.803:0.001323112082):0.0003049160763):9.046088198e-05,H1N1_Swine_KJ764754_A/swine/Korea/GBCG01/2010|2010.123:0.002122314868):0.0001790254846,H1N1_Human_CY067649_A/Madrid/INS224/2009|2009.863:0.001537468546):0.0001228268109):9.250517671e-05,((((((((H1N1_Human_GU367337_A/Almati/01/2009|2009.500:-1.222157304e-16,H1N1_Human_GU560022_A/Tomsk/06/2009|2009.890:1.119342791e-17):0.0005153898005,H1N1_Human_GU367333_A/Salekhard/01/2009|2009.500:-7.494150447e-05):0.0004567100383,H1N1_Human_JN596870_A/Kurgan/01/2009|2009.605:-0.0002358604979):0.0002124536362,H1N1_Human_GU480934_A/Irkutsk/02/2009|2009.500:-0.0001025359368):0.0003794234457,H1N1_Human_KP307944_A/Tomsk/273/2010|2010.500:0.001170184126):0.0002752300763,H1N1_Human_JN596861_A/Orenburg/01/2009|2009.595:0.0002753098087):9.693060543e-05,H1N1_Human_JN596867_A/Omsk/01/2009|2009.611:0.0003448910338):0.0005860467775,((H1N1_Swine_JF275947_A/swine/Nanchang/6/2010|2010.033:0.0007758804179,H1N1_Human_CY089622_A/Nanchang/8011/2009|2009.973:0.001432891813):0.0002627342717,H1N1_Human_HM773208_A/Jiangsu/2/2009|2009.866:0.00106185426):0.0001758273282):0.0001310611):8.376391108e-05,((H1N1_Human_KP637836_A/Thailand/IY07144/2010|2010.107:0.001494900013,H1N1_Human_CY055946_A/Australia/82/2009|2009.668:0.001161399519):0.0002138497892,(H1N1_Swine_AB704821_A/swine/Chachoengsao/NIAH107037-22/2011|2011.123:-1.509393866e-16,H1N1_Swine_AB704853_A/swine/Chachoengsao/NIAH107037-29/2011|2011.123:3.991708413e-17):0.006927495785):0.0003440659306):6.728075402e-05,(H1N1_Human_HM230699_A/Zhoushan/1/2009|2009.885:0.001942452764,H1N1_Human_KJ690406_A/Uganda/MUWRP-066/2009|2009.592:0.001598205885):0.0003390425377):9.759855433e-05,(H1N1_Human_CY081540_A/Cambodia/NHRCC00007/2009|2009.784:4.048613354e-05,H1N1_Human_CY081492_A/Cambodia/NHRCC00001/2009|2009.784:0.0003995686215):0.001257358436):7.389980864e-05,H1N1_Human_GU108484_A/Zhejiang-Yiwu/11/2009|2009.679:0.0008067037232):6.537754927e-05,(((H1N1_Human_KC881841_A/Pennsylvania/17/2010|2010.874:0.001429905559,H1N1_Human_KM437688_A/Finland/1529N/2011|2011.500:0.002114015151):0.000760628557,(H1N1_Human_CY129980_A/Warsaw/INS620/2011|2011.082:2.344954088e-05,H1N1_Human_CY129988_A/Warsaw/INS621/2011|2011.093:0.0004169987551):0.00325487133):0.0008618432065,(H1N1_Swine_AB911607_A/swine/Kagoshima/60/2010|2010.786:0.002572874043,H1N1_Human_CY061201_A/Texas/JMS414/2010|2010.093:0.0009692776904):0.0002605421004):0.0001473949011):3.975153156e-05,((H1N1_Swine_KP404418_A/swine/Tianjin/47/2011|2011.871:0.008763349677,H1N1_Human_CY071373_A/Newark/INS429/2010|2010.173:0.002054364506):0.0004495292526,(H1N2_Swine_KP027583_A/swine/Brazil/G2P1/2013|2013.425:-1.454644104e-05,H1N2_Swine_KP027591_A/swine/Brazil/G2P2/2013|2013.425:0.000454994737):0.01093640835):0.0005286820705):0.0001028777355,(((H1N1_Human_HM189350_A/Lipetsk/CRIE-BVV/2009|2009.858:0.000427555955,H1N1_Human_GU727829_A/IIV-Anadyr/177/2009|2009.923:0.001339441255):0.0002611300789,H1N1_Human_HM189318_A/Arkhangelsk/CRIE-GNY/2009|2009.899:0.0006251750515):0.001563173159,H1N1_Human_CY128105_A/Viet_Nam/835/2009|2009.567:0.0008747314503):0.0003005373642):9.894421309e-05,((H1N1_Human_CY062809_A/Vienna/INS142/2009|2009.901:0.001606579488,H1N2_Swine_AB914482_A/swine/Chiba/14/2012|2012.038:0.00870045811):0.0005591933234,H1N1_Human_KT180527_A/Singapore/DMS847/2009|2009.685:0.0007757480529):0.0003742171284):0.0001045272577,(H1N1_Swine_KR699850_A/swine/England/063414/2011|2011.392:0.004045158249,H1N1_Human_CY075073_A/Athens/INS393/2010|2010.014:0.00127851027):0.0002391428771):4.268524738e-05,(H1N1_Human_GQ433895_A/Jiangsu/1/2009|2009.452:0.00162959788,H1N2_Swine_KM507525_A/swine/Brazil/232-11-13/2011|2011.625:0.007769287619):0.0003534971426):7.251593822e-05,(((H1N1_Swine_KF309211_A/swine/Italy/120336/2012|2012.367:0.00120951513,H1N1_Swine_KF309235_A/swine/Italy/225349-4/2012|2012.704:0.0005586108366):0.001676809354,H1N1_Swine_KF823971_A/swine/Italy/325451/2011|2011.953:0.0009851125918):0.005850923968,H1N1_Swine_CY159463_A/swine/Arkansas/SG1499/2010|2010.608:0.004998913859):0.0003399649243):2.119596059e-06,((H1N2_Swine_MG962486_A/swine/Western_Australia/2577896X/2012|2012.589:0.0005006873813,H1N2_Swine_MG962502_A/swine/Western_Australia/AS16-3457-09/2016|2016.852:0.01212547184):0.006231713902,H1N1_Swine_JX987188_A/swine/Nanjing/50/2011|2011.151:0.00309480486):0.0003308768745):5.181470654e-05,(((((((((H1N1_Human_HM241716_A/Nsk/NIV10348/2009|2009.682:0.003125076402,H1N1_Human_CY112065_A/Hong_Kong/H090-779-V22/2009|2009.600:0.0004218893343):8.251744129e-05,H1N1_Human_CY064530_A/Boston/118/2009|2009.466:-8.446676352e-05):5.229665486e-05,H1N1_Human_GQ894915_A/Rhode_Island/07/2009|2009.500:-5.308054758e-05):0.0004032299876,(H1N1_Swine_JF714034_A/swine/MB/10422/2009|2009.510:0.0004422408868,H1N1_Human_GQ200291_A/Shandong/1/2009|2009.353:0.0004400492163):3.847500035e-05):9.206052177e-05,H1N1_Human_GQ402326_A/Canada-MB/RV2020/2009|2009.408:-9.26357961e-05):4.665514911e-05,H1N1_Human_GQ402322_A/Canada-MB/RV1977/2009|2009.386:-4.665514911e-05):0.0005491234783,H1N1_Human_CY060740_A/Ontario/9698/2009|2009.452:-0.0001081334909):0.0003495378517,(((H1N1_Avian_HM370973_A/turkey/Ontario/FAV114-17/2009|2009.838:0.0009895429544,H1N1_Avian_HM370958_A/turkey/Ontario/FAV110/2009|2009.808:0.0003359890906):0.002005072189,H1N1_Human_KC780860_A/Wyoming/16/2009|2009.836:0.000655386269):0.0004357647748,H1N1_Human_CY073292_A/Silver_Spring/WRAIRSP510P20/2009|2009.460:0.002223878092):3.577286976e-05):0.0004048911738,H1N1_Human_GQ117093_A/Indiana/09/2009|2009.304:0.001367899403):0.0004612273576):4.251176707e-05,H1N1_Human_KC473860_A/Guangzhou/GIRD74/2010|2010.570:0.002862493401):0.0001486588822,((H1N1_Swine_KC508556_A/swine/Colorado/A01203099/2011|2011.973:0.00577517007,H1N1_Human_KC781015_A/Arizona/20/2009|2009.929:0.00179455332):0.0002968421751,H1N1_Swine_KR700765_A/swine/England/11582/2012|2012.236:0.007381475982):0.000466025492):0.0002468566005,H1N1_Swine_AB910577_A/swine/Chiba/30/2012|2012.285:0.006909490436):0.0001663262029,(H1N1_Swine_KM496993_A/swine/Brazil/66/2011|2011.279:0.006660371037,H1N1_Swine_KR700566_A/swine/Denmark/10-1310-1/2011|2011.392:0.005019001027):0.0003813836318):6.350767627e-05,((((((H1N1_Human_KJ856120_A/Sri_Lanka/20894/2010|2010.918:0.002426750283,H1N1_Human_KJ856158_A/Sri_Lanka/21406/2010|2010.696:0.003346181578):0.0007208714301,H1N1_Human_KC882265_A/California/20/2011|2011.140:0.001504408805):0.0006230780207,(H1N1_Human_KJ856011_A/Sri_Lanka/1082/2011|2011.038:0.001391922363,H1N1_Human_KJ856198_A/Sri_Lanka/2290/2011|2011.090:0.0008168498675):0.001154798778):0.000562821389,((((H1N1_Human_KU322190_A/Parma/644/2010|2010.500:-5.310844147e-05,H1N1_Human_KU322220_A/Parma/7/2011|2011.500:0.001376796923):0.0001185479397,H1N1_Human_CY160646_A/Peru/PER045/2011|2011.915:0.003429247906):0.000517526158,H1N1_Human_CY176712_A/Minneapolis/INS3_675/2012|2012.156:0.002601700897):0.0002347205287,H1N1_Human_KJ943214_A/Santiago/p21d3/2011|2011.586:0.0002003230494):0.002126081472):0.0007891146975,(((((H1N1_Human_CY176760_A/Cologne/INS3_686/2011|2011.123:0.0003362200266,H1N1_Swine_KR701031_A/swine/Hungary/S137/2013|2013.310:0.009503132155):0.0003395860774,H1N1_Human_KU322216_A/Parma/167/2011|2011.500:0.002352084887):0.0004336804977,H1N1_Human_CY176568_A/Springfield/INS3_652/2011|2011.093:0.0008843718336):0.0004235276638,(H1N1_Human_CY129740_A/Madrid/INS573/2011|2011.140:0.0003101445147,H1N1_Human_CY148257_A/Georgia/T51700/2012|2012.085:0.00411916466):0.0007078283878):0.0003271102529,H1N1_Human_KC881801_A/Texas/09/2011|2011.162:0.000548690087):0.001632978329):0.001907176179,(H1N1_Swine_HE578806_A/swine/Villa_Clara/84/2010|2010.833:-2.601000806e-16,H1N1_Swine_HE584754_A/swine/La_Habana/130/2010|2010.833:1.490777782e-16):0.005766118987):0.0005300135934):0.0001037075219,((((H1N1_Swine_JX045995_A/swine/Illinois/A01049981/2011|2011.373:0.001433179794,H1N1_Swine_KC839545_A/swine/South_Dakota/A01202617/2011|2011.740:0.003000686233):0.001162650937,(H1N1_Swine_MG784569_A/swine/Nebraska/A02219793/2017|2017.641:0.001158464456,H1N1_Swine_KF836371_A/swine/Illinois/A01227424/2013|2013.679:0.001497835076):0.002876380306):0.000972653799,H1N1_Swine_KC435074_A/swine/North_Dakota/A01104053/2012|2012.816:0.006252757595):0.003806802877,((H1N1_Swine_KM497001_A/swine/Brazil/263/2012|2012.904:0.006351262215,H1N2_Swine_KM507516_A/swine/Brazil/185-11-7/2011|2011.510:0.001231214406):0.004438946946,H1N1_Swine_AB910569_A/swine/Kagoshima/23/2012|2012.200:0.007374924322):0.0005197682209):0.0003198747652):0.0001014673083,(((((((((((((((((H1N1_Swine_KC779018_A/swine/Missouri/A01203163/2012|2012.044:0.005443415048,H1N1_Human_KC882393_A/Maryland/08/2011|2011.164:-0.0005574419021):0.0004651440977,(H1N1_Human_CY182015_A/Nicaragua/AGA2-62/2011|2011.836:-6.141917099e-05,H1N1_Human_CY181783_A/Nicaragua/AGA2-29/2011|2011.773:0.000501867467):0.00265949959):0.0002555130127,H1N1_Human_KC881903_A/Minnesota/03/2011|2011.132:0.0006221933485):0.0003805581174,(((H1N1_Swine_KJ680518_A/swine/Kenya/1613/2011|2011.592:0.0009422331256,H1N1_Swine_KJ680520_A/swine/Kenya/9469/2011|2011.562:0.0003807419168):0.001478970779,H1N1_Human_KC882276_A/Michigan/03/2011|2011.241:0.0007359172949):7.463673347e-05,H1N1_Human_CY092910_A/Georgia/NHRC0001/2011|2011.071:0.001252501442):6.839838708e-05):0.0001730640868,H1N1_Human_JN129266_A/Moscow/IIV-83/2011|2011.058:0.0007057669876):0.0002582643581,(H1N1_Human_KC882320_A/Indiana/04/2011|2011.049:5.233066031e-17,H1N1_Human_CY176448_A/Dayton/INS3_634/2011|2011.055:-1.633529628e-16):0.0001827521198):0.000182082728,H1N1_Human_KC881845_A/Kentucky/09/2010|2010.833:0.0006456975657):0.0001148531796,(((H1N1_Human_CY167722_A/Tennessee/F2080c7879A/2011|2011.227:-1.084379844e-16,H1N1_Human_CY167554_A/Tennessee/F2026/2011|2011.088:-2.584318028e-18):0.001400319718,H1N1_Human_CY167330_A/Tennessee/F1042A/2010|2010.093:-7.663123645e-05):0.001057321621,H1N1_Human_CY092423_A/Missouri/NHRC0001/2011|2011.066:0.001160126396):0.0007933854936):7.108764512e-05,H1N1_Human_CY176576_A/Aarhus/INS3_653/2011|2011.066:0.0008162405312):0.0002025658648,H1N1_Human_KY925761_A/Viamao/LACENRS-1400/2011|2011.638:0.001110730334):0.0005099792845,((((((((H1N1_Human_CY129948_A/Aarhus/INS615/2011|2011.093:0.0007953933126,H1N1_Human_CY111380_A/Boston/DOA70/2011|2011.167:0.0009689449712):5.84803798e-05,H1N1_Human_CY176411_A/Brighton/INS3_669/2011|2011.068:0.0003830300185):3.4854268e-05,H1N1_Human_JX625940_A/England/05160856/2010|2010.964:0.0008472084386):0.0001167674976,H1N1_Human_CY176488_A/Athens/INS3_642/2011|2011.115:-0.0001176647235):0.0002444888667,H1N1_Human_CY129644_A/Munich/INS541/2011|2011.132:0.0001966982411):0.0002879871528,H1N1_Human_KT180365_A/Singapore/DMS1165/2011|2011.025:0.001035305732):0.0001960697351,H1N1_Swine_CY207075_A/swine/Colombia/3/2011|2011.570:0.002910505793):0.0004304064629,(((H1N1_Human_KF612051_A/Santa_Cruz/111/2012|2012.181:0.000528812902,H1N1_Human_KF612054_A/Santa_Cruz/541/2012|2012.200:0.0007931731006):0.0002826501414,H1N1_Human_KF612049_A/Santa_Cruz/0223/2011|2011.792:0.000600192292):0.0009065179468,H1N1_Human_KF612044_A/Santa_Cruz/2083/2011|2011.830:0.001306329262):0.0002381295611):0.0005840819118):0.0003764980358,(((((H1N1_Human_JX046924_A/Moscow/IIV-45/2012|2012.132:-3.020305893e-05,H1N1_Human_JX473008_A/Vladivostok/28/2012|2012.233:3.020305893e-05):0.0002792466439,H1N1_Human_JQ768351_A/Tomsk/IIV-19/2012|2012.052:0.0006020807759):0.0006000478623,H1N1_Human_KU321939_A/Milano/21/2012|2012.500:0.001619031441):0.0003505643176,H1N1_Human_KJ856166_A/Sri_Lanka/22/2012|2012.416:0.002757709308):0.0004030888648,H1N1_Human_JN703380_A/Cheboksary/IIV-92/2011|2011.142:0.0009250471242):0.0001089467428):0.0002033420904,((H1N1_Human_JN153094_A/Vladimir/IIV-35/2011|2011.082:0.0002557286305,H1N1_Human_JN714490_A/Nizhnii_Novgorod/CRIE-BLM/2011|2011.068:0.00150843371):0.0001145502181,H1N1_Human_JN714482_A/Nizhnii_Novgorod/CRIE-NGV/2010|2010.997:-0.0001147827497):0.001580474833):0.0004947014542,(H1N1_Swine_JN673256_A/swine/Texas/A01104004/2011|2011.537:0.0001254761006,H1N1_Swine_JN673248_A/swine/Texas/A01104003/2011|2011.537:0.0003149721954):0.004870335842):0.0005349715436,(H1N1_Swine_CY207051_A/swine/Colombia/M1484/2015|2015.342:0.007902300321,H1N1_Human_KY925322_A/Sao_Jose_do_Inhacora/LACENRS-2082/2012|2012.562:0.003832994133):0.001223025972):0.0005096176073,H1N1_Swine_KX013011_A/swine/Schallern/IDT19989/2014|2014.268:0.006622259425):0.0007046749857,H1N1_Swine_KU323028_A/swine/Italy/321118-6/2014|2014.500:0.008253126786):0.002488694079):0.0001074346739,((((((((((((((((H1N1_Human_KC780892_A/Nevada/01/2010|2010.030:0.001000874951,H1N1_Swine_KM519956_A/swine/UP-India/IVRI01/2009|2009.340:0.003436860028):0.0001736872303,H1N1_Human_KC782025_A/Vermont/01/2010|2010.093:0.002491445183):0.0002435930925,H1N1_Human_KC781044_A/Massachusetts/31/2009|2009.704:0.001077021189):0.0001393659937,H1N1_Human_KC780499_A/Utah/02/2010|2010.110:0.001630567728):0.000194799468,H1N1_Human_KC780519_A/Wisconsin/02/2010|2010.129:-0.0001996303242):0.0001000165275,H1N1_Human_KC780773_A/Arkansas/09/2009|2009.866:-0.0001000165275):5.393306959e-05,H1N1_Swine_JQ612489_A/swine/Hungary/7380/2010|2010.216:0.002159715296):7.39112308e-05,H1N1_Human_KC781397_A/Nebraska/02/2010|2010.189:0.00125388257):0.0002110864231,H1N1_Human_KC780747_A/Illinois/15/2009|2009.847:0.001113581199):0.0001307713071,(H1N1_Human_CY061584_A/Texas/JMS401/2010|2010.005:0.0004039159002,H1N1_Human_CY067641_A/Oslo/INS219/2009|2009.819:0.0004787635926):0.0003116537853):9.011417272e-05,H1N1_Swine_KR859637_A/swine/Illinois/A00970252/2010|2010.208:0.00123642059):6.776529513e-05,H1N1_Human_HQ263279_A/Bethesda/NIH106-D14/2009|2009.844:0.001702865463):0.0002078617712,H1N1_Human_CY083823_A/Los_Angeles/INS423/2010|2010.096:0.001995125433):0.0002478693827,(((((H1N1_Human_CY063185_A/California/VRDL10/2010|2010.112:0.0008124780953,H1N1_Human_CY072332_A/Newark/INS318/2009|2009.953:0.0005130539498):0.0005125612563,(H1N1_Human_CY063193_A/California/VRDL11/2010|2010.068:-0.000174601575,H1N1_Human_KC781455_A/Louisiana/01/2010|2010.090:0.001055437575):0.001259278492):5.138628878e-05,H1N1_Human_KC781249_A/Georgia/06/2010|2010.096:0.0008317824926):0.0004092558162,H1N1_Human_KC780227_A/Colorado/02/2010|2010.011:0.002029341435):0.0007186959096,H1N1_Human_KC781357_A/Iowa/04/2010|2010.167:0.0002775496465):0.0002050596663):0.0004379803813,(H1N1_Human_CY071069_A/Tallinn/INS372/2009|2009.975:0.0002187177288,H1N1_Human_CY071293_A/Athens/INS414/2010|2010.096:0.001545444612):0.0008998584136):0.0007875953457,H1N1_Human_KC780542_A/New_Jersey/01/2010|2010.000:0.00164123921):0.001703644605):0.0002122149263,(H1N2_Swine_KM029821_A/swine/Guangdong/NS3156/2012|2012.699:0.006381995853,H1N2_Swine_KM028725_A/swine/Hong_Kong/3125/2011|2011.589:0.002112716722):0.003742112731):0.000116222042,(((((((((H3N2_Swine_KM029741_A/swine/Guangdong/NS2883/2012|2012.641:0.0006441042839,H3N2_Swine_KM029725_A/swine/Guangdong/NS2717/2012|2012.603:0.0002381858192):0.001743829901,H1N1_Swine_KJ725054_A/swine/Guangdong/306/2013|2013.038:0.0031498486):0.0003538827803,(H1N1_Canine_MG254167_A/canine/Guangxi/LZ317/2013|2013.893:0.00244713703,H1N1_Canine_MG254155_A/canine/Guangxi/HC18/2013|2013.795:0.00064957048):0.001442127772):0.0005332370621,((H3N2_Canine_MG254164_A/canine/Guangxi/LZ45/2015|2015.058:-2.596675473e-17,H1N1_Canine_MG254165_A/canine/Guangxi/LZ52/2015|2015.066:-8.505554773e-17):2.08640552e-16,H1N1_Canine_MG254161_A/canine/Guangxi/LZ20/2015|2015.038:-2.641517033e-16):0.003040444821):0.001370873417,(((H1N1_Swine_KP735705_A/swine/Shandong/S113/2014|2014.852:0.0019263935,H1N1_Swine_KX264367_A/swine/Zhucheng/90/2014|2014.707:0.001179408427):0.003066121028,H1N1_Swine_KP735707_A/swine/Shandong/S269/2014|2014.852:0.003649360251):0.00108151496,H1N1_Swine_KX296773_A/swine/Ningjin/03/2014|2014.940:0.006119859571):0.0006027129494):0.000120873404,H1N1_Swine_KJ174943_A/swine/Guangxi/BB1/2013|2013.849:0.003897024719):0.004889028768,H1N2_Swine_KM028229_A/swine/Guangxi/3205/2011|2011.847:0.005565324799):0.0004713552102,((((((((H3N2_Swine_KM027613_A/swine/Guangdong/3494/2011|2011.800:0.0005283850045,H3N2_Swine_KM027621_A/swine/Guangdong/3502/2011|2011.800:-8.793670848e-05):0.0006361356202,(H3N2_Swine_KM028549_A/swine/Hong_Kong/NS2810/2011|2011.551:1.23307894e-16,H3N2_Swine_KM028629_A/swine/Hong_Kong/NS2822/2011|2011.551:-2.343301965e-16):0.0006882362452):0.000276268747,((H3N2_Swine_KM028437_A/swine/Guangxi/NS3900/2011|2011.995:0.001276594139,H3N2_Swine_KM028461_A/swine/Guangxi/508/2012|2012.189:0.0004915318283):0.001122665637,H3N2_Swine_KM028013_A/swine/Guangxi/2242/2011|2011.597:0.0002026413816):0.001062136755):0.0004304811199,H3N2_Swine_KM029893_A/swine/Guangxi/NS2394/2012|2012.668:0.003130128848):0.0009842254265,((H3N2_Swine_KM029437_A/swine/Hong_Kong/NS2168/2012|2012.468:0.003022515965,H3N2_Swine_KM029429_A/swine/Hong_Kong/NS1651/2012|2012.392:0.004113538214):0.0006627231233,H3N2_Swine_KM061014_A/swine/Guangxi/NNXD/2013|2013.247:0.002899701134):0.001507311984):0.001520407298,H1N2_Swine_KU177211_A/swine/Zhejiang/SW64/2014|2014.123:0.007410666524):0.002023458691,H3N2_Swine_JQ220535_A/swine/Guangxi/NS2783/2010|2010.849:0.003603079667):0.001262268177,H3N2_Swine_KM061022_A/swine/Guangxi/JGB4/2013|2013.452:0.009356450073):0.002197315748):0.0007720437133,(((((((((((((H1N1_Human_KC780654_A/South_Carolina/01/2010|2010.071:7.37568144e-05,H1N1_Swine_KM489589_A/swine/Ontario/62/2012|2012.501:0.003464409197):0.0002007308928,(H1N1_Swine_KJ175137_A/swine/Guatemala/CIP049-IP070167/2010|2010.762:-1.301228017e-16,H1N1_Swine_KJ175129_A/swine/Guatemala/CIP049-IP070166/2010|2010.762:1.910049925e-17):0.003803946923):0.0001737760403,(H1N1_Human_CY096608_A/Cambridge/INS528/2010|2010.216:0.001811920376,H1N1_Human_KC780238_A/Georgia/01/2010|2010.099:-4.691109913e-05):0.0007158304161):0.0001830526246,(((((H1N1_Human_KC881711_A/Pennsylvania/02/2011|2011.142:0.0004619725053,H1N1_Human_KC882014_A/Pennsylvania/08/2011|2011.145:0.0004212676803):0.001355222962,H1N1_Human_CY090025_A/District_of_Columbia/WRAIR0313/2011|2011.074:0.003087292807):0.0006673307516,H1N1_Human_CY129868_A/Springfield/INS598/2011|2011.126:0.0002138480187):0.0008277342144,H1N1_Human_KC261313_A/Mexico_City/INERPHAC4/2010|2010.227:0.001392247454):0.0008390060657,H3N2_Swine_MH061565_A/swine/Mexico/10499819/2014|2014.252:0.01495148151):0.0004249485737):0.0001383858012,H1N1_Human_KC781184_A/Wyoming/01/2010|2010.104:0.000782684532):0.0001324273785,H1N1_Human_KC780358_A/North_Carolina/05/2010|2010.148:0.002064506818):0.0002231257618,H1N1_Human_CY083493_A/Chicago/WRAIR1691P/2009|2009.784:0.0002232581533):0.0002159243588,H1N1_Human_KC781403_A/Utah/03/2010|2010.181:0.004223234971):0.0003444258603,(H1N1_Swine_MH061621_A/swine/Mexico/8630550/2011|2011.734:0.0008258290211,H1N1_Swine_CY160250_A/swine/Mexico/SG1450/2011|2011.855:0.00138294321):0.005899240165):0.0008940270137,((H1N1_Swine_MH061757_A/swine/Mexico/9741916/2013|2013.236:0.004357334893,H1N1_Swine_MH061653_A/swine/Mexico/9199572/2012|2012.488:0.000969945621):0.003047935745,(H3N1_Swine_MH061709_A/swine/Mexico/9684432/2013|2013.151:0.0004816865183,H3N1_Swine_MH061701_A/swine/Mexico/9634750/2013|2013.082:0.004393248983):0.007651629542):0.0007170467604):0.0004179735088,(H1N1_Swine_CY195477_A/swine/Alberta/SD0061/2014|2014.959:0.01358436688,H1N1_Swine_CY195437_A/swine/Saskatchewan/SD0053/2014|2014.923:0.01213158609):0.00267380434):0.0005864767282,H3N2_Swine_MH061629_A/swine/Mexico/8630588/2011|2011.734:0.007666531706):0.000825119339,(H3N2_Swine_MH061749_A/swine/Mexico/9741876/2013|2013.236:0.004675038058,H1N2_Swine_MH061717_A/swine/Mexico/9711817/2013|2013.189:0.002007436643):0.008427695686):0.0005108196828):8.089780766e-05):8.706048718e-05,H1N1_Swine_KM489592_A/swine/Ontario/46/2012|2012.507:0.004885682933):0.000224558737,(H1N2_Swine_KR700499_A/swine/Netherlands/Asten-263/2011|2011.400:0.005726525097,H1N1_Human_KC782012_A/Iowa/01/2010|2010.011:0.002771701046):0.0001455442378):0.000119074003,((((((H1N2_Swine_KR699858_A/swine/England/058879/2011|2011.370:-0.0002464922653,H1N2_Swine_KR700741_A/swine/England/7800/2012|2012.107:0.002012022554):0.0003727184748,H1N2_Swine_KR700693_A/swine/England/90276/2011|2011.622:0.00184402873):0.000640042774,H1N2_Swine_KR700411_A/swine/England/041118/2013|2013.005:0.004728132564):0.0004181656753,H1N2_Swine_KR700749_A/swine/England/30148/2012|2012.825:0.002703721598):0.002789550603,H1N2_Swine_KR700669_A/swine/England/142162/2010|2010.921:0.00449309954):0.0004144331098,H1N2_Swine_KR700797_A/swine/England/61025/2013|2013.345:0.007877964547):0.001260876):0.000181896863,(H1N1_Swine_JF956826_A/swine/OH/9838/2011|2011.140:0.003933905476,H1N1_Swine_KT446427_A/swine/North_Carolina/A01202450/2011|2011.532:0.005898592956):0.000448562615):0.0001387623719,((((H1N1_Human_CY111212_A/Boston/DOA14/2011|2011.049:0.002676678516,H1N1_Human_CY129660_A/Brooklyn/INS549/2011|2011.225:0.00176363427):0.0002509118466,H1N1_Human_CY081067_A/Ontario/3620/2010|2010.896:0.003760689958):0.0008150398829,(H1N1_Human_KJ690509_A/Uganda/MUWRP-243/2011|2011.274:0.001888171017,H1N1_Human_KJ690532_A/Uganda/MUWRP-240/2011|2011.101:0.00477687286):0.001000290127):0.003544415472,((H1N1_Swine_CY246769_A/swine/Saskatchewan/SD0205/2016|2016.948:0.01851805692,H3N2_Swine_KM355391_A/swine/Thailand/CU-S14252N/2014|2014.052:0.01023666046):0.0006197023673,(H1N2_Swine_AB914498_A/swine/Chiba/119/2012|2012.786:0.008218779275,H1N1_Swine_KP027599_A/swine/Brazil/G3P1/2013|2013.597:0.01606676881):0.0007362375881):0.0002834978617):0.0003624373295):0.0003082354095,H1N1_Swine_KM496985_A/swine/Brazil/18/2012|2012.110:0.006176112551):0.0004047556867,H1N1_Human_CY083557_A/Budapest/WRAIR2411N/2009|2009.923:0.004335052599):0.0004525937781,((((H1N2_Swine_KC222522_A/swine/Papenburg/IDT12653/2010|2010.838:0.001178971816,H1N2_Swine_KC222538_A/swine/Ankum-Stockum/IDT13531/2011|2011.455:0.003709172544):0.0008038209316,H1N2_Swine_KC631894_A/swine/Albersloh/IDT14635-1/2012|2012.068:0.003209776527):0.0007571729168,H1N2_Swine_KC631926_A/swine/Garrel/IDT14892/2012|2012.142:0.003042574608):0.005860077686,H1N2_Swine_KU322861_A/swine/Italy/124953/2014|2014.500:0.01129322014):0.001963507783):0.0001385844423,((H1N2_Swine_KU976621_A/swine/Mexico/AVX50/2013|2013.233:0.01159384769,H1N1_Swine_MF099377_A/swine/Chile/66/2014|2014.636:0.01230119759):0.0009284194354,H1N2_Swine_KM027637_A/swine/Guangdong/3583/2011|2011.819:0.006724353418):0.000266894979):7.154753693e-05,(((H1N2_Swine_MF099111_A/swine/Melipilla/VN1401-983/2015|2015.359:0.01634915591,H1N1_Swine_KR700167_A/swine/Spain/29113/2012|2012.066:0.01091959296):0.0005911532311,H1N1_Swine_KR057385_A/swine/Minnesota/A01049428/2011|2011.047:0.007786091188):0.0003527117507,(H1N2_Swine_KJ729266_A/swine/Zhejiang/43/2012|2012.871:0.0001229420435,H1N2_Swine_KJ729258_A/swine/Guangxi/325/2012|2012.871:0.0003171127116):0.01221426471):0.0004228141018):0.0002092733703,(H1N1_Swine_KU245745_A/swine/Poland/1889614/2014|2014.973:0.01191310213,H3N2_Swine_CY245887_A/swine/Manitoba/SD0112/2015|2015.534:0.01612832612):0.0009027350953):0.0004182053628,((H3N1_Swine_KT983786_A/swine/Iowa/A01476471/2014|2014.038:0.002800824893,H3N1_Swine_KT374265_A/swine/Iowa/A01555108/2014|2014.882:0.0002925706828):0.001111116436,(H3N1_Swine_KR092065_A/swine/Missouri/A01410818/2013|2013.964:0.001862487877,H3N1_Swine_KT983781_A/swine/Iowa/A01476500/2013|2013.556:0.0007869582535):0.001575959288):0.01372093062):0.0005719051052,((((((((((((((((((((((((((((((((((((((((((((((((((((((((((((((((((((((((((((((((((((((((((((((((((((((((((((((((((((((((((((((((((((H1N1_Human_KX004483_A/Tennessee/22/2015|2015.951:-1.928851999e-16,H1N1_Human_KX004491_A/Tennessee/23/2015|2015.942:8.186289746e-17):0.0008300495068,H1N1_Human_KX410729_A/Missouri/11/2016|2016.216:0.001379918267):3.306003096e-05,H1N1_Human_CY209478_A/South_Dakota/31/2016|2016.816:0.001737595798):5.865605276e-05,((H1N1_Human_CY223539_A/Wyoming/09/2017|2017.148:0.003762441175,H1N1_Human_KX004633_A/Kentucky/16/2015|2015.970:-0.0006628454433):0.0004775559271,H1N1_Human_KX410761_A/Vermont/13/2016|2016.214:-3.26169188e-05):0.0003843447117):4.119000169e-05,H1N1_Human_KX006328_A/Minnesota/10/2016|2016.079:0.0003983616143):2.099835222e-05,H1N1_Human_KX408305_A/North_Dakota/05/2016|2016.052:0.0008623009281):1.115183793e-05,(H1N1_Human_KX915666_A/Idaho/26/2016|2016.301:0.0003506791139,H1N1_Human_KX005686_A/Pennsylvania/53/2015|2015.995:0.0005301568862):0.0004309478033):5.965184713e-06,H1N1_Human_KX915770_A/New_Mexico/46/2016|2016.293:0.0004352335595):6.679098034e-06,(H1N1_Human_KX410625_A/Maryland/12/2016|2016.148:0.0007028349616,H1N1_Human_KX410217_A/Minnesota/38/2016|2016.205:0.0006226970835):0.0004348711584):4.040224417e-06,H1N1_Human_KX407873_A/Oregon/08/2016|2016.159:0.0004364481115):6.041675777e-06,H1N1_Human_KX406753_A/Montana/16/2016|2016.082:0.000435578417):9.645760928e-06,H1N1_Human_KX915554_A/Rhode_Island/22/2016|2016.296:0.0004319743319):1.937171655e-05,((((((H1N1_Human_KX004912_A/Montana/01/2016|2016.011:0.0003460393125,H1N1_Human_MF593491_A/Mexico/4431/2016|2016.162:0.003644213156):0.000149868333,H1N1_Human_KX408681_A/District_Of_Columbia/01/2016|2016.093:0.0002917517598):0.0001036331725,H1N1_Human_KX004752_A/Arizona/39/2015|2015.934:-0.0001055124539):5.280583763e-05,H1N1_Human_KX004992_A/Oregon/28/2015|2015.945:-5.280583763e-05):2.640751622e-05,H1N1_Human_KX004223_A/Nevada/42/2015|2015.975:-2.640751622e-05):1.320605762e-05,H1N1_Human_KX004507_A/Nebraska/20/2015|2015.997:-1.320605762e-05):0.0004207245147):1.262188787e-05,H1N1_Human_KX775373_A/Rostov/CRIE-164/2016|2016.058:0.0004284843376):6.332925134e-06,H1N1_Human_KX915210_A/Arizona/55/2016|2016.186:0.0004348121264):3.877710357e-06,H1N1_Human_KX919226_A/Pennsylvania/76/2016|2016.244:0.0004372673412):3.299369187e-06,H1N1_Human_KX408921_A/Illinois/29/2015|2015.923:0.0004378456824):1.813058639e-06,((H1N1_Human_KY115692_A/Georgia/09/2016|2016.500:0.0005376469135,H1N1_Human_KX409161_A/Maine/05/2016|2016.126:-9.676768536e-05):8.730545764e-05,(H1N1_Human_KX411233_A/North_Carolina/37/2016|2016.216:0.0008282662064,H1N1_Human_KX775405_A/Moscow/CRIE-287/2016|2016.129:0.0004972658387):0.0003540834257):0.0002201260683):2.883696879e-06,H1N1_Human_KX410465_A/North_Carolina/34/2016|2016.173:0.0004382658425):4.043337392e-06,H1N1_Human_KX028869_A/DC/3/2016|2016.132:0.0004371017142):3.132376935e-06,H1N1_Avian_KX232483_A/turkey/Ontario/FAV-006-4/2016|2016.263:0.0004380126746):4.458284845e-06,H1N1_Human_KX005456_A/Georgia/16/2015|2015.962:0.0004354993425):2.094196795e-05,H1N1_Human_KX005584_A/Nevada/05/2016|2016.066:0.0004202183618):1.481708058e-05,H1N1_Human_KX407465_A/Delaware/09/2016|2016.162:0.0004252452177):7.857020978e-06,(H1N1_Human_KU589322_A/Wisconsin/91/2015|2015.937:-9.517165628e-17,H1N1_Human_KX004200_A/Montana/37/2015|2015.962:-1.585064618e-17):0.0004324992108):7.06963966e-06,((H1N1_Human_KX005225_A/Wisconsin/09/2016|2016.016:1.626596818e-16,H1N1_Human_KX004370_A/Wisconsin/88/2015|2015.899:-2.736819843e-16):1.507789802e-16,H1N1_Human_KX006094_A/South_Carolina/06/2016|2016.071:-2.062901315e-16):0.0004336499328):1.56315885e-05,H1N1_Human_KX408561_A/Kansas/07/2016|2016.082:0.000425513463):1.257525582e-05,H1N1_Human_KX915682_A/Wyoming/24/2016|2016.299:0.0004285697957):8.175861658e-06,H1N1_Human_KX915402_A/Hawaii/37/2016|2016.184:0.0004329691899):9.500002905e-06,(H1N1_Human_KX406225_A/Connecticut/02/2016|2016.019:-0.0001008124858,H1N1_Human_KX005692_A/Vermont/10/2015|2015.500:0.0005414974251):0.0004316596721):2.74283835e-05,H1N1_Human_KU589298_A/Indiana/30/2015|2015.951:0.001742711892):2.809344459e-05,H1N1_Human_KX005968_A/Alaska/02/2016|2016.016:-3.039339945e-05):1.522949601e-05,H1N1_Human_KX004104_A/Illinois/16/2015|2015.800:-1.522949601e-05):7.61609575e-06,H1N1_Human_MF768841_A/Jeddah/KFAFH3161/2015|2015.841:-7.61609575e-06):3.809317929e-06,H1N1_Human_KX004681_A/Idaho/39/2015|2015.970:-3.809317929e-06):1.904996252e-06,H1N1_Human_CY259661_A/New_York/A-WC-LVD-16-040/2016|2016.184:-1.904996252e-06):9.526668287e-07,H1N1_Human_KX005008_A/Oregon/31/2015|2015.989:-9.526668288e-07):4.76417796e-07,H1N1_Human_KU509868_A/Ohio/30/2015|2015.822:-4.76417796e-07):2.382511035e-07,H1N1_Human_KX411617_A/Kentucky/19/2016|2016.255:-2.382511036e-07):1.191466623e-07,H1N1_Human_KX005184_A/Illinois/03/2016|2016.047:-1.191466624e-07):5.958388983e-08,H1N1_Human_KX417060_A/New_York/61/2015|2015.595:-5.958388988e-08):2.979722637e-08,H1N1_Human_KX005719_A/Indiana/07/2016|2016.063:-2.979722643e-08):1.490125477e-08,H1N1_Human_KX407305_A/Massachusetts/05/2016|2016.140:-1.490125482e-08):7.451948702e-09,H1N1_Human_KX409225_A/West_Virginia/01/2016|2016.145:-7.451948758e-09):3.726635387e-09,H1N1_Human_KT865656_A/Massachusetts/24/2015|2015.658:-3.726635442e-09):1.863647903e-09,H1N1_Human_KU589368_A/Alabama/13/2015|2015.918:-1.863647959e-09):9.319894485e-10,H1N1_Human_KX004063_A/Delaware/45/2015|2015.929:-9.31989504e-10):4.660776035e-10,H1N1_Human_KX004184_A/Alaska/263/2015|2015.836:-4.660776591e-10):2.330800348e-10,H1N1_Human_KX407097_A/South_Dakota/06/2016|2016.090:-2.330800903e-10):1.165607579e-10,H1N1_Human_KX005976_A/Arizona/46/2015|2015.948:-1.165608134e-10):5.829050626e-11,H1N1_Human_KU589306_A/Colorado/17/2015|2015.852:-5.829056177e-11):2.9150723e-11,H1N1_Human_KX409905_A/Mississippi/12/2016|2016.186:-2.915077851e-11):1.457815862e-11,H1N1_Human_KX005248_A/South_Dakota/41/2015|2015.967:-1.457821413e-11):7.290239172e-12,H1N1_Human_KX915346_A/Maine/18/2016|2016.318:-7.290294683e-12):3.645808937e-12,H1N1_Human_KX915082_A/Massachusetts/29/2016|2016.238:-3.645864448e-12):1.82316404e-12,H1N1_Human_KX004808_A/Minnesota/58/2015|2015.975:-1.823219552e-12):9.119726639e-13,H1N1_Human_KX407905_A/Michigan/46/2016|2016.153:-9.120281751e-13):4.560232044e-13,H1N1_Swine_KY115414_A/swine/Tennessee/A01894329/2016|2016.236:-4.560787155e-13):2.281949325e-13,H1N1_Human_KX408833_A/West_Virginia/03/2016|2016.173:-2.282504437e-13):1.140027912e-13,H1N1_Human_KX004816_A/Washington/03/2016|2016.016:-1.140583024e-13):5.712910085e-14,H1N1_Human_KX004499_A/Indiana/33/2015|2015.951:-5.7184612e-14):2.857092589e-14,H1N1_Human_KX005646_A/Florida/05/2016|2016.019:-2.862643704e-14):1.423367158e-14,H1N1_Human_KX004231_A/Connecticut/07/2015|2015.951:-1.428918273e-14):7.407715658e-15,H1N1_Human_KX004601_A/Florida/103/2015|2015.992:-7.463226809e-15):3.999243482e-15,H1N1_Human_KX004299_A/Michigan/74/2015|2015.956:-4.054754633e-15):1.874783635e-15,H1N1_Avian_KX232475_A/turkey/Ontario/FAV-005-2/2016|2016.258:-1.930294786e-15):8.224665014e-16,H1N1_Human_KU509580_A/Colorado/20/2015|2015.890:-8.779776526e-16):7.271167028e-06,H1N1_Human_KX410969_A/Oklahoma/08/2016|2016.184:0.0008750189361):1.559965352e-05,((H1N1_Human_KY487742_A/Keelung/0068/2016|2016.162:0.00175567902,H1N1_Human_KX408537_A/Georgia/07/2016|2016.049:7.763817785e-06):0.0001553554547,H1N1_Human_KX006016_A/Colorado/02/2016|2016.025:0.0007282588476):0.0004264099935):1.290048576e-05,H1N1_Human_KX407945_A/New_Jersey/10/2016|2016.162:0.0004282437498):7.81432094e-06,H1N1_Human_KX005524_A/North_Carolina/36/2015|2015.981:0.0004333307306):2.608275734e-05,H1N1_Human_KX410657_A/Ohio/16/2016|2016.227:0.0004150622942):1.777088236e-05,(((((H1N1_Human_KX775341_A/Krasnodar/108/2015|2015.975:0.0004265605317,H1N1_Human_KX775381_A/Krasnodar/CRIE-202/2016|2016.077:0.0004545727036):5.556600464e-05,H1N1_Human_KX775365_A/Rostov/CRIE-162/2016|2016.060:-5.556600464e-05):0.000255555765,H1N1_Human_KX775357_A/Arkhangelsk/CRIE-111/2016|2016.058:0.0001852409088):0.0001047513929,H3N2_Swine_CY246570_A/swine/Saskatchewan/SD0184/2016|2016.797:0.002550065798):0.0003737743342,(H1N1_Human_KX915578_A/Colorado/35/2016|2016.299:0.0004664709191,H1N1_Human_KX006203_A/Rhode_Island/04/2016|2016.085:0.000859061126):0.0002920454191):9.166959258e-05):2.488846278e-05,H1N1_Human_KX409641_A/South_Carolina/10/2016|2016.153:0.0004154259718):1.849419087e-05,H1N1_Human_KX919410_A/Arizona/64/2016|2016.337:0.0004227202897):2.38358675e-05,(H1N1_Human_KX407417_A/California/55/2016|2016.090:0.0009813604885,H1N1_Human_KX915722_A/Vermont/18/2016|2016.304:0.0003423279931):0.0004191096853):2.409588808e-05,H1N1_Human_KX004207_A/Utah/16/2015|2015.973:0.0004168473244):1.412393916e-05,H1N1_Swine_KY401913_A/swine/Pennsylvania/A01776820/2016|2016.466:0.000867356827):8.326814836e-06,H1N1_Human_KX409609_A/North_Dakota/22/2016|2016.178:0.0004324983291):6.310946066e-06,H1N1_Human_KX004459_A/Maryland/24/2015|2015.986:0.0004346340975):1.785215289e-05,H1N1_Human_KX411745_A/Iowa/11/2016|2016.222:0.000421922824):3.450432459e-05,H1N1_Human_KX409921_A/Indiana/32/2016|2016.173:0.0008481019437):2.648719447e-05,H1N1_Human_KY925799_A/Pelotas/LACENRS-1213/2016|2016.315:0.0004136599552):1.495686496e-05,(H1N1_Swine_KY239052_A/swine/Illinois/A01749913/2016|2016.293:0.000332336993,H1N1_Human_KX411057_A/Illinois/15/2016|2016.142:0.0005484990071):0.0008699271961):1.625723598e-05,H1N1_Human_KX407785_A/Florida/27/2016|2016.137:0.0004244283347):9.243413717e-06,H1N1_Swine_KY115389_A/swine/Illinois/A01775937/2016|2016.397:0.001319008083):8.626972797e-06,H1N1_Human_KX004673_A/Idaho/38/2015|2015.973:-9.699960714e-06):3.006088192e-05,H1N1_Human_KX919330_A/Maryland/16/2016|2016.323:0.000852658531):3.032876709e-05,H1N1_Human_KX004410_A/New_Hampshire/44/2015|2015.923:0.0004094811707):2.481973124e-05,((H1N1_Human_KX775349_A/Arkhangelsk/CRIE-109/2016|2016.036:0.0004173906083,H1N1_Human_KY487758_A/EastBaltimore/0119/2016|2016.211:0.0009055844341):0.0003700238948,H1N1_Human_KX408241_A/Oklahoma/01/2016|2016.030:7.112115677e-05):0.0001969253326):1.884517319e-05,((H1N1_Human_KX005847_A/Alabama/01/2016|2016.027:-4.662557722e-05,H1N1_Human_KX408505_A/Ohio/05/2016|2016.088:0.0004872679534):4.23100743e-05,H1N1_Human_KY949852_A/Baltimore/0065/2016|2016.121:-4.23100743e-05):0.0004233721913):1.349238059e-05,(H1N1_Human_KX407857_A/Nebraska/13/2016|2016.162:9.306836813e-05,H1N1_Human_KX407865_A/Nebraska/14/2016|2016.153:0.0003469863869):0.001312558358):7.990944049e-06,H1N1_Human_MF768857_A/Jeddah/0234/2015|2015.882:0.0004335001156):6.26812662e-06,(H1N1_Human_KU589360_A/West_Virginia/25/2015|2015.901:0.001302299967,H1N1_Human_KX407361_A/Oregon/07/2016|2016.148:0.0004618623733):0.000437449373):1.533359181e-05,H1N1_Human_KX919010_A/Texas/105/2016|2016.142:0.0004241933132):2.712535698e-05,H1N1_Human_KX775397_A/Moscow/CRIE-282/2016|2016.096:0.0004140975358):1.688171001e-05,((((H1N1_Human_CY225588_A/Virginia/13/2017|2017.121:0.001763627329,H1N1_Human_CY221596_A/Nebraska/05/2017|2017.104:0.0008933006496):0.000145719321,H1N1_Human_CY217047_A/Connecticut/01/2017|2017.008:-0.0001499297666):7.503678849e-05,H1N1_Human_CY217015_A/South_Dakota/01/2017|2017.000:-7.503678849e-05):0.0003396185761,H1N1_Human_CY220837_A/Indiana/09/2017|2017.066:0.0005440906778):0.0013125091):1.082402178e-05,(H1N1_Human_KX407825_A/Louisiana/06/2016|2016.142:-1.489420313e-17,H1N1_Human_KX915546_A/Virginia/49/2016|2016.247:-9.612809933e-17):0.0004303761993):6.511733456e-06,((H1N1_Human_KX006275_A/Texas/78/2015|2015.997:-1.67227715e-16,H1N1_Human_KX005136_A/Virginia/299/2015|2015.973:5.620541255e-17):2.56664676e-16,H1N1_Human_KX919066_A/Texas/112/2016|2016.140:-3.121758272e-16):0.0004351083594):1.12160987e-05,H1N1_Human_KU509588_A/Massachusetts/30/2015|2015.901:0.0004304039941):1.080261818e-05,(H1N1_Human_CY211024_A/Pennsylvania/94/2016|2016.855:0.001580196238,H1N1_Human_KX411385_A/Missouri/12/2016|2016.216:0.001515475944):0.0008768055879):1.118041077e-05,H1N1_Human_KX004428_A/Nevada/43/2015|2015.932:0.0004308290339):9.82471543e-06,H1N1_Human_KX408129_A/New_Mexico/31/2015|2015.986:0.001761570819):7.756173976e-06,((H1N1_Human_KX914994_A/New_Mexico/20/2016|2016.159:0.001092558504,H1N1_Human_KY925336_A/Porto_Alegre/LACENRS-1053/2016|2016.301:0.002449593229):0.0001450609351,H1N1_Human_KX916066_A/Utah/40/2016|2016.389:0.002069595951):0.0002157452465):9.729158211e-06,(H1N1_Human_KY487566_A/Baltimore/0124/2016|2016.222:0.001081104562,H1N1_Human_KX408729_A/Kansas/15/2016|2016.219:-0.0001999713269):0.0008776208336):5.238189911e-06,(((((((((((((((H1N1_Human_CY218919_A/Missouri/04/2017|2017.030:-8.052094272e-05,H1N1_Human_CY226629_A/Tennessee/08/2017|2017.022:0.0005209692387):0.0001246457669,H1N1_Human_CY225540_A/Ohio/06/2017|2017.104:0.001198212745):0.0003974737733,H1N1_Human_CY223323_A/South_Carolina/05/2017|2017.137:0.0004861845049):0.0001001622503,H1N1_Human_CY213464_A/Iowa/41/2016|2016.964:-0.0001013316034):0.0002859867124,H1N1_Human_CY217095_A/Maryland/06/2017|2017.041:0.0005965437397):0.0003853269392,H1N1_Human_MG279292_A/Japan/NHRC_20-1903/2017|2017.104:0.0004974382052):4.741245685e-05,H1N1_Human_CY225788_A/California/44/2017|2017.110:0.0003937325947):3.826420694e-05,H1N1_Human_CY224172_A/Rhode_Island/05/2017|2017.085:-3.882989405e-05):1.941826242e-05,H1N1_Human_CY224180_A/Rhode_Island/08/2017|2017.123:-1.941826242e-05):0.0002005125937,H1N1_Human_CY238376_A/Texas/103/2017|2017.247:0.001567160751):0.0001073702661,H1N1_Human_CY223595_A/Louisiana/12/2017|2017.129:0.0007792437021):0.0001279006212,H1N1_Human_CY225796_A/Utah/16/2017|2017.189:0.0003105201174):0.0007510955955,H1N1_Human_KX410049_A/Idaho/15/2016|2016.173:0.0005750686422):0.0003809766664,H1N1_Human_MF593597_A/Mexico/12317/2017|2017.063:0.0009495934344):0.001215421146,H1N1_Human_MF593581_A/Mexico/8517/2017|2017.047:0.001444190705):0.0002174251749):1.138420139e-05,(H1N1_Avian_KX232499_A/turkey/Manitoba/FAV-0009-2/2016|2016.282:7.22489534e-17,H1N1_Avian_KX232507_A/turkey/Manitoba/FAV-0009-3/2016|2016.282:-1.832712559e-16):0.001760811382):7.207801611e-06,H1N1_Human_KX916058_A/New_York/67/2016|2016.247:0.0004305498485):6.85070635e-06,H1N1_Human_CY220805_A/California/216/2016|2016.948:0.002207442252):2.22691224e-05,H1N1_Human_KX410921_A/Wyoming/11/2016|2016.208:0.0004177081784):4.321244876e-05,H1N1_Human_KX005464_A/Arkansas/01/2016|2016.022:0.0008406738649):3.643786224e-05,H1N1_Human_KX004435_A/New_Mexico/29/2015|2015.945:0.0004037811323):4.396439706e-05,H1N1_Human_KX408025_A/Arkansas/09/2016|2016.181:0.000839962235):2.917202966e-05,(H1N1_Human_KX919298_A/Hawaii/53/2016|2016.375:0.000676365503,H1N1_Human_KX915034_A/Tennessee/23/2016|2016.214:0.0002048392546):0.0004130009269):9.406411401e-05,(H1N1_Human_KX915826_A/Utah/37/2016|2016.329:0.0008312408914,H1N1_Human_KX407281_A/New_Hampshire/04/2016|2016.121:0.000491734151):0.0003504511616):7.287605412e-05,H1N1_Human_KX775389_A/Krasnodar/CRIE-203/2016|2016.090:0.00125360831):0.0001728517192,H1N1_Human_KX410537_A/Virginia/44/2016|2016.205:0.001042053174):0.0001436646124,H1N1_Human_KY949664_A/Linkou/0032/2015|2015.959:0.0007939141764):9.687463748e-05,H1N1_Human_CY218132_A/Wisconsin/09/2017|2017.044:0.003907813704):9.934556927e-05,(H1N1_Human_KX023793_A/DC/2/2016|2016.145:0.001102704193,H1N1_Human_KX949261_A/Washington/31/2016|2016.148:0.001105036212):0.0007876245062):8.7516685e-05,(H1N1_Human_KX408689_A/District_Of_Columbia/02/2016|2016.096:0.0006961537736,H1N1_Human_KY003346_A/New_Hampshire/19/2016|2016.663:0.0019572672):0.0003616374768):6.130990396e-05,H1N1_Human_KX915626_A/Kentucky/23/2016|2016.290:0.001264013562):0.0001016818252,H1N1_Human_CY214304_A/Wisconsin/105/2016|2016.978:0.002564314158):0.00019255374,((((((H1N1_Human_KX406729_A/Louisiana/02/2016|2016.110:-7.518355783e-17,H1N1_Human_KX406825_A/Michigan/28/2016|2016.088:-3.583874463e-17):0.0005851743686,H1N1_Swine_KY938566_A/swine/Nebraska/A01783006/2016|2016.838:0.0016264025):0.0002160254799,H1N1_Human_KX915290_A/Delaware/21/2016|2016.299:0.0002267256052):0.0003840759314,H1N1_Human_KY935542_A/environment/Indiana/16TOSU3896/2016|2016.581:0.001387352287):0.0002334723292,H1N1_Human_KX410065_A/Nevada/26/2016|2016.197:0.0006518679182):0.001264270533,H1N1_Human_CY239623_A/New_Jersey/25/2017|2017.403:0.002286028491):0.0002011716475):0.0001085098535,H1N1_Human_KX411297_A/Alabama/10/2016|2016.258:0.00255871427):0.0003769537842,H1N1_Human_CY218076_A/Washington/01/2017|2017.014:0.003641894365):0.0004511781138,H1N1_Human_MF593515_A/Mexico/4436/2016|2016.159:0.002189316673):0.0003654585343,H1N1_Swine_MF522009_A/swine/Illinois/A01932036/2017|2017.099:0.003217650751):0.0006877259083,(((((((H1N1_Human_KX078499_A/India/DRDE_GWL672/2015|2015.173:0.000505812249,H1N1_Human_KT836883_A/Delaware/39/2015|2015.279:0.000817783801):0.0001080557327,H1N1_Human_KX789445_A/India/Kol-S4659/2015|2015.227:0.001216991577):0.0004549534951,H1N1_Human_KX005152_A/Georgia/15/2015|2015.964:0.001316081011):3.679883806e-05,H1N1_Human_KX408225_A/New_Jersey/01/2016|2016.003:0.0008453515989):0.0003951909367,((H1N1_Human_KX004112_A/Virginia/297/2015|2015.847:-7.5324124e-17,H1N1_Human_KX004120_A/Pennsylvania/41/2015|2015.816:-3.569817847e-17):1.40684048e-16,H1N1_Human_KX004160_A/Arkansas/10/2015|2015.844:-1.961951992e-16):0.002489565723):0.0003192322942,H1N1_Human_MF768873_A/Jeddah/7611/2014|2014.433:0.003237957209):0.0004880905803,H1N1_Human_KX004279_A/Florida/99/2015|2015.964:0.002617160964):0.001102710191):0.0009974729433,(((((((((((((((((((((((((((((((((((((((((((((((((((((((((((((((((((((((((((((((H1N1_Human_MH125884_A/Illinois/12/2018|2018.096:0.001184474994,H1N1_Human_MH305841_A/Kentucky/19/2018|2018.189:0.001908885706):8.234672465e-05,H1N1_Human_MH233634_A/New_Jersey/13/2018|2018.132:0.000799947572):5.11233544e-05,H1N1_Human_MH245927_A/Arkansas/07/2018|2018.115:0.00083164179):3.080697305e-05,H1N1_Human_MH359964_A/Iowa/25/2018|2018.200:0.0008527879409):5.413723197e-05,H1N1_Human_MH084147_A/Vermont/03/2018|2018.038:0.0008309531619):4.166698778e-05,H1N1_Human_MH446790_A/Missouri/25/2018|2018.208:0.001289197611):3.018712776e-05,H1N1_Human_CY239631_A/Alaska/20/2017|2017.430:0.0004105288458):1.793629011e-05,H1N1_Human_MH183580_A/Georgia/14/2018|2018.112:0.0004210429914):1.078926549e-05,H1N1_Human_CY260176_A/Mississippi/28/2017|2017.833:0.0004308308273):8.618934175e-06,H1N1_Human_MH126044_A/Montana/05/2018|2018.036:0.0004330011586):5.95705817e-06,(H1N1_Human_CY242468_A/Hawaii/33/2017|2017.504:-0.0001987722608,H1N1_Human_CY250450_A/Georgia/16/2017|2017.500:0.001081062364):0.0004359727296):2.715240431e-05,H1N1_Human_MH083459_A/Florida/07/2018|2018.027:0.0004131618371):1.411708953e-05,H1N1_Human_MH083563_A/Iowa/46/2017|2017.934:0.000427027962):7.319633234e-06,H1N1_Human_MH359980_A/Louisiana/09/2018|2018.047:0.0004338254183):9.706293377e-06,H1N1_Human_MH443489_A/Iowa/16/2018|2018.027:0.0004314387582):1.107074736e-05,H1N1_Human_MH446950_A/West_Virginia/15/2018|2018.175:0.0004300743042):1.134435635e-05,H1N1_Human_CY250145_A/Hawaii/47/2017|2017.668:0.0004298006952):1.012656995e-05,(H1N1_Human_MH446550_A/Delaware/28/2018|2018.260:0.0007870160207,H1N1_Human_MH083899_A/New_York/60/2017|2017.992:9.45055836e-05):0.0004324262102):1.824000295e-05,H1N1_Human_MH360053_A/Maryland/31/2018|2018.170:0.000422899851):2.819422475e-05,((H1N1_Human_MH079729_A/Nebraska/05/2018|2018.058:0.0005788658913,H1N1_Human_MH126172_A/South_Dakota/05/2018|2018.066:-0.0001379866632):0.0001820666357,H1N1_Human_MH184041_A/Wyoming/08/2018|2018.082:0.0002584787004):0.000405740985):2.429605203e-05,H1N1_Human_MH446814_A/New_Jersey/21/2018|2018.195:0.0008641076914):2.738830094e-05,H1N1_Human_MH083515_A/Illinois/48/2017|2017.951:0.000413737503):3.514815611e-05,H1N1_Human_MH305818_A/Indiana/15/2018|2018.162:-3.622944434e-05):1.812512961e-05,H1N1_Human_MH125740_A/California/21/2018|2018.038:-1.812512961e-05):9.067502849e-06,H1N1_Human_MH125916_A/Kansas/03/2018|2018.044:-9.067502849e-06):4.5354633e-06,H1N1_Human_MH446910_A/Vermont/14/2018|2018.225:-4.5354633e-06):2.26860328e-06,H1N1_Human_CY244796_A/New_Mexico/19/2017|2017.608:-2.26860328e-06):1.134506425e-06,H1N1_Human_CY265385_A/North_Carolina/45/2017|2017.899:-1.134506425e-06):5.673556418e-07,H1N1_Human_CY263237_A/Arkansas/42/2017|2017.921:-5.673556418e-07):2.837290538e-07,H1N1_Human_MH083371_A/Arkansas/46/2017|2017.970:-2.837290539e-07):1.418901527e-07,H1N1_Human_MH083453_A/Florida/06/2018|2018.027:-1.418901528e-07):7.095789403e-08,H1N1_Human_MH443568_A/North_Carolina/10/2018|2018.041:-7.095789408e-08):3.548535788e-08,H1N1_Human_MG978694_A/Michigan/302/2017|2017.899:-3.548535794e-08):1.774588588e-08,H1N1_Human_MH446875_A/South_Carolina/01/2018|2018.230:-1.774588594e-08):8.874546919e-09,H1N1_Human_MH359933_A/Georgia/21/2018|2018.189:-8.874546975e-09):4.438076035e-09,H1N1_Human_MH083603_A/Kansas/17/2017|2017.986:-4.43807609e-09):2.219439338e-09,H1N1_Human_CY263253_A/Alabama/26/2017|2017.858:-2.219439393e-09):5.046681278e-07,H1N1_Human_CY223555_A/New_Mexico/08/2017|2017.140:0.0008806286277):1.863634276e-05,H1N1_Human_MH246087_A/New_York/17/2018|2018.093:0.0008641288016):1.275516052e-05,((((H1N1_Human_MH083867_A/New_Mexico/01/2018|2018.000:-3.394034072e-05,H1N1_Human_MH305924_A/New_Mexico/11/2018|2018.118:0.0009147763408):0.001154805499,H1N1_Human_CY263396_A/Texas/311/2017|2017.932:0.001501710683):0.0005479094677,H1N1_Human_MH183739_A/Mississippi/09/2018|2018.079:0.0003368282282):0.0001867721997,H1N1_Human_MH083747_A/Mississippi/01/2018|2018.003:0.0003646223412):4.376367347e-05):2.256243716e-05,H1N1_Human_MH125677_A/Arizona/03/2018|2018.052:0.0004169264934):4.778691629e-05,H1N1_Human_CY250121_A/Florida/66/2017|2017.729:0.002163476224):4.103432909e-05,H1N1_Human_MH183516_A/California/40/2018|2018.096:0.002178124981):3.645755972e-05,H1N1_Human_MH083835_A/New_Hampshire/33/2017|2017.989:0.001286398557):1.414230686e-05,((((H1N1_Human_MH183715_A/Michigan/31/2018|2018.099:0.0006287361605,H1N1_Human_MH184011_A/Wisconsin/61/2018|2018.104:0.0006949523211):0.002359160814,H1N1_Human_MH360156_A/Utah/23/2018|2018.225:-0.0001430845517):0.0002741678772,(H1N1_Human_CY225548_A/Massachusetts/06/2017|2017.126:-1.446539931e-16,H1N1_Human_CY229075_A/Virginia/23/2017|2017.227:3.363169068e-17):0.0006097754744):0.0003728331644,H1N1_Human_CY233894_A/Florida/33/2017|2017.249:0.001398483237):0.0001808202923):7.881552389e-05,H1N1_Human_MH306010_A/Rhode_Island/03/2018|2018.500:0.000373740514):4.679625892e-05,(H1N1_Human_MH233674_A/Pennsylvania/55/2018|2018.123:-2.600574588e-16,H1N1_Human_MH233682_A/Pennsylvania/56/2018|2018.137:1.490351563e-16):0.0003940599529):3.431012449e-05,H1N1_Human_MH359996_A/Louisiana/12/2018|2018.090:0.001289228707):3.369919373e-05,H1N1_Human_CY258602_A/Wyoming/23/2017|2017.808:0.0008487166369):1.690346444e-05,H1N1_Human_CY261999_A/Arizona/65/2017|2017.849:0.0008660284067):2.165488361e-05,(((((H1N1_Human_MH246031_A/Massachusetts/15/2018|2018.134:0.0003986476239,H1N1_Human_CY261983_A/Utah/39/2017|2017.890:0.0004825571336):8.094479461e-05,H1N1_Human_CY263284_A/Massachusetts/21/2017|2017.907:-8.117732621e-05):0.001373076249,H1N1_Human_MH084071_A/Tennessee/02/2018|2018.030:0.0003921049227):0.0002768920706,((H1N1_Human_CY265401_A/Pennsylvania/272/2017|2017.951:-0.0003334076777,H1N1_Human_CY258562_A/Delaware/36/2017|2017.814:0.000774481366):0.0002620166144,H1N1_Human_CY265417_A/Pennsylvania/273/2017|2017.951:0.0001796034784):0.0006090400961):0.0002832384028,H1N1_Human_CY263316_A/California/137/2017|2017.893:0.0001572489379):0.0002012657158):2.148650165e-05,(((H1N1_Human_MH245967_A/Hawaii/17/2018|2018.104:1.584923977e-16,H1N1_Human_MH245991_A/Hawaii/25/2018|2018.121:-2.695147002e-16):5.30447115e-05,(H1N1_Human_MH183979_A/Virginia/11/2018|2018.104:1.030478972e-16,H1N1_Human_MH183971_A/Virginia/09/2018|2018.104:-2.140701997e-16):0.0008292453916):0.0003875605954,H1N1_Human_CY262055_A/Louisiana/64/2017|2017.868:5.428452359e-05):0.0001998539618):2.846666046e-05,H1N1_Human_MH125980_A/Maine/24/2017|2017.077:0.001297134404):1.982070273e-05,H1N1_Human_CY265465_A/Colorado/26/2017|2017.959:0.0004209596232):6.67319822e-05,H1N1_Human_MH083523_A/Illinois/50/2017|2017.986:0.0008156684209):8.259250089e-05,(H1N1_Human_MH446750_A/Massachusetts/20/2018|2018.203:0.00172023146,H1N1_Human_MH125969_A/Maine/05/2018|2018.063:0.0004885407707):0.0008083246975):5.419309234e-05,H1N1_Human_MH306058_A/Wisconsin/75/2018|2018.175:0.0008282344323):3.086339192e-05,H1N1_Human_CY225532_A/Ohio/07/2017|2017.110:0.0004091143698):2.393951683e-05,(H1N1_Human_MH083619_A/Kentucky/37/2017|2017.997:0.0004915649503,H1N1_Human_MH305746_A/District_Of_Columbia/04/2018|2018.066:-5.111665429e-05):0.0004181079767):1.593653312e-05,H1N1_Human_MG978654_A/Kentucky/36/2017|2017.978:0.0008668446189):4.330743372e-05,(H1N1_Human_MH083923_A/North_Carolina/48/2017|2017.989:0.001431973209,H1N1_Human_MH446687_A/Kentucky/26/2018|2018.153:-0.000109987206):0.0004004738195):4.230469558e-05,(((((H1N1_Human_CY261811_A/Maryland/88/2017|2017.836:0.000179560927,H1N1_Swine_MH156541_A/swine/Ohio/A01354347/2018|2018.123:0.001584601413):0.0002062635722,(H1N1_Human_MH083411_A/Colorado/27/2017|2017.989:1.417248615e-16,H1N1_Human_MH126148_A/Oklahoma/07/2018|2018.090:-2.527471639e-16):0.000235749608):0.0002428785486,H1N1_Human_CY262015_A/Oklahoma/31/2017|2017.866:0.0006407520928):0.00110298347,H1N1_Human_MH446782_A/Minnesota/28/2018|2018.238:0.00244190781):0.0003726766935,(H1N1_Human_MH083963_A/Oklahoma/40/2017|2017.981:0.001909262659,H1N1_Human_MH305970_A/Oregon/19/2018|2018.156:0.000748715798):0.0002980079703):6.701514861e-05):3.056719876e-05,H1N1_Human_MH126194_A/Texas/01/2018|2018.005:0.0004089743637):2.613289054e-05,H1N1_Human_MH125873_A/Illinois/11/2018|2018.096:0.0004147554806):1.539040691e-05,H1N1_Human_MH446734_A/Maryland/32/2018|2018.192:0.001310977167):4.39004556e-05,((((H1N1_Human_MH079657_A/Colorado/06/2018|2018.022:0.00027638542,H1N1_Human_MH233666_A/Ohio/13/2018|2018.134:0.001489144869):0.0006648405144,H1N1_Human_MH079644_A/Colorado/04/2018|2018.019:0.000219314726):0.001873121099,(H1N1_Human_MH083435_A/Connecticut/40/2017|2017.970:0.0005179925191,H1N1_Human_MH125604_A/Alabama/05/2018|2018.030:-7.754422312e-05):0.002153878311):0.0001858508114,H1N1_Human_CY265489_A/Alaska/79/2017|2017.953:0.001134581512):0.0001788858845):3.262954458e-05,((((((((((H1N1_Human_MH360132_A/North_Dakota/20/2018|2018.233:1.296311e-17,H1N1_Human_MH360124_A/North_Dakota/19/2018|2018.233:-1.239854125e-16):0.001007839977,H1N1_Human_CY258674_A/Oregon/19/2017|2017.811:0.0003141460254):6.985834441e-05,((H1N1_Human_CY261936_A/Iowa/41/2017|2017.874:-8.504531413e-17,H1N1_Human_CY263229_A/Nevada/27/2017|2017.860:-2.597698833e-17):0.0001298909988,H1N1_Human_MH083347_A/Arizona/74/2017|2017.964:-0.0001298909988):0.0003712971219):6.313675502e-05,(H1N1_Human_CY265457_A/Nevada/32/2017|2017.962:0.00016124241,H1N1_Human_MH083601_A/Kansas/01/2018|2018.016:0.0002794425293):0.0003783003781):3.690549463e-05,H1N1_Human_CY264599_A/Oregon/25/2017|2017.855:-3.765219731e-05):1.883214444e-05,H1N1_Human_MH079777_A/Oregon/01/2018|2018.008:-1.883214444e-05):9.421707622e-06,H1N1_Human_MH084235_A/Wyoming/01/2018|2018.008:-9.421707622e-06):4.711679408e-06,H1N1_Human_MH446502_A/Arizona/26/2018|2018.118:-4.711679408e-06):2.356252648e-06,H1N1_Human_MH083483_A/Idaho/44/2017|2017.978:-2.356252648e-06):0.0003642737781,H1N1_Human_MH245999_A/Idaho/07/2018|2018.115:0.0009577946374):0.001301454509):5.809807109e-05,((H1N1_Human_MH359902_A/Connecticut/24/2018|2018.219:0.001554062404,H1N1_Human_MH446574_A/District_Of_Columbia/10/2018|2018.126:0.0002121545807):0.0001662621665,H1N1_Human_MH359908_A/Delaware/24/2018|2018.222:0.000275467693):0.0008230333259):1.391201019e-05,(((((H1N1_Human_MH083795_A/Missouri/52/2017|2017.500:0.0009061860264,H1N1_Human_MH125699_A/Arkansas/05/2018|2018.077:0.000416789016):9.002268563e-05,H1N1_Human_MG978638_A/Kansas/16/2017|2017.986:-9.002268563e-05):4.505092575e-05,H1N1_Human_CY265337_A/New_Jersey/37/2017|2017.929:-4.505092575e-05):0.0003969780691,H1N1_Human_MH083659_A/Maine/01/2018|2018.019:0.0004847381603):0.0004416410603,H1N1_Human_MH125851_A/Idaho/04/2018|2018.068:-4.960087913e-07):0.001406419296):0.0001091942365,H1N1_Human_MH126204_A/Texas/70/2018|2018.060:0.001729204151):2.151506102e-05,(H1N1_Human_MH245919_A/Alaska/12/2018|2018.137:0.0005085100844,H1N1_Human_MH183867_A/Oklahoma/09/2018|2018.049:0.0008151783972):0.0004221925118):8.631501872e-05,(((H1N1_Human_MH246079_A/New_Hampshire/13/2018|2018.132:-1.895271913e-16,H1N1_Human_MH183548_A/Connecticut/12/2018|2018.099:7.850488888e-17):3.74365472e-16,H1N1_Human_MH183819_A/New_Hampshire/10/2018|2018.099:-4.298766232e-16):0.0003801088497,H1N1_Human_MH246063_A/Missouri/17/2018|2018.137:0.000503131336):0.0007975864453):9.203953291e-05,H1N1_Human_MH446934_A/Washington/82/2018|2018.225:0.003019879577):0.0001101961995,H1N1_Human_MH083299_A/Alabama/01/2018|2018.003:0.001219579183):5.989930981e-05,H1N1_Human_CY245545_A/Nebraska/08/2017|2017.677:0.00171009178):3.98571223e-05,(H1N1_Human_MH360109_A/North_Carolina/22/2018|2018.145:0.001513379005,H1N1_Human_MH359820_A/Alaska/19/2018|2018.192:0.001137660471):0.001300108978):3.923797966e-05,((((H1N1_Human_MH183707_A/Michigan/30/2018|2018.096:0.0006701872266,H1N1_Human_MH360172_A/Washington/72/2018|2018.203:0.001096029758):0.0001359934531,H1N1_Human_MG978784_A/New_York/46/2017|2017.910:0.0007468822729):0.0004158156515,H1N1_Human_MH126052_A/Montana/06/2018|2018.038:0.00046807793):0.0005255048295,H1N1_Human_CY263268_A/West_Virginia/28/2017|2017.921:0.0003572324127):0.001183681499):0.0001066423965,((H1N1_Human_MH126164_A/South_Dakota/04/2018|2018.060:0.0005715278035,H1N1_Human_MH446854_A/New_York/29/2018|2018.208:0.001195062599):0.002654274122,H1N1_Human_CY250161_A/Michigan/290/2017|2017.721:0.002245707078):0.0003931918929):0.001223604565,((((((((((H1N1_Human_MH246191_A/West_Virginia/13/2018|2018.151:-2.992240421e-05,H1N1_Human_MH126235_A/Utah/07/2018|2018.063:0.0004705647804):4.789458957e-05,H1N1_Human_CY263245_A/Alabama/28/2017|2017.868:-4.799162966e-05):2.400023721e-05,H1N1_Human_MG978566_A/Georgia/31/2017|2017.959:-2.400023721e-05):1.200233061e-05,H1N1_Human_MH084187_A/West_Virginia/36/2017|2017.995:-1.200233061e-05):6.003323072e-06,H1N1_Human_CY265345_A/North_Dakota/32/2017|2017.962:-6.003323072e-06):3.002215144e-06,H1N1_Human_MH126012_A/Minnesota/06/2018|2018.025:-3.002215144e-06):0.000246549273,H1N1_Human_MH084059_A/Tennessee/01/2018|2018.025:0.001517674133):0.0002734864437,H1N1_Human_MH079697_A/Indiana/02/2018|2018.025:0.0001683386483):0.0001921044776,H1N1_Human_MH126132_A/Ohio/07/2018|2018.068:0.001133386759):0.0001207164221,H1N1_Human_MH183803_A/Nebraska/06/2018|2018.123:0.0003199722502):0.001230021331):0.001507767608):0.003712334727,((((((((((((((((((((((H1N1_Human_KT836893_A/South_Dakota/16/2015|2015.197:0.0009045591942,H1N1_Human_KX004128_A/Connecticut/05/2015|2015.781:0.003537270977):0.0001138253923,H1N1_Human_KU321927_A/Milano/230/2015|2015.500:0.00032234365):0.0002796697007,H1N1_Human_KT836545_A/New_Jersey/47/2015|2015.288:0.0008290286767):8.350231758e-05,H1N1_Human_KU321926_A/Milano/276/2015|2015.500:0.0007984681408):5.887799425e-05,H1N1_Human_KT836778_A/Minnesota/04/2015|2015.115:0.0003822852047):4.760250342e-05,H1N1_Human_KT836613_A/Hawaii/64/2014|2014.926:0.0003920008641):0.0001225457801,H1N1_Human_KT836765_A/Hawaii/09/2015|2015.101:0.0003185992714):6.52656183e-05,H1N1_Human_KT836834_A/Hawaii/17/2015|2015.148:0.001703338634):3.574983721e-05,H1N1_Human_KU509655_A/Michigan/63/2015|2015.759:0.001289638196):0.0002333676333,H1N1_Human_KU509556_A/Kentucky/14/2015|2015.614:0.001535402506):0.0001433018993,H1N1_Human_KT836809_A/Washington/20/2015|2015.222:0.002515756454):7.457290609e-05,H1N1_Human_KT836756_A/Ohio/08/2015|2015.151:0.0003622688608):3.827119365e-05,H1N1_Human_KT836904_A/California/35/2015|2015.022:0.0008464373117):0.0001983528625,H1N1_Swine_KU323235_A/swine/Italy/161692/2015|2015.500:0.001574110273):0.0002691203288,H1N1_Human_KX004144_A/Maryland/16/2015|2015.633:0.002394359663):0.0006331426519,H1N1_Human_KX408233_A/New_Jersey/54/2015|2015.995:0.001589158513):0.0004964866994,H1N1_Human_KY115788_A/Alaska/15/2016|2016.500:0.002137852806):0.0002372996663,((((((((((H1N1_Human_CY256720_A/Nicaragua/8427_02/2016|2016.014:0.001014754104,H1N1_Human_KY487611_A/EastBaltimore/0103/2016|2016.175:0.0003089343773):0.0001401430948,H1N1_Human_CY256784_A/Nicaragua/8746_02/2015|2015.904:0.0003010019567):0.0001628226532,H1N1_Human_CY256800_A/Nicaragua/7912_09/2015|2015.918:0.0007212143066):0.0003190618434,((H1N1_Human_KT836473_A/Iowa/27/2014|2014.937:0.0004916095777,H1N1_Human_KT836477_A/Iowa/23/2014|2014.893:-5.155482265e-05):0.000819076263,H1N1_Human_KT836503_A/North_Dakota/01/2015|2015.019:0.0009517751879):0.0001223675424):0.0002846743921,H1N1_Human_KX918922_A/Texas/79/2015|2015.975:0.001041685139):0.0001648416018,H1N1_Human_KX005516_A/Louisiana/09/2015|2015.910:0.0007173341836):0.0004754861562,((H1N1_Human_KX004096_A/Iowa/55/2015|2015.956:0.0006356356203,H1N1_Human_KX005264_A/New_York/74/2015|2015.907:0.001134545167):0.0001197375885,H1N1_Human_KX409217_A/Mississippi/08/2016|2016.129:0.0003188471275):0.0003000176733):0.0001161176402,((H1N1_Human_KT836669_A/Hawaii/67/2014|2014.778:0.000497585163,H1N1_Human_KT880118_A/Florida/63/2014|2014.849:-5.713686703e-05):2.857140212e-05,H1N1_Human_KT836640_A/New_Hampshire/01/2015|2015.016:-2.857140212e-05):0.003227260893):0.0001251125666,H1N1_Human_KU589376_A/Montana/35/2015|2015.921:0.003444528783):0.0003032307805,H1N1_Human_KU517806_A/Gainesville/01/2015|2015.937:0.001436495718):0.000911930195):0.002584907691,((((((((H1N1_Human_KY925195_A/Santa_Maria/LACENRS-2140/2014|2014.658:0.0006111592946,H1N1_Human_KY926306_A/Porto_Alegre/LACENRS-1380/2014|2014.444:0.001153178989):0.0004248544472,H1N1_Human_CY189455_A/New_York/WC-LVD-14-052/2014|2014.189:0.0008999112932):0.0001483469126,H1N1_Human_KU922534_A/Kerala/RGCB141437/2014|2014.436:0.002062624599):0.0001997349605,(H1N1_Human_KT274585_A/Nevada/01/2014|2014.000:0.002084480234,H1N1_Human_KP702179_A/Egypt/42/2014|2014.227:0.00368694441):0.0006384149296):0.0001345468281,((H1N1_Swine_CY245831_A/swine/Manitoba/SD0106/2015|2015.422:0.005747382238,H1N1_Human_KT836496_A/California/55/2014|2014.233:3.732988889e-05):0.0002354851048,H1N1_Human_CY189527_A/New_York/WC-LVD-14-062/2014|2014.268:0.001991723052):0.000348397716):0.000421890293,((((H1N1_Human_LC032855_A/Kyoto/13K017/2014|2014.066:0.0002551756827,H1N1_Human_LC032823_A/Okinawa/13T001/2013|2013.814:0.0001855092567):0.0001298682508,H1N1_Human_KU322205_A/Parma/56/2014|2014.500:0.0003105800452):0.0001064833866,H1N1_Human_LC033287_A/Nagasaki/13N094/2014|2014.195:0.000334661665):0.0003991186823,(H1N1_Human_KU592749_A/Alaska/38/2014|2014.671:0.0003891336913,H1N1_Human_KU592806_A/Alaska/37/2014|2014.671:5.131460464e-05):0.0004841669031):0.0008008663602):0.0005081055829,(((((H1N1_Human_KT836684_A/Louisiana/03/2015|2015.282:0.001087135214,H1N1_Human_KT836805_A/Washington/19/2015|2015.115:0.0002358398282):0.00160989889,H1N1_Human_KT836638_A/Virginia/40/2014|2014.973:0.0006028520976):0.0003963945398,(H1N1_Human_KT836472_A/Washington/59/2014|2014.899:0.001155595791,H1N1_Human_KT836706_A/California/80/2015|2015.208:0.001053176439):0.0004941424691):6.211772791e-05,H1N1_Human_KT836907_A/California/56/2014|2014.992:0.002605361977):0.0002443523361,H1N1_Human_MF768609_A/Jeddah/8244/2014|2014.921:-3.056240746e-05):0.00069512925):0.0007716313443,((H1N1_Human_KX004467_A/Utah/18/2015|2015.984:6.517113468e-05,H1N1_Human_KX004176_A/Iowa/53/2015|2015.841:0.002145694592):0.0002495968958,(H1N1_Human_KY487090_A/Taipei/0063/2016|2016.126:0.0004907097657,H1N1_Human_KY487510_A/Taipei/0008/2015|2015.973:-5.065501065e-05):0.0006364391943):0.001198183987):0.0009249198554):0.002038022387,((((((((((((((((H1N1_Swine_KM975613_A/swine/North_Carolina/A01410573/2014|2014.216:0.0009969677407,H1N1_Human_KT274654_A/Louisiana/34/2013|2013.967:0.0003260073017):0.0001617017142,H1N1_Human_KT274596_A/Florida/01/2014|2014.005:-0.0001623984698):0.0001674062916,H1N1_Human_KY116981_A/District_Of_Columbia/02/2014|2014.342:0.00159992099):0.0001547544747,H1N1_Swine_KP003960_A/swine/Illinois/A01490609/2014|2014.019:0.002064111528):0.0001906228314,H1N1_Human_CY188839_A/New_York/WC-LVD-13-003/2013|2013.910:0.0006892317018):0.000110209507,((((H1N1_Swine_KM975603_A/swine/Iowa/A01410472/2014|2014.167:0.0004630117828,H1N1_Swine_KP137871_A/swine/Kansas/A01377299/2014|2014.326:0.0004181214525):0.0006411515912,H1N1_Swine_KP137866_A/swine/Nebraska/A01491300/2014|2014.071:0.0006864806772):0.0002008451205,(H1N1_Human_KU051437_A/Thailand/CU_FS2/2014|2014.288:-2.817046865e-16,H1N1_Human_KU051429_A/Thailand/CU_FS1/2014|2014.285:1.70682384e-16):0.001129954148):0.0003129847633,H1N1_Swine_KM975618_A/swine/Kansas/A01410327/2014|2014.101:0.001013201047):0.0005572091402):0.0005009633691,H1N1_Swine_KP031598_A/swine/Illinois/A01493472/2014|2014.230:0.000825936399):0.0003912638956,H1N1_Swine_KP019625_A/swine/Missouri/A01492887/2014|2014.110:0.001375636628):0.0004656550282,H1N1_Swine_KP003950_A/swine/Minnesota/A01491704/2014|2014.093:0.001307105847):0.0002232162331,(H1N1_Human_KY509799_A/Chungnam/29/2016|2016.008:-1.29613301e-05,H1N1_Human_KY509800_A/Gangwon/61/2016|2016.047:0.001776384115):0.004241777389):0.0002881905919,((((H1N1_Human_KJ943048_A/Santiago/p18d1/2013|2013.466:0.0007743258146,H1N1_Human_KT180433_A/Singapore/DMS1316/2013|2013.564:0.0009958549732):0.0004285973367,H1N1_Human_KY926355_A/Camaqua/LACENRS-3512/2013|2013.655:0.001782769976):0.0003864696242,H1N1_Human_KY926098_A/Cachoeira_do_Sul/LACENRS-1828/2013|2013.488:0.0002759426181):0.0002273247502,((H1N1_Human_KM437808_A/Finland/75/2014|2014.110:-8.451096292e-05,H1N1_Human_KM219205_A/Helsinki/303N/2014|2014.088:0.0005249592589):0.0003765761524,H1N1_Human_KM409132_A/Washington/07/2014|2014.110:0.001837977362):0.002003166981):0.0001585059052):0.0002579518879,(H1N1_Human_KU321938_A/Milano/24/2014|2014.500:0.001688032564,H1N1_Human_KT180311_A/FuZhou/SWL11609/2013|2013.923:0.0009614135664):0.002856305249):0.000466589384,(((((((((H1N1_Human_CY233296_A/Tennessee/34/2017|2017.222:0.001478916577,H1N1_Human_CY224188_A/Delaware/14/2017|2017.118:-0.0001569305742):7.851270161e-05,H1N1_Human_CY228947_A/South_Carolina/10/2017|2017.222:-7.851270161e-05):0.0001217356707,H1N1_Human_CY225612_A/Minnesota/14/2017|2017.153:0.0007604178498):9.780290413e-05,H1N1_Human_CY218839_A/Minnesota/04/2017|2017.041:0.001227691017):0.0003308281033,H1N1_Human_CY223435_A/Mississippi/05/2017|2017.121:0.0001100058618):0.0002403607801,((H1N1_Human_CY221604_A/Wisconsin/25/2017|2017.137:0.0006036541914,H1N1_Human_CY214320_A/Indiana/01/2017|2017.003:0.001607211536):0.000334244341,H1N1_Human_CY236265_A/South_Dakota/20/2017|2017.175:0.0001052755285):0.0002043546915):0.0003510866605,(((H1N1_Human_CY216927_A/Montana/02/2017|2017.022:0.000157115629,H1N1_Human_CY218855_A/Montana/04/2017|2017.044:0.0007261245566):0.001011579721,H1N1_Human_CY211056_A/Tennessee/31/2016|2016.858:0.000311899162):0.001557791482,H1N1_Human_CY215240_A/Connecticut/40/2016|2016.959:0.0006558371603):0.0005436240267):0.0001740282461,((H1N1_Human_CY218228_A/Washington/06/2017|2017.044:-6.59254636e-18,H1N1_Human_CY224236_A/Idaho/11/2017|2017.142:-1.044297561e-16):0.0005274008156,H1N1_Human_CY222083_A/New_Hampshire/05/2017|2017.082:0.001237608461):0.0002666515075):0.0007456709182,H1N1_Human_CY223507_A/North_Dakota/12/2017|2017.164:0.0008047636004):0.003471557252):0.000484874871,H1N1_Human_KJ645767_A/Gainesville/05/2014|2014.038:0.001873424369):0.0002597599294,(((((H1N1_Human_KU592743_A/North_Carolina/04/2014|2014.126:0.002928801941,H1N1_Human_CY188959_A/New_York/WC-LVD-13-018/2013|2013.962:0.001952887556):0.0002282675478,H1N1_Human_KM409067_A/Rhode_Island/09/2013|2013.973:0.001099205148):0.0006815601916,H1N1_Avian_KM244074_A/turkey/Virginia/4135/2014|2014.090:0.001762954427):0.001780619283,H1N1_Swine_CY245975_A/swine/Saskatchewan/SD0121/2015|2015.784:0.005722146992):0.0004835669268,H1N1_Swine_KY401837_A/swine/Nebraska/A01776855/2016|2016.468:0.007073092423):0.0009210269207):0.0002210536472,H1N1_Human_KU922535_A/Kerala/RGCB140815/2014|2014.247:0.00684226298):0.0009360555413):0.0006701926953,(H1N1_Human_CY188679_A/Nicaragua/5804_09/2013|2013.249:0.0007088689368,H1N1_Human_CY188191_A/Nicaragua/7579_04/2013|2013.592:0.001502707932):0.004015940936):0.001179913387,((((((((((H1N1_Human_KF746699_A/Kazan/CRIE-03/2013|2013.008:-0.000202102758,H1N1_Human_KJ943238_A/Santiago/p20d1/2013|2013.468:0.001083235993):0.0004586668661,H1N1_Human_KF746663_A/Kazan/CRIE-01/2012|2012.992:0.0004232656865):6.010704902e-05,H1N1_Human_KF746708_A/Kazan/CRIE-04/2013|2013.022:-6.047342201e-05):0.001762376042,((H1N1_Swine_KR701023_A/swine/Finland/si632/2013|2013.140:0.001196242989,H1N1_Human_KF559788_A/Helsinki/551/2013|2013.112:0.0001279850431):0.0007048591897,H1N1_Human_KT180432_A/Singapore/DMS1315/2013|2013.364:0.0006220486677):0.0001216727561):0.0001843450138,((((H1N1_Human_CY182719_A/Houston/JMM_64/2012|2012.945:0.0004075164619,H1N1_Human_CY135114_A/Texas/JMM_52/2012|2012.929:0.0004731960016):0.0009387216269,H1N1_Human_KJ645759_A/Gainesville/08/2013|2013.923:0.0008291749943):0.0003172487154,H1N1_Human_KF560108_A/Helsinki/844/2013|2013.148:0.0001235600225):9.467401469e-05,(H1N1_Human_CY168541_A/Boston/YGA_01002/2012|2012.964:0.002034269902,H1N1_Human_CY182935_A/Houston/JMM_93/2012|2012.989:0.0001819731377):0.0007927281173):0.0001496454873):0.0002267741984,((H1N1_Human_KF270580_A/India/P131027/2013|2013.071:0.002413744355,H1N1_Human_KP637908_A/Thailand/SN11790/2012|2012.564:0.0011395757):0.0007510574436,H1N1_Human_KJ577179_A/Nepal/VIROAF5/2012|2012.649:0.002354795389):0.0007270789172):5.974381337e-05,(H1N1_Human_KY681504_A/Saudi_Arabia/02/2013|2013.786:-5.551115123e-17,H1N1_Human_KY681505_A/Saudi_Arabia/03/2013|2013.786:-5.551115123e-17):0.001007795742):0.0006575028631,H1N1_Swine_CY194611_A/swine/Arkansas/D0386/2013|2013.342:0.003219348926):0.0002802991942,((((H1N1_Human_CY171549_A/Chicago/YGA_04123/2012|2012.995:0.0004037370719,H1N1_Human_KJ147485_A/Lima/070674913/2013|2013.534:0.002247026607):0.0003151844911,H1N1_Human_CY170677_A/Santa_Clara/YGA_03030/2013|2013.019:0.00012761223):0.0008633374647,H1N2_Swine_MH061541_A/swine/Mexico/10290795/2014|2014.973:0.002467385555):0.0005325534957,(((H1N1_Swine_CY245679_A/swine/Alberta/SD0077/2015|2015.093:-0.0002180493724,H1N1_Swine_CY195341_A/swine/Alberta/SD0040/2014|2014.715:0.001541737854):0.0003065160424,H3N2_Swine_CY195405_A/swine/Alberta/SD0049/2014|2014.901:0.0005771708837):0.0008400934092,H3N2_Swine_CY246410_A/swine/Alberta/SD0172/2016|2016.488:0.004500824217):0.003776685579):0.001125504384):0.0008705921946,H1N1_Swine_KP019630_A/swine/Nebraska/A01492657/2014|2014.156:0.001435991156):0.0009889083112):0.001574543955):0.002878313225,(((((((((((((((((H1N1_Human_JN714498_A/Joshkar-Ola/CRIE-BLP/2011|2011.142:0.0004528056215,H1N1_Human_JX309930_A/Singapore/GP4523/2010|2010.918:0.0004283276138):4.570545868e-05,H1N1_Human_CY121822_A/St-_Petersburg/100/2011|2011.500:0.0003947483025):3.541935525e-05,H1N1_Human_CY080572_A/Ulaanbaatar/190/2011|2011.027:0.001732850147):7.157912945e-05,H1N1_Human_JN187228_A/Taiwan/842/2010|2010.967:-7.270513998e-05):7.165088857e-05,H1N1_Human_JQ041360_A/Novosibirsk/KSH/2011|2011.090:0.0008108576873):0.0001801800466,H1N1_Human_JQ693752_A/Taiwan/2116/2011|2011.145:0.0002608853947):0.0003811267836,((H1N1_Human_CY092902_A/South_Carolina/NHRC0002/2011|2011.077:0.000524621732,H1N1_Human_CY176560_A/Headington/INS3_651/2011|2011.030:0.002140286916):0.0002596218301,H1N1_Human_KC882387_A/Maryland/06/2011|2011.142:0.001059879109):0.0005075743864):0.0001667921273,((((((H1N1_Human_JN187232_A/Taiwan/5506/2011|2011.044:0.0008425064661,H1N1_Human_CY176784_A/Kowloon/INS3_691/2011|2011.068:0.0009225028106):0.0001229587147,H1N1_Human_CY176632_A/Westmead/INS3_662/2011|2011.551:0.0003178870567):0.0001076625736,H1N1_Human_CY176464_A/Kowloon/INS3_639/2011|2011.101:-0.000108094584):7.104753175e-05,H1N1_Human_KJ943484_A/Santiago/p15d1/2011|2011.622:0.001705091014):0.0003157679096,H1N1_Human_KP637348_A/Thailand/KS10403/2011|2011.315:0.0005660233592):0.0005412083528,H1N2_Swine_KM027581_A/swine/Guangdong/3196/2011|2011.723:0.003682428659):0.0008460740029):0.0002145559785,H1N1_Human_KF280701_A/India/P121778/2012|2012.148:0.002899453115):0.0003501219805,H1N1_Human_HQ891285_A/Vladivistok/7/2010|2010.921:0.001309872642):3.167377457e-05,H1N1_Human_HQ834744_A/Moscow/IIV-33/2010|2010.781:0.001735621589):6.025379344e-05,((H1N1_Human_CY124790_A/Singapore/TT190/2011|2011.236:0.001537463292,H1N1_Human_KC882428_A/Colorado/11/2010|2010.992:0.0002268749916):0.000290573721,H1N1_Human_KP637700_A/Thailand/SP11686/2012|2012.575:0.003262855186):0.001277926503):9.549522606e-05,((H1N1_Human_KC881641_A/Wisconsin/16/2011|2011.038:0.0005992530282,H1N1_Human_KC882246_A/North_Carolina/06/2011|2011.052:0.0007244354534):0.0004070098777,H1N1_Human_KC881668_A/North_Carolina/09/2011|2011.052:0.0004766963861):0.001910710805):0.0005383838236,((((((H1N1_Human_CY183223_A/Houston/JMM_131/2013|2013.022:-0.0001247162922,H1N1_Human_KF280733_A/India/Nag132467/2013|2013.082:0.001005428756):0.001098721119,(H1N1_Human_CY168429_A/Boston/YGA_00087/2013|2013.079:0.0001801676866,H1N1_Human_CY168813_A/Boston/YGA_01041/2012|2012.981:0.0002602806094):0.002014283048):0.0001721420593,H1N1_Human_CY186049_A/Houston/JMM_152/2013|2013.096:0.0007054900369):0.0002079524655,H1N1_Swine_KF229768_A/swine/France/71-130116/2013|2013.178:0.0002330533437):0.0004442010809,(H1N1_Human_CY169869_A/Boston/YGA_01185/2013|2013.055:0.0003292300587,H1N1_Human_CY170933_A/Santa_Clara/YGA_03065/2013|2013.068:0.0009937822792):0.0008866196161):0.0003584766765,H1N1_Human_KF280717_A/India/P12946/2012|2012.110:0.003086398525):0.001802807771):0.0001961443633,H1N1_Human_KU299861_A/Cambodia/V0902335/2011|2011.647:0.004455016876):0.0007825609727,(((H1N1_Human_KT180423_A/Singapore/DMS1243/2012|2012.526:0.0008610165622,H1N1_Human_KT180424_A/Singapore/DMS1244/2012|2012.688:0.004025627982):0.0009110931706,H1N1_Human_CY171165_A/Chicago/YGA_04019/2012|2012.932:0.002664872939):0.002578758328,(H1N1_Human_CY176648_A/Westmead/INS3_664/2011|2011.551:0.001043923984,H1N1_Swine_MG962478_A/swine/Queensland/P12-14600-69/2012|2012.699:0.002943136253):0.001259055216):0.001200497505):0.0008377896756,(((((((((((((((H1N1_Human_CY176696_A/Bronx/INS3_673/2012|2012.175:0.0009266867812,H1N1_Human_CY176536_A/Durham/INS3_648/2012|2012.181:0.0003988452639):6.227464628e-05,(H1N1_Human_CY176744_A/Lima/INS3_680/2012|2012.526:0.0009853518186,H1N1_Human_CY176736_A/Lima/INS3_678/2012|2012.540:0.001221833796):0.001713741037):3.293063504e-05,H1N1_Human_KC891300_A/North_Carolina/18/2012|2012.315:0.0004054474806):6.712305016e-05,H1N1_Human_KC891581_A/New_York/34/2012|2012.290:-6.792582172e-05):7.086310313e-05,H1N1_Human_KF560156_A/Helsinki/894/2012|2012.162:0.000370476291):0.0001938487619,H1N1_Human_MG856220_A/Mexico/VER78/2012|2012.014:0.0002468165009):0.0001022487496,H1N1_Human_CY147977_A/Georgia/M5081/2012|2012.085:0.00166651713):0.0001483283672,H1N1_Human_KC891255_A/North_Carolina/09/2012|2012.162:0.0002937722059):0.000130668096,H1N1_Human_JX905427_A/Florida/06/2012|2012.156:0.0007504776377):6.836614481e-05,H1N1_Human_CY176720_A/Dayton/INS3_676/2012|2012.192:0.0008145706351):0.0001752721194,H1N1_Human_KM437696_A/Finland/214/2012|2012.500:0.001150704678):0.000136693499,H1N1_Human_KC891539_A/Texas/22/2012|2012.153:0.001187186714):0.0004167467081,H1N1_Human_CY176704_A/Bronx/INS3_674/2012|2012.216:0.0004109859219):0.0009585214028,H1N1_Human_CY120020_A/Mexico/InDRE3740/2011|2011.962:0.001736450476):0.0007378703259,H1N1_Swine_CY195116_A/swine/Saskatchewan/SD0017/2013|2013.962:0.005089329385):0.001883280392):0.001642366036):0.002759863534):0.0006996444537,H1N1_Swine_KR700419_A/swine/England/045033/2013|2013.085:0.01138715457):0.0003402314117,H1N2_Swine_MF099301_A/swine/El_Monte/VN1401-1537/2015|2015.762:0.02126375766):0.0005666579689,(H3N2_Swine_JX182058_A/swine/Missouri/A01240017/2011|2011.871:0.008991161914,H3N2_Swine_JQ689114_A/swine/Missouri/A01047969/2010|2010.951:0.003122934232):0.00636374679):0.0003124565573,((((H3N2_Swine_AB704805_A/swine/Chonburi/NIAH106952-028/2011|2011.123:0.0001410274916,H3N2_Swine_AB704797_A/swine/Chonburi/NIAH106952-026/2011|2011.123:-0.0001410274916):0.002833415047,H3N2_Swine_KM355383_A/swine/Thailand/CU-S14129N/2013|2013.912:0.008419900105):0.00609869754,((H3N2_Swine_MF098861_A/swine/Curico/VN1401-1824/2015|2015.937:-1.07093201e-16,H3N2_Swine_MF099124_A/swine/Curico/VN1401-1806/2015|2015.937:-3.929101448e-18):0.00771774144,H3N2_Swine_MF099048_A/swine/Chile/33/2014|2014.551:0.002135020376):0.02193656189):0.0001298822154,(H1N2_Swine_MF099039_A/swine/Chile/29/2014|2014.515:0.01027091175,H1N1_Swine_MF099296_A/swine/Rancagua/VN1401-689/2015|2015.019:0.01032351468):0.008181167187):0.000427883498):0.0001343261289,((H1N1_Swine_MF099253_A/swine/Rengo/VN1401-95/2014|2014.425:0.001086755363,H1N1_Swine_MF099101_A/swine/Rengo/VN1401-1563/2015|2015.764:0.00380390088):0.01646182222,H1N1_Swine_KJ847630_A/swine/Italy/6352-11/2013|2013.038:0.01455698244):0.001363093396):0.0004636839516,H1N1_Swine_CY195124_A/swine/Saskatchewan/SD0020/2013|2013.995:0.01673231143):0.0004361076101,H1N2_Swine_CY246225_A/swine/Saskatchewan/SD0163/2016|2016.279:0.02409601269):0.001740547794,H1N1_Swine_CY207059_A/swine/Colombia/M1445/2015|2015.500:0.01939934746):0.002107718709,H3N8_Avian_KX979883_A/mallard_duck/Netherlands/17/2011|2011.718:0.01871044034):0.005280655775,H1N1_Human_KY925640_A/Rosario_do_Sul/LACENRS-383/2012|2012.471:0.02460471429):0.01868787698,((((((((((((((((((((((((((((((((((((((H3N2_Swine_MG193800_A/swine/Maryland/A01764024/2017|2017.726:0.0004703029005,H3N2_Swine_MG193876_A/swine/Maryland/A01764005/2017|2017.710:-2.985460451e-05):0.001407306803,H3N2_Swine_MF716930_A/swine/Ohio/17TOSU4061/2017|2017.570:-8.292156614e-05):4.151735823e-05,H3N2_Swine_MF716922_A/swine/Ohio/17TOSU1395/2017|2017.529:-4.151735823e-05):0.0004398003556,H3N2_Swine_MH255626_A/swine/Indiana/17TOSU1833/2017|2017.496:0.0004427944108):1.490748239e-05,(H1N2_Swine_MF872670_A/swine/Ohio/A01354316/2017|2017.614:3.106121986e-17,H1N2_Swine_MF872662_A/swine/Ohio/A01354319/2017|2017.614:-1.420835223e-16):0.0004260314428):0.0002733113523,H3N2_Swine_MF566109_A/swine/Wisconsin/A01104099/2017|2017.534:0.0001675958491):0.001002839436,H3N2_Swine_MF973327_A/swine/Illinois/A02214843/2017|2017.282:0.0007639012235):0.000355807707,H1N1_Swine_MF522033_A/swine/Missouri/A01672819/2017|2017.099:0.001420933343):0.0009353773527,H3N2_Swine_MG521055_A/swine/Iowa/A02218163/2017|2017.468:0.001731175326):0.000699892355,H1N2_Swine_MF145365_A/swine/Michigan/A01671231/2016|2016.937:0.003535300662):0.003739956962,(((H1N2_Swine_KY327587_A/swine/Kentucky/15TOSU1969/2015|2015.852:-6.3107326e-05,H1N2_Swine_CY219695_A/swine/Iowa/16TOSU2756/2016|2016.436:0.000503162081):3.156330638e-05,H1N2_Swine_KY327511_A/swine/Kentucky/15TOSU25093/2015|2015.852:-3.156330638e-05):0.0006123933273,H1N2_Swine_KX772319_A/swine/Iowa/A01727813/2015|2015.951:0.0007133896183):0.001884760923):0.000226077928,(((((H1N2_Swine_MF973363_A/swine/Illinois/A02215044/2017|2017.296:0.00373576995,H1N2_Swine_KY041956_A/swine/Illinois/A01729946/2016|2016.052:-0.0001936629698):0.0007548720336,H1N1_Swine_KY115489_A/swine/Iowa/A01775501/2016|2016.375:0.001910636222):0.0005655373616,H1N2_Swine_KX247673_A/swine/Alabama/A01104091/2016|2016.260:0.002100291173):0.000689111167,H1N2_Swine_MF145493_A/swine/Iowa/A01944800/2015|2015.808:0.00197898715):0.0004315035911,H1N1_Swine_KX772362_A/swine/Iowa/A01727251/2015|2015.934:0.003362582214):0.0005725415988):0.0003148534388,((((((((((H1N2_Swine_CY243191_A/swine/Ohio/16TOSU8287/2016|2016.496:2.140537845e-16,H1N2_Swine_CY243183_A/swine/Ohio/16TOSU8320/2016|2016.496:-3.250760869e-16):0.002806547852,H1N2_Swine_MF664408_A/swine/Minnesota/A01932042/2017|2017.104:0.002071539584):0.0001985798961,H1N2_Swine_KY401885_A/swine/Oklahoma/A01777841/2016|2016.551:0.002918982489):7.666798e-05,H1N2_Swine_MF522003_A/swine/Iowa/A01932417/2017|2017.137:0.002817513395):0.0006261836,H1N2_Swine_KX670714_A/swine/Oklahoma/A01857679/2015|2015.748:0.001254345295):0.001052312208,(((H1N2_Swine_KX671258_A/swine/Arkansas/A02024832/2015|2015.455:0.0001924273145,H1N2_Swine_KX670724_A/swine/Oklahoma/A01857063/2015|2015.652:0.0020147583):0.0003144983428,H1N2_Swine_KX671210_A/swine/Arkansas/A02024656/2015|2015.433:0.001457739407):0.0001908104389,(H1N2_Swine_KT580906_A/swine/Indiana/A01260910/2015|2015.403:3.365124271e-16,H1N2_Swine_KT580858_A/swine/Indiana/A01260888/2015|2015.337:-4.475347296e-16):0.0006902617176):0.0002933453945):0.0001572789647,(H3N2_Swine_KU752437_A/swine/Arkansas/A01797066/2015|2015.825:0.0004154188843,H3N2_Swine_KU752395_A/swine/Arkansas/A01797067/2015|2015.825:0.001795446843):0.003879915182):0.0005621612324,H1N2_Swine_MF801503_A/swine/Illinois/A02214664/2017|2017.233:0.006187341394):0.0003827258312,H1N2_Swine_MF522075_A/swine/Wisconsin/A01932590/2017|2017.159:0.006735398358):0.0002736533882,(((H1N2_Swine_KY938602_A/swine/Oklahoma/A01668938/2016|2016.912:0.002705031403,H1N2_Swine_KX851851_A/swine/Arkansas/A01729957/2016|2016.052:0.0003944518222):0.0008026560875,H1N2_Swine_MF045266_A/swine/Indiana/A01782152/2016|2016.759:0.002312175739):0.0003959186732,H1N2_Swine_MG521019_A/swine/Indiana/A02217290/2017|2017.449:0.005419213266):0.004434435674):0.0006522704759):0.0003449018858,H1N2_Swine_MG662608_A/swine/Missouri/A02218506/2017|2017.562:0.006226380229):0.0001535529541,H1N1_Swine_MF973315_A/swine/Missouri/A02214279/2017|2017.252:0.005762155024):0.0005318237705,(((H1N2_Swine_KY041961_A/swine/Illinois/A01795970/2015|2015.844:-4.04628212e-16,H1N2_Swine_KU752484_A/swine/Florida/A01104090/2015|2015.885:2.936059095e-16):4.34738503e-05,H1N2_Swine_KY678539_A/swine/Missouri/A01781220/2016|2016.677:0.002613454128):0.002567392108,H1N2_Swine_KY401939_A/swine/Minnesota/A01778109/2016|2016.573:0.004136685473):0.0007398277106):0.0003823573036,H3N2_Swine_MF872656_A/swine/Iowa/A01667095/2017|2017.195:0.005555702285):0.0008512659557,(((((((((H3N2_Human_KY935490_A/environment/Indiana/16TOSU3767/2016|2016.496:0.0005721710728,H3N2_Swine_CY219761_A/swine/Kentucky/16TOSU3279/2016|2016.512:-0.0001314861335):0.0004008102367,H1N2_Swine_KY509924_A/swine/California/A01778665/2016|2016.627:0.000484306222):0.0001140858119,H3N2_Swine_CY219679_A/swine/Iowa/16TOSU2708/2016|2016.436:-0.0001154915251):5.77793115e-05,H3N2_Swine_CY219962_A/swine/Michigan/16TOSU3399/2016|2016.460:-5.77793115e-05):2.889408736e-05,H3N2_Swine_CY219970_A/swine/Michigan/16TOSU3403/2016|2016.460:-2.889408736e-05):0.0006165824186,H3N2_Swine_MG521091_A/swine/Pennsylvania/A02218184/2017|2017.468:0.003374053559):0.005283900482,H3N2_Swine_MF045196_A/swine/North_Dakota/A01782435/2016|2016.795:0.00577592849):0.0004867730067,((H3N2_Swine_MF145481_A/swine/Arkansas/A01671574/2016|2016.970:0.002879448208,H3N2_Swine_MH234429_A/swine/Ohio/OH-18-7450/2018|2018.249:0.003350845644):0.0009048413347,H3N2_Swine_MH234421_A/swine/Ohio/OH-18-6910/2018|2018.230:0.002659790729):0.001674711967):0.001746770372,((((H1N1_Swine_MG662678_A/swine/Arkansas/A02218161/2017|2017.507:0.003735227415,H1N1_Swine_MF373263_A/swine/Minnesota/A01672344/2017|2017.027:0.002945754127):0.002553856063,H1N1_Swine_MG662658_A/swine/Iowa/A02218750/2017|2017.564:0.005539948822):0.003169444812,(H3N1_Swine_MF045220_A/swine/Iowa/A01782998/2016|2016.822:0.002426061355,H3N1_Swine_KY938674_A/swine/Iowa/A01668922/2016|2016.907:-0.0002151663902):0.007145299691):0.001231238221,((H3N2_Swine_KX772324_A/swine/Iowa/A01941921/2015|2015.995:0.004996009073,H1N2_Swine_KU229961_A/swine/Wisconsin/A01104088/2015|2015.860:0.006659024577):7.851467771e-05,(H1N2_Swine_MF425629_A/swine/California/A01459202/2016|2016.216:0.002611521069,H1N2_Swine_MF996830_A/swine/Illinois/A01944807/2015|2015.816:0.003625015356):0.002422102123):0.0005784199113):0.0004701975121):9.903494731e-05):0.0006804320311,H3N2_Swine_KY938572_A/swine/Minnesota/A01668936/2016|2016.893:0.01049467442):0.0001828090064,(((H3N2_Swine_KU752497_A/swine/Florida/A01104089/2015|2015.877:0.004495356181,H3N2_Swine_KY964034_A/swine/Indiana/15TOSU8903/2015|2015.496:0.004435870855):0.001229217611,(H1N2_Swine_MF045202_A/swine/North_Carolina/A01781221/2016|2016.682:0.004919498404,H1N1_Swine_KY678545_A/swine/North_Carolina/A01781336/2016|2016.701:0.003118363666):0.002425974301):0.0008606309306,H1N2_Swine_KY115409_A/swine/North_Carolina/A01731857/2016|2016.112:0.007550919051):0.0004852859531):0.001945863563,((((((((((H1N1_Swine_MF145498_A/swine/North_Carolina/A01945756/2015|2015.800:0.003609430868,H1N2_Swine_KU160777_A/swine/North_Carolina/A01476787/2014|2014.803:-6.877221915e-05):0.003156455515,H3N2_Swine_KT694086_A/swine/North_Carolina/A01410354/2014|2014.129:0.0004039028382):0.000181256327,((H3N2_Swine_MF145430_A/swine/North_Carolina/A01945452/2015|2015.762:0.003591848391,H1N1_Swine_KT943590_A/swine/North_Carolina/120138/2014|2014.962:0.001289841106):5.490968184e-05,H1N2_Swine_MG662584_A/swine/Pennsylvania/A02218034/2017|2017.507:0.009881247318):0.0002832800771):0.0005114521041,(H1N1_Swine_KX670658_A/swine/Arkansas/A01840184/2014|2014.899:-5.586362856e-05,H1N1_Swine_KX670628_A/swine/Arkansas/A01476717/2014|2014.786:0.0004963119245):0.001259622207):0.0005659044765,(H1N1_Swine_MF522069_A/swine/North_Carolina/A01672751/2017|2017.104:0.00279236874,H1N1_Swine_KY938584_A/swine/Missouri/A01668216/2016|2016.852:0.003890496158):0.004839451429):0.0002970674298,((H3N2_Swine_KY402002_A/swine/North_Carolina/A01945753/2015|2015.800:0.004732620255,H3N2_Swine_KY401879_A/swine/North_Carolina/A01777989/2016|2016.567:0.008301335992):0.0007939894299,H1N2_Swine_MF522021_A/swine/Indiana/A01932256/2017|2017.123:0.00553094448):0.001189665315):0.0001481904317,H3N2_Swine_MF973279_A/swine/North_Carolina/A02214438/2017|2017.258:0.01018697196):0.0008366311743,(((((H1N2_Swine_KY041966_A/swine/North_Carolina/A01945861/2015|2015.786:-0.0002043391679,H1N2_Swine_MF973303_A/swine/Pennsylvania/A02214908/2017|2017.315:0.002859090702):0.0001953951565,H1N2_Swine_KX631968_A/swine/North_Carolina/A01796310/2015|2015.860:0.0006889571499):0.00029104323,(H1N1_Swine_MG521031_A/swine/Indiana/A02216644/2017|2017.436:0.001178437711,H1N1_Swine_MF801529_A/swine/Ohio/A02214229/2017|2017.214:0.0001435482916):0.003721154278):0.001150493456,H3N2_Swine_MG662614_A/swine/North_Carolina/A02218550/2017|2017.564:0.007181381853):0.001068026459,H1N2_Swine_MG784659_A/swine/North_Carolina/A02218906/2017|2017.603:0.005669419462):0.002254504606):0.001020386831,H1N2_Swine_MF801491_A/swine/North_Carolina/A01667104/2017|2017.178:0.01285927734):0.00120823309,H1N1_Swine_MF973375_A/swine/North_Carolina/A02214775/2017|2017.296:0.009698618239):0.000982856387):0.0005898520211,((H1N2_Swine_MF664419_A/swine/South_Carolina/A01932046/2017|2017.090:9.10591689e-17,H1N2_Swine_MF145388_A/swine/South_Carolina/A01671949/2016|2016.989:-2.020814714e-16):0.0005371918141,H1N2_Swine_MF801561_A/swine/South_Carolina/A02214849/2017|2017.214:0.00122902517):0.01381934725):0.0007545318041,(((H3N2_Swine_KT192574_A/swine/Iowa/A01476914/2014|2014.844:0.0008146098324,H3N2_Swine_KR092035_A/swine/Iowa/A01566613/2014|2014.868:6.691177189e-05):8.467033614e-05,H3N2_Swine_KT983801_A/swine/Minnesota/A01847237/2015|2015.249:0.001682617677):0.0007502032429,H3N2_Swine_MF045278_A/swine/Oregon/A01104094/2016|2016.422:0.007534721815):0.006787877456):0.001199690254,(((((((((((((((((H1N1_Swine_KT313543_A/swine/Oklahoma/A01410195/2014|2014.038:0.006244841547,H3N2_Swine_KC020471_A/swine/Pennsylvania/A01104049/2012|2012.603:-1.108208757e-05):5.541946971e-06,H3N2_Swine_KC261884_A/swine/Pennsylvania/A01104050/2012|2012.603:-5.541946971e-06):2.771425226e-06,H3N2_Swine_KC616653_A/swine/Indiana/A01260041/2012|2012.786:-2.771425226e-06):0.0001184090937,H3N2_Swine_JX964928_A/swine/Maryland/A01104040/2012|2012.619:-0.000118061973):7.035625303e-05,H3N2_Human_KJ942694_A/Indiana/21/2012|2012.500:0.0003707541642):0.000103082417,H1N1_Swine_KF467216_A/swine/Illinois/A01244401/2012|2012.926:0.0007794448413):0.0001694387428,(((H3N2_Swine_KJ640233_A/swine/Ohio/13TOSU1373/2013|2013.581:0.003578544903,H3N2_Swine_KX907978_A/swine/Kansas/A01377090/2013|2013.500:0.0030941956):0.0002562699559,H3N2_Swine_KF386774_A/swine/Illinois/A01432127/2012|2012.825:0.001060344202):0.0002602103045,H3N2_Swine_KF454773_A/swine/Ohio/A01349485/2013|2013.211:0.001960196745):0.0009391341418):0.000206412204,H3N2_Swine_JX964936_A/swine/Maryland/A01104048/2012|2012.622:-0.0002062091494):0.0003316685477,((((H1N2_Swine_KX960288_A/swine/North_Carolina/A01432766/2013|2013.353:0.002922282064,H1N2_Swine_KX960282_A/swine/North_Carolina/A01432952/2013|2013.559:0.002412541488):0.0005020164564,H3N2_Swine_KF478851_A/swine/Pennsylvania/A01380412/2013|2013.230:0.004892256977):0.0005882514393,H3N2_Swine_KF467226_A/swine/North_Carolina/A01203272/2012|2012.118:0.0007172324066):0.0002751387083,H3N2_Swine_KC435082_A/swine/Tennessee/A01104055/2012|2012.814:0.002845692934):0.0008953382402):0.0001536296947,(H3N2_Swine_KF026671_A/swine/North_Carolina/A01270394/2012|2012.411:0.001086694055,H1N1_Swine_KT313533_A/swine/North_Carolina/A01410047/2013|2013.967:0.005146918687):0.0007998972108):0.000213600679,(H3N2_Swine_KF998014_A/swine/Indiana/A01260093/2012|2012.830:0.0004485971158,H3N2_Swine_KC855520_A/swine/Ohio/12TOSU176/2012|2012.545:0.0008743779266):0.0004594642625):0.000623354729,H3N2_Swine_KM185930_A/swine/Texas/13TOSU0060/2013|2013.159:0.001538978133):0.000373517501,((((((H3N2_Swine_MF045249_A/swine/Nebraska/A01781225/2016|2016.685:0.001788182508,H1N2_Swine_MF373257_A/swine/Nebraska/A01672049/2017|2017.011:0.001754295465):0.006163617664,H3N2_Swine_KX772347_A/swine/Kansas/A01377649/2015|2015.932:0.004660704717):0.0006648459711,H3N2_Swine_KT767986_A/swine/Nebraska/A01476165/2014|2014.570:0.001076543094):0.001651527788,((H3N2_Swine_MG193782_A/swine/Nebraska/A01785261/2017|2017.332:6.977649591e-06,H3N2_Swine_MF172986_A/swine/Kansas/A01378025/2017|2017.329:0.0008753124535):0.001319137939,H3N2_Swine_MH234854_A/swine/Kansas/A01378039/2018|2018.173:0.003121406506):0.005192429578):0.001900711027,H1N2_Swine_MG521037_A/swine/Nebraska/A02216637/2017|2017.416:0.00974112623):0.001502313856,(H3N2_Swine_KX671277_A/swine/Kansas/A01377165/2013|2013.918:0.001311710536,H3N2_Swine_KT734983_A/swine/Kansas/A01377326/2014|2014.496:0.001341866893):0.005438264223):0.002459332599):0.0002989051552,H3N2_Swine_KY401950_A/swine/Colorado/A01775092/2016|2016.356:0.01238037811):0.0004035959768,H3N2_Swine_CY194651_A/swine/Kentucky/D0385/2013|2013.381:0.002456663211):0.0004893954753,H3N2_Swine_KF998022_A/swine/Montana/21/2012|2012.701:0.005010800959):0.0005409055048,(((((H3N2_Swine_KC471415_A/swine/Korea/CY02-10/2012|2012.137:2.80821118e-17,H3N2_Swine_KC471487_A/swine/Korea/CY03-19/2012|2012.233:-1.391044143e-16):0.001646053444,(H1N2_Swine_KF142493_A/swine/Korea/CY0423-12/2013|2013.307:-1.832696781e-16,H1N2_Swine_KF142501_A/swine/Korea/CY0423-33/2013|2013.307:7.224737567e-17):0.004129391888):0.0005487207225,((H3N2_Swine_JX502017_A/swine/Korea/A18/2011|2011.704:0.002564838077,H3N2_Swine_JX502018_A/swine/Korea/D79/2011|2011.786:0.0009758205719):0.0001922231244,(H3N2_Human_JQ290186_A/Iowa/09/2011|2011.868:-1.199386014e-16,H3N2_Human_JQ290174_A/Iowa/07/2011|2011.868:8.916298902e-18):0.002922163695):0.0005693780541):0.0002324631458,H3N1_Swine_KC471439_A/swine/Korea/CY03-13/2012|2012.175:0.0003077437234):0.001135208712,((((H1N1_Swine_KF527558_A/swine/Michigan/A01203374/2012|2012.249:0.001744148988,H1N1_Swine_KC508516_A/swine/Indiana/A00968365/2012|2012.512:0.0004635914165):0.0002219339375,H1N1_Swine_KF527513_A/swine/Indiana/A01243254/2012|2012.197:0.0006604681043):0.0006058716084,H3N2_Swine_KF386829_A/swine/Maryland/A01444460/2013|2013.005:0.00429058342):0.00105378325,H3N2_Swine_JN940420_A/swine/NY/A01104005/2011|2011.699:0.00206208391):0.00118980629):0.0001203610688):0.0009017273744):0.0001881039459,(((((H3N2_Swine_MF373323_A/swine/Indiana/A01672517/2017|2017.052:0.00438942203,H1N2_Swine_KX671238_A/swine/Michigan/A02077465/2015|2015.329:0.001861331753):0.002528865021,H1N2_Swine_KX658663_A/swine/Indiana/A01812224/2016|2016.414:0.00558657854):0.000756721269,H1N2_Swine_KT767991_A/swine/North_Carolina/A01410564/2014|2014.211:0.01895505703):0.004729386633,H1N2_Swine_KX670719_A/swine/Pennsylvania/A01944215/2015|2015.745:0.007285502211):0.003617319504,(H1N1_Swine_KX632039_A/swine/North_Carolina/A01795841/2015|2015.847:0.003874546597,H1N1_Swine_KY239057_A/swine/North_Carolina/A01730376/2016|2016.058:0.003248087788):0.008046305492):0.0005876352738):0.0006524915372,((H3N2_Swine_MF145514_A/swine/Illinois/A01944946/2015|2015.825:0.002802655668,H3N2_Swine_KX772367_A/swine/Illinois/A01728293/2015|2015.973:0.006128571368):0.002558224793,(H1N1_Swine_KT449778_A/swine/Minnesota/A01567490/2014|2014.995:0.0004169097299,H1N1_Swine_KX851861_A/swine/Iowa/A01941927/2016|2016.036:0.003130056006):0.003427783788):0.00649259449):0.001371401541,((H1N1_Swine_MF973285_A/swine/Oklahoma/A02214419/2017|2017.252:0.0008693338153,H1N1_Swine_MF664402_A/swine/Oklahoma/A01672680/2017|2017.085:0.0008987921516):0.002202162948,H1N2_Swine_MG662620_A/swine/Oklahoma/A01785279/2017|2017.542:0.004052798193):0.01177693228):0.001278547813,H3N2_Swine_KT427454_A/swine/Korea/S2001/2015|2015.499:0.01218412793):0.0009111899701,(((((((((((((((((H3N2_Swine_KF704136_A/swine/Indiana/13TOSU1128/2013|2013.562:0.0002687128151,H3N2_Swine_KF646121_A/swine/Michigan/A01259074/2013|2013.633:0.0001717354809):0.0001758792706,H3N2_Swine_KF998032_A/swine/Illinois/A01427136/2013|2013.841:0.001589847954):0.0004964411799,H1N1_Swine_KF695373_A/swine/Michigan/A01259075/2013|2013.693:0.0003886695751):4.343263595e-05,H1N2_Swine_KJ739326_A/swine/Oklahoma/A01202498/2011|2011.600:0.0008419201191):0.0001082607286,H1N2_Swine_KJ640265_A/swine/Indiana/13TOSU1142/2013|2013.496:-0.0001106210233):0.0003853213881,H3N2_Swine_KJ206200_A/swine/Illinois/A00843193/2014|2014.005:0.00268317469):0.0002128361681,H1N1_Swine_KJ640802_A/swine/Indiana/13TOSU1998/2013|2013.581:0.000242065824):0.0001754533192,H1N2_Swine_KJ640786_A/swine/Indiana/13TOSU1144/2013|2013.496:0.0002652875108):0.002454136764,(((H1N1_Swine_KC616673_A/swine/Ohio/25/2012|2012.740:0.001258358415,H1N1_Swine_KC866553_A/swine/Ohio/12TOSU44/2012|2012.471:6.775956718e-05):4.827734829e-05,H3N2_Swine_JX964960_A/swine/Wisconsin/A00677500/2012|2012.630:0.0008388111845):0.0002979762855,((H1N2_Swine_KX671218_A/swine/Pennsylvania/A02035484/2015|2015.515:0.002721719885,H1N2_Swine_KY239062_A/swine/Ohio/A01728547/2015|2015.978:0.00349317453):0.001097053285,H1N2_Swine_MF145412_A/swine/Pennsylvania/A01671487/2016|2016.945:0.005433008868):0.007405926968):0.00025290094):0.0002022589728,(H3N2_Swine_CY195028_A/swine/Maryland/D0384/2013|2013.910:0.002581253012,H3N2_Swine_KT694091_A/swine/Missouri/A01493970/2014|2014.252:0.003650200425):0.002811574395):0.001181150836,(((((H1N1_Swine_KX907993_A/swine/Nebraska/A01277241/2012|2012.866:1.006299709e-17,H1N1_Swine_KJ161858_A/swine/Indiana/A00968351/2011|2011.762:-1.210852996e-16):0.0003393746673,(H3N2_Swine_CY131593_A/swine/Ohio/11SW183/2011|2011.600:0.0003898169577,H3N2_Human_JN638731_A/Indiana/08/2011|2011.567:0.0004913162776):0.0005433904771):0.0001156699789,H3N2_Swine_CY131243_A/swine/Ohio/11SW114/2011|2011.592:-0.0001161375557):9.251643138e-05,((H1N2_Swine_CY131841_A/swine/Ohio/11SW221/2011|2011.627:1.131358802e-16,H1N2_Swine_CY131355_A/swine/Ohio/11SW125/2011|2011.595:-2.241581826e-16):0.0001540042806,H3N2_Swine_JQ738177_A/swine/Illinois/A00857304b/2012|2012.011:0.001171527764):0.0003513480737):0.0002874064086,((((H3N2_Swine_JX173608_A/swine/Iowa/A01202529/2011|2011.638:0.0002691179012,H3N2_Swine_CY194451_A/swine/Alabama/D0383/2012|2012.942:0.002835175058):0.0002024637252,H3N2_Swine_JX280448_A/swine/Texas/A01104013/2012|2012.123:0.001343742341):5.683312662e-05,H3N2_Human_KJ942598_A/Indiana/10/2011|2011.500:0.0003820064825):0.0001334403597,H3N2_Swine_JX239970_A/swine/Illinois/A01202978/2011|2011.956:-0.0001348276402):0.0001551283931):0.0007785169072):0.0009849887849,H3N2_Swine_KJ004006_A/swine/Nebraska/A01399268/2013|2013.603:0.007277644756):0.001032286207,(((H3N2_Swine_KF386824_A/swine/Wyoming/A01444560/2013|2013.033:0.0005924823949,H3N2_Swine_KX907874_A/swine/Wyoming/A01381213/2013|2013.384:0.001618383332):0.0006904915633,(H3N2_Swine_KT313518_A/swine/Nebraska/A01409533/2013|2013.885:0.000853824424,H3N2_Swine_KT694076_A/swine/Nebraska/A01493915/2014|2014.268:0.003585402935):0.003359153816):0.00235979703,H1N1_Swine_KT735001_A/swine/California/A01459047/2015|2015.386:0.01134474907):0.0006564509568):0.0001048823537,(((H1N2_Swine_KT734988_A/swine/Kansas/A01377287/2014|2014.247:0.004599646724,H1N2_Swine_KP031611_A/swine/Kansas/12-164540/2012|2012.978:0.0007492721061):0.001152220021,(H1N2_Swine_KT735013_A/swine/Kansas/A01377335/2014|2014.512:0.002396147269,H1N2_Swine_KX907943_A/swine/Kansas/A01377088/2013|2013.500:0.002045682903):0.002025479972):0.0007204109963,H1N2_Swine_KJ528297_A/swine/Kansas/12-156064/2012|2012.953:0.002392955481):0.003593106637):0.0008345692542,H1N1_Swine_KT313563_A/swine/North_Dakota/A01410241/2014|2014.060:0.009200683202):0.001017919617,((((((H1N2_Swine_KP892943_A/swine/Indiana/A01049794/2011|2011.260:0.001298169066,H1N2_Swine_CY158575_A/swine/Indiana/04254/2011|2011.244:0.0004668402107):1.594218285e-05,H1N2_Swine_CY158479_A/swine/Arkansas/SG1376/2011|2011.068:0.0004242009666):0.0002880405717,H1N2_Swine_CY158559_A/swine/North_Carolina/SG1391/2011|2011.241:0.001481431639):0.000326352159,H1N2_Swine_KT589342_A/swine/Illinois/A00857138b/2011|2011.800:0.002669968811):0.001147075198,((H1N2_Swine_KJ739346_A/swine/Nebraska/A01202501/2011|2011.605:0.001113631585,H1N1_Swine_KJ361931_A/swine/Illinois/A01427360/2013|2013.995:0.002877561629):0.004126488624,H1N2_Swine_KJ161928_A/swine/Indiana/A00968358/2012|2012.104:0.001239578249):0.001167962788):0.003781105081,H1N1_Swine_KC508551_A/swine/Michigan/A01202708/2011|2011.795:0.003197833886):0.001431094619):0.0006542110441,(((((H3N2_Swine_KT828223_A/swine/Ohio/14TOSU21811/2014|2014.500:-0.0002435051133,H3N2_Swine_KT827986_A/swine/Indiana/14TOSU0463/2014|2014.500:0.001124638349):0.0001217974434,H3N2_Swine_KX986892_A/swine/Ohio/14TOSU22297/2014|2014.597:-0.0001217974434):6.089466262e-05,H3N2_Swine_KT827925_A/swine/Indiana/14TOSU8019/2014|2014.500:-6.089466262e-05):0.0006007286165,H3N2_Swine_KM361405_A/swine/North_Dakota/A01104084/2014|2014.562:0.0002803815217):0.001368863188,H3N2_Swine_MF599461_A/swine/Kansas/A01378028/2017|2017.564:0.007591749428):0.009576496538):0.002395565586):0.002234728367,H3N2_Swine_KX851841_A/swine/North_Carolina/A01732322/2016|2016.142:0.01923649176):0.007654732385,H1N2_Swine_KY115494_A/swine/Iowa/A01775725/2016|2016.378:0.03121385919):0.002165360764,(((((((((((((((((H3N2_Swine_CY159391_A/swine/North_Carolina/01469/2007|2007.140:0.0006166944855,H3N2_Swine_CY041845_A/swine/North_Carolina/R08-001877-D08-013371/2008_|2008.500:0.006965782136):0.001238312245,H3N2_Swine_CY158079_A/swine/North_Carolina/01930/2007|2007.567:0.004623905424):0.000181981442,(H1N1_Swine_CY158053_A/swine/Kentucky/SG1277/2007|2007.203:-0.0003235201552,H1N1_Swine_CY158087_A/swine/Kentucky/01569/2007|2007.271:0.004313772623):0.001619171111):0.0003186727886,H1N1_Swine_CY158895_A/swine/Georgia/SG1251/2006|2006.359:0.000769899026):0.0003124542644,((H1N1_Swine_EU604692_A/swine/OH/511445/2007|2007.500:0.0009612331492,H1N1_Swine_CY099165_A/swine/Ohio/02026/2008|2008.123:0.002577452127):0.0007531284385,(H1N1_Swine_GQ484357_A/swine/Kansas/77778/2007|2007.953:0.000942269967,H3N2_Swine_JX239980_A/swine/Illinois/A01240575/2011|2011.967:0.002595896045):0.001038774337):0.000961635603):0.0005025937877,(((H3N2_Swine_CY159431_A/swine/Arkansas/02598/2009|2009.115:0.001405407095,H3N2_Swine_CY159447_A/swine/Arkansas/02863/2009|2009.482:0.001247802621):0.0007677160255,H3N2_Swine_CY158143_A/swine/Arkansas/SG1297/2008|2008.786:0.0001154980954):0.00034636423,H3N2_Swine_CY158151_A/swine/Arkansas/SG1298/2008|2008.995:0.00254773786):0.001903475248):0.0004497488029,(((H1N1_Swine_CY099301_A/swine/Illinois/01917/2007|2007.932:-1.624693461e-16,H1N1_Swine_CY099269_A/swine/Illinois/01981/2008|2008.041:5.144704368e-17):0.000525910042,H1N1_Swine_CY099293_A/swine/Illinois/01918/2007|2007.932:-8.546174599e-05):0.001434111957,H1N1_Swine_CY099277_A/swine/Illinois/02695/2009|2009.244:0.003010039105):0.00450452711):0.001049010985,H3N2_Swine_JX008737_A/swine/Iowa/A01057188/2010|2010.392:0.005006911675):0.0005196204325,((((((H1N1_Swine_CY158279_A/swine/Arkansas/SG1323/2009|2009.778:0.0003495379828,H1N1_Swine_KR047984_A/swine/Iowa/A01057153/2010|2010.375:0.001413884802):0.0001880425199,(H1N2_Swine_CY158375_A/swine/Missouri/SG1343/2009|2009.707:0.003533345715,H1N2_Swine_CY159439_A/swine/Arkansas/02927/2009|2009.918:0.00269130891):0.0007005566075):0.0005579097977,H1N1_Swine_CY158959_A/swine/Arkansas/SG1327/2009|2009.827:0.0007693947306):0.0005519039912,H1N1_Swine_KP941628_A/swine/Iowa/A01049148/2010|2010.896:0.003012558678):0.0008233611125,(H1N1_Swine_KX960332_A/swine/Iowa/A01443907/2013|2013.208:0.008216595932,H1N1_Swine_KR018899_A/swine/Iowa/A01049670/2011|2011.186:0.003948919386):0.0009885437814):0.0009277339327,(H1N2_Swine_CY158303_A/swine/Kentucky/02564/2009|2009.079:-3.239282396e-16,H1N2_Swine_CY158311_A/swine/Kentucky/02573/2009|2009.110:2.129059372e-16):0.003890351668):0.001619725774):0.0008638506366,(H3N2_Swine_KF739388_A/swine/Illinois/02907/2009|2009.803:0.004219138807,H3N2_Swine_KT580898_A/swine/Minnesota/D09-24462-1/2009|2009.362:0.002466704824):0.005306209902):0.0005210507937,(H1N2_Swine_KR057377_A/swine/Minnesota/01082/2006|2006.271:0.003619847338,H3N2_Swine_CY157989_A/swine/Illinois/01131/2006|2006.340:0.005331312266):0.001319570641):0.0005178737734,((((H1N1_Swine_KP795754_A/swine/Illinois/A01049469/2011|2011.068:0.001023746452,H1N1_Swine_KC839525_A/swine/Minnesota/A01134331/2010|2010.890:0.002075736773):0.0008958672006,H1N1_Swine_KF386844_A/swine/Iowa/A01203904/2012|2012.732:0.006280703178):0.006673812814,H1N2_Swine_HQ840336_A/swine/South_Dakota/152B/2009|2009.674:0.005901714567):0.0002662422297,(H1N2_Swine_KC616663_A/swine/Iowa/19/2012|2012.690:0.00512182692,H1N2_Swine_KX960337_A/swine/Missouri/A01444795/2013|2013.058:0.008403194726):0.01213398507):0.001922524339):0.0004388636718,H3N2_Swine_CY158183_A/swine/North_Carolina/SG1306/2008|2008.501:0.009493962759):0.0003835845669,H3N2_Swine_JQ365117_A/swine/Illinois/A01047528/2010|2010.918:0.01681414731):0.002406170909,((((((((((((((((((((H3N2_Swine_HQ734214_A/swine/Pennsylvania/62170-2/2010|2010.814:0.009200247724,H3N2_Swine_HQ734220_A/swine/Pennsylvania/A01076779/2010|2010.814:0.001058239019):0.0008258277493,H3N2_Swine_KF922840_A/swine/Minnesota/A01134337/2010|2010.877:0.0004948359021):0.0002680963406,H3N2_Swine_CY131075_A/swine/Ohio/10SW203/2010|2010.644:0.0001696273889):0.0002149858392,H3N2_Human_KJ942630_A/Minnesota/11/2010|2010.500:-0.0002167045927):0.0001083976217,H1N2_Swine_KR859411_A/swine/Illinois/A01047046/2010|2010.910:-0.0001083976217):5.418844868e-05,H3N2_Swine_CY130963_A/swine/Ohio/10SW125/2010|2010.611:-5.418844868e-05):2.710184203e-05,H1N2_Swine_KR859454_A/swine/Illinois/A01047045/2010|2010.910:-2.710184203e-05):0.0001987475404,H1N2_Swine_KC435033_A/swine/Mississippi/A01202799/2011|2011.838:0.003344580816):0.0002608020714,H1N1_Swine_KF026427_A/swine/Nebraska/A01301493/2012|2012.636:0.003304265942):0.000395637506,H3N2_Swine_JQ350550_A/swine/Indiana/A00968322/2010|2010.795:0.0002618950252):0.0001495276317,H1N2_Swine_KP830028_A/swine/Illinois/A01049967/2011|2011.356:0.0007335849954):0.0003343047626,(((H1N2_Swine_KF386834_A/swine/Ohio/A01279763/2012|2012.926:0.0003154864193,H1N2_Swine_KF478846_A/swine/Ohio/A01349140/2013|2013.156:0.001010045626):0.0006874951904,H1N2_Swine_KJ640321_A/swine/Ohio/13TOSU0554/2013|2013.414:0.001531831678):0.001152772787,H3N2_Swine_KF527548_A/swine/Virginia/A01203436/2012|2012.290:0.001063520379):0.0005055580791):0.0002455943281,H1N2_Swine_KJ528281_A/swine/Kansas/11-104259/2011|2011.953:0.001468385868):0.0002009988969,((((H1N2_Swine_CY130659_A/swine/Ohio/09SW1489M/2009|2009.507:-3.619308195e-17,H3N2_Swine_CY130779_A/swine/Ohio/09SW79M/2009|2009.600:-7.482922051e-17):-5.673760427e-17,H1N2_Swine_CY130571_A/swine/Ohio/09SW1489E/2009|2009.507:1.226453035e-18):-8.430938913e-18,H3N2_Swine_CY130787_A/swine/Ohio/09SW80/2009|2009.600:-4.708021232e-17):0.0003931659715,H3N2_Swine_JX964913_A/swine/Illinois/53612-2/2009|2009.633:0.0009303927495):0.0006213349125):0.0007634403724,H1N1_Swine_JX099403_A/swine/Illinois/A01104012/2012|2012.066:0.005999024287):0.0006846791922,((((H3N2_Swine_KC435066_A/swine/Michigan/A01259002/2012|2012.805:0.003761274766,H3N2_Swine_JQ914818_A/swine/Indiana/A01049744/2011|2011.222:0.001125541872):0.0002081168844,H3N2_Swine_JX155358_A/swine/Indiana/A01049091/2010|2010.879:0.0006719975003):0.0002000746801,H3N2_Swine_JQ914803_A/swine/North_Carolina/A01049436/2011|2011.049:0.0002405970881):0.0005281006421,(H3N2_Swine_KF386784_A/swine/Pennsylvania/A01432652/2013|2013.249:0.001306405756,H3N2_Swine_JX565463_A/swine/Ohio/6/2012|2012.452:0.001791452703):0.0003637696596):0.002225700576):0.0006911429214,H1N2_Swine_KX960309_A/swine/Illinois/A01443797/2013|2013.195:0.006754360214):0.0002852471342,((((H1N2_Swine_KF386839_A/swine/Missouri/A01270665/2012|2012.751:0.0007877474936,H1N2_Swine_KX960317_A/swine/Illinois/A01444496/2013|2013.016:0.001419187389):0.0002156611115,H1N2_Swine_KF467236_A/swine/Illinois/A01432156/2012|2012.852:-0.0002175331726):0.0001088833598,H1N2_Swine_KF026666_A/swine/Illinois/A01270809/2012|2012.778:-0.0001088833598):0.00577516945,(H1N1_Swine_KX670633_A/swine/Ohio/A01847657/2015|2015.299:0.001798682409,H1N1_Swine_KX670613_A/swine/Ohio/A01840052/2014|2014.921:0.0008507637215):0.01061874277):0.001058596476):0.002691705223,H3N2_Swine_KX907963_A/swine/Virginia/A01290329/2013|2013.595:0.006589590133):0.0003088654152,H3N2_Swine_KJ640513_A/swine/Indiana/13TOSU1207/2013|2013.496:0.01098333692):0.006952714683):0.0005969571386,H1N2_Swine_KX960247_A/swine/Minnesota/A01444719/2013|2013.036:0.0147823386):0.002014367848,(((H1N2_Swine_KT313576_A/swine/Missouri/A01411322/2014|2014.038:0.005629917907,H1N2_Swine_KF885640_A/swine/Iowa/13C097/2013|2013.230:0.003318897708):0.003437383132,H3N2_Swine_KF998040_A/swine/Minnesota/A01279377/2012|2012.885:0.008441915293):0.001854486348,((H3N2_Swine_KF982051_A/swine/Illinois/A01427144/2013|2013.847:0.001947244342,H3N2_Swine_KX858558_A/swine/Illinois/A01894510/2016|2016.238:0.00383854493):0.0011698194,H3N2_Swine_KX618880_A/swine/Ilinois/A02090968/2015|2015.770:0.006496053051):0.00589995896):0.009224629793):0.001897736627):0.001365414595,(((((((((H1N2_Swine_CY045597_A/swine/Oklahoma/010226-17/2008|2008.500:0.000309134123,H1N1_Swine_CY158287_A/swine/Oklahoma/SG1325/2009|2009.093:0.001898606282):0.0002909259879,H1N2_Swine_CY045533_A/swine/Texas/050625/2008|2008.500:0.001479998273):0.0003485602081,H1N2_Swine_CY045693_A/swine/Oklahoma/020736-2/2008|2008.500:0.0005360337559):0.000768804532,H1N2_Swine_CY159423_A/swine/Oklahoma/02722/2009|2009.271:0.003229082826):0.0003584208865,H1N2_Swine_CY158935_A/swine/Arkansas/02404/2008|2008.773:0.001415078968):0.001049980655,(H1N2_Swine_JQ023760_A/swine/Minnesota/0745/2010|2010.167:-6.34357254e-05,H1N2_Swine_CY158343_A/swine/Minnesota/02852/2009|2009.425:0.0005034904804):0.004543605408):0.0009278931522,(H1N1_Swine_CY158391_A/swine/Oklahoma/SG1251/2010|2010.729:0.0045131819,H1N1_Swine_CY159471_A/swine/Oklahoma/SG1500/2010|2010.797:0.001262263432):0.009370766379):0.002676326126,((H1N2_Swine_KU229956_A/swine/Missouri/A01432837/2013|2013.427:0.002629148501,H1N2_Swine_KX772253_A/swine/Nebraska/A01941636/2015|2015.973:0.006743054409):0.003944653164,H3N2_Swine_CY159489_A/swine/Texas/SG1501/2010|2010.299:0.004186128646):0.003343705607):0.001711194392,H1N1_Swine_KX858593_A/swine/Oklahoma/A01732565/2016|2016.148:0.02592850631):0.01147516331):0.001314687047,(((((((((H1N1_Swine_MF973369_A/swine/Texas/A02214607/2017|2017.274:0.0009317465239,H1N1_Swine_MF801555_A/swine/Iowa/A01667091/2017|2017.233:0.0003912285185):0.008119434398,H3N2_Swine_KT768006_A/swine/Kansas/A01477353/2014|2014.627:0.002209564033):0.002602727883,(H1N2_Swine_KC866545_A/swine/Kentucky/12TOSU1155/2012|2012.844:0.0006496336504,H1N2_Swine_KX907929_A/swine/Oklahoma/A01432269/2012|2012.945:0.0002326564527):0.001016329022):0.0007905603437,(((H1N2_Swine_KX670693_A/swine/Minnesota/A01567671/2015|2015.019:0.001178667092,H1N2_Swine_KX670754_A/swine/Minnesota/A01567833/2015|2015.036:0.0001468649531):0.002413678674,H1N2_Swine_KX670678_A/swine/Minnesota/A01567012/2014|2014.419:0.0002395782911):0.001531198768,H1N2_Swine_KY938620_A/swine/Illinois/A01782816/2016|2016.833:0.009315302177):0.004468534255):0.0001231875969,H1N2_Swine_MF045333_A/swine/Kansas/A01781760/2016|2016.723:0.008503395156):0.000684600312,H1N2_Swine_KC866465_A/swine/Kentucky/12TOSU1053/2012|2012.844:0.001898278972):0.001430393349,((((H1N2_Swine_KX772268_A/swine/South_Dakota/A01941705/2015|2015.970:0.001976887666,H1N2_Swine_KX670749_A/swine/Nebraska/A01476438/2014|2014.693:-0.0002127253253):0.006034914136,H1N1_Swine_KM245326_A/swine/North_Carolina/A01364596/2013|2013.671:0.002944410686):0.001145438051,H1N2_Swine_KY938608_A/swine/Colorado/A01668653/2016|2016.888:0.01309655665):0.001185398105,H1N2_Swine_KY401825_A/swine/Nebraska/A01778104/2016|2016.515:0.00910004428):0.001315502186):0.0009471767018,H1N2_Swine_KT446432_A/swine/Oklahoma/A01049501/2011|2011.090:0.007444547469):0.00964493395,H1N1_Swine_KR074289_A/swine/Mississippi/A01202059/2011|2011.433:0.01769786905):0.004816952474):0.00259434,((((((((((((((((((((((((((((((((((((((H1N1_Swine_KX772342_A/swine/Minnesota/A01941706/2015|2015.970:0.0003368490661,H1N1_Swine_KX632008_A/swine/Minnesota/A01941304/2015|2015.907:0.000545441037):0.003393166331,H1N2_Swine_CY245943_A/swine/Manitoba/D0406/2015|2015.767:0.003297771861):0.000583652034,H1N2_Swine_CY246055_A/swine/Manitoba/D0436/2016|2016.016:0.00208557272):0.0005655429212,(H1N1_Swine_MG521025_A/swine/Nebraska/A02216645/2017|2017.427:0.003491226043,H1N1_Swine_CY246498_A/swine/Manitoba/D0455/2016|2016.663:0.0004947955062):0.002807354775):0.0006090156877,H1N2_Swine_KY888036_A/swine/Kansas/A01378020/2017|2017.205:0.006360160111):0.00064002739,H1N2_Swine_KY509966_A/swine/Minnesota/A01781045/2016|2016.660:0.007146735099):0.001182405286,((((H1N2_Swine_CY245590_A/swine/Saskatchewan/SD0136/2016|2016.033:0.005635001485,H1N2_Swine_KX264736_A/swine/Manitoba/G6/2014|2014.005:0.001041156854):0.001032791279,H3N2_Swine_CY194539_A/swine/Manitoba/D0205/2013|2013.195:0.0007435801016):0.0004559416824,H3N2_Swine_KX571179_A/swine/Quebec/1714808/2015|2015.156:0.001103740044):0.0002109039168,H3N2_Swine_CY195309_A/swine/Manitoba/D0349/2014|2014.595:0.003009381557):0.000467821213):0.0003628863357,H1N2_Swine_KU752442_A/swine/California/A01459157/2015|2015.921:0.00563560609):0.001173105449,H3N2_Swine_CY246538_A/swine/Manitoba/D0460/2016|2016.762:0.008664401934):0.001042978522,(H1N1_Swine_CY246610_A/swine/Manitoba/D0465/2016|2016.841:0.006132850445,H1N2_Swine_CY195533_A/swine/Manitoba/D0374/2015|2015.115:0.002370471372):0.004394901406):0.0004117518539,H1N2_Swine_MG662646_A/swine/Iowa/A02218429/2017|2017.548:0.01542391269):0.001834914865,(H3N2_Swine_MF373245_A/swine/Michigan/A01672424/2017|2017.052:0.005185963663,H3N2_Swine_MG193852_A/swine/Michigan/A02216465/2017|2017.397:0.008329538515):0.006154480376):0.005060726998,(H3N2_Swine_CY194355_A/swine/Manitoba/D0102/2012|2012.792:0.005370279197,H3N2_Swine_JX155373_A/swine/Iowa/A01049317/2010|2010.973:0.006299984888):0.002471073212):0.005245671226,((((((H3N2_Swine_MF920132_A/swine/Minnesota/MT_13_01_S55/2013|2013.137:-0.0001042939018,H3N2_Swine_MF920012_A/swine/Minnesota/MT_13_01_S70/2013|2013.151:0.0005447421977):5.21649049e-05,H3N2_Swine_MF194420_A/swine/Iowa/MT_12_07_4298/2012|2012.663:-5.21649049e-05):0.004429145942,H3N2_Swine_KM872084_A/swine/California/A00968949/2014|2014.499:0.005887905351):0.0008485671586,H3N2_Swine_KC839588_A/swine/Iowa/A01300194/2012|2012.449:0.002721024313):0.0004104733307,((H3N2_Swine_CY194227_A/swine/Manitoba/D0089/2012|2012.085:0.002100259356,H3N2_Swine_CY194307_A/swine/Montana/D0382/2012|2012.510:0.003675185975):0.0005119082737,H1N1_Swine_CY194291_A/swine/Manitoba/D0172/2012|2012.353:0.004417509221):0.0008606847079):0.001279083213,H3N2_Swine_CY246071_A/swine/British_Columbia/SD0132/2016|2016.033:0.0117290018):0.005344567961):0.00145087332,((((((H3N2_Swine_MF194556_A/swine/Minnesota/MT_12_07_11_3_1/2011|2011.937:0.002525040907,H3N2_Swine_MF194444_A/swine/Minnesota/MT_12_07_540/2012|2012.008:0.00012705321):0.008177945103,H1N1_Swine_JF714018_A/SW/MB/5-5/2009|2009.422:0.003553960277):0.001565715203,H1N1_Swine_CY195084_A/swine/Alberta/SD0014/2013|2013.907:0.01299611047):0.001946435213,((H3N2_Swine_JX008747_A/swine/Nebraska/A01049235/2010|2010.932:0.000120523072,H1N1_Swine_KR074279_A/swine/Nebraska/A01049048/2010|2010.877:0.000319925224):0.005076854323,H3N2_Swine_JX860641_A/swine/Nebraska/A01049937/2011|2011.337:0.0007131327852):0.004576138936):0.001062739276,H3N2_Swine_CY158687_A/swine/Manitoba/01782/2007|2007.753:0.003827717223):0.0005952986098,(H3N2_Swine_CY107026_A/swine/Minnesota/A01076196/2010|2010.159:0.001524045234,H3N2_Swine_HQ825180_A/swine/QC/414/2009|2009.386:0.0006831403803):0.007197251531):0.001046816238):0.001151015051,(H1N1_Swine_CY158767_A/swine/Manitoba/02947/2010|2010.052:0.007800672003,H1N1_Swine_CY158255_A/swine/Minnesota/SG1317/2008|2008.290:0.007108587457):0.0005859743591):0.001954990497,(((((((((((((((((((((H3N2_Swine_DQ469988_A/swine/Ontario/33853/2005|2005.500:3.110267812e-17,H3N2_Human_DQ469956_A/Ontario/RV1273/2005|2005.500:-1.421249806e-16):0.0004700628938,H3N2_Swine_CY099149_A/swine/Minnesota/00611/2005|2005.381:0.0004107731062):7.577650498e-05,((H3N2_Swine_CY158119_A/swine/Minnesota/SG1293/2007|2007.260:0.008032214284,H3N2_Swine_CY158615_A/swine/British_Columbia/00633/2005|2005.378:2.647016548e-06):0.0004235547125,H3N2_Swine_CY158623_A/swine/Alberta/SG1405/2005|2005.764:0.0009076980482):0.0003673698757):4.287865051e-05,H3N2_Swine_CY158607_A/swine/Manitoba/00446/2005|2005.066:-4.503051365e-05):2.252017712e-05,H3N2_Swine_DQ469964_A/swine/Alberta/14722/2005|2005.500:-2.252017712e-05):0.0002480874881,(H3N2_Swine_CY160176_A/swine/Quebec/01002/2006|2006.145:0.0001578408214,H3N2_Swine_CY158639_A/swine/Quebec/01001/2006|2006.145:0.0002828441179):0.002412053297):0.0002654990168,((H1N1_Swine_CY157997_A/swine/Arkansas/01460/2007|2007.082:0.003819521288,H1N2_Swine_CY159343_A/swine/Oklahoma/01382/2006|2006.929:0.005131275901):0.0003752086121,H1N1_Swine_CY157893_A/swine/Arkansas/SG1241/2006|2006.332:3.799586175e-05):0.001987358607):0.0002127665612,(H3N2_Swine_KX571175_A/swine/Quebec/1557833/2013|2013.014:-3.061804028e-17,H3N2_Swine_EU826549_A/swine/Quebec/4001/2005|2005.526:-8.040426218e-17):0.0002237180315):0.0002506171372,H3N2_Avian_EU743216_A/turkey/Minnesota/366767/2005|2005.500:0.002408052269):0.0002527544734,(((H1N1_Human_GQ457565_A/Saskatchewan/5350/2009|2009.460:-4.551281354e-06,H1N1_Human_GQ457567_A/Saskatchewan/5351/2009|2009.460:0.0004449995773):0.002281476187,H3N2_Swine_CY158703_A/swine/Saskatchewan/01834/2007|2007.825:0.0003789688993):0.004828288353,H3N2_Swine_CY158647_A/swine/Saskatchewan/01114/2006|2006.329:0.005037983879):0.0006275193616):0.0001849017551,H3N2_Swine_KX571168_A/swine/Quebec/1561816/2014|2014.052:0.0008030852941):0.0002837057022,H1N1_Swine_KR057369_A/swine/Minnesota/01076/2006|2006.244:0.001901472842):0.0001590270738,((H3N2_Swine_JQ689090_A/swine/Minnesota/A01047396/2011|2011.033:0.01427565536,H1N1_Swine_CY159039_A/swine/Alberta/SG1415/2006|2006.195:0.001085224876):0.00593214402,(H1N1_Swine_CY158207_A/swine/North_Carolina/SG1309/2008|2008.808:0.001480388377,H1N1_Swine_CY158223_A/swine/North_Carolina/02403/2008|2008.696:0.0002851419113):0.009441811053):0.0006093967665):0.0002350136705,(H3N2_Swine_CY099253_A/swine/Minnesota/00484/2005|2005.052:0.004237358889,H1N2_Swine_CY158111_A/swine/Minnesota/01604/2007|2007.329:0.008347248848):0.0001600053959):0.0001492855353,H1N1_Swine_JF713872_A/swine/QC/1531-3/2009|2009.345:0.01442099236):0.0001130352263,H3N2_Swine_CY158695_A/swine/Manitoba/01799/2007|2007.789:0.01014195837):0.0001747210924,((H3N2_Swine_CY159852_A/swine/Texas/SG1270/2007|2007.162:0.004078149447,H1N1_Swine_CY158029_A/swine/Texas/01657/2007|2007.468:0.002153044506):0.003214918042,H3N2_Swine_CY158759_A/swine/Manitoba/02946/2010|2010.052:0.004877061132):0.000617309522):0.0003081851899,(H1N1_Swine_CY099229_A/swine/Minnesota/001581/2007|2007.315:0.003237622841,H1N1_Swine_KJ764730_A/swine/Korea/251-1/2008|2008.123:0.005256156954):0.004038194802):0.0004148109858,H3N2_Swine_DQ469980_A/swine/Manitoba/12707/2005|2005.500:0.001954287319):0.0003334562174,((((H3N2_Swine_CY099237_A/swine/Minnesota/001332/2006|2006.877:0.0003027809044,H1N2_Swine_CY158927_A/swine/Iowa/SG1290/2007|2007.277:0.00146343608):0.001660225861,H1N1_Swine_HM125980_A/swine/MN/23506/2009|2009.345:0.005481436713):0.0002347087428,H3N2_Swine_CY099109_A/swine/Minnesota/02782/2009|2009.345:0.006058008814):0.002049091187,H3N2_Swine_HQ315644_A/swine/Minnesota/5947/2007|2007.137:0.00450311994):0.0002652439429):0.0001530923217,H3N2_Swine_CY158103_A/swine/Nebraska/01711/2007|2007.578:0.006450856303):0.0002975827499):0.0002779209927,(H3N2_Swine_CY158727_A/swine/Manitoba/SG1432/2008|2008.458:0.0004697914464,H3N2_Swine_CY158719_A/swine/Manitoba/SG1431/2008|2008.458:-2.934315038e-05):0.00852353713):0.0002107189562,H3N2_Swine_DQ469972_A/swine/British_Columbia/28103/2005|2005.500:0.004441016575):0.0002638544846,((((H3N2_Swine_CY195189_A/swine/Saskatchewan/SD0025/2014|2014.208:0.004011482438,H3N2_Swine_CY195092_A/swine/Saskatchewan/SD0012/2013|2013.904:0.001312186081):0.0004810158387,H1N1_Swine_CY195461_A/swine/Saskatchewan/SD0056/2014|2014.953:0.009460842302):0.01647384215,H3N2_Swine_CY158295_A/swine/Georgia/02604/2009|2009.137:0.01437559396):0.001030413537,H3N2_Human_EU399757_A/Ontario/1252/2007|2007.500:0.008193759199):0.0002340775923):0.0002588893082,(H3N2_Swine_JN409421_A/swine/Kansas/11-107824/2011|2011.208:0.005606770054,H3N2_Swine_KP031603_A/swine/Kansas/12-165022/2012|2012.997:0.01165417999):0.01086349078):0.0003915858474,((((((((H3N2_Avian_JN706698_A/turkey/Ontario/FAV-10/2011|2011.551:0.0004409611769,H3N2_Avian_JN683627_A/turkey/Ontario/FAV-9/2011|2011.148:0.0004397512867):0.0002557716114,(H3N2_Swine_KJ413912_A/swine/Ontario/204-76/2012|2012.638:0.0008828941359,H3N2_Swine_KJ413898_A/swine/Ontario/105-56/2012|2012.151:-1.760900562e-06):0.001070768549):0.001366191716,(H3N2_Swine_KX264739_A/swine/Ontario/G13/2014|2014.671:0.009727152218,H3N2_Swine_KF386789_A/swine/Michigan/A01432375/2013|2013.005:0.006111993685):0.0008516644518):0.0007704324942,H3N2_Swine_JX128274_A/swine/Indiana/A01202866/2011|2011.874:0.003368520466):0.002525451506,H3N2_Swine_KX264735_A/swine/Ontario/G14/2014|2014.611:0.0100110263):0.001088797969,H3N2_Swine_KU752450_A/swine/Indiana/A01812061/2015|2015.847:0.01077804303):0.002562989603,H1N1_Swine_CY246378_A/swine/Quebec/SD0175/2016|2016.433:0.02051092712):0.004227613361,((H3N2_Swine_CY245983_A/swine/British_Columbia/SD0122/2015|2015.803:0.0245058229,H1N1_Swine_CY099125_A/swine/Minnesota/02053/2008|2008.159:0.00572818453):0.001541496013,H1N2_Swine_CY246233_A/swine/Alberta/SD0164/2016|2016.279:0.03944004385):0.001743562414):0.001180267367):0.0004225277794,((H3N2_Swine_CY045565_A/swine/Oklahoma/008722/2007|2007.500:0.004297859965,H1N1_Swine_CY158271_A/swine/Colorado/SG1322/2009|2009.649:0.01013321968):0.003117524023,H1N1_Swine_CY194371_A/swine/Manitoba/D0175/2012|2012.808:0.01902966791):0.0003223038667):0.000391650488,H1N1_Swine_KR074385_A/swine/Missouri/A01049487/2011|2011.074:0.01761977511):0.0007330148335,(((((((H3N2_Swine_MF194232_A/swine/South_Dakota/MT_12_07_1554/2012|2012.830:0.0002256463845,H3N2_Swine_MF194388_A/swine/South_Dakota/MT_12_07_2018/2012|2012.197:0.0006554868508):0.0001854981432,H3N2_Swine_MF194676_A/swine/Dakota_Superior/MT_12_07_411/2012|2012.008:0.0002556469084):0.0002643479323,H3N2_Swine_KX571164_A/swine/Quebec/1708732/2015|2015.115:0.000617342743):0.008771600689,H3N2_Swine_KP270892_A/swine/Kansas/10-83533/2010|2010.293:0.004746190516):0.003759803924,H1N1_Swine_KR057340_A/swine/Minnesota/A01049462/2011|2011.068:0.009576909343):0.0004531429413,(H1N1_Swine_KJ739336_A/swine/Mississippi/A01202593/2011|2011.699:2.072333733e-16,H1N1_Swine_KX960237_A/swine/Nebraska/A01444654/2013|2013.036:-3.182556758e-16):0.01469947682):0.001379049943,H1N1_Swine_MG298966_A/swine/Nebraska/A01397381/2013|2013.479:0.0180863726):0.004014156528):0.0008007845935,((H3N2_Swine_HQ825241_A/swine/QC/2108-2/2009|2009.252:0.01281954592,H1N1_Swine_CY158367_A/swine/Illinois/02626/2009|2009.077:0.01205750923):0.0001925508939,H3N2_Swine_KU976671_A/swine/Mexico/AVX64/2014|2014.425:0.03268660912):0.0005501788939):0.0003722595739,((((((((H1N2_Swine_CY086894_A/swine/North_Carolina/226125/2010|2010.685:0.001630585218,H1N2_Swine_CY160005_A/swine/North_Carolina/SG1359/2010|2010.134:0.001465164927):0.002499298212,H3N2_Swine_CY158335_A/swine/North_Carolina/SG1338/2009|2009.099:0.001514456089):0.004261732097,H1N1_Swine_CY158319_A/swine/North_Carolina/SG1334/2009|2009.052:0.007066330286):0.0006444738817,H3N2_Swine_CY107014_A/swine/North_Carolina/A01076178/2009|2009.929:0.01039791788):0.001131131707,H1N2_Swine_CY159015_A/swine/North_Carolina/SG1394/2011|2011.740:0.0138059942):0.001777483625,H1N1_Swine_CY158431_A/swine/North_Carolina/SG1361/2010|2010.460:0.01021300876):0.001877235076,(H1N2_Swine_KT313528_A/swine/Virginia/A01432745/2013|2013.326:-0.0001106825777,H1N1_Swine_KM245321_A/swine/Nebraska/A01240348/2011|2011.874:0.0005511308736):0.01572740914):0.002029627632,(((((H3N2_Swine_JQ365122_A/swine/Illinois/A01076719/2010|2010.833:0.002278126497,H1N1_Swine_CY158535_A/swine/North_Carolina/SG1387/2011|2011.745:0.003943236663):0.0001057972912,(H3N2_Swine_CY158991_A/swine/North_Carolina/SG1364/2010|2010.896:0.001619681209,H3N2_Swine_CY158415_A/swine/North_Carolina/SG1358/2010|2010.729:0.001919059761):0.000567299501):0.001344927808,(H1N1_Swine_KJ739341_A/swine/Virginia/A01202625/2011|2011.742:0.0004585980026,H1N1_Swine_KC508589_A/swine/Indiana/A01202622/2011|2011.740:-1.79130633e-05):0.004604386744):0.0009178823562,H3N2_Swine_CY158519_A/swine/North_Carolina/03289/2011|2011.016:0.003102652915):0.003089243872,(H1N2_Swine_KC508594_A/swine/Michigan/A01259001/2012|2012.737:0.008889105343,H1N2_Swine_MF045184_A/swine/South_Carolina/A01782474/2016|2016.795:0.005584895813):0.002902093404):0.008663314081):0.006651706401):0.0007712596473,H3N2_Swine_GU135939_A/swine/Iowa/H03LDH5/2003|2003.619:0.009732131016):0.0009611575257,(((((((((((((((((((H1N2_Swine_KY401852_A/swine/South_Dakota/A01678175/2016|2016.430:0.004216475158,H1N2_Swine_KY115514_A/swine/South_Dakota/A01677105/2016|2016.321:0.002460720746):0.004374327614,H1N2_Swine_KX671292_A/swine/Missouri/A02076915/2015|2015.496:0.002816001013):0.001347520415,H3N1_Swine_KT449738_A/swine/Illinois/A01565507/2014|2014.707:0.002439173112):0.001563179151,H1N2_Swine_KJ161853_A/swine/South_Dakota/A01349341/2013|2013.195:0.0004400147395):0.002279025286,(H3N2_Swine_KC839583_A/swine/Nebraska/A01300022/2012|2012.444:-2.146373627e-16,H3N2_Swine_KJ004011_A/swine/Nebraska/A01300032/2012|2012.444:1.036150602e-16):0.0004067790834):0.001991619671,(H3N2_Swine_KC779033_A/swine/Michigan/A01203498/2012|2012.345:0.0007197302183,H3N2_Swine_JX306661_A/swine/Nebraska/A01240337/2011|2011.866:0.0006032448241):0.0002505336293):0.002234549064,((H3N2_Swine_JN409437_A/swine/Kansas/11-110529/2011|2011.266:0.00140585074,H3N2_Swine_JN409389_A/swine/Kansas/10-91088/2010|2010.995:0.0003643300473):0.000532637682,H3N2_Swine_JQ365137_A/swine/Iowa/A01049750/2011|2011.236:0.0007938444056):0.0004299110918):0.001075960038,((H3N2_Swine_JQ365142_A/swine/Texas/A01049914/2011|2011.321:0.0003975331594,H3N2_Swine_JQ365147_A/swine/Texas/A01049915/2011|2011.321:0.0004836715982):0.0005691405267,(H1N1_Swine_CY158583_A/swine/Iowa/SG1401/2011|2011.759:0.001215388514,H1N1_Swine_KX571178_A/swine/Quebec/1600117/2014|2014.323:0.003218202891):0.002105637921):0.001075054118):0.0009333725191,((((((((((H3N2_Swine_KT828155_A/swine/Kentucky/14TOSU23911/2014|2014.500:0.0001161216024,H3N2_Swine_KT828144_A/swine/Kentucky/14TOSU24005/2014|2014.500:0.001207566879):0.0005807122229,H3N2_Swine_KX986897_A/swine/Ohio/15TOSU0741/2015|2015.688:0.0007433949089):0.005533967543,H3N2_Swine_KX986885_A/swine/Ohio/15TOSU0742/2015|2015.688:-0.0006517651642):0.003466265991,H1N2_Swine_KX986888_A/swine/Indiana/14TOSU6438/2014|2014.542:-0.000349136729):0.0004315774284,H1N1_Swine_KT827848_A/swine/Indiana/14TOSU0454/2014|2014.500:-0.0004350153305):0.0002175580597,H1N1_Swine_KX986911_A/swine/Indiana/14TOSU2671/2014|2014.526:-0.0002175580597):0.003438485703,((H3N2_Swine_KT356667_A/swine/California/A01459014/2015|2015.208:-4.699400726e-17,H3N2_Swine_KT356659_A/swine/California/A01459016/2015|2015.208:-6.40282952e-17):0.0004400753101,(H3N2_Swine_KY327737_A/swine/Kentucky/15TOSU1991/2015|2015.852:0.0003887902798,H3N2_Swine_KY327735_A/swine/Kentucky/15TOSU1908/2015|2015.852:0.0004923429555):0.002215069236):0.001964677883):0.001833113894,H1N1_Swine_KX670653_A/swine/Oklahoma/A01944302/2015|2015.745:0.004133264218):0.0008373544276,H1N1_Swine_MF145371_A/swine/Oklahoma/A01671948/2016|2016.973:0.01246765952):0.002483523593,H1N1_Swine_KT768011_A/swine/Oklahoma/A01476227/2014|2014.611:0.002894549659):0.007495310595):0.001477897935,((H1N2_Swine_KX907938_A/swine/Nebraska/A01379861/2013|2013.288:0.001283299703,H1N2_Swine_KX907968_A/swine/Nebraska/A01277808/2012|2012.904:0.0009238859115):0.0002730206804,H1N2_Swine_KX907879_A/swine/Nebraska/A01381819/2013|2013.447:0.001721718379):0.007557093405):0.003384750957,((H3N2_Swine_CY045549_A/swine/Oklahoma/001142/2009|2009.500:0.001458583484,H3N2_Swine_CY045557_A/swine/Kansas/015252/2009|2009.500:0.000306946805):0.003444197576,H3N2_Swine_CY159989_A/swine/Oklahoma/02985/2010|2010.186:0.00465310463):0.002522383326):0.0009288621601,(((H1N2_Swine_KT306804_A/swine/Oklahoma/A01290898/2013|2013.885:0.002372071308,H1N2_Swine_KX960298_A/swine/Oklahoma/A01432577/2013|2013.189:0.001626180799):0.004801618302,H1N1_Swine_KT306799_A/swine/Oklahoma/A01290693/2013|2013.803:0.006952317044):0.00171096367,H1N2_Swine_KF026699_A/swine/Oklahoma/A01203865/2012|2012.701:0.00618326225):0.00205515647):0.004592532338,(H1N2_Swine_CY158911_A/swine/Oklahoma/01452/2007|2007.068:0.001275597041,H1N2_Swine_CY157917_A/swine/Texas/01308/2006|2006.836:0.002710424508):0.003947281906):0.002789872122,H1N2_Swine_KM028117_A/swine/Guangxi/2900/2011|2011.770:0.02249358734):0.001809799223,((H1N2_Swine_CY099213_A/swine/Minnesota/02324/2008|2008.690:0.003295665314,H1N2_Swine_CY099181_A/swine/Minnesota/SG1133/2008|2008.321:0.002480182079):0.002273321372,H1N2_Swine_KF386794_A/swine/Minnesota/A01134341/2010|2010.337:0.01040414748):0.007442726122):0.0007431221684,(((((((((((((((H3N2_Swine_HQ315645_A/swine/Minnesota/65767/2006|2006.984:0.006615881371,H1N1_Swine_CY157821_A/swine/North_Carolina/SG1226/2005|2005.225:0.003236842999):0.000655841329,H1N2_Swine_CY157837_A/swine/North_Carolina/SG1232/2005|2005.071:0.002463053585):0.000130995526,H3N1_Swine_DQ150423_A/swine/MI/PU243/04_|2004.500:0.003426359232):0.0003766039927,(H3N2_Swine_CY159247_A/swine/Iowa/SG1469/2004|2004.784:0.001797018551,H3N2_Swine_CY045573_A/swine/Oklahoma/011506/2007|2007.500:0.004882599704):2.338948416e-05):0.0003628671311,H3N2_Avian_EU735824_A/turkey/Ohio/313053/2004|2004.500:0.00075777657):0.0002201669961,H3N2_Swine_CY159207_A/swine/North_Carolina/SG1464/2004|2004.186:0.0005495151921):0.0003485947522,H3N2_Avian_EU735832_A/turkey/North_Carolina/353568/2005|2005.500:0.002817566773):0.0003458760445,H3N2_Swine_CY157781_A/swine/Illinois/00303/2004|2004.375:0.001873722468):0.0002147796123,H3N2_Swine_CY157829_A/swine/North_Carolina/SG1230/2005|2005.203:0.004689376066):0.00016223389,H1N2_Swine_CY157941_A/swine/North_Carolina/01169/2006|2006.471:0.004688225036):0.0002675267197,H1N1_Swine_CY157845_A/swine/Minnesota/00574/2005|2005.315:0.004465371427):0.0008283094283,H1N1_Swine_CY157965_A/swine/Minnesota/SG1261/2006|2006.852:0.008915977641):0.0008004991214,H3N2_Swine_CY157797_A/swine/Oklahoma/00518/2005|2005.162:0.004014025694):0.0005127631305,H3N1_Swine_DQ150431_A/swine/IN/PU542/04_|2004.500:0.0073945711):0.0007319113027,H3N2_Swine_CY157957_A/swine/North_Carolina/01484/2006|2006.838:0.0104780894):0.0004057071635):0.0003210067106,H1N2_Swine_CY045581_A/swine/Texas/008648/2008|2008.500:0.01008791187):0.0006442225307,H1N1_Swine_CY157869_A/swine/Minnesota/SG1237/2005|2005.468:0.005825743511):0.002539064516,(H1N2_Swine_KM489587_A/swine/Ontario/68/2012|2012.773:0.009500870007,H3N2_Avian_DQ469996_A/turkey/Ontario/31232/2005|2005.500:0.005394645013):0.001328475984):0.0005561263884):0.0004028973967,H3N2_Swine_CY158775_A/swine/Manitoba/SG1438/2011|2011.852:0.01739580519):0.0009673209633,((H3N2_Swine_CY159079_A/swine/Saskatchewan/SD0001/2011|2011.915:0.005603129849,H3N2_Swine_CY195333_A/swine/Alberta/SD0038/2014|2014.693:0.005153999222):0.01623735803,H3N2_Swine_CY158799_A/swine/Mexico/SG1444/2011|2011.803:0.01652277149):0.000955821927):0.0004400926726,((((((H3N2_Swine_CY246474_A/swine/British_Columbia/SD0180/2016|2016.660:0.003291017676,H3N2_Swine_CY245927_A/swine/Saskatchewan/SD0118/2015|2015.668:0.003386789786):0.001977785394,H3N2_Swine_CY195493_A/swine/Saskatchewan/SD0065/2014|2014.975:0.0006994419204):0.000769278341,H3N2_Swine_CY246119_A/swine/Saskatchewan/SD0149/2016|2016.110:0.001465181453):0.007874432605,(H1N2_Swine_KX670673_A/swine/South_Dakota/A01823237/2015|2015.477:0.001550021471,H1N2_Swine_CY195365_A/swine/Alberta/SD0042/2014|2014.825:0.0002181044962):0.007808687009):0.003792782952,(H3N2_Swine_CY245783_A/swine/Saskatchewan/SD0097/2015|2015.304:0.003206998405,H3N2_Swine_CY246761_A/swine/Alberta/SD0208/2016|2016.945:0.004375478216):0.004740813233):0.005589524884,H3N2_Swine_CY245991_A/swine/Alberta/SD0123/2015|2015.803:0.02564133689):0.007473738477):0.0001984842904,H1N1_Swine_CY245871_A/swine/Saskatchewan/SD0110/2015|2015.458:0.02597885673):0.001361981371,(((((((H1N2_Swine_CY194980_A/swine/Manitoba/D0290/2013|2013.885:0.001402433443,H1N2_Swine_CY194915_A/swine/Manitoba/D0282/2013|2013.811:0.001249660675):0.002265572972,(H3N2_Swine_CY246706_A/swine/Manitoba/D0476/2016|2016.937:0.006238160602,H3N2_Swine_CY195453_A/swine/Manitoba/D0363/2014|2014.995:0.0004273602624):0.005010048921):0.004632254242,((H1N2_Swine_CY194387_A/swine/Manitoba/D0104/2012|2012.814:0.005648164692,H1N2_Swine_CY194283_A/swine/Manitoba/D0171/2012|2012.334:0.002368765424):0.002370114489,H3N2_Swine_CY245847_A/swine/Manitoba/D0430/2015|2015.455:0.008040850215):0.001171378932):0.0009424385564,(H1N1_Swine_CY194811_A/swine/Manitoba/D0270/2013|2013.693:0.0002538581228,H1N1_Swine_CY194851_A/swine/Manitoba/D0274/2013|2013.734:0.00106911692):0.006308733896):0.006934606578,(((H1N1_Swine_CY158735_A/swine/Manitoba/SG1433/2009|2009.458:0.006727934044,H1N1_Swine_CY159047_A/swine/Manitoba/01781/2007|2007.751:0.003589076001):0.005848863113,H3N2_Swine_CY158655_A/swine/Manitoba/01179/2006|2006.490:0.002323788285):0.001151964659,H3N2_Swine_CY158743_A/swine/Manitoba/02862/2009|2009.496:0.008668891464):0.001288625133):0.0009869827901,H1N2_Swine_CY195269_A/swine/Manitoba/D0342/2014|2014.460:0.02094263513):0.006821610147,H1N2_Swine_KR074337_A/swine/Minnesota/A01202453/2011|2011.532:0.0216799809):0.0004811737714):0.001357429792,H3N2_Swine_CY194964_A/swine/Manitoba/D0288/2013|2013.849:0.02547271968):0.0002660240617,H1N2_Swine_CY246434_A/swine/Manitoba/D0450/2016|2016.592:0.03246988371):0.0005934413366,H3N2_Swine_CY245863_A/swine/Alberta/SD0109/2015|2015.458:0.03355432504):0.002248696001,((((H1N2_Swine_KX670759_A/swine/Oklahoma/A01566774/2014|2014.868:0.00200474966,H1N2_Swine_KT306770_A/swine/Kansas/A01290646/2013|2013.784:0.001539440557):0.000576576641,H1N1_Swine_KT306809_A/swine/Oklahoma/A01290605/2013|2013.753:0.002088992789):0.0007223593085,((H3N2_Swine_KY401907_A/swine/Oklahoma/A01777830/2016|2016.553:0.004915740853,H3N2_Swine_MG784575_A/swine/Nebraska/A02221499/2017|2017.655:0.006296842175):0.006183503948,H1N2_Swine_MG784635_A/swine/Oklahoma/A02219505/2017|2017.616:0.01132655924):0.001492210548):0.001896462685,(H1N2_Swine_KY401945_A/swine/Nebraska/A01776543/2016|2016.447:0.001809109782,H1N2_Swine_KY402007_A/swine/Kansas/A01777675/2016|2016.515:0.001285716619):0.008032544448):0.02361050604):0.0002161818881):0.002001843489,(((((((((((((((((((((((H3N2_Swine_CY242974_A/swine/Ohio/16TOSU5162/2016|2016.581:0.001049376748,H3N2_Human_KY935546_A/environment/Indiana/16TOSU3854/2016|2016.496:-0.0001649648406):8.252952367e-05,H3N2_Swine_KY935559_A/swine/Illinois/16TOSU7082/2016|2016.414:-8.252952367e-05):0.0001624814027,H3N2_Swine_MG983208_A/swine/Missouri/A02200041/2018|2018.066:0.004729592263):0.0004167582418,H3N2_Swine_MF522027_A/swine/Oklahoma/A01932035/2017|2017.099:0.0009178870316):7.978180068e-05,H3N2_Swine_CY242780_A/swine/Indiana/16TOSU4175/2016|2016.496:-8.516073988e-05):4.257390852e-05,H3N2_Swine_CY219519_A/swine/Iowa/16TOSU2419/2016|2016.436:-4.257390852e-05):8.98912687e-05,(H3N2_Swine_MF522057_A/swine/Missouri/A01672702/2017|2017.090:0.002152383842,H3N2_Swine_MF801485_A/swine/Missouri/A01667102/2017|2017.195:0.0004997102754):0.000795180002):9.05024029e-05,H3N2_Swine_MF373317_A/swine/Oklahoma/A01672422/2017|2017.044:0.0003490151168):0.0003539141008,H3N2_Swine_MF973433_A/swine/Illinois/0TM102/2017|2017.118:0.0007489482484):0.0003512898905,H3N2_Swine_KX981562_A/swine/Ohio/16TOSU5254/2016|2016.608:0.001085254393):0.000177947588,H3N2_Swine_MG784599_A/swine/Minnesota/A02221495/2017|2017.658:0.003376907516):0.0001782380288,H3N2_Swine_MF145475_A/swine/Missouri/A01671485/2016|2016.953:0.002941292762):0.002459356246,H3N2_Swine_KX632013_A/swine/Minnesota/A01941094/2015|2015.866:0.0006625381807):0.0004376631548,H3N2_Swine_MF145452_A/swine/Minnesota/A01678475/2016|2016.926:0.001795607949):0.0006430627789,(H3N2_Swine_KY938626_A/swine/South_Dakota/A01678473/2016|2016.841:0.00674514282,H3N2_Swine_MG521067_A/swine/Minnesota/A01785267/2017|2017.414:0.004917554277):0.0002197888145):0.0007063541386,H3N2_Swine_CY243062_A/swine/Kentucky/16TOSU6069/2016|2016.833:0.003802674847):0.004449423491,(((((((((H3N2_Swine_KT356654_A/swine/Missouri/A01840724/2015|2015.096:-0.0001733933963,H3N2_Swine_KT374250_A/swine/Missouri/A01840324/2015|2015.019:0.001054229396):8.674342097e-05,H3N2_Swine_KT192579_A/swine/Missouri/A01840163/2014|2014.945:-8.674342097e-05):0.0005725378466,H1N1_Swine_KT827944_A/swine/Iowa/14TOSU10638/2014|2014.500:0.001082743832):0.000495788535,H3N2_Swine_KY401787_A/swine/Iowa/A01944136/2015|2015.740:0.004451008681):0.0004469767288,(((H1N1_Swine_KX986905_A/swine/Indiana/15TOSU1187/2015|2015.556:0.002924440387,H1N2_Swine_KX670618_A/swine/Oklahoma/A01567187/2014|2014.934:0.00150636647):0.0004091915551,H1N1_Swine_KX671200_A/swine/Iowa/A02025218/2015|2015.518:0.00315312828):0.0008092111468,(H1N1_Swine_KX670648_A/swine/Pennsylvania/A01554941/2015|2015.362:0.000551310355,H1N1_Swine_KX671253_A/swine/Pennsylvania/A02024399/2015|2015.400:-0.000110862059):0.0009652551235):0.0007992252242):0.0007163089848,H3N2_Swine_KU942646_A/swine/Indiana/A01812151/2016|2016.052:0.004322318499):0.0005477599532,(H1N1_Swine_KX670643_A/swine/Missouri/A01795229/2015|2015.723:0.005371246129,H1N1_Swine_MF801517_A/swine/Minnesota/A02214666/2017|2017.219:0.004940966761):0.0007929965861):0.0003421046964,(H1N1_Swine_KX851930_A/swine/Minnesota/A01942199/2016|2016.085:0.006649307842,H1N1_Swine_KX631939_A/swine/Illinois/A01796450/2015|2015.882:0.005916145078):0.001325229994):0.0004299707442,(H1N1_Swine_MF045261_A/swine/South_Dakota/A01678471/2016|2016.816:0.002388564382,H1N1_Swine_MG912579_A/swine/Kansas/A01378038/2017|2017.989:0.003826330033):0.007944661801):0.0007958822543):0.0007805645267,(((((((((((((H3N1_Swine_MH255644_A/swine/Indiana/17TOSU1822/2017|2017.496:5.777482841e-17,H3N1_Swine_MH255620_A/swine/Indiana/17TOSU1827/2017|2017.496:-1.687971309e-16):0.00044107592,H1N1_Swine_MF716923_A/swine/Ohio/17TOSU1384/2017|2017.529:0.0008818991224):0.0003932403196,H1N1_Swine_MG521109_A/swine/Indiana/A02218180/2017|2017.471:4.738070688e-05):0.0004113173937,H1N1_Swine_MG521115_A/swine/Wisconsin/A01104100/2017|2017.792:0.0004713823704):0.00360092624,H1N1_Swine_KX858573_A/swine/Ohio/A01733849/2016|2016.216:0.0003956383294):0.0003562720274,H1N1_Swine_KX658655_A/swine/Indiana/A01812239/2016|2016.458:8.812957993e-05):0.000312434686,H1N1_Swine_KY938614_A/swine/Arkansas/A01668226/2016|2016.868:0.002805809518):0.00122012226,H1N1_Swine_MF145458_A/swine/Arkansas/A01671281/2016|2016.948:0.00235421766):0.00135466068,(((H3N1_Swine_MF045304_A/swine/Missouri/A01782798/2016|2016.822:0.001483580231,H1N1_Swine_KX772248_A/swine/Kansas/A01377661/2015|2015.932:0.0007236053839):0.0001168580888,H1N1_Swine_KY509888_A/swine/Ohio/A01778720/2016|2016.641:0.002543635745):0.0001403311868,H1N1_Swine_KY964043_A/swine/Indiana/16TOSU6524/2016|2016.329:0.002076578687):0.0004479364275):0.0001947459292,H1N1_Swine_KY938590_A/swine/Pennsylvania/A01668939/2016|2016.910:0.006823051239):0.0002986029827,H1N1_Swine_KY888028_A/swine/Kansas/A01378019/2017|2017.156:0.002224881732):0.0005890791265,H1N1_Swine_MG521001_A/swine/Illinois/A02218178/2017|2017.493:0.006430987393):0.0003304731339,((H1N1_Swine_KY970163_A/swine/Michigan/A01259076/2017|2017.200:0.0003080768448,H1N1_Swine_MF801593_A/swine/Michigan/A02214235/2017|2017.216:0.0001323714512):0.0009122497929,H1N1_Swine_MH234437_A/swine/Ohio/OH-18-7963/2018|2018.260:0.004416163836):0.004103352495):0.004408844966):0.002925066121,(((((((((H1N1_Swine_KX907914_A/swine/Colorado/A01432240/2012|2012.923:0.002529393559,H1N1_Swine_KC779038_A/swine/California/A00968789/2013|2013.038:0.00012753442):0.0008686167507,H1N1_Swine_KF998055_A/swine/South_Dakota/A01267922/2012|2012.811:0.00537849859):0.0004444114981,H1N1_Swine_KJ130210_A/swine/South_Dakota/SJ1319788/2013|2013.866:0.004009481705):0.0001073125221,H1N2_Swine_KX670663_A/swine/Minnesota/A01567956/2014|2014.956:0.002106839797):0.0007388321621,H1N1_Swine_KF026729_A/swine/Minnesota/A01270355/2012|2012.734:0.001924642251):0.0006450294778,((((H1N1_Swine_MF919798_A/swine/Minnesota/MT_13_01_S17/2013|2013.044:8.40389769e-17,H1N1_Swine_MF194532_A/swine/Iowa/MT_12_07_3830/2012|2012.518:-1.950612794e-16):0.0001885977275,H1N1_Swine_MF194256_A/swine/South_Dakota/MT_12_07_2005/2012|2012.197:0.001135090754):0.001328993322,H1N1_Swine_MF919936_A/swine/Minnesota/MT_13_01_S45/2013|2013.118:0.0008856436609):0.002416713646,(H1N1_Swine_KJ640834_A/swine/Texas/13TOSU0050/2013|2013.085:0.0006156212183,H1N1_Swine_KJ640577_A/swine/Texas/13TOSU0035/2013|2013.085:0.0007073538241):0.004085950973):0.0006663815536):0.0002308253553,((((((((H3N2_Swine_KM076718_A/swine/Iowa/13H076/2013|2013.655:7.063149542e-05,H3N2_Swine_KM076734_A/swine/Iowa/13H092/2013|2013.655:-7.063149542e-05):0.0009748799605,H1N1_Swine_KM185826_A/swine/Indiana/13TOSU3988/2013|2013.663:0.000791727137):0.0001317957587,H1N1_Swine_KJ640602_A/swine/Ohio/13TOSU1958/2013|2013.581:-0.000133290546):6.666413808e-05,H1N1_Swine_KJ640385_A/swine/Ohio/13TOSU2115/2013|2013.581:-6.666413808e-05):0.001453499943,H1N2_Swine_MF425621_A/swine/Michigan/A01259077/2017|2017.408:0.00874259082):0.001400811817,H1N1_Swine_KX670688_A/swine/Ohio/A01476806/2014|2014.811:0.00181720932):0.0008280670292,H1N1_Swine_KY678587_A/swine/Minnesota/A01781391/2016|2016.701:0.009636730476):0.0002143536922,(((H1N2_Swine_MF373311_A/swine/Missouri/A01672030/2017|2017.044:0.001655955641,H3N2_Swine_KY938638_A/swine/Missouri/A01668196/2016|2016.858:0.002340248444):0.0007483396877,H1N2_Swine_MF045226_A/swine/Missouri/A01782148/2016|2016.759:0.002365386237):0.0008124324458,H1N1_Swine_MF045178_A/swine/Missouri/A01782586/2016|2016.795:0.002308883708):0.009576049983):0.00178383858):0.0005421248517,H1N2_Swine_KP003975_A/swine/Iowa/A01445788/2013|2013.151:0.004465709486):0.0009032800886,H1N1_Swine_KX772273_A/swine/Illinois/A01728329/2015|2015.959:0.00997075328):0.002516933925):0.001509634859,(((((((H1N2_Swine_KC779008_A/swine/Iowa/A01203125/2012|2012.014:-8.413321511e-17,H1N1_Swine_KC779013_A/swine/Wisconsin/A01203142/2012|2012.027:-2.688908735e-17):0.0007790706344,(H1N2_Swine_KF026739_A/swine/Nebraska/A01270646/2012|2012.773:0.002358552478,H1N2_Swine_KJ995974_A/swine/Nebraska/A01104081/2014|2014.359:0.007495337771):0.0009807184888):0.002279092756,H1N2_Swine_KC778993_A/swine/Minnesota/A01202471/2011|2011.570:0.005833644654):0.0006896938849,(((H1N2_Swine_MF194208_A/swine/South_Dakota/MT_12_07_2081/2012|2012.197:-0.0001531083149,H1N2_Swine_KC020458_A/swine/Minnesota/12/2012|2012.488:0.001033944315):7.662051632e-05,H1N2_Swine_MF194888_A/swine/Minnesota/MT_12_07_2083/2012|2012.216:-7.662051632e-05):3.832416624e-05,H1N2_Swine_MF194288_A/swine/South_Dakota/MT_12_07_2079/2012|2012.197:-3.832416624e-05):0.00512835802):0.0002323482874,(H1N2_Swine_MF194620_A/swine/Iowa/MT_12_07_11_2_10/2011|2011.890:0.001994699187,H1N2_Swine_MF194564_A/swine/Iowa/MT_12_07_11_2_25/2011|2011.890:0.001101050959):0.002199112924):0.0005212737469,H1N1_Swine_KF386849_A/swine/Minnesota/A01301732/2012|2012.652:0.004762319338):0.0006854996332,((((H1N2_Swine_KT828131_A/swine/Ohio/14TOSU23764/2014|2014.500:0.00022696498,H1N2_Swine_KT827906_A/swine/Ohio/14TOSU23771/2014|2014.500:0.003753555977):0.001994767225,H1N2_Swine_KT828290_A/swine/Indiana/14TOSU0032/2014|2014.500:0.0006683329604):0.003185931922,(H1N2_Swine_KJ640778_A/swine/Texas/13TOSU6273/2013|2013.748:-5.551115123e-17,H1N2_Swine_KJ640249_A/swine/Texas/13TOSU6276/2013|2013.748:-5.551115123e-17):0.0008232948355):0.001246324875,H1N2_Swine_KT313581_A/swine/Texas/A01410206/2014|2014.055:0.003702467164):0.01027527258):0.001129370477):0.001888665607,(((((H1N1_Swine_KT828238_A/swine/Kentucky/14TOSU23804/2014|2014.500:0.000568999581,H1N1_Swine_KT828170_A/swine/Kentucky/14TOSU23975/2014|2014.500:0.0003122245261):0.003235010123,H1N1_Swine_KT449756_A/swine/Missouri/A01492716/2014|2014.137:0.001650144085):0.001454606769,H1N1_Swine_KX671223_A/swine/Missouri/A01945149/2015|2015.721:0.005744563987):0.00276235598,H1N1_Swine_KJ640593_A/swine/Iowa/13TOSU0239/2013|2013.496:0.004676565866):0.004307358788,H1N1_Swine_KU752458_A/swine/Indiana/A01812068/2015|2015.863:0.01132684546):0.005483169325):0.003963292214,H1N1_Swine_KM872071_A/swine/South_Dakota/A01349306/2013|2013.192:0.01905754236):0.003749665841,H1N2_Human_KJ620413_A/Minnesota/14/2012|2012.953:0.02502019881):0.006488804473):0.008862014278,((((((((((((((((((((H1N1_Swine_CY122355_A/swine/Mexico/Mex52/2010|2010.500:0.008126237641,H1N2_Avian_AY233388_A/duck/NC/91347/01|2001.500:0.006800868398):6.958835312e-05,(H3N2_Swine_CY122339_A/swine/Mexico/Mex50/2010|2010.500:-0.0001341350085,H3N2_Swine_CY122347_A/swine/Mexico/Mex51/2010|2010.500:0.0001341350085):0.001660048282):0.00043731901,(((H1N1_Swine_CY159111_A/swine/Nebraska/00178/2003|2003.658:0.0089939432,H1N1_Swine_KR087969_A/swine/Minnesota/00272/2004|2004.244:0.006829908849):0.003592874942,H1N1_Swine_CY099101_A/swine/Illinois/02064/2008|2008.192:0.009243720153):0.001678164527,H3N2_Swine_CY095673_A/swine/Texas/4199-2/1998|1998.500:0.00182158398):0.0008547072544):0.0004292551181,H3N2_Swine_AF251429_A/Swine/Minnesota/593/99_|1999.500:0.004494433933):0.0004057383188,H1N1_Swine_CY158831_A/swine/Missouri/SG1182/2003|2003.770:0.01177444818):0.0005991082065,H1N1_Swine_CY098474_A/swine/North_Carolina/47834/2000|2000.500:0.008146067336):0.000552089495,((H3N2_Swine_CY158823_A/swine/North_Carolina/00116/2003|2003.499:0.00538869705,H1N1_Swine_CY099197_A/swine/Illinois/SG1141/2003|2003.178:0.005835729053):0.00763395142,H3N2_Swine_EF551051_A/swine/North_Carolina/2003|2003.500:0.01463913123):0.002030205413):0.0007852510726,H1N2_Swine_CY098466_A/swine/Minnesota/1192/2001|2001.500:0.007434157209):0.0004341496261,H1N1_Swine_CY157653_A/swine/Kentucky/SG1167/2003|2003.058:0.01135516731):0.00035362661,H1N1_Swine_CY098514_A/swine/North_Carolina/18161/2002|2002.500:0.01399639046):0.0006438198518,(H3N2_Swine_GU135897_A/swine/Iowa/H02AS8/2002|2002.871:0.005207229585,H3N2_Swine_CY116564_A/swine/Wisconsin/H02AS8/2002|2002.500:-0.0003230937227):0.01228107387):0.0006610178522,((((((((H1N1_Swine_CY099049_A/swine/Minnesota/SG1138/2002|2002.370:0.001067942288,H1N1_Swine_CY098482_A/swine/Minnesota/6998/2003|2003.500:0.003358730504):0.0007896088364,(H1N1_Swine_CY159505_A/swine/Oklahoma/00130/2003|2003.611:0.004951990842,H3N2_Swine_CY157677_A/swine/Minnesota/SG1176/2003|2003.458:0.001266519576):0.001234507371):0.0004456977728,H1N1_Swine_CY159127_A/swine/Minnesota/SG1454/2003|2003.751:0.003566531285):0.001019889135,((H1N1_Swine_KM198688_A/swine/Iowa/00239/2004|2004.500:-4.286522935e-17,H1N2_Swine_MF919790_A/swine/Minnesota/MT_13_01_S79/2013|2013.277:-6.815707311e-17):0.00171673153,H1N1_Human_DQ889683_A/Iowa/CEID23/2005|2005.500:0.004060376359):0.002838722789):0.001279717262,((H2N3_Swine_EU258941_A/swine/Missouri/2124514/2006|2006.500:0.004597383546,H2N3_Swine_EU258949_A/swine/Missouri/4296424/2006|2006.500:0.002098624597):0.005791385629,H1N1_Swine_CY159223_A/swine/Iowa/00250/2004|2004.134:0.003209788175):0.003145060465):0.000330139854,H1N2_Swine_CY099133_A/swine/Indiana/00427/2004|2004.836:0.005841697883):0.001246077973,H1N1_Swine_GU135955_A/swine/Iowa/H03LS4/2003|2003.452:0.00529482128):0.001252361546,H1N1_Swine_GU135908_A/swine/Iowa/H03G1/2003|2003.285:0.005121930244):0.006566354501):0.0009445917342,H1N1_Swine_CY159335_A/swine/Oklahoma/01139/2006|2006.373:0.01994881117):0.0004664804563,((((((((((H1N1_Swine_CY157661_A/swine/North_Carolina/SG1170/2003|2003.093:0.001139427168,H3N2_Swine_CY159191_A/swine/North_Carolina/SG1462/2004|2004.167:0.003309683848):0.0007966901285,H3N2_Swine_CY157949_A/swine/North_Carolina/01312/2006|2006.874:0.009091417447):0.0007315777573,H1N1_Swine_CY158847_A/swine/North_Carolina/SG1202/2004|2004.285:0.004903394991):0.001194565676,H1N1_Swine_CY157933_A/swine/Virginia/01359/2006|2006.907:0.01017527825):0.001245611899,H3N2_Swine_CY157685_A/swine/Nebraska/SG1178/2003|2003.595:0.001393308405):0.001989804564,((((H1N1_Swine_CY158919_A/swine/North_Carolina/SG1281/2007|2007.085:0.005884926263,H1N1_Swine_CY099157_A/swine/North_Carolina/00839/2005|2005.819:0.001689085466):0.002368800956,H1N1_Swine_CY159367_A/swine/South_Carolina/01414/2006|2006.964:0.005791643597):0.000549567664,H1N1_Swine_FJ611895_A/swine/Minnesota/07002083/2007|2007.500:0.006672888122):0.0009892399916,(H3N2_Swine_CY157757_A/swine/Missouri/00355/2004|2004.575:0.002109406993,H3N2_Swine_CY158871_A/swine/Alabama/SG1224/2005|2005.315:0.004120886859):0.000999927772):0.002679029207):0.001885866952,(H1N2_Swine_CY158199_A/swine/North_Carolina/02249/2008|2008.575:0.0004792178096,H1N2_Swine_CY158967_A/swine/North_Carolina/SG1335/2009|2009.052:0.005741878511):0.01691717804):0.002878748344,(((((((H1N1_Swine_CY157789_A/swine/Arkansas/SG1214/2005|2005.545:0.002328758687,H1N1_Swine_CY158175_A/swine/Kentucky/02116/2008|2008.249:0.01026029973):0.006496941633,H1N1_Swine_CY157589_A/swine/Arkansas/SG1157/2003|2003.556:0.0008084114178):0.003014570712,H1N1_Swine_CY159199_A/swine/North_Carolina/SG1463/2004|2004.652:0.006126206144):0.0003343699168,(H1N1_Swine_CY157749_A/swine/Tennessee/00264/2004|2004.189:0.006270969551,H1N1_Swine_CY157669_A/swine/North_Carolina/SG1172/2003|2003.466:0.004051762054):0.000747535453):0.003659336719,(H1N2_Swine_CY157765_A/swine/Kansas/00246/2004|2004.096:-4.109694125e-05,H1N2_Swine_CY159167_A/swine/Oklahoma/00259/2004|2004.167:0.0004815452372):0.008353682312):0.0004041928486,(((H1N1_Swine_CY158005_A/swine/Texas/01522/2007|2007.195:0.01578206058,H3N2_Swine_CY157613_A/swine/Texas/00226/2003|2003.923:0.002389012852):0.00115820667,H3N2_Swine_CY159295_A/swine/Texas/00816/2005|2005.778:0.009631260997):0.003110181414,H3N2_Swine_CY159103_A/swine/Iowa/00186/2003|2003.751:0.008440523127):0.002152090784):0.0007827770229,H1N1_Swine_CY157701_A/swine/Colorado/SG1185/2004|2004.263:0.01209920837):0.000973864198):0.00673752378,H1N1_Swine_CY159805_A/swine/Oklahoma/SG1249/2006|2006.430:0.01261610928):0.001916332689,H3N2_Swine_CY159135_A/swine/Nebraska/00188/2003|2003.753:0.01169247364):0.0008593271951):0.001022067893,((H3N2_Swine_AB598488_A/swine/Binh_Duong/03_09/2010|2010.123:-8.01310999e-05,H3N2_Swine_AB598487_A/swine/Binh_Duong/03_08/2010|2010.123:8.01310999e-05):0.01035632412,H1N2_Swine_AB628078_A/swine/Binh_Doung/02_16/2010|2010.500:0.009685044993):0.01387434072):0.0009577540323,((((H1N2_Swine_CY157925_A/swine/Texas/SG1250/2006|2006.468:0.0001903751276,H1N2_Swine_CY158037_A/swine/Texas/01492/2007|2007.181:0.004245804553):0.0006506153154,(H1N2_Swine_CY158045_A/swine/Oklahoma/01741/2007|2007.641:0.004161853645,H1N2_Swine_CY158887_A/swine/Oklahoma/01117/2006|2006.332:0.001615254245):0.001608706741):0.003573888415,H1N1_Swine_CY159287_A/swine/Oklahoma/00801/2005|2005.756:0.002270142583):0.006388332328,(((H1N1_Swine_CY159271_A/swine/Oklahoma/00790/2005|2005.726:0.004678232627,H1N1_Swine_CY159175_A/swine/Oklahoma/SG1460/2004|2004.649:0.001999574835):0.001898175579,H1N1_Swine_CY159151_A/swine/Oklahoma/SG1457/2004|2004.726:0.003481436821):0.005651273876,H3N2_Swine_CY157805_A/swine/Oklahoma/SG1216/2005|2005.167:0.005274397929):0.00286529742):0.00810142436):0.002156992101,(H1N2_Swine_CY159455_A/swine/Colorado/02875/2009|2009.551:0.02763259931,H3N2_Swine_CY159119_A/swine/South_Dakota/SG1453/2003|2003.271:0.01381572439):0.002290616974):0.001025247554,((((((H1N1_Swine_MH061765_A/swine/Mexico/9762101/2013|2013.260:0.001398119625,H3N2_Swine_KU976680_A/swine/Mexico/AVX53/2013|2013.405:0.001699738834):0.005097497147,H3N2_Swine_KU976820_A/swine/Mexico/AVX35/2012|2012.852:0.008962834516):0.00238857449,((H1N1_Swine_KU976942_A/swine/Mexico/AVX63/2014|2014.312:0.008707757644,H1N1_Swine_KU976539_A/swine/Mexico/AVX12/2012|2012.241:0.0006919203445):0.002427593451,H1N1_Swine_KU976887_A/swine/Mexico/AVX62/2014|2014.036:0.005272900884):0.004154806812):0.002509791972,H1N2_Swine_KU976521_A/swine/Mexico/AVX4/2011|2011.208:0.01179849674):0.0112927697,H3N2_Swine_KU976754_A/swine/Mexico/AVX26/2012|2012.471:0.02003531533):0.001132167102,((H1N2_Swine_KU976772_A/swine/Mexico/AVX17/2012|2012.208:-0.0001104013252,H1N2_Swine_KU976579_A/swine/Mexico/AVX5/2011|2011.208:0.0005510862645):0.002037688021,H1N2_Swine_KU976901_A/swine/Mexico/AVX18/2012|2012.195:0.002844653484):0.02201694488):0.01179473608):0.0008502945639,((((((H3N2_Swine_CY157645_A/swine/Oklahoma/00141/2003|2003.655:0.0004784299335,H3N2_Swine_CY157597_A/swine/New_Mexico/SG1158/2003|2003.463:0.0004048102521):0.002113591316,H1N1_Swine_CY158815_A/swine/Texas/SG1162/2003|2003.786:0.005467322911):0.0005116373945,H1N1_Swine_KR074367_A/swine/Missouri/00564/2005|2005.241:0.009004880872):0.0004343034803,(H1N1_Swine_CY157637_A/swine/Texas/00195/2003|2003.786:0.002985048927,H3N2_Swine_CY159627_A/swine/Texas/00376/2004|2004.553:0.002345355811):0.00228664237):0.002164893693,H3N2_Swine_CY157621_A/swine/Oklahoma/00153/2003|2003.712:0.003921971862):0.001150821155,(((H3N2_Swine_CY157709_A/swine/Texas/SG1186/2004|2004.805:0.001023201606,H1N1_Swine_CY159263_A/swine/Texas/00867/2005|2005.877:0.005191211096):0.001834521606,H1N1_Swine_CY159143_A/swine/Texas/00244/2004|2004.093:0.001288755538):0.002700713136,(H3N2_Swine_CY158399_A/swine/Texas/03042/2010|2010.499:0.008617937604,H3N1_Swine_CY158021_A/swine/Texas/01822/2007|2007.814:0.001688326609):0.008594809136):0.006395117902):0.01035795661):0.001669361736,((((((((H1N2_Swine_CY091751_A/swine/Hubei/04/2009|2009.186:0.0003055207162,H1N2_Swine_CY091759_A/swine/Hubei/05/2009|2009.186:0.0005767693869):0.005830533116,H1N2_Swine_FJ374513_A/swine/Shanghai/1/2007|2007.225:0.003602643714):0.002399277134,((H1N2_Swine_JQ277165_A/swine/Henan/4/2010|2010.953:0.001572339946,H1N2_Swine_JQ806061_A/swine/Henan/YIL/2010|2010.953:0.001523332236):0.0001820373497,H1N2_Swine_KU218713_A/swine/Henan/PL01/2012|2012.800:-0.0001861152949):0.01311689934):0.01035304778,(((H1N2_Swine_GQ229372_A/swine/Hong_Kong/1110/2006|2006.581:0.001756597945,H1N2_Swine_GU086079_A/swine/Guangdong/1222/2006|2006.500:0.002681137035):0.009574347981,H1N2_Swine_GQ229332_A/swine/Hong_Kong/1562/2005|2005.860:0.007857059605):0.001680831589,H1N2_Swine_CY061651_A/swine/Hong_Kong/1435/2009|2009.556:0.01825750863):0.00184384764):0.002089923083,H1N2_Swine_HQ541670_A/swine/Hebei/10/2006|2006.786:0.01322902339):0.001795575822,(((H1N2_Swine_JN375289_A/swine/Guangdong/2676/2010|2010.649:-1.954400369e-16,H1N2_Swine_JN375291_A/swine/Guangdong/2712/2010|2010.649:8.441773443e-17):0.008224798329,H1N2_Swine_KM029541_A/swine/Hong_Kong/2569/2010|2010.649:0.0104180483):0.002157868932,H1N2_Swine_EU015992_A/swine/Guangxi/13/2006|2006.500:0.007623842027):0.005986206795):0.002078380013,(((H1N2_Swine_KM029397_A/swine/Hong_Kong/1122/2012|2012.200:-4.694781606e-17,H1N2_Swine_KM029405_A/swine/Hong_Kong/1123/2012|2012.200:-6.40744864e-17):0.00527384123,H1N2_Swine_KM027829_A/swine/Guangdong/663/2012|2012.162:0.005930007506):0.01557242919,H1N2_Swine_JN375287_A/swine/Hong_Kong/2237/2010|2010.584:0.007799848542):0.01410414292):0.00237239333,H1N2_Swine_KM028933_A/swine/Hong_Kong/4083/2011|2011.800:0.0264912482):0.0091810018):0.002542347328):0.0005728328702,(((H1N2_Swine_CY098490_A/swine/Minnesota/5763/2003|2003.500:0.00811628164,H1N2_Swine_KJ764761_A/swine/Korea/GNO5K1/2005|2005.123:0.009613863824):0.002793389214,H1N2_Swine_CY107825_A/swine/Korea/1130/2009|2009.038:0.01738778679):0.003272597575,((H1N2_Swine_KC471423_A/swine/Korea/CY03-11/2012|2012.175:-7.407226759e-17,H1N2_Swine_KC471359_A/swine/Korea/CY12-03/2011|2011.926:-3.695003487e-17):0.02285763195,H1N2_Swine_CY107833_A/swine/Korea/1204/2009|2009.123:0.01068163126):0.007198247513):0.005474202188):0.003958721688):0.005472825664,((((((((((((((((((((((((((((((((((((((((((((((((((((((((((((((((H3N2_Human_CY261453_A/South_Dakota/33/2017|2017.877:0.0008871279328,H3N2_Human_MH080021_A/Indiana/01/2018|2018.019:0.000878402356):3.115754804e-05,H3N2_Human_CY260676_A/New_Mexico/25/2017|2017.841:0.0008532487832):8.113891153e-05,H3N2_Human_CY266128_A/Florida/88/2017|2017.852:0.001685965568):5.757960814e-05,H3N2_Human_MH233421_A/Maine/15/2018|2018.140:0.0008251850518):3.167827114e-05,((H3N2_Human_MH306813_A/California/42/2018|2018.123:-1.66482851e-17,H3N2_Human_MH131419_A/Iowa/60/2017|2017.827:-9.437401736e-17):1.795602898e-16,H3N2_Human_MG974696_A/Nebraska/19/2017|2017.942:-2.350714411e-16):0.0004087264616):2.920478117e-05,H3N2_Human_MH082478_A/Minnesota/04/2018|2018.011:0.0004113814767):5.345315864e-05,H3N2_Human_CY256155_A/Washington/306/2017|2017.784:0.000386673274):3.593763745e-05,H3N2_Human_CY260517_A/Maryland/89/2017|2017.838:-3.598205551e-05):5.190310229e-05,H3N2_Human_CY260120_A/Arkansas/33/2017|2017.847:-5.201831989e-05):2.602697483e-05,H3N2_Human_MH126467_A/Arkansas/04/2018|2018.077:-2.602697483e-05):1.301647971e-05,H3N2_Human_CY264463_A/Utah/41/2017|2017.932:-1.301647971e-05):6.509736689e-06,H3N2_Human_MG974344_A/Georgia/21/2017|2017.803:-6.50973669e-06):3.255617107e-06,H3N2_Human_CY243653_A/Alaska/45/2017|2017.575:-3.255617107e-06):1.628183107e-06,H3N2_Human_CY232402_A/Florida/27/2017|2017.241:-1.628183107e-06):8.142789163e-07,H3N2_Human_MH126939_A/Michigan/25/2018|2018.068:-8.142789163e-07):6.943636886e-06,(((((H3N2_Human_MH233357_A/Arizona/05/2018|2018.041:-8.783807907e-05,H3N2_Human_MH083166_A/Wyoming/03/2018|2018.011:0.00141551575):4.391864459e-05,H3N2_Human_CY260660_A/Colorado/18/2017|2017.836:-4.391864459e-05):7.091462645e-05,H3N2_Human_MG279328_A/California/NHRC_28273/2017|2017.751:0.0003711820175):9.970905022e-05,H3N2_Human_MH082582_A/Nebraska/02/2018|2018.014:0.0003419110426):0.0007284794526,H3N2_Human_CY266437_A/Nicaragua/2010_03/2017|2017.597:0.0008214343815):0.0004317977787):0.0001545804436,H3N2_Human_MH083062_A/West_Virginia/01/2018|2018.025:0.001173333624):0.000114637399,H3N2_Human_MH080197_A/South_Dakota/03/2018|2018.038:0.001213512367):5.890616057e-05,H3N2_Swine_MG928429_A/swine/Florida/UF-1/2017|2017.827:0.001708753851):5.664750521e-05,H3N2_Human_MH307173_A/North_Carolina/20/2018|2018.063:0.001718714702):5.724134893e-05,H3N2_Human_MH126995_A/Missouri/08/2018|2018.049:0.001710973672):4.164139288e-05,H3N2_Human_MH127302_A/Utah/06/2018|2018.049:0.001731452597):6.23792837e-05,H3N2_Human_CY264764_A/Nebraska/17/2017|2017.923:0.0008214624354):5.271926115e-05,H3N2_Human_CY264281_A/New_Mexico/29/2017|2017.912:0.0008304623475):4.150396922e-05,H3N2_Human_MH358748_A/Montana/23/2018|2018.214:0.000841885018):3.211017064e-05,H3N2_Human_MH079997_A/Idaho/02/2018|2018.025:0.0008518027176):0.0001113401266,(((((H3N2_Human_CY256211_A/Idaho/33/2017|2017.781:-4.257160676e-17,H3N2_Human_MH126739_A/Idaho/03/2018|2018.049:-6.84506957e-17):5.379750671e-05,H3N2_Human_MH080005_A/Illinois/01/2018|2018.000:0.0003868874326):0.0003034898923,H3N2_Human_MH246509_A/Kentucky/12/2018|2018.112:0.001018802575):0.0002515791989,H3N2_Human_MH127203_A/Tennessee/07/2018|2018.077:0.0006325460458):0.0006133052651,H3N2_Human_MG974314_A/Georgia/01/2018|2018.003:0.001600417167):0.0003338154894):6.663304266e-05,H3N2_Human_MH082614_A/New_Hampshire/32/2017|2017.984:0.001260879541):0.0001187194148,(((H3N2_Human_MH358564_A/Connecticut/23/2018|2018.203:-0.0001196777043,H3N2_Human_MH126663_A/Florida/18/2018|2018.082:0.0005603626436):0.0002377876958,H3N2_Human_MH083158_A/Wyoming/02/2018|2018.008:0.0002026606002):0.0002892646867,H3N2_Human_MH358492_A/Alaska/20/2018|2018.211:0.0005944222394):0.0003264232497):0.0001236441095,(H3N2_Human_MH358700_A/Louisiana/16/2018|2018.123:-1.721795138e-16,H3N2_Human_MH358692_A/Louisiana/15/2018|2018.123:6.115721131e-17):0.001642909534):9.968660263e-05,H3N2_Human_CY266485_A/Nicaragua/7803_01/2017|2017.619:0.001228578791):7.326573369e-05,((((((((((H3N2_Human_MH082589_A/New_Hampshire/03/2018|2018.036:-1.334856627e-16,H3N2_Human_MH127034_A/New_Hampshire/08/2018|2018.066:2.246336024e-17):0.0002083065553,H3N2_Human_MH306989_A/Kentucky/17/2018|2018.148:0.001998879059):0.00012040314,H3N2_Human_MH306973_A/Iowa/23/2018|2018.164:0.0003212169529):8.624931967e-05,H3N2_Human_MH126459_A/Arkansas/02/2018|2018.058:0.0003539292579):8.919796537e-05,(H3N2_Human_CY265003_A/Indiana/35/2017|2017.948:0.0001428156011,H3N2_Human_MH307159_A/New_York/01/2018|2018.025:0.0002974328873):0.0003528333627):8.879376091e-05,H3N2_Human_MH443657_A/South_Dakota/14/2018|2018.058:-8.921825943e-05):4.514157362e-05,H3N2_Human_MH080157_A/Oklahoma/02/2018|2018.025:-4.528125654e-05):0.0002606735021,H3N2_Human_MH443617_A/Pennsylvania/53/2018|2018.047:0.001063185711):0.000225869673,H3N2_Human_MH126971_A/Mississippi/06/2018|2018.019:0.0006592542857):0.0001342650375,H3N2_Human_MH307205_A/Oregon/14/2018|2018.088:0.0003057731094):0.0003697057477):0.0001306164626,(H3N2_Human_MH079909_A/California/09/2018|2018.019:-4.261631049e-05,H3N2_Human_MH082069_A/Colorado/02/2018|2018.008:0.0004826710655):0.001192890244):9.51918133e-05,(((((((((((((((((((((((((((((((((((((H3N2_Human_MH127275_A/Texas/78/2018|2018.088:0.0007234337227,H3N2_Human_MH358760_A/New_Mexico/17/2018|2018.211:0.001929775993):9.223976185e-05,H3N2_Human_MH082734_A/Ohio/01/2018|2018.025:0.0007915983356):7.2827152e-05,H3N2_Human_MH246373_A/Hawaii/14/2018|2018.088:0.0008100851377):4.681764459e-05,(H3N2_Human_CY261485_A/North_Dakota/29/2017|2017.901:-0.0001083824782,H3N2_Human_CY260943_A/North_Dakota/25/2017|2017.885:0.0005488307742):0.0003943885184):3.996764489e-05,(H3N2_Human_MH233477_A/New_York/15/2018|2018.140:-4.255981406e-17,H3N2_Human_MH306821_A/Colorado/15/2018|2018.148:-6.846248841e-17):0.0004008509995):3.929044367e-05,H3N2_Human_MH233525_A/Oregon/11/2018|2018.085:0.0004014506964):2.999644263e-05,H3N2_Human_MH126371_A/Alabama/06/2018|2018.033:0.0004111486089):2.081258869e-05,H3N2_Human_MG974520_A/Maine/22/2017|2017.989:0.0004207430887):1.926815483e-05,H3N2_Human_MH233565_A/Vermont/10/2018|2018.140:0.0004222664583):1.338946912e-05,H3N2_Human_MH126403_A/Alaska/02/2018|2018.038:0.0008711053617):5.083960161e-05,H3N2_Human_MH082886_A/Tennessee/03/2018|2018.047:-5.205480476e-05):3.36898216e-05,H3N2_Human_MH081910_A/Alabama/35/2017|2017.964:0.0004077831858):4.34965653e-05,H3N2_Human_CY264265_A/Rhode_Island/15/2017|2017.907:-4.408253815e-05):2.204634537e-05,H3N2_Human_CY260807_A/Missouri/34/2017|2017.844:-2.204634537e-05):1.1025712e-05,H3N2_Human_CY260008_A/Wisconsin/334/2017|2017.836:-1.1025712e-05):5.515362303e-06,H3N2_Human_MH082793_A/Pennsylvania/03/2018|2018.019:-5.515362303e-06):2.758316855e-06,H3N2_Human_MH082390_A/Maine/04/2018|2018.033:-2.758316855e-06):1.379476425e-06,H3N2_Human_MH127339_A/Virginia/08/2018|2018.082:-1.379476425e-06):6.89897285e-07,H3N2_Human_MH233557_A/Vermont/09/2018|2018.137:-6.89897285e-07):3.450282154e-07,H3N2_Human_MH307079_A/Missouri/07/2018|2018.041:-3.450282155e-07):1.725539124e-07,H3N2_Human_MH082438_A/Massachusetts/02/2018|2018.041:-1.725539125e-07):8.629686783e-08,H3N2_Human_MG974280_A/Delaware/47/2017|2017.964:-8.629686788e-08):4.315839439e-08,H3N2_Human_MH082830_A/Rhode_Island/01/2018|2018.005:-4.315839444e-08):2.158417949e-08,H3N2_Human_MH127379_A/Wisconsin/51/2018|2018.074:-2.158417954e-08):1.07945822e-08,H3N2_Human_MH307053_A/Michigan/50/2018|2018.159:-1.079458226e-08):1.398028114e-05,H3N2_Human_MH082772_A/Oregon/28/2017|2017.970:0.001756984891):1.953032344e-05,H3N2_Human_MH080109_A/Nebraska/03/2018|2018.041:0.0004212514389):7.500986326e-05,H3N2_Human_MH585858_A/Alabama/20/2018|2018.112:0.0008101555828):6.820325274e-05,H3N2_Human_MH443673_A/Virginia/12/2018|2018.038:0.0008145567253):0.0001069717416,H3N2_Human_MH082406_A/Maryland/04/2018|2018.036:0.0003330757808):0.0001358114444,H3N2_Human_MH246837_A/Utah/13/2018|2018.088:0.0003045447874):8.639370702e-05,((H3N2_Human_CY264567_A/Pennsylvania/271/2017|2017.929:0.001133377352,H3N2_Human_MH127107_A/Ohio/05/2018|2018.055:0.000632442959):0.0001280885801,H3N2_Human_CY260716_A/Arizona/62/2017|2017.827:0.002094743615):0.0002422246094):0.0001166100544,H3N2_Human_MH126723_A/Hawaii/09/2018|2018.052:0.0003233036491):0.000102381441,H3N2_Human_MH126955_A/Minnesota/09/2018|2018.055:0.0003382528899):0.0001318914422,(H3N2_Human_MH358900_A/Washington/71/2018|2018.192:0.0005329429308,H3N2_Human_MH127044_A/New_Jersey/07/2018|2018.068:0.001237237857):0.0003086155124):9.346572551e-05,H3N2_Human_MH307149_A/New_Mexico/15/2018|2018.175:0.001680366752):0.0001521956179,H3N2_Human_MH358644_A/Illinois/22/2018|2018.208:0.0007310811639):0.000331068543):8.310375034e-05,(H3N2_Human_MH246541_A/Massachusetts/17/2018|2018.159:0.0003776184989,H3N2_Human_MH082092_A/Connecticut/02/2018|2018.016:0.0005056216868):0.00169654002):7.267465582e-05,(((H3N2_Human_MH079985_A/Hawaii/65/2017|2017.995:0.002398854823,H3N2_Human_MH080149_A/North_Dakota/05/2018|2018.058:-0.0001900825922):0.0003432428998,H3N2_Human_CY261055_A/Massachusetts/19/2017|2017.871:0.0009900996407):0.0008127835812,H3N2_Human_MH080165_A/Oklahoma/03/2018|2018.033:0.000736888881):0.0009364581716):0.0002464022336,H3N2_Human_MH131651_A/South_Dakota/44/2017|2017.940:0.002419051729):0.000220684221,H3N2_Human_CY250001_A/Michigan/292/2017|2017.732:0.001517793863):0.0001722769637,(((H3N2_Human_MH358508_A/Arizona/20/2018|2018.184:0.001365139765,H3N2_Human_MG914225_A/California/BRD41731N/2017|2017.948:-4.216472295e-05):2.108727807e-05,H3N2_Human_MG914121_A/Arizona/MAP6093A/2017|2017.964:-2.108727807e-05):0.0003479547603,H3N2_Human_MH127003_A/Montana/04/2018|2018.025:0.00186386083):0.001181351979):6.715145783e-05,((((H3N2_Human_CY232506_A/Vermont/12/2017|2017.247:0.0007397719449,H3N2_Human_CY232490_A/Rhode_Island/13/2017|2017.271:0.0005857601001):0.0007789618173,H3N2_Human_CY232592_A/Arkansas/20/2017|2017.249:0.0005468135159):0.0001713911773,H3N2_Human_CY223235_A/Utah/12/2017|2017.151:0.001155672687):9.80422922e-05,H3N2_Human_CY230568_A/West_Virginia/11/2017|2017.175:0.0007850936306):0.0006036774622):0.001028963045,((((((H3N2_Human_CY212440_A/Virginia/66/2016|2016.937:0.0008685345147,H3N2_Human_CY216199_A/Louisiana/02/2017|2017.025:0.0004544405277):0.0002680423657,H3N2_Human_CY230720_A/Alabama/11/2017|2017.178:0.0001738027533):0.000135197963,H3N2_Human_CY227532_A/Maine/14/2017|2017.195:0.001190125411):0.0002464743451,H3N2_Human_CY255575_A/Brisbane/3/2017|2017.008:0.0006362907992):0.0003426359062,H3N2_Human_CY228379_A/Maryland/28/2017|2017.189:0.001205943259):0.0002631705324,H3N2_Human_CY228483_A/Virginia/22/2017|2017.225:0.0006204542096):0.0002383257348):6.611802514e-05,((H3N2_Human_CY219258_A/Nevada/03/2017|2017.027:0.002018740438,H3N2_Human_CY211769_A/Kentucky/30/2016|2016.926:0.0001911773421):0.000717831359,(H3N2_Human_MG984183_A/Shanghai/10/2017|2017.025:0.0005074478441,H3N2_Human_MG984471_A/Shanghai/5/2016|2016.918:-6.739308908e-05):0.001498380336):0.0003870451853):0.0002324293881,H3N2_Human_CY212336_A/Delaware/35/2016|2016.885:0.001534410373):0.000179483843,H3N2_Human_CY233414_A/Michigan/43/2017|2017.195:0.001602350303):0.001755829309,((((((((((((((((((((H3N2_Human_MH246869_A/Washington/57/2018|2018.134:0.0007225368443,H3N2_Human_MH246909_A/Wisconsin/68/2018|2018.145:0.001929557273):0.0001783393139,H3N2_Human_MH306941_A/Indiana/17/2018|2018.195:0.0002630452701):0.00013478508,H3N2_Human_MH358796_A/North_Dakota/21/2018|2018.233:0.001189823357):0.0001089746984,H3N2_Human_MH126898_A/Maryland/07/2018|2018.066:-0.0001110472756):5.558705125e-05,H3N2_Human_MH358780_A/North_Carolina/24/2018|2018.252:-5.558705125e-05):0.0001587408162,H3N2_Human_MH358916_A/West_Virginia/17/2018|2018.216:0.0002825436492):0.0001612458934,H3N2_Human_MH358572_A/Delaware/23/2018|2018.222:0.0007209794007):8.337524178e-05,H3N2_Human_MH358668_A/Iowa/27/2018|2018.233:0.001248294155):0.00015839456,H3N2_Human_CY216031_A/Georgia/04/2017|2017.022:0.0007243821764):9.502098065e-05,H3N2_Human_MH358812_A/Rhode_Island/04/2018|2018.500:0.0003464053101):0.0004929592326,H3N2_Human_MH080229_A/Texas/63/2018|2018.044:0.002835248429):0.0007610144443,(((((H3N2_Human_CY210661_A/California/161/2016|2016.860:-6.324720243e-05,H3N2_Human_CY215064_A/Montana/01/2017|2017.000:0.0005036954984):0.001931726898,H3N2_Human_KX415638_A/Pennsylvania/20/2016|2016.162:0.0007239766193):0.0002001144569,H3N2_Human_CY213808_A/Ohio/38/2016|2016.789:0.000239804552):0.0001695783087,((H3N2_Human_CY212832_A/Indiana/44/2016|2016.918:0.0005215321542,H3N2_Human_CY212392_A/Maryland/25/2016|2016.803:-8.084721494e-05):0.0006446183682,H3N2_Human_CY212752_A/Nebraska/27/2016|2016.948:0.001120228022):0.0007180777344):0.0002322155994,((H3N2_Human_CY214056_A/Illinois/61/2016|2016.984:0.001311375771,H3N2_Human_KY116132_A/Iowa/27/2016|2016.734:0.0004536335061):7.791865262e-05,H3N2_Human_KY949943_A/Linkou/0169/2016|2016.918:0.0008055535973):0.000212518023):0.0001019669617):0.0002035776729,H3N2_Human_CY254623_A/Sydney/115/2016|2016.496:0.001132432716):0.0001834581697,H3N2_Human_CY213208_A/Utah/53/2016|2016.973:0.0002423232686):4.083193723e-05,(H3N2_Human_CY208870_A/Rhode_Island/25/2016|2016.699:0.0002383950295,H3N2_Human_CY208878_A/Rhode_Island/26/2016|2016.699:0.0006427382058):0.0006164244673):0.0004815104363,((((((((((H3N2_Human_CY216551_A/Arkansas/14/2016|2016.956:0.0005531476716,H3N2_Human_CY239870_A/West_Virginia/21/2017|2017.433:-0.0001126993756):0.000473744266,H3N2_Human_MG928475_A/Gainesville/17/2017|2017.137:0.0004099426601):4.645364867e-05,H3N2_Human_CY220181_A/New_Jersey/07/2017|2017.079:0.001277931589):2.781543114e-05,H3N2_Human_CY212792_A/Alabama/18/2016|2016.951:0.0004133296204):6.435523336e-05,H3N2_Human_KY697324_A/Gainesville/13/2016|2016.967:0.0008177663333):5.759494318e-05,H3N2_Human_CY213160_A/Washington/106/2016|2016.962:-5.862985849e-05):2.936229133e-05,H3N2_Human_MG928443_A/Gainesville/16/2017|2017.123:-2.936229133e-05):0.0003282287125,H3N2_Human_CY232498_A/Vermont/11/2017|2017.247:0.0005548655629):0.0002822645223,(H3N2_Human_CY232538_A/Connecticut/19/2017|2017.244:0.0005376099396,H3N2_Human_CY216247_A/South_Dakota/36/2016|2016.970:-9.692500029e-05):0.0001594229268):0.0001726996907,H3N2_Human_CY220061_A/Texas/11/2017|2017.058:0.001588767766):0.0004174833475):0.0002288290921,H3N2_Human_KY116556_A/Massachusetts/36/2016|2016.756:0.0006540726897):0.0001464426494,((((((((((((((H3N2_Human_KX415022_A/Nebraska/10/2016|2016.129:0.0002357748901,H3N2_Human_KX917762_A/Virginia/52/2016|2016.279:0.0006453583452):0.0007613342232,H3N2_Human_KU591454_A/Montana/26/2015|2015.710:0.0001237822354):0.00105342656,H3N2_Human_KY116452_A/Florida/79/2016|2016.753:0.004288891269):0.0001690365658,H3N2_Human_CY234736_A/Texas/107/2017|2017.315:0.003853391537):7.306671826e-05,(((H3N2_Human_CY213296_A/North_Dakota/30/2016|2016.989:-4.215508477e-17,H3N2_Human_CY208950_A/Minnesota/75/2016|2016.773:-6.886721769e-17):2.568124588e-17,H3N2_Human_CY210185_A/Louisiana/27/2016|2016.871:-8.119239711e-17):0.00142925744,(H3N2_Human_KY115860_A/Illinois/45/2016|2016.633:0.001148226716,H3N2_Human_KY950029_A/Baltimore/0281/2017|2017.099:0.004186596836):0.0003417420706):0.0007156842755):9.594061449e-05,H3N2_Human_KX415318_A/New_Jersey/07/2016|2016.151:0.001729006667):0.0001293019698,H3N2_Human_KX917858_A/Alaska/19/2016|2016.312:0.0007493293522):0.000171523436,H3N2_Human_KU591936_A/Minnesota/47/2015|2015.874:0.0002679696111):0.0001027062588,H3N2_Human_KX416150_A/Louisiana/09/2016|2016.178:0.001220907389):9.248139877e-05,H3N2_Human_KX412740_A/North_Carolina/03/2016|2016.030:0.001230089074):9.751576765e-05,(((H3N2_Human_KX917938_A/Wyoming/26/2016|2016.312:0.0004849053263,H3N2_Human_KX917722_A/Wyoming/19/2016|2016.255:-4.48505713e-05):0.0004264691035,H3N2_Human_KX133408_A/Gainesville/01/2016|2016.208:1.444836746e-05):0.0006588301379,H3N2_Human_KX412796_A/Georgia/03/2016|2016.030:0.0002264033276):0.0003473702444):5.488158409e-05,H3N2_Human_MG984295_A/Shanghai/3/2016|2016.899:0.001714788193):0.0002244600586,H3N2_Human_CY211608_A/Idaho/35/2016|2016.737:0.003330640458):0.0001742818327,((((((((H3N2_Human_KY289144_A/West_Virginia/07/2016|2016.814:-1.365423969e-16,H3N2_Human_CY209054_A/West_Virginia/06/2016|2016.814:2.552009447e-17):0.0004193827869,H3N2_Human_CY214368_A/Delaware/38/2016|2016.923:2.106550913e-05):0.0004015221384,H3N2_Human_CY210605_A/Idaho/41/2016|2016.890:0.0009228630987):4.946005435e-05,H3N2_Human_CY214792_A/Wyoming/02/2017|2017.011:0.0003907498437):0.0004364062699,H3N2_Human_CY215096_A/Nevada/57/2016|2016.940:0.0004478057068):0.0002675462097,(H3N2_Human_CY256992_A/Nicaragua/6031_14/2016|2016.866:-0.0001530189853,H3N2_Human_CY257288_A/Nicaragua/6838_08/2016|2016.893:0.001035309088):0.0006174211477):0.0004970684927,H3N2_Human_CY209278_A/Oregon/20/2016|2016.833:0.001218714143):0.0002896494848,H3N2_Human_CY227940_A/Maine/23/2016|2016.808:0.0001784806399):0.0002739983163):0.0002499980165):0.0001100340458,(H3N2_Human_CY215144_A/Oklahoma/02/2017|2017.003:0.0007786837161,H3N2_Human_CY220573_A/Kansas/03/2017|2017.090:0.0009875332682):0.0003440850444):0.0003904071554,H3N2_Human_KY615476_A/Taipei/0011/2015|2015.978:0.001390446588):6.939659665e-05):0.0002533436867,(((((((((((H3N2_Human_CY223996_A/Virginia/09/2017|2017.118:-6.105524552e-05,H3N2_Human_CY224868_A/Montana/07/2017|2017.077:0.0005011100006):0.0001176489933,H3N2_Human_CY222795_A/New_York/06/2017|2017.096:0.0007636551469):0.000205490526,H3N2_Human_CY230211_A/Wisconsin/28/2017|2017.178:0.001122662761):0.0001129706847,H3N2_Human_CY227820_A/Minnesota/21/2017|2017.216:0.0007694831455):0.0001195526737,H3N2_Human_CY232584_A/Minnesota/26/2017|2017.277:0.0003215051785):0.0001452816075,H3N2_Human_CY214136_A/California/201/2016|2016.981:0.000295863444):0.0003446692737,H3N2_Human_CY228595_A/Washington/34/2017|2017.211:0.001422002997):0.0003942103152,H3N2_Human_CY234568_A/Ohio/11/2017|2017.290:0.001377919606):0.0004805118774,(((H3N2_Human_CY260271_A/Nevada/24/2017|2017.838:0.004842773361,H3N2_Human_CY258194_A/Colorado/17/2017|2017.825:0.002284417298):0.0004729282242,H3N2_Human_CY246972_A/South_Carolina/16/2017|2017.674:0.003994681278):0.0001615319262,H3N2_Human_CY243525_A/Alaska/28/2017|2017.425:0.001605623332):0.0001755407066):0.0002442112531,H3N2_Human_CY222819_A/Massachusetts/04/2017|2017.085:0.002091621495):0.001719679257,H3N2_Human_CY225236_A/Illinois/23/2017|2017.175:0.003165473916):0.0005734303295):0.0001663621401,H3N2_Human_KY925191_A/Porto_Alegre/LACENRS-1013/2016|2016.304:0.001647733833):0.0001627030436,(H3N2_Human_CY220381_A/Kentucky/12/2017|2017.071:4.428918286e-17,H3N2_Human_CY214616_A/Kentucky/02/2017|2017.008:-1.553114853e-16):0.001899206161):0.0002130969478,H3N2_Human_KY116644_A/Minnesota/74/2016|2016.759:0.002021661905):0.0001660543032,(H3N2_Human_MH082158_A/Florida/02/2018|2018.011:0.002111730035,H3N2_Human_CY212079_A/Oklahoma/18/2016|2016.918:9.913569206e-05):0.001603533926):0.0003221546617,(((H3N2_Human_KU591952_A/South_Carolina/11/2015|2015.819:-0.0001147950862,H3N2_Human_KX412468_A/Illinois/19/2015|2015.778:0.0005552433822):5.755191015e-05,H3N2_Human_KX003412_A/Oklahoma/21/2015|2015.879:-5.755191015e-05):0.0006680079214,H3N2_Human_KX918042_A/New_York/80/2016|2016.323:0.002429230547):0.001316059532):0.0003098086376,H3N2_Human_CY254959_A/Sydney/1059/2016|2016.622:0.002046107762):0.0005761251722,((((((((((((H3N2_Human_MH307119_A/New_Jersey/09/2018|2018.068:0.0009121667757,H3N2_Human_CY260144_A/Oklahoma/29/2017|2017.833:0.001741321366):0.0002874496633,H3N2_Human_MG279244_A/Singapore/NHRC_RGN0212/2017|2017.504:0.001037173062):0.0001454869896,H3N2_Human_CY255883_A/New_Hampshire/23/2017|2017.778:0.0002950162991):0.0001287700254,H3N2_Human_CY230664_A/Hawaii/17/2017|2017.214:0.0007540122609):0.0002207526541,((H3N2_Human_MG984479_A/Shanghai/50/2017|2017.679:-1.498906417e-16,H3N2_Human_CY245284_A/Mississippi/20/2017|2017.671:3.886833929e-17):0.0001494647415,H3N2_Human_MH082494_A/Mississippi/03/2018|2018.005:0.001616065547):0.0002237924048):0.0002496071144,H3N2_Human_CY256059_A/Oregon/15/2017|2017.740:0.0006344232983):0.000163989263,H3N2_Human_MH126611_A/Delaware/03/2018|2018.049:0.004292927529):0.0004278333682,H3N2_Human_CY258082_A/North_Carolina/36/2017|2017.808:0.001785607791):0.0005774989732,((((H3N2_Human_KX916386_A/Wisconsin/77/2016|2016.611:-0.0002235699914,H3N2_Human_CY216559_A/South_Carolina/04/2017|2017.044:0.001549102036):0.0002421330068,H3N2_Human_MH126803_A/Kansas/04/2018|2018.063:0.001984711776):0.0003848407293,(H3N2_Human_CY212039_A/Maine/24/2016|2016.934:5.917699466e-06,H3N2_Human_CY227196_A/Pennsylvania/17/2017|2017.137:0.0008749183006):0.0005005397605):0.0002615426503,(H3N2_Human_CY216047_A/Tennessee/04/2017|2017.038:0.0003922259595,H3N2_Human_CY226565_A/Tennessee/39/2016|2016.956:0.0004886100406):0.0009635005084):0.0003207448137):0.000168064399,(((((H3N2_Human_CY215160_A/Mississippi/02/2017|2017.030:-4.81441331e-05,H3N2_Human_CY225228_A/Illinois/22/2017|2017.175:0.001375821804):2.408212499e-05,H3N2_Human_CY208830_A/Florida/74/2016|2016.682:-2.408212499e-05):0.0002589384488,H3N2_Human_CY220541_A/Louisiana/05/2017|2017.079:0.0006236064912):0.0004914094061,(H3N2_Human_CY221979_A/Wyoming/07/2017|2017.107:0.002031883452,H3N2_Human_KY950154_A/Baltimore/0294/2017|2017.107:0.0006250445268):0.0003929321047):0.0004463525185,H3N2_Human_MH246364_A/Georgia/18/2018|2018.145:0.004016420993):0.001152245498):0.0002685976098,((H3N2_Human_KU589873_A/Minnesota/41/2015|2015.701:0.000457897433,H3N2_Human_KX003396_A/Arizona/25/2015|2015.836:0.002192866246):0.001017197801,H3N2_Human_KX414902_A/Maryland/05/2016|2016.096:0.0003114244902):0.0006187043467):0.003154998956,((H3N2_Human_CY210542_A/New_Hampshire/24/2016|2016.879:-1.464005235e-05,H3N2_Human_CY209222_A/Michigan/110/2016|2016.847:0.0008957732877):0.0008242371886,H3N2_Human_KY950109_A/Keelung/0089/2016|2016.934:5.852795573e-05):0.003133800334):0.0002220658392):0.0003255762843,((((((((((((((((((((((((((((((((((((((((H3N2_Human_CY234640_A/Indiana/24/2017|2017.285:0.001386444282,H3N2_Human_CY234584_A/Connecticut/20/2017|2017.282:0.0008223279488):8.652518711e-05,H3N2_Human_CY232386_A/New_York/19/2017|2017.079:0.0003546198644):0.0003940552966,H3N2_Human_CY227548_A/New_Jersey/19/2017|2017.173:0.001816596998):0.0003340969835,H3N2_Human_CY232434_A/Delaware/24/2017|2017.252:0.0001060837227):0.000735941437,(H3N2_Human_CY255567_A/Brisbane/1/2017|2017.003:0.0003345107069,H3N2_Human_CY258973_A/New_York/A-WC-LVD-16-002/2016|2016.816:0.0005487294788):0.000151640601):0.003600896448,H3N2_Human_KT839956_A/Alabama/10/2014|2014.923:0.001755141775):0.0003179961736,(H3N2_Human_KT838970_A/Wyoming/14/2014|2014.868:0.000553083689,H3N2_Human_KT837772_A/Wyoming/08/2014|2014.770:-0.000112635393):0.001010589728):0.000137901205,H3N2_Human_KT842935_A/New_Mexico/18/2015|2015.208:0.0009675630256):7.441071494e-05,H3N2_Human_KT841508_A/Oklahoma/02/2015|2015.005:0.0003651528473):6.500359831e-05,(H3N2_Human_KT843041_A/Oregon/06/2015|2015.170:-2.844109895e-06,H3N2_Human_KT835898_A/Montana/09/2015|2015.060:0.0008840488675):0.0003777168472):5.716262041e-05,H3N2_Human_KT840699_A/Montana/28/2014|2014.945:0.0003820622655):4.995945883e-05,(H3N2_Human_KT842306_A/New_Hampshire/13/2015|2015.132:0.001095525414,H3N2_Human_KT843004_A/Washington/34/2015|2015.203:0.0006694838624):0.0003948131727):6.14673546e-05,H3N2_Human_KT838235_A/Delaware/19/2014|2014.775:0.002156359836):3.398928008e-05,H3N2_Human_KT839313_A/Texas/70/2014|2014.896:-3.866978589e-05):1.93571705e-05,H3N2_Human_KT836072_A/New_York/18/2015|2015.060:-1.935717051e-05):9.68314311e-06,H3N2_Human_KT843207_A/Texas/37/2015|2015.167:-9.68314311e-06):1.738709927e-05,H3N2_Human_KT842565_A/Arkansas/06/2015|2015.129:0.0004238360072):9.928289559e-05,(((H3N2_Human_KT835855_A/New_Jersey/02/2015|2015.068:0.001487208008,H3N2_Human_KT839494_A/Louisiana/39/2014|2014.940:-0.0001652220056):0.0002430577865,H3N2_Human_KT843170_A/Hawaii/24/2015|2015.170:0.001085078671):0.000220010481,H3N2_Human_KT841035_A/Texas/84/2014|2014.942:0.0002223028316):0.0003419355992):6.71798566e-05,H3N2_Human_KU198897_A/Moscow/CRIE-141/2015|2015.071:0.001259645531):6.580159462e-05,((((((((H3N2_Human_KU589815_A/Indiana/19/2015|2015.666:3.329899545e-05,H3N2_Human_KX003972_A/Alaska/209/2015|2015.682:-3.329899545e-05):1.666562618e-05,H3N2_Human_KU589849_A/Indiana/25/2015|2015.671:-1.666562618e-05):8.33883595e-06,H3N2_Human_KX411941_A/Arizona/17/2015|2015.740:-8.33883595e-06):4.170450521e-06,H3N2_Human_KU589434_A/Missouri/42/2015|2015.756:-4.170450521e-06):8.960010148e-06,H3N2_Human_KX412668_A/Alabama/03/2016|2016.071:0.0008733544298):0.0004279552863,(H3N2_Human_KX416398_A/Indiana/35/2016|2016.216:0.001428074404,H3N2_Human_KX413983_A/California/131/2015|2015.995:-0.0001043859228):0.0009011145962):7.784011225e-05,(((((H3N2_Human_KX414295_A/Montana/09/2016|2016.030:-0.0001462661114,H3N2_Human_KX416846_A/Utah/33/2016|2016.263:0.001028556215):0.000473274335,H3N2_Human_KX414487_A/Arizona/22/2016|2016.060:0.0004092557233):0.0001078502145,H3N2_Human_KX414495_A/Arizona/23/2016|2016.052:-0.0001078502145):0.0003289679473,H3N2_Human_KX917138_A/South_Carolina/08/2016|2016.142:0.0005533321095):0.000372443753,H3N2_Human_KX416622_A/New_Hampshire/16/2016|2016.241:6.88267175e-05):0.0003635293892):7.634156997e-05,(H3N2_Human_KX414679_A/Oregon/04/2016|2016.088:0.001007223658,H3N2_Human_KX916090_A/Connecticut/09/2015|2015.984:-0.000124933555):0.0008096856061):0.0003790059395):4.021683765e-05,((((H3N2_Human_KT841331_A/Michigan/12/2015|2015.019:0.0008784465888,H3N2_Human_KT837751_A/Alaska/46/2014|2014.756:0.000444565749):5.936715295e-05,H3N2_Human_KT839015_A/North_Carolina/29/2014|2014.852:-6.023117385e-05):3.016695014e-05,H3N2_Human_KT837284_A/New_Hampshire/19/2014|2014.740:-3.016695014e-05):1.509468465e-05,H3N2_Human_KT838558_A/Utah/18/2014|2014.836:-1.509468465e-05):0.0004001318402):3.954281197e-05,H3N2_Human_KT837656_A/Iowa/16/2014|2014.803:0.000841327698):8.254137386e-05,(((((((((H3N2_Human_KT840560_A/Colorado/36/2014|2014.959:0.0005473538173,H3N2_Human_KT838529_A/Colorado/28/2014|2014.885:-0.000106668878):0.001133190969,H3N2_Human_KT840678_A/District_Of_Columbia/08/2014|2014.986:-0.0002511225798):0.0001260968721,H3N2_Human_KT839688_A/Indiana/26/2014|2014.934:-0.0001260968721):0.0002946277389,H3N2_Human_KT841825_A/Utah/02/2015|2015.019:0.0001464849072):0.0001593229142,H3N2_Human_KT841406_A/Delaware/02/2015|2015.003:0.001165999246):0.0001146080596,H3N2_Human_KT841394_A/Tennessee/06/2015|2015.014:-0.0001144281423):8.647470206e-05,((H3N2_Human_KT839705_A/Nebraska/15/2014|2014.926:-7.580964465e-05,H3N2_Human_KT840713_A/Nebraska/14/2014|2014.942:0.0005162579406):3.797698156e-05,H3N2_Human_KT841244_A/North_Dakota/03/2015|2015.000:-3.797698156e-05):0.0003548683634):4.707483123e-05,(H3N2_Human_KY615502_A/Baltimore/P0008/2014|2014.951:-9.352468378e-05,H3N2_Human_KT840568_A/Tennessee/20/2014|2014.953:0.0005342096231):0.0008367632927):0.0001427817863,H3N2_Human_KU589761_A/Iowa/40/2015|2015.674:0.0002978588716):0.0003603707629):7.315115662e-05,H3N2_Human_KU321955_A/Milano/270/2015|2015.500:0.0008098084247):7.056775681e-05,(((H3N2_Human_KT835708_A/Kansas/09/2015|2015.079:0.0006871371837,H3N2_Human_KT841930_A/North_Dakota/02/2015|2015.000:0.00107708343):0.0003211978189,H3N2_Human_KT839144_A/Oklahoma/10/2014|2014.896:0.0001205585861):0.0006952772224,H3N2_Human_KT842652_A/Tennessee/07/2015|2015.088:0.0006316070127):0.0003409431472):0.0001010363518,((H3N2_Human_KT839879_A/California/44/2014|2014.923:0.001638243319,H3N2_Human_KT841819_A/Arkansas/01/2015|2015.019:-0.0003152682764):0.000158711413,H3N2_Human_KT838172_A/Minnesota/28/2014|2014.795:-0.000158711413):0.0003566252672):0.0001399985974,H3N2_Human_KT842850_A/Vermont/05/2015|2015.195:0.0007443117723):0.0001596212046,H3N2_Human_KT836280_A/Texas/23/2015|2015.055:0.002051473265):9.137894269e-05,(H3N2_Human_KT842768_A/Maryland/03/2015|2015.126:0.0003736958456,H3N2_Human_KT840731_A/Vermont/09/2014|2014.951:0.001390466495):0.0003555770465):7.998828056e-05,H3N2_Human_KU589865_A/New_Hampshire/40/2015|2015.701:0.002584955767):8.081163916e-05,(H3N2_Human_KT837043_A/New_Mexico/27/2014|2014.712:-2.730490853e-05,H3N2_Human_KT837842_A/Florida/36/2014|2014.753:0.0004685732287):0.0003581812711):5.392764497e-05,H3N2_Human_KU590949_A/Mississippi/13/2015|2015.614:0.001277470265):0.0001936287901,((((((((((((((((((((((((H3N2_Human_KT835795_A/Nevada/12/2015|2015.079:0.0002893239305,H3N2_Human_KT840209_A/Nevada/22/2014|2014.923:0.001476893054):9.045086696e-05,H3N2_Human_CY257448_A/Nicaragua/4993_07/2014|2014.759:0.0003506941846):0.000139896004,H3N2_Human_CY240553_A/Nicaragua/6302_05/2014|2014.819:-0.0001409427933):7.067346717e-05,H3N2_Human_KT839521_A/Washington/37/2014|2014.934:-7.067346717e-05):0.0001235482879,(H3N2_Human_KT839812_A/Kentucky/30/2014|2014.915:0.0003371628294,H3N2_Human_KT840426_A/Kentucky/27/2014|2014.975:0.000985812213):0.0003186844415):0.0003819478806,((((H3N2_Human_KT841980_A/West_Virginia/01/2015|2015.003:0.0009014057623,H3N2_Human_KT841990_A/Alabama/07/2015|2015.112:0.001308512017):1.644140946e-05,H3N2_Human_KT841522_A/Colorado/04/2015|2015.011:0.0008641483121):2.490626819e-05,H3N2_Human_KT836301_A/Missouri/09/2015|2015.063:0.0004165186815):7.095769919e-05,H3N2_Human_KT841046_A/Idaho/10/2014|2014.962:0.0003692604151):6.186298566e-05):7.465738298e-05,H3N2_Human_KT840096_A/Pennsylvania/67/2014|2014.923:-7.580337993e-05):3.795818989e-05,H3N2_Human_KT837757_A/Alaska/47/2014|2014.759:-3.795818989e-05):1.898805733e-05,H3N2_Human_KT837212_A/North_Carolina/24/2014|2014.729:-1.898805733e-05):9.498846494e-06,H3N2_Human_KT841373_A/Virginia/03/2015|2015.008:-9.498846494e-06):4.750640424e-06,H3N2_Human_KT840642_A/Virginia/31/2014|2014.942:-4.750640424e-06):6.127380981e-05,(H3N2_Human_KT837623_A/Kansas/07/2014|2014.819:0.0004529182337,H3N2_Human_KY116989_A/Virginia/51/2014|2014.992:0.003091129087):0.0003814374359):4.484045304e-05,H3N2_Human_KT839567_A/Missouri/14/2014|2014.918:0.0008383377875):9.389662115e-05,((H3N2_Human_KT837009_A/Pennsylvania/40/2014|2014.699:0.0005040809752,H3N2_Human_KT836975_A/Michigan/11/2014|2014.699:-6.402622012e-05):3.204372714e-05,H3N2_Human_KT837373_A/Oregon/06/2014|2014.770:-3.204372714e-05):0.0003464412823):0.0001026832412,H3N2_Human_KT841840_A/Kentucky/01/2015|2015.000:0.001222683035):7.111096967e-05,H3N2_Human_KT841274_A/North_Carolina/05/2015|2015.019:0.0003684370752):4.171253481e-05,H3N2_Human_KT838225_A/North_Dakota/06/2014|2014.748:0.000398643697):0.0001193408728,H3N2_Human_KT841833_A/Wyoming/01/2015|2015.014:0.0007628318168):7.602383071e-05,H3N2_Human_KT841482_A/Georgia/05/2015|2015.003:0.0008076588207):0.0001124772182,H3N2_Human_KT836277_A/Pennsylvania/04/2015|2015.071:0.0007699377288):0.0001104337116,(H3N2_Human_KT839520_A/Wisconsin/57/2014|2014.937:1.118907951e-17,H3N2_Human_KT840705_A/Wisconsin/69/2014|2014.959:-1.22211382e-16):0.000329490394):0.0001150145074,H3N2_Human_KT835715_A/West_Virginia/02/2015|2015.074:0.001210726195):8.460711449e-05,H3N2_Human_KT843467_A/Florida/49/2015|2015.315:0.0007983989618):8.963892306e-05,(H3N2_Human_KT838972_A/New_Jersey/27/2014|2014.882:-8.1584671e-05,H3N2_Human_KT840137_A/Missouri/18/2014|2014.940:0.0009648248566):0.0007998724622):0.0001904310795):0.0001472096523,H3N2_Human_KT842416_A/Kansas/08/2015|2015.134:0.002066275592):0.0002188722391,(((((((((((((H3N2_Human_KT839743_A/Illinois/09/2014|2014.915:0.0005096807412,H3N2_Human_CY207881_A/New_York/WC-LVD-14-097/2014|2014.858:-6.880151309e-05):3.443232343e-05,H3N2_Human_KT835697_A/Wisconsin/30/2015|2015.068:-3.443232343e-05):4.066512352e-05,H3N2_Human_CY207889_A/New_York/WC-LVD-14-098/2014|2014.934:0.0003995544332):0.0002178335745,(H3N2_Human_KY615492_A/Bethesda/P0004/2015|2015.005:0.001108808928,H3N2_Human_KY615462_A/Columbia/P0075/2014|2014.986:-0.0002276756928):0.001110633536):0.0001222090402,H3N2_Human_KT838745_A/Michigan/26/2014|2014.899:0.0003195743013):8.733658809e-05,H3N2_Human_KT838349_A/Louisiana/09/2014|2014.775:-8.79135474e-05):8.713214484e-05,((((H3N2_Human_KT841213_A/Mississippi/02/2015|2015.011:-5.551115123e-17,H3N2_Human_KT837771_A/Mississippi/05/2014|2014.784:-5.551115123e-17):5.64361087e-17,H3N2_Human_KT838537_A/Mississippi/10/2014|2014.838:-1.119472599e-16):0.0002785787171,H3N2_Human_KX413727_A/Michigan/77/2015|2015.871:0.002814781983):0.0003193304413,H3N2_Human_KT839261_A/Illinois/07/2014|2014.858:0.0005637301147):0.0001344519074):0.0001461986522,H3N2_Human_KY487469_A/Columbia/P0035/2014|2014.964:0.0002948013159):0.0002490995181,H3N2_Human_KT841750_A/Nebraska/02/2015|2015.011:0.0006337172997):0.0002864948587,((H3N2_Human_KT839007_A/Delaware/25/2014|2014.885:-1.555624291e-16,H3N2_Human_KT838509_A/Maryland/40/2014|2014.899:4.454012662e-17):0.0005351143071,H3N2_Human_KT842254_A/Rhode_Island/08/2015|2015.093:0.0012311956):0.0003809181668):0.0003368113965,(H3N2_Human_KX416118_A/Washington/47/2016|2016.197:0.0008953162092,H3N2_Human_KU591153_A/Hawaii/67/2015|2015.759:0.001756998943):0.00195284594):0.0001546643221,H3N2_Human_KT841203_A/Virginia/06/2015|2015.005:0.001161086972):0.0006692717238,((((((((H3N2_Human_CY252869_A/Canberra/20/2015|2015.427:0.00275343194,H3N2_Human_KT837438_A/Minnesota/31/2014|2014.822:0.0007904887704):0.0002937457101,H3N2_Human_KU591257_A/Washington/45/2015|2015.455:0.002371997455):0.0002567915823,H3N2_Human_KU591069_A/South_Carolina/09/2015|2015.500:0.0006246248604):0.0004075740921,(H3N2_Human_KX415254_A/Hawaii/13/2016|2016.118:0.00100001783,H3N2_Human_KT843969_A/Illinois/12/2015|2015.493:0.0007641445103):0.001149861572):0.0002763468071,((((H3N2_Human_KT841059_A/Idaho/12/2014|2014.956:0.0004929792703,H3N2_Human_KT838614_A/Utah/21/2014|2014.847:-5.292451523e-05):2.649439016e-05,H3N2_Human_KT838535_A/Nevada/17/2014|2014.858:-2.649439016e-05):0.0005597511231,H3N2_Human_KT842366_A/Nevada/09/2015|2015.096:0.0007642538685):0.0004068049507,H3N2_Human_KT843243_A/New_Jersey/13/2015|2015.216:0.0009173610499):0.0001679911442):0.000223866203,H3N2_Human_KU590623_A/Vermont/09/2015|2015.745:0.002266857753):0.0005222802823,H3N2_Human_KT837175_A/New_Jersey/22/2014|2014.707:0.00236149126):0.0001090076256,H3N2_Human_KT841090_A/West_Virginia/06/2014|2014.951:0.0006785415443):0.0001667478209):2.22460653e-05):0.0001861083399,(((((H3N2_Human_KY116428_A/Nevada/38/2016|2016.723:0.0005279032697,H3N2_Human_CY208934_A/Pennsylvania/86/2016|2016.701:0.0003532299656):0.0002174402666,H3N2_Human_CY209182_A/South_Dakota/28/2016|2016.740:0.000223704785):0.0002342792211,H3N2_Human_KX916786_A/Alaska/22/2016|2016.427:0.0002065249172):0.001761385556,(H3N2_Human_KX412419_A/Louisiana/06/2015|2015.836:-3.306489459e-18,H3N2_Human_KX412476_A/Louisiana/07/2015|2015.860:-1.07715813e-16):0.0009010113952):0.0001673030718,H3N2_Human_KT843291_A/Ohio/10/2015|2015.216:0.002042153407):3.664237292e-05):0.0002130209878,H3N2_Human_KT838004_A/Connecticut/21/2014|2014.784:0.002395916967):0.0002029042284,((((((((((((((((((((H3N2_Human_KT840357_A/Vermont/22/2014|2014.967:0.0005064346877,H3N2_Human_KT841383_A/South_Dakota/20/2015|2015.014:0.0003746985476):0.0003133369111,H3N2_Human_KT835751_A/Wyoming/14/2015|2015.058:0.0003492155781):4.146206132e-05,H3N2_Human_KT843419_A/Massachusetts/19/2015|2015.279:0.0009541368195):5.050488314e-05,H3N2_Human_KU591749_A/Georgia/13/2015|2015.770:0.0003886167625):5.232093321e-05,H3N2_Human_KY615409_A/Baltimore/P0040/2015|2015.019:0.0008321509621):7.092150895e-05,H3N2_Human_KU591190_A/Maryland/17/2015|2015.767:0.001253032635):5.477122042e-05,H3N2_Human_CY252813_A/South_Australia/1001/2015|2015.367:-5.633603418e-05):2.820106998e-05,H3N2_Human_KT837459_A/Maine/05/2014|2014.784:-2.820106998e-05):1.410404258e-05,H3N2_Human_KT842146_A/Maine/10/2015|2015.132:-1.410404258e-05):7.057243685e-06,H3N2_Human_KT842721_A/Pennsylvania/05/2015|2015.099:-7.057243685e-06):0.0002585410967,(H3N2_Human_KT843574_A/New_Mexico/22/2015|2015.567:0.001062147902,H3N2_Human_KU589654_A/Utah/15/2015|2015.529:0.0002633841434):0.000622793557):0.0001921838314,H3N2_Human_KT840633_A/Massachusetts/23/2014|2014.951:0.0002496234867):0.0001652137667,H3N2_Human_KY681525_A/Saudi_Arabia/28/2015|2015.732:0.0007190281202):0.0001014472557,H3N2_Human_KT843061_A/Massachusetts/18/2015|2015.238:0.0007832095978):3.202348365e-05,(((H3N2_Human_KX414894_A/Texas/30/2016|2016.126:0.0003829342992,H3N2_Human_KX413935_A/Colorado/39/2015|2015.986:5.77506401e-05):0.0007252109039,H3N2_Human_KT843680_A/Ohio/23/2015|2015.586:0.0001558576278):0.001523081555,H3N2_Human_KX411979_A/Maine/43/2015|2015.797:0.002030562948):0.0003519614929):0.0001000157283,H3N2_Human_CY207681_A/New_York/WC-LVD-15-022/2015|2015.066:0.0003674062088):0.0002412402016,((((H3N2_Human_KT841470_A/Rhode_Island/05/2015|2015.016:-0.0001339572015,H3N2_Human_KY615466_A/Columbia/P0087/2015|2015.058:0.0005746421408):6.717609665e-05,H3N2_Human_KY487222_A/Bethesda/P0018/2015|2015.033:-6.717609665e-05):8.426735052e-05,H3N2_Human_KT843018_A/Delaware/35/2015|2015.164:0.001238861253):0.0002389511236,H3N2_Human_KT842229_A/Alabama/08/2015|2015.121:0.00108756932):0.0002039900607):0.0003401631548,(((((((H3N2_Human_KU590216_A/Wisconsin/80/2015|2015.701:0.0008778386014,H3N2_Human_KX412223_A/Alaska/197/2015|2015.658:0.001333738268):8.771172642e-05,H3N2_Human_KT844115_A/Iowa/31/2015|2015.575:0.0003530964019):0.000117476862,H3N2_Human_KT844020_A/Florida/55/2015|2015.504:-0.0001189589841):5.960403047e-05,H3N2_Human_KU590674_A/Oregon/14/2015|2015.490:-5.960403047e-05):2.983724193e-05,H3N2_Human_KU592169_A/South_Dakota/36/2015|2015.581:-2.983724193e-05):0.0002344639688,H3N2_Human_KX412652_A/Connecticut/11/2015|2015.967:0.001089874699):0.0003344913092,H3N2_Human_KU591021_A/California/85/2015|2015.688:0.0005477862804):0.0009621461862):0.0003176123292,H3N2_Human_KT842759_A/Kentucky/07/2015|2015.148:0.001469370691):0.000277501452,H3N2_Human_KT843069_A/Nebraska/16/2015|2015.222:0.001490019316):0.0009111203597):0.0003837825807,((((((((((((H3N2_Human_MF736997_A/Karachay-Cherkess/CRIE-301/2017|2017.159:0.001103766824,H3N2_Human_MG856323_A/Karachay-Cherkess/CRIE-296/2016|2016.942:0.0002192455138):0.001366232308,H3N2_Human_MG856304_A/Moscow/CRIE-226/2017|2017.082:0.0004087161919):8.921587957e-05,H3N2_Human_CY215128_A/Michigan/124/2016|2016.975:-9.162049605e-05):8.127915218e-05,H3N2_Human_MG856295_A/Moscow/CRIE-155/2016|2016.989:-8.154780271e-05):0.0004149390652,H3N2_Human_CY214248_A/Kansas/30/2016|2016.989:0.0009113290938):7.318298715e-05,H3N2_Human_CY211888_A/Tennessee/33/2016|2016.929:0.0003659101497):0.0003960849724,((H3N2_Human_MH131571_A/Kansas/21/2017|2017.967:0.0005632779205,H3N2_Human_CY243700_A/Iowa/25/2017|2017.605:-0.0001225929812):0.0008931971495,H3N2_Human_CY261159_A/Idaho/38/2017|2017.877:0.0004373039307):0.0009323938183):0.0002994354283,H3N2_Human_KY681523_A/Saudi_Arabia/26/2015|2015.732:0.001028431117):0.0002587272897,H3N2_Human_CY212416_A/Massachusetts/42/2016|2016.932:0.000180522731):0.0001440259301,(((H3N2_Human_CY213288_A/Missouri/21/2016|2016.964:0.0002829551631,H3N2_Human_CY220757_A/Missouri/05/2017|2017.068:0.0001574931329):0.0006361813841,H3N2_Human_CY238785_A/Tennessee/37/2017|2017.279:0.00112954584):0.0008589337699,H3N2_Human_CY215911_A/North_Carolina/01/2017|2017.019:0.00158465265):0.0007443013793):0.0001123400718,(H3N2_Human_MF736970_A/Smolensk/CRIE-44/2016|2016.932:0.001584871615,H3N2_Human_MG856313_A/Saratov/CRIE-250/2017|2017.049:0.0006223139994):0.0003188337697):0.0006353850298,(H3N2_Human_MF736981_A/Vologda/CRIE-172/2016|2016.959:0.001696486132,H3N2_Human_CY242284_A/Ohio/31/2017|2017.562:0.00228574162):0.0009913133444):0.001350327344):0.0003728665634,H3N2_Human_MH443515_A/Kansas/09/2018|2018.011:0.007995117127):0.0005099422094):0.002368830828,((((((((((((((((H3N2_Human_LC033127_A/Niigata/13F024/2014|2014.082:0.001020785274,H3N2_Human_KT838336_A/Oregon/09/2014|2014.759:0.0003012007285):0.0003844752634,H3N2_Human_KT839299_A/Oklahoma/09/2014|2014.896:0.003169195095):0.0002940358943,H3N2_Human_KT839127_A/Kansas/10/2014|2014.882:0.0005891627785):0.0002121147742,H3N2_Human_KR057540_A/Hawaii/44/2014|2014.542:0.00156202512):0.000404410912,H3N2_Human_KT838059_A/Hawaii/49/2014|2014.795:0.001817127039):0.0002966729374,H3N2_Human_KY681510_A/Saudi_Arabia/08/2014|2014.756:0.001031052775):0.0001573852129,(((((H3N2_Human_KY681509_A/Saudi_Arabia/07/2014|2014.756:0.001547847165,H3N2_Human_KT839089_A/Indiana/19/2014|2014.863:0.0002187432371):0.0001526904813,H3N2_Human_KY487657_A/Columbia/P0090/2015|2015.058:0.0002895227115):7.738912404e-05,H3N2_Human_KT841950_A/Idaho/10/2015|2015.011:-7.852247297e-05):8.736397492e-05,H3N2_Human_KT842775_A/North_Carolina/11/2015|2015.107:0.002567026535):0.0008960283028,(H3N2_Human_KY925766_A/Canoas/LACENRS-1793/2015|2015.540:0.001101567377,H3N2_Human_KY926018_A/Pelotas/LACENRS-1787/2015|2015.537:0.0006639629113):0.0004411254879):0.001183868683):0.0001524166112,(((H3N2_Human_KR057513_A/Maryland/18/2014|2014.332:0.0008736757324,H3N2_Human_KU592804_A/Louisiana/39/2013|2013.992:0.0004492993101):0.0002994764689,H3N2_Human_CY264655_A/New_Mexico/10/2014|2014.258:0.001027485109):0.0005800347363,(H3N2_Human_KY681503_A/Saudi_Arabia/01/2013|2013.781:0.001040044371,H3N2_Human_KT888158_A/Addis_Ababa/1514A07305892N/2013|2013.734:0.0002819416315):0.00164108609):0.0004886525789):0.0004709407302,H3N2_Human_KR057657_A/New_Hampshire/18/2014|2014.655:0.0005340877911):0.000229569192,H3N2_Human_KT837692_A/District_Of_Columbia/03/2014|2014.827:0.001959244222):0.0008235505472,H3N2_Human_KT839402_A/Rhode_Island/22/2014|2014.934:0.002968262466):0.0002778439127,(H3N2_Human_KY509830_A/Gyeonggi/458/2016|2016.142:0.0007143069242,H3N2_Human_KY509831_A/Seoul/1595/2015|2015.701:0.001051513386):0.003255462934):0.0003677191371,H3N2_Human_KY509829_A/Chungbuk/107/2016|2016.047:0.004097218627):0.0009741702518,H3N2_Human_MH346483_A/Shanghai/2014-06/2014|2014.975:0.004362703715):0.0003576026724,H3N2_Human_KX414287_A/Arkansas/03/2016|2016.085:0.005489151759):0.0006499354698,((((((((((((H3N2_Human_KX918362_A/Vermont/30/2016|2016.375:0.0002550387731,H3N2_Human_KX416878_A/Kentucky/21/2016|2016.263:0.001511551629):0.0001033302355,H3N2_Human_KX916594_A/Vermont/26/2016|2016.301:0.0003370259963):0.0001046696568,H3N2_Human_KX917906_A/New_Jersey/24/2016|2016.337:-0.0001050712956):5.260424354e-05,H3N2_Human_KX416534_A/North_Dakota/26/2016|2016.219:-5.260424354e-05):2.631923865e-05,H3N2_Human_KX417022_A/Wisconsin/67/2016|2016.334:-2.631923865e-05):0.0003203541711,H3N2_Human_KX417030_A/Missouri/13/2016|2016.318:0.0005609851418):0.000161607787,H3N2_Human_KY615588_A/Baltimore/0148/2016|2016.268:0.0002795154647):0.0001650165041,H3N2_Human_KX916650_A/South_Carolina/22/2016|2016.395:0.0002761285475):0.0002293283385,(H3N2_Human_KX916290_A/Georgia/49/2016|2016.255:0.0001999832856,H3N2_Human_KX917738_A/Ohio/20/2016|2016.312:0.001122991757):0.0002145816445):0.0008769134835,H3N2_Human_KX415382_A/New_Mexico/10/2016|2016.134:0.000449391097):0.001428101312,((((((H3N2_Human_KX416518_A/Colorado/27/2016|2016.233:0.0004124022084,H3N2_Human_KX917586_A/Oklahoma/09/2016|2016.238:0.0004687310269):0.0003652756224,H3N2_Human_KX415238_A/Connecticut/04/2016|2016.123:7.634447038e-05):0.0001933853829,H3N2_Human_KX918178_A/Connecticut/26/2016|2016.233:0.0006890313837):0.0001639552361,H3N2_Human_KX416782_A/New_Mexico/34/2016|2016.238:0.0002769746016):0.0001374932576,H3N2_Human_KX917658_A/Hawaii/38/2016|2016.189:0.001187977213):0.0004435724154,((H3N2_Human_KX416510_A/Colorado/26/2016|2016.200:1.105358367e-16,H3N2_Human_KX415630_A/North_Carolina/14/2016|2016.186:-2.215581391e-16):9.284702354e-05,(H3N2_Human_KX416710_A/Kansas/22/2016|2016.249:0.002144633339,H3N2_Human_KX416334_A/Iowa/02/2016|2016.167:0.002744014112):0.000338363338):0.001339929448):0.0007109548084):0.0009898074911,((H3N2_Human_CY211714_A/Mississippi/17/2016|2016.893:-0.0001159660069,H3N2_Human_CY213272_A/Mississippi/20/2016|2016.948:0.0005566509462):0.0002758528142,(H3N2_Human_KX415366_A/Montana/25/2016|2016.162:0.001614888424,H3N2_Human_KX916434_A/Texas/170/2016|2016.348:0.002382761793):0.0006076641433):0.00154473117):0.002276822567):0.001336469298):0.0002409361564,((((((((((((((((((((H3N2_Human_CY135050_A/Texas/JMM_44/2012|2012.918:-5.856864705e-05,H3N2_Human_CY182783_A/Houston/JMM_72/2012|2012.953:0.0004992535864):3.824650096e-05,H3N2_Human_CY134770_A/Texas/JMM_5/2012|2012.868:0.000844127424):0.0003425128579,H3N2_Human_KU299807_A/Cambodia/V1028352/2011|2011.795:0.0009829364045):6.57440292e-05,((H3N2_Human_KT888160_A/Budapest/1514A07805419T/2013|2013.096:-0.0002574355516,H3N2_Human_KT888161_A/Budapest/1514A07805832T/2013|2013.099:0.0002574355516):0.001191550918,(H3N2_Human_KT888139_A/Mexico_City/1514A00905313N/2013|2013.192:-1.089856751e-16,H3N2_Human_KT888140_A/Mexico_City/1514A00905315N/2013|2013.189:-2.036627373e-18):0.00368850326):0.0003762269375):0.0001396535249,H3N2_Human_KT888151_A/Hong_Kong/1514A01704826T/2011|2011.871:-0.0001444344751):0.0002092937754,(H3N2_Human_KT888155_A/Prague/1514A06404885N/2012|2012.277:0.0007972766443,H3N2_Human_KJ942686_A/Victoria/361/2011|2011.500:0.002745552769):0.0004589854854):0.000315609352,(H3N2_Human_KT888776_A/Korea/47/2012|2012.052:0.00104593914,H3N2_Human_KT888751_A/Korea/18/2012|2012.063:0.001606787732):0.001246188996):0.0002612230091,(((H3N2_Human_KT889189_A/Myanmar/FLUEBMSV00004/2011|2011.721:-0.0001571049516,H3N2_Human_KF612187_A/Santa_Cruz/2821/2012|2012.452:0.001925230919):7.873548751e-05,H3N2_Human_KT889200_A/Thailand/SV0466_11/2011|2011.630:-7.873548751e-05):5.944545083e-05,((H3N2_Human_KT888770_A/Kyrgyzstan/40/2012|2012.030:0.0003449803351,H3N2_Human_KT888761_A/New_York/28/2012|2012.175:0.000537309768):0.0002831200484,H3N2_Human_KT888771_A/Kyrgyzstan/41/2012|2012.030:0.0005987099425):0.0003839483339):0.0006259531806):0.0002224177449,((H3N2_Human_CY182943_A/Houston/JMM_94/2012|2012.989:0.0007017090627,H3N2_Human_CY264631_A/Rhode_Island/09/2012|2012.907:0.0006213032751):0.000496438555,H3N2_Human_CY186033_A/Houston/JMM_150/2013|2013.066:0.001726122628):0.0004870735241):5.629544449e-05,H3N2_Human_KJ942614_A/Hawaii/22/2012|2012.500:0.002171709136):3.535363912e-05,(H3N2_Human_CY264639_A/West_Virginia/20/2012|2012.885:0.001356569651,H3N2_Human_KU888851_A/DC/1/2014|2014.995:0.001299729881):0.0004083692253):8.355040237e-05,H3N2_Human_KM070346_A/Singapore/H2012-490/2012|2012.485:0.003472270338):0.0001287118655,(H3N2_Human_KT888149_A/Kabul/1514A01305435T/2013|2013.025:-1.386597692e-16,H3N2_Human_KT888148_A/Kabul/1514A01305430N/2013|2013.016:2.763746678e-17):0.001197033097):0.0004116238008,H3N2_Human_KP335752_A/Thailand/CU-B5697/2011|2011.707:0.001362016047):0.0003548021573,(((((((((H3N2_Human_CY171293_A/Chicago/YGA_04066/2012|2012.964:0.0003883442088,H3N2_Human_CY170949_A/Santa_Clara/YGA_03067/2012|2012.989:0.0004924917912):0.0005381333877,H3N2_Human_CY171573_A/Chicago/YGA_04127/2013|2013.000:-9.738239131e-05):4.872448056e-05,H3N2_Human_CY171381_A/Chicago/YGA_04097/2012|2012.984:-4.872448056e-05):6.237472233e-05,(((H3N2_Human_KT888152_A/Taipei/1514A02605215N/2013|2013.345:-0.000112391894,H3N2_Human_KT888153_A/Taipei/1514A02605215T/2013|2013.345:0.00055284019):0.0005993811486,H3N2_Human_KT888918_A/Kuwait/F179-9291/2013|2013.871:-0.0001582360971):0.0003339652775,H3N2_Human_KM070364_A/Singapore/H2013-422a/2013|2013.419:0.0009913981095):0.0003783080162):0.0003254465592,H3N2_Human_CY170709_A/Santa_Clara/YGA_03034/2013|2013.044:0.0005586827144):0.000361072968,H3N2_Human_LC033327_A/Nagasaki/13N046/2014|2014.079:0.002522753616):0.0001338252921,(H3N2_Human_CY251573_A/Brisbane/141/2013|2013.627:0.004780168259,H3N2_Human_KP335790_A/Thailand/CU-B8849/2014|2014.016:0.001444872212):9.469213052e-05):9.159280691e-05,H3N2_Human_KP335778_A/Thailand/CU-A459/2013|2013.825:0.0007886387683):0.0001523700424,H3N2_Human_KP638036_A/Thailand/KS10537/2013|2013.134:0.001179835838):0.0009365578802):0.0002660537275,((H3N2_Human_CY114515_A/Netherlands/034/2010|2010.975:0.001780041426,H3N2_Human_KT889186_A/Thailand/FLU_PMKA1835/2012|2012.137:0.001319441799):0.00218478349,(H3N2_Human_KT888143_A/Amman/1514A01004462T/2012|2012.027:0.0005089240934,H3N2_Human_KT888144_A/Amman/1514A01004465T/2011|2011.926:-6.886933836e-05):0.003625353716):0.0004912173928):0.0004192038202,H3N2_Human_KJ943107_A/Santiago/op20d1/2012|2012.852:0.00226620838):0.0005375103219,H3N2_Human_KT888756_A/North_Carolina/23/2012|2012.159:0.003275877353):0.000438181644,H3N2_Human_KP335797_A/Thailand/CU-C4546/2014|2014.115:0.004487331463):0.0005696995571,(((((((((((((((((H3N2_Human_KU321947_A/Milano/27/2013|2013.500:0.0001935495715,H3N2_Human_KY925623_A/Porto_Alegre/LACENRS-275/2013|2013.236:0.0002471353678):0.0001426616844,H3N2_Human_CY170909_A/Santa_Clara/YGA_03062/2012|2012.975:0.001187839396):8.766089798e-05,H3N2_Human_KJ943197_A/Santiago/p34d1/2013|2013.600:0.001234758055):6.134081254e-05,H3N2_Human_KM064433_A/Arkansas/13/2013|2013.619:0.001266240308):6.059343623e-05,H3N2_Human_KT888154_A/Tel_Aviv/1514A02705506T/2013|2013.082:0.0008220856106):3.804089288e-05,H3N2_Human_CY169973_A/Boston/YGA_01201/2013|2013.088:0.0008458037667):5.188742354e-05,H3N2_Human_KJ943064_A/Santiago/p27d0/2013|2013.526:0.0008332029703):0.0003903342312,(H3N2_Human_KT837909_A/Washington/20/2014|2014.773:0.0005520567753,H3N2_Human_KT837549_A/North_Dakota/09/2014|2014.811:-0.0001116084793):0.003614418462):0.0008989955873,H3N2_Human_KF034877_A/Suzhou/1275/2013|2013.255:0.002225780889):0.0003170737712,H3N2_Human_KT888156_A/Pristina/1514A06505401N/2013|2013.099:0.002798260908):0.0003655644475,(H3N2_Human_KM654738_A/Connecticut/Flu166/2013|2013.068:0.00105714851,H3N2_Human_KM654698_A/Connecticut/Flu090/2013|2013.000:-0.000176015275):0.0009599889151):0.0002834027029,H3N2_Human_CY148530_A/Boston/DOA2-126/2012|2012.956:0.0001553461674):0.0003725839878,H3N2_Human_KJ577187_A/Thailand/VIROAF6/2012|2012.699:0.0009537633602):0.000440176676,(((H3N2_Human_KU321946_A/Milano/28/2013|2013.500:0.0007032649018,H3N2_Human_CY251437_A/Newcastle/1/2013|2013.036:0.001949944814):0.0002418240605,H3N2_Human_KT838175_A/Connecticut/19/2014|2014.753:0.001531681203):0.0005899815327,H3N2_Human_KT838126_A/Iowa/14/2014|2014.778:0.002074183421):0.001192317434):0.0003096990643,(H3N2_Human_KY925031_A/Ilopolis/LACENRS-3175/2013|2013.611:0.003620476763,H3N2_Human_KF789846_A/Washington/07/2013|2013.016:0.001268170689):0.0001307712829):0.0004405842373,((((H3N2_Human_CY189637_A/Nicaragua/3026_01_TR1/2013|2013.518:0.001951038802,H3N2_Human_CY170605_A/Santa_Clara/YGA_03020/2013|2013.052:0.0002589289723):0.0001192061168,H3N2_Human_KM654719_A/Connecticut/Flu056/2012|2012.995:0.0003219389347):0.0003510754921,(H3N2_Human_CY168973_A/Boston/YGA_01062/2012|2012.986:0.000304013493,H3N2_Human_CY149258_A/Boston/DOA2-236/2013|2013.025:0.0005771197422):0.0005361175771):0.0007726368494,H3N2_Human_CY187975_A/Nicaragua/6965_03/2013|2013.526:0.001885448287):0.0009167588831):0.000752090348,(H3N2_Human_KM064462_A/Massachusetts/11/2013|2013.521:0.002569429417,H3N2_Human_KT837144_A/Ohio/05/2014|2014.745:0.004117737796):0.001506615686):0.0006029458221):0.0007449941368):0.00102347269,((((((((((((H3N2_Human_KY925235_A/Porto_Alegre/LACENRS-1447/2014|2014.534:0.0005391934178,H3N2_Human_KT839245_A/Rhode_Island/21/2014|2014.912:0.002117106114):0.0008502253022,H3N2_Human_KY926138_A/Ilopolis/LACENRS-1322/2014|2014.512:0.003149617199):0.001241870292,(H3N2_Human_KR057668_A/California/15/2014|2014.647:0.00143519295,H3N2_Human_KM070363_A/Singapore/H2013-411/2013|2013.408:0.001221735029):0.0003199583679):9.480795083e-05,(((H3N2_Human_CY251741_A/Victoria/503/2014|2014.340:0.0004663824139,H3N2_Human_CY252093_A/Tasmania/122/2014|2014.677:0.0004147508214):0.001209384793,H3N2_Human_KT839104_A/Montana/20/2014|2014.860:0.0001168767172):0.001217484299,H3N2_Human_KU321945_A/Milano/22/2014|2014.500:0.002783222177):0.0001344383776):0.0004332704414,H3N2_Human_KM064098_A/Utah/07/2013|2013.507:0.001001447238):0.0004437211363,(H3N2_Human_KT838149_A/Maine/06/2014|2014.795:9.245024816e-06,H3N2_Human_KT837142_A/Arkansas/01/2014|2014.710:0.0022052127):0.001089860108):0.0007604001389,(((((((((H3N2_Human_KT837579_A/Ohio/04/2014|2014.825:-5.286672748e-05,H3N2_Human_KT837460_A/Arkansas/13/2014|2014.822:0.0009351568306):2.644415502e-05,H3N2_Human_KT838727_A/Massachusetts/20/2014|2014.879:-2.644415502e-05):0.0001043356954,H3N2_Human_KT839264_A/Alabama/08/2014|2014.844:0.0003368110121):0.0002025535052,H3N2_Human_KT839550_A/Florida/66/2014|2014.934:0.0002385915463):0.0002812811002,H3N2_Human_KT839181_A/Georgia/23/2014|2014.901:0.0006005444693):0.0001683305011,H3N2_Human_KT840189_A/Tennessee/25/2014|2014.934:0.0002723041907):0.0001050878209,H3N2_Human_KT840149_A/Georgia/24/2014|2014.915:0.0003359385903):0.0002909154269,H3N2_Human_KU322195_A/Parma/278/2015|2015.500:0.0008127764002):0.0003061375053,H3N2_Human_KT836088_A/Idaho/04/2015|2015.068:0.0006882028109):0.001716730208):0.0004405736079,(H3N2_Human_KT888169_A/Kuwait/F093/2014|2014.038:0.0004428866632,H3N2_Human_KT888165_A/Kuwait/F075/2014|2014.038:0.001325239304):0.002500952823):0.0001366528269,H3N2_Human_KY681506_A/Saudi_Arabia/04/2013|2013.786:0.001643965106):0.001365014034,(((((((((((((((H3N2_Human_KT889160_A/Philippines/FLU_AFPA_00063/2012|2012.000:0.0001896702889,H3N2_Human_KT888765_A/Nebraska/32/2012|2012.162:0.001576546696):0.0001933850727,H3N2_Human_JX437929_A/Singapore/H2011-504C/2011|2011.501:-0.0001947818957):9.755689672e-05,H3N2_Human_KT889170_A/Bulacao/FLU_PHC_0286/2011|2011.910:-9.755689672e-05):6.62278383e-05,H3N2_Human_CY162342_A/Peru/PER262/2012|2012.296:0.001258018157):0.0002237134329,(H3N2_Human_KT889161_A/Bhutan/FLU_BTA_00010/2011|2011.737:0.00111318259,H3N2_Human_KT889190_A/India/FLUEINSV0056/2011|2011.696:0.001095589641):0.0002208129241):0.000145951031,H3N2_Human_KT889194_A/Jakarta/FLUEJKSV0031/2012|2012.085:0.001185137893):0.0001381079814,H3N2_Human_KM070335_A/Singapore/C2012-011/2012|2012.008:0.001186113275):0.0001159976686,H3N2_Human_KJ942710_A/Ohio/02/2012|2012.500:0.0007692914807):0.0001392640429,H3N2_Human_KT889168_A/Bulacao/FLU_PHC_0275/2011|2011.871:0.0003002297975):0.0003572570277,(((H3N2_Human_KT888753_A/Nebraska/20/2012|2012.104:0.0002445342132,H3N2_Human_KT888931_A/Yokosuka/SE680/2012|2012.063:0.000196108163):0.0003954384447,H3N2_Human_KT888769_A/Washington/39/2012|2012.121:0.001151221048):0.0003119907655,H3N2_Human_KT889163_A/Bhutan/FLU_BTI_00001/2011|2011.737:-0.0002015179517):0.0003076674441):0.0002495640904,H3N2_Human_KT888159_A/Budapest/1514A07804502N/2011|2011.945:0.001076284866):0.0001714902506,H3N2_Human_CY250871_A/Brisbane/21/2012|2012.170:0.002044601311):0.00052483634,H3N2_Human_KC892836_A/Michigan/03/2012|2012.175:0.001700439956):0.0002492743372,H3N2_Human_JX437930_A/Singapore/H2011-704C/2011|2011.701:0.004196108413):0.000314640144,H3N2_Human_KT888762_A/Washington/29/2012|2012.129:0.002352228997):0.001243442407):0.003532587397,(((((H3N2_Human_KU299815_A/Cambodia/V1221301/2011|2011.784:0.001321609751,H3N2_Human_KT889192_A/Jakarta/FLUEJKSV0025/2012|2012.030:0.001350794661):0.0002501629705,H3N2_Human_KT888929_A/Illinois/FDX50179/2012|2012.500:0.001953941827):0.001069843576,H3N2_Human_KT888137_A/Moscow/1514A00505162N/2012|2012.279:0.001153504105):0.001362799205,H3N2_Human_KT888759_A/Japan/26/2012|2012.173:0.003665257955):0.0009614101003,((H3N2_Human_KT888133_A/Moscow/1514A00504942N/2012|2012.049:0.001334125466,H3N2_Human_KR137643_A/Bethesda/NIH12/2011|2011.123:0.001759235234):0.0004920206387,H3N2_Human_CY250975_A/Victoria/27/2012|2012.444:0.001277321999):0.002411094016):0.001322587108):0.0009336755832,(((((((((((H3N2_Human_CY106686_A/Hong_Kong/H090-707-V10/2009|2009.532:-0.0001198119169,H3N2_Human_CY050570_A/New_York/3104/2009|2009.323:0.0005602602129):0.000762039027,(H3N2_Human_CY072220_A/New_York/20343/2010|2010.455:0.0008939819443,H3N2_Human_KM070291_A/Singapore/S2010-359a/2010|2010.356:0.0008741440226):0.001900861535):0.0002896295707,H3N2_Human_CY167634_A/Tennessee/F2057c54A/2011|2011.178:0.002369317474):0.0004138559862,H3N2_Human_CY121806_A/Rhode_Island/01/2010|2010.500:0.001578408334):0.0004055874522,(H3N2_Human_CY121798_A/Brisbane/11/2010|2010.500:0.001269031436,H3N2_Human_JX437804_A/Singapore/C2010-362V/2010|2010.359:0.0009472116034):0.0004830538024):0.0003891855317,H3N2_Human_GU907118_A/Nanjing/1/2009|2009.271:0.003058583073):0.0003124143131,(H3N2_Human_CY093437_A/Santo_Domingo/WRAIR3516T/2010|2010.490:0.0004130970067,H3N2_Human_CY093429_A/Santo_Domingo/WRAIR3516N/2010|2010.490:0.0009092312592):0.003248390467):0.0001930871348,((H3N2_Human_CY240505_A/Nicaragua/5867_01/2010|2010.408:-0.0001532176147,H3N2_Human_CY088945_A/Managua/38-01/2010|2010.416:0.001476906096):0.001131784966,H3N2_Human_CY093445_A/San_Salvador/WRAIR3537T/2010|2010.608:0.001081202587):0.002464803128):0.0006682617086,((H3N2_Human_CY161022_A/Peru/PER093/2010|2010.874:0.0009612168217,H3N2_Human_CY090883_A/Sydney/DD2-02/2010|2010.674:0.0003617955162):0.0006951336771,H3N2_Human_KY925090_A/Santa_Cruz_do_Sul/LACENRS-913/2011|2011.523:0.00285738844):0.000816518944):0.000278916695,H3N2_Human_CY093222_A/District_of_Columbia/WRAIR0300/2010|2010.877:0.002386335865):0.0009052147356,(((H3N2_Human_KC882560_A/New_Jersey/01/2011|2011.027:0.0009613812833,H3N2_Human_CY091571_A/South_Carolina/NHRC0001/2011|2011.074:0.0003616310545):0.0001478320082,H3N2_Human_KC883227_A/Massachusetts/06/2010|2010.997:0.001620965117):0.0009581602886,H3N2_Human_CY134511_A/Boston/DOA36/2011|2011.110:0.001706234525):0.002061001992):0.001233454364):0.001204656079):0.001933533641,(H3N2_Human_KU322191_A/Parma/173/2011|2011.500:0.001841054723,H3N2_Human_KU322223_A/Parma/171/2011|2011.500:0.000813540211):0.005766092938):0.001318025356,((((((((((((((((((((((((H3N2_Human_CY119064_A/Malaysia/2205714/2009|2009.288:-0.0003225920249,H3N2_Human_KM070262_A/Singapore/S2009-329/2009|2009.326:0.001645567067):0.0005224110855,H3N2_Human_CY080561_A/Australia/34/2009|2009.559:0.0008042994012):5.190892103e-05,H3N2_Human_KT889167_A/Philippines/FLU_PHC_0105_CP2/2009|2009.244:0.0003883126823):8.031069163e-05,H3N2_Human_KT889198_A/Kathmandu/FLUNP09M_299_CP2/2009|2009.521:0.0003613094012):5.770533707e-05,H3N2_Human_MG856249_A/Mexico/InDRE2362/2007|2007.011:-5.852359639e-05):2.927761934e-05,H3N2_Human_KT889199_A/Kathmandu/FLUNP09N_001_CP2/2009|2009.381:-2.927761934e-05):0.0002365502477,((H3N2_Human_CY093317_A/Kyrgyzstan/WRAIR1256P/2008|2008.915:0.00238223739,H3N2_Human_CY093253_A/Florida/WRAIR1241P/2009|2009.329:0.002497607881):0.0002849385767,H3N2_Human_CY093309_A/Kyrgyzstan/WRAIR1255P/2008|2008.915:0.005075169939):0.0001894278231):0.0001252331923,((((((H3N2_Human_CY044698_A/Boston/55/2008|2008.148:0.0005381756308,H3N2_Human_CY044498_A/Boston/14/2007|2007.953:0.0007838103718):5.517848827e-05,(H3N2_Human_CY037829_A/Kentucky/UR07-0085/2008|2008.151:5.017110136e-05,H3N2_Human_CY036965_A/Ohio/UR07-0043/2008|2008.134:0.00304406652):0.0003924500607):3.967544821e-05,H3N2_Human_CY173125_A/New_York/1133/2008|2008.077:-4.173473338e-05):2.093215653e-05,H3N2_Human_CY037837_A/Kentucky/UR07-0124/2008|2008.170:-2.093215653e-05):7.977504066e-05,H3N2_Human_CY036997_A/Kansas/UR07-0135/2008|2008.173:0.001687714495):0.0001709567401,(H3N2_Human_CY069315_A/Japan/WRAIR1037P/2009|2009.022:0.0004569588448,H3N2_Human_CY147625_A/Mexico/24008/2009|2009.247:0.00130925814):0.0007197163795):0.0001033645369):0.0001294195451,(H3N2_Human_CY106782_A/Hong_Kong/H090-729-V10/2009|2009.551:0.001463175792,H3N2_Human_KM070274_A/Singapore/C2009-677/2009|2009.674:0.0003018334847):0.0008680633973):0.0001220624343,H3N2_Human_JX905402_A/Florida/22/2009|2009.500:0.001198087417):0.0001505783475,H3N2_Human_CY068303_A/California/VRDL248/2009|2009.318:0.000720897026):9.978243821e-05,H3N2_Human_CY069323_A/Korea/WRAIR1038P/2009|2009.268:0.001237954556):0.0002260275811,(((H3N2_Human_CY037629_A/Florida/UR07-0146/2008|2008.186:0.001567945234,H3N2_Human_KT889162_A/Bhutan/FLU_BTD_SV0023_CP2/2009|2009.038:0.001985374821):0.0003926489448,H3N2_Human_CY037613_A/New_York/UR07-0111/2008|2008.159:0.0009340615419):9.633353517e-05,H3N2_Human_CY037733_A/Florida/UR07-0102/2008|2008.153:0.0007864316092):0.0001613427006):0.000105502585,((H3N2_Human_CY093277_A/Colorado/WRAIR1246P/2009|2009.329:0.001582744009,H3N2_Human_CY093285_A/New_Jersey/WRAIR1248P/2009|2009.000:0.006444090804):0.001425842158,(H3N2_Human_CY093301_A/Iraq/WRAIR1252P/2009|2009.085:0.000434077958,H3N2_Human_CY093269_A/Iraq/WRAIR1244P/2009|2009.085:0.0008879080446):0.001489479143):0.0002842972774):0.0002547317627,H3N2_Human_CY080545_A/Australia/22/2009|2009.551:0.001722592697):0.0002640874751,H3N2_Human_KT889173_A/Philippines/FLU_PHD_0142_CP2/2009|2009.567:0.0006182709421):0.000174973119,((H3N2_Human_CY089779_A/Boston/99/2009|2009.318:0.002068924244,H3N2_Human_CY068836_A/California/VRDL383/2009|2009.315:-0.0003033939554):0.001106896442,H3N2_Human_GU271980_A/Thailand/CU-B1697/2009|2009.858:0.001552653267):0.0004240244794):0.0002738460377,H3N2_Human_KC883066_A/Illinois/03/2011|2011.058:0.002875261163):0.0002133764687,H3N2_Human_CY093349_A/Kuwait/WRAIR1561P/2009|2009.000:0.001469640693):0.0001267797453,H3N2_Human_GU271972_A/Thailand/CU-B1672/2009|2009.827:0.002584115833):0.0006998163524,(H3N2_Human_CY093333_A/Guam/WRAIR1557P/2009|2009.085:0.001418232324,H3N2_Human_CY093238_A/South_Korea/WRAIR1171P/2009|2009.000:0.002120508645):0.0005599341226):0.001048712643,(((((((((((H3N2_Human_CY119024_A/Malaysia/1922209/2008|2008.016:0.0006860858792,H3N2_Human_CY040104_A/Taiwan/70120/2008|2008.038:0.001519868207):0.00021158285,H3N2_Human_KP223227_A/Singapore/68Q/2007|2007.370:-0.0002131488917):0.0001067402574,H3N2_Human_KP223228_A/Singapore/78L/2007|2007.375:-0.0001067402574):0.0001804311788,(H3N2_Human_CY105852_A/Hue/H39/2008|2008.074:0.001837302299,H3N2_Human_CY105876_A/KhanhHoa/KH475/2008|2008.940:0.002152672905):0.0002586157764):0.0003170678814,H3N2_Human_CY069427_A/Japan/WRAIR1140P/2009|2009.107:0.004131072641):0.0002040741382,(H3N2_Human_CY035156_A/Pennsylvania/PIT05/2008|2008.058:1.386649587e-17,H3N2_Human_CY035188_A/Pennsylvania/PIT31/2008|2008.104:-1.248887983e-16):0.001571223957):0.0004474544616,H3N2_Human_CY118165_A/Malaysia/1997831/2008|2008.359:0.00340429533):0.0001093308403,((((((((H3N2_Human_CY121758_A/Finland/97/2009|2009.500:0.0008150213418,H3N2_Human_CY089755_A/Boston/75/2009|2009.041:0.0009505089469):0.0001633893473,H3N2_Human_CY113027_A/Netherlands/69/2009|2009.030:0.0002758315109):0.0001389235214,H3N2_Human_CY173541_A/New_York/1191/2009|2009.151:0.001186550763):0.0003223250036,H3N2_Human_CY093341_A/Texas/WRAIR1558P/2009|2009.085:0.002333343109):0.0006216291004,H3N2_Human_CY093261_A/Alabama/WRAIR1242P/2009|2009.085:0.0007051008208):0.0001762157972,H3N2_Human_CY093357_A/Arizona/WRAIR1562P/2009|2009.162:0.0009285849698):0.0007133631684,H3N2_Human_CY093325_A/Nevada/WRAIR1258P/2009|2009.085:0.003182942414):0.001254344135,H3N2_Human_CY113019_A/Netherlands/377/2008|2008.737:0.002874778312):0.0004305769499):0.0002954040373,(H3N2_Human_CY113043_A/Netherlands/761/2009|2009.479:0.004256204137,H3N2_Human_FJ912998_A/Thailand/CU-1101/2008|2008.500:0.002870986521):0.0004994704947):0.0006924002342,(((H3N2_Human_CY114427_A/Netherlands/063/2011|2011.011:0.000732612416,H3N2_Human_HQ664937_A/Nanjing/1663/2010|2010.690:0.003707700371):0.0007393587825,H3N2_Human_KY049986_A/Qinghai/178/2010|2010.200:0.0001410439218):0.003796313665,H3N2_Human_HQ664919_A/Nanjing/1654/2010|2010.690:0.00270196666):0.006645383208):0.0001988603759,H3N2_Human_KP637956_A/Thailand/KS08204/2008|2008.781:0.006916328759):0.001467683352):0.0005641788222,(((((((((((((((((((((((H3N2_Human_CY026929_A/Ohio/UR06-0494/2007|2007.164:0.0009978677332,H3N2_Human_CY032531_A/Managua/14/2007|2007.468:0.0003258207484):8.001709611e-05,H3N2_Human_CY025761_A/Florida/UR06-0150/2007|2007.088:0.0003601928019):0.000148702761,H3N2_Human_CY026313_A/Virginia/UR06-0021/2007|2007.019:-0.0001490511388):7.460413805e-05,H3N2_Human_CY118952_A/Malaysia/1755590/2007|2007.241:-7.460413805e-05):3.73323942e-05,H3N2_Human_CY028449_A/Kentucky/UR06-0044/2007|2007.044:-3.73323942e-05):1.86713995e-05,H3N2_Human_CY025617_A/Colorado/UR06-0557/2007|2007.181:-1.86713995e-05):9.338302397e-06,H3N2_Human_CY026609_A/Washington/UR06-0225/2007|2007.104:-9.338302397e-06):0.0001366792064,H3N2_Human_CY121638_A/Uruguay/716/2007|2007.500:0.001187100569):0.000136766661,H3N2_Human_CY025857_A/Texas/UR06-0418/2007|2007.153:0.001191383105):0.0001657942556,H3N2_Human_CY172909_A/New_York/1103/2007|2007.230:0.002272949141):0.000181697389,(H3N2_Human_KJ473720_A/Guangdong/ST798/2008|2008.500:0.0005137795302,H3N2_Human_CY025347_A/Florida/UR06-0597/2007|2007.197:0.0003673537051):0.0003709072223):0.0003845318193,(H3N2_Human_CY121534_A/Wisconsin/03/2007|2007.500:0.0003109578602,H3N2_Human_CY028305_A/Ohio/UR06-0256/2007|2007.115:0.001014574185):0.0001729306575):0.0001566942056,(H3N2_Human_KX670575_A/Brisbane/E1/2007|2007.115:-1.254388125e-16,H3N2_Human_KJ609212_A/Brisbane/10/2007|2007.099:1.441651002e-17):0.002557826863):0.0001506768408,H3N2_Human_CY026793_A/California/UR06-0565/2007|2007.178:0.0002879875583):0.0001162442675,((((((((H3N2_Human_CY031561_A/Kentucky/UR06-0571/2007|2007.192:0.00049045255,H3N2_Human_CY026265_A/Illinois/UR06-0555/2007|2007.178:0.0008350794951):9.003801492e-05,H3N2_Human_CY026041_A/Alabama/UR06-0482/2007|2007.162:-9.143483791e-05):4.574696793e-05,H3N2_Human_CY025713_A/Illinois/UR06-0478/2007|2007.162:-4.574696793e-05):0.0002254444812,H3N2_Human_CY026169_A/Colorado/UR06-0535/2007|2007.178:0.0002147353275):0.0006059778686,(H3N2_Human_CY104684_A/TayNguyen/HCM955/2007|2007.518:0.0002407531322,H3N2_Human_CY104538_A/HaNoi/TX322/2007|2007.584:0.00108222191):0.0002779326666):0.0001422080369,H3N2_Human_CY114411_A/Netherlands/69/2007|2007.134:0.002073024262):0.0002669892937,((((((H3N2_Human_CY037517_A/Mississippi/UR07-0025/2008|2008.121:-3.280688336e-16,H3N2_Human_CY037725_A/Mississippi/UR07-0100/2008|2008.151:2.170465311e-16):0.0004972869484,H3N2_Human_CY044642_A/Boston/46/2008|2008.134:0.0003838462869):4.123810238e-05,H3N2_Human_CY037325_A/Korea/AF05/2008|2008.134:0.0003992156588):6.209672028e-05,H3N2_Human_CY044339_A/Texas/AF01/2007|2008.016:-6.229622334e-05):0.0004822514766,H3N2_Human_CY037853_A/Kansas/UR07-0136/2008|2008.173:-4.154575451e-05):0.0008231437473,H3N2_Human_CY039117_A/Ohio/UR07-0045/2008|2008.134:0.0009432066689):0.001517830612):0.0005436486035,(H3N2_Human_CY026777_A/Washington/UR06-0252/2007|2007.115:0.0008048840395,H3N2_Human_CY026833_A/Oregon/UR06-0450/2007|2007.153:0.001402301575):0.0001110194615):0.0003299293173):0.0001230909622,H3N2_Human_CY032443_A/Managua/25/2007|2007.485:0.001675112294):6.887279359e-05,H3N2_Human_CY040072_A/Taiwan/2361/2007|2007.863:0.002148420971):6.907717094e-05,H3N2_Human_CY114419_A/Netherlands/348/2007|2007.847:0.001703775805):8.774495648e-05,(H3N2_Human_CY034412_A/Vermont/UR06-0512/2007|2007.173:5.65428989e-17,H3N2_Human_CY025889_A/Vermont/UR06-0486/2007|2007.162:-1.675652014e-16):0.0007953760108):0.0001172737467,H3N2_Human_CY172853_A/New_York/1095/2007|2007.279:0.00210146498):0.0002688134614,(H3N2_Human_KJ855393_A/Mexico/NAY2090/2007|2007.282:0.00249753235,H3N2_Human_KP638140_A/Thailand/SP07043/2007|2007.690:0.0023923827):0.0001719656045):0.0001625194426,(((((H3N2_Human_CY038797_A/California/UR07-0017/2008|2008.118:0.0002178467762,H3N2_Human_CY147649_A/Mexico/24011/2008|2008.833:0.001547683513):0.0001613677623,H3N2_Human_CY037317_A/Kuwait/AF03/2008|2008.088:-0.0001620645178):0.0002007720289,H3N2_Human_KJ855465_A/Mexico/JAL25216/2009|2009.386:0.0006811612648):0.0003485123214,(H3N2_Human_CY037309_A/Qatar/AF02/2008|2008.077:0.002443298645,H3N2_Human_CY147657_A/Mexico/24012/2008|2008.918:0.001103653284):0.001316583658):0.000493456908,H3N2_Human_CY038821_A/California/UR07-0067/2008|2008.137:0.001672979445):0.0007635363852):0.0005236923734,H3N2_Human_CY027081_A/Oregon/UR06-0273/2007|2007.118:0.003945139296):0.000518131542):0.001135210025,H3N2_Human_CY070973_A/New_York/20342/2010|2010.455:0.006601317179):0.002034483061):0.001230377118,(((((((((((((((((((((((((H3N2_Human_CY091587_A/California/NHRC0001/2011|2011.036:0.0004178822711,H3N2_Human_CY093533_A/Mexico_City/WRAIR3579N/2010|2010.937:0.00134793804):4.570200822e-05,H3N2_Human_CY160782_A/Peru/PER062/2010|2010.841:0.001278876046):2.704714023e-05,H3N2_Human_KP638172_A/Thailand/MR08398/2010|2010.666:0.0004134612653):6.577221843e-05,((H3N2_Human_CY161126_A/Peru/PER106/2011|2011.679:0.0008328368868,H3N2_Human_CY162158_A/Peru/PER236/2012|2012.205:0.0009326934019):0.0007749473494,H3N2_Human_KC882473_A/Texas/24/2010|2010.997:0.001881978631):0.0003791840192):7.13020918e-05,H3N2_Human_CY091579_A/Illinois/NHRC0002/2011|2011.049:-7.409954904e-05):3.711695753e-05,H3N2_Human_CY167522_A/Tennessee/F2019/2011|2011.055:-3.711695753e-05):9.122942501e-05,(H3N2_Human_KJ942798_A/Brisbane/299/2011|2011.500:0.001991692936,H3N2_Human_KT888157_A/Sarajevo/1514A06604486N/2012|2012.027:0.0002252319135):0.001233872516):0.0002564269199,H3N2_Human_KC882637_A/Texas/06/2011|2011.096:0.001069400996):0.0001520272033,((((((H3N2_Human_CY183271_A/Houston/JMM_139/2013|2013.030:0.001910457099,H3N2_Human_KM654693_A/Connecticut/Flu055/2012|2012.986:0.002071770653):0.0005215098944,H3N2_Human_CY171733_A/Chicago/YGA_04198/2013|2013.060:0.002141074535):0.0001478171483,H3N2_Human_KY925448_A/Frederico_Westphalen/LACENRS-204/2012|2012.447:0.0007306191001):0.0002946167948,(H3N2_Human_KT888755_A/Japan/22/2011|2011.967:0.001680815709,H3N2_Swine_KJ175121_A/swine/Guatemala/CIP049-IP040078/2010|2010.764:0.002758889494):0.0006005499704):0.0001707088477,H3N2_Human_KY926297_A/Soledade/LACENRS-820/2011|2011.518:0.0007058372105):0.0004461835037,(H3N2_Human_CY092279_A/California/NHRC0004/2011|2011.074:0.0004599764713,H3N2_Human_CY092271_A/California/NHRC0003/2011|2011.074:-1.929153202e-05):0.0007231205184):0.0002403086371):0.000127151357,H3N2_Human_KC883401_A/Alaska/15/2011|2011.162:0.0007547187837):8.370813294e-05,H3N2_Human_KP638068_A/Thailand/PY08156/2010|2010.625:0.0007985227347):8.823554163e-05,H3N2_Human_KU322227_A/Parma/58/2012|2012.500:0.001683202265):7.883426893e-05,H3N2_Human_CY114507_A/Netherlands/009/2010|2010.301:0.002140001036):5.629429908e-05,H3N2_Human_CY091563_A/Texas/NHRC0001/2011|2011.066:0.0003823711513):7.146123243e-05,(H3N2_Human_KT888138_A/Mexico_City/1514A00904139N_CP2/2010|2010.992:-0.0003588871427,H3N2_Human_CY093413_A/Bogota/WRAIR3457T/2010|2010.915:0.0007997178564):0.0003154654889):0.0003648234261,(H3N2_Human_KC882440_A/Iowa/19/2010|2010.995:-1.133232828e-17,H3N2_Human_CY121219_A/Iowa/119/2010|2010.500:-9.968997418e-17):0.001407766892):0.0002292528193,H3N2_Human_KC883051_A/Wisconsin/22/2011|2011.285:0.001539540547):0.000281001372,H3N2_Human_CY111340_A/Boston/DOA57/2011|2011.145:0.002616850631):0.0002660713146,H3N2_Human_CY163134_A/Peru/PER364/2011|2011.723:0.005547933569):0.0001864483261,((((((((H3N2_Human_KT888768_A/Colorado/38/2012|2012.118:-0.0001322717664,H3N2_Human_KT888763_A/Florida/30/2012|2012.164:0.001897212518):0.00021836731,H3N2_Human_KC892821_A/New_Mexico/07/2012|2012.126:0.0002233537047):0.0001264065329,H3N2_Human_KC892344_A/Nevada/12/2012|2012.241:0.001200272529):0.0003182818769,H3N2_Human_KT888754_A/Alaska/21usafsam/2012|2012.077:-9.731917212e-05):6.752615621e-05,H3N2_Human_KT888774_A/Colorado/44/2012|2012.022:0.0008174148523):0.0004378481531,H3N2_Human_KT888764_A/Oklahoma/31/2012|2012.162:0.001830411722):0.0007091124396,(((H3N2_Human_KJ855353_A/Mexico/VER58/2012|2012.044:0.002231946764,H3N2_Human_KJ855329_A/Mexico/VER40/2011|2011.915:0.0004249812143):0.0001709990354,(H3N2_Human_KT888925_A/San_Diego/FDX11070/2011|2011.953:0.001369462686,H3N2_Human_KT888920_A/San_Diego/BRD11439/2011|2011.836:0.0003967542981):0.0007189409689):0.0001439845989,H3N2_Human_KT888469_A/Tegucigalpa/FHT00191/2011|2011.756:0.000296583304):0.000740368687):0.0004160166028,(H3N2_Human_CY181847_A/Nicaragua/AGA2-40/2011|2011.792:0.0006068143771,H3N2_Human_CY181751_A/Nicaragua/AGA2-25/2011|2011.762:0.0007161606653):0.003113456749):0.001071992004):0.0004395384797,(((H3N2_Human_KF790157_A/Alaska/02/2013|2013.137:0.002963628458,H3N2_Human_KF612185_A/Santa_Cruz/1391/2012|2012.597:0.001471255248):0.0004639492393,(H3N2_Human_KT888757_A/North_Carolina/24usafsam/2012|2012.126:0.0003973271013,H3N2_Human_KJ855345_A/Mexico/VER59/2011|2011.937:0.0004853523915):0.001772375658):0.0002397820863,(H3N2_Human_CY182191_A/Nicaragua/AGA2-90/2012|2012.863:0.0004568877911,H3N2_Human_CY181719_A/Nicaragua/AGA2-20/2012|2012.775:0.0004242454442):0.002433977603):0.0009974012896):0.0004189775697,((((((H3N2_Human_KC892436_A/California/17/2012|2012.066:0.0007597842935,H3N2_Human_KT888760_A/Alaska/27/2012|2012.175:0.0005657477516):0.0003437450002,H3N2_Human_KT888758_A/Nevada/25usafsam/2012|2012.173:0.0005420302283):0.000773331734,H3N2_Human_KF789761_A/Michigan/33/2012|2012.921:0.002562206173):0.0001671988249,H3N2_Human_KU322232_A/Parma/3/2012|2012.500:0.0002689090809):0.000103977687,H3N2_Human_KT888928_A/Illinois/FDX50085/2012|2012.500:0.001002225797):0.002946538376,H3N2_Human_KC892828_A/California/22/2012|2012.137:0.004982444606):0.0003924459354):0.0005074018458,(H3N2_Human_KF612186_A/Santa_Cruz/174/2011|2011.677:0.0009128024187,H3N2_Human_KJ943789_A/Santiago/p4d0/2012|2012.455:0.00219173528):0.001291108839):0.0008041759677,H3N2_Human_KT888132_A/Moscow/1514A00504307T_CP2/2011|2011.101:0.0001142001707):0.001731875582,H3N2_Human_KY924968_A/Frederico_Westphalen/LACENRS-2130/2012|2012.564:0.008693694751):0.004705898639):0.005955277814,((((((((((((((H3N2_Human_CY091043_A/Texas/NHRC0001/2006|2006.118:0.0005479121749,H3N2_Human_CY091083_A/Missouri/NHRC0001/2006|2006.258:0.002110066282):0.0004840026801,(H3N2_Human_CY091091_A/Illinois/NHRC0002/2006|2006.260:0.0003818279528,H3N2_Human_CY091067_A/South_Carolina/NHRC0001/2006|2006.236:0.002716030506):0.0008522132032):0.0004479966288,H3N2_Human_CY114379_A/California/7/2004|2004.500:0.000210385087):0.0001179137257,(((H3N2_Human_CY007801_A/Canterbury/01/2005|2005.170:0.0002278936014,H3N2_Human_CY091011_A/Illinois/NHRC0001/2005|2005.260:0.001542287186):0.0003062536698,H3N2_Human_CY090995_A/South_Carolina/NHRC0001/2005|2005.112:0.001908495337):0.0005924568392,H3N2_Human_CY020051_A/Queensland/50/2004|2004.819:0.0007307866414):0.0009736468275):0.0002819067989,(((((H3N2_Human_KM438159_A/Quebec/26-151105/2005|2005.871:0.0005435483977,H3N2_Human_KM438160_A/Quebec/26-031205/2005|2005.921:-0.0001031001017):0.001732290079,H3N2_Human_KM438164_A/Quebec/26-281106/2006|2006.907:0.004508760871):0.0007317976563,(H3N2_Human_CY091131_A/Georgia/NHRC0001/2005|2005.066:0.0007167992655,H3N2_Human_CY006082_A/New_York/461/2005|2005.088:0.0006061757769):0.0003760431333):0.0002268208847,H3N2_Human_CY017137_A/South_Australia/22/2005|2005.500:0.002108034168):0.000487586173,H3N2_Human_CY112995_A/Netherlands/132/2004|2004.923:0.002624370405):0.000137383502):0.0007092260225,H3N2_Human_KM438162_A/Quebec/26-270106/2006|2006.071:0.003071732863):0.0006401945064,((((((H3N2_Human_CY104090_A/TayNguyen/TN152/2003|2003.712:6.749105346e-17,H3N2_Human_CY104186_A/Hanoi/HN30109/2004|2004.500:-1.785133559e-16):0.0005510698855,H3N2_Human_CY118720_A/Malaysia/26571/2003|2003.973:-0.0001106215896):0.0001863936999,(H3N2_Human_CY091475_A/Singapore/NHRC0006/2003|2003.764:5.115230795e-17,H3N2_Human_CY091155_A/Singapore/NHRC0001/2003|2003.740:-1.621746104e-16):0.0006949775322):0.000276311474,H3N2_Human_DQ415302_A/TW/36/04|2004.500:0.002833007364):0.0001797770503,H3N2_Human_CY091179_A/California/NHRC0003/2003|2003.959:0.001157925785):0.000209046456,(H3N2_Human_CY118816_A/Malaysia/29890/2004|2004.762:0.001497190097,H3N2_Human_CY118776_A/Malaysia/29242/2004|2004.564:0.00026781918):0.0006741621997):0.0002613823434):0.000505686412,(((H3N2_Human_CY118944_A/Malaysia/1681079/2006|2006.896:0.0009764822615,H3N2_Human_FJ912950_A/Thailand/CU231/2006|2006.500:0.002123000963):0.0003786681841,H3N2_Human_CY121574_A/BRISBANE/9/2006|2006.500:0.0005064222098):0.0001981096472,H3N2_Human_CY118920_A/Malaysia/1665090/2006|2006.797:0.001575021139):0.004839381165):0.0008840603948,((((H3N2_Human_CY002960_A/Ashburton/280/2004|2004.778:0.000880072764,H3N2_Human_CY013483_A/Wellington/27/2004|2004.693:0.0008901080237):0.0004096271129,H3N2_Human_CY091003_A/South_Carolina/NHRC0002/2005|2005.186:0.00270187474):0.0002076358806,H3N2_Human_CY006385_A/New_York/467/2004|2004.710:0.001561429549):0.0004114654841,H3N2_Human_CY019195_A/New_York/918/2005|2005.025:0.001808836452):0.0003044828138):0.0004132586961,H3N2_Human_CY105420_A/TayNguyen/TN380/2005|2005.660:0.006838961128):0.000502673991,((H3N2_Human_CY092223_A/New_Jersey/NHRC0001/2005|2005.110:0.0004055235974,H3N2_Human_CY114395_A/Netherlands/42/2006|2006.151:0.002243943087):0.0006407168844,(H3N2_Human_CY014069_A/Waikato/8/2005|2005.603:0.002136353914,H3N2_Human_CY019035_A/Queensland/56/2005|2005.622:0.002301381065):0.0006989038539):0.001499582745):0.0004497569388,H3N2_Human_CY091139_A/Texas/NHRC0001/2005|2005.126:0.003342623334):0.001751230573,((((((H3N2_Human_CY026201_A/California/UR06-0589/2007|2007.195:0.0004213581534,H3N2_Human_CY030211_A/Virginia/UR06-0605/2007|2007.195:0.0004609319497):0.0002642211867,H3N2_Human_CY114403_A/Netherlands/363/2006|2006.978:0.00106016405):0.0002842836995,H3N2_Human_FJ912962_A/Thailand/CU280/2007|2007.500:0.0001568613521):0.0006226783756,H3N2_Human_CY121518_A/Nepal/921/2006|2006.500:0.0007033316937):0.0002386538294,H3N2_Human_CY025865_A/Alabama/UR06-0545/2007|2007.178:0.001978362926):0.0003044190511,H3N2_Human_CY025753_A/Texas/UR06-0480/2007|2007.164:0.003028071678):0.003565507309):0.001365087135,((((((((((((((((((((((H3N2_Human_CY091507_A/California/NHRC0003/2005|2005.814:0.003254132498,H3N2_Human_CY114387_A/Wisconsin/67/2005|2005.500:0.002532821171):0.0003190170195,H3N2_Human_CY091027_A/Texas/NHRC0002/2005|2005.964:0.00100288565):0.0002528357311,H3N2_Human_CY118848_A/Malaysia/32171/2005|2005.589:0.0006264393484):0.0002291705668,H3N2_Human_CY113003_A/Netherlands/548/2005|2005.984:0.0002112277105):0.0001783889233,H3N2_Human_CY039245_A/Hong_Kong/HKU64/2005|2005.370:0.00026092914):0.0001088347711,H3N2_Human_CY105460_A/TayNguyen/TN406/2005|2005.781:0.001661504801):7.037693693e-05,H3N2_Human_CY118872_A/Malaysia/33386/2005|2005.995:0.002592590649):0.0001431036369,H3N2_Human_CY039501_A/Hong_Kong/HKU32/2004|2004.584:0.003407848087):0.0002882031431,(H3N2_Human_KJ855361_A/Mexico/DIF29/2006|2006.041:0.0005465144824,H3N2_Human_CY100600_A/Mexico/InDRE29/2006|2006.041:-0.0005465144824):0.001709974825):0.0002724979737,(H3N2_Human_KJ855409_A/Mexico/DIF2160/2005|2005.027:-1.481530803e-05,H3N2_Human_CY090987_A/Missouri/NHRC0001/2005|2005.030:0.002666909425):0.0001752885308):0.0003340066668,H3N2_Human_CY091059_A/California/NHRC0001/2006|2006.140:0.0005470651902):0.000208899043,H3N2_Human_CY091051_A/Illinois/NHRC0001/2006|2006.123:0.002450013623):0.0002744817757,H3N2_Human_EU597801_A/Hiroshima/52/2005|2005.500:0.001275538759):0.000310047537,(H3N2_Human_CY091035_A/Illinois/NHRC0002/2005|2005.975:0.0007438522821,H3N2_Human_CY091147_A/Georgia/NHRC0001/2006|2006.022:0.000136983718):0.000909315462):9.732189574e-05,H3N2_Human_CY038757_A/Hong_Kong/HKU79/2005|2005.537:0.001228082352):6.920014474e-05,((H3N2_Human_CY091075_A/Texas/NHRC0002/2006|2006.255:0.001801511092,H3N2_Human_CY172341_A/New_York/1022/2006|2006.126:0.0004084066875):0.0007436262263,H3N2_Human_CY014165_A/New_York/7/2006|2006.258:0.002368599254):0.0003626034966):7.697407964e-05,H3N2_Human_FJ912920_A/Thailand/CU46/2006|2006.500:0.003055928365):0.0003760960066,H3N2_Human_CY049746_A/Tokyo/Ut-Sk-1/2007|2007.500:0.003037196772):0.0001018021921,H3N2_Human_CY105884_A/TayNguyen/HCM52/2006|2006.025:0.002594594297):0.0004216550119,H3N2_Human_CY091539_A/California/NHRC0007/2005|2005.871:0.002431475686):0.001595138346,H3N2_Human_CY039413_A/Taiwan/70113/2007|2007.038:0.002547660476):0.002420857699,(((((((H3N2_Human_CY112939_A/Fujian/411/2002|2002.500:0.0001143390217,H3N2_Human_DQ415300_A/TW/229/03|2003.500:0.01476295863):0.0009419817814,H3N2_Human_CY121454_A/Fujian/445/2003|2003.500:0.003561174465):0.0006098383647,H3N2_Human_CY118664_A/Malaysia/23606/2002|2002.879:0.0009101069351):0.0004468857653,(H3N2_Human_CY105220_A/Hanoi/BM767/2003|2003.455:-6.564464497e-18,H3N2_Human_CY105284_A/HaNoi/BM769/2004|2004.500:-1.04457838e-16):0.001778725071):0.0005736776937,(H3N2_Human_CY100608_A/Mexico/InDRE756/2003|2003.093:0.003083488302,H3N2_Human_CY034114_A/Wyoming/03/2003|2003.500:0.0009500308482):0.0003429821923):0.0008724090318,H3N2_Human_DQ415297_A/TW/872/02|2002.500:0.003143744731):0.0007616117783,((H3N2_Human_DQ415301_A/TW/3286/03|2003.500:0.002560551361,H3N2_Human_CY038949_A/Hong_Kong/HKU4/2004|2004.162:0.003220490335):0.0005468519039,H3N2_Human_CY040088_A/Taiwan/9/2004|2004.003:0.002122706024):0.00143203837):0.001617791687):0.002565181062):0.003117434815):0.007990323218,((((((((((((((((H3N2_Human_CY090899_A/Illinois/NHRC0001/1999|1999.833:0.0003498215663,H3N2_Human_CY121414_A/Ulan_Ude/01/2000|2000.500:0.0009731534761):7.226863837e-05,H3N2_Human_CY090915_A/Missouri/NHRC0001/2000|2000.101:0.0003688764132):4.783012391e-05,(H3N2_Human_CY001251_A/New_York/162/2000|2000.107:8.135684232e-05,H3N2_Human_CY020315_A/Queensland/10/2000|2000.500:0.001244175203):0.0003961152184):0.0005583426223,H3N2_Human_CY118552_A/Malaysia/12904/1999|1999.822:0.002102054731):0.0001851606274,(((H3N2_Human_CY000663_A/New_York/169/2000|2000.005:0.0005787462035,H3N2_Human_CY121430_A/California/32/1999|1999.500:-0.0001380612641):0.0005549490078,H3N2_Human_CY090907_A/South_Carolina/NHRC0001/1999|1999.910:0.0003273410953):0.002788553049,H3N2_Human_CY117782_A/Malaysia/14590/2000|2000.482:0.0007649735932):0.0002715033737):0.0001975018533,H3N2_Human_DQ487328_A/Moscow/10/1999|1999.500:0.001122525173):0.0003282716509,H3N2_Human_CY114323_A/Netherlands/3/2000|2000.014:0.004361367637):0.0007181529891,H3N2_Human_CY023048_A/Auckland/600/2000|2000.342:0.002266503492):0.000523930628,H3N2_Human_CY105196_A/HaNoi/1766/2001|2001.500:0.004943100784):0.0008808019084,((((((H1N2_Human_CY017121_A/New_York/C1/2003|2003.500:0.001375643169,H1N2_Human_CY003374_A/New_York/217/2002|2002.956:0.001274225486):0.0002675201936,H1N2_Swine_DQ280222_A/swine/Ontario/52156/03|2003.500:0.003745875146):0.0001828729098,H1N2_Human_CY002638_A/New_York/231/2003|2003.167:0.001144796752):0.00212165243,H1N2_Human_CY003775_A/New_York/417/2002|2002.178:0.002114650621):0.0009414729831,H1N2_Human_JQ340007_A/Eastern_India/N-1289/2009|2009.644:0.01417479348):0.001590501694,((H3N2_Human_CY114331_A/Netherlands/124/2001|2001.214:0.0003755960299,H3N2_Human_CY118648_A/Malaysia/18121/2001|2001.153:0.0009473790125):0.000338430713,H3N2_Human_CY118632_A/Malaysia/17998/2001|2001.079:0.0005450344988):0.001516572744):0.001013066024):0.001453335872,((((((H1N2_Swine_JX138507_A/swine/Zhejiang/01/2008|2008.200:0.000475227054,H3N2_Swine_EU273799_A/swine/Guangdong/164/06|2006.500:0.002175536625):0.0001005562611,H3N2_Swine_EU116037_A/swine/Shandong/3/2005|2005.500:-0.0001021211453):0.0001047909796,H3N2_Canine_KJ013188_A/canine/Guangxi/L2/2013|2013.367:0.001663333201):0.0002260048713,H3N2_Swine_KF550964_A/swine/Henan/1/2010|2010.123:0.001100957087):0.0004232097445,H3N2_Swine_FJ157989_A/swine/Guangxi/1/2004|2004.227:0.00225248089):0.002461277299,H3N2_Swine_JX494720_A/swine/Guangdong/L23/2010|2010.123:0.002435140885):0.002449703859):0.001408651406,(((((((H3N2_Human_CY090891_A/Georgia/NHRC0001/1999|1999.778:-1.141471565e-16,H3N2_Human_CY001126_A/New_York/137/1999|1999.756:3.124854078e-18):0.001602756518,H3N2_Human_CY114499_A/Netherlands/301/1999|1999.748:-0.0002785284863):0.0009077579776,H3N2_Human_CY016082_A/New_South_Wales/20/1999|1999.500:0.001303588266):0.001595900132,((H3N2_Human_CY114299_A/Auckland/10/1997|1997.581:-5.897100611e-05,H3N2_Human_CY112891_A/Sydney/5/1997|1997.500:0.0004990257612):0.0001023105408,H3N2_Human_CY114307_A/Netherlands/300/1997|1997.975:0.0007792217007):0.001076645068):0.001088173473,((((H3N2_Human_CY006265_A/New_York/511/1997|1997.959:0.001706996309,H3N2_Human_CY007985_A/New_York/526/1997|1997.992:5.734197471e-05):0.0006138604549,H3N2_Human_CY118608_A/Malaysia/17230/1998|1998.395:0.002044057732):0.0002877150374,H3N2_Human_CY118624_A/Malaysia/17392/1998|1998.452:0.0003701617435):0.0003820872644,H3N2_Human_CY114315_A/Netherlands/462/1998|1998.956:0.002176297741):0.001048008724):0.0007988199707,(((((H3N2_Human_CY001822_A/New_York/313/1998|1998.989:0.0005393361196,H3N2_Human_CY016513_A/New_South_Wales/2/1999|1999.500:0.001226880865):0.001064977217,H3N2_Human_DQ487333_A/Panama/2007/1999|1999.500:0.001602057186):0.0005632026429,H3N2_Human_CY001814_A/New_York/311/1999|1999.162:0.0003158137079):0.0009760711166,H3N2_Human_CY117742_A/Malaysia/10970/1999|1999.112:0.001240901526):0.0005065285052,((H3N2_Human_CY023008_A/Auckland/589/2000|2000.740:0.0008056612689,H3N2_Human_CY017169_A/South_Australia/52/2000|2000.500:0.001843784862):0.001189357931,H3N2_Human_CY002118_A/Memphis/59/1999|1999.500:-0.0003056363909):0.001282458351):0.001033279436):0.00145622195,H3N2_Human_CY112899_A/Netherlands/414/1998|1998.359:0.00123358239):0.001049957603):0.0006825253391,H1N2_Swine_DQ280230_A/swine/Ontario/48235/04|2004.500:0.01027366883):0.0007854132195,((((((((((((((H3N2_Human_DQ415298_A/TW/3446/02|2002.500:0.007185393887,H3N2_Human_CY037349_A/Genoa/1/2002|2002.918:0.0004284887861):0.0001059817053,H3N2_Human_CY037357_A/Genoa/14/2003|2003.811:-0.0001150955905):0.0005108977599,H3N2_Human_CY001174_A/New_York/94/2001|2001.981:0.002277653687):0.0004467302898,H3N2_Human_CY003214_A/New_York/419/2002|2002.047:0.001825579735):0.0004678621842,H3N2_Human_CY000247_A/New_York/121/2002|2002.153:0.001078816483):0.0006743291851,H3N2_Human_CY007753_A/Canterbury/68/2002|2002.507:0.001544953216):0.0001894691008,(H3N2_Human_CY112955_A/Netherlands/20/2003|2003.132:0.002875249756,H3N2_Human_CY114371_A/Netherlands/312/2003|2003.732:0.002464137794):0.001874805606):0.0004155345238,(((H3N2_Human_CY015770_A/Western_Australia/36/2002|2002.786:0.002147436294,H3N2_Human_CY017923_A/Queensland/28/2002|2002.611:0.001390829898):0.002005986826,H3N2_Human_CY007889_A/Canterbury/31/2002|2002.466:0.001102108737):0.0004938133269,(H3N2_Human_CY114347_A/Netherlands/120/2002|2002.153:1.556818883e-16,H3N2_Human_CY114355_A/Finland/170/2003|2003.500:-2.667041907e-16):0.001732308048):0.0008330928771):0.000410268624,(H3N2_Human_CY112931_A/Netherlands/118/2001|2001.197:0.0006908293627,H3N2_Human_CY112947_A/Netherlands/1/2002|2002.016:0.001962437545):0.000447885461):0.0001464657069,(((H3N2_Human_CY022531_A/Auckland/602/2001|2001.630:0.0005574655534,H3N2_Human_CY012326_A/Waikato/105/2001|2001.699:-0.0001170172574):0.0007777119671,(H3N2_Human_CY091115_A/Georgia/NHRC0001/2002|2002.088:-2.76405266e-16,H3N2_Human_CY090923_A/Illinois/NHRC0001/2002|2002.118:1.653829635e-16):0.00144204818):0.0005115209205,(H3N2_Human_CY015698_A/Western_Australia/16/2001|2001.732:0.001023207935,H3N2_Human_CY017633_A/Queensland/17/2001|2001.644:0.0007426123754):0.0003722557754):0.0003188223012):0.0005530294283,H3N2_Human_CY000575_A/New_York/80/2001|2001.984:0.0006184984711):0.0007898224155,(((((((((((((((((H3N2_Human_CY090947_A/California/NHRC0001/2003|2003.866:0.001358032862,H3N2_Human_CY090955_A/South_Carolina/NHRC0002/2003|2003.866:0.0008535440068):7.950504003e-05,H3N2_Human_CY090963_A/Texas/NHRC0001/2003|2003.885:0.0003582752168):0.0001163631277,H3N2_Human_CY090971_A/New_Jersey/NHRC0001/2003|2003.901:0.0003254497561):7.37336395e-05,H3N2_Human_CY092207_A/Illinois/NHRC0001/2003|2003.822:0.000367411412):9.672678595e-05,H3N2_Human_CY090979_A/Georgia/NHRC0001/2004|2004.052:-9.744537713e-05):4.874621262e-05,H3N2_Human_CY092215_A/Georgia/NHRC0001/2003|2003.926:-4.874621262e-05):0.0001708351865,H3N2_Human_CY090939_A/Missouri/NHRC0001/2003|2003.847:0.0007105426418):0.0001216254883,H3N2_Human_CY090931_A/South_Carolina/NHRC0001/2003|2003.803:0.000761284667):0.0006897206713,(((H3N2_Human_CY088156_A/England/470/2003|2003.844:-6.339293421e-17,H3N2_Human_CY088172_A/England/539/2003|2003.871:-4.762936825e-17):0.001972478966,H3N2_Human_CY015818_A/Western_Australia/42/2003|2003.710:0.0002374888084):0.0001960278196,H3N2_Human_CY018979_A/Queensland/31/2003|2003.611:0.001130519418):0.0001958301782):0.0001854723015,H3N2_Human_CY118672_A/Malaysia/25849/2003|2003.723:0.001144083165):0.0001110222075,(H3N2_Human_CY007137_A/Canterbury/423/2003|2003.532:0.001592804131,H3N2_Human_CY007057_A/Canterbury/405/2003|2003.507:-0.0002708181281):0.001675104386):0.0003726318418,H3N2_Human_CY091123_A/Missouri/NHRC0002/2004|2004.022:6.11797519e-05):0.0001370514511,H3N2_Human_CY000183_A/New_York/44/2003|2003.934:0.001192322586):0.0002389931687,H3N2_Human_CY000375_A/New_York/31/2004|2004.011:0.00197785484):0.0006610436443,H3N2_Human_CY019011_A/Queensland/41/2004|2004.764:0.005042996598):0.0008822512029,H3N2_Human_CY001558_A/New_York/215/2003|2003.304:0.002685939223):0.001377810602,H3N2_Human_CY091107_A/Texas/NHRC0001/2002|2002.058:0.002448474036):0.0002626891981):0.0001694158763,H3N2_Human_CY091099_A/Missouri/NHRC0001/2002|2002.022:0.002593765642):0.003942423225,H3N2_Swine_CY158751_A/swine/Saskatchewan/02903/2009|2009.729:0.02003259194):0.005268530865):0.002448186289,H1N2_Swine_DQ280206_A/swine/Ontario/55383/04|2004.500:0.02004629593):0.002226996778,((((((((((H3N2_Human_CY117790_A/Malaysia/14712/1997|1997.967:0.0007371812411,H3N2_Human_CY117758_A/Malaysia/13241/1997|1997.559:0.0005876763748):0.002522741138,H3N2_Human_CY121363_A/South_Africa/1147/1996|1996.500:0.0005928240255):0.0004810183896,H3N2_Human_CY036853_A/Siena/1/1997|1997.014:0.001285598845):0.001290754032,H3N2_Human_CY114259_A/Hong_Kong/357/1996|1996.545:0.0004813120601):0.0002531506898,H3N2_Human_CY118464_A/Malaysia/10370/1996|1996.501:0.0006300389821):0.0004840896023,H3N2_Human_CY012214_A/New_York/598/1996|1996.959:0.0008462727676):0.0009659150081,(H3N2_Human_CY118448_A/Malaysia/10111/1996|1996.463:0.004022735527,H3N2_Human_CY114251_A/Hong_Kong/42/1996|1996.170:0.003103500186):0.0002268836816):0.0006262833552,(H3N2_Human_CY112851_A/Hong_Kong/280/1997|1997.466:0.002522797348,H3N2_Human_CY001499_A/New_York/250/1998|1998.945:0.00552951054):0.002107159766):0.0008276924579,H3N2_Human_CY114483_A/Brisbane/8/1996|1996.500:0.001963102398):0.001747645658,(H3N2_Human_CY114219_A/Lyon/2279/1995|1995.885:0.001133996754,H3N2_Human_CY010754_A/New_York/648/1995|1995.951:0.00329617684):0.001209419049):0.003693633928):0.001197086865):0.003942508412,(((((((((((((((H3N2_Human_CY112755_A/South_Australia/15/1994|1994.419:0.001033690522,H3N2_Human_CY112763_A/South_Australia/25/1994|1994.436:0.000733306689):0.005458308036,H3N2_Human_CY013723_A/New_York/791/1993|1993.189:0.001682682066):0.0001054617499,H3N2_Human_CY113979_A/Guangdong/25/1993|1993.500:0.0003255000016):0.0001175743407,(H3N2_Human_CY112643_A/Oslo/2219/1993|1993.868:-1.080466585e-16,H3N2_Human_CY112691_A/Wellington/59/1993|1993.500:-2.975643966e-18):0.0003223036676):0.0002574265245,(H3N2_Human_CY121331_A/Harbin/15/1992|1992.500:0.002559275942,H3N2_Human_CY114123_A/Shandong/9/1993|1993.500:0.0005535767666):0.0001847637688):0.0001507765832,H3N2_Human_CY012974_A/New_York/735/1994|1994.036:0.002962608751):0.0003338451688,H3N2_Human_CY114043_A/Madrid/G252/1993|1993.500:0.0005456742828):0.000204242745,H3N2_Human_CY114155_A/Hong_Kong/56/1994|1994.584:0.002905991341):0.000218573812,((H3N2_Human_CY113451_A/Singapore/3/1993|1993.014:0.0004205547928,H3N2_Human_CY114051_A/Netherlands/101/1993|1993.123:0.0009014312098):0.0008464597142,H3N2_Human_CY113987_A/Lyon/672/1993|1993.142:0.001815764861):9.050431219e-05):0.0002658551826,((H3N2_Human_CY006345_A/Nanchang/0058/1994|1994.500:0.000555900858,H3N2_Human_CY006353_A/Nanchang/58/1993|1993.500:-0.000115452562):5.774415293e-05,H3N2_Human_CY009018_A/Nanchang/12/1993|1993.500:-5.774415293e-05):0.0007553767019):0.000448274064,(((H3N2_Human_CY114203_A/Hong_Kong/3/1995|1995.063:0.0006457267413,H3N2_Human_CY114171_A/Finland/338/1995_|1995.500:0.002007482975):0.001400309087,H3N2_Human_CY118424_A/Malaysia/07145/1995|1995.501:0.002609021411):0.0002669242583,(H3N2_Human_CY002278_A/Memphis/24/1995|1995.500:0.001429066206,H3N2_Human_CY114195_A/Geneva/A9509/1995|1995.085:0.0003375241957):0.001508090114):0.003249760868):0.0003491657948,H3N2_Human_CY112667_A/Singapore/19/1993|1993.970:0.001165472255):0.00142129161,((((((((H3N2_Human_CY112683_A/Victoria/104/1993|1993.671:0.0008496680748,H3N2_Human_CY114107_A/Scotland/142/1993|1993.500:0.00135807233):0.0003298384667,H3N2_Human_CY112675_A/Stockholm/20/1993|1993.838:0.001886459547):0.0002626836274,H3N2_Human_CY112883_A/Oslo/2352/1993|1993.866:0.00239350524):0.0003791792615,H3N2_Human_CY114099_A/Paris/287/1993|1993.500:0.003176930742):0.000296265452,H3N2_Human_CY114075_A/Netherlands/357/1993|1993.929:0.0008620132918):0.000287117816,(((H3N2_Human_CY012990_A/New_York/738/1994|1994.093:0.0008040171468,H3N2_Human_CY114115_A/Scotland/160/1993|1993.500:0.0009609921299):0.0003850766667,H3N2_Human_CY112707_A/England/7/1994|1994.500:0.0009425932448):0.001133836304,H3N2_Human_CY114163_A/Netherlands/18/1994|1994.011:0.001529616207):0.00150954744):0.0007969326916,(((H3N2_Human_CY114019_A/Madrid/G101/1993|1993.500:0.001500397592,H3N2_Human_CY003718_A/Hong_Kong/14/1992|1992.500:0.000706788022):0.0002325514386,H3N2_Human_CY113907_A/Stockholm/7/1992|1992.121:0.0006520724097):0.0001955322655,(H3N2_Human_CY113563_A/England/260/1991|1991.704:0.0003531128876,H3N2_Human_CY113883_A/Paris/614/1992|1992.000:0.001411049453):0.001137995313):0.0008043534396):0.0009503586459,(((H3N2_Human_CY112747_A/Johannesburg/47/1994|1994.500:0.002887499333,H3N2_Human_CY121347_A/Johannesburg/33/1994|1994.500:0.001096566213):0.0007674234162,H3N2_Human_CY112715_A/Hong_Kong/1/1994|1994.414:0.001445697957):0.001945040849,(H3N2_Human_CY114227_A/Netherlands/1/1995|1995.027:0.000627402631,H3N2_Human_CY017289_A/New_York/680/1995|1995.104:0.002025324241):0.002543565924):0.005200331437):0.0006171714727):0.0008747464781,((((((H3N2_Human_CY112875_A/Oslo/21/1997|1997.500:0.0007374351674,H3N2_Human_CY112787_A/Hong_Kong/55/1995|1995.778:0.001473509832):0.0002421735352,H3N2_Human_CY112651_A/Oslo/244/1997|1997.500:0.001087059372):0.0003151893066,H3N2_Human_CY112843_A/Hong_Kong/1/1997|1997.500:0.0001258571594):0.0007413835941,(H3N2_Human_CY112859_A/Johannesburg/10/1997|1997.496:0.002040409262,H3N2_Human_CY009746_A/New_York/590/1996|1996.940:0.003282240313):0.002167838888):0.00488886773,((((H3N2_Human_CY112819_A/Victoria/75/1995|1995.567:0.001969853736,H3N2_Human_CY038509_A/Siena/3/1995|1995.071:0.000693871815):0.000604941041,H3N2_Human_CY114291_A/Netherlands/91/1996|1996.079:0.002061939289):0.0001636457435,H3N2_Human_CY112803_A/Netherlands/271/1995|1995.918:0.0002722998271):0.0005990013851,H3N2_Human_CY114187_A/Finland/381/1995|1995.500:0.001618696493):0.002848492104):0.00201281309,((((((H3N2_Human_CY118432_A/Malaysia/07831/1995|1995.737:0.002203927757,H3N2_Human_CY112827_A/Wuhan/359/1995|1995.500:0.0008894329427):0.0002514184473,H3N2_Human_CY112795_A/Nanchang/933/1995|1995.500:0.001521794757):0.0006277965503,H1N1_Swine_DQ280214_A/swine/Ontario/53518/03|2003.500:0.002934385823):0.0003903826025,(H3N2_Human_CY114235_A/Geneva/3958/1996|1996.500:0.001014270313,H3N2_Human_CY112835_A/Singapore/1/1996|1996.115:0.0003080579526):0.001394171925):0.001655520432,(H3N2_Human_CY112867_A/Nice/491/1996|1996.995:0.0009647430192,H3N2_Human_CY114283_A/Lyon/1781/1996|1996.816:0.0003582320232):0.00149007269):0.001299300843,(H1N1_Swine_DQ280246_A/swine/Ontario/11112/2004|2004.500:0.008341075151,H1N1_Swine_DQ280238_A/swine/Ontario/23866/04|2004.500:0.01117991748):0.0005713573406):0.004206494874):0.001665898323):0.002388982197,((((H3N2_Human_CY113723_A/Madrid/G58/1992|1992.036:3.305759115e-17,H3N2_Human_CY113931_A/Tilburg/5957/1991|1991.923:-1.440798936e-16):0.0008763975321,H3N2_Human_CY113779_A/Oviedo/31/1991|1991.989:0.0004465775103):0.0001107488611,H3N2_Human_CY113659_A/Madrid/G12/1991|1991.500:-0.0001114456167):0.002405145643,((H3N2_Human_CY113747_A/Netherlands/935/1992|1992.025:0.002691043518,H3N2_Human_CY113867_A/Paris/583/1992|1992.000:0.002183891984):0.0006036610504,H3N2_Human_CY114475_A/United_Kingdom/261/1991|1991.500:0.002059465077):0.001615310239):0.0007379043499):0.003286863607):0.005120914357,(H3N2_Swine_MG962430_A/swine/Western_Australia/2577766G/2012|2012.548:0.005796772059,H3N2_Swine_MG962494_A/swine/Western_Australia/AS16-2465-03/2016|2016.696:0.01663898987):0.03504932921):0.002835940992):0.03397959837,((((((((((((((((((((((H3N2_Human_CY113891_A/South_Australia/23/1992|1992.244:0.0006875244577,H3N2_Human_CY113811_A/Paris/417/1991|1991.915:0.002411375451):0.0001986029871,H3N2_Human_CY112538_A/Stockholm/8/1992|1992.164:0.001130414907):0.0001809860255,H3N2_Human_CY113739_A/Netherlands/823/1992|1992.090:0.0006994862741):0.0001513200664,H3N2_Human_CY112482_A/Finland/218/1992|1992.063:0.0002897819364):8.545667725e-05,H3N2_Human_CY113699_A/Houston/56798/1992|1992.252:-8.652488816e-05):5.390929581e-05,(H3N2_Human_CY113691_A/Geneva/5113/1992|1992.038:0.0005615620959,H3N2_Human_CY112450_A/Geneva/6447/1991|1991.904:-0.0001208771566):0.0003876633772):4.687738623e-05,H3N2_Human_CY113899_A/South_Australia/27/1992|1992.260:0.0003941467184):7.994835625e-05,(H3N2_Human_CY113819_A/Paris/424/1991|1991.915:0.0003261898411,H3N2_Human_CY113715_A/Houston/56941/1992|1992.252:0.001437252997):0.0003631027676):0.0003711982552,((H3N2_Human_CY035236_A/Siena/6/1991|1991.978:-0.0001065316695,H3N2_Human_CY036837_A/Siena/1/1991|1991.959:0.0005469799655):0.001966525194,(H3N2_Human_CY112490_A/Finland/220/1992|1992.063:0.002463837356,H3N2_Human_CY112458_A/Stockholm/20/1991|1991.959:0.0001860312994):0.002939275031):0.0005040502753):0.003389632179,(((H3N2_Human_CY113539_A/Victoria/2/1990|1990.500:0.001192815401,H3N2_Human_CY113547_A/Wellington/3/1990|1990.500:0.0005737750012):0.001889418925,H3N2_Human_CY114467_A/Beijing/353/1989|1989.500:0.000326659591):0.0001416729665,H3N2_Human_CY112410_A/Beijing/352/1989|1989.500:0.001185878986):0.0007437264274):0.0009986734418,(((((((H3N2_Human_CY114139_A/Yamagata/56/1993|1993.500:0.0004348891485,H3N2_Human_CY114147_A/Yamagata/61/1993|1993.500:5.559147523e-06):0.0007784519794,H3N2_Human_CY112522_A/Sendai/C273/1992|1992.500:0.001430298519):0.001102847423,H3N2_Human_CY113683_A/Beijing/32/1992|1992.500:0.000221875642):0.001535508855,H3N2_Human_CY012134_A/New_York/758/1993|1993.090:0.001128435545):0.006826288356,H3N2_Human_CY113523_A/Shanghai/24/1990|1990.500:0.001716255909):0.001644936886,H3N2_Human_CY113755_A/Netherlands/938/1991|1991.964:0.004232287337):0.002612991832,(((((H3N2_Human_CY113491_A/Wellington/5/1989|1989.500:-0.0002331527171,H3N2_Human_CY113475_A/Singapore/40/1989|1989.500:0.001556165055):0.0001166470731,H3N2_Human_CY113499_A/Waikato/1/1989|1989.500:-0.0001166470731):0.0004704125954,H3N2_Human_CY113387_A/England/427/1988|1988.500:0.0008542916011):0.0005300173989,H3N2_Human_CY112434_A/Hong_Kong/1/1989|1989.500:0.0007945841945):0.0005513748284,H3N2_Human_CY113459_A/Singapore/34/1989|1989.500:0.002115908346):0.0007592938202):0.0003131595207):0.001852630981,((H3N2_Human_CY113515_A/Memphis/5/1990|1990.500:0.0009356746649,H3N2_Human_CY113507_A/Memphis/2/1990|1990.500:0.001721048906):0.002604886559,H3N2_Human_CY112426_A/Geneva/5007/1989|1989.500:0.002286928776):0.002336102111):0.002614982728,(((((((((H3N2_Human_CY003550_A/Hong_Kong/7/1987|1987.500:0.001019770211,H3N2_Human_CY114451_A/Victoria/1/1988|1988.500:-0.0001365300256):0.0002782647908,H3N2_Human_CY096865_A/Memphis/3/1988|1988.500:0.00104918822):0.001331821074,(H3N2_Human_CY113483_A/Victoria/1/1989|1989.500:-1.726954908e-16,H3N2_Human_CY121299_A/Sichuan/2/1987|1987.500:6.167318832e-17):0.0008813285181):0.0001877092372,((H3N2_Human_CY113403_A/Stockholm/12/1988|1988.500:0.0005056861737,H3N2_Human_CY113379_A/Atlanta/3572/1988|1988.500:-6.523787771e-05):0.003040485116,H3N2_Human_CY003518_A/Hong_Kong/2/1988|1988.500:0.002746985137):0.001942176908):0.0004172793828,H3N2_Human_CY113419_A/England/138/1989|1989.500:0.00320995998):0.0006307688025,H3N2_Human_CY114459_A/Oklahoma/5/1988|1988.500:0.00192647455):0.0004056497255,H3N2_Human_CY035204_A/Siena/3/1988|1988.096:0.00276395309):0.0003419618854,H3N2_Human_CY121315_A/Shanghai/11/1987|1987.500:0.001767577642):0.0007267981036,((((((H3N2_Human_CY113435_A/Netherlands/650/1989|1989.948:0.001420693424,H3N2_Human_CY113443_A/Netherlands/738/1989|1989.959:-9.77183815e-05):0.0002973937005,H3N2_Human_CY035220_A/Siena/10/1990|1990.047:0.0005860715113):0.0003402991117,(H3N2_Human_CY113411_A/Atlanta/211/1989|1989.500:0.001239084584,H3N2_Human_CY113555_A/Canberra/1/1991|1991.500:8.324368228e-05):0.001877220408):0.0007010454955,H3N2_Human_CY035212_A/Siena/4/1990|1990.019:0.0008503469154):0.0007288313085,H3N2_Human_CY113571_A/Geneva/5366/1991|1991.500:0.002953851238):0.0008575991853,H3N2_Human_CY113531_A/Suita/1/1990|1990.500:0.001529359603):0.003058671415):0.001147010777):0.004193269413,((((((((H3N2_Human_CY002094_A/Memphis/66/1986|1986.500:0.002664723245,H3N2_Human_CY113347_A/Stockholm/10/1985|1985.500:0.0008759354033):0.001079198952,H3N2_Human_CY003526_A/Hong_Kong/24/1985|1985.500:0.000691081195):0.0001288650383,H3N2_Human_CY113323_A/Guildford/V728/1985|1985.500:0.0007537746994):0.000463341751,H3N2_Human_CY113355_A/Wellington/4/1985|1985.500:0.0008666269862):0.000358826003,H3N2_Human_CY113395_A/Netherlands/450/1988|1988.162:0.00454313134):0.0004366037378,(H3N2_Human_CY008458_A/Memphis/5/1985|1985.500:-0.000137652566,H3N2_Human_CY113339_A/Netherlands/333/1985|1985.085:0.001463184611):0.001779866099):0.000559336458,H3N2_Human_CY113363_A/Colorado/2/1986|1986.500:0.007216336415):0.0004247904105,H3N2_Human_CY121283_A/Leningrad/360/1986|1986.500:0.00338029061):0.0008172191377):0.005369214796,((((((H3N2_Human_CY006321_A/Hong_Kong/14/1983|1983.500:0.0009850978749,H3N2_Human_CY003726_A/Hong_Kong/26/1983|1983.500:0.0003378771675):0.0006482841835,H3N2_Human_CY187390_A/Caen/1/1984|1984.500:0.003352627673):0.0009947394583,(H3N2_Human_CY113331_A/Netherlands/330/1985|1985.000:0.002089632048,H3N2_Human_CY016066_A/Memphis/2/1986|1986.500:0.002341714078):0.00305096889):0.0005814039242,H3N2_Human_CY114443_A/Netherlands/233/1982|1982.247:0.002082585746):0.0009748508087,H3N2_Human_CY113299_A/Netherlands/241/1982|1982.915:0.003614275476):0.001153677985,((H3N2_Human_CY003510_A/Hong_Kong/6/1985|1985.500:0.001863409753,H3N2_Human_CY006329_A/Hong_Kong/4/1984|1984.500:0.0007886843645):0.000513484074,H3N2_Human_CY003750_A/Hong_Kong/7/1984|1984.500:0.0003703689264):0.004927567099):0.0007545729245):0.001310746525,(H3N2_Human_CY065974_A/Philippines/2/1982|1982.414:2.419333314e-06,H3N2_Human_CY065982_A/Philippines/2-MA/1982|1982.414:0.0008798707698):0.004860059772):0.0009241958986,(((((H3N2_Human_CY113275_A/Netherlands/209/1980|1980.915:0.001116240135,H3N2_Human_CY112367_A/Bilthoven/4791/1981|1981.500:0.002431539506):0.0003307831021,H3N2_Human_CY113283_A/Lyon/2380/1981|1981.500:0.002329701944):0.0008405084717,H3N2_Human_CY006897_A/Memphis/9/1980|1980.500:0.00137745602):0.001040950963,(H3N2_Human_CY112359_A/Rotterdam/577/1980|1980.500:0.001492448227,H3N2_Human_CY114435_A/Bangkok/1/1979|1979.500:-0.0001687597454):0.0005168945508):0.0005107331792,(((H3N2_Human_CY006058_A/Hong_Kong/1/1982|1982.500:0.002484430101,H3N2_Human_CY006857_A/Nanjing/36/1983|1983.500:0.001499635445):0.0009034436307,H3N2_Human_CY006761_A/Nanjing/2/1982|1982.500:0.0004251636928):0.0008676159102,(H3N2_Human_CY006105_A/Hong_Kong/45/1980|1980.500:0.0004957472647,H3N2_Human_CY003494_A/Hong_Kong/46/1980|1980.500:-5.529896873e-05):0.0004683768632):0.001262484405):0.0023635185):0.001612846152,H3N2_Human_CY113315_A/Oslo/13676/1983|1983.500:0.005770842464):0.005359651761,((((((H1N1_Human_CY019745_A/Memphis/1/1979|1979.500:0.0001865904719,H1N1_Human_CY021723_A/California/10/1978|1978.500:0.0006966497137):0.0001638273534,H1N1_Human_CY026417_A/Albany/8/1979|1979.500:0.0007184627497):0.0001016394999,H1N1_Human_CY021915_A/USSR/46/1979|1979.500:0.001668573344):0.002917241678,H3N2_Human_CY020227_A/Albany/14/1978|1978.500:0.003343990408):0.004115128057,((H3N2_Human_CY006713_A/Memphis/18/1978|1978.500:0.0005510996199,H3N2_Human_CY006705_A/Memphis/12/1978|1978.500:-0.0001104146806):0.0002247383893,(H3N2_Human_CY008129_A/Memphis/4/1977|1977.500:-8.310504388e-17,H3N2_Human_CY008121_A/Memphis/2/1977|1977.500:-2.791725858e-17):0.0006576355357):0.003804754337):0.002084204584,(((H3N2_Human_CY006721_A/Memphis/101/1974|1974.500:0.0009463080349,H3N2_Human_CY021083_A/Albany/42/1975|1975.500:0.001264557692):0.0005846356941,H3N2_Human_CY006913_A/Hong_Kong/49/1974|1974.500:0.001187010438):0.0007815737962,H3N2_Human_CY006833_A/Memphis/103/1974|1974.500:0.0001021354761):0.001282907355):0.002190903904):0.00543593396,(((((((((((H3N2_Human_CY003734_A/Hong_Kong/43/1975|1975.500:0.001061882645,H3N2_Human_CY121203_A/Victoria/3/1975|1975.500:0.002925177591):0.001202823061,H3N2_Human_CY006050_A/Beijing/39/1975|1975.500:0.001020538131):0.0007459689417,H3N2_Human_CY021947_A/Albany/1/1976|1976.500:0.001026872352):0.0002290557777,(((H3N2_Human_CY022315_A/Memphis/104/1976|1976.500:0.0003934733618,H3N2_Human_CY006841_A/Memphis/110/1976|1976.500:4.721157749e-05):0.0003987907995,H3N2_Human_CY113219_A/Bilthoven/5657/1976|1976.500:0.001368615762):0.002122547942,H3N2_Human_CY021835_A/Albany/15/1976|1976.500:0.0009872772298):0.0006679685418):0.001906506958,((((((H3N2_Swine_FJ830853_A/swine/Guangdong/01/1998|1998.500:0.0005721576469,H3N2_Swine_GQ422421_A/swine/Guangdong/106/2002|2002.500:-0.0001314727076):6.575755908e-05,H3N2_Swine_GQ422424_A/swine/Guangdong/113/2002|2002.500:-6.575755908e-05):7.730444653e-05,H3N2_Swine_EU273798_A/swine/Heilongjiang/1/05|2005.500:0.002574515123):0.000121712234,H3N2_Swine_GU086135_A/swine/Guangdong/423/2006|2006.500:0.001653162115):0.0001852590352,H3N2_Human_KP765778_A/HuNan/01/2014|2014.000:0.001141300892):0.0001833788871,(H3N2_Swine_JX138523_A/swine/Hunan/3/2008|2008.534:0.003844164714,H3N2_Swine_KC620453_A/swine/HuNan/01/2008|2008.186:0.0001471353429):0.0007168765073):0.002375858351):0.006755959974,(((((((((H3N2_Human_CY113083_A/Bilthoven/23290/1972|1972.500:0.001331308121,H3N2_Human_CY009010_A/Hong_Kong/33/1973|1973.500:0.002207432848):0.0003480542487,H3N2_Human_CY008690_A/Memphis/105/1972|1972.500:0.001871976275):0.000272701298,H3N2_Human_CY006817_A/Memphis/3/1973|1973.500:0.001947897019):0.0003349541058,H3N2_Human_CY002102_A/Memphis/102/1972|1972.500:0.001436446717):0.0004068801237,(H3N2_Human_CY007977_A/Guandong/243/1972|1972.500:0.0003777779048,H3N2_Human_AX350186_A/Udorn/307/1972|1972.500:0.00138843908):0.0004854235064):0.0002836668428,H3N2_Human_CY021099_A/Albany/20/1974|1974.500:0.003677824824):0.0004127184873,(H3N2_Human_CY121187_A/Port_Chalmers/1/1973|1973.500:-3.692879789e-17,H3N2_Human_CY147436_A/Port_Chalmers/JY2/1973|1973.500:-7.409350457e-17):0.001810916438):0.000459266183,(H3N2_Human_CY112327_A/Bilthoven/748/1973|1973.500:-9.756006944e-05,H3N2_Human_CY113107_A/Bilthoven/3517/1973|1973.500:0.0005382450088):0.0006556352589):0.0003671059868,H3N2_Human_CY003534_A/Hong_Kong/11/1973|1973.500:0.001403742798):0.0007534810041):0.0005782447801,((H3N2_Human_CY113123_A/Bilthoven/5930/1974|1974.500:-6.479929157e-17,H3N2_Human_CY113131_A/Bilthoven/5931/1974|1974.500:-4.622301089e-17):0.001066480536,H3N2_Human_CY003502_A/Hong_Kong/14/1974|1974.500:0.002477440175):0.002948001727):0.000917724085,H3N2_Human_CY121163_A/England/42/1972|1972.500:0.004600687807):0.000636241018,((H3N2_Human_CY112343_A/Bilthoven/4273/1975|1975.500:0.0009901190628,H3N2_Human_CY113171_A/Bilthoven/2600/1975|1975.500:0.0003328559796):0.0002518307734,H3N2_Human_CY113195_A/Bilthoven/628/1976|1976.500:0.00107455131):0.00506114156):0.001196759998,(((H3N2_Human_CY021603_A/Memphis/3/1971|1971.500:0.0004770619004,H3N2_Human_CY113067_A/Bilthoven/21438/1971|1971.500:-3.700714537e-05):0.0009782644723,H3N2_Human_CY113075_A/Bilthoven/21801/1971|1971.500:0.002122717873):0.0006482245865,H3N2_Human_CY112303_A/Bilthoven/6022/1972|1972.500:0.002920153357):0.004435802666):0.001255444092,((H3N2_Human_CY113259_A/Rotterdam/8179/1977|1977.500:0.002544094482,H3N2_Human_CY021107_A/Albany/4/1977|1977.500:0.002782157772):0.000607734971,H3N2_Human_CY113243_A/Bilthoven/3895/1977|1977.500:0.002052769556):0.008387408351):0.0006903188267):0.001691877294,((((((((((H3N2_Human_KX879571_A/Alchi/2/1968|1968.500:0.001531440793,H3N2_Human_CY121123_A/Aichi/2/1968|1968.500:-0.0002084284547):0.0008812219529,H3N2_Human_CY008162_A/Beijing/1/1968|1968.500:0.0008863386457):4.862745907e-05,(H3N2_Human_CY034010_A/Hong_Kong/1-11/1968|1968.500:-1.970535289e-16,H3N2_Human_CY033039_A/Hong_Kong/1-6/1968|1968.500:8.603122641e-17):0.0003906732727):7.674245322e-05,H3N2_Human_CY147452_A/Northern_Territories/60-JY2/1968|1968.500:-7.743608863e-05):0.0001814337901,(((H3N2_Human_KC296476_A/Bilthoven/16190/1968|1968.500:0.0007408759869,H3N2_Human_CY019921_A/Albany/3/1969|1969.500:0.00102543392):0.0004070468616,H3N2_Human_CY019905_A/Albany/1/1969|1969.500:0.0004757182828):0.000532204096,(H3N2_Human_CY019913_A/Albany/19/1968|1968.500:0.001352245343,H3N2_Human_CY113059_A/Bilthoven/17938/1969|1969.500:0.0008586203844):0.0007974176701):0.0007057148299):0.0001917638178,(H3N2_Human_CY019897_A/Albany/11/1968|1968.500:-9.320572607e-17,H3N2_Human_CY112239_A/Bilthoven/15793/1968|1968.500:-1.781657639e-17):0.001137759718):0.0002485478173,H3N2_Human_CY112263_A/Bilthoven/808/1969|1969.500:0.001521194566):0.0002313457271,((((H3N2_Human_CY112271_A/Bilthoven/93/1970|1970.500:0.0005156108833,H3N2_Human_CY112279_A/Bilthoven/2668/1970|1970.500:0.000365522352):0.0002920500585,H3N2_Human_CY021123_A/Albany/6/1970|1970.500:0.001034211452):0.000437413629,H3N2_Human_CY022944_A/Albany/1/1970|1970.500:0.0008882434236):0.001463309939,H3N2_Human_CY006305_A/Hong_Kong/3/1969|1969.500:0.002315177134):0.0006670693524):0.0009085918276,(H3N2_Human_CY112295_A/Hong_Kong/107/1971|1971.500:3.653673799e-05,H3N2_Human_CY003558_A/Hong_Kong/6/1972|1972.500:0.001291140933):0.006726122315):0.0007105511594,(H3N2_Human_CY006689_A/Hong_Kong/46/1971|1971.500:0.002862890534,H3N2_Human_CY002502_A/Memphis/1/1971|1971.500:0.002023926104):0.002026153554):0.002550231329):0.003715557286,H3N2_Swine_CY116313_A/swine/England/87842/1990|1990.595:0.04211661765):0.008520106677):0.007926379475,((((((((((((H3N8_Avian_CY180786_A/duck/Minnesota/12/1975|1975.500:1.869696739e-17,H3N8_Avian_CY180770_A/duck/Minnesota/3/1975|1975.500:-1.297192698e-16):0.001061741826,H11N9_Avian_CY180690_A/mallard/Wisconsin/477/1976|1976.500:0.00292232372):0.0003900870119,(H3N8_Avian_CY180730_A/duck/Minnesota/53/1974|1974.500:-4.621085364e-17,H3N8_Avian_CY180746_A/duck/Minnesota/56/1974|1974.500:-6.481144882e-17):0.0004900327583):0.000239861317,H3N8_Avian_CY180185_A/mallard/Wisconsin/316/1976|1976.500:0.004890560117):0.001038337739,H9N2_Avian_CY180145_A/green-winged_teal/Wisconsin/228/1976|1976.500:0.002756092862):0.00902854205,(H7N3_Avian_CY185719_A/mallard/Alberta/49/1976|1976.608:0.01338914513,H5N2_Avian_EU743084_A/turkey/CO/118899/1972|1972.500:0.007156180875):0.001207008009):0.00338295115,(H5N2_Avian_CY004323_A/mallard_duck/ALB/57/1976|1976.611:0.0003854481281,H3N2_Avian_CY004582_A/pintail_duck/ALB/86/1976|1976.614:0.0004957566295):0.01102630558):0.0008806892861,(H6N8_Avian_CY181255_A/mallard/Wisconsin/13/1974|1974.500:0.01372346366,H6N2_Avian_CY181335_A/mallard/Wisconsin/23/1974|1974.500:0.01171222604):0.001805335534):0.00282878301,((((((H4N8_Avian_CY004761_A/mallard_duck/ALB/210/1977|1977.660:0.00638507593,H4N8_Avian_CY004782_A/pintail_duck/ALB/220/1977|1977.668:0.005298483202):0.0005875445451,H3N8_Avian_CY180754_A/duck/Minnesota/34/1976|1976.500:0.001151876067):0.002341897951,H4N3_Avian_CY005949_A/mallard/Alberta/300/1977|1977.660:0.00441824897):0.001384926811,H9N2_Avian_CY005879_A/goose/MN/5733-1/1980|1980.000:0.005396149504):0.001000335239,(H7N3_Avian_CY005021_A/blue-winged_teal/ALB/295/1977|1977.666:-9.214886883e-17,H7N3_Avian_CY005028_A/widgeon/Alberta/284/1977|1977.666:-1.887343363e-17):0.007608362408):0.004310960481,((H6N2_Avian_CY180490_A/duck/Minnesota/25/1975|1975.500:0.0005021550689,H6N1_Avian_CY180642_A/duck/Minnesota/56/1975|1975.500:-6.210031389e-05):0.007109216146,H5N2_Avian_CY179769_A/mallard/Alabama/847/1975|1975.500:0.007381494261):0.007327125938):0.01242993483):0.001204800248,(H5N2_Avian_CY180394_A/mallard/Wisconsin/232/1976|1976.500:0.008291014936,H12N6_Avian_CY180698_A/mallard/Wisconsin/503/1976|1976.500:0.005251053425):0.02192455842):0.006988206708,((H12N5_Avian_CY130084_A/duck/Alberta/60/1976|1976.500:0.006576301559,H1N1_Avian_CY130012_A/duck/Alberta/35/1976|1976.500:0.004642913461):0.001739251926,H10N7_Avian_CY178276_A/mallard/Wisconsin/42/1981|1981.500:0.008723571382):0.01956804201):0.001880044582,((((((((((((H15N9_Avian_CY005723_A/sooty_tern/Western_Australia/2190/1983|1983.500:6.920858635e-17,H15N9_Avian_CY130108_A/shearWater/Australia/2576/1979|1979.500:-1.802308888e-16):1.062620619e-17,H15N9_Avian_CY005411_A/wedge-tailed_shearwater/Western_Australia/2576/1979|1979.500:-6.613735743e-17):4.902094826e-17,H15N9_Avian_CY005730_A/wedge-tailed_shearwater/Western_Australia/2327/1983|1983.500:-1.045320995e-16):0.002107502463,(H4N6_Avian_CY014626_A/gray_teal/Australia/3/1979|1979.000:3.703541919e-05,H4N6_Avian_CY031162_A/gray_teal/Western_Australia/1855/1979|1979.500:0.0004036495201):0.002349194964):0.00022522241,H4N4_Avian_CY045269_A/gray_teal/Western_Australia/1840/1979|1979.500:0.003781840341):0.0007866918389,((H3N8_Avian_CY005658_A/black_duck/AUS/751/1978|1978.068:-1.054679389e-05,H3N8_Avian_CY028273_A/black_duck/Western_Australia/4954/1983|1983.500:0.0008916800292):5.275111313e-06,H3N8_Avian_CY028642_A/black_duck/Perth/699/1978|1978.068:-5.275111313e-06):0.0007653142557):0.0004098200712,H6N2_Avian_CY028249_A/eurasian_coot/Western_Australia/2727/1979|1979.500:0.003159849545):0.002692819139,(H3N8_Avian_CY028658_A/wedge-tailed_shearwater/Western_Australia/405/1977|1977.500:1.559735841e-16,H3N8_Avian_CY005664_A/shearwater/Australia/405/1978|1977.825:-2.669958866e-16):0.006073739203):0.003062886653,H6N1_Avian_CY005670_A/gray_teal/Australia/1/1979|1979.000:0.01191573007):0.003548488522,H5N3_Avian_CY045261_A/shearwater/Australia/751/1975|1975.500:0.01407913293):0.003230179541,H6N5_Avian_CY005697_A/black_duck/AUS/4045/1980|1980.737:0.02204071633):0.005693512053,(H1N1_Avian_CY005689_A/duck/Australia/749/1980|1980.500:0.02366922922,H7N7_Avian_CY024792_A/chicken/Victoria/1976|1976.038:0.01838029874):0.005029088698):0.0117783242):0.001929545071):0.01411296707,((((((((((((((((H2N2_Human_CY033986_A/Georgia/1/1967|1967.500:-1.9375324e-16,H2N2_Human_KP098406_A/Georgia/1/1963|1963.500:8.27309375e-17):0.003150655589,H2N2_Human_CY034932_A/Czech_Republic/1/1966|1966.500:0.001744817393):0.0005724582688,H2N2_Human_CY125860_A/England/1/1961|1961.500:0.002983455656):0.0007675657443,H2N2_Human_CY125828_A/Montevideo/2208/1967|1967.500:0.004605731806):0.0002692349202,H2N2_Human_CY032291_A/Johannesburg/617/1967|1967.500:0.004205353504):0.000491461268,H2N2_Human_CY032283_A/Tashkent/1046/1967|1967.500:0.004669711782):0.002306849381,((H2N2_Human_CY032267_A/Cottbus/1/1964|1964.500:0.001250122604,H2N2_Human_KP098398_A/Victoria/5/1968|1968.500:0.0009614542654):9.691755592e-05,H2N2_Human_CY032243_A/Berlin/3/1964|1964.500:-9.952196787e-05):0.002111271522):0.001479566118,(((((((H2N2_Human_CY125924_A/Cornell/1001/1967|1967.500:1.592192011e-16,H2N2_Human_CY021027_A/Albany/1/1968|1968.500:-2.702415035e-16):0.0009441805356,H2N2_Human_CY020419_A/Albany/2/1968|1968.500:0.0003813515095):0.0001504286569,H2N2_Human_KM402807_A/Netherlands/B1/1968|1968.162:0.00206325742):0.003324920665,(H2N2_Human_CY020523_A/Albany/9/1967|1967.500:1.602952985e-16,H2N2_Human_CY125844_A/Ann_Arbor/7/1967|1967.500:-2.71317601e-16):0.002931333554):0.0004016765741,H2N2_Human_CY020403_A/Albany/7/1967|1967.500:0.004527763552):0.002077619549,H2N2_Human_KP098414_A/Leningrad/29/1963|1963.500:0.001486903695):0.0003201845033,H2N2_Human_CY032251_A/Potsdam/2/1965|1965.500:0.002360920586):0.003725372643):0.001635034615,((((H2N2_Human_M25935_A/Korea/426/1968|1968.500:0.0009746295655,H2N2_Human_DQ508879_A/Taiwan/1964|1964.500:0.001237214182):0.00178717234,H2N2_Human_CY125876_A/ITS/1/1957|1957.500:0.004010848283):0.001307459595,H2N2_Human_KP098438_A/England/12/1962|1962.500:0.002493214298):0.001811304408,((H2N2_Human_CY035084_A/Netherlands/56/1963|1963.500:0.0004107301419,H2N2_Human_CY125892_A/Netherlands/65/1963|1963.500:2.932461314e-05):0.001412305174,H2N2_Human_CY031593_A/North_Carolina/1/1963|1963.500:0.001241127708):0.0007716949955):0.0002793637309):0.00087870324,H2N2_Human_KP098390_A/Beijing/12/1964|1964.500:0.009453993789):0.001761568678,H2N2_Human_CY077784_A/Netherlands/056H1/1960|1960.500:0.003231948738):0.005387685729,((((((((H2N2_Human_CY125836_A/Rockville_Illinois/5/1957|1957.500:0.002090983415,H2N2_Human_CY022019_A/Albany/20/1957|1957.500:0.001447701861):0.0002119765467,(H2N2_Human_CY021019_A/Albany/5/1958|1958.077:0.0003806544838,H2N2_Human_CY021811_A/Albany/22/1957|1957.500:0.0005004787515):0.001117534006):0.0002808873525,H2N2_Human_CY021819_A/Albany/1/1958|1958.500:0.0001573565511):0.0006451062512,H2N2_Human_CY077895_A/Rotterdam/1957|1957.500:0.001011313531):0.0007506161319,(((H2N2_Human_KP098382_A/Zhang/4/1957|1957.500:0.001625715726,H2N2_Human_CY125908_A/Ann_Arbor/6/1960|1960.500:0.002803653342):0.0001181967557,H2N2_Human_KP098430_A/Okuda/1957|1957.500:0.003451084561):0.000221879306,H2N2_Human_CY031609_A/Moscow/1019/1965|1965.500:0.007639768855):0.0001352817005):0.0002833640809,(((H2N2_Human_CY034074_A/Singapore/1-MA12B/1957|1957.500:6.789640475e-17,H2N2_Human_CY034066_A/Singapore/1-MA12A/1957|1957.500:-1.789187072e-16):0.001499634109,H2N2_Human_CY032259_A/Krasnodar/101/1959|1959.500:0.0007086187439):0.00149480214,H2N2_Human_KP098422_A/Shanghai/202/1957|1957.500:0.002505456156):0.0001565962305):0.0004014391659,(H2N2_Human_KM402799_A/Netherlands/M1/1957|1957.693:0.003211091796,H2N2_Human_CY031585_A/Ann_Arbor/23/1957|1957.500:0.001222774231):0.00030208068):0.0003857695155,H2N2_Human_CY125884_A/Rockville_Illinois/5-CA/1957|1957.500:0.001708390558):0.0004045650194):0.001315477327,(H2N2_Human_CY021939_A/Albany/1/1960|1960.500:0.002016971528,H2N2_Human_CY020547_A/Albany/1/1959|1959.090:0.001968455059):0.002712921993):0.02451166716,(H3N8_Avian_CY005818_A/duck/Ukraine/1/1963|1963.945:0.0249556057,H5N1_Avian_CY015087_A/chicken/Scotland/1959|1959.500:0.02929690109):0.004957957452):0.001262379783,((((H11N6_Avian_CY014685_A/duck/England/1/1956|1956.500:-9.772842816e-05,H11N6_Avian_CY087846_A/duck/United_Kingdom/1/1956|1956.441:0.0005381767241):4.887207385e-05,H11N6_Swine_CY073450_A/swine/KU/2/2001|2001.500:-4.887207385e-05):0.009221479698,(H10N8_Avian_CY087766_A/shearwater/Australia/2/1972|1972.441:0.0008569508864,H10N8_Avian_CY005799_A/quail/Italy/1117/1965|1965.500:2.533921666e-05):0.01714639795):0.02133711768,(H4N6_Avian_CY130028_A/duck/Czechoslovakia/1956|1956.500:0.01387406467,H10N7_Avian_CY014677_A/chicken/Germany/N/1949|1949.500:0.01817823135):0.01419497832):0.004655781816):0.004531318317,(H7N7_Avian_GU186783_A/chicken/Brescia/1902|1902.500:0.04950057478,H7N1_Avian_CY077418_A/chicken/Rostock/45/1934|1934.500:0.05246414427):0.02253246712):0.001209623559):0.003779747218,((((((((((((((((((((((((((((((((((((((((H3N8_Avian_CY187027_A/American_black_duck/Ohio/12OS5510/2012|2012.874:-9.245937349e-17,H3N8_Avian_CY187019_A/gadwall/Ohio/12OS2222/2012|2012.874:-1.856292897e-17):0.0005683604839,H3N6_Avian_KR077978_A/redhead/Ohio/13OS0373/2013|2013.123:0.0003148797017):0.0002979787432,H3N8_Avian_KR077986_A/redhead/Ohio/13OS363/2013|2013.123:0.0005850307651):0.001451702619,(H11N9_Avian_CY186828_A/mallard/Ohio/12OS4697/2012|2012.781:0.001774315244,H4N6_Avian_CY206363_A/blue-winged_teal/Texas/AI13-3557/2013|2013.704:0.002660899382):0.001674520334):0.002051367002,H5N3_Avian_KY644205_A/blue-winged_teal/Guatemala/CIP049H105-05/2011|2011.934:0.007430987318):0.001594721157,(H4N3_Avian_KX986866_A/blue-winged_teal/Guatemala/CIP049H103-30/2011|2011.899:-5.20143858e-17,H4N3_Avian_KY644452_A/blue-winged_teal/Guatemala/CIP049H103-37/2011|2011.899:-5.900791666e-17):0.004248984652):0.0004986927888,((H9N2_Avian_CY206691_A/mallard/Southcentral_Alaska/12ML00951/2014|2014.715:0.002415350215,H4N8_Avian_KT338434_A/bufflehead/Alaska/512/2014|2014.789:0.003818409244):0.006214298623,H11N3_Avian_CY186893_A/blue-winged_teal/Ohio/12OS2241/2012|2012.685:0.009325066152):0.0003123132911):0.0001799862599,((((((H5N8_Avian_KU201742_A/Canada_goose/Oregon/AH0012452/2015|2015.047:0.0004422597092,H5N8_Avian_KU201750_A/American_wigeon/Oregon/AH0012525/2015|2015.047:0.0004388735261):0.0001709068747,H5N8_Avian_KY828636_A/American_wigeon/California/UCD58P/2015|2015.044:0.0007122173211):0.001210023079,(H11N9_Avian_KX351714_A/mallard/California/57889/2015|2015.537:0.0008866348562,H11N9_Avian_KY828677_A/mallard/California/UCD1013/2015|2015.614:0.001320550758):0.002804245763):0.002670620931,H2N9_Avian_CY206633_A/blue-winged_teal/Texas/UGAI14-3584/2014|2014.699:0.005335916694):0.0007404780237,((H4N8_Avian_CY206534_A/blue-winged_teal/Texas/AI13-4076/2013|2013.710:-5.069717606e-17,H4N8_Avian_CY206468_A/blue-winged_teal/Texas/AI13-3942/2013|2013.710:-6.032512641e-17):0.006401162087,H3N8_Avian_CY166547_A/northern_shoveler/Wisconsin/11OS3008/2011|2011.751:0.002547653528):0.0003503524529):0.002625356507,H3N6_Avian_CY132663_A/blue-winged_teal/Illinois/10OS1546/2010|2010.674:0.001311919729):0.0003757787975):0.0007992854366,(((((((H3N8_Avian_MH068357_A/laughing_gull/New_Jersey/UGAI17-2848/2017|2017.389:0.000444541694,H5N7_Avian_MH068557_A/ruddy_turnstone/New_Jersey/UGAI17-2783/2017|2017.386:0.0004365915413):1.205364265e-05,H3N7_Avian_MH068653_A/ruddy_turnstone/New_Jersey/UGAI17-2983/2017|2017.400:-1.205364265e-05):0.0111393686,H4N8_Avian_KY013895_A/mallard/Minnesota/UGAI15-5040/2015|2015.693:0.002879242659):0.002771454697,H5N3_Avian_KY983231_A/northern_shoveler/California/HS225/2015|2015.926:0.006366783202):0.0002172130466,((((H5N2_Avian_MH068397_A/ruddy_turnstone/New_Jersey/UGAI17-1985/2017|2017.362:0.0004159649213,H9N7_Avian_MH068533_A/ruddy_turnstone/New_Jersey/UGAI17-2775/2017|2017.386:0.0009070474166):0.0004138625899,H5N2_Avian_MH068405_A/ruddy_turnstone/New_Jersey/UGAI17-1991/2017|2017.362:0.0004689801203):0.00185876167,H1N1_Avian_MG279824_A/green-winged_teal/Mississippi/16OS6075/2016|2016.967:0.0003552980257):0.004635069412,H8N4_Avian_KY983151_A/northern_shoveler/California/HS206/2015|2015.926:0.0007454517253):0.004623396525):0.001265910807,((((H3N8_Avian_KY013839_A/blue-winged_teal/Texas/UGAI15-4643/2015|2015.696:0.0004098023501,H3N8_Avian_KY284348_A/blue-winged_teal/Missouri/15OS4859/2015|2015.696:0.0009178753208):2.909305838e-05,H3N8_Avian_KY551227_A/blue-winged_teal/Louisiana/AH054274/2015|2015.696:-3.096933136e-05):0.00359994232,H1N1_Avian_KY828743_A/mallard/California/UCD926/2015|2015.592:0.004002575793):0.0009524940453,(H5N2_Avian_CY239406_A/glaucous-winged_gull/Southcentral_Alaska/16MB03648/2016|2016.734:0.002195959574,H4N5_Avian_KY990805_A/mallard_duck/California/UCD738/2016|2016.586:0.004951186286):0.003161995802):0.003166400207):0.001465996042,((H1N1_Avian_KY063950_A/blue-winged_teal/Lousiana/UGAI14-0690/2014|2014.277:0.001782922314,H7N3_Avian_KT887392_A/blue-winged_teal/Louisiana/UGAI14-816/2014|2014.277:0.002651961392):0.0009598907284,H2N3_Avian_CY204095_A/mallard/Ohio/14OS3363/2014|2014.871:0.003046108534):0.0007053133449):0.001755045237):0.000635089857,(((((((((((((H3N8_Avian_KY551329_A/American_green-winged_teal/Idaho/AH0011443/2015|2015.641:-2.98134031e-17,H3N8_Avian_KY551337_A/mallard/Idaho/AH0011459/2015|2015.641:-8.120889936e-17):0.000834417286,H3N8_Avian_KX351660_A/mallard/California/UCD840/2015|2015.600:0.001374354945):0.0004345131531,(H9N2_Avian_KY983140_A/northern_pintail/California/HS050B/2015|2015.819:-5.140396779e-17,H9N2_Avian_KY983110_A/northern_pintail/California/HS050A/2015|2015.819:-5.961833467e-17):0.002671765965):0.0001435482178,(H7N2_Avian_KY551109_A/American_green-winged_teal/Texas/AH0058651/2016|2016.071:0.001390449749,H7N3_Avian_KY551021_A/American_green-winged_teal/Kansas/AH0068556/2015|2015.915:0.0003750805398):0.002535755068):0.0006045285659,(H7N9_Avian_KY013762_A/blue-winged_teal/Louisiana/UGAI15-1367/2015|2015.236:-3.47243925e-05,H7N9_Avian_KY013770_A/blue-winged_teal/Louisiana/UGAI15-1692/2015|2015.236:0.0004751726885):0.001172812015):0.0003157250981,(H11N9_Avian_KY561081_A/American_green-winged_teal/Missouri/15OS6591/2015|2015.830:0.002454046658,H11N9_Avian_KY561330_A/green-winged_teal/Missouri/15OS5246/2015|2015.852:0.00333290701):0.0009548886764):0.001784402201,H3N8_Avian_KY013934_A/blue-winged_teal/Texas/UGAI15-5934/2015|2015.729:0.003761341367):0.00114050613,((H11N9_Avian_KY561044_A/mallard_duck/Ohio/15OS5361/2015|2015.792:0.005177579786,H10N7_Avian_MG280359_A/scoter/Maryland/16OS2525/2016|2016.879:0.007444423798):0.0004070782385,H4N6_Avian_KJ568127_A/blue-winged_teal/Iowa/13OS2359/2013|2013.721:0.0008714990436):0.0001774782651):0.0009194665767,H10N7_Avian_MG280025_A/mallard_duck/Ohio/16OS0803/2016|2016.570:0.002524122642):0.0002614975361,H7N3_Avian_KY550918_A/mallard/Kentucky/AH0051748/2016|2016.063:0.004155007959):0.0001493276577,H2N3_Avian_MG280127_A/mallard_duck/Ohio/16OS0827/2016|2016.573:0.007294622073):0.000797129024,H1N1_Avian_CY191305_A/mallard/Maryland/13OS3036/2014|2014.027:0.007543472137):0.002322467715,((((((((H11N5_Avian_CY241311_A/ruddy_turnstone/New_Jersey/UGAI16-1303/2016|2016.384:0.0003785282984,H11N5_Avian_CY241459_A/ruddy_turnstone/New_Jersey/UGAI16-1492/2016|2016.364:0.0009456997333):0.0009378697751,H10N2_Avian_CY241550_A/ruddy_turnstone/New_Jersey/UGAI16-1537/2016|2016.386:0.0003859882886):3.009249071e-05,H6N5_Avian_CY241688_A/ruddy_turnstone/New_Jersey/UGAI16-2139/2016|2016.359:0.0008538454284):0.0004724516546,H6N8_Avian_CY241664_A/ruddy_turnstone/New_Jersey/UGAI16-2120/2016|2016.359:0.0008543949663):0.0002401320941,(H10N1_Avian_CY241558_A/ruddy_turnstone/New_Jersey/UGAI16-1541/2016|2016.386:-3.11897298e-05,H10N1_Avian_CY241518_A/ruddy_turnstone/New_Jersey/UGAI16-1522/2016|2016.386:0.0004716380258):0.002425833614):0.0007950554445,H10N9_Avian_CY241303_A/ruddy_turnstone/New_Jersey/UGAI16-1299/2016|2016.384:0.001868971864):0.002748528089,H10N9_Avian_MF613688_A/ruddy_turnstone/Delaware_Bay/337/2016|2016.392:0.003986660351):0.003100422632,(H3N2_Avian_KJ567863_A/blue-winged_teal/Wisconsin/13OS3463/2013|2013.742:0.004450979873,H4N8_Avian_KY551505_A/blue-winged_teal/Kansas/AH0001572/2014|2014.500:0.007689098929):0.0007584883941):0.0005215644774):0.004357290395):0.001258132491,(((H4N8_Avian_CY141039_A/mallard/Arkansas/AI09-5944/2009|2009.940:0.002899661116,H4N6_Avian_CY140933_A/blue-winged_teal/Louisiana/AI09-4180/2009|2009.677:0.002439726569):0.0001427451926,H3N8_Avian_CY096654_A/blue-winged_teal/Guatemala/CIP049-05/2010|2010.082:0.002518453485):0.0009929239469,H2N3_Avian_CY132995_A/American_green-winged_teal/Illinois/10OS3343/2010|2010.827:0.00460358661):0.0003283306977):0.0006823263083,((((((((((H10N7_Avian_KX013047_A/mallard/Ohio/13OS1979/2013|2013.600:0.0006888400369,H11N9_Avian_CY191281_A/American_black_duck/Maryland/13OS2956/2013|2013.893:0.00196325408):0.0008688494152,H10N9_Avian_CY186869_A/blue-winged_teal/Ohio/12OS2138/2012|2012.682:0.001346110126):0.0002698654946,(H4N6_Avian_CY204403_A/mallard/Maryland/14OS1309/2014|2014.611:-5.106748184e-17,H4N6_Avian_CY204411_A/mallard/Maryland/14OS1310/2014|2014.611:-5.995482062e-17):0.00373536406):0.0002993607828,H9N2_Avian_KJ568311_A/mallard/Ohio/13OS3856/2013|2013.778:0.002370762711):0.0007935160747,(((H2N2_Avian_KY272980_A/quail/Connecticut/16-016726-1/2016|2016.381:0.002224592198,H2N2_Avian_KY272857_A/quail/Rhode_Island/16-018622-1/2016|2016.430:0.0004281346731):0.003871008751,H2N2_Avian_KY272972_A/turkey/Connecticut/15-009905-1/2015|2015.227:0.001955327097):0.003255533155,H7N7_Avian_KM244098_A/chicken/Delaware/10851/2014|2014.249:0.007638919198):0.0004344417109):0.0004512569513,(((((H2N8_Avian_KJ568327_A/mallard/Ohio/13OS1972/2013|2013.595:-8.628961132e-17,H1N8_Avian_KJ567951_A/mallard/Ohio/13OS1966/2013|2013.595:-2.473269114e-17):0.0002832444059,H10N8_Avian_KJ568015_A/American_green-winged_teal/Ohio/13OS1869/2013|2013.685:0.0005978888294):0.0007767302242,(H3N8_Avian_CY204295_A/mallard/Ohio/14OS0985/2014|2014.674:0.001347518043,H1N8_Avian_MG995037_A/mallard/Ohio/13OS1351/2013|2013.581:0.0004174912341):0.0001134838286):0.0004446399987,H5N2_Avian_CY191273_A/mallard/Maryland/13OS2946/2013|2013.893:0.003999830099):0.0002939888463,H3N6_Avian_KJ526078_A/blue-winged_teal/Ohio/13OS1410/2013|2013.682:0.002715995207):0.003668457179):0.004981848642,(((((H1N1_Avian_CY149634_A/thick-billed_murre/Canada/1871/2011|2011.542:-5.095346851e-17,H1N1_Avian_CY149570_A/common_eider/Maine/270/2011|2011.921:-6.006883395e-17):5.889597753e-17,H1N1_Avian_CY149554_A/bufflehead/Maine/161/2011|2011.910:-1.144071288e-16):0.006720976256,H4N6_Avian_CY149682_A/blue-winged_teal/Canada/3239/2011|2011.715:0.002682659749):0.0006096833691,H10N7_Avian_CY149578_A/black_scoter/Maine/276/2011|2011.921:0.005260727823):0.002060733536,(((H11N8_Avian_KY013670_A/ruddy_turnstone/New_Jersey/UGAI14-1519/2014|2014.386:0.004803992133,H5N2_Avian_KX351716_A/American_wigeon/California/COL041/2014|2014.795:0.003683405766):0.003503879077,H6N8_Avian_KY013662_A/ruddy_turnstone/New_Jersey/UGAI14-1314/2014|2014.367:0.006908058921):0.001990882894,H6N8_Avian_CY149610_A/bufflehead/Maine/340/2011|2011.929:0.002475954349):0.00354171898):0.0005845068663):0.0001078049396,((((H6N1_Avian_KJ568055_A/American_green-winged_teal/Ohio/13OS1793/2013|2013.701:-3.834828322e-17,H6N1_Avian_KJ568135_A/American_green-winged_teal/Ohio/13OS1794/2013|2013.701:-7.267401924e-17):0.001682158444,H6N2_Avian_CY204038_A/green-winged_teal/Ohio/14OS2001/2014|2014.679:0.003199531053):0.001191388004,((H4N4_Avian_CY195919_A/gull/Massachusetts/14WP00080/2014|2014.041:-1.26369324e-17,H4N4_Avian_CY195879_A/gull/Massachusetts/14WP00033/2014|2014.041:-9.838537006e-17):0.0004357050996,H4N4_Avian_CY195959_A/northern_pintail/Interior_Alaska/10BM03314/2010|2010.510:4.3496554e-06):0.005093723703):0.003419654481,H3N8_Avian_KJ567959_A/mallard/Wisconsin/13OS2767/2013|2013.740:0.002421698231):0.005550900999):0.0004770746278,H11N2_Avian_CY132931_A/mallard/Wisconsin/10OS2524/2010|2010.734:0.00205093919):0.003141427117,(((H3N8_Avian_CY140941_A/northern_pintail/Minnesota/AI09-4322/2009|2009.696:0.00179917929,H3N6_Avian_CY133346_A/mallard/Wisconsin/10OS3866/2010|2010.866:0.003079792385):4.156704547e-05,H4N8_Avian_CY140850_A/blue-winged_Teal/Minnesota/AI09-3575/2009|2009.696:0.001288011669):0.0004259444547,(H10N3_Avian_CY141047_A/northern_shoveler/Arkansas/AI09-6012/2009|2009.940:0.002128655045,H11N9_Avian_CY166993_A/northern_shoveler/Illinois/11OS5680/2011|2011.866:0.005445356683):0.00160669634):0.0001717102301):0.0003121129985):6.582311281e-05,((((((((((((((H2N7_Avian_CY157404_A/mallard/California/3200/2012|2012.600:0.003096462391,H2N3_Avian_CY134333_A/mallard/California/2961/2011|2011.921:0.0008994129105):0.001246666227,H6N2_Avian_CY166368_A/mallard/Illinois/11OS4121/2011|2011.805:0.002310747242):0.000299396741,H8N1_Avian_CY166790_A/northern_shoveler/Mississippi/11OS5900/2011|2011.934:0.00372847857):0.0003211521142,H4N8_Avian_CY206723_A/mallard/Southcentral_Alaska/12ML00992/2014|2014.723:0.004161848037):0.0007095202867,(H10N5_Avian_CY196031_A/American_green-winged_teal/Interior_Alaska/11BM00304/2011|2011.512:-5.863030284e-17,H10N5_Avian_CY196023_A/American_green-winged_teal/Interior_Alaska/11BM00293/2011|2011.512:-5.239199963e-17):0.003195361246):0.0002493251972,((((H1N1_Avian_CY206787_A/mallard/Southcentral_Alaska/12ML01045/2014|2014.726:0.0008849783444,H1N1_Avian_CY206699_A/mallard/Southcentral_Alaska/12ML00957/2014|2014.715:0.001323793886):8.939578919e-05,H2N1_Avian_CY206828_A/mallard/Southcentral_Alaska/12ML01615/2014|2014.888:0.00347170261):0.0003030693593,H12N5_Avian_KY983146_A/American_wigeon/California/HS010/2015|2015.811:0.002367486691):0.004354200724,H10N7_Avian_KY131169_A/northern_pintail/Alaska/856/2013|2013.726:0.008364289345):0.001896475015):0.0002674320935,(H10N7_Avian_CY157236_A/mallard/California/2954/2012|2012.559:-2.94733474e-17,H10N7_Avian_CY157244_A/mallard/California/2956/2012|2012.559:-8.154895507e-17):0.005187848858):0.002194813263,((((((((H9N2_Avian_MH068669_A/ruddy_turnstone/New_Jersey/UGAI17-3019/2017|2017.400:0.0008840475267,H9N2_Avian_MH068469_A/ruddy_turnstone/New_Jersey/UGAI17-2707/2017|2017.378:0.000886133261):0.000438792817,H3N8_Avian_MH135715_A/ruddy_turnstone/Delaware_Bay/607/2017|2017.392:0.00133984234):0.000809198172,H3N7_Avian_MH068637_A/ruddy_turnstone/New_Jersey/UGAI17-2936/2017|2017.392:0.0005097027315):0.006476836596,H7N3_Avian_KY551274_A/Northern_shoveler/Utah/AH0007941/2014|2014.997:0.007091153184):0.0003215085774,H3N8_Avian_KY550777_A/northern_pintail/Nevada/AH0033473/2015|2015.849:0.002324435082):0.0006415467253,H7N7_Avian_KY551361_A/cinnamon_teal/Utah/AH0067154/2015|2015.937:0.006351362753):0.002244848095,H2N7_Avian_CY157116_A/mallard/California/2805/2012|2012.529:0.009441948235):0.0003832116957,((H11N2_Avian_CY133907_A/northern_shoveler/California/2810/2011|2011.825:0.005332291743,H8N8_Avian_KY130558_A/northern_pintail/Alaska/104/2011|2011.710:0.006353945272):0.0006930789225,H10N7_Avian_KM373936_A/Northern_shoveler/Alaska/ND0006934/2013|2013.367:0.006570355354):0.0004627578686):0.0002971326412):0.001370396044,((H5N4_Avian_CY096678_A/blue-winged_teal/Guatemala/CIP049-13/2010|2010.082:0.0004418142167,H5N4_Avian_CY096670_A/blue-winged_teal/Guatemala/CIP049-12/2010|2010.082:-1.365920716e-06):0.001633253406,H3N6_Avian_CY133623_A/blue-winged_teal/Iowa/10OS2649/2010|2010.712:0.003702807944):0.000591038263):0.0001989316483,H5N2_Avian_CY120633_A/American_wigeon/California/3180/2010|2010.904:0.004794770344):0.0005570887195,(((H3N8_Avian_CY206225_A/blue-winged_teal/Texas/AI12-3655/2012|2012.710:0.005274242291,H7N8_Avian_CY185811_A/mallard/Alberta/590/2010|2010.616:0.001422448457):0.0001851622982,(H4N6_Avian_KY644386_A/blue-winged_teal/Guatemala/CIP049H110-27/2012|2012.910:0.0009866834988,H3N3_Avian_KY644447_A/blue-winged_teal/Guatemala/CIP049H109-14/2012|2012.874:0.001221056906):0.0052144981):0.0009479728294,((H3N6_Avian_CY205121_A/mallard/Maryland/12OS1518/2012|2012.605:0.000421206314,H3N6_Avian_CY205137_A/mallard/Maryland/12OS1526/2012|2012.605:0.0004599269213):0.003070939831,H10N7_Avian_CY205225_A/mallard/Maryland/13OS0783/2013|2013.501:0.008188075621):0.006928910587):2.969549209e-05):0.000134525402,H6N2_Avian_CY141071_A/blue-winged_teal/Texas/AI09-6182/2009|2009.948:0.002499127525):0.0003314744878,(((((((((((H6N1_Avian_CY133167_A/mallard/Wisconsin/10OS3144/2010|2010.825:0.001269234304,H11N9_Avian_CY186714_A/mallard/Illinois/12OS4468/2012|2012.893:0.004957645409):2.977751185e-05,H11N9_Avian_CY133699_A/American_green-winged_teal/Mississippi/11OS257/2011|2011.038:0.002197366501):0.0001579201796,((H11N9_Avian_CY133035_A/northern_shoveler/Illinois/10OS3619/2010|2010.827:0.001635087359,H1N1_Avian_CY133304_A/mallard/Mississippi/10OS4494/2010|2010.940:0.00191186457):0.0001508699829,H7N3_Avian_CY167001_A/northern_shoveler/Illinois/11OS4404/2011|2011.866:0.003883223641):0.0002898986994):5.707771661e-05,(H8N2_Avian_CY134301_A/northern_shoveler/California/3676/2010|2010.953:0.005129998398,H3N2_Avian_KX986871_A/blue-winged_teal/Guatemala/CIP049H102-29/2011|2011.860:0.006089216622):0.002466013253):9.381142119e-05,(((H11N2_Avian_CY120641_A/northern_shoveler/California/3183/2010|2010.904:0.001297768697,H9N2_Avian_CY157524_A/northern_pintail/California/2789/2011|2011.825:0.004039219303):0.0002447964082,H5N9_Avian_CY133791_A/mallard/Missouri/10MO084/2010|2010.874:0.001078341752):0.0001186358935,H3N8_Avian_CY166392_A/American_green-winged_teal/Illinois/11OS4814/2011|2011.805:0.003897313958):0.000429732143):0.0002212875002,((((H3N2_Avian_MH068589_A/ruddy_turnstone/New_Jersey/UGAI17-2892/2017|2017.392:-3.826003987e-05,H3N8_Avian_MH068565_A/ruddy_turnstone/New_Jersey/UGAI17-2784/2017|2017.386:0.0004787083359):1.914183589e-05,H3N8_Avian_MG982904_A/ruddy_turnstone/Delaware_Bay/329/2017|2017.384:-1.914183589e-05):0.007589745012,H2N3_Avian_KJ568183_A/blue-winged_teal/Ohio/13OS2104/2013|2013.723:0.004586110544):0.001894149719,((H4N6_Avian_CY133583_A/mallard/Iowa/10OS2420/2010|2010.712:1.240131004e-05,H3N6_Avian_CY133599_A/mallard/Iowa/10OS2492/2010|2010.712:0.0008698887931):0.001202860404,H11N3_Avian_CY133875_A/mallard/Missouri/10MO0550/2010|2010.992:0.003687653964):0.0007361157675):0.0002448547627):0.0001703504189,H11N9_Avian_CY166376_A/blue-winged_teal/Illinois/11OS4176/2011|2011.805:0.00150548915):0.0005551859139,H1N1_Avian_CY120617_A/mallard/California/3134/2010|2010.896:0.006987971103):0.0003365943997,H7N1_Avian_CY167149_A/northern_shoveler/Arkansas/12OS158/2012|2012.038:0.0077438965):0.0001173449936,H11N9_Avian_CY133831_A/mallard/Missouri/10MO0333/2010|2010.973:0.00329652406):0.001190392526,(((((H10N7_Avian_CY205217_A/mallard/Maryland/13OS0772/2013|2013.501:0.001498228187,H9N2_Avian_CY205209_A/mallard/Maryland/13OS0755/2013|2013.501:0.002040512782):0.002463533802,(H10N3_Avian_CY204435_A/mallard/Maryland/14OS1315/2014|2014.611:-2.328626934e-05,H10N3_Avian_CY204518_A/mallard/Maryland/14OS1328/2014|2014.611:0.0004637345653):0.004255356387):0.0002393056924,H3N2_Avian_CY186917_A/blue-winged_teal/Ohio/12OS2154/2012|2012.704:0.0001761842608):0.0006845727358,H3N6_Avian_KY678643_A/mallard/Ohio/15OS4288/2015|2015.636:0.006062540276):0.002037984502,((H11N2_Avian_CY132187_A/mallard/Ohio/11OS2213/2011|2011.630:0.003245853861,H1N8_Avian_CY166288_A/mallard/Illinois/11OS5564/2011|2011.863:0.001640790683):0.00152212874,H11N9_Avian_CY187133_A/American_green-winged_teal/Wisconsin/12OS3031/2012|2012.742:0.003836922143):0.0002544857672):0.002149751872):0.0019008649):0.0001108346701,(((((((((H5N3_Avian_CY166830_A/American_widgeon/Mississippi/11OS6097/2011|2011.940:-8.319463444e-17,H5N3_Avian_CY166758_A/gadwall/Mississippi/11OS5840/2011|2011.934:-2.782766802e-17):9.187720871e-18,H6N2_Avian_CY166798_A/American_widgeon/Mississippi/11OS6073/2011|2011.940:-6.46988721e-17):0.0009218714876,H5N1_Avian_CY166742_A/northern_shoveler/Mississippi/11OS5805/2011|2011.934:0.001731338228):0.0002979631256,H5N1_Avian_CY206121_A/mallard/Minnesota/AI11-4429/2011|2011.704:0.001030157516):0.0003325802327,H6N1_Avian_CY191001_A/mallard/Maryland/11OS3701/2011|2011.890:0.003678050134):0.0002864548817,H6N1_Avian_CY187003_A/mallard/Ohio/12OS2174/2012|2012.866:0.00680832003):0.003782975823,H7N3_Avian_CY185967_A/ruddy_turnstone/New_Jersey/AI11-2098/2011|2011.392:0.003954526368):4.242534671e-05,(H6N5_Avian_KY561256_A/green-winged_teal/Ohio/15OS5495/2015|2015.795:0.001158305285,H3N2_Avian_KY561318_A/green-winged_teal/Ohio/15OS5438/2015|2015.707:0.002377483001):0.004084522007):0.0002330904121,H3N6_Avian_CY133551_A/long-tailed_duck/Wisconsin/10OS3915/2010|2010.874:0.001475014672):0.002301109528):0.0008798163389):0.0006341452001,(((H7N7_Avian_KU290257_A/northern_shoveler/Mississippi/A00682947/2008|2008.986:0.000411234668,H7N7_Avian_KU289901_A/blue_winged_teal/Louisiana/A00557206/2009|2009.063:0.001354982316):2.123883215e-05,H7N7_Avian_CY079418_A/northern_shoveler/Mississippi/09OS643/2009|2009.038:-2.263565514e-05):4.009919376e-05,((H10N7_Avian_CY120553_A/mallard/California/1356/2010|2010.589:0.001702946557,H10N7_Avian_CY133899_A/mallard/California/2420/2010|2010.808:0.001396536668):0.002238734687,H3N1_Avian_CY140866_A/blue-winged_Teal/North_Dakota/AI09-3642/2009|2009.674:0.002672798798):0.0008398974382):0.0002920298702):0.0005699094449,(((((((((((H7N3_Avian_MG280496_A/mallard_duck/Maryland/17OS0122/2017|2017.063:-5.551115123e-17,H7N3_Avian_MG280540_A/mallard_duck/Maryland/17OS0098/2017|2017.063:-5.551115123e-17):0.002585807327,H1N9_Avian_MG280323_A/mallard_duck/Maryland/16OS2621/2016|2016.989:0.002304848916):0.002117976101,H11N2_Avian_MG280409_A/pintail_duck/Illinois/16OS1842/2016|2016.805:0.004158384339):0.001217481355,((H11N9_Avian_MG279881_A/pintail_duck/Maryland/16OS3852/2016|2016.868:0.00185698581,H8N4_Avian_MG280396_A/mallard_duck/Ohio/16OS0672/2016|2016.553:0.007571533934):0.0001322101918,H11N9_Avian_CY241159_A/ruddy_turnstone/New_Jersey/UGAI16-1241/2016|2016.375:0.002991829547):9.764614764e-05):0.0005571061427,(H4N6_Avian_MG280018_A/mallard_duck/Ohio/16OS0908/2016|2016.592:0.003981114697,H1N1_Avian_KY561210_A/blue-winged_teal/Missouri/15OS6536/2015|2015.830:0.000907532755):0.001177984632):0.0002532340798,(((H4N6_Avian_CY204054_A/mallard/Ohio/14OS3201/2014|2014.879:-6.320279071e-05,H3N2_Avian_MG280517_A/gadwall_duck/Wisconsin/16OS4758/2016|2016.825:0.01085344903):0.0008709190062,H5N2_Avian_CY213610_A/least_sandpiper/Southcentral_Alaska/16MB01323/2016|2016.356:0.006438347898):0.0002966431062,H3N1_Avian_KY583913_A/American_green-winged_teal/Ohio/15OS3625/2015|2015.677:0.00369331739):0.0003945558791):0.0002651285145,H7N1_Avian_KY550910_A/mallard/Tennessee/AH0039713/2016|2016.063:0.002488341242):0.0005121553851,(((H5N1_Avian_MG280179_A/gadwall_duck/Tennessee/17OS0341/2017|2017.036:-6.279130221e-17,H5N1_Avian_MG280461_A/black_duck/Tennessee/17OS0306/2017|2017.033:-4.823100025e-17):0.005145447457,H5N2_Avian_KY284387_A/gadwall/Arkansas/15OS7729/2015|2015.962:0.004693904724):0.002495310923,((H1N1_Avian_MG280366_A/lesser_scaup/Illinois/17OS1579/2017|2017.200:0.002558941259,H1N1_Avian_MG280230_A/green-winged_teal/Tennessee/17OS0732/2017|2017.066:0.002780446426):0.001839850297,H1N1_Avian_CY235329_A/mallard/Idaho/UGAI16-1971/2016|2016.627:0.003980914099):0.002915309156):0.0003132811559):0.001460724408,H1N1_Avian_MF359869_A/mallard/Alberta/21/2014|2014.608:0.004061766511):0.0003752167756,(H6N2_Avian_KY983214_A/American_wigeon/California/HS001/2015|2015.811:0.0004548155515,H6N2_Avian_KY983223_A/American_wigeon/California/HS025/2015|2015.811:-1.436725556e-05):0.004153730878):0.006121132669,(H7N7_Avian_KY551037_A/mallard/South_Dakota/AH0038061/2016|2016.003:0.002071954251,H4N6_Avian_MF613926_A/spot-billed_duck/Alberta/110/2016|2016.608:0.003713085276):0.003857540195):0.005212436249):0.0006111119486,(H7N3_Avian_KU290045_A/mallard/Iowa/A00558620/2008|2008.795:0.001706336578,H6N8_Avian_CY140991_A/lesser_scaup/Louisiana/AI09-5204/2009|2009.868:0.00542677508):0.00113385446):6.085806837e-05,H7N1_Avian_KF298399_A/mallard/Minnesota/AI09-1714/2009|2009.564:0.006511389168):0.00553724427,((((((((((((((((((H3N8_Avian_MG280319_A/mallard_duck/Ohio/16OS0859/2016|2016.586:-6.41008845e-17,H3N8_Avian_MG279830_A/mallard_duck/Ohio/16OS0862/2016|2016.586:-4.692141797e-17):0.002729974636,H4N8_Avian_KY583773_A/mallard/Ohio/15OS3614/2015|2015.636:-7.676492021e-05):3.852152699e-05,H3N8_Avian_KY284442_A/mallard/Ohio/15OS4242/2015|2015.616:-3.852152699e-05):0.00193251396,((H7N7_Avian_KY550855_A/mallard/West_Virginia/AH0077733/2016|2016.033:0.004571405897,H7N7_Avian_KY550870_A/mallard/New_York/AH0081570/2016|2016.077:0.003512387105):9.484521326e-05,H1N1_Avian_MG280329_A/black_duck/Deleware/16OS4338/2016|2016.940:0.003914298814):0.0002843031917):0.0002452880523,(((H5N1_Avian_MF613881_A/ruddy_turnstone/Delaware_Bay/317/2016|2016.392:0.002692090838,H5N1_Avian_MF046330_A/Canada_goose/Delaware_Bay/601/2016|2016.395:0.002634161416):0.002280229831,H3N8_Avian_KY013879_A/mallard/Pennsylvania/UGAI15-5019/2015|2015.685:-5.782848884e-05):3.433924023e-05,H7N7_Avian_KY550981_A/mallard/Kentucky/AH0069753/2016|2016.088:0.002655633293):0.000139243204):0.0001682964899,((((((H2N3_Avian_MG279860_A/mallard_duck/Ohio/16OS0953/2016|2016.641:0.00452128277,H5N2_Avian_KY561286_A/northern_pintail/Ohio/15OS5861/2015|2015.868:0.001254564624):3.982273706e-05,H4N2_Avian_KY561328_A/mallard/Ohio/15OS5718/2015|2015.803:0.003536512722):0.0003049828315,H7N3_Avian_KY551266_A/mallard/New_York/AH0049315/2016|2016.066:0.001012479812):0.0003634888665,H2N9_Avian_KY561054_A/northern_pintail_duck/Ohio/15OS5942/2015|2015.868:0.001640067372):0.0001814614564,((H7N4_Avian_MG279961_A/long-tailed_duck/Wisconsin/16OS4707/2016|2016.918:0.001285007935,H7N4_Avian_MG279924_A/long-tailed_duck/Wisconsin/16OS5291/2016|2016.921:4.052410982e-05):0.003822575974,H10N3_Avian_MG280075_A/mallard_duck/Tennessee/17OS0706/2017|2017.066:0.004686586846):0.0009433176122):0.001956358405,(H6N2_Avian_KY561087_A/mallard_duck/Ohio/15OS5882/2015|2015.868:0.001534987744,H3N2_Avian_MG280189_A/blue-winged_teal/Ohio/16OS1061/2016|2016.682:0.002906842427):0.003958143319):0.001016863994):1.10683362e-05,((H4N8_Avian_CY204262_A/mallard/Ohio/14OS0435/2014|2014.649:-1.649161782e-05,H4N8_Avian_CY204213_A/mallard/Ohio/14OS0573/2014|2014.638:0.0004569399138):1.109132763e-05,H3N2_Avian_CY204030_A/green-winged_teal/Ohio/14OS1964/2014|2014.679:0.0008706086933):0.0001562477425):0.0001570600177,(((((H4N8_Avian_KY583867_A/blue-winged_teal/Missouri/15OS4822/2015|2015.696:-5.30232565e-17,H4N8_Avian_KY284402_A/blue-winged_teal/Missouri/15OS4823/2015|2015.696:-5.799904596e-17):0.002254883027,H4N8_Avian_KY014018_A/blue-winged_teal/Louisiana/UGAI15-6874/2015|2015.726:0.001735092176):0.0003220739942,((H11N9_Avian_MG280182_A/mallard_duck/Wisconsin/16OS3314/2016|2016.751:-6.159456506e-17,H11N9_Avian_MG280267_A/mallard_duck/Wisconsin/16OS3179/2016|2016.748:-4.94277374e-17):0.00352956687,H3N6_Avian_MG279790_A/blue-winged_teal/Ohio/16OS1027/2016|2016.671:0.001800837868):0.002831714888):0.0002403195078,(H3N8_Avian_KY551005_A/mallard/South_Dakota/AH0014945/2015|2015.685:-1.361150593e-05,H3N8_Avian_KY550989_A/mallard/South_Dakota/AH0014958/2015|2015.685:0.000895901609):0.001091770976):0.0001507651617,H3N8_Avian_KY551013_A/mallard/North_Dakota/AH0050030/2015|2015.770:0.001175303507):0.0008747794306):0.001564197394,H5N2_Avian_CY166929_A/mallard/Missouri/11OS4987/2011|2011.868:0.0001628632251):0.0003573805075,H5N2_Avian_CY206266_A/mallard/Minnesota/AI12-4031/2012|2012.718:0.001393084745):0.001133776137,H6N2_Avian_CY166200_A/american_green-winged_teal/Wisconsin/11OS3551/2011|2011.825:0.0004032861203):0.0005046804437,(((((H2N2_Avian_CY205033_A/mallard/Maryland/11OS3951/2011|2011.071:0.0008925711437,H2N2_Avian_CY191265_A/mallard/Maryland/12OS565/2012|2012.074:0.0004294148589):1.018079061e-05,H2N1_Avian_CY191033_A/American_black_duck/Maryland/11OS3898/2012|2012.044:0.0004314393022):1.26578819e-05,H2N2_Avian_CY205025_A/mallard/Maryland/11OS3856/2011|2011.041:-1.324172446e-05):0.000200167924,(H2N2_Avian_CY191017_A/mallard/Maryland/11OS3829/2012|2012.041:-5.551115123e-17,H2N1_Avian_CY191041_A/American_black_duck/Maryland/11OS3978/2012|2012.071:-5.551115123e-17):0.0006845961028):0.002134905975,(H3N2_Avian_CY187182_A/blue_winged-teal/Wisconsin/12OS4239/2012|2012.781:0.001332161351,H3N8_Avian_CY186738_A/blue-winged_teal/Illinois/12OS2929/2012|2012.685:0.0008766108797):0.001884240435):0.0009458137289):0.0003995427087,H5N2_Avian_CY206185_A/mallard/Minnesota/AI11-4897/2011|2011.723:0.005315811908):0.000487588815,((((((H10N7_Avian_MG279877_A/Northern_shoveler/Ohio/16OS5078/2016|2016.877:0.006649333136,H4N8_Avian_KX351520_A/mallard/California/UCD841/2015|2015.603:0.01153652584):0.0004889415443,(H7N6_Avian_MG280161_A/scoter/Maryland/16OS2531/2016|2016.879:0.006379383698,H10N7_Avian_MG280439_A/scoter/Maryland/16OS2529/2016|2016.879:0.005358501921):0.002552428974):0.001443247042,(H7N3_Avian_CY177051_A/mallard/California/3956/2012|2012.830:0.006342833326,H11N9_Avian_CY167222_A/mallard/Mississippi/12OS361/2012|2012.044:0.0003396413743):0.008072453527):0.0004346616601,(((H14N6_Avian_CY133272_A/mallard/Wisconsin/10OS3941/2010|2010.879:7.690296623e-06,H14N6_Avian_KC110603_A/long-tailed_duck/Wisconsin/10OS4225/2010|2010.921:0.0004327579994):0.0004074094851,H14N8_Avian_CY133559_A/long-tailed_duck/Wisconsin/10OS3918/2010|2010.874:0.0004758307005):0.0003661371085,(H6N1_Avian_CY167084_A/long-tailed_duck/Wisconsin/11OS4567/2011|2011.915:0.0004335446015,H6N9_Avian_CY167076_A/long-tailed_duck/Wisconsin/11OS4520/2011|2011.907:0.001331985687):0.00454600656):0.003518787854):0.0002230234356,(H10N3_Avian_MG280078_A/common_goldeneye/Wisconsin/16OS4147/2016|2016.921:0.003240772149,H10N9_Avian_MG280132_A/Northern_shoveler/Mississippi/16OS6114/2016|2016.967:0.002983882475):0.001809381785):0.0002078578791,((((((((H3N2_Avian_KY284357_A/blue-winged_teal/Missouri/15OS4769/2015|2015.696:0.00180965322,H3N2_Avian_KY583917_A/mallard/Ohio/15OS4278/2015|2015.636:0.0004065898198):8.032706806e-05,H7N2_Avian_KY550965_A/mallard/Kentucky/AH00729344/2016|2016.126:0.0003575508935):0.0002042227447,H1N1_Avian_KY561309_A/mallard_duck/Wisconsin/15OS6906/2015|2015.868:0.002457157646):0.002022090733,((H4N8_Avian_KY013982_A/blue-winged_teal/Texas/UGAI15-6514/2015|2015.718:0.002044433751,H4N8_Avian_KY013863_A/blue-winged_teal/Louisiana/UGAI15-4817/2015|2015.696:0.002392417657):0.000350045578,H7N6_Avian_KY284366_A/American_green-winged_teal/Illinois/15OS6133/2015|2015.819:0.001871636868):0.003166182976):0.00134079179,H3N8_Avian_KY551521_A/mallard/New_Jersey/AH0005885/2014|2014.500:0.001773763713):0.001526607468,((H10N6_Avian_CY204664_A/surf_scoter/Maryland/14OS1407/2014|2014.896:-2.001359574e-17,H10N6_Avian_CY204672_A/surf_scoter/Maryland/14OS1418/2014|2014.896:-9.100870672e-17):0.002248439805,H7N1_Avian_KY550878_A/mallard_x_black_duck/Massachusetts/AH0011261/2015|2015.145:0.001766322996):0.006092450301):0.001833844672,H3N8_Avian_CY206339_A/blue-winged_teal/Louisiana/AI13-3483/2013|2013.721:0.007543485124):0.0008824960711,H3N8_Avian_CY166296_A/mallard/Illinois/11OS5570/2011|2011.863:0.001752746291):0.0004893236308):3.262826464e-05):0.000150664856,(((H10N1_Avian_KY561205_A/mallard/Ohio/15OS5649/2015|2015.877:0.002820801848,H3N8_Avian_MG279918_A/long-tailed_duck/Wisconsin/16OS4632/2016|2016.904:0.006569584071):0.001153092572,H1N1_Avian_MF613905_A/mallard/Alberta/260/2016|2016.655:0.007486316952):0.001155827192,H7N4_Avian_KX351525_A/northern_shoveler/California/LDC351/2015|2015.005:0.01193570433):0.000469466685):9.68559371e-05,((H3N8_Avian_CY186681_A/American_green-winged_teal/Illinois/12OS5103/2012|2012.800:0.005229260404,H11N3_Avian_KY644332_A/northern_shoveler/Guatemala/CIP049H104-69/2011|2011.915:0.002821973602):0.0001948661352,(H4N8_Avian_CY205603_A/blue-winged_teal/Louisiana/AI10-3543/2010|2010.699:0.002206279819,H2N2_Avian_CY133462_A/American_wigeon/Iowa/10OS2748/2010|2010.792:0.003575349524):0.0007110257277):0.0003915922907):0.001110254614,H10N6_Avian_CY190969_A/mallard/Maryland/09OS2237/2009|2009.992:0.003517466901):0.0005127444977,(H3N8_Avian_KP636476_A/American_black_duck/Maine/44411/532/2008|2008.500:0.001895597629,H5N1_Avian_CY132451_A/mallard/Ohio/11OS2216/2011|2011.630:0.003891356039):0.0004685137191):0.001729092694):0.0008674468219,((H6N1_Avian_CY166352_A/mallard/Wisconsin/11OS3098/2011|2011.732:0.001355711875,H6N1_Avian_CY132499_A/mallard/Ohio/11OS2240/2011|2011.630:-3.273683267e-05):0.002266653564,H1N2_Avian_CY097201_A/American_green-winged_teal/Illinois/3054/2009|2009.792:0.0008366280193):0.007660652853):0.0001987226311,((((((((H2N3_Avian_CY206347_A/blue-winged_teal/Texas/AI13-3534/2013|2013.704:0.003175319185,H2N6_Avian_KY828672_A/mallard/California/UCD353/2014|2014.611:0.005325885615):0.003486049755,H7N3_Avian_KJ568391_A/American_green-winged_teal/Wisconsin/13OS3468/2013|2013.742:0.00746124947):0.0005299688193,(H2N3_Avian_CY205353_A/mallard/Maryland/13OS0899/2013|2013.584:-5.551115123e-17,H2N3_Avian_CY205241_A/mallard/Maryland/13OS0877/2013|2013.584:-5.551115123e-17):0.006010960313):0.0003970810836,(H1N9_Avian_CY167124_A/mallard/Arkansas/12OS061/2012|2012.036:0.0008357898509,H10N3_Avian_CY167157_A/northern_shoveler/Arkansas/12OS160/2012|2012.038:0.00225940338):0.0005098902602):0.003306180661,((((H1N1_Avian_CY187158_A/American_green-winged_teal/Wisconsin/12OS2994/2012|2012.737:0.005463644928,H7N7_Avian_CY133371_A/northern_shoveler/Missouri/10OS4632/2010|2010.945:0.002166933895):5.774729358e-05,H7N3_Avian_CY133675_A/American_green-winged_teal/Mississippi/11OS250/2011|2011.038:-9.145570857e-05):8.618816583e-05,H7N7_Avian_CY133683_A/American_green-winged_teal/Mississippi/11OS255/2011|2011.038:0.0007996140137):0.0003265546514,(H3N3_Avian_KY673173_A/blue-winged_teal/Guatemala/CIP049H105-08/2011|2011.934:0.003710679599,H7N7_Avian_CY167230_A/northern_shoveler/Mississippi/12OS362/2012|2012.044:0.003432918941):0.001477329819):6.195637018e-05):0.004450593952,((H7N7_Avian_CY132979_A/American_green-winged_teal/Illinois/10OS3329/2010|2010.827:-7.717403952e-17,H7N7_Avian_CY133003_A/American_green-winged_teal/Illinois/10OS3368/2010|2010.827:-3.384826295e-17):0.004243570534,H7N3_Avian_KU289949_A/blue_winged_teal/Texas/A00463679/2010|2010.186:0.002892483644):0.0003151868746):0.002453197676,(H3N8_Avian_CY141031_A/mallard/Arkansas/AI09-5900/2009|2009.942:0.004836506018,H7N8_Avian_CY133280_A/American_black_duck/Wisconsin/10OS3949/2010|2010.879:0.00597239035):0.002690741305):0.00155142578,(H7N3_Avian_KU290077_A/mallard/Nebraska/A00709657/2009|2009.907:0.005376253531,H3N3_Avian_CY140693_A/mallard/Minnesota/AI09-1870/2009|2009.570:0.001294781306):0.005253139382):0.005784004873):0.0002472470691,((H10N6_Avian_CY133567_A/long-tailed_duck/Wisconsin/10OS3919/2010|2010.874:0.01242340731,H12N2_Avian_CY190025_A/blue-winged_teal/Maryland/06MD462/2006|2006.784:0.001534492147):0.001422943119,(H7N3_Avian_KU290202_A/mute_swan/Rhode_Island/A00325117/2008|2008.595:-4.16739572e-06,H7N3_Avian_KU290186_A/mute_swan/Rhode_Island/A00325114/2008|2008.595:0.0004446156917):0.004946178536):0.0002860721254):9.646257218e-05,((((((((((((((((((((((H3N2_Avian_CY132115_A/mallard/Ohio/10OS1470/2010|2010.627:-1.475177765e-05,H3N2_Avian_CY132099_A/mallard/Ohio/10OS1467/2010|2010.627:0.0004552000736):0.000452608742,H3N2_Avian_CY132131_A/mallard/Michigan/10OS1497/2010|2010.633:0.0004292212489):1.001931116e-05,H3N8_Avian_CY133207_A/mallard/Wisconsin/10OS2909/2010|2010.753:0.002647993319):0.0003425982202,(H7N3_Avian_CY133320_A/mallard/Wisconsin/10OS3171/2010|2010.827:0.001842589334,H7N3_Avian_CY133183_A/northern_shoveler/Wisconsin/10OS3226/2010|2010.858:0.0008081743452):0.001447981189):0.001065198516,(H2N3_Avian_CY202864_A/mallard/Maryland/10OS118/2010|2010.077:0.0004655958539,H2N3_Avian_CY202872_A/mallard/Maryland/10OS121/2010|2010.077:-2.491091458e-05):0.001167523208):0.001847531474,(H10N7_Avian_CY191009_A/mallard/Maryland/11OS3818/2012|2012.041:0.002864601413,H4N6_Avian_CY149786_A/blue-winged_teal/Canada/3300/2011|2011.732:0.001125651055):0.004854631814):2.856295052e-05,H10N7_Avian_CY205001_A/mallard/Maryland/10OS566/2010|2010.499:0.004335500342):0.000106811618,((H6N2_Avian_CY146511_A/mallard/New_Jersey/AI09-5405/2009|2009.740:0.001765705535,H7N3_Avian_KY551141_A/duck/New_Jersey/10-001022-21/2010|2010.019:0.001776446199):2.546603211e-05,H11N9_Avian_KR870235_A/duck/Pennsylvania/02099/2012|2012.085:-3.135223641e-05):5.18880747e-05):5.616683539e-05,((H3N2_Avian_CY133199_A/mallard/Wisconsin/10OS2900/2010|2010.753:0.0004464905678,H5N2_Avian_CY138318_A/blue-winged_teal/New_Brunswick/00288/2010|2010.701:-6.042271825e-06):2.447551247e-05,H11N2_Avian_CY133011_A/gadwall/Illinois/10OS3384/2010|2010.827:0.0008573544784):0.001285917535):6.510998835e-05,((((((H7N7_Avian_CY138807_A/mallard/Nova_Scotia/00372/2010|2010.600:4.37543872e-05,H7N7_Avian_CY138840_A/green-winged_teal/New_Brunswick/00392/2010|2010.603:0.0008385357159):0.0004271811748,H7N7_Avian_CY138775_A/American_black_duck/New_Brunswick/00344/2010|2010.600:1.320732011e-05):0.000132701061,H10N7_Avian_CY138815_A/mallard/Nova_Scotia/00375/2010|2010.600:0.001192517263):0.0001342424372,((H3N7_Avian_CY138382_A/blue-winged_teal/New_Brunswick/00600/2010|2010.619:-3.62726295e-17,H3N7_Avian_CY138470_A/blue-winged_teal/Prince_Edward_Island/00831/2010|2010.668:-7.474967296e-17):1.239715584e-17,H3N7_Avian_CY138374_A/blue-winged_teal/New_Brunswick/00599/2010|2010.619:-6.790830707e-17):0.001189859779):0.0003440895568,(((H3N8_Avian_CY139285_A/American_black_duck/Prince_Edward_Island/00788/2010|2010.647:-2.111820525e-05,H3N8_Avian_CY138159_A/snow_goose/Nunavet/03438/2010|2010.548:0.0004615665012):0.0001331936364,(H11N2_Avian_CY149770_A/blue-winged_teal/Canada/3296/2011|2011.729:0.002962798908,H3N8_Avian_CY138727_A/green-winged_teal/New_Brunswick/00335/2010|2010.600:0.001472084798):0.0003057267201):0.0001106167384,H3N8_Avian_CY139572_A/mallard/Nova_Scotia/01016/2010|2010.718:0.002109663325):0.0003226143696):0.001263973329,(H7N3_Avian_KU290098_A/mallard/New_York/A00723392/2009|2009.945:0.0003952725554,H7N3_Avian_KU289744_A/American_black_duck/Delaware/A00870108/2010|2010.132:0.0009284159262):0.0006323898683):0.001269606367):0.0001198942979,((H3N8_Avian_CY132336_A/mallard/Ohio/11OS2153/2011|2011.638:0.0004374791061,H3N6_Avian_CY132328_A/mallard/Ohio/11OS2049/2011|2011.625:0.000444810997):0.0009431328807,H4N6_Avian_CY132123_A/mallard/Michigan/10OS1491/2010|2010.633:0.0008256898418):0.001187601304):0.0001165693968,(((H5N2_Avian_CY203483_A/mallard/Maryland/11OS1742/2011|2011.608:0.0004456551093,H5N2_Avian_CY203371_A/mallard/Maryland/11OS1715/2011|2011.608:-4.970169985e-06):0.003703657566,H5N4_Avian_CY206105_A/mallard/Minnesota/AI11-4227/2011|2011.682:0.002979952618):0.0007443100959,((H4N2_Avian_CY205893_A/blue-winged_teal/Texas/AI11-3181/2011|2011.707:-4.466868833e-17,H4N2_Avian_CY205927_A/blue-winged_teal/Texas/AI11-3249/2011|2011.707:-6.635361414e-17):0.00266601041,H2N2_Avian_CY133454_A/mallard/Iowa/10OS2721/2010|2010.789:0.002228390807):0.001053855928):0.0008004474821):0.0004288995585,((((((((H12N5_Avian_CY203243_A/mallard/Maryland/10OS1067/2010|2010.633:-1.056502556e-16,H12N5_Avian_CY203283_A/mallard/Maryland/10OS1092/2010|2010.633:-5.372046893e-18):0.001214706804,H1N8_Avian_KF382701_A/duck/Pennsylvania/4844-6/2013|2013.096:0.009127724405):0.0002375913915,H5N2_Avian_CY132475_A/mallard/Ohio/11OS2119/2011|2011.614:0.003350169816):0.000274621614,(H11N9_Avian_CY191257_A/mallard/Maryland/12OS3662/2013|2013.041:0.007006216011,H6N2_Avian_CY190985_A/mallard/Maryland/10OS2170/2010|2010.901:0.003772082377):0.00019187752):0.0001168212496,((H2N3_Avian_CY205065_A/mallard/Maryland/11OS1826/2011|2011.611:-4.582193211e-17,H2N3_Avian_CY205073_A/mallard/Maryland/11OS1831/2011|2011.611:-6.520037036e-17):0.0004399504616,(H4N6_Avian_CY205105_A/mallard/Maryland/11OS964/2011|2011.663:0.0004506166249,H4N6_Avian_CY205097_A/mallard/Maryland/11OS952/2011|2011.663:0.0004326235607):0.0008834387223):0.002170109543):0.0003443227838,(((((H1N1_Avian_CY132563_A/mallard/Ohio/11OS2120/2011|2011.614:0.001358830085,H10N3_Avian_CY132163_A/mallard/Ohio/11OS1966/2011|2011.581:0.0004053322549):0.0003634020825,H4N8_Avian_CY186762_A/blue-winged_teal/Missouri/12OS2519/2012|2012.685:0.005448584894):3.353236412e-05,H5N2_Avian_CY186987_A/gadwall/Ohio/12OS5632/2012|2012.858:0.003545253753):0.000602442896,H5N2_Avian_CY166651_A/American_green-winged_teal/Wisconsin/11OS3432/2011|2011.789:0.001844031774):0.0007553819404,H11N9_Avian_CY186909_A/blue-winged_teal/Ohio/12OS2152/2012|2012.704:0.002809316151):0.003086360595):0.0002112937206,(H12N2_Avian_CY166232_A/American_green-winged_teal/Wisconsin/11OS3580/2011|2011.827:0.0009132676459,H10N7_Avian_CY166192_A/American_green-winged_teal/Wisconsin/11OS3499/2011|2011.825:0.0004104208357):0.003360460186):0.001265331506,(((((H4N8_Avian_CY186722_A/mallard/Illinois/12OS4808/2012|2012.893:0.000884828211,H5N1_Avian_CY186673_A/mallard/Illinois/12OS5080/2012|2012.800:0.001772099768):0.0007954421678,H5N1_Avian_CY187011_A/mallard/Ohio/12OS2218/2012|2012.874:0.00231663176):0.0001317565181,H4N8_Avian_CY205201_A/mallard/Maryland/13OS0611/2013|2013.477:0.002980456171):0.0003104837305,H3N8_Avian_CY206274_A/blue-winged_teal/Texas/AI12-4394/2012|2012.726:0.002131360985):0.0005567059292,H6N1_Avian_CY204328_A/mallard/Maryland/14OS1154/2014|2014.556:0.004363677473):0.000875643259):0.00123131954):0.0004731968456,((((((H1N1_Avian_CY204977_A/mallard/Maryland/09OS2012/2009|2009.874:-6.459273016e-17,H1N1_Avian_CY204969_A/mallard/Maryland/09OS2006/2009|2009.874:-4.64295723e-17):0.0008700354181,(H3N2_Avian_CY132703_A/mallard/Illinois/10OS2677/2010|2010.751:0.000895835702,H3N2_Avian_CY133607_A/blue-winged_teal/Iowa/10OS2624/2010|2010.712:0.0004278527796):0.0009020171939):9.670859127e-06,H7N3_Avian_KU290061_A/mallard/Michigan/A00869519/2009|2009.784:0.001757845261):1.206323539e-05,H2N9_Avian_CY140834_A/mallard/Minnesota/AI09-3353/2009|2009.688:-1.506934142e-05):0.0001554485905,(H6N2_Avian_CY097596_A/mallard/Missouri/129/2009|2009.932:0.004044661579,H6N8_Avian_CY097283_A/mallard/Wisconsin/1534/2009|2009.627:0.001734995315):0.0002880001183):0.0001340086342,H4N8_Avian_CY141111_A/red-necked_grebe/Minnesota/AI10-2528/2010|2010.597:0.002973062508):0.00319736422):0.001323961939,(((((H11N9_Avian_CY146503_A/mallard/New_Jersey/AI09-5361/2009|2009.740:0.0004292509046,H4N9_Avian_CY146527_A/mallard/New_Jersey/AI09-6426/2009|2009.740:0.000453989281):1.860072596e-05,H11N9_Avian_CY146487_A/mallard/New_Jersey/AI09-5122/2009|2009.740:0.0004209124165):0.001302789845,H12N5_Avian_CY133115_A/bufflehead/Wisconsin/10OS3204/2010|2010.849:0.003143953837):0.0008105944457,(H3N2_Avian_CY166466_A/mallard/Wisconsin/11OS3493/2011|2011.808:0.0004587827808,H4N6_Avian_CY166587_A/blue-winged_teal/Wisconsin/11OS3027/2011|2011.751:-1.833448481e-05):0.002762061507):0.000885973927,H6N8_Avian_CY127845_A/shorebird/Delaware_Bay/181/2009|2009.381:0.001778028606):0.002311389456):0.0006948241077,(H6N2_Avian_CY203819_A/mallard/Maryland/08OS1390/2008|2008.652:0.006544995416,H8N4_Avian_CY064127_A/mallard/Minnesota/Sg-00062/2007|2007.586:0.00150623859):0.0004641959775):0.001001025058,H1N1_Avian_KF424240_A/mallard_duck/Minnesota/Sg-00121/2007|2007.734:0.0009303542292):0.003687029851,H10N7_Avian_CY132179_A/mallard/Ohio/11OS2044/2011|2011.625:0.01445836142):0.001940423637,H2N3_Avian_CY139959_A/mallard/Minnesota/AI06-1029/2006|2006.500:0.002865050615):0.0004197386017,(((((((((H6N2_Avian_KY130729_A/northern_pintail/Alaska/769/2011|2011.748:0.006544980886,H5N2_Avian_KY130662_A/glaucous-winged_gull/Alaska/392/2011|2011.718:0.004698088439):0.001720541124,H7N3_Avian_KU290053_A/mallard/Kansas/A00523306/2008|2008.899:0.003237024674):0.0002672399994,(H9N2_Avian_CY130459_A/mallard/Interior_Alaska/10BM02980R0/2010|2010.499:0.002435475086,H9N2_Avian_CY125756_A/northern_pintail/Interior_Alaska/10BM14807R2/2010|2010.627:0.001106676648):0.004380058887):0.0003759278402,((H4N8_Avian_CY140975_A/blue-winged_teal/Texas/AI09-4463/2009|2009.718:0.001781807255,H11N2_Avian_CY140999_A/blue-winged_teal/Louisiana/AI09-5234/2009|2009.871:0.001311553445):1.888589837e-05,H12N4_Avian_CY133363_A/American_green-winged_teal/Missouri/10OS4622/2010|2010.945:0.006711968607):0.001344905648):0.0004449629625,H6N1_Avian_CY140858_A/American_green-winged_teal/Minnesota/AI09-3589/2009|2009.696:0.006826848279):0.0002546662241,(H12N5_Avian_CY195991_A/mallard/Interior_Alaska/10BM13335/2010|2010.619:0.002058252834,H3N8_Avian_CY143989_A/mallard/Interior_Alaska/10BM12172R0/2010|2010.614:0.001484225138):0.004377657085):0.001540194803,((((H5N3_Avian_CY167198_A/American_green-winged_teal/Mississippi/12OS311/2012|2012.044:0.005817212103,H11N9_Avian_CY133823_A/northern_shoveler/Missouri/10MO0294/2010|2010.874:0.0008605953589):0.001478542674,H10N1_Avian_CY167265_A/mallard/Mississippi/12OS443/2012|2012.047:0.008461732315):0.00107986776,(H1N2_Avian_CY094451_A/green-winged_teal/California/8326/2008|2008.797:0.003382851392,H11N3_Avian_KY575178_A/green_winged_teal/Mexico-Sonora/701/2008|2008.948:0.005565709996):0.002156218264):0.002972285841,H4N6_Avian_CY064207_A/blue-winged_teal/Texas/Sg-00076/2007|2007.707:0.006145309187):0.002584438164):0.0002034348438,H7N3_Avian_CY185927_A/mallard/Minnesota/AI07-3433/2007|2007.696:0.002651966739):0.0001544522731,((((((((H5N3_Avian_CY096718_A/blue-winged_teal/Guatemala/CIP049-09/2010|2010.082:0.0004231857731,H5N3_Avian_CY096702_A/blue-winged_teal/Guatemala/CIP049-08/2010|2010.082:0.0009005027085):0.001757763936,H3N8_Avian_CY166734_A/mallard/Wisconsin/11OS4383/2011|2011.844:0.00359060308):0.0006736330487,H4N6_Avian_CY140802_A/blue-winged_Teal/North_Dakota/AI09-3131/2009|2009.671:0.0002045825136):0.0001325087834,H4N2_Avian_KY644385_A/blue-winged_teal/Guatemala/CIP049H109-06/2012|2012.874:0.009782806078):0.0001127934573,((H4N6_Avian_CY139097_A/American_black_duck/New_Brunswick/00587/2010|2010.619:-3.146115648e-06,H4N6_Avian_CY138904_A/American_black_duck/New_Brunswick/00470/2010|2010.611:0.0004435944116):1.584974929e-06,H10N6_Avian_CY138939_A/American_black_duck/New_Brunswick/00477/2010|2010.611:-1.584974929e-06):0.002229420279):0.0001111295224,H3N8_Avian_CY157420_A/mallard/California/3304/2012|2012.605:0.008500629517):0.0007105657201,H4N6_Avian_CY097032_A/blue-winged_teal/Wisconsin/2741/2009|2009.792:0.002403577308):0.001744739788,((H10N7_Avian_CY093685_A/mallard/California/10126/2008|2008.948:0.0012011138,H9N2_Avian_CY157508_A/northern_shoveler/California/6535/2009|2009.811:0.005926076858):0.004383717864,H10N3_Avian_CY144899_A/mallard/Minnesota/AI06-1017/2006|2006.500:0.002835443228):0.0005381300814):0.0003762674433):0.0002384586365):0.0001383882769,H4N8_Avian_CY166977_A/blue-winged_teal/Missouri/11OS2640/2011|2011.690:0.01252110464):0.0006789724044,((((((((((H4N8_Avian_KJ568407_A/mallard/Ohio/13OS1993/2013|2013.595:-1.081139734e-16,H4N8_Avian_KJ568351_A/mallard/Ohio/13OS1985/2013|2013.595:-2.908329108e-18):0.009233475358,H5N9_Avian_MF359884_A/ruddy_turnstone/Delaware_Bay/117/2011|2011.389:0.002468835122):0.0008936863134,H12N5_Avian_CY186877_A/blue-winged_teal/Ohio/12OS2140/2012|2012.682:0.004028791327):0.002731342209,H12N6_Avian_CY139556_A/American_black_duck/New_Brunswick/00998/2010|2010.710:0.005661275077):0.0003105235628,(((H6N1_Avian_CY138478_A/blue-winged_teal/Prince_Edward_Island/00849/2010|2010.671:-5.551115123e-17,H6N1_Avian_CY139564_A/mallard/Nova_Scotia/01013/2010|2010.718:-5.551115123e-17):1.216255561e-17,H6N1_Avian_CY138486_A/blue-winged_teal/Nova_Scotia/01000/2010|2010.718:-6.767370684e-17):0.001997235162,H6N2_Avian_CY146535_A/mallard/New_Jersey/AI09-6434/2009|2009.740:0.002884454335):0.000112716186):0.0006647975087,H11N9_Avian_CY097315_A/greater_scaup/Wisconsin/4234/2009|2009.929:0.00324490311):0.001472322286,(((H6N1_Avian_CY127919_A/Canada_goose/Delaware_Bay/34/2010|2010.378:-2.973811673e-17,H6N1_Avian_CY127927_A/shorebird/Delaware_Bay/380/2010|2010.381:-8.128418573e-17):0.00141406394,H5N2_Avian_CY139333_A/American_black_duck/New_Brunswick/00867/2010|2010.699:0.003491276826):0.00162755659,H1N1_Avian_KF424152_A/mallard/Ohio/4809-9/2008|2008.901:0.001491060899):0.0002292087395):0.006242600349,((H10N7_Avian_CY064087_A/mallard/Minnesota/Sg-00057/2007|2007.586:-1.148663672e-05,H10N3_Avian_CY080293_A/mallard/Minnesota/Sg-00195/2007|2007.723:0.0004519349327):0.0004492122463,H10N7_Avian_CY064151_A/mallard/Minnesota/Sg-00065/2007|2007.586:-8.527306956e-06):0.006785072491):0.001264141436,(((((H3N8_Avian_CY125387_A/green-winged_teal/New_Brunswick/03483/2009|2009.616:0.0004672040577,H3N8_Avian_CY125395_A/ring-necked_duck/New_Brunswick/03400/2009|2009.603:-2.651911838e-05):0.0001966899641,(H3N8_Avian_CY125339_A/ring-necked_duck/Nova_Scotia/03378/2009|2009.600:0.002087512699,H3N8_Avian_CY125571_A/blue-winged_teal/Prince_Edward_Island/03912/2009|2009.630:0.00279930394):0.0002447483905):0.002470472474,H7N4_Avian_KU290106_A/mallard/New_York/A00723400/2009|2009.945:0.003558499801):0.00450265635,(((H7N3_Avian_EU500842_A/Canada_goose/BC/3752/2007|2007.500:0.001329511131,H7N3_Avian_EU500850_A/American_black_duck/NB/2538/2007|2007.500:0.001766239015):0.0004894076845,H7N3_Avian_CY129340_A/American_black_duck/New_Brunswick/02490/2007|2007.710:-5.03040628e-05):2.532915838e-05,H7N3_Avian_CY128720_A/American_black_duck/New_Brunswick/02493/2007|2007.710:-2.532915838e-05):0.001352319332):0.002173525433,((H1N1_Avian_CY128932_A/mallard-black_duck_hybrid/Nova_Scotia/02150/2007|2007.500:-1.313323725e-05,H1N1_Avian_CY128948_A/mallard/Nova_Scotia/02151/2007|2007.600:0.0004535815332):6.63163465e-06,H1N1_Avian_CY129380_A/American_black_duck/New_Brunswick/01989/2007|2007.595:-6.631634651e-06):0.002537768035):0.001882779797):0.0002807186162,H1N1_Avian_KF424120_A/mallard/Missouri/466554-14/2007|2007.500:0.002574409803):5.289347041e-05):0.0001399174449):0.0005097025026,(((H5N2_Avian_GQ923299_A/northern_pintail/Utah/469648/2006|2006.500:0.001595082896,H5N2_Avian_GQ923171_A/tundra_swan/Alaska/462958/2006|2006.500:0.004631796817):0.000934382409,H4N3_Avian_CY103400_A/blue-winged_teal/Alberta/346/2007|2007.655:0.005813663177):0.0006227825496,H9N5_Avian_CY075931_A/common_murre/Oregon/19497-004/2005|2005.562:0.007058652937):0.002014049247):0.0001313788596,((((((((((((((H3N8_Avian_KJ567903_A/blue-winged_teal/Iowa/13OS2346/2013|2013.721:0.0008795278221,H3N8_Avian_KJ568271_A/blue-winged_teal/Iowa/13OS2345/2013|2013.721:2.762280943e-06):0.00131511278,H3N2_Avian_KJ568063_A/American_green-winged_teal/Ohio/13OS2056/2013|2013.721:0.002236877306):2.66560958e-05,H6N2_Avian_KJ567871_A/American_green-winged_teal/Ohio/13OS2083/2013|2013.721:0.0004107123419):2.965640684e-05,H4N8_Avian_KJ568239_A/blue-winged_teal/Iowa/13OS2367/2013|2013.721:0.0004119850882):2.40541236e-05,H6N2_Avian_KJ568047_A/blue-winged_teal/Ohio/13OS2082/2013|2013.721:-2.523206543e-05):7.143239626e-05,(((H10N7_Avian_MF046360_A/mallard/Alberta/464/2015|2015.608:-7.370395612e-17,H10N7_Avian_MF046272_A/mallard/Alberta/477/2015|2015.608:-3.731834635e-17):0.005593575402,H9N3_Avian_MG280024_A/mallard_duck/Ohio/16OS0875/2016|2016.586:0.009313101292):0.005258342739,(H4N8_Avian_KM374000_A/mallard/New_Jersey/ND0007063/2013|2013.655:0.0004056494806,H4N8_Avian_KM374008_A/mallard/New_Jersey/ND0007132/2013|2013.655:0.0009173628573):0.0003950184084):2.870810308e-05):0.0002379768637,H4N8_Avian_KJ567895_A/blue-winged_teal/Iowa/13OS2368/2013|2013.721:0.002328910451):0.0004244808675,((H6N8_Avian_KJ567855_A/American_green-winged_teal/Ohio/13OS2097/2013|2013.723:0.002511697172,H6N8_Avian_CY191289_A/mallard/Maryland/13OS3020/2014|2014.027:0.002374947372):0.0002981861189,H4N6_Avian_KJ567879_A/American_green-winged_teal/Ohio/13OS2050/2013|2013.721:0.001478752438):0.0004458073289):0.003640242887,(H6N1_Avian_CY203339_A/mallard/Maryland/10OS1947/2010|2010.704:-5.426263147e-05,H6N1_Avian_CY203323_A/mallard/Maryland/10OS1918/2010|2010.704:0.001377237674):0.002265184763):0.001446256855,H3N6_Avian_CY097040_A/mallard/Wisconsin/2712/2009|2009.775:0.002572886261):0.0003491570782,H6N8_Avian_CY132947_A/American_green-winged_teal/Wisconsin/10OS2767/2010|2010.734:0.002331951379):0.0005792274562,(((((((H3N2_Avian_CY166336_A/mallard/Wisconsin/11OS3079/2011|2011.729:0.001276798725,H4N2_Avian_CY166384_A/mallard/Illinois/11OS4311/2011|2011.863:0.0009319735055):0.0005566121645,H10N2_Avian_CY166400_A/greater_scaup/Wisconsin/11OS5760/2011|2011.923:0.002106663686):0.001648454703,H5N2_Avian_CY133240_A/American_green-winged_teal/Wisconsin/10OS2955/2010|2010.753:0.003267106514):0.0001928490192,(H4N9_Avian_CY139358_A/mallard/New_Brunswick/00879/2010|2010.696:0.0004557606416,H4N9_Avian_CY139375_A/American_black_duck/New_Brunswick/00886/2010|2010.699:-1.53123456e-05):0.0006832592158):0.002525959741,H2N3_Avian_CY097000_A/blue-winged_teal/Wisconsin/2572/2009|2009.762:0.001044192833):0.0003612024516,H12N5_Avian_CY097275_A/mallard/Wisconsin/4218/2009|2009.926:0.002761408205):0.0003680812472,((H2N5_Avian_CY149402_A/glaucous_gull/Iceland/1382/2011|2011.814:0.0001383797752,H2N5_Avian_CY149426_A/great_black-backed_gull/Iceland/1395/2011|2011.814:0.0003023051641):0.002488515105,H2N5_Avian_CY149642_A/white-rumped_sandpiper/Canada/2541/2011|2011.625:0.001059605992):0.009756234913):0.0004132604085):0.003506365629,((H1N8_Avian_CY190585_A/snow_goose/Delaware/07OS206/2007|2007.123:0.0004300532026,H1N8_Avian_CY190569_A/snow_goose/Delaware/07OS201/2007|2007.123:0.0008929218398):0.003543314775,H6N2_Avian_CY190313_A/mallard/Maryland/06OS196/2006|2006.055:0.002702464769):0.0006619979509):0.002310077646,H7N9_Avian_KX851962_A/mallard/Alberta/177/2004|2004.614:0.0007519168095):0.0006134412731):0.000694413946,(((((((((H10N3_Avian_KT887345_A/blue-winged_teal/Louisiana/UGAI14-430/2014|2014.255:-5.885803176e-17,H10N3_Avian_KY063914_A/blue-winged_teal/Lousiana/UGAI14-0494/2014|2014.255:-5.21642707e-17):1.912283296e-17,H10N3_Avian_KY063906_A/blue-winged_teal/Lousiana/UGAI14-0463/2014|2014.255:-7.46339842e-17):0.002160930281,H10N2_Avian_KY561314_A/American_coot/Missouri/15OS6556/2015|2015.830:0.003618726613):3.82581641e-05,H3N8_Avian_KY013746_A/blue-winged_teal/Louisiana/UGAI15-0714/2015|2015.236:0.001737268622):0.002150663002,((H3N2_Avian_KY063898_A/blue-winged_teal/Lousiana/UGAI14-0462/2014|2014.255:0.0009455912015,H3N2_Avian_KY063926_A/blue-winged_teal/Lousiana/UGAI14-0511/2014|2014.255:-6.399801157e-05):0.001300141963,H3N8_Avian_KX986856_A/Northern_shoveler/Guatemala/CIP049HT114-14/2013|2013.049:0.00135768996):0.0007598195986):0.0003858353783,H4N2_Avian_KY644334_A/blue-winged_teal/Guatemala/CIP049H112-31/2012|2012.970:0.003062223816):0.001005866173,(H3N8_Avian_KY550761_A/ruddy_duck/Nevada/AH0006859/2015|2015.060:0.002205341487,H3N8_Avian_KY063858_A/blue-winged_teal/Lousiana/UGAI14-0342/2014|2014.241:0.002680013823):0.01071273917):0.01031012976,((((H3N8_Avian_CY097716_A/mallard/Mississippi/360/2010|2010.041:0.002224538776,H3N8_Avian_CY097708_A/mallard/Mississippi/354/2010|2010.041:0.0008809000359):0.004114759292,H3N8_Avian_CY076171_A/American_coot/Oregon/20589-007/2007|2007.959:0.0007816510889):0.0002118535907,H3N8_Avian_CY032718_A/northern_pintail/California/HKWF792/2007|2007.907:0.002473075974):0.00151728129,((H10N3_Avian_CY097165_A/American_coot/Illinois/3405/2009|2009.830:0.001830853405,H10N3_Avian_CY186730_A/northern_shoveler/Illinois/12OS5294/2012|2012.858:0.004850128137):0.007367795524,H10N3_Avian_CY079410_A/American_coot/Mississippi/09OS615/2009|2009.063:0.005415019577):0.002849892451):0.0004053231081):0.001353973082,H10N3_Avian_CY076099_A/American_coot/California/20181-006/2007|2007.164:0.0009468431598):0.01115707744):0.0004440671344,(((((H3N2_Avian_CY078513_A/mallard/Interior_Alaska/6MP0992/2006|2006.630:-5.551115123e-17,H3N2_Avian_CY078505_A/mallard/Interior_Alaska/6MP0991/2006|2006.630:-5.551115123e-17):0.002338114284,H1N8_Avian_KX714352_A/American_green-winged_teal/Alaska/88857/2008|2008.603:0.007525626707):0.002671156693,(H16N3_Avian_CY130523_A/glaucous-winged_gull/Southeastern_Alaska/10JR01811R0/2010|2010.688:0.001785369705,H16N3_Avian_CY130515_A/glaucous-winged_gull/Southeastern_Alaska/10JR01700R0/2010|2010.685:0.0004215651769):0.02259841091):0.0002607833519,H8N4_Avian_CY017755_A/mallard/Alaska/708/2005|2005.630:0.002217328036):0.00028778307,H6N1_Avian_EF655842_A/dunlin/Barrow/65/2005|2005.500:0.003903583142):0.002359873266):0.0003821105968,((((((((((((((H3N8_Avian_CY064119_A/mallard/Minnesota/Sg-00061/2007|2007.586:0.0004300302269,H4N6_Avian_CY063927_A/blue-winged_teal/Minnesota/Sg-00036/2007|2007.586:0.0004511030084):2.121277379e-05,H4N6_Avian_CY063919_A/blue-winged_teal/Minnesota/Sg-00035/2007|2007.586:-2.121277379e-05):0.0005470796337,H6N2_Avian_CY127901_A/shorebird/Delaware_Bay/707/2009|2009.422:0.007934194319):0.0001804571885,H4N6_Avian_CY064247_A/blue-winged_teal/Texas/Sg-00081/2007|2007.704:0.0006979970526):6.916463425e-05,(H3N8_Avian_CY141063_A/American_green-winged_teal/Texas/AI09-6046/2009|2009.948:0.006140379914,H3N6_Avian_CY140967_A/blue-winged_teal/Texas/AI09-4405/2009|2009.715:0.003244243191):0.001121870195):3.526865378e-05,H4N8_Avian_CY139503_A/mallard/New_Brunswick/00979/2010|2010.707:0.007036232168):8.873290851e-05,(H3N1_Avian_CY076619_A/mallard/Washington/44338-052/2007|2007.696:0.002178464354,H4N6_Avian_CY047686_A/American_green-winged_teal/Manitoba/23884/2007|2007.636:0.0009210188706):5.985875426e-05):0.0001422280647,((((H7N3_Avian_CY185935_A/mallard/Minnesota/AI08-5469/2008|2008.732:5.196478855e-05,H8N4_Avian_CY140348_A/mallard/Minnesota/Sg-00701/2008|2008.586:0.0008312753971):3.345727779e-05,H8N4_Avian_CY042888_A/mallard/Minnesota/Sg-00686/2008|2008.586:0.0004069910182):0.0045248329,(H3N6_Avian_CY140733_A/mallard/Minnesota/AI09-2519/2009|2009.679:0.004522605578,H4N6_Avian_CY140210_A/blue-winged_teal/Minnesota/Sg-00799/2008|2008.666:0.001707739006):0.0008636560573):0.0002844853754,((H11N2_Avian_CY097564_A/mallard/Illinois/4162/2009|2009.912:0.001858145312,H6N2_Avian_CY140818_A/northern_pintail/Minnesota/AI09-3254/2009|2009.685:0.001684332661):0.002339840297,H4N8_Avian_CY097556_A/ring-necked_duck/Illinois/4125/2009|2009.910:0.002574088564):0.0007438796949):3.235485753e-05):0.0003194808404,H7N3_Avian_KU290037_A/mallard/Indiana/A00142205/2008|2008.901:0.006811557614):0.0004769463194,H4N6_Avian_CY205628_A/blue-winged_teal/Louisiana/AI10-3640/2010|2010.696:0.007825489557):0.001869570744,H5N2_Avian_GQ923251_A/mallard/Michigan/466547-5/2006|2006.500:0.004220687453):0.001208756021,(((H3N2_Avian_CY129219_A/American_black_duck/New_Brunswick/02651/2007|2007.729:0.000945955805,H3N2_Avian_CY129068_A/American_black_duck/New_Brunswick/02650/2007|2007.729:0.002594702844):0.000901742575,H10N7_Avian_CY129243_A/American_black_duck/New_Brunswick/04395/2007|2007.674:0.003110922021):2.56329244e-05,H10N7_Avian_CY129372_A/mallard/New_Brunswick/04394/2007|2007.674:0.001746003474):0.001925291586):0.002302801104,H7N3_Avian_CY076267_A/northern_shoveler/Washington/44249-664/2006|2006.849:0.00454343163):0.001354530996,(((H10N2_Avian_CY076315_A/northern_shoveler/Washington/44249-765/2006|2006.937:0.002203711323,H7N3_Avian_EU500858_A/chicken/SK/HR-00011/2007|2007.500:0.007221221064):0.0001724098063,H6N1_Avian_KY575170_A/green_winged_teal/Mexico-Sonora/266/2008|2008.049:0.007508965714):0.0008653622561,(H11N9_Avian_CY097420_A/northern_pintail/Wisconsin/4198/2009|2009.921:0.0008897604895,H6N2_Avian_CY097460_A/American_green-winged_teal/Wisconsin/2530/2009|2009.792:0.001317979915):0.009958725406):0.001236042705):0.003706702714):0.002033067074,((((((((((((((((((((((((((((((H6N1_Avian_MG280081_A/common_goldeneye/Wisconsin/16OS4246/2016|2016.923:0.007394211705,H10N2_Avian_KY561145_A/northern_shoveler/Mississippi/15OS7809/2015|2015.964:0.005678802508):0.006636258106,(H3N8_Avian_KY990756_A/mallard_duck/California/UCD705/2016|2016.584:-5.029807173e-17,H3N8_Avian_KY990802_A/mallard_duck/California/UCD704/2016|2016.584:-6.072423073e-17):0.007391613426):0.0005996802935,H7N7_Avian_KY551157_A/mallard/Pennsylvania/AH0038929/2015|2015.608:0.007819212633):0.0008183409308,H12N5_Avian_CY186965_A/northern_shoveler/Ohio/12OS3173/2012|2012.781:0.001656354328):5.830794541e-05,((((H16N3_Avian_CY213677_A/glaucous-winged_gull/Southcentral_Alaska/15MB01747/2015|2015.666:0.001822652289,H16N3_Avian_CY213661_A/glaucous-winged_gull/Southcentral_Alaska/15MB01680/2015|2015.647:0.0008300745829):0.004881480975,H13N2_Avian_MF099358_A/gull/Arica/71/2016|2016.027:0.004099684857):0.003960914274,H7N9_Avian_KY551298_A/American_green-winged_teal/Idaho/AH0006121/2015|2015.027:0.006975683033):0.001333135793,H10N7_Avian_KY063998_A/blue-winged_teal/Lousiana/UGAI14-1108/2014|2014.252:0.005182719775):0.0002362680363):0.0006804096764,((H11N9_Avian_CY177067_A/green-winged_teal/California/514/2013|2013.068:0.001423782832,H11N2_Avian_CY177059_A/bufflehead/California/4935/2012|2012.995:0.0003417474569):0.003353938236,H3N2_Avian_KY644413_A/blue-winged_teal/Guatemala/CIP049H109-15/2012|2012.874:0.00561902346):0.0004940139897):0.0001690967703,(((((((((H7N3_Avian_KY550737_A/northern_shoveler/California/AH0007019/2014|2014.236:0.0008945105576,H7N3_Avian_KX351705_A/mallard/California/LDC331/2015|2015.005:0.0004285017802):1.015235002e-05,H7N3_Avian_KX351540_A/northern_shoveler/California/LDC366/2015|2015.005:0.0008719101724):7.945010678e-06,H7N3_Avian_KR150891_A/turkey/California/8199/2015|2015.184:0.0004328946939):3.949247452e-06,H7N3_Avian_KY551282_A/American_green-winged_teal/AH0003731/2015|2015.003:0.0004367119108):1.101534422e-05,H7N3_Avian_KY550839_A/cinnamon_teal/New_Mexico/AH0013653/2015|2015.110:0.0004300307407):0.001198654829,H7N9_Avian_KY550831_A/northern_shoveler/California/AH0076755/2016|2016.041:0.007276352496):0.00465861377,H7N3_Avian_KY550823_A/American_green-winged_teal/California/AH0079678/2016|2016.079:0.007234571974):0.006649786988,H4N8_Avian_KY644284_A/blue-winged_teal/Guatemala/CIP049H102-10/2011|2011.860:0.004823384063):0.0003052544729,H1N8_Avian_CY187075_A/lesser_scaup/Wisconsin/12OS4408/2012|2012.860:0.00707127899):0.0003574302687):0.0001086091545,(((((((H5N2_Avian_CY204167_A/mallard/Ohio/14OS0558/2014|2014.638:-8.500785152e-17,H5N2_Avian_CY204103_A/mallard/Ohio/14OS0460/2014|2014.652:-2.601445095e-17):0.0009087137341,H4N2_Avian_CY204246_A/mallard/Ohio/14OS0965/2014|2014.671:0.001297240352):0.002054187952,H3N2_Avian_KJ568279_A/American_green-winged_teal/Ohio/13OS1867/2013|2013.685:0.0006102130556):0.002382979183,H11N2_Avian_CY186925_A/American_green-winged_teal/Ohio/12OS2161/2012|2012.704:0.001631690972):0.0007418003038,H6N5_Avian_CY186853_A/American_green-winged_teal/Ohio/12OS2128/2012|2012.674:0.001478000203):0.000409531895,H1N2_Avian_CY166248_A/mallard/Wisconsin/11OS4104/2011|2011.786:0.001813690118):0.0005970516835,((H11N3_Avian_KX365076_A/blue-winged_teal/Guatemala/CIP049H110-36/2012|2012.910:-5.738890688e-17,H11N3_Avian_KY644510_A/blue-winged_teal/Guatemala/CIP049H110-37/2012|2012.910:-5.363339559e-17):2.107562307e-05,H5N3_Avian_KY644421_A/blue-winged_teal/Guatemala/CIP049H113-53/2013|2013.025:0.0004193726729):0.00520790601):0.0003156840379):0.0002542875435,((((((H7N3_Avian_KY014066_A/mallard/Minnesota/UGAI15-7196/2015|2015.726:0.003249467447,H7N3_Avian_KY561208_A/mallard/Arkansas/15OS7607/2015|2015.959:0.001184123958):8.163907212e-05,H7N3_Avian_KY551205_A/blue_winged_teal/Texas/UGAI15-4927/2015|2015.696:0.001245432643):0.003590844213,H1N3_Avian_MG280502_A/common_goldeneye/Wisconsin/16OS4242/2016|2016.923:0.009065667018):0.0004809590981,(H10N2_Avian_KY828776_A/northern_shoveler/California/LDC192/2014|2014.921:0.004037101584,H1N1_Avian_MG280464_A/mallard_duck/Maryland/16OS2508/2016|2016.868:0.00719874213):0.000430276622):0.0003292268911,(H12N5_Avian_KY563729_A/green-winged_teal/Missouri/15OS6705/2015|2015.852:0.008180862396,H3N8_Avian_KY561234_A/American_green-winged_teal/Mississippi/15OS7984/2015|2015.973:0.00717186586):0.0003766957491):0.003149500997,H7N3_Avian_KJ568343_A/blue-winged_teal/Iowa/13OS2316/2013|2013.721:0.00374744119):0.00411020372):0.0001716239539,H3N3_Avian_KY644396_A/blue-winged_teal/Guatemala/CIP049H104-93/2011|2011.915:0.002467459259):0.0002391332471,H2N3_Avian_CY166678_A/mallard/Wisconsin/11OS3468/2011|2011.789:0.002034617032):7.259126843e-05,(((((((((H7N3_Avian_MG279910_A/mallard_duck/Illinois/16OS4580/2016|2016.956:0.001588768886,H7N3_Avian_MG279915_A/green-winged_teal/Illinois/17OS1400/2017|2017.181:0.006438782685):0.0001858089295,H1N3_Avian_MG279823_A/mallard_duck/Tennessee/17OS0370/2017|2017.038:0.001595973999):0.002102117396,H11N9_Avian_KY990807_A/mallard_duck/California/UCD690/2016|2016.584:0.002141554512):0.002042851277,(H7N3_Avian_MG279985_A/lesser_scaup/Illinois/17OS1577/2017|2017.200:0.00199832578,H7N1_Avian_MG279992_A/green-winged_teal/Illinois/17OS1208/2017|2017.164:0.003780072601):0.00235303536):0.001524878926,((H3N8_Avian_KY583778_A/American_green-winged_teal/Missouri/15OS4838/2015|2015.696:0.0007730338547,H2N9_Avian_KY583786_A/blue-winged_teal/Missouri/15OS5111/2015|2015.696:0.002322638327):0.0002692256592,H14N7_Avian_MG280367_A/Northern_shoveler/Missouri/16OS6248/2016|2016.970:0.005543608054):0.0001917897739):0.00593691682,((H7N7_Avian_KY575226_A/northern_pintail/California/AH0011948/2015|2015.047:0.005155254024,H4N8_Avian_CY206593_A/blue-winged_teal/Louisiana/UGAI14-2115/2014|2014.699:0.002424413036):0.001603788231,H7N8_Avian_KY550745_A/northern_shoveler/Nevada/AH0009328/2015|2015.003:0.003766373169):0.0005521522143):0.000621266555,H4N8_Avian_KY013698_A/mallard/Minnesota/UGAI14-3457/2014|2014.690:0.003617725503):0.0005816059921,(H4N8_Avian_KY014026_A/blue-winged_teal/Texas/UGAI15-7060/2015|2015.710:0.003459790091,H6N1_Avian_MG280080_A/green-winged_teal/Ohio/16OS0556/2016|2016.805:0.0005322322859):0.007025679785):0.0003112155027,H7N7_Avian_KY551353_A/American_wigeon/Utah/AH0067123/2015|2015.918:0.004435976495):0.005253652207):0.0005499608711,(((((((((((((H4N8_Avian_MG280457_A/blue-winged_teal/Missouri/16OS2203/2016|2016.690:0.001330580862,H6N1_Avian_MG279960_A/Northern_shoveler/Mississippi/16OS5984/2016|2016.964:0.002217198779):0.001429357037,H1N1_Avian_MG280241_A/mallard_duck/Illinois/16OS4499/2016|2016.910:0.002598444508):7.994476973e-05,(H3N2_Avian_MH068573_A/ruddy_turnstone/New_Jersey/UGAI17-2786/2017|2017.386:0.0004583396875,H5N7_Avian_MH068661_A/ruddy_turnstone/New_Jersey/UGAI17-2989/2017|2017.400:-1.789139148e-05):0.003938810115):0.001297000842,H4N8_Avian_CY235345_A/cinnamon_teal/Utah/UGAI16-1985/2016|2016.611:0.005464410893):0.0006856696399,(H6N1_Avian_MG280524_A/green-winged_teal/Tennessee/17OS0651/2017|2017.066:0.008021845448,H3N8_Avian_CY235208_A/mallard/Idaho/UGAI16-1930/2016|2016.627:0.00503039211):0.001981487851):0.0004918278747,(H7N3_Avian_KY551306_A/American_green-winged_teal/Utah/AH0021680/2015|2015.142:0.002156516566,H4N6_Avian_CY235337_A/gadwall/Utah/UGAI16-1981/2016|2016.611:0.007283096836):0.001534567115):0.0002556956533,(((H11N9_Avian_MG280125_A/green-winged_teal/Mississippi/16OS6098/2016|2016.967:0.003543243706,H6N8_Avian_KY561064_A/green-winged_teal/Missouri/15OS6475/2015|2015.830:0.001339337563):0.0005558327413,(H7N2_Avian_KY551117_A/American_green-winged_teal/Texas/AH0057366/2016|2016.079:0.0007230003646,H7N3_Avian_KY551101_A/American_green-winged_teal/Texas/AH0058646/2016|2016.071:0.000600688117):0.001228524164):0.0009777765963,H3N1_Avian_KY678663_A/blue-winged_teal/Illinois/15OS6152/2015|2015.825:0.007359060856):0.001255762416):0.000206069777,(((H6N8_Avian_MF046527_A/ruddy_turnstone/Delaware_Bay/139/2016|2016.389:-1.852505039e-05,H3N8_Avian_MF613718_A/ruddy_turnstone/Delaware_Bay/450/2016|2016.395:0.0004585798054):9.269761541e-06,H3N8_Avian_CY241167_A/ruddy_turnstone/New_Jersey/UGAI16-1244/2016|2016.375:-9.269761541e-06):4.638504602e-06,H3N8_Avian_CY241271_A/ruddy_turnstone/New_Jersey/UGAI16-1289/2016|2016.375:-4.638504603e-06):0.005003965938):0.0003883103607,H10N7_Avian_MG279926_A/mallard_duck/Illinois/16OS4899/2016|2016.967:0.005846535035):0.002205588127,((H7N3_Avian_KY013808_A/blue-winged_teal/Louisiana/UGAI15-2510/2015|2015.255:0.008305867786,H4N8_Avian_CY206641_A/blue-winged_teal/Texas/UGAI14-3659/2014|2014.712:0.002890229724):0.0004324654268,H11N9_Avian_CY186786_A/mallard/Missouri/12OS5759/2012|2012.940:0.0008785930731):0.0007268474971):0.001822810497,(((((((H14N6_Avian_KJ195666_A/blue-winged_teal/Guatemala/CIP049H106-62/2011|2011.953:0.001315117167,H3N6_Avian_CY186820_A/mallard/Ohio/12OS2351/2012|2012.666:0.001337197985):0.0002873109628,H3N8_Avian_KY551513_A/mallard/New_Jersey/AH0005870/2014|2014.500:0.005504852731):0.0002404912629,(H7N3_Avian_CY187043_A/northern_shoveler/Ohio/12OS5539/2012|2012.877:-6.245682802e-17,H7N3_Avian_CY187035_A/American_green-winged_teal/Ohio/12OS5538/2012|2012.877:-4.856547444e-17):0.004675957217):0.0006140054538,H12N5_Avian_CY166635_A/American_green-winged_teal/Wisconsin/11OS3425/2011|2011.789:0.00341823688):0.0002607494398,H4N6_Avian_CY166774_A/American_green-winged_teal/Mississippi/11OS5869/2011|2011.934:0.002840668788):0.0003996293891,(H11N9_Avian_CY206242_A/blue-winged_teal/Texas/AI12-3737/2012|2012.707:0.004466699002,H3N8_Avian_MF046428_A/mallard/Alberta/612/2015|2015.611:0.01093114629):0.0003185782534):0.0005694876249,H1N1_Avian_CY134357_A/green-winged_teal/California/123/2012|2012.016:0.003544611531):0.0002159924199):0.0004199373453,H14N3_Avian_KY644306_A/blue-winged_teal/Guatemala/CIP049H105-31/2011|2011.934:0.002145311483):0.0002916985844,H4N8_Avian_MG599665_A/duck/Alberta/36/2016|2016.605:0.01158829658):0.0001814260811):7.62668779e-05,((((((H4N5_Avian_CY177091_A/mallard/California/933V/2013|2013.581:-1.33569363e-05,H4N6_Avian_CY177147_A/mallard/California/1353/2013|2013.553:0.0004538052323):6.683508501e-06,H4N6_Avian_CY177367_A/mallard/California/1483/2013|2013.575:-6.683508501e-06):0.006033811492,H2N5_Avian_CY186689_A/northern_shoveler/Illinois/12OS5128/2012|2012.800:0.004277047902):0.001738617964,H7N7_Avian_CY167214_A/northern_shoveler/Mississippi/12OS347/2012|2012.044:0.001376919576):0.002464564449,H2N3_Avian_CY202791_A/snow_goose/Delaware/12OS3778/2012|2012.145:0.006131214239):0.0003408367016,H12N4_Avian_CY166945_A/blue-winged_teal/Missouri/11OS2563/2011|2011.690:0.001389149025):8.772697057e-05):0.0001854122947,((((((H3N9_Avian_CY204600_A/mallard/Maryland/14OS1430/2014|2014.704:0.0004622980241,H3N9_Avian_CY204632_A/mallard/Maryland/14OS1447/2014|2014.704:-2.161308479e-05):0.004496174604,(H11N2_Avian_CY207179_A/helmeted_guineafowl/Colombia/2441/2015|2015.227:-6.843951251e-17,H11N2_Avian_KX097954_A/helmeted_guineafowl/Colombia/2440/2015|2015.227:-4.258278995e-17):0.004921878982):0.0005170538608,(H7N3_Avian_KT887281_A/ruddy_turnstone/New_Jersey/UGAI14-1343/2014|2014.378:0.0004233034153,H7N3_Avian_KT887305_A/ruddy_turnstone/New_Jersey/UGAI14-1907/2014|2014.367:0.0004579013423):0.001130830044):0.002252135626,(H10N7_Avian_CY204768_A/mallard/Maryland/13OS3318/2014|2014.477:-3.38789449e-05,H10N7_Avian_CY204760_A/mallard/Maryland/13OS3316/2014|2014.477:0.0004743272409):0.005744370659):0.000745586642,H11N2_Avian_KR270998_A/thick-billed_murre/Greenland/911-3/2014|2014.123:0.005199782403):0.002411245829,(H9N1_Avian_CY206609_A/blue-winged_teal/Louisiana/UGAI14-2494/2014|2014.710:0.004637616544,H8N4_Avian_KY828738_A/northern_shoveler/California/LDC185/2014|2014.921:0.003400245526):0.004213041066):0.0005603749819):0.0002182902497,((((H11N9_Avian_KY561312_A/mallard_duck/Wisconsin/15OS7136/2015|2015.868:0.002580719803,H4N6_Avian_CY235361_A/cinnamon_teal/Utah/UGAI16-2006/2016|2016.630:0.00275541016):0.0003311384811,H11N3_Avian_KY561075_A/American_green-winged_teal/Mississippi/15OS8008/2015|2015.973:0.002777200527):0.000871804376,H14N7_Avian_KX024581_A/blue-winged_teal/Texas/UGAI15-6890/2015|2015.718:0.003137111829):0.01187343114,H2N3_Avian_CY167009_A/mallard/Illinois/11OS4420/2011|2011.866:0.003806153315):0.001078674689):0.0002521486511,((((((((H7N3_Avian_MG279927_A/Northern_shoveler/Mississippi/16OS6112/2016|2016.967:-3.708739836e-17,H7N3_Avian_MG280196_A/Northern_shoveler/Mississippi/16OS6142/2016|2016.967:-7.39349041e-17):0.001439683651,H11N3_Avian_MG279979_A/green-winged_teal/Tennessee/17OS0664/2017|2017.066:0.001217244328):0.004887082076,H7N9_Avian_KY550800_A/cinnamon_teal/California/AH0079011/2016|2016.060:0.005024840879):0.004495199245,((H10N7_Avian_MG280519_A/mallard_duck/Illinois/17OS1431/2017|2017.184:0.003186614075,H10N7_Avian_MG280108_A/mallard_duck/Arkansas/16OS3645/2016|2016.956:-9.094189335e-05):0.0005817409371,H3N8_Avian_CY235160_A/green-winged_teal/Idaho/UGAI16-1900/2016|2016.622:0.004327668278):0.003803323953):0.0006033939005,H7N3_Avian_KY551345_A/mallard/Utah/AH0020690/2015|2015.921:0.00396938353):0.002989385753,H3N8_Avian_KY013958_A/mallard/Minnesota/UGAI15-6157/2015|2015.712:0.01420880593):0.004055531928,(((H4N6_Avian_KY828832_A/mallard/California/UCD955/2015|2015.595:0.0004612325719,H4N6_Avian_KX351707_A/mallard/California/UCD806/2015|2015.562:-2.078427592e-05):0.00763943867,H10N3_Avian_KX013041_A/green-winged_teal/Missouri/13OS6332/2013|2013.989:0.002222769234):0.009396423357,(H3N2_Avian_KX986862_A/blue-winged_teal/Guatemala/CIP049H109-28/2012|2012.874:0.003520129693,H6N2_Avian_CY177035_A/northern_shoveler/California/3769/2012|2012.811:0.00586519708):0.0006049631453):0.0007955245152):0.0005904608098,((((H3N8_Avian_KY644382_A/blue-winged_teal/Guatemala/CIP049H109-38/2012|2012.874:0.000752921064,H14N3_Avian_KY644309_A/blue-winged_teal/Guatemala/CIP049H113-07/2013|2013.025:0.001455851167):0.0004142537308,(H14N3_Avian_KX986863_A/blue-winged_teal/Guatemala/CIP049H108-11/2012|2012.855:-6.211470826e-17,H14N3_Avian_KY644393_A/blue-winged_teal/Guatemala/CIP049H110-31/2012|2012.910:-4.890759421e-17):0.0004704070243):0.0003915452225,H2N3_Avian_KX986857_A/blue-winged_teal/Guatemala/CIP049H111-98/2012|2012.932:0.0009369545771):0.000375246188,((H14N3_Avian_KY673165_A/blue-winged_teal/Guatemala/CIP049H113-74/2013|2013.025:0.0004595284532,H14N4_Avian_KY644270_A/blue-winged_teal/Guatemala/CIP049H113-76/2013|2013.025:-1.908015717e-05):9.549053261e-06,H14N4_Avian_KY644478_A/blue-winged_teal/Guatemala/CIP049H113-08/2013|2013.025:-9.549053261e-06):0.0009515930735):0.004763668564):0.002780422102):0.0002118483816,((((((((((((H7N7_Avian_KY551314_A/mallard/Idaho/AH0011522/2015|2015.608:0.001331521386,H7N7_Avian_KY561298_A/mallard_duck/Ohio/15OS7675/2015|2015.899:0.001764150796):3.979359842e-05,(H10N7_Avian_MF613886_A/American_black_duck/Alberta/118/2016|2016.608:-2.122303838e-05,H1N1_Avian_MF613777_A/American_black_duck/Alberta/238/2016|2016.655:0.002229475891):0.001743258737):0.0003243666252,((H7N7_Avian_KY550815_A/northern_shoveler/California/AH0079568/2016|2016.071:0.001808218406,H4N6_Avian_CY235104_A/cinnamon_teal/Idaho/UGAI16-1861/2016|2016.619:0.005334156351):0.000948816129,H10N3_Avian_KY983197_A/northern_shoveler/California/HS249/2015|2015.926:-7.641329107e-05):0.002838371612):0.0004163825661,H7N7_Avian_KY551165_A/duck/Pennsylvania/15-030188-1/2015|2015.704:0.002028156905):0.00414535499,(((H6N8_Avian_KM244066_A/turkey/Minnesota/42782-1/2013|2013.918:0.002719008879,H10N8_Avian_KX013082_A/mallard/Ohio/13OS5191/2013|2013.923:0.001711164715):6.431972238e-05,(H5N2_Avian_KY561131_A/mallard_duck/Ohio/15OS5289/2015|2015.655:0.003426909338,H7N3_Avian_KY551219_A/mallard/Minnesota/AH0065348/2015|2015.811:0.001455671931):0.001281366986):0.0002264914971,(H11N9_Avian_MG280374_A/Northern_shoveler/Missouri/16OS3609/2016|2016.937:-5.287951147e-17,H11N9_Avian_MG280266_A/green-winged_teal/Missouri/16OS6199/2016|2016.970:-5.814279099e-17):0.0043542976):0.0003394954451):0.0005966593869,(((((((H7N9_Avian_MF357842_A/guinea_fowl/Alabama/17-008645-2/2017|2017.197:0.0003401554073,H7N9_Avian_MF357714_A/chicken/Alabama/17-008899-10/2017|2017.211:0.001867030207):5.031759777e-05,H7N9_Avian_MF357834_A/duck/Alabama/17-008643-2/2017|2017.200:0.000390526415):0.000300151161,(H7N9_Avian_KY818809_A/chicken/Tennessee/17-007147-2/2017|2017.167:0.0004792746902,H7N9_Avian_MF357794_A/chicken/Tennessee/17-007429-7/2017|2017.175:0.001730643089):0.000144383959):0.001937499363,H7N9_Avian_MG266062_A/blue-winged_teal/Wyoming/AH0099021/2016|2016.682:0.0007254693165):0.00138730009,((H7N3_Avian_KY551243_A/northern_shoveler/Louisiana/AH0036366/2016|2016.041:0.000305002967,H7N3_Avian_KY551251_A/American_green-winged_teal/Louisiana/AH0036368/2016|2016.041:0.0005772871361):0.001659499858,(H10N4_Avian_MF613710_A/red_knot/Delaware_Bay/155/2016|2016.389:0.0004751118539,H10N4_Avian_MF613947_A/red_knot/Delaware_Bay/310/2016|2016.392:-3.466355791e-05):0.002795833997):0.000187953922):0.0002889968548,H4N8_Avian_MG280546_A/blue-winged_teal/Ohio/16OS1018/2016|2016.671:0.004524882704):3.057958224e-05,H4N6_Avian_KY583973_A/blue-winged_teal/Ohio/15OS4890/2015|2015.696:0.000835287283):0.0009088719126):0.0008952734874,H5N9_Avian_CY235321_A/mallard/Idaho/UGAI16-1964/2016|2016.627:0.0136861349):0.001866798207,((((((((((H12N5_Avian_KY990798_A/mallard_duck/California/UCD567/2016|2016.542:-2.21131378e-17,H12N5_Avian_KY990778_A/mallard_duck/California/UCD539/2016|2016.542:-8.890916466e-17):0.001502228608,H11N2_Avian_KY990763_A/mallard_duck/California/UCD728/2016|2016.586:0.0002633016812):0.006545313968,H12N5_Avian_MF046337_A/blue-winged_teal/Alberta/233/2016|2016.652:0.001523691359):0.002179987308,(H7N3_Avian_KY551449_A/mallard/Utah/AH0075862/2016|2016.090:-4.190868343e-05,H7N3_Avian_KY551385_A/mallard/Utah/AH0066981/2016|2016.068:0.0004823569794):0.001858582386):0.001311163783,((H7N3_Avian_KY551077_A/mallard/Kansas/AH0044134/2016|2016.077:0.0004817642949,H7N3_Avian_KY284431_A/northern_shoveler/Mississippi/15OS8011/2015|2015.973:0.00172542132):0.003613067281,(H8N4_Avian_MF046426_A/mallard/Alberta/203/2015|2015.608:-8.66207281e-17,H11N9_Avian_MF046233_A/mallard/Alberta/379/2015|2015.608:-2.440157436e-17):0.008153172303):0.0004199800926):0.001846581029,H11N9_Avian_KY063942_A/blue-winged_teal/Lousiana/UGAI14-0595/2014|2014.277:7.662360015e-05):0.003662819832,(((H4N6_Avian_KY583771_A/blue-winged_teal/Missouri/15OS4830/2015|2015.696:0.002773338016,H3N8_Avian_MG280178_A/blue-winged_teal/Illinois/16OS1724/2016|2016.693:0.006182857751):0.00218788797,H4N6_Swine_KU641619_A/swine/Missouri/A01727926/2015|2015.956:0.007815409637):0.002658656966,(H10N7_Avian_KY063982_A/blue-winged_teal/Lousiana/UGAI14-1009/2014|2014.252:0.002966167024,H7N3_Avian_KY013855_A/blue-winged_teal/Louisiana/UGAI15-4814/2015|2015.696:0.00689117693):0.0002194878344):0.001936293375):0.0005927774434,(H5N3_Avian_KX185916_A/yellow-billed_pintail/Chile/C1267/2015|2015.729:-1.057671663e-16,H9N7_Avian_KX185928_A/gray_plover/Chile/C1313/2015|2015.732:-5.255136188e-18):0.01136616814):0.001301399688,H10N7_Avian_CY186778_A/mallard/Missouri/12OS5756/2012|2012.940:0.006300394696):0.0004079985752,H11N9_Avian_KY561197_A/common_black_duck/Ohio/15OS5780/2015|2015.811:0.008159369362):0.0009177105498):0.0007432340761,H10N7_Avian_KX013060_A/mallard/Missouri/13OS6556/2013|2013.904:0.005168025958):0.001350130085,(((((((H7N7_Avian_KT887321_A/blue-winged_teal/Louisiana/UGAI14-209/2014|2014.241:-6.32288493e-17,H7N7_Avian_KY063834_A/blue-winged_teal/Lousiana/UGAI14-0224/2014|2014.241:-4.779345316e-17):2.630745863e-17,H7N7_Avian_KY063802_A/blue-winged_teal/Lousiana/UGAI14-0210/2014|2014.241:-8.181860986e-17):1.673982808e-05,H7N7_Avian_KT887416_A/blue-winged_teal/Louisiana/UGAI14-845/2014|2014.277:0.0004237084679):0.004808202623,H7N7_Avian_KT887273_A/blue-winged_teal/Texas/UGAI14-1210TX/2014|2014.184:0.005506478568):0.002213907133,(H4N6_Avian_CY206331_A/blue-winged_teal/Louisiana/AI12-4633/2012|2012.723:0.00361341675,H4N6_Avian_CY206209_A/blue-winged_teal/Texas/AI12-3566/2012|2012.707:0.0008250738849):0.0002802049473):0.0008424126036,((H7N3_Avian_KY550847_A/American_green-winged_teal/Colorado/AH0026688/2015|2015.090:0.003144366109,H3N8_Avian_KY828805_A/mallard/California/UCD977/2015|2015.595:0.0008535703486):0.0002863725105,H4N8_Avian_KY828823_A/mallard/California/UCD980/2015|2015.595:0.002399475286):0.006989565028):0.001981437651,H7N3_Avian_CY186754_A/northern_shoveler/Illinois/12OS4951/2012|2012.915:0.004702936922):0.0005167574758):0.0005517732192,(((H7N3_Avian_CY204680_A/mallard/Maryland/14OS2911/2015|2015.005:0.003739873365,H4N6_Avian_KY583915_A/mallard/Ohio/15OS4235/2015|2015.616:0.00473985681):0.005381320187,H7N1_Avian_KJ567943_A/blue-winged_teal/Ohio/13OS2037/2013|2013.707:0.007396504308):0.0006940296762,((H4N8_Avian_KY013847_A/mallard/Minnesota/UGAI15-4803/2015|2015.693:0.006288785815,H7N4_Avian_KY551369_A/mallard/Utah/AH0020452/2015|2015.942:0.009550440602):0.00130770899,H7N3_Avian_KY013722_A/blue-winged_teal/Texas/UGAI15-0642/2015|2015.211:0.008215239047):0.001773021192):0.001912122063):0.001178908154,(((H6N7_Avian_KJ568375_A/American_green-winged_teal/Ohio/13OS2070/2013|2013.721:-6.530723674e-17,H6N7_Avian_KJ568335_A/blue-winged_teal/Ohio/13OS2055/2013|2013.721:-4.571506572e-17):0.002986444043,H6N8_Avian_KJ568119_A/American_green-winged_teal/Wisconsin/13OS3465/2013|2013.742:0.001447421984):0.002034441321,H10N7_Avian_KT887329_A/blue-winged_teal/Louisiana/UGAI14-252/2014|2014.241:0.00606114894):0.003994288953):0.0001841413101):8.447534107e-05,((H7N3_Human_CY125726_A/Mexico/InDRE7218/2012|2012.518:0.002362535285,H7N3_Avian_JX465634_A/chicken/Jalisco/CPA1/2012|2012.447:0.001176205685):0.001664229658,(H7N3_Avian_KX351932_A/chicken/Puebla/CPA-04148-16-CENASA-95294/2016|2016.145:0.02687248949,H7N3_Avian_KX351889_A/chicken/Jalisco/CPA-01859-16-CENASA-95294/2016|2016.074:0.02457368015):0.006110623323):0.002681023377):0.0006629926213,((((((H12N4_Avian_MG279738_A/mallard_duck/Ohio/16OS0921/2016|2016.592:-1.164472389e-05,H8N4_Avian_MG279965_A/mallard_duck/Ohio/16OS0841/2016|2016.584:0.0004520930199):0.001194637022,H5N2_Avian_MG280494_A/green-winged_teal/Mississippi/16OS5996/2016|2016.964:0.001461590929):0.001265205684,H1N7_Avian_MG280201_A/mallard_duck/Wisconsin/16OS4004/2016|2016.918:0.001847483842):0.0007643192323,H4N8_Avian_MG280537_A/mallard_duck/Ohio/16OS4989/2016|2016.863:0.002352840697):0.0007003471724,H12N5_Avian_KY284436_A/American_green-winged_teal/Missouri/15OS4865/2015|2015.721:0.001515137632):0.007414380231,(((H1N3_Avian_KY644420_A/northern_shoveler/Guatemala/CIP049H103-05/2011|2011.899:0.0009274706658,H14N3_Avian_KJ195674_A/blue-winged_teal/Guatemala/CIP049H105-15/2011|2011.934:0.001282497108):0.0002974468652,H1N1_Avian_CY207203_A/yellow-billed_pintail/Chile/1/2012|2012.564:0.004604896467):0.001227765152,H10N3_Avian_KT887361_A/blue-winged_teal/Louisiana/UGAI14-478/2014|2014.255:0.009709676772):0.0006343109359):0.002274629793):0.0009669111686,((((((((((((((((((((((((((((H5N2_Avian_KX838897_A/mallard/Alaska/AH0088535/2016|2016.611:0.004954201448,H5N2_Avian_KR234020_A/turkey/Arkansas/7791-1/2015|2015.181:0.001268969047):4.197851152e-05,(H5N2_Avian_KR233988_A/chicken/Washington/3490-18/2015|2015.077:-6.947794337e-05,H5N2_Avian_KU201694_A/mallard/Oregon/AH0008887/2015|2015.016:0.001392490281):0.000396474167):2.592282413e-05,H5N2_Avian_KU201846_A/mallard/Washington/196865/2015|2015.025:0.0008556527279):3.136650321e-05,(H5N2_Avian_KU201718_A/mallard/Idaho/AH0007413/2015|2015.044:-2.375899323e-17,H5N2_Avian_KU201710_A/mallard/Idaho/AH0007412/2015|2015.044:-8.726330923e-17):0.001293400745):2.018799249e-05,(H5N2_Avian_KP795735_A/chicken/BC/FAV9/2014|2014.921:0.000428374986,H5N2_Avian_KP795727_A/chicken/BC/FAV8/2014|2014.921:1.1679769e-05):0.0004206395209):1.112354886e-05,H5N2_Avian_KU201814_A/mallard/Oregon/195547/2014|2014.973:0.0004289654171):7.531909574e-06,H5N2_Avian_MG964806_A/red-tailed_hawk/Washington/15-002551-2/2015|2015.022:0.0004334078507):5.586678028e-06,H5N2_Avian_KU201782_A/mallard/Oregon/AH0003821/2014|2014.967:0.0004345646024):8.724499082e-06,H5N2_Avian_KR150907_A/pheasant/Washington/3147-2/2015|2015.068:0.0004321903865):1.21082457e-05,H5N2_Avian_KU201918_A/Canada_goose/Washington/197619/2014|2014.995:0.0004280304274):8.34818685e-06,H5N2_Avian_MG964358_A/Canada_goose/Wyoming/15-009285-1/2015|2015.203:-8.576603356e-06):4.292952764e-06,H5N2_Avian_KU201942_A/Canada_goose/Kansas/197850/2015|2015.195:-4.292952764e-06):2.148806975e-06,H5N2_Avian_MG964726_A/chicken/Oregon/15-005256-1/2015|2015.115:-2.148806976e-06):1.075571318e-06,H5N2_Avian_KP739395_A/turkey/Washington/61-22/2014|2014.995:-1.075571318e-06):5.383708445e-07,H5N2_Avian_MG964766_A/goose/Washington/15-001678-1/2015|2015.036:-5.383708446e-07):2.694786526e-07,H5N2_Avian_KR233996_A/chicken/Oregon/A01819044/2015|2015.112:-2.694786526e-07):1.348862612e-07,H5N2_Avian_KU201910_A/mallard/Washington/195810/2014|2014.975:-1.348862613e-07):1.263364376e-05,H5N2_Avian_MG964366_A/chicken/Idaho/15-001711-7/2015|2015.038:0.0008685080091):0.0001211256226,((((((((((H5N2_Avian_MG964350_A/Canada_goose/Michigan/15-019873-5/2015|2015.458:0.001762681272,H5N2_Avian_MG964342_A/Canada_goose/Michigan/15-018340-2/2015|2015.422:0.00132992185):0.0009521040722,H5N2_Avian_KT762914_A/turkey/North_Dakota/15-013049-1/2015|2015.301:0.0003746381528):4.002969103e-05,(H5N2_Avian_MG965662_A/turkey/Minnesota/15-017044-1/2015|2015.395:0.0004438271661,H5N2_Avian_MG964662_A/chicken/Minnesota/15-014297-1/2015|2015.329:-3.772411013e-06):0.0004019773343):2.125147e-05,H5N2_Avian_MG964822_A/snow_goose/Kentucky/15-012967-2/2015|2015.186:0.0004196294646):2.233768574e-05,H5N2_Avian_MG964814_A/ring-necked_duck/Kentucky/15-012967-1/2015|2015.186:-2.340234649e-05):1.171326124e-05,H5N2_Avian_KU201926_A/Coopers_hawk/Minnesota/198225/2015|2015.282:-1.171326124e-05):0.0001466130168,(((((H5N2_Avian_MG965822_A/turkey/South_Dakota/15-017406-1/2015|2015.400:0.0004096677914,H5N2_Avian_MG964718_A/chicken/Nebraska/15-019197-1/2015|2015.441:0.001358458176):4.406693053e-05,H5N2_Avian_MG964446_A/chicken/Iowa/15-014294-1/2015|2015.334:-4.406693053e-05):2.205388553e-05,H5N2_Avian_KT002503_A/turkey/Iowa/14319-1/2015|2015.329:-2.205388553e-05):5.00433967e-05,H5N2_Avian_KT762938_A/chicken/Nebraska/15-017990-5/2015|2015.405:0.0008319698798):0.0001521969212,H5N2_Avian_MG964734_A/chicken/South_Dakota/15-015847-3/2015|2015.362:0.0002893360772):0.001176943945):0.0003413983095,(((H5N2_Avian_MG964750_A/chicken/Wisconsin/15-014400-1/2015|2015.337:0.0008508341307,H5N2_Avian_KU201934_A/snowy_owl/Wisconsin/198399/2015|2015.279:0.0009157562715):2.183578832e-05,H5N2_Avian_KT762946_A/chicken/Wisconsin/15-011595-1/2015|2015.266:-2.356793784e-05):0.0004099836054,H5N2_Avian_KT762890_A/turkey/North_Dakota/15-011420-13/2015|2015.271:0.001802371627):0.0001043617545):8.698846938e-05,H5N2_Avian_MG964686_A/chicken/Missouri/15-014275-1/2015|2015.321:0.0006842367957):0.0003981151536,H5N2_Avian_KP739379_A/chicken/Washington/61-9/2014|2014.995:0.0005388933671):0.0003223110713):9.663095549e-05,H5N2_Avian_KR234028_A/chicken/Kansas/8395-3/2015|2015.192:0.001230248106):0.0002147715556,H5N2_Avian_MG964798_A/peregrine_falcon/Idaho/15-001362-3/2015|2015.022:0.0006669027057):0.0001235386951,(H5N2_Avian_KT762882_A/chicken/Montana/15-010559-1/2015|2015.247:0.002211767335,H5N2_Avian_MG964758_A/falcon/Missouri/15-009166-2/2015|2015.189:-5.81324926e-06):0.0003213859284):0.0001772127888,H5N2_Avian_KU201670_A/Northern_shoveler/Oregon/AH0007337/2015|2015.005:0.0002628662545):0.0001891069359,H5N2_Avian_MG965766_A/turkey/Missouri/15-007513-1/2015|2015.178:0.0006955294212):0.0002901227167,H5N2_Avian_KU201606_A/snow_goose/Missouri/15-011246-1/2015|2015.200:0.0004813157532):0.0021085732,((((((H11N2_Avian_KT338511_A/glaucous-winged_gull/Alaska/670/2014|2014.723:0.0004560305214,H11N2_Avian_KT338311_A/emperor_goose/Alaska/50/2014|2014.718:-1.558222539e-05):0.0004695525441,H5N3_Avian_KT338319_A/mallard/Alaska/103/2014|2014.704:-2.886760474e-05):0.001342099266,H3N3_Avian_KT338347_A/American_green-winged_teal/Alaska/306/2014|2014.693:0.003096126515):0.004054644349,H6N6_Avian_KY131062_A/northern_pintail/Alaska/490/2013|2013.723:0.00223542139):0.0003665768165,((((H3N1_Avian_KT338418_A/American_green-winged_teal/Alaska/478/2014|2014.751:0.0004217404263,H4N1_Avian_KT338363_A/mallard/Alaska/417/2014|2014.751:0.0009012346161):0.000872660102,H4N6_Avian_KT338591_A/mallard/Alaska/898/2014|2014.745:0.00134533302):0.001181652211,H1N1_Avian_KT338466_A/northern_pintail/Alaska/576/2014|2014.734:0.0005890734648):0.002480681142,H1N1_Avian_KP896489_A/harlequin_duck/Alaska/46/2014|2014.052:0.003345593954):0.0005519943801):0.0002204475947,H7N3_Avian_KY551085_A/American_green-winged_teal/Texas/AH0040565/2016|2016.071:0.0091854045):0.0004184994976):0.004507873115,(((((((H1N2_Avian_MF613866_A/spot-billed_duck/Alberta/266/2016|2016.655:0.0009047538564,H1N2_Avian_MF046209_A/mallard/Alberta/310/2016|2016.655:-2.246375329e-05):0.001322962112,(H3N6_Avian_MG280273_A/green-winged_teal/Ohio/16OS1008/2016|2016.671:0.002770471953,H7N3_Avian_MG280212_A/mallard_duck/Ohio/16OS0869/2016|2016.586:0.002558094861):0.002244591121):0.002127278122,((H7N2_Avian_MG279730_A/Northern_shoveler/Mississippi/16OS6138/2016|2016.967:0.002209094808,H4N6_Avian_MF613941_A/duck/Alberta/31/2016|2016.605:0.0004443261652):0.0006200176597,H6N1_Avian_MG280486_A/Northern_shoveler/Illinois/16OS1664/2016|2016.805:0.003393364408):0.002622502325):0.0009973599007,((H7N4_Avian_KY551290_A/mallard/Idaho/AH0008589/2015|2015.016:0.005088888814,H4N6_Avian_CY206371_A/blue-winged_teal/Texas/AI13-3569/2013|2013.707:0.002047165364):0.0001619101744,H3N8_Avian_KX949474_A/emperor_goose/Alaska/UGAI15-6759/2015|2015.718:0.004764553849):0.0004952544524):0.0002876257298,(((((H5N1_Avian_KU201862_A/American_wigeon/Washington/196340/2015|2015.003:0.000485946633,H5N1_Avian_KP892989_A/chicken/BC/FAV2/2015|2015.099:0.001279062644):0.0004783094117,H5N1_Avian_KU201854_A/American_wigeon/Washington/196336/2015|2015.003:-3.668931884e-05):1.83575873e-05,H5N1_Avian_KP739419_A/American_green-winged_teal/Washington/195750/2014|2014.992:-1.83575873e-05):0.0026970477,(H5N2_Avian_CY194162_A/mallard/Southcentral_Alaska/12ML00991/2014|2014.723:0.001377753235,H5N2_Avian_CY194219_A/mallard/Southcentral_Alaska/12ML01048_AAF1/2014|2014.726:0.0003903727317):0.0004223278327):0.002678486565,H4N6_Avian_KY828684_A/mallard/California/UCD360/2014|2014.611:0.003605097436):0.001413839252):0.0003736202957,(((((((H1N2_Avian_MG279816_A/green-winged_teal/Ohio/16OS2015/2016|2016.690:-6.878736079e-17,H1N2_Avian_MG279821_A/green-winged_teal/Ohio/16OS2038/2016|2016.710:-4.223494167e-17):0.0004190015939,H4N2_Avian_MG280006_A/green-winged_teal/Ohio/16OS3692/2016|2016.792:0.001346007683):5.034713733e-05,H1N1_Avian_MG279785_A/mallard_duck/Maryland/16OS2571/2016|2016.959:0.002607017088):0.0001808986208,(H7N3_Avian_KY550926_A/mallard/Kentucky/AH0051787/2016|2016.066:0.001316623592,H7N3_Avian_KY284512_A/American_black_duck/Ohio/16OS0658/2016|2016.208:0.0008978341331):0.0002630032066):0.0001684574301,H5N2_Avian_MG280413_A/American_wigeon/Ohio/16OS3736/2016|2016.805:0.001603614433):0.0001042420201,((H6N1_Avian_MG280320_A/gadwall_duck/Missouri/16OS3397/2016|2016.844:0.001669794382,H3N2_Avian_MG280523_A/mallard_duck/Ohio/16OS4983/2016|2016.863:0.001870864266):0.0002144081865,H6N4_Avian_MG280040_A/mallard_duck/Ohio/16OS0826/2016|2016.573:0.001117849421):0.0007908785158):0.004797552915,H7N3_Avian_KY550792_A/northern_shoveler/California/AH0076719/2016|2016.030:0.008189065845):0.0004441664959):0.0004468881217,((((((H3N6_Avian_KY131405_A/northern_pintail/Alaska/UGAI15-7415/2015|2015.756:-8.753688837e-06,H3N6_Avian_KY131413_A/northern_pintail/Alaska/UGAI15-7417/2015|2015.756:0.0004490021773):1.313769952e-05,H10N7_Avian_KX949538_A/green-winged_teal/Alaska/UGAI15-6394/2015|2015.679:-1.323456625e-05):0.0004026754799,H4N6_Avian_KY131350_A/northern_pintail/Alaska/UGAI15-7298/2015|2015.732:0.0004808955357):0.0003273391986,H6N8_Avian_KX949426_A/mallard/Alaska/UGAI15-6397/2015|2015.685:0.001446601095):0.001166197252,H3N8_Avian_KX949522_A/northern_pintail/Alaska/UGAI15-7403/2015|2015.753:0.0014977371):0.001736472697,H6N1_Avian_MG280456_A/pintail_duck/Illinois/16OS1650/2016|2016.805:0.002740348546):0.001479823373):0.005824636987):0.0004265363479,((((((((((((((H11N9_Avian_CY134083_A/mallard/California/2555V/2011|2011.611:-3.132824075e-05,H4N6_Avian_CY134131_A/mallard/California/2563V/2011|2011.611:0.0009121642408):0.0008696757708,(H12N5_Avian_CY134293_A/mallard/California/2595V/2011|2011.611:-3.670266705e-17,H12N5_Avian_CY134285_A/mallard/California/2595P/2011|2011.611:-7.431963541e-17):0.0009000162713):2.39743819e-05,(((H5N1_Avian_CY134011_A/mallard/California/2536V/2011|2011.611:0.0009305553983,H4N8_Avian_CY134139_A/mallard/California/2566P/2011|2011.611:0.001279412376):3.262381338e-05,H5N1_Avian_CY133995_A/mallard/California/2535V/2011|2011.611:-3.519684192e-05):1.761990866e-05,H5N8_Avian_CY134107_A/mallard/California/2559P/2011|2011.611:-1.761990866e-05):0.0004196210487):1.842529328e-05,(H4N1_Avian_CY134245_A/mallard/California/2589P/2011|2011.611:-5.346229675e-17,H4N1_Avian_CY134253_A/mallard/California/2589V/2011|2011.611:-5.756000572e-17):0.001306626172):2.842725823e-05,H4N8_Avian_CY134067_A/mallard/California/2552V/2011|2011.611:0.0004124514771):0.0003182512486,(H4N9_Avian_CY134237_A/mallard/California/2584V/2011|2011.611:-9.260951274e-17,H4N9_Avian_CY134229_A/mallard/California/2584P/2011|2011.611:-1.841278972e-17):0.0005646538414):0.003430633175,H1N1_Avian_CY167165_A/mallard/Arkansas/12OS179/2012|2012.038:0.002827352545):0.0003073687692,((((H8N4_Avian_CY195783_A/mallard/Interior_Alaska/12ML00120/2012|2012.718:0.001336798616,H8N4_Avian_CY195733_A/mallard/Interior_Alaska/12ML00058/2012|2012.718:-9.12094543e-06):4.565602605e-06,H2N4_Avian_CY195749_A/mallard/Interior_Alaska/12ML00064/2012|2012.718:-4.565602605e-06):0.003531658625,(H3N8_Avian_KY551497_A/mallard/Oregon/AH0038721/2015|2015.608:-3.067226314e-05,H3N8_Avian_KY551489_A/mallard/Oregon/AH0038704/2015|2015.608:0.0004713572025):0.006816741707):0.002238129872,H2N1_Avian_LC371784_A/duck/Hokkaido/162/2013|2013.871:0.01364692992):0.0002354496683):0.0001640632357,(((H9N2_Avian_KU310453_A/cackling_goose/Alaska/UGAI15-3075/2015|2015.375:0.0004169281626,H6N2_Avian_KU310477_A/greater_white-fronted_goose/Alaska/UGAI15-3913/2015|2015.351:0.0004639078374):0.00563293411,H11N9_Avian_CY206836_A/mallard/Southcentral_Alaska/12ML01685/2014|2014.896:0.004242437735):0.009516289406,(H12N5_Avian_CY196039_A/mallard/Interior_Alaska/11BM01009/2011|2011.575:0.0002360377279,H4N6_Avian_KY131007_A/northern_pintail/Alaska/372/2013|2013.704:0.007367018003):0.0004749350069):0.0006726076399):0.0002591497966,((((((((H7N4_Avian_KT338489_A/bufflehead/Alaska/594/2014|2014.789:-4.243768783e-17,H7N4_Avian_KT338503_A/northern_pintail/Alaska/619/2014|2014.723:-6.858461463e-17):0.0008942018407,H1N1_Avian_KT338527_A/glaucous-winged_gull/Alaska/800/2014|2014.726:0.0008759789471):6.253774916e-05,H2N3_Avian_CY206820_A/mallard/Southcentral_Alaska/12ML01535/2014|2014.877:0.000377903902):0.0008431031829,H9N2_Avian_CY206771_A/mallard/Southcentral_Alaska/12ML01015/2014|2014.726:0.001809565452):0.001727236451,H4N6_Avian_KY130889_A/mallard/Alaska/756/2012|2012.803:0.001722799179):4.450929098e-05,H4N6_Avian_KY130983_A/northern_pintail/Alaska/267/2013|2013.696:0.009051941282):0.0004582446756,H7N3_Avian_KY131094_A/northern_pintail/Alaska/568/2013|2013.718:0.004952517906):0.00209646299,H11N9_Avian_CY235313_A/mallard/Idaho/UGAI16-1962/2016|2016.627:0.008565482772):0.003350461341):0.0002118848758,(((((H16N3_Avian_CY239334_A/glaucous-winged_gull/Southcentral_Alaska/16MB02941/2016|2016.622:0.003914366296,H16N3_Avian_CY239358_A/glaucous-winged_gull/Southcentral_Alaska/16MB03027/2016|2016.630:0.005925398808):0.002621923421,H6N1_Avian_KY131303_A/northern_pintail/Alaska/UGAI15-6978/2015|2015.721:0.007373828868):0.006647445557,H8N4_Avian_KY130566_A/northern_pintail/Alaska/136/2011|2011.710:0.001988112895):0.000190268126,H2N9_Avian_KY130713_A/northern_pintail/Alaska/655/2011|2011.745:0.002024345832):0.0002058231247,H12N5_Avian_KY130638_A/northern_pintail/Alaska/325/2011|2011.715:0.002248698176):0.002308048856):0.0001184632717,(((((H11N3_Avian_CY167141_A/mallard/Arkansas/12OS140/2012|2012.038:0.0004436765127,H5N3_Avian_CY167181_A/American_green-winged_teal/Mississippi/12OS191/2012|2012.041:0.0004374567226):0.00254175654,H7N1_Avian_CY185909_A/blue-winged_teal/Texas/AI12-909/2012|2012.178:0.004588550558):0.000822030311,H3N8_Avian_CY187125_A/mallard/Wisconsin/12OS4331/2012|2012.819:0.006182837148):0.003605246352,(H11N2_Avian_CY166806_A/northern_shoveler/Mississippi/11OS6077/2011|2011.940:-4.91040932e-17,H11N2_Avian_CY166814_A/gadwall/Mississippi/11OS6084/2011|2011.940:-6.191820926e-17):0.00812105132):0.001348973887,(((H5N2_Avian_CY120593_A/mallard/California/2396/2010|2010.827:0.002162941686,H10N3_Avian_CY120681_A/northern_shoveler/California/3628/2011|2011.000:0.0027350613):0.0002149614808,H7N3_Avian_CY141634_A/mallard/Interior_Alaska/10BM07575R0/2010|2010.500:0.002900361376):0.0003060529059,(H7N3_Avian_CY185775_A/mallard/Alberta/167/2010|2010.611:-5.345041244e-17,H7N3_Avian_CY185783_A/mallard/Alberta/192/2010|2010.611:-5.757189002e-17):0.005070440007):0.0002557617111):0.0004087103092):0.0002543198626,(((((H4N6_Avian_KY583793_A/blue-winged_teal/Missouri/15OS4858/2015|2015.696:0.007884549018,H1N1_Avian_KY828629_A/mallard/California/UCD318/2014|2014.556:0.009873217183):0.0001271070708,(H7N3_Avian_CY205185_A/mallard/Maryland/12OS3629/2013|2013.022:-6.630147372e-17,H7N3_Avian_CY205193_A/mallard/Maryland/12OS3630/2013|2013.022:-4.472082874e-17):0.006637467118):0.003514751216,H5N2_Avian_CY133159_A/American_green-winged_teal/Wisconsin/10OS3127/2010|2010.800:0.001402300643):0.0002984741136,((H5N2_Avian_KY828771_A/northern_shoveler/California/LDC188/2014|2014.921:0.002720391202,H11N9_Avian_KX351715_A/northern_shoveler/California/1670V/2013|2013.003:0.001718099433):0.002920347474,H11N6_Avian_CY206250_A/blue-winged_teal/Texas/AI12-3768/2012|2012.715:0.004284682928):0.003896606578):0.00139594098,H8N4_Avian_CY142584_A/northern_pintail/Interior_Alaska/10BM12413R0/2010|2010.500:0.003302128235):0.0001466615572):0.0002182738376,((H4N6_Avian_KT338339_A/northern_pintail/Alaska/257/2014|2014.710:0.00224957353,H5N2_Avian_KY130857_A/northern_pintail/Alaska/622/2012|2012.740:0.00129434718):0.001230373622,H4N2_Avian_KY130793_A/northern_pintail/Alaska/303/2012|2012.726:0.00323723177):0.002574551215):0.0001222301184):0.0005198149098):0.0004925679728,(((((H3N8_Avian_CY206707_A/mallard/Southcentral_Alaska/12ML00974/2014|2014.715:-4.603724809e-17,H3N8_Avian_CY206763_A/mallard/Southcentral_Alaska/12ML01012/2014|2014.723:-6.498505437e-17):0.002289203171,H10N7_Avian_KP896497_A/harlequin_duck/Alaska/250/2014|2014.170:0.005295014974):0.0002368937097,H4N6_Avian_CY206779_A/mallard/Southcentral_Alaska/12ML01039/2014|2014.726:0.002886889395):0.003167695891,H10N7_Avian_KY130841_A/emperor_goose/Alaska/602/2012|2012.748:0.002648850472):0.001584276682,(H7N3_Avian_CY196192_A/mallard/Interior_Alaska/11BM03577/2011|2011.633:-5.316147287e-17,H7N3_Avian_CY196657_A/mallard/Interior_Alaska/11ML00058/2011|2011.721:-5.786082959e-17):0.0005211164704):0.004087393517):0.001670095696,((((((((H4N8_Avian_CY206089_A/blue-winged_teal/Texas/AI11-3817/2011|2011.712:-4.443200254e-17,H4N8_Avian_CY206193_A/blue-winged_teal/Texas/AI11-4963/2011|2011.712:-6.659029992e-17):0.002753425025,H4N9_Avian_CY166595_A/mallard/Wisconsin/11OS3407/2011|2011.786:0.003033528644):0.002983282657,(H3N8_Avian_CY205539_A/blue-winged_teal/Texas/AI10-3317/2010|2010.693:0.001240293143,H4N8_Avian_CY132923_A/American_green-winged_teal/Illinois/10OS1598/2010|2010.677:0.001410470535):0.0006215539785):0.0007422751666,(((H4N8_Avian_CY205521_A/blue-winged_teal/Texas/AI10-3272/2010|2010.693:0.0004410787543,H3N6_Avian_CY133751_A/blue-winged_teal/Missouri/10MO0011/2010|2010.704:0.0004412113487):0.000401523531,H4N6_Avian_CY205547_A/blue-winged_teal/Texas/AI10-3324/2010|2010.693:0.001366103648):0.0002642847593,H4N8_Avian_CY205774_A/blue-winged_teal/Texas/AI10-4468/2010|2010.710:0.001506160919):4.064178312e-05):0.0001941404005,(H6N2_Avian_CY133256_A/mallard/Wisconsin/10OS3066/2010|2010.753:0.002479037849,H3N2_Avian_KY644313_A/blue-winged_teal/Guatemala/CIP049H102-09/2011|2011.860:0.002396124113):0.0001532363727):0.000191871016,(((H4N8_Avian_CY166961_A/blue-winged_teal/Missouri/11OS2585/2011|2011.690:0.001035248322,H4N2_Avian_KY644239_A/blue-winged_teal/Guatemala/CIP049H102-05/2011|2011.860:0.0007289140185):0.0009730574411,H3N8_Avian_CY205684_A/blue-winged_teal/Texas/AI10-3848/2010|2010.712:0.003470741687):0.0002823460853,H1N3_Avian_KX986859_A/blue-winged_teal/Guatemala/CIP049H102-18/2011|2011.860:0.006907600962):0.001118544038):0.000267727547,H4N6_Avian_CY097668_A/mallard/Ohio/1695/2009|2009.647:0.001551216685):0.001178456189,H7N3_Avian_KU289965_A/blue_winged_teal/Texas/A00676566/2009|2009.063:0.00314460267):0.001641629247):0.0004616818952,((((((H12N8_Avian_CY140621_A/ring-necked_duck/Minnesota/Sg-01066/2008|2008.778:0.001593981692,H5N3_Avian_KC790067_A/duck/SK/4628/2010|2010.945:0.007790641413):0.0002381020181,H4N6_Avian_CY140118_A/blue-winged_teal/North_Dakota/Sg-00706/2008|2008.668:0.001989348317):0.0002070993795,H7N6_Avian_CY133135_A/common_goldeneye/Wisconsin/10OS4202/2010|2010.918:0.006311588066):0.0002560918586,H12N4_Avian_CY042952_A/mallard/North_Dakota/Sg-00703/2008|2008.668:0.001611111103):0.002458421828,H11N2_Avian_CY140565_A/mallard/Minnesota/Sg-01034/2008|2008.784:0.001115450781):0.0004096678273,(H4N6_Avian_CY079450_A/mallard/Illinois/08OS2315/2008|2008.814:0.002643120533,H6N1_Avian_CY097468_A/blue-winged_teal/Wisconsin/2649/2009|2009.792:0.004484070125):0.001174684276):0.0008973902476):0.001078358169,((((((((((((((((((((((H10N5_Avian_MF613830_A/mallard/Alberta/447/2015|2015.608:0.0009821295072,H10N9_Avian_MF046529_A/ruddy_turnstone/Delaware_Bay/299/2016|2016.392:0.0003408455352):0.0001688246143,H10N5_Avian_CY241362_A/ruddy_turnstone/New_Jersey/UGAI16-1333/2016|2016.386:-0.0001688246143):8.4456801e-05,H3N8_Avian_MF613793_A/ruddy_turnstone/Delaware_Bay/144/2016|2016.389:-8.4456801e-05):4.22352801e-05,H10N2_Avian_CY241484_A/ruddy_turnstone/New_Jersey/UGAI16-1504/2016|2016.386:-4.22352801e-05):2.112091563e-05,H11N2_Avian_MF613883_A/ruddy_turnstone/Delaware_Bay/303/2016|2016.392:-2.112091563e-05):1.056209611e-05,H10N5_Avian_CY241443_A/ruddy_turnstone/New_Jersey/UGAI16-1483/2016|2016.364:-1.056209611e-05):7.093403971e-05,H10N5_Avian_MF046462_A/ruddy_turnstone/Delaware_Bay/356/2016|2016.392:0.0003697801231):0.0005425082754,H3N5_Avian_CY241295_A/ruddy_turnstone/New_Jersey/UGAI16-1296/2016|2016.375:0.0003398745207):0.01195638286,(((H6N1_Avian_KY131327_A/northern_pintail/Alaska/UGAI15-6994/2015|2015.721:-1.442199396e-05,H3N6_Avian_KY131390_A/northern_pintail/Alaska/UGAI15-7399/2015|2015.753:0.0004553012221):0.0002147244139,H4N6_Avian_KY131335_A/northern_pintail/Alaska/UGAI15-6995/2015|2015.721:0.0006679968031):0.0002325873596,H8N4_Avian_KY131248_A/green-winged_teal/Alaska/UGAI15-6067/2015|2015.679:-1.267462597e-05):0.004774270256):0.002370887304,(((((H5N5_Avian_CY177311_A/mallard/California/1426/2013|2013.556:-9
[truncated: 536,665 more chars]
