# Supplementary material for: A brief history of bird flu
Source: Philos Trans R Soc Lond B Biol Sci. 2019 May 6;374(1775):20180257. doi: 10.1098/rstb.2018.0257 (PMC6553608; doi:10.1098/rstb.2018.0257)
Supplement: Data for segments 1,2,3,5,7,8 - 10279 taxa [file rstb20180257supp2.zip › internals_subsample/hxnx_all_seg2_10279_bat_og_infoTbl.txt]

beastNames	accn	host	subtype	Htype	Ntype	country	region	continent	decDate	avHost5
H3N2_Swine_MF920132_A/swine/Minnesota/MT_13_01_S55/2013|2013.137	MF920132	Swine	H3N2	H3	N2	USA	NorthernAmerica	America	2013.137	Swine
H1N1_Human_MH126164_A/South_Dakota/04/2018|2018.060	MH126164	Human	H1N1	H1	N1	USA	NorthernAmerica	America	2018.06	Human
H9N2_Avian_CY038456_A/chicken/Pakistan/UDL-01/2008|2008.022	CY038456	Avian	H9N2	H9	N2	Pakistan	SouthernAsia	Asia	2008.022	Dom-gal
H3N2_Human_CY000663_A/New_York/169/2000|2000.005	CY000663	Human	H3N2	H3	N2	USA	NorthernAmerica	America	2000.005	Human
H5N1_Avian_CY179417_A/mallard/Wisconsin/568/1982|1982.500	CY179417	Avian	H5N1	H5	N1	USA	NorthernAmerica	America	1982.5	Wild-ans-short
H11N9_Avian_KF260515_A/northern_pintail/Hong_Kong/MPJ851/2009|2009.500	KF260515	Avian	H11N9	H11	N9	Hong Kong	EasternAsia	Asia	2009.5	Wild-ans-long
H3N2_Human_CY007753_A/Canterbury/68/2002|2002.507	CY007753	Human	H3N2	H3	N2	New Zealand	AustraliaNewZealandOceania	Oceania	2002.507	Human
H6N1_Avian_JF965070_A/duck/Eastern_China/34/2005|2005.285	JF965070	Avian	H6N1	H6	N1	China	EasternAsia	Asia	2005.285	Dom-ans
H9N2_Human_MF440742_A/Beijing/1/2017|2017.321	MF440742	Human	H9N2	H9	N2	China	EasternAsia	Asia	2017.321	Human
H5N1_Avian_HM172368_A/chicken/Jiangsu/18/2008|2008.500	HM172368	Avian	H5N1	H5	N1	China	EasternAsia	Asia	2008.5	Dom-gal
H1N2_Avian_KU881678_A/Anseriformes/Anhui/S61/2014|2014.973	KU881678	Avian	H1N2	H1	N2	China	EasternAsia	Asia	2014.973	Wild-ans-short
H11N2_Avian_CY138143_A/lesser_black-backed_gull/Iceland/145/2010|2010.389	CY138143	Avian	H11N2	H11	N2	Iceland	NorthernEurope	Europe	2010.389	Wild-other
H2N1_Avian_CY117483_A/laughing_gull/Delaware_Bay/10/1990|1990.293	CY117483	Avian	H2N1	H2	N1	USA	NorthernAmerica	America	1990.293	Wild-other
H1N1_Human_CY225612_A/Minnesota/14/2017|2017.153	CY225612	Human	H1N1	H1	N1	USA	NorthernAmerica	America	2017.153	Human
H3N2_Swine_JX155358_A/swine/Indiana/A01049091/2010|2010.879	JX155358	Swine	H3N2	H3	N2	USA	NorthernAmerica	America	2010.879	Swine
H10N4_Avian_CY142256_A/northern_pintail/Interior_Alaska/9BM7694R0/2009|2009.500	CY142256	Avian	H10N4	H10	N4	USA	NorthernAmerica	America	2009.5	Wild-ans-long
H11N1_Avian_CY055173_A/aquatic_bird/India/NIV-17095/2007|2007.975	CY055173	Avian	H11N1	H11	N1	India	SouthernAsia	Asia	2007.975	Wild-ans-short
H10N6_Avian_CY133567_A/long-tailed_duck/Wisconsin/10OS3919/2010|2010.874	CY133567	Avian	H10N6	H10	N6	USA	NorthernAmerica	America	2010.874	Wild-ans-short
H5N1_Avian_AB450519_A/chicken/Kohn_Kaen/NIAH330/2004|2004.500	AB450519	Avian	H5N1	H5	N1	Thailand	SouthEasternAsia	Asia	2004.5	Dom-gal
H1N1_Human_KX410537_A/Virginia/44/2016|2016.205	KX410537	Human	H1N1	H1	N1	USA	NorthernAmerica	America	2016.205	Human
H3N2_Human_CY261055_A/Massachusetts/19/2017|2017.871	CY261055	Human	H3N2	H3	N2	USA	NorthernAmerica	America	2017.871	Human
H4N6_Avian_KU160833_A/duck/Anhui/S2193/2012|2012.340	KU160833	Avian	H4N6	H4	N6	China	EasternAsia	Asia	2012.34	Dom-ans
H1N1_Swine_CY157661_A/swine/North_Carolina/SG1170/2003|2003.093	CY157661	Swine	H1N1	H1	N1	USA	NorthernAmerica	America	2003.093	Swine
H3N2_Avian_JN706698_A/turkey/Ontario/FAV-10/2011|2011.551	JN706698	Avian	H3N2	H3	N2	Canada	NorthernAmerica	America	2011.551	Dom-gal
H10N7_Avian_KX979761_A/mallard_duck/Netherlands/32/2013|2013.592	KX979761	Avian	H10N7	H10	N7	Netherlands	WesternEurope	Europe	2013.592	Wild-ans-short
H1N1_Human_KF560156_A/Helsinki/894/2012|2012.162	KF560156	Human	H1N1	H1	N1	Finland	NorthernEurope	Europe	2012.162	Human
H3N2_Human_KC892836_A/Michigan/03/2012|2012.175	KC892836	Human	H3N2	H3	N2	USA	NorthernAmerica	America	2012.175	Human
H3N2_Human_CY000247_A/New_York/121/2002|2002.153	CY000247	Human	H3N2	H3	N2	USA	NorthernAmerica	America	2002.153	Human
H1N1_Human_HM189350_A/Lipetsk/CRIE-BVV/2009|2009.858	HM189350	Human	H1N1	H1	N1	Russia	EasternEurope	Europe	2009.858	Human
H9N2_Avian_KC768058_A/duck/Shanghai/C163/2009|2009.841	KC768058	Avian	H9N2	H9	N2	China	EasternAsia	Asia	2009.841	Dom-ans
H7N7_Avian_KT777876_A/ostrich/South_Africa/KRB/2013|2013.247	KT777876	Avian	H7N7	H7	N7	South Africa	SouthernAfrica	Africa	2013.247	Wild-other
H1N1_Human_JN596861_A/Orenburg/01/2009|2009.595	JN596861	Human	H1N1	H1	N1	Russia	EasternEurope	Europe	2009.595	Human
H3N2_Human_CY006058_A/Hong_Kong/1/1982|1982.500	CY006058	Human	H3N2	H3	N2	Hong Kong	EasternAsia	Asia	1982.5	Human
H9N2_Human_KX595336_A/Hunan/44557/2015|2015.912	KX595336	Human	H9N2	H9	N2	China	EasternAsia	Asia	2015.912	Human
H9N2_Avian_KU143539_A/chicken/Wenzhou/YHQL04/2014|2014.953	KU143539	Avian	H9N2	H9	N2	China	EasternAsia	Asia	2014.953	Dom-gal
H11N2_Avian_CY041424_A/mallard/Netherlands/26/2005|2005.500	CY041424	Avian	H11N2	H11	N2	Netherlands	WesternEurope	Europe	2005.5	Wild-ans-short
H1N2_Swine_DQ280206_A/swine/Ontario/55383/04|2004.500	DQ280206	Swine	H1N2	H1	N2	Canada	NorthernAmerica	America	2004.5	Swine
H6N6_Avian_KY415857_A/duck/Ganzhou/GZ148/2016|2016.071	KY415857	Avian	H6N6	H6	N6	China	EasternAsia	Asia	2016.071	Dom-ans
H1N8_Avian_CY146123_A/ruddy_turnstone/New_Jersey/AI09-710/2009|2009.386	CY146123	Avian	H1N8	H1	N8	USA	NorthernAmerica	America	2009.386	Wild-other
H3N2_Human_CY114099_A/Paris/287/1993|1993.500	CY114099	Human	H3N2	H3	N2	France	WesternEurope	Europe	1993.5	Human
H3N2_Human_CY118632_A/Malaysia/17998/2001|2001.079	CY118632	Human	H3N2	H3	N2	Malaysia	SouthEasternAsia	Asia	2001.079	Human
H1N1_Human_CY027001_A/North_Carolina/UR06-0364/2007|2007.134	CY027001	Human	H1N1	H1	N1	USA	NorthernAmerica	America	2007.134	Human
H7N3_Avian_KY013808_A/blue-winged_teal/Louisiana/UGAI15-2510/2015|2015.255	KY013808	Avian	H7N3	H7	N3	USA	NorthernAmerica	America	2015.255	Wild-ans-long
H1N1_Swine_CY022339_A/swine/Iowa/17672/1988|1988.500	CY022339	Swine	H1N1	H1	N1	USA	NorthernAmerica	America	1988.5	Swine
H3N2_Human_CY114507_A/Netherlands/009/2010|2010.301	CY114507	Human	H3N2	H3	N2	Netherlands	WesternEurope	Europe	2010.301	Human
H10N6_Avian_CY204664_A/surf_scoter/Maryland/14OS1407/2014|2014.896	CY204664	Avian	H10N6	H10	N6	USA	NorthernAmerica	America	2014.896	Wild-ans-short
H11N9_Avian_CY025203_A/sharp-tailed_sandpiper/Australia/6/2004|2004.500	CY025203	Avian	H11N9	H11	N9	Australia	AustraliaNewZealandOceania	Oceania	2004.5	Wild-other
H1N1_Swine_KR699866_A/swine/England/080012/2011|2011.529	KR699866	Swine	H1N1	H1	N1	United Kingdom	NorthernEurope	Europe	2011.529	Swine
H7N9_Avian_MF988736_A/duck/Anhui/S702/2013|2013.255	MF988736	Avian	H7N9	H7	N9	China	EasternAsia	Asia	2013.255	Dom-ans
H1N1_Human_MH083347_A/Arizona/74/2017|2017.964	MH083347	Human	H1N1	H1	N1	USA	NorthernAmerica	America	2017.964	Human
H7N3_Avian_CY180658_A/mallard/Wisconsin/438/1979|1979.500	CY180658	Avian	H7N3	H7	N3	USA	NorthernAmerica	America	1979.5	Wild-ans-short
H7N9_Human_KF469232_A/Nanchang/1/2013|2013.310	KF469232	Human	H7N9	H7	N9	China	EasternAsia	Asia	2013.31	Human
H3N2_Avian_CY186917_A/blue-winged_teal/Ohio/12OS2154/2012|2012.704	CY186917	Avian	H3N2	H3	N2	USA	NorthernAmerica	America	2012.704	Wild-ans-long
H5N8_Avian_KY576110_A/common_teal/Korea/W555/2017|2017.008	KY576110	Avian	H5N8	H5	N8	South Korea	EasternAsia	Asia	2017.008	Wild-ans-long
H11N9_Avian_CY094115_A/mallard/California/6517/2008|2008.844	CY094115	Avian	H11N9	H11	N9	USA	NorthernAmerica	America	2008.844	Wild-ans-short
H1N2_Avian_CY136838_A/ruddy_turnstone/Delaware_Bay/181/1994|1994.386	CY136838	Avian	H1N2	H1	N2	USA	NorthernAmerica	America	1994.386	Wild-other
H9N2_Avian_KX979696_A/gadwall_duck/Netherlands/2/2006|2006.071	KX979696	Avian	H9N2	H9	N2	Netherlands	WesternEurope	Europe	2006.071	Wild-ans-short
H1N1_Human_MH245967_A/Hawaii/17/2018|2018.104	MH245967	Human	H1N1	H1	N1	USA	NorthernAmerica	America	2018.104	Human
H1N1_Human_CY176648_A/Westmead/INS3_664/2011|2011.551	CY176648	Human	H1N1	H1	N1	Australia	AustraliaNewZealandOceania	Oceania	2011.551	Human
H1N1_Swine_CY159805_A/swine/Oklahoma/SG1249/2006|2006.430	CY159805	Swine	H1N1	H1	N1	USA	NorthernAmerica	America	2006.43	Swine
H12N2_Avian_CY166232_A/American_green-winged_teal/Wisconsin/11OS3580/2011|2011.827	CY166232	Avian	H12N2	H12	N2	USA	NorthernAmerica	America	2011.827	Wild-ans-long
H1N1_Human_KC780499_A/Utah/02/2010|2010.110	KC780499	Human	H1N1	H1	N1	USA	NorthernAmerica	America	2010.11	Human
H3N2_Human_CY171293_A/Chicago/YGA_04066/2012|2012.964	CY171293	Human	H3N2	H3	N2	USA	NorthernAmerica	America	2012.964	Human
H4N6_Avian_CY102631_A/mallard/Alberta/235/1999|1999.608	CY102631	Avian	H4N6	H4	N6	Canada	NorthernAmerica	America	1999.608	Wild-ans-short
H8N4_Avian_MF046426_A/mallard/Alberta/203/2015|2015.608	MF046426	Avian	H8N4	H8	N4	Canada	NorthernAmerica	America	2015.608	Wild-ans-short
H1N1_Human_LK054730_A/Paris/650/2004|2004.500	LK054730	Human	H1N1	H1	N1	France	WesternEurope	Europe	2004.5	Human
H6N2_Avian_CY041400_A/mallard/Netherlands/71/2006|2006.500	CY041400	Avian	H6N2	H6	N2	Netherlands	WesternEurope	Europe	2006.5	Wild-ans-short
H2N2_Human_CY034074_A/Singapore/1-MA12B/1957|1957.500	CY034074	Human	H2N2	H2	N2	Singapore	SouthEasternAsia	Asia	1957.5	Human
H3N2_Human_MH358700_A/Louisiana/16/2018|2018.123	MH358700	Human	H3N2	H3	N2	USA	NorthernAmerica	America	2018.123	Human
H6N1_Avian_CY132987_A/gadwall/Illinois/10OS3342/2010|2010.827	CY132987	Avian	H6N1	H6	N1	USA	NorthernAmerica	America	2010.827	Wild-ans-short
H1N1_Swine_AB911591_A/swine/Ibaraki/46/2010|2010.704	AB911591	Swine	H1N1	H1	N1	Japan	EasternAsia	Asia	2010.704	Swine
H3N2_Avian_KY284357_A/blue-winged_teal/Missouri/15OS4769/2015|2015.696	KY284357	Avian	H3N2	H3	N2	USA	NorthernAmerica	America	2015.696	Wild-ans-long
H9N2_Avian_GQ148869_A/turkey/Israel/689/2008|2008.285	GQ148869	Avian	H9N2	H9	N2	Israel	WesternAsia	Asia	2008.285	Dom-gal
H5N1_Avian_KC261455_A/chicken/Eastern_China/ZG56/2011|2011.953	KC261455	Avian	H5N1	H5	N1	China	EasternAsia	Asia	2011.953	Dom-gal
H3N2_Human_MH307205_A/Oregon/14/2018|2018.088	MH307205	Human	H3N2	H3	N2	USA	NorthernAmerica	America	2018.088	Human
H1N1_Human_KU589360_A/West_Virginia/25/2015|2015.901	KU589360	Human	H1N1	H1	N1	USA	NorthernAmerica	America	2015.901	Human
H3N2_Swine_KX772324_A/swine/Iowa/A01941921/2015|2015.995	KX772324	Swine	H3N2	H3	N2	USA	NorthernAmerica	America	2015.995	Swine
H6N2_Avian_KJ200851_A/duck/Hubei/S1114/2009|2009.173	KJ200851	Avian	H6N2	H6	N2	China	EasternAsia	Asia	2009.173	Dom-ans
H3N2_Canine_KX571003_A/canine/North_Carolina/109904/2015|2015.573	KX571003	Canine	H3N2	H3	N2	USA	NorthernAmerica	America	2015.573	Canine
H7N6_Avian_CY061616_A/duck/Victoria/512/2007|2007.500	CY061616	Avian	H7N6	H7	N6	Australia	AustraliaNewZealandOceania	Oceania	2007.5	Dom-ans
H3N2_Human_CY007137_A/Canterbury/423/2003|2003.532	CY007137	Human	H3N2	H3	N2	New Zealand	AustraliaNewZealandOceania	Oceania	2003.532	Human
H3N2_Human_MH126459_A/Arkansas/02/2018|2018.058	MH126459	Human	H3N2	H3	N2	USA	NorthernAmerica	America	2018.058	Human
H9N4_Avian_MG280071_A/blue-winged_teal/Ohio/16OS1068/2016|2016.690	MG280071	Avian	H9N4	H9	N4	USA	NorthernAmerica	America	2016.69	Wild-ans-long
H1N1_Human_CY250121_A/Florida/66/2017|2017.729	CY250121	Human	H1N1	H1	N1	USA	NorthernAmerica	America	2017.729	Human
H5N2_Avian_KP000021_A/chicken/Shijiazhuang/1209/2013|2013.937	KP000021	Avian	H5N2	H5	N2	China	EasternAsia	Asia	2013.937	Dom-gal
H7N6_Avian_CY076395_A/northern_shoveler/California/27985/2007|2007.063	CY076395	Avian	H7N6	H7	N6	USA	NorthernAmerica	America	2007.063	Wild-ans-short
H1N1_Human_CY223435_A/Mississippi/05/2017|2017.121	CY223435	Human	H1N1	H1	N1	USA	NorthernAmerica	America	2017.121	Human
H3N2_Swine_JQ350550_A/swine/Indiana/A00968322/2010|2010.795	JQ350550	Swine	H3N2	H3	N2	USA	NorthernAmerica	America	2010.795	Swine
H6N2_Avian_HM145544_A/duck/Fujian/8719/2005|2005.500	HM145544	Avian	H6N2	H6	N2	China	EasternAsia	Asia	2005.5	Dom-ans
H7N9_Avian_MF630499_A/duck/Shanghai/SD015/2015|2015.044	MF630499	Avian	H7N9	H7	N9	China	EasternAsia	Asia	2015.044	Dom-ans
H6N2_Avian_HM145531_A/mallard/Jiangxi/12147/2005|2005.500	HM145531	Avian	H6N2	H6	N2	China	EasternAsia	Asia	2005.5	Wild-ans-short
H3N2_Avian_KT022241_A/chicken/Guangxi/015C10/2009|2009.285	KT022241	Avian	H3N2	H3	N2	China	EasternAsia	Asia	2009.285	Dom-gal
H4N9_Avian_CY097660_A/mallard/Ohio/2031/2009|2009.586	CY097660	Avian	H4N9	H4	N9	USA	NorthernAmerica	America	2009.586	Wild-ans-short
H4N1_Avian_CY004966_A/mallard_duck/Alberta/291/1977|1977.655	CY004966	Avian	H4N1	H4	N1	Canada	NorthernAmerica	America	1977.655	Wild-ans-short
H9N2_Avian_EU086232_A/chicken/Guangxi/37/2005|2005.500	EU086232	Avian	H9N2	H9	N2	China	EasternAsia	Asia	2005.5	Dom-gal
H4N6_Avian_KJ568127_A/blue-winged_teal/Iowa/13OS2359/2013|2013.721	KJ568127	Avian	H4N6	H4	N6	USA	NorthernAmerica	America	2013.721	Wild-ans-long
H3N3_Avian_KY644396_A/blue-winged_teal/Guatemala/CIP049H104-93/2011|2011.915	KY644396	Avian	H3N3	H3	N3	Guatemala	CentralAmerica	America	2011.915	Wild-ans-long
H1N1_Human_CY066709_A/Vienna/INS291/2009|2009.882	CY066709	Human	H1N1	H1	N1	Austria	WesternEurope	Europe	2009.882	Human
H1N1_Avian_KF424056_A/mallard/Minnesota/Sg-00627/2008|2008.573	KF424056	Avian	H1N1	H1	N1	USA	NorthernAmerica	America	2008.573	Wild-ans-short
H7N4_Avian_CY022707_A/chicken/New_South_Wales/327/1997|1997.904	CY022707	Avian	H7N4	H7	N4	Australia	AustraliaNewZealandOceania	Oceania	1997.904	Dom-gal
H8N4_Avian_CY096694_A/blue-winged_teal/Guatemala/CIP049-07/2010|2010.082	CY096694	Avian	H8N4	H8	N4	Guatemala	CentralAmerica	America	2010.082	Wild-ans-long
H5N1_Avian_GQ386147_A/grebe/Tyva/3/2009|2009.471	GQ386147	Avian	H5N1	H5	N1	Russia	EasternEurope	Europe	2009.471	Wild-other
H1N1_Human_KT836473_A/Iowa/27/2014|2014.937	KT836473	Human	H1N1	H1	N1	USA	NorthernAmerica	America	2014.937	Human
H1N1_Human_KX004063_A/Delaware/45/2015|2015.929	KX004063	Human	H1N1	H1	N1	USA	NorthernAmerica	America	2015.929	Human
H1N1_Human_KU592749_A/Alaska/38/2014|2014.671	KU592749	Human	H1N1	H1	N1	USA	NorthernAmerica	America	2014.671	Human
H5N1_Avian_EF205202_A/chicken/Tula/4/05|2005.500	EF205202	Avian	H5N1	H5	N1	Russia	EasternEurope	Europe	2005.5	Dom-gal
H3N2_Swine_KT356667_A/swine/California/A01459014/2015|2015.208	KT356667	Swine	H3N2	H3	N2	USA	NorthernAmerica	America	2015.208	Swine
H5N2_Avian_GQ923435_A/duck/Pennsylvania/446080-7/2006|2006.500	GQ923435	Avian	H5N2	H5	N2	USA	NorthernAmerica	America	2006.5	Dom-ans
H7N9_Human_KY286417_A/Minhang/S01/2013|2013.156	KY286417	Human	H7N9	H7	N9	China	EasternAsia	Asia	2013.156	Human
H3N2_Human_KJ942694_A/Indiana/21/2012|2012.500	KJ942694	Human	H3N2	H3	N2	USA	NorthernAmerica	America	2012.5	Human
H1N1_Human_CY261811_A/Maryland/88/2017|2017.836	CY261811	Human	H1N1	H1	N1	USA	NorthernAmerica	America	2017.836	Human
H2N3_Avian_CY117241_A/mallard/Ontario/56/1976|1976.500	CY117241	Avian	H2N3	H2	N3	Canada	NorthernAmerica	America	1976.5	Wild-ans-short
H1N1_Human_MH126012_A/Minnesota/06/2018|2018.025	MH126012	Human	H1N1	H1	N1	USA	NorthernAmerica	America	2018.025	Human
H2N5_Avian_CY003877_A/mallard/Alberta/884/1984|1984.633	CY003877	Avian	H2N5	H2	N5	Canada	NorthernAmerica	America	1984.633	Wild-ans-short
H1N1_Human_KT836893_A/South_Dakota/16/2015|2015.197	KT836893	Human	H1N1	H1	N1	USA	NorthernAmerica	America	2015.197	Human
H9N2_Avian_CY184179_A/mallard/Sweden/99668/2009|2009.710	CY184179	Avian	H9N2	H9	N2	Sweden	NorthernEurope	Europe	2009.71	Wild-ans-short
H3N2_Swine_HQ734214_A/swine/Pennsylvania/62170-2/2010|2010.814	HQ734214	Swine	H3N2	H3	N2	USA	NorthernAmerica	America	2010.814	Swine
H1N1_Human_CY026857_A/Ohio/UR06-0341/2007|2007.134	CY026857	Human	H1N1	H1	N1	USA	NorthernAmerica	America	2007.134	Human
H6N2_Avian_KJ200667_A/chicken/Guangdong/S1453/2010|2010.173	KJ200667	Avian	H6N2	H6	N2	China	EasternAsia	Asia	2010.173	Dom-gal
H11N9_Avian_CY021475_A/mallard/Maryland/1124/2005|2005.500	CY021475	Avian	H11N9	H11	N9	USA	NorthernAmerica	America	2005.5	Wild-ans-short
H11N9_Avian_KX351714_A/mallard/California/57889/2015|2015.537	KX351714	Avian	H11N9	H11	N9	USA	NorthernAmerica	America	2015.537	Wild-ans-short
H4N6_Avian_CY157364_A/mallard/California/3166/2012|2012.595	CY157364	Avian	H4N6	H4	N6	USA	NorthernAmerica	America	2012.595	Wild-ans-short
H1N1_Human_CY002534_A/New_York/220/2002|2002.984	CY002534	Human	H1N1	H1	N1	USA	NorthernAmerica	America	2002.984	Human
H3N3_Avian_CY045277_A/mallard/Quebec/16485/2005|2005.630	CY045277	Avian	H3N3	H3	N3	Canada	NorthernAmerica	America	2005.63	Wild-ans-short
H4N6_Avian_CY132139_A/mallard/Ohio/10OS1319/2010|2010.584	CY132139	Avian	H4N6	H4	N6	USA	NorthernAmerica	America	2010.584	Wild-ans-short
H3N2_Avian_CY178396_A/mallard/Wisconsin/260/1980|1980.500	CY178396	Avian	H3N2	H3	N2	USA	NorthernAmerica	America	1980.5	Wild-ans-short
H1N2_Swine_CY130571_A/swine/Ohio/09SW1489E/2009|2009.507	CY130571	Swine	H1N2	H1	N2	USA	NorthernAmerica	America	2009.507	Swine
H10N3_Avian_MG280078_A/common_goldeneye/Wisconsin/16OS4147/2016|2016.921	MG280078	Avian	H10N3	H10	N3	USA	NorthernAmerica	America	2016.921	Wild-ans-short
H2N3_Avian_CY117265_A/mallard/Alberta/309/1979|1979.603	CY117265	Avian	H2N3	H2	N3	Canada	NorthernAmerica	America	1979.603	Wild-ans-short
H1N1_Human_CY081067_A/Ontario/3620/2010|2010.896	CY081067	Human	H1N1	H1	N1	Canada	NorthernAmerica	America	2010.896	Human
H1N1_Swine_CY023000_A/swine/Wisconsin/629/1980|1980.500	CY023000	Swine	H1N1	H1	N1	USA	NorthernAmerica	America	1980.5	Swine
H1N1_Human_CY083038_A/Dakar/WRAIR0020T/2010|2010.126	CY083038	Human	H1N1	H1	N1	Senegal	WesternAfrica	Africa	2010.126	Human
H1N1_Human_CY028145_A/Kansas/UR06-0191/2007|2007.096	CY028145	Human	H1N1	H1	N1	USA	NorthernAmerica	America	2007.096	Human
H1N1_Swine_CY084839_A/swine/Hong_Kong/80/1978|1978.014	CY084839	Swine	H1N1	H1	N1	Hong Kong	EasternAsia	Asia	1978.014	Swine
H6N1_Avian_CY093629_A/mallard/California/8399/2008|2008.805	CY093629	Avian	H6N1	H6	N1	USA	NorthernAmerica	America	2008.805	Wild-ans-short
H9N2_Avian_KX470440_A/turkey/Poland/08/2014|2014.290	KX470440	Avian	H9N2	H9	N2	Poland	EasternEurope	Europe	2014.29	Dom-gal
H1N1_Swine_FJ789831_A/swine/Shanghai/3/2005|2005.534	FJ789831	Swine	H1N1	H1	N1	China	EasternAsia	Asia	2005.534	Swine
H7N3_Avian_KF042069_A/duck/Zhejiang/DK10/2013|2013.200	KF042069	Avian	H7N3	H7	N3	China	EasternAsia	Asia	2013.2	Dom-ans
H10N4_Avian_CY190305_A/mallard/Maryland/06OS194/2006|2006.055	CY190305	Avian	H10N4	H10	N4	USA	NorthernAmerica	America	2006.055	Wild-ans-short
H4N2_Avian_KC282877_A/duck/Jiangsu/1-15/2011|2011.030	KC282877	Avian	H4N2	H4	N2	China	EasternAsia	Asia	2011.03	Dom-ans
H1N1_Swine_KR700582_A/swine/Poland/16315/2011|2011.816	KR700582	Swine	H1N1	H1	N1	Poland	EasternEurope	Europe	2011.816	Swine
H3N2_Human_CY114427_A/Netherlands/063/2011|2011.011	CY114427	Human	H3N2	H3	N2	Netherlands	WesternEurope	Europe	2011.011	Human
H3N2_Human_CY113403_A/Stockholm/12/1988|1988.500	CY113403	Human	H3N2	H3	N2	Sweden	NorthernEurope	Europe	1988.5	Human
H3N8_Avian_CY133478_A/gadwall/Iowa/10OS2753/2010|2010.792	CY133478	Avian	H3N8	H3	N8	USA	NorthernAmerica	America	2010.792	Wild-ans-short
H3N1_Avian_KT338418_A/American_green-winged_teal/Alaska/478/2014|2014.751	KT338418	Avian	H3N1	H3	N1	USA	NorthernAmerica	America	2014.751	Wild-ans-long
H1N3_Avian_KY971083_A/chicken/Zhejiang/7418/2015|2015.504	KY971083	Avian	H1N3	H1	N3	China	EasternAsia	Asia	2015.504	Dom-gal
H3N8_Avian_KY644382_A/blue-winged_teal/Guatemala/CIP049H109-38/2012|2012.874	KY644382	Avian	H3N8	H3	N8	Guatemala	CentralAmerica	America	2012.874	Wild-ans-long
H3N2_Human_CY112434_A/Hong_Kong/1/1989|1989.500	CY112434	Human	H3N2	H3	N2	Hong Kong	EasternAsia	Asia	1989.5	Human
H5N2_Avian_FJ610140_A/Chicken/Virginia/40018/84|1984.500	FJ610140	Avian	H5N2	H5	N2	USA	NorthernAmerica	America	1984.5	Dom-gal
H5N1_Avian_CY036235_A/great_egret/Hong_Kong/807/2008|2008.500	CY036235	Avian	H5N1	H5	N1	Hong Kong	EasternAsia	Asia	2008.5	Wild-other
H1N1_Swine_KX670648_A/swine/Pennsylvania/A01554941/2015|2015.362	KX670648	Swine	H1N1	H1	N1	USA	NorthernAmerica	America	2015.362	Swine
H6N6_Avian_KJ200715_A/chicken/Hunan/S4495/2010|2010.940	KJ200715	Avian	H6N6	H6	N6	China	EasternAsia	Asia	2010.94	Dom-gal
H1N2_Swine_CY243191_A/swine/Ohio/16TOSU8287/2016|2016.496	CY243191	Swine	H1N2	H1	N2	USA	NorthernAmerica	America	2016.496	Swine
H3N2_Swine_MF373245_A/swine/Michigan/A01672424/2017|2017.052	MF373245	Swine	H3N2	H3	N2	USA	NorthernAmerica	America	2017.052	Swine
H7N9_Avian_KX215960_A/chicken/Huaian/003/2015|2015.096	KX215960	Avian	H7N9	H7	N9	China	EasternAsia	Asia	2015.096	Dom-gal
H1N1_Swine_MF973375_A/swine/North_Carolina/A02214775/2017|2017.296	MF973375	Swine	H1N1	H1	N1	USA	NorthernAmerica	America	2017.296	Swine
H7N1_Avian_KF298399_A/mallard/Minnesota/AI09-1714/2009|2009.564	KF298399	Avian	H7N1	H7	N1	USA	NorthernAmerica	America	2009.564	Wild-ans-short
H7N4_Avian_CY178861_A/mallard/Wisconsin/1111/1982|1982.500	CY178861	Avian	H7N4	H7	N4	USA	NorthernAmerica	America	1982.5	Wild-ans-short
H5N2_Avian_KJ162778_A/duck/Taiwan/4379/2013|2013.025	KJ162778	Avian	H5N2	H5	N2	Taiwan	EasternAsia	Asia	2013.025	Dom-ans
H3N2_Human_CY121574_A/BRISBANE/9/2006|2006.500	CY121574	Human	H3N2	H3	N2	Australia	AustraliaNewZealandOceania	Oceania	2006.5	Human
H5N6_Avian_LC379583_A/jungle_crow/Hyogo/2803A002/2018|2018.162	LC379583	Avian	H5N6	H5	N6	Japan	EasternAsia	Asia	2018.162	Wild-other
H1N1_Human_MH360109_A/North_Carolina/22/2018|2018.145	MH360109	Human	H1N1	H1	N1	USA	NorthernAmerica	America	2018.145	Human
H1N1_Human_DQ415296_A/Taiwan/4845/1999|1999.500	DQ415296	Human	H1N1	H1	N1	Taiwan	EasternAsia	Asia	1999.5	Human
H10N7_Avian_CY129372_A/mallard/New_Brunswick/04394/2007|2007.674	CY129372	Avian	H10N7	H10	N7	Canada	NorthernAmerica	America	2007.674	Wild-ans-short
H2N2_Avian_EU735816_A/chicken/PA/298101-4/2004|2004.500	EU735816	Avian	H2N2	H2	N2	USA	NorthernAmerica	America	2004.5	Dom-gal
H11N2_Avian_CY133011_A/gadwall/Illinois/10OS3384/2010|2010.827	CY133011	Avian	H11N2	H11	N2	USA	NorthernAmerica	America	2010.827	Wild-ans-short
H7N9_Avian_MF630339_A/chicken/Xinjiang/SD033/2014|2014.921	MF630339	Avian	H7N9	H7	N9	China	EasternAsia	Asia	2014.921	Dom-gal
H1N2_Avian_CY076147_A/rock_dove/Oregon/20547-003/2007|2007.844	CY076147	Avian	H1N2	H1	N2	USA	NorthernAmerica	America	2007.844	Wild-other
H6N2_Avian_CY178845_A/pintail/Wisconsin/381/1983|1983.500	CY178845	Avian	H6N2	H6	N2	USA	NorthernAmerica	America	1983.5	Wild-ans-short
H11N2_Avian_CY127652_A/shorebird/Delaware_Bay/75/2001|2001.373	CY127652	Avian	H11N2	H11	N2	USA	NorthernAmerica	America	2001.373	Wild-other
H3N2_Human_KF789761_A/Michigan/33/2012|2012.921	KF789761	Human	H3N2	H3	N2	USA	NorthernAmerica	America	2012.921	Human
H3N2_Human_KX917858_A/Alaska/19/2016|2016.312	KX917858	Human	H3N2	H3	N2	USA	NorthernAmerica	America	2016.312	Human
H3N2_Swine_CY158695_A/swine/Manitoba/01799/2007|2007.789	CY158695	Swine	H3N2	H3	N2	Canada	NorthernAmerica	America	2007.789	Swine
H7N9_Avian_MF630483_A/duck/Jiangsu/S1220/2016|2016.364	MF630483	Avian	H7N9	H7	N9	China	EasternAsia	Asia	2016.364	Dom-ans
H3N2_Human_KY487222_A/Bethesda/P0018/2015|2015.033	KY487222	Human	H3N2	H3	N2	USA	NorthernAmerica	America	2015.033	Human
H9N2_Avian_DQ064523_A/chicken/Guangdong/56/01|2001.500	DQ064523	Avian	H9N2	H9	N2	China	EasternAsia	Asia	2001.5	Dom-gal
H7N1_Avian_KY550910_A/mallard/Tennessee/AH0039713/2016|2016.063	KY550910	Avian	H7N1	H7	N1	USA	NorthernAmerica	America	2016.063	Wild-ans-short
H5N6_Avian_KT454945_A/Gallinula_chloropus/Guangdong/GZ174/2014|2014.685	KT454945	Avian	H5N6	H5	N6	China	EasternAsia	Asia	2014.685	Wild-other
H1N1_Swine_KR057369_A/swine/Minnesota/01076/2006|2006.244	KR057369	Swine	H1N1	H1	N1	USA	NorthernAmerica	America	2006.244	Swine
H9N2_Avian_KC417065_A/chicken/Shanghai/C2/2012|2012.038	KC417065	Avian	H9N2	H9	N2	China	EasternAsia	Asia	2012.038	Dom-gal
H3N2_Human_MH443617_A/Pennsylvania/53/2018|2018.047	MH443617	Human	H3N2	H3	N2	USA	NorthernAmerica	America	2018.047	Human
H3N2_Human_MH127203_A/Tennessee/07/2018|2018.077	MH127203	Human	H3N2	H3	N2	USA	NorthernAmerica	America	2018.077	Human
H5N3_Avian_HM992821_A/mallard/PT/28006/2007|2007.682	HM992821	Avian	H5N3	H5	N3	Portugal	SouthernEurope	Europe	2007.682	Wild-ans-short
H6N8_Avian_KX979738_A/mallard_duck/Netherlands/16/2007|2007.871	KX979738	Avian	H6N8	H6	N8	Netherlands	WesternEurope	Europe	2007.871	Wild-ans-short
H5N6_Avian_KU143537_A/duck/Wenzhou/YHQL22/2014|2014.953	KU143537	Avian	H5N6	H5	N6	China	EasternAsia	Asia	2014.953	Dom-ans
H5N1_Swine_AY700214_A/swine/Shandong/2/03|2003.500	AY700214	Swine	H5N1	H5	N1	China	EasternAsia	Asia	2003.5	Swine
H2N2_Avian_CY121933_A/mallard/Sweden/58112/2006|2006.836	CY121933	Avian	H2N2	H2	N2	Sweden	NorthernEurope	Europe	2006.836	Wild-ans-short
H9N2_Avian_KP415185_A/chicken/Yantai/2303/2013|2013.800	KP415185	Avian	H9N2	H9	N2	China	EasternAsia	Asia	2013.8	Dom-gal
H1N1_Swine_CY207059_A/swine/Colombia/M1445/2015|2015.500	CY207059	Swine	H1N1	H1	N1	Colombia	SouthernAmerica	America	2015.5	Swine
H1N1_Human_CY216927_A/Montana/02/2017|2017.022	CY216927	Human	H1N1	H1	N1	USA	NorthernAmerica	America	2017.022	Human
H4N8_Avian_CY206723_A/mallard/Southcentral_Alaska/12ML00992/2014|2014.723	CY206723	Avian	H4N8	H4	N8	USA	NorthernAmerica	America	2014.723	Wild-ans-short
H4N2_Avian_CY180322_A/mallard/Wisconsin/619/1983|1983.500	CY180322	Avian	H4N2	H4	N2	USA	NorthernAmerica	America	1983.5	Wild-ans-short
H1N1_Human_CY072444_A/Athens/INS338/2009|2009.995	CY072444	Human	H1N1	H1	N1	Greece	SouthernEurope	Europe	2009.995	Human
H4N5_Avian_CY177091_A/mallard/California/933V/2013|2013.581	CY177091	Avian	H4N5	H4	N5	USA	NorthernAmerica	America	2013.581	Wild-ans-short
H6N2_Avian_EU094471_A/mallard/SanJiang/113/2006|2006.500	EU094471	Avian	H6N2	H6	N2	China	EasternAsia	Asia	2006.5	Wild-ans-short
H1N1_Human_CY056162_A/Pensacola/INS38/2009|2009.841	CY056162	Human	H1N1	H1	N1	USA	NorthernAmerica	America	2009.841	Human
H3N8_Avian_KJ568159_A/American_green-winged_teal/Ohio/13OS1861/2013|2013.685	KJ568159	Avian	H3N8	H3	N8	USA	NorthernAmerica	America	2013.685	Wild-ans-long
H1N1_Avian_CY097768_A/mallard/Mississippi/413/2010|2010.044	CY097768	Avian	H1N1	H1	N1	USA	NorthernAmerica	America	2010.044	Wild-ans-short
H1N9_Avian_CY179681_A/thick-billed_murre/Alaska/326/1976|1976.500	CY179681	Avian	H1N9	H1	N9	USA	NorthernAmerica	America	1976.5	Wild-other
H1N1_Swine_KR701079_A/swine/England/072865/2013|2013.674	KR701079	Swine	H1N1	H1	N1	United Kingdom	NorthernEurope	Europe	2013.674	Swine
H3N2_Human_KU322227_A/Parma/58/2012|2012.500	KU322227	Human	H3N2	H3	N2	Italy	SouthernEurope	Europe	2012.5	Human
H3N2_Swine_KM507509_A/swine/Brazil/365-11-7/2011|2011.858	KM507509	Swine	H3N2	H3	N2	Brazil	SouthernAmerica	America	2011.858	Swine
H6N2_Avian_CY016170_A/green-winged_teal/Ohio/86/1986|1986.816	CY016170	Avian	H6N2	H6	N2	USA	NorthernAmerica	America	1986.816	Wild-ans-long
H4N8_Avian_KY583773_A/mallard/Ohio/15OS3614/2015|2015.636	KY583773	Avian	H4N8	H4	N8	USA	NorthernAmerica	America	2015.636	Wild-ans-short
H6N8_Avian_CY004120_A/pintail_duck/ALB/628/1979|1979.614	CY004120	Avian	H6N8	H6	N8	Canada	NorthernAmerica	America	1979.614	Wild-ans-short
H6N2_Avian_CY109744_A/duck/Shantou/1080/2007|2007.452	CY109744	Avian	H6N2	H6	N2	China	EasternAsia	Asia	2007.452	Dom-ans
H6N6_Avian_CY178677_A/blue-winged_teal/Wisconsin/333/1981|1981.500	CY178677	Avian	H6N6	H6	N6	USA	NorthernAmerica	America	1981.5	Wild-ans-long
H1N1_Human_CY019107_A/Memphis/12/1986|1986.500	CY019107	Human	H1N1	H1	N1	USA	NorthernAmerica	America	1986.5	Human
H7N3_Avian_KJ568383_A/blue-winged_teal/Ohio/13OS1773/2013|2013.701	KJ568383	Avian	H7N3	H7	N3	USA	NorthernAmerica	America	2013.701	Wild-ans-long
H3N8_Avian_CY101838_A/mallard/Alberta/72/1993|1993.625	CY101838	Avian	H3N8	H3	N8	Canada	NorthernAmerica	America	1993.625	Wild-ans-short
H5N6_Avian_KM496975_A/duck/Laos/XBY004/2014|2014.192	KM496975	Avian	H5N6	H5	N6	Laos	SouthEasternAsia	Asia	2014.192	Dom-ans
H4N6_Avian_JX454735_A/wild_bird/Korea/GS26/2006|2006.123	JX454735	Avian	H4N6	H4	N6	South Korea	EasternAsia	Asia	2006.123	Wild-other
H4N6_Avian_CY145741_A/mallard/New_Jersey/Sg-00760/2008|2008.721	CY145741	Avian	H4N6	H4	N6	USA	NorthernAmerica	America	2008.721	Wild-ans-short
H3N8_Equine_CY032331_A/equine/Rook/93753/1989|1989.500	CY032331	Equine	H3N8	H3	N8	United Kingdom	NorthernEurope	Europe	1989.5	Equine
H6N2_Avian_KT266956_A/chicken/Guangxi/121/2012|2012.575	KT266956	Avian	H6N2	H6	N2	China	EasternAsia	Asia	2012.575	Dom-gal
H7N7_Equine_CY036885_A/equine/Sao_Paulo/4/1976|1976.500	CY036885	Equine	H7N7	H7	N7	Brazil	SouthernAmerica	America	1976.5	Equine
H1N1_Avian_CY005689_A/duck/Australia/749/1980|1980.500	CY005689	Avian	H1N1	H1	N1	Australia	AustraliaNewZealandOceania	Oceania	1980.5	Dom-ans
H5N8_Avian_KU201838_A/Northern_pintail/Washington/196271/2014|2014.992	KU201838	Avian	H5N8	H5	N8	USA	NorthernAmerica	America	2014.992	Wild-ans-long
H3N8_Avian_CY195725_A/mallard/Interior_Alaska/12ML00034/2012|2012.630	CY195725	Avian	H3N8	H3	N8	USA	NorthernAmerica	America	2012.63	Wild-ans-short
H1N1_Human_CY060740_A/Ontario/9698/2009|2009.452	CY060740	Human	H1N1	H1	N1	Canada	NorthernAmerica	America	2009.452	Human
H1N1_Human_CY121846_A/South_Carolina/10/2010|2010.500	CY121846	Human	H1N1	H1	N1	USA	NorthernAmerica	America	2010.5	Human
H3N8_Avian_CY157573_A/mallard/California/2924/2012|2012.556	CY157573	Avian	H3N8	H3	N8	USA	NorthernAmerica	America	2012.556	Wild-ans-short
H8N4_Avian_CY183578_A/mallard/Sweden/101165/2009|2009.844	CY183578	Avian	H8N4	H8	N4	Sweden	NorthernEurope	Europe	2009.844	Wild-ans-short
H3N8_Avian_CY186681_A/American_green-winged_teal/Illinois/12OS5103/2012|2012.800	CY186681	Avian	H3N8	H3	N8	USA	NorthernAmerica	America	2012.8	Wild-ans-long
H3N2_Human_KX416518_A/Colorado/27/2016|2016.233	KX416518	Human	H3N2	H3	N2	USA	NorthernAmerica	America	2016.233	Human
H3N2_Swine_KR701215_A/swine/Belgium/Bree-205/2011|2011.277	KR701215	Swine	H3N2	H3	N2	Belgium	WesternEurope	Europe	2011.277	Swine
H3N2_Human_KT889189_A/Myanmar/FLUEBMSV00004/2011|2011.721	KT889189	Human	H3N2	H3	N2	Myanmar	SouthEasternAsia	Asia	2011.721	Human
H9N2_Avian_KY415859_A/chicken/Ganzhou/GZ86/2016|2016.071	KY415859	Avian	H9N2	H9	N2	China	EasternAsia	Asia	2016.071	Dom-gal
H3N2_Swine_KJ640233_A/swine/Ohio/13TOSU1373/2013|2013.581	KJ640233	Swine	H3N2	H3	N2	USA	NorthernAmerica	America	2013.581	Swine
H3N2_Human_KT839144_A/Oklahoma/10/2014|2014.896	KT839144	Human	H3N2	H3	N2	USA	NorthernAmerica	America	2014.896	Human
H6N2_Avian_CY190313_A/mallard/Maryland/06OS196/2006|2006.055	CY190313	Avian	H6N2	H6	N2	USA	NorthernAmerica	America	2006.055	Wild-ans-short
H5N6_Avian_LC314556_A/black-headed_gull/Hyogo/2801E009/2017|2017.047	LC314556	Avian	H5N6	H5	N6	Japan	EasternAsia	Asia	2017.047	Wild-other
H1N1_Human_KY925761_A/Viamao/LACENRS-1400/2011|2011.638	KY925761	Human	H1N1	H1	N1	Brazil	SouthernAmerica	America	2011.638	Human
H9N2_Avian_CY146658_A/duck/Hunan/S4111/2011|2011.860	CY146658	Avian	H9N2	H9	N2	China	EasternAsia	Asia	2011.86	Dom-ans
H3N8_Avian_LC028182_A/muscovy_duck/Vietnam/LBM721/2014|2014.781	LC028182	Avian	H3N8	H3	N8	Viet Nam	SouthEasternAsia	Asia	2014.781	Dom-ans
H3N2_Human_KT837043_A/New_Mexico/27/2014|2014.712	KT837043	Human	H3N2	H3	N2	USA	NorthernAmerica	America	2014.712	Human
H5N7_Avian_CY004404_A/shorebird/DE/101/2004|2004.373	CY004404	Avian	H5N7	H5	N7	USA	NorthernAmerica	America	2004.373	Wild-other
H1N1_Human_KX916058_A/New_York/67/2016|2016.247	KX916058	Human	H1N1	H1	N1	USA	NorthernAmerica	America	2016.247	Human
H5N6_Avian_LC050597_A/muscovy_duck/Quang_Ninh/5c112/2013|2013.279	LC050597	Avian	H5N6	H5	N6	Viet Nam	SouthEasternAsia	Asia	2013.279	Dom-ans
H16N3_Avian_MF146748_A/black-headed_gull/Netherlands/37/2011|2011.573	MF146748	Avian	H16N3	H16	N3	Netherlands	WesternEurope	Europe	2011.573	Wild-other
H3N2_Swine_KC471415_A/swine/Korea/CY02-10/2012|2012.137	KC471415	Swine	H3N2	H3	N2	South Korea	EasternAsia	Asia	2012.137	Swine
H3N2_Swine_KX571179_A/swine/Quebec/1714808/2015|2015.156	KX571179	Swine	H3N2	H3	N2	Canada	NorthernAmerica	America	2015.156	Swine
H2N3_Avian_MG279860_A/mallard_duck/Ohio/16OS0953/2016|2016.641	MG279860	Avian	H2N3	H2	N3	USA	NorthernAmerica	America	2016.641	Wild-ans-short
H3N2_Human_CY008162_A/Beijing/1/1968|1968.500	CY008162	Human	H3N2	H3	N2	China	EasternAsia	Asia	1968.5	Human
H1N2_Swine_CY045533_A/swine/Texas/050625/2008|2008.500	CY045533	Swine	H1N2	H1	N2	USA	NorthernAmerica	America	2008.5	Swine
H3N2_Human_CY212752_A/Nebraska/27/2016|2016.948	CY212752	Human	H3N2	H3	N2	USA	NorthernAmerica	America	2016.948	Human
H11N8_Avian_CY060279_A/mallard/Sweden/45/2002|2002.866	CY060279	Avian	H11N8	H11	N8	Sweden	NorthernEurope	Europe	2002.866	Wild-ans-short
H11N9_Avian_MG280125_A/green-winged_teal/Mississippi/16OS6098/2016|2016.967	MG280125	Avian	H11N9	H11	N9	USA	NorthernAmerica	America	2016.967	Wild-ans-long
H3N2_Avian_CY132131_A/mallard/Michigan/10OS1497/2010|2010.633	CY132131	Avian	H3N2	H3	N2	USA	NorthernAmerica	America	2010.633	Wild-ans-short
H3N2_Human_KT841406_A/Delaware/02/2015|2015.003	KT841406	Human	H3N2	H3	N2	USA	NorthernAmerica	America	2015.003	Human
H1N1_Human_KP637852_A/Thailand/KS08205/2008|2008.789	KP637852	Human	H1N1	H1	N1	Thailand	SouthEasternAsia	Asia	2008.789	Human
H11N3_Avian_CY144593_A/blue-winged_teal/North_Carolina/NC674-362/2005|2005.759	CY144593	Avian	H11N3	H11	N3	USA	NorthernAmerica	America	2005.759	Wild-ans-long
H7N3_Avian_CY185927_A/mallard/Minnesota/AI07-3433/2007|2007.696	CY185927	Avian	H7N3	H7	N3	USA	NorthernAmerica	America	2007.696	Wild-ans-short
H6N2_Avian_CY076635_A/mallard/Washington/44338-120/2007|2007.690	CY076635	Avian	H6N2	H6	N2	USA	NorthernAmerica	America	2007.69	Wild-ans-short
H3N2_Human_CY264281_A/New_Mexico/29/2017|2017.912	CY264281	Human	H3N2	H3	N2	USA	NorthernAmerica	America	2017.912	Human
H3N8_Avian_MF146806_A/mallard_duck/Netherlands/08/2000|2000.636	MF146806	Avian	H3N8	H3	N8	Netherlands	WesternEurope	Europe	2000.636	Wild-ans-short
H9N2_Avian_KM076702_A/Anser_fabalis/China/HuBS428/2014|2014.041	KM076702	Avian	H9N2	H9	N2	China	EasternAsia	Asia	2014.041	Wild-ans-short
H3N8_Avian_CY079065_A/northern_pintail/Interior_Alaska/8BM2528R1/2008|2008.614	CY079065	Avian	H3N8	H3	N8	USA	NorthernAmerica	America	2008.614	Wild-ans-long
H9N2_Avian_CY005879_A/goose/MN/5733-1/1980|1980.000	CY005879	Avian	H9N2	H9	N2	USA	NorthernAmerica	America	1980	Dom-ans
H3N2_Human_CY000183_A/New_York/44/2003|2003.934	CY000183	Human	H3N2	H3	N2	USA	NorthernAmerica	America	2003.934	Human
H3N2_Swine_MG784599_A/swine/Minnesota/A02221495/2017|2017.658	MG784599	Swine	H3N2	H3	N2	USA	NorthernAmerica	America	2017.658	Swine
H7N3_Avian_CY140874_A/blue-winged_Teal/North_Dakota/AI09-3760/2009|2009.674	CY140874	Avian	H7N3	H7	N3	USA	NorthernAmerica	America	2009.674	Wild-ans-long
H5N1_Human_DQ835311_A/China/GD01/2006|2006.500	DQ835311	Human	H5N1	H5	N1	China	EasternAsia	Asia	2006.5	Human
H9N2_Avian_EU982322_A/turkey/TX/4-1-81/1981|1981.500	EU982322	Avian	H9N2	H9	N2	USA	NorthernAmerica	America	1981.5	Dom-gal
H3N2_Swine_CY246119_A/swine/Saskatchewan/SD0149/2016|2016.110	CY246119	Swine	H3N2	H3	N2	Canada	NorthernAmerica	America	2016.11	Swine
H6N5_Avian_MF755257_A/mallard_duck/Netherlands/59/2015|2015.677	MF755257	Avian	H6N5	H6	N5	Netherlands	WesternEurope	Europe	2015.677	Wild-ans-short
H3N2_Swine_KU752437_A/swine/Arkansas/A01797066/2015|2015.825	KU752437	Swine	H3N2	H3	N2	USA	NorthernAmerica	America	2015.825	Swine
H3N2_Swine_MF194232_A/swine/South_Dakota/MT_12_07_1554/2012|2012.830	MF194232	Swine	H3N2	H3	N2	USA	NorthernAmerica	America	2012.83	Swine
H9N2_Avian_KJ725010_A/turtledove/Guangxi/49B6/2013|2013.197	KJ725010	Avian	H9N2	H9	N2	China	EasternAsia	Asia	2013.197	Wild-other
H7N9_Avian_KP413263_A/silkie_chicken/Shenzhen/2139/2013|2013.948	KP413263	Avian	H7N9	H7	N9	China	EasternAsia	Asia	2013.948	Dom-gal
H11N9_Avian_CY184453_A/mallard/Sweden/69639/2007|2007.836	CY184453	Avian	H11N9	H11	N9	Sweden	NorthernEurope	Europe	2007.836	Wild-ans-short
H11N9_Avian_CY146682_A/duck/Hunan/S4137/2011|2011.860	CY146682	Avian	H11N9	H11	N9	China	EasternAsia	Asia	2011.86	Dom-ans
H1N1_Swine_KM029197_A/swine/Hong_Kong/141/2012|2012.011	KM029197	Swine	H1N1	H1	N1	Hong Kong	EasternAsia	Asia	2012.011	Swine
H3N2_Human_KJ942630_A/Minnesota/11/2010|2010.500	KJ942630	Human	H3N2	H3	N2	USA	NorthernAmerica	America	2010.5	Human
H3N2_Swine_CY158823_A/swine/North_Carolina/00116/2003|2003.499	CY158823	Swine	H3N2	H3	N2	USA	NorthernAmerica	America	2003.499	Swine
H1N1_Human_CY002710_A/New_York/348/2003|2003.159	CY002710	Human	H1N1	H1	N1	USA	NorthernAmerica	America	2003.159	Human
H1N1_Human_GU727829_A/IIV-Anadyr/177/2009|2009.923	GU727829	Human	H1N1	H1	N1	Russia	EasternEurope	Europe	2009.923	Human
H1N1_Avian_KY063950_A/blue-winged_teal/Lousiana/UGAI14-0690/2014|2014.277	KY063950	Avian	H1N1	H1	N1	USA	NorthernAmerica	America	2014.277	Wild-ans-long
H13N8_Avian_MF146509_A/black-headed_gull/Netherlands/20/2011|2011.468	MF146509	Avian	H13N8	H13	N8	Netherlands	WesternEurope	Europe	2011.468	Wild-other
H2N2_Avian_CY117017_A/guinea_fowl/New_York/4449-12/1994|1994.910	CY117017	Avian	H2N2	H2	N2	USA	NorthernAmerica	America	1994.91	Dom-gal
H7N9_Avian_MF630067_A/chicken/Guangdong/SD018/2015|2015.071	MF630067	Avian	H7N9	H7	N9	China	EasternAsia	Asia	2015.071	Dom-gal
H3N2_Swine_KX986892_A/swine/Ohio/14TOSU22297/2014|2014.597	KX986892	Swine	H3N2	H3	N2	USA	NorthernAmerica	America	2014.597	Swine
H9N2_Swine_EU502899_A/swine/Jiangxi/1/2004|2004.500	EU502899	Swine	H9N2	H9	N2	China	EasternAsia	Asia	2004.5	Swine
H6N5_Avian_CY004256_A/mallard/ALB/199/1992|1992.915	CY004256	Avian	H6N5	H6	N5	Canada	NorthernAmerica	America	1992.915	Wild-ans-short
H5N1_Avian_AY950272_A/chicken/Henan/01/2004|2004.500	AY950272	Avian	H5N1	H5	N1	China	EasternAsia	Asia	2004.5	Dom-gal
H6N2_Avian_CY004521_A/coot/Alberta/134/1987|1987.614	CY004521	Avian	H6N2	H6	N2	Canada	NorthernAmerica	America	1987.614	Wild-other
H1N1_Avian_CY134325_A/green-winged_teal/California/2940/2011|2011.921	CY134325	Avian	H1N1	H1	N1	USA	NorthernAmerica	America	2011.921	Wild-ans-long
H7N3_Avian_KU290061_A/mallard/Michigan/A00869519/2009|2009.784	KU290061	Avian	H7N3	H7	N3	USA	NorthernAmerica	America	2009.784	Wild-ans-short
H3N2_Human_MG914121_A/Arizona/MAP6093A/2017|2017.964	MG914121	Human	H3N2	H3	N2	USA	NorthernAmerica	America	2017.964	Human
H5N1_Avian_CY053883_A/mallard/Maryland/802/2007|2007.500	CY053883	Avian	H5N1	H5	N1	USA	NorthernAmerica	America	2007.5	Wild-ans-short
H1N3_Avian_KY971081_A/duck/Zhejiang/727D30/2013|2013.567	KY971081	Avian	H1N3	H1	N3	China	EasternAsia	Asia	2013.567	Dom-ans
H3N2_Human_CY121187_A/Port_Chalmers/1/1973|1973.500	CY121187	Human	H3N2	H3	N2	New Zealand	AustraliaNewZealandOceania	Oceania	1973.5	Human
H10N8_Avian_KP287948_A/duck/Jiangxi/4759/2009|2009.200	KP287948	Avian	H10N8	H10	N8	China	EasternAsia	Asia	2009.2	Dom-ans
H1N1_Human_KX407857_A/Nebraska/13/2016|2016.162	KX407857	Human	H1N1	H1	N1	USA	NorthernAmerica	America	2016.162	Human
H5N2_Avian_GQ923243_A/mallard/Michigan/466372-3/2006|2006.500	GQ923243	Avian	H5N2	H5	N2	USA	NorthernAmerica	America	2006.5	Wild-ans-short
H3N2_Human_CY252869_A/Canberra/20/2015|2015.427	CY252869	Human	H3N2	H3	N2	Australia	AustraliaNewZealandOceania	Oceania	2015.427	Human
H1N1_Swine_MH234437_A/swine/Ohio/OH-18-7963/2018|2018.260	MH234437	Swine	H1N1	H1	N1	USA	NorthernAmerica	America	2018.26	Swine
H13N6_Avian_CY014700_A/gull/Maryland/704/1977|1977.723	CY014700	Avian	H13N6	H13	N6	USA	NorthernAmerica	America	1977.723	Wild-other
H3N2_Human_CY113979_A/Guangdong/25/1993|1993.500	CY113979	Human	H3N2	H3	N2	China	EasternAsia	Asia	1993.5	Human
H7N3_Avian_KF260525_A/duck/Jiangxi/16285/2010|2010.500	KF260525	Avian	H7N3	H7	N3	China	EasternAsia	Asia	2010.5	Dom-ans
H7N3_Avian_CY207227_A/yellow-billed_pintail/Chile/10/2014|2014.290	CY207227	Avian	H7N3	H7	N3	Chile	SouthernAmerica	America	2014.29	Wild-ans-short
H4N6_Avian_CY125956_A/mallard/California/1154/2010|2010.567	CY125956	Avian	H4N6	H4	N6	USA	NorthernAmerica	America	2010.567	Wild-ans-short
H3N2_Human_CY119064_A/Malaysia/2205714/2009|2009.288	CY119064	Human	H3N2	H3	N2	Malaysia	SouthEasternAsia	Asia	2009.288	Human
H10N7_Avian_EU743376_A/ruddy_turnstone/DE/1529/2001|2001.500	EU743376	Avian	H10N7	H10	N7	USA	NorthernAmerica	America	2001.5	Wild-other
H4N3_Avian_CY014943_A/pintail_duck/New_York/155/1982|1982.915	CY014943	Avian	H4N3	H4	N3	USA	NorthernAmerica	America	1982.915	Wild-ans-short
H9N2_Avian_FJ581435_A/chicken/Zhejiang/HJ/2007|2007.500	FJ581435	Avian	H9N2	H9	N2	China	EasternAsia	Asia	2007.5	Dom-gal
H7N8_Avian_KY550745_A/northern_shoveler/Nevada/AH0009328/2015|2015.003	KY550745	Avian	H7N8	H7	N8	USA	NorthernAmerica	America	2015.003	Wild-ans-short
H9N8_Avian_CY144561_A/ruddy_turnstone/Delaware/AI03-200/2003|2003.384	CY144561	Avian	H9N8	H9	N8	USA	NorthernAmerica	America	2003.384	Wild-other
H1N1_Human_CY083110_A/Quito/WRAIR0617N/2009|2009.764	CY083110	Human	H1N1	H1	N1	Ecuador	SouthernAmerica	America	2009.764	Human
H5N8_Avian_MF040670_A/Anser_cygnoides/Hubei/FW44/2016|2016.948	MF040670	Avian	H5N8	H5	N8	China	EasternAsia	Asia	2016.948	Dom-ans
H3N8_Avian_CY187027_A/American_black_duck/Ohio/12OS5510/2012|2012.874	CY187027	Avian	H3N8	H3	N8	USA	NorthernAmerica	America	2012.874	Wild-ans-short
H13N6_Avian_MF146399_A/black-headed_gull/Netherlands/16/2014|2014.523	MF146399	Avian	H13N6	H13	N6	Netherlands	WesternEurope	Europe	2014.523	Wild-other
H3N2_Swine_KT356654_A/swine/Missouri/A01840724/2015|2015.096	KT356654	Swine	H3N2	H3	N2	USA	NorthernAmerica	America	2015.096	Swine
H3N2_Avian_CY129219_A/American_black_duck/New_Brunswick/02651/2007|2007.729	CY129219	Avian	H3N2	H3	N2	Canada	NorthernAmerica	America	2007.729	Wild-ans-short
H3N6_Avian_MG280273_A/green-winged_teal/Ohio/16OS1008/2016|2016.671	MG280273	Avian	H3N6	H3	N6	USA	NorthernAmerica	America	2016.671	Wild-ans-long
H1N1_Human_CY124790_A/Singapore/TT190/2011|2011.236	CY124790	Human	H1N1	H1	N1	Singapore	SouthEasternAsia	Asia	2011.236	Human
H9N2_Avian_KF260619_A/chicken/Hong_Kong/TSTB25W/2010|2010.500	KF260619	Avian	H9N2	H9	N2	Hong Kong	EasternAsia	Asia	2010.5	Dom-gal
H5N1_Avian_FJ445248_A/goose/Hungary/14756/2006|2006.427	FJ445248	Avian	H5N1	H5	N1	Hungary	EasternEurope	Europe	2006.427	Dom-ans
H3N2_Avian_MF755262_A/mallard_duck/Netherlands/56/2015|2015.638	MF755262	Avian	H3N2	H3	N2	Netherlands	WesternEurope	Europe	2015.638	Wild-ans-short
H3N2_Human_KT837175_A/New_Jersey/22/2014|2014.707	KT837175	Human	H3N2	H3	N2	USA	NorthernAmerica	America	2014.707	Human
H3N2_Avian_KT022289_A/pigeon/Guangxi/128P9/2012|2012.871	KT022289	Avian	H3N2	H3	N2	China	EasternAsia	Asia	2012.871	Wild-other
H7N5_Avian_MF147428_A/mallard_duck/Netherlands/8/2014|2014.822	MF147428	Avian	H7N5	H7	N5	Netherlands	WesternEurope	Europe	2014.822	Wild-ans-short
H3N9_Avian_CY139759_A/mallard/Minnesota/182749/1998|1998.666	CY139759	Avian	H3N9	H3	N9	USA	NorthernAmerica	America	1998.666	Wild-ans-short
H1N3_Avian_MG280502_A/common_goldeneye/Wisconsin/16OS4242/2016|2016.923	MG280502	Avian	H1N3	H1	N3	USA	NorthernAmerica	America	2016.923	Wild-ans-short
H5N2_Avian_FJ610114_A/chicken/Jalisco/14589-660/1994|1994.500	FJ610114	Avian	H5N2	H5	N2	Mexico	CentralAmerica	America	1994.5	Dom-gal
H9N2_Avian_GQ148863_A/chicken/Israel/54/2008|2008.414	GQ148863	Avian	H9N2	H9	N2	Israel	WesternAsia	Asia	2008.414	Dom-gal
H5N1_Avian_HM172360_A/duck/Hubei/49/2005|2005.500	HM172360	Avian	H5N1	H5	N1	China	EasternAsia	Asia	2005.5	Dom-ans
H5N6_Avian_LC274971_A/northern_goshawk/Mie/2412C007/2016|2016.951	LC274971	Avian	H5N6	H5	N6	Japan	EasternAsia	Asia	2016.951	Wild-other
H4N8_Avian_CY186762_A/blue-winged_teal/Missouri/12OS2519/2012|2012.685	CY186762	Avian	H4N8	H4	N8	USA	NorthernAmerica	America	2012.685	Wild-ans-long
H1N2_Swine_KY509966_A/swine/Minnesota/A01781045/2016|2016.660	KY509966	Swine	H1N2	H1	N2	USA	NorthernAmerica	America	2016.66	Swine
H3N2_Human_CY114019_A/Madrid/G101/1993|1993.500	CY114019	Human	H3N2	H3	N2	Spain	SouthernEurope	Europe	1993.5	Human
H9N2_Avian_KX000877_A/chicken/Egypt/Q10429E/2014|2014.948	KX000877	Avian	H9N2	H9	N2	Egypt	NorthernAfrica	Africa	2014.948	Dom-gal
H1N2_Human_CY002638_A/New_York/231/2003|2003.167	CY002638	Human	H1N2	H1	N2	USA	NorthernAmerica	America	2003.167	Human
H3N2_Human_KT843467_A/Florida/49/2015|2015.315	KT843467	Human	H3N2	H3	N2	USA	NorthernAmerica	America	2015.315	Human
H5N1_Avian_CY016913_A/chicken/Nigeria/1047-8/2006|2006.500	CY016913	Avian	H5N1	H5	N1	Nigeria	WesternAfrica	Africa	2006.5	Dom-gal
H4N6_Avian_MG280018_A/mallard_duck/Ohio/16OS0908/2016|2016.592	MG280018	Avian	H4N6	H4	N6	USA	NorthernAmerica	America	2016.592	Wild-ans-short
H1N1_Human_JQ409140_A/Helsinki/Vi3/2009|2009.447	JQ409140	Human	H1N1	H1	N1	Finland	NorthernEurope	Europe	2009.447	Human
H3N2_Human_CY114515_A/Netherlands/034/2010|2010.975	CY114515	Human	H3N2	H3	N2	Netherlands	WesternEurope	Europe	2010.975	Human
H9N1_Avian_CY004337_A/mallard_duck/ALB/396/1983|1983.597	CY004337	Avian	H9N1	H9	N1	Canada	NorthernAmerica	America	1983.597	Wild-ans-short
H1N1_Human_HQ291969_A/Taiwan/1026/2009|2009.033	HQ291969	Human	H1N1	H1	N1	Taiwan	EasternAsia	Asia	2009.033	Human
H1N1_Human_CY020187_A/Maryland/2/1980|1980.500	CY020187	Human	H1N1	H1	N1	USA	NorthernAmerica	America	1980.5	Human
H11N9_Avian_CY184411_A/mallard/Sweden/79256/2008|2008.866	CY184411	Avian	H11N9	H11	N9	Sweden	NorthernEurope	Europe	2008.866	Wild-ans-short
H3N8_Avian_CY125387_A/green-winged_teal/New_Brunswick/03483/2009|2009.616	CY125387	Avian	H3N8	H3	N8	Canada	NorthernAmerica	America	2009.616	Wild-ans-long
H4N6_Avian_JX454767_A/wild_bird/Korea/YJ117/2007|2007.123	JX454767	Avian	H4N6	H4	N6	South Korea	EasternAsia	Asia	2007.123	Wild-other
H5N2_Avian_CY180394_A/mallard/Wisconsin/232/1976|1976.500	CY180394	Avian	H5N2	H5	N2	USA	NorthernAmerica	America	1976.5	Wild-ans-short
H7N3_Avian_CY076307_A/northern_shoveler/Washington/44249-752/2006|2006.932	CY076307	Avian	H7N3	H7	N3	USA	NorthernAmerica	America	2006.932	Wild-ans-short
H5N2_Avian_KU201942_A/Canada_goose/Kansas/197850/2015|2015.195	KU201942	Avian	H5N2	H5	N2	USA	NorthernAmerica	America	2015.195	Wild-ans-short
H5N2_Avian_KU646950_A/Anas_platyrhynchos/Belgium/17330cls42/2013|2013.734	KU646950	Avian	H5N2	H5	N2	Belgium	WesternEurope	Europe	2013.734	Wild-ans-short
H3N2_Human_KT888755_A/Japan/22/2011|2011.967	KT888755	Human	H3N2	H3	N2	Japan	EasternAsia	Asia	2011.967	Human
H1N1_Human_KC781897_A/Alabama/01/2010|2010.008	KC781897	Human	H1N1	H1	N1	USA	NorthernAmerica	America	2010.008	Human
H2N2_Avian_KM100138_A/duck/Wuxi/2/2013|2013.521	KM100138	Avian	H2N2	H2	N2	China	EasternAsia	Asia	2013.521	Dom-ans
H6N8_Avian_KX979753_A/barnacle_goose/Netherlands/1/2014|2014.953	KX979753	Avian	H6N8	H6	N8	Netherlands	WesternEurope	Europe	2014.953	Wild-ans-short
H5N1_Avian_DQ997529_A/duck/Shanghai/xj/2002|2002.500	DQ997529	Avian	H5N1	H5	N1	China	EasternAsia	Asia	2002.5	Dom-ans
H7N3_Avian_KF260501_A/duck/Jiangxi/16736/2010|2010.500	KF260501	Avian	H7N3	H7	N3	China	EasternAsia	Asia	2010.5	Dom-ans
H1N1_Human_CY263316_A/California/137/2017|2017.893	CY263316	Human	H1N1	H1	N1	USA	NorthernAmerica	America	2017.893	Human
H2N7_Avian_KM213378_A/ruddy_turnstone/Iceland/1946/2012|2012.381	KM213378	Avian	H2N7	H2	N7	Iceland	NorthernEurope	Europe	2012.381	Wild-other
H3N2_Human_MH246364_A/Georgia/18/2018|2018.145	MH246364	Human	H3N2	H3	N2	USA	NorthernAmerica	America	2018.145	Human
H5N8_Avian_CY144242_A/ruddy_turnstone/New_Jersey/828227/2001|2001.500	CY144242	Avian	H5N8	H5	N8	USA	NorthernAmerica	America	2001.5	Wild-other
H7N3_Avian_CY185935_A/mallard/Minnesota/AI08-5469/2008|2008.732	CY185935	Avian	H7N3	H7	N3	USA	NorthernAmerica	America	2008.732	Wild-ans-short
H4N6_Avian_CY235120_A/cinnamon_teal/Idaho/UGAI16-1869/2016|2016.619	CY235120	Avian	H4N6	H4	N6	USA	NorthernAmerica	America	2016.619	Wild-ans-short
H4N6_Avian_KU160977_A/duck/Hunan/S1012/2009|2009.167	KU160977	Avian	H4N6	H4	N6	China	EasternAsia	Asia	2009.167	Dom-ans
H7N3_Avian_KX351932_A/chicken/Puebla/CPA-04148-16-CENASA-95294/2016|2016.145	KX351932	Avian	H7N3	H7	N3	Mexico	CentralAmerica	America	2016.145	Dom-gal
H1N1_Human_GU592911_A/Magadan/02/2009|2009.951	GU592911	Human	H1N1	H1	N1	Russia	EasternEurope	Europe	2009.951	Human
H1N2_Swine_KX670759_A/swine/Oklahoma/A01566774/2014|2014.868	KX670759	Swine	H1N2	H1	N2	USA	NorthernAmerica	America	2014.868	Swine
H6N2_Avian_CY109248_A/duck/Guangxi/2140/2006|2006.452	CY109248	Avian	H6N2	H6	N2	China	EasternAsia	Asia	2006.452	Dom-ans
H5N2_Avian_FJ519989_A/ostrich/South_Africa/N227/2004|2004.619	FJ519989	Avian	H5N2	H5	N2	South Africa	SouthernAfrica	Africa	2004.619	Wild-other
H6N9_Avian_CY004135_A/mallard_duck/ALB/1151/1979|1979.638	CY004135	Avian	H6N9	H6	N9	Canada	NorthernAmerica	America	1979.638	Wild-ans-short
H1N1_Human_KJ645759_A/Gainesville/08/2013|2013.923	KJ645759	Human	H1N1	H1	N1	USA	NorthernAmerica	America	2013.923	Human
H3N2_Human_KP638172_A/Thailand/MR08398/2010|2010.666	KP638172	Human	H3N2	H3	N2	Thailand	SouthEasternAsia	Asia	2010.666	Human
H3N8_Avian_CY029903_A/red-necked_stint/Western_Australia/4915/1984|1984.500	CY029903	Avian	H3N8	H3	N8	Australia	AustraliaNewZealandOceania	Oceania	1984.5	Wild-other
H1N1_Avian_CY149634_A/thick-billed_murre/Canada/1871/2011|2011.542	CY149634	Avian	H1N1	H1	N1	Canada	NorthernAmerica	America	2011.542	Wild-other
H6N2_Avian_CY133256_A/mallard/Wisconsin/10OS3066/2010|2010.753	CY133256	Avian	H6N2	H6	N2	USA	NorthernAmerica	America	2010.753	Wild-ans-short
H9N2_Avian_DQ064536_A/duck/Nanjing/2/97|1997.500	DQ064536	Avian	H9N2	H9	N2	China	EasternAsia	Asia	1997.5	Dom-ans
H5N1_Avian_CY040897_A/pigeon/Laos/P0022/2007|2007.500	CY040897	Avian	H5N1	H5	N1	Laos	SouthEasternAsia	Asia	2007.5	Wild-other
H1N1_Swine_CY116056_A/swine/England/252411/1992|1992.792	CY116056	Swine	H1N1	H1	N1	United Kingdom	NorthernEurope	Europe	1992.792	Swine
H3N8_Avian_CY016401_A/mallard/Ohio/264/1986|1986.852	CY016401	Avian	H3N8	H3	N8	USA	NorthernAmerica	America	1986.852	Wild-ans-short
H3N2_Swine_DQ469972_A/swine/British_Columbia/28103/2005|2005.500	DQ469972	Swine	H3N2	H3	N2	Canada	NorthernAmerica	America	2005.5	Swine
H10N7_Avian_KP285891_A/migratory_duck/Jiangxi/33038/2013|2013.953	KP285891	Avian	H10N7	H10	N7	China	EasternAsia	Asia	2013.953	Wild-ans-long
H3N2_Human_MH358796_A/North_Dakota/21/2018|2018.233	MH358796	Human	H3N2	H3	N2	USA	NorthernAmerica	America	2018.233	Human
H1N2_Swine_AB914498_A/swine/Chiba/119/2012|2012.786	AB914498	Swine	H1N2	H1	N2	Japan	EasternAsia	Asia	2012.786	Swine
H9N2_Avian_KX598557_A/chicken/Guangdong/SIC14/2013|2013.953	KX598557	Avian	H9N2	H9	N2	China	EasternAsia	Asia	2013.953	Dom-gal
H6N2_Avian_KY130729_A/northern_pintail/Alaska/769/2011|2011.748	KY130729	Avian	H6N2	H6	N2	USA	NorthernAmerica	America	2011.748	Wild-ans-long
H3N2_Human_CY214056_A/Illinois/61/2016|2016.984	CY214056	Human	H3N2	H3	N2	USA	NorthernAmerica	America	2016.984	Human
H3N2_Human_KT838972_A/New_Jersey/27/2014|2014.882	KT838972	Human	H3N2	H3	N2	USA	NorthernAmerica	America	2014.882	Human
H3N8_Canine_MF173207_A/canine/Florida/15592-1/2004|2004.500	MF173207	Canine	H3N8	H3	N8	USA	NorthernAmerica	America	2004.5	Canine
H10N7_Avian_CY178941_A/mallard/Wisconsin/455/1979|1979.500	CY178941	Avian	H10N7	H10	N7	USA	NorthernAmerica	America	1979.5	Wild-ans-short
H1N1_Human_CY062817_A/Odense/INS143/2009|2009.860	CY062817	Human	H1N1	H1	N1	Denmark	NorthernEurope	Europe	2009.86	Human
H1N1_Human_MH083411_A/Colorado/27/2017|2017.989	MH083411	Human	H1N1	H1	N1	USA	NorthernAmerica	America	2017.989	Human
H1N1_Swine_MG784569_A/swine/Nebraska/A02219793/2017|2017.641	MG784569	Swine	H1N1	H1	N1	USA	NorthernAmerica	America	2017.641	Swine
H4N6_Avian_CY165649_A/mallard/Sweden/80299/2008|2008.888	CY165649	Avian	H4N6	H4	N6	Sweden	NorthernEurope	Europe	2008.888	Wild-ans-short
H3N2_Human_CY090979_A/Georgia/NHRC0001/2004|2004.052	CY090979	Human	H3N2	H3	N2	USA	NorthernAmerica	America	2004.052	Human
H3N2_Human_CY170909_A/Santa_Clara/YGA_03062/2012|2012.975	CY170909	Human	H3N2	H3	N2	USA	NorthernAmerica	America	2012.975	Human
H10N1_Avian_CY167265_A/mallard/Mississippi/12OS443/2012|2012.047	CY167265	Avian	H10N1	H10	N1	USA	NorthernAmerica	America	2012.047	Wild-ans-short
H3N2_Human_KX414295_A/Montana/09/2016|2016.030	KX414295	Human	H3N2	H3	N2	USA	NorthernAmerica	America	2016.03	Human
H2N9_Avian_KF260543_A/duck/Guangdong/707/2000|2000.500	KF260543	Avian	H2N9	H2	N9	China	EasternAsia	Asia	2000.5	Dom-ans
H3N6_Avian_EU871850_A/ruddy_turnstone/NJ/335/2005|2005.500	EU871850	Avian	H3N6	H3	N6	USA	NorthernAmerica	America	2005.5	Wild-other
H3N2_Swine_KM028013_A/swine/Guangxi/2242/2011|2011.597	KM028013	Swine	H3N2	H3	N2	China	EasternAsia	Asia	2011.597	Swine
H1N1_Swine_CY028786_A/swine/California/T9001707/1991|1991.500	CY028786	Swine	H1N1	H1	N1	USA	NorthernAmerica	America	1991.5	Swine
H3N2_Human_CY112675_A/Stockholm/20/1993|1993.838	CY112675	Human	H3N2	H3	N2	Sweden	NorthernEurope	Europe	1993.838	Human
H3N2_Swine_MF920012_A/swine/Minnesota/MT_13_01_S70/2013|2013.151	MF920012	Swine	H3N2	H3	N2	USA	NorthernAmerica	America	2013.151	Swine
H1N2_Swine_KC778993_A/swine/Minnesota/A01202471/2011|2011.570	KC778993	Swine	H1N2	H1	N2	USA	NorthernAmerica	America	2011.57	Swine
H1N1_Swine_KX772273_A/swine/Illinois/A01728329/2015|2015.959	KX772273	Swine	H1N1	H1	N1	USA	NorthernAmerica	America	2015.959	Swine
H7N3_Avian_CY005894_A/pheasant/Minnesota/917/1980|1980.633	CY005894	Avian	H7N3	H7	N3	USA	NorthernAmerica	America	1980.633	Dom-gal
H3N2_Swine_CY157797_A/swine/Oklahoma/00518/2005|2005.162	CY157797	Swine	H3N2	H3	N2	USA	NorthernAmerica	America	2005.162	Swine
H4N8_Avian_CY078311_A/blue-winged_teal/Texas/Sg-00188/2007|2007.704	CY078311	Avian	H4N8	H4	N8	USA	NorthernAmerica	America	2007.704	Wild-ans-long
H1N1_Human_MH125884_A/Illinois/12/2018|2018.096	MH125884	Human	H1N1	H1	N1	USA	NorthernAmerica	America	2018.096	Human
H5N8_Avian_KT221064_A/goose/Jiangsu/QD5/2014|2014.156	KT221064	Avian	H5N8	H5	N8	China	EasternAsia	Asia	2014.156	Dom-ans
H5N8_Avian_MG607407_A/duck/Democratic_Republic_of_the_Congo/17RS882-40/2017|2017.362	MG607407	Avian	H5N8	H5	N8	Democratic Republic of the Congo	CentralAfrica	Africa	2017.362	Dom-ans
H1N1_Avian_CY206787_A/mallard/Southcentral_Alaska/12ML01045/2014|2014.726	CY206787	Avian	H1N1	H1	N1	USA	NorthernAmerica	America	2014.726	Wild-ans-short
H1N7_Avian_CY137816_A/shorebird/Delaware_Bay/226/2009|2009.381	CY137816	Avian	H1N7	H1	N7	USA	NorthernAmerica	America	2009.381	Wild-other
H1N1_Human_CY211024_A/Pennsylvania/94/2016|2016.855	CY211024	Human	H1N1	H1	N1	USA	NorthernAmerica	America	2016.855	Human
H7N2_Avian_HQ541725_A/chicken/MD/MinhMa/2004|2004.500	HQ541725	Avian	H7N2	H7	N2	USA	NorthernAmerica	America	2004.5	Dom-gal
H1N1_Human_KX004912_A/Montana/01/2016|2016.011	KX004912	Human	H1N1	H1	N1	USA	NorthernAmerica	America	2016.011	Human
H3N2_Human_CY113275_A/Netherlands/209/1980|1980.915	CY113275	Human	H3N2	H3	N2	Netherlands	WesternEurope	Europe	1980.915	Human
H3N2_Canine_MG254164_A/canine/Guangxi/LZ45/2015|2015.058	MG254164	Canine	H3N2	H3	N2	China	EasternAsia	Asia	2015.058	Canine
H7N3_Avian_CY102202_A/ruddy_turnstone/Delaware_Bay/135/1996|1996.367	CY102202	Avian	H7N3	H7	N3	USA	NorthernAmerica	America	1996.367	Wild-other
H1N1_Human_KF612055_A/Santa_Cruz/12541/2009|2009.496	KF612055	Human	H1N1	H1	N1	Bolivia	SouthernAmerica	America	2009.496	Human
H5N1_Avian_DQ997527_A/goose/Guangdong/xb/2001|2001.500	DQ997527	Avian	H5N1	H5	N1	China	EasternAsia	Asia	2001.5	Dom-ans
H5N3_Avian_CY047558_A/mallard/Quebec/16334/2005|2005.630	CY047558	Avian	H5N3	H5	N3	Canada	NorthernAmerica	America	2005.63	Wild-ans-short
H3N2_Swine_CY099149_A/swine/Minnesota/00611/2005|2005.381	CY099149	Swine	H3N2	H3	N2	USA	NorthernAmerica	America	2005.381	Swine
H1N1_Human_CY171549_A/Chicago/YGA_04123/2012|2012.995	CY171549	Human	H1N1	H1	N1	USA	NorthernAmerica	America	2012.995	Human
H9N2_Avian_CY038440_A/chicken/Pakistan/UDL-03/2005|2005.970	CY038440	Avian	H9N2	H9	N2	Pakistan	SouthernAsia	Asia	2005.97	Dom-gal
H5N2_Avian_EU249546_A/duck/Malaysia/F118-08-04/2004|2004.500	EU249546	Avian	H5N2	H5	N2	Malaysia	SouthEasternAsia	Asia	2004.5	Dom-ans
H1N1_Swine_KT313543_A/swine/Oklahoma/A01410195/2014|2014.038	KT313543	Swine	H1N1	H1	N1	USA	NorthernAmerica	America	2014.038	Swine
H1N1_Swine_KU323028_A/swine/Italy/321118-6/2014|2014.500	KU323028	Swine	H1N1	H1	N1	Italy	SouthernEurope	Europe	2014.5	Swine
H1N1_Human_CY090867_A/Netherlands/2631c/2010|2010.107	CY090867	Human	H1N1	H1	N1	Netherlands	WesternEurope	Europe	2010.107	Human
H16N3_Avian_CY206868_A/glaucous-winged_gull/Southcentral_Alaska/14MB00623/2014|2014.611	CY206868	Avian	H16N3	H16	N3	USA	NorthernAmerica	America	2014.611	Wild-other
H3N2_Human_MH082772_A/Oregon/28/2017|2017.970	MH082772	Human	H3N2	H3	N2	USA	NorthernAmerica	America	2017.97	Human
H3N2_Human_MH079985_A/Hawaii/65/2017|2017.995	MH079985	Human	H3N2	H3	N2	USA	NorthernAmerica	America	2017.995	Human
H2N3_Avian_CY078697_A/mallard/Interior_Alaska/6MP0038BR2/2006|2006.608	CY078697	Avian	H2N3	H2	N3	USA	NorthernAmerica	America	2006.608	Wild-ans-short
H10N1_Avian_CY146034_A/ruddy_turnstone/New_Jersey/AI09-474/2009|2009.405	CY146034	Avian	H10N1	H10	N1	USA	NorthernAmerica	America	2009.405	Wild-other
H3N8_Avian_CY102298_A/shorebird/Delaware_Bay/239/1998|1998.378	CY102298	Avian	H3N8	H3	N8	USA	NorthernAmerica	America	1998.378	Wild-other
H1N1_Swine_CY024939_A/swine/Minnesota/24/1975|1975.500	CY024939	Swine	H1N1	H1	N1	USA	NorthernAmerica	America	1975.5	Swine
H11N9_Avian_MG279881_A/pintail_duck/Maryland/16OS3852/2016|2016.868	MG279881	Avian	H11N9	H11	N9	USA	NorthernAmerica	America	2016.868	Wild-ans-short
H1N1_Human_CY147841_A/Mexico/24045/2009|2009.299	CY147841	Human	H1N1	H1	N1	Mexico	CentralAmerica	America	2009.299	Human
H3N2_Swine_KF998014_A/swine/Indiana/A01260093/2012|2012.830	KF998014	Swine	H3N2	H3	N2	USA	NorthernAmerica	America	2012.83	Swine
H7N2_Avian_CY034380_A/duck/New_York/88291-13/2005|2005.548	CY034380	Avian	H7N2	H7	N2	USA	NorthernAmerica	America	2005.548	Dom-ans
H2N3_Avian_CY185687_A/mallard/Republic_of_Georgia/2/2012|2012.077	CY185687	Avian	H2N3	H2	N3	Georgia	WesternAsia	Asia	2012.077	Wild-ans-short
H6N1_Avian_CY033402_A/ring_necked_duck/California/HKWF402/2007|2007.838	CY033402	Avian	H6N1	H6	N1	USA	NorthernAmerica	America	2007.838	Wild-ans-short
H1N1_Human_DQ415294_A/Taiwan/0130/1996|1996.500	DQ415294	Human	H1N1	H1	N1	Taiwan	EasternAsia	Asia	1996.5	Human
H11N9_Avian_CY021667_A/mallard/Ohio/173/1990|1990.500	CY021667	Avian	H11N9	H11	N9	USA	NorthernAmerica	America	1990.5	Wild-ans-short
H1N1_Human_CY258602_A/Wyoming/23/2017|2017.808	CY258602	Human	H1N1	H1	N1	USA	NorthernAmerica	America	2017.808	Human
H5N1_Avian_AY676027_A/chicken/Korea/es/2003|2003.500	AY676027	Avian	H5N1	H5	N1	South Korea	EasternAsia	Asia	2003.5	Dom-gal
H1N1_Swine_CY099049_A/swine/Minnesota/SG1138/2002|2002.370	CY099049	Swine	H1N1	H1	N1	USA	NorthernAmerica	America	2002.37	Swine
H3N2_Avian_LC028102_A/muscovy_duck/Vietnam/LBM115/2012|2012.523	LC028102	Avian	H3N2	H3	N2	Viet Nam	SouthEasternAsia	Asia	2012.523	Dom-ans
H7N9_Avian_MF630459_A/duck/Hunan/S40506/2015|2015.874	MF630459	Avian	H7N9	H7	N9	China	EasternAsia	Asia	2015.874	Dom-ans
H7N2_Avian_KY551377_A/mallard/Utah/AH0020535/2015|2015.959	KY551377	Avian	H7N2	H7	N2	USA	NorthernAmerica	America	2015.959	Wild-ans-short
H3N2_Human_CY092279_A/California/NHRC0004/2011|2011.074	CY092279	Human	H3N2	H3	N2	USA	NorthernAmerica	America	2011.074	Human
H1N4_Avian_KU143511_A/duck/Wenzhou/YJYF78/2015|2015.038	KU143511	Avian	H1N4	H1	N4	China	EasternAsia	Asia	2015.038	Dom-ans
H3N2_Human_CY234568_A/Ohio/11/2017|2017.290	CY234568	Human	H3N2	H3	N2	USA	NorthernAmerica	America	2017.29	Human
H3N8_Equine_CY030099_A/equine/Kentucky/1/1986|1986.500	CY030099	Equine	H3N8	H3	N8	USA	NorthernAmerica	America	1986.5	Equine
H5N2_Avian_KY828771_A/northern_shoveler/California/LDC188/2014|2014.921	KY828771	Avian	H5N2	H5	N2	USA	NorthernAmerica	America	2014.921	Wild-ans-short
H3N2_Human_CY172853_A/New_York/1095/2007|2007.279	CY172853	Human	H3N2	H3	N2	USA	NorthernAmerica	America	2007.279	Human
H1N1_Human_KU589322_A/Wisconsin/91/2015|2015.937	KU589322	Human	H1N1	H1	N1	USA	NorthernAmerica	America	2015.937	Human
H3N2_Human_CY031561_A/Kentucky/UR06-0571/2007|2007.192	CY031561	Human	H3N2	H3	N2	USA	NorthernAmerica	America	2007.192	Human
H7N7_Avian_KF260495_A/duck/Jiangxi/23008/2009|2009.500	KF260495	Avian	H7N7	H7	N7	China	EasternAsia	Asia	2009.5	Dom-ans
H1N1_Swine_MH061765_A/swine/Mexico/9762101/2013|2013.260	MH061765	Swine	H1N1	H1	N1	Mexico	CentralAmerica	America	2013.26	Swine
H3N2_Human_CY243653_A/Alaska/45/2017|2017.575	CY243653	Human	H3N2	H3	N2	USA	NorthernAmerica	America	2017.575	Human
H3N2_Human_MG856304_A/Moscow/CRIE-226/2017|2017.082	MG856304	Human	H3N2	H3	N2	Russia	EasternEurope	Europe	2017.082	Human
H1N1_Human_KY925596_A/Tramandai/LACENRS-324/2009|2009.575	KY925596	Human	H1N1	H1	N1	Brazil	SouthernAmerica	America	2009.575	Human
H1N1_Human_MH126044_A/Montana/05/2018|2018.036	MH126044	Human	H1N1	H1	N1	USA	NorthernAmerica	America	2018.036	Human
H1N1_Human_CY209478_A/South_Dakota/31/2016|2016.816	CY209478	Human	H1N1	H1	N1	USA	NorthernAmerica	America	2016.816	Human
H3N2_Human_KY615409_A/Baltimore/P0040/2015|2015.019	KY615409	Human	H3N2	H3	N2	USA	NorthernAmerica	America	2015.019	Human
H3N2_Human_CY121363_A/South_Africa/1147/1996|1996.500	CY121363	Human	H3N2	H3	N2	South Africa	SouthernAfrica	Africa	1996.5	Human
H5N1_Avian_HM172401_A/duck/Anhui/1/06|2006.500	HM172401	Avian	H5N1	H5	N1	China	EasternAsia	Asia	2006.5	Dom-ans
H7N9_Avian_KP414012_A/chicken/Shaoxing/5224/2013|2013.822	KP414012	Avian	H7N9	H7	N9	China	EasternAsia	Asia	2013.822	Dom-gal
H5N1_Avian_HM172404_A/chicken/Hunan/41/2004|2004.500	HM172404	Avian	H5N1	H5	N1	China	EasternAsia	Asia	2004.5	Dom-gal
H1N1_Human_KT180423_A/Singapore/DMS1243/2012|2012.526	KT180423	Human	H1N1	H1	N1	Singapore	SouthEasternAsia	Asia	2012.526	Human
H3N2_Human_CY113747_A/Netherlands/935/1992|1992.025	CY113747	Human	H3N2	H3	N2	Netherlands	WesternEurope	Europe	1992.025	Human
H1N1_Human_KT180435_A/Singapore/DMS133/2010|2010.581	KT180435	Human	H1N1	H1	N1	Singapore	SouthEasternAsia	Asia	2010.581	Human
H1N1_Avian_EU026108_A/duck/NY/13152-13/1994|1994.500	EU026108	Avian	H1N1	H1	N1	USA	NorthernAmerica	America	1994.5	Dom-ans
H1N1_Avian_EU026064_A/mallard/Maryland/369/2002|2002.500	EU026064	Avian	H1N1	H1	N1	USA	NorthernAmerica	America	2002.5	Wild-ans-short
H6N2_Avian_EU182259_A/chicken/California/6643/2001|2001.500	EU182259	Avian	H6N2	H6	N2	USA	NorthernAmerica	America	2001.5	Dom-gal
H6N8_Avian_CY202824_A/mallard/Maryland/09OS1002/2009|2009.518	CY202824	Avian	H6N8	H6	N8	USA	NorthernAmerica	America	2009.518	Wild-ans-short
H11N9_Avian_CY126286_A/ruddy_turnstone/Delaware_Bay/513/1988|1988.367	CY126286	Avian	H11N9	H11	N9	USA	NorthernAmerica	America	1988.367	Wild-other
H1N2_Swine_MF522075_A/swine/Wisconsin/A01932590/2017|2017.159	MF522075	Swine	H1N2	H1	N2	USA	NorthernAmerica	America	2017.159	Swine
H3N2_Human_CY100608_A/Mexico/InDRE756/2003|2003.093	CY100608	Human	H3N2	H3	N2	Mexico	CentralAmerica	America	2003.093	Human
H2N9_Avian_CY003966_A/blue-winged_teal/Alberta/16/1997|1997.811	CY003966	Avian	H2N9	H2	N9	Canada	NorthernAmerica	America	1997.811	Wild-ans-long
H13N6_Avian_CY195669_A/gull/Massachusetts/12JR00671/2012|2012.775	CY195669	Avian	H13N6	H13	N6	USA	NorthernAmerica	America	2012.775	Wild-other
H1N1_Swine_CY159223_A/swine/Iowa/00250/2004|2004.134	CY159223	Swine	H1N1	H1	N1	USA	NorthernAmerica	America	2004.134	Swine
H8N4_Avian_CY079386_A/northern_pintail/Interior_Alaska/8BM2046R1/2008|2008.603	CY079386	Avian	H8N4	H8	N4	USA	NorthernAmerica	America	2008.603	Wild-ans-long
H1N1_Swine_KM496993_A/swine/Brazil/66/2011|2011.279	KM496993	Swine	H1N1	H1	N1	Brazil	SouthernAmerica	America	2011.279	Swine
H5N1_Avian_HM172382_A/chicken/Shandong/A-5/2006|2006.500	HM172382	Avian	H5N1	H5	N1	China	EasternAsia	Asia	2006.5	Dom-gal
H1N1_Human_CY045858_A/Siena/4/1987|1987.500	CY045858	Human	H1N1	H1	N1	Italy	SouthernEurope	Europe	1987.5	Human
H2N9_Avian_KF260547_A/northern_shoveler/Hong_Kong/MPL961/2011|2011.500	KF260547	Avian	H2N9	H2	N9	Hong Kong	EasternAsia	Asia	2011.5	Wild-ans-short
H1N1_Swine_KR699874_A/swine/Netherlands/Groelnlo-186/2011|2011.247	KR699874	Swine	H1N1	H1	N1	Netherlands	WesternEurope	Europe	2011.247	Swine
H3N2_Human_KC296476_A/Bilthoven/16190/1968|1968.500	KC296476	Human	H3N2	H3	N2	Netherlands	WesternEurope	Europe	1968.5	Human
H3N2_Human_KJ855393_A/Mexico/NAY2090/2007|2007.282	KJ855393	Human	H3N2	H3	N2	Mexico	CentralAmerica	America	2007.282	Human
H3N2_Swine_CY159207_A/swine/North_Carolina/SG1464/2004|2004.186	CY159207	Swine	H3N2	H3	N2	USA	NorthernAmerica	America	2004.186	Swine
H1N1_Avian_MF613905_A/mallard/Alberta/260/2016|2016.655	MF613905	Avian	H1N1	H1	N1	Canada	NorthernAmerica	America	2016.655	Wild-ans-short
H3N6_Avian_KY131405_A/northern_pintail/Alaska/UGAI15-7415/2015|2015.756	KY131405	Avian	H3N6	H3	N6	USA	NorthernAmerica	America	2015.756	Wild-ans-long
H3N2_Swine_KF026671_A/swine/North_Carolina/A01270394/2012|2012.411	KF026671	Swine	H3N2	H3	N2	USA	NorthernAmerica	America	2012.411	Swine
H2N9_Avian_KY130713_A/northern_pintail/Alaska/655/2011|2011.745	KY130713	Avian	H2N9	H2	N9	USA	NorthernAmerica	America	2011.745	Wild-ans-long
H3N2_Human_CY106686_A/Hong_Kong/H090-707-V10/2009|2009.532	CY106686	Human	H3N2	H3	N2	Hong Kong	EasternAsia	Asia	2009.532	Human
H1N1_Human_KX005464_A/Arkansas/01/2016|2016.022	KX005464	Human	H1N1	H1	N1	USA	NorthernAmerica	America	2016.022	Human
H1N6_Avian_CY020867_A/blue-winged_teal/Ohio/907/2002|2002.682	CY020867	Avian	H1N6	H1	N6	USA	NorthernAmerica	America	2002.682	Wild-ans-long
H1N2_Human_CY003775_A/New_York/417/2002|2002.178	CY003775	Human	H1N2	H1	N2	USA	NorthernAmerica	America	2002.178	Human
H13N6_Avian_KX979866_A/black-headed_gull/Netherlands/11/2009|2009.534	KX979866	Avian	H13N6	H13	N6	Netherlands	WesternEurope	Europe	2009.534	Wild-other
H2N2_Human_CY125924_A/Cornell/1001/1967|1967.500	CY125924	Human	H2N2	H2	N2	USA	NorthernAmerica	America	1967.5	Human
H1N1_Human_CY007473_A/Canterbury/106/2004|2004.696	CY007473	Human	H1N1	H1	N1	New Zealand	AustraliaNewZealandOceania	Oceania	2004.696	Human
H6N8_Avian_CY041384_A/black-headed_gull/Netherlands/1/2005|2005.500	CY041384	Avian	H6N8	H6	N8	Netherlands	WesternEurope	Europe	2005.5	Wild-other
H3N2_Canine_GU433375_A/canine/Guangdong/1/2007|2007.293	GU433375	Canine	H3N2	H3	N2	China	EasternAsia	Asia	2007.293	Canine
H3N2_Human_KY615476_A/Taipei/0011/2015|2015.978	KY615476	Human	H3N2	H3	N2	Taiwan	EasternAsia	Asia	2015.978	Human
H1N1_Human_FJ998227_A/Canada-ON/RV1527/2009|2009.310	FJ998227	Human	H1N1	H1	N1	Canada	NorthernAmerica	America	2009.31	Human
H7N2_Avian_EU084910_A/chicken/NY/119256-7/2001|2001.500	EU084910	Avian	H7N2	H7	N2	USA	NorthernAmerica	America	2001.5	Dom-gal
H5N1_Avian_KP288322_A/duck/Nanchang/9789/2013|2013.748	KP288322	Avian	H5N1	H5	N1	China	EasternAsia	Asia	2013.748	Dom-ans
H3N6_Avian_CY077236_A/mallard/Interior_Alaska/7MP0510/2007|2007.682	CY077236	Avian	H3N6	H3	N6	USA	NorthernAmerica	America	2007.682	Wild-ans-short
H8N4_Avian_MF146650_A/mallard_duck/Netherlands/11/2006|2006.559	MF146650	Avian	H8N4	H8	N4	Netherlands	WesternEurope	Europe	2006.559	Wild-ans-short
H6N2_Avian_CY110324_A/duck/Shantou/9414/2006|2006.367	CY110324	Avian	H6N2	H6	N2	China	EasternAsia	Asia	2006.367	Dom-ans
H6N1_Avian_CY144176_A/ruddy_turnstone/New_Jersey/AI00-1049/2000|2000.370	CY144176	Avian	H6N1	H6	N1	USA	NorthernAmerica	America	2000.37	Wild-other
H5N1_Avian_CY016921_A/ostrich/Nigeria/1047-25/2006|2006.500	CY016921	Avian	H5N1	H5	N1	Nigeria	WesternAfrica	Africa	2006.5	Wild-other
H3N6_Swine_KJ889413_A/swine/Kazakhstan/106/1985|1985.500	KJ889413	Swine	H3N6	H3	N6	Kazakhstan	CentralAsia	Asia	1985.5	Swine
H3N2_Human_CY210185_A/Louisiana/27/2016|2016.871	CY210185	Human	H3N2	H3	N2	USA	NorthernAmerica	America	2016.871	Human
H1N1_Swine_KT735001_A/swine/California/A01459047/2015|2015.386	KT735001	Swine	H1N1	H1	N1	USA	NorthernAmerica	America	2015.386	Swine
H6N1_Avian_CY094571_A/mallard/California/6695/2009|2009.814	CY094571	Avian	H6N1	H6	N1	USA	NorthernAmerica	America	2009.814	Wild-ans-short
H5N1_Avian_GU186515_A/turkey/VA/505477-18/2007|2007.500	GU186515	Avian	H5N1	H5	N1	USA	NorthernAmerica	America	2007.5	Dom-gal
H5N2_Avian_KP732587_A/duck/Eastern_China/L0321/2010|2010.216	KP732587	Avian	H5N2	H5	N2	China	EasternAsia	Asia	2010.216	Dom-ans
H12N5_Avian_CY184005_A/mallard/Sweden/343/2002|2002.830	CY184005	Avian	H12N5	H12	N5	Sweden	NorthernEurope	Europe	2002.83	Wild-ans-short
H10N7_Avian_KX013047_A/mallard/Ohio/13OS1979/2013|2013.600	KX013047	Avian	H10N7	H10	N7	USA	NorthernAmerica	America	2013.6	Wild-ans-short
H1N1_Human_KF918701_A/Beijing/132/2010|2010.844	KF918701	Human	H1N1	H1	N1	China	EasternAsia	Asia	2010.844	Human
H3N2_Human_KX918362_A/Vermont/30/2016|2016.375	KX918362	Human	H3N2	H3	N2	USA	NorthernAmerica	America	2016.375	Human
H10N7_Avian_CY129243_A/American_black_duck/New_Brunswick/04395/2007|2007.674	CY129243	Avian	H10N7	H10	N7	Canada	NorthernAmerica	America	2007.674	Wild-ans-short
H3N2_Swine_KC859212_A/swine/Thailand/PB482/2009|2009.877	KC859212	Swine	H3N2	H3	N2	Thailand	SouthEasternAsia	Asia	2009.877	Swine
H1N2_Swine_FJ374513_A/swine/Shanghai/1/2007|2007.225	FJ374513	Swine	H1N2	H1	N2	China	EasternAsia	Asia	2007.225	Swine
H1N1_Avian_CY202960_A/mallard/Maryland/12OS631/2012|2012.085	CY202960	Avian	H1N1	H1	N1	USA	NorthernAmerica	America	2012.085	Wild-ans-short
H3N2_Human_MG974344_A/Georgia/21/2017|2017.803	MG974344	Human	H3N2	H3	N2	USA	NorthernAmerica	America	2017.803	Human
H9N2_Avian_DQ064519_A/chicken/Guangdong/21/02|2002.500	DQ064519	Avian	H9N2	H9	N2	China	EasternAsia	Asia	2002.5	Dom-gal
H5N1_Avian_MH135515_A/chicken/Bangladesh/33395/2017|2017.625	MH135515	Avian	H5N1	H5	N1	Bangladesh	SouthernAsia	Asia	2017.625	Dom-gal
H2N2_Human_CY032243_A/Berlin/3/1964|1964.500	CY032243	Human	H2N2	H2	N2	Germany	WesternEurope	Europe	1964.5	Human
H4N6_Avian_CY166969_A/blue-winged_teal/Missouri/11OS2620/2011|2011.690	CY166969	Avian	H4N6	H4	N6	USA	NorthernAmerica	America	2011.69	Wild-ans-long
H12N1_Avian_LC339665_A/duck/Hokkaido/W26/2012|2012.756	LC339665	Avian	H12N1	H12	N1	Japan	EasternAsia	Asia	2012.756	Dom-ans
H5N1_Avian_JF772154_A/quail/Guangxi/12/2002|2002.534	JF772154	Avian	H5N1	H5	N1	China	EasternAsia	Asia	2002.534	Dom-gal
H3N8_Canine_MF173201_A/canine/New_York/1623-1/2010|2010.500	MF173201	Canine	H3N8	H3	N8	USA	NorthernAmerica	America	2010.5	Canine
H3N2_Human_CY105220_A/Hanoi/BM767/2003|2003.455	CY105220	Human	H3N2	H3	N2	Viet Nam	SouthEasternAsia	Asia	2003.455	Human
H3N2_Human_CY026609_A/Washington/UR06-0225/2007|2007.104	CY026609	Human	H3N2	H3	N2	USA	NorthernAmerica	America	2007.104	Human
H1N1_Avian_CY202783_A/snow_goose/Delaware/12OS3767/2012|2012.145	CY202783	Avian	H1N1	H1	N1	USA	NorthernAmerica	America	2012.145	Wild-ans-long
H4N6_Avian_CY205620_A/blue-winged_teal/Louisiana/AI10-3613/2010|2010.696	CY205620	Avian	H4N6	H4	N6	USA	NorthernAmerica	America	2010.696	Wild-ans-long
H5N5_Avian_JX878681_A/duck/HuBei/03/2010|2010.236	JX878681	Avian	H5N5	H5	N5	China	EasternAsia	Asia	2010.236	Dom-ans
H1N2_Swine_KX960288_A/swine/North_Carolina/A01432766/2013|2013.353	KX960288	Swine	H1N2	H1	N2	USA	NorthernAmerica	America	2013.353	Swine
H2N3_Avian_CY117073_A/mallard/Rugen/26-4/1980|1980.500	CY117073	Avian	H2N3	H2	N3	Germany	WesternEurope	Europe	1980.5	Wild-ans-short
H1N1_Human_KX406729_A/Louisiana/02/2016|2016.110	KX406729	Human	H1N1	H1	N1	USA	NorthernAmerica	America	2016.11	Human
H1N1_Swine_EU604692_A/swine/OH/511445/2007|2007.500	EU604692	Swine	H1N1	H1	N1	USA	NorthernAmerica	America	2007.5	Swine
H10N8_Avian_CY184638_A/mallard/Sweden/2823/2003|2003.395	CY184638	Avian	H10N8	H10	N8	Sweden	NorthernEurope	Europe	2003.395	Wild-ans-short
H6N3_Avian_CY014915_A/chicken/New_York/28263/1989|1989.332	CY014915	Avian	H6N3	H6	N3	USA	NorthernAmerica	America	1989.332	Dom-gal
H6N2_Avian_CY180490_A/duck/Minnesota/25/1975|1975.500	CY180490	Avian	H6N2	H6	N2	USA	NorthernAmerica	America	1975.5	Dom-ans
H6N6_Avian_CY109528_A/duck/Fujian/3796/2006|2006.285	CY109528	Avian	H6N6	H6	N6	China	EasternAsia	Asia	2006.285	Dom-ans
H1N2_Avian_KF013948_A/Muscovy_duck/Guangxi/GXd-3/2012|2012.153	KF013948	Avian	H1N2	H1	N2	China	EasternAsia	Asia	2012.153	Dom-ans
H6N2_Avian_CY067708_A/rosy-billed_pochard/Argentina/CIP051-925/2008|2008.123	CY067708	Avian	H6N2	H6	N2	Argentina	SouthernAmerica	America	2008.123	Wild-ans-short
H3N2_Swine_CY157829_A/swine/North_Carolina/SG1230/2005|2005.203	CY157829	Swine	H3N2	H3	N2	USA	NorthernAmerica	America	2005.203	Swine
H3N2_Swine_KC261884_A/swine/Pennsylvania/A01104050/2012|2012.603	KC261884	Swine	H3N2	H3	N2	USA	NorthernAmerica	America	2012.603	Swine
H1N1_Human_MH083603_A/Kansas/17/2017|2017.986	MH083603	Human	H1N1	H1	N1	USA	NorthernAmerica	America	2017.986	Human
H5N1_Avian_GU252828_A/goose/Tripura/103596/2008|2008.247	GU252828	Avian	H5N1	H5	N1	India	SouthernAsia	Asia	2008.247	Dom-ans
H1N1_Swine_HM210866_A/swine/Guangdong/07/2009|2009.501	HM210866	Swine	H1N1	H1	N1	China	EasternAsia	Asia	2009.501	Swine
H6N8_Avian_KY131153_A/northern_pintail/Alaska/792/2013|2013.726	KY131153	Avian	H6N8	H6	N8	USA	NorthernAmerica	America	2013.726	Wild-ans-long
H5N3_Avian_GU052843_A/mallard/Montana/458328-5/2006|2006.500	GU052843	Avian	H5N3	H5	N3	USA	NorthernAmerica	America	2006.5	Wild-ans-short
H7N6_Avian_CY133135_A/common_goldeneye/Wisconsin/10OS4202/2010|2010.918	CY133135	Avian	H7N6	H7	N6	USA	NorthernAmerica	America	2010.918	Wild-ans-short
H1N1_Human_KX407097_A/South_Dakota/06/2016|2016.090	KX407097	Human	H1N1	H1	N1	USA	NorthernAmerica	America	2016.09	Human
H4N6_Avian_CY206657_A/blue-winged_teal/Texas/UGAI14-3781/2014|2014.701	CY206657	Avian	H4N6	H4	N6	USA	NorthernAmerica	America	2014.701	Wild-ans-long
H3N8_Avian_KY284442_A/mallard/Ohio/15OS4242/2015|2015.616	KY284442	Avian	H3N8	H3	N8	USA	NorthernAmerica	America	2015.616	Wild-ans-short
H11N2_Avian_CY149770_A/blue-winged_teal/Canada/3296/2011|2011.729	CY149770	Avian	H11N2	H11	N2	Canada	NorthernAmerica	America	2011.729	Wild-ans-long
H3N2_Human_KU591021_A/California/85/2015|2015.688	KU591021	Human	H3N2	H3	N2	USA	NorthernAmerica	America	2015.688	Human
H1N1_Human_MH083619_A/Kentucky/37/2017|2017.997	MH083619	Human	H1N1	H1	N1	USA	NorthernAmerica	America	2017.997	Human
H1N1_Human_CY071069_A/Tallinn/INS372/2009|2009.975	CY071069	Human	H1N1	H1	N1	Estonia	NorthernEurope	Europe	2009.975	Human
H5N3_Avian_KX979874_A/mallard_duck/Netherlands/20/2009|2009.816	KX979874	Avian	H5N3	H5	N3	Netherlands	WesternEurope	Europe	2009.816	Wild-ans-short
H9N2_Avian_CY103005_A/sanderling/Delaware_Bay/449/2006|2006.389	CY103005	Avian	H9N2	H9	N2	USA	NorthernAmerica	America	2006.389	Wild-other
H3N2_Swine_GQ422424_A/swine/Guangdong/113/2002|2002.500	GQ422424	Swine	H3N2	H3	N2	China	EasternAsia	Asia	2002.5	Swine
H1N1_Human_KX407361_A/Oregon/07/2016|2016.148	KX407361	Human	H1N1	H1	N1	USA	NorthernAmerica	America	2016.148	Human
H1N1_Swine_CY099197_A/swine/Illinois/SG1141/2003|2003.178	CY099197	Swine	H1N1	H1	N1	USA	NorthernAmerica	America	2003.178	Swine
H6N2_Avian_HM145499_A/wild_duck/Shantou/5769/2004|2004.500	HM145499	Avian	H6N2	H6	N2	China	EasternAsia	Asia	2004.5	Wild-ans-short
H4N6_Avian_CY132523_A/mallard/Ohio/11OS2085/2011|2011.627	CY132523	Avian	H4N6	H4	N6	USA	NorthernAmerica	America	2011.627	Wild-ans-short
H1N1_Human_CY225588_A/Virginia/13/2017|2017.121	CY225588	Human	H1N1	H1	N1	USA	NorthernAmerica	America	2017.121	Human
H1N1_Human_GQ168638_A/Iowa/04/2009|2009.310	GQ168638	Human	H1N1	H1	N1	USA	NorthernAmerica	America	2009.31	Human
H1N1_Avian_CY012830_A/mallard/Ohio/56/1999|1999.789	CY012830	Avian	H1N1	H1	N1	USA	NorthernAmerica	America	1999.789	Wild-ans-short
H1N1_Swine_CY157933_A/swine/Virginia/01359/2006|2006.907	CY157933	Swine	H1N1	H1	N1	USA	NorthernAmerica	America	2006.907	Swine
H1N2_Swine_CY107825_A/swine/Korea/1130/2009|2009.038	CY107825	Swine	H1N2	H1	N2	South Korea	EasternAsia	Asia	2009.038	Swine
H4N6_Avian_CY079330_A/mallard/Wisconsin/08OS2261/2008|2008.797	CY079330	Avian	H4N6	H4	N6	USA	NorthernAmerica	America	2008.797	Wild-ans-short
H3N2_Swine_CY159431_A/swine/Arkansas/02598/2009|2009.115	CY159431	Swine	H3N2	H3	N2	USA	NorthernAmerica	America	2009.115	Swine
H1N1_Avian_KJ764770_A/wild_duck/Korea/PSC30-20/2010|2010.038	KJ764770	Avian	H1N1	H1	N1	South Korea	EasternAsia	Asia	2010.038	Wild-ans-short
H1N2_Swine_KY401852_A/swine/South_Dakota/A01678175/2016|2016.430	KY401852	Swine	H1N2	H1	N2	USA	NorthernAmerica	America	2016.43	Swine
H6N8_Avian_CY021483_A/mallard/Maryland/2022/2005|2005.500	CY021483	Avian	H6N8	H6	N8	USA	NorthernAmerica	America	2005.5	Wild-ans-short
H14N6_Avian_KJ195666_A/blue-winged_teal/Guatemala/CIP049H106-62/2011|2011.953	KJ195666	Avian	H14N6	H14	N6	Guatemala	CentralAmerica	America	2011.953	Wild-ans-long
H3N2_Swine_CY157805_A/swine/Oklahoma/SG1216/2005|2005.167	CY157805	Swine	H3N2	H3	N2	USA	NorthernAmerica	America	2005.167	Swine
H12N5_Avian_CY017739_A/pintail_duck/Alaska/102/2005|2005.603	CY017739	Avian	H12N5	H12	N5	USA	NorthernAmerica	America	2005.603	Wild-ans-short
H7N7_Avian_KF260503_A/duck/Jiangxi/21980/2010|2010.500	KF260503	Avian	H7N7	H7	N7	China	EasternAsia	Asia	2010.5	Dom-ans
H9N2_Avian_MG042110_A/chicken/Bangladesh/31624/2016|2016.989	MG042110	Avian	H9N2	H9	N2	Bangladesh	SouthernAsia	Asia	2016.989	Dom-gal
H3N8_Avian_CY102694_A/mallard/Alberta/160/2001|2001.595	CY102694	Avian	H3N8	H3	N8	Canada	NorthernAmerica	America	2001.595	Wild-ans-short
H1N1_Swine_MG521031_A/swine/Indiana/A02216644/2017|2017.436	MG521031	Swine	H1N1	H1	N1	USA	NorthernAmerica	America	2017.436	Swine
H6N8_Avian_KX979788_A/greater_white-fronted_goose/Netherlands/4/2008|2008.058	KX979788	Avian	H6N8	H6	N8	Netherlands	WesternEurope	Europe	2008.058	Wild-ans-long
H7N3_Avian_KY551266_A/mallard/New_York/AH0049315/2016|2016.066	KY551266	Avian	H7N3	H7	N3	USA	NorthernAmerica	America	2016.066	Wild-ans-short
H1N1_Swine_CY115854_A/swine/Morbihan/0287/2007|2007.619	CY115854	Swine	H1N1	H1	N1	France	WesternEurope	Europe	2007.619	Swine
H11N9_Avian_CY005857_A/shoveler/Netherlands/19/1999|1999.500	CY005857	Avian	H11N9	H11	N9	Netherlands	WesternEurope	Europe	1999.5	Wild-ans-short
H1N1_Swine_KR859637_A/swine/Illinois/A00970252/2010|2010.208	KR859637	Swine	H1N1	H1	N1	USA	NorthernAmerica	America	2010.208	Swine
H2N5_Avian_CY149402_A/glaucous_gull/Iceland/1382/2011|2011.814	CY149402	Avian	H2N5	H2	N5	Iceland	NorthernEurope	Europe	2011.814	Wild-other
H3N2_Avian_MG042282_A/duck/Bangladesh/31019/2016|2016.811	MG042282	Avian	H3N2	H3	N2	Bangladesh	SouthernAsia	Asia	2016.811	Dom-ans
H1N2_Swine_JX138507_A/swine/Zhejiang/01/2008|2008.200	JX138507	Swine	H1N2	H1	N2	China	EasternAsia	Asia	2008.2	Swine
H3N2_Swine_KM029437_A/swine/Hong_Kong/NS2168/2012|2012.468	KM029437	Swine	H3N2	H3	N2	Hong Kong	EasternAsia	Asia	2012.468	Swine
H1N1_Avian_KJ889421_A/duck/Bavaria/2/1977|1977.500	KJ889421	Avian	H1N1	H1	N1	Germany	WesternEurope	Europe	1977.5	Dom-ans
H1N1_Human_KU922533_A/Kerala/RGCBA923/2009|2009.764	KU922533	Human	H1N1	H1	N1	India	SouthernAsia	Asia	2009.764	Human
H3N1_Swine_KC471431_A/swine/Korea/CY03-12/2012|2012.175	KC471431	Swine	H3N1	H3	N1	South Korea	EasternAsia	Asia	2012.175	Swine
H5N2_Avian_EU743033_A/chicken/NY/14009/1993|1993.500	EU743033	Avian	H5N2	H5	N2	USA	NorthernAmerica	America	1993.5	Dom-gal
H1N1_Human_MH126194_A/Texas/01/2018|2018.005	MH126194	Human	H1N1	H1	N1	USA	NorthernAmerica	America	2018.005	Human
H11N3_Avian_KY644414_A/blue-winged_teal/Guatemala/CIP049H105-04/2011|2011.934	KY644414	Avian	H11N3	H11	N3	Guatemala	CentralAmerica	America	2011.934	Wild-ans-long
H14N3_Avian_KX986863_A/blue-winged_teal/Guatemala/CIP049H108-11/2012|2012.855	KX986863	Avian	H14N3	H14	N3	Guatemala	CentralAmerica	America	2012.855	Wild-ans-long
H1N2_Swine_CY116212_A/swine/England/483/2006|2006.359	CY116212	Swine	H1N2	H1	N2	United Kingdom	NorthernEurope	Europe	2006.359	Swine
H7N7_Avian_KU289941_A/blue_winged_teal/South_Dakota/A00772794/2009|2009.740	KU289941	Avian	H7N7	H7	N7	USA	NorthernAmerica	America	2009.74	Wild-ans-long
H5N1_Avian_MF116339_A/duck/China/E26/2012|2012.351	MF116339	Avian	H5N1	H5	N1	China	EasternAsia	Asia	2012.351	Dom-ans
H5N1_Avian_KR732577_A/duck/Egypt/0923-NLQP/2009|2009.500	KR732577	Avian	H5N1	H5	N1	Egypt	NorthernAfrica	Africa	2009.5	Dom-ans
H6N5_Avian_KY983230_A/American_wigeon/California/HS007B/2015|2015.811	KY983230	Avian	H6N5	H6	N5	USA	NorthernAmerica	America	2015.811	Wild-ans-long
H3N6_Avian_CY206290_A/blue-winged_teal/Texas/AI12-4448/2012|2012.712	CY206290	Avian	H3N6	H3	N6	USA	NorthernAmerica	America	2012.712	Wild-ans-long
H3N2_Human_MH358812_A/Rhode_Island/04/2018|2018.500	MH358812	Human	H3N2	H3	N2	USA	NorthernAmerica	America	2018.5	Human
H1N2_Swine_KR700661_A/swine/England/101878/2010|2010.666	KR700661	Swine	H1N2	H1	N2	United Kingdom	NorthernEurope	Europe	2010.666	Swine
H4N6_Avian_MF046541_A/mallard/Alberta/455/2015|2015.608	MF046541	Avian	H4N6	H4	N6	Canada	NorthernAmerica	America	2015.608	Wild-ans-short
H9N2_Avian_LC000594_A/muscovy_duck/Vietnam/LBM694/2014|2014.515	LC000594	Avian	H9N2	H9	N2	Viet Nam	SouthEasternAsia	Asia	2014.515	Dom-ans
H5N1_Avian_DQ997281_A/goose/Jilin/hb/2003|2003.500	DQ997281	Avian	H5N1	H5	N1	China	EasternAsia	Asia	2003.5	Dom-ans
H1N1_Swine_CY026457_A/swine/Ontario/6/1981|1981.500	CY026457	Swine	H1N1	H1	N1	Canada	NorthernAmerica	America	1981.5	Swine
H1N1_Human_GQ465751_A/Canada-AB/RV1644/2009|2009.329	GQ465751	Human	H1N1	H1	N1	Canada	NorthernAmerica	America	2009.329	Human
H1N2_Swine_MF664408_A/swine/Minnesota/A01932042/2017|2017.104	MF664408	Swine	H1N2	H1	N2	USA	NorthernAmerica	America	2017.104	Swine
H11N9_Avian_KY561044_A/mallard_duck/Ohio/15OS5361/2015|2015.792	KY561044	Avian	H11N9	H11	N9	USA	NorthernAmerica	America	2015.792	Wild-ans-short
H9N2_Avian_KF260584_A/pigeon/Hong_Kong/WF255/2007|2007.500	KF260584	Avian	H9N2	H9	N2	Hong Kong	EasternAsia	Asia	2007.5	Wild-other
H10N8_Avian_KP287956_A/migratory_duck/Jiangxi/21248/2009|2009.822	KP287956	Avian	H10N8	H10	N8	China	EasternAsia	Asia	2009.822	Wild-ans-long
H1N2_Swine_KJ739346_A/swine/Nebraska/A01202501/2011|2011.605	KJ739346	Swine	H1N2	H1	N2	USA	NorthernAmerica	America	2011.605	Swine
H3N8_Avian_CY078271_A/green-winged_teal/Louisiana/Sg-00092/2007|2007.704	CY078271	Avian	H3N8	H3	N8	USA	NorthernAmerica	America	2007.704	Wild-ans-long
H1N1_Human_CY119120_A/Malaysia/14817/1997|1997.997	CY119120	Human	H1N1	H1	N1	Malaysia	SouthEasternAsia	Asia	1997.997	Human
H1N1_Swine_KM027565_A/swine/Guangdong/NS2765/2011|2011.627	KM027565	Swine	H1N1	H1	N1	China	EasternAsia	Asia	2011.627	Swine
H3N2_Human_CY121331_A/Harbin/15/1992|1992.500	CY121331	Human	H3N2	H3	N2	China	EasternAsia	Asia	1992.5	Human
H4N6_Avian_CY149682_A/blue-winged_teal/Canada/3239/2011|2011.715	CY149682	Avian	H4N6	H4	N6	Canada	NorthernAmerica	America	2011.715	Wild-ans-long
H4N6_Avian_KU160945_A/duck/Henan/S4179/2009|2009.921	KU160945	Avian	H4N6	H4	N6	China	EasternAsia	Asia	2009.921	Dom-ans
H5N6_Avian_KY005869_A/chicken/Henan/YB0597/2016|2016.200	KY005869	Avian	H5N6	H5	N6	China	EasternAsia	Asia	2016.2	Dom-gal
H3N2_Avian_CY203267_A/mallard/Maryland/10OS1087/2010|2010.633	CY203267	Avian	H3N2	H3	N2	USA	NorthernAmerica	America	2010.633	Wild-ans-short
H1N2_Swine_MG962486_A/swine/Western_Australia/2577896X/2012|2012.589	MG962486	Swine	H1N2	H1	N2	Australia	AustraliaNewZealandOceania	Oceania	2012.589	Swine
H9N2_Avian_KP336377_A/northern_pintail/Alaska/2011-0703/2011|2011.745	KP336377	Avian	H9N2	H9	N2	USA	NorthernAmerica	America	2011.745	Wild-ans-long
H5N6_Avian_KP286107_A/chicken/Dongguan/3363/2013|2013.962	KP286107	Avian	H5N6	H5	N6	China	EasternAsia	Asia	2013.962	Dom-gal
H6N8_Avian_CY126894_A/laughing_gull/New_Jersey/194/1990|1990.397	CY126894	Avian	H6N8	H6	N8	USA	NorthernAmerica	America	1990.397	Wild-other
H1N1_Swine_MF872817_A/swine/Spain/45690-2/2016|2016.986	MF872817	Swine	H1N1	H1	N1	Spain	SouthernEurope	Europe	2016.986	Swine
H1N1_Avian_CY138791_A/mallard/New_Brunswick/00349/2010|2010.600	CY138791	Avian	H1N1	H1	N1	Canada	NorthernAmerica	America	2010.6	Wild-ans-short
H3N2_Human_KX416878_A/Kentucky/21/2016|2016.263	KX416878	Human	H3N2	H3	N2	USA	NorthernAmerica	America	2016.263	Human
H3N8_Avian_CY206225_A/blue-winged_teal/Texas/AI12-3655/2012|2012.710	CY206225	Avian	H3N8	H3	N8	USA	NorthernAmerica	America	2012.71	Wild-ans-long
H3N2_Avian_CY005558_A/duck/Hong_Kong/7/1975|1975.500	CY005558	Avian	H3N2	H3	N2	Hong Kong	EasternAsia	Asia	1975.5	Dom-ans
H3N2_Human_MH358692_A/Louisiana/15/2018|2018.123	MH358692	Human	H3N2	H3	N2	USA	NorthernAmerica	America	2018.123	Human
H6N2_Avian_CY126926_A/ruddy_turnstone/Delaware_Bay/255/1991|1991.392	CY126926	Avian	H6N2	H6	N2	USA	NorthernAmerica	America	1991.392	Wild-other
H1N1_Human_CY009290_A/USSR/92/1977|1977.500	CY009290	Human	H1N1	H1	N1	Russia	EasternEurope	Europe	1977.5	Human
H4N8_Avian_KY828823_A/mallard/California/UCD980/2015|2015.595	KY828823	Avian	H4N8	H4	N8	USA	NorthernAmerica	America	2015.595	Wild-ans-short
H4N8_Avian_CY136293_A/northern_pintail/Interior_Alaska/9BM12153R0/2009|2009.500	CY136293	Avian	H4N8	H4	N8	USA	NorthernAmerica	America	2009.5	Wild-ans-long
H2N3_Avian_CY178517_A/duck/Wisconsin/2409/1985|1985.500	CY178517	Avian	H2N3	H2	N3	USA	NorthernAmerica	America	1985.5	Dom-ans
H1N1_Human_KF612051_A/Santa_Cruz/111/2012|2012.181	KF612051	Human	H1N1	H1	N1	Bolivia	SouthernAmerica	America	2012.181	Human
H1N1_Human_KX004096_A/Iowa/55/2015|2015.956	KX004096	Human	H1N1	H1	N1	USA	NorthernAmerica	America	2015.956	Human
H5N1_Avian_KY171069_A/chicken/Vietnam/NCVD14-A380/2014|2014.299	KY171069	Avian	H5N1	H5	N1	Viet Nam	SouthEasternAsia	Asia	2014.299	Dom-gal
H3N2_Human_CY037357_A/Genoa/14/2003|2003.811	CY037357	Human	H3N2	H3	N2	Italy	SouthernEurope	Europe	2003.811	Human
H3N8_Avian_CY102282_A/shorebird/Delaware_Bay/210/1998|1998.378	CY102282	Avian	H3N8	H3	N8	USA	NorthernAmerica	America	1998.378	Wild-other
H10N7_Avian_MF147284_A/mallard_duck/Netherlands/21/2010|2010.682	MF147284	Avian	H10N7	H10	N7	Netherlands	WesternEurope	Europe	2010.682	Wild-ans-short
H7N3_Avian_CY024744_A/turkey/Italy/8000/2002|2002.500	CY024744	Avian	H7N3	H7	N3	Italy	SouthernEurope	Europe	2002.5	Dom-gal
H1N1_Avian_MF046567_A/mallard/Alberta/233/2015|2015.608	MF046567	Avian	H1N1	H1	N1	Canada	NorthernAmerica	America	2015.608	Wild-ans-short
H7N9_Avian_MF630507_A/duck/Shanghai/SD016/2015|2015.044	MF630507	Avian	H7N9	H7	N9	China	EasternAsia	Asia	2015.044	Dom-ans
H9N2_Avian_EF492384_A/chicken/Israel/853/2005|2005.500	EF492384	Avian	H9N2	H9	N2	Israel	WesternAsia	Asia	2005.5	Dom-gal
H1N1_Human_CY026145_A/Wisconsin/301/1976|1976.500	CY026145	Human	H1N1	H1	N1	USA	NorthernAmerica	America	1976.5	Human
H6N2_Avian_KY983214_A/American_wigeon/California/HS001/2015|2015.811	KY983214	Avian	H6N2	H6	N2	USA	NorthernAmerica	America	2015.811	Wild-ans-long
H3N2_Human_KT839015_A/North_Carolina/29/2014|2014.852	KT839015	Human	H3N2	H3	N2	USA	NorthernAmerica	America	2014.852	Human
H10N7_Avian_KX013060_A/mallard/Missouri/13OS6556/2013|2013.904	KX013060	Avian	H10N7	H10	N7	USA	NorthernAmerica	America	2013.904	Wild-ans-short
H3N1_Avian_CY140866_A/blue-winged_Teal/North_Dakota/AI09-3642/2009|2009.674	CY140866	Avian	H3N1	H3	N1	USA	NorthernAmerica	America	2009.674	Wild-ans-long
H3N2_Human_CY118608_A/Malaysia/17230/1998|1998.395	CY118608	Human	H3N2	H3	N2	Malaysia	SouthEasternAsia	Asia	1998.395	Human
H4N2_Avian_CY180602_A/green-winged_teal/Wisconsin/118/1979|1979.500	CY180602	Avian	H4N2	H4	N2	USA	NorthernAmerica	America	1979.5	Wild-ans-long
H6N2_Avian_CY140549_A/American_wigeon/Louisiana/Sg-01032/2008|2008.855	CY140549	Avian	H6N2	H6	N2	USA	NorthernAmerica	America	2008.855	Wild-ans-long
H9N2_Avian_MG204056_A/chicken/Xiamen/10/2015|2015.786	MG204056	Avian	H9N2	H9	N2	China	EasternAsia	Asia	2015.786	Dom-gal
H6N2_Avian_JF965094_A/duck/Eastern_China/59/2003|2003.871	JF965094	Avian	H6N2	H6	N2	China	EasternAsia	Asia	2003.871	Dom-ans
H9N2_Swine_EU086314_A/swine/Guangxi/FS2/2005|2005.500	EU086314	Swine	H9N2	H9	N2	China	EasternAsia	Asia	2005.5	Swine
H3N2_Human_CY113259_A/Rotterdam/8179/1977|1977.500	CY113259	Human	H3N2	H3	N2	Netherlands	WesternEurope	Europe	1977.5	Human
H4N3_Avian_CY004902_A/blue-winged_teal/ALB/136/1990|1990.638	CY004902	Avian	H4N3	H4	N3	Canada	NorthernAmerica	America	1990.638	Wild-ans-long
H1N1_Avian_CY094707_A/mallard/California/5351/2009|2009.589	CY094707	Avian	H1N1	H1	N1	USA	NorthernAmerica	America	2009.589	Wild-ans-short
H1N2_Human_JQ340007_A/Eastern_India/N-1289/2009|2009.644	JQ340007	Human	H1N2	H1	N2	India	SouthernAsia	Asia	2009.644	Human
H12N5_Avian_CY195991_A/mallard/Interior_Alaska/10BM13335/2010|2010.619	CY195991	Avian	H12N5	H12	N5	USA	NorthernAmerica	America	2010.619	Wild-ans-short
H9N2_Avian_KP865864_A/chicken/Jiangsu/925/2009|2009.918	KP865864	Avian	H9N2	H9	N2	China	EasternAsia	Asia	2009.918	Dom-gal
H5N2_Avian_KM657857_A/chicken/Aguascalientes/IA13/2010|2010.285	KM657857	Avian	H5N2	H5	N2	Mexico	CentralAmerica	America	2010.285	Dom-gal
H6N2_Avian_KX979633_A/mallard_duck/Netherlands/3/2008|2008.016	KX979633	Avian	H6N2	H6	N2	Netherlands	WesternEurope	Europe	2008.016	Wild-ans-short
H1N2_Avian_CY178925_A/thick-billed_murre/Alaska/236/1976|1976.500	CY178925	Avian	H1N2	H1	N2	USA	NorthernAmerica	America	1976.5	Wild-other
H3N2_Swine_KF922840_A/swine/Minnesota/A01134337/2010|2010.877	KF922840	Swine	H3N2	H3	N2	USA	NorthernAmerica	America	2010.877	Swine
H5N1_Avian_CY061292_A/chicken/West_Bengal/239020/2010|2010.030	CY061292	Avian	H5N1	H5	N1	India	SouthernAsia	Asia	2010.03	Dom-gal
H7N9_Avian_MF630363_A/chicken/Zhejiang/S1190/2015|2015.225	MF630363	Avian	H7N9	H7	N9	China	EasternAsia	Asia	2015.225	Dom-gal
H13N6_Avian_CY196617_A/glaucous-winged_gull/Southcentral_Alaska/11JR02474/2011|2011.658	CY196617	Avian	H13N6	H13	N6	USA	NorthernAmerica	America	2011.658	Wild-other
H4N6_Avian_KY131350_A/northern_pintail/Alaska/UGAI15-7298/2015|2015.732	KY131350	Avian	H4N6	H4	N6	USA	NorthernAmerica	America	2015.732	Wild-ans-long
H5N1_Avian_CY146698_A/duck/Hunan/S4220/2011|2011.866	CY146698	Avian	H5N1	H5	N1	China	EasternAsia	Asia	2011.866	Dom-ans
H5N2_Avian_KP000013_A/chicken/Laiwu/0313/2014|2014.195	KP000013	Avian	H5N2	H5	N2	China	EasternAsia	Asia	2014.195	Dom-gal
H6N6_Avian_KU762357_A/duck/Guizhou/013/2014|2014.778	KU762357	Avian	H6N6	H6	N6	China	EasternAsia	Asia	2014.778	Dom-ans
H3N2_Human_KT888151_A/Hong_Kong/1514A01704826T/2011|2011.871	KT888151	Human	H3N2	H3	N2	Hong Kong	EasternAsia	Asia	2011.871	Human
H1N2_Swine_CY158911_A/swine/Oklahoma/01452/2007|2007.068	CY158911	Swine	H1N2	H1	N2	USA	NorthernAmerica	America	2007.068	Swine
H1N1_Human_KC781057_A/North_Carolina/44/2009|2009.718	KC781057	Human	H1N1	H1	N1	USA	NorthernAmerica	America	2009.718	Human
H4N6_Avian_KY130753_A/northern_pintail/Alaska/936/2011|2011.756	KY130753	Avian	H4N6	H4	N6	USA	NorthernAmerica	America	2011.756	Wild-ans-long
H6N1_Avian_DQ376856_A/chicken/Taiwan/0107/02|2002.500	DQ376856	Avian	H6N1	H6	N1	Taiwan	EasternAsia	Asia	2002.5	Dom-gal
H3N2_Human_KT888149_A/Kabul/1514A01305435T/2013|2013.025	KT888149	Human	H3N2	H3	N2	Afghanistan	SouthernAsia	Asia	2013.025	Human
H1N1_Avian_EU743582_A/mallard/Maryland/02-184/2002|2002.500	EU743582	Avian	H1N1	H1	N1	USA	NorthernAmerica	America	2002.5	Wild-ans-short
H6N8_Avian_CY149538_A/greylag_goose/Iceland/0980/2011|2011.833	CY149538	Avian	H6N8	H6	N8	Iceland	NorthernEurope	Europe	2011.833	Wild-ans-long
H6N2_Avian_HM145504_A/mallard/Jiangxi/8264/2004|2004.500	HM145504	Avian	H6N2	H6	N2	China	EasternAsia	Asia	2004.5	Wild-ans-short
H1N1_Human_MH446950_A/West_Virginia/15/2018|2018.175	MH446950	Human	H1N1	H1	N1	USA	NorthernAmerica	America	2018.175	Human
H6N6_Avian_KJ200907_A/duck/Zhejiang/S1023/2010|2010.167	KJ200907	Avian	H6N6	H6	N6	China	EasternAsia	Asia	2010.167	Dom-ans
H3N2_Human_MH443515_A/Kansas/09/2018|2018.011	MH443515	Human	H3N2	H3	N2	USA	NorthernAmerica	America	2018.011	Human
H5N2_Avian_JQ041392_A/chicken/Hebei/1102/2010|2010.953	JQ041392	Avian	H5N2	H5	N2	China	EasternAsia	Asia	2010.953	Dom-gal
H5N3_Avian_KX979673_A/mallard_duck/Netherlands/1/2008|2008.079	KX979673	Avian	H5N3	H5	N3	Netherlands	WesternEurope	Europe	2008.079	Wild-ans-short
H11N9_Avian_CY139751_A/mallard/Minnesota/182722/1998|1998.666	CY139751	Avian	H11N9	H11	N9	USA	NorthernAmerica	America	1998.666	Wild-ans-short
H1N1_Human_CY218839_A/Minnesota/04/2017|2017.041	CY218839	Human	H1N1	H1	N1	USA	NorthernAmerica	America	2017.041	Human
H6N2_Avian_CY013869_A/green-winged_teal/Ohio/178/1999|1999.808	CY013869	Avian	H6N2	H6	N2	USA	NorthernAmerica	America	1999.808	Wild-ans-long
H10N3_Avian_KP286131_A/duck/Jiangxi/33663/2013|2013.953	KP286131	Avian	H10N3	H10	N3	China	EasternAsia	Asia	2013.953	Dom-ans
H4N6_Avian_KX979691_A/mallard_duck/Netherlands/19/2012|2012.682	KX979691	Avian	H4N6	H4	N6	Netherlands	WesternEurope	Europe	2012.682	Wild-ans-short
H3N6_Avian_CY022723_A/mallard/Ohio/1717/2005|2005.500	CY022723	Avian	H3N6	H3	N6	USA	NorthernAmerica	America	2005.5	Wild-ans-short
H5N2_Avian_GQ923179_A/duck/Minnesota/462960-2/2006|2006.500	GQ923179	Avian	H5N2	H5	N2	USA	NorthernAmerica	America	2006.5	Dom-ans
H9N2_Avian_DQ064521_A/chicken/Guangdong/47/01|2001.500	DQ064521	Avian	H9N2	H9	N2	China	EasternAsia	Asia	2001.5	Dom-gal
H1N2_Swine_GQ161102_A/swine/Bakum/1832/2000|2000.500	GQ161102	Swine	H1N2	H1	N2	Germany	WesternEurope	Europe	2000.5	Swine
H9N2_Avian_FJ534542_A/chicken/Henan/1-2/2008|2008.025	FJ534542	Avian	H9N2	H9	N2	China	EasternAsia	Asia	2008.025	Dom-gal
H3N6_Avian_CY049762_A/mallard/Altai/1208/2007|2007.704	CY049762	Avian	H3N6	H3	N6	Russia	EasternEurope	Europe	2007.704	Wild-ans-short
H3N2_Human_CY093333_A/Guam/WRAIR1557P/2009|2009.085	CY093333	Human	H3N2	H3	N2	Guam	MicronesiaOceania	Oceania	2009.085	Human
H1N1_Human_KM437824_A/Finland/776N/2010|2010.500	KM437824	Human	H1N1	H1	N1	Finland	NorthernEurope	Europe	2010.5	Human
H4N6_Avian_CY133775_A/blue-winged_teal/Missouri/10MO030/2010|2010.707	CY133775	Avian	H4N6	H4	N6	USA	NorthernAmerica	America	2010.707	Wild-ans-long
H10N8_Avian_KP285403_A/chicken/Jiangxi/28113/2013|2013.838	KP285403	Avian	H10N8	H10	N8	China	EasternAsia	Asia	2013.838	Dom-gal
H3N2_Human_KT839007_A/Delaware/25/2014|2014.885	KT839007	Human	H3N2	H3	N2	USA	NorthernAmerica	America	2014.885	Human
H3N2_Human_CY065974_A/Philippines/2/1982|1982.414	CY065974	Human	H3N2	H3	N2	Philippines	SouthEasternAsia	Asia	1982.414	Human
H3N2_Human_CY093357_A/Arizona/WRAIR1562P/2009|2009.162	CY093357	Human	H3N2	H3	N2	USA	NorthernAmerica	America	2009.162	Human
H1N2_Avian_KY415847_A/duck/Yuhuan/YH45/2016|2016.129	KY415847	Avian	H1N2	H1	N2	China	EasternAsia	Asia	2016.129	Dom-ans
H9N1_Avian_CY005132_A/ruddy_turnstone/DE/2731/1987|1987.400	CY005132	Avian	H9N1	H9	N1	USA	NorthernAmerica	America	1987.4	Wild-other
H3N2_Human_CY264265_A/Rhode_Island/15/2017|2017.907	CY264265	Human	H3N2	H3	N2	USA	NorthernAmerica	America	2017.907	Human
H1N1_Avian_CY144306_A/ruddy_turnstone/Delaware/650656/2002|2002.389	CY144306	Avian	H1N1	H1	N1	USA	NorthernAmerica	America	2002.389	Wild-other
H3N1_Swine_KT983786_A/swine/Iowa/A01476471/2014|2014.038	KT983786	Swine	H3N1	H3	N1	USA	NorthernAmerica	America	2014.038	Swine
H9N2_Avian_EF492396_A/chicken/Israel/1808/2004|2004.500	EF492396	Avian	H9N2	H9	N2	Israel	WesternAsia	Asia	2004.5	Dom-gal
H1N1_Human_KT836669_A/Hawaii/67/2014|2014.778	KT836669	Human	H1N1	H1	N1	USA	NorthernAmerica	America	2014.778	Human
H3N2_Swine_KM872084_A/swine/California/A00968949/2014|2014.499	KM872084	Swine	H3N2	H3	N2	USA	NorthernAmerica	America	2014.499	Swine
H3N2_Avian_LC028078_A/duck/Vietnam/LBM48/2011|2011.890	LC028078	Avian	H3N2	H3	N2	Viet Nam	SouthEasternAsia	Asia	2011.89	Dom-ans
H5N6_Human_KP765786_A/Guangzhou/39715/2014|2014.942	KP765786	Human	H5N6	H5	N6	China	EasternAsia	Asia	2014.942	Human
H1N1_Swine_KP404282_A/swine/Hunan/196/2011|2011.871	KP404282	Swine	H1N1	H1	N1	China	EasternAsia	Asia	2011.871	Swine
H2N2_Avian_CY014827_A/chicken/New_York/13828-3/1995|1995.500	CY014827	Avian	H2N2	H2	N2	USA	NorthernAmerica	America	1995.5	Dom-gal
H6N1_Avian_CY187003_A/mallard/Ohio/12OS2174/2012|2012.866	CY187003	Avian	H6N1	H6	N1	USA	NorthernAmerica	America	2012.866	Wild-ans-short
H1N2_Swine_KJ640321_A/swine/Ohio/13TOSU0554/2013|2013.414	KJ640321	Swine	H1N2	H1	N2	USA	NorthernAmerica	America	2013.414	Swine
H6N2_Avian_CY180586_A/green-winged_teal/Wisconsin/453/1976|1976.500	CY180586	Avian	H6N2	H6	N2	USA	NorthernAmerica	America	1976.5	Wild-ans-long
H1N1_Human_CY083437_A/Ft-Benning/WRAIR1669P/2009|2009.745	CY083437	Human	H1N1	H1	N1	USA	NorthernAmerica	America	2009.745	Human
H3N2_Human_CY112995_A/Netherlands/132/2004|2004.923	CY112995	Human	H3N2	H3	N2	Netherlands	WesternEurope	Europe	2004.923	Human
H1N1_Human_KX411745_A/Iowa/11/2016|2016.222	KX411745	Human	H1N1	H1	N1	USA	NorthernAmerica	America	2016.222	Human
H4N8_Avian_KU160849_A/duck/Chongqing/S2086/2012|2012.340	KU160849	Avian	H4N8	H4	N8	China	EasternAsia	Asia	2012.34	Dom-ans
H5N1_Avian_CY133083_A/mallard/Wisconsin/10OS2672/2010|2010.751	CY133083	Avian	H5N1	H5	N1	USA	NorthernAmerica	America	2010.751	Wild-ans-short
H1N1_Human_MH233674_A/Pennsylvania/55/2018|2018.123	MH233674	Human	H1N1	H1	N1	USA	NorthernAmerica	America	2018.123	Human
H4N6_Avian_KY415856_A/duck/Ganzhou/GZ5/2015|2015.945	KY415856	Avian	H4N6	H4	N6	China	EasternAsia	Asia	2015.945	Dom-ans
H1N1_Human_CY119112_A/Malaysia/14210/2000|2000.337	CY119112	Human	H1N1	H1	N1	Malaysia	SouthEasternAsia	Asia	2000.337	Human
H5N6_Avian_KY415866_A/chicken/Ganzhou/GZ50/2015|2015.945	KY415866	Avian	H5N6	H5	N6	China	EasternAsia	Asia	2015.945	Dom-gal
H3N2_Human_KU589849_A/Indiana/25/2015|2015.671	KU589849	Human	H3N2	H3	N2	USA	NorthernAmerica	America	2015.671	Human
H1N1_Human_CY172565_A/New_York/1052/2006|2006.959	CY172565	Human	H1N1	H1	N1	USA	NorthernAmerica	America	2006.959	Human
H4N6_Avian_KJ567879_A/American_green-winged_teal/Ohio/13OS2050/2013|2013.721	KJ567879	Avian	H4N6	H4	N6	USA	NorthernAmerica	America	2013.721	Wild-ans-long
H3N2_Human_KX003412_A/Oklahoma/21/2015|2015.879	KX003412	Human	H3N2	H3	N2	USA	NorthernAmerica	America	2015.879	Human
H2N2_Avian_CY191017_A/mallard/Maryland/11OS3829/2012|2012.041	CY191017	Avian	H2N2	H2	N2	USA	NorthernAmerica	America	2012.041	Wild-ans-short
H10N3_Avian_KY063906_A/blue-winged_teal/Lousiana/UGAI14-0463/2014|2014.255	KY063906	Avian	H10N3	H10	N3	USA	NorthernAmerica	America	2014.255	Wild-ans-long
H1N1_Human_KY487566_A/Baltimore/0124/2016|2016.222	KY487566	Human	H1N1	H1	N1	USA	NorthernAmerica	America	2016.222	Human
H1N1_Human_KX407865_A/Nebraska/14/2016|2016.153	KX407865	Human	H1N1	H1	N1	USA	NorthernAmerica	America	2016.153	Human
H9N2_Avian_KU646982_A/Anas_platyrhynchos/Belgium/24311pcs5/2012|2012.688	KU646982	Avian	H9N2	H9	N2	Belgium	WesternEurope	Europe	2012.688	Wild-ans-short
H3N2_Swine_KU322606_A/swine/Italy/100176-1/2013|2013.500	KU322606	Swine	H3N2	H3	N2	Italy	SouthernEurope	Europe	2013.5	Swine
H1N1_Human_JN596867_A/Omsk/01/2009|2009.611	JN596867	Human	H1N1	H1	N1	Russia	EasternEurope	Europe	2009.611	Human
H5N2_Avian_KX602680_A/chicken/Zhejiang/81643/2015|2015.622	KX602680	Avian	H5N2	H5	N2	China	EasternAsia	Asia	2015.622	Dom-gal
H3N8_Avian_CY235160_A/green-winged_teal/Idaho/UGAI16-1900/2016|2016.622	CY235160	Avian	H3N8	H3	N8	USA	NorthernAmerica	America	2016.622	Wild-ans-long
H9N2_Avian_MG192172_A/chicken/Fujian/SD056/2017|2017.200	MG192172	Avian	H9N2	H9	N2	China	EasternAsia	Asia	2017.2	Dom-gal
H5N2_Avian_GQ923163_A/mallard/Oregon/461067-2/2006|2006.500	GQ923163	Avian	H5N2	H5	N2	USA	NorthernAmerica	America	2006.5	Wild-ans-short
H1N1_Swine_CY194611_A/swine/Arkansas/D0386/2013|2013.342	CY194611	Swine	H1N1	H1	N1	USA	NorthernAmerica	America	2013.342	Swine
H3N8_Avian_MH135715_A/ruddy_turnstone/Delaware_Bay/607/2017|2017.392	MH135715	Avian	H3N8	H3	N8	USA	NorthernAmerica	America	2017.392	Wild-other
H11N9_Avian_CY235313_A/mallard/Idaho/UGAI16-1962/2016|2016.627	CY235313	Avian	H11N9	H11	N9	USA	NorthernAmerica	America	2016.627	Wild-ans-short
H3N6_Avian_CY097040_A/mallard/Wisconsin/2712/2009|2009.775	CY097040	Avian	H3N6	H3	N6	USA	NorthernAmerica	America	2009.775	Wild-ans-short
H1N1_Human_KX409905_A/Mississippi/12/2016|2016.186	KX409905	Human	H1N1	H1	N1	USA	NorthernAmerica	America	2016.186	Human
H5N1_Avian_LC106051_A/duck/Cairo/157CA/2015|2015.027	LC106051	Avian	H5N1	H5	N1	Egypt	NorthernAfrica	Africa	2015.027	Dom-ans
H5N6_Avian_LC279788_A/muscovy_duck/Vietnam/LBM817/2015|2015.858	LC279788	Avian	H5N6	H5	N6	Viet Nam	SouthEasternAsia	Asia	2015.858	Dom-ans
H11N3_Avian_CY186746_A/blue-winged_teal/Illinois/12OS2951/2012|2012.685	CY186746	Avian	H11N3	H11	N3	USA	NorthernAmerica	America	2012.685	Wild-ans-long
H5N2_Avian_CY021531_A/turkey/Italy/1258/2005|2005.500	CY021531	Avian	H5N2	H5	N2	Italy	SouthernEurope	Europe	2005.5	Dom-gal
H1N1_Swine_CY116485_A/swine/Italy/172336/2001|2001.500	CY116485	Swine	H1N1	H1	N1	Italy	SouthernEurope	Europe	2001.5	Swine
H6N2_Avian_CY140525_A/mallard/Minnesota/Sg-01018/2008|2008.688	CY140525	Avian	H6N2	H6	N2	USA	NorthernAmerica	America	2008.688	Wild-ans-short
H4N9_Avian_CY146495_A/mallard/New_Jersey/AI09-5137/2009|2009.740	CY146495	Avian	H4N9	H4	N9	USA	NorthernAmerica	America	2009.74	Wild-ans-short
H16N3_Avian_CY239302_A/glaucous-winged_gull/Southcentral_Alaska/13MB02410/2013|2013.597	CY239302	Avian	H16N3	H16	N3	USA	NorthernAmerica	America	2013.597	Wild-other
H3N2_Human_MH358900_A/Washington/71/2018|2018.192	MH358900	Human	H3N2	H3	N2	USA	NorthernAmerica	America	2018.192	Human
H9N2_Avian_CY005152_A/mallard/Alberta/11/1991|1991.603	CY005152	Avian	H9N2	H9	N2	Canada	NorthernAmerica	America	1991.603	Wild-ans-short
H3N2_Swine_KT767986_A/swine/Nebraska/A01476165/2014|2014.570	KT767986	Swine	H3N2	H3	N2	USA	NorthernAmerica	America	2014.57	Swine
H4N2_Avian_CY076890_A/duck/Guangxi/912/2008|2008.200	CY076890	Avian	H4N2	H4	N2	China	EasternAsia	Asia	2008.2	Dom-ans
H1N1_Human_KF057098_A/Jiangsu/1/2011|2011.008	KF057098	Human	H1N1	H1	N1	China	EasternAsia	Asia	2011.008	Human
H11N9_Avian_CY146634_A/duck/Hunan/S4013/2011|2011.855	CY146634	Avian	H11N9	H11	N9	China	EasternAsia	Asia	2011.855	Dom-ans
H3N2_Human_KT844020_A/Florida/55/2015|2015.504	KT844020	Human	H3N2	H3	N2	USA	NorthernAmerica	America	2015.504	Human
H3N2_Canine_MH266334_A/canine/Kentucky/128656/2017|2017.564	MH266334	Canine	H3N2	H3	N2	USA	NorthernAmerica	America	2017.564	Canine
H1N1_Human_CY009618_A/Fort_Monmouth/1/1947|1947.500	CY009618	Human	H1N1	H1	N1	USA	NorthernAmerica	America	1947.5	Human
H3N2_Human_MH082158_A/Florida/02/2018|2018.011	MH082158	Human	H3N2	H3	N2	USA	NorthernAmerica	America	2018.011	Human
H1N2_Swine_KY041961_A/swine/Illinois/A01795970/2015|2015.844	KY041961	Swine	H1N2	H1	N2	USA	NorthernAmerica	America	2015.844	Swine
H4N9_Avian_CY133175_A/mallard/Wisconsin/10OS3169/2010|2010.825	CY133175	Avian	H4N9	H4	N9	USA	NorthernAmerica	America	2010.825	Wild-ans-short
H1N1_Human_CY019929_A/Western_Australia/20/2001|2001.501	CY019929	Human	H1N1	H1	N1	Australia	AustraliaNewZealandOceania	Oceania	2001.501	Human
H3N2_Human_CY121638_A/Uruguay/716/2007|2007.500	CY121638	Human	H3N2	H3	N2	Uruguay	SouthernAmerica	America	2007.5	Human
H5N6_Avian_KT454937_A/Copsychus_saularis/Guangdong/SW8/2014|2014.584	KT454937	Avian	H5N6	H5	N6	China	EasternAsia	Asia	2014.584	Wild-other
H8N4_Avian_CY183505_A/mallard/Sweden/7996/2005|2005.685	CY183505	Avian	H8N4	H8	N4	Sweden	NorthernEurope	Europe	2005.685	Wild-ans-short
H1N1_Human_GQ323500_A/Michigan/06/2009|2009.332	GQ323500	Human	H1N1	H1	N1	USA	NorthernAmerica	America	2009.332	Human
H5N1_Avian_FJ784824_A/duck/Hunan/3340/2006|2006.912	FJ784824	Avian	H5N1	H5	N1	China	EasternAsia	Asia	2006.912	Dom-ans
H1N1_Human_KT836778_A/Minnesota/04/2015|2015.115	KT836778	Human	H1N1	H1	N1	USA	NorthernAmerica	America	2015.115	Human
H4N6_Avian_MF682835_A/mallard_duck/Netherlands/70/2008|2008.951	MF682835	Avian	H4N6	H4	N6	Netherlands	WesternEurope	Europe	2008.951	Wild-ans-short
H1N1_Human_GQ463198_A/Hunan/SWL3/2009|2009.447	GQ463198	Human	H1N1	H1	N1	China	EasternAsia	Asia	2009.447	Human
H1N1_Swine_KF386849_A/swine/Minnesota/A01301732/2012|2012.652	KF386849	Swine	H1N1	H1	N1	USA	NorthernAmerica	America	2012.652	Swine
H5N1_Avian_HM172397_A/chicken/Xinjiang/78/2005|2005.500	HM172397	Avian	H5N1	H5	N1	China	EasternAsia	Asia	2005.5	Dom-gal
H7N9_Human_KP416628_A/Shenzhen/SP113/2014|2014.192	KP416628	Human	H7N9	H7	N9	China	EasternAsia	Asia	2014.192	Human
H8N2_Avian_CY183431_A/mallard/Sweden/60041/2007|2007.781	CY183431	Avian	H8N2	H8	N2	Sweden	NorthernEurope	Europe	2007.781	Wild-ans-short
H3N6_Avian_CY140733_A/mallard/Minnesota/AI09-2519/2009|2009.679	CY140733	Avian	H3N6	H3	N6	USA	NorthernAmerica	America	2009.679	Wild-ans-short
H1N1_Swine_KF309211_A/swine/Italy/120336/2012|2012.367	KF309211	Swine	H1N1	H1	N1	Italy	SouthernEurope	Europe	2012.367	Swine
H1N1_Human_CY265457_A/Nevada/32/2017|2017.962	CY265457	Human	H1N1	H1	N1	USA	NorthernAmerica	America	2017.962	Human
H1N1_Human_CY037685_A/Florida/UR07-0022/2008|2008.121	CY037685	Human	H1N1	H1	N1	USA	NorthernAmerica	America	2008.121	Human
H3N2_Swine_KR701397_A/swine/Germany/Visbek-IDT13347/2011|2011.500	KR701397	Swine	H3N2	H3	N2	Germany	WesternEurope	Europe	2011.5	Swine
H3N2_Human_KY116556_A/Massachusetts/36/2016|2016.756	KY116556	Human	H3N2	H3	N2	USA	NorthernAmerica	America	2016.756	Human
H9N2_Avian_JQ904460_A/chicken/Shandong/1/2008|2008.038	JQ904460	Avian	H9N2	H9	N2	China	EasternAsia	Asia	2008.038	Dom-gal
H5N1_Avian_KY171165_A/chicken/Vietnam/NCVD14-A463/2014|2014.140	KY171165	Avian	H5N1	H5	N1	Viet Nam	SouthEasternAsia	Asia	2014.14	Dom-gal
H3N2_Human_CY112707_A/England/7/1994|1994.500	CY112707	Human	H3N2	H3	N2	United Kingdom	NorthernEurope	Europe	1994.5	Human
H2N3_Avian_CY166678_A/mallard/Wisconsin/11OS3468/2011|2011.789	CY166678	Avian	H2N3	H2	N3	USA	NorthernAmerica	America	2011.789	Wild-ans-short
H3N6_Avian_CY140372_A/blue-winged_teal/North_Dakota/Sg-00759/2008|2008.693	CY140372	Avian	H3N6	H3	N6	USA	NorthernAmerica	America	2008.693	Wild-ans-long
H6N2_Avian_DQ376866_A/duck/Kingmen/E322/04|2004.500	DQ376866	Avian	H6N2	H6	N2	Taiwan	EasternAsia	Asia	2004.5	Dom-ans
H1N1_Swine_CY116064_A/swine/England/254/2002|2002.175	CY116064	Swine	H1N1	H1	N1	United Kingdom	NorthernEurope	Europe	2002.175	Swine
H5N1_Avian_GU182156_A/chicken/Hunan/8/2008|2008.871	GU182156	Avian	H5N1	H5	N1	China	EasternAsia	Asia	2008.871	Dom-gal
H3N2_Human_CY007977_A/Guandong/243/1972|1972.500	CY007977	Human	H3N2	H3	N2	China	EasternAsia	Asia	1972.5	Human
H3N2_Swine_KC839583_A/swine/Nebraska/A01300022/2012|2012.444	KC839583	Swine	H3N2	H3	N2	USA	NorthernAmerica	America	2012.444	Swine
H11N9_Avian_CY133831_A/mallard/Missouri/10MO0333/2010|2010.973	CY133831	Avian	H11N9	H11	N9	USA	NorthernAmerica	America	2010.973	Wild-ans-short
H1N1_Human_CY020243_A/Memphis/39/1983|1983.500	CY020243	Human	H1N1	H1	N1	USA	NorthernAmerica	America	1983.5	Human
H3N2_Swine_KJ640513_A/swine/Indiana/13TOSU1207/2013|2013.496	KJ640513	Swine	H3N2	H3	N2	USA	NorthernAmerica	America	2013.496	Swine
H1N2_Swine_CY099213_A/swine/Minnesota/02324/2008|2008.690	CY099213	Swine	H1N2	H1	N2	USA	NorthernAmerica	America	2008.69	Swine
H11N3_Avian_KX028805_A/duck/Zhejiang/727D2/2013|2013.567	KX028805	Avian	H11N3	H11	N3	China	EasternAsia	Asia	2013.567	Dom-ans
H1N9_Avian_CY137395_A/ruddy_turnstone/Delaware_Bay/93/2002|2002.384	CY137395	Avian	H1N9	H1	N9	USA	NorthernAmerica	America	2002.384	Wild-other
H10N7_Avian_CY137712_A/blue-winged_teal/Alberta/271/2007|2007.589	CY137712	Avian	H10N7	H10	N7	Canada	NorthernAmerica	America	2007.589	Wild-ans-long
H5N1_Avian_EF205197_A/chicken/Omsk/14/05|2005.500	EF205197	Avian	H5N1	H5	N1	Russia	EasternEurope	Europe	2005.5	Dom-gal
H10N7_Avian_KP287972_A/duck/Jiangxi/26182/2009|2009.986	KP287972	Avian	H10N7	H10	N7	China	EasternAsia	Asia	2009.986	Dom-ans
H7N9_Avian_KT779601_A/duck/Wuxi/0405006/2013|2013.258	KT779601	Avian	H7N9	H7	N9	China	EasternAsia	Asia	2013.258	Dom-ans
H6N6_Avian_CY180898_A/widgeon/Wisconsin/15/1980|1980.500	CY180898	Avian	H6N6	H6	N6	USA	NorthernAmerica	America	1980.5	Wild-ans-long
H3N2_Canine_MF173167_A/canine/Indiana/2093681/2015|2015.500	MF173167	Canine	H3N2	H3	N2	USA	NorthernAmerica	America	2015.5	Canine
H1N1_Human_GQ132178_A/Canada-NS/RV1538/2009|2009.500	GQ132178	Human	H1N1	H1	N1	Canada	NorthernAmerica	America	2009.5	Human
H5N2_Avian_CY022083_A/poultry/Italy/367/1997|1997.500	CY022083	Avian	H5N2	H5	N2	Italy	SouthernEurope	Europe	1997.5	Dom-gal
H1N1_Avian_KF424072_A/shorebird/Delaware_Bay/170/2009|2009.381	KF424072	Avian	H1N1	H1	N1	USA	NorthernAmerica	America	2009.381	Wild-other
H10N8_Avian_KP862025_A/duck/Hunan/S1496/2011|2011.170	KP862025	Avian	H10N8	H10	N8	China	EasternAsia	Asia	2011.17	Dom-ans
H2N8_Avian_KY415848_A/Pigeon/Longquan/LQ67/2016|2016.079	KY415848	Avian	H2N8	H2	N8	China	EasternAsia	Asia	2016.079	Wild-other
H3N2_Human_MH082478_A/Minnesota/04/2018|2018.011	MH082478	Human	H3N2	H3	N2	USA	NorthernAmerica	America	2018.011	Human
H3N2_Swine_JN409421_A/swine/Kansas/11-107824/2011|2011.208	JN409421	Swine	H3N2	H3	N2	USA	NorthernAmerica	America	2011.208	Swine
H8N4_Avian_CY005001_A/mallard/Alberta/7/1987|1987.589	CY005001	Avian	H8N4	H8	N4	Canada	NorthernAmerica	America	1987.589	Wild-ans-short
H2N2_Human_KP098382_A/Zhang/4/1957|1957.500	KP098382	Human	H2N2	H2	N2	China	EasternAsia	Asia	1957.5	Human
H3N2_Human_CY003734_A/Hong_Kong/43/1975|1975.500	CY003734	Human	H3N2	H3	N2	Hong Kong	EasternAsia	Asia	1975.5	Human
H8N4_Avian_CY183374_A/mallard/Sweden/2834/2003|2003.400	CY183374	Avian	H8N4	H8	N4	Sweden	NorthernEurope	Europe	2003.4	Wild-ans-short
H3N2_Human_CY006713_A/Memphis/18/1978|1978.500	CY006713	Human	H3N2	H3	N2	USA	NorthernAmerica	America	1978.5	Human
H1N2_Swine_KM028117_A/swine/Guangxi/2900/2011|2011.770	KM028117	Swine	H1N2	H1	N2	China	EasternAsia	Asia	2011.77	Swine
H6N2_Avian_JF965080_A/duck/Eastern_China/54/2002|2002.953	JF965080	Avian	H6N2	H6	N2	China	EasternAsia	Asia	2002.953	Dom-ans
H2N2_Human_M25935_A/Korea/426/1968|1968.500	M25935	Human	H2N2	H2	N2	South Korea	EasternAsia	Asia	1968.5	Human
H10N3_Avian_CY178300_A/duck/Wisconsin/2368/1985|1985.500	CY178300	Avian	H10N3	H10	N3	USA	NorthernAmerica	America	1985.5	Dom-ans
H3N2_Swine_CY158743_A/swine/Manitoba/02862/2009|2009.496	CY158743	Swine	H3N2	H3	N2	Canada	NorthernAmerica	America	2009.496	Swine
H9N2_Avian_KX470448_A/turkey/Poland/09/2014|2014.293	KX470448	Avian	H9N2	H9	N2	Poland	EasternEurope	Europe	2014.293	Dom-gal
H3N8_Equine_CY032943_A/equine/Kentucky/2/1980|1980.500	CY032943	Equine	H3N8	H3	N8	USA	NorthernAmerica	America	1980.5	Equine
H2N3_Avian_CY132283_A/mallard/Ohio/11OS2149/2011|2011.619	CY132283	Avian	H2N3	H2	N3	USA	NorthernAmerica	America	2011.619	Wild-ans-short
H1N1_Swine_CY026465_A/swine/Tennessee/10/1976|1976.500	CY026465	Swine	H1N1	H1	N1	USA	NorthernAmerica	America	1976.5	Swine
H1N1_Avian_CY141087_A/red-necked_grebe/Minnesota/AI10-1948/2010|2010.512	CY141087	Avian	H1N1	H1	N1	USA	NorthernAmerica	America	2010.512	Wild-other
H3N8_Avian_KX351660_A/mallard/California/UCD840/2015|2015.600	KX351660	Avian	H3N8	H3	N8	USA	NorthernAmerica	America	2015.6	Wild-ans-short
H1N2_Swine_CY045693_A/swine/Oklahoma/020736-2/2008|2008.500	CY045693	Swine	H1N2	H1	N2	USA	NorthernAmerica	America	2008.5	Swine
H11N2_Avian_CY097564_A/mallard/Illinois/4162/2009|2009.912	CY097564	Avian	H11N2	H11	N2	USA	NorthernAmerica	America	2009.912	Wild-ans-short
H4N8_Avian_CY014935_A/mallard_duck/New_York/194/1982|1982.915	CY014935	Avian	H4N8	H4	N8	USA	NorthernAmerica	America	1982.915	Wild-ans-short
H7N3_Avian_HM346491_A/chicken/Chakwal/NARC-35/2001|2001.367	HM346491	Avian	H7N3	H7	N3	Pakistan	SouthernAsia	Asia	2001.367	Dom-gal
H4N6_Avian_CY164318_A/mallard/Sweden/1677/2002|2002.953	CY164318	Avian	H4N6	H4	N6	Sweden	NorthernEurope	Europe	2002.953	Wild-ans-short
H1N1_Swine_MF973285_A/swine/Oklahoma/A02214419/2017|2017.252	MF973285	Swine	H1N1	H1	N1	USA	NorthernAmerica	America	2017.252	Swine
H9N2_Avian_KX000837_A/pigeon/Egypt/S10408B/2014|2014.937	KX000837	Avian	H9N2	H9	N2	Egypt	NorthernAfrica	Africa	2014.937	Wild-other
H5N6_Avian_KU042707_A/chicken/Zhejiang/727026/2014|2014.567	KU042707	Avian	H5N6	H5	N6	China	EasternAsia	Asia	2014.567	Dom-gal
H3N8_Avian_KY551513_A/mallard/New_Jersey/AH0005870/2014|2014.500	KY551513	Avian	H3N8	H3	N8	USA	NorthernAmerica	America	2014.5	Wild-ans-short
H6N8_Avian_CY015133_A/ruddy_turnstone/Delaware/105/1998|1998.375	CY015133	Avian	H6N8	H6	N8	USA	NorthernAmerica	America	1998.375	Wild-other
H5N2_Avian_KM455903_A/chicken/Hidalgo/1433-6/2005|2005.500	KM455903	Avian	H5N2	H5	N2	Mexico	CentralAmerica	America	2005.5	Dom-gal
H3N2_Swine_KX571168_A/swine/Quebec/1561816/2014|2014.052	KX571168	Swine	H3N2	H3	N2	Canada	NorthernAmerica	America	2014.052	Swine
H5N2_Avian_LC010702_A/duck/Quang_Ninh/13c1-2-1/2013|2013.271	LC010702	Avian	H5N2	H5	N2	Viet Nam	SouthEasternAsia	Asia	2013.271	Dom-ans
H3N8_Canine_KM359859_A/canine/VT/11039/2013|2013.500	KM359859	Canine	H3N8	H3	N8	USA	NorthernAmerica	America	2013.5	Canine
H9N2_Avian_DQ064528_A/chicken/Heilongjiang/35/00|2000.500	DQ064528	Avian	H9N2	H9	N2	China	EasternAsia	Asia	2000.5	Dom-gal
H1N1_Human_CY010890_A/Memphis/13/1978|1978.500	CY010890	Human	H1N1	H1	N1	USA	NorthernAmerica	America	1978.5	Human
H9N2_Avian_EF492391_A/chicken/Israel/1376/2003|2003.500	EF492391	Avian	H9N2	H9	N2	Israel	WesternAsia	Asia	2003.5	Dom-gal
H14N3_Avian_KY673165_A/blue-winged_teal/Guatemala/CIP049H113-74/2013|2013.025	KY673165	Avian	H14N3	H14	N3	Guatemala	CentralAmerica	America	2013.025	Wild-ans-long
H5N2_Avian_EU182314_A/Chukkar/MN/14951-7/1998|1998.500	EU182314	Avian	H5N2	H5	N2	USA	NorthernAmerica	America	1998.5	Wild-other
H3N2_Human_KX415022_A/Nebraska/10/2016|2016.129	KX415022	Human	H3N2	H3	N2	USA	NorthernAmerica	America	2016.129	Human
H3N2_Human_CY114227_A/Netherlands/1/1995|1995.027	CY114227	Human	H3N2	H3	N2	Netherlands	WesternEurope	Europe	1995.027	Human
H3N2_Human_CY091539_A/California/NHRC0007/2005|2005.871	CY091539	Human	H3N2	H3	N2	USA	NorthernAmerica	America	2005.871	Human
H2N3_Avian_CY117283_A/mallard/Alberta/202/1980|1980.595	CY117283	Avian	H2N3	H2	N3	Canada	NorthernAmerica	America	1980.595	Wild-ans-short
H9N9_Avian_KJ938648_A/chicken/Changzhou/C08/2013|2013.967	KJ938648	Avian	H9N9	H9	N9	China	EasternAsia	Asia	2013.967	Dom-gal
H3N2_Human_CY001814_A/New_York/311/1999|1999.162	CY001814	Human	H3N2	H3	N2	USA	NorthernAmerica	America	1999.162	Human
H4N6_Avian_CY102210_A/pintail/Alberta/275/1996|1996.649	CY102210	Avian	H4N6	H4	N6	Canada	NorthernAmerica	America	1996.649	Wild-ans-short
H5N6_Avian_KU143533_A/duck/Wuhan/WHYF03/2015|2015.038	KU143533	Avian	H5N6	H5	N6	China	EasternAsia	Asia	2015.038	Dom-ans
H1N1_Swine_KU976942_A/swine/Mexico/AVX63/2014|2014.312	KU976942	Swine	H1N1	H1	N1	Mexico	CentralAmerica	America	2014.312	Swine
H6N6_Avian_JX304776_A/duck/Guangxi/GXd-7/2011|2011.036	JX304776	Avian	H6N6	H6	N6	China	EasternAsia	Asia	2011.036	Dom-ans
H3N2_Human_MH082886_A/Tennessee/03/2018|2018.047	MH082886	Human	H3N2	H3	N2	USA	NorthernAmerica	America	2018.047	Human
H7N3_Avian_CY005056_A/green-winged_teal/Alberta/228/1985|1985.619	CY005056	Avian	H7N3	H7	N3	Canada	NorthernAmerica	America	1985.619	Wild-ans-long
H4N6_Avian_CY140802_A/blue-winged_Teal/North_Dakota/AI09-3131/2009|2009.671	CY140802	Avian	H4N6	H4	N6	USA	NorthernAmerica	America	2009.671	Wild-ans-long
H3N6_Avian_AB470294_A/pelican/Zambia/01/2006|2006.619	AB470294	Avian	H3N6	H3	N6	Zambia	EasternAfrica	Africa	2006.619	Wild-other
H1N1_Swine_JN375037_A/swine/Guangdong/275/2010|2010.077	JN375037	Swine	H1N1	H1	N1	China	EasternAsia	Asia	2010.077	Swine
H3N2_Swine_MF872656_A/swine/Iowa/A01667095/2017|2017.195	MF872656	Swine	H3N2	H3	N2	USA	NorthernAmerica	America	2017.195	Swine
H3N2_Avian_LC132910_A/duck/Mongolia/124/2015|2015.660	LC132910	Avian	H3N2	H3	N2	Mongolia	EasternAsia	Asia	2015.66	Dom-ans
H1N1_Human_HM241716_A/Nsk/NIV10348/2009|2009.682	HM241716	Human	H1N1	H1	N1	India	SouthernAsia	Asia	2009.682	Human
H1N1_Human_KC780318_A/Georgia/25/2009|2009.989	KC780318	Human	H1N1	H1	N1	USA	NorthernAmerica	America	2009.989	Human
H1N1_Human_MH446790_A/Missouri/25/2018|2018.208	MH446790	Human	H1N1	H1	N1	USA	NorthernAmerica	America	2018.208	Human
H3N2_Human_CY112271_A/Bilthoven/93/1970|1970.500	CY112271	Human	H3N2	H3	N2	Netherlands	WesternEurope	Europe	1970.5	Human
H3N2_Human_CY117742_A/Malaysia/10970/1999|1999.112	CY117742	Human	H3N2	H3	N2	Malaysia	SouthEasternAsia	Asia	1999.112	Human
H5N1_Avian_KY629525_A/chicken/Bangladesh/22482/2014|2014.285	KY629525	Avian	H5N1	H5	N1	Bangladesh	SouthernAsia	Asia	2014.285	Dom-gal
H5N1_Avian_CY206121_A/mallard/Minnesota/AI11-4429/2011|2011.704	CY206121	Avian	H5N1	H5	N1	USA	NorthernAmerica	America	2011.704	Wild-ans-short
H12N5_Avian_LC339601_A/duck/Hokkaido/W132/2004|2004.811	LC339601	Avian	H12N5	H12	N5	Japan	EasternAsia	Asia	2004.811	Dom-ans
H11N2_Avian_CY144290_A/ruddy_turnstone/Delaware/828213/2001|2001.500	CY144290	Avian	H11N2	H11	N2	USA	NorthernAmerica	America	2001.5	Wild-other
H6N2_Avian_JF965082_A/duck/Eastern_China/57/2003|2003.704	JF965082	Avian	H6N2	H6	N2	China	EasternAsia	Asia	2003.704	Dom-ans
H6N8_Avian_EF597452_A/wild_duck/Shantou/1737/2000|2000.500	EF597452	Avian	H6N8	H6	N8	China	EasternAsia	Asia	2000.5	Wild-ans-short
H3N8_Avian_KY551497_A/mallard/Oregon/AH0038721/2015|2015.608	KY551497	Avian	H3N8	H3	N8	USA	NorthernAmerica	America	2015.608	Wild-ans-short
H2N3_Avian_CY122129_A/mallard/Sweden/81/2003|2003.500	CY122129	Avian	H2N3	H2	N3	Sweden	NorthernEurope	Europe	2003.5	Wild-ans-short
H7N3_Avian_CY139927_A/blue-winged_teal/Texas/578585/2002|2002.500	CY139927	Avian	H7N3	H7	N3	USA	NorthernAmerica	America	2002.5	Wild-ans-long
H7N7_Avian_CY183423_A/mallard/Sweden/7206/2004|2004.890	CY183423	Avian	H7N7	H7	N7	Sweden	NorthernEurope	Europe	2004.89	Wild-ans-short
H7N6_Avian_KF260558_A/wild_waterfowl/Hong_Kong/MPM3375/2011|2011.500	KF260558	Avian	H7N6	H7	N6	Hong Kong	EasternAsia	Asia	2011.5	Wild-ans-short
H10N3_Avian_KU921395_A/duck/Fujian/1761/2010|2010.953	KU921395	Avian	H10N3	H10	N3	China	EasternAsia	Asia	2010.953	Dom-ans
H1N2_Swine_KR700159_A/swine/Spain/24237/2011|2011.496	KR700159	Swine	H1N2	H1	N2	Spain	SouthernEurope	Europe	2011.496	Swine
H5N2_Avian_KC784969_A/duck/Taiwan/DV1242/2009|2009.022	KC784969	Avian	H5N2	H5	N2	Taiwan	EasternAsia	Asia	2009.022	Dom-ans
H1N2_Swine_MF522003_A/swine/Iowa/A01932417/2017|2017.137	MF522003	Swine	H1N2	H1	N2	USA	NorthernAmerica	America	2017.137	Swine
H3N8_Avian_CY028650_A/duck/Victoria/1992|1992.500	CY028650	Avian	H3N8	H3	N8	Australia	AustraliaNewZealandOceania	Oceania	1992.5	Dom-ans
H3N2_Human_KJ855353_A/Mexico/VER58/2012|2012.044	KJ855353	Human	H3N2	H3	N2	Mexico	CentralAmerica	America	2012.044	Human
H2N2_Avian_CY116929_A/guinea_fowl/New_Jersey/26146/1990|1990.258	CY116929	Avian	H2N2	H2	N2	USA	NorthernAmerica	America	1990.258	Dom-gal
H3N2_Human_KT889168_A/Bulacao/FLU_PHC_0275/2011|2011.871	KT889168	Human	H3N2	H3	N2	Philippines	SouthEasternAsia	Asia	2011.871	Human
H7N5_Avian_CY120561_A/mallard/California/1390/2010|2010.589	CY120561	Avian	H7N5	H7	N5	USA	NorthernAmerica	America	2010.589	Wild-ans-short
H5N1_Avian_KR732511_A/chicken/Vietnam/NCVD-421/2010|2010.500	KR732511	Avian	H5N1	H5	N1	Viet Nam	SouthEasternAsia	Asia	2010.5	Dom-gal
H5N6_Avian_KP286099_A/chicken/Dongguan/2690/2013|2013.962	KP286099	Avian	H5N6	H5	N6	China	EasternAsia	Asia	2013.962	Dom-gal
H10N7_Avian_CY179241_A/mallard/Wisconsin/1350/1983|1983.500	CY179241	Avian	H10N7	H10	N7	USA	NorthernAmerica	America	1983.5	Wild-ans-short
H11N3_Avian_CY021259_A/mallard/Ohio/94/1993|1993.500	CY021259	Avian	H11N3	H11	N3	USA	NorthernAmerica	America	1993.5	Wild-ans-short
H6N2_Avian_CY016162_A/gadwall/Ohio/37/1999|1999.789	CY016162	Avian	H6N2	H6	N2	USA	NorthernAmerica	America	1999.789	Wild-ans-short
H3N2_Human_KT889198_A/Kathmandu/FLUNP09M_299_CP2/2009|2009.521	KT889198	Human	H3N2	H3	N2	Nepal	SouthernAsia	Asia	2009.521	Human
H1N1_Human_CY090851_A/United_Kingdom/1-MA/1933|1933.414	CY090851	Human	H1N1	H1	N1	United Kingdom	NorthernEurope	Europe	1933.414	Human
H12N4_Avian_MG279738_A/mallard_duck/Ohio/16OS0921/2016|2016.592	MG279738	Avian	H12N4	H12	N4	USA	NorthernAmerica	America	2016.592	Wild-ans-short
H9N2_Avian_KC209495_A/wild_bird/Korea/8G39/2005|2005.844	KC209495	Avian	H9N2	H9	N2	South Korea	EasternAsia	Asia	2005.844	Wild-other
H6N1_Avian_KY575170_A/green_winged_teal/Mexico-Sonora/266/2008|2008.049	KY575170	Avian	H6N1	H6	N1	Mexico	CentralAmerica	America	2008.049	Wild-ans-long
H5N2_Avian_KU201718_A/mallard/Idaho/AH0007413/2015|2015.044	KU201718	Avian	H5N2	H5	N2	USA	NorthernAmerica	America	2015.044	Wild-ans-short
H1N1_Human_CY083493_A/Chicago/WRAIR1691P/2009|2009.784	CY083493	Human	H1N1	H1	N1	USA	NorthernAmerica	America	2009.784	Human
H3N2_Human_CY264639_A/West_Virginia/20/2012|2012.885	CY264639	Human	H3N2	H3	N2	USA	NorthernAmerica	America	2012.885	Human
H1N1_Human_KU322190_A/Parma/644/2010|2010.500	KU322190	Human	H1N1	H1	N1	Italy	SouthernEurope	Europe	2010.5	Human
H12N5_Avian_KY990798_A/mallard_duck/California/UCD567/2016|2016.542	KY990798	Avian	H12N5	H12	N5	USA	NorthernAmerica	America	2016.542	Wild-ans-short
H7N3_Avian_CY101617_A/mallard/Alberta/195/1989|1989.671	CY101617	Avian	H7N3	H7	N3	Canada	NorthernAmerica	America	1989.671	Wild-ans-short
H4N6_Avian_KU160913_A/duck/Guangxi/S2090/2012|2012.427	KU160913	Avian	H4N6	H4	N6	China	EasternAsia	Asia	2012.427	Dom-ans
H6N2_Avian_AB569525_A/duck/Zambia/08/2009|2009.619	AB569525	Avian	H6N2	H6	N2	Zambia	EasternAfrica	Africa	2009.619	Dom-ans
H1N1_Swine_MG521025_A/swine/Nebraska/A02216645/2017|2017.427	MG521025	Swine	H1N1	H1	N1	USA	NorthernAmerica	America	2017.427	Swine
H3N2_Human_KT889167_A/Philippines/FLU_PHC_0105_CP2/2009|2009.244	KT889167	Human	H3N2	H3	N2	Philippines	SouthEasternAsia	Asia	2009.244	Human
H9N2_Avian_KX598567_A/chicken/Fujian/SIC13/2013|2013.953	KX598567	Avian	H9N2	H9	N2	China	EasternAsia	Asia	2013.953	Dom-gal
H1N2_Swine_KU322781_A/swine/Italy/34333/2014|2014.500	KU322781	Swine	H1N2	H1	N2	Italy	SouthernEurope	Europe	2014.5	Swine
H6N8_Avian_CY127732_A/shorebird/Delaware_Bay/13/2004|2004.367	CY127732	Avian	H6N8	H6	N8	USA	NorthernAmerica	America	2004.367	Wild-other
H1N1_Human_CY104700_A/HaNoi/2480/2001|2001.500	CY104700	Human	H1N1	H1	N1	Viet Nam	SouthEasternAsia	Asia	2001.5	Human
H3N8_Canine_MF173257_A/canine/Vermont/278213/2013|2013.500	MF173257	Canine	H3N8	H3	N8	USA	NorthernAmerica	America	2013.5	Canine
H2N3_Avian_FJ517273_A/mallard/MN/506/2000|2000.500	FJ517273	Avian	H2N3	H2	N3	USA	NorthernAmerica	America	2000.5	Wild-ans-short
H1N1_Human_CY036845_A/Siena/14/1995|1995.964	CY036845	Human	H1N1	H1	N1	Italy	SouthernEurope	Europe	1995.964	Human
H1N1_Swine_KT306799_A/swine/Oklahoma/A01290693/2013|2013.803	KT306799	Swine	H1N1	H1	N1	USA	NorthernAmerica	America	2013.803	Swine
H3N2_Human_KX133408_A/Gainesville/01/2016|2016.208	KX133408	Human	H3N2	H3	N2	USA	NorthernAmerica	America	2016.208	Human
H9N1_Avian_CY077180_A/shorebird/Delaware/554/2007|2007.392	CY077180	Avian	H9N1	H9	N1	USA	NorthernAmerica	America	2007.392	Wild-other
H1N1_Swine_KT827848_A/swine/Indiana/14TOSU0454/2014|2014.500	KT827848	Swine	H1N1	H1	N1	USA	NorthernAmerica	America	2014.5	Swine
H1N1_Swine_CY115965_A/swine/England/114065/1990|1990.932	CY115965	Swine	H1N1	H1	N1	United Kingdom	NorthernEurope	Europe	1990.932	Swine
H4N6_Avian_CY005573_A/duck/Hong_Kong/365/1978|1978.500	CY005573	Avian	H4N6	H4	N6	Hong Kong	EasternAsia	Asia	1978.5	Dom-ans
H6N9_Avian_CY204062_A/green-winged_teal/Ohio/14OS1103/2014|2014.718	CY204062	Avian	H6N9	H6	N9	USA	NorthernAmerica	America	2014.718	Wild-ans-long
H1N1_Swine_KF500933_A/swine/Italy/73449/2013|2013.200	KF500933	Swine	H1N1	H1	N1	Italy	SouthernEurope	Europe	2013.2	Swine
H1N1_Swine_KM975613_A/swine/North_Carolina/A01410573/2014|2014.216	KM975613	Swine	H1N1	H1	N1	USA	NorthernAmerica	America	2014.216	Swine
H6N2_Avian_CY109312_A/duck/Hunan/2110/2006|2006.285	CY109312	Avian	H6N2	H6	N2	China	EasternAsia	Asia	2006.285	Dom-ans
H3N2_Human_KT837212_A/North_Carolina/24/2014|2014.729	KT837212	Human	H3N2	H3	N2	USA	NorthernAmerica	America	2014.729	Human
H8N4_Avian_CY140677_A/mallard/Minnesota/AI09-1854/2009|2009.570	CY140677	Avian	H8N4	H8	N4	USA	NorthernAmerica	America	2009.57	Wild-ans-short
H3N2_Avian_CY076187_A/mallard/Washington/44242-124/2006|2006.556	CY076187	Avian	H3N2	H3	N2	USA	NorthernAmerica	America	2006.556	Wild-ans-short
H6N2_Avian_CY146535_A/mallard/New_Jersey/AI09-6434/2009|2009.740	CY146535	Avian	H6N2	H6	N2	USA	NorthernAmerica	America	2009.74	Wild-ans-short
H3N2_Swine_CY242780_A/swine/Indiana/16TOSU4175/2016|2016.496	CY242780	Swine	H3N2	H3	N2	USA	NorthernAmerica	America	2016.496	Swine
H5N2_Avian_CY146674_A/duck/Hunan/S4124/2011|2011.860	CY146674	Avian	H5N2	H5	N2	China	EasternAsia	Asia	2011.86	Dom-ans
H1N1_Human_CY225532_A/Ohio/07/2017|2017.110	CY225532	Human	H1N1	H1	N1	USA	NorthernAmerica	America	2017.11	Human
H5N1_Avian_KF881623_A/chicken/Egypt/M7217B/2013|2013.082	KF881623	Avian	H5N1	H5	N1	Egypt	NorthernAfrica	Africa	2013.082	Dom-gal
H7N7_Avian_CY015045_A/goose/Leipzig/187-7/1979|1979.500	CY015045	Avian	H7N7	H7	N7	Germany	WesternEurope	Europe	1979.5	Dom-ans
H1N2_Swine_CY159455_A/swine/Colorado/02875/2009|2009.551	CY159455	Swine	H1N2	H1	N2	USA	NorthernAmerica	America	2009.551	Swine
H3N2_Swine_CY245991_A/swine/Alberta/SD0123/2015|2015.803	CY245991	Swine	H3N2	H3	N2	Canada	NorthernAmerica	America	2015.803	Swine
H3N2_Swine_KU942646_A/swine/Indiana/A01812151/2016|2016.052	KU942646	Swine	H3N2	H3	N2	USA	NorthernAmerica	America	2016.052	Swine
H4N2_Avian_CY177852_A/mallard/Wisconsin/867/1982|1982.500	CY177852	Avian	H4N2	H4	N2	USA	NorthernAmerica	America	1982.5	Wild-ans-short
H1N1_Human_KC881687_A/Wisconsin/18/2011|2011.099	KC881687	Human	H1N1	H1	N1	USA	NorthernAmerica	America	2011.099	Human
H6N2_Avian_CY021867_A/blue-winged_teal/Ohio/1387/2005|2005.500	CY021867	Avian	H6N2	H6	N2	USA	NorthernAmerica	America	2005.5	Wild-ans-long
H1N1_Avian_MG280366_A/lesser_scaup/Illinois/17OS1579/2017|2017.200	MG280366	Avian	H1N1	H1	N1	USA	NorthernAmerica	America	2017.2	Wild-ans-short
H3N2_Swine_KM029741_A/swine/Guangdong/NS2883/2012|2012.641	KM029741	Swine	H3N2	H3	N2	China	EasternAsia	Asia	2012.641	Swine
H7N9_Avian_MF630379_A/chicken/Zhejiang/S4017/2013|2013.934	MF630379	Avian	H7N9	H7	N9	China	EasternAsia	Asia	2013.934	Dom-gal
H5N1_Avian_JX534587_A/wild_duck/Fujian/1/2011|2011.186	JX534587	Avian	H5N1	H5	N1	China	EasternAsia	Asia	2011.186	Wild-ans-short
H3N6_Avian_CY102154_A/mallard/Alberta/142/1994|1994.614	CY102154	Avian	H3N6	H3	N6	Canada	NorthernAmerica	America	1994.614	Wild-ans-short
H1N1_Human_KX408241_A/Oklahoma/01/2016|2016.030	KX408241	Human	H1N1	H1	N1	USA	NorthernAmerica	America	2016.03	Human
H7N3_Avian_EU743013_A/duck/PA/143585/2001|2001.500	EU743013	Avian	H7N3	H7	N3	USA	NorthernAmerica	America	2001.5	Dom-ans
H6N2_Avian_AB593437_A/Muscovy_duck/Vietnam/G33/2007|2007.704	AB593437	Avian	H6N2	H6	N2	Viet Nam	SouthEasternAsia	Asia	2007.704	Dom-ans
H1N1_Swine_CY061859_A/swine/Hong_Kong/2896/2009|2009.959	CY061859	Swine	H1N1	H1	N1	Hong Kong	EasternAsia	Asia	2009.959	Swine
H3N2_Canine_MF173402_A/canine/Illinois/41915/2015|2015.500	MF173402	Canine	H3N2	H3	N2	USA	NorthernAmerica	America	2015.5	Canine
H2N3_Avian_CY139959_A/mallard/Minnesota/AI06-1029/2006|2006.500	CY139959	Avian	H2N3	H2	N3	USA	NorthernAmerica	America	2006.5	Wild-ans-short
H5N1_Swine_HM440145_A/swine/South_Kalimantan/UT6015/2006|2006.500	HM440145	Swine	H5N1	H5	N1	Indonesia	SouthEasternAsia	Asia	2006.5	Swine
H1N1_Swine_CY195084_A/swine/Alberta/SD0014/2013|2013.907	CY195084	Swine	H1N1	H1	N1	Canada	NorthernAmerica	America	2013.907	Swine
H5N1_Avian_GQ122515_A/chicken/Banten/UT6025/2006|2006.786	GQ122515	Avian	H5N1	H5	N1	Indonesia	SouthEasternAsia	Asia	2006.786	Dom-gal
H5N1_Avian_GQ122425_A/chicken/West_Java/UT1001/2003|2003.800	GQ122425	Avian	H5N1	H5	N1	Indonesia	SouthEasternAsia	Asia	2003.8	Dom-gal
H5N1_Avian_KM213386_A/ruddy_turnstone/Iceland/2899/2013|2013.389	KM213386	Avian	H5N1	H5	N1	Iceland	NorthernEurope	Europe	2013.389	Wild-other
H5N2_Avian_CY049754_A/gadwall/Altai/1202/2007|2007.704	CY049754	Avian	H5N2	H5	N2	Russia	EasternEurope	Europe	2007.704	Wild-ans-short
H2N7_Avian_CY185703_A/black-headed_gull/Republic_of_Georgia/8/2012|2012.003	CY185703	Avian	H2N7	H2	N7	Georgia	WesternAsia	Asia	2012.003	Wild-other
H2N3_Avian_CY095186_A/duck/New_York/53294-6/2005|2005.337	CY095186	Avian	H2N3	H2	N3	USA	NorthernAmerica	America	2005.337	Dom-ans
H4N6_Avian_CY205700_A/blue-winged_teal/Texas/AI10-4161/2010|2010.696	CY205700	Avian	H4N6	H4	N6	USA	NorthernAmerica	America	2010.696	Wild-ans-long
H13N8_Avian_MF146031_A/yellow-legged_gull/Georgia/1/2011|2011.132	MF146031	Avian	H13N8	H13	N8	Georgia	WesternAsia	Asia	2011.132	Wild-other
H3N2_Human_CY210661_A/California/161/2016|2016.860	CY210661	Human	H3N2	H3	N2	USA	NorthernAmerica	America	2016.86	Human
H1N1_Human_CY035132_A/St-_Petersburg/8/2006|2006.500	CY035132	Human	H1N1	H1	N1	Russia	EasternEurope	Europe	2006.5	Human
H1N1_Human_CY010106_A/Canterbury/27/2000|2000.616	CY010106	Human	H1N1	H1	N1	New Zealand	AustraliaNewZealandOceania	Oceania	2000.616	Human
H10N8_Avian_CY137728_A/shorebird/Delaware_Bay/379/2008|2008.373	CY137728	Avian	H10N8	H10	N8	USA	NorthernAmerica	America	2008.373	Wild-other
H1N1_Swine_CY158895_A/swine/Georgia/SG1251/2006|2006.359	CY158895	Swine	H1N1	H1	N1	USA	NorthernAmerica	America	2006.359	Swine
H1N1_Human_CY079542_A/Switzerland/5165/2010|2010.803	CY079542	Human	H1N1	H1	N1	Switzerland	WesternEurope	Europe	2010.803	Human
H1N1_Swine_CY158767_A/swine/Manitoba/02947/2010|2010.052	CY158767	Swine	H1N1	H1	N1	Canada	NorthernAmerica	America	2010.052	Swine
H4N8_Avian_KY014026_A/blue-winged_teal/Texas/UGAI15-7060/2015|2015.710	KY014026	Avian	H4N8	H4	N8	USA	NorthernAmerica	America	2015.71	Wild-ans-long
H10N4_Avian_CY077038_A/herring_gull/Netherlands/4/2006|2006.500	CY077038	Avian	H10N4	H10	N4	Netherlands	WesternEurope	Europe	2006.5	Wild-other
H1N1_Human_CY069240_A/Munich/INS365/2009|2009.937	CY069240	Human	H1N1	H1	N1	Germany	WesternEurope	Europe	2009.937	Human
H7N3_Avian_KR150891_A/turkey/California/8199/2015|2015.184	KR150891	Avian	H7N3	H7	N3	USA	NorthernAmerica	America	2015.184	Dom-gal
H2N9_Avian_KY584013_A/mallard/Ohio/15OS4177/2015|2015.616	KY584013	Avian	H2N9	H2	N9	USA	NorthernAmerica	America	2015.616	Wild-ans-short
H3N2_Swine_KR701247_A/swine/Netherlands/Geesteren-346/2011|2011.581	KR701247	Swine	H3N2	H3	N2	Netherlands	WesternEurope	Europe	2011.581	Swine
H1N1_Human_MH183707_A/Michigan/30/2018|2018.096	MH183707	Human	H1N1	H1	N1	USA	NorthernAmerica	America	2018.096	Human
H1N1_Human_KY681504_A/Saudi_Arabia/02/2013|2013.786	KY681504	Human	H1N1	H1	N1	Saudi Arabia	WesternAsia	Asia	2013.786	Human
H1N2_Swine_KU229956_A/swine/Missouri/A01432837/2013|2013.427	KU229956	Swine	H1N2	H1	N2	USA	NorthernAmerica	America	2013.427	Swine
H11N9_Avian_CY166750_A/northern_shoveler/Mississippi/11OS5812/2011|2011.934	CY166750	Avian	H11N9	H11	N9	USA	NorthernAmerica	America	2011.934	Wild-ans-short
H6N1_Avian_CY076603_A/mallard/Washington/44338-047/2007|2007.674	CY076603	Avian	H6N1	H6	N1	USA	NorthernAmerica	America	2007.674	Wild-ans-short
H3N2_Human_KP223228_A/Singapore/78L/2007|2007.375	KP223228	Human	H3N2	H3	N2	Singapore	SouthEasternAsia	Asia	2007.375	Human
H3N8_Avian_CY005049_A/pintail_duck/Alberta/169/1980|1980.592	CY005049	Avian	H3N8	H3	N8	Canada	NorthernAmerica	America	1980.592	Wild-ans-short
H1N1_Human_CY053315_A/Brownsville/37OS/2009|2009.403	CY053315	Human	H1N1	H1	N1	USA	NorthernAmerica	America	2009.403	Human
H1N8_Avian_KX714352_A/American_green-winged_teal/Alaska/88857/2008|2008.603	KX714352	Avian	H1N8	H1	N8	USA	NorthernAmerica	America	2008.603	Wild-ans-long
H1N1_Human_CY176744_A/Lima/INS3_680/2012|2012.526	CY176744	Human	H1N1	H1	N1	Peru	SouthernAmerica	America	2012.526	Human
H4N6_Avian_KX228216_A/chicken/Wales/600-020823/2014|2014.477	KX228216	Avian	H4N6	H4	N6	United Kingdom	NorthernEurope	Europe	2014.477	Dom-gal
H7N7_Avian_CY132979_A/American_green-winged_teal/Illinois/10OS3329/2010|2010.827	CY132979	Avian	H7N7	H7	N7	USA	NorthernAmerica	America	2010.827	Wild-ans-long
H3N2_Human_KX415382_A/New_Mexico/10/2016|2016.134	KX415382	Human	H3N2	H3	N2	USA	NorthernAmerica	America	2016.134	Human
H3N2_Human_CY113219_A/Bilthoven/5657/1976|1976.500	CY113219	Human	H3N2	H3	N2	Netherlands	WesternEurope	Europe	1976.5	Human
H1N1_Human_KT836904_A/California/35/2015|2015.022	KT836904	Human	H1N1	H1	N1	USA	NorthernAmerica	America	2015.022	Human
H5N1_Avian_EU814509_A/rook/Rostov-on-Don/26/2007|2007.951	EU814509	Avian	H5N1	H5	N1	Russia	EasternEurope	Europe	2007.951	Wild-other
H1N1_Human_CY063185_A/California/VRDL10/2010|2010.112	CY063185	Human	H1N1	H1	N1	USA	NorthernAmerica	America	2010.112	Human
H10N7_Avian_KX979620_A/mallard_duck/Netherlands/1/2012|2012.036	KX979620	Avian	H10N7	H10	N7	Netherlands	WesternEurope	Europe	2012.036	Wild-ans-short
H1N1_Human_CY026553_A/Florida/UR06-0577/2007|2007.195	CY026553	Human	H1N1	H1	N1	USA	NorthernAmerica	America	2007.195	Human
H4N6_Avian_CY044022_A/northern_shoveler/Alaska/7MP0954/2007|2007.679	CY044022	Avian	H4N6	H4	N6	USA	NorthernAmerica	America	2007.679	Wild-ans-short
H3N2_Human_KX916386_A/Wisconsin/77/2016|2016.611	KX916386	Human	H3N2	H3	N2	USA	NorthernAmerica	America	2016.611	Human
H13N8_Avian_CY185639_A/yellow-legged_gull/Georgia/2/2013|2013.178	CY185639	Avian	H13N8	H13	N8	Georgia	WesternAsia	Asia	2013.178	Wild-other
H5N2_Avian_KT327401_A/thrush/Taiwan/A234/2015|2015.044	KT327401	Avian	H5N2	H5	N2	Taiwan	EasternAsia	Asia	2015.044	Wild-other
H3N2_Swine_MG193800_A/swine/Maryland/A01764024/2017|2017.726	MG193800	Swine	H3N2	H3	N2	USA	NorthernAmerica	America	2017.726	Swine
H3N8_Avian_CY037013_A/blue-winged_teal/Manitoba/13436/2005|2005.660	CY037013	Avian	H3N8	H3	N8	Canada	NorthernAmerica	America	2005.66	Wild-ans-long
H1N1_Human_GQ168855_A/Kansas/02/2009|2009.310	GQ168855	Human	H1N1	H1	N1	USA	NorthernAmerica	America	2009.31	Human
H10N2_Avian_KY828776_A/northern_shoveler/California/LDC192/2014|2014.921	KY828776	Avian	H10N2	H10	N2	USA	NorthernAmerica	America	2014.921	Wild-ans-short
H11N9_Avian_KY561081_A/American_green-winged_teal/Missouri/15OS6591/2015|2015.830	KY561081	Avian	H11N9	H11	N9	USA	NorthernAmerica	America	2015.83	Wild-ans-long
H3N8_Avian_KY551005_A/mallard/South_Dakota/AH0014945/2015|2015.685	KY551005	Avian	H3N8	H3	N8	USA	NorthernAmerica	America	2015.685	Wild-ans-short
H7N9_Human_KM374040_A/Zhejiang/LS01/2014|2014.104	KM374040	Human	H7N9	H7	N9	China	EasternAsia	Asia	2014.104	Human
H1N2_Swine_CY086878_A/swine/Indiana/24-0218/2010|2010.140	CY086878	Swine	H1N2	H1	N2	USA	NorthernAmerica	America	2010.14	Swine
H1N1_Human_KX028869_A/DC/3/2016|2016.132	KX028869	Human	H1N1	H1	N1	USA	NorthernAmerica	America	2016.132	Human
H3N2_Human_CY208870_A/Rhode_Island/25/2016|2016.699	CY208870	Human	H3N2	H3	N2	USA	NorthernAmerica	America	2016.699	Human
H3N2_Swine_EU273799_A/swine/Guangdong/164/06|2006.500	EU273799	Swine	H3N2	H3	N2	China	EasternAsia	Asia	2006.5	Swine
H9N2_Avian_KX598586_A/chicken/Shandong/SIC34/2014|2014.871	KX598586	Avian	H9N2	H9	N2	China	EasternAsia	Asia	2014.871	Dom-gal
H9N2_Avian_KT338298_A/chicken/Shandong/1167/2015|2015.340	KT338298	Avian	H9N2	H9	N2	China	EasternAsia	Asia	2015.34	Dom-gal
H16N3_Avian_KX979631_A/black-headed_gull/Netherlands/5/2013|2013.510	KX979631	Avian	H16N3	H16	N3	Netherlands	WesternEurope	Europe	2013.51	Wild-other
H6N6_Avian_CY109712_A/duck/Yunnan/1330/2007|2007.200	CY109712	Avian	H6N6	H6	N6	China	EasternAsia	Asia	2007.2	Dom-ans
H10N5_Avian_KP284883_A/migratory_duck/Jiangxi/30556/2013|2013.827	KP284883	Avian	H10N5	H10	N5	China	EasternAsia	Asia	2013.827	Wild-ans-long
H5N1_Avian_AB264770_A/whooper_swan/Mongolia/2/06|2006.367	AB264770	Avian	H5N1	H5	N1	Mongolia	EasternAsia	Asia	2006.367	Wild-ans-short
H10N8_Avian_CY078465_A/mallard/Interior_Alaska/6MP0758/2006|2006.600	CY078465	Avian	H10N8	H10	N8	USA	NorthernAmerica	America	2006.6	Wild-ans-short
H5N1_Avian_MF112433_A/duck/Nigeria/16VIR5840-83/2016|2016.027	MF112433	Avian	H5N1	H5	N1	Nigeria	WesternAfrica	Africa	2016.027	Dom-ans
H3N2_Swine_MF194420_A/swine/Iowa/MT_12_07_4298/2012|2012.663	MF194420	Swine	H3N2	H3	N2	USA	NorthernAmerica	America	2012.663	Swine
H7N3_Avian_CY205185_A/mallard/Maryland/12OS3629/2013|2013.022	CY205185	Avian	H7N3	H7	N3	USA	NorthernAmerica	America	2013.022	Wild-ans-short
H6N4_Avian_CY178140_A/mallard/Wisconsin/772/1982|1982.500	CY178140	Avian	H6N4	H6	N4	USA	NorthernAmerica	America	1982.5	Wild-ans-short
H5N1_Avian_KU042688_A/pigeon/Zhejiang/112089/2014|2014.885	KU042688	Avian	H5N1	H5	N1	China	EasternAsia	Asia	2014.885	Wild-other
H1N1_Human_KC780775_A/Alaska/47/2009|2009.923	KC780775	Human	H1N1	H1	N1	USA	NorthernAmerica	America	2009.923	Human
H3N2_Human_CY025865_A/Alabama/UR06-0545/2007|2007.178	CY025865	Human	H3N2	H3	N2	USA	NorthernAmerica	America	2007.178	Human
H11N9_Avian_KY561312_A/mallard_duck/Wisconsin/15OS7136/2015|2015.868	KY561312	Avian	H11N9	H11	N9	USA	NorthernAmerica	America	2015.868	Wild-ans-short
H6N3_Avian_CY004240_A/mallard_duck/ALB/191/1990|1990.581	CY004240	Avian	H6N3	H6	N3	Canada	NorthernAmerica	America	1990.581	Wild-ans-short
H4N2_Avian_CY165160_A/mallard/Sweden/68551/2007|2007.795	CY165160	Avian	H4N2	H4	N2	Sweden	NorthernEurope	Europe	2007.795	Wild-ans-short
H1N1_Swine_HF674894_A/swine/Spain/SF11131/2007|2007.500	HF674894	Swine	H1N1	H1	N1	Spain	SouthernEurope	Europe	2007.5	Swine
H1N1_Human_CY129644_A/Munich/INS541/2011|2011.132	CY129644	Human	H1N1	H1	N1	Germany	WesternEurope	Europe	2011.132	Human
H5N1_Avian_AB615235_A/tufted_duck/Fukushima/2/2011|2011.038	AB615235	Avian	H5N1	H5	N1	Japan	EasternAsia	Asia	2011.038	Wild-ans-short
H3N2_Human_MH306989_A/Kentucky/17/2018|2018.148	MH306989	Human	H3N2	H3	N2	USA	NorthernAmerica	America	2018.148	Human
H6N2_Avian_KY983223_A/American_wigeon/California/HS025/2015|2015.811	KY983223	Avian	H6N2	H6	N2	USA	NorthernAmerica	America	2015.811	Wild-ans-long
H9N2_Avian_KF881368_A/chicken/Egypt/D7663C/2013|2013.268	KF881368	Avian	H9N2	H9	N2	Egypt	NorthernAfrica	Africa	2013.268	Dom-gal
H1N2_Swine_KR699858_A/swine/England/058879/2011|2011.370	KR699858	Swine	H1N2	H1	N2	United Kingdom	NorthernEurope	Europe	2011.37	Swine
H5N2_Avian_MG964358_A/Canada_goose/Wyoming/15-009285-1/2015|2015.203	MG964358	Avian	H5N2	H5	N2	USA	NorthernAmerica	America	2015.203	Wild-ans-short
H5N6_Avian_KU143530_A/turtledove/Wuhan/HKBJ27/2015|2015.038	KU143530	Avian	H5N6	H5	N6	China	EasternAsia	Asia	2015.038	Wild-other
H6N1_Avian_LC316729_A/muscovy_duck/Vietnam/LBM838/2015|2015.934	LC316729	Avian	H6N1	H6	N1	Viet Nam	SouthEasternAsia	Asia	2015.934	Dom-ans
H1N1_Avian_CY146147_A/ruddy_turnstone/New_Jersey/AI09-775/2009|2009.405	CY146147	Avian	H1N1	H1	N1	USA	NorthernAmerica	America	2009.405	Wild-other
H10N7_Avian_CY005090_A/pintail/Alberta/129/1993|1993.915	CY005090	Avian	H10N7	H10	N7	Canada	NorthernAmerica	America	1993.915	Wild-ans-short
H1N1_Human_CY125098_A/Ostrava/801/1998|1998.500	CY125098	Human	H1N1	H1	N1	Czech Republic	EasternEurope	Europe	1998.5	Human
H10N7_Avian_MF613886_A/American_black_duck/Alberta/118/2016|2016.608	MF613886	Avian	H10N7	H10	N7	Canada	NorthernAmerica	America	2016.608	Wild-ans-short
H9N2_Avian_LC208479_A/chicken/Japan/AQ-HE61/2015|2015.512	LC208479	Avian	H9N2	H9	N2	Japan	EasternAsia	Asia	2015.512	Dom-gal
H1N1_Human_CY125210_A/Hong_Kong/2637/2004|2004.500	CY125210	Human	H1N1	H1	N1	Hong Kong	EasternAsia	Asia	2004.5	Human
H1N1_Swine_CY028794_A/swine/Iowa/1/1986|1986.500	CY028794	Swine	H1N1	H1	N1	USA	NorthernAmerica	America	1986.5	Swine
H5N8_Avian_KU201774_A/mallard/Idaho/AH0005955/2014|2014.973	KU201774	Avian	H5N8	H5	N8	USA	NorthernAmerica	America	2014.973	Wild-ans-short
H3N2_Human_MH081910_A/Alabama/35/2017|2017.964	MH081910	Human	H3N2	H3	N2	USA	NorthernAmerica	America	2017.964	Human
H5N1_Avian_CY033183_A/duck/Vietnam/942B/2004|2004.500	CY033183	Avian	H5N1	H5	N1	Viet Nam	SouthEasternAsia	Asia	2004.5	Dom-ans
H3N2_Human_CY065982_A/Philippines/2-MA/1982|1982.414	CY065982	Human	H3N2	H3	N2	Philippines	SouthEasternAsia	Asia	1982.414	Human
H1N1_Human_CY081059_A/Ontario/130741/2010|2010.781	CY081059	Human	H1N1	H1	N1	Canada	NorthernAmerica	America	2010.781	Human
H2N2_Human_KP098390_A/Beijing/12/1964|1964.500	KP098390	Human	H2N2	H2	N2	China	EasternAsia	Asia	1964.5	Human
H10N7_Avian_MG279926_A/mallard_duck/Illinois/16OS4899/2016|2016.967	MG279926	Avian	H10N7	H10	N7	USA	NorthernAmerica	America	2016.967	Wild-ans-short
H1N1_Swine_HQ541654_A/swine/Hunan/26/2010|2010.038	HQ541654	Swine	H1N1	H1	N1	China	EasternAsia	Asia	2010.038	Swine
H3N2_Human_KX918042_A/New_York/80/2016|2016.323	KX918042	Human	H3N2	H3	N2	USA	NorthernAmerica	America	2016.323	Human
H1N1_Human_CY021763_A/South_Australia/51/2005|2005.500	CY021763	Human	H1N1	H1	N1	Australia	AustraliaNewZealandOceania	Oceania	2005.5	Human
H5N1_Avian_AB465629_A/chicken/Egypt/CL6/2007|2007.200	AB465629	Avian	H5N1	H5	N1	Egypt	NorthernAfrica	Africa	2007.2	Dom-gal
H4N6_Avian_KU160921_A/duck/Guangxi/S4312/2011|2011.838	KU160921	Avian	H4N6	H4	N6	China	EasternAsia	Asia	2011.838	Dom-ans
H4N6_Avian_CY196103_A/mallard/Interior_Alaska/11BM02557/2011|2011.605	CY196103	Avian	H4N6	H4	N6	USA	NorthernAmerica	America	2011.605	Wild-ans-short
H2N5_Avian_CY185623_A/black-headed_gull/Republic_of_Georgia/9/2012|2012.142	CY185623	Avian	H2N5	H2	N5	Georgia	WesternAsia	Asia	2012.142	Wild-other
H9N2_Avian_DQ681224_A/duck/Nanjing/01/1999|1999.500	DQ681224	Avian	H9N2	H9	N2	China	EasternAsia	Asia	1999.5	Dom-ans
H3N2_Avian_CY129068_A/American_black_duck/New_Brunswick/02650/2007|2007.729	CY129068	Avian	H3N2	H3	N2	Canada	NorthernAmerica	America	2007.729	Wild-ans-short
H3N8_Avian_MF575120_A/ruddy_turnstone/Netherlands/6/2008|2008.849	MF575120	Avian	H3N8	H3	N8	Netherlands	WesternEurope	Europe	2008.849	Wild-other
H5N1_Avian_LC167748_A/Muscovy_duck/Vietnam/HU3-1403/2015|2015.619	LC167748	Avian	H5N1	H5	N1	Viet Nam	SouthEasternAsia	Asia	2015.619	Dom-ans
H3N2_Human_KX916594_A/Vermont/26/2016|2016.301	KX916594	Human	H3N2	H3	N2	USA	NorthernAmerica	America	2016.301	Human
H3N2_Swine_KJ004006_A/swine/Nebraska/A01399268/2013|2013.603	KJ004006	Swine	H3N2	H3	N2	USA	NorthernAmerica	America	2013.603	Swine
H11N2_Avian_CY042600_A/ruddy_turnstone/New_Jersey/Sg-00567/2008|2008.422	CY042600	Avian	H11N2	H11	N2	USA	NorthernAmerica	America	2008.422	Wild-other
H3N2_Human_CY211608_A/Idaho/35/2016|2016.737	CY211608	Human	H3N2	H3	N2	USA	NorthernAmerica	America	2016.737	Human
H1N1_Swine_KM872071_A/swine/South_Dakota/A01349306/2013|2013.192	KM872071	Swine	H1N1	H1	N1	USA	NorthernAmerica	America	2013.192	Swine
H6N8_Avian_MF046527_A/ruddy_turnstone/Delaware_Bay/139/2016|2016.389	MF046527	Avian	H6N8	H6	N8	USA	NorthernAmerica	America	2016.389	Wild-other
H5N6_Avian_KM251525_A/duck/Sichuan/NCXJ15/2014|2014.318	KM251525	Avian	H5N6	H5	N6	China	EasternAsia	Asia	2014.318	Dom-ans
H3N2_Human_KT889161_A/Bhutan/FLU_BTA_00010/2011|2011.737	KT889161	Human	H3N2	H3	N2	Bhutan	SouthernAsia	Asia	2011.737	Human
H7N3_Avian_KU289981_A/domestic_duck/West_Virginia/A00140912/2008|2008.518	KU289981	Avian	H7N3	H7	N3	USA	NorthernAmerica	America	2008.518	Dom-ans
H9N9_Avian_KF042137_A/chicken/Zhejiang/C11/2013|2013.200	KF042137	Avian	H9N9	H9	N9	China	EasternAsia	Asia	2013.2	Dom-gal
H4N8_Avian_CY028265_A/red-necked_stint/Australia/2/2004|2004.500	CY028265	Avian	H4N8	H4	N8	Australia	AustraliaNewZealandOceania	Oceania	2004.5	Wild-other
H5N1_Avian_KF888476_A/chicken/Bangladesh/18061/2012|2012.682	KF888476	Avian	H5N1	H5	N1	Bangladesh	SouthernAsia	Asia	2012.682	Dom-gal
H2N1_Avian_CY178525_A/duck/Wisconsin/2420/1985|1985.500	CY178525	Avian	H2N1	H2	N1	USA	NorthernAmerica	America	1985.5	Dom-ans
H5N2_Avian_AB261851_A/chicken/Ibaraki/1/2005|2005.500	AB261851	Avian	H5N2	H5	N2	Japan	EasternAsia	Asia	2005.5	Dom-gal
H1N2_Swine_KY115409_A/swine/North_Carolina/A01731857/2016|2016.112	KY115409	Swine	H1N2	H1	N2	USA	NorthernAmerica	America	2016.112	Swine
H4N8_Avian_CY140975_A/blue-winged_teal/Texas/AI09-4463/2009|2009.718	CY140975	Avian	H4N8	H4	N8	USA	NorthernAmerica	America	2009.718	Wild-ans-long
H1N1_Human_CY063193_A/California/VRDL11/2010|2010.068	CY063193	Human	H1N1	H1	N1	USA	NorthernAmerica	America	2010.068	Human
H6N5_Avian_CY180530_A/duck/Minnesota/9/1975|1975.500	CY180530	Avian	H6N5	H6	N5	USA	NorthernAmerica	America	1975.5	Dom-ans
H5N2_Avian_KR265574_A/duck/Japan/11UO0008/2011|2011.753	KR265574	Avian	H5N2	H5	N2	Japan	EasternAsia	Asia	2011.753	Dom-ans
H3N2_Human_KX416118_A/Washington/47/2016|2016.197	KX416118	Human	H3N2	H3	N2	USA	NorthernAmerica	America	2016.197	Human
H11N9_Avian_CY180778_A/duck/Minnesota/47/1975|1975.500	CY180778	Avian	H11N9	H11	N9	USA	NorthernAmerica	America	1975.5	Dom-ans
H3N2_Human_KT888768_A/Colorado/38/2012|2012.118	KT888768	Human	H3N2	H3	N2	USA	NorthernAmerica	America	2012.118	Human
H2N3_Avian_CY122314_A/mallard/Netherlands/1/2010|2010.500	CY122314	Avian	H2N3	H2	N3	Netherlands	WesternEurope	Europe	2010.5	Wild-ans-short
H1N1_Avian_KF424016_A/mallard/Minnesota/AI07-3100/2007|2007.693	KF424016	Avian	H1N1	H1	N1	USA	NorthernAmerica	America	2007.693	Wild-ans-short
H1N1_Human_KX005584_A/Nevada/05/2016|2016.066	KX005584	Human	H1N1	H1	N1	USA	NorthernAmerica	America	2016.066	Human
H2N3_Avian_CY117507_A/ruddy_turnstone/Delaware_Bay/129/1994|1994.386	CY117507	Avian	H2N3	H2	N3	USA	NorthernAmerica	America	1994.386	Wild-other
H6N2_Avian_KY130590_A/northern_pintail/Alaska/224/2011|2011.712	KY130590	Avian	H6N2	H6	N2	USA	NorthernAmerica	America	2011.712	Wild-ans-long
H1N1_Human_KR271581_A/Mexico/241001/2014|2014.027	KR271581	Human	H1N1	H1	N1	Mexico	CentralAmerica	America	2014.027	Human
H9N2_Avian_DQ064538_A/chicken/Shandong/6/96|1996.500	DQ064538	Avian	H9N2	H9	N2	China	EasternAsia	Asia	1996.5	Dom-gal
H9N2_Avian_KF972019_A/wild_waterfowl/Dongting/C4317/2012|2012.162	KF972019	Avian	H9N2	H9	N2	China	EasternAsia	Asia	2012.162	Wild-ans-short
H10N7_Avian_CY137552_A/mallard/Alberta/56/2004|2004.501	CY137552	Avian	H10N7	H10	N7	Canada	NorthernAmerica	America	2004.501	Wild-ans-short
H1N1_Human_CY026577_A/Vermont/UR06-0573/2007|2007.192	CY026577	Human	H1N1	H1	N1	USA	NorthernAmerica	America	2007.192	Human
H3N1_Avian_CY130483_A/northern_pintail/Interior_Alaska/10BM00849R2/2010|2010.389	CY130483	Avian	H3N1	H3	N1	USA	NorthernAmerica	America	2010.389	Wild-ans-long
H10N2_Avian_CY094259_A/mallard/California/11353/2008|2008.948	CY094259	Avian	H10N2	H10	N2	USA	NorthernAmerica	America	2008.948	Wild-ans-short
H5N2_Avian_GQ923555_A/quail/New_York/501360/2007|2007.500	GQ923555	Avian	H5N2	H5	N2	USA	NorthernAmerica	America	2007.5	Dom-gal
H9N2_Avian_KJ426309_A/chicken/Henan/Z01/2007|2007.016	KJ426309	Avian	H9N2	H9	N2	China	EasternAsia	Asia	2007.016	Dom-gal
H3N2_Human_CY258082_A/North_Carolina/36/2017|2017.808	CY258082	Human	H3N2	H3	N2	USA	NorthernAmerica	America	2017.808	Human
H6N2_Avian_KX979851_A/greater_white-fronted_goose/Netherlands/9/2009|2009.995	KX979851	Avian	H6N2	H6	N2	Netherlands	WesternEurope	Europe	2009.995	Wild-ans-long
H5N1_Human_KP638557_A/Vietnam/UT36282/2010|2010.233	KP638557	Human	H5N1	H5	N1	Viet Nam	SouthEasternAsia	Asia	2010.233	Human
H7N9_Avian_KF042094_A/pigeon/Zhejiang/P2/2013|2013.285	KF042094	Avian	H7N9	H7	N9	China	EasternAsia	Asia	2013.285	Wild-other
H3N2_Human_KM070262_A/Singapore/S2009-329/2009|2009.326	KM070262	Human	H3N2	H3	N2	Singapore	SouthEasternAsia	Asia	2009.326	Human
H1N2_Swine_KY938608_A/swine/Colorado/A01668653/2016|2016.888	KY938608	Swine	H1N2	H1	N2	USA	NorthernAmerica	America	2016.888	Swine
H4N2_Avian_CY011062_A/mallard/Ohio/275/1987|1987.797	CY011062	Avian	H4N2	H4	N2	USA	NorthernAmerica	America	1987.797	Wild-ans-short
H6N2_Avian_JF965072_A/duck/Eastern_China/39/2007|2007.200	JF965072	Avian	H6N2	H6	N2	China	EasternAsia	Asia	2007.2	Dom-ans
H3N2_Swine_CY099253_A/swine/Minnesota/00484/2005|2005.052	CY099253	Swine	H3N2	H3	N2	USA	NorthernAmerica	America	2005.052	Swine
H1N1_Human_LC032855_A/Kyoto/13K017/2014|2014.066	LC032855	Human	H1N1	H1	N1	Japan	EasternAsia	Asia	2014.066	Human
H3N2_Human_CY260271_A/Nevada/24/2017|2017.838	CY260271	Human	H3N2	H3	N2	USA	NorthernAmerica	America	2017.838	Human
H3N8_Equine_EU794565_A/equine/Xinjiang/4/2007|2007.953	EU794565	Equine	H3N8	H3	N8	China	EasternAsia	Asia	2007.953	Equine
H11N1_Avian_CY126670_A/shorebird/Delaware_Bay/744/1988|1988.373	CY126670	Avian	H11N1	H11	N1	USA	NorthernAmerica	America	1988.373	Wild-other
H9N2_Avian_KU311590_A/chicken/VungTau/0189/2014|2014.192	KU311590	Avian	H9N2	H9	N2	Viet Nam	SouthEasternAsia	Asia	2014.192	Dom-gal
H3N1_Avian_CY180225_A/green-winged_teal/Wisconsin/539/1976|1976.500	CY180225	Avian	H3N1	H3	N1	USA	NorthernAmerica	America	1976.5	Wild-ans-long
H7N3_Avian_HM346507_A/chicken/Chakwal/NARC-46/2003|2003.989	HM346507	Avian	H7N3	H7	N3	Pakistan	SouthernAsia	Asia	2003.989	Dom-gal
H1N1_Swine_KT313533_A/swine/North_Carolina/A01410047/2013|2013.967	KT313533	Swine	H1N1	H1	N1	USA	NorthernAmerica	America	2013.967	Swine
H12N7_Avian_CY144842_A/sanderling/New_Jersey/471580/2001|2001.500	CY144842	Avian	H12N7	H12	N7	USA	NorthernAmerica	America	2001.5	Wild-other
H1N1_Swine_CY022475_A/swine/Kansas/3228/1987|1987.500	CY022475	Swine	H1N1	H1	N1	USA	NorthernAmerica	America	1987.5	Swine
H3N2_Swine_FJ830853_A/swine/Guangdong/01/1998|1998.500	FJ830853	Swine	H3N2	H3	N2	China	EasternAsia	Asia	1998.5	Swine
H1N1_Human_JN714482_A/Nizhnii_Novgorod/CRIE-NGV/2010|2010.997	JN714482	Human	H1N1	H1	N1	Russia	EasternEurope	Europe	2010.997	Human
H1N1_Avian_CY138759_A/mallard/New_Brunswick/00340/2010|2010.600	CY138759	Avian	H1N1	H1	N1	Canada	NorthernAmerica	America	2010.6	Wild-ans-short
H4N6_Avian_CY125644_A/American_black_duck/Prince_Edward_Island/02662/2007|2007.622	CY125644	Avian	H4N6	H4	N6	Canada	NorthernAmerica	America	2007.622	Wild-ans-short
H5N1_Avian_KT362020_A/duck/Bangladesh/21980/2014|2014.145	KT362020	Avian	H5N1	H5	N1	Bangladesh	SouthernAsia	Asia	2014.145	Dom-ans
H1N1_Avian_CY138550_A/mallard/Nova_Scotia/00085/2010|2010.690	CY138550	Avian	H1N1	H1	N1	Canada	NorthernAmerica	America	2010.69	Wild-ans-short
H3N2_Human_KT888469_A/Tegucigalpa/FHT00191/2011|2011.756	KT888469	Human	H3N2	H3	N2	Honduras	CentralAmerica	America	2011.756	Human
H7N9_Avian_CY186298_A/mallard/Sweden/1621/2002|2002.945	CY186298	Avian	H7N9	H7	N9	Sweden	NorthernEurope	Europe	2002.945	Wild-ans-short
H10N5_Avian_CY196031_A/American_green-winged_teal/Interior_Alaska/11BM00304/2011|2011.512	CY196031	Avian	H10N5	H10	N5	USA	NorthernAmerica	America	2011.512	Wild-ans-long
H1N1_Swine_CY194371_A/swine/Manitoba/D0175/2012|2012.808	CY194371	Swine	H1N1	H1	N1	Canada	NorthernAmerica	America	2012.808	Swine
H5N1_Swine_HM440121_A/swine/Banten/UT6008/2007|2007.500	HM440121	Swine	H5N1	H5	N1	Indonesia	SouthEasternAsia	Asia	2007.5	Swine
H3N8_Avian_CY204295_A/mallard/Ohio/14OS0985/2014|2014.674	CY204295	Avian	H3N8	H3	N8	USA	NorthernAmerica	America	2014.674	Wild-ans-short
H1N1_Swine_KY888028_A/swine/Kansas/A01378019/2017|2017.156	KY888028	Swine	H1N1	H1	N1	USA	NorthernAmerica	America	2017.156	Swine
H3N2_Avian_CY079346_A/American_green-winged_teal/Wisconsin/08OS2292/2008|2008.800	CY079346	Avian	H3N2	H3	N2	USA	NorthernAmerica	America	2008.8	Wild-ans-long
H12N5_Avian_KM244058_A/guinea_fowl/Massachusetts/14075-3/2013|2013.290	KM244058	Avian	H12N5	H12	N5	USA	NorthernAmerica	America	2013.29	Dom-gal
H3N2_Human_KX916650_A/South_Carolina/22/2016|2016.395	KX916650	Human	H3N2	H3	N2	USA	NorthernAmerica	America	2016.395	Human
H5N2_Avian_KR150907_A/pheasant/Washington/3147-2/2015|2015.068	KR150907	Avian	H5N2	H5	N2	USA	NorthernAmerica	America	2015.068	Dom-gal
H10N7_Avian_EU743392_A/ruddy_turnstone/NJ/203/2004|2004.500	EU743392	Avian	H10N7	H10	N7	USA	NorthernAmerica	America	2004.5	Wild-other
H9N2_Avian_KC821093_A/chicken/Shandong/03/2011|2011.162	KC821093	Avian	H9N2	H9	N2	China	EasternAsia	Asia	2011.162	Dom-gal
H10N7_Avian_CY077046_A/mute_swan/Netherlands/1/2006|2006.500	CY077046	Avian	H10N7	H10	N7	Netherlands	WesternEurope	Europe	2006.5	Wild-ans-short
H9N2_Avian_JN540072_A/chicken/Sihala/NARC-12103/2008|2008.145	JN540072	Avian	H9N2	H9	N2	Pakistan	SouthernAsia	Asia	2008.145	Dom-gal
H1N1_Human_KX410729_A/Missouri/11/2016|2016.216	KX410729	Human	H1N1	H1	N1	USA	NorthernAmerica	America	2016.216	Human
H16N3_Avian_CY149346_A/glaucous_gull-herring_gull_hybrid/Iceland/1108/2011|2011.789	CY149346	Avian	H16N3	H16	N3	Iceland	NorthernEurope	Europe	2011.789	Wild-other
H2N1_Avian_CY117555_A/shorebird/Delaware_Bay/24/1998|1998.375	CY117555	Avian	H2N1	H2	N1	USA	NorthernAmerica	America	1998.375	Wild-other
H4N6_Avian_KT338591_A/mallard/Alaska/898/2014|2014.745	KT338591	Avian	H4N6	H4	N6	USA	NorthernAmerica	America	2014.745	Wild-ans-short
H3N2_Swine_JQ365142_A/swine/Texas/A01049914/2011|2011.321	JQ365142	Swine	H3N2	H3	N2	USA	NorthernAmerica	America	2011.321	Swine
H1N1_Human_MH083923_A/North_Carolina/48/2017|2017.989	MH083923	Human	H1N1	H1	N1	USA	NorthernAmerica	America	2017.989	Human
H7N3_Avian_EU084928_A/chicken/NY/14714-2/1999|1999.500	EU084928	Avian	H7N3	H7	N3	USA	NorthernAmerica	America	1999.5	Dom-gal
H1N2_Swine_KR700332_A/swine/England/997/2008|2008.937	KR700332	Swine	H1N2	H1	N2	United Kingdom	NorthernEurope	Europe	2008.937	Swine
H3N8_Avian_CY140709_A/mallard/Minnesota/AI09-2434/2009|2009.592	CY140709	Avian	H3N8	H3	N8	USA	NorthernAmerica	America	2009.592	Wild-ans-short
H11N8_Avian_CY127764_A/shorebird/Delaware_Bay/291/2005|2005.378	CY127764	Avian	H11N8	H11	N8	USA	NorthernAmerica	America	2005.378	Wild-other
H1N1_Swine_KP941628_A/swine/Iowa/A01049148/2010|2010.896	KP941628	Swine	H1N1	H1	N1	USA	NorthernAmerica	America	2010.896	Swine
H1N1_Swine_JQ695885_A/swine/Shandong/811/2009|2009.500	JQ695885	Swine	H1N1	H1	N1	China	EasternAsia	Asia	2009.5	Swine
H3N8_Equine_CY032379_A/equine/Italy/1062/1991|1991.500	CY032379	Equine	H3N8	H3	N8	Italy	SouthernEurope	Europe	1991.5	Equine
H1N2_Swine_CY157925_A/swine/Texas/SG1250/2006|2006.468	CY157925	Swine	H1N2	H1	N2	USA	NorthernAmerica	America	2006.468	Swine
H3N2_Human_DQ415298_A/TW/3446/02|2002.500	DQ415298	Human	H3N2	H3	N2	Taiwan	EasternAsia	Asia	2002.5	Human
H1N2_Swine_HF674910_A/Swine/Spain/SF12091/2007|2007.500	HF674910	Swine	H1N2	H1	N2	Spain	SouthernEurope	Europe	2007.5	Swine
H12N6_Avian_CY089651_A/duck/Wisconsin/480/1979|1979.441	CY089651	Avian	H12N6	H12	N6	USA	NorthernAmerica	America	1979.441	Dom-ans
H1N2_Swine_KR057377_A/swine/Minnesota/01082/2006|2006.271	KR057377	Swine	H1N2	H1	N2	USA	NorthernAmerica	America	2006.271	Swine
H10N8_Avian_KP285451_A/chicken/Jiangxi/34609/2013|2013.975	KP285451	Avian	H10N8	H10	N8	China	EasternAsia	Asia	2013.975	Dom-gal
H4N8_Avian_KX351680_A/American_wigeon/California/LDC111/2014|2014.890	KX351680	Avian	H4N8	H4	N8	USA	NorthernAmerica	America	2014.89	Wild-ans-long
H9N2_Avian_EF492397_A/chicken/Israel/1953/2004|2004.500	EF492397	Avian	H9N2	H9	N2	Israel	WesternAsia	Asia	2004.5	Dom-gal
H5N2_Avian_CY014855_A/mallard/New_York/189/1982|1982.915	CY014855	Avian	H5N2	H5	N2	USA	NorthernAmerica	America	1982.915	Wild-ans-short
H3N2_Human_CY112327_A/Bilthoven/748/1973|1973.500	CY112327	Human	H3N2	H3	N2	Netherlands	WesternEurope	Europe	1973.5	Human
H1N1_Human_CY125202_A/Canada/591/2004|2004.500	CY125202	Human	H1N1	H1	N1	Canada	NorthernAmerica	America	2004.5	Human
H5N1_Avian_GU252820_A/duck/Tripura/103597/2008|2008.285	GU252820	Avian	H5N1	H5	N1	India	SouthernAsia	Asia	2008.285	Dom-ans
H3N2_Human_KU590674_A/Oregon/14/2015|2015.490	KU590674	Human	H3N2	H3	N2	USA	NorthernAmerica	America	2015.49	Human
H6N6_Avian_KJ781231_A/duck/Guangdong/C120/2011|2011.500	KJ781231	Avian	H6N6	H6	N6	China	EasternAsia	Asia	2011.5	Dom-ans
H3N2_Human_KT839402_A/Rhode_Island/22/2014|2014.934	KT839402	Human	H3N2	H3	N2	USA	NorthernAmerica	America	2014.934	Human
H9N7_Avian_CY102194_A/shorebird/Delaware_Bay/31/1996|1996.364	CY102194	Avian	H9N7	H9	N7	USA	NorthernAmerica	America	1996.364	Wild-other
H7N7_Avian_KP417101_A/wild_bird/Jiangxi/34458/2013|2013.953	KP417101	Avian	H7N7	H7	N7	China	EasternAsia	Asia	2013.953	Wild-other
H3N2_Human_KT888918_A/Kuwait/F179-9291/2013|2013.871	KT888918	Human	H3N2	H3	N2	Kuwait	WesternAsia	Asia	2013.871	Human
H3N2_Swine_CY158703_A/swine/Saskatchewan/01834/2007|2007.825	CY158703	Swine	H3N2	H3	N2	Canada	NorthernAmerica	America	2007.825	Swine
H2N2_Avian_CY117033_A/chicken/New_Jersey/8695-5/1994|1994.910	CY117033	Avian	H2N2	H2	N2	USA	NorthernAmerica	America	1994.91	Dom-gal
H7N7_Avian_GU186783_A/chicken/Brescia/1902|1902.500	GU186783	Avian	H7N7	H7	N7	Italy	SouthernEurope	Europe	1902.5	Dom-gal
H10N7_Avian_CY137472_A/mallard/Alberta/150/2002|2002.499	CY137472	Avian	H10N7	H10	N7	Canada	NorthernAmerica	America	2002.499	Wild-ans-short
H3N2_Swine_CY158335_A/swine/North_Carolina/SG1338/2009|2009.099	CY158335	Swine	H3N2	H3	N2	USA	NorthernAmerica	America	2009.099	Swine
H9N2_Avian_CY206691_A/mallard/Southcentral_Alaska/12ML00951/2014|2014.715	CY206691	Avian	H9N2	H9	N2	USA	NorthernAmerica	America	2014.715	Wild-ans-short
H4N6_Avian_KY130550_A/northern_pintail/Alaska/85/2011|2011.710	KY130550	Avian	H4N6	H4	N6	USA	NorthernAmerica	America	2011.71	Wild-ans-long
H3N2_Human_CY220541_A/Louisiana/05/2017|2017.079	CY220541	Human	H3N2	H3	N2	USA	NorthernAmerica	America	2017.079	Human
H7N7_Avian_KY550855_A/mallard/West_Virginia/AH0077733/2016|2016.033	KY550855	Avian	H7N7	H7	N7	USA	NorthernAmerica	America	2016.033	Wild-ans-short
H9N2_Avian_KX598589_A/chicken/Guangdong/SIC37/2015|2015.038	KX598589	Avian	H9N2	H9	N2	China	EasternAsia	Asia	2015.038	Dom-gal
H1N1_Human_HQ166042_A/Netherlands/26/2007|2007.115	HQ166042	Human	H1N1	H1	N1	Netherlands	WesternEurope	Europe	2007.115	Human
H3N2_Human_CY114203_A/Hong_Kong/3/1995|1995.063	CY114203	Human	H3N2	H3	N2	Hong Kong	EasternAsia	Asia	1995.063	Human
H3N2_Human_CY240505_A/Nicaragua/5867_01/2010|2010.408	CY240505	Human	H3N2	H3	N2	Nicaragua	CentralAmerica	America	2010.408	Human
H1N1_Human_CY052272_A/Texas/42102708/2009|2009.438	CY052272	Human	H1N1	H1	N1	USA	NorthernAmerica	America	2009.438	Human
H1N2_Swine_MF045226_A/swine/Missouri/A01782148/2016|2016.759	MF045226	Swine	H1N2	H1	N2	USA	NorthernAmerica	America	2016.759	Swine
H11N9_Avian_CY140473_A/mallard/Minnesota/Sg-00930/2008|2008.707	CY140473	Avian	H11N9	H11	N9	USA	NorthernAmerica	America	2008.707	Wild-ans-short
H1N1_Avian_KY284472_A/American_green-winged_teal/Ohio/15OS5188/2015|2015.721	KY284472	Avian	H1N1	H1	N1	USA	NorthernAmerica	America	2015.721	Wild-ans-long
H5N1_Avian_EU430500_A/domestic_green-winged_teal/Hunan/67/2005|2005.500	EU430500	Avian	H5N1	H5	N1	China	EasternAsia	Asia	2005.5	Dom-ans
H1N2_Swine_KY327511_A/swine/Kentucky/15TOSU25093/2015|2015.852	KY327511	Swine	H1N2	H1	N2	USA	NorthernAmerica	America	2015.852	Swine
H11N9_Avian_CY004365_A/mallard/Alberta/294/1977|1977.663	CY004365	Avian	H11N9	H11	N9	Canada	NorthernAmerica	America	1977.663	Wild-ans-short
H7N9_Avian_MF630443_A/duck/Guangxi/SDY129/2014|2014.808	MF630443	Avian	H7N9	H7	N9	China	EasternAsia	Asia	2014.808	Dom-ans
H5N1_Avian_FM163438_A/chicken/Poland/R3248/2007|2007.500	FM163438	Avian	H5N1	H5	N1	Poland	EasternEurope	Europe	2007.5	Dom-gal
H6N6_Avian_KY056275_A/chicken/Zhejiang/234/2016|2016.082	KY056275	Avian	H6N6	H6	N6	China	EasternAsia	Asia	2016.082	Dom-gal
H5N2_Avian_KC790059_A/goose/MB/428/2006|2006.962	KC790059	Avian	H5N2	H5	N2	Canada	NorthernAmerica	America	2006.962	Dom-ans
H3N2_Human_CY090995_A/South_Carolina/NHRC0001/2005|2005.112	CY090995	Human	H3N2	H3	N2	USA	NorthernAmerica	America	2005.112	Human
H7N3_Avian_CY207243_A/yellow-billed_teal/Chile/12/2014|2014.315	CY207243	Avian	H7N3	H7	N3	Chile	SouthernAmerica	America	2014.315	Wild-ans-short
H6N6_Swine_JQ815876_A/swine/Yangzhou/080/2009|2009.038	JQ815876	Swine	H6N6	H6	N6	China	EasternAsia	Asia	2009.038	Swine
H3N2_Avian_CY166336_A/mallard/Wisconsin/11OS3079/2011|2011.729	CY166336	Avian	H3N2	H3	N2	USA	NorthernAmerica	America	2011.729	Wild-ans-short
H3N2_Human_CY260008_A/Wisconsin/334/2017|2017.836	CY260008	Human	H3N2	H3	N2	USA	NorthernAmerica	America	2017.836	Human
H1N1_Human_AB704484_A/Tochigi/10/2010|2010.030	AB704484	Human	H1N1	H1	N1	Japan	EasternAsia	Asia	2010.03	Human
H1N1_Human_KC780921_A/Kansas/19/2009|2009.701	KC780921	Human	H1N1	H1	N1	USA	NorthernAmerica	America	2009.701	Human
H3N2_Human_CY113451_A/Singapore/3/1993|1993.014	CY113451	Human	H3N2	H3	N2	Singapore	SouthEasternAsia	Asia	1993.014	Human
H3N2_Swine_JQ365122_A/swine/Illinois/A01076719/2010|2010.833	JQ365122	Swine	H3N2	H3	N2	USA	NorthernAmerica	America	2010.833	Swine
H9N2_Human_KU217322_A/Zhongshan/201501/2015|2015.101	KU217322	Human	H9N2	H9	N2	China	EasternAsia	Asia	2015.101	Human
H4N8_Avian_MG280457_A/blue-winged_teal/Missouri/16OS2203/2016|2016.690	MG280457	Avian	H4N8	H4	N8	USA	NorthernAmerica	America	2016.69	Wild-ans-long
H1N1_Swine_CY116529_A/swine/Lutol/3/2000|2000.500	CY116529	Swine	H1N1	H1	N1	Poland	EasternEurope	Europe	2000.5	Swine
H3N2_Swine_MF716930_A/swine/Ohio/17TOSU4061/2017|2017.570	MF716930	Swine	H3N2	H3	N2	USA	NorthernAmerica	America	2017.57	Swine
H5N8_Avian_KP101002_A/quail/California/K1400794/2014|2014.285	KP101002	Avian	H5N8	H5	N8	USA	NorthernAmerica	America	2014.285	Dom-gal
H3N2_Human_CY008458_A/Memphis/5/1985|1985.500	CY008458	Human	H3N2	H3	N2	USA	NorthernAmerica	America	1985.5	Human
H3N2_Avian_EU735824_A/turkey/Ohio/313053/2004|2004.500	EU735824	Avian	H3N2	H3	N2	USA	NorthernAmerica	America	2004.5	Dom-gal
H5N1_Avian_AY035888_A/goose/Guangdong/3/1997|1997.500	AY035888	Avian	H5N1	H5	N1	China	EasternAsia	Asia	1997.5	Dom-ans
H1N1_Swine_CY246769_A/swine/Saskatchewan/SD0205/2016|2016.948	CY246769	Swine	H1N1	H1	N1	Canada	NorthernAmerica	America	2016.948	Swine
H5N1_Avian_CY047473_A/duck/Omsk/1822/2006|2006.534	CY047473	Avian	H5N1	H5	N1	Russia	EasternEurope	Europe	2006.534	Dom-ans
H10N4_Avian_CY190337_A/mallard/Maryland/06OS2409/2006|2006.995	CY190337	Avian	H10N4	H10	N4	USA	NorthernAmerica	America	2006.995	Wild-ans-short
H10N7_Avian_CY186778_A/mallard/Missouri/12OS5756/2012|2012.940	CY186778	Avian	H10N7	H10	N7	USA	NorthernAmerica	America	2012.94	Wild-ans-short
H7N9_Avian_MF630179_A/chicken/Guangxi/SD006/2014|2014.063	MF630179	Avian	H7N9	H7	N9	China	EasternAsia	Asia	2014.063	Dom-gal
H4N8_Avian_KT777923_A/yellow-billed_duck/South_Africa/STR0963/2013|2013.085	KT777923	Avian	H4N8	H4	N8	South Africa	SouthernAfrica	Africa	2013.085	Wild-ans-short
H4N9_Avian_CY101529_A/ruddy_turnstone/Delaware/2368/1988|1988.411	CY101529	Avian	H4N9	H4	N9	USA	NorthernAmerica	America	1988.411	Wild-other
H3N2_Human_CY215096_A/Nevada/57/2016|2016.940	CY215096	Human	H3N2	H3	N2	USA	NorthernAmerica	America	2016.94	Human
H3N8_Avian_KX986856_A/Northern_shoveler/Guatemala/CIP049HT114-14/2013|2013.049	KX986856	Avian	H3N8	H3	N8	Guatemala	CentralAmerica	America	2013.049	Wild-ans-short
H1N2_Swine_CY158045_A/swine/Oklahoma/01741/2007|2007.641	CY158045	Swine	H1N2	H1	N2	USA	NorthernAmerica	America	2007.641	Swine
H1N1_Avian_CY137688_A/mallard/Alberta/66/2007|2007.627	CY137688	Avian	H1N1	H1	N1	Canada	NorthernAmerica	America	2007.627	Wild-ans-short
H13N8_Avian_MF147606_A/black-headed_gull/Netherlands/2/2010|2010.532	MF147606	Avian	H13N8	H13	N8	Netherlands	WesternEurope	Europe	2010.532	Wild-other
H3N8_Avian_CY139285_A/American_black_duck/Prince_Edward_Island/00788/2010|2010.647	CY139285	Avian	H3N8	H3	N8	Canada	NorthernAmerica	America	2010.647	Wild-ans-short
H5N1_Avian_KU971574_A/chicken/Ivory_Coast/15VIR2742-3/2015|2015.279	KU971574	Avian	H5N1	H5	N1	Cote d'Ivoire	WesternAfrica	Africa	2015.279	Dom-gal
H3N2_Human_LC033327_A/Nagasaki/13N046/2014|2014.079	LC033327	Human	H3N2	H3	N2	Japan	EasternAsia	Asia	2014.079	Human
H1N1_Human_GU198199_A/Nanjing/3/2009|2009.792	GU198199	Human	H1N1	H1	N1	China	EasternAsia	Asia	2009.792	Human
H6N2_Avian_KJ567935_A/northern_pintail/Wisconsin/13OS2778/2013|2013.740	KJ567935	Avian	H6N2	H6	N2	USA	NorthernAmerica	America	2013.74	Wild-ans-long
H5N1_Avian_HQ630842_A/grebe/Tyva/2/2010|2010.471	HQ630842	Avian	H5N1	H5	N1	Russia	EasternEurope	Europe	2010.471	Wild-other
H3N6_Avian_CY101633_A/laughing_gull/New_Jersey/180/1990|1990.397	CY101633	Avian	H3N6	H3	N6	USA	NorthernAmerica	America	1990.397	Wild-other
H5N6_Avian_KY415852_A/chicken/Taishun/TS90/2016|2016.134	KY415852	Avian	H5N6	H5	N6	China	EasternAsia	Asia	2016.134	Dom-gal
H3N2_Human_CY090947_A/California/NHRC0001/2003|2003.866	CY090947	Human	H3N2	H3	N2	USA	NorthernAmerica	America	2003.866	Human
H7N3_Avian_CY204888_A/mallard/Maryland/09OS1150/2009|2009.578	CY204888	Avian	H7N3	H7	N3	USA	NorthernAmerica	America	2009.578	Wild-ans-short
H3N2_Human_CY114347_A/Netherlands/120/2002|2002.153	CY114347	Human	H3N2	H3	N2	Netherlands	WesternEurope	Europe	2002.153	Human
H11N2_Avian_LC042063_A/duck/Hokkaido/WZ1/2014|2014.795	LC042063	Avian	H11N2	H11	N2	Japan	EasternAsia	Asia	2014.795	Dom-ans
H5N1_Avian_AB212278_A/duck/Yokohama/aq10/2003|2003.500	AB212278	Avian	H5N1	H5	N1	Japan	EasternAsia	Asia	2003.5	Dom-ans
H3N1_Avian_CY132291_A/mallard/Ohio/11OS2142/2011|2011.619	CY132291	Avian	H3N1	H3	N1	USA	NorthernAmerica	America	2011.619	Wild-ans-short
H1N2_Swine_KM027637_A/swine/Guangdong/3583/2011|2011.819	KM027637	Swine	H1N2	H1	N2	China	EasternAsia	Asia	2011.819	Swine
H3N2_Human_CY232498_A/Vermont/11/2017|2017.247	CY232498	Human	H3N2	H3	N2	USA	NorthernAmerica	America	2017.247	Human
H5N1_Avian_HM172391_A/duck/Jiangxi/80/2005|2005.500	HM172391	Avian	H5N1	H5	N1	China	EasternAsia	Asia	2005.5	Dom-ans
H9N2_Avian_KY415849_A/chicken/Yuhuan/YH15/2016|2016.129	KY415849	Avian	H9N2	H9	N2	China	EasternAsia	Asia	2016.129	Dom-gal
H1N1_Human_DQ889683_A/Iowa/CEID23/2005|2005.500	DQ889683	Human	H1N1	H1	N1	USA	NorthernAmerica	America	2005.5	Human
H7N9_Avian_KP418222_A/chicken/Shantou/4833/2014|2014.553	KP418222	Avian	H7N9	H7	N9	China	EasternAsia	Asia	2014.553	Dom-gal
H4N6_Avian_CY196369_A/mallard/Interior_Alaska/11CH00019/2011|2011.688	CY196369	Avian	H4N6	H4	N6	USA	NorthernAmerica	America	2011.688	Wild-ans-short
H3N2_Human_MG928443_A/Gainesville/16/2017|2017.123	MG928443	Human	H3N2	H3	N2	USA	NorthernAmerica	America	2017.123	Human
H3N2_Swine_KM076718_A/swine/Iowa/13H076/2013|2013.655	KM076718	Swine	H3N2	H3	N2	USA	NorthernAmerica	America	2013.655	Swine
H3N2_Swine_MH061565_A/swine/Mexico/10499819/2014|2014.252	MH061565	Swine	H3N2	H3	N2	Mexico	CentralAmerica	America	2014.252	Swine
H1N1_Swine_CY158053_A/swine/Kentucky/SG1277/2007|2007.203	CY158053	Swine	H1N1	H1	N1	USA	NorthernAmerica	America	2007.203	Swine
H1N1_Human_CY228947_A/South_Carolina/10/2017|2017.222	CY228947	Human	H1N1	H1	N1	USA	NorthernAmerica	America	2017.222	Human
H1N1_Human_HM230707_A/Zhoushan/52/2009|2009.964	HM230707	Human	H1N1	H1	N1	China	EasternAsia	Asia	2009.964	Human
H3N6_Avian_CY004127_A/mallard_duck/ALB/676/1979|1979.614	CY004127	Avian	H3N6	H3	N6	Canada	NorthernAmerica	America	1979.614	Wild-ans-short
H1N2_Swine_CY130659_A/swine/Ohio/09SW1489M/2009|2009.507	CY130659	Swine	H1N2	H1	N2	USA	NorthernAmerica	America	2009.507	Swine
H4N6_Avian_CY190713_A/mallard/Maryland/08OS3079/2008|2008.978	CY190713	Avian	H4N6	H4	N6	USA	NorthernAmerica	America	2008.978	Wild-ans-short
H1N1_Human_GQ168884_A/Colorado/03/2009|2009.318	GQ168884	Human	H1N1	H1	N1	USA	NorthernAmerica	America	2009.318	Human
H5N1_Avian_AB468063_A/duck/Egypt/D2br10/2007|2007.038	AB468063	Avian	H5N1	H5	N1	Egypt	NorthernAfrica	Africa	2007.038	Dom-ans
H3N2_Avian_AB612884_A/duck/Hokkaido/5/1977|1977.500	AB612884	Avian	H3N2	H3	N2	Japan	EasternAsia	Asia	1977.5	Dom-ans
H1N1_Human_KT274585_A/Nevada/01/2014|2014.000	KT274585	Human	H1N1	H1	N1	USA	NorthernAmerica	America	2014	Human
H5N1_Avian_CY047467_A/chicken/Domodedovo/MK/2007|2007.036	CY047467	Avian	H5N1	H5	N1	Russia	EasternEurope	Europe	2007.036	Dom-gal
H5N1_Avian_AB284322_A/common_goldeneye/Mongolia/12/2006|2006.367	AB284322	Avian	H5N1	H5	N1	Mongolia	EasternAsia	Asia	2006.367	Wild-ans-short
H3N2_Canine_JX414250_A/canine/Guangdong/05/2011|2011.123	JX414250	Canine	H3N2	H3	N2	China	EasternAsia	Asia	2011.123	Canine
H9N2_Avian_KX000711_A/quail/Egypt/D10105/2014|2014.630	KX000711	Avian	H9N2	H9	N2	Egypt	NorthernAfrica	Africa	2014.63	Dom-gal
H5N2_Avian_GQ923315_A/mallard/Kentucky/472048-2/2006|2006.500	GQ923315	Avian	H5N2	H5	N2	USA	NorthernAmerica	America	2006.5	Wild-ans-short
H1N1_Human_KU321938_A/Milano/24/2014|2014.500	KU321938	Human	H1N1	H1	N1	Italy	SouthernEurope	Europe	2014.5	Human
H9N5_Avian_CY144462_A/ruddy_turnstone/Delaware/AI03-165/2003|2003.384	CY144462	Avian	H9N5	H9	N5	USA	NorthernAmerica	America	2003.384	Wild-other
H1N2_Swine_KJ161928_A/swine/Indiana/A00968358/2012|2012.104	KJ161928	Swine	H1N2	H1	N2	USA	NorthernAmerica	America	2012.104	Swine
H3N2_Human_CY168973_A/Boston/YGA_01062/2012|2012.986	CY168973	Human	H3N2	H3	N2	USA	NorthernAmerica	America	2012.986	Human
H14N6_Avian_CY133387_A/northern_shoveler/Missouri/10OS4673/2010|2010.945	CY133387	Avian	H14N6	H14	N6	USA	NorthernAmerica	America	2010.945	Wild-ans-short
H5N8_Avian_KJ509138_A/bean_goose/Korea/H328/2014|2014.085	KJ509138	Avian	H5N8	H5	N8	South Korea	EasternAsia	Asia	2014.085	Wild-ans-long
H1N1_Swine_JX138515_A/swine/Hubei/02/2008|2008.871	JX138515	Swine	H1N1	H1	N1	China	EasternAsia	Asia	2008.871	Swine
H6N6_Avian_KT267020_A/pigeon/Guangxi/161/2014|2014.205	KT267020	Avian	H6N6	H6	N6	China	EasternAsia	Asia	2014.205	Wild-other
H5N8_Avian_MF926483_A/goose/Kalmykia/813/2016|2016.849	MF926483	Avian	H5N8	H5	N8	Russia	EasternEurope	Europe	2016.849	Dom-ans
H3N2_Human_CY227940_A/Maine/23/2016|2016.808	CY227940	Human	H3N2	H3	N2	USA	NorthernAmerica	America	2016.808	Human
H1N1_Human_KF280701_A/India/P121778/2012|2012.148	KF280701	Human	H1N1	H1	N1	India	SouthernAsia	Asia	2012.148	Human
H1N1_Swine_CY099277_A/swine/Illinois/02695/2009|2009.244	CY099277	Swine	H1N1	H1	N1	USA	NorthernAmerica	America	2009.244	Swine
H5N1_Avian_EU748901_A/falcon/Saudi_Arabia/D1795/2005|2005.500	EU748901	Avian	H5N1	H5	N1	Saudi Arabia	WesternAsia	Asia	2005.5	Wild-other
H16N3_Avian_CY004566_A/herring_gull/Delaware_Bay/712/1988|1988.370	CY004566	Avian	H16N3	H16	N3	USA	NorthernAmerica	America	1988.37	Wild-other
H1N1_Human_MF768841_A/Jeddah/KFAFH3161/2015|2015.841	MF768841	Human	H1N1	H1	N1	Saudi Arabia	WesternAsia	Asia	2015.841	Human
H1N1_Human_KT180432_A/Singapore/DMS1315/2013|2013.364	KT180432	Human	H1N1	H1	N1	Singapore	SouthEasternAsia	Asia	2013.364	Human
H6N6_Avian_KT267028_A/pigeon/Guangxi/164/2014|2014.282	KT267028	Avian	H6N6	H6	N6	China	EasternAsia	Asia	2014.282	Wild-other
H1N1_Swine_MF145498_A/swine/North_Carolina/A01945756/2015|2015.800	MF145498	Swine	H1N1	H1	N1	USA	NorthernAmerica	America	2015.8	Swine
H4N6_Avian_CY180346_A/mallard/Wisconsin/364/1984|1984.500	CY180346	Avian	H4N6	H4	N6	USA	NorthernAmerica	America	1984.5	Wild-ans-short
H3N2_Human_KX411941_A/Arizona/17/2015|2015.740	KX411941	Human	H3N2	H3	N2	USA	NorthernAmerica	America	2015.74	Human
H2N1_Avian_CY015141_A/ruddy_turnstone/Delaware/34/1993|1993.367	CY015141	Avian	H2N1	H2	N1	USA	NorthernAmerica	America	1993.367	Wild-other
H11N9_Avian_CY206242_A/blue-winged_teal/Texas/AI12-3737/2012|2012.707	CY206242	Avian	H11N9	H11	N9	USA	NorthernAmerica	America	2012.707	Wild-ans-long
H3N2_Swine_KM027613_A/swine/Guangdong/3494/2011|2011.800	KM027613	Swine	H3N2	H3	N2	China	EasternAsia	Asia	2011.8	Swine
H13N8_Avian_CY185519_A/black-headed_gull/Georgia/1/2011|2011.296	CY185519	Avian	H13N8	H13	N8	Georgia	WesternAsia	Asia	2011.296	Wild-other
H3N2_Human_KT888763_A/Florida/30/2012|2012.164	KT888763	Human	H3N2	H3	N2	USA	NorthernAmerica	America	2012.164	Human
H3N8_Avian_GU186472_A/laughing_gull/NJ/768/2005|2005.500	GU186472	Avian	H3N8	H3	N8	USA	NorthernAmerica	America	2005.5	Wild-other
H3N2_Swine_CY095673_A/swine/Texas/4199-2/1998|1998.500	CY095673	Swine	H3N2	H3	N2	USA	NorthernAmerica	America	1998.5	Swine
H1N1_Human_MH359933_A/Georgia/21/2018|2018.189	MH359933	Human	H1N1	H1	N1	USA	NorthernAmerica	America	2018.189	Human
H1N1_Human_MH083601_A/Kansas/01/2018|2018.016	MH083601	Human	H1N1	H1	N1	USA	NorthernAmerica	America	2018.016	Human
H1N1_Human_CY103994_A/HaNoi/2476/2001|2001.500	CY103994	Human	H1N1	H1	N1	Viet Nam	SouthEasternAsia	Asia	2001.5	Human
H1N2_Swine_KR701143_A/swine/Netherlands/Wanroij-CVI2117A/2012|2012.367	KR701143	Swine	H1N2	H1	N2	Netherlands	WesternEurope	Europe	2012.367	Swine
H3N2_Swine_CY160176_A/swine/Quebec/01002/2006|2006.145	CY160176	Swine	H3N2	H3	N2	Canada	NorthernAmerica	America	2006.145	Swine
H10N7_Avian_KM373936_A/Northern_shoveler/Alaska/ND0006934/2013|2013.367	KM373936	Avian	H10N7	H10	N7	USA	NorthernAmerica	America	2013.367	Wild-ans-short
H5N1_Avian_KP336320_A/chicken/India/12CL2168/2013|2013.995	KP336320	Avian	H5N1	H5	N1	India	SouthernAsia	Asia	2013.995	Dom-gal
H1N1_Human_FJ445034_A/England/593/2006|2006.225	FJ445034	Human	H1N1	H1	N1	United Kingdom	NorthernEurope	Europe	2006.225	Human
H3N9_Avian_CY128956_A/American_black_duck/New_Brunswick/03451/2009|2009.611	CY128956	Avian	H3N9	H3	N9	Canada	NorthernAmerica	America	2009.611	Wild-ans-short
H6N2_Avian_CY109480_A/duck/Fujian/416/2006|2006.038	CY109480	Avian	H6N2	H6	N2	China	EasternAsia	Asia	2006.038	Dom-ans
H7N3_Avian_KY550737_A/northern_shoveler/California/AH0007019/2014|2014.236	KY550737	Avian	H7N3	H7	N3	USA	NorthernAmerica	America	2014.236	Wild-ans-short
H10N3_Avian_CY144899_A/mallard/Minnesota/AI06-1017/2006|2006.500	CY144899	Avian	H10N3	H10	N3	USA	NorthernAmerica	America	2006.5	Wild-ans-short
H5N1_Avian_CY016905_A/duck/Egypt/2253-3/2006|2006.500	CY016905	Avian	H5N1	H5	N1	Egypt	NorthernAfrica	Africa	2006.5	Dom-ans
H6N6_Avian_KJ200923_A/duck/Zhejiang/S4204/2010|2010.940	KJ200923	Avian	H6N6	H6	N6	China	EasternAsia	Asia	2010.94	Dom-ans
H1N2_Swine_CY246434_A/swine/Manitoba/D0450/2016|2016.592	CY246434	Swine	H1N2	H1	N2	Canada	NorthernAmerica	America	2016.592	Swine
H1N2_Avian_CY132275_A/mallard/Ohio/11OS2073/2011|2011.627	CY132275	Avian	H1N2	H1	N2	USA	NorthernAmerica	America	2011.627	Wild-ans-short
H9N2_Avian_CY111588_A/rosy-billed_pochard/Argentina/CIP051-559/2007|2007.500	CY111588	Avian	H9N2	H9	N2	Argentina	SouthernAmerica	America	2007.5	Wild-ans-short
H3N2_Human_DQ415301_A/TW/3286/03|2003.500	DQ415301	Human	H3N2	H3	N2	Taiwan	EasternAsia	Asia	2003.5	Human
H7N1_Avian_KX979858_A/mallard_duck/Netherlands/60/2008|2008.786	KX979858	Avian	H7N1	H7	N1	Netherlands	WesternEurope	Europe	2008.786	Wild-ans-short
H1N2_Swine_KX671218_A/swine/Pennsylvania/A02035484/2015|2015.515	KX671218	Swine	H1N2	H1	N2	USA	NorthernAmerica	America	2015.515	Swine
H1N2_Avian_KY971061_A/duck/Zhejiang/D6/2013|2013.789	KY971061	Avian	H1N2	H1	N2	China	EasternAsia	Asia	2013.789	Dom-ans
H3N8_Avian_CY146626_A/duck/Hunan/S1824/2012|2012.225	CY146626	Avian	H3N8	H3	N8	China	EasternAsia	Asia	2012.225	Dom-ans
H6N3_Avian_CY136759_A/pintail/Alberta/145/1990|1990.652	CY136759	Avian	H6N3	H6	N3	Canada	NorthernAmerica	America	1990.652	Wild-ans-short
H7N5_Avian_CY005014_A/mallard_duck/ALB/224/1977|1977.592	CY005014	Avian	H7N5	H7	N5	Canada	NorthernAmerica	America	1977.592	Wild-ans-short
H9N2_Avian_KX000769_A/chicken/Egypt/F10993B/2015|2015.321	KX000769	Avian	H9N2	H9	N2	Egypt	NorthernAfrica	Africa	2015.321	Dom-gal
H1N1_Human_MH245919_A/Alaska/12/2018|2018.137	MH245919	Human	H1N1	H1	N1	USA	NorthernAmerica	America	2018.137	Human
H1N1_Human_CY072932_A/Managua/4063-01/2009|2009.663	CY072932	Human	H1N1	H1	N1	Nicaragua	CentralAmerica	America	2009.663	Human
H9N2_Avian_MG063481_A/chicken/Guangdong/GD1601/2016|2016.200	MG063481	Avian	H9N2	H9	N2	China	EasternAsia	Asia	2016.2	Dom-gal
H1N1_Human_HM101149_A/Tver/IIV-183/2009|2009.899	HM101149	Human	H1N1	H1	N1	Russia	EasternEurope	Europe	2009.899	Human
H5N1_Avian_HM172376_A/chicken/Shandong/A-10/2006|2006.500	HM172376	Avian	H5N1	H5	N1	China	EasternAsia	Asia	2006.5	Dom-gal
H6N1_Avian_HM145409_A/mallard/Jiangxi/10668/2005|2005.500	HM145409	Avian	H6N1	H6	N1	China	EasternAsia	Asia	2005.5	Wild-ans-short
H3N2_Human_CY212079_A/Oklahoma/18/2016|2016.918	CY212079	Human	H3N2	H3	N2	USA	NorthernAmerica	America	2016.918	Human
H3N2_Human_CY070973_A/New_York/20342/2010|2010.455	CY070973	Human	H3N2	H3	N2	USA	NorthernAmerica	America	2010.455	Human
H3N2_Human_CY015698_A/Western_Australia/16/2001|2001.732	CY015698	Human	H3N2	H3	N2	Australia	AustraliaNewZealandOceania	Oceania	2001.732	Human
H1N1_Swine_KR699882_A/swine/Belgium/Maldegem-553/2010|2010.863	KR699882	Swine	H1N1	H1	N1	Belgium	WesternEurope	Europe	2010.863	Swine
H2N2_Avian_CY116873_A/mallard/Potsdam/177-6/1983|1983.500	CY116873	Avian	H2N2	H2	N2	Germany	WesternEurope	Europe	1983.5	Wild-ans-short
H3N2_Human_JX437929_A/Singapore/H2011-504C/2011|2011.501	JX437929	Human	H3N2	H3	N2	Singapore	SouthEasternAsia	Asia	2011.501	Human
H3N2_Swine_CY194355_A/swine/Manitoba/D0102/2012|2012.792	CY194355	Swine	H3N2	H3	N2	Canada	NorthernAmerica	America	2012.792	Swine
H1N1_Human_CY027065_A/Tennessee/UR06-0151/2007|2007.088	CY027065	Human	H1N1	H1	N1	USA	NorthernAmerica	America	2007.088	Human
H6N6_Avian_KJ200915_A/duck/Zhejiang/S1134/2011|2011.184	KJ200915	Avian	H6N6	H6	N6	China	EasternAsia	Asia	2011.184	Dom-ans
H5N2_Avian_KC790043_A/mallard/QC/2323-25/2006|2006.690	KC790043	Avian	H5N2	H5	N2	Canada	NorthernAmerica	America	2006.69	Wild-ans-short
H3N2_Swine_CY099237_A/swine/Minnesota/001332/2006|2006.877	CY099237	Swine	H3N2	H3	N2	USA	NorthernAmerica	America	2006.877	Swine
H13N8_Avian_CY184494_A/black-headed_gull/Sweden/74342/2008|2008.551	CY184494	Avian	H13N8	H13	N8	Sweden	NorthernEurope	Europe	2008.551	Wild-other
H3N2_Human_CY113563_A/England/260/1991|1991.704	CY113563	Human	H3N2	H3	N2	United Kingdom	NorthernEurope	Europe	1991.704	Human
H3N2_Human_CY232506_A/Vermont/12/2017|2017.247	CY232506	Human	H3N2	H3	N2	USA	NorthernAmerica	America	2017.247	Human
H9N2_Avian_KM113211_A/chicken/Chongqing/C2093/2013|2013.359	KM113211	Avian	H9N2	H9	N2	China	EasternAsia	Asia	2013.359	Dom-gal
H5N1_Avian_KP336324_A/crow/India/01CA12/2012|2012.005	KP336324	Avian	H5N1	H5	N1	India	SouthernAsia	Asia	2012.005	Wild-other
H6N5_Avian_KX979675_A/mallard_duck/Netherlands/13/2007|2007.833	KX979675	Avian	H6N5	H6	N5	Netherlands	WesternEurope	Europe	2007.833	Wild-ans-short
H6N1_Avian_KJ162810_A/chicken/Taiwan/1843/2012|2012.962	KJ162810	Avian	H6N1	H6	N1	Taiwan	EasternAsia	Asia	2012.962	Dom-gal
H7N3_Avian_CY005850_A/mallard/Netherlands/12/2000|2000.500	CY005850	Avian	H7N3	H7	N3	Netherlands	WesternEurope	Europe	2000.5	Wild-ans-short
H2N3_Avian_CY206347_A/blue-winged_teal/Texas/AI13-3534/2013|2013.704	CY206347	Avian	H2N3	H2	N3	USA	NorthernAmerica	America	2013.704	Wild-ans-long
H9N2_Avian_KJ726727_A/chicken/Shanghai/C/2011|2011.452	KJ726727	Avian	H9N2	H9	N2	China	EasternAsia	Asia	2011.452	Dom-gal
H1N1_Swine_KY115489_A/swine/Iowa/A01775501/2016|2016.375	KY115489	Swine	H1N1	H1	N1	USA	NorthernAmerica	America	2016.375	Swine
H12N5_Avian_CY144721_A/ruddy_turnstone/New_Jersey/AI07-697/2007|2007.605	CY144721	Avian	H12N5	H12	N5	USA	NorthernAmerica	America	2007.605	Wild-other
H4N6_Avian_CY128021_A/shorebird/Delaware_Bay/588/2008|2008.375	CY128021	Avian	H4N6	H4	N6	USA	NorthernAmerica	America	2008.375	Wild-other
H2N8_Avian_KC899720_A/wild_duck/SH38-51/2010|2010.200	KC899720	Avian	H2N8	H2	N8	South Korea	EasternAsia	Asia	2010.2	Wild-ans-short
H3N2_Human_KY289144_A/West_Virginia/07/2016|2016.814	KY289144	Human	H3N2	H3	N2	USA	NorthernAmerica	America	2016.814	Human
H1N1_Human_KU321939_A/Milano/21/2012|2012.500	KU321939	Human	H1N1	H1	N1	Italy	SouthernEurope	Europe	2012.5	Human
H5N2_Avian_CY206266_A/mallard/Minnesota/AI12-4031/2012|2012.718	CY206266	Avian	H5N2	H5	N2	USA	NorthernAmerica	America	2012.718	Wild-ans-short
H3N2_Human_CY089779_A/Boston/99/2009|2009.318	CY089779	Human	H3N2	H3	N2	USA	NorthernAmerica	America	2009.318	Human
H1N1_Avian_CY017731_A/pintail/Ohio/25/1999|1999.789	CY017731	Avian	H1N1	H1	N1	USA	NorthernAmerica	America	1999.789	Wild-ans-short
H3N2_Human_KP638140_A/Thailand/SP07043/2007|2007.690	KP638140	Human	H3N2	H3	N2	Thailand	SouthEasternAsia	Asia	2007.69	Human
H2N2_Human_KP098438_A/England/12/1962|1962.500	KP098438	Human	H2N2	H2	N2	United Kingdom	NorthernEurope	Europe	1962.5	Human
H5N2_Avian_MF359839_A/ruddy_turnstone/Delaware_Bay/431/2011|2011.395	MF359839	Avian	H5N2	H5	N2	USA	NorthernAmerica	America	2011.395	Wild-other
H1N1_Swine_CY026305_A/swine/Wisconsin/2/1966|1966.500	CY026305	Swine	H1N1	H1	N1	USA	NorthernAmerica	America	1966.5	Swine
H3N8_Avian_CY047518_A/mallard/Alberta/11527/2005|2005.586	CY047518	Avian	H3N8	H3	N8	Canada	NorthernAmerica	America	2005.586	Wild-ans-short
H7N3_Avian_KU290077_A/mallard/Nebraska/A00709657/2009|2009.907	KU290077	Avian	H7N3	H7	N3	USA	NorthernAmerica	America	2009.907	Wild-ans-short
H6N6_Avian_CY180866_A/green-winged_teal/Wisconsin/121/1980|1980.500	CY180866	Avian	H6N6	H6	N6	USA	NorthernAmerica	America	1980.5	Wild-ans-long
H4N6_Avian_CY206617_A/blue-winged_teal/Texas/UGAI14-2912/2014|2014.701	CY206617	Avian	H4N6	H4	N6	USA	NorthernAmerica	America	2014.701	Wild-ans-long
H3N2_Swine_MF145430_A/swine/North_Carolina/A01945452/2015|2015.762	MF145430	Swine	H3N2	H3	N2	USA	NorthernAmerica	America	2015.762	Swine
H1N1_Swine_FJ536817_A/swine/Fujian/204/2007|2007.786	FJ536817	Swine	H1N1	H1	N1	China	EasternAsia	Asia	2007.786	Swine
H3N8_Avian_KX979719_A/mallard_duck/Netherlands/13/2012|2012.748	KX979719	Avian	H3N8	H3	N8	Netherlands	WesternEurope	Europe	2012.748	Wild-ans-short
H1N1_Swine_AB911599_A/swine/Hiroshima/52/2011|2011.871	AB911599	Swine	H1N1	H1	N1	Japan	EasternAsia	Asia	2011.871	Swine
H5N2_Avian_KJ933375_A/duck/Zhejiang/6DK19/2013|2013.953	KJ933375	Avian	H5N2	H5	N2	China	EasternAsia	Asia	2013.953	Dom-ans
H3N2_Human_CY019897_A/Albany/11/1968|1968.500	CY019897	Human	H3N2	H3	N2	USA	NorthernAmerica	America	1968.5	Human
H3N2_Human_KU592169_A/South_Dakota/36/2015|2015.581	KU592169	Human	H3N2	H3	N2	USA	NorthernAmerica	America	2015.581	Human
H1N1_Human_JN129266_A/Moscow/IIV-83/2011|2011.058	JN129266	Human	H1N1	H1	N1	Russia	EasternEurope	Europe	2011.058	Human
H1N1_Human_KX406225_A/Connecticut/02/2016|2016.019	KX406225	Human	H1N1	H1	N1	USA	NorthernAmerica	America	2016.019	Human
H4N2_Avian_CY094643_A/mallard/California/5495/2009|2009.556	CY094643	Avian	H4N2	H4	N2	USA	NorthernAmerica	America	2009.556	Wild-ans-short
H1N2_Swine_KT580906_A/swine/Indiana/A01260910/2015|2015.403	KT580906	Swine	H1N2	H1	N2	USA	NorthernAmerica	America	2015.403	Swine
H7N3_Avian_KX351705_A/mallard/California/LDC331/2015|2015.005	KX351705	Avian	H7N3	H7	N3	USA	NorthernAmerica	America	2015.005	Wild-ans-short
H1N1_Swine_CY158431_A/swine/North_Carolina/SG1361/2010|2010.460	CY158431	Swine	H1N1	H1	N1	USA	NorthernAmerica	America	2010.46	Swine
H7N7_Avian_KY550815_A/northern_shoveler/California/AH0079568/2016|2016.071	KY550815	Avian	H7N7	H7	N7	USA	NorthernAmerica	America	2016.071	Wild-ans-short
H1N1_Human_MH246031_A/Massachusetts/15/2018|2018.134	MH246031	Human	H1N1	H1	N1	USA	NorthernAmerica	America	2018.134	Human
H5N1_Avian_KP715078_A/common_pochard/Henan/09L/2015|2015.014	KP715078	Avian	H5N1	H5	N1	China	EasternAsia	Asia	2015.014	Wild-ans-short
H1N2_Swine_EU053131_A/swine/Doetlingen/IDT4735/2005|2005.932	EU053131	Swine	H1N2	H1	N2	Germany	WesternEurope	Europe	2005.932	Swine
H1N2_Swine_MF425621_A/swine/Michigan/A01259077/2017|2017.408	MF425621	Swine	H1N2	H1	N2	USA	NorthernAmerica	America	2017.408	Swine
H1N3_Avian_KX986859_A/blue-winged_teal/Guatemala/CIP049H102-18/2011|2011.860	KX986859	Avian	H1N3	H1	N3	Guatemala	CentralAmerica	America	2011.86	Wild-ans-long
H7N9_Human_KX215959_A/Huaian/083/2014|2014.400	KX215959	Human	H7N9	H7	N9	China	EasternAsia	Asia	2014.4	Human
H1N1_Swine_KR700515_A/swine/France/56-110525/2010|2010.901	KR700515	Swine	H1N1	H1	N1	France	WesternEurope	Europe	2010.901	Swine
H3N2_Human_CY114291_A/Netherlands/91/1996|1996.079	CY114291	Human	H3N2	H3	N2	Netherlands	WesternEurope	Europe	1996.079	Human
H3N2_Human_CY232402_A/Florida/27/2017|2017.241	CY232402	Human	H3N2	H3	N2	USA	NorthernAmerica	America	2017.241	Human
H3N2_Swine_KU976754_A/swine/Mexico/AVX26/2012|2012.471	KU976754	Swine	H3N2	H3	N2	Mexico	CentralAmerica	America	2012.471	Swine
H3N8_Equine_CY028906_A/equine/Kentucky/magnificent_genius1/1981|1981.500	CY028906	Equine	H3N8	H3	N8	USA	NorthernAmerica	America	1981.5	Equine
H5N3_Avian_GQ227558_A/duck/Altai/1285/1991|1991.619	GQ227558	Avian	H5N3	H5	N3	Russia	EasternEurope	Europe	1991.619	Dom-ans
H1N1_Swine_KM497001_A/swine/Brazil/263/2012|2012.904	KM497001	Swine	H1N1	H1	N1	Brazil	SouthernAmerica	America	2012.904	Swine
H1N1_Avian_KF424152_A/mallard/Ohio/4809-9/2008|2008.901	KF424152	Avian	H1N1	H1	N1	USA	NorthernAmerica	America	2008.901	Wild-ans-short
H1N1_Human_CY125673_A/England/192/2000|2000.500	CY125673	Human	H1N1	H1	N1	United Kingdom	NorthernEurope	Europe	2000.5	Human
H11N9_Avian_CY203715_A/mallard/Maryland/06OS1236/2006|2006.597	CY203715	Avian	H11N9	H11	N9	USA	NorthernAmerica	America	2006.597	Wild-ans-short
H5N8_Avian_KP732597_A/duck/Eastern_China/S1210/2013|2013.940	KP732597	Avian	H5N8	H5	N8	China	EasternAsia	Asia	2013.94	Dom-ans
H4N6_Avian_CY101521_A/ruddy_turnstone/Delaware/2354/1988|1988.411	CY101521	Avian	H4N6	H4	N6	USA	NorthernAmerica	America	1988.411	Wild-other
H15N4_Avian_CY098538_A/teal/Chany/7119/2008|2008.660	CY098538	Avian	H15N4	H15	N4	Russia	EasternEurope	Europe	2008.66	Wild-ans-short
H9N2_Avian_AB473938_A/duck/Hokkaido/49/98|1998.500	AB473938	Avian	H9N2	H9	N2	Japan	EasternAsia	Asia	1998.5	Dom-ans
H3N8_Avian_CY047614_A/mallard/Quebec/11082/2006|2006.630	CY047614	Avian	H3N8	H3	N8	Canada	NorthernAmerica	America	2006.63	Wild-ans-short
H1N1_Human_KU592743_A/North_Carolina/04/2014|2014.126	KU592743	Human	H1N1	H1	N1	USA	NorthernAmerica	America	2014.126	Human
H3N2_Swine_CY158991_A/swine/North_Carolina/SG1364/2010|2010.896	CY158991	Swine	H3N2	H3	N2	USA	NorthernAmerica	America	2010.896	Swine
H5N1_Avian_KF881429_A/duck/Egypt/Q4596A/2012|2012.049	KF881429	Avian	H5N1	H5	N1	Egypt	NorthernAfrica	Africa	2012.049	Dom-ans
H3N2_Human_MH079909_A/California/09/2018|2018.019	MH079909	Human	H3N2	H3	N2	USA	NorthernAmerica	America	2018.019	Human
H3N2_Human_CY092223_A/New_Jersey/NHRC0001/2005|2005.110	CY092223	Human	H3N2	H3	N2	USA	NorthernAmerica	America	2005.11	Human
H1N1_Human_KX915290_A/Delaware/21/2016|2016.299	KX915290	Human	H1N1	H1	N1	USA	NorthernAmerica	America	2016.299	Human
H10N8_Human_KJ406538_A/Jiangxi/IPB13c/2013|2013.967	KJ406538	Human	H10N8	H10	N8	China	EasternAsia	Asia	2013.967	Human
H6N2_Avian_CY204038_A/green-winged_teal/Ohio/14OS2001/2014|2014.679	CY204038	Avian	H6N2	H6	N2	USA	NorthernAmerica	America	2014.679	Wild-ans-long
H1N1_Human_CY025227_A/Michigan/UR06-0015/2006|2006.989	CY025227	Human	H1N1	H1	N1	USA	NorthernAmerica	America	2006.989	Human
H3N2_Human_KX917938_A/Wyoming/26/2016|2016.312	KX917938	Human	H3N2	H3	N2	USA	NorthernAmerica	America	2016.312	Human
H3N2_Human_KX916290_A/Georgia/49/2016|2016.255	KX916290	Human	H3N2	H3	N2	USA	NorthernAmerica	America	2016.255	Human
H5N6_Avian_KP285019_A/duck/Dongguan/3069/2013|2013.962	KP285019	Avian	H5N6	H5	N6	China	EasternAsia	Asia	2013.962	Dom-ans
H3N2_Human_CY037517_A/Mississippi/UR07-0025/2008|2008.121	CY037517	Human	H3N2	H3	N2	USA	NorthernAmerica	America	2008.121	Human
H1N2_Swine_JN375289_A/swine/Guangdong/2676/2010|2010.649	JN375289	Swine	H1N2	H1	N2	China	EasternAsia	Asia	2010.649	Swine
H6N8_Avian_CY127014_A/ruddy_turnstone/Delaware_Bay/37/1993|1993.329	CY127014	Avian	H6N8	H6	N8	USA	NorthernAmerica	America	1993.329	Wild-other
H11N2_Avian_CY132187_A/mallard/Ohio/11OS2213/2011|2011.630	CY132187	Avian	H11N2	H11	N2	USA	NorthernAmerica	America	2011.63	Wild-ans-short
H3N2_Human_KP335752_A/Thailand/CU-B5697/2011|2011.707	KP335752	Human	H3N2	H3	N2	Thailand	SouthEasternAsia	Asia	2011.707	Human
H2N3_Avian_KY130654_A/northern_pintail/Alaska/366/2011|2011.723	KY130654	Avian	H2N3	H2	N3	USA	NorthernAmerica	America	2011.723	Wild-ans-long
H4N2_Avian_CY125587_A/blue-winged_teal/New_Brunswick/03756/2009|2009.701	CY125587	Avian	H4N2	H4	N2	Canada	NorthernAmerica	America	2009.701	Wild-ans-long
H10N7_Avian_CY144907_A/green-winged_teal/Louisiana/169GW/1988|1988.500	CY144907	Avian	H10N7	H10	N7	USA	NorthernAmerica	America	1988.5	Wild-ans-long
H3N2_Human_CY080545_A/Australia/22/2009|2009.551	CY080545	Human	H3N2	H3	N2	Australia	AustraliaNewZealandOceania	Oceania	2009.551	Human
H5N1_Avian_KY171396_A/chicken/Vietnam/NCVD-2716/2013|2013.055	KY171396	Avian	H5N1	H5	N1	Viet Nam	SouthEasternAsia	Asia	2013.055	Dom-gal
H1N2_Swine_KF386839_A/swine/Missouri/A01270665/2012|2012.751	KF386839	Swine	H1N2	H1	N2	USA	NorthernAmerica	America	2012.751	Swine
H7N9_Human_KF662945_A/Guangdong/1/2013|2013.605	KF662945	Human	H7N9	H7	N9	China	EasternAsia	Asia	2013.605	Human
H1N1_Human_MH083453_A/Florida/06/2018|2018.027	MH083453	Human	H1N1	H1	N1	USA	NorthernAmerica	America	2018.027	Human
H3N8_Avian_CY097716_A/mallard/Mississippi/360/2010|2010.041	CY097716	Avian	H3N8	H3	N8	USA	NorthernAmerica	America	2010.041	Wild-ans-short
H9N2_Avian_KP865871_A/chicken/Shanghai/5/2003|2003.918	KP865871	Avian	H9N2	H9	N2	China	EasternAsia	Asia	2003.918	Dom-gal
H5N2_Avian_CY166782_A/northern_shoveler/Mississippi/11OS5875/2011|2011.934	CY166782	Avian	H5N2	H5	N2	USA	NorthernAmerica	America	2011.934	Wild-ans-short
H10N6_Avian_KP287812_A/migratory_duck/Jiangxi/9334/2005|2005.816	KP287812	Avian	H10N6	H10	N6	China	EasternAsia	Asia	2005.816	Wild-ans-long
H5N1_Avian_DQ407244_A/little_grebe/Thailand/Phichit-01/2004|2004.500	DQ407244	Avian	H5N1	H5	N1	Thailand	SouthEasternAsia	Asia	2004.5	Wild-other
H1N1_Human_MH083963_A/Oklahoma/40/2017|2017.981	MH083963	Human	H1N1	H1	N1	USA	NorthernAmerica	America	2017.981	Human
H1N1_Human_KC781443_A/Utah/27/2009|2009.419	KC781443	Human	H1N1	H1	N1	USA	NorthernAmerica	America	2009.419	Human
H11N9_Avian_CY032914_A/northern_shoveler/California/HKWF611/2007|2007.858	CY032914	Avian	H11N9	H11	N9	USA	NorthernAmerica	America	2007.858	Wild-ans-short
H1N1_Swine_CY158815_A/swine/Texas/SG1162/2003|2003.786	CY158815	Swine	H1N1	H1	N1	USA	NorthernAmerica	America	2003.786	Swine
H3N2_Swine_CY158183_A/swine/North_Carolina/SG1306/2008|2008.501	CY158183	Swine	H3N2	H3	N2	USA	NorthernAmerica	America	2008.501	Swine
H10N7_Avian_CY132179_A/mallard/Ohio/11OS2044/2011|2011.625	CY132179	Avian	H10N7	H10	N7	USA	NorthernAmerica	America	2011.625	Wild-ans-short
H4N2_Avian_KY130793_A/northern_pintail/Alaska/303/2012|2012.726	KY130793	Avian	H4N2	H4	N2	USA	NorthernAmerica	America	2012.726	Wild-ans-long
H3N2_Swine_KT828223_A/swine/Ohio/14TOSU21811/2014|2014.500	KT828223	Swine	H3N2	H3	N2	USA	NorthernAmerica	America	2014.5	Swine
H5N1_Human_DQ360838_A/Thailand/676/2005|2005.500	DQ360838	Human	H5N1	H5	N1	Thailand	SouthEasternAsia	Asia	2005.5	Human
H5N4_Avian_CY096678_A/blue-winged_teal/Guatemala/CIP049-13/2010|2010.082	CY096678	Avian	H5N4	H5	N4	Guatemala	CentralAmerica	America	2010.082	Wild-ans-long
H7N3_Avian_CY005063_A/mallard_duck/Alberta/435/1985|1985.633	CY005063	Avian	H7N3	H7	N3	Canada	NorthernAmerica	America	1985.633	Wild-ans-short
H3N8_Avian_CY103160_A/mallard/Alberta/274/2006|2006.603	CY103160	Avian	H3N8	H3	N8	Canada	NorthernAmerica	America	2006.603	Wild-ans-short
H1N1_Human_CY125066_A/Shanghai/8/1996|1996.500	CY125066	Human	H1N1	H1	N1	China	EasternAsia	Asia	1996.5	Human
H4N2_Avian_KY561328_A/mallard/Ohio/15OS5718/2015|2015.803	KY561328	Avian	H4N2	H4	N2	USA	NorthernAmerica	America	2015.803	Wild-ans-short
H1N1_Human_MF593597_A/Mexico/12317/2017|2017.063	MF593597	Human	H1N1	H1	N1	Mexico	CentralAmerica	America	2017.063	Human
H3N2_Swine_CY158103_A/swine/Nebraska/01711/2007|2007.578	CY158103	Swine	H3N2	H3	N2	USA	NorthernAmerica	America	2007.578	Swine
H5N6_Avian_KP732603_A/duck/Eastern_China/S0908/2014|2014.685	KP732603	Avian	H5N6	H5	N6	China	EasternAsia	Asia	2014.685	Dom-ans
H3N2_Swine_KF467226_A/swine/North_Carolina/A01203272/2012|2012.118	KF467226	Swine	H3N2	H3	N2	USA	NorthernAmerica	America	2012.118	Swine
H3N2_Human_KJ942598_A/Indiana/10/2011|2011.500	KJ942598	Human	H3N2	H3	N2	USA	NorthernAmerica	America	2011.5	Human
H3N2_Human_CY090963_A/Texas/NHRC0001/2003|2003.885	CY090963	Human	H3N2	H3	N2	USA	NorthernAmerica	America	2003.885	Human
H6N8_Avian_CY126878_A/laughing_gull/Delaware_Bay/4/1990|1990.293	CY126878	Avian	H6N8	H6	N8	USA	NorthernAmerica	America	1990.293	Wild-other
H3N2_Human_KY697324_A/Gainesville/13/2016|2016.967	KY697324	Human	H3N2	H3	N2	USA	NorthernAmerica	America	2016.967	Human
H6N2_Avian_CY014886_A/chicken/New_York/14677-13/1998|1998.151	CY014886	Avian	H6N2	H6	N2	USA	NorthernAmerica	America	1998.151	Dom-gal
H6N1_Avian_CY166352_A/mallard/Wisconsin/11OS3098/2011|2011.732	CY166352	Avian	H6N1	H6	N1	USA	NorthernAmerica	America	2011.732	Wild-ans-short
H1N2_Swine_KX670693_A/swine/Minnesota/A01567671/2015|2015.019	KX670693	Swine	H1N2	H1	N2	USA	NorthernAmerica	America	2015.019	Swine
H1N1_Human_CY065760_A/British_Columbia/GFA0401/2009|2009.285	CY065760	Human	H1N1	H1	N1	Canada	NorthernAmerica	America	2009.285	Human
H7N3_Avian_KY550847_A/American_green-winged_teal/Colorado/AH0026688/2015|2015.090	KY550847	Avian	H7N3	H7	N3	USA	NorthernAmerica	America	2015.09	Wild-ans-long
H7N1_Avian_GQ401163_A/duck/Denmark/53-147-8/2008|2008.312	GQ401163	Avian	H7N1	H7	N1	Denmark	NorthernEurope	Europe	2008.312	Dom-ans
H9N2_Avian_KX598570_A/chicken/Fujian/SIC5/2013|2013.500	KX598570	Avian	H9N2	H9	N2	China	EasternAsia	Asia	2013.5	Dom-gal
H1N2_Swine_MG662646_A/swine/Iowa/A02218429/2017|2017.548	MG662646	Swine	H1N2	H1	N2	USA	NorthernAmerica	America	2017.548	Swine
H1N1_Human_CY125114_A/Bangkok/163/2000|2000.500	CY125114	Human	H1N1	H1	N1	Thailand	SouthEasternAsia	Asia	2000.5	Human
H6N2_Avian_KJ200819_A/duck/Guangdong/S4192/2008|2008.770	KJ200819	Avian	H6N2	H6	N2	China	EasternAsia	Asia	2008.77	Dom-ans
H11N9_Avian_MF146809_A/common_teal/Netherlands/7/2005|2005.953	MF146809	Avian	H11N9	H11	N9	Netherlands	WesternEurope	Europe	2005.953	Wild-ans-long
H1N1_Swine_CY080438_A/swine/QLD/09-02865-07/2009|2009.644	CY080438	Swine	H1N1	H1	N1	Australia	AustraliaNewZealandOceania	Oceania	2009.644	Swine
H2N3_Avian_MG280127_A/mallard_duck/Ohio/16OS0827/2016|2016.573	MG280127	Avian	H2N3	H2	N3	USA	NorthernAmerica	America	2016.573	Wild-ans-short
H11N9_Avian_CY179697_A/duck/Wisconsin/2550/1985|1985.500	CY179697	Avian	H11N9	H11	N9	USA	NorthernAmerica	America	1985.5	Dom-ans
H1N3_Avian_CY120665_A/northern_pintail/California/3466/2010|2010.934	CY120665	Avian	H1N3	H1	N3	USA	NorthernAmerica	America	2010.934	Wild-ans-long
H7N9_Human_KF007114_A/Nanjing/6/2013|2013.274	KF007114	Human	H7N9	H7	N9	China	EasternAsia	Asia	2013.274	Human
H6N6_Avian_CY110588_A/duck/Fujian/1641/2006|2006.123	CY110588	Avian	H6N6	H6	N6	China	EasternAsia	Asia	2006.123	Dom-ans
H3N1_Avian_LC367440_A/duck/Mongolia/62/2013|2013.666	LC367440	Avian	H3N1	H3	N1	Mongolia	EasternAsia	Asia	2013.666	Dom-ans
H5N1_Avian_JX534595_A/wild_duck/Fujian/2/2011|2011.189	JX534595	Avian	H5N1	H5	N1	China	EasternAsia	Asia	2011.189	Wild-ans-short
H1N2_Swine_KX671292_A/swine/Missouri/A02076915/2015|2015.496	KX671292	Swine	H1N2	H1	N2	USA	NorthernAmerica	America	2015.496	Swine
H3N6_Avian_KX121252_A/duck/Hunan/146/2014|2014.866	KX121252	Avian	H3N6	H3	N6	China	EasternAsia	Asia	2014.866	Dom-ans
H1N1_Avian_CY181375_A/green-winged_teal/Wisconsin/585/1983|1983.500	CY181375	Avian	H1N1	H1	N1	USA	NorthernAmerica	America	1983.5	Wild-ans-long
H1N2_Swine_KX772268_A/swine/South_Dakota/A01941705/2015|2015.970	KX772268	Swine	H1N2	H1	N2	USA	NorthernAmerica	America	2015.97	Swine
H5N2_Avian_KU201926_A/Coopers_hawk/Minnesota/198225/2015|2015.282	KU201926	Avian	H5N2	H5	N2	USA	NorthernAmerica	America	2015.282	Wild-other
H3N2_Human_KT842768_A/Maryland/03/2015|2015.126	KT842768	Human	H3N2	H3	N2	USA	NorthernAmerica	America	2015.126	Human
H16N3_Avian_GQ907300_A/black_headed_gull/Mongolia/1756/2006|2006.685	GQ907300	Avian	H16N3	H16	N3	Mongolia	EasternAsia	Asia	2006.685	Wild-other
H1N1_Swine_CY045746_A/swine/USA/1976/1931|1931.500	CY045746	Swine	H1N1	H1	N1	USA	NorthernAmerica	America	1931.5	Swine
H6N1_Avian_CY203339_A/mallard/Maryland/10OS1947/2010|2010.704	CY203339	Avian	H6N1	H6	N1	USA	NorthernAmerica	America	2010.704	Wild-ans-short
H3N2_Human_CY214792_A/Wyoming/02/2017|2017.011	CY214792	Human	H3N2	H3	N2	USA	NorthernAmerica	America	2017.011	Human
H14N7_Avian_MG280367_A/Northern_shoveler/Missouri/16OS6248/2016|2016.970	MG280367	Avian	H14N7	H14	N7	USA	NorthernAmerica	America	2016.97	Wild-ans-short
H9N2_Avian_KC821075_A/chicken/Shandong/sd01/2010|2010.000	KC821075	Avian	H9N2	H9	N2	China	EasternAsia	Asia	2010	Dom-gal
H16N3_Avian_KX979834_A/black-headed_gull/Netherlands/93/2012|2012.540	KX979834	Avian	H16N3	H16	N3	Netherlands	WesternEurope	Europe	2012.54	Wild-other
H5N1_Avian_FM174397_A/domestic_duck/Germany/R1772/2007|2007.500	FM174397	Avian	H5N1	H5	N1	Germany	WesternEurope	Europe	2007.5	Dom-ans
H5N6_Avian_KU143535_A/chicken/Wuhan/WHYJ02/2015|2015.038	KU143535	Avian	H5N6	H5	N6	China	EasternAsia	Asia	2015.038	Dom-gal
H10N7_Avian_CY079362_A/mallard/Illinois/08OS2710/2008|2008.816	CY079362	Avian	H10N7	H10	N7	USA	NorthernAmerica	America	2008.816	Wild-ans-short
H1N1_Human_KX407825_A/Louisiana/06/2016|2016.142	KX407825	Human	H1N1	H1	N1	USA	NorthernAmerica	America	2016.142	Human
H6N2_Avian_CY109304_A/duck/Guizhou/2773/2006|2006.367	CY109304	Avian	H6N2	H6	N2	China	EasternAsia	Asia	2006.367	Dom-ans
H7N7_Avian_KY063802_A/blue-winged_teal/Lousiana/UGAI14-0210/2014|2014.241	KY063802	Avian	H7N7	H7	N7	USA	NorthernAmerica	America	2014.241	Wild-ans-long
H1N1_Human_KC891539_A/Texas/22/2012|2012.153	KC891539	Human	H1N1	H1	N1	USA	NorthernAmerica	America	2012.153	Human
H4N6_Avian_KU161081_A/goose/Jiangsu/S2433/2011|2011.438	KU161081	Avian	H4N6	H4	N6	China	EasternAsia	Asia	2011.438	Dom-ans
H9N2_Avian_KU042152_A/pigeon/Zhejiang/P4/2013|2013.266	KU042152	Avian	H9N2	H9	N2	China	EasternAsia	Asia	2013.266	Wild-other
H5N2_Avian_EU084941_A/Duck/NJ/117228-7/2001|2001.500	EU084941	Avian	H5N2	H5	N2	USA	NorthernAmerica	America	2001.5	Dom-ans
H3N8_Avian_CY102330_A/mallard/Alberta/169/1998|1998.592	CY102330	Avian	H3N8	H3	N8	Canada	NorthernAmerica	America	1998.592	Wild-ans-short
H5N2_Avian_GQ923347_A/mallard/Arkansas/473507-9/2006|2006.500	GQ923347	Avian	H5N2	H5	N2	USA	NorthernAmerica	America	2006.5	Wild-ans-short
H4N6_Avian_KX228208_A/chicken/England/474-016250/2014|2014.392	KX228208	Avian	H4N6	H4	N6	United Kingdom	NorthernEurope	Europe	2014.392	Dom-gal
H3N3_Avian_MG204065_A/duck/Fujian/SD063/2017|2017.200	MG204065	Avian	H3N3	H3	N3	China	EasternAsia	Asia	2017.2	Dom-ans
H7N3_Avian_KY551282_A/American_green-winged_teal/AH0003731/2015|2015.003	KY551282	Avian	H7N3	H7	N3	USA	NorthernAmerica	America	2015.003	Wild-ans-long
H4N6_Avian_KT338339_A/northern_pintail/Alaska/257/2014|2014.710	KT338339	Avian	H4N6	H4	N6	USA	NorthernAmerica	America	2014.71	Wild-ans-long
H14N4_Avian_KY644478_A/blue-winged_teal/Guatemala/CIP049H113-08/2013|2013.025	KY644478	Avian	H14N4	H14	N4	Guatemala	CentralAmerica	America	2013.025	Wild-ans-long
H3N2_Human_CY104090_A/TayNguyen/TN152/2003|2003.712	CY104090	Human	H3N2	H3	N2	Viet Nam	SouthEasternAsia	Asia	2003.712	Human
H5N2_Avian_CY004323_A/mallard_duck/ALB/57/1976|1976.611	CY004323	Avian	H5N2	H5	N2	Canada	NorthernAmerica	America	1976.611	Wild-ans-short
H11N9_Avian_CY186909_A/blue-winged_teal/Ohio/12OS2152/2012|2012.704	CY186909	Avian	H11N9	H11	N9	USA	NorthernAmerica	America	2012.704	Wild-ans-long
H1N2_Swine_GQ229316_A/swine/Hong_Kong/554/2003|2003.310	GQ229316	Swine	H1N2	H1	N2	Hong Kong	EasternAsia	Asia	2003.31	Swine
H3N2_Human_CY002278_A/Memphis/24/1995|1995.500	CY002278	Human	H3N2	H3	N2	USA	NorthernAmerica	America	1995.5	Human
H11N9_Avian_CY129076_A/American_black_duck/New_Brunswick/02519/2007|2007.715	CY129076	Avian	H11N9	H11	N9	Canada	NorthernAmerica	America	2007.715	Wild-ans-short
H7N3_Avian_CY144697_A/ruddy_turnstone/New_Jersey/AI06-179/2006|2006.373	CY144697	Avian	H7N3	H7	N3	USA	NorthernAmerica	America	2006.373	Wild-other
H3N2_Human_CY121518_A/Nepal/921/2006|2006.500	CY121518	Human	H3N2	H3	N2	Nepal	SouthernAsia	Asia	2006.5	Human
H12N7_Avian_CY144266_A/ruddy_turnstone/Delaware/471599/2001|2001.500	CY144266	Avian	H12N7	H12	N7	USA	NorthernAmerica	America	2001.5	Wild-other
H1N1_Swine_CY099301_A/swine/Illinois/01917/2007|2007.932	CY099301	Swine	H1N1	H1	N1	USA	NorthernAmerica	America	2007.932	Swine
H9N2_Avian_KM113283_A/chicken/Guangdong/C1122/2011|2011.214	KM113283	Avian	H9N2	H9	N2	China	EasternAsia	Asia	2011.214	Dom-gal
H4N2_Avian_CY094675_A/mallard/California/5192/2009|2009.567	CY094675	Avian	H4N2	H4	N2	USA	NorthernAmerica	America	2009.567	Wild-ans-short
H13N8_Avian_KX979760_A/black-headed_gull/Netherlands/10/2013|2013.545	KX979760	Avian	H13N8	H13	N8	Netherlands	WesternEurope	Europe	2013.545	Wild-other
H6N1_Avian_CY077124_A/shorebird/Delaware_Bay/255/2006|2006.386	CY077124	Avian	H6N1	H6	N1	USA	NorthernAmerica	America	2006.386	Wild-other
H9N1_Avian_CY185527_A/black-headed_gull/Georgia/2/2011|2011.296	CY185527	Avian	H9N1	H9	N1	Georgia	WesternAsia	Asia	2011.296	Wild-other
H2N2_Avian_CY121973_A/mallard/Netherlands/31/2006|2006.500	CY121973	Avian	H2N2	H2	N2	Netherlands	WesternEurope	Europe	2006.5	Wild-ans-short
H3N2_Swine_CY158751_A/swine/Saskatchewan/02903/2009|2009.729	CY158751	Swine	H3N2	H3	N2	Canada	NorthernAmerica	America	2009.729	Swine
H1N2_Swine_KX670673_A/swine/South_Dakota/A01823237/2015|2015.477	KX670673	Swine	H1N2	H1	N2	USA	NorthernAmerica	America	2015.477	Swine
H6N2_Avian_KY284383_A/mallard/Ohio/15OS4208/2015|2015.616	KY284383	Avian	H6N2	H6	N2	USA	NorthernAmerica	America	2015.616	Wild-ans-short
H3N6_Avian_CY203707_A/mallard/Maryland/06OS1207/2006|2006.597	CY203707	Avian	H3N6	H3	N6	USA	NorthernAmerica	America	2006.597	Wild-ans-short
H6N1_Avian_CY145985_A/ruddy_turnstone/New_Jersey/AI09-377/2009|2009.364	CY145985	Avian	H6N1	H6	N1	USA	NorthernAmerica	America	2009.364	Wild-other
H9N2_Avian_KP865838_A/chicken/Guangdong/C76/2012|2012.918	KP865838	Avian	H9N2	H9	N2	China	EasternAsia	Asia	2012.918	Dom-gal
H3N2_Human_CY113411_A/Atlanta/211/1989|1989.500	CY113411	Human	H3N2	H3	N2	USA	NorthernAmerica	America	1989.5	Human
H5N2_Avian_KX838897_A/mallard/Alaska/AH0088535/2016|2016.611	KX838897	Avian	H5N2	H5	N2	USA	NorthernAmerica	America	2016.611	Wild-ans-short
H11N2_Avian_CY096622_A/blue-winged_teal/Guatemala/CIP049-10/2009|2009.860	CY096622	Avian	H11N2	H11	N2	Guatemala	CentralAmerica	America	2009.86	Wild-ans-long
H1N1_Swine_KR699970_A/swine/Belgium/Faimes-628/2010|2010.953	KR699970	Swine	H1N1	H1	N1	Belgium	WesternEurope	Europe	2010.953	Swine
H1N1_Swine_KM029693_A/swine/Guangdong/NS2541/2012|2012.564	KM029693	Swine	H1N1	H1	N1	China	EasternAsia	Asia	2012.564	Swine
H3N1_Swine_KC471439_A/swine/Korea/CY03-13/2012|2012.175	KC471439	Swine	H3N1	H3	N1	South Korea	EasternAsia	Asia	2012.175	Swine
H6N3_Avian_CY004208_A/mallard_duck/ALB/76/1985|1985.614	CY004208	Avian	H6N3	H6	N3	Canada	NorthernAmerica	America	1985.614	Wild-ans-short
H3N8_Equine_CY032299_A/equine/Sao_Paulo/6/1963|1963.500	CY032299	Equine	H3N8	H3	N8	Brazil	SouthernAmerica	America	1963.5	Equine
H16N3_Avian_CY213733_A/glaucous-winged_gull/Southcentral_Alaska/13MB02558/2013|2013.660	CY213733	Avian	H16N3	H16	N3	USA	NorthernAmerica	America	2013.66	Wild-other
H1N1_Human_CY053013_A/Houston/5H/2009|2009.378	CY053013	Human	H1N1	H1	N1	USA	NorthernAmerica	America	2009.378	Human
H9N2_Avian_MH135587_A/chicken/Bangladesh/33386/2017|2017.625	MH135587	Avian	H9N2	H9	N2	Bangladesh	SouthernAsia	Asia	2017.625	Dom-gal
H3N2_Human_KX417030_A/Missouri/13/2016|2016.318	KX417030	Human	H3N2	H3	N2	USA	NorthernAmerica	America	2016.318	Human
H3N2_Human_KX412419_A/Louisiana/06/2015|2015.836	KX412419	Human	H3N2	H3	N2	USA	NorthernAmerica	America	2015.836	Human
H6N5_Avian_KY575210_A/green_winged_teal/Mexico-Sonora/829/2009|2009.025	KY575210	Avian	H6N5	H6	N5	Mexico	CentralAmerica	America	2009.025	Wild-ans-long
H3N2_Human_KX414679_A/Oregon/04/2016|2016.088	KX414679	Human	H3N2	H3	N2	USA	NorthernAmerica	America	2016.088	Human
H1N1_Swine_CY158319_A/swine/North_Carolina/SG1334/2009|2009.052	CY158319	Swine	H1N1	H1	N1	USA	NorthernAmerica	America	2009.052	Swine
H1N2_Swine_CY086894_A/swine/North_Carolina/226125/2010|2010.685	CY086894	Swine	H1N2	H1	N2	USA	NorthernAmerica	America	2010.685	Swine
H7N7_Avian_KY551314_A/mallard/Idaho/AH0011522/2015|2015.608	KY551314	Avian	H7N7	H7	N7	USA	NorthernAmerica	America	2015.608	Wild-ans-short
H7N3_Avian_KY550886_A/American_green-winged_teal/Indiana/AH0029607/2015|2015.830	KY550886	Avian	H7N3	H7	N3	USA	NorthernAmerica	America	2015.83	Wild-ans-long
H6N2_Avian_EF592493_A/mallard/SanJiang/151/2006|2006.500	EF592493	Avian	H6N2	H6	N2	China	EasternAsia	Asia	2006.5	Wild-ans-short
H1N2_Swine_KR859454_A/swine/Illinois/A01047045/2010|2010.910	KR859454	Swine	H1N2	H1	N2	USA	NorthernAmerica	America	2010.91	Swine
H3N6_Avian_CY144641_A/ruddy_turnstone/New_Jersey/1321394/2005|2005.386	CY144641	Avian	H3N6	H3	N6	USA	NorthernAmerica	America	2005.386	Wild-other
H1N2_Swine_MF194888_A/swine/Minnesota/MT_12_07_2083/2012|2012.216	MF194888	Swine	H1N2	H1	N2	USA	NorthernAmerica	America	2012.216	Swine
H4N6_Avian_CY164510_A/mallard/Sweden/5811/2005|2005.849	CY164510	Avian	H4N6	H4	N6	Sweden	NorthernEurope	Europe	2005.849	Wild-ans-short
H3N2_Canine_FJ560889_A/canine/Korea/GCVP01/2007|2007.367	FJ560889	Canine	H3N2	H3	N2	South Korea	EasternAsia	Asia	2007.367	Canine
H1N1_Swine_KJ889322_A/swine/Netherlands/25/1980|1980.500	KJ889322	Swine	H1N1	H1	N1	Netherlands	WesternEurope	Europe	1980.5	Swine
H3N2_Human_CY121163_A/England/42/1972|1972.500	CY121163	Human	H3N2	H3	N2	United Kingdom	NorthernEurope	Europe	1972.5	Human
H3N2_Swine_KY401787_A/swine/Iowa/A01944136/2015|2015.740	KY401787	Swine	H3N2	H3	N2	USA	NorthernAmerica	America	2015.74	Swine
H7N2_Avian_CY031034_A/duck/Italy/4609/2003|2003.500	CY031034	Avian	H7N2	H7	N2	Italy	SouthernEurope	Europe	2003.5	Dom-ans
H6N2_Avian_CY095258_A/duck/Egypt/053/2005|2005.096	CY095258	Avian	H6N2	H6	N2	Egypt	NorthernAfrica	Africa	2005.096	Dom-ans
H3N2_Human_CY261485_A/North_Dakota/29/2017|2017.901	CY261485	Human	H3N2	H3	N2	USA	NorthernAmerica	America	2017.901	Human
H12N5_Avian_CY203867_A/mallard/Maryland/09OS1083/2009|2009.578	CY203867	Avian	H12N5	H12	N5	USA	NorthernAmerica	America	2009.578	Wild-ans-short
H5N1_Avian_EF517399_A/mallard/ON/499/2005|2005.500	EF517399	Avian	H5N1	H5	N1	Canada	NorthernAmerica	America	2005.5	Wild-ans-short
H3N2_Swine_CY159135_A/swine/Nebraska/00188/2003|2003.753	CY159135	Swine	H3N2	H3	N2	USA	NorthernAmerica	America	2003.753	Swine
H1N2_Swine_AB600561_A/swine/Niigata/729/2004|2004.500	AB600561	Swine	H1N2	H1	N2	Japan	EasternAsia	Asia	2004.5	Swine
H7N9_Avian_KY751258_A/chicken/Guangdong/GD20/2017|2017.014	KY751258	Avian	H7N9	H7	N9	China	EasternAsia	Asia	2017.014	Dom-gal
H3N6_Avian_CY186885_A/blue-winged_teal/Ohio/12OS2229/2012|2012.682	CY186885	Avian	H3N6	H3	N6	USA	NorthernAmerica	America	2012.682	Wild-ans-long
H5N2_Avian_EU743092_A/chicken/NJ/17169/1993|1993.500	EU743092	Avian	H5N2	H5	N2	USA	NorthernAmerica	America	1993.5	Dom-gal
H3N6_Avian_CY049778_A/garganey/Altai/1216/2007|2007.704	CY049778	Avian	H3N6	H3	N6	Russia	EasternEurope	Europe	2007.704	Wild-ans-short
H1N1_Human_CY096608_A/Cambridge/INS528/2010|2010.216	CY096608	Human	H1N1	H1	N1	USA	NorthernAmerica	America	2010.216	Human
H3N2_Swine_CY157621_A/swine/Oklahoma/00153/2003|2003.712	CY157621	Swine	H3N2	H3	N2	USA	NorthernAmerica	America	2003.712	Swine
H3N2_Swine_MF045249_A/swine/Nebraska/A01781225/2016|2016.685	MF045249	Swine	H3N2	H3	N2	USA	NorthernAmerica	America	2016.685	Swine
H2N3_Avian_CY079498_A/mallard/Wisconsin/08OS2844/2008|2008.830	CY079498	Avian	H2N3	H2	N3	USA	NorthernAmerica	America	2008.83	Wild-ans-short
H3N2_Avian_CY179777_A/mallard/Wisconsin/31/1975|1975.500	CY179777	Avian	H3N2	H3	N2	USA	NorthernAmerica	America	1975.5	Wild-ans-short
H5N1_Avian_FM177133_A/chicken/Germany/R3294/2007|2007.500	FM177133	Avian	H5N1	H5	N1	Germany	WesternEurope	Europe	2007.5	Dom-gal
H5N1_Avian_AB523773_A/common_goldeneye/Mongolia/X60/2009|2009.534	AB523773	Avian	H5N1	H5	N1	Mongolia	EasternAsia	Asia	2009.534	Wild-ans-short
H11N9_Avian_CY130076_A/duck/Memphis/546/1974|1974.500	CY130076	Avian	H11N9	H11	N9	USA	NorthernAmerica	America	1974.5	Dom-ans
H4N6_Avian_CY181131_A/blue-winged_teal/Wisconsin/19/1974|1974.500	CY181131	Avian	H4N6	H4	N6	USA	NorthernAmerica	America	1974.5	Wild-ans-long
H1N1_Swine_EU004446_A/swine/Tianjin/01/2004|2004.500	EU004446	Swine	H1N1	H1	N1	China	EasternAsia	Asia	2004.5	Swine
H2N1_Avian_CY117523_A/shorebird/Delaware_Bay/122/1997|1997.364	CY117523	Avian	H2N1	H2	N1	USA	NorthernAmerica	America	1997.364	Wild-other
H3N2_Human_CY113331_A/Netherlands/330/1985|1985.000	CY113331	Human	H3N2	H3	N2	Netherlands	WesternEurope	Europe	1985	Human
H3N3_Avian_KY673173_A/blue-winged_teal/Guatemala/CIP049H105-08/2011|2011.934	KY673173	Avian	H3N3	H3	N3	Guatemala	CentralAmerica	America	2011.934	Wild-ans-long
H1N1_Human_CY021731_A/Memphis/1/1984|1984.500	CY021731	Human	H1N1	H1	N1	USA	NorthernAmerica	America	1984.5	Human
H1N2_Swine_KM489587_A/swine/Ontario/68/2012|2012.773	KM489587	Swine	H1N2	H1	N2	Canada	NorthernAmerica	America	2012.773	Swine
H1N1_Human_MH079729_A/Nebraska/05/2018|2018.058	MH079729	Human	H1N1	H1	N1	USA	NorthernAmerica	America	2018.058	Human
H5N2_Avian_GQ923195_A/American_wigeon/Iowa/463993/2006|2006.500	GQ923195	Avian	H5N2	H5	N2	USA	NorthernAmerica	America	2006.5	Wild-ans-long
H11N6_Avian_CY144609_A/ruddy_turnstone/New_Jersey/1321416/2005|2005.397	CY144609	Avian	H11N6	H11	N6	USA	NorthernAmerica	America	2005.397	Wild-other
H4N6_Avian_CY141007_A/blue-winged_teal/Louisiana/AI09-5291/2009|2009.871	CY141007	Avian	H4N6	H4	N6	USA	NorthernAmerica	America	2009.871	Wild-ans-long
H7N6_Avian_GU186480_A/Northern_shoveler/NC/6412-052/2005|2005.500	GU186480	Avian	H7N6	H7	N6	USA	NorthernAmerica	America	2005.5	Wild-ans-short
H3N2_Human_CY019913_A/Albany/19/1968|1968.500	CY019913	Human	H3N2	H3	N2	USA	NorthernAmerica	America	1968.5	Human
H3N2_Human_CY233414_A/Michigan/43/2017|2017.195	CY233414	Human	H3N2	H3	N2	USA	NorthernAmerica	America	2017.195	Human
H5N1_Avian_HM006749_A/Chicken/Laos/Xaythiani-26/2006|2006.500	HM006749	Avian	H5N1	H5	N1	Laos	SouthEasternAsia	Asia	2006.5	Dom-gal
H7N9_Avian_KJ395977_A/chicken/Guangdong/G1/2013|2013.340	KJ395977	Avian	H7N9	H7	N9	China	EasternAsia	Asia	2013.34	Dom-gal
H3N2_Human_CY037629_A/Florida/UR07-0146/2008|2008.186	CY037629	Human	H3N2	H3	N2	USA	NorthernAmerica	America	2008.186	Human
H6N2_Avian_KY415830_A/duck/Hubei/ZYSYG7/2015|2015.888	KY415830	Avian	H6N2	H6	N2	China	EasternAsia	Asia	2015.888	Dom-ans
H3N1_Swine_KT374265_A/swine/Iowa/A01555108/2014|2014.882	KT374265	Swine	H3N1	H3	N1	USA	NorthernAmerica	America	2014.882	Swine
H2N9_Avian_CY184259_A/mallard/Sweden/101120/2009|2009.841	CY184259	Avian	H2N9	H2	N9	Sweden	NorthernEurope	Europe	2009.841	Wild-ans-short
H4N6_Avian_CY235104_A/cinnamon_teal/Idaho/UGAI16-1861/2016|2016.619	CY235104	Avian	H4N6	H4	N6	USA	NorthernAmerica	America	2016.619	Wild-ans-short
H3N8_Avian_CY143698_A/mallard/Interior_Alaska/10BM09158R0/2010|2010.595	CY143698	Avian	H3N8	H3	N8	USA	NorthernAmerica	America	2010.595	Wild-ans-short
H7N2_Avian_EU742894_A/chicken/FL/90348-4/2001|2001.500	EU742894	Avian	H7N2	H7	N2	USA	NorthernAmerica	America	2001.5	Dom-gal
H4N6_Avian_CY042547_A/ruddy_turnstone/Delaware/Sg-00541/2008|2008.411	CY042547	Avian	H4N6	H4	N6	USA	NorthernAmerica	America	2008.411	Wild-other
H3N2_Swine_MF099048_A/swine/Chile/33/2014|2014.551	MF099048	Swine	H3N2	H3	N2	Chile	SouthernAmerica	America	2014.551	Swine
H3N2_Human_CY050570_A/New_York/3104/2009|2009.323	CY050570	Human	H3N2	H3	N2	USA	NorthernAmerica	America	2009.323	Human
H1N1_Avian_CY076139_A/mallard/California/20385-004/2007|2007.592	CY076139	Avian	H1N1	H1	N1	USA	NorthernAmerica	America	2007.592	Wild-ans-short
H6N8_Avian_CY096059_A/rosy-billed_pochard/Argentina/CIP051-269/2007|2007.362	CY096059	Avian	H6N8	H6	N8	Argentina	SouthernAmerica	America	2007.362	Wild-ans-short
H7N8_Avian_MH458920_A/Duck/Hubei/HF5/2017|2017.318	MH458920	Avian	H7N8	H7	N8	China	EasternAsia	Asia	2017.318	Dom-ans
H5N3_Avian_LC371800_A/duck/Hokkaido/167/2007|2007.827	LC371800	Avian	H5N3	H5	N3	Japan	EasternAsia	Asia	2007.827	Dom-ans
H1N2_Swine_KC866545_A/swine/Kentucky/12TOSU1155/2012|2012.844	KC866545	Swine	H1N2	H1	N2	USA	NorthernAmerica	America	2012.844	Swine
H11N2_Avian_CY127347_A/shorebird/Delaware_Bay/29/1996|1996.364	CY127347	Avian	H11N2	H11	N2	USA	NorthernAmerica	America	1996.364	Wild-other
H1N1_Swine_KP404330_A/swine/Hunan/951/2013|2013.038	KP404330	Swine	H1N1	H1	N1	China	EasternAsia	Asia	2013.038	Swine
H1N1_Swine_HQ695991_A/swine/Jangsu/504/2010|2010.038	HQ695991	Swine	H1N1	H1	N1	China	EasternAsia	Asia	2010.038	Swine
H5N1_Avian_KY926753_A/chicken/Cameroon/16VIR3791-16/2016|2016.449	KY926753	Avian	H5N1	H5	N1	Cameroon	CentralAfrica	Africa	2016.449	Dom-gal
H4N6_Avian_CY103152_A/mallard/Alberta/258/2006|2006.603	CY103152	Avian	H4N6	H4	N6	Canada	NorthernAmerica	America	2006.603	Wild-ans-short
H10N8_Avian_KP862041_A/duck/Hunan/S4280/2009|2009.937	KP862041	Avian	H10N8	H10	N8	China	EasternAsia	Asia	2009.937	Dom-ans
H13N6_Avian_CY125307_A/black-legged_kittiwake/Quebec/02838-1/2009|2009.627	CY125307	Avian	H13N6	H13	N6	Canada	NorthernAmerica	America	2009.627	Wild-other
H4N8_Avian_CY038368_A/northern_pintail/Interior_Alaska/2/2007|2007.682	CY038368	Avian	H4N8	H4	N8	USA	NorthernAmerica	America	2007.682	Wild-ans-long
H10N7_Avian_CY204768_A/mallard/Maryland/13OS3318/2014|2014.477	CY204768	Avian	H10N7	H10	N7	USA	NorthernAmerica	America	2014.477	Wild-ans-short
H3N2_Human_KM070364_A/Singapore/H2013-422a/2013|2013.419	KM070364	Human	H3N2	H3	N2	Singapore	SouthEasternAsia	Asia	2013.419	Human
H6N6_Avian_KU050746_A/chicken/Zhejiang/727009/2014|2014.567	KU050746	Avian	H6N6	H6	N6	China	EasternAsia	Asia	2014.567	Dom-gal
H3N2_Human_CY243525_A/Alaska/28/2017|2017.425	CY243525	Human	H3N2	H3	N2	USA	NorthernAmerica	America	2017.425	Human
H1N1_Human_KX408129_A/New_Mexico/31/2015|2015.986	KX408129	Human	H1N1	H1	N1	USA	NorthernAmerica	America	2015.986	Human
H1N1_Avian_CY140645_A/mallard/Minnesota/AI09-1678/2009|2009.567	CY140645	Avian	H1N1	H1	N1	USA	NorthernAmerica	America	2009.567	Wild-ans-short
H3N2_Swine_CY246071_A/swine/British_Columbia/SD0132/2016|2016.033	CY246071	Swine	H3N2	H3	N2	Canada	NorthernAmerica	America	2016.033	Swine
H5N6_Swine_KT313408_A/swine/Guangdong/1/2014|2014.460	KT313408	Swine	H5N6	H5	N6	China	EasternAsia	Asia	2014.46	Swine
H1N2_Swine_MF872820_A/swine/Spain/45700-1/2016|2016.879	MF872820	Swine	H1N2	H1	N2	Spain	SouthernEurope	Europe	2016.879	Swine
H11N2_Avian_CY166806_A/northern_shoveler/Mississippi/11OS6077/2011|2011.940	CY166806	Avian	H11N2	H11	N2	USA	NorthernAmerica	America	2011.94	Wild-ans-short
H4N8_Avian_CY140275_A/mallard/Minnesota/Sg-00616/2008|2008.573	CY140275	Avian	H4N8	H4	N8	USA	NorthernAmerica	America	2008.573	Wild-ans-short
H3N2_Human_KT837459_A/Maine/05/2014|2014.784	KT837459	Human	H3N2	H3	N2	USA	NorthernAmerica	America	2014.784	Human
H5N2_Avian_KU143519_A/chicken/Wuhan/WHJF/2014|2014.953	KU143519	Avian	H5N2	H5	N2	China	EasternAsia	Asia	2014.953	Dom-gal
H3N2_Human_CY113755_A/Netherlands/938/1991|1991.964	CY113755	Human	H3N2	H3	N2	Netherlands	WesternEurope	Europe	1991.964	Human
H6N1_Avian_DQ376839_A/chicken/Taiwan/ns2/99|1999.500	DQ376839	Avian	H6N1	H6	N1	Taiwan	EasternAsia	Asia	1999.5	Dom-gal
H1N1_Human_KC881668_A/North_Carolina/09/2011|2011.052	KC881668	Human	H1N1	H1	N1	USA	NorthernAmerica	America	2011.052	Human
H1N1_Avian_CY004544_A/blue-winged_teal/Alberta/141/1992|1992.915	CY004544	Avian	H1N1	H1	N1	Canada	NorthernAmerica	America	1992.915	Wild-ans-long
H3N8_Avian_KX979816_A/mallard_duck/Netherlands/30/2010|2010.721	KX979816	Avian	H3N8	H3	N8	Netherlands	WesternEurope	Europe	2010.721	Wild-ans-short
H4N6_Avian_KY828684_A/mallard/California/UCD360/2014|2014.611	KY828684	Avian	H4N6	H4	N6	USA	NorthernAmerica	America	2014.611	Wild-ans-short
H6N5_Avian_CY144371_A/red_knot/New_Jersey/828235/2001|2001.500	CY144371	Avian	H6N5	H6	N5	USA	NorthernAmerica	America	2001.5	Wild-other
H9N2_Avian_KY983140_A/northern_pintail/California/HS050B/2015|2015.819	KY983140	Avian	H9N2	H9	N2	USA	NorthernAmerica	America	2015.819	Wild-ans-long
H3N8_Avian_CY028642_A/black_duck/Perth/699/1978|1978.068	CY028642	Avian	H3N8	H3	N8	Australia	AustraliaNewZealandOceania	Oceania	1978.068	Wild-ans-short
H1N1_Human_CY026865_A/North_Carolina/UR06-0099/2007|2007.077	CY026865	Human	H1N1	H1	N1	USA	NorthernAmerica	America	2007.077	Human
H6N2_Avian_KT266948_A/goose/Guangxi/115/2012|2012.244	KT266948	Avian	H6N2	H6	N2	China	EasternAsia	Asia	2012.244	Dom-ans
H1N1_Human_CY061584_A/Texas/JMS401/2010|2010.005	CY061584	Human	H1N1	H1	N1	USA	NorthernAmerica	America	2010.005	Human
H3N2_Human_KT839743_A/Illinois/09/2014|2014.915	KT839743	Human	H3N2	H3	N2	USA	NorthernAmerica	America	2014.915	Human
H10N7_Avian_CY139383_A/mallard-black_duck_hybrid/New_Brunswick/00904/2010|2010.701	CY139383	Avian	H10N7	H10	N7	Canada	NorthernAmerica	America	2010.701	Wild-ans-short
H11N9_Avian_CY180690_A/mallard/Wisconsin/477/1976|1976.500	CY180690	Avian	H11N9	H11	N9	USA	NorthernAmerica	America	1976.5	Wild-ans-short
H1N1_Human_CY250161_A/Michigan/290/2017|2017.721	CY250161	Human	H1N1	H1	N1	USA	NorthernAmerica	America	2017.721	Human
H10N7_Avian_KX979789_A/mallard_duck/Netherlands/22/2010|2010.682	KX979789	Avian	H10N7	H10	N7	Netherlands	WesternEurope	Europe	2010.682	Wild-ans-short
H4N6_Avian_JX454704_A/wild_duck/Korea/CSM20-5/2009|2009.871	JX454704	Avian	H4N6	H4	N6	South Korea	EasternAsia	Asia	2009.871	Wild-ans-short
H3N2_Human_CY003718_A/Hong_Kong/14/1992|1992.500	CY003718	Human	H3N2	H3	N2	Hong Kong	EasternAsia	Asia	1992.5	Human
H3N2_Human_CY022315_A/Memphis/104/1976|1976.500	CY022315	Human	H3N2	H3	N2	USA	NorthernAmerica	America	1976.5	Human
H5N1_Avian_KU201854_A/American_wigeon/Washington/196336/2015|2015.003	KU201854	Avian	H5N1	H5	N1	USA	NorthernAmerica	America	2015.003	Wild-ans-long
H1N2_Swine_KR700693_A/swine/England/90276/2011|2011.622	KR700693	Swine	H1N2	H1	N2	United Kingdom	NorthernEurope	Europe	2011.622	Swine
H16N3_Avian_CY125612_A/mallard/Quebec/02916-1/2009|2009.627	CY125612	Avian	H16N3	H16	N3	Canada	NorthernAmerica	America	2009.627	Wild-ans-short
H1N1_Human_KX915682_A/Wyoming/24/2016|2016.299	KX915682	Human	H1N1	H1	N1	USA	NorthernAmerica	America	2016.299	Human
H6N1_Avian_CY133883_A/American_wigeon/California/2423/2010|2010.808	CY133883	Avian	H6N1	H6	N1	USA	NorthernAmerica	America	2010.808	Wild-ans-long
H1N1_Swine_MF919798_A/swine/Minnesota/MT_13_01_S17/2013|2013.044	MF919798	Swine	H1N1	H1	N1	USA	NorthernAmerica	America	2013.044	Swine
H7N9_Avian_KY751253_A/chicken/Liaoning/LN1/2016|2016.022	KY751253	Avian	H7N9	H7	N9	China	EasternAsia	Asia	2016.022	Dom-gal
H1N1_Human_CY009338_A/Fort_Warren/1/1950|1950.500	CY009338	Human	H1N1	H1	N1	USA	NorthernAmerica	America	1950.5	Human
H3N2_Human_CY216031_A/Georgia/04/2017|2017.022	CY216031	Human	H3N2	H3	N2	USA	NorthernAmerica	America	2017.022	Human
H3N2_Human_CY022531_A/Auckland/602/2001|2001.630	CY022531	Human	H3N2	H3	N2	New Zealand	AustraliaNewZealandOceania	Oceania	2001.63	Human
H11N2_Avian_CY060322_A/mallard/Sweden/55/2002|2002.874	CY060322	Avian	H11N2	H11	N2	Sweden	NorthernEurope	Europe	2002.874	Wild-ans-short
H10N7_Avian_CY146414_A/ruddy_turnstone/New_Jersey/AI09-1336/2009|2009.408	CY146414	Avian	H10N7	H10	N7	USA	NorthernAmerica	America	2009.408	Wild-other
H9N2_Avian_MF673349_A/chicken/Jordan/56/2003|2003.173	MF673349	Avian	H9N2	H9	N2	Jordan	WesternAsia	Asia	2003.173	Dom-gal
H5N8_Avian_MH107221_A/Cygnus_olor/Belgium/2967/2017|2017.216	MH107221	Avian	H5N8	H5	N8	Belgium	WesternEurope	Europe	2017.216	Wild-ans-short
H7N7_Avian_CY024784_A/starling/Victoria/1985|1985.500	CY024784	Avian	H7N7	H7	N7	Australia	AustraliaNewZealandOceania	Oceania	1985.5	Wild-other
H2N7_Avian_CY117435_A/sanderling/New_Jersey/756/1986|1986.359	CY117435	Avian	H2N7	H2	N7	USA	NorthernAmerica	America	1986.359	Wild-other
H9N2_Avian_KY983110_A/northern_pintail/California/HS050A/2015|2015.819	KY983110	Avian	H9N2	H9	N2	USA	NorthernAmerica	America	2015.819	Wild-ans-long
H2N2_Human_CY125860_A/England/1/1961|1961.500	CY125860	Human	H2N2	H2	N2	United Kingdom	NorthernEurope	Europe	1961.5	Human
H9N2_Avian_KY415860_A/duck/Ganzhou/GZ188/2016|2016.071	KY415860	Avian	H9N2	H9	N2	China	EasternAsia	Asia	2016.071	Dom-ans
H1N1_Human_GQ396730_A/Tennessee/05/2009|2009.321	GQ396730	Human	H1N1	H1	N1	USA	NorthernAmerica	America	2009.321	Human
H1N1_Human_CY176760_A/Cologne/INS3_686/2011|2011.123	CY176760	Human	H1N1	H1	N1	Germany	WesternEurope	Europe	2011.123	Human
H7N3_Avian_KU290098_A/mallard/New_York/A00723392/2009|2009.945	KU290098	Avian	H7N3	H7	N3	USA	NorthernAmerica	America	2009.945	Wild-ans-short
H5N1_Avian_AB478020_A/village_chicken/Kyaing_Tong/2433/2007|2007.500	AB478020	Avian	H5N1	H5	N1	Myanmar	SouthEasternAsia	Asia	2007.5	Dom-gal
H12N8_Avian_CY203667_A/mallard/Maryland/06OS480/2006|2006.463	CY203667	Avian	H12N8	H12	N8	USA	NorthernAmerica	America	2006.463	Wild-ans-short
H5N1_Avian_KX160184_A/chicken/Liaoning/S4092/2011|2011.860	KX160184	Avian	H5N1	H5	N1	China	EasternAsia	Asia	2011.86	Dom-gal
H5N6_Avian_CY177431_A/mallard/California/1500P/2013|2013.575	CY177431	Avian	H5N6	H5	N6	USA	NorthernAmerica	America	2013.575	Wild-ans-short
H7N8_Avian_KF260529_A/duck/Jiangxi/9631/2009|2009.500	KF260529	Avian	H7N8	H7	N8	China	EasternAsia	Asia	2009.5	Dom-ans
H9N2_Avian_KF260578_A/chicken/Hong_Kong/NT286/2007|2007.500	KF260578	Avian	H9N2	H9	N2	Hong Kong	EasternAsia	Asia	2007.5	Dom-gal
H3N2_Human_KT836301_A/Missouri/09/2015|2015.063	KT836301	Human	H3N2	H3	N2	USA	NorthernAmerica	America	2015.063	Human
H4N6_Avian_CY164390_A/mallard/Sweden/3272/2003|2003.674	CY164390	Avian	H4N6	H4	N6	Sweden	NorthernEurope	Europe	2003.674	Wild-ans-short
H1N1_Swine_JX045995_A/swine/Illinois/A01049981/2011|2011.373	JX045995	Swine	H1N1	H1	N1	USA	NorthernAmerica	America	2011.373	Swine
H4N6_Avian_CY206029_A/blue-winged_teal/Texas/AI11-3691/2011|2011.696	CY206029	Avian	H4N6	H4	N6	USA	NorthernAmerica	America	2011.696	Wild-ans-long
H3N8_Equine_CY032315_A/equine/Santa_Fe/1/1985|1985.500	CY032315	Equine	H3N8	H3	N8	USA	NorthernAmerica	America	1985.5	Equine
H3N2_Human_KY926297_A/Soledade/LACENRS-820/2011|2011.518	KY926297	Human	H3N2	H3	N2	Brazil	SouthernAmerica	America	2011.518	Human
H3N2_Swine_CY045549_A/swine/Oklahoma/001142/2009|2009.500	CY045549	Swine	H3N2	H3	N2	USA	NorthernAmerica	America	2009.5	Swine
H1N2_Swine_KT306804_A/swine/Oklahoma/A01290898/2013|2013.885	KT306804	Swine	H1N2	H1	N2	USA	NorthernAmerica	America	2013.885	Swine
H3N2_Swine_MF373323_A/swine/Indiana/A01672517/2017|2017.052	MF373323	Swine	H3N2	H3	N2	USA	NorthernAmerica	America	2017.052	Swine
H7N1_Avian_CY139935_A/blue-winged_teal/Texas/578575/2002|2002.500	CY139935	Avian	H7N1	H7	N1	USA	NorthernAmerica	America	2002.5	Wild-ans-long
H5N3_Avian_CY096718_A/blue-winged_teal/Guatemala/CIP049-09/2010|2010.082	CY096718	Avian	H5N3	H5	N3	Guatemala	CentralAmerica	America	2010.082	Wild-ans-long
H3N2_Human_CY088156_A/England/470/2003|2003.844	CY088156	Human	H3N2	H3	N2	United Kingdom	NorthernEurope	Europe	2003.844	Human
H1N1_Human_CY066877_A/District_of_Columbia/INS228/2009|2009.866	CY066877	Human	H1N1	H1	N1	USA	NorthernAmerica	America	2009.866	Human
H1N1_Human_CY176712_A/Minneapolis/INS3_675/2012|2012.156	CY176712	Human	H1N1	H1	N1	USA	NorthernAmerica	America	2012.156	Human
H4N6_Avian_CY092167_A/duck/Western_Australia/8108/1984|1984.500	CY092167	Avian	H4N6	H4	N6	Australia	AustraliaNewZealandOceania	Oceania	1984.5	Dom-ans
H3N2_Human_KT837909_A/Washington/20/2014|2014.773	KT837909	Human	H3N2	H3	N2	USA	NorthernAmerica	America	2014.773	Human
H9N2_Avian_KF768190_A/chicken/Guangxi/066C10/2010|2010.438	KF768190	Avian	H9N2	H9	N2	China	EasternAsia	Asia	2010.438	Dom-gal
H5N1_Avian_CY036243_A/grey_heron/Hong_Kong/1046/2008|2008.500	CY036243	Avian	H5N1	H5	N1	Hong Kong	EasternAsia	Asia	2008.5	Wild-other
H3N2_Swine_CY195028_A/swine/Maryland/D0384/2013|2013.910	CY195028	Swine	H3N2	H3	N2	USA	NorthernAmerica	America	2013.91	Swine
H4N9_Avian_CY125579_A/blue-winged_teal/Prince_Edward_Island/03910/2009|2009.630	CY125579	Avian	H4N9	H4	N9	Canada	NorthernAmerica	America	2009.63	Wild-ans-long
H4N6_Avian_CY038104_A/ruddy_turnstone/New_Jersey/Sg-00494/2008|2008.375	CY038104	Avian	H4N6	H4	N6	USA	NorthernAmerica	America	2008.375	Wild-other
H9N2_Avian_KM519963_A/chicken/India/80998/2008|2008.030	KM519963	Avian	H9N2	H9	N2	India	SouthernAsia	Asia	2008.03	Dom-gal
H5N2_Avian_JQ041393_A/duck/Eastern_China/1111/2011|2011.038	JQ041393	Avian	H5N2	H5	N2	China	EasternAsia	Asia	2011.038	Dom-ans
H1N1_Human_KX408921_A/Illinois/29/2015|2015.923	KX408921	Human	H1N1	H1	N1	USA	NorthernAmerica	America	2015.923	Human
H9N5_Avian_CY005119_A/ruddy_turnstone/DE/2576/1987|1987.416	CY005119	Avian	H9N5	H9	N5	USA	NorthernAmerica	America	1987.416	Wild-other
H1N2_Swine_KY401945_A/swine/Nebraska/A01776543/2016|2016.447	KY401945	Swine	H1N2	H1	N2	USA	NorthernAmerica	America	2016.447	Swine
H1N1_Human_CY176411_A/Brighton/INS3_669/2011|2011.068	CY176411	Human	H1N1	H1	N1	United Kingdom	NorthernEurope	Europe	2011.068	Human
H6N2_Avian_CY004529_A/mallard_duck/ALB/294/1987|1987.649	CY004529	Avian	H6N2	H6	N2	Canada	NorthernAmerica	America	1987.649	Wild-ans-short
H1N1_Human_CY021827_A/Albany/12/1951|1951.500	CY021827	Human	H1N1	H1	N1	USA	NorthernAmerica	America	1951.5	Human
H5N1_Avian_CY144745_A/ruddy_turnstone/New_Jersey/AI07-69/2007|2007.564	CY144745	Avian	H5N1	H5	N1	USA	NorthernAmerica	America	2007.564	Wild-other
H1N1_Swine_CY116274_A/swine/England/68327/1998|1998.882	CY116274	Swine	H1N1	H1	N1	United Kingdom	NorthernEurope	Europe	1998.882	Swine
H7N7_Avian_CY005077_A/ruddy_turnstone/DE/2378/1988|1988.411	CY005077	Avian	H7N7	H7	N7	USA	NorthernAmerica	America	1988.411	Wild-other
H3N8_Avian_CY180730_A/duck/Minnesota/53/1974|1974.500	CY180730	Avian	H3N8	H3	N8	USA	NorthernAmerica	America	1974.5	Dom-ans
H1N1_Human_KC780184_A/Montana/22/2009|2009.915	KC780184	Human	H1N1	H1	N1	USA	NorthernAmerica	America	2009.915	Human
H5N2_Avian_CY179409_A/mallard/Wisconsin/411/1981|1981.500	CY179409	Avian	H5N2	H5	N2	USA	NorthernAmerica	America	1981.5	Wild-ans-short
H5N1_Avian_DQ997415_A/duck/Zhejiang/bj/2002|2002.500	DQ997415	Avian	H5N1	H5	N1	China	EasternAsia	Asia	2002.5	Dom-ans
H7N3_Avian_CY205193_A/mallard/Maryland/12OS3630/2013|2013.022	CY205193	Avian	H7N3	H7	N3	USA	NorthernAmerica	America	2013.022	Wild-ans-short
H1N1_Swine_CY158535_A/swine/North_Carolina/SG1387/2011|2011.745	CY158535	Swine	H1N1	H1	N1	USA	NorthernAmerica	America	2011.745	Swine
H9N2_Avian_KP414531_A/chicken/Dongguan/2827/2013|2013.962	KP414531	Avian	H9N2	H9	N2	China	EasternAsia	Asia	2013.962	Dom-gal
H3N8_Avian_CY157420_A/mallard/California/3304/2012|2012.605	CY157420	Avian	H3N8	H3	N8	USA	NorthernAmerica	America	2012.605	Wild-ans-short
H5N6_Avian_KP732598_A/goose/Eastern_China/S0513/2013|2013.362	KP732598	Avian	H5N6	H5	N6	China	EasternAsia	Asia	2013.362	Dom-ans
H3N2_Avian_KJ439825_A/duck/Zhejiang/D11/2013|2013.789	KJ439825	Avian	H3N2	H3	N2	China	EasternAsia	Asia	2013.789	Dom-ans
H10N7_Avian_CY137744_A/shorebird/Delaware_Bay/586/2008|2008.375	CY137744	Avian	H10N7	H10	N7	USA	NorthernAmerica	America	2008.375	Wild-other
H9N2_Avian_CY093086_A/quail/Lebanon/272/2010|2010.619	CY093086	Avian	H9N2	H9	N2	Lebanon	WesternAsia	Asia	2010.619	Dom-gal
H7N3_Avian_CY020891_A/black_duck/Maryland/415/2001|2001.660	CY020891	Avian	H7N3	H7	N3	USA	NorthernAmerica	America	2001.66	Wild-ans-short
H3N6_Avian_LC339879_A/duck/Mongolia/146/2010|2010.655	LC339879	Avian	H3N6	H3	N6	Mongolia	EasternAsia	Asia	2010.655	Dom-ans
H6N2_Avian_CY127062_A/ruddy_turnstone/Delaware_Bay/162/1994|1994.329	CY127062	Avian	H6N2	H6	N2	USA	NorthernAmerica	America	1994.329	Wild-other
H3N2_Human_KR057668_A/California/15/2014|2014.647	KR057668	Human	H3N2	H3	N2	USA	NorthernAmerica	America	2014.647	Human
H12N5_Avian_CY184029_A/mallard/Sweden/2213/2003|2003.778	CY184029	Avian	H12N5	H12	N5	Sweden	NorthernEurope	Europe	2003.778	Wild-ans-short
H9N2_Avian_KX598571_A/chicken/Guangdong/SIC2/2012|2012.871	KX598571	Avian	H9N2	H9	N2	China	EasternAsia	Asia	2012.871	Dom-gal
H10N7_Avian_CY144874_A/sanderling/New_Jersey/1148674/2004|2004.373	CY144874	Avian	H10N7	H10	N7	USA	NorthernAmerica	America	2004.373	Wild-other
H5N2_Avian_MG965822_A/turkey/South_Dakota/15-017406-1/2015|2015.400	MG965822	Avian	H5N2	H5	N2	USA	NorthernAmerica	America	2015.4	Dom-gal
H1N1_Human_CY176696_A/Bronx/INS3_673/2012|2012.175	CY176696	Human	H1N1	H1	N1	USA	NorthernAmerica	America	2012.175	Human
H3N2_Swine_GU135939_A/swine/Iowa/H03LDH5/2003|2003.619	GU135939	Swine	H3N2	H3	N2	USA	NorthernAmerica	America	2003.619	Swine
H9N2_Avian_GU053192_A/chicken/Korea/MS96-CE6/1996|1996.500	GU053192	Avian	H9N2	H9	N2	South Korea	EasternAsia	Asia	1996.5	Dom-gal
H3N2_Human_KX416782_A/New_Mexico/34/2016|2016.238	KX416782	Human	H3N2	H3	N2	USA	NorthernAmerica	America	2016.238	Human
H3N2_Human_KT837757_A/Alaska/47/2014|2014.759	KT837757	Human	H3N2	H3	N2	USA	NorthernAmerica	America	2014.759	Human
H2N3_Avian_CY117291_A/mallard/Alberta/207/1980|1980.595	CY117291	Avian	H2N3	H2	N3	Canada	NorthernAmerica	America	1980.595	Wild-ans-short
H5N2_Avian_KU143521_A/chicken/Wenzhou/HAYXLG03/2015|2015.038	KU143521	Avian	H5N2	H5	N2	China	EasternAsia	Asia	2015.038	Dom-gal
H1N1_Swine_KR074289_A/swine/Mississippi/A01202059/2011|2011.433	KR074289	Swine	H1N1	H1	N1	USA	NorthernAmerica	America	2011.433	Swine
H3N2_Avian_KJ567863_A/blue-winged_teal/Wisconsin/13OS3463/2013|2013.742	KJ567863	Avian	H3N2	H3	N2	USA	NorthernAmerica	America	2013.742	Wild-ans-long
H1N1_Human_GQ225363_A/Fujian/1/2009|2009.386	GQ225363	Human	H1N1	H1	N1	China	EasternAsia	Asia	2009.386	Human
H6N1_Avian_CY127919_A/Canada_goose/Delaware_Bay/34/2010|2010.378	CY127919	Avian	H6N1	H6	N1	USA	NorthernAmerica	America	2010.378	Wild-ans-short
H3N8_Equine_CY032959_A/equine/Johannesburg/1/1986|1986.500	CY032959	Equine	H3N8	H3	N8	South Africa	SouthernAfrica	Africa	1986.5	Equine
H4N6_Avian_JX454696_A/wild_duck/Korea/CSM4-28/2010|2010.704	JX454696	Avian	H4N6	H4	N6	South Korea	EasternAsia	Asia	2010.704	Wild-ans-short
H4N6_Avian_CY204403_A/mallard/Maryland/14OS1309/2014|2014.611	CY204403	Avian	H4N6	H4	N6	USA	NorthernAmerica	America	2014.611	Wild-ans-short
H1N1_Human_MH446910_A/Vermont/14/2018|2018.225	MH446910	Human	H1N1	H1	N1	USA	NorthernAmerica	America	2018.225	Human
H3N2_Human_KT888925_A/San_Diego/FDX11070/2011|2011.953	KT888925	Human	H3N2	H3	N2	USA	NorthernAmerica	America	2011.953	Human
H3N2_Human_CY215144_A/Oklahoma/02/2017|2017.003	CY215144	Human	H3N2	H3	N2	USA	NorthernAmerica	America	2017.003	Human
H3N8_Avian_MG042187_A/duck/Bangladesh/30828/2016|2016.737	MG042187	Avian	H3N8	H3	N8	Bangladesh	SouthernAsia	Asia	2016.737	Dom-ans
H10N7_Avian_CY132171_A/mallard/Ohio/11OS2145/2011|2011.619	CY132171	Avian	H10N7	H10	N7	USA	NorthernAmerica	America	2011.619	Wild-ans-short
H6N1_Avian_CY018915_A/snow_goose/Maryland/353/2005|2005.948	CY018915	Avian	H6N1	H6	N1	USA	NorthernAmerica	America	2005.948	Wild-ans-long
H1N1_Human_KC882387_A/Maryland/06/2011|2011.142	KC882387	Human	H1N1	H1	N1	USA	NorthernAmerica	America	2011.142	Human
H4N6_Avian_CY205806_A/green-winged_teal/Louisiana/AI11-2929/2011|2011.693	CY205806	Avian	H4N6	H4	N6	USA	NorthernAmerica	America	2011.693	Wild-ans-long
H5N6_Avian_KY415853_A/chicken/Taishun/TS2/2016|2016.134	KY415853	Avian	H5N6	H5	N6	China	EasternAsia	Asia	2016.134	Dom-gal
H10N7_Avian_CY137182_A/shorebird/Delaware_Bay/202/2001|2001.375	CY137182	Avian	H10N7	H10	N7	USA	NorthernAmerica	America	2001.375	Wild-other
H1N1_Human_KX775397_A/Moscow/CRIE-282/2016|2016.096	KX775397	Human	H1N1	H1	N1	Russia	EasternEurope	Europe	2016.096	Human
H6N2_Avian_HM145501_A/wild_duck/Shantou/7307/2004|2004.500	HM145501	Avian	H6N2	H6	N2	China	EasternAsia	Asia	2004.5	Wild-ans-short
H5N6_Avian_KT454953_A/Syrrhaptes_paradoxus/Guangdong/ZH283/2015|2015.137	KT454953	Avian	H5N6	H5	N6	China	EasternAsia	Asia	2015.137	Wild-other
H3N2_Human_KT843243_A/New_Jersey/13/2015|2015.216	KT843243	Human	H3N2	H3	N2	USA	NorthernAmerica	America	2015.216	Human
H6N2_Avian_CY020851_A/pintail/Ohio/73/1989|1989.797	CY020851	Avian	H6N2	H6	N2	USA	NorthernAmerica	America	1989.797	Wild-ans-short
H4N6_Avian_CY179761_A/blue-winged_teal/Wisconsin/278/1975|1975.500	CY179761	Avian	H4N6	H4	N6	USA	NorthernAmerica	America	1975.5	Wild-ans-long
H1N2_Swine_KU976772_A/swine/Mexico/AVX17/2012|2012.208	KU976772	Swine	H1N2	H1	N2	Mexico	CentralAmerica	America	2012.208	Swine
H4N2_Avian_KU160999_A/duck/Hunan/S2046/2011|2011.419	KU160999	Avian	H4N2	H4	N2	China	EasternAsia	Asia	2011.419	Dom-ans
H1N9_Avian_CY146131_A/ruddy_turnstone/New_Jersey/AI09-727/2009|2009.397	CY146131	Avian	H1N9	H1	N9	USA	NorthernAmerica	America	2009.397	Wild-other
H1N1_Human_CY119288_A/Malaysia/1882831/2007|2007.827	CY119288	Human	H1N1	H1	N1	Malaysia	SouthEasternAsia	Asia	2007.827	Human
H6N8_Avian_CY127419_A/ruddy_turnstone/Delaware_Bay/69/1998|1998.375	CY127419	Avian	H6N8	H6	N8	USA	NorthernAmerica	America	1998.375	Wild-other
H7N7_Avian_CY024792_A/chicken/Victoria/1976|1976.038	CY024792	Avian	H7N7	H7	N7	Australia	AustraliaNewZealandOceania	Oceania	1976.038	Dom-gal
H4N8_Avian_CY140178_A/mallard/Minnesota/Sg-00767/2008|2008.652	CY140178	Avian	H4N8	H4	N8	USA	NorthernAmerica	America	2008.652	Wild-ans-short
H16N3_Avian_CY185591_A/black-headed_gull/Republic_of_Georgia/4/2012|2012.022	CY185591	Avian	H16N3	H16	N3	Georgia	WesternAsia	Asia	2012.022	Wild-other
H3N6_Avian_CY139885_A/mallard/Minnesota/346242/2000|2000.500	CY139885	Avian	H3N6	H3	N6	USA	NorthernAmerica	America	2000.5	Wild-ans-short
H2N3_Avian_CY097604_A/mallard/Missouri/132/2009|2009.932	CY097604	Avian	H2N3	H2	N3	USA	NorthernAmerica	America	2009.932	Wild-ans-short
H3N2_Canine_KJ917355_A/canine/Guangdong/02/2013|2013.285	KJ917355	Canine	H3N2	H3	N2	China	EasternAsia	Asia	2013.285	Canine
H11N9_Avian_MF146849_A/black-headed_gull/Netherlands/40/2009|2009.885	MF146849	Avian	H11N9	H11	N9	Netherlands	WesternEurope	Europe	2009.885	Wild-other
H6N2_Avian_HM145488_A/wild_duck/Shantou/3155/2003|2003.500	HM145488	Avian	H6N2	H6	N2	China	EasternAsia	Asia	2003.5	Wild-ans-short
H7N3_Avian_CY185775_A/mallard/Alberta/167/2010|2010.611	CY185775	Avian	H7N3	H7	N3	Canada	NorthernAmerica	America	2010.611	Wild-ans-short
H4N6_Avian_CY166774_A/American_green-winged_teal/Mississippi/11OS5869/2011|2011.934	CY166774	Avian	H4N6	H4	N6	USA	NorthernAmerica	America	2011.934	Wild-ans-long
H3N8_Avian_CY102162_A/mallard/Alberta/193/1994|1994.616	CY102162	Avian	H3N8	H3	N8	Canada	NorthernAmerica	America	1994.616	Wild-ans-short
H7N9_Human_CY187624_A/Anhui/1-DEWH730/2013|2013.500	CY187624	Human	H7N9	H7	N9	China	EasternAsia	Asia	2013.5	Human
H3N2_Swine_AB620189_A/swine/Saraburi/NIAH107725-28/2008|2008.452	AB620189	Swine	H3N2	H3	N2	Thailand	SouthEasternAsia	Asia	2008.452	Swine
H10N3_Avian_CY146446_A/mallard/Minnesota/AI09-1669/2009|2009.567	CY146446	Avian	H10N3	H10	N3	USA	NorthernAmerica	America	2009.567	Wild-ans-short
H1N2_Swine_KR700238_A/swine/France/CotesdArmor-0074/2011|2011.088	KR700238	Swine	H1N2	H1	N2	France	WesternEurope	Europe	2011.088	Swine
H3N2_Swine_CY157949_A/swine/North_Carolina/01312/2006|2006.874	CY157949	Swine	H3N2	H3	N2	USA	NorthernAmerica	America	2006.874	Swine
H6N5_Avian_CY032702_A/American_wigeon/California/HKWF371/2007|2007.764	CY032702	Avian	H6N5	H6	N5	USA	NorthernAmerica	America	2007.764	Wild-ans-long
H1N1_Human_MH245999_A/Idaho/07/2018|2018.115	MH245999	Human	H1N1	H1	N1	USA	NorthernAmerica	America	2018.115	Human
H3N8_Avian_CY097364_A/American_green-winged_teal/Wisconsin/2690/2009|2009.800	CY097364	Avian	H3N8	H3	N8	USA	NorthernAmerica	America	2009.8	Wild-ans-long
H3N2_Human_CY035220_A/Siena/10/1990|1990.047	CY035220	Human	H3N2	H3	N2	Italy	SouthernEurope	Europe	1990.047	Human
H3N8_Avian_CY028658_A/wedge-tailed_shearwater/Western_Australia/405/1977|1977.500	CY028658	Avian	H3N8	H3	N8	Australia	AustraliaNewZealandOceania	Oceania	1977.5	Wild-other
H1N1_Human_HM189318_A/Arkhangelsk/CRIE-GNY/2009|2009.899	HM189318	Human	H1N1	H1	N1	Russia	EasternEurope	Europe	2009.899	Human
H1N1_Human_MH084071_A/Tennessee/02/2018|2018.030	MH084071	Human	H1N1	H1	N1	USA	NorthernAmerica	America	2018.03	Human
H3N2_Human_CY113003_A/Netherlands/548/2005|2005.984	CY113003	Human	H3N2	H3	N2	Netherlands	WesternEurope	Europe	2005.984	Human
H13N2_Avian_JX030404_A/mallard/Korea/SH38-45/2010|2010.219	JX030404	Avian	H13N2	H13	N2	South Korea	EasternAsia	Asia	2010.219	Wild-ans-short
H7N9_Avian_KY751249_A/chicken/Shandong/SD216/2016|2016.951	KY751249	Avian	H7N9	H7	N9	China	EasternAsia	Asia	2016.951	Dom-gal
H10N6_Avian_CY005205_A/mallard_duck/ALB/40/1984|1984.619	CY005205	Avian	H10N6	H10	N6	Canada	NorthernAmerica	America	1984.619	Wild-ans-short
H5N2_Avian_GQ923227_A/mallard/Indiana/465297-2/2006|2006.500	GQ923227	Avian	H5N2	H5	N2	USA	NorthernAmerica	America	2006.5	Wild-ans-short
H3N2_Human_KT888152_A/Taipei/1514A02605215N/2013|2013.345	KT888152	Human	H3N2	H3	N2	Taiwan	EasternAsia	Asia	2013.345	Human
H1N2_Swine_CY116266_A/swine/England/661263/1997|1997.112	CY116266	Swine	H1N2	H1	N2	United Kingdom	NorthernEurope	Europe	1997.112	Swine
H5N1_Avian_MF112375_A/chicken/Nigeria/16VIR5840-23/2015|2015.104	MF112375	Avian	H5N1	H5	N1	Nigeria	WesternAfrica	Africa	2015.104	Dom-gal
H3N6_Avian_EU743542_A/mallard/MN/259/1999|1999.500	EU743542	Avian	H3N6	H3	N6	USA	NorthernAmerica	America	1999.5	Wild-ans-short
H5N6_Avian_KP284995_A/chicken/Shenzhen/2464/2013|2013.948	KP284995	Avian	H5N6	H5	N6	China	EasternAsia	Asia	2013.948	Dom-gal
H11N1_Avian_CY126710_A/gull/Delaware/2952/1988|1988.452	CY126710	Avian	H11N1	H11	N1	USA	NorthernAmerica	America	1988.452	Wild-other
H7N3_Avian_KU290154_A/mallard/Wisconsin/A00465618/2008|2008.677	KU290154	Avian	H7N3	H7	N3	USA	NorthernAmerica	America	2008.677	Wild-ans-short
H1N1_Human_KX408689_A/District_Of_Columbia/02/2016|2016.096	KX408689	Human	H1N1	H1	N1	USA	NorthernAmerica	America	2016.096	Human
H4N3_Avian_CY103400_A/blue-winged_teal/Alberta/346/2007|2007.655	CY103400	Avian	H4N3	H4	N3	Canada	NorthernAmerica	America	2007.655	Wild-ans-long
H3N8_Avian_CY133575_A/blue-winged_teal/Iowa/10OS2411/2010|2010.712	CY133575	Avian	H3N8	H3	N8	USA	NorthernAmerica	America	2010.712	Wild-ans-long
H3N8_Avian_LC339871_A/duck/Mongolia/144/2005|2005.710	LC339871	Avian	H3N8	H3	N8	Mongolia	EasternAsia	Asia	2005.71	Dom-ans
H6N1_Avian_CY097580_A/mallard/Illinois/4180/2009|2009.912	CY097580	Avian	H6N1	H6	N1	USA	NorthernAmerica	America	2009.912	Wild-ans-short
H1N1_Avian_CY137512_A/mallard/Alberta/219/2002|2002.512	CY137512	Avian	H1N1	H1	N1	Canada	NorthernAmerica	America	2002.512	Wild-ans-short
H3N2_Human_CY112859_A/Johannesburg/10/1997|1997.496	CY112859	Human	H3N2	H3	N2	South Africa	SouthernAfrica	Africa	1997.496	Human
H1N2_Swine_KU229961_A/swine/Wisconsin/A01104088/2015|2015.860	KU229961	Swine	H1N2	H1	N2	USA	NorthernAmerica	America	2015.86	Swine
H5N2_Avian_KJ018198_A/chicken/New_Jersey/251-4/2008|2008.085	KJ018198	Avian	H5N2	H5	N2	USA	NorthernAmerica	America	2008.085	Dom-gal
H6N2_Avian_KJ200739_A/duck/Guangdong/S1328/2010|2010.167	KJ200739	Avian	H6N2	H6	N2	China	EasternAsia	Asia	2010.167	Dom-ans
H2N9_Avian_CY005552_A/duck/Hong_Kong/278/1978|1978.500	CY005552	Avian	H2N9	H2	N9	Hong Kong	EasternAsia	Asia	1978.5	Dom-ans
H5N1_Avian_DQ449646_A/duck/Kurgan/08/2005|2005.500	DQ449646	Avian	H5N1	H5	N1	Russia	EasternEurope	Europe	2005.5	Dom-ans
H3N2_Human_KU299807_A/Cambodia/V1028352/2011|2011.795	KU299807	Human	H3N2	H3	N2	Cambodia	SouthEasternAsia	Asia	2011.795	Human
H5N1_Avian_KX160152_A/chicken/Gansu/5/2012|2012.419	KX160152	Avian	H5N1	H5	N1	China	EasternAsia	Asia	2012.419	Dom-gal
H4N3_Avian_CY134309_A/northern_shoveler/California/4020/2011|2011.011	CY134309	Avian	H4N3	H4	N3	USA	NorthernAmerica	America	2011.011	Wild-ans-short
H3N8_Equine_MF173258_A/equine/Oregon/78356/2012|2012.500	MF173258	Equine	H3N8	H3	N8	USA	NorthernAmerica	America	2012.5	Equine
H3N2_Swine_CY158519_A/swine/North_Carolina/03289/2011|2011.016	CY158519	Swine	H3N2	H3	N2	USA	NorthernAmerica	America	2011.016	Swine
H1N1_Swine_KM028525_A/swine/Hong_Kong/830/2011|2011.148	KM028525	Swine	H1N1	H1	N1	Hong Kong	EasternAsia	Asia	2011.148	Swine
H7N3_Avian_CY206852_A/mallard/Southcentral_Alaska/15ML00267/2015|2015.203	CY206852	Avian	H7N3	H7	N3	USA	NorthernAmerica	America	2015.203	Wild-ans-short
H10N7_Avian_CY205668_A/blue-winged_teal/Texas/AI10-3828/2010|2010.712	CY205668	Avian	H10N7	H10	N7	USA	NorthernAmerica	America	2010.712	Wild-ans-long
H3N2_Swine_MF973327_A/swine/Illinois/A02214843/2017|2017.282	MF973327	Swine	H3N2	H3	N2	USA	NorthernAmerica	America	2017.282	Swine
H1N2_Swine_KR699834_A/swine/Italy/275736/2010|2010.742	KR699834	Swine	H1N2	H1	N2	Italy	SouthernEurope	Europe	2010.742	Swine
H3N2_Swine_EU924269_A/swine/Nordkirchen/IDT1993/2003|2003.285	EU924269	Swine	H3N2	H3	N2	Germany	WesternEurope	Europe	2003.285	Swine
H6N8_Avian_CY181383_A/mallard/Saskatchewan/83/1981|1981.500	CY181383	Avian	H6N8	H6	N8	Canada	NorthernAmerica	America	1981.5	Wild-ans-short
H3N2_Human_KY925191_A/Porto_Alegre/LACENRS-1013/2016|2016.304	KY925191	Human	H3N2	H3	N2	Brazil	SouthernAmerica	America	2016.304	Human
H10N7_Avian_MG280559_A/common_goldeneye/Wisconsin/16OS4144/2016|2016.921	MG280559	Avian	H10N7	H10	N7	USA	NorthernAmerica	America	2016.921	Wild-ans-short
H3N8_Avian_CY180185_A/mallard/Wisconsin/316/1976|1976.500	CY180185	Avian	H3N8	H3	N8	USA	NorthernAmerica	America	1976.5	Wild-ans-short
H3N2_Human_KT841833_A/Wyoming/01/2015|2015.014	KT841833	Human	H3N2	H3	N2	USA	NorthernAmerica	America	2015.014	Human
H3N2_Canine_KF042266_A/canine/Liaoning/H6/2012|2012.378	KF042266	Canine	H3N2	H3	N2	China	EasternAsia	Asia	2012.378	Canine
H3N2_Human_CY035236_A/Siena/6/1991|1991.978	CY035236	Human	H3N2	H3	N2	Italy	SouthernEurope	Europe	1991.978	Human
H11N9_Avian_CY180890_A/blue-winged_teal/Wisconsin/145/1980|1980.500	CY180890	Avian	H11N9	H11	N9	USA	NorthernAmerica	America	1980.5	Wild-ans-long
H1N1_Avian_CY120617_A/mallard/California/3134/2010|2010.896	CY120617	Avian	H1N1	H1	N1	USA	NorthernAmerica	America	2010.896	Wild-ans-short
H1N1_Human_KC780386_A/Washington/62/2009|2009.855	KC780386	Human	H1N1	H1	N1	USA	NorthernAmerica	America	2009.855	Human
H3N2_Human_CY026777_A/Washington/UR06-0252/2007|2007.115	CY026777	Human	H3N2	H3	N2	USA	NorthernAmerica	America	2007.115	Human
H6N6_Avian_AB983228_A/duck/Vietnam/LBM678/2014|2014.422	AB983228	Avian	H6N6	H6	N6	Viet Nam	SouthEasternAsia	Asia	2014.422	Dom-ans
H3N2_Human_CY112931_A/Netherlands/118/2001|2001.197	CY112931	Human	H3N2	H3	N2	Netherlands	WesternEurope	Europe	2001.197	Human
H2N3_Avian_CY122137_A/mallard/Sweden/84/2003|2003.500	CY122137	Avian	H2N3	H2	N3	Sweden	NorthernEurope	Europe	2003.5	Wild-ans-short
H6N1_Avian_CY017795_A/snow_goose/Maryland/410/2005|2005.948	CY017795	Avian	H6N1	H6	N1	USA	NorthernAmerica	America	2005.948	Wild-ans-long
H1N1_Human_KC780654_A/South_Carolina/01/2010|2010.071	KC780654	Human	H1N1	H1	N1	USA	NorthernAmerica	America	2010.071	Human
H3N2_Human_CY113723_A/Madrid/G58/1992|1992.036	CY113723	Human	H3N2	H3	N2	Spain	SouthernEurope	Europe	1992.036	Human
H1N1_Human_KC781397_A/Nebraska/02/2010|2010.189	KC781397	Human	H1N1	H1	N1	USA	NorthernAmerica	America	2010.189	Human
H3N8_Avian_LC349373_A/duck/Mongolia/29/2011|2011.652	LC349373	Avian	H3N8	H3	N8	Mongolia	EasternAsia	Asia	2011.652	Dom-ans
H1N1_Swine_CY246378_A/swine/Quebec/SD0175/2016|2016.433	CY246378	Swine	H1N1	H1	N1	Canada	NorthernAmerica	America	2016.433	Swine
H3N8_Equine_CY028850_A/equine/Kentucky/pass_the_pepper1/1976|1976.500	CY028850	Equine	H3N8	H3	N8	USA	NorthernAmerica	America	1976.5	Equine
H10N3_Avian_CY146438_A/mallard/Minnesota/AI09-1666/2009|2009.567	CY146438	Avian	H10N3	H10	N3	USA	NorthernAmerica	America	2009.567	Wild-ans-short
H1N1_Avian_CY140364_A/blue-winged_teal/North_Dakota/Sg-00735/2008|2008.677	CY140364	Avian	H1N1	H1	N1	USA	NorthernAmerica	America	2008.677	Wild-ans-long
H1N1_Human_JQ409132_A/Helsinki/Vi2/2009|2009.447	JQ409132	Human	H1N1	H1	N1	Finland	NorthernEurope	Europe	2009.447	Human
H3N2_Human_CY232434_A/Delaware/24/2017|2017.252	CY232434	Human	H3N2	H3	N2	USA	NorthernAmerica	America	2017.252	Human
H2N2_Human_CY021939_A/Albany/1/1960|1960.500	CY021939	Human	H2N2	H2	N2	USA	NorthernAmerica	America	1960.5	Human
H3N2_Human_CY026169_A/Colorado/UR06-0535/2007|2007.178	CY026169	Human	H3N2	H3	N2	USA	NorthernAmerica	America	2007.178	Human
H6N2_Avian_CY141071_A/blue-winged_teal/Texas/AI09-6182/2009|2009.948	CY141071	Avian	H6N2	H6	N2	USA	NorthernAmerica	America	2009.948	Wild-ans-long
H7N9_Human_KF007066_A/Wuxi/3/2013|2013.263	KF007066	Human	H7N9	H7	N9	China	EasternAsia	Asia	2013.263	Human
H4N8_Avian_CY149586_A/bufflehead/Maine/287/2011|2011.926	CY149586	Avian	H4N8	H4	N8	USA	NorthernAmerica	America	2011.926	Wild-ans-short
H7N3_Avian_CY132883_A/northern_pintail/Illinois/10OS3959/2010|2010.888	CY132883	Avian	H7N3	H7	N3	USA	NorthernAmerica	America	2010.888	Wild-ans-long
H5N1_Avian_KU311520_A/chicken/DongNai/0182/2013|2013.614	KU311520	Avian	H5N1	H5	N1	Viet Nam	SouthEasternAsia	Asia	2013.614	Dom-gal
H3N2_Swine_KX907963_A/swine/Virginia/A01290329/2013|2013.595	KX907963	Swine	H3N2	H3	N2	USA	NorthernAmerica	America	2013.595	Swine
H6N6_Avian_LC028142_A/muscovy_duck/Vietnam/LBM541/2013|2013.940	LC028142	Avian	H6N6	H6	N6	Viet Nam	SouthEasternAsia	Asia	2013.94	Dom-ans
H1N2_Swine_KX772253_A/swine/Nebraska/A01941636/2015|2015.973	KX772253	Swine	H1N2	H1	N2	USA	NorthernAmerica	America	2015.973	Swine
H4N6_Avian_CY132915_A/blue-winged_teal/Illinois/10OS1563/2010|2010.674	CY132915	Avian	H4N6	H4	N6	USA	NorthernAmerica	America	2010.674	Wild-ans-long
H2N3_Avian_CY117193_A/duck/Pennsylvania/9411697/1996|1996.500	CY117193	Avian	H2N3	H2	N3	USA	NorthernAmerica	America	1996.5	Dom-ans
H3N2_Avian_CY166280_A/blue-winged_teal/Iowa/44555-551/2011|2011.710	CY166280	Avian	H3N2	H3	N2	USA	NorthernAmerica	America	2011.71	Wild-ans-long
H5N2_Avian_MG964366_A/chicken/Idaho/15-001711-7/2015|2015.038	MG964366	Avian	H5N2	H5	N2	USA	NorthernAmerica	America	2015.038	Dom-gal
H1N1_Human_MF593515_A/Mexico/4436/2016|2016.159	MF593515	Human	H1N1	H1	N1	Mexico	CentralAmerica	America	2016.159	Human
H1N1_Human_CY053252_A/Brownsville/35H/2009|2009.400	CY053252	Human	H1N1	H1	N1	USA	NorthernAmerica	America	2009.4	Human
H6N2_Avian_KY561087_A/mallard_duck/Ohio/15OS5882/2015|2015.868	KY561087	Avian	H6N2	H6	N2	USA	NorthernAmerica	America	2015.868	Wild-ans-short
H1N1_Avian_CY166539_A/American_green-winged_teal/Wisconsin/11OS3376/2011|2011.786	CY166539	Avian	H1N1	H1	N1	USA	NorthernAmerica	America	2011.786	Wild-ans-long
H1N1_Avian_KY561210_A/blue-winged_teal/Missouri/15OS6536/2015|2015.830	KY561210	Avian	H1N1	H1	N1	USA	NorthernAmerica	America	2015.83	Wild-ans-long
H3N2_Human_KX414894_A/Texas/30/2016|2016.126	KX414894	Human	H3N2	H3	N2	USA	NorthernAmerica	America	2016.126	Human
H9N2_Avian_KJ426470_A/chicken/Beijing/B7/2010|2010.921	KJ426470	Avian	H9N2	H9	N2	China	EasternAsia	Asia	2010.921	Dom-gal
H4N6_Avian_CY140118_A/blue-winged_teal/North_Dakota/Sg-00706/2008|2008.668	CY140118	Avian	H4N6	H4	N6	USA	NorthernAmerica	America	2008.668	Wild-ans-long
H5N2_Avian_KU201814_A/mallard/Oregon/195547/2014|2014.973	KU201814	Avian	H5N2	H5	N2	USA	NorthernAmerica	America	2014.973	Wild-ans-short
H6N1_Avian_DQ376836_A/chicken/Taiwan/G23/87|1987.500	DQ376836	Avian	H6N1	H6	N1	Taiwan	EasternAsia	Asia	1987.5	Dom-gal
H1N1_Swine_CY158279_A/swine/Arkansas/SG1323/2009|2009.778	CY158279	Swine	H1N1	H1	N1	USA	NorthernAmerica	America	2009.778	Swine
H1N1_Human_KX915546_A/Virginia/49/2016|2016.247	KX915546	Human	H1N1	H1	N1	USA	NorthernAmerica	America	2016.247	Human
H3N2_Swine_AB620197_A/swine/Saraburi/NIAH109713-36/2009|2009.534	AB620197	Swine	H3N2	H3	N2	Thailand	SouthEasternAsia	Asia	2009.534	Swine
H3N2_Human_KY509830_A/Gyeonggi/458/2016|2016.142	KY509830	Human	H3N2	H3	N2	South Korea	EasternAsia	Asia	2016.142	Human
H3N1_Avian_CY133759_A/blue-winged_teal/Missouri/10MO013/2010|2010.704	CY133759	Avian	H3N1	H3	N1	USA	NorthernAmerica	America	2010.704	Wild-ans-long
H3N2_Human_CY112867_A/Nice/491/1996|1996.995	CY112867	Human	H3N2	H3	N2	France	WesternEurope	Europe	1996.995	Human
H1N1_Human_MH360132_A/North_Dakota/20/2018|2018.233	MH360132	Human	H1N1	H1	N1	USA	NorthernAmerica	America	2018.233	Human
H9N2_Avian_MG280654_A/chicken/Jiangsu/YZ640/2012|2012.318	MG280654	Avian	H9N2	H9	N2	China	EasternAsia	Asia	2012.318	Dom-gal
H1N2_Avian_MF613866_A/spot-billed_duck/Alberta/266/2016|2016.655	MF613866	Avian	H1N2	H1	N2	Canada	NorthernAmerica	America	2016.655	Wild-ans-short
H3N8_Avian_CY190665_A/mallard/Maryland/07OS97/2007|2007.052	CY190665	Avian	H3N8	H3	N8	USA	NorthernAmerica	America	2007.052	Wild-ans-short
H1N2_Avian_MG279816_A/green-winged_teal/Ohio/16OS2015/2016|2016.690	MG279816	Avian	H1N2	H1	N2	USA	NorthernAmerica	America	2016.69	Wild-ans-long
H3N2_Swine_CY158399_A/swine/Texas/03042/2010|2010.499	CY158399	Swine	H3N2	H3	N2	USA	NorthernAmerica	America	2010.499	Swine
H9N2_Avian_MG051192_A/chicken/Anhui/AH326/2016|2016.219	MG051192	Avian	H9N2	H9	N2	China	EasternAsia	Asia	2016.219	Dom-gal
H5N1_Avian_HM172357_A/chicken/Sichuan/81/2005|2005.500	HM172357	Avian	H5N1	H5	N1	China	EasternAsia	Asia	2005.5	Dom-gal
H1N1_Human_GQ160544_A/Ohio/07/2009|2009.310	GQ160544	Human	H1N1	H1	N1	USA	NorthernAmerica	America	2009.31	Human
H9N2_Avian_MG063478_A/chicken/Anhui/AH329/2016|2016.529	MG063478	Avian	H9N2	H9	N2	China	EasternAsia	Asia	2016.529	Dom-gal
H10N7_Avian_CY005237_A/mallard/ALB/196/1996|1996.619	CY005237	Avian	H10N7	H10	N7	Canada	NorthernAmerica	America	1996.619	Wild-ans-short
H1N1_Avian_CY235329_A/mallard/Idaho/UGAI16-1971/2016|2016.627	CY235329	Avian	H1N1	H1	N1	USA	NorthernAmerica	America	2016.627	Wild-ans-short
H3N2_Human_CY232592_A/Arkansas/20/2017|2017.249	CY232592	Human	H3N2	H3	N2	USA	NorthernAmerica	America	2017.249	Human
H7N5_Avian_CY102114_A/shorebird/Delaware_Bay/274/1994|1994.389	CY102114	Avian	H7N5	H7	N5	USA	NorthernAmerica	America	1994.389	Wild-other
H9N2_Avian_KM609834_A/chicken/Beijing/16/2013|2013.225	KM609834	Avian	H9N2	H9	N2	China	EasternAsia	Asia	2013.225	Dom-gal
H4N6_Avian_CY139967_A/mallard/Minnesota/AI06-1135/2006|2006.500	CY139967	Avian	H4N6	H4	N6	USA	NorthernAmerica	America	2006.5	Wild-ans-short
H4N8_Avian_FJ517320_A/mallard/MN/327/1999|1999.500	FJ517320	Avian	H4N8	H4	N8	USA	NorthernAmerica	America	1999.5	Wild-ans-short
H1N1_Swine_JN375048_A/swine/Guangdong/1430/2010|2010.345	JN375048	Swine	H1N1	H1	N1	China	EasternAsia	Asia	2010.345	Swine
H1N1_Swine_KT943590_A/swine/North_Carolina/120138/2014|2014.962	KT943590	Swine	H1N1	H1	N1	USA	NorthernAmerica	America	2014.962	Swine
H6N1_Avian_JN860178_A/turkey/France/09010-1/2009|2009.200	JN860178	Avian	H6N1	H6	N1	France	WesternEurope	Europe	2009.2	Dom-gal
H11N3_Avian_MG279979_A/green-winged_teal/Tennessee/17OS0664/2017|2017.066	MG279979	Avian	H11N3	H11	N3	USA	NorthernAmerica	America	2017.066	Wild-ans-long
H3N2_Swine_HQ315644_A/swine/Minnesota/5947/2007|2007.137	HQ315644	Swine	H3N2	H3	N2	USA	NorthernAmerica	America	2007.137	Swine
H9N2_Avian_KM113291_A/chicken/Guangdong/C1095/2009|2009.227	KM113291	Avian	H9N2	H9	N2	China	EasternAsia	Asia	2009.227	Dom-gal
H10N1_Avian_CY241558_A/ruddy_turnstone/New_Jersey/UGAI16-1541/2016|2016.386	CY241558	Avian	H10N1	H10	N1	USA	NorthernAmerica	America	2016.386	Wild-other
H3N2_Swine_CY158655_A/swine/Manitoba/01179/2006|2006.490	CY158655	Swine	H3N2	H3	N2	Canada	NorthernAmerica	America	2006.49	Swine
H4N7_Avian_CY136187_A/mallard/Interior_Alaska/9BM8935R0/2009|2009.500	CY136187	Avian	H4N7	H4	N7	USA	NorthernAmerica	America	2009.5	Wild-ans-short
H3N2_Human_CY232538_A/Connecticut/19/2017|2017.244	CY232538	Human	H3N2	H3	N2	USA	NorthernAmerica	America	2017.244	Human
H7N9_Avian_KU143549_A/chicken/Taizhou/TZJF02/2015|2015.038	KU143549	Avian	H7N9	H7	N9	China	EasternAsia	Asia	2015.038	Dom-gal
H3N8_Avian_CY133767_A/blue-winged_teal/Missouri/10MO021/2010|2010.704	CY133767	Avian	H3N8	H3	N8	USA	NorthernAmerica	America	2010.704	Wild-ans-long
H1N1_Human_KF612054_A/Santa_Cruz/541/2012|2012.200	KF612054	Human	H1N1	H1	N1	Bolivia	SouthernAmerica	America	2012.2	Human
H3N2_Human_KM654738_A/Connecticut/Flu166/2013|2013.068	KM654738	Human	H3N2	H3	N2	USA	NorthernAmerica	America	2013.068	Human
H4N1_Avian_LC349301_A/duck/Mongolia/202/2013|2013.666	LC349301	Avian	H4N1	H4	N1	Mongolia	EasternAsia	Asia	2013.666	Dom-ans
H5N6_Avian_LC318653_A/grey-faced_buzzard/Aomori/10/2016|2016.989	LC318653	Avian	H5N6	H5	N6	Japan	EasternAsia	Asia	2016.989	Wild-other
H1N1_Swine_CY116305_A/swine/England/79851/1990|1990.458	CY116305	Swine	H1N1	H1	N1	United Kingdom	NorthernEurope	Europe	1990.458	Swine
H9N2_Avian_KP865837_A/duck/Anhui/C313/2012|2012.918	KP865837	Avian	H9N2	H9	N2	China	EasternAsia	Asia	2012.918	Dom-ans
H3N8_Avian_CY166734_A/mallard/Wisconsin/11OS4383/2011|2011.844	CY166734	Avian	H3N8	H3	N8	USA	NorthernAmerica	America	2011.844	Wild-ans-short
H5N2_Avian_KP792298_A/duck/Taiwan/DV413/2006|2006.570	KP792298	Avian	H5N2	H5	N2	Taiwan	EasternAsia	Asia	2006.57	Dom-ans
H1N1_Human_CY058485_A/Brisbane/59/2007|2007.496	CY058485	Human	H1N1	H1	N1	Australia	AustraliaNewZealandOceania	Oceania	2007.496	Human
H2N3_Avian_CY097209_A/American_green-winged_teal/Illinois/2479/2009|2009.792	CY097209	Avian	H2N3	H2	N3	USA	NorthernAmerica	America	2009.792	Wild-ans-long
H11N8_Avian_CY145913_A/ruddy_turnstone/New_Jersey/AI09-194/2009|2009.362	CY145913	Avian	H11N8	H11	N8	USA	NorthernAmerica	America	2009.362	Wild-other
H3N8_Avian_CY102606_A/pintail/Alberta/37/1999|1999.575	CY102606	Avian	H3N8	H3	N8	Canada	NorthernAmerica	America	1999.575	Wild-ans-short
H1N1_Human_KJ690398_A/Uganda/MUWRP-093/2009|2009.726	KJ690398	Human	H1N1	H1	N1	Uganda	EasternAfrica	Africa	2009.726	Human
H5N1_Avian_KF881489_A/chicken/Egypt/Q2247A/2010|2010.742	KF881489	Avian	H5N1	H5	N1	Egypt	NorthernAfrica	Africa	2010.742	Dom-gal
H4N8_Avian_CY013253_A/mallard/Ohio/338/1986|1986.825	CY013253	Avian	H4N8	H4	N8	USA	NorthernAmerica	America	1986.825	Wild-ans-short
H5N1_Swine_HM440065_A/swine/Banten/UT3062/2005|2005.500	HM440065	Swine	H5N1	H5	N1	Indonesia	SouthEasternAsia	Asia	2005.5	Swine
H5N2_Avian_KX979688_A/greater_white-fronted_goose/Netherlands/6/2008|2008.995	KX979688	Avian	H5N2	H5	N2	Netherlands	WesternEurope	Europe	2008.995	Wild-ans-long
H8N4_Avian_MF682723_A/mallard_duck/Netherlands/7/2015|2015.005	MF682723	Avian	H8N4	H8	N4	Netherlands	WesternEurope	Europe	2015.005	Wild-ans-short
H1N9_Avian_CY144443_A/ruddy_turnstone/Delaware/650657/2002|2002.395	CY144443	Avian	H1N9	H1	N9	USA	NorthernAmerica	America	2002.395	Wild-other
H9N2_Avian_CY126238_A/chicken/El_Fayoum/CAI25/2011|2011.000	CY126238	Avian	H9N2	H9	N2	Egypt	NorthernAfrica	Africa	2011	Dom-gal
H3N2_Human_KF612187_A/Santa_Cruz/2821/2012|2012.452	KF612187	Human	H3N2	H3	N2	Bolivia	SouthernAmerica	America	2012.452	Human
H1N1_Swine_KT306809_A/swine/Oklahoma/A01290605/2013|2013.753	KT306809	Swine	H1N1	H1	N1	USA	NorthernAmerica	America	2013.753	Swine
H5N1_Avian_LC167628_A/chicken/Vietnam/HU3-770/2015|2015.619	LC167628	Avian	H5N1	H5	N1	Viet Nam	SouthEasternAsia	Asia	2015.619	Dom-gal
H4N8_Avian_KY013682_A/blue-winged_teal/Louisiana/UGAI14-2395/2014|2014.699	KY013682	Avian	H4N8	H4	N8	USA	NorthernAmerica	America	2014.699	Wild-ans-long
H3N2_Swine_KU752497_A/swine/Florida/A01104089/2015|2015.877	KU752497	Swine	H3N2	H3	N2	USA	NorthernAmerica	America	2015.877	Swine
H1N1_Human_KF746699_A/Kazan/CRIE-03/2013|2013.008	KF746699	Human	H1N1	H1	N1	Russia	EasternEurope	Europe	2013.008	Human
H1N2_Swine_EU053139_A/swine/Cloppenburg/IDT4777/2005|2005.948	EU053139	Swine	H1N2	H1	N2	Germany	WesternEurope	Europe	2005.948	Swine
H11N9_Avian_CY021651_A/green-winged_teal/Ohio/397/1986|1986.500	CY021651	Avian	H11N9	H11	N9	USA	NorthernAmerica	America	1986.5	Wild-ans-long
H1N1_Avian_CY004472_A/mallard/Alberta/46/1977|1977.600	CY004472	Avian	H1N1	H1	N1	Canada	NorthernAmerica	America	1977.6	Wild-ans-short
H3N2_Human_CY068836_A/California/VRDL383/2009|2009.315	CY068836	Human	H3N2	H3	N2	USA	NorthernAmerica	America	2009.315	Human
H5N2_Avian_CY036765_A/mallard/Wisconsin/944/1982|1982.500	CY036765	Avian	H5N2	H5	N2	USA	NorthernAmerica	America	1982.5	Wild-ans-short
H7N3_Avian_CY185719_A/mallard/Alberta/49/1976|1976.608	CY185719	Avian	H7N3	H7	N3	Canada	NorthernAmerica	America	1976.608	Wild-ans-short
H2N1_Avian_CY178252_A/mallard/Wisconsin/647/1983|1983.500	CY178252	Avian	H2N1	H2	N1	USA	NorthernAmerica	America	1983.5	Wild-ans-short
H10N7_Avian_CY097676_A/northern_shoveler/Mississippi/252/2010|2010.025	CY097676	Avian	H10N7	H10	N7	USA	NorthernAmerica	America	2010.025	Wild-ans-short
H4N6_Avian_CY045365_A/mallard/New_Zealand/1615-17/2004|2004.500	CY045365	Avian	H4N6	H4	N6	New Zealand	AustraliaNewZealandOceania	Oceania	2004.5	Wild-ans-short
H7N7_Avian_CY167214_A/northern_shoveler/Mississippi/12OS347/2012|2012.044	CY167214	Avian	H7N7	H7	N7	USA	NorthernAmerica	America	2012.044	Wild-ans-short
H1N3_Avian_CY053819_A/green-winged_teal/California/K481/2006|2006.016	CY053819	Avian	H1N3	H1	N3	USA	NorthernAmerica	America	2006.016	Wild-ans-long
H3N8_Avian_CY146479_A/mallard/New_Jersey/AI09-5121/2009|2009.742	CY146479	Avian	H3N8	H3	N8	USA	NorthernAmerica	America	2009.742	Wild-ans-short
H1N2_Swine_KU976579_A/swine/Mexico/AVX5/2011|2011.208	KU976579	Swine	H1N2	H1	N2	Mexico	CentralAmerica	America	2011.208	Swine
H4N6_Avian_KU160985_A/duck/Hunan/S1166/2010|2010.167	KU160985	Avian	H4N6	H4	N6	China	EasternAsia	Asia	2010.167	Dom-ans
H4N6_Avian_CY102774_A/mallard/Alberta/237/2003|2003.600	CY102774	Avian	H4N6	H4	N6	Canada	NorthernAmerica	America	2003.6	Wild-ans-short
H7N8_Avian_KU290085_A/mallard/New_Jersey/A00122457/2008|2008.890	KU290085	Avian	H7N8	H7	N8	USA	NorthernAmerica	America	2008.89	Wild-ans-short
H3N2_Avian_LC028158_A/duck/Vietnam/LBM559/2013|2013.940	LC028158	Avian	H3N2	H3	N2	Viet Nam	SouthEasternAsia	Asia	2013.94	Dom-ans
H1N5_Avian_CY076982_A/Bewicks_swan/Netherlands/1/2007|2007.500	CY076982	Avian	H1N5	H1	N5	Netherlands	WesternEurope	Europe	2007.5	Wild-ans-short
H1N1_Swine_MF099253_A/swine/Rengo/VN1401-95/2014|2014.425	MF099253	Swine	H1N1	H1	N1	Chile	SouthernAmerica	America	2014.425	Swine
H5N8_Avian_MF926475_A/swan/Voronezh/2/2017|2017.005	MF926475	Avian	H5N8	H5	N8	Russia	EasternEurope	Europe	2017.005	Wild-ans-short
H3N2_Human_KT837284_A/New_Hampshire/19/2014|2014.740	KT837284	Human	H3N2	H3	N2	USA	NorthernAmerica	America	2014.74	Human
H7N7_Avian_CY133683_A/American_green-winged_teal/Mississippi/11OS255/2011|2011.038	CY133683	Avian	H7N7	H7	N7	USA	NorthernAmerica	America	2011.038	Wild-ans-long
H3N2_Human_CY090907_A/South_Carolina/NHRC0001/1999|1999.910	CY090907	Human	H3N2	H3	N2	USA	NorthernAmerica	America	1999.91	Human
H3N2_Avian_AB781667_A/muscovy_duck/Vietnam/LBM189/2012|2012.500	AB781667	Avian	H3N2	H3	N2	Viet Nam	SouthEasternAsia	Asia	2012.5	Dom-ans
H10N8_Avian_CY087766_A/shearwater/Australia/2/1972|1972.441	CY087766	Avian	H10N8	H10	N8	Australia	AustraliaNewZealandOceania	Oceania	1972.441	Wild-other
H6N2_Avian_JF965079_A/duck/Eastern_China/53/2002|2002.871	JF965079	Avian	H6N2	H6	N2	China	EasternAsia	Asia	2002.871	Dom-ans
H6N5_Avian_HM145548_A/duck/Guangxi/1455/2004|2004.500	HM145548	Avian	H6N5	H6	N5	China	EasternAsia	Asia	2004.5	Dom-ans
H10N6_Avian_CY089563_A/mallard/Ohio/42/1989|1989.797	CY089563	Avian	H10N6	H10	N6	USA	NorthernAmerica	America	1989.797	Wild-ans-short
H3N2_Canine_MH105893_A/canine/Korea/AS-14/2013|2013.603	MH105893	Canine	H3N2	H3	N2	South Korea	EasternAsia	Asia	2013.603	Canine
H9N2_Avian_KF768191_A/chicken/Guangxi/DX/2008|2008.945	KF768191	Avian	H9N2	H9	N2	China	EasternAsia	Asia	2008.945	Dom-gal
H3N8_Avian_CY004676_A/blue-winged_teal/ALB/569/1985|1985.638	CY004676	Avian	H3N8	H3	N8	Canada	NorthernAmerica	America	1985.638	Wild-ans-long
H5N2_Avian_MF099652_A/teal/Djankoy/4-17-11/2010|2010.877	MF099652	Avian	H5N2	H5	N2	Ukraine	EasternEurope	Europe	2010.877	Wild-ans-short
H1N1_Swine_CY159367_A/swine/South_Carolina/01414/2006|2006.964	CY159367	Swine	H1N1	H1	N1	USA	NorthernAmerica	America	2006.964	Swine
H1N2_Swine_AB441176_A/swine/Miyazaki/1/2006|2006.500	AB441176	Swine	H1N2	H1	N2	Japan	EasternAsia	Asia	2006.5	Swine
H1N1_Human_KM437808_A/Finland/75/2014|2014.110	KM437808	Human	H1N1	H1	N1	Finland	NorthernEurope	Europe	2014.11	Human
H9N2_Avian_MG192173_A/chicken/Fujian/SD070/2017|2017.200	MG192173	Avian	H9N2	H9	N2	China	EasternAsia	Asia	2017.2	Dom-gal
H1N1_Human_KY925640_A/Rosario_do_Sul/LACENRS-383/2012|2012.471	KY925640	Human	H1N1	H1	N1	Brazil	SouthernAmerica	America	2012.471	Human
H3N2_Human_KT841825_A/Utah/02/2015|2015.019	KT841825	Human	H3N2	H3	N2	USA	NorthernAmerica	America	2015.019	Human
H6N8_Avian_KX979850_A/mallard_duck/Netherlands/15/2007|2007.855	KX979850	Avian	H6N8	H6	N8	Netherlands	WesternEurope	Europe	2007.855	Wild-ans-short
H16N3_Avian_MF146927_A/black-headed_gull/Netherlands/25/2009|2009.553	MF146927	Avian	H16N3	H16	N3	Netherlands	WesternEurope	Europe	2009.553	Wild-other
H5N6_Avian_KP732601_A/duck/Eastern_China/S0711/2014|2014.523	KP732601	Avian	H5N6	H5	N6	China	EasternAsia	Asia	2014.523	Dom-ans
H1N2_Swine_KX907929_A/swine/Oklahoma/A01432269/2012|2012.945	KX907929	Swine	H1N2	H1	N2	USA	NorthernAmerica	America	2012.945	Swine
H3N2_Human_MG974520_A/Maine/22/2017|2017.989	MG974520	Human	H3N2	H3	N2	USA	NorthernAmerica	America	2017.989	Human
H3N8_Avian_CY040964_A/chicken/Laos/A0573/2007|2007.500	CY040964	Avian	H3N8	H3	N8	Laos	SouthEasternAsia	Asia	2007.5	Dom-gal
H11N9_Avian_GQ257431_A/guinea_fowl/New_York/26410-17/1995|1995.500	GQ257431	Avian	H11N9	H11	N9	USA	NorthernAmerica	America	1995.5	Dom-gal
H5N2_Avian_KT327379_A/goose/Taiwan/01004/2015|2015.022	KT327379	Avian	H5N2	H5	N2	Taiwan	EasternAsia	Asia	2015.022	Dom-ans
H1N2_Swine_CY157765_A/swine/Kansas/00246/2004|2004.096	CY157765	Swine	H1N2	H1	N2	USA	NorthernAmerica	America	2004.096	Swine
H3N5_Avian_CY004698_A/mallard/Alberta/118/1995|1995.581	CY004698	Avian	H3N5	H3	N5	Canada	NorthernAmerica	America	1995.581	Wild-ans-short
H3N6_Avian_CY014554_A/mallard_duck/Alberta/331/1985|1985.627	CY014554	Avian	H3N6	H3	N6	Canada	NorthernAmerica	America	1985.627	Wild-ans-short
H9N2_Avian_JQ254960_A/chicken/Israel/32/2009|2009.038	JQ254960	Avian	H9N2	H9	N2	Israel	WesternAsia	Asia	2009.038	Dom-gal
H7N1_Avian_GU186600_A/softbill/CA/33445-158/1992|1992.500	GU186600	Avian	H7N1	H7	N1	USA	NorthernAmerica	America	1992.5	Wild-other
H1N1_Human_GQ385298_A/Toronto/0462/2009|2009.397	GQ385298	Human	H1N1	H1	N1	Canada	NorthernAmerica	America	2009.397	Human
H5N6_Avian_KP286427_A/duck/Jiangxi/13475/2014|2014.241	KP286427	Avian	H5N6	H5	N6	China	EasternAsia	Asia	2014.241	Dom-ans
H7N9_Avian_KY013762_A/blue-winged_teal/Louisiana/UGAI15-1367/2015|2015.236	KY013762	Avian	H7N9	H7	N9	USA	NorthernAmerica	America	2015.236	Wild-ans-long
H3N2_Human_KT841980_A/West_Virginia/01/2015|2015.003	KT841980	Human	H3N2	H3	N2	USA	NorthernAmerica	America	2015.003	Human
H4N6_Avian_CY166070_A/mallard/Sweden/105137/2009|2009.904	CY166070	Avian	H4N6	H4	N6	Sweden	NorthernEurope	Europe	2009.904	Wild-ans-short
H1N1_Swine_KR700143_A/swine/Spain/22013/2011|2011.277	KR700143	Swine	H1N1	H1	N1	Spain	SouthernEurope	Europe	2011.277	Swine
H3N2_Swine_CY194539_A/swine/Manitoba/D0205/2013|2013.195	CY194539	Swine	H3N2	H3	N2	Canada	NorthernAmerica	America	2013.195	Swine
H3N2_Human_KX415254_A/Hawaii/13/2016|2016.118	KX415254	Human	H3N2	H3	N2	USA	NorthernAmerica	America	2016.118	Human
H7N7_Equine_KF435055_A/equine/Detroit/3/1964|1964.500	KF435055	Equine	H7N7	H7	N7	USA	NorthernAmerica	America	1964.5	Equine
H13N6_Avian_MH068341_A/laughing_gull/New_Jersey/UGAI17-2839/2017|2017.389	MH068341	Avian	H13N6	H13	N6	USA	NorthernAmerica	America	2017.389	Wild-other
H6N2_Avian_LC028094_A/duck/Vietnam/LBM74-c1/2011|2011.929	LC028094	Avian	H6N2	H6	N2	Viet Nam	SouthEasternAsia	Asia	2011.929	Dom-ans
H5N2_Avian_CY132467_A/mallard/Ohio/11OS2239/2011|2011.630	CY132467	Avian	H5N2	H5	N2	USA	NorthernAmerica	America	2011.63	Wild-ans-short
H1N2_Swine_KY401825_A/swine/Nebraska/A01778104/2016|2016.515	KY401825	Swine	H1N2	H1	N2	USA	NorthernAmerica	America	2016.515	Swine
H6N8_Avian_CY126862_A/mallard/Alberta/197/1989|1989.671	CY126862	Avian	H6N8	H6	N8	Canada	NorthernAmerica	America	1989.671	Wild-ans-short
H5N2_Avian_MG964750_A/chicken/Wisconsin/15-014400-1/2015|2015.337	MG964750	Avian	H5N2	H5	N2	USA	NorthernAmerica	America	2015.337	Dom-gal
H10N9_Avian_KF260517_A/northern_shoveler/Hong_Kong/MPE2531/2008|2008.500	KF260517	Avian	H10N9	H10	N9	Hong Kong	EasternAsia	Asia	2008.5	Wild-ans-short
H3N2_Swine_KC855520_A/swine/Ohio/12TOSU176/2012|2012.545	KC855520	Swine	H3N2	H3	N2	USA	NorthernAmerica	America	2012.545	Swine
H1N2_Swine_KC222522_A/swine/Papenburg/IDT12653/2010|2010.838	KC222522	Swine	H1N2	H1	N2	Germany	WesternEurope	Europe	2010.838	Swine
[truncated: 8,280 more rows]
