# Supplementary material for: A brief history of bird flu
Source: Philos Trans R Soc Lond B Biol Sci. 2019 May 6;374(1775):20180257. doi: 10.1098/rstb.2018.0257 (PMC6553608; doi:10.1098/rstb.2018.0257)
Supplement: Data for segments 1,2,3,5,7,8 - 10279 taxa [file rstb20180257supp2.zip › internals_subsample/hxnx_all_seg3_10279_bat_og.fas]

>H17N10_Bat_CY103883_A/little_yellow-shouldered_bat/Guatemala/164/2009|2009.367
atggagaatttcgtgagaactaacttcaatcccatgatactagaaagggctgaaaaaactatgaaagaatatggagaaaacccccagaatgagggaaacaaatttgcagcaatatctacacacatggaggtatgtttcatgtattcagacttccacttcattgaccttgaagggaatacaatagtaaaggaaagtgatgacgacaatgcaatgctaaagcaccggtttgagataatcgaaggccaagagagaaacatcgcatggacaattgtcaattcaatttgcaacatgacagaaaatagcaaaccacgattcctacctgatctttacgactacaaaaccaacaaattcattgaaatcggggtaacaaggagaaaagttgaggactattattatgaaaaggccagtaaactgaaaggtgaaaatgtatatattcacatcttctcctttgatggagaagagatggccacagatgatgagtatatacttgacgaagaaagcagagctcgaataaaaactcgactctttgttcttagacaagaactagccacagctgggctctgggattcctttcgccaatcagagaagggagaagaaacactggaggaggaattttcataccccccaacattccagaggcttgcaaaccagagcctacctccatcattcaaggactatcaccaattcaaagcgtacgtgtcgagtttcaaagcaaacggcaacatagaggctaaactaggggcaatgtcagaagaggttaacgcacaaatagagaactttgaccccaggacaataagggagctggagctccccgagggaaaatcctgcactcaaagaagcaaattcctgctaatggacgcaatgaaactgtcggttttaaacccggcacatgaaggggaaggaatcccaatgaaagacgccaaagcttgtcttgacaccttctggggatggaaaaaagccacagttatcaaaaagcatgaaaagggagtcaacactaactatctcatgatctgggagcagctcttagaatcaataaaagaagtagaggga---------------aaattcctcaacttaaggaaaaccaatcatctcaagtgggggctgggagaagggcaagcgcccgaaaagatggactttgaagattgtaaagaagtccctgatctcttccaatacaaaagtgaaccccctgaaaagcgaaaattggccagctggatccaaagtgaattcaacaaagcttctgagctcacaaactcaaactggattgaatttgatgagttgggaaatgacgtggcacccatcgagcacattgccagtagaagaagaaatttcttcaccgcagaggtatctcaatgcagagcctcagaatatataatgaaagcggtgtacataaatacagcccttcttaactcctcatgcacggcaatggaggaatatcaggtgatcccaataatcaccaaatgtagagacacatcaggtcagagaaggaccaatttatatgggttcatcatcaaaggtcgatctcaccttaggaatgatactgatgttgtaaacttcatttctttggagttttcactgaccgatccccgaaatgagattcataagtgggagaaatactgcgtactagagattggagacatggagattcggacatcaataagtacaataatgaaaccggtctacctctatattaggaccaatggaacttcaaaaatcaaaatgaaatggggaatggaaatgagaagatgcttactccaatctctacaacaagtggaaagcatgattgaagcagaatcagcagtcaaagagaaggatatgactgaacccttctttagaaatcgggaaaatgactggccaataggagaaagccctcaaggaatagagaaaggaacgataggaaaagtatgcagggttttactcgctaaatctgttttcaacagcatttatgcctcagctcagcttgaaggattttcagcagaatcgagaaaattactgttactcattcaagcatttagagataatttagatcctggaacttttgacttgaaagggctgtacgaagccattgaggaatgcatcattaatgatccttgggtccttttaaatgcttcatggttcaactccttccttaaagcagtacaattgagcatgtga
>H17N10_Bat_CY103891_A/little_yellow-shouldered_bat/Guatemala/060/2010|2010.704
atggagaatttcgtgagaactaacttcaatcccatgatactagaaagggctgaaaaaactatgaaagagtatggagaaaacccccagaatgagggaaacaagtttgcagcgatatctacacacatggaggtatgcttcatgtattcagacttccacttcattgaccttgaagggaatacaatagtaaaggaaaatgatgacgacaatgcaatgctaaaacaccgatttgaaataatcgaaggccaagagagaaatatcgcatggacaattgtcaattcaatttgcaacatgacagaaaatagcaaaccacgattcctacctgatctttacgactacaaaaccaacaaattcattgaaatcggggtaacaaggaggaaagttgaggactattattatgaaaaggccagtaaactgaagggtgaaaatgtatatattcatatcttctcctttgatggagaagagatggccacagatgatgagtatatacttgacgaagaaagcagagctcgaataaaaactagactctttgttcttagacaagaactagctacagctgggctctgggattcctttcgccaatcagagaagggagaagaaacactggaggaggaattttcataccccccgacattccagaggcttgcaaaccagagcttacctccatcattcaaggactatcaccaattcaaagcatacgtgtcgagtttcaaagcgaacggcaacatagaggctaaactaggagcaatgtcagaaaaggtcaacgcacaaatagaaagctttgaccccaggacgataagggagctggagctccccgagggaaaattctgtactcaaagaagcaaattcctgctaatggacgcaatgaaactgtcggttttaaacccggcacatgaaggggaaggaatcccaatgaaagacgccaaagcttgtcttgacaccttctgggggtggaaaaaagccacaattatcaaaaagcatgaaaagggagtcaacactaactatctcatgatctgggaacagctcttagagtcaataaaggaaatggaggga---------------aaattcctcaacttaaagaaaaccaatcatctcaagtgggggctgggagaagggcaagcgcccgagaagatggactttgaagattgtaaagaagtccctgatctcttccaatacaaaagtgaaccacctgaaaagcgaaaattggccagttggatccaaagtgaattcaacaaagcttctgaactcacaaactcaaactggattgaatttgatgagttgggaaatgacgtggcacccatcgagcacattgccagtaggaggaggaacttcttcaccgcagaagtatctcaatgcagagcctcagaatatataatgaaagcggtgtacataaatacagcccttcttaactcatcatgcacggcaatggaggaatatcaggtgatcccaataatcactaaatgtagagacacatcaggtcagagaaggaccaatttatatgggttcatcatcaaaggtcgatctcaccttaggaatgacactgatgttgtaaacttcatttccttggagttttcactaaccgatccccgaaatgaaattcataagtgggagaagtactgcgtactagagattggagacatggagattcggacatcaataagcacaataatgaaaccggtctacctctatgttaggaccaatggaacttcaaaaatcaaaatgaaatggggaatggaaatgagaagatgcttactccaatctctacaacaagtggaaagcatgattgaggcagaatcagcagtcaaagagaaggatatgactgagcctttctttagaaatcgggaaaatgattggccaataggagaaagtcctcaaggaatagagaaaggaacaataggaaaagtatgcagggttttactcgctaaatctgttttcaacagcatttatgcctcagctcagcttgaaggattttcagcagaatcgaggaaattactgttactcatccaagcatttagagacaatttagatcctggaacctttgacttgaaagggctgtacgaagccattgaggaatgcatcattaatgatccttgggtccttctaaatgcttcatggttcaactccttccttaaagcagtacaattgagcatgtga
>H17N10_Bat_CY103875_A/little_yellow-shouldered_bat/Guatemala/153/2009|2009.367
atggagaatttcgtgagaactaacttcaatcccatgatactagaaagggctgaaaaaactatgaaagaatatggagaaaacccccagaatgagggaaacaaatttgcagcaatatctacacacatggaggtatgtttcatgtattcagacttccacttcattgaccttgaagggaatacaatagtaaaggaaagtgatgacgacaatgcaatgctaaagcaccggtttgagataatcgaaggccaagagagaaacatcgcatggacaattgtcaattcaatttgcaacatgacagaaaatagcaaaccacgattcctacctgatctttacgactacaaaaccaacaaattcattgaaatcggggtaacaaggagaaaagttgaggactattattatgaaaaggccagtaaactgaaaggtgaaaatgtatatattcacatcttctcctttgatggagaagagatggccacagatgatgagtatatacttgacgaagaaagcagagctcgaataaaaactcgactctttgttcttagacaagaactagccacagctgggctctgggattcctttcgccaatcagagaagggagaagaaacactggaggaggaattttcataccccccaacattccagaggcttgcaaaccagagcctacctccatcattcaaggactatcaccaattcaaagcgtacgtgtcgagtttcaaagcaaacggcaacatagaggctaaactaggggcaatgtcagaagaggttaacgcacaaatagagaactttgaccccaggacaataagggagctggagctccccgagggaaaatcctgcactcaaagaagcaaattcctgctaatggacgcaatgaaactgtcggttttaaacccggcacatgaaggggaaggaatcccaatgaaagacgccaaagcttgtcttgacaccttctggggatggaaaaaagccacagttatcaaaaagcatgaaaagggagtcaacactaactatctcatgatctgggagcagctcttagaatcaataaaagaagtagaggga---------------aaattcctcaacttaaggaaaaccaatcatctcaagtgggggctgggagaagggcaagcgcccgaaaagatggactttgaagattgtaaagaagtccctgatctcttccaatacaaaagtgaaccccctgaaaagcgaaaattggccagctggatccaaagtgaattcaacaaagcttctgagctcacaaactcaaactggattgaatttgatgagttgggaaatgacgtggcacccatcgagcacattgccagtagaagaagaaatttcttcaccgcagaggtatctcaatgcagagcctcagaatatataatgaaagcggtgtacataaatacagcccttcttaactcctcatgcacggcaatggaggaatatcaggtgatcccaataatcaccaaatgtagagacacatcaggtcagagaaggaccaatttatatgggttcatcatcaaaggtcgatctcaccttaggaatgatactgatgttgtaaacttcatttctttggagttttcactgaccgatccccgaaatgagattcataagtgggagaaatactgcgtactagagattggagacatggagattcggacatcaataagtacaataatgaaaccggtctacctctatattaggaccaatggaacttcaaaaatcaaaatgaaatggggaatggaaatgagaagatgcttactccaatctctacaacaagtggaaagcatgattgaagcagaatcagcagtcaaagagaaggatatgactgaacccttctttagaaatcgggaaaatgactggccaataggagaaagccctcaaggaatagagaaaggaacgataggaaaagtatgcagggttttactcgctaaatctgttttcaacagcatttatgcctcagctcagcttgaaggattttcagcagaatcgagaaaattactgttactcattcaagcatttagagataatttagatcctggaacttttgacttgaaagggctgtacgaagccattgaggaatgcatcattaatgatccttgggtccttttaaatgcttcatggttcaactccttccttaaagcagtacaattgagcatgtga
>H18N11_Bat_CY125944_A/flat-faced_bat/Peru/033/2010|2010.500
atggagaatttcataagagcaaacttcaatccaatgattctagagagggcagaaaaaagtatgaaagaatatggagaaagtccccaaaatgaaggaaacaagtttgccgctatatctactcatcttgaagtatgtttcatgtattctgattttcatttcattgatctagaagggaatgcaataatcaaagagtcagaagatgacaacacaatgttaaaacatagatttgaaatcattgaaggccaggaaagaaatgttgcctggactattgtaaattcaatatgcaatatgaccaatatagataaaccaaggtaccttccagatctctatgactacaaaactaataggttcattgaaattggagtaactagaagaagggttgaagattattattatgagaaagctaacaagttgaaagatggaaacgtttacattcatatcttttcatttgacggagaagaaatgtcaacagatgatgaatacattcttgatgaagaaagtagagcaagaatcaaaacaaggctctttgttctacgtcaagaaatggcatcagcaggactgtgggattcctttcgtcaatcagaaaagggtgaagaaacagttgaggaggaattcaaatttccacccacattcaagaagttggcggatcaaagtcttccaccatcattcaaggactataatcaattcaaagtatatgtatcctcttttaaatcaaatggaaacattgaagctaaattaggagcaatgagtgaaaaagtaacagctacaattgaagaattcaatcccaaagatataactgagttaaaaatgcccaaaggtaaaccatgtacacaaaggagcaaatttttgctaatggactcaatgaaattgtcaatattaaatccatctcatgaaggtgaaggaattcctatgaaagatgcgactgcatgcatggaaaccttttgggggtggaaaaaaccaaatataattaaaaaacatgataaaggtgtgaataccaattatctaatgatttgggaacaactatttgatgctctcaaagagaatgaaaac---------------aaatatcttaatttgaagaagactaatcatctaaaatgggggctaggagaaggacaagctcctgaaaaaatggattttgaagattgtaaagacatccctgatttgttccaatacaaaagtgatccaccagaacccagacaattggcaagttggattcaaagtgaattcaacaaagcatcagagctaacaagctcaaactggatcgaatttgatgaactaggagaagatgtagctcctatagagcatatagcaagtagaagacgaaacttcttcactgcagaggtctcacaatgtagagcctcagaatacattatgaaggctgtatacataaatacagcacttttaaactcctcctgtacagctatggaggaatatcaagtaataccaataattaccaaatgtagagacatctctggacaaaggaaaacaaacctatatgggtttattatcaagggaagatcccatctaagaaatgacacagatgttgtgaatttcatatcattggaattttcattgactgatccaaggaatgaaccacataaatgggaaaaatattgcgtcctggaaattggtgatatggaaataaaaacatcaataagcacaataatgaaaccagtttacttatatgttcggactaatgggacatccaaaataaaaatgaaatggggaatggaaatgagaagatgtttactacaatctcttcaacaagtagaaagcatgatagaagcagaatctgctgttaaagaaaaagacatgacagaaacattctttcgaaataaagagaatgaatggcctattggagaaagtccaaaaggaatagagaaaggcaccattgggaaagtgtgcagagttcttctagccaaatcagttttcaatagcatatatgcttccgcccaattggaaggtttctccgcagaatctagaaaacttttgttgctaatacaagcatatagagacaatttagaccctggaacttttgatcttaaagggctatacgaagcaattgaggagtgtatcattaatgatccttgggtccttttaaatgcgtcatggtttaactccttccttagagcagtacaaagaagcttgtaa
>H3N2_Swine_MF920133_A/swine/Minnesota/MT_13_01_S55/2013|2013.137
atggaagactttgtgcgacaatgcttcaatccaatgatcgtcgagcttgcggagaaggcaatgaaagaatatggagaagattcgaaaatcgaaactaacaaattcgctgcaatatgcacacacttggaagtctgtttcatgtactcggatttccatttcattgatgaacaaggtgaatcaatcattgtagagtctggtgatccaaatgcattgctgaagcaccgatttgagataattgaaggaagagacagggccatggcctggacggtagtgaacagtatctgcaacaccacaagggtagagaagcctaaatatcttccagacttatacgactataaagaaaaccgattcgttgaaattggggtgacgcgaagagaggtccacatatactacctagagaaagccaacaaaataaaatctgagaagacacacattcatattttttcattcactggagaggagatggccaccaaagcggactacacccttgatgaagagagcagggcaagaatcaaaaccaggcttttcaccattagacaagagatggccagtaggggtctctgggattcctttcgtcagtccgagagaggcgaagagacaattgaagaaagatttgaaattacaggaaccatgcgcaggctcgccgaccaaagtctcccaccgaacttctccagccttgaaaactttagagcctatgtagatgggttcgaaccaaacggctgcattgagggcaagctttctcaaatgtcaaaagaagtaagtgccaaaattgaaccattcctgaaggcaacaccacgccctctcagattacctgatgggcctccttgctctcagcgatcaaagttcttgctgatggatgctctgaaactaagtattgaagacccgagtcatgagggggaaggaataccactatatgatgcaatcaagtgtatgaagacattttttggctggaaagaacctaacatagtcaaaccacatgagaaaggtataaaccctaattatctacttgcttggaagcaggtactagcagagctccaggacattgaaaatgaagagaagatcccaaagacaaaaaacatgaagagaacaagccaattgaagtgggcacttggtgaaaatatggcaccagagaaagtagattttgatgactgcaaggacgtcagtgatcttaaacagtatgacagcaatgagccagatcccagatctctcgcaagctgggtccaaaatgaattcaacaaggcatgtgaattgaccgattcaagctggatagaacttgatgagataggggaagatgttgccccaattgaacacatcgcaagcatgaggaggaactattttacagcagaagtgtcccattgcagagctactgaatacataatgaaaggagtatatctaaatacggctttgcttaatgcatcttgtgcagccatggatgacttccagctgatcccaatgataagcaaatgtaggacaaaagaaggaagacgaaaaacaaatctgtatggtttcattgtaaaaggaaggtcccatctaagaaatgataccgacgtggtgaactttgtaagcatggagttctccctcactgacccgagactggaaccacacaaatgggaaaagtactgtgttcttgaaataggagacatgctcctgaggactgcgataggccaagtgtcgaggccaatgttcctatatgtgagaaccaatggaacctccaagatcaagatgaaatggggcatggaaatgagacgctgccttcttcagtctcttcagcagattgagagcatgattgaggctgagtcttctgtcaaggagaaggacatgaccaaggaattctttgaaaacaaatcggaaacatggccaatcggagaatcacccaaaggagtggaggaaggctctattgggaaagtatgcagaaccttattggcaaaatctgtattcaacagcctatacgcatctccacaacttgaggggttttcggctgaatcgagaaaattgcttctcattgttcaggcacttcgggacaacttggaacctgggaccttcgatcttggggggctatatgaagcaatcgaggagtgcctgattaatgatccctgggttttgcttaatgcatcttggttcaactccttcctcacacatgcactgaaatag------
>H1N1_Human_MH126163_A/South_Dakota/04/2018|2018.060
atggaagactttgtgcgacaatgcttcaatccaatgatcgtcgagcttgcggaaaaggcaatgaaagaatatggggaagaccccaaaatcgaaactaataagtttgctgcaatttgcacacatttggaagtttgtttcatgtattcggatttccatttcattgatgaacggggtgaatcaataattgtagaatctggtgacccaaatgcactattgaagcaccgatttgagataattgaaggaagagaccgaatcatggcctggacagtggtgaacagtatatgtaacacaacagggatagagaagcctaaatttcttcctgatttgtatgattacaaagagaaccggttcattgaaattggagtaacacggagagaagtccacatatattacctagagaaagccaacaaaataaaatctgaggagacacacattcacatcttttcattcactggagaggagatggccaccaaagcggactacacccttgacgaagagagcagagcaagaatcaaaactaggcttttcactataagacaagaaatggccagtaggagtctatgggattcctttcgtcagtccgaaagaggcgaagaaacaattgaagaaaagtttgagattacaggaactatgcgcaagcttgccgaccaaagtctcccaccaaacttctccagccttgaaaacttcagagcctatgtcgatggattcgagccgaacggctgcattgagggcaagctttcccaaatgtcaaaagaagtgaacgccaaaattgaaccattcttgaggacgacaccacgccccctcagattacctgatggacctctttgccatcagcggtcaaagttcctgctgatggatgctctgaaattaagcattgaagacccgagtcacgagggggaaggaataccactatatgatgcaatcaaatgcatgaagacattctttggctggaaagagcctaaaatagtcaaaccacatgagaaaggcgtaaatcccaattacctcatggcttggaagcaggttctagcagagctacaggacattgaaaatgaagagaaaatcccaaggacaaagaacatgaagaaaacaagccaattgaagtgggcactcggtgaaaatatggcaccagaaaaagtggactttgatgactgtaaagatgttggagaccttaagcagtatgacagtgatgagccagagcccagatctctagcaagctgggtccaaaatgaattcaataaggcatgtgaattgactgattcaagctggatagaacttgatgaaataggagaagatgttgccccgattgaacatatagcaagcatgaggaggaactattttacagcagaagtgtcccactgcagggctactgaatacataatgaagggagtgtacataaatacggccttgctcaatgcatcctgtgcagccatggatgactttcaactgattccaatgataagcaaatgtaggaccaaagaaggaagacggaaaacaaacctgtatgggttcattataaaaggaaggtctcatttgagaaatgatactgatgtagtgaactttgtaagtatggagttctcactcactgatccaagactggaaccacacaaatgggaaaaatactgtgttcttgaaataggagacatgctattgaggactgcgataggtcaagtgtcgaggcccatgttcctatatgtgagaaccaatggaacctccaagatcaagatgaaatggggcatggaaatgaggcgctgccttcttcaatctcttcagcagattgagagcatgattgaagccgagtcttctgtcaaagagaaagacatgaccaaagaattctttgaaaacaaatcggaaacatggccaatcggagagtcacccaggggagtggaggaaggctctattggaaaagtgtgcagaaccttactggcaaaatctgtgttcaacagtctatatgcttctccacaacttgaggggttttcggctgaatcaagaaaattgcttctcattgttcaggcacttagggacaacttggaacctggaacctttgatcttggggggctatatgaagcaatcgaggagtgcttgattaatgatccctgggttttgcttaatgcatcttggttcaactccttcctcacacatgcactgaagtag------
>H9N2_Avian_CY038457_A/chicken/Pakistan/UDL-01/2008|2008.022
atggaaaactttgtgcgacagtgcttcaatccaatgattgtcgagcttgcggaaaaggcaatgaaagaatatggggaagatccgaaaatcgaaacaaacaaatttgccgcaatatgcacacacttagaagtctgcttcatgtattcggacttccactttattgatgaacgaggcgaatcaataattgtggaatctggcgatccgaatgcattattgaagcaccgatttgaaataattgaagggagagaccgaacattggcctggacggtggtgaatagtatctgcaacaccacagggatcgagaagcccaaatttctcccagatttgtatgactacaaggagaacagattcattgaaattggagtaacacggagagaagtccacatctactatctggaaaaagccaataagataaaatccgagaagacacacatccacatattttcattcactggagaggaaatggctaccaaagctgaatacacccttgatgaagagagcagagcaagaatcaaaaccaggctgttcactataaggcaggaaatggccaacaggggtctgtgggattcctttcgtcaatccgaaagaggcgaagagacaattgaagaaagatttgaaattacagggaccatgcgcaagcttgccgaccaaagtctaccaccgaacttctccagccttgaaaactttagagcctatgtggatggattcgaaccgaacggctgcattgagggcaagctttctcaaatgtcaaaagaagtgaacgccagaattgagccattcctgaagacaacaccacgccctctaagattacctgatgggcctccctgctctcagcggtcaaagttcctgctgatggatgcacttaaattaagtattgaagacccgagtcatgagggggaggggatacccctatatgatgcaatcaaatgcatgaagacattttttggctggaaagatcccaacattgtaaaaccacataagaagggaataaaccccaattacctcttggcctggaagcaggtgctggccgaacttcaagacattgaaaacgaggagaaaatcccaaaaacaaaaaacatgaaaaaaactagccagttgaagtgggcactaggtgagaatatggcaccagagaaagtagacttcgaggactgcaaagatgttagtgacctaagacagtatgatagtgatgaaccagagtctagatcgttagcaagttggatccagagtgaattcaacaaggcatgcgaattaacagattcaagttggattgaacttgatgaaataggggaggatgttgccccgattgagcacattgcaagtatgaggaggaattatttcacagcagaggtatcccattgtagggctactgaatacataatgaaaggagtgtacataaacacagctttgttgaatgcatcctgtgcagccatggatgacttccaattgattccaatgataagcaaatgcagaaccaaagaaggaagacggaaaactaatctgtatggattcattataaaaggaagatcccatctgagaaatgatactgatgtagtgaactttgtgagcatggaattctctcttactgacccgaggctagagccacacaagtgggaaaagtactgtgttctcgagataggagacatgctcctaaggactgcaataggccaagtttcaaggccactgttcctgtatgtgagaaccaatggaacctccaaaatcaagatgaaatggggtatggagatgagacgatgcctccttcagtcccttcaacaaatcgagagcatgattgaggccgagtcttctgtcaaagagaaggacatgaccaaggaattctttgaaaacaaatcagaaacatggccaattggagagtcacccaaaggagtggaggaaagctccatcgggaaagtgtgcagaactttactggcgaaatctgtattcaacagcctatatgcatctccacaactcgaggggttctcagctgaatctagaaaattgcttctcattgttcaggcacttagagacaacctggaacctggaactttcgatcttggggggttatatgaggcaattgaggagtgcctgattaatgatccctgggttttgcttaatgcatcttggtttaactccttcctcacacatgcactgagatag------
>H3N2_Human_CY000662_A/New_York/169/2000|2000.005
atggaagattttgtgcgacaatgtttcaacccgatgattgttgaacttgcagaaaaagcaatgaaagagtatggagaggatctgaaaattgaaacaaacaaatttgcagcaatatgcactcacttggaggtatgtttcatgtattcagattttcatttcatcaatgaacaaggcgaatcaatagtggtagaacttgatgatccaaatgcactgttaaagcacagatttgaaataatcgaggggagagacagaacaatggcctggacagtagtaaacagtatctgcaacactactggagctgagaaaccgaagtttctaccagatttgtatgattacaaggagaacagattcatcgaaattggagtgacaaggagagaagtccacatatattaccttgaaaaggccaataaaattaaatctgagaatacacacattcacattttctcattcactggggaggaaatggccacaaaggcagactacactctcgacgaggaaagcagggctaggattaagaccaggctatttaccataagacaggaaatggccaacagaggcctctgggattcctttcgtcagtccgaaagaggcgaagaaacaattgaagaaaaatttgaaatctcaggaactatgcgcaggcttgccgaccaaagtctcccgccgaacttctcctgccttgagaattttagagcctatgtggatggattcgaaccgaacggctgcattgaaggcaagctttctcaaatgtccaaagaagtgaatgccaaaattgaaccttttctgaagacaacaccaagaccaatcaaactcccgaatggacctccttgttatcagcggtccaaattcctcctgatggatgctttaaaattgagcattgaagacccaagtcacgaaggagaagggatcccactatatgatgcgatcaaatgcataaaaacattctttggatggaaagaaccctatatagtcaaaccacacgaaaagggaataaattcaaattacctgctgtcatggaagcaagtattgtcagaattgcaggacattgaaaatgaggagaagattccaagaactaaaaatatgaagaaaacgagtcaactaaagtgggctcttggtgaaaacatggcaccagagaaagtagactttgacaactgcagagacataagcgatttgaagcaatatgatagtgacgaacctgaattaaggtcactttcaagctggatacagaatgagttcaacaaggcctgcgagctaactgattcaatctggatagagctcgatgaaattggagaggacgtagccccaattgagtacattgcaagcatgaggaggaattatttcacagcagaggtgtcccattgtagagccactgagtacataatgaagggggtatacattaatactgccttgctcaatgcatcctgtgcagcaatggacgattttcaactaattcccatgataagcaagtgcagaactaaagagggaaggcgaaagaccaatttatatggattcatcataaaaggaagatctcatttaaggaatgacacagatgtggtaaactttgtgagcatggagttttctctcactgacccgagacttgagccacataaatgggagaaatactgtgtccttgagataggagatatgttactaagaagtgccataggccaaatttcaaggcctatgttcttgtatgtgaggacaaacggaacatcaaaggtcaaaatgaaatggggaatggagatgagacgttgcctccttcagtcactccagcagatcgagagcatgattgaagccgagtcctcggttaaagagaaagacatgaccaaagagttttttgagaataaatcagaagcatggcccattggggagtcccccaagggagtggaagaaggttccatcgggaaagtctgtaggactttgttggctaagtcggtgttcaatagcctgtatgcatctccacaattagaaggattttcagcggagtcaagaaaactgctccttgttgttcaggctcttagggacaacctcgaacctgggacctttgatcttggggggctatatgaagcaattgaggagtgcctgattaatgatccctgggttttgctcaatgcgtcttggttcaactccttcctgacacatgcattaaaatag------
>H5N1_Avian_CY179416_A/mallard/Wisconsin/568/1982|1982.500
atggaagactttgtgcgacaatgcttcaatccaatgatcgtcgagcttgcggaaaaggcaatgaaagaatatggggaagatccgaaaatcgaaactaacaaatttgctgcaatatgcacacacttggaagtctgtttcatgtattcggatttccacttcattgacgaacggggcgaatcaataattgtagaatctggtgatccaaatgcattactgaagcaccgatttgagataattgaaggaagagaccgaacgatggcctggacagtagtgaatagcatctgcaacaccacaggggtcgagaagcctaaatttcttccggatttgtatgattacaaggaaaaccgattcattgaaattggagtgacacggagggaggtccacatatactacctagagaaagccaacaagataaaatccgagaagacacacattcacattttttcattcactggagaggaaatggccactaaagcggactacactcttgatgaagagagcagggcaagaatcaaaaccaggctgttcactataagacaagaaatggccagcaggggtctatgggattcctttcgtcagtccgaaagaggcgaagagacaattgaagaaagatttgaaatcacaggaaccatgcgcaggcttgctgaccaaagtctcccaccgaacttctccagccttgaaaactttagagcctatgtggatggattcgaaccgaacggctgcattgagggcaagctttctcaaatgtcaaaagaagtgaacgccagaattgagccattcttgaagacaacaccacgccctctcagattacctgatgggcctccttgctctcaacggtcaaaattcttgctgatggatgccctgaaactaagcattgaagacccgagtcatgagggagaggggataccgctatacgatgcaatcaaatgcatgaagacatttttcggctggaaagagcccaacataatcaaaccacatgagaaaggcataaatcccaattaccttctggcttggaagcaggtgctagcagaactccaggacattgaaaatgaggagaagatcccaaagacaaagaacatgaagaaaacaagccaattgaagtgggcacttggtgagaacatggcaccagaaaaagtagactttgaggattgcaaggatgttaacgatctaaaacagtatgatagtgatgagccagaatctagatctctagcaagctgggtccagagtgaattcaacaaggcatgtgaattgaccgattcgagctggatagagcttgatgagataggggaagatattgccccaattgagcacattgcaagtatgaggaggaactattttacagcggaagtgtcccattgcagggctactgaatacataatgaagggagtgtacataaatacagcgttgctcaatgcatcttgtgcagccatggatgacttccagctgattccaatgataagcaaatgcaggacaaaagaagggaggcggaaaacaaacctgtatgggttcattataaaaggaaggtctcacttgagaaatgatactgacgtggtaaactttgtgagtatggagttttctctcactgacccgaggctggaaccacacaaatgggagaaatactgtgttcttgaaataggagatatgctcctgagaactgcaataggccaagtgtcaaggcccatgttcctgtacgttagaaccaatggaacctccaagatcaagatgaaatggggtatggagatgaggcgctgcctccttcaatctcttcagcagattgagagcatgattgaggccgagtcttctgtcaaagagaaagacatgacaaaagaattctttgaaaacaaatcggaaacatggccaattggagagtcacccaagggagtggaagaaggctctatcgggaaagtgtgcagaaccttactggcaaaatctgtattcaacagtctgtatgcatctccacaactcgagggattttcagctgaatcgaggaaattgcttctcattgttcaggcacttagggacaacctggaacctggaaccttcgatcttggagggctatatgaagcaattgaggagtgcctgattaatgatccctgggttttgcttaatgcatcttggttcaactccttcctcacacatgcactgaaatag------
>H11N9_Avian_KF260271_A/northern_pintail/Hong_Kong/MPJ851/2009|2009.500
atggaagactttgtgcgacaatgcttcaatccaatgattgtcgagcttgcggaaaaggcaatgaaagaatatggggaagatccgaaaatcgaaacgaacaaatttgctgcaatatgcacacacttggaagtctgtttcatgtattcggattttcactttattgatgaacggggcgaatcaataattgtagaatctggtgatccgaatgcattattgaaacaccgatttgaaataattgaaggaagggaccgaacgatggcctggasagtggtgaatagtatctgcaacaccacaggagtcgagaaacctaaattcctcccagatttgtatgactacaaagagaaccggttcattgaaattggagtgacacgaagggaagttcatatatactatctggagaaagccaacaagataaaatccgagaagacacacattcacatattctcattcactggagaggaaatggccaccaaagcggactacactcttgatgaagagagcagggcaagaattaaaaccaggctgttcaccataaggcaggaaatggccagtaggggtctatgggattcctttcgtcagtccgagagaggcgaagagacaattgaagaaagatttgaaatcacaggaaccatgcgcaggcttgccgaccaaagtctcccaccgaacttctccagccttgaaaactttagagcctatgtggatggattcgaaccgaacggctgcattgagggcaagctttctcaaatgtcaaaagaagtgaacgctagaattgagccatttttgaagacaacgccacgccctctcagattacctgatgggcctccttgctctcagcggtcgaagttcttgctgatggatgcccttaaattaagcatcgaagacccgagtcatgagggggaggggataccactatatgatgcaatcaaatgcatgaagacatttttcggctggaaagagcccaacatcgtaaaaccacatgaaaaaggtataaaccccaattacctcctggcttggaagcaggtactggcagaactccaagatattgaaaatgaggagaaaatccctaagacaaagaacatgaagaaaacaagccagttgaaatgggcactcggtgagaatatggcaccagagaaagtagactttgaagactgcaaagatgttagcgatctaagacagtatgacagtgatgaaccagagtctagatcgctagcaagctggattcagagtgaattcaacaaggcatgcgaattgacagattcaagttggattgaactcgatgaaataggagaggacgttgctccaattgagcacattgcaagtatgagaaggaactatttcacagcggaggtttcccattgcagggccaccgagtacataatgaagggagtgtacataaacacagccctgttgaatgcatcctgtgcagccatggatgactttcaactgattccgatgataagcaaatgcagaaccaaagagggaagacggaaaactaatctgtatggattcatcataaaaggaagatcccacttgaggaatgataccgatgtggtaaactttgtgagtatggaattctctcttactgatccgaggctggagccacacaagtgggaaaagtactgcgttctcgaaataggagacatgctcctacggactgcaataggccaagtgtcaaggcccatgttcctgtatgtaagaaccaatgggacctctaagatcaaaatgaaatggggcatggagatgaggcgatgccttctccaatcccttcaacaaattgaaagcatgattgaagccgagtcttctgtcaaagagaaggacatgaccaaagaattcttcgaaaacaaatcagaaacatggccgattggagagtcccccaaaggagtggaggaaggctccatcgggaaggtatgcagaaccttgctggcgaagtctgtgttcaacagtttatatgcatctccacaactcgaggggttttcagctgaatcgagaaaattgcttctcattgttcaagcacttagggacaacctggaacctgggaccttcgatcttggagggctatatgaagcaattgaggagtgcctgattaacgatccctgggttttgcttaatgcgtcttggttcaactccttcctcacacatgcactgaaatag------
>H3N2_Human_CY007752_A/Canterbury/68/2002|2002.507
atggaagattttgtgcgacaatgcttcaacccgatgattgtcgaacttgcagaaaaagcaatgaaagagtatggagagaatctaaaaattgaaacaaacaaatttgcagcaatatgcactcacttggaggtatgtttcatgtattcagattttcatttcatcaatgaacaaggcgaatcaatagtggtagaacttgatgatccaaatgcactgttgaagcacagatttgaaataatcgaggggagagacagaacaatggcctggacagtagtaaacagtatctgcaacactactggagctgagaaaccgaagtttctaccagatttgtatgattacaaggagaacagattcatcgaaattggagtgacaaggagagaagtccacatatattaccttgaaaaggccaataaaattaaatctgagaatacacacattcacattttctcattcactggggaggaaatggccacaaaggcagactacactctcgacgaggaaagcagggctaggattaagaccaggctattcaccataaggcaagaaatggccaacagaggcctctgggattcctttcgtcagtccgaaagaggcgaagaaacaattgaagaaaaatttgaaatctcaggaactatgcgcaggcttgccgaccaaagtctcccgccgaacttctcctgccttgagaattttagagcctatgtggatggattcgaaccgaacggctgcattgagggcaagctttctcaaatgtccaaagaagtgaatgccaaaattgaaccttttctgaggacaacaccaagaccaatcaaacttccgaatggacctccctgttatcagcggtccaaattcctcctgatggatgctttaaaattgagcattgaagacccaagtcacgaaggagaagggatcccactatatgatgcgatcaagtgcataaaaacattctttggatggaaagaaccctatatagtcaaaccacacgaaaagggaataaatacaaattacctactgtcatggaagcaagtattgtcagaattgcaggacgttgagaatgaggagaagattccaaggactaaaaacatgaagaaaacgagccaactaaagtgggctcttggtgaaaacatggcaccagagaaagtagattttgacaactgcagagacataagcgatttgaagcaatatgatagtgacgaacctgaattaaggtcactttcaagctggatacagaatgagttcaacaaggcctgcgagctaactgattcagtctggatagagctcgatgaaattggagaggacgtagccccaattgagtacattgcaagcatgaggaggaattatttcacagcagaggtgtcccattgtagagctactgagtacataatgaagggggtatacattaatactgccttgctcaatgcatcctgtgcagcaatggacgattttcaactaattcccatgataagcaagtgcagaactaaagagggaaggcgaaaaaccaatttatatggattcatcataaaaggaagatctcatttaaggaatgacacagatgtggtaaactttgtgagcatggagttttctctcactgacccgagacttgagccacataaatgggagaaatactgtgtccttgaaataggagatatgttactaagaagtgccataggccaaatttcaaggcctatgttcttgtatgtgaggacaaacggaacatcaaaggtcaaaatgaaatggggaatggagatgagacgttgcctcctacagtcgctacagcagatcgagagcatgattgaagccgagtcctcgattaaagagaaagacatgaccaaagagttttttgagaataaatcagaagcatggcccattggggagtcccccaagggagtggaagaaggctccattgggaaagtctgtaggactttgttggctaagtcggtgttcaatagcctgtatgcatctccacaattagaagggttttcagcggagtcaagaaaactgctccttgttgttcaggctcttagggacaacctcgaacctgggacctttgatcttggggggctatatgaagcaattgaggagtgcctgattaatgatccctgggttttgctcaatgcatcttggttcaactccttcctgacacatgcattaaaatag------
>H6N1_Avian_JF965120_A/duck/Eastern_China/34/2005|2005.285
atggaagactttgtgcgtcagtgcttcaatccaatgattgtcgagcttgcggaaaaggcaatgaaagaatatggggaagatccgaaaatcgagacgaacaaatttgccgcgatatgcacacacttagaagcctgtttcatgtattcggatttccactttattgatgaacgaggcgaatcaataattgtagaatctggcgatccgaatgcattactaaaacaccgatttgagataattgaagggagagacagaacaatggcctggacagtggtaaacagtatctgcaacaccacaggagtcgataagcctaaattcctcccagatttgtatgactacaaagagaatcgattcattgaaattggagtgacacgaagggaagttcacatatactatctagaaaaggccaacaagataaagtcagaaaagacacacattcacatattctcattcactggagaggagatggccaccaaagcggactatacccttgatgaggagagcagagcaagaatcaaaactaggctgttcactataaggcaagaaatggccagtaggggtctatgggattcctttcgtcagtccgaaagaggcgaagagacaattgaagaaagatttgaaatcacaggaaccatgcgcaggcttgccgaccaaagtctcccaccgaacttctccagccttgaaaactttagagcctatgtggatggattcgaaccgaacggctgcattgagggcaagctttctcaaatgtcaaaagaagtgaacgccagaattgagccatttctgaagacaacaccacgccctctcagattacctgatgggcctccctgctctcagcggtcgaagttcttactaatggatgcccttaaattaagcatcgaagacccgagccatgagggggaaggcataccgctatatgatgcaatcaaatgcatgaagacatttttcggctggaaagagcccaacatcgtaaaaccacatgaaaaaggcataaaccccaattacctcctggcttggaagcaggtgctggcagaactccaagacattgaaaatgaggagaaaatcccaaaaacaaagaatatgaagaaaacaagccaactgaagtgggcacttggtgagaacatggcaccagagaaagtagactttgaggactgcaaagatgttagcgatctaagacagtatgacagtgatgaaccagagtctagatcgctagcaagctggatccagagcgagttcaacaaagcatgcgaattgacagattcaagttggattgaacttgatgaaataggggaagatgttgctccaattgagcacattgcgagtatgagaagaaactatttcacagcggaagtatcccattgcagggctactgaatatataatgaagggagtgtacataaacacagccttgttgaatgcatcctgtgcagccatggataacttccaactgattccaatgataagcaagtgcagaaccaaagaaggaagacggaagacaaatctgtatgggttcattataaaaggaagatcccatttgaggaatgacaccgatgtggtaaactttgtgagcatggaattctctcttactgacccgaggctggagccacacaagtgggaaaagtactgtgttctcgagataggagacatgctcctacggactgcaataggccaagtgtcaaggcccatgttcctgtatgtgagaaccaatgggacttccaagatcaagatgaaatggggcatggagatgaggcgatgtcttcttcaatcccttcaacaaattgagagcatgattgaggccgagtcttctgtcaaggagaaagacatgaccaaagaattctttgaaaacaaatcagaaacatggccaattggagaatcacctaaaggggtggaggaaggctccattgggaaggtgtgcagaacattactagcaaaatctgtattcaacagcctatatgcatctccacaactcgaggggttttcagctgaatcaagaaaattgcttctcattgttcaggcacttagggacaacctggaacctgggaccttcgatcttggggggctatatgaagcaattgaggagtgcctgattaacgatccctgggttttgcttaatgcgtcttggttcaactccttcctcacacatgcactgaaatag------
>H9N2_Human_MF440741_A/Beijing/1/2017|2017.321
atggaagactttgtgcgacaatgcttcaatccaatgatcgtcgagcttgcggaaaaggcaatgaaagaatatggggaagatccgaaaatcgaaacaaacaaattcgcatcaatatgcacacacttagaagtctgcttcatgtattctgatttccacttcatcgacgaacgaggcgaatcaactattattgaatctggcgatccaaatgtgttgttgaaacatcgatttgaaataatcgaagggagagaccgaacaatggcctggacagtggtgaatagtatctgcaacaccacgggagtcgaaaaacccaaatttctcccggatctgtatgactacaaggaaaaccgattcattgaaattggagtgacgaggagggaagtccacatatattacctagagaaagctaacaaaataaaatccgagaagacacacatacacattttctcattcactggagaagaaatggccaccaaagcagattacactcttgatgaagaaagtagggcaagaatcaaaaccaggctgttcaccataaggcaggagatggccagcaggggtctatgggattcctttcgtcagtccgaaagaggcgaagaaacaattgaagaaagatttgaaatcacaggaaccatgcgcaggcttgccgaccaaagtctcccaccgaacttctccagccttgaaaactttagagcctatgtggatggattcgaaccgaacggctgcattgagggcaagctttctcaaatgtcaaaagaagtgaacgccagaatcgagccatttctaaagacaacaccacgcccgctcagattgcctaatgggcctccctgttctcagcggtcgaaattcttgctgatggatgctctaaaattaagcattgaagacccgagccacgaaggggaggggataccgctatatgatgcgatcaaatgcatgaaaacgttctttgggtggaaagagcccaacattatcaaaccacatgtgaagggcataaaccccaactatctcatgacttggcagcaggtgctatcagaacttcaggacattgagaatgaggagaagattccaaggacaaaaaacatgaagaaaacaagccaattaaagtgggcactcggtgagaacatggcaccggagaaggtggactttgaggattgtaaagatgtcaacgacctgaaacagtacgacagtgatgagccacagcccagatcactagcatgttggatccagaatgaattcaacaaggcatgtgaattgactgattcaagctgggtagaaattgatgaaataggggaagatgttgccccaatcgaacacattgcaagcatgagaaggaactattttacagcagaggtgtcccactgcagggctcctgaatacataatgaagggagtgtacataaataaagctttgctcaatgcatcttgtgcagccatggatgactttcaactgattccaatgataagtaaatgcagaacaaaagaaggaaggcggaaaacaaacctatatggattcattataaaaggaagatctcatttgaggaatgataccgatgtggtgaattttgtaagtttggaattttcccttaccgacccaaggttggaaccacataaatgggaaaagtattgtgttctcgaaataggggatatgctcctgcgaactgcagtaggccaagtgtcaagacccatgtttctgtatgtgagaaccaatgggacctccaagatcaagatgaaatggggtatggaaatgagacgctgccttctccaatctctccaacagattgagagcatgattgaagctgaatcctccgtcaaagagaaagacctgaccaaagaattctttgaaaacaaatcagaaacatggccaattggagaatcacctaagggagtggaggaaggttccatcgggaaggtgtgcagaaccttactagccaaatctgtattcaatagcctatatgcatctccgcaactcgaggggttctcagctgaatcgagaaaactgctactcattgttcaggcgcttagggataacctggaacctggaaccttcgatcttgaagggctatatgaagcaatcgaggagtgcctgattaatgatccctgggtattgcttaatgcatcttggttcaactccttcctcacacatgcactaagatag------
>H5N1_Avian_HM172352_A/chicken/Jiangsu/18/2008|2008.500
atggaagactttgtgcgacaatgctttaacccaatgactgtcgagcttgcggaaaaagcaatgaaagaatatggggaagatccgaaaatcgaaacaaacaaatttgccgcaatatgcacacacttagaagtctgtttcatgtattcagatttccactttattgatgagcgaggcgaatcaatgattgtagaatctggcgatccgaatgcattattgaagcacagatttgagataattgaggggagagaccgaacaatggcctggacagtgataaatagcatctgcaacaccacaggagtcgataagcctaaattcctcccagacttatacgactacaaagagaaccgattcattgaaattggagttacacgaagggaagttcacatatactatctagaaaaagccaacaagataaaatcagagaaaacacacatccacatattctcattcactggagaggaaatggccaccagagcggactatacccttgatgaggagagcagagcaagaatcaaaaccaggctgttcactataagacaagaaatggccagtaggggtctatgggattcctttcgtcagtctgagagaggcgaagaaacaattgaagaaagatttgaaattacaggaaccatgcgcaggcttgccaaccaaagcctccccccgaacttctccagccttgagaatttcagaacctatgtggatggattcaaaccgaacggctgcattgagggcaagctttctcaaatgccaaaagaagtgaacgccagaattgagccatttcagaagaccacaccacgccctctcagattacctgatgggcctccctgctctcagcggtcgaagttcttgctgatggatgcccttaaattaagcatcgaagacccgagccatgagggggaaggtataccgctgtatgatgcagtcaaatgcatgaagacatttttcggttggaaagagcccaacgtcgcaaaaccacatgaaaaaggcataaaccccaattacctcctggcttggaagcaggtgctggcagaactccaagatattgaaaatgaggataaaatcccaaaaacaaaaaacatgaaaaaaacaagccaattgaagtgggcacttggtgaaaacatggcaccagaaaaagtagactttgaggactgcaaagatgttagcgatctaagacagtatgacagtgatgagccggaatctagatcgctagcaagctggatccaaagtgaattcaacaaggcatgcgaattgacagactcgagttggattgaacttgacgaaataggggaagacctagctccaattgagcacattgcgagtatgaggagaaactatttcacagcggaagtatcccattgcagggctactgaatatataatgaagggagtgtacataaacacagccctgttgaatgcatcctgtgcagccatggacgacttccaactgattccaatgataagcaagtgcagaaccaaagaaggaagacggaagacaaatctatatgggttcattataaaaggaagatcccatttgaggaacgatactgatgtggtaaactttgtgagcatggaattctctctcactgacccgaggctagagccacacaaatgggaaaagtactgtgttcttcggataggagacatgctcatacggactgcaataggccaagtgtcaaggcccatgttcctgtatgtgagaaccaatgggacttctaagattaagatgaaatggggcatggagatgaggcgatgccttcttcaatcccttcaacaaattgaaagcatgattgaggccgaatcttctgtcaaagagaaagacatgaccaaagaattctttgaaaacaagtcagaaacatggccaattggagaatcacccaaaggggtggaggaaggctccattgggaaggtttgcagaacattactagcaaagtctgtgttcaacagcctatatgcatctccacaactagaggggttttcagctgagtcaagaaaattgcttctcattgttcaggcacttagggacaacctggaacctgggaccttcgatcttggggggctatatgaagcgattgaggagtgcctgattaacgatccctgggttttgcttaatgcgtcttggttcaactccttcctcacacatgcactgagatag------
>H1N2_Avian_KU881680_A/Anseriformes/Anhui/S61/2014|2014.973
atggaagactttgtgcgacaatgcttcaatccaatgattgtcgagcttgcggaaaaggcaatgaaagaatatggggaagatccgaaaatcgaaacaaacaaatttgccgcaatatgcacacacttagaagtctgtttcatgtattcggatttccattttattgatgagcgaggcgaatcaataattgtagaatctggcgacccgaatgtattactgaaacaccgatttgaaataattgaagggagagaccgaacaatggcctggacagtggtgaatagtatctgtaacaccacaggagtcgacaaacccaaattcttgccagatttgtatgactacaaggagaaccgattcattgaaattggagtgacacgaagggaagttcacatatactatctggaaaaagccaacaagataaaatcagaaaagacacacattcacatattctcattcaccggggaggaaatggccaccaaagcggactatacccttgatgaagagagcagagcaagaatcaaaaccaggctgttcactataagacaagaaatggccagtaggggtctatgggattcctttcgtcagtccgagagaggcgaagagacaattgaagaaagatttgaaatcacaggaaccatgcgcaggcttgccgaccaaagtctcccaccgaacttctccagccttgaaaactttagagcctatgtggatggattcgaaccgaacggctgcattgagggcaagctttctcaaatgtcaaaagaagtaaacgccagaattgagccattcctgaaaacaaccccacgccctctcagactacctgatgggcctccctgttctcagcgatcgaagttcttgctgatggatgcccttaaattaagcatagaagacccgagccatgagggggaaggtataccgctatatgatgcaatcaaatgcatgaagacattttttggctggaaagagcccaatattgtgaaaccacatgaaaaagggataaaccccaattacctcttggcttggaagcaggtgctggcagaactccaagatcttgagagtgaggagaaaatcccaaaaacaaagaacatgaagaaaacaagccaattgaagtgggcacttggtgagaacatggcaccagagaaagtagacttggaggactgcaaagatgttaacgatctaaaacagtatgacagtgatgaaccagagtctagatcgctggcaagctggatccagagtgaattcaacaaggcatgcgaattaacagattcgagctggattgaacttgatgaaataggggaagatgttgctccaattgagcacattgcaagcatgagaagaaactatttcacagcggaaatatctcattgcagggctactgagtatataatgaagggagtgtacataaatacagccctgttgaatgcatcctgtgcagccatggatgatttccaactgatcccgatgataagcaaatgcagaaccaaagaaggaagacggaaaacaaatctgtatggattcattataaaaggaagatcccatttgagaaatgacaccgatgtagtaaactttgtgagcatggaattctccctcactgacccgaggctggagccacacaaatgggaaaagtactgtgttctcgagataggagacatgctcctacggactgcaataggccaagtgtcaaggcccatgttcctgtatgtgagaaccaatgggacttccaagatcaaaatgaaatggggtatggagatgaggcgatgtcttcttcaatcccttcaacaaattgagagcatgattgaggccgagtcttctgtcaaagagaaggacatgaccagagaattctttgaaaacaaatcagaaacatggccaattggagaatcgcccaaaggggtggaggaaggatccattggaaaggtgtgcaggacgttactagcaaaatctgtgttcaacagtctatatgcatctccacaactcgaggggttttcagctgaatcaagaaaattgcttctcattgttcaggcacttagggacaacctggaacctggaaccttcgatcttggggggctatatgaagcaattgaggagtgcctgattaatgatccctgggttttgcttaatgcgtcttggttcaactccttcctcacacatgcactgaaatag------
>H11N2_Avian_CY138142_A/lesser_black-backed_gull/Iceland/145/2010|2010.389
atggaagactttgtgcgacaatgcttcaatccaatgatcgtcgagcttgcggaaaaggcaatgaaagaatatggggaagatccgaaaatcgaaacgaacaaatttgccgcaatatgcacacacttagaagtctgtttcatgtattcagatttccactttattgatgaacggggtgaatcaatagttgtagagtctggcgatccaaacgcattactgaaacaccggtttgaaataattgaagggagagaccgaacgatggcctggacagtggtgaatagtatctgcaacaccacaggagttgagaagcccaaatttctcccagatttgtatgattacaaagagaaccgattcattgaaattggagtgacacggagggaggttcacatatactatctggaaaaagccaacaagataaaatcagaaaagacacacattcacatattctcattcactggagaggaaatggcaaccgaagcggattacacccttgatgaagagagcagggcaagaatcaaaaccaggctgttcaccataaggcaagagatggccagtaggggcctatgggattcctttcgtcagtccgagagaggcgaagagacaattgaagaaagatttgaaattacaggaaccatgcgcaggcttgccgaccaaagtctcccaccgaacttctccagccttgaaaactttagagcctatgtggatggattcgaaccgaacggctgcattgagggcaagctttctcaaatgtcaaaagaagtgaacgccagaattgaaccatttctgaagacaactccgcgccctctcagattacccgatgggcctccctgttctcagagatcgaagttcttgctgatggatgcccttaaattaagcattgaagacccgagtcatgaaggggagggtataccactatatgatgcaatcaaatgtatgaagacatttttcggctggaaagagcccaccattgtaaaaccacatgaaaagggcataaaccccaattacctcctggcttggaagcaggtgctggcagaactccaagatattgaaaatgatgagaaaattccaaaaacaaaaaacatgaagaaaacaagccagctgaagtggacacttggagagaacatggcaccagaaaaagtggactttgaggactgcaaagatgtcagcgatctaaagcagtatgacagtgatgaaccggaatctagatccctggcaagttggatccagagtgaattcaacaaggcatgcgaattgacagattcaagttggattgaacttgatgaaataggggaagatgttgctccaattgagcacattgcgagtatgagaagaaactactttacagcggaagtatcccattgtagggctactgaatacataatgaagggagtgtacataaacacagctttattgaatgcatcctgtgcagccatggatgacttccaactgattccaatgataagcaaaagcaggaccaaagaaggaagacggaaaactaatctgtatggattcattataaaaggaagatcccatttgagaaatgacaccgatgtggtaaactttgtgagtatggaattctctcttactgacccgaggctggagccacacaaatgggaaaagtactgtgttctcgaaataggagacatgctcctacggaccgcaataggccaagtgtcaaggcccatgttcctgtatgtgagaaccaatgggacctccaagatcaagatgaaatggggcatggaaatgaggcgatgccttcttcaatcccttcaacaaattgagagcatgattgaagctgagtcttctgttaaagagaaggacatgaccaaagaattctttgagaacaagtcagaaaaatggccaattggggagtcacccaaaggggtggaggaaggctccattgggaaagtatgcaggaccttactggcaaaatctgtgttcaacagtctatatgcatctccacaactcgaggggttttcagctgaatcaagaaaattgcttctcattgttcaggcacttagggacaacctggaacctgggacctttgatcttggggggctatatgaagcaattgaggagtgcctgattaacgatccctgggttttgcttaatgcatcttggtttaactccttcctcgcacatgcactgaaatag------
>H2N1_Avian_CY117482_A/laughing_gull/Delaware_Bay/10/1990|1990.293
atggaagactttgtgcgacaatgcttcaatccaatgatcgtcgagcttgcggaaaaggcaatgaaagaatatggggaagatccaaaaatcgaaaccaacaaattcgctgcaatatgcactcacctggaagtctgcttcatgtattcggatttccacttcattgacgaacggggcgaatcaataattgtagaatctggtgatccaaatgcattactgaagcaccgatttgagataattgaaggaagagaccgaacaatggcctggacagtggtgaatagcatctgcaacaccacaggggttgagaagcctaaatttcttccggatctgtatgattacaaggagaaccgattcattgaaattggagtgacacggagagaggtccacatatactacctagagaaagccaacaagataaaatccgagaagacacacattcacattttttcatttactggggaagaaatggccaccaaagcggactacacccttgacgaagagagcagggcaaggatcaaaaccaggctgttcactataagacaagaaatggccagcaggggtctatgggattcctttcgtcagtccgaaagaggcgaagagacaattgaagaaagatttgaaatcacaggaaccatgcgcaggcttgccgaccaaagtctcccaccgaacttctccagccttgaaaactttagagcctatgtggatggattcgaaccgaacggctgcattgagggcaagctttctcaaatgtcaaaagaagtgaacgccaggattgagccatttctgaagacaacaccacgccctctcagattacctgatgggcctccttgctctcagcggtccaaattcttgctgatggatgccttgaaactaagcattgaagacccgagtcatgagggagaggggataccgctatacgatgcaatcaaatgcatgaagacatttttcggctggaaagagcccaatataatcaaaccacatgagaaaggcataaatcccaattaccttctggcttggaagcaagtgctagcagaactccaggacattgaaaatgaggagaaaatcccaaagacaaagaacatgaagaaaacaagtcaattaaagtgggcacttggtgagaacatggcaccagaaaaggttgactttgaggattgcaaggacgtcagcgacctaaaacagtatgatagtgatgagccagagcctagatcgctagcaagctggatccagagcgaattcaacaaggcatgtgagttgaccgattcgagctggatagaacttgatgagataggggaagatattgccccgatcgaacacattgcaagtatgaggaggaactattttacagcggaagtgtcccattgcagggccactgaatacataatgaagggagtatatataaatacagctttgctcaatgcatcgtgtgcagccatggatgacttccagctgatcccaatgataagcaaatgtaggacaaaggaaggaagacggaaaacaaacctgtatgggttcattataaaaggaaggtctcatttgagaaatgatactgacgtggtaaactttgtgagcatggagttttctctcactgacccgaggctggaaccgcacaaatgggaaaagtactgtgttcttgaaataggagatatgctcctgaggactgcaataggccaagtgtcaaggcctatgttcctgtacgttagaacaaatgggacctccaagatcaagatgaaatggggtatggaaatgaggcgctgccttcttcaatctcttcagcagattgagagcatgattgaggcagagtcttctgtcaaagaaaaggacatgacaaaagaattctttgaaaacaaatcggaaacatggccaattggagagtcccccaagggggtggaggaaggctctatcgggaaagtgtgtagaaccttactggcaaaatctgtattcaacagtctatacgcatctccacaactcgagggattttcagctgaatcgaggaaattgcttctcattgttcaggcacttagggacaacctggaacctggaaccttcgatcttggagggctatatgaagcaattgaggagtgcctgattaatgatccctgggttttgcttaatgcatcttggttcaactccttcctcacacatgcactgaaatag------
>H1N1_Human_CY225613_A/Minnesota/14/2017|2017.153
atggaagactttgtgcgacaatgcttcaatccaatgatcgtcgagcttgcggaaaaggcaatgaaagaatatggggaagatcccaaaatcgaaactaataagtttgctgcaatttgcacacatttggaagtttgtttcatgtattcggatttccatttcattgatgaacggggtgaatcaataattgtagaatctggtgacccaaatgcactattgaagcaccgatttgagataattgaaggaagagaccgaatcatggcctggacagtggtgaacagtatatgtaacacaacagggatagagaagcctaaatttcttcctgatttgtatgattacaaagagaaccggttcattgaaattggagtaacacggagagaagtccacatatattacctagagaaagccaacaaaataaaatctgagaagacacacattcacatcttttcattcaatggagaggagatggccaccaaagcggactacacccttgacgaagagagcagagcaagaatcaaaactaggcttttcactataagacaagaaatggccagtaggagtctatgggattcctttcgtcagtccgaaagaggcgaagagacaattgaagaaaagtttgagattacaggaactatgcgcaagcttgccgaccaaagtctcccaccaaacttctccagccttgaaaacttcagagcctatgtagatggattcgagccgaacggctgcattgagggcaagctttcccaaatgtcaaaagaagtgaacgccaaaattgaaccattcttgaggacgacaccacgccccctcagattgcctgatggacctctttgccatcagcggtcaaagttcctgctgatggatgctctaaaactaagcattgaagacccgagtcacgagggggagggaataccactatatgatgcaatcaaatgcatgaagacattctttggctggaaagagcctaaaatagtcaaaccacatgagagaggcgtaaatcccaattacctcatggcttggaagcaggtgctagcagagctacaggacattgaaaatgaagagaagatcccaaggacaaagaacatgaagaaaacaggccaattgaagtgggcactcggtgaaaatatggcaccagaaaaagtggactttgatgactgtaaagatgttggagacctcaaacagtatgacagtgatgagccagagcccagatctctagcaagctgggtccaaaatgaattcaataaggcatgtgaattgactgattcaagctggatagaacttgatgaaataggagaagatgttgccccgattgaacatatagcaagcatgaggaggaactattttacagcagaagtgtcccactgcagggctactgaatacataatgaagggagtgtacataaatacggccttgctcaatgcatcctgtgcagccatggatgactttcagctgattccaatgataagcaaatgtaggaccaaagaaggaagacggaaaacaaacctgtatgggttcattataaaaggaaggtctcatttgagaaatgatactgatgtagtgaactttgtaagtatggagttctcactcactgatccaagactggaaccacacaaatgggaaaaatactgtgttcttgaaataggagacatgctattgaggactgcgataggtcaagtgtcgaggcccatgttcctatatgtgagaaccaatggaacctccaagatcaagatgaaatggggcatggaaatgaggcgctgccttcttcaatctcttcagcagattgagagcatgattgaagccgagtcttctgtcaaagagaaagacatgaccaaggaattctttgaaaacaaatcggaaacatggccaatcggagagtctcccaggggagtggaggaaggctctattggaaaagtgtgcagaaccttactggcaaaatctgtgttcaacagtctatatgcgtctccacaacttgaggggttttcagctgaatcaagaaaattgcttctcattgttcaggcacttagggacaacctggaacctggaaccttcgatcttggggggctatatgaagcaatcgaggagtgcctgattaatgatccctgggttttgcttaatgcatcttggttcaactccttcctcacacatgcactgaagtaa------
>H3N2_Swine_JX155359_A/swine/Indiana/A01049091/2010|2010.879
atggaagactttgtgcgacaatgcttcaatccaatgatcgtcgagcttgcggaaaaggcaatgaaagaatatggggaagattcgaaaatcgaaaccaacaagttcgctgcaatatgcacgcacttggaagtctgtttcatgtattcggatttccatttcattgacgaacagggtgaatcaatcattgtagaatctggtgatccaaatgcattgctgaagcaccgatttgagataattgaaggaagagacaggactatggcctggacagtagtgaacagtatctgcaacaccacaggggtagagaagcctaaatttcttccggatttatacgactacaaagaaaatcgattcgttgaaattggagtgacacgaagggaggtccacatatactacctagagaaagccaacaaaataaaatccgagaagacacacattcatattttttcattcactggagaggagatggccaccaaagcggactacacccttgatgaagagagcagggcaagaatcaaaaccaggctcttcaccataagacaagagatggccagtaggggtctatgggattcctttcgtcagtccgagagaggcgaagagacaattgaagaaagatttgaaattacaggaaccatgcgcaggcttgccgaccaaagtctcccaccgaacttctccagccttgaaaactttagagcctatgtagatggattcgaaccaaacggctgcattgagggcaagctttctcaaatgtcaaaagaagtgagtgcccaaattgaaccattcttgaagaaaacaccacgccctctcagattgcctgatgggcccccttgctctcagcggtcaaagttcttgctgatggatgctctgaaactaagtattgaagacccgagtcatgaaggggaaggaataccactatatgatgcaatcaagtgcatgaagacattttttggctggaaagagcctaacataatcaaacctcatgagaaaggcataaaccccaattatctactggcttggaagcaagtgctagcagagctccaggacattgaaaatgaagagaagatcccaaagacaaagaacatgaagagaacaagccaattgaagtgggcacttggtgagaatatggcaccagagaaagtagattttgatgactgcaaagatgtcggtgatctcaaacagtatgacagcgatgagccagagcctagatctctagcaagctgggtccaaaatgagttcaacaaggcatgtgaattgaccgattcaagctggatagaacttgatgagataggagaagatgttgccccgattgaacacatcgcaagcatgaggaggaactattttacagcagaagtgtcccattgcagggctactgaatacataatgaagggagtgtacataaatacggctcttcttaatgcatcttgtgcagccatggatgactttcagctgatcccaatgataagcaaatgtaggaccaaagaaggaagacgaagaacaaatctgtacggcttcattataaaaggaaggtcccatctgagaaatgatactgacgtggtgaactttgtaagcatggagttctccctcactgacccgagactggagccacacaaatgggaaaagtactgtgttcttgaaataggagacatgctcctgaggactgcaataggccaagtgtcgaggcccatgttcctatatgtgagaaccaatggaacctccaagatcaagatgaaatggggcatggaaatgaggcgctgccttctccagtctcttcagcagattgagagtatgattgaggctgagtcttctgtcaaagagaaagacatgaccaaggaattctttgaaaacaaatcggaaacatggccaatcggagaatcacccaaaggagtggaggaaggctctattgggaaagtgtgcaggaccttactggcaaaatctgtattcaacagcctatacgcgtctccacaacttgaggggttttcggctgaatcgagaaagttgctcctcattgttcaggcacttagggacaacttggaacctgggacctttgatcttggggggctatatgaagcaatcgaggagtgcctgattaatgatccctgggttttgcttaatgcatcttggttcaactccttcctcacacatgcactgaaatag------
>H10N4_Avian_CY142255_A/northern_pintail/Interior_Alaska/9BM7694R0/2009|2009.500
atggaagactttgtgcgacaatgcttcaatccgatgatcgtcgagcttgcggaaaaggcaatgaaagaatatggggaagatccgaaaattgaaactaacaagttcgctgcaatatgcacacacttagaagtctgtttcatgtattcagattttcatttcatcgatgaacggggtgaatcaataattgtagaatctggtgatccaaatgcattactgaagcaccgatttgagataattgaaggaagagatcgaaccatggcatggacagtggtaaatagtatctgcaacaccacaggagtagagaagcctaaatttcttccggatctgtatgattacaaggagaaccgattcattgaaattggggtgacacggagggaggttcacatatactacctagaaaaagccaacaaaataaaatccgagaagacacacattcacattttctcattcactggagaggaaatggccaccaaagcggactacacccttgatgaagaaagcagggcaagaatcaaaaccaggctgttcaccataaggcaagaaatggccagtaggggcttatgggattcctttcgtcagtccgagagaggcgaagagacaattgaagaaagatttgaaattgcaggaaccatgcgcaggcttgccgaccaaagcctcccaccgaacttctccagccttgaaaactttagagcctatgtggatggattcgaaccgaacggctgcattgagggcaagctttctcaaatgtcaaaagaagtgaacgccagaattgaaccatttttgaagactacaccacgcccactcagattacctgatgggcctccttgctctcagcggtcaaaatttttgctgatggatgctctgaaactaagtattgaggacccgagtcatgagggggagggaataccactatatgatgcaatcaaatgcatgaagacattttttggctggaaagagcctaacataatcaaaccacatgagaaaggcataaaccccaattacctcctggcttggaagcaagtgctagcggaactccaagacattgagaacgaagaaaagatcccgaagacaaagaacatgaagaaaacaagccagttgaagtgggcactcggtgaaaatatggcaccagaaaaagtagactttgatgattgcaaagatgttagtgatctcaaacagtatgacagcgatgagccagaacctagatcgctagcaagctggatccagagtgaattcaacaaggcatgtgaattgaccgattcgagctggatagaacttgatgagataggggaagatgttgccccgatcgaacacattgcaagcatgaggagaaactactttacagcagaagtatcccattgcagggctactgaatacataatgaaaggagtgtacataaataccgcattgctcaatgcatcttgtgcagccatggatgacttccagttgatcccaatgataagcaaatgtaggaccaaagaagggagacggaaaacaaatctgtatggattcattataaaaggaaggtctcatttgagaaatgataccgacgtggtaaactttgtgagtatggagttttccctcacagacccgagactggagccacacaaatgggaaaagtactgtgttctcgaaataggagatatgctcttgaggactgcgataggtcaagtgtcacggcccatgttcctatatgtgagaaccaatggaacctccaagatcaagatgaaatggggcatggaaatgagacgctgccttcttcagtctcttcagcagattgagagcatgattgaggccgagtcttccgtcaaagagaaagacatgaccaaggaattctttgaaaacaaatcagaaacatggccaattggagagtcacccaaaggagtggaagaaggctctatcggaaaggtgtgcagaaccttactagcaaagtctgtattcaacagtctatatgcatctccacaactcgaggggttttcagctgaatcgagaaaattgcttctcattgttcaggcacttagggacaacctggaacctgggaccttcgatcttggggggctatatgaagcaatcgaggagtgcctgattaatgatccctgggttttgcttaatgcatcttggttcaactccttcctcacacatgcactgaaatag------
>H11N1_Avian_CY055174_A/aquatic_bird/India/NIV-17095/2007|2007.975
atggaagactttgtgcgacaatgcttcaatccaatgattgtcgagcttgcggaaaaggcaatgaaagaatatggggaagatccgaaaatcgaaacgaacaaatttgccgcaatatgcacacacttagaagtatgtttcatgtattcggatttccactttatcgatgaacgaggcgaatcaataattgtagaatccggcgatccgaatgcattattgaaacaccgatttgagataattgaagggagagaccgaacaatggcctggacaatagtaaatagtatctgcaacaccacaggggtcgataagcctaaattcctcccagatttgtatgactacaaagagaaccgattcattgaaattggagtgacacgaagggaagtccacatatactatctagaaaaagccaacaagataaaatcagagaaaacacacattcatatattttcattcactggagaggaaatggccaccaaagcggactatacccttgatgaggagagcagagcaagaatcaaaaccaggctgttcactataagacaagaaatggccagtaggggtctatgggattcctttcgtcagtccgagagaggcgaagagacaattgaagaaagatttgaaatcacaggaaccatgcgtaggcttgctgaccaaagtctcccaccgaacttctccagccttgaaaactttagagcctatgtggatggattcgaaccgaacggctgcattgagggcaagctttctcaaatgtcaaaggaagtgaacgccagaattgagccatttctgaagacaacaccacgccctctcaaattacctgatggacctccctgctctcagcggtcgaagttcttactgatggatgcccttaaattaagcatcgaagacccgagccatgagggggaaggtataccgctatatgatgcaatcaaatgcatgaagacatttttcggctggaaagagccaaacatcataaaaccacatgaaaaaggcataaaccccaattacctcctagcttggaagcaggtgctggcagaactccaagatattgaaaatgaggagaaaatcccgaaaacaaagaacatgaagaaaacaagccaattaaagtgggcacttggtgagaacatggcaccagagaaagtagactttgaggactgcaaagatgttagcgatctaagacagtatgacagtgatgaaccagagtctagatcgctagcaagctggatccagagcgaattcaacaaagcatgcgaattgacagattcgagttggattgaacttgatgaaataggagaagatgttgctccaattgagcacattgcgagtatgagaagaaactatttcacagcggaagtatcccattgcagggctactgaatacataatgaagggagtgtacataaacacagccctgttgaatgcatcctgtgcagccatggatgacttccaactgattccaatgataagcaagtgcagaacaaaagaaggacggcggaagacaaatctgtacggattcatcataaaaggaagatcccatttgaggaatgataccgatgtggtaaactttgtgagcatggaattctcccttactgacccgaggctggagccacacaagtgggaaaagtactgtgttctcgagataggagacatgctcctacggactgcaataggccaagtgtcaaggcccatgtttctgtatgtgagaaccaatgggacttccaagatcaaaatgaaatggggcatggagatgaggcgatgccttcttcaatcccttcaacaaattgagagcatgattgaggccgagtcttctgtcaaagagaaagacatgaccaaagatttctttgaaaacaaatcagaaacatggccaattggggaatcacctaaaggggtggaggaaggctccattgggaaagtgtgcaggacattactagcaaaatctgtattcaacagcctatatgcatctccacaactcgaggggttttcagctgagtcaagaaaattgcttctcattgttcaggcacttagggacaacctggaacctgggaccttcgatcttggggggctatatgaagcaattgaggagtgcctgattaatgatccctgggttttgcttaatgcgtcttggttcaactccttcctcacacatgcactgaaatag------
>H10N6_Avian_CY133566_A/long-tailed_duck/Wisconsin/10OS3919/2010|2010.874
atggaagactttgtgcgacaatgcttcaatccaatgatcgtcgagcttgcggaaaaggcaatgaaggaatatggggaagatccaaaaatcgaaactaacaaatttgcagcaatatgcactcacttggaagtatgtttcatgtattcggatttccacttcattgatgagcggggcgaatcaataattgtggaatctggtgatccaaatgcattgctgaaacaccgatttgaaataattgaagggagagaccgaacaatggcctggacagtggtgaacagcatatgcaacaccacaggggtcgagaagcctaaatttctccctgatctgtatgactataaggaaaaccgattcattgaaattggagtgacacggagagaggttcatatatattacctagagaaagccaacaagataaaatctgaaaagacacacattcacatcttttcatttactggagaagaaatggccaccaaagcggactatactcttgatgaagaaagcagagcaagaatcaaaaccaggctgttcactataagacaagaaatggccagcaggggtctatgggattcctttcgtcagtccgaaagaggcgaagagacaattgaagaaagatttgaaatcacaggaaccatgcgtaggcttgccgaccaaagtctcccaccgaacttctccagccttgaaaactttagagcctatgtggatggattcgagccgaacggctgcattgagggcaagctttctcaaatgtcaaaagaagtgaacgctaggattgagccattcttgaagacaacaccacgccctcttaaattacctgatgggctcccttgctctcagcggtctaaattcttgctgatggatgctctgaaactaagcatcgaagacccgagtcatgagggagagggcataccactatacgatgcaatcaaatgcatgaagacatttttcggctggaaagagcccaacataatcaaaccacatgagaaaggcataaatcccaattacctcctggcttggaagcaagtgctagcagaactccaagaccttgaaaacgaagagaagatcccaaagacaaagaacatgaagaaaacaagccaattgaagtgggcgcttggtgagaatatggcaccagaaaaagtggactttgaggattgcaaggacattggcgatctaaagcagtatgatagtgatgagccagagcctagatcactggcaagctggatccagaacgaattcaataaggcatgtgaattgaccgactcaagctggatagaacttgatgaaataggagaagatgctgctccgattgaacacattgcaagtatgaggaggaactatttcacagcagaagtgtcccactgcagggccactgaatacataatgaaaggagtctacataaacacagctctgctcaatgcatcttgtgcagccatggatgacttccagctgattccaatgataagcaaatgtagaacaaaggaaggaagacggaaaacgaacctatatgggttcatcataaaaggaagatctcatttgaggaatgatactgatgtggtaaactttgtgagcatggaattttctctcactgatccgaggctagaaccacacaaatgggaaaagtactgtgttcttgaaataggagacatgctactgaggactgcaataggccaagtgtcaagacccatgttcctgtacgttagaaccaatgggacctccaagattaagatgaaatggggtatggaaatgaggcgctgccttcttcaatctcttcaacagattgagagcatgattgaggctgagtcttctgtcaaagaaaaggacatgactaaagagttctttgaaaacaaatcggaaacatggccaattggagaatcccccagaggagtagaggaaggctctattggaaaagtatgtagaaccttgctggcaaagtctgtattcaacagcctgtacgcatctccacaacttgaggggttttcagctgaatcgaggaaattgcttctcattgttcaggcacttagggacaacctggaacctgggaccttcgatcttggggggctatatgaagcaattgaggagtgcctgattaatgatccctgggttttgcttaatgcatcttggttcaactccttcctcacacatgcactgaaatag------
>H5N1_Avian_AB450535_A/chicken/Kohn_Kaen/NIAH330/2004|2004.500
atggaagactttgtgcgacaatgcttcaatccaatgatcgtcgagcttgcggaaaaggcaatgaaagaatatggggaagatccgaaaatcgaaacgaacaagtttgctgcaatatgcacacacttggaggtctgtttcatgttttcggattttcactttattgatgaacggagtgaatcaataattgtagaatctggagatccgaatgcattattgaaacaccgatttgaaataattgaaggaagagaccgaacgatggcctggactgtggtgaatagtatctgcaacaccacaggagttgagaaacctaaatttctcccagatttgtatgactacaaagagaaccgattcatcgaaattggagtgacacggagggaagttcatacatactatctggagaaagccaacaagataaaatccgagaagacacatattcacatattctcattcacaggggaggaaatggccaccaaagcggactacacccttgatgaagagagcagggcaagaattaaaaccaggctgttcaccataaggcaggaaatggccagtaggggtctatgggattcctttcgtcaatccgagagaggcgaagagacaattgaagaaaaatttgaaatcactggaaccatgcgcagacttgcagaccaaagtctcccaccgaacttctccagccttgaaaactttagagcctatgtggatgggttcgaaccgaacggctgcattgagggcaagctttctcaaatgtcaaaagaagtgaatgctagaattgagccatttttgaagacaacgccacgccctctcagactacctgatgggcctccttgctctcagcggtcgaagttcttgctgatggatgcccttaaattaagcatcgaagacccgagtcatgagggggaggggataccactatacgatgcaatcaaatgcatgaagacatttttcggatggaaagagcccaacatcgtgaaaccacatgaaaaaggtattaaccccaattacctcctggcttggaagcaagtgctggcagaactccaagatattgaaaatgaggagaaaatcccaaaaacaaagaacatgaaaaaaacaagccagttgaagtgggcactcggtgagaacatggcaccagagaaagtagactttgaggactgcaaagatgttagcgatctaagacagtatgacagtgatgaaccagagtctagatcactagcaagctggattcagagtgaattcaacaaggcatgtgaattgacagattcgagttggattgaacttgatgaaataggagaagacgtagctccaattgagcacattgcaagtatgagaaggaactattttacagcggaagtatcccattgcagggccactgaatacataatgaagggagtgtacataaacacagccctgttgaatgcatcctgtgcagccatggatgactttcaactgattccaatgataagcaaatgcagaaccaaagaaggaagacggaaaactaatctgtatggattcattataaaagggagatcccacttgaggaatgataccgatgtggtaaattttgtgagtatggaattctctcttactgatccgaggctggagccacacaagtgggaaaagtactgtgtcctcgagataggagacatgctcctccggactgcagtaggccaagtttcaaggcccatgttcctatatgtaagaaccaatggaacctccaagatcaaaatgaaatggggcatggaaatgaggcgatgccttcttcaatcccttcaacaaattgaaagcatgattgaagccgagtcttctgtcaaagagaaggacatgaccaaagaattctttgaaaacaaatcagaaacatggccgattggagagtcccccaagaaagtggaggaaggctccatcggaaaggtgtgcagaaccttgctggcgaagtctgtgttcaacagtttatatgcatctccacaactcgaggggttttcagctgaatcaagaaaattgcttctcattgctcaggcacttagggacaacctggaacctgggaccttcgatcttggagggctatatgaagcaattgaggagtgcctgattaacgatccctgggttttgcttaatgcgtcttggttcaactccttcctcgcacatgcactgaaatag------
>H1N1_Human_KX410538_A/Virginia/44/2016|2016.205
atggaagactttgtgcgacaatgcttcaatccaatgatcgtcgagcttgcggaaaaggcaatgaaagaatatggggaagatcccaaaatcgaaactaataagtttgctgcaatttgcacacatttggaagtttgtttcatgtattcggatttccatttcattgatgaacggggtgaatcaataattgtagaatctggtgacccaaatgcactattgaagcaccgatttgagataattgaaggaagagaccgaatcatggcctggacagtggtgaacagtatatgtaacacaacagggatagagaagcctaaatttcttcctgatttgtatgattacaaagagaaccggttcattgaaattggagtaacacggagagaagtccacatatattacctagagaaagccaacaaaataaaatctgagaagacacacattcacatcttttcattcactggagaggagatggccaccaaagcggactacacccttgacgaagagagcagagcaagaatcaaaactaggcttttcactataagacaagaaatggccagtaggagtctatgggattcctttcgtcagtccgaaagaggcgaagagacaattgaagaaaagtttgagattacaggaactatgcgcaagcttgccgaccaaagtctcccaccaaacttctccagccttgaaaacttcagagcctatgtagatggattcgagccgaatggctgcattgagggcaagctttcccaaatgtcaaaagaagtgaacgccaaaattgaaccattcttgaggacgacaccacgccccctcagattacctgatggacctctttgccatcagcggtcaaagttcctgctgatggatgctctgaaattaagcattgaagacccgagtcacgagggggaaggaataccactatatgatgcaatcaaatgcatgaagacattctttggctggaaagagcctaaaatagtcaaaccacatgagaaaggcataaatcccaattacctcatggcttggaagcaggtgctagcagagctacaggacattgaaaatgaagagaagatcccaaggacaaagaacatgaagaaaacaagccaattgaagtgggcactcggtgaaaatatggcaccagaaaaagtggactttgatgactgtaaagatgttggagaccttaaacagtatgacagtgatgagccagagcccagatctctagcaagctgggtccaaaatgaattcaataaggcatgtgaattgactgattcaagctggatagaacttgatgaaataggagaagatgttgccccgattgaacatatagcaagcatgaggaggaactattttacagcagaagtgtcccactgcagggctactgaatacataatgaagggagtgtacataaatacggccttgctcaatgcatcctgtgcagccatggatgactttcagctgattccaatgataagcaaatgtaggaccaaagaaggaagacggaaaacaaacctgtatgggttcattataaaaggaaggtctcatttgagaaatgatactgatgtagtgaactttgtaagtatggagttctcactcactgatccaagactggaaccacacaaatgggaaaaatactgtgttcttgaaataggagacatgctattgaggactgcgataggtcaagtgtcgaggcccatgttcctatatgtgagaaccaatggaacctccaagatcaagatgaaatggggcatggaaatgaggcgctgccttcttcaatctcttcagcagattgagagcatgattgaagctgagtcttctgtcaaagagaaagacatgaccaaggaattctttgaaaacaaatcggaaacatggccaatcggagagtcacccaggggagtggaggaaggctctattggaaaagtgtgcagaaccttactggcaaaatctgtgttcaacagtctatatgcgtctccacaacttgaggggttttcggctgaatcaagaaaattgcttctcattgttcaggcacttagggacaacctggaacctggaaccttcgatcttggggggctatatgaagcaatcgaggagtgcctgattaatgatccctgggttttgcttaatgcatcttggttcaactccttcctcacacatgcactgaagtag------
>H3N2_Human_CY261056_A/Massachusetts/19/2017|2017.871
atggaagattttgtgcgacaatgcttcaacccgatgattgtcgaacttgcagaaaaagcaatgaaagagtatggggaggatctgaaaattgaaaccaacaaatttgcagcaatatgcactcacttggaggtgtgtttcatgtattcagatttccatttcatcaatgaacaaggcgaatcaatagtagtagaacttgacgatccaaatgcactgttaaagcacagatttgaaataatcgaggggagagacaggacaatggcctggacagtagtaaacagtatctgcaacactactggagctggaaaaccgaagtttctaccggatttgtatgattacaaggagaacagattcatcgaaattggagtgacaaggagagaagtccacatatattaccttgaaaaggccaataagattaaatctgagaacacacacattcacattttttcattcactggggaggaaatggccacaaaggcagactacactctcgacgaggaaagcagggctaggatcaaaaccaggctgtttaccataagacaagaaatggccaatagaggcctctgggattcctttcgtcagtccgaaagaggcgaagaaacaattgaagaaaaatttgaaatcacaggaactatgcgcaggcttgccgaccaaagtctcccaccgaacttctcctgccttgagaattttagagcctatgtggatggattcgaaccgaacggctgcattgagggcaagctttctcaaatgtccaaagaagtgaatgcccaaattgaaccttttctgaagacaacaccaagaccaatcaaacttcctagtggacctccttgttatcagcgatccaaattcctcctgatggatgctttgaaattgagcattgaagacccaagtcacgaaggagaagggatcccattatatgatgcaatcaagtgcataaaaacattctttggatggaaagaaccttatatagtcaaaccacacgaaaagggaataaattcaaattacctactgtcatggaagcaagtactgtcagaattgcaggacattgaaaatgaggagaagattccaagaactaaaaacatgaagaaaacgagtcaactgaagtgggctcttggtgaaaacatggcaccagagaaggtagactttgaaaactgcagagacataagcgatttgaaacaatatgatagtgaagaacctgaattaaggtcactttcaagctggatacagagtgagttcaacaaggcctgtgagctaactgattcagtttggatagagctcgatgaaattggagaggacgtagccccaattgaacacattgcaagcatgagaaggaattatttcacagcagaggtgtcccattgtagagctactgagtacataatgaaaggggtatacattaacactgccctgctcaatgcatcctgtgcagcaatggacgatttccaactaattcccatgataagcaagtgcagaactaaagagggaaggcgaaaaaccaatttatatggattcatcataaagggaagatctcatctgaggaatgacacagacgtggtaaactttgtgagcatggagttttctctcacagatccgagacttgaaccacataaatgggagaaatattgtgtccttgagataggagatatgttactaagaagtgccataggccaaatttcaaggccgatgttcttgtatgtgaggacaaacggaacatcaaaagtcaaaatgaaatggggaatggagatgagacgttgcctccttcagtcactccagcagatcgagagcatgattgaagccgagtcctcagttaaagagaaagacatgaccaaagagttttttgagaataaatcagaagcatggcccattggggagtcccccaaaggagtagaagaaggttccattggcaaagtctgtaggactctattggctaagtcagtattcaatagcctgtatgcatcaccacaattggaaggattttcagcagagtcaagaaaactgctccttattgttcaggctcttagggacaaactcgaacctgggacctttgatcttggggggctatatgaagcaattgaggagtgcctgattaatgatccctgggttttgctcaatgcgtcttggttcaactccttcctgacacatgcattaaaatag------
>H4N6_Avian_KU160834_A/duck/Anhui/S2193/2012|2012.340
atggaagactttgtgcgacaatgcttcaatccaatgattgtcgagcttgcggaaaaggcaatgaaagaatatggggaagatccgaaaatcgaaacgaacaaatttgccgcaatatgcacccacttagaaatctgtttcatgtattcggatttccactttattgatgaacgaggcgagtcaataattgtagaatctggcgatccgaatgcattgttgaaacaccgatttgagataattgaagggagagaccgaacaatggcctggacagtggtaaatagcatctgcaacagcacaggagtcgacaagcctaagttcctcccagatttgtatgactacaaagagaaccgattcattgaaattggagtgacacgaagggaagttcacatatattatctggaaaaagccaacaagataaaatcagagaagacacacattcacatattctcattcactggagaggaaatggccaccaaagcggactatacccttgatgaggagagcagagcgagaatcaaaaccaggctgttcactataaggcaagaaatggccagtagaggtctatgggattcctttcgtcagtccgagagaggcgaagagacaattgaagaaagatttgaaatcacaggaaccatgcgcaggcttgccgaccaaagtctcccaccgaacttctccagccttgaaaactttagagcctatgtggatggattcgaaccgaacggctgcattgagggcaagctttctcaaatgtcaaaagaagtgaacgccaggattgagccatttctgaaaacaacaccacgccctctcagattacctgatgggcctccctgttctcagcggtcgaagttcttactgatggatgcccttaaactaagcatcgaagatccgagtcatgaaggggaaggcataccgctatatgatgcaatcaaatgcatgaagacatttttcggctggaaagagcccaacatcgtaaaaccacatgaaaaaggcataaaccccaattacctcctggcttggaagcaggtgctggcagaactccaagacattgaaaatgaggagaaaattccaaaaacaaagaatatgaagaaaacaagccaattgaagtgggcacttggtgagaacatggcaccggagaaaatagactttgaggactgcaaagatgttagcgatctaagacagtatgacagtgatgagccagagcctagatcgctagcaagctggatccagagcgaattcaataaagcatgcgaattgacagattcaagttggattgaacttgatgaaataggggaagatgttgctccaattgagcacattgcgagtatgaggagaaactatttcacagcggaaatatcccattgcagggctactgaatacataatgaagggagtgtacataaacacagccctgttaaatgcatcttgtgcagccatggatgacttccaactgattccaatgataagtaagtgcagaaccaaagaaggaagacgaaagacaaatctgtatggattcattataaaaggaagatcccatttgagaaatgacaccgatgtggtaaactttgtgagcatggaattctctctcactgacccgaggctggaaccacacaagtgggaaaaatactgtgttctcgaaataggagatatgcttctacggactgcaataggccaagtgtcaaggcccatgttcctatatgtgagaaccaatgggacctccaagatcaaaatgaaatggggcatggagatgaggcgatgccttcttcaatcccttcaacagattgaaagcatgattgaggccgagtcttctgtcagagagaaagacatgaccaaagagttttttgagaacaaatcagaaacatggccaattggagaatcacctaaaggggtggaggaaggctccattgggaaggtgtgcagaacattgttagcaaaatctgtattcaacagcctatatgcatctccacaactcgaggggttttcagctgaatcaagaaaattgcttctcattgttcaggcacttagggacaacctggaacctgggaccttcgatcttggggggctatatgaagcaattgaggagtgcctgattaacgatccctgggttttgcttaatgcgtcttggttcaactccttcctcacacatgcactgaaatag------
>H1N1_Swine_CY157660_A/swine/North_Carolina/SG1170/2003|2003.093
atggaagactttgcgcgacaatgcttcaatccaatgatcgtcgagcttgcggaaaaggcaatgaaagaatatggagaagatccgaaaatcgaaactaacaaattcgctgcagtatgcacacacttggaagtatgtttcatgtattcggatttccatttcattgacgaacggggtgaatcaatcattgtagaatctggtgatccaaatgcattactgaagcaccgatttgagataattgaaggaagagaccggaccatggcctggacagtagtgaacagtatctgcaacaccacaggggtagagaagcctaaatttcttccggatttatacgactacaaagaaaaccgattcattgaaattggagtgacacgaagggaggtccacatatactacctagagaaagccaacaaaataaaatccgagaagacacacattcacattttttcattcactggagaggagatggccaccaaagcggactacacccttgatgaagaaagcagggcaagaatcaaaaccaggcttttcaccataagacaagagatggccagtaggggtctatgggattcctttcgtcagtccgagagaggcgaagagacaattgaagaaagatttgaaattacaggaaccatgcgcaggcttgccgaccaaagtctcccaccgaacttctccagtcttgaaaactttagagcctatgtagatgggttcgaaccaaacggctgcattgagggcaagctttctcaaatgtcaaaagaagtgagcgcccaaattgaaccattcttgaagacaacaccacgccctctcagattgcctgatgggcctccttgctctcagcggtcaaagttcttgctgatggatgctctgaaactaagtattgaagacccgagtcatgagggggaaggaataccactatatgatgcaatcaagtgcatgaagacattttttggctggaaagagcctaacataatcaaaccacatgagaaaggcataaaccccaattacctactggcttggaagcaggtgctagcagagctccaggacattgaaaatgaagagaagatcccaaagacaaagaacatgaagagaacaagccaattgaagtgggcactcggtgagaatatggcaccagagaaagtagattttgatgactgcaaagatgttggtgatcttaaacagtatgacagcgacgagccagagcccagatctctagcaagctgggtccaaaatgaattcaacaaggcatgtgaattgaccgattcaagctggatagaacttgatgagataggagaagatgttgccccgattgaacacatcgcaagcatgaggaggaactattttacagcagaagtgtcccattgcagggctactgaatacataatgaagggagtgtacataaatacggctttgcttaatgcatcttgtgcagccatggatgactttcagctgatcccaatgataagcaaatgtaggaccaaagaaggaagacgaaaaacaaatctgtatgggttcattataaaaggaaggtcccatctgagaaatgatactgacgtggtgaactttgtaagcatggagttctccctcactgacccgagactggagccacacaaatgggaaaagtactgtgttcttgaaataggagacatgctcctgaggactgcgataggccaagtgtcgaggcccatgttcctatatgtgagaaccaatggaacctccaagatcaagatgaaatggggcatggaaatgaggcgctgccttcttcagtctcttcagcagattgagagcatgattgaggctgagtcttctgtcaaagagaaagacatgaccaaggaattttttgaaaacaaatcggaaacatggccaatcggagaatcacccaaaggagtggaggaaggctctattgggaaagtgtgcaggaccttactggcaaaatctgtattcaacagtctatacgcgtctccacaacttgagggattttcggctgaatcgagaaaattgcttctcattgttcaggcacttagggacaacctggaacctggaaccttcgatcttggggggctatatgaagcaatcgaggagtgcctgattaatgatccctgggttttgcttaatgcatcttggttcaactccttcctcacacatgcactgaaatag------
>H3N2_Avian_JN706699_A/turkey/Ontario/FAV-10/2011|2011.551
atggaggactttgtgcgacaatgcttcaatccaatgatcgtcgagcttgcggaaaaggcaatgaaagaatatggggaagatccgaaaatcgaaactaacaagtttgctgcaatatgcacacatttggaagtttgtttcatgtattcggatttccatttcatcgacgaacgaggtgaatcaataattgtagaatctggtgatccgaatgcactattgaagcaccgatttgagataattgaaggaagagaccgaatcatggcctggacagtggtgaacagtatatgtaacacaacaggggtagagaagcctaaatttcttcctgatttgtatgattacaaagagaaccggttcattgaaattggagtaacacggagggaagtccacatatattacctagagaaagccaacaaaataaaatctgagaagacacacattcacatcttttcattcactggagaggagatggccaccaaagcggactacacccttgacgaagagagcagggcaagaatcaaaactaggcttttcactataagacaagaaatggccagtaggagtctatgggattcctttcgtcagtccgaaagaggcgaagagacaattgaagaaaaatttgagattaaaggaactatgcgcaagcttgccgaccaaagtctcccaccgaacttctccagtcttgaaaactttagagcctatgtagatggattcgagccgaacggctgcattgagagcaagctttcccaaatgtcaaaagaagtgaacgccaaaattgaaccattcttgaggacgacaccacgccccctcagattgcctggtgggcctctttgccatcagcggtcaaagttcctgctgatggatgctctgaaattaagtattgaagacccgagtcacgagggggagggaataccgctatatgatgcaatcaaatgcatgaagacattctttggctggaaagagcctaacatagtcaaaccacatgagaaaggcataaaccccaattacctcatggcttggaagcaggtgctagcagagctacaggacattgaaaatgaggagaagatcccgaggacaaagaacatgaagaaaacaagccaattgaagtgggcactcggtgaaaatatggcaccagaaaaagtagactttgatgactgcaaagatgttggagaccttaaacagtatgacagtgatgagcccgagcccagatctctagcaagctgggtccaaaatgaattcaataaggcatgtgaattgactgattcaagctggatagaacttgatgaaataggagaagatcttgccccgatcgaacatatcgcaagcatgaggaggaactattttacagcagaagtgtcccactgcagggctactgaatacataatgaagggagtgtacataaatacggccttgctcaatgcatcctgtgcagccatggatgactttcagctgattccaatgataagcaaatgtagaaccaaagaaggaaggcggaaaacaaacctgtatgggttcattataaaaggaaggtctcatttgagaaatgatactgatgtggtgaactttgtaagtatggagttctcactcactgacccgagactggagccacacaaatgggaaaaatactgtgttcttgaaataggagacatgctcttgagggctgcgataggccaagtgtcgaggcccatgttcctatatgtgagaaccaatggaacctccaagatcaagatgaaatggggcatggaaatgaggcgttgccttcttcagtctcttcagcagattgagagcatgattgaggcagagtcctctgtcaaagagaaagacatgaccaaggaattctttgaaaacaaatcggaaacatggccaatcggagagtcacccaggggggtggaggaaggctctattgggaaagtgtgcaggaccttactggcaaaatctgtattcaacagtctatatgcgtctccacaacttgaggggttttcggctgaatcgaggaaattgcttctcattgttcaggcgcttagggacaacctggaacctggaaccttcgatcttggggggctatatgaagcaatcgaggagtgcctgattaatgatccctgggttttgcttaatgcatcttggttcaactccttcctcacacatgcactgaagtag------
>H10N7_Avian_KX977719_A/mallard_duck/Netherlands/32/2013|2013.592
atggaagactttgtgcgacaatgcttcaatccaatgattgtcgagcttgcggaaaaggcaatgaaagaatatggggaagatccgaaaatcgaaacaaacaaatttgccgcaatatgcacacacttggaagtctgtttcatgtattcggatttccactttattgatgaacgaggcgaatcaataattgtagaatctggcgatccgaatgcattattgaaacaccgatttgaaataattgaagggagagaccgaacaatggcctggacagtagtgaatagtatctgcaacaccacaggagtcgacaaacctaaatttctccctgatttgtatgactacaaagagaaccgattcattgaaattggagtgacgcgaagggaagttcacatatactatctagaaaaagccaacaagataaaatcagagaagacacacattcacatattctcattcactggagaggaaatggccaccaaagcggactacacccttgatgaagagagcagagcaagaataaaaaccaggctgttcactataagacaagaaatggccagcaggggtctatgggattcctttcgtcagtccgagagaggcgaagagacaattgaagaaagatttgaaattacaggaaccatgcgcaggcttgccgaccaaagtctcccaccgaacttctccagccttgaaaactttagagcctatgtggatggattcgaaccgaacggctgcattgagggcaagctttctcaaatgtcaaaagaagtgaatgccagaattgagccatttctgaagacaacaccacgccctctcaaattacctgatggacctccctgttctcagcggtcgaagttcttgctgatggatgcccttaaattaagcatcgaagacccgagccatgagggagaaggtataccgctgtatgatgcaatcaaatgcatgaagacattttttggctggaaagagcccaacatcgtaaaaccacatgaaaaaggcataaatcctaattacctcctggcttggaagcaggtgctggcagaactccaagatattgaaaatgaggagaaaatcccaaaaacaaagaacatgaagaaaacaagccaattgaagtgggcacttggtgagaatatggcaccagagaaagtggactttgaggactgtaaagatgttagcgatctaaaacagtacgacagtgacgaaccagagtctagatcgctagcaagctggatccagagtgaattcaacaaggcatgcgaattgacagattcgagctggattgaacttgatgaagtaggggaagacgttgctccaattgaacacattgctagtatgaggaggaactatttcacagcggaagtatcccattgcagggctactgagtacataatgaagggagtatacataaacacagccctattgaatgcatcctgtgcagccatggatgatttccaactgattccgatgataagcaagtgcagaaccaaagaaggaagacgaaagacaaatctgtatggattcattataaaaggaagatcccatttgaggaatgacaccgatgtggtaaattttgtgagcatggaattctctctcactgacccgaggctggagccacacaaatgggaaaagtactgtgttcttgagataggggacatgctcctacggactgcagtaggccaagtgtcaaggcccatgttcctgtatgtgagaaccaatgggacttccaagatcaaaatgaaatggggcatggagatgaggcgatgccttcttcaatctcttcaacaaattgagagcatgattgaggccgagtcttctgtcaaagagaaggacatgaccaaggaattctttgaaaataaatcagaaacgtggccaattggagaatcacccaaaggggtggaggaaggctccattgggaaggtgtgcagaacattgctagcaaagtctgtgttcaatagcctatatgcatctccacaacttgaggggttttcagctgaatcaagaaaattgcttctcattgttcaggcacttagggacaacctggaacctggaaccttcgatcttggagggctatatgaagcaattgaggaatgcctgattaacgatccctgggttttgcttaatgcgtcttggttcaactccttcctcacacatgcactgaaatag------
>H1N1_Human_KF560155_A/Helsinki/894/2012|2012.162
atggaagactttgtgcgacaatgcttcaatccaatgatcgtcgagcttgcggaaaaggcaatgaaagaatatggggaagatccgaaaatcgaaactaataagtttgctgcaatatgcacacatttggaagtttgtttcatgtattcggatttccatttcatcgacgaacggggtgaatcaataattgtagaatctggtgacccgaatgcactattgaagcaccgatttgagataattgaaggaagagaccgaatcatggcctggacagtggtgaacagtatatgtaacacaacaggggtagagaagcctaaatttcttcctgatttgtatgattataaagagaaccggttcattgaaattggagtaacacggagggaagtccacatatattacctagagaaagccaacaaaataaaatctgagaagacacacattcacattttttcattcactggagaggaaatggccaccaaagcggactacacccttgacgaagagagcagggcgagaatcaaaactaggcttttcactataagacaagaaatggccagtaggagtctatgggattcctttcgtcagtccgaaagaggcgaagagacaattgaagaaaaatttgagattacaggaactatgcgcaagcttgccgaccaaagtctcccaccaaacttctccagccttgaaaactttagagcctatgtagatggattcgagccgaacggctgcattgagggcaagctttcccaaatgtcaaaagaagtgaacgccaaaattgaaccattcttgaggacgacaccacgccccctcagattgcctgatgggcctctttgccatcagcggtcaaagttcctgctgatggatgctctgaaattaagcattgaagacccgagtcacgagggggagggaataccactatatgatgcaatcaaatgcatgaagacattctttggctggaaagagcctaaaatagtcaaaccacatgataaaggcataaatcccaattacctcatggcttggaagcaggtgctaacagagctacaggacattgaaaatgaagagaagatcccaaggacaaagaacatgaagagaacaagccaattgaagtgggcactcggtgaaaatatggcaccagaaaaagtagactttgatgactgcaaagatgttggagaccttaaacagtatgacagtgatgagccagaacccagatctctagcaagctgggtccaaaatgaattcaataaggcatgtgaattgactgattcaagctggatagaacttgatgaaataggagaagatgttgccccgattgaacatatcgcaagcatgaggaggaactattttacagcagaagtgtcccactgcagggctactgaatacataatgaagggagtgtacataaatacggccttgctcaatgcatcctgtgcagctatggatgactttcagctgatcccaatgataagcaaatgtaggaccaaagaaggaagacggaaaacaaacctgtatgggttcattataaaagggaggtctcatttgagaaatgatactgatgtggtgaactttgtaagtatggagttctcactcactgacccgagactggagccacacaaatgggaaaaatactgtgttcttgaaataggagacatgctcttgaggactgcgataggccaagtgtcgaggcccatgttcctatatgtgagaaccaatggaacctccaaaatcaagatgaaatggggcatggaaatgaggcgctgccttcttcagtctcttcagcagatcgagagcatgattgaggccgagtcttctgtcaaagagaaagacatgaccaaggaattctttgaaaacaaatcggaaacatggccaatcggagagtcacccaggggagtggaggaaggctctattgggaaagtgtgcaggaccttactggcaaaatctgtattcaacagtctatatgcgtctccacaacttgaggggttttcggctgaatcaagaaaattgcttctcattgttcaggcacttagggacaacctggaacctggaaccttcgatcttggggggctatatgaagcaatcgaggagtgcctgattaatgatccctgggttttgcttaatgcatcctggttcaactccttcctcacacatgcactgaagtag------
>H3N2_Human_KC892837_A/Michigan/03/2012|2012.175
atggaagattttgtgcgacaatgcttcaacccgatgattgtcgaacttgcagaaaaagcaatgaaagagtatggggaggatctgaaaattgaaaccaacaaatttgcagcaatatgcactcacttggaggtgtgtttcatgtattcagatttccatttcatcaatgaacaaggcgaatcaatagtggtagaacttgacgatccaaatgcactgttaaagcacagatttgaaataatcgaggggagagacagaacaatggcctggacagtagtaaacagtatctgcaacactactggagctggaaaaccgaagtttctaccagatttgtatgattacaaagagaacagattcatcgaaattggagtgacaaggagagaagtccacatatattaccttgaaaaggccaataagattaaatctgagaacacacacattcacattttctcattcactggggaggaaatggccacaaaggcagactacactctcgacgaggaaagcagggctaggattaaaaccaggctgtttaccataagacaagaaatggccaacagaggcctctgggattcctttcgtcagtccgaaagaggcgaagaaacaattgaagaaaaatttgaaatcacaggaaccatgcgtaggcttgccgaccaaagtctcccaccgaacttctcctgccttgagaattttagagcctatgtggatggattcgaaccgaacggctgcattgagggcaagctttctcaaatgtccaaagaagtgaatgcccaaattgaaccttttctgaggacaacaccaagaccaatcaaacttcctaatggacctccttgttatcagcggtccaaattcctcctgatggatgctttaaaattgagcattgaagatccaagtcacgaaggagaagggatcccattatatgatgcgatcaagtgcataaaaacattctttggatggaaagaaccttatatagtcaaaccacacgaaaagggaataaattcaaattacctgctgtcatggaagcaagtactgtcagaattgcaggacattgaaaatgaggagaagattccaagaactaaaaacatgaagaaaacgagtcaactgaagtgggctcttggtgaaaacatggcaccagagaaggtagactttgaaaactgcagagacataagcgatttgaagcaatatgatagtgacgaacctgaattaaggtcactttcaagctggatacagagtgagttcaacaaggcctgtgagctaactgattcagtctggatagagctcgatgaaattggagaggacgtagccccaattgagcacattgcaagcatgagaaggaattatttcacagcagaggtgtcccattgtagagctactgaatatataatgaagggggtatacattaacactgccctgctcaatgcatcctgtgcagcaatggacgattttcaactaattcccatgataagcaagtgcagaactaaagagggaaggcgaaaaaccaatttatatggattcatcataaagggaagatctcatttaaggaatgacacagacgtggtaaattttgtgagcatggagttttctctcactgacccgagacttgagccacataaatgggagaaatactgtgtccttgagataggagatatgttactaagaagtgccataggccaaatttcaaggccgatgttcttgtatgtgaggacaaacggaacatcaaaggtcaaaatgaaatggggaatggagatgagacgttgcctccttcagtcactccagcagatcgagagcatgattgaagccgagtcctcggttaaagagaaagacatgaccaaagagttttttgagaataaatcagaagcatggcccattggggagtcccccaagggagtggaagaaggttccattgggaaagtctgtaggactctattggctaagtcagtattcaatagcctgtatgcatcaccacaattggaaggattttcagcggagtcaagaaaactgctccttgttgttcaggctcttagggacaacctcgaacctgggacctttgatcttggggggctatatgaagcaattgaggagtgcctgattaatgatccctgggttttgctcaatgcgtcttggttcaactccttcctgacacatgcattaaaatag------
>H3N2_Human_CY000246_A/New_York/121/2002|2002.153
atggaagattttgtgcgacaatgcttcaacccgatgattgtcgaacttgcagaaaaagcaatgaaagagtatggagagaatctaaaaattgaaacaaacaaatttgcagcaatatgcactcacttggaggtatgtttcatgtattcagattttcatttcatcaatgaacaaggcgaatcaatagtagtagaacttgatgatccaaatgcactgttaaagcacagatttgaaataatcgaggggagagacagaacaatggcctggacagtagtaaacagtatctgcaacactactggagctgagaaaccgaagtttctaccagatttgtatgattacaaggagaacagattcatcgaaattggagtgacaaggagagaagtccacatatattaccttgaaaaggccaataaaattaaatctgagaatacacacattcacattttctcattcactggggaggaaatggccacaaaggcagactacactctcgacgaggaaagcagggctaggattaagaccaggctattcaccataaggcaagaaatggccaacagaggcctctgggattcctttcgtcagtccgaaagaggcgaagaaacaattgaagaaaaatttgaaatctcaggaactatgcgcaggcttgccgaccaaagtctcccgccgaacttctcctgccttgagaattttagagcctatgtggatggattcgaaccgaacggctgcattgagggcaagctttctcaaatgtccaaagaagtgaatgccaaaattgaaccttttctgaggacaacaccaagaccaatcaaacttccgaatggacctccctgttatcagcggtccaaattcctcttgatggatgctttaaaattgagcattgaagacccaagtcacgaaggagaagggatcccactatatgatgcgatcaagtgtataaaaacattctttggatggaaagaaccctatatagtcaaaccacacgagaagggaataaatacaaattacctactgtcatggaagcaagtattgtcagagttgcaggacgttgagaatgaggagaagattccaaggactaaaaacatgaagaaaacgagtcaactaaagtgggctcttggtgaaaacatggcaccagagaaagtagactttgacaactgcagagacataagcgatttgaagcaatatgatagtgacgaacctgaattaaggtcactttcaagctggatacagaatgagttcaacaaggcctgcgagctaactgattcagtctggatagagctcgatgaaattggagaggacgtagccccaattgagtacattgcaagcatgaggaggaattatttcacagcagaggtgtcccattgtagagccactgagtacataatgaagggggtatacattaatactgccttgctcaatgcatcctgtgcagcaatggacgattttcaactaattcccatgataagcaagtgcagaactaaagagggaaggcgaaaaaccaatttatatggattcatcataaaaggaagatctcatttaaggaatgacacagatgtggtaaactttgtgagcatggagttttctctcactgacccgagacttgagccacataaatgggagaaatactgtgtccttgaaataggagatatgttactaagaagtgccataggccaaatttcaaggcctatgttcttgtatgtgaggacaaacggaacatcaaaggtcaaaatgaaatggggaatggagatgagacgttgcctcctacagtcgctacagcagatcgagagcatgattgaagccgagtcctcgattaaagagaaagacatgaccaaagagttttttgagaataaatcagaagcatggcccattggggagtcccccaagggagtggaagaaggctccattgggaaagtctgtaggactttgttggctaagtcggtgttcaatagcctgtatgcatctccacaattagaagggttttcagcggagtcaagaaaactgctccttgttgttcaggctcttagggacaacctcgaacctgggacctttgatcttggggggctatatgaagcaattgaggagtgcctgattaatgatccctgggttttgctcaatgcgtcttggttcaactccttcctgacacatgcattaaaatag------
>H1N1_Human_HM189351_A/Lipetsk/CRIE-BVV/2009|2009.858
atggaagactttgtgcgacaatgcttcaatccaatgatcgtcgagcttgcggaaaaggcaatgaaagaatatggggaagatccgaaaatcgaaactaacaagtttgctgcaatatgcacacatttggaagtttgtttcatgtattcggatttccatttcatcgacgaacggggtgaatcaataattgtagaatctggtgacccgaatgcactattgaagcaccgatttgagataattgaaggaagagaccgaatcatggcctggacagtggtgaacagtatatgtaacacaacaggggtagagaagcctaaatttcttcctgatttgtatgattacaaagagaaccggttcattgaaattggagtaacacggagggaagtccacatatattacctagagaaagccaacaaaataaaatctgagaagacacacattcacatcttttcattcactggagaggagatggccaccaaagcggactacacccttgacgaagagagcagggcaagaatcaaaactaggcttttcactataagacaagaaatggccagtaggagtctatgggattcctttcgtcagtccgaaagaggcgaagagacaattgaagaaaaatttgagattacaggaactatgcgcaagcttgccgaccaaagtctcccaccgaacttctccagccttgaaaactttagagcctatgtagatggattcgagccgaacggctgcattgagggcaagctttcccaaatgtcaaaagaagtgaacgccaaaattgaaccattcttgaggacgacaccacgccccctcagattgcctgatgggcctctttgccatcagcggtcaaagttcctgctgatggatgctctgaaattaagtattgaagacccgagtcacgagggggagggaataccactatatgatgcaatcaaatgcatgaagacattctttggctggaaagagcctaacatagtcaaaccacatgagaaaggcataaatcccaattacctcatggcttggaagcaggtgctagcagagctacaggacattgaaaatgaagagaagatcccaaggacaaagaacatgaagagaacaagccaattgaagtgggcactcggtgaaaatatggcaccagaaaaagtagactttgatgactgcaaagatgttggagaccttaaacagtatgacagtgatgagccagagcccagatctctagcaagctgggtccaaaatgaattcaataaggcatgtgaattgactgattcaagctggatagaacttgatgaaataggagaagatgttgccccgattgaacatatcgcaagcatgaggaggaactattttacagcagaagtgtcccactgcagggctactgaatacataatgaagggagtgtatataaatacggccttgctcaatgcatcctgtgcagccatggatgactttcagctgatcccaatgataagcaaatgtaggaccaaagaaggaagacggaaaacaaacctgtatgggttcattataaaaggaaggtctcatttgagaaatgatactgatgtggtgaactttgtaagtatggagttctcactcactgacccgagactggagccacacaaatgggaaaaatactgtgttcttgaaataggagacatgctcttgaggactgcgataggccaagtgtcgaggcccatgttcctatatgtgagaaccaatggaacctccaagatcaagatgaaatggggcatggaaatgaggcgctgccttcttcagtctcttcagcagattgagagcatgattgaggccgagtcttctgtcaaagagaaagacatgaccaaggaattctttgaaaacaaatcggaaacatggccaatcggagagtcacccaggggagtggaggaaggctctattgggaaagtgtgcaggaccttactggcaaaatctgtattcaacagtctatatgcgtctccacaacttgaggggttttcggctgaatcgagaaaattgcttctcattgttcaggcacttagggacaacctggaacctggaaccttcgatcttggggggctatatgaagcaatcgaggagtgcctgattaatgatccctgggttttgcttaatgcatcttggttcaactccttcctcacacatgcactgaagtag------
>H9N2_Avian_KC768055_A/duck/Shanghai/C163/2009|2009.841
atggaagactttgtgcgacaatgcttcaatccaatgatcgtcgagcttgcggaaaaggcaatgaaagagtatggggaagatccgaaaatagaaacgaacaaattcgcatcaatatgcacacacttagaagtctgcttcatgtactctgatttccacttcattgacgaacgtggcgaatcaactattatagaatctggcgatccaaatgctttgttgaaacaccgatttgaaataattgaagggagagaccgaacaatggcctggacagtggtgaatagtatctgcaacaccacgggagtagagaaacccaaatttcttccggatctgtatgactacaaggaagaccgattcattgagattggagtaacgaggagggaagtccatatatactacctagagaaagccaataaaataaagtccgagaagacacacatccacattttctcattcactggagaagagatggccaccaaagcagattacactcttgacgaagagagtagggcaagaatcaaaaccaggctgttcaccataaggcaggaaatggccagcaggggtctatgggattcctttcgtcagtccgaaagaggcgaagaaacaattgaagaaagatttgaaatcacaggaaccatgcgcaggcttgccgaccaaagtctcccaccgaacttctccagccttgaaaactttagagcctatgtggatggattcgaaccgaacggctgcattgagggcaagctttctcaaatgtcaaaagaagtgaacgccagaatcgagccatttctaaggacaacaccacgccccctcagattacctaatgggcctccctgctctcagcggtcgaaattcttgctgatggatgctctgaaattaagcattgagaacccgagccacgaaggggagggaataccgctatatgatgcgatcaaatgcatgaagacattcttcggatggaaagagcccaacattatcaaaccacatgagaaaggcataaaccccaattatctcctgacttggaaacaggtgctggcagaacttcaggatattgaaaatgacgagaagattccaaagacaaagaacatgaaaaaaacaagccaattaaagtgggcactcggtgagaacatggcaccggaaaaggtggactttgaagattgcaaagatgtcaacgacctgaaacagtacgacagtgatgagccagagcccagatcactagcatgttggatccagaatgaattcaacaaggcatgtgaattgactgattcaagctggatagaacttgatgaaataggggaagatgttgccccaatcgaacacattttcagcatgagaaggaactattttacagcggaggtgtcccactgcagggctactgaatacataatgaagggagtgtacataaatacagctttgctcaatgcatcttgtgcggccatggatgactttcaactgattccaatgataagcaaatgcagaaccaaagaaggaagacggaaaacaaacctatatggattcattataaaaggaagatctcatttgaggaatgataccgacgtggtaaactttgtaagcatggaattttctcttaccgacccgaggttggaaccacataaatgggaaaagtactgtgttcttgaaataggggacatgctcctgcgaaccgcaataggccaagtgtcaaggcccatgttcctgtatgtgagaaccaatgggacttccaagatcaagatgaaatggggtatggaaatgagacgctgccttcttcaatccctccaacagattgagagcatgattgaagctgaatcctccgtcaaagagaaagacctgaccaaagaattctttgaaaacaaatcagaaacatggccaattggagagtcacccaagggagtggaggaaggctccatcggtaaggtgtgcagaaccttactagcaaaatctgtattcaacagcctatatgcatctccacaactcgagggtttctcagctgaatcgagaaaactgttactcattgttcaggcgcttagggataacctggaacctggaaccttcgatcttggagggctatatgaagcaatcgaggagtgcctgattaatgatccctgggttttgcttaatgcatcttggttcaactccttcctcacacatgcaggaaaataa------
>H7N7_Avian_KT777875_A/ostrich/South_Africa/KRB/2013|2013.247
atggaagactttgtgcggcaatgcttcaatccaatgattgtcgagcttgcggaaaaagcaatgaaagagtatggggaggatccgaaaatcgaaacaaacaaatttgctgcaatatgcacacacttagaagtctgtttcatgtattcggatttccactttattgatgaacgaggcgaatcaataattgtagaatctggtgatccaaatgcactattgaaacaccgatttgagataattgaagggagagaccgaacaatggcctggacagtggtgaatagcatctgcaacaccacaggggtcgataaacctaaattcctcccagatttgtatgactacaaagagaaccgattcattgaaattggagtgacacgaagggaagtccacatatactatctagagaaagccaacaagataaaatcagagaaaacacacattcacatattctcattcactggagaggaaatggccaccaaagcggactacactcttgatgaggagagcagagcaagaataaaaaccaggctgttcaccataagacaagaaatggccactaggggtctatgggattcctttcgtcagtccgagagaggcgaagagacaattgaagaaagatttgaaattacaggaaccatgcgcaggcttgccgaccaaagtctcccaccgaacttctccagccttgaaaactttagagcctatgtggatggattcgaaccgaacggctgcattgagggcaagctttctcaaatgtcaaaagaagtgaacgccagaattgagccatttctaaagacaacaccacgccctctcagattgcctgatgggcctccctgctctcagcggtcgaagttcttgctgatggatgcccttaaattaagcatcgaagacccgagtcatgagggggaaggtataccgctatatgatgcaatcaaatgcatgaagacattcttcggctggaaagagcccagtatcgtcaaaccacatgaaaaaggcataaaccccaattacctcctggcttggaagcaggtgctggcagaacttcaagatattgaaaatgaggagaaaatcccaaaaacaaagaatatgaagaaaacaagccaactgaagtgggcacttggtgaaaacatggcaccagagaaggtagactttgaggactgcaaagatgttagtgatctaagacagtatgacagtgacgaaccagagtctagatcgctagcaagctggatccagagtgaattcaacaaggcgtgcgaattgacagattcgagttggattgaacttgatgaaataggggaagacgttgctccaatagagcacattgcgagtatgaggagaaactatttcacagcagaagtatcccattgcagggctactgaatacataatgaagggagtgtacataaacacagctctgttgaatgcatcctgtgcagccatggatgacttccaactgattccaatgataagcaagtgcagaaccaaagaaggaagaaggaagacaaatctgtatggattcattataaaaggacgatcccacttaagaaatgacaccgatgtggtaaactttgtgagcatggagttctctctcactgacccgaggctggagccacacaaatgggagaagtactgtgttcttgagataggagacatgctcttacggactgcaataggccaagtatcaaggcccatgttcctgtatgtgagaaccaatgggacttcaaagatcaagatgaaatggggcatggaaatgaggcgatgccttcttcagtcccttcaacaaattgagagcatgattgaggccgagtcttctgtcaaagagaaggacatgaccaaggaattctttgaaaacaaatcagaaacatggccaattggagaatcacctaaaggagtggaagaaggctccattgggaaagtgtgcagaacattactagcaaaatctgtgttcaacagcctatatgcatctccacaactcgaggggttttcagctgaatcaagaaaattgcttctcattgttcaggcacttagggacaacctggaacctgggacctttgatcttggggggctatatgaagcaattgaggagtgcctgattaacgatccctgggttttgcttaatgcgtcttggttcaactccttcctcacacatgcactgaaatag------
>H1N1_Human_JN596864_A/Orenburg/01/2009|2009.595
atggaagactttgtgcgacaatgcttcaatccaatgatcgtcgagcttgcggaaaaggcaatgaaagaatatggggaagatccgaaaatcgaaactaacaagtttgctgcaatatgcacacatttggaagtttgtttcatgtattcggatttccatttcatcgacgaacggggtgaatcaataattgtagaatctggtgacccgaatgcactattgaagcaccgatttgagataattgaaggaagagaccgaatcatggcctggacagtggtgaacagtatatgtaacacaacaggggtagagaagcctaaatttcttcctgatttgtatgattacaaagagaaccggttcattgaaattggagtaacacggagggaagtccacatatattacctagagaaagccaacaaaataaaatctgagaagacacacattcacatcttttcattcactggagaggagatggccaccaaagcggactacacccttgacgaagagagcagggcaagaatcaaaactaggcttttcactataagacaagaaatggccagtaggagtctatgggattcctttcgtcagtccgaaagaggcgaagagacaattgaagaaaaatttgagattacaggaactatgcgcaagcttgccgaccaaagtctcccaccgaacttctccagccttgaaaactttagagcctatgtagatggattcgagccgaacggctgcattgagggcaagctttcccaaatgtcaaaagaagtgaacgccaaaattgaaccattcttgaggacgacaccacgcccactcagattgcctgatgggcctctttgccatcagcggtcaaagttcctgctgatggatgctctgaaattaagtattgaagacccgagtcacgagggggagggaataccactatatgatgcaatcaaatgcatgaagacattctttggctggaaagagcctaacatagtcaaaccacatgagaaaggcataaatcccaattacctcatggcttggaagcaggtgctagcagagctacaggacattgaaaatgaagagaagatcccaaggacaaagaacatgaagagaacaagccaattgaagtgggcactcggtgaaaatatggcaccagaaaaagtagactttgatgactgcaaagatgttggagaccttaaacagtatgacagtgatgagccagagcccagatctctagcaagctgggtccaaaatgaattcaataaggcatgtgaattgactgattcaagctggatagaacttgatgaaataggagaagatgttgccccgattgaacatatcgcaagcatgaggaggaactattttacagcagaagtgtcccactgcagggctactgaatacataatgaagggagtgtacataaatacggccttgctcaatgcatcctgtgcagccatggatgactttcagctgatcccaatgataagcaaatgtaggaccaaagaaggaagacggaaaacaaacctgtatgggttcattataaaaggaaggtctcatttgagaaatgatactgatgtggtgaactttgtaagtatggagttctcactcactgacccgagactggagccacacaaatgggaaaaatactgtgttcttgaaataggagacatgctcttgaggactgcgataggccaagtgtcgaggcccatgttcctatatgtgagaaccaatggaacctccaagatcaagatgaaatggggcatggaaatgaggcgctgccttcttcagtctcttcagcagattgagagcatgattgaggccgagtcttctgtcaaagagaaagacatgaccaaggaattctttgaaaacaaatcggaaacatggccaatcggagagtcacccaggggagtggaggaaggctctattgggaaagtgtgcaggaccttactggcaaaatctgtattcaacagtctatatgcgtctccacaacttgaggggttttcggctgaatcgagaaaattgcttctcattgttcaggcacttagggacaacctggaacctggaaccttcgatcttggggggctatatgaagcaatcgaggagtgcctgattaatgatccctgggttttgcttaatgcatcttggttcaactccttcctcacacatgcactgaagtag------
>H3N2_Human_CY006057_A/Hong_Kong/1/1982|1982.500
atggaagattttgtgcgacaatgcttcaatccgatgattgtcgaacttgcagaaaaggcaatgaaagagtatggagaggatctgaaaatcgaaacaaacaaatttgcagcaatatgcactcacttggaggtgtgtttcatgtattcagattttcatttcatcaatgaacaaggtgaatcaatagtggtagagcttgatgatccaaatgcactgttaaagcacagatttgaaataatagaagggagagacagaacaatggcctggacagtagtgaacagtatttgcaacactactggagctgagaaaccgaagtttctgccagatttgtatgattacaaggagaataggttcatcgagattggagtaacaaggagagaagtccacatatactaccttgaaaaggccaataaaattaaatctgagaatacacacatccacattttctcattcactggggaggaaatggccacaaaggcagactacactcttgatgaggaaagcagggctaggatcaaaaccaggctatttaccataagacaagaaatggccaacagaggcctctgggattcctttcgtcagtccgaaagaggcgaagaaacaattgaagaaaggtttgaaatcacaggaactatgcgcaggcttgccgaccaaagtctcccgccgaacttctcctgccttgagaattttagagcctatgtggatggattcgaaccgaacggctgcattgagggcaagctttctcaaatgtccaaggaagtgaatgcaaaaattgaaccttttctgaagacaacaccaagaccaatcaaacttccggatgggcctccttgttttcagcggtccaaattccttctgatggatgctttaaaattaagcattgaagacccaagtcacgaaggagaggggataccactatatgatgcgatcaagtgcatgagaacattctttggatggaaggaaccctatatcgtcaaaccacacgaaaagggaataaattcaaattatctactgtcatggaaacaagtactggcagaactacaggacattgagaatgaggagaagattccaagaactaaaaacatgaagaaaacgagtcaactaaagtgggcacttggtgagaacatggctccagagaaagtggactttgacaactgtagagacataagcgatttgaagcaatacgatagtgacgaacctgaattaaggtcactttcaagctggatacagaatgagttcaacaaggcatgcgagctgactgattcaatctggatagagctcgatgagattggagaagacgtggctccgattgaatacattgcaagcatgaggaggaattatttcacagcagaggtgtcccattgcagagccacagaatacataatgaagggggtatacattaatactgccttgctcaatgcatcttgtgcagcaatggacgattttcaactaattcccatgataagcaagtgcagaactaaagaaggaaggcgaaaaaccaatttatatggattcatcataaaaggaagatctcatttaaggaatgacaccgatgtggtaaactttgtgagcatggagttttctctcaccgacccgagacttgagccacataaatgggagaaatactgtgtccttgagataggagatatgttactaagaagtgccataggccagatgtcaaggcctatgttcttgtatgtgaggactaatggaacatcaaagatcaaaatgaaatggggaatggagatgagacgttgcctccttcagtcactccaacaaatcgagagcatgattgaagctgagtcctctgttaaagagaaagacatgaccaaagagttttttgagaataaatcagaaacatggcccattggggagtcccccaagggagtggaagaaggttccattgggaaagtctgtaggactttattggctaagtcggtattcaatagcctgtatgcatccccacaattggaaggattttcagcggagtcaagaaaactgctccttgttgttcaggctcttagggacaaccttgaacctggaacctttgatcttggggggctatatgaagcaattgaggaatgcctgattaatgatccctgggttttgcttaatgcgtcttggttcaactccttcctaacacatgcattaagatag------
>H9N2_Human_KX595337_A/Hunan/44557/2015|2015.912
atggaagattttgtgcgacaatgcttcaatccaatgatcgtcgagcttgcggaaaaggcaatgaaagaatatggggaagatccgaaaatcgaaacaaacaaattcgcatcaatatgcacacacttagaagtctgcttcatgtattctgatttccacttcatcgacgaacgaggcgaatcaactattatagaatctggcgatccaaatgtgttgttgaaacaccgatttgaaataatcgaagggagagatcgaacaatggcctggacagtagtgaatagtatctgcaacaccacgggagtcgaaaaacctaaatttctcccagatctgtatgactacaaggaaaaccgattcattgaaattggagtgacgaggagggaagtccacatatattacctagagaaagccaataaaataaaatccgagaagacacacatacacattttctcattcactggagaagagatggccaccaaagcagattacactcttgacgaagaaagcagggcaagaatcaaaaccaggctgttcaccataaggcaggaaatggccagcaggggtctatgggattcctttcgtcagtccgaaagaggcgaagaaacaattgaagaaagatttgaaatcacaggaaccatgcgcaggcttgccgaccaaagtctcccaccgaacttctccagccttgaaaactttagagcctatgtggatggattcgaaccgaacggctgcattgagggcaagctttctcaaatgtcaaaagaagtgaacgccagaatcgagccatttctaaagacaacaccacgcccgctcagattgcctaatgggcctccctgttctcagcggtcgaagttcttgatgatggatgctctaaaattaagcattgaagacccgagccacgaaggggaggggataccgctatacgacgcgatcaaatgcatgaaaacgttcttcgggtggaaagagcccaacattatcaaaccacatgtgaagggcataaaccccaactatctcatgacttggaagcaggtgctatcagaacttcaggacattgagaatgaggagaagattccaaggacaaaaaacatgaagaaaacaagccaattaaaatgggcactcggtgagaacatggcaccggagaaggtggattttgaggattgtaaagatgtcaacgacctgaaacagtacgacagtgatgagccagagcccagatcactagcatgttggatccagaatgaattcaacaaggcatgtgaattgactgattcaagctgggtagaacttgatgaaataggggaagatgttgccccaatcgaacacattgcaagcatgaggaggaactattttacagcagaggtgtcccactgcagggctactgaatacataatgaagggagtgtacataaatacagctttgctcaatgcatcttgtgcagccatggatgactttcaactgattccaatgataagtaaatgcagaacaaaagaaggaaggcggaaaacaaacctatatggattcattataaaaggaagatcccatttgaggaatgataccgatgtggtgaattttgtaagtatggaattttcccttaccgacccaaggttggaaccacataaatgggaaaagtattgtgttcttgaaataggggatatgctcctgcgaactgcagtaggccaagtgtcaagacccatgtttctgtatatgagaaccaatgggacctccaagatcaagatgaaatggggtatggaaatgagacgctgccttctccaatctctccaacagattgagagcatgattgaagctgaatcctccgtcaaagagaaagacctgaccaaagaattctttgaaaacaaatcagaaacatggccaattggagaatcacctaagggagtggaggaaggttccattggaaaggtgtgcagaaccttactagcaaaatctgtattcaatagcctatatgcatctccgcaactagaagggttctcagctgaatcgagaaaactgctactcattgttcaggcgcttagggataacctggaacctggaaccttcgatcttgaggggctatatgaagcaatcgaggagtgcctgattaatgatccctgggttttgcttaatgcatcttggttcaactccttcctcacacatgcactaagatag------
>H9N2_Avian_KU143496_A/chicken/Wenzhou/YHQL04/2014|2014.953
atggaagactttgtgcgacaatgcttcaatccaatgatcgtcgagcttgcggaaaaggcaatgaaagaatatggggaagatccgaaaatcgaaacaaacaaattcgcatcaatatgcacacacttagaagtctgcttcatgtattctgatttccacttcatcgacgaacgaggcgaatcaactattatagaatctggcgatccaaatgcgttgttgaaacatcgatttgaaataatcgaagggagagaccgaacaatggcctggacagtggtgaatagtatctgcaacaccacgggagtcgaaaaacccaaatttctcccggatctgtatgactacaaggaaaaccgattcattgaaattggagtgacgaggagggaagtccacatatattacctagagaaagccaataaaataaaatccgagaagacacacatacacattttctcattcactggagaagagatggccaccaaagcagattacactcttgacgaagaaagcagggcaagaatcaaaaccaggctgttcaccataaggcaggaaatggccagcaggggtctatgggattcctttcgtcagtccgaaagaggcgaagaaacaattgaagaaagatttgaaatcacaggaaccatgcgcaggcttgccgaccaaagtctcccaccgaacttctccagccttgaaaactttagagcctatgtggatggattcgaaccgaacggctgcattgagggcaagctttctcaaatgtcaaaagaagtgaacgccagaatcgagccatttctaaagacaacaccacgcccgctcagattgcctaatgggcctccctgttctcagcggtcgaaattcttgctgatggatgctctaaaattaagcattgaagacccgagccacgaaggggaggggataccgctatatgatgcgatcaaatgcatgaaaacgttctttgggtggaaagagcccaacattatcaaaccacatgagaagggcataaaccccaactatctcctgacttggaagcaagtgctatcagaacttcaggacattgaaaatgaagagaagattccaaggacaaaaaacatgaagaaaacaagccaattaaagtgggcactcggtgagaacatggcaccggagaaggtggactttgaggattgtaaagatgtcaacgacctgaaacagtacgacagtgatgagccagaacccagatcactagcatgttggatccagaatgaattcaacaaggcatgtgaattgactgattcaagctgggtagaacttgatgaaataggggaagatgttgccccaatcgaacacattgcaagcatgagaaggaactattttacagcagaggtgtcccactgcagggctactgaatatataatgaagggagtgtacataaatacagctttgctcaatgcatcctgtgcagccatggatgattttcaactgattccaatgataagtaaatgcagaaccaaagaaggaagacggaaaacaaacctatatggattcattataaaaggaagatctcatttgaggaatgataccgatgtggtgaactttgtaagtatggaattttcccttaccgacccaaggttggaaccacataaatgggaaaagtattgtgttcttgaaataggggatatgctcctgcgaactgcagtaggccaagtgtcaagaccaatgtttctgtatgtgagaaccaatgggacctccaagatcaagatgaaatggggtatggaaatgagacgctgccttctccaatctctccaacagattgagagcatgattgaagctgaatcctccgtcaaagagaaagacctgaccaaagaattctttgaaaacaaatcagaaacatggccaattggggaatcacctaagggagtggaggaaggttccattgggaaggtgtgcagaaccttactagcaaaatccgtattcaatagcctatatgcatctccgcaactcgaggggttctcagctgaatcaagaaaactgctactcattgttcaggcgcttagggataacctggaacctggaaccttcgatcttgaggggctatatgaagcaatcgaggagtgcctgattaatgatccctgggttttgcttaatgcatcttggttcaactccttcctcacacatgcactaagatag------
>H11N2_Avian_CY041423_A/mallard/Netherlands/26/2005|2005.500
atggaagactttgtgcgacaatgcttcaatccaatgattgtcgagcttgcggaaaaggcaatgaaagaatatggggaagatccgaaaatcgaaacaaacaaatttgccgcaatatgcacacacttagaagtctgtttcatgtattcggatttccattttattgatgaacgaggcgaatcaataattgtagaatctggcgatccgaatgcactattgaaacaccgatttgagataatcgaagggagagaccgaacaatggcctggacagtggtgaatagtatctgcaacaccacaggagtcgataagcctaaattcctcccagatttgtatgactacaaagagaaccgattcattgaaattggagtgacacgaagggaagttcacatatactatctagagaaggccaacaagataaaatcggagaagacacacattcacatattctcattcactggagaggaaatggccaccaaagcggactacacccttgatgaagagagcagagcaagaataaaaaccaggctgttcactataagacaagaaatggccagtaggggtctatgggattcctttcgtcagtccgagagaggcgaagagacaattgaagaaagatttgaaatcacaggaaccatgcgcaggcttgccgaccaaagtctcccaccgaacttctccagccttgaaaactttagagcctatgtggatggattcgaaccgaacggctgcattgagggcaagctttctcaaatgtcaaaagaagtgaacgccagaattgaaccatttctgaagacaacaccacgccctctcagattacctgatgggcctccctgctctcagcggtcgaagttcttgctgatggatgcccttaaattaagcatcgaagacccgagccatgagggggaaggtataccgctatatgatgcaatcaaatgcatgaagacatttttcggctggaaagagcccaacatcgtaaaaccacatgaaaaaggcataaaccccaattacctcctggcttggaagcaggtgctggcagaactccaagatattgaaaatgaggagaaaatcccaaaaacaaagaacatgaagaaaacaagccaattgaagtgggcacttggtgagaacatggcaccagagaaagtagactttgaagactgcaaagatgtcagcgatctaaaacagtatgacagtgacgaaccagagtctagatcgctagcaagctggatccagagtgaattcaacaaggcatgcgaattgactgattcgagttggattgaacttgatgaaataggggaagacgttgctccaattgagcacattgcgagtatgaggagaaactatttcacagcggaagtatcccattgcagggctactgaatacataatgaagggagtgtacataaacacagccctgttgaatgcatcctgtgcagccatggatgacttccaattgattccaatgataagcaagtgcagaaccaaagaaggaagacggaagacaaatctgtatggattcattataaaaggaagatcccatttgagaaatgacaccgatgtggtaaactttgtgagcatggaattctctctcactgatccgaggctggagccacacaaatgggaaaagtactgtgttcttgagataggagacatgctcctacggactgcaataggccaagtgtcaaggcccatgttcctgtatgtgagaaccaatgggacttccaagatcaaaatgaaatggggcatggagatgaggcgatgccttcttcagtcccttcaacaaattgagagcatgattgaggccgagtcttctgtcaaagagaaggacatgaccaaggaattctttgaaaacaaatcagaaacatggccaattggagaatcacccaaaggggtggaggaaggctccattgggaaggtgtgcagaacattattagcaaaatctgtgttcaacagcctatatgcatctccacaactcgaggggttttcagctgaatcaagaaaattgcttctcattgttcaggcacttagggataacctggaacctggaaccttcgatcttggggggctatatgaagcaattgaggagtgcctgattaacgatccctgggttttgcttaatgcgtcttggttcaactccttcctcacacatgcactgaaatag------
>H1N2_Swine_DQ280207_A/swine/Ontario/55383/04|2004.500
atggaggatttcgtagaacaatgcttcaacccgatgattgttgaacttgcagaaaagacaatgaaagaatatggggaaaacccaaaaatcgagacaaacaaatttgcggcgatatgtacacatatggaagtatgcttcatgtattcagattttcatttcatcaatgagcagggtgaatcgataatcattgagcctagtgattctaatgcactgctgaaacacagattcgaaataattgaaggaagggatcggaatatggcttggacggtagtaaacagtatttgtaacactacaggggttgggaagccaaggtttctcccagacctgtatgactacaaagaagatagattcattgaaattggtgtgacaagaagagaagtccatatatactacttggaaaaggccaataaaataaaatcagaagggacgcacatccatattttctcctttacaggagaagaaatggcaacaagggcagactatacactagatgaagaaagtagagccagaataaaaaccaggctattcaccataagacaagagatggctagcagaggtctttgggattcctttcgtcagtccgaaaggggcgaagagacaattgaagaaagatttgaaatcaaagggacaatgcgaaggcttgctgaccaaagtctcccaccaaacttctcaagtttcgacaactttagagcctatgtggatggattcgagccgaatggctacattgagggcaagctttcccaaatgtctagagaagtaaatgctagaatcgagcctttcttgaagacaacaccacgcccacttaggctgccatgtgggcctccctgttttcaacggtccaaatttcttttgatggatgctctgaaattaagcattgaagatccaagccatgaaggagaagggataccgctttatgatgcggtcagatgcatgaaaacgttctttgggtggaaggaacctatcattgttaaaccacatgaaaagggaataaattcaaattaccttctagcatggaagcaagtgctggcagaaatacaggactttgaggatgagaagaaaattccgagggttaaaaatatgaaaaaaacaagtccactgaaatgggcacttggtgaaaatatggccccagaaaaggtggactttgaggattgtaaagatgtgagcgatctgaagcaatatgatggtgatgaaccagaatttagatcacttgcaagttggatccaaaatgaattcaacaaagcatgtgaactgactgattcgagctggttggagattgatgagattggagaggatatagctccacttgaacatattgcaagcatgagaaggaactattttacagcagaagtgtctcattgtagagctacagagtacataatgaagggagtatatataaatactgctttgcttaatgcatcctgtgcagcaatggatgattttcaattgatcccaatgataagcaaatgtagaaccaaagagggaagacgaaagaccaatttatacggattcatcataaaaggaagatcccacttaagaaatgacactgacgtggtaaattttgtgagcatggaattttccctcactgatccaagacttgaactgcataaatgggagaagtatagcattcttgagataggagacatggttctaagaactgccataggtcaagtggcaaggcctatgtttttatacgtgagaacaaacgggacctcaaaaattaaaatgaaatggggaatggaaatgaggcgttgcctcctccagtctctccaacagattgagagtatgattgaaacagagtcatctatcaaggagaaagatataacaaaagaattctttgaagacaaatcagaaacttggcctattggagagtcccccaaaggagtggaagaaggttctattgggaaggtctgcaggacgttgttggcaaagtcagttttcaactctttgtatgcgtctccacaattagaaggattctcagctgaatcaaggaaactgcttctcattgttcaagctcttagggacaaccttgaacctggaacttttgatcttggggggttatatgaatcaattgaggagtgcctgattaacgatccctgggttttgcttaatgcgtcttggttcaactccttcctcacacatgcactaaaatag------
>H6N6_Avian_KY415813_A/duck/Ganzhou/GZ148/2016|2016.071
atggaagactttgtgcgtcagtgcttcaatccaatgattgtcgagcttgcggaaaaggcaatgaaagagtatggggaagatccgaaaatcgaaacaaacaaattcgcagcaatatgcacacacttggaagtctgcttcatgtattcggatttccacttcattgacgagcgaggcgaatcaataattgtagaatctggcgatccaaatgcattgttgaaacaccgattcgaaataattgaaggaagagaccgcacaatggcctggacagtggtgaatagtatctgtaacaccacaggagttgataaacccaaattccttccggatctatatgactacaaggagaaccgattcgttgaaattggagtgacacgaagagaagtccacatatactacctagagaaagccaacaagataaaatccgagaaaacacacatccacattttctcattcactggagaagaaatggcaaccaaagcagattacaccctagatgaagagagcagggcaagaatcaaaaccaggctgttcaccataagacaggaaatggccagcaggggtttatgggattcctttcgtcagtccgagagaggcgaagagacaattgaagaaagatttgaaatcacaggaaccatgcgcaggcttgctgaccaaagcctcccaccgaacttctccagccttgaaaactttagagcctatgtggatggattcgaaccgaacggctgcattgagggcaagctttctcaaatgtcaaaagaagtgaatgccagaattgaaccatttctgaagacaacaccacgtcctctcagattaccggatggacctccctgttctcaacgctcgaaatttttgctgatggatgctctgaaattaagcattgaggaccctagccatgagggggagggaataccgctttacgatgcgatcaagtgcatgaaaacattcttcggatggaaagagcccaatattgtcaaaccacatgagaaaggaataaatcccaattacctcctgacatggaaacaggtaatggcagaacttcaggacatcgagaatgaagagaagatcccaaagacaaaaaacatgaagaaaacaggtcatttaaagtgggcactcggtgagaatatggcaccagaaaaagtggactttgaagattgcaaagatatcagagatctaaaacagtatgacagtgatgaaccagagcccagatcgatatcaagctggatccaaaatgaattcaataaagcatgtgagttaacagattcaagttggatagaacttgatgaaataggagaagatgttgctccaattgagcacattgcaagcatgagaaggaattatttcacagcagaagtgtcccattgcagagctactgaatacataatgaagggagtttatataaacacagctttgctcaacgcatcgtgtgcagctatggatgacttccaactgatcccaatgataagcaaatgcaggaccaaagaaggaagacgaaagacaaacctatatgggttcatcataaaaggaagatctcatttgaggaacgacaccgatgtggtaaactttgtaagtatggagttttctcttactgacccgaggctggagccacataagtgggaaaagtactgtgttcttgagataggagacatgctcctaagaactgcaataggccaagtgtcaaggcccatgttcctgtatgtgaggaccaatggtacttccaaaataaaaatgaaatggggtatggaaatgagacgctgccttcttcaatctctgcaacagattgagagcatgattgaggctgaatcttccgtcaaagagaaggacatgaccaaagaattcttcgaaaacaagtcagaaacatggcccattggagagtcacctaagggagtggaagaaggctccattgggaaggtgtgcagaaccttgttggcaaaatctgtattcaacagtctatatgcatctccacaactcgagggattctcagccgaatcgaggaaattgctactcattgttcaggctcttagggataacctggaacctggaactttcgatcttggagggctatatgaagcaatcgaggagtgcctgattaatgatccctgggttttgcttaatgcatcttggttcaactccttcctcacacatgcactgatatag------
>H1N8_Avian_CY146122_A/ruddy_turnstone/New_Jersey/AI09-710/2009|2009.386
atggaagactttgtgcgacaatgcttcaatccaatgatcgtcgagcttgcggaaaaggcaatgaaggaatatggggaagatccaaaaatcgaaactaacaaattcgcagcaatatgcactcacttggaagtatgcttcatgtattcggatttccacttcattgatgagcggggcgaatcaataattgtggaatctggtgatccaaatgcattgctgaagcaccgatttgaaataattgaaggaagagaccgaacaatggcctggacagtggtgaatagcatctgcaacaccacaggggtcgagaagcctaaatttcttccggatctgtatgactataaggaaaaccgattcgttgaaattggagtaacacggagagaggttcatatatattacctagagaaagccaacaagataaaatctgagaagacacacattcacatcttttcgtttactggagaagaaatggccaccaaagcagactatactcttgatgaagaaagcagagcaagaatcaaaaccaggctgttcactataagacaagaaatggccagcaggggtctatgggattcctttcgtcagtccgaaagaggcgaagagacaattgaagaaagatttgaaatcacaggaaccatgcgtaggcttgccgaccaaagtctcccaccgaacttctccagccttgaaaactttagagcctatgtggatggattcgagccgaacggctgcattgagggcaagctttctcaaatgtcaaaagaagtgaacgccagaattgagccattcttgaagacaacaccacgccctctcaaattacctgatgggcccccttgctctcagcggtctaaattcttgctgatggatgctttgaaactaagcatagaagaccctagtcacgagggagagggtataccactatacgattcaatcaaatgcatgaagacatttttcggctggaaggagcccaatataatcaaaccacatgagaaaggtataaattccaattaccttctagcttggaagcaagtgctagcagaactccaggaccttgaaaatgaagagaagattccaaagacaaagaacatgaagaaaacaagccaattgaagtgggcgcttggtgagaatatggcaccagaaaaagtagactttgaggattgcaaggacattggcgatctaaagcagtatgatagtgatgagccagagcctagatcgctggcaagctggatccagagcgaattcaataaggcatgtgagttgaccgactcaagctggatagaacttgatgaaataggagaagatgttgctccgattgaacacattgcaagtatgaggaggaactattttacagcagaagtgtcccactgcagggccactgaatacataatgaaaggagtctacataaatacagctctgctcaatgcatcttgtgcagccatggatgacttccagctgattccaatgataagcaaatgtagaacaaaggaaggaagacggaaaacaaacctgtatgggttcgtcataaaaggaaggtctcatttgaggaatgatactgatgtggtaaactttgtgagcatggaattttctctcactgatccgaggctagaaccacacaaatgggaaaaatactgtgttcttgaaataggagatatgctcctgaggactgcaataggccaagtgtcaagacccatgttcctgtacgttagaaccaatgggacctccaagattaagatgaaatggggtatggaaatgaggcgctgccttcttcaatctcttcaacagattgagagcatgattgaggctgagtcttctgtcaaagaaaaggacatgactagggagttctttgaaaacaaatcggaaacatggccaattggagaatcccccagaggagtagaggaaggctctattggaaaagtatgcagaaccttgctggcaaagtctgtattcaacagcctgtacgcatctccacaacttgaggggttttcagctgaatcgaggaaattgcttctcattgttcaggcacttagggacaacctggaacctgggaccttcgatcttggggggctatatgaagcaattgaggagtgcctgattaatgatccctgggttttgcttaatgcatcttggttcaactccttcctcacacatgcactgaaatag------
>H3N2_Human_CY114098_A/Paris/287/1993|1993.500
atggaagattttgtgcgacaatgcttcaacccgatgattgtcgaacttgcagaaaaggcaatgaaagagtatggagaggatctgaaaatcgaaacaaacaaatttgcagcaatatgcactcacttggaggtatgtttcatgtattcagattttcatttcatcaatgaacaaggcgaatcaatagtggtagaacttgatgatccaaatgcactgttaaaacacagatttgaaataatagaggggagagacagaacaatggcctggacagtagtaaacagtatttgcaacactactggagctgagaaaccaaagtttctgccggatttgtatgattacaaggagaacagattcatcgaaattggagtaacaaggagagaagtccacatatattaccttgaaaaggccaataaaattaaatctgagaatacacacatccacattttctcattcactggggaggaaatggccacaaaggcagactacactctcgacgaagaaagcagggctaggattaagaccaggctatttaccataagacaagaaatggccaacagaggcctctgggattcctttcgtcagtccgaaagaggcgaagaaacaatcgaagaaaaatttgaaatctcaggaactatgcgcaggcttgccgaccaaagtctcccgccgaacttctcctgccttgagaattttagagcctatgtggatggattcgaaccgaacggctgcattgagggcaagctttctcaaatgtccaaagaagtgaatgccaaaattgaaccttttctgaagacaacaccaagaccaatcaaacttccaaatggacctccttgttatcagcggtccaaattccttctgatggatgctttaaaattaagcattgaagacccaagtcacgaaggagaggggataccactatatgatgcgatcaagtgcataagaacattctttggatggaaagagccctacatagtcaaaccacacgaaaagggaataaattcaaattatctgctgtcatggaagcaagtactggcagaattgcaggacattgaaactgaggagaagattccaagaactaaaaacatgaagaaaacgagtcaactaaagtgggctcttggtgagaacatggcaccagagaaagtagactttgacaactgcagagacataagcgatttgaagcaatatgatagtgacgaacctgaattgaggtcactttcaagctggatacagaatgagttcaacaaggcatgcgagctgactgattcaatctggatagagctcgatgaaattggagaagacgtggccccaattgaatacattgcaagcatgaggaggaattatttcacagcagaggtgtcccattgcagagccactgaatacataatgaagggggtatacattaatactgccttgctcaatgcatcctgtgcagcaatggacgattttcaactaattcccatgataagcaagtgcagaactaaagagggaaggcgaaaaaccaatttatatggattcatcataaaaggaagatctcacttaagaaatgacacagatgtggtaaactttgtgagcatggagttttctctcactgacccgagacttgagccacataaatgggagaaatactgtgtccttgagataggagatatgttgctaagaagtgccataggccaaatgtcaaggcctatgttcttgtatgtgaggacaaatggaacatcaaagatcaaaatgaaatggggaatggagatgaggcgttgcctccttcagtcactccagcaaatcgagagcatgattgaagccgagtcctctgttaaagagaaagacatgactaaagagttttttgagaataaatcagaagcatggcccattggggagtcccccaagggagtggaagaaggttccattgggaaagtctgtaggactttattggctaagtcggtgttcaatagcctgtatgcatctccacaattggaaggattttcagcggaatcaagaaaactgctccttgttgttcaggctcttagggacaaccttgaacctggaacctttgatcttggggggctatatgaagcaattgaggagtgcctgattaatgatccctgggttttgctcaatgcgtcttggttcaactccttcctaacacatgcattaaaatag------
>H3N2_Human_CY118631_A/Malaysia/17998/2001|2001.079
atggaagattttgtgcgacaatgcttcaacccgatgattgtcgaacttgcagaaaaagcaatgaaagagtatggagaggatctgaaaatcgaaacaaacaaatttgcagcaatatgcactcacttggaggtatgtttcatgtattcagattttcatttcatcaatgaacaaggcgaatcaatagtggtagaacttgatgatccaaatgcactgttaaagcacagatttgaaataatcgaggggagagacagaacaatggcctggacagtagtaaacagtatctgcaacactactggagctgaaaaaccgaagtttctaccagatttgtatgattacaaggagaacagattcatcgaaattggagtgacaaggagggaagtccacatatattaccttgaaaaggccaataaaattaaatctgagaatacacacattcacattttctcattcactggagaggaaatggcctcaaaggcagactacactctcgacgaggaaagcagggctaggattaagaccaggctatttaccataagacaagaaatggccaacagaggcctctgggattcctttcgtcagtccgaaagaggcgaagaaacaattgaagaaaaatttgaaatctcaggaactatgcgcaggcttgccgaccaaagtctcccgccgaacttctcctgccttgagaattttagagcctatgtggatggattcgaaccgaacggctgcattgagggcaagctttcacaaatgtccaaagaagtgaatgccaaaattgaaccttttctgaagacaacaccaagaccaatcaaacttccgaatggacctccttgttatcagcggtccaaattcctcctgatggatgctttaaaattgagcattgaagacccaagtcacgaaggagaagggatcccactatatgatgcgatcaagtgcataaaaacattctttggatggaaagaaccttatatagtcaaaccacacgaaaagggaataaattcaaattacctgctgtcatggaagcaagtattgtcagaattgcaggacattgaaaatgaagagaagattccaaggactaaaaacatgaagaaaacgagtcaactaaagtgggctcttggtgaaaacatggcaccagagaaagtagactttgacaactgcagagacataagcgatttgaagcaatatgatagtgacgaacctgaattaaggtcactttcaagctggatacagaatgagttcaacaaggcctgcgagctaactgattcaatctggatagagctcgatgaaattggagaggacgtggccccaattgagtacattgcaagcatgaggaggaattatttcacagcagaggtgtcccattgtagagccactgagtacataatgaagggggtatacattaatactgccttgctcaatgcatcctgtgcagcaatggacgattttcaactaattcccatgataagcaagtgcagaactaaagagggaaggcgaaaaaccaatttatatggattcatcataaaaggaagatctcatttaaggaatgacacagatgtggtaaactttgtgagcatggagttttctctcactgacccgagacttgagccacataaatgggagaaatactgtgtccttgagataggagatatgttactaagaagtgccataggccaaatttcaaggcctatgttcttgtatgtgaggacaaacggaacatcaaaggtcaaaatgaaatggggaatggagatgagacgttgcctccttcagtcactccagcagatcgagagcatgattgaagccgagtcctcggttaaagagaaagacatgaccaaagagttttttgagaataaatcagaagcatggcccattggggagtcccccaagggagtggaagaaggttccattgggaaagtctgtaggactctgttggctaagtcggtgttcaatagcctgtatgcatcaccacaattagaaggattttcagcggagtcaagaaaactgctccttgttgttcaggctcttagggacaacctcgaacctgggacctttgatcttggagggctatatgaagcaattgaggagtgcctgattaatgatccctgggttttgctcaatgcgtcttggttcaactccttcctgacacatgcattaaaatag------
>H1N1_Human_CY027000_A/North_Carolina/UR06-0364/2007|2007.134
atggaagattttgtgcgacaatgcttcaatccgatgattgtcgagcttgcggaaaaggcaatgaaagagtatggagaggacctgaaaatcgaaacaaacaaatttgcagcaatatgcacccacttggaagtatgcttcatgtattcagattttcatttcatcaatgagcaaggcgaatcaataatagtagagcctgaggacccaaatgcacttttaaaacacagatttgagataatagagggacgagatcgtacaatggcatggacagttgtaaacagtatttgcaacaccacaagagctgagaaaccgaagtttctgccagatctgtatgattacaaagagaatagattcatcgagattggagtgacaaggagagaagttcacatatactatctggaaaaggccaacaaaattaaatctgagaagacacacattcacattttctcattcactggcgaagaaatggccacaaaggcagattatactctcgatgaagaaagcagggctaggattaaaaccagactattcaccataagacaagaaatggcaagcagaggtctttgggactcctttcgtcagtccgaaagaggcgaagaaacaattgaagaaagatttgaaatcacagggacaatgcgcaggctcgctgatcaaagccttccgccgaacttctcctgcattgagaattttagagcctatgtggatggattcgaaccgaacggctacattgagggcaagctttctcaaatgtccaaagaagtaaatgctagaattgagccttttttgaaaacaacacctcgaccaattagacttccgaatgggcctccttgttttcagcggtcaaaattcctgctgatggattctttaaaattaagcattgaggatccagatcatgaaggggagggaataccactatatgatgcaatcaagtgtatgagaacattctttggatggaaagaacccactgttgtcaagccacacgagaagggaataaatcctaattatctgctgtcatggaagcaggtattggaagagctgcaggacattgagagtgaggagaagattccaagaacaaaaaacatgaaaaaaacaagtcagctaaagtgggcacttggtgaaaacatggcaccagagaaggtggattttgatgactgtaaagatacaagcgatttgaagcaatatgatagtgacgaacctgaattaaggtcgttttcaagttggatccagaatgagttcaacaaggcatgcgagctgaccgattcaatctggatagagctcgatgagattggagaagatgtggccccgattgaacacattgcaagtatgagaagaaattacttcacagctgaggtgtcccattgcagagccactgaatatataatgaagggggtatacattaatactgctttgctcaatgcatcctgtgcagcaatggatgatttccaactaattcccatgataagcaaatgtagaactaaagagggaaggagaaagaccaatttgtacggcttcattataaaaggaagatctcacttaaggaatgacaccgatgtggtaaactttgtgagcatggagttttccctcactgacccaagacttgagccacacaaatgggagaagtactgtgttcttgagataggagatatgcttctaaggagtgcaataggccaagtgtcaaggcccatgttcttgtatgtaagaacaaatggaacctcaaaaattaaaatgaaatggggaatggagatgaggcgttgcctcctccaatccctccaacaaatagagagcatggttgaagctgagtcctctgtcaaggagaaagacatgacaaaagaattttttgagaatagatcagaaacatggcccattggagagtcaccagaaggagtggaagaaggttccattgggaaagtatgcaggacactattggctaagtcagtattcaatagtctgtatgcatctccacaattagagggattttcagctgagtcaagaaagttgctcctcattgttcaggctcttagggacaatctggaacctgggacctttgatcttgggggactatatgaagcaattgaggagtgcctgattaatgatccctgggttttgcttaatgcttcttggttcaactccttcctaacacatgcattgagatag------
>H7N3_Avian_KY013809_A/blue-winged_teal/Louisiana/UGAI15-2510/2015|2015.255
atggaagattttgtgcgacaatgcttcaatccaatgatcgtcgagcttgcggaaaaggcaatgaaggaatatggggaagatccaaaaatcgagacaaacaaatttgctgcaatatgcacacacttagaagtgtgtttcatgtattcagatttccatttcattgatgaacgaggtgaatcaataatcgtggaatctggcgatccaaatgcactcctaaaacaccgatttgaaataattgaagggagagaccgcactatggcctggacagtagtgaatagtatttgcaataccacaggagtcgaaaaacccaagtttctcccggatttatacgattacaaagagaatcgcttcattgaaattggagtaaccaggagggaagtccatatatactatttagaaaaggccaataagataaagtctgagaagacacacattcatatcttttcattcactggggaagaaatggctactaaagcagactacatccttgatgaagaaagtagagcgaggatcaaaaccagactattcaccataaggcaagagatggccagtagaggcctctgggattcctttcgtcagtccgagagaggcgaagagacaattgaagaaagatttgaaattacaggaaccatgcgcaggctcgccgaccaaagtctcccaccgaacttctccagccttgaaaactttagagcctatgtggatggattcgaaccgaacggctgcattgagggcaagctttctcaaatgtccaaagaagtaaatgcaagaattgaaccatttctgaagacaacaccacgccctctgagattaccggaagggcctccttgctctcagcggtcgaaatttctgctgatggatgctctgaagcttagtattgaagacccgagtcatgaaggcgaggggataccgctgtatgatgcgatcaaatgcatgaagaccttttttggctggaaagagcctaacattgtcaagccacatgaaaagggaataaaccccaattatctcctggcttggaagcaagtgttagcagaactacaggatattgaaaacgatgagaagattccaaaaacgaaaaacatgaagaaaacaagccaattgaagtgggcacttggtgaaaatatggcaccagagaaagtggactttgaagactgcaaggatgtcagtgatttgaggcagtatgacagtgacgagcctgagcaaagatcactagcaagttggattcaaagtgagttcaacaaagcttgtgaattgactgactcaagttggatagagctcgatgaaataggagaggacgttgccccgatcgaacacattgcaagcatgaggaggaattactttaccgctgaagtgtctcactgcagggcaacagagtacataatgaagggagtatacataaacacagctttgctcaatgcttcttgtgcggcaatggatgattttcagctgatcccaatgataagcaaatgcagaaccaaagaagggcggcggaagacaaatctgtatgggttcataataaagggaagatcccatttgaggaatgatactgatgtagtgaattttgtgagcatggagttttctcttactgatcctagactagaaccacataaatgggagaagtactgtgtccttgaaataggggacatgctcctgcggactgcaataggccaagtatcgagacccatgttcttgtatgtgaggactaatggaacctccaaaatcaaaatgaaatggggtatggagatgaggcgttgtcttcttcaatctcttcagcaaattgaaagcatgattgaggccgaatcctctgtcaaagagaaggacatgaccaaagaattcttcgaaaacaaatcagagacatggcccattggggaatcacccaaaggagtagaagaaggttccattggaaaggtgtgcaggactctgctggcaaaatctgtgttcaacagcttgtatgcatctccacaacttgagggattttcagctgagtcgagaaagctgctcctcattgttcaggcacttagggacaacctggaacctggtaccttcgatcttggagggctatatgaagcaattgaggagtgcctgattaatgatccctgggttttgcttaatgcatcttggttcaactccttcctcacacatgcactgaaatag------
>H1N1_Swine_CY022338_A/swine/Iowa/17672/1988|1988.500
atggaagacttcgtacgacagtgcttcaacccgatgattgttgaacttgcagaaaagacaatgaaagaatacggggagaacccaaaaatcgaaacaaacaaatttgcagcgatatgcacacatatggaagtatgcttcatgtattcagatttccacttcatcaatgagcggggtgaatcaataatcatagagcctggtgattctaatgcactgctgaaacacagatttgaaataattgaaggaagggatcggaatatggcatggacggtggtaaacagtatttgtaacactacaggggttgggaaaccaaggtatctcccagatctgtatgactacaaagaagatagattcattgagattggtgtgacaagaagagaagtccatatatactacctggagaaggccaataagataaagtctgaagagacgcacatccatattttctcatttacaggagaagaaatggcaacaaaagccgactacacattagatgaagaaagtagagccagaataaagaccaggctattcaccataagacaagagatggctagcagaggtctttgggattcctttcgtcagtccgagagaggcgaagagacaattgaagaaagatttgaaatcaaagggacgatgcgaaagcttgctgaccaaagtctcccaccaaacttctcaagtttcgacaactttagagcctatgtagatggattcgagccgaatggctacattgagggcaagctttcccaaatgtctagagaagtaaatgctagaatcgagcctttcttgaagacaacaccacgaccacttaggctgccaaatgggcctccctgttttcaaaggtccaaatttcttttgatggatgctctgaaattaagcattgaggatccaagccatgaaggagaaggaataccgctttatgatgcggtcagatgcatgaagacgttctttgggtggaaggaacctaccatcattaagccacatgaaaagggaataaattcaaattaccttttagcatggaagcaagtgctggcagaaatacaggactttgaggatgagaaaaaaattccgagggttaaaaatatgaaaaaaacaagtccactaaaatgggcacttggtgaaaatatggccccagaaaaggtggactttgatgattgcaaagatgtgagtgatctgaagcaatatgatagtgatgaaccagaacttagatcgcttgcaagttggatccaaaatgaattcaacaaagcatgtgaactgactgattcgagctggttagagcttgatgagattggagaggatgtagctccaattgaacatattgcaagtatgagaaggaattattttacagcagaagtgtctcattgcagagctacagagtacataatgaagggagtatatataaatactgctttgcttaatgcatcctgtgcagcaatggatgattttcaattgatcccaatgataagcaaatgtagaaccaaagaaggaaggcgaaagaccaatttatacggattcatcataaaaggaagatcccacttaagaaatgacactgacgtggtaaactttgtgagcatggaattttccctcactgatccaagacttgaactgcataaatgggagaagtactgcatccttgagataggagatatggttctaagaactgccataggtcaagtggcaaggcccatgtttctatacgtgaggacaaacggaacctcaaaaattaaaatgaaatgggggatggaaatgagacgttgcctcctccagtccctccagcagatcgagagtatgattgaagcagagtcatctatcaaagagaaagatatgacaaaagaattctttgaagacaaatcagaagcttggcccattggagagtcccccaaaggggtggaagaaggttccattggaaaggtctgtcggacgttgttggcaaagtcagttttcaactgcttgtatgcgtctccacaattagaaggattctcagctgaatcaaggaaattgcttctcattgttcaagctcttagggacaaccttgaacctggaacctttgatcttggggggttatatgaatcaattgaggagtgcctgattaatgatccctgggttttgcttaatgcgtcctggttcaactccttcctcacacatgcactaagatag------
>H3N2_Human_CY114506_A/Netherlands/009/2010|2010.301
atggaagattttgtgcgacaatgcttcaacccgatgattgtcgaacttgcagaaaaagcaatgaaagagtatggggaggatctgaaaattgaaaccaacaaatttgcagcaatatgcactcacttggaggtgtgtttcatgtattcagatttccatttcatcaatgaacaaggcgaatcaatagtggtagaacttgacgatccaaatgcactgttaaagcacagatttgaaataatcgaggggagagacagaacaatggcctggacagtagtaaacagtatctgcaacactactggagctggaaaaccgaagtttctaccagatttgtatgattacaaagagaacagattcatcgaaattggagtgacaaggagagaagtccacatatattaccttgaaaaggccaacaagattaaatctgagaacacacacattcacattttctcattcactggggaggaaatggccacaaaggcagactacactcttgacgaggaaagcagggctaggattaagaccaggctgtttaccataagacaagaaatggccaacagaggcctctgggattcctttcgtcagtccgaaagaggcgaagaaacaattgaagaaaaatttgaaatcacaggaactatgcgtaggcttgccgaccaaagtctcccaccgaacttctcctgccttgagaattttagagcctatgtggatggattcgaaccgaacggctgcattgagggcaagctttctcaaatgtccaaagaagtgaatgcccaaattgaaccttttctgaagacaacaccaagaccaatcaaacttccgaatggacctccttgttatcagcggtccaaattcctcctgatggatgctttaaaattgagcattgaagacccaagtcacgaaggagaagggatcccattatatgatgcgatcaagtgcataaaaacattctttggatggaaagaaccttatatagtcaaaccacacgaaaagggaataaattcaaattacctgctgtcatggaagcaagtactgtcagaattgcaggacattgaaaatgaggagaagattccaagaactaaaaacatgaagaaaacgagtcaactgaagtgggctcttggtgaaaacatggcaccagagaaggtagactttgaaaactgcagagacataagcgatttgaagcaatatgatagtgacgaacctgaattaaggtcactttcaagctggatacagaatgagttcaacaaggcctgtgagctaactgattcagtctggatagagctcgatgaaattggagaggatgtagccccaattgagcacattgcaagcatgagaagaaattatttcacagcagaggtatcccattgtagagctactgaatacataatgaagggggtatacattaacactgccctgctcaatgcatcctgtgcagcaatggacgattttcaactaattcccatgataagcaagtgcagaactaaagagggaaggcgaaaaaccaatttatatggattcatcataaagggaagatctcatttaaggaatgacacagacgtggtaaattttgtgagcatggagttttctctcactgacccgagacttgagccacataaatgggagaaatactgtgtccttgagataggagatatgttactaagaagtgccataggccaaatttcaaggccgatgttcttgtatgtgaggacaaacggaacatcaaaggtcaaaatgaaatggggaatggagatgagacgttgcctccttcagtcactccagcagatcgagagcatgattgaagccgagtcctcggttaaagagaaagacatgaccaaagagttttttgagaataaatcagaagcatggcccattggggagtcccccaagggagtggaagaaggttccattgggaaagtctgtaggactctattggctaagtcagtattcaatagcctgtatgcatcaccacaattggaaggattttcagcggagtcaagaaaactgctccttgttgttcaggctcttagggacaacctcgaacctgggacctttgatcttggggggctatatgaagcaattgaggagtgcctgattaatgatccctgggttttgctcaatgcgtcttggttcaactccttcctgacacatgcattaaaatag------
>H10N6_Avian_CY204663_A/surf_scoter/Maryland/14OS1407/2014|2014.896
atggaagattttgtgcgacaatgcttcaatccaatgatcgtcgagcttgcggaaaaggcaatgaaggaatatggggaagatccaaaaatcgagacaaacaaatttgctgcaatatgcacacatttagaagtgtgtttcatgtattcagatttccacttcattgatgaacgaggtgagtcgataattgtggaatctggcgatccaaatgcactcctaaaacaccgatttgaaataattgaagggagagaccgcactatggcatggacagtagtgaacagtatttgcaacaccacaggggtcgaaaaacccaagtttctccctgatttatacgattacaaagagaatcgcttcattgaaattggagtaaccaggagggaagtccatatatactatttagaaaaggccaataagataaagtctgagaagacacacatccatatcttttcattcactggggaagaaatggctactaaagcagactacacccttgacgaagaaagtagagcgaggatcaaaaccagactattcaccataaggcaagagatggccagtagaggcctctgggattcctttcgtcagtccgagagaggcgaagaaacaattgaagaaagatttgaaattacaggaaccatgcgcaggctcgccgaccaaagtctcccaccgaacttctccagccttgaaaactttagagcctatgtggatggattcgaaccgaacggctgcattgagggcaagctttctcaaatgtccaaagaagtaaatgcaagaattgaaccatttctgaagacaacaccacgccctctgagattaccggaagggcctccttgctctcagcggtcaaaatttctgctgatggatgctctgaagcttagcattgaagacccgagtcatgaaggcgaggggataccgctgtatgatgcgatcaaatgcatgaagaccttttttggctggaaagagcctaacattgtcaagccacatgaaaagggaataaaccccaattatctcctggcttggaagcaagtgttagcagaactacaggatattgaaaacgaggagaaaactccaaaaacgaaaaacatgaagaaaacaagccaattgaagtgggcacttggtgaaaatatggcaccagagaaagtggactttgaagactgcaaggatgtcagcgatttgaggcagtatgacagtgatgagcctgagcaaagatcactggcaagttggattcaaagtgagttcaacaaagcttgtgaattgactgactcaagttggatagagctcgatgaaataggggaggacgttgccccgatcgaacacattgcaagcatgaggaggaattactttactgctgaagtgtctcactgcagggcaacagaatacataatgaagggagtatacataaacacagctttgctcaatgcttcttgtgcggcaatggatgattttcagctgatcccaatgataagcaaatgcagaaccaaagaagggcggcggaagacaaatctgtatgggttcataataaagggaagatctcatttgaggaatgatactgatgtagtgaattttgtgagcatggagttttctcttactgatcctagactagagccacataaatgggagaaatactgtgtccttgaaataggggacatgctcctgcggactgcaataggccaagtatcgagacccatgttcttgtatgtgaggactaatggaacttccaaaatcaaaatgaaatggggcatggagatgaggcgttgtcttcttcaatcccttcagcaaattgaaagcatgattgaggccgaatcctctgtcaaagagaaagacatgaccaaagaattcttcgaaaacaaatcagagacatggcccattggggaatcacccaaaggagtagaagaaggttccattggaaaggtatgcaggactctgctggcaaaatctgtgttcaacagcttgtatgcatctccacaacttgagggattttcagctgagtcgagaaagctgctcctcattgttcaggcacttagggacaacctggaacctggtaccttcgatcttggagggctatatgaagcaattgaggagtgcctgattaatgatccctgggttttgcttaatgcatcttggttcaactccttcctcacacatgcactgaaatag------
>H11N9_Avian_CY025202_A/sharp-tailed_sandpiper/Australia/6/2004|2004.500
atggaagactttgtgcgacaatgcttcaatccaatgattgtcgagcttgcggaaaaggcaatgaaagaatatggggaagatccgaaaatcgaaacgaacaaatttgccgcaatatgcacacacttagaagtctgtttcatgtattcggatttccactttattgatgaacgaggcgaatcaataattgtagaatctggcgatccgaatgcattgttgaaacaccgatttgagataattgaagggagagaccgaacaatggcctggacagtggtaaatagtatctgcaacaccacaggagtcgataagcctaaattcctcccagatttgtatgactacaaagagaaccgattcattgaaattggagtgacacgaagggaagttcacatatactatctagaaaaagccaacaagataaaatcagagaagacacacattcacatattttcattcactggagaggaaatggccaccaaagcggactatacccttgatgaggagagcagagcaagaatcaaaaccaggctgttcactataaggcaagaaatggccagtagaggtctatgggattcctttcgtcagtccgagagaggcgaagagacaattgaagaaagatttgaaatcacaggaaccatgcgcaggcttgccgaccaaagtctcccaccgaacttctccagccttgaaaactttagagcctatgtggatggattcgaaccgaacggctgcattgagggcaagctttctcaaatgtcaaaagaagtgaacgccaggattgagccatttctgaaaacaacaccacgccctctcagattacctgatgggcctccctgctctcagcggtcgaagttcttactgatggatgcccttaaattaagcatcgaagacccgagccatgaaggggaaggtataccgctatatgatgcaatcaaatgcatgaagacatttttcggctggaaagagcccaacatcgtaaaaccacatgaaaaaggcataaaccccaattacctcctggcttggaagcaggtgctggcagaactccaggatattgaaaatgaggagaaaattccaaaaacaaagaacatgaagaaaacaagccaattgaagtgggcacttggtgagaacatggcgccagagaaagtagactttgaggactgcaaagatgttagcgatctgagacagtatgacagtgatgaaccagagtctagatcgctagcaagctggatccagagcgaattcaacaaagcatgcgaattgacggattcaagttggattgaatttgatgaaataggggaagatgttgctccaattgagcacattgcgagtatgagaagaaactatttcacagcggaagtatcccattgcagggctactgaatacataatgaagggagtgtacataaacacagccctgttgaatgcatcctgtgcagccatggatgacttccaactgattccaatgataagcaagtgcagaaccaaagaaggaagacggaagacaaatctgtatggattcattataaaaggaagatcccatttgaggaatgacaccgatgtggtaaactttgtgagcatggaattctctcttactgacccgaggctggagccacacaagtgggaaaagtactgtgttctcgagataggagacatgctcctacggactgcaataggccaagtgtcaaggcccatgttcctgtatgtgagaaccaatgggacttccaagatcaagatgaaatggggcatggagatgaggcgatgccttcttcaatcccttcaacaaattgagagcatgattgaggccgagtcttctgtcaaagagaaagacatgaccaaagaattctttgagaacaaatcagaaacatggccaattggagaatcacctaaaggggtagaggaaggctccattgggaaggtgtgcagaacattactagcaaaatctgtattcaacagcctatatgcatctccacaactcgaggggttttcagctgaatcaagaaaattgcttctcattgttcaggcacttagggacaacctggaacctgggaccttcgatcttggggggctatatgaagcaattgaggagtgcctgattaacgatccttgggttttgcttaatgcgtcttggttcaactccttcctcacacatgcactgaaatag------
>H1N1_Swine_KR699867_A/swine/England/080012/2011|2011.529
atggaagactttgtgcgacaatgcttcaatccaatgatcgtcgagcttgcggaaaaggcaatgaaagaatatggggaagatccgaaaatcgaaactaacaagtttgctgcaatatgcacacatttggaagtttgtttcatgtattcggatttccatttcatcgacgaacggggtgaatcaataattgtagaatctggtgacccgaatgcactattgaagcaccgatttgagataattgaaggaagagaccgaatcatggcctggacagtggtgaacagtatatgtaacacaacaggggtagagaagcctaaatttcttcctgatttgtatgattacaaagagaaccggttcattgaaattggagtaacacggagggaagtccacatatattacctagagaaagccaacaaaataaaatctgagaagacacacattcacatcttttcattcactggagaggagatggccaccaaagcggactacacccttgacgaagagagcagggcaagaatcaaaactaggcttttcactataagacaagaaatggccagtaggagtctatgggattcctttcgtcagtccgaaagaggcgaagagacaattgaagaaaaatttgagattacaggaactatgcgcaagcttgccgaccaaagtctcccaccgaacttctccagccttgaaaactttagagcctatgtagatggattcgagccgaatggctgcattgagggcaagctttcccaaatgtcaaaagaagtgaacgctaaaattgaaccattcttgaggacgacaccacgccccctcagattacctgatgggcctctttgccatcagcggtcaaagttcctgctgatggatgctctgaaattaagtattgaagacccgagtcacgagggggagggaataccactatatgatgcaatcaaatgcatgaagacattctttggctggaaagagcctaacatagtcaaaccacatgagaaaggcataaatcccaattacctcatggcttggaagcaggtgctagcagagctacaggacattgaaaatgaagagaagatcccaaggacaaagaacatgaagagaacaagccaattgaagtgggcactcggtgaaaatatggcaccagaaaaagtagactttgatgactgcaaagatgttggagaccttaaacagtataacagtgatgagccagagcccagatctctagcaagctgggtccaaaatgaattcaataaggcatgtgaattgactgattcaagctggatagaacttgatgaaataggagaagatgttgccccgattgaacatatcgcaagcatgaggaggaactattttacagcagaagtgtcccactgcagggctactgaatacataatgaagggagtgtacataaatacggccttgctcaatgcatcctgtgcagccatggatgactttcagctgatcccaatgataagcaaatgtaggaccaaagaaggaagacggaaaacaaacctatatgggttcattataaaaggaaggtctcatttgagaaatgatactgatgtggtgaactttgtaagtatggagttctcactcactgaccctagactggagccacacaaatgggaaaaatactgtgttcttgaaataggagacatgctcttgaggactgcgataggtcaagtgtcgaggcccatgttcctatatgtgagaaccaatggaacctccaagatcaagatgaaatggggcatggaaatgaggcgctgccttcttcagtctcttcagcaaattgagagcatgattgaggccgagtcttctgtcaaagagaaagacatgaccaaggaattctttgaaaacaaatcggaaacatggccaatcggagagtcacccaggggagtggaggaaggctctattgggaaagtgtgcaggaccttactggcaaaatctgtattcaacagtctatatgcgtctccacaacttgaggggttttcggctgaatcgagaaaattgcttctcattgttcaggcacttagggacaacctggaacctggaaccttcgatcttggggggctatatgaagcaatcgaggagtgcctgattaatgatccctgggttttgcttaatgcatcttggttcaactccttcctcacacatgcactgaagtag------
>H7N9_Avian_MF988737_A/duck/Anhui/S702/2013|2013.255
atggaagactttgtgcgacagtgcttcaatccaatgatcgtcgagcttgcggaaatggcaatgaaagaatatggggaagatccgaaaatcgaaacaaacaaattcgcatcaatatgcacacacttagaagtctgcttcatgtactctgatttccacttcatcgacgaacgaggcgaatcaactataatagaatctggcgatccaaatgcgctgctgaaacaccgatttgaaataatcgaagggagagaccgaacaatggcctggacagtggtgaatagtatctgcaacaccacaggagccgaaaaacccaaatttctcccggatctgtatgactacaaggaaaaccgtttcattgaaattggagtgacgaggagggaagtccacatatattacctagagaaagccaataaaataaaatccgagaagacacacatccatattttttcattcactggagaagagatggccaccaaagcagattacactcttgacgaagaaagcagggcaagaatcaaaaccaggctgttcaccataaggcaggaaatggccagcaggggtctatgggattcctttcgtcagtctgaaagaggcgaagaaacaattgaagaaagatttgaaatcacaggaaccatgcgcaggcttgccgaccaaagtctcccaccgaacttctccagccttgaaaactttagagcctatgtggatggattcgaaccgaacggctgcattgagggcaagctttctcagatgtcaaaagaagtgaacgccagaattgagccatttctaagaacaacaccacgccctctcagattgcctaatgggcctccctgctctcagcggtcgaaattcttgctgatggatgctctgaaattaagcattgaggacccgagccacgaaggggaggggataccgctatatgatgcgatcaaatgcatgaaaacgttcttcgggtggaaagagcccaacattatcaaaccacatgagaaaggcataaaccccaattatctcctgacttggaagcaggtgctagcagaacttcaggacattgaaaatgaagagaagattccaaggacaaagaacatgaagaaaacaagccaattaaagtgggcactcggtgagaacatggcaccggagaaggtggactttgaggattgcaaagatgtcaacgacttgaaacagtacaacagtgatgagccagagcccagatcactagcatgttggatccagaatgaattcaacaaggcgtgtgaactgactgactcaagctgggtagaacttgatgaaataggggaagatgttgccccaatcgaacacattgcaagcatgagacggaactattttacagcagaggtgtcccactgcagggctactgaatatataatgaagggagtgtacataaatacagctttgctcaatgcatcttgtgcagccatggatgactttcaactgattccaatgataagtaaatgtagaaccaaagaaggaagacggaaaacaaacctgtatggattcattataaaaggaagatctcatttgaggaatgataccgacgtggtaaactttgtaagtatggaattttcccttaccgacccaaggttggaaccacataaatgggaaaagtattgtgttcttgaaataggggacatgctcctgcgaactgcagtaggccaagtgtcaagacccatgtttctgtatgtgagaaccaatgggacctccaagatcaagatgaaatggggtatggaaatgagacgctgccttcttcaatctctccaacagattgagagcatgattgaagctgaatcctccgtcaaagagaaagacctgaccaaagaattctttgaaaacaaatcagaaacatggccaattggagagtcacctaaaggagtggaggaaggttccatcgggaaggtgtgcagaaccttactagcaaaatctgtattcaacagtctatatgcatctccgcaactcgaggggttctcagctgaatcgagaaaactgctactcattgttcaggcgcttagggataacctggaacctggaacctttgatcttgaagggctatatgaagcaatcgaggagtgcctgattaatgatccctgggttttgcttaatgcatcttggttcaactccttcctcacacatgcactaagatag------
>H1N1_Human_MH083348_A/Arizona/74/2017|2017.964
atggaagactttgtgcgacaatgcttcaatccaatgatcgtcgagcttgcggaaaaggcaatgaaagaatatggggaagaccccaaaatcgaaactaataagtttgctgcaatttgcacacatttggaagtttgtttcatgtattcggatttccatttcattgatgaacggggtgaatcaataattgtagaatctggtgacccaaatgcactattgaagcaccgatttgagataattgaaggaagagaccgaatcatggcctggacagtggtgaacagtatatgtaacacaacagggatagagaagcctaaatttcttcctgatttgtatgattacaaagagaaccggttcattgaaattggagtaacacggagagaagtccacatatattacctagagaaagccaacaaaataaaatctgagaagacacacattcacatcttttcattcactggagaggagatggccaccaaagcggactacacccttgacgaagagagcagagcaagaatcaaaactaggcttttcactataagacaagaaatggccagtaggagtctatgggattcctttcgtcagtccgaaagaggcgaagaaacaattgaagaaaagtttgagattacaggaactatgcgcaagcttgccgaccaaagtctcccaccaaacttctccagccttgaaaacttcagagcctatgtagatggatttgagccgaacggctgcattgagggcaagctttctcaaatgtcaaaagaagtgaacgccaaaattgaaccattcttgaggacgacaccacgccccctcagattacctgatggacctctttgccatcagcggtcaaagttcctgctgatggatgctctgaaattaagcattgaagacccgagtcacgagggggaaggaataccactatatgatgcaatcaaatgcatgaagacattctttggctggaaagagcctaaaatagtcaaaccacatgagaaaggcgtaaatcccaattacctcatggcttggaagcaggtgctagcagagctacaggacattgaaaatgaagagaaaatcccaaggacaaagaacatgaagaaaacaagccaattgaagtgggcactcggtgaaaatatggcaccagaaaaagtggactttgatgactgtaaagatgttggagaccttaaacagtatgacagtgatgagcctgagcccagatctctagcaagctgggtccaaaatgaattcaataaggcatgtgaattgactgattcaagctggatagaacttgatgaaataggagaagatgttgccccgattgaacatatagcaagcatgaggaggaactattttacagcagaagtgtcccactgcagggctactgaatacataatgaagggagtgtacataaatacggccttgctcaatgcatcctgtgcagccatggatgactttcagctgattccaatgataagcaaatgtaggaccaaagaaggaagacggaaaacaaacctgtatgggttcattataaaaggaaggtctcatttgagaaatgatactgatgtagtgaactttgtaagtatggagttctcactcactgatccaagactggaaccacacaaatgggaaaaatactgtgttcttgaaataggagacatgctattgaggactgcgataggtcaagtgtcgaggcccatgttcctatatgtgagaaccaatggaacctccaagatcaagatgaaatggggcatggaaatgaggcgctgccttcttcaatctcttcaacagattgagagcatgattgaagccgagtcttctgtcaaagagaaagacatgaccaaggaattctttgaaaacaaatcggaaacatggccaatcggagagtcacccaggggagtggaggaaggctctattggaaaagtgtgcagaaccttactggcaaaatctgtgttcaacagtctatatgcttctccacaacttgaggggttttcggctgaatcaagaaaattgcttctcattgttcaggcacttagggacaacctggaacctggaacctttgatcttgaggggctatatgaagcaatcgaggagtgcttgattaatgatccctgggttttgcttaatgcatcttggttcaactccttcctcacacatgcactgaagtag------
>H7N3_Avian_CY180657_A/mallard/Wisconsin/438/1979|1979.500
atggaagactttgtgcgacaatgcttcaatccaatgattgtcgagcttgcggaaaaggcaatgaaagaatatggagaggacccgaaaatcgagacaaacaaatttgcagcaatatgcactcatttggaagtatgtttcatgtattcagactttcatttcatcgacgagcgaggagaatcaataattgtagaatccggagacccgaatgcccttttaaagcacagatttgagataatcgaggggagagatcgcacaatggcctggacagtggtaaacagcatttgcaacactacaggggttgagaaaccgaaatttctcccagatctatatgactacaaagagaacagattcattgagattggagtgacaaggagagaagtccacatatactacctggagaaggccaacaaaataaagtcagagaagacacatatccacatcttctcattcacaggagaggaaatggccacaaaggctgactacaccctcgatgaagaaagtagggccagaatcaaaaccaggctattcaccataagacaagaaatggccagcagaggtctctgggattcctttcgtcagtccgagagaggcgaagagacaattgaagaaagatttgaaatcacaggaacaatgcgcaggcttgccaaccaaagtctcccaccgaacttctccagccttgaaaactttagagcctatgtggatggattcgaaccgaacggctgcattgagggcaagctttctcaaatgtccaaagaagtgaatgcaagaattgaaccctttttgaagacaacaccacgcccacttaagctaccggatgggccaccctgctctcagaggtccaaattcctgctgatggacgctttgaaattaagcattgaagacccaagtcatgaaggggaggggataccgctatatgatgcaatcaaatgcatgaaaacattttttgggtggaaagaacccaatattgtcaaaccacatgaaaagggaataaatccgaactatcttttggcatggaaacaagtgctagcagaactacaagacattgaaaatgaggagaaaatcccaaagactaaaaacatgaagaaaacaagccagttaaagtgggcacttggtgagaatatggcaccagaaaaagtggattttgaagactgcaaggatgtcagtgatctaaaacaatatgacagtgacgaaccggagccgagatcgcttgcaagctggattcaaagtgagttcaataaggcatgtgaactgactgattcaagctggatagagcttgatgagattggagaagatgttgccccaattgaacacattgcaagcatgaggaggaattatttcacagcggaggtgtctcattgcagagccacagaatacataatgaaaggggtatacatcaatactgcattgctcaatgcgtcctgtgcagccatggatgatttccaactaattccaatgatcagcaaatgtagaactaaggagggaagaagaaagacaaatttgtacggtttcatcataaaaggaagatcccacctgaggaacgacaccgatgtggtaaactttgtgagcatggagttttccctcactgatccgaggcttgaaccgcacaaatgggagaagtactgtgtccttgaaataggggacatgcttctaagaactgctataggccaagtttcaaggcccatgtttctgtatgtgagaacgaatgggacctccaaaatcaaaatgaaatgggggatggaaatgagacgttgtcttctccagtccctccaacaaattgagagtatgattgaagccgagtcctctgtcaaagagaaggacatgaccaaagaattctttgaaaacaaatcagaaacatggcccattggggagtctcccaagggggtggaggaaggatctattggaaaggtctgtagaactctgttggcaaaatcagtattcaatagcttgtacgcatctccacagctggaaggtttctcagctgaatcaaggaaattgcttcttatcgttcaggctcttagggacaacctggaacctggaacctttgatcttgggggattatatgaagcaattgaggagtgcctgattaataatccctgggttttgcttaatgcatcttggttcaactccttcctcacacatgcactgagatag------
>H7N9_Human_KF277195_A/Nanchang/1/2013|2013.310
atggaagactttgtgcgacagtgcttcaatccaatgatcgtcgagcttgcggaaaaggcaatgaaagaatatggggaagatccgaaaatcgaaacaaacaaattcgcatcaatatgcacacacttagaagtctgcttcatgtactctgatttccacttcatcgacgaacgaggcgaatcaactataatagaatctggcgatccaaatgcgctgctgaaacaccgatttgaaataatcgaagggagagaccgaacaatggcctggacagtggtgaatagtatctgcaacaccacaggagccgaaaaacccaaatttctcccggatctgtatgactacaaggaaaaccgtttcattgaaattggagtgacgaggagggaagtccacatatattacctagagaaagccaataaaataaaatccgagaagacacacatccatattttttcattcactggagaagagatggccaccaaagcagattacactcttgacgaagaaagcagggcaagaatcaaaaccaggctgttcaccataaggcaggaaatggccagcaggggtctatgggattcctttcgtcagtctgaaagaggcgaagaaacaattgaagaaagatttgaaatcacaggaaccatgcgcaggcttgccgaccaaagtctcccaccgaacttctccagccttgaaaactttagagcctatgtggatggattcggaccgaacggctgcattgagggcaagctttctcagatgtcaaaagaagtgaacgccagaattgagccatttctaagaacaacaccacgccctctcagattgcctaatgggcctccctgctctcagcggtcgaaattcttgctgatggatgctctgaaattaagcattgaggacccgagccacgaaggggaggggataccgctatatgatgcgatcaaatgcatgaaaacgttcttcgggtggaaagagcccaacattatcaaaccacatgagaaaggcataaaccccaattatctcctgacttggaagcaggtgctagcagaacttcaggacattgaaaatgaagagaagattccaaggacaaagaacatgaagaaaacaagccaattaaagtgggcactcggtgagaacatggcaccggagaaggtggactttgaggattgcaaagatgtcaacgacttgaaacagtacaacagtgatgagccagagcccagatcactagcatgttggatccagaatgaattcaacaaggcgtgtgaactgactgactcaagctgggtagaacttgatgaaataggggaagatgttgccccaatcgaacacattgcaagcatgagacggaactattttacagcagaggtgtcccactgcagggctactgaatatataatgaagggagtgtacataaatacagctttgctcaatgcatcttgtgcagccatggatgactttcaactgattccaatgataagtaaatgtagaaccaaagaaggaagacggaaaacaaacctgtatggattcattataaaaggaagatctcatttgaggaatgataccgacgtggtaaactttgtaagtatggaattttcccttaccgacccaaggttggaaccacataaatgggaaaagtattgtgttcttgaaataggggacatgctcctgcgaactgcagtaggccaagtgtcaagacccatgtttctgtatgtgagaaccaatgggacctccaagatcaagatgaaatggggtatggaaatgagacgctgccttcttcaatctctccaacagattgagagcatgattgaagctgaatcctccgtcaaagagaaagacctgaccaaagaattctttgaaaacaaatcagaaacatggccaattggagagtcacctaaaggagtggaggaaggttccatcgggaaggtgtgcagaaccttactagcaaaatctgtattcaacagcctatatgcatctccgcaactcgaggggttctcagctgaatcgagaaaactgctactcattgttcaggcgcttagggataacctggaacctggaacctttgatcttgaagggctatatgaagcaatcgaggagtgcctgattaatgatccctgggttttgcttaatgcatcttggttcaacaccttcctcacacatgcactaagatag------
>H3N2_Avian_CY186916_A/blue-winged_teal/Ohio/12OS2154/2012|2012.704
atggaagattttgtgcgacaatgcttcaatccaatgatcgtcgagcttgcggaaaaggcaatgaaggaatatggggaagatccaaaaatcgagacaaacaaatttgctgcaatatgcacacacttagaagtgtgtttcatgtattcagatttccacttcattgatgaacgaggtgagtcgataatcatggaatctggcgatccaaatgcactcctaaaacaccgatttgaaataattgaagggagagaccgcactatggcctggacagtagtgaacagtatttgcaacaccacaggagtcgaaaaacccaagtttctcccggatttatacgattacaaagagagtcgcttcattgaaattggagtaaccaggagggaagtccatatatactatttggaaaaggccaataagataaagtctgagaagacacacatccatatcttttcattcactggggaagaaatggctactaaagcagactacacccttgatgaagaaagtagagcgaggatcaaaaccagactattcaccataaggcaagagatggccagtagaggcctctgggattcctttcgtcagtccgagagaggcgaagagacaattgaagaaagatttgaaattacaggaaccatgcgcaggctcgccgaccaaagtctcccaccgaacttctccagccttgaaaactttagagcctatgtggatggattcgaaccgaacggctgcattgagggcaagctttctcaaatgtccaaagaagtaaatgcaagaattgaaccatttctgaagacaacaccacgccctctgagattaccggaagggcctccttgctctcagcggtcgaaatttctgctgatggatgctctgaagcttagcattgaagacccgagtcatgaaggcgaggggataccgctgtatgatgcgatcaaatgcatgaagaccttttttggctggaaagagcctaacattgtcaagccacatgaaaagggaataaaccccaattatctcctggcttggaagcaagtgttagcagaactacaggatattgaaaacgaggagaagattccaaaaacgaaaaacatgaagaaaacaagccaattgaagtgggcacttggtgaaaatatggcaccagagaaagtggactttgaagactgcaaggatgtcagcgatttgaggcagtatgacagtgatgagcctgagcaaagatcactagcaagttggattcaaagtgagttcaacaaagcttgtgaattgactgactcaagttggatagagctcgatgaaataggggaggacgttgccccgatcgaacacattgcaagcatgaggaggaattactttactgctgaagtgtctcactgcagggcaacagagtacataatgaagggagtatacataaacacagctttgctcaatgcttcttgtgcggcaatggatgattttcagctgatcccaatgataagcaaatgcagaaccaaagaagggcggcggaagacaaatctgtatgggttcataataaagggaagatctcatttgaggaatgatactgatgtagtgaattttgtgagcatggagttttctcttactgatcctagactagagccacataaatgggagaaatactgtgtcctcgaaataggggacatgctcctgcggactgcaataggccaagtatcgagacccatgttcttgtatgtgaggactaatggaacttccaaaatcaaaatgaaatggggcatggagatgaggcgttgtcttcttcaatcccttcagcaaattgaaagcatgattgaggccgaatcctctgtcaaagagaaagacatgaccaaagaaatcttcgaaaacaaatcagagacatggcccattggggaatcacccaaaggagtagaagaaggttccattggaaaggtatgcaggactctgctggcaaaatctgtgttcaacagcttatatgcatctccacaacttgagggattttcagctgagtcgagaaagctgctcctcatcgttcaggcacttagggacaacctggaacctggtaccttcgatcttggagggctatatgaagcaattgaggagtgcctgattaatgatccctgggttttgcttaatgcatcttggttcaactccttcctcacacatgcactgaaatag------
>H5N8_Avian_KY576105_A/common_teal/Korea/W555/2017|2017.008
atggaagactttgtgcgacaatgcttcaatccaatgattgtcgagcttgcggaaaaggcaatgaaagaatatggggaagatccgaaaatcgaaacgaacaaatttgccgcaatatgcacacacttagaagtctgtttcatgtattcggattttcactttattgatgaacgaggcgaatcaataattgtagaatctggcgatccgaatgcattactgaaacaccgatttgagataattgaagggagagaccgaacaatggcctggacagtagtaaatagtatctgcaacaccacaggagtcgataagcctaaattcctcccagatttgtatgactacaaagagaaccgattcattgaaattggagtgacacgaagggaaattcacatatactatctagaaaaagccaacaagataaaatcggagaagacacacattcacatattctcattcactggagaggaaatggccaccaaagcagactatacccttgacgaggagagcagagcaagaatcaaaaccaggctgttcactataaggcaagaaatggccagtaggggtctatgggattcctttcgtcagtccgagagaggcgaagagacaattgaagaaagatttgaaatcgcaggaaccatgcgcaggcttgccgaccaaagtctcccaccgaacttctccagccttgaaaactttagagcctatgtggatggattcgaaccgaacggctgcattgagggcaagctttctcaaatgtcaaaagaagtgaatgccaggattgagccatttctgaagacaacaccacgccctctcatattgcctgatgggcctccctgctctcagcggtcgaagttcttactgatggatgcccttaaactaagcatcgaagacccgagccacgaaggggaaggcataccgctatatgatgcaatcaaatgcatgaagacattcttcggctggaaagagcccaacatcgtgaaaccacatgaaaaaggcataaaccccaattatctcctggcttggaagcaggtgctggcagaaatccaagatattgaaaatgaggagaaaattccaaaaacaaagaacatgaagaaaacaagtcaattgaagtgggcacttggtgagaatatggcaccagagaaagtagactttgaggactgcaaagacgttagcgatctaagacagtatgacagtgatgaaccagagtctagatcgctagcaagctggattcagagcgaattcaacaaagcatgcgaattgacagattcaagttggattgaacttgatgagataggggaagacgttgctccaattgaacacattgcgagtatgagaagaaactatttcacagcggaagtatcccattgcagggctactgagtacataatgaagggagtgtacataaacacagccctgttgaatgcatcctgtgcagccatggatgacttccaactgattccaatgataagcaagtgcagaaccaaagaaggaagacggaagacaaatctgtatggattcatcataaaaggaagatcccatttgaggaatgatactgatgtggtaaactttgtgagcatggaattctctcttaccgacccgaggctggagccacacaagtgggaaaagtactgtgttcttgagataggagacatgctcctacggactgcaataggccaggtgtcaaggcccatgttcctgtatgtgagaaccaatgggacttccaagatcaagatgaaatggggcatggagatgaggcgatgcctccttcaatcccttcaacaaattgagagcatgattgaggccgagtcttctgtcaaagagaaagacatgaccaaagaattctttgaaaacaaatcagaaacatggccaattggagaatcacctaaaggggtggaggaaggctccattgggaaggtgtgcagaacattactagcaaaatctgtgttcaacagcctatatgcatctccacaactcgagggattttcggctgaatcaagaaaattgcttctcattgttcaggcacttagggacaacctggagcctgggactttcgatcttggggggctatatgaagcaattgaggagtgcctgattaatgatccctgggttttgcttaatgcgtcttggttcaactccttcctcacacatgcactgaaatag------
>H11N9_Avian_CY094114_A/mallard/California/6517/2008|2008.844
atggaagattttgtgcgacaatgcttcaatccaatgatcgtcgagcttgcggaaaaggcaatgaaagaatatggggaagatccaaaaatcgagacaaacaaattcgctgcaatatgcacacacttggaagtgtgttttatgtattcagatttccatttcattgatgaacgaggtgagtcgataatcgtggagtctggcgacccgaatgcactcctaaaacaccgatttgaaataatcgaaggaagagatcgtactatggcctggacagtagtaaacagtatttgcaacaccacaggggttgaaaaacccaagtttctcccggatttatatgattacaaagagaatcgtttcattgaaattggagtaaccaggagggaggtccatatatactatttagaaaaggccaataagataaaatctgagaagacacacatccacatcttttcattcactggggaagaaatggctactaaagcagactacactcttgacgaagaaagtagagcaaggatcaaaaccagactatttaccataagacaagagatggccagtagaggtctctgggattcctttcgtcagtccgagagaggcgaagagacaattgaagaaagatttgaaattacaggaaccatgcgcaggctcgccgaccaaagtctcccaccgaacttctccagccttgaaaactttagagcctatgtggatggattcgaaccgaacggctgcattgagggcaagctttctcaaatgtccaaagaagtaaatgcaagaattgagccatttctgaagacaacaccacgccccctgaggttaccggaagggcctccttgctctcagcggtcaaaatttctgctgatggatgctctgaaacttagcatcgaagacccgagtcatgagggcgaggggataccgctgtatgatgcaatcaaatgtatgaagacctttttcggctggaaagagcctaacattgtcaagccacatgaaaagggcataaaccccaattatctcctggcttggaagcaagtgctagcagagctacaggatattgaaaatgaggagaagattccaaaaacaaagaacatgaagaaaacaagccagttgaagtgggcacttggtgagaacatggcaccagagaaagtggactttgaagattgcaaggatgtcagcgatttgagacagtatgacagcgatgagcctgaacaaagatcactggcaagttggattcaaagtgagttcaacaaagcttgcgaattgactgactctagttggatagaactcgatgaagtaggggcggatgttgccccaatcgaacacattgcaagcatgaggaggaattactttacagctgaagtgtctcactgcagggcaacagaatatataatgaagggagtatacataaacacagctttactcaacgcttcttgtgcagcaatggatgactttcagttgattccaatgataagcaaatgcagaaccaaagaagggcggcggaagacaaatctgtatgggttcatcataaagggaaggtctcatttgaggaacgatactgatgtagtgaattttgtgagcatggagttttctctcactgaccctaggctagagccacataaatgggagaaatactgtgtacttgaaataggggacatgctcctgcgaactgcaataggccaagtatcgagacccatgtttctatatgtgaggaccaatggaacttccaaaatcaaaatgaaatggggtatggagatgaggcgttgtcttcttcaatcccttcagcaaattgagagcatgattgaggccgagtcctctgttaaagagaaggacatgaccaaagaattctttgaaaacaaatcagagacatggcccattggggaatcacccaaaggagtagaagaaggttccatcgggaaggtgtgcaggactctgctggcaaaatctgtattcaacagtttgtatgcatctccacaacttgagggattttcagctgaatcgagaaagctactcctcattgttcaggcacttagggacaacctggaacctggtaccttcgatcttggaggactgtatgaagcaattgaggagtgcctgattaatgatccctgggttttgcttaatgcatcttggttcaactccttcctcacacatgcactgaaatag------
>H1N2_Avian_CY136837_A/ruddy_turnstone/Delaware_Bay/181/1994|1994.386
atggaagactttgtgcgacaatgcttcaatccaatgatcgtcgagcttgcggaaaaggcaatgaaagaatatggggaggatccgaaaatcgaaactaacaaatttgctgcaatatgcacacacctggaagtctgcttcatgtattcggatttccacttcattgacgaacggggcgaatcaataattgtagaatctggtgatccaaacgcattactgaagcatcgatttgagataattgaaggaagagaccgaacaatggcctggacagtagtgaatagtatctgcaacaccacaggggtcgagaagcctaaatttcttccggatctgtatgattacaaggaagatcgattcattgaaattggagtgacacggagggaggttcacatatactatctagagaaagccaacaagataaaatccgagaagacacacattcacattttttcatttactggagaggaaatggccaccaaagcggattacacccttgatgaagagagcagggcaagaatcaaaaccagactgttcactataagacaggaaatggccagcaggggtctatgggattcctttcgtcagtccgaaagaggcgaagagacaattgaagaaagatttgaaatcaaaggaaccatgcgcaggcttgccgatcaaagtctcccaccgaacttctccagccttgaaaactttagagcctatgtggatggattcgaaccgaacggctgcattgagggcaagctttctcaaatgtcaaaagaagtgaacgcaagaattgaaccatttttgaagacaacaccacgccctctcaaattaccagatgggcctccttgctctcaacgatcgaaattcttgctgatggatgccctgaaactaagcattgaagacccgagtcatgagggagaggggataccgctatacgatgcaatcaaatgcatgaagacattttttggctggaaagagcctaacatagtcaagccacatgagaaaggcataaatcccaattaccttctggcttggaagcaggtgctagcagaactccaggacattgaaaatgaggaaaagatcccaaagacgaagaacatgaagaaaacaagccaattgaagtgggcacttggtgagaacatggcaccagaaaaagtagactttgaggaatgcaaggatgttagcgatctaaaacaatatgatagtgatgagccagaatctagatcgctagcgagttggatccagagtgaattcaataaggcatgtgaattgaccgattcgagctggatagagcttgatgagataggggaagatattgccccaattgagcacattgcaagtatgaggaggaactattttacagcggaagtgtcccattgcagggctactgaatacataatgaagggagtgtacataaatacagctttgctcaatgcatcttgtgctgctatggatgactttcagctgattccaatgataagcaaatgcaggacaaaagaagggagacggaaaacaaacctgtatgggttcattataaaaggaaggtctcacttgagaaatgacactgacgtggtaaactttgtgagcatggagttttctctcactgacccgagactggaaccacacaaatgggagaaatactgtgttcttgaaataggagatatgctcctaaggactgcaataggccaagtatcaaggcccatgttcctgtatgttagaaccaatggaacctccaaaatcaagatgaaatggggtatggaaatgaggcgctgccttcttcaatctcttcagcagattgagagcatgattgaggcagagtcttctgtcaaagagaaagacatgacaaaagaattctttgaaaacaaatcggagacatggccaattggagagtcacccgggggagtggaagagggctccatcggaaaagtgtgcaggaccttgctggcaaaatctgtattcaacagtctgtatgcatctccacaactcgaggggttttcagctgaatcgaggaaactgcttctcattgttcaggcacttagggacaacctggaacctggaactttcgatcttggagggctatatgaggcaattgaggagtgcctgattaatgatccctgggttttgcttaatgcatcttggttcaactccttcctcacacatgcactgaaatag------
>H9N2_Avian_KX977949_A/gadwall_duck/Netherlands/2/2006|2006.071
atggaagactttgtgcgacaatgcttcaatccaatgattgtcgagcttgcggaaaaggcaatgaaagaatatggggaagatccgaaaatcgaaacaaacaaatttgccgcaatatgcacacacttagaagtctgtttcatgtattcggatttccactttattgatgaacgaggcgaatcaataattgtagaatctggcgatccgaatgcattattgaaacaccgatttgagataattgaagggagagaccgaacaatggcctggacagtggtgaatagtatctgcaacaccacaggagtcgataagcctaaattcctcccagatttgtatgactacaaagagaaccgattcattgaaattggagtgacacgaagggaagttcacatatactatctagaaaaagccaacaagataaaatcagagaagacacacattcacatattctcgttcattggagaggaaatggccaccaaagcggactacacccttgatgaagaaagcagagcaagaataaaaaccaggctgttcactataagacaagaaatggccagtaggggtctatgggactcctttcgtcagtccgagagaggcgaagagacaattgaagaaagatttgaaatcacaggaaccatgcgcaggcttgccgaccaaagtctcccaccgaacttctccagccttgaaaactttagaacctatgtggatggattcgaaccgaacggctgcattgagggcaagctttctcaaatgtcaaaagaagtgaacgccagaattgagccatttctgaagactacaccacgccctctcagattacctgatgggcctccctgctctcagcgatcgaaattcttgctgatggatgcccttaaattaagcatcgaagacccgagccatgagggggaaggtataccgctatatgatgcaatcaaatgcatgaagacatttttcggctggaaagaacccaacatcgtaaaaccacatgaaaaaggcataaaccccaattacctcctggcttggaagcaggtgctggcagaactccaagatattgaaaatgaggagaaaatcccaaaaacaaaaaacatgaagaaaacaagccaattgaagtgggcacttggtgagaacatggcaccagagaaagtagactttgaggactgcaaagatgttagcgatctaaaacagtatgacagtgacgaaccagagtctagatcgctagcaagctggatccagagtgaattcaacaaggcatgcgaattgacagattcgagttggattgaacttgatgaaataggggaagacgttgctccaattgagcacattgcgagtatgaggagaaactatttcacagcggaagtatcccattgcagggctactgagtacataatgaagggagtgtacataaacacagccctgttgaatgcatcctgtgcagccatggatgacttccaattgattccaatgataagcaagtgcagaaccaaagaaggaagacgaaagacaaatctgtatggattcattataaaaggaagatcccatttgagaaatgacaccgatgtggtaaactttgtaagcatggaattctctctcactgacccgaggctggagccacacaaatgggaaaagtactgtgttcttgagataggagacatgctcctacggactgcaataggccaagtatcaaggcccatgttcctgtatgtgaggaccaatgggacttccaaaatcaaaatgaaatggggcatggagatgaggcgatgccttcttcagtcccttcaacaaattgagagcatgattgaggccgagtcttctgtcaaagagaaggacatgaccaaggaattctttgaaaacaaatcagaaacatggccaattggagaatcacccaaaggggtggaggaaggctccattgggaaggtgtgcagaacattactagcaaaatctgtgttcaacagcctatatgcatctccacaactcgaggggttttcagctgaatcaagaaaattgcttctcattgttcaggcacttagggacaacctggaacctggaaccttcgatcttggggggctatatgaagcaattgaggagtgcctgattaacgatccctgggttttgcttaatgcgtcttggttcaactccttcctcacacatgcactgaaatag------
>H1N1_Human_MH245966_A/Hawaii/17/2018|2018.104
atggaagactttgtgcgacaatgcttcaatccaatgatcgtcgagcttgcggaaaaggcaatgaaagaatatggggaagaccccaaaatcgaaactaataagtttgctgcaatttgcacacatttggaagtttgtttcatgtattcggatttccatttcattgatgaacggggtgaatcaataattgtagaatctggtgacccaaatgcactattgaagcaccgatttgagataattgaaggaagagaccgaatcatggcctggacagtggtgaacagtatatgtaacacaacagggatagagaagcctaaatttcttcctgatttgtatgattacaaagagaaccggttcattgaaattggagtaacacggagagaagtccacatatattacctagagaaagccaacaaaataaaatctgagaagacacacattcacatcttttcattcactggagaggagatggccaccaaagcggactacacccttgacgaagagagcagagcaagaatcaaaactaggcttttcactataagacaagaaatggccagtaggagtctatgggattcctttcgtcagtccgaaagaggcgaagaaacaattgaagaaaagtttgagattacaggaactatgcgcaagcttgccgaccaaagtctcccaccaaacttctccagccttgaaaacttcagagcctatgtagatggattcgagccgaacggatgcattgagggcaagctttcccaaatgtcaaaagaagtgaacgccaaaattgaaccattcttgaggacgacaccacgccccctcagattacctgatggacctctttgccatcagcggtcaaagttcctgctgatggatgctctgaaattaagcattgaagacccgagtcatgagggggaaggaataccactatatgatgcaatcaaatgcatgaagacattctttggctggaaagagcctaaaatagtcaaaccacatgagaaaggcgtaaatcccaattacctcatggcttggaagcaggtgctagcagagctacaggacattgaaaatgaagagaaaatcccaaggacaaagaacatgaagaaaacaagccaattgaagtgggcactcggtgaaaatatggcaccagaaaaagtggactttgatgactgtaaagatgttggagaccttaaacagtatgacagtgatgagccagagcccagatctctagcaagctgggtccaaaatgaattcaataaggcatgtgaattgactgattcaagctggatagaacttgatgaaataggagaagatgttgccccgattgaacatatagcaagcatgaggaggaactattttacagcagaagtgtcccactgcagggctactgaatacataatgaagggagtgtacataaacacggccttgctcaatgcatcctgtgcagccatggatgactttcagctgattccaatgataagcaaatgtaggaccaaagaaggaagacggaaaacaaacctgtatgggttcattataaaaggaaggtctcatttgagaaatgatactgatgtagtgaactttgtaagtatggagttctcactcactgatccaagactggaaccacacaaatgggaaaaatactgtgttcttgaaataggagacatgctattgaggactgcgataggtcaagtgtcgaggcccatgttcctatatgtgagaaccaatggaacctccaagatcaagatgaaatggggcatggaaatgaggcgctgccttcttcaatctcttcaacagattgagagcatgattgaagccgagtcttctgtcaaagagaaagacatgaccaaggaattctttgaaaacaaatcggaaacatggccaatcggagagtcacccaggggagtggaggaaggctctattggaaaagtgtgcagaaccttactggcaaaatctgtgttcaacagtctatatgcttctccacaacttgaggggttttcggctgaatcaagaaaattgcttctcattgttcaggcacttagggacaacctggaacctggaacctttgatcttggggggctatatgaagcaatcgaggagtgcttgattaatgatccctgggttttgcttaatgcatcttggttcaactccttcctcacacatgcactgaagtag------
>H1N1_Human_CY176647_A/Westmead/INS3_664/2011|2011.551
atggaagactttgtgcgacaatgcttcaatccaatgatcgtcgagcttgcggaaaaggcaatgaaagaatatggggaagatccgaaaatcgaaactaataagtttgctgcaatatgcacacatttggaagtttgtttcatgtattcggatttccatttcatcgacgaacggggtgaatcaataattgtagaatctggtgacccgaatgcactattgaagcaccgatttgagataattgaaggaagagaccgaatcatggcctggacagtggtgaacagtatatgtaacacaacaggggtagagaagcctaaatttcttcctgatttgtatgattataaagagaaccggttcattgaaattggagtaacacggagggaagtccacatatattacctagagaaagccaacaaaataaaatctgagaagacacacattcacatcttttcattcactggagaggaaatggccaccaaagcggactacacccttgacgaagagagcagggcgagaatcaaaactaggcttttcactataagacaagaaatggccagtaggagtctatgggattcctttcgtcagtccgaaagaggcgaagagacaattgaagaaaaatttgagattacaggaactatgcgcaagcttgccgaccaaagtctcccaccaaacttctccagccttgaaaactttagagcctatgtagatggattcgagccgaacggctgcattgagggcaagctttcccaaatgtcaaaagaagtgaacgccaaaattgaaccattcttgaggacgacaccacgccccctcagattgcctgatgggcctctttgccatcagcggtcaaagttcctgctgatggatgctctgaaattaagcattgaagacccgagtcacgagggggagggaataccactatatgatgcaatcaaatgcatgaagacattctttggctggaaagagcctaaaatagtcaaaccacatgagaaaggcataaatcccaattacctcatggcttggaagcaggtgctaacagagctacaggacattgaaaatgaagagaagatcccaaggacaaagaacatgaagagaacaagccaattgaagtgggcactcggtgaaaatatggcaccagaaaaagtagactttgatgactgcaaagatgttggagacctcaaacagtatgacagtgatgagccagagcccagatctctagcaagctgggtccaaaatgaattcaataaggcatgtgaattgactgattcaagctggatagaacttgatgaaataggagaagatgttgccccgattgaacatatcgcaagcatgaggaggaactattttacagcagaagtgtcccactgcagggctactgaatacataatgaagggagtgtacataaatacggccttgctcaatgcatcctgtgcagctatggatgactttcagctgatcccaatgataagcaaatgtaggaccaaagaaggaagacggaaaacaaacctgtatgggttcattataaaaggaaggtctcatttgagaaatgatactgatgtggtgaactttgtaagtatggagttctcactcactgacccgagactggagccacacaaatgggaaaaatactgcgttcttgaaataggagacatgctcttgaggactgcgataggccaagtgtcgaggcccatgttcctatatgtgagaaccaatggaacctccaagatcaagatgaaatggggcatggaaatgaggcgctgccttcttcagtctcttcagcagatcgagagcatgattgaggccgagtcttctgtcaaagagaaagacatgaccaaggaattctttgaaaacaaatcggaaacatggccaatcggagagtcacccaggggagtggaggaaggctctattgggaaagtgtgcaggaccttactggcaaaatctgtattcaacagtctatatgcgtccccacaacttgaggggttttcggctgaatcaagaaaattgcttctcattgttcaggcatttagggacaacctggaacctggaaccttcgatcttggggggctatatgaagcaatcgaggagtgcctgattaatgatccctgggttttgcttaatgcatcctggttcaactccttcctcacacatgcactgaagtag------
>H1N1_Swine_CY159804_A/swine/Oklahoma/SG1249/2006|2006.430
atggaagactttgtgcgacaatgcttcaatccaatgatcgtcgagcttgcggaaaaggcaatgaaagaatatggagaagatccgaaaatcgaaactaacaaattcgctgcaatatgcacacacttggaagtctgtttcatgtattcggatttccattttatcgacgaacggggtgaatcaataattgtagaatctggtgatccaaatgcattaatgaaacaccgatttgagataattgaaggaagagaccgaaccatggcctggacagtggtgaacagtatctgcaacaccacagaggtagagaagcctaaatttcttcctgatttgtatgactacaaagagaaccgattcattgagattggagtgacgcgaagggaggtccacatatactacctagagaaagccaacaaaataaaatctgagaggacacacattcacattttttcattcactggagaggagatggcaactaaagcggactacacccttgatgaagagagcagggcaagaatcaaaaccaggcttttcaccataagacaagaaatggccagtaggggtctatgggattcctttcgtcagtccgagagaggcgaggagacagttgaagaaagatttgaaattacaggaaccatgcgcaggcttgctgaccaaagtctcccaccgaacttctccagccttgaaaactttagagcctatgtagatggattcgaaccgaacggctacattgagggcaagctttctcaaatgtcaaaggaagtgagcgccaaaattgagccatttttgaagacaacaccacgcccccttagattgcctgatgggcctccttgctttcagcggtcaaagttcttgctgatggatgctctgaaactaagtattgaggacccaagccatgagggggaagggataccactatatgatgcaatcaaatgcatgaagacattttttggatggaaagagcctaacataatcaaaccacatgagaaaggcataaatcccaattacctcctggcttggaaacaggtgctaacagagctacaggacattgaaaatgaagagaagatcccaaaaacaaagaacatgaagagaacaagccaattgaagtgggcactcggtgagaatatggcaccagagaaagtagactttgatgactgcaaagatgttggtgatcttaaacagtatgacagcgatgagccagagcccagatctctagcaagctgggtccaaaatgaattcaataaggcatgcgaattgaccgactcaatttggatagaacttgatgagataggagaagatgttgcaccgattgaacacatcgcaagcatgaggagggactattttacagcagaagtatcccattgcagggctactgaatacataatgaagggagtgtacatgaatacagctttgctcaatgcatcttgtgcagccatggatgacttccagctgatcccaatgataagcaaatgtagaaccaaagaaggaagacggaaaacaaatctgtatgggttcattgtaaagggaaggtctcatttgagaaatgatactgacgtggtgaactttgtaagtatggagttctccctcactgacccgaggctggagccacacaaatgggaaaagtactgtgttcttgaaataggggacatgctcctgaggactgcaataggccaagtgtcgaggcccatgttcctgtatgtgagaaccaatggaacctccaagatcaaaatgaaatggggcatggaaatgaggcgctgccttcttcagtctctccagcaggtcgagagcatgattgaggccgagtcttctgtcaaagagaaagatatgaccaaggaattctttaaaaacaaatcggaaacatggccaatcggagagtcaccaaaaggagtggaggaaggctccattggaaaagtgtgcaggaccttactggcaaaatctgtcttcaacagtctgtacgcgtctccacaacttgaagggttttcagctgaatcgagaaaattgcttctcattgttcaggcactcagggacaacctggaacctggaaccttcgatcttggggggctatatgaagcaatcgaggagtgcctgattaatgatccctgggttttgcttaatgcatcttggttcaactccttcctcacacatgcactgaaatag------
>H12N2_Avian_CY166231_A/American_green-winged_teal/Wisconsin/11OS3580/2011|2011.827
atggaagattttgtgcgacaatgcttcaatccaatgatcgtcgagcttgcggaaaaggcaatgaaggaatatggggaagatccaaaaatcgagacaaacaaatttgctgcaatatgcacacacttagaagtatgtttcatgtattcagatttccatttcattgatgaacgaggtgagtcgataatcgtggaatctggcgatccaaatgcactcctaaaacaccggtttgaaataattgaagggagagatcgcactatggcctggacagtagtgaacagtatttgcaatactacaggagttgaaaaacccaagtttctcccggatttatacgattacaaagagaatcgtttcattgaaattggagtaaccaggagggaagtccatatatactatttagagaaggccaataaaataaagtctgagaagacacacatccatatcttttcattcactggggaagaaatggctactaaggcagactacactcttgatgaagaaagtagagcgaggatcaaaaccagactattcaccataagacaagagatggccagtagaggcctctgggattcctttcgtcagtccgagagaggcgaagagacaattgaagaaagatttgaaattacaggaaccatgcgcaggctcgccgaccaaagtctcccaccgaacttctccagccttgaaaactttagagcctatgtggatggattcgaaccgaacggctgcattgagggcaagctttctcaaatgtccaaagaagtaaatgcaagaattgaaccatttctaaagacaacaccacgccctctgagattaccggaagggcctccttgctctcagcggtcgaaatttctgctgatggatgctctgaaacttagcattgaagacccgagtcatgagggcgagggaataccgctgtatgatgcgatcaaatgcatgaagacctttttcggctggaaagagcctaacattgtcaagccacatgaaaagggcataaaccctaattacctcttggcttggaagcaagtgttagcagagctacaggacattgaaaacgaggagaaaattccaaaaacgaagaacatgaagaaaacaagccaattaaaatgggcacttggtgaaaacatggcaccagagaaagtggactttgaagactgcaaggatgtcagcgatcttaggcaatatgacagcgatgagcctgagcaaagatcactagcaagttggattcaaagtgagttcaacaaggcttgtgaattgactgactcaagttggatagaactcgatgaaataggggaggatgttgccccgatcgaacacattgcaagcatgaggaggaattattttacagctgaagtgtctcactgcagggcaacagaatacataatgaaaggagtatatataaacacagctttgctcaatgcttcttgtgctgcaatggatgattttcagctgattccaatgataagcaaatgcagaaccaaagaaggccggcggaagacaaatctatatgggttcataataaagggaagatctcatttgaggaatgatactgatgtagtgaattttgtgagcatggagttttcccttactgatcctagactagagccacataaatgggagaaatactgtgtccttgaaataggggacatgctcctgcggactgcaataggccaagtatcgagacccatgttcttgtacgtgagaaccaatggaacctccaaaatcaaaatgaaatggggtatggaaatgaggcgttgtcttcttcaatcccttcagcaaattgaaagcatgattgaggccgagtcctctgtcaaagaaaaagacatgaccaaagaattctttgaaaacaaatcagagacatggcccattggggaatcacccaaaggagtagaagaaggttccattggaaaggtatgcaggactctgctagcaaaatctgtattcaacagcttgtatgcatctccacaacttgagggattttcagctgagtcaagaaagctgctcctcattgttcaggcacttagggacaacctggaacctggtaccttcgatcttggagggctatatgaagcaattgaggagtgcctgattaatgatccctgggttttgcttaatgcatcttggttcaactccttcctcacacatgcactgaaatag------
>H1N1_Human_KC780504_A/Utah/02/2010|2010.110
atggaagactttgtgcgacaatgcttcaatccaatgatcatcgagcttgcggaaaaggcaatgaaagaatatggggaagatccgaaaatcgaaactaacaagtttgctgcaatatgcacacatttggaagtttgtttcatgtattcggatttccatttcatcgacgaacggggtgaatcaataattgtagaatctggtgacccgaatgcactattgaagcaccgatttgagataattgaaggaagagaccgaatcatggcctggacagtggtgaacagtatatgtaacacaacaggggtagagaagcctaagtttcttcctgatttgtatgattacaaagagaaccggttcattgaaattggagtaacacggagggaagtccacatatattacctagagaaagccaacaaaataaaatctgagaagacacacattcacatcttttcattcactggagaggagatggccaccaaagcggactacacccttgacgaagagagcagggcaagaatcaaaactaggcttttcactataagacaagaaatggccagtaggagtctatgggattcctttcgtcagtccgaaagaggcgaagagacaattgaagaaaaatttgagattacaggaactatgcgcaagcttgccgaccaaagtctcccaccgaacttctccagccttgaaaactttagagcctatgtagatggattcgagccgaacggctgcattgagggcaagctttcccaaatgtcaaaagaagtgaacgccaaaattgaaccattcttgaggacgacaccacgccccctcagattgcctgatgggcctctttgccatcagcggtcaaagttcctgctgatggatgctctgaaattaagtattgaagacccgagtcacgagggggagggaataccactatatgatgcaatcaaatgcatgaagacattctttggctggaaagagcctaacatagtcaaaccacatgagaaaggcataaatcccaattacctcatggcttggaagcaggtgctagcagagctacaggacattgaaaatgaagagaagatcccaaggacaaagaacatgaagagaacaagccaattgaagtgggcactcggtgaaaatatggcaccagaaaaagtagactttgatgactgcaaagatgttggagaccttaaacagtatgacagtgatgagccagagcccagatctctagcaagctgggtccaaaatgaattcaataaggcatgtgaattgactgattcaagctggatagaacttgatgaaataggagaagatgttgccccgattgaacatattgcaagcatgaggaggaactattttacagcagaagtgtcccactgcagggctactgaatacataatgaagggagtgtacataaatacggccttgctcaatgcatcctgtgcagccatggatgactttcagctgatcccaatgataagcaaatgtaggaccaaagaaggaagacggaaaacaaacctgtatgggttcattataaaaggaaggtctcatttgagaaatgatactgatgtggtgaactttgtaagtatggagttctcactcactgacccgagactggagccacacaaatgggaaaaatactgtgttcttgaaataggagacatgctcttgaggactgcgataggccaagtgtcgaggcccatgttcctatatgtgagaaccaatggaacctccaagatcaagatgaaatggggcatggaaatgaggcgctgccttcttcagtctcttcagcagattgagagcatgattgaggccgagtcttctgtcaaagagaaagacatgaccaaggaattctttgaaaacaaatcggaaacatggccaatcggagagtcacccaggggagtggaggaaggctctattgggaaagtgtgcaggaccttactggctaaatctgtattcaacagtctatatgcgtctccacaacttgaggggttttcggctgaatcgagaaaattgcttctcattgttcaggcacttagggacaacctggaacctggaaccttcgatcttggggggctatatgaagcaatcgaggagtgcctgattaatgatccctgggttttgcttaatgcatcttggttcaactccttcctcacacatgcactgcagtag------
>H3N2_Human_CY171292_A/Chicago/YGA_04066/2012|2012.964
atggaagattttgtgcgacaatgcttcaacccgatgattgtcgaacttgcagaaaaagcaatgaaagagtatggggaggatctgaaaattgaaaccaacaaatttgcagcaatatgcactcacttggaggtgtgtttcatgtattcagatttccatttcatcaatgaacaaggcgaatcaatagtagtagaacttgacgatccaaatgcactgttaaagcacagatttgaaataatcgaggggagagacagaacaatggcctggacagtagtaaacagtatctgcaacactactggagctggaaaaccgaagtttctaccggatttgtatgattacaaagagaacagattcatcgaaattggagtgacaaggagagaagtccacatatattaccttgaaaaggccaataagattaaatctgagaacacacacattcacattttttcattcactggggaggaaatggccacaaaggcagactacactctcgacgaggaaagcagggctaggattaaaaccaggctgtttaccataagacaagaaatggccaacagaggcctctgggattcctttcgtcagtccgaaagaggcgaagaaacaattgaagaaaaatttgaaatcacaggaactatgcgcaggcttgccgaccaaagtctcccaccgaacttctcctgccttgagaattttagagcctatgtggatggattcgaaccgaacggctgcattgagggcaagctttctcaaatgtccaaagaagtgaatgcccaaattgaaccttttctgaagacaacaccaagaccaatcaaacttcctaatggacctccttgttatcagcggtccaaattcctcctgatggatgctttgaaattgagcattgaagacccaagtcatgaaggagaagggatcccattatatgatgcgatcaagtgcataaaaacattctttggatggaaagaaccttatatagtcaaaccacacgaaaagggaataaattcaaattacctgctgtcatggaagcaagtactgtcagaattgcaggacattgaaaatgaggagaagattccaagaactaaaaacatgaagaaaacgagtcaactgaagtgggctcttggtgaaaacatggcaccagagaaggtagactttgaaaactgcagagacataagcgatttgaagcaatatgatagtgaagaacctgaattaaggtcactttcaagctggatacagagtgagttcaacaaggcctgtgagctaactgattcagtctggatagagctcgatgaaattggagaggacgtagccccaattgagcacattgcaagcatgagaaggaattatttcacagcagaggtgtcccattgtagagctactgaatacataatgaagggggtatacattaacactgccctgctcaatgcatcctgtgcagcaatggacgattttcaactaattcccatgataagcaagtgcagaactaaagagggaaggcgaaaaaccaatttatatggattcatcataaagggaagatctcatttgaggaatgacacagacgtggtaaattttgtgagcatggagttttctctcacagacccgagacttgaaccacataaatgggagaaatactgtgtccttgagataggagatatgttactaagaagtgccataggccaaatttcaaggccgatgttcttgtatgtgaggacaaacggaacatcaaaggtcaaaatgaaatggggaatggagatgagacgttgcctccttcagtcactccagcagatcgagagcatgattgaagccgagtcctcagttaaagagaaagacatgaccaaagagttttttgagaataaatcagaagcatggcccattggggagtcccccaaaggagtggaagaaggttccattgggaaagtctgtaggactctattggctaagtcagtattcaatagcctgtatgcatcaccacaattggaaggattttcagcggaatcaagaaaactgctccttattgttcaggctcttagggacaagctcgaacctgggacctttgatcttggggggctatatgaagcaattgaggagtgcctgattaatgatccctgggttttgctcaatgcgtcttggttcaactccttcctgacacatgcattaaaatag------
>H4N6_Avian_CY102630_A/mallard/Alberta/235/1999|1999.608
atggaagactttgtgcgacaatgcttcaatccaatgatcgtcgagcttgcggaaaaagcaatgaaagaatatggggaagatccgaaaatcgaaactaacaaattcgctgcaatatgcacacacttggaagtctgtttcatgtattcggatttccatttcatcgacgaacggggtgaatcaataattgtagaatctggtgatccaaatgcattactgaagcaccgatttgagataattgaaggaagagaccgaaccatggcctggacagtggtgaatagtatctgcaacaccacaggagtagagaagcccaaatttcttccggatctgtatgattacaaggagaaccgattcattgagattggagtgacaaggagggaggtccacatatactacctagaaaaagccaacaagataaaatctgaaaagacacacattcacattttctcattcactggagaggagatggccaccaaagcggactacacccttgatgaagaaagcagggcaagaatcaaaaccaggctgttcaccataaggcaagaaatggccagtaggggtctatgggattcctttcgtcagtccgagagaggcgaagagacaattgaagaaagatttgaaattacaggaaccatgcgcaggcttgccgaccaaagtctcccaccgaacttctccagccttgaaaactttagagcctatgtggatggattcgaaccgaacggctgcattgagggcaagctttctcaaatgtcaaaagaagtgaacgccagaattgagccatttttgaagacaacaccacgcccactcagattacctgatgggcccccttgctcacagcggtcaaaattcttgctgatggatgctctgaaactaagtattgaagacccgagtcatgagggggaggggataccgctatatgatgcaatcaaatgcatgaagacattttttggctggaaagagcctaacataatcaaaccacatgagaaaggcataaaccccaattacctcctggcttggaagcaggtgctagcagaactccaagacattgaaaacgaagagaagatcccaaaaacaaagaacatgaagaaaacaagccaattgaagtgggcactcggtgaaaatatggcaccagagaaagtagactttgatgattgcaaagatgttagtgatcttaaacagtatgacagcgatgagccagaacctagatcgctagcaagctggatccagagtgaattcaacaaggcatgtgaattgaccgattcaagctggatagaacttgatgagataggggaagatgttgccccgattgaacacattgcaagcatgagaaggaactattttacagcagaagtgtcccattgcagggctactgagtacataatgaagggagtgtacataaatacagctttgctcaatgcatcttgtgcagccatggatgacttccagctgatcccaatgataagcaaatgtaggaccaaagaagggagacggaaaacaaatctgtatggattcattataaaaggaaggtctcatttgagaaatgataccgacgtggtaaacttcgtaagtatggagttttccctcactgacccgagactggaaccacacaagtgggaaaagtactgcgttctcgaaataggagatatgctcctgaggactgcaataggtcaagtgtcgaggcccatgttcctatatgtgagaaccaatggaacctccaagatcaagatgaaatggggcatggaaatgaggcgctgccttcttcagtctcttcagcagattgagagcatgattgaggccgagtcttccgtcaaagagaaagacatgaccaaggaattctttgaaaacaaatcggaaacatggccaattggagagtcacccaaaggagtggaggaaggctctatcgggaaagtgtgcagaaccctactggcaaagtctgtattcaacagtctttacgcgtctccacaactcgaggggttttcagctgaatcgagaaaattgcttctcattgttcaggcacttagggacaacctggaacctggaaccttcgatcttggggggctatatgaagcaatcgaggagtgcctgattaatgatccctgggttttgcttaatgcatcttggttcaactccttcctcacacatgcactgaaatag------
>H8N4_Avian_MF046264_A/mallard/Alberta/203/2015|2015.608
atggaagactttgtgcgacaatgcttcaatccaatgatcgtcgagcttgcggaaaaggcaatgaaagaatatggggaagatccgaaaatcgaaactaacaagttcgctgcaatatgcactcatttggaagtctgtttcatgtattcggatttccatttcattgatgaacggggcgaatcaataattgtggaatctggtgatccaaatgcattgctgaagcatcgatttgagataattgaaggaagagacagaacaatggcctggacagtggtgaatagcatctgcaacaccacgggagtcgagaagcctaagttccttccggatctgtatgattacaaggagaaccgattcattgaaattggggtgacacggagagaggtccatatatattacctagagaaagccaacaagataaaatccgagaagacacacattcacatcttctcatttactggagaagaaatggccaccaaagcagactacacccttgacgaagaaagccgagcaaggattaaaaccagactattcactataagacaagaaatggccagcagaggtctatgggattcctttcgtcagtccgaaagaggcgaagagacaattgaagagagatttgaaatcacaggaaccatgcgcaggctcgccgaccaaagtctcccaccgaacttctccagccttgaaaactttagagcctatgtggatggattcgaaccgaacggctgcattgagggcaagctttctcaaatgtccaaagaagtgaacgccaggattgagccatttttgaagacaacaccacgccctctcaaattgcctgatgggctcccttgctctcagcggtcaaaattcttgctgatggatgccctgaaactaagcattgaagacccaagtcatgagggagaggggataccgctgtacgatgcaatcaaatgcatgaagacatttttcggctggaaagagcccaatataatcaaaccacatgaaaagggcataaatcctaactatcttctggcttggaagcaagtgctagcagaactccaggaccttgaaaatgaagagaaaattccaaagacgaagaacatgaagaaaacaagtcaattaaagtgggcacttggtgagaacatggcaccagaaaaagtggactttgaggattgcaaggatgttggcgatctaaaacagtatgatagcgatgagccagagcctagatcgctagcaagctggatccaaagtgaattcaacaaggcatgcgaattgaccgactcaagctggatagaactggatgaaataggggaagatgttgctccgattgaacacattgcaagcatgaggaggaattatttcacagcagaagtgtcccattgcagggccactgaatacattatgaaaggagtctacataaatacagctctgctcaatgcatcttgcgcggccatggatgatttccagctgattccaatgataagcaaatgtaggaccaaagaaggaagacggaaaacaaacctgtatgggttcatcataaagggaaggtctcatttgaggaatgataccgatgtggtaaattttgtaagtatggagttttctctcaccgacccaaggctggaaccacacaaatgggaaaagtactgcgttcttgaggtgggagatatgctcctgaggactgcaataggccaagtatcaagacccatgttcttgtatgttaggaccaacgggacctccaaaatcaagatgaaatggggtatggagatgaggcgttgccttcttcaatctctacaacagattgagagcatgattgaggccgagtcttcagtcaaagaaaaagacatgactaaagaattttttgagaacaagtcggaaacgtggccaattggagagtcccccagaggggtagaggaaggatccattgggaaggtatgcagaaccctgctggcaaaatctgtgttcaacagtctgtacgcatccccacaacttgagggattttcagcagaatcgaggaaactgcttctcattgttcaggcacttagggacaacctggagcctggaacctttgatcttggggggctatacgaagcaattgaggagtgcctgattaatgacccctgggttttgcttaatgcatcttggttcaactccttcctcacacatgcactgaaatag------
>H1N1_Human_LK054731_A/Paris/650/2004|2004.500
atggaagattttgtgcgacaatgcttcaatccgatgattgtcgagcttgcggaaaaggcaatgaaagaatatggagaggacctgaaaatcgaaacaaacaaatttgcagcaatatgcacccacttggaagtatgcttcatgtattcagattttcatttcatcaatgagcaaggcgaatcaataatagtagagcctgaggacccaaatgcacttttaaaacacagatttgagataatagagggacgagatcgtacaatggcatggacagttgtaaacagtatttgcaacaccacaggagctgagaaaccaaagtttctgccagatctgtttgattacaaagagaatagattcatcgagattggagtgacaaggagagaagttcacatatactatctggaaaaggccaacaaaattaaatctgagaagacacacattcacattttctcattcactggcgaagaaatggccacaaaggccgattacactctcgatgaagaaagcagggctaggattaaaaccagactattcaccataagacaagaaatggcaagcagaggtctttgggactcctttcgtcagtccgaaagaggcgaagaaacaattgaagaaagatttgaaatcacagggacaatgcgcaggctcgctgatcaaagccttccgccgaacttctcctgcattgagaattttagagcctatgtggatggatttgaaccgaacggctacattgagggcaagctttctcaaatgtccaaagaagtaaatgctagaattgagccttttttgaaaacaacacctcgaccaattagacttccgaatgggcctccttgttttcagcggtcaaaattcctgctgatggattctttaaaattaagcattgaggatccaaatcatgaaggggagggaataccactatatgatgcaatcaagtgtatgagaacattctttggatggaaagaacccactgttgtcaagccacacgagaagggaataaatccgaattatctgctgtcgtggaagcaggtattggaagagctgcaggacattgagagtgaggaaaagatttcaaggacaaaaaacatgaaaaaaacgagtcagctaaagtgggcacttggtgagaacatggcaccagagaaggtggattttgatgactgtaaagatataagcgatttgaagcaatatgatagtgacgaacctgaattaaggtcattttcaagttggatccagaatgagttcaacaaggcatgcgagctgaccgattcaatctggatagagctcgatgagattggagaagatgtggccccgattgaacacattgcaagcatgagaagaaattacttcacagctgaggtgtcccattgcagagccactgaatatataatgaagggggtatacattaatactgctttgcttaatgcatcctgtgcagcaatggatgatttccaactaattcccatgataagcaaatgtagaactaaagagggaaggagaaagaccaatttgtacggcttcatcataaaaggaagatctcacttaaggaatgacaccgatgtggtaaactttgtgagcatggagttttccctcactgacccaagacttgagccacacaaatgggagaagtactgtgttcttgagataggagatatgcttctaaggagtgcaataggccaagtgtcaaggcccatgttcttgtatgtaagaacaaatggaacctcaaaaattaaaatgaaatggggaatggagatgaggcgttgcctcctccaatccctccaacaaatagagagcatgattgaagctgaatcctctgtcaaggagaaagacatgacaaaagagttttttgagaatagatcagaaacatggcccattggagagtcaccaaaaggagtggaagaaggttccattgggaaagtatgcaggacactattggctaagtcagtattcaatagtctgtatgcatctccacaattagaaggattttcagctgagtcaagaaagttgctcctcattgttcaggctcttagggacaatctggaacctgggacctttgatcttgggggactatatgaagcaattgaggagtgcctgattaatgatccctgggttttgcttaatgcttcttggttcaactccttcctaacacatgcattgagatag------
>H6N2_Avian_CY041399_A/mallard/Netherlands/71/2006|2006.500
atggaagactttgtgcgacaatgcttcaatccaatgattgtcgagcttgcggaaaaggcaatgaaagaatatggggaagatccgaaaatcgaaacgaacaaatttgctgcaatatgcacacacttagaggtctgtttcatgtattcggacttccactttattgatgaacggggcgaatcaataattgtagaatcaggcgatccgaacgcattattgaagcaccggtttgaaataattgaagggagagaccgaacgatggcctggacagtggtgaatagcatctgcaacaccacaggagttgagaagcctaaatttctccccgatttgtatgactataaagagaaccgattcattgaaattggagtgacacggagggaagttcatatatactatttagaaaaagccaacaagataaaatctgagaagacacacattcacatattctcattcactggagaagaaatggccactaaagcggactacacccttgatgaagagagcagagcaagaatcaaaactaggctgttcactataagacaagaaatggccagtaggggtctatgggattcctttcgtcagtccgagagaggcgaagagacaattgaagaaagatttgaaatcacaggaaccatgcgtaggcttgccgaccaaagtctcccaccgaacttctccagccttgaaaactttagagcctatgtggatggattcgaaccgaacggctgcattgagggcaagctttctcaaatgtcaaaagaagtgaacgccagaattgagccatttctgaaaacaacaccgcgcactctcagattacctgatggacctccctgctctcagcgctcgaagttcttgctgatggatgcccttaaattaagcatcgaagacccgagtcatgagggggaggggataccactatatgatgcaatcaaatgcatgaagacattttttggctggaaagagcccaacattataaagccacatgaaaaaggaataaaccccaattaccttctggcttggaagcaagtgctggccgaactccaagatattgaaaatgaggagaaaatcccaaaaacgaagaacatgaagaaaacaagccagttaaagtgggcacttggtgaaaacatggcaccagagaaagtagactttgaggactgcaaagatgttagcgatttaaaacagtatgacagtgatgaaccagagcctagatcgctggcaagctggatccagagtgaattcaacaaagcatgcgaattgacagattcaagttggattgaactagatgagataggggaagacgttgctccaattgagcacattgcaagtatgagaagaaactattttacagcggaagtttcccattgcagggccactgaatacataatgaaaggagtgtatataaacacagctctgctgaacgcatcctgtgcagccatggatgacttccaattaattcctatgataagcaaatgcagaaccaaagaaggacgacggaagactaatctgtatggattcattataaaaggaagatcccatttgagaaatgacactgatgtggtaaactttgtgagcatggaattctctcttactgacccgaggctggagccccacaagtgggaaaagtactgtgtcctcgagataggagacatgctcctacggactgcaataggccaagtgtcaaggcccatgttcctgtatgtgagaaccaatggaacctccaagatcaagatgaaatggggcatggaaatgaggcgatgcctccttcaatcccttcagcaaattgagagcatgattgaggccgaatcttctgtcaaagagaaggacatgaccaaagaattctttgagaacaaatcagaaacatggccaatcggagagtcacccaaaggagtggaggaaggctccattgggaaggtgtgcagaaccttactggcaaaatctgtgtttaacagtctgtatgcatctccacaactcgaagggttctcagctgaatcaagaaaattgcttctcattgttcaggcacttagggacaacctggaacctgggaccttcgatcttgaggggctatatgaagcaattgaggagtgcctgattaatgatccctgggttttgcttaatgcgtcttggttcaactccttccttacacatgcactgaaatag------
>H2N2_Human_CY034073_A/Singapore/1-MA12B/1957|1957.500
atggaagattttgtgcgacaatgcttcaatccgatgattgtcgagcttgcggaaagggcaatgaaagagtatggagaggatctgaaaatcgaaacaaacaaatttgcagcaatatgcactcacttggaagtatgcttcatgtattcagattttcatttcatcaatgagcaaggcgagtcaataatagtagagcttgatgatccaaatgcacttttgaagcacagatttgaaataatagagggaagagatcgcacaatggcctggacagtagtaaacagtatttgcaacactacaggagctgagaaaccgaagtttctgccagatttgtatgattacaaggagaatagattcatcgagattggagtgacaaggagggaagtccacatatactatcttgaaaaggccaataaaattaaatctgagaagacacacatccacattttctcattcactggggaagaaatggccacaaaggccgactacactctcgatgaggaaagcagggctaggatcaaaaccagactattcaccataagacaagaaatggctagcagaggcctctgggattcctttcgtcagtccgaaagaggcgaagaaacaattgaagaaagatttgaaatcacagggacaatgcgcaggctcgccgaccaaagtctcccgccgaacttctcctgccttgagaattttagagcctatgtggatggattcgaaccgaacggctacattgagggcaagctttctcaaatgtccaaagaagtaaatgctaaaattgaaccttttctgaaaacaacaccaagaccaattagacttccggatgggcctccttgttctcagcggtccaaattcctgctgatggatgctttaaaattaagcattgaggacccaagtcacgaaggagagggaataccactatatgatgcgatcaagtgtatgagaacattctttggatggaaagaaccctatgttgttaaaccacacgaaaagggaataaatccaaattatctgctgtcatggaagcaagtactggcagaactgcaggacattgagaatgaggagaagattccaagaaccaaaaacatgaagaaaacgagtcagctaaagtgggcacttggtgagaacatggcaccagagaaggtagactttgacgactgtagagatataagcgatttgaagcaatatgatagtgatgaacctgaattaaggtcactttcaagctggatccagaatgagttcaacaaggcatgcgagctgaccaattcaatctggatagagctcgatgagattggagaagatgtggctccaattgaacacattgcaagcatgagaaggaattacttcacagcagaggtgtctcattgcagagccacagaatatataatgaagggggtatacattaatactgccttgcttaatgcatcctgtgcagcaatggacgatttccaactaattcccatgataagcaaatgtagaactaaagagggaaggcgaaagaccaatttatatggtttcatcataaaaggaagatctcacttaaggaatgacaccgacgtggtaaactttgtgagcatggagttttctctcactgacccaagacttgagccacacaaatgggagaagtactgtgttcttgagataggagatatgctactaagaagtgccataggccaggtgtcaaggcccatgttcttgtatgtgaggacaaatggaacatcaaagattaaaatgaaatggggaatggagatgaggcgttgcctccttcagtcactccaacaaatcgagagcatgattgaagccgagtcctctgtcaaggagaaagacatgaccaaagagtttttcgagaataaatcagaaacatggcccattggagagtcccctaaaggagtggaagaaggttccattgggaaggtctgcaggactttattagccaagtcggtattcaatagcctgtatgcatctccacaattagaaggattttcagctgaatcaagaaaactgctccttgtcgttcaggctcttagggacaatcttgaacctgggacctttgatcttggggggctatatgaagcaattgaggagtgcctgattaatgatccctgggttttgcttaatgcgtcttggttcaactccttcctaacacatgcattaagatag------
>H3N2_Human_MH358701_A/Louisiana/16/2018|2018.123
atggaagattttgtgcgacaatgcttcaacccgatgattgtcgaacttgcagaaaaagcaatgaaagagtatggggaggatctgaaaattgaaaccaacaaatttgcagcaatatgcactcacttggaggtgtgtttcatgtattcagatttccatttcatcaatgaacaaggcgaatcaatagtagtagaacttgacgatccaaatgcactgttaaagcacagatttgaaataatcgaggggagagacaggacaatggcctggacagtagtaaacagtatctgcaacactactggagctggaaaaccgaagtttctaccggatttgtatgattacaaggagaacagattcatcgaaattggagtgacaaggagagaagtccacatatattaccttgaaaaggccaataagattaaatctgagaacacacacattcacattttttcattcactggggaggaaatggccacaaaggcagactacactctcgacgaggaaagcagggctaggatcaaaaccaggctgtttaccataagacaagaaatggccaacagaggcctctgggattcctttcgtcagtccgaaagaggcgaagaaacaattgaagaaaaatttgaaatcacaggaactatgcgcaggcttgccgaccaaagtctcccaccgaacttctcctgccttgagaattttagagcctatgtggatggattcgaaccgaacggctgcattgagggcaagctttctcaaatgtccaaagaagtgaatgcccaaattgaaccttttctgaagacaacaccaagaccaatcaaacttcctagtggacctccttgttatcagcgatccaaattcctcctgatggatgctttgaaattgagcattgaagacccaagtcacgaaggagaagggatcccattatatgatgcaatcaagtgcataaaaacattctttggatggaaagaaccttatatagtcaaaccacacgaaaagggaataaattcaaattacctactgtcatggaagcaagtactgtcagaattgcaggacattgaaaatgaggagaagattccaagaactaaaaacatgaagaaaacgagtcaactgaagtgggctcttggtgaaaacatggcaccagagaaggtagactttgaaaactgcagagacataagcgatttgaaacaatatgatagtgaagaacctgaattaaggtcactttcaagctggatacagagtgagttcaacaaggcctgtgagctaactgattcagtttggatagagctcgatgaaattggagaggacgtagccccaattgaacacattgcaagcatgagaaggaattatttcacagcagaggtgtcccattgtagagctactgagtacataatgaaaggggtatacattaacactgccctgctcaatgcatcctgtgcagcaatggacgatttccaactaattcccatgataagcaagtgcagaactaaagagggaaggcgaaaaaccaatttatatggattcatcataaagggaagatctcatctgaggaatgacacagacgtggtaaactttgtgagcatggagttttctctcacagatccgagacttgaaccacataaatgggagaaatattgtgtccttgagataggagatatgttactaagaagtgccataggccaaatttcaaggccgatgttcttgtatgtgaggacaaacggaacatcaaaagtcaaaatgaaatggggaatggagatgagacgttgcctccttcagtcactccagcagatcgagagcatgattgaagccgagtcctcagttaaagagaaagacatgaccaaagagttttttgagaataaatcagaagcatggcccattggggagtcccccaaaggagtagaagaaggttccattgggaaagtctgtaggactctattggctaagtcagtattcaatagcctgtatgcatcaccacaattggaaggattttcagcagagtcaagaaaactgctccttattgttcaggctcttagggacaaactcgaacctgggacctttgatcttggggggctatatgaagcaattgaggagtgcctgattaatgatccctgggttttgctcaatgcgtcttggttcaactccttcctgacacatgcattaaaatag------
>H6N1_Avian_CY132986_A/gadwall/Illinois/10OS3342/2010|2010.827
atggaagattttgtgcgacaatgcttcaacccaatgatcgtcgagcttgcggaaaaggcaatgaaagaatatggggaagatccaaaaatcgagacaaacaaattcgctgcaatatgcacacacttggaggtgtgtttcatgtattcagatttccatttcattgatgaacgaggtgagtcgataatcgtggaatctggcgacccaaatgcactcctaaaacaccggtttgaaataatcgaagggagagatcgcaccatggcctggacagtagtgaacagtatttgcaacaccacaggagtggaaaaacccaagtttctcccggatttatacgattacaaagagaaccgtttcattgaaatcggagtaaccaggagggaagtccacatatattatttagaaaaggccaataagataaaatctgagaaaacacacatccacatcttttcattcactggggaagaaatggctactaaagcagactacactcttgatgaggaaagtagagcaagaatcaaaaccaggttattcaccataagacaagagatggccagtagaggtctctgggattcttttcgtcagtccgagagaggcgaagagacaattgaagaaagatttgaaattacaggaaccatgcgtaggctcgccgaccaaagtctcccaccgaacttctccagccttgaaaactttagagcctatgtggatggattcgaaccgaacggctgcattgagggcaagctttctcaaatgtccaaagaagtaaatgcaagaatcgaaccatttctgaagacaacaccacgccccctgaagttaccggaggggcctccttgctctcagcggtccaaatttctgctgatggatgctctgaagctcagcattgaagacccgagtcatgagggcgaggggataccgctgtatgatgcgatcaaatgcatgaagacctttttcggctggaaagagcctaacattgtcaagccacatgaaaagggtataaaccccaattacctcctggcttggaagcaagtgctagcagaactgcaggatattgaaaatgaggagaagattccaaaaacaaagaacatgaagaagacaagccaattgaagtgggcacttggtgagaacatggcaccagagaaagtggactttgaagattgcaaggatgtcagcgatttgagacagtatgacagcgatgagcctgagcaaagatcactggcaagttggattcaaagtgagttcaacaaagcttgtgaattgactgactctagctggatagaactcgatgaaataggggaggatattgccccaatcgaacacattgcaagcatgaggaggaattactttacagctgaagtgtctcactgcagggcaacagagtatataatgaagggagtgtacataaacacagctttgctcaacgcttcttgtgcagcaatggatgatttccagttgatcccaatgataagtaaatgcagaaccaaagaagggcggcgaaagacaaatctgtatgggttcatcataaagggaaggtctcatttgaggaacgatactgatgtagtgaattttgtgagcatggagttttctcttactgaccctagactggagccacataaatgggagaaatactgtgtcctcgaaataggggacatgctcctgcgaactgcgataggccaagtatcgagacctatgtttctatatgtgaggaccaatggaacttccaaaatcaaaatgaaatggggtatggagatgaggcgttgtcttcttcaatctcttcagcaaattgaaagcatgatcgaggccgagtcctccgtcaaagagaaggacatgaccaaagaattctttgagaacaaatcagagacatggcccattggggaatcacccaaaggagtagaagaaggttccatcggaaaggtgtgtaggactctgctggcaaaatctgtattcaacagtttgtatgcatctccacaacttgaggggttttcagccgagtcgagaaagttgctcctcattgttcaggcacttagggacaacctggaacctggtactttcgatcttggagggctatatgaagcaattgaggagtgcctgattaatgatccctgggttttgcttaatgcatcttggttcaactccttcctcacacatgcactaaaatag------
>H1N1_Swine_AB911592_A/swine/Ibaraki/46/2010|2010.704
atggaagactttgtgcgacaatgcttcaatccaatgatcgtcgagcttgcggaaaaggcaatgaaagaatatggggaagatccgaaaatcgaaactaacaagtttgctgcaatatgcacacatttggaagtttgtttcatgtattcggatttccatttcatcgacgaacggggtgaatcaataattgtagaatctggtgacccgaatgcactattgaagcaccgatttgagataattgaaggaagagaccgaatcatggcatggacagtgctgaacagtatatgtaacacaacaggggcagagaagcctaaatttcttcctgatttgtatgattacaaagagaaccggttcattgaaattggagtaacacggagggaagtccacatatattacctagaaaaagccaacaaaataaaatctgagaagacacacattcacatcttttcattcactggagaggagatggccaccaaagcggactacacccttgacgaagagagcagggcaagaatcaaaactaggcttttcactataagacaagaaatggccagtaggagtttatgggattcctttcgtcagtccgaaagaggcgaagagacaattgaagaaaaatttgagattacaggaactatgcgcaagcttgccgaccaaagtctcccaccgaacttctccagccttgaaaactttagagcctatgtagatggatttgagccgaacggctgcattgagggcaagctttcccaaatgtcaaaagaagtgaacgccaaaattgaaccattcttgaggacgacaccacgccccctcagattgcctgatgggcctctttgccatcagcggtcaaagttcctgctgatggatgctctgaaactaagtattgaagacccgagtcacgagggggagggaataccactatatgatgcaatcaaatgcatgaagacattctttggctggaaagagcctaacatagtcaaaccacatgataaaggcataaatcccaattacctcatggcttggaagcaggtgctagcagagctacaggacatagaaaatgaagagaagatcccaaggacaaagaacatgaagagaacaagccaattgaagtgggcactcggtgaaaatatggcaccagaaaaagtagactttgatgactgcaaagatgttggagaccttaaacagtatgatagtgataagccagaacccagatctctagcaagctgggtccaaaatgaattcaataaggcatgtgaattgactgattcaagctggatagaacttgatgaaataggagaagatgttgccccgattgaacatatcgcaagcatgaggaggaactattttacagcagaagtgtcccactgcagggctactgaatacataatgaagggagtgtacataaatacggccttgctcaatgcatcctgtgcagccatggatgactttcagctgatcccaatgataagcaaatgtaggaccaaagaaggaagacggaaaacaaacctgtatgggttcattataaaaggaaggtctcatttgagaaatgatactgatgtggtgaactttgtaagtatggagttctcactcactgacccgaggctggagccacacaaatgggaaaaatactgtgttcttgaaataggagacatgctcttgaggactgcgataggccaagtgtcgaggcccatgttcctatatgtgagaaccaatggaacctccaagatcaagatgaaatggggcatggaaatgaggcgctgccttcttcagtctcttcagcagattgagagcatgattgaggccgagtcttctgtcaaagagaaagacatgaccaaggaattctttgaaaacaaatcggaaacatggccaatcggagagtcacccaggggagtggaggaaggctctattgggaaagtgtgcaggaccttactggcaaaatctgtattcaacagtctatatgcgtctccacaacttgaggggttttcggctgaatcgagaaaattgcttctcattgttcaggcacttagggacaacctggaacctggaaccttcgatcttggggggctatatgaagcaatcgaggagtgcctgattaatgatccctgggttttgcttaatgcatcttggttcaactccttcctcacacatgcactgaagtag------
>H3N2_Avian_KY284449_A/blue-winged_teal/Missouri/15OS4769/2015|2015.696
atggaagattttgtgcgacaatgcttcaatccaatgatcgtcgagcttgcggaaaaggcaatgaaggaatatggggaagatccaaaaatcgagacaaacaaatttgctgcaatctgcacacacttagaagtatgtttcatgtactcagattttcatttcattgatgaacgaggtgagtcgataatcgtggaatctggcgatccaaatgcactcctaaaacaccggtttgaaataattgaagggagagatcgcactatggcctggacagtagtgaacagtatctgcaacactacaggagttgaaaaacccaagtttctcccggatttgtacgattacaaagagaatcgtttcattgaaattggagtaaccaggagggaggtccatatatactatttagaaaaggccaataaaataaagtctgagaagacacacatccacatcttttcattcactggggaagaaatggctactaaggcagactacactcttgatgaagaaagtagagcgagaatcaaaaccagactattcaccataagacaagaaatggccagtagaggcctctgggattcctttcgtcagtccgagagaggcgaagaaacaattgaagaaagatttgaaattacaggaaccatgcgcaggctcgccgaccaaagtctcccaccgaacttctccagccttgaaaactttagagcctatgtggatggattcgaaccgaacggctgcattgagggcaagctttctcaaatgtccaaaaaagtaaatgcaagaattgaaccatttctgaagacaacaccacgccctctgaaattaccagaagggcctccttgctctcagcggtcgaaatttctgctgatggatgctctgaaacttagcattgaagatccgagtcatgagggcgagggaataccgctgtatgatgcgatcaaatgcatgaagacctttttcggctggaaagagcctaacattgtcaagccacatgaaaagggcataaaccctaattacctcctggcttggaagcaagtgttagcagagctacaggacattgaaaacgaggagaaaattccaaaaacgaagaacatgaagaaaacaagccaactgaaatggacacttggtgaaaacatggcaccagagaaagtggactttgaagactgcaaggatgtcagcgatcttaggcagtatgacagcgatgagcctgagcaaagatcactagcaagttggattcaaagtgagttcaacaaggcttgtgaattgactgactcaagttggatagaactcgatgaaataggggaggacgttgccccgatcgaacacattgcaagcatgaggaggaattactttacagctgaagtgtctcactgcagggcaacagaatacataatgaaaggagtatacataaacacggctttgctcaatgcctcttgtgctgcaatggatgatttccagctgatcccaatgataagcaaatgcagaaccaaagaagggcggcggaagacaaatctatatgggttcataataaagggaagatctcatttgaggaatgatactgatgtagtgaattttgtgagcatggagttttcccttactgatcctagactggagccacataaatgggagaaatattgtgtccttgaaataggggaaatgctcctgcggactgcaataggccaagtatcgagacccatgttcttgtacgtgagaaccaatggaacctccaaaatcaaaatgaaatggggtatggaaatgaggcgttgtcttcttcaatcccttcagcaaattgaaagcatgattgaggccgagtcctctgtcaaagaaaaagacatgaccaaagaattctttgaaaacaaatcagagacatggcccattggggaatcacccaaaggagtagaagaaggttccattgggaaggtatgcaggactctgctagcaaaatctgtattcaacagcttgtatgcatctccacaactcgagggattttcagctgagtcgagaaagctgctcctcattgttcaggcacttagggacaacctggaacctggtaccttcgatcttggagggctatatgaagcaattgaggagtgcctgattaatgatccctgggttttgcttaatgcatcttggttcaactccttcctcacacatgcactgaaatag------
>H9N2_Avian_GQ140284_A/turkey/Israel/689/2008|2008.285
atggaagactttgtgcgacaatgtttcaacccaatgattgtcgagcttgcggaaaaggcaatgaaagaatatggggaagacccgaaaatcgaaacgaacaaatttgctgcaatatgcacacacttggaaatctgtttcatgtattcggatttccactttatcgatgaacggggcgaatcaataattgtagaatcgggcgatccgaatgcattgttgaaacatcggtttgaaataattgaaggaagagaccgaacgatggcttggacagtggtaaatagtatctgcaacaccacaggagtcgagaaacccaaatttctcccagatttgtatgattacaaagagaatcgattcattgaaattggggttacacgaagggaagtccacatatattatctagagaaagccaacaagataaaaaccgaaaagacacacattcacatattttcattcacgggagaggaaatggccaccagagcggactacacccttgatgaagagagcagagcaaggattaaaaccaggctgttcaccataaggcaggaaatggccagtagaagtctatgggattcctttcgtcagtccgaaagaggcgaagagacaattgaagaaagatttgaaatcacaggaaccatgcgtaggcttgctgaccaaagtctcccaccgaacttctccagctttgaaaactttagagcctatgtggatggattcgaaccgaacggctgcattgagggcaagctttctcaaatgtcaaagaatgtgaacgctagaattgagccatttttgaagacaacgccgcgccctctcagattacctaatggcccaccctgctctcagaggtcaaagttcctgttgatggatgccctcaaattaagcatcgaagacccaagtcatgaaggggaggggataccactttatgatgcaatcaaatgcatgaagacatttttcggctggaaagagcctaaaatcgtgaaaccacatgaacgaggtataaaccccaattatctactggcttggaagcaagtgctggcagaactccaagatattgagaatgaggagaaaattcctaagacaaagaacttgaagaaaacgagccagttgaaatgggcacttggtgaaaacatggcaccagagaaagtagactttgaagactgcaaagatgttagtgatctaagacagtatgacagtgatgaaccagagtctagatcgctagcagcctggattcagagtgaattcaacaaggcatgcgagttgacagattcaagttggattgaacttgatgagataggagaggatgttgctccaatcgagcacattgcaagtatgagaaggaactacttcacagcagaagtatcccactgcagggccactgaatatataatgaagggagtgtacatgaacacagccctgttgaatgcatcctgtgcagccatggatgactttcagctaattccgatgataagcaaatgcagaaccaaagaaggaaggaggaaaacaaatctgtatggcttcattataaaaggaagatcccacttgaggaatgatactgatgtggtgaactttgtgagtatggaattctctcttaccgatccgaggcttgagccacacaaatgggaaaagtactgtgttcttgagataggagacatgctcctacggactgcaataggccaagtgtcaaggcccatgttcctatatgtgagaaccaatgggacatccaagattaaaatgaaatggggcatggaaatgaggcgatgccttcttcagtcccttcaacaaattgagagcatgattgaggccgagtcttctgtgagagagaaggacatgactaaagaattctttgaaaacaaatcagaaacatggccgattggggagtcacccaaaggggtggaagaaggctcaattgggaaggtgtgcagaaccttgctggcaaagtctgtattcaacagtttgtatgcctctccacaactcgaggggttttcagctgaatcaagaaaaatacttctcattgttcaggcacttagggacagcctggaacctggaacattcgatcttggagggctatatgaagcaattgaggagtgcctgattaatgatccctgggttttgcttaatgcatcttggttcaactccttcctcacacatgcactgcaatag------
>H5N1_Avian_KC261460_A/chicken/Eastern_China/ZG56/2011|2011.953
atggaagactttgtgcgacaatgcttcaatccaatgatcgtcgagcttgcggaaaaggcaatgaaagaatatggggaaaatccgaaaatcgaaacgaacaaattcgccgcaatatgcacacacttagaagtctgcttcatgtactcggatttccattttattgatgaacgaagcgaatcaataattgtagaatctggcgatccaaatgtattattgaaacaccgatttgagataattgaagggagagaccgaacaatggcttggacagtggtaaatagtatctgcaacaccacaggagtcgataagcctaaattcctcccagatttgtatgactacaaagagaaccgattcattgaaattggagtgacacggagggaagtccacatatactacctagaaaaagcaaataagataaaatcagagaagacacacattcatatattctcattcactggagaggaaatggccaccaaagcggactatacccttgatgaggagagcagagcaagaatcaaaaccaggctgttcactataaggcaagaaatggccagtaggggtctatgggattcctttcgtcaatccgagagaggcgaagagacaattgaagaaagatttgaaatcacaggaaccatgcgcaggcttgccgaccaaagtctcccaccgaacttctccagccttgaaaattttagagcctatgtggatggattcgaaccgaacggctgcattgagggcaagctttctcaaatgtcaaaagaggtgaacgccagaattgagccatttatgaaaacaacaccacgccctctcaggctacctgatgggcctccctgctctcagcggtcgaagttcttactgatggatgcccttaaattaagcatcgaagatccaagccatgagggggaaggtataccgctatatgatgcaatcaaatgcatgaagacttttttcggctggaaagagcccaacattgtaaaaccacatgaaaaaggcataaatcccaattacctcctggcttggaagcaggtgctggcagaactccaagacattgaaaatgaagagaaaatcccaaaaacaaagaacatgaagaaaacaagccaattaaagtgggcacttggtgagaacatggcaccagaaaaggtggattttgaggactgcaaagatgtcagtgatcttaaacagtatgacagtgatgagccagaacctagatcattatcaggctggattcagagcgaattcaacaaagcatgcgaattgacagattcgagttggattgaacttgatgagataggagaagatgttgctccaattgagcacattgcgagtatgagaagaaactatttcacagcggaagtttctcattgcagggctactgaatacataatgaagggagtgtatataaatacagccctgttgaatgcatcctgtgcagccatggatgacttccaactgattccaatgataagcaagtgcagaaccaaagaagggagaaggaaaacaaatctgtatggattcattataaaaggaagatcccatttgaggaatgacaccgatgtggtaaactttgtaagcatggaattctctcttactgacccgaggctggaaccacacaagtgggaaaagtactgtgttctcgagataggagacatgctcctccgaactgcaattggccaggtgtcaagaaccatgttcctgtatgtgagaaccaatgggacctccaagatcaagatgaaatggggcatggagatgaggcgatgccttcttcaatccctacaacaaattgagagcatgattgaggccgagtcttcggtcaaagagaaagacatgaccaaagaattctttgaaaccaaatctgaaacgtggccaattggggaatcacctaaaggggtggaggaaagctccattgggaaggtgtgcagaacattactagcaaaatctgtattcaacagcctatatgcatctccacaacttgaggggttttcagctgaatcaagaaaactgcttctcattgtacaggcacttcgggacaacctggagcctggaaccttcgatcttggggggctatatgaagcaattgaggagtgcctgattaatgatccctgggttttgcttaatgcgtcttggttcaactccttcctcacacatgcactgaaatag------
>H3N2_Human_MH307206_A/Oregon/14/2018|2018.088
atggaagattttgtgcgacaatgcttcaacccgatgattgtcgaacttgcagaaaaagcaatgaaagagtatggggaggatctgaaaattgaaaccaacaaatttgcagcaatatgcactcacttggaggtgtgtttcatgtattcagatttccatttcatcaatgaacaaggcgaatcaatagtagtagagcttgacgatccaaatgcactgttaaagcacagatttgaaataatcgaggggagagacaggacaatggcctggacagtagtaaacagtatctgcaacactactggagctggaaaaccgaagtttctaccggatttgtatgattacaaggagaacagattcatcgaaattggagtgacaaggagagaagtccacatgtattaccttgaaaaggccaataagattaaatctgagaacacacacattcacattttttcattcactggggaggaaatggccacaaaggcagactacactctcgacgaggagagcagggctaggatcaaaaccaggctgtttaccataagacaagaaatggccaacagaggcctctgggattcctttcgtcagtccgaaagaggcgaagaaacaattgaagaaaaatttgaaatcacaggaactatgcgcaggcttgccgaccaaagtctcccaccgaacttctcctgccttgagaattttagagcctatgtggatggattcgaaccgaacggctgcattgagggcaagctttctcaaatgtccaaagaagtgaatgcccaaattgaaccttttctgaagacaacaccaagaccaatcaaacttcctagtggacctccttgttatcagcgatccaaattcctcctgatggatgctttgaaattgagcattgaagacccaagtcacgaaggagaagggatcccattatatgatgcaatcaagtgcataaaaacattctttggatggaaagaaccttatatagtcaaaccacacgaaaagggaataaattcaaattacctactgtcatggaagcaagtactgtcagaattgcaggacattgaaaatgaggagaagattccaagaactaaaaacatgaagaaaacgagtcaactgaagtgggctcttggagaaaacatggcaccagagaaggtagactttgaaaactgcagagacataagcgatttgaaacaatatgatagtgaagaacctgaattaaggtcactttcaagctggatacagagtgagttcaacaaggcctgtgagctaactgattcagtttggatagagctcgatgaaattggagaggacgtagccccaattgaacacattgcaagcatgagaaggaattatttcacagcagaggtgtcccattgtagagctactgagtacataatgaaaggggtatacattaacactgccctgctcaatgcatcctgtgcagcaatggacgatttccaactaattcccatgataagcaagtgcagaactaaagagggaaggcgaaaaaccaatttatatggattcatcataaagggaagatctcatctgaggaatgacacagacgtggtaaactttgtgagcatggagttttctctcacagatccgagacttgaaccacataaatgggagaaatattgtgtccttgagataggagatatgttactaagaagtgccataggccaaatttcaaggccgatgttcttgtatgtgaggacaaacggaacatcaaaagtcaaaatgaaatggggaatggagatgagacgttgcctccttcagtcactccagcagatcgagagcatgattgaagccgagtcctcagttaaagagaaagacatgaccaaagagttttttgagaataaatcagaagcatggcccattggggagtcccccaaaggagtagaagaaggttccattgggaaagtctgtaggactctattggctaagtcagtattcaatagcctgtatgcatcaccacaattggaaggattttcagcagagtcaagaaaactgctccttattgttcaggctcttagggacaaactcgaacctgggacctttgatcttggggggctatatgaagcaattgaggagtgcctgattaatgatccctgggttttgctcaatgcgtcttggttcaactccttcctgacacatgcattaaaatag------
>H1N1_Human_KU589361_A/West_Virginia/25/2015|2015.901
atggaagactttgtgcgacaatgcttcaatccaatgatcgtcgagcttgcggaaaaggcaatgaaagaatatggggaagatcccaaaatcgaaactaataagtttgctgcaatttgcacacatttggaagtttgtttcatgtattcggatttccatttcattgatgaacggggtgaatcaataattgtagaatctggtgacccaaatgcactattgaaacaccgatttgagataattgaaggaagagaccgaatcatggcctggacagtggtgaacagtatatgtaacacaacagggatagagaagcctaaatttcttcctgatttgtatgattacaaagagaaccggttcattgaaattggagtaacacggagagaagtccacatatattacctagagaaagccaacaaaataaaatctgagaagacacacattcacatcttttcattcactggagaggagatggccaccaaagcggactacacccttgacgaagagagcagagcaagaatcaaaactaggcttttcactataagacaagaaatggccagtaggagtctatgggattcctttcgtcagtccgaaagaggcgaagagacaattgaagaaaagtttgagattacaggaactatgcgcaagcttgccgaccaaagtctcccaccaaacttctccagccttgaaaacttcagagcctatgtagatggattcgagccgaacggctgcattgagggcaagctttcccaaatgtcaaaagaagtgaacgccaaaattgaaccattcttgaggacgacaccacgccccctcagattacctgatggacctctttgccatcagcggtcaaagttcctgctgatggatgctctgaaattaagcattgaagacccgagtcacgagggggaaggaataccactatatgatgcaatcaaatgcatgaagacattctttggctggaaagagcctaaaatagtcaaaccacatgagaaaggcgtaaatcccaattacctcatggcttggaagcaggtgctagcagagctacaggacattgaaaatgaagagaagatcccaaggacaaagaacatgaagaaaacaagccaattgaagtgggcactcggtgaaaatatggcaccagaaaaagtggactttgatgactgtaaagatgttggagaccttaaacagtatgacagtgatgagccagagcccagatctctagcaagctgggtccaaaatgaattcaataaggcatgtgaattgactgattcaagctggatagaacttgatgaaataggagaagatgttgccccgattgaacatatagcaagcatgaggaggaactattttacagcagaagtgtcccactgcagggctactgaatacataatgaagggagtgtacataaatacggccttgctcaatgcatcctgtgcagccatggatgactttcagctgattccaatgataagcaaatgtaggaccaaagaaggaagacggaaaacaaacctgtatgggttcattataaaaggaaggtctcatttgagaaatgatactgatgtagtgaactttgtaagtatggagttctcactcactgatccaagactggaaccacacaaatgggaaaaatactgtgttcttgaaataggagacatgctattgaggactgcgataggtcaagtgtcgaggcccatgttcctatatgtgagaaccaatggaacctccaagatcaagatgaaatggggcatggaaatgaggcgctgtcttcttcaatctcttcagcagattgagagcatgattgaagccgagtcttctgtcagagagaaagacatgaccaaggaattctttgaaaacaaatcggaagcatggccaatcggagagtcacccaggggagtggaggaaggctctattggaaaagtgtgcagaaccttactggcaaaatctgtgttcaacagtctatatgcgtctccacaacttgaggggttttcggctgaatcaagaaaattgcttctcattgttcaggcacttagggacaacctggaacctggaaccttcgatcttggggggctatatgaagcaatcgaggagtgcctgattaatgatccctgggttttgcttaatgcatcttggttcaactccttcctcacacatgcactgaagtag------
>H3N2_Swine_KX772325_A/swine/Iowa/A01941921/2015|2015.995
atggaagactttgtgcgacaatgcttcaatccaatgatcgtcgagcttgcggaaaaggcaatgaaagaatatggggaagattcgaaaatcgaaaccaacaagttcgctgcaatatgcacgcacttggaagtctgtttcatgtattcggacttccatttcattgacgaacggggtgagtcaatcattgtagaatctggtgatccaaatgcattgctgaagcaccgatttgagataattgaaggaagagacaggactatggcctggacagtagtgaacagtatctgcaacacaacaggggtagagaagcctaaatttcttccggatttatacgactacaaagagaatcgattcgttgagattggggtgacaagaagggaggtccacatatactacctagagaaagccaacaaaataaaatccgagaagacacacattcatattttttcattcactggagaggagatggccaccaaagcggactacacccttgacgaagagagcagggcaagaatcaagaccaggctcttcaccataagacaagaaatggccagtaggggtctatgggattcctttcgtcagtccgagagaggcgaagagacaattgaagaaagatttgaaattacaggaaccatgcgcaggcttgccgaccaaagtctcccaccgaatttctccagccttgaaaactttagagcctatgtagatggattcgaaccaaacggctgcattgagggcaagctttctcaaatgtcaaaagaagtgagtgcccaaattgaaccattcttgaagaaaacaccacgccctctcagattgcctgatgggcccccttgctctcagcggtcaaagttcttgctgatggatgctctgaaactaagcattgaagacccgagtcatgaaggagaaggaataccactatatgatgcaatcaagtgcatgaagacattctttggctggaaagagcctaacataatcaaggctcatgagaaaggcataaaccccaattatctactggcttggaaacaagtactagcagagctccaggacattgaaaatgaagataatatcccaaagacaaagaacatgaagagaacaagccaattgaagtgggcacttggtgaaaatatggcaccagagaaagtagattttgatgactgcaaagatgtcggtgatctcaaacagtatgacagcgatgagccagagcctagatctatagcaagctgggtccaaaatgagttcaacaaggcatgtgaattaaccgattcaagctggatagaacttgatgagataggagaagatgttgcaccgattgaacacatcgcaagcatgaggaggaactattttacagcagaagtgtcccattgcagggctactgaatacataatgaagggagtgtacataaatacggctctccttaatgcatcttgtgcagccatggatgactttcagctgatcccaatgataagcaaatgtaggaccaaagaaggaagacgaagaacaaatctgtacggcttcattataaaaggaaggtcccatctgagaaatgatactgacgttgtgaactttgtaagcatggagttctccctcactgatccgaggctggagccacacaaatgggaaaagtactgtgttcttgaaataggagacatgctcctgaggactgcaataggccaagtgtcgaggcccatgttcctatatgtgagaaccaatggaacctccaagatcaagatgaaatggggcatggaaatgaggcgctgccttctccagtctcttcagcagattgagagtatgattgaggctgagtcttctgtcaaagagaaagacatgaccaaggaattctttgaaaacaaatcggaaacatggccaatcggagaatcacccaaaggagtggaggaaggctctattgggaaagtgtgcaggaccttactggcaaaatctgtattcaacagtctatatgcgtctccacagcttgaggggttttcggctgaatcgagaaagttgctcctcattgttcaggcacttagggacaacttggaacctgggacctttgatcttggggggctatatgaagcaatcgaggagtgcctgattaatgatccttgggttttgcttaatgcatcttggttcaactccttcctcacacatgcactgaaatag------
>H6N2_Avian_KJ200850_A/duck/Hubei/S1114/2009|2009.173
atggaagactttgtgcgacaatgcttcaatccaatgatcgtcgagcttgcggaaaagacaatgaaagaatatggggaagatccgaaaatcgaaacaaacaaattcgcagcaatatgcacacacttagaagtctgcttcatgtattcggatttccacttcattgacgaacgaggcgaatcaataattgtagaatctggtgatccaaatgcattattgaaacaccgattcgaaataattgaaggaagagaccgtacaatggcctggacagtggtgaatagtatatgcaacaccacaggagtcgataaacccaaatttcttccggatctatatgactacaaggagaaccgattcattgaaattggagtgacacgaagggaagtccacatatactacctagagaaagccaacaagataaaatccgaaaagacacacatccacattttttcattcaccggagaagaaatggcaaccaaagcggattacaccctggatgaagagagcagggcaagaatcaaaaccaggctgttcaccataagacaggaaatggccagcaggggtttatgggattcctttcgtcagtccgagagaggcgaagagacaattgaggaaagatttgagattacaggaaccatgcgcaggcttgccgaccaaagcctcccaccgaacttctccagccttgaaaactttagagcctatgtggatggattcgaaccgaacggctgcattgagggcaagctttctcaaatgtcaaaagaagtgaatgccagaattgaaccatttctgaagacaacaccacgtccactcagattaccggatggacctccctgttcccaacgctcgaagtttttgttgatggatgctctaaaattaagcattgaggaccctagtcatgagggagagggaataccgctatatgatgcgatcaaatgcatgaaaacattcttcggttggaaagagcccaacattgtcaaaccacatgaaaaaggcataaatcccaattacctcctggcatggaagcaggtaatggcagaacttcaggacattgagaatgaagagaagatcccaaagacaaaaaacatgaagaaaacaagccacttgaagtgggcactcggtgagaacatggcaccagaaaaagtggactttgaagactgcaaagatatcagagatctgaaacagtatgacagtgatgagccagagcccagatcgctatcaagctggatccagaatgaattcaacaaagcatgtgaattaacagattcaagttggatagaacttgatgagataggggaagatgttgctccaattgagcacattgcaagcatgagaaggaattatttcacagcggaagtgtcccattgcagggctactgaatacataatgaagggagtatatataaacacagctttgctcaacgcatcgtgtgcagccatggatgatttccaactgattccaatgataagcaaatgcagaaccagagaaggaagacgaaagacaaacctatatgggttcatcgtaaaaggaagatcccatttgaggaacgacaccgacgtggtaaactttgtaagtatggagttttctcttactgacccgaggctggagccgcacaagtgggaaaagtactgtgttcttgaaataggggacatgctcctacgaactgcaataggccaggtgtcaaggcccatgttcctgtatgtgaggaccaatggtacttccaaaataaagatgaaatggggtatggaaatgaggcgctgccttcttcaatctctacagcagattgagagcatgattgaggctgaatcttccgtcaaagagaaggacatgaccaaagaattcttcgaaaacaaatcagaaacatggccgattggagagtcacctaaaggagtggaagaaggctccatcgggaaggtatgcagaaccttgctggcaaaatctgtcttcaacagtctgtatgcatctccacaactcgaggggttttcagctgaatcgaggaaattgctactcattgttcaggcgcttagggataacctggaacctggaactttcgatcttggagggctatatgaagcaatcgaggagtgcctgattaatgatccctgggttttgcttaatgcatcttggttcaactccttcctcacacatgcactgagatag------
>H3N2_Canine_KX570965_A/canine/North_Carolina/109904/2015|2015.573
atggaaaactttgtgcgacaatgcttcaatccaatgattgtcgagcttgcggaaaaggcaatgaaagagtatggggaagatccaaaaatcgaaaccaacaaattcgctgcaatatgcacacatttggaagtctgtttcatgtattcggatttccacttcattgacgaacagggcgaatcaataattgtggaacatggtgacccaaatgcattactgaaacaccggtttgagataattgaggggagagaccgaacaatggcatggacagtggtgaatagcatctgcaacaccacaggagtcgagaagcctaaatttctccctgatttgtatgattacaaggagaaccgattcattgaaattggagtaacacggagggaggtccacatatactacctagaaaaagccaacaaaataaaatctgagaagacacacatccatattttttcattcactggagaagagatggccaccaaagcagactatactcttgatgaagagagccgagcaagaataaaaaccagactgttcacaataaggcaagaaatggccagcagggggctatgggattcctttcgtcagtccgaaaggggcgaagagacaattgaagaaagatttgaaatcgcaggaaccatgcgcaggcttgccgaccaaagtctcccaccgaacttctccagccttgaaaattttagagcctatgtgaatggatttgaaccgaatggatatattgatggcaagctttctcaaatgtctaaagaagtgaacgccagaattgaaccatttttgaaaacaacaccacgccctcttagattacctgatgggcctccctgcacccaacggtcaaaattcttgctgatggatgctctgaaactaagcattgaagacccgagtcatgagggggaggggataccgctatacgatgcgatcaaatgcatgaagacatttttcggctggaaagaacccaacataatcaagccacataagaaaggcataaaccccaattatctcttggcttggaaacaggtgctagcagaactccaggatattgaaaatgaggagaaaatcccaaagacaaagaatatgaagaaaacaagccaactaaaatgggtactcggtgaaaatatggcaccagaaaaagtggactttgaggattgcaaggatattagcgacctaaaacaatatgatagtgatgagccagagcccagatcgctagcaagctggattcagagtgaattcaataaggcatgtgaattgaccgattcgagctggatagaacttgatgagataggagaagatattgccccaatcgagcacattgcaagcagaaggaggaactattttactgcggaagtgtcccattgcagggctactgaatacataatgaggggagtgtacataaacacagctttgctcaatgcatcttgtgcagccatggatgacttccaactgattccaatgataagcaaatgcaggacaaaagaagggagacggaaaacaaacctatatgggttcattataaaaggaaggtctcacttgaggaatgacactgacgtggttaattttgtgagtatggagttctctcttactgacccgaggctggaaccacacaaatgggaaaagtactgtgttcttgaaataggagatatgctcctgaggactgcaataggtcaagtgtcaaggcccatgtttctgtatgttagaaccaatggaacctccaagatcaagatgaaatggggtatggaaatgaggcgctgccttctccaatctctccaacaaattgagagtatgattgaggccgaatcttctgttaaagaaaaagacatgaccaaagaattctttgagaacagatcggaaacatggccaattggagagtcacccaagggagtggaagaaggctctattgggaaagtgtgcagaaccttattagcaaaatccgtattcaacagtctatatgcatctccacaactcgagggattttcagcagaatcgaggaaattgcttctcattgttcaggcacttagggacaacctggaacctggaaccttcgatcttgaagggctatatgaagcaattgaggagtgcctgattaatgatccctgggttttgcttaatgcatcttggttcaactccttcctcacacatgcactgaaatag------
>H7N6_Avian_CY061615_A/duck/Victoria/512/2007|2007.500
atggaagactttgtgcgacaatgcttcaatccaatgattgtcgagcttgcggaaaaggcaatgagggaatatggggaagatccgaaaatcgaaacgaataaatttgccgcaatatgcacacacttggaagtctgcttcatgtattcggatttccactttattgatgaaagaggcgaatcaataattgtagaatccggcgatccgaatgcattattgaaacaccgatttgagataattgagggaagagaccgaacaatggcctggacaatagtgaatagtatctgcaacaccacaggagtcgataagcctaaattcctcccagatttgtatgactacaaagagaaccgatttattgaaattggagtgacacgaagggaagttcacatatactatctagaaaaagccaacaagataaaatcagagaaaacacacattcacatattctcattcactggagaggaaatggccaccaaagcggactatacccttgatgaagagagcagagcaagaatcaaaaccaggttgttcactataaggcaagaaatggccagtaggggtctatgggattcctttcgtcagtccgagagaggcgaagagacaattgaagaaagatttgaaatcacaggaaccatgcgcaggcttgccgaccaaagtctcccaccgaacttctccagccttgaaaactttagagcctatgtggatggattcgaaccgaacggctgcattgagggcaagctttctcaaatgtcaaaagaagtgaacgccagaattgagccatttctgaaaacaacaccacgccctctcagattacctgatgggcctccctgctctcagcggtcgaagtttttgctgatggacgcccttaagttaagcatcgaagacccgagccatgagggagaaggtataccgctatacgatgcaatcaaatgcatgaagacatttttcggctggaaagagcccaacattgtaaaaccacatgaaaaaggcataaaccccaattaccttctggcttggaagcaggtgctggcagaactccaagatattgaaaatgaggagaaaatcccaaaaacaaagaacatgaagaaaacaagccaattgaagtgggcacttggtgagaacatggcaccagagaaagtagactttgaggactgcaaagatgttagcgatctaaagcagtatgacagtgatgaaccggagtctagatcgctagcaagctggatccagagtgaattcaacaaggcatgcgaattgacagattcgagttggattgaacttgatgagataggggaagatgttgctccaattgagcacattgcgagtatgagaagaaactatttcacagcggaagtatcccattgcagggctactgaatacataatgaagggagtgtacataaacacagccctattgaatgcatcctgtgcagccatggatgacttccaactgattccaatgataagcaagtgtagaaccaaggaaggaagacggaagacaaatctgtatggattcattataaaaggaagatcccatttgagaaatgacaccgatgtagtaaactttgtgagcatggaattctctcttactgacccgaggcttgagccacacaagtgggaaaagtattgtgttctcgagataggagacatgctcctacggactgcaataggtcaagtgtcaaggcccatgttcctgtatgtgagaaccaatgggacttccaagatcaagatgaaatggggcatggagatgaggcgatgccttcttcaatcccttcaacaaattgagagcatgattgaggccgagtcttctgtcaaagagaaggacatgaccaaagaattctttgaaaacaaatcagaaacatggccaattggagaatcacccaaaggggtggaggaaggatccattgggaaagtgtgcaggacactactagcaaaatctgtgttcaacagcctatatgcatctccacaactcgaagggttctcagctgaatcaagaaaattgcttctcattgttcaggcacttagggacaacctggaacctgggaccttcgatcttggggggctatatgaagcaattgaggagtgcctgattaacgatccctgggttttgcttaatgcgtcttggttcaactccttcctcacacatgcactgagatag------
>H3N2_Human_CY007136_A/Canterbury/423/2003|2003.532
atggaagattttgtgcgacaatgcttcaacccgatgattgtcgaacttgcagaaaaagcaatgaaagagtatggagagaatctaaaaattgaaacaaacaaatttgcagcaatatgcactcacctggaggtatgtttcatgtattcagattttcatttcatcaatgaacaaggcgaatcaatagtggtagaacttgatgatccaaatgcactgttaaagcacagatttgaaataatcgaggggagagacagaacaatggcctggacagtagtaaacagtatctgcaacactactggagctgagaaaccgaaattcctaccagacttgtatgattacaaggagaacagattcatcgaaattggagtgacaaggagagaagtccacatatattaccttgaaaaggccaataaaattaaatctgagaatacacacattcacattttctcattcactggggaggaaatggccacaaaggcagactacactctcgacgaggaaagcagggctaggattaagaccaggctattcaccataaggcaagaaatggccaacagaggcctctgggattcctttcgtcagtccgaaagaggcgaagaaacaattgaagaaaaatttgaaatctcaggaactatgcgcaggcttgccgaccaaagtctcccgccgaacttctcctgccttgagaattttagagcctatgtggatggattcgaaccgaacggctgcattgagggcaagctttctcaaatgtccaaagaagtgaatgccaaaattgaaccttttctgaggacaacaccaagaccaatcaaacttccgaatggacctccctgttatcagcggtccaaattcctcctgatggatgctttaaaattgagcattgaagacccaagtcacgaaggagaagggatcccactatatgatgcgatcaagtgcataaaaacattctttggatggaaagaaccttatatagtcaaaccacacgaaaagggaataaatacaaattacctactgtcatggaagcaagtattgtcagaattgcaggacgttgagaatgaggagaagattccaaggactaaaaacatgaagaaaacgagtcaactaaagtgggctcttggtgaaaacatggcaccagagaaagtagactttgacaactgcagagacataagcgatttgaagcaatatgatagtgacgaacctgaattaaggtcactttcaagctggatacagaatgagttcaacaaggcctgcgagctaactgattcagtctggatagagctcgatgaaattggagaggacgtagccccaattgagtacattgcaagcatgaggaggaattatttcacagcagaggtgtcccattgtagagccactgagtacataatgaagggggtatacattaatactgccttgctcaatgcatcctgtgcagcaatggacgattttcaactaattccaatgataagcaagtgcagaactaaagagggaagacgaaaaaccaatttatatggattcatcataaaaggaagatctcatttaaggaatgacacagatgtggtaaactttgtgagcatggagttttctctcactgacccgagacttgagccacataaatgggagaaatactgtgtccttgaaataggagatatgttgctaagaagtgccataggccaaatttcaaggcctatgttcttgtatgtgaggacaaacggaacatcaaaggtcaaaatgaaatggggaatggagatgagacgttgcctcctacagtcgctacagcagatcgagagcatgattgaagccgagtcctcgattaaagagaaagacatgaccaaagagttttttgagaataaatcagaagcatggcccattggggagtctcccaagggagtggaagaaggctccattgggaaagtctgtaggactttgttggctaagtcggtgttcaatagcctgtatgcatctccacaattagaagggttttcagcggagtcaagaaaactgctccttgttgttcaggcttttagggacaacctcgaacctgggacctttgatcttggggggctatatgaagcaattgaggagtgcctgattaatgatccctgggttttgctcaatgcgtcttggttcaactccttcctgacacatgcattaaaatag------
>H3N2_Human_MH126458_A/Arkansas/02/2018|2018.058
atggaagattttgtgcgacaatgcttcaacccgatgattgtcgaacttgcagaaaaagcaatgaaagagtatggggaggatctgaaaattgaaaccaacaaatttgcagcaatatgcactcacttggaggtgtgtttcatgtattcagatttccatttcatcaatgaacaaggcgaatcaatagtagtagagcttgacgatccaaatgcactgttaaagcacagatttgaaataatcgaggggagagacaggacaatggcctggacagtagtaaacagtatctgcaacactactggagctggaaaaccgaagtttctaccggatttgtatgattacaaggagaacagattcatcgaaattggagtgacaaggagagaagtccacatgtattaccttgaaaaggccaataagattaaatctgagaacacacacattcacattttttcattcactggggaggaaatggccacaaaggcagactacactctcgacgaggaaagcagggctaggatcaaaaccaggctgtttaccataagacaagaaatggccaacagaggcctctgggattcctttcgtcagtccgaaagaggcgaagaaacaattgaagaaaaatttgaaatcacaggaactatgcgcaggcttgccgaccaaagtctcccaccgaacttctcctgccttgagaattttagagcctatgtggatggattcgaaccgaacggctgcattgagggcaagctttctcaaatgtccaaagaagtgaatgcccaaattgaaccttttctgaagacaacaccaagaccaatcaaacttcctagtggacctccttgttatcagcgatccaaattcctcctgatggatgctttgaaattgagcattgaagacccaagtcacgaaggagaagggatcccattatatgatgcaatcaagtgcataaaaacattctttggatggaaagaaccttatatagtcaaaccacacgaaaagggaataaattcaaattacctactgtcatggaagcaagtactgtcagaattgcaggacattgaaaatgaggagaagattccaagaactaaaaacatgaagaaaacgagtcaactgaagtgggctcttggtgaaaacatggcaccagagaaggtagactttgaaaactgcagagacataagcgatttgaaacaatatgatagtgaagaacctgaattaaggtcactttcaagctggatacagagtgagttcaacaaggcctgtgagctaactgattcagtttggatagagctcgatgaaattggagaggacgtagccccaattgaacacattgcaagcatgagaaggaattatttcacagcagaggtgtcccattgtagagctactgagtacataatgaaaggggtatacattaacactgccctgctcaatgcatcctgtgcagcaatggacgatttccaactaattcccatgataagcaagtgcagaactaaagagggaaggcgaaaaaccaatttatatggattcatcataaagggaagatctcatctgaggaatgacacagacgtggtaaactttgtgagcatggagttttctctcacagatccgagacttgaaccacataaatgggagaaatattgtgtccttgagataggagatatgttactaagaagtgccataggccaaatttcaaggccgatgttcttgtatgtgaggacaaacggaacatcaaaagtcaaaatgaaatggggaatggagatgagacgttgcctccttcagtcactccagcagatcgagagcatgattgaagccgagtcctcagttaaagagaaagacatgaccaaagagttttttgagaataaatcagaagcatggcccattggggagtcccccaaaggagtagaagaaggttccattgggaaagtctgtaggactctattggctaagtcagtattcaatagcctgtatgcatcaccacaattggaaggattttcagcagagtcaagaaaactgctccttattgttcaggctcttagggacaaactcgaacctgggacctttgatcttggggggctatatgaagcaattgaggagtgcctgattaatgatccctgggttttgctcaatgcgtcttggttcaactccttcctgacacatgcattaaaatag------
>H9N4_Avian_MG280361_A/blue-winged_teal/Ohio/16OS1068/2016|2016.690
atggaagattttgtgcgacaatgcttcaatccaatgatcgtcgagcttgcggaaaaggcaatgaaggaatatggggaggatccaaaaatcgagacaaacaaatttactgcaatatgcacacacttagaagtgtgtttcatgtattctgatttccatttcattgatgaacgaggtgaatcgataatcgtggaatctggcgatccaaatgcactcctaaaacaccgatttgaaataattgaagggagagaccgcactatggcctggacagtagtgaacagtatttgcaataccacaggagtcgaaaaacccaagtttctcccggatttatacgattacaaagagaatcgcttcattgaaattggagtaaccaggagggaagtccatatatactatttagaaaaggccaataagataaagtctgagaagacacacattcatatcttttcattcactggggaagaaatggctactaaagcagactacacccttgatgaagaaagtagagcgaggatcaaaaccaggctattcaccataaggcaagagatggccagtagaggcctctgggattcctttcgtcagtccgagagaggcgaagagacaattgaagaaagatttgaaattacaggaaccatgcgcaggctcgccgaccaaagtctcccaccgaacttctccagccttgaaaactttagagcctatgtggatggattcgaaccgaacggctgcattgagggcaagctttctcaaatgtccaaagaagtaaatgcaagaattgaaccatttctgaagacaacaccacgccctttgagattaccggaagggcctccttgctctcagcggtcgaaatttctgctgatggatgctctgaagcttagtattgaagacccgagtcatgagggcgaggggataccgctgtatgatgcgatcaaatgcatgaagaccttttttggctggaaagagcctaacattgtcaagccacatgaaaagggaataaaccccaattatctcctggcttggaagcaagtgttagcagaactacaggacattgaaaacgaggagaagattccaaaaacgaaaaacatgaagaaaacaagccaattgaagtgggcacttggtgaaaatatggcaccagagaaagtggactttgaagactgcaaggatgtcagtgatttgaggcagtatgacagtgacgagcctgtgcaaagatcactagcaagttggattcaaagtgagttcaacaaagcctgtgaattgactgactcaagttggatagagctcgatgaaataggagaggacgttgccccgatagaacacattgcaagcatgaggaggaattactttaccgctgaagtgtctcactgcagggcaacagagtacataatgaagggagtatacataaacacagctttgctcaatgcttcttgtgcggcaatggatgattttcagctgatcccaatgataagcaaatgcagaaccaaagaagggcggcggaagacaaatctgtatgggttcataataaagggaagatctcatttgaggaatgatactgatgtagtgaattttgtgagcatggagttttctcttactgaccctagactggaaccacataaatgggagaagtactgtgtccttgaagtaggggacatgctcctgcggactgcaataggccaagtatcgagacccatgttcttgtatgtgaggactaatggaacctccaaaatcaaaatgaaatggggtatggagatgaggcgttgtcttcttcaatctcttcagcaaattgaaagcatgattgaggccgaatcctctgtcaaagagaaggacatgaccaaagaattcttcgaaaacaaatcagagacatggcccattggggaatcacccaaaggagtagaagaaggttccattggaaaggtgtgcaggactctgctggcaaaatcggtgttcaacagcttgtatgcatctccacaacttgagggattttcagctgagtcgagaaagctgctcctcattgttcaggcacttagggacaacctggaacctggtaccttcgatcttggagggctatatgaagcaattgaggagtgcctgattaatgatccctgggttttgcttaatgcatcttggttcaactccttcctcacacatgcactgaaatag------
>H1N1_Human_CY250122_A/Florida/66/2017|2017.729
atggaagactttgtgcgacaatgcttcaatccaatgatcgtcgagcttgcggaaaaggcaatgaaagaatatggggaagaccccaaaatcgaaactaataagtttgctgcaatttgcacacatttggaagtttgtttcatgtattcggatttccatttcattgatgaacggggtgaatcaataattgtagaatctggtgacccaaatgcactattgaagcaccgatttgagataattgaaggaagagaccgaatcatggcctggacagtggtgaacagtatatgtaacacaacagggatagagaagcctaaatttcttcctgatttgtatgattacaaagagaaccggttcattgaaattggagtaacacggagagaagtccacatatattacctagagaaagccaacaaaataaaatctgagaagacacacattcacatcttttcattcactggagaggagatggccaccaaagcggactacacccttgacgaagagagcagagcaagaatcaaaactaggcttttcactataagacaagaaatggccagtaggagtctatgggattcctttcgtcagtccgaaagaggcgaagaaacaattgaagaaaagtttgagattacaggaactatgcgcaagcttgccgaccaaagtctcccaccaaacttctccagccttgaaaacttcagagcctatgtagatggattcgagccgaacggctgcattgagggcaagctttctcaaatgtcaaaagaagtgaacgccaaaattgaaccattcttgaggacgacaccacgccccctcagattacctgatggacctctttgccatcagcggtcaaagttcctgctgatggatgctctgaaattaagcattgaagacccgagtcacgagggggaaggaataccactatatgatgcaatcaaatgcatgaagacattctttggctggaaagagcctaaaatagtcaaaccacatgagaaaggcgtaaatcccaattacctcatggcttggaagcaggtgctagcagagctacaggacattgaaaatgaagagaaaatcccaagaacaaagaacatgaagaaaacaagccaattgaagtgggcactcggtgaaaatatggcaccagaaaaagtggactttgatgactgtaaagatgttggagaccttaaacagtatgacagtgatgagccagagcccagatctctagcaagctgggtccaaaatgaattcaataaggcatgtgaattgactgattcaagctggatagaacttgatgaaataggagaagatgttgccccgattgaacatatagcaagcatgaggaggaactattttacagcagaagtgtcccactgcagggctactgaatacataatgaagggagtgtacacaaatacggccttgctcaatgcatcctgtgcagccatggatgactttcagctgattccaatgataagcaaatgtaggaccaaagaaggaagacggaaaacaaacctgtatgggttcattataaaaggaaggtctcatttgagaaatgatactgatgtagtgaactttgtaagtatggagttctcactcactgatccaagactggaaccacacaaatgggaaaaatactgtgttcttgaaataggagacatgctattgaggactgcaataggtcaagtgtcgaggcccatgttcctatatgtgagaaccaatggaacctccaagatcaagatgaaatggggcatggaaatgaggcgctgccttcttcaatctcttcaacagattgagagcatgattgaagccgagtcttctgtcaaagagaaagacatgaccaaggaattctttgaaaacaaatcggaaacatggccaatcggagagtcacccaggggagtggaggaaggctctattggaaaagtgtgcagaaccttactggcaaaatctgtgttcaacagtctatatgcttctccacaacttgaggggttttcggctgaatcaagaaaattgcttctcattgttcaggcacttagggacaacctggaacctggaacctttgatcttggggggctatatgaagcaatcgaggagtgcttgattaatgatccctgggttttgcttaatgcatcttggttcaactccttcctcacacatgcactggagtag------
>H5N2_Avian_KP000022_A/chicken/Shijiazhuang/1209/2013|2013.937
atggaagactttgtgcgacaatgcttcaatccaatgatcgtcgagcttgcggaaaaggcaatgaaagaatatggggaagatccgaaaatcgaaacgaacaaattcgcatcaatatgcacacacttagaagtctgcttcatgtactctgatttccacttcattgacgaacgaggcgaatcaactattatagaatctggcgatccaaatgcgttgttgaaacaccgatttgagataatcgaagggagagaccgaacgatggcctggacagtggtgaatagtatctgcaacaccacggaagtcgagaaacccaaatttcttccggatctgtatgactacaaggaaaaccgattcattgaaattggagtaacgaggagggaagtccacatatactacctggagaaagccaataaaataaaatccgagaagacacacatccacattttctcattcactggagaagagatggccaccaaagcagattacactcttgatgaagaaagcagggcaagaatcaaaaccaggctgttcaccataaggcaggaaatggccagcaggggtctatgggattcctttcgtcagtccgaaagaggcgaagaaacaattgaagaaagatttgaaatcacagggaccatgcgtaggtttgccgaccaaagtctcccaccgaacttctccagccttgaaaactttagagcctatgtggatggattcaaaccgaacggctgcattgagggcaagctttctcaaatgtcaaaagaagtgaacgccagaatcgagccatttctaaagacaacaccacgccctctcagattgcctaatggccctccctgctctcagcggtcgaaattcttactgatggatgctctgaaattaagcattgaggacccgagccacgaaggggaggggataccactatatgatgcgatcaaatgcatgaaaacgttcttcggttggaaagagcccaacattatcaaaccacatgagaaaggcataaaccccaattatctcctgacttggaagcaggtgctagcagaacttcaggacattgaaagtgaagagaagattccaaagacaaagaacatgaagaaaacaagccaattaaagtgggcactcggtgagaacatggcaccggaaaaggtggactttgaagattgcaaagatgtcaacgacctgaaacagtacaacagtgatgagccagagactagatcactagcatgttggattcagaatgagttcaacaaggcatgtgaattgactgattcaagctgggtagaacttgatgaaataggggaagatgttgccccaatcgaacacattgcaagcatgagacggaactattttacagcagaggtgtcccactgtagggctactgaatacataatgaagggagtgtacataaatacagctttgctcaatgcatcgtgtgcggccatggatgactttcaactgattccaatgataagcaaatgcagaacaaaagaaggaaggcggaaaacaaacctatatggattcattataaaaggaagatctcatttgaggaatgataccgacgtggtaaactttataagtatggaattttcccttaccgacccaaggctggaaccacataaatgggaaaagtattgtgttcttgaaataggggacatgctcctgcgaactgcagtaggccaagtatcaaggcccatgtttctgtatgtgagaaccaatgggacctccaagatcaagatgaaatggggtatggaaatgagacgctgccttcttcaatctctccaacagattgagagcatgattgaagctgaatcctccgtcaaagagaaagacctgaccaaagaattctttgaaaacaaatcagaaacatggccaattggagaatcacctaagggagtggaggaaggttccatcgggaaggtgtgcagaaccttactagcaaaatctgtattcaacagcctatatgcatctccacaactcgaggggttctcagctgaatcgagaaaactgctactcattattcaggcgcttagggataacctggaacctggaaccttcgatcttgaaggactatatgaagcaatcgaggagtgcctgattaatgatccttgggttttgcttagtgcatcttggttcaactccttcctcacacatgcactaagatag------
>H7N6_Avian_CY076394_A/northern_shoveler/California/27985/2007|2007.063
atggaagactttgtgcgacaatgcttcaatccaatgattgtcgagcttgcggaaaaggcaatgaaagaatatggcgaagatccaaaaatcgagacaaacaaattcgctgcaatatgcacacacttggaagtgtgtttcatgtattcagatttccatttcattgatgaacgaggtgagtcgataatcgtggagtctggcgatccaaatgcactcctaaaacaccgatttgaaataatcgaagggagagatcgtactatggcctggacagtagtgaacagtatttgcaacaccacaggagttgaaaagcccaagtttctcccagatttatacgattacaaagaaaatcgtttcattgaaattggagtaaccaggagggaggtccatatatactatttagaaaaggccaacaagataaaatctgagaagacacacatccacatcttttcattcactggggaagaaatggctactaaagcagactacactcttgatgaagaaagtagagcaaggatcaaaaccagattatttaccataagacaagagatggccagtagaggtctctgggattcctttcgtcagtccgagagaggcgaagagacaattgaagaaagatttgaaatcacaggaaccatgcgcaggctcgccgaccaaagtctcccaccgaacttctccagccttgaaaactttagagcctatgtggatggattcgaaccgaacggctgcattgagggcaagctttctcaaatgtccaaagaagtaaatgcaagaattgaaccatttctgaagacgacaccacgccccctgagattaccggaagggcctccttgctctcagcggtcgaaatttctgctgatggatgctctgaagcttagcattgaagacccgagtcatgagggcgagggaataccgctgtatgatgcaatcaaatgcatgaagacctttttcggctggaaagagcctaccattgtcaagccacatgaaaagggcataaaccccaattatctcctggcttggaagcaagtgttagcagaactacaggatattgaaaatgaggagaagattccaaaaacaaagaacatgaagaaaacaagccaattgaagtgggcacttggtgaaaacatggcaccagagaaagtggactttgaagattgcaaggatgtcagcgatttgagacagtatgacagcgatgagcctgaacaaagatcactggcaagttggattcaaagtgagttcaacaaagcttgcgaattgactgactctagttggatagaactcgatgaaataggggaagatgttgccccaatcgaacacattgcaagtatgaggaggaattactttacagctgaagtgtctcactgcagggcaacagaatatataatgaagggagtatacataaacacagctttactcaacgcttcttgtgcagcaatggatgattttcagttgatcccaatgataagcaaatgcagaaccaaagaagggcggcggaagacaaatctgtatgggttcatcataaagggaaggtctcatttgaggaacgatactgatgtagtgaattttgtgagcatggagttttctcttactgaccctaggctagagccacataaatgggagaaatactgtgtccttgaaataggggacatgctcctgcgaactgcaataggccaagtatcaagacccatgtttctatatgtgaggaccaatggaacttccaaaatcaaaatgaaatggggtatggagatgaggcgttgtcttcttcaatcccttcagcaaattgagagcatgattgaggccgagtcctctgtcaaagagaaggacatgaccaaagaattctttgaaaacaagtcagagacatggcccattggggaatcacccaaaggagtagaggaaggttccatcggaaaggtgtgcaggactctgctggcaaaatctgtattcaacagtttgtatgcatctccacaacttgagggattttcagctgagtcgagaaagctgctcctcattgttcaggcacttagggacaacctggaacctggtaccttcgatcttggaggactatatgaagcaattgaggagtgcctgattaatgatccctgggttttgcttaatgcatcttggttcaactccttcctcacacatgcactgaaatag------
>H1N1_Human_CY223436_A/Mississippi/05/2017|2017.121
atggaagactttgtgcgacaatgcttcaatccaatgatcgtcgagcttgcggaaaaggcaatgaaagaatatggggaagatcccaaaatcgaaactaataagtttgctgcaatttgcacacatttggaagtttgtttcatgtattcggatttccatttcattgatgaacggggtgaatcaataattgtagaatctggtgacccaaatgcactattgaagcaccgatttgagataattgaaggaagagaccgaatcatggcctggacagtggtgaacagtatatgtaacacaacagggatagagaagcctaaatttcttcctgatttgtatgattacaaagagaaccggttcattgaaattggagtaacacggagagaagtccacatatattacctagagaaagccaacaaaataaaatctgagaagacacacattcacatcttttcattcactggagaggagatggccaccaaagcggactacacccttgacgaagagagcagagcaagaattaaaactaggcttttcactataagacaagaaatggccagtaggagtctatgggattcctttcgtcagtccgaaagaggcgaagagacaattgaagaaaagtttgagattacaggaactatgcgcaagcttgccgaccaaagtctcccaccaaacttctccagccttgaaaacttcagagcctatgtagatggattcgagccgaacggctgcattgagggcaagctttcccaaatgtcaaaagaagtgaacgccaaaattgaaccattcttgaggacgacaccacgccccctcagattgcctgatggacctctttgccatcagcggtcaaagttcctgctgatggatgctctaaaactaagcattgaagacccgagtcacgagggggagggaataccactatatgatgcaatcaaatgcatgaagacattctttggctggaaagagcctaaaatagtcaaaccacatgagagaggcgtaaatcccaattacctcatggcttggaagcaggtgctagcagagctacaggacattgaaaatgaagagaagatcccaaggacaaagaacatgaagaaaacaggccaattgaagtgggcactcggtgaaaatatggcaccagaaaaagtggactttgatgactgtaaagatgttggagacctcaaacagtatgacagtgatgagccagagcccagatctctagcaagctgggtccaaaatgaattcaataaggcatgtgaattgactgattcaagctggatagaacttgatgaaataggagaagatgttgccccgattgaacatatagcaagcatgaggaggaactattttacagcagaagtgtcccactgcagggctactgaatacataatgaagggagtgtacataaatacggccttgctcaatgcatcctgtgcagccatggatgactttcagctgattccaatgataagcaaatgtaggaccaaagaaggaagacggaaaacaaacctgtatgggttcattataaaaggaaggtctcatttgagaaatgatactgatgtagtgaactttgtaagtatggagttctcactcactgatccaagactggaaccacacaaatgggaaaaatactgtgttcttgaaataggagacatgctattgaggactgcgataggtcaagtgtcgaggcccatgttcctatatgtgagaaccaatggaacctccaagatcaagatgaaatggggcatggaaatgaggcgctgccttcttcaatctcttcagcagattgagagcatgattgaagccgagtcttctgtcaaagagaaagacatgaccaaggaattctttgaaaacaaatcggaaacatggccaatcggagagtctcccaggggagtggaggaaggctctattggaaaagtgtgcagaaccttactggcaaaatctgtgttcaacagtctatatgcgtccccacaacttgaggggttttcagctgaatcaagaaaattgcttctcattgttcaggcacttagggacaacctggaacctggaaccttcgatcttggggggctatatgaagcaatcgaggagtgcctgattaatgatccctgggttttgcttaatgcatcttggttcaactccttcctcacacatgcactgaagtaa------
>H3N2_Swine_JQ350551_A/swine/Indiana/A00968322/2010|2010.795
atggaagactttgtgcgacaatgcttcaatccaatgatcgtcgagcttgcggaaaaggcaatgaaagaatatggggaagattcgaaaatcgaaaccaacaagttcgctgcaatatgcacgcacttggaagtctgtttcatgtattcggatttccatttcattgacgaacagggtgaatcaatcattgtagaatctggtgatccaaatgcattgctgaagcaccgatttgagataattgaaggaagagacaggactatggcctggacagtagtgaacagtatctgcaacaccacaggggtagagaagcctaaatttcttccggatttatacgactacaaagaaaatcgattcgttgaaattggagtgacacgaagggaggtccacatatactacctagagaaagccaacaaaataaaatccgagaagacacacattcatattttttcattcactggagaggagatggccaccaaagcggactacacccttgatgaagagagcagggcaagaatcaaaaccaggctcttcaccataagacaagagatggccagtaggggtctatgggattcctttcgtcagtccgagagaggcgaagagacaattgaagaaagatttgaaattacaggaaccatgcgcaggcttgccgaccaaagtctcccaccgaacttctccagccttgaaaactttagagcctatgtagatggattcgaaccaaacggctgcattgagggcaagctttctcaaatgtcaaaagaagtgagtgcccaaattgaaccattcttgaagacaacaccacgccctctcagattgcctgatgggcccccttgctctcagcggtcaaagttcttgctgatggatgctctgaaactaagtattgaagacccgagtcatgaaggggaaggaataccactatatgatgcaatcaagtgcatgaagacattttttggctggaaagagcctaacataatcaaacctcatgagaaaggcataaaccccaattatctactggcttggaagcaagtgctagcagagctccaggacattgaaaatgaagagaagatcccaaagacaaagaacatgaagagaacaagccaattgaagtgggcacttggtgagaatatggcaccagagaaagtagattttgatgactgcaaagatgtcggtgatctcaaacagtatgacagcgatgagccagagcctagatccctagcaagctgggtccaaaatgagttcaacaaggcatgtgaattgaccgattcaagctggatagaacttgatgagataggagaagatgttgccccgattgaacacatcgcaagcatgaggaggaactattttacagcagaagtgtcccattgcagggctactgaatacataatgaagggagtgtacataaatacggctcttcttaatgcatcttgtgcagccatggatgactttcagctgatcccaatgataagcaaatgtaggaccaaagaaggaagacgaagaacaaatctgtacggcttcattataaaaggaaggtcccatctgagaaatgatactgacgtggtgaactttgtaagcatggagttctccctcactgacccgaggctggagccacacaaatgggaaaagtactgtgttcttgaaataggagacatgctcctgaggactgcaataggccaagtgtcgaggcccatgttcctatatgtgagaaccaatggaacctccaagatcaagatgaaatggggcatggaaatgaggcgctgccttctccagtctcttcagcagattgagagtatgattgaggctgagtcttctgtcaaagagaaagacatgaccaaggaattctttgaaaacaaatcggaaacatggccaatcggagaatcacccaaaggagtggaggaaggctctattgggaaagtgtgcaggaccttactggcaaaatctgtattcaacagtctatacgcgtctccacaacttgaggggttttcggctgaatcgagaaagttgctcctcattgttcaggcacttagggacaacttggaacctgggacctttgatcttggggggctatatgaagcaatcgaggagtgcctgattaatgatccctgggttttgcttaatgcatcttggttcaactccttcctcacacatgcactgaaatag------
>H6N2_Avian_HM145375_A/duck/Fujian/8719/2005|2005.500
atggaagactttgtgcgacaatgcttcaatccaatgatcgtcgagcttgcggaaaaggcaatgaaagaatatggggaagatccgaaaatcgaaacaaacaaattcgcagcaatatgcacacacttagaagtctgcttcatgtattcggatttccacttcattgacgaacgaggcgaatcaataattgtagaatctggcgatccaaatgcattattgaaacaccgatttgaaataattgaaggaagagaccgcacaatggcctggacagtggtgaatagtatctgcaacaccacaggagtggataaacccaaatttcttccggatttatatgactacaaggaaaaccgattcattgaaattggagtgacacggagggaagtccacatatactacctagagaaagccaacaagataaaatcagaaaagacacacattcacattttttcattcaccggagaagaaatggcgtccaaagcagattacactctggatgaagagagcagggcaagaatcaaaaccaggctgttcaccataagacaggaaatggccagcaggggtttatgggattcctttcgtcagtccgagagaggcgaagaaacaattgaggaaagatttgaaatcacaggaaccatgcgcaggcttgccgaccaaagcctcccaccgaacttctccagccttgaaaactttagagcctatgtggatggattcgaaccgaacggctgcattgagggcaagctttctcaaatgtcaaaagaagtgaacgccagaattgaaccatttctgaagacaacaccacgccctctcagattaccggatggacctccctgttctcagcgatcgaaattcttgctgatggatgctctaaaattaagcattgaggaccctagtcatgagggggagggaataccgctatacgatgcgatcaaatgcatgaaaacattcttcggctggaaagagcccaacattgtcaaaccacatgagaaaggaataaatcccaattacctcctggcatggaagcaggtaatgtcagaacttcaggacattgagaacgaagagaagatcccaaagacaaaaaacatgaagaaaacaagccatttgaagtgggcactcggtgagaacatggcaccagaaaaagtggactttgaagattgcaaagatatcagagatttgaaacagtatgacagtgatgagccagagcccagatcgctatcaagctggatccagaatgaattcaacaaagcatgtgagttgacagattcaagttggatagaacttgatgagataggggaagatattgctccaattgagcacattgcaagtatgagaaggaactatttcacagcggaagtgtcccactgcagggctactgaatacataatgaaaggagtatatataaatacagctttactcaatgcatcgtgtgcagctatggatgacttccagctgattccaatgataagcaaatgcagaaccagagagggaagacgaaagacaaacctatatgggttcattataaaaggaagatcccatttgagaaacgacactgacgtggtaaactttgtaagtatggagttttctcttactgacccgaggctggagccacacaaatgggaaaagtattgtgttcttgaaataggggacatgctcctacgaactgcaataggccaagtgtcaaggcccatgttcctgtatgtaaggaccaatggtacttccaaaatcaagatgaaatggggtatggaaatgaggcgttgccttcttcaatctctccagcagattgagagcatgattgaggctgaatcttccgtcaaagaaaaagacatgaccaaagaattctttgaaaacaaatcagagacatggccgattggagagtcacccaagggagtggaagaaggctctatcgggaaggtgtgcagaaccttgctggcaaaatctgtattcaatagtctatatgcatctccacaactcgaggggttctcagctgaatcgagaaaattgctactcattgttcaggcacttagggataacctggaacctggaactttcgatcttggagggctatatgaagcaatcgaggagtgcctgattaatgatccctgggttttgcttaatgcatcttggttcaactccttcctcacacatgcactgagatag------
>H7N9_Avian_MF630500_A/duck/Shanghai/SD015/2015|2015.044
atggaagactttgtgcgacaatgcttcaatccaatgatcgtcgagcttgcggaaaaggcaatgaaagaatatggggaaaatccgaaaatcgaaacgaacaaattcgcagcaatatgcacacacttagaagtctgtttcatgtattcggattttcatttcattgacgagcgaggcgaatcaataattgtagaatctggcgatccaaatgcattgctgaaacaccgatttgaaataattgaaggaagagaccgaacaatggcctggacagtggtaaatagcatctgcaacaccacaggagtcgagaaacccagatttctccctgatctgtatgactacaaggaaaaccgattcattgaaattggagtgacacgaagggaagtccacatatactacctagaaaaagccaacaagataaaatcagaaaagacacacatccacattttctcattcactggagaagaaatggccaccaaagccgactacactctcgatgaagagagcagagcaagaatcaaaaccaggctgttcaccataagacaagaaatggccagcagaggtctatgggattcctttcgtcagtccgaaagaggcgaagagacaattgaagaaagatttgaaattacaggaaccatgcgcaggcttgccgaccaaagtctcccaccgaacttctccagccttgaaaactttagagcctatgtggatggattcgaaccgaacggctgcattgagggcaagctttctcaaatgtcaaaagaagtgaacgccagaatcgaaccattcctgaagacaacaccacgtcccctcagattgcctgatgggcctccttgctctcagcggtcgaaattcttgctgatggatgctctgaagttgagcattgaggatccaagtcatgaaggggaggggataccactatatgatgcgatcaaatgcatgaaaacattctttggctggaaagagcccaacattatcaaaccacatgagaaaggtataaaccccaattacctcctggcttggaaacaggtactggcagaacttcaggatattgagaatgaagaaaaaattccaaagacaaagaacatgaagaaaacaagccaattgaagtgggcactcggtgagaacatggcaccggaaaaagtggactttgatgattgcaaagatgtcagcgatctgaaacaatatgacagtgatgagccagagcccagatcactagcaagctggatccagagtgaattcaacaaggcatgtgaattgactgattcaagctggatagaacttgatgagataggggaagatgttgctccaattgagcacattgcaagcatgagaaggaactatttcacagcagaagtgtcccactgcagggccactgaatacataatgaagggagtatatataaatacagctctgctcaatgcatcctgtgcggccatggatgactttcaactgattccaatgataagcaaatgcagaaccaaagaaggaagacggaaaacaaacctatatggattcatcataaaaggaagatctcatttgaggaacgatactgatgtggtaaacttcgtgagtatggagttttctcttactgacccgaggttggaaccacacaagtgggaaaagtactgtgttcttgaaataggggacatgctcctacgaactgcaataggccaagtgtcaaggcccatgttcctatatgtaagaaccaatgggacttccaaaatcaagatgaaatggggtatggaaatgagacgctgccttcttcaatctcttcaacagatcgagagcatgattgaggctgaatcttccgtcaaagagaaagacatgaccaaagaattctttgaaaacaagtcagaaacatggccaattggagagtcacccaagggagtggaggaaggctccatcggaaaggtgtgcagaaccttactagcaaaatctgtattcaacagcctatatgcatctccgcaacttgaggggttttcagctgaatcgagaaaactgctactcattgttcaggcgcttagggataacctggaacctggaaccttcgatcttggagggctatatgaagcaatcgaggagtgcctgattaatgatccctgggttttgcttaatgcatcttggttcaactccttcctcacacatgcactgagatag------
>H6N2_Avian_HM145362_A/mallard/Jiangxi/12147/2005|2005.500
atggaagactttgtgcgacaatgcttcaatccaatgattgtcgagcttgcggaaaaggcaatgaaagaatatggggaagatccgaaaatcgaaacgaacaaatttgccgcaatatgcacacacttagaagtctgtttcatgtattcggatttccactttatcgatgaacgaggcgaatcaataattgtagagtcgggcgatccgaatgcattactgaaacaccgatttgagataattgaaggaagagaccgaacaatggcctggacagtggtaaatagtatctgcaacaccacaggagtcgataagcctaaattcctcccagatctgtatgactacaaagaaaaccgattcattgaaattggagtgacacgaagagaagttcacatatactatctagaaaaagctaacaagataaaatcagagaagacacacattcacatattctcattcactggagaggaaatggccaccaaagcggactatacccttgatgaggagagcagagcaagaatcaaaaccaggctgttcactataaggcaagaaatggccagtaggggtctatgggattcctttcgtcagtccgagagaggcgaagagacaattgaagaaagatttgaaatcacaggaaccatgcgcaggcttgccgaccaaagtctcccaccgaacttctccagccttgaaaactttagagcctatgtggatggattcgaaccgaacggctgcattgagggcaagctttctcaaatgtcaaaagaagtgaacgccagaattgagccatttctgaagacaacaccacgccctctcagattacctgatgggcctccctgctctcagcggtcgaagttcttactgatggatgcccttaaattaagcatcgaagacccgagccatgagggggaaggtataccgctgtatgatgcaatcaaatgcatgaagacatttttcggctggaaagagcccaacatcgtgaaaccacatgaaaaaggcataaaccccaattacctcctggcttggaaacaggttctggcagaactccaagatattgaaaatgaggagaaaatcccaaaaacaaagaacatgaagaaaacaagccaattgaagtgggcacttggtgaaaacatggcaccagagaaagtagactttgaggactgcaaagatgttagcgatctaaggcagtatgacagtgatgaaccagagtctagatcgctggcaagctggatccagagcgaattcaacaaagcatgcgaattgacagattcaagttggattgaacttgatgagataggagaagatgttgctccaattgagcacattgcgagtatgagaagaaactatttcacagcggaagtatcccattgcagggctactgaatacataatgaagggagtgtacataaacacagccctgttaaatgcatcctgtgcagccatggacgacttccaattgattccaatgataagcaagtgcagaaccaaagaaggaagacggaagacaaatctgtatggattcattataaaaggaagatctcatttgaggaatgacaccgatgtggtaaactttgtgagcatggaattctctcttactgacccgaggctggagccacacaagtgggaaaagtactgtgtcctcgagataggagacatgctcctacggactgcaattggccaagtgtcaaggcccatgttcctgtatgtgagaaccaatggaacttccaagatcaagatgaaatggggcatggagatgaggcgatgccttcttcaatcccttcaacaaattgagagcatgattgaggccgagtcttctgtcaaagagaaagacatgaccaaagaattctttgaaaacaaatcagaaacatggccgattggagaatcacctaaaggggtggaggaaggctccattgggaaggtgtgcagaacactactagcaaaatctgtattcaacagtctatatgcatctccacaactcgaggggttttcagctgaatcaagaaaattgcttctcattgttcaggcacttagggacaacctggaacctgggaccttcgatcttgggggattatatgaagcaattgaggagtgcctgattaatgatccctgggttttgcttaatgcgtcttggttcaactccttcctcacacatgcactgaaatag------
>H3N2_Avian_KT022240_A/chicken/Guangxi/015C10/2009|2009.285
atggaagactttgtgcgacaatgcttcaacccaatgattgtcgagcttgcggaaaaggcaatgaaagaatatggggaagatccgaaaatcgaaacgaacaaatttgccgcaatatgcacacacttagaagtctgtttcatgtattcggatttccactttattgatgaacaaggcgaatcaataattgtagaatctggcgatccgaacgtattattgaaacaccgatttgagataattgaagggagagaccgaacaatggcctggaccgtggtaaatagtatttgcaacaccacaggagtcgacaagcccaaattcctcccagatttgtatgactacaaagagaaccgattcattgaaattggagtgacacgaagggaagttcacatatactatctagaaaaagccaacaagataaaatcagagaagacacacatccacatactctcattcactggagaggaaatggccaccaaagcggactacacccttgatgaggagagcagagcaagaatcaaaaccaggctgttcactataaggcaagaaatggccagtaggggtctatgggattcctttcgtcagtccgagagaggcgaagagacaattgaagaaagatttgaaatcacaggaaccatgcgcaggcttgccgaccaaagtctcccaccgaacttctccagccttgaaaactttagagcctatgtggacggattcgaaccgaacggctgcattgagggcaagctttctcaaatgtcaaaagaagtaaatgccaggattgagccatttctgaaaccaacaccacgccctctcagattacctgatgggcctccctgctctcagcggtcgaagttcttactgatggatgccctcaaattaagcatcgaagacccgagccatgaaggggaaggtataccgctatatgatgcaatcaaatgcatgaagacatttttcggctggaaagagcccaacatcgtgaaaccacatgaaaagggcataaaccccaattatctcctggcttggaagcaggtgttggcagaactccaagatattgaaaatgaggagaaaattccaaaaacaaagaacatgaagaaaacaagccaattgaagtgggcacttggtgagaatatggcaccagagaaagtagactttgaggattgcaaagatgttagcgatctaagacagtatgacagtgatgaaccagaatctagatcgctagcaagctggatccagagcgaattcaacaaagcatgcgaattaacagattcaagttggattgaacttgatgaaataggggaagatgttgctccaattgagcatattgcgagtatgagaggaaactacttcacagcggaagtatcccattgcagagatactgaatacataatgaagggagtgtacataaacacagccctgttgaatgcatcctgtgcagccatggatgacttccaactgattccaatgataagcaagtgcagaaccaaagaaggaagacggaagacaaatctgtatggattcattataaaaggaagatcccatttgaggaatgacaccgatgtggtaaactttgtgagcatggaattctctcttactgacccgaggctggagccacacaagtgggaaaagtactgtgttctcgagataggagatatgctcctacggactgcaataggccaagtgtcaaggcccatgttcccgtatgtgagaaccaatgggacttccaaaatcaagatgaaatggggcatggagatgaggcgatgccttcttcaatcccttcaacaaattgagagcatgattgaggccgagtcttctgtcaaagagaaagacatgaccaaagaattctttgagaacaaatcagaaacatggccaatcggagaatcacctaaaggagtggaggaaggctccattgggaaagtatgcagaacattactagcaaaatctgtattcaacagcctttatgcatctccacaactcgaggggttttcagctgaatcaagaaaattgcttctcattgttcaggcacttagggacaacctggaacctgggaccttcgatcttggggggctatatgaagcaattgaggagtgcctgattaacgatccctgggttttgcttaatgcgtcttggttcaactccttcctcacacatgcactgaaatag------
>H4N9_Avian_CY097659_A/mallard/Ohio/2031/2009|2009.586
atggaagactttgtgcgacaatgcttcaatccaatgatcgtcgagcttgcggaaaaggcaatgaaagaatatggggaagatccaaaaatcgagacaaacaaattcgctgcaatatgcacacacttggaagtgtgtttcatgtattcagatttccatttcattgatgaacgaggtgaatcgataatcgtggagtctagcgatccaaatgcactcctaaaacaccgatttgaaataatcgaaggaagagatcggactatggcctggacagtagtgaacagtatttgcaacaccacaggagttgaaaaacccaagtttctcccggatttatatgattacaaagagaatcgtttcattgaaattggagtaaccaggagggaggtccatatatactatttagaaaaggccaataagataaaatctgagaagacacacatccacatcttttcattcactggggaagaaatggctactaaagcagactacactcttgatgaggaaagtagagcaaggatcaagaccagactatttaccataagacaagagatggccagtagaggtctctgggattcctttcgtcagtccgagagaggcgaagagacaattgaagaaagatttgaaattacaggaaccatgcgcaggctcgccgaccaaagtctcccaccgaacttctccagccttgaaaactttagagcctatgtggatggattcgaaccgaacggctgcattgagggcaagctttctcaaatgtccaaagaagtaaatgcaagaattgaaccatttctgaagacaacaccacgcccactaaaattaccggaagggcctccttgctctcagcggtcgaaatttctactgatggatgctctgaagcttagcattgaagacccgagtcatgagggcgagggaataccgctgtatgacgccatcaaatgcatgaagacctttttcggctggaaagagcctagcattgtcaagccacatgaaaagggcataaaccccaattatctcctggcttggaagcaagtgctagcagaactacaggatattgaaaatgaggagaaaattccaaaaacaaagaacatgaagaaaacaagccaattgaagtgggcacttggtgaaaacatggcaccagagaaagtggactttgaagactgtaaggatgtcagcgatttgagacagtatgacagcgatgaacctgaacaaagatcactggcaagttggattcaaagtgagttcaacaaagcttgcgaattgactgactctagttggatagaactcgatgaaataggggaggatattgccccaatcgaacacattgcaagcatgaggaggaactactttacagctgaagtgtctcattgcagggcaacagaatatataatgaagggggtatacataaacacagctttgctcaacgcttcttgtgcggcaatggatgattttcagttgatcccgatgataagcaaatgcagaaccaaggaagggcggcggaagacaaatctgtatgggtttgtcataaagggaaggtctcatttgaggaacgatactgatgtagtgaattttgtgagcatggagttttctcttactgaccctagactagagccacataaatgggagaaatactgtgtccttgaaataggggacatgatcctgcgaactgcaataggccaagtatcgagacccatgtttctatatgtgaggaccaatggaacttccaaaatcaaaatgaaatggggtatggagatgaggcgttgtcttcttcaatcccttcagcaaattgagagcatgattgaggccgagtcctctgtcaaagagaaggacatgaccaaagaattctttgaaaacaaatcagagacatggcccattggggaatctcccaaaggagtagaggaaggttccatcggaaaggtgtgcaggactctgctggcaaaatctgtattcaacagtttgtatgcatctccacaacttgagggattttcagctgagtcgagaaagttgctcctcattgttcaggcacttagggacaacctggaacctggtactttcgatcttggaggactatatgaagcaattgaggagtgcctgattaatgatccctgggttttgcttaatgcatcttggttcaactccttcctcacacatgcactgaaatag------
>H4N1_Avian_CY004965_A/mallard_duck/Alberta/291/1977|1977.655
atggaagactttgtgcgacaatgcttcaatccaatgatcgtcgagcttgcggaaaaagcaatgaaagagtatggagaggatccaaaaatcgagacaaataaattcgctgcgatatgcacacacctggaagtgtgtttcatgtattcagatttccatttcattgatgaacggggtgaatcaataatcgtagagtctggagatccaaatgcacttttaaaacaccgatttgagataatcgaagggagagatcgtacaatggcctggacagtggtaaatagcatttgtaacaccacaggagttgagaaacccaagtttctcccggatttatatgactataaagaaaatcgtttcattgaaattggagtaacaaggagggaggtccatatatactacttagaaaaggccaataaaataaaatctgagaagacacacatccacatcttctcattcactggggaagaaatggccactaaagcagactacactcttgatgaagagagtagagcaaggatcaaaaccaggctattcaccataagacaagaaatggccagtagaggtctctgggattcctttcgtcagtccgagagaggcgaagagacaattgaagaaagatttgaaattacaggaaccatgcgcaggctcgccgaccaaagtctcccaccgaacttctccagccttgaaaactttagagcctatgtggatggattcgaaccgaacggctgcattgagggcaagctttctcaaatgtccaaagaagtaaatgcaagaattgaaccatttttgaagacaacaccacgccctctcaaattaccagaaggacctccctgctctcagcggtcaaaattcctgctgatggatgctctgaaacttagcattgaggacccgagtcatgagggcgagggaataccgctgtatgatgcaatcaaatgtatgaaaacctttttcggctggaaagagcccaacattgtcaagccacatgaaaaggggataaaccccaattatctcctggcttggaagcaagtgctagcagagctgcaggatattgaaaatgaggagaagattccaaaaacaaagaacatgaagaaaacaagccaattaaagtgggcacttggtgagaacatggcaccagagaaagtggactttgaagattgcaaggatgtcagcgatttgaaacagtatgacagcgatgagccagaacaaagatcactagcaagttggattcaaagtgaattcaacaaggcttgtgaattgactgattcaagctggatagaactcgatgagataggggaagatgtcgctccaatcgagcatattgcaagcatgaggaggaattattttacagctgaagtgtctcactgcagggcaacagagtacataatgaagggagtatacataaacacagctttgctcaatgcttcttgtgctgccatggatgactttcagttgattccaatgataagcaaatgcagaaccaaagaaggacgacggaagacaaatctgtatggattcatcataaaggggaggtctcatctgaggaatgacactgatgtggtgaattttgtgagcatggaattttctcttactgaccctagattagagccacacaagtgggagaagtattgtgtccttgaaataggggatatgctcctacggactgcaataggccaagtatcaagacccatgttcctgtatgtgagaaccaatggaacttccaaaatcaaaatgaaatggggtatggaaatgaggcgctgccttcttcaatcccttcagcaaattgaaagcatgattgaggccgagtcctctgtcaaggagaaagacatgactaaagaattctttgaaaacaagtcggagacatggcccattggagaatcacccaaaggagttgaagaaggttccattgggaaagtgtgcaggactttgctagcaaaatctgtattcaacagtttgtatgcatctccacaacttgagggattttcagctgagtcaaggaagctgcttctcattgttcaggcacttagggataacctggaacctggaaccttcgatcttggagggctatatgaagcaattgaggagtgcctgattaatgatccctgggttttgcttaatgcatcttggttcaactccttcctcacacatgcactgaagtag------
>H9N2_Avian_EU086231_A/chicken/Guangxi/37/2005|2005.500
atggaagactttgtgcgacaatgcttcaatccaatgatcgtcgagcttgcggaaaaggcaatgaaagaatatggggaagatccgaaaatcgaaacgaacaaattcgcatcaatatgcacacacctagaagtctgcttcatgtactctgatttccacttcattgacgaacgaggcgaatcaacaattatagaatctggcgatcaaaatgcattactgaaacaccgatttgaaataatcgaagggagagaccgaacaatggcctggacagtagtgaatagtatctgcaacaccacgggaattgagaaacccaaatttcttccggatctgtatgactacaaggaaaaccgattcattgaaattggagtgacgcggagggaagtccacatatactacctagagaaagccaataagataaaatccgagaagacacacatccacattttctcattcactggagaagaaatggccaccaaagcggattacactcttgatgaagagagcagggcaagaataaaaaccaggctgttcaccataaggcaggaaatggccagcaggggtctatgggattcctttcgtcagtccgaaagaggcgaagaaacaattgaagaaagatttgaaatcacaggaaccatgcgcaggcttgctgaccaaagtctcccaccgaacttcaccagccttgaaaactttagagcctatgtggatggattcgaaccgaacggctgcattgagggcaagctttctcaaatgtcaaaagaagtgaacgccagaatcgagccatttctaagggcaacaccacgtcccctcagattacctaatgggcctccctgctctcagcggtcgaaattcttgctgatggatgctctgaaattaagcattgaggacccaagccatgaaggggagggaataccgctatatgatgcgatcaaatgcatgaaaacattcttcggatggaaagagcccaacattatcaaaccacatgagaaaggcataaaccccaattatctcctggcttggaaacaggtactggcagaacttcaagacattgaaaatgaagagaagatcccaaagacaaagaacatgaagaaaacaagccaattaaagtgggcactcggtgagaacatggcaccagaaaaagtggactttgaagattgcaaagatgtcagtgacctgaaacagtatgacagtgacgagccagagcccagatcactagcatgttggatccagaatgaattcaacaaggcatgtgaattggctgattcaagctggatagaacttgatgaaataggggaagatgttgcccctattgaacacattgcaagcatgagaaggaactatttcacagcggaggtgtcccactgcagggctactgaatacataatgaagggagtgtacataaatacagctttgctcaatgcatcttgtgcggccatggatgactttcaactgattccaatgataagcaaatgcagaaccaaagaaggaagacggaaaacaaacctatatggattcattataaaaggaagatctcatttgaggaatgataccgacgtggtaaattttgtaagtatggaattttcccttactgatccgaggttggaaccacataaatgggaaaagtactgtgttcttgagataggggacatgctcctgcgaactgcagtaggccaagtgtcaagggccatgttcctgtatgtgagaaccaatgggacctccaagatcaagatgaaatggggtatggaaatgagacgctgccttcttcaatctctccaacagattgagagcatgattgaggctgaatcttccgtcaaagagaaagacttgaccaaagaattctttgaaaacaaatcagaaacatggccaattggagagtcacccaagggagtggaggaaggatccatcggaaaggtgtgcagaaccttactagcaaaatctgtattcaacagtctatatgcatctccacaactcgaggggttctcagctgaatcgagaaaactgctactcattgttcaggcgcttagggataacctggaacctggaactttcgatcttggagggctatatgaagcaatcgaggagtgcctgattaatgatccctgggttttgcttaatgcatcttggttcaactccttcctcacacatgcactgagatag------
>H4N6_Avian_KJ568128_A/blue-winged_teal/Iowa/13OS2359/2013|2013.721
atggaagattttgtgcgacaatgcttcaatccaatgatcgtcgagcttgcggaaaaggcaatgaaggaatatggggaagatccaaaaattgagacaaacaaatttgctgcaatatgcacacacttggaagtgtgtttcatgtattcagatttccatttcattgatgaacgaggtgagtcgacaatcgtggaatctggcgatccaaatgcactcttaaaacaccgatttgaaataattgaagggagagatcgtactatggcctggacagtagtgaacagtatttgcaacaccacaggggttgaaaaacccaagtttctcccagatttatacgattacaaggagaatcgtttcatcgaaattggagtaaccaggagggaagtccatatctactatttagaaaaggccaataagataaagtctgagaagacacacatccacatcttttcattcactggagaagaaatggctactaaagcagactacactcttgatgaagaaagtagagcgaggatcaaaaccagactattcaccataagacaagagatggccagtagaggcctctgggattcctttcgtcagtccgagagaggcgaagagacaattgaagaaagatttgaaattacaggaaccatgcgcaggctcgccgaccaaagtctcccaccgaacttctccagccttgaaaactttagagcctatgtggatggatttgaaccgaacggctgcattgagggcaagctttctcaaatgtccaaagaagtaaatgcaagaattgaaccatttcagaagacaacaccacgccctctgagattgccggaagggcctccttgctctcagcggtcgaaatttctgctgatggatgctctgaagcttagcattgaagacccgagtcatgaaggtgaggggataccgctgtatgatgcaatcaaatgcatgaagacctttttcggctggaaagagcctaacattgtcaagccacatggaaagggcataaaccccaattatctcctggcttggaagcaagtgttagcagagctgcaggatattgaaaacgaggagaagattccaaaaacgaaaaacatgaagaaaacaagccaattgaagtgggcacttggtgaaaacatggcaccagagaaagtggactttgaagactgcaaggatgtcagcgatttgaggcagtatgacagcgatgaacctgagcaaagatcactagcaagttggattcaaagtgagttcaacaaagcttgtgaactgactgactcaagttggatagaactcgatgagataggggaggacattgccccgatcgaacacattgcaagcatgaggaggaattactttacagctgaagtgtctcactgcagggcaacagaatacataatgaagggagtatacataaacacagctttactcaatgcttcttgtgcggcaatggatgattttcagctgatcccaatgataagcaaatgcagaaccaaagaagggcggcggaagacgaatttgtatgggttcataataaagggaagatcccatttgaggaatgatactgatgttgtgaatttcgtgagcatggagttttctcttactgatcctagactagagccacataaatgggagaaatactgtgtccttgaaataggggacatgctcctgcggactgcaataggtcaagtatcgagacccatgttcttgtatgtgaggaccaatgggacttccaaaatcaaaatgaaatggggtatggagatgaggcgttgtcttcttcaatcccttcagcaaattgaaagcatgattgaggccgagtcctctgtcaaagagaaagacatgaccaaagaattctttgaaaacaagtcagagacatggcccattggggaatcacccaaaggagtagaagaaggttccattggaaaggtatgcaggactctgctggcaaaatctgtattcaacagcttgtatgcatctccacaacttgagggattttcagctgagtcgagaaagctgctcctcattgttcaggcacttagggacaacctggaacctggcaccttcgatcttggagggttatatgaagcaattgaggagtgcctgattaatgatccctgggttttgcttaacgcatcttggttcaactccttcctcacacatgcactgaagtag------
>H3N3_Avian_KY644492_A/blue-winged_teal/Guatemala/CIP049H104-93/2011|2011.915
atggaagactttgtgcgacaatgcttcaatccaatgatcgtcgagcttgcggaaaaggcaatgaaagaatatggggaagatccgaaaattgaaactaacaagtttgctgcaatatgcacccacttagaagtctgtttcatgtattcggattttcatttcatcgacgaacggggtgaatcaataattgtggaatctggtgacccaaatgcattactgaagcaccgattcgagataattgaaggaagagaccgaaccatggcctggactgtggtgaatagtatctgcaacaccacaggggtagagaagcctaaatttcttccggatctgtatgattacaaggagaacagattcattgaaattggggtgacacggagggaggttcacatatactacctagaaaaagccaacaaaataaaatccgagaagacacacatccacattttctcattcactggagaggaaatggccaccaaagcggactacacccttgatgaagaaagcagagcaagaatcaaaaccaggctgttcaccataagacaagaaatggccagtagaggtttatgggattcctttcgtcagtccgagagaggcgaagagacaattgaagaaagatttgaaattacaggaaccatgcgcaggcttgccgaccaaagtctcccaccgaacttctccagccttgaaaactttagagcctatgtggatggattcgaaccgaacggctgcattgagggcaagctttctcaaatgtcaaaagaagtgaacgcaagaattgaaccattcttgaaaacaacaccacgcccacttagattacctgatgggcctccttgttctcagcggtcaaaatttctgctgatggatgctctgaaactaagtattgaggacccgagtcatgagggggagggaataccgctatatgatgcaatcaaatgcatgaagacattttttggctggaaagaacctaacataatcaaaccacatgagaaaggcataaaccccaattacctcctggcttggaagcaagtactagcggaactccaagacattgagaatgaagagaagatcccaaagacaaagaacatgaagaaaacaagccaactgaagtgggcactcggtgaaaatatggcaccagagaaagtagattttgatgattgcaaagatgttagtgatcttaaacagtatgacagcgatgagccagaacctaggtcgctagcaagctggatccaaagtgaattcaacaaggcatgtgaattgaccgattcaagctggatagagcttgatgagataggggaagatgttgccccgatcgaacacattgcaagcatgaggaggaactattttacagcggaagtgtcccattgcagggctactgagtacataatgaagggagtgtacataaacacagccttgctcaatgcatcttgtgcagccatggatgacttccagctgatcccaatgataagcaaatgtaggaccaaagaagggagacggaaaacaaatctgtatggattcattataaaaggaaggtctcatttgagaaacgacactgacgtggtaaattttgtgagtatggagttttccctcacagacccgagactggagccacacaaatgggaaaagtactgtgttctcgaaataggggatatgctcttgaggactgcgataggccaagtgtcacgacccatgttcctatatgtgagaaccaatggaacttcaaagatcaagatgaaatggggaatggaaatgaggcgctgccttctccaatcccttcagcagattgagagcatgattgaggccgagtcttccgtcaaagagaaagacatgacaaaggaattctttgagaacaaatcagaaacatggccaattggagagtcacccaagggagtggaagaaggctctattggaaaagtatgcagaaccttactggcaaagtctgtattcaacagtctatatgcatctccacaactcgaggggttttcagctgaatcgagaaaattgcttctcattgttcaggcacttagggacaacctggaacctgggaccttcgatcttggggggctatatgaagcaatcgaggagtgcctgattaatgatccctgggttttgcttaatgcatcttggttcaactccttcctcacacatgcactgaaatag------
>H1N1_Human_CY066708_A/Vienna/INS291/2009|2009.882
atggaagactttgtgcgacaatgcttcaatccaatgatcgtcgagcttgcggaaaaggcaatgaaagaatatggggaagatccgaaaatcgaaactaacaagtttgctgcaatatgcacacatttggaagtttgtttcatgtattcggatttccatttcatcgacgaacggggtgaatcaataattgtagaatctggtgacccgaatgcactattgaagcaccgatttgagataattgaaggaagagaccgaatcatggcttggacagtggtgaacagtatatgtaacacaacaggggtagagaagcctaaatttcttcctgatttgtatgattacaaagagaaccggttcattgaaattggagtaacacggagggaagtccacatatattacctagagaaagccaacaaaataaaatctgagaagacacacattcacatcttttcattcactggagaggagatggccaccaaagcggactacacccttgacgaagagagcagggcaagaatcaaaactaggcttttcactataagacaagaaatggccagtaggagtctatgggattcctttcgtcagtccgaaagaggcgaagagacaattgaagaaaaatttgagattacaggaactatgcgcaaacttgccgaccaaagtctcccaccgaacttctccagccttgaaaactttagagcctatgtagatggattcgagccgaacggctgcattgagggcaagctttcccaaatgtcaaaagaagtgaacgccaaaattgaaccattcttgaggacgacaccacgccccctcaaattgcctgatgggcctctttgccatcagcggtcaaagttcctgctgatggatgctctgaaattaagtattgaagacccgagtcacgagggggagggaataccactatatgatgcaatcaaatgcatgaagacattctttggctggaaagagcctaacatagtcaaaccacatgagaaaggcataaatcccaattacctcatggcttggaagcaggtgctagcagagctacaggacattgaaaatgaagagaagatcccaaggacaaagaacatgaagagaacaagccaattgaagtgggcactcggtgaaaatatggcaccagaaaaagtagactttgatgactgcaaagatgttggagaccttaaacagtatgacagtgatgagccagagcccagatctctagcaagctgggtccaaaatgaattcaataaggcatgtgaattgactgattcaagctggatagaacttgatgaaataggagaagatgttgccccgattgaacatatcgcaagcatgaggaggaactattttacagcagaagtgctccactgcagggctactgaatacataatgaagggagtgtacataaatacggccttgctcaatgcatcctgtgcagccatggatgactttcagctgatcccaatgataagcaaatgtaggaccaaagaaggaagacggaaaacaaacctgtatgggttcattataaaaggaaggtctcatttgagaaatgatactgatgtggtgaactttgtaagtatggagttctcactcactgacccgagactggagccacacaaatgggaaaaatactgtgttcttgaaataggagacatgctcttgaggactgcgataggccaagtgtcgaggcccatgttcctatatgtgagaaccaatggaacctccaagatcaagatgaaatggggcatggaaatgaggcgctgccttcttcagtctcttcagcagattgagagcatgattgaggccgagtcttctgtcaaagaaaaagacatgaccaaggaattctttgaaaacaaatcggaaacatggccaatcggagagtcacccaggggagtggaggaaggctctattgggaaagtgtgcaggaccttactggcaaaatctgtattcaacagtctatatgcgtctccacaacttgaggggttttcggctgaatcgagaaaattgcttctcattgttcaggcacttagggacaacctggaacctggaaccttcgatcttggggggctatatgaagcaatcgaggagtgcctgattaatgatccctgggttttgcttaatgcatcttggttcaactccttcctcacacatgcactgaagtag------
>H1N1_Avian_KF424057_A/mallard/Minnesota/Sg-00627/2008|2008.573
atggaagattttgtgcgacaatgcttcaatccaatgatcgtcgagcttgcggaaaaggcaatgaaggaatatggggaagatccaaaaatcgagacaaacaaatttgctgcaatatgcacacacttagaagtgtgtttcatgtattcagatttccatttcattgatgaacgaggtgagtcgataatcgtggaatctggcgatccaaatgcactcctaaaacaccgatttgaaataattgaagggagagatcgcactatggcctggacagtagtgaacagtatttgcaacaccacaggagttgaaaaacccaagtttctcccggatttatacgattacaaagagaatcgtttcattgaaattggagtaaccaggagggaggtccatatatactatttagaaaaggccaataagataaagtctgagaagacacacatccatatcttttcattcactggggaagaaatggctactaaagcagactacactcttgatgaagaaagtagagcgaggatcaaaaccagactattcaccataaggcaagagatggccagtagaggcctctgggattcctttcgtcagtccgagagaggcgaagagacaattgaagaaagatttgaaattacaggaaccatgcgcaggctcgccgaccaaagtctcccaccgaacttctccagccttgaaaactttagagcctatgtggatggattcgaaccgaacggctgcattgagggcaagctttctcaaatgtccaaagaagtaaatgcaagaattgaaccatttctgaagacaacaccacgccctctgagattaccggaagggcctccttgctctcagcggtcgaaatttctgctgatggatgctctgaagcttagcattgaagacccgagtcatgaaggcgaggggataccgctgtatgatgcgatcaaatgcatgaagacctttttcggctggaaagagcctaacattgtcaagccacatgaaaagggcataaaccccaattatctcctggcttggaagcaagtgttagcagagctacaggatattgaaaacgaggagaagattccaaaaacgaaaaacatgaagaaaacaagccagttgaagtgggcacttggtgaaaacatggcaccagagaaagtggactttgaagactgcaaggatgtcagcgatttgaggcagtatgacagcgatgagcctgagcaaagatcactagcaagttggattcaaagtgagttcaacaaagcttgtgaattgactgactcaagttggatagaactcgatgaaataggggaggacgttgccccgatcgaacacattgcaagcatgaggaggaattactttacagctgaagtgtctcactgcagggcaacagaatacataatgaagggagtatacataaacacagctttgctcaatgcttcctgtgcggcaatggatgattttcagctgatcccaatgataagcaaatgcagaaccaaagaagggcggcggaagacaaatctgtatgggttcataataaagggaagatctcatttgaggaatgatactgatgtagtgaattttgtgagcatggagttttctcttactgatcctagactagagccacataaatgggagaaatactgtgtccttgaaataggggacatgctcctgcggactgcaataggccaagtatcgagacccatgttcttgtatgtgaggaccaatggaacttccaaaatcaaaatgaaatggggtatggagatgaggcgttgtcttcttcaatcccttcagcaaattgaaagcatgattgaggccgaatcctctgtcaaagagaaagacatgaccaaagaattctttgaaaacaaatcagagacatggcccattggggaatcacccaaaggagtagaagaaggttccattggaaaggtatgcaggactctgctggcaaaatctgtgttcaacagcttgtatgcatctccacaacttgaggggttttcagctgagtcgagaaagctgctcctcattgttcaggcacttagggacaatctggaacctggtaccttcgatcttggagggctatatgaagcaattgaggagtgcctgattaatgatccctgggttttgcttaatgcatcttggttcaactccttcctcacacatgcactgaaatag------
>H7N4_Avian_CY022706_A/chicken/New_South_Wales/327/1997|1997.904
atggaagactttgtgcgacaatgcttcaatccgatgattgtcgagcttgcggaaaaggcaatgaaagaatatggggaagatccgaaaatcgaaacgaacaaatttgcagcaatatgcacgcacttagaagtctgcttcatgtattcggatttccactttattgatgagcgaggcgaatcaataattgtagaatctggcgacccaaatgcgttgttaaaacaccgatttgaaataattgaagggagggaccgaacaatggcctggacagtggtgaatagtatctgcaacaccacaggagtcgagaagcctaaatttctcccagatttgtatgactacaaagaaaaccgattcattgaaattggagtgacacggagggaagttcacatatactatctagaaaaagccaacaagataaaatccgaaaaaacacatattcacatattctcattcactggagaggaaatggccaccaaagcggactacacccttgatgaagagagcagggcaagaatcaaaaccaggctattcactataaggcaggaaatggccagtaggggtctatgggattcctttcgtcagtccgagagaggcgaagagacaattgaagaaagatttgaaatcacaggaaccatgcgcaggcttgccgaccaaagtctcccaccgaacttctccagccttgaaaactttagagcctatgtggatggattcgaaccgaacggctgcattgagggcaagctttctcaaatgtcaaaagaagtgaacgccagaattgagccatttttgaagacaacaccacgccctctcagattgcctggtgggcctccctgctcccagcggtcgaaattcttgctgatggatgctcttaaattaagcattgaagacccgagtcatgagggggaggggataccgctgtatgatgctatcaagtgcatgaagacatttttcggctggaaagagcccaacatcgtaaaaccacatgaaaagggcataaaccccaattacctcctagcttggaaacaggtattggcagagctccaagatattgaaaatgaggagaaaatcccaaaaacaaagaacatgaaaaaaacaagccagttgaagtgggcacttggtgagaacatggcaccagagaaagtagactttgaggactgcaaagatgttagtgatctaagacagtatgacagtgatgaaccggagtctagatcgctagcaagctggatccagagtgaattcaataaggcatgcgagttgacagattcaagctggattgaacttgatgaaataggggaagacgttgctccaattgagcacattgcaagtatgagaaggaactatttcacagcggaagtatcccattgcagggctactgaatacataatgaaaggagtgtacataaatacagctttgttgaatgcatcctgcgcagccatggatgacttccaactgattccaatgataagcaagtgcagaaccaaagagggaagaagaaaaactaatctatatggattcatcataaaaggaagatcccatttgagaaatgacaccgatgtggtgaattttgtgagtatggaattctctcttactgacccgaggctggagccacacaagtgggaaaagtactgcgttctcgagataggagacatgctcctacggactgcaataggccaagtatcaaggcccatgttcctgtatatgagaaccaatggaacctccaaaatcaagatgaaatggggtatggaaatgaggcgatgccttcttcaatcccttcaacagattgagagcatgattgaggccgagtcctctgtcaaagagaaggatatgaccaaagaattctttgaaaacaaatcggaaacatggccaattggagaatcacccaaaggggtggaggaaggctctattgggaaggtgtgcagaaccttactggcaaaatctgtgtttaacagtctatatgcatctccacaactcgaggggttttcagctgaatcaagaaaattgcttcttattgttcaggcacttagggacaacctggaacctggtaccttcgatcttggggggctatatgaagcaattgaggagtgcctgattaacgatccctgggttttgcttaatgcatcttggttcaactccttcctcacacatgcactgaagtag------
>H8N4_Avian_CY096695_A/blue-winged_teal/Guatemala/CIP049-07/2010|2010.082
atggaagattttgtgcgacaatgcttcaatccaatgatcgtcgagcttgcggaaaaggcaatgaaagaatatggggaagatccaaaaatcgagacaaacaaattcgctgcaatatgcacacacttggaagtgtgtttcatgtattcagatttccatttcattgatgaacgaggtgagtcgataatcgtggagtctggcgatccgaatgcactcctaaaacaccgatttgaaataatcgaaggaagagatcgtactatggcctggacagtagtgaacagtatttgcaacaccacaggggttgaaaaacccaagtttctcccggatttatacgattacaaagagaatcgtttcattgaaattggagtaaccaggagggaggtccatatatactatttagaaaaggccaataagataaaatctgagaagacacacatccacatcttttcattcactggggaagaaatggctactaaagcagactacactcttgatgaagaaagtagagcgaggatcaaaaccagactattcaccataagacaagagatggccagtagaggcctctgggattcctttcgtcagtccgagagaggcgaagagacaattgaagaaagatttgaaattacaggaaccatgcgcaggctcgctgaccaaagtctcccaccgaacttctccagccttgaaaactttagagcctatgtggatggattcgaaccgaacggctgcattgagggcaagctttctcaaatgtccaaagaagtaaatgcaagaattgaaccatttctgaagacaacaccacgccccctgaggttaccagaagggcctccttgctctcagcggtcgaaatttctgctgatggatgctctgaaacttagcatcgaagacccgagtcatgagggcgaagggataccgctgtatgatgcaatcaaatgcatgaagacctttttcggctggaaagagcctgacattgtcaagccacatgaaaagggcataaaccccaattatctcctggcttggaagcaagtgctagcagaactacaggatattgagaatgaggagaagattccaaaaacaaagaacatgaagaaaacaagccagttgaagtgggcacttggtgagaacatggcaccagagaaagtggactttgaagattgcaaggatgtcagcgatttgagacagtatgacagcgatgagcctgaacaaagatcactggcaagttgggttcaaagtgagttcaacaaagcttgcgaattgactgactctagttggatagaactcgatgaaataggggaggatattgctccaatcgaacacattgcaagcatgaggaggaattactttacagctgaagtgtctcactgcagggcaacagaatatataatgaagggagtatacataaacacagctttactcaacgcttcttgtgcagcaatggatgactttcagttgatcccaatgataagcaaatgcagaaccaaagaagggcggcggaagacaaatctgtatgggttcatcataaagggaaggtctcacttgaggaacgatactgatgtagtgaattttgtgagcatggagttttctctcactgaccctaggctagagccacataaatgggagaaatactgtgtccttgaaataggggacatgctcctgcgaactgcaataggtcaagtatcaagacccatgtttctatatgtgaggaccaatggaacttccaaaatcaaaatgaaatggggtatggagatgaggcgttgtcttcttcaatcccttcagcaaattgagagcatgattgaggccgagtcctctgttaaagagaaggacatgaccaaagaattctttgaaaacaaatcagagacatggcccattggggaatcacccaaaggagtagaagaaggttccatcgggaaggtatgcaggactctgctggcaaaatctgtattcaacagtttgtatgcatctccacaacttgagggattttcagctgagtcgagaaagctactcctcattgttcaggcacttagggacaacctggaacctggcaccttcgatcttggaggactatatgaagcaattgaggagtgcctgattaatgatccctgggttttgcttaatgcatcttggttcaactccttcctcacacatgcactgaaatag------
>H5N1_Avian_GQ386145_A/grebe/Tyva/3/2009|2009.471
atggaagactttgtgcgacaatgcttcaatccaatgattgtcgagcttgcggaaaaggcaatgaaagaatatggggaagatccgaaaatcgaaacaaacaaatttgccgcaatatgcacacacttagaagtctgtttcatgtattcagatttccactttattgacgaacgaggcgaatcaataattgtagaatctggcgatccgaatgcattattgaaacaccgatttgagataattgaagggagagaccgaaccatggcctggacagtggtgaatagtatctgcaacaccacaggagtcgataagcctaaattcctcccagatttgtatgactacaaagagaaccgattcattgaaattggagtgacacgaagggaagttcacatatactatctagaaaaagccaacaagataaaatcagagaagacacacattcacatattctcattcactggggaggaaatggccaccaaagcggactacacccttgatgaagagagcagagcaagaataaagaccaggctgttcactataagacaagaaatggcaagcaggggtctatgggattcctttcgtcagtccgagagaggcgaagagacaattgaagaaagatttgaaatcacaggaaccatgcgcaggcttgccgaccaaagtctcccaccgaacttctccagccttgaaaactttagagcctatgtggatggattcgaaccgaacggctgcattgagggcaagctttctcaaatgtcaaaggaagtaaacgccagaattgagcaatttctgaaggcaacaccacgccctctcagattacctgatgggcctccctgctctcagcgatcgaagttcttgctgatggatgctcttaaattaagcatcgaagacccgagccatgaaggggaaggtataccgctatatgacgcaatcaaatgcatgaagacatttttcggctggaaggagcccaacatcgtaaaaccacatgaaaaaggcataaaccctaattacctcctggcttggaagcaggtgctggcagaactccaagatattgaaaatgaggagagaatcccaaaaacaaagaacatgaagaaaacaagccaattgaagtgggcacttggtgagaacatggcaccagaaaaagtagactttgaggactgcaaagatgttagtgatctaagacagtatgacagtgacgaaccagagtctagatcgctagcaagctggatccagagtgaattcaacaaggcatgcgaattgacagattcgagttggattgaacttgatgaaataggggaagacgttgctccaattgagcacattgcgagtatgaggagaaactatttcacagcggaagtatcccattgcagggctactgaatacataatgaagggagtgtacataaacacagccctgttgaatgcatcctgtgcagctatggatgacttccaactgattccaatgataagcaaatgcagaacaaaagaaggaagacgaaagacaaatctgtatggattcattataaaaggaagatcccatttgagaaatgacaccgatgtggtaaactttgtgagcatggaattctctctcactgatccgagattggaaccacacaaatgggagaagtactgtgttcttgagataggagacatgctcctacgggctgcaataggccaagtgtcaaggcccatgttcctgtatgtgagaaccaatgggacttccaaaatcaaaatgaaatggggcatggagatgaggcgatgccttcttcagtccctccaacaaattgagagcatgattgaggctgaatcttctgtcaaagagaaggacatgaccaaggaattctttgaaaacaaatcagaaacatggccaattggggaatcacccaaaggggtggaggaaggctccattgggaaggtgtgcagaacattactagcaaaatctgtgttcaacagcctatatgcatctccacaactcgaggggttttcagctgaatcaagaaaattgcttctcattgttcaggcacttagggacaacctggaacctggaaccttcgatcttggggggctatatgaagcaattgaggagtgcctgattaacgatccctgggttttgcttaatgcgtcttggttcaactccttcctcacacatgcactgaaataa------
>H1N1_Human_KT836463_A/Iowa/27/2014|2014.937
atggaagactttgtgcgacaatgcttcaatccaatgatcgtcgagcttgcggaaaaggcaatgaaagaatatggggaagatccgaaaatcgaaactaataagtttgctgcaatatgcacacatttggaagtttgtttcatgtattcggatttccatttcatcgacgaacggggtgaatcaataattgtagaatctggtgacccaaatgcactattgaagcaccgatttgagataattgaaggaagagaccgaatcatggcctggacagtggtgaacagtatatgtaacacaacagggatagagaagcctaaatttcttcctgatttgtatgattacaaagagaaccggttcattgaaattggagtaacacggagggaagtccacacatattacctagagaaagccaacaaaataaaatctgagaagacacacattcacatcttttcattcactggagaggagatggccaccaaagcggactacacccttgacgaagagagcagagcaagaatcaaaactaggcttttcactataagacaagaaatggccagtaggagtctatgggattcctttcgtcagtccgaaagaggcgaagagacaattgaagaaaaatttgagattacaggaactatgcgcaagcttgccgaccaaagtctcccaccaaacttctccagccttgaaaacttcagagcctatgtagatggattcgagccgaacggctgcattgagggcaagctttcccaaatgtcaaaagaagtgaacgccaaaattgaaccattcttgaggacgacaccacgccccctcagattacctgatggacctctttgccatcagcggtcaaagttcctgctgatggatgctctgaaattaagcattgaagacccgagtcacgagggggaaggaataccactatatgatgcaatcaaatgcatgaagacattctttggctggaaagagcctaaaatagtcaaaccacatgagaaaggcataaatcccaattacctcatggcttggaagcaggtgctagcagagctacaggacattgaaaatgaagagaagatcccaaggacaaagaacatgaggaaaacaagccaattgaagtgggcactcggtgaaaatatggcaccagaaaaagtagactttgatgactgcaaagatgttggagaccttaaacagtatgacagtgatgagccagagcccagatctctagcaagctgggtccaaaatgaattcaataaggcatgtgaattgactgattcaagctggatagaacttgatgaaataggagaagatgttgccccgattgaacatatcgcaagcatgaggaggaactattttacagcagaagtgtcccactgcagggctactgaatacataatgaagggagtgtacataaatacggccttgctcaatgcatcctgtgcagccatggatgactttcagctgatcccaatgataagcaaatgtaggaccaaagaaggaagacggaaaacaaacctgtatgggttcattataaaaggaaggtctcatttgagaaatgatactgatgtagtgaactttgtaagtatggagttctcactcactgatccaagactggagccacacaaatgggagaaatactgtgttcttgaaataggagacatgctattgaggactgcgataggtcaagtgtcgaggcccatgttcctatatgtgagaaccaatggaacctccaagatcaagatgaaatggggcatggaaatgaggcgctgccttcttcagtctcttcagcagattgagagcatgattgaagccgagtcttctgtcaaagagaaagacatgaccaaggaattctttgaaaacaaatcggaaacatggccaatcggagagtcacccaggggagtggaggaaggctctattgggaaagtgtgcaggaccttactggcaaaatctgtattcaacagtctatatgcgtctccacaacttgaggggttttcggctgaatcaagaaaattgcttctcattgttcaggcacttagggacaacctggaacctggaaccttcgatcttggggggctttatgaagcaatcgaggagtgcctgattaatgatccctgggttttgcttaatgcatcttggttcaactccttcctcacacatgcactgaagtag------
>H1N1_Human_KX004064_A/Delaware/45/2015|2015.929
atggaagactttgtgcgacaatgcttcaatccaatgatcgtcgagcttgcggaaaaggcaatgaaagaatatggggaagatcccaaaatcgaaactaataagtttgctgcaatttgcacacatttggaagtttgtttcatgtattcggatttccatttcattgatgaacggggtgaatcaataattgtagaatctggtgacccaaatgcactattgaagcaccgatttgagataattgaaggaagagaccgaatcatggcctggacagtggtgaacagtatatgtaacacaacagggatagagaagcctaaatttcttcctgatttgtatgattacaaagagaaccggttcattgaaattggagtaacacggagagaagtccacatatattacctagagaaagccaacaaaataaaatctgagaagacacacattcacatcttttcattcactggagaggagatggccaccaaagcggactacacccttgacgaagagagcagagcaagaatcaaaactaggcttttcactataagacaagaaatggccagtaggagtctatgggattcctttcgtcagtccgaaagaggcgaagagacaattgaagaaaagtttgagattacaggaactatgcgcaagcttgccgaccaaagtctcccaccaaacttctccagccttgaaaacttcagagcctatgtagatggattcgagccgaacggctgcattgagggcaagctttcccaaatgtcaaaagaagtgaacgccaaaattgaaccattcttgaggacgacaccacgccccctcagattacctgatggacctctttgccatcagcggtcaaagttcctgctgatggatgctctgaaattaagcattgaagacccgagtcacgagggggaaggaataccactatatgatgcaatcaaatgcatgaagacattctttggctggaaagagcctaaaatagtcaaaccacatgagaaaggcgtaaatcccaattacctcatggcttggaagcaggtgctagcagagctacaggacattgaaaatgaagagaagatcccaaggacaaagaacatgaagaaaacaagccaattgaagtgggcactcggtgaaaatatggcaccagaaaaagtggactttgatgactgtaaagatgttggagaccttaaacagtatgacagtgatgagccagagcccagatctctagcaagctgggtccaaaatgaattcaataaggcatgtgaattgactgattcaagctggatagaacttgatgaaataggagaagatgttgccccgattgaacatatagcaagcatgaggaggaactattttacagcagaagtgtcccactgcagggctactgaatacataatgaagggagtgtacataaatacggccttgctcaatgcatcctgtgcagccatggatgactttcagctgattccaatgataagcaaatgtaggaccaaagaaggaagacggaaaacaaacctgtatgggttcattataaaaggaaggtctcatttgagaaatgatactgatgtagtgaactttgtaagtatggagttctcactcactgatccaagactggaaccacacaaatgggaaaaatactgtgttcttgaaataggagacatgctattgaggactgcgataggtcaagtgtcgaggcccatgttcctatatgtgagaaccaatggaacctccaagatcaagatgaaatggggcatggaaatgaggcgctgccttcttcaatctcttcagcagattgagagcatgattgaagccgagtcttctgtcaaagagaaagacatgaccaaggaattctttgaaaacaaatcggaaacatggccaatcggagagtcacccaggggagtggaggaaggctctattggaaaagtgtgcagaaccttactggcaaaatctgtgttcaacagtctatatgcgtctccacaacttgaggggttttcggctgaatcaagaaaattgcttctcattgttcaggcacttagggacaacctggaacctggaaccttcgatcttggggggctatatgaagcaatcgaggagtgcctgattaatgatccctgggttttgcttaatgcatcttggttcaactccttcctcacacatgcactgaagtag------
>H1N1_Human_KU592847_A/Alaska/38/2014|2014.671
atggaagactttgtgcgacaatgcttcaatccaatgatcgtcgagcttgcggaaaaggcaatgaaagaatatggggaagatccgaaaatcgaaactaataagtttgctgcaatatgcacacatttggaagtttgtttcatgtattcggatttccatttcatcgacgaacggggtgaatcaataattgtagaatctggtgacccaaatgcactattgaagcaccgatttgagataattgaaggaagagaccgaatcatggcctggacagtggtgaacagtatatgtaacacaacagggatagagaagcctaaatttcttcctgatttgtatgattacaaagagaaccggttcattgaaattggagtaacacggagggaagtccacatatattacctagagaaagccaacaaaataaaatctgagaagacacacattcacatcttttcattcactggagaggagatggccaccaaagcggactacacccttgacgaagagagcagagcaagaatcaaaactaggcttttcactatcagacaagaaatggccagtagaagtctatgggattcctttcgtcagtccgaaagaggcgaagagacaattgaagaaaaatttgagattacaggaactatgcgcaagcttgccgaccaaagtctcccaccaaacttctccagccttgaaaacttcagagcctatgtagatggattcgagccgaacggctgcattgagggcaagctttcccaaatgtcaaaagaagtgaacgccaaaattgaaccattcttgaggacgacaccacgccccctcagattacctgatggacctctttgccatcagcggtcaaagttcctgctgatggatgctctgaaattaagcattgaagacccgagtcacgagggggaaggaataccactgtatgatgcaatcaaatgcatgaagacattctttggctggaaagagcctaaaatagtcaaaccacatgagaaaggcgtaaatcccaattacctcatggcttggaagcaggtgctagcagagctacaggacattgaaaatgaagagaagatcccaaggacaaagaacatgaggaaaacaagccaattgaagtgggcactcggtgaaaatatggcaccagaaaaagtagactttgatgactgcaaagatgttggagaccttaaacagtatgacagtgatgagccagagcccagatctctagcaagctgggtccaaaatgaattcaataaggcatgtgaattgactgattcaagctggatagaacttgatgaaataggagaagatgttgccccgattgaacatatcgcaagcatgaggaggaactattttacagcagaagtgtcccactgcagggctactgaatacataatgaagggagtgtacataaatacggccttgctcaatgcatcctgtgcagccatggatgactttcagctgatcccaatgataagcaaatgtaggaccaaagaaggaagacggaaaacaaacctgtatgggttcattataaaaggaaggtctcatttgagaaatgatactgatgtagtgaactttgtaggtatggagttctcactcactgatccaagactggagccacacaaatgggaaaaatactgtgttcttgaaataggagacatgctattgaggactgcgataggtcaagtgtcgaggcccatgttcctatatgtgagaaccaatggaacctccaagatcaagatgaaatggggcatggaaatgaggcgatgccttcttcagtctcttcagcagattgagagcatgattgaagccgagtcttctgtcaaagagaaagacatgaccaaggaattctttgaaaacaaatcagaaacatggccaatcggagagtcacccaggggagtggaggaaggctctattgggaaagtgtgcaggaccttactggcaaaatctgtattcaacagtctatatgcgtctccacaacttgaggggttttcagctgaatcaagaaaattgcttctcattgttcaggcacttagggacaacctggaacctggaaccttcgatcttggggggctatatgaagcaatcgaggagtgcctgattaatgatccctgggttttgcttaatgcatcttggttcaactccttcctcacacatgcactgaagtag------
>H5N1_Avian_EF205195_A/chicken/Tula/4/05|2005.500
atggaagattttgtgcgacaatgcttcaatccaatgattgtcgagcttgcggaaaaggcaatgaaagaatatggggaagatccgaaaatcgaaacgaacaaatttgctgcaatatgcacacacttggaggtctgtttcatgtattcggattttcactttattgatgaacggagtgaatcaataattgtagaatctggagatccgaacgcattattgaaacaccgatttgaaataattgaaggaagagaccgaacgatggcctggactgtggtgaatagtatttgcaacaccacaggagtcgagaaacctaaatttctcccagatttgtatgactacaaagagaaccgattcattgaaattggagtgacacggagggaagttcatacatactatctggagaaggccaacaagataaaatccgagaagacacatattcacatattctcattcacaggggaggaaatggcaaccaaagcggactacacccttgatgaagagagcagggcaagaattaaaaccaggctgttcaccataagacaggaaatggccagtaggggtctatgggattcctttcgtcaatccgagagaggcgaagagacaattgaagaaaaatttgaaatcactggaaccatgcgcagacttgccgaccaaagtctcccaccgaatttctccagccttgaaaactttagagcctatgtggatggattcgaaccgaacggctgcattgagggcaagctttctcaaatgtcaaaagaagtgaatgctagaattgagccatttttgaagacaacgccacgccctcttagattacctgatgggcctccttgctctcagcggtcgaaattcctgctgatggatgcccttaagttaagtatcgaagacccgagtcatgagggggaggggataccactacacgatgcaatcaaatgcatgaagacatttttcgggtggaaggagcccaacatcgtgaagccacatgaaaagggtataaaccccaattacctcctgacttggaagcaagtgctggcagaactccaagatattgaaaatgaggagaaaatcccaaaaacaaagaacatgaagaaaacaagccagttgaggtgggcactcggtgagaacatggcaccagagaaagtagactttgaggactgcaaagatgttagcgatctaagacagtatgacagtgatgaaccagaatctagatcactagcaagctggattcagagtgaattcaacaaggcatgtgaattgacagactcgagttggattgaacttgatgaaataggagaggatgttgctccaattgagcacattgcaagtatgagaaggaactattttacagcggaagtatcccattgcagagccactgaatacataatgaagggagtgtacataaacacagccctgttgaatgcatcctgtgcagccatggatgactttcaactgattccaatgataagcaaatgcagaaccaaagaaggaagacggaaaactaatctgtatggcttcattataaaaggaagatcccacttgaggaatgataccgatgtggtaaattttgtgagtatggaattctctcttactgatccgaggttggagccacacaagtgggaaaagtactgtgtcctcgagataggagacatgctcctccggactgcagtaggtcaagtttcaaggcccatgttcctgtatgtgagaaccaacggaacctccaagatcaaaatgaaatggggcatggaaatgagacgatgccttcttcaatcccttcaacaaattgaaagcatgattgaagccgaatcttctgtcaaagagaaggacatgaccaaagaattctttgaaaacaaatcaraaacatggccgatcggagaatcccccaaaggagtggaggaaggctccatcggaaaggtgtgcagaaccttgctggcgaagtctgtgttcaacagtttatatgcatcttcacaactcgaggggttttcagctgaatcaagaaaattgcttctcattgctcaggcacttagggacaacctggaacctgggaccttcgatcttggagggctatatgaagcaattgaggagtgcctgattaacgatccctgggttttgcttaatgcgtcttggttcaactccttcctcgcacatgcactgaaatag------
>H3N2_Swine_KT356668_A/swine/California/A01459014/2015|2015.208
atggaagactttgtgcgacaatgcttcaatccaatgatcgtcgagcttgcggaaaaggcaatgaaagaatatggagaagattcgaaaatagaaaccaacaaattcgctgcaatatgcacgcacttggaagtctgttttatgtattcggatttccatttcattgacgagcaaggtgaatcaatcattgtggaatctggtgatccaaatgcattgctgaagcaccgatttgagataattgaaggaagagacagggccatggcctggacggtagtgaacagtatctgcaacaccacaggggttgagaagcctaaatttcttccggatttatacgactataaagaaaaccgattcgttgaaattggagtgacccgaagggaggtccacatatactacttagagaaagccaacaaaataaaatccgagaagacacacattcacattttttcgttcaatggagaggagatggccaccaaagcggactacacccttgatgaagagagcagggcaagaatcaaaaccaggctattcaccataagacaagagatggccagtaggggtctatgggattcctttcgtcagtccgagagaggcgaagagacaattgaagaaagatttgaaattacaggaaccatgcgcaggcttgccgaccaaagtctcccaccgaacttctccagccttgaaaactttagagcctatgtagatggattcgaaccaaatggctacattgaaggcaagctttctcaaatgtcaaaagaagtgagtgcccaaattgaaccattctggaagacaacaccacgtcctctcagattgcctgatgggcctccttgctctcagaagtcaaagttcttgctgatggatgctctgaagctaagtattgaagacccgagtcatgagggggaaggaataccattatatgatgcaatcaagtgcatgaagacattttttggctggaaagagcctaatataatcaaaccacatgagaaaggcataaaccccaattatctgctggcatggaagcaggtcctaacagaactccaggacatcgaaaatgaagagaagatcccaaagacaaagaacatgaagagaacaagccaattaaagtgggcacttggtgagaatatggcaccagagaaagtagattttgatgactgcaaagatatcggtgatctcaaacagtatgacagcgatgagccagaacctagatctctagcaagctgggtccaaaatgaattcaataaggcatgtgaattgaccgattcaagctggatagaacttgatgagataggtgaagatgttgcaccgattgaacacatcgcaagcatgaggaggaattattttacagcagaagtatcccattgcagggctactgaatacataatgaagggagtgtacataaatacggctctacttaatgcatcttgtgcagccatggatgacttccagctgatcccaatgataagcaagtgtaggaccaaagaaggaagacggaaaacaaatctgtacggcttcgttataaaaggaaggtcccatctgaggaatgatactgacgtggtgaactttgtaagcatggagttctccctcactgacccgagactggaaccacacaaatgggaaaagtactgtgttcttgaaataggagacatgctcctgaggactgcgattggccaagtgtcaaggccaatgtttctatatgtgagaaccaatggaacatccaagatcaagatgaaatggggcatggaaatgaggcgctgccttctccaagctcttcagcagattgagagtatgattgaggctgagtcttctgtcaaagagaaagacatgaccaaggaattctttgaaaacaaatcagaaacatggcccatcggagaatcacccaaaggagtggaggaaggctctattggaaaagtgtgcaggactttactggcaaaatctgtattcaacagtctatacgcgtctccacaacttgaggggttttcggctgaatcaagaaaattgctcctcattgttcaggcacttagggacaacttggaacctggaaccttcgatcttggggggctatatgaagcaatcgaggagtgcctgattaatgatccctgggttttgcttaatgcatcttggttcaactccttcctcacacatgcactgaaatag------
>H5N2_Avian_GQ923434_A/duck/Pennsylvania/446080-7/2006|2006.500
atggaagactttgtacgacaatgcttcaatccaatgatcgtcgagcttgcggaaaaggcaatgaaagaatatggggaagatccgaaaatcgaaaccaacaaattcgctgcaatatgcactcacttggaagtctgtttcatgtattcggatttccacttcatcgatgaacgaggcgaatcaataattgtggaatctggtgatccaaatgcattactgaagcatcgatttgagataattgagggaagagaccgaacaatggcctggacagtggtgaatagcatctgcaacaccacaggagtcgagaagcctaaattccttccggatctgtatgactacaaagagaaccgattcattgaaattggagtgacgcggagagaggtccatatatactacctggagaaagccaacaagataaaatccgagaagacacacattcacatcttttcatttactggagaagaaatggccaccaaagcagactacacccttgatgaagaaagcagagcaagaattaaaaccagactgttcactataagacaagaaatggccagcaggggtctatgggattcctttcgtcagtccgaaagaggcgaagagacaattgaagaaagatttgaaatcacaggaaccatgcgcaggcttgccgaccaaagtctcccaccgaacttctccagccttgaaaactttagagcctatgtggatggattcgaaccgaacggctgcattgagggcaagctttctcaaatgtcaaaagcagtaaacgccaggattgagccattcctgaaaacaacaccacgccctctcaaattgcctgatgggcccccttgctcccagcggtcaaaattcttactgatggatgccttgaaactaagcattgaagaccctagtcacgagggagaggggataccgctatacgatgcaatcaaatgcatgaagacatttttcggctggaaagagcccaacataatcaagccacatgaaaagggcataaatcctaactatcttctggcttggaagcaagtgctagcagaactccaggaccttgaaaatgaggagaaaatcccaaagacaaagaacatgaaaaagacaagccaattgaagtgggcacttggtgagaacatggcaccagaaaaagtggactttgaggattgcaaggatgttggcgatctaaaacagtatgatagcgatgaaccggagcctagatcgctagcaagctggatccaaagtgaattcaataaggcatgtgaattgaccgattcgagctggatagaactggatgaaatcggggaagatgttgctccgattgaacacattgcaagtatgaggaggaactattttacagcagaagtgtcccattgcagggccactgaatacataatgaagggagtctacataaatacagctctgctcaatgcatcttgtgcggccatggatgatttccagatgattccaatgataagcaaatgtaggacaaaagaaggaagacgaaaaacaaacctgtatggattcatcataaaaggaaggtctcatttgaggaatgatactgatgtggtaaactttgtgagcatggaattttctctcactgatccgaggctagaaccacacaaatgggaaaagtactgcgttcttgaggtgggagatatgctcctgaggactgcaataggccaagtatcaaggcccatgttcctgtacgttagaaccaacgggacctccaaaatcaagatgaaatggggcatggaaatgaggcgctgccttcttcaatctcttcaacagattgaaagcatgattgaggccgagtcttctgtcaaagaaaaggacatgactaaagaattctttgagaacaagtcggaaacgtggccaattggagaatcccccagaggggtagaggaaggctctattgggaaggtatgcagaaccctactggcaaaatctgtgttcaacagtctatacgcatctccacaacttgagggattttcagcagaatcgaggaaattgcttctcattgttcaggcacttagggacaacctggaacctggaaccttcgatcttggagggctatacgaagcaattgaggagtgcctgattaatgatccctgggttttgcttaatgcgtcttggttcaactccttcctcacacatgcactgaaatag------
>H7N9_Human_KY286418_A/Minhang/S01/2013|2013.156
atggaagactttgtgcgacagtgcttcaatccaatgatcgtcgagcttgcggaaaaggcaatgaaagaatatggggaagatccgaaaatcgaaacaaacaaattcgcatcaatatgcacacacttagaagtctgcttcatgtactctgatttccacttcatcgacgaacgaggcgaatcaactataatagaatctggcgatccaaatgcgctgctgaaacaccgatttgaaataatcgaagggagagaccgaacaatggcctggacagtggtgaatagtatctgcaacaccacaggagccgaaaaacccaaatttctcccggatctgtatgactacaaggaaaaccgtttcattgaaattggagtgacgaggagggaagtccacatatattacctagagaaagccaataaaataaaatccgagaagacacacatccatattttttcattcactggagaagagatggccaccaaagcagattacactcttgacgaagaaagcagggcaagaatcaaaaccaggctgttcaccataaggcaggaaatggccagcaggggtctatgggattcctttcgtcagtctgaaagaggcgaagaaacaattgaagaaagatttgaaatcacaggaaccatgcgcaggcttgccgaccaaagtctcccaccgaacttctccagccttgaaaactttagagcctatgtggatggattcgaaccgaacggctgcattgagggcaagctttctcagatgtcaaaagaagtgaacgccagaattgagccatttctaagaacaacaccacgccctctcagattgcctaatgggcctccctgctctcagcggtcgaaattcttgctgaaggatgctctgaaattaagcattgaggacccgagccacgaaggggaggggataccgctatatgatgcgatcaaatgcatgaaaacgttcttcgggtggaaagagcccaacattatcaaaccacatgagaaaggcataaaccccaattatctcctgacttggaagcaggtgctagcagaacttcaggacattgaaaatgaagagaagattccaaggacaaagaacatgaagaaaacaagccaattaaagtgggcactcggtgagaacatggcaccggagaaggtggactttgaggattgcaaagatgtcaacgacctgaaacagtacaacagtgatgagccagagcccagatcactagcatgttggatccagaatgaattcaacaaggcgtgtgaactgactgactcaagctgggtagaacttgatgaaataggggaagatgttgccccaatcgaacacattgcaagcatgagacggaactattttacagcagaggtgtcccactgcagggctactgaatatataatgaagggagtgtacataaatacagctttgctcaatgcatcttgtgcagccatggatgactttcaactgattccaatgataagtaaatgtagaaccaaagaaggaagacggaaaacaaacctgtatggattcattataaaaggaagatctcatttgaggaatgataccgacgtggtaaactttgtaagtatggaattttcccttaccgacccaaggttggaaccacataaatgggaaaagtattgtgttcttgaaataggggacatgctcctgcgaactgcagtaggccaagtgtcaagacccatgtttctgtatgtgagaaccaatgggacctccaagatcaagatgaaatggggtatggaaatgagacgctgccttcttcaatctctccaacagattgagagcatgattgaagctgaatcctccgtcaaagagaaagacctgaccaaagaattctttgaaaacaaatcagaaacatggccaattggagagtcacctaaaggagtggaggaaggttccatcgggaaggtgtgcagaaccttactagcaaaatctgtattcaacagcctatatgcttctccgcaactcgaggggttctcagctgaatcgagaaaactgctactcattgttcaggcgcttagggataacctggaacctggaacctttgatcttgaagggctatatgaagcaatcgaggagtgcctgattaatgatccctgggttttgcttaatgcatcttggttcaactccttcctcacacatgcactaagatag------
>H3N2_Human_KJ942693_A/Indiana/21/2012|2012.500
atggaagactttgtgcgacaatgcttcaatccaatgatcgtcgagcttgcggaaaaggcaatgaaagaatatggggaagattcgaaaatcgaaaccaacaagttcgctgcaatatgcacgcacttggaagtctgtttcatgtattcggacttccatttcattgacgaacagggtgaatcaatcattgtagaatctggtgatccaaatgcattgctgaagcaccgatttgagataattgaaggaagagacaggactatggcctggacagtagtgaacagtatctgcaacaccacaggggtagagaagcccaaatttcttccggatttatacgactacaaagaaaatcgattcgttgaaattggagtgacacgaagggaggtccacttatactacctagagaaagccaacaaaataaaatccgagaagacacacattcatattttttcattcactggagaggagatggccaccaaagcggactacacccttgacgaagagagcagggcaagaatcaagaccaggctcttcaccataagacaagagatggccagtaggggtctatgggattcctttcgtcagtccgagagaggcgaagagacaattgaagaaagatttgaaattacaggaaccatgcgcaggcttgccgaccaaagtctcccaccgaacttctccagccttgaaaactttagagcctatgtagatggattcgaaccaaacggctgcattgagggcaagctttctcaaatgtcaaaagaagtgagtgcccaaattgaaccattcttgaagaaaacaccacgccctctcagattgcctgatgggcccccttgctctcagcggtcaaagttcttgctgatggatgctctgaaactaagtattgaagacccgagtcatgaaggggaaggaataccactatatgatgcaatcaagtgcatgaagacattttttggctggaaagagcctaacataatcaaacctcatgagaaaggcataaaccccaattatctactggcttggaagcaagtactagcagagctccaggacattgaaaatgaagagaagatcccaaagacaaagaacatgaagagaacaagccaattgaagtgggcacttggtgagaatatggcaccagagaaagtagattttgatgactgcaaagatgtcggtgatctcaaacagtatgacagcgatgagccagagcctagatctatagcaagctgggtccaaaatgagttcaacaaggcatgtgaattaaccgattcaagctggatagaacttgatgagataggagaagatgttgccccgattgaacacatcgcaagcatgaggaggaactattttacagcagaagtgtcccattgcagggctactgaatacataatgaagggagtgtacataaatacggctctccttaatgcatcttgtgcagccatggatgactttcaactgatcccaatgataagcaaatgtaggaccaaagaaggaagacgaagaacaaatctgtacggcttcattataaaaggaaggtcccatctgagaaatgatactgacgtggtgaactttgtaagcatggagttctccctcactgacccgaggctggagccacacaaatgggaaaagtactgtgttcttgaaataggagacatgctcctgaggactgcaataggccaagtgtcgaggcccatgttcctatatgtgagaaccaatggaacctccaagatcaagatgaaatggggcatggaaatgaggcgctgccttctccagtctcttcagcagattgagagtatgattgaggctgagtcttctgtcaaagagaaagacatgaccaaggaattctttgaaaacaaatcggaaacatggccaatcggagaatcacccaaaggagtggaggaaggctccattgggaaagtgtgcaggaccttactggcaaaatctgtattcaacagtctatatgcgtctccacagcttgaggggttttcggctgaatcgagaaagttgctcctcattgttcaggcacttagggacaacttggaacctgggacctttgatcttggggggctatatgaagcaatcgaggagtgcctgattaatgatccctgggttttgcttaatgcatcttggttcaactccttcctcacacatgcactgaaatag------
>H1N1_Human_CY261812_A/Maryland/88/2017|2017.836
atggaagactttgtgcgacaatgcttcaatccaatgatcgtcgagcttgcggaaaaggcaatgaaagaatatggggaagaccccaaaatcgaaactaataagtttgctgcaatttgcacacatttggaagtttgtttcatgtattcggatttccatttcattgatgaacggggtgaatcaataattgtagaatctggtgacccaaatgcactattgaagcaccgatttgagataattgaaggaagagaccgaatcatggcctggacagtggtgaacagtatatgtaacacaacagggatagagaagcctaaatttcttcctgatttgtatgattacaaagagaaccggttcattgaaattggagtaacacggagagaagtccacatatattacctagagaaagccaacaaaataaaatctgagaagacacacattcacatcttttcattcactggagaggagatggccaccaaagcggactacacccttgacgaagagagcagagcaagaatcaaaactaggcttttcactataagacaagaaatggccagtaggagtctatgggattcctttcgtcagtccgaaagaggcgaagaaacaattgaagaaaagtttgagattacaggaactatgcgcaagcttgccgaccaaagtctcccaccaaacttctccagccttgaaaacttcagagcctatgtagatggattcgagccgaacggctgcattgagggcaagctttcccaaatgtcaaaagaagtgaacgccaaaattgaaccattcttgaggacgacaccacgccccctcagattacctgatggacctctttgccatcagcggtcaaagttcctgctgatggatgctctgaaattaaacattgaagacccgagtcacgagggagaaggaataccactatatgatgcaatcaaatgcatgaagacattctttggctggaaagagcctaaaatagtcaaaccacatgagaaaggcgtaaatcccaattacctcatggcttggaagcaggtgctagcagagctacaggacattgaaaatgaagagaaaatcccaaggacaaagaacatgaagaaaacaagccaattgaagtgggcactcggtgaaaatatggcaccagaaaaagtggactttgatgactgtaaagatgttggagaccttaaacagtatgacagtgatgagccagagcccagatctctagcaagctgggtccaaaatgaattcaataaggcatgtgaattgactgattcaagctggatagaacttgatgaaataggagaagatgttgccccgattgaacatatagcaagcatgaggaggaactattttacagcagaagtgtcccactgcagggctactgaatacataatgaagggagtgtacataaatacggccttgctcaatgcatcctgtgcagccatggatgactttcagctgattccaatgataagcaaatgtaggaccaaagaaggaagacggaaaacaaacctgtatgggttcattataaaaggaaggtctcatttgagaaatgatactgatgtagtgaactttgtaagtatggagttctcactcactgatccaagactggaaccacacaaatgggaaaaatactgtgttcttgaaataggagacatgctattgaggactgcgataggtcaagtgtcgaggcccatgttcctatatgtgagaaccaatggaacctccaagatcaagatgaaatggggcatggaaatgaggcgctgccttcttcaatctcttcaacagattgagagcatgattgaagccgagtcttctgtcaaagagaaagacatgaccaaggaattctttgaaaacaaatcggaaacatggccaatcggagagtcacccaggggagtggaggaaggctctattggaaaagtgtgcagaaccttactggcaaaatctgtgttcaacagtctatatgcttctccacaacttgaggggttttcggctgaatcaagaaaattgcttctcattgttcaggcacttagggacaacctggaacctggaacctttgatcttggggggctatatgaagcaatcgaggagtgcttgattaatgatccctgggttttgcttaatgcatcttggttcaactccttcctcacacatgcactgaagtag------
>H2N3_Avian_CY117240_A/mallard/Ontario/56/1976|1976.500
atggaagactttgtgcgacaatgcttcaatccaatgatcgtcgagcttgcggaaaaggcaatgaaagaatatggggaagatccgaaaatcgaaactaacaaattcgctgcaatatgcacacacttggaagtctgtttcatgtattcggatttccacttcattgacgaacggggcgaatcaataattgtagaatctggtgatccaaatgcattactgaagcaccgatttgagataattgaaggaagagaccgaacaatggcctggacagtggtgaatagcatctgcaacaccacaggggtcgagaagcctaaatttctcccggatctgtatgattacaaggagaaccgattcattgaaattggagtgacacggagggaggtccacatatactacctagagaaagccaacaagataaaatccgaaaagacacacattcacattttctcattcactggagaggaaatggccaccaaagcggactacacccttgatgaagagagcagggcaagaatcaaaaccaggctgttcactataagacaagaaatggccagcaggggtctatgggattcctttcgtcagtccgaaagaggcgaagagacaattgaagaaagatttgaaatcacaggaaccatgcgcaggcttgccgaccaaagtctcccaccgaacttctccagccttgaaaactttagagcctatgtggatggattcgaaccgaacggctgcattgagggcaagctttctcaaatgtcaaaagaagtgaacgccagaattgagccatttttgaagacaacaccacgccctctcagattacctgatgggcctccttgctctcagcggtcaaaattcttgctgatggatgccctgaaattaagcattgaagatccgagtcatgagggagaggggataccgctatacgatgcaatcaaatgcatgaagacatttttcggctggaaagagcccaacataatcaaaccacatgagaaaggcataaaccccaattaccttctggcttggaagcaggtgctcgcagaactccaggacattgaaaatgaggagaagatcccaaagacaaagaatatgaagaaaacaagccaattgaagtgggcactcggtgagaacatggcaccagaaaaagtagactttgaggattgcaaggacgttagcgatctaaaacagtatgatagtgatgagccagagcctagatcgctagcaagctggatccagagtgaattcaacaaggcatgtgaattgaccgattcgagctggatggaacttgatgagataggggaagatattgccccaattgagcacattgcaagtatgaggaggaactattttacagcggaagtgtcccattgcagggctactgaatacataatgaagggagtgtacataaatacagctttgctcaatgcatcttgtgcagccatggatgacttccagctgatcccaatgataagcaaatgcaggacaaaagaaggaagacggaaaacaaacctgtatggattcattataaaaggaaggtctcatttgagaaatgatactgacgtggtaaactttgtgagtatggagttttctctcactgacccgaggctggaaccacacaaatgggaaaagtactgtgttcttgaaataggagatatgctcctgaggactgcaataggccaagtgtcaaggcccatgttcctgtatgttagaaccaatgggacctccaagatcaagatgaaatggggtatggaaatgaggcgctgccttcttcaatctcttcagcagattgagagcatgattgaggccgagtcttctgtcaaagagaaagacatgaccaaagaattctttgaaaacaaatcggaaacatggccaattggagagtcacccaagggagtggaggaaggctctatcgggaaagtatgcagaaccttactggcaaaatctgtattcaacaatctatatgcatctccacaactcgagggattttcagctgaatcgagaaaattgcttctcattgttcaggcacttagggacaacctggaacctggaaccttcgatcttggagggctatatgaagcaatcgaggagtgcctgattaatgatccctgggttttgcttaatgcatcttggttcaactccttcctcacacatgcactgaaatag------
>H1N1_Human_MH126011_A/Minnesota/06/2018|2018.025
atggaagactttgtgcgacaatgcttcaatccaatgatcgtcgagcttgcggaaaaggcaatgaaagaatatggggaagaccccaaaatcgaaactaataagtttgctgcaatttgcacacatttggaagtttgtttcatgtattcggatttccatttcattgatgaacggggtgaatcaataattgtagaatctggtgacccaaatgcactattgaagcaccgatttgagataattgaaggaagagaccgaatcatggcctggacagtggtgaacagtatatgtaacacaacagggatagagaagcctaaatttcttcctgatttgtatgattacaaagagaaccggttcattgaaattggagtaacacggagagaagtccacatatattacctagagaaagccaacaaaataaaatctgagaagacacacattcacatcttttcattcactggagaggagatggccaccaaagcggactacacccttgacgaagagagcagagcaagaatcaaaactaggcttttcactataagacaagaaatggccagtaggagtctatgggattcctttcgtcagtccgaaagaggcgaagaaacaattgaagaaaagtttgagattacaggaactatgcgcaagcttgccgaccaaagtctcccaccaaacttctccagccttgaaaacttcagagcctatgtagatggattcgagccgaacggctgcattgagggcaagctttcccaaatgtcaaaagaagtgaacgccaaaattgaaccattcttgaggacgacaccacgtcccctaagattacctgatggacctctttgccatcagcggtcaaagttcctgctgatggatgctctgaaattaagcattgaagacccgagtcacgagggggaaggaataccactatatgatgcaatcaaatgcatgaagacattctttggctggaaagagcctaaaatagtcaaaccacatgagaaaggcgtaaatcccaattacctcatggcttggaagcaggtgctagcagagctacaggacattgaaaatgaagagaaaatcccaaggacaaagaacatgaagaaaacaagccaattgaagtgggcactcggtgaaaatatggcaccagaaaaagtggactttgatgactgtaaagatgttggagaccttaaacagtatgacagtgatgaacctgagcccagatctctagcaagctgggtccaaaatgaattcaataaggcatgtgaattgactgattcaagctggatagaacttgatgaaataggagaagatgttgccccgattgaacatatagcaagcatgaggaggaactattttacagcagaagtgtcccactgcagggctactgaatacataatgaagggagtgtacataaatacggccttgctcaatgcatcctgtgcagccatggatgactttcagctgattccaatgataagcaaatgtaggaccaaagaaggaagacggaaaacaaacctgtatgggttcattataaaaggaaggtctcatttgagaaatgatactgatgtagtgaactttgtaagtatggagttctcactcactgatccaagactggaaccacacaaatgggaaaaatactgtgttcttgaaataggagacatgctattgaggactgcgataggtcaagtgtcgaggcccatgttcctatatgtgagaaccaatggaacctccaagatcaagatgaaatggggcatggaaatgaggcgctgccttcttcaatctcttcagcagattgagagcatgattgaagccgagtcttctgtcaaagagaaagacatgaccaaggaattctttgaaaacaaatcggaaacatggccaatcggagaatcacccaggggagtggaggaaggctctattggaaaagtgtgcagaaccttactggcaaaatctgtgttcaacagtctatatgcttctccacaacttgaggggttttcggctgaatcaagaaaattgcttctcattgttcaggcacttagggacaacctggaacctggaacctttgatcttggggggctatatgaagcaatcgaggagtgcttgattaatgatccctgggttttgcttaatgcatcttggttcaactccttcctcacacatgcactgaagtag------
>H2N5_Avian_CY003876_A/mallard/Alberta/884/1984|1984.633
atggaagactttgtgcgacaatgctttaatccaatgatcgtcgagcttgcggaaaaggcaatgaaagaatatggggaagatccgaaaatcgaaactaacaaattcgctgcaatatgcacacacttggaagtctgtttcatgtattcggatttccacttcattgacgaacggggcgaatcaataattgtagaatctggtgatccaaatgcattactgaagcaccgatttgagataattgaaggaagagatcgaacaatggcctggacagtggtgaatagcatctgcaacaccacaggggtcgagaagcctaaatttcttccggatctgtatgattacaaggagaaccgattcattgagattggagtgacacggagggaggtccacatatactacctagagaaagccaacaaaataaaatccgagaagacacacattcacattttttcattcactggagaggagatggccaccaaagcggactacacccttgatgaagagagcagggcaagaatcaaaaccaggctgttcactataagacaagaaatggccagcaggggtctgtgggattcctttcgtcagtccgaaagaggcgaagagacaattgaagaaagatttgaaatcacaggaaccatgcgcaggcttgccgaccaaagtctcccaccgaacttctccagccttgaaaactttagagcctatgtggatggattcgaaccgaacggctgcattgagggcaagctttctcaaatgtcaaaagaagtgaacgccagaattgagccatttcttaagacaacaccacgccctctcagattacctgatgggcctccttgctctcagcgatcaaaattcttgctgatggatgccctaaaactaagcattgaagacccgagtcatgagggagaggggataccgctatacgatgcaatcaaatgcatgaagacatttttcggctggaaagagcccaacataatcaaaccacatgagaaaggcataaatcccaattaccttctggcttggaagcaagtgctagcagaactccaggacattgaaaatgaggagaagatcccaaagacaaagaacatgaagaaaacaagccaattgaaatgggcacttggtgagaacatggctccagaaaaagtggactttgaggattgcaaagacattagcgatctaaaacagtatgatagtgatgagccagagcctagatcgctagcaagctggatccagagtgaattcaacaaggcatgtgaattgaccgattcgagctggatagaacttgatgagataggtgaagatattgccccaattgagcacatcgcaagtatgaggaggaactattttacagcggaagtgtcccattgcagggctactgaatacataatgaagggagtatacataaatacagctttgctcaatgcatcttgtgctgccatggatgacttccagctgattccaatgataagcaaatgcaggacaaaagaaggaagacggaaaacaaacctgtatgggttcattataaaaggaaggtctcatttgagaaatgatactgacgtggtaaactttgtgagtatggagttttctctcactgacccgaggctggaaccacacaaatgggaaaagtactgtgttcttgaaataggagatatgctcctgaggactgcaataggccaagtgtcaaggcccatgttcctgtatgttagaaccaatgggacctccaagatcaagatgaaatggggtatggaaatgaggcgctgccttcttcaatctcttcagcagattgagagcatgattgaggccgagtcttctgtcaaagagaaagacatgacaaaagaattctttgaaaacaaatcagaaacatggccaattggagagtcacccaagggggtggaggaaggctctatcgggaaggtgtgcagaaccttactggcaaaatctgtattcaacagtctatatgcatctccacaactcgagggattttcagctgaatcgaggaaattgcttctcattgttcaggcacttagggacaacctggaacctggaaccttcgaccttggagggctatatgaagcaatcgaggagtgcctgattaatgatccctgggttttgcttaatgcatcttggttcaactccttcctcacacatgcactgaaatag------
>H1N1_Human_KT836888_A/South_Dakota/16/2015|2015.197
atggaagactttgtgcgacaatgcttcaatccaatgatcgtcgagcttgcggaaaaggcaatgaaagaatatggggaagatccgaaaatcgaaactaataagtttgctgcaatatgcacacatttggaagtttgtttcatgtattcggatttccatttcatcgacgaacggggtgaatcaataattgtagaatctggtgacccaaatgcactattgaagcaccgatttgagataattgaaggaagagaccgaatcatggcctggacagtggtgaacagtatatgtaacacaacagggatagagaagcctaaatttcttcctgatttgtatgattacaaagagaaccggttcattgaaattggagtaacacggagggaagtccatatatattacctagagaaagccaacaaaataaaatctgagaagacacacattcacatcttttcattcactggagaggagatggccaccaaagcggactacacccttgacgaagagagcagagcaagaatcaaaactaggcttttcactataagacaagaaatggccagtaggagtctatgggattcctttcgtcagtccgaaagaggcgaagagacaattgaagaaaaatttgagattacaggaactatgcgcaagcttgccgaccaaagtctcccaccaaacttctccagccttgaaaacttcagagcctatgtagatggattcgagccgaacggctgcattgagggcaagctttccctaatgtcaaaagaagtgaacgccaaaattgaaccattcttgaggacgacaccacgccccctcagattacctgatggacctctttgccatcagcggtcaaagttcctgctgatggatgctctgaaattaagcattgaagacccgagtcacgagggggaaggaataccactatatgatgcaatcaaatgcatgaagacattctttggctggaaagagcctaaaatagtcaaaccacatgagaaaggcgtaaatcccaattacctcatggcttggaagcaggtgctagcagagctacaggacattgaaaatgaagagaagatcccaaggacaaagaacatgaggaaaacaagccaattgaagtgggcactcggtgaaaatatggcaccagaaaaggtagactttgatgactgcaaagatgttggagaccttaaacagtatgacagtgatgagccagagcccagatctctagcaagctgggtccaaaatgaattcaataaggcatgtgaattgactgattcaagctggatagaacttgatgaaataggagaagatgttgccccgattgaacatatcgcaagcatgaggaggaactattttacagcagaagtgtcccactgcagggctactgaatacataatgaagggagtgtacataaatacggccttgctcaatgcatcctgtgcagccatggatgactttcagctgatcccaatgataagcaaatgtaggaccaaagaaggaagacggaaaacaaacctgtatgggttcattataaaaggaaggtctcatttgagaaatgatactgatgtagtgaactttgtaagtatggagttctcactcactgatccaagactggagccacacaaatgggagaaatactgtgttcttgaaataggagacatgctattgaggactgcgataggtcaagtgtcgaggcccatgttcctatatgtgagaaccaatggaacctccaagatcaagatgaaatggggcatggaaatgaggcgctgccttcttcagtctcttcagcagattgagagcatgattgaagccgagtcttctgtcaaagagaaagacatgaccaaggaattctttgaaaacaaatcggaaacatggccaatcggagagtcacccaggggagtggaggaaggctctattgggaaagtgtgcaggaccttactggcaaaatctgtattcaacagtatatatgcgtctccacaacttgaggggttttcggctgaatcaagaaaattgcttctcattgttcaggcacttagggacaacctggaacctggaaccttcgatcttggggggctatatgaagcaatcgaggagtgcctgattaatgatccctgggttttgcttaatgcatcttggttcaactccttcctcacacatgcactgaagtag------
>H9N2_Avian_CY184178_A/mallard/Sweden/99668/2009|2009.710
atggaagactttgtgcgacaatgcttcaatccaatgattgtcgagcttgcggaaaaggcaatgaaagaatatggggaagatccgaaaatcgaaacgaacaaatttgctgcgatatgcacacacttggaagtctgtttcatgtattcggatttccactttatcgatgaacggggtgaatcaataattgtggagtcgggcgatccgaacgcattattgaaacaccgttttgaaataattgaagggagagaccgaacaatggcctggacggtggtgaatagcatctgcaacaccacaggagtcgagaagcctaagtttctacccgatttgtacgactataaagagaaccgattcattgaaattggagtgacacggagggaagttcacatatactatttggaaaaagccaacaagataaaatccgagaagacacacattcacatattctcattcaccggagaggaaatggccaccaaagcggactacacccttgacgaagagagtagagcaaggatcaaaactaggctgttcactataaggcaagaaatggccagtaggggtctatgggattcctttcgtcagtccgagagaggcgaagagacaattgaagaaagatttgagattacaggaaccatgcgcaggcttgccgaccaaagtctcccaccgaacttctccagccttgaaaactttagagcctatgtggatggattcgaaccgaacggctgcattgagggcaagctttctcaaatgtcaaaagaagtgaacgccagaattgagccatttctgaaaacaacaccgcgccctctcagattacctgatggacctccttgctctcagcggtcgaaattcttgctgatggatgcccttaaattaagcattgaagacccgagtcatgagggggaggggataccgctatatgatgcaatcaaatgcatgaagacatttttcggttggaaagagcccaacatcgtaaagccacatgaaaagggcataaaccccaattacctcctggcttggaagcaggtgctagcagaactccaagatattgaaaatgaggagaaaatcccaaaaacaaagaacatgaagaaaacaagccagttgaagtgggcacttggtgagaatatggcaccagagaaagtagactttgaggactgcaaagatgttagcgatctaaggcagtatgacagtgatgaaccagagtctagatcgctagcaagctggatccagagtgaattcaacaaggcatgcgaattgacagattcaagttggattgaactagacgaaataggagaagacgttgctccaattgagcacattgcaagtatgagaagaaactatttcacagcggaagtatcccattgcagagctaccgaatacataatgaagggagtgtacataaacacagctttgttgaatgcatcctgtgcagccatggatgatttccaattgattccaatgataagcaaatgtaggaccaaagaaggaaggcggaaaaccaacctgtatggattcattataaaaggaagatcccacttgagaaatgacactgatgtggtaaactttgtgagtatggaattctctcttactgacccaaggttggagccacacaagtgggaaaagtactgcgtcctcgagataggagacatgctcctacggaccgcaataggccaggtaacaaggcccatgttcttgtatgtgagaaccaatggaacctccaagatcaagatgaaatggggcatggaaatgaggcgatgccttcttcaatcccttcagcaaattgagagcatgattgaggccgagtcttctgtcaaagagaaggacatgaccaaagaattctttgaaaacaaatcagaaacatggccaatcggagagtcacccaaaggggtggaggaagggtccatcgggaaggtgtgcagaaccctactagcaaaatctgtgttcaacagtctatatgcatctccacaactcgaggggttctcagccgaatcaagaaaattacttctcattgttcaggcacttagggataacctggaacctggaacctttgatcttggggggctgtatgaagcaattgaggagtgcctgattaatgatccctgggttttgcttaatgcgtcttggttcaactccttcctcacacatgcactgaaatag------
>H3N2_Swine_HQ734215_A/swine/Pennsylvania/62170-2/2010|2010.814
atggaagactttgtgcgacaatgcttcaatccaatgatcgtcgagcttgcggaaaaggcaatgaaagaatatggggaagattcgaaaatcgaaaccaacaagttcgctgcaatatgcacgcacttggaagtctgtttcatgtattcggatttccatttcattgacgaacagggtgaatcaatcattgtagaatctggtgatccaaatgcattgctgaagcaccgatttgagataattgaaggaagagacaggactatggcctggacagtagtgaacagtatctgcaacaccacaggggtagagaagcctaaatttcttccggatttatacgactacaaagaaaatcgattcgttgaaattggagtgacacgaagggaggtccacatatactacctagagaaagccaacaaaataaaatccgagaagacacacattcatattttttcattcactggagaggagatggccaccaaagcggactacacccttgatgaagagagcagggcaagaatcaaaaccaggctcttcaccataagacaagagatggccagtaggggtctatgggattcctttcgtcagtccgagagaggcgaagagacaattgaagaaagatttgaaattacaggaaccatgcgcaggcttgccgaccaaagtctcccaccgaacttctccagccttgaaaactttagagcctatgtagatggattcgaaccaaatggctgcattgagggcaagctttctcaaatgtcaaaagaagtgagtgcccaaattgaaccattcttgaagacaacaccacgccctctcagattgcctgatgggcccctttgctctcagcggtcaaagttcttgctgatggatgctctgaaactaagtattgaagacccgagtcatgaaggggaaggaataccactatatgatgcaatcaagtgcatgaagacattttttggctggaaagagcctaacataatcaaacctcatgagaaaggcataaaccccaattatctactggcttggaagcaagtgctagcagagctccaggacattgaaaatgaagagaagatcccaaagacaaagaacatgaagagaacaagccaattgaagtgggcacttggtgagaatatggcactagagaaagtagattttgatgactgcaaagatgtcggtgatctcaaacagtatgacagcgatgagccagagcctagatctctagcaagctgggtccaaaatgagttcaacaaggcatgtgaattgaccgattcaagctggatagaacttgatgagataggagaagatgttgccccgattgaacacatcgcaagcatgaggaggaactattttacagcagaagtgtcccattgcagggctactgaatacataatgaagggagtgtacataaatacggctcttcttaatgcatcttgtgcagccatggatgactttcagctgatcccaatgataagcaaatgtaggaccaaagaaggaagacgaagaacaaatctgtacggcttcattataaaaggaaggtcccatctgagaaatgatactgacgtggtgaactttgtaagcatggagttctccctcactgacccgagactggagccacacaaatgggaaaagtactgtgttcttgaaataggagacatgctcctgaggactgcaatgggccaagtgtcgaggcccatgttcctatatgtgagaaccaatggaacctccaagatcaagatgaaatggggcatggaaatgaggcgctgccttctccagtctcttcagcagattgagagtatgattgaggctgagtcttctgtcaaagagaaagacatgaccaaggaattctttgaaaacaaatcggaaacatggccaatcggagaatcacccaaaggagtggaggaaggctctattgggaaagtgtgcaggaccttactggcaaaatctgtattcaacagtctatacgcgtctccacaacttgaggggttttcggctgaatcgagaaagttgctcctcattgttcaggcacttagggacaacttggaacctgggacctttgatcttggggggctatatgaagcaatcgaggagtgcctgattaatgatccctgggttttgcttaatgcatcttggttcaactccttcctcacacatgcactgaaatag------
>H1N1_Human_CY026856_A/Ohio/UR06-0341/2007|2007.134
atggaagattttgtgcgacaatgcttcaatccgatgattgtcgagcttgcggaaaaggcaatgaaagagtatggagaggacctgaaaatcgaaacaaacaaatttgcagcaatatgcacccacttggaagtatgcttcatgtattcagattttcatttcatcaatgagcaaggcgaatcaataatagtagagcctgaggacccaaatgcacttttaaaacacagatttgagataatagagggacgagatcgtacaatggcatggacagttgtaaacagtatttgcaacaccacaggagctgagaaaccgaagtttctgccagatctgtatgattacaaagagaatagattcatcgagattggagtgacaaggagagaagttcacatatactatctggaaaaggccaacaaaattaaatctgagaagacacacattcacattttctcattcactggcgaagaaatggccacaaaggcagattatactctcgatgaagaaagcagggctaggattaaaaccagactattcaccataagacaagaaatggcaagcagaggtctttgggactcctttcgtcagtccgaaagaggcgaagaaacaattgaagaaagatttgaaatcacagggacaatgcgcaggctcgctgatcaaagccttccgccgaacttctcctgcattgagaattttagagcctatgtggatggattcgaaccgaacggctacattgagggcaagctttctcaaatgtccaaagaagtaaatgctagaattgagccttttttgaaaacaacacctcgaccaattagacttccgaatgggcctccttgttttcagcggtcaaaattcctgctgatggattctttaaaattaagcattgaggatccagatcatgaaggggagggaataccactatatgatgcaatcaagtgtatgagaacattctttggatggaaagaacccactgttgtcaagccacacgagaagggaataaatcctaattatctgctgtcatggaagcaggtattggaagagctgcaggacattaagagtgaggagaagattccaagaacaaaaaacatgaaaaaaacaagtcagctaaagtgggcacttggtgagaacatggcaccagagaaggtggattttgatgactgtaaagatacaagcgatttgaagcaatatgatagtgacgaacctgaattaaggtcgttttcaagttggatccagaatgagttcaacaaggcatgcgagctgaccgattcaatctggatagagctcgatgagattggagaagatgtggccccgattgaacacattgcaagtatgagaagaaattacttcacagctgaggtgtcccattgcagagccactgaatatataatgaagggggtatacattaatactgctttgcttaatgcatcctgtgcagcaatggatgatttccaactaattcccatgataagcaaatgtagaactaaagagggaaggagaaagaccaatttgtacggcttcattataaaaggaagatctcacttaaggaatgacaccgatgtggtaaactttgtgagcatggagttttccctcactgacccaagacttgagccacacaaatgggagaagtactgtgttcttgaaataggagatatgcttctaaggagtgcaataggccaagtgtcaaggcccatgttcttgtatgtaagaacaaatggaacctcaaaaattaaaatgaaatggggaatggagatgaggcgttgcctcctccaatccctccaacaaatagagagcatgattgaagctgagtcctctgtcaaggagaaagacatgacaaaagaattttttgagaatagatcagaaacatggcccattggagagtcaccagaaggagtggaagaaggttccattgggaaagtatgcaggacactattggctaagtcagtattcaatagtctgtatgcatctccacaattagaaggattttcagctgagtcaagaaagttgctcctcattgttcaggctcttagggacaatctggaacctgggacctttgatcttgggggactatatgaagcaattgaggagtgcctgattaatgatccctgggttttgcttaatgcttcttggttcaactccttcctaacacatgcattgagatag------
>H6N2_Avian_KJ200666_A/chicken/Guangdong/S1453/2010|2010.173
atggaagactttgtgcgtcaatgcttcaatccaatgatcgtcgagcttgcggaaaaggcaatgaaagaatatggggaagatccaaaaatcgaaacaaacaaattcgcagcaatatgcacacacttagaagtctgctttatgtattcagatttccacttcattgatgaacgaggcgaatcaataatagtagaatctggggatccaaatgctctattgaaacacagattcgaaataattgaaggaagagaccgtacaatggcctggacagtggtgaatagtatctgcaacaccacaggagtcgataaacccaaatttcttccggatctatatgactacaaggagaaccgattcattgaaattggagtgacacggagagaagtccacatatactatctagagaaagccaacaagataaaatccgaaaagacacacattcacattttctcattcaccggagaagaaatggcaaccaaagcggattacaccctggatgaagagagcagggcaagaatcaaaaccagactgttcaccataagacaggaaatggccagcaggggtttgtgggattcctttcgtcagtccgagagaggcgaagagacaattgaggaaagatttgaaatcacaggaaccatgcgcaggcttgccgaccaaagtctcccaccgaacttctccagctttgaaaactttagagcctatgtggatggattcgaaccgaacggctgcattgagggcaagctttctcaaatgtcaaaagaagtaaacgccagaattgaaccatttctaaagacaacaccacgtcctctcagattaccgggtggacctccatgttctcagcgctcgaaattcttgctgatggatgctctaaaattaagcattgaggaccctggtcatgagggggaggggataccgctatacgatgcgatcaaatgcatgaagacattcttcggctggaaagagcccaacattgtcaaaccacatgagagaggcataaatcccaattacctcctagcatggaagcaggtaatggcagaacttcaggacattgagaatgaagagaagatcccaaaaacaaaaaacatgaagaaaacaagccatttgaagtgggcactcggtgagaacatggcaccagaaaaagtggactttgaagactgcaaagatatcagagatctgaaacagtatgacagtgatgagccagagcccagatcgctatcaagctgggtccagaatgaattcaacaaagcatgtgaattgacagattcaagttggatagaacttgatgaaataggggaagatgttgctccaattgagcacattgcaagcatgagaaggaactacttcacagcggaagtatcccattgcagggctactgaatacataatgaagggggtatatataaatacagctttgctcaatgcatcgtgtgcagccatggatgacttccaattgattccaatgataagcaaatgcagaaccagagaaggaagacgaaagacaaacctatatgggttcatcgtaaaaggaagatcccacctgaggaacgacaccgacgtggtaaactttgtgagtatggagttttctcttactgacccgaggttggaaccacacaaatgggaaaagtactgtgttcttgaaataggagatatgcttctacgaactgcaatagggcaggtgtcaaggcccatgttcctgtatgtgaggaccaatggcacctccaaaataaagatgaaatggggtatggaaatgaggcgctgccttcttcaatctctacagcagattgagagcatgattgaggctgaatcttccgtcaaagagaaggacatgaccaaagaattcttcgaaaacaaatcagaaacatggccgattggagagtcacctaagggggtggaagaaggctccatcggaaaggtgtgcagaaccttgttggcaaaatctgtattcaacagtctatatgcatctccacaactcgaggggttctcagctgaatcgaggaagttgctactcattgttcaggcgcttagggataacctggaacctggaactttcgatcttggagggctatatgaagcaatcgaggagtgcctgattaatgatccctgggttttgcttaatgcatcttggttcaactccttcctcacacatgcactgagatag------
>H11N9_Avian_CY021474_A/mallard/Maryland/1124/2005|2005.500
atggaagactttgtgcgacaatgcttcaatccaatgatcgtcgagcttgcggaaaaggcaatgaaagaatatggggaagatccgaaaatcgaaaccaacaaattcgctgcaatatgcacccacttggaagtctgtttcatgtattcggatttccacttcattgacgaacggggcgaatcaacaattgtggagtctggtgatccaaatgcattactaaagcatcgatttgagataattgaaggaagagaccgaacaatggcctggacagtggtgaatagcatctgcaacgccacaggggttgagaagcctaaattccttccggatctgtatgactacaaggagaaccggttcatcgaaattggagtgacacggagagaggtccatatatactacctagagaaagccaacaagataaaatccgagaagacacacattcacatcttttcctttactggagaagaaatggccaccaaagcagactacacccttgacgaagaaagcagagcaaggattaaaaccagactgttcactataagacaggaaatggccagtaggggtctatgggattcctttcgtcagtccgaaagaggcgaagagacaattgaagaaagatttgaaattacaggaaccatgcgtaggcttgccgaccaaagtctcccaccgaacttctccagccttgaaaactttagagcctatgtggatggattcgaaccgaacggctgcattgagggcaagctttctcaaatgtcaaaagaagtgaacgccaggattgagccatttctgaagacaacaccacgccctctcaaattgcctgatgggcccccttgctctcagcggtcaaagttcttgctgatggatgccctgaaactaagcattgaagacccaagtcacgagggagagggaataccactatatgatgcaatcaaatgcatgaagacatttttcggctggaaagagccaaacatagtcaaaccacatgaaaagggcattaatcctaactatcttctggcttggaagcaagtgctagcagaactccaggaccttgaaaatgaggagaaaattccaaagacaaaaaatatgaagaaaacaagccaattgaagtgggcacttggtgagaatatggcaccagaaaaagtggactttgaagactgcaaggatattggcgatctaaaacagtatgacagcgatgagccagagcctagatcgctagcaagctggatccagagtgaattcaacaaggcatgtgaattgaccgactcgagctggatagagctggatgaaataggagaagatgttgctccgattgaacacattgcaagcatgaggaggaattattttacagcagaagtgtcccattgcagggccactgaatacataatgaagggagtctacataaatacagctctgctaaatgcatcttgcgcagccatggatgacttccagctgattccaatgataagcaaatgtaggacaaaagaaggaaggcgaaaaacaaacttgtatgggttcatcataaaaggaaggtctcatttgagaaatgatactgatgtggtaaattttgtgagcatggaattttctctcactgacccgaggctagaaccacacaaatgggaaaagtactgtgttcttgacgtaggagacatgctcctgaggactgcaataggccaagtgtcgaggcccatgttcctgtatattagaaccaacgggacctccaaaatcaagatgaaatggggtatggaaatgaggcgctgccttcttcaatcccttcaacagattgaaagcatgattgaggctgagtcttctgtcaaagaaaaggacatgactaaagaattttttgaaaacaagtcggaaacgtggccaattggagaatcccccagaggggtagaggaaggctctatcgggaaagtatgcagaacattactggcaaaatctgtgttcaacagtctatacgcatctccacaactagagggattttcagcagagtcgaggaaattgcttctcattgttcaggcacttagggacaacctggaacctggaaccttcgatcttggagggctatacgaagcaattgaggagtgcctgattaatgatccctgggttttgcttaatgcgtcttggttcaactccttcctcacacatgcactgaaatag------
>H11N9_Avian_KX351644_A/mallard/California/57889/2015|2015.537
atggaagactttgtgcgacaatgcttcaatccaatgatcgtcgagcttgcggaaaaggcaatgaaagaatatggggaagatccgaaaattgaaactaacaagtttgctgcaatatgcacccacttagaagtctgtttcatgtattcggattttcatttcatcgacgaacggggtgaatcaataattgtagaatctggtgacccaaatgcattactgaagcaccgattcgagataattgaaggaagagatcgaaccatggcctggacagtggtgaatagtatctgcaacaccacaggggtagagaagcctaaatttcttccggatctgtatgattacaaggagaacagattcattgaaattggggtgacacggagggaggttcacatatactacctagaaaaagccaacaaaataaaatccgagaagacacacatccacattttctcattcactggagaggaaatggccaccaaagcagactacacccttgatgaagaaagcagagcaagaatcaaaaccaggctgttcaccataagacaagaaatggccagtagaggtttatgggattcctttcgtcagtccgagagaggcgaagagacaattgaagaaagatttgaaattacagggaccatgcgcaggcttgccgaccaaagtctcccaccgaacttctccagccttgaaaactttagagcctatgtggatggattcgaaccgaacggctgcattgagggcaagcttcctcaaatgccaaaagaagtgaacgcaagaattgaaccattcttgaaaacaacaccacgcccactcagattacctgatgggcctccttgttctcagcggtcaaaatttctgctgatggatgctctgaaactaagtattgaggacccgagtcatgagggggagggaataccgctatatgatgcaatcaaatgcatgaagacattttttggctggaaagaacctaacataatcaaaccacatgagaaaggcataaaccccaattacctcctgacttggaagcaagtactagcggaactccaagacattgagaatgaagagaggatcccaaagacaaagaacatgaagaaaacaagccaactgaagtgggcactcggtgaaaatatggcaccagagaaagtagactttgatgattgcaaagatattagtgatcttaaacagtatgacagtgatgagccagaacctaggtcgctagcaagctggatccaaagtgaattcaacaaggcatgtgaattgaccgattcgagctggatagagcttgatgagataggggaagatgttgccccgatcgaacacattgcaagcatgaggagaaactattttacagcagaagtgtcccattgcagggctactgagtacataatgaagggagtgtacataaacacagccttgctcaatgcatcttgtgcagccatggatgacttccagctgatcccaatgataagcaaatgtaggactaaagaagggagacggaaaacaaatctgtatggattcattataaaaggaaggtctcatttgagaaacgacactgacgtggtaaattttgtgagtatggagttttccctcacagacccgagactggagccacacaaatgggaaaagtactgtgttctcgaaataggggatatgctcttgaggactgcgataggccaagtgtcacgacccatgttcctatatgtgagaaccaatggaacttcaaagatcaagatgaaatggggaatggaaatgaggcgctgccttcttcaatcccttcagcagattgagagcatgattgaggccgagtcgtccgtcaaagagaaagacatgacaaaggaattctttgagaacaaatcagaaacatggccaattggagagtcacccaagggagtggaagaaggctctattgggaaagtatgcagaaccttactgtcaaagtctgtattcaacagtctatatgcatctccacaactcgaggggttttcagctgaatcgagaaaattgcttctcattgttcaggcacttagggacaacctggaacctgggaccttcgatcttggagggctatatgaagcaatcgaggagtgcctgattaatgatccctgggttttgcttaatgcatcttggttcaactccttcctcacacatgcactgaaatag------
>H4N6_Avian_CY157363_A/mallard/California/3166/2012|2012.595
atggaagattttgtgcgacaatgtttcaatccaatgattgtcgagcttgcggaaaaggcaatgaaggaatatggggaagatccaaaaatcgagacaaacaaatttgctgcaatatgcacacatttagaagtgtgtttcatgtattcagatttccatttcattgatgaacgaggtgagtcgataatcgtggaatctggcgatccaaatgcactcctaaagcatcggtttgaaataattgaagggagagatcgtaccatggcctggacagtagtgaacagcatttgcaacactacaggagttgaaaaacccaagtttctcccggatttatacgattacaaggagaatcgtttcattgaaattggagtaaccaggagggaagtccatatatactatttagaaaaggccaataagataaagtctgagaagacacacatacacatcttttcattcactggagaagaaatggctactaaagcagactacactcttgatgaagaaagtagagcgaggatcaaaaccagactattcaccataaggcaggagatggccagtagaggcctctgggattcctttcgtcagtccgagagaggcgaagagacaattgaagaaagatttgaaattacaggaaccatgcgcaggctcgccgaccaaagcctcccaccgaacttctccagccttgaaaactttagagcctatgtggatggattcgaaccgaacggctgcattgagggcaagctttctcaaatgtccaaagaagtaaatgcaagaattgaaccatttctaaagacaacaccacgccctctgagattgccggaagggcctccttgctctcagcggtcgaaatttctgttgatggatgctctgaagctcagcattgaagacccgagtcatgaaggcgaggggataccgctgtatgatgcgatcaagtgcatgaagacctttttcggttggaaagaacctaacattgtcaagccacatgaaaagggcataaaccccaattatctcctggcttggaagcaagtgctagcagagctgcaggatattgaaaacgaggagaagattccaaaaacgaagaacatgaagaaaacaagccagttgaagtgggcacttggtgaaaacatggcgccggagaaagtggattttgaagactgcaaggatgtcagcgatttgaggcagtatgacagcgatgagcctgagcaaaggtcactagcaagttggattcaaagtgagttcaacaaagcttgcgaattgactgactcaagttggatagaactcgatgaaataggagaggacgttgccccgatcgaacacattgcaagtatgagaaggaattactttacagctgaagtgtctcactgcagggcaacagaatacataatgaagggagtttacataaacacagctttgctcaatgcttcttgtgcggcaatggatgattttcagctaatcccaatgataagcaaatgcagaaccaaagaagggcggcggaaaacaaacctgtatgggttcataataaagggaagatctcatttgaggaatgatactgatgtagtaaattttgtgagcatggagttttctcttactgatcccagactagagccacataaatgggagaaatactgtgtccttgaaataggggacatgctcctacggactgcaataggccaggtatcgagacccatgttcttgtacgtgagaaccaatggaacctccaaaatcaaaatgaaatggggtatggagatgaggcgttgccttcttcaatcccttcagcaaattgaaagcatgattgaggccgagtcctctgtcaaagagaaagacatgaccaaagaattctttgaaaacaaatcagagacatggcccattggggaatcacccaaaggagtagaagaaggttccattggaaaggtatgcaggactctgctggcaaaatccgtattcaacagcttgtatgcatctccacaacttgagggattttcagctgaatcgagaaagctgctcctcatcgttcaggcacttagggacaacctggaacctggtaccttcgatcttggagggctatatgaagcaattgaggagtgcctgattaatgatccctgggttttgcttaacgcatcttggttcaactccttcctcacacatgcactgaagtag------
>H1N1_Human_CY002533_A/New_York/220/2002|2002.984
atggaagattttgtgcgacaatgcttcaatccgatgattgtcgagcttgcggaaaaggcaatgaaagagtatggagaggacctgaaaatcgaaacaaacaaatttgcagcaatatgcacccacttggaagtatgcttcatgtattcagattttcatttcatcaatgagcaaggcgaatcaataatagtagagcctgaggacccaaatgcacttttaaaacacagatttgagataatagagggacgagatcgtacaatggcatggacagttgtaaacagtatttgcaacaccacaggagctgagaaaccaaagtttctgccagatctgtatgattacaaagagaatagattcatcgagattggagtgacaaggagagaagttcacatatactatctggaaaaggccaacaaaattaaatctgagaagacacacattcacattttctcattcactggcgaagaaatggccacaaaggccgattacactctcgatgaagaaagcagggctaggattaaaaccagactattcaccataagacaagaaatggcaagcagaggtctttgggactcctttcgtcagtccgaaagaggcgaagaaacaattgaagaaagatttgaaatcacagggacaatgcgcaggctcgctgatcaaagccttccgccgaacttctcctgcattgagaattttagagcctatgtggatggatttgaaccgaacggctacattgagggcaagctttctcaaatgtccaaagaagtaaatgctagaattgagccttttttgaaaacaacacctcgaccaattagacttccgaatgggcctccttgttttcagcggtcaaaattcctgctgatggattctttaaaattaagcattgaggatccaaatcatgaaggggagggaataccactatatgatgcaatcaagtgtatgagaacattctttggatggaaagaacccactgttgtcaagccacacgagaagggaataaatccgaattatctgctgtcgtggaagcaggtattggaagagctgcaggacattgagagtgaggagaagattccaagaacaaaaaacatgaaaaaaacgagtcagctaaagtgggcacttggtgagaacatggcaccagagaaggtggattttgatgactgtaaaggtataagcgatttgaagcaatatgatagtgacgaacctgaattaaggtcattttcaagttggatccagaatgagttcaacaaggcatgcgagctgaccgattcaatctggatagagctcgatgagattggagaagatgtggccccgattgaacacattgcaagcatgagaagaaattacttcacagctgaggtgtcccattgcagagccactgaatatataatgaagggggtatacattaatactgctttgcttaatgcatcctgtgcagcaatggatgatttccaactaattcccatgataagcaaatgtagaactaaagagggaaggagaaagaccaatttgtacggcttcatcataaaaggaagatctcacttaaggaatgacaccgatgtggtaaactttgtgagcatggagttttccctcactgacccaagacttgagccacacaaatgggagaagtactgtgttcttgagataggagatatgcttctaaggagtgcaataggccaagtgtcaaggcccatgttcttgtatgtaagaacaaatggaacctcaaaaattaaaatgaaatggggaatggagatgaggcgttgcctcctccaatccctccaacaaatagagagcatgattgaagctgagtcctctgtcaaggagaaagacatgacaaaagagttttttgagaatagatcagaaacatggcccattggagagtcaccaaaaggagtggaagaaggttccattgggaaagtatgcaggacactattggctaagtcagtattcaatagtctgtatgcatctccacaattagaaggattttcagctgagtcaagaaagttgctcctcattgttcaggctcttagggacaacctggaacctgggacctttgatcttgggggactatatgaagcaattgaggagtgcctgattaatgatccctgggttttgcttaatgcttcttggttcaactccttcctaacacatgcattgagatag------
>H3N3_Avian_CY045276_A/mallard/Quebec/16485/2005|2005.630
atggaagactttgtgcgacaatgcttcaatccgatgatcgtcgagcttgcggaaaaggcaatgaaggaatatggggaagatccgaaaattgaaactaacaagttcgctgcaatatgtacacacttagaagtctgtttcatgtattcggattttcatttcatcgacgaacggggtgaatcaataattgtggaatctggtgacccgaatgcattgctgaagcaccgatttgagataattgaaggaagagatcggaccatggcctggacagtggtgaatagtatctgcaacaccacaggagtagagaagcctaaatttcttccggatctgtatgattacaaggagaaccgattcattgaaattggagtgacacggagggaggttcacatatactacttagagaaagccaacaaaataaaatctgagaagacacacattcacattttctcattcaccggagaggaaatggccacaaaagcggactacactcttgacgaagaaagcagggcaagaatcaaaaccaggcttttcaccataagacaagaaatggcaagtaggggtttatgggattcctttcgtcagtccgagagaggcgaagagacaattgaagaaagatttgaaattacaggaaccatgcgcaggcttgccgaccaaagtctcccaccgaacttctccagccttgaaaactttagagcctatgtggatggattcgagccgaacggctgcattgagggcaagctttctcaaatgtcgaaagaagtgaacgccagaattgaaccatttttgaagacaacaccacgcccactcagattacctgatgggcctccttgctctcagcggtcaaaattcctgctgatggatgctctgaaactaagtattgaggacccgagtcatgagggggaggggataccgctatatgatgcaatcaaatgcatgaagacattttttggctggaaagagcctaacataatcaagccacatgagaaaggcataaaccccaattacctcctggcttggaagcaagtgttagcggaactccaagacattgagaatgaggagaagataccaaagacaaagaacatgaagaaaacaagccaattgaagtgggcactcggtgaaaatatggcaccagagaaagtagactttgatgattgcaaagatattagtgatctcaaacagtacgacagcgatgagccagaagctagatcgctagcaagctggatccagagtgagttcaacaaggcatgtgaattgaccgattcaagctggatagagcttgatgagataggggaagatgttgccccgatcgaacacattgcaagcatgaggagaaactactttacagcagaagtgtcccactgcagggctactgagtacataatgaaaggagtgtacataaatacagccttgctcaatgcatcttgtgcagccatggatgacttccagctgatcccaatgataagcaaatgtaggaccaaagaagggagacggaagacaaatctgtatggattcattataaaaggaaggtctcatttgagaaatgataccgacgtggtaaactttgtgagtatggagttctccctcacagatccgagactggagccacataaatgggaaaagtactgtgttcttgagataggagacatgctcttgaggactgcaataggccaagtgtcacggcccatgttcctatacgtgagaaccaatggaacctccaagatcaagatgaagtggggcatggaaatgagacgctgtcttctccagtctcttcagcagattgaaagcatgattgaggccgaatcttccgtcaaagagaaagacatgaccaaggaattctttgaaaacaaatcagaaacatggccaattggagagtcacccaaaggactggaagagggctctatcgggaaggtgtgcagaaccttactggcaaagtctgtattcaacagcctatatgcatctccacaactcgaggggttttcagctgaatcgagaaaattgcttctcattgttcaggcacttagggacaacctggaacctgggaccttcgatcttggggggctatatgaagcaatcgaggagtgcctgattaatgatccctgggttttgcttaatgcatcttggttcaactccttcctcacacatgcactgaaataa------
>H4N6_Avian_CY132138_A/mallard/Ohio/10OS1319/2010|2010.584
atggaagactttgtgcgacaatgcttcaatccaatgatcgtcgagcttgcggaaaaggcaatgaaagaatatggggaagatccgaaaatcgaaaccaacaaattcgctgcaatatgcactcacttggaagtctgtttcatgtattcggatttccacttcatcgatgaacaaggcgaatcaataattgtggaatctggtgatccgaatgcattactgaagcaccgatttgagataattgagggaagagaccgaacaatggcctggacagtggtgaatagtatctgcaacaccacaggagtcgagaagcccaaattccttccggatctgtatgattacaaagagaaccgattcattgaaattggagtgacgcggagggaggtccatatatattacctggagaaagccaacaagataaaatctgagaagacacacattcacatcttttcgtttactggagaagaaatggccaccaaagcagactacacccttgatgaagaaagcagagcaagaattaaaactagactgttcactataagacaagaaatggccagcagaggtctatgggattcctttcgtcagtccgaaagaggcgaagagacaattgaagaaagatttgaaatcacaggaaccatgcgcaggcttgccgaccaaagtctcccaccgaacttctccagccttgaaaactttagagcctatgtggatggattcgaaccgaacggctgcattgagggcaagctttctcaaatgtcaaaagaagtgaatgccaggattgagccattcctgaaaacaacaccgcgccctctcaaattgccagatgggcctccttgctcccagcggtcaaaattcttactgatggatgccttgaaactaagcattgaagaccctagtcacgagggagaggggataccgctatacgatgcaatcaaatgcatgaagacatttttcggctggaaagagcccaacataatcaaaccacatgaaaagggcataaatcccaactatcttctggcttggaagcaagtgctagcagaactccaggaccttgaaaatgaggagaaaatcccaaagacaaagaacatgaagaaaacaagccaattgaaatgggcacttggtgagaacatggcaccagaaaaagtggactttgaggattgcaaggatgttggagatctaaaacagtatgatagcgatgagccagagcctagatcgctagcaagctggatccagagtgaattcaataaggcatgtgaattgaccgattcgagctggatagaactggatgaaatcggggaagatgttgctccgattgaacacattgcaagtatgaggaggaactatttcacagcagaagtgtcccattgcagggccactgaatacataatgaagggagtctacataaatacagctctgctcaatgcatcttgtgcggccatggatgatttccagctgattccaatgataagcaaatgtaggacaaaagaaggaagacgaaaaacaaacctgtatgggtttatcataaaaggaaggtctcatctgaggaatgataccgatgtggtaaactttgtgagcatggaattttctctcactgatccgaggctagaaccacacaaatgggaaaagtactgcgttcttgaagtgggagatatgctcctgaggaccgcaataggccaagtatcaaggcccatgttcctgtacgttagaaccaacgggacctccaaaatcaagatgaagtggggcatggaaatgaggcgctgtcttcttcaatctcttcaacagattgaaagtatgattgaggccgagtcttctgtcaaagaaaaggacatgactaaagaattctttgagaacaagtcggaaacgtggccaattggggaatcccccagaggggtagaggaaggctctattgggaaggtatgcagaaccctactggcaaaatctgtattcaacagtctatacgcatctccacaacttgagggattttcagcagaatcgaggaaattgcttctcattgttcaggcacttagggacaacctggaacctggaaccttcgatcttggagggctatacgaagcaattgaggagtgcctgattaatgatccctgggttttgcttaatgcgtcttggttcaactccttcctcacacatgcactgaaatag------
>H3N2_Avian_CY178395_A/mallard/Wisconsin/260/1980|1980.500
atggaagactttgtgcgacaatgcttcaatccaatgattgtcgagcttgcggaaaaggcaatgaaagaatatggagaggacccgaaaatcgagacaaacaaatttgcagcaatatgcactcacttggaagtatgtttcatgtattcagactttcacttcatcgatgagcgaggagaatcaataatcgttgaatctggagacccgaatgccctcttgaagcacagatttgaaataattgaaggaagagaccgcacaatggcctggacagtagtaaacagcatctgcaacactacgggggttgagaaaccaaaatttcttcccgatctatatgactacaaggagaacagattcattgagattggagtgacaaggagagaagtccacatatactatctggagaaggccaacaaaataaagtcagagaagacacatatccacatcttctcgttcacaggagaggaaatggccacaaaggctgactacaccctcgatgaagaaagtagggccagaatcaagaccagactattcaccataagacaagaaatggccagcaggggtctctgggattcctttcgtcagtccgagagaggcgaagagacaattgaagaaagatttgaaatcacaggaacaatgcgcaggcttgctgaccaaagtctcccaccgaacttctccagccttgaaaactttagagcctatgtggatggattcgaaccgaacggctacattgagggcaagctttctcaaatgtccaaagaagtgaatgcaagaattgaaccctttttgaagacaacaccacgcccacttaagctaccggatgggccaccctgctcccagaggtccaaattcctgctgatggacgctttgaaattaagcattgaggacccaagtcatgaaggagaagggataccgctatatgatgcgatcaaatgcatgaaaacattttttgggtggaaagaacccaatattgttaaaccacacgaaaaagggataaatccgaactatctactggcgtggaaacaggtactagcagaactacaggacattgaaaacgaggagaaaatcccaaagaccaaaaacatgaaaaagacaagccagttaaaatgggcacttggtgagaatatggcaccagaaaaagtggattttgaagactgcaaggatgtcagtgatctaaaacaatatgacagtgatgaaccggaaccgagatcacttgcaagctggattcaaagtgagttcaataaggcgtgtgaactaactgattcaagctggatagagcttgatgagattggagatgatgttgccccaattgagcacattgcaagcatgaggaggaattatttcacagcggaggtgtctcattgcagagccacagaatacataatgaaaggggtgtacatcaatactgcattgcttaatgcgtcctgtgcagctatggatgatttccaactgattccaatgatcagcaagtgtagaactaaggagggaagaagaaagacaaatttgtacggcttcatcataaaagggaggtcccacctgaggaacgacaccgatgtggtaaattatgtgagcatggagttctccctcactgatccgaggcttgaaccgcacaaatgggagaagtactgtgttcttgaaataggggacatgcttctaagaactgctataggccaagtctcaaggcccatgtacctgtatgtgagaacgaatggaacctccaaaatcaaaatgaaatggggaatggaaatgagacgctgtctcctccagtccctccagcaaatcgagagcatgattgaagccgagtcctctgtcaaagagaaagacatgaccaaagaattctttgaaaacaaatcagaaacatggcccattggggagtcccccaagggagtggaagaaggatccattggaaaggtctgtagaactctgttggcaaagtctgtgtttaacagcttgtacgcatctccacagctagaaggtttctcagctgaatcaaggaaactgcttcttattgttcaggctcttagggacaacctggaacctggaacctttgatcttggaggattatatgaagcaattgaggagtgcctgattaatgatccctgggttttgcttaatgcatcttggttcaactccttcctcacacatgcactgagatag------
>H1N2_Swine_CY130570_A/swine/Ohio/09SW1489E/2009|2009.507
atggaagactttgtgcgacaatgcttcaatccaatgatcgtcgagcttgcggaaaaggcaatgaaagaatatggagaagattctaaaatcgaaaccaacaaattcgctgcaatatgcacgcacttggaagtctgtttcatgtattcggatttccatttcattgatgaacagggtgaatcaatcattgtagaatctggtgatccaaatgcattgctgaagcaccgatttgagataattgaaggaagagacaggactatggcctggacagtagtgaacagtatctgcaacaccacaggggtagagaagcctaaatttcttccggatttatatgactacaaagaaaaccggttcattgaaattggagtgacacgaagggaggtccacatatactacctagagaaagccaacaaaataaaatccgagaagacacacattcatattttttcattcactggagaggagatggccaccaaagcggactacacccttgatgaagagagcagggcaagaatcaaaaccaggctcttcaccataagacaagagatggccagtaggggtctatgggattcctttcgtcagtccgagagaggcgaagagacaattgaagaaagatttgaaattacaggaaccatgcgcaggcttgccgaccaaagtctcccaccgaacttctccagccttgaaaactttagagcctatgtagatggattcgaaccaaacggctgcattgagggcaagctttctcagatgtcaaaagaagtgagtgcccaaattgaaccattcttgaagacaacaccacgccctctcagattgcctgatgggcctccttgctctcagcggtcaaagttcttgctgatggatgctctgaaactaagtattgaagacccgagtcatgagggggaaggaataccactatatgatgcaatcaagtgcatgaagacattttttggctggaaagagcctaacataatcaaaccacatgagaaaggcataaacccaaattatctactggcttggaagcaagtgctagcagagctccaggacattgaaaatgaagagaagatcccaaagacaaagaacatgaagagaacaagccaattgaagtgggcccttggtgagaatatggcaccagagaaaatagattttgatgactgcaaagatgtcggtgatctcaaacagtatgacagcgatgagccagagtccagatctctagcaagctgggtccaaaatgagttcaacaaggcatgtgaattgaccgattcaagctggatagaacttgatgaaataggagaagatgttgctccgattgaacacatcgcaagcatgaggaggaactattttacagcagaagtgtcccattgcagggctactgaatacataatgaagggagtgtacataaatacggctctacttaatgcatcttgtgcagccatggatgactttcagctgatcccaatgataagcaaatgtaggaccaaagaaggaagacgaaaaacaaatctatatggtttcattataaaaggaagatcccatctgagaaatgatactgacgtggtgaactttgtaagcatggagttctccctcactgacccgagactggagccacacaaatgggaaaagtactgtgttcttgaaataggagacatgctcatgaggactgcgataggccaagtgtcgaggcccatgttcctatatgtgagaaccaatggaacctccaagatcaagatgaaatggggcatggagatgaggcgctgccttctccagtctcttcagcagattgagagcatgattgaggctgagtcttctgtcaaagagaaagacatgaccaaggaattctttgaaaacaaatcggaaacatggccaatcggagaatcacccaaaggagtggaggaaggctctattgggaaagtgtgcaggaccttactggcaaaatctgtattcaacagtctatacgcatctccacaacttgaggggttttcggctgaatcgagaaaattgctcctcattgttcaggcacttagggacaacttggaacctgggacctttgatcttggagggctatatgaagcaatcgaggagtgcctgattaatgatccctgggttttgcttaatgcatcttggttcaactccttcctcacacatgcactgaaatag------
>H10N3_Avian_MG280222_A/common_goldeneye/Wisconsin/16OS4147/2016|2016.921
atggaagattttgtgcgacaatgcttcaatccaatgatcgtcgagcttgcggaaaaggcaatgaaggaatatggggaggatccaaaaatcgagacaaacaaatttgctgcaatatgcacacacttagaagtgtgtttcatgtattcagatttccatttcattgatgaacgaggtgagtcgataatcgtggaatctggcgatccaaatgcactcctaaaacatcgatttgaaataattgaagggagagatcgtattatggcctggacagtagtgaacagtatttgcaataccacaggggttgaaaaacccaagtttctcccggatttatacgattacaaggagaatcgtttcattgaaattggagtaaccagaagggaagtccatatatactatttagaaaaggccaacaagataaagtctgagaagacacacatccacatcttttcattcactggagaagaaatggctactaaagcagactacactcttgatgaggaaagtagagcgaggatcaaaaccagactatttaccataagacaagagatggccagtagaggcctctgggattcctttcgtcagtccgagagaggcgaagagacaattgaagaaagatttgaaattacaggaaccatgcgcaggctcgccgaccaaagtctcccaccgaacttctccagccttgaaaactttagagcctatgtggatggattcgaaccgaacggctgcattgagggcaagctttctcaaatgtccaaagaagtaaatgcaagaattgaaccatttctgaagacaacaccacgccctctgagattgccggaagggcctctttgctctcagcggtcgaaatttctgctgatggatgctctgaagcttagtattgaagacccgagtcatgaaggcgaggggataccgctgtatgatgcaatcaaatgcatgaagacctttttcggctggaaagagcctaacattgtcaagccacatgaaaaaggcataaaccccaattatcttctggcttggaagcaagtactagcagagctgcaggatattgaaaacgaggagaagattccaaaaacgaagaacatgaagaaaacaagccaattgaagtgggcacttggtgaaaatatggcaccggagaagatggactttgaagactgtaaggatgttagcgatttgaggcagtatgacagcgatgagcctgagcaaagatcactagcaagttggattcaaagtgagttcaacaaagcttgtgaattgactgactcaagttggatagaactcgatgaaataggagaggacgttgccccgatcgaacacattgcaagtatgaggaggaactactttacagctgaagtgtctcattgcagggcaacagaatacataatgaagggagtatatataaacacagctttactcaatgcttcttgtgcggcaatggatgattttcagctgatcccaatgataagcaaatgcagaaccaaagaagggcggcggaagacaaatctgtatgggttcataataaagggaagatctcatttgaggaatgataccgatgtagtgaattttgtgagcatggagttttctcttactgatcctaggctagagccacataaatgggagaaatactgtgtccttgaaataggggacatgctcctgcggactgcaataggtcaagtgtcgaggcccatgttcttgtacgtgagaaccaatggaacttccaaaatcaaaatgaaatggggtatggagatgaggcgttgtcttcttcaatcccttcagcaaattgaaagcatgattgaggccgaatcctctgtcaaagaaaaagacatgaccaaagaattctttgaaaacaaatcagaaacatggcccattggggaatcacccaaaggagtagaagaaggttccattggaaaagtatgcaggactctgctggcaaaatctgtattcaacagcttgtatgcatctccacagcttgagggattttcagctgaatcgagaaagctgctcctcattgttcaggcacttagggacaacctggaacctggtaccttcgatcttggagggctatatgaagcaattgaggagtgcctgattaatgatccctgggttttgcttaacgcatcttggttcaactccttcctcacacatgcactgaagtag------
>H2N3_Avian_CY117264_A/mallard/Alberta/309/1979|1979.603
atggaagactttgtgcgacaatgcttcaatccaatgattgtcgagcttgcggaaaaagcaatgaaagaatatggagaggatccgaaaatcgaaacaaacagattcgctgcgatatgtacacatctggaagtgtgtttcatgtattcagatttccatttcattgatgaacgaggtgaatcgataattgtagagtctggtgatccaaatgcgctcttgaaacaccgatttgagataatcgaagggagagatcgtacgatggcttggacagtggtgaatagcatttgcaacaccacgggggttgagaaacccaagtttcttcctgatttgtacgattacaaagagaaccgattcattgaaattggagtaacaaggagggaggttcacatatattacttggaaaaggccaataagataaaatctgagaagacacacatccacatcttttcattcactggggaggaaatggccactaaagcagactacactcttgatgaagagagcagagcaagaatcaagaccagactgttcactataaggcaagaaatggccagtagaggtctctgggattcctttcgtcagtccgagagaggcgaagagacaattgaagaaagatttgaaatcacaggaaccatgcgcaggctcgccgaccaaagtctcccaccgaacttctccagccttgaaaactttagagcctatgtggatggattcgaaccgaacggctgcattgagggcaagctttctcaaatgtccaaagaagtaaatgcaagaatagagccatttctgaaaacaacaccacgccctctcagattgccagatggacctccctgctctcaacgttcaaaattcctgctgatggatgctctgaaacttagcattgaagacccaagccatgaaggagaggggataccactgtatgatgcgatcaaatgcatgaagacatttttcggctggaaagagcccaatattgtcaagccacatgagaagggcataaaccccaattacctcctggcctggaagcaagtgctagcagaactgcaggacattgaaaatgaggagaaaattccaaaaacaaaaaatataaagaaaacaatccaactaaagtgggcacttggtgaaaatatggcaccagagaaagtggactttgaggattgcaaggatgttagcgatctgaagcagtatgatagcgatgaaccagagcagagatcgctagcaagttggattcaaagtgaatttaacaaagcatgtgagttgactgattcaagctggatagaactcgatgagattggggaagatgttgctccaattgaacacattgcgagcatgagaaggaattatttcacagcggaagtgtctcattgcagagcaacagagtacataatgaagggtgtatacatcaacacggctttgctcaatgcttcttgtgcagccatggatgatttccagttaattccaatgataagcaagtgcagaaccagagaaggacggcgaaagacaaatctatatggattcatcataaaggggagatctcacttaaggaatgatactgatgtggtgaattttgtgagcatggaattctctcttactgatcccaggttggagccacataagtgggagaaatactgtgtccttgaaataggagacatgctcctacgaactgcaataggccaagtatcacgacctatgttcctgtatgtgagaaccaatgggacctcaaagatcaaaatgaagtggggcatggagatgaggcgttgtcttcttcaatccctccaacagattgagagcatgattgaggccgaatcctctgtcaaggagaaagacatgaccaaagagttctttgaaaacaagtcggagacatggcctattggagaatcacccaaaggagttgaagaaagttccattggaaaagtctgcaggactttactagcaaagtctgtattcaacagtttgtatgcatccccacaacttgagggattttcagctgagtcaaggaaactacttctcattgttcaggcacttagggacaacctggaacctggtactttcgatcttggggggctatatgaagcaattgaggagtgcctgattaatgacccctgggttttgcttaatgcatcttggttcaactccttcctcacacatgcactgaaatag------
>H1N1_Human_CY081068_A/Ontario/3620/2010|2010.896
atggaagactttgtgcgacaatgcttcaatccaatgatcgtcgagcttgcggaaaaggcaatgaaagaatatggggaagatccgaaagtcgaaactaacaagtttgctgcaatatgcacacatttggaagtttgtttcatgtattcggatttccatttcatcgacgaacggggtgaatcaataattgtagaatctggtgacccgaatgcactattgaagcaccgatttgagataattgaaggaagagaccgaatcatggcctggacagtggtgaacagtatatgtaacacaacaggggtagagaagcctaaatttcttcctgatttatatgattacaaagagaaccggttcattgaaattggagtaacacggagggaagtccacatatattacctagagaaagccaacaaaataaaatctgagaagacacacattcacatcttttcattcactggagaggagatggccaccaaagcggactacacccttgacgaagagagcagggcaagaatcaaaactaggcttttcactataagacaagaaatggccagtaggagtctatgggattcctttcgtcagtccgaaagaggcgaagagacaattgaagaaaaatttgagattacaggaactatgcgcaagcttgccgaccaaagtctcccaccgaacttctccagccttgaaaactttagagcctatgtagatggattcgagccgaacggctgcattgagggcaagctttcccaaatgtcaaaagaagtgaacgccaaaattgaaccattcttgaggacaacaccacgccccctcagattgcctgatggacccctttgccatcagcggtcaaagttcctgctgatggatgctctgaaattaagtattgaagacccgagtcacgagggggagggaataccactatatgatgcaatcaaatgcatgaagacattctttggctggaaagagcctaacatagtcaaaccacatgagaaaggcataaatcccaattacctcatggcttggaagcaggtgctagcagagctacaggacattgaaaatgaagagaagatcccaaggacaaagaacatgaagagaacaagccaattgaagtgggcactcggtgaaaatatggcaccagaaaaagtagactttgatgattgcaaagatgttggagaccttaaacagtatgacagtgatgagccagagcccagatctctagcaagctgggtccaaaatgaattcaataaggcatgtgaattgactgattcaagctggatagaacttgatgaaataggagaagatgttgccccgattgaacatatcgcaagcatgaggaggaactattttacagaagaagtgtcccactgcagggctactgaatacataatgaagggagtgtacataaatacggccttgctcaatgcatcctgtgcagccatggatgaatttcagctgatcccaatgataagcaaatgtaggaccaaagaaggaagacggaaaacaaacctgtatgggttcattataaaaggaaggtctcatttgagaaatgatactgatgtggtgaactttgtaagtatggagttctcactcactgacccgagactggagccacacaaatgggaaaaatactgtgttcttgaaataggagacatgctcttgaggactgcgataggccaagtgtcgaggcccatgttcctatatgtgagaaccaatggaacctctaagatcaagatgaaatggggcatggaaatgaggcgctgccttcttcagtctcttcagcagattgagagcatgattgaggccgagtcttctgtcaaagaaaaagacatgaccaaggaattctttgaaaacaaatcggaaacatggccaatcggagagtcacccaggggagtggaggaaggctctattgggaaagtgtgcaggaccttactggcaaaatctgtattcaacagtctatatgcgtctccacaacttgaggggttttcagccgaatcgagaaaattgcttctcattgttcaggcacttagggacaacctggaacctggaaccttcgatcttggggggctatatgaagcaatcgaggagtgcctgattaatgatccctgggttttgctcaatgcatcttggttcaactccttcctcacacatgcactgaagtag------
>H1N1_Swine_CY022999_A/swine/Wisconsin/629/1980|1980.500
atggaggacttcgtacgacagtgcttcaatccgatgattgtcgaacttgcagaaaagacaatgaaagagtacggggagaacccaaagatcgaaacaaacaaatttgcagcgatatgcacacatatggaggtatgcttcatgtattcagatttccacttcatcaatgagcggggtgaatcaataatcatagagcctggtgattctaatgcactgctgaaacacagatttgaaataattgaaggaagggatcggaatatggcttggacggtggtaaacagtatttgtaacactacaggggttgggaaaccaaggtttctcccagatctgtatgactacaaggaagatagattcattgagattggtgtaacaaggagagaagtccatatatactacctggagaaggccaataagataaaatctgaagagacgcacatccatattttctcatttacaggagaagaaatggcaacaaaggccgactacacactagatgaagaaagtagagccagaataaagaccagactattcaccataagacaagagatggctagcagaggtctttgggattcctttcgtcagtccgagagaggcgaagagacaattgaagaaagatttgaaatcagagggacgatgcgaaggcttgctaaccaaagtctcccaccaaacttctcaagtttcgataactttagagcctatgtggatggattcgagccgaatggctacattgagggcaagctttcccaaatgtctagagaagtaaatgctagaatcgagcctttcttgaagacaacaccacgaccgcttaggctgccatgtgggcctccctgttttcaaaggtccaaatttcttttgatggatgctctgaaattaagcattgaagatccamgccatgaaggagaaggaataccgctttatgatgcggtcagatgcatgaaaacgttctttgggtggaaggaacctaccattattaagccacatgaaaagggaataaattcaaattaccttttagcatggaagcaagtgctggcagaaatacaggactttgaggatgagaagaaaattccgagggttaaaaatatgaaaaaaacaagcccactaaaatgggcacttggtgaaaatatggccccagaaaaggtggactttgatgattgcaaagatgtgagtgatctgaagcaatatgatagtgatgaaccagaatttagatcgcttgcaagttggatccaaaatgaattcaacaaagcatgtgaactgactgattcgagctggttagagcttgatgagattggagaggatatagctccaattgaacatattgcaagcatgagaaggaactattttacagcagaagtgtctcattgcagagctacagagtacataatgaagggagtatatataaatactgctttgcttaatgcatcctgtgcagcaatggatgattttcaattgatcccaatgataagcaaatgtagaaccaaagagggaaggcgaaagaccaatttatacggattcatcataaaaggaagatcccacttaagaaatgacactgacgtggtaaactttgtgagcatggaattttccctcactgatccaagacttgaactgcataaatgggagaagtactgcatccttgagataggagacatgattctaagaactgccataggtcaagtggcaaggcctatgtttctatacgtgagaacaaacggaacctcaaaaattaaaatgaaatggggaatggaaatgagacgttgcctcctccagtccctccagcagattgagagtatgattgaagcagagtcatctgtcaaagagaaagatatgacaaaagaattctttgaagacaaatcagaaacttggcccattggagagtcccccaaaggggtggaggaaggttccattggaaaggtctgcaggacgttgttggcaaagtcagttttcaactgcttgtatgcgtctccacaattagaaggattctcagctgaatcaaggaaattgcttctcattgttcaagctcttagggacaaccttgaacctggaacctttgatctggggggattatatgaatcaattgaggagtgcctgattaatgatccctgggttttgcttaatgcgtcttggttcaactccttcctcacacatgcactaagatag------
>H1N1_Human_CY083039_A/Dakar/WRAIR0020T/2010|2010.126
atggaagaatttgtgcgacaatgcttcaatccaatgatcgtcgagcttgcggaaaaggcaatgaaagaatatggggaagatccgaaaatcgaaactaacaagtttgctgcaatatgcacacatttggaagtttgtttcatgtattcggatttccatttcatcgacgaacggggtgaatcaataattgtagaatctggtgacccgaatgcactattgaagcaccgatttgagataattgaaggaagagaccgaatcatggcctggacagtggtgaacagtatatgtaacacaacaggggtagagaagcctaaatttcttcctgatttgtatgattacaaagagaaccggttcattgaaattggagtaacacggagggaagtccacatatattacctagagaaagccaacaaaataaaatctgagaagacacacatacacatcttttcattcactggagaggagatggccaccaaagcggactacacccttgacgaagagagcagggcaagaatcaaaactaggcttttcactataagacaagaaatggccagtaggagtctatgggattcctttcgtcagtccgaaagaggcgaagagacaattgaagaaaaatttgagattacaggaactatgcgcaagcttgccgaccaaagtctcccaccgaacttctccagccttgaaaactttagagcctatgtagatggattcgagccgaacggctgcattgagggcaagctttcccaaatgtcaaaagaagtgaacgccaaaattgaaccattcttgaggacgacaccacgccccctcagattgcctgatgggcctctttgccatcagcggtcaaagtttctgctgatggatgctctgaaattaagtattgaagacccgagtcacgagggggagggaataccactatatgatgcaatcaaatgcatgaagacattctttggctggaaagagcctaacatagtcaaaccacatgagaaaggcataaatcccaattacctcatggcttggaagcaggtgctagcagagctacaggacattgaaaatgaagagaagatcccaaggacaaagaacatgaagagaacaagccaattgaagtgggcactcggtgaaaatatggcacccgaaaaagtagactttgatgactgcaaagatgttggagaccttaaacagtatgacagtgatgagccagagcccagatctctagcaagctgggtccaaaatgaattcaataaggcatgtgaattgactgattcaagctggatagaacttgatgaaataggagaagatgttgccccgattgaacatatcgcaagcatgaggaggaactattttacagcagaagtgtcccactgcagggctactgaatacataatgaagggagtgtacataaatacggccttgctcaatgcatcctgtgcagccatggatgactttcagctgatcccaatgataagcaaatgtaggaccaaagaaggaagacggaaaacaaacctgtatgggttcattataaaaggaaggtctcatttgagaaatgatactgatgtggtgaactttgtaagtatggagttctcactcactgacccgagactggagccacacaaatgggaaaaatactgtgttcttgaaataggagacatgctcttgaggactgcgataggccaagtgtcgaggcccatgttcctatatgtgagaaccaatggaacctccaagatcaagatgaaatggggcatggaaatgaggcgctgccttcttcagtctcttcaacagattgagagcatgattgaggccgagtcttctgtcaaagagaaagacatgaccaaggaattctttgaaaacaaatcggaaacatggccaatcggagagtcacccaggggagtggaggaaggctctattgggaaagtgtgcaggaccttactggcaaaatctgtattcaacagtctatatgcgtctccacaacttgaggggttttcggctgaatcgagaaaattgcttctcattgttcaggcacttagggacaacctggaacctggaaccttcgatcttggggggctatatgaagcaatcgaggagtgcctgattaatgatccctgggttttgcttaatgcatcttggttcaactccttcctcacacatgcactgaagtag------
>H1N1_Human_CY028144_A/Kansas/UR06-0191/2007|2007.096
atggaagattttgtgcgacaatgcttcaatccgatgattgtcgagcttgcggaaaaggcaatgaaagagtatggagaggacctgaaaatcgaaacaaacaaatttgcagcaatatgcacccacttggaagtatgcttcatgtattcagattttcatttcatcaatgagcaaggcgaatcaataatagtagagcctgaagacccaaatgcacttttaaaacacagatttgagataatagagggacgagatcgtacaatggcatggacagttgtaaacagtatttgcaacaccacaggagctgagaaaccgaagtttctgccagatctgtatgattacaaagagaatagattcatcgagattggagtgacaaggagagaagttcacatatactatctggaaaaggccaacaaaattaaatctgagaagacacacattcacattttctcattcactggcgaagaaatggccacaaaggccgattatactctcgatgaagaaagcagggctaggattaaaaccagactattcaccataagacaagaaatggcaagcagaggtctttgggactcctttcgtcagtccgaaagaggcgaagaaacaattgaagaaagatttgaaatcacagggacaatgcgcaggctcgctgatcaaagccttccgccgaacttctcctgcattgagaattttagagcctatgtggatggattcggaccgaacggctacattgagggcaagctttctcaaatgtccaaagaagtaaatgctagaattgagccttttttgaaaacaacacctcgtccaattagacttccgaatgggcctccttgttttcagcggtcaaaattcctgctgatggattctttaaaattaagcattgaggatccaaatcatgaaggggagggaataccactatatgatgcaatcaagtgtatgagaacattctttggatggaaagaacccactgttgtcaagccacacgagaaaggaataaatccgaattatctgctgtcatggaagcaggtattggaagagctgcaggacattgagagtgaggagaagattccaagaactaaaaacatgaaaaaaacgagtcagctaaagtgggcacttggtgagaacatggcaccagagaaggtggattttgatgactgtaaagatgtaagcgatttgaagcaatatgatagtgacgaacctgaattaaggtcattttcaagttggatccagaatgagttcaacaaggcatgcgagctgaccgattcaatctggatagagctcgatgagattggagaagatgtggccccgattgaacacattgcaagcatgagaagaaattacttcacagctgaggtgtcccattgcagagccactgaatatataatgaagggggtatacattaatactgctttgcttaatgcatcctgtgcagcaatggatgattttcaactaattcccatgataagcaaatgtagaactaaagagggaaggagaaagaccaatttgtacggcttcattataaaaggaagatctcacttaaggaatgacaccgatgtggtaaactttgtgagcatggagttttccctcactgacccaagacttgagccacacaaatgggagaagtactgtgttcttgagataggagatatgcttctaaggagtgcaataggccaagtatcaaggcccatgttcttgtatgtaagaacaaatggaacctcaaaaattaaaatgaaatggggaatggagatgaggcgttgcctcctccaatccctccaacaaatagagagcatgattgaagctgagtcctctgtcaaggagaaagacatgacaaaagagttttttgaaaatagatcagaaacatggcccattggagagtcaccaaaaggagtggaagaaggttccattgggaaagtatgcaggacactattggctaagtcagtattcaatagcctgtatgcatctccacaattagaaggattttcagctgagtcaagaaagttgctcctcattgttcaggctcttagggacaatctggaacctgggacctttgatcttgggggactatatgaagcaattgaggagtgcctgattaatgatccctgggttttgcttaatgcttcttggttcaactccttcctaacacatgcattgagatag------
>H1N1_Swine_CY084840_A/swine/Hong_Kong/80/1978|1978.014
atggaggacttcgtacgacagtgcttcaatccaatgattgtcgaacttgcagaaaagacaatgaaagagtatggggagaacccaaagatcgaaacaaacaaatttgcagcgatatgcacacacatggaggtatgcttcatgtattcagatttccacttcatcaatgagcggggtgaatcaataatcatagagcctggtgattctaatgtactgctaaagcacagatttgaaataattgaaggaagggatcggaatatggcttggacggtggtaaacagtatttgtaacactacaggggttggaaagccaaggtttctcccagatctgtatgactacaaggaaggtagattcgttgagattggtgtaacaaggagagaagtccatatatactacctggagaaggccaataaaataaaatctgaagggacgcacatccacattttctcatttacaggagaagaaatggcaacaaaggccgactacacactagatgaagaaagtagagctagaataaagaccaggctattcaccataagacaagagatggctagcagaggtctttgggattcctttcgccagtccgagaggggcgaagagacaattgaagaaagatttgaaatcaaagggacaatgcgaaggcttgctgaccaaagtctcccaccaaacttctcaagtttcgataactttagagcctatgtggatggattcaagccgaatggctacattgagggcaagctttctcaaatgtctagagaagtaaatgctagaatcgagcctttcttgaagacaacaccacgcccgcttaggctgccatgtgggcctccctgttttcaacgatccaaatttcttttgatggatgctctgaaattaagcattgaagatccaagccatgaaggagaaggaataccgctttatgatgcggtcagatgcataaaaacgttctttgggtggaaggaacctactattgttaagccacatgaaaagggaataaattcaaattaccttttagcatggaagcaagtgctggcagaaatacaggactttgaggatgagaagaaaattccgagggttaaaaatatgaaaaaaacaagcccactgaaatgggcacttggtgaaaatatggccccagaaaaggtggactttgatgattgtaaagatgtgaatgatctgaagcaatatgatagtgatgaaccagaatttagatcgcttgcaagttggatccaaaatgaattcaacaaagcatgtgaactgactgattcgagctggttagagcttgatgagattggagaggatatagctccaattgaacatattgcaagcatgagaaggaactattttacagcagaagtgtctcattgcagagctacagagtacataatgaagggagtatatataaatactgctttgcttaatgcatcctgtgcagcaatggatgattttcaattaatcccaatgataagcaaatgtagaaccaaagagggaaggcgaaagaccaatttatacggattcattataaaaggaagatcccacttaagaaatgacactgatgtggtaaattttgtgagcatggaattttccctcactgatccaagacttgaactgcataaatgggagaagtactgcatccttgagataggagacatggttctaagaactgccataggtcaagtggcaaggcctatgtttctatacatgagaacaaacgggacctcaaaaattaaaatgaaatggggaatggaaatgagacgttgcctcctccagtccctccagcagattgagagtatgattgaagcagagtcatctgtcaaagagaaagacatgaccaaagaattctttgaaaacaaatcagaaacttggcccattggagagtcccccaaaggggtggaagaaggttccattggaaaggtctgcaggacgttgttggcaaagtcagttttcaactgcttgtatgcgtctccacaattagaaggattctcagctgaatcaaggaaattgctcctcattgttcaagctcttagggacaaccttgaacctggaacctttgatcttgggggattatatgaatcaattgaggagtgcctgattaatgacccctgggttttgcttaatgcatcttggttcaactccttcctcacacatgcactaagatag------
>H6N1_Avian_CY093628_A/mallard/California/8399/2008|2008.805
atggaagattttgtgcgacaatgcttcaatccaatgatcgtcgagcttgcggaaaaggcaatgaaggaatatggggaagatccaaaaatcgagacaaacaaatttgctgcaatatgcacacacttagaggtgtgtttcatgtattcagatttccatttcattgatgaacggggtgagtcgataatcgtggaatctggcgatccaaatgcactcctaaaacaccgatttgaaataattgaaggaagagatcgcaccatggcctggacagtagtgaacagtatttgcaacaccacaggagttgaaaaacccaagttcctcccggatttatacgattacaaagagaatcgtttccttgaaattggagtaaccaggagggaggtccatatatactatttagaaaaggccaataagataaagtctgagaagacacacatccacatcttttcattcactggggaagaaatggctactaaagcagactacactcttgatgaagaaagtagagcgaggatcaaaaccaggctattcaccataagacaagagatggccagtagaggcctctgggattcctttcgtcagtccgagagaggcgaagagacaattgaagaaagatttgaaattacaggaaccatgcgcaggctcgccgaccaaagtctcccaccgaacttctccagccttgaaaactttagagcctatgtggatggattcgaaccgaacggctgcattgagggcaagctttctcagatgtccaaagaagtaaatgcaagaattgaaccatttctgaagacaacaccacgccctctgagattaccggaagggcctccttgctctcagcggtcgaaatttctgttgatggatgccctgaagcttagcattgaagacccgagccatgaaggcgaggggatcccgctgtatgacgcgatcaaatgcatgaagacctttttcggctggaaggagcccaacattgtcaagccacatgaaaagggcataaaccccaattatctcctggcttggaagcaagtattagccgagctacaggatattgaaaacgaggagaagattccaaaaacgaagaacatgaagaagacaagccaattgaagtgggcacttggtgaaaacatggcaccagagaaagtggactttgaagactgcaaggatgtcagcgatttgaggcagtatgacagcgatgagcctgagcaaagatcactagcaagttggattcaaagtgagttcaacaaagcttgtgaattgactgactcaagttggatagagctcgatgagataggagaggacgtcgccccgatcgaacacattgcaagtatgaggaggaattactttacagctgaagtgtctcactgcagggcaacagaatacataatgaaaggagtgtacataaatacagctttgctcaatgcttcttgtgctgcaatggatgattttcagctgatcccaatgataagcaaatgcagaaccaaagaagggcggaggaagacaaatctgtatgggttcataataaagggaagatctcatttgaggaatgatactgatgtagtgaattttgtgagcatggagttttctcttactgatcctagactagagccacataaatgggagaaatactgtgttcttgaaataggggacatgctcctgcggactgcaataggccaagtgtcgagacccatgttcttgtatgtgaggaccaatggaacttccaaaatcaaaatgaaatggggtatggagatgaggcgttgtcttcttcaatcccttcagcaaattgaaagcatgattgaggccgagtcctctgtcaaagagaaagacatgaccaaagaattctttgaaaacaaatcggaaacatggcccattggggaatcacccaaaggagtagaagaaggttccattggaaaggtatgcaggaccctgctggcaaaatctgtattcaacagcttgtatgcatctccacaacttgagggattttcagctgagtcgagaaagctgctactcattgttcaggcacttagggacaacctggaacctggtaccttcgatcttggagggctatatgaagcaattgaggagtgcctgattaatgatccctgggttttgcttaatgcatcttggttcaactccttcctcacacatgcactgaaatag------
>H9N2_Avian_KX470441_A/turkey/Poland/08/2014|2014.290
atggaagaccttgtgcgacaatgcttcaatccaatgattgtcgagcttgcggaaaaggcaatgaaagaatatggggaagatccgaaaatcgaaacaaacaaatttgctgcaatatgcacacacttagaagtctgtttcatgtattcggatttccactttattgatgaacggggcgaatcaataattgtagaatctggcgatccgaatgcattattgaaacaccgatttgaaataattgaagggagagaccgaacagtggcctggacagtggttaatagtatctgcaacatcacaggagtcgataagcctaaattcctcccagatttatatgactacaaagagaaccgattcattgaaattggagtgacacgaagggaagtccacatatactatctagaaaaagccaacaagataaaatcagagaagacacacattcacatattctcattcactggagaggaaatggccaccaaagcggactacacccttgatgaagagagcagagcaagaataaaaaccaggctgttcactataagacaagaaatggccagtaggggtctatgggattcctttcgtcagtccgagagaggcgaagagacaattgaagaaagatttgaaattacaggaaccatgcgcaggcttgccgaacaaagtctcccaccgaacttctccagccttgaaaactttagagcctatgtggatggattcgaaccgaacggctgcattgagggcaagctttctcaaatgtcaaaagaagtgaacgccagaattgagccatttctgaagacaacaccacgccctctcaggttacctgatgggcctccctgcgctcagcggtcgaagttcttgctgatggatgcccttaaattaagcatcgaagacccgagtcatgagggggaaggtataccgctatatgatgcaatcaaatgcataaagacattcttcggctggaaagagcccaacatcgtaaaaccacatgaaaagggcataaaccccaactacctcctggcttggaagcaggtgctagcagaactccaagatattgaaaacgaggagaaaatcccaaagacaaagaacatgaagaaaacaagccaattgaagtgggcgcttggtgagaacatggctccagagaaagtggactttgaggactgcaaaggtgttagtgatctaagacagtatgacagtgacgaaccagagtctagatcgctagcaagctgggtccaaagtgaattcaacaaggcatgcgaattgacagattcgagttggatcgaacttgacgaaataggggaagacgttgctccaattgagcacattgcgagtatgaggagaaactatttcacagcggaagtgtcccattgcagggctactgaatacataatgaagggagtgtatataaacacagccctgttgaatgcatcctgcgcagccatggatgacttccaattgattccaatgataagcaagtgcagaaccaaagaaggaaggcggaaaacaaatctgtatggattcattataaaaggaagatcccatttgagaaacgacaccgatgtggttaactttgtgagcatggagttctctctcactgacccgaggctggagccacacaaatgggaaaagtactgtgttcttgagataggggacatgctcctacggactgcaataggccaagtgtcaaggcccatgttcctatacgtgagaaccaacgggacttccaagatcaaaatgaaatggggcatggaaatgaggcgatgccttcttcagtcccttcaacaaattgagagcatgattgaggccgagtcttctgtcaaagagaaggacatgaccaaggaattctttgaaaacaaatcagaaacatggccaattggagaatcgcccaaaggggtggatgaaggctccattgggaaggtttgcagaacattactagcaaaatctgtgttcaacagcctatatgcatctccacaactcgaggggttttcagctgaatcaagaaagttgcttctcattgttcaggcacttagggacaacctggaacctggaaccttcgatcttggggggctatatgaagcaattgaggagtgcctgattaatgatccctgggttttgcttaatgcgtcttggttcaactccttcctcacacatgcactgaaatag------
>H1N1_Swine_FJ789838_A/swine/Shanghai/3/2005|2005.534
atggaagacttcgtacgacagtgcttcaacccgatgattgttgaacttgcagagaaaacaatgaaagaatacggggaggaccccaagatcgaaacaaacaaatttgcagcaatatgcacacatatggaagtgtgtttcatgtattcagatttccactttatcaatgagcggggtgaatcaataatcatagaacctggtgattctaatgcactgctgaaacacagatttgaaataattgaaggacgggatcggaatatggcatggacggtggtaaacagtatttgtaacactacaggggttgggaaaccaaggcacctcccagatctgtacgactacaaagaagatagattcattgagattggtgtgacaagaagggaaatccatatatactatctggagaaggccaataaaataaaatctgaaaacacacacatccatattttctcatttacaggagaagaaatggcaacaaaagccgacttcacattagatgaagaaagtagagccagaataaagaccaggctatttaccataagacaagagatggctagcagaggtctttgggactcctttcgtcagtccgaaagaggcgaagagacaatcgaagaaagatttgaaatcaaaggaacgatgcgaaagcttgctgaccaaagtctcccaccaaatttctcaagtttcgacaactttagagcctatgtagatggattcgaaccaaatggctacattgagggcaagctttcccaaatgtctagagaagtaaatgctaaaattgagcctttcttaaaggcaacaccacgaccacttagactaccaagtgggcctccctgctttcaaaagtccaaatttctcttgatggatgctctaaaattaagcattgaggatccaagccatgagggagaaggaataccgctttatgatgcggtcagatgcatgaagacgttctttgggtggaaagaaccagccatcattaaaccacatgaaaggggaataaattcaaattatcttttagcatggaagcaagtactggcagaaatacaggacttcgaggatgagaaaaaaattccaagggttaaaaatatgaaaaaaacaagtccactaaaatgggcacttggtgaaaatatggccccagaaagggtggactttgatgattgcaaagatgtgggtgatctgaaacaatatgatagtgatgaaccagagcttagatcgctttcaagttggatccaaaatgaattcaacaaagcatgtgaactgactgattcgagctggttagagcttgatgaaggtggagaggatgtagctccaattgagcatattgcaagtatgagaaggaattattttacagcagaagtttctcactgcagagctacagagtacataatgaagggagtatatataaatactgctttgcttaacgcatcctgtgcagcaatggatgattttcaattaattccaatgataagtaaatgtagaaccaaagaaggaaggcgaaagaccaatttatacggattcattataaaaggaagatcccacctaagaaatgacaccgacgtggtagacttcgtgagcatggagttttctctcactgatccaagacttgaactgcataaatgggagaaatactgcatccttgagataggggatatggtcctaagaaccgctatgggtcaagtggcaaggcccatgtttctatacgtgagaacaaacgggacctcaaaaattaaaatgaaatgggggatggaaatgagacgttgcctcctccagtccctccagcagatcgagagtatgattgaagcagagtcatctatcaaagagaaagatatgaccaaagaattctttgaagacaaatcagaagcttggccaattggagagtcccccaaaggggtggaagaaggttccattggaaaggtctgtcggacattgttggcaaagtcaatattcaattgcttatatgcgtctccacaattagaaggattctcagctgagtcaaggaaattgctcctcattgttcaagctcttagggacaaccttgagcctggaacctttgatcttggggggttatatgaatcaattgaggagtgcctggttaatgatccctgggttttgcttaatgcgtcttggttcaactccttcctcacccatgcactaagatag------
>H7N3_Avian_KF042079_A/duck/Zhejiang/DK10/2013|2013.200
atggaagactttgtgcgacaatgcttcaatcccatgatcgtcgagcttgcggaaaaggcaatgaaagaatatggggaagatccgaaaatcgaaacgaacaaattcgcagcaatatgcacacacttagaagtatgcttcatgtattcggatttccacttcattgatgaacgaggcgaatcaataattgtagaatctggcgatccaaatgcattgctgaaacaccgatttgaaataattgaaggaagagaccgaacaatggcctggacagtagtgaatagtatctgcaacaccacaggagtcgagaaacccaggtttctccctgagctgtatgactacaaggaaaaccgattcattgaaattggagtgacacggagggaagtccacatatactacctagaaaaagccaacaagataaagtccgaaaagacacacatccacattttctcattcactggagaagaaatggccaccaaagccgattacactcttgatgaagagagcagagcaagaatcaaaaccaggctgttcaccataaggcaagaaatggccagcagaggtctatgggattcctttcgtcagtccgaaagaggcgaagagacaattgaagaaagatttgaaattacaggaaccatgcgtaggcttgccgaccaaagtctcccaccgaacttctccagccttgaaaactttagagcctatgtggatggattcgaaccgaacggctgcattgagggcaagctttctcaaatgtcaaaagaagtgaacgccaggatcgaaccattcctgaagacaacaccacgtcccctcagattgcctgatgggcctccttgctctcagcggtcgaaattcttgctgatggatgctctgaagttgagcattgaggacccaagtcatgaaggggaggggataccgctatatgatgcgatcaaatgcatgaaaacattcttcggctggaaagagcccaacattatcaaaccacatgagaaaggaataaaccccaattacctcttggcttggaaacaggtactggcagaacttcaggatattgagaatgaagagaaaattccaaagacaaagaacatgaagaaaacaagccaattgaagtgggcactcggtgagaacatggcaccggaaaaagtggactttgatgattgcaaagatgtcagcgatctgaaacagtatgacagtgatgagccagaacccagatcactagcaagctggatccagagtgaattcaacaaggcatgcgaattgactgattcaagctggatagaacttgatgagataggggaagatgttgctccaattgagcacattgcaagcatgagaaggaactatttcacagcggaagtgtcccactgcagggccactgaatacataatgaagggagtgtatataaatacagctctgctcaatgcatcctgtgcggccatggatgactttcagctgattccaatgataagcaaatgcaggaccaaagaagggagacggaaaacaaatctgtatggattcatcataaaaggaagatctcacttgaggaacgataccgatgtggtaaacttcgtgagtatggagttttctcttaccgacccgaggttggaaccacacaagtgggaaaagtactgtgttcttgaaataggggacatgctcctgcgaactgcaataggccaagtatcaaggcccatgttcctatatgtaagaaccaatgggacttccaaaatcaagatgaaatggggtatggaaatgagacgctgccttcttcagtctcttcaacagatcgagagcatgattgaggctgaatcttccgtcaaagagaaagacatgaccaaagaattctttgaaaacaaatcagaaacatggccaattggagagtcacccaagggagtggaggaaggctccattggaaaggtgtgcaggaccttactagcaaaatctgtattcaacagcctatatgcatctccacaacttgaggggttctcagctgaatcgagaaaactgctactcattgttcaggcgcttagggataacctggaacctggaacctttgatcttggagggctatatgaagcaatcgaggagtgcctgattaatgatccctgggttttgcttaatgcatcttggttcaactccttcctcacacatgcactgaaatag------
>H10N4_Avian_CY190304_A/mallard/Maryland/06OS194/2006|2006.055
atggaagactttgtgcgacaatgcttcaatccaatgatcgtcgagcttgcggaaaaggcaatgaaagagtatggggaagatccaaaaatcgaaactaacaaattcgctgcaatatgcactcacttggaagtatgtttcatgtattcggatttccacttcatagacgaacggggcgaatcaataattgtggaatctggtgatccaaatgcattactgaagcaccgatttgagataattgaaggaagagaccggacaatggcctggacagtggtgaatagcatctgcaacaccacaggggtcgataagcctaaattcctcccggacctgtacgattacaaggaaaaccgatttattgaaattggagtgacacggagagaggtccatatatactacctagagaaagccaacaaaataaaatccgagaagacacacatccacattttttcatttactggagaggagatggccaccaaagcagactacacccttgacgaagaaagcagggcaagaatcaaaaccaggctgttcactataagacaagaaatggccagcagaggcctatgggactcctttcgtcagtccgaaagaggcgaagaaacaattgaagaaagatttgaaatcacaggaaccatgcgtaggcttgccgaccaaagtctcccaccgaacttctccagccttgaaaactttagagcctatgtggatggattcgaaccgaacggctgcattgagggcaagctttctcaaatgtcaaaagaagtgaatgccaggattgagccatttctgaagacaacaccacgccctctcaaactacctgatgggcccccttgctctcagcggtcaaaattcttgctgatggatgccttgaaactaagcatcgaagacccaagtcatgagggagaggggataccactatacgatgcaatcaaatgcatgaagacattttttggctggaaagagcccaacatagtcaaaccacatgagaaaggcataaatcccaattatcttctggcttggaagcaagtgctagcagaactccaggaccttgagaatgaggagaagaccccaaagacaaagaacatgaagaaaacaagtcaattgaagtgggcacttggtgagaacatggcaccagaaaaagtagactttgaggattgcaaagacgttggcgatttaaaacagtacgatagtgatgaaccagagcctagatcgctagcaagctggatccagagtgaattcaataaggcgtgtgaattgaccgactcaagttggatagaacttgatgaaataggggaagatgttgctccgattgaacacattgcaagtatgaggaggaactatttcacagcagaagtgtcccattgcagagccactgaatacataatgaagggagtctacataaatacagctctactcaatgcatcttgtgcagccatggatgattttcagctgattccaatgataagcaaatgtaggacaaaggaaggaagacggaaaacaaacctgtatgggttcatcataaaaggaaggtctcatttgagaaatgatactgatgtggtaaactttgtgagcatggaattttctctcactgacccgaggctagaaccacacaaatgggaaaagtactgtgttctcgaaataggagatatgctcctgaggactgcaataggccaggtatcaaggcccatgttcctgtatgttagaaccaatgggacctccaagatcaagatgaaatggggcatggaaatgaggcgctgccttcttcaatctcttcaacagattgagagcatgatcgaggccgagtcttctgtcaaagaaaaggacatgactaaagaattctttgaaaacaaatcagaaacgtggccaattggagaatcccccagaggagtagaggaaggctctatcgggaaagtttgcagaacactactggcaaaatctgtattcaacagtctatacgcatctccacaacttgagggattttcagctgaatcgaggaaattgcttctcattgttcaggcgcttagggacaacctggaacctggaaccttcgatcttggagggctatacgaagcaattgaggaatgcctgattaatgatccctgggttttgcttaatgcatcttggttcaactccttcctcacacatgcactgaaatag------
>H4N2_Avian_KC282878_A/duck/Jiangsu/1-15/2011|2011.030
atggaagactttgtgcgacaatgcttcaatccaatgatcgtcgagcttgcggaaaaggcaatgaaagaatatggggaaaatccaaaaatcgaaacgaacaaattcgccgcaatatgcactcacttagaagtctgtttcatgtattcggatttccactttattgatgaacgaggtgaatcaatgattgtagaatctggcgatccgaatgcattattgaaacaccgatttgagataattgaagggagagaccgaacgatggcttggacagtggtaaatagtatctgcaacaccacaggcgtcgataagcctaaattcctcccagatgtgtatgattacaaggagaaccgattcattgaaattggagtgacaaggagggaagttcacacatactacctagaaaaggcaaataagataaaatcagagaagacacacattcacatattctcattcactggagaggaaatggccaccaaagctgactatacccttgatgaagagagcagagcaaggatcaaaaccaggctgttcactatcaggcaagaaatggccaataggggtctatgggattcctttcgtcaatccgagagaggcgaagagacaattgaagaaaggtttgaaatcacaggaaccatgcgcaggcttgccgaccaaagtctcccaccgaatttctccagccttgaaaattttagagcctatgtggatggattcaaaccgaacggctgccttgagggcaagctttctcaaatgtcaaaagaagtgaacgccagaattgagccatttatgaagacaacaccacgccctctcagattacctgatggtcctccttgttctcagcggtcgaaattcttactgatggatgcccttaaattgagcatcgaagacccaagccatgagggagaaggtataccgctatatgatgcaatcaaatgcatgaagacgttttttggttggaaagagcccaacattgtaaaaccacatgtaaaaggcataaatcccaattatctcctggcttggaagcaggtgctggcagaactccaagacattgaaaatgaggagaaaatcccaaaaacaaaaaacatgaagaaaacaagccaattaaagtgggcacttggtgagaatatggcacctgaaaaagtggactttgaggactgcagagatgttagcgatctaagacagtatgacagtgatgaaccagagcccagatcattatcaagctggatccagagcgaattcaacaaagcatgcgaattgacagattcgagttggattgaacttgatgaaataggagaagatgttgctccaattgagcacattgcgagtatgagaagaaactacttcacagcggaagtgtctcattgcagggctactgaatatataatgaaaggagtttatacaaatacagccctgttgaatgcatcctgtgcagccatggatgacttccaactgattccaatgataagcaagtgcagaaccaaagaaggaagacggaagacaaatctatatgggttcattataaaaggaagatcccatttgaggaatgacaccgatgtggtaaattttgtgagcatggagttctctcttactgacccgaggctggaaccacacaagtgggaaaagtactgtgttctcgagataggagacatgctcctacgaactgcaataggccaagtgtcaagacccatgtttctttatgtgagaaccaatgggacttccaagatcaagatgaaatggggcatggagatgaggcgatgccttcttcaatcccttcaacaaattgagagcatgattgaggcagagtcttctgtcaaagagaaagacatgaccaaggaattctttgaaaacaaatcagaaacgtggccaattggggaatcacctaagggggtggaggaaagctctattgggaaggtgtgcagaacattactagcaaaatctgtattcaacagcctatatgcatctccacaacttgaggggttttcagctgaatcaagaaagttacttctcattgttcaggcatttagggacaacctggaacctgggaccttcgatcttggggggctatatgaagcaattgaggagtgcctgattaatgatccctgggttttgcttaatgcgtcttggttcaactccttcctcacacatgcactgaaatag------
>H1N1_Swine_KR700583_A/swine/Poland/16315/2011|2011.816
atggaagactttgtgcgacaatgcttcaatccaatgatcgtcgagcttgcggaaaagacaatgaaagaacatggagaagacccgaaaattgaaacaaacaaatttgctgcaatatgcacacacatggaagtctgtttcatgtattctgatttccacttcatcgatgaaaaaggtgaatcgactatagtagaatcaggtgatccaaatgcactcttaaaacacagatttgaaataattgagggaagagatcgcacaatggcgtggacagtggtaaacagcatctgcaatactacaggggttgagaagcccaagttccttccggatctatatgactataaggagaaccgattcattgaaatcggtgtaacaagaagggaagttcacatatactatctggaaaaagccaacaaaataaaatcagagaagacacacattcacattttctcattcactggagaagaaatggccactgaggcagattacacccttgacgaggaaagcagagcaagaatcaagactagactattcaccatcaggcaggaaatggccattagggccctatgggactcctttcgtcagtccgaaagaggcgaagagacaattgaagaaaggtttgaaatcaagggaaccatgcataggcttgccaaccaaagtctcccgccgaacttctccagccttgaaaactttagagcctatgtggatggattcgaaccgaacggctgcattgagggcaagctttctcaaatgtccaaagaagtgaatgccagaattgaaccattcttgagggaaacaccacgctctctcagattacctgatggacctccctgttctcaaaggtcaaagttcctgctgatggacgcattaaaattgagcattgaggatccgagccatgagggggaggggataccgctatatgatgcaatcaagtgcatgaagacatttttcggatggaaagagccccacattgtcaaaccgcatgagaaaggcataaatccaaactatctcctggcttggaaacaagtgcttgctgaactacaggacattgagaatgaggagaaaatccccaaaactaaaaacatgagaaaaacaagtcagttgaagtgggcacttggtgaaaacatggcaccagagaaggtggattttgaagattgcaaagatatcggagatttgaaacagtataatagtgatgaaccaaatattagatcactggcgagctggattcagaatgaattcaacaaggcatgtgagttgacggattccagctggatagagcttgacgaaataggagaggatgtcgctccaattgagcatattgcgagtatgagaaggaactatttcacagcagaagtgtctcattgcagggccacggagtacataatgaaaggagtgtatataaacacagccttactcaatgcatcttgtgcagcaatggatgattttcaattaatcccaatgataagcaaatgcaggacgaaagaaggaaggaggaaaacaaatctatatgggttcattgtaaaaggaagatcccatctaaggaacgatactgacgtggtaaattttgtgagtatggagttttctctcaccgatccaaggctggagccacacaaatgggagaagtattgtgttcttgaaataggggacatgattctacgaacttcaattggccaagtgtcgaggccaatgtttctgtatgtgagaaccaatggaacctcaaaaatcaaaatgaagtggggtatggaaatgaggcgttgccttcttcagtctcttcaacagattgagagcatgatcgaagcggaatcttctgttaaagaaaaggacatgaccaaagaattttttgaaaacaaatctgaagtatggcccattggggaatcacccaaaggagtggaagaaggctccatcggaaaagtatgcagggccttactggcaaagtctgtattcaatagcctgtatgcatcctcacaactcgagggattttcagctgaatcaagaaagttgcttctaattgttcaggcacttagggacaacctggaacctgggacctttgatctcggggggctatataatgcaattgaggagtgcctgattaatgatccctgggttttgcttaacgcatcttggttcaactccttccttatgcatgcactgaaataa------
>H3N2_Human_CY114426_A/Netherlands/063/2011|2011.011
atggaagattttgtgcgacaatgcttcaacccgatgattgtcgaacttgcagaaaaagcaatgaaagagtatggggaggatctgaaaattgaaacaaacaaatttgcagcaatatgcactcacttggaggtgtgtttcatgtattcagatttccatttcatcaatgaacaaggcgaatcaatagtggtagaacttgacgatccaaatgcactgttaaagcacagatttgaaataatcgaggggagagacagaacaatggcctggacagtagtaaacagcatctgcaacactactggagctgggaaaccgaagtttctaccagatttgtatgattacaaggagaacagattcatcgaaattggggtgacaaggagagaagtccacatatactaccttgagaaggccaataagattaaatctgagaacacacacattcacattttctcattcactggagaggaaatggccacaaaggcagactacactctcgacgaggaaagcagggctaggattaagaccaggctgtttaccataagacaagaaatggccaacagaggcctatgggattcctttcgtcagtccgaaagaggcgaagaaacaattgaagaaaaatttgaaatcacaggaactatgcgtaggcttgccgaccaaagtctcccaccgaacttctcctgccttgagaattttagagcctatgtggatggattcgaaccgaacggatgcattgagggcaagctttctcaaatgtccaaagaagtgaatgcccaaattgaaccttttctgaagacaacaccaagaccaatcaaacttccgaatggacctccttgttatcagcgatccaaattcctcctgatggatgctttaaaattgagcattgaagacccaagtcacgaaggagaagggattccattatatgatgcgatcaagtgcataaaaacattctttggatggaaagaaccttatatagtcaaaccacacgaaaagggaataaatacaaattacctgctgtcatggaagcaagtactgtcagaattgcaggacgttgaaaatgaggagaaggttccaaggactaagaacatgaggaaaacgagtcaactgaagtgggctcttggtgaaaacatggcaccagagaaggtagactttgaaaactgcagagacataagcgatttgaagcaatatgatagtgacgaacctgaattaaggtcactttcaagctggatacagaacgagttcaacaaggcctgtgagctaactgattcagtctggatagagctcgatgaaattggagaggacgtagccccaattgagcacattgcaagcatgagaaggaattatttcacagcagaggtgtcccattgtagagccactgaatacataatgaagggggtatacattaacactgccctgctcaatgcatcctgtgcagcaatggacgattttcaactaattcccatgataagcaagtgcagaactaaagagggaaggcgaaaaaccaatttatatggattcatcataaagggaagatctcatttaaggaatgacacagacgtggtaaattttgtgagcatggagttttctctcactgacccgagacttgagccacataaatgggagaaatactgtgtccttgagataggagatatgttactaagaagtgccataggccaaatttcaaggccaatgttcttatatgtgaggacaaacggaacatcaaaggtcaaaatgaaatggggaatggagatgagacgttgcctccttcagtcactccagcagatcgagagcatgattgaagccgagtcttcggttaaagagaaagacatgaccaaagagttttttgagaataaatcagatgcatggcccattggggagtcccccaagggagtggaagaaggttccattgggaaagtctgtaggactctattggctaagtcagtattcaatagcctgtatgcatcaccacaattggaaggattttcagcggagtcaagaaaactgctccttgttgttcaggctcttagggacaatctcgaacctgggacctttgatcttggggggctatatgaagcaattgaggagtgcctgattaatgatccctgggttttgctcaatgcgtcttggttcaactccttcctgacacatgcattaaaatag------
>H3N2_Human_CY113402_A/Stockholm/12/1988|1988.500
atggaagattttgtgcgacaatgcttcaacccgatgattgtcgaacttgcagaaaaggcaatgaaagagtatggagaggatctgaaaatcgaaacaaacaaatttgcagcaatatgcactcacttggaggtatgtttcatgtattcagattttcatttcatcaatgaacaaggcgaatcaatagtggtagagcttgatgatccaaatgcactgttaaagcacagatttgaaataatagaggggagagacagaacaatggcctggacagtagtaaacagtatttgcaacactactggagctgagaaaccgaagtttctgccagatttgtatgattacaaggagaatagattcatcgaaattggagtaacaaggagagaagtccacatatattaccttgaaaaggccaataaaattaaatctgagactacacacatccacattttctcattcactggagaggaaatggccacaaaggccgactacactcttgacgaggaaagcagggctaggattaagaccagactatttaccataagacaagaaatggccaacagaggcctctgggattcctttcgtcagtccgaaagaggcgaagaaacaattgaagaaaaatttgaaatctcaggaactatgcgcaggcttgccgaccaaagtctcccgccgaacttctcctgccttgagaattttagagcctatgtggatggattcgaaccgaacggctgcattgagggcaagctttctcaaatgtccaaagaagtgaatgcaaaaattgaaccttttctgaagacaacaccaagaccaatcaaacttccggatggacctccttgttatcagcggtccaaattccttctgatggatgctttaaaattaagcattgaagacccaagtcacgaaggagaggggataccactatatgatgcgatcaagtgcataagaacattctttggatggaaagagccctatatagtcaaaccacacgaaaagggaataaattcaaattatctgctgtcatggaagcaagtactggcagaattgcaggacattgagactgaggagaagattccaagaactaaaaacatgaagaaaacgagtcaactaaagtgggctcttggtgagaacatggcaccagagaaagtagactttgacaactgcagagacataagcgatttgaagcaatatgatagtgacgaacctgaattgaggtcactttcaagctggatacagaatgagttcaacaaggcatgcgagctgactgattcaatctggatagaactcgatgaaattggagaagacgtggctccaattgaatacattgcaagcatgaggaggaattatttcacagcagaggtgtcccattgcagagccactgaatacataatgaagggggtatacattaatactgccttgctcaatgcatcctgtgcagcaatggacgattttcaactaattcccatgataagcaagtgcagaactaaagagggaaggcgaaaaaccaatttatatggattcatcataaaaggaagatctcacttaaggaatgacacagatgtggtaaactttgtgagcatggagttttctctcactgacccgagacttgagccacataaatgggagaaatactgtgtccttgagataggagatatgttactaagaagtgccataggccagatgtcaaggcctatgttcttgtatgtgaggacaaatggaacatcaaagatcaaaatgaaatggggaatggagatgagacgttgcctccttcagtcactccagcaaatcgagagcatgattgaagccgagtcctctgttaaagagaaagacatgaccaaagagttttttgagaataaatcagaagcatggcccattggggagtcccccaagggagtggaagaaggttccattgggaaagtctgtaggactttattggccaagtcggtgttcaatagcctgtatgcatctccacaattggaaggattttcagcggagtcaagaaaactgctccttgttgttcaggctcttagggacaaccttgaacctggaacctttgatcttggggggctatatgaagcaattgaggagtgcctgattaatgatccctgggttttgctcaatgcgtcttggttcaactccttcctaacacatgcattaaaatag------
>H3N8_Avian_CY133477_A/gadwall/Iowa/10OS2753/2010|2010.792
atggaagattttgtgcgacaatgcttcaacccaatgatcgtcgagcttgcggaaaaggcaatgaaagaatatggggaagatccaaaaatcgagacaaacaaattcgctgcaatatgcacacacttggaggtgtgtttcatgtattcagatttccatttcattgatgaacgaggtgagtcgataatcgtggaatctggcgacccaaatgcactcctaaaacaccggtttgaaataatcgaagggagagatcgcaccatggcctggacagtagtgaacagtatttgcaacaccacaggagtggaaaaacccaagtttctcccggatttatacgattacaaagagaaccgtttcattgaaatcggagtaaccaggagggaagtccacatatattatttagaaaaggccaataagataaaatctgagaagacacacatccacatcttttcattcactggggaagaaatggctactaaagcagactacactcttgatgaggaaagtagagcaagaatcaaaaccaggttattcaccataagacaagagatggccagtagaggtctctgggattcctttcgtcagtccgagagaggcgaagagacaattgaagaaagatttgaaattacaggaaccatgcgcaggctcgccgaccaaagtctcccaccgaacttctccagccttgaaaactttagagcctatgtggatggattcgaaccgaacggctgcattgagggcaagctttctcaaatgtccaaagaagtaaatgcaagaatcgaaccatttctgaagacaacaccacgccccctgaagttaccggaggggcctccttgctctcagcggtccaaatttctgctgatggatgctctgaagctcagcattgaagacccgagtcatgagggcgaggggataccgctgtatgatgcgatcaaatgcatgaagacctttttcggctggaaagagcctaacattgtcaagccacatgaaaagggtataaaccccaattacctcctggcttggaagcaagtgctagcagaactgcaggatattgaaaatgaggagaagattccaaaaacaaagaacatgaagaagacaagccaattgaagtgggcacttggtgagaacatggcaccagagaaagtggactttgaagattgcaaggatgtcagcgatttgagacagtatgacagcaatgagcctgagcaaagatcactggcaagttggattcaaagtgagttcaacaaagcttgtgaattgactgactctagctggatagaactcgatgaaataggggaggatgttgccccaatcgaacacattgcaagcatgaggaggaattactttacagctgaagtgtctcactgcagggcaacagagtatataatgaagggagtgtacataaacacagctttgctcaacgcttcttgtgcagcaatggatgatttccagttgatcccaatgataagcaaatgcagaaccaaagaagggcggcgaaagacaaatctgtatgggttcatcataaagggaaggtctcatttgaggaacgatactgatgtagtgaattttgtgagcatggagttttctcttactgaccctagactggagccacataaatgggagaaatactgtgtcctcgaaataggggacatgctcctgcgaactgcgataggccaagtatcgagacctatgtttctatatgtgaggaccaatggaacttccaaaatcaaaatgaaatggggtatggagatgaggcgttgtcttcttcaatctcttcagcaaattgaaagcatgatcgaggccgagtcctccgtcaaagagaaggacatgaccaaagaattctttgaaaacaaatcagagacatggcccattggggaatcacccaaaggagtagaagaaggttccatcggaaaggtgtgtaggactctgctggcaaaatctgtattcaacagtttgtatgcatctccacaacttgagggattttcagccgagtcgagaaagttgctcctcattgttcaggcacttagggacaacctggaacctggtactttcgatcttggagggctatatgaagcaattgaggagtgcctgattaatgatccctgggttttgcttaatgcatcttggttcaactccttcctcacacatgcactaaaatag------
>H3N1_Avian_KT338419_A/American_green-winged_teal/Alaska/478/2014|2014.751
atggaagactttgtgcgacaatgcttcaatccaatgatcgtcgagcttgcggaaaaggcaatgaaagaatatggggaagatccgaaaatcgaaactaacaagtttgctgcaatatgcacccatttggaagtctgtttcatgtattcggatttccacttcattgacgagcgaggcgagtcaataattgtggaatctggtgatccaaatgcattactgaagcatcgatttgagataattgaaggaagagacagaacaatggcctggacagtggtgaatagcatctgcaacaccacgggagttgagaaacctaagttccttccagatctgtatgattacaaggagaaccggttcattgaaattggagtgacacggagagaggtccatatatattacctagagaaagccaacaagataaaatctgagaagacacacattcacatcttctcatttacaggagaggaaatggccaccaaagcagactacacccttgacgaagaaagcagagcaagaattaaaaccagactgttcaccataagacaagaaatggccagcaggggtctatgggattcctttcgtcagtccgaaagaggcgaagagacaattgaagaaagatttgaaatcacaggaaccatgcgcaggcttgccgaccaaagtctcccaccgaacttctccagccttgaaaactttagagcctatgtggatggattcgaaccgaacggctgcattgagggcaagctttctcaaatgtcaaaagaagtgaacgccaggattgagccatttttgaagacaacaccacgccctctcaaattgcctgacgggcccccttgctctcagcggtcaaaattcttgctgatggatgccttgaaactgagcattgaagacccaagtcacgagggcgaggggataccactatacgatgcaatcaaatgcatgaagacatttttcggctggaaagagcccaatataatcaaaccacatgaaaaaggcataaatcctaattatcttctagcttggaagcaagtgctagcagaactccaggaccttgaaaatgaagagaaaatcccaaagacaaagaacatgaagaaaacaagccaattgaagtgggcacttggtgagaayatggcaccagaaaaagtggactttgagaactgcaaggacattggagatctaaaacagtatgatagcgatgagccagagccgagatcgctagcaagctggatccagagtgaattcaataaggcgtgtgaattaactgactcgagctggatagaactggatgaaataggggaagatgtcgctccaattgaacacattgcaagtacgaggaggaattattttacagcagaagtgtcccattgcagagccactgaatacataatgaagggagtctacataaatacagctctgctcaatgcatcttgcgcggccatggatgacttccagctgattccgatgataagcaaatgtaggacaaaagaaggaagacgaaaaacaaatctgtatgggttcatcataaaaggaaggtcccatttgagaaatgatactgatgttgtgaactttgtgagcatggagttttctctcactgatccgaggctagaaccacacaaatgggaaaagtactgcgttcttgaggtgggagatatgctcctgaggactgcgataggccaagtatcaaggcccatgttcctgtatattagaaccaatgggacctccaaaatcaagatgaagtggggcatggagatgaggcgttgccttcttcaatctcttcaacaaattgaaagcatgatcgaggccgagtcttctgtcaaagagaaggacatgactaaagaattttttgagaacaagtcagaaacatggccaattggagaatcccccagaggggtagaggaaggctctattgggaaggtatgcagaaccctgctggcaaaatctgtgttcaacagtctatacgcatctccgcaacttgagggattttcagcggaatcgaggaaattgcttctcattgttcaggcacttagggacaacctggaacctggaaccttcgatcttggagggctatacgaagcaattgaggagtgcctgattaatgatccctgggttttgcttaatgcatcttggttcaactccttcctcacacatgcactgaaatag------
>H1N3_Avian_KY971111_A/chicken/Zhejiang/7418/2015|2015.504
atggaagactttgtgcgacagtgcttcaatccaatgatcgtcgagcttgcggaaaaggcaatgaaagaatatggggaagatccgaaaatcgaaacgaacaaattcgcagcgatatgcacacacttagaggtctgcttcatgtattcggatttccacttcattgacgagcgaggcgaatcaataattgtagaatctggcgatccaaatgcactgctgaaacaccgatttgaaataattgaaggaagagaccgaacaatggcctggacagtggtgaatagtatctgcaacaccacaggagtcgagaagcccagatttctccctgatctgtatgactacaaggaaaatcgattcattgaaattggagtgacacggagggaagtccacatatactacctagaaaaagccaacaagataaagtccgaaaagacacacatccacattttctcattcactggagaagaaatggccaccaaagccgattacactcttgatgaagagagcagagcaagaatcaaaaccaggctgttcaccataagacaagaaatggccagcagaggtctatgggattcctttcgtcagtccgaaagaggcgaagagacaattgaagaaagatttgaaattacaggaaccatgcgtaggcttgccgaccaaagtctcccaccgaacttctccagccttgaaaactttagagcctatgtggatggattcgaaccgaacggctgcattgagggcaagctttctcaaatgtcaaaagaagtgaatgccagaatcgagccattcctgaagacaacaccacgtcccctcaaactgcctgatgggcctccttgttctcagcggtcaaaattcttactgatggatgctctgaagttgagcattgaggacccaagtcatgaaggggaggggataccgctatatgatgcgatcaaatgcatgaaaacattcttcggctggaaagagcccaacattatcaaaccacatgagaaaggtataaaccccaactacctcttggcttggaaacaggtactagcagaacttcaggatattgaaaatgaagagaaaattccaaagacaaagaacatgaagaaaacaagccaattgaagtgggcactcggtgagaacatggcaccagaaaaagtggactttgatgattgcaaagatgtcagcgatctgaaacagtatgacagtgatgagccagaacccagatcactagcaagctggattcagagtgaattcaacaaggcatgcgaattgactgattcaagctggatagaacttgatgagataggggaagatgttgctccaattgagcacattgcaagcatgagaaggaactatttcacagcggaagtgtcccactgcagggcaactgaatacataatgaagggagtgtatataaatacagctctgctcaatgcatcctgtgcggccatggatgactttcagctgattccaatgataagcaaatgcaggaccaaagaagggagacggaaaacaaatctgtatggattcatcatcaaaggaaggtctcacttaaggaacgataccgatgtggtaaatttcgtgagtatggagttttcccttaccgacccgaggttggaaccacacaagtgggaaaagtattgtgttcttgaaataggggacatgctcctgcgaactgcaataggccaagtatcaagacccatgttcctatatgtaagaaccaatgggacctccaaaatcaagatgaaatggggtatggaaatgagacgctgccttcttcagtctctccaacagatcgagagcatgattgaggctgaatcctccgtcaaagagaaagacatgaccaaagaattctttgaaaacaaatcagaaacatggccaattggagagtcacccaagggagtggaggaaggctccattggaaaggtgtgcaggaccttactagcaaaatctgtattcaacagcctatatgcatctccacaacttgaggggttctcagctgaatcgagaaaactgctactcattgttcaggcgcttagggataacctggaacctggaaccttcgatcttggagggctatatgaagcaatcgaggagtgcctgattaatgatccctgggttttgcttaatgcatcttggttcaactccttcctcacacatgcactgagatag------
>H3N8_Avian_KY644366_A/blue-winged_teal/Guatemala/CIP049H109-38/2012|2012.874
atggaagactttgtgcgacaatgcttcaatccaatgatcgtcgagcttgcggaaaaggcaatgaaagaatatggggaagatccgaaaattgaaactaacaagtttgctgcaatatgcacccacttagaagtctgtttcatgtattcggattttcatttcatcgacgaacggggtgaatcaataattgtagaatctggtgacccaaatgcattactgaagcaccgattcgagataattgaaggaagagatcgaaccatggcctggacagtggtgaatagtatctgcaacaccacaggggtagagaagcctaaatttcttccggatctgtatgattacaaggagaacagattcattgaaattggggtgacacggagggaggttcacatatactacctagaaaaagccaacaaaataaaatccgagaagacacacatccacattttctcattcactggagaggaaatggccaccaaagcggactacacccttgatgaagaaagcagagcaagaatcaaaaccagactgttcaccataagacaagaaatggccagtagaggtttatgggattcctttcgtcagtccgagagaggcgaagagacaattgaagaaagatttgaaattacaggaaccatgcgcaggcttgccgaccaaagtctcccaccgaacttctccagccttgaaaactttagagcctatgtggatggattcgaaccgaacggctgcattgagggcaagctttctcaaatgtcaaaagaagtgaacgcaagaattgaaccattcttgaaaacaacaccacgcccactcagattacctgatgggcctccttgttctcagcggtcaaaatttctgctgatggatgctctgaaactaagtattgaggacccgagtcatgagggggagggaataccgctatatgatgcaatcaaatgcatgaagacattttttggctggaaagaacctaacataatcaaaccacatgagaaaggcataaaccccaattacctcctggcttggaagcaagtactagcggaactccaagacattgagaatgaagagaagatcccaaagacaaagaacatgaagaaaacaagccaactgaagtgggcactcggtgaaaatatggcaccagagaaagtagactttgatgattgcaaagatattagtgatcttaaacagtatgacagcgatgagccagaacctaggtcgctagcaagctgggtccaaagtgaattcaacaaggcatgtgaattgaccgattcaagctggatagagcttgatgagataggggaagatgttgccccgatcgaacacattgcaagcatgaggagaaactattttacagcggaagtgtcccattgcagggctactgagtacataatgaagggagtgtacataaacacagccttgctcaatgcatcttgtgcagccatggatgacttccagctgatcccaatgataagcaaatgtaggaccaaagaagggagacggaaaacaaatctgtatggattcattataaaaggaaggtctcatttgagaaacgacactgacgtggtaaattttgtgagtatggagttttccctcacagacccgagactggagccacacaaatgggaaaagtactgtgttctcgaaataggggatatgctcttgaggactgcgataggccaagtgtcacgacccatgttcctatatgtgagaaccaatggaacttcaaagatcaagatgaaatggggaatggaaatgaggcgctgccttctccaatcccttcagcagattgagagcatgattgaggccgagtcttccgtcaaagagaaagatatgacaaaggaattctttgagaacaaatcagaaacatggccaattggagagtcacccaagggagtggaagaaggctctattgggaaagtatgcagaaccttactggcaaagtctgtattcaacagtctatatgcatctccacaactcgaggggttttcagctgaatcgagaaaattgcttctcattgttcaggcacttagggacaacctggaacctgggaccttcgatcttggggggctatatgaagcaatcgaggagtgcctgattaatgatccctgggttttgcttaatgcatcttggttcaactccttcctcacacatgcactgaaatag------
>H3N2_Human_CY112433_A/Hong_Kong/1/1989|1989.500
atggaagattttgtgcgacaatgcttcaacccgatgattgtcgaacttgcagaaaaggcaatgaaagagtatggagaggatctgaaaatcgaaacaaacaaatttgcagcaatatgcactcacttagaggtatgtttcatgtattcagatttccatttcatcaatgaacaaggcgaatcaatagtggtagaacttgatgatccaaatgcactgttaaagcacagatttgaaataatagaggggagagacagaacaatggcctggacagtagtaaacagtatttgcaacactactggagctgagaaaccgaagtttctgccagatttgtatgattacaaggagaatagattcatcgaaattggagtaacaaggagagaagtccacatatattaccttgaaaaggccaataaaattaaatctgagaatacacacatccacattttctcattcactggggaggaaatggccacaaaggcagactacactctcgacgaggaaagcagggctaggattaagaccaggctatttaccataagacaagaaatggccaacagaggcctctgggattcctttcgtcagtccgaaagaggcgaagaaacaattgaagaaaaatttgaaatctcaggaactatgcgcaggcttgccgaccaaagtctcccgccgaacttctcctgccttgagaattttagagcctatgtggatggattcgaaccgaacggctgcattgagggcaagctttctcaaatgtccaaagaagtgaatgccaaaattgaaccttttctgaagacaacaccaagaccaatcaaacttccgaatggacctccttgttatcagcggtccaaattccttctgatggatgctttaaaattaagcattgaagacccaagtcacgaaggagaggggataccactatatgatgcgatcaagtgcataagaacattctttggatggaaagagccctatatagtcaaaccacacgaaaagggaataaattcaaattatctgctgtcatggaagcaagtactggcagaattgcaggacattgagactgaggagaagattccaagaactaaaaacatgaagaaaacgagtcaactaaagtgggctcttggtgagaacatggcaccagagaaagtagactttgacaactgcagagacataagcgatttgawgcaatatgatagtgacgaacctgaattgaggtcactttcaagctggatacagaatgagttcaacaaggcatgcgagctgactgattcaatctggatagagctcgatgaaattggagaagacgtggccccaattgaatacattgcaagcatgaggaggaattatttcacagcagaggtgtcccattgcagagccactgaatacataatgaagggggtatacattaatactgccttgctcaatgcatcctgtgcagcaatggacgattttcaactaattcccatgataagcaagtgcagaactaaagagggaaggcgaaaaaccaatttatatggattcatcataaaaggaagatctcacttaaggaatgacacagatgtggtaaactttgtgagcatggagttttctctcactgacccgagacttgagccacataaatgggagaaatactgtgtccttgagataggagatatgttaataagaagtgccataggccagatgtcaaggcctatgttcttgtatgtgaggacaaatggaacatcaaagatcaaaatgaaatggggaatggagatgagacgttgcctccttcagtcactccagcaaatcgagagcatgattgaagccgagtcctctgttaaagagaaagacatgaccaaagagttttttgagaataaatcagaagcatggcccattggggagtcccccaagggagtggaagaaggttccattgggaaagtctgtaggactttattggctaagtcggtgttcaatagcctgtatgcatctccacaattggaaggattttcagcggagtcaagaaaactgctccttgttgttcaggctcttagggacaaccttgaacctggaacctttgatcttggggggctatatgaagcaattgaggagtgcctgattaatgatccctgggttttgctcaatgcgtcttggttcaactccttcctaacacatgcattaaaatag------
>H5N2_Avian_FJ610139_A/Chicken/Virginia/40018/84|1984.500
atggaagactttgtgcgacaatgcttcaatccaatgatcgtcgagcttgcggaaaaagcaatgaaagaatatggagaggatccaaaaatcgagacaaacaaattcgctgcgatatgcacgcacctggaagtgtgtttcatgtattcagacttccatttcattgatgaacggggtgattcgataattgtagaagttggtgatccgaatgcactattgaagcacagatttgaaataatcgaagggagagaccgtaatatggcctggaccgtggtgaatagcatttgcaacaccacaggggttgagaagcccaagtttctcccggatttatatgattataaagaaaatcgtttcgtcgaaattggagtgacgaggagggagatccatatatactatttagaaaaggccaataagataaagtctgagaaaacacacatccatatcttttcattcactggagaagaaatggctacaaaagcagactacactcttgacgaagagagtagagcaaggatcaaaaccaggctattcaccatcagacaagaaatggccagtaggggtctctgggattcctttcgtcagtccgagagaggcgaagagacaattgaagaaagatttgaaattacaggaaccatgcgcaggctcgccgaccaaagcctcccaccgaacttctccagccttgaaaactttagagcctatgtggatggattcgaaccaaacggctgcattgagggcaagctttctcaaatgtccaaagaagtaaatgcaagaattgaaccctttctgaagacaacaccacggcctctcaggttaccagaagggcctccctgctctcagcggtcaaaatttctgctgatggatgctctgaagcttagcattgaagacccgagtcatgaaggcgagggaataccaatgtatgatgcaatcaaatgtatgaagaccttttttggctggaaagagcccaacattgtcaagccacatgaaaaaggcataaaccctaattacctcctggcttggaagcaagtgctagcagagctgcaggatattgaaaatgaagaaaagattccaaagacaaaaaacatgaagaagacaagccaattaaagtgggcacttggtgagaacatggcacgtgagaaagtggactttgaagattgcagggatttcagtgatttaaaacagtataacagcgatgagccagagcaaaggtcgctagcaagttggatccaaagtgaattcaacaaagcttgtgaattgaccgattcaagctggatagaactcgatgaaataggggaagatgtcgccccaatcgagcatattgcaagcatgaggaggaattattttacagctgaagtgtctcactgcagggcaacagaatacattatgaagggagtatacataaacacagccttactcaatgcttcttgtgcagccatggatgattttcagttgatcccaatgataagcaaatgcagaaccaaagaaggacgacggaagacaaatctgtatggtttcatcataaagggacggtctcatctgaggaatgacactgatgtggtgaactttgtgagcatggaattttctctcactgaccctagattagaaccacacaagtgggagaaatactgtgtccttgaaataggggatatgatcctacgaactgcaataggccacgtatcaagacccatgttcctgtacgtaagaaccaatggaacttccaagattaagatgaaatggggtatggagatgaggcgttgtcttcttcaatccctccagcaaatcgaaagtataattgaggccgagtcctcagtcaaggagaaagacatgactaaagaattctttgaaaacaagtctgagacgtggaccattggagaatcacccaaaggagtagaagaaggttccatcgggaaagtatgcaggactttactagcaaagtctgtattcaacagtttgtatgcttctccacaacttgaagggttttcagctgagtcaagaaagctgcttcttattgttcaggcacttagggacaacctggaacctggtaccttcgatcttggagggctatatgaagcaattgaggagtgcctgattaatgatccctgggttttgcttaatgcatcttggttcaactccttcctcacacatgcactgaaatag------
>H5N1_Avian_CY036236_A/great_egret/Hong_Kong/807/2008|2008.500
atggaagactttgtgcgacaatgcttcaatccaatgatcgtcgagcttgcggaaaagacaatgaaagaatatggggaaaatccgaaaatcgaaacgaacaaattcgccgcaatatgcacacacttagaagtctgcttcatgtattcggatttccactttatagatgaacgaggcgaatcaataattgcagaatctggcgatccgaatgcattattgaaacaccgatttgagataattgaagggagagaccgaacaatggcttggacagtggtaaatagtatctgcaacaccacaggagtcgataagcctaaattcctcccagatttgtatgactacaaagagaaccgattcattgaaattggagtgacacggagggaagttcacatatactacctagaaaaagcaaataagataaaatcagagaagacacacattcacatattctcattcactggagaggaaatggccaccaaagcggactatactcttgatgaggagagcagagcaagaattaaaaccaggctgttcactataagacaagaaatggccagtaggggtctatgggattcctttcgtcaatccgagagaggcgaagagacaattgaagaaaggtttgaaatcacaggaaccatgcgcaggcttgctgaccaaagtctcccaccgaacttccccagccttgaaaattttagagcctatgtggatggattcgaaccgaacggctgcattgagggcaagctttctcaaatgtcaaaggaagtgaacgccagaattgagccatttatgaggacaacaccacgccctctcagactacctgaggggcctccctgctcccagcggtcgaagttcttactgatggatgcccttaaattaagcatcgaagatccaagccatgagggggaaggtataccactatatgatgcaatcaaatgcatgaagacatttttcggctggaaagagcccaacatcgtaaaaccacatgaaaagggcataaatcccaattacctcctggcttggaagcaggtgctggcagaactccaagacattgaaaatgaagataaaatcccaaaaacaaagaacatgaagaaaacaagccaattaaagtgggcacttggtgagaatatggcaccagaaaaagtagactttgaggactgcaaagatgttagcgatctaaaacagtatgacagtgatgaaccagagcctagatcattatcaagctggattcagagcgaattcaacaaagcatgcgaattgacagattcgagttggattgaacttgatgaaataggagaagatgttgctccaattgagcacattgcaagtatgagaagaaactatttcacagcggaagtgtctcattgcagggctactgaatacataatgaagggagtgtatataaatacagccttgttgaatgcatcctgtgcagccatggatgacttccaattgatcccaatgataagcaagtgcagaaccaaagaaggaagacggaagacaaatctgtatggattcattataaaaggaaggtcccatttgaggaacgacaccgatgtagtaaactttgtgagcatggaattctctcttactgacccgaggctggaaccacacaagtgggaaaagtactgtgttctcgaaataggagacatgctcttacgaactgcaataggccaagtgtcaagacccatgttcctgtatgtgagaaccaatgggacttccaagattaagatgaaatggggcatggagatgaggcgatgccttcttcaatcccttcaacaaattgagagcatgattgaggccgagtcttctgtcaaagagaaagacatgaccaaagaattctttgaaaccaaatcagaaacgtggccaattggggaatcacctaaaggggtggaggaaagctccattggaaaggtgtgcagaacattactagcaaaatctgtattcaacagcctgtatgcatctccacaacttgaggggttttcagctgaatcaagaaaattgcttctcattgttcaggcacttagggacaacctggaacctggaaccttcgatcttggggggctatatgaagcaattgaggagtgcctgattaatgatccctgggttttgcttaatgcatcttggttcaactccttcctcacacatgcactgaaatag------
>H1N1_Swine_KX670649_A/swine/Pennsylvania/A01554941/2015|2015.362
atggaagactttgtgcgacaatgcttcaatccaatgatcgtcgagcttgcagaaaaggcaatgaaagaatatggggaagatccgaaaatcgaaactaacaagtttgctgcaatatgcacacatttggaagtttgtttcatgtattcggatttccatttcatcgacgaacggggtgaatcagtaattgtagaatctggtgacccgaatgtactattaaagcaccgatttgagataattgaaggaagagaccgaatcatggcatggacagtggtgaacagtatatgtaacacaacaggggtagggaagcctaaatttcttcctgatttgtatgattacaaagaaaaccggttcattgaaattggagtaacacggagggaagtccacatatattacctagagaaagccaacaaaataaaatctgagaagacacacattcacatcttttcattcactggagaggagatggccaccaaagcggactacacccttgatgaagagagcagggcaagaatcaaaactaggcttttcactataagacaagagatggccagtagaagtctatgggattcctttcgtcagtccgaaagaggcgaagaaacaattgaagaaaaatttgagattacgggaactatgcgcaaacttgccgaccaaagtctcccaccgaacttctcaagccttgaaaactttagagcctatgtagatgggttcgaaccgaacggctgcattgaaggcaagctttcccaaatgtcgaaagaagtgaacgccaaaattgaaccattcttgaggacgacaccacgccccctcaaattgcctgatgggcctctttgccaccagcggtcaaagttcctgctgatggatgctctgaaactaagtattgaagacccgagccacgagggggagggaataccactatatgatgcaatcaaatgcatgaagacattctttggctggaaagagcctaacatagtcaaaccacatgagagaggcataaatcccaattacctcatggcttggaaacaggtgctagcagagctacaggacattgaaaatgaagagaaaatcccaagaacaaagaacatgaagagaacaagccaattgaagtgggcactcggtgaaaatatggcaccagaaaaagtagactttgatgactgcaaagatgttggagaccttaaacaatatgacagtgatgagccagagcccagatctctagcaagctgggtccaaaatgaattcaataaggcatgtgaattgactgactcaagctggatagagcttgatgaaataggagaagatgttgccccgattgagcatatagcaagcatgaggaggaactattttacagcagaagtgtcccactgcagggctactgaatacataatgaagggagtgtacataaatacggccttgctcaatgcatcctgtgcagccatggatgactttcagctaattccaatgataagcaaatgtaggaccaaagaaggaagacggaaaacaaacctgtatgggttcattataaaaggaaggtctcatttgagaaatgatactgatgtggtgaactttgtaagtatggagttctcactcactgacccgagactggagccgcacaaatgggagaaatactgtgttcttgaaataggagacatgcttttgagaactgcgataggccaagtgtcgaggcccatgttcctatatgtgagaaccaatggaacctccaagatcaagatgaaatggggcatggaaatgaggcactgccttcttcagtctcttcagcagattgagagcatgattgaggctgaatcttctgtcaaagagaaagacatgaccaaggaattctttgaaaccaaatcggaaacatggccaatcggagagtcacccaggggagtggaggaaggctctattgggaaagtatgcaggaccttactggcaaaatctgtattcaacagtctatatgcgtctccacaacttgaggggttttcggctgaatcgagaaaattgcttctcattgttcaggcacttagggacaatctggaacctggaaccttcgatcttgaggggctatatgaagcaatcgaggagtgcctgattaatgatccctgggttttgcttaatgcatcttggttcaactccttcctcacacatgcactgaagtag------
>H6N6_Avian_KJ200714_A/chicken/Hunan/S4495/2010|2010.940
atggaagactttgtgcgtcaatgcttcaatccaatgattgtcgagcttgcggaaaaggcaatgaaagagtatggggaagatccgaaaatcgaaacaaacaaattcgcagcaatatgcacacacttagaagtctgcttcatgtattcggatttccacttcattgacgagcgaggcgaatcaataattgtagaatctggcgatccaaatgcattgttgaaacaccgattcgaaataattgaaggaagagaccgaacaatggcctggacagtggtgaatagtatctgtaacaccacaggggttgataaacccaaattccttccggatctatatgactacaaggagaaccgattcgttgaaattggagtgacacgaagagaagtccacatatactacctagagaaagccaacaagataaaatccgaaaaaacacacatccacattttctcattcaccggagaagaaatggcaaccaaagcagattacaccctagatgaagagagcagggcaaggatcaaaaccaggctgttcactataagacaggaaatggccagcaggggtctatgggattcctttcgtcagtccgagagaggcgaagagacaattgaagaaagatttgaaatcacaggaaccatgcgcaggcttgccgatcaaagcctcccaccgaacttctccagccttgaaaactttagagcctatgtggatggattcgaaccgaacggctgcattgagggcaagctttctcaaatgtcaaaagaagtgaatgccagaattgaaccatttctgaagacaacaccacgtcctctcagattaccggatggacctccctgttctcaacgctcgaaatttttgctgatggatgctctaaaattaagcattgaggaccctagtcacgagggggagggaataccgctatacgatgcgatcaagtgcatgaaaacattcttcggatggaaagagcccaacattgtcaaaccacatgagaagggaataaatcccaattacctcctggcatggaagcaggtaatggcagaacttcaggacattgagaatgaagagaagatcccaaagacaaaaaacatgaagaaaacaagtcatttaaagtgggcactcggtgagaatatggcaccagaaaaagtggactttgaagactgcaaagatatcagagatctaaaacagtatgacagtgatgaaccagagcccagatcgatatcaagctggatccaaaatgaattcaacaaagcatgtgaattaacagattcaagttggatagaacttgatgagataggagaagatgttgctccaattgagcacattgcaagcatgagaaggaattatttcacagcagaagtgtcccattgcagggctactgaatacataatgaagggagtttatataaatacagctttgctcaacgcatcgtgtgcagccatggacgacttccaactgatcccaatgataagcaaatgcagaaccagagaaggaagacgaaagacaaacctatatgggttcatcataaaaggaagatcccatttgaggaacgacaccgatgtggtaaactttgtaagtatggagttttctcttactgacccgaggctggagccacataagtgggaaaagtactgtgtccttgaaataggagacatgctcctaagaactgcaataggccaggtgtcaaggcccatgttcctatatgtgaggaccaatggtacttccaaaataaaaatgaaatggggtatggaaatgaggcgctgccttcttcaatctctgcagcagattgagagcatgattgaggctgaatcttctgtcaaagagaaggacatgaccaaagaattcttcgaaaacaaatcagaaacatggccgattggagagtcacctaagggagtggaagaaggctccattgggaaggtgtgcagaaccttgttggcaaaatctgtattcaacagtctatatgcatctccacaactcgagggattctcagctgaatcgaggaaattgctactcattgttcaggctcttagggataacctggaacctggaactttcgatcttggagggctatatgaagcaatcgaggagtgcctgattaatgatccctgggttttgcttaatgcatcttggttcaactccttcctcacacatgcactgagatag------
>H1N2_Swine_CY243190_A/swine/Ohio/16TOSU8287/2016|2016.496
atggaagattttgtgcgacaatgcttcaatccaatgatcgtcgagcttgcggaaaaggcaatgaaagaatatggggaagattcgaaaatcgaaaccaacaagttcgctgcaatatgcacgcacttggaagtctgtttcatgtattcagacttccatttcattgacgaacagggtgagtcaatcattgtagaatctggtgatccaaatgcactgctgaagcaccgatttgagataattgaaggaagagacaggactatggcctggacagtggtgaacagtatctgcaacacaacaggggtagaaaagcctaaatttcttccggatttatacgactacaaagagaatcgattcgttgagattggagtgacaagaagggaggtccacatatactacctagagaaagccaacaaaataaaatccgagaagacacacattcatattttttcattcactggagaggagatggccaccaaagcggactacacccttgacgaagagagcagggcaagaatcaagaccaggctcttcaccataagacaggaaatggcaagtaggggtctatgggattcctttcgtcagtccgagagaggcgaagagacaattgaagaaagatttgaaattacaggaaccatgcgcaggcttgccgaccaaagtctcccaccgaacttctccagccttgaaaactttagagcctatgtagatggattcgaaccaaacggctgcattgagggcaagctttctcaaatgtcaaaagaagtgagtgcccaaattgaaccattcttgaagacaacaccacgacctctcagattgcctgatgggcccccttgctctcagcggtcaaagttcttgctgatggatgctctgaaactaagtattgaagacccgagtcatgaaggggaaggaataccactatatgatgcaatcaagtgcatgaagacattctttggctggaaagagcctaacataatcaaacctcatgagaaaggcataaaccccaattatctactggcttggaaacaagtactagcagagctccaggacattgaaaatgaagagaagattccaaagacaaagaatatgaagagaacaagtcaattgaagtgggcacttggtgagaatatggcaccagagaaagtagattttgatgactgcaaagatgtcagtgatctcaaacagtatgacagcgatgagccagagcctagatctatagcaagctgggtccaaaatgagttcaacaaggcatgtgaattaaccgattcaagctggatagagcttgatgagataggagaagatgttgcaccgattgaacacatcgcaagcatgaggaggaactattttacagcagaagtgtcccattgcagggctactgaatacataatgaagggagtgtacataaatacggctctccttaatgcatcttgtgcagccatggatgactttcagctgatcccaatgataagcaaatgtaggaccaaggaaggaagacgaagaacaaatctgtacggcttcattataaaaggaaggtcccatctgagaaatgatactgacgtggtgaactttgtaagcatggagttctccctcactgatccgaggctggagccacacaaatgggaaaagtactgtgttcttgaaataggagacatgctcctgaggactgcaataggccaagtgtcgaggcccatgttcctatatgtgagaaccaatggaacctccaagatcaagatgaaatggggaatggaaatgaggcgctgccttctccagtctcttcagcagatcgagagtatgattgaggctgagtcttctgtcaaagagaaagacatgaccaaggaattctttgaaaacaaatcggaaacatggccaatcggagaatcacccaaaggagtggaggaaggctctattgggaaagtgtgcaggaccttactggcaaaatctgtattcaacagcctatatgcgtctccacagcttgaggggttttcggctgaatcgagaaagttgctcctcattgttcaggcacttagggacaacttggaacctgggacctttgatcttggggggctatatgaagcaatcgaggagtgcctgattaatgatccctgggttttgcttaatgcatcttggttcaactccttcctcacacatgcactgaaatag------
>H3N2_Swine_MF373246_A/swine/Michigan/A01672424/2017|2017.052
atggaagactttgtgcgacaatgcttcaatccaatgatcgtcgagcttgcggaaaaggcaatgaaagaatatggggaagatccgaaaatcgaaaccaacaagtttgctgcaatatgcacacatttggaagtttgtttcatgtattctgatttccatttcatcgacgaacggggtgagtcaataattgtagaatctggtgacccgaatgcactattgaagcaccgatttgagataattgaaggaagagaccgaatcatggcctggacagtggtgaacagtatatgtaacacaacaggggtagagaagcctaaatttcttcctgatctgtatgattacaaagagaaccggttcattgaaattggagtaacacggagggaagtccacatatattacctagagaaagccaacaaaataaaatctgagaagacacacattcacattttttcattcactggagaggagatggccaccaaagcggactacacccttgacgaagagagcagggcaagaatcaaaactaggcttttcactataagacaagagatggccagtaggagtctatgggattcctttcgtcagtccgaaagaggcgaagagacaattgaagaaaaatttgagattacaggaactatgcgcaggcttgccgaccaaagtctccctccgaacttctccagccttgaaaactttagagcctatgtagacggattcaagccgaatggctgcattgagggcaagctttcccaaatgtcaaaagaagtgaacgccaaaattgaaccattcttgaggactacaccacgccccctcagattgcctgatgggcctctttgccatcagcggtcaaaattcctgctgatggatgctctgaaattaagtattgaagacccaagtcacgaaggggagggaataccactacatgatgcaatcaaatgcatgaagacgttttttggctggaaagagccaaacatagtcaaaccacatgagaaaggcataaatcccaattacctcatggcttggaagcaggtgctagcagagctacaggaaattgaaaatgaagagaaaatcccaaggacaaagaacatgaagagaacaagccaattgaagtgggcactcggtgaaaatatggcaccagaaaaggtagactttgatgactgcaaagatgttggagaccttaaacagtatgacagtgatgagccggagcccagatctctagcaagctgggtccaaaatgaattcaataaggcatgtgaattgactgattcaagctggatagaacttgatgagataggagaagatgttgccccgatcgaatatatcgcaagcatgaggaggaactattttacagcagaagtgtcccactgtagggctactgaatacataatgaagggagtatacataaatacggccttgctcaatgcatcctgtgcagccatggatgacttccagctgatcccaatgataagcaaatgtagaaccaaagaaggaagacggaaaacaaacctgtatgggttcattgtaaaaggaaggtctcatttgagaaatgatactgatgtggtgaactttgtaagcatggagttctcactcactgaccctagactggagccacacaaatgggaaaaatactgtgttcttgaaataggagacatgctcttgaggactgcgataggtcaagtgtcaaggcccatgttcctatatgtgagaaccaatggaacctccaagatcaagatgaaatggggtatggaaatgaggcgctgccttcttcagtctcttcagcagattgagagcatgattgaggcagagtcttctgtcaaagagaaagacatgaccaaggaattctttgaaaacaaatcggaaacatggccaatcggagagtcacctaggggagtggaggaaggctctattggaaaagtgtgcaggactttactggcaaaatctgtattcaacagtctatatgcgtccccccaacttgaggggttttcggctgaatcaagaaaattgcttctcattgttcaggcacttagggacaacctggaacctggaaccttcgatcttggggggctatatgaagcaatcgaggagtgcctgattaatgatccctgggttttgcttaatgcatcttggttcaactccttcctcacacatgcactgaagtag------
>H7N9_Avian_KX215950_A/chicken/Huaian/003/2015|2015.096
atggaagactttgtgcgacagtgcttcaatccaatgatcgtcgagcttgcggaaaaggcaatgaaagaatatggggaagatccgaaaatcgaaacaaacaaattcgcatcaatatgcacacacttagaagtctgcttcatgtactctgatttccacttcatcgacgaacgaggcgaatcaactataatagaatctggcgatccaaatgcgctgctaaaacaccgatttgaaataatcgaagggagagaccgaacaatggcctggacagtggtaaatagtatctgcaacaccacaggagccgaaaaacccaaatttctcccggatctgtatgactacaaggaaaaccgtttcattgaaattggagtgacgaggagggaagtccacatatattacctagagaaagccaataaaataaaatccgagaagacacacatccatattttttcattcactggagaagagatggccaccaaagcagattacactcttgacgaagaaagcagggcaagaatcaaaaccaggctgttcaccataaggcaggaaatggccagcaggggtctatgggattcctttcgtcagtccgaaagaggcgaagaaacaattgaagaaagatttgaaatcacaggaaccatgcgcaggcttgccgaccaaagtctcccaccgaacttctccagccttgaaaactttagagcctatgtggatggattcgaaccgaacggctgcattgagggcaagctttctcagatgtcaaaagaagtgaacgccagaattgagccatttctaagaacaacaccacgccctctcagattgcctaatgggcctccctgctctcagcggtcgaaattcttgctgatggatgctctgaaattaagcattgaggacccgagccatgaaggggaggggataccgctatatgatgcgatcaaatgcatgaaaacattcttcgggtggaaagagcccaacattatcaaaccacatgagaaaggcataaaccccaattatctcctgacttggaagcaggtgctagcagaacttcaggacattgagaatgaagagaagattccaaggacaaagaacatgaagaagacaagccaattaaagtgggcactcggtgagaacatggcaccggagaaggtggactttgaggattgcaaagatgtcaacgacttgaaacagtacaacagtgatgagccagagcccagatcactagcatgctggatccagaatgaattcaacaaggcatgtgaattaactgattcaagctgggtagaacttgatgaaataggggaagatattgccccaatcgaacacattgcaagcatgagaaggaactatttcacagcagaggtgtcccactgcagggctactgaatacataatgaagggagtgtacataaatacagctttgctcaatgcatcttgtgcagccatggatgactttcaactgattccaatgataagtaaatgcagaaccaaagaaggaagacggaaaacaaacctatatggattcattataaaaggaagatctcatttgaggaatgataccgatgtggtgaactttgtaagtatggaattttcccttaccgacccaagattggaaccacataaatgggaaaagtattgtgttctcgaaataggggatatgctcctgcgaactgcagtaggccaagtgtcaagacccatgtttctgtatgtgagaaccaatgggacctccaagatcaagatgaaatggggtatggaaatgagacgctgccttctccaatctctccaacagattgagagcatgattgaagctgaatcctccgtcaaagagaaagacctgaccaaagaattctttgaaaacaaatcagaaacatggccaattggagaatcacccaagggagtggaggaaggttccattgggaaggtgtgcagaaccttactagcaaaatctgtattcaatagtctatatgcatctccacaactcgaggggttctcagctgaatcgagaaaactgctactcattgttcaggcacttagggataacctggaacctggaaccttcgatcttgaggggctatatgaagcaatcgaggagtgcctgattaatgatccctgggttttgcttaatgcatcttggttcaactccttcctcacacatgcactaagatag------
>H1N1_Swine_MF973376_A/swine/North_Carolina/A02214775/2017|2017.296
atggaagactttgtgcgacaatgcttcaatccaatgatcgtcgagcttgcggaaaaggcaatgaaagaatatggggaagattcgaaaatcgaaaccaacaagttcgctgcaatatgcacgcacttggaagtctgtttcatgtattcggacttccatttcattgacgaacagggtgaatcaatcattgtagaatctggtgatccaaatgcattgctgaagcaccgatttgagataattgaaggaagagacaggactatggcctggacagtagtgaacagtatctgcaacacaacaggggtagataagcctaaatttcttccggatttatacgactacaaagagaatcgattcgttgaaattggagtgacaagaagggaggtccacatatactacctagagaaagccaacaaaataaaatccgagaagacacacattcatattttttcattcactggagaggagatggccaccaaagcggactacacccttgacgaagagagcagggcaagaatcaagaccaggctcttcaccataagacaagaaatggccagtaggggtctatgggattcctttcgtcagtccgagagaggcgaagagacaattgaagagagatttgaaattaaaggaaccatgcgcaggcttgccgaccaaagtctcccaccgaacttctccagccttgaaaattttagagcctatgtagatggattcgaaccaaatggctgcattgagggcaagctttctcaaatgtcaaaagaagtgagtgcccaaattgaaccattcttgaagacaacaccacgccctctcagattgcctgatgggcccccttgctctcagcggtcaaagttcttgctaatggatgctctgaaactaagtattgaagacccgagtcatgaaggggaaggaataccactatatgatgcaatcaagtgcatgaagacattttttggctggaaagaacctaacataatcaaacatcatgagaaaggcataaaccccaattatctactggcttggaagcaagtactagcagagctccaggacattgaaaatgaagagaagatcccaaagacaaagaacatgaagagaacaagccaattgaagtgggcacttggtgagaatatggcaccagagaaagtagattttgatgactgcaaagatgtcggtgatctcaaacagtatgacagcgatgagccagagcctagatcaatagcaagttgggtccaaaatgagttcaacaaggcatgtgaattaaccgattcaagctggatagaacttgatgagataggagaggatgttgccccgattgaacacatcgcaagcatgagaaggaactattttacagcagaagtgtcccactgcagggctactgaatacataatgaagggagtgtacataaatacggctctccttaatgcatcttgtgcagccatggatgactttcagctgatcccaatgataagcaaatgtaggaccaaggaaggaagacgaagaacaaatctgtatggtttcattataaaaggaaggtcccatctgagaaatgatactgacgtggtgaactttgtaagcatggagttctccctcactgacccgaggctggagccacacaaatgggaaaagtactgtgttcttgaaataggagacatgctcctgaggactgcaataggccaagtgtcgaggcccatgttcctatatgtgagaaccaatggaacctccaagatcaagatgaaatggggaatggaaatgaggcgctgccttctccagtcccttcagcagattgagagtatgattgaggctgaatcttctgtcaaagagaaagacatgaccaaggaattctttgaaaacaaatcggaaacatggccaatcggagaatcacccaaaggagtggaggaaggctctatcgggaaagtgtgcaggaccttactggcaaaatctgtattcaacagtctatatgcgtctccacagcttgaggggttttcggctgaatcgagaaagttgctcctcattgttcaggcacttagggacaacttggaacctgggacctttgatcttggggggctatatgaagcaatcgaggagtgcctgattaatgatccctgggttttgcttaatgcatcttggttcaacttcttcctcactcatgcactgaaatag------
>H7N1_Avian_KF298400_A/mallard/Minnesota/AI09-1714/2009|2009.564
atggaagactttgtgcgacaatgcttcaatccaatgatcgtcgagcttgcggaaaaggcaatgaaagaatatggggaagatccaaaaattgagacaaacaaatttgctgcaatatgcacacacttggaagtgtgtttcatgtattcagatttccatttcattgatgaacgaggtgagtcgataatcgtggaatctggcgatccaaatgcactcctaaaacaccgatttgaaataattgaagggagagatcgtactatggcctggaccgtagtgaacagtatttgcaacaccacaggagttgaaaaacccaagtttctcccggatttatacgattacaaggagaatcgtttcattgaaattggagtaaccaggagggaagtccatatttactatttagaaaaggccaataagataaagtctgagaagacacacatccacatcttttcattcactggagaagaaatggctactaaagcagactacactcttgatgaagagagtagagcgaggattaaaaccagactattcaccataaggcaagagatggccagtagaggcctctgggactcctttcgtcagtccgagagaggcgaagagacaattgaagaaagatttgaaattacaggaaccatgcgcaggttcgccgaccaaagtctcccaccgaacttctccagccttgaaaactttagagcctatgtggatggattcgaaccgaacggctgcattgagggcaagctttctcaaatgtccaaggaagtaaatgcaagaattgaaccatttttgaagacaacaccacggcctctgagattaccggaagggcctccttgctctcagcgatcgaaatttctgctgatggatgctctgaagcttagcattgaagacccgagtcatgaaggcgaggggataccgctgtatgatgcaatcaaatgcatgaagacctttttcggctggaaagagcctaacattgtcaagccacatgaaaagggcataaaccccaattatctcctggcttggaagcaagtgctagcagagctacaggatattgaaaacgaggagaagattccaaaaacgaaaaacatgaagaaaacaagccaattgaagtgggcacttggtgaaaacatggcaccagagaaagtggactttgaagactgcaaggatgtcagcgatttgaggcagtatgacagcgatgagcctgagcaaagatcactagcaagttggattcaaagtgagttcaacaaagcttgtgaactgactgactcaagttggatagaactcgatgagataggggaggacgttgccccgatcgaacacattgcaagcatgaggaggaattactttacagctgaagtgtctcactgcagggcaacagaatacataatgaagggagtatacataaacacagctttgctcaatgcttcttgtgcggcaatggatgattttcagctgatcccaatgataagcaaatgcagaaccaaagaagggcggcggaagacaaatctgtatgggttcataataaagggaagatcccatttgaggaacgatactgatgttgtgaatttcgtgagcatggagttttctcttactgatcctagattagagccacataaatgggagaaatactgtgtccttgaaataggggacatgctcctgcggactgcaataggccaagtatcgagacccatgtttctgtatgtgaggaccaatggaacttccaaaatcaaaatgaaatggggtatggagatgaggcgttgtcttcttcaatcccttcagcaaattgaaagcatgattgaggccgagtcctctgtcaaagagaaagacatgaccaaagaattctttgaaaacaagtcagagacatggcccattggggaatcacccaaaggagtagaagaaggttccattggaaaggtatgcaggactctgctggcaaaatctgtattcaacagcttgtatgcatctccgcaacttgagggattttcagctgagtcgagaaagctgctcctcattgttcaggcacttagggacaacctggaacctggcaccttcgatcttggagggttatatgaagcaattgaggagtgcctgattaatgatccctgggttttgcttaatgcatcttggttcaactccttcctcacacatgcactgaaatag------
>H7N4_Avian_CY178860_A/mallard/Wisconsin/1111/1982|1982.500
atggaagactttgtgcgacaatgcttcaatccaatgatcgtcgagcttgcggaaaaagcaatgaaagaatatggagaagatccaaaaatcgagacaaataaattcgctgcaatatgcacacacttggaagtgtgtttcatgtattcagatttccatttcattgatgaacggggtgagtcgataatcgtagagtctggcgatccaaatgcactcctaaaacaccgatttgaaataatcgaagggagagaccgtactatggcctggacagtggtgaatagtatttgcaacaccacaggagttgaaaaacccaaatttctcccggatttatacgattacaaagagaatcgtttcattgaaattggagtgaccaggagggaggtccacatatactatttagaaaaggccaataagataaaatctgagaaaacgcacatccacatcttttcattcactggagaagaaatggccactaaagcagactacactcttgatgaagagagtagagcaaggatcaaaaccagactattcaccataagacaagaaatggccagtagaggtctctgggattcctttcgtcagtccgagagaggcgaagagacaattgaagaaagatttgaaattacaggaaccatgcgcaggctcgccgaccaaagtctcccaccgaacttctccagccttgaaaactttagagcctatgtggatggattcgagccgaacggctgcattgagggcaagctttctcaaatgtccaaagaagtaaatgcaagaattgaaccatttttgaagacaacaccacgccctctcagattaccggaagggcctccctgctctcagcggtcaaaattcctgctgatggatgctctgaagcttagcattgaagacccaagtcatgagggcgaggggataccgctgtatgatgcaatcaaatgtatgaagacctttttcggctggaaagaacccaacattgtcaagccacatgaaaagggcataaaccccaattatctcctggcttggaagcaagtgctagcagagctgcaggatattgaaaatgaggagaagattccaaaaacaaaaaacatgaagaaaacaagccaattaaaatgggcacttggtgagaacatggcaccagagaaagtggactttgaagattgcaaggatgtcagcgatttgaaacagtatgacagcgatgaaccggagcagagatcgctagcaagttggattcaaaatgaattcaacaaagcttgtgaattgactgattcaagctggatagaactcgatgaaataggggaggatgtcgccccaatcgagcatattgcaagcatgaggaggaattattttacagctgaagtgtctcactgcagggcaacagaatacataatgaagggagtatacataaacacagctttacttaatgcttcttgtgcagccatggatgattttcagttgatcccaatgataagcaaatgcagaaccaaagaagggcgacggaagacaaatctgtatggattcatcataaaggggaggtctcatttgaggaatgatactgatgtggtgaattttgtgagcatggaattttctcttactgaccctaggttagagccacacaaatgggagaaatattgtgtccttgaaataggggacatgctcctgcggactgcaataggccaagtatcaagacccatgttcctgtatgtgagaaccaacggaacttccaagatcaaaatgaaatggggtatggagatgaggcgttgtcttcttcaatccctccagcaaattgaaagcatgattgaggctgagtcctctgtcaaggagaaagacatgactaaagaattctttgaaaacaaatcagagacatggcccattggagaatcacccaaaggagtagaagaaggttccattgggaaagtgtgcaggactttgctagcaaagtctgtattcaacagtttgtatgcatctccacagcttgagggattttcagctgagtcaagaaagctgcttctcattgttcaggcacttagggacaacctggaacctggtaccttcgatcttggagggttatatgaagcaattgaggagtgcctgattaacgatccctgggttttgcttaatgcatcttggttcaactccttcctcacacatgcactgaaatag------
>H5N2_Avian_KJ162779_A/duck/Taiwan/4379/2013|2013.025
atggaagactttgtgcgacaatgcttcaatccaatgattgtcgagcttgcggaaaaggcaatgaaagaatatggggaagatccgaaaatcgaaacgaacaagtttgccgcaatatgcacacacttggaagtctgtttcatgtattcagatttccactttattgatgaacggggcgaatcaataattgtagaatctggcgatccgaacgcattattgaaacacagatttgagataattgaagggagagaccgaacaatggcctggacagtggtgaatagtatttgcaacaccacaggggtcgacaagcctaaattcctcccagatttgtatgactacaaagagaaccgattcattgaaattggagtgacacgaagggaagttcacatatactatctagaaaaagccaacaagataaaatcggaaaagacacacattcacatattctcattcactggagaggaaatggccaccaaagcggactatactcttgatgaagagagcagagcaagaatcaaaaccaggctgtttactataaggcaagaaatggccagtaggggtctatgggattcctttcgtcagtccgagagaggcgaagagacaattgaagaaagatttgaaatcacaggaaccatgcgcaggcttgccgaccaaagtctcccaccgaacttctccagccttgaaaactttagagcctatgtggatggattcgaaccgaacggctgcattgagggcaagctttctcaaatgtcaaaagaagtgaacgccagaattgagccatttctgaaaacaacaccacgccctctcagattacctgatgggcctccctgctctcagcggtcgaagttcttgctgatggatgccctcaaattaagcatcgaagacccgagccatgagggagaaggcataccactatatgatgcaatcaaatgtatgaagacatttttcggcttgaaagagcccaacattgtaaaaccacatgaaaagggcataaaccccaattatcttctggcctggaagcaggtgctggcagaactccaagatattgaaaatgaagagaaaatcccaaaaacaaagaacatgaagaaaacaagccaattaaaatgggcacttggtgagaatatggcaccagaaaaagtagactttgaggactgcaaagatgttagcgatctaaaacagtatgacagtgatgaaccagagtctagatcgttagcaagctggatccagagcgaattcaataaggcatgcgaattgacagattcgagttggattgaacttgatgaaataggggaagatgttgctccaattgagcacattgcgagtacaagaagaaactatttcacagcggaagtatcccattgcagggctactgaatacataatgaagggagtgtacataaacacagccctgttgaatgcatgctgtgcggccatggatgacttccaactgattccaatgataagcaagtgcagaaccaaagaaggaagacggaagacaaatctatatggattcattataaaaggaagatcccatttgaggaatgacactgatgttgtaaactttgtgagcctggaattctctcttactgacccgaggctggagccatacaagtgggaaaagtactgtgttctcgaaataggagacatgctcctacggactgcaataggccaagtgtcaaggcccatgttcctgtatgtgagaaccaatgggacttccaagattaagatgaaatggggcatggagatgaggcgatgccttcttcaatcccttcaacaaattgaaagcatgattgaggccgagtcttctgtcaaagagaaggacatgaccaaagaattctttgaaaacaaatcagaaacatggccgattggagagtcccctaaaggggtggaggaaggctccattgggaaggtgtgcagaacattactagcaaaatctgtgttcaacagcctatatgcatcaccacaactcgagggcttttcagctgaatcaagaaaattgcttctcattgttcaggcacttaaggacaatcttgaacctgggaccttcgatcttggggggctatatgaagcaattgaggagtgcctgattaatgatccctgggttttgcttaatgcgtcttggttcaactccttcctcacacatgcactgaaatag------
>H3N2_Human_CY121573_A/BRISBANE/9/2006|2006.500
atggaagattttgtgcgacaatgcttcaacccgatgattgtcgaacttgcagaaaaagcaatgaaagagtatggagaggatctgaaaattgaaacaaacaaatttgcagcaatatgcacccacttggaggtatgtttcatgtattcagattttcatttcatcaatgaacaaggcgaatcaataatagtagaacttgatgatccaaatgcactgttaaagcacagatttgaaataatcgaggggagagacagaacaatggcctggacagtagtaaacagtatctgcaacactactggagctgaaaaaccgaagtttctaccagatttgtatgattacaaggagaacagatttatcgaaattggagtgacaagaagagaagtccacatatattaccttgaaaaggccaataaaattaaatctgaaaacacacacattcacattttctcattcactggggaggaaatggccacaaaggcagactacactctcgacgaggaaagcagggctaggattaaaaccaggctatttaccataagacaggaaatggccaacagaggcctctgggattcctttcgtcagtccgaaagaggcgaagaaacaattgaagaaaaatttgaaatctcaggaactatgcgtaggcttgccgaccaaagtctcccaccgaacttctcctgccttgagaattttagagcctatgtggatggattcgaaccgaacggctgcattgagggcaagctttctcaaatgtccaaagaagtgaatgccaaaattgaaccctttctgaagacaacaccaagaccaatcaaacttcctaatggacctccttgttatcagcggtccaaattcctcctgatggatgctttgaaattgagcattgaagacccaagtcacgaaggagaagggattccattatatgatgcgattaagtgcataaaaacattctttggatggaaagaaccttatatagtcaaaccacatgaaaagggaataaattcaaattacctactgtcatggaagcaagtattgtcagaattgcaggacattgaaaatgaggagaagatcccaaggactaaaaacatgaagaaaacgagtcaactaaagtgggctcttggtgaaaacatggcaccagagaaagtagactttgacaactgcagagacataagcgatttgaagcaatatgatagtgacgaacctgaattaaggtcactttcaagctggatacagaatgagttcaacaaggcctgcgagctaactgattcaatttggatagagctcgatgaaattggagaggacgtagccccaattgagcacattgcaagcatgaggaggaattatttcacagcagaggtgtcccattgtagagccactgagtatataatgaagggggtatacattaatactgccctgctcaatgcatcctgtgcagcaatggacgattttcaactaatccccatgataagcaagtgcagaactaaagagggaaggcgaaaaaccaatttatatggattcatcataaagggaagatctcatttaaggaatgacacagatgtggtaaactttgtgagcatggaattttctctcactgacccgagactagagccacataaatgggagaaatactgtgtccttgagataggagatatgttactaagaagtgccataggccaaatttcaaggcctatgttcttgtacgtgaggacaaacgggacatcaaaggtcaaaatgaaatggggaatggagatgagacgttgcctccttcagtcactccagcagatcgagagcatgattgaagccgagtcctcgattaaagagaaagacatgaccaaagagttttttgagaataaatcagaagcatggcccattggggagtcccccaagggagtggaagaaggttccattgggaaagtctgtaggactctattggctaagtcagtgttcaatagcctgtatgcatcaccacaattggaaggattttcagcggagtcaagaaaactgcttcttgttgttcaggctcttagggacaacctcgaacctgggacctttgatctcggggggctatatgaagcaattgaggagtgcctgattaatgatccctgggttttgctcaatgcatcttggttcaactccttcctgacacatgcattaaaatag------
>H5N6_Avian_LC379584_A/jungle_crow/Hyogo/2803A002/2018|2018.162
atggaagactttgtgcgacaatgcttcaatccaatgattgtcgagcttgcggaaaaggcaatgaaagaatatggggaagatccaaaaatcgaaacaaacaagtttgccgcaatatgcacacacttagaagtctgcttcatgtattcggatttccactttattgatgaacgaggcgaatcaataatcgtagaatccggcgatccgaatgcattattgaaacaccgatttgagataattgaagggagagaccgaacaatagcctggacagtggtgaatagtatatgcaacactgcaggagtcgaaaagcccaagttccttcctgatttgtatgactacagagaaaaccggttcattgaaattggagtaacgcgaagggaagttcacatatactatctagaaaaagccaacaagataaaatcagagaaaacacacattcacatattctcattcactggggaggaaatggccaccaaggcagattacactcttgatgaagagagcagagcaagaataaaaaccaggctattcactataagacaagagatggccagtaggggtctatgggattcctttcgtcagtccgagagaggcgaagagacaattgaagaaagatttgaaatcacaggaaccatgcgcaggcttgccgaccaaagtctcccaccgaacttctccagccttgaaaactttagagcctatgtggatggattcgaaccgaacggctgcattgagggcaagctttctcaaatgtcaaaagaagtgactgccagaattgagccatttctgaagacaacaccacgccctctcagattacctgatgggcctccctgttcccagcggtcgaagttcttgctaatggatgcccttaaattgagcattgaagacccgagccatgagggggagggtataccgctgtatgatgcaatcaaatgcatgaagacgttttttggctggaaagagcccaacatcgtgaaaccacatgaaaagggcataaaccctaattacctcctggcttggaagcaggtgctggcagaactccaagatattgaaaacgaggaaaaaatcccaaaaacaaagaacatgaagaagacaagccaactgaagtgggcacttggtgaaaatatggcaccagagaaagtggactttgaggactgtaaagatgttagcgatctaagacagtacgacagtgacgaaccagagtctagatcactagcaagttggatccagagtgaatttaacaaggcttgcgaattgacagattcgagctggattgaacttgatgaaataggggaagacgttgctccaattgaacacattgcgagtatgaggaggaactatttcacagcggaagtatcccattgcagggctacagaatacataatgaaaggagtatacataaacacagccttattgaatgcatcctgtgcagccatggatgacttccaattgattccaatgataagcaaatgcagaaccaaagaagggagacggaagacaaatctgtatggcttcattataaaaggaagatcccatttgaggaatgacactgatgtggtaaactttgtgagcatggaattctctctcactgacccaaggctggagccacacaaatgggaaaaatactgtgttcttgagataggagacatgctcctacggactgcaataggccaagtatcaaggcccatgttcctgtatgtgagaaccaatgggacttccaagatcaaaatgaaatggggcatggagatgaggcgatgccttcttcaatcccttcaacaaattgagagcatgattgaagccgaatcttctgtcaaagaaaaggacatgaccaaggaattctttgaaaacagatcagaaacatggccaattggagaatcacccaaaggagtggaggaaggctccattgggaaggtgtgcagaacattgctagcaaagtctgtgttcaacagcctatatgcatctccacaactcgaggggttttcagctgaatcaagaaagttgcttctcattgttcaggcacttagggacaacctggaacctggaaccttcgatcttggggggctatatgaagcaattgaggagtgcctgattaacgatccctgggttttgcttaatgcgtcttggttcaactccttcctcacccatgcactgaaatag------
>H1N1_Human_MH360110_A/North_Carolina/22/2018|2018.145
atggaagactttgtgcgccaatgcttcaatccaatgatcgtcgagcttgcggaaaaggcaatgaaagaatatggggaagaccccaaaatcgaaactaataagtttgctgcaatttgcacacacttggaagtttgtttcatgtattcggatttccatttcattgatgaacggggtgaatcaataattgtagaatctggtgacccaaatgcactattgaagcaccgatttgagataattgagggaagagaccgaatcatggcctggacagtggtgaacagtatatgtaacacaacagggatagagaagcctaaatttcttcctgatttgtatgattacaaagagaaccggttcattgaaattggagtaacacggagagaagtccacatatattacctagaaaaagccaacaaaataaaatctgagaagacacacattcacatcttttcattcactggagaggagatggccaccaaagcggactacacccttgacgaagagagcagagcaagaatcaaaactaggcttttcactataagacaagaaatggccagtaggagtctatgggattcctttcgtcagtccgaaagaggtgaagaaacaattgaagaaaagtttgagattacaggaactatgcgcaagcttgccgaccaaagtctcccaccaaacttctccagccttgaaaacttcagagcctatgtagatggattcgagccgaacggctgcattgagggcaagctttcccaaatgtcaaaagaagtaaacgccaaaattgaaccattcttgaggacgacaccacgccccctcagattacctgatggacctctttgccatcagcggtcaaagttcctgctgatggatgctctgaaattaagtattgaagacccgagtcacgagggggaaggaataccactatatgatgcaatcaaatgcataaagacattctttggctggaaagagcctaaaatagtcaaaccacatgagaaaggcgtaaatcccaattacctcatggcttggaagcaggtgctagcagagctacaggacattgaaaatgaagagaaaatcccaaggacaaagaacatgaagaaaacaagccaattgaagtgggcactcggtgaaaatatggcaccagaaaaagtggactttgatgactgtaaagatgttggagaccttaaacagtatgacagtgatgagccagagcccagatctctagcaagctgggtccaaaatgaattcaataaggcatgtgaattgactgattcaagctggatagaacttgatgaaataggagaagatgttgccccgattgaacatatagcaagcatgaggagaaactattttacagcagaagtgtcccactgcagggctactgaatacataatgaagggagtgtacataaatacggccttgctcaatgcatcctgtgcagccatggatgactttcagctgattccaatgataagcaaatgtaggaccaaagaaggaagacggaagacaaacctgtatgggttcattataaaaggaaggtctcatttgagaaatgatactgatgtagtgaactttgtaagtatggagttctcactcactgatccaagactggaaccacacaaatgggaaaaatactgtgttcttgaaataggagacatgctattgaggactgcgataggtcaagtgtcgaggcccatgttcctatatgtgagaaccaatggaacctccaagatcaagatgaaatggggcatggaaatgaggcgctgccttcttcaatctcttcagcagattgagagcatgattgaagccgagtcttctgtcaaagagaaagacatgaccaaggaattctttgaaaacaaatcggaaacatggccaatcggagagtcacccaggggagtggaggaaggctctattggaaaagtgtgcagaaccttactggcaaaatctgtgttcaacagtctatatgcttctccacaacttgaggggttttcggctgaatcaagaaaattgcttctcattgttcaggcacttagggacaacctggaacctggaacctttgatcttggggggctatatgaagcaatcgaggagtgcttgattaatgatccctgggttttgcttaatgcatcttggttcaactccttcctcacacatgcactgaagtag------
>H1N1_Human_DQ415307_A/Taiwan/4845/1999|1999.500
atggaagattttgtgcgacaatgcttcaatccgatgattgtcgagcttgcggaaaaggcaatgaaagagtatggagaggacctgaaaatcgaaacaaacaaatttgcagcaatatgcactcacttggaagtatgcttcatgtattcagattttcatttcatcaatgagcaaggcgaatcaataatagtagagcctgaggacccaaatgcacttttaaagcacagatttgagataatagagggacgagatcgtacaatggcatggacagttgtaaacagtatttgcaacaccacaggagctgagaaaccaaagtttctgccagatctgtatgattacaaagagaatagattcatcgagattggagtgacaaggagggaagttcacatatactatctggaaaaggccaacaaaattaaatctgagaagacacacattcacattttctcattcactggcgaagaaatggccacaaaggccgattacactctcgatgaagaaagcagggctaggattaaaaccagactattcaccataagacaagaaatggcaagcagaggtctttgggactcctttcgtcagtccgaaagaggcgaagaaacaattgaagaaagatttgaaatcacagggacaatgcgcaggctcgctgaccaaagccttccgccgaacttctcctgcattgagaattttagagcctatgtggatggatttgaaccgaacggctacattgagggcaagctttctcaaatgtccaaagaagtaaatgctagaattgagccttttttgaaaacaacaccacgaccaattagacttccggatgggcctccttgttttcagcggtcaaaattcctgctgatggattctttaaaattaagcattgaggatccaaatcatgaaggagagggaataccactatatgatgcaatcaagtgtatgagaacattctctggatggaaagaaccctctgttgtcaagccacacgggaagggaataaatccgaattatctgctgtcatggaagcaggtattggaagagctgcaggacattgagagtgaggagaagattccaagaacaaaaaacatgaaaaaaacgagtcagctaaagtgggcacttggtgagaacatggcaccagagaaggtggattttgatgactgtaaagatataagcgatttgaagcaatatgatagtgacgaacctgaattaaggtcattttcaagttggatccagaatgagttcaacaaggcatgcgagctgaccgattcaatctggatagagctcgatgagattggagaagatgtggccccgattgaacacattgcaagcatgagaagaaattacttcacagctgaggtgtcccattgcagagccacagaatatataatgaagggggtatacattaatactgctttgcttaatgcatcctgtgcagcaatggatgatttccaactaattcccatgataagcaaatgtagaactaaagagggaaggagaaagaccaatttgtacggcttcatcgtaaaaggaagatctcacttaaggaatgacaccgatgtggtaaactttgtgagcatggagttttccctcactgacccaagacttgagccacacaaatgggagaagtactgtgttcttgaaataggagatatgcttctaaggagtgcaataggccaagtgtcaaggcccatgtacttgtatgtaaggacaaatggaacctcaaaaattaaaatgaaatggggaatggagatgaggcgttgcctcctccaatcccgtcaacaaatagagagcatgattgaagctgagtcctctgtcaaggagaaagacatgacaaaagagttttttgagaatagatcagaaacatggcccattggagagtcaccaaaaggagtggaagaaggttccattgggaaagtatgcaggacactattggctaagtcagtattcaatagtctgtatgcatctccacaattagaagggttttcagctgagtcaagaaagttgctcctcattgttcaggctcttagggacaatctggaacctgggacctttgatcttggggggctatatgaagcaattgaggagtgcctgattaatgatccctgggttttgcttaatgcttcttggttcaactccttcctaacacatgcattgagatag------
>H10N7_Avian_CY129371_A/mallard/New_Brunswick/04394/2007|2007.674
atggaagattttgtgcgacaatgcttcaatccaatgatcgtcgagcttgcggaaaaggcaatgaaagaatatggggaagatccaaaaattgagacaaacaaattcgctgcaatatgcacacacttggaagtgtgtttcatgtattcagatttccatttcattgatgaacggggtgagtcgataatcgtggagtctggcgacccaaatgcactcctaaaacaccggtttgagataatcgaagggagagatcgtactatggcctggacagtagtgaacagtatttgcaacaccacaggggttgaaaaacccaagtttctcccggatctatacgattacaaagagaatcgtttcattgaaattggagtaaccaggagggaagtccatatatactatttggaaaaggccaataaaataaaatctgagaagacacacatccacatcttttcattcactggggaagaaatggctaccaaagcagactacactcttgatgaagaaagtagagcaaggatcaaaactagactattcaccataagacaagaaatggccagtagaggcctctgggattcctttcgtcagtccgagagaggcgaagagacaattgaagaaagatttgaaattacaggaaccatgcgcaggctcgccgaccaaagtctcccaccgaacttctccagccttgaaaactttagagcctatgtggatggattcgaaccgaacggctgcattgagggcaagctttctcaaatgtccaaggaagtaaatgctagaattgaaccattcttgaagacaacaccacgccccctgaggttaccggaagggcctccttgctcccagcgatcgaaatttctgttgatggatgctctgaagcttagcattgaagacccaagtcatgagggcgaggggataccgctgtatgatgcaatcaaatgcatgaagacctttttcggctggaaagagcctaacattgtcaagccacatgaaaagggcataaaccccaattatctcctggcttggaaacaagtgctagcagagctacaggatattgaaaatgaggagaagattccgaaaatgaagaacatgaagaaaacaagccaattgaagtgggcacttggtgaaaacatggcaccagagaaagtggactttgaggactgcaaagatgtaagcgatttgagacagtataacagcgatgaacctgagcaaagatcactagcaagttggattcagagtgagttcaacaaggcttgtgaattgactgattcaagttggatagaactcgatgagataggggaggatgttgccccaatcgaacacattgcaagcatgaggagaaattactttacagcagaggtgtctcactgcagggcaacagaatatataatgaaaggagtatacataaacacagccttgctcaacgcttcttgcgcagcaatggatgatttccagttaatcccaatgataagcaaatgcagaaccaaagaagggcggcggaaaacaaatctgtatgggttcatcataaagggaaggtctcatttgaggaacgatactgatgtagtgaattttgtgagcatggagttttctcttactgaccctagactagagccacataaatgggagaaatactgtgtccttgaaataggggacatgctcctacggactgcgataggccaagtgtcgagacccatgtttctatatgtgaggaccaatggaacttccaaaatcaaaatgaaatggggtatggaaatgaggcgttgtcttcttcaatccctccagcaaattgaaagcatgattgaggccgagtcttctgtcaaagaaaaagacatgaccaaagaattctttgaaaacaaatcagaaacatggcccattggggaatcacccaaaggagtggaagaaggctccatcggaaaggtgtgcaggactctgctggcaaaatctgtattcaacagtttgtatgcatctccgcaacttgagggattttcagctgagtctagaaagctgctcctcattgttcaggcacttagggacaatctggaacctggtaccttcgatcttggagggctatatgaagcaattgaggagtgcctgattaatgatccctgggttttgcttaatgcatcttggttcaactccttcctcacacatgcactgaaatag------
>H2N2_Avian_EU735815_A/chicken/PA/298101-4/2004|2004.500
atggaagactttgtgcgacaatgcttcaatccaatgatcgtcgagcttgcggaaaaggcaatgaaagaatatggggaagatccgaaaatcgaaactaacaagttcgctgcgatatgcactcatttggaagtttgtttcatgtattcggatttccacttcattgatgaactgggcgaatcaataattgtggaatctggtgatccaaatgcattactgaaacatcgatttgagataattgaaggaagagacagaccaatggcctggacagtggtgaatagcatctgcaacaccacggaggttgagaagcccaaattccttccggatctgtatgattacaaggagaaccggttcattgaaattggagtgacacggagagaggttcatatatactacctagagaaagccaacaagataaaatccgagaagacacacattcacatattctcatttactggagaagaaatggccactaaagcagactacacccttgacgaagaaagtagggcaagaattaaaaccagactgttcactataagacaagaaatggccagcaggggtctatgggattcctttcgtcagtccgaaagaggcgaagagacaattgaagaaagatttgaaatcacaggaaccatgcgcaagcttgccgaccaaagtctcccaccgaacttctccagccttgaaaactttagagcctatgtggatggattcgaaccgaacggctgcattgagggcaagctttctcaaatgtcaaaagaagtgaacgccaggattgagccatttctgaagacaacaccacgccctctcaagttacctgatgggcctccttgctctcagcggtcaaaattcttgttgatggatgccttgaaactaagcattgaagacccaagtcacgagggagaggggataccactatacgatgcaatcaaatgcatgaagacatttttcggctggaaagagcccaatataatcaaaccacatgaaaagggcataaatcctaactatctcctggcttggaagcaggtgctagcagaactccaggaccttgaaaatgaggagaaaatcccaaagacaaagaacatgaagaaaacaagccaattgaaatgggcacttggtgagaacatggcaccagaaaaagtagactttgaggattgcaaggatgttggcgatctaaaacagtatgatagcgatgagccggagcctagatcactagcaagctgggtccagagtgaattcaataaagcgtgtgaattgaccgactcgagttggatagaactggatgaactaggggaagatgttgctccaattgaacacattgcaagtatgaggaggaattattttaccgcagaagtatcccattgtagggccactgaatacataatgaagggagtttacataaatacagctctgctcaatgcatcttgtgcggccatggatgacttccagctgattccaatgataagcaaatgtaggaccaaagaaggaagacggaaaacaaacctgtatgggttcatcataaaaggaaggtctcatttgaggaatgatactgatgtggtaaactttgtaagcatggagttttctctcactgacccgaggctagaaccatacaaatgggaaaagtactgtgttcttgaggtgggagatatgctcctgagaactgcaataggccaagtatcaaggcccatgttcctgtatgttagaaccaacgggacctctaaaatcaagatgaaatggggtatggaaatgaggcgctgccttcttcagtctctccaacagattgaaagcatgattgaggctgagtcttctgtcaaggaaaaggacatgactaaagaattttttgagaacaagtcagaaacgtggccaattggagaatcccccagaggggtggaggaaggctctattgggaaggtatgcagaaccctgctggcaaaatctgtattcaacagtctatacgcatctccacaacttgagggattttcagcagaatcgagaaaattgcttctcattgttcaggcacttagggacaacctggaacctggaaccttcgatcttggagggctatacgaagcaattgaggagtgcctgattaatgatccctgggttttgcttaatgcatcttggttcaactccttcctcacacatgcactgaaatag------
>H11N2_Avian_CY133010_A/gadwall/Illinois/10OS3384/2010|2010.827
atggaagactttgtgcgacaatgcttcaatccaatgatcgtcgagcttgcggaaaaggcaatgaaagaatatggggaagatccgaaaatcgaaaccaacaaattcgctgcaatatgcactcacttggaagtctgtttcatgtattcggatttccacttcatcgacgaacgaggcgaatcaataattgtggaatctggtgatccgaatgcattactgaagcatcgatttgagataatagagggaagagaccgaacaatggcctggacagtggtgaatagtatctgcaacaccacgggagtcgagaagcccaaattccttccggatctgtatgattacaaagagaaccgattcattgaaattggagtgacgcggagggaggtccatatatactacctggagaaagccaacaagataaagtctgagaagacacacattcacatcttttcattcactggagaagaaatggccaccaaagcagactacacccttgatgaagaaagcagagcaagaattaaaactagattgttcactataagacaagaaatggccagcaggggtctatgggattcctttcgtcagtccgaaagaggcgaagagacaattgaagaaagatttgaaatcacaggaaccatgcgcaggcttgccgaccaaagtctcccaccgaacttctccagccttgaaaactttagagcctatgtggatggatttgaaccgaacggctgcattgagggcaagctttctcaaatgtcaaaagaagtgaacgccaggattgagccattcctgaaaacaacaccacgccctctcaaattgccagatgggcctccttgctcccaacggtcaaaattcttactgatggatgccttgaaactaagcattgaagaccctagtcacgagggagaggggataccgctatacgatgcaatcaaatgcatgaagactttcttcggctggaaagagcccaacataatcaaaccacatgaaaagggcataaatcctaactatcttctggcttggaagcaagtgctagcagaactccaggaccttgaaaatgatgagaaaatcccaaagacaaagaacatgaagaagacaagccaattgaagtgggcacttggtgagaacatggcaccagaaaaagtggactttgaggattgcaaggatgttggggatctaaaacagtataatagcgatgagccagagcctagatcactggcaagctggatccagagtgaattcaataaggcatgtgaattgaccgattcaagctggatagaactggatgaaatcggggaagatgttgctccgattgaacacattgcaagtatgaggaggaactattttacagcagaagtgtcccattgcagggctactgaatacataatgaagggggtctacataaatacagctctgctcaatgcatcttgtgcagccatggatgacttccagctgattccaatgataagcaaatgtaggacaaaagaaggaagacgaaaaacaaacctgtatgggttcatcataaaaggaaggtctcatttgaggaatgatactgatgtggtaaactttgtgagcatggaattttctctcactgatccgaggctagaaccacacaaatgggaaaagtactgcgttcttgaagtgggagatatgctcctgaggaccgcaataggccaagtatcaaggcccatgttcctgtatgttagaaccaacgggacctccaaaatcaagatgaaatggggcatggaaatgaggcgctgtcttcttcaatctctccaacagattgaaagcatgattgaggccgagtcttctgtcaaagaaaaggacatgactaaagaattctttgagaacaaatcggaaacgtggccaattggagaatcccccagaggggtagaggaaggctctattgggaaggtatgcagaaccctactggcaaaatctgtgttcaacagtctatatgcatctccacaacttgagggattttcagcagaatcgaggaaattgcttctcattgttcaggcgcttagggacaacctggaacctgggaccttcgatattggagggctatacgaagcaattgaggagtgcctgattaatgatccctgggttttgcttaatgcgtcttggttcaactccttcctcacacatgcactgaaatag------
>H7N9_Avian_MF630340_A/chicken/Xinjiang/SD033/2014|2014.921
atggaagactttgtgcgacaatgcttcaatccaatgatcgtcgagcttgcggacaaggcaatgaaagaatatggggaagatccgaaaatcgaaacaaacaaatttgcatcaatatgcacacatttagaagtctgcttcatgtactctgacttccacttcatcgacgaacgaggcgaatcaactattatagaatctggcgatccaaatgcgttgttgaaacaccgatttgaaataatcgaagggagagaccgaacaatggcctggacagtggtgaatagtatttgcaacaccactggagtcgaaaaacccaaatttctcccggatctgtatgactacaagggaaaccgattcattgaaattggagtaacgaggagggaagtccacatatattacctagagaaagccaataagataaaatccgagaagacacacatccacattttctcattcactggagaagagatggcaaccaaagcagattacactcttgacgaagaaagcagggcaagaatcaaaaccaggctgttcaccataaggcaggaaatggctagcaggggtctatgggattcctttcgtcagtccgaaagaggcgaagaaacaattgaagaaagatttgaaatcacaggaaccatgcgcaggcttgccgaccaaagtctcccaccgaacttctccagccttgaaaactttagagcctatgtggatggattcgaaccgaacggctgcattgagggcaagctttctcaaatgtcaaaagaagtgaacgccagaatagaaccatttctaaagaaaacaccacgccctctcagattgcctaatgggcctccctgttctcagcggtcgaaattcttactgatggatgctctgaaattaagcattgaggacccgagccacgaaggggaggggataccgctatatgatgcgatcaaatgcatgaaaacgttcttcgggtggaaagagcccaacataatcaaaccacatgagaaaggcataaaccccaattatctcctgacttggaagcaggtgctagcagaacttcaggacattgaaaatgaagagaagattccaagggcaaagaacatgaagaaaacaagccaattaaagtgggcactcggtgagaacatggcaccggagaaggtggattttgaggattgcaaagatgtcaacgacctgaaacagtatgacagtgatgagcccgagcccagatcactagcatgttggatccagagtgaattcaacaaggcatgtgaattgactgattcaagctgggtagaacttgatgaaataggggaagatgttgccccaatcgaacacattgcaagcatgagacggaactattttacagcagaggtgtcccactgcagggctactgaatacataatgaagggagtatacataaatacagctttgctcaatgcatcttgtgcagccatggatgactttcaactgatcccaatgataagtaaatgcagaaccaaagaagggagacggaaaacaaacctatatggattcattataaaaggaagatctcatttgaggaatgataccgatgtggtaaactttgtaagtatggaattttcccttacagacccaaggttggaaccacataaatgggaaaagtattgtgttcttgaaataggggatatgctcctacgaactgcagtaggccaagtgtcaagacccatgtttctgtatgtgagaaccaatgggacctccaagatcaagatgaaatggggtatggaaatgagacgctgccttcttcaatctctccaacagattgagagcatgattgaagctgaatcctctgtcagagagaaagacctgaccaaagaattctttgagaacaaatcagaaacatggccaattggagaatcacctaagggagtggaggaaggttccatcgggaaggtgtgcagaaccttactagcaaaatctgtattcaatagcttatatgcatctccgcaactcgaggggttctcagctgaatcgagaaaactgctactcattgttcaggcgcttagggataacctggaacctggaaccttcgatcttgaagggctatatgaagcaattgaggagtgcctgattaatgatccctgggttttgcttaatgcatcttggttcaactccttcctcacacatgcactaagatag------
>H1N2_Avian_CY076146_A/rock_dove/Oregon/20547-003/2007|2007.844
atggaagactttgtgcgacaatgcttcaatccaatgatcgtcgagcttgcggaaaaggcaatgaaagaatatggggaagatccgaaaatcgaaaccaacaaattcgctgcaatatgcactcacttggaagtctgtttcatgtattcggatttccacttcatcgacgaacgaggcgaatcaataattgtggaatctggtgatccgaatgcattactgaagcatcgatttgagataatagagggaagagaccgaacaatggcctggacagtggtgaatagtatctgcaacaccacaggagtcgagaagcccaaattccttccggatctgtatgattacaaagagaaccgattcattgaaattggagtgacgcggagggaggtccatatatactacctggagaaagccaacaagataaagtctgagaagacacacattcacatcttttcatttactggagaagaaatggccaccaaagcagactacacccttgatgaagaaagcagagcaagaattaaaactagattgttcactataagacaagaaatggccagcaggggtctatgggattcctttcgtcagtccgaaagaggcgaagagacaattgaagaaagatttgaaatcacaggaacaatgcgcaggcttgccgaccaaagtctcccaccgaacttctccagccttgaaaactttagagcctatgtggatggattcgaaccgaacggctgcattgagggcaagctttctcaaatgtcaaaagaagtgaacgccaggattgagccattcctgaaaacaacaccacgccctctcaaattgccagatgggcctccttgctcccaacggtcaaaattcttactgatggatgccttgaaactaagcattgaagaccctagtcacgagggggaggggataccgctatacgatgcaatcaaatgcatgaagacttttttcggctggaaagagcccaacataatcaaaccacatgaaaagggcataaatcctaactatcttctggcttggaagcaagtgctagcagaactccaggaccttgaaaatgaggagaaaatcccaaagacaaagaacatgaagaaaacaagccaattgaagtgggcacttggtgagaacatggcaccagaaaaagtggactttgaggattgcaaggatgttggagatctaaaacagtataatagcgatgagccagagcctagatcgctagcaagctggatccagagtgaattcaataaggcatgtgaattgaccgattcgagctggatagaactggatgaaatcggggaagatgttgctccgattgaacacattgcaagtatgaggaggaactattttacagcagaagtgtcccattgcagggccactgaatacataatgaagggagtctacataaatacagctctgctcaatgcatcttgtgcagccatggatgatttccagctgattccaatgataagcaaatgtaggacaaaagaaggaagacgaaaaacaaacctgtatgggttcatcataaaaggaaggtctcatttgaggaatgatactgatgtggtaaactttgtgagtatggaattttctctcactgatccgaggctagaaccacacaaatgggaaaagtactgcgttcttgaagtgggagatatgctcctgaggaccgcaataggccaagtatcaaggcccatgttcctgtatgttagaaccaacgggacctccaaaatcaagatgaaatggggcatggaaatgaggcgctgtcttcttcaatctcttcaacagattgaaagcatgattgaggccgagtcttctgtcaaagaaaaggacatgactaaagaattctttgagaacaagtcggaaacgtggccaattggagaatcccccagaggggtagaggaaggctctattgggaaggtatgcagaaccctactggcaaaatctgtgttcaacagtctatatgcatctccacaacttgagggattttcagcagaatcgaggaaattgcttctcattgttcaggcacttagggacaacctggaacctggaaccttcgatcttggagggctatacgaagcaattgaggagtgcctgattaatgatccctgggttttgcttaatgcgtcttggttcaactccttcctcacacatgcactgaaatag------
>H6N2_Avian_CY178844_A/pintail/Wisconsin/381/1983|1983.500
atggaagactttgtgcgacaatgcttcaatccaatgatcgtcgagcttgcggaaaaggcaatgaaagaatatggggaagatccgaaaatcgaaacaaacaaattcgccgcaatatgcacacacttagaagtctgtttcatgtattcggatttccatttcatcgacgaaaaaggcgaatcaataattgtagaatctggcgatccaaatgctttactgaaacaccgatttgaaataatcgaaggaagagaccgaacaatggcctggacagtggtgaatagtatatgcaacaccacaggagttgagaagcccagatttcttccagacctgtatgattacaaagagaaccggttcattgaaattggagtgacacggagagaggtccacatatactacctagaaaaagccaacaagataaaatccgagaagacacacattcacatcttctcatttactggagaagaaatggccactaaagctgattacacccttgatgaagagagcagagcaagaatcaaaaccaggctgttcaccataagacaagaaatggccagtaggggtctttgggattcctttcgtcaatccgagagaggcgaagagacaattgaagaaagatttgaaatcacaggaaccatgcgcaggcttgccgaccaaagtctcccaccgaacttctccagccttgaaaactttagagcctatgtggatggattcgaaccgaacggctgcattgagggcaagctttctcagatgtcaaaagaagtgaacgccagaattgagccgtttatgaagacaacaccacgccctctaagattacctgatgggcctccttgctctcagcggtcgaagttcctgctgatggatgcccttaaactaagcattgaggacccgagccatgagggggagggaataccactatatgacgcgatcaaatgcatgaagacattttttggatggaaagaacccaacattgtcaaaccacatgaaaaaggcataaaccccaattacctcttggcttggaagcaggtgcttgctgaactccaggacattgaaaatgaggagaagaccccaaaaacaaaaaacttgaagaaaacaagccaattgaagtgggcactcggtgaaaacatggcaccagagaaggtagactttgaagattgcaaggatgttagcgatctaaaacagtatgacagtgatgagccagagcccagatcgctagcaagctggatccagagtgaattcaataaagcatgtgaattaacagattcaagctggatagaacttgatgagataggagaagatgttgccccaattgagcacattgcaagcatgagaaggaactattttacagcggaagtatcccattgtagggccactgaatacatcatgaagggagtgtacataaatacagctttgctaaatgcatcttgtgcagccatggatgacttccaattgattccaatgataagcaaatgtcgaaccaaagaaggtagacggaaaacaaatctgtatggattcattataaaaggaaggtctcatttgagaaatgataccgatgtggtgaattttgtgagtatggagttttctcttaccgaccctaggctggagccacacaagtgggaaaagtactgtgttcttgaaataggggacatgctcctacgaactgcaataggtcaagtgtcaaggcccatgttcctgtatataagaaccaatggaacctccaagatcaagatgaaatggggtatggagatgaggcgctgccttctccaatctctacagcagattgagagcatgattgaggctgagtcttctgttaaagagaaagatatgaccaaagagttctttgaagacaaatcagaaacgtggccaattggagagtcacccaagggagtggaagaaggctccatcggaaaagtgtgcagaaccttactagcaaaatcggtcttcaacagtctatatgcatctccacaactcgagggattttcagctgaatcgagaaagttgcttctcattgttcaggcacttagggacaacctggagcctggaacctttgatcttggagggctatatgaagcaattgaggagtgcctgattaacgatccctgggttttgcttaatgcgtcttggttcaactccttcctcacacatgcactgagatag------
>H11N2_Avian_CY127651_A/shorebird/Delaware_Bay/75/2001|2001.373
atggaagactttgtgcgacaatgcttcaatccaatgatcgtcgagcttgcggaaaaggcaatgagagaatatggggaagatccgaaaattgaaactaacaagttcgctgcaatatgcacccatttagaagtatgtttcatgtattcggatttccactttattgatgaaaggggtgaatcagtaattgtagaatctggagatccaaatgccttactgaaacacagatttgagataattgaaggaagagaccgaacgatggcatggactgtagtgaatagcatctgcaacaccacaggagtcgagaagcccaaattccttccagatttatatgattacaaagaaaaccgattcattgaaattggtgttacacggagggaagttcacatatactacttagaaaaagccaacaagataaaatctgaaaagacacacattcacattttctccttcactggagaagaaatggccaccaaagcagattacacccttgatgaggagagcagggcacgaataaaaactaggctattcactataagacaagaaatggcaagtagaggcctatgggattcctttcgtcagtccgagagaggcgaagagacaattgaagaaagatttgaaatcacaggaaccatgcgcaggcttgccgaccaaagtctcccaccgaacttctccagccttgaaaactttagagcctatgtggatggattcgaaccgaacggctgcattgagggcaagctttctcaaatgtcaaaagaagtgaatgcgcggattgagccatttctgaaaacaacaccacgccctctaagattgcctgacggcccaccttgctctcaaaggtcgaaattcctactaatggatgcactcaagttaagtattgaggacccaagccatgaaggggaagggatacccctgtatgacgcgatcaagtgcatgaagacattctttggatggaaagagccaaacattgtcaaaccacatgaaaagggaataaattccaattacctcctagcttggaagcaagtgcttgcggaactccaggacatcgaaaatgaggagaagatccccaaaacaaaaaacatgaagaagacaagccaattaaaatgggcacttggtgagaacatggcgccagaaaaggtagactttgaggattgcaaagatattaacgacctaagacaatatgacagtgatgagccggagcccagatcgctagcaagctggatccaaagtgaattcaacaaggcatgtgaattaactgattcaagttggatagaacttgatgaaataggggaagatgttgcccccattgagcacattgcaagtataagaagaaactattttacagcggaagtatctcattgcagggccactgaatacatcatgaaaggagtgtacataaacacagctttgctaaacgcatcttgtgctgccatggatgacttccaattgattccaatgataagcaaatgccgaaccaaagaaggtagacggaaaactaatctgtatggattcattataaaagggaggtctcatttgaggaatgatacagacgtggtaaattttgtaagcatggagttttctcttactgacccgaggctagagccacacaagtgggagaagtactgtgtcctggaaataggggacatgcttctacgaactgcaataggccaagtttcaagacccatgttcctgtatgtcagaaccaatgggacctcaaaaatcaagatgaagtggggtatggaaatgaggcgctgccttctccaatctctgcaacaaatcgagagcatgattgaagctgaatcttctgtaaaagagaaagacatgacaaaggaattcttcgaaaacaaatcggagacatggcccattggagagtcacccaagggagtggaggaaggctccatcgggaaagtctgcagaaccttgttagcaaaatctgttttcaacagtctatatgcatctccacagcttgagggattttcagccgaatctaggaaattactcctcattgttcaggcacttagggacaacctggaacctggaaccttcgatcttggagggctatatgaagcaattgaggagtgcctgattaatgatccctgggttttgcttaatgcatcttggttcaactccttcctcacacatgcactgaagtag------
>H3N2_Human_KF790531_A/Michigan/33/2012|2012.921
atggaagattttgtgcgacaatgcttcaacccgatgattgtcgaacttgcagaaaaagcaatgaaagagtatggggaggatctgaaaattgaaaccaacaaatttgcagcaatatgcactcacttggaggtgtgtttcatgtattcagatttccatttcatcaatgaacaaggcgaatcaatagtggtagaacttgacgatccaaatgcattgttaaaacacagatttgaaataatcgaggggagagacagaacaatggcctggacagtagtaaacagtatctgcaacactactggagctggaaaaccgaagtttctaccagatttgtatgattacaaagagaacagattcatcgaaattggagtgacaaggagagaagtccacatatattaccttgaaaaggccaacaagattaaatctgagaacacacacattcacattttctcattcactggggaggaaatggccacaaaggcagactacactcttgacgaggaaagcagggctaggattaagaccaggctgtttaccataagacaagaaatggccaacagaggcctctgggattcctttcgtcagtccgaaagaggcgaagaaacaattgaagaaaaatttgaaatcacaggaactatgcgtaggcttgccgaccaaagtctcccaccgaacttctcctgccttgagaattttagagcctatgtggatggattcgaaccgaacggctgcattgagggcaagctttctcaaatgtccaaagaagtgaatgcccaaattgaaccttttctgaagacaacaccaagaccaatcaaacttccgaatggacctccttgttatcagcggtccaaattcctcctgatggatgctttaaaattgagcattgaagacccaagtcacgaaggagaagggatcccattatatgatgcgatcaagtgcataaaaacattctttggatggaaagaaccttatatagtcaaaccacacgaaaaaggaataaattcaaattacctgctgtcatggaagcaagtactgtcagaattgcaggacattgaaaatgaggagaagattccaagaaccaaaaacatgaagaaaacgagtcagctgaaatgggctcttggtgaaaacatggcaccagagaaggtagactttgaaaactgcagagacataagcgatttgaagcaatatgatagtgacgaacctgaattaaggtcactttcaagctggatacagaatgagttcaacaaggcctgtgagctaactgattcagtctggatagagctcgatgaaattggagaggatgtagccccaattgagcacattgcaagcatgagaagaaattatttcacagcagaggtgtcccattgtagagctactgaatacataatgaagggggtatatattaacactgccctgctcaatgcatcctgtgcagcaatggacgattttcaactaattcccatgataagcaagtgcagaaccaaagagggaaggcgaaaaaccaatttatatggattcatcataaaggggagatctcatttaaggaatgacacagacgtggtaaattttgtgagcatggagttttctctcactgacccgagacttgagccacataaatgggagaaatactgtgtccttgagataggagatatgttactaagaagtgccataggccaaatttcaaggccgatgttcttgtatgtgaggacaaacggaacatcaaaggtcaaaatgaaatggggaatggagatgagacgttgcctccttcagtcactccagcagatcgaaagcatgattgaagccgagtcctcggttaaagagaaagacatgaccaaagagttttttgagaataaatcagaagcatggcccattggggagtcccccaagggagtggaagaaggttccattgggaaagtctgtaggactctattggctaagtcagtattcaatagcctgtatgcatcaccacaattggaaggattttcagcggagtcaagaaaactgctccttgttgttcaggctcttagggacaacctcgaacctgggacctttgatcttggggggctatatgaagcaattgaggagtgcctgattaatgatccctgggttttgctcaatgcgtcttggttcaactccttcctgacacatgcattaaaatag------
>H3N2_Human_KX917859_A/Alaska/19/2016|2016.312
atggaagattttgtgcgacaatgcttcaacccaatgattgtcgaacttgcagaaaaagcaatgaaagagtatggggaggatctgaaaattgaaaccaacaaatttgcagcaatatgcactcacttggaggtgtgtttcatgtattcagatttccatttcatcaatgaacaaggcgaatcaatagtagtagaacttgacgatccaaatgcactgttaaagcacagatttgaaataatcgaggggagagacagaacaatggcctggacagtagtaaacagtatctgcaacactactggagctggaaaaccgaagtttctaccggatttgtatgattacaaagagaacagattcatcgaaattggagtgacaaggagagaagtccacatatattaccttgaaaaggccaataagattaaatctgagaacacacacattcacattttttcattcactggggaggaaatggccacaaaggcagactacactctcgacgaggaaagcagggctaggatcaaaaccaggctgtttaccataagacaagaaatggccaacagaggcctctgggattcctttcgtcagtccgaaagaggcgaagaaacaattgaagaaaaatttgaaatcacaggaactatgcgcaggcttgccgaccaaagtctcccaccgaacttctcctgccttgagaattttagagcctatgtggatggattcgaaccgaacggctgcattgagggcaagctttctcaaatgtccaaagaagtgaatgcccaaattgaaccttttctgaagacaacaccaagaccaatcaaacttcctagtggacctccttgttatcagcgatccaaattcctcctgatggatgctttgaaattgagcattgaagacccaagtcacgaaggagaagggatcccattatatgatgcgatcaagtgcataaaaacattctttggatggaaagaaccttatatagtcaaaccacacgaaaagggaataaattcaaattacctgttgtcatggaagcaagtactgtcagaattgcaggacattgaaaatgaggagaagattccaagaactaaaaacatgaagaaaacgagtcaactgaagtgggctcttggtgaaaacatggcaccagagaaggtagactttgaaaactgcagagacataagcgatttgaagcaatatgatagtgaagaacctgaattaaggtcactttcaagctggatacagagtgagttcaacaaggcctgtgagctaactgattcagtctggatagagctcgatgaaattggagaggacgtagccccaattgaacacattgcaagcatgagaaggaattatttcacagcagaggtgtcccattgtagagctactgaatacataatgaaaggggtatacattaacactgccctgctcaatgcatcctgtgcagcaatggacgattttcaactaattcccatgataagcaagtgcagaactaaagagggaaggcgaaaaaccaatttatatggattcatcataaagggaagatctcatctgaggaatgacacagacgtggtaaactttgtgagcatggagttttctctcacagatccgagacttgaaccacataaatgggagaaatattgtgtccttgagataggagatatgttactaaggagtgccataggccaaatttcaaggccgatgttcttgtatgtgaggacaaacggaacatcaaaagtcaaaatgaaatggggaatggagatgagacgttgcctccttcagtcactccagcagatcgagagcatgattgaagccgagtcctcagttaaagagaaagacatgaccaaagagttttttgagaataaatcagaagcatggcccattggggagtcccccaaaggagtggaagaaggttccattgggaaagtctgtaggactctattggctaagtcagtattcaatagcctgtatgcatcaccacaattggaaggattttcagcagagtcaagaaaactgctccttattgttcaggctcttagggacaaactcgaacctgggacctttgatcttggggggctatatgaagcaattgaggagtgcctgattaatgatccctgggttttgctcaatgcgtcttggttcaactccttcctgacacatgcattaaaatag------
>H3N2_Swine_CY158694_A/swine/Manitoba/01799/2007|2007.789
atggaagactttgtgcgacaatgcttcaatccaatgatcgtcgagcttgcggaaaaggcaatgaaagaatatggagaagattcgaaaatcgaaaccaacaaattcgctgcaatatgcacacacttggaagtctgtttcatgtattcggatttccatttcattgacgaactgggtgaatcaatcattgtagaatctggtgatccaaatgcattgctgaagcaccgatttgagataattgaaggaagagacaggaccatggcctggacagtagtgaacagtatctgcaacaccacaggggtagagaagcctaaatttcttccggatttatacgactacaaagaaaaccggttcgttgaaattggagtgacacgaagggaggtccacatatactacctagagaaagccaacaaaataaaatccgagaagacacacattcatattttttcattcaatggagaagagatggccaccaaagcggactacacccttgatgaagagagcagggcaagaatcaaaaccaggcttttcaccataagacaagagatggccagtaggggtctatgggattcctttcgtcagtccgagagaggcgaagagacaattgaagaaagatttgaaattacaggaaccatgcgcaggcttgccgaccaaagtctcccaccgaacttctccagccttgaaaactttagagcctatgtagatgggtttgaaccaaacggctgcattgagggcaagctttctcaaatgtcaaaagaagtgagtgcccaaattgaaccattcttgaagacaacaccacgccctctcagattgcctgatgggcctccttgctctcagcgatcaaagttcttgctgatggatgctctgaaactaagtattgaagacccgagtcatgagggggaaggaataccactgtatgatgcaatcaagtgcatgaagacattttttggctggaaagagcctaacataatcaaaccacatgagaaaggcataaaccccaattatctactggcttggaagcaggtgctagcagagctccaggacattgaaaatgaagagaagatcccaaagacaaagaacatgaagagaacaagccaattgaagtgggcacttggtgagaatatggcaccagagaaagtagattttgatgactgcaaagatgtaggtgatcttaaacagtatgacagcgatgagccagagcccagatctctagcaagctgggtccaaaatgaattcaacaaggcatgtgaattgaccgattcaagctggatagaacttgatgagataggagaagatgttgccccaattgaacacatcgcaagcatgaggaggaactattttacagcagaagtgtcccattgcagggctactgaatacataatgaaaggagtgtacataagtacggctttgcttaatgcatcttgtgcagccatggatgactttcagctgatcccaatgataagcaaatgtaggacaaaagaaggaagacgaaaaacaaatctgtatggtttcattataaaaggaaggtctcatctgagaaatgatactgacgtggtgaactttgtaagcatggagttctccctcactgatccgagactggagccacacaaatgggaaaagtactgtgttcttgaaataggagacatgctcctgaggactgcgataggccaagtgtcgagacccatgttcctatatgtgagaaccaatggaacctccaagatcaagatgaaatggggcatggaaatgaggcgctgccttcttcagtctcttcagcagattgagagcatgattgaggctgagtcttctgtcaaagagaaagacatgaccaaggaattctttgaaaacaaatcggaaacatggccaatcggagaatcacccaaaggagtggaggaaggctctattgggaaagtgtgcagggccttactggcaaaatctgtatttaacagtctatacgcgtctccacaacttgaggggttttcggctgagtcgagaaaattgcttctcattgttcaggcacttagggacaacttggaacctgggaccttcgatcttggggggctatatgaagcaatcgaggagtgcctgattaatgatccctgggttttgcttaatgcatcttggttcaactccttcctcacacatgcactgaaatag------
>H7N9_Avian_MF630484_A/duck/Jiangsu/S1220/2016|2016.364
atggaagactttgtgcgacaatgcttcaatccaatgatcgtcgagcttgcggaaaaggcaatgaaagaatatggggaagatccgaaaatcgaaacaaacaaattcgcatcaatatgcacacacttagaagtctgcttcatgtattctgatttccacttcatcgacgaacggggcgaatcaactattatagaatctggcgatccaaatgtgttgttgaaacatcggtttgaaataatcgaagggagagaccgaacaatggcctggacagtggtgaatagtatctgcaacaccacgggagtcgaaaaacctaaatttctcccggatctgtatgactacaaggaaaaccgattcattgaaattggagtgacgaggagggaagtccacatatattacctagagaaagccaataaaataaaatccgagaagacacacatacacattttctcattcactggagaagagatggccaccaaagcagattacactcttgacgaagaaagtagggcaagaatcaaaaccaggctgttcaccataaggcaggaaatggccagcaggggtctatgggattcctttcgtcagtccgaaagaggcgaagaaacaattgaagaaagatttgaaatcacaggaaccatgcgcaggctcgccgaccaaagtctcccaccgaacttctccagccttgaaaactttagagcctatgtggatggattcgaaccgaacggctgcattgagggcaagctttctcaaatgtcaaaagaagtgaacgccagaattgagccatttctaaggacaacaccacgaccgctcagattgcctaatgggcctccctgttctcagaggtcgaaattcttgctgatggatgctctgaaattaagcattgaagacccgagccacgaaggggaggggataccgctatatgatgcgatcaaatgcatgaaaacgttcttcgggtggaaagagcccaacattatcaaaccacatgagaagggcataaaccccaactatctcctgacttggaagcaggtgctatcagaacttcaggacattgaaaatgaagagaagattccaaggacaaaaaacatgaagaaaacaagccaattaaagtgggcactcggtgagaacatggcaccagagaaggtggactttgaggattgtaaagatgtcaacgacctgaaacagtacgacagtgatgaaccagagcccagatcactagcatgctggatccagaatgaattcaacaaggcatgtgaattaactgattcaagctgggtagaacttgatgaaataggggaagatattgccccaatcgaacacattgcaagcatgagaaggaactattttacagcagaggtgtcccactgcagggctactgaatacataatgaagggagtgtacataaatacagctttgctcaatgcatcttgtgcagccatggatgactttcaactgattccaatgataagtaaatgcagaaccaaagaaggaagacggaaaacaaacctatatggattcattataaaaggaagatctcatttgaggaatgataccgatgtggtgaactttgtaagtatggaattttcccttaccgacccaagattggaaccacataaatgggaaaagtattgtgttctcgaaataggggatatgctcctgcgaactgcagtaggccaagtgtcaagacccatgtttctgtatgtgagaaccaatgggacctccaagatcaagatgaaatggggtatggaaatgagacgctgccttctccaatctctccaacagattgagagcatgattgaagctgaatcctccgtcaaagagaaagacctgaccaaagaattctttgaaaacaaatcagaaacatggccaattggagaatcacccaagggagtggaggaaggttccattgggaaggtgtgcagaaccttactagcaaaatctgtattcaatagtctatatgcatctccacaactcgaggggttctcagctgaatcgagaaaactgctactcattgttcaggcacttagggataacctggaacctggaaccttcgatcttgaggggctatatgaagcaatcgaggagtgcctgattaatgatccctgggttttgcttaatgcatcttggttcaactccttcctcacacatgcactgagatag------
>H3N2_Human_KY615392_A/Bethesda/P0018/2015|2015.033
atggaagattttgtgcgacaatgcttcaacccgatgattgtcgaacttgcagaaaaagcaatgaaagagtatggggaggatctgaaaattgaaaccaacaaatttgcagcaatatgcactcacttggaggtgtgtttcatgtattcagatttccatttcatcaatgaacaaggcgaatcaatagtagtagaacttgacgatccaaatgcactgttaaagcacagatttgaaataatcgaggggagagacagaacaatggcctggacagtagtaaacagtatctgcaacactactggagctggaaaaccgaagtttctaccggatttgtatgattacaaagagaacagattcatcgaaattggagtgacaaggagagaagtccacatatattaccttgaaaaggccaataagattaaatctgagaacacacacattcacattttttcattcactggggaggaaatggccacaaaggcagactacactctcgacgaggaaagcagggctaggatcaaaaccaggctgtttaccataagacaagaaatggccaacagaggcctctgggattcctttcgtcagtccgaaagaggcgaagaaacaattgaagaaaaatttgaaatcacaggaactatgcgcaggcttgccgaccaaagtctcccaccgaacttctcctgccttgagaattttagagcctatgtggatggattcgaaccgaacggctgcattgagggcaagctttctcaaatgtccaaagaagtgaatgcccaaattgaaccttttctgaagacaacaccaagaccaatcaaacttcctagtggacctccttgttatcagcgatccaaattcctcctgatggatgctttgaaattgagcattgaagacccaagtcacgaaggagaagggatcccattatatgatgcgatcaagtgcataaaaacattctttggatggaaagaaccttatatagtcaaaccacacgaaaagggaataaattcaaattacctgctgtcatggaagcaagtactgtcagaattgcaggacactgaaaatgaggagaagattccaagaactaaaaacatgaagaaaacgagtcaactgaagtgggctcttggtgaaaacatggcaccagagaaggtagactttgaaaactgcagagacataagcgatttgaagcaatatgatagtgaagaacctgaattaaggtcactttcaagctggatacagagtgagttcaacaaggcctgtgagctaactgattcagtctggatagagctcgatgaaattggagaggacgtagccccaattgaacacattgcaagcatgagaaggaattatttcacagcagaggtgtcccattgtagagctactgaatacataatgaagggggtatacattaacactgccctgctcaatgcatcctgtgcagcaatggacgattttcaactaattcccatgataagcaagtgcagaactaaagagggaaggcggaaaaccaatttatatggattcatcataaagggaagatctcatctgaggaatgacacagacgtggtaaactttgtgagcatggagttttctctcacagatccgagacttgaaccacataaatgggagaaatactgtgtccttgagataggagatatgttactaaggagtgccataggccaaatttcaaggccgatgttcttgtatgtgaggacaaacggaacatcaaaggtcaaaatgaaatggggaatggagatgagacgttgcctccttcagtcactccagcagatcgagagcatgattgaagccgagtcctcagttaaagagaaagacatgaccaaagagttttttgagaataaatcagaagcatggcccattggggagtcccccaaaggagtggaagaaggttccattgggaaagtctgtaggactctattggctaagtcagtattcaatagcctgtatgcatcaccacaattggaaggattttcagcagagtcaagaaaactgctccttattgttcaggctcttagggacaagctcgaacctgggacctttgatcttggggggctatatgaagcaattgaggagtgcctgattaatgatccctgggttttgctcaatgcgtcttggttcaactccttcctgacacatgcattaaaatag------
>H9N2_Avian_DQ064496_A/chicken/Guangdong/56/01|2001.500
atggaagactttgtgcgacaatgcttcaatccaatgatcgtcgagcttgcggaaaaggcaatgaaagaatatggggaagatccgaaaatcgaaacgaacaaattcgcatcaatatgcacacacttagaagtctgcttcatgtactctgatttccacttcattgacgaacgaggcgaatcaacaattatagaatctggcgatccaaatgcgttattgaaacaccgatttgaaataatcgaagggagagaccgaacaatggcctggacagtggtgaatagcatctgcaacaccacgggagtcgagaaaccaaaatttcttccggatctgtatgactacaaggaaaaccgattcattgaaattggagtgacgcggagggaagtccacatatactacctagagaaagccaataagataaaatccgagaagacacacatccacattttctcattcactggagaagaaatggccaccaaagcagattacactcttgatgaagagagcagggcaagaatcaaaaccaggctgttcaccataaggcaggaaatggccagcaggggtctatgggattcctttcgtcagtcagaaagaggcgaagaaacaattgaagaaagatttgaaatcacaggaaccatgcgcaggcttgccgaccaaagtctcccaccgaacttctccagccttgaaaactttagagcctatgtggatggattcgaaccgaacggctgcattgagggcaagctttctcaaatgtcaaaagaagtgaacgccagaatcgagccatttctaaggacaacaccacgtcccctcagattgcctaatgggcctccctgctctcagcggtcgaaattcttgctgatggatgctctgaaattaagcattgaggacccgagccatgaaggggaggggataccgctatatgatgcgatcaaatgcatgaaaacattcttcggatggaaagagcccaacattatcaaaccacatgagaaaggcataaaccccaattatctcctggcttggaagcaggtactggcagaacttcaggacattgaaaatgaagagaagatcccaaagacaaagaacatgaagaaaacaagccaattgaagtgggcactcggtgagaacatggcaccggaaaaagtggactttgaagattgcaaagatgtcagcgacctgaaacagtatgacagtgatgagccagagcccagatcactagcatgttggatccagaatgaattcaacaaggcatgtgaattgactgattcaagctggatagaacttgatgaaataggggaagatgttgccccaattgaacacattgcaagcatgagaaggaactatttcacagcggaggtgtcccactgcagggctactgaatacataatgaagggagtgtacataaatacagctttgctcaatgcatcttgtgcggccatggatgactttcaactgattccaatgataagcaaatgcagaaccaaagaaggaagacggaaaacaaacctatatggattcattataaaaggaagatctcatttgaggaatgataccgacgtggtaaattttgtaagtatggaattttcccttaccgacccgaggttggaaccacataaatgggaaaagtactgtgttcttgaaataggggacatgctcctgcgaactgcagtaggccaagtgtcaaggcccatgttcctgtatgtgagaaccaatgggacttccaagatcaagatgaaatggggtatggaaatgagacgctgccttcttcaatctctccaacagattgagagcatgattgaagctgaatcttccgtcaaagagaaagacttgaccaaagaattctttgaaaacaaatcagaaacatggccaattggagagtcacccaagggagtggaggaaggctccatcggaaaggtgtgcagaaccttactggcaaaatctgtattcaacagtctatatgcatctccacaactcgaggggttctcagctgaatcgagaaaactgctactcattgttcaggcgcttagggataacctggaacctggaaccttcgatcttggggggctatatgaagcaatcgaggagtgcctgattaatgatccctgggttttgcttaatgcatcttggttcaactccttcctcacacatgcactgagatag------
>H7N1_Avian_KY550911_A/mallard/Tennessee/AH0039713/2016|2016.063
[truncated: 22,392,807 more chars]
