# Supplementary material for: A brief history of bird flu
Source: Philos Trans R Soc Lond B Biol Sci. 2019 May 6;374(1775):20180257. doi: 10.1098/rstb.2018.0257 (PMC6553608; doi:10.1098/rstb.2018.0257)
Supplement: Data for segments 1,2,3,5,7,8 - 10279 taxa [file rstb20180257supp2.zip › internals_subsample/hxnx_all_seg3_10279_bat_og_ape_tn93_nj_batroot.nwk]

(((((((((((((((((((((((((((((((((((((((((((((((((((((((((((((((((((((((((((((((((((((((((((((((((((((((((((((((((((((((((((((((((((((((((((((((((((((((H1N1_Human_CY221597_A/Nebraska/05/2017|2017.104:0.0004733697799,H1N1_Human_CY220838_A/Indiana/09/2017|2017.066:-8.13630496e-06):4.071888157e-06,H1N1_Human_CY217016_A/South_Dakota/01/2017|2017.000:-4.071888157e-06):2.037815351e-06,H1N1_Human_CY225589_A/Virginia/13/2017|2017.121:-2.037815351e-06):6.585086337e-06,H1N1_Human_CY217048_A/Connecticut/01/2017|2017.008:-6.558018469e-06):0.001877040905,H1N1_Avian_KX232476_A/turkey/Ontario/FAV-005-2/2016|2016.258:0.001401820126):1.112706947e-05,(H1N1_Human_KX915683_A/Wyoming/24/2016|2016.299:0.0004505216422,H1N1_Human_KX915035_A/Tennessee/23/2016|2016.214:0.0009534055462):0.0004578190672):0.0009646359039,H1N1_Human_KX410218_A/Minnesota/38/2016|2016.205:0.001869049065):0.000243123142,((((H1N1_Human_MF593492_A/Mexico/4431/2016|2016.162:0.002389907787,H1N1_Human_KX005848_A/Alabama/01/2016|2016.027:0.0004160634508):3.134366846e-05,H1N1_Human_KX408506_A/Ohio/05/2016|2016.088:0.0004342866648):2.100604906e-05,H1N1_Human_KY950143_A/Baltimore/0065/2016|2016.121:-2.203465813e-05):0.000465334034,H1N1_Human_KX915579_A/Colorado/35/2016|2016.299:0.001414854729):0.000225393602):0.0001272939167,(H1N1_Human_KY487101_A/Baltimore/0124/2016|2016.222:2.091882441e-17,H1N1_Human_KX408730_A/Kansas/15/2016|2016.219:-2.091882441e-17):0.0007995952775):0.0001052296287,(H1N1_Human_CY214305_A/Wisconsin/105/2016|2016.978:0.002134684963,H1N1_Human_KX915555_A/Rhode_Island/22/2016|2016.296:0.000667379265):0.0002222445344):8.695807071e-06,((((H1N1_Human_KX005585_A/Nevada/05/2016|2016.066:0.0004141270339,H1N1_Human_CY223540_A/Wyoming/09/2017|2017.148:0.002392820561):0.0002615578076,H1N1_Human_KX915827_A/Utah/37/2016|2016.329:0.0006721395873):0.0002259340433,(H1N1_Human_KX004508_A/Nebraska/20/2015|2015.997:0.001864698427,H1N1_Human_KX410658_A/Ohio/16/2016|2016.227:0.001881231345):7.1322188e-06):3.496412199e-06,((((H1N1_Human_MF593516_A/Mexico/4436/2016|2016.159:0.004743206536,H1N1_Human_MF593582_A/Mexico/8517/2017|2017.047:0.0008864797645):0.000494437374,H1N1_Human_KU589361_A/West_Virginia/25/2015|2015.901:0.001385665583):0.0002502831548,H1N1_Human_KX919227_A/Pennsylvania/76/2016|2016.244:0.001619920607):0.0002202357097,H1N1_Human_KX914995_A/New_Mexico/20/2016|2016.159:0.00136050417):2.638718128e-05):1.056137243e-06):2.436852481e-06,(H1N1_Human_CY218077_A/Washington/01/2017|2017.014:0.001435330562,H1N1_Human_KX915211_A/Arizona/55/2016|2016.186:-3.642872256e-05):0.0004693613659):3.436298037e-06,H1N1_Human_KX408690_A/District_Of_Columbia/02/2016|2016.096:0.0009323632101):2.33368792e-06,((H1N1_Human_CY239624_A/New_Jersey/25/2017|2017.403:0.001881470729,H1N1_Human_KX005687_A/Pennsylvania/53/2015|2015.995:0.0009228923429):2.447516999e-05,H1N1_Human_KX915667_A/Idaho/26/2016|2016.301:0.0004415019795):0.0004651961015):5.42955245e-06,(((H1N1_Human_KX915723_A/Vermont/18/2016|2016.304:0.0009334504301,H1N1_Human_KX915627_A/Kentucky/23/2016|2016.290:0.001872184619):0.000388821513,H1N1_Human_KX407874_A/Oregon/08/2016|2016.159:0.0003126891308):7.57329715e-05,((H1N1_Human_KX919331_A/Maryland/16/2016|2016.323:0.001399931194,H1N1_Human_CY218133_A/Wisconsin/09/2017|2017.044:0.001404431878):0.0002561808339,H1N1_Human_KX407418_A/California/55/2016|2016.090:0.0006779362167):0.0002177027113):2.331740268e-05):6.279476184e-06,H1N1_Human_KX408306_A/North_Dakota/05/2016|2016.052:0.0009272585735):4.116377938e-06,H1N1_Human_KX409642_A/South_Carolina/10/2016|2016.153:0.001396373676):3.896845048e-06,(H1N1_Human_KX406226_A/Connecticut/02/2016|2016.019:0.0009527608246,H1N1_Human_KX407946_A/New_Jersey/10/2016|2016.162:-1.886884471e-05):0.0004634937803):2.923339287e-06,H1N1_Human_KX004436_A/New_Mexico/29/2015|2015.945:0.0009290987323):1.692153323e-06,H1N1_Swine_KY401914_A/swine/Pennsylvania/A01776820/2016|2016.466:0.001400824099):6.281917284e-07,H1N1_Human_KX775398_A/Moscow/CRIE-282/2016|2016.096:0.0004642596083):1.272758218e-06,H1N1_Human_MF768842_A/Jeddah/KFAFH3161/2015|2015.841:0.0004651819558):7.710497363e-07,((H1N1_Human_KX915403_A/Hawaii/37/2016|2016.184:0.0004447616956,H1N1_Human_KX004105_A/Illinois/16/2015|2015.800:0.0009529551322):1.687687133e-05,H1N1_Human_KX408242_A/Oklahoma/01/2016|2016.030:-1.73201203e-05):0.0004668756893):4.247623779e-07,H1N1_Human_KX006017_A/Colorado/02/2016|2016.025:0.0009325337268):6.140045868e-07,H1N1_Human_KT865657_A/Massachusetts/24/2015|2015.658:0.0004654937821):6.952259577e-07,((H1N1_Human_KX407858_A/Nebraska/13/2016|2016.162:0.00047890339,H1N1_Human_KX407866_A/Nebraska/14/2016|2016.153:0.0004531276035):0.0002431395671,H1N1_Human_KX406754_A/Montana/16/2016|2016.082:0.0006904798896):0.0002339845361):2.174707796e-07,H1N1_Human_KX005525_A/North_Carolina/36/2015|2015.981:0.0004658024444):8.558528797e-07,H1N1_Human_KX407466_A/Delaware/09/2016|2016.162:0.0009315075072):7.694529149e-07,H1N1_Human_KX408682_A/District_Of_Columbia/01/2016|2016.093:0.0004651346379):8.217218864e-07,H1N1_Human_KX411298_A/Alabama/10/2016|2016.258:0.0004656329922):1.574882068e-06,H1N1_Human_KX409162_A/Maine/05/2016|2016.126:0.000464879832):8.417631209e-07,(H1N1_Human_KX004326_A/Michigan/74/2015|2015.956:-1.439802909e-17,H1N1_Human_KX004429_A/Nevada/43/2015|2015.932:1.439802909e-17):0.0004656129509):4.949620881e-07,((H1N1_Human_KX005969_A/Alaska/02/2016|2016.016:0.0009344914359,H1N1_Human_KY925522_A/Porto_Alegre/LACENRS-1053/2016|2016.301:0.001401110421):2.419201734e-05,H1N1_Human_KX004634_A/Kentucky/16/2015|2015.970:-2.65265293e-05):0.0004686136519):7.970933655e-07,H1N1_Human_KX919299_A/Hawaii/53/2016|2016.375:0.0004656541232):4.799944278e-07,(((((((((((((H1N1_Human_CY225541_A/Ohio/06/2017|2017.104:0.0004565968631,H1N1_Human_CY226630_A/Tennessee/08/2017|2017.022:0.0009451109976):5.363090019e-06,H1N1_Human_CY223324_A/South_Carolina/05/2017|2017.137:0.000461091624):5.348795771e-06,H1N1_Human_CY218920_A/Missouri/04/2017|2017.030:0.0004611059183):1.60813209e-05,H1N1_Human_CY217096_A/Maryland/06/2017|2017.041:-1.705558814e-05):8.535908052e-06,H1N1_Human_CY213465_A/Iowa/41/2016|2016.964:-8.535908052e-06):0.0004542107066,(((H1N1_Human_CY224173_A/Rhode_Island/05/2017|2017.085:-1.635687697e-18,H1N1_Human_CY224181_A/Rhode_Island/08/2017|2017.123:1.635687697e-18):0.001412530783,H1N1_Human_CY225789_A/California/44/2017|2017.110:0.001393440455):2.008009973e-05,H1N1_Human_MF593598_A/Mexico/12317/2017|2017.063:0.0004463746143):1.183452283e-05):8.968641871e-06,H1N1_Human_CY223596_A/Louisiana/12/2017|2017.129:0.0009271687708):6.574153865e-06,H1N1_Human_CY225797_A/Utah/16/2017|2017.189:0.0009247560406):4.430201074e-06,H1N1_Human_MG279291_A/Japan/NHRC_20-1903/2017|2017.104:0.0004610366766):0.0002718143296,H1N1_Human_CY238377_A/Texas/103/2017|2017.247:0.003479352604):0.001284159528,(H1N1_Human_KX411386_A/Missouri/12/2016|2016.216:0.001432314527,H1N1_Human_KX410050_A/Idaho/15/2016|2016.173:-3.27464645e-05):0.0001308113326):0.0002083689189,(H1N1_Swine_MF522010_A/swine/Illinois/A01932036/2017|2017.099:0.003857290554,H1N1_Human_KX775406_A/Moscow/CRIE-287/2016|2016.129:0.0003780841085):0.0004434004456):0.0001181228052,(((H1N1_Human_KX004993_A/Oregon/28/2015|2015.945:0.0004745736874,H1N1_Human_KX004224_A/Nevada/42/2015|2015.975:0.0004567143879):1.011747893e-05,H1N1_Human_KX004913_A/Montana/01/2016|2016.011:-1.030673777e-05):5.170541143e-06,H1N1_Human_KX004753_A/Arizona/39/2015|2015.934:-5.170541143e-06):0.0004336423794):2.941838127e-05):1.004438605e-06,((H1N1_Human_KX919411_A/Arizona/64/2016|2016.337:-3.404607946e-06,H1N1_Human_KX023794_A/DC/2/2016|2016.145:0.0009345394812):0.000350978481,H1N1_Human_KX411746_A/Iowa/11/2016|2016.222:0.0008188738227):0.0001137668866):7.480289352e-07,H1N1_Human_KX005693_A/Vermont/10/2015|2015.500:0.000931760404):7.39996582e-07,H1N1_Human_MF768858_A/Jeddah/0234/2015|2015.882:0.0004652029793):2.080262684e-06,H1N1_Human_KX005226_A/Wisconsin/09/2016|2016.016:0.0004648657273):1.515175816e-06,H1N1_Human_KX916059_A/New_York/67/2016|2016.247:0.0004654308141):1.775333666e-06,H1N1_Human_KX411618_A/Kentucky/19/2016|2016.255:0.000931494683):9.309066083e-07,H1N1_Human_KX028870_A/DC/3/2016|2016.132:0.0004639123323):2.217253738e-06,H1N1_Human_KU589299_A/Indiana/30/2015|2015.951:0.0004646474271):3.587418349e-06,H1N1_Human_KU509581_A/Colorado/20/2015|2015.890:0.0004633585716):1.83162248e-06,H1N1_Human_KX949283_A/Washington/31/2016|2016.148:-2.45744113e-06):7.667638248e-07,(((H1N1_Human_KX410922_A/Wyoming/11/2016|2016.208:0.001390136112,H1N1_Human_KY925957_A/Pelotas/LACENRS-1213/2016|2016.315:0.00141285779):0.0002518241533,H1N1_Human_KY003340_A/New_Hampshire/19/2016|2016.663:0.002089759159):0.000164583557,((H1N1_Human_CY209479_A/South_Dakota/31/2016|2016.816:0.001718037278,H1N1_Human_KX915771_A/New_Mexico/46/2016|2016.293:0.0006208009798):0.0003945843958,H1N1_Human_KX004817_A/Washington/03/2016|2016.016:6.905058045e-05):0.0003042052354):0.0001144781756):9.78978386e-07,(H1N1_Human_KX411234_A/North_Carolina/37/2016|2016.216:-1.989809087e-17,H1N1_Human_KX407282_A/New_Hampshire/04/2016|2016.121:1.989809087e-17):0.0004660159418):5.773225025e-07,H1N1_Human_KX004492_A/Tennessee/23/2015|2015.942:-1.24365735e-06):4.141024181e-06,H1N1_Human_KX004208_A/Utah/16/2015|2015.973:-4.308610662e-06):2.156688412e-06,H1N1_Human_KU509589_A/Massachusetts/30/2015|2015.901:-2.156688412e-06):1.079538386e-06,H1N1_Human_KX004674_A/Idaho/38/2015|2015.973:-1.079538386e-06):5.403676066e-07,H1N1_Human_KX005137_A/Virginia/299/2015|2015.973:-5.403676066e-07):2.704836743e-07,H1N1_Human_KX409610_A/North_Dakota/22/2016|2016.178:-2.704836743e-07):1.353921059e-07,H1N1_Human_KX005465_A/Arkansas/01/2016|2016.022:-1.353921059e-07):6.777135445e-08,H1N1_Human_KX004602_A/Florida/103/2015|2015.992:-6.777135445e-08):3.392341181e-08,H1N1_Human_KX006329_A/Minnesota/10/2016|2016.079:-3.392341181e-08):1.698061528e-08,H1N1_Human_KX407362_A/Oregon/07/2016|2016.148:-1.698061528e-08):8.499783417e-09,H1N1_Human_KX408538_A/Georgia/07/2016|2016.049:-8.499783417e-09):4.254640205e-09,H1N1_Human_KX004809_A/Minnesota/58/2015|2015.975:-4.254640205e-09):2.129699644e-09,H1N1_Human_KX407786_A/Florida/27/2016|2016.137:-2.129699644e-09):1.066042247e-09,H1N1_Human_KX407826_A/Louisiana/06/2016|2016.142:-1.066042247e-09):5.336186739e-10,H1N1_Swine_KY115415_A/swine/Tennessee/A01894329/2016|2016.236:-5.336186739e-10):2.671087803e-10,H1N1_Human_KX005249_A/South_Dakota/41/2015|2015.967:-2.671087803e-10):1.337044453e-10,H1N1_Human_KX004500_A/Indiana/33/2015|2015.951:-1.337044453e-10):6.692743297e-11,H1N1_Human_KX919067_A/Texas/112/2016|2016.140:-6.692743297e-11):3.350139185e-11,H1N1_Human_KX004371_A/Wisconsin/88/2015|2015.899:-3.350139185e-11):1.676958359e-11,H1N1_Human_KX408026_A/Arkansas/09/2016|2016.181:-1.676958359e-11):8.394244417e-12,H1N1_Human_KX005977_A/Arizona/46/2015|2015.948:-8.394244417e-12):4.20187877e-12,H1N1_Human_KU589307_A/Colorado/17/2015|2015.852:-4.20187877e-12):2.10330898e-12,H1N1_Human_KY115693_A/Georgia/09/2016|2016.500:-2.10330898e-12):1.052852533e-12,H1N1_Human_KX408130_A/New_Mexico/31/2015|2015.986:-1.052852533e-12):5.270281566e-13,H1N1_Human_KX408834_A/West_Virginia/03/2016|2016.173:-5.270281566e-13):2.638061292e-13,H1N1_Human_KX775374_A/Rostov/CRIE-164/2016|2016.058:-2.638061292e-13):1.320559823e-13,H1N1_Human_KX004484_A/Tennessee/22/2015|2015.951:-1.320559823e-13):6.609300391e-14,H1N1_Human_KX004682_A/Idaho/39/2015|2015.970:-6.609300391e-14):3.306694326e-14,H1N1_Human_KX005009_A/Oregon/31/2015|2015.989:-3.306694326e-14):1.655840041e-14,H1N1_Human_KX915547_A/Virginia/49/2016|2016.247:-1.655840041e-14):8.271415009e-15,H1N1_Human_KX005647_A/Florida/05/2016|2016.019:-8.271415009e-15):4.149569577e-15,H1N1_Human_KX005720_A/Indiana/07/2016|2016.063:-4.149569577e-15):2.085288464e-15,H1N1_Human_KX409922_A/Indiana/32/2016|2016.173:-2.085288464e-15):1.037734236e-15,H1N1_Human_KX409226_A/West_Virginia/01/2016|2016.145:-1.037734236e-15):5.27610575e-16,H1N1_Human_KX004064_A/Delaware/45/2015|2015.929:-5.27610575e-16):2.569701054e-16,H1N1_Human_KX407906_A/Michigan/46/2016|2016.153:-2.569701054e-16):1.429252629e-16,H1N1_Human_KX004411_A/New_Hampshire/44/2015|2015.923:-1.429252629e-16):9.607453562e-17,H1N1_Human_KX006276_A/Texas/78/2015|2015.997:-9.607453562e-17):2.590630403e-08,H1N1_Human_KX410466_A/North_Carolina/34/2016|2016.173:0.0009315709486):5.44041278e-06,H1N1_Human_KX004232_A/Connecticut/07/2015|2015.951:0.0004615055772):1.474888047e-05,(((((H1N1_Human_KX775358_A/Arkhangelsk/CRIE-111/2016|2016.058:0.0009559577238,H1N1_Human_KX775382_A/Krasnodar/CRIE-202/2016|2016.077:-2.46696485e-05):0.000173976254,(H1N1_Human_KX775342_A/Krasnodar/108/2015|2015.975:0.001055856414,H1N1_Human_KX775366_A/Rostov/CRIE-162/2016|2016.060:0.0003422160234):0.0002943881219):0.0006313398515,H3N2_Swine_CY246569_A/swine/Saskatchewan/SD0184/2016|2016.797:0.003120162139):0.0005171398337,H1N1_Human_KX410970_A/Oklahoma/08/2016|2016.184:0.001357730534):4.930686163e-05,H1N1_Human_KX006095_A/South_Carolina/06/2016|2016.071:0.0004156329848):0.0001020204214):1.876049435e-05,H1N1_Human_KU509869_A/Ohio/30/2015|2015.822:0.0013847576):3.334959778e-05,(((H1N1_Human_KX004161_A/Arkansas/10/2015|2015.844:0.0004733232972,H1N1_Human_KX004113_A/Virginia/297/2015|2015.847:-8.089822274e-06):4.048698507e-06,H1N1_Human_KX004121_A/Pennsylvania/41/2015|2015.816:-4.048698507e-06):0.002871891954,H1N1_Human_KX408562_A/Kansas/07/2016|2016.082:0.002288584901):0.0001987814812):4.094852677e-05,((((H1N1_Human_KX408922_A/Illinois/29/2015|2015.923:0.0004699557569,H1N1_Human_KX005457_A/Georgia/16/2015|2015.962:-4.034984645e-06):2.019458689e-06,H1N1_Human_KU589369_A/Alabama/13/2015|2015.918:-2.019458689e-06):0.0003776179689,((H1N1_Human_KX915083_A/Massachusetts/29/2016|2016.238:-2.509300112e-05,H1N1_Human_KX410762_A/Vermont/13/2016|2016.214:0.000956689856):1.255863451e-05,H1N1_Human_KX407306_A/Massachusetts/05/2016|2016.140:-1.255863451e-05):0.0005555224195):0.0007511956062,H1N1_Human_KY487180_A/Keelung/0068/2016|2016.162:0.0006521151527):0.0004152540777):0.0001021614752,(H1N1_Human_KY487325_A/EastBaltimore/0119/2016|2016.211:0.001051430748,H1N1_Avian_KX232484_A/turkey/Ontario/FAV-006-4/2016|2016.263:0.0008130752693):0.0003371632751):6.292805648e-05,((((((((((((((((((((((((((((((((((((((H1N1_Human_MH446549_A/Delaware/28/2018|2018.260:0.002873886868,H1N1_Human_MH446733_A/Maryland/32/2018|2018.192:0.0004038294122):0.001210499754,(H1N1_Human_MH083604_A/Kansas/17/2017|2017.986:-2.423600824e-17,H1N1_Human_MH443487_A/Iowa/16/2018|2018.027:2.423600824e-17):0.00161271535):0.0002393063145,H1N1_Human_MH083524_A/Illinois/50/2017|2017.986:0.001396780112):1.638339289e-05,H1N1_Human_MH306059_A/Wisconsin/75/2018|2018.175:0.000916807511):1.355814843e-05,H1N1_Human_MH305747_A/District_Of_Columbia/04/2018|2018.066:0.0009199701932):1.111502152e-05,H1N1_Human_MH233635_A/New_Jersey/13/2018|2018.132:0.0009252403264):7.458677437e-06,(H1N1_Human_MH183980_A/Virginia/11/2018|2018.104:-1.33842575e-05,H1N1_Human_MH183972_A/Virginia/09/2018|2018.104:0.0004793050297):0.0004587997047):6.056624806e-06,((((H1N1_Human_MH125877_A/Illinois/11/2018|2018.096:1.50411248e-18,H1N1_Human_MH360054_A/Maryland/31/2018|2018.170:-1.50411248e-18):0,(H1N1_Human_MH083620_A/Kentucky/37/2017|2017.997:-7.514199828e-18,H1N1_Human_MH125915_A/Kansas/03/2018|2018.044:7.514199828e-18):0):7.53331993e-18,H1N1_Human_MH305819_A/Indiana/15/2018|2018.162:-7.53331993e-18):0.0002173517289,(H1N1_Human_MH125883_A/Illinois/12/2018|2018.096:0.0004604461685,H1N1_Human_MH360157_A/Utah/23/2018|2018.225:0.0009396986047):0.0002480039534):0.0002281193527):3.061653477e-06,H1N1_Human_MH083748_A/Mississippi/01/2018|2018.003:0.0009336020772):2.443611487e-06,H1N1_Human_CY263317_A/California/137/2017|2017.893:0.0009282263704):3.993074281e-06,H1N1_Human_MH183581_A/Georgia/14/2018|2018.112:0.0004621754599):4.747038374e-06,H1N1_Human_MH306011_A/Rhode_Island/03/2018|2018.500:0.0004614544824):4.161773428e-06,((H1N1_Human_MH245918_A/Alaska/12/2018|2018.137:-5.007432991e-06,H1N1_Human_MH183868_A/Oklahoma/09/2018|2018.049:0.0004711453886):0.000215560911,(H1N1_Human_MH359997_A/Louisiana/12/2018|2018.090:0.0009325575493,H1N1_Human_MH359981_A/Louisiana/09/2018|2018.047:0.0004651592785):0.0002514424245):0.0002297527892):5.47584086e-06,H1N1_Human_MH083454_A/Florida/06/2018|2018.027:0.0004596129213):4.269470409e-06,(H1N1_Human_MH245966_A/Hawaii/17/2018|2018.104:-1.511793055e-18,H1N1_Human_MH245990_A/Hawaii/25/2018|2018.121:1.511793055e-18):0.000462189885):7.355278615e-06,H1N1_Human_MH126043_A/Montana/05/2018|2018.036:0.0004583029302):4.214040256e-06,H1N1_Human_MH305971_A/Oregon/19/2018|2018.156:0.0004622406738):4.192941054e-06,(((((H1N1_Human_MH183820_A/New_Hampshire/10/2018|2018.099:0.000461266427,H1N1_Human_MH183549_A/Connecticut/12/2018|2018.099:0.0004730618337):9.179590945e-06,H1N1_Human_MH246062_A/Missouri/17/2018|2018.137:0.0004559045439):5.086705258e-06,H1N1_Human_MH246078_A/New_Hampshire/13/2018|2018.132:-5.249636952e-06):0.0002748798001,((H1N1_Human_MH359909_A/Delaware/24/2018|2018.222:0.0002030186208,H1N1_Human_MH446573_A/District_Of_Columbia/10/2018|2018.126:0.001195811579):0.0003408950278,H1N1_Human_MH359899_A/Connecticut/24/2018|2018.219:0.0005925056762):0.00019280169):0.0001151436947,(H1N1_Human_MH083516_A/Illinois/48/2017|2017.951:0.0004640455578,H1N1_Human_CY262056_A/Louisiana/64/2017|2017.868:1.187917119e-06):0.0004095700503):7.643207392e-05):3.836365219e-06,H1N1_Human_CY260177_A/Mississippi/28/2017|2017.833:-9.216223357e-07):4.612215072e-07,H1N1_Human_CY263254_A/Alabama/26/2017|2017.858:-4.612215072e-07):2.308162891e-07,H1N1_Human_MH083300_A/Alabama/01/2018|2018.003:-2.308162891e-07):1.155110956e-07,H1N1_Human_MG978655_A/Kentucky/36/2017|2017.978:-1.155110956e-07):5.780711525e-08,H1N1_Human_CY265386_A/North_Carolina/45/2017|2017.899:-5.780711525e-08):0.0001305240471,(((((((((H1N1_Human_MH083372_A/Arkansas/46/2017|2017.970:0.0004702633538,H1N1_Human_CY263238_A/Arkansas/42/2017|2017.921:0.0009343211461):1.564691894e-05,H1N1_Human_MH125739_A/California/21/2018|2018.038:-1.792420112e-05):0.0004683221315,H1N1_Human_MH126203_A/Texas/70/2018|2018.060:0.0004649249546):2.143158939e-06,H1N1_Human_MH083836_A/New_Hampshire/33/2017|2017.989:0.0004629536523):1.005803639e-05,H1N1_Human_CY265466_A/Colorado/26/2017|2017.959:-1.038870262e-05):5.198500155e-06,H1N1_Human_MH083564_A/Iowa/46/2017|2017.934:-5.198500155e-06):0.0001524519142,H1N1_Human_MH126196_A/Texas/01/2018|2018.005:0.0003129477177):0.0003783210575,((((H1N1_Human_MH079728_A/Nebraska/05/2018|2018.058:-1.122995753e-05,H1N1_Human_MH126171_A/South_Dakota/05/2018|2018.066:0.0004764634324):0.0009002627099,H1N1_Human_MH184034_A/Wyoming/08/2018|2018.082:0.002372548326):0.0005002635513,(H1N1_Human_MH125979_A/Maine/24/2017|2017.077:0.001417944572,H1N1_Human_MG978695_A/Michigan/302/2017|2017.899:0.0004501380317):0.000443855922):2.558645259e-05,H1N1_Human_CY262000_A/Arizona/65/2017|2017.849:0.0004382430279):8.906173965e-05):0.001702549623,H1N1_Human_MH084148_A/Vermont/03/2018|2018.038:0.001107281334):0.0003336572246):7.334623703e-05,(((H1N1_Human_MH359934_A/Georgia/21/2018|2018.189:0.0009320386948,H1N1_Human_MH084072_A/Tennessee/02/2018|2018.030:0.0009355899381):1.280516263e-05,H1N1_Human_MH443566_A/North_Carolina/10/2018|2018.041:0.0004516898543):0.0003527814665,H1N1_Human_MH359965_A/Iowa/25/2018|2018.200:0.0001138424197):0.001336604517):5.441892879e-05,((H1N1_Human_MH083460_A/Florida/07/2018|2018.027:0.000465737999,H1N1_Human_MH083900_A/New_York/60/2017|2017.992:-5.045240643e-07):0.0003464899364,H1N1_Human_MH245926_A/Arkansas/07/2018|2018.115:0.0001193754052):0.0003845663186):8.257364547e-05,((H1N1_Human_MH233675_A/Pennsylvania/55/2018|2018.123:1.045794607e-17,H1N1_Human_MH233683_A/Pennsylvania/56/2018|2018.137:-1.045794607e-17):0.000487713904,H1N1_Human_MH125675_A/Arizona/03/2018|2018.052:0.001381889367):0.0004006010124):0.0001743289566,(H1N1_Human_MH446789_A/Missouri/25/2018|2018.208:0.0009472766578,H1N1_Human_MH446879_A/South_Carolina/01/2018|2018.230:0.0004522914048):0.0002962925301):0.0001768162953,H1N1_Human_MH183740_A/Mississippi/09/2018|2018.079:0.0007561841621):0.0001418459659,H1N1_Human_MH446781_A/Minnesota/28/2018|2018.238:0.0007915547381):0.0003988765938,((((((((((((H1N1_Human_CY261812_A/Maryland/88/2017|2017.836:-2.4062792e-05,H1N1_Swine_MH156542_A/swine/Ohio/A01354347/2018|2018.123:0.0004899558299):1.205055056e-05,H1N1_Human_MH083412_A/Colorado/27/2017|2017.989:-1.205055056e-05):6.030537531e-06,H1N1_Human_MH126147_A/Oklahoma/07/2018|2018.090:-6.030537531e-06):3.020095693e-06,H1N1_Human_CY262016_A/Oklahoma/31/2017|2017.866:-3.020095693e-06):0.0009236641761,(H1N1_Human_CY239632_A/Alaska/20/2017|2017.430:0.001892139646,H1N1_Human_CY265402_A/Pennsylvania/272/2017|2017.951:0.000913495403):1.072970547e-05):1.063215583e-05,H1N1_Human_CY258603_A/Wyoming/23/2017|2017.808:0.0009220707276):5.755655762e-06,(H1N1_Human_CY242469_A/Hawaii/33/2017|2017.504:0.00189362472,H1N1_Human_CY250451_A/Georgia/16/2017|2017.500:0.0004388759442):0.0004637790508):3.199662945e-06,(H1N1_Human_MH083924_A/North_Carolina/48/2017|2017.989:-1.425923649e-05,H1N1_Human_MH446683_A/Kentucky/26/2018|2018.153:0.0004799353192):0.0009322335581):2.461575585e-05,H1N1_Human_CY258563_A/Delaware/36/2017|2017.814:-2.738833252e-05):0.00011240943,(((((H1N1_Human_MH446949_A/West_Virginia/15/2018|2018.175:0.0009355664287,H1N1_Human_MH446813_A/New_Jersey/21/2018|2018.195:0.0004632637716):3.871769107e-06,H1N1_Human_MH446909_A/Vermont/14/2018|2018.225:0.0009303114785):7.266181512e-06,H1N1_Human_MH246086_A/New_York/17/2018|2018.093:-8.179171953e-06):5.763641179e-06,H1N1_Human_MH305842_A/Kentucky/19/2018|2018.189:-5.953744133e-06):0.001206574414,H1N1_Human_MH446933_A/Washington/82/2018|2018.225:0.001132191247):0.0003553119776):6.882412341e-05,((H1N1_Human_MH246030_A/Massachusetts/15/2018|2018.134:-3.003139204e-18,H1N1_Human_CY263285_A/Massachusetts/21/2017|2017.907:3.003139204e-18):0.0001632991813,H1N1_Human_CY261984_A/Utah/39/2017|2017.890:0.0007682976736):0.001341261216):7.289242967e-05,((((H1N1_Human_MH183708_A/Michigan/30/2018|2018.096:0.001882070016,H1N1_Human_MH360173_A/Washington/72/2018|2018.203:0.001395535483):8.356988906e-06,H1N1_Human_MH126051_A/Montana/06/2018|2018.038:0.0009296478267):5.171103458e-06,H1N1_Human_CY263269_A/West_Virginia/28/2017|2017.921:0.0009305393786):9.758872681e-06,H1N1_Human_MG978782_A/New_York/46/2017|2017.910:0.0004555529901):0.001327232718):6.701308084e-05):9.553714283e-05,((((((((((H1N1_Human_MH360133_A/North_Dakota/20/2018|2018.233:-2.912060392e-18,H1N1_Human_MH360125_A/North_Dakota/19/2018|2018.233:2.912060392e-18):0.001428129218,H1N1_Human_MH083868_A/New_Mexico/01/2018|2018.000:0.0004372013732):1.93338321e-05,H1N1_Human_CY263397_A/Texas/311/2017|2017.932:0.0004478406013):1.422168656e-05,H1N1_Human_MH305922_A/New_Mexico/11/2018|2018.118:0.0004522330275):1.148334996e-05,H1N1_Human_CY264600_A/Oregon/25/2017|2017.855:-1.231075084e-05):6.160955995e-06,H1N1_Human_CY258675_A/Oregon/19/2017|2017.811:-6.160955995e-06):3.08327335e-06,H1N1_Human_MH446501_A/Arizona/26/2018|2018.118:-3.08327335e-06):0.0002011620392,(((H1N1_Human_MH083348_A/Arizona/74/2017|2017.964:0.0004629426044,H1N1_Human_CY261937_A/Iowa/41/2017|2017.874:0.0004699668237):1.029465481e-05,H1N1_Human_CY263230_A/Nevada/27/2017|2017.860:-1.107328615e-05):0.0009076780508,H1N1_Human_CY250122_A/Florida/66/2017|2017.729:0.001897855637):0.0002649804111):0.0001276823582,((((H1N1_Human_CY265458_A/Nevada/32/2017|2017.962:-7.292105252e-18,H1N1_Human_MH083594_A/Kansas/01/2018|2018.016:7.292105252e-18):0.0009547481281,H1N1_Human_MH079776_A/Oregon/01/2018|2018.008:-2.315127321e-05):0.0002947487757,H1N1_Human_MH245998_A/Idaho/07/2018|2018.115:0.0006412004223):0.0001850473291,H1N1_Human_MH083484_A/Idaho/44/2017|2017.978:0.0002805334537):0.0003412714489):0.0002094937345,H1N1_Human_MH084236_A/Wyoming/01/2018|2018.008:0.0002558718317):0.0003121174242):0.0002772718838,(((((((((((((H1N1_Human_MH079696_A/Indiana/02/2018|2018.025:0.0004347442621,H1N1_Human_MH126237_A/Utah/07/2018|2018.063:0.001432884371):2.443473214e-05,(H1N1_Human_MH126011_A/Minnesota/06/2018|2018.025:0.0004475055051,H1N1_Human_MH183804_A/Nebraska/06/2018|2018.123:0.0004841567223):0.0004429034988):1.462971909e-05,H1N1_Human_MH246190_A/West_Virginia/13/2018|2018.151:-1.473602981e-05):7.986346127e-06,H1N1_Human_CY263246_A/Alabama/28/2017|2017.868:0.0004581038606):1.008358262e-05,H1N1_Human_CY265346_A/North_Dakota/32/2017|2017.962:-1.050824395e-05):5.258682844e-06,H1N1_Human_MH126131_A/Ohio/07/2018|2018.068:-5.258682844e-06):2.631625819e-06,H1N1_Human_MH084061_A/Tennessee/01/2018|2018.025:-2.631625819e-06):1.316957095e-06,H1N1_Human_MH084188_A/West_Virginia/36/2017|2017.995:-1.316957095e-06):6.590516358e-07,H1N1_Human_MG978567_A/Georgia/31/2017|2017.959:-6.590516358e-07):0.0004389896676,H1N1_Human_CY250162_A/Michigan/290/2017|2017.721:0.001425608191):0.000899612527,((H1N1_Human_MH126163_A/South_Dakota/04/2018|2018.060:0.0009583833527,H1N1_Human_MH446853_A/New_York/29/2018|2018.208:0.0004404468476):0.002327501155,H1N1_Human_MH183517_A/California/40/2018|2018.096:0.003798421065):3.761679437e-05):4.226711983e-05,((H1N1_Human_CY250146_A/Hawaii/47/2017|2017.668:0.0004718660095,H1N1_Human_CY245546_A/Nebraska/08/2017|2017.677:0.0004620259704):1.194134095e-05,H1N1_Human_CY244797_A/New_Mexico/19/2017|2017.608:-1.29665587e-05):0.000418316948):8.453096284e-05,((((H1N1_Human_MH083436_A/Connecticut/40/2017|2017.970:0.001789691776,H1N1_Human_MH125603_A/Alabama/05/2018|2018.030:7.710963227e-05):0.000746345793,H1N1_Human_MH083964_A/Oklahoma/40/2017|2017.981:0.001122784281):0.0003459397454,(H1N1_Human_MH446749_A/Massachusetts/20/2018|2018.203:0.001917982315,H1N1_Human_MH125968_A/Maine/05/2018|2018.063:0.0004171443493):0.002022627067):0.0001132881812,H1N1_Human_CY265490_A/Alaska/79/2017|2017.953:0.001753673601):0.0003935603672):0.0001747621756):0.0001270401174,(H1N1_Human_MH360110_A/North_Carolina/22/2018|2018.145:0.003384769462,H1N1_Human_MH359821_A/Alaska/19/2018|2018.192:0.0003630735616):0.001299855647):0.0001908055576,H1N1_Human_CY265418_A/Pennsylvania/273/2017|2017.951:0.0005068732291):0.0002126967933,(H1N1_Human_MH183716_A/Michigan/31/2018|2018.099:0.0009550223583,H1N1_Human_MH184012_A/Wisconsin/61/2018|2018.104:0.000443807842):0.003678546355):8.413906306e-05,(((((H1N1_Human_CY265338_A/New_Jersey/37/2017|2017.929:0.0004702026299,H1N1_Human_MH125698_A/Arkansas/05/2018|2018.077:0.0009286992091):7.65306597e-06,(H1N1_Human_MH125853_A/Idaho/04/2018|2018.068:5.767392336e-18,H1N1_Human_MH083660_A/Maine/01/2018|2018.019:-5.767392336e-18):0.0004588016481):1.128081826e-05,H1N1_Human_MG978639_A/Kansas/16/2017|2017.986:-1.215455419e-05):6.082295489e-06,H1N1_Human_MH083796_A/Missouri/52/2017|2017.500:-6.082295489e-06):0.001091499822,((H1N1_Human_MH079643_A/Colorado/04/2018|2018.019:0.0004624749096,H1N1_Human_MH233667_A/Ohio/13/2018|2018.134:0.0009392329511):1.792160137e-05,H1N1_Human_MH079656_A/Colorado/06/2018|2018.022:-1.948277632e-05):0.001253228536):0.001775061174):0.0005019542213,(((H1N1_Human_CY225549_A/Massachusetts/06/2017|2017.126:-4.542549742e-05,H1N1_Human_CY229076_A/Virginia/23/2017|2017.227:0.001444255698):0.0008488053833,H1N1_Human_CY233895_A/Florida/33/2017|2017.249:8.799880886e-05):0.001697578919,(H1N1_Human_CY225533_A/Ohio/07/2017|2017.110:0.0008843735087,H1N1_Human_CY223556_A/New_Mexico/08/2017|2017.140:0.002857750948):0.0001884995482):0.0002239283281):0.001786430937):2.184786525e-05,((((H1N1_Human_CY223508_A/North_Dakota/12/2017|2017.164:0.0004673229051,H1N1_Human_CY224237_A/Idaho/11/2017|2017.142:0.000465586523):1.156915535e-05,H1N1_Human_CY218229_A/Washington/06/2017|2017.044:0.0004535729855):0.001392169635,H1N1_Human_CY222084_A/New_Hampshire/05/2017|2017.082:0.002360359609):0.0001371344311,H1N1_Human_KX006204_A/Rhode_Island/04/2016|2016.085:0.0007944545408):0.0004398278625):4.00681716e-05,(((((((H1N1_Human_KX916067_A/Utah/40/2016|2016.389:0.001366705645,H1N1_Swine_KY938567_A/swine/Nebraska/A01783006/2016|2016.838:0.003329932344):3.048261321e-05,H1N1_Human_KX410066_A/Nevada/26/2016|2016.197:0.0008995817277):3.029564889e-05,H1N1_Human_KX915291_A/Delaware/21/2016|2016.299:0.0004358520621):1.814920322e-05,H1N1_Human_KX406730_A/Louisiana/02/2016|2016.110:-1.90688439e-05):1.076706106e-05,H1N1_Human_KX004185_A/Alaska/263/2015|2015.836:-1.101276691e-05):5.530330134e-06,H1N1_Human_KX406826_A/Michigan/28/2016|2016.088:-5.530330134e-06):0.0003647992248,(H1N1_Avian_KX232500_A/turkey/Manitoba/FAV-0009-2/2016|2016.282:0,H1N1_Avian_KX232508_A/turkey/Manitoba/FAV-0009-3/2016|2016.282:0):0.0005668615474):0.0004313152505):2.209309683e-05,((H1N1_Human_KX410730_A/Missouri/11/2016|2016.216:0.0003613330961,H1N1_Human_KX408226_A/New_Jersey/01/2016|2016.003:0.00244016229):0.0003447448658,(H1N1_Human_KX409906_A/Mississippi/12/2016|2016.186:0.0008557856536,H1N1_Human_KT836900_A/Delaware/39/2015|2015.279:0.00101229695):0.0003612772332):9.59967558e-05):0.0001347789356,(H1N1_Human_KX005153_A/Georgia/15/2015|2015.964:0.001439560338,H1N1_Human_KX417061_A/New_York/61/2015|2015.595:-4.065849868e-05):9.685886894e-05):0.000192338231,H1N1_Human_KX919011_A/Texas/105/2016|2016.142:0.0008551260991):4.537883691e-05,((((((((H1N1_Human_KX005185_A/Illinois/03/2016|2016.047:-1.172526461e-05,H1N1_Human_CY259660_A/New_York/A-WC-LVD-16-040/2016|2016.184:0.0004776460368):5.868614585e-06,H1N1_Human_KU589323_A/Wisconsin/91/2015|2015.937:-5.868614585e-06):2.937304542e-06,H1N1_Swine_KY239053_A/swine/Illinois/A01749913/2016|2016.293:-2.937304542e-06):1.47015396e-06,H1N1_Human_KX411058_A/Illinois/15/2016|2016.142:-1.47015396e-06):7.35829362e-07,H1N1_Human_KX004201_A/Montana/37/2015|2015.962:-7.35829362e-07):0.0003453217692,H1N1_Human_KX410538_A/Virginia/44/2016|2016.205:0.0005863391618):0.0003509468341,H1N1_Swine_KY115390_A/swine/Illinois/A01775937/2016|2016.397:0.001517424975):0.0002722059449,H1N1_Human_KX775390_A/Krasnodar/CRIE-203/2016|2016.090:0.0001942641705):0.0001882790672):2.843707651e-05,H1N1_Human_KX407098_A/South_Dakota/06/2016|2016.090:0.0008992019904):3.654426377e-05,((H1N1_Human_KX410626_A/Maryland/12/2016|2016.148:0.0009371487163,H1N1_Human_KX915347_A/Maine/18/2016|2016.318:0.0004623340305):0.0001720953109,(H1N1_Human_CY211025_A/Pennsylvania/94/2016|2016.855:0.003296628133,H1N1_Human_KX004460_A/Maryland/24/2015|2015.986:0.0009299746476):0.0002978784619):0.0001950814284):7.247289486e-05,H1N1_Human_KY950068_A/Linkou/0032/2015|2015.959:0.0003970444058):0.0001775218285,H1N1_Human_CY220806_A/California/216/2016|2016.948:0.003047740444):0.0002969493851,H1N1_Human_KX775350_A/Arkhangelsk/CRIE-109/2016|2016.036:0.0008980103883):0.0002724906493,H1N1_Human_KX004280_A/Florida/99/2015|2015.964:0.004070805668):0.0002159374568,(H1N1_Human_KX789444_A/India/Kol-S4659/2015|2015.227:0.00139485671,H1N1_Human_KX078500_A/India/DRDE_GWL672/2015|2015.173:0.0009402699538):0.0009649053335):0.000330697099,(((((((((H1N1_Human_CY225613_A/Minnesota/14/2017|2017.153:0.0004533364793,H1N1_Human_CY223436_A/Mississippi/05/2017|2017.121:0.0009468082939):6.199751029e-06,H1N1_Human_CY228948_A/South_Carolina/10/2017|2017.222:0.0004615225702):4.076057712e-06,H1N1_Human_CY233297_A/Tennessee/34/2017|2017.222:0.0004605390503):7.591810482e-06,H1N1_Human_CY218840_A/Minnesota/04/2017|2017.041:0.0004581215089):5.223044473e-06,H1N1_Human_CY224189_A/Delaware/14/2017|2017.118:-5.486624045e-06):0.0004756169467,H1N1_Human_CY236266_A/South_Dakota/20/2017|2017.175:-1.008470118e-05):0.0004342104389,(H1N1_Human_CY221605_A/Wisconsin/25/2017|2017.137:0.002846803533,H1N1_Human_CY214321_A/Indiana/01/2017|2017.003:0.0009013158074):3.340022673e-05):0.001632634129,((H1N1_Human_CY216928_A/Montana/02/2017|2017.022:-9.427526668e-06,H1N1_Human_CY218856_A/Montana/04/2017|2017.044:0.0004753482989):0.0010789851,H1N1_Human_CY211057_A/Tennessee/31/2016|2016.858:0.0007893514931):0.000719822855):0.0005646524476,H1N1_Human_CY215241_A/Connecticut/40/2016|2016.959:0.002256179356):0.002128553885):0.00122133177,H1N1_Human_MF768874_A/Jeddah/7611/2014|2014.433:0.001047286916):0.004277064731,((((((((((((((((((((((H1N1_Human_KY926052_A/Santa_Maria/LACENRS-2140/2014|2014.658:0.0009558491419,H1N1_Human_KY925058_A/Porto_Alegre/LACENRS-1380/2014|2014.444:0.0004417193112):0.001876711686,H1N1_Human_CY189454_A/New_York/WC-LVD-14-052/2014|2014.189:0.00234765306):1.753780631e-05,H1N1_Human_CY189526_A/New_York/WC-LVD-14-062/2014|2014.268:0.002324449575):1.318627985e-05,(H1N1_Human_KU592847_A/Alaska/38/2014|2014.671:1.070094482e-17,H1N1_Human_KU592808_A/Alaska/37/2014|2014.671:-1.070094482e-17):0.0009202558099):1.741996802e-05,H1N1_Human_LC032856_A/Kyoto/13K017/2014|2014.066:0.0004475659474):1.669018899e-05,H1N1_Human_LC032824_A/Okinawa/13T001/2013|2013.814:-1.859081012e-05):9.306866717e-06,H1N1_Human_LC033288_A/Nagasaki/13N094/2014|2014.195:-9.306866717e-06):4.659178338e-06,H1N1_Human_KU322248_A/Parma/56/2014|2014.500:-4.659178338e-06):2.33246876e-06,H1N1_Human_KT836666_A/California/55/2014|2014.233:-2.33246876e-06):0.0004135501981,H1N1_Swine_CY245830_A/swine/Manitoba/SD0106/2015|2015.422:0.00474405843):0.0007449945197,H1N1_Human_KT274580_A/Nevada/01/2014|2014.000:0.0006637985307):0.0007274960586,H1N1_Human_KP702180_A/Egypt/42/2014|2014.227:0.001380588006):0.0004753432478,H1N1_Human_KT180861_A/Singapore/DMS1316/2013|2013.564:0.0009265415997):3.854004109e-06,(H1N1_Human_KU321970_A/Milano/24/2014|2014.500:0.0004521500778,H1N1_Human_KT180312_A/FuZhou/SWL11609/2013|2013.923:0.001415478555):0.0004639880998):4.76430053e-06,((H1N1_Human_KM437807_A/Finland/75/2014|2014.110:0.001398670641,H1N1_Human_KM219204_A/Helsinki/303N/2014|2014.088:1.595590555e-07):0.0004791595341,H1N1_Human_KM409133_A/Washington/07/2014|2014.110:-1.192227647e-05):0.001407520227):4.969196725e-06,H1N1_Swine_KP003961_A/swine/Illinois/A01490609/2014|2014.019:0.0009327908416):4.580843958e-06,((((H1N1_Human_KU592738_A/North_Carolina/04/2014|2014.126:0.0004683903021,H1N1_Human_CY188958_A/New_York/WC-LVD-13-018/2013|2013.962:0.000464519126):1.239606949e-05,H1N1_Avian_KM244075_A/turkey/Virginia/4135/2014|2014.090:-1.295774559e-05):0.0004714869482,H1N1_Human_KM409068_A/Rhode_Island/09/2013|2013.973:0.001395922642):0.0007277542347,H1N1_Human_KY925492_A/Camaqua/LACENRS-3512/2013|2013.655:0.0006799993081):0.0002256032261):4.927021236e-05,(((((((((H1N1_Swine_KP137867_A/swine/Nebraska/A01491300/2014|2014.071:0.0003152926679,H1N1_Swine_KY401838_A/swine/Nebraska/A01776855/2016|2016.468:0.008663623603):0.0005490532625,H1N1_Swine_KP137872_A/swine/Kansas/A01377299/2014|2014.326:0.001818865957):2.837731051e-05,(H1N1_Human_KU051438_A/Thailand/CU_FS2/2014|2014.288:1.744947779e-18,H1N1_Human_KU051430_A/Thailand/CU_FS1/2014|2014.285:-1.744947779e-18):0.002787545354):2.089175157e-05,H1N1_Swine_KM975619_A/swine/Kansas/A01410327/2014|2014.101:0.0004322137064):2.214390257e-05,H1N1_Swine_KM975604_A/swine/Iowa/A01410472/2014|2014.167:-2.376769387e-05):0.0006780997563,(H1N1_Human_KU922541_A/Kerala/RGCB140815/2014|2014.247:0.002424403625,H1N1_Swine_KP031599_A/swine/Illinois/A01493472/2014|2014.230:0.0004021506524):0.0002669545638):0.0003420020216,H1N1_Human_KY116982_A/District_Of_Columbia/02/2014|2014.342:0.001985781875):0.001152659186,(H1N1_Human_KJ943047_A/Santiago/p18d1/2013|2013.466:0.00140488064,H1N1_Human_KY925259_A/Cachoeira_do_Sul/LACENRS-1828/2013|2013.488:0.001401090597):0.00121174204):0.0001112710522,(((((H1N1_Swine_KM975614_A/swine/North_Carolina/A01410573/2014|2014.216:0.001889304598,H1N1_Swine_KP003951_A/swine/Minnesota/A01491704/2014|2014.093:0.001381754352):0.0004682088047,H1N1_Swine_KP019626_A/swine/Missouri/A01492887/2014|2014.110:0.002345487168):0.0004600396505,H1N1_Human_KT274658_A/Louisiana/34/2013|2013.967:0.0009417107651):8.217612544e-06,H1N1_Human_KT274601_A/Florida/01/2014|2014.005:0.0009243565095):1.269936678e-05,H1N1_Human_CY188838_A/New_York/WC-LVD-13-003/2013|2013.910:0.00045292268):0.0008389951211):0.0001823173788):0.0001642088632,((((((((((((((((((H1N1_Human_KX408234_A/New_Jersey/54/2015|2015.995:0.002303789246,H1N1_Human_KU509656_A/Michigan/63/2015|2015.759:0.005230779112):0.0005102739015,H1N1_Human_KT836803_A/Washington/20/2015|2015.222:0.000892862985):2.555091173e-05,H1N1_Human_KT836537_A/New_Jersey/47/2015|2015.288:0.001844017191):1.662915219e-05,H1N1_Human_KU321959_A/Milano/230/2015|2015.500:0.0004463791566):1.069763751e-05,H1N1_Human_KU509557_A/Kentucky/14/2015|2015.614:0.0004557570765):4.964053846e-06,H1N1_Human_KX004129_A/Connecticut/05/2015|2015.781:0.002331492101):3.271865763e-06,H1N1_Human_KT836586_A/Hawaii/64/2014|2014.926:0.0004618984261):3.096116265e-06,H1N1_Human_KT836888_A/South_Dakota/16/2015|2015.197:0.0009296740716):2.527816734e-06,(H1N1_Human_KT836785_A/Ohio/08/2015|2015.151:0.0004483835348,H1N1_Human_KY115789_A/Alaska/15/2016|2016.500:0.001419699069):0.0004653987819):4.511411224e-06,H1N1_Human_KT836736_A/California/35/2015|2015.022:0.0009302467498):1.062082137e-05,H1N1_Human_KU321958_A/Milano/276/2015|2015.500:-1.192767126e-05):1.521085544e-05,H1N1_Human_KT836865_A/Hawaii/17/2015|2015.148:0.0009187208889):0.0001903154292,(H1N1_Human_KT836772_A/Minnesota/04/2015|2015.115:0.0003813856257,H1N1_Human_KX004145_A/Maryland/16/2015|2015.633:0.003840938101):0.0002863524069):0.000229273263,H1N1_Swine_KU323236_A/swine/Italy/161692/2015|2015.500:0.001881686511):0.0002984822036,H1N1_Human_KT836751_A/Hawaii/09/2015|2015.101:0.0007510198469):0.0003177396606,(((H1N1_Human_KT836600_A/Hawaii/67/2014|2014.778:-2.395100538e-05,H1N1_Human_KT836628_A/New_Hampshire/01/2015|2015.016:0.0009568604335):1.199062328e-05,H1N1_Human_KT880120_A/Florida/63/2014|2014.849:-1.199062328e-05):0.000901380329,H1N1_Human_KT836494_A/North_Dakota/01/2015|2015.019:0.002374709686):0.0006273220641):0.0001595519596,(H1N1_Human_KT836463_A/Iowa/27/2014|2014.937:2.870278285e-05,H1N1_Human_KT836458_A/Iowa/23/2014|2014.893:0.0004371902551):0.0007736221567):8.825216652e-05,H1N1_Human_KU517807_A/Gainesville/01/2015|2015.937:0.001790066984):0.00028294972):0.0001605726172,(((((H1N1_Human_KT836913_A/Washington/59/2014|2014.899:-1.977575097e-05,H1N1_Human_KT836664_A/California/80/2015|2015.208:0.0009513726059):9.899731451e-06,H1N1_Human_MF768610_A/Jeddah/8244/2014|2014.921:-9.899731451e-06):0.0004473068086,((H1N1_Human_KY615394_A/Taipei/0063/2016|2016.126:0.0009185614508,H1N1_Human_KY487631_A/Taipei/0008/2015|2015.973:0.0004809930024):0.0009518175305,H1N1_Human_KX004177_A/Iowa/53/2015|2015.841:0.000449257439):0.0004885096443):0.0009415062203,H1N1_Human_KX004468_A/Utah/18/2015|2015.984:0.002818563245):0.001058320641,(((H1N1_Human_KT836646_A/Louisiana/03/2015|2015.282:0.0004754311492,H1N1_Human_KT836769_A/Washington/19/2015|2015.115:-9.293193672e-06):0.0004773609071,H1N1_Human_KT836651_A/Virginia/40/2014|2014.973:0.0009254275002):0.0004618846151,(H1N1_Human_KT836869_A/California/56/2014|2014.992:0.001408513141,H1N1_Human_KU922540_A/Kerala/RGCB141437/2014|2014.436:0.001397458096):4.722431701e-06):0.0006041069376):0.001665573923):0.0002167095711,(((((((H1N1_Human_KY487704_A/EastBaltimore/0103/2016|2016.175:0.002343463326,H1N1_Human_KX005517_A/Louisiana/09/2015|2015.910:0.001398736009):1.621233548e-05,H1N1_Human_CY256719_A/Nicaragua/8427_02/2016|2016.014:0.0009173867517):1.004430523e-05,H1N1_Human_CY256783_A/Nicaragua/8746_02/2015|2015.904:0.001393067269):1.558925314e-05,H1N1_Human_CY256799_A/Nicaragua/7912_09/2015|2015.918:-1.90152756e-05):0.0004758959649,H1N1_Human_KX918923_A/Texas/79/2015|2015.975:0.0004582667794):0.0004500800474,(((H1N1_Human_KX004097_A/Iowa/55/2015|2015.956:0.0009395529088,H1N1_Human_KX005265_A/New_York/74/2015|2015.907:0.0004600151538):7.970475826e-06,H1N1_Human_KX409218_A/Mississippi/08/2016|2016.129:0.0004584842382):0.000436571758,H1N1_Human_KU589377_A/Montana/35/2015|2015.921:0.001906774721):1.887030618e-05):0.00185716192,H1N1_Swine_CY245974_A/swine/Saskatchewan/SD0121/2015|2015.784:0.007632384851):0.0001810468987):0.0001521117757,(H1N1_Human_CY188678_A/Nicaragua/5804_09/2013|2013.249:-1.343468889e-05,H1N1_Human_CY188190_A/Nicaragua/7579_04/2013|2013.592:0.001411151517):0.002204078042):0.0003432184991):0.001782453857,(H1N1_Human_KY509803_A/Chungnam/29/2016|2016.008:-2.835490165e-05,H1N1_Human_KY509804_A/Gangwon/61/2016|2016.047:0.0009612643297):0.00599091125):0.0009530236987,H1N1_Swine_KX013012_A/swine/Schallern/IDT19989/2014|2014.268:0.008182933616):0.001338392401,H1N1_Human_KF280702_A/India/P121778/2012|2012.148:0.003389147507):0.0008056968719,H1N1_Human_CY176575_A/Aarhus/INS3_653/2011|2011.066:0.0008881909815):0.0001264905855,((((((((((((((H1N1_Swine_KC779019_A/swine/Missouri/A01203163/2012|2012.044:0.002830105302,H1N1_Human_KC882394_A/Maryland/08/2011|2011.164:0.0004475001967):7.710985752e-06,H1N1_Human_KC881904_A/Minnesota/03/2011|2011.132:0.002340858751):7.971755376e-06,(H1N1_Human_CY182014_A/Nicaragua/AGA2-62/2011|2011.836:0.0004725822244,H1N1_Human_CY181782_A/Nicaragua/AGA2-29/2011|2011.773:0.0004587058509):0.00139967136):5.403117093e-06,H1N1_Human_KY925686_A/Viamao/LACENRS-1400/2011|2011.638:0.00139687342):0.0004639986416,(H1N1_Human_KC882371_A/Indiana/04/2011|2011.049:0.001407264666,H1N1_Human_CY092909_A/Georgia/NHRC0001/2011|2011.071:0.0004589347072):5.201502665e-06):1.951854419e-06,H1N1_Human_KC881602_A/Kentucky/09/2010|2010.833:0.0004622708639):5.039738185e-06,H1N1_Human_CY176447_A/Dayton/INS3_634/2011|2011.055:-5.805252796e-06):2.69165678e-06,(H1N1_Swine_JN673257_A/swine/Texas/A01104004/2011|2011.537:0.0004737641604,H1N1_Swine_JN673249_A/swine/Texas/A01104003/2011|2011.537:-7.843388196e-06):0.001866587729):0.0004635950015,((H1N1_Human_JN153092_A/Vladimir/IIV-35/2011|2011.082:0.00140703199,H1N1_Human_JN714491_A/Nizhnii_Novgorod/CRIE-BLM/2011|2011.068:0.0004636627175):7.230766951e-06,H1N1_Human_JN714483_A/Nizhnii_Novgorod/CRIE-NGV/2010|2010.997:-9.545347947e-06):0.00280274587):7.98975106e-06,(((((((((H1N1_Swine_KJ680522_A/swine/Kenya/1613/2011|2011.592:0.001405455253,H1N1_Swine_KJ680524_A/swine/Kenya/9469/2011|2011.562:0.0004621733802):0.002341775117,H1N1_Human_JN129264_A/Moscow/IIV-83/2011|2011.058:0.001895476548):0.000354098562,H1N1_Human_CY111379_A/Boston/DOA70/2011|2011.167:0.001272918941):0.000119556281,(H1N1_Human_CY129947_A/Aarhus/INS615/2011|2011.093:0.00045550598,H1N1_Swine_CY207074_A/swine/Colombia/3/2011|2011.570:0.002820500466):4.802535415e-06):1.233973602e-06,H1N1_Human_CY129643_A/Munich/INS541/2011|2011.132:0.000461516856):2.490110147e-06,H1N1_Human_KC882277_A/Michigan/03/2011|2011.241:0.0004639646039):3.989810457e-06,H1N1_Human_CY176410_A/Brighton/INS3_669/2011|2011.068:0.0009292226295):3.29584038e-06,H1N1_Human_KT180793_A/Singapore/DMS1165/2011|2011.025:0.0004626510991):2.762964947e-06,H1N1_Human_CY176487_A/Athens/INS3_642/2011|2011.115:0.0004624186891):1.147160298e-06):6.853135891e-07,H1N1_Human_JX625941_A/England/05160856/2010|2010.964:-3.060718259e-06):1.212116393e-06,H1N1_Human_CY097979_A/Budapest/WRAIR3789T/2011|2011.047:0.001400328712):1.309665317e-06,H1N1_Human_JN704790_A/Cheboksary/IIV-92/2011|2011.142:0.0004635395751):6.525538777e-05,(((((H1N1_Human_JX046925_A/Moscow/IIV-45/2012|2012.132:0.0004672987489,H1N1_Human_JQ768352_A/Tomsk/IIV-19/2012|2012.052:0.0009315314514):9.99012463e-07,H1N1_Human_JX473009_A/Vladivostok/28/2012|2012.233:0.0004648679206):0.0004089182703,H1N1_Swine_KU323029_A/swine/Italy/321118-6/2014|2014.500:0.008581418561):0.0002662095775,H1N1_Human_KU321971_A/Milano/21/2012|2012.500:0.001625270357):0.0002909960396,H1N1_Human_KJ856167_A/Sri_Lanka/22/2012|2012.416:0.001933956261):0.001401655781):2.308261076e-05):0.0001821861794,((((H1N1_Human_KF612071_A/Santa_Cruz/541/2012|2012.200:0.0009362132965,H1N1_Human_KF612066_A/Santa_Cruz/0223/2011|2011.792:0.001407818252):4.238559806e-05,H1N1_Human_KF612068_A/Santa_Cruz/111/2012|2012.181:0.0004224921868):0.0008002539209,H1N1_Human_KF612061_A/Santa_Cruz/2083/2011|2011.830:0.00271480328):0.002852460213,((H1N1_Swine_CY207050_A/swine/Colombia/M1484/2015|2015.342:0.006663381481,H1N1_Human_KY926002_A/Sao_Jose_do_Inhacora/LACENRS-2082/2012|2012.562:0.002797938714):0.00125334903,H3N8_Avian_KX978623_A/mallard_duck/Netherlands/17/2011|2011.718:0.02200109701):0.001583275473):0.0003273899682):0.0003367085048,(((H1N1_Human_CY167721_A/Tennessee/F2080c7879A/2011|2011.227:4.872452146e-18,H1N1_Human_CY167553_A/Tennessee/F2026/2011|2011.088:-4.872452146e-18):0.00179760822,H1N1_Human_CY167329_A/Tennessee/F1042A/2010|2010.093:0.00147345073):0.0008511778825,H1N1_Human_CY092422_A/Missouri/NHRC0001/2011|2011.066:0.001266160153):0.0007356620675):0.0009277231093,((((((((((((((((((((((((((((((((((H1N1_Swine_KR701024_A/swine/Finland/si632/2013|2013.140:0.0009404428891,H1N1_Swine_MH061758_A/swine/Mexico/9741916/2013|2013.236:0.001395156952):2.75046245e-05,H1N1_Human_KF560107_A/Helsinki/844/2013|2013.148:-2.75046245e-05):1.376374393e-05,H1N1_Human_CY171548_A/Chicago/YGA_04123/2012|2012.995:-1.376374393e-05):6.887597318e-06,H1N1_Human_CY168540_A/Boston/YGA_01002/2012|2012.964:-6.887597318e-06):3.446666102e-06,H1N1_Human_CY182934_A/Houston/JMM_93/2012|2012.989:-3.446666102e-06):2.252940861e-05,H1N1_Human_CY170676_A/Santa_Clara/YGA_03030/2013|2013.019:0.0004427715846):0.000139763378,(((H1N1_Swine_CY245678_A/swine/Alberta/SD0077/2015|2015.093:0.003729726953,H1N1_Swine_CY195340_A/swine/Alberta/SD0040/2014|2014.715:0.0005056477092):0.006145656437,(H3N2_Swine_CY246409_A/swine/Alberta/SD0172/2016|2016.488:0.004810044099,H3N2_Swine_CY195404_A/swine/Alberta/SD0049/2014|2014.901:0.0003502638465):0.006679062967):0.0006493783049,H1N1_Human_KJ147486_A/Lima/070674913/2013|2013.534:0.000300679729):0.0003338671321):0.0002081486604,(((((H1N1_Human_CY182718_A/Houston/JMM_64/2012|2012.945:0.0004709211288,H1N1_Human_CY135113_A/Texas/JMM_52/2012|2012.929:0.0009307867319):0.001426891781,(H1N1_Human_KY681529_A/Saudi_Arabia/02/2013|2013.786:1.258835555e-17,H1N1_Human_KY681530_A/Saudi_Arabia/03/2013|2013.786:-1.258835555e-17):0.001856349774):1.359782021e-05,H1N1_Human_KJ943237_A/Santiago/p20d1/2013|2013.468:0.001390663258):0.0002487964827,H1N1_Human_KT180860_A/Singapore/DMS1315/2013|2013.364:0.001621855779):0.0003630107338,((H1N1_Human_KF746709_A/Kazan/CRIE-04/2013|2013.022:-4.290717003e-18,H3N1_Human_KY926101_A/Santa_Cruz_do_Sul/LACENRS-2672/2013|2013.553:4.290717003e-18):0.0009185071257,H1N1_Human_KF746664_A/Kazan/CRIE-01/2012|2012.992:0.001420331133):0.000107598771):0.0002591915087):0.0002195578525,H1N1_Human_KF559787_A/Helsinki/551/2013|2013.112:0.000717339493):0.0003629943158,(H1N1_Swine_CY194610_A/swine/Arkansas/D0386/2013|2013.342:0.001169491253,H1N1_Swine_KP019631_A/swine/Nebraska/A01492657/2014|2014.156:0.001165020103):0.001240767838):0.0003651496651,H1N1_Human_KF746700_A/Kazan/CRIE-03/2013|2013.008:0.001323362357):0.001154925031,(H1N1_Human_KJ577180_A/Nepal/VIROAF5/2012|2012.649:0.003265822148,H1N1_Human_KF270581_A/India/P131027/2013|2013.071:0.001915879965):0.0002233825565):0.0001287133868,H1N1_Human_KP637909_A/Thailand/SN11790/2012|2012.564:0.001686559391):0.00135451155,(((((H1N1_Human_CY168428_A/Boston/YGA_00087/2013|2013.079:0,H1N1_Human_CY168812_A/Boston/YGA_01041/2012|2012.981:0):0.001866650246,H1N1_Human_KF280734_A/India/Nag132467/2013|2013.082:0.0014093562):3.527069947e-05,H1N1_Human_CY183222_A/Houston/JMM_131/2013|2013.022:0.0008987117112):0.0001313770899,((H1N1_Human_CY186048_A/Houston/JMM_152/2013|2013.096:0.0009182972559,H1N1_Swine_KF229769_A/swine/France/71-130116/2013|2013.178:0.001884696646):0.0004200203012,(H1N1_Human_CY169868_A/Boston/YGA_01185/2013|2013.055:0.0003204436054,H1N1_Human_CY170932_A/Santa_Clara/YGA_03065/2013|2013.068:0.0006124658227):0.001930276568):0.001049848239):0.001359407048,(H1N1_Human_KF280718_A/India/P12946/2012|2012.110:0.001870024821,H1N1_Human_KJ856020_A/Sri_Lanka/11/2012|2012.762:0.002821631685):5.725601213e-05):0.0006518856412):0.0007551722013,H1N2_Swine_KM027582_A/swine/Guangdong/3196/2011|2011.723:0.003836272151):0.0004541903771,H1N1_Human_CY176631_A/Westmead/INS3_662/2011|2011.551:0.001376791853):1.404698723e-05,(((H1N1_Human_CY176463_A/Kowloon/INS3_639/2011|2011.101:0.001882557987,H1N1_Human_KJ943483_A/Santiago/p15d1/2011|2011.622:0.002332366507):0.0004775122997,H1N1_Human_KP637349_A/Thailand/KS10403/2011|2011.315:0.0009249442539):6.411066946e-06,H1N1_Human_CY176783_A/Kowloon/INS3_691/2011|2011.068:0.0009297289282):1.741366439e-06):9.739788704e-06,H1N1_Human_JN187261_A/Taiwan/5506/2011|2011.044:-1.760135402e-05):0.0006809058624,((((H1N1_Human_KT180851_A/Singapore/DMS1243/2012|2012.526:0.0009164917384,H1N1_Human_CY171164_A/Chicago/YGA_04019/2012|2012.932:0.001420257569):2.697093405e-05,H1N1_Human_KT180852_A/Singapore/DMS1244/2012|2012.688:0.0009053752972):0.003334245423,H1N1_Human_CY176647_A/Westmead/INS3_664/2011|2011.551:-3.956348798e-05):7.258327289e-06,H1N1_Swine_MG962479_A/swine/Queensland/P12-14600-69/2012|2012.699:0.003764391179):0.001695281543):0.0002453249557,H1N1_Human_HQ891284_A/Vladivistok/7/2010|2010.921:0.0009188540174):4.821357431e-06,(H1N1_Human_JQ041359_A/Novosibirsk/KSH/2011|2011.090:0.0004419483756,H1N1_Human_JN714499_A/Joshkar-Ola/CRIE-BLP/2011|2011.142:0.0009568818247):0.0009415681535):5.091359453e-06,H1N1_Human_CY081057_A/Ulaanbaatar/190/2011|2011.027:0.001394580726):9.085660812e-06,H1N1_Human_CY121821_A/St-_Petersburg/100/2011|2011.500:0.001391662032):8.710335516e-06,H1N1_Human_KC882247_A/North_Carolina/06/2011|2011.052:-1.255942544e-05):6.290058212e-06,H1N1_Human_KC881667_A/North_Carolina/09/2011|2011.052:-6.290058212e-06):2.964822939e-06,(H1N1_Human_JN187257_A/Taiwan/842/2010|2010.967:0.0004360474712,H1N1_Human_JQ693742_A/Taiwan/2116/2011|2011.145:0.0014335558):0.0009380996015):9.082103812e-07,H1N1_Human_JX309931_A/Singapore/GP4523/2010|2010.918:-2.43040192e-06):0.000119294517,(((((((((((((H1N1_Human_JX905429_A/Florida/06/2012|2012.156:0.0009248511326,H1N1_Human_CY176703_A/Bronx/INS3_674/2012|2012.216:0.001413327508):0.0002557761673,H1N1_Human_KJ645760_A/Gainesville/08/2013|2013.923:0.0002098608571):0.000699240525,(H1N1_Human_CY176695_A/Bronx/INS3_673/2012|2012.175:0.0004680272798,H1N1_Human_CY176535_A/Durham/INS3_648/2012|2012.181:0.0004648821483):2.429977602e-06):5.491306037e-06,H1N1_Human_KC891304_A/North_Carolina/18/2012|2012.315:0.000460963408):2.965086556e-06,H1N1_Human_KC891538_A/Texas/22/2012|2012.153:0.0004634896275):1.76728631e-06,H1N1_Human_KC891576_A/New_York/34/2012|2012.290:-2.707029818e-06):1.35553207e-06,H1N1_Human_MG856221_A/Mexico/VER78/2012|2012.014:-1.35553207e-06):6.787776259e-07,H1N1_Human_KC891256_A/North_Carolina/09/2012|2012.162:-6.787776259e-07):0.0002104822056,H1N1_Human_CY116630_A/Mexico/InDRE3740/2011|2011.962:0.001658622482):0.0003404479388,(((H1N1_Human_KM437695_A/Finland/214/2012|2012.500:0.0008932022621,H1N1_Swine_CY195115_A/swine/Saskatchewan/SD0017/2013|2013.962:0.007599320032):1.842815414e-05,(H1N1_Human_CY176743_A/Lima/INS3_680/2012|2012.526:0.001405991848,H1N1_Human_CY176735_A/Lima/INS3_678/2012|2012.540:0.0009278212897):0.000933474816):7.506049714e-06,H1N1_Human_CY147968_A/Georgia/M5081/2012|2012.085:0.001392640277):0.0001299535347):0.0001802805801,H1N1_Human_KF560155_A/Helsinki/894/2012|2012.162:0.001220176444):0.0003229569732,H1N1_Human_CY176719_A/Dayton/INS3_676/2012|2012.192:0.001549395011):0.0005760238009,H1N1_Human_KU299862_A/Cambodia/V0902335/2011|2011.647:0.002120527694):0.0003464886041):0.0003750042114,(((H1N1_Human_KC882427_A/Colorado/11/2010|2010.992:0.0004450228621,H1N1_Human_KP637701_A/Thailand/SP11686/2012|2012.575:0.005195807011):1.888184226e-05,H1N1_Human_CY124791_A/Singapore/TT190/2011|2011.236:0.001385681119):0.001436522112,H1N1_Human_HQ834745_A/Moscow/IIV-33/2010|2010.781:0.001859858877):5.877286755e-05):0.0002071937157,H1N1_Human_KC881642_A/Wisconsin/16/2011|2011.038:0.001221733186):0.0001151777799,((H1N1_Human_KC882388_A/Maryland/06/2011|2011.142:0.0004545096406,H1N1_Human_CY176559_A/Headington/INS3_651/2011|2011.030:0.002348332008):6.306805713e-06,H1N1_Human_CY092901_A/South_Carolina/NHRC0002/2011|2011.077:0.0004583657075):0.0003518234253):0.002365894408,(((((((H1N1_Human_KC881686_A/Wisconsin/18/2011|2011.099:0.0009432441905,H1N1_Human_CY129875_A/District_of_Columbia/INS600/2011|2011.025:-1.164733563e-05):5.832385883e-06,H1N1_Human_KC882122_A/Arizona/01/2011|2011.085:-5.832385883e-06):0.0004659186244,H1N1_Human_KC882357_A/Virginia/04/2011|2011.014:0.0004690019646):0.0002434512315,H1N1_Human_CY097836_A/District_of_Columbia/WRAIR0309/2010|2010.995:0.001157669956):0.003530401402,(H1N1_Human_KC882374_A/Maine/04/2011|2011.129:0.0004627839084,H1N1_Human_KP637685_A/Thailand/SP10497/2011|2011.129:0.0004701255197):0.0009358479473):6.074561249e-07,H1N1_Human_CY096534_A/Bangkok/INS518/2010|2010.690:0.0009297042157):9.503659854e-06,H1N1_Human_JF816661_A/Beijing/HZ01/2011|2011.036:0.002334001565):0.0003413674689):0.0001745010605,H1N1_Human_CY081060_A/Ontario/130741/2010|2010.781:0.002407051423):4.022991962e-05,((((((((H1N1_Human_CY129963_A/Tallinn/INS618/2011|2011.085:0.0004730481507,H1N1_Human_CY129891_A/Tessenderlo/INS604/2011|2011.140:-7.372067991e-06):0.0004491124066,H1N1_Swine_KM028174_A/swine/Guangxi/NS3098/2011|2011.808:0.003307083291):0.0004833979999,H1N1_Human_KC881652_A/Texas/09/2011|2011.162:0.0004494497918):1.164013085e-05,H1N1_Human_KC882426_A/Delaware/04/2011|2011.093:-1.419135391e-05):6.235561583e-06,H1N1_Human_CY129955_A/Tallinn/INS617/2011|2011.071:0.001396640013):3.3141228e-06,H1N1_Human_KC882354_A/Delaware/06/2011|2011.093:-4.679523347e-06):0.0002095986441,(H1N1_Swine_KC222587_A/swine/Neumarkt/IDT14179/2011|2011.855:0.003256982365,H1N1_Human_CY129691_A/Athens/INS554/2011|2011.132:0.001439184146):0.0002545557648):0.0008312638448,H1N1_Human_JX625749_A/England/178/2010|2010.918:0.0005754416376):0.0009077421147):3.941590016e-05):0.0003202596149,H1N1_Human_KJ856199_A/Sri_Lanka/2290/2011|2011.090:0.002777147995):0.0009303497819,(((H1N1_Human_KR271566_A/Mexico/200102/2014|2014.038:0.001906682777,H1N1_Human_KR271534_A/Mexico/101812/2013|2013.962:0.0008985842337):6.099417909e-05,(H1N1_Human_KR271582_A/Mexico/241001/2014|2014.027:0.0004517915178,H1N1_Human_KR271606_A/Mexico/631812/2013|2013.945:0.0009470386825):0.001350402611):0.001033062877,H1N1_Human_KJ645768_A/Gainesville/05/2014|2014.038:0.002263736569):0.002777417486):0.0006846614508,(H1N1_Human_CY065769_A/Canada/GFA0402/2009|2009.285:1.563694401e-19,H1N1_Human_CY121685_A/California/07/2009|2009.500:-1.563694401e-19):0.0006581639908):0.0001322046109,(H1N1_Human_KU922539_A/Kerala/RGCBA923/2009|2009.764:0.0009300861971,H1N1_Swine_CY158446_A/swine/Illinois/02957/2010|2010.068:0.002340033879):0.000319926581):9.404157926e-05,H1N1_Swine_CY099188_A/swine/Minnesota/02979/2010|2010.129:0.001351513772):1.839669018e-05,(((((((((((((((H3N2_Swine_KM029438_A/swine/Hong_Kong/NS2168/2012|2012.468:0.0009264291187,H3N2_Swine_KM061013_A/swine/Guangxi/NNXD/2013|2013.247:0.0009397702549):0.001878122291,H3N2_Swine_KM029430_A/swine/Hong_Kong/NS1651/2012|2012.392:0.001403729432):0.0003941977695,((H3N2_Swine_KM028438_A/swine/Guangxi/NS3900/2011|2011.995:0.001884152894,H3N2_Swine_KM028462_A/swine/Guangxi/508/2012|2012.189:0.001400953171):0.002849426177,H3N2_Swine_KM028014_A/swine/Guangxi/2242/2011|2011.597:0.0009097901033):0.0004361066558):6.401507371e-05,(H3N2_Swine_KM028550_A/swine/Hong_Kong/NS2810/2011|2011.551:2.033996381e-18,H3N2_Swine_KM028630_A/swine/Hong_Kong/NS2822/2011|2011.551:-2.033996381e-18):0.001863964315):6.274231409e-06,H3N2_Swine_KM027622_A/swine/Guangdong/3502/2011|2011.800:-1.424738693e-05):7.136235178e-06,H3N2_Swine_KM027614_A/swine/Guangdong/3494/2011|2011.800:-7.136235178e-06):0.0004708315204,H3N2_Swine_KM029894_A/swine/Guangxi/NS2394/2012|2012.668:0.00470565264):0.0003239823233,H1N2_Swine_KU177212_A/swine/Zhejiang/SW64/2014|2014.123:0.01210130301):0.002505962082,(H1N1_Human_KC881842_A/Pennsylvania/17/2010|2010.874:0.001871640346,H1N1_Human_KM437687_A/Finland/1529N/2011|2011.500:0.0004700758192):0.001795198286):0.000335641386,(((((H1N1_Human_KJ690510_A/Uganda/MUWRP-243/2011|2011.274:0.001414641916,H1N1_Human_KJ690533_A/Uganda/MUWRP-240/2011|2011.101:0.0009209579243):0.0004518149072,H1N1_Human_CY111211_A/Boston/DOA14/2011|2011.049:0.002361894459):0.0009184694986,H1N1_Human_CY129659_A/Brooklyn/INS549/2011|2011.225:0.001424737939):0.0009573497697,H1N1_Human_CY081068_A/Ontario/3620/2010|2010.896:0.002818633515):0.002344087151,(H1N1_Human_CY129979_A/Warsaw/INS620/2011|2011.082:3.067532076e-06,H1N1_Human_CY129987_A/Warsaw/INS621/2011|2011.093:0.0004626085506):0.0009514844023):0.0002591846025):0.0001453052857,((((H1N1_Human_CY071609_A/Ft_Carson/WR1448P/2009|2009.781:0.0004637931681,H1N1_Human_KC781014_A/Arizona/20/2009|2009.929:0.0009350370322):1.56087302e-06,H1N1_Human_CY066556_A/San_Diego/INS198/2009|2009.803:0.0009344787557):4.234720292e-06,H1N1_Human_KC780929_A/Colorado/13/2009|2009.762:0.001869402116):3.153920181e-05,H1N1_Swine_KC508557_A/swine/Colorado/A01203099/2011|2011.973:0.007547227454):0.0008747313074):9.276848977e-05,((((H1N1_Human_CY062816_A/Odense/INS143/2009|2009.860:0.00234314718,H1N1_Human_CY065725_A/England/434/2009|2009.427:-7.547339814e-06):3.796266733e-06,H1N1_Human_GQ323501_A/Michigan/06/2009|2009.332:-3.796266733e-06):6.650200276e-06,H1N1_Human_KC780578_A/Virginia/01/2010|2010.055:0.002340395348):8.098639088e-06,(((H3N2_Swine_JX182059_A/swine/Missouri/A01240017/2011|2011.871:0.004687260665,H3N2_Swine_JQ689115_A/swine/Missouri/A01047969/2010|2010.951:0.0009554283296):0.004511896561,H1N1_Human_CY071380_A/Berlin/INS430/2010|2010.096:0.0007103173645):0.0001197742707,H1N1_Human_HM014329_A/Guangzhou/GIRD07/2009|2009.605:0.001758088829):0.0001090071884):4.426051254e-05):0.0001567389773,((((((H3N2_Swine_KX618881_A/swine/Ilinois/A02090968/2015|2015.770:0.003086589514,H3N2_Swine_KX858559_A/swine/Illinois/A01894510/2016|2016.238:0.006395925543):0.001094600377,H3N2_Swine_KF982052_A/swine/Illinois/A01427144/2013|2013.847:0.0007675109485):0.004689906366,(H1N2_Swine_KT313577_A/swine/Missouri/A01411322/2014|2014.038:0.005709397102,H1N2_Swine_KF885641_A/swine/Iowa/13C097/2013|2013.230:0.002301795146):0.000569932582):0.004316182854,H3N2_Swine_KF998041_A/swine/Minnesota/A01279377/2012|2012.885:0.009458699415):0.007315262431,((H1N2_Swine_AB914499_A/swine/Chiba/119/2012|2012.786:0.008077626315,H1N2_Swine_MF099116_A/swine/El_Monte/VN1401-1537/2015|2015.762:0.02119986997):0.0008977286868,(H1N2_Swine_KP027584_A/swine/Brazil/G2P1/2013|2013.425:0.0009397605889,H1N2_Swine_KP027592_A/swine/Brazil/G2P2/2013|2013.425:0.0004603841843):0.007041296021):0.0004722114216):0.000507125532,((H1N1_Swine_KM496994_A/swine/Brazil/66/2011|2011.279:0.009033211491,H1N1_Swine_KR700168_A/swine/Spain/29113/2012|2012.066:0.00576246622):0.0004387237905,(H1N2_Swine_KM507526_A/swine/Brazil/232-11-13/2011|2011.625:0.005236876841,H1N2_Swine_KM507518_A/swine/Brazil/185-11-7/2011|2011.510:0.007149224251):0.001403797063):0.0004313088531):0.0002102182853):0.000119567248,((H1N1_Swine_AB911600_A/swine/Hiroshima/52/2011|2011.871:0.007097883818,H1N1_Swine_AB909397_A/swine/Hiroshima/8/2011|2011.038:0.002838985715):0.0006824040369,H1N1_Swine_AB911608_A/swine/Kagoshima/60/2010|2010.786:0.002127454881):0.0005477980706):8.514058266e-05,((((((((((((H1N1_Swine_KP735709_A/swine/Shandong/S113/2014|2014.852:0.001895222907,H1N1_Swine_KX264374_A/swine/Zhucheng/90/2014|2014.707:0.001852896433):0.004741335074,H1N1_Swine_KP735711_A/swine/Shandong/S269/2014|2014.852:0.001405139874):0.002396855823,H1N1_Swine_KX296774_A/swine/Ningjin/03/2014|2014.940:0.003796027668):0.0005902405967,(H3N2_Swine_KM061021_A/swine/Guangxi/JGB4/2013|2013.452:0.004730279566,H1N1_Swine_KJ174944_A/swine/Guangxi/BB1/2013|2013.849:0.002798723859):0.0001363525168):0.0002193067108,(((H3N2_Canine_MG254148_A/canine/Guangxi/LZ45/2015|2015.058:-2.095996271e-17,H1N1_Canine_MG254149_A/canine/Guangxi/LZ52/2015|2015.066:2.095996271e-17):2.097543131e-17,H1N1_Canine_MG254145_A/canine/Guangxi/LZ20/2015|2015.038:-2.097543131e-17):0.009475955059,(H1N1_Canine_MG254151_A/canine/Guangxi/LZ317/2013|2013.893:0.001429105986,H1N1_Canine_MG254139_A/canine/Guangxi/HC18/2013|2013.795:0.0009064938547):0.002483405269):0.003565942042):0.0001731770639,H1N1_Swine_KJ725053_A/swine/Guangdong/306/2013|2013.038:0.004250457414):0.0008926674196,H3N2_Swine_KM029726_A/swine/Guangdong/NS2717/2012|2012.603:0.002778499434):0.0004939449476,H3N2_Swine_KM029742_A/swine/Guangdong/NS2883/2012|2012.641:0.0008748020421):0.004313052797,(H1N2_Swine_KJ729264_A/swine/Zhejiang/43/2012|2012.871:0.0004655753975,H1N2_Swine_KJ729256_A/swine/Guangxi/325/2012|2012.871:0.0004660214574):0.007091678399):0.002093394282,((((H3N1_Swine_KR092066_A/swine/Missouri/A01410818/2013|2013.964:0.002202651937,H3N1_Swine_KT983782_A/swine/Iowa/A01476500/2013|2013.556:0.0001329479037):0.001258113876,(H3N1_Swine_KT983787_A/swine/Iowa/A01476471/2014|2014.038:0.0009267353757,H3N1_Swine_KT374266_A/swine/Iowa/A01555108/2014|2014.882:0.001407077762):0.002042807809):0.007831390163,H1N2_Swine_KU976569_A/swine/Mexico/AVX50/2013|2013.233:0.01076097873):0.0009501483547,((H1N2_Swine_KM028118_A/swine/Guangxi/2900/2011|2011.770:0.006765353041,H3N2_Swine_MH061566_A/swine/Mexico/10499819/2014|2014.252:0.01246497409):0.000427547606,(H3N2_Swine_CY245990_A/swine/Alberta/SD0123/2015|2015.803:0.02194290231,H1N1_Swine_MF099120_A/swine/Chile/66/2014|2014.636:0.01257710949):0.0013225161):0.0003104262719):0.0002872815756):9.381592572e-05,(H1N1_Human_GQ225364_A/Fujian/1/2009|2009.386:-2.37227142e-19,H1N1_Human_GQ288371_A/Fuzhou/01/2009|2009.403:2.37227142e-19):0.0003074868014):8.557594856e-05,((((H1N1_Swine_KR699867_A/swine/England/080012/2011|2011.529:0.00238940886,H3N2_Swine_KM355384_A/swine/Thailand/CU-S14129N/2013|2013.912:0.01287300221):0.0005197631186,H1N1_Swine_AB910578_A/swine/Chiba/30/2012|2012.285:0.00860895582):0.0003317662582,H1N1_Human_CY067648_A/Madrid/INS224/2009|2009.863:0.001839347692):9.690371464e-05,(H1N1_Human_KC781440_A/Utah/27/2009|2009.419:1.833700587e-05,H1N1_Human_KC780357_A/North_Carolina/05/2010|2010.148:0.000915554974):6.681552298e-05):0.0003205773577):2.008958371e-05):2.630117015e-05):2.125936021e-05,(((((((((((((((((((((((((((((((((((((((((((((((H1N1_Swine_MG521110_A/swine/Indiana/A02218180/2017|2017.471:-2.195708007e-05,H1N1_Swine_MG521116_A/swine/Wisconsin/A01104100/2017|2017.792:0.0004878778523):2.962558661e-05,(H3N1_Swine_MH255627_A/swine/Indiana/17TOSU1822/2017|2017.496:-2.333899497e-17,H3N1_Swine_MH255640_A/swine/Indiana/17TOSU1827/2017|2017.496:2.333899497e-17):0.0009032838415):0.0003884910286,H1N1_Swine_MF716911_A/swine/Ohio/17TOSU1384/2017|2017.529:0.001011656014):0.002644894136,(H1N1_Swine_KX658656_A/swine/Indiana/A01812239/2016|2016.458:0.0007546814501,H1N1_Swine_MF145459_A/swine/Arkansas/A01671281/2016|2016.948:0.004401334964):0.0001956025536):0.0004246024582,H1N1_Swine_KY938615_A/swine/Arkansas/A01668226/2016|2016.868:0.001915460344):5.368348831e-05,H1N1_Swine_KX858574_A/swine/Ohio/A01733849/2016|2016.216:-6.3802251e-05):0.001364894767,(H1N1_Swine_MG521002_A/swine/Illinois/A02218178/2017|2017.493:0.003304450536,H1N1_Swine_KY509889_A/swine/Ohio/A01778720/2016|2016.641:0.002331776204):1.900001974e-05):4.59138484e-05,(H3N1_Swine_MF045305_A/swine/Missouri/A01782798/2016|2016.822:0.003731164679,H1N1_Swine_KY938591_A/swine/Pennsylvania/A01668939/2016|2016.910:0.003352964697):0.0004192755008):2.070578724e-05,H1N1_Swine_KY964000_A/swine/Indiana/16TOSU6524/2016|2016.329:0.001382570005):0.0001217328348,((H1N1_Swine_KY970164_A/swine/Michigan/A01259076/2017|2017.200:0.0004648420014,H1N1_Swine_MF801594_A/swine/Michigan/A02214235/2017|2017.216:0.0004680674267):0.0002839102759,H1N1_Swine_MH234436_A/swine/Ohio/OH-18-7963/2018|2018.260:0.002993934501):0.001283031247):0.0004370036725,(H1N1_Swine_KY888029_A/swine/Kansas/A01378019/2017|2017.156:0.003166283757,H1N1_Swine_KX772249_A/swine/Kansas/A01377661/2015|2015.932:0.0005796460145):0.000403909686):0.008904601753,H1N1_Swine_KX772274_A/swine/Illinois/A01728329/2015|2015.959:0.01091281002):0.001329634365,(H1N1_Swine_KX907915_A/swine/Colorado/A01432240/2012|2012.923:0.0004384215542,H1N1_Swine_KC779039_A/swine/California/A00968789/2013|2013.038:0.0009592952736):0.0002388977688):0.000644091386,(((H1N1_Swine_MF425612_A/swine/South_Dakota/A01678471/2016|2016.816:-1.906654029e-05,H1N1_Swine_MG912580_A/swine/Kansas/A01378038/2017|2017.989:0.005192447619):0.01468430758,H1N1_Swine_KF998056_A/swine/South_Dakota/A01267922/2012|2012.811:0.00184161067):0.0009379545405,(H1N2_Swine_KJ739327_A/swine/Oklahoma/A01202498/2011|2011.600:0.000895897457,H1N1_Swine_KF695374_A/swine/Michigan/A01259075/2013|2013.693:0.001438613899):0.006778279126):0.0001117247941):0.0001214378782,((((((((((H1N1_Swine_KX670644_A/swine/Missouri/A01795229/2015|2015.723:0.004150575772,H1N1_Swine_MF801518_A/swine/Minnesota/A02214666/2017|2017.219:0.01414484289):0.0003797858895,H1N1_Swine_KT828305_A/swine/Iowa/14TOSU10638/2014|2014.500:0.001424489819):0.001205421169,(H1N1_Swine_KX851931_A/swine/Minnesota/A01942199/2016|2016.085:0.009741940745,H1N1_Swine_KX631940_A/swine/Illinois/A01796450/2015|2015.882:0.002113385157):0.0005434238902):0.0001617089577,((((H1N1_Swine_KX670649_A/swine/Pennsylvania/A01554941/2015|2015.362:1.843513399e-17,H1N1_Swine_KX671254_A/swine/Pennsylvania/A02024399/2015|2015.400:-1.843513399e-17):0.002842053241,H1N1_Swine_KX671201_A/swine/Iowa/A02025218/2015|2015.518:0.002324042255):5.017587124e-05,H1N1_Swine_KX960514_A/swine/Indiana/15TOSU1187/2015|2015.556:0.001349221014):0.0009334273642,H1N2_Swine_KX670619_A/swine/Oklahoma/A01567187/2014|2014.934:0.000235435393):0.001824402189):0.00295843336,(((H1N1_Swine_KX671224_A/swine/Missouri/A01945149/2015|2015.721:0.009930047393,H1N1_Swine_KT449757_A/swine/Missouri/A01492716/2014|2014.137:4.615393358e-05):0.0004251313906,H1N1_Swine_KU752459_A/swine/Indiana/A01812068/2015|2015.863:0.007262574045):0.0004456077537,(H1N1_Swine_KT828164_A/swine/Kentucky/14TOSU23804/2014|2014.500:-6.780712048e-06,H1N1_Swine_KT828104_A/swine/Kentucky/14TOSU23975/2014|2014.500:0.0004720141869):0.003083840531):0.002190196025):0.0002364357903,H1N1_Swine_KJ640594_A/swine/Iowa/13TOSU0239/2013|2013.496:0.004830485547):0.0005704056383,(H3N2_Swine_KM872085_A/swine/California/A00968949/2014|2014.499:0.0002022583749,H1N1_Swine_KY678588_A/swine/Minnesota/A01781391/2016|2016.701:0.00495804957):0.007062429812):0.00263632127,H1N2_Swine_KX670664_A/swine/Minnesota/A01567956/2014|2014.956:0.003748688545):0.0004200960563,H3N2_Swine_KC839589_A/swine/Iowa/A01300194/2012|2012.449:0.002263677525):8.502876131e-05,H1N1_Swine_KF026731_A/swine/Minnesota/A01270355/2012|2012.734:0.001349903731):5.737084338e-05):0.0001384067728,((((H1N1_Swine_MF194533_A/swine/Iowa/MT_12_07_3830/2012|2012.518:-9.244547336e-06,H1N1_Swine_MF194257_A/swine/South_Dakota/MT_12_07_2005/2012|2012.197:0.0004744780222):4.625879186e-06,H1N1_Swine_MF919799_A/swine/Minnesota/MT_13_01_S17/2013|2013.044:-4.625879186e-06):0.0009187982182,H1N1_Swine_MF919937_A/swine/Minnesota/MT_13_01_S45/2013|2013.118:0.0004811193034):0.002249653406,H1N1_Swine_KJ640578_A/swine/Texas/13TOSU0035/2013|2013.085:0.004348655793):0.001175153393):0.0003386371106,H1N1_Swine_KJ130211_A/swine/South_Dakota/SJ1319788/2013|2013.866:0.006301779425):0.0004760933842,((((((((((H1N1_Swine_KJ640603_A/swine/Ohio/13TOSU1958/2013|2013.581:-1.083970611e-17,H1N1_Swine_KJ640386_A/swine/Ohio/13TOSU2115/2013|2013.581:1.083970611e-17):0.0004515485401,(H1N1_Swine_KX670689_A/swine/Ohio/A01476806/2014|2014.811:0.002390478735,H1N2_Swine_KJ640787_A/swine/Indiana/13TOSU1144/2013|2013.496:-5.79780708e-05):0.0004835290307):1.904109918e-05,H1N1_Swine_KM185827_A/swine/Indiana/13TOSU3988/2013|2013.663:0.0004463169851):1.487856604e-05,(H3N2_Swine_KF704137_A/swine/Indiana/13TOSU1128/2013|2013.562:-2.159339155e-05,H3N2_Swine_KF646122_A/swine/Michigan/A01259074/2013|2013.633:0.0009532556189):0.0004522977988):1.371859838e-05,H3N2_Swine_KM076735_A/swine/Iowa/13H092/2013|2013.655:-1.466997956e-05):7.340636424e-06,H1N2_Swine_KJ640266_A/swine/Indiana/13TOSU1142/2013|2013.496:-7.340636424e-06):0.0002027985229,H3N2_Swine_KM076719_A/swine/Iowa/13H076/2013|2013.655:0.0002630816245):0.0004509349147,H1N2_Swine_MF425622_A/swine/Michigan/A01259077/2017|2017.408:0.009467148362):0.0005136945167,(((H1N2_Swine_MF045227_A/swine/Missouri/A01782148/2016|2016.759:0.002930544448,H3N2_Swine_KY938639_A/swine/Missouri/A01668196/2016|2016.858:-0.0001252774371):0.0003296921543,H1N1_Swine_MF045179_A/swine/Missouri/A01782586/2016|2016.795:0.003912213694):0.0005794733195,H1N2_Swine_MF373312_A/swine/Missouri/A01672030/2017|2017.044:0.004141247619):0.00804028141):0.005025128327,(H1N2_Swine_MG521038_A/swine/Nebraska/A02216637/2017|2017.416:0.008424390957,H1N2_Swine_KJ995975_A/swine/Nebraska/A01104081/2014|2014.359:0.002006671466):0.003226743731):0.001653088283):0.0007650365033,H3N2_Swine_KJ004007_A/swine/Nebraska/A01399268/2013|2013.603:0.01283347369):0.001885596091,H1N1_Swine_KC839546_A/swine/South_Dakota/A01202617/2011|2011.740:0.005051711615):8.963766234e-05,((((H1N1_Swine_MG784570_A/swine/Nebraska/A02219793/2017|2017.641:0.001304713424,H1N1_Swine_KF836372_A/swine/Illinois/A01227424/2013|2013.679:0.003385853873):0.006190044263,H1N1_Swine_KC866556_A/swine/Ohio/12TOSU44/2012|2012.471:0.002866567378):0.0004678323946,H1N1_Swine_JX045996_A/swine/Illinois/A01049981/2011|2011.373:-3.751166732e-05):4.691193241e-05,H1N1_Swine_KC435075_A/swine/North_Dakota/A01104053/2012|2012.816:0.007575717036):0.0004184781837):0.0004080428195,(((((((H1N2_Swine_KY401853_A/swine/South_Dakota/A01678175/2016|2016.430:0.001321414299,H1N2_Swine_KY115515_A/swine/South_Dakota/A01677105/2016|2016.321:0.002893510195):0.004076502273,H1N2_Swine_KX671293_A/swine/Missouri/A02076915/2015|2015.496:0.004497838739):0.002377584747,H3N1_Swine_KT449739_A/swine/Illinois/A01565507/2014|2014.707:0.004042801524):0.0053796026,H1N2_Swine_KJ161854_A/swine/South_Dakota/A01349341/2013|2013.195:0.001797598253):0.004256246764,H3N2_Swine_KC839584_A/swine/Nebraska/A01300022/2012|2012.444:0.0007609709675):0.0003372625028,H3N2_Swine_KJ004012_A/swine/Nebraska/A01300032/2012|2012.444:0.0005993620526):0.003318603859,(H1N2_Swine_KY115495_A/swine/Iowa/A01775725/2016|2016.378:0.02983856547,H1N1_Swine_JX099404_A/swine/Illinois/A01104012/2012|2012.066:0.001607064326):0.01489658457):0.002102328862):0.001908144433,((((H1N2_Swine_MF194621_A/swine/Iowa/MT_12_07_11_2_10/2011|2011.890:0.002732051314,H1N2_Swine_MF194565_A/swine/Iowa/MT_12_07_11_2_25/2011|2011.890:0.001010148021):0.0006632212813,(H1N1_Swine_KF386850_A/swine/Minnesota/A01301732/2012|2012.652:0.001632365982,H1N2_Swine_KC020459_A/swine/Minnesota/12/2012|2012.488:0.003063800529):0.001462927027):0.0007084905232,H1N2_Swine_KC778994_A/swine/Minnesota/A01202471/2011|2011.570:0.0004527347529):0.001211343358,((H1N2_Swine_KC779009_A/swine/Iowa/A01203125/2012|2012.014:-7.505733124e-18,H1N1_Swine_KC779014_A/swine/Wisconsin/A01203142/2012|2012.027:7.505733124e-18):0.0009070485924,H1N2_Swine_KF026741_A/swine/Nebraska/A01270646/2012|2012.773:0.002376444897):0.003572786385):0.001032536532):0.0002670587123,(((((((H1N2_Swine_KT827938_A/swine/Ohio/14TOSU23764/2014|2014.500:0.0004643542429,H1N2_Swine_KT828314_A/swine/Ohio/14TOSU23771/2014|2014.500:8.792320056e-07):0.000470594451,H1N2_Swine_KT828056_A/swine/Indiana/14TOSU0032/2014|2014.500:-5.027014364e-06):0.00288915951,H1N2_Swine_KJ640779_A/swine/Texas/13TOSU6273/2013|2013.748:0.0003861310423):6.109644791e-05,H1N2_Swine_KJ640250_A/swine/Texas/13TOSU6276/2013|2013.748:-6.386257828e-05):0.004058960336,H1N2_Swine_KT313582_A/swine/Texas/A01410206/2014|2014.055:0.002772373078):0.01046437738,H1N1_Swine_KJ493635_A/swine/Guangxi/S2/2013|2013.175:0.08489434047):0.001512348524,((H1N2_Swine_MF194889_A/swine/Minnesota/MT_12_07_2083/2012|2012.216:-1.306144735e-18,H1N2_Swine_MF194289_A/swine/South_Dakota/MT_12_07_2079/2012|2012.197:1.306144735e-18):5.232273459e-18,H1N2_Swine_MF194209_A/swine/South_Dakota/MT_12_07_2081/2012|2012.197:-5.232273459e-18):0.003946110097):0.0003537665101):0.001214093207,H1N2_Swine_KR074338_A/swine/Minnesota/A01202453/2011|2011.532:0.006511857464):0.000316717298,(((H1N1_Swine_MF098887_A/swine/Rengo/VN1401-95/2014|2014.425:0.00174029268,H1N1_Swine_MF099254_A/swine/Rengo/VN1401-1563/2015|2015.764:0.00629247861):0.01115140636,H1N2_Swine_MF099345_A/swine/Chile/VN1401-343/2014|2014.792:0.01843059581):0.0006984084742,H1N1_Swine_CY245870_A/swine/Saskatchewan/SD0110/2015|2015.458:0.01898565586):0.0008770090059):0.0002589150465,H1N1_Swine_HQ840302_A/swine/Minnesota/130A/2009|2009.666:0.0004581846909):7.573146856e-05,(((H1N1_Swine_HQ840315_A/swine/Minnesota/136B/2009|2009.663:0,H1N1_Human_KC780560_A/Minnesota/15/2009|2009.655:0):4.27042024e-06,H1N1_Swine_JF714099_A/swine/QC/3974-5/2009|2009.874:0.0009286390078):4.260278961e-05,H1N1_Human_CY147840_A/Mexico/24045/2009|2009.299:0.0008906278357):7.186689779e-05):0.0001686123516,(H1N1_Human_CY051212_A/Wisconsin/629-D01414/2009|2009.485:8.688922927e-06,H1N1_Swine_KR074280_A/swine/Nebraska/A01049048/2010|2010.877:0.003737485951):0.0002532334764):5.635865058e-05,(H1N1_Human_CY083438_A/Ft-Benning/WRAIR1669P/2009|2009.745:0.0009487871738,H1N1_Human_KC780666_A/Nebraska/23/2009|2009.995:0.00138371349):0.0003062425201):0.0001283271476,((((H3N2_Swine_KJ413862_A/swine/Ontario/11-105317/2011|2011.893:0.0004689641863,H3N2_Swine_KF840476_A/swine/Ontario/103-18/2011|2011.893:0.0004639452418):0.009120865861,H1N1_Swine_KP404419_A/swine/Tianjin/47/2011|2011.871:0.007678167263):0.0008506987902,H1N1_Human_KC780674_A/West_Virginia/13/2009|2009.647:0.001426027102):0.0003385828843,H1N1_Human_KC780185_A/Montana/22/2009|2009.915:0.0003509131744):8.020186455e-05):3.054810562e-05,((((((((((((((((((H1N1_Human_GQ200264_A/Colorado/03/2009|2009.318:-6.578059162e-06,H1N1_Swine_GQ150327_A/swine/Alberta/OTH-33-8/2009|2009.500:0.001871908651):3.299537663e-06,H1N1_Human_GQ457496_A/Nebraska/02/2009|2009.285:-3.299537663e-06):1.655056552e-06,H1N1_Human_CY049819_A/Craven/WR0019/2009|2009.340:-1.655056552e-06):5.576957016e-06,H1N1_Human_GQ465739_A/Canada-AB/RV1644/2009|2009.329:0.000928210845):0.0004672234446,(((H1N1_Human_GQ457488_A/Minnesota/02/2009|2009.318:0.0004656509141,H1N1_Human_GQ433896_A/Jiangsu/1/2009|2009.452:0.0004654839592):9.23551158e-08,H1N1_Human_GQ223443_A/GuangzhouSB/01/2009|2009.375:0.0004656282835):2.07981221e-07,H1N1_Human_GQ373261_A/Toronto/3141/2009|2009.310:0.0004657775223):8.036366466e-07):3.13245432e-07,H1N1_Human_CY053012_A/Houston/5H/2009|2009.378:-8.817269521e-07):4.438222913e-07,H1N1_Human_CY053251_A/Brownsville/35H/2009|2009.400:-4.438222913e-07):2.234105453e-07,H1N1_Human_CY049874_A/Cherry_Point/WR0102/2009|2009.332:-2.234105453e-07):1.124651725e-07,H1N1_Human_CY046942_A/Netherlands/602/2009|2009.323:-1.124651725e-07):5.661774093e-08,H1N1_Human_GQ200253_A/Maryland/05/2009|2009.323:-5.661774093e-08):2.850410406e-08,H1N1_Human_KC781807_A/Oregon/11/2009|2009.460:-2.850410406e-08):1.435102461e-08,H1N1_Human_GQ117095_A/Indiana/09/2009|2009.304:-1.435102461e-08):3.009251116e-07,H1N1_Human_GQ132172_A/Canada-NS/RV1538/2009|2009.500:0.0004656249734):1.479723833e-06,H1N1_Human_KC780105_A/Alaska/38/2009|2009.693:0.0009314421412):0.0002285535889,((((H1N1_Human_GQ465742_A/Canada-SK/RV1794/2009|2009.345:1.652937506e-18,H1N1_Human_GQ402298_A/Canada-SK/RV1798/2009|2009.342:-1.652937506e-18):5.523497635e-19,H1N1_Swine_JF714000_A/SW/SK/12-71/2009|2009.548:-5.523497635e-19):0.000467404658,H1N1_Human_GQ200204_A/Florida/04/2009|2009.318:0.000466487322):0.0004139029827,H1N1_Human_CY075432_A/Chile/4064/2009|2009.518:0.000985350401):0.0002399243984):5.718384037e-05,(H1N1_Human_GQ200228_A/New_Jersey/04/2009|2009.285:0.0004348629068,H1N1_Human_GQ377065_A/Arizona/01/2009|2009.304:3.037056808e-05):0.0007603033398):3.312372143e-05,((((H1N1_Human_CY066708_A/Vienna/INS291/2009|2009.882:0.002341442483,H1N1_Human_GQ351289_A/Italy/85/2009|2009.449:0.0009363054604):3.568417147e-06,H1N1_Human_KC780157_A/Mississippi/03/2009|2009.732:0.001870579046):2.160071715e-06,H1N1_Human_KC782098_A/Rhode_Island/15/2009|2009.447:0.0004612585248):4.487067968e-05,H1N1_Human_GQ465736_A/Canada-NS/RV1565/2009|2009.326:0.0004198836035):0.0003192924068):0.0001301918249,(((((((H1N2_Swine_KM027638_A/swine/Guangdong/3583/2011|2011.819:0.006687112886,H1N2_Swine_AB914483_A/swine/Chiba/14/2012|2012.038:0.009615397776):0.0002370756388,H1N1_Swine_AB910570_A/swine/Kagoshima/23/2012|2012.200:0.007930192492):0.0003999266504,H1N1_Human_KJ690431_A/Uganda/MUWRP-224/2010|2010.860:0.004063504245):0.0002911533438,(H1N1_Human_KJ690399_A/Uganda/MUWRP-093/2009|2009.726:0.001389901302,H1N1_Swine_CY159462_A/swine/Arkansas/SG1499/2010|2010.608:0.002827029226):0.0001193570934):0.0001668294071,(((H1N2_Swine_KM489579_A/swine/Ontario/68/2012|2012.773:0.003766442383,H1N1_Swine_KM489578_A/swine/Ontario/62/2012|2012.501:0.002339015662):0.002401813158,H1N1_Swine_KM489580_A/swine/Ontario/46/2012|2012.507:0.008119306613):0.00138221066,H1N1_Human_CY147888_A/Mexico/24052/2009|2009.318:0.0004406539418):0.0002628775214):5.580847348e-05,H1N1_Human_KC780301_A/Pennsylvania/31/2009|2009.923:0.002223227278):8.273273084e-05,H1N1_Human_KJ690391_A/Uganda/MUWRP-176/2010|2010.510:0.001819620404):3.682170505e-05):5.475951347e-06):4.651074042e-06,(((((((((((((((((((((H1N1_Human_JN207840_A/Zhejiang/89w/2009|2009.827:0.001875402519,H1N1_Swine_JQ695870_A/swine/Shandong/327/2010|2010.500:0.001398141317):4.761012391e-06,H1N1_Swine_HQ695943_A/swine/Jangsu/46/2010|2010.038:0.0004589322857):3.840437504e-06,H1N1_Human_CY095861_A/Hubei/74/2009|2009.871:0.002340869129):1.559318736e-06,H1N1_Human_CY065994_A/Ulgii/9911/2009|2009.940:-6.128297714e-06):1.993744868e-06,H1N1_Human_CY096044_A/Hubei/99/2009|2009.775:0.001874836101):1.199596242e-06,H1N1_Swine_JQ695878_A/swine/Shandong/361/2010|2010.500:0.0004651865967):1.269175103e-05,(H1N1_Swine_JX987189_A/swine/Nanjing/50/2011|2011.151:0.004677110075,H1N1_Human_HM773209_A/Jiangsu/2/2009|2009.866:0.001431596335):0.0004558597895):1.798810859e-05,(((H1N1_Swine_JF275946_A/swine/Nanchang/6/2010|2010.033:0.0004668811745,H1N1_Swine_JF275922_A/swine/Nanchang/3/2010|2010.033:-9.604023227e-07):0.00095177097,H1N1_Human_KC473859_A/Guangzhou/GIRD74/2010|2010.570:0.002336577446):0.0002489416909,((H1N1_Swine_KM028526_A/swine/Hong_Kong/830/2011|2011.148:0.0004603667653,H1N1_Human_KC881956_A/New_Mexico/04/2011|2011.101:0.00047092131):7.651234647e-06,H1N1_Human_KC881938_A/New_Mexico/06/2011|2011.140:0.0004583499815):0.004964346021):0.0002228683085):1.682206834e-05,H1N1_Swine_KM029638_A/swine/Hong_Kong/NS3160/2010|2010.803:0.00519024116):0.0002031909504,H1N1_Swine_HQ695992_A/swine/Jangsu/504/2010|2010.038:0.002131446283):5.236638904e-05,((H1N1_Human_GU198200_A/Nanjing/3/2009|2009.792:2.023185466e-18,H1N1_Human_CY089615_A/Nanchang/8008/2009|2009.964:-2.023185466e-18):0.0004757809707,H1N1_Human_CY089623_A/Nanchang/8011/2009|2009.973:0.001389549621):0.0002965571342):0.0001457835244,((H1N1_Swine_HQ541693_A/swine/Heilongjiang/44/2009|2009.786:0,H1N1_Swine_HQ541709_A/swine/Yunnan/74/2010|2010.038:0):1.777986664e-06,H1N1_Swine_HQ541701_A/swine/Heilongjiang/105/2009|2009.786:0.0009295100886):0.0009085951518):2.516967066e-05,(H1N1_Human_HM230706_A/Zhoushan/52/2009|2009.964:0.001403289202,H1N1_Human_JN032405_A/Changchun/01/2009|2009.860:0.0004620413894):3.26671655e-06):6.665817543e-06,H1N1_Human_HM230698_A/Zhoushan/1/2009|2009.885:0.001396543868):1.158640251e-05,(((H1N1_Swine_JQ695886_A/swine/Shandong/811/2009|2009.500:-3.83702414e-06,H1N1_Swine_JQ695894_A/swine/Shandong/854/2009|2009.500:0.0004695131068):1.828113158e-05,H1N1_Human_HM189311_A/Chita/CRIE-8/2009|2009.836:0.00185693623):0.0004538094202,H1N1_Human_AB539738_A/Shanghai/P1/2009|2009.721:0.0004797458025):0.0004579159663):0.0002320651595,H1N1_Human_GU560021_A/Tomsk/06/2009|2009.890:0.0002324439693):0.0002385327041,H1N1_Human_GU367332_A/Salekhard/01/2009|2009.500:0.0004621042345):0.0001763864684,(H1N1_Human_JN596864_A/Orenburg/01/2009|2009.595:9.905342094e-06,H1N1_Human_GU367338_A/Almati/01/2009|2009.500:0.0004560154301):0.0001747199604):5.671411741e-05,((H1N1_Human_GU562463_A/Karasuk/01/2010|2010.008:0,H1N1_Human_KP307945_A/Tomsk/273/2010|2010.500:0):0,(H1N1_Human_GU592894_A/Barnaul/04/2009|2009.962:0,H1N1_Human_GU480936_A/Irkutsk/02/2009|2009.500:0):0):0.000234508812):0.0002125684008,(((((H3N1_Swine_MH061710_A/swine/Mexico/9684432/2013|2013.151:0.005159826493,H3N1_Swine_MH061702_A/swine/Mexico/9634750/2013|2013.082:0.004295967253):0.003345268063,H1N1_Swine_MH061654_A/swine/Mexico/9199572/2012|2012.488:0.002825850934):0.001419998089,(H1N1_Swine_KR700567_A/swine/Denmark/10-1310-1/2011|2011.392:0.006591678427,H1N1_Human_CY072523_A/Athens/INS349/2009|2009.967:0.0009393434449):0.001007227702):0.0002753737429,(H1N1_Human_CY073003_A/Managua/07193_09/2010|2010.090:0.000466415187,H1N1_Human_CY089384_A/Managua/3246-01/2010|2010.227:0.0004664942411):0.0008130017113):7.583548535e-05,((H1N1_Human_KC781520_A/Utah/51/2009|2009.647:-1.603731798e-06,H1N1_Human_KC782169_A/New_Mexico/16/2009|2009.849:0.0004672798145):2.848664874e-06,H1N1_Human_CY056233_A/San_Diego/INS69/2009|2009.844:0.0004636060492):0.0004133618562):3.366842967e-05):1.628736509e-05,(((((H1N1_Human_GQ496151_A/Vladivostok/IIV18/2009|2009.559:4.901646908e-19,H1N1_Human_GQ496140_A/Vladivostok/IIV17/2009|2009.553:-4.901646908e-19):0.0009327971112,H1N1_Human_GQ455031_A/Nanjing/2/2009|2009.458:0.001405202918):2.759784777e-06,H1N1_Human_GQ166226_A/Sichuan/1/2009|2009.353:0.000933279844):0.0004740149503,H1N1_Human_CY060629_A/Ontario/314095/2009|2009.836:0.0009339769695):0.0004067013926,H1N1_Human_KC781741_A/Wyoming/08/2009|2009.603:0.001343177449):5.225622198e-05):1.875077059e-06):2.473401592e-06,H1N1_Human_JQ409133_A/Helsinki/Vi2/2009|2009.447:-6.856695438e-07):2.835292925e-07,H1N1_Human_KC781695_A/Georgia/08/2009|2009.510:-2.835292925e-07):1.296419688e-07,H1N1_Human_CY044146_A/Bogota/0466N/2009|2009.479:-1.296419688e-07):8.506568602e-09,((H1N1_Human_HM241717_A/Nsk/NIV10348/2009|2009.682:0.0009335698686,H1N1_Human_FJ984400_A/Ohio/07/2009|2009.310:-6.604405479e-07):2.483783575e-07,H1N1_Human_HM173604_A/Blagovechensk/01/2009|2009.863:-2.483783575e-07):1.155961352e-07):2.328889485e-08,((((((((((((((((H1N2_Swine_KC631927_A/swine/Garrel/IDT14892/2012|2012.142:0.004700397044,H1N2_Swine_KC631895_A/swine/Albersloh/IDT14635-1/2012|2012.068:0.004752611331):0.001558776486,H1N2_Swine_KC222539_A/swine/Ankum-Stockum/IDT13531/2011|2011.455:0.002937657793):0.0008244565419,H1N2_Swine_KC222523_A/swine/Papenburg/IDT12653/2010|2010.838:0.0004476045434):0.001366390724,H1N1_Human_CY063587_A/Oslo/INS110/2009|2009.858:0.001339591984):4.650052051e-05,H1N1_Human_CY073087_A/Ankara/WRAIR1435T/2009|2009.866:0.0009417288965):7.364248234e-06,H1N1_Human_GU592910_A/Magadan/02/2009|2009.951:0.0009283778712):1.657861457e-05,(((H1N1_Swine_KF309212_A/swine/Italy/120336/2012|2012.367:0.0001852431739,H1N1_Swine_KF309236_A/swine/Italy/225349-4/2012|2012.704:0.002148569963):0.003548310753,H1N1_Swine_KF823972_A/swine/Italy/325451/2011|2011.953:0.002585286417):0.005800144906,H1N2_Swine_KU322862_A/swine/Italy/124953/2014|2014.500:0.01663922394):0.0006241663844):0.0009353708466,H1N1_Human_JQ409141_A/Helsinki/Vi3/2009|2009.447:0.0004774070709):0.0003754574294,((((H1N1_Swine_KM497002_A/swine/Brazil/263/2012|2012.904:0.007875969172,H3N2_Swine_CY158774_A/swine/Manitoba/SG1438/2011|2011.852:0.008389274375):0.0008373482884,H1N1_Human_GU592902_A/Bishkek/03/2009|2009.907:0.001197349093):0.0001711286099,H1N1_Swine_KT446428_A/swine/North_Carolina/A01202450/2011|2011.532:0.007497533275):5.019180094e-05,H1N1_Human_CY054653_A/Russia/61/2009|2009.833:0.0009604303019):0.0003774450613):3.857552471e-05,((((((H1N1_Human_GQ200205_A/Tennessee/05/2009|2009.321:-1.650864506e-06,H1N1_Human_GQ385299_A/Toronto/0462/2009|2009.397:0.0009332477194):2.693083874e-06,H1N1_Human_CY053076_A/Houston/13OS/2009|2009.321:0.0009304392892):2.041361667e-06,H1N1_Human_GU138965_A/Yamaguchi/21/2009|2009.419:0.0009311924906):5.45617061e-06,H1N1_Human_GQ200230_A/Alabama/02/2009|2009.318:0.001394917202):0.0002378400529,(H1N1_Human_CY071060_A/Vienna/INS368/2010|2010.011:0.001398956404,H1N1_Human_CY063048_A/Bochum/INS187/2009|2009.940:0.0004672429697):0.0002341292984):0.000147656971,(((H1N2_Swine_KR700662_A/swine/England/101878/2010|2010.666:0.002369397217,H1N2_Swine_KR700670_A/swine/England/142162/2010|2010.921:0.002796698279):3.47473762e-05,H1N2_Swine_KR700798_A/swine/England/61025/2013|2013.345:0.009487317094):0.001148542345,H1N1_Human_KC781900_A/Alabama/01/2010|2010.008:0.001181656917):0.0001474156934):3.741767316e-05):2.759843502e-05,(H1N1_Human_CY083087_A/Bogota/WRAIR0442T/2009|2009.463:0,H1N1_Human_CY083614_A/Lima/WRAIR9202F/2009|2009.501:0):0.0004491824065):1.080478036e-05,H1N1_Human_KC780111_A/New_Mexico/07/2009|2009.795:0.0004602117932):3.705044858e-06,H1N1_Human_KC781319_A/Mississippi/01/2009|2009.362:0.0009296142579):1.748855522e-06,H1N1_Human_KC780779_A/Alaska/47/2009|2009.923:0.001400171015):2.807697331e-07,H1N1_Human_CY041546_A/New_York/3209/2009|2009.312:-5.236202579e-07):2.039087787e-07,H1N1_Human_CY043160_A/New_York/3418/2009|2009.359:-2.039087787e-07):9.110186232e-08):2.112256734e-08,((((((((((((((((((H1N1_Human_KU322264_A/Parma/641/2010|2010.500:0.0004704666701,H1N1_Human_JN714507_A/Volgograd/CRIE-DMV/2011|2011.096:-4.790587354e-06):2.399754187e-06,H1N1_Human_JN185092_A/Tula/CRIE-SIA/2011|2011.066:-2.399754187e-06):1.081419751e-06,H1N1_Human_KM437663_A/Finland/1520N/2011|2011.500:0.0004649839786):0.001873488851,H1N1_Human_CY096223_A/Melbourne/INS467/2010|2010.641:0.0004640025795):0.000463326674,((H1N1_Human_KT180863_A/Singapore/DMS133/2010|2010.581:0.001875308844,H1N1_Human_JN187256_A/Taiwan/5270/2010|2010.679:0.0009303262055):5.234908956e-06,(H1N1_Human_CY093053_A/Chile/78/2010|2010.625:9.448706593e-19,H1N1_Human_CY092667_A/Sydney/DD3-41/2010|2010.649:-9.448706593e-19):0.000459162587):0.0004795720852):0.0004692260047,(((H1N1_Swine_JN375083_A/swine/Guangdong/275/2010|2010.077:0.002349425732,H1N1_Human_CY053489_A/Taiwan/167/2009|2009.712:-5.394183695e-06):2.705314688e-06,H1N1_Human_KF918702_A/Beijing/132/2010|2010.844:-2.705314688e-06):2.204756637e-06,((H1N1_Swine_KM027566_A/swine/Guangdong/NS2765/2011|2011.627:0.0004579432517,H1N1_Swine_KM027686_A/swine/Guangdong/NS3704/2011|2011.858:0.000939773576):0.003763977193,H1N1_Swine_JN375078_A/swine/Guangdong/1430/2010|2010.345:-4.507930878e-06):0.0004721723638):3.245160262e-06):8.813570568e-07,H1N1_Human_AB704477_A/Tochigi/2/2010|2010.033:0.001869796669):0.0004612066534,((((((H1N1_Human_GU108485_A/Zhejiang-Yiwu/11/2009|2009.679:0.0009090453085,H1N1_Human_CY095762_A/Zhejiang/3/2009|2009.518:0.004723300431):0.002235608375,H1N1_Human_CY083111_A/Quito/WRAIR0617N/2009|2009.764:0.001296745021):0.0001125400092,H1N1_Human_KT180955_A/Singapore/DMS847/2009|2009.685:-3.121035466e-06):1.569486226e-06,H1N1_Human_GU138951_A/Myanmar/60/2009|2009.482:-1.569486226e-06):7.892792002e-07,H1N1_Human_CY119383_A/Malaysia/2076039/2009|2009.586:-7.892792002e-07):1.504491129e-06,H1N1_Human_AB704485_A/Tochigi/10/2010|2010.030:0.002335428707):7.892717228e-06):1.234948029e-05,((((((H3N1_Swine_KC471432_A/swine/Korea/CY03-12/2012|2012.175:-2.626780246e-05,H3N1_Swine_KC471440_A/swine/Korea/CY03-13/2012|2012.175:0.0009591772305):0.0004849297927,H1N1_Swine_KC471384_A/swine/Korea/CY01-06/2012|2012.041:-1.769253508e-05):8.859691315e-06,H1N1_Swine_KC471352_A/swine/Korea/CY11-02/2011|2011.888:-8.859691315e-06):4.436577946e-06,H1N1_Swine_KC471368_A/swine/Korea/CY01-04/2012|2012.003:-4.436577946e-06):2.221665364e-06,H1N1_Swine_KC471344_A/swine/Korea/CY11-01/2011|2011.888:-2.221665364e-06):0.005200415795,H1N1_Human_KT180901_A/Singapore/DMS41/2009|2009.759:0.001403987826):0.0004701201685):0.0002236557214,((H1N1_Human_CY053626_A/Russia/165/2009|2009.858:-1.135349684e-06,H1N1_Human_HM124382_A/Orenburg/IIV-13/2010|2010.164:0.0004663688246):1.63424189e-05,H1N1_Human_CY111968_A/Hong_Kong/H090-761-V10/2009|2009.578:0.000915697685):0.0002424768044):0.0002003407802,((((H1N1_Human_CY072443_A/Athens/INS338/2009|2009.995:0.0004614284275,H1N1_Human_CY066676_A/Tessenderlo/INS287/2009|2009.940:4.247655196e-06):0.0006952110546,H1N1_Human_KC780918_A/Kansas/19/2009|2009.701:0.001643186737):0.0004686712873,(H1N1_Swine_CY116126_A/swine/England/373/2010|2010.011:0.001409419942,H1N2_Swine_KR700500_A/swine/Netherlands/Asten-263/2011|2011.400:0.004712561066):0.0002380732693):0.0001400211268,(H1N1_Human_CY053314_A/Brownsville/37OS/2009|2009.403:0.0004618857781,H1N1_Human_GQ117109_A/Michigan/02/2009|2009.315:3.790304572e-06):0.000380583124):5.447589214e-05):1.892534836e-05,((((H3N2_Swine_AB704806_A/swine/Chonburi/NIAH106952-028/2011|2011.123:-1.790682298e-18,H3N2_Swine_AB704798_A/swine/Chonburi/NIAH106952-026/2011|2011.123:1.790682298e-18):0.002361445329,(H1N1_Swine_AB704822_A/swine/Chachoengsao/NIAH107037-22/2011|2011.123:-4.000803692e-18,H1N1_Swine_AB704854_A/swine/Chachoengsao/NIAH107037-29/2011|2011.123:4.000803692e-18):0.005670271702):0.0002175515011,(H1N1_Human_CY072931_A/Managua/4063-01/2009|2009.663:3.994446874e-06,H1N1_Human_CY061200_A/Texas/JMS414/2010|2010.093:0.001394835753):0.0002463764317):0.000171861394,((H1N1_Human_CY063008_A/Tallinn/INS182/2010|2010.008:0.0004671994168,H1N1_Human_CY063016_A/Tallinn/INS183/2010|2010.016:0.0004657100113):0.0004639330345,H1N1_Human_KC780080_A/South_Carolina/18/2009|2009.707:1.209106397e-06):0.0004124430109):4.497166303e-05):7.912828644e-06,((((H1N1_Human_GU727827_A/IIV-Anadyr/177/2009|2009.923:0.0004554626842,H1N1_Human_HM189319_A/Arkhangelsk/CRIE-GNY/2009|2009.899:0.001410736689):0.0004713460329,H1N1_Human_HM189351_A/Lipetsk/CRIE-BVV/2009|2009.858:-3.299938532e-06):0.0002333434072,(H1N1_Human_FN434450_A/Quebec/147365/2009|2009.500:0.0004698894464,H1N1_Human_CY072555_A/Wroclaw/INS437/2009|2009.937:0.0009302553269):0.0002343036326):0.0001758290192,H1N1_Human_JN596871_A/Kurgan/01/2009|2009.605:0.0004064469585):5.419765537e-05):3.740580279e-06,H1N1_Human_GQ402306_A/Canada-MB/RV2020/2009|2009.408:-4.957909406e-07):2.108775973e-07,H1N1_Human_GQ465733_A/Canada-AB/RV1531/2009|2009.321:-2.108775973e-07):9.62267284e-08,(((((((((((H3N2_Swine_KU322515_A/swine/Italy/171855/2011|2011.500:0.004712707509,H1N1_Swine_CY061546_A/swine/Italy/85437/2009|2009.937:0.0004476004365):0.0005185850698,H1N1_Swine_KU245746_A/swine/Poland/1889614/2014|2014.973:0.00469291273):0.001188410114,H1N1_Human_CY071833_A/South_Carolina/WRSP520/2009|2009.677:0.0021105469):0.0003391811792,(H1N1_Human_CY049858_A/Cherry_Point/WR0100/2009|2009.332:-1.589818174e-18,H1N1_Human_CY049922_A/New_Bern/WR0670/2009|2009.449:1.589818174e-18):0.001061466925):0.0002303748961,((H1N1_Human_GQ402299_A/Canada-QC/RV1954/2009|2009.373:-1.137523591e-19,H1N1_Human_GQ465740_A/Canada-PQ/RV1758/2009|2009.348:1.137523591e-19):3.806348357e-06,H1N1_Human_JF265676_A/India/Blore/2010|2010.219:0.001394266089):0.000356986736):7.46071133e-05,((H1N1_Human_CY073277_A/Silver_Spring/WRAIRSP510P18/2009|2009.460:-1.176083713e-19,H1N1_Human_CY073293_A/Silver_Spring/WRAIRSP510P20/2009|2009.460:1.176083713e-19):0.000232320029,(H3N2_Swine_KM507510_A/swine/Brazil/365-11-7/2011|2011.858:0.004208373411,H1N1_Human_KJ690407_A/Uganda/MUWRP-066/2009|2009.592:3.005110971e-06):0.000234134685):0.0001993365624):3.533537259e-05,H1N1_Human_CY071372_A/Newark/INS429/2010|2010.173:0.0009324910088):1.117391636e-06,H1N1_Human_GU433030_A/Tomsk/03/2009|2009.545:-5.857834175e-07):2.314553923e-07,H1N1_Human_GU234180_A/Chita/01/2009|2009.500:-2.314553923e-07):7.324361538e-08,((((((((H3N2_Swine_JN409422_A/swine/Kansas/11-107824/2011|2011.208:0.00567432057,H1N1_Swine_KJ764753_A/swine/Korea/GBCG01/2010|2010.123:0.002853108554):0.0004270539211,H1N1_Human_HM189660_A/Korea/CJ04/2009|2009.704:4.494929374e-06):0.0002294736348,((H1N1_Swine_HE578807_A/swine/Villa_Clara/84/2010|2010.833:0.0004730836103,H1N1_Swine_HE584755_A/swine/La_Habana/130/2010|2010.833:-7.407527631e-06):0.006390411178,H1N1_Swine_KR057386_A/swine/Minnesota/A01049428/2011|2011.047:0.005481559494):0.0004121828542):0.0001263619108,((H1N1_Human_CY055555_A/Australia/10/2009|2009.548:0.001398931672,H1N1_Swine_CY080431_A/swine/VIC/09-02797-62/2009|2009.630:0.0004666314283):5.796579246e-07,H1N1_Human_KJ130195_A/New_Zealand/2047/2009|2009.479:-1.73894001e-06):0.0003539658531):8.600548572e-05,H1N1_Human_KC781747_A/North_Carolina/37/2009|2009.690:0.0009066638482):2.095525479e-05,(H1N1_Swine_JF714035_A/swine/MB/10422/2009|2009.510:0.0009332362095,H1N1_Human_GQ160812_A/Korea/01/2009|2009.332:-1.639354613e-06):0.0004619750701):5.071079687e-06,H1N1_Human_CY044170_A/Bethesda/SP506/2009|2009.455:-5.599334411e-07):2.217484521e-07,H1N1_Human_CY083239_A/Virginia/WRAIR1511P/2009|2009.570:-2.217484521e-07):5.131121445e-08):5.066939195e-08,((((((((((H1N1_Swine_GU324341_A/swine/Taiwan/TD-4119B2/2009|2009.841:0.001409837775,H1N1_Swine_HQ393492_A/swine/Taiwan/TD-2542/2010|2010.666:0.002332286682):0.001396467057,H1N1_Swine_HQ728093_A/swine/Taiwan/HL-1125/2009|2009.899:2.540025899e-06):0.0004198089686,((H1N1_Human_JX262208_A/India/GWL02/2011|2011.644:-9.933576672e-07,H1N1_Human_JX262207_A/India/GWL01/2011|2011.644:0.0004666694404):0.001869012215,H1N1_Human_JF265675_A/India/GWL_DSC/2010|2010.688:0.004229846981):0.0008843745043):0.0002951967785,(H1N1_Swine_JF956827_A/swine/OH/9838/2011|2011.140:0.006105648277,H1N1_Human_CY062984_A/Bonn/INS178/2010|2010.011:0.0009466537173):0.0002510872265):0.0001620067252,(H1N1_Human_FJ998224_A/Canada-ON/RV1527/2009|2009.310:-3.848334633e-06,H1N1_Human_FN434460_A/Quebec/144147/2009|2009.500:0.001405556195):0.0004170189797):2.848924181e-05,(H1N1_Swine_KM507540_A/swine/Brazil/12A/2010|2010.088:0.002812797227,H1N1_Human_GQ225380_A/Beijing/3/2009|2009.381:-2.84490602e-06):0.0004463670858):1.492280686e-05,(((H1N1_Human_CY044234_A/San_Antonio/PR921/2009|2009.282:0,H1N1_Human_GQ223414_A/Beijing/501/2009|2009.384:0):9.767782708e-07,H1N1_Human_GQ377055_A/Kansas/02/2009|2009.310:0.0004646993044):0.0002319379594,((H1N1_Human_HM101147_A/Tver/IIV-183/2009|2009.899:-2.744503517e-06,H1N1_Human_JQ612506_A/Hungary/2/2010|2010.030:0.002804394125):6.401293447e-07,H1N1_Human_CY072307_A/Warsaw/INS315/2009|2009.932:0.0004671843946):0.0002342241466):0.0002247211734):8.131898422e-06,H1N1_Human_CY065761_A/British_Columbia/GFA0401/2009|2009.285:-7.84857451e-07):2.899547676e-07,H1N1_Human_GQ330650_A/Moscow/IIV03/2009|2009.419:-2.899547676e-07):1.35276572e-07,H1N1_Human_GQ232084_A/Guangdong/02/2009|2009.400:-1.35276572e-07):9.500383891e-09):1.15176978e-08):3.462388937e-08,((H1N1_Human_GQ465738_A/Canada-ON/RV1589/2009|2009.318:-2.651313719e-07,H1N1_Human_CY072659_A/Managua/4570-01/2009|2009.622:0.0004659412141):1.22701561e-07,H1N1_Human_GQ402302_A/Canada-MB/RV1977/2009|2009.386:-1.22701561e-07):2.653229307e-08):6.136901999e-09,(((((H1N1_Human_GQ377039_A/Massachusetts/06/2009|2009.315:0.0004654150462,H1N1_Human_CY049930_A/Craven/WR1001/2009|2009.400:0.0009334151541):3.92110804e-07,H1N1_Human_GQ402295_A/Canada-QC/RV1759/2009|2009.345:-3.92110804e-07):1.619071087e-07,H1N1_Human_GU562455_A/Perm/01/2009|2009.899:-1.619071087e-07):5.401586071e-08,((H1N1_Human_GQ200290_A/Shandong/1/2009|2009.353:0.000465945864,H1N1_Human_CY075208_A/Chile/1603/2009|2009.452:-2.697812635e-07):1.066375029e-07,H1N1_Human_CY112064_A/Hong_Kong/H090-779-V22/2009|2009.600:0.0004653160962):2.81104222e-08):7.447023185e-09,((((((H1N1_Human_GQ283483_A/Italy/49/2009|2009.400:-3.604652556e-06,H1N1_Human_CY083207_A/New_Jersey/WRAIR1504P/2009|2009.551:0.0009374966325):1.810444865e-06,H1N1_Human_GQ465737_A/Canada-PQ/RV1586/2009|2009.315:-1.810444865e-06):9.093184617e-07,H1N1_Human_GQ222420_A/Paris/2580/2009|2009.326:-9.093184617e-07):4.567258637e-07,H1N1_Human_CY064529_A/Boston/118/2009|2009.466:-4.567258637e-07):0.0004659848611,H1N1_Human_JQ431351_A/Reunion/2154-2-M5E/2009|2009.677:-3.087783689e-07):1.362323087e-07,H1N1_Human_KC780863_A/Wyoming/16/2009|2009.836:-1.362323087e-07):3.328337348e-08):1.423254337e-08):9.676538691e-10):2.138898936e-08,(H1N1_Human_CY065573_A/England/385/2009|2009.414:0.0004659326336,H1N1_Human_GU433038_A/Novosibirsk/02/2009|2009.551:-2.565508688e-07):1.288820877e-07):1.275736779e-08,H1N1_Human_KC781072_A/Oklahoma/05/2009|2009.863:-1.266282495e-07):2.122488851e-08,((((((((((((H1N1_Human_CY083031_A/Dakar/WRAIR0019T/2010|2010.068:0.001398636029,H1N1_Swine_KC345642_A/swine/Cotes_dArmor/110466/2010|2010.090:0.00140420562):0.0004657676004,H1N1_Human_CY083478_A/Chicago/WRAIR1690P/2009|2009.784:-2.147464437e-06):1.076808815e-06,H1N1_Human_CY043109_A/Santo_Domingo/568T/2009|2009.397:-1.076808815e-06):5.399515468e-07,H1N1_Human_CY041959_A/Santo_Domingo/572N/2009|2009.392:-5.399515468e-07):1.587965445e-06,((H3N2_Swine_KX571087_A/swine/Quebec/1708732/2015|2015.115:0,H1N1_Swine_KX571101_A/swine/Quebec/1698189/2014|2014.055:0):-1.513080783e-18,H1N1_Swine_KX571105_A/swine/Quebec/1709376/2015|2015.118:1.513080783e-18):0.003748832855):0.0004467714994,H1N1_Human_CY083039_A/Dakar/WRAIR0020T/2010|2010.126:0.001840759447):0.0003788341427,(((H1N2_Swine_CY086879_A/swine/Indiana/24-0218/2010|2010.140:0.0004671972512,H1N1_Human_CY057411_A/Wisconsin/629-D00832/2009|2009.704:-1.276478977e-06):0.001401481218,H1N1_Human_KC781703_A/Oregon/10/2009|2009.452:0.0004651302606):4.990723728e-06,H1N1_Human_CY069127_A/Madrid/INS298/2009|2009.896:0.001403396647):0.0003532131405):7.335862605e-05,((((H1N1_Human_CY062808_A/Vienna/INS142/2009|2009.901:-2.144703721e-06,H1N1_Human_CY065869_A/Netherlands/1493b/2009|2009.808:0.0009338069311):0.0004577850895,H1N1_Human_KC781088_A/Iowa/14/2009|2009.932:0.001880955635):0.0002375616245,(H1N1_Human_CY055945_A/Australia/82/2009|2009.668:0.0009292594013,H1N1_Human_HM157257_A/Yaroslavl/IIV-196/2009|2009.923:0.0009360711902):0.0002348856603):5.945177144e-05,(((H1N1_Human_KC781055_A/North_Carolina/44/2009|2009.718:0.0004639405966,H1N1_Human_CY092941_A/Maryland/NHRC0004/2009|2009.808:0.001402860811):5.223717339e-06,H1N1_Human_KM437847_A/Finland/836N/2010|2010.500:0.00139622241):5.760997194e-06,H1N1_Human_KC782017_A/Iowa/01/2010|2010.011:0.001866564847):0.0002932943078):0.0001327635213):3.496110816e-05,(H1N1_Human_CY057083_A/Dundgobi/9746/2009|2009.915:0.0009292944957,H1N1_Human_KC781605_A/Rhode_Island/07/2009|2009.496:0.0004696073433):0.0004614430823):4.188203848e-06,H1N1_Human_CY060741_A/Ontario/9698/2009|2009.452:-7.055850164e-07):2.141712779e-07,((((((((H1N1_Swine_KR701080_A/swine/England/072865/2013|2013.674:0.01277058718,H1N1_Swine_KR700420_A/swine/England/045033/2013|2013.085:0.01089964733):0.0007466230036,H1N1_Human_KC781932_A/Virginia/24/2009|2009.419:0.0007271739202):0.0003286544784,((H1N1_Swine_KM496986_A/swine/Brazil/18/2012|2012.110:0.003254203824,H1N1_Swine_KP027600_A/swine/Brazil/G3P1/2013|2013.597:0.005725570237):0.005895784119,H1N1_Swine_AB911592_A/swine/Ibaraki/46/2010|2010.704:0.005377704549):0.0003939137433):0.0001942243556,H1N1_Human_CY103905_A/Guangdong/5301/2009|2009.500:0.001247809409):8.698496921e-05,((H1N1_Human_KC780385_A/Washington/62/2009|2009.855:0.0009272008171,H1N1_Human_CY096591_A/District_of_Columbia/INS525/2010|2010.008:0.001407310539):0.0004685609533,(H1N1_Human_KC781292_A/Washington/01/2010|2010.249:0.001409392162,H1N1_Human_KC780051_A/Washington/75/2009|2009.816:-6.628617727e-06):0.001885383333):0.0003936152538):4.455185791e-05,H1N1_Human_GQ463199_A/Hunan/SWL3/2009|2009.447:0.0009082593382):1.365808779e-05,((((H1N1_Human_GU138942_A/Hiroshima/207/2009|2009.496:-9.564079723e-06,H1N1_Swine_KF683613_A/swine/Brazil/107-3A/2010|2010.532:0.004229581443):4.943469184e-06,H1N1_Human_HM569680_A/Argentina/19527/2009|2009.452:-4.943469184e-06):2.031268062e-06,H1N1_Human_KF612072_A/Santa_Cruz/12541/2009|2009.496:0.0004650467946):1.211348349e-06,H1N1_Human_CY047786_A/Argentina/7785/2009|2009.452:0.0004651176036):0.0004555208113):1.105762816e-05,H1N1_Human_GQ200244_A/Iowa/04/2009|2009.310:-6.385769935e-07):1.8203269e-07):7.882436615e-08,H1N1_Human_GQ246616_A/Moscow/01/2009|2009.384:-2.769263501e-07):1.309485004e-07):7.985822158e-08,H1N1_Human_CY128104_A/Viet_Nam/835/2009|2009.567:-2.008015381e-07):2.008015381e-07,H1N1_Human_GU234170_A/Ekaterinburg/01/2009|2009.500:-4.618802294e-07):9.513659016e-07,((H1N1_Human_KM437823_A/Finland/776N/2010|2010.500:-1.756160668e-06,H1N1_Human_CY066996_A/Brussels/INS245/2009|2009.879:0.0004674322434):8.815926553e-07,H1N1_Human_GU211240_A/Omsk/02/2009|2009.500:-8.815926553e-07):0.0004652453208):4.169703115e-06,((((((H3N1_Swine_KC222515_A/swine/Wuerusreuth/IDT10990/2009|2009.877:0.0009343252198,H1N1_Human_CY067052_A/Aarhus/INS253/2009|2009.890:0.001398175444):7.233707942e-06,H1N1_Human_CY062992_A/Vienna/INS179/2010|2010.011:0.0004586321754):6.432063481e-06,H1N1_Human_CY083558_A/Budapest/WRAIR2411N/2009|2009.923:0.002339870249):0.0004795427167,H1N1_Human_CY075072_A/Athens/INS393/2010|2010.014:0.001394104577):0.0006962685479,H1N1_Human_GU371259_A/Orenburg/IIV2974/2009|2009.874:0.002591210197):0.0001725326771,H1N1_Human_JN596868_A/Omsk/01/2009|2009.611:0.0004082522051):5.247307314e-05):7.338989231e-06,(((((((((((((((H1N1_Human_CY063192_A/California/VRDL11/2010|2010.068:0.000467546929,H1N1_Human_KC781454_A/Louisiana/01/2010|2010.090:-1.626156753e-06):0.000464792746,(H1N1_Human_CY063184_A/California/VRDL10/2010|2010.112:0.0004696807194,H1N1_Human_CY072331_A/Newark/INS318/2009|2009.953:0.001395649872):0.0004691386923):2.361032387e-06,H1N1_Human_KC780229_A/Colorado/02/2010|2010.011:-3.355662028e-06):5.288666133e-06,H1N1_Human_KC781253_A/Georgia/06/2010|2010.096:0.0009279351381):0.0009520216177,H1N1_Human_KC781352_A/Iowa/04/2010|2010.167:0.001860897741):1.822036164e-05,((H1N1_Human_CY071068_A/Tallinn/INS372/2009|2009.975:0.0009340366404,H1N1_Human_CY071292_A/Athens/INS414/2010|2010.096:0.0014015632):2.118253836e-05,H1N1_Swine_KJ847631_A/swine/Italy/6352-11/2013|2013.038:0.006116095335):0.001411463343):0.0003228653179,((((H1N1_Human_KC780504_A/Utah/02/2010|2010.110:0.0009359458527,H1N1_Human_KC781043_A/Massachusetts/31/2009|2009.704:-4.657777445e-06):1.848223293e-06,H1N1_Human_KC781396_A/Nebraska/02/2010|2010.189:0.001869682565):5.260810755e-06,((H1N1_Human_KC780541_A/New_Jersey/01/2010|2010.000:0.0009339987459,H1N1_Human_CY067640_A/Oslo/INS219/2009|2009.819:0.0004649030931):4.637387351e-06,H1N1_Human_CY061583_A/Texas/JMS401/2010|2010.005:0.0009308069252):0.0004632422132):2.861330571e-06,H1N1_Swine_KR859638_A/swine/Illinois/A00970252/2010|2010.208:0.002339255893):0.0003472045619):8.198196114e-05,H1N1_Human_KC780890_A/Nevada/01/2010|2010.030:0.002763977751):2.325577735e-05,H1N1_Human_CY083822_A/Los_Angeles/INS423/2010|2010.096:0.0004610477538):1.344659493e-05,(((((H1N1_Human_KC780752_A/Illinois/15/2009|2009.847:0.0009300198782,H1N1_Swine_KM519957_A/swine/UP-India/IVRI01/2009|2009.340:0.001404491478):3.149399027e-06,H1N1_Human_KC780774_A/Arkansas/09/2009|2009.866:0.0009300601391):2.981759108e-06,H1N1_Human_HQ263278_A/Bethesda/NIH106-D14/2009|2009.844:0.0009294651083):2.602982491e-06,H1N1_Human_KC780522_A/Wisconsin/02/2010|2010.129:0.002335307924):4.248102335e-06,H1N1_Swine_JQ612490_A/swine/Hungary/7380/2010|2010.216:0.0004608888598):3.942074998e-06):6.562579565e-06,H1N1_Human_KC782020_A/Vermont/01/2010|2010.093:0.002338209797):0.0004528120624,(((((((H1N1_Human_KU322259_A/Parma/167/2011|2011.500:0.001684788744,H1N1_Human_CY148256_A/Georgia/T51700/2012|2012.085:0.002062690796):0.0004554621944,H1N1_Human_CY129739_A/Madrid/INS573/2011|2011.140:0.0007185742603):0.0002268340338,(H1N1_Human_CY176759_A/Cologne/INS3_686/2011|2011.123:0.001395123749,H1N1_Human_CY176567_A/Springfield/INS3_652/2011|2011.093:0.001877437143):5.42490602e-06):0.0004973615105,H1N1_Swine_KR701032_A/swine/Hungary/S137/2013|2013.310:0.00517125217):0.000374574871,((((H1N1_Human_KU322233_A/Parma/644/2010|2010.500:0.001409231632,H1N1_Human_KU322263_A/Parma/7/2011|2011.500:0.0004552743854):8.045558269e-06,(H1N1_Human_CY176711_A/Minneapolis/INS3_675/2012|2012.156:0.0009289576022,H1N1_Human_KJ943213_A/Santiago/p21d3/2011|2011.586:0.0009386710307):0.0004613056436):2.300621689e-05,H1N1_Human_CY160645_A/Peru/PER045/2011|2011.915:0.002320938525):0.0009358648632,H1N1_Human_KJ856012_A/Sri_Lanka/1082/2011|2011.038:0.004719447187):0.0008492507543):7.079831735e-05,((H1N1_Human_KJ856121_A/Sri_Lanka/20894/2010|2010.918:0.003765051582,H1N1_Human_KJ856159_A/Sri_Lanka/21406/2010|2010.696:0.00375360476):0.000251992828,H1N1_Human_KC882266_A/California/20/2011|2011.140:0.002094056589):0.0007045520625):0.001421322992,H1N1_Human_GU138955_A/Myanmar/JP133/2009|2009.553:0.0004688041646):0.0004592347182):9.20971025e-06,((((H1N1_Human_CY063000_A/Tallinn/INS181/2009|2009.970:0.0004634027036,H1N1_Human_KP637453_A/Thailand/PY08016/2009|2009.559:0.001870410434):2.503424433e-06,H1N1_Swine_CY080439_A/swine/QLD/09-02865-07/2009|2009.644:-3.47226495e-06):1.745270014e-06,H1N1_Human_GQ225356_A/Shanghai/1/2009|2009.389:-1.745270014e-06):5.010734852e-06,H1N1_Swine_KC833440_A/swine/Thailand/NS393/2009|2009.619:0.001395274042):6.800936302e-06):0.0002298167782,((H1N1_Human_CY069239_A/Munich/INS365/2009|2009.937:0.0004667286523,H1N1_Human_CY052271_A/Texas/42102708/2009|2009.438:-8.078800736e-07):1.720527347e-05,H1N1_Human_CY128176_A/Viet_Nam/13032015/2009|2009.633:0.0004484708092):0.0002382955976):0.0001908685492,((((((((((((((((((H1N1_Human_CY062151_A/New_York/2963/2010|2010.058:0.001400477489,H1N1_Human_KC780495_A/Wisconsin/01/2010|2010.063:0.0009341832585):0.0009368739393,H1N1_Human_KC780205_A/Maine/13/2009|2009.855:0.0004640834788):1.83791368e-06,(H1N1_Human_CY065048_A/New_York/4294/2010|2010.093:0.0009362955646,H1N1_Human_KC780694_A/Indiana/03/2010|2010.090:-3.386136479e-06):0.0009361542078):9.137028076e-07,H1N1_Human_KC780415_A/Florida/01/2010|2010.014:0.0009312099274):7.556647673e-07,H1N1_Human_KC780467_A/Florida/25/2009|2009.841:0.0004649436515):6.581172372e-07,H1N1_Human_CY066876_A/District_of_Columbia/INS228/2009|2009.866:0.0004655051478):2.97276575e-06,H1N1_Human_JQ612498_A/Hungary/40/2009|2009.816:0.0004634819483):1.303967645e-06,H1N1_Human_CY072339_A/Newark/INS319/2009|2009.989:0.002334953937):1.233475411e-06,H1N1_Human_KC780536_A/Florida/02/2010|2010.088:0.0009315075271):3.32499586e-07,(H1N1_Human_KC780317_A/Georgia/25/2009|2009.989:-2.325074397e-18,H1N1_Human_CY075545_A/Boston/634/2009|2009.855:2.325074397e-18):0.0004652206724):9.553914713e-07,H1N1_Human_KC781392_A/Alaska/01/2010|2010.101:0.001868665539):4.989467446e-07,(H1N1_Human_CY056161_A/Pensacola/INS38/2009|2009.841:0.0004631694206,H1N1_Human_CY066764_A/Pensacola/INS211/2009|2009.858:0.0004707225593):0.0004675695448):3.915363267e-06,(H1N1_Human_KC781166_A/Alabama/03/2010|2010.162:0.0009268683767,H1N1_Human_CY056129_A/District_of_Columbia/INS33/2009|2009.816:6.041051364e-06):0.0004640311533):2.039890997e-05,H1N1_Swine_CY207090_A/swine/Colombia/1/2011|2011.455:0.006601261423):0.000292461201,((((H1N2_Swine_KR700412_A/swine/England/041118/2013|2013.005:0.00328391325,H1N2_Swine_KR700750_A/swine/England/30148/2012|2012.825:0.005214232751):0.0004762772969,H1N2_Swine_KR700694_A/swine/England/90276/2011|2011.622:-3.464193905e-05):0.00186009391,H1N2_Swine_KR699859_A/swine/England/058879/2011|2011.370:0.0004928924617):0.0002456687022,H1N2_Swine_KR700742_A/swine/England/7800/2012|2012.107:0.002572498212):0.002432044238):0.0002938020717,(H3N2_Swine_JQ220538_A/swine/Guangxi/NS2783/2010|2010.849:0.001919310152,H1N1_Human_CY167345_A/Tennessee/F1057c56/2010|2010.132:0.002300761479):0.0006077225649):9.600418627e-05,(((H1N1_Human_KJ856073_A/Sri_Lanka/2008/2009|2009.912:0.0004597235748,H1N1_Human_KJ856066_A/Sri_Lanka/2005/2009|2009.904:0.0009398444879):0.0004665528711,H1N1_Swine_JQ253792_A/swine/Norway/02_11342/2009|2009.770:0.0004651868072):0.0001368873554,(H3N2_Swine_KM355392_A/swine/Thailand/CU-S14252N/2014|2014.052:0.01438626289,H1N1_Human_KC780555_A/West_Virginia/12/2009|2009.808:0.001382050247):0.0005797582801):0.0001116507969):0.0001786962574,((((((H3N1_Canine_CY090034_A/canine/Korea/1/2010|2010.096:7.351152743e-07,H3N1_Canine_KM514370_A/canine/Korea/VC125678/2012|2012.195:0.0004644983596):0.0004707295733,H1N1_Human_CY092877_A/Illinois/NHRC0001/2011|2011.068:0.004227007087):0.001181111223,(H1N1_Human_CY090866_A/Netherlands/2631c/2010|2010.107:3.405074941e-06,H1N1_Human_CY065877_A/Netherlands/2631b/2010|2010.008:0.0004625156973):0.001173069431):0.0002124783186,((H1N1_Human_CY081539_A/Cambodia/NHRCC00007/2009|2009.784:7.885106709e-19,H1N1_Human_CY081491_A/Cambodia/NHRCC00001/2009|2009.784:-7.885106709e-19):0.0004696460139,H1N1_Human_CY069031_A/Guam/NHRC0018/2009|2009.553:0.0009299220487):1.896658148e-05):0.0002500373925,((((H1N1_Human_JX403977_A/Liaoning/1/2009|2009.797:0,H1N1_Human_KC683494_A/Liaoning/14/2009|2009.951:0):0.002829705097,H1N1_Swine_CY061796_A/swine/Hong_Kong/2995/2009|2009.959:0.0009160058298):0.0005234991106,((H1N2_Swine_KM029822_A/swine/Guangdong/NS3156/2012|2012.699:0.00571302622,H1N2_Swine_KM028726_A/swine/Hong_Kong/3125/2011|2011.589:0.003279811128):0.003261638687,H1N1_Swine_KX960333_A/swine/Iowa/A01443907/2013|2013.208:0.01424768917):0.0005934172511):3.778101337e-05,H1N2_Swine_KM028230_A/swine/Guangxi/3205/2011|2011.847:0.004717317681):0.000655801085):0.0001111398261,H1N1_Swine_JQ612482_A/swine/Hungary/4431/2010|2010.115:0.001300532686):5.407889778e-05):1.101622195e-05):2.911205019e-05):2.845250269e-06):2.168740176e-05,(((H1N1_Human_HM104482_A/Yaroslavl/IIV-198/2009|2009.926:0.0004939167729,H1N1_Swine_KR700766_A/swine/England/11582/2012|2012.236:0.01183308151):0.0006935521621,H1N1_Human_CY069095_A/Guam/NHRC0026/2009|2009.551:0.000242595108):0.000123019601,(H1N1_Avian_HM370974_A/turkey/Ontario/FAV114-17/2009|2009.838:0.0004709816573,H1N1_Avian_HM370959_A/turkey/Ontario/FAV110/2009|2009.808:-5.305574649e-06):0.001765663324):7.446749318e-05):3.264509025e-05,(((((H1N2_Swine_MG962487_A/swine/Western_Australia/2577896X/2012|2012.589:0.0007926985069,H1N2_Swine_MG962503_A/swine/Western_Australia/AS16-3457-09/2016|2016.852:0.01306405895):0.008252903655,H1N1_Swine_KR699851_A/swine/England/063414/2011|2011.392:0.003106683077):0.0008142781913,H1N1_Human_KP637837_A/Thailand/IY07144/2010|2010.107:0.001541088915):0.000266788531,((H1N1_Swine_CY115990_A/swine/England/1464/2010|2010.937:0.0004681051012,H1N1_Swine_CY116337_A/swine/England/MD0040352R/2009|2009.500:0.0004634917537):1.642523074e-06,H1N1_Swine_KR701096_A/swine/England/1353/2009|2009.915:-1.642523074e-06):0.000428093329):7.63664492e-05,H1N1_Human_GU451253_A/Tver/IIV2969/2009|2009.868:3.526785209e-05):0.000368254331):0.0001167889185,((((H1N2_Swine_MH061542_A/swine/Mexico/10290795/2014|2014.973:0.002340992572,H1N2_Swine_MH061718_A/swine/Mexico/9711817/2013|2013.189:-2.992542364e-06):0.002359822909,H3N2_Swine_MH061750_A/swine/Mexico/9741876/2013|2013.236:0.00329770065):0.003546593168,H3N2_Swine_AB914507_A/swine/Tochigi/14/2013|2013.123:0.01015391253):0.0006628641963,(H1N1_Swine_KJ175138_A/swine/Guatemala/CIP049-IP070167/2010|2010.762:-1.550049598e-18,H1N1_Swine_KJ175130_A/swine/Guatemala/CIP049-IP070166/2010|2010.762:1.550049598e-18):0.003696636341):0.0003541934786):4.64313448e-05,(H1N1_Human_CY121845_A/South_Carolina/10/2010|2010.500:0.00187802717,H1N1_Human_CY052716_A/Texas/45140902/2009|2009.701:0.0004564841861):0.0007138963038):0.0001056840251,(((((H1N1_Human_CY096607_A/Cambridge/INS528/2010|2010.216:0.001406013103,H1N1_Human_KC780243_A/Georgia/01/2010|2010.099:0.0004616155296):0.001635767977,H1N1_Human_KC780657_A/South_Carolina/01/2010|2010.071:0.000702227628):0.0002318587352,H1N1_Human_CY083494_A/Chicago/WRAIR1691P/2009|2009.784:0.000468086226):2.758448635e-06,H1N1_Human_KC781185_A/Wyoming/01/2010|2010.104:0.001398011647):3.79481912e-06,(H1N1_Human_KC781402_A/Utah/03/2010|2010.181:0.0004537395658,H3N2_Swine_MH061630_A/swine/Mexico/8630588/2011|2011.734:0.005188949429):0.000478781855):0.000135072865):0.0001599548645,(((((((((((((((H3N2_Swine_CY246705_A/swine/Manitoba/D0476/2016|2016.937:0.001917921666,H1N1_Swine_CY246497_A/swine/Manitoba/D0455/2016|2016.663:0.0008910278446):0.0005171676839,H1N1_Swine_MG521026_A/swine/Nebraska/A02216645/2017|2017.427:0.0008806374056):0.001671584906,(H1N2_Swine_CY246054_A/swine/Manitoba/D0436/2016|2016.016:1.601523822e-17,H1N2_Swine_CY245942_A/swine/Manitoba/D0406/2015|2015.767:-1.601523822e-17):0.002097033457):0.0005717631284,H1N2_Swine_KY888037_A/swine/Kansas/A01378020/2017|2017.205:0.008981333956):0.0004932133778,(H1N2_Swine_KY509967_A/swine/Minnesota/A01781045/2016|2016.660:0.002090427349,H1N2_Swine_MF373258_A/swine/Nebraska/A01672049/2017|2017.011:0.004022944885):0.001549021833):0.0006684241236,((H1N1_Swine_KX772343_A/swine/Minnesota/A01941706/2015|2015.970:0.0004597671037,H1N1_Swine_KX632009_A/swine/Minnesota/A01941304/2015|2015.907:0.0009403776696):0.0035694618,H1N2_Swine_CY246433_A/swine/Manitoba/D0450/2016|2016.592:0.003517186666):0.001918925996):0.001316669897,(H1N2_Swine_CY245589_A/swine/Saskatchewan/SD0136/2016|2016.033:0.003154985652,H1N2_Swine_KX264703_A/swine/Manitoba/G6/2014|2014.005:0.001061944877):0.0005964300029):0.000357060281,H1N2_Swine_MG662647_A/swine/Iowa/A02218429/2017|2017.548:0.009884955412):0.002734714439,H3N2_Swine_CY194538_A/swine/Manitoba/D0205/2013|2013.195:0.0002825492249):0.0001931717165,((((H3N2_Swine_CY246537_A/swine/Manitoba/D0460/2016|2016.762:0.01055961839,H3N2_Swine_CY195452_A/swine/Manitoba/D0363/2014|2014.995:0.004722242024):0.0002472638133,H3N2_Swine_CY195308_A/swine/Manitoba/D0349/2014|2014.595:0.00350734221):0.002372010871,H3N2_Swine_KX571103_A/swine/Quebec/1714808/2015|2015.156:-2.116763653e-05):0.0002451092645,((H1N1_Swine_CY246609_A/swine/Manitoba/D0465/2016|2016.841:0.009134636625,H1N2_Swine_CY195532_A/swine/Manitoba/D0374/2015|2015.115:0.0008176134774):0.005082148216,H1N2_Swine_KU752443_A/swine/California/A01459157/2015|2015.921:0.005035402452):0.001739189427):0.0002617383611):0.0001974136797,(H3N2_Swine_MF373246_A/swine/Michigan/A01672424/2017|2017.052:0.004538377633,H3N2_Swine_MG193853_A/swine/Michigan/A02216465/2017|2017.397:0.003966094429):0.006911210134):0.002388608489,H1N2_Swine_CY194386_A/swine/Manitoba/D0104/2012|2012.814:0.001999745935):0.002784901486,((H3N2_Swine_CY245846_A/swine/Manitoba/D0430/2015|2015.455:0.01366851278,H1N2_Swine_CY194282_A/swine/Manitoba/D0171/2012|2012.334:0.001631788101):0.0006975988823,(H1N2_Swine_CY194979_A/swine/Manitoba/D0290/2013|2013.885:0.0004836163336,H1N2_Swine_CY194914_A/swine/Manitoba/D0282/2013|2013.811:-1.794025092e-05):0.00801611303):0.0005807398218):0.002340671595,(H1N1_Swine_CY207058_A/swine/Colombia/M1445/2015|2015.500:0.02022199353,H3N2_Swine_KT427455_A/swine/Korea/S2001/2015|2015.499:0.01379393753):0.002155981787):0.000595840609,((((H1N1_Human_CY090026_A/District_of_Columbia/WRAIR0313/2011|2011.074:-2.976553687e-06,H1N1_Human_CY129867_A/Springfield/INS598/2011|2011.126:0.0009368685336):0.0002722346489,(H1N1_Human_KC882064_A/Pennsylvania/02/2011|2011.142:0.0004611191748,H1N1_Human_KC882044_A/Pennsylvania/08/2011|2011.145:0.0004701689005):0.00113091466):0.002119860457,H3N2_Swine_CY158798_A/swine/Mexico/SG1444/2011|2011.803:0.00615847658):0.0004593072263,H1N1_Human_KC261317_A/Mexico_City/INERPHAC4/2010|2010.227:0.0009340416213):0.0006446882133):0.0002713444176):0.0002382457866,((((H3N2_Swine_MF099252_A/swine/Curico/VN1401-1824/2015|2015.937:1.299456357e-17,H3N2_Swine_MF098991_A/swine/Curico/VN1401-1806/2015|2015.937:-1.299456357e-17):0.005173991366,H3N2_Swine_MF099010_A/swine/Chile/33/2014|2014.551:0.001401752642):0.01788144509,(H1N1_Swine_MH061622_A/swine/Mexico/8630550/2011|2011.734:-3.524517538e-18,H1N1_Swine_CY160249_A/swine/Mexico/SG1450/2011|2011.855:3.524517538e-18):0.007367205512):0.0006276449464,((H1N1_Swine_CY195476_A/swine/Alberta/SD0061/2014|2014.959:0.01558801485,H1N1_Swine_CY195436_A/swine/Saskatchewan/SD0053/2014|2014.923:0.01367544718):0.0009751177831,H1N1_Swine_CY195123_A/swine/Saskatchewan/SD0020/2013|2013.995:0.01069640753):0.00204842584):0.0002801491231):0.0002306961601,((((H1N2_Swine_MF099184_A/swine/Chile/29/2014|2014.515:0.003505407646,H1N1_Swine_MF098910_A/swine/Rancagua/VN1401-689/2015|2015.019:0.008827400804):0.004037969582,H1N2_Swine_MF099040_A/swine/Melipilla/VN1401-983/2015|2015.359:0.0172660815):0.002029797962,H1N1_Swine_CY246768_A/swine/Saskatchewan/SD0205/2016|2016.948:0.01899657048):0.0006896213322,(H1N2_Swine_CY246224_A/swine/Saskatchewan/SD0163/2016|2016.279:0.02000242207,H3N2_Swine_CY245886_A/swine/Manitoba/SD0112/2015|2015.534:0.01918126116):0.0009247773437):0.0006137533797):0.0009721377911,((((((H3N2_Avian_JN706699_A/turkey/Ontario/FAV-10/2011|2011.551:-1.578735769e-05,H3N2_Avian_JN683628_A/turkey/Ontario/FAV-9/2011|2011.148:0.0004817081299):0.00140260329,H3N2_Swine_KJ413890_A/swine/Ontario/204-76/2012|2012.638:0.0004634682057):1.735337337e-05,H3N2_Swine_KF840478_A/swine/Ontario/105-56/2012|2012.137:-1.851265546e-05):0.0004187313172,(H3N2_Swine_KU752451_A/swine/Indiana/A01812061/2015|2015.847:0.01435321949,H3N2_Swine_KX264704_A/swine/Ontario/G14/2014|2014.611:0.01032788716):0.001323374103):0.001706677239,((H3N2_Swine_KX264707_A/swine/Ontario/G13/2014|2014.671:0.009547220418,H3N2_Swine_KF386790_A/swine/Michigan/A01432375/2013|2013.005:0.005277396876):0.0002566135479,H3N2_Swine_JX128275_A/swine/Indiana/A01202866/2011|2011.874:0.002042346725):8.433703909e-05):0.003002887965,((H3N2_Swine_KX571104_A/swine/Quebec/1603088/2014|2014.342:-2.544923839e-18,H3N2_Swine_KX571089_A/swine/Quebec/1279825/2011|2011.186:2.544923839e-18):-5.097150185e-18,H3N2_Swine_KX571099_A/swine/Quebec/1557833/2013|2013.014:5.097150185e-18):0.001308561343):0.003855985811):0.0008200798372,((H1N1_Swine_MF145499_A/swine/North_Carolina/A01945756/2015|2015.800:0.002860250728,H1N2_Swine_KU160778_A/swine/North_Carolina/A01476787/2014|2014.803:0.0008815637143):0.006020456411,H1N2_Swine_MF801492_A/swine/North_Carolina/A01667104/2017|2017.178:0.0113306572):0.01076363665):0.001294746528,H1N1_Swine_CY246377_A/swine/Quebec/SD0175/2016|2016.433:0.02172116489):0.006657014477,H1N1_Human_KY925079_A/Rosario_do_Sul/LACENRS-383/2012|2012.471:0.03577787741):0.01001674845,((((((H1N1_Swine_KU976770_A/swine/Mexico/AVX12/2012|2012.241:0.003284432821,H1N1_Swine_KU976503_A/swine/Mexico/AVX62/2014|2014.036:0.003772398454):0.001375460677,H1N1_Swine_KU976928_A/swine/Mexico/AVX63/2014|2014.312:0.006814316704):0.003509128282,((H1N1_Swine_MH061766_A/swine/Mexico/9762101/2013|2013.260:0.006489651198,H3N2_Swine_KU976939_A/swine/Mexico/AVX53/2013|2013.405:0.002976227597):0.0003949640321,H3N2_Swine_KU976781_A/swine/Mexico/AVX35/2012|2012.852:0.001479382963):0.003802354165):0.009989137053,((H1N2_Swine_KU976709_A/swine/Mexico/AVX17/2012|2012.208:-1.004300687e-17,H1N2_Swine_KU976889_A/swine/Mexico/AVX5/2011|2011.208:1.004300687e-17):0.0008037129931,H1N2_Swine_KU976546_A/swine/Mexico/AVX18/2012|2012.195:0.002938101449):0.01172993858):0.0008390199254,H3N2_Swine_KU976635_A/swine/Mexico/AVX26/2012|2012.471:0.02311426984):0.003847035461,H1N2_Swine_KU976652_A/swine/Mexico/AVX4/2011|2011.208:0.02062789225):0.005558080305):0.008765894398,H1N1_Swine_CY158830_A/swine/Missouri/SG1182/2003|2003.770:0.02332633374):0.00121260161,(((((((((((((((((((((((((((((((((((H1N2_Swine_KX247674_A/swine/Alabama/A01104091/2016|2016.260:0.0003193903754,H1N1_Swine_MG662659_A/swine/Iowa/A02218750/2017|2017.564:0.002491786371):0.000571805117,H1N1_Swine_KY115490_A/swine/Iowa/A01775501/2016|2016.375:0.0008333028879):0.0001952416888,((H1N2_Swine_MF973364_A/swine/Illinois/A02215044/2017|2017.296:0.002271025889,H1N2_Swine_KY041957_A/swine/Illinois/A01729946/2016|2016.052:0.001468770708):0.0003270680639,H1N1_Swine_MF973316_A/swine/Missouri/A02214279/2017|2017.252:0.004859939998):0.0002756175001):0.0003578392203,H1N2_Swine_MF145494_A/swine/Iowa/A01944800/2015|2015.808:0.0003373051658):0.0003387182912,H1N1_Swine_KX772363_A/swine/Iowa/A01727251/2015|2015.934:0.00390696061):0.0004517829367,((H1N2_Swine_KU752485_A/swine/Florida/A01104090/2015|2015.885:0.0004802590563,H1N2_Swine_KY678540_A/swine/Missouri/A01781220/2016|2016.677:0.002329121289):0.0005079454281,H1N2_Swine_KY041962_A/swine/Illinois/A01795970/2015|2015.844:0.0004262949257):0.0008982352085):0.0003769039868,((((((((H3N2_Swine_MG193801_A/swine/Maryland/A01764024/2017|2017.726:0.000859918562,H3N2_Swine_MF566110_A/swine/Wisconsin/A01104099/2017|2017.534:0.001006882846):6.966923949e-05,H3N2_Swine_MH255656_A/swine/Indiana/17TOSU1833/2017|2017.496:0.0003975680182):8.951510564e-05,H3N2_Swine_MF716903_A/swine/Ohio/17TOSU4061/2017|2017.570:0.0003769396084):4.600304482e-05,H3N2_Swine_MF716943_A/swine/Ohio/17TOSU1395/2017|2017.529:-4.678265423e-05):2.340255136e-05,H3N2_Swine_MG193877_A/swine/Maryland/A01764005/2017|2017.710:-2.340255136e-05):0.001746918977,(H3N2_Swine_MF973328_A/swine/Illinois/A02214843/2017|2017.282:0.0003482432201,H3N2_Swine_MG521056_A/swine/Iowa/A02218163/2017|2017.468:0.001050658619):0.0005963677772):0.0008187236744,H1N1_Swine_MF522034_A/swine/Missouri/A01672819/2017|2017.099:0.002000893572):7.783502694e-05,H1N2_Swine_MF145366_A/swine/Michigan/A01671231/2016|2016.937:0.001319305337):0.005620953771):0.0003658853651,((((H1N2_Swine_KY938603_A/swine/Oklahoma/A01668938/2016|2016.912:0.003456233368,H1N2_Swine_MG521020_A/swine/Indiana/A02217290/2017|2017.449:0.003617436305):0.0003929091102,H1N2_Swine_KX851852_A/swine/Arkansas/A01729957/2016|2016.052:5.369331125e-05):0.000548599217,H1N2_Swine_MF045267_A/swine/Indiana/A01782152/2016|2016.759:0.002285807293):0.00169246297,((H3N2_Swine_KU752438_A/swine/Arkansas/A01797066/2015|2015.825:1.495092553e-17,H3N2_Swine_KU752396_A/swine/Arkansas/A01797067/2015|2015.825:-1.495092553e-17):0.0009370331369,H1N2_Swine_KX671211_A/swine/Arkansas/A02024656/2015|2015.433:0.0004605353161):0.000128095811):3.253580757e-05):0.0004147172033,((((H1N2_Swine_KY327491_A/swine/Kentucky/15TOSU25093/2015|2015.852:0.0004943141842,H1N2_Swine_KY327474_A/swine/Kentucky/15TOSU1969/2015|2015.852:-2.908070926e-05):0.0005070871322,H1N2_Swine_CY219694_A/swine/Iowa/16TOSU2756/2016|2016.436:0.0008914075528):0.0005472730609,H1N2_Swine_KX772320_A/swine/Iowa/A01727813/2015|2015.951:0.001322030473):0.001680693235,H1N2_Swine_KY401940_A/swine/Minnesota/A01778109/2016|2016.573:0.002563882229):0.0009751416474):0.0003164427698,(((H3N2_Swine_MF872657_A/swine/Iowa/A01667095/2017|2017.195:0.002709748751,H1N2_Swine_MF801504_A/swine/Illinois/A02214664/2017|2017.233:0.002454246244):0.001728501027,H1N2_Swine_KX671259_A/swine/Arkansas/A02024832/2015|2015.455:0.0006165488319):0.0006854793708,H1N2_Swine_MG662609_A/swine/Missouri/A02218506/2017|2017.562:0.005960497022):0.0008785275533):0.0002574114877,((((((H1N2_Swine_CY243190_A/swine/Ohio/16TOSU8287/2016|2016.496:9.907966435e-17,H1N2_Swine_CY243182_A/swine/Ohio/16TOSU8320/2016|2016.496:-9.907966435e-17):0.002943429865,H1N2_Swine_MF664409_A/swine/Minnesota/A01932042/2017|2017.104:0.006055581185):0.0002287444124,H1N2_Swine_MF522004_A/swine/Iowa/A01932417/2017|2017.137:0.002597458204):0.0008128092859,H1N2_Swine_KY401886_A/swine/Oklahoma/A01777841/2016|2016.551:0.003197005768):0.0004646247117,H1N2_Swine_KX670715_A/swine/Oklahoma/A01857679/2015|2015.748:0.001393797186):0.001808242429,H1N2_Swine_KX670725_A/swine/Oklahoma/A01857063/2015|2015.652:0.00286775182):0.0001808190636):0.0001686561185,((H1N2_Swine_KT580907_A/swine/Indiana/A01260910/2015|2015.403:0.0002627040536,H1N2_Swine_KT580859_A/swine/Indiana/A01260888/2015|2015.337:0.0006689581738):0.00106847738,H1N2_Swine_MF522076_A/swine/Wisconsin/A01932590/2017|2017.159:0.005053147803):0.001223615946):0.001073032402,((H3N2_Swine_MH234420_A/swine/Ohio/OH-18-6910/2018|2018.230:0.002434216905,H3N2_Swine_MH234428_A/swine/Ohio/OH-18-7450/2018|2018.249:0.004630277217):0.002968489323,H3N2_Swine_MF145482_A/swine/Arkansas/A01671574/2016|2016.970:0.002705177209):0.002232230688):0.000822082509,(((H1N2_Swine_KU229962_A/swine/Wisconsin/A01104088/2015|2015.860:0.006470023653,H3N2_Swine_KY938573_A/swine/Minnesota/A01668936/2016|2016.893:0.007327167392):0.0004175750078,(H1N2_Swine_MF425630_A/swine/California/A01459202/2016|2016.216:0.003027275671,H1N2_Swine_MF996831_A/swine/Illinois/A01944807/2015|2015.816:0.00118799882):0.002189321884):0.000408004655,H3N2_Swine_MF045197_A/swine/North_Dakota/A01782435/2016|2016.795:0.004438395319):0.0005548996572):0.0005290517572,H3N2_Swine_KX772325_A/swine/Iowa/A01941921/2015|2015.995:0.005943495096):0.0007761544162,(((H1N2_Swine_MF872671_A/swine/Ohio/A01354316/2017|2017.614:2.12525245e-17,H1N2_Swine_MF872663_A/swine/Ohio/A01354319/2017|2017.614:-2.12525245e-17):0.006787599416,H1N2_Swine_MF045203_A/swine/North_Carolina/A01781221/2016|2016.682:0.008008078295):0.001772908108,(H1N1_Swine_KX670659_A/swine/Arkansas/A01840184/2014|2014.899:0.0008813474853,H1N1_Swine_KX670629_A/swine/Arkansas/A01476717/2014|2014.786:0.001457490773):0.003944739992):0.001074100486):0.00132459199,(((((((((((((((((H3N2_Swine_CY219961_A/swine/Michigan/16TOSU3399/2016|2016.460:0.001044232155,H3N2_Swine_CY219969_A/swine/Michigan/16TOSU3403/2016|2016.460:-0.0001126353002):0.001017753781,H3N2_Human_KY935561_A/environment/Indiana/16TOSU3854/2016|2016.496:0.0008506100383):6.83601497e-05,H3N2_Swine_CY242973_A/swine/Ohio/16TOSU5162/2016|2016.581:0.0003976171567):4.86050908e-05,H1N1_Human_KY935496_A/environment/Indiana/16TOSU3896/2016|2016.581:0.0004163430909):2.747416455e-05,(H1N1_Swine_MG521032_A/swine/Indiana/A02216644/2017|2017.436:0.0008984077537,H1N1_Swine_MF801530_A/swine/Ohio/A02214229/2017|2017.214:3.318910123e-05):0.0004406125939):5.035414033e-05,H3N2_Human_KY935532_A/environment/Indiana/16TOSU3767/2016|2016.496:-5.136618221e-05):2.56959455e-05,H3N2_Swine_CY219760_A/swine/Kentucky/16TOSU3279/2016|2016.512:-2.56959455e-05):7.560265456e-05,H3N2_Swine_CY219678_A/swine/Iowa/16TOSU2708/2016|2016.436:0.0003905341189):0.0006136870138,H3N2_Swine_MG521092_A/swine/Pennsylvania/A02218184/2017|2017.468:0.001726896533):0.004072656407,H3N2_Swine_KU752498_A/swine/Florida/A01104089/2015|2015.877:0.003035866636):0.003531892712,H3N2_Swine_MF145431_A/swine/North_Carolina/A01945452/2015|2015.762:0.005553851951):0.000327219953,H3N2_Swine_KT694087_A/swine/North_Carolina/A01410354/2014|2014.129:7.448712922e-05):0.0001027792067,((H1N2_Swine_MF664420_A/swine/South_Carolina/A01932046/2017|2017.090:0.0004125163894,H1N2_Swine_MF801562_A/swine/South_Carolina/A02214849/2017|2017.214:0.0005187716859):0.0002908171126,H1N2_Swine_MF145389_A/swine/South_Carolina/A01671949/2016|2016.989:0.0006416229719):0.009084484944):0.0003442685642,((H1N1_Swine_MF973376_A/swine/North_Carolina/A02214775/2017|2017.296:0.007813156181,H3N2_Swine_KY402003_A/swine/North_Carolina/A01945753/2015|2015.800:0.0006801631222):0.001286454982,H1N2_Swine_MG662585_A/swine/Pennsylvania/A02218034/2017|2017.507:0.01369583394):0.0005117289075):0.0001329180519,((((H1N1_Swine_KY678546_A/swine/North_Carolina/A01781336/2016|2016.701:0.003630804741,H1N1_Swine_KY938585_A/swine/Missouri/A01668216/2016|2016.852:0.002020932581):0.0007764157266,H1N1_Swine_MF522070_A/swine/North_Carolina/A01672751/2017|2017.104:0.004913432812):0.002452494054,H3N2_Swine_KY401880_A/swine/North_Carolina/A01777989/2016|2016.567:0.00326504839):0.001740077627,((H1N2_Swine_MG784660_A/swine/North_Carolina/A02218906/2017|2017.603:0.002460835345,H1N2_Swine_KX631969_A/swine/North_Carolina/A01796310/2015|2015.860:0.0008127084905):0.001846631602,(H1N2_Swine_KY041967_A/swine/North_Carolina/A01945861/2015|2015.786:0.0007277910952,H1N2_Swine_MF973304_A/swine/Pennsylvania/A02214908/2017|2017.315:0.006808975693):0.002949233497):0.001894422753):0.002126810518):0.0005843065069,H3N2_Swine_KX851842_A/swine/North_Carolina/A01732322/2016|2016.142:0.006246444066):0.0004497218376,H1N1_Swine_KT943585_A/swine/North_Carolina/120138/2014|2014.962:0.002506169145):0.0004852455341):0.0002334589079,(((((((((((((((((((((((H1N1_Swine_KJ640803_A/swine/Indiana/13TOSU1998/2013|2013.581:0.0004181781465,H3N2_Swine_KJ206201_A/swine/Illinois/A00843193/2014|2014.005:0.0009793903065):0.001061908738,H3N2_Swine_KF998033_A/swine/Illinois/A01427136/2013|2013.841:0.001749225836):0.001683957782,H3N2_Swine_KT694092_A/swine/Missouri/A01493970/2014|2014.252:0.00468226788):0.0003982862438,H3N2_Swine_KF454774_A/swine/Ohio/A01349485/2013|2013.211:0.002893918813):0.0001246656828,(H3N2_Human_KJ942693_A/Indiana/21/2012|2012.500:-0.0001378563886,H3N2_Swine_KC616654_A/swine/Indiana/A01260041/2012|2012.786:0.001536758228):0.0008056496134):0.0001654550257,H3N2_Swine_KM185931_A/swine/Texas/13TOSU0060/2013|2013.159:0.0002372778085):0.0001121430906,H1N1_Swine_KF467217_A/swine/Illinois/A01244401/2012|2012.926:0.0003838062018):4.781257008e-05,H3N2_Swine_JX964937_A/swine/Maryland/A01104048/2012|2012.622:0.0004168443293):3.462134553e-05,H3N2_Swine_KF386775_A/swine/Illinois/A01432127/2012|2012.825:0.0004319215994):3.040552318e-05,H3N2_Swine_KC020472_A/swine/Pennsylvania/A01104049/2012|2012.603:-3.10863762e-05):1.555173771e-05,H3N2_Swine_KC261885_A/swine/Pennsylvania/A01104050/2012|2012.603:-1.555173771e-05):7.780148363e-06,H3N2_Swine_JX964929_A/swine/Maryland/A01104040/2012|2012.619:-7.780148363e-06):3.278437385e-05,((H3N2_Swine_KC855523_A/swine/Ohio/12TOSU176/2012|2012.545:7.68569752e-18,H3N2_Swine_JX964961_A/swine/Wisconsin/A00677500/2012|2012.630:-7.68569752e-18):0.0007147584498,H1N1_Swine_KC616674_A/swine/Ohio/25/2012|2012.740:0.0006869494109):0.0004341282661):0.0001398028662,(((H1N2_Swine_KX671219_A/swine/Pennsylvania/A02035484/2015|2015.515:0.003371237029,H1N2_Swine_MF145413_A/swine/Pennsylvania/A01671487/2016|2016.945:0.007044047811):0.0009009337313,H1N2_Swine_KY239063_A/swine/Ohio/A01728547/2015|2015.978:0.003849213173):0.007607941298,H3N2_Swine_KJ640234_A/swine/Ohio/13TOSU1373/2013|2013.581:0.003924410303):0.0002673749185):0.0001613642518,H3N2_Swine_KF998015_A/swine/Indiana/A01260093/2012|2012.830:0.002565473183):0.0001431753954,H3N2_Swine_CY194650_A/swine/Kentucky/D0385/2013|2013.381:0.002252171125):0.0001480756601,H3N2_Swine_KX907979_A/swine/Kansas/A01377090/2013|2013.500:0.005047588998):0.0003344504393,((H3N2_Swine_KX671278_A/swine/Kansas/A01377165/2013|2013.918:0.0004214085082,H3N2_Swine_KT734984_A/swine/Kansas/A01377326/2014|2014.496:0.0009774933308):0.005188341045,H3N2_Swine_MF045250_A/swine/Nebraska/A01781225/2016|2016.685:0.01063595603):0.0007070849327):0.0004596629993,H3N2_Swine_CY195027_A/swine/Maryland/D0384/2013|2013.910:0.00380361836):0.0001928988961,((H3N2_Swine_MF145515_A/swine/Illinois/A01944946/2015|2015.825:0.006312678431,H3N2_Swine_KX772368_A/swine/Illinois/A01728293/2015|2015.973:0.006986018607):0.002953977436,H1N1_Swine_KT449779_A/swine/Minnesota/A01567490/2014|2014.995:0.002992865873):0.002892548042):0.0004854366239,H1N2_Swine_KX960283_A/swine/North_Carolina/A01432952/2013|2013.559:0.005545269726):0.0003528217197,((((((((H1N2_Swine_KJ640322_A/swine/Ohio/13TOSU0554/2013|2013.414:0.003443242505,H1N2_Swine_KF386835_A/swine/Ohio/A01279763/2012|2012.926:0.0002985719369):0.0001832853453,H1N2_Swine_KF478847_A/swine/Ohio/A01349140/2013|2013.156:0.0007542054772):0.003142964354,(H3N2_Swine_JX173609_A/swine/Iowa/A01202529/2011|2011.638:-0.000173907226,H1N2_Swine_KP003976_A/swine/Iowa/A01445788/2013|2013.151:0.002983859547):0.0001673141432):9.290813291e-05,(H3N2_Human_KJ942597_A/Indiana/10/2011|2011.500:-0.0001134308898,H3N2_Swine_JX280449_A/swine/Texas/A01104013/2012|2012.123:0.00197899399):0.0008460705206):0.0003030141456,(H3N2_Human_JQ290184_A/Iowa/09/2011|2011.868:2.306956934e-17,H3N2_Human_JQ290178_A/Iowa/07/2011|2011.868:-2.306956934e-17):0.002044292007):0.0003378133979,(H3N2_Swine_JX239971_A/swine/Illinois/A01202978/2011|2011.956:0.0006725345618,H3N2_Swine_CY194450_A/swine/Alabama/D0383/2012|2012.942:0.002136414949):0.0001232103185):0.0006208020023,(((H3N2_Swine_KF386830_A/swine/Maryland/A01444460/2013|2013.005:0.002343128395,H1N1_Swine_KC508517_A/swine/Indiana/A00968365/2012|2012.512:0.003780488163):0.0005416930804,H1N1_Swine_KF527559_A/swine/Michigan/A01203374/2012|2012.249:0.001817209588):0.0005021186533,H1N1_Swine_KF527514_A/swine/Indiana/A01243254/2012|2012.197:0.001359872546):0.0009140852494):0.0003438505208,(((((H3N2_Swine_KF026673_A/swine/North_Carolina/A01270394/2012|2012.411:0.0006167114933,H3N2_Swine_KF478852_A/swine/Pennsylvania/A01380412/2013|2013.230:0.003604189358):0.0002597031669,H3N2_Swine_KF467227_A/swine/North_Carolina/A01203272/2012|2012.118:-0.0002658581106):0.0003420333067,(H3N2_Swine_KF998023_A/swine/Montana/21/2012|2012.701:0.001787612756,H3N2_Swine_KC435083_A/swine/Tennessee/A01104055/2012|2012.814:0.003836598116):0.0001283850732):0.0002239029502,H1N1_Swine_KT313534_A/swine/North_Carolina/A01410047/2013|2013.967:0.00545985816):0.0003868807048,H1N2_Swine_KX960289_A/swine/North_Carolina/A01432766/2013|2013.353:0.004286033859):0.0004510628407):0.0002142033006):0.0007177201299,(((((((((H3N2_Swine_MF522058_A/swine/Missouri/A01672702/2017|2017.090:0.001403868687,H3N2_Swine_MF801486_A/swine/Missouri/A01667102/2017|2017.195:0.0009317311533):0.0006727721752,(H3N2_Swine_MF373318_A/swine/Oklahoma/A01672422/2017|2017.044:-6.355423818e-05,H3N2_Swine_MF522028_A/swine/Oklahoma/A01932035/2017|2017.099:0.0005294750104):0.00261693028):0.0003109751111,H3N2_Swine_MF973452_A/swine/Illinois/0TM102/2017|2017.118:0.001562634918):0.0002284000042,H3N2_Swine_CY242779_A/swine/Indiana/16TOSU4175/2016|2016.496:0.0007044232719):0.0003531886353,(((H3N2_Swine_KY935534_A/swine/Illinois/16TOSU7082/2016|2016.414:0.0004843434698,H3N2_Swine_MG983209_A/swine/Missouri/A02200041/2018|2018.066:0.00421985473):0.0005007991482,H3N2_Swine_CY219518_A/swine/Iowa/16TOSU2419/2016|2016.436:-3.359748918e-05):0.0001856229528,H3N2_Swine_KX981551_A/swine/Ohio/16TOSU5254/2016|2016.608:0.001220564528):0.0001188364984):0.0004018819782,H3N2_Swine_MG784600_A/swine/Minnesota/A02221495/2017|2017.658:0.003360685819):0.0006871194649,H3N2_Swine_MF145476_A/swine/Missouri/A01671485/2016|2016.953:0.001895442845):0.003496331526,(((H3N2_Swine_KY938627_A/swine/South_Dakota/A01678473/2016|2016.841:0.002391280823,H3N2_Swine_MG521068_A/swine/Minnesota/A01785267/2017|2017.414:0.004199306872):0.0001494385079,H3N2_Swine_MF145453_A/swine/Minnesota/A01678475/2016|2016.926:0.001726554465):0.001888197427,(H3N2_Swine_CY243061_A/swine/Kentucky/16TOSU6069/2016|2016.833:0.002984301523,H3N2_Swine_KX632014_A/swine/Minnesota/A01941094/2015|2015.866:0.001228963317):0.0002568438669):0.0002725914654):0.005690740866,((((H3N2_Swine_KT983802_A/swine/Minnesota/A01847237/2015|2015.249:0.001901264362,H3N2_Swine_KR092036_A/swine/Iowa/A01566613/2014|2014.868:0.0004325487753):6.664388135e-05,H3N2_Swine_KT192575_A/swine/Iowa/A01476914/2014|2014.844:0.001338347309):0.0005188411938,H3N2_Swine_MF045279_A/swine/Oregon/A01104094/2016|2016.422:0.006087577263):0.0001988764649,(H3N1_Swine_MF045221_A/swine/Iowa/A01782998/2016|2016.822:0.0002514825913,H3N1_Swine_KY938675_A/swine/Iowa/A01668922/2016|2016.907:0.002084117249):0.006990040879):0.001683973331):0.006532291301):0.0009395946535):0.001032183247,((((((H3N2_Swine_KM361406_A/swine/North_Dakota/A01104084/2014|2014.562:0.0004665108806,H3N2_Swine_KT828193_A/swine/Indiana/14TOSU0463/2014|2014.500:0.0004663985475):5.41313694e-05,H3N2_Swine_KT828046_A/swine/Ohio/14TOSU21811/2014|2014.500:-5.491000074e-05):2.74793779e-05,H3N2_Swine_KT828263_A/swine/Indiana/14TOSU8019/2014|2014.500:-2.74793779e-05):0.0002721058743,H3N2_Swine_MF599462_A/swine/Kansas/A01378028/2017|2017.564:0.009647950243):0.0003829415351,H3N2_Swine_KX960696_A/swine/Ohio/14TOSU22297/2014|2014.597:8.585778306e-05):0.008533348271,((((H1N2_Swine_KX671239_A/swine/Michigan/A02077465/2015|2015.329:0.002761757591,H1N2_Swine_KX658664_A/swine/Indiana/A01812224/2016|2016.414:0.01104257604):0.0006958305162,H3N2_Swine_MF373324_A/swine/Indiana/A01672517/2017|2017.052:0.009738999515):0.0008408514442,H1N2_Swine_KT767992_A/swine/North_Carolina/A01410564/2014|2014.211:0.003734068936):0.005089325308,H1N2_Swine_KX670720_A/swine/Pennsylvania/A01944215/2015|2015.745:0.009213336988):0.002658486401):0.0001050764536):0.0002993005182,(H1N1_Swine_KX670634_A/swine/Ohio/A01847657/2015|2015.299:0.001570597751,H1N1_Swine_KX670614_A/swine/Ohio/A01840052/2014|2014.921:-0.0001717675509):0.008220712718):0.001184379679,((((((((((((H1N1_Swine_KX907994_A/swine/Nebraska/A01277241/2012|2012.866:3.878508383e-18,H1N1_Swine_KJ161859_A/swine/Indiana/A00968351/2011|2011.762:-3.878508383e-18):0.002004228592,H3N2_Swine_JQ738178_A/swine/Illinois/A00857304b/2012|2012.011:0.0008010384182):0.0001291036611,H3N2_Swine_CY131242_A/swine/Ohio/11SW114/2011|2011.592:-0.0001322788124):6.624724439e-05,H3N2_Swine_CY131592_A/swine/Ohio/11SW183/2011|2011.600:-6.624724439e-05):3.315716919e-05,H3N2_Human_JN638730_A/Indiana/08/2011|2011.567:-3.315716919e-05):0.0003665199025,(H1N2_Swine_CY131840_A/swine/Ohio/11SW221/2011|2011.627:3.211492591e-17,H1N2_Swine_CY131354_A/swine/Ohio/11SW125/2011|2011.595:-3.211492591e-17):0.0005672207356):0.0007148982654,(H1N1_Swine_KT735002_A/swine/California/A01459047/2015|2015.386:0.01142632062,H1N1_Swine_KT313564_A/swine/North_Dakota/A01410241/2014|2014.060:0.006826766109):0.0008305290585):0.000271227322,(((H3N2_Swine_KT313519_A/swine/Nebraska/A01409533/2013|2013.885:0.0003608946844,H3N2_Swine_KT694077_A/swine/Nebraska/A01493915/2014|2014.268:0.001507187919):0.003332478377,H3N2_Swine_KF386825_A/swine/Wyoming/A01444560/2013|2013.033:0.0008880979833):0.002374311143,H3N2_Swine_KX907875_A/swine/Wyoming/A01381213/2013|2013.384:0.004984820641):0.003090949472):0.0005273789357,(((H1N2_Swine_KY115410_A/swine/North_Carolina/A01731857/2016|2016.112:0.005011272792,H1N1_Swine_KY239058_A/swine/North_Carolina/A01730376/2016|2016.058:0.001102481709):0.0004607475292,H1N1_Swine_KX632040_A/swine/North_Carolina/A01795841/2015|2015.847:0.005703918173):0.008068377185,H3N2_Swine_KX907964_A/swine/Virginia/A01290329/2013|2013.595:0.007159248376):0.001357370761):0.0003465342158,(((((H3N2_Swine_JX502014_A/swine/Korea/A18/2011|2011.704:0.0008766077097,H3N2_Swine_JX502015_A/swine/Korea/D79/2011|2011.786:0.0009901936983):0.000142716988,(H3N2_Swine_KC471416_A/swine/Korea/CY02-10/2012|2012.137:0.00197143843,H3N2_Swine_KC471488_A/swine/Korea/CY03-19/2012|2012.233:-0.0001018351592):0.001269944428):0.000665642156,H3N2_Swine_JN940421_A/swine/NY/A01104005/2011|2011.699:0.0007417633839):0.0005651554583,(H1N2_Swine_KF142494_A/swine/Korea/CY0423-12/2013|2013.307:0.0005032684521,H1N2_Swine_KF142502_A/swine/Korea/CY0423-33/2013|2013.307:-3.803497716e-05):0.003928863525):0.0007134039647,H3N2_Swine_JX565464_A/swine/Ohio/6/2012|2012.452:0.002465379999):0.0005697992361):0.0005544655503,H3N2_Swine_KF386785_A/swine/Pennsylvania/A01432652/2013|2013.249:0.004575905059):0.001071474805,(((H1N2_Swine_KT734989_A/swine/Kansas/A01377287/2014|2014.247:0.008845517919,H1N2_Swine_KP031612_A/swine/Kansas/12-164540/2012|2012.978:0.001075759072):0.0005931715618,(H1N2_Swine_KT735014_A/swine/Kansas/A01377335/2014|2014.512:0.002480425342,H1N2_Swine_KX907944_A/swine/Kansas/A01377088/2013|2013.500:0.0007955811038):0.001809381496):0.003683763699,H1N2_Swine_KJ528298_A/swine/Kansas/12-156064/2012|2012.953:0.0009382526215):0.0007719546911):0.0009529990253):0.001374472333,((((((((((((((((((((H3N2_Swine_KU942647_A/swine/Indiana/A01812151/2016|2016.052:0.004409304129,H3N2_Swine_KY964027_A/swine/Indiana/15TOSU8903/2015|2015.496:0.003121717742):0.003267606805,H1N1_Swine_KJ361932_A/swine/Illinois/A01427360/2013|2013.995:0.001462325437):0.001112486563,H1N2_Swine_KJ739347_A/swine/Nebraska/A01202501/2011|2011.605:0.003153902284):0.0008098290899,(((H3N2_Swine_KY401788_A/swine/Iowa/A01944136/2015|2015.740:0.005185701463,H3N2_Swine_KT374251_A/swine/Missouri/A01840324/2015|2015.019:1.552893599e-06):0.0003132133512,H3N2_Swine_KT192580_A/swine/Missouri/A01840163/2014|2014.945:-0.0003205344328):0.0006087298471,H3N2_Swine_KT356655_A/swine/Missouri/A01840724/2015|2015.096:0.0007956614373):0.009780155716):0.0004606080459,H1N2_Swine_KJ161929_A/swine/Indiana/A00968358/2012|2012.104:0.0005208748074):0.002882346659,(H1N2_Swine_KP830029_A/swine/Illinois/A01049967/2011|2011.356:0.002075151384,H1N2_Swine_KX960310_A/swine/Illinois/A01443797/2013|2013.195:0.006923859665):0.0002249455828):0.0002200568514,H3N2_Swine_JQ350551_A/swine/Indiana/A00968322/2010|2010.795:0.0002871252321):0.0001315584558,H1N2_Swine_KR859455_A/swine/Illinois/A01047045/2010|2010.910:0.0003359762773):6.896513923e-05,H3N2_Swine_KF922841_A/swine/Minnesota/A01134337/2010|2010.877:0.0003950404557):7.042701204e-05,H3N2_Swine_CY131074_A/swine/Ohio/10SW203/2010|2010.644:-7.134951269e-05):3.75571404e-05,H1N2_Swine_KR859412_A/swine/Illinois/A01047046/2010|2010.910:0.0004253754676):0.0002505412337,H3N2_Swine_CY130962_A/swine/Ohio/10SW125/2010|2010.611:0.000216567353):0.000175666133,((((H1N2_Swine_KF467237_A/swine/Illinois/A01432156/2012|2012.852:0.0004745340637,H1N2_Swine_KX960318_A/swine/Illinois/A01444496/2013|2013.016:0.0004566008096):3.340852683e-05,H1N2_Swine_KF026668_A/swine/Illinois/A01270809/2012|2012.778:-3.374248858e-05):0.0007463572457,H1N2_Swine_KF386840_A/swine/Missouri/A01270665/2012|2012.751:0.00159357867):0.004014148223,H1N1_Swine_KF026429_A/swine/Nebraska/A01301493/2012|2012.636:0.006445480653):0.000718699794):9.782678336e-05,(((H3N2_Swine_JX155359_A/swine/Indiana/A01049091/2010|2010.879:0.0003413580875,H3N2_Swine_KJ640514_A/swine/Indiana/13TOSU1207/2013|2013.496:0.007198155694):6.399193251e-05,H3N2_Swine_JQ914819_A/swine/Indiana/A01049744/2011|2011.222:0.0004029540575):6.011898196e-05,H3N2_Swine_JQ914804_A/swine/North_Carolina/A01049436/2011|2011.049:0.0004055516856):0.0006189204128):0.0001879429109,(H1N2_Swine_KC435034_A/swine/Mississippi/A01202799/2011|2011.838:0.003012439261,H1N1_Swine_KC508552_A/swine/Michigan/A01202708/2011|2011.795:0.004060139207):0.0001695150532):0.00036070651,(H3N2_Swine_HQ734215_A/swine/Pennsylvania/62170-2/2010|2010.814:0.0005528503483,H3N2_Swine_HQ734221_A/swine/Pennsylvania/A01076779/2010|2010.814:-8.692957612e-05):0.001281219779):0.0002365928336,H3N2_Swine_KF527549_A/swine/Virginia/A01203436/2012|2012.290:0.005079895592):0.0003996554612,H3N2_Swine_KC435067_A/swine/Michigan/A01259002/2012|2012.805:0.004195386941):0.0002877314098,H1N2_Swine_KJ528282_A/swine/Kansas/11-104259/2011|2011.953:0.0018579539):0.0008088274318,((((((H1N1_Swine_KR047985_A/swine/Iowa/A01057153/2010|2010.375:0.002663736636,H1N1_Swine_KR018900_A/swine/Iowa/A01049670/2011|2011.186:0.008238051402):0.0004014270551,H1N1_Swine_CY158278_A/swine/Arkansas/SG1323/2009|2009.778:-0.0004438567633):0.0003449390878,H1N1_Swine_KP941629_A/swine/Iowa/A01049148/2010|2010.896:0.003902305089):0.000445856326,H1N1_Swine_CY158958_A/swine/Arkansas/SG1327/2009|2009.827:0.0009550912537):0.003554020292,H1N2_Swine_CY159438_A/swine/Arkansas/02927/2009|2009.918:0.003103846733):0.000325789694,H1N2_Swine_CY158374_A/swine/Missouri/SG1343/2009|2009.707:0.002945866923):0.0003817584509):0.001138553598):0.001020788452,H1N2_Swine_MF522022_A/swine/Indiana/A01932256/2017|2017.123:0.01718176716):0.0008158772263,(H3N2_Swine_MF973280_A/swine/North_Carolina/A02214438/2017|2017.258:0.001840410471,H3N2_Swine_MG662615_A/swine/North_Carolina/A02218550/2017|2017.564:0.002840709244):0.009668080387):0.002922306654,H1N2_Human_KJ620414_A/Minnesota/14/2012|2012.953:0.01013983444):0.003896769115,((((((((((((((((((((H3N2_Swine_KX960598_A/swine/Ohio/15TOSU0742/2015|2015.688:-1.010909103e-16,H3N2_Swine_KX960512_A/swine/Ohio/15TOSU0741/2015|2015.688:1.010909103e-16):0.001414002974,(H3N2_Swine_KY327742_A/swine/Kentucky/15TOSU1991/2015|2015.852:0.001083261996,H3N2_Swine_KY327696_A/swine/Kentucky/15TOSU1908/2015|2015.852:0.00125124936):0.00186676458):0.0005071037711,H3N2_Swine_KT828166_A/swine/Kentucky/14TOSU24005/2014|2014.500:0.000425653731):6.38456992e-05,H3N2_Swine_KT827962_A/swine/Kentucky/14TOSU23911/2014|2014.500:0.0004031002908):0.0001050156661,H3N2_Swine_KT356668_A/swine/California/A01459014/2015|2015.208:-0.0001066528642):5.334760376e-05,H3N2_Swine_KT356660_A/swine/California/A01459016/2015|2015.208:-5.334760376e-05):0.0005312086847,((H1N2_Swine_KX960699_A/swine/Indiana/14TOSU6438/2014|2014.542:0.0002446358993,H1N1_Swine_KX960511_A/swine/Indiana/14TOSU2671/2014|2014.526:0.001154194301):0.0004939353086,H1N1_Swine_KT827930_A/swine/Indiana/14TOSU0454/2014|2014.500:-2.748059453e-05):0.0004050011093):0.0008731307758,H1N1_Swine_KX670654_A/swine/Oklahoma/A01944302/2015|2015.745:0.007626330842):0.001476983547,H1N1_Swine_MF145372_A/swine/Oklahoma/A01671948/2016|2016.973:0.01257595408):0.001000025203,(H1N1_Swine_MF973286_A/swine/Oklahoma/A02214419/2017|2017.252:0.001628136745,H1N1_Swine_MF664403_A/swine/Oklahoma/A01672680/2017|2017.085:0.0007043639192):0.01174123186):0.001384886771,(H3N2_Swine_KY401908_A/swine/Oklahoma/A01777830/2016|2016.553:0.01009484837,H3N2_Swine_MG784576_A/swine/Nebraska/A02221499/2017|2017.655:0.01172856367):0.0025937154):0.0009559939343,H1N1_Swine_KT768012_A/swine/Oklahoma/A01476227/2014|2014.611:0.006615540058):0.007087070837,(H1N2_Swine_KU229957_A/swine/Missouri/A01432837/2013|2013.427:0.001437811733,H1N2_Swine_KX772254_A/swine/Nebraska/A01941636/2015|2015.973:0.005614895767):0.00704601983):0.0007398985187,((((((H1N2_Swine_KX670760_A/swine/Oklahoma/A01566774/2014|2014.868:0.004588023465,H3N2_Swine_KT768007_A/swine/Kansas/A01477353/2014|2014.627:0.002006588581):0.0005296319455,(H1N1_Swine_MF973370_A/swine/Texas/A02214607/2017|2017.274:0.001898849139,H1N1_Swine_MF801556_A/swine/Iowa/A01667091/2017|2017.233:0.002784054968):0.009130828203):0.0003993555548,H1N2_Swine_KT306771_A/swine/Kansas/A01290646/2013|2013.784:0.0007317762341):0.0004354229441,H1N1_Swine_KT306810_A/swine/Oklahoma/A01290605/2013|2013.753:0.003730537613):0.001116412597,((H1N2_Swine_KY401946_A/swine/Nebraska/A01776543/2016|2016.447:0.00125419668,H1N2_Swine_KY402008_A/swine/Kansas/A01777675/2016|2016.515:0.002019347155):0.005248222128,H1N2_Swine_MF045334_A/swine/Kansas/A01781760/2016|2016.723:0.008182675431):0.001401357177):0.002090885056,H1N2_Swine_MG784636_A/swine/Oklahoma/A02219505/2017|2017.616:0.01346190103):0.008743722091):0.004342760888,H3N2_Swine_CY159488_A/swine/Texas/SG1501/2010|2010.299:0.001626823002):0.003912039763,((((((((H1N2_Swine_KX907939_A/swine/Nebraska/A01379861/2013|2013.288:0.001002913665,H1N2_Swine_KX907969_A/swine/Nebraska/A01277808/2012|2012.904:0.000394803163):3.673866692e-05,H1N2_Swine_KX907880_A/swine/Nebraska/A01381819/2013|2013.447:0.001834384375):0.006913984227,H1N1_Swine_CY158582_A/swine/Iowa/SG1401/2011|2011.759:0.004030348988):0.0001767037848,(H3N2_Swine_JQ365143_A/swine/Texas/A01049914/2011|2011.321:-3.945267828e-18,H3N2_Swine_JQ365148_A/swine/Texas/A01049915/2011|2011.321:3.945267828e-18):0.0002464287106):0.001321635068,(H3N2_Swine_KC779034_A/swine/Michigan/A01203498/2012|2012.345:0.0005101836662,H3N2_Swine_JX306662_A/swine/Nebraska/A01240337/2011|2011.866:0.001356617742):0.003204824313):0.000241111964,H3N2_Swine_JQ365138_A/swine/Iowa/A01049750/2011|2011.236:0.0009071398865):3.995094232e-05,H3N2_Swine_JN409438_A/swine/Kansas/11-110529/2011|2011.266:0.0008928306076):7.096733806e-05,H3N2_Swine_JN409390_A/swine/Kansas/10-91088/2010|2010.995:-7.540876864e-05):0.00288976086):0.004798496609,((H1N1_Swine_CY099228_A/swine/Minnesota/001581/2007|2007.315:0.003447785062,H1N1_Swine_CY157964_A/swine/Minnesota/SG1261/2006|2006.852:0.004571546291):0.000657084373,H1N1_Swine_KJ764729_A/swine/Korea/251-1/2008|2008.123:0.007954038484):0.0008604227892):0.001475418162,(((((((((H1N1_Swine_CY099276_A/swine/Illinois/02695/2009|2009.244:0.00260817913,H1N1_Swine_CY099292_A/swine/Illinois/01918/2007|2007.932:-0.0002743659926):0.0001374960229,H1N1_Swine_CY099268_A/swine/Illinois/01981/2008|2008.041:-0.0001374960229):0.0004579101549,H1N1_Swine_CY099300_A/swine/Illinois/01917/2007|2007.932:0.0009438340837):0.003873370311,(H1N1_Swine_CY158206_A/swine/North_Carolina/SG1309/2008|2008.808:0.003363637296,H3N2_Swine_CY110915_A/swine/North_Carolina/A01076178/2009|2009.929:0.008071722433):0.001882061963):0.001228751356,(H3N2_Swine_CY099236_A/swine/Minnesota/001332/2006|2006.877:0.0001888481803,H1N2_Swine_CY158926_A/swine/Iowa/SG1290/2007|2007.277:0.004031399537):0.0008035059946):0.0003801042464,((((H3N2_Swine_CY158182_A/swine/North_Carolina/SG1306/2008|2008.501:0.00514091442,H3N2_Swine_CY159390_A/swine/North_Carolina/01469/2007|2007.140:2.696931687e-05):0.0003515913513,H3N2_Swine_CY041846_A/swine/North_Carolina/R08-001877-D08-013371/2008_|2008.500:0.00247894349):0.0009373891027,H1N1_Swine_CY158430_A/swine/North_Carolina/SG1361/2010|2010.460:0.008131076783):0.001968194199,((H1N1_Swine_CY158052_A/swine/Kentucky/SG1277/2007|2007.203:0.0004565380065,H1N1_Swine_CY158086_A/swine/Kentucky/01569/2007|2007.271:0.0009411788213):0.000299529557,H1N1_Swine_CY158318_A/swine/North_Carolina/SG1334/2009|2009.052:0.005845965014):0.0008305478731):0.00027743145):0.000581488259,(H1N2_Swine_CY159014_A/swine/North_Carolina/SG1394/2011|2011.740:0.008226482209,H1N2_Swine_CY158326_A/swine/North_Carolina/SG1335/2009|2009.052:0.002223389005):0.007316922187):0.0002309565957,(((((H1N2_Swine_CY158198_A/swine/North_Carolina/02249/2008|2008.575:0.001469795169,H1N1_Swine_CY158222_A/swine/North_Carolina/02403/2008|2008.696:0.0008627054944):0.004886815748,(H1N1_Swine_CY158390_A/swine/Oklahoma/SG1251/2010|2010.729:0.003407498545,H1N1_Swine_CY159470_A/swine/Oklahoma/SG1500/2010|2010.797:0.003642133491):0.01061310819):0.0005690255404,((H1N1_Swine_CY157996_A/swine/Arkansas/01460/2007|2007.082:0.005414249678,H1N1_Swine_CY157892_A/swine/Arkansas/SG1241/2006|2006.332:0.0002201387868):0.00321518813,H3N2_Swine_CY158078_A/swine/North_Carolina/01930/2007|2007.567:0.001990749971):0.0004490977736):0.0002420474368,(((H1N2_Swine_CY045534_A/swine/Texas/050625/2008|2008.500:0.002999516767,H1N2_Swine_CY045582_A/swine/Texas/008648/2008|2008.500:0.00122144259):0.004269656011,H1N1_Swine_CY158366_A/swine/Illinois/02626/2009|2009.077:0.008132481239):0.003375635044,(H1N1_Swine_HM125981_A/swine/MN/23506/2009|2009.345:0.003576710338,H1N1_Swine_CY158254_A/swine/Minnesota/SG1317/2008|2008.290:0.004476861241):0.007590291483):0.0001868434493):7.421908609e-05,H1N2_Swine_CY159342_A/swine/Oklahoma/01382/2006|2006.929:0.003184564002):0.0004007829664):0.0001596673389,H3N2_Swine_CY158102_A/swine/Nebraska/01711/2007|2007.578:0.006492714912):0.0001835670501):0.001421443305,(((((((H1N2_Swine_CY158302_A/swine/Kentucky/02564/2009|2009.079:-3.198055002e-05,H1N2_Swine_CY158310_A/swine/Kentucky/02573/2009|2009.110:0.0009648899781):0.00349030367,H1N1_Swine_CY099164_A/swine/Ohio/02026/2008|2008.123:0.001197254861):0.000198390435,((H1N1_Swine_EU604693_A/swine/OH/511445/2007|2007.500:6.551938942e-05,H3N2_Swine_JQ365118_A/swine/Illinois/A01047528/2010|2010.918:0.009853736728):0.0006730858998,H1N1_Swine_GQ484359_A/swine/Kansas/77778/2007|2007.953:0.0002695932665):0.0006991808659):0.0005631935552,(H1N2_Swine_HQ840334_A/swine/South_Dakota/152B/2009|2009.674:0.004521336407,H1N1_Swine_KC839526_A/swine/Minnesota/A01134331/2010|2010.890:0.006878709232):0.001131022238):0.0007488601808,(H1N2_Swine_KC616664_A/swine/Iowa/19/2012|2012.690:0.004850051722,H1N2_Swine_KX960338_A/swine/Missouri/A01444795/2013|2013.058:0.004115616894):0.01081457152):0.002427118587,(H3N2_Swine_KF739389_A/swine/Illinois/02907/2009|2009.803:0.00357062732,H3N2_Swine_KT580899_A/swine/Minnesota/D09-24462-1/2009|2009.362:0.003491525645):0.003674636125):0.0007591171188,(((H3N2_Swine_CY130778_A/swine/Ohio/09SW79M/2009|2009.600:-4.229421046e-18,H3N2_Swine_CY130786_A/swine/Ohio/09SW80/2009|2009.600:4.229421046e-18):0.0001926757477,(H1N2_Swine_CY130570_A/swine/Ohio/09SW1489E/2009|2009.507:0,H1N2_Swine_CY130658_A/swine/Ohio/09SW1489M/2009|2009.507:0):0.001206226091):0.0003611172248,H3N2_Swine_JX964914_A/swine/Illinois/53612-2/2009|2009.633:0.001041097166):0.006374163526):0.001175015426):0.0005215395212,((((H3N2_Swine_CY159430_A/swine/Arkansas/02598/2009|2009.115:0.002354209344,H3N2_Swine_CY159446_A/swine/Arkansas/02863/2009|2009.482:0.002341957167):0.000378314323,(H1N2_Swine_KX960248_A/swine/Minnesota/A01444719/2013|2013.036:0.01869144224,H3N2_Swine_CY158142_A/swine/Arkansas/SG1297/2008|2008.786:0.0005115084105):0.001081470606):0.0009780701755,H3N2_Swine_CY158150_A/swine/Arkansas/SG1298/2008|2008.995:0.002088729797):0.002816371668,H3N2_Swine_JX008738_A/swine/Iowa/A01057188/2010|2010.392:0.006628024316):0.0008795110053):0.002698986396):0.001740304686,(((((H3N2_Swine_MF194389_A/swine/South_Dakota/MT_12_07_2018/2012|2012.197:0.001486555512,H3N2_Swine_MF194677_A/swine/Dakota_Superior/MT_12_07_411/2012|2012.008:0.0003815270913):9.867471808e-05,H3N2_Swine_MF194233_A/swine/South_Dakota/MT_12_07_1554/2012|2012.830:0.0008339547583):0.008514761166,(H1N1_Swine_KR057341_A/swine/Minnesota/A01049462/2011|2011.068:0.005013827585,H3N2_Swine_KP270891_A/swine/Kansas/10-83533/2010|2010.293:0.003961897327):0.001600112222):0.003728508226,H1N1_Swine_MG298967_A/swine/Nebraska/A01397381/2013|2013.479:0.01797546548):0.001984587646,(H1N1_Swine_KJ739337_A/swine/Mississippi/A01202593/2011|2011.699:-7.761671674e-05,H1N1_Swine_KX960238_A/swine/Nebraska/A01444654/2013|2013.036:0.0005435374889):0.01091819805):0.005129886012):0.003739801925,((((((((((((((((((H3N2_Swine_CY160175_A/swine/Quebec/01002/2006|2006.145:0.0002155215322,H3N2_Swine_CY158638_A/swine/Quebec/01001/2006|2006.145:0.0007160753227):0.003914224872,H3N2_Avian_DQ469997_A/turkey/Ontario/31232/2005|2005.500:0.000307937566):0.0003644756472,(H3N2_Swine_DQ469989_A/swine/Ontario/33853/2005|2005.500:-6.750546082e-05,H3N2_Human_DQ469957_A/Ontario/RV1273/2005|2005.500:0.000533426233):0.0001019649314):0.0004562862491,H3N2_Swine_EU826548_A/swine/Quebec/4001/2005|2005.526:9.24312703e-06):0.000770309552,((H3N2_Swine_KX571088_A/swine/Quebec/P0316/2011|2011.184:0,H1N1_Swine_KX571102_A/swine/Quebec/1600117/2014|2014.323:0):0.0142614725,H3N2_Human_EU399756_A/Ontario/1252/2007|2007.500:0.009350667025):0.0002032143682):0.0007598433678,(((((H3N2_Swine_CY246118_A/swine/Saskatchewan/SD0149/2016|2016.110:0.003143385769,H3N2_Swine_CY195492_A/swine/Saskatchewan/SD0065/2014|2014.975:0.001073544759):0.0006011180158,H3N2_Swine_CY246473_A/swine/British_Columbia/SD0180/2016|2016.660:0.008443191523):0.00181997299,H3N2_Swine_CY245926_A/swine/Saskatchewan/SD0118/2015|2015.668:0.008288943758):0.006521511466,(H3N2_Swine_CY245782_A/swine/Saskatchewan/SD0097/2015|2015.304:0.001790567924,H3N2_Swine_CY246760_A/swine/Alberta/SD0208/2016|2016.945:0.008611730855):0.008670029676):0.01153144608,((H3N2_Swine_CY158726_A/swine/Manitoba/SG1432/2008|2008.458:1.256856254e-17,H3N2_Swine_CY158718_A/swine/Manitoba/SG1431/2008|2008.458:-1.256856254e-17):0.00244792125,H3N2_Swine_CY194963_A/swine/Manitoba/D0288/2013|2013.849:0.02741095593):0.004096260212):0.002940606958):0.0003375339431,H1N1_Swine_JF713873_A/swine/QC/1531-3/2009|2009.345:0.0152014978):0.001370573202,((H1N2_Swine_CY195268_A/swine/Manitoba/D0342/2014|2014.460:0.03049034913,H3N2_Swine_KP031604_A/swine/Kansas/12-165022/2012|2012.997:0.02387532672):0.0005990982461,(H3N2_Swine_CY159078_A/swine/Saskatchewan/SD0001/2011|2011.915:0.001983247591,H3N2_Swine_CY195332_A/swine/Alberta/SD0038/2014|2014.693:0.006030688163):0.01931918813):0.0005768339472):0.0003111392817,(((((((((((((H1N1_Swine_KR074386_A/swine/Missouri/A01049487/2011|2011.074:0.01549156665,H3N2_Swine_CY158646_A/swine/Saskatchewan/01114/2006|2006.329:0.004207712239):0.0002425209273,(H1N2_Swine_CY158110_A/swine/Minnesota/01604/2007|2007.329:0.01039922442,H3N2_Swine_CY158758_A/swine/Manitoba/02946/2010|2010.052:0.011272765):0.0008343127759):0.0002203911569,((H3N2_Swine_CY159851_A/swine/Texas/SG1270/2007|2007.162:0.003752842698,H1N1_Swine_CY158028_A/swine/Texas/01657/2007|2007.468:0.007133999972):0.001013478081,H1N1_Swine_KR057370_A/swine/Minnesota/01076/2006|2006.244:0.001319482524):0.002242873587):8.684615962e-05,H3N2_Swine_CY099148_A/swine/Minnesota/00611/2005|2005.381:0.0007263137157):0.0002510845512,H3N2_Swine_KX571092_A/swine/Quebec/1561816/2014|2014.052:-0.0002043709625):0.0001022995784,H3N2_Swine_CY158606_A/swine/Manitoba/00446/2005|2005.066:-0.0001022995784):0.0002004365089,(((H3N2_Swine_DQ469973_A/swine/British_Columbia/28103/2005|2005.500:0.0009065057558,H3N2_Swine_CY158614_A/swine/British_Columbia/00633/2005|2005.378:0.001432332502):0.000841812318,H1N1_Swine_CY159038_A/swine/Alberta/SG1415/2006|2006.195:0.003859703112):0.000724565501,H3N2_Swine_CY158622_A/swine/Alberta/SG1405/2005|2005.764:0.002107107496):0.0009656682349):0.0003102323937,H3N2_Swine_CY045566_A/swine/Oklahoma/008722/2007|2007.500:0.005370512987):0.0003869489615,H3N2_Swine_CY099252_A/swine/Minnesota/00484/2005|2005.052:0.004832524469):0.000235621789,H1N1_Swine_CY157868_A/swine/Minnesota/SG1237/2005|2005.468:0.003047459215):0.000400919744,H3N2_Swine_CY158694_A/swine/Manitoba/01799/2007|2007.789:0.006466970584):0.0002952110151,H3N2_Swine_DQ469965_A/swine/Alberta/14722/2005|2005.500:0.002458810793):0.0002753021489,((H1N1_Swine_KM872072_A/swine/South_Dakota/A01349306/2013|2013.192:0.02219044986,H3N2_Swine_CY245862_A/swine/Alberta/SD0109/2015|2015.458:0.02737686617):0.001369701726,H3N2_Swine_CY158118_A/swine/Minnesota/SG1293/2007|2007.260:0.006561071265):0.0004763399388):0.0004536953704):0.0001762972977,(((((((((((H3N2_Swine_CY194226_A/swine/Manitoba/D0089/2012|2012.085:-8.838740735e-05,H3N2_Swine_CY194306_A/swine/Montana/D0382/2012|2012.510:0.001956470011):0.0008226908706,H3N2_Swine_CY246070_A/swine/British_Columbia/SD0132/2016|2016.033:0.01353892443):0.001882783147,((H3N2_Swine_MF920133_A/swine/Minnesota/MT_13_01_S55/2013|2013.137:3.513597457e-16,H3N2_Swine_MF194421_A/swine/Iowa/MT_12_07_4298/2012|2012.663:-3.513597457e-16):2.593673802e-06,H3N2_Swine_MF920013_A/swine/Minnesota/MT_13_01_S70/2013|2013.151:0.0004630824089):0.004353533612):0.003455339898,H1N1_Swine_CY194290_A/swine/Manitoba/D0172/2012|2012.353:0.004663832081):0.009738880801,(H3N2_Swine_CY107027_A/swine/Minnesota/A01076196/2010|2010.159:0.001850316754,H3N2_Swine_HQ825181_A/swine/QC/414/2009|2009.386:0.001901218063):0.002600955263):0.004054563892,H3N2_Swine_CY158686_A/swine/Manitoba/01782/2007|2007.753:0.001610001726):0.0003901451405,(H3N2_Swine_CY194354_A/swine/Manitoba/D0102/2012|2012.792:0.01288896563,H3N2_Swine_JX155374_A/swine/Iowa/A01049317/2010|2010.973:0.007757185833):0.008638324323):0.001524359846,(((H3N2_Swine_MF194557_A/swine/Minnesota/MT_12_07_11_3_1/2011|2011.937:-1.996804381e-06,H3N2_Swine_MF194445_A/swine/Minnesota/MT_12_07_540/2012|2012.008:0.0004676728871):0.01379812253,H3N2_Swine_JX008748_A/swine/Nebraska/A01049235/2010|2010.932:0.008919789835):0.001780585433,H1N1_Swine_CY195083_A/swine/Alberta/SD0014/2013|2013.907:0.014951038):0.003254654776):0.003269634715,H3N2_Swine_JX860643_A/swine/Nebraska/A01049937/2011|2011.337:0.007602883911):0.002312966056,(((((H3N2_Human_KJ942629_A/Minnesota/11/2010|2010.500:0.006001457237,H1N1_Swine_JF714019_A/SW/MB/5-5/2009|2009.422:0.003476033566):0.002737649431,H1N1_Swine_CY159070_A/swine/Manitoba/02947/2010|2010.052:0.0005701647502):0.0007036255058,H3N2_Swine_CY158294_A/swine/Georgia/02604/2009|2009.137:0.007904721806):0.0009838629977,H3N2_Swine_CY158742_A/swine/Manitoba/02862/2009|2009.496:0.006716942307):0.002772769721,H3N2_Swine_CY158654_A/swine/Manitoba/01179/2006|2006.490:0.002165699652):0.00200312343):0.0003374426197,H1N1_Swine_KF386845_A/swine/Iowa/A01203904/2012|2012.732:0.02153369123):0.001089393006):0.0001319770137,((H1N1_Human_GQ457563_A/Saskatchewan/5350/2009|2009.460:-5.810513026e-17,H1N1_Human_GQ457564_A/Saskatchewan/5351/2009|2009.460:5.810513026e-17):0.004109333708,H3N2_Swine_CY158702_A/swine/Saskatchewan/01834/2007|2007.825:0.0005717860069):0.0080974643):0.000493184709,(H1N1_Swine_CY158734_A/swine/Manitoba/SG1433/2009|2009.458:0.005098571792,H1N1_Swine_CY158678_A/swine/Manitoba/01781/2007|2007.751:0.003393251587):0.004375216154):0.0004716872217,(((H1N1_Swine_CY194810_A/swine/Manitoba/D0270/2013|2013.693:0.0009231949972,H1N1_Swine_CY194850_A/swine/Manitoba/D0274/2013|2013.734:0.0009430043764):0.02421943685,(H1N2_Swine_KX670674_A/swine/South_Dakota/A01823237/2015|2015.477:0.001486163814,H1N2_Swine_CY195364_A/swine/Alberta/SD0042/2014|2014.825:-8.844698585e-05):0.02313934969):0.005165346809,(H1N1_Swine_KP795755_A/swine/Illinois/A01049469/2011|2011.068:0.005209972298,H3N2_Swine_JQ689091_A/swine/Minnesota/A01047396/2011|2011.033:0.007641886341):0.009678704782):0.0004722454593):0.0009280781096,H3N2_Swine_DQ469981_A/swine/Manitoba/12707/2005|2005.500:0.004053473021):0.001096153878,(((((((((((H1N2_Swine_KR057378_A/swine/Minnesota/01082/2006|2006.271:0.005382036451,H3N2_Swine_CY157988_A/swine/Illinois/01131/2006|2006.340:0.004573222224):0.001502763326,H3N1_Swine_DQ150424_A/swine/MI/PU243/04_|2004.500:0.004175827222):0.0002164196525,(H3N2_Swine_CY157796_A/swine/Oklahoma/00518/2005|2005.162:0.003071509012,H1N1_Swine_CY157844_A/swine/Minnesota/00574/2005|2005.315:0.00114939184):0.0004916024624):0.0002260489526,(H1N2_Swine_CY157836_A/swine/North_Carolina/SG1232/2005|2005.071:0.0003020595578,H1N1_Swine_CY157820_A/swine/North_Carolina/SG1226/2005|2005.225:0.002033540283):0.000415367041):0.0001737037035,H3N2_Swine_CY159206_A/swine/North_Carolina/SG1464/2004|2004.186:0.0003142285555):0.0001745090154,H3N2_Swine_CY157956_A/swine/North_Carolina/01484/2006|2006.838:0.007871849945):0.0001323772613,(((H3N2_Swine_CY159246_A/swine/Iowa/SG1469/2004|2004.784:0.001293199869,H3N2_Swine_CY045574_A/swine/Oklahoma/011506/2007|2007.500:0.008167373739):0.00141469989,H3N2_Avian_EU735823_A/turkey/Ohio/313053/2004|2004.500:0.0004716758321):0.0003970427377,H3N2_Swine_CY157828_A/swine/North_Carolina/SG1230/2005|2005.203:0.003383066924):0.0003784532321):0.0003366558115,H3N2_Avian_EU743215_A/turkey/Minnesota/366767/2005|2005.500:0.001445399118):0.0001941618695,H3N2_Avian_EU735831_A/turkey/North_Carolina/353568/2005|2005.500:0.004562679889):0.0007966068454,H3N2_Swine_JF346153_A/swine/Minnesota/5947/2007|2007.137:0.007200163609):0.0009564946677,H3N2_Swine_CY157780_A/swine/Illinois/00303/2004|2004.375:0.005200053211):0.001104734177):0.0004532250387,((H1N1_Swine_CY195460_A/swine/Saskatchewan/SD0056/2014|2014.953:0.005366642971,H3N2_Swine_CY195188_A/swine/Saskatchewan/SD0025/2014|2014.208:0.004567194753):0.006432925936,H3N2_Swine_CY195091_A/swine/Saskatchewan/SD0012/2013|2013.904:0.005144436689):0.01341326681):0.0004618916993,H1N1_Swine_CY194370_A/swine/Manitoba/D0175/2012|2012.808:0.02657768111):0.001022661703,((((H1N1_Swine_CY099124_A/swine/Minnesota/02053/2008|2008.159:0.005403133351,H3N2_Swine_JF346154_A/swine/Minnesota/65767/2006|2006.984:0.00502714693):0.0008433034478,H3N2_Swine_HQ825242_A/swine/QC/2108-2/2009|2009.252:0.009250564151):0.002141713358,H3N2_Swine_CY245982_A/swine/British_Columbia/SD0122/2015|2015.803:0.02592978209):0.002625053877,H1N2_Swine_CY246232_A/swine/Alberta/SD0164/2016|2016.279:0.02968604538):0.004738621448):0.0008925338675):0.0002663820102,(((((((((((((((((((H3N2_Swine_MG193783_A/swine/Nebraska/A01785261/2017|2017.332:0.0007397175334,H3N2_Swine_MF172987_A/swine/Kansas/A01378025/2017|2017.329:0.0006579992943):0.0002011743518,H3N2_Swine_MH234855_A/swine/Kansas/A01378039/2018|2018.173:0.005917860116):0.01083928846,(H3N2_Swine_KX772348_A/swine/Kansas/A01377649/2015|2015.932:0.00204219391,H1N2_Swine_KY509925_A/swine/California/A01778665/2016|2016.627:0.004072565281):0.003608733):0.001496914401,H3N2_Swine_KT767987_A/swine/Nebraska/A01476165/2014|2014.570:0.0004093994258):0.003154491173,((H1N2_Swine_KY938609_A/swine/Colorado/A01668653/2016|2016.888:0.003974082135,H1N2_Swine_KX772269_A/swine/South_Dakota/A01941705/2015|2015.970:0.006445408841):0.001064323052,H1N2_Swine_KX670750_A/swine/Nebraska/A01476438/2014|2014.693:0.0003100435846):0.002618726297):0.001303636856,((H1N1_Swine_MG662679_A/swine/Arkansas/A02218161/2017|2017.507:0.003814647635,H1N1_Swine_MF373264_A/swine/Minnesota/A01672344/2017|2017.027:0.003254690389):0.006900270597,H1N2_Swine_KY401826_A/swine/Nebraska/A01778104/2016|2016.515:0.009538453575):0.000191122919):0.001135496942,H1N1_Swine_KM245327_A/swine/North_Carolina/A01364596/2013|2013.671:0.0009861426437):0.001840400617,(((((H1N2_Swine_KC866548_A/swine/Kentucky/12TOSU1155/2012|2012.844:-4.961395661e-17,H1N2_Swine_KC866468_A/swine/Kentucky/12TOSU1053/2012|2012.844:4.961395661e-17):0.0001567563649,(H1N2_Swine_KX907930_A/swine/Oklahoma/A01432269/2012|2012.945:-0.0001428017399,H1N1_Swine_KJ640835_A/swine/Texas/13TOSU0050/2013|2013.085:0.001541703579):0.0007796665588):0.0006132741294,H1N1_Swine_KT313544_A/swine/Oklahoma/A01410195/2014|2014.038:0.002685639366):0.0001783629541,((H1N2_Swine_KX670694_A/swine/Minnesota/A01567671/2015|2015.019:0.0005519265357,H1N2_Swine_KX670755_A/swine/Minnesota/A01567833/2015|2015.036:-8.600576349e-05):0.0001205628849,(H1N1_Swine_KX851862_A/swine/Iowa/A01941927/2016|2016.036:0.003926710442,H1N2_Swine_KX670679_A/swine/Minnesota/A01567012/2014|2014.419:0.001229305972):0.0003474609011):0.002185039388):0.0005438908854,(H1N2_Swine_KY938621_A/swine/Illinois/A01782816/2016|2016.833:0.004098654593,H1N2_Swine_MG662621_A/swine/Oklahoma/A01785279/2017|2017.542:0.002974210066):0.003768244986):0.001418486229):0.007170272952,H1N2_Swine_KT446433_A/swine/Oklahoma/A01049501/2011|2011.090:0.004768767861):0.002725101638,((((H1N2_Swine_JQ023761_A/swine/Minnesota/0745/2010|2010.167:0.001323633548,H1N2_Swine_CY158342_A/swine/Minnesota/02852/2009|2009.425:0.0005415194603):0.001964058349,H1N2_Swine_CY045598_A/swine/Oklahoma/010226-17/2008|2008.500:0.0003787511345):0.0001447740479,H1N1_Swine_CY158286_A/swine/Oklahoma/SG1325/2009|2009.093:0.004097699624):0.0003685250992,(H1N2_Swine_CY045694_A/swine/Oklahoma/020736-2/2008|2008.500:-6.018937477e-05,H1N2_Swine_CY158934_A/swine/Arkansas/02404/2008|2008.773:0.001924708196):0.001043240325):0.0004241727315):0.0002365276171,((H1N2_Swine_CY099180_A/swine/Minnesota/SG1133/2008|2008.321:0.001237801123,H1N2_Swine_KF386795_A/swine/Minnesota/A01134341/2010|2010.337:0.01066033742):0.0006190288327,H1N2_Swine_CY099212_A/swine/Minnesota/02324/2008|2008.690:0.004646646757):0.003067077721):0.000564339872,((H3N2_Swine_CY045550_A/swine/Oklahoma/001142/2009|2009.500:0.002554566679,H3N2_Swine_CY045558_A/swine/Kansas/015252/2009|2009.500:0.000721439767):0.005227930842,H3N2_Swine_CY159988_A/swine/Oklahoma/02985/2010|2010.186:0.004298390923):0.001395002059):7.713238808e-05,((((H1N2_Swine_CY158574_A/swine/Indiana/04254/2011|2011.244:0.0007934507363,H1N2_Swine_CY158478_A/swine/Arkansas/SG1376/2011|2011.068:0.001545387522):0.000453728504,H1N2_Swine_KP892944_A/swine/Indiana/A01049794/2011|2011.260:0.0004779223612):7.933022467e-05,H1N2_Swine_CY158558_A/swine/North_Carolina/SG1391/2011|2011.241:-7.945721973e-05):0.0003872939779,H1N2_Swine_KT589343_A/swine/Illinois/A00857138b/2011|2011.800:0.003604051356):0.00957539371):0.000189449554,H1N1_Swine_CY158270_A/swine/Colorado/SG1322/2009|2009.649:0.005673082627):0.0007447596758,(((H1N2_Swine_KT306805_A/swine/Oklahoma/A01290898/2013|2013.885:0.002482799772,H1N2_Swine_KX960299_A/swine/Oklahoma/A01432577/2013|2013.189:0.0007907440639):0.003663359964,H1N1_Swine_KT306800_A/swine/Oklahoma/A01290693/2013|2013.803:0.0114830478):0.00165928297,H1N2_Swine_KF026701_A/swine/Oklahoma/A01203865/2012|2012.701:0.003142254688):0.005209535559):0.0005322981237,H1N2_Swine_CY159422_A/swine/Oklahoma/02722/2009|2009.271:0.005248368128):0.0001737148029,H3N2_Swine_CY099108_A/swine/Minnesota/02782/2009|2009.345:0.004754475863):0.001358869703,H3N2_Swine_KY401951_A/swine/Colorado/A01775092/2016|2016.356:0.02396402878):0.0006584650756,H1N1_Swine_KX858594_A/swine/Oklahoma/A01732565/2016|2016.148:0.02847225479):0.008930711409):0.00138034254,H3N2_Swine_JX239981_A/swine/Illinois/A01240575/2011|2011.967:0.002302436294):0.004322539576,(((((((((((H3N2_Swine_JQ365123_A/swine/Illinois/A01076719/2010|2010.833:0.004158552951,H3N2_Swine_CY158518_A/swine/North_Carolina/03289/2011|2011.016:0.003853730465):0.0004109552418,(H3N2_Swine_CY158990_A/swine/North_Carolina/SG1364/2010|2010.896:0.002374270412,H3N2_Swine_CY158414_A/swine/North_Carolina/SG1358/2010|2010.729:0.001371817633):0.001489665724):0.0003601449187,H1N1_Swine_CY158534_A/swine/North_Carolina/SG1387/2011|2011.745:0.006795318692):0.0005713704775,(H1N2_Swine_KC508595_A/swine/Michigan/A01259001/2012|2012.737:0.002828352656,H1N2_Swine_MF045185_A/swine/South_Carolina/A01782474/2016|2016.795:0.01688382727):0.007190087827):0.0004671207802,H1N1_Swine_KR074290_A/swine/Mississippi/A01202059/2011|2011.433:0.005839658205):0.0004067117143,(H1N1_Swine_KJ739342_A/swine/Virginia/A01202625/2011|2011.742:0.0003106920157,H1N1_Swine_KC508590_A/swine/Indiana/A01202622/2011|2011.740:0.001089452758):0.006506464303):0.009318972318,((((H1N2_Swine_CY086895_A/swine/North_Carolina/226125/2010|2010.685:0.0004992960617,H1N2_Swine_CY160004_A/swine/North_Carolina/SG1359/2010|2010.134:0.001436594329):0.002261739898,H3N2_Swine_CY158334_A/swine/North_Carolina/SG1338/2009|2009.099:0.002535183256):0.005326465605,(H1N2_Swine_KT313529_A/swine/Virginia/A01432745/2013|2013.326:0.000971810397,H1N1_Swine_KM245322_A/swine/Nebraska/A01240348/2011|2011.874:0.001834456651):0.01518048109):0.004914791051,(H1N1_Swine_CY158894_A/swine/Georgia/SG1251/2006|2006.359:0.00283926212,H3N2_Swine_CY157948_A/swine/North_Carolina/01312/2006|2006.874:0.002326833376):0.003030200339):0.002209692181):0.007573010644,((((H1N1_Swine_CY158846_A/swine/North_Carolina/SG1202/2004|2004.285:0.001200681726,H3N2_Swine_CY157756_A/swine/Missouri/00355/2004|2004.575:0.007318317748):0.001630437131,H1N1_Swine_CY157660_A/swine/North_Carolina/SG1170/2003|2003.093:0.0007155492867):0.0002323834889,H3N1_Swine_DQ150432_A/swine/IN/PU542/04_|2004.500:0.009828852825):0.0001726217498,H3N2_Swine_CY159190_A/swine/North_Carolina/SG1462/2004|2004.167:0.008687737415):0.002078552754):0.002092533158,(H1N2_Swine_CY158910_A/swine/Oklahoma/01452/2007|2007.068:0.002666748524,H1N2_Swine_CY157916_A/swine/Texas/01308/2006|2006.836:0.007263687621):0.01202608327):0.001339360463,((H1N2_Swine_CY157764_A/swine/Kansas/00246/2004|2004.096:-8.933629413e-05,H1N2_Swine_CY159166_A/swine/Oklahoma/00259/2004|2004.167:0.001022245722):0.0092878488,H1N1_Swine_CY099100_A/swine/Illinois/02064/2008|2008.192:0.005054074778):0.0006845422488):0.00117282525,H1N1_Swine_CY157932_A/swine/Virginia/01359/2006|2006.907:0.01496806968):0.001671170304):0.001767709923,(((((((((H1N1_Swine_CY157788_A/swine/Arkansas/SG1214/2005|2005.545:0.003505944405,H1N1_Swine_CY158174_A/swine/Kentucky/02116/2008|2008.249:0.008836288893):0.004633275634,H1N1_Swine_CY157588_A/swine/Arkansas/SG1157/2003|2003.556:0.002058197347):0.00133869023,H1N1_Swine_CY159198_A/swine/North_Carolina/SG1463/2004|2004.652:0.007760889231):0.001067813489,H1N1_Swine_CY157748_A/swine/Tennessee/00264/2004|2004.189:0.009172697059):0.0002803660141,H1N1_Swine_CY157668_A/swine/North_Carolina/SG1172/2003|2003.466:0.002184973728):0.001912009274,H1N2_Swine_CY157940_A/swine/North_Carolina/01169/2006|2006.471:0.01729836997):0.001950623059,(((((H1N1_Swine_CY159366_A/swine/South_Carolina/01414/2006|2006.964:0.005711694131,H1N1_Swine_FJ611897_A/swine/Minnesota/07002083/2007|2007.500:0.003256628059):0.0002989425686,H1N1_Swine_CY158918_A/swine/North_Carolina/SG1281/2007|2007.085:0.006828899023):0.001589193454,H1N1_Swine_CY099156_A/swine/North_Carolina/00839/2005|2005.819:0.00362791572):0.007540057424,H3N2_Swine_CY159774_A/swine/Alabama/SG1224/2005|2005.315:0.00851852073):0.001036858331,H3N2_Swine_CY157684_A/swine/Nebraska/SG1178/2003|2003.595:0.002899317988):0.002370719772):0.0003753795547,((H3N2_Swine_CY159294_A/swine/Texas/00816/2005|2005.778:0.01388154253,H3N2_Swine_CY157612_A/swine/Texas/00226/2003|2003.923:0.002393361791):0.0102974798,H3N2_Swine_KU976495_A/swine/Mexico/AVX64/2014|2014.425:0.03375169221):0.001508198089):0.001262452717,((((((((H1N1_Swine_GU135956_A/swine/Iowa/H03LS4/2003|2003.452:0.00383564583,H3N2_Swine_CY157676_A/swine/Minnesota/SG1176/2003|2003.458:0.001332237907):0.000606336646,H1N1_Swine_CY099048_A/swine/Minnesota/SG1138/2002|2002.370:0.0003228054165):0.0001728295477,(H3N2_Swine_CY159102_A/swine/Iowa/00186/2003|2003.751:0.006767587571,H1N1_Swine_GU135909_A/swine/Iowa/H03G1/2003|2003.285:0.003682036571):0.0007659121087):0.0003128382106,H1N1_Swine_CY159504_A/swine/Oklahoma/00130/2003|2003.611:0.002508579061):9.910568271e-05,(((H1N1_Swine_KM198689_A/swine/Iowa/00239/2004|2004.500:-4.860073432e-18,H1N2_Swine_MF919791_A/swine/Minnesota/MT_13_01_S79/2013|2013.277:4.860073432e-18):0.00216940771,H1N1_Swine_CY159222_A/swine/Iowa/00250/2004|2004.134:0.004421828889):0.0004028045639,H1N2_Swine_CY099132_A/swine/Indiana/00427/2004|2004.836:0.008635093947):0.0005725972647):0.0004993586422,(H1N1_Swine_CY159126_A/swine/Minnesota/SG1454/2003|2003.751:0.004453095122,H1N1_Swine_CY098483_A/swine/Minnesota/6998/2003|2003.500:0.000706044913):0.001850760278):0.0005019773592,H1N1_Human_DQ889684_A/Iowa/CEID23/2005|2005.500:0.004552987478):0.0008310279893,H1N1_Swine_CY158004_A/swine/Texas/01522/2007|2007.195:0.01977200602):0.00318348744):0.001735112254):0.007246150513,(((((((((((((((H3N2_Swine_CY158398_A/swine/Texas/03042/2010|2010.499:0.01050932345,H3N1_Swine_CY158020_A/swine/Texas/01822/2007|2007.814:-5.969930826e-05):0.005161407417,H1N1_Swine_CY159262_A/swine/Texas/00867/2005|2005.877:0.0005841743569):0.005057654419,H3N2_Swine_CY157708_A/swine/Texas/SG1186/2004|2004.805:-0.0002800571423):0.002100268479,H1N1_Swine_CY157636_A/swine/Texas/00195/2003|2003.786:0.002427561457):0.0003687951425,H3N2_Swine_CY159626_A/swine/Texas/00376/2004|2004.553:0.00114559504):0.004496182448,(H3N2_Swine_CY157644_A/swine/Oklahoma/00141/2003|2003.655:0.001822757833,H3N2_Swine_CY157596_A/swine/New_Mexico/SG1158/2003|2003.463:0.0005153748328):0.0009716911509):0.0004030038784,(H1N1_Swine_CY157628_A/swine/Texas/SG1162/2003|2003.786:0.003967734497,H1N1_Swine_KR074368_A/swine/Missouri/00564/2005|2005.241:0.005498144298):0.004718174635):0.0009116492799,H1N1_Swine_CY159142_A/swine/Texas/00244/2004|2004.093:0.005735528737):0.001216092132,H3N2_Swine_CY157620_A/swine/Oklahoma/00153/2003|2003.712:0.007079771284):0.01229060069,(((((H1N1_Swine_CY159804_A/swine/Oklahoma/SG1249/2006|2006.430:0.000367574787,H1N1_Swine_CY159270_A/swine/Oklahoma/00790/2005|2005.726:0.0005635600863):0.003908574883,H1N1_Swine_CY159174_A/swine/Oklahoma/SG1460/2004|2004.649:0.002211150569):0.001943522601,H1N1_Swine_CY159150_A/swine/Oklahoma/SG1457/2004|2004.726:0.004224817204):0.006203208425,H3N2_Swine_CY157804_A/swine/Oklahoma/SG1216/2005|2005.167:0.005643894847):0.001707513302,(((H1N2_Swine_CY157924_A/swine/Texas/SG1250/2006|2006.468:0.0005224173837,H1N2_Swine_CY158036_A/swine/Texas/01492/2007|2007.181:0.003686791073):0.0006617133159,(H1N2_Swine_CY158044_A/swine/Oklahoma/01741/2007|2007.641:0.00616605404,H1N2_Swine_CY158886_A/swine/Oklahoma/01117/2006|2006.332:0.001368308553):0.001487813036):0.002575458326,H1N1_Swine_CY159286_A/swine/Oklahoma/00801/2005|2005.756:0.002266783104):0.01045530168):0.01114951563):0.0002794012278,(((H3N2_Swine_CY158822_A/swine/North_Carolina/00116/2003|2003.499:0.006846546382,H1N1_Swine_CY099196_A/swine/Illinois/SG1141/2003|2003.178:0.005008926985):0.003690713027,H3N2_Swine_EF551052_A/swine/North_Carolina/2003|2003.500:0.00735903485):0.00226893763,H1N1_Swine_CY122356_A/swine/Mexico/Mex52/2010|2010.500:0.007614674972):0.0004256256705):0.0006774071978,(H3N2_Swine_GU135898_A/swine/Iowa/H02AS8/2002|2002.871:-0.0001072814956,H3N2_Swine_CY116565_A/swine/Wisconsin/H02AS8/2002|2002.500:0.001041173476):0.01198682236):0.0008965089808,H3N2_Swine_CY159134_A/swine/Nebraska/00188/2003|2003.753:0.0132287941):0.0006552073944,((H3N2_Swine_CY159118_A/swine/South_Dakota/SG1453/2003|2003.271:0.01365343554,H1N1_Swine_CY159334_A/swine/Oklahoma/01139/2006|2006.373:0.01922686901):0.001108893167,H1N2_Swine_CY159454_A/swine/Colorado/02875/2009|2009.551:0.02198704875):0.003499681078):0.0007542341758,((((((H1N2_Swine_KC471424_A/swine/Korea/CY03-11/2012|2012.175:4.159274551e-17,H1N2_Swine_KC471360_A/swine/Korea/CY12-03/2011|2011.926:-4.159274551e-17):0.0196120603,H1N2_Swine_CY107834_A/swine/Korea/1204/2009|2009.123:0.01017799284):0.006287049916,(H1N2_Swine_CY098491_A/swine/Minnesota/5763/2003|2003.500:0.008174900844,H1N2_Swine_KJ764760_A/swine/Korea/GNO5K1/2005|2005.123:0.01309208386):0.001611905029):0.0009780699858,H1N2_Swine_CY107826_A/swine/Korea/1130/2009|2009.038:0.02356226066):0.00116232657,H1N1_Swine_CY157700_A/swine/Colorado/SG1185/2004|2004.263:0.0118262851):0.0009196578758,H3N2_Swine_GU135940_A/swine/Iowa/H03LDH5/2003|2003.619:0.01557598596):0.002897319887):0.001970563839):0.0007557871485,((((((((H3N2_Swine_CY122340_A/swine/Mexico/Mex50/2010|2010.500:-3.034346203e-17,H3N2_Swine_CY122348_A/swine/Mexico/Mex51/2010|2010.500:3.034346203e-17):0.004283473957,(H1N1_Swine_CY159110_A/swine/Nebraska/00178/2003|2003.658:0.008782675437,H1N1_Swine_KR087970_A/swine/Minnesota/00272/2004|2004.244:0.01750189404):0.007347638574):0.0003889743828,H1N1_Swine_CY098475_A/swine/North_Carolina/47834/2000|2000.500:0.01097072962):0.0004712702391,H3N2_Swine_CY095674_A/swine/Texas/4199-2/1998|1998.500:0.001889691598):8.126036583e-05,(H1N2_Avian_AY233389_A/duck/NC/91347/01|2001.500:0.008271064278,H3N2_Swine_AF251433_A/Swine/Minnesota/593/99_|1999.500:0.004552710706):0.001730072104):0.00121808361,H1N1_Swine_CY098515_A/swine/North_Carolina/18161/2002|2002.500:0.01543194856):0.000739911664,H1N1_Swine_CY157652_A/swine/Kentucky/SG1167/2003|2003.058:0.01468887729):0.001167536467,H1N2_Swine_CY098467_A/swine/Minnesota/1192/2001|2001.500:0.006533683082):0.0008865127767):0.0002336921761,((((((H1N2_Swine_CY091752_A/swine/Hubei/04/2009|2009.186:0.0004756194062,H1N2_Swine_CY091760_A/swine/Hubei/05/2009|2009.186:0.0004559774487):0.005628686083,H1N2_Swine_FJ374517_A/swine/Shanghai/1/2007|2007.225:0.003361812712):0.003658619452,((H1N2_Swine_KU218714_A/swine/Henan/PL01/2012|2012.800:-4.525749909e-17,H1N2_Swine_JQ806062_A/swine/Henan/YIL/2010|2010.953:4.525749909e-17):0.0008253404757,H1N2_Swine_JQ277164_A/swine/Henan/4/2010|2010.953:0.0001059475995):0.01162096632):0.004662050472,((((H1N2_Swine_JN375294_A/swine/Guangdong/2676/2010|2010.649:-4.20190855e-18,H1N2_Swine_JN375296_A/swine/Guangdong/2712/2010|2010.649:4.20190855e-18):0.009411098977,H1N2_Swine_KM029542_A/swine/Hong_Kong/2569/2010|2010.649:0.01135738154):0.003096093294,H1N2_Swine_EU015991_A/swine/Guangxi/13/2006|2006.500:0.007327803819):0.001226375069,H1N2_Swine_KM028934_A/swine/Hong_Kong/4083/2011|2011.800:0.02534529228):0.003057823958):0.001667958203,(((((((H1N2_Swine_KM029398_A/swine/Hong_Kong/1122/2012|2012.200:0.0004658896671,H1N2_Swine_KM029406_A/swine/Hong_Kong/1123/2012|2012.200:3.110506962e-08):0.004185325631,H1N2_Swine_KM027830_A/swine/Guangdong/663/2012|2012.162:0.006237273256):0.01653867675,H1N2_Swine_JN375292_A/swine/Hong_Kong/2237/2010|2010.584:0.02022456696):0.0008959250598,(H1N2_Swine_GQ229376_A/swine/Hong_Kong/1110/2006|2006.581:-0.0001642554844,H1N2_Swine_GU086080_A/swine/Guangdong/1222/2006|2006.500:0.006277707996):0.01320969221):0.0003304898916,H1N2_Swine_GQ229336_A/swine/Hong_Kong/1562/2005|2005.860:0.00998016171):0.0005218421937,H1N2_Swine_CY061652_A/swine/Hong_Kong/1435/2009|2009.556:0.02796651236):0.0009880348797,H1N2_Swine_HQ541669_A/swine/Hebei/10/2006|2006.786:0.01242315574):0.0008182558758):0.007753017163,((H3N2_Swine_AB598494_A/swine/Binh_Duong/03_09/2010|2010.123:-3.883515261e-05,H3N2_Swine_AB598493_A/swine/Binh_Duong/03_08/2010|2010.123:0.0005040686275):0.009135405148,H1N2_Swine_AB628079_A/swine/Binh_Doung/02_16/2010|2010.500:0.0141739708):0.02083147277):0.003326970662):0.001359477978):0.01683736803,((((((((((((((((((((H11N9_Avian_KX351644_A/mallard/California/57889/2015|2015.537:0.00195519783,H11N9_Avian_KY828679_A/mallard/California/UCD1013/2015|2015.614:0.001318551727):0.001689120432,H5N1_Avian_KP892990_A/chicken/BC/FAV2/2015|2015.099:0.001128634691):0.0001926867425,H5N1_Avian_KU201863_A/American_wigeon/Washington/196340/2015|2015.003:0.0002700251584):0.0001233582845,(H5N1_Avian_KU201855_A/American_wigeon/Washington/196336/2015|2015.003:-3.971097126e-17,H5N1_Avian_KP739420_A/American_green-winged_teal/Washington/195750/2014|2014.992:3.971097126e-17):0.0003406499217):0.0001902974133,((H5N8_Avian_KU201743_A/Canada_goose/Oregon/AH0012452/2015|2015.047:0.001995436732,H5N8_Avian_KU201751_A/American_wigeon/Oregon/AH0012525/2015|2015.047:0.001277618963):0.000881060119,H5N8_Avian_KY828654_A/American_wigeon/California/UCD58P/2015|2015.044:0.0005260399301):0.003530807476):0.002299427217,((((H4N8_Avian_CY206533_A/blue-winged_teal/Texas/AI13-4076/2013|2013.710:6.073014836e-17,H4N8_Avian_CY206467_A/blue-winged_teal/Texas/AI13-3942/2013|2013.710:-6.073014836e-17):0.002679832732,H10N7_Avian_KY063999_A/blue-winged_teal/Lousiana/UGAI14-1108/2014|2014.252:0.004876900885):0.001613785781,H3N8_Avian_KY644366_A/blue-winged_teal/Guatemala/CIP049H109-38/2012|2012.874:0.00120567088):0.0001313420672,((H1N1_Avian_CY206786_A/mallard/Southcentral_Alaska/12ML01045/2014|2014.726:0.001038317113,H7N4_Avian_KY551291_A/mallard/Idaho/AH0008589/2015|2015.016:0.001767654124):0.001386042281,H1N1_Avian_CY206698_A/mallard/Southcentral_Alaska/12ML00957/2014|2014.715:0.002380524976):0.003663040044):0.0007828626639):0.0004904911705,(H4N8_Avian_MG279907_A/blue-winged_teal/Missouri/16OS2203/2016|2016.690:0.001890721657,H14N7_Avian_MG280558_A/Northern_shoveler/Missouri/16OS6248/2016|2016.970:0.00279854736):0.007279677654):0.0006121209579,(((((H2N3_Avian_CY166677_A/mallard/Wisconsin/11OS3468/2011|2011.789:0.0004260694648,H12N5_Avian_CY166634_A/American_green-winged_teal/Wisconsin/11OS3425/2011|2011.789:0.0009756383959):0.0004611223692,H6N2_Avian_CY166263_A/northern_pintail/Wisconsin/11OS4111/2011|2011.789:0.001408809239):0.0002051703814,((H4N6_Avian_CY205813_A/blue-winged_teal/Texas/AI11-3094/2011|2011.707:0.0006704490819,H3N8_Avian_CY187124_A/mallard/Wisconsin/12OS4331/2012|2012.819:0.003076276499):0.0008031886174,H1N1_Avian_CY134356_A/green-winged_teal/California/123/2012|2012.016:0.003427704043):0.0009819470699):0.0001758422709,(H4N2_Avian_KY644262_A/blue-winged_teal/Guatemala/CIP049H101-29/2011|2011.844:0.004321409715,H12N4_Avian_CY166944_A/blue-winged_teal/Missouri/11OS2563/2011|2011.690:0.002264657511):0.0007881939186):0.000223483107,(H3N3_Avian_KY644492_A/blue-winged_teal/Guatemala/CIP049H104-93/2011|2011.915:0.0002509692695,H7N3_Avian_KY644286_A/northern_shoveler/Guatemala/CIP049H107-88/2012|2012.058:0.002554297741):0.002503104343):0.0004266614903):0.0004839235038,((H5N2_Avian_CY186986_A/gadwall/Ohio/12OS5632/2012|2012.858:0.004390195792,H6N8_Avian_KJ568120_A/American_green-winged_teal/Wisconsin/13OS3465/2013|2013.742:0.001240527672):0.001103147659,H11N6_Avian_CY206249_A/blue-winged_teal/Texas/AI12-3768/2012|2012.715:0.002201381667):0.001068091431):0.0001665370519,((((((H11N3_Avian_MG279921_A/green-winged_teal/Tennessee/17OS0664/2017|2017.066:-4.30143162e-17,H7N3_Avian_MG280393_A/Northern_shoveler/Mississippi/16OS6112/2016|2016.967:4.30143162e-17):-7.530354505e-17,H7N3_Avian_MG279844_A/Northern_shoveler/Mississippi/16OS6142/2016|2016.967:7.530354505e-17):0.0031038723,H7N3_Avian_KY561147_A/mallard/Arkansas/15OS7607/2015|2015.959:0.0006382521568):0.002097893278,(H3N8_Avian_KX351570_A/mallard/California/UCD840/2015|2015.600:-2.978748615e-06,H3N8_Avian_KY828812_A/mallard/California/UCD977/2015|2015.595:0.001871061352):0.003135421866):0.00206409507,H11N9_Avian_CY206241_A/blue-winged_teal/Texas/AI12-3737/2012|2012.707:0.003974918476):0.001521044687,H7N3_Avian_KJ568344_A/blue-winged_teal/Iowa/13OS2316/2013|2013.721:0.006803818674):8.395078737e-05):0.0005886179926,((H7N3_Human_CY125727_A/Mexico/InDRE7218/2012|2012.518:0.003609179135,H7N3_Avian_JX465636_A/chicken/Jalisco/CPA1/2012|2012.447:0.0006057476131):0.002964108449,(H7N3_Avian_KX351194_A/chicken/Puebla/CPA-04148-16-CENASA-95294/2016|2016.145:0.018874272,H7N3_Avian_KX351891_A/chicken/Jalisco/CPA-01859-16-CENASA-95294/2016|2016.074:0.0135438105):0.004254706355):0.005015974622):0.0002423005796,((((H3N8_Avian_CY206706_A/mallard/Southcentral_Alaska/12ML00974/2014|2014.715:0.0005257439515,H3N8_Avian_CY206762_A/mallard/Southcentral_Alaska/12ML01012/2014|2014.723:-6.006786883e-05):0.003066680091,H10N7_Avian_KY130842_A/emperor_goose/Alaska/602/2012|2012.748:0.003047271385):0.002799508527,H3N8_Avian_KY130770_A/emperor_goose/Alaska/18/2012|2012.734:0.001457170703):0.001711663487,(H3N8_Avian_KX949523_A/northern_pintail/Alaska/UGAI15-7403/2015|2015.753:0.0001481124882,H3N6_Avian_KY131414_A/northern_pintail/Alaska/UGAI15-7417/2015|2015.756:0.0003175635945):0.003980635883):0.003115611312):0.001019708676,((H2N5_Avian_CY186688_A/northern_shoveler/Illinois/12OS5128/2012|2012.800:0.001785883306,H4N6_Avian_CY206297_A/blue-winged_teal/Texas/AI12-4460/2012|2012.729:0.002434188326):0.0004464262275,H4N8_Avian_CY206722_A/mallard/Southcentral_Alaska/12ML00992/2014|2014.723:0.005240443748):0.004089510509):0.001007180031,(H6N5_Avian_KM244091_A/chicken/Texas/9686-3/2014|2014.211:0.007456096261,H3N2_Avian_KY644490_A/blue-winged_teal/Guatemala/CIP049H109-15/2012|2012.874:0.001996912113):0.005787057271):0.0008847497285,(((((H3N6_Avian_CY203314_A/mallard/Maryland/10OS1907/2010|2010.704:0.0005275957064,H3N2_Avian_CY203330_A/mallard/Maryland/10OS1934/2010|2010.704:-6.167493419e-05):0.0004835791648,H3N2_Avian_CY203266_A/mallard/Maryland/10OS1087/2010|2010.633:0.0004490429079):0.0004935992339,(H4N6_Avian_CY133214_A/mallard/Wisconsin/10OS2917/2010|2010.753:5.306517817e-17,H4N6_Avian_CY133222_A/mallard/Wisconsin/10OS2918/2010|2010.753:-5.306517817e-17):0.003737286028):0.007197273626,((H7N3_Avian_KU290068_A/mallard/Montana/A00750842/2009|2009.707:0.0008641850862,H1N1_Avian_CY137759_A/mallard/Alberta/569/2008|2008.600:0.001941786151):0.001467015775,H11N9_Avian_CY097691_A/American_green-winged_teal/Mississippi/300/2010|2010.041:0.003724610652):0.0007658918879):0.001303860965,(((((H3N8_Avian_MF046457_A/mallard/Alberta/66/2016|2016.605:0.001032957784,H3N6_Avian_MF613801_A/American_black_duck/Alberta/96/2016|2016.608:0.0003671869891):0.001370121594,(H4N6_Avian_KY131351_A/northern_pintail/Alaska/UGAI15-7298/2015|2015.732:-1.421593183e-16,H10N7_Avian_KX949539_A/green-winged_teal/Alaska/UGAI15-6394/2015|2015.679:1.421593183e-16):0.001442467233):0.001004566813,H4N6_Avian_CY206370_A/blue-winged_teal/Texas/AI13-3569/2013|2013.707:0.001811895006):0.001159357943,H7N2_Avian_KY550966_A/mallard/Kentucky/AH00729344/2016|2016.126:0.004512451026):0.0002766066499,H10N9_Avian_MG280573_A/Northern_shoveler/Mississippi/16OS6114/2016|2016.967:0.01009327353):0.01301419594):0.001300524901):0.004674876092,H1N1_Avian_KF424121_A/mallard/Missouri/466554-14/2007|2007.500:0.00676598824):0.004829701111,(((((((((((((((H4N4_Avian_CY195958_A/northern_pintail/Interior_Alaska/10BM03314/2010|2010.510:5.146995551e-18,H4N4_Avian_CY195918_A/gull/Massachusetts/14WP00080/2014|2014.041:-5.146995551e-18):2.059544162e-17,H4N4_Avian_CY195878_A/gull/Massachusetts/14WP00033/2014|2014.041:-2.059544162e-17):0.005320097763,H6N8_Avian_KY013663_A/ruddy_turnstone/New_Jersey/UGAI14-1314/2014|2014.367:0.004595731912):0.0005868727915,((H11N9_Avian_CY207218_A/black-necked_stilt/Chile/2/2013|2013.811:-0.0001476048133,H11N9_Avian_KX101177_A/black-necked_stilt/Chile/1/2013|2013.811:0.001080514241):0.001601622578,H9N1_Avian_CY195822_A/gull/Massachusetts/13JR00943/2013|2013.173:0.001678648873):0.0003552594642):0.004030622847,(((H6N8_Avian_KM244067_A/turkey/Minnesota/42782-1/2013|2013.918:0.002476195763,H3N8_Avian_KM374033_A/blue-winged_teal/Kansas/ND0006685/2013|2013.690:0.0017438216):0.003385836808,H9N2_Avian_CY205208_A/mallard/Maryland/13OS0755/2013|2013.501:0.004216952573):0.0006232780497,H11N2_Avian_KR270999_A/thick-billed_murre/Greenland/911-3/2014|2014.123:0.005074786957):0.000520192294):0.0006986380035,(H6N7_Avian_KJ568376_A/American_green-winged_teal/Ohio/13OS2070/2013|2013.721:-5.128215414e-17,H6N7_Avian_KJ568336_A/blue-winged_teal/Ohio/13OS2055/2013|2013.721:5.128215414e-17):0.002277113011):0.0003185001877,(H4N8_Avian_KY013896_A/mallard/Minnesota/UGAI15-5040/2015|2015.693:0.003379060202,H10N3_Avian_KX013059_A/mallard/Ontario/13OS4098/2013|2013.926:0.003688362371):0.003463155963):0.002466607817,(H2N3_Avian_CY117426_A/mallard/Alberta/419/2009|2009.638:3.473121315e-17,H2N3_Avian_CY103532_A/mallard/Alberta/421/2009|2009.638:-3.473121315e-17):0.003933398963):0.003828916565,H3N8_Avian_CY045372_A/mallard/Washington/20010-002/2006|2006.748:0.004348161869):0.0003804419014,H2N3_Avian_CY039388_A/mallard/Alberta/12017/2005|2005.600:0.002328349326):0.0004744691439,H5N2_Avian_GQ923298_A/northern_pintail/Utah/469648/2006|2006.500:0.003066987391):0.003635818757,((((((((H3N6_Avian_LC371825_A/duck/Hokkaido/221/2008|2008.860:-0.0007006997362,H4N6_Avian_KJ690580_A/duck/China/J1/2012|2012.751:0.01155838784):0.002088785571,H4N6_Avian_JX454766_A/wild_bird/Korea/YJ117/2007|2007.123:0.002895419178):0.001410029401,((H6N2_Avian_EU094472_A/mallard/SanJiang/113/2006|2006.500:0.004681326939,H6N2_Avian_EF592494_A/mallard/SanJiang/151/2006|2006.500:0.001427379471):0.0007508018086,H6N2_Avian_EF634339_A/mallard/Hei_Longjiang/131/2006|2006.500:0.0001801513944):0.002063584049):0.0003690536954,H2N5_Avian_LC339658_A/duck/Hokkaido/W259/2005|2005.860:0.002923316507):0.00122713788,H4N6_Avian_JX454726_A/wild_bird/Korea/GD42/2005|2005.871:0.002663082622):0.0004441059612,((((H10N8_Avian_CY078464_A/mallard/Interior_Alaska/6MP0758/2006|2006.600:0.0006499585872,H3N8_Avian_CY078560_A/northern_shoveler/Interior_Alaska/6MP1339/2006|2006.688:0.001216842821):0.0004401761787,(H4N8_Avian_CY038369_A/northern_pintail/Interior_Alaska/2/2007|2007.682:0.0003413485465,H4N8_Avian_CY043973_A/mallard/Alaska/7MP1028/2007|2007.682:0.001525452861):0.003328467071):0.0008302830338,H1N8_Avian_KX714353_A/American_green-winged_teal/Alaska/88857/2008|2008.603:0.002706464161):0.001546051801,H3N8_Avian_CY045444_A/northern_shoveler/Alaska/7MP1708/2007|2007.671:0.005525515414):0.0005139147061):0.001365375575,(H6N1_Avian_CY139901_A/northern_pintail/Texas/828189/2002|2002.500:0.0005439432665,H6N1_Avian_CY139918_A/northern_pintail/Texas/828191/2002|2002.500:-7.802249431e-05):0.002907548386):0.0005490137279,H1N1_Avian_CY137045_A/pintail/Alberta/207/2000|2000.537:0.003952078297):0.001381082746):0.0007721725107,H6N2_Avian_CY016161_A/gadwall/Ohio/37/1999|1999.789:0.003430336523):0.001163314702,(H8N4_Avian_CY017754_A/mallard/Alaska/708/2005|2005.630:0.006364149678,H7N9_Avian_KX827378_A/mallard/Alberta/177/2004|2004.614:0.006055692539):0.001382423156):0.0008639989665,((((((((H3N8_Avian_CY079064_A/northern_pintail/Interior_Alaska/8BM2528R1/2008|2008.614:0.001588763806,H3N8_Avian_CY039801_A/American_green-winged_teal/Interior_Alaska/4/2007|2007.682:-0.0001870559451):0.0004365571842,H12N5_Avian_CY079192_A/mallard/Interior_Alaska/8MP0792R1/2008|2008.630:0.003316467942):0.0008303030473,(H3N8_Avian_KX714369_A/American_green-winged_teal/Alaska/103773/2008|2008.718:0.003649306471,H3N8_Avian_CY076482_A/American_green-winged_teal/Oregon/44336-183/2007|2007.690:0.001058206356):0.0004661601227):0.0001523089168,(((H10N4_Avian_CY142255_A/northern_pintail/Interior_Alaska/9BM7694R0/2009|2009.500:0.0007578599299,H4N6_Avian_CY142687_A/northern_pintail/Interior_Alaska/9BM7232R0/2009|2009.595:0.001112834778):0.0003878326146,H7N3_Avian_CY094378_A/northern_shoveler/California/HKWF1372C/2007|2007.945:0.003849373424):0.0003131407971,(H12N8_Avian_CY142559_A/mallard/Interior_Alaska/9BM10393R0/2009|2009.500:0.001488602268,H3N8_Avian_CY143247_A/northern_pintail/Interior_Alaska/9BM9447R0/2009|2009.614:0.0003775971057):0.002045719718):0.001343816268):0.0003569742976,H7N3_Avian_CY076266_A/northern_shoveler/Washington/44249-664/2006|2006.849:0.0009792752581):0.0006874852751,(H2N9_Avian_CY196207_A/mallard/Interior_Alaska/11BM03593/2011|2011.633:5.555455323e-17,H2N9_Avian_CY196166_A/mallard/Interior_Alaska/11BM03436/2011|2011.627:-5.555455323e-17):0.007853206768):0.0007316014915,(H4N6_Avian_MF613857_A/mallard/Alberta/455/2015|2015.608:-1.108058847e-17,H4N6_Avian_MF613826_A/mallard/Alberta/525/2015|2015.608:1.108058847e-17):0.009016867718):0.000928425771,((((H2N3_Avian_CY196705_A/goose/Interior_Alaska/11PG00437/2011|2011.548:0.004647583069,H4N6_Avian_KY131008_A/northern_pintail/Alaska/372/2013|2013.704:0.00625471093):0.004641943749,H3N8_Avian_KY130631_A/northern_pintail/Alaska/323/2011|2011.723:0.006452289268):0.0009229553093,((H4N8_Avian_CY136292_A/northern_pintail/Interior_Alaska/9BM12153R0/2009|2009.500:0.003134954684,H4N6_Avian_KX714377_A/American_green-winged_teal/Alaska/103777/2008|2008.718:0.0006130040531):0.001100864123,H4N6_Avian_CY045428_A/mallard/Interior_Alaska/7MP1050R1/2007|2007.690:0.003620644648):0.0009916752253):0.0008231592862,((H14N8_Avian_CY133558_A/long-tailed_duck/Wisconsin/10OS3918/2010|2010.874:0.0004132304741,H14N6_Avian_KC110604_A/long-tailed_duck/Wisconsin/10OS4225/2010|2010.921:0.0009856713649):6.97474079e-05,H14N6_Avian_CY133271_A/mallard/Wisconsin/10OS3941/2010|2010.879:-7.071624842e-05):0.004308482418):0.002687354648):0.008511530108):0.00162789953):0.001292423118,(((((((((((((H3N8_Avian_GU186471_A/laughing_gull/NJ/768/2005|2005.500:5.86740492e-17,H3N8_Avian_CY144648_A/ruddy_turnstone/New_Jersey/1321415/2005|2005.397:-5.86740492e-17):0.001021190976,H11N6_Avian_CY144608_A/ruddy_turnstone/New_Jersey/1321416/2005|2005.397:-8.95941212e-05):4.482184739e-05,H3N8_Avian_CY102913_A/shorebird/Delaware_Bay/435/2005|2005.384:-4.482184739e-05):2.24203361e-05,H3N8_Avian_CY102862_A/shorebird/Delaware_Bay/167/2005|2005.378:-2.24203361e-05):1.12148782e-05,H3N8_Avian_CY144656_A/ruddy_turnstone/New_Jersey/1321430/2005|2005.386:-1.12148782e-05):5.609796159e-06,H11N6_Avian_CY144600_A/ruddy_turnstone/New_Jersey/AI05-1058/2005|2005.373:-5.609796159e-06):2.806077599e-06,H3N6_Avian_CY144632_A/ruddy_turnstone/New_Jersey/AI05-1094/2005|2005.373:-2.806077599e-06):0.0001535247203,H11N8_Avian_CY144624_A/ruddy_turnstone/New_Jersey/1321411/2005|2005.397:0.0003124280899):0.0008147987395,((H11N6_Avian_CY127755_A/shorebird/Delaware_Bay/146/2005|2005.378:2.179762535e-05,H11N8_Avian_CY144616_A/ruddy_turnstone/New_Jersey/1321410/2005|2005.397:0.0009097992296):0.0001459418611,H9N2_Avian_CY144704_A/ruddy_turnstone/New_Jersey/AI06-539/2006|2006.392:0.004078177868):0.0005974167234):9.683854627e-05,H3N6_Avian_EU871849_A/ruddy_turnstone/NJ/335/2005|2005.500:0.002713329116):0.0002798445628,H11N8_Avian_CY127763_A/shorebird/Delaware_Bay/291/2005|2005.378:0.003011139573):0.0008188377367,((((H1N1_Avian_CY077139_A/shorebird/Delaware/350/2006|2006.389:-0.0001809134247,H9N1_Avian_CY144768_A/ruddy_turnstone/New_Jersey/AI07-72/2007|2007.181:0.008666646528):9.078202647e-05,H6N2_Avian_CY077131_A/ruddy_turnstone/Delaware/293/2006|2006.386:-9.078202647e-05):0.0001197059168,H7N2_Avian_GQ257386_A/ruddy_turnstone/New_Jersey/563/2006|2006.500:0.0003498718789):0.001847096576,(((H7N3_Avian_CY144696_A/ruddy_turnstone/New_Jersey/AI06-179/2006|2006.373:-0.0001508409376,H9N2_Avian_CY043917_A/shorebird/Delaware/249/2006|2006.386:0.001084732917):7.545112752e-05,H7N3_Avian_CY144776_A/ruddy_turnstone/Delaware/AI06-778/2006|2006.386:-7.545112752e-05):3.774090559e-05,H7N3_Avian_CY041319_A/ruddy_turnstone/Delaware_Bay/279/2006|2006.386:-3.774090559e-05):0.003693722423):0.0003637403495):0.009044505639,(((H6N1_Avian_CY077123_A/shorebird/Delaware_Bay/255/2006|2006.386:0.0004426923552,H6N1_Avian_CY047024_A/ruddy_turnstone/Delaware/291/2006|2006.386:0.0009562094838):0.006754126015,H3N3_Avian_CY045276_A/mallard/Quebec/16485/2005|2005.630:0.006592494733):0.005635830772,(H3N8_Avian_CY129347_A/American_black_duck/New_Brunswick/02749/2007|2007.674:-2.937340784e-17,H3N8_Avian_CY125538_A/American_wigeon/New_Brunswick/04488/2007|2007.674:2.937340784e-17):0.005971026492):0.005727021487):0.004580732466):0.0009226062307,(((((((((((((((((H1N7_Avian_CY137815_A/shorebird/Delaware_Bay/226/2009|2009.381:-3.844028559e-05,H1N7_Avian_CY146041_A/ruddy_turnstone/New_Jersey/AI09-525/2009|2009.397:0.0005036737605):0.0004724119187,H10N7_Avian_CY137871_A/shorebird/Delaware_Bay/322/2009|2009.381:0.0004596281852):2.909122579e-05,H1N1_Avian_KF424065_A/shorebird/Delaware/274/2009|2009.381:0.0004373315978):7.337410453e-05,H10N7_Avian_CY146413_A/ruddy_turnstone/New_Jersey/AI09-1336/2009|2009.408:-7.38109725e-05):0.0003441287348,H10N7_Avian_CY146025_A/ruddy_turnstone/Delaware/AI09-467/2009|2009.403:0.001522957639):7.718603084e-05,H10N7_Avian_CY146049_A/ruddy_turnstone/New_Jersey/AI09-549/2009|2009.397:-7.817388552e-05):0.0003774057788,H1N7_Avian_CY146138_A/ruddy_turnstone/Delaware/AI09-769/2009|2009.403:0.0007613174922):8.84922089e-05,H10N1_Avian_CY146154_A/ruddy_turnstone/New_Jersey/AI09-827/2009|2009.405:0.0008607439566):0.0002234532938,H1N7_Avian_CY137979_A/shorebird/Delaware_Bay/771/2009|2009.422:0.001406002616):0.0004754607267,(((H11N9_Avian_CY146292_A/ruddy_turnstone/New_Jersey/AI09-1144/2009|2009.408:0.001923005177,H10N7_Avian_CY137987_A/shorebird/Delaware_Bay/792/2009|2009.422:-5.492257315e-05):2.745572071e-05,H10N1_Avian_CY146033_A/ruddy_turnstone/New_Jersey/AI09-474/2009|2009.405:-2.745572071e-05):4.343103774e-05,(H10N1_Avian_CY137903_A/shorebird/Delaware_Bay/342/2009|2009.381:3.523352409e-17,H10N1_Avian_CY137887_A/shorebird/Delaware_Bay/338/2009|2009.381:-3.523352409e-17):0.0008888110389):0.0004969985242):0.0003556589997,H1N7_Avian_CY146017_A/ruddy_turnstone/New_Jersey/AI09-464/2009|2009.397:0.0005772327581):0.0005355500442,H1N9_Avian_CY146130_A/ruddy_turnstone/New_Jersey/AI09-727/2009|2009.397:0.0008673992587):0.0001006985664,H1N7_Avian_CY146235_A/ruddy_turnstone/Delaware/AI09-960/2009|2009.403:0.001774185282):0.002135481089,(((H1N1_Avian_CY133090_A/American_green-winged_teal/Wisconsin/10OS2847/2010|2010.751:0.001759442999,H1N2_Avian_CY097200_A/American_green-winged_teal/Illinois/3054/2009|2009.792:0.001046528238):0.002769921754,H1N1_Avian_CY097507_A/American_green-winged_teal/Wisconsin/2743/2009|2009.792:0.00242599889):0.0004154197653,((H10N7_Avian_CY203898_A/mallard/Maryland/09OS1125/2009|2009.578:0.0008139951487,H10N7_Avian_CY204012_A/mallard/Maryland/09OS417/2009|2009.463:0.0005849066903):0.005184753169,H3N8_Avian_KJ568160_A/American_green-winged_teal/Ohio/13OS1861/2013|2013.685:0.00333277461):0.0005469366794):0.001194227877):0.003155165511,(((((((((H7N3_Avian_CY185934_A/mallard/Minnesota/AI08-5469/2008|2008.732:0.001366896691,H4N8_Avian_CY140177_A/mallard/Minnesota/Sg-00767/2008|2008.652:0.002384823396):5.875426558e-05,H6N1_Avian_CY140716_A/mallard/Minnesota/AI09-2509/2009|2009.679:0.004177723618):0.0003349324182,(H11N2_Avian_CY140564_A/mallard/Minnesota/Sg-01034/2008|2008.784:0.00358644183,H3N2_Avian_CY140588_A/mallard/Minnesota/Sg-01040/2008|2008.701:0.0006401609509):0.0001435653221):0.0004313492291,H4N8_Avian_CY140274_A/mallard/Minnesota/Sg-00616/2008|2008.573:0.001910981395):0.0005031489387,H6N1_Avian_CY097579_A/mallard/Illinois/4180/2009|2009.912:0.006139477722):0.0004414967795,H5N2_Avian_CY097181_A/mallard/Illinois/3974/2009|2009.792:0.005478622951):0.0008851041559,((H1N1_Avian_CY187157_A/American_green-winged_teal/Wisconsin/12OS2994/2012|2012.737:0.002644612968,H3N6_Avian_CY133550_A/long-tailed_duck/Wisconsin/10OS3915/2010|2010.874:0.001572317561):0.0009081916752,H10N5_Avian_CY149489_A/black-headed_gull/Iceland/1298/2011|2011.808:0.003806213759):0.002493061465):0.0007779778242,(H3N8_Avian_CY097363_A/American_green-winged_teal/Wisconsin/2690/2009|2009.800:0.002868141411,H3N8_Avian_CY166733_A/mallard/Wisconsin/11OS4383/2011|2011.844:0.003304948928):0.002437025402):0.002134382771,((((H3N8_Avian_CY095645_A/blue-winged_teal/Ohio/1858/2006|2006.500:0.002525147273,H3N8_Avian_KP636477_A/American_black_duck/Maine/44411/532/2008|2008.500:0.004101384776):0.001220009511,(H1N1_Avian_CY137647_A/shorebird/Delaware_Bay/558/2006|2006.389:-3.026161566e-17,H1N1_Avian_CY043909_A/shorebird/Delaware/246/2006|2006.386:3.026161566e-17):0.003496010971):0.001084988754,H12N2_Avian_CY190024_A/blue-winged_teal/Maryland/06MD462/2006|2006.784:0.004118945133):0.0002772467694,H4N8_Avian_CY139502_A/mallard/New_Brunswick/00979/2010|2010.707:0.007364078753):0.0005288980794):0.0005470884986):0.0009834082614,((((((((((H6N1_Avian_KY131328_A/northern_pintail/Alaska/UGAI15-6994/2015|2015.721:0.0009522034359,H3N6_Avian_KY131391_A/northern_pintail/Alaska/UGAI15-7399/2015|2015.753:-1.973789896e-05):5.15185908e-05,H3N6_Avian_KY131406_A/northern_pintail/Alaska/UGAI15-7415/2015|2015.756:-5.195293181e-05):0.0003582327697,H6N2_Avian_KY131430_A/northern_pintail/Alaska/UGAI15-7567/2015|2015.762:0.002450780719):7.742915104e-05,H8N4_Avian_KY131249_A/green-winged_teal/Alaska/UGAI15-6067/2015|2015.679:0.0003888968352):0.003082992171,H4N8_Avian_KT338435_A/bufflehead/Alaska/512/2014|2014.789:0.002110861969):0.000214203496,H3N8_Avian_KX949475_A/emperor_goose/Alaska/UGAI15-6759/2015|2015.718:0.0007052420002):0.0006085981824,H7N3_Avian_KY550793_A/northern_shoveler/California/AH0076719/2016|2016.030:0.002686837932):0.005822873286,H14N3_Avian_KJ195675_A/blue-winged_teal/Guatemala/CIP049H105-15/2011|2011.934:0.003482220361):0.003987515685,((((H10N7_Avian_CY120552_A/mallard/California/1356/2010|2010.589:0.0003451932788,H10N7_Avian_CY133898_A/mallard/California/2420/2010|2010.808:0.001522435354):0.00326141888,H7N3_Avian_KU289892_A/American_green_winged_teal/Wyoming/A00230796/2008|2008.932:0.002393418716):0.0005615704687,H10N7_Avian_CY136555_A/blue-winged_teal/Alberta/405/2008|2008.600:0.001910059284):0.000728149671,(H5N3_Avian_CY096719_A/blue-winged_teal/Guatemala/CIP049-09/2010|2010.082:0.0008769127805,H5N3_Avian_CY096703_A/blue-winged_teal/Guatemala/CIP049-08/2010|2010.082:0.002869016991):0.007552746142):0.00100154962):0.0004857539432,H7N3_Avian_KU289964_A/blue_winged_teal/Texas/A00676566/2009|2009.063:0.003088193378):0.004090891589):0.003161998518,((((((((((H10N7_Avian_CY144849_A/sanderling/New_Jersey/471586/2001|2001.500:-1.845565547e-17,H10N7_Avian_EU743367_A/ruddy_turnstone/DE/1450/2001|2001.500:1.845565547e-17):5.539094519e-17,H10N7_Avian_CY144833_A/ruddy_turnstone/New_Jersey/471605/2001|2001.500:-5.539094519e-17):0.0005237655335,H10N7_Avian_EU743375_A/ruddy_turnstone/DE/1529/2001|2001.500:-5.808945077e-05):2.905741421e-05,H10N7_Avian_CY137141_A/shorebird/Delaware_Bay/192/2001|2001.375:-2.905741421e-05):0.0005363244279,((H11N7_Avian_CY144273_A/ruddy_turnstone/New_Jersey/471606/2001|2001.500:3.082614906e-17,H10N7_Avian_EU743454_A/ruddy_turnstone/NJ/2002/2001|2001.500:-3.082614906e-17):8.635067969e-17,H10N7_Avian_EU743343_A/red_knot/GA/1721/2001|2001.500:-8.635067969e-17):0.0008665572614):0.0004205451741,(((H12N7_Avian_CY144265_A/ruddy_turnstone/Delaware/471599/2001|2001.500:6.202904721e-18,H12N7_Avian_CY144257_A/ruddy_turnstone/Delaware/828199/2001|2001.500:-6.202904721e-18):0.0001035615858,H5N7_Avian_FJ517264_A/shorebird/DE/1346/2001|2001.500:0.0003621144969):0.0003798162168,H12N7_Avian_CY144841_A/sanderling/New_Jersey/471580/2001|2001.500:0.001018869451):0.0005156628705):3.763690003e-05,H10N7_Avian_EU743438_A/ruddy_turnstone/NJ/1605/2001|2001.500:0.0004261695196):0.0001013665986,H10N7_Avian_CY137181_A/shorebird/Delaware_Bay/202/2001|2001.375:0.0008327152992):0.0004322270228,H5N8_Avian_CY144241_A/ruddy_turnstone/New_Jersey/828227/2001|2001.500:0.0003842196105):0.003600332396,H10N7_Avian_EU743327_A/northern_shoveler/TX/56/2000|2000.500:0.00406654712):0.003655503654):0.006520698215):0.01080352913,((((((((((((((((H9N2_Avian_KF972020_A/wild_waterfowl/Dongting/C4317/2012|2012.162:0.0005561378988,H9N2_Avian_KF972116_A/wild_waterfowl/Dongting/PC2574/2012|2012.162:-9.021712661e-05):0.0005380926042,H9N2_Avian_KF971996_A/wild_waterfowl/Dongting/C3109_/2011|2011.833:0.0003934494612):4.445543131e-05,H9N2_Avian_KF971980_A/wild_waterfowl/Dongting/C2150/2011|2011.833:-4.464469015e-05):0.0003394716621,H9N2_Avian_JX437688_A/egret/Hunan/1/2012|2012.011:0.0005926261606):0.0003894154056,(H9N2_Avian_KP336378_A/northern_pintail/Alaska/2011-0703/2011|2011.745:-2.156427119e-17,H9N2_Avian_KP336386_A/emperor_goose/Alaska/2011-0713/2011|2011.726:2.156427119e-17):7.706661641e-05):7.342744208e-05,H9N2_Avian_KJ013296_A/bean_goose/Korea/220/2011|2011.775:0.0008597794179):0.0002689060307,((H1N2_Avian_KU881695_A/Anseriformes/Anhui/L6/2014|2014.986:0.001650489887,H6N2_Avian_KT717289_A/Anser_fabalis/China/Anhui/L180/2014|2014.973:-0.0002487820261):0.0006075326995,H6N2_Avian_KU143475_A/wild_bird/Wuhan/WHHN40/2014|2014.953:0.0003264118125):0.001608556921):0.00735905136,(((H5N2_Avian_KY130663_A/glaucous-winged_gull/Alaska/392/2011|2011.718:0.00288449436,H11N2_Avian_CY133906_A/northern_shoveler/California/2810/2011|2011.825:0.002304113522):0.0008712626022,H3N8_Avian_CY166295_A/mallard/Illinois/11OS5570/2011|2011.863:0.001939974485):0.0005260071663,H4N8_Avian_CY096975_A/bufflehead/Illinois/4016/2009|2009.907:0.004688537237):0.0008322363613):0.001388144593,(H1N3_Avian_CY120664_A/northern_pintail/California/3466/2010|2010.934:0.0009047545886,H1N3_Avian_CY134404_A/mallard/California/3569/2010|2010.962:0.001433245441):0.007059666502):0.002966432189,((((H6N1_Avian_CY133882_A/American_wigeon/California/2423/2010|2010.808:0.0004691152624,H6N1_Avian_CY120600_A/mallard/California/2444/2010|2010.819:0.0004637941657):0.001026099282,(H6N1_Avian_CY196697_A/goose/Interior_Alaska/11PG00149/2011|2011.337:4.12956185e-17,H6N1_Avian_CY196689_A/goose/Interior_Alaska/11PG00148/2011|2011.337:-4.12956185e-17):0.005094350539):0.001185021685,H6N1_Avian_CY094570_A/mallard/California/6695/2009|2009.814:0.004034172756):0.002689643557,(H10N3_Avian_CY141046_A/northern_shoveler/Arkansas/AI09-6012/2009|2009.940:0.0003015769653,H7N8_Avian_CY185810_A/mallard/Alberta/590/2010|2010.616:0.003915061014):0.002333473217):0.006917052343):0.003527725533,H7N6_Avian_CY133134_A/common_goldeneye/Wisconsin/10OS4202/2010|2010.918:0.01011000263):0.002189085041,((((H6N8_Avian_CY127731_A/shorebird/Delaware_Bay/13/2004|2004.367:-1.071803594e-16,H6N8_Avian_CY004287_A/shorebird/DE/12/2004|2004.367:1.071803594e-16):0.002238056795,H10N7_Avian_EU743359_A/ruddy_turnstone/DE/323/2004|2004.500:0.0005649371068):0.000531760336,H6N8_Avian_CY127739_A/shorebird/Delaware_Bay/65/2004|2004.373:0.000872706775):0.003896387788,H3N8_Avian_CY128883_A/American_black_duck/Nova_Scotia/02213/2007|2007.500:0.004629763475):0.002314629845):0.008206871676,(((((((H12N5_Avian_CY004384_A/mallard/Alberta/52/1997|1997.830:0.007153357652,H11N9_Avian_CY127635_A/mallard/Alberta/64/2000|2000.592:0.009645428811):0.0003549286749,(H11N9_Avian_CY127592_A/mallard/Alberta/122/1999|1999.589:1.2860502e-16,H11N6_Avian_CY127600_A/mallard/Alberta/125/1999|1999.589:-1.2860502e-16):0.002894770044):0.0001049152757,H11N9_Avian_CY139750_A/mallard/Minnesota/182722/1998|1998.666:0.004184820293):0.0008174525849,H4N6_Avian_EU871889_A/mallard/Minnesota/269/1999|1999.500:0.002716659022):0.0003659720552,(H4N6_Avian_CY102630_A/mallard/Alberta/235/1999|1999.608:0.0005578356981,H4N6_Avian_CY004951_A/pintail/Alberta/269/2001|2001.616:0.000841066141):0.004804546363):0.001592873414,H4N8_Avian_FJ517319_A/mallard/MN/327/1999|1999.500:0.004131989206):0.001121273432,((((H4N6_Avian_CY128809_A/mallard/Nova_Scotia/02238/2007|2007.500:0.001055822635,H4N6_Avian_CY129131_A/American_black_duck/New_Brunswick/02726/2007|2007.715:-0.0001241604073):0.0004481108899,H4N6_Avian_CY128817_A/mallard/Nova_Scotia/02446/2007|2007.655:0.0004849561106):0.0003225724945,H4N6_Avian_CY128939_A/American_black_duck/Prince_Edward_Island/02684/2007|2007.633:0.00107778463):0.009200780871,(H10N7_Avian_CY190632_A/mallard/Maryland/07OS73/2007|2007.052:0.0005282041751,H10N7_Avian_CY190608_A/mallard/Maryland/07OS56/2007|2007.052:-6.252809244e-05):0.003221875114):0.006896787328):0.0007011811845):0.00105542784,((((H5N2_Avian_GQ923378_A/waterfowl/Colorado/476466-2/2007|2007.500:0.005017622126,H3N3_Avian_CY102781_A/mallard/Alberta/254/2003|2003.600:0.00250776911):0.002784979725,H3N6_Avian_CY102757_A/pintail/Alberta/166/2003|2003.586:0.002920312284):0.001318112122,H4N3_Avian_CY103399_A/blue-winged_teal/Alberta/346/2007|2007.655:0.008796431089):0.002546001876,H2N3_Avian_CY097603_A/mallard/Missouri/132/2009|2009.932:0.01425126812):0.00528436781):0.005277988192,((((((H9N2_Avian_EU982313_A/turkey/TX/10-49-89/1989|1989.500:0.003779788431,H3N8_Avian_CY017866_A/northern_shoveler/Ohio/454/1987|1987.500:0.003286261006):0.00501833639,H12N5_Avian_CY177635_A/mallard/Wisconsin/1873/1983|1983.500:0.002618970551):0.0009762386517,(H8N4_Avian_CY178868_A/mallard/Wisconsin/2080/1984|1984.500:0.0015832375,H8N4_Avian_CY178219_A/mallard/Wisconsin/2086/1984|1984.500:-0.0001830927263):0.005512662506):0.005507327751,(H3N8_Avian_CY101600_A/mallard/Alberta/782/1986|1986.649:0.002355314273,H6N6_Avian_CY005425_A/sanderling/Delaware/1258/1986|1986.688:0.004248513539):0.0004360134065):0.00204583943,((((H7N3_Avian_CY102201_A/ruddy_turnstone/Delaware_Bay/135/1996|1996.367:-0.0004820654368,H7N3_Avian_JQ988867_A/duck/Guangdong/1/1996|1996.500:0.00564722667):0.0002423977731,H7N3_Avian_CY185850_A/ruddy_turnstone/Delaware_Bay/126/1996|1996.367:-0.0002423977731):0.004995988255,H3N8_Avian_CY102161_A/mallard/Alberta/193/1994|1994.616:0.006424714784):0.001287115228,H3N6_Avian_CY102153_A/mallard/Alberta/142/1994|1994.614:0.004904390218):0.004055056559):0.0005623151023,H1N1_Avian_CY004543_A/blue-winged_teal/Alberta/141/1992|1992.915:0.005980580932):0.001372227521):0.0003581325103,((((((((H3N8_Avian_CY102529_A/ruddy_turnstone/Delaware_Bay/244/1999|1999.392:-0.0002213925283,H3N8_Avian_CY102428_A/ruddy_turnstone/Delaware_Bay/150/1999|1999.392:0.001620222729):0.0001107624709,H3N2_Avian_CY102505_A/shorebird/Delaware_Bay/212/1999|1999.392:-0.0001107624709):5.540270345e-05,H3N2_Avian_CY102369_A/shorebird/Delaware_Bay/106/1999|1999.392:-5.540270345e-05):0.001887128419,H10N7_Avian_CY136986_A/shorebird/Delaware_Bay/180/1999|1999.392:0.002332416855):0.007294269444,(H2N1_Avian_CY117554_A/shorebird/Delaware_Bay/24/1998|1998.375:0.0003597801191,H2N8_Avian_CY102265_A/ruddy_turnstone/Delaware_Bay/142/1998|1998.375:0.001505782981):0.003745116215):0.001949526603,(H2N1_Avian_CY117522_A/shorebird/Delaware_Bay/122/1997|1997.364:0.0002012535252,H2N1_Avian_CY117546_A/shorebird/Delaware_Bay/236/1997|1997.364:0.000264667247):0.003280041714):0.001251851797,H16N3_Avian_CY127450_A/laughing_gull/Delaware_Bay/296/1998|1998.378:0.005431668208):0.01055468787,(((((H3N8_Avian_CY102241_A/mallard/Alberta/114/1997|1997.592:-4.794023277e-17,H3N8_Avian_CY102249_A/mallard/Alberta/117/1997|1997.592:4.794023277e-17):0.002879077791,H4N1_Avian_CY004930_A/mallard/Alberta/47/98|1998.592:0.004190167461):0.001806627905,(H1N1_Avian_CY136941_A/pintail/Alberta/140/1996|1996.584:0.001910273815,H3N8_Avian_CY102185_A/lesser_scaup/Alberta/206/1995|1995.611:0.002316328965):0.0003393120126):0.0005675082126,H3N8_Avian_CY102329_A/mallard/Alberta/169/1998|1998.592:0.006682887604):8.269316131e-05,H7N3_Avian_EU084929_A/chicken/NY/14714-2/1999|1999.500:0.01297722059):0.01150143495):0.0005235080435):0.001519658832):0.003300582236):0.003132408153,(((((((((((((((((((((H6N6_Avian_CY178676_A/blue-winged_teal/Wisconsin/333/1981|1981.500:-1.587804996e-17,H6N6_Avian_CY178644_A/mallard/Wisconsin/307/1981|1981.500:1.587804996e-17):0.0005565546691,H6N6_Avian_CY005886_A/blue-winged_teal/MN/993/1980|1980.674:0.000376354759):0.0001288940374,H6N6_Avian_CY180897_A/widgeon/Wisconsin/15/1980|1980.500:0.0003375606767):0.0008935961093,H6N6_Avian_CY014769_A/turkey/Minnesota/957/1980|1980.668:0.003799090715):0.006428227281,H6N1_Avian_CY181157_A/gadwall/Wisconsin/80/1978|1978.500:0.002118449233):0.005628795436,H12N5_Avian_CY180681_A/mallard/Wisconsin/384/1976|1976.500:0.004984688276):0.0008972903183,(((H6N1_Avian_CY181198_A/widgeon/Wisconsin/69/1978|1978.500:0.003437984313,H1N2_Avian_CY179432_A/mallard/Wisconsin/393/1977|1977.500:0.002205246367):0.001319070851,H7N5_Avian_CY005013_A/mallard_duck/ALB/224/1977|1977.592:0.002449594492):0.0008604257932,(H10N7_Avian_CY178940_A/mallard/Wisconsin/455/1979|1979.500:5.619159634e-17,H10N7_Avian_CY180048_A/mallard/Wisconsin/230/1979|1979.500:-5.619159634e-17):0.004858661631):0.004013750865):0.001091714646,H6N2_Avian_CY179800_A/mallard/Wisconsin/331/1975|1975.500:0.003752395598):0.001221405164,((H3N8_Avian_CY180785_A/duck/Minnesota/12/1975|1975.500:-6.554990808e-05,H3N8_Avian_CY180769_A/duck/Minnesota/3/1975|1975.500:0.0005312259908):0.001655336203,H4N6_Avian_CY180481_A/duck/Minnesota/24/1975|1975.500:0.0006823819453):0.006616327725):0.0002467739873,((H2N2_Avian_CY116840_A/mallard/New_York/6750/1978|1978.500:0.002690440593,H2N3_Avian_CY117248_A/black_duck/New_Jersey/1580/1978|1978.093:0.003911914103):0.001032578793,(H7N3_Avian_CY177485_A/mallard/Wisconsin/1132/1982|1982.500:0.00529033757,H3N2_Avian_CY179560_A/mallard/Wisconsin/414/1977|1977.500:0.002249176212):0.001633680762):0.003387931814):0.0008265725709,H3N5_Avian_CY181050_A/mallard/Wisconsin/22/1974|1974.500:0.006427784105):0.0006827548394,(H6N2_Avian_CY180489_A/duck/Minnesota/25/1975|1975.500:0.0006885347649,H6N1_Avian_CY180641_A/duck/Minnesota/56/1975|1975.500:0.00024306209):0.008234595214):0.0007283251351,((((((H5N2_Avian_CY179784_A/mallard/Wisconsin/42/1975|1975.500:0.001433709493,H4N6_Avian_CY180561_A/mallard/Wisconsin/356/1976|1976.500:0.001371557517):9.111139243e-05,H6N5_Avian_CY179792_A/green-winged_teal/Wisconsin/112/1975|1975.500:0.001306875415):0.0005917877629,H6N2_Avian_CY181122_A/mallard/Wisconsin/18/1974|1974.500:0.001748965731):7.343245858e-05,H3N2_Avian_CY179752_A/mallard/Wisconsin/316/1975|1975.500:0.001329092436):0.0003664576705,H2N3_Avian_CY003852_A/mallard/Alberta/77/1977|1977.600:0.007701592702):0.0004183723091,H12N5_Avian_CY180673_A/mallard/Wisconsin/321/1976|1976.500:0.002301782472):0.003307078684):0.002300472063,H4N2_Avian_CY180457_A/mallard/Wisconsin/637/1979|1979.500:0.009164267697):0.001646871033,((((H4N6_Avian_CY005572_A/duck/Hong_Kong/365/1978|1978.500:0.003170822986,H3N2_Avian_AB612885_A/duck/Hokkaido/5/1977|1977.500:0.001997060751):0.005477186576,H7N2_Swine_CY067685_A/swine/KU/16/2001|2001.500:0.009498831607):0.0051328664,H6N5_Avian_CY005825_A/shearwater/Australia/1/1973|1973.500:0.01443515321):0.001082190519,((H12N5_Avian_JX978285_A/duck/Alberta/60/1976|1976.611:-6.195774945e-17,H3N2_Avian_CY004581_A/pintail_duck/ALB/86/1976|1976.614:6.195774945e-17):3.854567869e-06,H5N2_Avian_CY004322_A/mallard_duck/ALB/57/1976|1976.611:0.0004618215148):0.01480314245):0.00291072088):0.0006078799366,(((((((H6N1_Avian_CY179016_A/mallard/Wisconsin/541/1979|1979.500:0.004375604256,H6N8_Avian_CY004059_A/mallard_duck/ALB/761/1978|1978.647:0.002217295147):9.538714424e-05,H10N3_Avian_CY005192_A/blue-winged_teal/ALB/778/1978|1978.600:0.0008273460773):0.000993648678,(H6N8_Avian_CY004119_A/pintail_duck/ALB/628/1979|1979.614:0.002840232568,H6N5_Avian_CY004016_A/blue-winged_teal/ALB/48/1978|1978.597:0.001380015149):0.002830662554):0.0008556577271,(H10N7_Avian_CY004350_A/pintail_duck/ALB/303/1977|1977.671:0.0004326680922,H10N7_Avian_CY005185_A/mallard_duck/ALB/302/1977|1977.663:0.000498619983):0.001494493909):0.0006246237184,(((H3N2_Avian_CY178780_A/mallard/Wisconsin/414/1981|1981.500:0.0003903135707,H4N2_Avian_CY180305_A/mallard/Wisconsin/477/1981|1981.500:0.00101139429):0.002583615434,(H6N4_Avian_CY178139_A/mallard/Wisconsin/772/1982|1982.500:5.465713352e-18,H6N4_Avian_CY179440_A/mallard/Wisconsin/773/1982|1982.500:-5.465713352e-18):0.002599165111):0.0005901338941,(H7N3_Avian_GU186615_A/turkey/MN/24552/1982|1982.500:0.0005444451112,H7N3_Avian_CY014783_A/turkey/Minnesota/1200/1980|1980.827:-7.876902852e-05):0.0026996104):0.008248794836):0.0006237875873,H4N2_Avian_CY181310_A/mallard/Wisconsin/145/1978|1978.500:0.007947415773):0.006921621995,((((H3N8_Avian_CY019202_A/pintail/Ohio/339/1987|1987.797:0.006397910049,H11N1_Avian_CY017770_A/Black_Duck/Ohio/194/1986|1986.847:0.007436023234):0.007059027961,H8N4_Avian_CY180665_A/mallard/Wisconsin/426/1979|1979.500:0.01150558259):0.003408870616,H3N8_Avian_AB274965_A/duck/Hokkaido/8/1980|1980.500:0.01218692117):0.001521967108,H3N8_Avian_CY185710_A/blue-winged_teal/Alberta/221/1978|1978.597:0.01212251204):0.001914762041):0.002319310572):0.003238219133,(H7N3_Avian_CY185718_A/mallard/Alberta/49/1976|1976.608:0.007082042633,H4N3_Avian_CY179024_A/green-winged_teal/Wisconsin/404/1976|1976.500:0.007253540698):0.002056430887):0.001753191632,((H6N1_Avian_CY180409_A/blue-winged_teal/Wisconsin/340/1976|1976.500:0.0009573635722,H6N1_Avian_CY180593_A/mallard/Wisconsin/557/1976|1976.500:0.0004414666281):0.000440780999,H4N8_Avian_CY180433_A/mallard/Wisconsin/473/1976|1976.500:2.616499095e-05):0.006844256253):0.0006558564936,H11N9_Avian_CY180088_A/mallard/Wisconsin/538/1979|1979.500:0.01303904303):0.00133297174,(((((H9N2_Avian_CY005151_A/mallard/Alberta/11/1991|1991.603:9.544603913e-17,H11N2_Avian_CY005309_A/mallard/ALB/124/1991|1991.649:-9.544603913e-17):0.001003652549,H9N2_Avian_CY005158_A/mallard/Alberta/17/1991|1991.603:0.0003980553122):0.01366894875,(H3N8_Avian_CY004675_A/blue-winged_teal/ALB/569/1985|1985.638:0.002723859069,H3N8_Avian_CY004667_A/mallard_duck/ALB/525/1985|1985.638:0.0005596344206):0.0008141029165):0.001513328159,(H8N4_Avian_CY005000_A/mallard/Alberta/7/1987|1987.589:0.005531861828,H7N3_Avian_CY101616_A/mallard/Alberta/195/1989|1989.671:0.01028066443):0.001644125066):0.007638595302,(H3N6_Avian_CY004126_A/mallard_duck/ALB/676/1979|1979.614:0.003261441454,H8N4_Avian_CY004992_A/pintail_duck/Alberta/114/1979|1979.597:0.006208404639):0.002295381281):0.003677235598):0.000984529752,((((((((H6N8_Avian_CY126933_A/laughing_gull/Delaware_Bay/261/1991|1991.395:0.0005405827574,H6N8_Avian_CY101664_A/ruddy_turnstone/Delaware_Bay/231/1991|1991.392:0.003689742769):0.01141050555,H3N6_Avian_CY101776_A/mallard/Alberta/129/1991|1991.649:0.01109529006):0.00452153249,H7N3_Avian_CY005062_A/mallard_duck/Alberta/435/1985|1985.633:0.003354961652):0.0009588096529,H7N3_Avian_CY005055_A/green-winged_teal/Alberta/228/1985|1985.619:0.0009125485304):0.006260204618,((H3N6_Avian_CY101624_A/herring_gull/New_Jersey/159/1990|1990.397:-7.281593092e-05,H10N7_Avian_CY136742_A/ruddy_turnstone/New_Jersey/146/1990|1990.397:0.0005384920136):0.006736207856,H2N1_Avian_CY003934_A/mallard/Alberta/323/1988|1988.671:0.002245187102):0.007339306782):0.001407697368,((H4N6_Avian_CY101576_A/blue-winged_teal/Alberta/427/1986|1986.619:0.01565543325,H7N3_Avian_CY185726_A/mallard/Alberta/699/1981|1981.636:0.003152787653):0.0005839624641,(H6N3_Avian_CY004207_A/mallard_duck/ALB/76/1985|1985.614:0.003100991023,H2N3_Avian_CY117354_A/mallard/Alberta/856/1984|1984.633:0.003965058414):0.004584761779):0.0009981662034):0.0008444913646,H3N8_Avian_CY101592_A/mallard/Alberta/772/1986|1986.649:0.005533834162):0.0007800662128,((((H9N1_Avian_CY004647_A/mallard_duck/ALB/506/1983|1983.611:0.0008459024083,H3N1_Avian_CY004639_A/blue-winged_teal/ALB/452/1983|1983.611:0.001486598256):0.0002827435786,H9N1_Avian_CY005103_A/mallard_duck/Alberta/743/1983|1983.636:0.001119682592):0.0001845129514,H12N1_Avian_CY005348_A/mallard_duck/Alberta/342/1983|1983.595:0.0007482299933):0.0003710226767,H9N1_Avian_CY004336_A/mallard_duck/ALB/396/1983|1983.597:0.0005643050185):0.007998440161):0.005993557268):0.006280573421):0.005459417899,(((((((((((((((((((((((((((((((((((H4N6_Avian_CY132522_A/mallard/Ohio/11OS2085/2011|2011.627:0.001611720924,H1N1_Avian_CY132226_A/mallard/Ohio/11OS1998/2011|2011.614:0.0002559077088):0.0003454748334,H1N1_Avian_CY132562_A/mallard/Ohio/11OS2120/2011|2011.614:0.0005921417246):0.0001341657313,H4N1_Avian_CY132554_A/mallard/Ohio/11OS2095/2011|2011.630:0.0003322889827):0.0005429222155,H4N8_Avian_CY132381_A/mallard/Ohio/11OS2202/2011|2011.630:-7.811363839e-05):0.000252650042,H3N2_Avian_CY132306_A/mallard/Ohio/11OS2141/2011|2011.619:0.001149486906):0.0003351603145,H3N2_Avian_CY166279_A/blue-winged_teal/Iowa/44555-551/2011|2011.710:0.001067458517):0.0002348466669,((H3N1_Avian_CY132290_A/mallard/Ohio/11OS2142/2011|2011.619:0.0005467273479,H10N1_Avian_CY132546_A/mallard/Ohio/11OS2092/2011|2011.630:-8.105126519e-05):4.052241795e-05,H10N1_Avian_CY132154_A/mallard/Ohio/11OS2206/2011|2011.630:-4.052241795e-05):0.0002324356927):0.0004700565799,((((H2N2_Avian_CY191016_A/mallard/Maryland/11OS3829/2012|2012.041:-1.761783265e-16,H2N1_Avian_CY191040_A/American_black_duck/Maryland/11OS3978/2012|2012.071:1.761783265e-16):0.000440015351,(H2N2_Avian_CY205032_A/mallard/Maryland/11OS3951/2011|2011.071:-2.07230838e-17,H2N2_Avian_CY191264_A/mallard/Maryland/12OS565/2012|2012.074:2.07230838e-17):0.0004928940771):4.875620074e-05,H2N1_Avian_CY191032_A/American_black_duck/Maryland/11OS3898/2012|2012.044:-4.953483209e-05):2.482476731e-05,H2N2_Avian_CY205024_A/mallard/Maryland/11OS3856/2011|2011.041:-2.482476731e-05):0.002342192571):8.809677601e-05,(((((H1N8_Avian_CY166287_A/mallard/Illinois/11OS5564/2011|2011.863:0.001123373955,H4N5_Avian_CY206672_A/mallard/Minnesota/AI11-4213/2011|2011.682:0.0002754562457):0.0007619542395,H10N7_Avian_CY166223_A/mallard/Wisconsin/11OS3578/2011|2011.827:0.002996985471):0.0003193382032,(H4N6_Avian_CY166968_A/blue-winged_teal/Missouri/11OS2620/2011|2011.690:-1.03126667e-16,H4N6_Avian_CY166952_A/blue-winged_teal/Missouri/11OS2583/2011|2011.690:1.03126667e-16):0.002731092708):8.257838338e-05,H10N3_Avian_CY132162_A/mallard/Ohio/11OS1966/2011|2011.581:0.0008487140959):0.0001058204909,H10N7_Avian_CY132170_A/mallard/Ohio/11OS2145/2011|2011.619:0.001295954996):0.0002653973196):0.0002611048962,(H5N2_Avian_CY203482_A/mallard/Maryland/11OS1742/2011|2011.608:-0.000104652813,H5N2_Avian_CY203370_A/mallard/Maryland/11OS1715/2011|2011.608:0.0005703288957):0.00114512426):0.000267112225,((((H11N2_Avian_CY186924_A/American_green-winged_teal/Ohio/12OS2161/2012|2012.704:0.0007052526713,H10N3_Avian_CY186769_A/northern_shoveler/Missouri/12OS5755/2012|2012.940:0.003040835374):0.0005943734216,H6N2_Avian_CY204037_A/green-winged_teal/Ohio/14OS2001/2014|2014.679:0.004596427683):0.0001565556525,(H7N3_Avian_CY187042_A/northern_shoveler/Ohio/12OS5539/2012|2012.877:2.359499429e-16,H7N3_Avian_CY187034_A/American_green-winged_teal/Ohio/12OS5538/2012|2012.877:-2.359499429e-16):0.001712823793):0.0001905249682,(H4N6_Avian_CY204402_A/mallard/Maryland/14OS1309/2014|2014.611:2.674500345e-16,H4N6_Avian_CY204410_A/mallard/Maryland/14OS1310/2014|2014.611:-2.674500345e-16):0.001686477975):0.002191441302):0.0005088800204,H3N8_Avian_KY551514_A/mallard/New_Jersey/AH0005870/2014|2014.500:0.005540490483):0.0002697859056,(((H1N1_Avian_CY166538_A/American_green-winged_teal/Wisconsin/11OS3376/2011|2011.786:0.002076786224,H5N2_Avian_CY166642_A/American_green-winged_teal/Wisconsin/11OS3431/2011|2011.789:0.001669301821):0.0005456668301,H1N1_Avian_CY166570_A/American_black_duck/Wisconsin/11OS3016/2011|2011.751:0.0003916421001):0.0006334366983,H2N3_Avian_CY206346_A/blue-winged_teal/Texas/AI13-3534/2013|2013.704:0.005515779363):0.0008998747221):0.0004683453323,H4N8_Avian_CY186761_A/blue-winged_teal/Missouri/12OS2519/2012|2012.685:0.004979100245):0.0003665048813,((((H14N4_Avian_KY644375_A/blue-winged_teal/Guatemala/CIP049H113-08/2013|2013.025:4.198959842e-17,H14N4_Avian_KY644229_A/blue-winged_teal/Guatemala/CIP049H113-76/2013|2013.025:-4.198959842e-17):0.0004534661866,(H14N3_Avian_KX960391_A/blue-winged_teal/Guatemala/CIP049H108-11/2012|2012.855:0.002539356029,H14N3_Avian_KY673163_A/blue-winged_teal/Guatemala/CIP049H113-74/2013|2013.025:0.001204943462):0.0004812424069):0.0005180135047,H14N3_Avian_KY644322_A/blue-winged_teal/Guatemala/CIP049H113-07/2013|2013.025:0.00135766812):0.002671087351,((H7N3_Avian_CY177050_A/mallard/California/3956/2012|2012.830:0.0015562082,H11N2_Avian_CY177058_A/bufflehead/California/4935/2012|2012.995:0.001716352693):0.0004994888121,H11N9_Avian_CY177066_A/green-winged_teal/California/514/2013|2013.068:0.001851195135):0.002589526328):0.000653578328):0.0007213299023,(H6N1_Avian_CY203338_A/mallard/Maryland/10OS1947/2010|2010.704:0.001260637867,H6N1_Avian_CY203322_A/mallard/Maryland/10OS1918/2010|2010.704:0.001083393681):0.005447824433):0.001304904788,(((((H7N7_Avian_CY138774_A/American_black_duck/New_Brunswick/00344/2010|2010.600:-1.209434444e-16,H7N7_Avian_CY138839_A/green-winged_teal/New_Brunswick/00392/2010|2010.603:1.209434444e-16):3.024122302e-16,H7N7_Avian_CY138806_A/mallard/Nova_Scotia/00372/2010|2010.600:-3.024122302e-16):0.007477381614,(H8N4_Avian_CY140676_A/mallard/Minnesota/AI09-1854/2009|2009.570:0.000260479211,H8N4_Avian_CY140684_A/mallard/Minnesota/AI09-1867/2009|2009.570:0.0002054415612):0.0005387633467):0.0004201752342,H10N1_Avian_CY167264_A/mallard/Mississippi/12OS443/2012|2012.047:0.004318037805):0.0005807712472,H1N1_Avian_CY133303_A/mallard/Mississippi/10OS4494/2010|2010.940:0.003677628286):0.0008203976067):0.001730438008,((((((H2N2_Avian_KY272981_A/quail/Connecticut/16-016726-1/2016|2016.381:0.00169549933,H2N2_Avian_KY272858_A/quail/Rhode_Island/16-018622-1/2016|2016.430:0.001108863741):0.009888439169,H2N2_Avian_KY272973_A/turkey/Connecticut/15-009905-1/2015|2015.227:0.001561886025):0.002490326764,(H11N9_Avian_KJ568200_A/mallard/Wisconsin/13OS2800/2013|2013.740:0.002194388106,H6N8_Avian_CY191288_A/mallard/Maryland/13OS3020/2014|2014.027:0.001082606003):0.001332137545):0.001687415356,(H1N1_Avian_CY202782_A/snow_goose/Delaware/12OS3767/2012|2012.145:3.048186292e-16,H1N1_Avian_CY202774_A/snow_goose/Delaware/12OS3766/2012|2012.145:-3.048186292e-16):0.001625241917):0.0001828617892,H6N8_Avian_KJ568080_A/American_green-winged_teal/Ohio/13OS2060/2013|2013.721:0.003116173188):0.0006060773204,H4N6_Avian_CY149785_A/blue-winged_teal/Canada/3300/2011|2011.732:0.002230489912):0.005347808868):0.005535096863,(((((((((((((H7N3_Avian_KU290153_A/mallard/Wisconsin/A00465618/2008|2008.677:0.0004493688964,H2N3_Avian_CY079481_A/mallard/Wisconsin/08OS2841/2008|2008.830:0.0004819191789):0.0004481257025,H7N3_Avian_KU289908_A/blue_winged_teal/Louisiana/A00637297/2009|2009.058:0.004254417821):0.001165346747,H4N6_Avian_CY140900_A/mallard/Minnesota/AI09-3821/2009|2009.699:0.003563938948):0.0006162029606,(H10N5_Avian_CY146453_A/mallard/Minnesota/AI09-1851/2009|2009.570:-2.411406122e-16,H10N5_Avian_CY146461_A/mallard/Minnesota/AI09-1864/2009|2009.570:2.411406122e-16):0.002679412416):0.0004669392511,H7N7_Avian_KU290004_A/gadwall/Arizona/A00663934/2009|2009.005:0.002589920828):0.0005388217877,H7N3_Avian_KU290036_A/mallard/Indiana/A00142205/2008|2008.901:0.003476683654):0.002725808021,((((H10N7_Avian_CY079361_A/mallard/Illinois/08OS2710/2008|2008.816:2.670745053e-05,H10N7_Avian_CY079465_A/mallard/Illinois/08OS2711/2008|2008.816:-2.670745053e-05):0.002800312603,H3N8_Avian_CY140628_A/American_wigeon/Minnesota/Sg-01067/2008|2008.778:0.00236699659):0.0007936334083,H1N9_Avian_CY137995_A/mallard/Alberta/155/2009|2009.630:0.005848115853):0.0007132701915,H7N7_Avian_KU289855_A/American_green_winged_teal/Utah/A00468772/2009|2009.041:0.002107241747):0.0007282628463):0.000456404821,(((((H2N9_Avian_CY117402_A/mallard/Alberta/289/2009|2009.633:0.005521705449,H11N9_Avian_CY134412_A/cinnamon_teal/California/225/2011|2011.041:0.005419682586):0.0003038346637,H3N8_Avian_CY140149_A/blue-winged_teal/North_Dakota/Sg-00740/2008|2008.682:0.003443799614):0.0002673559454,H3N1_Avian_CY140865_A/blue-winged_Teal/North_Dakota/AI09-3642/2009|2009.674:0.003029496372):0.0005260003791,(H7N3_Avian_CY196191_A/mallard/Interior_Alaska/11BM03577/2011|2011.633:-1.056569124e-16,H7N3_Avian_CY196656_A/mallard/Interior_Alaska/11ML00058/2011|2011.721:1.056569124e-16):0.005186478007):0.003261376955,(H6N1_Avian_CY140225_A/mallard/Minnesota/Sg-00927/2008|2008.710:0.0005630947966,H6N1_Avian_CY140415_A/mallard/Minnesota/Sg-00837/2008|2008.674:-9.741871387e-05):0.00387467487):0.0002100000168):0.000421510943,H10N7_Avian_CY042670_A/mallard/Minnesota/Sg-00630/2008|2008.573:0.005922620767):0.0005070186599,H7N1_Avian_KU290329_A/ring-necked_duck/Texas/A00766403/2009|2009.049:0.007134487283):0.0003761270673,H1N3_Avian_CY097739_A/northern_shoveler/Mississippi/397/2010|2010.044:0.007288045954):0.000549554347,(H5N2_Avian_JX570816_A/turkey/MB/FAV10/2010|2010.901:0.0004995044299,H5N2_Avian_JX570824_A/turkey/MB/FAV11/2010|2010.899:0.0004334049982):0.0118874655):0.0004770557562,((((H4N6_Avian_CY132914_A/blue-winged_teal/Illinois/10OS1563/2010|2010.674:0.0008472682825,H3N6_Avian_CY133750_A/blue-winged_teal/Missouri/10MO0011/2010|2010.704:0.001963908464):0.001488986734,H4N6_Avian_CY097031_A/blue-winged_teal/Wisconsin/2741/2009|2009.792:0.003695035982):0.002397682169,(H10N7_Avian_CY097699_A/mallard/Mississippi/329/2010|2010.041:0.002914002838,H3N8_Avian_CY195774_A/mallard/Interior_Alaska/12ML00098/2012|2012.718:0.004632377597):0.00123078729):0.001110362309,(H11N9_Avian_CY097098_A/mallard/Missouri/350/2009|2009.929:0.004524053872,H7N3_Avian_KU290145_A/mallard/South_Dakota/A00649542/2008|2008.882:0.003568896543):0.001348421578):0.001495189152):0.001694244607):0.0009512944828,((((((H5N8_Avian_CY203730_A/mallard/Maryland/07OS864/2007|2007.485:-9.658541585e-05,H10N9_Avian_CY203738_A/mallard/Maryland/07OS871/2007|2007.485:0.0005622614985):0.002174500743,H2N5_Avian_CY139950_A/mallard/Minnesota/AI06-1003/2006|2006.500:0.001576756701):0.0008656223184,((H2N3_Avian_CY097208_A/American_green-winged_teal/Illinois/2479/2009|2009.792:0.001297931852,H11N3_Avian_CY096947_A/mallard/Illinois/3051/2009|2009.792:0.001978074594):0.0002391424689,H5N2_Avian_CY133239_A/American_green-winged_teal/Wisconsin/10OS2955/2010|2010.753:0.002107179616):0.002460452033):0.0008545003974,H11N1_Avian_CY021186_A/mallard/Ohio/1851/2005|2005.500:0.002925163257):0.001619798739,H11N2_Avian_CY021170_A/green-winged_teal/Ohio/1747/2005|2005.500:0.00257322663):0.0008450161295,((((H5N2_Avian_GQ117142_A/duck/New_York/445743/2006|2006.500:0.0005711609617,H5N2_Avian_CY036039_A/Muscovy_duck/New_York/62095-1/2006|2006.367:-0.0001052679238):0.0004290466017,(H5N2_Avian_GQ923434_A/duck/Pennsylvania/446080-7/2006|2006.500:0.0002882982451,H5N2_Avian_GQ923426_A/duck/Pennsylvania/446080-6/2006|2006.500:0.0006433639823):0.0009729984078):0.0002860174126,H5N2_Avian_GQ117134_A/chicken/New_York/439235/2006|2006.500:0.0001797114634):0.00163287892,H6N1_Avian_CY018914_A/snow_goose/Maryland/353/2005|2005.948:0.003542232717):0.0005997856441):0.00387883915):0.003428390618,H5N2_Avian_GQ923346_A/mallard/Arkansas/473507-9/2006|2006.500:0.01344406163):0.001006521437,(((((((H10N6_Avian_KX714313_A/American_green-winged_teal/Alaska/11508/2006|2006.592:0.002114245431,H4N6_Avian_CY078448_A/mallard/Interior_Alaska/6MP0745/2006|2006.600:0.0002297861177):0.004766914802,H5N2_Avian_GQ923306_A/northern_pintail/California/469993/2006|2006.500:0.0009176562249):0.0009588641399,H10N1_Avian_CY076282_A/northern_shoveler/Washington/44249-700/2006|2006.860:0.006181242135):0.001524473342,H5N2_Avian_GQ923162_A/mallard/Oregon/461067-2/2006|2006.500:0.005623392871):0.001346292383,H4N8_Avian_CY139974_A/mallard/Minnesota/AI06-962/2006|2006.500:0.01397539198):0.0006924416271,H7N3_Avian_EU500851_A/American_black_duck/NB/2538/2007|2007.500:0.008478418398):0.0006815856104,((((H5N2_Avian_CY094618_A/mallard/California/5276/2009|2009.573:-0.0001092683531,H5N2_Avian_CY094594_A/mallard/California/5222/2009|2009.567:0.0005751891253):0.0003049899772,H4N2_Avian_CY094642_A/mallard/California/5495/2009|2009.556:0.000627953137):0.0001558122132,(H7N6_Avian_CY141971_A/northern_pintail/Interior_Alaska/10BM09015R0/2010|2010.500:-9.992076388e-05,H10N6_Avian_CY142575_A/northern_pintail/Interior_Alaska/10BM11380R0/2010|2010.500:0.0005655968466):0.002654068668):0.007004163979,H7N3_Avian_EU500859_A/chicken/SK/HR-00011/2007|2007.500:0.005210983442):0.003950247325):0.0006520943024):0.0014595597,((((((((((((H5N2_Avian_GQ923178_A/duck/Minnesota/462960-2/2006|2006.500:0.0008315656544,H3N6_Avian_CY140966_A/blue-winged_teal/Texas/AI09-4405/2009|2009.715:0.003389335197):0.0002573607802,H3N2_Avian_CY045324_A/northern_pintail/Saskatchewan/22910/2007|2007.605:0.003039879449):0.0002486335157,(H4N6_Avian_CY063926_A/blue-winged_teal/Minnesota/Sg-00036/2007|2007.586:-3.664823084e-05,H4N6_Avian_CY063918_A/blue-winged_teal/Minnesota/Sg-00035/2007|2007.586:0.0005018817057):0.000682807126):0.0001997940085,(H3N1_Avian_CY076618_A/mallard/Washington/44338-052/2007|2007.696:0.0009277287187,H10N6_Avian_CY079401_A/northern_shoveler/Mississippi/09OS168/2009|2009.027:0.002348277727):0.0006935840214):0.0003481708112,(((H1N1_Avian_CY137663_A/mallard/Alberta/128/2006|2006.586:0.00211765713,H3N8_Avian_CY140125_A/blue-winged_teal/North_Dakota/Sg-00719/2008|2008.685:0.005896723114):0.0002191764571,H4N6_Avian_CY064246_A/blue-winged_teal/Texas/Sg-00081/2007|2007.704:0.006469909935):0.0003516344977,H5N2_Avian_KC790060_A/goose/MB/428/2006|2006.962:0.004141249019):0.0006087388203):0.0002080405243,((H1N1_Avian_CY128931_A/mallard-black_duck_hybrid/Nova_Scotia/02150/2007|2007.500:-9.497647262e-17,H1N1_Avian_CY129379_A/American_black_duck/New_Brunswick/01989/2007|2007.595:9.497647262e-17):9.500292846e-17,H1N1_Avian_CY128947_A/mallard/Nova_Scotia/02151/2007|2007.600:-9.500292846e-17):0.003942332713):0.0001486201392,H5N2_Avian_GQ923370_A/waterfowl/Colorado/476466/2007|2007.500:0.0008099025574):0.0002886690948,H4N6_Avian_CY140209_A/blue-winged_teal/Minnesota/Sg-00799/2008|2008.666:0.004418878568):0.0005661868771,(H4N8_Avian_CY140849_A/blue-winged_Teal/Minnesota/AI09-3575/2009|2009.696:0.0009446403356,H4N6_Avian_CY140881_A/blue-winged_Teal/Minnesota/AI09-3786/2009|2009.679:0.000454927727):0.005042603568):0.000459422209,(((H3N6_Avian_CY047701_A/American_black_duck/New_Brunswick/25182/2007|2007.721:0.0005704748204,H3N6_Avian_CY129099_A/American_black_duck/New_Brunswick/02649/2007|2007.729:-0.0001045540482):0.001388113027,H3N8_Avian_CY140940_A/northern_pintail/Minnesota/AI09-4322/2009|2009.696:0.00616585455):0.0001240447414,((H1N1_Avian_CY190056_A/mallard/Maryland/08OS1349/2008|2008.595:0.0007727839552,H1N1_Avian_CY203113_A/mallard/Maryland/08OS1355/2008|2008.595:0.0001588782722):0.00166361993,H4N6_Avian_CY190712_A/mallard/Maryland/08OS3079/2008|2008.978:0.002566661081):0.001260966707):0.004211255917):0.0006518551113,H3N8_Avian_CY133542_A/mallard/Illinois/10OS3676/2010|2010.830:0.005135769089):0.001872815596,(((((((H4N1_Avian_CY079674_A/northern_pintail/Interior_Alaska/8BM3723/2008|2008.737:0.002290536555,H2N6_Avian_CY196126_A/mallard/Interior_Alaska/11BM02987/2011|2011.616:0.003832019723):0.0003102344,H1N1_Avian_KX714465_A/American_green-winged_teal/Alaska/137946/2009|2009.712:0.002993600078):0.0008967655526,H7N3_Avian_EU500843_A/Canada_goose/BC/3752/2007|2007.500:0.003824185408):0.001121607136,(H1N1_Avian_CY080120_A/mallard/Interior_Alaska/8BM2102/2008|2008.603:0.001845003258,H4N6_Avian_CY079666_A/northern_pintail/Interior_Alaska/8BM3608/2008|2008.704:0.003321092238):0.001684396236):0.001142841133,(H1N1_Avian_CY137687_A/mallard/Alberta/66/2007|2007.627:0.001666898226,H3N8_Avian_CY103540_A/mallard/Alberta/551/2009|2009.641:0.001618207839):0.001024774095):0.0006326059536,(H9N2_Avian_CY079651_A/northern_shoveler/Interior_Alaska/8BM3470/2008|2008.666:0.000577488956,H9N2_Avian_KX377329_A/greater_white-fronted_goose/Alaska/81081/2008|2008.386:0.0003554204721):0.003590631568):0.00562338581,((H3N8_Avian_CY103159_A/mallard/Alberta/274/2006|2006.603:1.559984051e-16,H3N8_Avian_CY103057_A/mallard/Alberta/219/2006|2006.603:-1.559984051e-16):0.00727774781,H1N1_Avian_CY137639_A/canvasback/Alberta/276/2005|2005.523:0.007562901904):0.001675716944):0.0009789801364):0.003389334518):0.001107611224,((H4N2_Avian_CY139766_A/mallard/Minnesota/182772/1998|1998.666:-9.645162132e-06,H1N1_Avian_CY136978_A/mallard/Alberta/119/1998|1998.595:0.003285651608):0.00143002861,(H3N8_Avian_CY102693_A/mallard/Alberta/160/2001|2001.595:-9.58304336e-17,H3N8_Avian_CY004707_A/mallard/Alberta/156/2001|2001.595:9.58304336e-17):0.007134027197):0.005066788856):0.002408944641,((((((((((((((((H2N3_Avian_CY202863_A/mallard/Maryland/10OS118/2010|2010.077:0.0005244804437,H2N3_Avian_CY202871_A/mallard/Maryland/10OS121/2010|2010.077:-5.924696883e-05):0.004165022597,H11N9_Avian_CY202903_A/mallard/Maryland/10OS2293/2010|2010.003:0.003865348437):7.357710698e-05,((H10N7_Avian_CY139382_A/mallard-black_duck_hybrid/New_Brunswick/00904/2010|2010.701:-2.043566619e-16,H10N7_Avian_CY139398_A/American_black_duck/New_Brunswick/00909/2010|2010.701:2.043566619e-16):0.0006867229287,H10N6_Avian_CY139494_A/American_black_duck/New_Brunswick/00971/2010|2010.707:0.000714984932):0.004208151641):0.00018768566,((H1N1_Avian_CY204976_A/mallard/Maryland/09OS2012/2009|2009.874:-2.256586696e-17,H1N1_Avian_CY204968_A/mallard/Maryland/09OS2006/2009|2009.874:2.256586696e-17):0.001762448343,H10N7_Avian_CY205000_A/mallard/Maryland/10OS566/2010|2010.499:0.005777065439):0.0003104156864):0.0002704792817,H5N1_Avian_CY097355_A/mallard/Wisconsin/2576/2009|2009.762:0.00207220616):0.0006860896707,((((H3N2_Avian_CY097331_A/mallard/Wisconsin/2549/2009|2009.759:0.001767338299,H12N5_Avian_CY140785_A/mallard/Minnesota/AI09-3066/2009|2009.682:0.001510409645):7.267060609e-05,H1N2_Avian_CY097443_A/blue-winged_teal/Wisconsin/2509/2009|2009.753:0.0008568589417):0.0004587556022,H7N3_Avian_KU290060_A/mallard/Michigan/A00869519/2009|2009.784:0.00188738357):0.0003511772227,H6N8_Avian_CY097282_A/mallard/Wisconsin/1534/2009|2009.627:0.0001114954515):0.0002549652014):0.0007122146847,(((((((H6N1_Avian_CY139563_A/mallard/Nova_Scotia/01013/2010|2010.718:0,H6N1_Avian_CY138485_A/blue-winged_teal/Nova_Scotia/01000/2010|2010.718:0):5.632522677e-17,H6N1_Avian_CY138477_A/blue-winged_teal/Prince_Edward_Island/00849/2010|2010.671:-5.632522677e-17):0.0009369588425,H3N8_Avian_CY138525_A/blue-winged_teal/Nova_Scotia/01027/2010|2010.723:0.0004647490182):0.001358925868,((H11N9_Avian_CY146502_A/mallard/New_Jersey/AI09-5361/2009|2009.740:-9.624220556e-05,H4N9_Avian_CY146526_A/mallard/New_Jersey/AI09-6426/2009|2009.740:0.0005619182883):0.0003032000928,H11N9_Avian_CY146486_A/mallard/New_Jersey/AI09-5122/2009|2009.740:0.0006312705102):0.0009871313749):0.0008394145833,H7N3_Avian_KY551142_A/duck/New_Jersey/10-001022-21/2010|2010.019:0.002916968561):0.0002023937804,H11N9_Avian_CY097314_A/greater_scaup/Wisconsin/4234/2009|2009.929:0.00357049943):0.0001702771458,H12N5_Avian_CY133114_A/bufflehead/Wisconsin/10OS3204/2010|2010.849:0.003126455082):0.0003419564135):0.0001761895477,((((H3N1_Avian_CY132298_A/mallard/Ohio/11OS2150/2011|2011.619:-0.000116715808,H4N8_Avian_CY132362_A/mallard/Ohio/11OS2096/2011|2011.630:0.0005826365802):0.0005431449128,H3N8_Avian_CY132335_A/mallard/Ohio/11OS2153/2011|2011.638:0.0003894771598):0.0004072462434,(H7N8_Avian_CY132506_A/mallard/Ohio/11OS2033/2011|2011.625:-1.123165755e-17,H7N8_Avian_CY132514_A/mallard/Ohio/11OS2010/2011|2011.619:1.123165755e-17):0.0009946863498):0.00101820986,((H12N5_Avian_CY203242_A/mallard/Maryland/10OS1067/2010|2010.633:0.0004967762043,H6N2_Avian_CY190984_A/mallard/Maryland/10OS2170/2010|2010.901:0.002306217697):9.998770099e-05,H12N5_Avian_CY203282_A/mallard/Maryland/10OS1092/2010|2010.633:-0.0001012685878):0.0008648940803):0.002138688887):0.0005287403744,(((H11N2_Avian_CY132186_A/mallard/Ohio/11OS2213/2011|2011.630:0.005143287996,H11N9_Avian_CY133469_A/mallard/Iowa/10OS2752/2010|2010.792:0.0009786930119):0.0005538505675,(H2N3_Avian_CY205352_A/mallard/Maryland/13OS0899/2013|2013.584:-2.236169113e-17,H2N3_Avian_CY205240_A/mallard/Maryland/13OS0877/2013|2013.584:2.236169113e-17):0.004190626404):0.0006704228313,H4N6_Avian_CY132138_A/mallard/Ohio/10OS1319/2010|2010.584:0.002616856126):0.0004769275894):0.0006388661435,(((H6N2_Avian_CY133255_A/mallard/Wisconsin/10OS3066/2010|2010.753:0.0006158504687,H6N2_Avian_CY166936_A/mallard/Missouri/11OS6301/2011|2011.951:0.003128449022):0.0005742921561,H6N8_Avian_CY132946_A/American_green-winged_teal/Wisconsin/10OS2767/2010|2010.734:0.0008351451958):0.001910224304,H6N2_Avian_CY166797_A/American_widgeon/Mississippi/11OS6073/2011|2011.940:0.008797866028):0.003776713584):0.0004144091526,((((H10N7_Avian_CY133494_A/mallard/Illinois/10OS4078/2010|2010.907:0.002927638374,H10N3_Avian_CY097298_A/lesser_scaup/Wisconsin/3964/2009|2009.893:0.0003501095698):0.000634766929,H10N6_Avian_CY190968_A/mallard/Maryland/09OS2237/2009|2009.992:0.001241021892):0.001402717372,H12N5_Avian_CY097643_A/northern_pintail/Missouri/319/2009|2009.929:0.002840445492):0.0009186541837,H4N6_Avian_KY644357_A/blue-winged_teal/Guatemala/CIP049H110-27/2012|2012.910:0.005743172908):0.001033159722):0.0003198146182,((H4N6_Avian_CY132122_A/mallard/Michigan/10OS1491/2010|2010.633:0.001838341361,H3N6_Avian_CY132327_A/mallard/Ohio/11OS2049/2011|2011.625:0.001454369439):0.002911317814,H5N9_Avian_CY133790_A/mallard/Missouri/10MO084/2010|2010.874:0.002288591969):0.001674884202):0.002551648609,((((((H6N1_Avian_CY187002_A/mallard/Ohio/12OS2174/2012|2012.866:0.0001697751106,H6N5_Avian_CY186852_A/American_green-winged_teal/Ohio/12OS2128/2012|2012.674:0.0007618217443):0.0009982311815,H3N2_Avian_CY187116_A/blue_winged-teal/Wisconsin/12OS2603/2012|2012.742:0.00275675616):0.0002694324118,H3N8_Avian_CY206273_A/blue-winged_teal/Texas/AI12-4394/2012|2012.726:0.003019150563):0.003432702681,H11N9_Avian_CY191256_A/mallard/Maryland/12OS3662/2013|2013.041:0.004660939884):0.001407682032,(H6N1_Avian_KX620123_A/shorebird/Delaware_Bay/548/2012|2012.836:3.524808941e-17,H6N1_Avian_KX620059_A/ruddy_turnstone/Delaware_Bay/595/2012|2012.855:-3.524808941e-17):0.004051662662):0.001705101248,H6N5_Avian_CY166215_A/mallard/Wisconsin/11OS3577/2011|2011.827:0.009271357683):0.001031707411):0.003594685935,(((((((((((H3N2_Avian_KY063899_A/blue-winged_teal/Lousiana/UGAI14-0462/2014|2014.255:0.002119230999,H3N2_Avian_KY063927_A/blue-winged_teal/Lousiana/UGAI14-0511/2014|2014.255:0.0006946748133):0.008868261449,H10N3_Avian_CY186729_A/northern_shoveler/Illinois/12OS5294/2012|2012.858:0.0115310143):0.002145438221,(H3N8_Avian_CY097715_A/mallard/Mississippi/360/2010|2010.041:0.0008072860783,H3N8_Avian_CY097707_A/mallard/Mississippi/354/2010|2010.041:0.001525214586):0.003113484261):0.005300302738,(((H3N8_Avian_CY032719_A/northern_pintail/California/HKWF792/2007|2007.907:0.0002478089842,H10N3_Avian_CY076098_A/American_coot/California/20181-006/2007|2007.164:0.00208731768):0.0004023710381,H3N8_Avian_CY076170_A/American_coot/Oregon/20589-007/2007|2007.959:0.002410216325):0.0002943945983,H10N3_Avian_CY097164_A/American_coot/Illinois/3405/2009|2009.830:0.009694906068):0.0003315097355):0.0007809109019,H10N3_Avian_CY079409_A/American_coot/Mississippi/09OS615/2009|2009.063:0.006508131465):0.0005940613175,((((H3N8_Avian_KY550762_A/ruddy_duck/Nevada/AH0006859/2015|2015.060:0.0008982533528,H3N8_Avian_KY013747_A/blue-winged_teal/Louisiana/UGAI15-0714/2015|2015.236:0.001906109719):0.004305674122,H3N8_Avian_KX960427_A/Northern_shoveler/Guatemala/CIP049HT114-14/2013|2013.049:0.001368914104):0.0006289792034,H3N8_Avian_KY063859_A/blue-winged_teal/Lousiana/UGAI14-0342/2014|2014.241:0.004584893317):0.000969627721,H4N2_Avian_KY644347_A/blue-winged_teal/Guatemala/CIP049H112-31/2012|2012.970:0.001368506552):0.00304927538):0.0009941501024,((H6N5_Avian_CY032703_A/American_wigeon/California/HKWF371/2007|2007.764:0.002115818987,H6N5_Avian_CY094434_A/American_wigeon/California/HKWF541C/2007|2007.841:0.001162104542):0.001908942863,H3N8_Avian_CY076242_A/northern_pintail/Oregon/44249-559/2006|2006.638:0.0004368246939):0.0002964456636):0.0007888053161,((((H11N2_Avian_CY094154_A/mallard/California/8028/2008|2008.795:0.002946702265,H8N4_Avian_CY136194_A/northern_pintail/Interior_Alaska/9BM8967R0/2009|2009.500:0.007959655693):0.001536712172,(H1N2_Avian_CY094450_A/green-winged_teal/California/8326/2008|2008.797:0.003958429671,H8N4_Avian_CY080135_A/northern_pintail/Interior_Alaska/8MP0213R2/2008|2008.597:0.002147988038):0.001813665278):0.0002780361402,((H12N8_Avian_CY140620_A/ring-necked_duck/Minnesota/Sg-01066/2008|2008.778:0.002610283627,H7N3_Avian_KU290020_A/mallard/Illinois/A00325439/2009|2009.962:0.00208028367):0.001021215232,(H4N3_Avian_CY134308_A/northern_shoveler/California/4020/2011|2011.011:0.001132623883,H4N3_Avian_CY120608_A/northern_shoveler/California/3046/2010|2010.896:0.001671739188):0.005674890821):0.001014298084):0.0003977651006,H4N6_Avian_CY039738_A/mallard/California/7766/2008|2008.767:0.002850329374):0.000531721765):0.0008098724234,(((((H11N9_Avian_CY140472_A/mallard/Minnesota/Sg-00930/2008|2008.707:0.0004170736309,H10N7_Avian_CY145855_A/mallard/Minnesota/Sg-01030/2008|2008.696:0.002384421756):0.0002957683745,H3N6_Avian_CY140504_A/green-winged_teal/Minnesota/Sg-01000/2008|2008.693:0.001108360477):0.0007228265646,H6N2_Avian_CY140524_A/mallard/Minnesota/Sg-01018/2008|2008.688:0.001153043876):0.0009997155595,H6N1_Avian_CY167083_A/long-tailed_duck/Wisconsin/11OS4567/2011|2011.915:0.005146425145):0.002625591383,((H6N2_Avian_CY076634_A/mallard/Washington/44338-120/2007|2007.690:-8.129673412e-05,H6N2_Avian_CY076626_A/mallard/Washington/44338-112/2007|2007.690:0.001012584809):0.001511994338,(H12N5_Avian_CY078872_A/mallard/Interior_Alaska/9BM1585R1/2009|2009.477:-1.177613815e-16,H12N5_Avian_CY079783_A/mallard/Interior_Alaska/9BM1799/2009|2009.496:1.177613815e-16):0.005565052019):0.001118942557):0.001223149404):0.0006452179175,H7N3_Avian_KU290076_A/mallard/Nebraska/A00709657/2009|2009.907:0.007037118985):0.0004486216544,H11N9_Avian_CY134380_A/mallard/California/198/2012|2012.016:0.008902002532):0.0003633565765):0.001243462864,(((((((((((((H1N1_Avian_CY140644_A/mallard/Minnesota/AI09-1678/2009|2009.567:-8.197444005e-17,H1N1_Avian_CY140652_A/mallard/Minnesota/AI09-1684/2009|2009.567:8.197444005e-17):0.002763921144,H4N7_Avian_CY047693_A/mallard/Manitoba/23912/2007|2007.644:0.001458402583):0.0003057097835,(H6N1_Avian_CY097234_A/mallard/Illinois/3747/2009|2009.868:0.0006465681116,H4N8_Avian_CY097555_A/ring-necked_duck/Illinois/4125/2009|2009.910:0.0007551397491):0.003475934122):0.0004194407969,(H1N1_Avian_CY137751_A/mallard/Alberta/496/2008|2008.600:0.003215440574,H4N8_Avian_CY140556_A/northern_pintail/Louisiana/Sg-01033/2008|2008.855:0.002427095021):0.0005277754284):0.0002867966394,H3N8_Avian_CY078270_A/green-winged_teal/Louisiana/Sg-00092/2007|2007.704:0.001108454379):0.0001444852015,H3N8_Avian_CY064230_A/blue-winged_teal/Texas/Sg-00079/2007|2007.704:0.00119902821):0.0002706517257,H6N1_Avian_CY078342_A/mallard/Minnesota/Sg-00220/2007|2007.701:0.003260471132):1.203440141e-05,H1N5_Avian_CY137695_A/mallard/Alberta/91/2007|2007.638:0.002819983523):1.111886441e-05,H1N1_Avian_KF424017_A/mallard/Minnesota/AI07-3100/2007|2007.693:0.001856289621):0.0002626569846,(H1N2_Avian_CY076146_A/rock_dove/Oregon/20547-003/2007|2007.844:3.044896979e-16,H1N2_Avian_CY076154_A/rock_dove/Oregon/20547-004/2007|2007.844:-3.044896979e-16):0.001138666444):0.0004820999629,((((H1N1_Avian_CY138790_A/mallard/New_Brunswick/00349/2010|2010.600:1.129189886e-17,H1N1_Avian_CY138293_A/blue-winged_teal/Nova_Scotia/00126/2010|2010.690:-1.129189886e-17):1.355297092e-16,H1N1_Avian_CY138549_A/mallard/Nova_Scotia/00085/2010|2010.690:-1.355297092e-16):0.0008965435683,H1N1_Avian_CY138758_A/mallard/New_Brunswick/00340/2010|2010.600:3.636585978e-05):0.0009747768107,H11N8_Avian_KY013671_A/ruddy_turnstone/New_Jersey/UGAI14-1519/2014|2014.386:0.01284720831):0.004584379237):0.001749203625,H11N2_Avian_CY140998_A/blue-winged_teal/Louisiana/AI09-5234/2009|2009.871:0.00484186345):0.001211093758,((((((H9N1_Avian_CY206608_A/blue-winged_teal/Louisiana/UGAI14-2494/2014|2014.710:0.004619327886,H1N2_Avian_CY133295_A/mallard/Mississippi/10OS4593/2010|2010.942:0.003889224022):0.000885694669,H1N1_Avian_CY134324_A/green-winged_teal/California/2940/2011|2011.921:0.004344892391):0.001167541138,H9N2_Avian_CY133638_A/northern_shoveler/Arkansas/11OS386/2011|2011.030:0.002846467138):0.0004138271543,H11N2_Avian_CY133010_A/gadwall/Illinois/10OS3384/2010|2010.827:0.002520295211):0.000624719733,(H1N1_Avian_CY202959_A/mallard/Maryland/12OS631/2012|2012.085:-0.0001010144034,H1N1_Avian_CY202927_A/mallard/Maryland/12OS608/2012|2012.085:0.0005666904861):0.005072497421):0.001009424526,(H3N8_Avian_CY206224_A/blue-winged_teal/Texas/AI12-3655/2012|2012.710:0.004941014906,H1N1_Avian_CY186653_A/blue-winged_teal/Illinois/12OS4788/2012|2012.800:0.005986937873):0.00196723605):0.003982861092):0.003296708351):0.001540945042,(((H10N3_Avian_KY063907_A/blue-winged_teal/Lousiana/UGAI14-0463/2014|2014.255:-2.168768366e-16,H10N3_Avian_KY063915_A/blue-winged_teal/Lousiana/UGAI14-0494/2014|2014.255:2.168768366e-16):3.25377326e-16,H10N3_Avian_KT887346_A/blue-winged_teal/Louisiana/UGAI14-430/2014|2014.255:-3.25377326e-16):0.004789188028,H10N2_Avian_KY561108_A/American_coot/Missouri/15OS6556/2015|2015.830:0.004658045498):0.01119131487):0.003707986372):0.007557335637,((((((((((((((((((((H3N6_Avian_MG280116_A/blue-winged_teal/Ohio/16OS1027/2016|2016.671:0.0006685508279,H8N4_Avian_MG279808_A/mallard_duck/Ohio/16OS0672/2016|2016.553:0.001669449202):0.0004496936961,(H12N4_Avian_MG280575_A/mallard_duck/Ohio/16OS0921/2016|2016.592:0.000525448087,H8N4_Avian_MG279976_A/mallard_duck/Ohio/16OS0841/2016|2016.584:-6.021461212e-05):0.0009531327084):0.001061008493,(((H11N9_Avian_MG279928_A/mallard_duck/Wisconsin/16OS3314/2016|2016.751:-1.592810336e-16,H11N9_Avian_MG280470_A/mallard_duck/Wisconsin/16OS3179/2016|2016.748:1.592810336e-16):0.001052180373,H1N1_Avian_MG280012_A/mallard_duck/Maryland/16OS2508/2016|2016.868:0.001285819657):0.0008729782353,H11N2_Avian_MG280492_A/pintail_duck/Illinois/16OS1842/2016|2016.805:0.001470663937):0.002244771174):0.00161711858,(((((H7N7_Avian_KY551038_A/mallard/South_Dakota/AH0038061/2016|2016.003:0.000602311259,H12N5_Avian_KY284349_A/American_green-winged_teal/Missouri/15OS4865/2015|2015.721:0.003614619269):0.0007080956386,H6N1_Avian_MG280429_A/Northern_shoveler/Illinois/16OS1664/2016|2016.805:0.004961672215):0.001168219937,H2N3_Avian_MG280326_A/mallard_duck/Ohio/16OS0827/2016|2016.573:0.0040544249):0.0009270096016,H7N2_Avian_MG280304_A/Northern_shoveler/Mississippi/16OS6138/2016|2016.967:0.004661554529):0.0004354233801,H4N6_Swine_KU641620_A/swine/Missouri/A01727926/2015|2015.956:0.004062465197):0.0002270132123):0.0004567368803,(H1N3_Avian_MG280560_A/mallard_duck/Tennessee/17OS0370/2017|2017.038:0.004316242542,H10N7_Avian_MG280458_A/Northern_shoveler/Ohio/16OS5078/2016|2016.877:0.004190642027):0.002643838088):0.003742244705,((((((H3N7_Avian_MH068636_A/ruddy_turnstone/New_Jersey/UGAI17-2936/2017|2017.392:-1.037288665e-17,H5N7_Avian_MH068660_A/ruddy_turnstone/New_Jersey/UGAI17-2989/2017|2017.400:1.037288665e-17):2.074955972e-16,H3N2_Avian_MH068572_A/ruddy_turnstone/New_Jersey/UGAI17-2786/2017|2017.386:-2.074955972e-16):2.59416844e-16,H3N8_Avian_MH068356_A/laughing_gull/New_Jersey/UGAI17-2848/2017|2017.389:-2.59416844e-16):0.001554421703,H6N8_Avian_MG280508_A/American_wigeon/Maryland/16OS5139/2016|2016.863:0.002193697637):0.00268538923,H6N1_Avian_KY561308_A/American_green-winged_teal/Missouri/15OS6486/2015|2015.830:0.002033654462):0.0005232781742,(H7N3_Avian_KY284425_A/northern_shoveler/Mississippi/15OS8011/2015|2015.973:0.005529184922,H7N3_Avian_MG279795_A/green-winged_teal/Illinois/17OS1400/2017|2017.181:0.007374970182):0.0007662552708):0.002094516669):0.001171764745,((((((((H4N6_Avian_CY187165_A/American_green-winged_teal/Wisconsin/12OS2997/2012|2012.737:0.004984308015,H9N2_Avian_CY157523_A/northern_pintail/California/2789/2011|2011.825:0.001130451176):0.0006923875653,H3N8_Avian_CY206064_A/blue-winged_teal/Texas/AI11-3766/2011|2011.710:0.0007126384532):0.0004159162883,H1N3_Avian_KX960392_A/blue-winged_teal/Guatemala/CIP049H102-18/2011|2011.860:0.001934861548):0.0002262906333,H11N9_Avian_CY166725_A/mallard/Wisconsin/11OS4368/2011|2011.844:0.004020500114):0.0002566559921,(H7N3_Avian_KY550919_A/mallard/Kentucky/AH0051748/2016|2016.063:0.001926031476,H7N2_Avian_KY551110_A/American_green-winged_teal/Texas/AH0058651/2016|2016.071:0.004665205122):0.003829214877):0.0003945418675,H2N3_Avian_KX960479_A/blue-winged_teal/Guatemala/CIP049H111-98/2012|2012.932:0.003957279823):0.0002519415226,((H6N5_Avian_KY983155_A/American_wigeon/California/HS007B/2015|2015.811:-3.298856372e-16,H6N5_Avian_KY983208_A/American_wigeon/California/HS007A/2015|2015.811:3.298856372e-16):0.006150279615,(H1N2_Avian_MF046352_A/spot-billed_duck/Alberta/266/2016|2016.655:0.0005980256181,H1N2_Avian_MF613835_A/mallard/Alberta/310/2016|2016.655:-0.0001318876625):0.007206246956):0.001147040805):0.0002794730396,H7N1_Avian_KJ567944_A/blue-winged_teal/Ohio/13OS2037/2013|2013.707:0.005841743561):0.0006810244994):0.0006291319375,H12N5_Avian_KM244059_A/guinea_fowl/Massachusetts/14075-3/2013|2013.290:0.007013096178):0.0008043213148,H6N1_Avian_CY204327_A/mallard/Maryland/14OS1154/2014|2014.556:0.007918734271):0.0002552920442,H3N8_Avian_MF046215_A/mallard/Alberta/515/2015|2015.608:0.006682343037):0.0004455407423,((((((H7N3_Avian_KY550887_A/American_green-winged_teal/Indiana/AH0029607/2015|2015.830:0.002222303051,H3N8_Avian_KY583951_A/American_green-winged_teal/Missouri/15OS4838/2015|2015.696:0.001525655686):0.002774011568,H3N8_Avian_KY551228_A/blue-winged_teal/Louisiana/AH054274/2015|2015.696:0.002904729241):0.001265127685,(H7N4_Avian_KX351599_A/northern_shoveler/California/LDC351/2015|2015.005:0.002799841748,H7N1_Avian_KT887258_A/blue-winged_teal/Louisiana/UGAI14-106/2014|2014.238:0.008148404938):0.0005573375857):0.0009103586667,H7N3_Avian_KJ568392_A/American_green-winged_teal/Wisconsin/13OS3468/2013|2013.742:0.004844596426):0.0002085138161,(H10N3_Avian_MG280218_A/mallard_duck/Tennessee/17OS0706/2017|2017.066:0.002720401967,H6N1_Avian_MG280347_A/pintail_duck/Illinois/16OS1650/2016|2016.805:0.001490920215):0.003871413451):0.001557066499,((((H7N4_Avian_KT338490_A/bufflehead/Alaska/594/2014|2014.789:3.226073715e-17,H7N4_Avian_KT338504_A/northern_pintail/Alaska/619/2014|2014.723:-3.226073715e-17):0.001045192522,H1N1_Avian_KT338528_A/glaucous-winged_gull/Alaska/800/2014|2014.726:0.0008218794245):0.00174031336,H6N2_Avian_KU310478_A/greater_white-fronted_goose/Alaska/UGAI15-3913/2015|2015.351:0.002496002391):0.001431291504,H7N3_Avian_KY131095_A/northern_pintail/Alaska/568/2013|2013.718:0.0032936791):0.001698969005):0.001691853623):0.0004392113913,(((((H4N8_Avian_CY166207_A/bufflehead/Wisconsin/11OS3570/2011|2011.827:0.002178582768,H10N2_Avian_CY166399_A/greater_scaup/Wisconsin/11OS5760/2011|2011.923:0.0006270522812):0.0005472106382,H4N8_Avian_CY166407_A/common_goldeneye/Wisconsin/11OS5764/2011|2011.923:-8.124411656e-05):0.001755699422,H4N8_Avian_KX351708_A/American_wigeon/California/LDC111/2014|2014.890:0.005335112574):0.00378902162,H2N3_Avian_CY196672_A/mallard/Interior_Alaska/11ML00069/2011|2011.729:0.008578976159):0.001437258177,((H11N9_Avian_CY186785_A/mallard/Missouri/12OS5759/2012|2012.940:0.001917556663,H11N9_Avian_CY187082_A/blue_winged-teal/Wisconsin/12OS3069/2012|2012.723:0.005151688588):0.00397267075,H4N6_Avian_CY166837_A/American_green-winged_teal/Mississippi/11OS5903/2011|2011.937:0.003663226913):0.001833639382):0.001007888672):0.0005793064375,(H9N2_Avian_CY206690_A/mallard/Southcentral_Alaska/12ML00951/2014|2014.715:0.001093742448,H4N6_Avian_CY206778_A/mallard/Southcentral_Alaska/12ML01039/2014|2014.726:0.001707752939):0.005539539415):0.0004788361074,(((((((((((((((H10N7_Avian_MG280203_A/mallard_duck/Illinois/16OS4899/2016|2016.967:0.0005929079362,H1N1_Avian_MG280101_A/green-winged_teal/Tennessee/17OS0732/2017|2017.066:0.002684697563):0.0004269571285,H1N1_Avian_MG280469_A/mallard_duck/Illinois/16OS4499/2016|2016.910:0.002864765252):0.00216437957,(H1N1_Avian_CY235328_A/mallard/Idaho/UGAI16-1971/2016|2016.627:0.002875149827,H7N7_Avian_KY550982_A/mallard/Kentucky/AH0069753/2016|2016.088:0.005638184398):0.0002137586956):0.0002643462846,((((H2N9_Avian_KY583810_A/mallard/Ohio/15OS4177/2015|2015.616:0.0004980658896,H1N1_Avian_KY583758_A/American_green-winged_teal/Ohio/15OS3630/2015|2015.677:0.001368133484):8.111699153e-05,H1N1_Avian_KY284409_A/American_green-winged_teal/Ohio/15OS5188/2015|2015.721:0.002262396195):0.0004210838458,H3N8_Avian_KY013888_A/mallard/Minnesota/UGAI15-5029/2015|2015.693:0.001449203695):2.692980318e-05,H3N1_Avian_KY583751_A/mallard/Ohio/15OS3988/2015|2015.597:-2.994130773e-05):0.0007512228052):0.0005692326948,((((((((H3N8_Avian_MG280268_A/blue-winged_teal/Illinois/16OS1724/2016|2016.693:0.0005042089839,H4N6_Avian_MG279820_A/mallard_duck/Ohio/16OS0950/2016|2016.603:0.001361121608):0.0001237707251,H1N7_Avian_MG280051_A/mallard_duck/Wisconsin/16OS4004/2016|2016.918:0.002217640116):0.0009415245121,H7N7_Avian_KY551046_A/mallard/South_Dakota/AH0038067/2016|2016.003:0.004985387061):0.0003166855188,H1N1_Avian_KY561261_A/blue-winged_teal/Missouri/15OS6536/2015|2015.830:0.001205101292):0.000505732351,H4N8_Avian_KY014019_A/blue-winged_teal/Louisiana/UGAI15-6874/2015|2015.726:0.003490096493):0.00018239208,H6N1_Avian_MG280397_A/green-winged_teal/Tennessee/17OS0651/2017|2017.066:0.005977779841):0.0004826862218,(H7N3_Avian_KY551086_A/American_green-winged_teal/Texas/AH0040565/2016|2016.071:0.005333229823,H5N2_Avian_CY213609_A/least_sandpiper/Southcentral_Alaska/16MB01323/2016|2016.356:0.006066815817):0.0004839579429):0.0001341198834,H4N6_Avian_MG280353_A/mallard_duck/Ohio/16OS0908/2016|2016.592:0.008918165025):0.0005787632175):6.645310786e-05,H8N4_Avian_MF046264_A/mallard/Alberta/203/2015|2015.608:0.005040085424):0.001161135801,H2N3_Avian_MG279945_A/mallard_duck/Ohio/16OS0953/2016|2016.641:0.004707656058):0.0007607946884,H3N8_Avian_KY013935_A/blue-winged_teal/Texas/UGAI15-5934/2015|2015.729:0.004917601177):0.0005829038361,((((H9N2_Avian_MH068668_A/ruddy_turnstone/New_Jersey/UGAI17-3019/2017|2017.400:0,H9N2_Avian_MH068468_A/ruddy_turnstone/New_Jersey/UGAI17-2707/2017|2017.378:0):0.005839165092,H4N8_Avian_MG280130_A/mallard_duck/Ohio/16OS4989/2016|2016.863:0.001695197501):0.001154619266,H4N8_Avian_KY561030_A/mallard_duck/Ohio/15OS5251/2015|2015.655:0.001677809084):0.0001798640148,H6N4_Avian_MG280596_A/mallard_duck/Ohio/16OS0826/2016|2016.573:0.003128089751):0.001420076243):0.001929414422,((((H10N1_Avian_KY561089_A/mallard/Ohio/15OS5649/2015|2015.877:0.002001600393,H3N8_Avian_KY013880_A/mallard/Pennsylvania/UGAI15-5019/2015|2015.685:0.001746358344):0.001390700847,(H5N1_Avian_MF613924_A/ruddy_turnstone/Delaware_Bay/317/2016|2016.392:0.003926977428,H5N1_Avian_MF046237_A/Canada_goose/Delaware_Bay/601/2016|2016.395:0.002663610267):0.002207196598):0.001823612901,(H7N3_Avian_MG280415_A/lesser_scaup/Illinois/17OS1577/2017|2017.200:0.002135339188,H7N1_Avian_MG280026_A/green-winged_teal/Illinois/17OS1208/2017|2017.164:0.00114258434):0.007013235958):0.0004066517802,H11N9_Avian_MG279941_A/green-winged_teal/Mississippi/16OS6098/2016|2016.967:0.004563458897):0.0005175680731):0.0004291532827,H4N6_Avian_MF613920_A/duck/Alberta/31/2016|2016.605:0.007759993552):0.0003302707504,H3N2_Avian_MG279746_A/mallard_duck/Ohio/16OS4983/2016|2016.863:0.009080449069):0.0005831829335,H2N9_Avian_CY206632_A/blue-winged_teal/Texas/UGAI14-3584/2014|2014.699:0.005145537869):0.0001145260667,((((H7N8_Avian_KY684342_A/turkey/Indiana/16-001574-8/2016|2016.038:-7.389116658e-17,H7N8_Avian_KU558905_A/turkey/Indiana/16-001403-1/2016|2016.036:7.389116658e-17):0.0005740086455,H7N8_Avian_KY550895_A/lesser_scaup/Kentucky/AH0012935/2015|2015.907:0.0003575882094):0.003376604862,((H12N5_Avian_KY563733_A/green-winged_teal/Missouri/15OS6705/2015|2015.852:0.001775368055,H3N8_Avian_KY013959_A/mallard/Minnesota/UGAI15-6157/2015|2015.712:0.001972751285):0.0001881457928,H7N1_Avian_KY550911_A/mallard/Tennessee/AH0039713/2016|2016.063:0.001685753274):0.00400465821):0.0009170360553,((((H5N2_Avian_MH068396_A/ruddy_turnstone/New_Jersey/UGAI17-1985/2017|2017.362:-9.876652167e-05,H5N7_Avian_MH068556_A/ruddy_turnstone/New_Jersey/UGAI17-2783/2017|2017.386:0.0005644426044):4.938884675e-05,H5N2_Avian_MH068404_A/ruddy_turnstone/New_Jersey/UGAI17-1991/2017|2017.362:-4.938884675e-05):0.0001276162777,H3N8_Avian_MH135701_A/ruddy_turnstone/Delaware_Bay/607/2017|2017.392:0.001272161732):0.002841532553,H1N1_Avian_MG279882_A/green-winged_teal/Mississippi/16OS6075/2016|2016.967:0.0009117149608):0.005861809104):0.001013836044):0.001332108065,(H4N5_Avian_KY990742_A/mallard_duck/California/UCD738/2016|2016.586:0.006367924916,H7N3_Avian_MG279780_A/mallard_duck/Ohio/16OS0869/2016|2016.586:0.005052608021):0.00635255821):0.003039851355):0.006608948347,((((H5N3_Avian_KY575203_A/northern_shoveler/Mexico-Sonora/797/2008|2008.951:0.004674415586,H5N9_Avian_CY094186_A/mallard/California/8834/2008|2008.797:0.003811317518):0.0009639868264,H11N9_Avian_CY097419_A/northern_pintail/Wisconsin/4198/2009|2009.921:0.004734213648):0.002862857919,H11N9_Avian_CY021178_A/green-winged_teal/Ohio/1844/2005|2005.500:0.004792762157):0.001378270162,H3N8_Avian_CY047517_A/mallard/Alberta/11527/2005|2005.586:0.006769093508):0.003121087934):0.004622168094,(((((((((((((((H4N6_Avian_CY078600_A/mallard/Interior_Alaska/6MP0891/2006|2006.622:-0.0001078574303,H4N6_Avian_CY017746_A/pintail/Alaska/310/2005|2005.608:0.0005737782025):0.0005706211377,(H2N3_Avian_CY078696_A/mallard/Interior_Alaska/6MP0038BR2/2006|2006.608:0.0001076939025,H2N3_Avian_CY078584_A/northern_pintail/Interior_Alaska/6MP0792/2006|2006.605:0.0008239029524):0.002243122062):0.0009998542365,(H3N2_Avian_CY078512_A/mallard/Interior_Alaska/6MP0992/2006|2006.630:-1.20601313e-16,H3N2_Avian_CY078504_A/mallard/Interior_Alaska/6MP0991/2006|2006.630:1.20601313e-16):0.002770657202):0.002383995965,((((H7N3_Avian_KP055068_A/chicken/BC/CN-006/2004|2004.123:0.0005452069593,H7N3_Avian_AY650275_A/GSC_chicken/British_Columbia/04|2004.500:0.0008555827085):0.000295147992,H7N3_Avian_AY648292_A/GSC_chicken_B/British_Columbia/04|2004.500:0.001580103444):0.0002345263574,H7N3_Human_CY015011_A/Canada/rv504/2004|2004.356:-0.0002388950492):0.0002829417361,H7N3_Avian_GU186607_A/chicken/Canada/314514-1/2005|2005.500:0.0004172476562):0.008441659848):0.001228226256,H4N6_Avian_CY045340_A/mallard/California/GL30/2005|2005.633:0.01112523164):0.0001944116546,H6N8_Avian_CY075938_A/mallard/California/19524-001/2005|2005.616:0.0112161277):0.001113913178,(H5N1_Avian_CY053330_A/wood_duck/Ohio/623/2004|2004.500:-1.490148105e-16,H5N1_Avian_GU186790_A/wild_duck/Ohio/623/2004|2004.500:1.490148105e-16):0.01069509565):0.0004175398942,(((H7N3_Avian_CY018906_A/blue-winged_teal/Ohio/658/2004|2004.666:0.001120835005,H3N2_Avian_CY144576_A/American_black_duck/North_Carolina/1321373/2004|2004.973:0.004522120266):0.0008026872267,H4N6_Avian_CY021330_A/green-winged_teal/Ohio/1324/2005|2005.500:0.002494756501):0.001173672537,H5N2_Avian_GQ923506_A/green_winged_teal/Delaware/458672-5/2006|2006.500:0.007644175753):0.00233995497):0.0005457345649,(((H7N1_Avian_CY014589_A/mallard/Alberta/34/2001|2001.567:0.0004132697809,H7N3_Avian_DQ017508_A/mallard/Alberta/24/01|2001.500:0.000518327074):0.0004100619928,H7N3_Avian_CY102669_A/mallard/Alberta/22/2001|2001.564:0.0009908461772):0.003745518736,H4N8_Avian_EU880825_A/turkey/CA/358533/2005|2005.500:0.007735411521):0.0002161594208):3.273877933e-05,(H2N3_Avian_FJ686799_A/mallard/Maryland/296/2003|2003.500:0.001433843635,H2N3_Avian_GQ257508_A/mallard/Maryland/320/2003|2003.500:0.000902992981):0.008645261544):0.001158439958,((H3N6_Avian_CY077235_A/mallard/Interior_Alaska/7MP0510/2007|2007.682:4.457812819e-05,H3N8_Avian_CY078912_A/northern_pintail/Interior_Alaska/7MP0509/2007|2007.679:0.0004210979545):0.001943872008,H11N9_Avian_CY076698_A/northern_shoveler/California/44363-082/2007|2007.841:0.006594338991):0.01056905895):0.0001766328408,(((((((((H12N5_Avian_CY145562_A/ruddy_turnstone/New_Jersey/Sg-00495/2008|2008.373:-0.0001001255107,H4N6_Avian_CY145334_A/ruddy_turnstone/Delaware/Sg-00539/2008|2008.411:0.0005658015934):0.0005609887242,H4N6_Avian_CY127996_A/shorebird/Delaware_Bay/446/2008|2008.373:0.0003712681916):0.0002133584225,H1N5_Avian_CY145366_A/ruddy_turnstone/New_Jersey/Sg-00544/2008|2008.414:0.0002533924587):0.0002293541669,H3N7_Avian_CY145358_A/ruddy_turnstone/New_Jersey/Sg-00543/2008|2008.414:0.0007022541038):0.0003723024526,H12N5_Avian_CY145554_A/ruddy_turnstone/New_Jersey/Sg-00484/2008|2008.370:0.0005612443395):0.0007390403529,H1N5_Avian_CY145326_A/ruddy_turnstone/Delaware/Sg-00538/2008|2008.411:0.0006620770284):0.00331940567,H12N4_Avian_CY145652_A/ruddy_turnstone/Delaware/Sg-00540/2008|2008.411:0.005218042684):0.006697284602,(((H3N8_Avian_CY037012_A/blue-winged_teal/Manitoba/13436/2005|2005.660:0.002032407982,H5N1_Avian_GU186528_A/mute_swan/MI/451072-2/2006|2006.500:0.006472064079):0.001143480511,H10N8_Avian_CY020914_A/common_scoter/Maryland/297/2005|2005.926:0.005043249416):0.001678938178,H4N6_Avian_CY045316_A/American_black_duck/New_Brunswick/19502/2006|2006.712:0.006716161413):0.002189721417):0.001095360848,H4N6_Avian_CY045356_A/green-winged_teal/California/K218/2005|2005.923:0.00847039406):0.0008916215024):0.0006796275864,H11N9_Avian_CY203714_A/mallard/Maryland/06OS1236/2006|2006.597:0.01107242722):0.001184422683,((((H12N5_Avian_CY017738_A/pintail_duck/Alaska/102/2005|2005.603:0.001633024499,H12N5_Avian_CY012845_A/pintail_duck/Alaska/20/2005|2005.603:0.0007014868565):0.000735092933,H4N6_Avian_CY140540_A/American_wigeon/Louisiana/Sg-01031/2008|2008.852:0.005877767462):0.004827376201,H12N5_Avian_CY004343_A/pintail_duck/Alberta/49/2003|2003.562:0.001110859102):0.009597410701,((H5N2_Avian_GQ923242_A/mallard/Michigan/466372-3/2006|2006.500:0.005455969792,H5N2_Avian_GQ923266_A/snow_goose/Montana/466771-4/2006|2006.500:0.005940503861):0.0004804165212,H9N2_Avian_KC209498_A/wild_bird/Korea/8G39/2005|2005.844:0.005695907095):0.005784728269):0.003871345949):0.0002446607088,(((((((((((((H3N8_Avian_CY196275_A/northern_shoveler/Interior_Alaska/11BM03861/2011|2011.671:0.001953809734,H3N8_Avian_CY196231_A/American_green-winged_teal/Interior_Alaska/11BM03661/2011|2011.666:0.001323795765):0.002686448331,H3N8_Avian_CY143697_A/mallard/Interior_Alaska/10BM09158R0/2010|2010.595:0.0001347408439):0.001542535717,H7N3_Avian_CY141811_A/northern_pintail/Interior_Alaska/10BM09832R0/2010|2010.500:0.0008192631611):0.0001083642176,(H3N6_Avian_CY143956_A/mallard/Interior_Alaska/10BM11497R0/2010|2010.611:0.0009945539198,H3N6_Avian_CY136338_A/mallard/Interior_Alaska/10BM09893R0/2010|2010.500:0.0004042762805):0.0003573104445):0.0005471999753,H4N6_Avian_CY143866_A/mallard/Interior_Alaska/10BM10864R0/2010|2010.605:-8.38267699e-05):0.0006568013508,(H4N6_Avian_CY196368_A/mallard/Interior_Alaska/11CH00019/2011|2011.688:0.0005219554717,H3N6_Avian_CY196664_A/northern_pintail/Interior_Alaska/11ML00065/2011|2011.729:0.001813644369):0.0007554057567):0.0003339369707,(((H4N6_Avian_KY130682_A/glaucous-winged_gull/Alaska/540/2011|2011.718:0.0009397987824,H4N6_Avian_KY130623_A/glaucous-winged_gull/Alaska/311/2011|2011.723:0.0004604225163):0.0002659376625,H4N6_Avian_KY130551_A/northern_pintail/Alaska/85/2011|2011.710:0.001137312901):0.0003908746392,H4N6_Avian_KY130754_A/northern_pintail/Alaska/936/2011|2011.756:0.001362458735):0.002504554074):0.004814338583,(H4N6_Avian_CY103151_A/mallard/Alberta/258/2006|2006.603:-1.240851754e-17,H4N6_Avian_CY103123_A/mallard/Alberta/246/2006|2006.603:1.240851754e-17):0.001717924914):0.0009928979238,H3N8_Avian_CY103488_A/mallard/Alberta/507/2008|2008.600:0.001387770128):0.001229286815,H1N1_Avian_CY045396_A/pintail/Alberta/21/2006|2006.559:0.006865936221):0.0007923043913,H7N3_Avian_KC669387_A/cinnamon_teal/Mexico/2817/2006|2006.123:0.007197841081):0.001249641287,((((H4N6_Avian_CY140801_A/blue-winged_Teal/North_Dakota/AI09-3131/2009|2009.671:0.0008314038837,H4N6_Avian_CY140932_A/blue-winged_teal/Louisiana/AI09-4180/2009|2009.677:0.002914525888):0.00131020229,H3N8_Avian_CY140982_A/blue-winged_teal/Louisiana/AI09-5159/2009|2009.868:0.002466453902):0.002140351311,H4N6_Avian_CY205627_A/blue-winged_teal/Louisiana/AI10-3640/2010|2010.696:0.007880048729):0.0006175309681,H1N1_Avian_KX714457_A/American_green-winged_teal/Alaska/137930/2009|2009.712:0.002897949106):0.003678504808):0.0006011695716,((((((H10N3_Avian_CY134316_A/American_wigeon/California/2930/2011|2011.921:0.001876161344,H4N6_Avian_KJ567920_A/blue-winged_teal/Iowa/13OS2338/2013|2013.721:0.01051665917):0.0006414811231,H6N1_Avian_MG279750_A/gadwall_duck/Missouri/16OS3397/2016|2016.844:0.009022321616):0.001810546203,H9N2_Avian_CY206770_A/mallard/Southcentral_Alaska/12ML01015/2014|2014.726:0.009134675483):0.001456723073,(H7N1_Avian_KU289839_A/American_green_winged_teal/Utah/A00461135/2009|2009.038:0.0008769401739,H7N1_Avian_KU289847_A/American_green_winged_teal/Utah/A00461136/2009|2009.038:5.465668101e-05):0.006367715946):0.001066790383,((((H3N8_Avian_KY551522_A/mallard/New_Jersey/AH0005885/2014|2014.500:0.005623179812,H4N6_Avian_CY206362_A/blue-winged_teal/Texas/AI13-3557/2013|2013.704:0.001461828278):0.0009684483293,H1N1_Avian_CY167164_A/mallard/Arkansas/12OS179/2012|2012.038:0.004252005433):0.002128290726,H4N6_Avian_CY205699_A/blue-winged_teal/Texas/AI10-4161/2010|2010.696:0.005526605071):0.00152670818,H7N3_Avian_KT887306_A/ruddy_turnstone/New_Jersey/UGAI14-1907/2014|2014.367:0.007333186676):0.003235117832):0.001168092731,((H12N5_Avian_CY203866_A/mallard/Maryland/09OS1083/2009|2009.578:-8.949957703e-17,H12N5_Avian_CY203874_A/mallard/Maryland/09OS1090/2009|2009.578:8.949957703e-17):0.008984697925,H1N3_Avian_CY137671_A/mallard/Alberta/152/2006|2006.586:0.006820992102):0.0003469757251):0.001598125566):0.005044105648):0.001299637636):0.0003347204322,((((((((((H12N5_Avian_CY190328_A/mallard/Maryland/06OS2334/2006|2006.885:0.001574418539,H4N6_Avian_CY045308_A/American_black_duck/New_Brunswick/19347/2006|2006.701:-0.0001748504764):0.0004976682236,(H1N8_Avian_CY190584_A/snow_goose/Delaware/07OS206/2007|2007.123:0.0003889925394,H1N8_Avian_CY190568_A/snow_goose/Delaware/07OS201/2007|2007.123:0.0005426043155):0.001382113071):0.0001711447203,H4N6_Avian_CY125643_A/American_black_duck/Prince_Edward_Island/02662/2007|2007.622:0.002174709792):0.001000102622,(((H7N3_Avian_CY036796_A/ruddy_turnstone/Delaware_Bay/123/2007|2007.386:1.400349527e-16,H7N3_Avian_CY036788_A/ruddy_turnstone/Delaware_Bay/121/2007|2007.386:-1.400349527e-16):0.001873719919,H10N4_Avian_CY190336_A/mallard/Maryland/06OS2409/2006|2006.995:0.0009352295915):0.001433388767,(H5N2_Avian_CY202815_A/mallard/Maryland/07OS2435/2007|2007.986:-5.479411882e-17,H5N2_Avian_CY202807_A/mallard/Maryland/07OS2433/2007|2007.986:5.479411882e-17):0.002331144749):0.0011492602):0.0008965662626,(((H11N9_Avian_CY032915_A/northern_shoveler/California/HKWF611/2007|2007.858:0.003985709313,H10N7_Avian_CY094354_A/northern_shoveler/California/HKWF592C/2007|2007.858:0.001183041571):0.004085522034,H3N8_Avian_CY047613_A/mallard/Quebec/11082/2006|2006.630:0.003051470937):0.000133658968,H4N6_Avian_CY140532_A/blue-winged_teal/Minnesota/Sg-01026/2008|2008.693:0.006540138654):0.0005874102027):0.0001088134896,H11N9_Avian_CY045300_A/mallard/Quebec/11111/2006|2006.633:0.00417272863):0.0003628551461,(((H11N9_Avian_CY097071_A/common_goldeneye/Iowa/3192/2009|2009.849:-3.076497503e-17,H11N9_Avian_CY097587_A/mallard/Iowa/3193/2009|2009.849:3.076497503e-17):0.00346947444,H4N2_Avian_CY097023_A/blue-winged_teal/Wisconsin/2713/2009|2009.792:0.0007587876982):0.002985696498,(H4N5_Avian_CY140379_A/green-winged_teal/Minnesota/Sg-00820/2008|2008.671:0.005351215699,H3N8_Avian_CY140075_A/blue-winged_teal/Minnesota/Sg-00649/2008|2008.578:0.003149413461):0.00279021916):0.002458573462):0.002169454662,((H5N2_Avian_GQ923450_A/mallard/Nevada/449567-3/2006|2006.500:-0.0003987572207,H5N2_Avian_GQ923458_A/mallard/Nevada/450206-4/2006|2006.500:0.003668333288):0.002299353637,(H10N7_Avian_CY076122_A/California_gull/Washington/20371-003/2007|2007.559:2.032796835e-16,H10N7_Avian_CY076106_A/common_murre/Oregon/20361-001/2007|2007.559:-2.032796835e-16):0.005272647475):0.003323711379):0.002509868407,((H4N6_Avian_CY079144_A/northern_pintail/Interior_Alaska/8BM3658/2008|2008.729:0.003857273256,H12N5_Avian_CY079184_A/northern_pintail/Interior_Alaska/8BM3736/2008|2008.737:0.007539200398):0.0005914806659,H5N2_Avian_GQ923186_A/green_winged_teal/Iowa/463990-3/2006|2006.500:0.004137375731):0.002824783964):0.001875136569,((((H3N1_Avian_KT338419_A/American_green-winged_teal/Alaska/478/2014|2014.751:0.001167625873,H4N6_Avian_KT338340_A/northern_pintail/Alaska/257/2014|2014.710:0.001170158019):0.0001991958001,(H4N6_Avian_KT338592_A/mallard/Alaska/898/2014|2014.745:-2.628091028e-16,H4N1_Avian_KT338364_A/mallard/Alaska/417/2014|2014.751:2.628091028e-16):0.0002658594292):0.003320953962,((H12N5_Avian_CY196038_A/mallard/Interior_Alaska/11BM01009/2011|2011.575:0.002116651847,H8N8_Avian_KY130559_A/northern_pintail/Alaska/104/2011|2011.710:0.004948827649):0.0003124494929,H8N4_Avian_CY142583_A/northern_pintail/Interior_Alaska/10BM12413R0/2010|2010.500:0.00108827825):0.0007212334085):0.001124572997,((((H7N3_Avian_CY185774_A/mallard/Alberta/167/2010|2010.611:2.292953892e-16,H7N3_Avian_CY185782_A/mallard/Alberta/192/2010|2010.611:-2.292953892e-16):0.0009484910081,H7N3_Avian_CY132882_A/northern_pintail/Illinois/10OS3959/2010|2010.888:0.004695635987):0.00124475573,H7N3_Avian_CY141633_A/mallard/Interior_Alaska/10BM07575R0/2010|2010.500:0.00349348457):0.0009094862892,(H6N4_Avian_CY120576_A/mallard/California/1492/2010|2010.605:0.00581923197,H7N3_Avian_KU289948_A/blue_winged_teal/Texas/A00463679/2010|2010.186:0.004601026485):0.001499480203):0.001918099381):0.006996775126):0.007744466289):0.0005922926114,((((((((H4N7_Avian_CY136186_A/mallard/Interior_Alaska/9BM8935R0/2009|2009.500:0.0005613874795,H4N7_Avian_CY136268_A/northern_pintail/Interior_Alaska/9BM7799R0/2009|2009.500:-9.57113968e-05):0.0005407561125,H4N6_Avian_CY143039_A/mallard/Interior_Alaska/9BM9049R0/2009|2009.608:0.0003931358674):0.0004240944136,H10N5_Avian_CY078728_A/mallard/Interior_Alaska/9BM1852/2009|2009.510:4.094576706e-05):2.883266979e-05,H10N7_Avian_KX714417_A/American_green-winged_teal/Alaska/133988/2009|2009.597:0.0004381133202):0.0003260491743,H10N7_Avian_CY130369_A/mallard/Interior_Alaska/10BM01929R0/2010|2010.452:0.001073817356):0.0004914781859,H10N7_Avian_CY135348_A/mallard/Interior_Alaska/9BM3075R2/2009|2009.542:0.0003256875782):0.001676218548,H9N2_Avian_CY130458_A/mallard/Interior_Alaska/10BM02980R0/2010|2010.499:0.002142721536):0.001971965748,((H5N7_Avian_CY094442_A/cinnamon_teal/California/HKWF1111C/2007|2007.918:0.001749509984,H2N7_Avian_CY094370_A/northern_shoveler/California/HKWF1128C/2007|2007.918:0.001059439527):0.001062605243,H1N1_Avian_CY093660_A/mallard/California/8843/2008|2008.844:0.001281039342):0.002081900833):0.01215442488):0.002160621368,H2N2_Avian_EU735815_A/chicken/PA/298101-4/2004|2004.500:0.02248861189):0.00203493083,((((((H1N1_Avian_CY140363_A/blue-winged_teal/North_Dakota/Sg-00735/2008|2008.677:0.002320993043,H3N8_Avian_CY103373_A/mallard/Alberta/318/2007|2007.655:0.002373282975):0.003160135981,H5N2_Avian_GQ923218_A/mallard/Minnesota/464334/2006|2006.500:0.0006116473725):0.0006022458327,H5N2_Avian_GQ923394_A/mallard/Louisiana/476670-4/2007|2007.500:0.001746267286):0.0003151749807,H4N8_Avian_CY077706_A/blue-winged_teal/Texas/Sg-00074/2007|2007.704:0.002974975216):0.000539601954,H5N2_Avian_GQ923410_A/northern_pintail/Florida/480645-5/2007|2007.500:0.001811582051):0.001313404195,H6N1_Avian_CY141078_A/white-fronted_goose/Texas/AI09-6225/2009|2009.959:0.007868857481):0.01108124501):0.002239070091):0.002388583369,H11N3_Avian_KJ361905_A/call_duck/Maryland/S698/2004|2004.953:0.0220735574):0.002206608241,(((((((((((((((H3N6_Avian_EU743541_A/mallard/MN/259/1999|1999.500:0.005074027001,H6N2_Avian_CY018012_A/green-winged_teal/Ohio/203/1998|1998.792:0.002944631683):0.0002832700825,H7N3_Avian_CY185958_A/laughing_gull/New_York/AI00-2455/2000|2000.414:0.00492449768):0.0001023859534,H3N1_Avian_EU743521_A/mallard/MN/330/1999|1999.500:0.005579735129):0.0001977428116,H7N3_Avian_HQ541714_A/chicken/New_York/12273-11/1999|1999.500:0.004056638376):0.0002213661007,(H2N3_Avian_CY139742_A/mallard/Minnesota/182714/1998|1998.666:1.796676394e-16,H2N3_Avian_FJ357082_A/mallard/MN/14/1998|1998.500:-1.796676394e-16):0.004269117242):0.0001886487589,((H2N1_Avian_CY117386_A/mallard/Alberta/33/2001|2001.567:0.002038030832,H1N1_Avian_CY137535_A/mallard/Alberta/130/2003|2003.496:0.00455568622):0.001305158769,(H9N9_Avian_CY144520_A/ruddy_turnstone/New_Jersey/AI03-444/2003|2003.381:0.0004852287131,H9N5_Avian_CY144378_A/ruddy_turnstone/Delaware/AI03-193/2003|2003.384:0.0004486632668):0.008292785957):0.002076512394):0.0003479654887,((H5N2_Avian_EU084938_A/Duck/NY/44018-1/2000|2000.500:0.01518714997,H7N3_Avian_CY139702_A/mallard/Minnesota/182761/1998|1998.666:0.005612985936):0.001057292166,H6N1_Avian_CY015481_A/mallard/Ohio/249/1998|1998.792:0.005128107457):0.0001761550545):0.0003622849415,(H6N8_Avian_CY015132_A/ruddy_turnstone/Delaware/105/1998|1998.375:0.002835275061,H6N8_Avian_CY127418_A/ruddy_turnstone/Delaware_Bay/69/1998|1998.375:0.000438268775):0.004069661754):0.0007782826306,H11N9_Avian_CY020954_A/mallard/Ohio/209/1998|1998.500:0.004942980035):0.0005794921456,(H6N3_Avian_CY139810_A/mallard/Minnesota/182750/1998|1998.666:0.001771797094,H6N5_Avian_CY139793_A/mallard/Minnesota/182729/1998|1998.666:0.002455265922):0.003845395221):0.000714536978,((((H11N2_Avian_CY127378_A/shorebird/Delaware_Bay/58/1996|1996.367:0.00299114857,H10N2_Avian_CY136885_A/shorebird/Delaware_Bay/63/1996|1996.367:0.0003010817907):0.003008454556,H2N3_Avian_CY117224_A/silkie_chicken/Pennsylvania/9600897/1996|1996.500:0.004556332925):0.0007752549568,((H6N2_Avian_CY139858_A/mallard/Minnesota/355777/2000|2000.500:0.0009542680563,H6N7_Avian_CY139850_A/mallard/Minnesota/346268/2000|2000.500:0.0009164266512):0.001458370361,H6N8_Avian_CY127442_A/shorebird/Delaware_Bay/194/1998|1998.378:0.003709466025):0.005938385492):0.000701799587,H4N6_Avian_EU871881_A/mallard/Minnesota/160/1999|1999.500:0.006780571783):0.0009018125547):0.001609944431,H4N8_Avian_CY004944_A/mallard/Alberta/30/2001|2001.567:0.007021784835):0.002188220278,((((((((H13N2_Avian_CY239285_A/herring_gull/Massachusetts/A00080257/2006|2006.888:-1.128069436e-17,H13N2_Avian_CY239413_A/herring_gull/Massachusetts/A00080255/2006|2006.888:1.128069436e-17):0.0006671069417,H13N9_Avian_CY127804_A/shorebird/Delaware_Bay/424/2007|2007.392:0.00119822365):0.00676247078,(H5N1_Avian_EF530048_A/mallard/ON/499/2005|2005.500:0.005286544437,H12N8_Avian_CY203642_A/mallard/Maryland/06OS444/2006|2006.463:0.006130054104):0.001416667404):0.00113930105,H6N2_Avian_CY190312_A/mallard/Maryland/06OS196/2006|2006.055:0.00359823459):0.0004948451817,(H11N9_Avian_CY021474_A/mallard/Maryland/1124/2005|2005.500:0.000499007234,H11N9_Avian_CY081305_A/mallard/Maryland/1111/2005|2005.485:-3.377375913e-05):0.005941461093):0.002692616388,((H4N6_Avian_CY101311_A/mallard/Alberta/38/2001|2001.597:0.003614402501,H5N2_Avian_FJ686743_A/mallard/Maryland/897/2004|2004.500:0.01072118083):0.0006586175124,H1N6_Avian_CY020866_A/blue-winged_teal/Ohio/907/2002|2002.682:0.004553315284):0.002062038619):0.0009895015992,((H11N9_Avian_GQ257378_A/mallard/Minnesota/249/2000|2000.500:0.0002257321238,H11N9_Avian_CY139866_A/mallard/Minnesota/346229/2000|2000.500:0.002118299425):0.001621182255,H3N8_Avian_CY020746_A/mallard/Ohio/654/2002|2002.630:0.00548056752):0.004521872716):0.002174074446,H3N6_Avian_CY013268_A/pintail/Alaska/53/2005|2005.600:0.009485320321):0.003081243141):0.003127875167,(H6N2_Avian_CY127667_A/shorebird/Delaware_Bay/208/2001|2001.375:0.002942489341,H6N2_Avian_CY127659_A/shorebird/Delaware_Bay/124/2001|2001.373:0.002704881714):0.01737615075):0.002524291013,((((((H6N2_Avian_CY020826_A/mallard/Maryland/172/2002|2002.482:0.0007386618236,H6N2_Avian_CY020842_A/mallard/Ohio/653/2002|2002.630:0.0006601683767):0.0002138356098,H6N2_Avian_CY020786_A/mallard/Ohio/666/2002|2002.630:0.002125018159):0.01102407814,H3N6_Avian_EU743565_A/pintail/Minnesota/479/1999|1999.500:0.002888127779):0.009836446162,(H2N9_Avian_CY116780_A/pintail/Alberta/22/1997|1997.575:0.0141933762,H3N8_Avian_CY102345_A/mallard/Alberta/242/1998|1998.608:0.01317537977):0.0007984747526):0.0005564002562,H1N4_Avian_CY136795_A/ruddy_turnstone/Delaware_Bay/150/1994|1994.386:0.007646919473):0.0009433188571,(((H3N5_Avian_CY004697_A/mallard/Alberta/118/1995|1995.581:0.0002350752381,H2N5_Avian_CY003957_A/mallard/Alberta/202/1996|1996.619:0.001164492825):0.003364624387,H11N9_Avian_GQ257430_A/guinea_fowl/New_York/26410-17/1995|1995.500:0.003243075351):0.004868838158,H10N7_Avian_GU186498_A/quail/NJ/25254-22/1995|1995.500:0.01411126792):0.001563602399):0.002441348865):0.003532943603):0.003994641742,((((((((((((((((H5N1_Avian_CY144744_A/ruddy_turnstone/New_Jersey/AI07-69/2007|2007.564:0.002915598342,H5N1_Avian_CY144752_A/ruddy_turnstone/New_Jersey/AI07-699/2007|2007.605:0.0003623251863):0.000207993107,H5N1_Avian_CY077115_A/ruddy_turnstone/Delaware/103/2007|2007.386:0.0007268888303):0.0002373720267,H5N1_Avian_CY043933_A/shorebird/Delaware/472/2007|2007.392:0.001164572919):0.0003987971104,(((H12N5_Avian_CY144720_A/ruddy_turnstone/New_Jersey/AI07-697/2007|2007.605:0.000459650267,H12N5_Avian_CY144728_A/ruddy_turnstone/New_Jersey/AI07-796/2007|2007.625:0.0004719465879):0.0005120723811,H12N1_Avian_CY144712_A/ruddy_turnstone/New_Jersey/AI07-839/2007|2007.622:-4.56176671e-05):0.001750157119,H5N1_Avian_GU186522_A/ruddy_turnstone/DE/509531/2007|2007.500:0.001079134971):0.001005510162):0.0001917799257,H9N1_Avian_CY077179_A/shorebird/Delaware/554/2007|2007.392:0.001381543308):0.0007850782548,(((((H6N8_Avian_CY042424_A/ruddy_turnstone/New_Jersey/Sg-00482/2008|2008.353:-8.012564076e-17,H6N8_Avian_CY042409_A/ruddy_turnstone/New_Jersey/Sg-00471/2008|2008.362:8.012564076e-17):0.0001899056939,H6N8_Avian_CY127812_A/shorebird/Delaware_Bay/340/2008|2008.373:0.0002757703888):0.0003650807658,H6N8_Avian_CY127820_A/shorebird/Delaware_Bay/375/2008|2008.373:0.001504895524):0.0004221026183,H11N2_Avian_CY042601_A/ruddy_turnstone/New_Jersey/Sg-00567/2008|2008.422:0.0009820390762):0.0005521249217,H10N8_Avian_CY137727_A/shorebird/Delaware_Bay/379/2008|2008.373:0.001329325425):0.004800333504):0.001239901928,(((((H5N2_Avian_GQ117246_A/duck/New_York/489761/2007|2007.500:0.0006798023204,H5N2_Avian_GQ117166_A/turkey/New_York/465977/2006|2006.500:0.0007177661327):1.683171097e-05,H5N2_Avian_GQ923554_A/quail/New_York/501360/2007|2007.500:0.002556403269):0.003992483053,H4N6_Avian_CY079329_A/mallard/Wisconsin/08OS2261/2008|2008.797:0.005193410612):0.0007948633558,(H2N3_Avian_CY045284_A/mallard/Quebec/10969/2006|2006.627:0.0004971616384,H2N3_Avian_CY045292_A/mallard/Quebec/11063/2006|2006.630:0.0004361831528):0.0008361094327):0.0001397102258,H3N6_Avian_CY203746_A/mallard/Maryland/07OS882/2007|2007.485:0.002935925667):0.0005556553254):0.0007194207802,(((((((((((H11N9_Avian_KT932370_A/ruddy_turnstone/Ilha_de_Canelas/A17/2008|2008.899:0.001026380725,H11N9_Avian_KT932364_A/ruddy_turnstone/Ilha_de_Canelas/A08/2008|2008.899:0.0008404206827):0.003020164872,H4N6_Avian_CY042548_A/ruddy_turnstone/Delaware/Sg-00541/2008|2008.411:0.000274069205):0.0001046710741,(H1N5_Avian_CY145644_A/ruddy_turnstone/New_Jersey/Sg-00532/2008|2008.422:-6.911053965e-17,H11N5_Avian_CY145442_A/ruddy_turnstone/New_Jersey/Sg-00557/2008|2008.422:6.911053965e-17):0.0003622749159):6.81599231e-05,H10N7_Avian_CY137743_A/shorebird/Delaware_Bay/586/2008|2008.375:0.000399255998):3.656869576e-05,H10N7_Avian_CY042414_A/ruddy_turnstone/Delaware/Sg-00472/2008|2008.384:0.0004298860183):0.0001084508611,H10N7_Avian_CY042406_A/ruddy_turnstone/Delaware/Sg-00468/2008|2008.384:-0.0001095318647):5.481647317e-05,H10N7_Avian_CY145101_A/ruddy_turnstone/New_Jersey/Sg-00504/2008|2008.375:-5.481647317e-05):2.74139053e-05,H10N7_Avian_CY042510_A/ruddy_turnstone/New_Jersey/Sg-00528/2008|2008.403:-2.74139053e-05):1.370978818e-05,H10N7_Avian_CY136539_A/shorebird/Delaware_Bay/369/2008|2008.373:-1.370978818e-05):0.0004859979181,H10N2_Avian_CY145660_A/ruddy_turnstone/New_Jersey/Sg-00548/2008|2008.414:-2.020560824e-05):0.002616562511,H6N8_Avian_CY190592_A/American_black_duck/Maryland/07OS2482/2007|2007.992:0.004944827269):0.003363188126):0.0009074461353,H11N9_Avian_CY021250_A/american_black_duck/Ohio/1823/2005|2005.500:0.003500292062):0.0006140490077,((((H3N8_Avian_CY203618_A/mallard/Maryland/05OS1508/2005|2005.707:0.002043793333,H3N8_Avian_CY081313_A/mallard/Maryland/1127/2005|2005.485:0.0007605697381):0.002028934026,H1N1_Avian_CY095233_A/Muscovy_duck/New_York/97382-2/2005|2005.611:0.001274350243):0.001000802621,H1N1_Avian_CY203610_A/mallard/Maryland/05OS1244/2005|2005.647:0.0008752239117):0.001432152061,(H4N6_Avian_CY047629_A/mallard/Quebec/11106/2006|2006.633:0.0008122655569,H4N6_Avian_CY047589_A/mallard/Quebec/11002/2006|2006.630:0.001055363076):0.00475010282):0.001170643571):0.001498980938,H6N2_Avian_CY127796_A/ruddy_turnstone/Delaware_Bay/173/2007|2007.389:0.01374414163):0.00227656073,((((((((((H4N6_Avian_CY021338_A/mallard/Maryland/1241/2005|2005.500:0.0009435178696,H3N8_Avian_CY021322_A/green-winged_teal/Ohio/1289/2005|2005.500:0.001865862476):0.0002497266202,H4N6_Avian_CY021354_A/green-winged_teal/Ohio/1292/2005|2005.500:0.002098402497):0.001399826373,((H5N2_Avian_KJ018199_A/chicken/New_Jersey/251-4/2008|2008.085:0.001298113577,H5N2_Avian_KJ018191_A/chicken/New_Jersey/577-6/2008|2008.233:0.001034387087):0.01048739978,H3N6_Avian_CY053866_A/mallard/Ohio/1506/2006|2006.500:0.005877627555):0.001720921273):0.001935813485,H5N2_Avian_EU980506_A/mallard/MD/185/2003|2003.500:0.002099836492):0.0006552481114,H6N8_Avian_CY144426_A/ruddy_turnstone/Delaware/650679/2002|2002.381:0.003556601279):0.0004803135088,H1N1_Avian_EU980521_A/mallard/Maryland/199/2003|2003.500:0.002949913712):0.0008387564166,H2N1_Avian_FJ686719_A/mallard/Ohio/362/2003|2003.500:0.005504629836):0.0008122895736,H1N1_Avian_FJ357133_A/mallard/Maryland/42/2003|2003.500:0.003871512221):0.0007766353539,(H9N2_Avian_CY102733_A/shorebird/Delaware_Bay/127/2003|2003.378:0.000560539696,H9N2_Avian_CY144488_A/ruddy_turnstone/Delaware/AI03-114/2003|2003.384:-9.461892381e-05):0.005466194591):0.001114551567,(H5N2_Avian_GQ923194_A/American_wigeon/Iowa/463993/2006|2006.500:0.001610186295,H5N2_Avian_GQ923338_A/mallard/Arkansas/473507-1/2006|2006.500:0.002600790787):0.004637770251):0.0009049390127):0.001591577364,(((H5N3_Avian_CY047557_A/mallard/Quebec/16334/2005|2005.630:0.0003391796237,H7N3_Avian_CY021642_A/mallard/Delaware/418/2005|2005.953:0.000126496459):0.001459571936,H10N4_Avian_CY190304_A/mallard/Maryland/06OS194/2006|2006.055:0.003233823698):0.001361209912,(H5N2_Avian_GQ923514_A/wild_bird/Minnesota/459254-5/2006|2006.500:0.002071545568,H5N2_Avian_GQ923210_A/green_winged_teal/Ohio/464069/2006|2006.500:0.001205448541):0.005084041912):0.004873844094):0.00862819329,H7N6_Avian_GU186479_A/Northern_shoveler/NC/6412-052/2005|2005.500:0.01877832184):0.003577546782,(((((((((H4N6_Avian_CY004908_A/blue-winged_teal/ALB/293/1994|1994.496:0.001578740921,H4N6_Avian_CY004916_A/mallard/ALB/49/1995|1995.581:0.00453471159):0.0008975137126,H3N8_Avian_CY101837_A/mallard/Alberta/72/1993|1993.625:0.001931312821):0.0001088218379,H3N8_Avian_CY102137_A/mallard/Alberta/31/1994|1994.603:0.002234156158):0.000176289727,H3N8_Avian_CY102177_A/pintail/Alberta/114/1995|1995.597:0.004421603419):0.002012935634,(H3N8_Avian_CY101712_A/mallard/Alberta/61/1991|1991.603:0.001778745447,H4N6_Avian_CY101672_A/mallard/Alberta/12/1991|1991.603:0.0005568543939):0.002808868509):0.0004636563594,(H10N1_Avian_CY005229_A/mallard/ALB/5/1995|1995.581:-5.705261177e-17,H10N7_Avian_CY136869_A/mallard/Alberta/2/1995|1995.586:5.705261177e-17):0.008651289916):0.0009418163208,(H6N2_Avian_CY014885_A/chicken/New_York/14677-13/1998|1998.151:0.003028149273,H6N2_Avian_CY014893_A/duck/New_York/16873/1999|1999.395:0.0108295443):0.01420823619):0.002604157157,((((((H11N2_Avian_CY139818_A/mallard/Minnesota/355785/2000|2000.500:0.00303990705,H11N9_Avian_CY021658_A/black_duck/Ohio/161/1999|1999.500:0.001177023479):0.002702728486,(H3N8_Avian_FJ517299_A/mallard/Minnesota/354/1999|1999.500:0.002837082874,H4N8_Avian_EU871897_A/mallard/MN/323/1999|1999.500:0.001860652855):0.003501217782):0.0009133668247,(H6N2_Avian_CY013868_A/green-winged_teal/Ohio/178/1999|1999.808:0.00157835506,H11N2_Avian_CY017850_A/green-winged_teal/Ohio/81/1999|1999.500:0.000757244781):0.005800063132):0.003184733473,H6N5_Avian_CY015489_A/mallard/Ohio/170/1999|1999.808:0.008496192507):0.001160077792,(H5N2_Avian_EU084951_A/Duck/NY/185502/2002|2002.500:0.003156074655,H5N2_Avian_GQ257438_A/duck/New_York/492652/2007|2007.500:0.005336226413):0.01433154799):0.001975326673,H3N9_Avian_CY139758_A/mallard/Minnesota/182749/1998|1998.666:0.008026041945):0.004589235392):0.0006566411987,H3N5_Avian_EU743533_A/mallard/Minnesota/280/1999|1999.500:0.01288900344):0.001340154959):0.002666113597,(((H12N5_Avian_CY005355_A/green-winged_teal/ALB/199/1991|1991.649:0.004998183072,H3N9_Avian_CY101829_A/mallard/Alberta/54/1993|1993.625:0.006414926731):0.001107611091,H11N9_Avian_CY127643_A/mallard/Alberta/193/2000|2000.622:0.0129873859):0.003355636262,H10N7_Avian_CY017786_A/mallard/Ohio/99/1989|1989.797:0.01209053606):0.00150672152):0.001029667318):0.003804050037,((((((((((((((((((((H11N9_Avian_CY133034_A/northern_shoveler/Illinois/10OS3619/2010|2010.827:0.003554156988,H11N9_Avian_CY186713_A/mallard/Illinois/12OS4468/2012|2012.893:0.00493814408):0.0005721164871,H11N9_Avian_CY133050_A/mallard/Wisconsin/10OS4193/2010|2010.912:0.003205601415):5.679146807e-05,(H14N2_Avian_CY167272_A/northern_shoveler/Mississippi/12OS456/2012|2012.047:0.004265199873,H1N1_Avian_CY134372_A/northern_pintail/California/183/2012|2012.016:0.003747083544):0.003325194703):0.0002313278009,H4N6_Avian_CY186940_A/blue-winged_teal/Ohio/12OS2294/2012|2012.704:0.008381553765):0.0001192623941,(H11N9_Avian_CY166375_A/blue-winged_teal/Illinois/11OS4176/2011|2011.805:0.0009053964039,H11N9_Avian_CY166992_A/northern_shoveler/Illinois/11OS5680/2011|2011.866:0.003311241575):0.0003251168139):0.0002693657499,H2N3_Avian_CY132994_A/American_green-winged_teal/Illinois/10OS3343/2010|2010.827:0.001595139113):0.0003475720778,H7N4_Avian_CY133782_A/mallard/Missouri/10MO053/2010|2010.874:0.001511009393):0.000217094994,(((((((H1N3_Avian_CY167091_A/mallard/Wisconsin/11OS4493/2011|2011.885:0.001470653779,H11N9_Avian_CY167221_A/mallard/Mississippi/12OS361/2012|2012.044:0.002275434266):0.0003541658579,H4N2_Avian_CY166457_A/mallard/Wisconsin/11OS3491/2011|2011.808:0.0005763262437):0.0001792772066,H6N1_Avian_CY132498_A/mallard/Ohio/11OS2240/2011|2011.630:0.001695484549):0.0001648175385,H11N9_Avian_CY166271_A/mallard/Wisconsin/11OS4115/2011|2011.789:0.0002997309192):0.000247820431,((H11N9_Avian_CY186908_A/blue-winged_teal/Ohio/12OS2152/2012|2012.704:0.001482342439,H5N1_Avian_CY187010_A/mallard/Ohio/12OS2218/2012|2012.874:0.0003838569343):0.0004869810865,H1N8_Avian_CY187074_A/lesser_scaup/Wisconsin/12OS4408/2012|2012.860:0.001385323686):0.002102892452):0.0004877448966,H3N6_Avian_CY186819_A/mallard/Ohio/12OS2351/2012|2012.666:0.004239997212):0.002697737585,H11N9_Avian_CY133698_A/American_green-winged_teal/Mississippi/11OS257/2011|2011.038:0.001563120411):0.001230527983):0.0001265924666,(H11N9_Avian_CY133830_A/mallard/Missouri/10MO0333/2010|2010.973:0.003730777702,H8N2_Avian_CY134300_A/northern_shoveler/California/3676/2010|2010.953:0.005255821805):0.0003666522976):0.0003745344506,H11N2_Avian_CY120640_A/northern_shoveler/California/3183/2010|2010.904:0.004710438276):0.000448010341,((H4N6_Avian_CY186956_A/blue-winged_teal/Ohio/12OS3128/2012|2012.742:0.002762951529,H3N6_Avian_CY205968_A/blue-winged_teal/Texas/AI11-3387/2011|2011.712:0.001463651252):0.0008399658346,(H12N5_Avian_CY205016_A/mallard/Maryland/11OS925/2011|2011.490:0.001030371105,H12N5_Avian_CY205008_A/mallard/Maryland/11OS906/2011|2011.490:0.0003671973485):0.002462857256):0.002811002102):0.0004438870988,((H3N8_Avian_CY186737_A/blue-winged_teal/Illinois/12OS2929/2012|2012.685:0.003764831899,H2N3_Avian_KJ568184_A/blue-winged_teal/Ohio/13OS2104/2013|2013.723:0.005701046897):0.0003204971849,(H4N8_Avian_CY166976_A/blue-winged_teal/Missouri/11OS2640/2011|2011.690:0.002933198511,H11N3_Avian_CY133874_A/mallard/Missouri/10MO0550/2010|2010.992:0.00270975676):0.001113411164):0.001504542827):0.0001282288936,((((((((((H4N9_Avian_CY134236_A/mallard/California/2584V/2011|2011.611:5.901867873e-17,H4N9_Avian_CY134228_A/mallard/California/2584P/2011|2011.611:-5.901867873e-17):0.0008023428691,H5N8_Avian_CY134106_A/mallard/California/2559P/2011|2011.611:0.002003628368):6.763343147e-05,H4N6_Avian_CY134130_A/mallard/California/2563V/2011|2011.611:0.0001622806654):0.0002045452698,H11N9_Avian_CY134082_A/mallard/California/2555V/2011|2011.611:0.000377629355):9.760473726e-05,H4N8_Avian_CY134066_A/mallard/California/2552V/2011|2011.611:-9.808868639e-05):6.125973066e-05,H5N1_Avian_CY134010_A/mallard/California/2536V/2011|2011.611:0.0004051078386):0.0001009444143,H4N8_Avian_CY134138_A/mallard/California/2566P/2011|2011.611:0.00176640663):0.0004243499363,(H4N1_Avian_CY134244_A/mallard/California/2589P/2011|2011.611:-8.240565216e-18,H4N1_Avian_CY134252_A/mallard/California/2589V/2011|2011.611:8.240565216e-18):0.003085126241):0.0003410888756,H5N1_Avian_CY133994_A/mallard/California/2535V/2011|2011.611:0.001547232018):0.0006767098503,(H2N7_Avian_CY157403_A/mallard/California/3200/2012|2012.600:0.003418797153,H2N3_Avian_CY134332_A/mallard/California/2961/2011|2011.921:0.001266251256):0.001287969363):0.002545981906):0.0007401583897,((H7N3_Avian_KJ568384_A/blue-winged_teal/Ohio/13OS1773/2013|2013.701:-1.563945916e-16,H7N2_Avian_KJ527621_A/American_green-winged_teal/Ohio/13OS1769/2013|2013.699:1.563945916e-16):-1.203289984e-17,H7N3_Avian_KJ568000_A/American_green-winged_teal/Ohio/13OS1777/2013|2013.701:1.203289984e-17):0.009083339095):0.001270627113,(H6N1_Avian_KX620082_A/white-rumped_sandpiper/Lagoa_do_Peixe/RS1196/2012|2012.293:9.013822614e-17,H6N1_Avian_KX620135_A/white-rumped_sandpiper/Lagoa_do_Peixe/RS1154/2012|2012.293:-9.013822614e-17):0.01208849579):0.0008320735419,((((H10N7_Avian_KX544824_A/mallard/Missouri/13OS6556/2013|2013.904:0.003744946181,H9N3_Avian_MG280199_A/mallard_duck/Ohio/16OS0875/2016|2016.586:0.003324391842):0.0003947857451,(H7N3_Avian_KY013856_A/blue-winged_teal/Louisiana/UGAI15-4814/2015|2015.696:0.0008986486614,H7N3_Avian_KY551022_A/American_green-winged_teal/Kansas/AH0068556/2015|2015.915:0.0005001815389):0.002451354773):0.001029639703,H7N3_Avian_KT887282_A/ruddy_turnstone/New_Jersey/UGAI14-1343/2014|2014.378:0.006090305275):0.0009866219312,(H11N9_Avian_MG280455_A/Northern_shoveler/Missouri/16OS3609/2016|2016.937:-1.706497114e-17,H11N9_Avian_MG279813_A/green-winged_teal/Missouri/16OS6199/2016|2016.970:1.706497114e-17):0.003033747363):0.003948239161):0.003845134993,((((((((((((((((H4N2_Avian_CY096983_A/American_black_duck/Wisconsin/2542/2009|2009.759:0.001447999153,H10N9_Avian_CY141054_A/mallard/Arkansas/AI09-6032/2009|2009.942:0.003241269864):0.0001898534873,H6N1_Avian_CY097140_A/mallard/Ohio/2043/2009|2009.586:-0.0001976263588):9.884148849e-05,H6N1_Avian_CY097114_A/mallard/Ohio/1690/2009|2009.605:-9.884148849e-05):7.224583305e-05,H7N3_Avian_CY133182_A/northern_shoveler/Wisconsin/10OS3226/2010|2010.858:0.003684203154):0.0001042165247,H1N1_Avian_CY097395_A/mallard/Wisconsin/4194/2009|2009.921:0.001771522942):0.0003569320731,H6N9_Avian_CY097106_A/mallard/Ohio/1686/2009|2009.605:0.0001034484078):0.0003202792368,H7N7_Avian_KU289783_A/American_green_winged_teal/Mississippi/A00468514/2009|2009.063:0.0001469438035):0.0001469350515,(((H4N6_Avian_CY203185_A/mallard/Maryland/09OS1355/2009|2009.649:0.003315850727,H10N7_Avian_CY190704_A/mallard/Maryland/08OS3075/2008|2008.978:0.001379694835):3.796843554e-05,H7N8_Avian_KU290084_A/mallard/New_Jersey/A00122457/2008|2008.890:0.0004200843561):7.436451907e-05,H11N8_Avian_CY190736_A/mallard/Maryland/08OS3109/2008|2008.978:-7.545422595e-05):0.001734601923):0.0001969654596,H3N2_Avian_CY140488_A/mallard/Minnesota/Sg-00949/2008|2008.671:0.00215318045):0.0003238240992,((((H7N3_Avian_CY204887_A/mallard/Maryland/09OS1150/2009|2009.578:0.001031076603,H7N3_Avian_CY204903_A/mallard/Maryland/09OS1152/2009|2009.578:-9.94797484e-05):0.0003104788378,H4N6_Avian_CY203209_A/mallard/Maryland/09OS1362/2009|2009.649:0.002500599929):0.0003368914413,(H3N8_Avian_CY205384_A/mallard/Maryland/09OS1403/2009|2009.652:-9.016092105e-05,H3N8_Avian_CY204944_A/mallard/Maryland/09OS1400/2009|2009.652:0.0005560816933):0.001069117885):0.001232538883,H7N2_Avian_KU289972_A/bufflehead/Virginia/A00120022/2008|2008.937:0.0006531867779):0.0008733812001):0.0003828460473,(H6N2_Avian_CY146534_A/mallard/New_Jersey/AI09-6434/2009|2009.740:-8.709835592e-05,H6N2_Avian_CY146510_A/mallard/New_Jersey/AI09-5405/2009|2009.740:0.0005527744386):0.003629780341):0.0004274386079,H3N6_Avian_CY133345_A/mallard/Wisconsin/10OS3866/2010|2010.866:0.003395692864):0.0001998025628,(((H3N2_Avian_CY132702_A/mallard/Illinois/10OS2677/2010|2010.751:0.001436441105,H3N2_Avian_CY133606_A/blue-winged_teal/Iowa/10OS2624/2010|2010.712:0.001372508406):0.0003043261356,(H3N2_Avian_CY133106_A/blue-winged_teal/Wisconsin/10OS2862/2010|2010.751:0.0011070558,H2N2_Avian_CY133461_A/American_wigeon/Iowa/10OS2748/2010|2010.792:0.00216400315):0.0006395879499):0.002778904754,H3N2_Avian_CY097491_A/blue-winged_teal/Wisconsin/2720/2009|2009.792:0.002422442961):0.0003262468073):0.0005352611764,((H5N2_Avian_CY079457_A/American_black_duck/Illinois/08OS2688/2008|2008.816:0.0009798573366,H3N8_Avian_CY079425_A/American_green-winged_teal/Wisconsin/08OS2270/2008|2008.797:0.0004189728637):0.0006197085111,H12N5_Avian_CY097651_A/mallard/Ohio/1688/2009|2009.605:0.003605651581):0.002975905505):0.000257354281,H6N1_Avian_CY191000_A/mallard/Maryland/11OS3701/2011|2011.890:0.006618644838):0.000626601435,(((((H1N3_Avian_CY138126_A/ring-billed_gull/Quebec/G139/2010|2010.375:1.567373682e-16,H1N3_Avian_CY138102_A/ring-billed_gull/Quebec/G018/2010|2010.359:-1.567373682e-16):0.0003373846892,(H6N1_Avian_CY127918_A/Canada_goose/Delaware_Bay/34/2010|2010.378:2.16893387e-16,H6N1_Avian_CY127926_A/shorebird/Delaware_Bay/380/2010|2010.381:-2.16893387e-16):0.0005965072907):0.0003556734567,(H4N6_Avian_CY205376_A/mallard/Maryland/10OS0956/2010|2010.605:0.0004382389332,H4N6_Avian_CY204984_A/mallard/Maryland/10OS1040/2010|2010.608:0.0004933579217):0.001524017157):0.001516439058,((H5N3_Avian_KC790076_A/duck/SK/4612/2010|2010.945:0.002744906571,H5N3_Avian_KC790068_A/duck/SK/4628/2010|2010.945:6.404294004e-05):0.002679542379,H10N6_Avian_CY133566_A/long-tailed_duck/Wisconsin/10OS3919/2010|2010.874:0.003929125363):0.0003705882473):0.0007378792063,H1N8_Avian_KF382702_A/duck/Pennsylvania/4844-6/2013|2013.096:0.009801884991):0.005114359007):0.001901423426):0.002339636612,((((((((((((((((H6N1_Avian_CY127860_A/shorebird/Delaware_Bay/231/2009|2009.381:0.0009801323545,H6N1_Avian_CY146219_A/ruddy_turnstone/New_Jersey/AI09-937/2009|2009.397:-4.884427919e-05):2.442950009e-05,H6N8_Avian_CY127844_A/shorebird/Delaware_Bay/181/2009|2009.381:-2.442950009e-05):0.0004187890106,H11N1_Avian_CY127868_A/shorebird/Delaware_Bay/236/2009|2009.381:0.0009798017574):2.622512641e-05,H6N1_Avian_CY127884_A/shorebird/Delaware_Bay/478/2009|2009.384:0.0004404113082):5.463103104e-05,((H11N1_Avian_CY145936_A/laughing_gull/New_Jersey/AI09-271/2009|2009.367:9.439577407e-17,H11N1_Avian_CY127892_A/shorebird/Delaware_Bay/549/2009|2009.384:-9.439577407e-17):8.584025802e-17,H11N1_Avian_CY145888_A/ruddy_turnstone/New_Jersey/AI09-151/2009|2009.356:-8.584025802e-17):0.0004106390756):6.51161885e-05,(H1N8_Avian_CY146122_A/ruddy_turnstone/New_Jersey/AI09-710/2009|2009.386:3.485946161e-06,H6N1_Avian_CY145984_A/ruddy_turnstone/New_Jersey/AI09-377/2009|2009.364:0.001394082507):0.0004022468238):0.0002343469283,((H6N8_Avian_CY202823_A/mallard/Maryland/09OS1002/2009|2009.518:0.001062830099,H6N8_Avian_CY202831_A/mallard/Maryland/09OS1025/2009|2009.518:-0.0001299206713):0.0006204809806,H6N1_Avian_CY146114_A/ruddy_turnstone/Delaware/AI09-666/2009|2009.403:-0.000153243723):0.0002325827343):0.000525594186,((H1N1_Avian_CY146146_A/ruddy_turnstone/New_Jersey/AI09-775/2009|2009.405:-1.153344731e-16,H1N8_Avian_CY145880_A/ruddy_turnstone/New_Jersey/AI09-119/2009|2009.381:1.153344731e-16):0.0004629474186,H1N1_Avian_KF424025_A/gull/Delaware/428/2009|2009.384:0.0004683406567):0.003230323828):0.006036626241,((((H3N2_Avian_CY129218_A/American_black_duck/New_Brunswick/02651/2007|2007.729:7.308700593e-17,H3N2_Avian_CY129067_A/American_black_duck/New_Brunswick/02650/2007|2007.729:-7.308700593e-17):0.001702612005,H12N9_Avian_CY202993_A/mallard/Maryland/07OS1544/2007|2007.658:0.001101751067):0.0003905246205,(H7N3_Avian_KU290201_A/mute_swan/Rhode_Island/A00325117/2008|2008.595:-1.083419673e-16,H7N3_Avian_KU290185_A/mute_swan/Rhode_Island/A00325114/2008|2008.595:1.083419673e-16):0.002902019214):0.0003510656591,((H11N2_Avian_CY097563_A/mallard/Illinois/4162/2009|2009.912:0.003020504632,H3N2_Avian_CY140916_A/mallard/Minnesota/AI09-4022/2009|2009.679:0.0007209270579):0.003411647271,H11N9_Avian_KR870236_A/duck/Pennsylvania/02099/2012|2012.085:-0.0001195446465):0.0001346228795):0.0005486552514):0.0004738665099,(H7N6_Avian_CY125370_A/black_scoter/New_Brunswick/00010/2009|2009.332:0.0005457761985,H7N6_Avian_CY129423_A/black_scoter/New_Brunswick/00003/2009|2009.096:-8.01001158e-05):0.003491806631):0.0007544899528,H7N4_Avian_KU290105_A/mallard/New_York/A00723400/2009|2009.945:0.004082427114):0.0002544460115,((((((H3N2_Avian_CY103464_A/shorebird/Delaware_Bay/485/2008|2008.373:2.671213292e-17,H3N2_Avian_CY038030_A/ruddy_turnstone/Delaware/Sg-00469/2008|2008.384:-2.671213292e-17):0.0004561774547,H3N2_Avian_CY038160_A/ruddy_turnstone/New_Jersey/Sg-00518/2008|2008.403:0.0004749574186):4.786077923e-05,H3N2_Avian_CY145198_A/ruddy_turnstone/New_Jersey/Sg-00520/2008|2008.389:-4.819474098e-05):0.0003550276001,H3N7_Avian_CY038165_A/ruddy_turnstone/New_Jersey/Sg-00522/2008|2008.386:0.0005770125038):0.00213705045,(H11N9_Avian_CY145716_A/ruddy_turnstone/New_Jersey/Sg-00564/2008|2008.386:0.0009060962862,H11N9_Avian_CY145692_A/ruddy_turnstone/New_Jersey/Sg-00561/2008|2008.375:0.002371619994):0.001628546048):0.0009846516716,H6N2_Avian_CY127836_A/shorebird/Delaware_Bay/604/2008|2008.375:0.003261103758):0.002102545771):0.0008096567468,((((H3N8_Avian_CY125386_A/green-winged_teal/New_Brunswick/03483/2009|2009.616:4.543112121e-17,H3N8_Avian_CY125394_A/ring-necked_duck/New_Brunswick/03400/2009|2009.603:-4.543112121e-17):6.362390982e-17,H3N8_Avian_CY125338_A/ring-necked_duck/Nova_Scotia/03378/2009|2009.600:-6.362390982e-17):0.001229848591,H3N8_Avian_CY125570_A/blue-winged_teal/Prince_Edward_Island/03912/2009|2009.630:0.002990399126):0.002212465203,(H3N9_Avian_CY128955_A/American_black_duck/New_Brunswick/03451/2009|2009.611:-1.801693149e-17,H4N9_Avian_CY125578_A/blue-winged_teal/Prince_Edward_Island/03910/2009|2009.630:1.801693149e-17):0.003954313707):0.002139571035):0.0004601820775,((H3N2_Avian_CY145756_A/mallard/New_Jersey/Sg-00888/2008|2008.726:0.0005261459004,H3N2_Avian_CY145772_A/mallard/New_Jersey/Sg-00893/2008|2008.726:-6.046981773e-05):0.0008390852788,(H10N7_Avian_CY190720_A/mallard/Maryland/08OS3083/2008|2008.978:-5.478003745e-17,H10N8_Avian_CY190728_A/mallard/Maryland/08OS3097/2008|2008.978:5.478003745e-17):0.002912806001):0.002792930489):0.000275815826,(H3N8_Avian_CY138309_A/blue-winged_teal/New_Brunswick/00285/2010|2010.701:0.002784848624,H3N8_Avian_CY149713_A/blue-winged_teal/Canada/3285/2011|2011.729:0.004289515786):0.003900778506):0.0005555599565,((((H4N9_Avian_CY139357_A/mallard/New_Brunswick/00879/2010|2010.696:-1.538754969e-16,H4N9_Avian_CY139374_A/American_black_duck/New_Brunswick/00886/2010|2010.699:1.538754969e-16):0.002637416765,H5N3_Avian_MF359889_A/laughing_gull/Delaware_Bay/341/2011|2011.392:0.003032548485):0.000335373395,(H4N8_Avian_CY149601_A/bufflehead/Maine/338/2011|2011.929:0.001081199988,H5N3_Avian_CY166303_A/mallard/Illinois/11OS5576/2011|2011.863:0.001728752332):0.00249514794):0.0008145639767,H4N8_Avian_CY149657_A/blue-winged_teal/Canada/3231/2011|2011.658:0.003197031784):0.003349227349):0.002655170122):0.007891127067,(((((((((((((((((((H4N6_Avian_CY177366_A/mallard/California/1483/2013|2013.575:0.0005296121449,H4N6_Avian_CY177146_A/mallard/California/1353/2013|2013.553:0.0004020500825):4.578802206e-05,H4N5_Avian_CY177090_A/mallard/California/933V/2013|2013.581:0.0004211579679):0.002725804399,H1N9_Avian_CY167123_A/mallard/Arkansas/12OS061/2012|2012.036:0.0005556238362):0.0003114877984,((H5N5_Avian_CY177310_A/mallard/California/1426/2013|2013.556:1.636723837e-17,H5N5_Avian_CY177228_A/mallard/California/1392/2013|2013.556:-1.636723837e-17):0.0007509775923,H5N6_Avian_CY177430_A/mallard/California/1500P/2013|2013.575:0.0001806192626):0.003462428749):0.0001889293284,H1N1_Avian_CY206305_A/blue-winged_teal/Texas/AI12-4549/2012|2012.704:0.004082189743):0.0002472713913,H4N6_Avian_CY206616_A/blue-winged_teal/Texas/UGAI14-2912/2014|2014.701:0.005311861092):0.002052691079,(H10N7_Avian_MF046458_A/mallard/Alberta/464/2015|2015.608:-8.364246448e-18,H10N7_Avian_MF046273_A/mallard/Alberta/477/2015|2015.608:8.364246448e-18):0.005268870088):0.003378490156,H7N7_Avian_CY132146_A/mallard/Missouri/10MO0551/2010|2010.992:0.002870791758):0.001625198814,((H4N2_Avian_CY166490_A/northern_pintail/Wisconsin/11OS3295/2011|2011.748:0.004085448169,H3N2_Avian_KX960483_A/blue-winged_teal/Guatemala/CIP049H102-29/2011|2011.860:0.002028004342):0.0006372241618,(H14N6_Avian_CY133386_A/northern_shoveler/Missouri/10OS4673/2010|2010.945:3.182145118e-05,H7N3_Avian_CY185950_A/blue-winged_teal/Louisiana/AI11-2911/2011|2011.690:0.004194781329):0.0008006312957):0.001211475164):0.001675885384,(H11N2_Avian_CY157291_A/mallard/California/3070/2012|2012.595:0.005644334565,H12N5_Avian_CY120672_A/northern_shoveler/California/3483/2010|2010.934:0.00429861369):0.002202757769):0.0006244034917,(H2N3_Avian_CY120568_A/mallard/California/1438/2010|2010.603:0.002287414428,H10N3_Avian_CY120680_A/northern_shoveler/California/3628/2011|2011.000:0.005746172465):0.0003660332668):0.000337942423,(H1N1_Avian_CY133690_A/American_green-winged_teal/Mississippi/11OS256/2011|2011.038:0.003564113045,H3N2_Avian_KX960374_A/blue-winged_teal/Guatemala/CIP049H109-28/2012|2012.874:0.003505224978):0.001413397175):0.0003451563671,(((H4N2_Avian_CY133247_A/mallard/Wisconsin/10OS3051/2010|2010.753:0.006794138935,H3N6_Avian_CY133622_A/blue-winged_teal/Iowa/10OS2649/2010|2010.712:0.002669418296):0.0003127507584,H3N6_Avian_CY140924_A/blue-winged_Teal/North_Dakota/AI09-4039/2009|2009.701:0.002503856161):0.0002306764857,((H7N7_Avian_CY132978_A/American_green-winged_teal/Illinois/10OS3329/2010|2010.827:6.493210379e-17,H7N7_Avian_CY133002_A/American_green-winged_teal/Illinois/10OS3368/2010|2010.827:-6.493210379e-17):0.003195915976,H4N8_Avian_CY205773_A/blue-winged_teal/Texas/AI10-4468/2010|2010.710:0.002456923199):0.002886017509):0.0008160432593):0.0003544150262,((((H11N2_Avian_CY134396_A/northern_pintail/California/2548/2010|2010.808:0.004210169729,H4N6_Avian_CY094778_A/mallard/California/1188/2010|2010.573:0.0009632113499):5.491860893e-05,H4N6_Avian_CY125955_A/mallard/California/1154/2010|2010.567:0.00277508773):0.001701281393,(H3N8_Avian_CY133922_A/mallard/California/2521P/2011|2011.611:-6.620697704e-17,H3N8_Avian_CY133930_A/mallard/California/2521V/2011|2011.611:6.620697704e-17):0.003502816116):0.000737694453,H11N3_Avian_CY186745_A/blue-winged_teal/Illinois/12OS2951/2012|2012.685:0.008973561334):0.0013604259):0.0006755756273,((H6N2_Avian_CY132686_A/blue-winged_teal/Illinois/10OS3610/2010|2010.827:0.000512739769,H6N2_Avian_CY133018_A/American_green-winged_teal/Illinois/10OS3589/2010|2010.827:-4.750629412e-05):0.007884840612,H6N2_Avian_CY166199_A/american_green-winged_teal/Wisconsin/11OS3551/2011|2011.825:0.008880258497):0.002645713087):0.0005369268159,((H6N8_Avian_KX351576_A/northern_shoveler/California/1628V/2013|2013.068:0.00375753668,H11N9_Avian_KX351676_A/northern_shoveler/California/1670V/2013|2013.003:0.002374178237):0.0006998129401,H4N8_Avian_KY828775_A/mallard/California/UCD980/2015|2015.595:0.007870363673):0.007285925466):0.001462285602,H3N6_Avian_KR077979_A/redhead/Ohio/13OS0373/2013|2013.123:0.01168399976):0.002721661002,((((((((H3N6_Avian_KJ526079_A/blue-winged_teal/Ohio/13OS1410/2013|2013.682:-0.0001833074571,H9N2_Avian_KJ568312_A/mallard/Ohio/13OS3856/2013|2013.778:0.00205093609):0.0004219531849,H10N8_Avian_KJ568016_A/American_green-winged_teal/Ohio/13OS1869/2013|2013.685:0.0009868331737):2.845867051e-05,((H2N8_Avian_KJ568328_A/mallard/Ohio/13OS1972/2013|2013.595:-1.458926374e-16,H1N8_Avian_KJ567952_A/mallard/Ohio/13OS1966/2013|2013.595:1.458926374e-16):0.0005668446404,H1N8_Avian_MG995036_A/mallard/Ohio/13OS1351/2013|2013.581:0.0003647522145):0.0004370911044):0.0003887379484,H5N2_Avian_CY191272_A/mallard/Maryland/13OS2946/2013|2013.893:0.001953764076):0.0004596783828,H3N2_Avian_KJ568064_A/American_green-winged_teal/Ohio/13OS2056/2013|2013.721:0.002366791159):0.002735749895,(H5N8_Avian_KP101003_A/quail/California/K1400794/2014|2014.285:0.007771399104,H11N3_Avian_CY186892_A/blue-winged_teal/Ohio/12OS2241/2012|2012.685:0.002149877888):0.0007381471475):0.001609603534,((H7N7_Avian_KY575227_A/northern_pintail/California/AH0011948/2015|2015.047:0.004473509131,H10N3_Avian_KT887362_A/blue-winged_teal/Louisiana/UGAI14-478/2014|2014.255:0.00164412761):0.006820584416,H3N8_Avian_KM373969_A/mallard/Idaho/ND0002644/2013|2013.636:0.007698908149):0.0006931568939):0.00112272806,H7N3_Avian_KY013817_A/mallard/Pennsylvania/UGAI15-2877/2015|2015.222:0.0104423415):0.006152506307):0.001556007077,((((((((((H2N9_Avian_CY076845_A/bufflehead/California/JN1016/2006|2006.929:0.00191541414,H10N3_Avian_CY053794_A/northern_shoveler/California/JN587/2006|2006.929:0.001836538191):0.0034331156,(H2N3_Swine_EU258940_A/swine/Missouri/2124514/2006|2006.500:-8.042269531e-05,H2N3_Swine_EU258948_A/swine/Missouri/4296424/2006|2006.500:0.002414235833):0.003717068013):0.0009468703349,H6N1_Avian_CY033403_A/ring_necked_duck/California/HKWF402/2007|2007.838:0.000907547712):0.0009759059531,(H3N8_Avian_CY102805_A/mallard/Alberta/241/2004|2004.619:0.003192305506,H6N5_Avian_CY004279_A/mallard/Alberta/154/2003|2003.586:0.001034297275):0.0004548239709):0.0007004803029,(H6N5_Avian_KY575211_A/green_winged_teal/Mexico-Sonora/829/2009|2009.025:0.002163035954,H12N5_Avian_CY079393_A/northern_shoveler/Mississippi/09OS025/2009|2009.022:0.003477793919):0.001040730643):0.0008377551209,H1N6_Avian_CY077259_A/mallard/Interior_Alaska/7MP2230/2007|2007.707:0.006109362291):0.0002713035446,H11N9_Avian_CY075962_A/northern_shoveler/California/44241-862/2006|2006.918:0.01084941001):0.0001684289392,((H5N2_Avian_GQ923490_A/mallard/Washington/456277-2/2006|2006.500:0.001052207952,H5N2_Avian_GQ923474_A/mallard/Idaho/455398-2/2006|2006.500:0.0008154206811):0.001725057527,H6N2_Avian_CY045348_A/northern_shoveler/California/K138/2005|2005.847:0.002514626197):0.004087785786):0.001604251141,((H10N3_Avian_CY032687_A/northern_shoveler/California/HKWF1370/2007|2007.945:0.001805952732,H7N3_Avian_CY039595_A/northern_shoveler/California/HKWF2031/2008|2008.060:0.003851673021):0.001628680503,H1N5_Avian_CY140355_A/blue-winged_teal/North_Dakota/Sg-00733/2008|2008.677:0.004107409327):0.003151702344):0.001419209509,((H7N5_Avian_CY120560_A/mallard/California/1390/2010|2010.589:0.003203810432,H11N9_Avian_CY141148_A/mallard/Minnesota/AI10-2762/2010|2010.666:0.005868283576):0.003698769346,H3N8_Avian_CY076050_A/teal/Oregon/44336-130/2007|2007.622:0.002954611429):0.008575999):0.002238848984):0.002050904552):0.003528744315,((((((((((((((H3N6_Avian_CY204077_A/mallard/Ohio/14OS0770/2014|2014.649:0.0005909686969,H3N8_Avian_CY206493_A/blue-winged_teal/Texas/AI13-3971/2013|2013.718:0.0008085993657):0.000525534663,H3N8_Avian_KY551014_A/mallard/North_Dakota/AH0050030/2015|2015.770:0.005134806625):0.0005672084114,(H6N2_Avian_KY284469_A/mallard/Ohio/15OS4208/2015|2015.616:0.006727975771,H3N2_Avian_KJ567864_A/blue-winged_teal/Wisconsin/13OS3463/2013|2013.742:0.0008063868216):0.0004213334819):0.001016292211,((H3N8_Avian_CY187026_A/American_black_duck/Ohio/12OS5510/2012|2012.874:1.542452097e-16,H3N8_Avian_CY187018_A/gadwall/Ohio/12OS2222/2012|2012.874:-1.542452097e-16):0.0006128369915,H3N8_Avian_KR077987_A/redhead/Ohio/13OS363/2013|2013.123:0.0007859932088):0.0003889950844):0.0008094965089,H8N4_Avian_KY983195_A/northern_shoveler/California/HS206/2015|2015.926:0.006337476713):0.004892832798,(H3N8_Avian_CY166546_A/northern_shoveler/Wisconsin/11OS3008/2011|2011.751:0.002139537141,H8N4_Avian_KY828777_A/northern_shoveler/California/LDC185/2014|2014.921:0.005398626867):0.001118069942):0.0002988791454,(((H1N1_Avian_MF046452_A/mallard/Alberta/233/2015|2015.608:0.0009603362282,H1N1_Avian_MF359855_A/mallard/Alberta/616/2015|2015.611:0.0004413716325):0.001877996204,(H12N5_Avian_KY983228_A/American_wigeon/California/HS010/2015|2015.811:0.002003583185,H5N2_Avian_KY284428_A/gadwall/Arkansas/15OS7729/2015|2015.962:0.0008016838255):0.003309726124):0.00278774681,H4N2_Avian_KY561157_A/mallard/Ohio/15OS5718/2015|2015.803:0.006290362946):0.001775710903):0.0005002059843,(((((H5N2_Avian_CY120632_A/American_wigeon/California/3180/2010|2010.904:0.003572834029,H14N2_Avian_CY146902_A/northern_shoveler/California/2696/2011|2011.825:0.005913486986):0.0008266835257,H4N6_Avian_KY130968_A/mallard/Alaska/984/2012|2012.792:0.005364328315):0.004780227051,H10N7_Avian_KM373937_A/Northern_shoveler/Alaska/ND0006934/2013|2013.367:0.01515610613):2.343215053e-05,(H6N2_Avian_KY983202_A/American_wigeon/California/HS001/2015|2015.811:0.001415204733,H6N2_Avian_KY983107_A/American_wigeon/California/HS025/2015|2015.811:0.001855854218):0.006358329993):0.0002587643506,(H10N7_Avian_CY132890_A/mallard/Illinois/10OS4334/2010|2010.904:0.003460849671,H5N2_Avian_CY133814_A/gadwall/Missouri/10MO0280/2010|2010.874:0.001233426348):0.002378004213):0.0005465088805):0.0006927789858,H3N8_Avian_KY013840_A/blue-winged_teal/Texas/UGAI15-4643/2015|2015.696:0.006634773635):0.001502407086,((H3N8_Avian_MH068564_A/ruddy_turnstone/New_Jersey/UGAI17-2784/2017|2017.386:-3.439496906e-17,H3N8_Avian_MG982895_A/ruddy_turnstone/Delaware_Bay/329/2017|2017.384:3.439496906e-17):0.009316213112,H7N1_Avian_KY550879_A/mallard_x_black_duck/Massachusetts/AH0011261/2015|2015.145:0.003016691946):0.0035113624):0.001594882741,((H9N2_Avian_CY146518_A/mallard/Arkansas/AI09-5649/2009|2009.942:0.004019017169,H9N2_Avian_CY157539_A/mallard/California/3370/2012|2012.644:0.005957184157):0.002180929913,(H11N2_Avian_CY134178_A/mallard/California/2571P/2011|2011.611:0.0001499606072,H4N6_Avian_CY133970_A/mallard/California/2532V/2011|2011.611:0.001716840801):0.00352771619):0.001134179645):0.001537503513,((((((((H8N4_Avian_CY039547_A/northern_shoveler/California/AKS273/2007|2007.915:0.0008706688046,H3N3_Avian_CY032727_A/northern_shoveler/California/HKWF979/2007|2007.918:0.001934598206):0.0001917037745,H3N5_Avian_CY033347_A/northern_shoveler/California/HKWF1131/2007|2007.918:-0.0001944975508):9.743654471e-05,H3N5_Avian_CY033363_A/northern_shoveler/California/HKWF1199/2007|2007.926:-9.743654471e-05):0.0008419149273,(H8N4_Avian_CY142295_A/northern_pintail/Interior_Alaska/9BM8237R0/2009|2009.500:0.0003866360563,H10N4_Avian_CY142191_A/northern_pintail/Interior_Alaska/9BM11564R0/2009|2009.500:0.001015071804):0.00613523949):0.001269559006,(H1N1_Avian_CY076138_A/mallard/California/20385-004/2007|2007.592:0,H1N1_Avian_CY076130_A/mallard/California/20385-002/2007|2007.592:0):0.001569375482):0.0006108682899,H3N1_Avian_CY039619_A/northern_shoveler/California/HKWF569/2007|2007.858:0.001736553882):0.0005294220951,((H1N9_Avian_CY093763_A/northern_shoveler/California/9140/2008|2008.882:0.00513782358,H1N6_Avian_CY094242_A/mallard/California/10064/2008|2008.970:0.003370728328):0.000291747419,H6N2_Avian_CY140548_A/American_wigeon/Louisiana/Sg-01032/2008|2008.855:0.004455813551):0.002311373027):0.002535102642,(((((H4N8_Avian_CY032891_A/bufflehead/California/HKWF205/2007|2007.822:0.00553992096,H4N6_Avian_CY103345_A/northern_pintail/Alberta/265/2007|2007.589:0.003439853101):0.0005671796979,H1N3_Avian_CY053818_A/green-winged_teal/California/K481/2006|2006.016:0.005142448803):0.001135631165,H5N2_Avian_GQ923354_A/Canada_goose/Texas/475000-3/2006|2006.500:0.002624438006):0.000734035792,H11N3_Avian_CY076330_A/mallard/Washington/44256-522/2006|2006.852:0.002926947135):0.001288709042,H4N8_Avian_CY144664_A/bufflehead/North_Carolina/NC6412-125/2005|2005.967:0.005064286552):0.0003940072711):0.00184671554):0.001083785714,(((((H1N9_Avian_CY137394_A/ruddy_turnstone/Delaware_Bay/93/2002|2002.384:-8.832093962e-05,H1N9_Avian_CY137310_A/shorebird/Delaware_Bay/39/2002|2002.381:0.0005539970223):4.417326623e-05,H1N9_Avian_CY144434_A/ruddy_turnstone/New_Jersey/650663/2002|2002.362:-4.417326623e-05):0.0005071134133,H1N1_Avian_CY137351_A/shorebird/Delaware_Bay/50/2002|2002.381:0.0004248727572):0.003539828299,(H1N1_Avian_FJ357058_A/blue_winged_teal/TX/27/2002|2002.500:0.0005621567008,H1N1_Avian_FJ357066_A/blue_winged_teal/TX/43/2002|2002.500:-9.623592858e-05):0.004525110173):0.0004458537376,H1N1_Swine_AY619956_A/swine/Saskatchewan/18789/02|2002.500:0.005738451176):0.008784820494):0.01074542904,((((((((((((((H12N8_Avian_CY203666_A/mallard/Maryland/06OS480/2006|2006.463:-6.166060667e-05,H5N2_Avian_CY203650_A/mallard/Maryland/06OS471/2006|2006.463:0.0005273366894):0.0002291455321,(H4N6_Avian_CY089571_A/mallard/Maryland/965/2006|2006.500:0.0005051679826,H4N6_Avian_CY203698_A/mallard/Maryland/06OS1110/2006|2006.581:0.001362505069):0.0007062728182):0.001294006016,H6N2_Avian_CY021866_A/blue-winged_teal/Ohio/1387/2005|2005.500:0.0005784002538):0.000344684927,H10N3_Avian_CY144898_A/mallard/Minnesota/AI06-1017/2006|2006.500:0.004379226029):0.0004368205891,H11N3_Avian_CY021146_A/mallard/Missouri/MO130/2005|2005.500:0.002389762335):0.0005422114449,(H7N3_Avian_CY129339_A/American_black_duck/New_Brunswick/02490/2007|2007.710:0.0005436376679,H7N3_Avian_CY128719_A/American_black_duck/New_Brunswick/02493/2007|2007.710:-7.796158524e-05):0.005976174249):0.001289372358,H5N2_Avian_GQ923274_A/mallard/Ohio/468158/2006|2006.500:0.004001448255):0.001788860743,((H6N8_Avian_CY021482_A/mallard/Maryland/2022/2005|2005.500:0.0005484293092,H6N8_Avian_CY024799_A/mallard/Maryland/1983/2005|2005.500:-8.250853699e-05):0.0002095758162,H6N8_Avian_CY203634_A/mallard/Maryland/06OS120/2006|2006.041:0.0002561002665):0.007646527299):0.0005317939771,(((((H3N8_Avian_CY190664_A/mallard/Maryland/07OS97/2007|2007.052:0.003824794424,H3N2_Avian_CY011053_A/blue-winged_teal/Ohio/908/2002|2002.682:0.002294470654):0.0003077928621,(H6N6_Avian_CY020858_A/mallard/Ohio/664/2002|2002.630:-1.023702697e-16,H4N6_Avian_CY020778_A/mallard/Ohio/655/2002|2002.630:1.023702697e-16):0.0006199356591):0.0003204050769,H7N3_Avian_CY102709_A/shorebird/Delaware_Bay/53/2002|2002.381:0.004399499384):0.0003416307119,(H9N9_Avian_CY144568_A/ruddy_turnstone/Delaware/AI03-180/2003|2003.384:0.001214644559,H11N9_Avian_CY005335_A/shorebird/DE/236/2003|2003.408:0.001123355471):0.001789730264):0.001110597125,H7N3_Avian_EU743012_A/duck/PA/143585/2001|2001.500:0.008080697075):0.001315306392):0.002593148046,((((((H3N3_Swine_AY619964_A/swine/Ontario/K01477/01|2001.500:0.0003860557894,H3N3_Swine_AY619972_A/swine/Ontario/42729A/01|2001.500:7.962029326e-05):0.002035662561,H5N2_Avian_EU084942_A/Duck/NJ/117228-7/2001|2001.500:0.006468004007):0.001121543609,H6N1_Avian_CY127619_A/gull/Delaware_Bay/18/2000|2000.364:0.003136184876):0.001456016345,(H3N2_Avian_CY018004_A/blue-winged_teal/Ohio/31/1999|1999.789:0.004232136048,H5N2_Avian_CY016616_A/mallard/Maryland/789/2002|2002.652:0.005214081434):0.001923658381):0.0002094667669,((((H1N1_Avian_EU026063_A/mallard/Maryland/369/2002|2002.500:0.001084029416,H1N1_Avian_EU743581_A/mallard/Maryland/02-184/2002|2002.500:-0.0001524325615):0.00469023914,H4N6_Avian_CY020738_A/mallard/Maryland/750/2002|2002.652:0.003866021086):0.0007822604446,(H2N3_Avian_FJ686759_A/mallard/Maryland/228/2001|2001.500:-0.0001795556413,H2N3_Avian_FJ686775_A/mallard/Maryland/232/2001|2001.500:0.001113447621):0.004700809063):0.004372808626,H7N3_Avian_CY139926_A/blue-winged_teal/Texas/578585/2002|2002.500:0.009328035984):0.000709175901):0.0004441205165,H1N1_Avian_CY139654_A/northern_pintail/Texas/421716/2001|2001.115:0.007945805232):0.0004427516512):0.00084131099,(((((((H9N8_Avian_CY144560_A/ruddy_turnstone/Delaware/AI03-200/2003|2003.384:1.897310376e-17,H12N4_Avian_CY144386_A/ruddy_turnstone/Delaware/AI03-378/2003|2003.392:-1.897310376e-17):5.587679341e-05,H9N8_Avian_CY144552_A/ruddy_turnstone/Delaware/AI03-163/2003|2003.384:0.0004097992893):0.0003343953384,(H9N9_Avian_CY144528_A/ruddy_turnstone/Delaware/AI03-224/2003|2003.384:2.855496594e-17,H9N1_Avian_CY102749_A/shorebird/Delaware_Bay/283/2003|2003.381:-2.855496594e-17):0.0001315254338):8.858848708e-05,H9N7_Avian_CY144544_A/ruddy_turnstone/New_Jersey/AI03-128/2003|2003.384:0.0008444229013):0.0004042776634,(H6N8_Avian_CY144496_A/ruddy_turnstone/New_Jersey/AI03-650/2003|2003.384:0.0005291525722,H6N8_Avian_CY144504_A/ruddy_turnstone/Delaware/AI03-629/2003|2003.392:-6.347648951e-05):0.002177602166):0.0008827275228,(H6N8_Avian_CY041287_A/shorebird/Delaware/133/2006|2006.386:0.009567449388,H9N1_Avian_CY004425_A/laughing_gull/Delaware_Bay/5/2003|2003.378:0.003253396567):0.0005510371346):0.0009208361157,(H5N2_Avian_EU980491_A/mallard/MD/865/2002|2002.500:0.0005010139898,H6N2_Avian_CY011117_A/mallard/Maryland/881/2002|2002.658:0.0004328779901):0.004555521766):0.002795783165):0.0004587085014,H4N6_Avian_CY102773_A/mallard/Alberta/237/2003|2003.600:0.009381791404):0.001848092523,(((H3N6_Avian_CY144640_A/ruddy_turnstone/New_Jersey/1321394/2005|2005.386:2.555316103e-16,H3N6_Avian_CY102878_A/shorebird/Delaware_Bay/179/2005|2005.378:-2.555316103e-16):8.245346513e-18,H3N6_Avian_CY102838_A/shorebird/Delaware_Bay/148/2005|2005.378:-8.245346513e-18):0.0009068252642,H3N6_Avian_EU871857_A/ruddy_turnstone/NJ/357/2005|2005.500:0.0009585053273):0.01574619507):0.003420117606,H5N2_Avian_EU980499_A/mallard/MD/898/2002|2002.500:0.01553378177):0.002722624606):0.00444809541):0.003449834818):0.006276552626,((((((((((((((H11N1_Avian_CY126645_A/ruddy_turnstone/Delaware/2589/1987|1987.381:0.0003795934319,H9N5_Avian_CY004417_A/red_knot/Delaware/2552/1987|1987.512:0.001954219705):5.33793751e-05,H9N5_Avian_CY101411_A/ruddy_turnstone/Delaware_Bay/2795/1987|1987.378:0.0004135666149):3.321411766e-05,(H9N1_Avian_CY005131_A/ruddy_turnstone/DE/2731/1987|1987.400:0.0007260173785,H10N5_Avian_CY136603_A/red_knot/Delaware/2561/1987|1987.378:0.001140181995):0.001374247064):6.539143024e-05,H9N5_Avian_CY005118_A/ruddy_turnstone/DE/2576/1987|1987.416:0.0003979232362):0.0005378694637,((H4N6_Avian_CY017706_A/mallard/Ohio/324/1988|1988.781:-6.428583964e-05,H3N2_Avian_CY017416_A/mallard/Ohio/424/1988|1988.500:0.0005302066118):0.00200525472,H6N8_Avian_CY021202_A/green-winged_teal/Ohio/80/1993|1993.500:0.01087763997):0.001300343746):0.0004045526019,(((H11N9_Avian_CY126285_A/ruddy_turnstone/Delaware_Bay/513/1988|1988.367:-0.0001109909779,H13N9_Avian_CY126293_A/ruddy_turnstone/Delaware_Bay/520/1988|1988.367:0.001042279053):0.000200936313,(H4N9_Avian_CY101528_A/ruddy_turnstone/Delaware/2368/1988|1988.411:7.829390212e-05,H11N9_Avian_CY126685_A/ruddy_turnstone/Delaware_Bay/772/1988|1988.373:0.0003873821806):0.0002669740963):0.0003285780032,((H4N6_Avian_CY101520_A/ruddy_turnstone/Delaware/2354/1988|1988.411:5.133979305e-18,H9N6_Avian_CY005138_A/ruddy_turnstone/DE/510/1988|1988.367:-5.133979305e-18):1.438033726e-16,H9N6_Avian_CY004572_A/ruddy_turnstone/DE/773/1988|1988.373:-1.438033726e-16):0.002479483462):0.003899716208):0.0004483614851,H5N2_Avian_CY011253_A/wigeon/Ohio/379/1988|1988.786:0.004439431647):0.0006257355148,H9N5_Avian_CY101403_A/ruddy_turnstone/Delaware_Bay/2774/1987|1987.381:0.001291267991):0.0005425548202,H2N8_Avian_EU743192_A/herring_gull/DE/677/1988|1988.500:0.004412918039):0.000619662689,(((((((((H11N1_Avian_CY126709_A/gull/Delaware/2952/1988|1988.452:-6.723703115e-05,H11N1_Avian_CY126717_A/gull/Delaware_Bay/2673/1988|1988.548:0.001468944892):0.0009725074064,H11N1_Avian_CY126669_A/shorebird/Delaware_Bay/744/1988|1988.373:0.0008966131283):0.0001084890735,H2N1_Avian_CY101479_A/ruddy_turnstone/Delaware/519/1988|1988.367:-0.0001111344828):0.0002381255603,H4N6_Avian_CY101487_A/red_knot/Delaware/541/1988|1988.367:0.001631169784):0.0003992259916,H6N8_Avian_CY126308_A/knot/Delaware_Bay/526/1988|1988.367:0.001473907924):0.0002395239691,((H2N1_Avian_CY117482_A/laughing_gull/Delaware_Bay/10/1990|1990.293:0.004707528176,H6N8_Avian_CY004099_A/laughing_gull/New_Jersey/276/1989|1989.304:0.0004660250999):0.001373701819,(H6N3_Avian_CY126765_A/herring_gull/New_Jersey/413/1989|1989.389:0.001003959823,H11N1_Avian_CY126741_A/red_knot/New_Jersey/320/1989|1989.389:0.0003948703777):0.002432760208):0.0002250734698):0.0006623968821,(H6N8_Avian_CY126877_A/laughing_gull/Delaware_Bay/4/1990|1990.293:0.003351778695,H11N1_Avian_CY126757_A/ruddy_turnstone/New_Jersey/348/1989|1989.389:0.001813382539):0.00133319034):0.0009344454741,((H6N8_Avian_CY126893_A/laughing_gull/New_Jersey/194/1990|1990.397:1.541307453e-17,H6N8_Avian_CY126885_A/laughing_gull/New_Jersey/177/1990|1990.397:-1.541307453e-17):0.005766318608,H5N3_Avian_CY004396_A/herring_gull/NJ/402/1989|1989.307:0.004176629647):0.001054627257):0.0003986030367,((H2N8_Avian_CY003919_A/herring_gull/DE/703/1988|1988.370:0.0006975766624,H2N1_Avian_CY003912_A/herring_gull/DE/698/1988|1988.370:0.0007001401653):0.00144847568,(H9N9_Avian_CY101512_A/ruddy_turnstone/Virginia/2297/1988|1988.403:0.0006781759892,H9N9_Avian_CY101544_A/laughing_gull/Delaware/2971/1988|1988.638:0.002126187082):0.00185566717):0.001304939283):0.001143980093):0.0007706841319,H11N1_Avian_CY126653_A/herring_gull/Delaware_Bay/2610/1987|1987.381:0.001120794646):0.002894528942,(((((H2N1_Avian_CY017698_A/mallard/Ohio/30/1986|1986.800:0.0005022546635,H2N1_Avian_CY021130_A/mallard/Ohio/37/1986|1986.500:-3.702118865e-05):0.0004925288648,H3N2_Avian_CY020722_A/mallard/Ohio/48/1986|1986.800:0.0004392826619):0.001256414339,(H1N9_Avian_CY017280_A/mallard/Ohio/265/1987|1987.797:0.002493088564,H10N7_Avian_GU186506_A/turkey/VA/31409/1991|1991.500:0.01177189739):0.001122580919):0.001052125871,H1N1_Avian_EU026107_A/duck/NY/13152-13/1994|1994.500:0.00904885411):0.002038720118,(((H4N8_Avian_CY013252_A/mallard/Ohio/338/1986|1986.825:1.203845991e-16,H4N6_Avian_CY015472_A/mallard/Ohio/83/1986|1986.811:-1.203845991e-16):0.002346310348,H4N9_Avian_CY014862_A/mallard_duck/New_York/180/1986|1986.756:0.003783267696):0.0004412355941,H5N2_Avian_EU743076_A/turkey/Minnesota/40550/1987|1987.500:0.006679504848):0.0008968736886):0.001264176451):0.001527420137,((H1N1_Avian_EU743172_A/turkey/SD/7034/1986|1986.500:0.002020058015,H1N1_Avian_EU743311_A/blue-winged_teal/LA/B228/1986|1986.500:0.001740576248):0.0009333983527,H1N1_Avian_CY136643_A/blue-winged_teal/Alberta/69/1987|1987.592:0.002839659355):0.004184319199):0.00198027413,((H9N7_Avian_CY102193_A/shorebird/Delaware_Bay/31/1996|1996.364:0.0005215343198,H10N7_Avian_CY136893_A/shorebird/Delaware_Bay/72/1996|1996.367:0.0004097537555):0.005416670711,H7N9_Avian_CY127258_A/ruddy_turnstone/Delaware_Bay/220/1995|1995.384:0.007973981508):0.0222408128):0.004115126866):0.003191499079,(((((((((((H3N6_Avian_CY101632_A/laughing_gull/New_Jersey/180/1990|1990.397:0.003584820053,H4N2_Avian_CY012821_A/mallard/Ohio/97/1989|1989.797:0.003019007759):0.002982295153,H7N7_Avian_CY005083_A/red_knot/NJ/325/1989|1989.315:0.002751641072):0.002682522682,(H6N5_Avian_CY004255_A/mallard/ALB/199/1992|1992.915:0.0005245339756,H6N5_Avian_CY126997_A/mallard/Alberta/203/1992|1992.644:-5.885789286e-05):0.007899140623):0.000738803337,(((H3N1_Avian_CY021434_A/mallard/Ohio/181/1986|1986.847:0.00243575019,H11N2_Avian_CY017080_A/bufflehead/Ohio/246/1986|1986.500:0.001784267173):0.0002470139519,H4N2_Avian_CY015464_A/green-winged_teal/Ohio/344/1986|1986.827:0.003524961754):0.001396869761,(H7N7_Avian_CY005076_A/ruddy_turnstone/DE/2378/1988|1988.411:0.004441769578,H12N5_Avian_CY017858_A/mallard/Ohio/407/1987|1987.500:0.005498471225):0.0005248748437):0.001191019186):0.002405159548,H4N2_Avian_CY011061_A/mallard/Ohio/275/1987|1987.797:0.007139809384):0.00051736664,H2N3_Avian_CY139726_A/blue-winged_teal/Louisiana/42B/1987|1987.500:0.008066332464):0.001669981976,H8N4_Avian_GU186463_A/duck/LA/B174/1986|1986.500:0.009213792342):0.00234425044,((((H3N6_Avian_CY179320_A/duck/Wisconsin/2843/1985|1985.500:0.0009312850224,H3N6_Avian_CY178459_A/duck/Wisconsin/2791/1985|1985.500:0.0009363436104):0.003815842516,H4N6_Avian_CY178059_A/mallard/Wisconsin/2322/1984|1984.500:0.00571333964):0.00579622842,H6N2_Avian_CY180617_A/mallard/Saskatchewan/36/1981|1981.500:0.00135333971):0.0008694540339,H3N8_Avian_CY181066_A/shoveler/Saskatchewan/3/1982|1982.500:0.002911353149):0.001782492188):0.0008417496785,(((H11N9_Avian_CY005268_A/redhead_duck/Alberta/357/1983|1983.597:8.571419953e-06,H11N3_Avian_CY005278_A/mallard_duck/ALB/797/1983|1983.641:0.00092532056):0.002439648882,H2N3_Avian_CY178740_A/mallard/Wisconsin/515/1981|1981.500:0.004628832734):0.001277591997,H7N3_Avian_CY185750_A/mallard/Alberta/93/1996|1996.584:0.01715649518):0.001825855237):0.0008579101527,(((H11N9_Avian_CY126941_A/mallard/Alberta/122/1991|1991.649:0.004711229214,H11N9_Avian_CY126957_A/mallard/Alberta/251/1991|1991.649:0.006213614553):0.005229273222,H4N6_Avian_CY101648_A/blue-winged_teal/Alberta/121/1990|1990.652:0.003890661631):0.001574041132,H1N1_Avian_CY012805_A/mallard/Ohio/171/1990|1990.795:0.01007820963):0.005347279901):0.001724175813,(H6N1_Avian_CY004263_A/pintail/ALB/179/1993|1993.915:0.02842778359,H1N1_Avian_CY004536_A/mallard/Alberta/322/1988|1988.671:0.01399324727):0.0008646747805):0.001479815729):0.002038434775,(H11N2_Avian_CY127346_A/shorebird/Delaware_Bay/29/1996|1996.364:0.0004091992181,H10N2_Avian_CY136925_A/laughing_gull/Delaware_Bay/245/1996|1996.367:0.0009885176096):0.03368340488):0.004006050713,(((((((((((((((((((H6N2_Avian_CY136707_A/mallard/Alberta/260/1987|1987.649:0.0003115111903,H6N2_Avian_CY016137_A/pintail/Ohio/351/1987|1987.797:0.001553819401):8.4693806e-05,H6N2_Avian_CY136699_A/mallard/Alberta/238/1987|1987.633:0.0003815390125):7.445902532e-05,H6N2_Avian_CY004520_A/coot/Alberta/134/1987|1987.614:-7.509946873e-05):3.756351409e-05,H6N2_Avian_CY004528_A/mallard_duck/ALB/294/1987|1987.649:-3.756351409e-05):0.002512019877,((H11N9_Avian_CY021650_A/green-winged_teal/Ohio/397/1986|1986.500:0.002357186576,H11N3_Avian_CY018020_A/mallard/Ohio/102/1986|1986.811:0.003756265935):2.448711816e-05,H11N9_Avian_CY020946_A/mallard/Ohio/568/1987|1987.500:0.00614253687):0.0003125184735):0.001109038599,(((H6N3_Avian_CY126901_A/mallard/Alberta/207/1990|1990.655:3.025732019e-17,H6N3_Avian_CY004231_A/mallard_duck/ALB/155/1990|1990.589:-3.025732019e-17):3.026806116e-17,H6N3_Avian_CY004239_A/mallard_duck/ALB/191/1990|1990.581:-3.026806116e-17):0.00026469988,H6N3_Avian_CY136758_A/pintail/Alberta/145/1990|1990.652:0.0006669623473):0.007873777358):0.000365565264,(H3N6_Avian_CY017714_A/mallard/Ohio/156/1990|1990.795:0.008088352696,H3N8_Avian_CY101688_A/mallard/Alberta/32/1991|1991.603:0.00575245182):0.007084553415):0.0006011731881,((((H6N8_Avian_CY021682_A/Canada_goose/Ohio/127/1989|1989.500:0.0004683599203,H6N8_Avian_CY021210_A/mallard/Ohio/123/1989|1989.500:0.0004655320596):9.697000576e-05,H6N2_Avian_CY020850_A/pintail/Ohio/73/1989|1989.797:-9.799522351e-05):0.002933560594,H5N2_Avian_CY014877_A/black_duck/New_York/184/1988|1988.500:0.001763296154):0.0004915405058,H6N2_Avian_CY012837_A/pintail/Ohio/294/1988|1988.781:0.0004384629598):0.004450491065):0.0002420853392,H6N8_Avian_CY178187_A/duck/Wisconsin/2790/1985|1985.500:0.001217354226):0.0009179889246,((((((H11N2_Avian_CY127274_A/ruddy_turnstone/Delaware_Bay/237/1995|1995.384:0.0004842266355,H11N9_Avian_CY127166_A/shorebird/Delaware_Bay/43/1995|1995.381:0.0004474355919):0.001104239652,H11N9_Avian_CY127314_A/ruddy_turnstone/Delaware_Bay/271/1995|1995.384:0.0007630861346):0.002237539593,H6N2_Avian_CY127394_A/ruddy_turnstone/Delaware_Bay/203/1996|1996.367:0.005331048669):0.001066000695,H6N8_Avian_CY127037_A/shorebird/Delaware_Bay/29/1994|1994.329:0.001883381927):0.0003357712623,H11N3_Avian_CY127045_A/ruddy_turnstone/Delaware_Bay/39/1994|1994.329:0.0007711681896):0.0003456876364,((H2N3_Avian_CY117506_A/ruddy_turnstone/Delaware_Bay/129/1994|1994.386:0.0002438531235,H2N3_Avian_CY117498_A/laughing_gull/Delaware_Bay/34/1994|1994.386:0.0002218229592):0.0001526020788,H3N3_Avian_CY102053_A/ruddy_turnstone/Delaware_Bay/203/1994|1994.386:0.002188536055):0.0001338324851):0.01457711676):0.00020480937,((((((((H7N2_Avian_HQ541724_A/chicken/MD/MinhMa/2004|2004.500:0.002671060312,H7N2_Avian_EU743258_A/chicken/NJ/294508-12/2004|2004.500:0.001550439594):0.0002542622487,H7N2_Avian_CY031752_A/chicken/New_York/31621-9/2005|2005.225:0.005434894557):0.003697868036,H7N2_Avian_EU743000_A/chicken/CT/260413-2/2003|2003.500:0.006856921397):0.00077308472,(H7N2_Avian_EU743263_A/turkey/VA/158512/2002|2002.500:-0.0002571291496,H7N2_Avian_EU982305_A/turkey/VA/55/2002|2002.500:0.001654845977):0.00202478756):0.008105071121,((H7N2_Avian_EU084905_A/chicken/NJ/30749-3/2000|2000.500:0.005052881685,H7N2_Avian_FJ517328_A/chicken/NY/21586-8/1999|1999.500:0.0005738371537):0.001337523431,H7N2_Avian_EU742893_A/chicken/FL/90348-4/2001|2001.500:0.006296943578):0.00218181165):0.005210161831,((((H7N2_Avian_EU084915_A/chicken/NJ/118878-5/2001|2001.500:0.001960922363,H7N2_Avian_EU742917_A/guinea_fowl/NJ/119063-8/2001|2001.500:0.00748529512):0.003143097944,H7N2_Avian_EU084911_A/chicken/NY/119256-7/2001|2001.500:0.00897109123):0.00145071288,H7N2_Avian_EU743270_A/goose/NY/8600-3/1998|1998.500:0.006615580216):0.001898431619,(H7N2_Avian_EU742971_A/chicken/PA/149092-1/2002|2002.500:0.002042215384,H7N2_Avian_EU742980_A/chicken/NJ/16224-6/1999|1999.500:0.007398733209):0.001021994158):0.003684318291):0.004388466772,H7N2_Avian_EU742966_A/chicken/PA/19241/1997|1997.500:0.01422402388):0.01067661108,((((((H5N2_Avian_EU084947_A/Chukkar/MN/14951-7/1998|1998.500:0.00835894101,H5N2_Avian_JQ990149_A/parrot/Guangdong/258/2004|2004.992:0.007427390855):0.002459026801,H11N2_Avian_CY127190_A/ruddy_turnstone/Delaware_Bay/112/1995|1995.381:0.005656076078):0.001186839618,((H1N2_Avian_CY136837_A/ruddy_turnstone/Delaware_Bay/181/1994|1994.386:0.0008175468712,H1N1_Avian_CY136853_A/red_knot/Delaware_Bay/221/1994|1994.389:0.0005863803172):0.0005990837986,H1N8_Avian_CY136861_A/red_knot/Delaware_Bay/240/1994|1994.389:0.001267705236):0.003533345195):0.001189811056,H2N3_Avian_CY117192_A/duck/Pennsylvania/9411697/1996|1996.500:0.00309272758):0.001090155248,H1N1_Avian_EU026115_A/duck/NJ/7717-70/1995|1995.500:0.007941059653):0.001372320804,(((H3N2_Avian_CY101895_A/ruddy_turnstone/Delaware_Bay/81/1994|1994.386:0.0004215428038,H3N8_Avian_CY102016_A/ruddy_turnstone/Delaware_Bay/176/1994|1994.386:4.413327885e-05):0.001321299924,H3N8_Avian_CY101948_A/ruddy_turnstone/Delaware_Bay/125/1994|1994.386:0.0005443653756):0.00482646942,H1N1_Avian_EU735807_A/quail/IN/38685/1993|1993.500:0.003218300102):0.0009381307707):0.002734649871):0.003008081804):0.002058295892,((((((H5N2_Avian_EU743111_A/rhea/TX/39923/1993|1993.500:0.002752166117,H5N2_Avian_EU743103_A/chicken/Florida/25717/1993|1993.500:-0.0004104499512):0.001572721297,H5N2_Avian_EU743032_A/chicken/NY/14009/1993|1993.500:0.002195269313):0.0005308101812,H5N2_Avian_EU743024_A/chicken/NJ/17169/1993|1993.500:0.0008667856612):0.004425028762,((H2N2_Avian_CY116944_A/chicken/New_York/29878/1991|1991.411:0.001659129023,H2N2_Avian_CY116952_A/guinea_fowl/New_Jersey/30701/1991|1991.425:0.001143864879):0.0002794923566,H2N2_Avian_CY116936_A/chicken/Pennsylvania/24825/1991|1991.277:0.000656229742):0.001269960406):0.001294958856,(H2N2_Avian_CY116928_A/guinea_fowl/New_Jersey/26146/1990|1990.258:0.003619704928,H2N2_Avian_CY116912_A/chicken/Connecticut/13657/1990|1990.027:-0.000348645978):0.00146304393):0.001389083701,((((H2N2_Avian_CY117048_A/guinea_fowl/New_York/13824/1995|1995.047:0.0006834978735,H2N2_Avian_CY117056_A/chicken/New_Jersey/13839-17/1995|1995.030:0.001187196834):0.0007682088705,H2N2_Avian_CY117016_A/guinea_fowl/New_York/4449-12/1994|1994.910:0.0006320260155):0.004615325865,H2N2_Avian_CY117032_A/chicken/New_Jersey/8695-5/1994|1994.910:0.002954074362):0.01015690112,((H2N2_Avian_CY116976_A/chicken/New_York/4438-3/1995|1994.778:-0.0001124196615,H2N2_Avian_CY116984_A/chicken/New_Jersey/5404-1/1995|1994.819:0.0005783404337):0.0003883401759,H2N2_Avian_CY014826_A/chicken/New_York/13828-3/1995|1995.500:0.001478271302):0.01286878408):0.003567855345):0.008708477871):0.001615639974,(((H6N2_Avian_CY020994_A/mallard/Ohio/81/1986|1986.500:0.005403922996,H2N6_Avian_CY117338_A/mallard/Pennsylvania/9001/1984|1984.679:0.001680206379):0.0006701887173,H6N2_Avian_CY126925_A/ruddy_turnstone/Delaware_Bay/255/1991|1991.392:0.01037536917):0.002879638042,((H6N2_Avian_CY016169_A/green-winged_teal/Ohio/86/1986|1986.816:0.000420091347,H3N8_Avian_CY020938_A/northern_shoveler/Ohio/35/1986|1986.500:0.000978810492):0.0002249540974,H1N1_Avian_EU743148_A/turkey/MO/21939/1987|1987.500:0.003522535577):0.003965713426):0.001536425846):0.006231359889,((((((H6N8_Avian_CY126965_A/green-winged_teal/Alberta/107/1992|1992.614:0.000531226545,H6N8_Avian_CY126973_A/blue-winged_teal/Alberta/142/1992|1992.622:-6.555046226e-05):0.0005946197932,(H6N8_Avian_CY127101_A/mallard/Alberta/32/1994|1994.603:0.001211484905,H6N8_Avian_CY127125_A/mallard/Alberta/232/1994|1994.619:0.001122328233):0.005071479735):0.002871540515,(H6N8_Avian_CY126861_A/mallard/Alberta/197/1989|1989.671:0.0009819296283,H6N8_Avian_CY126821_A/mallard/Alberta/167/1989|1989.671:0.000416900572):0.001867087305):0.00135663031,H6N3_Avian_CY014914_A/chicken/New_York/28263/1989|1989.332:0.001938250953):0.002334875572,H6N2_Avian_CY139734_A/mallard/Minnesota/182718/1998|1998.666:0.0210043277):0.003446419841,H3N8_Avian_EU735839_A/duck/NY/13822/1995|1995.500:0.02334119686):0.01013405036):0.003270433453,((((((((((H4N8_Avian_CY014934_A/mallard_duck/New_York/194/1982|1982.915:0.001829492388,H4N2_Avian_CY177827_A/mallard/Wisconsin/851/1982|1982.500:0.0009777917111):0.0003855536112,H3N8_Avian_CY177779_A/mallard/Wisconsin/420/1981|1981.500:0.002899752248):0.0003795723349,H5N2_Avian_CY179408_A/mallard/Wisconsin/411/1981|1981.500:0.002204342229):0.0002084745163,H11N9_Avian_CY178892_A/mallard/Wisconsin/1854/1983|1983.500:0.004543890863):7.443319426e-05,(H11N9_Avian_CY014811_A/mallard/Tennessee/11457/1985|1985.041:0.005259762198,H11N9_Avian_CY021618_A/Black_Duck/Ohio/239/1986|1986.849:0.00712688263):0.006997314294):0.0005057278868,H2N1_Avian_CY178251_A/mallard/Wisconsin/647/1983|1983.500:0.005581926411):0.0004794377345,(H3N8_Avian_CY016400_A/mallard/Ohio/264/1986|1986.852:0.006062658537,H4N6_Avian_CY180345_A/mallard/Wisconsin/364/1984|1984.500:0.002437970623):0.001146464024):0.0009839416079,(((((H5N2_Avian_CY178083_A/mallard/Wisconsin/99/1982|1982.500:0.0003209839674,H11N9_Avian_CY179248_A/mallard/Wisconsin/1069/1982|1982.500:0.001545817441):0.001061288144,H5N1_Avian_CY179416_A/mallard/Wisconsin/568/1982|1982.500:0.000815738968):0.000959283965,H6N8_Avian_CY177835_A/mallard/Wisconsin/857/1982|1982.500:0.001855316237):0.0005600117122,H3N5_Avian_CY178788_A/mallard/Wisconsin/856/1982|1982.500:0.001804749071):0.003607542193,H12N5_Avian_CY178339_A/mallard/Wisconsin/317/1981|1981.500:0.005432296786):0.0003407521271):0.0002490541822,(((H12N5_Avian_CY177755_A/mallard/Wisconsin/986/1982|1982.500:0.005262597774,H11N9_Avian_CY178756_A/mallard/Wisconsin/435/1981|1981.500:0.002283782661):0.0005897467725,H5N2_Avian_CY178115_A/mallard/Wisconsin/1616/1983|1983.500:0.003655187524):0.000802676619,H5N2_Avian_CY014854_A/mallard/New_York/189/1982|1982.915:0.001539946983):0.001408875599):0.0007693438139,((((((((H3N8_Avian_CY177939_A/mallard/Wisconsin/2083/1984|1984.500:0.0005248921525,H3N8_Avian_CY177979_A/mallard/Wisconsin/2117/1984|1984.500:-5.92160698e-05):0.0001957957226,H12N5_Avian_CY178347_A/mallard/Wisconsin/1834/1983|1983.500:0.002152168369):0.0003681655029,H5N2_Avian_CY036764_A/mallard/Wisconsin/944/1982|1982.500:0.000562580944):0.0003930299055,H1N1_Avian_CY179208_A/mallard/Wisconsin/2315/1984|1984.500:0.002419126809):0.0005727698396,H3N6_Avian_CY177907_A/mallard/Wisconsin/408/1983|1983.500:0.0003601825234):0.0004102085253,H4N6_Avian_CY004822_A/ruddy_turnstone/New_Jersey/47/1985|1985.405:0.007049206082):0.001615066199,H2N7_Avian_CY117434_A/sanderling/New_Jersey/756/1986|1986.359:0.01192052924):0.003136878607,(H1N2_Avian_CY014906_A/mallard_duck/New_York/170/1982|1982.915:0.007732321779,H3N2_Avian_CY180913_A/blue-winged_teal/Wisconsin/156/1980|1980.500:0.002692495731):0.0004679809517):0.0008998492296):0.003499848294):0.003526863039,(((((((H5N2_Avian_KM455920_A/chicken/Durango/1433-9/2006|2006.500:0.002879349479,H5N2_Avian_GU050164_A/yellow-headed_Amazon/California/500658/2007|2007.500:0.01333597844):0.004518338996,H5N2_Avian_KM455904_A/chicken/Hidalgo/1433-6/2005|2005.500:0.004602670862):0.001137858232,H5N2_Avian_KM455912_A/chicken/Durango/1433-8/2005|2005.500:0.01125931151):0.007905123847,H5N2_Avian_KM657858_A/chicken/Aguascalientes/IA13/2010|2010.285:0.024144337):0.02632506983,(((H5N2_Avian_FJ610113_A/chicken/Jalisco/14589-660/1994|1994.500:0.004812450191,H5N2_Swine_KU141371_A/swine/Mexico/GtoDMZC02/2014|2014.792:0.002734732413):0.003470150053,H5N2_Avian_FJ610099_A/chicken/Puebla/14587-644/1994|1994.500:0.01438536499):0.001240010592,H5N2_Avian_CY005843_A/chicken/Chis/15224/1997|1997.195:0.01591600908):0.00470334605):0.00263333565,((H5N2_Avian_AB261852_A/chicken/Ibaraki/1/2005|2005.500:0.02677875567,H5N2_Avian_GU186562_A/chicken/Guatemala/194573/2002|2002.500:0.01787503868):0.00387453934,H5N2_Avian_KM455936_A/chicken/Mexico/1433-13/2006|2006.500:0.03067296177):0.01659323883):0.01817624291,((((((H13N2_Avian_CY003899_A/herring_gull/DE/475/1986|1986.414:0.001481581128,H16N3_Avian_CY136595_A/herring_gull/New_Jersey/780/1986|1986.359:0.001322781944):0.0004541657666,H13N2_Avian_CY005069_A/laughing_gull/Delaware_Bay/2838/1987|1987.378:0.003779749982):0.0005257131688,H13N2_Avian_CY004455_A/herring_gull/NJ/782/1986|1986.359:0.00135106792):0.0008884736568,(H16N3_Avian_CY004565_A/herring_gull/Delaware_Bay/712/1988|1988.370:0.003344385943,H16N3_Avian_CY136619_A/laughing_gull/Delaware_Bay/2623/1987|1987.381:0.003714238103):0.001969580698):0.001478111469,H16N3_Avian_CY136635_A/laughing_gull/Delaware_Bay/2839/1987|1987.378:0.01032389489):0.003691017597,H16N3_Avian_CY144183_A/herring_gull/New_York/AI00-532/2000|2000.414:0.04082329216):0.0172350037):0.000969164086):0.001693825267,(((((((((((((((((((((((H3N2_Canine_MG982863_A/canine/Illinois/M17-05782-8-1/2017|2017.500:4.461223194e-16,H3N2_Canine_MG982856_A/canine/Illinois/M17-05782-4-1/2017|2017.500:-4.461223194e-16):0.0005767205508,H3N2_Canine_MF173224_A/canine/Indiana/1177-17-1/2017|2017.500:-0.0001110444681):5.553136599e-05,H3N2_Canine_MG982686_A/canine/Pennsylvania/20170411-5/2017|2017.500:-5.553136599e-05):0.0001829627082,H3N2_Canine_MG982862_A/canine/Illinois/M16-25374-14-1/2016|2016.500:0.0002823653961):0.001801311571,(H3N2_Canine_KX571012_A/canine/Korea/0589318/2015|2015.173:0.0005575665633,H3N2_Canine_MF173277_A/canine/South_Korea/0173915/2015|2015.500:0.0003753428648):0.001477211555):0.0003366127204,(H3N2_Canine_MG982851_A/canine/Illinois/20170110-1G4/2016|2016.500:3.167566401e-16,H3N2_Canine_MF173403_A/canine/Indiana/132276-16-1-2/2016|2016.500:-3.167566401e-16):0.0001271830742):0.0002273854766,H3N2_Canine_MF173112_A/canine/Indiana/2093681/2015|2015.500:0.0004737425688):0.0001005702488,H3N2_Canine_MF173333_A/canine/Pennsylvania/0261885/2015|2015.500:-0.0001019836673):5.10041992e-05,H3N2_Canine_MF173337_A/canine/Illinois/41915/2015|2015.500:-5.10041992e-05):0.0001212964345,((((H3N2_Canine_KX570965_A/canine/North_Carolina/109904/2015|2015.573:-1.036257222e-16,H3N2_Canine_MF173323_A/canine/North_Carolina/103297/2015|2015.500:1.036257222e-16):7.906061324e-05,(H3N2_Canine_MF173324_A/canine/Georgia/101875/2015|2015.500:0.0005709949748,H3N2_Canine_KX570982_A/canine/Georgia/104940/2015|2015.540:-0.0001053188921):0.0003873941008):0.0009852431349,H3N2_Canine_MF173220_A/canine/Florida/269770/2015|2015.500:0.0004162916223):0.0006907047247,((H3N2_Canine_KX571030_A/canine/Illinois/2883703/2015|2015.345:0.0005071725723,H3N2_Canine_MF173129_A/canine/Texas/2100186/2015|2015.500:0.0004257368558):0.0002437137727,H3N2_Canine_KX571002_A/canine/Indiana/96198/2015|2015.499:0.0002227409413):0.0002460960233):0.000346801534):0.0003974490724,((H3N2_Canine_MF173340_A/canine/Indiana/003018/2016|2016.500:0.0002406028419,H3N2_Canine_KX571018_A/canine/Texas/343907/2015|2015.973:0.0002253179303):0.0002846344939,H3N2_Canine_KX571031_A/canine/Wisconsin/19137/2016|2016.104:0.001113442355):0.0008926400344):0.005596294633,(((((((((((H3N2_Canine_MH266349_A/canine/Minnesota/139684/2017|2017.605:0.0005567186886,H3N2_Canine_MH266325_A/canine/Indiana/130636/2017|2017.573:-9.079791637e-05):4.545778491e-05,H3N2_Canine_MH266333_A/canine/Kentucky/128656/2017|2017.564:-4.545778491e-05):2.27328119e-05,H3N2_Canine_MH266397_A/canine/South_Carolina/132956/2017|2017.581:-2.27328119e-05):0.0004725359025,H3N2_Canine_MH266357_A/canine/North_Carolina/090487/2017|2017.397:-6.358825856e-06):3.179966254e-06,H3N2_Canine_MH266309_A/canine/Florida/090919/2017|2017.397:-3.179966254e-06):1.590259887e-06,H3N2_Canine_MG982775_A/canine/Florida/20170606-18/2017|2017.500:-1.590259887e-06):7.952683714e-07,H3N2_Canine_MH363689_A/canine/Georgia/20170606-19/2017|2017.395:-7.952683714e-07):3.977034239e-07,H3N2_Canine_MH363691_A/canine/Georgia/89750-1/2017|2017.397:-3.977034239e-07):0.0003077881365,H3N2_Canine_MG982681_A/canine/NorthCarolina/20170606-28/2017|2017.500:0.0001578879462):0.0003909227564,((H3N2_Canine_MH266365_A/canine/Ohio/174509/2017|2017.767:-1.180548678e-16,H3N2_Canine_MH266373_A/canine/Ohio/A82/2017|2017.822:1.180548678e-16):8.855647737e-17,H3N2_Canine_MH266341_A/canine/Kentucky/174490/2017|2017.770:-8.855647737e-17):0.00099490459):0.003111700812,H3N2_Canine_MG982796_A/canine/South_Korea/20170110-1F1/2016|2016.500:0.003994719291):0.0009452171831):0.002186897029,((H3N2_Canine_MH105877_A/canine/Korea/AS-04/2012|2012.441:5.134906853e-17,H3N2_Canine_MH105884_A/canine/Korea/AS-15/2013|2013.693:-5.134906853e-17):0.0002906758041,H3N2_Canine_MH105883_A/canine/Korea/AS-14/2013|2013.603:0.0001752449681):0.003540516379):0.002392014818,H3N2_Canine_KR154328_A/canine/Korea/DG1/2014|2014.118:0.006510764016):0.001014564052,(((H3N2_Canine_KC755903_A/canine/Korea/CY009/2010|2010.786:0.0003132261125,H3N2_Canine_KX509802_A/canine/Korea/CY053/2014|2014.164:0.001552973261):0.000916199663,H3N2_Canine_JX679524_A/canine/Korea/KRIBB01/2011|2011.833:2.103889828e-05):0.0006960115145,H3N2_Canine_MH105875_A/canine/Korea/AS-01/2009|2009.712:0.002116169674):0.0003501103206):0.001198802313,(((((((H3N2_Canine_MG309815_A/canine/China/LG2/2015|2015.956:0.007821950252,H3N2_Canine_MG386689_A/canine/China/JLM2/2015|2015.899:0.0006592058185):0.00296109597,H3N2_Canine_MG982669_A/canine/California/20170411-20/2017|2017.500:0.006117179254):0.001873326106,(H3N2_Canine_KF826954_A/canine/Guangdong/23/2012|2012.712:0.0008965770728,H3N2_Canine_KF826946_A/canine/Guangdong/12/2012|2012.704:0.0005051307878):0.004103931805):0.003026634913,(((H3N2_Canine_KF042267_A/canine/Liaoning/H6/2012|2012.378:0.002859512385,H3N2_Canine_KF042259_A/canine/Liaoning/27/2012|2012.274:-0.0005239125448):0.002208221986,H3N2_Canine_KF042275_A/canine/Heilongjiang/L1/2013|2013.186:-0.0003314576373):0.001006317007,H3N2_Canine_JF714151_A/canine/Zhejiang/1/2010|2010.745:0.002764392168):0.000597880734):0.0006330455783,(H3N2_Canine_JN247578_A/canine/Jiangsu/01/2009|2009.953:0.000280956523,H3N2_Canine_JN247594_A/canine/Jiangsu/03/2010|2010.285:0.0001842769519):0.00330259908):0.0004426862285,(H3N2_Canine_JX414249_A/canine/Guangdong/05/2011|2011.123:0.002863261574,H3N2_Canine_JN247610_A/canine/Jiangsu/05/2010|2010.367:0.0008788628823):0.002391610345):0.001332076712,(((H3N2_Canine_KJ917353_A/canine/Guangdong/02/2013|2013.285:0.001934803041,H3N2_Canine_KJ917346_A/canine/Guangdong/01/2013|2013.285:0.0004031969889):0.0006023610198,H3N2_Canine_KJ917379_A/canine/Guangdong/02/2014|2014.123:-0.0001384613191):6.950012757e-05,H3N2_Canine_KJ917371_A/canine/Guangdong/01/2014|2014.123:-6.950012757e-05):0.003257620559):0.0007574116172):0.001129560021,H3N2_Canine_JX195357_A/canine/Guangdong/3/2011|2011.200:0.004701118779):0.002265404805,(H3N2_Canine_FJ560888_A/canine/Korea/GCVP01/2007|2007.367:0.000653580088,H3N2_Canine_JX163255_A/canine/Korea/01/2007|2007.367:0.001216023183):0.002233338433):0.000825985547,((H3N2_Canine_GU433374_A/canine/Guangdong/1/2007|2007.293:0.0005192355785,H3N2_Canine_GU433365_A/canine/Guangdong/2/2007|2007.795:-5.400210361e-05):0.0008972754501,H3N2_Canine_GU433358_A/canine/Guangdong/2/2006|2006.619:0.001439091969):0.001315228048):0.0006768030834,H3N2_Canine_GU433349_A/canine/Guangdong/1/2006|2006.452:0.003340769789):0.01068258894,H2N2_Avian_LC371841_A/duck/Hokkaido/95/2001|2001.762:0.00421074519):0.0002822070155,H4N6_Avian_CY111605_A/duck/Shanghai/Y20/2006|2006.701:0.0143682718):0.009960872703,((((H4N6_Avian_CY102209_A/pintail/Alberta/275/1996|1996.649:0.001013301424,H6N8_Avian_CY004271_A/Mallard/Alberta/206/1996|1996.619:0.004624622889):0.004776129651,H3N8_Avian_CY101853_A/mallard/Alberta/192/1993|1993.638:0.001403359893):0.004179820226,(H2N2_Avian_CY117000_A/guinea_fowl/New_Jersey/14600-21/1995|1995.049:0.006880437146,H11N9_Avian_CY127402_A/mallard/Alberta/279/1996|1996.649:0.006459455894):0.006751460718):5.512860288e-05,H3N8_Avian_CY101656_A/mallard/Alberta/220/1990|1990.655:0.002897126159):0.003888551092):0.01223257694):0.0002366163894,(((((((((((((((((H2N3_Avian_CY178516_A/duck/Wisconsin/2409/1985|1985.500:0.0007820834386,H2N1_Avian_CY178524_A/duck/Wisconsin/2420/1985|1985.500:0.000617484624):0.009065209018,H10N7_Avian_CY179240_A/mallard/Wisconsin/1350/1983|1983.500:0.004786792445):0.0002877274916,(H3N8_Avian_CY178588_A/mallard/Wisconsin/483/1983|1983.500:0.003228755098,H2N3_Avian_CY178475_A/mallard/Wisconsin/1120/1982|1982.500:0.001939736286):0.0004269758015):0.0009991184939,(((H4N6_Avian_CY004865_A/ruddy_turnstone/DE/512/1988|1988.367:-3.03758918e-17,H4N6_Avian_CY101504_A/shorebird/Delaware_Bay/718/1988|1988.373:3.03758918e-17):0.01082606265,H11N9_Avian_EU871841_A/green-winged_teal/LA/9GW/1987|1987.500:0.005930994624):0.00121649218,H7N9_Avian_CY014791_A/turkey/Minnesota/1/1988|1988.529:0.004015971183):0.00464332771):0.002427860266,((H2N5_Avian_CY003876_A/mallard/Alberta/884/1984|1984.633:-7.16460843e-05,H2N3_Avian_CY117346_A/mallard/Alberta/720/1984|1984.603:0.000537322167):0.003363026103,H4N8_Avian_CY178796_A/mallard/Wisconsin/902/1982|1982.500:0.003224835052):0.003187255351):0.0002017454488,((((((H1N1_Avian_CY179944_A/mallard/Wisconsin/73/1979|1979.500:0.00387574176,H1N1_Avian_CY004487_A/pintail_duck/ALB/238/1979|1979.603:0.002717975293):0.0005603308499,H4N2_Avian_CY004835_A/mallard_duck/Alberta/630/1984|1984.595:0.00947533894):0.0003504805241,(H4N2_Avian_CY180601_A/green-winged_teal/Wisconsin/118/1979|1979.500:0.003926730135,H1N1_Avian_CY179400_A/widgeon/Wisconsin/505/1979|1979.500:0.004560523174):0.000620162895):0.0005030841948,(H10N7_Avian_CY181106_A/scaup/Saskatchewan/9/1981|1981.500:0.005672792784,H3N8_Avian_CY180873_A/blue-winged_teal/Wisconsin/124/1980|1980.500:0.003787751548):0.0002281679453):0.0001445720053,H10N7_Avian_CY178275_A/mallard/Wisconsin/42/1981|1981.500:0.003702658881):0.0005623981839,(H3N6_Avian_CY014553_A/mallard_duck/Alberta/331/1985|1985.627:0.009360271681,H7N8_Avian_CY021626_A/mallard/Ohio/421/1987|1987.808:0.01088141918):0.001144404148):0.0001186225159):0.0007201224198,(((((H1N1_Avian_CY018890_A/mallard/Ohio/118/1993|1993.786:0.0003664914791,H1N1_Avian_CY015448_A/black_duck/Ohio/95/1993|1993.786:9.918460355e-05):0.0002112828421,H11N3_Avian_CY021258_A/mallard/Ohio/94/1993|1993.500:0.001187402826):0.0109402118,H4N6_Avian_CY102217_A/mallard/Alberta/296/1996|1996.649:0.01500118846):0.001239927327,H2N1_Avian_CY005418_A/semi-palmated_sandpiper/Brazil/43/1990|1990.293:0.02088896537):0.002205466674,(H3N8_Avian_CY101443_A/pintail/Alberta/128/1987|1987.611:0.01016046592,H3N8_Avian_CY101608_A/mallard/Alberta/20/1989|1989.584:0.009091098516):0.0009354604234):0.003834379914):0.0003677857325,(H3N8_Avian_CY101568_A/mallard/Alberta/378/1988|1988.701:0.00789134277,H3N5_Avian_CY004654_A/mallard/Alberta/635/1983|1983.630:0.005915107359):0.008363220297):0.001442426051,(((((((H6N2_Avian_CY178155_A/duck/Wisconsin/2711/1985|1985.500:6.0579132e-17,H6N2_Avian_CY178171_A/duck/Wisconsin/2722/1985|1985.500:-6.0579132e-17):0.0003726361909,(H6N2_Avian_CY179480_A/duck/Wisconsin/3078/1986|1986.500:-5.904787278e-17,H6N2_Avian_CY179464_A/duck/Wisconsin/3071/1986|1986.500:5.904787278e-17):0.003378828506):0.0003453248896,H6N2_Avian_CY004223_A/shoveler/ALB/114/1985|1985.614:0.002009787583):0.000200410291,H6N2_Avian_CY178147_A/mallard/Wisconsin/2077/1984|1984.500:0.0009669944057):0.0009157523063,(H6N2_Avian_CY126789_A/pintail/Alberta/321/1986|1986.611:0.005308694511,H6N2_Avian_CY015456_A/mallard/Ohio/344/1987|1987.797:0.002701024519):0.0008014208601):0.01933653603,H9N2_Avian_EU982321_A/turkey/TX/4-1-81/1981|1981.500:0.00812517564):0.0005431811049,(H10N6_Avian_CY005204_A/mallard_duck/ALB/40/1984|1984.619:1.188482473e-16,H10N6_Avian_CY005211_A/pintail_duck/ALB/584/1984|1984.578:-1.188482473e-16):0.009234875781):0.0002004368635):0.0002655865501,H4N6_Avian_CY004774_A/mallard_duck/ALB/161/1977|1977.671:0.003114078049):0.0003523275974,((H4N2_Avian_CY180321_A/mallard/Wisconsin/619/1983|1983.500:0.001733050931,H10N7_Avian_CY136627_A/ruddy_turnstone/DE/2764/1987|1987.381:0.009663679192):0.0009627799893,(H4N8_Avian_CY139718_A/blue-winged_teal/Louisiana/3B/1986|1986.500:0.003719863653,H4N6_Avian_CY101584_A/mallard/Alberta/575/1986|1986.633:0.004323607623):0.001000417733):0.007946591385):0.0007378490362,H5N2_Avian_CY178652_A/mallard/Saskatchewan/17/1981|1981.500:0.008455476347):0.0009828679008,((((((H7N3_Avian_CY180649_A/mallard/Wisconsin/223/1979|1979.500:0.003799328826,H3N8_Avian_CY179280_A/mallard/Wisconsin/487/1981|1981.500:0.008098962107):0.0009361348826,H9N2_Avian_CY005878_A/goose/MN/5733-1/1980|1980.000:0.006218343734):0.0004254652292,H3N2_Avian_EU742657_A/duck/NY/6874/1978|1978.500:0.001182029016):0.001903852224,H4N2_Avian_CY005911_A/turkey/Minnesota/833/1980|1979.666:0.003322916036):0.001945894739,((H6N8_Avian_CY179216_A/widgeon/Wisconsin/308/1977|1977.500:0.0002126325989,H6N8_Avian_CY179424_A/green-winged_teal/Wisconsin/328/1977|1977.500:0.0002530434838):0.00127155116,H11N9_Avian_CY181270_A/blue-winged_teal/Wisconsin/103/1978|1978.500:0.003423436549):0.001158053988):0.00059180076,(((H3N2_Avian_CY180953_A/duck/Wisconsin/1151/1978|1978.500:-2.39340711e-17,H3N2_Avian_CY181026_A/duck/Wisconsin/1175/1978|1978.500:2.39340711e-17):0.0007379156014,H3N6_Avian_CY181262_A/blue-winged_teal/Wisconsin/123/1978|1978.500:0.002068055636):0.0007720341306,(H4N2_Avian_CY181149_A/blue-winged_teal/Wisconsin/175/1978|1978.500:0.003301202305,H3N6_Avian_CY004618_A/pintail_duck/ALB/462/1979|1979.605:0.002807504105):0.00112330404):0.006552024574):0.0004780953348):0.0005113436002,H3N8_Avian_CY181058_A/mallard/Saskatchewan/1/1982|1982.500:0.009376555409):0.00105791967,H6N2_Avian_CY004215_A/pintail_duck/ALB/111/1985|1985.614:0.01078256882):0.000900243762,((((((((((H3N8_Avian_CY180256_A/mallard/Wisconsin/72/1979|1979.500:0.002479266784,H4N2_Avian_CY178403_A/mallard/Wisconsin/333/1981|1981.500:0.003636594933):0.0006649573573,(H4N6_Avian_CY180497_A/duck/Minnesota/A/1975|1975.500:0.002710259182,H3N8_Avian_CY180248_A/mallard/Wisconsin/31/1979|1979.500:9.571205566e-05):0.00171109282):0.0004901500646,(H12N6_Avian_CY089650_A/duck/Wisconsin/480/1979|1979.441:0.0005080753464,H12N6_Avian_CY178964_A/mallard/Wisconsin/480/1979|1979.500:-4.284187148e-05):0.002341255709):0.0003032132739,((H3N2_Avian_CY180264_A/blue-winged_teal/Wisconsin/89/1979|1979.500:0.0003957905427,H4N8_Avian_CY180857_A/mallard/Wisconsin/120/1980|1980.500:0.001940958765):0.0005951048763,H5N2_Avian_EU182308_A/turkey/Minnesota/3397-3/1992|1992.500:0.005544477044):0.001853230239):0.0009550141916,H5N2_Avian_KP674448_A/chicken/Pennsylvania/7659/1985|1985.500:0.002337056229):0.000838569302,(H2N3_Avian_CY117282_A/mallard/Alberta/202/1980|1980.595:0.002593353365,H2N3_Avian_CY117290_A/mallard/Alberta/207/1980|1980.595:0.001627547486):0.0030449635):0.0003856366424,((((H7N4_Avian_CY179528_A/mallard/Wisconsin/1360/1983|1983.500:0.002942559387,H11N9_Avian_CY178764_A/mallard/Wisconsin/1073/1982|1982.500:-0.0001365881496):0.0003513558494,H6N1_Avian_CY178532_A/blue-winged_teal/Wisconsin/377/1982|1982.500:0.001050473573):0.0003715404468,(H6N8_Avian_CY014958_A/mallard_duck/New_York/90/1982|1982.915:-7.210581674e-17,H6N8_Avian_CY014950_A/wood_duck/New_York/60/1982|1982.915:7.210581674e-17):0.0005618602572):0.00239396475,(H10N7_Avian_CY020930_A/mallard/Ohio/122/1989|1989.797:0.004870949127,H1N1_Avian_CY136750_A/ruddy_turnstone/New_Jersey/147/1990|1990.397:0.004149903812):0.006010408056):0.003830980209):0.0001458974309,H5N2_Avian_EU743278_A/turkey/TX/1-40-82/1982|1982.500:0.01032837577):0.001122889533,((H3N8_Avian_CY180337_A/widgeon/Wisconsin/638/1983|1983.500:0.004951151916,H3N2_Avian_CY178668_A/blue-winged_teal/Wisconsin/331/1981|1981.500:0.003546994085):0.0004051663411,H5N1_Avian_EU871819_A/turkey/Ontario/84/1983|1983.038:0.009197612243):0.002627977033):0.0005016154349,H10N7_Avian_CY178283_A/mallard/Wisconsin/53/1981|1981.500:0.005994130673):0.002238667651):0.001020823686,((((((H3N6_Avian_CY177923_A/mallard/Wisconsin/1729/1983|1983.500:0.0008742976336,H3N2_Avian_CY178419_A/mallard/Wisconsin/1784/1983|1983.500:0.0009925037744):9.988344013e-05,H3N2_Avian_CY178427_A/mallard/Wisconsin/1793/1983|1983.500:0.0008353318079):0.002244471337,H1N3_Avian_CY178748_A/mallard/Wisconsin/1092/1982|1982.500:0.003896970397):0.003571468364,H1N2_Avian_CY180609_A/mallard/Wisconsin/590/1979|1979.500:0.004312253635):0.004609256156,((((H2N7_Avian_CY117458_A/herring_gull/Delaware_Bay/433/1986|1986.414:0.00101400206,H2N7_Avian_CY003927_A/laughing_gull/New_Jersey/798/1986|1986.359:0.0003877058003):9.666618217e-05,H2N7_Avian_CY117466_A/shorebird/Delaware_Bay/539/1986|1986.414:-9.822735712e-05):0.0008882887038,H2N7_Avian_CY117232_A/swan/Maryland/206/1986|1986.203:0.001450038724):0.002792813966,H2N9_Avian_CY003868_A/laughing_gull/New_Jersey/75/1985|1985.405:0.001442843173):0.0123610352):0.003157005143,(((((H7N3_Avian_CY005020_A/blue-winged_teal/ALB/295/1977|1977.666:-5.182240374e-17,H7N3_Avian_CY005027_A/widgeon/Alberta/284/1977|1977.666:5.182240374e-17):0.005150309145,H2N9_Avian_CY003860_A/pintail/Alberta/293/1977|1977.671:0.004798143536):0.003192104872,H3N8_Avian_CY179744_A/blue-winged_teal/Wisconsin/279/1975|1975.500:0.003486677343):0.0007280216038,H4N8_Avian_CY180505_A/duck/Minnesota/44/1975|1975.500:0.004990534178):0.00179396436,((H2N3_Avian_CY117240_A/mallard/Ontario/56/1976|1976.500:0.003777338841,H11N9_Avian_CY179376_A/mallard/Wisconsin/329/1977|1977.500:0.004728165611):0.001387558101,H12N5_Avian_CY177763_A/duck/Wisconsin/2697/1985|1985.500:0.01868002798):0.00173021059):0.001491832612):0.001928971912):0.001809102352):0.0001226560457,(H2N3_Avian_CY003949_A/mallard/Alberta/201/1996|1996.619:0.01783653164,H7N3_Avian_CY185842_A/shorebird/Delaware_Bay/2696/1988|1988.638:0.009954414048):0.007838840499):0.001419224215):0.00371391687,(((H6N2_Avian_EU182260_A/chicken/California/6643/2001|2001.500:0.001644779112,H6N2_Avian_EU182272_A/chicken/CA/S0403106/2004|2004.500:0.008770505728):0.002815549789,H6N2_Avian_EU182264_A/Japanese_quail/CA/K0401010/2004|2004.500:0.01467444712):0.005672510432,H6N2_Avian_EU182252_A/chicken/California/431/2000|2000.500:0.003262592883):0.04130052578):0.003921538035):0.007782889228,(((((((((((H15N9_Avian_CY130107_A/shearWater/Australia/2576/1979|1979.500:-4.170900755e-17,H15N9_Avian_CY005410_A/wedge-tailed_shearwater/Western_Australia/2576/1979|1979.500:4.170900755e-17):-1.191935812e-17,H15N9_Avian_CY005729_A/wedge-tailed_shearwater/Western_Australia/2327/1983|1983.500:1.191935812e-17):5.960928991e-17,H15N9_Avian_CY005722_A/sooty_tern/Western_Australia/2190/1983|1983.500:-5.960928991e-17):0.00222560809,H4N4_Avian_CY045268_A/gray_teal/Western_Australia/1840/1979|1979.500:0.002460806785):0.0006885584409,(H4N6_Avian_CY005684_A/gray_teal/Australia/3/1979|1979.000:0.0003013336206,H4N6_Avian_CY031161_A/gray_teal/Western_Australia/1855/1979|1979.500:-0.0003013336206):0.003322816763):0.001502203074,(H1N1_Avian_CY005688_A/duck/Australia/749/1980|1980.500:0.001865153466,H6N5_Avian_CY005696_A/black_duck/AUS/4045/1980|1980.737:0.005218769203):0.005234328386):0.0002049458689,(((H3N8_Avian_CY005657_A/black_duck/AUS/751/1978|1978.068:-1.374135831e-16,H3N8_Avian_CY028272_A/black_duck/Western_Australia/4954/1983|1983.500:1.374135831e-16):-2.290841706e-17,H3N8_Avian_CY028641_A/black_duck/Perth/699/1978|1978.068:2.290841706e-17):0.0008764493462,(H3N8_Avian_CY028657_A/wedge-tailed_shearwater/Western_Australia/405/1977|1977.500:1.853992787e-17,H3N8_Avian_CY005663_A/shearwater/Australia/405/1978|1977.825:-1.853992787e-17):0.002401298597):0.001204165103):0.000370800021,(H6N1_Avian_CY005669_A/gray_teal/Australia/1/1979|1979.000:-8.92761795e-17,H6N2_Avian_CY028248_A/eurasian_coot/Western_Australia/2727/1979|1979.500:8.92761795e-17):0.003404174628):0.008299052397,((((H4N6_Avian_CY092166_A/duck/Western_Australia/8108/1984|1984.500:0.0007952132387,H4N6_Avian_CY094900_A/duck/Western_Australia/8057/1984|1984.500:0.002590024494):0.007103569991,H4N6_Avian_CY092182_A/duck/Western_Australia/8346/1987|1987.500:0.01285947823):0.005546731501,(H7N7_Avian_CY024783_A/starling/Victoria/1985|1985.500:0.001695893654,H7N7_Avian_CY025074_A/chicken/Victoria/1/1985|1985.411:0.001104448371):0.01274134066):0.008727506695,((H4N2_Avian_CY045252_A/duck/Victoria/D23/1994|1994.500:0.01567113962,H4N8_Avian_CY028256_A/duck/Victoria/5384/2002|2002.500:0.03112610964):0.0141601727,H3N8_Avian_CY028649_A/duck/Victoria/1992|1992.500:0.03051817325):0.01091717197):0.005890875624):0.01348957837,(H5N2_Avian_CY005762_A/duck/New_Zealand/41/1984|1984.107:0.02993559547,H5N3_Avian_CY045260_A/shearwater/Australia/751/1975|1975.500:0.02152299393):0.004017204885):0.01644149894,((((((((((((H2N9_Avian_CY005551_A/duck/Hong_Kong/278/1978|1978.500:0.008762345327,H5N3_Avian_CY005594_A/duck/Hong_Kong/205/1977|1977.500:0.007525240048):0.0008475383118,(H4N2_Avian_CY005629_A/duck/Hong_Kong/24/1976|1976.500:0.002470165765,H9N6_Avian_CY005644_A/duck/Hong_Kong/147/1977|1977.500:0.00699115443):0.002566430809):0.001075616535,(H2N2_Avian_CY116896_A/duck/Hong_Kong/273/1978|1978.500:-9.796835882e-17,H2N2_Avian_CY005543_A/duck/Hong_Kong/319/1978|1978.500:9.796835882e-17):0.01153653946):0.0001210492023,H5N3_Avian_LC042010_A/duck/Hong_Kong/694/1979|1979.500:0.008972159404):0.001198910157,H10N5_Swine_JX500442_A/swine/Hubei/10/2008|2008.326:0.009628171236):7.612287948e-05,H5N1_Avian_DQ997118_A/chicken/Hubei/wj/1997|1997.500:0.01284130719):0.0006342943607,H10N5_Avian_LC121475_A/duck/Hong_Kong/934/1980|1980.500:0.009506397379):0.001536000051,(H5N3_Avian_LC042018_A/duck/Hong_Kong/819/1980|1980.500:0.0005365157936,H5N3_Avian_LC042034_A/duck/Hong_Kong/821/1980|1980.500:0.002273436527):0.01554145206):0.00608882816,(((H6N1_Avian_DQ376800_A/chicken/Taiwan/G23/87|1987.500:0.001457554142,H6N1_Avian_DQ376798_A/duck/Taiwan/0526/72|1972.500:-5.740936909e-05):0.0001075719881,H6N1_Avian_DQ376799_A/chicken/Taiwan/G2/87|1987.500:0.007899384276):0.01116003934,H3N8_Avian_CY014707_A/duck/Chabarovsk/1610/1972_|1972.500:0.005543369067):0.003244199748):0.001952371759,H6N1_Avian_CY005610_A/chicken/Hong_Kong/17/1977|1977.500:0.02085694271):0.01597374082,((H5N3_Avian_CY005587_A/goose/Hong_Kong/23/1978|1978.500:0.009480034935,H10N9_Avian_CY005650_A/duck/Hong_Kong/562/1979|1979.500:0.007859711076):0.001157283409,H5N2_Avian_CY005580_A/duck/Hong_Kong/342/78|1978.500:0.006562568391):0.02368748247):0.004436736675,H7N7_Avian_CY024791_A/chicken/Victoria/1976|1976.038:0.03460528502):0.002237982047):0.0009869388578):0.0002351584736,((((((((((((((((((((((((((((((((((((((((((H6N5_Avian_HM145381_A/mallard/Jiangxi/8346/2004|2004.500:0.000606744804,H6N5_Avian_HM145380_A/mallard/Jiangxi/8341/2004|2004.500:0.001731255226):0.003438458915,H6N1_Avian_HM145238_A/duck/Hunan/177/2005|2005.500:0.002225327784):9.144823354e-05,(H10N8_Avian_KP287933_A/migratory_duck/Jiangxi/593/2005|2005.022:0.002384426031,H10N8_Avian_KP287925_A/duck/Jiangxi/2039/2005|2005.093:0.002775881914):0.00134487979):0.0008242201431,(H11N9_Avian_CY025202_A/sharp-tailed_sandpiper/Australia/6/2004|2004.500:-1.137671439e-16,H11N9_Avian_CY029886_A/sharp-tailed_sandpiper/Australia/10/2004|2004.500:1.137671439e-16):0.003192220795):0.0004004621017,((H7N3_Avian_HQ913057_A/aquatic_bird/Korea/w44/2005|2005.871:0.003117243648,H11N9_Avian_LC339650_A/duck/Hokkaido/W242/2006|2006.814:0.002046751347):0.001645335882,H9N8_Avian_KF768207_A/duck/Guangxi/LAD9/2009|2009.258:0.01425298725):0.00171946742):0.000103454613,(H5N2_Avian_KP792299_A/duck/Taiwan/DV413/2006|2006.570:0.0006878093821,H5N2_Avian_KP792307_A/duck/Taiwan/DV518/2006|2006.682:0.002589938561):0.01327953827):0.0003985035706,((((((H4N6_Avian_LC367457_A/duck/Mongolia/637/2010|2010.658:0.00124952914,H11N9_Avian_CY146611_A/duck/Hunan/S1607/2012|2012.225:0.007263805085):0.0009011161444,H3N8_Avian_KU158923_A/duck/Shanghai/120-1/2009|2009.500:0.004361746029):0.002339097962,H6N2_Avian_CY109305_A/duck/Guizhou/2773/2006|2006.367:0.001676879819):0.0007813992051,H6N8_Avian_HM145399_A/duck/Hunan/3748/2004|2004.500:0.005406836446):0.0006150154466,(H11N9_Avian_GQ203119_A/Baikal_teal/Hongze/14/2005|2005.123:0.004188628806,H11N2_Avian_GQ203124_A/spotbill_duck/Xuyi/6/2005|2005.038:0.004755658223):0.002466162536):0.0001985901611,H6N8_Avian_HM145400_A/mallard/Jiangxi/6285/2004|2004.500:0.007583091579):0.0005391187067):0.0006082278218,((H6N5_Avian_HM145379_A/duck/Guangxi/1455/2004|2004.500:0.001596618045,H6N5_Avian_HM145383_A/duck/Hunan/748/2005|2005.500:0.0007474135036):0.001203143086,H6N2_Avian_HM145358_A/duck/Guangxi/3459/2005|2005.500:0.004479785831):0.003883751916):0.0004272550509,((H4N2_Avian_CY076891_A/duck/Guangxi/912/2008|2008.200:0.005255798635,H6N2_Avian_CY109617_A/duck/Guangxi/1533/2007|2007.285:0.003248673426):0.003133789552,H6N2_Avian_CY109313_A/duck/Hunan/2110/2006|2006.285:0.005950129595):0.001827378754):0.0004680989697,((((H6N8_Avian_CY109633_A/duck/Guizhou/1073/2007|2007.123:0.001086705712,H6N2_Avian_CY109641_A/duck/Guizhou/1088/2007|2007.123:0.0003121244878):0.0004438811385,H6N2_Avian_CY109673_A/duck/Guizhou/5482/2007|2007.786:0.0004921584903):0.0007862552429,H6N6_Avian_CY109713_A/duck/Yunnan/1330/2007|2007.200:0.001086279935):0.007205364205,(H3N2_Avian_JX286596_A/duck/Shanghai/C84/2009|2009.162:0.009646295538,H3N2_Avian_KT022248_A/duck/Guangxi/015D2/2009|2009.285:0.01424862493):0.003744407479):0.0009230513444):0.0002269389071,(((((H3N2_Avian_KT022264_A/chicken/Guangxi/073C2/2010|2010.534:0.002247398907,H3N2_Avian_KT022256_A/duck/Guangxi/057D6/2010|2010.285:0.004821846344):0.0006593282212,H6N2_Avian_JX297586_A/duck/Guangxi/GXd-2/2010|2010.249:0.002153798697):0.0001076173441,H3N2_Avian_KT022240_A/chicken/Guangxi/015C10/2009|2009.285:0.004143038291):0.003161378204,(H3N6_Avian_KM186125_A/pigeon/Guangxi/020P/2009|2009.367:0.0007200898206,H3N8_Avian_KJ764717_A/goose/Guangxi/020G/2009|2009.367:0.002557833708):0.005909527356):0.004258312649,H3N6_Avian_GQ907331_A/red_crested_pochard/Mongolia/1915/2006|2006.715:0.003592957035):0.00523442251):0.0007739190928,H5N1_Avian_KC690155_A/domestic_green-winged_teal/Hunan/3450/2006|2006.203:0.00776817211):0.0006008170403,(((H10N3_Avian_KP287829_A/duck/Jiangxi/13875/2005|2005.984:0.0005646850565,H10N3_Avian_KP287845_A/duck/Jiangxi/302/2006|2006.027:-9.900897382e-05):4.952160536e-05,H10N3_Avian_KP287877_A/duck/Jiangxi/501/2006|2006.027:-4.952160536e-05):2.477138136e-05,H10N3_Avian_KP287837_A/duck/Jiangxi/13946/2005|2005.984:-2.477138136e-05):0.00744249748):0.0005175702771,(((((H10N6_Avian_KP287813_A/migratory_duck/Jiangxi/9334/2005|2005.816:0.0005035128724,H10N6_Avian_KP287821_A/migratory_duck/Jiangxi/10974/2005|2005.863:0.002301053373):0.0001263191688,(H4N6_Avian_JX454734_A/wild_bird/Korea/GS26/2006|2006.123:0.003303070414,H4N9_Avian_LC339642_A/duck/Hokkaido/W215/2006|2006.814:0.003754982308):0.0005763549722):0.0009612774337,H6N5_Avian_CY098531_A/aquatic_bird/Korea/W69/2005|2005.871:0.001978265857):0.0008412563891,((H5N2_Avian_AB490825_A/northern_pintail/Akita/714/2006|2006.953:0.003527325591,H1N2_Avian_KJ764775_A/duck/Korea/U11-1/2007|2007.367:0.00642218442):0.000988482382,H4N6_Avian_EU880347_A/mallard/Yan_chen/2005|2005.786:0.003264867838):0.001168868633):0.001331072565,(H6N2_Avian_AB593438_A/Muscovy_duck/Vietnam/G33/2007|2007.704:0.006456525517,H3N8_Avian_AB593454_A/chicken/Vietnam/G14/2008|2008.038:0.009862908668):0.006074432792):0.004928228466):0.0001048693883,((H7N3_Avian_KF260298_A/wild_duck/Jiangxi/10179/2005|2005.500:0.003143120168,H11N9_Avian_AB593470_A/duck/Vietnam/G32/2008|2008.038:0.008253353485):0.002073949198,H4N2_Avian_KU160826_A/chicken/Shandong/S2510/2012|2012.340:0.01715787249):0.006109418131):0.0002968312188,((((H13N6_Avian_CY196616_A/glaucous-winged_gull/Southcentral_Alaska/11JR02474/2011|2011.658:0.007093450727,H13N6_Avian_CY130345_A/glaucous-winged_gull/Southeastern_Alaska/9JR0822R0/2009|2009.630:0.008160844058):0.001718191574,(H16N3_Avian_CY130522_A/glaucous-winged_gull/Southeastern_Alaska/10JR01811R0/2010|2010.688:0.0007454414414,H16N3_Avian_CY130514_A/glaucous-winged_gull/Southeastern_Alaska/10JR01700R0/2010|2010.685:0.001120757932):0.007735375821):0.004790383049,H13N6_Avian_LC339626_A/duck/Hokkaido/W189/2006|2006.814:0.006440540338):0.003720222963,(H9N2_Avian_KU366359_A/duck/Jiangxi/7554/2007|2007.989:0.003474364508,H3N8_Avian_AB593430_A/duck/Vietnam/G119/2006|2006.871:0.001211625492):0.008786369591):0.0005506981781):0.0002333519158,((((((((((H10N8_Avian_LC349398_A/duck/Mongolia/371/2010|2010.658:0.001571922489,H10N8_Avian_LC367369_A/duck/Mongolia/46/2010|2010.652:-0.0001730922889):0.0005864222114,H1N1_Avian_LC367497_A/duck/Mongolia/675/2010|2010.658:0.0008199927792):0.0004605063748,H4N8_Avian_KU161074_A/goose/Hunan/S2466/2011|2011.438:0.002825598527):0.0005913349244,H7N6_Avian_KF260314_A/wild_waterfowl/Hong_Kong/MPM3375/2011|2011.500:0.002476597486):0.001386777462,H6N2_Avian_CY098221_A/aquatic_bird/Korea/CN17/2009|2009.871:0.003482492981):0.001428418383,(H10N8_Avian_KP287957_A/migratory_duck/Jiangxi/21248/2009|2009.822:0.002269357642,H5N2_Avian_KY584074_A/aquatic_bird/Korea/CN2/2009|2009.882:0.001478761698):0.002877106896):0.0001992965916,(H6N8_Avian_CY109257_A/duck/Guangxi/2736/2006|2006.534:0.005304578956,H6N2_Avian_CY109225_A/duck/Guangxi/1074/2006|2006.200:0.00127558614):0.001121805363):0.0007135120714,(((((H11N9_Avian_CY146683_A/duck/Hunan/S4137/2011|2011.860:0.000485079869,H11N9_Avian_CY146635_A/duck/Hunan/S4013/2011|2011.855:0.0004488121109):0.001603113506,H7N7_Avian_KC876682_A/wild_goose/Dongting/PC0360/2012|2012.197:0.003090248449):0.0006413221412,H3N8_Avian_KJ579961_A/pigeon/Anhui/08/2013|2013.586:0.005047933853):0.0008283148606,H6N6_Avian_LC028135_A/duck/Vietnam/LBM439/2013|2013.425:0.009228302318):0.002393761188,H4N8_Avian_KU160850_A/duck/Chongqing/S2086/2012|2012.340:0.004081366996):0.0004704574428):0.0005296283397,(H4N6_Avian_KU160842_A/duck/Anhui/S4155/2009|2009.847:0.004608350843,H3N8_Avian_CY146603_A/duck/Hunan/S1256/2012|2012.222:0.009248406615):0.001746200005):0.0001488230027,(((((((((H10N7_Avian_LC339810_A/duck/Mongolia/121/2011|2011.671:0.00142730094,H4N6_Avian_KU161026_A/duck/Jiangxi/S2443/2012|2012.425:0.002800961198):0.0009487398603,H4N2_Avian_CY146571_A/duck/Hunan/S11313/2012|2012.227:0.001874383374):0.0005877060323,H2N1_Avian_LC371785_A/duck/Hokkaido/162/2013|2013.871:0.00557142855):0.004897569014,H10N8_Avian_KP862032_A/duck/Hunan/S3137/2009|2009.729:0.003490513168):0.0002804645318,H10N7_Avian_KU921399_A/duck/Shanxi/3180/2010|2010.953:0.003978478093):0.0003015358501,H6N5_Avian_JX465639_A/aquatic_bird/Korea/CN5/2009|2009.871:0.00445886035):0.0003976826998,H4N6_Avian_JX454703_A/wild_duck/Korea/CSM20-5/2009|2009.871:0.001807596551):0.0004730223996,H7N7_Avian_KX061797_A/duck/Hunan/S1161/2010|2010.296:0.005055839359):0.0005482957855,(H3N8_Avian_CY146627_A/duck/Hunan/S1824/2012|2012.225:0.004022811888,H2N9_Avian_KF260269_A/wild_waterfowl/Hong_Kong/MPP1311/2013|2013.500:0.00736597599):0.001884250006):0.0008653678087):0.001651301117):0.00032659617,((((((H4N2_Avian_HQ285885_A/duck/Hunan/8-19/2009|2009.038:0.003516203714,H10N8_Avian_KP287941_A/duck/Jiangxi/22960/2008|2008.953:0.002127026965):0.001604431897,(H4N6_Avian_JX454758_A/wild_duck/Korea/SH5-60/2008|2008.786:0.001536627646,H5N1_Avian_JX497767_A/wild_duck/Korea/SNU50-5/2009|2009.737:0.004106327625):0.002740028687):0.0003629146581,(H4N6_Avian_KU160818_A/chicken/Hunan/S1267/2010|2010.167:1.209691825e-17,H4N6_Avian_KU160810_A/chicken/Hunan/S1248/2010|2010.167:-1.209691825e-17):0.005335544077):0.001306329364,(((H3N2_Avian_KT022288_A/pigeon/Guangxi/128P9/2012|2012.871:0.004081535436,H3N2_Avian_KT022312_A/goose/Guangxi/139G20/2013|2013.452:0.004891455287):0.0009453748964,H6N8_Avian_KT266941_A/duck/Guangxi/113/2012|2012.203:0.001393736271):0.001453006152,H4N6_Avian_CY146555_A/duck/Hunan/S11200/2012|2012.227:0.004500280574):0.004364687146):0.0007795267646,H9N2_Avian_KC693643_A/white-fronted_goose/Korea/20-36/2007|2007.951:0.004325643638):0.00284990657,((H6N8_Avian_CY109609_A/duck/Guangxi/1330/2007|2007.285:2.107262979e-16,H6N8_Avian_CY109601_A/duck/Guangxi/890/2007|2007.200:-2.107262979e-16):0.002963238174,H6N6_Avian_KT266917_A/duck/Guangxi/058/2010|2010.266:0.007955179406):0.002426198317):0.004053734652):0.0004656329203,H10N7_Avian_KF260232_A/goose/Guizhou/829/2012|2012.500:0.01866273356):0.001211645331,(H9N2_Avian_CY093087_A/quail/Lebanon/272/2010|2010.619:-9.716796136e-05,H9N2_Avian_CY093095_A/quail/Lebanon/273/2010|2010.619:0.0005628440441):0.01314745629):0.00023104042,H3N6_Avian_LC339880_A/duck/Mongolia/146/2010|2010.655:0.0113293842):0.001392289728,((((H2N9_Avian_KF260303_A/northern_shoveler/Hong_Kong/MPL961/2011|2011.500:0.001864726359,H2N9_Avian_KF260305_A/northern_shoveler/Hong_Kong/MPL133/2010|2010.500:0.001883232378):0.000618066723,(H8N4_Avian_LC349334_A/duck/Mongolia/258/2011|2011.671:-0.0001852329614,H8N4_Avian_LC367417_A/duck/Mongolia/565/2011|2011.671:0.001584801024):0.002207977818):0.0006908961469,H10N8_Avian_KP862024_A/duck/Hunan/S1496/2011|2011.170:0.00283913358):0.0008021427854,(H11N9_Avian_KF260304_A/wild_waterfowl/Hong_Kong/MPL1060/2011|2011.500:-2.953952848e-05,H11N9_Avian_KF260270_A/common_teal/Hong_Kong/MPL1075/2011|2011.500:2.953952848e-05):0.003098355565):0.006978437954):0.001214132863,((((((((((((((H1N1_Avian_KY402064_A/hooded_crane/Korea/1176/2016|2016.033:0.002444898468,H3N2_Avian_MG021170_A/duck/Jiangshu/YZ916/2016|2016.688:0.005586818563):0.0003863348975,H1N1_Avian_LC121395_A/duck/Mongolia/520/2015|2015.663:0.001014501069):0.0007143119919,H7N8_Avian_MH458921_A/Duck/Hubei/HF5/2017|2017.318:0.005444117895):0.001346483912,((H5N6_Avian_KY402056_A/whooper_swan/Korea/Gangjin_49_2/2016|2016.885:2.934935881e-16,H5N6_Avian_KY402048_A/whooper_swan/Korea/Gangjin_48/2016|2016.885:-2.934935881e-16):0.00113045726,H5N6_Avian_LC276810_A/chicken/Kumamoto/45/2016|2016.984:0.00167949506):0.004179376971):0.0007592241381,H5N7_Avian_MF362102_A/Duck/Dongting/D76-1/2016|2016.989:0.006544613925):0.0008335668812,(((H1N2_Avian_LC121275_A/duck/Mongolia/154/2015|2015.660:0.001053770957,H10N2_Avian_LC108119_A/duck/Mongolia/66/2015|2015.660:-0.0001221741021):6.110052687e-05,H10N2_Avian_LC121283_A/duck/Mongolia/141/2015|2015.660:-6.110052687e-05):0.0002987914126,H10N3_Avian_LC121355_A/duck/Mongolia/326/2015|2015.663:0.001106683806):0.001521353137):0.0004878203557,(H4N6_Avian_LC121259_A/duck/Mongolia/118/2015|2015.660:0.00537677049,H4N6_Avian_LC121243_A/duck/Mongolia/101/2015|2015.660:0.006993792958):0.0007440924065):0.001808506635,(((((H5N8_Avian_MG607411_A/duck/Democratic_Republic_of_the_Congo/17RS882-40/2017|2017.362:-0.0001225625544,H5N8_Avian_MG607410_A/duck/Democratic_Republic_of_the_Congo/17RS882-33/2017|2017.364:0.0005884833266):0.001573557795,H5N8_Avian_MG881980_A/grey-headed_gull/Uganda/MUWRP-538/2017|2017.008:0.001230509958):0.00176201786,H5N8_Avian_MG650636_A/duck/Cameroon/17RS1661-3/2017|2017.038:0.001533859868):0.001936441061,H5N8_Avian_MF040687_A/Cygnus_atratus/Hubei/HF-1/2016|2016.967:0.00182811467):0.001995291879,(H5N8_Avian_MH107220_A/Cygnus_olor/Belgium/2967/2017|2017.216:0.005153758822,H5N8_Avian_MH107212_A/Anas_platyrhynchos/Belgium/1899/2017|2017.156:0.003351770334):0.002485212012):0.007225871455):0.0007150433706,((((H5N1_Avian_MG957556_A/duck/Bangladesh/31993/2017|2017.123:0.002569621764,H5N1_Avian_MG042093_A/chicken/Bangladesh/30065/2016|2016.400:0.003542127517):0.002370076359,H5N1_Avian_KY635540_A/duck/Bangladesh/26251/2015|2015.696:0.002610364132):0.001066201539,H5N1_Avian_MH135536_A/chicken/Bangladesh/33395/2017|2017.625:0.01098325119):0.001376919211,(H5N1_Avian_MG042205_A/duck/Bangladesh/30818/2016|2016.737:0.001249772578,H5N1_Avian_MG042367_A/duck/Bangladesh/31294/2016|2016.899:0.002023432034):0.005115693819):0.00716445173):0.00655521536,(((((H7N7_Avian_MG720147_A/mallard/Askania-Nova/39-15-02/2011|2011.123:0.002024827434,H7N7_Avian_MG721024_A/mallard/Nizhnegorsk/3-06-10/2010|2010.762:0.001720883493):0.001003073934,H1N1_Avian_MG722681_A/shelduck/Yasnopolyanske/4-08-02/2011|2011.104:0.001814203612):0.0007330467127,H2N3_Avian_CY185686_A/mallard/Republic_of_Georgia/2/2012|2012.077:0.003758033819):0.0005867058559,H4N2_Avian_CY185486_A/garganey/Georgia/1/2011|2011.849:0.006191535173):0.002311540454,(((H2N3_Avian_CY121988_A/northern_shoveler/Georgia/1/2010|2010.500:0.002893183225,H6N2_Avian_CY185406_A/common_coot/Republic_of_Georgia/1/2010|2010.055:0.004164869496):0.0005520379668,H10N7_Avian_CY185422_A/mallard/Republic_of_Georgia/1/2010|2010.077:0.002751281287):0.0005555597842,H7N3_Avian_CY185438_A/mallard/Republic_of_Georgia/3/2010|2010.090:0.003700404664):0.001512027492):0.001426219262):0.004614387444,((((((H5N8_Avian_KY576104_A/common_teal/Korea/W550/2016|2016.953:-2.419898632e-17,H5N8_Avian_KY576102_A/common_teal/Korea/W548/2016|2016.953:2.419898632e-17):0.0003365271591,H5N8_Avian_MF155631_A/grey_heron/W779/2017|2017.071:0.002468039086):0.0004032584608,H5N8_Avian_KY576105_A/common_teal/Korea/W555/2017|2017.008:0.0005308182991):0.000881489633,(H5N8_Avian_MF040671_A/Anser_cygnoides/Hubei/FW44/2016|2016.948:0.003913249764,H5N8_Avian_MG650635_A/chicken/Cameroon/17RS1661-1/2017|2017.038:0.00363313067):0.0005342998843):0.0006657823778,(H5N8_Avian_MF037850_A/green-winged_teal/Egypt/877/2016|2016.934:8.70306063e-17,H5N8_Avian_MF037856_A/green-winged_teal/Egypt/871/2016|2016.934:-8.70306063e-17):0.0007324563426):0.01083025089,((((H3N2_Avian_MF755261_A/mallard_duck/Netherlands/56/2015|2015.638:0.001313498253,H11N1_Avian_MF575095_A/black-headed_gull/Netherlands/21/2014|2014.984:0.002434460484):0.003686124466,(H6N5_Avian_MF755247_A/mallard_duck/Netherlands/59/2015|2015.677:0.0001245122913,H6N5_Avian_MF755253_A/mallard_duck/Netherlands/60/2015|2015.696:0.0008070845636):0.009757093116):0.001354230899,H12N1_Avian_MF145752_A/Bewick_swan/Netherlands/1/2014|2014.915:0.005582907807):0.0005558505076,H7N7_Avian_MF694188_A/mallard_duck/Georgia/2/2016|2016.008:0.004321205967):0.005717114978):0.001481172629):0.0006048276853,(((((H10N7_Avian_MF682894_A/mallard_duck/Georgia/1/2014|2014.896:0.001699439412,H6N2_Avian_MF694206_A/domestic_duck/Georgia/1/2015|2015.773:0.008265001791):0.001657658509,(H2N3_Avian_MF146943_A/mallard_duck/Netherlands/22/2013|2013.016:0.002272481686,H2N3_Avian_MF145875_A/tufted_duck/Georgia/1/2012|2012.973:0.002410422421):0.001739907357):0.00218053827,H3N3_Avian_LC349310_A/duck/Mongolia/235/2014|2014.663:0.007426979384):0.00203286415,H3N6_Avian_LC339730_A/duck/Hokkaido/10/2015|2015.770:0.01160355562):0.003722761193,H1N1_Avian_CY185646_A/mallard/Republic_of_Georgia/4/2012|2012.964:0.01171316972):0.002974275926):0.0002534963963,(((((((((H7N7_Avian_MF682864_A/mallard_duck/Netherlands/11/2013|2013.937:0.0005693713819,H7N7_Avian_KX979472_A/mallard_duck/Netherlands/13/2013|2013.940:-0.0001034506097):0.001216782829,H7N3_Avian_MF147372_A/mallard_duck/Netherlands/24/2014|2014.745:0.005385479594):0.000413065024,H10N7_Avian_MF147512_A/mallard_duck/Netherlands/2/2014|2014.129:0.0009965275362):0.0003940355499,(((H5N1_Avian_MF694141_A/mallard_duck/Netherlands/41/2015|2015.704:0.001321572273,H5N6_Avian_MF694012_A/mallard_duck/Netherlands/52/2015|2015.707:0.001012240864):0.002487055698,H10N7_Avian_KX979016_A/mallard_duck/Netherlands/33/2014|2014.956:0.0008007080574):0.0008433318648,H10N7_Avian_KX979178_A/mallard_duck/Netherlands/6/2015|2015.170:0.0005615967387):0.001502141935):0.0009711354625,H4N6_Avian_KX978751_A/mallard_duck/Netherlands/24/2013|2013.707:0.004653226891):0.001652647938,((((H3N6_Avian_MF145981_A/mallard_duck/Netherlands/2/2013|2013.690:0.002413967271,H4N3_Avian_LC339896_A/duck/Mongolia/17/2011|2011.649:0.00133415207):4.844680872e-05,(H7N5_Avian_MF145734_A/mallard_duck/Netherlands/8/2014|2014.822:0.003327686263,H1N1_Avian_KX978941_A/greater_white-fronted_goose/Netherlands/1/2012|2012.885:0.00231314361):0.0004268384463):0.0009538740814,((H4N2_Avian_KJ881018_A/duck/Guangxi/125D17/2012|2012.682:0.003857556017,H4N2_Avian_KU161042_A/duck/Sichuan/S4202/2011|2011.871:0.00131026117):0.0004876509634,H3N1_Avian_LC367441_A/duck/Mongolia/62/2013|2013.666:0.008563913918):0.0001911951028):0.0001593394202,H1N2_Avian_KF874480_A/wild_waterfowl/Dongting/C2383/2012|2012.025:0.001746335182):0.0008269166135):0.0003027867133,H7N3_Avian_MF146186_A/mallard_duck/Georgia/3/2012|2012.079:0.007078548806):0.001422058637,(((H9N2_Avian_KX000855_A/pigeon/Egypt/S10408B/2014|2014.937:0.00272199567,H9N2_Avian_KX000723_A/pigeon/Egypt/S10409A/2014|2014.937:-0.0003868690059):0.01285698829,H7N7_Avian_MF694010_A/mallard_duck/Netherlands/18/2015|2015.485:0.006480367608):0.0001196925585,(H5N9_Avian_KX014885_A/duck/France/150236/2015|2015.932:0.001416212353,H5N2_Avian_KX014901_A/chicken/France/160013g/2016|2016.000:0.002335422385):0.007698114363):0.001314501851):0.001365090704,H1N1_Avian_MF147788_A/mallard_duck/Netherlands/18/2014|2014.652:0.005775778798):0.004967174776):0.00218202946,H11N9_Avian_KF260260_A/duck/Guizhou/1078/2011|2011.500:0.01363941328):0.0006827480044):0.0002815674741,(((((((H6N2_Avian_KJ200674_A/chicken/Guangdong/S2346/2009|2009.345:-8.564017363e-05,H6N2_Avian_KJ200866_A/duck/Hubei/S4170/2008|2008.770:0.0005515609458):0.001411583064,H6N2_Avian_KJ200722_A/duck/Fujian/S4081/2008|2008.770:0.00282293333):0.00494638285,(H6N1_Avian_CY109337_A/wild_duck/Jiangxi/8462/2006|2006.871:0.00276271263,H6N8_Avian_CY109649_A/duck/Guizhou/1560/2007|2007.200:0.002401282365):0.001272695815):0.01320292853,((H6N2_Avian_HM145362_A/mallard/Jiangxi/12147/2005|2005.500:0.0003475452209,H10N2_Avian_KP287805_A/migratory_duck/Jiangxi/10861/2005|2005.863:0.00339675427):0.001044192113,H6N2_Avian_JF965100_A/chicken/Eastern_China/43/2007|2007.452:0.002722977049):0.009520435776):0.0009741762048,((H5N1_Avian_AY609311_A/chicken/Guangdong/174/04|2004.500:0.008071665773,H5N3_Avian_AB562343_A/whistling_swan/Shimane/580/2002|2002.932:0.003808126161):0.0003750208586,(H6N2_Avian_JF965119_A/duck/Eastern_China/31/2004|2004.871:0.001558722329,H6N2_Avian_JF965118_A/duck/Eastern_China/29/2004|2004.871:-0.0001606498918):0.009757278506):0.001706966637):0.001390328964,(((((H6N1_Avian_DQ376826_A/duck/Taiwan/A68/03|2003.500:0.0158881673,H3N2_Avian_KC261668_A/duck/Jiangsu/26/2004|2004.367:0.01047029552):0.0001926240494,H6N8_Avian_HM145397_A/duck/Hunan/1469/2002|2002.500:0.006455540107):0.000453383556,H5N2_Avian_GQ162791_A/duck/Primorie/2621/2001|2001.644:0.008181708271):0.0006690750822,H6N2_Avian_HM145356_A/duck/Guangxi/141/2005|2005.500:0.01275132866):0.001632224691,H5N1_Avian_AB212279_A/duck/Yokohama/aq10/2003|2003.500:0.009469934866):0.0005803974044):0.001036476585,((((((((H4N6_Avian_CY164509_A/mallard/Sweden/5811/2005|2005.849:0.001013246068,H5N3_Avian_KX979405_A/mallard_duck/Netherlands/36/2006|2006.693:0.007014229423):4.412308512e-05,H10N7_Avian_CY183406_A/mallard/Sweden/5932/2005|2005.893:-5.720355383e-05):0.002000099058,((H10N7_Avian_MF575150_A/mallard_duck/Netherlands/71/2008|2008.951:2.77753973e-16,H10N7_Avian_KX978861_A/mallard_duck/Netherlands/67/2008|2008.948:-2.77753973e-16):0.0002001352729,H10N7_Avian_KX979479_A/mallard_duck/Netherlands/1/2009|2009.093:0.0002657854993):0.007540276337):0.001154844861,(H8N4_Avian_MF147516_A/mallard_duck/Netherlands/11/2006|2006.559:1.824633603e-17,H8N4_Avian_KX979287_A/mallard_duck/Netherlands/14/2006|2006.559:-1.824633603e-17):0.003594113043):0.005364762642,(H4N6_Avian_KX979357_A/bewicks_swan/Netherlands/3/2007|2007.929:0.00620500112,H5N3_Avian_CY022650_A/teal/Italy/3812/2005|2005.500:0.006173652011):0.0007741204429):0.001990269295,H11N9_Avian_MF147761_A/black-headed_gull/Netherlands/40/2009|2009.885:0.01734721389):0.0007723118036,((((H12N5_Avian_MF147003_A/Eurasian_wigeon/Netherlands/2/2009|2009.792:0.0006775775599,H6N1_Avian_KX979346_A/greater_white-fronted_goose/Netherlands/1/2010|2010.052:0.0007219905027):0.0002367406397,H6N8_Avian_KX977698_A/mallard_duck/Netherlands/15/2009|2009.751:0.001166695273):0.004807786428,(H6N1_Avian_KX978551_A/Eurasian_teal/Netherlands/1/2008|2008.723:2.311697257e-16,H6N1_Avian_KX978038_A/Eurasian_teal/Netherlands/3/2008|2008.723:-2.311697257e-16):0.00665996027):0.00274100156,H3N6_Avian_AB470295_A/pelican/Zambia/01/2006|2006.619:0.007427122038):0.001454027859):0.001886187922,H11N1_Avian_CY055174_A/aquatic_bird/India/NIV-17095/2007|2007.975:0.01288099363):0.003076353472):0.00199290961):0.0004319182863,((H6N1_Avian_JF965120_A/duck/Eastern_China/34/2005|2005.285:0.00647145626,H10N7_Avian_LC121483_A/duck/Hokkaido/W90/2007|2007.737:0.01034962823):0.00436422691,H1N2_Avian_KF013939_A/duck/Guangxi/GXd-2/2012|2012.211:0.0166663341):0.007526187938):0.001532565072,H4N6_Avian_KU160834_A/duck/Anhui/S2193/2012|2012.340:0.02253472168):0.001035299748,H6N2_Avian_CY109345_A/duck/Yunnan/3136/2006|2006.452:0.02260615306):0.0006921521801,(H6N2_Avian_KT267005_A/goose/Guangxi/158/2013|2013.978:0.01134492213,H6N2_Avian_JQ924797_A/chicken/Guangdong/C273/2011|2011.910:0.004959788075):0.02254249253):0.002180774672,(((((((((((((((((H5N1_Avian_MF116337_A/chicken/China/E93/2012|2012.521:0.0006306733348,H5N1_Avian_KX160163_A/chicken/Gansu/6/2012|2012.425:0.0003032186451):0.0009295678563,H5N1_Avian_MF116338_A/chicken/China/E96/2012|2012.521:0.002345685488):0.002777304697,((H5N1_Avian_KX160190_A/chicken/Ningxia/2/2012|2012.178:1.082256071e-16,H5N1_Avian_KF638578_A/chicken/Ningxia/222/2012|2012.279:-1.082256071e-16):0.000561561644,H5N1_Avian_KX160155_A/chicken/Gansu/5/2012|2012.419:-9.588556133e-05):0.003389120741):0.0003345590852,H5N1_Avian_KX160183_A/chicken/Liaoning/S4092/2011|2011.860:0.004403374235):0.01505317734,(((H5N1_Avian_JX523358_A/chicken/Huadong/4/2008|2008.953:0.002831164008,H5N1_Swine_KC683520_A/swine/Jiangsu/1/2008|2008.953:0.002337586876):0.001578379618,H5N1_Avian_HM172352_A/chicken/Jiangsu/18/2008|2008.500:0.003619984136):0.00238149766,H5N1_Avian_HM172324_A/chicken/Hebei/A-8/2009|2009.500:0.009908290239):0.001319581337):0.004988418768,H5N1_Avian_HM172337_A/chicken/Shanxi/10/2006|2006.500:0.01100617558):0.002794590454,((((H5N1_Avian_JQ277224_A/chicken/Sheny/0606/2008|2008.427:0.008438336845,H5N1_Avian_HM172355_A/chicken/Liaoning/A-11/2006|2006.500:0.00341390236):0.001734609764,H5N1_Avian_HM172327_A/chicken/Shandong/A-10/2006|2006.500:0.01415427085):0.0006519295117,H5N1_Avian_EU243137_A/chicken/Hebei/102/2005|2005.500:0.002898554421):0.001724251546,((H5N1_Avian_HM172340_A/chicken/Henan/A-7/2006|2006.500:0.006733405262,H5N1_Avian_EU243142_A/chicken/Hebei/126/2005|2005.500:0.003668893517):0.0005502216873,H5N1_Avian_HM172336_A/chicken/Ningxia/24/2006|2006.500:0.006567775576):0.002503568019):0.0001427371885):0.001664255153,H5N1_Avian_DQ914813_A/chicken/Shanxi/2/2006|2006.500:0.009428112547):0.003342050775,H5N1_Avian_HM172316_A/chicken/Shandong/A-5/2006|2006.500:0.03166965518):0.004858639004,((((((((H5N1_Avian_EU430501_A/domestic_green-winged_teal/Hunan/67/2005|2005.500:0.000471926977,H5N1_Avian_EU430508_A/domestic_green-winged_teal/Hunan/79/2005|2005.500:0.0004609824511):0.0007567288244,H5N1_Avian_AB478021_A/chicken/Pyigyitagon/204/2006|2006.500:0.00489608154):0.0005075990907,(H5N1_Avian_HM172343_A/chicken/Xinjiang/78/2005|2005.500:0.006008410602,H5N1_Avian_HM172348_A/chicken/Xinjiang/68/2005|2005.500:0.001528691113):0.002867316204):0.0006976716034,(H5N1_Avian_HM172346_A/chicken/Xinjiang/28/2006|2006.500:0.001117760422,H5N1_Avian_HM172344_A/chicken/Xinjiang/27/2006|2006.500:0.003092968534):0.004466252451):0.002604810149,H5N1_Human_EF587276_A/Beijing/01/2003|2003.500:0.006873038243):0.0006799568158,H5N1_Avian_DQ997167_A/duck/Hubei/wp/2003|2003.500:0.006147059154):0.0003091021581,((((H5N1_Avian_AY676031_A/chicken/Korea/es/2003|2003.500:0.0007159242009,H5N1_Avian_AY676032_A/duck/Korea/ESD1/03|2003.500:0.000215672654):0.001347533102,(H5N1_Avian_AB188823_A/chicken/Kyoto/3/2004|2004.500:2.598061422e-16,H5N1_Avian_AB189052_A/crow/Kyoto/53/2004|2004.500:-2.598061422e-16):0.00241020866):3.408485429e-05,H5N1_Avian_AB188815_A/chicken/Oita/8/2004|2004.500:0.0009025656794):0.000515038923,H5N1_Avian_AB189059_A/crow/Osaka/102/2004|2004.500:0.001820207636):0.001135698771):0.0008368458158,H5N1_Avian_EU195415_A/mallard/Huadong/Y/2003|2003.500:0.001323775094):0.004543531723):0.004519417528,H5N1_Avian_DQ997526_A/goose/Guangdong/xb/2001|2001.500:0.01461489168):0.005517613471,H6N5_Avian_HM145378_A/duck/Hunan/5613/2003|2003.500:0.01157180468):0.004321429221,(((H10N7_Avian_CY183650_A/mallard/Sweden/3151/2003|2003.493:0.006938216363,H5N2_Avian_CY076934_A/mallard/Sweden/74/2003|2003.500:0.006424315502):0.00208348083,H2N2_Avian_CY121964_A/white-fronted_goose/Netherlands/22/1999|1999.500:0.009061457145):0.003021377984,H6N2_Avian_HM145307_A/duck/Hunan/573/2002|2002.500:0.01321762082):0.0008150135806):0.001449726376,((((((((H6N1_Avian_CY109297_A/duck/Guizhou/1426/2006|2006.200:0.001021744365,H6N2_Avian_CY109289_A/duck/Guizhou/1084/2006|2006.123:-9.045628959e-05):0.0005668223921,H6N5_Avian_CY109281_A/duck/Guizhou/888/2006|2006.123:-0.0001001774688):0.001423060664,H3N8_Avian_LC339872_A/duck/Mongolia/144/2005|2005.710:0.002799941869):0.0004120072303,H7N8_Avian_KF260247_A/wild_duck/Jiangxi/19615/2009|2009.500:0.002409901885):0.0007198804755,(H6N2_Avian_CY109249_A/duck/Guangxi/2140/2006|2006.452:0.002549438892,H6N1_Avian_CY109265_A/duck/Guangxi/3333/2006|2006.704:0.001672884835):0.002976217622):0.0006224726375,(H3N6_Avian_LC121363_A/duck/Mongolia/405/2015|2015.663:0.00694314218,H3N8_Avian_LC367489_A/duck/Mongolia/672/2010|2010.658:0.0005950218286):0.002335779713):0.0009238438247,H4N6_Avian_KR010394_A/spot-billed_duck/Shanghai/SH12/2014|2014.293:0.009699099749):0.001878053533,H6N2_Avian_HM145324_A/mallard/Jiangxi/7376/2003|2003.500:0.006532936214):0.00444783378):0.00162582618,((H6N9_Avian_CY077589_A/mallard/New_Zealand/1365-350/2005|2005.500:0.008118826909,H2N3_Avian_CY077534_A/mallard/New_Zealand/449-81/2004|2004.500:0.003736646458):0.002265951571,H4N6_Avian_CY077510_A/mallard/New_Zealand/449-66/2004|2004.500:0.008792992098):0.006543093094):0.0009218830875,(H7N7_Avian_CY186329_A/mallard/Sweden/1681/2002|2002.953:0,H2N7_Avian_CY122056_A/mallard/Sweden/112/2002|2002.500:0):0.01465402451):0.001412299996,H6N2_Avian_MF146327_A/mallard_duck/Netherlands/13/2005|2005.849:0.01623428297):0.0007209805064):0.0006592201982,((H7N6_Avian_CY061615_A/duck/Victoria/512/2007|2007.500:0.01107177384,H7N2_Avian_CY033166_A/duck/Tasmania/277/2007|2007.500:0.008218634485):0.003948396582,H2N6_Avian_MG241348_A/wild_bird/Fujian/24/2017|2017.200:0.03624653812):0.01223556486):0.0009115570188,((((((((((((H2N3_Avian_KY130655_A/northern_pintail/Alaska/366/2011|2011.723:-6.602023096e-17,H2N3_Avian_KY130599_A/green-winged_teal/Alaska/227/2011|2011.710:6.602023096e-17):0.00126456545,H2N9_Avian_KY130714_A/northern_pintail/Alaska/655/2011|2011.745:0.001537498778):0.001669835498,((H2N4_Avian_CY195748_A/mallard/Interior_Alaska/12ML00064/2012|2012.718:1.801200991e-16,H8N4_Avian_CY195732_A/mallard/Interior_Alaska/12ML00058/2012|2012.718:-1.801200991e-16):0.0001878202958,H8N4_Avian_CY195782_A/mallard/Interior_Alaska/12ML00120/2012|2012.718:0.0007437765591):0.006410053374):0.0004205151283,(((H2N3_Avian_CY157339_A/mallard/California/3148/2012|2012.586:0.0005192352728,H2N3_Avian_CY157475_A/mallard/California/3430/2012|2012.633:0.003696039218):0.001345930205,H2N7_Avian_CY157115_A/mallard/California/2805/2012|2012.529:0.002899593869):0.001536744558,(H3N8_Avian_CY157572_A/mallard/California/2924/2012|2012.556:0.003339709003,H3N8_Avian_CY157419_A/mallard/California/3304/2012|2012.605:0.0004209252607):0.00131412394):0.000985455455):7.004410844e-05,H3N3_Avian_KY644404_A/blue-winged_teal/Guatemala/CIP049H109-14/2012|2012.874:0.00229361311):0.0002194471677,(((H4N6_Avian_KY130984_A/northern_pintail/Alaska/267/2013|2013.696:0.002493989979,H3N8_Avian_KY131178_A/northern_pintail/Alaska/911/2013|2013.726:0.001726864747):0.0002317507414,H6N8_Avian_KY131154_A/northern_pintail/Alaska/792/2013|2013.726:0.0007017584899):0.0002818356611,H3N8_Avian_KY131103_A/northern_pintail/Alaska/619/2013|2013.707:-0.0002857631786):0.001424066069):0.001133750137,H4N6_Avian_KY130890_A/mallard/Alaska/756/2012|2012.803:0.002897670263):0.0006903410926,H10N7_Avian_KY131170_A/northern_pintail/Alaska/856/2013|2013.726:0.005487116768):0.002251568713,(H4N6_Avian_KY131336_A/northern_pintail/Alaska/UGAI15-6995/2015|2015.721:0.00112342433,H6N1_Avian_KY131304_A/northern_pintail/Alaska/UGAI15-6978/2015|2015.721:0.0002767969683):0.007954915325):0.001598591319,(((((((((H11N9_Avian_CY206835_A/mallard/Southcentral_Alaska/12ML01685/2014|2014.896:0.00437848889,H5N3_Avian_KT338320_A/mallard/Alaska/103/2014|2014.704:0.001743345007):0.0005070617017,H2N3_Avian_CY206819_A/mallard/Southcentral_Alaska/12ML01535/2014|2014.877:0.001834463908):0.001426713268,(H1N1_Avian_KP896490_A/harlequin_duck/Alaska/46/2014|2014.052:0.001580291716,H3N8_Avian_KT338443_A/northern_pintail/Alaska/523/2014|2014.742:0.001697631812):0.0002332331833):0.0006779779045,H6N8_Avian_KX949427_A/mallard/Alaska/UGAI15-6397/2015|2015.685:0.00167370519):0.0002865666407,(H6N2_Avian_CY177018_A/green-winged_teal/California/3722/2012|2012.803:0.0002391731907,H8N4_Avian_KY130567_A/northern_pintail/Alaska/136/2011|2011.710:0.004458562539):0.000194599934):0.0004851219916,((H3N6_Avian_KT338552_A/northern_pintail/Alaska/830/2014|2014.745:0.0003329489569,H10N7_Avian_KY131383_A/northern_shoveler/Alaska/UGAI15-7315/2015|2015.742:0.00200086418):0.001729221926,H3N3_Avian_KT338348_A/American_green-winged_teal/Alaska/306/2014|2014.693:0.001086884693):0.00261932902):0.0002547877391,(((H11N2_Avian_KT338512_A/glaucous-winged_gull/Alaska/670/2014|2014.723:0.001012860438,H11N2_Avian_KT338312_A/emperor_goose/Alaska/50/2014|2014.718:-7.995101035e-05):0.000449674633,H3N8_Avian_KT338576_A/northern_pintail/Alaska/870/2014|2014.742:1.756262465e-05):0.000538013152,H1N1_Avian_KT338467_A/northern_pintail/Alaska/576/2014|2014.734:0.0008631627361):0.003510965554):0.0005454829627,H6N8_Avian_KY561096_A/green-winged_teal/Missouri/15OS6475/2015|2015.830:0.005585938889):0.0006219631711,H6N8_Avian_KY131186_A/northern_pintail/Alaska/916/2013|2013.737:0.006562022313):0.002171396917):0.00123144261,(((H10N7_Avian_CY157235_A/mallard/California/2954/2012|2012.559:-4.376418082e-17,H10N7_Avian_CY157243_A/mallard/California/2956/2012|2012.559:4.376418082e-17):0.01150963447,H5N2_Avian_CY133914_A/northern_shoveler/California/2815/2011|2011.825:0.006782954099):0.0006034944607,H3N8_Avian_KX714449_A/American_green-winged_teal/Alaska/137916/2009|2009.712:0.006064989246):0.001409160216):0.004000213582,((((((((((H7N3_Avian_KX351766_A/mallard/California/LDC331/2015|2015.005:0.00104635507,H7N3_Avian_KX351597_A/northern_shoveler/California/LDC366/2015|2015.005:0.0003524751307):9.110651879e-05,H7N3_Avian_KR150892_A/turkey/California/8199/2015|2015.184:0.001780095826):7.507129622e-05,H7N3_Avian_KY551283_A/American_green-winged_teal/AH0003731/2015|2015.003:-7.766108024e-05):0.0001711027121,H7N3_Avian_KY550738_A/northern_shoveler/California/AH0007019/2014|2014.236:0.0007624492255):0.0001424109337,H7N3_Avian_KY551307_A/American_green-winged_teal/Utah/AH0021680/2015|2015.142:0.001726345219):0.0001877970664,H7N3_Avian_KY550840_A/cinnamon_teal/New_Mexico/AH0013653/2015|2015.110:0.001215380136):0.0007249938584,((H4N8_Avian_KX351627_A/mallard/California/UCD841/2015|2015.603:0.0006314121047,H4N6_Avian_KX351578_A/mallard/California/UCD806/2015|2015.562:0.000766304723):0.0002094829964,H4N6_Avian_KY828631_A/mallard/California/UCD955/2015|2015.595:0.0002586178259):0.001634910665):0.0006316254229,((H7N8_Avian_KY550746_A/northern_shoveler/Nevada/AH0009328/2015|2015.003:0.003471971684,H4N6_Avian_CY206648_A/blue-winged_teal/Louisiana/UGAI14-3733/2014|2014.699:0.002629843789):0.0003887727757,(H9N2_Avian_KY983105_A/northern_pintail/California/HS050B/2015|2015.819:1.154415493e-17,H9N2_Avian_KY983226_A/northern_pintail/California/HS050A/2015|2015.819:-1.154415493e-17):0.006738142307):0.0008036606999):0.001566239092,((H7N7_Avian_KY550816_A/northern_shoveler/California/AH0079568/2016|2016.071:0.001618141727,H10N3_Avian_KY983222_A/northern_shoveler/California/HS249/2015|2015.926:0.00213357836):0.000470711601,H7N3_Avian_KY550824_A/American_green-winged_teal/California/AH0079678/2016|2016.079:0.003292027253):0.005363754335):0.001120645579,((H3N9_Avian_CY204599_A/mallard/Maryland/14OS1430/2014|2014.704:1.005764072e-16,H3N9_Avian_CY204631_A/mallard/Maryland/14OS1447/2014|2014.704:-1.005764072e-16):0.005785612116,H7N3_Avian_KU740203_A/pheasant/New_Jersey/26996-2/2014|2014.630:0.002699531444):0.003403263365):0.009356620207):0.006651123737):0.001561644725,(((((((((((((((((H5N3_Avian_LC371801_A/duck/Hokkaido/167/2007|2007.827:0.005097822643,H11N9_Avian_AB593462_A/duck/Vietnam/G30/2008|2008.038:0.005844585302):0.0001026924978,H6N1_Avian_JF965104_A/duck/Eastern_China/1/2008|2008.871:0.008945504414):0.0006733491348,H7N8_Avian_KF260297_A/wild_duck/Jiangxi/9157/2005|2005.500:0.0006947119075):0.000244458996,H4N6_Avian_LC349406_A/duck/Mongolia/372/2010|2010.658:0.0005701485787):0.0005308955619,(H4N6_Avian_KU160946_A/duck/Henan/S4179/2009|2009.921:0.002919948304,H3N8_Avian_LC349374_A/duck/Mongolia/29/2011|2011.652:0.005572352764):0.0004005110125):0.0005949185469,H9N2_Avian_KC162236_A/baikal_teal/Xianghai/421/2011|2011.786:0.006404690151):0.000119580557,(H4N6_Avian_LC339778_A/duck/Mongolia/1099/2009|2009.666:0.0004936297777,H4N6_Avian_LC339786_A/duck/Mongolia/1117/2009|2009.666:-2.795369502e-05):0.004039118779):0.0005767489723,(((H9N2_Avian_JN852808_A/chicken/Korea/KNUWSJ09/2009|2009.367:0.0008051011831,H9N2_Avian_JN852800_A/chicken/Korea/KNUSWR09/2009|2009.285:0.0001265610442):0.001933913098,H9N2_Avian_JN852784_A/duck/Korea/KNUDPJ09/2009|2009.367:0.002283694173):0.001985929224,H12N5_Avian_AB593478_A/duck/Vietnam/G18/2009|2009.038:0.004172000207):0.003185448703):0.0001350958147,((H10N5_Avian_KP288013_A/migratory_duck/Jiangxi/6847/2003|2003.899:0.002832321745,H6N1_Avian_HM145235_A/mallard/Jiangxi/6845/2003|2003.500:0.002813564057):0.0004206682994,(H5N2_Avian_EF634331_A/garganey/SanJiang/160/2006|2006.500:0.01019212693,H4N6_Avian_AB304146_A/duck/Shiga/8/2004|2004.500:0.002660674219):0.0005439937121):0.000833076631):0.0001209855367,H5N1_Avian_KR010410_A/goose/Inner_Mongolia/IM-192/2014|2014.816:0.006579058154):0.0006621078459,(H7N7_Avian_KF260234_A/duck/Fujian/5408/2008|2008.500:0.001038531041,H7N7_Avian_KF260291_A/duck/Fujian/5448/2008|2008.500:-0.0001073961678):0.007556690343):0.000374718525,(((H5N1_Avian_AB530991_A/mallard/Hokkaido/24/2009|2009.500:0.005271988565,H2N9_Avian_KF260302_A/wild_waterfowl/Hong_Kong/MPL696/2011|2011.500:0.002771482711):0.002021054393,H2N3_Avian_KC899725_A/wild_duck/SH17-34/2008|2008.953:0.003676734095):0.001332173095,(H10N8_Avian_KP287949_A/duck/Jiangxi/4759/2009|2009.200:0.003725755947,H10N9_Avian_LC339698_A/duck/Hokkaido/WZ16/2008|2008.797:0.003349229787):0.004989103062):0.001110844172):0.0004635075849,H4N8_Avian_KC683702_A/duck/Nanjing/1102/2010|2010.871:0.007211125142):0.0002447784958,H5N2_Avian_KJ162779_A/duck/Taiwan/4379/2013|2013.025:0.01749662742):0.0005725316096,(((((H6N2_Avian_KU143474_A/wild_bird/Wuhan/CDHN15/2015|2015.038:0.0006019174301,H6N1_Avian_KT717297_A/Anser_fabalis/China/Anhui/L221/2014|2014.973:0.001731895707):0.001139650609,H3N6_Avian_LC053483_A/duck/Vietnam/LBM798/2014|2014.923:0.003102516581):0.0009224242032,H6N2_Avian_KU143473_A/wild_bird/Wuhan/CDHN09/2015|2015.038:0.002125619325):0.001177454712,((H11N9_Avian_KU143471_A/wild_bird/Wuhan/CDH
[truncated: 536,457 more chars]
