# Supplementary material for: A brief history of bird flu
Source: Philos Trans R Soc Lond B Biol Sci. 2019 May 6;374(1775):20180257. doi: 10.1098/rstb.2018.0257 (PMC6553608; doi:10.1098/rstb.2018.0257)
Supplement: Data for segments 1,2,3,5,7,8 - 10279 taxa [file rstb20180257supp2.zip › internals_subsample/hxnx_all_seg3_10279_bat_og_infoTbl.txt]

beastNames	accn	host	subtype	Htype	Ntype	country	region	continent	decDate	avHost5
H3N2_Swine_MF920133_A/swine/Minnesota/MT_13_01_S55/2013|2013.137	MF920133	Swine	H3N2	H3	N2	USA	NorthernAmerica	America	2013.137	Swine
H1N1_Human_MH126163_A/South_Dakota/04/2018|2018.060	MH126163	Human	H1N1	H1	N1	USA	NorthernAmerica	America	2018.06	Human
H9N2_Avian_CY038457_A/chicken/Pakistan/UDL-01/2008|2008.022	CY038457	Avian	H9N2	H9	N2	Pakistan	SouthernAsia	Asia	2008.022	Dom-gal
H3N2_Human_CY000662_A/New_York/169/2000|2000.005	CY000662	Human	H3N2	H3	N2	USA	NorthernAmerica	America	2000.005	Human
H5N1_Avian_CY179416_A/mallard/Wisconsin/568/1982|1982.500	CY179416	Avian	H5N1	H5	N1	USA	NorthernAmerica	America	1982.5	Wild-ans-short
H11N9_Avian_KF260271_A/northern_pintail/Hong_Kong/MPJ851/2009|2009.500	KF260271	Avian	H11N9	H11	N9	Hong Kong	EasternAsia	Asia	2009.5	Wild-ans-long
H3N2_Human_CY007752_A/Canterbury/68/2002|2002.507	CY007752	Human	H3N2	H3	N2	New Zealand	AustraliaNewZealandOceania	Oceania	2002.507	Human
H6N1_Avian_JF965120_A/duck/Eastern_China/34/2005|2005.285	JF965120	Avian	H6N1	H6	N1	China	EasternAsia	Asia	2005.285	Dom-ans
H9N2_Human_MF440741_A/Beijing/1/2017|2017.321	MF440741	Human	H9N2	H9	N2	China	EasternAsia	Asia	2017.321	Human
H5N1_Avian_HM172352_A/chicken/Jiangsu/18/2008|2008.500	HM172352	Avian	H5N1	H5	N1	China	EasternAsia	Asia	2008.5	Dom-gal
H1N2_Avian_KU881680_A/Anseriformes/Anhui/S61/2014|2014.973	KU881680	Avian	H1N2	H1	N2	China	EasternAsia	Asia	2014.973	Wild-ans-short
H11N2_Avian_CY138142_A/lesser_black-backed_gull/Iceland/145/2010|2010.389	CY138142	Avian	H11N2	H11	N2	Iceland	NorthernEurope	Europe	2010.389	Wild-other
H2N1_Avian_CY117482_A/laughing_gull/Delaware_Bay/10/1990|1990.293	CY117482	Avian	H2N1	H2	N1	USA	NorthernAmerica	America	1990.293	Wild-other
H1N1_Human_CY225613_A/Minnesota/14/2017|2017.153	CY225613	Human	H1N1	H1	N1	USA	NorthernAmerica	America	2017.153	Human
H3N2_Swine_JX155359_A/swine/Indiana/A01049091/2010|2010.879	JX155359	Swine	H3N2	H3	N2	USA	NorthernAmerica	America	2010.879	Swine
H10N4_Avian_CY142255_A/northern_pintail/Interior_Alaska/9BM7694R0/2009|2009.500	CY142255	Avian	H10N4	H10	N4	USA	NorthernAmerica	America	2009.5	Wild-ans-long
H11N1_Avian_CY055174_A/aquatic_bird/India/NIV-17095/2007|2007.975	CY055174	Avian	H11N1	H11	N1	India	SouthernAsia	Asia	2007.975	Wild-ans-short
H10N6_Avian_CY133566_A/long-tailed_duck/Wisconsin/10OS3919/2010|2010.874	CY133566	Avian	H10N6	H10	N6	USA	NorthernAmerica	America	2010.874	Wild-ans-short
H5N1_Avian_AB450535_A/chicken/Kohn_Kaen/NIAH330/2004|2004.500	AB450535	Avian	H5N1	H5	N1	Thailand	SouthEasternAsia	Asia	2004.5	Dom-gal
H1N1_Human_KX410538_A/Virginia/44/2016|2016.205	KX410538	Human	H1N1	H1	N1	USA	NorthernAmerica	America	2016.205	Human
H3N2_Human_CY261056_A/Massachusetts/19/2017|2017.871	CY261056	Human	H3N2	H3	N2	USA	NorthernAmerica	America	2017.871	Human
H4N6_Avian_KU160834_A/duck/Anhui/S2193/2012|2012.340	KU160834	Avian	H4N6	H4	N6	China	EasternAsia	Asia	2012.34	Dom-ans
H1N1_Swine_CY157660_A/swine/North_Carolina/SG1170/2003|2003.093	CY157660	Swine	H1N1	H1	N1	USA	NorthernAmerica	America	2003.093	Swine
H3N2_Avian_JN706699_A/turkey/Ontario/FAV-10/2011|2011.551	JN706699	Avian	H3N2	H3	N2	Canada	NorthernAmerica	America	2011.551	Dom-gal
H10N7_Avian_KX977719_A/mallard_duck/Netherlands/32/2013|2013.592	KX977719	Avian	H10N7	H10	N7	Netherlands	WesternEurope	Europe	2013.592	Wild-ans-short
H1N1_Human_KF560155_A/Helsinki/894/2012|2012.162	KF560155	Human	H1N1	H1	N1	Finland	NorthernEurope	Europe	2012.162	Human
H3N2_Human_KC892837_A/Michigan/03/2012|2012.175	KC892837	Human	H3N2	H3	N2	USA	NorthernAmerica	America	2012.175	Human
H3N2_Human_CY000246_A/New_York/121/2002|2002.153	CY000246	Human	H3N2	H3	N2	USA	NorthernAmerica	America	2002.153	Human
H1N1_Human_HM189351_A/Lipetsk/CRIE-BVV/2009|2009.858	HM189351	Human	H1N1	H1	N1	Russia	EasternEurope	Europe	2009.858	Human
H9N2_Avian_KC768055_A/duck/Shanghai/C163/2009|2009.841	KC768055	Avian	H9N2	H9	N2	China	EasternAsia	Asia	2009.841	Dom-ans
H7N7_Avian_KT777875_A/ostrich/South_Africa/KRB/2013|2013.247	KT777875	Avian	H7N7	H7	N7	South Africa	SouthernAfrica	Africa	2013.247	Wild-other
H1N1_Human_JN596864_A/Orenburg/01/2009|2009.595	JN596864	Human	H1N1	H1	N1	Russia	EasternEurope	Europe	2009.595	Human
H3N2_Human_CY006057_A/Hong_Kong/1/1982|1982.500	CY006057	Human	H3N2	H3	N2	Hong Kong	EasternAsia	Asia	1982.5	Human
H9N2_Human_KX595337_A/Hunan/44557/2015|2015.912	KX595337	Human	H9N2	H9	N2	China	EasternAsia	Asia	2015.912	Human
H9N2_Avian_KU143496_A/chicken/Wenzhou/YHQL04/2014|2014.953	KU143496	Avian	H9N2	H9	N2	China	EasternAsia	Asia	2014.953	Dom-gal
H11N2_Avian_CY041423_A/mallard/Netherlands/26/2005|2005.500	CY041423	Avian	H11N2	H11	N2	Netherlands	WesternEurope	Europe	2005.5	Wild-ans-short
H1N2_Swine_DQ280207_A/swine/Ontario/55383/04|2004.500	DQ280207	Swine	H1N2	H1	N2	Canada	NorthernAmerica	America	2004.5	Swine
H6N6_Avian_KY415813_A/duck/Ganzhou/GZ148/2016|2016.071	KY415813	Avian	H6N6	H6	N6	China	EasternAsia	Asia	2016.071	Dom-ans
H1N8_Avian_CY146122_A/ruddy_turnstone/New_Jersey/AI09-710/2009|2009.386	CY146122	Avian	H1N8	H1	N8	USA	NorthernAmerica	America	2009.386	Wild-other
H3N2_Human_CY114098_A/Paris/287/1993|1993.500	CY114098	Human	H3N2	H3	N2	France	WesternEurope	Europe	1993.5	Human
H3N2_Human_CY118631_A/Malaysia/17998/2001|2001.079	CY118631	Human	H3N2	H3	N2	Malaysia	SouthEasternAsia	Asia	2001.079	Human
H1N1_Human_CY027000_A/North_Carolina/UR06-0364/2007|2007.134	CY027000	Human	H1N1	H1	N1	USA	NorthernAmerica	America	2007.134	Human
H7N3_Avian_KY013809_A/blue-winged_teal/Louisiana/UGAI15-2510/2015|2015.255	KY013809	Avian	H7N3	H7	N3	USA	NorthernAmerica	America	2015.255	Wild-ans-long
H1N1_Swine_CY022338_A/swine/Iowa/17672/1988|1988.500	CY022338	Swine	H1N1	H1	N1	USA	NorthernAmerica	America	1988.5	Swine
H3N2_Human_CY114506_A/Netherlands/009/2010|2010.301	CY114506	Human	H3N2	H3	N2	Netherlands	WesternEurope	Europe	2010.301	Human
H10N6_Avian_CY204663_A/surf_scoter/Maryland/14OS1407/2014|2014.896	CY204663	Avian	H10N6	H10	N6	USA	NorthernAmerica	America	2014.896	Wild-ans-short
H11N9_Avian_CY025202_A/sharp-tailed_sandpiper/Australia/6/2004|2004.500	CY025202	Avian	H11N9	H11	N9	Australia	AustraliaNewZealandOceania	Oceania	2004.5	Wild-other
H1N1_Swine_KR699867_A/swine/England/080012/2011|2011.529	KR699867	Swine	H1N1	H1	N1	United Kingdom	NorthernEurope	Europe	2011.529	Swine
H7N9_Avian_MF988737_A/duck/Anhui/S702/2013|2013.255	MF988737	Avian	H7N9	H7	N9	China	EasternAsia	Asia	2013.255	Dom-ans
H1N1_Human_MH083348_A/Arizona/74/2017|2017.964	MH083348	Human	H1N1	H1	N1	USA	NorthernAmerica	America	2017.964	Human
H7N3_Avian_CY180657_A/mallard/Wisconsin/438/1979|1979.500	CY180657	Avian	H7N3	H7	N3	USA	NorthernAmerica	America	1979.5	Wild-ans-short
H7N9_Human_KF277195_A/Nanchang/1/2013|2013.310	KF277195	Human	H7N9	H7	N9	China	EasternAsia	Asia	2013.31	Human
H3N2_Avian_CY186916_A/blue-winged_teal/Ohio/12OS2154/2012|2012.704	CY186916	Avian	H3N2	H3	N2	USA	NorthernAmerica	America	2012.704	Wild-ans-long
H5N8_Avian_KY576105_A/common_teal/Korea/W555/2017|2017.008	KY576105	Avian	H5N8	H5	N8	South Korea	EasternAsia	Asia	2017.008	Wild-ans-long
H11N9_Avian_CY094114_A/mallard/California/6517/2008|2008.844	CY094114	Avian	H11N9	H11	N9	USA	NorthernAmerica	America	2008.844	Wild-ans-short
H1N2_Avian_CY136837_A/ruddy_turnstone/Delaware_Bay/181/1994|1994.386	CY136837	Avian	H1N2	H1	N2	USA	NorthernAmerica	America	1994.386	Wild-other
H9N2_Avian_KX977949_A/gadwall_duck/Netherlands/2/2006|2006.071	KX977949	Avian	H9N2	H9	N2	Netherlands	WesternEurope	Europe	2006.071	Wild-ans-short
H1N1_Human_MH245966_A/Hawaii/17/2018|2018.104	MH245966	Human	H1N1	H1	N1	USA	NorthernAmerica	America	2018.104	Human
H1N1_Human_CY176647_A/Westmead/INS3_664/2011|2011.551	CY176647	Human	H1N1	H1	N1	Australia	AustraliaNewZealandOceania	Oceania	2011.551	Human
H1N1_Swine_CY159804_A/swine/Oklahoma/SG1249/2006|2006.430	CY159804	Swine	H1N1	H1	N1	USA	NorthernAmerica	America	2006.43	Swine
H12N2_Avian_CY166231_A/American_green-winged_teal/Wisconsin/11OS3580/2011|2011.827	CY166231	Avian	H12N2	H12	N2	USA	NorthernAmerica	America	2011.827	Wild-ans-long
H1N1_Human_KC780504_A/Utah/02/2010|2010.110	KC780504	Human	H1N1	H1	N1	USA	NorthernAmerica	America	2010.11	Human
H3N2_Human_CY171292_A/Chicago/YGA_04066/2012|2012.964	CY171292	Human	H3N2	H3	N2	USA	NorthernAmerica	America	2012.964	Human
H4N6_Avian_CY102630_A/mallard/Alberta/235/1999|1999.608	CY102630	Avian	H4N6	H4	N6	Canada	NorthernAmerica	America	1999.608	Wild-ans-short
H8N4_Avian_MF046264_A/mallard/Alberta/203/2015|2015.608	MF046264	Avian	H8N4	H8	N4	Canada	NorthernAmerica	America	2015.608	Wild-ans-short
H1N1_Human_LK054731_A/Paris/650/2004|2004.500	LK054731	Human	H1N1	H1	N1	France	WesternEurope	Europe	2004.5	Human
H6N2_Avian_CY041399_A/mallard/Netherlands/71/2006|2006.500	CY041399	Avian	H6N2	H6	N2	Netherlands	WesternEurope	Europe	2006.5	Wild-ans-short
H2N2_Human_CY034073_A/Singapore/1-MA12B/1957|1957.500	CY034073	Human	H2N2	H2	N2	Singapore	SouthEasternAsia	Asia	1957.5	Human
H3N2_Human_MH358701_A/Louisiana/16/2018|2018.123	MH358701	Human	H3N2	H3	N2	USA	NorthernAmerica	America	2018.123	Human
H6N1_Avian_CY132986_A/gadwall/Illinois/10OS3342/2010|2010.827	CY132986	Avian	H6N1	H6	N1	USA	NorthernAmerica	America	2010.827	Wild-ans-short
H1N1_Swine_AB911592_A/swine/Ibaraki/46/2010|2010.704	AB911592	Swine	H1N1	H1	N1	Japan	EasternAsia	Asia	2010.704	Swine
H3N2_Avian_KY284449_A/blue-winged_teal/Missouri/15OS4769/2015|2015.696	KY284449	Avian	H3N2	H3	N2	USA	NorthernAmerica	America	2015.696	Wild-ans-long
H9N2_Avian_GQ140284_A/turkey/Israel/689/2008|2008.285	GQ140284	Avian	H9N2	H9	N2	Israel	WesternAsia	Asia	2008.285	Dom-gal
H5N1_Avian_KC261460_A/chicken/Eastern_China/ZG56/2011|2011.953	KC261460	Avian	H5N1	H5	N1	China	EasternAsia	Asia	2011.953	Dom-gal
H3N2_Human_MH307206_A/Oregon/14/2018|2018.088	MH307206	Human	H3N2	H3	N2	USA	NorthernAmerica	America	2018.088	Human
H1N1_Human_KU589361_A/West_Virginia/25/2015|2015.901	KU589361	Human	H1N1	H1	N1	USA	NorthernAmerica	America	2015.901	Human
H3N2_Swine_KX772325_A/swine/Iowa/A01941921/2015|2015.995	KX772325	Swine	H3N2	H3	N2	USA	NorthernAmerica	America	2015.995	Swine
H6N2_Avian_KJ200850_A/duck/Hubei/S1114/2009|2009.173	KJ200850	Avian	H6N2	H6	N2	China	EasternAsia	Asia	2009.173	Dom-ans
H3N2_Canine_KX570965_A/canine/North_Carolina/109904/2015|2015.573	KX570965	Canine	H3N2	H3	N2	USA	NorthernAmerica	America	2015.573	Canine
H7N6_Avian_CY061615_A/duck/Victoria/512/2007|2007.500	CY061615	Avian	H7N6	H7	N6	Australia	AustraliaNewZealandOceania	Oceania	2007.5	Dom-ans
H3N2_Human_CY007136_A/Canterbury/423/2003|2003.532	CY007136	Human	H3N2	H3	N2	New Zealand	AustraliaNewZealandOceania	Oceania	2003.532	Human
H3N2_Human_MH126458_A/Arkansas/02/2018|2018.058	MH126458	Human	H3N2	H3	N2	USA	NorthernAmerica	America	2018.058	Human
H9N4_Avian_MG280361_A/blue-winged_teal/Ohio/16OS1068/2016|2016.690	MG280361	Avian	H9N4	H9	N4	USA	NorthernAmerica	America	2016.69	Wild-ans-long
H1N1_Human_CY250122_A/Florida/66/2017|2017.729	CY250122	Human	H1N1	H1	N1	USA	NorthernAmerica	America	2017.729	Human
H5N2_Avian_KP000022_A/chicken/Shijiazhuang/1209/2013|2013.937	KP000022	Avian	H5N2	H5	N2	China	EasternAsia	Asia	2013.937	Dom-gal
H7N6_Avian_CY076394_A/northern_shoveler/California/27985/2007|2007.063	CY076394	Avian	H7N6	H7	N6	USA	NorthernAmerica	America	2007.063	Wild-ans-short
H1N1_Human_CY223436_A/Mississippi/05/2017|2017.121	CY223436	Human	H1N1	H1	N1	USA	NorthernAmerica	America	2017.121	Human
H3N2_Swine_JQ350551_A/swine/Indiana/A00968322/2010|2010.795	JQ350551	Swine	H3N2	H3	N2	USA	NorthernAmerica	America	2010.795	Swine
H6N2_Avian_HM145375_A/duck/Fujian/8719/2005|2005.500	HM145375	Avian	H6N2	H6	N2	China	EasternAsia	Asia	2005.5	Dom-ans
H7N9_Avian_MF630500_A/duck/Shanghai/SD015/2015|2015.044	MF630500	Avian	H7N9	H7	N9	China	EasternAsia	Asia	2015.044	Dom-ans
H6N2_Avian_HM145362_A/mallard/Jiangxi/12147/2005|2005.500	HM145362	Avian	H6N2	H6	N2	China	EasternAsia	Asia	2005.5	Wild-ans-short
H3N2_Avian_KT022240_A/chicken/Guangxi/015C10/2009|2009.285	KT022240	Avian	H3N2	H3	N2	China	EasternAsia	Asia	2009.285	Dom-gal
H4N9_Avian_CY097659_A/mallard/Ohio/2031/2009|2009.586	CY097659	Avian	H4N9	H4	N9	USA	NorthernAmerica	America	2009.586	Wild-ans-short
H4N1_Avian_CY004965_A/mallard_duck/Alberta/291/1977|1977.655	CY004965	Avian	H4N1	H4	N1	Canada	NorthernAmerica	America	1977.655	Wild-ans-short
H9N2_Avian_EU086231_A/chicken/Guangxi/37/2005|2005.500	EU086231	Avian	H9N2	H9	N2	China	EasternAsia	Asia	2005.5	Dom-gal
H4N6_Avian_KJ568128_A/blue-winged_teal/Iowa/13OS2359/2013|2013.721	KJ568128	Avian	H4N6	H4	N6	USA	NorthernAmerica	America	2013.721	Wild-ans-long
H3N3_Avian_KY644492_A/blue-winged_teal/Guatemala/CIP049H104-93/2011|2011.915	KY644492	Avian	H3N3	H3	N3	Guatemala	CentralAmerica	America	2011.915	Wild-ans-long
H1N1_Human_CY066708_A/Vienna/INS291/2009|2009.882	CY066708	Human	H1N1	H1	N1	Austria	WesternEurope	Europe	2009.882	Human
H1N1_Avian_KF424057_A/mallard/Minnesota/Sg-00627/2008|2008.573	KF424057	Avian	H1N1	H1	N1	USA	NorthernAmerica	America	2008.573	Wild-ans-short
H7N4_Avian_CY022706_A/chicken/New_South_Wales/327/1997|1997.904	CY022706	Avian	H7N4	H7	N4	Australia	AustraliaNewZealandOceania	Oceania	1997.904	Dom-gal
H8N4_Avian_CY096695_A/blue-winged_teal/Guatemala/CIP049-07/2010|2010.082	CY096695	Avian	H8N4	H8	N4	Guatemala	CentralAmerica	America	2010.082	Wild-ans-long
H5N1_Avian_GQ386145_A/grebe/Tyva/3/2009|2009.471	GQ386145	Avian	H5N1	H5	N1	Russia	EasternEurope	Europe	2009.471	Wild-other
H1N1_Human_KT836463_A/Iowa/27/2014|2014.937	KT836463	Human	H1N1	H1	N1	USA	NorthernAmerica	America	2014.937	Human
H1N1_Human_KX004064_A/Delaware/45/2015|2015.929	KX004064	Human	H1N1	H1	N1	USA	NorthernAmerica	America	2015.929	Human
H1N1_Human_KU592847_A/Alaska/38/2014|2014.671	KU592847	Human	H1N1	H1	N1	USA	NorthernAmerica	America	2014.671	Human
H5N1_Avian_EF205195_A/chicken/Tula/4/05|2005.500	EF205195	Avian	H5N1	H5	N1	Russia	EasternEurope	Europe	2005.5	Dom-gal
H3N2_Swine_KT356668_A/swine/California/A01459014/2015|2015.208	KT356668	Swine	H3N2	H3	N2	USA	NorthernAmerica	America	2015.208	Swine
H5N2_Avian_GQ923434_A/duck/Pennsylvania/446080-7/2006|2006.500	GQ923434	Avian	H5N2	H5	N2	USA	NorthernAmerica	America	2006.5	Dom-ans
H7N9_Human_KY286418_A/Minhang/S01/2013|2013.156	KY286418	Human	H7N9	H7	N9	China	EasternAsia	Asia	2013.156	Human
H3N2_Human_KJ942693_A/Indiana/21/2012|2012.500	KJ942693	Human	H3N2	H3	N2	USA	NorthernAmerica	America	2012.5	Human
H1N1_Human_CY261812_A/Maryland/88/2017|2017.836	CY261812	Human	H1N1	H1	N1	USA	NorthernAmerica	America	2017.836	Human
H2N3_Avian_CY117240_A/mallard/Ontario/56/1976|1976.500	CY117240	Avian	H2N3	H2	N3	Canada	NorthernAmerica	America	1976.5	Wild-ans-short
H1N1_Human_MH126011_A/Minnesota/06/2018|2018.025	MH126011	Human	H1N1	H1	N1	USA	NorthernAmerica	America	2018.025	Human
H2N5_Avian_CY003876_A/mallard/Alberta/884/1984|1984.633	CY003876	Avian	H2N5	H2	N5	Canada	NorthernAmerica	America	1984.633	Wild-ans-short
H1N1_Human_KT836888_A/South_Dakota/16/2015|2015.197	KT836888	Human	H1N1	H1	N1	USA	NorthernAmerica	America	2015.197	Human
H9N2_Avian_CY184178_A/mallard/Sweden/99668/2009|2009.710	CY184178	Avian	H9N2	H9	N2	Sweden	NorthernEurope	Europe	2009.71	Wild-ans-short
H3N2_Swine_HQ734215_A/swine/Pennsylvania/62170-2/2010|2010.814	HQ734215	Swine	H3N2	H3	N2	USA	NorthernAmerica	America	2010.814	Swine
H1N1_Human_CY026856_A/Ohio/UR06-0341/2007|2007.134	CY026856	Human	H1N1	H1	N1	USA	NorthernAmerica	America	2007.134	Human
H6N2_Avian_KJ200666_A/chicken/Guangdong/S1453/2010|2010.173	KJ200666	Avian	H6N2	H6	N2	China	EasternAsia	Asia	2010.173	Dom-gal
H11N9_Avian_CY021474_A/mallard/Maryland/1124/2005|2005.500	CY021474	Avian	H11N9	H11	N9	USA	NorthernAmerica	America	2005.5	Wild-ans-short
H11N9_Avian_KX351644_A/mallard/California/57889/2015|2015.537	KX351644	Avian	H11N9	H11	N9	USA	NorthernAmerica	America	2015.537	Wild-ans-short
H4N6_Avian_CY157363_A/mallard/California/3166/2012|2012.595	CY157363	Avian	H4N6	H4	N6	USA	NorthernAmerica	America	2012.595	Wild-ans-short
H1N1_Human_CY002533_A/New_York/220/2002|2002.984	CY002533	Human	H1N1	H1	N1	USA	NorthernAmerica	America	2002.984	Human
H3N3_Avian_CY045276_A/mallard/Quebec/16485/2005|2005.630	CY045276	Avian	H3N3	H3	N3	Canada	NorthernAmerica	America	2005.63	Wild-ans-short
H4N6_Avian_CY132138_A/mallard/Ohio/10OS1319/2010|2010.584	CY132138	Avian	H4N6	H4	N6	USA	NorthernAmerica	America	2010.584	Wild-ans-short
H3N2_Avian_CY178395_A/mallard/Wisconsin/260/1980|1980.500	CY178395	Avian	H3N2	H3	N2	USA	NorthernAmerica	America	1980.5	Wild-ans-short
H1N2_Swine_CY130570_A/swine/Ohio/09SW1489E/2009|2009.507	CY130570	Swine	H1N2	H1	N2	USA	NorthernAmerica	America	2009.507	Swine
H10N3_Avian_MG280222_A/common_goldeneye/Wisconsin/16OS4147/2016|2016.921	MG280222	Avian	H10N3	H10	N3	USA	NorthernAmerica	America	2016.921	Wild-ans-short
H2N3_Avian_CY117264_A/mallard/Alberta/309/1979|1979.603	CY117264	Avian	H2N3	H2	N3	Canada	NorthernAmerica	America	1979.603	Wild-ans-short
H1N1_Human_CY081068_A/Ontario/3620/2010|2010.896	CY081068	Human	H1N1	H1	N1	Canada	NorthernAmerica	America	2010.896	Human
H1N1_Swine_CY022999_A/swine/Wisconsin/629/1980|1980.500	CY022999	Swine	H1N1	H1	N1	USA	NorthernAmerica	America	1980.5	Swine
H1N1_Human_CY083039_A/Dakar/WRAIR0020T/2010|2010.126	CY083039	Human	H1N1	H1	N1	Senegal	WesternAfrica	Africa	2010.126	Human
H1N1_Human_CY028144_A/Kansas/UR06-0191/2007|2007.096	CY028144	Human	H1N1	H1	N1	USA	NorthernAmerica	America	2007.096	Human
H1N1_Swine_CY084840_A/swine/Hong_Kong/80/1978|1978.014	CY084840	Swine	H1N1	H1	N1	Hong Kong	EasternAsia	Asia	1978.014	Swine
H6N1_Avian_CY093628_A/mallard/California/8399/2008|2008.805	CY093628	Avian	H6N1	H6	N1	USA	NorthernAmerica	America	2008.805	Wild-ans-short
H9N2_Avian_KX470441_A/turkey/Poland/08/2014|2014.290	KX470441	Avian	H9N2	H9	N2	Poland	EasternEurope	Europe	2014.29	Dom-gal
H1N1_Swine_FJ789838_A/swine/Shanghai/3/2005|2005.534	FJ789838	Swine	H1N1	H1	N1	China	EasternAsia	Asia	2005.534	Swine
H7N3_Avian_KF042079_A/duck/Zhejiang/DK10/2013|2013.200	KF042079	Avian	H7N3	H7	N3	China	EasternAsia	Asia	2013.2	Dom-ans
H10N4_Avian_CY190304_A/mallard/Maryland/06OS194/2006|2006.055	CY190304	Avian	H10N4	H10	N4	USA	NorthernAmerica	America	2006.055	Wild-ans-short
H4N2_Avian_KC282878_A/duck/Jiangsu/1-15/2011|2011.030	KC282878	Avian	H4N2	H4	N2	China	EasternAsia	Asia	2011.03	Dom-ans
H1N1_Swine_KR700583_A/swine/Poland/16315/2011|2011.816	KR700583	Swine	H1N1	H1	N1	Poland	EasternEurope	Europe	2011.816	Swine
H3N2_Human_CY114426_A/Netherlands/063/2011|2011.011	CY114426	Human	H3N2	H3	N2	Netherlands	WesternEurope	Europe	2011.011	Human
H3N2_Human_CY113402_A/Stockholm/12/1988|1988.500	CY113402	Human	H3N2	H3	N2	Sweden	NorthernEurope	Europe	1988.5	Human
H3N8_Avian_CY133477_A/gadwall/Iowa/10OS2753/2010|2010.792	CY133477	Avian	H3N8	H3	N8	USA	NorthernAmerica	America	2010.792	Wild-ans-short
H3N1_Avian_KT338419_A/American_green-winged_teal/Alaska/478/2014|2014.751	KT338419	Avian	H3N1	H3	N1	USA	NorthernAmerica	America	2014.751	Wild-ans-long
H1N3_Avian_KY971111_A/chicken/Zhejiang/7418/2015|2015.504	KY971111	Avian	H1N3	H1	N3	China	EasternAsia	Asia	2015.504	Dom-gal
H3N8_Avian_KY644366_A/blue-winged_teal/Guatemala/CIP049H109-38/2012|2012.874	KY644366	Avian	H3N8	H3	N8	Guatemala	CentralAmerica	America	2012.874	Wild-ans-long
H3N2_Human_CY112433_A/Hong_Kong/1/1989|1989.500	CY112433	Human	H3N2	H3	N2	Hong Kong	EasternAsia	Asia	1989.5	Human
H5N2_Avian_FJ610139_A/Chicken/Virginia/40018/84|1984.500	FJ610139	Avian	H5N2	H5	N2	USA	NorthernAmerica	America	1984.5	Dom-gal
H5N1_Avian_CY036236_A/great_egret/Hong_Kong/807/2008|2008.500	CY036236	Avian	H5N1	H5	N1	Hong Kong	EasternAsia	Asia	2008.5	Wild-other
H1N1_Swine_KX670649_A/swine/Pennsylvania/A01554941/2015|2015.362	KX670649	Swine	H1N1	H1	N1	USA	NorthernAmerica	America	2015.362	Swine
H6N6_Avian_KJ200714_A/chicken/Hunan/S4495/2010|2010.940	KJ200714	Avian	H6N6	H6	N6	China	EasternAsia	Asia	2010.94	Dom-gal
H1N2_Swine_CY243190_A/swine/Ohio/16TOSU8287/2016|2016.496	CY243190	Swine	H1N2	H1	N2	USA	NorthernAmerica	America	2016.496	Swine
H3N2_Swine_MF373246_A/swine/Michigan/A01672424/2017|2017.052	MF373246	Swine	H3N2	H3	N2	USA	NorthernAmerica	America	2017.052	Swine
H7N9_Avian_KX215950_A/chicken/Huaian/003/2015|2015.096	KX215950	Avian	H7N9	H7	N9	China	EasternAsia	Asia	2015.096	Dom-gal
H1N1_Swine_MF973376_A/swine/North_Carolina/A02214775/2017|2017.296	MF973376	Swine	H1N1	H1	N1	USA	NorthernAmerica	America	2017.296	Swine
H7N1_Avian_KF298400_A/mallard/Minnesota/AI09-1714/2009|2009.564	KF298400	Avian	H7N1	H7	N1	USA	NorthernAmerica	America	2009.564	Wild-ans-short
H7N4_Avian_CY178860_A/mallard/Wisconsin/1111/1982|1982.500	CY178860	Avian	H7N4	H7	N4	USA	NorthernAmerica	America	1982.5	Wild-ans-short
H5N2_Avian_KJ162779_A/duck/Taiwan/4379/2013|2013.025	KJ162779	Avian	H5N2	H5	N2	Taiwan	EasternAsia	Asia	2013.025	Dom-ans
H3N2_Human_CY121573_A/BRISBANE/9/2006|2006.500	CY121573	Human	H3N2	H3	N2	Australia	AustraliaNewZealandOceania	Oceania	2006.5	Human
H5N6_Avian_LC379584_A/jungle_crow/Hyogo/2803A002/2018|2018.162	LC379584	Avian	H5N6	H5	N6	Japan	EasternAsia	Asia	2018.162	Wild-other
H1N1_Human_MH360110_A/North_Carolina/22/2018|2018.145	MH360110	Human	H1N1	H1	N1	USA	NorthernAmerica	America	2018.145	Human
H1N1_Human_DQ415307_A/Taiwan/4845/1999|1999.500	DQ415307	Human	H1N1	H1	N1	Taiwan	EasternAsia	Asia	1999.5	Human
H10N7_Avian_CY129371_A/mallard/New_Brunswick/04394/2007|2007.674	CY129371	Avian	H10N7	H10	N7	Canada	NorthernAmerica	America	2007.674	Wild-ans-short
H2N2_Avian_EU735815_A/chicken/PA/298101-4/2004|2004.500	EU735815	Avian	H2N2	H2	N2	USA	NorthernAmerica	America	2004.5	Dom-gal
H11N2_Avian_CY133010_A/gadwall/Illinois/10OS3384/2010|2010.827	CY133010	Avian	H11N2	H11	N2	USA	NorthernAmerica	America	2010.827	Wild-ans-short
H7N9_Avian_MF630340_A/chicken/Xinjiang/SD033/2014|2014.921	MF630340	Avian	H7N9	H7	N9	China	EasternAsia	Asia	2014.921	Dom-gal
H1N2_Avian_CY076146_A/rock_dove/Oregon/20547-003/2007|2007.844	CY076146	Avian	H1N2	H1	N2	USA	NorthernAmerica	America	2007.844	Wild-other
H6N2_Avian_CY178844_A/pintail/Wisconsin/381/1983|1983.500	CY178844	Avian	H6N2	H6	N2	USA	NorthernAmerica	America	1983.5	Wild-ans-short
H11N2_Avian_CY127651_A/shorebird/Delaware_Bay/75/2001|2001.373	CY127651	Avian	H11N2	H11	N2	USA	NorthernAmerica	America	2001.373	Wild-other
H3N2_Human_KF790531_A/Michigan/33/2012|2012.921	KF790531	Human	H3N2	H3	N2	USA	NorthernAmerica	America	2012.921	Human
H3N2_Human_KX917859_A/Alaska/19/2016|2016.312	KX917859	Human	H3N2	H3	N2	USA	NorthernAmerica	America	2016.312	Human
H3N2_Swine_CY158694_A/swine/Manitoba/01799/2007|2007.789	CY158694	Swine	H3N2	H3	N2	Canada	NorthernAmerica	America	2007.789	Swine
H7N9_Avian_MF630484_A/duck/Jiangsu/S1220/2016|2016.364	MF630484	Avian	H7N9	H7	N9	China	EasternAsia	Asia	2016.364	Dom-ans
H3N2_Human_KY615392_A/Bethesda/P0018/2015|2015.033	KY615392	Human	H3N2	H3	N2	USA	NorthernAmerica	America	2015.033	Human
H9N2_Avian_DQ064496_A/chicken/Guangdong/56/01|2001.500	DQ064496	Avian	H9N2	H9	N2	China	EasternAsia	Asia	2001.5	Dom-gal
H7N1_Avian_KY550911_A/mallard/Tennessee/AH0039713/2016|2016.063	KY550911	Avian	H7N1	H7	N1	USA	NorthernAmerica	America	2016.063	Wild-ans-short
H5N6_Avian_KT454946_A/Gallinula_chloropus/Guangdong/GZ174/2014|2014.685	KT454946	Avian	H5N6	H5	N6	China	EasternAsia	Asia	2014.685	Wild-other
H1N1_Swine_KR057370_A/swine/Minnesota/01076/2006|2006.244	KR057370	Swine	H1N1	H1	N1	USA	NorthernAmerica	America	2006.244	Swine
H9N2_Avian_KC417062_A/chicken/Shanghai/C2/2012|2012.038	KC417062	Avian	H9N2	H9	N2	China	EasternAsia	Asia	2012.038	Dom-gal
H3N2_Human_MH443615_A/Pennsylvania/53/2018|2018.047	MH443615	Human	H3N2	H3	N2	USA	NorthernAmerica	America	2018.047	Human
H3N2_Human_MH127202_A/Tennessee/07/2018|2018.077	MH127202	Human	H3N2	H3	N2	USA	NorthernAmerica	America	2018.077	Human
H5N3_Avian_HM992822_A/mallard/PT/28006/2007|2007.682	HM992822	Avian	H5N3	H5	N3	Portugal	SouthernEurope	Europe	2007.682	Wild-ans-short
H6N8_Avian_KX979222_A/mallard_duck/Netherlands/16/2007|2007.871	KX979222	Avian	H6N8	H6	N8	Netherlands	WesternEurope	Europe	2007.871	Wild-ans-short
H5N6_Avian_KU143494_A/duck/Wenzhou/YHQL22/2014|2014.953	KU143494	Avian	H5N6	H5	N6	China	EasternAsia	Asia	2014.953	Dom-ans
H5N1_Swine_AY700213_A/swine/Shandong/2/03|2003.500	AY700213	Swine	H5N1	H5	N1	China	EasternAsia	Asia	2003.5	Swine
H2N2_Avian_CY121932_A/mallard/Sweden/58112/2006|2006.836	CY121932	Avian	H2N2	H2	N2	Sweden	NorthernEurope	Europe	2006.836	Wild-ans-short
H9N2_Avian_KP415186_A/chicken/Yantai/2303/2013|2013.800	KP415186	Avian	H9N2	H9	N2	China	EasternAsia	Asia	2013.8	Dom-gal
H1N1_Swine_CY207058_A/swine/Colombia/M1445/2015|2015.500	CY207058	Swine	H1N1	H1	N1	Colombia	SouthernAmerica	America	2015.5	Swine
H1N1_Human_CY216928_A/Montana/02/2017|2017.022	CY216928	Human	H1N1	H1	N1	USA	NorthernAmerica	America	2017.022	Human
H4N8_Avian_CY206722_A/mallard/Southcentral_Alaska/12ML00992/2014|2014.723	CY206722	Avian	H4N8	H4	N8	USA	NorthernAmerica	America	2014.723	Wild-ans-short
H4N2_Avian_CY180321_A/mallard/Wisconsin/619/1983|1983.500	CY180321	Avian	H4N2	H4	N2	USA	NorthernAmerica	America	1983.5	Wild-ans-short
H1N1_Human_CY072443_A/Athens/INS338/2009|2009.995	CY072443	Human	H1N1	H1	N1	Greece	SouthernEurope	Europe	2009.995	Human
H4N5_Avian_CY177090_A/mallard/California/933V/2013|2013.581	CY177090	Avian	H4N5	H4	N5	USA	NorthernAmerica	America	2013.581	Wild-ans-short
H6N2_Avian_EU094472_A/mallard/SanJiang/113/2006|2006.500	EU094472	Avian	H6N2	H6	N2	China	EasternAsia	Asia	2006.5	Wild-ans-short
H1N1_Human_CY056161_A/Pensacola/INS38/2009|2009.841	CY056161	Human	H1N1	H1	N1	USA	NorthernAmerica	America	2009.841	Human
H3N8_Avian_KJ568160_A/American_green-winged_teal/Ohio/13OS1861/2013|2013.685	KJ568160	Avian	H3N8	H3	N8	USA	NorthernAmerica	America	2013.685	Wild-ans-long
H1N1_Avian_CY097767_A/mallard/Mississippi/413/2010|2010.044	CY097767	Avian	H1N1	H1	N1	USA	NorthernAmerica	America	2010.044	Wild-ans-short
H1N9_Avian_CY179680_A/thick-billed_murre/Alaska/326/1976|1976.500	CY179680	Avian	H1N9	H1	N9	USA	NorthernAmerica	America	1976.5	Wild-other
H1N1_Swine_KR701080_A/swine/England/072865/2013|2013.674	KR701080	Swine	H1N1	H1	N1	United Kingdom	NorthernEurope	Europe	2013.674	Swine
H3N2_Human_KU322270_A/Parma/58/2012|2012.500	KU322270	Human	H3N2	H3	N2	Italy	SouthernEurope	Europe	2012.5	Human
H3N2_Swine_KM507510_A/swine/Brazil/365-11-7/2011|2011.858	KM507510	Swine	H3N2	H3	N2	Brazil	SouthernAmerica	America	2011.858	Swine
H6N2_Avian_CY016169_A/green-winged_teal/Ohio/86/1986|1986.816	CY016169	Avian	H6N2	H6	N2	USA	NorthernAmerica	America	1986.816	Wild-ans-long
H4N8_Avian_KY583879_A/mallard/Ohio/15OS3614/2015|2015.636	KY583879	Avian	H4N8	H4	N8	USA	NorthernAmerica	America	2015.636	Wild-ans-short
H6N8_Avian_CY004119_A/pintail_duck/ALB/628/1979|1979.614	CY004119	Avian	H6N8	H6	N8	Canada	NorthernAmerica	America	1979.614	Wild-ans-short
H6N2_Avian_CY109745_A/duck/Shantou/1080/2007|2007.452	CY109745	Avian	H6N2	H6	N2	China	EasternAsia	Asia	2007.452	Dom-ans
H6N6_Avian_CY178676_A/blue-winged_teal/Wisconsin/333/1981|1981.500	CY178676	Avian	H6N6	H6	N6	USA	NorthernAmerica	America	1981.5	Wild-ans-long
H1N1_Human_CY019106_A/Memphis/12/1986|1986.500	CY019106	Human	H1N1	H1	N1	USA	NorthernAmerica	America	1986.5	Human
H7N3_Avian_KJ568384_A/blue-winged_teal/Ohio/13OS1773/2013|2013.701	KJ568384	Avian	H7N3	H7	N3	USA	NorthernAmerica	America	2013.701	Wild-ans-long
H3N8_Avian_CY101837_A/mallard/Alberta/72/1993|1993.625	CY101837	Avian	H3N8	H3	N8	Canada	NorthernAmerica	America	1993.625	Wild-ans-short
H5N6_Avian_KM496976_A/duck/Laos/XBY004/2014|2014.192	KM496976	Avian	H5N6	H5	N6	Laos	SouthEasternAsia	Asia	2014.192	Dom-ans
H4N6_Avian_JX454734_A/wild_bird/Korea/GS26/2006|2006.123	JX454734	Avian	H4N6	H4	N6	South Korea	EasternAsia	Asia	2006.123	Wild-other
H4N6_Avian_CY145740_A/mallard/New_Jersey/Sg-00760/2008|2008.721	CY145740	Avian	H4N6	H4	N6	USA	NorthernAmerica	America	2008.721	Wild-ans-short
H3N8_Equine_CY032330_A/equine/Rook/93753/1989|1989.500	CY032330	Equine	H3N8	H3	N8	United Kingdom	NorthernEurope	Europe	1989.5	Equine
H6N2_Avian_KT266957_A/chicken/Guangxi/121/2012|2012.575	KT266957	Avian	H6N2	H6	N2	China	EasternAsia	Asia	2012.575	Dom-gal
H7N7_Equine_CY036884_A/equine/Sao_Paulo/4/1976|1976.500	CY036884	Equine	H7N7	H7	N7	Brazil	SouthernAmerica	America	1976.5	Equine
H1N1_Avian_CY005688_A/duck/Australia/749/1980|1980.500	CY005688	Avian	H1N1	H1	N1	Australia	AustraliaNewZealandOceania	Oceania	1980.5	Dom-ans
H5N8_Avian_KU201839_A/Northern_pintail/Washington/196271/2014|2014.992	KU201839	Avian	H5N8	H5	N8	USA	NorthernAmerica	America	2014.992	Wild-ans-long
H3N8_Avian_CY195724_A/mallard/Interior_Alaska/12ML00034/2012|2012.630	CY195724	Avian	H3N8	H3	N8	USA	NorthernAmerica	America	2012.63	Wild-ans-short
H1N1_Human_CY060741_A/Ontario/9698/2009|2009.452	CY060741	Human	H1N1	H1	N1	Canada	NorthernAmerica	America	2009.452	Human
H1N1_Human_CY121845_A/South_Carolina/10/2010|2010.500	CY121845	Human	H1N1	H1	N1	USA	NorthernAmerica	America	2010.5	Human
H3N8_Avian_CY157572_A/mallard/California/2924/2012|2012.556	CY157572	Avian	H3N8	H3	N8	USA	NorthernAmerica	America	2012.556	Wild-ans-short
H8N4_Avian_CY183577_A/mallard/Sweden/101165/2009|2009.844	CY183577	Avian	H8N4	H8	N4	Sweden	NorthernEurope	Europe	2009.844	Wild-ans-short
H3N8_Avian_CY186680_A/American_green-winged_teal/Illinois/12OS5103/2012|2012.800	CY186680	Avian	H3N8	H3	N8	USA	NorthernAmerica	America	2012.8	Wild-ans-long
H3N2_Human_KX416519_A/Colorado/27/2016|2016.233	KX416519	Human	H3N2	H3	N2	USA	NorthernAmerica	America	2016.233	Human
H3N2_Swine_KR701216_A/swine/Belgium/Bree-205/2011|2011.277	KR701216	Swine	H3N2	H3	N2	Belgium	WesternEurope	Europe	2011.277	Swine
H3N2_Human_KT888559_A/Myanmar/FLUEBMSV00004/2011|2011.721	KT888559	Human	H3N2	H3	N2	Myanmar	SouthEasternAsia	Asia	2011.721	Human
H9N2_Avian_KY415815_A/chicken/Ganzhou/GZ86/2016|2016.071	KY415815	Avian	H9N2	H9	N2	China	EasternAsia	Asia	2016.071	Dom-gal
H3N2_Swine_KJ640234_A/swine/Ohio/13TOSU1373/2013|2013.581	KJ640234	Swine	H3N2	H3	N2	USA	NorthernAmerica	America	2013.581	Swine
H3N2_Human_KT838530_A/Oklahoma/10/2014|2014.896	KT838530	Human	H3N2	H3	N2	USA	NorthernAmerica	America	2014.896	Human
H6N2_Avian_CY190312_A/mallard/Maryland/06OS196/2006|2006.055	CY190312	Avian	H6N2	H6	N2	USA	NorthernAmerica	America	2006.055	Wild-ans-short
H5N6_Avian_LC314557_A/black-headed_gull/Hyogo/2801E009/2017|2017.047	LC314557	Avian	H5N6	H5	N6	Japan	EasternAsia	Asia	2017.047	Wild-other
H1N1_Human_KY925686_A/Viamao/LACENRS-1400/2011|2011.638	KY925686	Human	H1N1	H1	N1	Brazil	SouthernAmerica	America	2011.638	Human
H9N2_Avian_CY146659_A/duck/Hunan/S4111/2011|2011.860	CY146659	Avian	H9N2	H9	N2	China	EasternAsia	Asia	2011.86	Dom-ans
H3N8_Avian_LC028183_A/muscovy_duck/Vietnam/LBM721/2014|2014.781	LC028183	Avian	H3N8	H3	N8	Viet Nam	SouthEasternAsia	Asia	2014.781	Dom-ans
H3N2_Human_KT837041_A/New_Mexico/27/2014|2014.712	KT837041	Human	H3N2	H3	N2	USA	NorthernAmerica	America	2014.712	Human
H5N7_Avian_CY004403_A/shorebird/DE/101/2004|2004.373	CY004403	Avian	H5N7	H5	N7	USA	NorthernAmerica	America	2004.373	Wild-other
H1N1_Human_KX916059_A/New_York/67/2016|2016.247	KX916059	Human	H1N1	H1	N1	USA	NorthernAmerica	America	2016.247	Human
H5N6_Avian_LC050598_A/muscovy_duck/Quang_Ninh/5c112/2013|2013.279	LC050598	Avian	H5N6	H5	N6	Viet Nam	SouthEasternAsia	Asia	2013.279	Dom-ans
H16N3_Avian_MF146401_A/black-headed_gull/Netherlands/37/2011|2011.573	MF146401	Avian	H16N3	H16	N3	Netherlands	WesternEurope	Europe	2011.573	Wild-other
H3N2_Swine_KC471416_A/swine/Korea/CY02-10/2012|2012.137	KC471416	Swine	H3N2	H3	N2	South Korea	EasternAsia	Asia	2012.137	Swine
H3N2_Swine_KX571103_A/swine/Quebec/1714808/2015|2015.156	KX571103	Swine	H3N2	H3	N2	Canada	NorthernAmerica	America	2015.156	Swine
H2N3_Avian_MG279945_A/mallard_duck/Ohio/16OS0953/2016|2016.641	MG279945	Avian	H2N3	H2	N3	USA	NorthernAmerica	America	2016.641	Wild-ans-short
H3N2_Human_CY008161_A/Beijing/1/1968|1968.500	CY008161	Human	H3N2	H3	N2	China	EasternAsia	Asia	1968.5	Human
H1N2_Swine_CY045534_A/swine/Texas/050625/2008|2008.500	CY045534	Swine	H1N2	H1	N2	USA	NorthernAmerica	America	2008.5	Swine
H3N2_Human_CY212753_A/Nebraska/27/2016|2016.948	CY212753	Human	H3N2	H3	N2	USA	NorthernAmerica	America	2016.948	Human
H11N8_Avian_CY060280_A/mallard/Sweden/45/2002|2002.866	CY060280	Avian	H11N8	H11	N8	Sweden	NorthernEurope	Europe	2002.866	Wild-ans-short
H11N9_Avian_MG279941_A/green-winged_teal/Mississippi/16OS6098/2016|2016.967	MG279941	Avian	H11N9	H11	N9	USA	NorthernAmerica	America	2016.967	Wild-ans-long
H3N2_Avian_CY132130_A/mallard/Michigan/10OS1497/2010|2010.633	CY132130	Avian	H3N2	H3	N2	USA	NorthernAmerica	America	2010.633	Wild-ans-short
H3N2_Human_KT841785_A/Delaware/02/2015|2015.003	KT841785	Human	H3N2	H3	N2	USA	NorthernAmerica	America	2015.003	Human
H1N1_Human_KP637853_A/Thailand/KS08205/2008|2008.789	KP637853	Human	H1N1	H1	N1	Thailand	SouthEasternAsia	Asia	2008.789	Human
H11N3_Avian_CY144592_A/blue-winged_teal/North_Carolina/NC674-362/2005|2005.759	CY144592	Avian	H11N3	H11	N3	USA	NorthernAmerica	America	2005.759	Wild-ans-long
H7N3_Avian_CY185926_A/mallard/Minnesota/AI07-3433/2007|2007.696	CY185926	Avian	H7N3	H7	N3	USA	NorthernAmerica	America	2007.696	Wild-ans-short
H6N2_Avian_CY076634_A/mallard/Washington/44338-120/2007|2007.690	CY076634	Avian	H6N2	H6	N2	USA	NorthernAmerica	America	2007.69	Wild-ans-short
H3N2_Human_CY264282_A/New_Mexico/29/2017|2017.912	CY264282	Human	H3N2	H3	N2	USA	NorthernAmerica	America	2017.912	Human
H3N8_Avian_MF148042_A/mallard_duck/Netherlands/08/2000|2000.636	MF148042	Avian	H3N8	H3	N8	Netherlands	WesternEurope	Europe	2000.636	Wild-ans-short
H9N2_Avian_KM076703_A/Anser_fabalis/China/HuBS428/2014|2014.041	KM076703	Avian	H9N2	H9	N2	China	EasternAsia	Asia	2014.041	Wild-ans-short
H3N8_Avian_CY079064_A/northern_pintail/Interior_Alaska/8BM2528R1/2008|2008.614	CY079064	Avian	H3N8	H3	N8	USA	NorthernAmerica	America	2008.614	Wild-ans-long
H9N2_Avian_CY005878_A/goose/MN/5733-1/1980|1980.000	CY005878	Avian	H9N2	H9	N2	USA	NorthernAmerica	America	1980	Dom-ans
H3N2_Human_CY000182_A/New_York/44/2003|2003.934	CY000182	Human	H3N2	H3	N2	USA	NorthernAmerica	America	2003.934	Human
H3N2_Swine_MG784600_A/swine/Minnesota/A02221495/2017|2017.658	MG784600	Swine	H3N2	H3	N2	USA	NorthernAmerica	America	2017.658	Swine
H7N3_Avian_CY140873_A/blue-winged_Teal/North_Dakota/AI09-3760/2009|2009.674	CY140873	Avian	H7N3	H7	N3	USA	NorthernAmerica	America	2009.674	Wild-ans-long
H5N1_Human_DQ835312_A/China/GD01/2006|2006.500	DQ835312	Human	H5N1	H5	N1	China	EasternAsia	Asia	2006.5	Human
H9N2_Avian_EU982321_A/turkey/TX/4-1-81/1981|1981.500	EU982321	Avian	H9N2	H9	N2	USA	NorthernAmerica	America	1981.5	Dom-gal
H3N2_Swine_CY246118_A/swine/Saskatchewan/SD0149/2016|2016.110	CY246118	Swine	H3N2	H3	N2	Canada	NorthernAmerica	America	2016.11	Swine
H6N5_Avian_MF755247_A/mallard_duck/Netherlands/59/2015|2015.677	MF755247	Avian	H6N5	H6	N5	Netherlands	WesternEurope	Europe	2015.677	Wild-ans-short
H3N2_Swine_KU752438_A/swine/Arkansas/A01797066/2015|2015.825	KU752438	Swine	H3N2	H3	N2	USA	NorthernAmerica	America	2015.825	Swine
H3N2_Swine_MF194233_A/swine/South_Dakota/MT_12_07_1554/2012|2012.830	MF194233	Swine	H3N2	H3	N2	USA	NorthernAmerica	America	2012.83	Swine
H9N2_Avian_KJ725011_A/turtledove/Guangxi/49B6/2013|2013.197	KJ725011	Avian	H9N2	H9	N2	China	EasternAsia	Asia	2013.197	Wild-other
H7N9_Avian_KP413264_A/silkie_chicken/Shenzhen/2139/2013|2013.948	KP413264	Avian	H7N9	H7	N9	China	EasternAsia	Asia	2013.948	Dom-gal
H11N9_Avian_CY184452_A/mallard/Sweden/69639/2007|2007.836	CY184452	Avian	H11N9	H11	N9	Sweden	NorthernEurope	Europe	2007.836	Wild-ans-short
H11N9_Avian_CY146683_A/duck/Hunan/S4137/2011|2011.860	CY146683	Avian	H11N9	H11	N9	China	EasternAsia	Asia	2011.86	Dom-ans
H1N1_Swine_KM029198_A/swine/Hong_Kong/141/2012|2012.011	KM029198	Swine	H1N1	H1	N1	Hong Kong	EasternAsia	Asia	2012.011	Swine
H3N2_Human_KJ942629_A/Minnesota/11/2010|2010.500	KJ942629	Human	H3N2	H3	N2	USA	NorthernAmerica	America	2010.5	Human
H3N2_Swine_CY158822_A/swine/North_Carolina/00116/2003|2003.499	CY158822	Swine	H3N2	H3	N2	USA	NorthernAmerica	America	2003.499	Swine
H1N1_Human_CY002709_A/New_York/348/2003|2003.159	CY002709	Human	H1N1	H1	N1	USA	NorthernAmerica	America	2003.159	Human
H1N1_Human_GU727827_A/IIV-Anadyr/177/2009|2009.923	GU727827	Human	H1N1	H1	N1	Russia	EasternEurope	Europe	2009.923	Human
H1N1_Avian_KY063951_A/blue-winged_teal/Lousiana/UGAI14-0690/2014|2014.277	KY063951	Avian	H1N1	H1	N1	USA	NorthernAmerica	America	2014.277	Wild-ans-long
H13N8_Avian_MF146812_A/black-headed_gull/Netherlands/20/2011|2011.468	MF146812	Avian	H13N8	H13	N8	Netherlands	WesternEurope	Europe	2011.468	Wild-other
H2N2_Avian_CY117016_A/guinea_fowl/New_York/4449-12/1994|1994.910	CY117016	Avian	H2N2	H2	N2	USA	NorthernAmerica	America	1994.91	Dom-gal
H7N9_Avian_MF630068_A/chicken/Guangdong/SD018/2015|2015.071	MF630068	Avian	H7N9	H7	N9	China	EasternAsia	Asia	2015.071	Dom-gal
H3N2_Swine_KX960696_A/swine/Ohio/14TOSU22297/2014|2014.597	KX960696	Swine	H3N2	H3	N2	USA	NorthernAmerica	America	2014.597	Swine
H9N2_Swine_EU502900_A/swine/Jiangxi/1/2004|2004.500	EU502900	Swine	H9N2	H9	N2	China	EasternAsia	Asia	2004.5	Swine
H6N5_Avian_CY004255_A/mallard/ALB/199/1992|1992.915	CY004255	Avian	H6N5	H6	N5	Canada	NorthernAmerica	America	1992.915	Wild-ans-short
H5N1_Avian_AY950265_A/chicken/Henan/01/2004|2004.500	AY950265	Avian	H5N1	H5	N1	China	EasternAsia	Asia	2004.5	Dom-gal
H6N2_Avian_CY004520_A/coot/Alberta/134/1987|1987.614	CY004520	Avian	H6N2	H6	N2	Canada	NorthernAmerica	America	1987.614	Wild-other
H1N1_Avian_CY134324_A/green-winged_teal/California/2940/2011|2011.921	CY134324	Avian	H1N1	H1	N1	USA	NorthernAmerica	America	2011.921	Wild-ans-long
H7N3_Avian_KU290060_A/mallard/Michigan/A00869519/2009|2009.784	KU290060	Avian	H7N3	H7	N3	USA	NorthernAmerica	America	2009.784	Wild-ans-short
H3N2_Human_MG914120_A/Arizona/MAP6093A/2017|2017.964	MG914120	Human	H3N2	H3	N2	USA	NorthernAmerica	America	2017.964	Human
H5N1_Avian_CY053882_A/mallard/Maryland/802/2007|2007.500	CY053882	Avian	H5N1	H5	N1	USA	NorthernAmerica	America	2007.5	Wild-ans-short
H1N3_Avian_KY971109_A/duck/Zhejiang/727D30/2013|2013.567	KY971109	Avian	H1N3	H1	N3	China	EasternAsia	Asia	2013.567	Dom-ans
H3N2_Human_CY121186_A/Port_Chalmers/1/1973|1973.500	CY121186	Human	H3N2	H3	N2	New Zealand	AustraliaNewZealandOceania	Oceania	1973.5	Human
H10N8_Avian_KP287949_A/duck/Jiangxi/4759/2009|2009.200	KP287949	Avian	H10N8	H10	N8	China	EasternAsia	Asia	2009.2	Dom-ans
H1N1_Human_KX407858_A/Nebraska/13/2016|2016.162	KX407858	Human	H1N1	H1	N1	USA	NorthernAmerica	America	2016.162	Human
H5N2_Avian_GQ923242_A/mallard/Michigan/466372-3/2006|2006.500	GQ923242	Avian	H5N2	H5	N2	USA	NorthernAmerica	America	2006.5	Wild-ans-short
H3N2_Human_CY252868_A/Canberra/20/2015|2015.427	CY252868	Human	H3N2	H3	N2	Australia	AustraliaNewZealandOceania	Oceania	2015.427	Human
H1N1_Swine_MH234436_A/swine/Ohio/OH-18-7963/2018|2018.260	MH234436	Swine	H1N1	H1	N1	USA	NorthernAmerica	America	2018.26	Swine
H13N6_Avian_CY014699_A/gull/Maryland/704/1977|1977.723	CY014699	Avian	H13N6	H13	N6	USA	NorthernAmerica	America	1977.723	Wild-other
H3N2_Human_CY113978_A/Guangdong/25/1993|1993.500	CY113978	Human	H3N2	H3	N2	China	EasternAsia	Asia	1993.5	Human
H7N3_Avian_KF260281_A/duck/Jiangxi/16285/2010|2010.500	KF260281	Avian	H7N3	H7	N3	China	EasternAsia	Asia	2010.5	Dom-ans
H7N3_Avian_CY207226_A/yellow-billed_pintail/Chile/10/2014|2014.290	CY207226	Avian	H7N3	H7	N3	Chile	SouthernAmerica	America	2014.29	Wild-ans-short
H4N6_Avian_CY125955_A/mallard/California/1154/2010|2010.567	CY125955	Avian	H4N6	H4	N6	USA	NorthernAmerica	America	2010.567	Wild-ans-short
H3N2_Human_CY119063_A/Malaysia/2205714/2009|2009.288	CY119063	Human	H3N2	H3	N2	Malaysia	SouthEasternAsia	Asia	2009.288	Human
H10N7_Avian_EU743375_A/ruddy_turnstone/DE/1529/2001|2001.500	EU743375	Avian	H10N7	H10	N7	USA	NorthernAmerica	America	2001.5	Wild-other
H4N3_Avian_CY014942_A/pintail_duck/New_York/155/1982|1982.915	CY014942	Avian	H4N3	H4	N3	USA	NorthernAmerica	America	1982.915	Wild-ans-short
H9N2_Avian_FJ581430_A/chicken/Zhejiang/HJ/2007|2007.500	FJ581430	Avian	H9N2	H9	N2	China	EasternAsia	Asia	2007.5	Dom-gal
H7N8_Avian_KY550746_A/northern_shoveler/Nevada/AH0009328/2015|2015.003	KY550746	Avian	H7N8	H7	N8	USA	NorthernAmerica	America	2015.003	Wild-ans-short
H9N8_Avian_CY144560_A/ruddy_turnstone/Delaware/AI03-200/2003|2003.384	CY144560	Avian	H9N8	H9	N8	USA	NorthernAmerica	America	2003.384	Wild-other
H1N1_Human_CY083111_A/Quito/WRAIR0617N/2009|2009.764	CY083111	Human	H1N1	H1	N1	Ecuador	SouthernAmerica	America	2009.764	Human
H5N8_Avian_MF040671_A/Anser_cygnoides/Hubei/FW44/2016|2016.948	MF040671	Avian	H5N8	H5	N8	China	EasternAsia	Asia	2016.948	Dom-ans
H3N8_Avian_CY187026_A/American_black_duck/Ohio/12OS5510/2012|2012.874	CY187026	Avian	H3N8	H3	N8	USA	NorthernAmerica	America	2012.874	Wild-ans-short
H13N6_Avian_MF147496_A/black-headed_gull/Netherlands/16/2014|2014.523	MF147496	Avian	H13N6	H13	N6	Netherlands	WesternEurope	Europe	2014.523	Wild-other
H3N2_Swine_KT356655_A/swine/Missouri/A01840724/2015|2015.096	KT356655	Swine	H3N2	H3	N2	USA	NorthernAmerica	America	2015.096	Swine
H3N2_Avian_CY129218_A/American_black_duck/New_Brunswick/02651/2007|2007.729	CY129218	Avian	H3N2	H3	N2	Canada	NorthernAmerica	America	2007.729	Wild-ans-short
H3N6_Avian_MG279843_A/green-winged_teal/Ohio/16OS1008/2016|2016.671	MG279843	Avian	H3N6	H3	N6	USA	NorthernAmerica	America	2016.671	Wild-ans-long
H1N1_Human_CY124791_A/Singapore/TT190/2011|2011.236	CY124791	Human	H1N1	H1	N1	Singapore	SouthEasternAsia	Asia	2011.236	Human
H9N2_Avian_KF260375_A/chicken/Hong_Kong/TSTB25W/2010|2010.500	KF260375	Avian	H9N2	H9	N2	Hong Kong	EasternAsia	Asia	2010.5	Dom-gal
H5N1_Avian_FJ445247_A/goose/Hungary/14756/2006|2006.427	FJ445247	Avian	H5N1	H5	N1	Hungary	EasternEurope	Europe	2006.427	Dom-ans
H3N2_Avian_MF755261_A/mallard_duck/Netherlands/56/2015|2015.638	MF755261	Avian	H3N2	H3	N2	Netherlands	WesternEurope	Europe	2015.638	Wild-ans-short
H3N2_Human_KT837218_A/New_Jersey/22/2014|2014.707	KT837218	Human	H3N2	H3	N2	USA	NorthernAmerica	America	2014.707	Human
H3N2_Avian_KT022288_A/pigeon/Guangxi/128P9/2012|2012.871	KT022288	Avian	H3N2	H3	N2	China	EasternAsia	Asia	2012.871	Wild-other
H7N5_Avian_MF145734_A/mallard_duck/Netherlands/8/2014|2014.822	MF145734	Avian	H7N5	H7	N5	Netherlands	WesternEurope	Europe	2014.822	Wild-ans-short
H3N9_Avian_CY139758_A/mallard/Minnesota/182749/1998|1998.666	CY139758	Avian	H3N9	H3	N9	USA	NorthernAmerica	America	1998.666	Wild-ans-short
H1N3_Avian_MG280421_A/common_goldeneye/Wisconsin/16OS4242/2016|2016.923	MG280421	Avian	H1N3	H1	N3	USA	NorthernAmerica	America	2016.923	Wild-ans-short
H5N2_Avian_FJ610113_A/chicken/Jalisco/14589-660/1994|1994.500	FJ610113	Avian	H5N2	H5	N2	Mexico	CentralAmerica	America	1994.5	Dom-gal
H9N2_Avian_GQ140278_A/chicken/Israel/54/2008|2008.414	GQ140278	Avian	H9N2	H9	N2	Israel	WesternAsia	Asia	2008.414	Dom-gal
H5N1_Avian_HM172311_A/duck/Hubei/49/2005|2005.500	HM172311	Avian	H5N1	H5	N1	China	EasternAsia	Asia	2005.5	Dom-ans
H5N6_Avian_LC274972_A/northern_goshawk/Mie/2412C007/2016|2016.951	LC274972	Avian	H5N6	H5	N6	Japan	EasternAsia	Asia	2016.951	Wild-other
H4N8_Avian_CY186761_A/blue-winged_teal/Missouri/12OS2519/2012|2012.685	CY186761	Avian	H4N8	H4	N8	USA	NorthernAmerica	America	2012.685	Wild-ans-long
H1N2_Swine_KY509967_A/swine/Minnesota/A01781045/2016|2016.660	KY509967	Swine	H1N2	H1	N2	USA	NorthernAmerica	America	2016.66	Swine
H3N2_Human_CY114018_A/Madrid/G101/1993|1993.500	CY114018	Human	H3N2	H3	N2	Spain	SouthernEurope	Europe	1993.5	Human
H9N2_Avian_KX000874_A/chicken/Egypt/Q10429E/2014|2014.948	KX000874	Avian	H9N2	H9	N2	Egypt	NorthernAfrica	Africa	2014.948	Dom-gal
H1N2_Human_CY002637_A/New_York/231/2003|2003.167	CY002637	Human	H1N2	H1	N2	USA	NorthernAmerica	America	2003.167	Human
H3N2_Human_KT843355_A/Florida/49/2015|2015.315	KT843355	Human	H3N2	H3	N2	USA	NorthernAmerica	America	2015.315	Human
H5N1_Avian_CY016912_A/chicken/Nigeria/1047-8/2006|2006.500	CY016912	Avian	H5N1	H5	N1	Nigeria	WesternAfrica	Africa	2006.5	Dom-gal
H4N6_Avian_MG280353_A/mallard_duck/Ohio/16OS0908/2016|2016.592	MG280353	Avian	H4N6	H4	N6	USA	NorthernAmerica	America	2016.592	Wild-ans-short
H1N1_Human_JQ409141_A/Helsinki/Vi3/2009|2009.447	JQ409141	Human	H1N1	H1	N1	Finland	NorthernEurope	Europe	2009.447	Human
H3N2_Human_CY114514_A/Netherlands/034/2010|2010.975	CY114514	Human	H3N2	H3	N2	Netherlands	WesternEurope	Europe	2010.975	Human
H9N1_Avian_CY004336_A/mallard_duck/ALB/396/1983|1983.597	CY004336	Avian	H9N1	H9	N1	Canada	NorthernAmerica	America	1983.597	Wild-ans-short
H1N1_Human_HQ292034_A/Taiwan/1026/2009|2009.033	HQ292034	Human	H1N1	H1	N1	Taiwan	EasternAsia	Asia	2009.033	Human
H1N1_Human_CY020186_A/Maryland/2/1980|1980.500	CY020186	Human	H1N1	H1	N1	USA	NorthernAmerica	America	1980.5	Human
H11N9_Avian_CY184410_A/mallard/Sweden/79256/2008|2008.866	CY184410	Avian	H11N9	H11	N9	Sweden	NorthernEurope	Europe	2008.866	Wild-ans-short
H3N8_Avian_CY125386_A/green-winged_teal/New_Brunswick/03483/2009|2009.616	CY125386	Avian	H3N8	H3	N8	Canada	NorthernAmerica	America	2009.616	Wild-ans-long
H4N6_Avian_JX454766_A/wild_bird/Korea/YJ117/2007|2007.123	JX454766	Avian	H4N6	H4	N6	South Korea	EasternAsia	Asia	2007.123	Wild-other
H5N2_Avian_CY180393_A/mallard/Wisconsin/232/1976|1976.500	CY180393	Avian	H5N2	H5	N2	USA	NorthernAmerica	America	1976.5	Wild-ans-short
H7N3_Avian_CY076306_A/northern_shoveler/Washington/44249-752/2006|2006.932	CY076306	Avian	H7N3	H7	N3	USA	NorthernAmerica	America	2006.932	Wild-ans-short
H5N2_Avian_KX838895_A/Canada_goose/Kansas/197850/2015|2015.195	KX838895	Avian	H5N2	H5	N2	USA	NorthernAmerica	America	2015.195	Wild-ans-short
H5N2_Avian_KU646951_A/Anas_platyrhynchos/Belgium/17330cls42/2013|2013.734	KU646951	Avian	H5N2	H5	N2	Belgium	WesternEurope	Europe	2013.734	Wild-ans-short
H3N2_Human_KT888183_A/Japan/22/2011|2011.967	KT888183	Human	H3N2	H3	N2	Japan	EasternAsia	Asia	2011.967	Human
H1N1_Human_KC781900_A/Alabama/01/2010|2010.008	KC781900	Human	H1N1	H1	N1	USA	NorthernAmerica	America	2010.008	Human
H2N2_Avian_KM100137_A/duck/Wuxi/2/2013|2013.521	KM100137	Avian	H2N2	H2	N2	China	EasternAsia	Asia	2013.521	Dom-ans
H6N8_Avian_KX979071_A/barnacle_goose/Netherlands/1/2014|2014.953	KX979071	Avian	H6N8	H6	N8	Netherlands	WesternEurope	Europe	2014.953	Wild-ans-short
H5N1_Avian_DQ997535_A/duck/Shanghai/xj/2002|2002.500	DQ997535	Avian	H5N1	H5	N1	China	EasternAsia	Asia	2002.5	Dom-ans
H7N3_Avian_KF260257_A/duck/Jiangxi/16736/2010|2010.500	KF260257	Avian	H7N3	H7	N3	China	EasternAsia	Asia	2010.5	Dom-ans
H1N1_Human_CY263317_A/California/137/2017|2017.893	CY263317	Human	H1N1	H1	N1	USA	NorthernAmerica	America	2017.893	Human
H2N7_Avian_KM213379_A/ruddy_turnstone/Iceland/1946/2012|2012.381	KM213379	Avian	H2N7	H2	N7	Iceland	NorthernEurope	Europe	2012.381	Wild-other
H3N2_Human_MH246365_A/Georgia/18/2018|2018.145	MH246365	Human	H3N2	H3	N2	USA	NorthernAmerica	America	2018.145	Human
H5N8_Avian_CY144241_A/ruddy_turnstone/New_Jersey/828227/2001|2001.500	CY144241	Avian	H5N8	H5	N8	USA	NorthernAmerica	America	2001.5	Wild-other
H7N3_Avian_CY185934_A/mallard/Minnesota/AI08-5469/2008|2008.732	CY185934	Avian	H7N3	H7	N3	USA	NorthernAmerica	America	2008.732	Wild-ans-short
H4N6_Avian_CY235119_A/cinnamon_teal/Idaho/UGAI16-1869/2016|2016.619	CY235119	Avian	H4N6	H4	N6	USA	NorthernAmerica	America	2016.619	Wild-ans-short
H4N6_Avian_KU160978_A/duck/Hunan/S1012/2009|2009.167	KU160978	Avian	H4N6	H4	N6	China	EasternAsia	Asia	2009.167	Dom-ans
H7N3_Avian_KX351194_A/chicken/Puebla/CPA-04148-16-CENASA-95294/2016|2016.145	KX351194	Avian	H7N3	H7	N3	Mexico	CentralAmerica	America	2016.145	Dom-gal
H1N1_Human_GU592910_A/Magadan/02/2009|2009.951	GU592910	Human	H1N1	H1	N1	Russia	EasternEurope	Europe	2009.951	Human
H1N2_Swine_KX670760_A/swine/Oklahoma/A01566774/2014|2014.868	KX670760	Swine	H1N2	H1	N2	USA	NorthernAmerica	America	2014.868	Swine
H6N2_Avian_CY109249_A/duck/Guangxi/2140/2006|2006.452	CY109249	Avian	H6N2	H6	N2	China	EasternAsia	Asia	2006.452	Dom-ans
H5N2_Avian_FJ519988_A/ostrich/South_Africa/N227/2004|2004.619	FJ519988	Avian	H5N2	H5	N2	South Africa	SouthernAfrica	Africa	2004.619	Wild-other
H6N9_Avian_CY004134_A/mallard_duck/ALB/1151/1979|1979.638	CY004134	Avian	H6N9	H6	N9	Canada	NorthernAmerica	America	1979.638	Wild-ans-short
H1N1_Human_KJ645760_A/Gainesville/08/2013|2013.923	KJ645760	Human	H1N1	H1	N1	USA	NorthernAmerica	America	2013.923	Human
H3N2_Human_KP638173_A/Thailand/MR08398/2010|2010.666	KP638173	Human	H3N2	H3	N2	Thailand	SouthEasternAsia	Asia	2010.666	Human
H3N8_Avian_CY029902_A/red-necked_stint/Western_Australia/4915/1984|1984.500	CY029902	Avian	H3N8	H3	N8	Australia	AustraliaNewZealandOceania	Oceania	1984.5	Wild-other
H1N1_Avian_CY149633_A/thick-billed_murre/Canada/1871/2011|2011.542	CY149633	Avian	H1N1	H1	N1	Canada	NorthernAmerica	America	2011.542	Wild-other
H6N2_Avian_CY133255_A/mallard/Wisconsin/10OS3066/2010|2010.753	CY133255	Avian	H6N2	H6	N2	USA	NorthernAmerica	America	2010.753	Wild-ans-short
H9N2_Avian_DQ064509_A/duck/Nanjing/2/97|1997.500	DQ064509	Avian	H9N2	H9	N2	China	EasternAsia	Asia	1997.5	Dom-ans
H5N1_Avian_CY040898_A/pigeon/Laos/P0022/2007|2007.500	CY040898	Avian	H5N1	H5	N1	Laos	SouthEasternAsia	Asia	2007.5	Wild-other
H1N1_Swine_CY116057_A/swine/England/252411/1992|1992.792	CY116057	Swine	H1N1	H1	N1	United Kingdom	NorthernEurope	Europe	1992.792	Swine
H3N8_Avian_CY016400_A/mallard/Ohio/264/1986|1986.852	CY016400	Avian	H3N8	H3	N8	USA	NorthernAmerica	America	1986.852	Wild-ans-short
H3N2_Swine_DQ469973_A/swine/British_Columbia/28103/2005|2005.500	DQ469973	Swine	H3N2	H3	N2	Canada	NorthernAmerica	America	2005.5	Swine
H10N7_Avian_KP285892_A/migratory_duck/Jiangxi/33038/2013|2013.953	KP285892	Avian	H10N7	H10	N7	China	EasternAsia	Asia	2013.953	Wild-ans-long
H3N2_Human_MH358797_A/North_Dakota/21/2018|2018.233	MH358797	Human	H3N2	H3	N2	USA	NorthernAmerica	America	2018.233	Human
H1N2_Swine_AB914499_A/swine/Chiba/119/2012|2012.786	AB914499	Swine	H1N2	H1	N2	Japan	EasternAsia	Asia	2012.786	Swine
H9N2_Avian_KX598599_A/chicken/Guangdong/SIC14/2013|2013.953	KX598599	Avian	H9N2	H9	N2	China	EasternAsia	Asia	2013.953	Dom-gal
H6N2_Avian_KY130730_A/northern_pintail/Alaska/769/2011|2011.748	KY130730	Avian	H6N2	H6	N2	USA	NorthernAmerica	America	2011.748	Wild-ans-long
H3N2_Human_CY214057_A/Illinois/61/2016|2016.984	CY214057	Human	H3N2	H3	N2	USA	NorthernAmerica	America	2016.984	Human
H3N2_Human_KT838917_A/New_Jersey/27/2014|2014.882	KT838917	Human	H3N2	H3	N2	USA	NorthernAmerica	America	2014.882	Human
H3N8_Canine_MF173291_A/canine/Florida/15592-1/2004|2004.500	MF173291	Canine	H3N8	H3	N8	USA	NorthernAmerica	America	2004.5	Canine
H10N7_Avian_CY178940_A/mallard/Wisconsin/455/1979|1979.500	CY178940	Avian	H10N7	H10	N7	USA	NorthernAmerica	America	1979.5	Wild-ans-short
H1N1_Human_CY062816_A/Odense/INS143/2009|2009.860	CY062816	Human	H1N1	H1	N1	Denmark	NorthernEurope	Europe	2009.86	Human
H1N1_Human_MH083412_A/Colorado/27/2017|2017.989	MH083412	Human	H1N1	H1	N1	USA	NorthernAmerica	America	2017.989	Human
H1N1_Swine_MG784570_A/swine/Nebraska/A02219793/2017|2017.641	MG784570	Swine	H1N1	H1	N1	USA	NorthernAmerica	America	2017.641	Swine
H4N6_Avian_CY165648_A/mallard/Sweden/80299/2008|2008.888	CY165648	Avian	H4N6	H4	N6	Sweden	NorthernEurope	Europe	2008.888	Wild-ans-short
H3N2_Human_CY090978_A/Georgia/NHRC0001/2004|2004.052	CY090978	Human	H3N2	H3	N2	USA	NorthernAmerica	America	2004.052	Human
H3N2_Human_CY170908_A/Santa_Clara/YGA_03062/2012|2012.975	CY170908	Human	H3N2	H3	N2	USA	NorthernAmerica	America	2012.975	Human
H10N1_Avian_CY167264_A/mallard/Mississippi/12OS443/2012|2012.047	CY167264	Avian	H10N1	H10	N1	USA	NorthernAmerica	America	2012.047	Wild-ans-short
H3N2_Human_KX414296_A/Montana/09/2016|2016.030	KX414296	Human	H3N2	H3	N2	USA	NorthernAmerica	America	2016.03	Human
H2N9_Avian_KF260299_A/duck/Guangdong/707/2000|2000.500	KF260299	Avian	H2N9	H2	N9	China	EasternAsia	Asia	2000.5	Dom-ans
H3N6_Avian_EU871849_A/ruddy_turnstone/NJ/335/2005|2005.500	EU871849	Avian	H3N6	H3	N6	USA	NorthernAmerica	America	2005.5	Wild-other
H3N2_Swine_KM028014_A/swine/Guangxi/2242/2011|2011.597	KM028014	Swine	H3N2	H3	N2	China	EasternAsia	Asia	2011.597	Swine
H1N1_Swine_CY028785_A/swine/California/T9001707/1991|1991.500	CY028785	Swine	H1N1	H1	N1	USA	NorthernAmerica	America	1991.5	Swine
H3N2_Human_CY112674_A/Stockholm/20/1993|1993.838	CY112674	Human	H3N2	H3	N2	Sweden	NorthernEurope	Europe	1993.838	Human
H3N2_Swine_MF920013_A/swine/Minnesota/MT_13_01_S70/2013|2013.151	MF920013	Swine	H3N2	H3	N2	USA	NorthernAmerica	America	2013.151	Swine
H1N2_Swine_KC778994_A/swine/Minnesota/A01202471/2011|2011.570	KC778994	Swine	H1N2	H1	N2	USA	NorthernAmerica	America	2011.57	Swine
H1N1_Swine_KX772274_A/swine/Illinois/A01728329/2015|2015.959	KX772274	Swine	H1N1	H1	N1	USA	NorthernAmerica	America	2015.959	Swine
H7N3_Avian_CY005893_A/pheasant/Minnesota/917/1980|1980.633	CY005893	Avian	H7N3	H7	N3	USA	NorthernAmerica	America	1980.633	Dom-gal
H3N2_Swine_CY157796_A/swine/Oklahoma/00518/2005|2005.162	CY157796	Swine	H3N2	H3	N2	USA	NorthernAmerica	America	2005.162	Swine
H4N8_Avian_CY078310_A/blue-winged_teal/Texas/Sg-00188/2007|2007.704	CY078310	Avian	H4N8	H4	N8	USA	NorthernAmerica	America	2007.704	Wild-ans-long
H1N1_Human_MH125883_A/Illinois/12/2018|2018.096	MH125883	Human	H1N1	H1	N1	USA	NorthernAmerica	America	2018.096	Human
H5N8_Avian_KT221065_A/goose/Jiangsu/QD5/2014|2014.156	KT221065	Avian	H5N8	H5	N8	China	EasternAsia	Asia	2014.156	Dom-ans
H5N8_Avian_MG607411_A/duck/Democratic_Republic_of_the_Congo/17RS882-40/2017|2017.362	MG607411	Avian	H5N8	H5	N8	Democratic Republic of the Congo	CentralAfrica	Africa	2017.362	Dom-ans
H1N1_Avian_CY206786_A/mallard/Southcentral_Alaska/12ML01045/2014|2014.726	CY206786	Avian	H1N1	H1	N1	USA	NorthernAmerica	America	2014.726	Wild-ans-short
H1N7_Avian_CY137815_A/shorebird/Delaware_Bay/226/2009|2009.381	CY137815	Avian	H1N7	H1	N7	USA	NorthernAmerica	America	2009.381	Wild-other
H1N1_Human_CY211025_A/Pennsylvania/94/2016|2016.855	CY211025	Human	H1N1	H1	N1	USA	NorthernAmerica	America	2016.855	Human
H7N2_Avian_HQ541724_A/chicken/MD/MinhMa/2004|2004.500	HQ541724	Avian	H7N2	H7	N2	USA	NorthernAmerica	America	2004.5	Dom-gal
H1N1_Human_KX004913_A/Montana/01/2016|2016.011	KX004913	Human	H1N1	H1	N1	USA	NorthernAmerica	America	2016.011	Human
H3N2_Human_CY113274_A/Netherlands/209/1980|1980.915	CY113274	Human	H3N2	H3	N2	Netherlands	WesternEurope	Europe	1980.915	Human
H3N2_Canine_MG254148_A/canine/Guangxi/LZ45/2015|2015.058	MG254148	Canine	H3N2	H3	N2	China	EasternAsia	Asia	2015.058	Canine
H7N3_Avian_CY102201_A/ruddy_turnstone/Delaware_Bay/135/1996|1996.367	CY102201	Avian	H7N3	H7	N3	USA	NorthernAmerica	America	1996.367	Wild-other
H1N1_Human_KF612072_A/Santa_Cruz/12541/2009|2009.496	KF612072	Human	H1N1	H1	N1	Bolivia	SouthernAmerica	America	2009.496	Human
H5N1_Avian_DQ997526_A/goose/Guangdong/xb/2001|2001.500	DQ997526	Avian	H5N1	H5	N1	China	EasternAsia	Asia	2001.5	Dom-ans
H5N3_Avian_CY047557_A/mallard/Quebec/16334/2005|2005.630	CY047557	Avian	H5N3	H5	N3	Canada	NorthernAmerica	America	2005.63	Wild-ans-short
H3N2_Swine_CY099148_A/swine/Minnesota/00611/2005|2005.381	CY099148	Swine	H3N2	H3	N2	USA	NorthernAmerica	America	2005.381	Swine
H1N1_Human_CY171548_A/Chicago/YGA_04123/2012|2012.995	CY171548	Human	H1N1	H1	N1	USA	NorthernAmerica	America	2012.995	Human
H9N2_Avian_CY038441_A/chicken/Pakistan/UDL-03/2005|2005.970	CY038441	Avian	H9N2	H9	N2	Pakistan	SouthernAsia	Asia	2005.97	Dom-gal
H5N2_Avian_EU249547_A/duck/Malaysia/F118-08-04/2004|2004.500	EU249547	Avian	H5N2	H5	N2	Malaysia	SouthEasternAsia	Asia	2004.5	Dom-ans
H1N1_Swine_KT313544_A/swine/Oklahoma/A01410195/2014|2014.038	KT313544	Swine	H1N1	H1	N1	USA	NorthernAmerica	America	2014.038	Swine
H1N1_Swine_KU323029_A/swine/Italy/321118-6/2014|2014.500	KU323029	Swine	H1N1	H1	N1	Italy	SouthernEurope	Europe	2014.5	Swine
H1N1_Human_CY090866_A/Netherlands/2631c/2010|2010.107	CY090866	Human	H1N1	H1	N1	Netherlands	WesternEurope	Europe	2010.107	Human
H16N3_Avian_CY206867_A/glaucous-winged_gull/Southcentral_Alaska/14MB00623/2014|2014.611	CY206867	Avian	H16N3	H16	N3	USA	NorthernAmerica	America	2014.611	Wild-other
H3N2_Human_MH082771_A/Oregon/28/2017|2017.970	MH082771	Human	H3N2	H3	N2	USA	NorthernAmerica	America	2017.97	Human
H3N2_Human_MH079984_A/Hawaii/65/2017|2017.995	MH079984	Human	H3N2	H3	N2	USA	NorthernAmerica	America	2017.995	Human
H2N3_Avian_CY078696_A/mallard/Interior_Alaska/6MP0038BR2/2006|2006.608	CY078696	Avian	H2N3	H2	N3	USA	NorthernAmerica	America	2006.608	Wild-ans-short
H10N1_Avian_CY146033_A/ruddy_turnstone/New_Jersey/AI09-474/2009|2009.405	CY146033	Avian	H10N1	H10	N1	USA	NorthernAmerica	America	2009.405	Wild-other
H3N8_Avian_CY102297_A/shorebird/Delaware_Bay/239/1998|1998.378	CY102297	Avian	H3N8	H3	N8	USA	NorthernAmerica	America	1998.378	Wild-other
H1N1_Swine_CY024938_A/swine/Minnesota/24/1975|1975.500	CY024938	Swine	H1N1	H1	N1	USA	NorthernAmerica	America	1975.5	Swine
H11N9_Avian_MG280577_A/pintail_duck/Maryland/16OS3852/2016|2016.868	MG280577	Avian	H11N9	H11	N9	USA	NorthernAmerica	America	2016.868	Wild-ans-short
H1N1_Human_CY147840_A/Mexico/24045/2009|2009.299	CY147840	Human	H1N1	H1	N1	Mexico	CentralAmerica	America	2009.299	Human
H3N2_Swine_KF998015_A/swine/Indiana/A01260093/2012|2012.830	KF998015	Swine	H3N2	H3	N2	USA	NorthernAmerica	America	2012.83	Swine
H7N2_Avian_CY034379_A/duck/New_York/88291-13/2005|2005.548	CY034379	Avian	H7N2	H7	N2	USA	NorthernAmerica	America	2005.548	Dom-ans
H2N3_Avian_CY185686_A/mallard/Republic_of_Georgia/2/2012|2012.077	CY185686	Avian	H2N3	H2	N3	Georgia	WesternAsia	Asia	2012.077	Wild-ans-short
H6N1_Avian_CY033403_A/ring_necked_duck/California/HKWF402/2007|2007.838	CY033403	Avian	H6N1	H6	N1	USA	NorthernAmerica	America	2007.838	Wild-ans-short
H1N1_Human_DQ415305_A/Taiwan/0130/1996|1996.500	DQ415305	Human	H1N1	H1	N1	Taiwan	EasternAsia	Asia	1996.5	Human
H11N9_Avian_CY021666_A/mallard/Ohio/173/1990|1990.500	CY021666	Avian	H11N9	H11	N9	USA	NorthernAmerica	America	1990.5	Wild-ans-short
H1N1_Human_CY258603_A/Wyoming/23/2017|2017.808	CY258603	Human	H1N1	H1	N1	USA	NorthernAmerica	America	2017.808	Human
H5N1_Avian_AY676031_A/chicken/Korea/es/2003|2003.500	AY676031	Avian	H5N1	H5	N1	South Korea	EasternAsia	Asia	2003.5	Dom-gal
H1N1_Swine_CY099048_A/swine/Minnesota/SG1138/2002|2002.370	CY099048	Swine	H1N1	H1	N1	USA	NorthernAmerica	America	2002.37	Swine
H3N2_Avian_LC028103_A/muscovy_duck/Vietnam/LBM115/2012|2012.523	LC028103	Avian	H3N2	H3	N2	Viet Nam	SouthEasternAsia	Asia	2012.523	Dom-ans
H7N9_Avian_MF630460_A/duck/Hunan/S40506/2015|2015.874	MF630460	Avian	H7N9	H7	N9	China	EasternAsia	Asia	2015.874	Dom-ans
H7N2_Avian_KY551378_A/mallard/Utah/AH0020535/2015|2015.959	KY551378	Avian	H7N2	H7	N2	USA	NorthernAmerica	America	2015.959	Wild-ans-short
H3N2_Human_CY092278_A/California/NHRC0004/2011|2011.074	CY092278	Human	H3N2	H3	N2	USA	NorthernAmerica	America	2011.074	Human
H1N4_Avian_KU143468_A/duck/Wenzhou/YJYF78/2015|2015.038	KU143468	Avian	H1N4	H1	N4	China	EasternAsia	Asia	2015.038	Dom-ans
H3N2_Human_CY234569_A/Ohio/11/2017|2017.290	CY234569	Human	H3N2	H3	N2	USA	NorthernAmerica	America	2017.29	Human
H3N8_Equine_CY030098_A/equine/Kentucky/1/1986|1986.500	CY030098	Equine	H3N8	H3	N8	USA	NorthernAmerica	America	1986.5	Equine
H5N2_Avian_KY828698_A/northern_shoveler/California/LDC188/2014|2014.921	KY828698	Avian	H5N2	H5	N2	USA	NorthernAmerica	America	2014.921	Wild-ans-short
H3N2_Human_CY172852_A/New_York/1095/2007|2007.279	CY172852	Human	H3N2	H3	N2	USA	NorthernAmerica	America	2007.279	Human
H1N1_Human_KU589323_A/Wisconsin/91/2015|2015.937	KU589323	Human	H1N1	H1	N1	USA	NorthernAmerica	America	2015.937	Human
H3N2_Human_CY031560_A/Kentucky/UR06-0571/2007|2007.192	CY031560	Human	H3N2	H3	N2	USA	NorthernAmerica	America	2007.192	Human
H7N7_Avian_KF260251_A/duck/Jiangxi/23008/2009|2009.500	KF260251	Avian	H7N7	H7	N7	China	EasternAsia	Asia	2009.5	Dom-ans
H1N1_Swine_MH061766_A/swine/Mexico/9762101/2013|2013.260	MH061766	Swine	H1N1	H1	N1	Mexico	CentralAmerica	America	2013.26	Swine
H3N2_Human_CY243654_A/Alaska/45/2017|2017.575	CY243654	Human	H3N2	H3	N2	USA	NorthernAmerica	America	2017.575	Human
H3N2_Human_MG856305_A/Moscow/CRIE-226/2017|2017.082	MG856305	Human	H3N2	H3	N2	Russia	EasternEurope	Europe	2017.082	Human
H1N1_Human_KY925887_A/Tramandai/LACENRS-324/2009|2009.575	KY925887	Human	H1N1	H1	N1	Brazil	SouthernAmerica	America	2009.575	Human
H1N1_Human_MH126043_A/Montana/05/2018|2018.036	MH126043	Human	H1N1	H1	N1	USA	NorthernAmerica	America	2018.036	Human
H1N1_Human_CY209479_A/South_Dakota/31/2016|2016.816	CY209479	Human	H1N1	H1	N1	USA	NorthernAmerica	America	2016.816	Human
H3N2_Human_KY615420_A/Baltimore/P0040/2015|2015.019	KY615420	Human	H3N2	H3	N2	USA	NorthernAmerica	America	2015.019	Human
H3N2_Human_CY121362_A/South_Africa/1147/1996|1996.500	CY121362	Human	H3N2	H3	N2	South Africa	SouthernAfrica	Africa	1996.5	Human
H5N1_Avian_HM172356_A/duck/Anhui/1/06|2006.500	HM172356	Avian	H5N1	H5	N1	China	EasternAsia	Asia	2006.5	Dom-ans
H7N9_Avian_KP414013_A/chicken/Shaoxing/5224/2013|2013.822	KP414013	Avian	H7N9	H7	N9	China	EasternAsia	Asia	2013.822	Dom-gal
H5N1_Avian_HM172319_A/chicken/Hunan/41/2004|2004.500	HM172319	Avian	H5N1	H5	N1	China	EasternAsia	Asia	2004.5	Dom-gal
H1N1_Human_KT180851_A/Singapore/DMS1243/2012|2012.526	KT180851	Human	H1N1	H1	N1	Singapore	SouthEasternAsia	Asia	2012.526	Human
H3N2_Human_CY113746_A/Netherlands/935/1992|1992.025	CY113746	Human	H3N2	H3	N2	Netherlands	WesternEurope	Europe	1992.025	Human
H1N1_Human_KT180863_A/Singapore/DMS133/2010|2010.581	KT180863	Human	H1N1	H1	N1	Singapore	SouthEasternAsia	Asia	2010.581	Human
H1N1_Avian_EU026107_A/duck/NY/13152-13/1994|1994.500	EU026107	Avian	H1N1	H1	N1	USA	NorthernAmerica	America	1994.5	Dom-ans
H1N1_Avian_EU026063_A/mallard/Maryland/369/2002|2002.500	EU026063	Avian	H1N1	H1	N1	USA	NorthernAmerica	America	2002.5	Wild-ans-short
H6N2_Avian_EU182260_A/chicken/California/6643/2001|2001.500	EU182260	Avian	H6N2	H6	N2	USA	NorthernAmerica	America	2001.5	Dom-gal
H6N8_Avian_CY202823_A/mallard/Maryland/09OS1002/2009|2009.518	CY202823	Avian	H6N8	H6	N8	USA	NorthernAmerica	America	2009.518	Wild-ans-short
H11N9_Avian_CY126285_A/ruddy_turnstone/Delaware_Bay/513/1988|1988.367	CY126285	Avian	H11N9	H11	N9	USA	NorthernAmerica	America	1988.367	Wild-other
H1N2_Swine_MF522076_A/swine/Wisconsin/A01932590/2017|2017.159	MF522076	Swine	H1N2	H1	N2	USA	NorthernAmerica	America	2017.159	Swine
H3N2_Human_CY100609_A/Mexico/InDRE756/2003|2003.093	CY100609	Human	H3N2	H3	N2	Mexico	CentralAmerica	America	2003.093	Human
H2N9_Avian_CY003965_A/blue-winged_teal/Alberta/16/1997|1997.811	CY003965	Avian	H2N9	H2	N9	Canada	NorthernAmerica	America	1997.811	Wild-ans-long
H13N6_Avian_CY195668_A/gull/Massachusetts/12JR00671/2012|2012.775	CY195668	Avian	H13N6	H13	N6	USA	NorthernAmerica	America	2012.775	Wild-other
H1N1_Swine_CY159222_A/swine/Iowa/00250/2004|2004.134	CY159222	Swine	H1N1	H1	N1	USA	NorthernAmerica	America	2004.134	Swine
H8N4_Avian_CY079385_A/northern_pintail/Interior_Alaska/8BM2046R1/2008|2008.603	CY079385	Avian	H8N4	H8	N4	USA	NorthernAmerica	America	2008.603	Wild-ans-long
H1N1_Swine_KM496994_A/swine/Brazil/66/2011|2011.279	KM496994	Swine	H1N1	H1	N1	Brazil	SouthernAmerica	America	2011.279	Swine
H5N1_Avian_HM172316_A/chicken/Shandong/A-5/2006|2006.500	HM172316	Avian	H5N1	H5	N1	China	EasternAsia	Asia	2006.5	Dom-gal
H1N1_Human_CY045857_A/Siena/4/1987|1987.500	CY045857	Human	H1N1	H1	N1	Italy	SouthernEurope	Europe	1987.5	Human
H2N9_Avian_KF260303_A/northern_shoveler/Hong_Kong/MPL961/2011|2011.500	KF260303	Avian	H2N9	H2	N9	Hong Kong	EasternAsia	Asia	2011.5	Wild-ans-short
H1N1_Swine_KR699875_A/swine/Netherlands/Groelnlo-186/2011|2011.247	KR699875	Swine	H1N1	H1	N1	Netherlands	WesternEurope	Europe	2011.247	Swine
H3N2_Human_KC296478_A/Bilthoven/16190/1968|1968.500	KC296478	Human	H3N2	H3	N2	Netherlands	WesternEurope	Europe	1968.5	Human
H3N2_Human_KJ855394_A/Mexico/NAY2090/2007|2007.282	KJ855394	Human	H3N2	H3	N2	Mexico	CentralAmerica	America	2007.282	Human
H3N2_Swine_CY159206_A/swine/North_Carolina/SG1464/2004|2004.186	CY159206	Swine	H3N2	H3	N2	USA	NorthernAmerica	America	2004.186	Swine
H1N1_Avian_MF613772_A/mallard/Alberta/260/2016|2016.655	MF613772	Avian	H1N1	H1	N1	Canada	NorthernAmerica	America	2016.655	Wild-ans-short
H3N6_Avian_KY131406_A/northern_pintail/Alaska/UGAI15-7415/2015|2015.756	KY131406	Avian	H3N6	H3	N6	USA	NorthernAmerica	America	2015.756	Wild-ans-long
H3N2_Swine_KF026673_A/swine/North_Carolina/A01270394/2012|2012.411	KF026673	Swine	H3N2	H3	N2	USA	NorthernAmerica	America	2012.411	Swine
H2N9_Avian_KY130714_A/northern_pintail/Alaska/655/2011|2011.745	KY130714	Avian	H2N9	H2	N9	USA	NorthernAmerica	America	2011.745	Wild-ans-long
H3N2_Human_CY106685_A/Hong_Kong/H090-707-V10/2009|2009.532	CY106685	Human	H3N2	H3	N2	Hong Kong	EasternAsia	Asia	2009.532	Human
H1N1_Human_KX005465_A/Arkansas/01/2016|2016.022	KX005465	Human	H1N1	H1	N1	USA	NorthernAmerica	America	2016.022	Human
H1N6_Avian_CY020866_A/blue-winged_teal/Ohio/907/2002|2002.682	CY020866	Avian	H1N6	H1	N6	USA	NorthernAmerica	America	2002.682	Wild-ans-long
H1N2_Human_CY003774_A/New_York/417/2002|2002.178	CY003774	Human	H1N2	H1	N2	USA	NorthernAmerica	America	2002.178	Human
H13N6_Avian_KX978772_A/black-headed_gull/Netherlands/11/2009|2009.534	KX978772	Avian	H13N6	H13	N6	Netherlands	WesternEurope	Europe	2009.534	Wild-other
H2N2_Human_CY125923_A/Cornell/1001/1967|1967.500	CY125923	Human	H2N2	H2	N2	USA	NorthernAmerica	America	1967.5	Human
H1N1_Human_CY007472_A/Canterbury/106/2004|2004.696	CY007472	Human	H1N1	H1	N1	New Zealand	AustraliaNewZealandOceania	Oceania	2004.696	Human
H6N8_Avian_CY041383_A/black-headed_gull/Netherlands/1/2005|2005.500	CY041383	Avian	H6N8	H6	N8	Netherlands	WesternEurope	Europe	2005.5	Wild-other
H3N2_Canine_GU433374_A/canine/Guangdong/1/2007|2007.293	GU433374	Canine	H3N2	H3	N2	China	EasternAsia	Asia	2007.293	Canine
H3N2_Human_KY615458_A/Taipei/0011/2015|2015.978	KY615458	Human	H3N2	H3	N2	Taiwan	EasternAsia	Asia	2015.978	Human
H1N1_Human_FJ998224_A/Canada-ON/RV1527/2009|2009.310	FJ998224	Human	H1N1	H1	N1	Canada	NorthernAmerica	America	2009.31	Human
H7N2_Avian_EU084911_A/chicken/NY/119256-7/2001|2001.500	EU084911	Avian	H7N2	H7	N2	USA	NorthernAmerica	America	2001.5	Dom-gal
H5N1_Avian_KP288323_A/duck/Nanchang/9789/2013|2013.748	KP288323	Avian	H5N1	H5	N1	China	EasternAsia	Asia	2013.748	Dom-ans
H3N6_Avian_CY077235_A/mallard/Interior_Alaska/7MP0510/2007|2007.682	CY077235	Avian	H3N6	H3	N6	USA	NorthernAmerica	America	2007.682	Wild-ans-short
H8N4_Avian_MF147516_A/mallard_duck/Netherlands/11/2006|2006.559	MF147516	Avian	H8N4	H8	N4	Netherlands	WesternEurope	Europe	2006.559	Wild-ans-short
H6N2_Avian_CY110325_A/duck/Shantou/9414/2006|2006.367	CY110325	Avian	H6N2	H6	N2	China	EasternAsia	Asia	2006.367	Dom-ans
H6N1_Avian_CY144175_A/ruddy_turnstone/New_Jersey/AI00-1049/2000|2000.370	CY144175	Avian	H6N1	H6	N1	USA	NorthernAmerica	America	2000.37	Wild-other
H5N1_Avian_CY016920_A/ostrich/Nigeria/1047-25/2006|2006.500	CY016920	Avian	H5N1	H5	N1	Nigeria	WesternAfrica	Africa	2006.5	Wild-other
H3N6_Swine_KJ889414_A/swine/Kazakhstan/106/1985|1985.500	KJ889414	Swine	H3N6	H3	N6	Kazakhstan	CentralAsia	Asia	1985.5	Swine
H3N2_Human_CY215680_A/Louisiana/27/2016|2016.871	CY215680	Human	H3N2	H3	N2	USA	NorthernAmerica	America	2016.871	Human
H1N1_Swine_KT735002_A/swine/California/A01459047/2015|2015.386	KT735002	Swine	H1N1	H1	N1	USA	NorthernAmerica	America	2015.386	Swine
H6N1_Avian_CY094570_A/mallard/California/6695/2009|2009.814	CY094570	Avian	H6N1	H6	N1	USA	NorthernAmerica	America	2009.814	Wild-ans-short
H5N1_Avian_GU186514_A/turkey/VA/505477-18/2007|2007.500	GU186514	Avian	H5N1	H5	N1	USA	NorthernAmerica	America	2007.5	Dom-gal
H5N2_Avian_KP732607_A/duck/Eastern_China/L0321/2010|2010.216	KP732607	Avian	H5N2	H5	N2	China	EasternAsia	Asia	2010.216	Dom-ans
H12N5_Avian_CY184004_A/mallard/Sweden/343/2002|2002.830	CY184004	Avian	H12N5	H12	N5	Sweden	NorthernEurope	Europe	2002.83	Wild-ans-short
H10N7_Avian_KX013036_A/mallard/Ohio/13OS1979/2013|2013.600	KX013036	Avian	H10N7	H10	N7	USA	NorthernAmerica	America	2013.6	Wild-ans-short
H1N1_Human_KF918702_A/Beijing/132/2010|2010.844	KF918702	Human	H1N1	H1	N1	China	EasternAsia	Asia	2010.844	Human
H3N2_Human_KX918363_A/Vermont/30/2016|2016.375	KX918363	Human	H3N2	H3	N2	USA	NorthernAmerica	America	2016.375	Human
H10N7_Avian_CY129242_A/American_black_duck/New_Brunswick/04395/2007|2007.674	CY129242	Avian	H10N7	H10	N7	Canada	NorthernAmerica	America	2007.674	Wild-ans-short
H3N2_Swine_KC859213_A/swine/Thailand/PB482/2009|2009.877	KC859213	Swine	H3N2	H3	N2	Thailand	SouthEasternAsia	Asia	2009.877	Swine
H1N2_Swine_FJ374517_A/swine/Shanghai/1/2007|2007.225	FJ374517	Swine	H1N2	H1	N2	China	EasternAsia	Asia	2007.225	Swine
H1N1_Avian_CY202959_A/mallard/Maryland/12OS631/2012|2012.085	CY202959	Avian	H1N1	H1	N1	USA	NorthernAmerica	America	2012.085	Wild-ans-short
H3N2_Human_MG974345_A/Georgia/21/2017|2017.803	MG974345	Human	H3N2	H3	N2	USA	NorthernAmerica	America	2017.803	Human
H9N2_Avian_DQ064492_A/chicken/Guangdong/21/02|2002.500	DQ064492	Avian	H9N2	H9	N2	China	EasternAsia	Asia	2002.5	Dom-gal
H5N1_Avian_MH135536_A/chicken/Bangladesh/33395/2017|2017.625	MH135536	Avian	H5N1	H5	N1	Bangladesh	SouthernAsia	Asia	2017.625	Dom-gal
H2N2_Human_CY032242_A/Berlin/3/1964|1964.500	CY032242	Human	H2N2	H2	N2	Germany	WesternEurope	Europe	1964.5	Human
H4N6_Avian_CY166968_A/blue-winged_teal/Missouri/11OS2620/2011|2011.690	CY166968	Avian	H4N6	H4	N6	USA	NorthernAmerica	America	2011.69	Wild-ans-long
H12N1_Avian_LC339666_A/duck/Hokkaido/W26/2012|2012.756	LC339666	Avian	H12N1	H12	N1	Japan	EasternAsia	Asia	2012.756	Dom-ans
H5N1_Avian_JF772155_A/quail/Guangxi/12/2002|2002.534	JF772155	Avian	H5N1	H5	N1	China	EasternAsia	Asia	2002.534	Dom-gal
H3N8_Canine_MF173212_A/canine/New_York/1623-1/2010|2010.500	MF173212	Canine	H3N8	H3	N8	USA	NorthernAmerica	America	2010.5	Canine
H3N2_Human_CY105219_A/Hanoi/BM767/2003|2003.455	CY105219	Human	H3N2	H3	N2	Viet Nam	SouthEasternAsia	Asia	2003.455	Human
H3N2_Human_CY026608_A/Washington/UR06-0225/2007|2007.104	CY026608	Human	H3N2	H3	N2	USA	NorthernAmerica	America	2007.104	Human
H1N1_Avian_CY202782_A/snow_goose/Delaware/12OS3767/2012|2012.145	CY202782	Avian	H1N1	H1	N1	USA	NorthernAmerica	America	2012.145	Wild-ans-long
H4N6_Avian_CY205619_A/blue-winged_teal/Louisiana/AI10-3613/2010|2010.696	CY205619	Avian	H4N6	H4	N6	USA	NorthernAmerica	America	2010.696	Wild-ans-long
H5N5_Avian_JX878682_A/duck/HuBei/03/2010|2010.236	JX878682	Avian	H5N5	H5	N5	China	EasternAsia	Asia	2010.236	Dom-ans
H1N2_Swine_KX960289_A/swine/North_Carolina/A01432766/2013|2013.353	KX960289	Swine	H1N2	H1	N2	USA	NorthernAmerica	America	2013.353	Swine
H2N3_Avian_CY117072_A/mallard/Rugen/26-4/1980|1980.500	CY117072	Avian	H2N3	H2	N3	Germany	WesternEurope	Europe	1980.5	Wild-ans-short
H1N1_Human_KX406730_A/Louisiana/02/2016|2016.110	KX406730	Human	H1N1	H1	N1	USA	NorthernAmerica	America	2016.11	Human
H1N1_Swine_EU604693_A/swine/OH/511445/2007|2007.500	EU604693	Swine	H1N1	H1	N1	USA	NorthernAmerica	America	2007.5	Swine
H10N8_Avian_CY184637_A/mallard/Sweden/2823/2003|2003.395	CY184637	Avian	H10N8	H10	N8	Sweden	NorthernEurope	Europe	2003.395	Wild-ans-short
H6N3_Avian_CY014914_A/chicken/New_York/28263/1989|1989.332	CY014914	Avian	H6N3	H6	N3	USA	NorthernAmerica	America	1989.332	Dom-gal
H6N2_Avian_CY180489_A/duck/Minnesota/25/1975|1975.500	CY180489	Avian	H6N2	H6	N2	USA	NorthernAmerica	America	1975.5	Dom-ans
H6N6_Avian_CY109529_A/duck/Fujian/3796/2006|2006.285	CY109529	Avian	H6N6	H6	N6	China	EasternAsia	Asia	2006.285	Dom-ans
H1N2_Avian_KF013947_A/Muscovy_duck/Guangxi/GXd-3/2012|2012.153	KF013947	Avian	H1N2	H1	N2	China	EasternAsia	Asia	2012.153	Dom-ans
H6N2_Avian_CY067709_A/rosy-billed_pochard/Argentina/CIP051-925/2008|2008.123	CY067709	Avian	H6N2	H6	N2	Argentina	SouthernAmerica	America	2008.123	Wild-ans-short
H3N2_Swine_CY157828_A/swine/North_Carolina/SG1230/2005|2005.203	CY157828	Swine	H3N2	H3	N2	USA	NorthernAmerica	America	2005.203	Swine
H3N2_Swine_KC261885_A/swine/Pennsylvania/A01104050/2012|2012.603	KC261885	Swine	H3N2	H3	N2	USA	NorthernAmerica	America	2012.603	Swine
H1N1_Human_MH083604_A/Kansas/17/2017|2017.986	MH083604	Human	H1N1	H1	N1	USA	NorthernAmerica	America	2017.986	Human
H5N1_Avian_GU252829_A/goose/Tripura/103596/2008|2008.247	GU252829	Avian	H5N1	H5	N1	India	SouthernAsia	Asia	2008.247	Dom-ans
H1N1_Swine_HM210865_A/swine/Guangdong/07/2009|2009.501	HM210865	Swine	H1N1	H1	N1	China	EasternAsia	Asia	2009.501	Swine
H6N8_Avian_KY131154_A/northern_pintail/Alaska/792/2013|2013.726	KY131154	Avian	H6N8	H6	N8	USA	NorthernAmerica	America	2013.726	Wild-ans-long
H5N3_Avian_GU052842_A/mallard/Montana/458328-5/2006|2006.500	GU052842	Avian	H5N3	H5	N3	USA	NorthernAmerica	America	2006.5	Wild-ans-short
H7N6_Avian_CY133134_A/common_goldeneye/Wisconsin/10OS4202/2010|2010.918	CY133134	Avian	H7N6	H7	N6	USA	NorthernAmerica	America	2010.918	Wild-ans-short
H1N1_Human_KX407098_A/South_Dakota/06/2016|2016.090	KX407098	Human	H1N1	H1	N1	USA	NorthernAmerica	America	2016.09	Human
H4N6_Avian_CY206656_A/blue-winged_teal/Texas/UGAI14-3781/2014|2014.701	CY206656	Avian	H4N6	H4	N6	USA	NorthernAmerica	America	2014.701	Wild-ans-long
H3N8_Avian_KY284414_A/mallard/Ohio/15OS4242/2015|2015.616	KY284414	Avian	H3N8	H3	N8	USA	NorthernAmerica	America	2015.616	Wild-ans-short
H11N2_Avian_CY149769_A/blue-winged_teal/Canada/3296/2011|2011.729	CY149769	Avian	H11N2	H11	N2	Canada	NorthernAmerica	America	2011.729	Wild-ans-long
H3N2_Human_KU591022_A/California/85/2015|2015.688	KU591022	Human	H3N2	H3	N2	USA	NorthernAmerica	America	2015.688	Human
H1N1_Human_MH083620_A/Kentucky/37/2017|2017.997	MH083620	Human	H1N1	H1	N1	USA	NorthernAmerica	America	2017.997	Human
H1N1_Human_CY071068_A/Tallinn/INS372/2009|2009.975	CY071068	Human	H1N1	H1	N1	Estonia	NorthernEurope	Europe	2009.975	Human
H5N3_Avian_KX979352_A/mallard_duck/Netherlands/20/2009|2009.816	KX979352	Avian	H5N3	H5	N3	Netherlands	WesternEurope	Europe	2009.816	Wild-ans-short
H9N2_Avian_CY103004_A/sanderling/Delaware_Bay/449/2006|2006.389	CY103004	Avian	H9N2	H9	N2	USA	NorthernAmerica	America	2006.389	Wild-other
H3N2_Swine_GQ422418_A/swine/Guangdong/113/2002|2002.500	GQ422418	Swine	H3N2	H3	N2	China	EasternAsia	Asia	2002.5	Swine
H1N1_Human_KX407362_A/Oregon/07/2016|2016.148	KX407362	Human	H1N1	H1	N1	USA	NorthernAmerica	America	2016.148	Human
H1N1_Swine_CY099196_A/swine/Illinois/SG1141/2003|2003.178	CY099196	Swine	H1N1	H1	N1	USA	NorthernAmerica	America	2003.178	Swine
H6N2_Avian_HM145330_A/wild_duck/Shantou/5769/2004|2004.500	HM145330	Avian	H6N2	H6	N2	China	EasternAsia	Asia	2004.5	Wild-ans-short
H4N6_Avian_CY132522_A/mallard/Ohio/11OS2085/2011|2011.627	CY132522	Avian	H4N6	H4	N6	USA	NorthernAmerica	America	2011.627	Wild-ans-short
H1N1_Human_CY225589_A/Virginia/13/2017|2017.121	CY225589	Human	H1N1	H1	N1	USA	NorthernAmerica	America	2017.121	Human
H1N1_Human_GQ200244_A/Iowa/04/2009|2009.310	GQ200244	Human	H1N1	H1	N1	USA	NorthernAmerica	America	2009.31	Human
H1N1_Avian_CY012829_A/mallard/Ohio/56/1999|1999.789	CY012829	Avian	H1N1	H1	N1	USA	NorthernAmerica	America	1999.789	Wild-ans-short
H1N1_Swine_CY157932_A/swine/Virginia/01359/2006|2006.907	CY157932	Swine	H1N1	H1	N1	USA	NorthernAmerica	America	2006.907	Swine
H1N2_Swine_CY107826_A/swine/Korea/1130/2009|2009.038	CY107826	Swine	H1N2	H1	N2	South Korea	EasternAsia	Asia	2009.038	Swine
H4N6_Avian_CY079329_A/mallard/Wisconsin/08OS2261/2008|2008.797	CY079329	Avian	H4N6	H4	N6	USA	NorthernAmerica	America	2008.797	Wild-ans-short
H3N2_Swine_CY159430_A/swine/Arkansas/02598/2009|2009.115	CY159430	Swine	H3N2	H3	N2	USA	NorthernAmerica	America	2009.115	Swine
H1N1_Avian_KJ764769_A/wild_duck/Korea/PSC30-20/2010|2010.038	KJ764769	Avian	H1N1	H1	N1	South Korea	EasternAsia	Asia	2010.038	Wild-ans-short
H1N2_Swine_KY401853_A/swine/South_Dakota/A01678175/2016|2016.430	KY401853	Swine	H1N2	H1	N2	USA	NorthernAmerica	America	2016.43	Swine
H6N8_Avian_CY021482_A/mallard/Maryland/2022/2005|2005.500	CY021482	Avian	H6N8	H6	N8	USA	NorthernAmerica	America	2005.5	Wild-ans-short
H14N6_Avian_KJ195667_A/blue-winged_teal/Guatemala/CIP049H106-62/2011|2011.953	KJ195667	Avian	H14N6	H14	N6	Guatemala	CentralAmerica	America	2011.953	Wild-ans-long
H3N2_Swine_CY157804_A/swine/Oklahoma/SG1216/2005|2005.167	CY157804	Swine	H3N2	H3	N2	USA	NorthernAmerica	America	2005.167	Swine
H12N5_Avian_CY017738_A/pintail_duck/Alaska/102/2005|2005.603	CY017738	Avian	H12N5	H12	N5	USA	NorthernAmerica	America	2005.603	Wild-ans-short
H7N7_Avian_KF260259_A/duck/Jiangxi/21980/2010|2010.500	KF260259	Avian	H7N7	H7	N7	China	EasternAsia	Asia	2010.5	Dom-ans
H9N2_Avian_MG132069_A/chicken/Bangladesh/31624/2016|2016.989	MG132069	Avian	H9N2	H9	N2	Bangladesh	SouthernAsia	Asia	2016.989	Dom-gal
H3N8_Avian_CY102693_A/mallard/Alberta/160/2001|2001.595	CY102693	Avian	H3N8	H3	N8	Canada	NorthernAmerica	America	2001.595	Wild-ans-short
H1N1_Swine_MG521032_A/swine/Indiana/A02216644/2017|2017.436	MG521032	Swine	H1N1	H1	N1	USA	NorthernAmerica	America	2017.436	Swine
H6N8_Avian_KX978108_A/greater_white-fronted_goose/Netherlands/4/2008|2008.058	KX978108	Avian	H6N8	H6	N8	Netherlands	WesternEurope	Europe	2008.058	Wild-ans-long
H7N3_Avian_KY551267_A/mallard/New_York/AH0049315/2016|2016.066	KY551267	Avian	H7N3	H7	N3	USA	NorthernAmerica	America	2016.066	Wild-ans-short
H1N1_Swine_CY115855_A/swine/Morbihan/0287/2007|2007.619	CY115855	Swine	H1N1	H1	N1	France	WesternEurope	Europe	2007.619	Swine
H11N9_Avian_CY005856_A/shoveler/Netherlands/19/1999|1999.500	CY005856	Avian	H11N9	H11	N9	Netherlands	WesternEurope	Europe	1999.5	Wild-ans-short
H1N1_Swine_KR859638_A/swine/Illinois/A00970252/2010|2010.208	KR859638	Swine	H1N1	H1	N1	USA	NorthernAmerica	America	2010.208	Swine
H2N5_Avian_CY149401_A/glaucous_gull/Iceland/1382/2011|2011.814	CY149401	Avian	H2N5	H2	N5	Iceland	NorthernEurope	Europe	2011.814	Wild-other
H3N2_Avian_MG042420_A/duck/Bangladesh/31019/2016|2016.811	MG042420	Avian	H3N2	H3	N2	Bangladesh	SouthernAsia	Asia	2016.811	Dom-ans
H1N2_Swine_JX138508_A/swine/Zhejiang/01/2008|2008.200	JX138508	Swine	H1N2	H1	N2	China	EasternAsia	Asia	2008.2	Swine
H3N2_Swine_KM029438_A/swine/Hong_Kong/NS2168/2012|2012.468	KM029438	Swine	H3N2	H3	N2	Hong Kong	EasternAsia	Asia	2012.468	Swine
H1N1_Avian_KJ889422_A/duck/Bavaria/2/1977|1977.500	KJ889422	Avian	H1N1	H1	N1	Germany	WesternEurope	Europe	1977.5	Dom-ans
H1N1_Human_KU922539_A/Kerala/RGCBA923/2009|2009.764	KU922539	Human	H1N1	H1	N1	India	SouthernAsia	Asia	2009.764	Human
H3N1_Swine_KC471432_A/swine/Korea/CY03-12/2012|2012.175	KC471432	Swine	H3N1	H3	N1	South Korea	EasternAsia	Asia	2012.175	Swine
H5N2_Avian_EU743032_A/chicken/NY/14009/1993|1993.500	EU743032	Avian	H5N2	H5	N2	USA	NorthernAmerica	America	1993.5	Dom-gal
H1N1_Human_MH126196_A/Texas/01/2018|2018.005	MH126196	Human	H1N1	H1	N1	USA	NorthernAmerica	America	2018.005	Human
H11N3_Avian_KY644315_A/blue-winged_teal/Guatemala/CIP049H105-04/2011|2011.934	KY644315	Avian	H11N3	H11	N3	Guatemala	CentralAmerica	America	2011.934	Wild-ans-long
H14N3_Avian_KX960391_A/blue-winged_teal/Guatemala/CIP049H108-11/2012|2012.855	KX960391	Avian	H14N3	H14	N3	Guatemala	CentralAmerica	America	2012.855	Wild-ans-long
H1N2_Swine_CY116213_A/swine/England/483/2006|2006.359	CY116213	Swine	H1N2	H1	N2	United Kingdom	NorthernEurope	Europe	2006.359	Swine
H7N7_Avian_KU289940_A/blue_winged_teal/South_Dakota/A00772794/2009|2009.740	KU289940	Avian	H7N7	H7	N7	USA	NorthernAmerica	America	2009.74	Wild-ans-long
H5N1_Avian_MF116334_A/duck/China/E26/2012|2012.351	MF116334	Avian	H5N1	H5	N1	China	EasternAsia	Asia	2012.351	Dom-ans
H5N1_Avian_KR732438_A/duck/Egypt/0923-NLQP/2009|2009.500	KR732438	Avian	H5N1	H5	N1	Egypt	NorthernAfrica	Africa	2009.5	Dom-ans
H6N5_Avian_KY983155_A/American_wigeon/California/HS007B/2015|2015.811	KY983155	Avian	H6N5	H6	N5	USA	NorthernAmerica	America	2015.811	Wild-ans-long
H3N6_Avian_CY206289_A/blue-winged_teal/Texas/AI12-4448/2012|2012.712	CY206289	Avian	H3N6	H3	N6	USA	NorthernAmerica	America	2012.712	Wild-ans-long
H3N2_Human_MH358813_A/Rhode_Island/04/2018|2018.500	MH358813	Human	H3N2	H3	N2	USA	NorthernAmerica	America	2018.5	Human
H1N2_Swine_KR700662_A/swine/England/101878/2010|2010.666	KR700662	Swine	H1N2	H1	N2	United Kingdom	NorthernEurope	Europe	2010.666	Swine
H4N6_Avian_MF613857_A/mallard/Alberta/455/2015|2015.608	MF613857	Avian	H4N6	H4	N6	Canada	NorthernAmerica	America	2015.608	Wild-ans-short
H9N2_Avian_LC000595_A/muscovy_duck/Vietnam/LBM694/2014|2014.515	LC000595	Avian	H9N2	H9	N2	Viet Nam	SouthEasternAsia	Asia	2014.515	Dom-ans
H5N1_Avian_DQ997280_A/goose/Jilin/hb/2003|2003.500	DQ997280	Avian	H5N1	H5	N1	China	EasternAsia	Asia	2003.5	Dom-ans
H1N1_Swine_CY026456_A/swine/Ontario/6/1981|1981.500	CY026456	Swine	H1N1	H1	N1	Canada	NorthernAmerica	America	1981.5	Swine
H1N1_Human_GQ465739_A/Canada-AB/RV1644/2009|2009.329	GQ465739	Human	H1N1	H1	N1	Canada	NorthernAmerica	America	2009.329	Human
H1N2_Swine_MF664409_A/swine/Minnesota/A01932042/2017|2017.104	MF664409	Swine	H1N2	H1	N2	USA	NorthernAmerica	America	2017.104	Swine
H11N9_Avian_KY561225_A/mallard_duck/Ohio/15OS5361/2015|2015.792	KY561225	Avian	H11N9	H11	N9	USA	NorthernAmerica	America	2015.792	Wild-ans-short
H9N2_Avian_KF260340_A/pigeon/Hong_Kong/WF255/2007|2007.500	KF260340	Avian	H9N2	H9	N2	Hong Kong	EasternAsia	Asia	2007.5	Wild-other
H10N8_Avian_KP287957_A/migratory_duck/Jiangxi/21248/2009|2009.822	KP287957	Avian	H10N8	H10	N8	China	EasternAsia	Asia	2009.822	Wild-ans-long
H1N2_Swine_KJ739347_A/swine/Nebraska/A01202501/2011|2011.605	KJ739347	Swine	H1N2	H1	N2	USA	NorthernAmerica	America	2011.605	Swine
H3N8_Avian_CY078270_A/green-winged_teal/Louisiana/Sg-00092/2007|2007.704	CY078270	Avian	H3N8	H3	N8	USA	NorthernAmerica	America	2007.704	Wild-ans-long
H1N1_Human_CY119119_A/Malaysia/14817/1997|1997.997	CY119119	Human	H1N1	H1	N1	Malaysia	SouthEasternAsia	Asia	1997.997	Human
H1N1_Swine_KM027566_A/swine/Guangdong/NS2765/2011|2011.627	KM027566	Swine	H1N1	H1	N1	China	EasternAsia	Asia	2011.627	Swine
H3N2_Human_CY121330_A/Harbin/15/1992|1992.500	CY121330	Human	H3N2	H3	N2	China	EasternAsia	Asia	1992.5	Human
H4N6_Avian_CY149681_A/blue-winged_teal/Canada/3239/2011|2011.715	CY149681	Avian	H4N6	H4	N6	Canada	NorthernAmerica	America	2011.715	Wild-ans-long
H4N6_Avian_KU160946_A/duck/Henan/S4179/2009|2009.921	KU160946	Avian	H4N6	H4	N6	China	EasternAsia	Asia	2009.921	Dom-ans
H5N6_Avian_KY005870_A/chicken/Henan/YB0597/2016|2016.200	KY005870	Avian	H5N6	H5	N6	China	EasternAsia	Asia	2016.2	Dom-gal
H3N2_Avian_CY203266_A/mallard/Maryland/10OS1087/2010|2010.633	CY203266	Avian	H3N2	H3	N2	USA	NorthernAmerica	America	2010.633	Wild-ans-short
H1N2_Swine_MG962487_A/swine/Western_Australia/2577896X/2012|2012.589	MG962487	Swine	H1N2	H1	N2	Australia	AustraliaNewZealandOceania	Oceania	2012.589	Swine
H9N2_Avian_KP336378_A/northern_pintail/Alaska/2011-0703/2011|2011.745	KP336378	Avian	H9N2	H9	N2	USA	NorthernAmerica	America	2011.745	Wild-ans-long
H5N6_Avian_KP286108_A/chicken/Dongguan/3363/2013|2013.962	KP286108	Avian	H5N6	H5	N6	China	EasternAsia	Asia	2013.962	Dom-gal
H6N8_Avian_CY126893_A/laughing_gull/New_Jersey/194/1990|1990.397	CY126893	Avian	H6N8	H6	N8	USA	NorthernAmerica	America	1990.397	Wild-other
H1N1_Swine_MF872841_A/swine/Spain/45690-2/2016|2016.986	MF872841	Swine	H1N1	H1	N1	Spain	SouthernEurope	Europe	2016.986	Swine
H1N1_Avian_CY138790_A/mallard/New_Brunswick/00349/2010|2010.600	CY138790	Avian	H1N1	H1	N1	Canada	NorthernAmerica	America	2010.6	Wild-ans-short
H3N2_Human_KX416879_A/Kentucky/21/2016|2016.263	KX416879	Human	H3N2	H3	N2	USA	NorthernAmerica	America	2016.263	Human
H3N8_Avian_CY206224_A/blue-winged_teal/Texas/AI12-3655/2012|2012.710	CY206224	Avian	H3N8	H3	N8	USA	NorthernAmerica	America	2012.71	Wild-ans-long
H3N2_Avian_CY005557_A/duck/Hong_Kong/7/1975|1975.500	CY005557	Avian	H3N2	H3	N2	Hong Kong	EasternAsia	Asia	1975.5	Dom-ans
H3N2_Human_MH358693_A/Louisiana/15/2018|2018.123	MH358693	Human	H3N2	H3	N2	USA	NorthernAmerica	America	2018.123	Human
H6N2_Avian_CY126925_A/ruddy_turnstone/Delaware_Bay/255/1991|1991.392	CY126925	Avian	H6N2	H6	N2	USA	NorthernAmerica	America	1991.392	Wild-other
H1N1_Human_CY009289_A/USSR/92/1977|1977.500	CY009289	Human	H1N1	H1	N1	Russia	EasternEurope	Europe	1977.5	Human
H4N8_Avian_KY828775_A/mallard/California/UCD980/2015|2015.595	KY828775	Avian	H4N8	H4	N8	USA	NorthernAmerica	America	2015.595	Wild-ans-short
H4N8_Avian_CY136292_A/northern_pintail/Interior_Alaska/9BM12153R0/2009|2009.500	CY136292	Avian	H4N8	H4	N8	USA	NorthernAmerica	America	2009.5	Wild-ans-long
H2N3_Avian_CY178516_A/duck/Wisconsin/2409/1985|1985.500	CY178516	Avian	H2N3	H2	N3	USA	NorthernAmerica	America	1985.5	Dom-ans
H1N1_Human_KF612068_A/Santa_Cruz/111/2012|2012.181	KF612068	Human	H1N1	H1	N1	Bolivia	SouthernAmerica	America	2012.181	Human
H1N1_Human_KX004097_A/Iowa/55/2015|2015.956	KX004097	Human	H1N1	H1	N1	USA	NorthernAmerica	America	2015.956	Human
H5N1_Avian_KY171070_A/chicken/Vietnam/NCVD14-A380/2014|2014.299	KY171070	Avian	H5N1	H5	N1	Viet Nam	SouthEasternAsia	Asia	2014.299	Dom-gal
H3N2_Human_CY037356_A/Genoa/14/2003|2003.811	CY037356	Human	H3N2	H3	N2	Italy	SouthernEurope	Europe	2003.811	Human
H3N8_Avian_CY102281_A/shorebird/Delaware_Bay/210/1998|1998.378	CY102281	Avian	H3N8	H3	N8	USA	NorthernAmerica	America	1998.378	Wild-other
H10N7_Avian_MF147105_A/mallard_duck/Netherlands/21/2010|2010.682	MF147105	Avian	H10N7	H10	N7	Netherlands	WesternEurope	Europe	2010.682	Wild-ans-short
H7N3_Avian_CY024743_A/turkey/Italy/8000/2002|2002.500	CY024743	Avian	H7N3	H7	N3	Italy	SouthernEurope	Europe	2002.5	Dom-gal
H1N1_Avian_MF046452_A/mallard/Alberta/233/2015|2015.608	MF046452	Avian	H1N1	H1	N1	Canada	NorthernAmerica	America	2015.608	Wild-ans-short
H7N9_Avian_MF630508_A/duck/Shanghai/SD016/2015|2015.044	MF630508	Avian	H7N9	H7	N9	China	EasternAsia	Asia	2015.044	Dom-ans
H9N2_Avian_EF492355_A/chicken/Israel/853/2005|2005.500	EF492355	Avian	H9N2	H9	N2	Israel	WesternAsia	Asia	2005.5	Dom-gal
H1N1_Human_CY026144_A/Wisconsin/301/1976|1976.500	CY026144	Human	H1N1	H1	N1	USA	NorthernAmerica	America	1976.5	Human
H6N2_Avian_KY983202_A/American_wigeon/California/HS001/2015|2015.811	KY983202	Avian	H6N2	H6	N2	USA	NorthernAmerica	America	2015.811	Wild-ans-long
H3N2_Human_KT838887_A/North_Carolina/29/2014|2014.852	KT838887	Human	H3N2	H3	N2	USA	NorthernAmerica	America	2014.852	Human
H10N7_Avian_KX544824_A/mallard/Missouri/13OS6556/2013|2013.904	KX544824	Avian	H10N7	H10	N7	USA	NorthernAmerica	America	2013.904	Wild-ans-short
H3N1_Avian_CY140865_A/blue-winged_Teal/North_Dakota/AI09-3642/2009|2009.674	CY140865	Avian	H3N1	H3	N1	USA	NorthernAmerica	America	2009.674	Wild-ans-long
H3N2_Human_CY118607_A/Malaysia/17230/1998|1998.395	CY118607	Human	H3N2	H3	N2	Malaysia	SouthEasternAsia	Asia	1998.395	Human
H4N2_Avian_CY180601_A/green-winged_teal/Wisconsin/118/1979|1979.500	CY180601	Avian	H4N2	H4	N2	USA	NorthernAmerica	America	1979.5	Wild-ans-long
H6N2_Avian_CY140548_A/American_wigeon/Louisiana/Sg-01032/2008|2008.855	CY140548	Avian	H6N2	H6	N2	USA	NorthernAmerica	America	2008.855	Wild-ans-long
H9N2_Avian_MG204054_A/chicken/Xiamen/10/2015|2015.786	MG204054	Avian	H9N2	H9	N2	China	EasternAsia	Asia	2015.786	Dom-gal
H6N2_Avian_JF965135_A/duck/Eastern_China/59/2003|2003.871	JF965135	Avian	H6N2	H6	N2	China	EasternAsia	Asia	2003.871	Dom-ans
H9N2_Swine_EU086313_A/swine/Guangxi/FS2/2005|2005.500	EU086313	Swine	H9N2	H9	N2	China	EasternAsia	Asia	2005.5	Swine
H3N2_Human_CY113258_A/Rotterdam/8179/1977|1977.500	CY113258	Human	H3N2	H3	N2	Netherlands	WesternEurope	Europe	1977.5	Human
H4N3_Avian_CY004901_A/blue-winged_teal/ALB/136/1990|1990.638	CY004901	Avian	H4N3	H4	N3	Canada	NorthernAmerica	America	1990.638	Wild-ans-long
H1N1_Avian_CY094706_A/mallard/California/5351/2009|2009.589	CY094706	Avian	H1N1	H1	N1	USA	NorthernAmerica	America	2009.589	Wild-ans-short
H1N2_Human_JQ340006_A/Eastern_India/N-1289/2009|2009.644	JQ340006	Human	H1N2	H1	N2	India	SouthernAsia	Asia	2009.644	Human
H12N5_Avian_CY195990_A/mallard/Interior_Alaska/10BM13335/2010|2010.619	CY195990	Avian	H12N5	H12	N5	USA	NorthernAmerica	America	2010.619	Wild-ans-short
H9N2_Avian_KP865826_A/chicken/Jiangsu/925/2009|2009.918	KP865826	Avian	H9N2	H9	N2	China	EasternAsia	Asia	2009.918	Dom-gal
H5N2_Avian_KM657858_A/chicken/Aguascalientes/IA13/2010|2010.285	KM657858	Avian	H5N2	H5	N2	Mexico	CentralAmerica	America	2010.285	Dom-gal
H6N2_Avian_KX978128_A/mallard_duck/Netherlands/3/2008|2008.016	KX978128	Avian	H6N2	H6	N2	Netherlands	WesternEurope	Europe	2008.016	Wild-ans-short
H1N2_Avian_CY178924_A/thick-billed_murre/Alaska/236/1976|1976.500	CY178924	Avian	H1N2	H1	N2	USA	NorthernAmerica	America	1976.5	Wild-other
H3N2_Swine_KF922841_A/swine/Minnesota/A01134337/2010|2010.877	KF922841	Swine	H3N2	H3	N2	USA	NorthernAmerica	America	2010.877	Swine
H5N1_Avian_CY061293_A/chicken/West_Bengal/239020/2010|2010.030	CY061293	Avian	H5N1	H5	N1	India	SouthernAsia	Asia	2010.03	Dom-gal
H7N9_Avian_MF630364_A/chicken/Zhejiang/S1190/2015|2015.225	MF630364	Avian	H7N9	H7	N9	China	EasternAsia	Asia	2015.225	Dom-gal
H13N6_Avian_CY196616_A/glaucous-winged_gull/Southcentral_Alaska/11JR02474/2011|2011.658	CY196616	Avian	H13N6	H13	N6	USA	NorthernAmerica	America	2011.658	Wild-other
H4N6_Avian_KY131351_A/northern_pintail/Alaska/UGAI15-7298/2015|2015.732	KY131351	Avian	H4N6	H4	N6	USA	NorthernAmerica	America	2015.732	Wild-ans-long
H5N1_Avian_CY146699_A/duck/Hunan/S4220/2011|2011.866	CY146699	Avian	H5N1	H5	N1	China	EasternAsia	Asia	2011.866	Dom-ans
H5N2_Avian_KP000014_A/chicken/Laiwu/0313/2014|2014.195	KP000014	Avian	H5N2	H5	N2	China	EasternAsia	Asia	2014.195	Dom-gal
H6N6_Avian_KU762358_A/duck/Guizhou/013/2014|2014.778	KU762358	Avian	H6N6	H6	N6	China	EasternAsia	Asia	2014.778	Dom-ans
H3N2_Human_KT888502_A/Hong_Kong/1514A01704826T/2011|2011.871	KT888502	Human	H3N2	H3	N2	Hong Kong	EasternAsia	Asia	2011.871	Human
H1N2_Swine_CY158910_A/swine/Oklahoma/01452/2007|2007.068	CY158910	Swine	H1N2	H1	N2	USA	NorthernAmerica	America	2007.068	Swine
H1N1_Human_KC781055_A/North_Carolina/44/2009|2009.718	KC781055	Human	H1N1	H1	N1	USA	NorthernAmerica	America	2009.718	Human
H4N6_Avian_KY130754_A/northern_pintail/Alaska/936/2011|2011.756	KY130754	Avian	H4N6	H4	N6	USA	NorthernAmerica	America	2011.756	Wild-ans-long
H6N1_Avian_DQ376820_A/chicken/Taiwan/0107/02|2002.500	DQ376820	Avian	H6N1	H6	N1	Taiwan	EasternAsia	Asia	2002.5	Dom-gal
H3N2_Human_KT888500_A/Kabul/1514A01305435T/2013|2013.025	KT888500	Human	H3N2	H3	N2	Afghanistan	SouthernAsia	Asia	2013.025	Human
H1N1_Avian_EU743581_A/mallard/Maryland/02-184/2002|2002.500	EU743581	Avian	H1N1	H1	N1	USA	NorthernAmerica	America	2002.5	Wild-ans-short
H6N8_Avian_CY149537_A/greylag_goose/Iceland/0980/2011|2011.833	CY149537	Avian	H6N8	H6	N8	Iceland	NorthernEurope	Europe	2011.833	Wild-ans-long
H6N2_Avian_HM145335_A/mallard/Jiangxi/8264/2004|2004.500	HM145335	Avian	H6N2	H6	N2	China	EasternAsia	Asia	2004.5	Wild-ans-short
H1N1_Human_MH446949_A/West_Virginia/15/2018|2018.175	MH446949	Human	H1N1	H1	N1	USA	NorthernAmerica	America	2018.175	Human
H6N6_Avian_KJ200906_A/duck/Zhejiang/S1023/2010|2010.167	KJ200906	Avian	H6N6	H6	N6	China	EasternAsia	Asia	2010.167	Dom-ans
H3N2_Human_MH443517_A/Kansas/09/2018|2018.011	MH443517	Human	H3N2	H3	N2	USA	NorthernAmerica	America	2018.011	Human
H5N2_Avian_JQ041396_A/chicken/Hebei/1102/2010|2010.953	JQ041396	Avian	H5N2	H5	N2	China	EasternAsia	Asia	2010.953	Dom-gal
H5N3_Avian_KX979309_A/mallard_duck/Netherlands/1/2008|2008.079	KX979309	Avian	H5N3	H5	N3	Netherlands	WesternEurope	Europe	2008.079	Wild-ans-short
H11N9_Avian_CY139750_A/mallard/Minnesota/182722/1998|1998.666	CY139750	Avian	H11N9	H11	N9	USA	NorthernAmerica	America	1998.666	Wild-ans-short
H1N1_Human_CY218840_A/Minnesota/04/2017|2017.041	CY218840	Human	H1N1	H1	N1	USA	NorthernAmerica	America	2017.041	Human
H6N2_Avian_CY013868_A/green-winged_teal/Ohio/178/1999|1999.808	CY013868	Avian	H6N2	H6	N2	USA	NorthernAmerica	America	1999.808	Wild-ans-long
H10N3_Avian_KP286132_A/duck/Jiangxi/33663/2013|2013.953	KP286132	Avian	H10N3	H10	N3	China	EasternAsia	Asia	2013.953	Dom-ans
H4N6_Avian_KX979598_A/mallard_duck/Netherlands/19/2012|2012.682	KX979598	Avian	H4N6	H4	N6	Netherlands	WesternEurope	Europe	2012.682	Wild-ans-short
H3N6_Avian_CY022722_A/mallard/Ohio/1717/2005|2005.500	CY022722	Avian	H3N6	H3	N6	USA	NorthernAmerica	America	2005.5	Wild-ans-short
H5N2_Avian_GQ923178_A/duck/Minnesota/462960-2/2006|2006.500	GQ923178	Avian	H5N2	H5	N2	USA	NorthernAmerica	America	2006.5	Dom-ans
H9N2_Avian_DQ064494_A/chicken/Guangdong/47/01|2001.500	DQ064494	Avian	H9N2	H9	N2	China	EasternAsia	Asia	2001.5	Dom-gal
H1N2_Swine_GQ161103_A/swine/Bakum/1832/2000|2000.500	GQ161103	Swine	H1N2	H1	N2	Germany	WesternEurope	Europe	2000.5	Swine
H9N2_Avian_FJ534545_A/chicken/Henan/1-2/2008|2008.025	FJ534545	Avian	H9N2	H9	N2	China	EasternAsia	Asia	2008.025	Dom-gal
H3N6_Avian_CY049763_A/mallard/Altai/1208/2007|2007.704	CY049763	Avian	H3N6	H3	N6	Russia	EasternEurope	Europe	2007.704	Wild-ans-short
H3N2_Human_CY093334_A/Guam/WRAIR1557P/2009|2009.085	CY093334	Human	H3N2	H3	N2	Guam	MicronesiaOceania	Oceania	2009.085	Human
H1N1_Human_KM437823_A/Finland/776N/2010|2010.500	KM437823	Human	H1N1	H1	N1	Finland	NorthernEurope	Europe	2010.5	Human
H4N6_Avian_CY133774_A/blue-winged_teal/Missouri/10MO030/2010|2010.707	CY133774	Avian	H4N6	H4	N6	USA	NorthernAmerica	America	2010.707	Wild-ans-long
H10N8_Avian_KP285404_A/chicken/Jiangxi/28113/2013|2013.838	KP285404	Avian	H10N8	H10	N8	China	EasternAsia	Asia	2013.838	Dom-gal
H3N2_Human_KT838976_A/Delaware/25/2014|2014.885	KT838976	Human	H3N2	H3	N2	USA	NorthernAmerica	America	2014.885	Human
H3N2_Human_CY121250_A/Philippines/2/1982|1982.500	CY121250	Human	H3N2	H3	N2	Philippines	SouthEasternAsia	Asia	1982.5	Human
H3N2_Human_CY093358_A/Arizona/WRAIR1562P/2009|2009.162	CY093358	Human	H3N2	H3	N2	USA	NorthernAmerica	America	2009.162	Human
H1N2_Avian_KY415803_A/duck/Yuhuan/YH45/2016|2016.129	KY415803	Avian	H1N2	H1	N2	China	EasternAsia	Asia	2016.129	Dom-ans
H9N1_Avian_CY005131_A/ruddy_turnstone/DE/2731/1987|1987.400	CY005131	Avian	H9N1	H9	N1	USA	NorthernAmerica	America	1987.4	Wild-other
H3N2_Human_CY264266_A/Rhode_Island/15/2017|2017.907	CY264266	Human	H3N2	H3	N2	USA	NorthernAmerica	America	2017.907	Human
H1N1_Avian_CY144305_A/ruddy_turnstone/Delaware/650656/2002|2002.389	CY144305	Avian	H1N1	H1	N1	USA	NorthernAmerica	America	2002.389	Wild-other
H3N1_Swine_KT983787_A/swine/Iowa/A01476471/2014|2014.038	KT983787	Swine	H3N1	H3	N1	USA	NorthernAmerica	America	2014.038	Swine
H9N2_Avian_EF492367_A/chicken/Israel/1808/2004|2004.500	EF492367	Avian	H9N2	H9	N2	Israel	WesternAsia	Asia	2004.5	Dom-gal
H1N1_Human_KT836600_A/Hawaii/67/2014|2014.778	KT836600	Human	H1N1	H1	N1	USA	NorthernAmerica	America	2014.778	Human
H3N2_Swine_KM872085_A/swine/California/A00968949/2014|2014.499	KM872085	Swine	H3N2	H3	N2	USA	NorthernAmerica	America	2014.499	Swine
H3N2_Avian_LC028079_A/duck/Vietnam/LBM48/2011|2011.890	LC028079	Avian	H3N2	H3	N2	Viet Nam	SouthEasternAsia	Asia	2011.89	Dom-ans
H5N6_Human_KP765787_A/Guangzhou/39715/2014|2014.942	KP765787	Human	H5N6	H5	N6	China	EasternAsia	Asia	2014.942	Human
H1N1_Swine_KP404283_A/swine/Hunan/196/2011|2011.871	KP404283	Swine	H1N1	H1	N1	China	EasternAsia	Asia	2011.871	Swine
H2N2_Avian_CY014826_A/chicken/New_York/13828-3/1995|1995.500	CY014826	Avian	H2N2	H2	N2	USA	NorthernAmerica	America	1995.5	Dom-gal
H6N1_Avian_CY187002_A/mallard/Ohio/12OS2174/2012|2012.866	CY187002	Avian	H6N1	H6	N1	USA	NorthernAmerica	America	2012.866	Wild-ans-short
H1N2_Swine_KJ640322_A/swine/Ohio/13TOSU0554/2013|2013.414	KJ640322	Swine	H1N2	H1	N2	USA	NorthernAmerica	America	2013.414	Swine
H6N2_Avian_CY180585_A/green-winged_teal/Wisconsin/453/1976|1976.500	CY180585	Avian	H6N2	H6	N2	USA	NorthernAmerica	America	1976.5	Wild-ans-long
H1N1_Human_CY083438_A/Ft-Benning/WRAIR1669P/2009|2009.745	CY083438	Human	H1N1	H1	N1	USA	NorthernAmerica	America	2009.745	Human
H3N2_Human_CY112994_A/Netherlands/132/2004|2004.923	CY112994	Human	H3N2	H3	N2	Netherlands	WesternEurope	Europe	2004.923	Human
H1N1_Human_KX411746_A/Iowa/11/2016|2016.222	KX411746	Human	H1N1	H1	N1	USA	NorthernAmerica	America	2016.222	Human
H4N8_Avian_KU160850_A/duck/Chongqing/S2086/2012|2012.340	KU160850	Avian	H4N8	H4	N8	China	EasternAsia	Asia	2012.34	Dom-ans
H5N1_Avian_CY133082_A/mallard/Wisconsin/10OS2672/2010|2010.751	CY133082	Avian	H5N1	H5	N1	USA	NorthernAmerica	America	2010.751	Wild-ans-short
H1N1_Human_MH233675_A/Pennsylvania/55/2018|2018.123	MH233675	Human	H1N1	H1	N1	USA	NorthernAmerica	America	2018.123	Human
H4N6_Avian_KY415812_A/duck/Ganzhou/GZ5/2015|2015.945	KY415812	Avian	H4N6	H4	N6	China	EasternAsia	Asia	2015.945	Dom-ans
H1N1_Human_CY119111_A/Malaysia/14210/2000|2000.337	CY119111	Human	H1N1	H1	N1	Malaysia	SouthEasternAsia	Asia	2000.337	Human
H5N6_Avian_KY415822_A/chicken/Ganzhou/GZ50/2015|2015.945	KY415822	Avian	H5N6	H5	N6	China	EasternAsia	Asia	2015.945	Dom-gal
H3N2_Human_KU589850_A/Indiana/25/2015|2015.671	KU589850	Human	H3N2	H3	N2	USA	NorthernAmerica	America	2015.671	Human
H1N1_Human_CY172564_A/New_York/1052/2006|2006.959	CY172564	Human	H1N1	H1	N1	USA	NorthernAmerica	America	2006.959	Human
H4N6_Avian_KJ567880_A/American_green-winged_teal/Ohio/13OS2050/2013|2013.721	KJ567880	Avian	H4N6	H4	N6	USA	NorthernAmerica	America	2013.721	Wild-ans-long
H3N2_Human_KU590648_A/Oklahoma/21/2015|2015.879	KU590648	Human	H3N2	H3	N2	USA	NorthernAmerica	America	2015.879	Human
H2N2_Avian_CY191016_A/mallard/Maryland/11OS3829/2012|2012.041	CY191016	Avian	H2N2	H2	N2	USA	NorthernAmerica	America	2012.041	Wild-ans-short
H10N3_Avian_KY063907_A/blue-winged_teal/Lousiana/UGAI14-0463/2014|2014.255	KY063907	Avian	H10N3	H10	N3	USA	NorthernAmerica	America	2014.255	Wild-ans-long
H1N1_Human_KY487101_A/Baltimore/0124/2016|2016.222	KY487101	Human	H1N1	H1	N1	USA	NorthernAmerica	America	2016.222	Human
H1N1_Human_KX407866_A/Nebraska/14/2016|2016.153	KX407866	Human	H1N1	H1	N1	USA	NorthernAmerica	America	2016.153	Human
H9N2_Avian_KU646983_A/Anas_platyrhynchos/Belgium/24311pcs5/2012|2012.688	KU646983	Avian	H9N2	H9	N2	Belgium	WesternEurope	Europe	2012.688	Wild-ans-short
H3N2_Swine_KU322607_A/swine/Italy/100176-1/2013|2013.500	KU322607	Swine	H3N2	H3	N2	Italy	SouthernEurope	Europe	2013.5	Swine
H1N1_Human_JN596868_A/Omsk/01/2009|2009.611	JN596868	Human	H1N1	H1	N1	Russia	EasternEurope	Europe	2009.611	Human
H5N2_Avian_KX602684_A/chicken/Zhejiang/81643/2015|2015.622	KX602684	Avian	H5N2	H5	N2	China	EasternAsia	Asia	2015.622	Dom-gal
H3N8_Avian_CY235159_A/green-winged_teal/Idaho/UGAI16-1900/2016|2016.622	CY235159	Avian	H3N8	H3	N8	USA	NorthernAmerica	America	2016.622	Wild-ans-long
H9N2_Avian_MG192168_A/chicken/Fujian/SD056/2017|2017.200	MG192168	Avian	H9N2	H9	N2	China	EasternAsia	Asia	2017.2	Dom-gal
H5N2_Avian_GQ923162_A/mallard/Oregon/461067-2/2006|2006.500	GQ923162	Avian	H5N2	H5	N2	USA	NorthernAmerica	America	2006.5	Wild-ans-short
H1N1_Swine_CY194610_A/swine/Arkansas/D0386/2013|2013.342	CY194610	Swine	H1N1	H1	N1	USA	NorthernAmerica	America	2013.342	Swine
H3N8_Avian_MH135701_A/ruddy_turnstone/Delaware_Bay/607/2017|2017.392	MH135701	Avian	H3N8	H3	N8	USA	NorthernAmerica	America	2017.392	Wild-other
H11N9_Avian_CY235312_A/mallard/Idaho/UGAI16-1962/2016|2016.627	CY235312	Avian	H11N9	H11	N9	USA	NorthernAmerica	America	2016.627	Wild-ans-short
H3N6_Avian_CY097039_A/mallard/Wisconsin/2712/2009|2009.775	CY097039	Avian	H3N6	H3	N6	USA	NorthernAmerica	America	2009.775	Wild-ans-short
H1N1_Human_KX409906_A/Mississippi/12/2016|2016.186	KX409906	Human	H1N1	H1	N1	USA	NorthernAmerica	America	2016.186	Human
H5N1_Avian_LC106060_A/duck/Cairo/157CA/2015|2015.027	LC106060	Avian	H5N1	H5	N1	Egypt	NorthernAfrica	Africa	2015.027	Dom-ans
H5N6_Avian_LC279789_A/muscovy_duck/Vietnam/LBM817/2015|2015.858	LC279789	Avian	H5N6	H5	N6	Viet Nam	SouthEasternAsia	Asia	2015.858	Dom-ans
H11N3_Avian_CY186745_A/blue-winged_teal/Illinois/12OS2951/2012|2012.685	CY186745	Avian	H11N3	H11	N3	USA	NorthernAmerica	America	2012.685	Wild-ans-long
H5N2_Avian_CY021530_A/turkey/Italy/1258/2005|2005.500	CY021530	Avian	H5N2	H5	N2	Italy	SouthernEurope	Europe	2005.5	Dom-gal
H1N1_Swine_CY116486_A/swine/Italy/172336/2001|2001.500	CY116486	Swine	H1N1	H1	N1	Italy	SouthernEurope	Europe	2001.5	Swine
H6N2_Avian_CY140524_A/mallard/Minnesota/Sg-01018/2008|2008.688	CY140524	Avian	H6N2	H6	N2	USA	NorthernAmerica	America	2008.688	Wild-ans-short
H4N9_Avian_CY146494_A/mallard/New_Jersey/AI09-5137/2009|2009.740	CY146494	Avian	H4N9	H4	N9	USA	NorthernAmerica	America	2009.74	Wild-ans-short
H16N3_Avian_CY239301_A/glaucous-winged_gull/Southcentral_Alaska/13MB02410/2013|2013.597	CY239301	Avian	H16N3	H16	N3	USA	NorthernAmerica	America	2013.597	Wild-other
H3N2_Human_MH358901_A/Washington/71/2018|2018.192	MH358901	Human	H3N2	H3	N2	USA	NorthernAmerica	America	2018.192	Human
H9N2_Avian_CY005151_A/mallard/Alberta/11/1991|1991.603	CY005151	Avian	H9N2	H9	N2	Canada	NorthernAmerica	America	1991.603	Wild-ans-short
H3N2_Swine_KT767987_A/swine/Nebraska/A01476165/2014|2014.570	KT767987	Swine	H3N2	H3	N2	USA	NorthernAmerica	America	2014.57	Swine
H4N2_Avian_CY076891_A/duck/Guangxi/912/2008|2008.200	CY076891	Avian	H4N2	H4	N2	China	EasternAsia	Asia	2008.2	Dom-ans
H1N1_Human_KF057105_A/Jiangsu/1/2011|2011.008	KF057105	Human	H1N1	H1	N1	China	EasternAsia	Asia	2011.008	Human
H11N9_Avian_CY146635_A/duck/Hunan/S4013/2011|2011.855	CY146635	Avian	H11N9	H11	N9	China	EasternAsia	Asia	2011.855	Dom-ans
H3N2_Human_KT843978_A/Florida/55/2015|2015.504	KT843978	Human	H3N2	H3	N2	USA	NorthernAmerica	America	2015.504	Human
H3N2_Canine_MH266333_A/canine/Kentucky/128656/2017|2017.564	MH266333	Canine	H3N2	H3	N2	USA	NorthernAmerica	America	2017.564	Canine
H1N1_Human_CY009617_A/Fort_Monmouth/1/1947|1947.500	CY009617	Human	H1N1	H1	N1	USA	NorthernAmerica	America	1947.5	Human
H3N2_Human_MH082157_A/Florida/02/2018|2018.011	MH082157	Human	H3N2	H3	N2	USA	NorthernAmerica	America	2018.011	Human
H1N2_Swine_KY041962_A/swine/Illinois/A01795970/2015|2015.844	KY041962	Swine	H1N2	H1	N2	USA	NorthernAmerica	America	2015.844	Swine
H4N9_Avian_CY133174_A/mallard/Wisconsin/10OS3169/2010|2010.825	CY133174	Avian	H4N9	H4	N9	USA	NorthernAmerica	America	2010.825	Wild-ans-short
H1N1_Human_CY019928_A/Western_Australia/20/2001|2001.501	CY019928	Human	H1N1	H1	N1	Australia	AustraliaNewZealandOceania	Oceania	2001.501	Human
H3N2_Human_CY121637_A/Uruguay/716/2007|2007.500	CY121637	Human	H3N2	H3	N2	Uruguay	SouthernAmerica	America	2007.5	Human
H5N6_Avian_KT454938_A/Copsychus_saularis/Guangdong/SW8/2014|2014.584	KT454938	Avian	H5N6	H5	N6	China	EasternAsia	Asia	2014.584	Wild-other
H8N4_Avian_CY183504_A/mallard/Sweden/7996/2005|2005.685	CY183504	Avian	H8N4	H8	N4	Sweden	NorthernEurope	Europe	2005.685	Wild-ans-short
H1N1_Human_GQ323501_A/Michigan/06/2009|2009.332	GQ323501	Human	H1N1	H1	N1	USA	NorthernAmerica	America	2009.332	Human
H5N1_Avian_FJ784808_A/duck/Hunan/3340/2006|2006.912	FJ784808	Avian	H5N1	H5	N1	China	EasternAsia	Asia	2006.912	Dom-ans
H1N1_Human_KT836772_A/Minnesota/04/2015|2015.115	KT836772	Human	H1N1	H1	N1	USA	NorthernAmerica	America	2015.115	Human
H4N6_Avian_MF682739_A/mallard_duck/Netherlands/70/2008|2008.951	MF682739	Avian	H4N6	H4	N6	Netherlands	WesternEurope	Europe	2008.951	Wild-ans-short
H1N1_Human_GQ463199_A/Hunan/SWL3/2009|2009.447	GQ463199	Human	H1N1	H1	N1	China	EasternAsia	Asia	2009.447	Human
H1N1_Swine_KF386850_A/swine/Minnesota/A01301732/2012|2012.652	KF386850	Swine	H1N1	H1	N1	USA	NorthernAmerica	America	2012.652	Swine
H5N1_Avian_HM172343_A/chicken/Xinjiang/78/2005|2005.500	HM172343	Avian	H5N1	H5	N1	China	EasternAsia	Asia	2005.5	Dom-gal
H7N9_Human_KP416629_A/Shenzhen/SP113/2014|2014.192	KP416629	Human	H7N9	H7	N9	China	EasternAsia	Asia	2014.192	Human
H8N2_Avian_CY183430_A/mallard/Sweden/60041/2007|2007.781	CY183430	Avian	H8N2	H8	N2	Sweden	NorthernEurope	Europe	2007.781	Wild-ans-short
H3N6_Avian_CY140732_A/mallard/Minnesota/AI09-2519/2009|2009.679	CY140732	Avian	H3N6	H3	N6	USA	NorthernAmerica	America	2009.679	Wild-ans-short
H1N1_Swine_KF309212_A/swine/Italy/120336/2012|2012.367	KF309212	Swine	H1N1	H1	N1	Italy	SouthernEurope	Europe	2012.367	Swine
H1N1_Human_CY265458_A/Nevada/32/2017|2017.962	CY265458	Human	H1N1	H1	N1	USA	NorthernAmerica	America	2017.962	Human
H1N1_Human_CY037684_A/Florida/UR07-0022/2008|2008.121	CY037684	Human	H1N1	H1	N1	USA	NorthernAmerica	America	2008.121	Human
H3N2_Swine_KR701398_A/swine/Germany/Visbek-IDT13347/2011|2011.500	KR701398	Swine	H3N2	H3	N2	Germany	WesternEurope	Europe	2011.5	Swine
H3N2_Human_KY116557_A/Massachusetts/36/2016|2016.756	KY116557	Human	H3N2	H3	N2	USA	NorthernAmerica	America	2016.756	Human
H9N2_Avian_JQ904461_A/chicken/Shandong/1/2008|2008.038	JQ904461	Avian	H9N2	H9	N2	China	EasternAsia	Asia	2008.038	Dom-gal
H5N1_Avian_KY171166_A/chicken/Vietnam/NCVD14-A463/2014|2014.140	KY171166	Avian	H5N1	H5	N1	Viet Nam	SouthEasternAsia	Asia	2014.14	Dom-gal
H3N2_Human_CY112706_A/England/7/1994|1994.500	CY112706	Human	H3N2	H3	N2	United Kingdom	NorthernEurope	Europe	1994.5	Human
H2N3_Avian_CY166677_A/mallard/Wisconsin/11OS3468/2011|2011.789	CY166677	Avian	H2N3	H2	N3	USA	NorthernAmerica	America	2011.789	Wild-ans-short
H3N6_Avian_CY140371_A/blue-winged_teal/North_Dakota/Sg-00759/2008|2008.693	CY140371	Avian	H3N6	H3	N6	USA	NorthernAmerica	America	2008.693	Wild-ans-long
H6N2_Avian_DQ376830_A/duck/Kingmen/E322/04|2004.500	DQ376830	Avian	H6N2	H6	N2	Taiwan	EasternAsia	Asia	2004.5	Dom-ans
H1N1_Swine_CY116065_A/swine/England/254/2002|2002.175	CY116065	Swine	H1N1	H1	N1	United Kingdom	NorthernEurope	Europe	2002.175	Swine
H5N1_Avian_GU182157_A/chicken/Hunan/8/2008|2008.871	GU182157	Avian	H5N1	H5	N1	China	EasternAsia	Asia	2008.871	Dom-gal
H3N2_Human_CY007976_A/Guandong/243/1972|1972.500	CY007976	Human	H3N2	H3	N2	China	EasternAsia	Asia	1972.5	Human
H3N2_Swine_KC839584_A/swine/Nebraska/A01300022/2012|2012.444	KC839584	Swine	H3N2	H3	N2	USA	NorthernAmerica	America	2012.444	Swine
H11N9_Avian_CY133830_A/mallard/Missouri/10MO0333/2010|2010.973	CY133830	Avian	H11N9	H11	N9	USA	NorthernAmerica	America	2010.973	Wild-ans-short
H1N1_Human_CY020242_A/Memphis/39/1983|1983.500	CY020242	Human	H1N1	H1	N1	USA	NorthernAmerica	America	1983.5	Human
H3N2_Swine_KJ640514_A/swine/Indiana/13TOSU1207/2013|2013.496	KJ640514	Swine	H3N2	H3	N2	USA	NorthernAmerica	America	2013.496	Swine
H1N2_Swine_CY099212_A/swine/Minnesota/02324/2008|2008.690	CY099212	Swine	H1N2	H1	N2	USA	NorthernAmerica	America	2008.69	Swine
H11N3_Avian_KX028811_A/duck/Zhejiang/727D2/2013|2013.567	KX028811	Avian	H11N3	H11	N3	China	EasternAsia	Asia	2013.567	Dom-ans
H1N9_Avian_CY137394_A/ruddy_turnstone/Delaware_Bay/93/2002|2002.384	CY137394	Avian	H1N9	H1	N9	USA	NorthernAmerica	America	2002.384	Wild-other
H10N7_Avian_CY137711_A/blue-winged_teal/Alberta/271/2007|2007.589	CY137711	Avian	H10N7	H10	N7	Canada	NorthernAmerica	America	2007.589	Wild-ans-long
H5N1_Avian_EF205190_A/chicken/Omsk/14/05|2005.500	EF205190	Avian	H5N1	H5	N1	Russia	EasternEurope	Europe	2005.5	Dom-gal
H10N7_Avian_KP287973_A/duck/Jiangxi/26182/2009|2009.986	KP287973	Avian	H10N7	H10	N7	China	EasternAsia	Asia	2009.986	Dom-ans
H7N9_Avian_KT779609_A/duck/Wuxi/0405006/2013|2013.258	KT779609	Avian	H7N9	H7	N9	China	EasternAsia	Asia	2013.258	Dom-ans
H6N6_Avian_CY180897_A/widgeon/Wisconsin/15/1980|1980.500	CY180897	Avian	H6N6	H6	N6	USA	NorthernAmerica	America	1980.5	Wild-ans-long
H3N2_Canine_MF173112_A/canine/Indiana/2093681/2015|2015.500	MF173112	Canine	H3N2	H3	N2	USA	NorthernAmerica	America	2015.5	Canine
H1N1_Human_GQ132172_A/Canada-NS/RV1538/2009|2009.500	GQ132172	Human	H1N1	H1	N1	Canada	NorthernAmerica	America	2009.5	Human
H5N2_Avian_CY022082_A/poultry/Italy/367/1997|1997.500	CY022082	Avian	H5N2	H5	N2	Italy	SouthernEurope	Europe	1997.5	Dom-gal
H1N1_Avian_CY137807_A/shorebird/Delaware_Bay/170/2009|2009.381	CY137807	Avian	H1N1	H1	N1	USA	NorthernAmerica	America	2009.381	Wild-other
H10N8_Avian_KP862024_A/duck/Hunan/S1496/2011|2011.170	KP862024	Avian	H10N8	H10	N8	China	EasternAsia	Asia	2011.17	Dom-ans
H2N8_Avian_KY415804_A/Pigeon/Longquan/LQ67/2016|2016.079	KY415804	Avian	H2N8	H2	N8	China	EasternAsia	Asia	2016.079	Wild-other
H3N2_Human_MH082477_A/Minnesota/04/2018|2018.011	MH082477	Human	H3N2	H3	N2	USA	NorthernAmerica	America	2018.011	Human
H3N2_Swine_JN409422_A/swine/Kansas/11-107824/2011|2011.208	JN409422	Swine	H3N2	H3	N2	USA	NorthernAmerica	America	2011.208	Swine
H8N4_Avian_CY005000_A/mallard/Alberta/7/1987|1987.589	CY005000	Avian	H8N4	H8	N4	Canada	NorthernAmerica	America	1987.589	Wild-ans-short
H2N2_Human_KP098383_A/Zhang/4/1957|1957.500	KP098383	Human	H2N2	H2	N2	China	EasternAsia	Asia	1957.5	Human
H3N2_Human_CY003733_A/Hong_Kong/43/1975|1975.500	CY003733	Human	H3N2	H3	N2	Hong Kong	EasternAsia	Asia	1975.5	Human
H8N4_Avian_CY183373_A/mallard/Sweden/2834/2003|2003.400	CY183373	Avian	H8N4	H8	N4	Sweden	NorthernEurope	Europe	2003.4	Wild-ans-short
H3N2_Human_CY006712_A/Memphis/18/1978|1978.500	CY006712	Human	H3N2	H3	N2	USA	NorthernAmerica	America	1978.5	Human
H1N2_Swine_KM028118_A/swine/Guangxi/2900/2011|2011.770	KM028118	Swine	H1N2	H1	N2	China	EasternAsia	Asia	2011.77	Swine
H6N2_Avian_JF965131_A/duck/Eastern_China/54/2002|2002.953	JF965131	Avian	H6N2	H6	N2	China	EasternAsia	Asia	2002.953	Dom-ans
H2N2_Human_M26079_A/Korea/426/1968|1968.500	M26079	Human	H2N2	H2	N2	South Korea	EasternAsia	Asia	1968.5	Human
H10N3_Avian_CY178299_A/duck/Wisconsin/2368/1985|1985.500	CY178299	Avian	H10N3	H10	N3	USA	NorthernAmerica	America	1985.5	Dom-ans
H3N2_Swine_CY158742_A/swine/Manitoba/02862/2009|2009.496	CY158742	Swine	H3N2	H3	N2	Canada	NorthernAmerica	America	2009.496	Swine
H9N2_Avian_KX470449_A/turkey/Poland/09/2014|2014.293	KX470449	Avian	H9N2	H9	N2	Poland	EasternEurope	Europe	2014.293	Dom-gal
H3N8_Equine_CY032942_A/equine/Kentucky/2/1980|1980.500	CY032942	Equine	H3N8	H3	N8	USA	NorthernAmerica	America	1980.5	Equine
H2N3_Avian_CY132282_A/mallard/Ohio/11OS2149/2011|2011.619	CY132282	Avian	H2N3	H2	N3	USA	NorthernAmerica	America	2011.619	Wild-ans-short
H1N1_Swine_CY026464_A/swine/Tennessee/10/1976|1976.500	CY026464	Swine	H1N1	H1	N1	USA	NorthernAmerica	America	1976.5	Swine
H1N1_Avian_CY141086_A/red-necked_grebe/Minnesota/AI10-1948/2010|2010.512	CY141086	Avian	H1N1	H1	N1	USA	NorthernAmerica	America	2010.512	Wild-other
H3N8_Avian_KX351570_A/mallard/California/UCD840/2015|2015.600	KX351570	Avian	H3N8	H3	N8	USA	NorthernAmerica	America	2015.6	Wild-ans-short
H1N2_Swine_CY045694_A/swine/Oklahoma/020736-2/2008|2008.500	CY045694	Swine	H1N2	H1	N2	USA	NorthernAmerica	America	2008.5	Swine
H11N2_Avian_CY097563_A/mallard/Illinois/4162/2009|2009.912	CY097563	Avian	H11N2	H11	N2	USA	NorthernAmerica	America	2009.912	Wild-ans-short
H4N8_Avian_CY014934_A/mallard_duck/New_York/194/1982|1982.915	CY014934	Avian	H4N8	H4	N8	USA	NorthernAmerica	America	1982.915	Wild-ans-short
H7N3_Avian_HM346490_A/chicken/Chakwal/NARC-35/2001|2001.367	HM346490	Avian	H7N3	H7	N3	Pakistan	SouthernAsia	Asia	2001.367	Dom-gal
H4N6_Avian_CY164317_A/mallard/Sweden/1677/2002|2002.953	CY164317	Avian	H4N6	H4	N6	Sweden	NorthernEurope	Europe	2002.953	Wild-ans-short
H1N1_Swine_MF973286_A/swine/Oklahoma/A02214419/2017|2017.252	MF973286	Swine	H1N1	H1	N1	USA	NorthernAmerica	America	2017.252	Swine
H9N2_Avian_KX000855_A/pigeon/Egypt/S10408B/2014|2014.937	KX000855	Avian	H9N2	H9	N2	Egypt	NorthernAfrica	Africa	2014.937	Wild-other
H5N6_Avian_KU042736_A/chicken/Zhejiang/727026/2014|2014.567	KU042736	Avian	H5N6	H5	N6	China	EasternAsia	Asia	2014.567	Dom-gal
H3N8_Avian_KY551514_A/mallard/New_Jersey/AH0005870/2014|2014.500	KY551514	Avian	H3N8	H3	N8	USA	NorthernAmerica	America	2014.5	Wild-ans-short
H6N8_Avian_CY015132_A/ruddy_turnstone/Delaware/105/1998|1998.375	CY015132	Avian	H6N8	H6	N8	USA	NorthernAmerica	America	1998.375	Wild-other
H5N2_Avian_KM455904_A/chicken/Hidalgo/1433-6/2005|2005.500	KM455904	Avian	H5N2	H5	N2	Mexico	CentralAmerica	America	2005.5	Dom-gal
H3N2_Swine_KX571092_A/swine/Quebec/1561816/2014|2014.052	KX571092	Swine	H3N2	H3	N2	Canada	NorthernAmerica	America	2014.052	Swine
H5N2_Avian_LC010703_A/duck/Quang_Ninh/13c1-2-1/2013|2013.271	LC010703	Avian	H5N2	H5	N2	Viet Nam	SouthEasternAsia	Asia	2013.271	Dom-ans
H3N8_Canine_KM359855_A/canine/VT/11039/2013|2013.500	KM359855	Canine	H3N8	H3	N8	USA	NorthernAmerica	America	2013.5	Canine
H9N2_Avian_DQ064501_A/chicken/Heilongjiang/35/00|2000.500	DQ064501	Avian	H9N2	H9	N2	China	EasternAsia	Asia	2000.5	Dom-gal
H1N1_Human_CY010889_A/Memphis/13/1978|1978.500	CY010889	Human	H1N1	H1	N1	USA	NorthernAmerica	America	1978.5	Human
H9N2_Avian_EF492362_A/chicken/Israel/1376/2003|2003.500	EF492362	Avian	H9N2	H9	N2	Israel	WesternAsia	Asia	2003.5	Dom-gal
H14N3_Avian_KY673163_A/blue-winged_teal/Guatemala/CIP049H113-74/2013|2013.025	KY673163	Avian	H14N3	H14	N3	Guatemala	CentralAmerica	America	2013.025	Wild-ans-long
H5N2_Avian_EU084947_A/Chukkar/MN/14951-7/1998|1998.500	EU084947	Avian	H5N2	H5	N2	USA	NorthernAmerica	America	1998.5	Wild-other
H3N2_Human_KX415023_A/Nebraska/10/2016|2016.129	KX415023	Human	H3N2	H3	N2	USA	NorthernAmerica	America	2016.129	Human
H3N2_Human_CY114226_A/Netherlands/1/1995|1995.027	CY114226	Human	H3N2	H3	N2	Netherlands	WesternEurope	Europe	1995.027	Human
H3N2_Human_CY091538_A/California/NHRC0007/2005|2005.871	CY091538	Human	H3N2	H3	N2	USA	NorthernAmerica	America	2005.871	Human
H2N3_Avian_CY117282_A/mallard/Alberta/202/1980|1980.595	CY117282	Avian	H2N3	H2	N3	Canada	NorthernAmerica	America	1980.595	Wild-ans-short
H9N9_Avian_KJ938649_A/chicken/Changzhou/C08/2013|2013.967	KJ938649	Avian	H9N9	H9	N9	China	EasternAsia	Asia	2013.967	Dom-gal
H3N2_Human_CY001813_A/New_York/311/1999|1999.162	CY001813	Human	H3N2	H3	N2	USA	NorthernAmerica	America	1999.162	Human
H4N6_Avian_CY102209_A/pintail/Alberta/275/1996|1996.649	CY102209	Avian	H4N6	H4	N6	Canada	NorthernAmerica	America	1996.649	Wild-ans-short
H5N6_Avian_KU143490_A/duck/Wuhan/WHYF03/2015|2015.038	KU143490	Avian	H5N6	H5	N6	China	EasternAsia	Asia	2015.038	Dom-ans
H1N1_Swine_KU976928_A/swine/Mexico/AVX63/2014|2014.312	KU976928	Swine	H1N1	H1	N1	Mexico	CentralAmerica	America	2014.312	Swine
H6N6_Avian_JX304775_A/duck/Guangxi/GXd-7/2011|2011.036	JX304775	Avian	H6N6	H6	N6	China	EasternAsia	Asia	2011.036	Dom-ans
H3N2_Human_MH082885_A/Tennessee/03/2018|2018.047	MH082885	Human	H3N2	H3	N2	USA	NorthernAmerica	America	2018.047	Human
H7N3_Avian_CY005055_A/green-winged_teal/Alberta/228/1985|1985.619	CY005055	Avian	H7N3	H7	N3	Canada	NorthernAmerica	America	1985.619	Wild-ans-long
H4N6_Avian_CY140801_A/blue-winged_Teal/North_Dakota/AI09-3131/2009|2009.671	CY140801	Avian	H4N6	H4	N6	USA	NorthernAmerica	America	2009.671	Wild-ans-long
H3N6_Avian_AB470295_A/pelican/Zambia/01/2006|2006.619	AB470295	Avian	H3N6	H3	N6	Zambia	EasternAfrica	Africa	2006.619	Wild-other
H1N1_Swine_JN375083_A/swine/Guangdong/275/2010|2010.077	JN375083	Swine	H1N1	H1	N1	China	EasternAsia	Asia	2010.077	Swine
H3N2_Swine_MF872657_A/swine/Iowa/A01667095/2017|2017.195	MF872657	Swine	H3N2	H3	N2	USA	NorthernAmerica	America	2017.195	Swine
H3N2_Avian_LC132911_A/duck/Mongolia/124/2015|2015.660	LC132911	Avian	H3N2	H3	N2	Mongolia	EasternAsia	Asia	2015.66	Dom-ans
H1N1_Human_HM241717_A/Nsk/NIV10348/2009|2009.682	HM241717	Human	H1N1	H1	N1	India	SouthernAsia	Asia	2009.682	Human
H1N1_Human_KC780317_A/Georgia/25/2009|2009.989	KC780317	Human	H1N1	H1	N1	USA	NorthernAmerica	America	2009.989	Human
H1N1_Human_MH446789_A/Missouri/25/2018|2018.208	MH446789	Human	H1N1	H1	N1	USA	NorthernAmerica	America	2018.208	Human
H3N2_Human_CY112270_A/Bilthoven/93/1970|1970.500	CY112270	Human	H3N2	H3	N2	Netherlands	WesternEurope	Europe	1970.5	Human
H3N2_Human_CY117741_A/Malaysia/10970/1999|1999.112	CY117741	Human	H3N2	H3	N2	Malaysia	SouthEasternAsia	Asia	1999.112	Human
H5N1_Avian_KY629429_A/chicken/Bangladesh/22482/2014|2014.285	KY629429	Avian	H5N1	H5	N1	Bangladesh	SouthernAsia	Asia	2014.285	Dom-gal
H5N1_Avian_CY206120_A/mallard/Minnesota/AI11-4429/2011|2011.704	CY206120	Avian	H5N1	H5	N1	USA	NorthernAmerica	America	2011.704	Wild-ans-short
H12N5_Avian_LC339602_A/duck/Hokkaido/W132/2004|2004.811	LC339602	Avian	H12N5	H12	N5	Japan	EasternAsia	Asia	2004.811	Dom-ans
H11N2_Avian_CY144289_A/ruddy_turnstone/Delaware/828213/2001|2001.500	CY144289	Avian	H11N2	H11	N2	USA	NorthernAmerica	America	2001.5	Wild-other
H6N2_Avian_JF965133_A/duck/Eastern_China/57/2003|2003.704	JF965133	Avian	H6N2	H6	N2	China	EasternAsia	Asia	2003.704	Dom-ans
H6N8_Avian_EF597417_A/wild_duck/Shantou/1737/2000|2000.500	EF597417	Avian	H6N8	H6	N8	China	EasternAsia	Asia	2000.5	Wild-ans-short
H3N8_Avian_KY551498_A/mallard/Oregon/AH0038721/2015|2015.608	KY551498	Avian	H3N8	H3	N8	USA	NorthernAmerica	America	2015.608	Wild-ans-short
H2N3_Avian_CY122128_A/mallard/Sweden/81/2003|2003.500	CY122128	Avian	H2N3	H2	N3	Sweden	NorthernEurope	Europe	2003.5	Wild-ans-short
H7N3_Avian_CY139926_A/blue-winged_teal/Texas/578585/2002|2002.500	CY139926	Avian	H7N3	H7	N3	USA	NorthernAmerica	America	2002.5	Wild-ans-long
H7N7_Avian_CY183422_A/mallard/Sweden/7206/2004|2004.890	CY183422	Avian	H7N7	H7	N7	Sweden	NorthernEurope	Europe	2004.89	Wild-ans-short
H7N6_Avian_KF260314_A/wild_waterfowl/Hong_Kong/MPM3375/2011|2011.500	KF260314	Avian	H7N6	H7	N6	Hong Kong	EasternAsia	Asia	2011.5	Wild-ans-short
H10N3_Avian_KU921398_A/duck/Fujian/1761/2010|2010.953	KU921398	Avian	H10N3	H10	N3	China	EasternAsia	Asia	2010.953	Dom-ans
H1N2_Swine_KR700160_A/swine/Spain/24237/2011|2011.496	KR700160	Swine	H1N2	H1	N2	Spain	SouthernEurope	Europe	2011.496	Swine
H5N2_Avian_KC784972_A/duck/Taiwan/DV1242/2009|2009.022	KC784972	Avian	H5N2	H5	N2	Taiwan	EasternAsia	Asia	2009.022	Dom-ans
H1N2_Swine_MF522004_A/swine/Iowa/A01932417/2017|2017.137	MF522004	Swine	H1N2	H1	N2	USA	NorthernAmerica	America	2017.137	Swine
H3N8_Avian_CY028649_A/duck/Victoria/1992|1992.500	CY028649	Avian	H3N8	H3	N8	Australia	AustraliaNewZealandOceania	Oceania	1992.5	Dom-ans
H3N2_Human_KJ855354_A/Mexico/VER58/2012|2012.044	KJ855354	Human	H3N2	H3	N2	Mexico	CentralAmerica	America	2012.044	Human
H2N2_Avian_CY116928_A/guinea_fowl/New_Jersey/26146/1990|1990.258	CY116928	Avian	H2N2	H2	N2	USA	NorthernAmerica	America	1990.258	Dom-gal
H3N2_Human_KT888538_A/Bulacao/FLU_PHC_0275/2011|2011.871	KT888538	Human	H3N2	H3	N2	Philippines	SouthEasternAsia	Asia	2011.871	Human
H7N5_Avian_CY120560_A/mallard/California/1390/2010|2010.589	CY120560	Avian	H7N5	H7	N5	USA	NorthernAmerica	America	2010.589	Wild-ans-short
H5N1_Avian_KR732391_A/chicken/Vietnam/NCVD-421/2010|2010.500	KR732391	Avian	H5N1	H5	N1	Viet Nam	SouthEasternAsia	Asia	2010.5	Dom-gal
H5N6_Avian_KP286100_A/chicken/Dongguan/2690/2013|2013.962	KP286100	Avian	H5N6	H5	N6	China	EasternAsia	Asia	2013.962	Dom-gal
H10N7_Avian_CY179240_A/mallard/Wisconsin/1350/1983|1983.500	CY179240	Avian	H10N7	H10	N7	USA	NorthernAmerica	America	1983.5	Wild-ans-short
H11N3_Avian_CY021258_A/mallard/Ohio/94/1993|1993.500	CY021258	Avian	H11N3	H11	N3	USA	NorthernAmerica	America	1993.5	Wild-ans-short
H6N2_Avian_CY016161_A/gadwall/Ohio/37/1999|1999.789	CY016161	Avian	H6N2	H6	N2	USA	NorthernAmerica	America	1999.789	Wild-ans-short
H3N2_Human_KT888568_A/Kathmandu/FLUNP09M_299_CP2/2009|2009.521	KT888568	Human	H3N2	H3	N2	Nepal	SouthernAsia	Asia	2009.521	Human
H1N1_Human_CY090850_A/United_Kingdom/1-MA/1933|1933.414	CY090850	Human	H1N1	H1	N1	United Kingdom	NorthernEurope	Europe	1933.414	Human
H12N4_Avian_MG280575_A/mallard_duck/Ohio/16OS0921/2016|2016.592	MG280575	Avian	H12N4	H12	N4	USA	NorthernAmerica	America	2016.592	Wild-ans-short
H9N2_Avian_KC209498_A/wild_bird/Korea/8G39/2005|2005.844	KC209498	Avian	H9N2	H9	N2	South Korea	EasternAsia	Asia	2005.844	Wild-other
H6N1_Avian_KY575171_A/green_winged_teal/Mexico-Sonora/266/2008|2008.049	KY575171	Avian	H6N1	H6	N1	Mexico	CentralAmerica	America	2008.049	Wild-ans-long
H5N2_Avian_KU201719_A/mallard/Idaho/AH0007413/2015|2015.044	KU201719	Avian	H5N2	H5	N2	USA	NorthernAmerica	America	2015.044	Wild-ans-short
H1N1_Human_CY083494_A/Chicago/WRAIR1691P/2009|2009.784	CY083494	Human	H1N1	H1	N1	USA	NorthernAmerica	America	2009.784	Human
H3N2_Human_CY264640_A/West_Virginia/20/2012|2012.885	CY264640	Human	H3N2	H3	N2	USA	NorthernAmerica	America	2012.885	Human
H1N1_Human_KU322233_A/Parma/644/2010|2010.500	KU322233	Human	H1N1	H1	N1	Italy	SouthernEurope	Europe	2010.5	Human
H12N5_Avian_KY990735_A/mallard_duck/California/UCD567/2016|2016.542	KY990735	Avian	H12N5	H12	N5	USA	NorthernAmerica	America	2016.542	Wild-ans-short
H7N3_Avian_CY101616_A/mallard/Alberta/195/1989|1989.671	CY101616	Avian	H7N3	H7	N3	Canada	NorthernAmerica	America	1989.671	Wild-ans-short
H4N6_Avian_KU160914_A/duck/Guangxi/S2090/2012|2012.427	KU160914	Avian	H4N6	H4	N6	China	EasternAsia	Asia	2012.427	Dom-ans
H6N2_Avian_AB569526_A/duck/Zambia/08/2009|2009.619	AB569526	Avian	H6N2	H6	N2	Zambia	EasternAfrica	Africa	2009.619	Dom-ans
H1N1_Swine_MG521026_A/swine/Nebraska/A02216645/2017|2017.427	MG521026	Swine	H1N1	H1	N1	USA	NorthernAmerica	America	2017.427	Swine
H3N2_Human_KT888537_A/Philippines/FLU_PHC_0105_CP2/2009|2009.244	KT888537	Human	H3N2	H3	N2	Philippines	SouthEasternAsia	Asia	2009.244	Human
H9N2_Avian_KX598609_A/chicken/Fujian/SIC13/2013|2013.953	KX598609	Avian	H9N2	H9	N2	China	EasternAsia	Asia	2013.953	Dom-gal
H1N2_Swine_KU322782_A/swine/Italy/34333/2014|2014.500	KU322782	Swine	H1N2	H1	N2	Italy	SouthernEurope	Europe	2014.5	Swine
H6N8_Avian_CY127731_A/shorebird/Delaware_Bay/13/2004|2004.367	CY127731	Avian	H6N8	H6	N8	USA	NorthernAmerica	America	2004.367	Wild-other
H1N1_Human_CY104699_A/HaNoi/2480/2001|2001.500	CY104699	Human	H1N1	H1	N1	Viet Nam	SouthEasternAsia	Asia	2001.5	Human
H3N8_Canine_MF173278_A/canine/Vermont/278213/2013|2013.500	MF173278	Canine	H3N8	H3	N8	USA	NorthernAmerica	America	2013.5	Canine
H2N3_Avian_FJ517272_A/mallard/MN/506/2000|2000.500	FJ517272	Avian	H2N3	H2	N3	USA	NorthernAmerica	America	2000.5	Wild-ans-short
H1N1_Human_CY036844_A/Siena/14/1995|1995.964	CY036844	Human	H1N1	H1	N1	Italy	SouthernEurope	Europe	1995.964	Human
H1N1_Swine_KT306800_A/swine/Oklahoma/A01290693/2013|2013.803	KT306800	Swine	H1N1	H1	N1	USA	NorthernAmerica	America	2013.803	Swine
H3N2_Human_KX133409_A/Gainesville/01/2016|2016.208	KX133409	Human	H3N2	H3	N2	USA	NorthernAmerica	America	2016.208	Human
H9N1_Avian_CY077179_A/shorebird/Delaware/554/2007|2007.392	CY077179	Avian	H9N1	H9	N1	USA	NorthernAmerica	America	2007.392	Wild-other
H1N1_Swine_KT827930_A/swine/Indiana/14TOSU0454/2014|2014.500	KT827930	Swine	H1N1	H1	N1	USA	NorthernAmerica	America	2014.5	Swine
H1N1_Swine_CY115966_A/swine/England/114065/1990|1990.932	CY115966	Swine	H1N1	H1	N1	United Kingdom	NorthernEurope	Europe	1990.932	Swine
H4N6_Avian_CY005572_A/duck/Hong_Kong/365/1978|1978.500	CY005572	Avian	H4N6	H4	N6	Hong Kong	EasternAsia	Asia	1978.5	Dom-ans
H6N9_Avian_CY204061_A/green-winged_teal/Ohio/14OS1103/2014|2014.718	CY204061	Avian	H6N9	H6	N9	USA	NorthernAmerica	America	2014.718	Wild-ans-long
H1N1_Swine_KF500934_A/swine/Italy/73449/2013|2013.200	KF500934	Swine	H1N1	H1	N1	Italy	SouthernEurope	Europe	2013.2	Swine
H1N1_Swine_KM975614_A/swine/North_Carolina/A01410573/2014|2014.216	KM975614	Swine	H1N1	H1	N1	USA	NorthernAmerica	America	2014.216	Swine
H6N2_Avian_CY109313_A/duck/Hunan/2110/2006|2006.285	CY109313	Avian	H6N2	H6	N2	China	EasternAsia	Asia	2006.285	Dom-ans
H3N2_Human_KT837262_A/North_Carolina/24/2014|2014.729	KT837262	Human	H3N2	H3	N2	USA	NorthernAmerica	America	2014.729	Human
H8N4_Avian_CY140676_A/mallard/Minnesota/AI09-1854/2009|2009.570	CY140676	Avian	H8N4	H8	N4	USA	NorthernAmerica	America	2009.57	Wild-ans-short
H3N2_Avian_CY076186_A/mallard/Washington/44242-124/2006|2006.556	CY076186	Avian	H3N2	H3	N2	USA	NorthernAmerica	America	2006.556	Wild-ans-short
H6N2_Avian_CY146534_A/mallard/New_Jersey/AI09-6434/2009|2009.740	CY146534	Avian	H6N2	H6	N2	USA	NorthernAmerica	America	2009.74	Wild-ans-short
H3N2_Swine_CY242779_A/swine/Indiana/16TOSU4175/2016|2016.496	CY242779	Swine	H3N2	H3	N2	USA	NorthernAmerica	America	2016.496	Swine
H5N2_Avian_CY146675_A/duck/Hunan/S4124/2011|2011.860	CY146675	Avian	H5N2	H5	N2	China	EasternAsia	Asia	2011.86	Dom-ans
H1N1_Human_CY225533_A/Ohio/07/2017|2017.110	CY225533	Human	H1N1	H1	N1	USA	NorthernAmerica	America	2017.11	Human
H5N1_Avian_KF881624_A/chicken/Egypt/M7217B/2013|2013.082	KF881624	Avian	H5N1	H5	N1	Egypt	NorthernAfrica	Africa	2013.082	Dom-gal
H7N7_Avian_CY015044_A/goose/Leipzig/187-7/1979|1979.500	CY015044	Avian	H7N7	H7	N7	Germany	WesternEurope	Europe	1979.5	Dom-ans
H1N2_Swine_CY159454_A/swine/Colorado/02875/2009|2009.551	CY159454	Swine	H1N2	H1	N2	USA	NorthernAmerica	America	2009.551	Swine
H3N2_Swine_CY245990_A/swine/Alberta/SD0123/2015|2015.803	CY245990	Swine	H3N2	H3	N2	Canada	NorthernAmerica	America	2015.803	Swine
H3N2_Swine_KU942647_A/swine/Indiana/A01812151/2016|2016.052	KU942647	Swine	H3N2	H3	N2	USA	NorthernAmerica	America	2016.052	Swine
H4N2_Avian_CY177851_A/mallard/Wisconsin/867/1982|1982.500	CY177851	Avian	H4N2	H4	N2	USA	NorthernAmerica	America	1982.5	Wild-ans-short
H1N1_Human_KC881686_A/Wisconsin/18/2011|2011.099	KC881686	Human	H1N1	H1	N1	USA	NorthernAmerica	America	2011.099	Human
H6N2_Avian_CY021866_A/blue-winged_teal/Ohio/1387/2005|2005.500	CY021866	Avian	H6N2	H6	N2	USA	NorthernAmerica	America	2005.5	Wild-ans-long
H1N1_Avian_MG279906_A/lesser_scaup/Illinois/17OS1579/2017|2017.200	MG279906	Avian	H1N1	H1	N1	USA	NorthernAmerica	America	2017.2	Wild-ans-short
H3N2_Swine_KM029742_A/swine/Guangdong/NS2883/2012|2012.641	KM029742	Swine	H3N2	H3	N2	China	EasternAsia	Asia	2012.641	Swine
H7N9_Avian_MF630380_A/chicken/Zhejiang/S4017/2013|2013.934	MF630380	Avian	H7N9	H7	N9	China	EasternAsia	Asia	2013.934	Dom-gal
H5N1_Avian_JX534588_A/wild_duck/Fujian/1/2011|2011.186	JX534588	Avian	H5N1	H5	N1	China	EasternAsia	Asia	2011.186	Wild-ans-short
H3N6_Avian_CY102153_A/mallard/Alberta/142/1994|1994.614	CY102153	Avian	H3N6	H3	N6	Canada	NorthernAmerica	America	1994.614	Wild-ans-short
H1N1_Human_KX408242_A/Oklahoma/01/2016|2016.030	KX408242	Human	H1N1	H1	N1	USA	NorthernAmerica	America	2016.03	Human
H7N3_Avian_EU743012_A/duck/PA/143585/2001|2001.500	EU743012	Avian	H7N3	H7	N3	USA	NorthernAmerica	America	2001.5	Dom-ans
H6N2_Avian_AB593438_A/Muscovy_duck/Vietnam/G33/2007|2007.704	AB593438	Avian	H6N2	H6	N2	Viet Nam	SouthEasternAsia	Asia	2007.704	Dom-ans
H1N1_Swine_CY061860_A/swine/Hong_Kong/2896/2009|2009.959	CY061860	Swine	H1N1	H1	N1	Hong Kong	EasternAsia	Asia	2009.959	Swine
H3N2_Canine_MF173337_A/canine/Illinois/41915/2015|2015.500	MF173337	Canine	H3N2	H3	N2	USA	NorthernAmerica	America	2015.5	Canine
H2N3_Avian_CY139958_A/mallard/Minnesota/AI06-1029/2006|2006.500	CY139958	Avian	H2N3	H2	N3	USA	NorthernAmerica	America	2006.5	Wild-ans-short
H5N1_Swine_HM440144_A/swine/South_Kalimantan/UT6015/2006|2006.500	HM440144	Swine	H5N1	H5	N1	Indonesia	SouthEasternAsia	Asia	2006.5	Swine
H1N1_Swine_CY195083_A/swine/Alberta/SD0014/2013|2013.907	CY195083	Swine	H1N1	H1	N1	Canada	NorthernAmerica	America	2013.907	Swine
H5N1_Avian_GQ122516_A/chicken/Banten/UT6025/2006|2006.786	GQ122516	Avian	H5N1	H5	N1	Indonesia	SouthEasternAsia	Asia	2006.786	Dom-gal
H5N1_Avian_GQ122426_A/chicken/West_Java/UT1001/2003|2003.800	GQ122426	Avian	H5N1	H5	N1	Indonesia	SouthEasternAsia	Asia	2003.8	Dom-gal
H5N1_Avian_KM213387_A/ruddy_turnstone/Iceland/2899/2013|2013.389	KM213387	Avian	H5N1	H5	N1	Iceland	NorthernEurope	Europe	2013.389	Wild-other
H5N2_Avian_CY049755_A/gadwall/Altai/1202/2007|2007.704	CY049755	Avian	H5N2	H5	N2	Russia	EasternEurope	Europe	2007.704	Wild-ans-short
H2N7_Avian_CY185702_A/black-headed_gull/Republic_of_Georgia/8/2012|2012.003	CY185702	Avian	H2N7	H2	N7	Georgia	WesternAsia	Asia	2012.003	Wild-other
H2N3_Avian_CY095185_A/duck/New_York/53294-6/2005|2005.337	CY095185	Avian	H2N3	H2	N3	USA	NorthernAmerica	America	2005.337	Dom-ans
H4N6_Avian_CY205699_A/blue-winged_teal/Texas/AI10-4161/2010|2010.696	CY205699	Avian	H4N6	H4	N6	USA	NorthernAmerica	America	2010.696	Wild-ans-long
H13N8_Avian_MF145923_A/yellow-legged_gull/Georgia/1/2011|2011.132	MF145923	Avian	H13N8	H13	N8	Georgia	WesternAsia	Asia	2011.132	Wild-other
H3N2_Human_CY210662_A/California/161/2016|2016.860	CY210662	Human	H3N2	H3	N2	USA	NorthernAmerica	America	2016.86	Human
H1N1_Human_CY035131_A/St-_Petersburg/8/2006|2006.500	CY035131	Human	H1N1	H1	N1	Russia	EasternEurope	Europe	2006.5	Human
H1N1_Human_CY010105_A/Canterbury/27/2000|2000.616	CY010105	Human	H1N1	H1	N1	New Zealand	AustraliaNewZealandOceania	Oceania	2000.616	Human
H10N8_Avian_CY137727_A/shorebird/Delaware_Bay/379/2008|2008.373	CY137727	Avian	H10N8	H10	N8	USA	NorthernAmerica	America	2008.373	Wild-other
H1N1_Swine_CY158894_A/swine/Georgia/SG1251/2006|2006.359	CY158894	Swine	H1N1	H1	N1	USA	NorthernAmerica	America	2006.359	Swine
H1N1_Human_CY079543_A/Switzerland/5165/2010|2010.803	CY079543	Human	H1N1	H1	N1	Switzerland	WesternEurope	Europe	2010.803	Human
H1N1_Swine_CY159070_A/swine/Manitoba/02947/2010|2010.052	CY159070	Swine	H1N1	H1	N1	Canada	NorthernAmerica	America	2010.052	Swine
H4N8_Avian_KY014027_A/blue-winged_teal/Texas/UGAI15-7060/2015|2015.710	KY014027	Avian	H4N8	H4	N8	USA	NorthernAmerica	America	2015.71	Wild-ans-long
H10N4_Avian_CY077037_A/herring_gull/Netherlands/4/2006|2006.500	CY077037	Avian	H10N4	H10	N4	Netherlands	WesternEurope	Europe	2006.5	Wild-other
H1N1_Human_CY069239_A/Munich/INS365/2009|2009.937	CY069239	Human	H1N1	H1	N1	Germany	WesternEurope	Europe	2009.937	Human
H7N3_Avian_KR150892_A/turkey/California/8199/2015|2015.184	KR150892	Avian	H7N3	H7	N3	USA	NorthernAmerica	America	2015.184	Dom-gal
H2N9_Avian_KY583810_A/mallard/Ohio/15OS4177/2015|2015.616	KY583810	Avian	H2N9	H2	N9	USA	NorthernAmerica	America	2015.616	Wild-ans-short
H3N2_Swine_KR701248_A/swine/Netherlands/Geesteren-346/2011|2011.581	KR701248	Swine	H3N2	H3	N2	Netherlands	WesternEurope	Europe	2011.581	Swine
H1N1_Human_MH183708_A/Michigan/30/2018|2018.096	MH183708	Human	H1N1	H1	N1	USA	NorthernAmerica	America	2018.096	Human
H1N1_Human_KY681529_A/Saudi_Arabia/02/2013|2013.786	KY681529	Human	H1N1	H1	N1	Saudi Arabia	WesternAsia	Asia	2013.786	Human
H1N2_Swine_KU229957_A/swine/Missouri/A01432837/2013|2013.427	KU229957	Swine	H1N2	H1	N2	USA	NorthernAmerica	America	2013.427	Swine
H11N9_Avian_CY166749_A/northern_shoveler/Mississippi/11OS5812/2011|2011.934	CY166749	Avian	H11N9	H11	N9	USA	NorthernAmerica	America	2011.934	Wild-ans-short
H6N1_Avian_CY076602_A/mallard/Washington/44338-047/2007|2007.674	CY076602	Avian	H6N1	H6	N1	USA	NorthernAmerica	America	2007.674	Wild-ans-short
H3N2_Human_KP223248_A/Singapore/78L/2007|2007.375	KP223248	Human	H3N2	H3	N2	Singapore	SouthEasternAsia	Asia	2007.375	Human
H3N8_Avian_CY005048_A/pintail_duck/Alberta/169/1980|1980.592	CY005048	Avian	H3N8	H3	N8	Canada	NorthernAmerica	America	1980.592	Wild-ans-short
H1N1_Human_CY053314_A/Brownsville/37OS/2009|2009.403	CY053314	Human	H1N1	H1	N1	USA	NorthernAmerica	America	2009.403	Human
H1N8_Avian_KX714353_A/American_green-winged_teal/Alaska/88857/2008|2008.603	KX714353	Avian	H1N8	H1	N8	USA	NorthernAmerica	America	2008.603	Wild-ans-long
H1N1_Human_CY176743_A/Lima/INS3_680/2012|2012.526	CY176743	Human	H1N1	H1	N1	Peru	SouthernAmerica	America	2012.526	Human
H4N6_Avian_KX228217_A/chicken/Wales/600-020823/2014|2014.477	KX228217	Avian	H4N6	H4	N6	United Kingdom	NorthernEurope	Europe	2014.477	Dom-gal
H7N7_Avian_CY132978_A/American_green-winged_teal/Illinois/10OS3329/2010|2010.827	CY132978	Avian	H7N7	H7	N7	USA	NorthernAmerica	America	2010.827	Wild-ans-long
H3N2_Human_KX415383_A/New_Mexico/10/2016|2016.134	KX415383	Human	H3N2	H3	N2	USA	NorthernAmerica	America	2016.134	Human
H3N2_Human_CY113218_A/Bilthoven/5657/1976|1976.500	CY113218	Human	H3N2	H3	N2	Netherlands	WesternEurope	Europe	1976.5	Human
H1N1_Human_KT836736_A/California/35/2015|2015.022	KT836736	Human	H1N1	H1	N1	USA	NorthernAmerica	America	2015.022	Human
H5N1_Avian_EU814508_A/rook/Rostov-on-Don/26/2007|2007.951	EU814508	Avian	H5N1	H5	N1	Russia	EasternEurope	Europe	2007.951	Wild-other
H1N1_Human_CY063184_A/California/VRDL10/2010|2010.112	CY063184	Human	H1N1	H1	N1	USA	NorthernAmerica	America	2010.112	Human
H10N7_Avian_KX977794_A/mallard_duck/Netherlands/1/2012|2012.036	KX977794	Avian	H10N7	H10	N7	Netherlands	WesternEurope	Europe	2012.036	Wild-ans-short
H1N1_Human_CY026552_A/Florida/UR06-0577/2007|2007.195	CY026552	Human	H1N1	H1	N1	USA	NorthernAmerica	America	2007.195	Human
H4N6_Avian_CY044021_A/northern_shoveler/Alaska/7MP0954/2007|2007.679	CY044021	Avian	H4N6	H4	N6	USA	NorthernAmerica	America	2007.679	Wild-ans-short
H3N2_Human_KX916387_A/Wisconsin/77/2016|2016.611	KX916387	Human	H3N2	H3	N2	USA	NorthernAmerica	America	2016.611	Human
H13N8_Avian_CY185638_A/yellow-legged_gull/Georgia/2/2013|2013.178	CY185638	Avian	H13N8	H13	N8	Georgia	WesternAsia	Asia	2013.178	Wild-other
H5N2_Avian_KT327402_A/thrush/Taiwan/A234/2015|2015.044	KT327402	Avian	H5N2	H5	N2	Taiwan	EasternAsia	Asia	2015.044	Wild-other
H3N2_Swine_MG193801_A/swine/Maryland/A01764024/2017|2017.726	MG193801	Swine	H3N2	H3	N2	USA	NorthernAmerica	America	2017.726	Swine
H3N8_Avian_CY037012_A/blue-winged_teal/Manitoba/13436/2005|2005.660	CY037012	Avian	H3N8	H3	N8	Canada	NorthernAmerica	America	2005.66	Wild-ans-long
H1N1_Human_GQ377055_A/Kansas/02/2009|2009.310	GQ377055	Human	H1N1	H1	N1	USA	NorthernAmerica	America	2009.31	Human
H10N2_Avian_KY828783_A/northern_shoveler/California/LDC192/2014|2014.921	KY828783	Avian	H10N2	H10	N2	USA	NorthernAmerica	America	2014.921	Wild-ans-short
H11N9_Avian_KY561262_A/American_green-winged_teal/Missouri/15OS6591/2015|2015.830	KY561262	Avian	H11N9	H11	N9	USA	NorthernAmerica	America	2015.83	Wild-ans-long
H3N8_Avian_KY551006_A/mallard/South_Dakota/AH0014945/2015|2015.685	KY551006	Avian	H3N8	H3	N8	USA	NorthernAmerica	America	2015.685	Wild-ans-short
H7N9_Human_KM374041_A/Zhejiang/LS01/2014|2014.104	KM374041	Human	H7N9	H7	N9	China	EasternAsia	Asia	2014.104	Human
H1N2_Swine_CY086879_A/swine/Indiana/24-0218/2010|2010.140	CY086879	Swine	H1N2	H1	N2	USA	NorthernAmerica	America	2010.14	Swine
H1N1_Human_KX028870_A/DC/3/2016|2016.132	KX028870	Human	H1N1	H1	N1	USA	NorthernAmerica	America	2016.132	Human
H3N2_Human_CY208871_A/Rhode_Island/25/2016|2016.699	CY208871	Human	H3N2	H3	N2	USA	NorthernAmerica	America	2016.699	Human
H3N2_Swine_EU273795_A/swine/Guangdong/164/06|2006.500	EU273795	Swine	H3N2	H3	N2	China	EasternAsia	Asia	2006.5	Swine
H9N2_Avian_KX598628_A/chicken/Shandong/SIC34/2014|2014.871	KX598628	Avian	H9N2	H9	N2	China	EasternAsia	Asia	2014.871	Dom-gal
H9N2_Avian_KT338299_A/chicken/Shandong/1167/2015|2015.340	KT338299	Avian	H9N2	H9	N2	China	EasternAsia	Asia	2015.34	Dom-gal
H16N3_Avian_KX978787_A/black-headed_gull/Netherlands/5/2013|2013.510	KX978787	Avian	H16N3	H16	N3	Netherlands	WesternEurope	Europe	2013.51	Wild-other
H6N6_Avian_CY109713_A/duck/Yunnan/1330/2007|2007.200	CY109713	Avian	H6N6	H6	N6	China	EasternAsia	Asia	2007.2	Dom-ans
H10N5_Avian_KP284884_A/migratory_duck/Jiangxi/30556/2013|2013.827	KP284884	Avian	H10N5	H10	N5	China	EasternAsia	Asia	2013.827	Wild-ans-long
H5N1_Avian_AB263751_A/whooper_swan/Mongolia/2/06|2006.367	AB263751	Avian	H5N1	H5	N1	Mongolia	EasternAsia	Asia	2006.367	Wild-ans-short
H10N8_Avian_CY078464_A/mallard/Interior_Alaska/6MP0758/2006|2006.600	CY078464	Avian	H10N8	H10	N8	USA	NorthernAmerica	America	2006.6	Wild-ans-short
H5N1_Avian_MF112529_A/duck/Nigeria/16VIR5840-83/2016|2016.027	MF112529	Avian	H5N1	H5	N1	Nigeria	WesternAfrica	Africa	2016.027	Dom-ans
H3N2_Swine_MF194421_A/swine/Iowa/MT_12_07_4298/2012|2012.663	MF194421	Swine	H3N2	H3	N2	USA	NorthernAmerica	America	2012.663	Swine
H7N3_Avian_CY205184_A/mallard/Maryland/12OS3629/2013|2013.022	CY205184	Avian	H7N3	H7	N3	USA	NorthernAmerica	America	2013.022	Wild-ans-short
H6N4_Avian_CY178139_A/mallard/Wisconsin/772/1982|1982.500	CY178139	Avian	H6N4	H6	N4	USA	NorthernAmerica	America	1982.5	Wild-ans-short
H5N1_Avian_KU042717_A/pigeon/Zhejiang/112089/2014|2014.885	KU042717	Avian	H5N1	H5	N1	China	EasternAsia	Asia	2014.885	Wild-other
H1N1_Human_KC780779_A/Alaska/47/2009|2009.923	KC780779	Human	H1N1	H1	N1	USA	NorthernAmerica	America	2009.923	Human
H3N2_Human_CY025864_A/Alabama/UR06-0545/2007|2007.178	CY025864	Human	H3N2	H3	N2	USA	NorthernAmerica	America	2007.178	Human
H11N9_Avian_KY561194_A/mallard_duck/Wisconsin/15OS7136/2015|2015.868	KY561194	Avian	H11N9	H11	N9	USA	NorthernAmerica	America	2015.868	Wild-ans-short
H6N3_Avian_CY004239_A/mallard_duck/ALB/191/1990|1990.581	CY004239	Avian	H6N3	H6	N3	Canada	NorthernAmerica	America	1990.581	Wild-ans-short
H4N2_Avian_CY165159_A/mallard/Sweden/68551/2007|2007.795	CY165159	Avian	H4N2	H4	N2	Sweden	NorthernEurope	Europe	2007.795	Wild-ans-short
H1N1_Swine_HF674893_A/swine/Spain/SF11131/2007|2007.500	HF674893	Swine	H1N1	H1	N1	Spain	SouthernEurope	Europe	2007.5	Swine
H1N1_Human_CY129643_A/Munich/INS541/2011|2011.132	CY129643	Human	H1N1	H1	N1	Germany	WesternEurope	Europe	2011.132	Human
H5N1_Avian_AB615236_A/tufted_duck/Fukushima/2/2011|2011.038	AB615236	Avian	H5N1	H5	N1	Japan	EasternAsia	Asia	2011.038	Wild-ans-short
H3N2_Human_MH306990_A/Kentucky/17/2018|2018.148	MH306990	Human	H3N2	H3	N2	USA	NorthernAmerica	America	2018.148	Human
H6N2_Avian_KY983107_A/American_wigeon/California/HS025/2015|2015.811	KY983107	Avian	H6N2	H6	N2	USA	NorthernAmerica	America	2015.811	Wild-ans-long
H9N2_Avian_KF881369_A/chicken/Egypt/D7663C/2013|2013.268	KF881369	Avian	H9N2	H9	N2	Egypt	NorthernAfrica	Africa	2013.268	Dom-gal
H1N2_Swine_KR699859_A/swine/England/058879/2011|2011.370	KR699859	Swine	H1N2	H1	N2	United Kingdom	NorthernEurope	Europe	2011.37	Swine
H5N2_Avian_MG964359_A/Canada_goose/Wyoming/15-009285-1/2015|2015.203	MG964359	Avian	H5N2	H5	N2	USA	NorthernAmerica	America	2015.203	Wild-ans-short
H5N6_Avian_KU143487_A/turtledove/Wuhan/HKBJ27/2015|2015.038	KU143487	Avian	H5N6	H5	N6	China	EasternAsia	Asia	2015.038	Wild-other
H6N1_Avian_LC316730_A/muscovy_duck/Vietnam/LBM838/2015|2015.934	LC316730	Avian	H6N1	H6	N1	Viet Nam	SouthEasternAsia	Asia	2015.934	Dom-ans
H1N1_Avian_CY146146_A/ruddy_turnstone/New_Jersey/AI09-775/2009|2009.405	CY146146	Avian	H1N1	H1	N1	USA	NorthernAmerica	America	2009.405	Wild-other
H10N7_Avian_CY005089_A/pintail/Alberta/129/1993|1993.915	CY005089	Avian	H10N7	H10	N7	Canada	NorthernAmerica	America	1993.915	Wild-ans-short
H1N1_Human_CY125097_A/Ostrava/801/1998|1998.500	CY125097	Human	H1N1	H1	N1	Czech Republic	EasternEurope	Europe	1998.5	Human
H10N7_Avian_MF046265_A/American_black_duck/Alberta/118/2016|2016.608	MF046265	Avian	H10N7	H10	N7	Canada	NorthernAmerica	America	2016.608	Wild-ans-short
H9N2_Avian_LC208480_A/chicken/Japan/AQ-HE61/2015|2015.512	LC208480	Avian	H9N2	H9	N2	Japan	EasternAsia	Asia	2015.512	Dom-gal
H1N1_Human_CY125209_A/Hong_Kong/2637/2004|2004.500	CY125209	Human	H1N1	H1	N1	Hong Kong	EasternAsia	Asia	2004.5	Human
H1N1_Swine_CY028793_A/swine/Iowa/1/1986|1986.500	CY028793	Swine	H1N1	H1	N1	USA	NorthernAmerica	America	1986.5	Swine
H5N8_Avian_KU201775_A/mallard/Idaho/AH0005955/2014|2014.973	KU201775	Avian	H5N8	H5	N8	USA	NorthernAmerica	America	2014.973	Wild-ans-short
H3N2_Human_MH081909_A/Alabama/35/2017|2017.964	MH081909	Human	H3N2	H3	N2	USA	NorthernAmerica	America	2017.964	Human
H5N1_Avian_CY033182_A/duck/Vietnam/942B/2004|2004.500	CY033182	Avian	H5N1	H5	N1	Viet Nam	SouthEasternAsia	Asia	2004.5	Dom-ans
H3N2_Human_CY065981_A/Philippines/2-MA/1982|1982.414	CY065981	Human	H3N2	H3	N2	Philippines	SouthEasternAsia	Asia	1982.414	Human
H1N1_Human_CY081060_A/Ontario/130741/2010|2010.781	CY081060	Human	H1N1	H1	N1	Canada	NorthernAmerica	America	2010.781	Human
H2N2_Human_KP098391_A/Beijing/12/1964|1964.500	KP098391	Human	H2N2	H2	N2	China	EasternAsia	Asia	1964.5	Human
H10N7_Avian_MG280203_A/mallard_duck/Illinois/16OS4899/2016|2016.967	MG280203	Avian	H10N7	H10	N7	USA	NorthernAmerica	America	2016.967	Wild-ans-short
H1N1_Swine_HQ541653_A/swine/Hunan/26/2010|2010.038	HQ541653	Swine	H1N1	H1	N1	China	EasternAsia	Asia	2010.038	Swine
H3N2_Human_KX918043_A/New_York/80/2016|2016.323	KX918043	Human	H3N2	H3	N2	USA	NorthernAmerica	America	2016.323	Human
H1N1_Human_CY021762_A/South_Australia/51/2005|2005.500	CY021762	Human	H1N1	H1	N1	Australia	AustraliaNewZealandOceania	Oceania	2005.5	Human
H5N1_Avian_AB465624_A/chicken/Egypt/CL6/2007|2007.200	AB465624	Avian	H5N1	H5	N1	Egypt	NorthernAfrica	Africa	2007.2	Dom-gal
H4N6_Avian_KU160922_A/duck/Guangxi/S4312/2011|2011.838	KU160922	Avian	H4N6	H4	N6	China	EasternAsia	Asia	2011.838	Dom-ans
H4N6_Avian_CY196102_A/mallard/Interior_Alaska/11BM02557/2011|2011.605	CY196102	Avian	H4N6	H4	N6	USA	NorthernAmerica	America	2011.605	Wild-ans-short
H2N5_Avian_CY185622_A/black-headed_gull/Republic_of_Georgia/9/2012|2012.142	CY185622	Avian	H2N5	H2	N5	Georgia	WesternAsia	Asia	2012.142	Wild-other
H9N2_Avian_DQ681223_A/duck/Nanjing/01/1999|1999.500	DQ681223	Avian	H9N2	H9	N2	China	EasternAsia	Asia	1999.5	Dom-ans
H3N2_Avian_CY129067_A/American_black_duck/New_Brunswick/02650/2007|2007.729	CY129067	Avian	H3N2	H3	N2	Canada	NorthernAmerica	America	2007.729	Wild-ans-short
H3N8_Avian_MF575304_A/ruddy_turnstone/Netherlands/6/2008|2008.849	MF575304	Avian	H3N8	H3	N8	Netherlands	WesternEurope	Europe	2008.849	Wild-other
H5N1_Avian_LC167749_A/Muscovy_duck/Vietnam/HU3-1403/2015|2015.619	LC167749	Avian	H5N1	H5	N1	Viet Nam	SouthEasternAsia	Asia	2015.619	Dom-ans
H3N2_Human_KX916595_A/Vermont/26/2016|2016.301	KX916595	Human	H3N2	H3	N2	USA	NorthernAmerica	America	2016.301	Human
H3N2_Swine_KJ004007_A/swine/Nebraska/A01399268/2013|2013.603	KJ004007	Swine	H3N2	H3	N2	USA	NorthernAmerica	America	2013.603	Swine
H11N2_Avian_CY042601_A/ruddy_turnstone/New_Jersey/Sg-00567/2008|2008.422	CY042601	Avian	H11N2	H11	N2	USA	NorthernAmerica	America	2008.422	Wild-other
H3N2_Human_CY211609_A/Idaho/35/2016|2016.737	CY211609	Human	H3N2	H3	N2	USA	NorthernAmerica	America	2016.737	Human
H1N1_Swine_KM872072_A/swine/South_Dakota/A01349306/2013|2013.192	KM872072	Swine	H1N1	H1	N1	USA	NorthernAmerica	America	2013.192	Swine
H6N8_Avian_MF613949_A/ruddy_turnstone/Delaware_Bay/139/2016|2016.389	MF613949	Avian	H6N8	H6	N8	USA	NorthernAmerica	America	2016.389	Wild-other
H5N6_Avian_KM251515_A/duck/Sichuan/NCXJ15/2014|2014.318	KM251515	Avian	H5N6	H5	N6	China	EasternAsia	Asia	2014.318	Dom-ans
H3N2_Human_KT888531_A/Bhutan/FLU_BTA_00010/2011|2011.737	KT888531	Human	H3N2	H3	N2	Bhutan	SouthernAsia	Asia	2011.737	Human
H7N3_Avian_KU289980_A/domestic_duck/West_Virginia/A00140912/2008|2008.518	KU289980	Avian	H7N3	H7	N3	USA	NorthernAmerica	America	2008.518	Dom-ans
H9N9_Avian_KF042142_A/chicken/Zhejiang/C11/2013|2013.200	KF042142	Avian	H9N9	H9	N9	China	EasternAsia	Asia	2013.2	Dom-gal
H4N8_Avian_CY028264_A/red-necked_stint/Australia/2/2004|2004.500	CY028264	Avian	H4N8	H4	N8	Australia	AustraliaNewZealandOceania	Oceania	2004.5	Wild-other
H5N1_Avian_KF888477_A/chicken/Bangladesh/18061/2012|2012.682	KF888477	Avian	H5N1	H5	N1	Bangladesh	SouthernAsia	Asia	2012.682	Dom-gal
H2N1_Avian_CY178524_A/duck/Wisconsin/2420/1985|1985.500	CY178524	Avian	H2N1	H2	N1	USA	NorthernAmerica	America	1985.5	Dom-ans
H5N2_Avian_AB261852_A/chicken/Ibaraki/1/2005|2005.500	AB261852	Avian	H5N2	H5	N2	Japan	EasternAsia	Asia	2005.5	Dom-gal
H1N2_Swine_KY115410_A/swine/North_Carolina/A01731857/2016|2016.112	KY115410	Swine	H1N2	H1	N2	USA	NorthernAmerica	America	2016.112	Swine
H4N8_Avian_CY140974_A/blue-winged_teal/Texas/AI09-4463/2009|2009.718	CY140974	Avian	H4N8	H4	N8	USA	NorthernAmerica	America	2009.718	Wild-ans-long
H1N1_Human_CY063192_A/California/VRDL11/2010|2010.068	CY063192	Human	H1N1	H1	N1	USA	NorthernAmerica	America	2010.068	Human
H6N5_Avian_CY180529_A/duck/Minnesota/9/1975|1975.500	CY180529	Avian	H6N5	H6	N5	USA	NorthernAmerica	America	1975.5	Dom-ans
H5N2_Avian_KR265575_A/duck/Japan/11UO0008/2011|2011.753	KR265575	Avian	H5N2	H5	N2	Japan	EasternAsia	Asia	2011.753	Dom-ans
H3N2_Human_KX416119_A/Washington/47/2016|2016.197	KX416119	Human	H3N2	H3	N2	USA	NorthernAmerica	America	2016.197	Human
H11N9_Avian_CY180777_A/duck/Minnesota/47/1975|1975.500	CY180777	Avian	H11N9	H11	N9	USA	NorthernAmerica	America	1975.5	Dom-ans
H3N2_Human_KT888196_A/Colorado/38/2012|2012.118	KT888196	Human	H3N2	H3	N2	USA	NorthernAmerica	America	2012.118	Human
H2N3_Avian_CY122313_A/mallard/Netherlands/1/2010|2010.500	CY122313	Avian	H2N3	H2	N3	Netherlands	WesternEurope	Europe	2010.5	Wild-ans-short
H1N1_Avian_KF424017_A/mallard/Minnesota/AI07-3100/2007|2007.693	KF424017	Avian	H1N1	H1	N1	USA	NorthernAmerica	America	2007.693	Wild-ans-short
H1N1_Human_KX005585_A/Nevada/05/2016|2016.066	KX005585	Human	H1N1	H1	N1	USA	NorthernAmerica	America	2016.066	Human
H2N3_Avian_CY117506_A/ruddy_turnstone/Delaware_Bay/129/1994|1994.386	CY117506	Avian	H2N3	H2	N3	USA	NorthernAmerica	America	1994.386	Wild-other
H6N2_Avian_KY130591_A/northern_pintail/Alaska/224/2011|2011.712	KY130591	Avian	H6N2	H6	N2	USA	NorthernAmerica	America	2011.712	Wild-ans-long
H1N1_Human_KR271582_A/Mexico/241001/2014|2014.027	KR271582	Human	H1N1	H1	N1	Mexico	CentralAmerica	America	2014.027	Human
H9N2_Avian_DQ064511_A/chicken/Shandong/6/96|1996.500	DQ064511	Avian	H9N2	H9	N2	China	EasternAsia	Asia	1996.5	Dom-gal
H9N2_Avian_KF972020_A/wild_waterfowl/Dongting/C4317/2012|2012.162	KF972020	Avian	H9N2	H9	N2	China	EasternAsia	Asia	2012.162	Wild-ans-short
H10N7_Avian_CY137551_A/mallard/Alberta/56/2004|2004.501	CY137551	Avian	H10N7	H10	N7	Canada	NorthernAmerica	America	2004.501	Wild-ans-short
H1N1_Human_CY026576_A/Vermont/UR06-0573/2007|2007.192	CY026576	Human	H1N1	H1	N1	USA	NorthernAmerica	America	2007.192	Human
H3N1_Avian_CY130482_A/northern_pintail/Interior_Alaska/10BM00849R2/2010|2010.389	CY130482	Avian	H3N1	H3	N1	USA	NorthernAmerica	America	2010.389	Wild-ans-long
H10N2_Avian_CY094258_A/mallard/California/11353/2008|2008.948	CY094258	Avian	H10N2	H10	N2	USA	NorthernAmerica	America	2008.948	Wild-ans-short
H5N2_Avian_GQ923554_A/quail/New_York/501360/2007|2007.500	GQ923554	Avian	H5N2	H5	N2	USA	NorthernAmerica	America	2007.5	Dom-gal
H9N2_Avian_KJ426297_A/chicken/Henan/Z01/2007|2007.016	KJ426297	Avian	H9N2	H9	N2	China	EasternAsia	Asia	2007.016	Dom-gal
H3N2_Human_CY258083_A/North_Carolina/36/2017|2017.808	CY258083	Human	H3N2	H3	N2	USA	NorthernAmerica	America	2017.808	Human
H6N2_Avian_KX978899_A/greater_white-fronted_goose/Netherlands/9/2009|2009.995	KX978899	Avian	H6N2	H6	N2	Netherlands	WesternEurope	Europe	2009.995	Wild-ans-long
H5N1_Human_KP638506_A/Vietnam/UT36282/2010|2010.233	KP638506	Human	H5N1	H5	N1	Viet Nam	SouthEasternAsia	Asia	2010.233	Human
H7N9_Avian_KF042086_A/pigeon/Zhejiang/P2/2013|2013.285	KF042086	Avian	H7N9	H7	N9	China	EasternAsia	Asia	2013.285	Wild-other
H3N2_Human_KM070144_A/Singapore/S2009-329/2009|2009.326	KM070144	Human	H3N2	H3	N2	Singapore	SouthEasternAsia	Asia	2009.326	Human
H1N2_Swine_KY938609_A/swine/Colorado/A01668653/2016|2016.888	KY938609	Swine	H1N2	H1	N2	USA	NorthernAmerica	America	2016.888	Swine
H4N2_Avian_CY011061_A/mallard/Ohio/275/1987|1987.797	CY011061	Avian	H4N2	H4	N2	USA	NorthernAmerica	America	1987.797	Wild-ans-short
H6N2_Avian_JF965122_A/duck/Eastern_China/39/2007|2007.200	JF965122	Avian	H6N2	H6	N2	China	EasternAsia	Asia	2007.2	Dom-ans
H3N2_Swine_CY099252_A/swine/Minnesota/00484/2005|2005.052	CY099252	Swine	H3N2	H3	N2	USA	NorthernAmerica	America	2005.052	Swine
H1N1_Human_LC032856_A/Kyoto/13K017/2014|2014.066	LC032856	Human	H1N1	H1	N1	Japan	EasternAsia	Asia	2014.066	Human
H3N2_Human_CY260272_A/Nevada/24/2017|2017.838	CY260272	Human	H3N2	H3	N2	USA	NorthernAmerica	America	2017.838	Human
H3N8_Equine_EU794566_A/equine/Xinjiang/4/2007|2007.953	EU794566	Equine	H3N8	H3	N8	China	EasternAsia	Asia	2007.953	Equine
H11N1_Avian_CY126669_A/shorebird/Delaware_Bay/744/1988|1988.373	CY126669	Avian	H11N1	H11	N1	USA	NorthernAmerica	America	1988.373	Wild-other
H9N2_Avian_KU311591_A/chicken/VungTau/0189/2014|2014.192	KU311591	Avian	H9N2	H9	N2	Viet Nam	SouthEasternAsia	Asia	2014.192	Dom-gal
H3N1_Avian_CY180224_A/green-winged_teal/Wisconsin/539/1976|1976.500	CY180224	Avian	H3N1	H3	N1	USA	NorthernAmerica	America	1976.5	Wild-ans-long
H7N3_Avian_HM346506_A/chicken/Chakwal/NARC-46/2003|2003.989	HM346506	Avian	H7N3	H7	N3	Pakistan	SouthernAsia	Asia	2003.989	Dom-gal
H1N1_Swine_KT313534_A/swine/North_Carolina/A01410047/2013|2013.967	KT313534	Swine	H1N1	H1	N1	USA	NorthernAmerica	America	2013.967	Swine
H12N7_Avian_CY144841_A/sanderling/New_Jersey/471580/2001|2001.500	CY144841	Avian	H12N7	H12	N7	USA	NorthernAmerica	America	2001.5	Wild-other
H1N1_Swine_CY022474_A/swine/Kansas/3228/1987|1987.500	CY022474	Swine	H1N1	H1	N1	USA	NorthernAmerica	America	1987.5	Swine
H3N2_Swine_FJ830854_A/swine/Guangdong/01/1998|1998.500	FJ830854	Swine	H3N2	H3	N2	China	EasternAsia	Asia	1998.5	Swine
H1N1_Human_JN714483_A/Nizhnii_Novgorod/CRIE-NGV/2010|2010.997	JN714483	Human	H1N1	H1	N1	Russia	EasternEurope	Europe	2010.997	Human
H1N1_Avian_CY138758_A/mallard/New_Brunswick/00340/2010|2010.600	CY138758	Avian	H1N1	H1	N1	Canada	NorthernAmerica	America	2010.6	Wild-ans-short
H4N6_Avian_CY125643_A/American_black_duck/Prince_Edward_Island/02662/2007|2007.622	CY125643	Avian	H4N6	H4	N6	Canada	NorthernAmerica	America	2007.622	Wild-ans-short
H5N1_Avian_KT362021_A/duck/Bangladesh/21980/2014|2014.145	KT362021	Avian	H5N1	H5	N1	Bangladesh	SouthernAsia	Asia	2014.145	Dom-ans
H1N1_Avian_CY138549_A/mallard/Nova_Scotia/00085/2010|2010.690	CY138549	Avian	H1N1	H1	N1	Canada	NorthernAmerica	America	2010.69	Wild-ans-short
H3N2_Human_KT888815_A/Tegucigalpa/FHT00191/2011|2011.756	KT888815	Human	H3N2	H3	N2	Honduras	CentralAmerica	America	2011.756	Human
H7N9_Avian_CY186297_A/mallard/Sweden/1621/2002|2002.945	CY186297	Avian	H7N9	H7	N9	Sweden	NorthernEurope	Europe	2002.945	Wild-ans-short
H10N5_Avian_CY196030_A/American_green-winged_teal/Interior_Alaska/11BM00304/2011|2011.512	CY196030	Avian	H10N5	H10	N5	USA	NorthernAmerica	America	2011.512	Wild-ans-long
H1N1_Swine_CY194370_A/swine/Manitoba/D0175/2012|2012.808	CY194370	Swine	H1N1	H1	N1	Canada	NorthernAmerica	America	2012.808	Swine
H5N1_Swine_HM440120_A/swine/Banten/UT6008/2007|2007.500	HM440120	Swine	H5N1	H5	N1	Indonesia	SouthEasternAsia	Asia	2007.5	Swine
H3N8_Avian_CY204294_A/mallard/Ohio/14OS0985/2014|2014.674	CY204294	Avian	H3N8	H3	N8	USA	NorthernAmerica	America	2014.674	Wild-ans-short
H1N1_Swine_KY888029_A/swine/Kansas/A01378019/2017|2017.156	KY888029	Swine	H1N1	H1	N1	USA	NorthernAmerica	America	2017.156	Swine
H3N2_Avian_CY079345_A/American_green-winged_teal/Wisconsin/08OS2292/2008|2008.800	CY079345	Avian	H3N2	H3	N2	USA	NorthernAmerica	America	2008.8	Wild-ans-long
H12N5_Avian_KM244059_A/guinea_fowl/Massachusetts/14075-3/2013|2013.290	KM244059	Avian	H12N5	H12	N5	USA	NorthernAmerica	America	2013.29	Dom-gal
H3N2_Human_KX916651_A/South_Carolina/22/2016|2016.395	KX916651	Human	H3N2	H3	N2	USA	NorthernAmerica	America	2016.395	Human
H5N2_Avian_KR150908_A/pheasant/Washington/3147-2/2015|2015.068	KR150908	Avian	H5N2	H5	N2	USA	NorthernAmerica	America	2015.068	Dom-gal
H10N7_Avian_EU743391_A/ruddy_turnstone/NJ/203/2004|2004.500	EU743391	Avian	H10N7	H10	N7	USA	NorthernAmerica	America	2004.5	Wild-other
H9N2_Avian_KC821131_A/chicken/Shandong/03/2011|2011.162	KC821131	Avian	H9N2	H9	N2	China	EasternAsia	Asia	2011.162	Dom-gal
H10N7_Avian_CY077045_A/mute_swan/Netherlands/1/2006|2006.500	CY077045	Avian	H10N7	H10	N7	Netherlands	WesternEurope	Europe	2006.5	Wild-ans-short
H9N2_Avian_JN540071_A/chicken/Sihala/NARC-12103/2008|2008.145	JN540071	Avian	H9N2	H9	N2	Pakistan	SouthernAsia	Asia	2008.145	Dom-gal
H1N1_Human_KX410730_A/Missouri/11/2016|2016.216	KX410730	Human	H1N1	H1	N1	USA	NorthernAmerica	America	2016.216	Human
H16N3_Avian_CY149345_A/glaucous_gull-herring_gull_hybrid/Iceland/1108/2011|2011.789	CY149345	Avian	H16N3	H16	N3	Iceland	NorthernEurope	Europe	2011.789	Wild-other
H2N1_Avian_CY117554_A/shorebird/Delaware_Bay/24/1998|1998.375	CY117554	Avian	H2N1	H2	N1	USA	NorthernAmerica	America	1998.375	Wild-other
H4N6_Avian_KT338592_A/mallard/Alaska/898/2014|2014.745	KT338592	Avian	H4N6	H4	N6	USA	NorthernAmerica	America	2014.745	Wild-ans-short
H3N2_Swine_JQ365143_A/swine/Texas/A01049914/2011|2011.321	JQ365143	Swine	H3N2	H3	N2	USA	NorthernAmerica	America	2011.321	Swine
H1N1_Human_MH083924_A/North_Carolina/48/2017|2017.989	MH083924	Human	H1N1	H1	N1	USA	NorthernAmerica	America	2017.989	Human
H7N3_Avian_EU084929_A/chicken/NY/14714-2/1999|1999.500	EU084929	Avian	H7N3	H7	N3	USA	NorthernAmerica	America	1999.5	Dom-gal
H1N2_Swine_KR700333_A/swine/England/997/2008|2008.937	KR700333	Swine	H1N2	H1	N2	United Kingdom	NorthernEurope	Europe	2008.937	Swine
H3N8_Avian_CY140708_A/mallard/Minnesota/AI09-2434/2009|2009.592	CY140708	Avian	H3N8	H3	N8	USA	NorthernAmerica	America	2009.592	Wild-ans-short
H11N8_Avian_CY127763_A/shorebird/Delaware_Bay/291/2005|2005.378	CY127763	Avian	H11N8	H11	N8	USA	NorthernAmerica	America	2005.378	Wild-other
H1N1_Swine_KP941629_A/swine/Iowa/A01049148/2010|2010.896	KP941629	Swine	H1N1	H1	N1	USA	NorthernAmerica	America	2010.896	Swine
H1N1_Swine_JQ695886_A/swine/Shandong/811/2009|2009.500	JQ695886	Swine	H1N1	H1	N1	China	EasternAsia	Asia	2009.5	Swine
H3N8_Equine_CY032378_A/equine/Italy/1062/1991|1991.500	CY032378	Equine	H3N8	H3	N8	Italy	SouthernEurope	Europe	1991.5	Equine
H1N2_Swine_CY157924_A/swine/Texas/SG1250/2006|2006.468	CY157924	Swine	H1N2	H1	N2	USA	NorthernAmerica	America	2006.468	Swine
H3N2_Human_DQ415309_A/TW/3446/02|2002.500	DQ415309	Human	H3N2	H3	N2	Taiwan	EasternAsia	Asia	2002.5	Human
H1N2_Swine_HF674909_A/Swine/Spain/SF12091/2007|2007.500	HF674909	Swine	H1N2	H1	N2	Spain	SouthernEurope	Europe	2007.5	Swine
H12N6_Avian_CY089650_A/duck/Wisconsin/480/1979|1979.441	CY089650	Avian	H12N6	H12	N6	USA	NorthernAmerica	America	1979.441	Dom-ans
H1N2_Swine_KR057378_A/swine/Minnesota/01082/2006|2006.271	KR057378	Swine	H1N2	H1	N2	USA	NorthernAmerica	America	2006.271	Swine
H10N8_Avian_KP285452_A/chicken/Jiangxi/34609/2013|2013.975	KP285452	Avian	H10N8	H10	N8	China	EasternAsia	Asia	2013.975	Dom-gal
H4N8_Avian_KX351708_A/American_wigeon/California/LDC111/2014|2014.890	KX351708	Avian	H4N8	H4	N8	USA	NorthernAmerica	America	2014.89	Wild-ans-long
H9N2_Avian_EF492368_A/chicken/Israel/1953/2004|2004.500	EF492368	Avian	H9N2	H9	N2	Israel	WesternAsia	Asia	2004.5	Dom-gal
H5N2_Avian_CY014854_A/mallard/New_York/189/1982|1982.915	CY014854	Avian	H5N2	H5	N2	USA	NorthernAmerica	America	1982.915	Wild-ans-short
H3N2_Human_CY112326_A/Bilthoven/748/1973|1973.500	CY112326	Human	H3N2	H3	N2	Netherlands	WesternEurope	Europe	1973.5	Human
H1N1_Human_CY125201_A/Canada/591/2004|2004.500	CY125201	Human	H1N1	H1	N1	Canada	NorthernAmerica	America	2004.5	Human
H5N1_Avian_GU252821_A/duck/Tripura/103597/2008|2008.285	GU252821	Avian	H5N1	H5	N1	India	SouthernAsia	Asia	2008.285	Dom-ans
H3N2_Human_KU590675_A/Oregon/14/2015|2015.490	KU590675	Human	H3N2	H3	N2	USA	NorthernAmerica	America	2015.49	Human
H6N6_Avian_KJ781230_A/duck/Guangdong/C120/2011|2011.500	KJ781230	Avian	H6N6	H6	N6	China	EasternAsia	Asia	2011.5	Dom-ans
H3N2_Human_KT840258_A/Rhode_Island/22/2014|2014.934	KT840258	Human	H3N2	H3	N2	USA	NorthernAmerica	America	2014.934	Human
H9N7_Avian_CY102193_A/shorebird/Delaware_Bay/31/1996|1996.364	CY102193	Avian	H9N7	H9	N7	USA	NorthernAmerica	America	1996.364	Wild-other
H7N7_Avian_KP417102_A/wild_bird/Jiangxi/34458/2013|2013.953	KP417102	Avian	H7N7	H7	N7	China	EasternAsia	Asia	2013.953	Wild-other
H3N2_Human_KT889228_A/Kuwait/F179-9291/2013|2013.871	KT889228	Human	H3N2	H3	N2	Kuwait	WesternAsia	Asia	2013.871	Human
H3N2_Swine_CY158702_A/swine/Saskatchewan/01834/2007|2007.825	CY158702	Swine	H3N2	H3	N2	Canada	NorthernAmerica	America	2007.825	Swine
H2N2_Avian_CY117032_A/chicken/New_Jersey/8695-5/1994|1994.910	CY117032	Avian	H2N2	H2	N2	USA	NorthernAmerica	America	1994.91	Dom-gal
H7N7_Avian_GU186782_A/chicken/Brescia/1902|1902.500	GU186782	Avian	H7N7	H7	N7	Italy	SouthernEurope	Europe	1902.5	Dom-gal
H10N7_Avian_CY137471_A/mallard/Alberta/150/2002|2002.499	CY137471	Avian	H10N7	H10	N7	Canada	NorthernAmerica	America	2002.499	Wild-ans-short
H3N2_Swine_CY158334_A/swine/North_Carolina/SG1338/2009|2009.099	CY158334	Swine	H3N2	H3	N2	USA	NorthernAmerica	America	2009.099	Swine
H9N2_Avian_CY206690_A/mallard/Southcentral_Alaska/12ML00951/2014|2014.715	CY206690	Avian	H9N2	H9	N2	USA	NorthernAmerica	America	2014.715	Wild-ans-short
H4N6_Avian_KY130551_A/northern_pintail/Alaska/85/2011|2011.710	KY130551	Avian	H4N6	H4	N6	USA	NorthernAmerica	America	2011.71	Wild-ans-long
H3N2_Human_CY220542_A/Louisiana/05/2017|2017.079	CY220542	Human	H3N2	H3	N2	USA	NorthernAmerica	America	2017.079	Human
H7N7_Avian_KY550856_A/mallard/West_Virginia/AH0077733/2016|2016.033	KY550856	Avian	H7N7	H7	N7	USA	NorthernAmerica	America	2016.033	Wild-ans-short
H9N2_Avian_KX598631_A/chicken/Guangdong/SIC37/2015|2015.038	KX598631	Avian	H9N2	H9	N2	China	EasternAsia	Asia	2015.038	Dom-gal
H1N1_Human_HQ166043_A/Netherlands/26/2007|2007.115	HQ166043	Human	H1N1	H1	N1	Netherlands	WesternEurope	Europe	2007.115	Human
H3N2_Human_CY114202_A/Hong_Kong/3/1995|1995.063	CY114202	Human	H3N2	H3	N2	Hong Kong	EasternAsia	Asia	1995.063	Human
H3N2_Human_CY240504_A/Nicaragua/5867_01/2010|2010.408	CY240504	Human	H3N2	H3	N2	Nicaragua	CentralAmerica	America	2010.408	Human
H1N1_Human_CY052271_A/Texas/42102708/2009|2009.438	CY052271	Human	H1N1	H1	N1	USA	NorthernAmerica	America	2009.438	Human
H1N2_Swine_MF045227_A/swine/Missouri/A01782148/2016|2016.759	MF045227	Swine	H1N2	H1	N2	USA	NorthernAmerica	America	2016.759	Swine
H11N9_Avian_CY140472_A/mallard/Minnesota/Sg-00930/2008|2008.707	CY140472	Avian	H11N9	H11	N9	USA	NorthernAmerica	America	2008.707	Wild-ans-short
H1N1_Avian_KY284409_A/American_green-winged_teal/Ohio/15OS5188/2015|2015.721	KY284409	Avian	H1N1	H1	N1	USA	NorthernAmerica	America	2015.721	Wild-ans-long
H5N1_Avian_EU430501_A/domestic_green-winged_teal/Hunan/67/2005|2005.500	EU430501	Avian	H5N1	H5	N1	China	EasternAsia	Asia	2005.5	Dom-ans
H1N2_Swine_KY327491_A/swine/Kentucky/15TOSU25093/2015|2015.852	KY327491	Swine	H1N2	H1	N2	USA	NorthernAmerica	America	2015.852	Swine
H11N9_Avian_CY004364_A/mallard/Alberta/294/1977|1977.663	CY004364	Avian	H11N9	H11	N9	Canada	NorthernAmerica	America	1977.663	Wild-ans-short
H7N9_Avian_MF630444_A/duck/Guangxi/SDY129/2014|2014.808	MF630444	Avian	H7N9	H7	N9	China	EasternAsia	Asia	2014.808	Dom-ans
H5N1_Avian_FM163439_A/chicken/Poland/R3248/2007|2007.500	FM163439	Avian	H5N1	H5	N1	Poland	EasternEurope	Europe	2007.5	Dom-gal
H6N6_Avian_KY056282_A/chicken/Zhejiang/234/2016|2016.082	KY056282	Avian	H6N6	H6	N6	China	EasternAsia	Asia	2016.082	Dom-gal
H5N2_Avian_KC790060_A/goose/MB/428/2006|2006.962	KC790060	Avian	H5N2	H5	N2	Canada	NorthernAmerica	America	2006.962	Dom-ans
H3N2_Human_CY090994_A/South_Carolina/NHRC0001/2005|2005.112	CY090994	Human	H3N2	H3	N2	USA	NorthernAmerica	America	2005.112	Human
H7N3_Avian_CY207242_A/yellow-billed_teal/Chile/12/2014|2014.315	CY207242	Avian	H7N3	H7	N3	Chile	SouthernAmerica	America	2014.315	Wild-ans-short
H6N6_Swine_JQ815877_A/swine/Yangzhou/080/2009|2009.038	JQ815877	Swine	H6N6	H6	N6	China	EasternAsia	Asia	2009.038	Swine
H3N2_Avian_CY166335_A/mallard/Wisconsin/11OS3079/2011|2011.729	CY166335	Avian	H3N2	H3	N2	USA	NorthernAmerica	America	2011.729	Wild-ans-short
H3N2_Human_CY260009_A/Wisconsin/334/2017|2017.836	CY260009	Human	H3N2	H3	N2	USA	NorthernAmerica	America	2017.836	Human
H1N1_Human_AB704485_A/Tochigi/10/2010|2010.030	AB704485	Human	H1N1	H1	N1	Japan	EasternAsia	Asia	2010.03	Human
H1N1_Human_KC780918_A/Kansas/19/2009|2009.701	KC780918	Human	H1N1	H1	N1	USA	NorthernAmerica	America	2009.701	Human
H3N2_Human_CY113450_A/Singapore/3/1993|1993.014	CY113450	Human	H3N2	H3	N2	Singapore	SouthEasternAsia	Asia	1993.014	Human
H3N2_Swine_JQ365123_A/swine/Illinois/A01076719/2010|2010.833	JQ365123	Swine	H3N2	H3	N2	USA	NorthernAmerica	America	2010.833	Swine
H9N2_Human_KU217321_A/Zhongshan/201501/2015|2015.101	KU217321	Human	H9N2	H9	N2	China	EasternAsia	Asia	2015.101	Human
H4N8_Avian_MG279907_A/blue-winged_teal/Missouri/16OS2203/2016|2016.690	MG279907	Avian	H4N8	H4	N8	USA	NorthernAmerica	America	2016.69	Wild-ans-long
H1N1_Swine_CY116530_A/swine/Lutol/3/2000|2000.500	CY116530	Swine	H1N1	H1	N1	Poland	EasternEurope	Europe	2000.5	Swine
H3N2_Swine_MF716903_A/swine/Ohio/17TOSU4061/2017|2017.570	MF716903	Swine	H3N2	H3	N2	USA	NorthernAmerica	America	2017.57	Swine
H5N8_Avian_KP101003_A/quail/California/K1400794/2014|2014.285	KP101003	Avian	H5N8	H5	N8	USA	NorthernAmerica	America	2014.285	Dom-gal
H3N2_Human_CY008457_A/Memphis/5/1985|1985.500	CY008457	Human	H3N2	H3	N2	USA	NorthernAmerica	America	1985.5	Human
H3N2_Avian_EU735823_A/turkey/Ohio/313053/2004|2004.500	EU735823	Avian	H3N2	H3	N2	USA	NorthernAmerica	America	2004.5	Dom-gal
H5N1_Avian_AF380163_A/goose/Guangdong/3/1997|1997.500	AF380163	Avian	H5N1	H5	N1	China	EasternAsia	Asia	1997.5	Dom-ans
H1N1_Swine_CY246768_A/swine/Saskatchewan/SD0205/2016|2016.948	CY246768	Swine	H1N1	H1	N1	Canada	NorthernAmerica	America	2016.948	Swine
H5N1_Avian_CY047474_A/duck/Omsk/1822/2006|2006.534	CY047474	Avian	H5N1	H5	N1	Russia	EasternEurope	Europe	2006.534	Dom-ans
H10N4_Avian_CY190336_A/mallard/Maryland/06OS2409/2006|2006.995	CY190336	Avian	H10N4	H10	N4	USA	NorthernAmerica	America	2006.995	Wild-ans-short
H10N7_Avian_CY186777_A/mallard/Missouri/12OS5756/2012|2012.940	CY186777	Avian	H10N7	H10	N7	USA	NorthernAmerica	America	2012.94	Wild-ans-short
H7N9_Avian_MF630180_A/chicken/Guangxi/SD006/2014|2014.063	MF630180	Avian	H7N9	H7	N9	China	EasternAsia	Asia	2014.063	Dom-gal
H4N8_Avian_KT777922_A/yellow-billed_duck/South_Africa/STR0963/2013|2013.085	KT777922	Avian	H4N8	H4	N8	South Africa	SouthernAfrica	Africa	2013.085	Wild-ans-short
H4N9_Avian_CY101528_A/ruddy_turnstone/Delaware/2368/1988|1988.411	CY101528	Avian	H4N9	H4	N9	USA	NorthernAmerica	America	1988.411	Wild-other
H3N2_Human_CY215097_A/Nevada/57/2016|2016.940	CY215097	Human	H3N2	H3	N2	USA	NorthernAmerica	America	2016.94	Human
H3N8_Avian_KX960427_A/Northern_shoveler/Guatemala/CIP049HT114-14/2013|2013.049	KX960427	Avian	H3N8	H3	N8	Guatemala	CentralAmerica	America	2013.049	Wild-ans-short
H1N2_Swine_CY158044_A/swine/Oklahoma/01741/2007|2007.641	CY158044	Swine	H1N2	H1	N2	USA	NorthernAmerica	America	2007.641	Swine
H1N1_Avian_CY137687_A/mallard/Alberta/66/2007|2007.627	CY137687	Avian	H1N1	H1	N1	Canada	NorthernAmerica	America	2007.627	Wild-ans-short
H13N8_Avian_MF147655_A/black-headed_gull/Netherlands/2/2010|2010.532	MF147655	Avian	H13N8	H13	N8	Netherlands	WesternEurope	Europe	2010.532	Wild-other
H3N8_Avian_CY139284_A/American_black_duck/Prince_Edward_Island/00788/2010|2010.647	CY139284	Avian	H3N8	H3	N8	Canada	NorthernAmerica	America	2010.647	Wild-ans-short
H5N1_Avian_KU971577_A/chicken/Ivory_Coast/15VIR2742-3/2015|2015.279	KU971577	Avian	H5N1	H5	N1	Cote d'Ivoire	WesternAfrica	Africa	2015.279	Dom-gal
H3N2_Human_LC033328_A/Nagasaki/13N046/2014|2014.079	LC033328	Human	H3N2	H3	N2	Japan	EasternAsia	Asia	2014.079	Human
H1N1_Human_GU198200_A/Nanjing/3/2009|2009.792	GU198200	Human	H1N1	H1	N1	China	EasternAsia	Asia	2009.792	Human
H6N2_Avian_KJ567936_A/northern_pintail/Wisconsin/13OS2778/2013|2013.740	KJ567936	Avian	H6N2	H6	N2	USA	NorthernAmerica	America	2013.74	Wild-ans-long
H5N1_Avian_HQ630840_A/grebe/Tyva/2/2010|2010.471	HQ630840	Avian	H5N1	H5	N1	Russia	EasternEurope	Europe	2010.471	Wild-other
H3N6_Avian_CY101632_A/laughing_gull/New_Jersey/180/1990|1990.397	CY101632	Avian	H3N6	H3	N6	USA	NorthernAmerica	America	1990.397	Wild-other
H5N6_Avian_KY415808_A/chicken/Taishun/TS90/2016|2016.134	KY415808	Avian	H5N6	H5	N6	China	EasternAsia	Asia	2016.134	Dom-gal
H3N2_Human_CY090946_A/California/NHRC0001/2003|2003.866	CY090946	Human	H3N2	H3	N2	USA	NorthernAmerica	America	2003.866	Human
H7N3_Avian_CY204887_A/mallard/Maryland/09OS1150/2009|2009.578	CY204887	Avian	H7N3	H7	N3	USA	NorthernAmerica	America	2009.578	Wild-ans-short
H3N2_Human_CY114346_A/Netherlands/120/2002|2002.153	CY114346	Human	H3N2	H3	N2	Netherlands	WesternEurope	Europe	2002.153	Human
H11N2_Avian_LC042064_A/duck/Hokkaido/WZ1/2014|2014.795	LC042064	Avian	H11N2	H11	N2	Japan	EasternAsia	Asia	2014.795	Dom-ans
H5N1_Avian_AB212279_A/duck/Yokohama/aq10/2003|2003.500	AB212279	Avian	H5N1	H5	N1	Japan	EasternAsia	Asia	2003.5	Dom-ans
H3N1_Avian_CY132290_A/mallard/Ohio/11OS2142/2011|2011.619	CY132290	Avian	H3N1	H3	N1	USA	NorthernAmerica	America	2011.619	Wild-ans-short
H1N2_Swine_KM027638_A/swine/Guangdong/3583/2011|2011.819	KM027638	Swine	H1N2	H1	N2	China	EasternAsia	Asia	2011.819	Swine
H3N2_Human_CY232499_A/Vermont/11/2017|2017.247	CY232499	Human	H3N2	H3	N2	USA	NorthernAmerica	America	2017.247	Human
H5N1_Avian_HM172339_A/duck/Jiangxi/80/2005|2005.500	HM172339	Avian	H5N1	H5	N1	China	EasternAsia	Asia	2005.5	Dom-ans
H9N2_Avian_KY415805_A/chicken/Yuhuan/YH15/2016|2016.129	KY415805	Avian	H9N2	H9	N2	China	EasternAsia	Asia	2016.129	Dom-gal
H1N1_Human_DQ889684_A/Iowa/CEID23/2005|2005.500	DQ889684	Human	H1N1	H1	N1	USA	NorthernAmerica	America	2005.5	Human
H7N9_Avian_KP418223_A/chicken/Shantou/4833/2014|2014.553	KP418223	Avian	H7N9	H7	N9	China	EasternAsia	Asia	2014.553	Dom-gal
H4N6_Avian_CY196368_A/mallard/Interior_Alaska/11CH00019/2011|2011.688	CY196368	Avian	H4N6	H4	N6	USA	NorthernAmerica	America	2011.688	Wild-ans-short
H3N2_Human_MG928444_A/Gainesville/16/2017|2017.123	MG928444	Human	H3N2	H3	N2	USA	NorthernAmerica	America	2017.123	Human
H3N2_Swine_KM076719_A/swine/Iowa/13H076/2013|2013.655	KM076719	Swine	H3N2	H3	N2	USA	NorthernAmerica	America	2013.655	Swine
H3N2_Swine_MH061566_A/swine/Mexico/10499819/2014|2014.252	MH061566	Swine	H3N2	H3	N2	Mexico	CentralAmerica	America	2014.252	Swine
H1N1_Swine_CY158052_A/swine/Kentucky/SG1277/2007|2007.203	CY158052	Swine	H1N1	H1	N1	USA	NorthernAmerica	America	2007.203	Swine
H1N1_Human_CY228948_A/South_Carolina/10/2017|2017.222	CY228948	Human	H1N1	H1	N1	USA	NorthernAmerica	America	2017.222	Human
H1N1_Human_HM230706_A/Zhoushan/52/2009|2009.964	HM230706	Human	H1N1	H1	N1	China	EasternAsia	Asia	2009.964	Human
H3N6_Avian_CY004126_A/mallard_duck/ALB/676/1979|1979.614	CY004126	Avian	H3N6	H3	N6	Canada	NorthernAmerica	America	1979.614	Wild-ans-short
H1N2_Swine_CY130658_A/swine/Ohio/09SW1489M/2009|2009.507	CY130658	Swine	H1N2	H1	N2	USA	NorthernAmerica	America	2009.507	Swine
H4N6_Avian_CY190712_A/mallard/Maryland/08OS3079/2008|2008.978	CY190712	Avian	H4N6	H4	N6	USA	NorthernAmerica	America	2008.978	Wild-ans-short
H1N1_Human_GQ200264_A/Colorado/03/2009|2009.318	GQ200264	Human	H1N1	H1	N1	USA	NorthernAmerica	America	2009.318	Human
H5N1_Avian_AB468064_A/duck/Egypt/D2br10/2007|2007.038	AB468064	Avian	H5N1	H5	N1	Egypt	NorthernAfrica	Africa	2007.038	Dom-ans
H3N2_Avian_AB612885_A/duck/Hokkaido/5/1977|1977.500	AB612885	Avian	H3N2	H3	N2	Japan	EasternAsia	Asia	1977.5	Dom-ans
H1N1_Human_KT274580_A/Nevada/01/2014|2014.000	KT274580	Human	H1N1	H1	N1	USA	NorthernAmerica	America	2014	Human
H5N1_Avian_CY047468_A/chicken/Domodedovo/MK/2007|2007.036	CY047468	Avian	H5N1	H5	N1	Russia	EasternEurope	Europe	2007.036	Dom-gal
H5N1_Avian_AB284323_A/common_goldeneye/Mongolia/12/2006|2006.367	AB284323	Avian	H5N1	H5	N1	Mongolia	EasternAsia	Asia	2006.367	Wild-ans-short
H3N2_Canine_JX414249_A/canine/Guangdong/05/2011|2011.123	JX414249	Canine	H3N2	H3	N2	China	EasternAsia	Asia	2011.123	Canine
H9N2_Avian_KX000800_A/quail/Egypt/D10105/2014|2014.630	KX000800	Avian	H9N2	H9	N2	Egypt	NorthernAfrica	Africa	2014.63	Dom-gal
H5N2_Avian_GQ923314_A/mallard/Kentucky/472048-2/2006|2006.500	GQ923314	Avian	H5N2	H5	N2	USA	NorthernAmerica	America	2006.5	Wild-ans-short
H1N1_Human_KU321970_A/Milano/24/2014|2014.500	KU321970	Human	H1N1	H1	N1	Italy	SouthernEurope	Europe	2014.5	Human
H9N5_Avian_CY144461_A/ruddy_turnstone/Delaware/AI03-165/2003|2003.384	CY144461	Avian	H9N5	H9	N5	USA	NorthernAmerica	America	2003.384	Wild-other
H1N2_Swine_KJ161929_A/swine/Indiana/A00968358/2012|2012.104	KJ161929	Swine	H1N2	H1	N2	USA	NorthernAmerica	America	2012.104	Swine
H3N2_Human_CY168972_A/Boston/YGA_01062/2012|2012.986	CY168972	Human	H3N2	H3	N2	USA	NorthernAmerica	America	2012.986	Human
H14N6_Avian_CY133386_A/northern_shoveler/Missouri/10OS4673/2010|2010.945	CY133386	Avian	H14N6	H14	N6	USA	NorthernAmerica	America	2010.945	Wild-ans-short
H5N8_Avian_KJ509139_A/bean_goose/Korea/H328/2014|2014.085	KJ509139	Avian	H5N8	H5	N8	South Korea	EasternAsia	Asia	2014.085	Wild-ans-long
H1N1_Swine_JX138516_A/swine/Hubei/02/2008|2008.871	JX138516	Swine	H1N1	H1	N1	China	EasternAsia	Asia	2008.871	Swine
H6N6_Avian_KT267021_A/pigeon/Guangxi/161/2014|2014.205	KT267021	Avian	H6N6	H6	N6	China	EasternAsia	Asia	2014.205	Wild-other
H5N8_Avian_MF926484_A/goose/Kalmykia/813/2016|2016.849	MF926484	Avian	H5N8	H5	N8	Russia	EasternEurope	Europe	2016.849	Dom-ans
H3N2_Human_CY227941_A/Maine/23/2016|2016.808	CY227941	Human	H3N2	H3	N2	USA	NorthernAmerica	America	2016.808	Human
H1N1_Human_KF280702_A/India/P121778/2012|2012.148	KF280702	Human	H1N1	H1	N1	India	SouthernAsia	Asia	2012.148	Human
H1N1_Swine_CY099276_A/swine/Illinois/02695/2009|2009.244	CY099276	Swine	H1N1	H1	N1	USA	NorthernAmerica	America	2009.244	Swine
H5N1_Avian_EU748902_A/falcon/Saudi_Arabia/D1795/2005|2005.500	EU748902	Avian	H5N1	H5	N1	Saudi Arabia	WesternAsia	Asia	2005.5	Wild-other
H16N3_Avian_CY004565_A/herring_gull/Delaware_Bay/712/1988|1988.370	CY004565	Avian	H16N3	H16	N3	USA	NorthernAmerica	America	1988.37	Wild-other
H1N1_Human_MF768842_A/Jeddah/KFAFH3161/2015|2015.841	MF768842	Human	H1N1	H1	N1	Saudi Arabia	WesternAsia	Asia	2015.841	Human
H1N1_Human_KT180860_A/Singapore/DMS1315/2013|2013.364	KT180860	Human	H1N1	H1	N1	Singapore	SouthEasternAsia	Asia	2013.364	Human
H6N6_Avian_KT267029_A/pigeon/Guangxi/164/2014|2014.282	KT267029	Avian	H6N6	H6	N6	China	EasternAsia	Asia	2014.282	Wild-other
H1N1_Swine_MF145499_A/swine/North_Carolina/A01945756/2015|2015.800	MF145499	Swine	H1N1	H1	N1	USA	NorthernAmerica	America	2015.8	Swine
H4N6_Avian_CY180345_A/mallard/Wisconsin/364/1984|1984.500	CY180345	Avian	H4N6	H4	N6	USA	NorthernAmerica	America	1984.5	Wild-ans-short
H3N2_Human_KX411942_A/Arizona/17/2015|2015.740	KX411942	Human	H3N2	H3	N2	USA	NorthernAmerica	America	2015.74	Human
H2N1_Avian_CY015140_A/ruddy_turnstone/Delaware/34/1993|1993.367	CY015140	Avian	H2N1	H2	N1	USA	NorthernAmerica	America	1993.367	Wild-other
H11N9_Avian_CY206241_A/blue-winged_teal/Texas/AI12-3737/2012|2012.707	CY206241	Avian	H11N9	H11	N9	USA	NorthernAmerica	America	2012.707	Wild-ans-long
H3N2_Swine_KM027614_A/swine/Guangdong/3494/2011|2011.800	KM027614	Swine	H3N2	H3	N2	China	EasternAsia	Asia	2011.8	Swine
H13N8_Avian_CY185518_A/black-headed_gull/Georgia/1/2011|2011.296	CY185518	Avian	H13N8	H13	N8	Georgia	WesternAsia	Asia	2011.296	Wild-other
H3N2_Human_KT888191_A/Florida/30/2012|2012.164	KT888191	Human	H3N2	H3	N2	USA	NorthernAmerica	America	2012.164	Human
H3N8_Avian_GU186471_A/laughing_gull/NJ/768/2005|2005.500	GU186471	Avian	H3N8	H3	N8	USA	NorthernAmerica	America	2005.5	Wild-other
H3N2_Swine_CY095674_A/swine/Texas/4199-2/1998|1998.500	CY095674	Swine	H3N2	H3	N2	USA	NorthernAmerica	America	1998.5	Swine
H1N1_Human_MH359934_A/Georgia/21/2018|2018.189	MH359934	Human	H1N1	H1	N1	USA	NorthernAmerica	America	2018.189	Human
H1N1_Human_MH083594_A/Kansas/01/2018|2018.016	MH083594	Human	H1N1	H1	N1	USA	NorthernAmerica	America	2018.016	Human
H1N1_Human_CY103993_A/HaNoi/2476/2001|2001.500	CY103993	Human	H1N1	H1	N1	Viet Nam	SouthEasternAsia	Asia	2001.5	Human
H1N2_Swine_KR701144_A/swine/Netherlands/Wanroij-CVI2117A/2012|2012.367	KR701144	Swine	H1N2	H1	N2	Netherlands	WesternEurope	Europe	2012.367	Swine
H3N2_Swine_CY160175_A/swine/Quebec/01002/2006|2006.145	CY160175	Swine	H3N2	H3	N2	Canada	NorthernAmerica	America	2006.145	Swine
H10N7_Avian_KM373937_A/Northern_shoveler/Alaska/ND0006934/2013|2013.367	KM373937	Avian	H10N7	H10	N7	USA	NorthernAmerica	America	2013.367	Wild-ans-short
H5N1_Avian_KT825150_A/chicken/India/12CL2168/2013|2013.995	KT825150	Avian	H5N1	H5	N1	India	SouthernAsia	Asia	2013.995	Dom-gal
H1N1_Human_FJ445035_A/England/593/2006|2006.225	FJ445035	Human	H1N1	H1	N1	United Kingdom	NorthernEurope	Europe	2006.225	Human
H3N9_Avian_CY128955_A/American_black_duck/New_Brunswick/03451/2009|2009.611	CY128955	Avian	H3N9	H3	N9	Canada	NorthernAmerica	America	2009.611	Wild-ans-short
H6N2_Avian_CY109481_A/duck/Fujian/416/2006|2006.038	CY109481	Avian	H6N2	H6	N2	China	EasternAsia	Asia	2006.038	Dom-ans
H7N3_Avian_KY550738_A/northern_shoveler/California/AH0007019/2014|2014.236	KY550738	Avian	H7N3	H7	N3	USA	NorthernAmerica	America	2014.236	Wild-ans-short
H10N3_Avian_CY144898_A/mallard/Minnesota/AI06-1017/2006|2006.500	CY144898	Avian	H10N3	H10	N3	USA	NorthernAmerica	America	2006.5	Wild-ans-short
H5N1_Avian_CY016904_A/duck/Egypt/2253-3/2006|2006.500	CY016904	Avian	H5N1	H5	N1	Egypt	NorthernAfrica	Africa	2006.5	Dom-ans
H6N6_Avian_KJ200922_A/duck/Zhejiang/S4204/2010|2010.940	KJ200922	Avian	H6N6	H6	N6	China	EasternAsia	Asia	2010.94	Dom-ans
H1N2_Swine_CY246433_A/swine/Manitoba/D0450/2016|2016.592	CY246433	Swine	H1N2	H1	N2	Canada	NorthernAmerica	America	2016.592	Swine
H1N2_Avian_CY132274_A/mallard/Ohio/11OS2073/2011|2011.627	CY132274	Avian	H1N2	H1	N2	USA	NorthernAmerica	America	2011.627	Wild-ans-short
H9N2_Avian_CY111589_A/rosy-billed_pochard/Argentina/CIP051-559/2007|2007.500	CY111589	Avian	H9N2	H9	N2	Argentina	SouthernAmerica	America	2007.5	Wild-ans-short
H3N2_Human_DQ415312_A/TW/3286/03|2003.500	DQ415312	Human	H3N2	H3	N2	Taiwan	EasternAsia	Asia	2003.5	Human
H7N1_Avian_KX978249_A/mallard_duck/Netherlands/60/2008|2008.786	KX978249	Avian	H7N1	H7	N1	Netherlands	WesternEurope	Europe	2008.786	Wild-ans-short
H1N2_Swine_KX671219_A/swine/Pennsylvania/A02035484/2015|2015.515	KX671219	Swine	H1N2	H1	N2	USA	NorthernAmerica	America	2015.515	Swine
H1N2_Avian_KY971089_A/duck/Zhejiang/D6/2013|2013.789	KY971089	Avian	H1N2	H1	N2	China	EasternAsia	Asia	2013.789	Dom-ans
H3N8_Avian_CY146627_A/duck/Hunan/S1824/2012|2012.225	CY146627	Avian	H3N8	H3	N8	China	EasternAsia	Asia	2012.225	Dom-ans
H6N3_Avian_CY136758_A/pintail/Alberta/145/1990|1990.652	CY136758	Avian	H6N3	H6	N3	Canada	NorthernAmerica	America	1990.652	Wild-ans-short
H7N5_Avian_CY005013_A/mallard_duck/ALB/224/1977|1977.592	CY005013	Avian	H7N5	H7	N5	Canada	NorthernAmerica	America	1977.592	Wild-ans-short
H9N2_Avian_KX000825_A/chicken/Egypt/F10993B/2015|2015.321	KX000825	Avian	H9N2	H9	N2	Egypt	NorthernAfrica	Africa	2015.321	Dom-gal
H1N1_Human_MH245918_A/Alaska/12/2018|2018.137	MH245918	Human	H1N1	H1	N1	USA	NorthernAmerica	America	2018.137	Human
H1N1_Human_CY072931_A/Managua/4063-01/2009|2009.663	CY072931	Human	H1N1	H1	N1	Nicaragua	CentralAmerica	America	2009.663	Human
H9N2_Avian_MG063476_A/chicken/Guangdong/GD1601/2016|2016.200	MG063476	Avian	H9N2	H9	N2	China	EasternAsia	Asia	2016.2	Dom-gal
H1N1_Human_HM101147_A/Tver/IIV-183/2009|2009.899	HM101147	Human	H1N1	H1	N1	Russia	EasternEurope	Europe	2009.899	Human
H5N1_Avian_HM172327_A/chicken/Shandong/A-10/2006|2006.500	HM172327	Avian	H5N1	H5	N1	China	EasternAsia	Asia	2006.5	Dom-gal
H6N1_Avian_HM145240_A/mallard/Jiangxi/10668/2005|2005.500	HM145240	Avian	H6N1	H6	N1	China	EasternAsia	Asia	2005.5	Wild-ans-short
H3N2_Human_CY212080_A/Oklahoma/18/2016|2016.918	CY212080	Human	H3N2	H3	N2	USA	NorthernAmerica	America	2016.918	Human
H3N2_Human_CY070972_A/New_York/20342/2010|2010.455	CY070972	Human	H3N2	H3	N2	USA	NorthernAmerica	America	2010.455	Human
H3N2_Human_CY015697_A/Western_Australia/16/2001|2001.732	CY015697	Human	H3N2	H3	N2	Australia	AustraliaNewZealandOceania	Oceania	2001.732	Human
H1N1_Swine_KR699883_A/swine/Belgium/Maldegem-553/2010|2010.863	KR699883	Swine	H1N1	H1	N1	Belgium	WesternEurope	Europe	2010.863	Swine
H2N2_Avian_CY116872_A/mallard/Potsdam/177-6/1983|1983.500	CY116872	Avian	H2N2	H2	N2	Germany	WesternEurope	Europe	1983.5	Wild-ans-short
H3N2_Human_JX437914_A/Singapore/H2011-504C/2011|2011.501	JX437914	Human	H3N2	H3	N2	Singapore	SouthEasternAsia	Asia	2011.501	Human
H3N2_Swine_CY194354_A/swine/Manitoba/D0102/2012|2012.792	CY194354	Swine	H3N2	H3	N2	Canada	NorthernAmerica	America	2012.792	Swine
H1N1_Human_CY027064_A/Tennessee/UR06-0151/2007|2007.088	CY027064	Human	H1N1	H1	N1	USA	NorthernAmerica	America	2007.088	Human
H6N6_Avian_KJ200914_A/duck/Zhejiang/S1134/2011|2011.184	KJ200914	Avian	H6N6	H6	N6	China	EasternAsia	Asia	2011.184	Dom-ans
H5N2_Avian_KC790044_A/mallard/QC/2323-25/2006|2006.690	KC790044	Avian	H5N2	H5	N2	Canada	NorthernAmerica	America	2006.69	Wild-ans-short
H3N2_Swine_CY099236_A/swine/Minnesota/001332/2006|2006.877	CY099236	Swine	H3N2	H3	N2	USA	NorthernAmerica	America	2006.877	Swine
H13N8_Avian_CY184493_A/black-headed_gull/Sweden/74342/2008|2008.551	CY184493	Avian	H13N8	H13	N8	Sweden	NorthernEurope	Europe	2008.551	Wild-other
H3N2_Human_CY113562_A/England/260/1991|1991.704	CY113562	Human	H3N2	H3	N2	United Kingdom	NorthernEurope	Europe	1991.704	Human
H3N2_Human_CY232507_A/Vermont/12/2017|2017.247	CY232507	Human	H3N2	H3	N2	USA	NorthernAmerica	America	2017.247	Human
H9N2_Avian_KM113212_A/chicken/Chongqing/C2093/2013|2013.359	KM113212	Avian	H9N2	H9	N2	China	EasternAsia	Asia	2013.359	Dom-gal
H5N1_Avian_KP336325_A/crow/India/01CA12/2012|2012.005	KP336325	Avian	H5N1	H5	N1	India	SouthernAsia	Asia	2012.005	Wild-other
H6N5_Avian_KX979238_A/mallard_duck/Netherlands/13/2007|2007.833	KX979238	Avian	H6N5	H6	N5	Netherlands	WesternEurope	Europe	2007.833	Wild-ans-short
H6N1_Avian_KJ162811_A/chicken/Taiwan/1843/2012|2012.962	KJ162811	Avian	H6N1	H6	N1	Taiwan	EasternAsia	Asia	2012.962	Dom-gal
H7N3_Avian_CY005849_A/mallard/Netherlands/12/2000|2000.500	CY005849	Avian	H7N3	H7	N3	Netherlands	WesternEurope	Europe	2000.5	Wild-ans-short
H2N3_Avian_CY206346_A/blue-winged_teal/Texas/AI13-3534/2013|2013.704	CY206346	Avian	H2N3	H2	N3	USA	NorthernAmerica	America	2013.704	Wild-ans-long
H9N2_Avian_KJ726721_A/chicken/Shanghai/C/2011|2011.452	KJ726721	Avian	H9N2	H9	N2	China	EasternAsia	Asia	2011.452	Dom-gal
H1N1_Swine_KY115490_A/swine/Iowa/A01775501/2016|2016.375	KY115490	Swine	H1N1	H1	N1	USA	NorthernAmerica	America	2016.375	Swine
H12N5_Avian_CY144720_A/ruddy_turnstone/New_Jersey/AI07-697/2007|2007.605	CY144720	Avian	H12N5	H12	N5	USA	NorthernAmerica	America	2007.605	Wild-other
H4N6_Avian_CY128020_A/shorebird/Delaware_Bay/588/2008|2008.375	CY128020	Avian	H4N6	H4	N6	USA	NorthernAmerica	America	2008.375	Wild-other
H2N8_Avian_KC899728_A/wild_duck/SH38-51/2010|2010.200	KC899728	Avian	H2N8	H2	N8	South Korea	EasternAsia	Asia	2010.2	Wild-ans-short
H3N2_Human_KY289096_A/West_Virginia/07/2016|2016.814	KY289096	Human	H3N2	H3	N2	USA	NorthernAmerica	America	2016.814	Human
H1N1_Human_KU321971_A/Milano/21/2012|2012.500	KU321971	Human	H1N1	H1	N1	Italy	SouthernEurope	Europe	2012.5	Human
H5N2_Avian_CY206265_A/mallard/Minnesota/AI12-4031/2012|2012.718	CY206265	Avian	H5N2	H5	N2	USA	NorthernAmerica	America	2012.718	Wild-ans-short
H3N2_Human_CY089778_A/Boston/99/2009|2009.318	CY089778	Human	H3N2	H3	N2	USA	NorthernAmerica	America	2009.318	Human
H1N1_Avian_CY017730_A/pintail/Ohio/25/1999|1999.789	CY017730	Avian	H1N1	H1	N1	USA	NorthernAmerica	America	1999.789	Wild-ans-short
H3N2_Human_KP638141_A/Thailand/SP07043/2007|2007.690	KP638141	Human	H3N2	H3	N2	Thailand	SouthEasternAsia	Asia	2007.69	Human
H2N2_Human_KP098439_A/England/12/1962|1962.500	KP098439	Human	H2N2	H2	N2	United Kingdom	NorthernEurope	Europe	1962.5	Human
H5N2_Avian_MF359847_A/ruddy_turnstone/Delaware_Bay/431/2011|2011.395	MF359847	Avian	H5N2	H5	N2	USA	NorthernAmerica	America	2011.395	Wild-other
H1N1_Swine_CY026304_A/swine/Wisconsin/2/1966|1966.500	CY026304	Swine	H1N1	H1	N1	USA	NorthernAmerica	America	1966.5	Swine
H3N8_Avian_CY047517_A/mallard/Alberta/11527/2005|2005.586	CY047517	Avian	H3N8	H3	N8	Canada	NorthernAmerica	America	2005.586	Wild-ans-short
H7N3_Avian_KU290076_A/mallard/Nebraska/A00709657/2009|2009.907	KU290076	Avian	H7N3	H7	N3	USA	NorthernAmerica	America	2009.907	Wild-ans-short
H6N6_Avian_CY180865_A/green-winged_teal/Wisconsin/121/1980|1980.500	CY180865	Avian	H6N6	H6	N6	USA	NorthernAmerica	America	1980.5	Wild-ans-long
H4N6_Avian_CY206616_A/blue-winged_teal/Texas/UGAI14-2912/2014|2014.701	CY206616	Avian	H4N6	H4	N6	USA	NorthernAmerica	America	2014.701	Wild-ans-long
H3N2_Swine_MF145431_A/swine/North_Carolina/A01945452/2015|2015.762	MF145431	Swine	H3N2	H3	N2	USA	NorthernAmerica	America	2015.762	Swine
H1N1_Swine_FJ536815_A/swine/Fujian/204/2007|2007.786	FJ536815	Swine	H1N1	H1	N1	China	EasternAsia	Asia	2007.786	Swine
H3N8_Avian_KX978288_A/mallard_duck/Netherlands/13/2012|2012.748	KX978288	Avian	H3N8	H3	N8	Netherlands	WesternEurope	Europe	2012.748	Wild-ans-short
H1N1_Swine_AB911600_A/swine/Hiroshima/52/2011|2011.871	AB911600	Swine	H1N1	H1	N1	Japan	EasternAsia	Asia	2011.871	Swine
H5N2_Avian_KJ933376_A/duck/Zhejiang/6DK19/2013|2013.953	KJ933376	Avian	H5N2	H5	N2	China	EasternAsia	Asia	2013.953	Dom-ans
H3N2_Human_CY019896_A/Albany/11/1968|1968.500	CY019896	Human	H3N2	H3	N2	USA	NorthernAmerica	America	1968.5	Human
H3N2_Human_KU592170_A/South_Dakota/36/2015|2015.581	KU592170	Human	H3N2	H3	N2	USA	NorthernAmerica	America	2015.581	Human
H1N1_Human_JN129264_A/Moscow/IIV-83/2011|2011.058	JN129264	Human	H1N1	H1	N1	Russia	EasternEurope	Europe	2011.058	Human
H1N1_Human_KX406226_A/Connecticut/02/2016|2016.019	KX406226	Human	H1N1	H1	N1	USA	NorthernAmerica	America	2016.019	Human
H4N2_Avian_CY094642_A/mallard/California/5495/2009|2009.556	CY094642	Avian	H4N2	H4	N2	USA	NorthernAmerica	America	2009.556	Wild-ans-short
H1N2_Swine_KT580907_A/swine/Indiana/A01260910/2015|2015.403	KT580907	Swine	H1N2	H1	N2	USA	NorthernAmerica	America	2015.403	Swine
H7N3_Avian_KX351766_A/mallard/California/LDC331/2015|2015.005	KX351766	Avian	H7N3	H7	N3	USA	NorthernAmerica	America	2015.005	Wild-ans-short
H1N1_Swine_CY158430_A/swine/North_Carolina/SG1361/2010|2010.460	CY158430	Swine	H1N1	H1	N1	USA	NorthernAmerica	America	2010.46	Swine
H7N7_Avian_KY550816_A/northern_shoveler/California/AH0079568/2016|2016.071	KY550816	Avian	H7N7	H7	N7	USA	NorthernAmerica	America	2016.071	Wild-ans-short
H1N1_Human_MH246030_A/Massachusetts/15/2018|2018.134	MH246030	Human	H1N1	H1	N1	USA	NorthernAmerica	America	2018.134	Human
H5N1_Avian_KP715079_A/common_pochard/Henan/09L/2015|2015.014	KP715079	Avian	H5N1	H5	N1	China	EasternAsia	Asia	2015.014	Wild-ans-short
H1N2_Swine_EU053132_A/swine/Doetlingen/IDT4735/2005|2005.932	EU053132	Swine	H1N2	H1	N2	Germany	WesternEurope	Europe	2005.932	Swine
H1N2_Swine_MF425622_A/swine/Michigan/A01259077/2017|2017.408	MF425622	Swine	H1N2	H1	N2	USA	NorthernAmerica	America	2017.408	Swine
H1N3_Avian_KX960392_A/blue-winged_teal/Guatemala/CIP049H102-18/2011|2011.860	KX960392	Avian	H1N3	H1	N3	Guatemala	CentralAmerica	America	2011.86	Wild-ans-long
H7N9_Human_KX215949_A/Huaian/083/2014|2014.400	KX215949	Human	H7N9	H7	N9	China	EasternAsia	Asia	2014.4	Human
H1N1_Swine_KR700516_A/swine/France/56-110525/2010|2010.901	KR700516	Swine	H1N1	H1	N1	France	WesternEurope	Europe	2010.901	Swine
H3N2_Human_CY114290_A/Netherlands/91/1996|1996.079	CY114290	Human	H3N2	H3	N2	Netherlands	WesternEurope	Europe	1996.079	Human
H3N2_Human_CY232403_A/Florida/27/2017|2017.241	CY232403	Human	H3N2	H3	N2	USA	NorthernAmerica	America	2017.241	Human
H3N2_Swine_KU976635_A/swine/Mexico/AVX26/2012|2012.471	KU976635	Swine	H3N2	H3	N2	Mexico	CentralAmerica	America	2012.471	Swine
H3N8_Equine_CY028905_A/equine/Kentucky/magnificent_genius1/1981|1981.500	CY028905	Equine	H3N8	H3	N8	USA	NorthernAmerica	America	1981.5	Equine
H5N3_Avian_GQ227554_A/duck/Altai/1285/1991|1991.619	GQ227554	Avian	H5N3	H5	N3	Russia	EasternEurope	Europe	1991.619	Dom-ans
H1N1_Swine_KM497002_A/swine/Brazil/263/2012|2012.904	KM497002	Swine	H1N1	H1	N1	Brazil	SouthernAmerica	America	2012.904	Swine
H1N1_Avian_KF424153_A/mallard/Ohio/4809-9/2008|2008.901	KF424153	Avian	H1N1	H1	N1	USA	NorthernAmerica	America	2008.901	Wild-ans-short
H1N1_Human_CY125671_A/England/192/2000|2000.500	CY125671	Human	H1N1	H1	N1	United Kingdom	NorthernEurope	Europe	2000.5	Human
H11N9_Avian_CY203714_A/mallard/Maryland/06OS1236/2006|2006.597	CY203714	Avian	H11N9	H11	N9	USA	NorthernAmerica	America	2006.597	Wild-ans-short
H5N8_Avian_KP732617_A/duck/Eastern_China/S1210/2013|2013.940	KP732617	Avian	H5N8	H5	N8	China	EasternAsia	Asia	2013.94	Dom-ans
H4N6_Avian_CY101520_A/ruddy_turnstone/Delaware/2354/1988|1988.411	CY101520	Avian	H4N6	H4	N6	USA	NorthernAmerica	America	1988.411	Wild-other
H15N4_Avian_CY098539_A/teal/Chany/7119/2008|2008.660	CY098539	Avian	H15N4	H15	N4	Russia	EasternEurope	Europe	2008.66	Wild-ans-short
H9N2_Avian_AB473939_A/duck/Hokkaido/49/98|1998.500	AB473939	Avian	H9N2	H9	N2	Japan	EasternAsia	Asia	1998.5	Dom-ans
H3N8_Avian_CY047613_A/mallard/Quebec/11082/2006|2006.630	CY047613	Avian	H3N8	H3	N8	Canada	NorthernAmerica	America	2006.63	Wild-ans-short
H1N1_Human_KU592738_A/North_Carolina/04/2014|2014.126	KU592738	Human	H1N1	H1	N1	USA	NorthernAmerica	America	2014.126	Human
H3N2_Swine_CY158990_A/swine/North_Carolina/SG1364/2010|2010.896	CY158990	Swine	H3N2	H3	N2	USA	NorthernAmerica	America	2010.896	Swine
H5N1_Avian_KF881430_A/duck/Egypt/Q4596A/2012|2012.049	KF881430	Avian	H5N1	H5	N1	Egypt	NorthernAfrica	Africa	2012.049	Dom-ans
H3N2_Human_MH079908_A/California/09/2018|2018.019	MH079908	Human	H3N2	H3	N2	USA	NorthernAmerica	America	2018.019	Human
H3N2_Human_CY092222_A/New_Jersey/NHRC0001/2005|2005.110	CY092222	Human	H3N2	H3	N2	USA	NorthernAmerica	America	2005.11	Human
H1N1_Human_KX915291_A/Delaware/21/2016|2016.299	KX915291	Human	H1N1	H1	N1	USA	NorthernAmerica	America	2016.299	Human
H10N8_Human_KJ406542_A/Jiangxi/IPB13c/2013|2013.967	KJ406542	Human	H10N8	H10	N8	China	EasternAsia	Asia	2013.967	Human
H6N2_Avian_CY204037_A/green-winged_teal/Ohio/14OS2001/2014|2014.679	CY204037	Avian	H6N2	H6	N2	USA	NorthernAmerica	America	2014.679	Wild-ans-long
H1N1_Human_CY025226_A/Michigan/UR06-0015/2006|2006.989	CY025226	Human	H1N1	H1	N1	USA	NorthernAmerica	America	2006.989	Human
H3N2_Human_KX917939_A/Wyoming/26/2016|2016.312	KX917939	Human	H3N2	H3	N2	USA	NorthernAmerica	America	2016.312	Human
H3N2_Human_KX916291_A/Georgia/49/2016|2016.255	KX916291	Human	H3N2	H3	N2	USA	NorthernAmerica	America	2016.255	Human
H5N6_Avian_KP285020_A/duck/Dongguan/3069/2013|2013.962	KP285020	Avian	H5N6	H5	N6	China	EasternAsia	Asia	2013.962	Dom-ans
H3N2_Human_CY037516_A/Mississippi/UR07-0025/2008|2008.121	CY037516	Human	H3N2	H3	N2	USA	NorthernAmerica	America	2008.121	Human
H1N2_Swine_JN375294_A/swine/Guangdong/2676/2010|2010.649	JN375294	Swine	H1N2	H1	N2	China	EasternAsia	Asia	2010.649	Swine
H6N8_Avian_CY127013_A/ruddy_turnstone/Delaware_Bay/37/1993|1993.329	CY127013	Avian	H6N8	H6	N8	USA	NorthernAmerica	America	1993.329	Wild-other
H11N2_Avian_CY132186_A/mallard/Ohio/11OS2213/2011|2011.630	CY132186	Avian	H11N2	H11	N2	USA	NorthernAmerica	America	2011.63	Wild-ans-short
H3N2_Human_KP335810_A/Thailand/CU-B5697/2011|2011.707	KP335810	Human	H3N2	H3	N2	Thailand	SouthEasternAsia	Asia	2011.707	Human
H2N3_Avian_KY130655_A/northern_pintail/Alaska/366/2011|2011.723	KY130655	Avian	H2N3	H2	N3	USA	NorthernAmerica	America	2011.723	Wild-ans-long
H4N2_Avian_CY125586_A/blue-winged_teal/New_Brunswick/03756/2009|2009.701	CY125586	Avian	H4N2	H4	N2	Canada	NorthernAmerica	America	2009.701	Wild-ans-long
H10N7_Avian_EU743319_A/green-winged_teal/Louisiana/169GW/1988|1988.500	EU743319	Avian	H10N7	H10	N7	USA	NorthernAmerica	America	1988.5	Wild-ans-long
H3N2_Human_CY080544_A/Australia/22/2009|2009.551	CY080544	Human	H3N2	H3	N2	Australia	AustraliaNewZealandOceania	Oceania	2009.551	Human
H5N1_Avian_KY171397_A/chicken/Vietnam/NCVD-2716/2013|2013.055	KY171397	Avian	H5N1	H5	N1	Viet Nam	SouthEasternAsia	Asia	2013.055	Dom-gal
H1N2_Swine_KF386840_A/swine/Missouri/A01270665/2012|2012.751	KF386840	Swine	H1N2	H1	N2	USA	NorthernAmerica	America	2012.751	Swine
H7N9_Human_KF662946_A/Guangdong/1/2013|2013.605	KF662946	Human	H7N9	H7	N9	China	EasternAsia	Asia	2013.605	Human
H1N1_Human_MH083454_A/Florida/06/2018|2018.027	MH083454	Human	H1N1	H1	N1	USA	NorthernAmerica	America	2018.027	Human
H3N8_Avian_CY097715_A/mallard/Mississippi/360/2010|2010.041	CY097715	Avian	H3N8	H3	N8	USA	NorthernAmerica	America	2010.041	Wild-ans-short
H9N2_Avian_KP865815_A/chicken/Shanghai/5/2003|2003.918	KP865815	Avian	H9N2	H9	N2	China	EasternAsia	Asia	2003.918	Dom-gal
H5N2_Avian_CY166781_A/northern_shoveler/Mississippi/11OS5875/2011|2011.934	CY166781	Avian	H5N2	H5	N2	USA	NorthernAmerica	America	2011.934	Wild-ans-short
H10N6_Avian_KP287813_A/migratory_duck/Jiangxi/9334/2005|2005.816	KP287813	Avian	H10N6	H10	N6	China	EasternAsia	Asia	2005.816	Wild-ans-long
H5N1_Avian_DQ407245_A/little_grebe/Thailand/Phichit-01/2004|2004.500	DQ407245	Avian	H5N1	H5	N1	Thailand	SouthEasternAsia	Asia	2004.5	Wild-other
H1N1_Human_MH083964_A/Oklahoma/40/2017|2017.981	MH083964	Human	H1N1	H1	N1	USA	NorthernAmerica	America	2017.981	Human
H1N1_Human_KC781440_A/Utah/27/2009|2009.419	KC781440	Human	H1N1	H1	N1	USA	NorthernAmerica	America	2009.419	Human
H11N9_Avian_CY032915_A/northern_shoveler/California/HKWF611/2007|2007.858	CY032915	Avian	H11N9	H11	N9	USA	NorthernAmerica	America	2007.858	Wild-ans-short
H1N1_Swine_CY157628_A/swine/Texas/SG1162/2003|2003.786	CY157628	Swine	H1N1	H1	N1	USA	NorthernAmerica	America	2003.786	Swine
H3N2_Swine_CY158182_A/swine/North_Carolina/SG1306/2008|2008.501	CY158182	Swine	H3N2	H3	N2	USA	NorthernAmerica	America	2008.501	Swine
H10N7_Avian_CY132178_A/mallard/Ohio/11OS2044/2011|2011.625	CY132178	Avian	H10N7	H10	N7	USA	NorthernAmerica	America	2011.625	Wild-ans-short
H4N2_Avian_KY130794_A/northern_pintail/Alaska/303/2012|2012.726	KY130794	Avian	H4N2	H4	N2	USA	NorthernAmerica	America	2012.726	Wild-ans-long
H3N2_Swine_KT828046_A/swine/Ohio/14TOSU21811/2014|2014.500	KT828046	Swine	H3N2	H3	N2	USA	NorthernAmerica	America	2014.5	Swine
H5N1_Human_DQ360839_A/Thailand/676/2005|2005.500	DQ360839	Human	H5N1	H5	N1	Thailand	SouthEasternAsia	Asia	2005.5	Human
H5N4_Avian_CY096679_A/blue-winged_teal/Guatemala/CIP049-13/2010|2010.082	CY096679	Avian	H5N4	H5	N4	Guatemala	CentralAmerica	America	2010.082	Wild-ans-long
H7N3_Avian_CY005062_A/mallard_duck/Alberta/435/1985|1985.633	CY005062	Avian	H7N3	H7	N3	Canada	NorthernAmerica	America	1985.633	Wild-ans-short
H3N8_Avian_CY103159_A/mallard/Alberta/274/2006|2006.603	CY103159	Avian	H3N8	H3	N8	Canada	NorthernAmerica	America	2006.603	Wild-ans-short
H1N1_Human_CY125065_A/Shanghai/8/1996|1996.500	CY125065	Human	H1N1	H1	N1	China	EasternAsia	Asia	1996.5	Human
H4N2_Avian_KY561157_A/mallard/Ohio/15OS5718/2015|2015.803	KY561157	Avian	H4N2	H4	N2	USA	NorthernAmerica	America	2015.803	Wild-ans-short
H1N1_Human_MF593598_A/Mexico/12317/2017|2017.063	MF593598	Human	H1N1	H1	N1	Mexico	CentralAmerica	America	2017.063	Human
H3N2_Swine_CY158102_A/swine/Nebraska/01711/2007|2007.578	CY158102	Swine	H3N2	H3	N2	USA	NorthernAmerica	America	2007.578	Swine
H5N6_Avian_KP732623_A/duck/Eastern_China/S0908/2014|2014.685	KP732623	Avian	H5N6	H5	N6	China	EasternAsia	Asia	2014.685	Dom-ans
H3N2_Swine_KF467227_A/swine/North_Carolina/A01203272/2012|2012.118	KF467227	Swine	H3N2	H3	N2	USA	NorthernAmerica	America	2012.118	Swine
H3N2_Human_KJ942597_A/Indiana/10/2011|2011.500	KJ942597	Human	H3N2	H3	N2	USA	NorthernAmerica	America	2011.5	Human
H3N2_Human_CY090962_A/Texas/NHRC0001/2003|2003.885	CY090962	Human	H3N2	H3	N2	USA	NorthernAmerica	America	2003.885	Human
H6N8_Avian_CY126877_A/laughing_gull/Delaware_Bay/4/1990|1990.293	CY126877	Avian	H6N8	H6	N8	USA	NorthernAmerica	America	1990.293	Wild-other
H3N2_Human_KY697325_A/Gainesville/13/2016|2016.967	KY697325	Human	H3N2	H3	N2	USA	NorthernAmerica	America	2016.967	Human
H6N2_Avian_CY014885_A/chicken/New_York/14677-13/1998|1998.151	CY014885	Avian	H6N2	H6	N2	USA	NorthernAmerica	America	1998.151	Dom-gal
H6N1_Avian_CY166351_A/mallard/Wisconsin/11OS3098/2011|2011.732	CY166351	Avian	H6N1	H6	N1	USA	NorthernAmerica	America	2011.732	Wild-ans-short
H1N2_Swine_KX670694_A/swine/Minnesota/A01567671/2015|2015.019	KX670694	Swine	H1N2	H1	N2	USA	NorthernAmerica	America	2015.019	Swine
H1N1_Human_CY065761_A/British_Columbia/GFA0401/2009|2009.285	CY065761	Human	H1N1	H1	N1	Canada	NorthernAmerica	America	2009.285	Human
H7N3_Avian_KY550848_A/American_green-winged_teal/Colorado/AH0026688/2015|2015.090	KY550848	Avian	H7N3	H7	N3	USA	NorthernAmerica	America	2015.09	Wild-ans-long
H7N1_Avian_GQ401164_A/duck/Denmark/53-147-8/2008|2008.312	GQ401164	Avian	H7N1	H7	N1	Denmark	NorthernEurope	Europe	2008.312	Dom-ans
H9N2_Avian_KX598612_A/chicken/Fujian/SIC5/2013|2013.500	KX598612	Avian	H9N2	H9	N2	China	EasternAsia	Asia	2013.5	Dom-gal
H1N2_Swine_MG662647_A/swine/Iowa/A02218429/2017|2017.548	MG662647	Swine	H1N2	H1	N2	USA	NorthernAmerica	America	2017.548	Swine
H1N1_Human_CY125113_A/Bangkok/163/2000|2000.500	CY125113	Human	H1N1	H1	N1	Thailand	SouthEasternAsia	Asia	2000.5	Human
H6N2_Avian_KJ200818_A/duck/Guangdong/S4192/2008|2008.770	KJ200818	Avian	H6N2	H6	N2	China	EasternAsia	Asia	2008.77	Dom-ans
H11N9_Avian_MF146236_A/common_teal/Netherlands/7/2005|2005.953	MF146236	Avian	H11N9	H11	N9	Netherlands	WesternEurope	Europe	2005.953	Wild-ans-long
H1N1_Swine_CY080439_A/swine/QLD/09-02865-07/2009|2009.644	CY080439	Swine	H1N1	H1	N1	Australia	AustraliaNewZealandOceania	Oceania	2009.644	Swine
H2N3_Avian_MG280326_A/mallard_duck/Ohio/16OS0827/2016|2016.573	MG280326	Avian	H2N3	H2	N3	USA	NorthernAmerica	America	2016.573	Wild-ans-short
H11N9_Avian_CY179696_A/duck/Wisconsin/2550/1985|1985.500	CY179696	Avian	H11N9	H11	N9	USA	NorthernAmerica	America	1985.5	Dom-ans
H1N3_Avian_CY120664_A/northern_pintail/California/3466/2010|2010.934	CY120664	Avian	H1N3	H1	N3	USA	NorthernAmerica	America	2010.934	Wild-ans-long
H7N9_Human_KF007115_A/Nanjing/6/2013|2013.274	KF007115	Human	H7N9	H7	N9	China	EasternAsia	Asia	2013.274	Human
H6N6_Avian_CY110589_A/duck/Fujian/1641/2006|2006.123	CY110589	Avian	H6N6	H6	N6	China	EasternAsia	Asia	2006.123	Dom-ans
H3N1_Avian_LC367441_A/duck/Mongolia/62/2013|2013.666	LC367441	Avian	H3N1	H3	N1	Mongolia	EasternAsia	Asia	2013.666	Dom-ans
H5N1_Avian_JX534596_A/wild_duck/Fujian/2/2011|2011.189	JX534596	Avian	H5N1	H5	N1	China	EasternAsia	Asia	2011.189	Wild-ans-short
H1N2_Swine_KX671293_A/swine/Missouri/A02076915/2015|2015.496	KX671293	Swine	H1N2	H1	N2	USA	NorthernAmerica	America	2015.496	Swine
H3N6_Avian_KX121253_A/duck/Hunan/146/2014|2014.866	KX121253	Avian	H3N6	H3	N6	China	EasternAsia	Asia	2014.866	Dom-ans
H1N1_Avian_CY181374_A/green-winged_teal/Wisconsin/585/1983|1983.500	CY181374	Avian	H1N1	H1	N1	USA	NorthernAmerica	America	1983.5	Wild-ans-long
H1N2_Swine_KX772269_A/swine/South_Dakota/A01941705/2015|2015.970	KX772269	Swine	H1N2	H1	N2	USA	NorthernAmerica	America	2015.97	Swine
H5N2_Avian_KU201927_A/Coopers_hawk/Minnesota/198225/2015|2015.282	KU201927	Avian	H5N2	H5	N2	USA	NorthernAmerica	America	2015.282	Wild-other
H3N2_Human_KT842746_A/Maryland/03/2015|2015.126	KT842746	Human	H3N2	H3	N2	USA	NorthernAmerica	America	2015.126	Human
H16N3_Avian_GQ907299_A/black_headed_gull/Mongolia/1756/2006|2006.685	GQ907299	Avian	H16N3	H16	N3	Mongolia	EasternAsia	Asia	2006.685	Wild-other
H1N1_Swine_CY045745_A/swine/USA/1976/1931|1931.500	CY045745	Swine	H1N1	H1	N1	USA	NorthernAmerica	America	1931.5	Swine
H6N1_Avian_CY203338_A/mallard/Maryland/10OS1947/2010|2010.704	CY203338	Avian	H6N1	H6	N1	USA	NorthernAmerica	America	2010.704	Wild-ans-short
H3N2_Human_CY214793_A/Wyoming/02/2017|2017.011	CY214793	Human	H3N2	H3	N2	USA	NorthernAmerica	America	2017.011	Human
H14N7_Avian_MG280558_A/Northern_shoveler/Missouri/16OS6248/2016|2016.970	MG280558	Avian	H14N7	H14	N7	USA	NorthernAmerica	America	2016.97	Wild-ans-short
H9N2_Avian_KC821116_A/chicken/Shandong/sd01/2010|2010.000	KC821116	Avian	H9N2	H9	N2	China	EasternAsia	Asia	2010	Dom-gal
H16N3_Avian_KX978641_A/black-headed_gull/Netherlands/93/2012|2012.540	KX978641	Avian	H16N3	H16	N3	Netherlands	WesternEurope	Europe	2012.54	Wild-other
H5N1_Avian_FM174398_A/domestic_duck/Germany/R1772/2007|2007.500	FM174398	Avian	H5N1	H5	N1	Germany	WesternEurope	Europe	2007.5	Dom-ans
H5N6_Avian_KU143492_A/chicken/Wuhan/WHYJ02/2015|2015.038	KU143492	Avian	H5N6	H5	N6	China	EasternAsia	Asia	2015.038	Dom-gal
H10N7_Avian_CY079361_A/mallard/Illinois/08OS2710/2008|2008.816	CY079361	Avian	H10N7	H10	N7	USA	NorthernAmerica	America	2008.816	Wild-ans-short
H1N1_Human_KX407826_A/Louisiana/06/2016|2016.142	KX407826	Human	H1N1	H1	N1	USA	NorthernAmerica	America	2016.142	Human
H6N2_Avian_CY109305_A/duck/Guizhou/2773/2006|2006.367	CY109305	Avian	H6N2	H6	N2	China	EasternAsia	Asia	2006.367	Dom-ans
H7N7_Avian_KY063803_A/blue-winged_teal/Lousiana/UGAI14-0210/2014|2014.241	KY063803	Avian	H7N7	H7	N7	USA	NorthernAmerica	America	2014.241	Wild-ans-long
H1N1_Human_KC891538_A/Texas/22/2012|2012.153	KC891538	Human	H1N1	H1	N1	USA	NorthernAmerica	America	2012.153	Human
H4N6_Avian_KU161082_A/goose/Jiangsu/S2433/2011|2011.438	KU161082	Avian	H4N6	H4	N6	China	EasternAsia	Asia	2011.438	Dom-ans
H9N2_Avian_KU042205_A/pigeon/Zhejiang/P4/2013|2013.266	KU042205	Avian	H9N2	H9	N2	China	EasternAsia	Asia	2013.266	Wild-other
H5N2_Avian_EU084942_A/Duck/NJ/117228-7/2001|2001.500	EU084942	Avian	H5N2	H5	N2	USA	NorthernAmerica	America	2001.5	Dom-ans
H3N8_Avian_CY102329_A/mallard/Alberta/169/1998|1998.592	CY102329	Avian	H3N8	H3	N8	Canada	NorthernAmerica	America	1998.592	Wild-ans-short
H5N2_Avian_GQ923346_A/mallard/Arkansas/473507-9/2006|2006.500	GQ923346	Avian	H5N2	H5	N2	USA	NorthernAmerica	America	2006.5	Wild-ans-short
H4N6_Avian_KX228209_A/chicken/England/474-016250/2014|2014.392	KX228209	Avian	H4N6	H4	N6	United Kingdom	NorthernEurope	Europe	2014.392	Dom-gal
H3N3_Avian_MG204064_A/duck/Fujian/SD063/2017|2017.200	MG204064	Avian	H3N3	H3	N3	China	EasternAsia	Asia	2017.2	Dom-ans
H7N3_Avian_KY551283_A/American_green-winged_teal/AH0003731/2015|2015.003	KY551283	Avian	H7N3	H7	N3	USA	NorthernAmerica	America	2015.003	Wild-ans-long
H4N6_Avian_KT338340_A/northern_pintail/Alaska/257/2014|2014.710	KT338340	Avian	H4N6	H4	N6	USA	NorthernAmerica	America	2014.71	Wild-ans-long
H14N4_Avian_KY644375_A/blue-winged_teal/Guatemala/CIP049H113-08/2013|2013.025	KY644375	Avian	H14N4	H14	N4	Guatemala	CentralAmerica	America	2013.025	Wild-ans-long
H3N2_Human_CY104089_A/TayNguyen/TN152/2003|2003.712	CY104089	Human	H3N2	H3	N2	Viet Nam	SouthEasternAsia	Asia	2003.712	Human
H5N2_Avian_CY004322_A/mallard_duck/ALB/57/1976|1976.611	CY004322	Avian	H5N2	H5	N2	Canada	NorthernAmerica	America	1976.611	Wild-ans-short
H11N9_Avian_CY186908_A/blue-winged_teal/Ohio/12OS2152/2012|2012.704	CY186908	Avian	H11N9	H11	N9	USA	NorthernAmerica	America	2012.704	Wild-ans-long
H1N2_Swine_GQ229320_A/swine/Hong_Kong/554/2003|2003.310	GQ229320	Swine	H1N2	H1	N2	Hong Kong	EasternAsia	Asia	2003.31	Swine
H3N2_Human_CY002277_A/Memphis/24/1995|1995.500	CY002277	Human	H3N2	H3	N2	USA	NorthernAmerica	America	1995.5	Human
H11N9_Avian_CY129075_A/American_black_duck/New_Brunswick/02519/2007|2007.715	CY129075	Avian	H11N9	H11	N9	Canada	NorthernAmerica	America	2007.715	Wild-ans-short
H7N3_Avian_CY144696_A/ruddy_turnstone/New_Jersey/AI06-179/2006|2006.373	CY144696	Avian	H7N3	H7	N3	USA	NorthernAmerica	America	2006.373	Wild-other
H3N2_Human_CY121517_A/Nepal/921/2006|2006.500	CY121517	Human	H3N2	H3	N2	Nepal	SouthernAsia	Asia	2006.5	Human
H12N7_Avian_CY144265_A/ruddy_turnstone/Delaware/471599/2001|2001.500	CY144265	Avian	H12N7	H12	N7	USA	NorthernAmerica	America	2001.5	Wild-other
H1N1_Swine_CY099300_A/swine/Illinois/01917/2007|2007.932	CY099300	Swine	H1N1	H1	N1	USA	NorthernAmerica	America	2007.932	Swine
H9N2_Avian_KM113284_A/chicken/Guangdong/C1122/2011|2011.214	KM113284	Avian	H9N2	H9	N2	China	EasternAsia	Asia	2011.214	Dom-gal
H4N2_Avian_CY094674_A/mallard/California/5192/2009|2009.567	CY094674	Avian	H4N2	H4	N2	USA	NorthernAmerica	America	2009.567	Wild-ans-short
H13N8_Avian_KX978156_A/black-headed_gull/Netherlands/10/2013|2013.545	KX978156	Avian	H13N8	H13	N8	Netherlands	WesternEurope	Europe	2013.545	Wild-other
H6N1_Avian_CY077123_A/shorebird/Delaware_Bay/255/2006|2006.386	CY077123	Avian	H6N1	H6	N1	USA	NorthernAmerica	America	2006.386	Wild-other
H9N1_Avian_CY185526_A/black-headed_gull/Georgia/2/2011|2011.296	CY185526	Avian	H9N1	H9	N1	Georgia	WesternAsia	Asia	2011.296	Wild-other
H2N2_Avian_CY121972_A/mallard/Netherlands/31/2006|2006.500	CY121972	Avian	H2N2	H2	N2	Netherlands	WesternEurope	Europe	2006.5	Wild-ans-short
H3N2_Swine_CY158750_A/swine/Saskatchewan/02903/2009|2009.729	CY158750	Swine	H3N2	H3	N2	Canada	NorthernAmerica	America	2009.729	Swine
H1N2_Swine_KX670674_A/swine/South_Dakota/A01823237/2015|2015.477	KX670674	Swine	H1N2	H1	N2	USA	NorthernAmerica	America	2015.477	Swine
H6N2_Avian_KY284469_A/mallard/Ohio/15OS4208/2015|2015.616	KY284469	Avian	H6N2	H6	N2	USA	NorthernAmerica	America	2015.616	Wild-ans-short
H3N6_Avian_CY203706_A/mallard/Maryland/06OS1207/2006|2006.597	CY203706	Avian	H3N6	H3	N6	USA	NorthernAmerica	America	2006.597	Wild-ans-short
H6N1_Avian_CY145984_A/ruddy_turnstone/New_Jersey/AI09-377/2009|2009.364	CY145984	Avian	H6N1	H6	N1	USA	NorthernAmerica	America	2009.364	Wild-other
H9N2_Avian_KP865792_A/chicken/Guangdong/C76/2012|2012.918	KP865792	Avian	H9N2	H9	N2	China	EasternAsia	Asia	2012.918	Dom-gal
H3N2_Human_CY113410_A/Atlanta/211/1989|1989.500	CY113410	Human	H3N2	H3	N2	USA	NorthernAmerica	America	1989.5	Human
H5N2_Avian_KX838898_A/mallard/Alaska/AH0088535/2016|2016.611	KX838898	Avian	H5N2	H5	N2	USA	NorthernAmerica	America	2016.611	Wild-ans-short
H11N2_Avian_CY096623_A/blue-winged_teal/Guatemala/CIP049-10/2009|2009.860	CY096623	Avian	H11N2	H11	N2	Guatemala	CentralAmerica	America	2009.86	Wild-ans-long
H1N1_Swine_KR699971_A/swine/Belgium/Faimes-628/2010|2010.953	KR699971	Swine	H1N1	H1	N1	Belgium	WesternEurope	Europe	2010.953	Swine
H1N1_Swine_KM029694_A/swine/Guangdong/NS2541/2012|2012.564	KM029694	Swine	H1N1	H1	N1	China	EasternAsia	Asia	2012.564	Swine
H3N1_Swine_KC471440_A/swine/Korea/CY03-13/2012|2012.175	KC471440	Swine	H3N1	H3	N1	South Korea	EasternAsia	Asia	2012.175	Swine
H6N3_Avian_CY004207_A/mallard_duck/ALB/76/1985|1985.614	CY004207	Avian	H6N3	H6	N3	Canada	NorthernAmerica	America	1985.614	Wild-ans-short
H3N8_Equine_CY032298_A/equine/Sao_Paulo/6/1963|1963.500	CY032298	Equine	H3N8	H3	N8	Brazil	SouthernAmerica	America	1963.5	Equine
H16N3_Avian_CY213732_A/glaucous-winged_gull/Southcentral_Alaska/13MB02558/2013|2013.660	CY213732	Avian	H16N3	H16	N3	USA	NorthernAmerica	America	2013.66	Wild-other
H1N1_Human_CY053012_A/Houston/5H/2009|2009.378	CY053012	Human	H1N1	H1	N1	USA	NorthernAmerica	America	2009.378	Human
H9N2_Avian_MH135390_A/chicken/Bangladesh/33386/2017|2017.625	MH135390	Avian	H9N2	H9	N2	Bangladesh	SouthernAsia	Asia	2017.625	Dom-gal
H3N2_Human_KX417031_A/Missouri/13/2016|2016.318	KX417031	Human	H3N2	H3	N2	USA	NorthernAmerica	America	2016.318	Human
H3N2_Human_KX412420_A/Louisiana/06/2015|2015.836	KX412420	Human	H3N2	H3	N2	USA	NorthernAmerica	America	2015.836	Human
H6N5_Avian_KY575211_A/green_winged_teal/Mexico-Sonora/829/2009|2009.025	KY575211	Avian	H6N5	H6	N5	Mexico	CentralAmerica	America	2009.025	Wild-ans-long
H3N2_Human_KX414680_A/Oregon/04/2016|2016.088	KX414680	Human	H3N2	H3	N2	USA	NorthernAmerica	America	2016.088	Human
H1N1_Swine_CY158318_A/swine/North_Carolina/SG1334/2009|2009.052	CY158318	Swine	H1N1	H1	N1	USA	NorthernAmerica	America	2009.052	Swine
H1N2_Swine_CY086895_A/swine/North_Carolina/226125/2010|2010.685	CY086895	Swine	H1N2	H1	N2	USA	NorthernAmerica	America	2010.685	Swine
H7N7_Avian_KY551315_A/mallard/Idaho/AH0011522/2015|2015.608	KY551315	Avian	H7N7	H7	N7	USA	NorthernAmerica	America	2015.608	Wild-ans-short
H7N3_Avian_KY550887_A/American_green-winged_teal/Indiana/AH0029607/2015|2015.830	KY550887	Avian	H7N3	H7	N3	USA	NorthernAmerica	America	2015.83	Wild-ans-long
H6N2_Avian_EF592494_A/mallard/SanJiang/151/2006|2006.500	EF592494	Avian	H6N2	H6	N2	China	EasternAsia	Asia	2006.5	Wild-ans-short
H1N2_Swine_KR859455_A/swine/Illinois/A01047045/2010|2010.910	KR859455	Swine	H1N2	H1	N2	USA	NorthernAmerica	America	2010.91	Swine
H3N6_Avian_CY144640_A/ruddy_turnstone/New_Jersey/1321394/2005|2005.386	CY144640	Avian	H3N6	H3	N6	USA	NorthernAmerica	America	2005.386	Wild-other
H1N2_Swine_MF194889_A/swine/Minnesota/MT_12_07_2083/2012|2012.216	MF194889	Swine	H1N2	H1	N2	USA	NorthernAmerica	America	2012.216	Swine
H4N6_Avian_CY164509_A/mallard/Sweden/5811/2005|2005.849	CY164509	Avian	H4N6	H4	N6	Sweden	NorthernEurope	Europe	2005.849	Wild-ans-short
H3N2_Canine_FJ560888_A/canine/Korea/GCVP01/2007|2007.367	FJ560888	Canine	H3N2	H3	N2	South Korea	EasternAsia	Asia	2007.367	Canine
H1N1_Swine_KJ889323_A/swine/Netherlands/25/1980|1980.500	KJ889323	Swine	H1N1	H1	N1	Netherlands	WesternEurope	Europe	1980.5	Swine
H3N2_Human_CY121162_A/England/42/1972|1972.500	CY121162	Human	H3N2	H3	N2	United Kingdom	NorthernEurope	Europe	1972.5	Human
H3N2_Swine_KY401788_A/swine/Iowa/A01944136/2015|2015.740	KY401788	Swine	H3N2	H3	N2	USA	NorthernAmerica	America	2015.74	Swine
H7N2_Avian_CY031033_A/duck/Italy/4609/2003|2003.500	CY031033	Avian	H7N2	H7	N2	Italy	SouthernEurope	Europe	2003.5	Dom-ans
H6N2_Avian_CY095257_A/duck/Egypt/053/2005|2005.096	CY095257	Avian	H6N2	H6	N2	Egypt	NorthernAfrica	Africa	2005.096	Dom-ans
H3N2_Human_CY261486_A/North_Dakota/29/2017|2017.901	CY261486	Human	H3N2	H3	N2	USA	NorthernAmerica	America	2017.901	Human
H12N5_Avian_CY203866_A/mallard/Maryland/09OS1083/2009|2009.578	CY203866	Avian	H12N5	H12	N5	USA	NorthernAmerica	America	2009.578	Wild-ans-short
H5N1_Avian_EF530048_A/mallard/ON/499/2005|2005.500	EF530048	Avian	H5N1	H5	N1	Canada	NorthernAmerica	America	2005.5	Wild-ans-short
H3N2_Swine_CY159134_A/swine/Nebraska/00188/2003|2003.753	CY159134	Swine	H3N2	H3	N2	USA	NorthernAmerica	America	2003.753	Swine
H1N2_Swine_AB600845_A/swine/Niigata/729/2004|2004.500	AB600845	Swine	H1N2	H1	N2	Japan	EasternAsia	Asia	2004.5	Swine
H7N9_Avian_KY751225_A/chicken/Guangdong/GD20/2017|2017.014	KY751225	Avian	H7N9	H7	N9	China	EasternAsia	Asia	2017.014	Dom-gal
H3N6_Avian_CY186884_A/blue-winged_teal/Ohio/12OS2229/2012|2012.682	CY186884	Avian	H3N6	H3	N6	USA	NorthernAmerica	America	2012.682	Wild-ans-long
H5N2_Avian_EU743024_A/chicken/NJ/17169/1993|1993.500	EU743024	Avian	H5N2	H5	N2	USA	NorthernAmerica	America	1993.5	Dom-gal
H3N6_Avian_CY049779_A/garganey/Altai/1216/2007|2007.704	CY049779	Avian	H3N6	H3	N6	Russia	EasternEurope	Europe	2007.704	Wild-ans-short
H1N1_Human_CY096607_A/Cambridge/INS528/2010|2010.216	CY096607	Human	H1N1	H1	N1	USA	NorthernAmerica	America	2010.216	Human
H3N2_Swine_CY157620_A/swine/Oklahoma/00153/2003|2003.712	CY157620	Swine	H3N2	H3	N2	USA	NorthernAmerica	America	2003.712	Swine
H3N2_Swine_MF045250_A/swine/Nebraska/A01781225/2016|2016.685	MF045250	Swine	H3N2	H3	N2	USA	NorthernAmerica	America	2016.685	Swine
H2N3_Avian_CY079497_A/mallard/Wisconsin/08OS2844/2008|2008.830	CY079497	Avian	H2N3	H2	N3	USA	NorthernAmerica	America	2008.83	Wild-ans-short
H3N2_Avian_CY179776_A/mallard/Wisconsin/31/1975|1975.500	CY179776	Avian	H3N2	H3	N2	USA	NorthernAmerica	America	1975.5	Wild-ans-short
H5N1_Avian_FM177134_A/chicken/Germany/R3294/2007|2007.500	FM177134	Avian	H5N1	H5	N1	Germany	WesternEurope	Europe	2007.5	Dom-gal
H5N1_Avian_AB523774_A/common_goldeneye/Mongolia/X60/2009|2009.534	AB523774	Avian	H5N1	H5	N1	Mongolia	EasternAsia	Asia	2009.534	Wild-ans-short
H11N9_Avian_CY130075_A/duck/Memphis/546/1974|1974.500	CY130075	Avian	H11N9	H11	N9	USA	NorthernAmerica	America	1974.5	Dom-ans
H4N6_Avian_CY181130_A/blue-winged_teal/Wisconsin/19/1974|1974.500	CY181130	Avian	H4N6	H4	N6	USA	NorthernAmerica	America	1974.5	Wild-ans-long
H1N1_Swine_EU004445_A/swine/Tianjin/01/2004|2004.500	EU004445	Swine	H1N1	H1	N1	China	EasternAsia	Asia	2004.5	Swine
H2N1_Avian_CY117522_A/shorebird/Delaware_Bay/122/1997|1997.364	CY117522	Avian	H2N1	H2	N1	USA	NorthernAmerica	America	1997.364	Wild-other
H3N2_Human_CY113330_A/Netherlands/330/1985|1985.000	CY113330	Human	H3N2	H3	N2	Netherlands	WesternEurope	Europe	1985	Human
H3N3_Avian_KY673157_A/blue-winged_teal/Guatemala/CIP049H105-08/2011|2011.934	KY673157	Avian	H3N3	H3	N3	Guatemala	CentralAmerica	America	2011.934	Wild-ans-long
H1N1_Human_CY021730_A/Memphis/1/1984|1984.500	CY021730	Human	H1N1	H1	N1	USA	NorthernAmerica	America	1984.5	Human
H1N2_Swine_KM489579_A/swine/Ontario/68/2012|2012.773	KM489579	Swine	H1N2	H1	N2	Canada	NorthernAmerica	America	2012.773	Swine
H1N1_Human_MH079728_A/Nebraska/05/2018|2018.058	MH079728	Human	H1N1	H1	N1	USA	NorthernAmerica	America	2018.058	Human
H5N2_Avian_GQ923194_A/American_wigeon/Iowa/463993/2006|2006.500	GQ923194	Avian	H5N2	H5	N2	USA	NorthernAmerica	America	2006.5	Wild-ans-long
H11N6_Avian_CY144608_A/ruddy_turnstone/New_Jersey/1321416/2005|2005.397	CY144608	Avian	H11N6	H11	N6	USA	NorthernAmerica	America	2005.397	Wild-other
H4N6_Avian_CY141006_A/blue-winged_teal/Louisiana/AI09-5291/2009|2009.871	CY141006	Avian	H4N6	H4	N6	USA	NorthernAmerica	America	2009.871	Wild-ans-long
H7N6_Avian_GU186479_A/Northern_shoveler/NC/6412-052/2005|2005.500	GU186479	Avian	H7N6	H7	N6	USA	NorthernAmerica	America	2005.5	Wild-ans-short
H3N2_Human_CY019912_A/Albany/19/1968|1968.500	CY019912	Human	H3N2	H3	N2	USA	NorthernAmerica	America	1968.5	Human
H3N2_Human_CY233415_A/Michigan/43/2017|2017.195	CY233415	Human	H3N2	H3	N2	USA	NorthernAmerica	America	2017.195	Human
H5N1_Avian_HM006750_A/Chicken/Laos/Xaythiani-26/2006|2006.500	HM006750	Avian	H5N1	H5	N1	Laos	SouthEasternAsia	Asia	2006.5	Dom-gal
H7N9_Avian_KJ395971_A/chicken/Guangdong/G1/2013|2013.340	KJ395971	Avian	H7N9	H7	N9	China	EasternAsia	Asia	2013.34	Dom-gal
H3N2_Human_CY037628_A/Florida/UR07-0146/2008|2008.186	CY037628	Human	H3N2	H3	N2	USA	NorthernAmerica	America	2008.186	Human
H6N2_Avian_KY415786_A/duck/Hubei/ZYSYG7/2015|2015.888	KY415786	Avian	H6N2	H6	N2	China	EasternAsia	Asia	2015.888	Dom-ans
H3N1_Swine_KT374266_A/swine/Iowa/A01555108/2014|2014.882	KT374266	Swine	H3N1	H3	N1	USA	NorthernAmerica	America	2014.882	Swine
H2N9_Avian_CY184258_A/mallard/Sweden/101120/2009|2009.841	CY184258	Avian	H2N9	H2	N9	Sweden	NorthernEurope	Europe	2009.841	Wild-ans-short
H4N6_Avian_CY235103_A/cinnamon_teal/Idaho/UGAI16-1861/2016|2016.619	CY235103	Avian	H4N6	H4	N6	USA	NorthernAmerica	America	2016.619	Wild-ans-short
H3N8_Avian_CY143697_A/mallard/Interior_Alaska/10BM09158R0/2010|2010.595	CY143697	Avian	H3N8	H3	N8	USA	NorthernAmerica	America	2010.595	Wild-ans-short
H7N2_Avian_EU742893_A/chicken/FL/90348-4/2001|2001.500	EU742893	Avian	H7N2	H7	N2	USA	NorthernAmerica	America	2001.5	Dom-gal
H4N6_Avian_CY042548_A/ruddy_turnstone/Delaware/Sg-00541/2008|2008.411	CY042548	Avian	H4N6	H4	N6	USA	NorthernAmerica	America	2008.411	Wild-other
H3N2_Swine_MF099010_A/swine/Chile/33/2014|2014.551	MF099010	Swine	H3N2	H3	N2	Chile	SouthernAmerica	America	2014.551	Swine
H3N2_Human_CY050569_A/New_York/3104/2009|2009.323	CY050569	Human	H3N2	H3	N2	USA	NorthernAmerica	America	2009.323	Human
H1N1_Avian_CY076138_A/mallard/California/20385-004/2007|2007.592	CY076138	Avian	H1N1	H1	N1	USA	NorthernAmerica	America	2007.592	Wild-ans-short
H6N8_Avian_CY096060_A/rosy-billed_pochard/Argentina/CIP051-269/2007|2007.362	CY096060	Avian	H6N8	H6	N8	Argentina	SouthernAmerica	America	2007.362	Wild-ans-short
H7N8_Avian_MH458921_A/Duck/Hubei/HF5/2017|2017.318	MH458921	Avian	H7N8	H7	N8	China	EasternAsia	Asia	2017.318	Dom-ans
H5N3_Avian_LC371801_A/duck/Hokkaido/167/2007|2007.827	LC371801	Avian	H5N3	H5	N3	Japan	EasternAsia	Asia	2007.827	Dom-ans
H1N2_Swine_KC866548_A/swine/Kentucky/12TOSU1155/2012|2012.844	KC866548	Swine	H1N2	H1	N2	USA	NorthernAmerica	America	2012.844	Swine
H11N2_Avian_CY127346_A/shorebird/Delaware_Bay/29/1996|1996.364	CY127346	Avian	H11N2	H11	N2	USA	NorthernAmerica	America	1996.364	Wild-other
H1N1_Swine_KP404331_A/swine/Hunan/951/2013|2013.038	KP404331	Swine	H1N1	H1	N1	China	EasternAsia	Asia	2013.038	Swine
H1N1_Swine_HQ695992_A/swine/Jangsu/504/2010|2010.038	HQ695992	Swine	H1N1	H1	N1	China	EasternAsia	Asia	2010.038	Swine
H5N1_Avian_KY926754_A/chicken/Cameroon/16VIR3791-16/2016|2016.449	KY926754	Avian	H5N1	H5	N1	Cameroon	CentralAfrica	Africa	2016.449	Dom-gal
H4N6_Avian_CY103151_A/mallard/Alberta/258/2006|2006.603	CY103151	Avian	H4N6	H4	N6	Canada	NorthernAmerica	America	2006.603	Wild-ans-short
H10N8_Avian_KP862040_A/duck/Hunan/S4280/2009|2009.937	KP862040	Avian	H10N8	H10	N8	China	EasternAsia	Asia	2009.937	Dom-ans
H13N6_Avian_CY125306_A/black-legged_kittiwake/Quebec/02838-1/2009|2009.627	CY125306	Avian	H13N6	H13	N6	Canada	NorthernAmerica	America	2009.627	Wild-other
H4N8_Avian_CY038369_A/northern_pintail/Interior_Alaska/2/2007|2007.682	CY038369	Avian	H4N8	H4	N8	USA	NorthernAmerica	America	2007.682	Wild-ans-long
H10N7_Avian_CY204767_A/mallard/Maryland/13OS3318/2014|2014.477	CY204767	Avian	H10N7	H10	N7	USA	NorthernAmerica	America	2014.477	Wild-ans-short
H3N2_Human_KM070246_A/Singapore/H2013-422a/2013|2013.419	KM070246	Human	H3N2	H3	N2	Singapore	SouthEasternAsia	Asia	2013.419	Human
H6N6_Avian_KU050758_A/chicken/Zhejiang/727009/2014|2014.567	KU050758	Avian	H6N6	H6	N6	China	EasternAsia	Asia	2014.567	Dom-gal
H3N2_Human_CY243526_A/Alaska/28/2017|2017.425	CY243526	Human	H3N2	H3	N2	USA	NorthernAmerica	America	2017.425	Human
H1N1_Human_KX408130_A/New_Mexico/31/2015|2015.986	KX408130	Human	H1N1	H1	N1	USA	NorthernAmerica	America	2015.986	Human
H1N1_Avian_CY140644_A/mallard/Minnesota/AI09-1678/2009|2009.567	CY140644	Avian	H1N1	H1	N1	USA	NorthernAmerica	America	2009.567	Wild-ans-short
H3N2_Swine_CY246070_A/swine/British_Columbia/SD0132/2016|2016.033	CY246070	Swine	H3N2	H3	N2	Canada	NorthernAmerica	America	2016.033	Swine
H5N6_Swine_KT313407_A/swine/Guangdong/1/2014|2014.460	KT313407	Swine	H5N6	H5	N6	China	EasternAsia	Asia	2014.46	Swine
H1N2_Swine_MF872849_A/swine/Spain/45700-1/2016|2016.879	MF872849	Swine	H1N2	H1	N2	Spain	SouthernEurope	Europe	2016.879	Swine
H11N2_Avian_CY166805_A/northern_shoveler/Mississippi/11OS6077/2011|2011.940	CY166805	Avian	H11N2	H11	N2	USA	NorthernAmerica	America	2011.94	Wild-ans-short
H4N8_Avian_CY140274_A/mallard/Minnesota/Sg-00616/2008|2008.573	CY140274	Avian	H4N8	H4	N8	USA	NorthernAmerica	America	2008.573	Wild-ans-short
H3N2_Human_KT837338_A/Maine/05/2014|2014.784	KT837338	Human	H3N2	H3	N2	USA	NorthernAmerica	America	2014.784	Human
H5N2_Avian_KU143478_A/chicken/Wuhan/WHJF/2014|2014.953	KU143478	Avian	H5N2	H5	N2	China	EasternAsia	Asia	2014.953	Dom-gal
H3N2_Human_CY113754_A/Netherlands/938/1991|1991.964	CY113754	Human	H3N2	H3	N2	Netherlands	WesternEurope	Europe	1991.964	Human
H6N1_Avian_DQ376804_A/chicken/Taiwan/ns2/99|1999.500	DQ376804	Avian	H6N1	H6	N1	Taiwan	EasternAsia	Asia	1999.5	Dom-gal
H1N1_Human_KC881667_A/North_Carolina/09/2011|2011.052	KC881667	Human	H1N1	H1	N1	USA	NorthernAmerica	America	2011.052	Human
H1N1_Avian_CY004543_A/blue-winged_teal/Alberta/141/1992|1992.915	CY004543	Avian	H1N1	H1	N1	Canada	NorthernAmerica	America	1992.915	Wild-ans-long
H3N8_Avian_KX978729_A/mallard_duck/Netherlands/30/2010|2010.721	KX978729	Avian	H3N8	H3	N8	Netherlands	WesternEurope	Europe	2010.721	Wild-ans-short
H4N6_Avian_KY828662_A/mallard/California/UCD360/2014|2014.611	KY828662	Avian	H4N6	H4	N6	USA	NorthernAmerica	America	2014.611	Wild-ans-short
H6N5_Avian_CY144370_A/red_knot/New_Jersey/828235/2001|2001.500	CY144370	Avian	H6N5	H6	N5	USA	NorthernAmerica	America	2001.5	Wild-other
H9N2_Avian_KY983105_A/northern_pintail/California/HS050B/2015|2015.819	KY983105	Avian	H9N2	H9	N2	USA	NorthernAmerica	America	2015.819	Wild-ans-long
H3N8_Avian_CY028641_A/black_duck/Perth/699/1978|1978.068	CY028641	Avian	H3N8	H3	N8	Australia	AustraliaNewZealandOceania	Oceania	1978.068	Wild-ans-short
H1N1_Human_CY026864_A/North_Carolina/UR06-0099/2007|2007.077	CY026864	Human	H1N1	H1	N1	USA	NorthernAmerica	America	2007.077	Human
H6N2_Avian_KT266949_A/goose/Guangxi/115/2012|2012.244	KT266949	Avian	H6N2	H6	N2	China	EasternAsia	Asia	2012.244	Dom-ans
H1N1_Human_CY061583_A/Texas/JMS401/2010|2010.005	CY061583	Human	H1N1	H1	N1	USA	NorthernAmerica	America	2010.005	Human
H3N2_Human_KT839746_A/Illinois/09/2014|2014.915	KT839746	Human	H3N2	H3	N2	USA	NorthernAmerica	America	2014.915	Human
H10N7_Avian_CY139382_A/mallard-black_duck_hybrid/New_Brunswick/00904/2010|2010.701	CY139382	Avian	H10N7	H10	N7	Canada	NorthernAmerica	America	2010.701	Wild-ans-short
H11N9_Avian_CY180689_A/mallard/Wisconsin/477/1976|1976.500	CY180689	Avian	H11N9	H11	N9	USA	NorthernAmerica	America	1976.5	Wild-ans-short
H1N1_Human_CY250162_A/Michigan/290/2017|2017.721	CY250162	Human	H1N1	H1	N1	USA	NorthernAmerica	America	2017.721	Human
H10N7_Avian_KX977748_A/mallard_duck/Netherlands/22/2010|2010.682	KX977748	Avian	H10N7	H10	N7	Netherlands	WesternEurope	Europe	2010.682	Wild-ans-short
H4N6_Avian_JX454703_A/wild_duck/Korea/CSM20-5/2009|2009.871	JX454703	Avian	H4N6	H4	N6	South Korea	EasternAsia	Asia	2009.871	Wild-ans-short
H3N2_Human_CY003717_A/Hong_Kong/14/1992|1992.500	CY003717	Human	H3N2	H3	N2	Hong Kong	EasternAsia	Asia	1992.5	Human
H3N2_Human_CY022314_A/Memphis/104/1976|1976.500	CY022314	Human	H3N2	H3	N2	USA	NorthernAmerica	America	1976.5	Human
H5N1_Avian_KU201855_A/American_wigeon/Washington/196336/2015|2015.003	KU201855	Avian	H5N1	H5	N1	USA	NorthernAmerica	America	2015.003	Wild-ans-long
H1N2_Swine_KR700694_A/swine/England/90276/2011|2011.622	KR700694	Swine	H1N2	H1	N2	United Kingdom	NorthernEurope	Europe	2011.622	Swine
H16N3_Avian_CY125611_A/mallard/Quebec/02916-1/2009|2009.627	CY125611	Avian	H16N3	H16	N3	Canada	NorthernAmerica	America	2009.627	Wild-ans-short
H1N1_Human_KX915683_A/Wyoming/24/2016|2016.299	KX915683	Human	H1N1	H1	N1	USA	NorthernAmerica	America	2016.299	Human
H6N1_Avian_CY133882_A/American_wigeon/California/2423/2010|2010.808	CY133882	Avian	H6N1	H6	N1	USA	NorthernAmerica	America	2010.808	Wild-ans-long
H1N1_Swine_MF919799_A/swine/Minnesota/MT_13_01_S17/2013|2013.044	MF919799	Swine	H1N1	H1	N1	USA	NorthernAmerica	America	2013.044	Swine
H7N9_Avian_KY751220_A/chicken/Liaoning/LN1/2016|2016.022	KY751220	Avian	H7N9	H7	N9	China	EasternAsia	Asia	2016.022	Dom-gal
H1N1_Human_CY009337_A/Fort_Warren/1/1950|1950.500	CY009337	Human	H1N1	H1	N1	USA	NorthernAmerica	America	1950.5	Human
H3N2_Human_CY216032_A/Georgia/04/2017|2017.022	CY216032	Human	H3N2	H3	N2	USA	NorthernAmerica	America	2017.022	Human
H3N2_Human_CY022530_A/Auckland/602/2001|2001.630	CY022530	Human	H3N2	H3	N2	New Zealand	AustraliaNewZealandOceania	Oceania	2001.63	Human
H11N2_Avian_CY064797_A/mallard/Sweden/55/2002|2002.874	CY064797	Avian	H11N2	H11	N2	Sweden	NorthernEurope	Europe	2002.874	Wild-ans-short
H10N7_Avian_CY146413_A/ruddy_turnstone/New_Jersey/AI09-1336/2009|2009.408	CY146413	Avian	H10N7	H10	N7	USA	NorthernAmerica	America	2009.408	Wild-other
H9N2_Avian_MF673350_A/chicken/Jordan/56/2003|2003.173	MF673350	Avian	H9N2	H9	N2	Jordan	WesternAsia	Asia	2003.173	Dom-gal
H5N8_Avian_MH107220_A/Cygnus_olor/Belgium/2967/2017|2017.216	MH107220	Avian	H5N8	H5	N8	Belgium	WesternEurope	Europe	2017.216	Wild-ans-short
H7N7_Avian_CY024783_A/starling/Victoria/1985|1985.500	CY024783	Avian	H7N7	H7	N7	Australia	AustraliaNewZealandOceania	Oceania	1985.5	Wild-other
H2N7_Avian_CY117434_A/sanderling/New_Jersey/756/1986|1986.359	CY117434	Avian	H2N7	H2	N7	USA	NorthernAmerica	America	1986.359	Wild-other
H9N2_Avian_KY983226_A/northern_pintail/California/HS050A/2015|2015.819	KY983226	Avian	H9N2	H9	N2	USA	NorthernAmerica	America	2015.819	Wild-ans-long
H2N2_Human_CY125859_A/England/1/1961|1961.500	CY125859	Human	H2N2	H2	N2	United Kingdom	NorthernEurope	Europe	1961.5	Human
H9N2_Avian_KY415816_A/duck/Ganzhou/GZ188/2016|2016.071	KY415816	Avian	H9N2	H9	N2	China	EasternAsia	Asia	2016.071	Dom-ans
H1N1_Human_GQ200205_A/Tennessee/05/2009|2009.321	GQ200205	Human	H1N1	H1	N1	USA	NorthernAmerica	America	2009.321	Human
H1N1_Human_CY176759_A/Cologne/INS3_686/2011|2011.123	CY176759	Human	H1N1	H1	N1	Germany	WesternEurope	Europe	2011.123	Human
H7N3_Avian_KU290097_A/mallard/New_York/A00723392/2009|2009.945	KU290097	Avian	H7N3	H7	N3	USA	NorthernAmerica	America	2009.945	Wild-ans-short
H5N1_Avian_AB478024_A/village_chicken/Kyaing_Tong/2433/2007|2007.500	AB478024	Avian	H5N1	H5	N1	Myanmar	SouthEasternAsia	Asia	2007.5	Dom-gal
H12N8_Avian_CY203666_A/mallard/Maryland/06OS480/2006|2006.463	CY203666	Avian	H12N8	H12	N8	USA	NorthernAmerica	America	2006.463	Wild-ans-short
H5N1_Avian_KX160183_A/chicken/Liaoning/S4092/2011|2011.860	KX160183	Avian	H5N1	H5	N1	China	EasternAsia	Asia	2011.86	Dom-gal
H5N6_Avian_CY177430_A/mallard/California/1500P/2013|2013.575	CY177430	Avian	H5N6	H5	N6	USA	NorthernAmerica	America	2013.575	Wild-ans-short
H7N8_Avian_KF260285_A/duck/Jiangxi/9631/2009|2009.500	KF260285	Avian	H7N8	H7	N8	China	EasternAsia	Asia	2009.5	Dom-ans
H9N2_Avian_KF260334_A/chicken/Hong_Kong/NT286/2007|2007.500	KF260334	Avian	H9N2	H9	N2	Hong Kong	EasternAsia	Asia	2007.5	Dom-gal
H3N2_Human_KT836245_A/Missouri/09/2015|2015.063	KT836245	Human	H3N2	H3	N2	USA	NorthernAmerica	America	2015.063	Human
H4N6_Avian_CY164389_A/mallard/Sweden/3272/2003|2003.674	CY164389	Avian	H4N6	H4	N6	Sweden	NorthernEurope	Europe	2003.674	Wild-ans-short
H1N1_Swine_JX045996_A/swine/Illinois/A01049981/2011|2011.373	JX045996	Swine	H1N1	H1	N1	USA	NorthernAmerica	America	2011.373	Swine
H4N6_Avian_CY206028_A/blue-winged_teal/Texas/AI11-3691/2011|2011.696	CY206028	Avian	H4N6	H4	N6	USA	NorthernAmerica	America	2011.696	Wild-ans-long
H3N8_Equine_CY032314_A/equine/Santa_Fe/1/1985|1985.500	CY032314	Equine	H3N8	H3	N8	USA	NorthernAmerica	America	1985.5	Equine
H3N2_Human_KY926359_A/Soledade/LACENRS-820/2011|2011.518	KY926359	Human	H3N2	H3	N2	Brazil	SouthernAmerica	America	2011.518	Human
H3N2_Swine_CY045550_A/swine/Oklahoma/001142/2009|2009.500	CY045550	Swine	H3N2	H3	N2	USA	NorthernAmerica	America	2009.5	Swine
H1N2_Swine_KT306805_A/swine/Oklahoma/A01290898/2013|2013.885	KT306805	Swine	H1N2	H1	N2	USA	NorthernAmerica	America	2013.885	Swine
H3N2_Swine_MF373324_A/swine/Indiana/A01672517/2017|2017.052	MF373324	Swine	H3N2	H3	N2	USA	NorthernAmerica	America	2017.052	Swine
H7N1_Avian_CY139934_A/blue-winged_teal/Texas/578575/2002|2002.500	CY139934	Avian	H7N1	H7	N1	USA	NorthernAmerica	America	2002.5	Wild-ans-long
H5N3_Avian_CY096719_A/blue-winged_teal/Guatemala/CIP049-09/2010|2010.082	CY096719	Avian	H5N3	H5	N3	Guatemala	CentralAmerica	America	2010.082	Wild-ans-long
H3N2_Human_CY088157_A/England/470/2003|2003.844	CY088157	Human	H3N2	H3	N2	United Kingdom	NorthernEurope	Europe	2003.844	Human
H1N1_Human_CY066876_A/District_of_Columbia/INS228/2009|2009.866	CY066876	Human	H1N1	H1	N1	USA	NorthernAmerica	America	2009.866	Human
H1N1_Human_CY176711_A/Minneapolis/INS3_675/2012|2012.156	CY176711	Human	H1N1	H1	N1	USA	NorthernAmerica	America	2012.156	Human
H4N6_Avian_CY092166_A/duck/Western_Australia/8108/1984|1984.500	CY092166	Avian	H4N6	H4	N6	Australia	AustraliaNewZealandOceania	Oceania	1984.5	Dom-ans
H3N2_Human_KT838023_A/Washington/20/2014|2014.773	KT838023	Human	H3N2	H3	N2	USA	NorthernAmerica	America	2014.773	Human
H9N2_Avian_KF768186_A/chicken/Guangxi/066C10/2010|2010.438	KF768186	Avian	H9N2	H9	N2	China	EasternAsia	Asia	2010.438	Dom-gal
H5N1_Avian_CY036244_A/grey_heron/Hong_Kong/1046/2008|2008.500	CY036244	Avian	H5N1	H5	N1	Hong Kong	EasternAsia	Asia	2008.5	Wild-other
H3N2_Swine_CY195027_A/swine/Maryland/D0384/2013|2013.910	CY195027	Swine	H3N2	H3	N2	USA	NorthernAmerica	America	2013.91	Swine
H4N9_Avian_CY125578_A/blue-winged_teal/Prince_Edward_Island/03910/2009|2009.630	CY125578	Avian	H4N9	H4	N9	Canada	NorthernAmerica	America	2009.63	Wild-ans-long
H4N6_Avian_CY145059_A/ruddy_turnstone/New_Jersey/Sg-00494/2008|2008.375	CY145059	Avian	H4N6	H4	N6	USA	NorthernAmerica	America	2008.375	Wild-other
H9N2_Avian_KM519964_A/chicken/India/80998/2008|2008.030	KM519964	Avian	H9N2	H9	N2	India	SouthernAsia	Asia	2008.03	Dom-gal
H5N2_Avian_JQ041397_A/duck/Eastern_China/1111/2011|2011.038	JQ041397	Avian	H5N2	H5	N2	China	EasternAsia	Asia	2011.038	Dom-ans
H1N1_Human_KX408922_A/Illinois/29/2015|2015.923	KX408922	Human	H1N1	H1	N1	USA	NorthernAmerica	America	2015.923	Human
H9N5_Avian_CY005118_A/ruddy_turnstone/DE/2576/1987|1987.416	CY005118	Avian	H9N5	H9	N5	USA	NorthernAmerica	America	1987.416	Wild-other
H1N2_Swine_KY401946_A/swine/Nebraska/A01776543/2016|2016.447	KY401946	Swine	H1N2	H1	N2	USA	NorthernAmerica	America	2016.447	Swine
H1N1_Human_CY176410_A/Brighton/INS3_669/2011|2011.068	CY176410	Human	H1N1	H1	N1	United Kingdom	NorthernEurope	Europe	2011.068	Human
H6N2_Avian_CY004528_A/mallard_duck/ALB/294/1987|1987.649	CY004528	Avian	H6N2	H6	N2	Canada	NorthernAmerica	America	1987.649	Wild-ans-short
H1N1_Human_CY021826_A/Albany/12/1951|1951.500	CY021826	Human	H1N1	H1	N1	USA	NorthernAmerica	America	1951.5	Human
H5N1_Avian_CY144744_A/ruddy_turnstone/New_Jersey/AI07-69/2007|2007.564	CY144744	Avian	H5N1	H5	N1	USA	NorthernAmerica	America	2007.564	Wild-other
H1N1_Swine_CY116275_A/swine/England/68327/1998|1998.882	CY116275	Swine	H1N1	H1	N1	United Kingdom	NorthernEurope	Europe	1998.882	Swine
H7N7_Avian_CY005076_A/ruddy_turnstone/DE/2378/1988|1988.411	CY005076	Avian	H7N7	H7	N7	USA	NorthernAmerica	America	1988.411	Wild-other
H3N8_Avian_CY180729_A/duck/Minnesota/53/1974|1974.500	CY180729	Avian	H3N8	H3	N8	USA	NorthernAmerica	America	1974.5	Dom-ans
H1N1_Human_KC780185_A/Montana/22/2009|2009.915	KC780185	Human	H1N1	H1	N1	USA	NorthernAmerica	America	2009.915	Human
H5N2_Avian_CY179408_A/mallard/Wisconsin/411/1981|1981.500	CY179408	Avian	H5N2	H5	N2	USA	NorthernAmerica	America	1981.5	Wild-ans-short
H5N1_Avian_DQ997414_A/duck/Zhejiang/bj/2002|2002.500	DQ997414	Avian	H5N1	H5	N1	China	EasternAsia	Asia	2002.5	Dom-ans
H7N3_Avian_CY205192_A/mallard/Maryland/12OS3630/2013|2013.022	CY205192	Avian	H7N3	H7	N3	USA	NorthernAmerica	America	2013.022	Wild-ans-short
H1N1_Swine_CY158534_A/swine/North_Carolina/SG1387/2011|2011.745	CY158534	Swine	H1N1	H1	N1	USA	NorthernAmerica	America	2011.745	Swine
H9N2_Avian_KP414532_A/chicken/Dongguan/2827/2013|2013.962	KP414532	Avian	H9N2	H9	N2	China	EasternAsia	Asia	2013.962	Dom-gal
H3N8_Avian_CY157419_A/mallard/California/3304/2012|2012.605	CY157419	Avian	H3N8	H3	N8	USA	NorthernAmerica	America	2012.605	Wild-ans-short
H5N6_Avian_KP732618_A/goose/Eastern_China/S0513/2013|2013.362	KP732618	Avian	H5N6	H5	N6	China	EasternAsia	Asia	2013.362	Dom-ans
H3N2_Avian_KJ439836_A/duck/Zhejiang/D11/2013|2013.789	KJ439836	Avian	H3N2	H3	N2	China	EasternAsia	Asia	2013.789	Dom-ans
H10N7_Avian_CY137743_A/shorebird/Delaware_Bay/586/2008|2008.375	CY137743	Avian	H10N7	H10	N7	USA	NorthernAmerica	America	2008.375	Wild-other
H9N2_Avian_CY093087_A/quail/Lebanon/272/2010|2010.619	CY093087	Avian	H9N2	H9	N2	Lebanon	WesternAsia	Asia	2010.619	Dom-gal
H7N3_Avian_CY020890_A/black_duck/Maryland/415/2001|2001.660	CY020890	Avian	H7N3	H7	N3	USA	NorthernAmerica	America	2001.66	Wild-ans-short
H3N6_Avian_LC339880_A/duck/Mongolia/146/2010|2010.655	LC339880	Avian	H3N6	H3	N6	Mongolia	EasternAsia	Asia	2010.655	Dom-ans
H6N2_Avian_CY127061_A/ruddy_turnstone/Delaware_Bay/162/1994|1994.329	CY127061	Avian	H6N2	H6	N2	USA	NorthernAmerica	America	1994.329	Wild-other
H3N2_Human_KR057669_A/California/15/2014|2014.647	KR057669	Human	H3N2	H3	N2	USA	NorthernAmerica	America	2014.647	Human
H12N5_Avian_CY184028_A/mallard/Sweden/2213/2003|2003.778	CY184028	Avian	H12N5	H12	N5	Sweden	NorthernEurope	Europe	2003.778	Wild-ans-short
H9N2_Avian_KX598613_A/chicken/Guangdong/SIC2/2012|2012.871	KX598613	Avian	H9N2	H9	N2	China	EasternAsia	Asia	2012.871	Dom-gal
H10N7_Avian_CY144873_A/sanderling/New_Jersey/1148674/2004|2004.373	CY144873	Avian	H10N7	H10	N7	USA	NorthernAmerica	America	2004.373	Wild-other
H5N2_Avian_MG965823_A/turkey/South_Dakota/15-017406-1/2015|2015.400	MG965823	Avian	H5N2	H5	N2	USA	NorthernAmerica	America	2015.4	Dom-gal
H1N1_Human_CY176695_A/Bronx/INS3_673/2012|2012.175	CY176695	Human	H1N1	H1	N1	USA	NorthernAmerica	America	2012.175	Human
H3N2_Swine_GU135940_A/swine/Iowa/H03LDH5/2003|2003.619	GU135940	Swine	H3N2	H3	N2	USA	NorthernAmerica	America	2003.619	Swine
H9N2_Avian_GU053191_A/chicken/Korea/MS96-CE6/1996|1996.500	GU053191	Avian	H9N2	H9	N2	South Korea	EasternAsia	Asia	1996.5	Dom-gal
H3N2_Human_KX416783_A/New_Mexico/34/2016|2016.238	KX416783	Human	H3N2	H3	N2	USA	NorthernAmerica	America	2016.238	Human
H3N2_Human_KT837501_A/Alaska/47/2014|2014.759	KT837501	Human	H3N2	H3	N2	USA	NorthernAmerica	America	2014.759	Human
H2N3_Avian_CY117290_A/mallard/Alberta/207/1980|1980.595	CY117290	Avian	H2N3	H2	N3	Canada	NorthernAmerica	America	1980.595	Wild-ans-short
H5N2_Avian_KU143477_A/chicken/Wenzhou/HAYXLG03/2015|2015.038	KU143477	Avian	H5N2	H5	N2	China	EasternAsia	Asia	2015.038	Dom-gal
H1N1_Swine_KR074290_A/swine/Mississippi/A01202059/2011|2011.433	KR074290	Swine	H1N1	H1	N1	USA	NorthernAmerica	America	2011.433	Swine
H3N2_Avian_KJ567864_A/blue-winged_teal/Wisconsin/13OS3463/2013|2013.742	KJ567864	Avian	H3N2	H3	N2	USA	NorthernAmerica	America	2013.742	Wild-ans-long
H1N1_Human_GQ225364_A/Fujian/1/2009|2009.386	GQ225364	Human	H1N1	H1	N1	China	EasternAsia	Asia	2009.386	Human
H6N1_Avian_CY127918_A/Canada_goose/Delaware_Bay/34/2010|2010.378	CY127918	Avian	H6N1	H6	N1	USA	NorthernAmerica	America	2010.378	Wild-ans-short
H3N8_Equine_CY032958_A/equine/Johannesburg/1/1986|1986.500	CY032958	Equine	H3N8	H3	N8	South Africa	SouthernAfrica	Africa	1986.5	Equine
H4N6_Avian_JX454695_A/wild_duck/Korea/CSM4-28/2010|2010.704	JX454695	Avian	H4N6	H4	N6	South Korea	EasternAsia	Asia	2010.704	Wild-ans-short
H4N6_Avian_CY204402_A/mallard/Maryland/14OS1309/2014|2014.611	CY204402	Avian	H4N6	H4	N6	USA	NorthernAmerica	America	2014.611	Wild-ans-short
H1N1_Human_MH446909_A/Vermont/14/2018|2018.225	MH446909	Human	H1N1	H1	N1	USA	NorthernAmerica	America	2018.225	Human
H3N2_Human_KT888124_A/San_Diego/FDX11070/2011|2011.953	KT888124	Human	H3N2	H3	N2	USA	NorthernAmerica	America	2011.953	Human
H3N2_Human_CY215145_A/Oklahoma/02/2017|2017.003	CY215145	Human	H3N2	H3	N2	USA	NorthernAmerica	America	2017.003	Human
H3N8_Avian_MG042226_A/duck/Bangladesh/30828/2016|2016.737	MG042226	Avian	H3N8	H3	N8	Bangladesh	SouthernAsia	Asia	2016.737	Dom-ans
H10N7_Avian_CY132170_A/mallard/Ohio/11OS2145/2011|2011.619	CY132170	Avian	H10N7	H10	N7	USA	NorthernAmerica	America	2011.619	Wild-ans-short
H6N1_Avian_CY018914_A/snow_goose/Maryland/353/2005|2005.948	CY018914	Avian	H6N1	H6	N1	USA	NorthernAmerica	America	2005.948	Wild-ans-long
H1N1_Human_KC882388_A/Maryland/06/2011|2011.142	KC882388	Human	H1N1	H1	N1	USA	NorthernAmerica	America	2011.142	Human
H4N6_Avian_CY205805_A/green-winged_teal/Louisiana/AI11-2929/2011|2011.693	CY205805	Avian	H4N6	H4	N6	USA	NorthernAmerica	America	2011.693	Wild-ans-long
H5N6_Avian_KY415809_A/chicken/Taishun/TS2/2016|2016.134	KY415809	Avian	H5N6	H5	N6	China	EasternAsia	Asia	2016.134	Dom-gal
H10N7_Avian_CY137181_A/shorebird/Delaware_Bay/202/2001|2001.375	CY137181	Avian	H10N7	H10	N7	USA	NorthernAmerica	America	2001.375	Wild-other
H1N1_Human_KX775398_A/Moscow/CRIE-282/2016|2016.096	KX775398	Human	H1N1	H1	N1	Russia	EasternEurope	Europe	2016.096	Human
H6N2_Avian_HM145332_A/wild_duck/Shantou/7307/2004|2004.500	HM145332	Avian	H6N2	H6	N2	China	EasternAsia	Asia	2004.5	Wild-ans-short
H5N6_Avian_KT454954_A/Syrrhaptes_paradoxus/Guangdong/ZH283/2015|2015.137	KT454954	Avian	H5N6	H5	N6	China	EasternAsia	Asia	2015.137	Wild-other
H3N2_Human_KT842818_A/New_Jersey/13/2015|2015.216	KT842818	Human	H3N2	H3	N2	USA	NorthernAmerica	America	2015.216	Human
H6N2_Avian_CY020850_A/pintail/Ohio/73/1989|1989.797	CY020850	Avian	H6N2	H6	N2	USA	NorthernAmerica	America	1989.797	Wild-ans-short
H4N6_Avian_CY179760_A/blue-winged_teal/Wisconsin/278/1975|1975.500	CY179760	Avian	H4N6	H4	N6	USA	NorthernAmerica	America	1975.5	Wild-ans-long
H1N2_Swine_KU976709_A/swine/Mexico/AVX17/2012|2012.208	KU976709	Swine	H1N2	H1	N2	Mexico	CentralAmerica	America	2012.208	Swine
H4N2_Avian_KU160993_A/duck/Hunan/S2046/2011|2011.419	KU160993	Avian	H4N2	H4	N2	China	EasternAsia	Asia	2011.419	Dom-ans
H1N9_Avian_CY146130_A/ruddy_turnstone/New_Jersey/AI09-727/2009|2009.397	CY146130	Avian	H1N9	H1	N9	USA	NorthernAmerica	America	2009.397	Wild-other
H1N1_Human_CY119287_A/Malaysia/1882831/2007|2007.827	CY119287	Human	H1N1	H1	N1	Malaysia	SouthEasternAsia	Asia	2007.827	Human
H6N8_Avian_CY127418_A/ruddy_turnstone/Delaware_Bay/69/1998|1998.375	CY127418	Avian	H6N8	H6	N8	USA	NorthernAmerica	America	1998.375	Wild-other
H7N7_Avian_CY024791_A/chicken/Victoria/1976|1976.038	CY024791	Avian	H7N7	H7	N7	Australia	AustraliaNewZealandOceania	Oceania	1976.038	Dom-gal
H4N8_Avian_CY140177_A/mallard/Minnesota/Sg-00767/2008|2008.652	CY140177	Avian	H4N8	H4	N8	USA	NorthernAmerica	America	2008.652	Wild-ans-short
H16N3_Avian_CY185590_A/black-headed_gull/Republic_of_Georgia/4/2012|2012.022	CY185590	Avian	H16N3	H16	N3	Georgia	WesternAsia	Asia	2012.022	Wild-other
H3N6_Avian_CY139884_A/mallard/Minnesota/346242/2000|2000.500	CY139884	Avian	H3N6	H3	N6	USA	NorthernAmerica	America	2000.5	Wild-ans-short
H2N3_Avian_CY097603_A/mallard/Missouri/132/2009|2009.932	CY097603	Avian	H2N3	H2	N3	USA	NorthernAmerica	America	2009.932	Wild-ans-short
H3N2_Canine_KJ917353_A/canine/Guangdong/02/2013|2013.285	KJ917353	Canine	H3N2	H3	N2	China	EasternAsia	Asia	2013.285	Canine
H11N9_Avian_MF147761_A/black-headed_gull/Netherlands/40/2009|2009.885	MF147761	Avian	H11N9	H11	N9	Netherlands	WesternEurope	Europe	2009.885	Wild-other
H6N2_Avian_HM145319_A/wild_duck/Shantou/3155/2003|2003.500	HM145319	Avian	H6N2	H6	N2	China	EasternAsia	Asia	2003.5	Wild-ans-short
H7N3_Avian_CY185774_A/mallard/Alberta/167/2010|2010.611	CY185774	Avian	H7N3	H7	N3	Canada	NorthernAmerica	America	2010.611	Wild-ans-short
H4N6_Avian_CY166773_A/American_green-winged_teal/Mississippi/11OS5869/2011|2011.934	CY166773	Avian	H4N6	H4	N6	USA	NorthernAmerica	America	2011.934	Wild-ans-long
H3N8_Avian_CY102161_A/mallard/Alberta/193/1994|1994.616	CY102161	Avian	H3N8	H3	N8	Canada	NorthernAmerica	America	1994.616	Wild-ans-short
H7N9_Human_CY187623_A/Anhui/1-DEWH730/2013|2013.500	CY187623	Human	H7N9	H7	N9	China	EasternAsia	Asia	2013.5	Human
H3N2_Swine_AB620190_A/swine/Saraburi/NIAH107725-28/2008|2008.452	AB620190	Swine	H3N2	H3	N2	Thailand	SouthEasternAsia	Asia	2008.452	Swine
H10N3_Avian_CY146445_A/mallard/Minnesota/AI09-1669/2009|2009.567	CY146445	Avian	H10N3	H10	N3	USA	NorthernAmerica	America	2009.567	Wild-ans-short
H1N2_Swine_KR700239_A/swine/France/CotesdArmor-0074/2011|2011.088	KR700239	Swine	H1N2	H1	N2	France	WesternEurope	Europe	2011.088	Swine
H3N2_Swine_CY157948_A/swine/North_Carolina/01312/2006|2006.874	CY157948	Swine	H3N2	H3	N2	USA	NorthernAmerica	America	2006.874	Swine
H6N5_Avian_CY032703_A/American_wigeon/California/HKWF371/2007|2007.764	CY032703	Avian	H6N5	H6	N5	USA	NorthernAmerica	America	2007.764	Wild-ans-long
H1N1_Human_MH245998_A/Idaho/07/2018|2018.115	MH245998	Human	H1N1	H1	N1	USA	NorthernAmerica	America	2018.115	Human
H3N8_Avian_CY097363_A/American_green-winged_teal/Wisconsin/2690/2009|2009.800	CY097363	Avian	H3N8	H3	N8	USA	NorthernAmerica	America	2009.8	Wild-ans-long
H3N2_Human_CY035219_A/Siena/10/1990|1990.047	CY035219	Human	H3N2	H3	N2	Italy	SouthernEurope	Europe	1990.047	Human
H3N8_Avian_CY028657_A/wedge-tailed_shearwater/Western_Australia/405/1977|1977.500	CY028657	Avian	H3N8	H3	N8	Australia	AustraliaNewZealandOceania	Oceania	1977.5	Wild-other
H1N1_Human_HM189319_A/Arkhangelsk/CRIE-GNY/2009|2009.899	HM189319	Human	H1N1	H1	N1	Russia	EasternEurope	Europe	2009.899	Human
H1N1_Human_MH084072_A/Tennessee/02/2018|2018.030	MH084072	Human	H1N1	H1	N1	USA	NorthernAmerica	America	2018.03	Human
H3N2_Human_CY113002_A/Netherlands/548/2005|2005.984	CY113002	Human	H3N2	H3	N2	Netherlands	WesternEurope	Europe	2005.984	Human
H13N2_Avian_JX030403_A/mallard/Korea/SH38-45/2010|2010.219	JX030403	Avian	H13N2	H13	N2	South Korea	EasternAsia	Asia	2010.219	Wild-ans-short
H7N9_Avian_KY751216_A/chicken/Shandong/SD216/2016|2016.951	KY751216	Avian	H7N9	H7	N9	China	EasternAsia	Asia	2016.951	Dom-gal
H10N6_Avian_CY005204_A/mallard_duck/ALB/40/1984|1984.619	CY005204	Avian	H10N6	H10	N6	Canada	NorthernAmerica	America	1984.619	Wild-ans-short
H5N2_Avian_GQ923226_A/mallard/Indiana/465297-2/2006|2006.500	GQ923226	Avian	H5N2	H5	N2	USA	NorthernAmerica	America	2006.5	Wild-ans-short
H3N2_Human_KT888503_A/Taipei/1514A02605215N/2013|2013.345	KT888503	Human	H3N2	H3	N2	Taiwan	EasternAsia	Asia	2013.345	Human
H1N2_Swine_CY116267_A/swine/England/661263/1997|1997.112	CY116267	Swine	H1N2	H1	N2	United Kingdom	NorthernEurope	Europe	1997.112	Swine
H5N1_Avian_MF112472_A/chicken/Nigeria/16VIR5840-23/2015|2015.104	MF112472	Avian	H5N1	H5	N1	Nigeria	WesternAfrica	Africa	2015.104	Dom-gal
H3N6_Avian_EU743541_A/mallard/MN/259/1999|1999.500	EU743541	Avian	H3N6	H3	N6	USA	NorthernAmerica	America	1999.5	Wild-ans-short
H5N6_Avian_KP284996_A/chicken/Shenzhen/2464/2013|2013.948	KP284996	Avian	H5N6	H5	N6	China	EasternAsia	Asia	2013.948	Dom-gal
H11N1_Avian_CY126709_A/gull/Delaware/2952/1988|1988.452	CY126709	Avian	H11N1	H11	N1	USA	NorthernAmerica	America	1988.452	Wild-other
H7N3_Avian_KU290153_A/mallard/Wisconsin/A00465618/2008|2008.677	KU290153	Avian	H7N3	H7	N3	USA	NorthernAmerica	America	2008.677	Wild-ans-short
H1N1_Human_KX408690_A/District_Of_Columbia/02/2016|2016.096	KX408690	Human	H1N1	H1	N1	USA	NorthernAmerica	America	2016.096	Human
H4N3_Avian_CY103399_A/blue-winged_teal/Alberta/346/2007|2007.655	CY103399	Avian	H4N3	H4	N3	Canada	NorthernAmerica	America	2007.655	Wild-ans-long
H3N8_Avian_CY133574_A/blue-winged_teal/Iowa/10OS2411/2010|2010.712	CY133574	Avian	H3N8	H3	N8	USA	NorthernAmerica	America	2010.712	Wild-ans-long
H3N8_Avian_LC339872_A/duck/Mongolia/144/2005|2005.710	LC339872	Avian	H3N8	H3	N8	Mongolia	EasternAsia	Asia	2005.71	Dom-ans
H6N1_Avian_CY097579_A/mallard/Illinois/4180/2009|2009.912	CY097579	Avian	H6N1	H6	N1	USA	NorthernAmerica	America	2009.912	Wild-ans-short
H1N1_Avian_CY137511_A/mallard/Alberta/219/2002|2002.512	CY137511	Avian	H1N1	H1	N1	Canada	NorthernAmerica	America	2002.512	Wild-ans-short
H3N2_Human_CY112858_A/Johannesburg/10/1997|1997.496	CY112858	Human	H3N2	H3	N2	South Africa	SouthernAfrica	Africa	1997.496	Human
H1N2_Swine_KU229962_A/swine/Wisconsin/A01104088/2015|2015.860	KU229962	Swine	H1N2	H1	N2	USA	NorthernAmerica	America	2015.86	Swine
H5N2_Avian_KJ018199_A/chicken/New_Jersey/251-4/2008|2008.085	KJ018199	Avian	H5N2	H5	N2	USA	NorthernAmerica	America	2008.085	Dom-gal
H6N2_Avian_KJ200738_A/duck/Guangdong/S1328/2010|2010.167	KJ200738	Avian	H6N2	H6	N2	China	EasternAsia	Asia	2010.167	Dom-ans
H2N9_Avian_CY005551_A/duck/Hong_Kong/278/1978|1978.500	CY005551	Avian	H2N9	H2	N9	Hong Kong	EasternAsia	Asia	1978.5	Dom-ans
H5N1_Avian_DQ449645_A/duck/Kurgan/08/2005|2005.500	DQ449645	Avian	H5N1	H5	N1	Russia	EasternEurope	Europe	2005.5	Dom-ans
H3N2_Human_KU299808_A/Cambodia/V1028352/2011|2011.795	KU299808	Human	H3N2	H3	N2	Cambodia	SouthEasternAsia	Asia	2011.795	Human
H5N1_Avian_KX160155_A/chicken/Gansu/5/2012|2012.419	KX160155	Avian	H5N1	H5	N1	China	EasternAsia	Asia	2012.419	Dom-gal
H4N3_Avian_CY134308_A/northern_shoveler/California/4020/2011|2011.011	CY134308	Avian	H4N3	H4	N3	USA	NorthernAmerica	America	2011.011	Wild-ans-short
H3N8_Equine_MF173397_A/equine/Oregon/78356/2012|2012.500	MF173397	Equine	H3N8	H3	N8	USA	NorthernAmerica	America	2012.5	Equine
H3N2_Swine_CY158518_A/swine/North_Carolina/03289/2011|2011.016	CY158518	Swine	H3N2	H3	N2	USA	NorthernAmerica	America	2011.016	Swine
H1N1_Swine_KM028526_A/swine/Hong_Kong/830/2011|2011.148	KM028526	Swine	H1N1	H1	N1	Hong Kong	EasternAsia	Asia	2011.148	Swine
H7N3_Avian_CY206851_A/mallard/Southcentral_Alaska/15ML00267/2015|2015.203	CY206851	Avian	H7N3	H7	N3	USA	NorthernAmerica	America	2015.203	Wild-ans-short
H10N7_Avian_CY205667_A/blue-winged_teal/Texas/AI10-3828/2010|2010.712	CY205667	Avian	H10N7	H10	N7	USA	NorthernAmerica	America	2010.712	Wild-ans-long
H3N2_Swine_MF973328_A/swine/Illinois/A02214843/2017|2017.282	MF973328	Swine	H3N2	H3	N2	USA	NorthernAmerica	America	2017.282	Swine
H1N2_Swine_KR699835_A/swine/Italy/275736/2010|2010.742	KR699835	Swine	H1N2	H1	N2	Italy	SouthernEurope	Europe	2010.742	Swine
H3N2_Swine_EU924270_A/swine/Nordkirchen/IDT1993/2003|2003.285	EU924270	Swine	H3N2	H3	N2	Germany	WesternEurope	Europe	2003.285	Swine
H6N8_Avian_CY181382_A/mallard/Saskatchewan/83/1981|1981.500	CY181382	Avian	H6N8	H6	N8	Canada	NorthernAmerica	America	1981.5	Wild-ans-short
H3N2_Human_KY925150_A/Porto_Alegre/LACENRS-1013/2016|2016.304	KY925150	Human	H3N2	H3	N2	Brazil	SouthernAmerica	America	2016.304	Human
H10N7_Avian_MG280474_A/common_goldeneye/Wisconsin/16OS4144/2016|2016.921	MG280474	Avian	H10N7	H10	N7	USA	NorthernAmerica	America	2016.921	Wild-ans-short
H3N8_Avian_CY180184_A/mallard/Wisconsin/316/1976|1976.500	CY180184	Avian	H3N8	H3	N8	USA	NorthernAmerica	America	1976.5	Wild-ans-short
H3N2_Human_KT841457_A/Wyoming/01/2015|2015.014	KT841457	Human	H3N2	H3	N2	USA	NorthernAmerica	America	2015.014	Human
H3N2_Canine_KF042267_A/canine/Liaoning/H6/2012|2012.378	KF042267	Canine	H3N2	H3	N2	China	EasternAsia	Asia	2012.378	Canine
H3N2_Human_CY035235_A/Siena/6/1991|1991.978	CY035235	Human	H3N2	H3	N2	Italy	SouthernEurope	Europe	1991.978	Human
H11N9_Avian_CY180889_A/blue-winged_teal/Wisconsin/145/1980|1980.500	CY180889	Avian	H11N9	H11	N9	USA	NorthernAmerica	America	1980.5	Wild-ans-long
H1N1_Avian_CY120616_A/mallard/California/3134/2010|2010.896	CY120616	Avian	H1N1	H1	N1	USA	NorthernAmerica	America	2010.896	Wild-ans-short
H1N1_Human_KC780385_A/Washington/62/2009|2009.855	KC780385	Human	H1N1	H1	N1	USA	NorthernAmerica	America	2009.855	Human
H3N2_Human_CY026776_A/Washington/UR06-0252/2007|2007.115	CY026776	Human	H3N2	H3	N2	USA	NorthernAmerica	America	2007.115	Human
H6N6_Avian_AB983229_A/duck/Vietnam/LBM678/2014|2014.422	AB983229	Avian	H6N6	H6	N6	Viet Nam	SouthEasternAsia	Asia	2014.422	Dom-ans
H3N2_Human_CY112930_A/Netherlands/118/2001|2001.197	CY112930	Human	H3N2	H3	N2	Netherlands	WesternEurope	Europe	2001.197	Human
H2N3_Avian_CY122136_A/mallard/Sweden/84/2003|2003.500	CY122136	Avian	H2N3	H2	N3	Sweden	NorthernEurope	Europe	2003.5	Wild-ans-short
H6N1_Avian_CY017794_A/snow_goose/Maryland/410/2005|2005.948	CY017794	Avian	H6N1	H6	N1	USA	NorthernAmerica	America	2005.948	Wild-ans-long
H1N1_Human_KC780657_A/South_Carolina/01/2010|2010.071	KC780657	Human	H1N1	H1	N1	USA	NorthernAmerica	America	2010.071	Human
H3N2_Human_CY113722_A/Madrid/G58/1992|1992.036	CY113722	Human	H3N2	H3	N2	Spain	SouthernEurope	Europe	1992.036	Human
H1N1_Human_KC781396_A/Nebraska/02/2010|2010.189	KC781396	Human	H1N1	H1	N1	USA	NorthernAmerica	America	2010.189	Human
H3N8_Avian_LC349374_A/duck/Mongolia/29/2011|2011.652	LC349374	Avian	H3N8	H3	N8	Mongolia	EasternAsia	Asia	2011.652	Dom-ans
H1N1_Swine_CY246377_A/swine/Quebec/SD0175/2016|2016.433	CY246377	Swine	H1N1	H1	N1	Canada	NorthernAmerica	America	2016.433	Swine
H3N8_Equine_CY028849_A/equine/Kentucky/pass_the_pepper1/1976|1976.500	CY028849	Equine	H3N8	H3	N8	USA	NorthernAmerica	America	1976.5	Equine
H10N3_Avian_CY146437_A/mallard/Minnesota/AI09-1666/2009|2009.567	CY146437	Avian	H10N3	H10	N3	USA	NorthernAmerica	America	2009.567	Wild-ans-short
H1N1_Avian_CY140363_A/blue-winged_teal/North_Dakota/Sg-00735/2008|2008.677	CY140363	Avian	H1N1	H1	N1	USA	NorthernAmerica	America	2008.677	Wild-ans-long
H1N1_Human_JQ409133_A/Helsinki/Vi2/2009|2009.447	JQ409133	Human	H1N1	H1	N1	Finland	NorthernEurope	Europe	2009.447	Human
H3N2_Human_CY232435_A/Delaware/24/2017|2017.252	CY232435	Human	H3N2	H3	N2	USA	NorthernAmerica	America	2017.252	Human
H2N2_Human_CY021938_A/Albany/1/1960|1960.500	CY021938	Human	H2N2	H2	N2	USA	NorthernAmerica	America	1960.5	Human
H3N2_Human_CY026168_A/Colorado/UR06-0535/2007|2007.178	CY026168	Human	H3N2	H3	N2	USA	NorthernAmerica	America	2007.178	Human
H6N2_Avian_CY141070_A/blue-winged_teal/Texas/AI09-6182/2009|2009.948	CY141070	Avian	H6N2	H6	N2	USA	NorthernAmerica	America	2009.948	Wild-ans-long
H7N9_Human_KF007067_A/Wuxi/3/2013|2013.263	KF007067	Human	H7N9	H7	N9	China	EasternAsia	Asia	2013.263	Human
H4N8_Avian_CY149585_A/bufflehead/Maine/287/2011|2011.926	CY149585	Avian	H4N8	H4	N8	USA	NorthernAmerica	America	2011.926	Wild-ans-short
H7N3_Avian_CY132882_A/northern_pintail/Illinois/10OS3959/2010|2010.888	CY132882	Avian	H7N3	H7	N3	USA	NorthernAmerica	America	2010.888	Wild-ans-long
H5N1_Avian_KU311521_A/chicken/DongNai/0182/2013|2013.614	KU311521	Avian	H5N1	H5	N1	Viet Nam	SouthEasternAsia	Asia	2013.614	Dom-gal
H3N2_Swine_KX907964_A/swine/Virginia/A01290329/2013|2013.595	KX907964	Swine	H3N2	H3	N2	USA	NorthernAmerica	America	2013.595	Swine
H6N6_Avian_LC028143_A/muscovy_duck/Vietnam/LBM541/2013|2013.940	LC028143	Avian	H6N6	H6	N6	Viet Nam	SouthEasternAsia	Asia	2013.94	Dom-ans
H1N2_Swine_KX772254_A/swine/Nebraska/A01941636/2015|2015.973	KX772254	Swine	H1N2	H1	N2	USA	NorthernAmerica	America	2015.973	Swine
H4N6_Avian_CY132914_A/blue-winged_teal/Illinois/10OS1563/2010|2010.674	CY132914	Avian	H4N6	H4	N6	USA	NorthernAmerica	America	2010.674	Wild-ans-long
H2N3_Avian_CY117192_A/duck/Pennsylvania/9411697/1996|1996.500	CY117192	Avian	H2N3	H2	N3	USA	NorthernAmerica	America	1996.5	Dom-ans
H3N2_Avian_CY166279_A/blue-winged_teal/Iowa/44555-551/2011|2011.710	CY166279	Avian	H3N2	H3	N2	USA	NorthernAmerica	America	2011.71	Wild-ans-long
H5N2_Avian_MG964367_A/chicken/Idaho/15-001711-7/2015|2015.038	MG964367	Avian	H5N2	H5	N2	USA	NorthernAmerica	America	2015.038	Dom-gal
H1N1_Human_MF593516_A/Mexico/4436/2016|2016.159	MF593516	Human	H1N1	H1	N1	Mexico	CentralAmerica	America	2016.159	Human
H1N1_Human_CY053251_A/Brownsville/35H/2009|2009.400	CY053251	Human	H1N1	H1	N1	USA	NorthernAmerica	America	2009.4	Human
H6N2_Avian_KY561154_A/mallard_duck/Ohio/15OS5882/2015|2015.868	KY561154	Avian	H6N2	H6	N2	USA	NorthernAmerica	America	2015.868	Wild-ans-short
H1N1_Avian_CY166538_A/American_green-winged_teal/Wisconsin/11OS3376/2011|2011.786	CY166538	Avian	H1N1	H1	N1	USA	NorthernAmerica	America	2011.786	Wild-ans-long
H1N1_Avian_KY561261_A/blue-winged_teal/Missouri/15OS6536/2015|2015.830	KY561261	Avian	H1N1	H1	N1	USA	NorthernAmerica	America	2015.83	Wild-ans-long
H3N2_Human_KX414895_A/Texas/30/2016|2016.126	KX414895	Human	H3N2	H3	N2	USA	NorthernAmerica	America	2016.126	Human
H9N2_Avian_KJ426459_A/chicken/Beijing/B7/2010|2010.921	KJ426459	Avian	H9N2	H9	N2	China	EasternAsia	Asia	2010.921	Dom-gal
H4N6_Avian_CY140117_A/blue-winged_teal/North_Dakota/Sg-00706/2008|2008.668	CY140117	Avian	H4N6	H4	N6	USA	NorthernAmerica	America	2008.668	Wild-ans-long
H5N2_Avian_KU201815_A/mallard/Oregon/195547/2014|2014.973	KU201815	Avian	H5N2	H5	N2	USA	NorthernAmerica	America	2014.973	Wild-ans-short
H6N1_Avian_DQ376800_A/chicken/Taiwan/G23/87|1987.500	DQ376800	Avian	H6N1	H6	N1	Taiwan	EasternAsia	Asia	1987.5	Dom-gal
H1N1_Swine_CY158278_A/swine/Arkansas/SG1323/2009|2009.778	CY158278	Swine	H1N1	H1	N1	USA	NorthernAmerica	America	2009.778	Swine
H1N1_Human_KX915547_A/Virginia/49/2016|2016.247	KX915547	Human	H1N1	H1	N1	USA	NorthernAmerica	America	2016.247	Human
H3N2_Swine_AB620198_A/swine/Saraburi/NIAH109713-36/2009|2009.534	AB620198	Swine	H3N2	H3	N2	Thailand	SouthEasternAsia	Asia	2009.534	Swine
H3N2_Human_KY509833_A/Gyeonggi/458/2016|2016.142	KY509833	Human	H3N2	H3	N2	South Korea	EasternAsia	Asia	2016.142	Human
H3N1_Avian_CY133758_A/blue-winged_teal/Missouri/10MO013/2010|2010.704	CY133758	Avian	H3N1	H3	N1	USA	NorthernAmerica	America	2010.704	Wild-ans-long
H3N2_Human_CY112866_A/Nice/491/1996|1996.995	CY112866	Human	H3N2	H3	N2	France	WesternEurope	Europe	1996.995	Human
H1N1_Human_MH360133_A/North_Dakota/20/2018|2018.233	MH360133	Human	H1N1	H1	N1	USA	NorthernAmerica	America	2018.233	Human
H9N2_Avian_MG280655_A/chicken/Jiangsu/YZ640/2012|2012.318	MG280655	Avian	H9N2	H9	N2	China	EasternAsia	Asia	2012.318	Dom-gal
H1N2_Avian_MF046352_A/spot-billed_duck/Alberta/266/2016|2016.655	MF046352	Avian	H1N2	H1	N2	Canada	NorthernAmerica	America	2016.655	Wild-ans-short
H3N8_Avian_CY190664_A/mallard/Maryland/07OS97/2007|2007.052	CY190664	Avian	H3N8	H3	N8	USA	NorthernAmerica	America	2007.052	Wild-ans-short
H1N2_Avian_MG279847_A/green-winged_teal/Ohio/16OS2015/2016|2016.690	MG279847	Avian	H1N2	H1	N2	USA	NorthernAmerica	America	2016.69	Wild-ans-long
H3N2_Swine_CY158398_A/swine/Texas/03042/2010|2010.499	CY158398	Swine	H3N2	H3	N2	USA	NorthernAmerica	America	2010.499	Swine
H9N2_Avian_MG051191_A/chicken/Anhui/AH326/2016|2016.219	MG051191	Avian	H9N2	H9	N2	China	EasternAsia	Asia	2016.219	Dom-gal
H5N1_Avian_HM172309_A/chicken/Sichuan/81/2005|2005.500	HM172309	Avian	H5N1	H5	N1	China	EasternAsia	Asia	2005.5	Dom-gal
H1N1_Human_FJ984400_A/Ohio/07/2009|2009.310	FJ984400	Human	H1N1	H1	N1	USA	NorthernAmerica	America	2009.31	Human
H9N2_Avian_MG063473_A/chicken/Anhui/AH329/2016|2016.529	MG063473	Avian	H9N2	H9	N2	China	EasternAsia	Asia	2016.529	Dom-gal
H10N7_Avian_CY005236_A/mallard/ALB/196/1996|1996.619	CY005236	Avian	H10N7	H10	N7	Canada	NorthernAmerica	America	1996.619	Wild-ans-short
H1N1_Avian_CY235328_A/mallard/Idaho/UGAI16-1971/2016|2016.627	CY235328	Avian	H1N1	H1	N1	USA	NorthernAmerica	America	2016.627	Wild-ans-short
H3N2_Human_CY232593_A/Arkansas/20/2017|2017.249	CY232593	Human	H3N2	H3	N2	USA	NorthernAmerica	America	2017.249	Human
H7N5_Avian_CY102113_A/shorebird/Delaware_Bay/274/1994|1994.389	CY102113	Avian	H7N5	H7	N5	USA	NorthernAmerica	America	1994.389	Wild-other
H9N2_Avian_KM609794_A/chicken/Beijing/16/2013|2013.225	KM609794	Avian	H9N2	H9	N2	China	EasternAsia	Asia	2013.225	Dom-gal
H4N6_Avian_CY139966_A/mallard/Minnesota/AI06-1135/2006|2006.500	CY139966	Avian	H4N6	H4	N6	USA	NorthernAmerica	America	2006.5	Wild-ans-short
H4N8_Avian_FJ517319_A/mallard/MN/327/1999|1999.500	FJ517319	Avian	H4N8	H4	N8	USA	NorthernAmerica	America	1999.5	Wild-ans-short
H1N1_Swine_JN375078_A/swine/Guangdong/1430/2010|2010.345	JN375078	Swine	H1N1	H1	N1	China	EasternAsia	Asia	2010.345	Swine
H1N1_Swine_KT943585_A/swine/North_Carolina/120138/2014|2014.962	KT943585	Swine	H1N1	H1	N1	USA	NorthernAmerica	America	2014.962	Swine
H6N1_Avian_JN860179_A/turkey/France/09010-1/2009|2009.200	JN860179	Avian	H6N1	H6	N1	France	WesternEurope	Europe	2009.2	Dom-gal
H11N3_Avian_MG279921_A/green-winged_teal/Tennessee/17OS0664/2017|2017.066	MG279921	Avian	H11N3	H11	N3	USA	NorthernAmerica	America	2017.066	Wild-ans-long
H3N2_Swine_JF346153_A/swine/Minnesota/5947/2007|2007.137	JF346153	Swine	H3N2	H3	N2	USA	NorthernAmerica	America	2007.137	Swine
H9N2_Avian_KM113292_A/chicken/Guangdong/C1095/2009|2009.227	KM113292	Avian	H9N2	H9	N2	China	EasternAsia	Asia	2009.227	Dom-gal
H10N1_Avian_CY241557_A/ruddy_turnstone/New_Jersey/UGAI16-1541/2016|2016.386	CY241557	Avian	H10N1	H10	N1	USA	NorthernAmerica	America	2016.386	Wild-other
H3N2_Swine_CY158654_A/swine/Manitoba/01179/2006|2006.490	CY158654	Swine	H3N2	H3	N2	Canada	NorthernAmerica	America	2006.49	Swine
H4N7_Avian_CY136186_A/mallard/Interior_Alaska/9BM8935R0/2009|2009.500	CY136186	Avian	H4N7	H4	N7	USA	NorthernAmerica	America	2009.5	Wild-ans-short
H3N2_Human_CY232539_A/Connecticut/19/2017|2017.244	CY232539	Human	H3N2	H3	N2	USA	NorthernAmerica	America	2017.244	Human
H7N9_Avian_KU143505_A/chicken/Taizhou/TZJF02/2015|2015.038	KU143505	Avian	H7N9	H7	N9	China	EasternAsia	Asia	2015.038	Dom-gal
H3N8_Avian_CY133766_A/blue-winged_teal/Missouri/10MO021/2010|2010.704	CY133766	Avian	H3N8	H3	N8	USA	NorthernAmerica	America	2010.704	Wild-ans-long
H1N1_Human_KF612071_A/Santa_Cruz/541/2012|2012.200	KF612071	Human	H1N1	H1	N1	Bolivia	SouthernAmerica	America	2012.2	Human
H3N2_Human_KM654782_A/Connecticut/Flu166/2013|2013.068	KM654782	Human	H3N2	H3	N2	USA	NorthernAmerica	America	2013.068	Human
H4N1_Avian_LC349302_A/duck/Mongolia/202/2013|2013.666	LC349302	Avian	H4N1	H4	N1	Mongolia	EasternAsia	Asia	2013.666	Dom-ans
H5N6_Avian_LC318654_A/grey-faced_buzzard/Aomori/10/2016|2016.989	LC318654	Avian	H5N6	H5	N6	Japan	EasternAsia	Asia	2016.989	Wild-other
H1N1_Swine_CY116306_A/swine/England/79851/1990|1990.458	CY116306	Swine	H1N1	H1	N1	United Kingdom	NorthernEurope	Europe	1990.458	Swine
H9N2_Avian_KP865791_A/duck/Anhui/C313/2012|2012.918	KP865791	Avian	H9N2	H9	N2	China	EasternAsia	Asia	2012.918	Dom-ans
H3N8_Avian_CY166733_A/mallard/Wisconsin/11OS4383/2011|2011.844	CY166733	Avian	H3N8	H3	N8	USA	NorthernAmerica	America	2011.844	Wild-ans-short
H5N2_Avian_KP792299_A/duck/Taiwan/DV413/2006|2006.570	KP792299	Avian	H5N2	H5	N2	Taiwan	EasternAsia	Asia	2006.57	Dom-ans
H1N1_Human_CY058486_A/Brisbane/59/2007|2007.496	CY058486	Human	H1N1	H1	N1	Australia	AustraliaNewZealandOceania	Oceania	2007.496	Human
H2N3_Avian_CY097208_A/American_green-winged_teal/Illinois/2479/2009|2009.792	CY097208	Avian	H2N3	H2	N3	USA	NorthernAmerica	America	2009.792	Wild-ans-long
H11N8_Avian_CY145912_A/ruddy_turnstone/New_Jersey/AI09-194/2009|2009.362	CY145912	Avian	H11N8	H11	N8	USA	NorthernAmerica	America	2009.362	Wild-other
H3N8_Avian_CY102605_A/pintail/Alberta/37/1999|1999.575	CY102605	Avian	H3N8	H3	N8	Canada	NorthernAmerica	America	1999.575	Wild-ans-short
H1N1_Human_KJ690399_A/Uganda/MUWRP-093/2009|2009.726	KJ690399	Human	H1N1	H1	N1	Uganda	EasternAfrica	Africa	2009.726	Human
H5N1_Avian_KF881490_A/chicken/Egypt/Q2247A/2010|2010.742	KF881490	Avian	H5N1	H5	N1	Egypt	NorthernAfrica	Africa	2010.742	Dom-gal
H4N8_Avian_CY013252_A/mallard/Ohio/338/1986|1986.825	CY013252	Avian	H4N8	H4	N8	USA	NorthernAmerica	America	1986.825	Wild-ans-short
H5N1_Swine_HM440064_A/swine/Banten/UT3062/2005|2005.500	HM440064	Swine	H5N1	H5	N1	Indonesia	SouthEasternAsia	Asia	2005.5	Swine
H5N2_Avian_KX978263_A/greater_white-fronted_goose/Netherlands/6/2008|2008.995	KX978263	Avian	H5N2	H5	N2	Netherlands	WesternEurope	Europe	2008.995	Wild-ans-long
H8N4_Avian_MF682659_A/mallard_duck/Netherlands/7/2015|2015.005	MF682659	Avian	H8N4	H8	N4	Netherlands	WesternEurope	Europe	2015.005	Wild-ans-short
H1N9_Avian_CY144442_A/ruddy_turnstone/Delaware/650657/2002|2002.395	CY144442	Avian	H1N9	H1	N9	USA	NorthernAmerica	America	2002.395	Wild-other
H9N2_Avian_CY126237_A/chicken/El_Fayoum/CAI25/2011|2011.000	CY126237	Avian	H9N2	H9	N2	Egypt	NorthernAfrica	Africa	2011	Dom-gal
H3N2_Human_KF612190_A/Santa_Cruz/2821/2012|2012.452	KF612190	Human	H3N2	H3	N2	Bolivia	SouthernAmerica	America	2012.452	Human
H1N1_Swine_KT306810_A/swine/Oklahoma/A01290605/2013|2013.753	KT306810	Swine	H1N1	H1	N1	USA	NorthernAmerica	America	2013.753	Swine
H5N1_Avian_LC167629_A/chicken/Vietnam/HU3-770/2015|2015.619	LC167629	Avian	H5N1	H5	N1	Viet Nam	SouthEasternAsia	Asia	2015.619	Dom-gal
H4N8_Avian_KY013683_A/blue-winged_teal/Louisiana/UGAI14-2395/2014|2014.699	KY013683	Avian	H4N8	H4	N8	USA	NorthernAmerica	America	2014.699	Wild-ans-long
H3N2_Swine_KU752498_A/swine/Florida/A01104089/2015|2015.877	KU752498	Swine	H3N2	H3	N2	USA	NorthernAmerica	America	2015.877	Swine
H1N1_Human_KF746700_A/Kazan/CRIE-03/2013|2013.008	KF746700	Human	H1N1	H1	N1	Russia	EasternEurope	Europe	2013.008	Human
H1N2_Swine_EU053140_A/swine/Cloppenburg/IDT4777/2005|2005.948	EU053140	Swine	H1N2	H1	N2	Germany	WesternEurope	Europe	2005.948	Swine
H11N9_Avian_CY021650_A/green-winged_teal/Ohio/397/1986|1986.500	CY021650	Avian	H11N9	H11	N9	USA	NorthernAmerica	America	1986.5	Wild-ans-long
H1N1_Avian_CY004471_A/mallard/Alberta/46/1977|1977.600	CY004471	Avian	H1N1	H1	N1	Canada	NorthernAmerica	America	1977.6	Wild-ans-short
H3N2_Human_CY068835_A/California/VRDL383/2009|2009.315	CY068835	Human	H3N2	H3	N2	USA	NorthernAmerica	America	2009.315	Human
H5N2_Avian_CY036764_A/mallard/Wisconsin/944/1982|1982.500	CY036764	Avian	H5N2	H5	N2	USA	NorthernAmerica	America	1982.5	Wild-ans-short
H7N3_Avian_CY185718_A/mallard/Alberta/49/1976|1976.608	CY185718	Avian	H7N3	H7	N3	Canada	NorthernAmerica	America	1976.608	Wild-ans-short
H2N1_Avian_CY178251_A/mallard/Wisconsin/647/1983|1983.500	CY178251	Avian	H2N1	H2	N1	USA	NorthernAmerica	America	1983.5	Wild-ans-short
H10N7_Avian_CY097675_A/northern_shoveler/Mississippi/252/2010|2010.025	CY097675	Avian	H10N7	H10	N7	USA	NorthernAmerica	America	2010.025	Wild-ans-short
H4N6_Avian_CY045364_A/mallard/New_Zealand/1615-17/2004|2004.500	CY045364	Avian	H4N6	H4	N6	New Zealand	AustraliaNewZealandOceania	Oceania	2004.5	Wild-ans-short
H7N7_Avian_CY167213_A/northern_shoveler/Mississippi/12OS347/2012|2012.044	CY167213	Avian	H7N7	H7	N7	USA	NorthernAmerica	America	2012.044	Wild-ans-short
H1N3_Avian_CY053818_A/green-winged_teal/California/K481/2006|2006.016	CY053818	Avian	H1N3	H1	N3	USA	NorthernAmerica	America	2006.016	Wild-ans-long
H3N8_Avian_CY146478_A/mallard/New_Jersey/AI09-5121/2009|2009.742	CY146478	Avian	H3N8	H3	N8	USA	NorthernAmerica	America	2009.742	Wild-ans-short
H1N2_Swine_KU976889_A/swine/Mexico/AVX5/2011|2011.208	KU976889	Swine	H1N2	H1	N2	Mexico	CentralAmerica	America	2011.208	Swine
H4N6_Avian_KU160986_A/duck/Hunan/S1166/2010|2010.167	KU160986	Avian	H4N6	H4	N6	China	EasternAsia	Asia	2010.167	Dom-ans
H4N6_Avian_CY102773_A/mallard/Alberta/237/2003|2003.600	CY102773	Avian	H4N6	H4	N6	Canada	NorthernAmerica	America	2003.6	Wild-ans-short
H7N8_Avian_KU290084_A/mallard/New_Jersey/A00122457/2008|2008.890	KU290084	Avian	H7N8	H7	N8	USA	NorthernAmerica	America	2008.89	Wild-ans-short
H3N2_Avian_LC028159_A/duck/Vietnam/LBM559/2013|2013.940	LC028159	Avian	H3N2	H3	N2	Viet Nam	SouthEasternAsia	Asia	2013.94	Dom-ans
H1N5_Avian_CY076981_A/Bewicks_swan/Netherlands/1/2007|2007.500	CY076981	Avian	H1N5	H1	N5	Netherlands	WesternEurope	Europe	2007.5	Wild-ans-short
H1N1_Swine_MF098887_A/swine/Rengo/VN1401-95/2014|2014.425	MF098887	Swine	H1N1	H1	N1	Chile	SouthernAmerica	America	2014.425	Swine
H5N8_Avian_MF926476_A/swan/Voronezh/2/2017|2017.005	MF926476	Avian	H5N8	H5	N8	Russia	EasternEurope	Europe	2017.005	Wild-ans-short
H3N2_Human_KT837293_A/New_Hampshire/19/2014|2014.740	KT837293	Human	H3N2	H3	N2	USA	NorthernAmerica	America	2014.74	Human
H7N7_Avian_CY133682_A/American_green-winged_teal/Mississippi/11OS255/2011|2011.038	CY133682	Avian	H7N7	H7	N7	USA	NorthernAmerica	America	2011.038	Wild-ans-long
H3N2_Human_CY090906_A/South_Carolina/NHRC0001/1999|1999.910	CY090906	Human	H3N2	H3	N2	USA	NorthernAmerica	America	1999.91	Human
H3N2_Avian_AB781668_A/muscovy_duck/Vietnam/LBM189/2012|2012.500	AB781668	Avian	H3N2	H3	N2	Viet Nam	SouthEasternAsia	Asia	2012.5	Dom-ans
H10N8_Avian_CY087765_A/shearwater/Australia/2/1972|1972.441	CY087765	Avian	H10N8	H10	N8	Australia	AustraliaNewZealandOceania	Oceania	1972.441	Wild-other
H6N2_Avian_JF965130_A/duck/Eastern_China/53/2002|2002.871	JF965130	Avian	H6N2	H6	N2	China	EasternAsia	Asia	2002.871	Dom-ans
H6N5_Avian_HM145379_A/duck/Guangxi/1455/2004|2004.500	HM145379	Avian	H6N5	H6	N5	China	EasternAsia	Asia	2004.5	Dom-ans
H10N6_Avian_CY089562_A/mallard/Ohio/42/1989|1989.797	CY089562	Avian	H10N6	H10	N6	USA	NorthernAmerica	America	1989.797	Wild-ans-short
H3N2_Canine_MH105883_A/canine/Korea/AS-14/2013|2013.603	MH105883	Canine	H3N2	H3	N2	South Korea	EasternAsia	Asia	2013.603	Canine
H9N2_Avian_KF768198_A/chicken/Guangxi/DX/2008|2008.945	KF768198	Avian	H9N2	H9	N2	China	EasternAsia	Asia	2008.945	Dom-gal
H3N8_Avian_CY004675_A/blue-winged_teal/ALB/569/1985|1985.638	CY004675	Avian	H3N8	H3	N8	Canada	NorthernAmerica	America	1985.638	Wild-ans-long
H5N2_Avian_KY971000_A/teal/Djankoy/4-17-11/2010|2010.877	KY971000	Avian	H5N2	H5	N2	Ukraine	EasternEurope	Europe	2010.877	Wild-ans-short
H1N1_Swine_CY159366_A/swine/South_Carolina/01414/2006|2006.964	CY159366	Swine	H1N1	H1	N1	USA	NorthernAmerica	America	2006.964	Swine
H1N2_Swine_AB441175_A/swine/Miyazaki/1/2006|2006.500	AB441175	Swine	H1N2	H1	N2	Japan	EasternAsia	Asia	2006.5	Swine
H1N1_Human_KM437807_A/Finland/75/2014|2014.110	KM437807	Human	H1N1	H1	N1	Finland	NorthernEurope	Europe	2014.11	Human
H9N2_Avian_MG192169_A/chicken/Fujian/SD070/2017|2017.200	MG192169	Avian	H9N2	H9	N2	China	EasternAsia	Asia	2017.2	Dom-gal
H1N1_Human_KY925079_A/Rosario_do_Sul/LACENRS-383/2012|2012.471	KY925079	Human	H1N1	H1	N1	Brazil	SouthernAmerica	America	2012.471	Human
H3N2_Human_KT841707_A/Utah/02/2015|2015.019	KT841707	Human	H3N2	H3	N2	USA	NorthernAmerica	America	2015.019	Human
H6N8_Avian_KX978214_A/mallard_duck/Netherlands/15/2007|2007.855	KX978214	Avian	H6N8	H6	N8	Netherlands	WesternEurope	Europe	2007.855	Wild-ans-short
H16N3_Avian_MF145969_A/black-headed_gull/Netherlands/25/2009|2009.553	MF145969	Avian	H16N3	H16	N3	Netherlands	WesternEurope	Europe	2009.553	Wild-other
H5N6_Avian_KP732621_A/duck/Eastern_China/S0711/2014|2014.523	KP732621	Avian	H5N6	H5	N6	China	EasternAsia	Asia	2014.523	Dom-ans
H1N2_Swine_KX907930_A/swine/Oklahoma/A01432269/2012|2012.945	KX907930	Swine	H1N2	H1	N2	USA	NorthernAmerica	America	2012.945	Swine
H3N2_Human_MG974521_A/Maine/22/2017|2017.989	MG974521	Human	H3N2	H3	N2	USA	NorthernAmerica	America	2017.989	Human
H3N8_Avian_CY040965_A/chicken/Laos/A0573/2007|2007.500	CY040965	Avian	H3N8	H3	N8	Laos	SouthEasternAsia	Asia	2007.5	Dom-gal
H11N9_Avian_GQ257430_A/guinea_fowl/New_York/26410-17/1995|1995.500	GQ257430	Avian	H11N9	H11	N9	USA	NorthernAmerica	America	1995.5	Dom-gal
H5N2_Avian_KT327380_A/goose/Taiwan/01004/2015|2015.022	KT327380	Avian	H5N2	H5	N2	Taiwan	EasternAsia	Asia	2015.022	Dom-ans
H1N2_Swine_CY157764_A/swine/Kansas/00246/2004|2004.096	CY157764	Swine	H1N2	H1	N2	USA	NorthernAmerica	America	2004.096	Swine
H3N5_Avian_CY004697_A/mallard/Alberta/118/1995|1995.581	CY004697	Avian	H3N5	H3	N5	Canada	NorthernAmerica	America	1995.581	Wild-ans-short
H3N6_Avian_CY014553_A/mallard_duck/Alberta/331/1985|1985.627	CY014553	Avian	H3N6	H3	N6	Canada	NorthernAmerica	America	1985.627	Wild-ans-short
H9N2_Avian_JQ254959_A/chicken/Israel/32/2009|2009.038	JQ254959	Avian	H9N2	H9	N2	Israel	WesternAsia	Asia	2009.038	Dom-gal
H7N1_Avian_GU186599_A/softbill/CA/33445-158/1992|1992.500	GU186599	Avian	H7N1	H7	N1	USA	NorthernAmerica	America	1992.5	Wild-other
H1N1_Human_GQ385299_A/Toronto/0462/2009|2009.397	GQ385299	Human	H1N1	H1	N1	Canada	NorthernAmerica	America	2009.397	Human
H5N6_Avian_KP286428_A/duck/Jiangxi/13475/2014|2014.241	KP286428	Avian	H5N6	H5	N6	China	EasternAsia	Asia	2014.241	Dom-ans
H7N9_Avian_KY013763_A/blue-winged_teal/Louisiana/UGAI15-1367/2015|2015.236	KY013763	Avian	H7N9	H7	N9	USA	NorthernAmerica	America	2015.236	Wild-ans-long
H3N2_Human_KT841621_A/West_Virginia/01/2015|2015.003	KT841621	Human	H3N2	H3	N2	USA	NorthernAmerica	America	2015.003	Human
H4N6_Avian_CY166069_A/mallard/Sweden/105137/2009|2009.904	CY166069	Avian	H4N6	H4	N6	Sweden	NorthernEurope	Europe	2009.904	Wild-ans-short
H1N1_Swine_KR700144_A/swine/Spain/22013/2011|2011.277	KR700144	Swine	H1N1	H1	N1	Spain	SouthernEurope	Europe	2011.277	Swine
H3N2_Swine_CY194538_A/swine/Manitoba/D0205/2013|2013.195	CY194538	Swine	H3N2	H3	N2	Canada	NorthernAmerica	America	2013.195	Swine
H3N2_Human_KX415255_A/Hawaii/13/2016|2016.118	KX415255	Human	H3N2	H3	N2	USA	NorthernAmerica	America	2016.118	Human
H7N7_Equine_KF435056_A/equine/Detroit/3/1964|1964.500	KF435056	Equine	H7N7	H7	N7	USA	NorthernAmerica	America	1964.5	Equine
H13N6_Avian_MH068340_A/laughing_gull/New_Jersey/UGAI17-2839/2017|2017.389	MH068340	Avian	H13N6	H13	N6	USA	NorthernAmerica	America	2017.389	Wild-other
H6N2_Avian_LC028095_A/duck/Vietnam/LBM74-c1/2011|2011.929	LC028095	Avian	H6N2	H6	N2	Viet Nam	SouthEasternAsia	Asia	2011.929	Dom-ans
H5N2_Avian_CY132466_A/mallard/Ohio/11OS2239/2011|2011.630	CY132466	Avian	H5N2	H5	N2	USA	NorthernAmerica	America	2011.63	Wild-ans-short
H1N2_Swine_KY401826_A/swine/Nebraska/A01778104/2016|2016.515	KY401826	Swine	H1N2	H1	N2	USA	NorthernAmerica	America	2016.515	Swine
H6N8_Avian_CY126861_A/mallard/Alberta/197/1989|1989.671	CY126861	Avian	H6N8	H6	N8	Canada	NorthernAmerica	America	1989.671	Wild-ans-short
H5N2_Avian_MG964751_A/chicken/Wisconsin/15-014400-1/2015|2015.337	MG964751	Avian	H5N2	H5	N2	USA	NorthernAmerica	America	2015.337	Dom-gal
H10N9_Avian_KF260273_A/northern_shoveler/Hong_Kong/MPE2531/2008|2008.500	KF260273	Avian	H10N9	H10	N9	Hong Kong	EasternAsia	Asia	2008.5	Wild-ans-short
H3N2_Swine_KC855523_A/swine/Ohio/12TOSU176/2012|2012.545	KC855523	Swine	H3N2	H3	N2	USA	NorthernAmerica	America	2012.545	Swine
H1N2_Swine_KC222523_A/swine/Papenburg/IDT12653/2010|2010.838	KC222523	Swine	H1N2	H1	N2	Germany	WesternEurope	Europe	2010.838	Swine
[truncated: 8,280 more rows]
