# Supplementary material for: A brief history of bird flu
Source: Philos Trans R Soc Lond B Biol Sci. 2019 May 6;374(1775):20180257. doi: 10.1098/rstb.2018.0257 (PMC6553608; doi:10.1098/rstb.2018.0257)
Supplement: Data for segments 1,2,3,5,7,8 - 10279 taxa [file rstb20180257supp2.zip › internals_subsample/hxnx_all_seg5_10279_bat_og.fas]

>H17N10_Bat_CY103885_A/little_yellow-shouldered_bat/Guatemala/164/2009|2009.367
atgacaactcaaggccttaaacgcaccttcgagcaaatggagactgactcc---aaacagagcaccactgaaatcagatccgcagtcggaagaatggtgaaagcaattgggaaattctacatccaaatgtgtgcagaaatgaaattagatgacaaggagggagccctgatccagaacagcataacaattgaaaggatggcactctcagcattcgacgagagaagaaataaatacttagaagagcaccccactgtggggaaagaccccaagaagacaggtgggcccatctacaggagaaaagatggaaaatgggagagagagatggccctcatggaaaaggaaaacatccgagcaatatggaaaatggctaatgaaggagaggagaatctatctggtctaagccatattatgatctggcactcaaacttaaatgacacaacctatcagcgaacaagagcccttgtcagaacaggaatggacccaaggatgtgctcgttgatgcagggctcaactcttccaagaagagctggagcagctgggactgcagtcaaaggagtggggaccctcataatggagttgatccggatgatcaaaagaggaatgaatgacagaaatttctggaagggtgaacaagggagaagaactcgaacagcttatgaaaggctctgtggaaacctgaaaggaaagtttcaaacagccccacagaaagcaatggttgatcaagtcaaagaaggaaaaaacccaggaaatgcagaaatagaggacttactatttcttgcaagatctgccctgatcctccgaggagcagtagctcataagtcagctctcccagcctgtgtatatggtcttggggtcgccagagggtttgactttgaaaaagagggatactctctagtaggcagagacccctacttgctcctgcagaactcccagattttctccatcctgagaaagggggagaacgctgcacacaaaagtcagctagtgtggatggcctgccatgctgcagcctttgaggacataaggatcagcagctttatcaagggaagcaaaataatccctcggggcaagctagaaacaagaggattacaaattgctggctctgaaagtctagatgaaatcctggtaatcagcttggacctcaaaagtcattattgggcaatcaaaactaggagtgggggtaatccccaacaatcaagaagcacagctggtcaaatagcggtgcaacctaccttttccgtccaaagaaatatcccctttgagaaaaagacgatcatggcggccttctcaacaaccgaagaagggagaatcacagacatgaggactgaaataatcagacttatggaaaactcagacccaaaggagaaagtcttcatagggcgaggcgtcttcgagatgggagacgagaaggcaactaacccgatagtgcctccactagatgggaatgacgagggttcttatttctttggagacaaggcagacgagttcgacatttga
>H17N10_Bat_CY103893_A/little_yellow-shouldered_bat/Guatemala/060/2010|2010.704
atgacaactcaaggccttaagcgcaccttcgagcaaatggagactgactcc---aaacagagcactactgagatcagatccgcagtcggaaggatggtgaaggcaatcggaaaattctatatccaaatgtgtgcagaaatgaaactagatgacaaggagggggccctaatccagaacagcataacaattgaaaggatggcactctcggcatttgacgagagaagaaataaatacctagaagagcaccccactgtggggaaagaccccaagaagacaggtggacccatctacaggagaaaagatggaaagtgggagagagaaatggccctcatggaaaaggaaaatatccgagcaatatggaaaatggccaacgagggagaggagaatctttctggtctaagccatattatgatctggcactcaaacttaaatgacacgacctatcagcggacaagagctcttgtcagaactggaatggacccaagaatgtgctcgttgatgcagggctcaacccttccaagaagagctggagcagctgggactgcaatcaaaggggtgggaaccctcataatggagttgatccgaatgatcaaaagaggaatgaatgacagaaacttctggaagggtgaacaaggaagaagaactcgaacagcttatgaaaggctctgtggaaacctgaaaggaaaatttcaaacagccccacagaaagcaatggttgatcaagtcaaagaaggaaaaaacccaggaaatgcagaaatagaggacttactatttcttgcaagatctgctctgatcctccgaggagcagtggctcataaatcagctcttcctgcctgtgtatatggtcttggggtcgctcgagggtttgactttgaaaaggagggatactctctagtaggcagagacccctatttgcttctgcagaactctcagattttctccatcctgaggaagggggagaatgctgcacataaaagtcagctagtgtggatggcctgccatgctgcagcctttgaggacataaggatcagcagttttatcaaggggagtaaaataatccctcgaggcaagctagaaacaagaggattacaaattgctggctctgaaagtctagatgaaattctggtaatcagcttggacctaaaaagccattattgggcaatcaaaactaggagtgggggtaatccccaacaatcaaaaagcacagctggtcaaatagcagtgcaacctaccttttccgtccagagaaacatcccctttgagaaaaagacaattatggcggcgttctcaacaaccgaagaagggagaatcacagacatgaggactgaaataatcagacttatggaaagctcagacacaaaggagaaagttttcgtaggacgaggtgtcttcgagatgggagacgagaaggcaactaacccgatagtgcctccactagatgggaatgacgagggttcttatttctttggagacaaggcagacgagttcgacatttga
>H17N10_Bat_CY103877_A/little_yellow-shouldered_bat/Guatemala/153/2009|2009.367
atgacaactcaaggccttaaacgcaccttcgagcaaatggagactgactcc---aaacagagcaccactgaaatcagatccgcagtcggaagaatggtgaaagcaattgggaaattctacatccaaatgtgtgcagaaatgaaattagatgacaaggagggagccctgatccagaacagcataacaattgaaaggatggcactctcagcattcgacgagagaagaaataaatacttagaagagcaccccactgtggggaaagaccccaagaagacaggtgggcccatctacaggagaaaagatggaaaatgggagagagagatggccctcatggaaaaggaaaacatccgagcaatatggaaaatggctaatgaaggagaggagaatctatctggtctaagccatattatgatctggcactcaaacttaaatgacacaacctatcagcgaacaagagcccttgtcagaacaggaatggacccaaggatgtgctcgttgatgcagggctcaactcttccaagaagagctggagcagctgggactgcagtcaaaggagtggggaccctcataatggagttgatccggatgatcaaaagaggaatgaatgacagaaatttctggaagggtgaacaagggagaagaactcgaacagcttatgaaaggctctgtggaaacctgaaaggaaagtttcaaacagccccacagaaagcaatggttgatcaagtcaaagaaggaaaaaacccaggaaatgcagaaatagaggacttactatttcttgcaagatctgccctgatcctccgaggagcagtagctcataagtcagctctcccagcctgtgtatatggtcttggggtcgccagagggtttgactttgaaaaagagggatactctctagtaggcagagacccctacttgctcctgcagaactcccagattttctccatcctgagaaagggggagaacgctgcacacaaaagtcagctagtgtggatggcctgccatgctgcagcctttgaggacataaggatcagcagctttatcaagggaagcaaaataatccctcggggcaagctagaaacaagaggattacaaattgctggctctgaaagtctagatgaaatcctggtaatcagcttggacctcaaaagtcattattgggcaatcaaaactaggagtgggggtaatccccaacaatcaagaagcacagctggtcaaatagcggtgcaacctaccttttccgtccaaagaaatatcccctttgagaaaaagacgatcatggcggccttctcaacaaccgaagaagggagaatcacagacatgaggactgaaataatcagacttatggaaaactcagacccaaaggagaaagtcttcatagggcgaggcgtcttcgagatgggagacgagaaggcaactaacccgatagtgcctccactagatgggaatgacgagggttcttatttctttggagacaaggcagacgagttcgacatttga
>H18N11_Bat_CY125946_A/flat-faced_bat/Peru/033/2010|2010.500
atggctggtcaaggtactaagcgtacctttgagcaaatggagactgattcc---aaacaaaacacaactgaaatccgatcagcagtaggcagaatggtaaaagcaattgggcggttttacatccaaatgtgtgcagagcttaaattggatgacaaagaggctgtgttaatccaaaatagcctaactattgaaagaatggtgctttcagcatttgatgaaagaaggaacaaatacctagaagagcatcccacagttgggaaagaccctaagaaaaccggagggccaatctacagaaggaaagaagggaaatgggaaagagagatggttctaatggaaaaagaaaatatcagagccatttggaagatggcaaatgatggagaagaaaacctttcgggattgagccatataatgatatggcattccaacctcaatgatacaacataccaaagaacaagagcattggtgagaacaggaatggacccaagaatgtgctctctgatgcaaggatcaacacttccccgaagggccggagcagcaggagctgccataaaaggtgtgggcacactgataatggaactaatcaggatgataaagagagggatgaatgacaggaacttttggaaaggtgaacagggaaaaagaacaagagctgcctacgaaaggatctgcaacaatttgaagaataagtttcagactgctccacagaaagcaatggttgaccaagtgaaagaagggaaaaatcctgggaatgcagagattgaagatctactgtttctagctagatcagcattgatcctcagaggagctgttgctcataaatcgagcctccctgcttgtgtatacggcttaggggtatccagaggatttgattttgaaagagagggttactcactggttgggagagacccttatatgcttctccagaactcacagatcttctccataattcggaaaggagagaatgcagcccacaagagccaactggtatggatggcctgccatgcagctgcttttgaagacataagagtaagcagttttataaaaggaaataaaatagtccccagaggaaaattggagactagaggtctccaaatagcagggtcagaaacccttgatgaagccctggttgttagcctggacataaagagtcattattgggcaatcaagacgaggagtggaggaaatcctcaacagtcaagaagttcagctggtcagattgctgttcagccaaccttctccgtacaaaggaatattccttttgaaaagaaaacaataatggctgcattttctaacattgaagagggaagaatcactgacatgagaactgaaataataaagctgatggaaaattctgaccccaaagacaaagttttcctggggagaggagtgttcgagatggctgatgagaaggcaactaacccgatagtgccttctttggatgggaatgacgagggttcttatttctttggagacaaagcagaggagtttgacatatga
>H3N2_Swine_MF920135_A/swine/Minnesota/MT_13_01_S55/2013|2013.137
atggcgtctcaaggcaccaaacgatcatatgaacaaatggagactggtggggaacgccaggatgccacagaaatcagagcatctgttggaaaaatgattggcgggatcgggaaattctacatccaaatgtgcactgaactcaaactcagtgactatgaggggcgactaatccaaaatagcataacaatagagagaatggtgctctctgcttttgatgagagaagaaataaatacctggaagagcatcccagtgctgggaaggatcctaagaaaactggaggacccatatacagaagagtcgaaggaaaatggatgagagaacttatcctttatgacaaagaagaaataaggagagtttggcgccaagcaaataatggtgaagatgcaacagctggtcttactcatatcatgatttggcattccaatttgaatgatgccacgtaccagagaacaagagcgcttgttcgcaccggaatggatcccagaatgtgctctctaatgcaaggctcaacacttcccagaaggtctggggccgcaggtgctgctgtgaaaggagttggaacactagcaatggagttgatcagaatgatcaaacgtgggatcaatgaccgaaacttctggagaggcgaaaatggacgaaggacaagagttgcatatgaaagaatgtgcaatattctcaaaggaaaatttcagacagctgcccagagggcaatgatggatcaagtgagagaaagtaggaacccaggaaacgctgagattgaagatctcatcttcctggcacggtcagcacttattctaagaggatcagttgcacataagtcttgcctgcctgcttgtgtgtatgggcttgcagtggcaagtggacatgactttgaaagggaagggtattcactggtcgggatagacccatttaaattactccagaacagtcaagtgttcagcctgataagaccaaatgaaaacccagctcacaagagtcaattagtgtggatggcatgccactctgctgcatttgaggatctaagggtatcaagtttcataagagggaagaaagtgattccaagggggaagctttccacaagaggagttcagattgcttcaaatgagaatgtggaagccatggattccaacaccctggagctgagaagcagatactgggccataaggaccagaagtggaggaaataccaaccaacataaagcgtccgctggccagatcagtgtacaacctacattttcagtgcaacggaatcttccttttgaaagagcaaccgttatggcagccttcagcgggaacaatgaaggacggacatccgatatgcgaacagaagttataaagatgatggaaagtgcaaagccagaagatttgtccttccaggggcggggagtcttcgagctctcggacgaaaaggcaacgaacccgatcgtgccttcctttgacatgagtaatgaaggatcttatttcttcggagacaatgcagaggagtatgacagttga
>H1N1_Human_MH126161_A/South_Dakota/04/2018|2018.060
atggcgtctcaaggcaccaaacgatcatatgaacaaatggagactggtggagagcgccaggataccacagaaatcagagcatctgttggaagaatgattggtggaatcgggagattctacatccaaatgtgcactgaactaaaactcagtgattatgatggacgactaatccagaatagcataacaatagagaggatggtgctttctgcttttgatgagagaagaaataaatacctagaagagcatccaagtgctgggaaggaccctaagaaaacaggaggacccatctatagaagaatagacggaaaatggacgagagaactcatcctttatgacaaagaagaaataaggagagtttggcgccaagcaaacaatggcgaagatgcaacagcaggtcttactcatatcatgatttggcattccaatctgaatgatgccacatatcagaggacaagagcacttgttcgcactggaatggatcccagaatgtgctctctaatgcaaggttcaacacttcccaggaggtctggtgccgcaggtgctgcagtaaaaggagttgggacaatagctatggagttaatcagaatgataaaacgtggaatcaatgaccgaaatttctggaggggtgaaaatggacgaaggacaagagttgcttatgaaagaatgtgcaatatcctcaaaggaaaatttcaaacagctgcccagagggcaatgatggatcaagtaagagaaagtcgaagcccaggaaacgctgagattgaagacctcattttcctggcacggtcagcactcattctgagaggatcagttgcacataaatcctgcctgcctgcttgtgtgtatgggcttgcagtagcaagtggccatgactttgaaagggaagggtactcactggtcgggatagacccattcaaattactccaaaacagtcaagtggtcagcctgatgagaccaaatgaaaatccagctcacaagagtcaattggtatggatggcatgccactctgctgcatttgaagatttaagagtatcaagtttcataagaggaaagaaagtgatcccaagaggaaagctttccacaagaggggttcagattgcttcaaacgagaatgtggaaaccatggactccaataccctggaactaagaagcagatactgggccataagaaccaggagtggaggaaataccaatcaacagaaggcatccgcaggccagatcagtgtgcagcctacattctcagtgcaacgaaatctcccttttgaaagagcaaccgttatggcagcattcagcgggaacaatgaaggacggacatccgacatgcgaacagaagttataagaatgatggaaagtgcaaagccagaagatttgtccttccaggggcggggagtcttcgagctctcggacgaaaaggcaacgaacccgatcgtgccttcctttgacatgagtaatgaagggtcttatttcttcggagacaatgcagaggagtatgacaattga
>H9N2_Avian_CY038459_A/chicken/Pakistan/UDL-01/2008|2008.022
atggcgtctcaaggcaccaaacgatcctatgaacagatggagactggtggagaacgccagaatgccactgagatcagggcatctgttggaaggatggttggtggaattgggaggttttacatacagatgtgcactgaactcaaactcagcgaccaagaaggaagattgatccaaaacagtataacaattgagaggatggttctctctgcatttgatgaaaggaggaacaggtacctggaggaacatcccagtgcggggaaggacccgaagaagaccggaggtccaatctaccgaaggagagacgggaaatgggtgagagagctgattctgtatgacaaagaagagataaggagaatttggcgtcaagcaaacaatggagaagacgcaactgctggtctcactcacattatgatatggcattctaacctaaatgatgctacatatcagagaacaagagctctagtgcgtactggaatggaccctagaatgtgctctctgatgcaaggatcaactctcccaaggagatctggagctgctggtgcagcaataaagggagtcgggacgatggtgatggaactaattcggatgataaagcgaggtattaacgaccggaatttctggagaggtgataatgggcgaagaacaaggattgcgtatgagagaatgtgcaacattctcaaagggaaattccaaacagcagcacaaaaagcaatgatggatcaggtgcgagaaagtagaaatcctgggaatgttgaaattgaagatctcatctttctggcacggtctgcactcatcctgagaggatccgtggcccataagtcctgcttgcctgcttgtgtgtatggactcgctgttgccagtggatatgattttgagagggaagggtactccctggttggaatagatcctttccgtctgcttcagaacagtcaggttttcagcctcattagaccaaatgagaatccagcacataaaagtcaattggtatggatggcatgccactctgcagcattcgaggacctgagagtctcaagtttcattaggggaacaagagtaatcccaagaggacaactatccaccagaggagttcagattgcttcaaatgaaaacgtggacgcaatggactccagcactcttgaactgagaagcagatattgggccataagaaccaggagtggaggaaacaccaaccaacagagagcatctgcaggacaaatcagtgtacagcccactttctcagtacagagaagtcttcccttcgaaagagcgaccattatggctgcttttaaaggaaatactgagggcaggacatctgacatgaggactgaaatcataaggatgatggaaagtgccagaccagaagatgtgtctttccaggggcggggagtcttcgagctctcggacgaaaaggcaacgaacccgatcgtgccttcctttgacatgagtaacgaaggatcttatttcttcggagacaatgcagaggaatatgacaattga
>H3N2_Human_CY000660_A/New_York/169/2000|2000.005
atggcgtcccaaggcaccaaacggtcttatgaacagatggaaactgatggggatcgccagaatgcaactgagattagggcatccgtcgggaagatgattgatggaattgggagattctacatccaaatgtgcactgaacttaaactcagtgattatgaagggcggttgatccagaacagcttgacaatagagaaaatggtgctctctgcttttgatgagagaaggaatagatatctggaagaacaccccagcgcggggaaagatcctaagaaaactggagggcccatatacaggagagtagatggaaaatggatgagggaactcgtcctttatgacaaagaagaaataaggcgaatctggcgccaagccaacaatggtgaggatgcaacagctggtctaactcacatgatgatctggcattccaatttgaatgatacaacataccagaggacaagagctcttgttcgaaccggaatggatcccagaatgtgctctctgatgcagggctcgactctccctagaaggtccggagctgcaggtgctgcagtcaaaggaatcgggacaatggtgatggagctgatcagaatggtcaaacgggggatcaacgatcgaaatttctggagaggtgagaatgggcggaaaacaagaagtgcttatgagagaatgtgcaacattcttaaaggaaaatttcaaacagctgcacaaagagcaatggtggatcaagtgagagaaagtcggaacccaggaaatgctgagatcgaagatctcatatttttggcaagatctgcattgatattgagagggtcagttgctcacaaatcttgcctacctgcctgtgtgtatggacctgcagtatccagtgggtacgacttcgaaaaagagggatattccttggtgggaatagaccctttcaaactacttcaaaatagccaagtatacagcctaatcagacctaacgagaatccagcacacaagagtcagctggtgtggatggcatgccattctgctgcatttgaagatttaagattgttaagcttcatcagagggaccaaagtatctccgcgggggaaactttcaactagaggagtacaaattgcttcaaatgagaacatggataatatgggatcgagtactcttgaactgagaagcgggtactgggccataaggaccaggagtggaggaaacactaatcaacagagggcctccgcaggccaaatcagtgtgcaacctacgttttctgtacaaagaaacctcccatttgaaaagtcaaccgtcatggcagcattcactggaaatacggagggaagaacctcagacatgagggcagaaatcataagaatgatggaaggtgcaaaaccagaagaagtgtcgttccgggggaggggagttttcgagctctcagacgagaaggcaacgaacccgatcgtgccctcttttgacatgagtaatgaaggatcttatttcttcggagacaatgcagaagagtacgacaattaa
>H5N1_Avian_CY179414_A/mallard/Wisconsin/568/1982|1982.500
atggcgtctcaaggcaccaaacgatcttatgagcagatggaaactggtggggaacgccagaatgccactgaaatcagagcatctgttgggagaatggttggtggaatcggaagattctacatacagatgtgtactgaactcaaactcagtgactatgaagggagactgatccaaaacagcataacaatagagaggatggttctctcggcatttgatgagaggagaaacaaatatctggaggagcatcccagtgctgggaaagaccctaagaagactgggggtccaatctacaggaggcgagatggaaaatggatgagagaattgatcctatatgacaaggaggaaatcagaagaatttggcgtcaagcaaataatggagaagacgcaactgctggtctcactcatttgatgatctggcattccaatctgaatgatgccacatatcagaggacaagggcacttgtacgtactgggatggatcccagaatgtgttccctgatgcaaggctcaactcttccgaggaggtctggggctgctggagcagcagtgaaaggagttggaacaatggtgatggaattgatccggatgatcaagcgagggatcaatgatcggaatttctggagaggcgaaaatggacggaggacaagaattgcttatgaaagaatgtgcaacattctcaaggggaaattccaaacagcagcacaacgagcaatgatggaccaagtgagagaaagccggaatcctgggaatgctgagattgaagatctcatctttcttgcacggtctgctctcattctgagggggtcagtagctcataagtcctgcctgcctgcctgtgtgtatggacttgctgtagccagtggatacgactttgaaagggagggatactccctagtcggaattgatcctttccgtctgctccaaaacagtcaagtcttcagtcttatcaggccaaacgaaaatccagcacataaaagtcagctggtatggatggcatgtcactctgcagcatttgaagacctgagagtgtcaagcttcatcagagggacaagagtggtcccaagaggacaactgtccaccagaggagttcagattgcttcaaatgagaacatggagacaatggactccagcactcttgaattgaggagcagatactgggctataagaaccagaagcggagggaacactaaccagcagagagcatctgcagggcaaattagcgtacagcccacattctctgtgcagagaaacctcccgttcgagagagcaaccattatggcggcatttacagggaacactgaaggcagaacttcagacatgagaactgagatcataaggatgatggaaaatgccagacctgaagatgtgtctttccaggggcggggagtcttcgagctctcggacgaaaaggcaacgaacccgatcgtgccttcctttgacatgagtaacgaaggatcttatttctttggagacaatgcagaggaatatgacaattaa
>H11N9_Avian_KF259783_A/northern_pintail/Hong_Kong/MPJ851/2009|2009.500
atggcgtctcaaggcaccaaacgatcttatgagcagatggaaactggtggagaacgccagaatgctactgagatcagagcatctgttgggagaatggtcggtggaattgggagattctacatacagatgtgcactgagctcaaactcagcgactatgaagggagactaatccaaaacagcataacaatagagagaatggttctctctgcatttgatgaaaggaggaacaaatatctggaagaacaccccagtgcggggaaggatccgaagaaaaccggaggtccaatctacagaaggagagacagaaagtggatgagggagctaattctgtatgacaaagaggagatcaggaggatttggcatcaagcgaacaacggagaagatgcaactgctggtctcactcatctgatgatctggcattccaatctgaatgatgccacatatcagaggacaagagctctcgtgcgtactgggatggaccctagaatgtgctccctaatgcaaggatcaaccctcccgagaagatctggagctgctggtgcagcagtaaagggagttgggacaatggtgatggaactgattcggatgataaagcgggggatcaatgacaggaatttctggagaggcgagaatggacggagaacaaggattgcatatgagagaatgtgtaacatcctcaaagggaaattccaaacagcagcacaacgagcaatgatggaccaggtgcgagaaagcagaaatcctgggaatgctgaaattgaagaccttatcttcctggcaaggtctgcactcatcctgagaggatcagtggcccataagtcctgcttgcctgcttgtgtatatggacttgctgtggccagtggatatgactttgagagagagggatactctctggtcggaattgatcctttccgtctgcttcagaacagccaggtgttcagcctcattagaccaaatgagaatccggcacataagagtcagctggtatggatggcatgccattctgcagcatttgaagacctgagagtatcaagcttcatcagaggaacaagggtggtcccaagaggacaactgtccaccagaggggttcaaatagcttcaaatgagaacatggaaacaatggactccagcactcttgaactgagaagcagatactgggctataaggaccagaagtggaggaaacaccaaccaacagagagcatctgcaggacaaatcagtgtacagcctactttctcggtacagagaaatcttcctttcgagagagcgaccattatggctgcattcacagggaacactgaaggcaggacatccgacatgaggactgaaatcataagaacgatggaaagtgccagaccagaagatgtgtctttccaggggcggggagtcttcgagctctcggacgaaaaggcaacgaacccgatcgtgccttcctttgacatgagtaacgagggatcttatttcttcggagacaatgcagaggagtatgacaattaa
>H3N2_Human_CY007750_A/Canterbury/68/2002|2002.507
atggcgtcccaaggcaccaaacggtcttatgaacagatggaaactgatggggatcgccagaatgcaactgagattaggtcatccgtcgggaagatgattgatggaattgggcgattctacatccaaatgtgcactgaacttaaactcagtgattatgaaggacggttgatccaaaacagcttgacaatagagaaaatggtgctctctgcttttgatgagagaaggaatagatatctggaagaacaccccagcgcggggaaagatcctaagaaaactggagggcccatatacaaaagagtagatggaagatggatgagggaactcgtcctttatgataaagaagaaataaggcgaatctggcgtcaagccaacaatggtgaggatgcgacagctggtctaactcacatgatgatctggcactccaatttgaatgatgcaacataccagaggacaagagctcttgttcgaaccggaatggatcccagaatgtgctctctgatgcagggctcgacccttcctagaaggtccggagctgcaggtgctgcagtcaaaggaatcgggacaatggtgatggagctgatcagaatgatcaaacgggggatcaacgatcgaaatttctggagaggtgagaatgggcggaaaacaagaagtgcttatgagagaatgtgcaacattcttaaaggaaaatttcaaacagctgcacaaagagcaatggtggatcaagtgagagaaagtcggaacccaggaaatgctgagatcgaagatctcatatttttggcaagatctgcattaatattgagagggtcagttgctcacaaatcttgcctacctgcctgtgtgtatggacctgcagtatccagtgggtacgacttcgaaaaagagggatattccttggtgggaatagaccctttcaaactacttcaaaatagccaggtgtacagcctaatcagaccgaacgagaatccagcacacaagagtcagctggtgtggatggcatgccattctgctgcatttgaagatttaagattgttaagcttcatcagagggaccaaagtatctccgcgggggaagctttcaactagaggagtacaaattgcttcaaatgagaacatggataatatgggatcaagtactcttgaactgagaagcgggtactgggccataaggaccaggagtggaggaaacactaatcaacagagggcctccgcaggccaaatcagtgtgcaacctacgttttctgtacaaagaaacctcccatttgaaaagtcaactgtcatggcagcattcactggaaatacggagggaagaacctcagacatgagggcagaaatcataagaatgatggaaggtgcaaaaccagaagaagtgtctttccgtgggcggggagttttcgagctctcagacgagaaggcaacgaacccgatcgtgccctcttttgaaatgagtaatgaaggatcttatttcttcggagacaatgcagaagagtacgacaattaa
>H6N1_Avian_JF965199_A/duck/Eastern_China/34/2005|2005.285
atggcgtctcaaggcaccaaacgatcttatgaacagatggagactggtggagaacgccagaatgccactgagatcagagcatctgttggaagaatggttggtggaattgggaggttttacatacagatgtgcactgaactcaaactcagcgactatgaaggaaggctgatccagaacagcataacaatagagagaatggtcctctctgcatttgatgaaaggaggaacaaatacctagaggagcatcccagtgcggggaaggacccgaagaaaactggaggtccaatttatcgaaggagagatgggaaatgggtgagagagctgatcctgtatgacaaagaggagatcaggaggatctggcgtcaagcgaacaatggagaagacgcaactgctggtctcactcacctgatgatctggcattccaacctgaatgatgccacataccagagaacaagagctctcgtgcgtactgggatggaccccagaatgtgctctcttatgcaaggatcaactctcccgaggagatctggagctgctggtgcagcagtaaagggagtcgggacgatggtgatggagctaattcggatgataaaacgagggattaatgatcggaatttctggagaggcgaaaatggacgaaggacaaggattgcatatgagagaatgtgcaacatcctcaaaggaaaattccaaacagcagcacaaagagcaatgatggaccaggtgcgagaaagcaggaatcctggaaatgctgaaatcgaggatctcatctttctggcacggtctgcactcatcctgagaggatcagtagcccataagtcctgcttgcctgcttgtgtgtacggacttgccgtggccagtggatatgactttgagagagaagggtattctctagttggaatagatcctttccgtctgcttcaaaacagccaggtattcagtctcattagaccaaatgagaatccagcacacaagagtcagttggtgtggatggcatgccattctgcagcattcgaagacctgagagtctcaagtttcatcagagggacaagagtagtcccgagaggacaactatccacaagaggagttcaaattgcttcaaatgagaacatggaaacaatggactccagcactcttgaactgagaagcagatattgggccataagaaccaggagtggaggaaataccaatcaacagatagcatctgcagggcaaatcagtgtacaacccactttctcggtacagagaaatcttcccttcgaaagagcgaccattatggcagcgttcacagggaatactgagggcagaacatctgacatgaggactgaaatcataagaatgatggaaagtgccagaccagaagatgtgtctttccaggggcggggagtcttcgagctctcggacgaaaaggcaacgaacccgatcgtgccttcctttgacatgagtaatgaaggatcctatttcttcggagacaatgcagaggagtatgataattaa
>H9N2_Human_MF440739_A/Beijing/1/2017|2017.321
atggcgtctcaaggcaccaaacgatcctatgaacagatggaaactggtggggaacgccagaatgctactgagatcagggcatctgttggaagaatggttagcggaattgggagattctacatacagatgtgtacagaactcaaactcaatgacaatgaagggaggctgattcaaaacagtataacaatagagagaatggtactctctgcctttgatgaaagaaggaacagatacttggaagagcaccccagtgcaggaaaggatcccaagaaaactggaggtccaatttacaggagaagagacggaaaatgggtgagagagctgatcctgtatgacaaagaggaaatcaggagaatttggcgacaagcgaacaatggagaggatgcaactgctggtcttacccacctgatgatatggcattccaacctgaatgatgctacctaccagagaacgagagctctcgtgcgtactggaatggatccccggatgtgctctctgatgcaagggtcaactctcccgaggagatctggagctgcaggagcagcagtaaagggaataggaacaatggtgatggaactggttcggatgataaaacgaggaatcaacgaccggaatttctggagaggcgaaaatggaagaaggacaagaattgcatatgagagaatgtgcaacatcctcaaagggaaattccaaacagcagcacaaagggcaatgatggatcaagtgcgagagagcagaaatcctgggaatgctgaaatagaagatcttatttttctggcaaggtctgcactcatcctgagaggatcagtggctcataaatcctgcttgcccgcttgtgtgtacggacttgcagtggctagtggatatgactttgagagagaagggtactccttggtgggaatagatcctttccgtctgcttcaaaacagccaggtctttagtctcattagaccaaatgagaacccagctcacaagagtcaactagtgtggatggcatgccactctgcagcatttgaggaccttagagtctcaagtttcatcagagggacaaaaatgttcccaagaggacagttatccactagaggagttcaaattgcttcaaatgagaacatggaagcaatggactccaacactcttgaacttagaagtagatattgggctataagaaccagaagcggagggaataccaaccaacagagggcatctgcgggacagattagcgttcaacccactttctcggtacagagaaacctcccctttgaaagagcgactattatggcagcttttacaggaaatactgaaggtagaacgtctgacatgaggactgaaatcataagaatgatggaaaatgcaagaccggaagatgtgtcattccaggggcggggagtcttcgagctctcggacgaaaaggcaacgaacccgatcgtgccttcctttgacatgagtaatgaaggatcttatttcttcggagacaatgcagaggagtatgacaattga
>H5N1_Avian_HM172234_A/chicken/Jiangsu/18/2008|2008.500
atggcgtcccaaggcaccaaacgatcttatgaacaaatggaaactggtggagaacgccagaatgctactgagatcagggcatctgttggaagaatggttagtggcattgggaggttctacatacagatgtgcacagaactcaaactcagtgactatgaagggaggctgatccagaacagcataacaatagagagaatggtgctctctgcatttgatgaaagaaggaacagatacctggaagaacaccccagtgcggggaaggatccgaagaagactggaggtccaatttatcggaggagagacggaaaatgggtgagagagctgattctgtacgataaagaggagattaggaggatttggcgtcaagcgaacaatggagaggacgcaactgctggtcttactcacctgatgatatggcattccaatctaaatgatgccacatatcaaagaacgagagctctcgtacgtactggaatggaccccaggatgtgctctctgatgcaagggtcaactctcccgaggagatctggagctgccggtgcagcagtaaagggggtggggacaatggtgatggagctaatacggatgataaaacgagggatcaacgaccggaatttctggagaggcgaaaatggaagaagaacaaggactgcatatgagagaatgtgcaacatcctcaaagggaaattccaaacagcagcacaaagagcaatgatggatcaagtgcgagagagcagaaatcctgggaatgctgaaattgaagatctcatttttctggcacggtctgcactcatcctgagaggatcagtggcccataaatcctgcttgcctgcttgtgtgtacggacttgcagtggccagtggatatgactttgagagagaagggtactctctggttggaatagatcctttccgtctgcttcaaaacagccaggtcttcagtctcattagaccaaatgagaatccagcacataagagtcaattagtgtggatggcatgccactctgcagcatttgaggaccttagagtttcaagtttcatcagagggacaagggtggtcccaagaggacagctatccaccagaggggttcaaattgcttcaagtgagaacatcgaagcaatggactccaacactcttgaactgagaagtagatactgggctataagaaccaaaagcggaggagacaccaaccagcagagggcatctgctggacagatcagtgttcagcccactttctcggtacagagaaaccttcccttcgaaagagcgaccattatggcagcatttacaggaaatactgagggcagaacgtctgacatgaggactgaaatcataagaatgatggaaagtgccaaaccagaagatgtgtcattccaggggcggggagtcttcgagctctcggacgaaaaggcaacgaacccgatcgtgccttcctttgacatgaataatgaaggatcttatttcttcggagacaatgcagaggagtatgacaattga
>H1N2_Avian_KU881681_A/Anseriformes/Anhui/S61/2014|2014.973
atggcgtctcaaggcaccaaacgatcttatgaacagatggaaactggtggagaacgccagaatgccactgaaatcagagcatctgttggaaggatggttggtggaattgggaggttttacatacagatgtgcactgaactcaaactcagcgactatgaagggaggctgatccagaacagcataacaatagagaggatggttctctctgcatttgatgaaaggaggaacaaatacctggaagaacatcccagtgctgggaaggatccgaagaaaactggaggtccaatctatcgaagaagggacgggaaatggatgagagagctgattctgtatgacaaagaggagatcaggagaatctggcgtcaagcgaataatggagaagaagcaactgctggtctcactcacctgatgatctggcattccaatctaaatgatgccacataccagagaaccagagctctcgtgcgcactgggatggatcccagaatgtgctctctgatgcaaggatcaactctcccaaggagatctggagctgctggcgcagcagtaaagggagtcggaacgatggtgatggaactaattcggatgataaagcgagggattaatgatcggaatttctggagaggcgaaaatggacggagaacaaggattgcatatgagaggatgtgcaacatcctcaaagggaaattccaaacagcagcacaaagagcaatgatggaccaagtgcgagaaagcagaaatcctgggaatgctgaaattgaagatctcatcttcctggcacggtcagcactcatcctgagaggatcagtggcccataagtcctgccttcctgcttgtgtgtacgggcttgctgtagccagtggatatgactttgagagagaagggtactccctagttggaatagatcctttccgtctgcttcaaaacagccaggtcttcagtctcattagaccaaatgagaacccagcacacaagagtcaattggtgtggatggcatgccattctgcagcatttgaggacctgagagtctcaagtttcatcagagggacaagagtggtcccaagaggacaactatccaccagaggagttcaaattgcttcaaatgagaacatggaaacaatggactccagcactcttgaactgagaagcagatattgggctataaggaccaggagtggaggaaacaccaaccaacagagagcatctgcaggacagatcagtgtacagcctactttctcagtacagagaaatctccccttcgaaagagcgaccgttatggcggcgttcacaggaaatactgaaggtagaacatctgacatgaggactgaaatcataagaatgatggaaagtgccagaccagaagatgtgtccttccaggggcggggagtcttcgagctctcggacgaaaaggcaacgaacccgatcgtgccttcctttgacatgagtaatgaaggatcttatttcttcggagacaatgcagaggagtatgacaattaa
>H11N2_Avian_CY138140_A/lesser_black-backed_gull/Iceland/145/2010|2010.389
atggcgtctcaaggcaccaaacgatcttatgaacagatggaaactggtggggaacgccagaatgccactgagatcagagcatctgttggaagaatggttggtggaattgggaggttttacatacagatgtgcactgaactcaaactcagcgactatgaaggaaggctgatccagaacagcataacgatagagagaatggttctctctgcatttgatgaaaggaggaacaaatacctggaagaacatcccagtgcggggaaggacccgaagaaaactggaggtccaatctatcgaaggagagatgggaaatgggtgagagagctgatcctgtatgacaaagaggagatcaggaggatctggcgtcaagcaaacaatggagaagacgcaactgctggtctcactcacctgatgatctggcattccaatctgaatgatgccacataccagagaacgagagctctcgtgcgtacagggatggaccccagaatgtgctctctcatgcaaggatcaactctcccgaggaggtctggagctgctggtgcagcagtaaagggagtcggaacgatggtgatggaactaattcggatgataaagcgaggaattaatgatcggaatttctggagaggcgaaaatggaagaaggacaaggattgcatatgagagaatgtgcaacatcctcaaagggaaattccaaacagcagcacaaagagcaatgatggaccaagtgcgagagagcaggaatcctgggaatgccgaaattgaagatctcatctttctggcacggtctgcactcatcctgagaggatcagtggcccataagtcctgcttgcctgcctgtgtgtacggacttgccgtggccagtggatatgactttgagagagaaggatactctctagttggaatagatcctttccgtctgcttcaaaacagccaggtcttcagtctcattagaccaaaagagaatccagcacacaagagtcaattggtgtggatggcatgccattctgcagcattcgaagatctgagagtctcaagtttcatcagagggacaaaagtagtcccaagaggacaactatccaccagaggaattcagattgcttcaaatgagaacatggaaacaatggactccagcactcttgaactgagaagcagatattgggctataagaaccaggagtggaggaaacaccaaccaacagagagcatctgcaggacaaatcagtgtacagcccactttctcggtacagagaaatctccccttcgaaagagcgaccattatggcagcgttcacaggaaatactgagggcagaacatctgacatgaggactgaaattataagaatgatggaaagtgccagaccagaagatgtgtctttccaaggacggggagtcttcgagctctcggacgaaaaggcaacgaacccgatcgtgccttcctttgacatgagtaatgaaggatcttatttcttcggagacaatgcagaggagtatgacaattaa
>H2N1_Avian_CY117480_A/laughing_gull/Delaware_Bay/10/1990|1990.293
atggcgtcccaaggcaccaaacgatcctatgagcagatggaaaccagtggggagcgccagaatgccactgaaatcagagcatctgttgggagaatggtcggtggaattgggaggttctatgtgcagatgtgcaccgaactcaaactcaatgactatgaagggagacttatccaaaacagtataacaatagagagaatggtcctctcagcatttgatgaaaggagaaacaaatacctggaagagcaccccagtgctggaaaggaccctaaaaagactggaggtccaatctacaagagacgagatggaaaatgggtgcgagaattgatcctgtatgataaagatgaaatcagaaggatttggcgtcaggcgaataatggagaagacgcacctgctggtcttacccatttgatgatttggcattccaacctgaatgatgcaacatatcagagaacaagggctcttgtacgtaccggtatggatcccaggatgtgctctctgatgcaaggatcaactcttccgaggagatcgggagcagctggggcagcagtgaaaggggtcggaacaatggtgatggaattgattaggatgatcaaacgggggatcaatgatcgaaacttctggagaggcgaaaatggacggagaacaagaattgcatacgaaagaatgtgcaacattctcaaggggaaatttcaaacagcagcacaacgcgcaatgatggaccaagtgcgggaaagccgaaatcctggaaatgctgaaatagaggatcttatctttcttgcacgatctgctctcattctgaggggatcagtggctcataaatcctgcctgcctgcttgtgtgtacggacttgctgtggccagcgggtacgactttgagagagagggatactcccttgtcgggattgaccctttccgtctgctccagaacagtcaagtcttcagccttattagaccaaatgaaaatccagcacacaagagccagctggtatggatggcatgtcactctgcagcatttgaagatctgagagtatctagtttcatcagaggggcaaaagtagttccaagaggacaattgtccaccaggggggtacagattgcttcaaatgagaacatggagacaatggactccagtactcttgaattgagaagcagatactgggccataaggaccagaagtggaggaaacaccaaccagcagagagcatctgcaggacaaatcagcgtacagcccacattttctgtacagagaaatctcccgtttgaaagagcaaccattatggcagcatttacaggaaacactgaagggagaacctcagatatgagaactgagatcataaggatgatggaaaatgcccggcctgaggatgtgtctttccaggggcggggagtcttcgagctctcggacgaaaaggcgacgaacccgatcgtgccttcctttgacatgagcaacgagggatcttatttcttcggagacaatgcagaggaatatgacaattga
>H1N1_Human_CY225615_A/Minnesota/14/2017|2017.153
atggcgtctcaaggcaccaaacgatcatatgaacaaatggagactggtggggagcgccaggataccacagaaatcagagcatctgttggaagaatgattggtggaatcgggagattctacatccaaatgtgcactgaactaaaactcagtgattatgatggacgactaatccagaatagcataacaatagagaggatggtgctttctgcttttgatgagagaagaaataaatacctagaagagcatccaagtgctgggaaggaccctaagaaaacaggaggacccatctatagaagaatagacggaaaatggacgagagaactcatcctttatgacaaagaagaaataaggagagtttggcgccaagcaaacaatggcgaagatgcaacagcaggtcttactcatatcatgatttggcattccaacctgaatgatgccacatatcagaggacaagagcacttgttcgcactggaatggatcccagaatgtgctctctaatgcaaggttcaacacttcccagaaggtctggtgccgcaggtgctgcagtaaaaggagttggaacaatagctatggagttaatcagaatgatcaaacgtggaatcaatgaccgaaatttctggaggggtgaaaatggacgaaggacaagagttgcttatgaaagaatgtgcaatatcctcaaaggaaaatttcaaacagctgcccagagggcaatgatggatcaagtaagagaaagtcgaaacccaggaaacgctgagattgaagacctcattttcctggcacggtcagcactcattctgagaggatcagtggcacataaatcctgcctgcctgcttgtgtgtatgggcttgcagtagcaagtggccatgactttgaaagggaagggtactcactggtcgggatagacccattcaaattactccaaaacagtcaagtggtcagcctgatgagaccaaatgaaaatccagctcacaagagtcaattggtatggatggcatgccactctgctgcatttgaagatttaagagtatcaagtttcataagaggaaagaaagtgatcccaagagggaagctttccacaagaggggttcagattgcttcaaatgagaatgtggaaaccatggactccaataccctggaactaagaagcagatactgggccataagaaccaggagtggaggaaataccaatcaacagaaggcatccgcaggccagatcagtgtgcagcctacattctcagtgcagcgaaatctcccttttgaaagagcaaccgttatggcagcattcagcgggaacaatgaaggacggacatccgacatgcgaacagaagttataagaatgatggaaagtgcaaaaccagaggatttgtccttccaggggcggggagtcttcgagctctcggacgaaaaggcaacgaacccgatcgtgccttcctttgacatgagtaatgaagggtcttatttcttcggagacaatgcagaggagtatgacaattga
>H3N2_Swine_JX155360_A/swine/Indiana/A01049091/2010|2010.879
atggcgtctcaaggcaccaaacgatcatatgaacaaatggagactggtggggagcgccaggatgccacagaaatcagagcatctgtcggaagaatgattggtggaatcgggaaattctacatccaaatgtgcactgaactcaaactcagtgattatgagggacgactaatccaaaatagcataacaatagagagaatggtgctctctgctttcgatgagagaagaaataagtacctagaagagcatcccagtgctgggaaggatcctaagaaaactggaggacccatatatagaagagtagacggaaagtggatgagagaactcattctttatgacaaagaagaaataaggagagtttggcgccaagcaaacaatggtgaagatgcaacagctggccttactcatatcatgatttggcattccaatctgaatgatgccacgtaccagagaacaagagcgcttgttcgcactggaatggatcccagaatgtgctctctaatgcaaggttcaacacttcccagaaggtctggggccgcaggtgctgcagtaaaaggagttggaacaatagcaatggaactaatcagaatgatcaaacgtgggatcaatgaccgaaacttctggagaggtgaaaatggacgaagaacaaggattgcatatgagagaatgtgcaatatccttaaaggaaaatttcagacagcagcccagagggcaatgatggatcaagtgagagaaagtcgaaacccaggaaatgctgagattgaagatctcattttcctggcacggtcagcacttattctaaggggatcagttgcacataagtcttgcctgcctgcttgtgtgtatgggcttgcagtggcaagtggacatgactttgaaagggaaggatactcactggtcgggatagacccatttaaattactccaaaacagtcaagtgttcagcctgataagaccaaatgaaaacccagctcacaagagtcaattagtgtggatggcatgtcactctgctgcatttgaggatctaagggtatcaagtttcataagagggaagaaagtgcttccaagaggaaagctttccacaagaggggtccagattgcttcaaatgagaatgtggaagccatggattccaataccttagagctgagaagcagatactgggccataaggaccagaagtggaggaaataccaatcaacagaaagcatccgcgggccaaatcagtgtgcaacctacattctcagtgcaacggaatctcccttttgaacgagcaaccgttttggcagctttcagcgggaacaatgaaggacggacatccgatatgcgaacagaagttataaggatgatggaaagtgcaaagccagaagatttgtccttccaggggcggggagtcttcgagctctcggacgaaaaggcaacgagcccgatcgtgccttcctttgacatgagtaatgaaggatcttatttcttcggagacaatgcagaggagtatgacagttga
>H10N4_Avian_CY142253_A/northern_pintail/Interior_Alaska/9BM7694R0/2009|2009.500
atggcgtctcaaggcaccaaacgatcttatgaacagatggaaactggtggagaacgccagaatgccactgagatcagagcatctgttgggaggatggttggtggaatcgggagattctacatacagatgtgcaccgaactcaagctcagtgactacgaagggaggctgatccaaaacagcataaccatagagagaatggtcctctcagcatttgatgagaggagaaacaaatatctggaggagcatcccagtgctgggaaagatcccaagaaaacgggaggtccaatctacaggaggagagatgggaaatggatgagagaactgatcctatatgacaaagaagaaatcagaagaatttggcgtcaggcgaataatggggaagacgcaactgctggtctcactcatttgatgatttggcattccaatctgaatgatgccacataccagagaacaagggcacttgtgcgtactgggatggatccaaggatgtgctctctgatgcaaggttcaactcttccgaggagatctggagctgctggggcagcagtgaaaggggtcggaacaatggtgatggaattgatccggatgatcaaaagagggatcaatgataggaatttctggagaggcgaaaatggacggagaacgagaatcgcttacgagagaatgtgcaacatcctcaaggggaaattccaaacagcagcacaacgagcaatgatggaccaagtgagagaaagccggaatcctgggaatgctgagattgaagatctcatcttcctagcacggtccgctctcatcctgaggggatcagtggctcataagtcctgcctgcctgcttgcgtgtatggacttgcagtggccagtggatacgactttgaaagagagggatactccctagtcggaattgaccccttccgtctgctccagaacagtcaagtcttcagtctcatcagaccaaacgagaatccagcacataaaagtcaactggtgtggatggcatgccactctgctgcatttgaagatctgagggtatcaagcttcatcagaggaacaagagtggtcccaagaggacaactgtccaccagaggagttcaaattgcttcaaatgagaacatggagacaatggactccagtactcttgaactaaggagcagatactgggctataaggacaaggagtggaggaaacactaatcaacagagagcatctgcagggcaaatcagcgtacagcccacgttctctgtacagagaaacctcccattcgagagagcaaccattatggcagcatttacaggaaacactgaaggcagaacttctgacatgaggactgagatcataaggatgatggaaaatgccagacctgaagatgtgtctttccaggggcggggagtcttcgagctctcggacgaaaaggcaacgaacccgatcgtgccttcctttgacatgagtaatgaaggatcttatttcttcggagacaatgcagaggagtatgacaattaa
>H11N1_Avian_CY055176_A/aquatic_bird/India/NIV-17095/2007|2007.975
atggcgtctcaaggcaccaaacgatcttatgaacagatggaaactggtggagaacgccagaatgccactgaaatcagagcatctgttggaagaatggttggtggaattgggaggttttacatacagatgtgcactgaactcaaactcagcgactatgaagggaggctgatccagaacagcataacaatagagagaatggttctctctgcatttgatgaaaggaggaacaaatacctggaagaacatcccagtgcggggaaggatccgaagaaaactggaggtccaatttatcgaaggagggacgggaaatggatgagagagctgattctgtatgacaaagaggagatcaggagaatctggcgccaagcgaacaatggagaagacgcaactgctggtctcactcacctgatgatctggcattccaacctaaatgacgccacataccagagaactagagctctcgtgcgtactgggatggatcccagaatgtgctctctgatgcaaggatcaactctcccaaggagatctggagctgctggcgcagcagtaaagggagtcggaacgatggtgatggagctaattcggatgataaagcgagggatcaatgatcggaatttctggagaggcgaaaatggacggagaacaaggattgcatatgaaaggatgtgcaacatcctcaaagggaaattccaaacagcagcacaaagagcaatgatggaccaagtgcgagaaagcagaaatcctgggaatgctgaaattgaagatctcatcttcctggcacggtctgcgctcatcctgagaggatcagtggcccataagtcctgccttcctgcttgtgtgtacgggcttgctgtggccagtggatatgactttgaaagagaagggtactctctagttggaatagatcctttccgtctgcttcaaaacagccaggtcttcagtctcattagaccaaatgagaacccagcacacaagagtcagttggtgtggatggcatgccattctgcagcatttgaggacctgagggtctcaagtttcatcagagggacaagagtagtcccaagaggacaactatccaccagaggagttcaaattgcttcaaatgagaacatggaaacaatggactccagcactcttgaactgaggagcagatattgggctataagaaccaggagtggaggaaacaccaaccaacagagagcatctgcaggacaaatcagtgtacagcctactttctcggtacaaagaaatcttcccttcgaaagagcgaccattatggcggcgttcacaggaaatactgagggcagaacatctgacatgaggactgaaatcataagaatgatggaaagtgccagaccagaagatgtgtccttccaggggcggggagtcttcgagctctcggacgaaaaggcaacgaacccgatcgtgccttcctttgacatgagtaatgaaggatcttatttcttcggagacaatgcagaggagtatgacaattaa
>H10N6_Avian_CY133564_A/long-tailed_duck/Wisconsin/10OS3919/2010|2010.874
atggcgtctcaaggcaccaaacgatcttatgagcagatggaaactggtggggaacgccagaatgccactgaaatcagagcatctgttggaaggatggttggtggaattgggagattctacatacagatgtgcactgaactcaagctcagcgactatgaagggaggctgattcagaacagcataacgatagagagaatggttctctcagcatttgatgagagaagaaacaaatatctggaagaacatcccagtgctgggaaagaccccaagaagactggaggcccaatatacaggaggagagatgggaaatgggtgagagaattgattctgtatgacaaagaggaaatcaggaggatttggcgtcaagcgaataacggggaagacgcaaccgctggtctaacccatatgatgatctggcattccaatctgaatgatgccacatatcagaggacaagggcacttgtgcgtactggaatggatcctaggatgtgctctctgatgcaagggtcaactctcccaagaaggtctggggctgctggagcagcagtgaaaggagttggaacaatggtgatggaactgattcggatgatcaagcgagggatcaatgatcggaatttctggagaggtgaaaatggacggaggacaagaattgcatatgaaagaatgtgcaacatcctcaaagggaaattccaaacagcagcacaacgagcaatgatggatcaggtgagagaaagccggaatcctgggaatgctgaaattgaagacctcatcttccttgcacggtctgctctcattctgagaggatcagtggctcataagtcctgcttgcctgcatgtgtgtatggacttgctgtggccagtggatacgactttgagagagagggatactccctagtcggaatcgatcctttccgtctactccaaaacagtcaagtcttcagtcttatcagaccaaatgaaaatccagcacacaaaagtcagctggtgtggatggcatgtcactccgcagcatttgaagatctgagagtgtcaagctttatcagaggaacaagagtggtcccaagaggacaactgtcaaccagaggagtacagattgcttcaaatgagaacatggaaacaatggactccagcactcttgaattgaggagcagatattgggctataaggaccagaagtggaggaaacactaaccaacagagagcatctgcaggacaaatcagcgtacaacccacattctctgtgcaaagaaacctcccattcgagagagcaaccattatggcagcattcaccggaaatactgaaggcagaacttcagacatgagaactgagatcataaggatgatggagaatgccagacctgaagatgtgtctttccaggggcggggagtcttcgagctctcggacgaaaaggcaacgaacccgatcgtgccttcctttgacatgagtaacgagggatcttatttcttcggagacaatgcagaggagtatgacaattaa
>H5N1_Avian_AB450581_A/chicken/Kohn_Kaen/NIAH330/2004|2004.500
atggcgtctcaaggcaccaaacgatcttatgaacagatggaaactggtggggaacgccagaatgctactgagatcagggcatctgttggaagaatggttagtggcattgggaggttctacatacagatgtgcacagaactcaaactcagtgactatgaagggaggctgatccagaacagcataacaatagagagaatggtactctctgcatttgatgaaagaaggaacagatacctggaagaacaccccagtgcgggaaaggacccgaagaagactggaggtccaatttatcggaggagagacgggaaatgggtgagagagctaattctgtacgacaaagaggagatcaggaggatttggcgtcaagcgaacaatggagaggacgcaactgctggtcttacccacctgatgatatggcattccaatctaaatgatgccacatatcagagaacgagagctctcgtgcgtactggaatggacccaaggatgtgctctctgatgcaagggtcaactctcccgaggagatctggagctgccggtgcagcagtaaagggggtagggacaatggtgatggagctgattcggatgataaaacgagggatcaacgaccggaatttctggagaggcgaaaatggaagaagaacaaggattgcatatgagagaatgtgcaacatcctcaaagggaaattccaaacagcagcacaaagagcaatgatggatcaagtgcgagagagcagaaatcctgggaatgctgaaatagaagatctaatttttctggcacggtctgcactcatcctgagaggatcagtggcccataagtcctgcttgcctgcttgtgtgtacggacttgcagtggccagtggatatgactttgagagagaagggtactctctggttggaatagatcctttccgcctgcttcaaaacagccaggtctttagtctcattagaccaaatgagaatccagcacataagagtcaattagtgtggatggcatgccactctgcagcatttgaggaccttagagtctcaagtttcatcagagggacaagagtggtcccaagaggacagctatccaccagaggggttcaaattgcttcaaatgagaacatggaggcaatggactccaacactcttgaactgagaagcagatattgggctataagaaccagaagcggaggaaacaccaaccggcagagggcatctgcaggacagatcagcgttcagcccactttctcggtacagagaaaccttcccttcgaaagagcgaccattatggcagcatttacaggaaatactgagggcagaacgtctgacatgaggactgaaatcataagaatgatggaaagtgccagaccagaagatgtgtcattccaggggcggggagtcttcgagctctcggacgaaaaggcaacgaacccgatcgtgccttcctttgacatgaataatgaaggatcttatttcttcggagacaatgcagaggagtatgacaattaa
>H1N1_Human_KX410540_A/Virginia/44/2016|2016.205
atggcgtctcaaggcaccaaacgatcatatgaacaaatggagactggtggggagcgccaggataccacagaaatcagagcatctgttggaagaatgattggtggaatcgggagattctacatccaaatgtgcactgaactcaaactcagtgattatgatggacgactaatccagaatagcataacaatagagaggatggtgctttctgcttttgatgagagaagaaataaatacctagaagagcatccaagtgctgggaaggaccctaagaaaacaggaggacccatctatagaagaatagacggaaaatggacgagagaactcatcctttatgacaaagaagaaataaggagagtttggcgccaagcaaacaatggcgaagatgcaacagcaggtcttactcatatcatgatttggcattccaacctgaatgatgccacatatcagaggacaagagcacttgttcgcactggaatggatcccagaatgtgctctctaatgcaaggttcaacacttcccagaaggtctggtgccgcaggtgctgcagtaaaaggagttggaacaatagctatggagttaatcagaatgatcaaacgtggaatcaatgaccgaaatttctggaggggtgaaaatggacgaaggacaagagttgcttatgaaagaatgtgcaatatcctcaaaggaaaatttcaaacagctgcccagagggcaatgatggatcaagtaagagaaagtcgaaacccaggaaacgctgagattgaagacctcattttcctggcacggtcagcactcattctgagaggatcagttgcacataaatcctgcctgcctgcttgtgtgtatgggcttgcagtagcaagtggccatgactttgaaagggaagggtactcactggtcgggatagacccattcaaattactccaaaacagtcaagtggtcagcctgatgagaccaaatgaaaatccagctcacaagagtcaattggtatggatggcatgccactctgctgcatttgaagatttaagagtatcaagtttcataagaggaaagaaagtgatcccaagaggaaagctttccacaagaggggttcagattgcttcaaatgagaatgtggaaaccatggactccaataccctggaactaagaagcagatactgggccataagaaccaggagtggaggaaataccaatcaacagaaggcatccgcaggccagatcagtgtgcagcctacattctcagtgcagcgaaatctcccttttgaaagagcaaccgttatggcagcattcagcgggaacaatgaaggacggacatccgacatgcgaacagaagttataagaatgatggaaagtgcaaagccagaggatttgtccttccaggggcggggagtcttcgagctctcggacgaaaaggcaacgaacccgatcgtgccttcctttgacatgagtaatgaagggtcttatttcttcggagacaatgcagaggagtatgacaattga
>H3N2_Human_CY261058_A/Massachusetts/19/2017|2017.871
atggcgtcccaaggcaccaaacggtcttatgaacagatggaaactgatggagatcgccagaatgcaactgagattagggcatccgtcgggaagatgattgatggaattgggagattctacatccaaatgtgcactgaacttaaactcagtgatcatgaaggacggttgatccaaaacagcttgacaatagagaaaatggtactctctgcttttgatgaaagaaggaataaatacctggaagaacaccccagcgcggggaaagatcccaagaaaactggggggcccatatacaggagagtcgatgggaaatggataagggaactcgtcctttatgacaaagaagaaataaggcgaatctggcgccaagccaacaatggtgaggatgctacatctggtctaactcacataatgatttggcattccaatttgaatgatgcaacataccagaggacaagagctcttgttcggactggaatggatcccagaatgtgctctctgatgcagggctcgactctccctagaaggtcaggagctgcaggtgctgcagtcaaaggaatcggaacaatggtgatggaactgatcagaatgatcaaacgggggatcaacgatcgaaatttttggagaggtgagaatgggcggaaaacaagaagtgcttatgagagaatgtgcaacattcttaaaggaaaatttcaaacagctgcacaaagagcaatggtggatcaagttagagaaagtcggaacccaggaaacgctgagatcgaagatctcatatttttagcaagatctgcactgatattgagaggatcagttgctcacaaatcttgcctaccagcctgtgcatatggacctgcagtatccagtggttacgactttgaaaaagagggatattccttggtgggaatagaccctttcaaactacttcaaaatagccaaatatacagcttaatcagacctaatgagaatccagcacacaagagtcagctagtatggatggcatgccattctgctgcatttgaagatttaagattgttaagcttcatcagagggacaaaagtatctcctcgggggaaactgtcaactagaggagtacaaattgcttcaaatgagaacatggataatatgggatcaagcactcttgaactgagaagcgggtactgggccataaggaccaggagtggaggaaacactaatcaacagagggcctccgcaggccaaaccagtgtgcaacctacattttctgtacaaagaaacctcccatttgaaaagtcaaccatcatggcagcattcactggaaatacggagggaagaacttcagacatgagggcagaaatcataaggatgatggaaggtgcaaaaccagaagaagtgtcattccgggggaggggagttttcgagctctcagacgagaaggcagcgaacccgatcgtgccctcttttgatatgagtaacgaaggatcttatttcttcggagacaatgcagaagagtacgacaattaa
>H4N6_Avian_KU160836_A/duck/Anhui/S2193/2012|2012.340
------------------------------------atggagaccggtggagaacgccagaatgccactgagatcagagcatctgttggaaggatggtcagtggaattgggaggttctacatacagatgtgcactgaactcaaactcagcgactatgaaggaaggctgatccaaaacagtataacaatcgagagaatggttctctctgcatttgatgaaaggagaaacaaatacctggaagaacatcccagtgcggggaaagacccgaagaagactggaggtccaatttatcgaaggagagatgggaaatgggtgagagaactgatcttgtatgacaaagaggagatcaggagaatctggcgtcaagcgaataatggagaagacgcaactgctggtctcactcatctgatgatctggcattccaacctgaatgatgccacataccagagaacaagagcactagtgcgtactggaatggacccccggatgtgctccctcatgcaaggatcaactcttccaaggagatctggagctgctggtgcagcggtgaagggaatcgggacgatggtgatggagctaattcgaatgataaaacgagggattaatgatcggaatttctggagaggcgaaaatggacgaaggacaaggattgcatatgagagaatgtgcaacatcctcaaagggaaatttcaaacagcagcacaaagagcaatgatggaccaggtgcgagaaagcaggaatcctggaaatgctgaaattgaggatctcatcttcctggcacggtctgcactcatcctgagaggatcagtggcccataagtcctgcttgcctgcttgtgtgtacggacttgcagtggccagtggatacgactttgagagagaaggatactctctagttggaatagatcctttccgtctgcttcaaaacagccaggtcttcagtctcattagacccaatgagaacccagcacacaagagtcaattggtgtggatggcatgccattctgcagcattcgaagacctaagagtctcaagcttcatcagaggaacaagagtagtcccaagaggacaactatccaccagaggagttcaaattgcttcaaacgagaatatggaaacaatggactctagcactcttgaactaaggagcagatattgggctataagaaccagaagtggaggaaacaccaaccaacagagagcatctgcagggcaaatcagtgtacagcccactttctcagtacagagaaatcttcccttcgaaagagcgaccattatggcagcgttcacaggaaatactgaaggtagaacatcagacatgaggactgaaatcataagaatgatggaaagtgccagaccagaagatgtgtctttccaggggcggggagtcttcgagctctcagacgaaaaggcaacgaacccgatcgtgccttcctttgacatgagtaacgaaggatcttatttcttcggagacaatgcagaggagtatgacaattaa
>H1N1_Swine_CY157658_A/swine/North_Carolina/SG1170/2003|2003.093
atggcgtctcaaggcaccaaacgatcatatgaacaaatggagactggtggtgaacgccaggatgccacagaaatcagagcatctgtcggaagaatgattggtggaatcgggaaattctacatccaaatgtgcactgaactcaaactcagtgactatgagggacgactaatccaaaatagcataacaatagagagaatggtgctctctgcttttgatgagagaagaaataaatacctagaagagcatcccagtgctgggaaggatcctaagaaaactggaggacccatatatagaagagtagacggaaagtggatgagagaactcattctttatgacaaagaagaaataaggagagtttggcgccaagcaaacaatggtgaagatgcaacagctggtcttactcatatcatgatttggcattccaatttgaatgatgccacgtaccagagaacaagagcacttgttcgcaccggaatggatcccagaatgtgctctctaatgcaaggttcaacacttcccagaaggtctggggccgcaggtgctgcagtgaaaggagttggaacaatagcaatggaattaatcagaatgatcaaacgtgggatcaatgaccgaaacttctggagaggtgaaaatggaagaaggacaaggattgcatatgaaagaatgtgcaatattctcaaaggaaaatttcagacagctgcccaaagggcaatgatggatcaagtgagagaaagtcggaacccaggaaacgctgagattgaagatctcattttcctggcacggtcagcacttatcctaaggggatcagttgcacataagtcttgcctgcctgcttgtgtgtatgggcttgcagtggcaagtgggcatgactttgaaagggaagggtattcactggtcgggatagacccatttaaattactccaaaacagtcaagtgttcagcctgataagaccaaatgaaaacccagctcacaagagtcaattagtgtggatggcatgccactctgctgcatttgaggatctaagggtatcaagtttcataagagggaagaaagtgattccaagaggaaagctttccacaagaggggttcagattgcttcaaatgagaatgtggaagccatggattccaataccttagagctgagaagcagatactgggccataaggaccagaagtggaggaaataccaatcaacagaaagcatccgcaggccagatcagtatgcaacctacattctcagtgcaacggaatctcccttttgaaagagcaaccgttatggcagctttcagcgggaacaatgaaggacggacatccgatatgcgaacagaagttataaggatgatggaaagtgcaaaaccagaagatttgtccttccaggggcggggagtcttcgagctctcggacgaaaaggcaacgagcccgatcgtgccttcctttgacatgagtaatgaggggtcttatttcttcggagacaatgcagaggagtatgacagttga
>H3N2_Avian_JN706701_A/turkey/Ontario/FAV-10/2011|2011.551
atggcgtctcaaggcaccaaacgatcatatgaacaaatggagactggtggggagcgccaggatgccacagaaatcagagcatctgtcggaagaatgattggtggaatcgggagattctacatccaaatgtgcactgaactcaaactcagtgattatgaaggacgactaatccagaatagcataacaatagagaggatggtgctttctgcttttgatgagagaagaaataaatacctagaagagcatcccagtgctgggaaggaccctaagaaaacaggaggacccatatatagaagaatagacggaaagtggatgagagaactcatcctttatgacaaagaagaaataaggagagtttggcgccaagcaaacaatggcgaagatgcaacagcaggtcttactcatatcatgatttggcattccaacctgaatgatgccacatatcagagaacaagagcacttgttcgcaccggaatggatcccagaatgtgctctctaatgcaaggttcaacacttcccagaaggtctggtgccgcaggtgctgcagtgaaaggagttggaacaatagcaatggrgttaatcagaatgatcaaacgtggaatcaatgaccgaaatttctggaggggtgaaaatggacgaaggacaagggttgcttatgaaagaatgtgcaatatcctcaaaggaaaatttcaaacagctgcccagagggcaatgatggatcaagtaagagaaagtcgaaccccaggaaacgctgagattgaagacctcattttcctggcacggtcagcactcattctgaggggatcagttgcacataaatcctgcctgcctgcttgtgtatatgggctagcagtggcaagtgggcatgactttgaaagggaagggtactcactggtcggaatagacccattcaaattactccaaaacagccaagtggtcagcctgatgagaccaaatgaaaacccagctcacaagagtcaattggtgtggatggcatgccactctgctgcatttgaagatttaagagtatcaagtttcataagaggaaagaaagtgattccaagaggaaagctttccacaagaggggtccagattgcttcaaatgagaatgtggaagtcatggactccaataccctggaactaagaagcagatactgggccataaggaccaggagtggaggaaataccaatcaacaaaaggcatccgcaggccagatcagtgtgcagcctacattctcagtgcagcgaaatctcccttttgaaagagcaaccgttatggcagcattcagcgggaacaatgaaggacggacatccgacatgcgaacagaagttataagaatgatggaaaatgcaaagccagaagatttgtccttccaggggcggggagtcttcgagctctcggacgaaaaggcaacgaacccgatcgtgccttcttttgacatgagtaatgaagggtcttatttcttcggagacaatgcagaggagtatgacagttga
>H10N7_Avian_KX979333_A/mallard_duck/Netherlands/32/2013|2013.592
atggcgtctcaaggcaccaaacgatcttatgaacagatggagactggtggagaacgccagaatgccactgagatcagagcatctgttggaagaatggttggtggaattgggaggttttacatacagatgtgcactgaactcaaactcagcgactatgaaggaagactgatccagaacagcataacaatagagagaatggttctctctgcatttgatgaaaggaggaacaaatacctggaagaacatcccagtgcggggaaggacccgaagaaaactggaggtccaatttatcgaaggagagatgggaaatgggtgagagagctgatcctgtatgacaaagaggagatcaggaggatctggcgtcaagcgaacaatggagaagacgcaactgctggtctcactcacctgatgatctggcattccaatctaaatgatgccacataccagaggacaagagctctcgtgcgtactgggatggaccccagaatgtgctctcttatgcaaggatcaactctcccaaggaggtctggagctgctggtgcagcagtaaagggagtcgggacgatggtgatggaactaattcggatgataaagcgaggaattaatgatcggaatttctggagaggcgagaatggacgaaggacaaggattgcatatgagagaatgtgcaacattctcaaagggaagttccaaacagcagcacaaagagcaatgatggaccaagtgcgagaaagcaggaatcctggcaatgctgaaattgaagatctcatctttctggcacggtctgcactcatcctgagaggatcagtggcccataagtcctgcttgcctgcttgtgtgtacggacttgctgtggccagtggatacgactttgagagagaaggctactctctagttggaatagatcctttccgtctgcttcaaaacagccaggtcttcagtctcattagaccaaatgagaatccagcacacaagagtcaattggtgtggatggcatgccattctgcagcattcgaggatctgagagtctcaagtttcatcagaggaacaagagtagtcccaagaggacaactatccaccagaggagttcaaattgcttcaaatgagaacatggaaacaatggactccagcactcttgaactgagaagtagatattgggctataagaaccaggagtggaggaaacaccaaccaacagagagcatctgcaggacaaatcagtgtacagcccactttctcggtacagagaaatcttcccttcgaaagagcgaccattatggcggcgttcacagggaatactgagggcagaacatctgacatgaggactgaaatcataagaatgatggaaagtgccagaccagaagatgtgtctttccaggggcggggagtcttcgagctctcggatgaaaaggcaacgaacccgatcgtgccttcctttgacatgagtaatgaaggatcttatttcttcggagacaatgcagaggagtatgacaattaa
>H1N1_Human_KF560153_A/Helsinki/894/2012|2012.162
atggcgtctcaaggcaccaaacgatcatatgaacaaatggagaccggtggggagcgccaggatgccacagaaatcagagcatctgtcggaagaatgattggtggaatcgggagattctacatccaaatgtgcactgaactcaaactcagtgattatgatggacgactaatccagaatagcataacaatagagaggatggtgctttctgctttcgatgagagaagaaataaatacctagaagagcatcccagtgctgggaaggaccctaagaaaacaggaggacccatatatagaagaatagacggaaagtggatgagagaactcatcctttatgacaaagaagaaataaggagagtttggcgccaagcaaacaatggcgaagatgcaacagcaggtcttactcatatcatgatttggcattccaacctgaatgatgccacatatcagagaacaagagcgcttgttcgcaccggaatggatcccagaatgtgctctctaatgcaaggttcaacacttcccagaaggtctggtgccgcaggtgctgcggtgaaaggagttggaacaatagcaatggagttaatcagaatgatcaaacgtggaatcaatgaccgaaatttctggaggggtgaaaatggacgaaggacaagggttgcttatgaaagaatgtgcaatatcctcaaaggaaaatttcaaacagctgcccagagggcaatgatggatcaagtaagagaaagtcgaaacccaggaaacgctgagattgaagacctcattttcctggcacggtcagcactcattctgaggggatcagttgcacataaatcctgcctgcctgcttgtgtgtatgggcttgcagtagcaagtgggcatgactttgaaagggaagggtactcactggtcgggatagacccattcaaattactccaaaacagtcaagtggtcagcctgatgagaccaaatgaaaatccagctcacaagagtcaattggtatggatggcatgccactctgctgcatttgaagatttaagagtatcaagtttcataagaggaaagaaagtgatcccaagaggaaagctttccacaagaggggtccagattgcttcaaatgagaatgtggaaaccatggactccaataccctggaactaagaagcagatactgggccataaggaccaggagtggaggaaataccaatcaacaaaaggcatctgcaggccagatcagtgtgcagcctacattctcagtgcagcgaaatctcccttttgaaagagcaaccgttatggcagcattcagcgggaacaatgaaggacggacatccgacatgcgaacagaggttataagaatgatggaaagtgcaaagccagaagatttgtccttccaggggcggggagtcttcgagctctcggacgaaaaggcaacgaacccgatcgtgccttcctttgacatgagtaatgaagggtcttatttcttcggagacaatgcagaggagtatgacagttga
>H3N2_Human_KC892839_A/Michigan/03/2012|2012.175
atggcgtcccaaggcaccaaacggtcttatgaacagatggaaactgatggggatcgccagaatgcaactgagattagggcatccgtcgggaagatgattgatggaattgggagattctacatccaaatgtgcactgaacttaaactcagtgatcatgaagggcggttgatccaaaacagcttgacaatagagaaaatggtactctctgcttttgatgaaagaaggaacaaatacctggaagaacaccccagcgcggggaaagatcccaagaaaactggggggcccatatacagaagagtcgatgggaaatggatgagggaactcgtcctttatgacaaagaagaaataaggcgaatctggcgccaagccaacaatggtgaggatgctacatctggtctaactcacataatgatttggcattccaatttgaatgatgcaacataccagaggacaagagctcttgttcgaactggaatggatcccagaatgtgctctctgatgcagggctcgactctccctagaaggtccggagctgcaggtgctgcagtcaaaggaatcgggacaatggtgatggaactgatcagaatggtcaaacgggggatcaacgatcgaaatttttggagaggtgagaatgggcggaaaacaagaagtgcttatgagagaatgtgcaacattcttaaaggaaaatttcaaacagctgcacaaagagcaatggtggatcaagtgagagaaagtcggaacccaggaaacgctgagatcgaagatctcatatttttagcaagatctgcattgatattgagaggatcagttgctcacaaatcttgcctacctgcctgtgcgtatggacctgcagtatccagtgggtacgacttcgaaaaagagggatattccttggtgggaatagaccctttcaaactacttcaaaacagccaaatatacagcttaatcagacctaacgagaatccagcacacaagagtcagctggtgtggatggcatgccattctgctgcatttgaagatttaagattgttaagcttcatcagagggacaaaagtatctcctcgggggaaactgtcaactagaggagtacaaattgcttcaaatgagaacatggataatatgggatcgagcactcttgaactgagaagcgggtactgggccataaggaccaggagtggaggaaacactaatcaacagagggcctccgcaggccaaaccagtgtgcaacctacgttttctgtacaaagaaacctcccatttgaaaagtcaaccatcatggcagcattcactggaaatacggagggaagaacttcagacatgagggcagaaatcataagaatgatggaaggtgcaaaaccagaagaagtatcattccgagggaggggagttttcgagctctcagacgagaaggcaacgaacccgatcgtgccctcttttgatatgagtaatgaaggatcttatttcttcggagacaatgcagaggagtacgacaattaa
>H3N2_Human_CY000244_A/New_York/121/2002|2002.153
atggcgtcccaaggcaccaaacggtcttatgaacagatggaaactgatggagatcgccagaatgcaactgagattaggtcatccgtcgggaagatgattgatggaattgggcgattctacatccaaatgtgcactgaacttaaactcagtgattatgaagggcggttgatccaaaacagcttgacaatagagaaaatggtgctctctgcttttgatgagagaaggaatagatatctggaagaacaccccagcgcggggaaagatcctaagaaaactggagggcccatatacaaaagagtagatggaagatggatgagggaactcgtcctttatgataaagaagaaataaggcgaatctggcgtcaagccaacaatggtgaggaagcgacagctggtctaactcacatgatgatctggcactccaatttaaatgatgcaacataccagaggacaagagctcttgttcgaaccggaatggatcccagaatgtgctctctgatgcagggctcgacccttcctagaaggtccggagctgcaggtgctgcagtcaaaggaatcgggacaatggtgatggagctgatcagaatgatcaaacgggggatcaacgatcgaaatttctggagaggtgagaatgggcggaaaacaagaagtgcttatgagagaatgtgcaacattcttaaaggaaaatttcaaacagctgcacaaagagcaatggtggatcaagtgagagaaagtcggaacccaggaaatgctgagatcgaagatctcatatttttggcaagatctgcattaatattgagagggtcagttgctcacaaatcttgcctacctgcctgtgtgtatggacctgcagtatccagtgggtacgacttcgaaaaagagggatattccttggtgggaatagaccctttcaaactacttcaaaatagccaggtgtacagcctaatcagaccgaacgagaatccagcacacaagagtcagctggtgtggatggcatgccattctgctgcatttgaagatttaagattgttaagcttcatcagagggaccaaagtatctccgcgggggaagctttcaactagaggagtacaaattgcttcaaatgagaacatggataatatgggatcaagtactcttgaactgagaagcgggtactgggccataaggaccaggagtggaggaaacactaatcaacagagggcctccgcaggccaaatcagtgtgcaacctacgttttctgtacaaagaaacctcccatttgaaaagtcaactgtcatggcagcattcactggaaatacggagggaagaacctcagacatgagggcagaaatcataagaatgatggaaggtgcaaaaccagaagaagtgtctttccgtgggcggggagttttcgagctctcagacgagaaggcaacgaacccgatcgtgccctcttttgaaatgagtaatgaaggatcttatttcttcggagacaatgcagaagagtacgacaattaa
>H1N1_Human_HM189353_A/Lipetsk/CRIE-BVV/2009|2009.858
atggcgtctcaaggcaccaaacgatcatatgaacaaatggagactggtggggagcgccaggatgccacagaaatcagagcatctgtcggaagaatgattggtggaatcgggagattctacatccaaatgtgcactgaactcaaactcagtgattatgatggacgactaatccagaatagcataacaatagagaggatggtgctttctgcttttgatgaaagaagaaataaatacctagaagagcatcccagtgctgggaaggaccctaagaaaacaggaggacccatatatagaagaatagacggaaagtggatgagagaactcatcctttatgacaaagaagaaataaggagagtttggcgccaagcaaacaatggcgaagatgcaacagcaggtcttactcatatcatgatttggcattccaacctgaatgatgccacatatcagagaacaagagcgcttgttcgcaccggaatggatcccagaatgtgctctctaatgcaaggttcaacacttcccagaaggtctggtgccgcaggtgctgcggtgaaaggagttggaacaatagcaatggaattaatcagaatgatcaaacgtggaatcaatgaccgaaatttctggaggggtgaaaatggacgaaggacaagggttgcttatgaaagaatgtgcaatatcctcaaaggaaaatttcaaacagctgcccagagggcaatgatggatcaagtaagagaaagtcgaaacccaggaaacgctgagattgaagacctcattttcctggcacggtcagcactcattctgaggggatcagttgcacataaatcctgcctgcctgcttgtgtgtatgggcttgcagtagcaagtgggcatgactttgaaagggaagggtactcactggtcgggatagacccattcaaattactccaaaacagccaagtggtcagcctgatgagaccaaatgaaaacccagctcacaagagtcaattggtgtggatggcatgccactctgctgcatttgaagatttaagagtatcaagtttcataagaggaaagaaagtgattccaagaggaaagctttccacaagaggggtccagattgcttcaaatgagaatgtggaaaccatggactccaataccctggaactaagaagcagatactgggccataaggaccaggagtggaggaaataccaatcaacaaaaggcatccgcaggccagatcagtgtgcagcctacattctcagtgcagcggaatctcccttttgaaagagcaaccgttatggcagcattcagcgggaacaatgaaggacggacatccgacatgcgaacagaagttataagaatgatggaaagtgcaaagccagaagatttgtccttccaggggcggggagtcttcgagctctcggacgaaaaggcaacgaacccgatcgtgccttcctttgacatgagtaatgaagggtcttatttcttcggagacaatgcagaggagtatgacagttga
>H9N2_Avian_KC768049_A/duck/Shanghai/C163/2009|2009.841
atggcgtctcaaggcaccaaacgatcctatgaacagatggaaactggtggggaacgccagaatgctactgagatcagagcatctgttggaagaatggttagtggcattgggagattctacatacagatgtgtacagaactcaaactcagtgacaatgaagggaggctgattcagaacagtataacaatagagagaatggtactctctgcatttgatgaaagaaggaacagatacctggaagagcaccccagtgcaggaaaggaccctaagaaaactggaggtccaatttacaggagaagagacgggaaatgggtgagagagctgatcctgtatgacaaagaggaaatcaggagaatttggcgacaagcgaacaatggagaggatgcaactgctggtcttacccatctgatgatatggcattccaacctgaatgatgccacctatcagagaacgagagctctcgtgcgtactggaatggatccccggatgtgctctctgatgcaaggatcaactcttccgaggagatctggagctgcaggtgcagcagtaaagggaatagggacaatggtgatggaactgattcggatgataaaacgagggatcaacgaccggaatttctggagaggcgaaaatggaagaagaacaagaattgcatacgagaggatgtgcaacatcctcaaagggaaattccaaacagcagcacaaagggcaatgatggatcaagtgcgagagagcagaaatcctgggaatgctgaaatagaagatctcatctttctagcaaggtctgcactcatcctgagaggatcagtggctcataagtcctgcttgcctgcttgtgtgtacggacttgcagtggccagtggatatgactttgagagagaagggtactccctggttggaatagatcctttccgtctgcttcaaaacagccaggtctttagtctcattagaccaaatgagaacccagcacataagagccaattagtgtggatggcatgccactctgcagcatttgaggaccttagggtctcaagtttcatcagaggaacaagaatggtcccaagaggacagctatccactagaggggttcaaattgcttcaaatgagaacatagaagcaatggactccaatactcttgaattgagaagtagatattgggctataagaaccagaagcggaggaaacaccaaccaacagagggcatctgcaggacaggtcagcgttcaacccactttctcagtacagagaaatcttcccttcgaaagagcaaccattatggcagcatttacaggaaatactgagggtagaacgtctgacatgaggactgaaatcataagaatgatggaaagtgccagaccagaagatgtgtcattccaggggcggggagtcttcgagctctcggacgaaaaggcaacgaacccgatcgtgccttcctttgacatgaataatgaaggatcttatttcttcggagacaatgcagaggagtatgacaattaa
>H7N7_Avian_KT777873_A/ostrich/South_Africa/KRB/2013|2013.247
atggcgtctcaaggcaccaaacgatcttatgaacagatggaaactggtggagagcgccagaatgccactgagatcagagcatctgttggaagaatggttggtggaattgggaggttttacatacagatgtgcactgagctcaaactcagcgactatgaaggaaggctaatccagaacagcataacaatagagagaatggttctctctgcatttgatgaaaggaggaacaaatacctggaagaacatcccagtgcggggaaggacccgaagaaaactggaggtccaatttatcgaaggagagatgggaaatgggtgagagagttaatcctgtatgacaaagaagagatcaggagggtctggcgtcaagcaaacaatggagaagacgcaacagctggtctcactcacctgatgatctggcattccaatttgaatgatgccacataccagagaacaagagctctcgtgcgtactgggatggaccccagaatgtgctctctaatgcaaggatcaactctcccgaggagatccggagctgctggtgcagcagtaaagggagtcgggacgatggtgatggaactaattcggatgataaagagagggattaatgatcggaatttctggagaggcgaaaatggacgaaggacaaggattgcatatgagagaatgtgcaacatcctcaaagggaaattccaaacagcagcacaaagagcaatgatggaccaagtgcgagaaagcaggaatcctgggaatgctgaaattgaagatctcatcttcctggcacgatctgcactcatcctgagaggatcagtggcccataagtcctgcttgcctgcttgtgtgtacgggcttgctgtggccagtggatacgattttgaaagagaagggtactctctagttggaattgatcctttccgtctgcttcaaaacagccaggttttcagtctcattagaccgaatgagaatccagcgcacaagagtcagttggtgtggatggcatgccattcagcagcattcgaggacctgagagtttcaagtttcatcagaggaacaagagtggttccaaggggacagctatccaccagaggagttcaaattgcttcaaatgaaaacatggaaacaatggactccagcactcttgaactgagaagcaggtattgggctataagaaccaggagtggaggaaacaccaatcaaaagagggcatctgcaggacaaatcagtgtacagcccactttctcggtgcagagaaatcttccattcgaaagagcaaccattatggcggcattcacagggaatacggagggcagaacatctgacatgaggactgaaatcataagaatgatggaaagtgccagaccagaggatgtgtctttccaggggcggggagtcttcgagctctcggacgaaaaggcaacgaacccgatcgtgccttcctttgacatgaataatgaaggatcttatttcttcggagacaatgcagaggagtatgacaattaa
>H1N1_Human_JN596860_A/Orenburg/01/2009|2009.595
atggcgtctcaaggcaccaaacgatcatatgaacaaatggagactggtggggagcgccaggatgccacagaaatcagagcatctgtcggaagaatgattggtggaatcgggagattctacatccaaatgtgcactgaactcaaactcagtgattatgatggacgactaatccagaatagcataacaatagagaggatggtgctttctgcttttgatgagagaagaaataaatacctagaagagcatcccagtgctgggaaggaccctaagaaaacaggaggacccatatatagaagaatagacagaaagtggatgagagaactcatcctttatgacaaagaagaaataaggagagtttggcgccaagcaaacaatggcgaagatgcaacagcaggtcttactcatatcatgatttggcattccaacctgaatgatgccacatatcagagaacaagagcgcttgttcgcaccggaatggatcccagaatgtgctctctaatgcaaggttcaacacttcccagaaggtctggtgccgcaggtgctgcggtgaaaggagttggaacaatagcaatggagttaatcagaatgatcaaacgtggaatcaatgaccgaaatttctggaggggtgaaaatggacgaaggacaagggttgcttatgaaagaatgtgcaatatcctcaaaggaaaatttcaaacagctgcccagagggcaatgatggatcaagtaagagaaagtcgaaacccaggaaacgctgagattgaagacctcattttcctggcacggtcagcactcattctgaggggatcagttgcacataaatcctgcctgcctgcttgtgtgtatgggcttgcagtagcaagtgggcatgactttgaaagggaagggtactcactggtcgggatagacccattcaaattactccaaaacagccaagtggtcagcctgatgagaccaaatgaaaacccagctcacaagagtcaattggtgtggatggcatgccactctgctgcatttgaagatttaagagtatcaagtttcataagaggaaagaaagtgattccaagaggaaagctttccacaagaggggtccagattgcttcaaatgagaatgtggaaaccatggactccaataccctggaactaagaagcagatactgggccataaggaccaggagtggaggaaataccaatcaacaaaaggcatccgcaggccagatcagtgtgcagcctacattctcagtgcagcgaaatctcccttttgaaagagcaaccgttatggcagcattcagcgggaacaatgaaggacggacatccgacatgcgaacagaagttataagaatgatggaaagtgcaaagccagaagatttgtccttccaggggcggggagtcttcgagctctcggacgaaaaggcaacgaacccgatcgtgccttcctttgacatgagtaatgaagggtcttatttcttcggagacaatgcagaggagtatgacagttga
>H3N2_Human_CY006055_A/Hong_Kong/1/1982|1982.500
atggcgtcccaaggcaccaaacggtcttatgaacagatggaaactgatggggaacgccagaatgcaactgagatcagggcatccgtcgggaagatgattgatggaattgggcgattctacattcaaatgtgcactgaacttaaactcagtgattatgaagggcggttgatccagaacagcttaacaatagagagaatggtgctctctgcttttgatgagagaaggaatagatatctggaagaacatcccagcgcggggaaagaccctaagaaaactggagggcccatatacaggagagtagatggaaagtggataagggaactcatcctttatgacaaagaagaaataaggcgaatctggcgccaagccaataatggtgatgatgcgacagctggtctaactcacatgatgatctggcattccaatttgaatgatgcaacataccagaggacaagagctcttgttcgcaccggaatggatcccaggatgtgctctctgatgcagggttcgactctccctaggaggtctggagctgcaggcgctgcagtcaaaggagtcgggacaatggtgatggagctgatcagaatgatcaaacgggggatcaacgatcggaatttctggagaggtgagaatggacgaaaaacaaggagtgcttatgagagaatgtgcaacattctcaaaggaaaatttcaaacagctgcacaaagagcaatgatggatcaagtaagagaaagccggaacccaggaaatgctgagatcgaagatctcatattttcggcaagatctgcactaatattgagagggtcagttgctcacaaatcttgtctacctgcctgtgtgtatggacctgccgtatccagtgggtacgactttgaaaaagagggatattctttggtgggaatagaccctttcaaattacttcaaaacagccaagtatacagcctaatcagaccgaacgagaatccagcacacaagagtcagctggtgtggatggcatgccattctgctgcatttgaagatctaagattgttaagcttcatcagagggaccaaagtatccccgcgggggaaactttcaactagaggagtacaaattgcttcaaatgagaacatggatactatggaatcaagtactcttgaactgagaagcaggtactgggccataaggaccaggagtggaggaaacactaatcaacagagggcctccgcaggccaaatcagtgtgcaacctacattttctgtgcaaagaaacctcccatttgaaaaatcaaccgttatggcagcattcactgggaatacggagggaagaacctcagacatgagggcagaaatcataaggataatggaaaatgcaaaaccagaagaagtgtccttccgtgggcggggagttttcgagctctcagacgaaaaggcaacgaacccgatcgtgccctcttttgacatgagtaatgaaggatcttatttcttcggagacaatgcagaagagtacgacaattaa
>H9N2_Human_KX595339_A/Hunan/44557/2015|2015.912
atggcgtctcaaggcaccaaacgatcctatgaacagatggaaactggtggagaacgccagaatgctactgagatcagagcatctgtcggaagaatggttagcggcattgggagattctacatacagatgtgtacagaactcaaactcagcgacaatgaagggagactgatccagaacagtataacaatagagaggatggtactctctgcttttgatgaaagaaggaacagatacctagaagagcatcccagtgcgggaaaggacccgaagaaaactggaggtccgatttaccgaagaagagacgggaaatgggtgagagagctgatcctgtatgacaaggaggaaatcaggaggatttggcgtcaagcgaacaatggagaggatgcaactgctggccttacccatctgatgatatggcattccaacctgaatgatgcaacatatcagaggacgagagctctcgtgcgtactggaatggaccccaggatgtgctctctgatgcaaggatcaaccctcccgaggagatctggagctgcaggagcagcagtaaaggggatagggacgatggtgatggagctgattcggatgataaaacgagggataaacgaccggaatttctggaggggcgaaaatgggagaagaacaagggttgcatacgagaggatgtgcaacatcctcaaagggaaattccaaacagcagcacaaagagcaatggtggatcaagtgcgagagagcagaaaccctggaaatgctgaaatagaagatcttatttttctggcaaggtctgcactcatcctgagaggatctgtggcccataagtcctgcttgcctgcttgtgtgtacggacttgcagtggccagtggatatgactttgagagagaaggatactccctagttggaatagaccctttccgtctgcttcaaaacagccaggtctttagtctaattagaccaaatgagaacccagcacacaagagtcaactagtgtggatggcatgccactctgcagcatttgaggaccttagagtctcaagcttcatcagagggacaagaatggtcccaagaggacagttatccaccagaggagttcaaattgcttcaaatgaaaacatggaagcaatggactccaacactcttgaactgagaagtagatattgggccataagaaccagaagtggagggaacaccaaccaacagagagcatctgctggacagattagcgttcaacccactttctcggtacagagaaatctcccctttgaaagagcgaccattatggcagcttttacaggaaatactgagggtagaacgtctgacatgaggactgagatcataagaatgatggaaagtgccagaccagaagatgtgtcattccaggggcggggagtcttcgagctctcggacgaaaaggcaacgaacccgatcgtgccttcctttgacatgagtaatgaaggatcttatttcttcggagacaatgcagaggagtatgacaattga
>H9N2_Avian_KU143410_A/chicken/Wenzhou/YHQL04/2014|2014.953
atggcgtctcaaggcaccaaacgatcctatgaacagatggaaactggtggggaacgccagaatgctactgagatcagggcatctgttggaagaatggttagcggcattgggagattctacatacagatgtgtacagaactcaaactcagtgacaatgaagggaggctgattcagaacagtataacaatagagagaatggtactctctgcatttgatgaaagaaggaacagatacctggaagagcaccccagtgcaggaaaggaccctaagaaaactggaggtccaatttacaggagaagagacggaaaatgggtgagagagctgatcctgtatgacaaagaggaaatcaggagaatttggcgacaagcgaacaatggagaggatgcaactgctggtcttacccatctgatgatatggcattccaacctgaatgatgctacctatcagagaacgagagctctcgtgcgtactggaatggatccccggatgtgctctctgatgcaaggatcaactctcccgaggagatctggagctgcaggtgcagcagtgaaggggatagggacaatggtgatggaactgatccggatgataaaacgagggatcaacgaccggaatttctggagaggcgaaaatggaagaaggacaagaattgcatatgagagaatgtgcaacatcctcaaagggaaattccaaacagcagcacaaagggcaatggtggatcaagtgcgagagagcagaaatcctgggaatgctgaaatagaagatcttatttttctggcaaggtctgcactcatcctgagaggatcagtggctcataaatcctgcttgcctgcttgtgtgtacggacttgcagtggctagtggatatgactttgagagagaagggtactccttggttggaatagatcctttccgtctgcttcaaaacagccaggtctttagtctcattagaccaaatgagaacccagcacataagagccaactagtgtggatggcatgccactctgcagcgtttgaggaccttagggtctcaagtttcattagagggacaagaatggtcccaagaggacagctatccactagaggggttcaaattgcttcaaatgagaacatggaagcaatggactccaatactcttgaactgagaagtagatattgggctataagaaccagaagcggagggaacaccaaccaacagagggcatctgcaggacagatcagcgttcaacccactttctcagtacagagaaaccttcctttcgaaagagcaaccattatggcagcatttacaggaaatactgagggtagaacgtctgacatgaggactgaaatcataagaatgatggaaagtgccagaccagaagatgtgtcattccaggggcggggagtcttcgagctctcggacgaaaaggcaacgaacccgatcgtgccttcctttgacatgaataatgaaggatcttatttcttcggagacaatgcagaagagtatgacaattga
>H11N2_Avian_CY041421_A/mallard/Netherlands/26/2005|2005.500
atggcgtctcaaggcaccaaacgatcttatgaacagatggaaactggtggagaacgccagaatgccactgagatcagagcatctgttggaagaatggttggtggaatcgggaggttttacatacagatgtgcactgaactcaaactcagcgactatgaaggaaggctgattcagaacagcataacaatagagagaatggttctctccgcatttgatgaaaggaggaacaaatacctggaagaacatcccagtgctgggaaggacccaaagaagactggaggtccaatctatcgaaggagagacgggaaatggatgagagaactgattctgtatgacaaagaagaaatcagaaggatctggcgtcaagcgaataatggagaagacgcaactgctggtctcactcacctgatgatctggcattccaatctaaatgatgccacataccagagaactagagctctcgtgcgtactgggatggaccccagaatgtgctctctgatgcaaggatcaactctcccaaggagatctggagctgctggtgcagcagtaaagggagtcggaacgatggtgatggaactaattcggatgataaagcgagggattaatgatcggaatttctggagaggcgaaaacggacgaaggacaaggattgcatatgagagaatgtgcaacatcctcaaagggaaattccaaacagcagcacaaagagcaatgatggaccaggtacgagaaagcagaaatcctgggaatgctgaaattgaagatctcatctttctggcacggtctgcactcatcctgagagggtcagtggcccacaagtcctgcttgcctgcttgtgtgtatgggcttgctgtggccagtggatatgactttgagagagaggggtactctctagttggaatagatcctttccgtctgcttcaaaacagccaggtcttcagtcttattagaccaaatgagaatccagcacacaagagtcaattggtgtggatggcatgccattctgcagcatttgaggacctgagagtctcaagtttcatcagagggacaagagtagtcccaagaggacaactatccaccagaggagttcaaattgcttcaaatgagaacatggaaacaatggactccagcactcttgaactgagaagcagatattgggctataagaaccagaagcggagggaacaccaaccaacagagagcatctgcaggacaaatcagtgtacagcccactttctcagtacagaggaatcttcccttcgaaagagcaaccattatggcggcattcacagggaatactgagggcagaacatctgacatgaggactgaaatcataagaatgatggagagtgccagaccagaagatgtgtctttccaggggcggggagtcttcgagctctcggacgaaaaggcaacgaacccgatcgtgccttcctttgacatgagtaatgaaggatcttatttcttcggagacaatgcagaggagtatgacaattaa
>H1N2_Swine_DQ280209_A/swine/Ontario/55383/04|2004.500
atggcgtctcaaggcaccaaacgatcatatgaacaaatggagactggtggggaacgccaggatgccacagaaatcagagcatctgtcggaagaatgattggcgggatcgggaggttttacatccaaatgcgcactgaactcaaactcagcgattatgaaggaaggctaattcaaaatagcataacaatagagagaatggcgctctctgcttttgatgagaggaggaataaatacctggaagagcaccccagtgctgggaaagaccctaagaagactggaggacccatatataggagagcaaacggaaagtggatgagggaactcatcctttatgacaaagaagaaataaggagggtttggagacaagcaaacgttggtgaagatgcaactgccggccttactcacatcatgatttggcactccaatctgaatgatgcgacctatcagagaacacgagcgcttgttcgcaccggaatggatcccagaatgtgctccctaatgcaaggttcaacacttcccagaagatctggagccgcaggtgctgcagtgaagggagttggaacaatagcaatggagctaatcagaatgatcaaacgtgggatcaatgatcgaaacttctggaggggtgaaaatggacggaggacaaggattgcatatgaaagaatgtgcaatattctcaaaggaaagtttcagacagctgctcagagggcaatgatggatcaagtgagagaaagccggaacccaggaaacgctgaaattgaagatctaattttcctggcacggtcagcacttatcctaagaggggcggttgcacataagtcctgtctgcctgcttgtgtgtatgggcttgcagtagcaagtgggcatgactttgagagggaaggatattcattggtcggaatagatcccttcaaattacttcaaaacagtcaagtgttcagcctgatcagaccaaatgaaaacccagctcacaagagtcagttggtgtggatggcatgccattctgctgcatttgaagatttgagaatatcaagcttcataagaggaaaaaaagtgatcccaagaggaaagctttccacaagagggatccagattgcttcaagtgaaaatgtggaagctatggattctaataccctggaactaagaagcagatattgggccataagaaccagaagcggaggaaataccaaccaacaaaaagcatcctcaggccagatcagtgtgcaacctacattctcagtgcaacgaaatctcccttttgagaggtcaaccattatggcagcgttcagaggaaacaatgaaggacgaacatcagacatgcgaacagaagttataaggatgatggaaagtgcaaagccagaagatttgtctttccaggggcggggagtcttcgagctctcggacgaaaaggcaacgaacccgatcgtgccttcctttgacatgagtaacgaagggtcttatttcttcggagacaatgcagaggagtatgacagttga
>H6N6_Avian_KY415769_A/duck/Ganzhou/GZ148/2016|2016.071
atggcgtctcaaggcaccaaacgatcttatgaacagatggaaactggtggagaacgccagaatgccactgaaatcagagcatctgtcggaagaatggttggtggaattgggaggttttacatacagatgtgcactgaactcaaactcaatgactatgaaggaaggctgatccagaacagcataacaatagagagaatggttctctctgcatttgatgaaagaaggaacaaatacttggaagaacatcccagtgcgggaaaggacccgaagaaaactggaggtccaatttaccgaagaagagatggaaaatggatgagagagctgattctgtatgacaaagaggaaatcagaaggatctggcgtcaagcaaacaatggggacgacgcaactgctggtctcactcacctgatgatctggcattccaatctaaatgatgccacataccagagaacaagagccctcgtgcgtactggaatggaccccaggatgtgctctctgatgcaaggatcaactctcccgaggagatctggagctgctggtgcagcagtaaagggagtcggaacgatggtgatggaactaattcggatgataaaacgagggataaatgatcggaacttctggagaggcgaaaatggacgaaaaacaaggattgcatatgagagaatgtgcaacatcctcaaaggaaaattccaaacagcagcacaaagagcaatgatggaccaagtgcgagaaagcagaaaccctgggaatgctgaaatcgaagatctcatcttcctggcacggtctgcactcatcctgagaggatcagtggcccataagtcctgcttgcctgcgtgtgtatacggacttgctgtagccagtggatatgactttgagagagaaggatactctctagtcggaatagaccccttccgtctacttcaaaacagccaggttttcagtctcattagaccaaatgagaacccagcacacaagagtcaactggtttggatggcatgccattctgcagcatttgaagacctgagagtctcaagtttcatcagagggacaagagtagtcccaagaggacaactatccaccagaggagttcaaatttcgtcaaatgagaacgtggaaacaatggactccagtactcttgaactgaggagcagatattgggctataaagaccaggagtggaggaaacgccaatcaacagaaagcatctgcaggacaaatcagtgtacagcctacattctctgtacagagaaatctcccattcgaaagagcaaccattatggcggcattcacaggaaatactgagggcagaacatctgacatgagaactgaaatcataagaatgatggaaagtgccaaaccagaggatgtgtctttccaggggcggggagtcttcgagctctcggacgaaaaggcaacgaacccgatcgtgccttcctttgacatgagtaaagaaggatcttatttcttcggagacaatgcagaggagtatgacaattaa
>H1N8_Avian_CY146120_A/ruddy_turnstone/New_Jersey/AI09-710/2009|2009.386
atggcgtctcaaggcaccaaacgatcctatgaacaaatggaaactggtggggagcgccagaatgccactgaaatcagagcatctgttgggagaatggttggtggaatcggaagattctacatacagatgtgcactgaactcaaactcagtgattacgaagggagactaatccaaaacagcataaccatagagagaatggttctctctgcatttgatgagagaagaaacaaatacctggaggagcatcccagtgctgggaaagaccccaaaaagactggaggtccaatatacaggaggagagatgggaaatggatgagagagttaatcctgtatgacaaagaagagatcagaagaatttggcgtcaagcgaataatggagaagacgcaaccgctggtctcacccacttgatgatttggcattccaatctaaacgatgctacataccagagaacaagggcacttgtgcgtactgggatggatcccaggatgtgctctctgatgcaaggctcaactcttccgaggagatctggggctgctggagcagcaatgaaagggattgggacaatggtgatggaattgatccgaatgatcaaacgagggatcaatgaccggaatttctggaggggcgaaaatggaaggagaacgagaattgcttacgaaagaatgtgcaacatcctcaaggggaaattccaaacagcagcacaacgagcaatgatggaccaagtgagagaaagccggaatcctggaaatgctgaaattgaagacctcatctttctcgcacggtctgctctcattctgaggggatcagtggctcataagtcctgcctgcctgcctgcgtgtatggacttgccgtagccagtggatatgactttgaaagagagggatactccctagtcggaattgaccctttccgtctgctccaaaacagccaagtcttcagtctcatcagaccaaacgaaaatccagctcataaaagccaactggtatggatggcatgtcactctgcagcatttgaagacctgagagtgtcaagcttcatcagaggaacaagagtggttccaagaggacaactgtccaccaggggagttcagattgcctcaaatgagaacatggaaacaatggactccagcactcttgaactgaggagcagatactgggctataaggacaagaagcggagggaacactaaccagcaaagagcatctgcagggcaaatcagcgtacagcccacattctctgtgcagagaaacctaccgttcgagagagcaaccatcatggcggcatttacaggaaacactgaaggcagaacttcagacatgagaactgagatcataaggatgatggaaaatgccagacctgaagatgtgtctttccaggggcggggagtcttcgagctctcggacgaaaaggcaacgaacccgatcgtgccttcctttgacatgagtaacgaaggatcttatttcttcggagacaatgcagaggagtatgacaattaa
>H3N2_Human_CY114096_A/Paris/287/1993|1993.500
atggcgtcccaaggcaccaaacggtcttatgaacagatggaaactgatggggaacgccagaatgcaactgagattagagcatccgtcgggaagatgattgatggaattgggcgattctacatccaaatgtgcactgaacttaaactcagtgattatgaagggcggttgatccagaacagcttgacaatagagagaatggtgctctctgcttttgatgagagaaggaataaatatctggaagaacaccccagcgcggggaaagatcctaagaaaactggagggcccatatacaagagggtagatggaagatggatgagggaactcgtcctttatgacaaagaagaaataaggcgaatctggcgccaagccaacaatggtgatgatgcgacagctggtctaactcacatgatgatctggcattccaatttgaatgatacaacataccagaggacaagagctcttgttcgcaccggaatggaccccaggatgtgctctctgatgcagggttcgactctccctagaaggtccggagctgcaggcgctgctgtcaaaggaatcggaacaatggtgatggagctgatcagaatgatcaaacgggggatcaacgatcgaaatttctggagaggtgaaaatggacggaaaacaaggagtgcttatgagagaatgtgcaacattcttaaaggaaaatttcaaacagctgcacaaagagcaatgatggatcaagtgagagaaagccggaacccaggaaatgctgagatcgaagatctcatattttcggcaagatctgcactaatattgagagggtcagttgctcacaaatcatgcctacctgcttgtgtgtatggacctgcagtatccaatgggtacggcttcgaaaaagagggatattccttagtgggaatagacccgttcaaactacttcaaaatagccaagtatacagcctaatcagaccgaacgagaatccagcacacaagagtcagctggtatggatggcatgccattctgctgcatttgaagatttaagattgttaagcttcatcagagggaccaaagtatctccgcgggggaaactttcaactagaggagtacaaattgcttcaaatgagaacatggataatatggaatcaagtactcttgaactgagaagcaggtactgggccataaggaccaggagtggaggaaacactaatcaacagagggcctccgcaggccaaatcagtgtgcaacctacgttttctgtacaaagaaacctcccatttgaaaagtcaaccgttatggcagcattcactggaaatacggagggaagaacctcagacatgagggcagaaatcataaggatgatggaaggtgcaaaaccagaggaagtgtccttccgtgggcggggagttttcgagctctcagacgaaaaggcaacgaacccgatcgtgccctcttttgacatgagtaatgaaggatcttatttcttcggagacaatgcagaagagtacgacaattaa
>H3N2_Human_CY118629_A/Malaysia/17998/2001|2001.079
atggcgtcccaaggcaccaaacggtcttatgaacagatggaaactgatggggatcgccagaatgcaactgagattagggcatccgtcgggaagatgattgatggaattgggagattctacatccaaatgtgcactgaacttaaactcagtgattatgaagggcggttgatccagaacagcttgacaatagagaaaatggtgctctctgcttttgatgagagaaggaatagatatctggaagaccaccccagcgcgggaaaagatcctaagaaaactggagggcccatatacaggagagtagatggaaaatggatgagggaactcgtcctttatgacaaagaagaaataaggcgaatctggcgccaagccaacaatggtgaggatgcaacagctggtctaactcacataatgatctggcattccaatttgaatgatacaacataccagaggacaagagctcttgttcgaaccggaatggatcccagaatgtgctctctgatgcagggctcgactctccctagaaggtccggagctgcaggtgctgcagtcaaaggaatcgggacaatggtgatggagctgatcagaatggtcaaacgggggatcaacgatcgaaatttctggagaggtgagaatgggcggaaaacaagaagtgcttatgagagaatgtgcaacattcttaaaggaaaatttcaaacagctgcacaaagagcaatggtggatcaagtgagagaaagtcggaacccaggaaatgctgagatcgaagatctcatatttttggcaagatctgcattgatattgagagggtcagttgctcacaaatcttgtctacctgcctgtgtgtatgggcctgcagtatccagtgggtacgacttcgaaaaagagggatattccttggtgggaatagaccctttcaaactacttcaaaatagccaagtatacagcctaatcagacctaacgagaatccagcacacaagagtcagctggtgtggatggcatgccattctgctgcatttgaggatttaagattgttaagcttcatcagagggaccaaagtatctccgcgggggaaactttcaactagaggagtacaaattgcttcaaatgagaacatggataatatgggatcgagtactcttgaactgagaagcgggtactgggccataaggaccaggagtggaggaaacactaatcaacagagggcctccgcaggccaaatcagtgtgcaacctacgttttctgtacaaagaaatctcccatttgaaaagtcaaccgtcatggcagcattcactggaaatacggagggaagaacctcagacatgagggcagaaatcataagaatgatggaaggtgcaaaaccagaagaagtgtcgttccgggggaggggagttttcgagctctcagacgagaaggcaacgaacccgatcgtgccctcttttgacatgagtaatgaaggatcttatttcttcggagacaatgcagaagagtacgacaattaa
>H1N1_Human_CY026998_A/North_Carolina/UR06-0364/2007|2007.134
atggcgtcccaaggcaccaaacggtcttacgaacaaatggagactgatggggaacgccagaatgcaactgaaatcagagcatccgtcggaagaatgattggtggaattgggcgattctacatccaaatgtgcaccgagcttaagctcaatgattatgagggacggctgatccagaacagcttaacaatagagagaatggtgctctctgcttttgatgagaggagaaataaatatctggaagaacatcccagcgcggggaaagatcctaagaaaactggaggacccatatacaagagagtagatggaaagtgggtgagggaactcgtcctttatgacaaagaagaaataaggcggatttggcgccaagccaacaatggtgatgatgcaacggctggtttgactcacattatgatctggcattctaatttgaatgatacaacttaccagaggacaagagctcttgtccgcaccggaatggatcccaggatgtgctctttgatgcaaggttcaactctccccagaagatctggagcagcaggcgctgcagtcaaaggagttgggacaatggtattggagttaatcaggatgatcaaacgtgggatcaatgaccgaaacttctggaggggtgagaatggaagaaaaacaaggattgcttatgagagaatgtgcaacattctcaaaggaaaatttcaaacagctgcacaaaaagcaatgatggatcaagtgagagaaagccggaacccaggaaatgctgagatcgaagatctcacttttctggcacggtctgcactcatattgagaggatcagttgctcacaagtcttgcctgcctgcctgtgtgtatggaccagccgtagccagtgggtatgacttcgaaaaagagggatactctttggtaggagtagaccctttcaaactgcttcaaaccagtcaggtatacagtctaattagaccaaacgagaatcccgcacacaagagccagttagtgtggatggcatgcaattctgctgcatttgaagatctaagagtgtcaagcttcatcagagggacaagagtacttccaagggggaaactctccactagaggagtacaaattgcttcaaatgaaaacatggatgctattgtatcaagtactcttgaactgagaagcagatactgggccataagaaccagaagtggagggaacactaatcaacaaagggcctctgcgggccaaatcagcacacaacctacgttttctgtgcagagaaacctcccatttgacaaagcaaccatcatggcagcattcactgggaatacagagggaagaacatcagacatgagggcagaaatcataaagatgatggaaagtgcaagaccagaagaagtgtccttccaggggcggggagtctttgagctctcggacgaaagggcaacgaacccgatcgtgccctcctttgacatgagtaatgaaggatcttatttcttcggagacaatgcagaggagtacgacaattaa
>H7N3_Avian_KY013811_A/blue-winged_teal/Louisiana/UGAI15-2510/2015|2015.255
atggcgtctcaaggcaccaaacgatcctatgaacaaatggaaactggtggggaacgccagaatgccactgaaatcagagcatctgttgggagaatggttggcggaatcgggagattctacatacagatgtgcactgagctcaaactcagtgactacgaagggagactgatccaaaacagcataaccatagaaaggatggttctctcggcatttgatgagaggaggaacaaatacctggaggagcatcccagtgctgggaaggaccccaagaagactggaggtccaatctacaggaggagagatggcaaatggatgagagagttgatcctatatgataaggaagagatcagaagaatttggcgtcaagctaataatggagaggacgcaactgctggtctaactcatttgatgatttggcattccaatctgaatgatgccacataccagagaacaagggcactcgtgcgtactggaatggaccccagaatgtgctctctgatgcaaggctcaacccttccgaggagatctggggctgctggagcggcagtaaaaggagttggaacaatggtgatggaattgatccggatgatcaaacgggggatcaatgatcggaatttctggagaggcgaaaatggacggagaactaggattgcctacgagagaatgtgcaacatcctcaagggaaagttccaaacagcagcacaacgagcaatgatggaccaagtgagggaaagccggaatcctgggaatgctgaaattgaagatctcatctttctcgcacgatctgctctcatcctgagaggatcagtggctcataagtcctgcctgcctgcttgtgtgtacggacttgctgtagccagtgggtacgattttgaaagagagggatactctctagtcggaattgaccctttccgtctgctccaaaacagtcaagttttcagtctcatcagaccaaatgaaaatccagcgcataaaagtcagctggtatggatggcatgccactctgcggcatttgaagatctgagagtgtcaagcttcatcagaggaacaagagtagtcccaagaggacaactgtccaccagaggagttcagatcgcttcaaatgagaacatggaggcaatggactccagtactcttgaactgaggagcagatactgggctataagaacaagaagcggaggaaacactaaccaacagagagcatctgcgggacaaatcagcgtacagcccacattctctgtgcagagaaacctcccattcgagagagcaaccatcatggcggcatttacaggaaacactgaaggcagaacttcagacatgagaactgagatcataaggatgatggagaatgccagaccagaagatgtgtctttccaagggcggggagtcttcgagctctcggacgaaaaggcaacgaacccgatcgtgccttcctttgacatgagtaatgaaggatcttatttcttcggagacaatgcagaggagtatgacaattaa
>H1N1_Swine_CY022336_A/swine/Iowa/17672/1988|1988.500
atggcgtctcaaggcaccaaacgatcatatgaacaaatggagactggtggggaacgccaggatgccacagaaatcagagcatctgtcggaagaatgattggtggaatcggaagattctacatccaaatgtgcactgaactcaaactcagtgactatgagggacgactaattcaaaatagcataacaatagagagaatggtgctctctgcttttgatgagagaaggaataaatacctagaagagcatcccagtgctgggaaggatcctaagaaaactggaggacccatatatagaagagtagacggaaagtggatgagagaactcatcctttatgacaaagaagaaataaggagagtttggcgccaagcaaacaatggtgaagatgcaacagccggtcttactcatatcatgatttggcactccaatctgaatgacgccacctatcagagaacaagagcgcttgttcgcactggaatggatcccagaatgtgctccctaatgcaaggttcaacacttcccagaaggtctggagccgcaggtgctgcagtgaaaggagttggaacaatagcaatggagttaatcagaatgatcaaacgtggaatcaatgaccgaaacttctggaggggtgaaaatggacgaaggacaaggattgcatatgaaagaatgtgcaatattctcaaaggaaaatttcagacagctgcccagagggcaatgatggatcaagtgagagaaagtcggaacccaggaaacgctgaaattgaagatctcattttcctggcacggtcagcacttattctaagggggtcagttgcacataagtcttgcctgcctgcttgtgtgtatgggcttgcagtagcaagtgggcatgactttgaaagagaaggatattcactggtcgggatagaccccttcaaactacttcaaaacagtcaagtgttcagcctgatcagaccaaatgaaaacccagctcacaagagtcaattggtgtggatggcatgccactctgctgcatttgaggatttaagagtatcaagcttcataagagggaagaaagtggttccaagaggaaagctttccacaagaggggttcagattgcttcaaatgagaatgtggaagctatggactctagtacgctagaactaagaagcagatactgggccataaggaccagaagcggaggaaataccaatcaacagaaggcatccgcgggccagatcagtgtgcaacctacattctcagtgcaacggaatctcccttttgaaagagcaaccgttatggcagctttcagcgggaacaatgagggacggacatcagacatgcgaacggaagttataaggatgatggaaagtgcaaagccagaagatttgtccttccaggggcggggagtcttcgagctctcggacgaaaaggcaacgaacccgatcgtgccttcctttgacatgagtaatgaagggtcttatttcttcggagacaatgcagaggagtatgacaattga
>H3N2_Human_CY114504_A/Netherlands/009/2010|2010.301
atggcgtcccaaggcaccaaacggtcttatgaacagatggaaactgatggggatcgccagaatgcaactgagattagggcatccgtcgggaagatgattgatggaattgggagattctacatccaaatgtgcactgaacttaaactcagtggccatgaagggcgtttgatccagaacagcttgacaatagagaaaatggtactctctgcttttgatgaaagaaggaataaatacctggaagaacaccccagcgcggggaaagatcccaagaaaactggggggcccatatacaggagagtcgatgggaaatggatgagggaactcgtcctttatgacaaagaagaaataaggcgaatctggcgccaagccaacaatggtgaggatgctacacctggtctaactcacataatgatttggcattccaatttgaatgatgcaacataccagaggacaagagctcttgttcgaactggaatggatcccagaatgtgctctctgatgcagggctcgactctccctagaaggtccggagctgcaggtgctgcagtcaaaggaatcgggacaatggtgatggaactgatcagaatggtcaaacgggggatcaacgatcgaaatttttggagaggtgagaatgggcggaaaacaagaagtgcttatgagagaatgtgcaacattcttaaaggaaaatttcaaacagctgcacaaagagcaatggtggatcaagtgagagaaagtcggaacccaggaaacgctgagatcgaagatctcatatttttagcaagatctgcattaatattgagaggatcagttgctcacaaatcttgcctacctgcctgtgcgtatggacctgcagtatccagtgggtacgacttcgaaaaagagggatattccttggtgggaatagaccctttcaaactacttcaaaatagccaaatatacagcttaatcagacctaacgagaatccagcacacaagagtcagctggtgtggatggcatgccattctgctgcatttgaagatttaagattgttaagcttcatcagagggacaaaagtatctcctcgggggaaactgtcaactagaggagtacaaattgcttcaaatgagaacatggataatatgggatcgagcactcttgaactgagaagcgggtactgggccataaggaccaggagtggaggaaacactaatcaacagagggcctccgcaggccaaaccagtgtgcaacctacgttttctgtacaaagaaacctcccatttgaaaagtcaaccatcatggcagcattcactggaaatacggagggaagaacttcagacatgagggcagaaatcataagaatgatggaaggtgcaaaaccagaagaagtgtcattccgggggaggggagttttcgagctctcagacgagaaggcaacgaacccgatcgtgccctcttttgatatgagtaatgaaggatcttatttcttcggagacaatgcagaagagtacgacaattaa
>H10N6_Avian_CY204661_A/surf_scoter/Maryland/14OS1407/2014|2014.896
atggcgtctcaaggcaccaaacgatcctatgaacaaatggaaactgggggggaacgccagaatgccactgaaatcagagcatctgttgggagaatggttggcggaatcggaagattctacatacagatgtgcactgagctcaaactcagtgattatgaagggagactgatccaaaacagcataaccatagagaggatggttctctcggcatttgatgagaggagaaataagtatctggaggagcatcccagtgctgggaaagatcccaagaagactggaggtccaatctacaggaggagagatggcaaatggatgagagagttgatcctatatgacaaggaagagatcagaagaatttggcgtcaagctaataatggggaggacgcaactgctggtctcacccatttgatgatttggcattccaatctgaatgatgccacataccagagaacaagggcacttgtgcgcactggaatggaccctaggatgtgctctctgatgcaaggctcaacccttccgaggagatctggggctgctggagcatctgtgaaaggggttggaacaatggtgatggaattggtccggatgatcaagcgagggatcaatgatcggaatttctggagaggcgaaaatggacggagaactaggattgcctacgagagaatgtgcaacatcctcaagggaaagttccaaacagcagcacagcgagcaatgatggaccaagtgagggaaagccggaatcctgggaatgctgaaattgaagatctcatctttctcgcacgatctgctctcattctgaggggatcagtggctcataagtcctgcctgcctgcttgtgtgtatggacttgctgtagccagtggatacgactttgaaagagagggatactctctagtcggaattgatcctttccgtctgctccaaaacagtcaagtcttcagtctcatcagaccaaacgaaaatccagcgcataaaagtcagctggtatggatggcatgccactctgcagcatttgaagatctgagagtgtcaagcttcatcagaggaacaagagtagtcccaagaggacaactgtccaccagaggagttcagattgcttcaaatgagaacatggagacaatggactccagtactcttgaactgaggagcaggtactgggctataagaacaagaagcggaggaaacactaaccaacagagagcatctgcaggacaaatcagtgttcagcccacattctctgtgcagagaaacctcccattcgagagagcaaccatcatggcggcatttacaggaaacactgaaggcagaacttcagacatgagaactgagatcataagaatgatggaaaatgccagacctgaagatgtgtctttccaggggcggggagtcttcgagctctcggacgaaaaggcaacgaacccgatcgtgccttcctttgacatgagtaatgaaggatcttatttcttcggagacaatgcagaggaatatgacaattaa
>H11N9_Avian_CY025200_A/sharp-tailed_sandpiper/Australia/6/2004|2004.500
atggcgtctcaaggcaccaaacgatcttatgaacagatggagactggtggagaacgccagaatgccactgagatcagagcatctgttggaagaatggttggtggaattgggaggttttacatacagatgtgcactgaactcaaaatcagcgactatgaaggaaggctgatccagaacagcataacaatagagagaatggttctctctgcatttgatgaaaggaggaacaaatacctggaagaacatcccagtgcggggaaggacccgaagaaaactggaggtccaatttatcgaaggagagatgggaaatgggtgagggagctgatcctgtatgacaaagaggagatcaggaggatctggcgtcgagcgaacaatgaagaagacgcaactgctggtctcactcacctgatgatctggcattccaacctgaatgatgccacataccagagaacaagagctctcgtgcgtactgggatggaccccagaatgtgctctcttatgcaaggatcaactctcccgaggagatctggagctgctggtgcagcagtaaagggagtcgggacgatggtgatggagttaattcggatgataaaacgagggattaatgatcggaatttctggagaggcgaaaatggacgaaggacaaggattgcatatgagagaatgtgcaacatcctcaaagggaaattccaaacagcagcacaaagagcaatgatggaccaggtgcgagaaagcaggaatcctggaaatgctgaaattgaggatctcatctttctggcacggtctgcactcatcctgagaggatcagtggcccataagtcctgcctgcctgcttgtgtgtacggactggccgtggccagtggatatgactttgagagagaagggtactctctagttggaatagatcctttccgtctgcttcaaaacagccaggtcttcagtctcattagaccaaatgagaatccagcacacaagagtcagttggtgtggatggcatgccattctgcagcattcgaagacctgagagtctcaagtttcatcagagggacaagagtagtcccaagaggacaactatccaccagaggagttcaaattgcttcaaatgagaacatggaaacaatggactccagcactcttgaattgagaagcagatattgggccataagaaccaggagtggaggaaataccaatcaacagagagcatctgcaggacaaatcagtgtacagcccactttctcagtacagagaaatcttcccttcgaaagagcgaccattatggcggcgttcacagggaatactgagggcagaacatctgacatgaggactgaaatcataagaatgatggaaagcgccagaccagaagatgtgtctttccaggggcggggagtcttcgagctctcggacgaaaaggcaacgaacccgatcgtgccttcctttgacatgagtaatgaaggatcttatttcttcggagacaatgcagaggagtatgataattaa
>H1N1_Swine_KR699869_A/swine/England/080012/2011|2011.529
atggcgtctcaaggcaccaaacgatcatatgaacaaatggagactggtggggagcgccaggatgccacagaaatcagagcatctgtcggaagaatgattggtggaatcgggagattctacatccaaatgtgcactgaactcaaactcagtgattatgaaggacggctaatccagaatagcataacaatagagaggatggtgctttctgcttttgatgagagaagaaacaaatacctagaagagcatcccagtgctgggaaggaccctaagaaaacaggaggacccatatatagaagaatagacggaaagtggatgagagaactcatcctttatgacaaagaagaaataaggagagtttggcgccaagcaaacaatggcgaagatgcaacagcaggtcttactcatatcatgatttggcattccaacctgaatgatgccacatatcagagaacaagagcgcttgttcgcaccggaatggatcccagaatgtgctctctaatgcaaggttcaacacttcccagaaggtctggtgccgcaggtgctgcggtgaaaggagttggaacaatagcaatggagttaatcagaatgatcaaacgtggaatcaatgaccgaaatttctggaggggtgaaaatggacgaaggacaagggttgcttatgaaagaatgtgtaatatcctcaaaggaaaatttcaaacagctgcccagagggcaatgatggatcaagtaagagaaagtcgaaacccaggaaacgctgagattgaagacctcattttcctggcacggtcagcactcattctgagaggatcagttgcacataaatcctgcctgcctgcttgtgtgtatgggcttgcagtagcaagtgggcatgactttgaaagggaagggtactcactggtcgggatagacccattcaaattactccaaaatagccaagtggtcagcctgatgagaccaaatgaaaacccagctcacaagagtcaattggtgtggatggcatgccactctgctgcatttgaagatttaagagtatcaagtttcataagaggaaagaaagtgattccaagaggaaagctctccacaagaggggtccagattgcttcaaatgagaatgtggaaaccatggactccaataccctggaactaagaagcagatactgggccataaggaccaggagtggaggaaatactaatcaacaaaaggcatccgcaggccagatcagtgtgcagcctacattctcagtgcagcgaaatctcccctttgaaagagcaaccgttatggcagcattcagcgggaacaatgaaggacggacatccgacatgcgaacagaagttataagaatgatggaaagtgcaaaaccagaagatttgtccttccaagggcggggagtcttcgagctctcggacgaaaaggcaacgaacccgatcgtgccttcctttgacatgagtaatgaagggtcttatttcttcggagacaatgcagaggagtatgacagttga
>H7N9_Avian_MF988739_A/duck/Anhui/S702/2013|2013.255
atggcgtctcaaggcaccaaacgatcctatgaacagatggaaactggtggggaacgccagaatgctactgagatcagggcatctgttggaagaatggttagcggcattgggagattctacatacagatgtgtacagaactcaaactcagtgacaatgaagggaggctgattcagaacagtataacaatagagagaatggtactctctgcatttgatgaaagaaggaacagatacctggaagagcaccccagtgcaggaaaggaccctaagaaaactggaggtccaatttacaggagaagagacggaaaatgggtgagagagctgatcctgtatgacaaagaggaaatcaggagaatttggcgacaagcgaacaatggagaggatgcaactgctggtcttacccatctgatgatatggcattccaacctgaatgatgctacctatcagagaacgagagctctcgtgcgtactggaatggatccccggatgtgctctctgatgcaaggatcaactctcccgaggagatctggagctgcaggtgcagcagtgaaggggatagggacaatggtgatggaactgattcggatgataaaacgagggatcaacgaccggaatttctggagaggcgaaaatggaagaaggacaagaattgcatatgagagaatgtgcaacatcctcaaagggaaattccaaacagcagcacaaagggcaatgatggatcaagtgcgagagagcagaaatcctgggaatgctgaaatagaagatctcatttttctggcaaggtctgcactcatcctgagaggatcagtggctcataaatcctgcttgcctgcttgtgtgtacggacttgcagtggctagtggatatgactttgagagagaagggtactccttggttggaatagatcctttccgtctgcttcaaaacagccaggtctttagtctcattagaccaaatgagaacccagcacataagagccaactagtgtggatggcatgccactctgcagcgtttgaggaccttagggtctcaagtttcattagagggacaagaatggtcccaagaggacagctatccactagaggggttcaaattgcttcaaatgagaacatggaagcaatggactccaatactcttgaactgagaagtagatattgggctataagaaccagaagcggagggaacaccaaccaacagagggcatctgcaggacaggtcagcgttcaacccactttctcagtacagagaaaccttcctttcgaaagagcaaccattatggcagcatttacaggaaatactgagggtagaacgtctgacatgaggactgaaatcataagaatgatggaaagtgccagaccagaagatgtgtcattccaggggcggggagtcttcgagctctcggacgaaaaggcaacgaacccgatcgtgccttcctttgacatgaataatgaaggatcttatttcttcggagacaatgcagaggagtatgacaattga
>H1N1_Human_MH083350_A/Arizona/74/2017|2017.964
atggcgtctcaaggcaccaaacgatcatatgaacaaatggagactggtggggagcgccaggataccacagaaatcagagcatctgttggaagaatgattggtggaatcgggagattctacatccaaatgtgcactgaactaaaactcagtgattatgatggacgactaatccagaatagcataacaatagagaggatggtgctttctgcttttgatgagagaagaaataaatacctagaagagcatccaagtgctgggaaggaccctaagaaaacaggaggacccatctatagaagaatagacggaaaatggacgagagaactcatcctttatgacaaagaagaaataaggagagtttggcgccaagcaaacaatggcgaagatgcaacagcaggtcttactcatatcatgatttggcattccaatctgaatgatgccacatatcagaggacaagagcacttgttcgcactggaatggatcccagaatgtgctctctaatgcaaggttcaacacttcccaggaggtctggtgccgcaggtgctgcagtaaaaggagttggaacaatagctatggagttaatcagaatgataaaacgtggaatcaatgaccgaaatttctggaggggtgaaaatggacgaaggacaagagttgcttatgaaagaatgtgcaatatcctcaaaggaaaatttcaaacagctgcccagagggcaatgatggatcaagtaagagaaagtcgaaacccaggaaacgctgagattgaagacctcattttcctggcacggtcagcactcattctgagaggatcagttgcacataaatcctgcctgcctgcttgtgtgtatgggcttgcagtagcaagtggccatgactttgaaagggaagggtactcactggtcggaatagacccattcaaattactccaaaacagtcaagtggtcagcctgatgagaccaaatgaaaatccagctcacaagagtcaattggtatggatggcatgccactctgctgcatttgaagatttaagagtatcaagtttcataagaggaaagaaagtgatcccaagaggaaagctttccacaagaggggttcagattgcttcaaatgagaatgtggaaaccatggactccaataccctggaactaagaagcagatactgggccataagaaccaggagtggaggaaataccaatcaacagaaggcatccgcaggccagatcagtgtgcagcctacattctcagtgcagcgaaatctcccttttgaaagagcaaccgttatggcagcattcagtgggaacaatgaaggacggacatccgacatgcgaacagaagttataagaatgatggaaagtgcaaagccagaggatttgtccttccaggggcggggagtcttcgagctctcggacgaaaaggcaacgaacccgatcgtgccttcctttgacatgagtaatgaagggtcttatttcttcggagacaatgcagaggagtatgacaattga
>H7N3_Avian_CY180655_A/mallard/Wisconsin/438/1979|1979.500
atggcgtctcaaggcaccaaacgatcttatgagcagatggaaactggtggggaacgccagaatgccactgaaatcagagcatctgttgggagaatggttggtggaatcgggagattctacatacagatgtgcactgaactcaaactcagtgactatgaagggagactgatccaaaacagcataacaatagagagaatggttctctcggcatttgatgagaggagaaacaaatatctggaagagcatcccagtgctgggaaagaccctaagaagactggaggtccaatctacaggaggagagatgggaaatgggtgcgagaattgatcctatatgacaaagaggagatcagaaggatttggcgtcaagcgaataatggagaagatgcaactgctggcctcacccatttgatgatctggcattccaatctgaatgatgccacatatcaaagaacaagggcacttgtgcgtactggaatggatcccaggatgtgctctctgatgcaaggctcaactcttccgaggaggtctggggctgctggagcagcagtgaaaggggttggaacaatggtgatggaattgatccggatgatcaagagagggatcaatgatcggaatttctggagaggcgaaaatggacggaggacaagaattgcttacgaaagaatgtgcaacattctcaaagggaaattccaaacagcagcacaacgagcaatgatggaccaggtaagggaaagccggaatcctgggaatgctgaaattgaagatctcatctttcttgcacggtctgctctcattctgaggggatcagtggctcataagtcctgcctgcctgcttgtgtgtatggacttgctgtggccagtggatacgactttgaaagggagggatactccctagtcggaattgatcctttccgtctgctccaaaacagtcaagtcttcagtcttatcagaccaaacgaaaatccagcacataaaagtcagctggtatggatggcatgtcactctgcagcatttgaagatctgagagtgtcaagtttcatcagaggaacaagagtggtcccaagaggacaactgtccaccagaggagttcagattgcttcaaatgagaacatggagacaatggactccagtactcttgaattgaggagcagatactgggctatcagaaccagaagcggagggaacactaaccagcagagagcatctgcagggcaaatcagcgtacagcccacgttctctgtgcagagaaacctcccatttgagagagcaaccattatggcggcatttacaggaaacactgaaggcagaacttcagacatgagaactgagatcataaggatgatggaaaatgccagacctgaagatgtgtctttccaggggcggggagtcttcgagctctcggacgaaaaggcaacgaacccgatcgtgccttcctttgacatgagtaacgaaggatcttatttcttcggagacaatgcagaggaatatgacaattaa
>H7N9_Human_KF277193_A/Nanchang/1/2013|2013.310
atggcgtctcaaggcaccaaacgatcctatgaacagatggaaactggtggggaacgccagaatgctactgagatcagggcatctgttggaagaatggttagcggcattgggagattctacatacagatgtgtacagaactcaaactcagtgacaatgaagggaggctgattcagaacagtataacaatagagagaatggtactctctgcatttgatgaaagaaggaacagatacctggaagagcaccccagtgcaggaaaggaccctaagaaaactggaggtccaatttacaggagaagagacggaaaatgggtgagagagctgatcttgtatgacaaagaggaaatcaggagaatttggcgacaagcgaacaatggagaggatgctactgctggtcttacccatctgatgatatggcattccaacctgaatgatgccacctatcagagaacgagagctctagtgcgtactggaatggacccccggatgtgctctctgatgcaaggatcaactctcccgaggagatctggagctgcaggtgcagcagtgaaggggatagggacaatggtgatggaactgattcggatgataaaacgagggatcaacgaccggaatttctggagaggcgaaaatggaagaaggacaaggattgcatacgagaggatgtgcaacatcctcaaagggaaattccaaacagcagcacaaagggcaatgatggatcaagtgcgagagagcagaaatcctgggaatgctgaaatagaagatctcatttttctggcaaggtctgcactcatcctgagaggatcagtggctcataaatcctgcttgcctgcttgtgtgtacggacttgcagtggccagtggatatgactttgagagagaagggtactccctggttggaatagatcctttccgtctgcttcaaaacagccaggtctttagtctcataagaccaaatgagaacccagcacataagagccaattagtgtggatggcatgccactctgcagcgtttgaggaccttagggtctcaagtttcattagagggacaagaatggtcccaagaggacagctatccactagaggagttcaaattgcttcaaatgagaacatagaagcaatggactccaatactcttgaactgagaagtagatattgggctataagaaccagaagcggagggaacaccaaccaacagagagcatctgcaggacaggtcagcgttcaacccactttctcagtacagagaaatcttcccttcgaaagagcaaccattatggcagcatttacaggaaatactgagggtagaacgtctgacatgaggactgaaatcataagaatgatggaaagtgccagaccagaagatgtgtcattccaggggcggggagtcttcgagctctcggacgaaaaggcaacgaacccgatcgtgccttcctttgacatgaataatgaaggatcttatttcttcggagacaatgcagaggagtatgacaattga
>H3N2_Avian_CY186914_A/blue-winged_teal/Ohio/12OS2154/2012|2012.704
atggcgtctcaaggcaccaaacgatcttatgaacaaatggaaactggtggggagcgccagaatgccactgaaatcagagcatctgttgggagaatggttggtggaatcgggagattctacatacagatgtgtactgaactcaagctcagtgactacgaagggaggctgatccaaaacagcataaccatagagagaatggttctctcggcatttgatgagaggagaaataaatatctggaagagcatcccagtgctgggaaagaccccaagaagactggaggcccaatctacaggaggagagatggaaaatggatgagagagttgatcctatatgacaaagaagagatcaggagaatttggcgtcaagcaaataacggagaagacgcaactgctggtctcacccatttgatgatttggcattccaatctgaatgatgccacataccagagaacaagggcacttgtgcgtactgggatggatcccaggatgtgctctctgatgcaaggctcaactcttccaagaagatctggggctgctggagcagcagtgaaaggggttgggacaatggtgatggaactgatccggatgatcaagcgaggaatcaatgataggaatttctggagaggcgaaaatggacgaaggacgagaattgcttatgaaagaatgtgcaacatcctcaaggggaaattccagacagcagcacaacgagcaatgatggatcaggtgagagaaagccggaatcctgggaatgctgaaattgaagatctcatcttccttgcacggtctgctctcattctgaggggatcagtggctcataagtcctgcctgcctgcttgtgtgtatgggcttgcagtggccagtggatacgactttgagagggagggatattccctagtcggaattgatcctttccgtctgctccaaaacagtcaagtcttcagtctcatcagaccaaacgaaaatccagcgcataagagtcagctggtatggatggcatgtcactctgctgcatttgaagatttgagagtgtcaagcttcatcagaggaacaagagtagtcccaagaggacaactgtccaccagaggagttcagattgcttcaaatgagaacatggagacaatggactccagcactcttgaactgaggagtagatactgggctataaggacaagaagcggagggaacactaaccagcagagagcatctgcagggcaaatcagcgtacagcccaccttctctgtgcagagaaacctcccattcgagagagcaaccattatggcagcatttacaggaaatactgaaggtagaacttcagacatgaggactgagatcataaggatgatggaaaatgccagacctgaagatgtgtctttccaggggcggggagtcttcgagctctcggacgaaaaggcaacgaacccgatcgtgccttcctttgacatgagtaatgaaggatcttatttcttcggagacaatgcagaggagtatgacaattaa
>H5N8_Avian_KY576095_A/common_teal/Korea/W555/2017|2017.008
atggcgtcccaaggcaccaaacgatcctatgagcagatggaaactggtggagaacgccagaatgccactgaaatcagagcatctgttggaaggatggttggtggaattggaagattttacatacagatgtgcactgaactcaaactcagcgactatgaaggaagactaatccagaacagcatgacaatagagagaatggttctctctgcatttgatgaaaggaggaacaaatacttggaagaacatcccagtgctgggaaggatccgaagaaaactggaggtccaatttatcgaagaagagacggaaaatggatgagagagctgattctgtatgacaaagaggagatcaggagaatctggcgtcaagcgaacaatggagaagacgcaactgctggtctcactcacctgatgatctggcattccaatctaaatgatgccacataccagagaactagagctctcgtgcgcactgggatggaccccagaatgtgctctctgatgcaaggatcaactctcccgaggagatctggagctgctggtgcggcagtaaagggggtcggaacgatggtgatggaactaattcggatgataaaacgagggattaatgatcggaatttctggagaggcgagaatggacgaagaacaaggattgcatatgagaggatgtgcaacatcctcaaagggaaattccaaacagcagcacaaagagcaatgatggatcaagtgcgagaaagcagaaatcctggaaatgctgaaattgaagatctcattttcctggcacggtctgcgctcatcctgagaggatcagtggcccataagtcctgtcttcctgcttgtgtgtacggacttgctgtggccagtggatatgactttgagagagaaggatactctctagttggaatagatcctttccgtctgcttcaaaacagccaggtcttcagtctcattagaccaaatgagaacccagcacacaagagccaactggtgtggatggcatgccattccgcggcatttgaggacctgagaatatcaagtttcatcagagggacaagagtggtcccaagaggacaactatccaccagaggaattcaaattgcttcaaatgagaacatggaaacaatggactccagcactcttgaactaaggagcagatattgggctataagaaccaggagtggaggaaacaccaaccaacagagagcatctgcaggacagatcagtgtgcagcctactttctcggtacagagaaatcttcccttcgaaagagcgaccattatggcagcgttcacaggaaacactgagggcagaacatctgacatgaggactgaaatcataagaatgatggaaagtgccagaccagaagatgtgtctttccaggggcggggagtcttcgagctctcggacgaaaaggcaacgaacccgatcgtgccttcctttgacatgagtaatgaaggatcttatttcttcggagacaatgcagaggagtatgacaattaa
>H11N9_Avian_CY094112_A/mallard/California/6517/2008|2008.844
atggcgtctcaaggcaccaaacgatcttatgaacagatggaaactggtggagagcgccagaatgccactgaaatcagagcatctgttgggagaatggttggtggaatcgggagattctacatacaaatgtgcactgaactcaaactcagtgactacgaagggagactgatccaaaacagtataaccatagagagaatggttctctctgcatttgatgagagaagaaacaaatacctggaggagcatcccagtgctgggaaagaccccaagaagactggaggtccaatctacaggaggagagatgggaaatgggtgagagaattgatcctatatgacaaagaagagatcagaagaatttggcgtcaagcgaataatggagaagacgcaaccgctggtctcacccatttgatgatttggcattccaatctgaatgacgctacataccagagaacaagggcacttgtgcgtactgggatggatcccaggatgtgctctctgatgcaaggctcaactcttccgaggagatctggagctgctggagcagcagtgaaaggggttggaacaatggtgatggagttgatccggatgatcaaacgggggatcaatgatcggaatttctggagaggcgaaaatggaaggaggacgagaattgcttacgaaagaatgtgcaacatcctcaaggggaaattccaaacagcagcacaacgagcaatgatggaccaagtgagagagagccggaatcctggaaatgctgaaattgaagacctcatctttctcgcacggtctgctctcattctgaggggatcagtggctcataagtcctgcctgcctgcttgtgtgtatggacttgccgtagccagtggatatgactttgaaagagaggggtactccctagtcggaattgaccctttccgtctacttcaaaacagccaagttttcagtcttatcagaccaaatgaaaatccagcgcataaaagccaactggtatggatggcatgtcactctgcagcatttgaagacctgagagtgtcaagcttcatcagaggaacaagagtagttccaagaggacagctgtccactagaggagttcagattgcttcaaatgagaacatggagacaatggactccagtactcttgaactgaggagcagatactgggctataaggacaagaagcggagggaacactaaccagcaaagagcatctgcagggcaaatcagtgtacagcccacattctctgtgcagagaaacctaccattcgagagagcaaccatcatggcggcattcacaggaaacaccgaaggcagaacttcagacatgagaactgagatcataaggatgatggaaaatgccagacctgaagatgtgtctttccaggggcggggagtcttcgagctctcggacgaaaaggcaacgaacccgatcgtgccttcctttgacatgagtaacgaaggatcttatttcttcggagacaatgcagaggagtatgacaattag
>H1N2_Avian_CY136835_A/ruddy_turnstone/Delaware_Bay/181/1994|1994.386
atggcgtctcaaggcaccaaacgatcttatgagcagatggaaactggtggggaacgccagaatgccactgaaatcagagcatctgttgggagaatggttggtggaattgggagattctacatacaaatgtgcactgaactcaaactcagtgactacgaagggagactaatccaaaacagcataacaatagagagaatggttctctcagcatttgacgagaggagaaacaaatatctggaagagcatcccagtgctgggaaggaccccaagaagactggaggtccaatctatagaaggagagatggaaaatggatgagagaattgatcttatatgacaaagaagagatcagaaggatttggcgtcaagcaaataatggagaagacgcaactgccggtctcacccatttgatgatctggcattccaatctgaatgacgccacataccagagaacaagagcacttgtgcgtactggaatggatcccaggatgtgctctctgatgcaaggctcaactcttccgaggaggtctggagctgccggagcagcagtgaaaggggttggaacaatggtgatggaattgatccggatgatcaagcgagggatcaatgatcggaatttctggagaggcgaaaatggacggagaacaagaattgcttacgagagaatgtgcaacatcctcaaggggaaattccaaacagcagcacaacgagcaatgatggaccaagtgagagaaagccggaatcccgggaatgctgaaattgaagatctcatttttctcgcacggtctgctctcattctgagaggatcagtggctcataagtcctgcctgcctgcttgtgtgtatggacttgctgtagccagtggatacgactttgaaagggaaggatactccctagtcggaatcgaccctttccgtctgctccaaaacagtcaagtcttcagtctcatcagaccaaacgaaaatccagcacataaaagtcaactggtgtggatggcatgtcactctgcagcatttgaagatctgagagtgtcaagcttcatcagagggacaagagtagtcccaagaggacaactgtccactagaggagttcagattgcttcaaatgaaaacatggaaacaatggactccagtactctggaattgaggagcagatactgggctataaggaccagaagcggagggaacactaaccagcagagagcatctgcaggacaaatcagcgtgcagcccacattctctgtgcagagaaacctcccatttgagagagcaaccattatggcagcatttacaggaaacactgaaggcagaacttcagacatgagaactgagatcataaggatgatggaaaatgccagacctgaagatgtgtctttccaggggcggggagtcttcgagctctcggacgaaaaggcaacgaacccgatcgtgccttcctttgacatgagtaatgaaggatcttatttcttcggagacaatgcagaggagtatgacaattaa
>H9N2_Avian_KX977909_A/gadwall_duck/Netherlands/2/2006|2006.071
atggcgtctcaaggcaccaaacgatcttatgaacagatggaaactggtggggaacgccagaatgctactgagatcagagcatctgttggaagaatggtcggtggaattggtagattctacatacagatgtgcactgagctcaaactcggcgactatgaggggagactgatccagaacagcataacaatagaaagaatggttctctctgcatttgatgagaggagaaacaaatacctggaagaacatcccagtgcgggaaaagatccgaagaaaaccggaggtccaatttacagaaggagagatggaaaatggatgagagagctgattctgtatgacaaagaagaaatcaggaggatctggcgtcaagcaaacaatggagaggatgcaactgctggtctcactcatctgatgatttggcattccaatttgaatgatgccacatatcagagaacaagagctctcgtgcgtactgggatggaccccagaatgtgctctctgatgcaaggctcaactctcccgaggagatctggagctgctggtgcagcagtgaagggagttggaacgatggtaatggagctaattcggatgataaagcgagggatcaatgatcggaatttctggagaggtgaaaatggaagaagaaccaggattgcatatgagagaatgtgcaacatcctcaaagggaaattccaaacagcagcacaacgagcaatgatggaccaggtgcgagaaagcaggaatcctgggaatgctgagattgaagacctcatcttcctggcacggtctgcactcatcctgagaggatcagtagctcataagtcctgcttgcctgcttgtgtatatggacttgctgtggccagtggatacgactttgaaagagaagggtactctctggtcggaatagatcctttccgtctacttcaaaacagccaggtattcagtctcattagaccaaatgagaatccggcacacaagagccaactggtatggatggcgtgccattctgcagcatttgaagacctgagagtgtcaagcttcatcagagggactagagtggtcccaagaggacaattgtccacaagaggagtccaaattgcttcaaatgagaacatggagacaatggactccagtactcttgaattgagaagcagatattgggccataagaaccaggagcggaggaaacaccaaccaacagagagcatctgcaggacaaatcagtgtgcaacccactttctcagtacagagaaatcttcccttcgagagagcgaccatcatggcggcattcacagggaacactgaaggcagaacatctgacatgaggactgaaatcataaaaatgatggaaagtgccaaaccagaagatgtgtctttccaggggcggggagtcttcgagctctcggacgaaaaggcaacgaacccgatcgtgccttcctttgacatgagtaatgagggatcttatttcttcggagacaatgcagaggagtatgacaattaa
>H1N1_Human_MH245964_A/Hawaii/17/2018|2018.104
atggcgtctcaaggcaccaaacgatcatatgaacaaatggagactggtggggagcgccaggataccacagaaatcagagcatctgttggaagaatgattggtggaatcgggagattctacatccaaatgtgcactgaactaaaactcagtgattatgatggacgactaatccagaatagcataacaatagagaggatggtgctttctgcttttgatgagagaagaaataaatacctagaagagcatccaagtgctgggaaggaccctaagaaaacaggaggacccatctatcggagaatagacggaaaatggacgagagaactcatcctttatgacaaagaagaaataaggagagtttggcgccaagcaaacaatggcgaagatgcaacagcaggtcttactcatatcatgatttggcattccaatctgaatgatgccacatatcagaggacaagagcacttgttcgcactgggatggatcccagaatgtgctctctaatgcaaggttcaacacttcccaggaggtctggtgccgcaggtgctgcagtaaaaggagttggaacaatagctatggagttaatcagaatgataaaacgtggaatcaatgaccgaaatttctggaggggtgaaaatggacgaaggacaagagttgcttatgaaagaatgtgcaatatcctcaaaggaaaatttcaaacagctgcccagagggcaatgatggatcaagtaagagaaagtcgaaacccaggaaacgctgagattgaagacctcattttcctggcacggtcagcactcattctgagaggatcagttgcacataaatcctgcctgcctgcttgtgtgtatgggcttgcagtagcaagtggccatgactttgaaagggaagggtactcactggtcgggatagacccattcaaattactccaaaacagtcaagtggtcagcctgatgagaccaaatgaaaatccagctcacaagagtcaattggtatggatggcatgccactctgctgcatttgaagatttaagagtatcaagtttcataagaggaaagaaagtgatcccaagaggaaagctttccacaagaggggttcagattgcttcaaatgagaatgtggaaaccatggactccaataccctggaactaagaagcagatactgggccataagaaccaggagtggaggaaataccaatcaacagaaggcatccgcaggccagatcagtgtgcagcctacattctcagtgcagcgaaatctcccttttgaaagagcaactgttatggcagcattcagcgggaacaatgaaggacggacatccgacatgcgaacagaagttataagaatgatggaaagtgcaaagccagaggatttgtccttccaggggcggggagtcttcgagctctcggacgaaaaggcaacgaacccgatcgtgccttcctttgacatgagtaatgaagggtcttatttcttcggagacaatgcagaggagtataacaattga
>H1N1_Human_CY176645_A/Westmead/INS3_664/2011|2011.551
atggcgtctcaaggcaccaaacgatcatatgaacaaatggagactggtggggagcgccaggatgccacagaaatcagagcatctgtcggaagaatgattggtggaatcgggagattctacatccaaatgtgcactgaactcaaactcagtgattatgatggacgactaatccagaatagcataacaatagagaggatggtgctttctgcttttgatgagagaagaaataaatacctagaagagcatcccagtgctgggaaggaccctaagaaaacaggaggacccatatatagaagaatagacggaaagtggatgagagaactcatcctttatgacaaagaagaaataaggagagtttggcgccaagcaaacaatggcgaagatgcaacagcaggtcttactcatatcatgatttggcattccaacctgaacgatgccacatatcagagaacaagagcgcttgttcgcaccggaatggatcccagaatgtgctctctaatgcaaggttcaacacttcccagaaggtctggtgccgcaggtgctgcggtgaaaggagttggaacaatagcaatggagttaatcagaatgatcaaacgtggaatcaatgaccgaaatttctggaggggtgaaaatggacgaaggacaagggttgcttatgaaagaatgtgcaatatcctcaaaggaaaatttcaaacagctgcccagagggcaatgatggatcaagtaagagaaagtcgaaacccaggaaacgctgagattgaagacctcattttcctggcacggtcagcactcattctgaggggatcagttgcacataaatcctgcctgcctgcttgtgtgtatgggcttgcagtagcaagtgggcatgactttgaaagggaagggtactcactggtcgggatagacccattcaaattactccaaaacagtcaagtggtcagcctgatgagaccaaatgaaaatccagctcacaagagtcaattggtatggatggcatgccactctgctgcatttgaagatttaagagtatcaagtttcataagaggaaagaaagtgatcccaagaggaaagctttccacaagaggggtccagattgcttcaaatgagaatgtggaaaccatggactccaataccctggaactaagaagcagatactgggccataaggaccaggagtggaggaaataccaatcaacaaaaagcatccgcaggccagatcagtgtgcagcctacattctcagtgcagcgaaatctcccttttgaaagagcaaccgttatggcagcattcagcgggaacaatgaaggacggacatccgacatgcgaacagaggttataagaatgatggaaagtgcaaagccagaagatttgtccttccaggggcggggagtcttcgagctctcggacgaaaaggcaacgaacccgatcgtgccttcctttgacatgagtaatgaagggtcttatttcttcggagacaatgcagaggagtatgacagttaa
>H1N1_Swine_CY159802_A/swine/Oklahoma/SG1249/2006|2006.430
atggcgactcaaggcaccaaacgatcatatgaacaaatggagactggtggggaacgccaggatgccacagaaatcagagcatctgttggaagaatgattggtggaatcgggaggttctacatccaaatgtgcactgaactcaaactcagtgactatgagggacgactaatccaaaatagcataacgatagagaggatggtgctctctgcttttgatgagagaaggaataaatacctagaagagcatcccagtgctgggaaggatcctaagaaaactggaggacccatatatagaagagtagacggaaaatggatgagagaactcatcctttatgacaaagaagaaataaggagagtttggcgccaagcaaacaatggtgaagatgcaacagctggtcttactcatatcatgatttggcattccaatttgaatgatgccacgtatcagagaacaagagcgcttgtccgcactggaatggatcccagaatgtgctctctaatgcaaggttcaacacttcccagaaggtctggggccgcaggtgctgcagtgaaaggagttggaacagtagcaatggagttaatcagaatgatcaaacgtggaatcaatgaccggaacttctggaggggtgaaaatggacgaagaacaaggactgcatatgaaagaatgtgcaatattctcaaaggaaaatttcagacagctgcccagagggcaatgatggatcaagtgagagaaagtcggaacccaggaaacgctgagattgaagatcttattttcctagcacggtcagcacttattctaaggggatcagttgcacataagtcttgcctgcctgcttgtgtgtatggacttgcagtagcaagtgggcatgactttgaaagggaagggtattcactggtcgggatagacccatttaaattactccaaaacagtcaagtattcagcctaataagaccaaatgaaaacccagctcacaagagccaattggtgtggatggcatgccactctgctgcatttgaggatttaagagtatcaagtttcataagagggaagaaagtgattccaagaggaaagctttccacaagaggggttcaaattgcttcaaatgagaatgtggagactatggactccaacaccctagaactgagaagcagatactgggctataaggaccaggagtggaggaaataccaatcaacagaaggcatccgcgggccagatcagtgtacaacctacattctcagtgcaacggaatctcccttttgaaagaacaaccgttatggcagctttcagtggaaacaatgaaggacggacatccgacatgcgaacagaagttataaggatgatggaaattgcaaaaccagaagatttgtcctttcaggggaggggagtcttcgagctctcggacgaaaaggcaacgagcccgatcgtgccttcctttgacatgagtaatgaggggtcttatttcttcggagacaatgcagaggagtatgacagttga
>H12N2_Avian_CY166229_A/American_green-winged_teal/Wisconsin/11OS3580/2011|2011.827
atggcgtctcaaggcaccaaacgatcctatgaacaaatggaaactggtggggaacgccagaatgccactgaaatcagagcatctgttgggagaatggttggcggaatcgggagattctacatacagatgtgcactgagctcaaactcagtgactacgaagggagactgatccaaaacagcataaccatagaaaggatggttctctctgcatttgatgagaggaggaacaagtatctggaggagcatcccagtgctgggaaggatcccaagaagactggaggtccaatctacaggagaagagatggcaaatggatgagagagttgatcctatatgataaggaagagatcagaagaatttggcgtcaagctaataatggagaggacgcaactgctggtctcactcatttgatgatttggcattccaatctgaatgatgccacataccagagaacaagggcactcgtgcgtactggaatggaccctaggatgtgctctctgatgcaaggctcaacccttccgaggagatctggggctgctggagcggcagtgaaaggggttggaacaatggtgatggaattgatccggatgatcaagcgggggatcaatgatcggaatttctggagaggcgaaaatggacggagaactaggattgcctacgagagaatgtgcaacatcctcaagggaaagttccaaacagcagcacaacgagcaatgatggaccaagtgagggaaagccggaatcctgggaatgctgaaactgaagatctcatctttctcgcacgatctgctctcatcctgaggggatcagtggctcataagtcctgcctgcctgcttgtgtgtatggacttgctgtagccagtgggtacgactttgaaagagagggatactctctagtcggaattgaccctttccgtctgctccaaaacagtcaagtcttcagtctcatcagaccaaacgaaaatccagcgcataaaagtcaactggtatggatggcatgccactctgctgcatttgaagatctgagagtgtcaagcttcatcagaggaacaagagtagtcccaagaggacaactgtccaccagaggagttcagattgcttcaaatgagaacatggagacaatggactccagtactcttgaactgaggagcagatactgggctataagaacaagaagcggaggaaacactaaccaacagagagcatctgcaggacaaatcagcgtacagcccacattctctgtgcagagaaacctcccattcgagagagcaaccatcatggcggcatttacaggaaacactgaaggcagaacttcagacatgagaactgagatcataaggatgatggaaaatgccaaacctgaagatgtgtctttccaggggcggggagtcttcgagctctcggacgaaaaggcaacgaacccgatcgtgccttcctttgacatgagtaatgaaggatcttatttcttcggagacaatgcagaggagtatgacaattaa
>H1N1_Human_KC780505_A/Utah/02/2010|2010.110
atggcgtctcaaggcaccaaacgatcatatgaacaaatggagactggtggggagcgccaggatgccacagaaatcagagcatctgtcggaagaatgattggtggaatcgggagattctacatccaaatgtgcactgaactcaaactcagtgattatgatggacgactaatccagaatagcataacaatagagaggatggtgctttctgcttttgatgagagaagaaataaatacctagaagagcatcccagtgctgggaaggaccctaagaaaacaggaggacccatatatagaagaatagacggaaagtggatgagagaactcatcctttatgacaaagaagaaataaggagagtttggcgccaagcaaataatggcgaagatgcaacagcaggtcttactcatatcatgatttggcattccaacctgaatgatgccacatatcagagaacaagagcgcttgttcgcaccggaatggatcccagaatgtgctctctaatgcaaggttcaacacttcccagaaggtctggtgccgcaggtgctgcggtgaaaggagttggaacaatagcaatggagttaatcagaatgatcaaacgtggaatcaatgaccgaaatttctggaggggtgaaaatggacggaggacaagggttgcttatgaaagaatgtgcaatatcctcaaaggaaaatttcaaacagctgcccagagggcaatgatggatcaagtaagagaaagtcgaaacccaggaaacgctgagattgaagacctcattttcctggcacggtcagccctcattctgaggggatcagttgcacataaatcctgcctgcctgcttgtgtgtatgggcttgcagtagcaagtgggcatgactttgaaagggaagggtactcactggtcgggatagacccattcaaattactccaaaacagccaagtggtcagcctgatgagaccaaatgaaaacccagctcacaagagtcaattggtgtggatggcatgccactctgctgcatttgaagatttaagagtatcaagtttcataagaggaaagaaagtgattccaagaggaaagctttccacaagaggggtccagattgcttcaaatgagaatgtggaaaccatggactccaataccctggaactaagaagcagatactgggccataaggaccaggagtggaggaaataccaatcaacaaaaggcatccgcaggccagatcagtgtgcagcctacattctcagtgcagcgaaatctcccttttgaaagagcaaccgttatggcagcattcagcgggaacaatgaaggacggacatccgacatgcgaacagaagttataagaatgatggagagtgcaaagccagaagatttgtcctttcaggggcggggagtcttcgagctctcggacgaaaaggcaacgaacccgatcgtgccttcctttgacatgagtaatgaagggtcttatttcttcggagacaatgcagaggagtatgacagttga
>H3N2_Human_CY171290_A/Chicago/YGA_04066/2012|2012.964
atggcatcccaaggcaccaaacggtcttatgaacagatggaaactgatggagatcgccagaatgcaactgagattagggcatccgtcgggaagatgattgatggaattgggagattctacatccaaatgtgcactgaacttaaactcagtgatcatgaagggcggttgatccagaacagcttgacaatagagaaaatggtactctctgcttttgatgaaaggaggaataaatacctggaagaacaccccagcgcggggaaagatcccaagaaaactggggggcccatatacaggagagtcgatgggaaatggatgagggaactcgtcctttatgacaaagaagaaataaggcgaatctggcgccaagccaacaatggtgaggatgctacatctggtctaactcacataatgatttggcattccaatttgaatgatgcaacataccagaggacaagagctcttgttcgaactggaatggatcccagaatgtgctctctgatgcagggctcgactctccctagaaggtccggagctgcaggtgctgcagtcaaaggaatcgggacaatggtgatggaactgatcagaatggtcaaacgggggatcaacgatcgaaatttttggagaggtgagaatgggcggaaaacaagaagtgcttatgagagaatgtgcaacattcttaaaggaaaatttcaaacagctgcacaaagagcaatggtggatcaagttagagaaagtcggaacccaggaaacgctgagatcgaagatctcatatttttagcaagatctgcactgatattgagaggatcagttgctcacaaatcttgcctacctgcctgtgcgtatggacctgcagtatccagtgggtacgacttcgaaaaagagggatattccttggtgggaatagaccctttcaaactacttcaaaatagccaaatatacagcttaatcagacctaacgagaatccagcacacaagagtcagctggtgtggatggcatgccattctgctgcatttgaagatttaagattgttaagcttcatcagagggacaaaagtatctcctcgggggaaactgtcaactagaggagtacaaattgcttcaaatgagaacatggataatatgggatcgagcactcttgaactgagaagcgggtactgggccataaggaccaggagtggaggaaacactaatcaacagagggcctccgcaggccaaaccagtgtgcaacctacgttttctgtacaaagaaacctcccatttgaaaagtcaaccatcatggcagcattcactggaaatacggagggaagaacttcagacatgagggcagaaatcataaggatgatggaaggtgcaaaaccagaagaagtgtcattccgggggaggggagttttcgagctctcagacgagaaggcaacgaacccgatcgtgccctcttttgatatgagtaacgaaggatcttatttcttcggagacaatgcagaagagtacgacaattaa
>H4N6_Avian_CY102628_A/mallard/Alberta/235/1999|1999.608
atggcgtctcaaggcaccaaacgatcttatgaacagatggaaactggtggggaacgccagaatgccactgaaatcagagcatctgttgggagaatggttggtggaattgggagattctacatacaaatgtgcactgaactcaagctcagcgactatgaaggaaggctgattcagaacagcataacaatagagagaatggttctctcagcatttgatgagagaagaaacaaatatctggaagagcatcccagtgctggaaaagaccctaagaagactggaggtccaatatacaggaggagagatgggaaatggatgagagaattgatcctgtatgacaaagaagaaatcagaaggatttggcgtcaagcgaataatggagaagacgcaaccgctggtctaacccacctgatgatctggcattccaatctgaacgatgccacatatcagaggacaagggcacttgtgcgtactgggatggatcccaggatgtgctctctgatgcaaggatcaaccctcccgagaaggtctggggctgctggagcagcagtgaaaggagttggaacaatggttatggaattgatccggatgatcaagcgtgggatcaacgatcggaacttctggagaggtgaaaatggacggagaacaagaattgcatacgagagaatgtgcaacattctcaaaggaaaattccaaacagcagcacaacgagcaatgatggaccaggtgagagaaagccggaatcctgggaatgctgaaattgaagatctcatcttccttgcacggtctgctctcattctgaggggatcagtggctcataagtcctgcctgcctgcttgtgtgtatgggcttgctgtggccagtggatacgactttgagagagagggctactccctagtcggaattgatcctttccgtctgctccaaaacagtcaagtcttcagtcttatcagaccaaacgaaaatccagcacataaaagccagttggtatggatggcatgtcattctgcagcatttgaagatctgagagtgtcaagctttatcagaggaacaagagtggtcccaagagggcaattgtccaccagaggagtgcagattgcttcaaatgagaacatggaaacaatggactccagtactcttgaattgaggagcagatactgggctataaggaccagaagcggagggaacaccaaccagcagagagcatctgcaggacaaatcagcgtacagcccacattctccgtgcagagaaacctcccattcgagagagcaaccatcatggcggcattcacgggaaacactgaaggcagaacttcagacatgagaactgagatcataaggatgatggaaaatgccagacctgaagatgtgtctttccaggggcggggagtcttcgagctctcggacgaaaaggcaacgaacccgatcgtgccttcctttgacatgagtaatgagggatcttatttcttcggagacaatgcagaggagtatgacaattaa
>H8N4_Avian_MF046445_A/mallard/Alberta/203/2015|2015.608
atggcgtctcaaggcaccaaacgatcttacgaacaaatggaaactggtggggaacgccagaatgccactgaaatcagagcatctgttggaagaatggttggcggaatcgggagattctacatacagatgtgcactgagctcaaactcagtgactacgaagggagactgatccaaaacagcattaccatagagaggatggttctctcggcatttgatgagaggagaaacaagtatctggaggagcatcccagtgctgggaaagatcccaagaagactggaggcccaatctacagaaggagagatggcaaatggatgagagagttgatcctatatgacaaagaagagatcagaagaatttggcgtcaagctaataatggggaggacgcaactgctggtctcacccatatgatgatttggcattctaatctgaatgatgccacataccagagaacaagggcacttgtgcgtactggaatggaccccaggatgtgctctctgatgcaaggctcaaccctcccgaggaggtctggggctgctggagcggcagtgaaaggggttggaacaatggtgatggaattgatccggatgatcaagcgagggatcaatgatcggaatttctggagaggcgaaaatggacggagaactagaattgcctacgagagaatgtgcaacatcctcaagggaaaattccaaacagcagcacaacgagcaatgatggaccaagtgagggaaagccggaatcctgggaacgctgaaattgaagatctcacctttctcgcacggtctgctctcattctgaggggatcagtggctcataagtcctgcctgcctgcttgtgtgtatggacttgctgtagccagtggatacgactttgaaagagaggggtactctctagtcggaattgatcctttccgtctgctccaaaacagccaagtcttcagtctcatcagaccaaacgaaaatccagcgcataaaagtcagctggtatggatggcatgccactctgcagcatttgaagatctgagagtgtcaagcttcatcagaggaacaagagtagtcccaagaggacaactgtccaccagaggagttcagattgcttcaaatgagaacatggagacaatggactccagtactcttgaattgaggagcagatactgggctataagaacaagaagcggagggaacaccaaccagcagagggcatctgcaggacaaatcagcgtacagcccacattctctgtgcagagaaacctcccattcgagagagcaaccatcatggcagcatttacgggaaacactgaaggcagaacttcagacatgagaactgagatcataaggatgatggaaaatgccagacctgaagatgtgtctttccaggggcggggagtcttcgagctctcggacgaaaaggcaacgaacccgatcgtgccttcctttgacatgagtaatgaaggatcttatttcttcggagacaatgcagaggagtatgacaattaa
>H1N1_Human_LK054733_A/Paris/650/2004|2004.500
atggcgtcccaaggcaccaaacggtcttacgaacagatggagactgatggggaacgccagaatgcaactgaaatcagagcatccgtcggaagaatgattggtggaattgggcgattctacatccaaatgtgcaccgagcttaagctcaatgattatgagggacgactgatccagaatagcttaacaatagagagaatggtgctctctgcttttgatgagaggagaaataaatatctggaagaacatcccagcgcggggaaagatcctaagaaaactggaggacccatatacaagagagtagatggaaagtgggtgagggaactcgtcctttatgacaaagaagaaataaggcggatttggcgccaagccaacaatggtgatgatgcaacggctggtttgactcacattatgatctggcattctaatttgaatgatacaacttaccagaggacaagagctcttgtccgcaccggaatggatcccaggatgtgctctttgatgcaaggttcaactctccctagaagatctggagcagcaggcgctgcagtcaaaggagttgggacaatggtattggagttaatcaggatgatcaaacgtgggatcaatgaccgaaacttctggaggggtgagaatggaagaaaaacaaggattgcttatgagagaatgtgcaacattctcaaaggaaaatttcaaacagctgcacaaaaagcaatgatggatcaagtgagagaaagccggaacccaggaaatgctgagatcgaagatctcacttttctggcacggtctgcactcatattgagaggatcagttgctcacaagtcttgcctgcctgcctgtgtgtatggaccagccgtagccagtgggtacgacttcgaaaaagagggatactctttggtaggagtagaccctttcaaactgcttcaaaccagtcaggtatacagcctaattagaccaaacgagaatcccgcacacaagagccagttggtgtggatggcatgcaattctgctgcatttgaagatctaagagtgtcaagcttcatcagaggaacaagagtacttccaagggggaagctctccactagaggagtacaaattgcttcaaatgaaaacatggatgctattgtatcaagtactcttgaactgagaagcagatactgggccataagaaccagaagtggagggaacactaatcaacaaagggcctctgcgggccaaatcagcacacaacctacattttctgtgcagagaaacctcccatttgacaaaacaaccatcatggcagcattcactgggaatacagagggaagaacatcagacatgagggcagaaatcataaagatgatggaaagtgcaagaccagaagaagtgtccttccaggggcggggagtctttgagctctcggacgaaagggcaacgaacccgatcgtgccctcctttgacatgagtaatgaaggatcttatttcttcggagacaatgcagaggagtacgacaattaa
>H6N2_Avian_CY041397_A/mallard/Netherlands/71/2006|2006.500
atggcgtctcaaggcaccaaacgatcttatgaacagatggaaactggtggagaacgccagaatgctactgagatcagagcatctgttggaagaatggttggtggaattgggagattctacatacagatgtgcactgaactcaagctcagcgactatgaaggaaggctgatccagaacagcataacaatagagagaatggttctctctgcatttgatgaaaggaggaacaaatacctggaagagcatcccagtgcgggaaaggacccaaagaagactggaggcccaatctaccgaagaagagacggaaagtggatgagagagctgattctgtatgacaaggaggaaatcaggaggatttggcgtcaagcgaacaatggagaagacgcaactgctggtctcactcatctgatgatctggcattccaatctgaatgatgccacataccagaggacaagagctctcgtgcgtactgggatggaccccagaatgtgctctctgatgcaaggatcaactctcccgaggagatctggagctgctggtgcagcagtaaagggagtagggacgatggtaatggaactaattcggatgataaaacgaggaattaatgatcggaatttctggagaggcgaaaatggacggagaacaaggattgcatacgagaggatgtgcaacatcctcaaagggaaattccaaacagcagcacaaagagcaatgatggaccaggtgcgagagagcagaaatcctgggaatgctgaaattgaagatctcatctttctggcacgatctgcactcatcctgagaggatcagtggcccataagtcctgcttgcctgcttgtgtatacggacttgccgtggccagtggatatgactttgagagagagggatactctctggtcggaatagatcctttccgtctgcttcaaaacagccaagtcttcagtctcattaggccaaatgagaatccagcacataagagtcaattggtatggatggcatgccattctgcagcatttgaggacctgagagtctcaagtttcatcagagggacaagagtagtcccaagaggacaactatccaccagaggagttcaaattgcttcgaacgagaacatggaaacaatggactccagtactcttgaactaagaagcagatattgggctataaggaccaggagtggaggcaacaccaaccagcagagagcatctgcagggcaaatcagtgtacagcctaccttctcggtacagagaaatctcccctttgaaagagcgaccattatggcggcgtttacaggaaacactgagggcagaacatctgacatgagaactgaaatcataagaatgatggaaagtgccagaccagaagatgtgtctttccaggggcggggagtcttcgagctctcggacgaaaaggcaacgaacccgatcgtgccttcctttgacatgagtaacgagggatcttatttcttcggagacaatgcagaggagtatgacaattaa
>H2N2_Human_CY034071_A/Singapore/1-MA12B/1957|1957.500
atggcgtcccaaggcaccaaacggtcctatgaacagatggaaactgatggggaacgccagaatgcaactgaaatcagagcatccgtcgggaagatgattgatggaattggacgattctacatccaaatgtgcaccgaacttaaactcagtgattatgaggggcggctgatccagaacagcttaacaatagagagaatggtgctctctgcttttgacgagaggaggaataaatatctggaagaacatcccagtgcggggaaggatcctaagaaaactggaggacccatatacaagagagtaaatggaaagtggatgagggaactcgtcctttatgacaaagaagaaataaggcgaatctggcgccaagctaataatggtgatgatgcaacagctggtctgactcacatgatgatctggcattccaatttgaatgatacaacataccagaggacaagagctcttgttcgcaccggaatggatcccaggatgtgctctttgatgcagggttcgactctccctaggaggtctggagccgcaggcgctgcagtcaaaggagttgggacaatggtgatggagttgatcaggatgatcaaacgtgggatcaatgatcggaacttctggagaggtgagaatgggcggaaaacaaggattgcttatgagagaatgtgcaacattctcaaaggaaaatttcaaacagctgcacaaagagcaatgatggatcaagtgagagaaagccggaacccaggaaatgctgagatcgaagatctcatctttctggcacggtctgcactcatattgagagggtcagttgctcacaaatcttgtctgcctgcctgtgtgtatggacctgccgtagccagtgggtacgacttcgaaaaagagggatactctttagtagggatagaccctttcaaactgcttcaaaacagccaagtatacagcctaatcagaccgaacgagaatccagcacacaagagtcagctggtgtggatggcatgcaattctgctgcatttgaagatctaagagtatcaagcttcatcagagggaccaaagtaatcccaagggggaaactttccactagaggagtacaaattgcttcaaatgaaaacatggatactatggaatcaagtactcttgaactgagaagcaggcactgggccataaggaccagaagtggaggaaacactaatcaacagagggcctctgcaggtcaaatcagtgtacaacctacgttttctgtgcaaagaaacctcccatttgacaaaacaaccatcatggcagcattcactgggaatgcagagggaagaacatcagacatgagggcagaaatcataaggatgatggaaggtgcaaaaccagaagaagtgtccttccaggggcggggagtcttcgagctctcggacgaaaaggcaacgaacccgatcgtgccctcttttgacatgagtaatgaaggatcttatttcttcggagacaatgcagaggagtacgacaattaa
>H3N2_Human_MH358703_A/Louisiana/16/2018|2018.123
atggcgtcccaaggcaccaaacggtcttatgaacagatggaaactgatggagatcgccagaatgcaactgagattagggcatccgtcgggaagatgattgatggaattgggagattctacatccaaatgtgcactgaacttaaactcagtgatcatgaaggacggttgatccaaaacagcttgacaatagagaaaatggtactctctgcttttgatgaaagaaggaataaatacctggaagaacaccccagcgcggggaaagatcccaagaaaactggggggcccatatacaggagagtcgatgggaaatggatgagggaactcgtcctttatgacaaagaagaaataaggcgaatctggcgccaagccaacaatggtgaggatgctacatctggtctaactcacataatgatttggcattccaatttgaatgatgcaacataccagaggacaagagctcttgttcggactggaatggatcccagaatgtgctctctgatgcagggctcgactctccctagaaggtcaggagctgcaggtgctgcagtcaaaggaatcggaacaatggtgatggaactgatcagaatgatcaaacgggggatcaacgatcgaaatttttggagaggtgagaatgggcggaaaacaagaagtgcttatgagagaatgtgcaacattcttaaaggaaaatttcaaacagctgcacaaagagcaatggtggatcaagttagagaaagtcggaacccaggaaacgctgagatcgaagatctcatatttttagcaagatctgcactgatattgagaggatcagttgctcacaaatcttgcctaccagcctgtgcatatggacctgcagtatccagtggttacgactttgaaaaagagggatattccttggtgggaatagaccctttcaaactacttcaaaatagccaaatatacagcttaatcagacctaatgagaatccagcacacaagagtcagctagtatggatggcatgccattctgctgcatttgaagatttaagattgttaagcttcatcagagggacaaaagtatctcctcgggggaaactgtcaactagaggagtacaaattgcttcaaatgagaacatggataatatgggatcaagcactcttgaactgagaagcgggtactgggccataaggaccaggagtggaggaaacactaatcaacagagggcctccgcaggccaaaccagtgtgcaacctacattttctgtacaaagaaacctcccatttgaaaagtcaaccatcatggcagcattcactggaaatacggagggaagaacttcagacatgagggcagaaatcataaggatgatggaaggtgcaaaaccagaagaagtgtcattccgggggaggggagttttcgagctctcagacgagaaggcagcgaacccgatcgtgccctcttttgatatgaataacgaagggtcttatttcttcggagacaatgcagaagagtacgacaattaa
>H6N1_Avian_CY132984_A/gadwall/Illinois/10OS3342/2010|2010.827
atggcgtctcaaggcaccaaacgatcttatgaacagatggaaactggtggagaacgccagaatgccactgaaatcagagcatctgttgggagaatggttggtggaatcgggagattctacatacagatgtgcactgaactcaaactcagtgaacatgaagggagactaatccaaaacagcatcacaatagagagaatggttctctcagcatttgatgagagaagaaacaaatatctggaagagcatcccagtgctgggaaagaccctaagaagactggaggtccaatctacaggaggagagatgggaaatggatgagagaattgatcctatatgacaaagaagagatcagaaggatttggcgtcaagcgaataatggagaagacgcaactgctggtctcacccatttgatgatctggcactccaatctgaatgatgccacctaccagagaacgagagcacttgtgcgtactgggatggaccccaggatgtgttctctgatgcaaggctcaactcttccgaggaggtctggagctgctggagcagcagtaaaaggggttggaacaatggtgatggaattgatccgaatgatcaagcgagggatcaatgatcggaatttctggagaggcgaaaatggacgaaggacaagaattgcttatgaaagaatgtgcaacatcctcaaagggaagttccaaacagcagcacaacgagcaatgatggaccaggtgagggaaagccggaatcctgggaatgctgaaattgaagatctcatctttcttgcacggtctgctctcatactgagagggtcagtggctcacaagtcttgcctgcctgcttgtgtgtatggactcgctgtggccagtggatacgactttgaaagggagggatactccctagtcggaatcgatcctttccgtctgctccaaaacagtcaagtcttcagtctcatcagaccaaacgaaaatccagcacataaaagtcagctggtatggatggcatgccactctgcagcttttgaagatctgagggtgtcaagcttcatcagaggaacaagagtagtcccaagaggacaactgtccaccagaggagttcagattgcctcaaatgagaacatggagacaatggactccagtactcttgaactgaggagcaggtactgggctataagaaccaggagcggaggaaacactaaccagcagagagcatccgcagggcaaatcagcgtacagcccacgttctctgtacaaagaaacctcccattcgagagagcaaccattatggcggcatttacaggaaacactgaaggcagaacttcagacatgagaacagaaatcataaggatgatggaaaatgccagacctgaagatgtgtctttccaggggcggggagtcttcgagctctcggacgaaaaggcaacgaacccgatcgtgccttcctttgacatgagtaacgagggatcttatttcttcggagacaatgcagaggaatatgacaattaa
>H1N1_Swine_AB911594_A/swine/Ibaraki/46/2010|2010.704
atggcgtctcaaggcaccaaacgaacatatgaacaaatggagactggtggggagcgccaggatgccacagaaatcagagcatctgtcggaagaatgattggtggaatcgggagattctacatccaaatgtgcactgaactcaaactcagtgattatgatggacgactaatccagaatagcataacaatagagaggatggtgctttctgcttttgatgagagaagaaataaatacctagaagagcatcccagtgctgggaaggaccctaagaaaacaggaggacccatatatagaagaatagacggaaagtggatgagagaactcatcctttatgacaaagaagaaataaggagagtgtggcgccaagcaaacaatggcgaagatgcaacagcaggtcttactcatatcatgatttggcattccaatctgaatgatgccacatatcagagaacaagagctcttgttcgcaccggaatggatcccagaatgtgctctctaatgcaaggttcaacacttcccagaaggtctggtgccgcaggggctgcagtgaaaggagttggaacaatagcaatggagttaatcagaatgatcaaacgtgggatcaatgaccgaaatttctggaggggtgaaaatggacgaaggacaagggttgcttatgaaagaatgtgcaatatcctcaaaggaaaatttcaaacagctgcccagagggcaatgatggatcaagtaagagaaagtcgaaacccaggaaacgctgagattgaagacctcattttcctggcacggtcagcactcattctgaggggatcagttgcacataaatcctgcctgcctgcttgtgtgtatgggcttgcagtagcaagtgggcatgactttgaaagggaaggatactcactggtcgggatagacccattcaaattactccaaaacagccaagtggtcagcctgatgagaccaaatgaaaacccagctcacaagagtcaattggtgtggatggcatgccactctgctgcatttgaagatttaagagtatcaagtttcataagaggaaagaaagtgattccaagaggaaagctttccacaagaggggtccagattgcttcaaatgagaatgtggaaaccatggactccaataccctggaactaagaagcagatactgggccataaggaccaggagtggaggaaataccaatcaacaaaaggcatccgcaggccagatcagtgtgcagcctacattctcagtgcagcgaaatctcccttttgaaagagcaaccgttatggcagcattcagcgggaacaatgaaggacggacatccgacatgcgaacagaagttataagaatgatggaaagtgcaaagccagaagatttgtccttccaggggcggggagtcttcgagctctcggacgaaaaggcaacgaacccgatcgtgccttcctttgacatgagtaatgaagggtcttatttcttcggagacaatgcagaggagtatgacagttga
>H3N2_Avian_KY284347_A/blue-winged_teal/Missouri/15OS4769/2015|2015.696
atggcgtctcaaggcaccaaacgatcttatgagcagatggaaactggtggggaacgccagaatgccactgaaatcagagcatctgttggaaggatggttggtggaattgggagattctacatacagatgtgcactgaactcaagctcagcgattatgaagggaggctgattcagaacagcataacaatagagagaatggttctctcagcatttgatgagagaagaaacaaatacctggaagagcatcccagtgctgggaaagaccctaagaagactggaggcccaatatacaggaggagagatgggaaatggatgagagaattaatcctgtatgacaaagaggagatcagaaggatttggcgtcaagcgaataatggggaagacgcaaccgctggtctatcccatatgatgatctggcattccaatctgaatgatgccacgtaccagaggacaagggcacttgtgcgtactgggatggatcctaggatgtgctctctgatgcaaggatcaactctcccgagaaggtctggggctgctggagcagcagtgaaaggagttggaacaatggtgatggaactgattcggatgatcaaacgaggaatcaatgatcggaacttctggagaggcgaaaatggaaggaggacaaggattgcatatgaaagaatgtgcaacatccttaaaggaaaattccaaacagcagcacaacgagcaatgatggatcaggtgagagaaagccggaatcctgggaatgccgaaattgaagatctcatcttccttgcacggtctgctctcattctgagaggatcagtggctcataagtcctgcctgcctgcttgtgtgtatggacttgctgtggccagtggatacgactttgagagagagggatattccctagtcggaatcgaccctttccgtctgcttcaaaacagtcaagtcttcagtcttatcagaccaaatgaaaacccagcacacaaaagtcagctggtatggatggcatgccattctgcagcatttgaagatctgagagtgtcaagctttatcagaggaacaagagtggtcccaagaggacaactgtccaccagaggagtacagattgcttcaaatgagaacatggaagcaatggactccagcactcttgaattgaggagcagatattgggctataagaaccagaagcggaggaaacactaaccaacagagagcatctgcaggacaaatcagcgtacagcccacgttctctgtgcaaagaaacctcccattcgagagagcaaccatcatggcagcattcacggggaacactgagggaagaacttcagacatgagaactgagatcataaggatgatggagaatgccagacctgaagatgtgtctttccatgggcggggagtcttcgagctctcggacgaaaaggcaacgaacccgatcgtgccttcctttgacatgagtaacgagggatcttatttcttcggagacaatgcagaggagtatgacaattaa
>H9N2_Avian_GQ148841_A/turkey/Israel/689/2008|2008.285
atggcgtcccaaggcaccaaacgatcctatgagcagatggaaactggtggtgaacgccagaatgccactgagatcagagcatctgttgggagaatggttggtggaattggaaggttttacgtgcaaatgtgcactgaactcaaactcagtgactatgaaggaaggctgattcagaacagcataacaatagagagaatggttctctctgcctttgatgaaaggaggaacaggtacctggaagaacatccaagtgctgggaaggacccaaagaaaactggaggtccgatataccgacggagagacgggaagtgggtgagagagctgattctgtacgacaaagaggaaatcagaaggatttggcgtcaagcaaacaatggagacgatgcaaatgctggcctcactcacctgatgatctggcattccaacctaaatgatgccacatatcaaagaacaagagctcttgtgcgtactgggatggatcctagaatgtgctccctgatgcaaggatcaactcttccgaggagatctggagctgctggtgcagcaataaagggagtcgggacgatggtaatggaactaattcggatgataaaacgaggaattaacgatcggaatttctggagaggtgaaaatggacgaagaacaagagttgcgtatgagagaatgtgcaatattctcaaagggaaattccaaacagcagcacagcgagcaatgatggatcaagtaagagaaagcaggaatcctgggaatgccgaaatcgaagatctcatcttcctggcacggtctgcactcatcctgagaggatcagtggcccataagtcctgcttgcctgcttgtgtgtacgggctggccatagccagtggatatgacttcgagagggaagggtattctctagtaggaatagatccttttcgtctgttgcaaaacagccaggtcttcagtctaattagaccaaatgagaacccagcacataaaagtcaattagtgtggatggcatgccattctgcagcattcgaagatctgagagtttcaagcttcatcagaggaacaagagtggtcccaagagggcaactatctaccagaggggttcaaattgcttcaaatgagaacatggaaataatggattccagcactcttgagctgaggagcagatattgggctataagaaccagaagtgggggaaacaccaaccaacagagagcatctgcaggacagatcagtgttcagcctactttctcagtacagagaaatctccccttcgaaagagcaaccatcatggcggcttttgcagggaatgcagagggcagaacatcagacatgaggactgaaatcataaaaatgatggaaagtgccaaaccagaagatgtgtctttccaggggcggggagtcttcgagctatcggacgaaaaggcaacgaacccgatcgtgccttcctttgacatgagtaacgaaggatcttatttcttcggagacaatgcagaggagtatgacaattaa
>H5N1_Avian_KC261470_A/chicken/Eastern_China/ZG56/2011|2011.953
atggcgtctcaaggcaccaaacgatcttatgaacagatggaaactggaggagaacgccagaatgctactgagatcagggcatctgttggaagaatggttagtggcattgggaggttctacatacagatgtgcacagagctcaaactcagtgactatgaagggaggctgatccagaacagcataacaatagagagaatggtactctctgcatttgatgaaagaaggaacagatacctggaagaacatcccagtgcgggtaaagacccgaagaaaactggaggtccaatttacaggaggagagacggaaaatgggtgagggagctgattctgtacgacaaagaggagatcaggagaatttggcgtcaagcgaacaatggagaggacgcaactgccggtcttacccacctgatgatatggcattccaatctgaatgatgccacatatcagagaacgagagctctcgtgcgtactggaatggaccccaggatgtgctctctgatgcaaggatcaactcttccaaggagatctggagccgccggtgcagcagtgaagggggtaggaacaatggtgatggagctgattcggatgataaaacgaggtatcaacgacaggaatttctggagaggcgaaaacggaagaagaacaaggattgcatatgagagaatgtgcaacatcctcaaagggaaattccaaacagcagcacaaagggcaatgatggatcaagtgcgagagagcagaaatcctggaaatgctgaaattgaggatctcattttcctggcacggtctgcactcatcctgagaggatcagtggcccataagtcctgcttgcctgcttgcgtgtatggacttgcagtggccagtggatatgactttgagagagaagggtactctctggtaggaatagaccctttccgtctgcttcaaaacagccaagtctttagtctcattagaccaaatgagaatccagcacataagagtcaattagtgtggatggcttgccactctgcagcatttgaagaccttagagtctcaagtttcatcaggggaacaagagtggttccaagaggacagctatccaccagaggggttcaaattgcttcaaatgagaacatggaaacaatggactccaacactcttgaattgagaagtagatattgggcgataagaaccagaagcgggggaaacaccaaccagcagagggcttctgcaggacagatcagtgtccagcccactttctcggtacagagaaaccttcctttcgaaagagcgaccattatggcagcatttacaggaaatacagagggcagaacgtctgacatgaggactgaaatcataaaaatgatggaaaatgccagaccagaagatgtgtcattccaggggcggggagtcttcgagctctcagacgaaaaggcaacgaacccgatcgtgccttcctttgacatgaataatgaaggatcttatttcttcggagacaatgcagaggagtatgacaattaa
>H3N2_Human_MH307208_A/Oregon/14/2018|2018.088
atggcgtcccaaggcaccaaacggtcttatgaacagatggaaactgatggagatcgccagaatgcaactgagattagggcttccgtcgggaagatgattgatggaattgggagattctacatccaaatgtgcactgaacttaaactcagtgatcatgaaggacggttgatccaaaacagcttgacaatagagaaaatggtactctctgcttttgatgaaagaaggaataaatacctggaagaacaccccagcgcggggaaagatcccaagaaaactgggggscccatatacaggagagtcgatgggaaatggatgagggaactcgtcctttatgacaaagaagaaataaggcgaatctggcgccaagccaacaatggtgaggatgctacatctggtctaactcacataatgatctggcattccaatttgaatgatgcaacataccagaggacaagagctcttgttcggactggaatggatcccagaatgtgctctctgatgcagggctcgactctccctagaaggtcaggagctgcaggtgctgcagtcaaaggaatcggaacaatggtgatggaactgatcagaatgatcaaacgggggatcaacgatcgaaatttttggagaggtgagaatgggcggaaaacaagaagtgcttatgagagaatgtgcaacattcttaaaggaaaatttcaaacagctgcacaaagagcaatggtggatcaagttagagaaagtcggaacccaggaaacgctgagatcgaagatctcatatttttagcaagatctgcactgatattgagaggatcagttgctcacaaatcttgcctaccagcctgtgcatatggacctgcagtatccagtggttacgactttgaaaaagagggatattccttggtgggaatagaccctttcaaactacttcaaaatagccaaatatacagcttaatcagacctaatgagaatccagcacacaagagtcagctagtatggatggcatgccattctgctgcatttgaagatttaagattgttaagcttcatcagagggacaaaagtatctcctcgggggaaactgtcaactagaggagtacaaattgcttcaaatgagaacatggataatatgggatcaagcactcttgaactgagaagcgggyactgggccataaggaccaggagtggaggaaacactaatcaacagagggcctctgcaggccaaaccagtgtgcaacctacattttctgtacaaagaaacctcccatttgaaaagtcaaccatcatggcagcattcactggaaatacggagggaagaacttcagacatgagggcagaaatcataaggatgatggaaggtgcaaaaccagaagaagtgtcattccgggggaggggagttttcgagctctcagacgagaaggcagcgaacccgatcgtgccctcttttgatatgagtaacgaaggatcttatttcttcggagacaatgcagaagagtacgacaattaa
>H1N1_Human_KU589363_A/West_Virginia/25/2015|2015.901
atggcgtctcaaggcaccaaacgatcatatgaacaaatggagactggtggggagcgccaggataccacagaaatcagagcatctgttggaagaatgattggtggaatcgggagattctacatccaaatgtgcactgaactcaaactcagtgattatgatggacgactaatccagaatagcataacaatagagaggatggtgctttctgcttttgatgagagaagaaataaatacctagaagagcatccaagtgctgggaaggaccctaagaaaacaggaggacccatctatagaagaatagacggaaaatggacgagagaactcatcctttatgacaaagaagaaataaggagagtttggcgccaagcaaacaatggcgaagatgcaacagcaggtcttactcatatcatgatttggcattccaacctgaatgatgccacatatcagaggacaagagcacttgttcgcactggaatggatcccagaatgtgctctctaatgcaaggttcaacacttcccagaaggtctggtgccgcaggtgctgcagtaaaaggagttggaacaatagctatggagttaatcagaatgatcaaacgtggaatcaatgaccgaaatttctggaggggtgaaaatggacgaaggacaagagttgcttatgaaagaatgtgcaatatcctcaaaggaaaatttcaaacagctgcccagagggcaatgatggatcaagtaagagaaagtcgaaacccaggaaacgctgagattgaagacctcattttcctggcacggtcagcactcattctgagaggatcagttgcacataaatcctgcctgcctgcttgtgtgtatgggcttgcagtagcaagtggccatgactttgaaagggaagggtactcactggtcgggatagacccattcaaattactccaaaacagtcaagtggtcagcctgatgagaccaaatgaaaatccagctcacaagagtcaattggtatggatggcatgccactctgctgcatttgaagatttaagagtatcaagtttcataagaggaaagaaagtgatcccaagaggaaagctttccacaagaggggttcagattgcttcaaatgagaatgtggaaaccatggactccaataccctggaactaagaagcagatactgggccataagaaccaggagtggaggaaataccaatcaacagaaggcatccgcaggccagatcagtgtgcagcctacattctcagtgcagcgaaatctcccttttgaaagagcaaccgttatggcagcattcagcgggaacaatgaaggacggacatccgacatgcgaacagaagttataagaatgatggaaagtgcaaagccagaggatttgtccttccaggggcggggagtcttcgagctctcggacgaaaaggcaacgaacccgatcgtgccttcctttgacatgagtaatgaagggtcttatttcttcggagacaatgcagaggagtatgacaattga
>H3N2_Swine_KX772326_A/swine/Iowa/A01941921/2015|2015.995
atggcgtctcaaggcaccaaacgatcatatgaacaaatggagactggtggagagcgccaggatgccacagaaatcagagcatctgtcggaagaatgattggtggaatcgggaaattctacatccaaatgtgcactgaactcaaactcagtgattatgagggacgactaattcaaaatagtataacaatagagagaatggtgctctctgctttcgatgagagaagaaataagtacctagaagagcatcccagtgctgggaaggatcctaagaaaactggaggacccatatatagaagagtagacggaaagtggatgagagaactcattctttatgacaaagaagaaataaggagagtttggcgccaagcaaacaatggtgaagatgcaacagctggccttactcatattatgatttggcattccaatctgaatgatgccacgtaccagagaacaagagcgcttgttcgcactggaatggaccccagaatgtgctctctaatgcaaggttcaacacttcccagaaggtctggggccgcaggtgctgcagtaaaaggagttggaacaatagcaatggaactaatcagaatgatcaaacgtgggatcaatgaccgaaacttctggagaggtgaaaatggacgaagaacaaggattgcatatgagagaatgtgcaatatccttaagggaaaatttcagacagcagcccagagggcaatgatggatcaagtgagagaaagccgaaacccaggaaatgctgaaattgaagatctcattttcctggcacggtcagcacttattctaaggggatcagttgcacataagtcctgtctgcctgcttgtgtgtatgggcttgcagtggcaagtggacatgactttgaaagggaaggatactcactggtcgggatagacccatttaaattactccaaaacagtcaagtgttcagcctgataagaccaaatgaaaacccagctcacaagagtcaattagtgtggatggcatgccactctgctgcatttgaggatctaagggtatcaagcttcataagagggaaaaaagtgcttccaagaggaaagctttccacaagaggggtccagattgcttcaaatgagaatgtggaagccatggattccaataccttagagctgagaagcagatactgggccataaggaccagaagtggaggaaataccaatcaacagaaagcatccgcgggccaaatcagtgtgcaacctacattctcagtgcaacggaatctcccttttgaacgagcaaccgttttagcagctttcagcgggaacaatgaagggcggacatccgatatgcgaacagaagttataaggatgatggaaagtgcaaagccagaagatttgtccttccaggggcggggagtcttcgagctyamggacgaaaaggcaacgagcccgatcgtgccttcttttgacatgagtaacgaaggatcttatttcttcggagacaatgcagaggagtatgacagttga
>H6N2_Avian_KJ200848_A/duck/Hubei/S1114/2009|2009.173
atggcgtctcaaggcaccaaacgatcctatgaacagatggaaactggtggagaacgccagaatgccactgagatcagagcatctgttggaagaatggttggtggaattgggaggttttacatacagatgtgcactgagctcaaactcagcgactatgaaggaaggctgattcaaaacagcataacaatagagagaatggtcctctctgcatttgatgaaaggaggaacaaatacctggaagaacatcccagtgcggggaaggacccgaagaaaactggaggtccaatttatcgaaggagagacgggaaatggataagagagctgattctatatgacaaggaggaaatcaggaggatctggcgtcaagcaaacaatggagaagacgcgactgctggtctcactcatttgatgatctggcattccaatctaaatgacgccacttaccagagaacaagggctcttgtgcgtactgggatggaccccagaatgtgctctctgatgcaaggatcaactctcccgaggagatctggagctgctggtgcagcagtaaagggagtcggaacgatggtgatggaactaattcggatgataaaacgaggggtcaatgatcggaatttctggagaggcgaaaatggacgaagaacaagaattgcatatgagagaatgtgcaacatcctcaaagggaaattccaaacagcagcacaaagagcaatgatggaccaagtgcgagaaagcaggaatcctgggaatgctgaaattgaagatctcatcttcctggcacggtccgcactcatcctgagaggatcagtggcccataagtcctgcctgcctgcatgtgtgtacgggcttgctgtggccagtggatatgactttgagagagaaggctactctctagtcgggatagaccctttccgtctgcttcaaaacagccaggtcttcagtctcattagaccaaatgagaatccagcacacaagagtcagttggtgtggatggcatgccactctgcagcatttgaggacttgagagtctcaagtttcatcagagggacaagagtagtcccaagaggacaactatccaccagaggaatacaaattgcttcaaatgagaacgtggaaacaatggactccagcactcttgaactaaggagcagatattgggctataaggaccaggagtggaggaaacaccaaccaacagagagcatctgcaggacaaatcagtgtacagcctactttctcggtacagagaagtcttcccttcgaaagagcgaccattatggcggcattcacagggaatactgagggcagaacatctgacatgaggactgaaatcataaggatgatggaaagtgccagaccagaggatgtgtctttccaggggcggggagtcttcgagctctcggacgaaaaggcaacgaacccgatcgtgccttcctttgacatgagtaaagaaggatcttatttcttcggagacaatgcagaggagtatgacaattaa
>H3N2_Canine_KX570964_A/canine/North_Carolina/109904/2015|2015.573
atggcgtctcaaggcaccaaacgatcgtatgaacagatggaaactggtggagaacgccagaatgctaccgagataagagcatctgttgggcgaatggttggtggcattgggaggttttacatacagatgtgcaccgaactcaaactcagcgaccatgaaggaaggctgatccagaacagcataacaatagagagaatggttctctctgcatttgatgaaaggagaaacaaatacctggaggaacatcccagtgcagggaaagacccaaagaaaactggaggtccaatttaccgaagaagagacgggaaatgggtgagagagctggttctgtatgacaaagaagagatcagaagaatttggcgtcaggcgaacggcggggaagatgcaactgctggtctcactcatctaatgatttggcattccaacctaaatgatgccacataccagagaacaagagctcttgtgcgtactgggttggatcccagaatgtgctctctaatgcaaggatcaaccctaccgaggagatcaggagctgctggtgcagcagtaaagggagtcgggacaatggtgatggaactaattcggatgataaagcgagggattaatgatcgaaatttctggagaggcgaaaacggacggagaacaaggattgcatatgagagaatgtgcaacatcctcaaagggaaattccaaacagcagcacaaagagcaatgatggatcaggtgcgagaaagcagaaaccctggaaatgctgaaattgaagatctcatctttctggcacggtctgcactcatcttgagaggatcagtggcccataagtcctgcttgcctgcttgtgtgtacggacttgccgtggccagtggatatgattttgagagagaagggtactctctagttggaatagatcctttccgtctgcttcaaaatagccaggtcttcagtctcattagaccaaatgagaatccagcacataagagtcagttagtgtggatggcatgccattctgcagcatttgaggacctaagagtctcaagtttcatcagaggaacaagagtaattccaagaggacaactatccaccagaggagttcaaattgcttcaaatgagaacatggaaaaaatagactccagtactcttgaactgagaagcagatattgggctataaggaccaggagtggagggaacaccaaccaacaaagagcatctgcaggacaaatcagtgtacagccaactttctcggtacagagaaatattcccttcgagcgagctaccattatggcaacattcacagggaatactgagggcagaacatctgacatgcggactgaaatcataagaatgatggagagtgccaaaccagaagatgtgtctttccaggggcggggagtcttcgagctctcggacgaaaaggcaacgaagccgatcgtgccttcttttgacatgagtaacgaaggatcttatttcttcggagacaatgcagaagagtatgacaattaa
>H7N6_Avian_CY061613_A/duck/Victoria/512/2007|2007.500
atggcgtctcaaggcaccaaacgatcttatgaacagatggagactggtggagagcgccagaatgctactgagatcagagcatctgttggaaggatggttggtggaattggacgattctacatacagatgtgcactgaactcaaactcagtgaccatgagggaaggctgatccaaaacagcataacaatagagagaatggttctctcagcatttgatgaaaggagaaacaaatatctagaagaacatcccagtgcggggaaagacccgaagaaaactggaggcccaatctaccggaggagagacgggaaatggataagagagctgattctatatgacaaggaggagatcaggagaatttggcgtcaagcaaacaatggagaagacgcaactgctggtctcactcacttgatgatctggcattccaatttaaacgatgccacataccagagaacaagagctcttgtgcgcactgggatggatcccaggatgtgctccctgatgcaaggatcaactctcccaagaaggtctggggctgctggtgctgcagtaaaaggagttgggacgatggtgatggaactaattcggatgataaagcgagggattaacgatcggaatttctggagaggtgaaaacggccgaagaacaagaattgcatatgagagaatgtgcaacatcctcaaggggaaattccaaacagcagcacaaagagcaatgatggatcaggtgcgagaaagcagaaatcctggaaatgccgaaattgaagatctcatctttctggcgcggtctgcactcattctgagaggatcagtggctcataagtcttgcttgcctgcttgtgtgtacggacttgctgtagccagtggatatgactttgagagggaaggatactctcttgtcggaatagatcctttccgtttgctccaaaatagccaggtcttcagcctcattcgaccgaatgagaacccagcacataagagccaattggtgtggatggcatgccattctgcagcatttgaggatctgagggtctcaagcttcattagaggaacaagagtagtcccaagaggacaactatccaccagaggagttcaaatagcctcaaatgagaacatggaaacaatggactccagcactcttgaactgagaagcagatattgggccataaggaccaggagtggaggaaacaccaatcaacagagagcatccgcaggacaaatcagtgtgcagcctactttctcggtgcaaagaaatcttcctttcgagagagcgaccattatggcggcgtttacaggaaacactgaaggaagaacatctgacatgagaacagaaatcataagaatgatggaaagtgccagaccagaagatgtgtctttccaagggcggggagtcttcgagctctcggacgaaaaggcaacgaacccgatcgtgccttcgtttgacatgagtaatgaaggatcttatttcttcggagacaatgcagaggagtatgacaattaa
>H3N2_Human_CY007134_A/Canterbury/423/2003|2003.532
atggcgtctcaaggcaccaaacggtcttatgaacagatggaaactgatggggatcgccagaatgcaactgagattaggtcatccgtcgggaagatgattgatggaattgggcgattctacatccaaatgtgcactgaacttaaactcagtgattatgaagggcggttgatccaaaacagcttgacaatagagaaaatggtgctctctgcttttgatgagagaaggaatagatatctggaagaacaccccagcgcggggaaagatcctaagaaaactggagggcccatatacaaaagagtagatggaagatggatgagggaactcgtcctttatgataaagaagaaataaggcgaatctggcgtcaagccaacaatggtgaggatgcgacagctggtctaactcacatgatgatctggcactccaatttgaatgatgcaacataccagaggacaagagctcttgttcgaaccggaatggatcccagaatgtgctctctgatgcagggctcgacccttcctagaaggtccggagctgcaggtgctgcagtcaaaggaatcggaacaatggtgatggagctgatcagaatgatcaaacgggggatcaacgatcgaaatttctggagaggtgagaatgggcggaaaacaagaagtgcttatgagagaatgtgcaacattcttaaaggaaaatttcaaacagctgcacaaagagcaatggtggatcaagtgagagaaagtcggaacccaggaaatgctgagatcgaagatctcatatttttggcaagatctgcattaatattgagagggtcagttgctcacaaatcttgcctacctgcctgtgtgtatggacctgcagtatccagtgggtacgacttcgaaaaagagggatattccttggtgggaatagaccctttcaaactacttcaaaatagccaggtgtacagcctaatcagaccgaacgagaatccagcacacaagagtcagctggtgtggatggcatgccattccgctgcatttgaagatttaagattgttaagcttcatcagagggaccaaagtatctccgcgggggaagctttcaactagaggagtacaaattgcttcaaatgagaacatggataatatgggatcaagtactcttgaactgagaagcgggtactgggccataaggaccaggagtggaggaaacactaatcaacagagggcctccgcaggccaaatcagtgtgcaacctacgttttctgtacaaagaaacctcccatttgaaaaatcaactgtcatggcagcattcactggaaatacggagggaagaacctcagacatgagggcagaaatcataagaatgatggaaggtgcaaaaccagaggaagtgtctttccgtgggcggggagttttcgagctctcagacgagaaggcaacgaacccgatcgtgccctcttttgaaatgagtaatgaaggatcttatttcttcggagacaatgcagaagagtacgacaattaa
>H3N2_Human_MH126456_A/Arkansas/02/2018|2018.058
atggcgtcccaaggcaccaaacggtcttatgaacagatggaaactgatggagatcgccagaatgcaactgagattagggcatccgtcgggaagatgattgatggaattgggagattctacatccaaatgtgcactgaacttaaactcagtgatcatgaaggacggttgatccaaaacagcttgacaatagagaaaatggtactctctgcttttgatgaaagaaggaataaatacctggaagaacaccccagcgcggggaaagatcccaagaaaactggggggcccatatacaggagagtcgatgggaaatggatgagggaactcgtcctttatgacaaagaagaaataaggcgaatctggcgccaagccaacaatggtgaggatgctacatctggtctaactcacataatgatctggcattccaatttgaatgatgcaacataccagaggacaagagctcttgttcggactggaatggatcccagaatgtgctctctgatgcagggctcgactctccctagaaggtcaggagctgcaggtgctgcagtcaaaggaatcggaacaatggtgatggaactgatcagaatgatcaaacgggggatcaacgatcgaaatttttggagaggtgagaatgggcggaaaacaagaagtgcttatgagagaatgtgcaacattcttaaaggaaaatttcaaacagctgcacaaagagcaatggtggatcaagttagagaaagtcggaacccaggaaacgctgagatcgaagatctcatatttttagcaagatctgcactgatattgagaggatcagttgctcacaaatcttgcctaccagcctgtgcatatggacctgcagtatccagtggttacgactttgaaaaagagggatattccttggtgggaatagaccctttcaaactacttcaaaatagccaaatatacagcttaatcagacctaatgagaatccagcacacaagagtcagctagtatggatggcatgccattctgctgcatttgaagatttaagattgttaagcttcatcagagggacaaaagtatctcctcgggggaaactgtcaactagaggagtacaaattgcttcaaatgagaacatggataatatgggatcaagcactcttgaactgagaagcgggtactgggccataaggaccaggagtggaggaaacactaatcaacagagggcctccgcaggccaaaccagtgtgcaacctacattttctgtacaaagaaacctcccatttgaaaagtcaaccatcatggcagcattcactggaaatacggagggaagaacttcagacatgagggcagaaatcataaggatgatggaaggtgcaaaaccagaagaagtgtcattccgggggaggggagttttcgagctctcagacgagaaggcagcgaacccgatcgtgccctcttttgatatgagtaacgaaggatcttatttcttcggagacaatgcagaagagtacgacaattaa
>H9N4_Avian_MG280491_A/blue-winged_teal/Ohio/16OS1068/2016|2016.690
atggcgtctcaaggcaccaaacgatcctatgaacaaatggaaactggtggggaacgccagaatgccactgaaatcagagcatctgttggaagaatggttggcggaatcgggagattctacatacagatgtgcactgagctcaaactcagtgattacgaagggaggctgatccaaaacagcataaccatagaaaggatggttctctcggcatttgatgagaggagaaacaagtatctggaggaacatcccagtgctgggaaggatcccaagaagactggaggtccaatctacaggaggagagatggcaaatggataagagagttgatcctatatgacaaagaagagatcagaagaatttggcgtcaagctaataatggagaggatgcaactgctggtctcactcatttgatgatttggcattccaatctgaatgatgccacataccagagaacaagggcacttgtgcgtactggaatggatcctaggatgtgttctctgatgcaaggctcaacccttcctaggagatccggggctgctggagcagcagtgaaaggagttggaacaatggtgatggaactgattcggatgatcaaacgagggatcaatgatcggaatttctggaggggcgaaaacggacggagaaccaggattgcctatgagagaatgtgcaacatcctcaagggaaaattccaaacagcagcacaacgagcaatgatggaccaagtgagggaaagccggaatcctgggaatgctgaaattgaagatctcatctttctcgcacgatctgctctcatcctgaggggatcagtggctcataagtcctgtctgcctgcttgcgtgtatggacttgctgtagccagtggatatgactttgaaagagagggatactctctagtcggaattgatcctttccgtctgctccaaaacagtcaagtcttcagtctcatcagaccaaacgaaaatccagctcataaaagtcagctggtatggatggcatgccactctgcggcatttgaagatctgagagtgtcaagtttcatcagagggacaagagtagtcccaagaggacaactgtccaccagaggagttcagattgcttcaaatgagaacatggagacaatggactccagtacccttgaactgaggagcagatactgggctataagaacaagaagcggaggaaacactaaccaacagagagcatctgcaggacaaatcagcgtgcagcccacattctctgtgcagagaaacctcccattcgagagagcaaccatcatggcggcatttacgggaaacactgaaggcagaacttcagacatgagaactgagatcataaggatgatggaaaatgccagacctgaagatgtgtctttccaggggcggggagtcttcgagctctcggacgaaaaggcaacgaacccgatcgtgccttcctttgacatgagcaatgagggatcttatttcttcggagacaatgcagaggagtatgacaattaa
>H1N1_Human_CY250124_A/Florida/66/2017|2017.729
atggcgtctcaaggcaccaaacgatcatatgaacaaatggagactggtggggagcgccaggataccacagaaatcagagcatctgttggaagaatgattggtggaatcgggagattctacatccaaatgtgcactgaactaaaactcagtgattatgatggacgactaatccagaatagcataacaatagagaggatggtgctttctgcttttgatgagagaagaaataaatacctagaagagcatccaagtgctgggaaggaccctaagaaaacaggaggacccatctatagaagaatagacggaaaatggacgagagaactcatcctttatgacaaagaagaaataaggagagtttggcgccaagcaaacaatggcgaagatgcaacagcaggtcttactcatatcatgatttggcattccaatctgaatgatgccacatatcagaggacaagagcacttgttcgcactggaatggatcccagaatgtgctctctaatgcaaggttcaacacttcccaggaggtctggtgccgcaggtgctgcagtaaaaggagttggaacaatagctatggagttaatcagaatgataaaacgtggaatcaatgaccgaaatttctggaggggtgaaaatggacgaaggacaagagttgcttatgaaagaatgtgcaatatcctcaaaggaaaatttcaaacagctgcccagagggcaatgatggatcaagtaagagaaagtcgaaacccaggaaacgctgagattgaagacctcattttcctggcacggtcagcactcattctgagaggatcagttgcacataaatcctgcctgcctgcttgtgtgtatgggcttgcagtagcaagtggccatgactttgaaagggaagggtactcactggtcgggatagacccattcaaattactccaaaacagtcaagtggtcagcctgatgagaccaaatgaaaatccagctcacaagagtcaattggtatggatggcatgccactctgctgcatttgaagatttaagagtatcaagtttcataagaggaaagaaagtgatcccaagaggaaagctttccacaagaggggttcagattgcttcaaatgagaatgtggaaaccatggactccaataccctggaactaagaagcagatactgggccataagaaccaggagtggaggaaataccaatcaacagaaggcatccgcaggccagatcagtgtgcagcctacattctcagtgcagcgaaatctcccttttgaaagagcaaccgttatggcagcattcagcgggaacaatgaaggacggacatccgacatgcgaacagaagttataagaatgatggaaagtgcaaagccagaggatttgtccttccaggggcggggagtcttcgagctctcggacgaaaaggcaacgaacccgatcgtgccttcctttgacatgagtaatgaagggtcttatttcttcggagacaatgcagaggagtatgacaattga
>H5N2_Avian_KP000024_A/chicken/Shijiazhuang/1209/2013|2013.937
atggcgtctcaaggcaccaaacgatcctatgaacagatggaaactagtggggaccgccagaatgccactgagatcagggcatctgtcggaagaatggttagcggcattgggagattctacatacagatgtgtacagaactcaaactcagtgacaatgaagggaggctgatccagaacagtataacaatagagagaatggtactctctgcatttgatgaaagaaggaacagatacctggaagagcaccccagtgcaggaaaggaccctaagaaaactggaggtccaatttacaggagaagagataggaaatggatgagagagctgatcttgtatgacaaagaggaaatcaggaggatttggcgacaagcgaacaatggagaagatgcaactgctggtcttacccatctaatgatatggcattccaacctgaatgatgccacctatcagagaacgagagctctcgtgcgtactggaatggatccccggatgtgctctctgatgcaaggatcaactcttccgaggagatctggagctgcaggtgcagcagtaaaggggatagggacaatggtgatggaactgattcggatgataaaacgagggatcaacgaccggaatttctggagaggcgaaaatggaagaaggacaaggattgcttacgagaggatgtgcaacatcctcaaagggaaattccaaacagcagcacaaagggcaatgatggatcaagtgcgagagagcagaaatcctgggaatgctgaaatagaagatcttatttttctggcaaggtctgcactcatactgagaggatcagtggctcataagtcctgcttgcctgcttgtgtgtacggacttgcagttgccagtggatatgactttgagagagaagggtactccctggttggaatagatcctttccgtctacttcaaaacagccaggtctttagtctcattagaccaaatgagaacccagcacataagagccaattagtgtggatggcatgccattctgcagcatttgaggaccttagggtctcaagtttcattaggggaacaagaatggtcccaagaggacagctatccactagaggggttcaaattgcttcaaatgagaacatagaggcaatggactccaatactcttgaactgagaagtaggtattgggctataagaaccagaagcggaggaaacaccaaccaacagagggcatctgcaggacaggtcagcgttcaacccactttctcagtacagagaaatcttcccttcgaaagatcaaccattatggcagcatttacaggaaatactgagggtagaacgtctgacatgaggactgaaatcataagaatgatggaaagtgccagaccagaagatgtgtcattccaggggcggggagtcttcgagctctcggacgaaaaggcaacgaacccgatcgtgccttcctttgacatgaataatgaaggatcttatttcttcggagacaatgcagaggagtatgacaattga
>H7N6_Avian_CY076392_A/northern_shoveler/California/27985/2007|2007.063
atggcgtctcaaggcaccaaacgatcttatgagcagatggaaactggtggagaacgccagaatgccactgaaatcagagcatctgttgggagaatggttggtgggatcgggagattctacatacagatgtgcactgaactcaaactcagtgactatgaagggagactaatccaaaacagcatcacaatagagagaatggttctctcagcatttgatgagagaagaaacaaatatctggaagagcaccccagtgctgggaaagaccccaagaagactggaggtccaatctacaggaggagagatgggaagtggatgagagaattgatcctatatgacaaagaggagatcagaaggatttggcgtcaagcgaataatggagaagacgcaactgctggtctcacccatttgatgatctggcactccaatctgaatgatgccacctaccagagaacgagagcacttgtgcgtactgggatggatcccaggatgtgttctctgatgcaaggctcaactcttccgaggaggtctggagctgctggagcagcagtaaaaggggttggaacaatggtgatggaattgatccgaatgatcaagcgagggatcaatgatcggaatttctggagaggcgaaaatgggcgaaggacaagaattgcttatgaaagaatgtgcaacatcctcaaagggaagttccaaacagcagcacaacgagcaatgatggaccaggtgagggaaagccggaatcctgggaatgctgaaattgaagatctcatctttcttgcacggtctgctctcattctgaggggatcagtggctcacaagtcttgcctgcctgcttgtgtatatggacttgctgtggccagtggatacgactttgaaagggagggatactccctagtcggaatcgatcctttccgtctgctccaaaacagtcaagtcttcagccttatcagaccaaacgaaaatccagcacataaaagtcagctggtatggatggcatgccactctgcagcttttgaagatctgagagtgtcaagcttcatcagaggagcaagagtagtcccaagaggacaactgtccaccagaggagttcagattgcttcaaatgagaacatggagacaatggactccagtactcttgaactgaggagcaggtactgggctataaggaccagaagcggaggaaacactaaccagcaaagagcatccgcagggcaaatcagcgtacagcccacgttctctgtacagagaaaccttccattcgagagagcaaccattatggcggcatttacaggaaacactgaaggcagaacttcagacatgagaacagaaatcataaggatgatggaaaatgccagacctgaagatgtgtctttccaggggcggggagtcttcgagctctcggacgaaaaggcaacgaacccgatcgtgccttcctttgacatgagtaacgagggatcttatttcttcggagacaatgcagaggaatatgacaattaa
>H1N1_Human_CY223438_A/Mississippi/05/2017|2017.121
atggcgtctcaaggcaccaaacgatcatatgaacaaatggagactggtggggagcgccaggataccacagaaatcagagcatctgttggaagaatgattggtggaatcgggagattctacatccaaatgtgcactgaactaaaactcagtgattatgatggacgactaatccagaatagcataacaatagagaggatggtgctttctgcttttgatgagagaagaaataaatacctagaagagcatccaagtgctgggaaggaccctaagaaaacaggaggacccatctatagaagaatagacggaaaatggacgagagaactcatcctttatgacaaagaagaaataaggagagtttggcgccaagcaaacaatggcgaagatgcaacagcaggtcttactcatatcatgatttggcattccaacctgaatgatgccacatatcagaggacaagagcacttgttcgcactggaatggatcccagaatgtgctctctaatgcaaggttcaacacttcccagaaggtctggtgccgcaggtgctgcagtaaaaggagttggaacaatagctatggagttaatcagaatgatcaaacgtggaatcaatgaccgaaatttctggaggggtgaaaatggacgaaggacaagagttgcttatgaaagaatgtgcaatatcctcaaaggaaaatttcaaacagctgcccagagggcaatgatggatcaagtaagagaaagtcgaaacccaggaaacgctgagattgaagacctcattttcctggcacggtcagcactcattctgagaggatcagtggcacataaatcctgcctgcctgcttgtgtgtatgggcttgcagtagcaagtggccatgactttgaaagggaagggtactcactggtcgggatagacccattcaaattactccaaaacagtcaagtggtcagcctgatgagaccaaatgaaaatccagctcacaagagtcaattggtatggatggcatgccactctgctgcatttgaagatttaagagtatcaagtttcataagaggaaagaaagtgatcccaagagggaagctttccacaagaggggttcagattgcttcaaatgagaatgtggaaaccatggactccaataccctggaactaagaagcagatactgggccataagaaccaggagtggaggaaataccaatcaacagaaggcatccgcaggccagatcagtgtgcagcctacattctcagtgcagcgaaatctcccttttgaaagagcaaccgttatggcagcattcagcgggaacaatgaaggacggacatccgacatgcgaacagaagttataagaatgatggaaagtgcaaaaccagaggatttgtccttccaggggcggggagtcttcgagctctcggacgaaaaggcaacgaacccgatcgtgccttcctttgacatgagtaatgaagggtcttatttcttcggagacaatgcagaggagtatgacaattga
>H3N2_Swine_JQ350552_A/swine/Indiana/A00968322/2010|2010.795
atggcgtctcaaggcaccaaacgatcatatgaacaaatggagactggtggggagcgccaggatgccacagaaatcagagcatctgtcggaagaatgattggtggaatcgggaaattctacatccaaatgtgcactgaactcaaactcagtgattatgagggacgactaatccaaaatagcataacaatagagagaatggtgctctctgctttcgatgagagaagaaataagtacctagaagagcatcccagtgctgggaaggatcctaagaaaactggaggacccatatatagaagagtagatggaaagtggatgagagaactcattctttatgacaaagaagaaataaggagagtttggcgccaagcaaacaatggtgaagatgcaacagctggccttactcatatcatgatttggcattccaatctgaatgatgccacgtaccagagaacaagagcgcttgttcgcactggaatggatcccagaatgtgctctctaatgcaaggttcaacacttcccagaaggtctggggccgcaggtgctgcagtaaaaggagttggaacaatagcaatggaactaatcagaatgatcaaacgtgggatcaatgaccgaaacttctggagaggtgaaaatggacgaagaacaaggattgcatatgagagaatgtgcaatatccttaaaggaaaatttcagacagcagcccagagggcaatgatggatcaagtgagagaaagtcgaaacccaggaaatgctgagattgaagatctcattttcctggcacggtcagcacttattctaaggggatcagttgcacataagtcttgcctgcctgcttgtgtgtatgggcttgcagtggcaagtggacatgactttgaaagggaaggatactcactggtcgggatagacccatttaaattactccaaaacagtcaagtgttcagcctgataagaccaaatgaaaacccagctcacaagagtcaattagtgtggatggcatgccactctgctgcatttgaggatctaagggtatcaagtttcataagagggaagaaagtgcttccaagaggaaagctttccacaagaggggtccagattgcttcaaatgagaatgtggaagccatggattccaataccttagagctgagaagcagatactgggccataaggaccagaagtggaggaaataccaatcaacagaaagcatccgcgggccaaatcagtgtgcaacctacattctcagtgcaacggaatctcccttttgaacgagcaaccgttttggcagctttcagcgggaacaatgaaggacggacatccgatatgcgaacagaagttataaggatgatggaaagtgcaaagccagaagatttgtccttccaggggcggggagtcttcgagctctcggacgaaaaggcaacgagcccgatcgtgccttcctttgacatgagtaatgaaggatcttatttcttcggagacaatgcagaggagtatgacagttga
>H6N2_Avian_HM145206_A/duck/Fujian/8719/2005|2005.500
atggcgtctcaaggcaccaaacgatcttatgagcagatggaaactagtggagagcgccagaatgctactgaaatcagagcatctgttggaagaatggttggtggaattggaaggttttacatacagatgtgcactgaactcaaactcagcgactatgaaggaagactgatccagaacagcataacaatagagagaatggttctctctgcatttgatgaaagaaggaacaaatacctggaagaacatcccagtgcaggaaaagacccaaagaaaactggaggtccaatctaccggagaagagacgggaagtggatgagagagctgattctctatgacaaagaggagatcaggaggatttggcgtcaagcaaataatggagacgacgcgactgctggtctcactcacttgatgatctggcattccaacttgaatgatgccacataccaaagaacaagagcccttgtgcgtactgggatggaccccagaatgtgctctctgatgcaaggatcaactctcccaaggagatctggagctgctggtgcagcagtaaagggagtcgggacaatggtgatggaactgattcggatgataaagagaggaattaatgatcggaatttctggagaggcgaaaatggacggagaacaagaattgcatatgaaagaatgtgcaacatcctcaaggggaaattccaaacagcagcacaaagagcaatgatggaccagatacgagagagcagaaatcctgggaatgctgaaattgaagatctcatctttctggcacgatctgcactcatcctgagaggatcagtggcccataaatcctgcctacctgcttgtgtgtacggacttgctgtggccagtggatatgactttgagagagaagggtactctctggttgggatagatcctttccgtctgcttcagaacagccaagttttcagtctcattagaccaaatgagaatccagcacataagagtcaactggtatggatggcatgccattctgcagcatttgaggacttgagggtctcgagcttcatcaggggaacaagagtggtaccaagaggacagttatctactagaggagttcagattgcttcaaatgagaacatggaaacaatggattccagcactcttgagctgaggagcagatattgggctataagaaccagaagtggaggaaacaccaaccaacaaagagcatctgcaggacaaatcagtgtacagcctactttctcagtacagagaaatctccctttcgaaagagcgaccataatggcggcattcacaggaaatactgagggtagaacatctgacatgaggactgaaatcataagaatgatggaaaatgccagaccagaagatgtgtctttccaaggacggggagtcttcgagctttcggacgaaaaggcaacgaacccgatcgtgccttcctttgacatgagtaaagaaggatcttatttcttcggagacaatgcagaggagtatgacaattaa
>H7N9_Avian_MF630502_A/duck/Shanghai/SD015/2015|2015.044
atggcgtctcaaggcaccaaacgatcttatgaacagatggaaactggtggagagcgccagaatgctactgaaatcagagcatcagttggaagaatggttggtggaatcgggagattctacatacaaatgtgcactgagctcaaactcagcgactacgaagggagattgatccagaacagcataacaatagagagaatggttctttctgcatttgatgaaagaaggaacagatacttggaagagcatcccagtgctggaaaggatcccaagaaaactgggggtccaatctatagaagaagagacgggaaatggatgagagagctgatcctatatgacaaagaagaaatccggaggatttggcgccaggcgaacaatggagaagatgcaactgctggcctcactcacctgatgatctggcattccaatctgaatgatgccacttatcaaagaacaagagcccttgtacgaactgggatggaccccagaatgtgttccctgatgcaaggatcaactcttcccaggagatccggagctgcaggtgcagcagtgaagggggttggaacaatggtaatggaactaattcgaatgataaagagagggatcaatgaccggaacttctggagaggtgaaaatggaaggagaacaagaattgcatatgaaagaatgtgcaacatcctcaaaggaaaactccaaacggcagcacaaagagcaatgatggaccaagtacgagaaagcaggaatccaggaaatgctgaagttgaagaccttctctttatagcacggtcggcactcatactgagaggatcagtggctcacaaatcctgcttgcctgcttgtgtgtatggacttgctgtagcaagcgggtacgattttgagagagagggatattccctggtcggaatagatccattccgtctgcttcaaaacagccaggtattcagcctcattaggcccaacgagaatccagcacacaagagccagctggtatggatggcatgtcattctgcagcatttgaagacttgagagtgtcgagcttcatcagaggaacaagggtgcttccgagaggacaactgtccacaagaggaattcagattgcctcgaatgagaacatggaaacaatggattctagcactcttgaactgaggagcagatattgggctataagaaccagaagcggaggaaacaccaaccagcagagggcatctgcaggacagatcagcgttcaacccactttctcagtacagagaaaccttcctttcgaaagagcaaccattatggcagcatttacaggaaatactgagggcagaacgtctgacatgaggactgaaatcataagaatgatggaaagtgccagaccagaagatgtgtcattccaggggcggggagtcttcgagctctcggacgaaaaggcaacgaacccgatcgtgccttcctttgacatgaataatgaaggatcttatttcttcggagacaatgcagaggagtatgacaattaa
>H6N2_Avian_HM145193_A/mallard/Jiangxi/12147/2005|2005.500
atggcgtctcaaggcaccaaacgatcttatgaacagatggagactggtggagaacgccagaatgccactgagatcagagcatctgttggaagaatggttggtggaattgggaggttttacatacagatgtgcactgaactcaaactcagcgactatgaaggaaggctgatccaaaacagcataacaatcgagagaatggttctctctgcatttgatgaaaggaggaacaaatacctggaagaacatcccagtgcggggaaggatccgaagaaaactggaggtccaatttatcgaaggagagatgggaaatgggtgagagagctgatcctgtatgacaaagaggagatcaggaggatctggcgtcaagcgaacaatggagaagacgcaactgctggtctcactcacctgatgatctggcattccaacctgaatgatgccacataccagagaacaagagcactcgtgcgtactgggatggacccccgaatgtgctctcttatgcaaggatcaactctcccgaggagatctggagctgctggtgcagcggtgaaaggagtcgggacgatggtgatggagctaattcgaatgataaaacgagggattaatgatcggaatttctggagaggcgaaaatggacgaaggacaaggattgcatatgagagaatgtgcaacatcctcaaagggaaatttcaaacagcagcacaaagagcaatgatggaccaggtgcgagaaagcaggaatcctggaaatgctgaaattgaggatctcatcttcctggcacggtctgcactcatcctgagaggatcagtggcccacaagtcctgcctgcctgcttgtgtgtacggacttgccgtggccagtggatatgactttgagagagaaggatactctctagttggaatagatcctttccgtctgcttcaaaacagccaggtcttcagtctcattagaccaaatgagaatccagcacacaagagtcaattggtgtggatggcatgccattctgcagcattcgaagacctgagagtctcaagcttcatcagaggaacaagagtagtcccaagaggacaactatccaccagaggagttcaaattgcttcaaatgagaatatggaaacaatggactctagcactcttgaactgagaagcagatattgggctataagaaccaggagtggaggaaacaccaaccaacagagagcatctgcaggacaaatcagtgtacagcccactttctcagtacagagaaatcttcccttcgaaagagcgaccattatggcggcgttcacagggaatactgagggcagaacatcagacatgaggactgaaatcataagaatgatggaaagtgccagaccagaagatgtgtctttccaggggcggggagtcttcgagctctcggacgaaaaggcaacgaacccgatcgtgccttcctttgacatgagtaatgaaggatcttatttcttcggagacaatgcagaggagtatgacaattaa
>H3N2_Avian_KT022239_A/chicken/Guangxi/015C10/2009|2009.285
atggcgtctcaaggcaccaaacgatcttatgaacagatggaaactggtggagaacgccagaatgcaactgagatcagagcatctgttggaagaatggttggtggaattgggaggttttacatacagatgtgcactgagcttaaactcagcgactatgaaggaaggctgattcagaacagcataacaatagagagaatggtcctctctgcatttgatgaaaggaggaacaaatacctggaagaacatcccagtgcaggaaaggaccctaagaaaactggaggtccaatttatcggaggagagacgggaaatggatgagagaactgattctatatgacaaagaggaaatcagaaggatctggcgtcaagcgaacaatggagaagacgcgactgctggtctcactcacttgatgatctggcattccaacctaaatgatgccacataccagagaacaagagctctcgtgcgtactggaatggaccccagaatgtgctctctgatgcaaggatcaactctcccgaggaggtctggagctgctggtgcagcagtaaagggagtcggaacaatggtgatggaactaattcggatgataaaacgagggatcaatgatcggaatttctggagaggcgaaaatggacgaagaacaaggattgcatatgagagaatgtgcaacatcctcaaagggaaatttcaaacagcagcacaaagagcaatgatggaccaggtgcgagaaagcagaaatcctgggaatgctgaaatcgaagatctcatcttcctggcacgatctgcactcatcgtgagaggatcagtggcccataagtcttgcttgcctgcgtgtgtgtacggacttgctgtggccagtggatatgacttcgagagagaaggatactctctagttgggatagatcctttccgtctgctccaaaatagccaggttttcagtctcattagaccaaatgagaatccagcacacaagagtcaattggtgtggatggcatgccattctgcagcatttgaagacctgagagtctcaagtttcatcagagggacaagagtagtcccaagaggacagttatccaccagaggagttcaaattgcttcaaatgagaacatggaaacaatggactccagcactcttgagctgaggagcagatattgggctataaggaccaggagtggaggaaacaccaatcaacagagagcatctgcaggacaaatcagtgtacagcctactttctcggtacagagaaatcttcctttcgaaagagcgaccattatggcggcattcaccgggaatactgagggcagaacatcagacatgaggactgaaatcataaggatgatggaaagtgccagaccagaggatgtgtctttccaggggcggggagtcttcgagctctcggacgaaaaggcaacgaacccgatcgtgccttcctttgacatgagtaatgaaggatcttatttcttcggagacaatgcagaggagtatgacaattaa
>H4N9_Avian_CY097657_A/mallard/Ohio/2031/2009|2009.586
atggcgtctcaaggcaccaaacgatcttatgaacaaatggaaactggtggggaacgccagaatgccactgaaatcagagcatctgttgggagaatggttggtggaatcgggagattctacatacagatgtgcactgaactcaaactcagtgactacgaagggagactgatccaaaacagcataaccatagagaggatggttctctcggcatttgatgagaggaggaacaaatatctggaggagcatcccagtgctgggaaagatcccaagaagactggaggtccaatctacaggaggagagatggtaaatggatgagagagttgatcctatatgacaaagaagaaatcagaagaatttggcgtcaagctaataatggggaggacgcaactgctggtctcacccatttgatgatttggcactccaatctgaatgatgccacataccaaagaacaagggcacttgtgcgtactgggatggatcccaggatgtgctctctgatgcagggctcaacccttccgaggagatctggagctgctggagcagcagtgaaaggggttggaacaatggtgatggaattgatccggatgatcaagcgagggatcaatgatcggaatttctggagaggcgaaaatggacggagaactagaattgcttacgagaggatgtgcaacatcctcaaggggaaattccaaacagcagcacaacgagcaatgatggaccaagtgagggaaagccggaatccagggaatgctgaaattgaggatctcatctttctcgcacggtctgctctcatcctgaggggatcagtggctcataagtcctgcctgcctgcttgtgtgtatggacttgctgtagccagtggatacgactttgaaagagagggatactctctagtcggaattgatcctttccgtctgctccaaaacagccaagtcttcagtctcatcagaccaaacgaaaatccagcgcataaaagtcagctggtatggatggcatgccactctgcagcatttgaagatctgagagtgtcaagcttcatcagaggaacaagagtagtcccaagaggacaactgtccactagaggagttcaaattgcttcaaatgagaacatggagacaatggactccagtactcttgaattgaggagcagatactgggctataagaacaagaagcggagggaacactaaccaacagagagcatctgcaggacaaatcagcgtacagcccacattctctgtgcagagaaacctcccattcgagagagcaaccattatggcggcatttacaggaaacactgaaggcagaacttcagacatgagaactgagatcataaggatgatggaaaatgccagacctgaagatgtgtctttccagggacggggagtcttcgagctctcggacgaaaaggcaacgaacccgatcgtgccttcctttgacatgagtaatgaaggatcttatttcttcggagacaatgcagaggagtatgacaattaa
>H4N1_Avian_CY004963_A/mallard_duck/Alberta/291/1977|1977.655
atggcgtctcaaggcaccaaacgatcttatgagcagatggaaactggtggggaacgccagaatgccactgaaatcagagcatctgttgggagaatggttggtggaatcgggagattctacatacagatgtgtactgaactcaaactcagtgactatgaagggagactgatccaaaacagcataacaatagagagaatggttctctcggcatttgatgagaggagaaacaaatatctggaagagcatcccagtgctgggaaagaccctaagaagactgggggtccaatctacaggaggagagatgggaaatggatgagagaattgatcctatatgacaaagaggagatcagaaggatttggcgtcaagcgaataatggagaagacgcaactgctggtctcacccatttgatgatctggcattccaatctgaatgatgccacatatcagagaacaagggcacttgtgcgtactgggatggatcccaggatgtgctctctgatgcaaggctcaactcttccgaggaggtctggggctgctggagcagcagtgaaaggggttggaacaatggtgatggaattgatccggatgatcaagcgagggatcaatgatcggaatttctggagaggcgaaaatggacggaggacaagaattgcttacgaaagaatgtgcaacattctcaaggggaaattccaaacagcagcacaacgagcaatgatggaccaggtgagggaaagccggaatcctgggaatgctgaaattgaagatctcatctttcttgcacggtctgctcttattctgaggggatcagtggctcataagtcctgcttgcccgcttgtgtgtatggacttgctgtggccagtggatatgactttgaaagggagggatactccctagtcggaattgatcctttccgtctgctccaaaacagtcaagtcttcagtcttatcagaccaaacgaaaatccagcacataaaagtcagctggtatggatggcatgtcactctgcagcatttgaagatctgagagtgtcaagcttcatcagaggaacaagagtggtcccaagaggacaactgtccaccagaggagttcagattgcttcaaatgagaacatggagacaatggactccagtactcttgaattgaggagcagatactgggctataagaaccagaagcggagggaacactaaccagcagagagcatctgcagggcaaatcagcgtacagcccacattctctgtgcagagaaacctcccgttcgagagagcaaccattatggcggcatttacaggaaacactgaaggcagaacttcagacatgagaactgagatcataaggatgatggaaaatgccaaacctgaagatgtgtctttccaggggcggggagtcttcgagctctcggacgaaaaggcaacgaacccgatcgtgccttcctttgacatgagtaacgaaggatcttatttcttcggagacaacgcagaggaatatgacaattaa
>H9N2_Avian_EU086229_A/chicken/Guangxi/37/2005|2005.500
atggcgtctcaaggcaccaaacgatcttatgaacagatggaaactggtggggaacgccagaatgctactgagatcagggcatctgttggaagaatggttagtggcattgggaggttctacgtacagatgtgcacagaactcaaactcagtgactatgaagggagactgatccagaacagcataacaatagagagaatggtactctctgcatttgatgaaagaagaaacagatacctggaagaacaccccagtgcagggaaggacccgaagaaaactggaggtccaatttatcggaggagagacgggaaatgggtgagagagctgattctgtatgacaaagaagagattaggaggatttggcgtcaagcgaacaatggagaggacgcaactgctggtcttacccacctgatgatatggcattccaatctaaatgatgccacatatcagagaacgagagctcttgtgcgtactggaatggatcccaggatgtgctctctgatgcaaggatcaactctcccgaggagatctggagctgccggtgcagcagtaaagggagtagggacaatggtgatggagctggttcggatgataaaacgagggatcaacgacaggaatttctggagaggcgaaaatggaagaagaacaaggattgcatatgagagaatgtgcaacatcctcaaagggaaattccagacagcagcacaaagggcaatgggggatcaagtgcgagagagcagaaatcctgggaatgctgaaattgaagatctcatttttctggcacggtctgcactcatcctgagaggatcagtggcccataagtcctgcttgcctgcttgtgtgtacggacttgcagtggccagtggatatgactttgagagagaagggtactctctggttggaatagatcctttccgcctgcttcaaaacagccaggtctttagtctcattagaccaaatgagaatccagcacataagagtcaattagtgtggatggcatgccattctgcagcatttgaggaccttagagtctcaagtttcatcagagggacaagagtgatcccaaggggacagctatccaccagaggggttcaaatagcttcaaatgagaacatggaagcaatggactccaacactcttgaactgagaagtagatattgggccataagaaccagaagcggaggaaacaccaaccagcagagggcgtctgcagggcagatcagtgtccagcccactttctcggtacagagaaatcttcccttcgaaagagcgaccattatggcagcatttacaggaaatactgagggcagaacgtctgacatgaggactgaaatcataagaatgatggagagtgccagaccagaagatgtgtcattccaggggcggggagtcttcgagctctcggacgaaaaggcaacgaacccgatcgtgccttcctttgacatgaataatgaaggatcttatttcttcggagacaatgcagaggagtatgacaattaa
>H4N6_Avian_KJ568130_A/blue-winged_teal/Iowa/13OS2359/2013|2013.721
atggcgtctcaaggcaccaaacgatcctatgaacaaatggaaactggtggggaacgccagaatgccactgaaatcagagcatctgttgggagaatggttggcggaatcggaagattctacatacagatgtgcactgagctcaaactcactgattatgaagggagactgatccaaaacagcataaccatagaaaggatggttctctcggcatttgatgagaggaggaataagtatctggaagagcatcccagtgctgggaaagatcccaagaagactggaggtccaatctacaggaggagagatggcaaatggatgagagagttgatcctatatgacaaggaagagatcagaagaatttggcgtcaagctaataatggggaggacgcaactgctggtctcacccatttgatgatttggcattccaatctgaatgatgccacataccagagaacaagggcacttgtgcgcactggaatggaccctaggatgtgctctctgatgcaaggctcaacccttccgaggagatctggggctgctggagcagcagtgaaaggggttggaacaatggtgatggaattgatccggatgatcaagcgagggatcaatgatcggaatttctggagaggcgaaaatggacggagaactaggattgcctacgagagaatgtgcaacatcctcaagggaaagttccaaacagcagcacaacgagcaatgatggaccaagtgagggaaagccggaatcctgggaatgctgaaattgaagatctcatctttctcgcacgatctgctctcattctgaggggatcagtggctcataagtcctgcctgcctgcttgtgtgtatggacttgctgtagccagtggatacgactttgaaagagagggatactctctagttggaattgatcctttccgtctgctccaaaacagtcaagtcttcagtctcatcagaccaaacgaaaatccagcgcataaaagtcagctggtatggatggcatgccactctgcagcatttgaagatctgagagtgtcaagcttcatcagaggaacaagagtagtcccaagaggacaactgtccaccagaggagttcagattgcttcaaatgagaacatggagacaatggactccagtactcttgaactgaggagcaggtactgggctataagaacaagaagcggaggaaacactaaccaacagagagcatctgcaggacaaatcagcgttcagcccacattctctgtgcagagaaacctcccattcgagagagcaaccatcatggcggcatttacaggaaacactgaaggcagaacttcagacatgagaactgagatcataagaatgatggaaaatgccagacctgaagatgtgtctttccaggggcggggagtcttcgagctctcggacgaaaaggcaacgaacccgatcgtgccttcctttgacatgagtaatgaaggatcttatttcttcggagacaatgcagaggaatatgacaattaa
>H3N3_Avian_KY644395_A/blue-winged_teal/Guatemala/CIP049H104-93/2011|2011.915
atggcgtctcaaggcaccaaacgatcttatgaacaaatggaaactggtggggaacgccagaatgccactgaaatcagagcatctgttgggagaatggttggtggaatcggaagattctacatacagatgtgtactgaactcaagctcagtgactacgaagggaggctgatccaaaacagcataaccatagagagaatggttctctcagcatttgatgagaggagaaataaatatctggaagagcatcccagtgctgggaaagaccccaagaagactggaggcccaatctacagaaggagagatggaaaatggatgagagagttgattctatatgacaaagaagagatcaggaggatttggcgtcaagcaaataacggagaagacgcaactgctggtctcacccatttgatgatttggcattccaatctgaatgatgccacataccagagaacaagggcacttgtgcgtactgggatggatcccaggatgtgctctctgatgcaaggctcaactcttccaagaagatctggggctgctggagcagcagtgaaaggggttggaacaatggtgatggaactggtccggatgatcaaacgaggaatcaatgataggaatttctggagaggcgaaaatggacggaggacgagaattgcttatgaaagaatgtgcaacatcctcaaggggaaattccaaacagcagcacaacgagcaatgatggatcaggtgagagaaagccggaatcctgggaatgctgaaattgaagatctcatcttccttgcacggtctgctctcattctgaggggatcagtagctcataagtcctgcctgcctgcttgtgtgtatgggcttgcagtggccagtggatacgactttgagagagagggatattccctagtcggaattgatcctttccgtctgctccaaaacagtcaagtcttcagcctcatcagaccaaacgaaaatccagcgcataagagtcagctggtatggatggcatgtcactctgctgcatttgaagatttgagagtgtcaagcttcatcagaggaacaagagtagtcccaagaggacaactatccaccagaggagttcagattgcttcaaatgagaacatggagacaatggactctagcactcttgaactgagaagcagatactgggctataaggacaagaagcggagggaacactaaccagcagagagcatctgcagggcaaatcagcgtacagcccaccttctctgtgcagagaaacctcccattcgagagagcaaccattatggcggcatttacaggaaatactgagggtagaacttcagacatgaggactgagatcataaggatgatggaaaatgccagacctgaagatgtgtctttccaggggcggggagtcttcgagctctcggacgaaaaggcaacgaatccgatcgtgccttcctttgacatgagtaatgaaggatcttatttcttcggagacaatgcagaggagtatgacaattaa
>H1N1_Human_CY066706_A/Vienna/INS291/2009|2009.882
atggcgtctcaaggcaccaaacgatcatatgaacaaatggagactggtggggagcgccaggatgccacagaaatcagagcatctgtcggaagaatgattggtggaatcgggagattctacatccaaatgtgcactgaactcaaactcagtgattatgatggacgactaatccagaatagcataacaatagagaggatggtgctttctgcttttgatgagagaagaaataaatacctagaagagcatcccagtgctgggaaggaccctaagaaaacaggaggacccatatatagaagaatagacggaaagtggatgagagaactcatcctttatgacaaagaagaaataaggagagtttggcgccaagcaaacaatggcgaagatgcaacagcaggtcttactcatatcatgatttggcattccaacctgaatgatgccacatatcagagaacaagagcgcttgttcgcaccggaatggatcccagaatgtgctctctaatgcaaggttcaacacttcccagaaggtctggtgccgcaggtgctgcggtgaaaggagttggaacaatagcaatggagttaatcagaatgatcaaacgtggaatcaatgaccgaaatttctggaggggtgaaaatggacgaaggacaagggctgcttatgaaagaatgtgcaatatcctcaaaggaaaatttcaaacagctgcccagagggcaatgatggatcaagtaagagaaagtcgaaacccaggaaacgctgagattgaagacctcattttcctggcacggtcagcactcattctgaggggatcagttgcacataaatcctgcctgcctgcttgtgtgtatgggcttgcagtagcaagtgggcatgactttgaaagggaagggtactcactggtcgggatagacccattcaaattactccaaaacagccaagtggtcagcctgatgagaccaaatgaaaacccagctcacaagagtcaattggtgtggatggcatgccactctgctgcatttgaagatttaagagtatcaagtttcataagaggaaagaaagtgattccaagaggaaagctttccacaagaggggtccagattgcttcaaatgagaatgtggaaaccatggactccaataccctggaactaagaagcagatactgggccataaggaccaggagtggaggaaataccaatcaacaaaaggcatccgcaggccagatcagtgtgcagcctacattctcagtgcagcgaaatctcccttttgaaagagcaaccgttatggcagcattcagcgggaacaatgaaggacggacatccgacatgcgaacagaagttataagaatgatggaaagtgcaaagccagaagatttgtccttccaggggcggggagtcttcgagctctcggacgaaaaggcaacgaacccgatcgtgccttcctttgacatgagtaatgaagggtcttatttcttcggagacaatgcagaggagtatgacagttga
>H1N1_Avian_KF424059_A/mallard/Minnesota/Sg-00627/2008|2008.573
atggcgtctcaaggcaccaaacgatcttatgaacaaatggaaactggtggggaacgccagaatgccactgaaatcagagcatctgttgggagaatggttggtggaatcggaagattctacatacagatgtgtactgaactcaagctcagtgactacgaagggaggctgatccaaaacagcataaccatagagagaatggttctctcggcatttgatgagaggagaaataaatatctggaggagcatcccagtgctgggaaagaccccaagaagactggaggcccaatctacaggaggagagatggaaaatggatgagagagttgatcctatatgacaaagaagagatcaggaggatttggcgtcaagcaaataacggagaagacgcaactgctggtctcacccatttgatgatttggcattccaatatgaatgatgccacataccagagaacaagggcacttgtgcgtactgggatggatcccaggatgtgctctctgatgcaaggctcaactcttccaagaagatctggggctgctggagcagcagtgaaaggggttggaacaatggtgatggaactgatccggatgatcaagcgaggaatcaatgataggaatttctggagaggcgaaaatggacggaggacgagaattgcttatgaaagaatgtgcaacatcctcaaggggaaattccaaacagcagcacaacgagcaatgatggatcaggtgagagaaagccggaatcctgggaatgctgaaattgaagatctcatcttccttgcacggtctgctctcattctgaggggatcagtggctcataagtcctgcctgcctgcttgtgtgtatgggcttgcagtggccagtggatacgactttgagagagagggatattccctagtcggaattgatcctttccgtctgctccaaaacagtcaagtcttcagtctcatcagaccaaacgaaaatccagcgcataaaagtcagctggtatggatggcatgtcactctgctgcatttgaagatttgagagtgtcaagcttcatcagaggaacaagagtagtcccaagaggacaactgtccaccagaggagttcagattgcttcaaatgagaacatggagacaatggactccagcactcttgagctgaggagcagatactgggctataaggacaagaagcggagggaacactaaccagcagagagcatctgcagggcaaatcagcgtacagcccaccttctctgtgcagagaaaccttccattcgagagagcaaccattatggcggcatttacaggaaatactgaaggtagaacttcagacatgaggactgagatcataaggatgatggaaaatgccagacctgaagatgtgtctttccaggggcggggagtcttcgagctctcggacgaaaaggcaacgaacccgatcgtgcctccctttgacatgagtaatgaaggatcttatttcttcggagacaatgcagaggagtatgacaattaa
>H7N4_Avian_CY022704_A/chicken/New_South_Wales/327/1997|1997.904
atggcgtctcaaggcaccaaacgatcttatgaacagatggaaactggtggggaacgccagaatgctactgagattagagcatctgttggaagaatggttggtggaattgggaggttttacatacagatgtgcactgaactcaaactcagcgactatgaaggaaggctaatccagaacagcataacgatagagagaatggttctttcagcatttgatgaaaggagaaacaaatacctggaagaacaccccagtgcagggaaagacccgaagaaaaccggaggtccaatctaccgaaggagagacggaaaatggataagagagctgattctgtatgacaaggaagagatcaggaggatttggcgtcaagcaaacaatggagaagatgcaactgctggtctcactcacttgatgatctggcattccaatctaaatgatgccacataccagagaacaagagctcttgtacgtaccgggatggaccccaggatgtgctccctgatgcaaggatcaactctcccgaggagatctggggctgctggtgctgcagtaaaaggagtcgggacgatggtgatggaactaattcggatgataaagcgagggattaatgatcggaatttctggagaggagaaaacggacgaagaacaaggattgcatatgaaagaatgtgcaacatcctcaaggggaaattccaaacagcagcacaaagagcaatgatggaccaagtgcgagaaagcagaaatcctggaaatgctgaaattgaagatctcatctttctggcacgatctgcactcatcctgagaggatcagtggctcataagtcttgcttgcctgcatgtgtgtacggacttgccgtggccagtggatatgactttgggagagaggggtattctctggttggaatagatccttttcgtctgcttcaaaacagccaggtcttcagtctcattagaccgaatgagaatcctgcacataagagtcaattggtgtggatggcatgccattctgcagcatttgaggacctgagagtctcaagtttcatcagagggacaagagtagtcccaagaggacagctatccaccagaggagttcaaattgcttcaaatgagaacatggaaacaatggactccagcactcttgaactgagaagcagatattgggctataagaaccagaagcggaggaaacaccaaccaacagagagcatctgcaggacaaatcagtgtacagcctactttctcggtacagagaaaccttccttttgagagagcgaccattatggcggcatttacaggaaacactgaaggcagaacatccgacatgagaaccgaaatcataagaatgatggaaagtgccagaccagaagatgtgtctttccaggggcggggagtcttcgagctctcggacgaaaaggcaacgaacccgatcgtgccttcctttgacatgagtaatgaaggatcttatttcttcggagacaatgcagaggagtatgacaattaa
>H8N4_Avian_CY096697_A/blue-winged_teal/Guatemala/CIP049-07/2010|2010.082
atggcgtctcaaggcaccaaacgatcttatgaacagatggaaactggtggagaacgccagaatgccactgaaatcagagcatctgttgggaggatggttggtggaatcgggagattctacatacagatgtgcactgaactcaagctcagtgattacgaagggagactgatccaaaacagcataaccatagagagaatggttctctcagcatttgatgagaggagaaacaagtatctggaggagcaccccagtgctgggaaagatcccaagaaaactggaggtccaatctacaggaggagagatgggaaatgggtgagagaacttatcctatatgacaaagaagagatcagaagaatttggcgtcaggcaaataatggagaagacgcaactgctggtctcactcatttgatgatttggcattctaatctgaatgatgccacataccagagaacaagggcacttgtacgtaccgggatggatcccaggatgtgctctctgatgcaaggttcaactcttccgaggagatctggagctgctggagcagcagtgaaaggggttggaacaatggtgatggaattgatccggatgatcaagagagggatcaatgataggaatttctggagaggcgaaaatggacgaagaacaaggatcgcttatgaaagaatgtgcaacatcctcaaggggaaattccaaacagcagcacaacgagcaatgatggaccaagtgagagaaagccggaatcctgggaatgctgaaattgaggatctcatcttccttgcacggtctgctctcattctgaggggatcagtggcccataagtcctgcttgcctgcttgtgtgtatggactcgcagtggccagtgggtacgactttgaaagagagggatactccctagtcggaattgatcccttccgtctgctccagaacagtcaagtcttcagtctcatcagaccaaacgaaaatccagcacataaaagtcaactggtgtggatggcatgccactctgctgcgtttgaagatctgagggtgtcaagcttcatcaggggaacaagggtagtcccaagaggacaactgtccactagaggagttcaaattgcttcaaatgaaaacatggagacaatggactccagtactcttgaactaaggagcagatactgggctataaggacaaggagtggagggaacactaatcagcagagagcatctgcagggcagatcagcgtacagcccacattctctgtacagagaaacctcccattcgagagagcaaccattatggcagcatttacaggaaacactgaaggcagaacttctgacatgaggactgagatcataaggatgatggaaaatgccagacctgaagatgtgtctttccaggggcggggagtcttcgagctctcggacgaaaaggcaacgaacccgatcgtgccttcctttgacatgagtaatgaaggatcttatttcttcggagacaatgcagaggagtatgacaattaa
>H5N1_Avian_GQ386144_A/grebe/Tyva/3/2009|2009.471
atggcgtcccaaggcaccaaacgatcttatgaacagatggaaactggtggagagcgccagaatgctactgagatcagggcatccgttggaagaatgattagtggcattgggagattctacatacagatgtgcacagaactcaaactcagtgactatgaaggaagactgatccagaacagcataacaatagagagaatggtactttctgcatttgatgaaaggaggaacagatacctggaagaacaccccagtgcggggaaggacccgaagaagactggaggtccaatttatcggaggagagacggaaaatgggtgagggagctgattctgtacgacaaagaggagatcaggaggatttggcgtcaagcgaacaatggagaggacgcaactgcgggtcttacccaccttatgatatggcattccaatctaaatgatgccacatatcagagaacgagagctctcgtgcgtactggaatggatcccaggatgtgctctctgatgcaaggatcaaccctcccgaggagatctggagctgccggtgcagcagtgaagggggtaggaacaatggtgatggagctgattcggatgataaaacggggaatcaacgaccggaatttctggagaggcgaaaatggaagaagaacaaggattgcctatgagagaatgtgcaacatcctcaaagggaaattccaaacagcagcacaaagagcaatgatggatcaagtgcgagagagcagaaaccctgggaatgctgaaattgaagatctcatttttctggcacggtctgcactcatcctgagaggatcagtggcccataagtcctgcttgcctgcctgtgtgtacggacttgcagtggccagtggatatgactttgagagagaagggtactctctggttggaatagatcctttccgtctgcttcaaaacagccaggtctttagtctcattagaccaaatgagaatccagcacataagagtcaattagtgtggatggcatgccactctgcagcatttgaggaccttagagtctcaagtttcatcagagggacaagagtggtcccaagaggacagctatccaccagaggggttcaaattgcttcaaatgagaatatggaagcaatggattccaacactcttgaactgagaagtagatattgggctataagaaccagaagcggaggaaccaccaaccagcagagggcatctgcagggcagatcagcgttcagcccactttctcggtacagagaaaccttcccttcgaaagagcgaccattatggcagcatttacaggaaatactgagggcagaacgtctgacatgaggactgaaatcataagaatgatggaaagtgccagaccagaagatgtgtcattccaggggcggggagtcttcgagctctcggacgaaaaggcaacgaacccgatcgtgccttcctttgacatgaataatgaaggatcttatttcttcggagacaatgcagaggagtatgacaattaa
>H1N1_Human_KT836447_A/Iowa/27/2014|2014.937
atggcgtctcaaggcaccaaacgatcatatgaacaaatggagactggtggggagcgccaggatgccacagaaatcagagcatctgtcggaagaatgattggtggaatcgggagattctacatccaaatgtgcactgaactcaaactcagtgattatgatggacgactaatccagaatagcataacaatagagaggatggtgctttctgcttttgatgagagaagaaataaatacctagaagagcatcccagtgctgggaaagaccctaagaaaacaggaggacccatctatagaagaatagatggaaaatggatgagagaactcatcctttatgacaaagaagaaataaggagagtttggcgccaagcaaacaatggcgaagatgcaacagcaggtcttactcatatcatgatttggcattccaacctgaatgatgccacatatcagaggacaagagcacttgttcgcaccggaatggatcccagaatgtgctctctgatgcaaggttcaacacttcccagaaggtctggtgccgcaggtgctgcggtgaaaggagttggaacaatagctatggagttaatcagaatgatcaaacgtggaatcaatgaccgaaatttctggaggggtgaaaatggacgaaggacaagagttgcttatgaaagaatgtgcaatatcctcaaagggaaatttcaaacagctgcccagagggcaatgatggatcaagtaagagaaagtcgaaacccaggaaacgctgagattgaagacctcattttcctggcacggtcagcacttattctgaggggatcagttgcacataaatcctgcctgcctgcttgtgtgtatgggcttgcagtagcaagtggccatgactttgaaagggaagggtactcactggtcgggatagacccattcaaattactccaaaacagtcaagtggtcagcctgatgagaccaaatgaaaatccagctcacaagagtcaattggtatggatggcatgccactcagctgcatttgaagatttaagagtatcaagtttcataagaggaaagaaagtgatcccaagagggaagctttccacaagaggagttcagattgcttcaaatgagaatgtggaaaccatggactccaacaccctggaactaagaagcagatactgggccataaggaccaggagtggaggaaataccaatcaacagaaggcatctgcaggccagatcagtgtgcagcctacattctcagtgcagcgaaatctcccttttgaaagagcaaccattatggcagcattcagcgggaacaatgaaggacggacatccgacatgcgaacagaaattataaggatgatggaaagtgcaaagccagaggatttgtccttccaggggcggggagtcttcgagctctcggacgaaaaggcaacgaacccgatcgtgccttcctttgacatgagtaatgaagggtcttatttcttcggagacaatgcagaggagtatgacaattga
>H1N1_Human_KX004066_A/Delaware/45/2015|2015.929
atggcgtctcaaggcaccaaacgatcatatgaacaaatggagactggtggggagcgccaggataccacagaaatcagagcatctgttggaagaatgattggtggaatcgggagattctacatccaaatgtgcactgaactcaaactcagtgattatgatggacgactaatccagaatagcataacaatagagaggatggtgctttctgcttttgatgagagaagaaataaatacctagaagagcatccaagtgctgggaaggaccctaagaaaacaggaggacccatctatagaagaatagacggaaaatggacgagagaactcatcctttatgacaaagaagaaataaggagagtttggcgccaagcaaacaatggcgaagatgcaacagcaggtcttactcatatcatgatttggcattccaacctgaatgatgccacatatcagaggacaagagcacttgttcgcactggaatggatcccagaatgtgctctctaatgcaaggttcaacacttcccagaaggtctggtgccgcaggtgctgcagtaaaaggagttggaacaatagctatggagttaatcagaatgatcaaacgtggaatcaatgaccgaaatttctggaggggtgaaaatggacgaaggacaagagttgcttatgaaagaatgtgcaatatcctcaaaggaaaatttcaaacagctgcccagagggcaatgatggatcaagtaagagaaagtcgaaacccaggaaacgctgagattgaagacctcattttcctggcacggtcagcactcattctgagaggatcagttgcacataaatcctgcctgcctgcttgtgtgtatgggcttgcagtagcaagtggccatgactttgaaagggaagggtactcactggtcgggatagacccattcaaattactccaaaacagtcaagtggtcagcctgatgagaccaaatgaaaatccagctcacaagagtcaattggtatggatggcatgccactctgctgcatttgaagatttaagagtatcaagtttcataagaggaaagaaagtgatcccaagaggaaagctttccacaagaggggttcagattgcttcaaatgagaatgtggaaaccatggactccaataccctggaactaagaagcagatactgggccataagaaccaggagtggaggaaataccaatcaacagaaggcatccgcaggccagatcagtgtgcagcctacattctcagtgcagcgaaatctcccttttgaaagagcaaccgttatggcagcattcagcgggaacaatgaaggacggacatccgacatgcgaacagaagttataagaatgatggaaagtgcaaagccagaggatttgtccttccaggggcggggagtcttcgagctctcggacgaaaaggcaacgaacccgatcgtgccttcctttgacatgagtaatgaagggtcttatttcttcggagacaatgcagaggagtatgacaattga
>H1N1_Human_KU592759_A/Alaska/38/2014|2014.671
atggcgtctcaaggcaccaaacgatcatatgaacaaatggagactggtggggagcgccaggataccacagaaatcagagcatctgtcggaagaatgataggtggaatcgggagattctacatccaaatgtgcactgaactcaaactcagtgattatgatgggcgactaatccagaatagcataacaatagagaggatggtgctttctgcttttgatgagagaagaaataaatacctagaagagcatcccagtgctgggaaggaccctaagaaaacaggaggacccatctatagaagaatagacggaaaatggacgagagaactcatcctttatgacaaagaagaaataaggagagtttggcgccaagcaaacaatggcgaagatgcaacagcaggtcttactcatatcatgatttggcattccaacctgaatgatgccacatatcagaggacaagagcacttgttcgcactggaatggatcccagaatgtgctctctaatgcaaggttcaacacttcccagaaggtctggtgccgcaggtgctgcagtgaaaggagttggaacaatagctatggagttaatcagaatgatcaaacgtggaatcaatgaccgaaatttctggaggggtgagaatggacgaaggacaagagttgcttatgaaagaatgtgcaatatcctcaaaggaaaatttcaaacagctgcccagagggcaatgatggatcaagtaagagaaagtcgaaacccaggaaacgctgagattgaagacctcattttcctggcacggtcagcactcattctgaggggatcagttgcacataaatcctgcctgcctgcttgtgtgtatgggcttgcagtagcaagtggccatgactttgaaagggaagggtactcactggtcgggatagacccattcaaattactccaaaacagtcaagtggtcagcctgatgagaccaaatgaaaatccagctcacaagagtcaattggtatggatggcatgccactctgctgcatttgaagatttaagagtatcaagtttcataagaggaaagaaagtgatcccaagaggaaagctttccacaagaggggttcagattgcttcaaatgagaatgtggaaaccatggactccaataccctggaactaagaagcagatactgggccataaggaccaggagtggaggaaataccaatcaacagaaggcatccgcaggccagatcagtgtgcagcctacattctcagtgcagcgaaatctcccttttgaaagagcaaccgttatggcagcattcagcgggaacaatgaaggacggacatccgacatgcgaacagaagttataagaatgatggaaagtgcaaagccagaggatttgtccttccaggggcggggagtcttcgagctctcggacgaaaaggcaacgaacccgatcgtgccttcctttgacatgagtaatgaagggtcttatttcttcggagacaatgcagaggagtatgacaattga
>H5N1_Avian_EF205181_A/chicken/Tula/4/05|2005.500
atggcgtctcaaggcaccaaacgatcttatgaacagatggaaactggtggagaacgccagaatgctactgagatcagggcatctgttggaagaatgattagtggcatcgggaggttctacatacagatgtgcacagaactcaaactcagtgactatgaagggaggcttatccagaacagcataacaatagagagaatggtactctctgcatttgatgaacgaaggaacagatacctggaagaacaccccaatgcggggaaggacccgaagaaaactggaggtccaatttataggaggagagacgggaaatgggtgagagagctgattctgtacgacaaagaggagatcaggaggatttggcgtcaagcgaacaatggagaggacgcaactgctggtctcacccacctgatgatatggcattccaatctaaatgatgccacatatcagagaacgagagctctcgtacgtactggaatggaccccaggatgtgctctctgatgcaagggtcaactctcccgaggagatctggagctgccggtgcagcagtgaagggggtagggacaatggtgatggagctgattcggatgataaaacgagggatcaatgaccggaatttctggagaggcgaaaatggaagaagaacaaggattgcatatgagagaatgtgcaacatcctcaaagggaaattccaaacagcagcacaaagagcaatgatggatcaggtgcgagagagcagaaatcctgggaatgctgaaattgaagatctcatttttctggcacggtctgcactcatcctgagaggatcagtagcccataagtcctgcttgcctgcttgtgtgtacggacttgctgtggccagtggatatgactttgagagagaagggtactctctggttggaatagatcctttccgtctgcttcaaaacagccaggtctttagtctcattagaccaaatgagaatccagcacataagagtcagttagtgtggatggcatgccactctgcagcatttgaggacctgagagtctcaagtttcatcagagggacaagagtggtcccaagaggacagctatccaccagaggggttcaaattgcttcaaatgagaacatggaagcaatggactccaacactcttgaactgagaagtagatattgggctataagaaccagaagcggaggaaacaccaaccagcagagggcatctgcaggacagataagcattcagcccactttctcggtacagagaaaccttcccttcgaaagagcgaccattatggcagcattcacaggaaatactgagggcagaacgtctgacatgaggactgaaatcataagaatgatggaaagtgccagaccagaagatgtgtcattccaggggcggggagtcttcgagctctcggacgaaaaggcaacgaacccgatcgtgccttcctttgacatgaataatgaaggatcttatttcttcggagacaatgcagaggagtatgacaattaa
>H3N2_Swine_KT356670_A/swine/California/A01459014/2015|2015.208
atggcgtctcaaggcaccaaacgatcatatgaacaaatggagactggtggggagcgccaggatgccacagaaatcagagcatctgtcggaagaatgattggtggaatcgggaaattctacatccagatgtgcactgaactcaaactcagtgattatgagggacgactaatccaaaatagcataacaatagagaggatggtgctctctgctttcgatgagagaagaaataagtacttagaagagcatcccagtgctgggaaggatcctaagaaaactggaggacccatatatagaagagtagacggaaagtggatgagagaactcattctttatgacaaagaagaaataaggagagtttggcgccaagcaaacaatggtgaagacgcaacagctggccttactcatatcatgatttggcattccaatctgaatgatgccacgtaccagagaacaagagctcttgttcgcactggaatggatcccagaatgtgctctctaatgcaaggttcaacactccccagaaggtctggggccgcaggtgctgcagtaaaaggagttggaacaatagcaatggaactaatcagaatgatcaaacgtgggatcaatgaccgaaacttctggagaggtgaaaatggacgaagaacaaggattgcatatgagagaatgtgcaatatccttaaaggaaaatttcagacagcagcccagagggcaatgatggatcaagtgagagaaagccgaaacccagggaatgctgagattgaagatctcattttcctggcacggtcagcacttattctaagaggatcagttgcacataagtcttgcctgcctgcttgtgtatatgggcttgcagtggcaagtggacatgactttgaaagggaaggatactcactggtcgggatagacccatttaaattactccaaaacagtcaagtgttcagcctgataagaccaaatgaaaacccagctcacaagagtcaattagtgtggatggcatgccattctgctgcatttgaggatctaagggtatcaagtttcataagagggaagaaagtgcttccaagaggaaagctttccacaagaggggtccagattgcttcaaatgagaatgtggaagccatggattccaataccttagagctgagaagcagatactgggccataaggaccagaagtggaggaaataccaatcaacagaaagcatccgcgggccaaatcagtgtgcagcctacattctcagtgcaacggaatctcccttttgaacgagcaaccgttttggcagctttcagcgggaacaatgaaggacggacatccgatatgcgaacagaagttataaggatgatggaaagtgcaaagccagaagatttgtccttccaggggcggggagtcttcgagctctcggacgaaaaggcaacgatcccgatcgtgccttcctttgacatgagtaacgaaggatcttatttcttcggagacaatgcagaggagtatgacagttga
>H5N2_Avian_GQ923432_A/duck/Pennsylvania/446080-7/2006|2006.500
atggcgtctcaaggcaccaaacgatcttatgaacagatggaaactggtggggaacgccagaatgccaccgaaatcagagcatctgttgggaggatggttggtggaatcggaagattctacatacagatgtgcactgaactcaaactcagtgactatgaggggagactaatccaaaacagcataaccatagagagaatggttctctcagcgtttgatgagaggagaaacaagtatctggaggagcatcccagtgctggaaaagaccccaagaagactggaggtccaatctacaggaggagagatgggaagtggatgagagaattgatcctatatgacaaagaagaaatcagaagaatttggcgtcaagcgaataatggagaagacgcaactgctggtctcacccatttgatgatttggcattccaatctgaatgatgccacataccagagaacaagggcacttgtgcgtactgggatggatcccaggatgtgttctctaatgcaaggctcaactcttccgaggagatctggggctgctggagcagcagtgaaaggtgtcggaacaatggtgatggaattgatccggatgatcaagcgagggatcaatgataggaatttttggagaggcgaaaatggacggaggacgagggttgcttacgaaagaatgtgcaacatcctcaaagggaaattccaaacagcagcacaacgggcaatgatggaccaagtgagagaaagccggaatcctggaaatgctgaaattgaagatctcatcttccttgcacggtctgctctcattctgagggggtcagtggctcacaagtcttgcctgcctgcctgtgtgtatggacttgcagtggctagtggatacgactttgaaagagaggggtactccctagttgggattgaccctttccgcctgctccaaaacagtcaagtcttcagtctcatccgaccaaacgaaaatccagcgcataaaagtcaactagtatggatggcatgccactctgccgcatttgaagatctgagagtgtcaagcttcatcagaggaacaagagtagtcccaagagggcaactgtccaccagaggagttcagattgcttcaaatgagaacatggagacaatggactccagcactcttgaactgaggagcagatactgggctataaggacaaggagcggagggaacactaaccagcagagagcatctgcagggcaaatcagcgtacagcccacattctctgtgcagagaaacctcccgtttgagagagcaaccattatggcagcatttacaggaaacactgaaggcagaacttcagacatgagaactgagatcataaggatgatggaaaatgccagacctgaagatgtgtctttccaggggcggggagtcttcgagctctcggacgaaaaggcaacgaacccgatcgtgccttcctttgacatgagcaatgaaggatcttatttcttcggagacaatgcagaggagtatgacaattaa
>H7N9_Human_KY286420_A/Minhang/S01/2013|2013.156
atggcgtctcaaggcaccaaacgatcctatgaacagatggaaactggtggggaacgccagaatgctactgagatcagggcatctgttggaagaatggttagcggcattgggagattctacatacagatgtgtacagaactcaaactcagtgacaatgaagggaggctgattcagaacagtataacaatagagagaatggtactctctgcatttgatgaaagaaggaacagatacctggaagagcaccccagtgcaggaaaggaccctaagaaaactggaggtccaatttacaggagaagagacggaaaatgggtgagagagctgatcctgtatgacaaagaggaaatcaggagaatttggcgacaagcgaacaatggagaggatgcaactgctggtcttacccatctgatgatatggcattccaacctgaatgatgctacctatcagagaacgagagctctcgtgcgtactggaatggatccccggatgtgctctctgatgcaaggatcaactctcccgaggagatctggagctgcaggtgcagcagtgaaggggatagggacaatggtgatggaactgattcggatgataaaacgagggatcaacgaccggaatttctggagaggcgaaaatggaagaaggacaagaattgcatatgagagaatgtgcaacatcctcaaagggaaattccaaacagcagcacaaagggcaatgatggatcaagtgcgagagagcagaaatcctgggaatgctgaaatagaagatctcatttttctggcaaggtctgcactcatcctgagaggatcagtggctcataaatcctgcttgcctgcttgtgtgtacggacttgcagtggccagtggatatgactttgagagagaagggtactccttggttggaatagatcctttccgtctgcttcaaaacagccaggtctttagtctcattagaccaaatgagaacccagcacataagagccaactagtgtggatggcatgccactctgcagcgtttgaggaccttagggtctcaagtttcattagagggacaagaatggtcccaagaggacagctatccactagaggggttcaaattgcttcaaatgagaacatggaagcaatggactccaatactcttgaactgagaagtagatattgggctataagaaccagaagcggagggaacaccaaccaacagagggcatctgcaggacaggtcagcgttcaacccactttctcagtacagagaaaccttcctttcgaaagagcaaccattatggcagcatttacaggaaatactgagggtagaacgtctgacatgaggactgaaatcataagaatgatggaaagtgccagaccagaagatgtgtcattccaggggcggggagtcttcgagctctcggacgaaaaggcaacgaacccgatcgtgccttcctttgacatgaataatgaaggatcttatttcttcggagacaatgcagaggagtatgacaattga
>H3N2_Human_KJ942691_A/Indiana/21/2012|2012.500
atggcgtctcaaggcaccaaacgatcatatgaacaaatggagactggtggggagcgccaggatgccacagaaatcagagcatctgtcggaagaatgattggtggaatcgggaaattctacatccaaatgtgcactgaactcaaactcagtgattatgagggacgactaatccaaaatagcataacaatagagagaatggtgctctctgctttcgatgagagaagaaataagtacctagaagagcatcccagtgctgggaaggatcctaagaaaactggaggacccatatatagaagagtagacggaaagtggatgagagaactcattctttatgacaaagaagaaataaggagagtttggcgccaagcaaacaatggtgaagatgcaacagctggccttactcatatcatgatttggcattccaatctgaatgatgccacgtaccagagaacaagagcgcttgttcgcactggaatggatcccagaatgtgctctctaatgcaaggttcaacactccccagaaggtctggggccgcaggtgctgcagtaaaaggagttggaacaatagcaatggaactaatcagaatgatcaaacgtgggatcaatgaccgaaacttctggagaggtgaaaatggacgaagaacaaggattgcatatgagagaatgtgcaatatccttaaaggaaaatttcagacagcagcccagagggcaatgatggatcaagtgagagaaagtcgaaacccaggaaatgctgagattgaagatctcattttcctggcacggtcagcacttattctaaggggatcagttgcacataagtcttgtctgcctgcttgtgtgtatgggcttgcagtggcaagtggacatgactttgaaagggaaggatactcactggtcgggatagacccatttaaattactccaaaacagtcaagtgttcagcctgataagaccaaatgaaaacccagctcacaagagtcaattagtgtggatggcatgccactctgctgcatttgaggatctaagggtatcaagtttcataagagggaagaaagtgcttccaagaggaaagctttccacaagaggggtccagattgcttcaaatgagaatgtggaagccatggattccaataccttagagctgagaagcagatactgggccataaggaccagaagtggaggaaataccaatcaacagaaagcatccgcgggccaaatcagtgtgcaacctacattctcagtgcaacggaatctcccttttgaacgagcaaccgttttggcagctttcagcgggaacaatgaaggacggacatccgatatgcgaacagaagttataaggatgatggaaagtgcaaagccagaagatttgtccttccaggggcggggagtcttcgagctctcggacgaaaaggcaacgagcccgatcgtgccttcctttgacatgagtaacgaaggatcttatttcttcggagacaatgcagaggagtatgacagttga
>H1N1_Human_CY261814_A/Maryland/88/2017|2017.836
atggcgtctcaaggcaccaaacgatcatatgaacaaatggagactggtggggagcgccaggataccacagaaatcagagcatctgttggaagaatgattggtggaatcgggagattctacatccaaatgtgcactgaactaaaactcagtgattatgatggacgactaatccagaatagcataacaatagagaggatggtgctttctgcttttgatgagagaagaaataaatacctagaagagcatccaagtgctgggaaggaccctaagaaaacaggaggacccatctatagaagaatagatggaaaatggacgagagaactcatcctttatgacaaagaagaaataaggagagtttggcgccaagcaaacaatggcgaagatgcaacagcaggtcttactcatatcatgatttggcattccaatctgaatgatgccacatatcagaggacaagagcacttgttcgcactggaatggatcccagaatgtgctctctaatgcaaggttcaacacttcccaggaggtctggtgccgcaggtgctgcagtaaaaggagttggaacaatagctatggagttaatcagaatgataaaacgtggaatcaatgaccgaaatttctggaggggtgaaaatggacgaaggacaagagttgcttatgaaagaatgtgcaatatcctcaaaggaaaatttcaaacagctgcccagagggcaatgatggatcaagtaagagaaagtcgaaacccaggaaatgctgagattgaagacctcattttcctggcacggtcagcactcattctgagaggatcagttgcacataaatcctgcctgcctgcttgtgtgtatgggcttgcagtagcaagtggccatgactttgaaagggaagggtactcactggtcgggatagacccattcaaattactccaaaacagtcaagtggtcagcctgatgagaccaaatgaaaatccagctcacaagagtcaattggtatggatggcatgccactctgctgcatttgaagatttaagagtatcaagtttcataagagggaagaaagtgatcccaagaggaaagctttccacaagaggggttcagattgcttcaaatgagaatgtggaaaccatggactccaataccctggaactaagaagcagatactgggccataagaaccaggagtggaggaaacaccaatcaacagaaggcatccgcaggccagatcagtgtgcagcctacattctcagtgcagcgaaatctcccttttgaaagagcaaccgttatggcagcattcagcgggaacaatgaaggacggacatccgacatgcgaacagaagttataagaatgatggaaagtgcaaagccagaggatttgtccttccaggggcggggagtcttcgagctctcggacgaaaaggcaacgaacccgatcgtgccttcctttgacatgagtaatgaagggtcttatttcttcggagacaatgcagaggagtatgacaattga
>H2N3_Avian_CY117238_A/mallard/Ontario/56/1976|1976.500
atggcgtctcaaggcaccaaacgatcttatgagcagatggaaactggtggggaacgccagaatgccactgaaatcagagcatctgttgggagaatggttggtggaatcgggagattctacatacagatgtgcactgaactcaaactcagcgactatgaagggagactgatccaaaacagcataacaatagagagaatggtcctctcggcatttgatgagaggagaaacaaatatctggaagagcatcccagtgctgggaaagaccctaagaagactgggggtccaatctacaggaggagagatgggaaatggatgagagaattgatcctctatgacaaagaggagatcagaagaatttggcgtcaagcgaataatggagaagacgcaactgctggtctcacccatttgatgatctggcattccaacctgaatgatgccacatatcagagaacaagggcacttgtgcgtactgggatggaccccaggatgtgctctctgatgcaaggttcaactcttccaaggaggtctggggctgcaggagcagctgtgaaaggggttggaacaatggtaatggaattgattcggatgatcaaacgagggatcaatgatcggaatttctggagaggcgaaaatggacggagaacaagaattgcatacgagagaatgtgtaacattctcaaggggaaatttcaaacagcagcacaacgagcaatgatggaccaggtgagggaaagccggaatcctgggaatgctgaaattgaagatctcatcttccttgcacggtctgctctcattctgaggggatcagtggctcataagtcctgcctgcctgcttgtgtgtatggacttgctgtagccagtggatacgactttgagagggagggatactccctagtcggaattgatcctttccgtctgctccaaaacagtcaagtcttcagtcttatcagaccaaacgaaaatccagcacataaaagtcagctggtatggatggcatgtcactctgcagcatttgaagatctgagagtgtcgagcttcatcaggggaacaagagtggtcccaagaggacaactgtccaccagaggagttcagattgcttcaaatgagaacatggagacaatggactccagtactcttgaattgaggagcagatactgggctataagaaccaggagcggagggaacacaaaccagcagagagcatctgcaggacaaatcagcgtacagcccacattctcagtgcagagaaatctcccattcgagagagcaaccattatggcggcatttacaggaaacacagaaggcagaacttcagacatgagaactgagatcataaggatgatggaaaatgccagacctgaagatgtgtctttccaggggcggggagtcttcgagctctcggacgaaaaggctacgaacccgatcgtgccttcctttgacatgagtaatgagggatcttatttcttcggagacaatgcagaggagtatgacaattaa
>H1N1_Human_MH126009_A/Minnesota/06/2018|2018.025
atggcgtctcaaggcaccaaacgatcatatgaacaaatggagactggtggggagcgccaggataccacagaaatcagagcatctgttggaagaatgattggtggaatcgggagattctacatccaaatgtgcactgaactaaaactcagtgattatgatggacgactaatccagaatagcataacaatagagagaatggtgctttctgcttttgatgagagaagaaataaatacctagaagagcatccaagtgctgggaaggaccctaagaaaacaggaggacccatctatagaagaatagacggaaaatggacgagagaactcatcctttatgacaaagaagaaataaggagagtttggcgccaagcaaacaatggcgaagatgcaacagcaggtcttactcatatcatgatttggcattccaatctgaatgatgccacatatcagaggacaagagcacttgttcgcactggaatggatcccagaatgtgctctctaatgcaaggttcaacacttcccaggaggtctggtgccgcaggtgctgcagtaaaaggggttggaacaatagctatggagttaatcagaatgataaaacgtggaatcaatgaccgaaatttctggaggggtgaaaatggacgaaggacaagagttgcttatgaaagaatgtgcaatatcctcaaaggaaaatttcaaacagctgcccagagggcaatgatggatcaagtaagagaaagtagaaacccaggaaacgctgagattgaagacctcattttcctggcacgatcagcactcattctgagaggatcagttgcacataaatcctgcctgcctgcttgtgtgtatgggcttgcagtagcaagtggccatgactttgaaagggaagggtactcactggtcgggatagacccattcaaattactccaaaacagtcaagtggtcagcctgatgagaccaaatgaaaatccagctcacaagagtcaattggtatggatggcatgccactctgctgcatttgaagatttaagagtatcaagtttcataagaggaaagaaagtgatcccaagaggaaagctttccacaagaggggttcagattgcttcaaatgagaatgtggaaaccatggactccaataccctggaactaagaagcagatactgggccataagaaccaggagtggaggaaataccaatcaacagaaggcatccgcaggccagatcagtgtgcagcctacattctcagtgcagcgaaatctcccttttgaaagagcaaccgttatggcagcattcagcgggaacaatgaaggacggacatccgacatgcgaacagaagttataagaatgatggaaagtgcaaagccagaggatttgtccttccaggggcggggagtcttcgagctctcggacgaaaaggcaacgaacccgatcgtgccttcctttgacatgagtaatgaagggtcttatttcttcggagacaatgcagaggagtatgacaattga
>H2N5_Avian_CY003874_A/mallard/Alberta/884/1984|1984.633
atggcgtctcaaggcaccaaacgatcttatgagcagatggaaactggtggggaacgccagaatgctactgaaatcagagcatctgttgggagaatggttggtggaatcgggagattctacatacaaatgtgcactgagctcaaactcagtgactatgaagggagactgatccaaaacagcataacaatagagagaatggttctctcggcatttgatgagaggagaaacaaatatctggaagagcatcccagtgctgggaaagaccctaagaagactggaggcccaatctacaggaggagagatgggaaatggatgagagaattgatcctatatgacaaagaggagatcagaaggatttggcgtcaagcgaataatggggaagacgcaactgctggtctcacccatttgatgatctggcattccaatctgaatgatgccacataccagagaacaagagcacttgtgcgtactgggatggatcccaggatgtgctctcttatgcaaggctcaactctcccgaggagatctggggctgctggagcagcagtgaaaggggttggaacaatggtaatggaattgatccggatgatcaagcgagggatcaatgatcggaatttctggagaggcgaaaatggacggaggacaagaattgcttatgaaagaatgtgcaacattctcaaagggaaattccaaacagcagcacaacgagcaatgatggaccaggtgagagaaagccggaatcctgggaatgctgaaattgaagatctcatctttcttgcacggtctgctctcattctgaggggatcagtggctcacaagtcctgcctgcctgcttgtgtgtatggacttgctgtggccagtggatacgactttgaaagagagggatactccctagtcgggattgatcctttccgtctgctccaaaacagtcaagtcttcagtcttatcagaccaaacgaaaatccagcacataaaagtcaactggtatggatggcatgtcactctgcagcatttgaagatctgagagtgtcaagcttcatcagaggaacaagagtagtcccaagaggacaactgtccaccagaggagttcagattgcttcaaatgagaacatggagacaatggactccagtactcttgaattgaggagcagatactgggctataagaaccagaagcggagggaacactaaccagcagagagcatctgcaggacaaatcagcgtacagcccacattctctgtgcagaggaacctcccattcgagagagcaaccattatggcggcatttacaggaaacactgaaggcagaacttcagacatgagaactgagatcataaggatgatggaaaatgccagacctgaagatgtgtctttccaggggcggggagtcttcgagctctcggacgaaaaggcaacgaacccgatcgtgccttcctttgacatgagcaacgagggatcttatttcttcggagacaatgcagaggaatatgacaattaa
>H1N1_Human_KT836842_A/South_Dakota/16/2015|2015.197
atggcatctcaaggcaccaaacgatcatatgaacaaatggagactggtggggagcgccaggatgccacagaaatcagagcatctgtcggaagaatgattggtggaatcgggagattctacatccaaatgtgcactgaactcaaactcagtgattatgatggacgactaattcagaatagcataacaatagagaggatggtgctttctgcttttgatgagagaagaaataaatacctagaagagcatcccagtgctgggaaagaccctaagaaaacaggaggacccatctatagaagaatagatggaaaatggatgagagaactcatcctttatgacaaagaagaaataaggagagtttggcgccaagcaaacaatggcgaagatgcaacagcaggtcttactcatatcatgatttggcattccaacctgaatgatgccacatatcagaggacaagagcacttgttcgcaccggaatggatcccagaatgtgctctctgatgcaaggttcaacacttcccagaaggtctggtgccgcaggtgctgcggtgaaaggagttggaacaatagctatggagttaatcagaatgatcaaacgtggaatcaatgaccgaaatttctggaggggtgaaaatggacgaaggacaagagttgcttatgaaagaatgtgcaatatcctcaaagggaaatttcaaacagctgcccagagggcaatgatggatcaagtaagagaaagtcgaaacccaggaaacgctgagattgaagacctcattttcctggcacggtcagcacttattctgaggggatcagttgcacataaatcctgcctgcctgcttgtgtgtatgggcttgcagtagcaagtggccatgactttgaaagggaagggtactcactggtcgggatagacccattcaaattactccaaaacagtcaagtggtcagcctgatgagaccaaatgaaaatccagctcacaagagtcaattggtatggatggcatgccactctgctgcatttgaagatttaagagtatcaagtttcataagaggaaagaaagtgatcccaagaggaaagctttccacaagaggagttcagattgcttcaaatgagaatgtggaaaccatggactccaataccctggaactaagaagcagatactgggccataaggaccaggagtggaggaaataccaatcaacagagagcatctgcaggccagatcagtgtgcagcctacattctcagtgcagcgaaatctcccttttgaaagagcaaccattatggcagcattcagcgggaacaatgaaggacggacatccgacatgcgaacagaaattataaggataatggaaagtgcaaagccagaggatttgtccttccaggggcggggagtcttcgagctctcggacgaaaaggcaacgaacccgatcgtgccttcctttgacatgagtaatgaagggtcttatttcttcggagacaatgcagaggagtatgacaattga
>H9N2_Avian_CY184176_A/mallard/Sweden/99668/2009|2009.710
atggcgtctcaaggcaccaaacgatcttatgaacagatggaaactggtggggaacgccagaatgctactgagatcagagcatctgttggaagaatggtcggtggaattggtagattctacatacagatgtgcactgagctcaaactcagcgactatgaggggagactgatccagaacagcataacaatagaaagaatggttctctctgcatttgacgagaggagaaacaaatacctggaagaacaccccagtgcgggaaaggatccgaagaaaactggaggtccaatttacagaaggagagatggaaaatgggtgagagagctggttctgtatgacaaagaagaaatcaggaggatctggcgtcaagcaaacaatggagaggatgcaactgctggtctcactcatctgatgatttggcattccaatttgaatgatgccacatatcagagaacaagagctctcgtgcgtactgggatggaccccagaatgtgctctctgatgcaaggatcaactctcccgaggagatctggagctgctggtgcagcagtgaagggagttggaacgatggtgatggagctaattcggatgataaagcgggggatcaatgatcggaatttctggagaggtgaaaatggacgaaggaccaggattgcatatgagagaatgtgcaacatcctcaaagggaaatttcaaacagcagcacaacgagcaatgatggatcaggtgcgagaaagcaggaatccagggaatgctgaaattgaagacctcatcttcctggcacggtctgcactcatcctgagaggatcagtggctcataagtcctgcttgcctgcttgtgtatatggacttgctgtggccagtggatatgactttgaaagggaagggtactctctggtcggaatagatcctttccgtctacttcaaaacagccaggtattcagtctcatcagaccaaatgagaatccagcacacaagagccaactggtatggatggcatgccattccgcagcatttgaagacctgagagtgtcaagcttcatcagagggactagagcggtcccaagaggacaattgtccaccagaggagttcaaattgcttcgaatgagaacatggaaacaatggactccagcactcttgaactgagaagcagatattgggccataagaaccaggagtggaggaaacaccaatcaacagagagcatccgcaggacaaatcagtgtgcaacccactttctcagtacagagaaatcttcccttcgagagggcgaccatcatggcagcattcacagggaacactgagggcagaacatctgacatgaggactgaaatcataagaatgatggaaagtgccagaccagaagatatgtctttccaggggcggggagtcttcgagctctcggacgaaaaggcaacgaacccgatcgtgccttcctttgacatgagtaatgagggatcttatttcttcggagacaatgcagaggagtatgacaattaa
>H3N2_Swine_HQ734216_A/swine/Pennsylvania/62170-2/2010|2010.814
atggcgtctcaaggcaccaaacgatcatatgaacaaatggagactggtggggagcgccaggatgccacagagatcagagcatctgtcggaagaatgattggtggaatcggaaaattctacatccaaatgtgcactgaactcaaactcagtgattatgagggacgactaatccaaaatagcataacaatagagagaatggtgctctctgctttcgatgagagaagaaataagtacctagaagagcatcccagtgctgggaaggatcctaagaaaactggaggacccatatatagaagagtagacggaaagtggatgagagaactcattctttatgacaaagaagaaataaggagagtttggcgccaagcaaacaatggtgaagatgcaacagctggccttactcatatcatgatttggcattccaatctgaatgatgccacgtaccagagaacaagagcgcttgttcgcactggaatggatcccagaatgtgctctctaatgcaaggttcaacacttcccagaaggtctggggccgcaggtgctgcagtaaaaggagttggaacaatagcaatggaactaatcagaatgatcaaacgtgggatcaatgaccgaaacttctggagaggtgaaaatggacgaagaacaaggattgcatatgagagaatgtgcaatatccttaaaggaaaatttcagacagcagcccagagggcaatgatggatcaagtgagagaaagtcgaaacccaggaaatgctgagattgaagatctcattttcctggcacggtcagcacttattctaaggggatcagttgcacataagtcttgcctgcctgcttgtgtgtatgggcttgcagtggcaagtggacatgactttgaaagggaaggatactcactggtcgggatagacccatttaaattactccaaaacagtcaagtgttcagcctgataagaccaaatgaaaacccagctcacaagagtcaattagtgtggatggcatgccactctgctgcatttgaggatctaagggtatcaagtttcataagagggaagaaagtgcttccaagaggaaagctttccacaagaggggtccagattgcttcaaatgagaatgtggaagccatggattccaataccttagaactgagaagcagatactgggccataaggaccagaagtggaggaaataccaatcaacagaaagcatccgcgggccaaatcagtgtgcaacctacattctcagtgcaacggaatctcccttttgaacgagcaaccgttttggcagctttcagcgggaacaatgaaggacggacatccgatatgcgaacagaagttataaggatgatggaaagtgcaaagccagaagatttgtccttccaggggcggggagtcttcgagctctcggacgaaaaggcaacgagcccgatcgtgccttcctttgacatgagtaatgaagggtcttatttcttcggagacaaaggagaagagaatgacagttga
>H1N1_Human_CY026854_A/Ohio/UR06-0341/2007|2007.134
atggcgtcccaaggcaccaaacggtcttacgaacaaatggagactgatggggaacgccagaatgcaactgaaatcagagcatccgtcggaagaatgattggtggaattgggcgattctacatccaaatgtgcaccgagcttaagctcaatgattatgagggacggctgatccagaacagcttaacaatagagagaatggtgctctctgcttttgatgagaggagaaataaatatctggaagaacaccccagcgcggggaaagatcctaagaaaactggaggacccatatacaagagagtagatggaaagtgggtgagggaactcgtcctttatgacaaagaagaaataaggcggatttggcgccaagccaacaatggtgatgatgcaacggctggtttgactcacattatgatctggcattctaatttgaatgatacaacttaccagaggacaagagctcttgtccgcaccggaatggatcccaggatgtgctctttgatgcaaggttcaactctccccagaagatctggagcagcaggcgctgcagtcaaaggagttgggacaatggtattggagttaatcaggatgatcaaacgtgggatcaatgaccgaaacttctggaggggtgagaatggaagaaaaacaaggattgcttatgagagaatgtgcaacattctcaaaggaaaatttcaaacagctgcacaaaaagcaatgatggatcaagtgagagaaagccggaacccaggaaatgctgagatcgaagatctcacttttctggcacggtctgcactcatattgagaggatcagttgctcacaagtcttgcctgcctgcctgtgtgtatggaccagccgtagccagtgggtatgacttcgaaaaagagggatactctttggtaggagtagaccctttcaaactgcttcaaaccagtcaggtatacagtctaattagaccaaacgagaatcccgcacacaagagccagttagtgtggatggcatgcaattctgctgcatttgaagatctaagagtgtcaagcttcatcagagggacaagagtacttccaagggggaaactctccactagaggagtacaaattgcttcaaatgaaaacatggatgctattgtatcaagtactcttgaactgagaagcagatactgggccataagaaccagaagtggagggaacactaatcaacaaagggcctctgcgggccaaatcagcacacagcctacgttttctgtgcagagaaacctcccatttgacaaagcaaccatcatggcagcattcactgggaatacagagggaagaacatcagacatgagggcagaaatcataaagatgatggaaagtgcaagaccagaagaagtgtccttccaggggcggggagtctttgagctctcggacgaaagggcaacgaacccgatcgtgccctcctttgacatgagtaatgaaggatcttatttcttcggagacaatgcagaggagtacgacaattaa
>H6N2_Avian_KJ200664_A/chicken/Guangdong/S1453/2010|2010.173
atggcgtctcaaggcaccaaacgatcctatgaacagatggaaactggtggagaacgccagaatgccactgagatcagagcatctgttggaagaatggttggtggaattgggagattttacatacagatgtgcactgagctcaaactcagcgactatgaaggaaggctaattcagaacagcataacaatagagagaatggtcctctctgcatttgatgaaaggcggaacaaatacctagaagaacatcccaatgcaggaaaggacccgaagaaaactggaggtccagtttatcgaaggagagacgggaaatggatgagagagctggttctatatgacaaggaggaaatcaggaggatctggcgtcaagcgaacaatggagaagacgcgactgctggtctcactcatttgatgatctggcattccaatctcaatgacgccacttaccagagaacaagggctcttgtgcgtactggaatggaccccagaatgcgctctctaatgcaaggatcaactctcccaaggagatctggagctgctggtgcagcagtaaagggtgtcggaacgatggtgatggaactaattcggatgataaaaagagggatcaacgatcggaatttctggagaggcgaaaatggacgaagaaccagaattgcatatgagagaatgtgcaacatcctcaaagggaaattccaaacagcagcacaaagagcaatgatggaccaggtgcgagaaagcagaaatcctggaaatgctgaaattgaagatctcatcttcctggcacggtctgcactcattctgagaggatcagtggcccataagtcctgcttgcctgcatgtgtgtatggacttgctgtggccagtggatatgactttgagagagaagggtactctctagtcgggatagaccctttccgtctgcttcaaaacagccaggtcttcagtctcattagaccaaatgagaatccagcacacaagagtcaattggtgtggatggcatgtcattctgctgcatttgaagacctgagagtctcaagcttcatcagagggacaagagtagtcccaagagggcaactatcgaccagaggagttcaaattgcttcaaatgagaacgttgaaacaatggactccagcactcttgaactgaggagcagatattgggctataagaaccaggagtggaggaaacaccaaccaacagagagcatctgcaggacaaatcagtgtacagcctactttctcagtacagagaaatcttcccttcgaaagagcaaccattatggcggcattcacagggaatactgagggcagaacatctgacatgaggactgaaatcataaggatgatggaaagtgccagaccagaagatgtgtctttccaggggcggggagtcttcgagctctcggacgaaaaggcaacgaacccgatcgtgccttcctttgacatgagtaaagaaggatcttatttcttcggagacaatgcagaggagtatgacaattaa
>H11N9_Avian_CY021472_A/mallard/Maryland/1124/2005|2005.500
atggcgtctcaaggcaccaaacgatcttatgagcagatggaaactggtggggaacgccagaatgccactgaaatcagagcatctgttgggaggatggttggtggaatcgggagattctacatacagatgtgcaccgaactcaaactcagtgactacgaagggagactgatccaaaacagcatcaccatagagagaatggttctctcggcgtttgatgagagaagaaacaaatatctggaagagcatcccagtgccggaaaagaccccaagaaaactggaggtccaatctacaggaggagagatgggaaatgggtgagagaattgatcttatatgacaaagaggagatcagaagaatttggcgtcaagcgaataatggagaagacgcaactgctggtctcacccatttgatgatatggcattccaacctgaatgatgccacataccagagaacaagggcacttgtgcgtactgggatggaccccaggatgtgctctctgatgcaaggctcaactcttccgaggaggtctggggccgctggagctgcagtgaaaggggttggaacaatggtgatggaattgattcggatgatcaagcgaggtatcaatgatcggaatttctggagaggtgaaaatggacggaggacaagaattgcttacgaaagaatgtgcaacatcctcaaggggaaattccaaacagcagcacaacgagcaatgatggaccaagtgagagagagccggaatcctggaaacgccgaaattgaagatctcatctttctcgcacggtctgctctcatcctgagggggtcagtggcccataagtcctgtctgcctgcttgtgtgtatggacttgctgtagccagtggatacgactttgaaagagagggatactccctagtcggaattgaccctttccgcctgctccaaaacagtcaagttttcagtctcatcagaccaaacgaaaatccagcacacaaaagtcaactggtatggatggcgtgccattctgcagcatttgaggatctgagggtgtcaagcttcatcagaggaacaagagtggtcccaagaggacaattgtccaccagaggagttcagattgcttcaaatgagaacatggagacaatggattccagtactcttgaattgaggagcagatactgggctattaggacaagaagtggagggaacactaaccagcagagagcatctgcagggcagatcagcgtgcagccaacattctctgtgcagagaaacctcccgttcgagagagcaaccattatggcggcatttacaggaagcaccgaaggcagaacttcagacatgaggactgagatcataaggatgatggaaaatgccagacctgaggatgtgtctttccaggggcggggagtcttcgagctctcggacgaaaaggcaacgaacccgatcgtgccttcctttgacatgagtaatgaaggatcttatttcttcggagacaatgcagaggagtatgacaattaa
>H11N9_Avian_KX351706_A/mallard/California/57889/2015|2015.537
atggcgtctcaaggcaccaaacgatcctatgaacaaatggaaactggtggggaacgccagaatgccactgaaatcagggcatctgttgggagaatggttggtggaatcggaagattctacatacagatgtgcactgagctcaaactcagtgattacgaagggagactgatccaaaacagcataaccatagaaaggatggttctctcggcatttgatgagaggagaaacaagtatctggaggaacatcccagtgctgggaaggatcctaagaagactgggggtccaatctacaggaggagagatggcaaatgggtgagagagttgatcctatacgataaagaagagatcagaaggatttggcgtcaagctaataatggggaggacgcaactgctggtctcacccatttgatgatttggcattccaatctgaatgatgccacataccagagaacaagggcacttgtgcgtactggaatggaccctaggatgtgctctctgatgcaaggctcaacccttccgaggagatccggggctgctggagcggcagtgaaaggagttggaacaatggtgatggaattgatccggatgatcaagcgagggatcaatgatcggaacttctggagaggcgaaaacggacggagaactaggattgcctacgagagaatgtgcaacatcctcaagggaaagttccaaacagcagcacaacgagcaatgatggaccaagtgagagaaagccggaatcctgggaatgctgaaattgaagatctcatctttctcgcacgatctgctctcattctgaggggatcagtggctcataagtcctgcctgcctgcttgtgtgtatggacttgctgtagccagtggatacgattttgaaagagagggatactctctagtcggaattgaccctttccgtctgctccaaaacagtcaagtcttcagtctcatcagaccaaacgaaaatccggcgcataaaagtcagctggtatggatggcatgccattctgcggcatttgaagacctgagagtgtcaagcttcatcagaggaacaagagtagttccaagaggacaactgtccaccagaggagttcagattgcctcaaatgagaacatggagacaatggactccagtactcttgaactgaggagcagatactgggctataagaacaagaagcggaggaaacactaaccaacagagagcttctgcaggacaaatcagcgtacagcccacattctctgtacagagaaacctcccattcgagagagcaaccatcatggcggcatttacaggaaatactgaaggcaggacttcagacatgaggactgagatcataaggatgatggaaaatgccagacctgaagatgtgtctttccaggggcggggagtcttcgagctctcggacgaaaaggcaacgaacccgatcgtgccttcctttgacatgagtaatgaaggatcttatttcttcggagacaatgcagaggagtatgacaattaa
>H4N6_Avian_CY157361_A/mallard/California/3166/2012|2012.595
atggcgtctcaaggcaccaaacgatcttacgaacaaatggaaactggtggggagcgccagaatgccactgaaatcagagcatctgttgggagaatggttggtggaatcgggagattctacatacagatgtgcactgaactcaaactcagtgactacgaagggaggctgatccaaaacagcataaccatagagaggatggttctctcggcatttgatgagaggagaaacaaatatctggaggagcatcccagtgctgggaaagatcccaagaagactggaggtccaatctacaggaggagagatggtaaatggatgagagagttgatcctatatgacaaagaagagatcagaagaatctggcgccaagccaacaatggggaggacgcaacggctggtctcactcatttgatgatttggcattcaaatctgaatgatgccacataccagagaacaagggcacttgtgcgtactgggatggaccccaggatgtgctctctgatgcaaggctcaacccttccgaggagatctggggctgctggagcggcagtgaaaggggttggaacaatggtgatggaattgatccggatgatcaagcgagggatcaatgatcgcaatttctggagaggcgaaaatggacggagaactagaattgcttacgagagaatgtgcaacatcctcaagggaaaattccaaacagcagcacaacgagcaatgatggaccaagtgagggagagccggaatcctggaaatgctgaaattgaagatctcatctttctcgcacggtctgctctcatcttgaggggatcagtggctcataagtcctgcctgcctgcttgtgtgtatggacttgctgtagccagtggatacgactttgaaagagagggatactctctagtcggagttgatcctttccgtctgctccaaaacagtcaagtcttcagtctcatcagaccaaacgaaaatccggcgcataaaagccagctggtatggatggcatgccactctgcagcatttgaagatctgagagtgtcaagcttcatcaggggaacaagagtagtcccaagaggacaactgtccaccagaggagttcagattgcttcaaatgagaacatggagacaatggactccagtactcttgagttgaggagcagatactgggctataagaacaagaagtggagggaacactaatcaacagagagcatctgcaggacaaatcagcgtacagcccactttctctgtgcagagaaacctcccattcgagagagcaaccattatggcggcatttacaggaaacactgaaggcagaacttcagacatgagaactgagatcataaggatgatggaaaatgccagacctgaggatgtgtctttccaggggcggggagtcttcgagctctcggacgaaaaggcaacgaacccgatcgtgccttcctttgacatgagtaatgaaggatcttatttcttcggagacaatgcagaggagtatgacaattaa
>H1N1_Human_CY002531_A/New_York/220/2002|2002.984
atggcgtcccaaggcaccaaacggtcttacgaacagatggagactgatggggaacgccagaatgcaactgaaatcagagcatccgtcggaagaatgattggtggaattgggcgattctacatccaaatgtgcaccgagctcaagctcaatgattatgagggacgactgatccagaacagcttaacaatagagagaatggtgctctctgcttttgatgagaggagaaataaatatctggaagaacatcccagcgcggggaaagatcctaagaaaactggaggacccatatacaagagagtagatggaaagtggatgagggaactcgtcctttatgacaaagaagaaataaggcggatttggcgccaagccaacaatggtgatgatgcaacggctggtttgactcacattatgatctggcattctaatttgaatgatacaacttaccagaggacaagggctcttgtccgcaccggaatggatcccaggatgtgctctttgatgcaaggttcaactctccctagaagatctggagcagcaggcgctgcagtcaaaggagttgggacaatggtattggagttaatcaggatgatcaaacgtgggatcaatgaccgaaacttctggaggggtgagaatggaagaaaaacaaggattgcttatgagagaatgtgcaacattctcaaaggaaaatttcaaacagctgcacaaaaagcaatgatggatcaagtgagagaaagccggaacccaggaaatgctgagatcgaagatctcacttttctggcacggtctgcactcatattgagaggatcagttgctcacaagtcttgcctgcctgcctgtgtgtatggaccagccgtagccagtgggtacgacttcgaaaaagagggatactctttggtaggagtagaccctttcaaactgcttcaaaccagtcaggtatacagcctaatcagaccaaacgagaatcccgcacacaagagccagttggtgtggatggcatgcaattctgctgcatttgaagatctaagagtgtcaagcttcatcagagggacaagagtacttccaagggggaagctctccactagaggagtacaaattgcttcaaatgaaaacatggatgctattgtatcaagtactcttgaactgagaagcagatactgggccataagaaccagaagtggagggaacactaatcaacaaagggcctctgcgggccaaatcagcacacaacctacgttttctgtgcagagaaacctcccatttgacaaaacaaccatcatggcagcattcactgggaatacagagggaagaacatcagacatgagggcagaaatcataaagatgatggaaagtgcaagaccagaagaagtgtccttccaggggcggggagtctttgagctctcggacgaaagggcaacgaacccgatcgtgccctcctttgacatgagtaatgaaggatcttatttcttcggagacaatgcagaggagtacgacaattaa
>H3N3_Avian_CY045274_A/mallard/Quebec/16485/2005|2005.630
atggcgtctcaaggcaccaaacgatcctatgagcagatggaaactggtggggaacgccagaatgccactgaaatcagagcatctgtcgggagaatggttggtggaatcgggagattctacatacagatgtgcaccgaactcaaactcagtgactacgaagggagactgatccaaaacagcatcacaatagagagaatggttctctcggcgtttgatgagaggagaaacaaatatctggaagagcatcccagtgccggaaaagaccccaagaaaactggaggtccaatctacaggaggagagatgggaaatgggtgagagaattgatcttatatgacaaagaagagatcagaagaatttggcgtcaagcgaataatggagaagacgcaactgctggtctcacccatttgatgatatggcattccaacctgaatgatgccacataccagagaacaagggcacttgtgcgtactgggatggaccccaggatgtgctctctgatgcaaggctcaactcttccgaggaggtctggggccgctggagctgcagtgaaaggggttggaacaatggtgatggaattgatccggatgatcaagcgaggtgtcaatgatcggaatttctggagaggtgaaaatggacggaggacaagaattgcttacgaaaggatgtgcaacatcctcaaggggaaattccaaacagcagcacaacgagcaatgatggaccaagtgagagagagccggaatcctggaaacgctgaaattgaagatctcatctttctcgcacggtctgctctcattctgaggggatcagtggctcataagtcctgtctgcctgcttgtgtgtatggacttgctgtagccagtggatacgactttgaaagggagggatactccctagtcggaatcgaccctttccgtctgctccaaaacagtcaagttttcagtctcatcagaccaaacgaaaatccagcacacaaaagtcaactggtatggatggcgtgccattctgcagcatttgaggatctgagggtgtcaagcttcatcagaggaacaagagtagtcccaagaggacaattgtccaccagaggagttcagattgcttcaaatgagaacatggagacaatggattccagtactcttgaattgaggagcagatactgggctattaggacaagaagtggagggaacactaaccagcagagagcatctgcagggcaaatcagcgtgcagccaacattctctgtgcagagaaacctcccgttcgagagagcaaccattatggcggcatttacaggaaacactgaaggcagaacttcagacatgaggactgagatcataaggatgatggaaaatgccagacctgaggatgtgtctttccaggggcggggagtcttcgagctctcggacgaaaaggcaacgaacccgatcgtgccttcctttgacatgagtaatgaaggatcttatttcttcggagacaatgcagaggagtatgacaattaa
>H4N6_Avian_CY132136_A/mallard/Ohio/10OS1319/2010|2010.584
atggcgtctcaaggcaccaaacgatcctatgaacaaatggaaactggtggggaacgccagaatgccactgaaatcagagcatctgttgggagaatggttggcggaatcgggagattctacatacagatgtgcactgagctcaaactcagtgactacgaagggagactgatccaaaacagcataaccatagaaaggatggttctctcggcatttgatgagaggagaaacaagtatctggaggagcatcccagtgctgggaaggatcccaagaagactggaggtccaatctacaggagaagagatggcaaatggatgagagagttgatcctatatgacaaagaagagatcagaagaatttggcgtcaagctaataatggagaggacgcaactgctggtctcacccatttgatgatttggcattccaatctgaatgatgccacataccagagaacaagggcacttgtgcgtactggaatggaccctaggatgtgctctctgatgcaaggctcaacccttccgaggagatctggggctgctggagcggcagtgaaaggagttggaacaatggtgatggaattgatccggatgatcaagcgagggatcaatgatcggaatttctggagaggcgaaaatggacggagaactaggattgcctacgagagaatgtgcaacatcctcaagggaaagttccaaacagcagcacaacgagcaatgatggaccaagtgagggaaagccggaatcctgggaatgctgaaattgaagatctcatctttctcgcacgatctgctctcatcctgaggggatcagtggctcataagtcctgcctgcctgcttgtgtgtatggacttgctgtagccagtggatacgactttgaaagagagggatactctctagtcggaattgaccctttccgtctgctccaaaacagtcaagtcttcagtctcatcagaccaaacgaaaatccagcgcataaaagtcagctggtatggatggcatgccactctgcggcatttgaagatctgagagtgtcaagcttcatcagaggaacaagagtagtcccaagaggacaactgtccaccagaggagttcagattgcttcaaatgagaacatggagacaatggactccagtactcttgaactgaggagcagatactgggctataagaacaagaagcggaggaaacactaaccaacagagagcatctgcaggacaaatcagcgtacagcccacattctctgtgcagagaaacctcccattcgagagagcaaccatcatggcggcatttacaggaaacactgaaggcagaacttcagacatgagaactgagatcataaggatgatggaaaatgccagacctgaagatgtgtctttccaggggcggggagtcttcgagctctcggacgaaaaggcaacgaacccgatcgtgccttcctttgacatgagtaatgaaggatcttatttcttcggagacaatgcagaggagtatgataattaa
>H3N2_Avian_CY178393_A/mallard/Wisconsin/260/1980|1980.500
atggcgtctcaaggcaccaaacgatcttatgagcagatggaaactggtggggaacgccagaatgccactgaaatcagagcatctgttgggagaatggttggtggaatcgggagattctacatacagatgtgcactgaactcaaactcagtgactatgaaggaagactgatccaaaacagcataacaatagagagaatggttctctcggcatttgatgaaaggagaaacaaatatctggaagagcatcccagtgctgggaaagaccctaagaagactggaggtccaatctacaggaggagagatgggaaatggatgcgagaattgatcctgtatgacaaagaggagatcagaaggatttggcgtcaagcgaataatggagaagatgcaactgctggcctcacccatttgatgatctggcattccaatctgaatgatgccacatatcaaagaacaagggcacttgtgcgtactggaatggatcccaggatgtgctctctgatgcaaggctcaactcttccgaggaggtctggggctgctggagcagcagtgaaaggggttggaacaatggtgatggaattgatccggatgatcaagagagggatcaatgatcggaatttctggagaggcgaaaatggacggaggacaagaattgcttacgaaagaatgtgcaacattctcaaagggaaattccaaacagcagcacaacgagcaatgatggaccaggtgagggaaagccggaatcctgggaatgctgaaattgaagatctcatctttcttgcacggtctgctctcattctgaggggatcagtggctcataagtcctgcctgcctgcttgtgtgtatggacttgctgtggctagtggatacgactttgaaagggagggatactccctagtcggaattgatcctttccgtctgctccaaaacagtcaagtcttcagtcttatcagaccaaacgaaaatccagcacataaaagtcagctggtatggatggcatgtcactctgcagcatttgaagatctgagagtgtcaagtttcatcagaggaacaagagtggtcccaagaggacagctatccaccagaggagttcagattgcttcaaatgagaacatggagacaatggactccagtactcttgaattgaggagcagatactgggctatcagaaccagaagcggagggaacactaaccagcagagagcatctgcagggcaaatcagcgtacagcccacgttctctgtgcagagaaacctcccatttgagagagcaaccattatggcggcatttaccggaaacactgaaggcagaacttcagacatgagaactgagatcataaggatgatggaaaatgccagacctgaagatgtgtctttccaggggcggggagtcttcgagctctcggacgaaaaggcaacgaacccgatcgtgccttcctttgacatgagtaatgaaggatcttatttcttcggagacaatgcagaggaatatgacaattaa
>H1N2_Swine_CY130568_A/swine/Ohio/09SW1489E/2009|2009.507
atggcgtctcaaggcaccaaacgatcatatgaacaaatggagactggtggggagcgccaggatgccacagaaatcagagcatctgtcggaagaatgattggtggaatcgggaaattctacatccaaatgtgtactgaactcaaactcagtgattatgagggacgactaatccaaaatagcataacaatagagagaatggtgctctctgctttcgatgagagaagaaataagtacctagaagagcatcccagtgctgggaaggatcctaagaaaactggaggacccatatatagaagagtagacggaaagtggatgagagaactcattctttatgacaaagaagaaataaggagagtttggcgccaagcaaacaatggtgaagatgcaacagctggccttactcatatcatgatttggcattccaatctgaatgatgccacgtaccagagaacaagagcgcttgttcgcactggaatggatcccagaatgtgctctctaatgcaaggttcaacacttcccagaaggtctggggccgcaggtgctgcagtaaaaggagttggaacaatagcaatggaactaatcagaatgatcaaacgtgggatcaatgaccgaaacttctggagaggtgaaaatggacgaagaacaaggattgcatatgagagaatgtgcaatattcttaaaggaaaatttcagacagcagcccagagggcaatgatggatcaagtgagagaaagtcgaaacccaggaaatgctgagattgaagatctcattttcctggcacggtcagcacttattctaaggggatcagttgcacataagtcttgcctgcctgcttgtgtgtatgggcttgcagtggcaagtggacatgactttgaaagggaaggatactcactggtcgggatagacccatttaaattgctccaaaacagtcaagtgttcagcctgataagaccaaatgaaaacccagctcacaagagtcaattagtgtggatggcatgccactctgctgcatttgaggatctaagggtatcaagtttcataagagggaagaaagtgattccaagaggaaagctgtccacaagaggggtccagattgcttcaaatgaaaatgtggaagccatggattccaataccttagagctgagaagcagatactgggccataaggaccagaagtggagggaataccaatcaacagaaagcatccgcgggccagatcagtgtgcaacctacattctcagtgcaacggaatctcccttttgaaagagcaaccgttttggcagctttcagcgggaacaatgaaggacggacatccgatatgcgaacagaagttataaggatgatggaaagtgcaaagccagaagatttgtccttccaggggcggggagtcttcgagctctcggacgaaaaggcaacgagcccgatcgtgccttcctttgacatgagtaatgaaggatcttatttcttcggagacaatgcagaggagtatgacagttga
>H10N3_Avian_MG280531_A/common_goldeneye/Wisconsin/16OS4147/2016|2016.921
atggcgtctcaaggcaccaaacgatcctatgaacagatggaaactggtggggaacgccagaatgccactgaaatcagagcatctgttgggagaatggttggcggaatcggaagattctacatacagatgtgcactgagctcaaactcagtgaccacgaagggagactgatccaaaacagcataaccatagagaggatggttctctctgcgtttgatgagaggagaaacaagtatctggaggagcatcccagtgctgggaaggatcccaagaagactggaggtccaatctacaggaggagagagggcaaatggatgagagagttgatcctatatgacaaggaagagatcaggagaatttggcgtcaagctaataatggggaggacgcaactgctggtctcacccatttgatgatttggcattccaatcttaatgatgccacataccagagaacaagggcacttgtgcgtactggaatggaccctaggatgtgctctctaatgcaaggctcaaccctcccgaggagatctggggctgctggagcagcagtaaaaggggttggaacaatggtgatggaactgatccggatgatcaaacgaggaatcaatgatcgaaatttctggagaggcgaaaatggacggagaactaggattgcctacgagagaatgtgcaacatcctcaagggaaagttccaaacagcagcacaacgagcaatgatggaccaagtgagggaaagccggaatcctgggaatgctgaaattgaagatctcatctttctcgcacgatctgctctcattctgaggggatcagtggctcataagtcctgcctgcctgcttgtgtgtatggacttgctgtagccagtggatacgactttgaaagagagggatactctctagtcggaattgatcctttccgtctgctccaaaacagtcaagtcttcagtcttatcagaccaaacgaaaatccagcacataagagtcagctggtatggatggcatgccactctgcagcatttgaagatctgagagtgtcaagcttcatcaggggaacaagagtagtcccaagaggacagctgtccaccagaggagttcagattgcttcaaatgagaacatggaaacgatggaatccagtactcttgaactgaggagcagatactgggctataagaacaagaagcggaggaaacactaaccaacagagagcatctgcaggacaaatcagcgtacagcccacattctctgtgcagagaaacctccctttcgagagagcaaccatcatggcggcatttacaggaaacactgaaggcagaacttcagacatgagaactgagatcataaggatgatggaaaatgccagacctgaagatgtgtctttccaggggcggggagtcttcgagctctcggacgaaaaggcaacgaacccgatcgtgccttcctttgacatgagtaatgaaggatcttatttcttcggagacaatgcagaggagtatgacaattaa
>H2N3_Avian_CY117262_A/mallard/Alberta/309/1979|1979.603
atggcgtctcaaggcaccaaacgatcttatgagcagatggaaactggtggggaacgccagaatgccactgaaatcagagcatctgttgggagaatggttggtggaatcgggagattctacatacagatgtgtactgaactcaaacttagtgactatgaagggagactgatccaaaacagcataacaatagagagaatggttctctcggcatttgatgagaggagaaacaaatatctggaagagcatcccagtgctgggaaagaccctaagaaaactgggggtccaatctacaggaggagagatgggaaatggatgagagaattgatcctatatgacaaggaggagatcagaagaatttggcgtcaagcaaataatggagaagacgcaactgctggtctcacccatttgatgatctggcattccaatctgaatgatgccacatatcagagaacaagggcacttgtgcgcactgggatggatcccaggatgtgctctctaatgcagggctcaactcttccgaggaggtctggggctgctggagcagcagtgaaaggagttggaacaatggtgatggaattgatccggatgatcaagcgagggatcaatgatcggaatttctggagaggcgaaaatggacggaggacaagaattgcttacgaaagaatgtgcaacattctcaaggggaaatttcaaacagcagcacaacgagcaatgatggaccaggtgagggaaagccggaatcctgggaatgctgaaattgaagatctcatctttcttgcacggtctgctctcattctgaggggatcagtggctcataagtcctgcctgcctgcttgtgtgtatggacttgctgtggccagtggatacgactttgaaagggagggatactccctagtcggaattgatcctttccgtctgctccaaaacagtcaagtcttcagtcttatcagaccaaacgaaaatccagcacataaaagtcagctggtatggatggcatgtcactctgcagcatttgaagatctaagagtgtcaagcttcatcagaggaacaagagtggtcccaagaggacaactgtccaccagaggagttcagattgcttcaaatgagaacatggagacaatggactccagcactcttgaattgaggagcagatactgggctataagaaccagaagcggagggaacactaaccagcagagagcatccgcagggcaaatcagcgtacagcccacattctctgtgcagagaaacctcccgttcgagagagcaaccattatggcggcatttacaggaaacactgaaggcagaacttcagacatgagaactgagatcataaggatgatggaaaatgccagacccgaagatgtgtctttccaggggcggggagtcttcgagctctcggacgaaaaggcaacgaacccgatcgtgccttcctttgacatgagtaacgaaggatcttatttcttcggagacaatgcagaggaatatgacaattaa
>H1N1_Human_CY081070_A/Ontario/3620/2010|2010.896
atggcgtctcaaggcaccaaacgatcatatgaacaaatggagactggtggggagcgccaggatgccacagaaatcagagcatctgtcggaagaatgattggtggaatcgggagattctacatccaaatgtgcactgaactcaaactcagtgattatgatggacgactaatccagaatagcataacaatagagaggatggtgctttctgcttttgatgagagaagaaataaatacctagaagagcatcccagtgctgggaaggaccctaagaaaacaggaggacccatatatagaagaatagacggaaagtggatgagagaactcatcctttatgacaaagaagaaataaggagagtttggcgccaagcaaacaatggcgaagatgcaacagcaggtcttactcatatcatgatttggcattccaacctgaatgatgccacatatcagagaacaagagcgcttgttcgcaccggaatggatcccagaatgtgctctctaatgcaaggttcaacacttcctagaaggtctggtgccgcaggtgctgcggtgaaaggagttggaacaatagcaatggagttaatcagaatgatcaaacgtggaatcaatgaccgaaatttctggaggggtgaaaatggacgaaggacaagggttgcttatgaaagaatgtgcaatatcctcaaaggaaaatttcaaacagctgcccagagggcaatgatggatcaagtaagagaaagtcgaaacccaggaaacgctgagattgaagacctcattttcctggcacggtcagcactcattctgaggggatcagttgcacataaatcctgcctgcctgcttgtgtgtatgggcttgcagtagcaagtgggcatgactttgaaagggaagggtactcactggtcgggatagacccattcaaattactccaaaacagccaagtggtcagtctgatgagaccaaatgaaaacccagctcacaagagtcaattggtgtggatggcatgccactctgctgcatttgaagatttaagagtatcaagtttcataagaggaaagaaagtgattccaagaggaaagctttccacaagaggggtccagattgcttcaaatgagaatgtggaaaccatggactccaataccctggaactaagaagcagatactgggccataaggaccaggagtggaggaaataccaatcaacaaaaggcatccgcaggccagatcagtgtgcagcctacattctcagtgcagcgaaatctcccttttgaaagagcaaccgttatggcagcattcagcgggaacaatgaaggacggacatccgacatgcgaacagaagttataagaatgatggaaagtgcaaagccagaagatttgtccttccaggggcggggagtcttcgagctctcggacgaaaaggcaacgaacccgatcgtgccttcctttgacatgagtaatgaagggtcttatttcttcggagacaatgcagaggagtatgacagttga
>H1N1_Swine_CY022997_A/swine/Wisconsin/629/1980|1980.500
atggcgtctcaaggcaccaaacgatcatatgaacaaatggagactggtggggaacgccaggatgccacagaaatcagagcatctgtcggaagaatgattggtggaatcggaagattctacatccaaatgtgcactgaactcaaactcagtgactatgagggacgactgattcaaaatagcataacaatagagagaatggtgctctctgcttttgacgagagaaggaataaatacctagaagagcatcccagtgctgggaaagatcctaagaaaactggaggacccatatatagaagagtagacggaaaatggatgagggaactcatcctttatgacaaagaagaaataaggagagtttggcgccaagccaacaatggtgaagatgcaacagccggtcttacccatattatgatttggcactccaatctgaatgatgccacctatcagagaacaagagctcttgtccgcactgggatggatcccagaatgtgctccctaatgcaaggttcaacacttcccagaaggtctggagccgcaggtgctgcagtgaaaggagttggaacaatagcaatggagttaatcagaatgatcaaacgtggaatcaatgaccgaaacttctggaggggtgaaaatggacgaaggacaaggattgcatatgaaagaatgtgcaatattctcaaagggaaatttcagacagctgcccagagggcaatgatggatcaagtgagagaaagtcggaacccaggaaacgctgaaattgaagatctcattttcctggcacggtcagcacttattttaagagggtcagttgcacataagtcttgcctgcctgcttgtgtgtatggacttgcagtagcgagtgggcatgactttgaaagagaaggatattctctggtcgggatagaccccttcaaactacttcaaaacagtcaagtgttcagcctgatcagaccaaatgaaaacccagctcacaagagtcaattggtgtggatggcatgccattctgctgcatttgaggatttaagagtatcaagtttcataagagggaagaaagtggttccaagaggaaagctttccacaagaggggttcagattgcttcaaatgagaatgtggaagctatggactctagtaccctggaactaagaagcaggtactgggccataaggaccagaagcgggggaaataccaatcaacagaaggcatccgcaggccagatcagtgtgcaacctacattctcagtgcaacggaatctcccttttgagagagcgaccgttatggcagctttcattgggaacaatgagggacgaacatcagatatgcgaacggaaatcataaggatgatggaaagtgcaaagccagaagatttgtctttccaggggcggggagtcttcgagctctcggacgaaaaggcaacgaacccgatcgtgccttcctttgacatgaataatgaggggtcttatttcttcggagacaatgcagaggagtatgacaattga
>H1N1_Human_CY083041_A/Dakar/WRAIR0020T/2010|2010.126
atggcgtctcaaggcaccaaacgatcatatgaacaaatggagactggtggggagcgccaggatgccacagaaatcagagcatctgtcggaagaatgattggtggaatcgggagattctacatccaaatgtgcactgaactcaaactcagtgattatgatggacgactaatccagaatagcataacaatagagaggatggtgctttctgcttttgatgagagaagaaataaatacctagaagagcatcccagtgctgggaaggaccctaagaaaacaggaggacccatatatagaagagtagacggaaagtggatgagagaactcatcctttatgacaaagaagaaataaggagagtttggcgccaagcaaacaatggcgaagatgcaacagcaggtcttactcatatcatgatttggcattccaacctgaatgatgccacatatcagagaacaagagcgcttgttcgcaccggaatggatcccagaatgtgctctctaatgcaaggttcaacacttcccagaaggtctggtgccgcaggtgctgcggtgaaaggagttggaacaatagcaatggagttaatcagaatgatcaaacgtggaatcaatgaccgaaatttctggaggggtgaaaatggacgaaggacaagggttgcttatgaaagaatgtgcaatatcctcaaaggaaaatttcagacagctgcccagagggcaatgatggatcaagtaagagaaagtcgaaacccaggaaacgctgagattgaagacctcattttcctggcacggtcagcactcattctgaggggatcagttgcacataaatcctgcctgcctgcttgtgtgtatgggcttgcagtagcaagtggacatgactttgaaagggaagggtactcactggtcgggatagacccattcaaattactccaaaacagccaagtggtcagcctgatgagaccaaatgaaaacccagctcacaagagtcaattggtgtggatggcatgccactctgctgcatttgaagatttaagagtatcaagtttcataagaggaaagaaagtgattccaagaggaaagctttccacaagaggggtccagattgcttcaaatgagaatgtggaaaccatggactccaataccctggaactgagaagcagatactgggccataaggaccaggagtggaggaaataccaatcaacaaaaggcatccgcaggccagatcagtgtgcagcctacattctcagtgcagcggaatctcccttttgaaagagcaaccgttatggcagcattcagcgggaacaatgaaggacggacatccgacatgcgaacagaagttataagaatgatggaaagtgcaaagccagaagatttgtccttccaggggcggggagtcttcgagctctcggacgaaaaggcaacgaacccgatcgtgccttcctttgacatgagtaatgaagggtcttatttcttcggagacaatgcagaggagtatgacagttga
>H1N1_Human_CY028142_A/Kansas/UR06-0191/2007|2007.096
atggcgtcccaaggcaccaaacggtcctacgaacagatggagactgatggggaacgccagaatgcaactgaaatcagagcatctgtcggaagaatgattggtggaattgggcgattctacatccaaatgtgcaccgagcttaagctcaatgattatgagggacggctgatccagaacagcttaacaatagagagaatggtgctctctgcttttgatgagaggagaaataaatatctggaagaacatcccagcgcggggaaagatcctaagaaaactggaggacccatatacaaaagagtagatggaaagtgggtgagggaactcgtcctttatgacaaagaagaaataaggcggatttggcgccaagccaacaatggtgatgatgcaacggctggtttgactcacattatgatctggcattctaatttgaatgatacaacttaccagaggacaagagctcttgtccgcaccggaatggatcccaggatgtgctctttgatgcaaggttcaaccctccctagaagatctggagcagcaggcgctgcagtcaaaggagttgggacaatggtattggagttaatcaggatgatcaaacgtgggatcaacgaccgaaacttctggaggggtgagaatggaagaaaaacaaggattgcttatgagagaatgtgcaacattctcaaaggaaaatttcaaacagctgcacaaaaagcaatgatggatcaagtgagagaaagccggaacccaggaaatgctgagatcgaagatctcacttttctggcacggtctgcactcatattgagaggatcagttgctcacaagtcttgcctgcctgcctgtgtgtatggaccagccgtagccagtgggtatgacttcgaaaaagagggttactctttggtaggagtagaccctttcaaactgcttcaaaccagtcaggtatacagtctaattagaccaaacgagaatcccgcacacaagagccagttggtgtggatggcatgcaattctgctgcatttgaagatctaagagtgtcaagcttcatcagagggacaagagtacttccaagggggaagctctccactagaggagtacaaattgcttcaaatgaaaacatggatgctattgtatcaagtactcttgaactgagaagcagatactgggccataagaaccagaagtggagggaacactaatcaacaaagggcctctgcgggccaaatcagctcacaacctacgttttctgtgcagagaaacctcccatttgacaaagcaaccatcatggcagcattcactgggaatacagagggaagaacatcagacatgagggcagaaatcataaagatgatggaaagtgcaagaccagaggaagtgtccttccaggggcggggagtctttgagctctcggacgaaagggcaacgaacccgatcgtgccctcctttgacatgagtaacgaaggatcttatttcttcggagacaatgcagaggagtacgacaattaa
>H1N1_Swine_CY084842_A/swine/Hong_Kong/80/1978|1978.014
atggcgtctcaaggcaccaaacgatcatatgaacaaatggagactggtggggaacgccaggatgccacagaaatcagagcatctgtcggaagaatggttggtggaatcggaagattctacatccaaatgtgcactgaactcaaactcagtgactatgaggggcgactgattcaaaatagcataacaatagagagaatggtgctctctgcttttgacgagaggaggaataaatacctagaagagcatcccagtgctgggaaagatcctaagaaaactggaggacccatatatagaagaatagacggaaaatggatgagggaactcatcctttatgacaaagaagaaataaggagagtttggcgccaagccaacaatggtgaagatgcaacagccggccttacccatattatgatttggcactccaatctgaatgatgccacctatcagagaacaagagctcttgttcgcactgggatggatcccagaatgtgctccctaatgcaaggttcaacacttcccagaaggtctggagccgcaggtgctgcagtaaaaggagttggaacaatagcgatggagttaatcagaatgatcaaacgtgggatcaatgaccgaaacttctggaggggtgaaaatggacgaaggacaaggattgcatatgaaagaatgtgcaacattctcaaagggaaatttcagacagctgcacagagggcaatgatggatcaagtgagggaaagtcgaaacccaggaaacgctgaaattgaagatctcattttcctggcacggtcagcactcattttaagggggtcagttgcacataagtcttgcctgcccgcttgtgtgtatgggcttgcagtagcaagtgggcatgactttgaaagagaaggatattctctggtcgggatagatcccttcaaactacttcaaaacagtcaagtattcagcctaatcagaccaaatgaaaacccagctcacaagagtcaactggtgtggatggcttgccactctgccgcatttgaggatttaagagtatcaggcttcataagaggraaaaaagtggttccaagaggaaagctttccacaagaggggttcagattgcttcaaatgagaatgtggaagctatggactctagtaccctggaactaaggagcagatactgggccataaggaccagaagcgggggaaataccaatcaacagaaggcatccgcaggccagatcagtgtgcaacctacattctcagtacaaaggaatctcccatttgagagagcgaccgttatggcagctttcattgggaacaatgagggacggacatcagatatgcgaactgaaatcataaggatgatggaaagtgcaaagccagaagatttgtccttccaggggcggggagtcttcgagctctcggacgaaaaggcaacgaacccgatcgtgccttcctttgacatgaataatgaggggtcttatttcttcggagacaatgcagaggagtatgacaattga
>H6N1_Avian_CY093626_A/mallard/California/8399/2008|2008.805
atggcggctcaaggcaccaaacgatcttatgaacagatggaaactggtggagaacgccagaatgccactgaaatcagagcatctgttgggagaatggttggtggaatcgggagattctacatacagatgtgcactgaactcaaactcagtgaacatgaagggagactaatccaaaacagcatcacaatagagagaatggttctctcagcatttgatgagagaagaaacaaatatctggaagagcatcccagtgctgggaaagaccctaagaagactggaggtccaatctacaggaggagagatgggaaatggatgagagaattgatcctatatgacaaagaggagatcagaaggatttggcgtcaagcgaataatggagaagacgcgactgctggtctcacccatttgatgatctggcactccaatctgaatgatgccacctaccagagaacgagagcacttgtgcgtactgggatggaccccaggatgtgttctctgatgcaaggctcaactcttccgaggaggtctggagctgctggagcagcagtaaaaggggttggaacaatggtgatggaattgatccgaatgatcaagcgagggatcaatgatcggaatttctggagaggcgaaaatgggcgaagaacaagaattgcttatgaaagaatgtgcaacatcctcaaagggaagttccaaacagcagcacaacgagcaatgatggaccaggtgagggaaagccggaatcctgggaatgctgaaattgaagatctcatatttcttgcacggtctgctctcattctgagagggtcagtggctcacaagtcttgcctgcctgcttgtgtgtatggactcgctgtggccagtggatacgactttgaaagggagggatactccctagtcggaatcgatcctttccgtctgctccaaaacagtcaagtcttcagtctcatcagaccaaacgaaaatccagcacataaaagtcagctggtatggatggcatgccactctgcagcttttgaagatctgagagtgtcaagcttcatcagaggaacaagagtagtcccaagaggacagctgtccaccagaggagttcagattgcttcaaatgagaacatggagacaatggactccagtactcttgaactgaggagcaggtactgggctataaggaccagaagcggaggaaacactaaccagcagagagcatccgcagggcaaatcagcgtacagcccacgttctctgtacagagaaacctcccattcgagagagcaaccattatggcggcatttacaggaaacactgaaggcagaacttcagacatgagaacagagatcataaggatgatggaaaatgccagacctgaagatgtgtctttccaggggcggggagtcttcgagctctcggacgaaaaggcaacgaacccgatcgtgccttcctttgacatgagtaacgagggatcttatttcttcggagacaatgcagaggaatatgacaattaa
>H9N2_Avian_KX470443_A/turkey/Poland/08/2014|2014.290
atggcgtctcaaggcaccaaacgatcttatgaacagatggagactggtggagaacgccagaatgctactgagatcagagcatctgttggaagaatggttggtggaattgggaggttttacatacagatgtgcactgaactcaaactcagcgactatgaaggaaggctgatccagaacagcataacaatagagagaatggttctctctgcatttgatgaaaggaggaacagatacctggaagaacatcccagtgcggggaaggacccgaagaaaactggaggtccaatttatcgaaggagagatgggaaatgggtgagagagttgatcctgtatgacaaagaggagatcaggaggatctggcgtcaagcgaacaatggagaagacgcaactgctggtctcacccacctgatgatctggcattccaatctaaatgatgccacataccagaggacaagagctctcgtgcgtactgggatggaccccagaatgtgctctcttatgcaaggatcaactctcccaaggaggtctggagctgctggtgcagcagtaaagggagtcgggacgatggtgatggaactaattcggatgataaagcgaggaattaatgatcggaatttctggagaggtgagaatggacgaaggacaaggattgcatatgagagaatgtgcaacatcctcaaagggaagttccaaacagcagtacaaagagcaatgatggaccaggtgcgagaaagcaggaatcctggcaatgctgaaattgaagatctcatctttctggcacggtctgcactcatcctgagaggatcagtggcccataagtcctgcttgcctgcttgtgtgtacggacttgctgtggccagtggatacgactttgagagagaagggtactctctagttggagtagaccctttccgtctgcttcaaaacagccaggtcttcagtctcattagaccaaatgagaatccagcacacaagagtcaattggtgtggatggcatgccattctgcagcattcgaggatctgagaatctcaagtttcatcagagggacaagagtaatcccaagaggacaactatccaccagaggagttcaaattgcttcaaatgagaacatggaaacaatggactccagcactcttgaactgagaagcagatattgggctataagaaccaggagtggaggaaacaccaaccaacagagagcatctgcaggacaaatcagtgtacagcccactttctcggtacagagaaatcttcccttcgaaagagcgaccattatggcggcgttcacagggaatactgagggcagaacatctgacatgaggactgaaatcataagaatgatggaaagtgccagaccagaagatgtgtctttccaggggcggggagtcttcgagctctcggacgaaaaggcaacgaacccgatcgtgccttcctttgacatgagcaatgaaggatcttatttcttcggagacaatgcagaggagtatgacaattaa
>H1N1_Swine_FJ789833_A/swine/Shanghai/3/2005|2005.534
atggcgtctcaaggcaccaaacgatcgtatgaacaaatggagactggtggggaacgccaggatgccacagaaatcagagcatctgtcggaagaatgattggtggaatcggaagattctacatccaaatgtgcactgaactcaaactcagtgactatgagggacgattaattcaaaatagcataacaatagaaagaatggtgctctctgcttttgatgagaggaggaataaatacctagaaaaacatcccagtgctgggaaggatcctaagaaaactggaggacccatatatagaagagtaaacggaaaatggatgagagagctcatcctttatgacaaagaagaaataaggagagtttggcgccaagcaaacaatggtgaggatgcaacagccggtcttactcacattatgatttggcactccaatcttaatgatgccacctatcaaagaacaagagcgcttgttcgcactggaatggatcccaaaatgtgctcccaaatgcaaggttcaacacttcccagaaggtctggggccgcaggtgctgcagtgaaaggagttggaacaatagcaatggagttaatcagaatgatcaaacgtggaatcaatgaccgaaacttctggaggggtgaaaatgggagaagaacaaggattgcatatgaaagaatgtgcaatattcttaaaggaaaatttcagacagctgcccagagggcaatgatggatcaagtgagagaaagtcgaaacccaggaaatgctgaaattgaagatcttattttcctggcacggtcagcacttatactaagggggtcagttgcacacaagtcctgcctgcccgcttgtgtgtatgggcttgcagtagcaagtgggcatgactttgaaagagaaggatattcactggtagggatagaccctttcaaaatacttcaaaacagccaagtgttcagtctgatcagaccaaatgaaaacccagctcataagagccaattggtgtggatggcatgccactctgctgcattcgaggacttaagaatatcaagtttcataagagggaagaaagtggttccaagaggaaaactttccacaagaggagttcagattgcttcaaatgagaatgtggaagctatggactctagtaccctagaactgagaagcagatactgggccataaggaccagaagtggaggaaataccaaccaacagaaggcatctgcaggccagatcagtgtgcaacctacattctcagtgcaaaggaatctcccttttgaaagagcaactgttatggcagccttcagcgggaacaatgaggggcgtacatcagacatgcgaacggaagttataaggatgatggaaagtgcaaggccagaagatttgtccttccaggggcggggagtcttcgagctatcggacgaaaaggcaacgaacccgatcgtgccttcctttgacatgagtaatgaagggtcttatttcttcggagacaatgcagaggagtatgacaattga
>H7N3_Avian_KF042075_A/duck/Zhejiang/DK10/2013|2013.200
atggcgtctcaaggcaccaaacgatcttatgaacagatggaaactggtggagagcgccagaatgctactgaaatcagagcatcagttgggagaatggttggtggaatcgggagattctacatacaaatgtgcactgagctcaaactcagcgactatgaagggagactgatccagaacagcataacaatagagagaatggttctttctgcatttgatgagagaaggaacagatacttggaagagcatcccagtgctggaaaggatcccaagaaaactgggggtccaatctacagaagaagggacggaaaatggatgagggagctgattctatatgacaaagaggaaatcaggaggatttggcgccaggcgaataatggagaagatgcaactgctggcctcactcacctgatgatctggcattccaatctgaatgatgccacttaccaaagaacaagagcccttgtacgaactgggatggaccccagaatgtgctccctgatgcaaggatcaactctccccaggagatctggagctgcaggtgcagcagtgaagggggttggaacaatggtaatggaactaattcggatgataaagagaggaatcaatgaccggaacttctggagaggtgaaaatggaaggagaacaagaattgcatatgaaaggatgtgcaacatcctcaaaggaaaactccaaacggcagcacaaagagcaatgatggaccaagtacgagaaagcaggaatccagggaatgctgaagttgaagatcttctctttatagcacggtcggcactcatactgaggggatcagtggctcacaaatcctgcttgcctgcttgtgtgtatggacttgctgtagcaagcgggtacgattttgaaagagagggatattccttggtcggaatagatccattccgtctgcttcaaaacagccaggtattcagcctcattaggccaaacgagaatccagcacacaagagccaattggtatggatggcatgtcattctgcagcatttgaagacttgagagtgtcaagcttcatcagaggaacaagggtgcttccgagaggacagctgtccacaagaggagttcagattgcctcgaatgagaacatggaaacaatggattccagcactcttgaactgaggagcagatactgggctataagaaccagaagtgggggaaacactaatcaacaaagagcatccgcaggacaaatcagtgtccaacctactttctcagtacagagaaacctccctttcgagagagcaactatcatggcagcattcacggggaatactgaaggcagaacatctgacatgagaactgagatcataagaatgatggaaagtgccaaaccagaagacgtgtctttccaggggcggggagtcttcgagctctcggacgaaaaggcaacgaacccgatcgtgccttcctttgacatgagcaatgagggatcttatttcttcggagacaatgcagaggagtatgacaactaa
>H10N4_Avian_CY190302_A/mallard/Maryland/06OS194/2006|2006.055
atggcgtctcaaggcaccaaacgatcttatgaacagatggaaactggtggggaacgccagaatgccactgaaatcagagcatctgttggaagaatggttggtggaatcggaagattctacatacagatgtgcactgaactcaaactcagcgactatgaaggaagactgatccaaaatagcataaccatagagagaatggttctctcggcatttgacgagaggagaaacaaatatctggaggagcatcccagtgctgggaaagaccccaagaagactggaggtccaatctacaggagaagagatggaaaatgggtgagagaattgatcctatatgacaaagaagagatcagaagaatttggcgtcaagcgaataatggagaagatgcaactgctggtctcacccatttgatgatttggcattccaatctgaatgatgccacataccagagaacaagggcgcttgtgcgtactgggatggatcccaggatgtgctctctgatgcaaggctcaactcttccgaggagatctggggctgctggagcagcagtgaaaggggtcggaacaatggtaatggaattgatccgaatgatcaagcgagggatcaatgataggaatttctggagaggtgaaaatggacggagaacgagaattgcttacgaaagaatgtgcaacatcctcaaggggaaattccaaacagcagcacaacgagcaatgatggaccaagtgagagaaagccggaatcctgggaatgctgaaattgaagatctcatcttcctcgcacggtctgctctcatcctgaggggatcagtggctcataagtcctgcctgcctgcttgtgtgtatggacttgcagtggccagtggatatgactttgaaagagagggatattccctagtcggaattgaccccttccgtctgctccaaaacagccaagtcttcagtctcatcagaccaaacgaaaatccagcgcataaaagtcaactggtatggatggcatgccactctgctgcatttgaagatctgagagtgtcaagtttcatcagaggaacaagagtagtcccaagaggacaactgtccaccagaggagttcagattgcttcaaatgaaaatatggagacaatggactccagcactcttgaattgaggagcagatactgggctataaagacaagaagcggagggaacaccaaccagcagagagcatctgcagggcaaatcagcgtacagcccacattctctgtgcagagaaacctcccgtttgagagagcaaccattatggcagcattcacaggaaacactgaaggcagaacttcagacatgagaactgagatcataagaatgatggaaaatgccagacctgacgatgtgtctttccaggggcggggagtcttcgagctctcggacgaaaaggcaacgaacccgatcgtgccttcctttgacatgagtaatgagggatcttatttcttcggagacaatgcagaggagtatgacaattaa
>H4N2_Avian_KC282880_A/duck/Jiangsu/1-15/2011|2011.030
atggcgtctcaaggcaccaaacgatcctatgaacagatggaaactggtggagaacgccagaatgccactgaaatcagagcatccgttgggagaatggttggtggaattgggaggttttacatacagatgtgcactgaactcaaactcagcgactatgaagggagactgatccagaacagcataacaatagaaagaatggttctctctgcatttgacgaaaggaggaacaagtatctggaagaacaccccagtgcggggaaggacccaaagaaaactggaggtccaatctacagaaggagagacggaaagtggatgagggagctgattctgtatgacaaagaagagatcagaaggatctggcgccaagcgaataacggagaagatgcaactgctggtctcactcatctgatgatctggcattccaacttgaatgacgccacataccagagaacaagagctctcgtgcgtactggaatggaccccagaatgtgctctctgatgcaaggatcaactctcccaaggaggtctggagctgcgggtgcagcagtaaaaggggtcggaacaatggtgatggaattaattcggatgataaagcgagggattaatgatcggaatttctggagaggcgagaatggacgaaggacaaggattgcatatgagagaatgtgcaacatcctcaaaggaaaatttcaaacagcagcacaaagagcaatgatggatcaagtgcgagaaagcaggaatcctgggaatgctgaaattgaagatctcatctttctggcacggtctgcactcatcctgagaggatcagtggcccacaagtcctgcctgcctgcttgtgtatacggacttgctgtggccagtggatatgactttgagagagaaggatactctctggtcagaatggatcctttccgtttgcttcaaaacagccaggtcttcagtctcattagaccaaatgaaaacccagcacataagagccaattggtatggatggcatgccattcagcagcgtttgaagacctgagagtatcaagtttcatcagagggacaagagtggtcccaagaggacaattatccaccagaggagttcaaattgcatcaaatgagaacatggaaacaatggactccagtactcttgaattgaggagcagatattgggctataagaaccaggagtggaggaaacaccaatcaacagagagcatctgcaggacaaatcagtgtacagcctaccttctcagtacagagaaatcttcccttcgaaagagcgaccattatggcggcatttacagggaacactgacggcagaacatctgacatgaggactgaaatcataagaatgatggaaagtgccaaaccagaagatgtgtctttccaggggcggggagtcttcgagctctcggacgaaaaggcaacgaacccgatcgtgccttcctttgacatgagtaatgaaggatcttatttcttcggagacaatgcagaggagtatgacaattaa
>H1N1_Swine_KR700585_A/swine/Poland/16315/2011|2011.816
atggcgtctcaaggcaccaaacgatcttatgaacaaatggaaactggtggagaacgccaaaatactactgaaatcagagcatctgttgggagaatggttgaaggaattggacgattctacatacagatgtgtactgaactccaactcagtgactatgaaggaaggctgatccaaaatagtataacgatagagagaatggtcctctctgcatttgacgagaggagaaacaaatacttggaagaacatcccagtgcggggaaagatccaaagaaaactggaggtccaatctacaaaaagagagatggaaaatggatgagagagctgattctgtatgacaaagatgaaatcagaagaatttggcgccaagcaaacaatggtgaagatgctactgctggtctcactcacctgatgatttggcattccaatctgaatgatgccacgtatcagagaacaagagctttagtgcgtactgggatggatcccagaatgtgctctctgatgcagggttcaactctcccacgaagatctggagctgctggtgcagcagtaaagggagttgggacactagtaatggaactgattcgaatgataaagcgaggtatcaatgatcgaaacttctggagaggcgaaaatggacggagaacaagaattgcatatgagagaatgtgtaatatcctcaaagggaaattccagacagcagcgcaacgagcaatgatggaccaggtgcgagaaagtagaaatccaggaaatgctgagattgaagatctcatcttccttgcacgatctgcactcattctgaggggatcagtggctcataaatcctgcctgcctgcttgcgtatatggacttattgttgcaagtggatatgactttgaaagagaaggatactccctagtagggatagatccttttcgtctgcttcagaacagccaagtgttcagcctcattagaccaaatgagaatccagtccataagagtcagctggtatggatggcatgccattctgcagcatttgaagatctgagggtgtcgagttttatcagagggacaaaagtgatcccaagaggacaattgtccaccagaggggttcaaattgcttcaaatgaaaacatggaaacaatggactccattactcttgagcttagaagcaaatactgggctataagaaccaggagcggaggaaacaccaaccaacagagagcatccgcagggcaaatcagtgtacaacctactttctcagtacagagaaatcttcctttcgagagagcgaccatcatggcagcatttactggaaacactgaaggcagaacatctgatatgaggactgaaattataagaatgatggaaagtgccaaaccagaagatgtgtctttccaggggcggggagtcttcgagctctcggacgaaaaggcaacgaacccgatcgtgccttcctttgacatgagtaatgagggatcttatttcttcggagacaatgcagaggagtatgacaattga
>H3N2_Human_CY114424_A/Netherlands/063/2011|2011.011
atggcgtcccaaggcaccaaacggtcttatgaacagatggaaactgatggggatcgccagaatgcaactgagattagggcatccgtcgggaagatgattgatggaattgggagattctacatccaaatgtgcactgaacttaaactcagtgatcatgaagggcggttgatccagaacagcttgacaatagagaaaatggtactctctgcttttgatgaaagaaggaataaatacctggaagaacaccccagcggggggaaagatcccaagaaaactggggggcccatatacagaagagtagatggaaaatggatgagggaactcgtcctttatgacaaagaagaaataaggcgaatctggcgccaagccaacaatggtgaggatgctacatctggtctaactcacataatgatttggcattccaatttgaatgatgcaacataccagaggacaagagctctcgttcgaactggaatggatcccagaatgtgctctctgatgcagggctcgactctccctagaaggtccggagctgcaggtgctgcagtcaaaggaatcgggacaatggtgatggaactgatcagaatggtcaaacgggggatcaacgatcgaaatttttggagaggtgagaatgggcggaaaacaagaagtgcttatgagaggatgtgcaacattcttaaaggaaaatttcaaacagctgcacaaagagcaatggtggatcaagtgagagaaagtcggaacccaggaaacgctgagatcgaagatctcatatttttagcaagatctgcattgatattgagaggatcagttgctcacaaatcttgcctacctgcctgtgcgtatggacctgcagtatccagtgggtacgacttcgaaaaagagggatattccttggtgggaatagaccctttcaaactacttcaaaatagccaaatatacagcttaatcagacctaacgagaatccagcacacaagagtcagctggtgtggatggcatgccattctgctgcatttgaagacttaagattgttaagcttcatcagagggacaaaagtatctcctcgggggaaactgtcaactagaggagtacaaattgcttcaaatgagaacatggataatatgggatcgagcactcttgaactgagaagcgggtactgggccataaggaccaggagtggaggaaacactaatcaacagagggcctccgcaggccaaaccagtgtgcaacctactttttctgtacaaagaaacctcccatttgaaaagtcaaccataatggcagcattcactggaaatacggagggaagaacttcagacatgagggcagaaataataagaatgatggaaggtgcaaaaccagaagaagtgtcattccgggggaggggagttttcgagctatcagacgagaaggcaacgaacccgatcgtgccctcttttgatatgagtaatgaaggatcttatttcttcggagacaatgcagaagagtacgacaattaa
>H3N2_Human_CY113400_A/Stockholm/12/1988|1988.500
atggcgtcccaaggcaccaaacggtcttatgaacagatggaaactgatggggaacgccagaatgcaactgagattagggcatccgtcgggaagatgattgatggaattgggcgattctacatccaaatgtgcactgaacttaaactcagtgattatgaagggcggttgatccagaacagcttgacaatagagagaatggtgctctctgcttttgatgagagaaggaatagatatctggaagaacaccccagcgcggggaaagatcctaagaaaactggagggcccatatacaagagagtagatggaagatggatgagggaactcgtcctttatgacaaagaagaaataaggcgaatctggcgccaagccaacaatggtgatgatgcgacagctggtctaactcacatgatgatctggcattccaatttgaatgatacaacataccagaggacaagagctcttgttcgcaccggaatggaccccaggatgtgctctctgatgcagggttcgactctccctagaaggtccggagctgcaggcgctgcagtcaaaggaatcgggacaatggtgatggagctgatcagaatgatcaaacgggggatcaacgatcgaaatttctggagaggtgagaatgggcgaaaaacaaggagtgcttatgagagaatgtgcaacattcttaaaggaaaattccaaacagctgcacaaagagcaatgatggatcaagtgagagaaagccggaacccaggaaatgctgagatcgaagatctcatattttcagcaagatctgcactgatattgagagggtcagttgctcacaaatcttgcctacctgcctgtgtgtatggacctgcagtatccagtgggtacgacttcgaaaaagagggatattccttagtgggaatagaccccttcaaactacttcaaaatagccaagtatacagcctaatcagaccgaacgagaatccagcacacaagagtcagctggtgtggatggcatgccattctgctgcatttgaagatttaagattgttaagcttcatcagagggaccaaagtatctccgcgggggaaactttcaactagaggagtacaaattgcttcaaatgagaacatggataatatggaatcaagtactcttgaactgagaagcaggtactgggccataaggaccaggagtggaggaaacactaatcaacagagggcctccgcaggtcaaatcagtgtgcaacctacgttttctgtacaaagaaatctcccatttgaaaaatcaaccgtcatggcagcattcactggaaatacggagggaagaacctcagacatgagggcagaaatcataaggatgatggaaggtgcaaaaccagaagaagtgtccttccgtgggcggggagttttcgagctctcagacgaaaaggcaacgaacccgatcgtgccctcttttgacatgagtaatgaaggatcttatttcttcggagacaatgcagaagagtacgacaattaa
>H3N8_Avian_CY133475_A/gadwall/Iowa/10OS2753/2010|2010.792
atggcgtctcaaggcaccaaacgatcttatgaacagatggaaactggtggagaacgccagaatgccactgaaatcagagcatctgttgggagaatggttggtggaatcgggagattctacatacagatgtgcactgaactcaaactcagtgaccatgaagggagactaatccaaaacagcatcacaatagagagaatggttctctcagcatttgatgagagaagaaacaaatatctggaagagcatcccagtgctgggaaagaccctaagaagactggaggtccaatctacaggaggagagatgggaaatggatgagagaattgatcctatatgacaaagaagagatcagaaggatttggcgtcaagcgaataatggagaagacgcaactgctggtctcacccatttgatgatctggcactccaatctgaatgatgccacctaccagagaacgagagcacttgtgcgtactgggatggaccccaggatgtgttctctgatgcaaggctcaactcttccgaggaggtctggagctgctggagcagcagtaaaaggggttggaacaatggtgatggaattgatccgaatgatcaagcgagggatcaatgatcggaatttctggagaggcgaaaatggacgaaggacaagaattgcttatgaaagaatgtgcaacatcctcaaagggaagttccaaacagcagcacaacgagcaatgatggaccaggtgagggaaagccggaatcctgggaatgctgaaattgaagatctcatctttcttgcacggtctgctctcatactgagagggtcagtggctcacaagtcttgcctgcctgcttgtgtgtatggactcgctgtggccagtggatacgactttgaaagggagggatactccctagtcggaatcgatcctttccgtctgctccaaaacagtcaagtcttcagtctcatcagaccaaacgaaaatccagcacataaaagtcagctggtatggatggcatgccactctgcagcttttgaagatctgagagtgtcaagcttcatcagaggaacaagagtagtcccaagaggacaactgtccaccagaggagttcagattgcctcaaatgagaacatggagacaatggactccagtactcttgaactgaggagcaggtactgggctataagaaccaggagcggaggaaacactaaccagcagagagcatccgcagggcaaatcagcgtacagcccacgttctctgtacaaagaaacctcccattcgagagagcaaccattatggcggcatttacaggaaacactgaaggcagaacttcagacatgagaacagaaatcataaggatgatggaaaatgccagacctgaagatgtgtctttccaggggcggggagtcttcgagctctcggacgaaaaggcaacgaacccgatcgtgccttcctttgacatgagtaacgagggatcttatttcttcggagacaatgcagaggaatatgacaattaa
>H3N1_Avian_KT338421_A/American_green-winged_teal/Alaska/478/2014|2014.751
atggcgtctcaaggcaccaaacgatcttatgaacagatggaaactggtggagaacgccagaatgccactgaaatcagagcatctgttgggagaatggttggtggaatcggaagattctacatacagatgtgcactgaactcaagctcagtgactatgaagggaggctgattcaaaacagcatcacaatagagagaatggttctctcagcatttgatgagaggagaaataaatatctggaggagcatcccagtgctggaaaagaccctaagaagactggaggcccaatctacaggaggagagatgggaaatggatgagagaattgatcctatatgataaagaggagatcagaaggatttggcgtcaagcgaataatggagaagacgcaactgctggcctcacccatttgatgatctggcactccaatctgaatgatgccacctatcagaggacgagggcacttgtgcgtactggaatggatcccaggatgtgttctctgatgcaaggctcgactcttccaaggaggtctggagctgctggagcagcagtgaaaggagttggaacaatggtgatggaattgatccgaatgatcaagcgagggatcaatgatcggaatttctggagaggcgaaaatgggcggaggacaagaattgcttatgagagaatgtgcaacatcctcaaagggaagtttcaaacagcagcacaaagagcaatgatggaccaagtgagggaaagccggaatcctgggaatgctgaaattgaagatctcatctttctcgcacggtctgctctcattctgaggggatcagtggctcataagtcttgcctgcctgcttgtgtgtatggacttgctgtggccagcggatacgactttgaaagggagggatactccctagtcggaattgatcctttccgtctgctccaaaacagtcaagtcttcagtctcatcagaccaaacgaaaacccagcacacaaaagtcagctggtatggatggcatgccactctgcagcttttgaagatctgagagtgtcaagcttcattagaggaacaagagtagtcccaagagggcagctgtccaccagaggagttcagattgcttcaaatgagaacatggagacaatggactccagtactcttgagctgaggagcagatactgggctataaggaccagaagtggaggaaacactaaccagcagagagcatccgcagggcaaatcagcgtgcagcccacattctctgtgcagaggaatcttccattcgagagagcaaccattatggcggcatttacagggaacactgaaggcagaacttcagacatgagaacagaaatcataaagatgatggaaaatgccagacctgaggatgtgtctttccaggggcggggagtcttcgagctctcggacgaaaaggcaacgaacccgatcgtgccttcctttgacatgagtaacgaaggatcttatttcttcggagacaatgcagaggagtatgacaattaa
>H1N3_Avian_KY971167_A/chicken/Zhejiang/7418/2015|2015.504
atggcgtctcaaggcaccaaacgatcctatgaacagatggaaactggtggagagcgccagaatgctactgagatcagagcatctgttggaaggatggttggtggaattggaagattttacatacagatgtgcaccgaactcaaactcagcgattatgaaggaagactgatccagaacagcataacaatagagagaatgcttctctctgcatttgatgaaaggaggaacaaatacctggaagaacatcccagtgcggggaaagacccaaagaaaactggaggtccaatttatcgaagaagggatggaaaatggatgagagagctgattctgtatgataaagaggaaatcagaaggatctggcgtcaagctaacaatggggaagatgcaactgctggtctcactcacctgatgatctggcattccaacctaaatgatgccacataccagagaacaagagctctcgtgcgtaccgggatggaccccaggatgtgttctctgatgcaaggatcaaccctcccgaggagatctggagctgctggagcagcagtaaaaggagtcggaacgatggtgatggaactaattcgaatgataaagcgaggaattaatgatcggaatttctggagaggcgaaaacggacgaagaacaaggattgcatatgagagaatgtgcaacatcctcaaagggaaattacaaacagcagcacaaaaagcaatgatggaccaagtacgagaaagcagaaatcctggaaatgctgaaattgaagatctcatcttcctggcacggtctgcactcatcctgaggggatcagtggctcataagtcctgtctgcctgcttgtgtatatggacttgctgtggccagtggatatgactttgagagagaaggatactctctagttggaatagatcctttccgcttgcttcaaaacagccaagtcttcagtctcattagaccaaatgagaatccagcacacaagagtcaactagtgtggatggcatgccattctgcagcatttgaggatctgagagtttcaagcttcatcagaggaacaagagtgatcccaagaggacaactgtcaaccaggggagtccaaattgcttcaaatgagaacatggaaacgatggattccagcactcttgaattgagaagcagatattgggctataagaaccaggagtggaggaaacaccaaccagcagagagcatctgcaggacaaatcagtgtgcagcctactttctcagtgcagagaaatcttccctttgaaagagcaaccattatggcagcattcacagggaatactgaaggcagaacatccgacatgagaactgaaatcataagaatgatggaaagtgccagaccagaagatgtgtctttccaggggcggggagtcttcgagctctcggacgaaaaggcaacgaacccgatcgtgccttcctttgacatgagtaacgaaggatcttatttcttcggagacaatgcagaggagtatgacaattaa
>H3N8_Avian_KY644374_A/blue-winged_teal/Guatemala/CIP049H109-38/2012|2012.874
atggcgtctcaaggcaccaaacgatcttatgaacaaatggaaactggtggggaacgccagaatgccactgaaatcagagcatctgttgggagaatggttggtggaatcggaagattctacatacagatgtgtactgaactcaagctcagtgactacgaagggaggctgatccaaaacagcataaccatagagagaatggttctctcggcatttgatgagaggagaaataaatatctggaagagcatcccagtgctgggaaagaccccaagaagactggaggcccaatctacagaaggagagatggaaaatggatgagagagttgatcctatatgacaaagaagagatcaggagaatttggcgtcaagcaaataacggagaagacgcaactgctggtctcacccatttgatgatttggcattccaatctgaatgatgccacataccagagaacaagggcacttgtgcgtactgggatggatcccaggatgtgctctctgatgcaaggctcaactcttccaagaaggtctggggctgctggagcagcagtgaaaggggttggaacaatggtgatggaactgatccggatgatcaagcgaggaatcaatgataggaatttctggagaggcgaaaatggacggaggacgagaattgcttatgaaagaatgtgcaacatcctcaaggggaaattccaaacagcagcacaacgagcaatgatggatcaggtgagagaaagccggaatcctgggaatgctgaaattgaagatctcatcttccttgcacggtctgctctcattctgaggggatcagtagctcataagtcctgcctgcctgcttgtgtgtatggacttgcagtggccagtggatacgactttgagagagagggatattccctagtcggaattgatcctttccgtctgctccaaaacagtcaagtcttcagcctcatcagaccaaacgaaaatccagcgcataagagtcagctggtatggatggcatgtcactctgctgcatttgaagatttgagagtgtcaagcttcatcaggggaacaagagtagtcccaagaggacaactatccaccagaggagttcagattgcttcaaatgagaacatggagacaatggactccagcactcttgaactgaggagcagatactgggctataaggacaagaagcggagggaacactaaccagcaaagagcatctgcagggcaaatcagcgtacagcccaccttctctgtgcagagaaacctcccattcgagagagcaaccattatggcggcatttacaggaaatactgagggtagaacttcagacatgaggactgagatcataaggatgatggaaaatgccagacctgaagatgtgtctttccaggggcggggagtcttcgagctctcggacgaaaaggcaacgaacccgatcgtgccttcctttgacatgagtaatgaaggatcttatttcttcggagacaatgcagaggagtatgacaattaa
>H3N2_Human_CY112431_A/Hong_Kong/1/1989|1989.500
atggcgtcccaaggcaccaaacggtcttatgaacagatggaaactgatggggaacgccagaatgcaactgagattagggcatctgtcgggaagatgattgatggaattgggcgattctacatccaaatgtgcactgaacttaaactcagtgattatgaagggcggttgatccagaacagcttgacaatagagagaatggtgctctctgcttttgatgagagaaggaatagatatctggaagaacaccccagcgcggggaaagatcctaagaaaactggagggcccatatacaagagagtagatggaagatggatgagggaacttgtcctttatgacaaagaagaaataaggcgaatctggcgccaagccaacaatggtgatgatgcgacagctggtctaactcacatgatgatctggcattccaatttgaatgatacaacataccagaggacaagagctcttgttcgcaccggaatggaccccaggatgtgctctctgatgcagggttcgactctccctagaaggtccggagctgcaggcgctgcagtcaaaggaatcgggacaatggtgatggagctgatcagaatgatcaaacgggggatcaacgatcgaaatttctggagaggtgagaatgggcggaaaacaaggagtgcttatgagagaatgtgcaacattcttaaaggaaaatttcaaacagctgcacaaagagcaatgatggatcaagtgagagaaagccggaacccaggaaatgctgagatcgaagatctcatattttcggcaagatctgcactaatattgagagggtcagttgctcacaaatcttgcctacctgcctgtgtgtatggacctgcagtatccagtgggtacgacttcgaaaaagagggatattccttagtgggaatagaccctttcaaactacttcaaaatagccaagtatacagcctaatcagaccgaacgagaatccagcacacaagagtcagctggtgtggatggcatgccattctgctgcatttgaagatttaagattgttaagcttcatcagagggaccaaagtatctccgcgggggaaactttcaactagaggagtacaaattgcttcaaatgagaacatggataatatggaatcaagtactcttgaactgagaagcaggtactgggccataagaaccaggagtggaggaaacactaatcaacagagggcctccgcaggccaaatcagtgtgcaacctacgttctctgtacaaagaaacctcccatttgaaaaatcaaccgtcatggcagcattcactggaaatacggagggaagaacctcagacatgagggctgaaatcataaggatgatggaaggtgcaaaaccagaagaagtgtccttccgtgggcggggagttttcgagctctcagacgaaaaggcaacgaacccgatcgtgccctcttttgacatgagtaatgaaggatcttatttcttcggagacaatgcagaagagtacgacaattaa
>H5N2_Avian_FJ610137_A/Chicken/Virginia/40018/84|1984.500
atggcgtctcaaggcaccaaacgatcttatgagcagatggaaactggtggggaacgccagaatgccactgagatcagagcatctgttgggagaatggttggtggaatcggaaggttctacatacaaatgtgcactgaactcaaactcagcgaccatgaagggagactgatccagaacagcataacaatagagagaatggttctctcggcatttgatgagagaagaaacagatatctggaagagcatcccagtgctgggaaagatcctaagaagactgggggtccaatctacagaaggagagatgggaaatgggtgagagaattgatcctctatgacaaagaggagatcagaagaatttggcgtcaagcaaataatggagaagacgcaactgctggtctcactcatttgatgatctggcactccaacctgaatgatgccacatatcagagaacaagggcacttgtgcgtaccgggatggaccccaggatgtgctctctgatgcaaggctcaacacttccaaggaggtctggtgctgctggagcagccgtgaaagggattggaacaatggtaatggaattgatacggatgatcaaacgagggatcaatgataggaatttctggagaggcgaaaatgggcggagaacaagaattgcatacgagagaatgtgtaacattctcaaggggaaatttcaaacagcatcacaacgggcaatgatggaccaagtgagggaaagccggaatcctgggaatgctgaaattgaagatctcatctttcttgcgcggtctgctctcattctgaggggatcagtggcacataagtcctgcctgcctgcttgtgtgtatggacttgctgtggccagtggatacgattttgagagggagggatactccctagtcgggattgatcctttccgtctgctccaaaacagtcaagttttcagccttatcagaccaaacgaaaatccagcacataaaagtcagctggtatggatggcatgtcactctgcagcatttgaggatctgagagtatcaagcttcattagaggaacaagagtggtcccaagagggcaactttccaccagaggagttcagattgcttcaaatgagaacatggatgcaatagactccagtactcttgaattgaggagcagatactgggccataagaaccagaagcggaggaaacacaaatcagcagagagcatctgcaggacaaatcagcgtacagcccacattctcagtgcagagaaacctcccattcgagagagcaaccatcatggcggcattcacaggaaacacagaaggcagaacttcagacatgagaactgagattataagaatgatggagaatgccagacctgaagatgtgtctttccaggggcggggagtcttcgagctctcggacgaaaaggcgacgaacccgatcgtgccttcctttgacatgagtaacgaggggtcttatttcttcggagacaatgcagaggagtatgacaattaa
>H5N1_Avian_CY036238_A/great_egret/Hong_Kong/807/2008|2008.500
atggcgtctcaaggcaccaaacgatcttatgaacagatggaaactggtggagagcgccagaatgctactgagatcagggcatctgttggaagaatggttagtggcattgggaggttctacatacagatgtgcacagaactcaaactcagtgactatgaagggagactgatccagaacagcataacaatagagagaatggtactttctgcatttgatgaaagaaggaacaggtacctggaagaacaccccagtgcggggaaggaccctaagaaaactggaggtccaatttatcggaggagagacgggaaatgggtgagggagctgattctgtacgacaaagaggagatcaggaggatttggcgccaagcgaacaatggagaggacgcaactgctggtcttacccacctgatgatatggcattccaatctaaatgatgccacatatcagagaacgagagctctcgtgcgtaccggaatggaccccaggatgtgctctctgatgcaaggatcaactctcccgaggagatctggagctgccggtgcagcagtgaagggggtaggaacaatggtaatggagctgattcggatgataaaacgagggatcaacgaccggaatttctggagaggcgaaaatggaagaagaacaaggattgcatatgagagaatgtgcaacatcctcaaagggaaattccaaacagctgcacaaagagcaatgatggatcaagtgcgagagagcagaaatcctgggaatgctgaaattgaagatctcatttttctggcacggtctgcactcatcctgagaggatcagtggcccataagtcctgcttgcctgcttgtgtgtacggacttgcagtggccagtggatatgacttcgagagagaaggatactctctggttggaatagatcctttccgtctgcttcaaaacagccaggtctttagtctcattaggccaaatgaaaatccagcacataagagtcaattagtgtggatggcatgccactctgcagcattcgaggaccttagagtctcaagtttcatcagagggacaagagtggtcccaagaggacagctatccaccagaggggttcaaattgcttcaaatgagaacatggaagcaatggactccaacacccttgaactgagaagtagatattgggctataagaaccaggagcggggggaacaccaaccagcagagggcatctgcagggcagatcagcgttcagcccactttctcggtacagagaaaccttcctttcgaaagagcgaccattatggcagcatttacaggaaatactgaaggcagaacgtctgacatgaggactgaaatcataagaatgatggaaagtgccagaccagaagatgtgtcattccaggggcggggagtcttcgagctctcggacgaaaaggcaacgaacccgatcgtgccttcctttgacatgaataatgaaggatcttatttcttcggagacaatgcagaggagtatgacaattaa
>H1N1_Swine_KX670650_A/swine/Pennsylvania/A01554941/2015|2015.362
atggcgtctcaaggcaccaaacgatcatatgaacaaatggagactggtggggagcgccaggatgctacagaaatcagagcatctgtcggaagaatgattgctggaatcgggagattttacatccaaatgtgcactgaactcaaactcagtgattatgagggacgactaatccagaacagcataacaatagagaggatggtgctttctgcttttgatgagagaagaaataaatacctagaagagcatcccagtgctgggaaggaccctaagaaaacaggagggcccatatatagaagaatagacggaaagtggatgagagaactcaccctttatgacaaagaagaaataaggagagtttggcgccaagcaaacaatggcgaagatgcaacagcaggtcttactcatataatgatttggcattccaacctgaatgatgccacatatcagagaacaagagctctcgttcgcaccggaatggatcccagaatgtgttctctaatgcaaggttcaacacttcccagaaggtctggtgccgcaggtgcggcggtgaaaggagttggaacaatagcaatggagttaatcagaatgatcaaacgtggaatcaatgaccgaaatttctggaggggtgaaaatggacggaggacaagggttgcttatgaaagaatgtgcaatatcctcaaaggaaaattccaaacagctgcacagagagcaatgatggatcaagtaagagaaagtcgaagcccaggaaacgctgagattgaagacctcattttcctggcacggtcagcactcattctgaggggatcagttgcacataaatcctgcctgcctgcttgtgtgtatgggcttgcgatagcaagtgggcatgactttgaaagggaagggtactcactggtcgggatagacccattcaaattactccaaaacagccaagtggtcagcctgatgagaccaaatgaaaacccagctcacaagagtcaattggtatggatggcatgccactctgctgcatttgaagatttaagagtatcaagtttcataagaggaaagaaagtgattccaagaggaaagctttccacgagaggagtccagattgcttcaaatgagaatgtggaaaccatggactccaataccctggaactaagaagcagatactgggccataaggaccagaagtggaggaaataccaatcaacaaagagcatccgcaggccagattagtgtgcagcctacattctcagtacagcgaaatctcccttttgaaagagcaaccgttatggcagcattcagcgggaacaatgaaggacggacatccgacatgcgaacagaagttataagaatgatggaaagtgcaaagccagaagatttgtccttccaggggcggggagtcttcgagctctcagacgaaaaggcaacgaacccgatcgtgccttcctttgacatgagtaatgaagggtcttatttcttcggagacaatgcagaggagtatgacagttga
>H6N6_Avian_KJ200712_A/chicken/Hunan/S4495/2010|2010.940
atggcgtctcaaggcaccaaacgatcttatgaacagatggaaactggtggagaacgccagaatgctactgaaatcagagcatctgttggaagaatggttggcggaattgggaggttttacatacaaatgtgcactgagctcaaactcagcgactatgaaggaaggctgattcagaacagcataacaatagagagaatggttctctctgcatttgatgaaaggaggaacagatacctggaagaacaccccagtgctgggaaggacccaaagaaaactggaggtccaatctaccgaaggagagacgggaaatggatgagagagctgattctgtacgacaaagaggagatcaggaggatttggcgccaagcaaacaatggagaagatgcaactgctggtctcactcatttgatgatctggcattccaacctgaatgatgccacataccagagaacaagagccctcgtgcgcactggaatggaccccagaatgtgttctctgatgcaaggatcaactctcccgaggagatccggagctgcaggtgcagcagtgaagggagtcggaacgatggtgatggaactaattaggatgataaagagagggattaatgaccggaacttttggagaggtgaaaatgggcgaagaacgagggtcgcatatgagagaatgtgcaacatcctcaaagggaaatttcaaacagcggcacaaagagcaatgatggatcaagtacgagagagtagaaatcctgggaatgctgaaattgaggatctcatctttctggcacggtctgcgctcatcctgagaggatcagtggcccacaagtcctgcttgcctgcttgtgtgtacgggcttgctgtagccagtggatacgactttgagagagaagggtattctcttgttggaattgatccctttcgcctgctacaaaacagccaggtcttcagtctggttagaccaaatgagaatccagcgcacaaaagccaattagtatggatggcatgccattctgcagcatttgaggacctgagagtctcaagtttcatcagaggaacaagagtaattccaaggggacaattatctactaggggaattcaaattgcttcaaatgagaacatggaaacaatggattctagcactcttgaactgagaagcagatattgggctataaggaccagaagtggaggaaataccaaccagcagagagcatctgcaggacaaatcagtgtacagccaactttctcggtacaaagaaatcttcccttcgaaagagcgaccatcatggcggcatttacagggaatacagagggcagaacatctgacatgaggactgaaatcataagaatgatggaaaatgccaaaccagaagatgtgtctttccaggggcggggagtcttcgagctctcggacgaaaaggcaacgaacccgatcgtgccttcctttgacatgagtaatgaaggatcttatttcttcggagacaatgcagaggagtttgacaattaa
>H1N2_Swine_CY243188_A/swine/Ohio/16TOSU8287/2016|2016.496
atggcgtctcaaggcaccaaacgatcatatgaacaaatggagactggtggggagcgccaggatgccacagaaatcagggcatctgtcggaagaatgattggtggaatcgggaaattctacatccaaatgtgcactgaactcaaactcagtgattatgagggacgactaattcaaaatagcataacaatagagagaatggtgctctctgctttcgatgagagaagaaataagtacctagaagagcatcccaatgctgggaaggatcctaagaaaactggaggacccatatatagaagattagacggaaagtggatgagagaactcattctttatgacaaagaagaaataaggagagtttggcgccaagcaaacaatggtgaagatgcaacagctggccttactcatatcatgatttggcattccaatctgaatgatgccacgtaccagagaacaagagcgcttgttcgcactggaatggatcccagaatgtgctctctaatgcaaggttcaacacttcccagaaggtctggggccgcaggtgctgcagtaaaaggagttggaacaatagcaatggaactaatcagaatgatcaaacgtgggatcaatgaccgaaacttctggagaggtgaaaatggacgaagaacaaggattgcatatgagagaatgtgcaatatccttaaaggaaaatttcagacagcagcccaaagggcaatgatggatcaagtgagagaaagccgaaacccaggaaatgctgagattgaagatctcattttcctgacacggtcagcacttattctaaggggatcagttgcacataagtcttgtctgcctgcttgtgtgtatggacttgctgtggcaagtggacatgactttgaacgggaaggatactcactggtcgggatagacccatttaaattacttcaaaacagtcaagtgttcagcctgataagaccaaatgaaaacccagctcacaagagtcaattagtgtggatggcatgccactctgctgcatttgaggatctaagagtatcaagtttcataagagggaagaaagtgcttccaagaggaaagctttccacaagaggggtccagattgcttcaaatgagaatgtggaagccatggattccaataccttagagctgagaagcagatactgggccataaggaccagaagtggaggaaataccaatcaacagaaagcatccgcgggccaaatcagtgtgcaacctacattctcagtgcaacggaatctcccttttgaacgagcaaccgttttagcagctttcagcgggaacaatgaagggcggacatccgatatgcgaacagaagttataaggatgatggaaagtgcaaagccagaagatttgtccttccaggggcggggagtcttcgagctctcggacgaaaaggcaacgagcccgatcgtgccttcctttgacatgagtaacgaaggatcttatttcttcggagacaatgcagaggagtatgacagttga
>H3N2_Swine_MF373247_A/swine/Michigan/A01672424/2017|2017.052
atggcgtctcaaggcaccaaacggacatatgaacaaatggagactggtggggaacgccaggatgccacagaaataagagcatctgtcggaaagatgattggcggaattgggaaattctacatccaaatgtgcactgaactcaaactcagtgactatgagggacgattaatccaaaatagcataacaatagagagaatggtgctctctgcttttgatgagagaagaaataaatacctagaagagcatcccagtgctgggaaggatcctaagaaaactggaggacccatatacagaagagtagacggaaagtggatgagagaactcattctttatgacaaagaagaaataaggagagtttggcgccaagcaaataatggtgaagatgcaacagctggtcttactcacataatgatttggcactccaatttgaatgatgccacataccagagaacaagagcgcttgttcgcactggaatggatcccagaatgtgctctctaatgcaaggttcaacacttcccagaaggtctggagccgcaggtgctgcagtgaaaggagtcggaacaatagcaatggaattgatcagaatgatcaaacgtgggatcaatgaccgaaacttctggagaggtgaaaatggacgaagaacaagggttgcatatgaaagaatgtgcaatattctcaaaggaaaatttcagactgctgcccagagggctatgatggatcaagtaagagaaagtcggaacccaggaaatgctgagattgaagatctcatcttcctggcacggtcagcactcattctaagggggtcagttgcacataaatcttgcctgcctgcttgtgtgtatgggcttgcagtggcaagtgggcatgactttgaaagggaagggtattcactggtcgggattgacccgtttaaattacttcaaaatagccaagtgttcagcctgataagaccgaatgaaaacccagctcacaagagtcaattagtgtggatggcatgccactctgctgcatttgaggatctaagggtatcaagtttcataagagggaagaaagtgattccaagagggaagctctccacaagaggagttcaaattgcttcaaatgagaatgtggagaccatggattccaatactttagagctgagaagcagatattgggccataaggaccagaagtggaggaaatacaaatcaacaaaaagcatccgctggccaaatcagtgtgcaacccacattctcagtgcaacggaatctcccttttgaaagagcaaccgttatggcagccttcagcgggaacaatgaaggacgaacatccgatatgcggacagaagttataaagatgatggaaagtgcaaagccagaagatttgtccttccaggggcggggagtcttcgagctctcggacgaaaaggcaacgagcccgatcgtgccttcctttgacatgagtaatgaaggatcttatttcttcggagacaatgcagaggagtatgacagttga
>H7N9_Avian_KX215930_A/chicken/Huaian/003/2015|2015.096
atggcgtctcaaggcaccaaacgatcctatgaacagatggaaactggtggggaacgccagaatgctactgagatcagggcatctgttggaagaatggttagcggcattgggagattctacatacagatgtgtacagaactcaaactcagtgacaacgaagggaggctgattcagaacagtataacaatagagagaatggtactctctgcatttgatgagagacgaaacagatacttggaagaacaccctagtgcagggaaagatcctaagaaaactggaggtcctatttacaggagaagagacggaaaatgggtgagagagctgatcctgtatgacaaagaggaaatcaggagaatttggcgacaagcgaacaatggaggggatgcaactgctggtcttacccatctgatgatatggcattccaacctgaatgatgctacctatcagagaacgagagctctcgtgcgtactggaatggacccccggatgtgctctctgatgcaaggatcaactcttccgaggagatctggagctgcaggtgcagcagtaaaggggatagggactatggtgatggaactgattaggatgataaaacgagggatcaacgaccggaatttctggagaggcgaaaatggaagaagaacaaggattgcatatgagaggatgtgcaacatcctcaaagggaaattccaaacagcagcacaaagagcaatgatggatcaagtgcgagagagcagaaatcctgggaatgctgaaatagaagatctcatttttctggcaaggtctgcactcatcctgagaggatcagtggctcataagtcctgcttgcctgcttgtgtgtacggacttgcagtggccagtggatatgactttgagagagaaggatactccctggttggaatagatcctttccgcctgcttcaaaacagccaagtctttagtctcattagaccaaacgagaacccagcacataagagccagttagtgtggatggcatgccactctgcagcatttgaggaccttagggtctcaagtttcatcagagggacaagaatggtcccaagaggacagctgtccactagaggggttcaaattgcttcaaatgagaacatagaagcaatggaatccaacactcttgagctgagaagcagatattgggctataagaaccagaagcggaggaaacaccaaccaacagagggcatctgcaggacaggtcagcgttcaacccactttctcggtacagagaaatcttcccttcgaaagagcaaccattatggcagcatttacaggaaatacagagggtagaacgtctgacatgaggactgaaatcataaggatgatggaaagtgccagaccagaagatgtgtcgttccaggggcggggagtcttcgagctctcggacgaaaaggcaacgaacccgatcgtgccttcctttgacatgaataatgaaggatcttatttcttcggagacaatgcagaggagtatgacaattga
>H1N1_Swine_MF973377_A/swine/North_Carolina/A02214775/2017|2017.296
atggcgtctcaaggcaccaaacgatcatatgaacaaatggaaactggtggggagcgccaggatgccacagaaatcagagcatctgtcggaagaatgattggtggaatcgggaaattctacattcaaatgtgcactgaactcaaactcagtgattatgagggacgactaatccaaaatagcataacaatagagagaatggtgctctctgccttcgatgagagaagaaataagtacctagaagagcatcccagtgctgggaaggatcctaagaaaactggaggacccatatatagaagagtagacggaaagtggatgagagaactcattctttatgacaaagaagaaataaggagagtttggcgccaagcgaacaatggtgaagatgcaacagctggccttactcatatcatgatttggcattccaatctgaatgatgccacgtaccagagaactagagcgcttgttcgcactggaatggatcccagaatgtgctctctaatgcaaggttcaacactccccagaaggtctggggccgcaggtgctgcagtaaaaggagttggaacaatagcaatggaactaataagaatgatcaaacgtgggatcaatgaccgaaacttctggagaggtgagaatggacgaagaacaaggattgcatatgagagaatgtgcaatatccttaaaggaaaatttcagacagcagcccagagggcaatgatggatcaagtgagagaaagtcgaaacccaggaaatgctgagattgaagatctcattttcttggcacggtcagcacttattctaaggggatcagttgcacataagtcttgcctgcccgcttgtgtgtatgggcttgcagtggcaagtggacatgactttgaaagggaaggatactcactggtagggatagacccatttaagttactccaaaacagtcaagtgttcagcctgataagaccaaatgaaaacccagctcacaagagtcaattagtgtggatggcatgccactctgctgcatttgaggatctaagggtatcaagtttcataagagggaagaaagtgcttccaaggggaaagctttccacaagaggggtccagattgcttcaaatgagaatgtggaagccatggattccaataccttagagctgagaagcagatactgggccataaggaccagaagtggaggaaataccaatcaacagaaagcatccgcgggtcaaatcagtgtgcaacctacattctcagtgcaacggaatctcccttttgaacgagcaaccgttttggcagctttcagcgggaacaatgaaggacggacatccgatatgcgaacagaagttataaggatgatggaaagtgcaaagccagaagatttgtccttccaggggcggggagtcttcgagctctcggacgaaaaggcaacgagcccgatcgtgccttcctttgacatgagtaacgaaggatcttatttcttcggagacaatgcagaggagtatgacagttga
>H7N1_Avian_KF298402_A/mallard/Minnesota/AI09-1714/2009|2009.564
atggcgtctcaaggcaccaaacgatcttatgagcagatggaaactggtggggaacgccagaatgccactgaaatcagagcatctgttggaaggatggttggtggaattgggagattctacatacagatgtgcactgaactcaagctcagcgactatgaagggaggctgattcagaacagcataacaatagagagaatggttctctcagcatttgatgagagaagaaacaaatatctggaagaacatcccaatgctgggaaagaccccaagaagactggaggcccaatatacaggaggagagatgggaaatggatgagagaattgatcctgtatgacaaagaggaaatcaggaggatttggcgtcaagcgaataacggggaagacgcaaccgctggtctaacccatatgatgatctggcattccaatctgaatgatgccacatatcagaggacaagggcacttgtgcgtactggaatggatcctaggatgtgctctctgatgcaaggatcaactctcccaagaaggtctggggctgctggagcagcagtgaaaggagttggaacaatggtgatggaactgattcggatgatcaagcgagggatcaatgatcggaatttctggagaggtgaaaatggacggaggacaagaattgcatatgaaagaatgtgcaacatcctcaaagggaaattccaaacagcagcacaacgagcaatgatggatcaggtgagagaaagccggaatcctgggaatgctgaaattgaagacctcatcttccttgcacggtctgctctcattctgagaggatcagtggctcataagtcctgcttgcctgcatgtgtgtatggacttgctgtggccagtggatacgactttgagagagagggatactccctagtcggaattgatcctttccgtctactccaaaacagtcaagtcttcagtcttatcagaccaaatgaaaatccagcacacaaaagtcagctggtgtggatggcatgtcattctgcagcatttgaagatctgagagtgtcaagctttatcagaggaacaagagtggtaccaagaggacaactgtcaaccagaggagtacagattgcttcaaatgagaacatggaaacaatggactccagcactcttgaattgaggagcagatattgggctataaggaccagaagtggaggaaacactaaccaacagagagcatctgcaggacaaatcagcgtacaacccacattctctgtgcaaagaaacctcccattcgagagagcaaccattatggcagcattcaccggaaatactgaaggcagaacctcagacatgagaactgagatcataaggatgatggagaatgccagacctgaagatgtgtctttccaggggcggggagtcttcgagctctcggacgaaaaggcaacgaacccgatcgtgccttcctttgacatgagtaacgagggatcttatttcttcggagacaatgcagaggagtatgacaattaa
>H7N4_Avian_CY178858_A/mallard/Wisconsin/1111/1982|1982.500
atggcgtctcaaggcaccaaacgatcttatgagcagatggaaactggtggggaacgccagaatgccactgaaatcagagcatctgttgggagaatggttggtggaatcgggagattctacatacagatgtgcactgagctcaaactcagtgactatgaagggagactgattcaaaacagcataacaatagagagaatggttctctcggcatttgatgagaggagaaacaaatatctggaagagcatcccagtgctgggaaagaccctaagaagactggaggtccaatctacagaaggagagatgggaaatggataagagaattgatcctatatgacaaagaggagatcagaaggatctggcgtcaagcgaataatggggaagacgcaactgctggtctcactcatttgatgatctggcactccaatttgaatgatgccacatatcagagaacaagggcacttgtgcgtactgggatggatcccaggatgtgctctctgatgcaaggctcaactcttccgaggaggtctggagctgctggagcagcagtgaaaggggttggaacaatggtgatggaattgatccggatgatcaagcgagggatcaatgatcggaatttctggagaggcgaaaatggacggaggacaaggattgcttacgaaagaatgtgtaacattctcaaggggaaattccaaacagcagcacaacgagcaatgatggaccaggtgagggaaagccggaatcctgggaatgctgaaattgaagatctcatctttcttgcacggtctgctctcattctgaggggatcagtggctcataagtcctgcctgcctgcttgtgtgtatggacttgctgtggccagtggatacgactttgaaagggagggatactccctagtcggaattgatcctttccgtctgctccaaaacagtcaggtcttcagtcttatcagaccaaatgaaaatccagcacataagagtcagctggtatggatggcatgtcactctgcagcatttgaagatctgagagtgtcaagcttcatcagaggaacaagggtagtcccaaggggacaactgtccaccagaggagttcagattgcttcaaatgagaacatggagacaatggactccagtactcttgagttgagaagcaaatactgggctataaggaccagaagcggagggaacactaaccagcagagagcatctgcagggcaaatcagcgtacagcccacattctccgtgcagaggaacctcccattcgagagagcaaccattatggcagcatttacagggaacactgaaggcagaacttcagacatgagaactgagatcataaggatgatggaaaatgccagacctgaagatgtgtctttccaggggcggggagtcttcgagctctcggacgaaaaggcaacgaacccgatcgtgccttcctttgacatgagtaacgaaggatcttatttcttcggagacaatgcagaggaatatgacaattaa
>H5N2_Avian_KJ162781_A/duck/Taiwan/4379/2013|2013.025
atggcgtctcaaggcaccaaacgatcttacgaacaaatggagaccagtggagaacgccagaatgccactgagatcagagcatctgttggaaggatggttagcggaattgggaggttctacatacagatgtgcactgaactcaaactcagcgactatgaagggaggctgattcagaacagcataacaatcgaaagaatggttctctctgcatttgatgaaaggagaaacaaatacctggaagaacaccccagtgctgggaaggacccgaagaagactggaggtccgatttatcgaaggagagatgggaaatgggtgagagaactgatcctgtatgacaaagatgagataaggaggatctggcgtcaggcgaataatggggaagacgcaactgctggcctcactcaccttatgatctggcattccaacctgaatgatgccacataccagagaacaagagcactcgtgcgtactggaatggatccccgaatgtgctccctcatgcaagggtcaactctcccaaggagatctggagctgctggtgcagcggtgaagggagtcgggacgatggtgatggagctaattcgaatgataaaacggggggttaatgatcggaatttctggagaggcgaaaatggacgaaggacaaggattgcatatgagagaatgtgcaacatcctcaaagggaaatttcaaacagcagcacaaagagcaatgatggatcaggtgcgagaaagcagaaatcctggaaatgctgaaattgaggatctcatcttccttgcacgatctgcactcattctgagaggatcaatggcccataagtcatgcctgcctgcttgtgtgtacggacttgccgtggccagtggatacgactttgagagggaagggtactctctagttggaatagatcctttccgtctgcttcaaaacagccaggtattcagtctcattagacccaatgagaacccagcacacaagagtcaattggtgtggatggcatgccattctgcagcattcgaagatctgagagtctcaagcttcatcagaggaacaagagtactaccaagaggacaactatccaccagaggagttcaaattgcgtcaaacgagaatatggaagcaatggactctagcactcttgaactgaggagcagatattgggctataagaaccaggagtggaggaaacactaaccagcagagagcatctgcaggacaaatcagtgtacagcccactttctcagtacagagaaatcttcccttcgaaagagcgaccattatggcagcgttcaaagggaatactgaaggtagaacatcggacatgagaactgaaatcataagaatgatggaaagtgccagaccagaagatgtgtctttccaagggcggggagtcttcgagctctcggacgaaaaggcaacgaacccgatcgtgccttcctttgacatgagtaaagaaggatcttatttcttcggagacaatgcagaggagtatgacaattaa
>H3N2_Human_CY121571_A/BRISBANE/9/2006|2006.500
atggcgtcccaaggcaccaaacggtcttatgaacagatggaaactgatggggatcgccagaatgcaactgagattagggcatccgtcgggaagatgattgatggaattgggagattctacatccaaatgtgcactgaacttaaactcagtgatcatgaagggcggttgatccagaacagcttgacaatagagaaaatggtgctctctgcttttgatgaaagaaggaataaatacctggaagaacaccccagcgcggggaaagatcccaagaaaactggggggcccatatacaggagagtagatggaaaatggatgagggaactcgtcctttatgacaaagaagaaataaggcgaatctggcgccaagccaacaatggtgaggatgctacagctggtctaactcacataatgatctggcattccaatttgaatgatgtaacataccagaggacaagagctcttgttcgaactggaatggatcccagaatgtgctctctgatgcagggctcaactctccctagaaggtccggagctgcaggtgctgcagtcaaaggaatcgggacaatggtgatggaactgatcagaatgatcaaacgggggatcaacgatcgaaatttttggagaggtgagaatgggcggaaaacaagaagtgcttatgagagaatgtgcaacattcttaaaggaaaatttcaaacagctgcacaaagagcaatggtggatcaagtgagagaaagtcggaacccaggaaatgctgagatcgaagatctcatatttttggcaagatctgcattgatattgagaggatcagttgctcacaaatcttgcctacctgcctgtgcgtatggacctgcagtatccagtgggtacgccttcgaaaaagagggatattccttggtgggaatagaccctttcaaactacttcaaaatagccaaatatacagcttaatcagacctaacgagaatccagcacacaagagtcagctggtgtggatggcatgccattctgctgcatttgaagatttaagattgttaagcttcatcagagggacaaaagtatctcctcgggggaaactgtcaactagaggagtacaaattgcttcaaatgagaacatggataatatgggatcgagcactcttgaactgagaagcgggtactgggccataaggaccaggagtggaggaaacactaatcaacagagggcctccgcaggccaaaccagtgtgcaacctacgttttctgtacaaagaaacctcccatttgaaaagtcaaccatcatggcagcattcactggaaatacggagggaagaacttcagacatgagggcagaaatcataagaatgatggaaggtgcaaaaccggaagaagtgtcattccgggggaggggagttttcgagctctcagacgagaaggcaacgaacccgatcgtgccctcttttgatatgagtaatgaaggatcttatttcttcggagacaatgcagaagagtacgacaattaa
>H5N6_Avian_LC379586_A/jungle_crow/Hyogo/2803A002/2018|2018.162
atggcgtctcaaggcaccaaacgatcttatgaacagatggaaactggtggagagcgccagaatgccactgagatcagagcatctgttggaagaatggttggtggaattgggaggttctacatacagatgtgcactgagctcaaactcagcgactatgaaggaaggctgatccagaacagcataacaatagagagaatggttctctccgcatttgatgaaaggaggaacaaatatctggaagaacatcccagtgcggggaaagacccaaagaaaactggaggtccaatttatcgaaggagagatgggaaatgggtgagagagctgatcctgtatgacaaagaggagatcaggaggatctggcgtcaagcgaacaatggagaagacgcaactgctggtctcactcacctgatgatctggcattccaatctaaatgatgccacataccagaggacaagagctctcgtgcgtactgggatggaccccaggatgtgctctctcatgcaaggatcaactctcccaaggaggtctggagctgctggtgcagcagtaaagggagtcgggacgatggtgatggaactaattcggatgataaagcgaggaattaatgatcggaacttctggagaggtgagaatggacgaaggacaaggattgcatatgagagaatgtgtaacatcctcaaagggaaattccaaacagcagcacaaagagcaatgatggatcaggtgcgtgaaagcaggaatcctggcaatgctgaaattgaagatctcatctttctggcacggtctgctctcatcctgagaggatcagtagcccataagtcctgcttgcctgcttgtgtgtacggactcgctgtggccagtggatacgactttgagagagaagggtattctctagttggaatagatcctttccgtctgcttcaaaacagccaggtcttcagtctcattagaccaaatgagaatccagcacacaagagtcaattggtgtggatggcatgtcattctgcagcattcgaggatctgagagtctcaagtttcatcagaggaacaagagtattcccaagaggacaactatccaccagaggagttcaaattgcttcaaatgagaacatggaaacaatggactccagcactcttgaactgagaagcagatattgggctataagaaccaggagtggaggaaacaccaaccaacagagagcatctgcaggacaaatcagtgtacagcccactttctcagtacagagaaaccttcccttcgaaagagcgaccattatggcggcattcacagggaacactgagggcagaacgtccgacatgaggactgaaatcataagaatgatggaaagtgccagaccagaagatgtgtctttccaggggcggggagtcttcgagctctcggacgaaaaggcaacgaacccgatcgtgccttcctttgacatgagtaatgaaggatcttatttcttcggagacaatgcagaggagtatgacaattaa
>H1N1_Human_MH360112_A/North_Carolina/22/2018|2018.145
atggcgtctcaaggcaccaaacgatcatatgaacaaatggagactggtggggagcgccaggataccacagaaatcagagcatctgttggaagaatgattggtggaatcgggagattctacatccaaatgtgcactgaactaaaactcagtgattatgatggacgactaatccagaatagcataacaatagagaggatggtgctttctgcttttgatgagagaagaaataaatacctagaagagcatccaagtgctgggaaggaccctaagaaaacaggaggacccatctatagaagaatagacggaaaatggacgagagaactcatcctttatgacaaagaagaaataaggagagtttggcgccaagcaaacaatggcgaagatgcaacagcaggtcttactcatatcatgatttggcattccaatctgaatgatgccacatatcagaggacaagagcacttgttcgcactggaatggatcccagaatgtgctctctaatgcaaggttcaacacttcccaggaggtctggtgccgcaggtgctgcaataaaaggagttggaacaatagctatggagttaatcagaatgataaaacgtggaatcaatgaccgaaatttctggaggggtgaaaatggacgaaggacaagagttgcttatgaaagaatgtgcaatatcctcaaaggaaaatttcaaacagctgcccagagggcaatgatggatcaagtaagagaaagtcgaaacccaggaaacgctgagattgaagacctcattttcctggcacggtcagcactcattctgagaggatcagttgcacataaatcctgcctgcctgcttgtgtgtatgggcttgcagtagcaagtggccatgactttgaaagggaagggtactcactggtcgggatagacccattcaaattactccaaaacagtcaagtggtcagcctgatgagaccaaatgaaaatccagctcacaagagtcaattggtatggatggcatgccactctgctgcatttgaagatttaagagtatcaagtttcataagaggaaagaaagtgatcccaagaggaaagctttccacaagaggggttcagattgcttcaaatgagaatgtggaaaccatggactccaataccctggaactaagaagcagatactgggccataagaaccaggagtggaggaaataccaatcaacagaaggcatccgcaggccagatcagtgtgcagcctacattctcagtgcagcgaaatctcccttttgaaagagcaaccgttatggcagcattcagcgggaacaatgaaggacggacatccgacatgcgaacagaagttataagaatgatggaaagtgcaaagccagaggatttgtccttccaggggcggggagtcttcgagctctcggacgaaaaggcaacgaacccgatcgtgccttcctttgacatgagtaatgaagggtcttatttcttcggagacaatgcagaggagtatgacaattga
>H1N1_Human_DQ415329_A/Taiwan/4845/1999|1999.500
atggcgtcccaaggcaccaaacggtcttacgaacagatggagactgatggggaacgccagaatgcaactgaaatcagagcatccgtcggaagaatgattggtggaattgggcgattctacatccaaatgtgcaccgagcttaaactcaatgattatgagggacgactgatccagaacagcttaacaatagagagaatggtgctctctgcttttgatgagaggaggaataaatatctggaagaacatcccagcgcggggaaagatcctaagaaaactggaggacccatatacaagagagtagatggaaagtgggtgagggaactcgtcctttatgacaaagaagaaataaggcggatttggcgccaagccaacaatggtgatgatgcaatggctggtttgactcacattatgatctggcattctaatttgaatgatacaacttaccagaggacaagagctcttgtccgcaccggaatggatcccaggatgtgctctttgatgcaaggttcaactctccctagaagatctggagcagcaggcgctgcagtcaaaggagttgggacaatggtgttggagttaatcaggatgatcaaacgtgggatcaatgaccgaaacttctggaggggtgagaatggaagaaaaacaaggattgcttatgagagaatgtgcaacattctcaaaggaaaatttcaaacagctgcacaaaaagcaatgatggatcaagtgagagaaagccggaacccaggaaatgctgagatcgaagatctcactttcctggcacggtctgcactcatattaagagggtcagttgctcacaagtcttgcctgcctgcctgtgtgtatggaccagccgtagccagtgggtacgacttcgaaaaagagggatactctttggtaggggtagaccctttcaaactgcttcaaaccagtcaggtatacagcctaatcagaccaaatgagaatcccgcacacaagagtcagttggtgtggatggcatgcaattctgctgcatttgaagatctaagagtgtcaagcttcatcagagggacaagagtacttccaagggggaagctctccactagaggagtacaaattgcttcaaatgaaaacatggatgctattgtatcaagtactcttgaactgagaagcagatactgggccataagaaccagaagtggagggaacactaatcaacaaagggcctctgcgggccaaatcagcacacaacctacgttttctgtgcagagaaacctcccatttgacaaaacaaccatcatggcagcattcactgggaatatggagggaagaacatcagacatgagggcagaaatcataaagatgatggaaagtgcaagaccagaagaagtgtccttccaggggcggggagtctttgagctctcggacgaaagggcaacgaacccgatcgtgccctcctttgacatgagtaatgaaggatcttatttcttcggagacaatgcagaggagtacgacaattaa
>H10N7_Avian_CY129369_A/mallard/New_Brunswick/04394/2007|2007.674
atggcgtctcaaggcaccaaacgatcttatgaacagatggaaactggtggagaacgccagaatgccactgaaatcagagcatctgttgggaggatggttggtggaattgggagattctacatacagatgtgcactgaactcaagctcagtgactacgaagggaggctgatccaaaacagcataaccatagagagaatggttctctcagcatttgatgagaggagaaacaaatatttggaggagcatcccagtgctgggaaagatcccaagaaaactggaggtccaatctacaggagaagagatgggaaatggatgagagaactgatcctatatgacaaagaagagatcagaagaatttggcgtcaggcgaataatggagaagacgcaactgctggtctcacccatttgatgatttggcattccaatctgaatgatgccacataccagagaacaagggcacttgtgcgtactgggatggatcccaggatgtgctctctgatgcaaggttcaactcttccgaggagatctggagctgctggagcagcagtgaaaggggttggaacaatggtaatggaagtgatccggatgatcaagagagggatcaatgataggaatttctggagaggcgaaaatggacggagaacgagaatcgcttacgaaagaatgtgcaacatcctcaaggggaaattccaaacagcagcacaacgagcaatgatggaccaagtgagagaaagccggaatcctgggaatgctgagattgaagatctcatcttcctagcacggtccgctctcattctgaggggatcagtggctcataagtcctgcctgcctgcttgtgtgtatggacttgcggtggccagtggatacgactttgaaagagagggatactccctggtcggaattgaccccttccgtctgctccagaacagtcaagtcttcagtctcatcagaccaaacgaaaatccagcacataaaagtcaactggtgtggatggcatgccactctgctgcatttgaagatctgagggtgtcaagcttcatcagaggaacaagagtagtcccaagaggacaactgtccaccagaggagttcaaattgcttcaaatgagaacatggagacaatggactccagcactcttgaactaaggagcagatactgggctataaggacaaggagtggaggaaacactaatcaacagagagcatctgcagggcaaatcagcgtacagcccacattctctgtacagagaaacctcccattcgagagagcaaccattatggcagcatttacaggaaacactgaaggcagaacttctgacatgaggactgagatcataaggatgatggaaaatgccagacctgaagatttgtctttccaggggcggggagtcttcgagctctcggacgaaaaggcaacgaacccgatcgtgccttcctttgacatgagtaatgaaggatcttatttcttcggagacaatgcagaggagtatgacaattaa
>H2N2_Avian_EU735813_A/chicken/PA/298101-4/2004|2004.500
atggcgtctcaaggcaccaaacgatcttatgagcagatggaaactggtggagatcgccagaatgccactgagatcagagcatctgttggaagaatggttggtggaatagggaggttttacatacagatgtgcactgaactcaaactcaatgaccatgaaggaagactgattcagaacagcataacaatagagagaatggttctctctgcatttgatgaaaggaggaacagatacctggaggaacatcccagtgcggggaaggacccgaagaagactggaggtccaatttatcgaagaagagaagggaaatggatgagagagctgattttgtatgacaaagatgagatcagaaggatctggcgtcaagcgaacaatggagaagacgcaactgctggtctcactcacctgatgatctggcactccaacctaaacgatgccacatatcagagaacaagagctctcgtgcgtactgggatggaccccagaatgtgctctctgatgcaaggatcaactctcccacggagatctggagctgctggtgcagcagtaaagggagtcggaacgatggtaatggaactaattcggatgataaagcgagggattaatgatcggaatttctggagaggcgaaaatggacgaaggacaaggattgcatatgagagaatgtgcaacatcctcaaagggaaattccaaacagcagcacaaaaagcaatgatggaccaggtgagagaaagcagaaatcctgggaatgctgaaattgaagatctcatttttctggcacggtctgcactcatcctgagaggatcagtggctcataagtcctgcttgcctgcttgtgtgtacggacttgctgtggccagtggatatgactttgagagagaagggtactctctagttggaatagatcctttccgtctgctccaaaacagccaggtcttcagtcttattagaccaaatgagaatccagcacacaagagtcagctagtgtggatggcatgtcattctgcagcatttgaggacctgagagtctcaagtttcatcagagggacaagagtattaccaagagggcaactatccaccagaggagttcaaattgcttcaaatgagaacatggaaacaatggactccagcactcttgaactgagaagcagatattgggctatacgaaccaggagcggaggaagcaccaaccaacagagagcatctgcaggacaaatcagtgtacagcctactttctcagtacagaggaatcttcccttcgaaagagcgaccattatggcggcattcacagggaatactgagggcagaacatctgacatgaggactgaaatcataaaaatgatggaaagtgccagaccagaagatgtgtccttccaggggcggggagtcttcgagctatcggacgaaaaggcaacgaacccgatcgtgccttcctttgacatgagcaatgaaggatcttatttcttcggagacaatgcagaggagtatgacaattaa
>H11N2_Avian_CY133008_A/gadwall/Illinois/10OS3384/2010|2010.827
atggcgtctcaaggcaccaaacgatcttatgaacagatggaaactggtggagaacgccagaatgccactgaaatcagagcgtctgttgggagaatggttggtggaatcggaagattctacatacagatgtgcactgaactcaagctcagtgactatgaagggaggctgatccaaaacagcatcacaatagagagaatggttctctcagcatttgatgagaggagaaacaaatatctggaagagcatcccagtgctggaaaagaccctaagaagactggaggtccaatctacaggaggagagatgggaaatggatgagagaactgatcctatatgataaagaggagatcagaaggatttggcgtcaagcgaataatggagaagacgcaactgccggcctcacccatttgatgatctggcactccaatctgaatgatgccacctatcagaggacgagggcacttgtgcgtactggaatggatcccaggatgtgttctctgatgcaaggctcgacccttccgaggaggtctggagctgctggagcagcagtgaaaggagttggaacaatggtgatggaattgatccgaatgatcaagcgggggatcaatgatcggaatttctggagaggcgaaaatgggcggaggacaagaattgcttatgagagaatgtgcaacatcctcaaagggaagtttcaaacagcggcacaaagagcaatgatggaccaggtgagggaaagtcggaatcctgggaatgctgaaattgaagatctcatctttcttgcacggtctgctctcattctgaggggatcagtggctcataagtcttgcctgcctgcttgcgtgtatggacttgctgtggccagtggatacgactttgaaagggagggatactccctagtcggaattgatcctttccgtctactccaaaacagtcaagtcttcagtctcatcagaccaaacgaaaacccagcacataaaagtcagctggtatggatggcatgccactctgcagcttttgaagatttgagagtatcaagcttcattagaggaacaagagtagtcccaagaggacagctgtccaccagaggagttcagattgcttcaaatgagaacatggagacaatggactccagtactcttgaactgaggagcaggtactgggctataagaaccagaagtggagggaacactaatcaacagagagcatccgcagggcaaatcagcgtacagcccacattctctgtacagaggaacctcccgttcgagagagcaaccattatggcggcatttacagggaacactgaaggcagaacttcagacatgagaacagaaatcataaggatgatggaaaatgccagatctgaggatgtgtctttccaagggcggggagtcttcgagctctcggacgaaaaggcaacgaacccgatcgtgccttcctttgacatgagtaacgaaggatcttatttcttcggagacaatgcagaggagtatgacaattaa
>H7N9_Avian_MF630342_A/chicken/Xinjiang/SD033/2014|2014.921
atggcgtctcaaggcaccaaacgatcctatgaacagatggaaactggtggggaacgccagaatgctactgagatcagggcatctgttggaagaatggttagcggaattgggagattctacatacagatgtgtacagaactcaaactcagtgacaatgaagggaggctgattcagaacagtataacaatagagagaatggtactctctgcatttgatgaaagaaggaacagatacctggaagagcaccccagtgcaggaaaggaccctaagaaaaccggaggtccaatttacaggagaagagacggaaaatgggtaagagagctgatcctgtatgacaaagaggaaatcaggagaatttggcgacaagcgaacaatggagaggatgcaactgctggtcttacccatctgatgatatggcattccaacctgaatgatgctacctatcagagaacgagagccctcgtgcgtactggaatggatccccggatgtgctctctgatgcaaggatcaactctcccgaggagatctggagctgcaggtgcagcagtgaaggggatagggacaatggtgatggaactgatccggatgataaaacgagggatcaacgaccggaatttctggagaggcgaaaatggaagaaggacaagaattgcatatgagagaatgtgcaacatcctcaaagggaaattccaaacagcagcacaaagggcaatgatggatcaagtgcgagaaagcagaaatcctgggaatgctgaaatagaagatctcatttttctggcaaggtctgcactcatcctgagaggatcagtggctcataaatcctgcttgcctgcctgtgtgtacggacttgcagtggctagtggatatgactttgagagagaagggtactccttggttggaatagatccttttcgtctgcttcaaaacagccaggtctttagtctcattagaccaaatgagaacccagcacacaagagccaactagtgtggatggcatgccactctgcagcgtttgaggaccttagggtctcaagtttcattagaggaacaagaatggtcccaagaggacagctgtccactagaggggttcaaattgcttcaaatgagaacatggaagcaatggactccaatactcttgaactgagaagtagatattgggctataagaaccagaagcggagggaacaccaaccaacagagggcatctgcaggacaggtcagcgttcaacccactttctcagtacagagaaaccttcctttcgaaagaacaaccattatggcagcatttacaggaaatactgagggtagaacgtctgacatgaggactgaaatcataagaatgatggaaagtgccagaccagaagatgtgtcattccaggggcggggagtcttcgagctctcggacgaaaaggcaacgaacccgatcgtgccttcctttgacatgaataatgaaggatcttatttcttcggagacaatgcagaggagtatgacaattga
>H1N2_Avian_CY076144_A/rock_dove/Oregon/20547-003/2007|2007.844
atggcgtctcaaggcaccaaacgatcttatgaacaaatggaaactggtggggaacgccagaatgccactgaaatcagagcatctgtcgggagaatggttggtggaatcgggagattctacatacagatgtgcactgaactcaaactcagtgactacgaagggagactgatccaaaacagcataaccatagagaggatggttctctcggcatttgatgagaggaggaacaaatatctggaggagcatccaagtgctgggaaagatccaaagaagactggaggtccaatctaccgaaggagagatggcaaatggatgagagagttgatcttgtatgacaaagaagagatcagaagaatttggcgtcaagctaataatggagaggacgcaactgctggtctcactcatttgatgatttggcattccaacctgaatgatgccacatatcagagaacaagggcacttgtgcgtactgggatggaccccaggatgtgctctctgatgcaaggctcaacccttccgaggagatctggagctgctggagcagcagtgaaaggggttggaacaatggtgatggaattgattcggatgatcaagcgagggatcaatgatcggaatttctggagaggcgaaaatggacggagaactagaattgcttacgagaggatgtgcaacatcctcaaggggaaattccaaacagcagcacaacgagcaatgatggaccaagtgagggaaagccggaatcctgggaatgctgaaattgaagatctcatctttctcgcacggtctgctctcatcctgaggggatcagtggctcataagtcctgcctgcctgcttgtgtgtatgggcttgctgtagccagtggatatgactttgaaagagagggatactctctagtcggaattgatcctttccgtctgctccaaaacagtcaagtcttcagtctcatcagaccaaatgaaaatccagcgcataaaagccagctggtatggatggcatgccactctgcagcatttgaagatctgagagtgtcaagcttcatcagaggaacaagagtagtcccaagaggacaactgtccactagaggagttcagattgcttcaaatgagaacatggagacaatggactccagcactcttgaattaaggagcagatactgggctataagaacaagaagcggagggaacactaaccaacagagagcatctgcaggacaaatcagcgtacagcccacattctctgtgcagagaaacctcccattcgagagagcaaccattatggcggcattcacaggaaacactgaaggcagaacttcagacatgagaactgagatcataaggatgatggaaaatgccagacctgaagatgtgtctttccaggggcggggagtcttcgagctctcggacgaaaaggcaacgaacccgatcgtgccttcctttgacatgagtaatgaaggatcttatttcttcggagacaatgcagaggagtatgacaattaa
>H6N2_Avian_CY178842_A/pintail/Wisconsin/381/1983|1983.500
atggcgtctcaaggcaccaaacgatcctatgagcagatggaaactggtggggaacgccagaatgccactgaaatcagagcatctgttgggagaatggttggtggaatcgggagattctacatacagatgtgcactgaactcaaactcagtgactatgaagggaggctgatccagaacagcataacaatagagagaatggttctctcagcatttgatgagaggagaaacaaatatctggaagagcatcccagtgctgggaaagaccctaagaaaactgggggtccaatctacaggaggagagatgggaaatggatgagagaactgatcctatatgacaaagaggagatcagaaggatttggcgtcaagcgaataatggagacgacgcaactgctggtctcacccatctgatgatctggcattccaatctgaatgatgccacatatcagcgaacaagggcacttgtacgcactgggatggatcccaggatgtgctctctgatgcaaggctcaactcttccgaggaggtctggggctgctggagcagcagtgaaaggggttggaacaatggtgatggaattgatccggatgatcaagcgagggatcaatgatcggaatttctggagaggcgaaaatggacggaggacaagaattgcttacgaaagaatgtgcaacattctcaaagggaaattccaaacagcagcacaacgagcaatgatggaccaggtgagggaaagccggaatcctgggaatgctgaaattgaagatctcatcttccttgcacggtctgctctcattctgaggggatcagtggctcataagtcctgtctgcctgcttgcgtgtatgggcttgctgtggccagtggatacgactttgaaagggagggatactccctagtcggaattgatcctttccgtctgctccaaaacagtcaagtcttcagtcttatcagaccaaacgaaaatccagcacataaaagtcaactggtatggatggcatgtcactctgcagcatttgaagatctgagagtgtcaagcttcatcagaggaacaagagtggtcccaagaggaaaactgtccaccagaggagttcagattgcttcgaatgagaacatggagacaatggattccagtacacttgaattgaggagcagatactgggctataaggacccgaagtggagggaacactaatcagcagagagcatctgcagggcaaatcagcgtacagcccactttctctgtgcagagaaacctcccatttgagagagcaaccatcatggcggcatttacaggaaacactgaaggcagaacttcagacatgagaactgagatcataaagatgatggaaaatgccagacctgaagatgtgtctttccagggacggggagtcttcgagctctcggacgaaaaggcaacgaacccgatcgtgccttcctttgacatgagcaacgaaggatcttatttcttcggagacaatgcagaggaatatgacaattaa
>H11N2_Avian_CY127649_A/shorebird/Delaware_Bay/75/2001|2001.373
atggcgtctcaaggcaccaaacgatcttatgagcagatggaaactggtggggaacgccagaatgccactgaaatcagagcatctgttgggaggatggttggtggaattggaagattctacatacaaatgtgcactgaactcaaactcagtgactacgaaggaagactgatccaaaatagtataacaatagagagaatggtcctctcagcatttgatgagaggagaaacaaatatctggaagagcatcccagtgctgggaaagaccccaagaagactggaggtccaatctacagaaggagagatggaaaatggatgagagaattaatcctatatgacaaagaagagatcagaaggatttggcgtcaagcgaataatggcgaagacgcaactgccggtatcacccatttgatgatctggcattccaatctaaacgacgccacatatcagagaacaagagcacttgtgcgtactggaatggatcccaggatgtgctctctgatgcagggctcgacccttccgaggaggtctggggctgctggagcagcagtgaaaggagttggaacaatggtgatggaattgatccgaatgatcaagcgagggatcaatgatcggaatttttggaggggcgaaaatggacgaaggacaagaattgcttacgaaagaatgtgcaacatcctcaagggaaaatttcaaacagcagcacaacgagcaatgatggaccaagtgagagaaagccgtaatcctgggaatgctgagattgaagatctcatctttctcgcacggtctgcactcattctgagagggtcagtggctcataagtcctgcctacctgcttgtgtgtatggacttgctgtagccagtggatacgactttgaaagggagggatactccctagtcggaatcgaccctttccgtctgctccaaaacagtcaagtcttcagtctcatcagaccaaacgaaaatccagcacacaaaagtcaactagtatggatggcatgccactctgcagcatttgaagatctgagagtgtcaagcttcatcagagggacaaaagtagtcccaagaggccaactgtccaccagaggagttcagatcgcttcaaacgagaacatggagacaatggactccagtactctggaattgaggagcagatactgggccataaggaccagaagtggagggaacaccaaccagcagagagcatctgcaggacaaatcagtgtgcagcccacattctctgtgcagagaaacctcccgtttgagagagcaaccattatggcggcattcacaggaaacactgaaggcagaacttcagacatgagaactgagatcataaggatgatggaaaatgccagacctgaagatgtgtcattccaggggcggggagtcttcgagctctcggacgaaaaggcaacgaacccgatcgtgccttcctttgacatgagtaatgaaggatcttatttcttcggagacaatgcagaggagtatgacaattaa
>H3N2_Human_KF789771_A/Michigan/33/2012|2012.921
atggcgtcccaaggcaccaaacggtcttatgaacagatggaaactgatggggatcgccagaatgcaactgaaattagggcatccgtcgggaagatgattgatggaattgggagattctacatccaaatgtgcactgaacttaaactcagtgatcatgaagggcgtttaatccagaacagcttgacaatagagaaaatggtactctctgcttttgatgaaagaaggaataaatacctggaagaacaccccagcgcggggaaagatcccaagaaaactggggggcccatatacaggagagtcgatgggaaatggatgagggaactcgtcctttatgacaaagaagaaataaggcgaatctggcgccaagccaacaatggtgaggatgctacatctggtctaactcacataatgatttggcattccaatttgaatgatgcaacttaccagaggacaagagctcttgttcgaactggaatggatcccagaatgtgctctctgatgcagggctcgactctccctagaaggtccggagctgcaggtgctgcagtcaaaggaatcgggacaatggtgatggaactgatcagaatggtcaaacgggggatcaacgatcgaaatttttggagaggtgagaatgggcggaaaacaagaagtgcttatgagagaatgtgcaacattcttaaaggaaaatttcaaacagctgcacaaagagcaatggtggatcaagtgagagaaagtcggaacccaggaaatgctgagatcgaagatctcatatttttagcaagatccgcattgatattgagaggatcagttgctcacaaatcttgcctacctgcctgtgcgtatggacctgcagtatccagtgggtacgacttcgaaaaagagggatattccttggtgggaatagaccctttcaaactacttcaaaatagccaaatatacagcttaatcagacctaacgagaatccagcacacaagagtcagctggtgtggatggcatgccattctgctgcatttgaagacttaagattgttaagcttcatcagagggacaaaagtatctcctcgggggaaactgtcaactagaggagtacaaattgcttcaaatgagaacatggataatatgggatcgagtactcttgaactgagaagcgggtactgggccataaggaccaggagtggaggaaacactaatcaacagagggcctccgcaggccaaaccagtgtgcaacctacgttttctgtacaaagaaacctcccatttgaaaagtcaaccatcatggcagcattcactggaaatacggagggaagaacttcagacatgagggcagaaatcataagaatgatggaaggtgcaaaaccagaagaagtgtcattccgggggaggggagttttcgagctctcagacgagaaggcaacgaacccgatcgtgccctcttttgatatgagtaatgaaggatcttatttcttcggagacaatgcagaagagtacgacaattaa
>H3N2_Human_KX917861_A/Alaska/19/2016|2016.312
atggcgtcccaaggcaccaaacggtcttatgaacagatggaaactgatggagatcgccagaatgcaactgagattagggcatccgtcgggaagatgattgatggaattgggagattctacatccaaatgtgcactgaacttaaactcagtgatcatgaaggacggttgatccaaaacagcttgacaatagagaaaatggtactctctgcttttgatgaaagaaggaataaatacctggaagaacaccccagcgcggggaaagatcccaagaaaactggggggcccatatacaggagagtcgatgggaaatggatgagggaactcgtcctttatgacaaagaagaaataaggcgaatctggcgccaagccaacaatggtgaggatgctacatctggtctaactcacataatgatttggcattccaatttgaatgatgcaacataccagaggacaagagctcttgttcggactggaatggatcccagaatgtgctctctgatgcagggctcgactctccctagaaggtccggagctgcaggtgctgcagtcaaaggaatcggaacaatggtgatggaactgatcagaatggtcaaacgggggatcaacgatcgaaatttttggagaggtgagaatgggcggaaaacaagaagtgcttatgagagaatgtgcaacattcttaaaggaaaatttcaaacagctgcacaaagagcaatggtggatcaagttagagaaagtcggaacccaggaaacgctgagatcgaagatctcatatttttagcaagatctgcactgatattgagaggatcagttgctcacaaatcttgcctacctgcctgtgcatatggacctgcagtatccagtggttacgactttgaaaaagagggatattccttagtgggaatagaccctttcaaactacttcaaaatagccaaatatacagcttaatcagacctaatgagaatccagcacataagagtcagctggtgtggatggcatgccattctgctgcatttgaagatttaagattgttaagcttcatcagagggacaaaagtatctcctcgggggaaactgtcaactagaggagtacaaattgcttcaaatgagaacatggataatatgggatcaagcactcttgaactgagaagcgggtactgggccataaggaccaggagtggaggaaacactaatcaacagagggcctccgcaggccaaaccagtgtgcaacctacgttttctgtacaaagaaacctcccatttgaaaagtcaaccatcatggcagcattcactggaaatacggagggaagaacttcagacatgagggcagaaatcataaggatgatggaaggtgcaaaaccagaagaagtgtcattccgggggaggggagttttcgagctctcagacgagaaggcagcgaacccgatcgtgccctcttttgatatgagtaacgaaggatcttatttcttcggagacaatgcagaagagtacgacaattaa
>H3N2_Swine_CY158692_A/swine/Manitoba/01799/2007|2007.789
atggcgtctcaaggcaccaaacgatcatatgaacaaatggagactggtggggaacgccaggatgccacagaaatcagagcatctgtcggaaaaatgattggcggaatcgggaaattctacatccaaatgtgcactgaactcaaactcagtgactatgaaggacgactcatccaaaatagcataacaatagagagaatggtgctctctgcttttgatgagagaagaaataaatacctggaagagcatcccagtgctgggaaggatcccaagaaaactggaggacccatatatagaagagtagacggaaagtggatgagagagctcattctttatgacaaagaagaaataaggagagtttggcgccaagcaaataatggtgaagatgcaacagctggccttactcatatcatgatttggcattccaatctgaatgatgccacgtaccagagaacaagagcgcttgttcgcaccggaatggatcccagaatgtgctctctaatgcaaggttcaacacttcccagaaggtctggggctgcaggtgctgcagtgaaaggagttggaacaatagcaatggaattgatcagaatgatcaaacgtgggatcaatgatcgaaacttctggagaggtgaaaatggacgaaggacaagggttgcatatgaaagaatgtgcaatattctcaaaggaaaatttcagacagctgcccagagggcaatgatggatcaagtgagagaaagtcggaacccaggaaacgctgagattgaagatctcattttcctggcacggtcagcacttattctaaggggatcagttgcacataagtcttgcctgcctgcttgtgtgtatggacttgcagtggcaagtgggcatgactttgaaagggaagggtattcactggtagggatagacccgtttaaattactacaaaacagtcaagtgttcagcctgataagaccaaatgaaaacccagctcacaagagtcaattagtgtggatggcatgccactctgctgcatttgaggatctaagggtatcaagtttcataagagggaagaaagtgattccaagaggaaagctttccacaagaggagttcagattgcttcaaatgagaatgtggaagccatggattccaataccttagagctgagaagcagatactgggccataaggaccagaagtggaggaaataccaaccaacaaaaagcatctgctggccagatcagtgtgcaacctacattctcagtgcaacggaatctaccttttgaaagagcaaccgttatggcagccttcagcgggaataatgaaggacggacatctgatatgcgaacagaaattataaagatgatggaaaatgcaaggccagaagatttgtccttccaggggcggggagtcttcgagctctcggacgaaaaggcaacgagcccgatcgtgccttcctttgacatgagtaatgaaggatcttatttcttcggagacaatgcagaggagtatgacagttga
>H7N9_Avian_MF630486_A/duck/Jiangsu/S1220/2016|2016.364
atggcgtctcaaggcaccaaacgatcctatgaacagatggaaactggtggggaacgccagaatgctactgagatcagggcatctgttggaagaatggttagcggaattgggagattctacatacagatgtgtacagaactcaaactcagtgacaatgaagggaggctgatccaaaacagtataacaatagagagaatggtactctctgcatttgatgaaagaaggaacagatacttggaagagcaccccagtgcaggaaaggatcccaagaaaactggaggtccaatttacaggagaagagacggaaaatgggtgagagagctgatcctgtatgacaaagaggaaatcaggagaatttggcgacaagcgaacaatggagaggatgcaactgctggtcttacccatctgatgatatggcattccaacctgaatgatgctacctaccagagaacgagagctctcgtgcgtactggaatggatccccggatgtgctctctgatgcaagggtcaactctcccgaggagatctggagctgcaggtgcagcagtaaagggaatagggacaatggtgatggaactggttcggatgataaaacgagggatcaacgaccggaatttctggagaggcgaaaatggaagaaggacaagaattgcatatgagagaatgtgcaacatcctcaaagggaaattccaaacagcagcacaaagggcaatgatggatcaagtgcgagagagcagaaatcctgggaatgctgaaatagaagatcttatttttctggcaaggtctgcactcatcctgagaggatcagtggctcataaatcctgcttgcccgcttgtgtgtacggacttgcagtggctagtggatatgactttgagagagaagggtactccttggtgggaatagatcctttccgtctgcttcaaaacagccaggtctttagtctcattagaccaaatgagaacccagcacataagagccaactggtgtggatggcatgccactctgcagcgtttgaggaccttagggtctcaagtttcattagaggaacaagaatggtcccaagaggacagctatccactagaggagttcaaattgcttcaaatgagaacatggaagcaatggactccaatactcttgaattgagaagtagatattgggctataagaaccagaagcggagggaacaccaaccaacagagggcatctgcaggacaggtcagcgttcaacccactttctcagtacagagaaaccttcctttcgaaagagcaaccattatggcagcatttacaggaaatactgagggtagaacgtcagacatgaggactgaaatcataagaatgatggaaagtgccagaccagaagatgtgtcattccaggggcggggagtcttcgagctatcggacgaaaaggcaacgaacccgatcgtgccttcctttgacatgaataatgaaggatcttatttcttcggagacaatgcagaggagtatgacaattga
>H3N2_Human_KY487408_A/Bethesda/P0018/2015|2015.033
atggcgtcccaaggcaccaaacggtcttatgaacagatggaaactgatggagatcgccagaatgcaactgagattagggcatccgtcgggaagatgattgatggaattgggagattctacatccaaatgtgcactgaacttaaactcagtgatcatgaaggacggttgatccaaaacagcttgacaatagagaaaatggtactctctgcttttgatgaaagaaggaataaatacctggaagaacaccccagcgcggggaaagatcccaagaaaactggggggcccatatacaggagagtcgatgggaaatggatgagggaactcgtcctttatgacaaagaagaaataaggcgaatctggcgccaagccaacaatggtgaggatgctacatctggtctaactcacataatgatttggcattccaatttgaatgatgcaacataccagaggacaagagctcttgttcgaactggaatggatcccagaatgtgctctctgatgcagggctcgactctccctagaaggtccggagctgcaggtgctgcagtcaaaggaatcggaacaatggtgatggaactgatcagaatggtcaaacgggggatcaacgatcgaaatttttggagaggtgagaatgggcggaaaacaagaagtgcttatgagagaatgtgcaacattcttaaaggaaaatttcaaacagctgcacaaagagcaatggtggatcaagttagagaaagtcggaacccaggaaacgctgagatcgaagatctcatatttttagcaagatctgcactgatattgagaggatcagttgctcacaaatcttgcctacctgcctgtgcatatggacctgcagtatccagtggttacgactttgaaaaagagggatattccttggtgggaatagaccctttcaaactacttcaaaatagccaaatatacagcttaatcagacctaatgagaatccagcacacaagagtcagctggtgtggatggcatgccattctgctgcatttgaagatttaagattgttaagcttcatcagagggacaaaagtatctcctcgggggaaactgtcaactagaggagtacaaattgcttcaaatgagaacatggataatatgggatcgagcactcttgaactgagaagcgggtactgggccataaggaccaggagtggaggaaacactaatcaacagagggcctccgcaggccaaaccagtgtgcaacctacgttttctgtacaaagaaacctcccatttgaaaagtcaaccatcatggcagcattcactggaaatacggagggaagaacttcagacatgagggcagaaatcataaggatgatggaaggtgcaaaaccagaagaagtatcattccgggggaggggagttttcgagctctcagacgagaaggcaacgaacccgatcgtgccctcttttgatatgagtaacgaaggatcttatttcttcggagacaatgcagaagagtacgacaattaa
>H9N2_Avian_DQ064442_A/chicken/Guangdong/56/01|2001.500
atggcgtctcaaggcaccaaacgatcttatgaacagatggaaactggtggagaacgccagaatgctactgagatcagggcatctgttggaagaatggttagtggcattgggaggttctacatacagatgtgcacagaactcaaactcagtgactatgaagggaggctgatccagaacagcataacaatagagagaatggtactctctgcatttgatgaaagaaggaacagatacctggaagaacaccccagtgcggggaaggaccctaagaaaactggaggtccaatttatcggaggagagacgggaaatgggtgagagagctgattctgtatgacaaagaggagatcaggaggatttggcgtcaagcgaacaatggagaggacgacactgctggtcttacccacctgatgatatggcattccaacctaaatgatgccacatatcagagaacgagagctctcgtgcgtactggaatggatcccaggatgtgctctctgatgcaaggatcaactctcccgaggagatctggagctgctggtgcagcagtaaagggggtagggacaatggtgatggagctgattcggatgataaaacgagggatcaacgaccggaatttctggagaggcgaaaatggaagaagaacaaggattgcatatgagagaatgtgcaacatcctcaaagggaaattccaaacagcagcacaaagggcaatgatggatcaagtgcgagagagcagaaatcctgggaatgctgaaattgaagatctcatttttctggcacggtctgcactcatcctgagaggatcagtggcccataagtcctgcttgcctgcttgtgtgtacggacttgcagtggccagtggatatgactttgagagagaagggtactctctggttggaatagatcctttccgtctgcttcaaaacagccaggtctttagtctcattagaccaaatgagaatccagcacataagagtcaattagtgtggatggcatgccactctgcagcatttgaggaccttagagtctcaagtttcatcagagggacaagagtggtcccaaggggacagctatccaccagaggggttcaaattgcttcaaatgagaacatggaagcaatggactccaacactcttgaactgagaagtagatattgggctataagaaccagaagcggaggaaacaccaaccagcagaaggcatctgcagggcagatcagcgttcagcccactttctcggtacagagaaaccttccctttgaaagagcgaccattatggcagcatttacaggaaatactgagggcagaacgtctgacatgaggactgaaatcataagaatgatggagagtgccagaccagaagatgtgtcattccaggggcggggagtcttcgagctctcggacgaaaaggcaacgaacccgatcgtgccttcctttgacatgaataatgaaggatcttatttcttcggagacaatgcagaggagtatgacaattga
>H7N1_Avian_KY550913_A/mallard/Tennessee/AH0039713/2016|2016.063
atggcgtctcaaggcaccaaacgatcctatgaacaaatggaaactggtggggaacgccagaatgccactgaaatcagagcatctgttggaagaatggttggcggaatcgggagattctacatacagatgtgcactgagctcaaactcagtgattacgaagggaggctgatccaaaacagcataaccatagaaaggatggttctctcggcatttgatgagagaagaaacaagtatctggaggaacatcccagtgctgggaaggatcccaagaagaccggaggtccaatctacaggaggagagatggcaaatggatgagagagttgatcctatatgacaaggaagagatcagaagaatttggcgtcaagctaataatggagaggatgcaactgctggtctcactcatttgatgatttggcattccaatctgaatgatgccacataccagagaacaagggcacttgtgcgtactggaatggaccctaggatgtgctctctgatgcaaggctcaacccttcctaggagatccggggctgctggagcagcagtgaaaggagttggaacaatggtgatggaattgattcggatgatcaaacgagggatcaatgatcggaatttctggagaggcgaaaacggacggagaaccaggattgcctacgagagaatgtgcaacatcctcaagggaaagttccaaacagcagcacaacgagcaatgatggaccaagtgagggaaagccggaatcctgggaatgctgaaattgaagatctcatctttctcgcacgatctgctctcatcctgaggggatcagtggctcataagtcctgtctgcctgcttgcgtgtatggacttgctgtagccagtggatatgactttgaaagagagggatactctctagtcggaattgatcctttccgtctgctccaaaacagtcaagtcttcagtctcatcagaccaaacgaaaatccagctcataaaagtcagctggtatggatggcatgccactctgcggcatttgaagatctgagagtgtcaagcttcatcagagggacaagagtagccccaagaggacaactgtccaccagaggagttcagattgcttcaaatgagaacatggagacaatggactccagtacccttgaactgaggagcagatactgggctataagaacaagaagcggaggaaacactaaccaacagagagcatctgcaggacaaatcagcgtacagcccacattctctgtgcagagaaacctcccatttgagagagcaaccatcatggcggcatttacgggaaacactgaaggcagaacttcagacatgagaactgagatcataaggatgatggaaaatgccagacctgaagatgtgtctttccaggggcggggagtcttcgagctctcggacgaaaaggcaacgaacccgatcgtgccttcctttgacatgagcaatgaaggatcttatttcttcggagacaatgcagaggagtatgacaattaa
>H5N6_Avian_KT454948_A/Gallinula_chloropus/Guangdong/GZ174/2014|2014.685
atggcgtctcaaggcaccaaacgatcttatgaacagatggaaactggtggagagcgccagaatgctactgagatcagggcctctgttggaagaatggttagtggcattgggaggttctacatacagatgtgcacagaactcaaactcagtgaccatgaagggagactgatccagaacagcataacaatagagagaatggtactttctgcatttgatgaaagaaggaacaggtatctggaagagcaccccagtgcggggaaggaccctaagaaaactggaggtccaatttatcggaggagagacgggaaatggatgagagagctgattttgtacgacaaagaagagatcaggaggatttggcgtcaagcgaacaatggagaggacgcaactgctggtcttacccacctgatgatatggcactccaatctgaatgatgccacatatcagagaacaagagctctcgtgcgtaccggaatggaccccaggatgtgctccctaatgcagggatcaactctcccgagaagatctggagctgctggtgcagcagtgaagggggtaggaacaatggtgatggagctgattcgaatgataaaacgagggattaacgaccggaatttctggagaggcgaaaatggaagaagaacaaggattgcatttgagagaatgtgcaacatcctcaaagggaaattccaaacagctgcacaaagagcaatgatggatcaagtgcgagagagcagaaatcctgggaatgctgaaattgaagatcttatttttctggcacggtctgcactcatcctgagaggatcagtggcccacaagtcctgcttgcctgcttgtgtgtacggacttgcagtggccagtgggtatgacttcgagagagaaggatactctctggttgggatagatcctttccgtctgcttcaaaacagccaggtctttagtctcattaggccaaatgaaaacccagcacataagagtcaattagtgtggatggcatgccactctgcagcatttgaggacctcagagtctcaagtttcatcagaggaacaagagtggtcccaagagggcagctatccactagaggggttcaaattgcttcaaatgagaacatggaaacaatggactccaacacacttgagctgagaagtagatattgggctataagaaccaggagcggagggaatactaaccatcagagggcatctgcagggcagatcagcgttcaacccactttctcggtgcagagaaaccttcccttcgaaagagcgaccattatggcagcatttgcaggaaatactgaaggcagaacgtccgacatgaggacagaaatcataagaatgatggaaagtgccaaaccagaagatgtgtcattccaggggcggggagtcttcgagctctcggacgaaaaggcaacgaacccgatcgtgccttcctttgacatgaataatgaaggatcttatttcttcggagacaatgcagaggagtatgacaattaa
>H1N1_Swine_KR057372_A/swine/Minnesota/01076/2006|2006.244
atggcgtctcaaggcaccaaacgatcatatgaacaaatggagactggtggggaacgccaggatgccacagaaatcagagcatctgtcggaagaatgattggtggaatcgggaaattctacatccaaatgtgcactgaactcaaactcagtgactatgagggacgactaattcaaaatagcataacaatagagagaatggtgctctccgcttttgatgagagaagaaataaatacttagaagagcatcccagtgctgggaaggatcctaagaaaactggaggacccatatatagaagagtagacggaaagtggatgagagaactcattctttatgataaagaagaaataaggagagtttggcgccaagcaaacaatggtgaggatgcaacagctggtcttactcatatcatgatttggcattccaatctgaatgatgccacataccagagaacaagagcacttgttcgcaccgggatggatcccagaatgtgctctctaatgcaaggttcaacacttcccagaaggtctggggccgcaggtgctgcagtgaaaggagttggaacaatagcaatggaattaatcagaatgatcaagcgagggatcaatgatcgaaacttctggagaggtgaaaatggacgaaggacaaggattgcatatgaaagaatgtgcaatattctcaagggaaaatttcagacagctgcccagagggcaatgatggatcaagtgagagaaagtcggaacccaggaaacgctgagattgaagatctcatattcctggcacggtcagcacttattctaaggggatcagttgcacataagtcttgcctgcctgcttgtgtgtatgggcttgcagtggcaagtgggcatgactttgaaagggaagggtattcactggtcgggatagacccatttaaattactccaaaacagtcaagttttcagcctgataagaccaaatgaaaacccagctcacaagagtcaattagtgtggatggcatgccactctgctgcatttgaggatctaagggtatcaagtttcataagagggaagaaagtgattccaagaggaaggctttccacaagaggggttcagattgcttcaaatgagaatgtggaagccatggattccaataccttagacctgagaagcagatactgggccataaggaccagaagtggaggaaataccaatcaacagaaagcatccgcgggccagatcagtgtgcaacctacattctcagtgcagcggaatctcccttttgaaagagcaaccgttatggcagctttcagcgggaacaatgaaggacggacatccgatatgcgaacagaagttataaggatgatggaaagtgcaaagccagaagatttgtccttccaggggcggggagtcttcgagctctcggacgaaaaggcaacgagcccgatcgtgccttcctttgacatgagtaatgaaggatcttatttcttcggagacaatgcagaggagtatgacagttga
>H9N2_Avian_KC417056_A/chicken/Shanghai/C2/2012|2012.038
atggcgtctcaaggcaccaaacgatcctatgaacagatggaaactggtggggaacgccagaatgctacgaggatcagggcatctgttggaagaatggtagttggcattgggagattctacatacagatgtgtacagaactcaaactcagcgaccaagaagggaggctgattcagaacagtataacaatagagagaatggtactctctgcatttgatgaaagaaggaacagatacctggaagagcaccccagtacagggaaggacccaaggaaaactggaggtccaatttacaggagaagagacggaaaatgggtgagagagctgatcctgtataccaaagaggaaatcaggagaatttggcgacaagcgaacaatggagaggatgcaactgctggtcttacccatctgatgatatggcattccaacctgaagattgccacctatcagagaacgagagctctcgtgcgtactggaatggatccccggatgtgctctctgatgcaaggatcaactctcccgaggagatctggagctgcaggtgcagcagtgaaggggatagggacaatggtgatggaactgattcggatgataaaacgagggatcaacgaccggaatttctggagaggcgaaaatggaagaaggacaaggattgcatacaggaggatgtgcaacatcctcaaagggaaattccaaacagcagcacaaagggcaatgatggatcaagtgcgagagagcagaaatcctgggaatgcaataatagaagatctcatttttctggcaaggtctgcactcatcctgagaggatcagtggctcagtcatcctgcttgcctgcttgtgtgtacggacttgcagtggccagtggatacttcttgaggagagaagggtactccctggttggaatagatcctttccgtctgcttcaatacagccaggtctttctcctcataccaccaaagaagaacccagcacagaggagccaattagtgtggatggcatgccactctgcagcgttggaggacctggtggtctcaagtttcataggagggacaagaatggtcccaagaggacagctatccacaggaggggttcaaattgcttcaaagaagaacatagaagcaatggactccaatactctactactgagaagagcatattgggctataagaaccagaagcggagggaacaccaaccaacagagggcatctgcaggacaggtcagcgttcaacccactttctcagtacagagaaatcttcctttcgaaagagcaaccattatggcagcatttacaggaaatacgggggggacaacgtccatcatgaggacaataatcataagaatgatggaaagtgccagaccagaagatgtgtcattccaggggcggggagtcttcgagctctcggacgaaaaggcaacgaacccgatcgtgccttcctttgacatgaataatgaaggatcttatttcttcggagacaatgcagaggagtatgacaattaa
>H3N2_Human_MH443621_A/Pennsylvania/53/2018|2018.047
atggcgtcccaaggcaccaaacggtcttatgaacagatggaaactgatggagatcgccagaatgcaactgagattagggcatccgtcgggaagatgattgatggaattgggagattctacatccaaatgtgcactgaacttaaactcagtgatcatgaaggacggttgatccaaaacagcttgacaatagagaaaatggtactctctgcttttgatgaaagaaggaataaatacctggaagaacaccccagcgcggggaaagatcccaagaaaactggggggcccatatacaggagagtcgatgggaaatggatgagggaactcgtcctttatgacaaagaagaaataaggcgaatctggcgccaagccaacaatggtgaggatgctacatctggtctaacccacataatgatctggcattccaatttgaatgatgcaacataccagaggacaagagctcttgttcggactggaatggatcccagaatgtgctctctgatgcagggctcgactctccctagaaggtcaggagctgcaggtgctgcagtcaaaggaatcggaacaatggtgatggaactgatcagaatgatcaaacgggggatcaacgatcgaaatttttggagaggtgagaatgggcggaaaacaagaagtgcttatgagagaatgtgcaacattcttaaaggaaaatttcaaacagctgcacaaagagcaatggtggatcaagttagagaaagtcggaacccaggaaacgctgagatcgaagatctcatatttttagcaagatctgcactgatattgagaggatcagttgctcacaaatcttgcctaccagcctgtgcatatggacctgcagtatccagtggttacgactttgaaaaagagggatattccttggtgggaatagaccctttcaaactacttcaaaatagccaaatatacagcttaatcagacctaatgagaatccagcacacaagagtcagctagtatggatggcatgccattctgctgcatttgaagatttaagattgttaagcttcatcagagggacaaaagtatctcctcgggggaaactgtcaactagaggagtacaaattgcttcaaatgagaacatggataatatgggatcaagcactcttgaactgagaagcgggtactgggccataaggaccaggagtggaggaaacactaatcaacagagggcctccgcaggccaaaccagtgtgcaacctacattttctgtacaaagaaacctcccatttgaaaagtcaaccatcatggcagcattcactggaaatacagagggaagaacttcagacatgagggcagaaatcataaggatgatggaaggtgcaaaaccagaagaagtgtcattccgggggaggggagttttcgagctctcagacgagaaggcagcgaacccgatcgtgccctcttttgatatgagtaacgaaggatcttatttcttcggagacaatgcagaagagtacgacaattaa
>H3N2_Human_MH127200_A/Tennessee/07/2018|2018.077
atggcgtcccaaggcaccaaacggtcttatgaacaaatggaaactgatggagatcgccagaatgcaactgagattagggcatccgtcgggaagatgattgatggaattgggagattctacatccaaatgtgcactgaacttaaactcagtgatcatgaaggacggttgatccaaaacagcttgacaatagagaaaatggtactctctgcttttgatgaaagaaggaataaatacctggaagaacaccccagcgcggggaaagatcccaagaaaactggggggcccatatacaggagagtcgatgggaaatggatgagggaactcgtcctttatgacaaagaagaaataaggcgaatctggcgccaagccaacaatggtgaggatgctacatctggtctaactcacataatgatttggcattccaatttgaatgatgcaacataccagaggacaagagctcttgttcggactggaatggatcccagaatgtgctctctgatgcagggctcgactctccctagaaggtcaggagctgcaggtgctgcagtcaaaggaatcggaacaatggtgatggaactgatcagaatgatcaaacgggggatcaacgatcgaaatttttggagaggtgagaatgggcggaaaacaagaagtgcttatgagagaatgtgcaacattcttaaaggaaaatttcaaacagctgcacaaagagcaatggtggatcaagttagagaaagtcggaacccaggaaacgctgagatcgaagatctcatatttttagcaagatctgcactgatattgagaggatcagttgctcacaaatcttgcctaccagcctgtgcatatggacctgcagtatccagtggttacgactttgaaaaagagggatattccttggtgggaatagaccctttcaaactacttcaaaatagccaaatatacagcttaatcagacctaatgagaatccagcacacaagagtcagctagtatggatggcatgccattctgctgcatttgaagatttaagattgttaagcttcatcagagggacaaaagtatctcctcgggggaaactgtcaactagaggagtacaaattgcttcaaatgagaacatggataatatgggatcaagcactcttgaactgagaagcgggtactgggccataaggaccaggagtggaggaaacactaatcaacagagggcctccgcaggccaaaccagtgttcaacctacattttctgtacaaagaaacctcccatttgaaaagtcaaccatcatggcagcattcactggaaatacggagggaagaacttcagacatgagggcagaaatcataaggatgatggaaggtgcaaaaccagaagaagtgtcattccggggaaggggagttttcgagctctcagacgagaaggcagcgaacccgatcgtgccctcttttgatatgagtaacgaaggatcttatttcttcggagacaatgcagaagagtacgacaattaa
>H5N3_Avian_HM992823_A/mallard/PT/28006/2007|2007.682
atggcgtctcaaggcaccaaacgatcttatgaacagatggaaactggtggggaacgccagaatgccactgaaatcagagcatctgttggaagaatggttggtggaattgggaggttttacatacagatgtgcactgagctcaaactcagcgactatgaaggaaggctgatccagaacagcataacaatagagagaatggttctctctgcatttgatgaaaggaggaacaaatacctggaagaacatcccagtgcagggaaggacccgaagaaaactggaggtccaatttatcgaaggagagacgggaaatggatgagagagctgattctgtatgacaaagaggaaatcagaaggatttggcgtcaagcgaacaatggggaagacgcaactgctggtctcactcacctgatgatctggcactccaacctaaatgatgccacataccagagaacaagagctctcgtgcgtactgggatggaccccagaatgtgctctctgatgcaaggatcaaccctcccgaggagatctggagctgctggagcagcagtaaagggagttgggacgatggtgatggaactaattcggatgataaaacgagggattaatgatcggaatttctggagaggtgaaaatggacgaagaacaaggattgcatgtgagaggatgtgcaacatcctcaaagggaaattccaaacagcagcacaaagagcaatgatggaccaggtgcgagaaagtaggaatcctgggaatgctgaaattgaagatctcatctttctggcacgatctgcactcatcctgagaggatcagttgctcataagtcctgcttgcctgcgtgtgtgtacgggcttgctgtagccagtggttatgactttgagagagaaggatactctctagttggaatagatcctttccgtctgcttcagaacagccaagtcttcagcctcattaggccgaatgagaatccagcacacaagagtcaattggtgtggatggcatgccattctgcggcatttgaggacctgagagtctcaagtttcatcagaggggcaagagtagtcccaaggggacaactatccaccagaggagttcaaattgcttcaaatgagaacatggaaacaatggactccaacactcttgaactgagaagcagatattgggctataagaaccaggagtggagggaacactaaccaacagagagcatctgcaggacaaatcagtgtacagccaactttctcagtacagagaaatcttcccttcgagagagcgaccattatggcggcattcacagggaatactgaaggcagaacatctgacatgaggactgaaatcataagaatgatggaaagtgccagaccagaagatgtgtctttccaggggcggggagtcttcgagctctcagacgaaaaggcaacgaacccgatcgtgccttcctttgacatgagtaatgaaggatcttatttcttcggagacaatgcagaggagtatgacaattaa
>H6N8_Avian_KX978526_A/mallard_duck/Netherlands/16/2007|2007.871
atggcgtctcaaggcaccaaacgatcttatgagcagatggaaactggtggggagcgccagaatgctactgagatcagagcatctgttggaagaatggttggtggaattgggaggttttacatacagatgtgcactgaactcaaactcagtgactatgaagggagactgatccagaacagcataacaatagagagaatggtcctctctgcatttgatgaaagaagaaacaagtatctggaagaacatcccagtgcggggaaggacccgaagaaaactggaggtccaatctaccggaggagagacgggaaatggatgagggagttgattctgtatgacaaagaggagatcaggaggatctggcgtcaagcgaacaacggggaagatgcaactgctggtctcactcatctgatgatctggcattccaacctgaatgatgccacataccagagaacgagagctctcgtgcgcactggtatggatccaagaatgtgctctctgatgcaaggatcaaccctcccgaggagatctggagctgctggtgcagcagtaaaaggagtcgggacgatggtgatggaactaatccggatgataaagcgagggattaacgataggaatttctggagaggcgaaaacggaagaaggacaagaattgcatatgagagaatgtgcaacatcctcaaagggaaattccaaacagcagcacaaagagcaatgatggatcaagtacgggaaagcagaaatcctgggaatgctgaaattgaagacctcatcttcctggcacggtctgcactcatcttgagaggatcagtggcccataagtcctgcttgcctgcttgtgtgtacggacttgctgtggccagtggatatgactttgagagagaaggatactctctggtcggaatagatcctttccgtcttcttcaaaacagccaggtcttcagtctcattagaccaaatgagaatccagcacacaagagtcaattggtatggttggcatgccattctgcagcgtttgaagacctgagagtatcaagtttcatcagaggaacgagagtggtcccaagaggacaactatccaccagaggagtccaaattgcttcaaatgagaacatggagacaatggactccagtactctcgaactgagaagcagatactgggctataagaaccaggagtggaggaaacacaaaccagcagagagcatctgcaggacaaatcagtgtacaacctaccttctcagtacagagaaatctccccttcgaaagagcgaccattatggcggcattcacagggaacactgagggcagaacatctgacatgaggactgaaatcataagaatgatggaaagtgccagaccagaagatgtgtctttccaggggcggggagtcttcgagctctcggacgaaaaggcaacgaacccgatcgtgccttcctttgacatgagtaatgaaggatcttatttcttcggagacaatgcagaggagtatgacaattaa
>H5N6_Avian_KU143405_A/duck/Wenzhou/YHQL22/2014|2014.953
atggcgtctcaaggcaccaaacgatcttatgaacagatggaaactggtggagagcgccagaatgctactgaaatcagggcatctgttggaagaatgattagtggcattgggaggttctacatacagatgtgcacagaactcaaactcagtgaccatgaagggagactgatccagaacagcataacaatagagagaatggtactttctgcatttgatgaaagaaggaacaggtacctggaagagcaccccagtgcggggaaggaccctaagaaaactggaggtccaatttatcggaggagagacgggaaatggatgagagagctgattttgtacgacaaagaagagattaggaggatttggcgccaagcgaacaatggagaggacgcaactgctggtcttacccacctgatgatatggcactccaacctgaatgatgccacatatcagagaacaagagctcttgtgcgtaccggaatggaccccaggatgtgctctctaatgcagggatcaactctcccgaggagatctggagctgctggtgcagcggtgaaaggggtaggaacaatggtgatggagctgattcgaatgataaaaagagggattaacgaccggaatttctggagaggcgaaaatggaagaagaacaaggattgcatatgagagaatgtgcaacatcctcaaagggaaattccaaacagctgcacaaagagcaatgatggatcaagtgcgagagagcagaaatcctgggaatgctgaaattgaagatcttatttttctggcacggtctgcactcattctgagaggatcagtggcccataagtcctgcttgcctgcttgtgtgtacggacttgcagtggccagtgggtatgacttcgagagagaaggatactctctggttgggatagatcctttccgcctgcttcaaaacagccaggtctttagtctcattagaccaaatgaaaacccagcacataagagtcaattagtgtggatggcatgccactctgcagcatttgaagacctcagagtctcaagtttcatcagaggaacaagagtggtcccaagagggcagctatccactagaggggttcaaattgcttcaaatgagaacatggaaacaatggactccaacacacttgaactgagaagcagatattgggctataagaaccaggagcggagggaacaccaaccagcagagggcatctgcagggcagatcagcgttcaacccactttctcggtgcagagaaaccttcccttcgaaagagcgaccattatggcagcatttgcaggaaatactgaaggcagaacgtccgacatgaggacagaaatcataagaatgatggaaagtgccaaaccagaagatgtgtcattccaggggcggggagtcttcgagctctcggacgaaaaggcaacgaacccgatcgtgccttcctttgacatgaataatgaaggatcttatttcttcggagacaatgcagaggagtatgacaattaa
>H5N1_Swine_AY646426_A/swine/Shandong/2/03|2003.500
atggcgtctcaaggcaccaaacgatcttatgagcagatggaaactggtggagaacgccagaatgctactgagatcagagcatctgttggaagaatggttggtggaattggaaggttttatatacagatgtgcactgaactcaaactcagtgactatgaaggaaggctgattcagaacagcataacaatagagagaatggttctctctgcatttgatgaaaggaggaacagatacctggaagaacatcccagtgcggggaaggacccaaagaaaactggaggtccaatctaccgaaggagagacgggaagtggatgagagagctgattctatatgacaaagaggagatcagaagaatttggcgtcaagcgaacaatggagaagatgcaaccgctggtctcactcacatgatgatctggcattccaacctaaatgatgccacataccagagaacaagagctctcgtgcgtactgggatggaccccagaatgtgctctctgatgcaaggatcaactcttccgaggagatctggagctgctggtgcagcagtaaagggagtcgggacgatggtgatggaactaattcggatgataaaacgagggatcaatgatcggaatttctggagaggtgaaaatggacgaagaacaaggattgcatatgagagaatgtgcaacatcctcaaagggaaattccaaacagcagcacaaagagcaatgatggatcaggtacgagaaagcagaaatcctgggaatgctgaaattgaagatctcatctttctggcacggtccgcactcattctgagaggatcaatggcccataagtcctgcctgcctgcttgtgtgtacggacttgccgtagccagtggatatgacttcgagagagaagggtactctttagtcggaatagatcctttccgtctgctgcaaaacagccaggtcttcagtctaattagaccaaatgagaatccagcacataaaagtcaattggtgtggatggcatgccattctgcagcgtttgaagatctgagagtatcaagtttcatcagaggaacaagagtggtcccaagaggacagctatctaccagaggagttcagattgcttcaaatgagaacatggaaacaatggactccagcactcttgaactgagaagcagatattgggctataaggaccaggagtggaggaaacaccaaccagcagagagcatctgcaggacagatcagtgtgcagcctactttctcagtacagagaaatcttccctttgaaagagcgaccattatggcggcattcacagggaatacggagggcagaacatctgacatgaggactgaaatcataagaatgatggaaagtgccaaaccagaagacgtgtctttccaggggcggggagtcttcgagctctcggacgaaaaggcaacgaacccgatcgtgccttcctttgacatgagtaatgaaggatcttatttcttcggagacaatgcagaggagtatgacaattaa
>H2N2_Avian_CY121930_A/mallard/Sweden/58112/2006|2006.836
atggcgtctcaaggcaccaaacgatcttatgaacagatggaaactggtggggaacgccagaatgctactgagatcagagcatctgttggaagaatggtcggtggaattggtagattctacatacagatgtgcactgagctcaaactcagcgactatgaagggagactgatccagaacagcataacaatagaaagaatggttctctctgcatttgacgagaggagaaacaaatacctggaagaacatcccagtgcaggaaaggatccgaagaaaactggaggtccaatttacagaaggagagatggaaaatgggtgagagagctgattctgtatgacaaagaagaaatcaggaggatctggcgtcaagcaaacaatggagaggatgcaactgctggtctcactcatctgatgatttggcattccaatttgaatgatgccacatatcagagaacaagagctctcgtgcgtactgggatggaccccagaatgtgctctctgatgcaaggatcaactctcccgaggagatctggagctgctggtgcagcagtgaagggagttggaacgatggtaatggagctaattcggatgataaagcgggggatcaatgatcggaatttctggagaggtgaaaatgggcgaaggaccaggattgcatatgagagaatgtgcaacatcctcaaagggaaatttcaaacagcagcacaacgagcaatgatggatcaggtgcgagaaagcaggaatccagggaatgctgaaattgaagacctcatcttcctggcgcggtctgcactcatcctgagaggatcagtggctcataagtcctgcttgcctgcttgtgtatatggacttgctgtggccagtggatatgactttgaaagagaagggtactctctggtcggaatagatcctttccgtctgcttcaaaacagccaggtattcagtctcatcagaccaaatgagaatccagcacacaagagccaactggtatggatggcatgccattccgcagcatttgaagacctgagagtgtcaagcttcatcagagggactagagtggtcccaagaggacaattgtccaccagaggagttcaaattgcttcaaatgagaacatggaaacaatggactccagcactcttgaactgagaagcagatattgggccataagaaccaggagtggaggaaacaccaaccaacagagagcatctgcaggacaaatcagtgtgcaacccactttctcagtacagagaaatcttcccttcgagagggcgaccatcatggcagcattcacagggaacactgagggcagaacatctgacatgaggactgaaatcataagaatgatggaaagtgccagaccagaagatgtgtctttccaggggcggggagtcttcgagctctcggacgaaaaggcaacgaacccgatcgtgccttcctttgacatgagtaatgagggatcttatttcttcggagacaatgcagaggagtatgacaattaa
>H9N2_Avian_KP415188_A/chicken/Yantai/2303/2013|2013.800
atggcgtctcaaggcaccaaacgatcctatgaacagatggaaactggtggggaacgccagaatgctactgagatcagggcatctgttggaagaatggttagcggcattgggagattctacatacagatgtgtacagagctcaaactcggtgacaatgaagggaggctgattcagaacagtataacaatagagagaatggtactctctgcatttgatgaaagaaggaacagatacctggaagagcaccccagtgcaggaaaggaccctaagaaaactggaggtccaatttacaggagaagagacggaaaatgggtgagggagctgatcctgtatgacaaagaggaaatcaggagaatttggcgacaagcgaacaatggagaggatgcaactgctggtcttacccatctgatgatatggcattccaacctgaatgatgctacctatcagagaacgagagctctcgtgcgtactggaatggatccccggatgtgctctctgatgcaaggatcaactctcccgaggagatctggagctgcaggtgcagcagtgaaggggatagggacaatggtgatggaactgattcggatgataaaacgagggatcaacgaccggaatttctggagaggcgaaaatggaagaaggacaagaattgcatatgagagaatgtgcaacatcctcaaagggaaattccaaacagcagcacaaagggcaatgatggatcaagtgcgagagagcagaaatcctgggaatgctgaaatagaagatctcatttttctggcaaggtctgcactcatcctgagaggatcagtggctcataaatcctgcttgcctgcttgtgtgtacggacttgcagtggctagtggatatgactttgagagagaagggtactccttggttggaatagatcctttccgtctgcttcaaaacagccaggtctttagtctcattagaccaaatgagaacccagcacataagagccaactagtgtggatggcatgccactctgcagcgtttgaggaccttagggtctcaagtttcattagagggacaagaatggtcccaagaggacagctatccactagaggggttcaaattgcttcaaatgagaacatggaagcaatggactccaatactcttgaactgagaagtagatattgggctataagaaccagaagcggagggaacaccaaccaacagagggcatctgcaggacaggtcagcgttcaacccactttctcagtacagagaaaccttcctttcgaaagagcaaccattatggcagcatttacaggaaatactgatggtagaacgtctgacatgaggactgaaatcataagaatgatggaaagtgccagaccagaagatgtgtcattccaggggcggggagtcttcgagctctcggacgaaaaggcaacgaacctgatcgtgccttcctttgacatgaataatgaaggatcttatttcttcggagacaatgcagaggagtatgacagttga
>H1N1_Swine_CY207056_A/swine/Colombia/M1445/2015|2015.500
atggcgtctcaaggcaccaaacgatcatatgaacagatggagactggtggggagcgccaggatgccacagaaatcagagcatctgtcggaagaatgattggtggaatcgggagattctacatccaaatgtgcactgaactcaaactcagtgattatgatggacgactaatccagaatagcataacaatagagaggatggtgctttctgcttttgatgagagaagaaataaatacctagaagagcatcccagtgctgggaaggaccctaagaaaacaggaggacccatatatagaagaatagacggaaaatgggtgagagaactcatcctttatgacaaagaagaagtaaggagggtttggcgccaagcaaacaatggcgaagatgcaacagcaggtcttactcatatcatgatttggcattcgaacctgaatgatgccacatatcagagaacaagagcgcttgttcgcaccgggatggatcccaggatgtgctctctaatgcaaggttcaacacttcccagaagatctggtgccgcgggtgctgcggtgaaaggagttggaacaatagcaatggaattaatcagaatgatcaaacgtggaatcaatgaccgaaatttctggaggggtgaaaatggacgaaggacaagggttgcttatgaaagaatgtgcaatatcctcaaaggaaaatttcaaacagctgcccagagggcaatgatggatcaagtaagggaaagtcgaaacccaggaaacgctgagattgaagacctcattttcctggcacggtcagcactcattctgaggggatcagttgcacataaatcctgcctgcctgcttgtgtgtatgggattgcagtagcaagtgggcatgactttgaaagggaagggtactcactggtcgggatagacccattcaaattactccaaaacagccaagtggtcagcctgatgagaccaaatgaaaacccagctcacaagagtcaattggtgtggatggcatgccactctgctgcatttgaagatttaagagtattaagtttcataagaggaaaaaaagtgattccaagaggaaagctctccacaagaggagtccagattgcttcaaatgaaaatgtggaaaccatgaactccaataccctggaactaagaagcagatactgggccataaggaccaggagtggaggaaataccaatcaacaaaaggcatccgcaggccagatcagtgtgcagcctacattctcagtgcagcgaaatctcccctttgaaagagcaaccgttatggcagcattcagcgggaacaatgaaggacgaacatccgacatgcgaacagaagttataagaatgatggaaagtgcaaagccagaagatttgtccttccaggggcggggagtcttcgagctctcagacgaaaaggcaacgaacccgatcgtgccttcctttgacatgagtaatgaaggatcttatttcttcggagacaatgcagaggagtatgacagttga
>H1N1_Human_CY216930_A/Montana/02/2017|2017.022
atggcgtctcaaggcaccaaacgatcatatgaacaaatggagactggtggggagcgccaggataccacagaaatcagagcatctgttggaagaatgattggtggaatcgggagattctacatccaaatgtgcactgaactaaaactcagtgattatgatggacgactaatccagaatagcataacaatagagaggatggtgctttctgcttttgatgagagaagaaataaatacctagaagagcatccaagtgctgggaaggaccctaagaaaacaggaggacccatctatagaagaatagacggaaaatggacgagagaactcatcctttatgacaaagaagaaataaggagagtttggcgccaagcaaacaatggcgaagatgcaacagcaggtcttactcatatcatgatttggcattccaacctgaatgatgccacatatcagaggacaagagcacttgttcgcactggaatggatcccagaatgtgctctctaatgcaaggttcaacacttcccagaaggtctggtgccgcaggtgctgcagtaaaaggagttggaacaatagctatggagttaatcagaatgatcaaacgtggaatcaatgaccgaaatttctggaggggtgaaaatggacgaaggacaagagttgcttatgaaagaatgtgcaatatcctcaaaggaaaatttcaaacagctgcccagagggcaatgatggatcaagtaagagaaagtcgaaacccaggaaacgctgagattgaagacctcattttcctggcacggtcagcactcattctgagaggatcagtggcacataaatcctgcctgcctgcttgtgtatatgggcttgcagtagcaagtggccatgactttgaaagggaagggtactcactggtcgggatagacccattcaaattactccaaaacagtcaagtggtcagcctgatgagaccaaatgaaaatccagctcacaagagtcaattggtatggatggcatgccactctgctgcatttgaagatttaagagtatcaagtttcataagaggaaagaaagtgatcccaagaggaaagctttccacaagaggggttcagattgcttcaaatgagaatgtggaaaccatggactccaataccctggaactaagaagcagatactgggccataagaaccaggagtggaggaaataccaatcaacagaaggcatccgcaggccaaatcagtgtgcagcctacattctcagtgcagcgaaatctcccttttgaaagagcaaccgttatggcagcattcagcgggaacaatgaaggacggacatccgacatgcgaacagaagttataagaatgatggaaagtgcaaagccagaggatttgtccttccaggggcggggagtcttcgagctctcggacgaaaaggcaacgaacccgatcgtgccttcctttgacatgagtaatgaagggtcttatttcttcggagacaatgcagaggagtatgacaattga
>H4N8_Avian_CY206720_A/mallard/Southcentral_Alaska/12ML00992/2014|2014.723
atggcgtctcaaggcaccaaacgatcttatgaacaaatggaaactggtggggaacgccagaatgccactgaaatcagagcatctgttgggagaatggttggtggaatcggaagattctacatacagatgtgcactgaactcaagctcagtgactacgaagggaggctgatccaaaacagcataaccatagagagaatggttctctcggcatttgatgagaggagaaataagtatctggaggagcatcccagtgctgggaaagaccccaagaagactggaggcccaatctataggaggagagacggaaaatggatgagagagttgatcctatatgacaaagaagagatcaggagaatttggcgtcaagcaaataacggagaagacgcaactgctggtctcactcatttgatgatttggcattccaatctgaatgatgccacataccagagaacaagggcacttgtgcgtactgggatggatcccaggatgtgctctctgatgcaaggctcaactcttccaagaagatctggggctgctggagcagcagtgaaaggggttggaacaatggtgatggaattgatccggatgatcaagcgaggaatcaatgataggaatttctggagaggcgaaaatggacggaggacgagaattgcttatgaaaggatgtgcaacatcctcaaggggaaattccaaacagcagcacaacgagcaatgatggatcaagtgagagaaagccggaatcctggaaatgctgaaattgaagatctcatcttccttgcacggtctgctctcattctgaggggatcagtggctcataagtcctgcctgcctgcttgtgtgtacgggcttgcagtggccagtggatacgactttgagagagagggatattccctagtcggaattgatcctttccgtctgctccaaaacagtcaggtcttcagtctcatcagaccaaacgaaaatccagcgcataaaagtcagctggtatggatggcatgtcactctgctgcatttgaagatttgagagtgtcaagcttcatcagaggaacaagagtagtcccaagaggacaactgtccaccagaggagttcaaattgcttcaaatgagaacatggagacaatggactccagcactcttgagctgaggagcagatactgggctataaggacaaggagcggagggaacactaaccagcagagagcatctgcagggcaaatcagcgtacagcccaccttctctgtgcagagaaatcttccattcgagagagcaaccattatggcagcatttacaggaaatacggagggtagaacttcagacatgaggactgagatcataaggatgatggaaaatgccagacctgaagatgtgtccttccaggggcggggagtcttcgagctctcggacgaaaaggcaacgaacccgatcgtgccttcctttgacatgagtaatgaaggatcttatttcttcggagacaatgcagaggagtatgacaattaa
>H4N2_Avian_CY180319_A/mallard/Wisconsin/619/1983|1983.500
atggcgtctcaaggcaccaaacgatcttatgagcagatggaaactggtggggaacgccagaatgccactgaaatcagagcatctgttgggagaatggttggtggaatcgggagattctacatacagatgtgcactgaactcaaactcagtgactatgaagggagactgatccaaaacagcataacaatagagagaatggtcctctcggcatttgatgagaggagaaacaaatatctggaagagcatcccagtgctgggaaagaccctaagaagactggaggtccaatctacaggaggagagatgggaaatggatgagagaattgattctatatgacaaagaggagatcagaaggatttggcgtcaagcgaataatggagaagacgcaactgctggtctcacccatttgatgatctggcattccaatctgaatgatgccacataccagagaacaagggcacttgtgcgtactgggatggatcccaggatgtgctctctgatgcaaggctcaactcttccgaggaggtctggagctgctggagcagcagtgaaaggggttggaacaatggtgatggaattgatccggatgatcaagcgagggatcaatgatcggaatttctggagaggcgaaaatggacggaggacaagaattgcttacgaaagaatgtgcaacattctcaaggggaaattccaaacagcagcacaacgagcaatgatggaccaggtgagggaaagccggaatcctgggaatgctgaaattgaagatctcatctttcttgcacggtctgctctcattctgaggggatcagtggctcataagtcctgcctgcctgcttgtgtgtatggacttgctgtggccagtggatacgactttgaaagagaggggtactccctagtcggaattgatcctttccgtctgctccaaaacagtcaagtcttcagtcttatcagaccaaacgaaaatccagcacataaaagtcagctggtatggatggcgtgtcactctgcagcatttgaagatctgagagtgtcaagcttcatcagaggaacaagagtggtcccaagaggacaactgtccaccagaggagttcagattgcttcaaacgagaacatggaaacaatggattccagtactcttgaattgagaagcagatactgggctataagaaccagaagcggagggaacactaaccagcagagagcatctgcagggcaaatcagcgtacagcccacattctctgtgcagagaaacctcccgttcgagagagcaaccattatggcggcatttacaggaaacactgaaggcagaacttcagacatgagaactgaaatcataaggatgatggaaaatgccagacctgaagatgtgtctttccaggggcggggagtcttcgagctctcggacgaaaaggcaacgaacccgatcgtgccttcctttgacatgagtaacgaaggatcttatttcttcggagacaatgcagaggaatatgacaattaa
>H1N1_Human_CY072441_A/Athens/INS338/2009|2009.995
atggcgtctcaaggcaccaaacgatcatatgaacaaatggagactggtggggagcgccaggatgccacagaaatcagagcatctgtcggaagaatgattggtggaatcgggagattctacatccaaatgtgcactgaactcaaactcagtgattatgatggacgactaatccagaatagcataacaatagagaggatggtgctttctgcttttgatgagagaagaaataaatacctagaagagcatcccagtgctgggaaggaccctaagaaaacaggaggacccatatatagaagaatagacggaaagtggatgagagaactcatcctttatgacaaagaagaaataaggagagtttggcgccaagcaaacaatggcgaagatgcaacagcaggtcttactcatatcatgatttggcattccaacctgaatgatgccacatatcagagaacaagagcgcttgttcgcaccggaatggatcccagaatgtgctctctaatgcaaggttcaacacttcccagaaggtctggtgccgcaggtgctgcggtgaaaggagttggaacaatagcaatggagttaatcagaatgatcaaacgtggaatcaatgaccgaaatttctggaggggtgaaaatggacgaaggacaagggttgcttatgaaagaatgtgcaatatcctcaaaggaaaatttcaaacagctgcccagagggcaatgatggatcaagtaagagaaagtcgaaacccaggaaacgctgagattgaagacctcattttcctggcacggtcagcactcattctgaggggatcagttgcacataaatcctgcctgcctgcttgtgtgtatgggcttgcagtagcaagtgggcatgactttgaaagggaagggtactcactggtcgggatagacccattcaaattactccaaaacagccaagtggtcagcctgatgagaccaaatgaaaacccagctcacaagagtcaattggtgtggatggcatgccactctgctgcatttgaagatttaagagtatcaagttttataagaggaaagaaagtgattccaagaggaaagctttccacaagaggggtccagattgcttcaaatgagaatgtggaaaccatggactccaataccctggaactaagaagcagatactgggccataaggaccaggagtggaggaaataccaatcaacaaaaggcatccgcaggccagatcagtgtgcagcctacattctcagtgcagcgaaatctcccttttgaaagagcaaccgttatggcagcattcagcgggaacaatgaaggacggacatccgacatgcgaacagaagttataagaatgatggaaagtgcaaagccagaagatttgtccttccaggggcggggagtcttcgagctctcggacgaaaaggcaacgaacccgatcgtgccttcctttgacatgagcaatgaagggtcctatttcttcggagacaatgcagaggagtatgacagttga
>H4N5_Avian_CY177088_A/mallard/California/933V/2013|2013.581
atggcgtctcaaggcaccaaacgatcttatgaacaaatggaaactggtggggaacgccagaatgccactgaaatcagagcatctgttgggagaatggttggtggaatcgggagattctacatacagatgtgcactgaactcaaactcagtgactacgaagggaggctgatccaaaacagcataaccatagagaggatggttctctcagcatttgatgagaggagaaacaaatatctggaggagcatcccagtgctgggaaagatcccaagaagactggaggtccaatctacaggaggagagatggtaaatggatgagagagttgatcctatatgacaaagaagagatcagaagaatctggcgccaagccaacaatggagaggacgcaactgctggtctcactcatttgatgatttggcattcaaatctgaatgatgccacataccagagaacgagggcacttgtgcgtactgggatggaccccaggatgtgctctctgatgcaaggctcaacccttccgaggagatctggggctgctggagcggcagtgaaaggggttggaacaatggtgatggaattgatccggatgatcaagcgagggatcaatgatcgcaatttctggagaggcgaaaatggacggagaactagaattgcttacgagagaatgtgcaacatcctcaagggaaaattccaaacagcagcacaacgagcaatgatggaccaagtgagggaaagccggaatcctggaaatgctgaaattgaagatctcatctttctcgcacggtctgctctcatcctgaggggatcagtggctcataagtcctgcctgcctgcttgtgtgtatggacttgctgtagccagtggatacgactttgaaagagagggatactctctagtcggaattgatcctttccgtctgctccaaaacagtcaagtcttcagtctcatcagaccaaacgaaaatccagcgcataaaagccagctggtatggatggcatgccactctgcagcatttgaagatctgagagtgtcaagcttcatcagaggagcaagagtagtcccaagaggacaactctccaccagaggggttcagattgcttcaaatgaaaacatggagacaatggactccagtactcttgagttgaggagcagatactgggctataagaacaagaagtggaggaaatactaatcaacagagagcatctgcaggacaaatcagcgtacagcccacattctctgtgcagagaaacctcccattcgagagagcaaccattatggcggcatttacagggaacactgaaggcagaacttcagacatgagaactgagatcataaggatgatggaaaatgccagacctgaggatgtgtctttccaggggcggggagtcttcgagctctcggacgaaaaggcaacgaacccgatcgtgccttcctttgacatgagtaatgaaggatcttatttcttcggagacaatgcagaggagtatgacaattaa
>H6N2_Avian_EU094474_A/mallard/SanJiang/113/2006|2006.500
atggcgtcccaaggcaccaaacgatcttatgagcagatggaaactggtggagaacgccagaatgctactgagatcagagcatctgttgggagaatggtcggtggaattgggagattctacatacagatgtgcactgagctcaaactcagcgactatgaagggagactaatccaaaacagcataacaatagagagaatggttctctctgcatttgatgaaaggaggaacaaatatctggaagaacaccccagtgcggggaaggatccgaagaaaaccggaggtccaatctacagaaggagagacggaaagtggatgagagagctaattctgtatgacaaagaggaaatcagaaggatttggcgtcaagcaaacaacggagaagacgcaactgctggtctcactcatctgatgatctggcattccaacctgaatgatgccacatatcagagaacaagagctctcgtgcgtactgggatggaccctagaatgtgctccctgatgcaaggatcaaccctcccaagaagatctggagctgctggtgcagcagtaaagggagttgggacaatggtgatggaattgattcggatgataaagcgggggatcaatgacaggaatttctggagaggcgagaatggacggagaacaaggattgcatatgagagaatgtgtaacatcctcaaagggaaattccaaacagcagcacaacgagcaatgatggaccaggtgcgagaaagcagaaatcctgggaatgctgaaattgaagaccttatcttcctggcacggtctgcactcatcctgagaggatcagtggcccataagtcctgcttgcctgcttgtgtatatggacttgctgtggccagtggatatgactttgagagagagggatactctctggtcggaattgatcctttccgtctgcttcagaacagccaggtgttcagcctcattagaccaaatgagaatccggcacataagagtcagctggtatggatggcatgccattctgcagcatttgaagacctgagagtatcaagcttcatcagagggacaagggtggtcccaagaggacaactgtccaccagaggggttcaaatagcttcaaatgagaacatggaaacaatggactccagcactcttgaactgagaagcagatactgggctataaggaccagaagtggaggaaacaccaaccaacagagagcatctgcaggacaaatcagtgtacagcctactttctcggtacagagaaatcttcctttcgagagagcgaccattatggctgcattcacagggaacactgaaggcaggacatccgacatgaggactgaaatcataagaatgatggaaagtgccagaccagaagatgtgtcttcccaggggcggggagtcttcgagctctcggacgaaaaggcaacgaacccgatcgtgccttcctttgacatgagtaacgagggatcttatttcttcggagacaatgcagaggagtatgacaattaa
>H1N1_Human_CY056159_A/Pensacola/INS38/2009|2009.841
atggcgtctcaaggcaccaaacgatcatatgaacaaatggagactggtggggagcgccaggatgccacagaaatcagagcatctgtcggaagaatgattggtggaatcgggagattctacatccaaatgtgcactgaactcaaactcagtgattatgatggacgactaatccagaatagcataacaatagagaggatggtgctttctgcttttgatgagagaagaaataaatacctagaagagcatcccagtgctgggaaggaccctaagaaaacaggaggacccatatatagaagaatagacggaaagtggatgagagaactcatcctttatgacaaagaagaaataaggagagtttggcgccaagcaaacaatggcgaagatgcaacagcaggtcttactcatatcatgatttggcattccaacctgaatgatgccacatatcagagaacaagagcgcttgttcgcaccggaatggatcccagaatgtgctctctaatgcaaggttcaacacttcccagaaggtctggtgccgcaggtgctgcggtgaaaggagttggaacaatagcaatggaattaatcagaatgatcaaacgtggaatcaatgaccgaaatttctggaggggtgaaaatggacgaaggacaagggttgcttatgaaagaatgtgcaatatcctcaaaggaaaatttcaaacagctgcccagagggcaatgatggatcaagtaagagaaagtcgaaacccaggaaacgctgagattgaagacctcattttcctggcacggtcagcactcattctgaggggatcagttgcacataaatcctgcctgcctgcttgtgtgtatgggcttgcagtagcaagtgggcatgactttgaaagggaagggtactcactggtcgggatagacccattcaaattactccaaaacagccaagtggtcagcctgatgagaccaaatgaaaacccagctcacaagagtcaattggtgtggatggcatgccactctgctgcatttgaagatttaagagtatcaagtttcataagaggaaagaaagtgattccaagaggaaagctttccacaagaggggtccagattgcttcaaatgagaatgtggaaaccatggactccaataccctggaactaagaagcagatactgggccataaggaccaggagtggaggaaataccaatcaacaaaaggcatccgcaggccagatcagtgtgcagcctacattctcagtgcagcgaaatctcccttttgaaagagcaaccgttatggcagcattcagcgggaacaatgaaggacggacatccgacatgcgaacagaagttataagaatgatggaaagtgcaaagccagaagatttgtccttccaggggcggggagtcttcgagctctcggacgaaaaggcaacgaacccgatcgtgccttcctttgacatgagtaatgaagggtcttatttcttcggagacaatgcagaggagtatgacagttga
>H3N8_Avian_KJ568162_A/American_green-winged_teal/Ohio/13OS1861/2013|2013.685
atggcgtctcaaagcaccaaacgatcatatgagcagatggaaactggtggagaacgccagaatgccactgaaatcagagcatctgttgggagaatggttggtggaattgggagattctacatacagatgtgcactgaactcaagctcagcgactatgaagggaggctgattcagaatagcataacaatagagagaatggttctctcagcatttgacgagaggagaaacaaatatctggaagagcatcccagtgctgggaaagaccctaagaagactggaggcccaatatacaggaggagagatgggaaatggataagagaattaatcctgtatgacaaagaggagatcagaaggatttggcgtcaagcgaataacggagaagacgcaaccgctggtctaacccacatgatgatctggcattccaatctgaatgatgccacatatcagaggacaagggcacttgtgcgtactggaatggatcctagaatgtgctctctgatgcaaggatcaactctcccgagaaggtctggggctgctggagcagcagtgaaaggagttggaacaatggtgatggaattgattcggatgatcaaacgagggatcaatgatcggaacttttggagaggcgaaaatggacggaggacaagaattgcatatgaaagaatgtgcaacatcctcaaagggaaattccaaacagcagcacaacgagcaatgatggatcaggtgagagaaagccggaatcctgggaatgctgaaattgaagatctcatcttccttgcacggtctgctctcattctgagaggatcagtggctcataagtcttgcctgcccgcttgtgtgtatgggcttgctgtggccagtggatacgactttgagagagagggatactccctagtcggaatcgatcctttccgcctgctccaaaacagtcaagtcttcagtcttatcagaccaaatgaaaatccagcacataaaagtcagctggtatggatggcatgtcattctgcggcatttgaagatctgagagtgtcaagctttatcagaggaacaagagtggtcccaagagggcaactatccaccagaggagtacagattgcttcaaatgagaacatggaaacaatggactccagcactcttgaattgaggagcagatattgggctataaggaccagaagcggagggaacactaaccaacagagagcatctgcaggacagatcagcatacagcccactttctctgtgcagagaaacctcccattcgagagagcaaccattatggcagcattcactggaaacactgaaggcagaacttcagacatgagaactgagatcataaggatgatggagagtgccagacctgaagatgtgtctttccaggggcggggagtcttcgagctctcggacgaaaaggcaacgaacccgatcgtgccttcctttgacatgagtaacgagggatcttatttctttggagacaatgcagaggagtatgacaattaa
>H1N1_Avian_CY097765_A/mallard/Mississippi/413/2010|2010.044
atggcgtctcaaggcaccaaacgatcctatgaacaaatggaaactggtggggaacgccagaatgccactgaaatcagagcatctgttgggagaatggttggcggaatcgggagattctacatacagatgtgcactgagctcaaactcagtgactacgaagggagactgatccaaaacagcataaccatagaaaggatggttctctcggcatttgatgagaggagaaacaagtatctggaggagcatcccagtgctgggaaggatcccaagaagactggaggcccaatctacaggaggagagatggcaaatggatgagagagttgatcctatatgataaggaagagatcagaagaatttggcgtcaagctaataatggagaggacgcaactgctggtctcactcatttgatgatttggcattccaatctgaatgatgccacataccagagaacaagggcacttgtgcgtactggaatggaccctaggatgtgctctctgatgcaaggctcaacccttccgaggagatctggggctgctggagcggcagtgaaaggggttggaacaatggtgatggaattgatccggatgatcaagcgggggatcaatgatcggaatttctggagaggcgaaaatggacggagaactaggattgcctatgagagaatgtgcaacatcctcaagggaaagttccaaacagcagcacaacgagcaatgatggaccaagtgagggaaagccggaatcctgggaatgctgaaattgaagatctcatctttctcgcacgatctgctctcatcctgaggggatcagtggctcataagtcctgcttgcctgcttgtgtctatggacttgctgtagccagtggatacgattttgaaagagagggatactctctagtcggaattgaccctttccgtctgctccaaaacagtcaagtcttcagtctcatcagaccaaacgaaaatccagcgcataaaagtcagctggtatggatggcatgccactctgcggcatttgaagatctgagagtgtcaagcttcatcagaggaacaagagtagtcccaagaggacaactgtccaccagaggagttcagattgcttcaaatgagaacatggagacaatggactccagtactcttgaactgaggagcagatactgggctataagaacaagaagcggaggaaacactaatcaacagagagcatctgcaggacaaatcagtgtacagcccacattctctgtgcagagaaacctcccattcgagagagcaaccatcatggcggcatttacaggaaacactgaaggcagaacttcagacatgagaactgagatcataaggatgatggaaaatgccagacctgaagatgtgtctttccaggggcggggagtcttcgagctctcggacgaaaaggcaacgaacccgatcgtgccttcctttgacatgagtaatgaaggatcttatttcttcggagacaatgcagaggagtatgacaattaa
>H1N9_Avian_CY179678_A/thick-billed_murre/Alaska/326/1976|1976.500
atggcgtctcaaggcaccaaacgatcttatgaacagatggaaactggtggggaacgccagaatgccactgaaatcagagcatctgttgggagaatggttggtggaatcgggaggttctacatacagatgtgcactgaactcaaactcagcgactatgaagggaggctgatccagaacagcatcacaatagagagaatggttctctcagcatttgatgaaaggagaaacaaatatctggaagagcaccccagtgctgggaaggatcctaagaagactggaggtccaatctacaggaggagagatggaaaatgggtgagagaattgatcctgtatgataaagaagagatcagaagaatttggcgtcaagcgaataatggagaagacgcaactgctggtctcactcatctaatgatctggcattccaatctaaatgatgccacataccagagaacaagggctcttgtgcgtactggaatggatcccaggatgtgctctctgatgcaaggctcgactcttccaagaagatctggagccgctggagcagcagtgaaaggagtcggaacaatggttatggaattgattaggatgatcaaacgaggaatcaatgatcgtaacttttggagaggagaaaatggacggagaacaagaattgcatacgagaggatgtgcaacatccttaaagggaaattccaaacagcagcacaacgagcaatgatggaccaggtgcgggaaagccggaatcctgggaatgctgagattgaagatctcatctttcttgcacgatctgctctcattttgaggggatcagtggctcataagtcctgcctacctgcttgtgtgtacggacttgctgtagccagcggatacgattttgaaagagagggatactccctagttgggattgaccctttccgtctgcttcaaaacagccaagtcttcagtcttatcagaccaaacgaaaatccagcacataaaagccagctggtatggatggcatgtcactctgcagcatttgaagacctgagagtatcaagcttcatcagaggaacaagagtggttccaagaggacagctgtccaccagaggggttcagattgcttcaaatgagaacatggaggcaatggactccagtactcttgaattgaggagcagatactgggccataagaaccagaagcggagggaacaccaaccagcagagagcatctgcaggacaaatcagcgtacagcccacattctctgtgcaaagaaatctcccattcgagagagcaaccatcatggcagcatttacaggaaatactgaaggcagaacctcagacatgagaactgagatcataaggatgatggaaaatgcccgacctgaagatgtgtctttccaggggcggggagtcttcgagctctcggacgaaaaggcaacgaacccgatcgtgccttcctttgacatgagtaacgaggggtcttatttcttcggagacaatgcagaggagtatgacaattaa
>H1N1_Swine_KR701082_A/swine/England/072865/2013|2013.674
atggcgtctcaaggcaccaaacgatcatatgaacaaatggagactggtggagagcgccaggatgccacagaaataagagcatctgtcggaagaatgattggtggaatcgggagattctacatccaaatgtgcactgaactcaaactcagtgattatgaaggacgattaattcagaatagcataacaatagagaggatggtgctttctgcttttgatgagagaagaaataaatacctagaagagcatcccagtgctgggaaggaccctaagaaaacaggaggacccatatacagaagaatagacggaaagtggatgagagaactcatcctttatgacaaagacgaaataaggagagtttggcgccaagcaaacaatggcgaagatgcaacagcaggtcttactcatatcatgatttggcattccaacctgaatgatgccacatatcagagaacaagagcgcttgttcgcaccggaatggatcccagaatgtgctctctaatgcaaggttcaacactccccagaaggtctggtgccgcaggtgctgcggtaaaaggagtaggaacaatagcaatggagttgatcagaatggtcaaacgtggaatcaatgaccgaaatttctggaggggtgaaaatggacgaaggacaaggattgcttatgaaagaatgtgcaatatcctcaaaggaaaatttcaaacagctgcccagagggcaatgatggatcaagtaagagaaagtcggaacccaggaaacgctgagattgaagacctcattttcctggcacggtcagcactcattctgaggggatcagttgcacataaatcctgcctgcctgcttgtgtgtatgggcttgcagtagcaaatgggcatgactttgaaagggaagggtactcactggtcgggatagacccattcaaattactccaaaacagccaagtggtcagcctgatgagaacaaatgagaacccagcccacaagagtcaattggtgtggatggcatgccactctgctgcatttgaagatttacgagtatcaagtttcataagaggaaagaaagtgattccaagaggaaagctttccacaagaggggtccagattgcttcaaatgagaatgtggaaaccatggactccaataccctggaactaagaagcagatattgggccataaggaccagaagtggaggaaataccaatcaacaaaaggcatccgcaggccaaatcagtgtgcagcctacattctcagtgcagcgaaatctcccttttgaaagagcaaccgttatggcagcattcagcgggaacaatgaaggacggacatccgacatgcgaacagaagttataagaatgatggaaagtgcaaagccagaagatttgtccttccaggggcggggggtcttcgagctctcggacgaaaaggcaacgaacccgatcgtgccttcctttgacatgagtaatgaagggtcttatttcttcggagacaatgcggaggagtatgacagctga
>H3N2_Human_KU322356_A/Parma/58/2012|2012.500
atggcgtcccaaggcaccaaacggtcttatgaacagatggaaactgatggggatcgccagaatgcaactgagattagggcatccgtcgggaagatgattgatggaattgggagattctacatccaaatgtgcactgaacttaaactcagtgatcatgaagggcgtttgatccagaacagcttgacaatagagaaaatggtactctctgcttttgatgaaagaaggaataaatacctggaagaacaccccagcgcggggaaagatcccaagaaaactggggggcccatatacaggagagtcgatgggaaatggatgagggaactcgtcctttatgacaaagaagaaataaggcgaatctggcgccaagccaacaatggtgaggatgctacatctggtctaactcacataatgatttggcattccaatttgaatgatgcaacttaccagaggacaagagctcttgttcgaactggaatggatcccagaatgtgctctctgatgcagggctcgactctccctagaaggtccggagctgcaggtgctgcagtcaaaggaatcgggacaatggtgatggaactgatcagaatggtcaaacgggggatcaacgatcgaaatttttggagaggtgagaatgggcggaaaacaagaagtgcttatgagagaatgtgcaacattcttaaaggaaaatttcaaacagctgcacaaagagcaatggtggatcaagtgagagaaagtcggaacccaggaaacgctgagatcgaagatctcatatttttagcaagatctgcattgatattgagaggatcagttgctcacaaatcttgcctacctgcttgtgcgtatggacctgcagtatccagtgggtacgacttcgaaaaagagggatattccttggtgggaatagaccctttcaaactacttcaaaatagccaaatatacagcttaatcagacctaacgagaatccagcacacaagagtcagctggtgtggatggcatgccattctgctgcatttgaagatttaagattgttaagcttcatcagaggaacaaaagtatcccctcgggggaaactgtcaactagaggagtacaaattgcttcaaatgagaacatggataatatgggatcgagcactcttgagctgagaagcgggtactgggccataaggaccaggagtggaggaaacactaatcaacagagggcctccgcaggccaaaccagtgtgcaacctacgttttctgtacaaagaaacctcccatttgaaaagtcaaccatcatggcagcattcactggaaatacggagggaagaacttcagacatgagggcagaaatcataagaatgatggaaggtgcaaaaccagaagaagtgtcattccgggggaggggagttttcgagctctcagacgagaaggcaacgaacccgatcgtgccctcttttgatatgagtaatgaaggatcttatttcttcggagacaatgcagaagagtacgacaattaa
>H3N2_Swine_KM507512_A/swine/Brazil/365-11-7/2011|2011.858
atggcgtctcaaggcaccaaacgatcatatgaacaaatggagactggtggggagcgccaggatgccacagaaatcagagcatctgtcggaagaatgattggtggaatcgggaggttctacatccaaatgtgcactgaactcaaactcagtgattatgaaggacgactaatccagaatagcataacaatagagaggatggtgctttctgcttttgatgagagaagaaataaatacctagaagagcatcccagtgctgggaaggaccctaagaaaacaggaggacccatatatagaagaatagacggaaagtggatgagagaactcatcctttatgacaaagaagaaataaggagagtttggcgccaagcaaacaatggcgaagatgcaacagcaggtcttactcatatcatgatttggcattccaacctgaatgatgccacatatcagagaacaagagcgcttgttcgcaccggaatggatcccagaatgtgctctctaatgcaaggttcaacacttcccagaaggtctggtgccgcaggtgctgcggtgaaaggagttggaacaataacaatggagttaatcagaatgatcaaacgtggaatcaatgaccgaaatttctggaggggtgaaaatggacgaaggacaagggttgcttatgaaagaatgtgcaatatcctcaaagggaaatttcaaacagctgcccagagggcaatgatggatcaagtaagagaaagtcgaaacccaggaaatgctgagattgaagacctcattttcctggcacggtcagcactcattctgaggggatcagttgcacataaatcctgcctgccagcttgtgtgtatgggcttgcagtagcaagtgggcatgactttgaaagggaagggtactcactggtcgggatagacccattcaaattactccaaaacagccaagtggtcagcctgatgagaccaaatgaaaacccagctcacaagagtcaattggtgtggatggcatgccactctgctgcatttgaagatttaagagtatcaagtttcataagaggaaagaaagtgataccaagaggaaagctttccacaagaggagtccagattgcttcaaatgagaatgtggaaaccatggactccaataccctggaactaagaagcagatactgggccataaggaccaggagtggaggaaataccaatcaacaaaaggcatccgcaggccagatcagtgtgcagcctacattctcagtgcagcggaatctcccttttgaaagagcaaccgttatggcagcattcagcgggaacaatgaagggcggacatccgacatgcgaacagaagttataagaatgatggaaagtgcaaagccagaagatttgtctttccaggggcggggagtcttcgagctctcggacgaaaaggcaacgaacccgatcgtgccttcctttgacatgagtaatgaagggtcttatttcttcggagacaatgcagaggagtatgacagttga
>H6N2_Avian_CY016167_A/green-winged_teal/Ohio/86/1986|1986.816
atggcgtctcaaggcaccaaacgatcttatgagcagatggaaactggtggggaacgccagaatgccactgaaatcagagcatctgttgggagaatggttggtggaatcggaagattctacatacagatgtgtactgaactaaaactcagtgactatgaagggagactgatccaaaacagcataacaatagagaggatggttctctcggcatttgatgagaggagaaacaaatatctggaggagcatcccagtgctgggaaagaccctaagaagactgggggtccaatctacagaaggagagatggaaaatggatgagagaattgatcttatatgacaaagaggaaatcagaagaatttggcgtcaagcaaataatggagaagacgcaactgctggtctcactcatttgatgatctggcattccaatctgaatgatgccacatatcagaggacaagggcacttgtacgtactgggatggatcccagaatgtgttccctgatgcaaggctcaactcttccgaggaggtctggggctgctggagcagcagtgaaaggagttggaacaatggtgatggaattgatccggatgatcaagcgagggatcaatgatcgaaatttctggagaggcgaaaatggacggaggacaagaattgcttatgaaagaatgtgcaacattctcaaggggaaattccaaacagcagcacaacgagcaatgatggaccaagtgagagaaagccggaatccagggaatgctgagattgaagatctcatctttcttgcacggtctgctctcattctgagggggtcagtagctcataagtcctgcctgcctgcctgtgtgtatggacttgctgtagccagtggatacgactttgaaagggagggatactccctagtcggaattgatcctttccgtctgctccagaacagtcaagtcttcagtcttatcaggccaaacgaaaatccagcacataaaagtcagctggtatggatggcatgtcactctgcagcatttgaagacctgagagtgtcaagcttcatcagagggacaagagtggtcccaagaggacaactgtccaccagaggagttcagattgcttcaaatgagaacatggagacaatggactccagcactcttgaattgaggagcagatactgggctataagaaccagaagtggagggaacactaaccagcagagagcatctgcagggcaaattagcgtgcagcccacattctctgtgcagagaaacctcccgttcgagagagcaaccattatggcagcatttacagggaacactgaaggcagaacttcggacatgagaactgagatcataaggatgatggaaaatgccagacctgaagatgtgtctttccaggggcggggagtcttcgagctttcggacgaaaaggcaacgaacccgatcgtgccttcctttgacatgagtaacgaaggatcttatttcttcggagacaatgcagaggaatatgacaattaa
>H4N8_Avian_KY584003_A/mallard/Ohio/15OS3614/2015|2015.636
atggcgtctcaaggcaccaaacgatcttatgagcagatggaaactggtggggaacgccagaatgccactgaaatcagagcatctgttggaaggatggttggtggaattgggagattctacatacagatgtgcactgaactcaagctcagcgattatgaagggaggctgattcagaacagcataacaatagagagaatggttctctcagcatttgatgagagaagaaacaaatacctggaagagcatcccagtgctgggaaagaccctaagaagactggaggcccaatatacaggaggagagatgggaaatggatgagagaattaatcctgtacgacaaagaggagatcagaaggatttggcgtcaagcgaataacggggaagacgcgaccgctggtctaacccatatgatgatctggcattccaatctgaatgatgccacatatcagagaacaagggcacttgtgcgtactggaatggatcctaggatgtgctctctgatgcaaggatcaactctcccgagaaggtctggggctgctggagcagcagtgaaaggagttggaacaatggtgatggaactgattcggatgatcaaacgaggaatcaatgatcggaacttctggagaggcgaaaatggaaggaggacaagaattgcatatgaaagaatgtgcaacatccttaaaggaaaattccaaacagcagcacaacgagcaatgatggatcaggtgagagaaagccggaatcctgggaatgctgaaattgaagatctcatcttccttgcacggtctgctctcattctgagaggatcagtggctcataagtcctgcctgcctgcttgtgtgtatggacttgctgtggccagtggatacgactttgagagagagggatattccctagtcggaatcgatcctttccgtctgcttcaaaacagtcaagtcttcagtcttatcagaccaaatgaaaacccagcacacaaaagtcagctggtatggatggcatgccattctgcagcatttgaagatctgagagtgtcaagctttatcagaggaacaagagtggtcccaagaggacaactgtccaccagaggagtacagattgcttcaaatgagaacatggaagcaatggaatccagcactcttgaattgaggagcagatattgggctataaggaccagaagcggaggaaacactaaccaacagagagcatctgcaggacaaatcagcgtacagcccacgttctctgtgcaaagaaacctcccattcgagagagcaaccattatggcggcattcacggggaacactgagggaagaacttcagacatgagaactgagatcataaggatgatggagaatgccagacctgaagatgtgtctttccaggggcggggagtcttcgagctctcggacgaaaaggcaacgaacccgatcgtgccttcctttgacatgagtaacgagggatcttatttcttcggagacaatgcagaggagtatgacaattaa
>H6N8_Avian_CY004117_A/pintail_duck/ALB/628/1979|1979.614
atggcgtctcaaggcaccaaacgatcttatgaacagatggaaactggtggggaacgccagaatgccactgaaatcagagcatctgttgggagaatggttggtggaatcgggagattctacatacagatgtgcactgaactcaaactcagtgactatgaagggagactgatccaaaacagcataacaatagagagaatggttctctcggcatttgatgagaggagaaacaaatatctggaagagcatcccagtgctgggaaagaccctaagaagactgggggtccaatctacaggaggagagatgggaaatggatgagagaattgatcctatatgacaaagaggagatcagaaggatttggcgtcaagcgaataatggagaagacgcaactgctggtctcacccatttgatgatctggcattccaatctgaatgatgccacatatcagagaacaagggcacttgtgcgtactgggatggaccccaggatgtgctctctgatgcaaggctcaactcttccgaggaggtctggggctgctggagcagcagtgaaaggggttggaacaatggtgatggaattgatccggatgatcaagcgagggatcaatgatcggaatttctggagaggcgaaaatggacggaggacaagaattgcttacgaaagaatgtgcaacattctcaaggggaaattccaaacagcagcacaacgagcaatgatggaccaggtgaaggaaagccggaatcctgggaatgctgaaattgaagatctcatctttcttgcacggtctgctcttattctgaggggatcagtggctcataagtcctgcctgcccgcttgtgtgtatggacttgccgtggccagtggatacgactttgaaagggagggatactccctagtcggaattgatcctttccgtctgctccaaaacagtcaagtcttcagtcttatcagaccaaacgaaaatccagcacataaaagtcagctggtatggatggcatgtcactctgcagcatttgaagatctgagagtgtcaagcttcatcagaggaacaagagtggtcccaagaggacaactgtcaaccagaggagttcagattgcttcaaatgagaacatggagacaatggactccagcactcttgaattgaggagcagatactgggctataagaaccagaagcggagggaacactaaccagcagagagcatctgcagggcaaatcagcgtacagcccacattctctgtgcagagaaacctcccgttcgagagagcaaccattatggcggcatttacaggaaacactgaaggcagaacttcagacatgagaactgagatcataaggatgatggaaaatgccagacctgaagatgtgtctttccaggggcggggagtcttcgagctctcggacgaaaaggcaacgaacccgatcgtgccttcctttgacatgagtaacgaaggatcttatttcttcggagacaatgcagaggaatatgacaattaa
>H6N2_Avian_CY109747_A/duck/Shantou/1080/2007|2007.452
atggcgtctcaaggcaccaaacgatcctatgaacagatggaaactggtggagaacgccagaatgccactgagatcagagcatctgttggaagaatggttggtggaatcgggaggttttacatacagatgtgcactgagctaaaactcagcgactatgaaggaaggctgattcagaacagcataacaatagagagaatggttctctccgcatttgatgaaaggaggaacaaatacctggaagaacatcccagtgcggggaaggacccgaagaaaactggaggtccaatttatcgaaggagagacgggaaatggatgagagagctgattctatatgacaaggaggaaatcaggaggatctggcgtcaggcgaacaatggagaagacgcgactgctggtctcactcatttgatgatctggcattccaatctaaatgacgccacttaccagagaacaagggctcttgtgcgtactgggatggaccccagaatgtgctctctgatgcaaggatcaactctcccaaggagatctggagctgctggtgcagcagtaaagggagttggaacgatggtgatggaactaattcggatgataaaacgagggatcaatgatcggaatttctggagaggcgaaaatggaagaagaacaagaattgcatatgagagaatgtgcaacatcctcaaagggaaattccaaacagcagcacaaagagcaatgatggaccaggtgcgagaaagcagaaatcctgggaatgctgaaattgaagatctcatcttcctggcacggtctgcactcatcctgagaggatcagtggcccataagtcctgcttgcctgcatgtgtgtacggacttgctgtggccagtgggtatgactttgagagagaagggtactctctagtcgggatagaccctttccgtctgcttcaaaacagccaggtcttcagtctcattagaccaaatgaaaatccagcacacaagagtcagttggtgtggatggcatgccattctgcagcatttgaagacctgagagtctcaagtttcatcagagggacaagagtagtcccaagaggacaactatccaccagaggagttcagattgcttcaaatgagaacgtggaaacaatggactccagcactcttgaactaaggagcagatattgggctataaagaccaggagtggaggaaacaccaaccaacagagagcatctgcaggacaaatcagtgtacagcctactttctcagtacagagaaatcttcccttcgaaagggcgaccattatggcggcattcacagggaatactgagggcagaacatctgacatgaggactgaaatcataaggatgatggaaagtgccagaccagaggatgtgtctttccaggggcggggagtcttcgagctctcggacgaaaaggcaacgaacccgatcgtgccttcctttgacatgagtaaagaaggatcttatttcttcggagacaatgcagaggagtatgacaattaa
>H6N6_Avian_CY178674_A/blue-winged_teal/Wisconsin/333/1981|1981.500
atggcgtctcaaggcaccaaacgatcttatgagcagatggaaactggtggggaacgccagaatgccactgaaatcagagcatctgttgggagaatggttggtggaatcgggagattctacatacagatgtgcactgaactcaaactcagcgactatgaagggaggctgatccaaaacagcataacaatagagagaatggttctctcggcatttgatgagaggagaaacaaatatctggaagagcatcccagtgctggaaaagaccctaagaagactggaggtccaatatacaggaggagagatgggaaatgggtgagagaactgatcctgtatgacaaagaggagatcagaaggatttggcgtcaagcgaataatggagaagacgcaaccgctggtctcacccatttgatgatctggcattccaatctgaatgatgccacatatcagagaacaagggcactggtgcgtactgggatggatcccaggatgtgctctctgatgcaaggatcaactcttccgaggaggtctggggctgctggagcagcagtgaaaggagttggaacaatggtgatggaattgattcggatgatcaagcgagggatcaatgatcggaatttctggagaggtgaaaatggacggagaacaagaattgcatacgaaagaatgtgcaacattctcaaggggaaattccaaacagcagcacaacgagcaatgatggaccaggtgagggaaagccggaatcctgggaatgctgaaattgaagatctaatctttcttgcacggtctgctctcattctgaggggatcagtggctcataagtcctgcctgcctgcttgtgtgtatggacttgctgtggccagtggatacgactttgagagggagggatactccctagtcggaattgatcctttccgtctgctccaaaacagtcaagtcttcagtcttatcagaccaaacgaaaatccagcacataaaagtcagctggtatggatggcatgtcattctgcagcatttgaagatctgagagtgtcaagcttcatcagaggaacaagagtggtcccaagaggacaactgtccaccagaggagttcagattgcttcaaatgagaacatggagacaatggactccagtactcttgaattgaggagcagatactgggctataaggaccagaagcggagggaacactaatcagcagagagcatctgcaggacaaatcagcgtacagcccacattctctgtgcagagaaacctcccattcgagagagcaaccattatggcggcatttacgggaaacactgaaggcagaacttcagacatgagaactgagatcataaggatgatggaaaatgccagacctgaagatgtgtctttccaggggcggggagtcttcgagctctcggacgaaaaggcaacgaacccgatcgtgccttcctttgacatgagtaatgagggatcttatttcttcggagacaatgcagaggaatatgacaattaa
>H1N1_Human_CY019104_A/Memphis/12/1986|1986.500
atggcgtcccaaggcaccaaacggtcttacgaacagatggagactgatggggaacgccagaatgcaactgaaatcagagcatccgtcggaaaaatgattggtggaattgggcgattctacatccaaatgtgcaccgagcttaaactcaatgattatgagggacgactgatccaaaacagcttaacaatagagagaatggtgctctctgcttttgacgagaggaggaataaatatctggaagaacatcccagcgcggggaaagatcctaagaaaacaggaggacccatatacaagagagtagatggaaagtggatgagggaactcgtcctttatgacaaagaagaaataaggcgaatctggcgccaagccaacaatggtgatgatgcaacggctggtttgactcacattatgatctggcattccaatttgaatgatacaacttaccagaggacaagagctcttgtccgcaccggaatggatcccaggatgtgctctttgatgcagggttcaactctccctaggagatctggagctgcaggcgctgcagtcaaaggagttggaacaatggtgttggagttgatcaggatgatcaaacgtgggatcaatgaccgaaacttctggaggggtgagaatggaagaaaaacaaggattgcttatgagagaatgtgcaacattctcaaagggaaatttcaaacagctgcacaaagagcaatgatggatcaagtgagagaaagccgaaacccaggaaatgctgagatcgaagatctcaccttcctggcacggtctgcactcatattaagaggatcagttgctcacaagtcttgcctacctgcctgtgtgtatggacctgccgtagccagtgggtacgacttcgaaaaagagggatactctttggtagggatagaccctttcaaactgcttcaaaccagccaagtatacagcctaatcagaccaaacgagaatcccgcacacaagagtcagttggtgtggatggcatgcaattctgctgcatttgaagatctaagagtatcaagcttcatcagagggacaagagtacttccaagggggaagctttccactagaggagtacaaattgcttcaaatgaaaacatggatactatggtatcaagtactcttgaactgagaagcaggtactgggccataaggaccagaagtggaggaaacactaatcaacaaagggcctctgcgggccaaatcagcatacaacctacgttttctgttcagagaaacctcccatttgacaaaacaaccatcatggcagcattcactgggaatgcggagggaagaacatcagacatgagggcagaaatcataaagatgatggaaagtgcaagaccagaagaagtgtccttccaggggcggggagtcttcgagctctcggacgaaagggcagcgaacccggtcgtgccctcctttgacatgagtaatgaaggatcttatttcttcggagacaatgcagaggagtacgacaattaa
>H7N3_Avian_KJ568386_A/blue-winged_teal/Ohio/13OS1773/2013|2013.701
atggcgtctcaaggcaccaaacgatcttatgaacagatggaaactggtggagagcgccagaatgccactgaaatcagagcatctgtcgggaggatggttggtggaattgggagattctacatacagatgtgcactgaactcaagctcagtgactacgaagggagactgatccagaacagcataaccatagagaggatggttctctcagcatttgatgagaggagaaacaaatatctggaggagcatcccagtgctgggaaagatcccaagaaaactggaggtccaatctacaggaggagagatgggaagtgggtgagagaactgatcctatatgacaaagaagagatcagaagaatttggcgtcaagcaaataatggagaagacgcaactgctggtctcacccatttgatgatttggcattccaatctgaatgatgccacataccagagaacaagggcacttgtgcgtactgggatggatccaaggatgtgctctctgatgcaaggttcaactcttccgaggaggtcaggagctgctggagcagcagtgaaaggagttggaacaatggtgatggaattgatccggatgatcaaaagagggatcaatgatagaaatttctggagaggcgaaaatggacggagaacgagaatcgcttatgaaagaatgtgcaacatcctcaaggggaaattccaaacagcagcacaacgagcaatgatggaccaagtgagagaaagccggaatcctgggaatgctgagattgaggatctcatcttcctagcgcggtccgctctcatcctgaggggatcagtggcccataagtcctgcctgcctgcttgtgtgtatggacttgcggttgccagtggatacgactttgaaagagagggatactccctagtcgggattgaccccttccgtctgctccagaacagtcaagtcttcagtctcatcagaccaaacgaaaatccggcacataaaagtcaattggtgtggatggcatgccactctgctgcatttgaggatctgagagtgtcaagcttcatcagaggaacaagagtagtcccaagaggacaactgtccaccagaggagttcaaattgcttcaaatgagaacatggagacaatggactccagtactcttgaactacggagcagatactgggctataaggacaaggagtggagggaacactaatcaacagagagcatctgcaggacaaatcagcgtacagcccacattctctgtacagagaaacctcccattcgagagagcaaccattatggcagcatttacagggaacactgaaggcagaacttctgacatgaggactgagatcataaggatgatggaaaatgccagacctgaagatgtgtctttccaggggcggggagtcttcgagctctcggacgaaaaggcgacgaacccgatcgtgccttcctttgacatgagtaatgaaggatcttatttcttcggagacaatgcagaggagtatgacaattaa
>H3N8_Avian_CY101835_A/mallard/Alberta/72/1993|1993.625
atggcgtctcaaggcaccaaacgatcttatgagcagatggaaactggtggggaacgccagaatgccactgaaatcagagcatctgttgggagaatggttggtggaatcggaagattctacattcagatgtgcactgaactcaaactcagtgactatgaaggaagactgatccaaaacagcataacaatagagagaatggttctctcggcatttgatgagaggagaaacaaatatctggaagaacaccccagtgctgggaaagaccccaagaagactggaggtccaatctacaggagaagagatgggaaatggatgagagaattgatcctatatgacaaagaagagatcagaaggatttggcgtcaagcgaacaatggtgaagacgcaactgctggtctcacccatttgatgatctggcattccaatctgaatgatgccacataccagagaacgagggcacttgtgcgtactgggatggatcccaggatgtgctctctgatgcaaggctcaactcttccgaggaggtctggggccgctggagcagcagtgaaaggagttggaacaatggtgatggaattgatccggatgataaagcgagggatcaatgatcggaatttctggagaggagaaaatggacggaggacaagaattgcttatgaaagaatgtgcaacatcctcaagggaaaattccaaacagcggcacaacgagcaatgatggaccaggtgagagagagccggaatcctgggaatgctgaaattgaagatctcatctttctcgcacggtctgctctcattctgaggggatcggtggctcacaagtcctgcctgcctgcttgtgtgtatggacttgccgtagccagcggatatgactttgaaagggaaggatactccctagtcggaatcgatcctttccgtctgctccaaaacagtcaagtcttcagtctcatcagaccaaacgaaaacccagcacataaaagtcaactggtatggatggcatgtcactctgcagcatttgaggatttaagagtgtcaagtttcatcagaggaacaagagtagtcccaagaggacaactgtccaccagaggagttcagattgcttcaaatgagaacatggagacaatggactccagtactcttgaattgaggagcagatattgggctataagaaccagaagcggaggaaacactaatcagcagagagcatctgctgggcaaatcagcgtgcagcctacattctctgtgcagagaaacctcccgttcgagagagcaaccattatggcggcatttacaggaaacactgaaggcaggacttcagacatgagaactgagatcataaggatgatggaaaatgccagacctgaagatgtgtctttccaggggcggggagtcttcgagctctcggacgaaaaggcaacgaacccgatcgtgccttcctttgacatgagtaatgagggatcttatttcttcggagacaatgcagaggaatatgacaattaa
>H5N6_Avian_KM496978_A/duck/Laos/XBY004/2014|2014.192
atggcgtctcaaggcaccaaacgatcttatgaacagatggaaactggtggagagcgccagaatgctactgagatcagggcctctgttggaagaatggttagtggcattgggaggttctacatacagatgtgcacagaactcaaactcagtgaccatgaagggagactgatccagaacagcataacaatagagagaatggtactttctgcatttgatgaaagaaggaacaggtatctggaagagcaccccagtgcggggaaggaccctaagaaaactggaggtccaatttatcggaggagagacgggaaatggattagagagctgattttgtacgacaaagaagagatcaggaggatttggcgccaagcgaacaatggagaggacgcaactgctggtcttacccacctgatgatatggcactccaatctgaatgatgccacatatcagagaacaagagctctcgtgcgtaccggaatggaccccaggatgtgctccctaatgcagggatcaactctcccgagaagatctggagctgctggtgcagcagtgaagggggtaggaacaatggtgatggagctgattcgaatgataaaacgagggattaacgaccggaatttctggagaggcgaaaatggaagaagaacaaggattgcatatgagagaatgtgcaacatcctcaaagggaaattccaaactgctgcacaaagagcaatgatggatcaagtgcgagagagcagaaatcctgggaatgctgaaattgaagatcttatttttttggcacggtctgcactcatcctgagaggatcagtggcccataagtcctgcttgcctgcttgtgtgtacggacttgcagtggccagtgggtatgacttcgagagagaaggatactctctggttgggatagatcctttccgtctgcttcaaaacagccaggtctttagtctcattaggccaaatgaaaacccagcacataagagtcaattagtgtggatggcatgccactctgcagcatttgaggacctcagagtctcaagtttcatcagaggaacaagagtggttccaagagggcagctatccactagaggggttcaaattgcttcaaatgagaacatggaaacaatggactccaacacacttgagctgagaagtagatattgggctataagaaccaggagcggagggaataccaaccagcagagggcatctgcagggcagatcagcgttcaacccactttctcggtgcagagaaaccttcccttcgaaagagcgaccatcatggcagcatttgcaggaaatactgaaggcagaacgtccgacatgaggactgaaatcataagaatgatggaaaatgccaaaccagaagatgtgtcattccaggggcggggagtcttcgagctctcggacgaaaaggcaacgaacccgatcgtgccttcctttgacatgaataatgaaggatcttatttcttcggagacaatgcagaggagtatgacaattaa
>H4N6_Avian_JX454732_A/wild_bird/Korea/GS26/2006|2006.123
atggcgtctcaaggcaccaaacgatcttatgaacagatggaaactggtggagaacgccagaatgccactgagatcagagcatctgttggaagaatggttggtggaattgggaggttttacatacaaatgtgcactgaactcaaactcagcgactatgaaggaaggctgattcagaacagcataacaatagagagaatggtcctctctgcatttgatgaaaggaggaacaaatacctggaagaacatcccagtgcggggaaggacccgaagaaaactggaggtccaatttatcgaaggagagacgggaaatggatgagagagctaattctatatgacaaagaggaaatcaggaggatttggcgtcaagcgaacaacggagaagacgcgactgctggtctcactcacctgatgatctggcattctaatctaaatgatgccacataccagagaacaagagctctcgtgcgtactggaatggaccccagaatgtgctctctgatgcaaggatctactctcccgagaagatctggagctgctggtgcagcagtaaagggagtcgggacgatggtgatggaactaattcggatgataaaacgagggattaatgatcggaatttctggagaggcgaaaatggacgaagaacgaggattgcatatgagagaatgtgcaacatcctcaaagggaaatttcaaacagcagcacaaagagcaatgatggatcaggtgcgagaaagcagaaatcctgggaatgctgaaatcgaagatctcatcttcttggcacggtctgcactcatcctgagagggtcagtggcccataagtcctgcttgcctgcgtgtgtgtacggacttgctgtggccagtggatatgactttgagagagaagggtattctctagtcggaatagaccctttccgtctgcttcaaaacagccaggtcttcagtctcattagaccaaatgagaatccagcacacaagagtcaattggtgtggatggcatgccattctgcagcattcgaagacctgagagtctcaagtttcatcagagggacaagagtagtcccaagagggcagctgtccaccagaggagttcaaattgcttcaaatgagaacatggagacaatggactccagcactcttgaactgaggagcagatattgggctataaggaccaggagtggaggaaacaccaatcaacagagagcatctgcaggacaaatcagtgtacagcctaccttctcggtacagagaaatcttcccttcgaaagagcgaccattatggcggcattcacagggaatactgagggcagaacatctgacatgaggactgaaattataaggatgatggaaagtgccaggccagaggatgtgtctttccaggggcggggagtcttcgagctctcggacgaaaaggcaacgaacccgatcgtgccttcctttgacatgagtaatgaagggtcttatttcttcggagacaatgcagaggagtatgacaattaa
>H4N6_Avian_CY145738_A/mallard/New_Jersey/Sg-00760/2008|2008.721
atggcgtctcaaggcaccaaacgatcttatgaacagatggaaactggtggagaacgccagaatgccactgaaatcagagcatctgttgggaggatggttggtggaatcgggagattctacatacagatgtgcaccgaactcaagctcagtgactacgaagggagactgatccaaaacagcataaccatagagagaatggttctctcagcatttgatgagaggagaaacaaatatctggaggagcatcccagtgctgggaaagatcccaagaaaactggaggtccaatctacaggaggagagatgggaaatgggtgagagaactgatcctatatgacaaagaagagatcagaagaatttggcgtcaggcgaataatggagaagacgcaactgctggtctcacccatttgatgatttggcattccaatctgaatgatgccacataccagagaacaagggcacttgtgcgtactggaatggatcccaggatgtgctccctgatgcaaggttcaactcttccgaggagatctggagctgctggagcagcagtgaaaggggttggaacaatggtgatggaattgatccggatgatcaagagagggatcaatgataggaatttctggagaggcgaaaatggacggagaacgagaattgcttacgaaagaatgtgcaacatcctcaaggggaaattccaaacagcagcacaacgagcaatgatggaccaagtgagagaaagcaggaatcctgggaatgctgagattgaggatctcatctttctagcacggtccgctctcattctgaggggatcagtggctcataagtcctgcctgcctgcttgtgtgtatggacttgcggtggccagtggatacgactttgaaagagagggatactccctggtcggaattgaccccttccgtctgctccagaacagtcaagtcttcagtctcattagaccaaacgaaaatccagcacataaaagtcaactggtgtggatggcatgccactctgctgcatttgaagatctgagggtgtcaagcttcatcagaggaacaagagtagtcccaagaggacaactgtccaccagaggagttcaaattgcttcaaatgagaacatggagacaatggaatccagtactcttgaactaaggagcagatactgggctataaggacaaggagtggaggaaacactaatcaacagagagcatctgcagggcaaatcagcgtacagcccacattctctgtacagagaaacctcccatttgagagagcaaccattatggcagcatttacaggaaacactgaaggcagaacttctgacatgaggactgagatcataaggatgatggaaaatgccagacctgaagatgtgtctttccaggggcggggagtcttcgagctctcggacgaaaaggcaacgaacccgatcgtgccttcctttgacatgagtaatgaaggatcttatttcttcggagacaatgcagaggagtatgacaattaa
>H3N8_Equine_CY032328_A/equine/Rook/93753/1989|1989.500
atggcgtctcaaggcaccaaacgatcttatgagcagatggaaactgatggggaacgccagaatgcaactgaaatcagagcatctgtcggaaggatggtgggaggaatcggccggttttatgttcagatgtgtactgagcttaaactaaacgaccatgaagggcggctgattcagaacagcataacaatagaaaggatggtactttcggcattcgacgaaagaagaaacaagtacctcgaggagcatcccagtgctgggaaagaccctaagaaaacgggaggcccgatatacagaaggaaagatgggaaatggatgagagaactcatcctccatgataaagaagaaatcatgaggatctggcgtcaggccaacaatggtgaagatgctactgctggtcttactcatatgatgatctggcactccaatctcaatgacaccacataccaaagaacaagggctcttgttcggactgggatggatcccagaatgtgctctctgatgcaaggatcaaccctcccacggagatctggagctgccggtgctgcagtaaaaggtgttggaacaatgataatggaactcatcaggatgatcaaacgcgggataaatgatcgaaatttctggagaggtgaaaatggtcgaagaaccagaattgcttatgaaagaatgtgcaatatcctcaaagggaaatttcaaacagcagcacaacgggctatgatggaccaagtgagggagggccgcaatcctggaaatgctgagattgaggatctcattttcttggcacgatcagcactcattttgagaggatcagtagcccataaatcatgcctacctgcctgtgtttatggccttgcagtaaccagtgggtatgactttgagaaggaaggatactctctggttggaattgatcctttcaaactactccagaacagccaaattttcagtctaatcagaccgaaagaaaatccagcacacaagagccagttggtgtggatggcatgccattctgcagcatttgaggacctgagagttttgaatttcattagaggaaccaaagtaatcccaagaggacagttagcaaccagaggagtgcaaattgcttcaaatgaaaacatggagacaatagattctagcacactcgaactgagaagcagatattgggcaataaggaccagaagtggaggaaacaccagtcaacagagagcatctgcaggacagataagtgtgcaacctactttctcagtgcagagaaatcttccctttgaaagagcaaccattatggctgcatttactgggaacactgaggggaggacttccgacatgagaacggaaatcataaggatgatggaaaatgccagatcagaagatgtgtctttccaggggcggggagtcttcgagctctcggacgaaaaggcaacgaacccgatcgtgccttcctttgacatgagcaatgaagggtcttatttcttcggagacaatgctgaggagtttgacagttaa
>H6N2_Avian_KT266959_A/chicken/Guangxi/121/2012|2012.575
atggcgtctcaaggcaccaaacgatcctatgaacagatggaaactggtggagaacgccagaatgccactgagatcagagcatctgttggaagaatggttggtggaattgggaagttttacatacagatgtgcactgagctcaaactcagcgactatgaaggaaggctgattcagaacagcataacaatagagagaatggtcctctctgcatttgatgaaaggcggaacaaatacctggaggaacatccaagtgcgggaaaggacccgaggaaaactggaggtccagtttatcgaaggagagacgggaaatggatgagagagctgattctatatgacaaggaggaaatcaggagaatctggcgtcaagcgaacaatggagaagacgcgactgctggtctcactcatttgatgatctggcattccaatctcaatgacgccacttaccagagaacaagggctcttgtgcgtactggaatggaccccagaatgtgctctctaatgcaaggatcaactctcccgaggagatctggagctgctggtgcagcagtaaagggagttggaacgatggtgatggaactaattcggatgataaaacgagggatcaatgatcggaatttctggagaggcgaaaatggaagaagaaccagaattgcatatgagagaatgtgcaacatccttaaagggaaattccaaacagcagcaccaagagcgatgatggaccaggtgcgagaaagcagaaatcctggaaatgctgaaattgaagatctcatcttcctggcacggtctgcactcattctgagagggtcagtggcccataagtcctgcttgcctgcatgtgtatatggacttgctgtggccagtggatatgattttgagagagaagggtactctctagtcgggatagaccctttccgtctgcttcaaaacagccaggtcttcagtctcattagaccaaatgagaatccagcacacaagagtcaattggtgtggatggcatgccattctgcagcatttgaagacctgagagtctcaagtttcatcagagggacaagagtagtcccaagaggacaactatcgaccagaggagttcaaattgcttcaaatgaaaacgttgaaacaatggactccagtactcttgaactgaggagcagatattgggctataagaaccaggagtggaggaaacacaaaccaacagaaagcatctgcaggacaaataagtgtgcagcctactttctcagtacagagaaatctccctttcgaaagagcaaccattatggcggcattcacagggaatactgagggcagaacatctgacatgagaactgaaatcataagaatgatggaaagtgccagaccagaggatgtgtctttccaggggcggggagtcttcgagctctcggacgaaaaggcaacgaacccgatcgtgccttcctttgacatgagtaaagaaggatcttatttcttcggagacaatgcagaggagtatgacaattaa
>H7N7_Equine_CY036882_A/equine/Sao_Paulo/4/1976|1976.500
atggcgtctcaaggcaccaaacgatcttatgagcagatggaaactggtggggaacgccagaatgcaactgaaatcagagcatctgttggaaggatggtgggaggaatcggccggttctatgttcaaatgtgtactgagctcaaactcaacgaccatgaagggcggctgattcagaacagcataacaatagagaggatggtgctttcggcattcgacgaaagaagaaacaagtacctggaggagcatcccagtgctggaaaagaccccaagaaaacgggaggcccgatatacagaaggagagatgggaaatggatgagagaactcatcctccatgataaagaagaaataatgaggatctggcgtcaggccaacaatggtgaagatgctactgctggtcttactcatatgatgatctggcactccaatctcaatgacaccacctaccaaagaacaagggctcttgttcggactgggatggatcccagaatgtgctctctgatgcaaggatcaactctcccacggagatctggagctgccggtgctgcagtgaagggtgttggaacaatggtaatggaactcatcaggatgatcaaacgcgggataaatgatcgaaacttctggagaggtgaaaatggtcgaagaaccagaattgcttatgaaagaatgtgcaacatcctcaaggggaaattccaaacagcagcacaacgagcaatgatggaccaagtgagggagggccgcaatcctggaaatgctgagattgaggatctcattttcttggcgcgatcagcactcattctgagaggatcagtagcccataaatcatgcctacctgcctgtgtttatggccttgcagtagccagtggatatgacttcgagaaagagggatactctctggttggaattgatcctttcaaactactccagaacagccaaattttcagtctgatcagaccgaaagaaaatccagcacacaagagccagctggtgtggatggcatgccattctgcagcatttgaggacctgagagtttcgaatttcattagaggaaccaaagtaatcccaagaggacagttagcaaccagaggagtgcaaattgcttcaaatgaaaacatggagacaatagattctagcacactcgaactgaggagcaaatattgggcaataaggaccaggagtggggggaacaccagtcaacagagagcatctgcaggacagataagtgtgcaacccactttctcagtgcagagaaatcttccctttgaaagagcaaccattatggctgcattcactggaaacactgaggggaggacttccgacatgagaacggaaatcataaggatgatggaaaatgccagatcagaagatgtgtctttccaggggcggggagtcttcgagctctcggacgaaaaggcaacgaacccgatcgtgccttcctttgacatgagcaatgaagggtcttatttcttcggagacaatgctgaggagtttgacagttaa
>H1N1_Avian_CY005687_A/duck/Australia/749/1980|1980.500
atggcgtctcaaggcaccaaacgatcttatgagcagatggaaactggtggagaacgccagaatgctactgagatcagagcatctgttgggagaatggtcggtggaattggaagattctacatacagatgtgcactgaactcaaactcagcgactatgaagggaggctgatccaaaacagcataacaatagagagaatggttctttctgcatttgatgaaaggaggaacaaatacctggaagaacatcccagcgcggggaaggatccaaagaaaactggaggtccaatctacagaaggagggacggaaaatgggtgagagagctgattctgtatgataaagaggagatcagaaggatttggcgtcaagcgaataatggagaagacgcaactgctggtctcactcatctgatgatctggcattccaacttgaatgatgccacttatcagaggacaagagctctcgtgcgtactgggatggaccccagaatgtgctctctgatgcaaggatcaactctcccgagaagatctggagctgctggtgcagcagtaaagggagttggaacgatggtgatggaactaattcggatgataaagcgagggatcaatgatcggaatttctggagaggcgaaaatggacgaagaacaaggattgcatatgagagaatgtgcaacatcctcaaagggaaattccaaacagcagcacaacgagcaatgatggaccaagtgcgagaaagcaggaatcctgggaatgctgaaattgaagaccttatctttctggcacggtctgcactcattctgagaggatcagtggctcataagtcctgcttgcctgcttgtgtatatggacttgctgtggccagtggatacgactttgagagagaggggtactctctggtcggaatagatcctttccgtctgcttcaaaacagccaggtgttcagcctcattagaccaaatgagaatccggcacataagagtcaactggtatggatggcatgccattctgcagcatttgaagacctgagagtatcaagcttcatcagaggggcaagggtggtcccaagaggacaactgtccaccagaggagttcaaatagcttcaaatgagaacatggaaacaatggactccagtactcttgaactaagaagcaggtactgggctataaggaccaggagtggaggaaacaccaaccaacagagagcatctgctgggcaaatcagtgtgcaacccactttctctgtacagagaaatcttcctttcgagagagcgaccatcatggcggcatttacagggaacactgaaggcagaacatctgacatgaggactgaaatcataagaatgatggaaagtgccagaccagaagatgtgtctttccaggggcggggagtcttcgagctctcggacgaaaaggcaacgaacccgatcgtgccttcctttgacatgagtaatgagggatcttatttcttcggagacaatgcagaggagtatgacaattga
>H5N8_Avian_KU201841_A/Northern_pintail/Washington/196271/2014|2014.992
atggcgtctcaaggcaccaaacgatcttatgaacagatggaaactggtggagaacgccagaatgccactgaaatcagagcatctgttggaagaatggttggtggaattggaaggttttatatacagatgtgcactgaactcaaactcagcgattatgaggggagactgatccagaacagcataacaatagagagaatggttctctctgcatttgatgaaaggaggaacaagtacctggaagaacatcccagtgcgggaaaggacccaaagaaaactggaggtccaatctacagaagaagagacggaaagtggatgagggagctgattctgtatgacaaagaagagatcagaaggatctggcgtcaagcgaataatggagaagatgcaactgctggtctcacccatctgatgatctggcactccaacctgaatgatgccacatatcagagaacaagggctctcgtgcgcactggaatggatcccagaatgtgctctctgatgcaaggatcaactctcccaagaaggtctggagctgctggtgcagcagtaaaaggggtcggaacaatggtaatggaattgattcgaatgataaagcgagggattaatgatcggaatttctggagaggcgaaaatggaagaaggacaaggattgcctatgagagaatgtgcaacatcctcaaagggaaatttcaaacagcagcacaaagagcaatgatggatcaagtgcgagaaagcaggaatcctgggaatgctgaaattgaagatctcatttttctggcacggtctgcactcatcctgagaggatcagtggcccacaagtcttgtctgcctgcttgtgtttacggacttgctgtggtcagtggatacgactttgagagagaaggatactctctggtcggaatagaccctttccgtctacttcaaaacagccaggtcttcagtctcattagaccaaatgaaaacccagcacataaaagccaattggtatggatggcatgccattcagcagcgtttgaggacctgagggtatcaagtttcatcagagggacaaaagtggtcccaagaggacaactatccaccagaggagttcaaattgcatcaaatgaaaacatggaaacaatggactccagcactcttgaattgagaagcagatactgggctataagaaccaggagtggaggaaacaccaaccaacagagagcttctgcaggacaaatcagcgtacaacccaccttctcagtacagagaaatcttccctttgaaagagcgaccatcatggcggcatttacagggaacactgaaggcaggacctctgacatgaggactgaaatcataagaatgatggaaagtgccaaaccagaagatgtgtccttccaggggcggggagtcttcgagctctcggacgaaaaggcaacgaacccgatcgtgccttcctttgacatgagcaacgaaggatcttatttcttcggagacagtgcagaggagtatgacaattaa
>H3N8_Avian_CY195722_A/mallard/Interior_Alaska/12ML00034/2012|2012.630
atggcgtctcaaggcaccaaacgatcttatgaacaaatggaaactggtggagaacgccagaatgctactgagatcagagcatctgttgggagaatggtcggtggaattgggagattctacatacagatgtgcactgagctcaaactcagcgattatgaagggaggctaatccaaaacagcataacaatagagagaatggttctctctgcatttgatgagaggaggaacaaatatctggaagaacatcccagtgcggggaaggatccgaagaaaaccggaggtccaatctacagaaggagagacggaaagtggatgagagagctaattctgtatgacaaagaggagatcaggaggatttggcgtcaagcgaacaatggagaagacacaaatgctggtctcactcacctgatgatctggcattccaacctgaatgatgccacatatcagagaacaagagctctcgtgcgtactgggatggaccctagaatgtgctccctgatgcagggatcaaccctcccaagaagatctggagctgctggtgcagcagtaaagggaattgggacaatggtgatggaactgattcggatgataaaacgggggatcaatgaccggaatttctggagaggcgagaatggacggagaacaaggattgcatatgagagaatgtgcaacatcctcaaagggaaattccaaacagcagcgcaacgagcaatgatggaccaggtgcgagaaagcagaaatcctgggaatgctgagattgaagaccttatcttcctggcacggtctgcactcatcctgagaggatcagtggctcataagtcctgcttgcctgcttgtgtatatggacttgctgtggccagtggatatgactttgagagagagggatactctctggtcggaattgatcctttccgtctgcttcagaacagccaggtgttcagcctcattagaccaaatgagaatccagcacataagagtcagctggtatggatggcatgccattccgcagcatttgaagacctgagagtatcaagcttcatcagaggaacaagagtggtcccaagaggacaactgtccaccagaggagttcaaatagcttcaaatgaaaacatggaaacaatggactccagcactcttgaactgagaagcagatactgggctataaggaccagaagtggaggaaacacaaaccaacagagagcatctgcaggacaaatcagtgtacagcctactttctcggtacagagaaatcttcctttcgagagagcgaccatcatggcggcattcacagggaacactgaaggcaggacatccgacatgaggactgaaatcataagaatgatggaaagtgccagaccagaagatgtgtctttccaggggcggggagtcttcgagctctcggacgaaaaggcaacgaacccgatcgtgccttcctttgacatgagtaatgagggatcttatttcttcggagacaatgcagaggagtatgacaattaa
>H1N1_Human_CY060743_A/Ontario/9698/2009|2009.452
atggcgtctcaaggcaccaaacgatcatatgaacaaatggagactggtggggagcgccaggatgccacagaaatcagagcatctgtcggaagaatgattggtggaatcgggagattctacatccaaatgtgcactgaactcaaactcagtgattatgatggacgactaatccagaatagcataacaatagagaggatggtgctttctgcttttgatgagagaagaaataaatacctagaagagcatcccagtgctgggaaggaccctaagaaaacaggaggacccatatatagaagaatagacggaaagtggatgagagaactcatcctttatgacaaagaagaaataaggagagtttggcgccaagcaaacaatggcgaagatgcaacagcaggtcttactcatatcatgatttggcattccaacctgaatgatgccacatatcagagaacaagagcgcttgttcgcaccggaatggatcccagaatgtgctctctaatgcaaggttcaacacttcccagaaggtctggtgccgcaggtgctgcggtgaaaggagttggaacaatagcaatggagttaatcagaatgatcaaacgtggaatcaatgaccgaaatttctggaggggtgaaaatggacgaaggacaagggttgcttatgaaagaatgtgcaatatcctcaaaggaaaatttcaaacagctgcccagagggcaatgatggatcaagtaagagaaagtcgaaacccaggaaacgctgagattgaagacctcattttcctggcacggtcagcactcattctgaggggatcagttgcacataaatcctgcctgcctgcttgtgtgtatgggcttgcagtagcaagtgggcatgactttgaaagggaagggtactcactggtcgggatagacccattcaaattactccaaaacagccaagtggtcagcctgatgagaccaaatgaaaacccagctcacaagagtcaattggtgtggatggcatgccactctgctgcatttgaagatttaagagtatcaagtttcataagaggaaagaaagtgattccaagaggaaagctttccacaagaggggtccagattgcttcaaatgagaatgtggaaaccatggactccaataccctggaactaagaagcagatactgggccataaggaccaggagtggaggaaataccaatcaacaaaaggcatccgcaggccagatcagtgtgcagcctacattctcagtgcagcggaatctcccttttgaaagagcaaccgttatggcagcattcagcgggaacaatgaaggacggacatccgacatgcgaacagaagttataagaatgatggaaagtgcaaagccagaagatttgtccttccaggggcggggagtcttcgagctctcggacgaaaaggcaacgaacccgatcgtgccttcctttgacatgagtaatgaagggtcttatttcttcggagacaatgcagaggagtatgacagttga
>H1N1_Human_CY121843_A/South_Carolina/10/2010|2010.500
atggcgtctcaaggcaccaaacgatcatatgaacaaatggagacgggtggggagcgccaggatgccacagaaatcagagcatctgtcggaagaatgattggtggaatcgggagattctacatccaaatgtgcactgaactcaaactcagtgattatgatggacgactaatccagaatagcataacaatagagaggatggtgctttctgcttttgatgagagaagaaataaatacctagaagagcatcccagtgctgggaaggaccctaagaaaacaggaggacccatatatagaagaatagacggaaagtggatgagagaactcatcctttatgacaaagaagaaataaggagagtttggcgccaagcaaacaatggcgaagatgcaacagcaggtcttactcatatcatgatttggcattccaacctgaatgatgccacatatcagagaacaagggcgcttgttcgcaccggaatggatcccagaatgtgctctctaatgcaaggttcaacacttcccagaaggtctggtgccgcaggtgctgcggtgaaaggagttggaacaatagcaatggagttaatcagaatgatcaaacgtggaatcaatgaccgaaatttctggaggggtgaaaatggacgaaggacaagggttgcttatgaaagaatgtgcaatatcctcaaaggaaaatttcaaacagctgcccagagggcaatgatggatcaagtaagagaaagtcgaaacccaggaaacgctgagattgaagacctcattttcctggcacggtcagcactcattctgaggggatcagttgcacataaatcctgcctgcctgcttgtgtgtatgggcttgcagtagcaagtgggcatgactttgaaagggaagggtactcactggtcgggatagacccattcaaattactccaaaacagccaagtggtcagcctgatgagaccaaatgaaaacccagctcacaagagtcaattggtgtggatggcatgccattctgctgcatttgaagatttaagagtatcaagtttcataagaggaaagaaagtgattccaagaggaaagctttccacaagaggggtccagattgcttcaaatgagaatgtggaaaccatgggctccaataccctggaactaagaagcagatactgggccataaggaccaggagtggaggaaataccaatcaacaaaaggcatccgcaggccagatcagtgtgcagcctacattctcagtgcagcgaaatctcccttttgaaagagcaaccattatggcagcattcagcgggaacaatgaaggacggacatccgacatgcgaacagaagttataagaatgatggaaagtgcaaagccagaagatttgtccttccaggggcggggagtcttcgagctctcggacgaaaaggcaacgaacccgatcgtgccttcctttgacatgagtaatgaagggtcttatttcttcggagacaatgcagaggagtatgacagttga
>H3N8_Avian_CY157570_A/mallard/California/2924/2012|2012.556
atggcgtctcaaggcaccaaacgatcttatgaacaaatggaaactggtggggaacgccagaatgccactgaaatcagagcatctgttgggagaatggttggtggaatcgggagattctacatacagatgtgcactgaactcaaactcagtgactacgaagggaggctgatccaaaacagcataaccatagagagaatggttctctcagcatttgatgagaggagaaacaaatatctggaggagcatcccagtgctgggaaagatcccaagaagactggaggtccaatctacaggaggagagatggtaaatggatgagagagttgatcctatatgacaaagaagagatcagaagaatctggcgccaagccaacaatggagaggacgcaactgctggtctcactcatttgatgatttggcattcaaatctgaatgatgccacataccagagaacgagggcacttgtgcgtactgggatggaccccaggatgtgctctctgatgcaaggctcaacccttccgaggagatctggggctgctggagcggcagtgaaaggggttggaacaatggtgatggaattgatccggatgatcaagcgagggatcaatgatcgcaatttctggagaggcgaaaacggacggagaactagaattgcttacgagagaatgtgcaacatcctcaagggaaaattccaaacagcagcgcaacgagcaatgatggaccaagtgagggaaagccgaaatcctggaaatgctgaaattgaagacctcatctttctcgcgcgatctgctctcatcctgaggggatcagtggctcataagtcctgtctgcctgcttgtgtgtacggacttgctgtagccagtggatacgactttgaaagagagggatactctctagtcggaattgatcctttccgtctgctccaaaacagtcaagtcttcagtctcatcagaccaaacgaaaatccagcgcataaaagccagctggtatggatggcatgccactctgcagcatttgaagatctgagagtgtcaagcttcatcaggggaacaagagtagtcccaagaggacaactatccaccagaggagttcagattgcttcaaatgagaacatggagacaatggactccagtactcttgagttgaggagcagatactgggctataagaacaagaagtggagggaacactaatcaacagagagcatctgcaggacaaatcagcgtacagcccacattctctgtgcagagaaacctcccattcgagagagcaaccattatggcggcatttacagggaacactgaaggcagaacttcagacatgagaactgagatcataaggatgatggaaaatgccaaacctgaggatgtgtctttccaggggcggggagtcttcgagctctcggacgaaaaggcaacgaacccgatcgtgccttcctttgacatgagtaatgaaggatcttatttcttcggagacaatgcagaggagtatgacaattaa
>H8N4_Avian_CY183575_A/mallard/Sweden/101165/2009|2009.844
atggcgtctcaaggcaccaaacgatcttatgaacagatggaaactggtggagaacgccagaatgccactgagatcagagcatctgttggaagaatggttggtggaattgggaggttttacatacagatgtgcactgaactcaaactcagcgactatgaaggaaggctgattcagaacagcataacaatagagagaatggttctctccgcatttgatgaaaggaggaacaaatacctggaagaacatcccagtgctggaaaggacccaaagaagactggaggtccaatttatcgaaggagagacgggaaatggatgagagaactgattctgtatgacaaagaggagatcagaaggatttggcgtcaagcgaacaatggagaagacgcaactgctggcctcactcacctgatgatctggcattccaatctaaatgatgccacataccagagaactagagccctcgtgcgtactgggatggaccccagaatgtgctctctgatgcaaggatcaactctcccaaggagatctggagctgctggtgcagcggtaaagggagtcggaacgatggtgatggaactaattcggatgataaagcgagggattaatgatcggaatttctggagaggcgaaaatggacgaaggacaaggattgcatatgagagaatgtgcaacatcctcaaagggaaattccaaacagcagcacaaagagcaatgatggaccaggtacgagaaagcagaaaccctgggaatgctgaaattgaagatctcatctttctggcacggtctgcactcatcctgagaggatcagtggcccacaagtcttgcttgcctgcttgtgtgtatggacttgctgtggccagtggatatgactttgagagagaagggtactctctagttggaatagatcctttccgtctgcttcaaaacagccaggtcttcagtcttattagaccaaatgagaatccagcacacaagagtcaattggtgtggatggcatgccattctgcagcatttgaggatctgagagtctcaagtttcatcagagggacaagagtagccccaagaggacaactatccaccagaggagttcaaattgcttcaaatgagaacatggaaacaatggactccagcactcttgaactgagaagcagatattgggctataagaaccagaagtggagggaacaccaaccaacagagagcatctgcaggacaaatcagtgtacagcccactttctcagtacagaggaatcttcccttcgaaagagcaaccattatggcggcattcacagggaatactgagggcagaacatctgacatgaggactgaaatcataagaatgatggagagtgccaaaccagaagatgtgtctttccaggggcggggagtcttcgagctctcggacgaaaaggcaacgaacccgatcgtgccttcctttgacatgagtaatgaaggatcttatttcttcggagacaatgcagaggagtatgacaattaa
>H3N8_Avian_CY186678_A/American_green-winged_teal/Illinois/12OS5103/2012|2012.800
atggcgtcccaaggcaccaaacgatcttatgaacagatggaaactggtggagaacgccagaatgccactgaaatcagagcatctgttgggagaatggttggtggaattgggagattctacatacagatgtgcactgaactcaaactcagtgactatgaagggagactaatccaaaacagcatcacaatagagagaatggttctctcagcatttgatgagagaagaaataaatacctggaagagcatcccagtgctgggaaagaccctaagaagactggaggcccaatctacaggaggagagatgggaaatggatgagagaattgatcctatatgacaaagaggagatcagaaggatttggcgtcaagcgaataatggagaagacgcaactgctggtctcacccatttaatgatctggcactccaatctgaatgatgccacctaccagagaacgagagcacttgtgcgtactgggatggatcccaggatgtgttctctgatgcaaggctcaactcttccgaggaggtctggagctgctggagcagcagtaaaaggagttggaacaatggtgatggaattgatccgaatgatcaagcgaggaatcaatgatcggaatttctggagaggcgaaaatgggcggaggacaagaattgcttatgaaagaatgtgcaacatcctcaaagggaagtttcaaacagcagcacaacgagcaatgatggaccaggtgagggaaagccggaatcctgggaatgctgaaattgaagatctcatctttcttgcacgctctgctctcattctgagggggtcagtggctcataagtcttgcctgcctgcttgtgtatatggacttgctgtggccagtggatacgattttgaaagggagggatactccctagtcggaattgatcctttccgtctgctccaaaacagtcaagtcttcagtcttatcagaccaaacgaaaatccagcacataaaagtcagctggtatggatggcatgccactctgcagcttttgaagatctgagagtgtcaagcttcatcagaggaacaagggtagtcccaagaggacaactgtccaccagaggagtccagattgcttcaaatgagaacatggagacaatggactccagtactcttgaactgaggagcagatactgggctataaggaccagaagcggaggaaacactaaccagcagagagcatctgcagggcaaatcagtgtacagcccactttctctgtacagagaaacctcccattcgagagagcaaccattatggcggcatttacaggaaacactgaaggcagaacttcagacatgagaacagaaatcataaggatgatggaaaatgccagacctgaagatgtgtctttccaggggcggggagtcttcgagctctcggacgaaaaggcaacgaacccgatcgtgccttcctttgacatgagtaacgaaggatcttatttcttcggagacaatgcagaggaatatgacaattaa
>H3N2_Human_KX416521_A/Colorado/27/2016|2016.233
atggcgtcccaaggcaccaaacggtcttatgaacagatggaaactgatggagatcgccagaatgcaactgagattagggcatccgtcgggaagatgattgatggaattgggagattctacatccaaatgtgcactgaacttaaactcagtgaccatgaagggcggttgatccagaacagcttgacaatagagaaaatggtactctctgcttttgatgaaagaaggaataaatacctggaagaacaccccagcgcggggaaagatcccaagaaaactggggggcccatatacaggagaatcgatgggaaatggatgagggaactcgtcctttatgacaaagaagaaataaggagaatctggcgccaagccaacaatggtgaagatgctacatctggtctaactcacataatgatttggcattccaatttgaatgatgcaacataccagaggacaagagctcttgttcgaactggaatggatcccagaatgtgctctctgatgcagggctcgactctccccagaaggtccggagctgcaggtgctgcagtcaaaggaatcgggacaatggtgatggaactgatcagaatggtcaaacgggggatcaacgatcgaaacttttggagaggtgagaatgggcggaaaacaagaagtgcttatgagagaatgtgcaacattcttaaaggaaaatttcaaacagctgcacaaagagcaatggtggatcaagttagagaaagtcggaacccaggaaacgctgagatcgaagatctcatatttttagcaagatctgcactgatattgagaggatcagttgctcacaaatcttgcctacctgcctgtgcgtatggacctgcagtatccagtgggtacgacttcgaaaaagagggatattccttggtgggaatagaccctttcaaactacttcaaaatagccaaatatacagcttaatcagacctaacgagaatccagcgcacaagagtcagctggtgtggatggcatgccattctgctgcatttgaagatttaagattgttaagcttcatcagagggacaaaagtatctcctcgggggaaactgtcaactagaggagtacaaattgcttcaaatgagaacatggataatatgggatcgagcactcttgaactgagaagcgggtactgggccataaggaccaggagtgggggaaacactaatcaacagagggcctccgcaggccaaaccagtgtgcaacctacgttttctgtacaaagaaacctcccatttgaaaagtcaaccatcatggcagcattcactggaaatacggagggaagaacttcagacatgagggcagaaatcataaggatgatggaaggtgcaaaaccagaagaagtgtcattccgggggaggggagttttcgagctctcagacgagaaggcaacgaacccgatcgtgccctcttttgatatgagtaatgaaggatcttatttcttcggagacaatgcagaagagtacgacaattaa
>H3N2_Swine_KR701218_A/swine/Belgium/Bree-205/2011|2011.277
atggcgtctcaaggcaccaaacgatcttatgaacagatggaaactggtggagaacgccaaaatactactgaaatcagagcatctgttggaagaatggttgaaggaattgggcgattctacatacagatgtgtactgaactccaactcagtgactatgaagggaggctgatccaaaatagtataacgatagagagaatggtcctctctgcatttgacgagaggagaaacaaatacttggaagaacatcccagtgcggggaaagatccaaagaaaactggaggtccaatctacaaaaagagagatgggaaatggatgagagagctgattctgtatgacaaagatgaaatcaggagaatttggcgccaagcgaacaatggtgaagatgctactgctggtctcactcacctgatgatttggcattccaacctgaatgatgccacatatcagagaacaagagctttagtgcgtactgggatggatcccagaatgtgctctctgatgcaaggttcaactctcccaaggagatctggagctgctggtgcagcagtaaagggagttgggacactagtaatggagctgattcgaatgataaagcggggtatcaatgatcggaacttctggagaggcgagaatggacgaaggacaagaattgcatatgagagaatgtgcaacatcctcaaagggaaattccaaacagcagcgcaacgagcaatgatggaccaagtgcgagaaagcagaaatccaggaaatgctgagattgaagatctcatctttctggcacgatctgcactcattctgagaggatcagtggctcataaatcctgcctgcctgcttgtgtatatggactcattgtggcaagtggatatgactttgaaagagaagggtactccctagtagggatagatccttttcgtttgcttcagaacagccaagtgttcagccttattagaccgaatgagaatccagtccataagagtcagctggtatggatggcatgccattctgcagcatttgaagacctgagggtgtcaagttttatcagagggacaaaagtgatcccaagaggaaaattgtccaccagaggggttcaaattgcttcaaatgaaaacatggaaacaatggactccattactcttgaacttagaagcaaatactgggctataagaaccaggagcggaggaaacaccaatcaacagagggcatccgcagggcaaatcagtgtacaacctactttctcagtacagagaaaccttccttttgagagagcgaccatcatggcagcatttactggaaacactgaaggaagaacatctgatatgaggactgaaattataagaatgatggaaagtgccagaccggaagatgtgtctttccaggggcggggagtcttcgagctctcggacgaaaaggcaacgaacccgatcgtgccttcctttgacatgagtaatgagggatcttatttcttcggagacaatgcagaggagtatgacagttaa
>H3N2_Human_KT888345_A/Myanmar/FLUEBMSV00004/2011|2011.721
atggcgtcccaaggcaccaaacggtcttatgaacagatggaaactgatggagatcgccagaatgcaactgagattagggcatccgtcgggaagatgattgatggaattgggagattctacatccaaatgtgcactgaacttaaactcagtgatcatgaagggcggttgatccagaacagcttgacaatagagaaaatggtactctctgcttttgatgaaagaaggaataaatacctggaagaacaccccagcgcggggaaagatcccaagaaaactggggggcccatatacaggagagtcgatgggaaatggatgagggaactcgtcctttatgacaaagaagaaataaggcgaatctggcgccaagccaacaatggtgaggatgctacatctggtctaactcacataatgatttggcattccaatttgaatgatgcaacataccagaggacaagagctcttgttcgaactggaatggatcccagaatgtgctctctgatgcagggctcgactctccctagaaggtccggagctgcaggtgctgcagtcaaaggaatcgggacaatggtgatggaactgatcagaatggtcaaacgggggatcaatgatcgaaatttttggagaggtgagaatgggcggaaaacaagaagtgcttatgagagaatgtgcaacattcttaaaggaaaatttcaaacagctgcacaaagagcaatggtggatcaagttagagaaagtcggaacccaggaaacgctgagatcgaagatctcatatttttagcaagatctgcactgatattgagaggatcagttgctcacaaatcttgcctacctgcctgtgcgtatggacctgcagtatccagtgggtacgacttcgaaaaagagggatattccttggtgggaatagaccctttcaaactacttcaaaatagccaaatatacagcttaatcagacctaacgagaatccagcacacaagagtcagctggtgtggatggcatgccattctgctgcatttgaagatttaagattgttaagcttcatcagagggacaaaagtatctcctcgggggaaactgtcaactagaggagtacaaattgcttcaaatgagaacatggataatatgggatcgagcactcttgaactgagaagcgggtactgggccataaggaccaggagtggaggaaacactaatcaacagagggcctccgcaggccaaaccagtgtgcaacctacgttttctgtacaaagaaacctcccatttgaaaagtcaaccatcatggcagcattcactggaaatacggagggaagaacttcagacatgagggcagaaatcataaggatgatggaaggtgcaaaaccagaagaagtgtcattccgggggaggggagttttcgagctctcagacgagaaggcaacgaacccgatcgtgccctcttttgatatgagtaatgaaggatcttatttcttcggagacaatgcagaagagtacgacaattaa
>H9N2_Avian_KY415771_A/chicken/Ganzhou/GZ86/2016|2016.071
atggcgtctcaaggcaccaaacgatcctatgaacagatggaaactggtggagaacgccagaatgctactgagatcagagcatctgtcggaagaatggttagcggcattgggagattctacatacagatgtgtacagaactcaaactcagtgacaatgaagggaggctgatccagaacagtataacaatagagagaatggtactctctgcatttgatgaaagaaggaacagatacctggaagagcaccccagtgcgggaaaggacccgaggaaaactggaggtccaatttaccgaagaagagacgggaaatgggtgagagagctgatcctatatgacaaggaggaaatcaggaggatttggcgtcaagcgaacaatggagaggacgcaactgctggtcttacccatttgatgatatggcattccaacctgaatgatgccacatatcagagaacgagagctcttgtgcgtactggaatggaccccaggatgtgctctctgatgcaaggatcaaccctcccgaggagatctggagctgcgggagcagcagtaaagggaatagggacgatggtgatggagctgattcggatgataaaacgaggaataaacgaccgtaatttctggagaggcgaaaatggaagaagaacaagagttgcatacgagaggatgtgcaacatcctcaaagggaaattccaaacagcagcacaaagagcaatggtggatcaagtgcgagagagcagaaatcctggaaatgctgaaatagaagatctcatttttctggcaaggtctgcactcatcctgagaggatctgtggcccataagtcctgcttgcctgcttgtgtgtacggacttgcagtggccagtggatatgactttgagagagaaggatactccctggttggaatagaccctttccgtctgcttcaaaacagccaggtctttagtctaattagaccaaatgagaatccagcacacaagagccaactagtgtggatggcatgccactctgcagcatttgaggaccttagagtctcaagcttcatcagagggacaagaatggtaccaagaggacagttatccaccagaggggttcaaattgcttcaaatgagaacatggaagcaatggactccaacactcttgaactgagaagtagatattgggctataagaaccagaagtggagggaacaccaaccaacagagggcatctgcgggacagattagcgttcaacccactttctcggtacagaggaatctcccctttgaaagagcgaccattatggcagcttttacaggaaatactgagggtagaacgtctgacatgaggactgaaatcataagaatgatggaaagtgccagaccagaagatgtgtcattccaggggcggggagtcttcgagctctcggacgaaaaggcaacgaacccgatcgtgccttcctttgacatgagtaatgaaggatcttatttcttcggagacaatgcagaggagtatgacaattaa
>H3N2_Swine_KJ640236_A/swine/Ohio/13TOSU1373/2013|2013.581
atggcgtctcaaggcaccaaacgatcatatgaacaaatggagactggtggggagcgccaggatgccacagaaatcagagcatccgtcggaagaatgattggtggaatcgggaaattctacatccaaatgtgcactgaactcaaactcagtgattatgagggacgactaatccaaaatagcataacaatagagagaatggtgctctctgctttcgatgagagaagaaataagtacctagaagagcatcccagtgctgggaaggatcctaagaaaactgggggacccatatatagaagagtagacggaaagtggatgagagaactcattctttatgacaaagaagaaataaggagagtttggcgccaagcaaacaatggtgaagatgcaacagctggccttactcatatcatgatttggcattccaatctgaatgatgccacgtaccagagaacaagagcgcttgttcgcactggaatggatcccagaatgtgctctctaatgcaaggttcaacactccccagaaggtctggggccgcaggtgctgcagtaaaaggagttggaacaatagcaatggaactaatcagaatgatcaaacgtgggatcaatgaccgaaacttctggagaggtgaaaatggacgaagaacaaggattgcatatgagagaatgtgcaatatccttaaaggaaaatttcagacagcagcccagagggcaatgatggatcaagtgagagaaagtcgaaacccaggaaatgctgagattgaagatctcattttcctggcacggtcagcacttattctaaggggatcagttgcacataagtcttgcctgcctgcttgtgtgtatgggcttgcagtggcaagtggacatgactttgaaagggaaggatactcactggtcgggatagaccctttaaatttactccaaaacagtcaagtgttcagcctgataagaccaaatgaaaacccagctcacaagagtcaattagtgtggatggcatgccactctgctgcatttgaggatctaagggtatcaagtttcataagaggagaaagagtgcttccaagaggaaagctttccacaagaggggtccagattgcttcaaatgagaatgtggaagccatggattccaataccttagagctgagaagcagatactgggccataaggaccagaagtggaggaaataccaatcaacagaaagcatccgcgggtcaaatcagtgtgcaacctacattctcagtgcaacggaatctcccttttgaacgagcaaccgttttggcagctttcagcgggaacaatgaaggacggacatccgatatgcgaacagaagttataaggatgatggaaagtgcaaagccagaagatttgtccttccaggggcggggagtcttcgagctctcggacgaaaaggcaacgagcccgatcgtgccttcctttgacatgagtaacgaaggatcttatttcttcggagacaatgcagaggagtatgacagttga
>H3N2_Human_KT838494_A/Oklahoma/10/2014|2014.896
atggcgtcccaaggcaccaaacggtcttatgaacagatggaaactgatggagatcgccagaatgcaactgagattagggcatccgtcgggaagatgattgatggaattgggagattctacatccaaatgtgcactgaacttaaactcagtgatcatgaaggacggttgatccagaacagcttgacaatagagaaaatggtactctctgcttttgatgaaagaaggaataaatacctggaagaacaccccagcgcggggaaagatcccaagaaaactggggggcccatatacaggagagtcgatgggaaatggatgagggaactcgtcctttatgacaaagaagaaataaggcgaatctggcgccaagccaacaatggtgaggatgctacatctggtctaactcacataatgatttggcattccaatttgaatgatgcaacataccagaggacaagagctcttgttcgaactggaatggatcccagaatgtgctctctgatgcagggctcgactctccctagaaggtccggagctgcaggtgctgcagtcaaaggaatcggaacaatggtgatggaactgatcagaatggtcaaacgggggatcaacgatcgaaatttttggagaggtgagaatgggcggaaaacaagaagtgcttatgagagaatgtgcaacattcttaaaggaaaatttcaaacagctgcacaaagagcaatggtggatcaagttagagaaagtcggaacccaggaaacgctgagatcgaagatctcatatttttagcaagatctgcactgatattgagaggatcagttgctcacaaatcttgcctacctgcctgtgcatatggacctgcagtatccagtggttacgactttgaaaaagagggatattccttggtgggaatagaccctttcaaactacttcaaaatagccaaatatacagcttaatcagacctaatgagaatccagcacacaagagtcagctggtgtggatggcatgccattctgctgcatttgaagatttaagattgttaagcttcatcagagggacaaaagtatctcctcgggggaaactgtcaactagaggagtacaaattgcttcaaatgagaacatggataatatgggatcgagcactcttgaactgagaagcgggtactgggccataaggaccaggagtggaggaaacactaatcaacagagggcctccgcaggccaaaccagtgtgcaacctacgttttctgtacaaagaaacctcccatttgaaaagtcaaccatcatggcagcattcactggaaatacggagggaagaacttcagacatgagggcagaaatcataaggatgatggaaggtgcaaaaccagaagaagtgtcattccgggggaggggagttttcgagctctcagacgagaaggcaacgaacccgatcgtgccctcttttgatatgagtaacgaaggatcttatttcttcggagacaatgcagaagagtacgacaattaa
>H6N2_Avian_CY190310_A/mallard/Maryland/06OS196/2006|2006.055
atggcgtctcaaggcaccaaacgatcttatgaacagatggaaactggtggggaacgccagaatgccactgaaatcagagcatctgttgggaggatggttggtggaattgggagattctacatacagatgtgcactgaactcaagctcagcgattatgaagggaggctgattcagaacagcataacgatagagaggatggttctctcagcatttgatgagaggagaaacaaatatctagaagagcaccccagtgctggaaaagaccccaagaaaactggaggtccaatatacagaaggagagatgggaaatggatgagagaattgatcctgtatgacaaagaagagatcagaaggatttggcgtcaggcgaacaatggagaagacgcaactgctggtctaacccacttgatgatctggcattccaatctgaatgatgccacgtatcagaggacaagagcacttgtgcgtactgggatggatcccaggatgtgttctctgatgcaaggatcaactctcccgagaaagtctggggccgctggagcagcagtgaaaggagttggaacaatggtgatggaactgattcggatgatcaagcgggggatcaatgatcggaacttctggagaggtgaaaatgggcggaggacgagaattgcatacgaaagaatgtgcaacattctcaaagggaaattccaaacagcagcacaacgagcaatgatggaccaagtgagagaaagccggaatcctgggaatgctgaaattgaagatctcatctttcttgcacgatctgctctcattttgaggggatcagtggctcataagtcctgcctgcctgcttgtgtgtatgggcttgctgtggccagtgggtatgactttgaaagagagggatactctctagtcggaattgatcctttccgtctgctccaaaacagtcaagtcttcagccttatcagaccaaatgaaaatccagcacataaaagtcagctggtgtggatggcatgtcattctgcagcatttgaagatctgagagtgtcaagctttatcagagggacaagagtagtcccaagagggcaattgtccaccagaggagtacagattgcttcaaatgagaacatggaaactatggactccagtactcttgaattaagaagcagatactgggctataaggaccagaagtggaggaaacactaaccagcagagagcatctgcaggacaaatcagcgtacagcccacattctccgtgcagaggaacctcccattcgagagagcaaccattatggcggcattcacgggaaacactgaaggcagaacctcagacatgagaactgaaatcataaggatgatggaaaatgccagacctgaagatgtgtctttccaggggcggggagtcttcgagctctcggacgaaaaggcaacgaacccgatcgtgccttcctttgacatgagtaacgaaggatcttatttcttcggagacaatgcagaggagtatgacaattaa
>H5N6_Avian_LC314559_A/black-headed_gull/Hyogo/2801E009/2017|2017.047
atggcgtctcaaggcaccaaacgatcttatgaacagatggaaactggtggagagcgccagaatgctactgagatcagggcatctgttggaagaatggttggtggcattgggaggttctacatacagatgtgcacagaactcaaactcagtgaccatgaagggaggctgatccagaacagcataacgatagagagaatggtactttctgcctttgatgagagaaggaacaagtatctggaagagcaccccagtgcggggaaggaccctaagaaaactggaggtccaatttatcggaggagagacgggaaatggattagagagctgattttgtacgacaaagaagagatcaggaggatttggcgccaagcgaacaatggagaagacgcaactgctggtcttacccacctgatgatatggcactccaatctgaatgatgccacatatcagagaacaagagctctcgtgcgtaccggaatggaccccaggatgtgctccctaatgcagggatcaactctcccgagaagatctggagctgctggtgcagcagtgaagggggtaggaacaatggtgatggagctgattcgaatgataaaacgagggattaacgaccggaatttctggagaggcgaaaatggaagaagaacaaggattgcatatgagagaatgtgcaacatcctcaaagggaaattccaaacagctgcacaaagagcaatgatggatcaagtgcgagagagcagaaatcctgggaatgctgaaattgaagatctcatttttttggcacggtctgcactcatcctgagagggtcagtggcccataagtcctgcttgcctgcttgtgtgtacggacttgcagtggccagtgggtatgacttcgagagagaaggatactctctggttgggatagatcctttccgtctgcttcaaaacagccaggtctttagtctcattaggccaaatgaaaacccagcacataagagtcaattagtgtggatggcatgccactctgcagcatttgaggacctcagagtctcaagtttcatcagaggaacaagagtggtcccacgagggcagctatccactagaggggttcaaattgcctcaaatgagaacatggaaacaatggactccaacacacttgagctgagaagtagatactgggctataagaaccaggagcggagggaataccagccagcagagggcatctgcagggcagatcagcgttcaacccactttctcggtgcagaggaaccttcccttcgaaagagcgaccattatggcagcatttgcaggaaatactgaaggcagaacgtccgacatgaggacagaaatcataagaatgatggaaaatgccaaaccagaagatgtgtcattccaggggcggggagtcttcgagctttcggacgaaaaggcaacgaacccgatcgtgccttcctttgacatgaataatgaaggatcttatttcttcggagacaatgcagaggagtatgacaattaa
>H1N1_Human_KY926063_A/Viamao/LACENRS-1400/2011|2011.638
atggcgtctcaaggcaccaaacgatcatatgaacaaatggagactggtggggagcgccaggatgccacagaaatcagagcatctgtcggaagaatgattggtggaatcgggagattctacatccaaatgtgcactgaactcaaactcagtgattatgatggacgactaatccagaatagcataacaatagagaggatggtgctttctgcttttgatgagagaagaaataaatacctagaagagcatcccagtgctgggaaggaccctaagaaaacaggaggacccatatatagaagaatagacggaaagtggatgagagaactcatcctttatgacaaagaagaaataaggagagtttggcgccaagcaaacaatggcgaagatgcaacagcaggtcttactcatatcatgatttggcattccaacctgaatgatgccacatatcagagaacaagagcgcttgttcgcaccggaatggatcccagaatgtgctctctaatgcaaggttcaacacttcccagaaggtctggtgccgcaggtgctgctgtgaaaggagttggaacaatagcaatggagttaatcagaatgatcaaacgtggaatcaatgaccgaaatttctggaggggtgaaaatggacgaaggacaagggttgcttatgaaagaatgtgcaatatcctcaaaggaaaatttcaaacagctgcccagagggcaatgatggatcaagtaagagaaagtcgaaacccaggaaacgctgagattgaagacctcattttcctggcacggtcagcactcattctgaggggatcagttgcacataaatcctgcctgcctgcttgtgtgtatgggcttgcagtagcaagtgggcatgactttgaaagggaaggatactcactggtcgggatagacccattcaaattactccaaaacagccaagtggtcagcctgatgagaccaaatgaaaacccagctcacaagagtcaattggtgtggatggcatgccactctgctgcatttgaagacttaagagtatcaagtttcataagaggaaagaaagtgattccaagaggaaagctttccacaagaggggtccagattgcttcaaatgagaatgtggaaaccatggactccaataccctggaactaagaagcagatactgggccataaggactaggagtggaggaaataccaatcaacaaaaggcatccgcaggccagatcagtgtgcagcctacattctcagtgcagcgaaatctcccttttgaaagagcaaccgttatggcagcattcagcggaaacaatgaaggacggacatccgacatgcgaacagaggttataagaatgatggaaagtgcaaagccagaagatttgtccttccaggggcggggagtcttcgagctctcggacgaaaaggcaacgaacccgatcgtgccttcctttgacatgagtaatgaagggtcttatttcttcggagacaatgcagaggagtatgacagttga
>H9N2_Avian_CY146661_A/duck/Hunan/S4111/2011|2011.860
atggcgtctcaaggcaccaaacgatcctatgaacagatggaaactggtggggaacgccagaatgctactgagatcagggcatctgttggaagaatggttagcggcattgggagattctacatacagatgtgtacagaactcaaactcagtgacaatgaagggaggctgattcagaacagtataacaatagagagaatggtactctctgcatttgatgaaagaaggaacagatacctggaagagcaccccagtgcaggaaaggaccctaagaaaactggaggtccaatttacaggagaagagacggaaaatgggtgagagagctgatcctgtatgacaaagaggaaatcaggagaatttggcgacaagcgaacaatggagaggatgcaactgctggtcttacccatctgatgatatggcattccaacctgaatgatgccacctatcagagaacgagagctctcgtgcgtactggaatggatccccggatgtgctctctgatgcaaggatcaactctcccgaggagatctggagctgcaggtgcagcagtgaaggggatagggacaatggtgatggaactgattcggatgataaaacgagggatcaatgaccggaatttctggagaggcgaaaatggaagaaggacaaggattgcatacgagaggatgtgcaacatcctcaaagggaaattccaaacagcagcacaaagggcaatgatggatcaagtgcgagagagcagaaatcctgggaatgctgaaatagaagatctcatttttctggcaaggtctgcactcatcctgagaggatcagtggctcataaatcctgcttgcctgcttgtgtgtacggacttgcagtggccagtggatatgactttgagagagaagggtactccctggttggaatagatcctttccgtctgcttcaaaacagccaggtctttagtctcattagaccaaatgagaacccagcacataagagccaattagtgtggatggcatgccactctgcagcgtttgaggaccttagggtctcaagtttcattagagggacaagaatggtcccaagaggacagctatccactagaggggttcaaattgcttcaaatgagaacatagaggcaatggactccaacactcttgaactgagaagtagatattgggctataagaaccagaagcggagggaacaccaaccaacagagggcatctgcaggacaggtcagcgttcaacccactttctcagtacagagaaatcttcccttcgaaagagcaaccattatggcagcatttacaggaaatactgagggtagaacgtctgacatgaggactgaaatcataagaatgatggaaagtgccagaccagaagatgtgtcattccaggggcggggagtcttcgagctctcggacgaaaaggcaacgaacccgatcgtgccttcctttgacatgaataatgaaggatcttatttcttcggagacaatgcagaggagtatgacaattga
>H3N8_Avian_LC028185_A/muscovy_duck/Vietnam/LBM721/2014|2014.781
atggcgtctcaaggcaccaaacgatcctatgaacagatggaaactggtggagagcgccagaatgctactgagatcagagcatctgttggaaggatggttggtggaattggaagattttacatacagatgtgcacagaactcaaactcagcgactatgaaggaaggctgatccagaacagcataacaatagagagaatgcttctctctgcatttgatgaaaggaggaacaaatacctggaagaacatcccagtgcggggaaagacccaaagaaaactggaggtccaatttatcgaagaagagacgggaagtggatgagggagctgattctgtatgacaaagaagagatcagaaggatctggcgtcaagccaacaatggagaagatgcaaccgctggtctcactcacctgatgatctggcattccaatctaaatgatgccacataccaaaggacaagagctctcgtgcgtactgggatggaccccagaatgtgctctctgatgcaaggatcaactctccctaggagatctggagctgctggagcagcagtaaaaggagtcggaacgatggtgatggaactgattcggatgataaagcgaggaattaatgatcggaatttctggagaggcgaaaacggacggagaacaaggattgcatatgagagaatgtgcaacatcctcaaagggaaatttcaaacagcagcacaaagagcaatgatggaccaggtacgggaaagcaggaatcctggaaatgctgaaattgaagatctcatctttctggcacggtctgcactcatcctgagaggatcagtggctcataagtcctgtctgcctgcttgtgtatatggacttgctgtggccagtggatatgactttgagagagaaggatactctctagttggaatagatcctttccgcttgcttcaaaacagccaggtcttcagtctcattaggccaaatgagaatccagcacacaagagtcaactggtgtggatggcatgccattctgcagcatttgaggacctgagagtttcaagcttcatcagaggaacaagagtgatcccaagaggacaactgtccaccagaggggttcaaattgcttcaaatgagaacatggaagcgatggattccagcactcttgaattgagaagcagatattgggctataagaaccagaagtggaggaaacaccaaccagcagagagcatctgcaggacaaatcagtgtgcagcctactttctcagtgcagagaaatcttcccttcgaaagagcaaccattatggcagcattcacagggaatactgaaggcagaacatccgacatgagaactgaaatcataagaatgatggaaagtgccagaccagaagacgtgtctttccaggggcggggagtcttcgagctctcggacgaaaaggcaacgaacccgatcgtgccttcctttgacatgagtaacgagggatcttatttcttcggagacaatgcagaggagtatgacaattaa
>H3N2_Human_KT837046_A/New_Mexico/27/2014|2014.712
atggcgtcccaaggcaccaaacggtcttatgaacagatggaaactgatggagatcgccagaatgcaactgagattagggcatccgtcgggaagatgattgatggaattgggagattctacatccaaatgtgcactgaacttaaactcagtgatcatgaaggacggttgatccagaacagcttgacaatagagaaaatggtactctctgcttttgatgaaagaaggaataaatacctggaagaacaccccagcgcggggaaagatcccaagaaaactggggggcccatatacaggagagtcgatgggaaatggatgagggaactcgtcctttatgacaaagaagaaataaggcgaatctggcgccaagccaacaatggtgaggatgctacatctggtctaactcacataatgatttggcattccaatttgaatgatgcaacataccagaggacaagagctcttgttcgaactggaatggatcccagaatgtgctctctgatgcagggctcgactctccctagaaggtccggagctgcaggtgctgcagtcaaaggaatcggaacaatggtgatggaactgatcagaatggtcaaacgggggatcaacgatcgaaatttttggagaggtgagaatgggcggaaaacaagaagtgcttatgagagaatgtgcaacattcttaaaggaaaatttcaaacagctgcacaaagagcaatggtggatcaagttagagaaagtcggaacccaggaaacgctgagatcgaagatctcatatttttagcaagatctgcactgatattgagaggatcagttgctcacaaatcttgcctacctgcctgtgcatatggacctgcagtatccagtggttacgactttgaaaaagagggatattccttggtgggaatagaccctttcaaactacttcaaaatagccaaatatacagcttaatcagacctaatgagaatccagcacacaagagtcagctggtgtggatggcatgccattctgctgcatttgaagatttaagattgttaagcttcatcagagggacaaaagtatctcctcgggggaaactgtcaactagaggagtacaaattgcttcaaatgagaacatggataatatgggatcgagcactcttgaactgagaagcgggtactgggccataaggaccaggagtggaggaaacactaatcaacagagggcctccgcaggccaaaccagtgtgcaacctacgttttctgtacaaagaaacctcccatttgaaaagtcaaccatcatggcagcattcactggaaatacggagggaagaacttcagacatgagggcagaaatcataaggatgatggaaggtgcaaaaccagaagaagtgtcattccgggggaggggagttttcgagctctcagacgagaaggcaacgaacccgatcgtgccctcttttgatatgagtaacgaaggatcttatttcttcggagacaatgcagaagagtacgacaattaa
>H5N7_Avian_CY004401_A/shorebird/DE/101/2004|2004.373
atggcgtctcaaggcaccaaacgatcttatgagcagatggaaactggtggagaacgccagaatgccactgaaatcagagcatctgttgggagaatggttggtggaatcggaagattctacatacagatgtgcactgaactcaaactcaatgactatgaaggaagactgatccaaaacagcatcacaatagagagaatggttctctcagcatttgatgagaggagaaacaaatatctggaagagcatcccagtgctgggaaagaccctaagaagactggaggtccaatctacaggaggagagatgggaaatggatgagagaattgatcctatatgacaaagaggagatcagaaggatttggcgtcaagcgaataatggggaagatgcaactgccggtctcactcatttgatgatctggcactccaatctgaatgatgccacctatcagaggacgagggcacttgtgcgtactggaatggatcccaggatgtgttctctgatgcaaggctcaactcttccgaggaggtctggggctgctggagcagcagtgaaaggagttggaacaatggtgatggaattgatccgaatgatcaagcggggaattaatgatcggaatttctggagaggcgaaaacgggcggagaacaagaattgcttatgagagaatgtgcaacatcctcaaagggaagtttcaaacagcagcacagcgagcaatgatggaccaggtgagggaaagccggaatcctgggaatgctgaaattgaagatctcatctttcttgcacggtctgctctcattctgaggggatcagtggctcataagtcttgcctgcctgcttgtgtgtatggacttgctgtggccagtggatacgactttgaaagagagggatactccctagtcggaattgatcctttccgtctgctccaaaacagtcaagtcttcagtcttatcagaccaaacgaaaatccagcacataaaagtcagctggtatggatggcatgccactctgcagcttttgaagatctgagagtgtcaagcttcataagaggaacaagagtagtcccaagaggacaactgtccaccagaggagttcagattgcttcaaatgagaatatggagacaatggactccagtactcttgaactgaggagcagatactgggctataaggaccagaagtggaggaaacactaaccagcagagagcatctgcagggcaaatcagcgtacagcccacgttctctgtacagaggaacctcccattcgagagagcaaccattatggcggcatttacaggaaacactgaaggcagaacttcagacatgagaacagaaatcataaggatgatggaaaatgccagacctgaagatgtgtctttccaggggcggggagtcttcgagctctcggacgaaaaggcaacgaacccgatcgtgccttcctttgacatgagtaacgaaggatcttatttcttcggagacaatgcagaggaatatgacaattaa
>H1N1_Human_KX916061_A/New_York/67/2016|2016.247
atggcgtctcaaggcaccaaacgatcatatgaacaaatggagactggtggggagcgccaggataccacagaaatcagagcatctgttggaagaatgattggtggaatcgggagattctacatccaaatgtgcactgaactcaaactcagtgattatgatggacgactaatccagaatagcataacaatagagaggatggtgctttctgcttttgatgagagaagaaataaatacctagaagagcatccaagtgctgggaaggaccctaagaaaacaggaggacccatctatagaagaatagacggaaaatggacgagagaactcatcctttatgacaaagaagaaataaggagagtttggcgccaagcaaacaatggcgaagatgcaacagcaggtcttactcatatcatgatctggcattccaacctgaatgatgccacatatcagaggacaagagcacttgttcgcactggaatggatcccagaatgtgctctctaatgcaaggttcaacacttcccagaaggtctggtgccgcaggtgctgcagtaaaaggagttggaacaatagctatggagttaatcagaatgatcaaacgtggaatcaatgaccgaaatttctggaggggtgaaaatggacgaaggacaagagttgcttatgaaagaatgtgcaatatcctcaaagggaaatttcaaacagctgcccagagggcaatgatggatcaagtaagagaaagtcgaaacccaggaaacgctgagattgaagacctcattttcctggcacggtcagcactcattctgagaggatcagttgcacataaatcctgcctgcctgcttgtgtatatgggcttgcagtagcaagtggccatgactttgaaagggaagggtactcactggtcgggatagacccattcaaattactccaaaacagtcaagtggtcagccttatgagaccaaatgaaaatccagctcacaagagtcaattggtatggatggcatgccactctgctgcatttgaagatttaagagtatcaagtttcataagaggaaagaaagtgatcccaagaggaaagctttccacaagaggggttcagattgcttcaaatgagaatgtggaaaccatggactccaataccctggagctaagaagcagatactgggccataagaaccaggagtggaggaaataccaatcaacagaaggcatccgcaggccagatcagtgtgcagcctacattctcagtgcagcgaaatctcccttttgaaagagcaaccgttatggcagcattcagcgggaacaatgaaggacggacatccgacatgcgaacagaagttataagaatgatggaaagtgcaaagccagaggatttgtccttccaggggcggggagtcttcgagctctcggacgaaaaggcaacgaacccgatcgtgccttcctttgacatgagtaatgaagggtcttatttcttcggagacaatgcagaggagtatgacaattga
>H5N6_Avian_LC050600_A/muscovy_duck/Quang_Ninh/5c112/2013|2013.279
atggcgtctcaaggcaccaaacgatcttatgaacagatggaaactggtggagagcgccagaatgctactgaaatcagggcatctgttggaagaatgattagtggcattgggcggttctacatacagatgtgcacagaactcaaactcagtgaccatgaagggagactgatccagaacagcataacaatagagagaatggtactttctgcatttgatgaaagaaggaacaagtacctagaagagcaccccagtgcggggaaggaccctaagaaaactggaggtccaatttatcggaggagagacgggaaatggatgagagagctgattttgtatgacaaagaagagattaggaggatttggcgccaagcgaacaatggagaggacgcaactgctggtcttacccacctgatgatatggcactccaacctgaatgatgccacatatcagagaacaagagctctcgtgcgtaccggaatggaccccaggatgtgctctctaatgcagggatcaactctcccgaggagatctggagctgctggtgcagcggtgaaaggggtaggaacaatggtgatggagctgattcgaatgataaaacgagggattaacgaccggaatttctggagaggcgaaaatggaagaaggacaaggattgcatatgagagaatgtgcaacatcctcaaagggaaattccaaacagctgcacaaagagcaatgatggatcaagtgcgagagagcagaaatcctgggaatgctgaaattgaagatcttatttttctggcacggtctgcactcatcctgagaggatcagtggcccataagtcctgcttgcctgcttgtgtgtacggacttgcagtggccagtgggtatgacttcgagagagaaggatactctctggttgggatagatcctttccgtctgcttcaaaacagccaggtctttagtctcattagaccaaatgaaaacccagcacataagagtcaattagtgtggatggcatgccactctgcagcatttgaagacctcagagtctcaagtttcatcagaggaacaagagtggccccaagagggcagctatccactagaggggttcaaattgcttcaaatgagaacatggaaacaatggactccaacacacttgaactgagaagcagatattgggctataagaaccaggagcggagggaacaccaaccagcagagggcatctgcagggcagatcagcgttcaacctactttctcggtgcagagaaaccttcccttcgaaagaacgaccattatggcagcatttgcaggaaatactgaaggcagaacgtccgatatgaggacagaaatcataagaatgatggaaagtgccaaaccagaagatgtgtcattccaggggcggggagtcttcgagctctcggacgaaaaggcaacgaacccgatcgtgccttcctttgacatgaataatgaaggatcttatttcttcggagacaatgcagaggagtatgacaattaa
>H16N3_Avian_MF147744_A/black-headed_gull/Netherlands/37/2011|2011.573
atggcgtctcaaggcaccaaacgatcttatgagcagatggaaactggtggtgaacgccagaatgccactgagattcgggcatctgtcggaaggatggttggaggaatcggaagattctacatacagatgtgcactgaactcaaactgagtgacaatgaaggaaggctgatacaaaacagtatcacaatagagagaatggtcctgtctgcatttgatgagaggaggaacagatacttggaggagcatcccagtgctgggagggaccccaagaaaactggtggaccaatttacagaaggagagaggggaaatgggtgagagaattggtcctatatgacaaggaagaaataagaagaatctggcgacaggcaaacaatggagaagattcgactgctggcctcacccatttgatgatctggcattctaatttgaatgacgccacatatcagaggactagagccctagtgcgcaccgggatggaccccaggatgtgctccctcatgcagggatcgacactcccaagaaggtctggagcggctggtgcagctgtaaaagggattgggacaatggtgatggagctcatcagaatgataaaaagaggggtcaatgaccgtaacttctggagaggtgaaaatggaagaagaacaagaattgcttatgagagaatgtgtaacatcctcaaagggaaattccaaacagcagcacaacgagctatgatggatcaggtcagagaaagccgtaatcctggaaatgctgaaattgaagacctcatctttttggccaggtctgcccttattctgaggggagcagtagctcataaatcatgcctgcctgcctgtgtgtatggacttgctgtagcaagtggatatgacttcgaaagggaaggatattcccttgttgggatagaccctttccgtctgctccagaacagccaagtgttcagtctaatccgacccaatgaaaatccggcacataagagccaattggtatggatggcatgtcattctgctgcatttgaggatttgagagtgtcaagcttcatcaggggaggaagagtgttaccaagagggcaactatccacaagaggtgttcaaattgcgtccaacgagaacatggagaccatgagttccagcacccttgaattaaggagcaaatactgggcaataaggactagaagcggaggaaacaccaaccaacaaagagcatcagcaggacaaatcagtgtacaacctactttttcagtacaaagaaacctcccttttgaaagagcgacaatcatggctgcattcacaggaaacgcagaaggaagaacatccgatatgaggactgagatcatacggatgatggaaagtgcaagaccagaagatgtgtctttccaggggcggggagtcttcgagctctcagacgaaaaggccacgaacccgatcgtgccttcctttgacatgagtaaagaaggatcttatttcttcggagacaatgctgaggagtttgacagttga
>H3N2_Swine_KC471418_A/swine/Korea/CY02-10/2012|2012.137
atggcgtctcagggcaccaaacgatcatatgaacaaatggagacgggtggggagcgccaggatgccacagaaatcagagcatctgtcggaagaatgattggtggaatcgggaaattctacatccaaatgtgcactgaactcaaactcagtgattatgagggacgactaatccaaaatagcataacaatagagagaatggtgctctctgctttcgatgagagaagaaataagtacctagaagagcatcccagtgctgggaaggatcccaagaaaactggaggacccatatatagaagagtagacggaaagtggatgagagaactcattctttatgataaagaagaaataaggagagtttggcgccaagcaaacaatggtgaagatgcaacagctggccttactcatatcatgatttggcattccaatctgaatgatgccacataccagagaacaagagcgcttgttcgcactggaatggatcccagaatgtgctctctaatgcaaggttcaacacttcccagaaggtctggggccgcaggtgctgcagtaaaaggagttggaacgatagcaatggaactaatcagaatgatcaaacgtgggatcaatgaccgaaacttctggagaggtgaaaatggacgaagaacaaggattgcatatgagagaatgtgcaatatccttaaaggaaaatttcagacagcagcccagagggcaatgatggatcaagtgagagaaagtcgaaacccaggaaatgctgagattgaagatctcattttcctgacacggtcagcacttattctaacgggatcagttgcacataagtcttgcctgcctgcttgtgtgtatgggcttgcagtggcaagtggacatgactttgaaagggaaggatactcactggtcgggatagacccatttaaattactccaaaacagtcaagtgttcagcctgataagaccaaatgaaaacccagctcacaagagtcaattagtgtggatggcatgtcactctgctgcatttgaggatctaagggtatcaagtttcataagaggaaagaaagtgcttccaagaggaaagctttccacaagaggggtccagattgcttcaaatgagaatgtggaagccatggattccaataccttagagctgagaagcagatactgggccataaggaccagaagtggaggaaataccaatcaacagaaagcatccgcgggccaaatcagtgtgcaacctacattctcagtgcaacggaatctcccttttgaacgagcaaccgttttggcagctttcagcgggaataatgaaggacggacatccgatatgcgaacagaagttataaggatgatggaaagtgcaaagccagaagatttgtccttccaggggcggggagtcttcgagctctcggacgaaaaggcaacgagcccgatcgtgccttcctttgacatgagtaatgaaggatcttatttcttcggagacaatgcagaggagtatgacagttga
>H3N2_Swine_KX571214_A/swine/Quebec/1714808/2015|2015.156
atggcgtctcaaggcaccaaacggacatatgaacaaatggagactggtggggaacgccaggatgccacagaaatcagagcatctgtcggaagaatgattggcggaattgggaaattctacatccaaatgtgcactgaactcaaactcagtgactatgagggacgattaatccaaaatagcataacaatagagagaatggtgctctctgcttttgatgagagaagaaataaatacctagaagagcatcccagtgctggaaaggatcctaaaaaaactggaggacccatatacagaagagtagacggaaagtggatgagagaactcattctttatgacaaagaagaaataaggagagtttggcgccaagcaaataatggtgaagatgcaacagctggtcttactcacataatgatttggcactctaatttgaatgatgccacgtaccagagaacaagagcgcttgttcgcactggaatggatcccagaatgtgctctctaatgcaaggttcaacacttcccagaaggtctggagccgcaggtgctgcagtgaaaggagtcggaacaatagcaatggaattgatcagaatgatcaaacgtgggatcaatgaccgaaacttctggagaggtgaaaatggacgaagaacaagggttgcatatgaaagaatgtgcaatattctcaaaggaaaatttcagactgctgcccagagggctatgatggatcaagtgagagaaagtcggaacccaggaaatgctgagattgaagatctcatcttcctggcacggtcagcacttattctaagggggtcagttgcacataaatcttgcctgcctgcttgtgtgtatgggcttgcagtggcaagtgggcatgactttgaaagggaagggtattcactggtcgggatagacccgtttaaattacttcaaaacagtcaagtgttcagcctgataagaccgaatgaaaacccagctcacaagagtcaattagtgtggatggcatgccactctgctgcatttgaggatctaagggtatcaagtttcataagagggaagaaagtgattccaagaggaaagctctccacaagaggaattcagattgcttcaaatgagaatgtggaaaccatggattccaatactttagaactgagaagcagatattgggccataaggaccagaagtggaggaaatacaaatcaacaaaaagcatccgctggccagatcagtgtgcaacctacattctcagtgcaacggaatctcccttttgaaagagcaaccgttatggcagccttcagcgggaacaatgaaggacgaacatccgatatgcggacagaagttataaagatgatggaaagtgcaaagccagaagatttgtccttccaggggcggggagtcttcgagctctcggacgaaaaggcaacgagcccgatcgtgccttcctttgacatgagtaatgaaggatcttatttcttcggagacaatgcagaggagtatgacagttga
>H2N3_Avian_MG279878_A/mallard_duck/Ohio/16OS0953/2016|2016.641
atggcgtctcaaggcaccaaacgatcctatgaacaaatggaaactggtggggaacgccagaatgccactgaaatcagagcatctgttggaagaatggttggcggaatcgggagattctacatacagatgtgcactgagctcaaactcagtgattacgaagggaggctgatccaaaacagcataaccatagaaaggatggttctctcggcatttgatgagaggagaaacaagtatctggaggaacatcccagtgctgggaaggatcccaagaagactggaggtccaatctacagaaggagagatggcaaatggatgagagagttgatcctatatgacaaagaagagatcagaagaatttggcgtcaagctaataatggagaggatgcaactgctggtctcactcatttgatgatttggcattccaatctgaatgatgccacataccagagaacaagggcacttgtgcgtactggaatggatcctagaatgtgctctctgatgcaaggctcaacccttcctaggagatccggggctgctggagcagcagtgaaaggagttggaacaatggtgatggaattgattcggatgatcaagcgagggatcaatgatcggaatttctggagaggcgaaaacggacggagaaccaggattgcctacgagagaatgtgcaacatcctcaagggaaagttccaaacagcagcacaacgagcaatgatggaccaagtgagggaaagccggaatcctgggaatgctgaaattgaagatctcatctttctctcacgatctgctctcatcctgaggggatcagtggctcataagtcctgtctgcctgcttgcgtgtatggacttgctgtagccagtggatatgattttgaaagagagggatactctctagttggaattgatcccttccgtctgctccaaaacagtcaagtcttcagtctcatcagaccaaacgaaaatccagctcataaaagtcagctggtatggatggcatgccactctgcggcatttgaagatctgagagtgtcaagcttcatcagagggacaagagtagtcccaagaggacaactgtccaccagaggagttcagattgcttcaaatgagaacatggagacaatggactccagtacccttgaactgaggagcagatactgggctataagaacaagaagcggaggaaacactaaccaacagagagcatctgcaggacaaatcagcgtacagcccacattctctgtgcagagaaacctcccattcgagagagcaaccatcatggcggcatttacgggaaacactgaaggcagaacttcagacatgagaactgagatcataaggatgatggaaaatgccagacctgaggatgtgtctttccaggggcggggagtcttcgagctctcggacgaaaaggcgacgaacccgatcgtgccttcctttgacatgagcaatgaaggatcttatttcttcggagacaatgcagaggagtatgacaattaa
>H3N2_Human_CY008159_A/Beijing/1/1968|1968.500
atggcgtcccaaggcaccaaacggtcttatgaacagatggaaactgatggggaacgccagaatgcaactgagatcagagcatccgtcgggaagatgattgatggaattggacgattctacatccaaatgtgcactgaacttaaactcagtgattatgaggggcgactgatccaaaacagcttaacaatagagagaatggtgctctctgcttttgacgaaagaagaaataaatatctggaagaacatcccagcgcggggaaggatcctaagaaaactggaggacccatatacaagagagtagatggaaagtggatgagggaactcgtcctttatgacaaagaagaaataaggcgaatctggcgccaagccaataatggtgatgatgcaacagctggtctgactcacatgatgatctggcattccaatttgaatgatacaacataccagaggacaagagctcttgttcgcaccggcatggatcccaggatgtgctctctgatgcagggttcgactctccctaggaggtctggagctgcaggcgctgcagttaaaggagttgggacaatggtgatggagttgataaggatgatcaaacgtgggatcaatgatcggaatttctggagaggtgaaaatggacgaaaaacaaggagtgcttacgagagaatgtgcaacattctcaaaggaaaatttcaaacagctgcacaaagggcaatgatggatcaagtgagagaaagtcggaacccaggaaatgctgagatcgaagatctcatctttctggcacggtctgcactcatattgagagggtcagttgctcacaaatcttgtctgcccgcctgtgtgtatggacctgccgtagccagtggttacgacttcgaaaaagagggatactctttagtgggaatagaccctttcaaactgcttcaaaacagccaagtatacagcctaatcagaccgaacgagaatccagcacacaagagtcagctggtgtggatggcatgcaattctgctgcatttgaagatctaagagtattaagcttcatcagagggaccaaagtatccccaagggggaaactttccactagaggagtacaaattgcttcaaatgaaaacatggatgctatggaatcaagtactcttgaactgagaagcaggtactgggccataagaaccagaagtggaggaaacactaatcaacagagggcctctgcaggtcaaatcagtgtgcaacctgcattttctgtgcaaagaaacctcccatttgacaaaccaaccatcatggcagcattcactgggaatacagagggaagaacatcagacatgagggcagaaattataaggatgatggaaggtgcaaaaccagaagaaatgtccttccaggggcggggagtcttcgagctctcggacgaaagggcagcgaacccgatcgtgccctcttttgacatgagtaatgaaggatcttatttcttcggagacaatgcagaggagtacgacaattaa
>H1N2_Swine_CY045536_A/swine/Texas/050625/2008|2008.500
atggcgtctcaaggcaccaaacgatcatatgaacaaatggagactggtggggagcgccaggatgccacagaaatcagagcatctgtcggaaaaatgattggtggaatcgggaaattctacatccaaatgtgcactgaactcaaactcagtgactatgagggacgactaatccaaaatagcataacaatagagagaatggtgctctctgcttttgatgagagaagaaataaatacctagaagagcatcccagtgctgggaaggatcctaagaaaactggaggacccatatatagaagagtagacggaaagtggatgagagaactcattctttatgacaaagaagaaataaggagagtttggcgccaagcaaataatggtgaagatgcaacagctggtcttactcatatcatgatttggcattccaatctgaatgatgccacataccagagaacaagagcgcttgttcgcaccggaatggatcccagaatgtgctccctaatgcaaggttcaacacttcccagaaggtctggggccgcaggtgctgcagtgaaaggagttggaacaatagcaatggaattgatcagaatgatcaaacgtgggatcaatgaccgaaacttctggagaggtgaaaatgggcgaaggacaagggttgcatatgaaagaatgtgcaatattctcaaaggaaaatttcagacagctgcccagagggcaatgatggatcaagtgagagaaagtcggaacccaggaaacgctgagattgaagatctcattttcctggcacggtcagcacttattctaaggggatcagttgcacataagtcttgcctgcctgcttgtgtgtatgggcttgcagtggcaagtggacatgactttgaaagggaagggtattcactggttgggatagacccgtttaaattactccaaaacagtcaagtgttcagcctgataagaccaaatgaaaatccagctcacaagagccaattagtgtggatggcatgccactctgctgcttttgaggatctacgggtgtcaagtttcataagagggaagaaagtgattccaagaggaaagctttccacaagaggagtccagattgcttcaaatgagaatgtggaagccatggattccaataccttagagctgagaagcagatactgggccataaggaccagaagtggaggaaataccaatcaacaaaaagcatccgctggccagatcagtgtacaacctacattctcagtgcaacggaatctcccttttgaaagagcaaccgttatggcagcctttagcgggaacaatgaaggacggacatccgatatgcgaacagaagttataaggatgatggaaagtgcaaagccagaagatttgtccttccaagggcggggagtcttcgagctctcggacgaaaaggcaacgagcccgatcgtgccttcctttgacatgaataatgaaggatcttatttcttcggagacaatgcagaggagtatgacagttga
>H3N2_Human_CY212755_A/Nebraska/27/2016|2016.948
atggcgtcccaaggcaccaaacggtcttatgaacagatggaaactgatggagatcgccagaatgcaactgagattagggcatccgtcgggaagatgattgatggaattgggagattctacatccaaatgtgcactgaacttaaactcagtgatcatgaaggacggttgatccaaaacagcttgacaatagagaaaatggtactctctgcttttgatgaaagaaggaataaatacctggaagaacaccccagcgcggggaaagatcccaagaaaactggggggcccatatacaggagagtcgatgggaaatggatgagggaactcgtcctttatgacaaagaagaaataaggcgaatctggcgccaagccaacaatggtgaggatgctacatctggtctaactcacataatgatttggcattccaatttgaatgatgcaacataccagaggacaagagctcttgttcggactggaatggatcccagaatgtgctctctgatgcagggctcgactctccctagaaggtccggggctgcaggtgctgcagtcaaaggaatcggaacaatggtgatggaactgatcagaatggtcaaacgggggatcaacgatcgaaatttttggagaggtgagaatgggcggaaaacaagaagtgcttatgagagaatgtgcaacattcttaaaggaaaatttcaaacagctgcacaaagagcaatggtggatcaagttagagaaagtcggaacccaggaaacgctgagatcgaagatctcatatttttagcaagatctgcactgatattgagaggatcagttgctcacaaatcttgcctacctgcctgtgcatatggacctgcagtatccagtggttacgactttgaaaaagagggatattccttggtgggaatagaccctttcaaactacttcaaaatagccaaatatacagcttaatcagacctaatgagaatccagcacacaagagtcagctggtgtggatggcatgccattctgctgcatttgaagatttaagattgttaagcttcatcagagggacaaaagtatctcctcgggggaaactgtcaactagaggagtacaaattgcttcaaatgagaacatggataatatgggatcaagcactcttgaactgagaagcggatactgggccataaggaccaggagtggaggaaacactaatcaacagagggcctccgcaggccaaaccagtgtgcaacctacgttttctgtacaaagaaacctcccatttgaaaagtcaaccatcatggcagcattcactggaaatacggagggaagaacttcagacatgagggcagaaatcataaggatgatggaaggtgcaaaaccagaagaagtgtcattccgggggaggggagttttcgagctctcagacgagaaggcagcgaacccgatcgtgccctcttttgatatgagtaatgaaggatcttatttcttcggagacaatgcagaagagtacgacaattaa
>H11N8_Avian_CY060282_A/mallard/Sweden/45/2002|2002.866
atggcgtctcaaggcaccaaacgatcttatgagcagatggaaactggtggagaacgccagaatgccactgagatcagagcatctgttggaagaatggttggtggaattgggaggttttacatacagatgtgcactgaactcaaactcagcgattatgaaggaaggctgatccagaacagcataacaatagagagaatggttctctctgcatttgatgaaaggaggaacaaatacctggaagaacatcccagcgcagggaaggacccgaagaaaactggaggtccaatttatcgaagaagagacgggaaatggatgagagagctgatcctgtatgacaaagaggagatcaggaggatctggcgtcaagcgaacaatggagaagacgcaactgctggtctcactcacctgatgatctggcattccaacctaaatgatgccacataccagagaacaagagctctcgtgcgtactgggatggaccccagaatgtgctctctgatgcaaggatcaactctccctagaagatctggagctgccggtgcagcagtaaagggagtcgggacgatggtgatggaactaattcgaatgataaagcgaggaattaacgatcggaatttctggagaggcgaaaacggacgaagaacaaggattgcatatgagagaatgtgcaacatcctcaaagggaaattccaaacagcagcacaaagagcaatgatggaccaagtgcgagaaagcagaaatcctgggaatgctgaaattgaagatctcatctttctggcacggtctgcactcatcctgaggggatcagtggcccataagtcctgcttgcctgcttgtgtgtacggacttgccgtggccagtggatatgactttgagagagaagggtactctctagttggaatagatcctttccgtctgcttcaaaacagccaggtcttcagtctcattagaccaaatgagaatccagcacacaagagtcaattggtgtggatggcgtgccattctgcagcatttgaggacctgagagtctcaagtttcatcagagggacaagagtagtcccaagaggacaactatccaccagaggagttcaaattgcttcaaatgagaacatggaaacaatggactccagcactcttgaactgagaagcagatattgggctataagaaccaggagtggaggaaacaccaaccaacagagagcatctgcaggacaaatcagtatacagcctactttctcagtacagagaaatcttcccttcgaaagagcgaccattatggcggcgttcacagggaatactgaaggcagaacatctgacatgagaactgaaatcataaggatgatggaaagtgccagaccagaagatgtgtccttccaggggcggggagtcttcgagctctcggacgaaaaggcaacgaacccgatcgtgccttcctttgacatgagtaatgaaggatcttatttcttcggagacaatgcagaggagtatgacaattaa
>H11N9_Avian_MG280479_A/green-winged_teal/Mississippi/16OS6098/2016|2016.967
atggcgtctcaaggcaccaaacgatcttatgagcaaatggaaactggtggagaacgccagaatgccactgaaatcagagcatctgttgggagaatggttggtggaatcggaagattctacatacagatgtgtactgaactcaagctcagtgactatgaagggaggctgatccaaaatagcataactatagagagaatggttctctcggcatttgatgagaggagaaataaatatctggaagagcatcccagtgctgggaaagaccccaagaagactggaggcccaatctacagaagaagagatggaaaatggatgagagagttgatcctatatgacaaagaagagatcaggaggatttggcgtcaagcaaataacggagaagacgcaactgctggtctcacccatttgatgatttggcattccaatctgaatgatgccacataccagagaacaagggcacttgtgcgtactgggatggatcccaggatgtgctccctgatgcaaggctcaactcttccaagaagatctggggctgctggagcagcagtgaaaggggttggaacaatggtgatggaactgatccggatgatcaagcgaggtatcaatgataggaatttctggagaggcgaaaatggacggaggacgagaattgcttatgaaagaatgtgcaacatcctcaaggggaaattccaaacagcagcacaacgagcaatgatggatcaggtgagagaaagccggaatcctgggaatgctgaaattgaagatctcatcttccttgcacggtctgccctcatcctgagaggatcagtagctcataagtcctgcctgcctgcttgtgtgtatgggcttgcagtggccagtggatacgactttgagagagagggatattccctagttggaattgatcctttccgtctgctccaaaacagccaagtcttcagcctcatcagaccaaacgaaaatccagcgcataagagtcagctggtatggatggcatgtcactctgctgcatttgaagacttgagggtgtcaagcttcatcagaggaacaagagtagtcccaagaggacaactatccaccagaggagttcagattgcttcaaatgagaacatggagacaatggactccagcactcttgaactgaggagcagatactgggctataaggacaagaagcggagggaacactaaccagcagagagcatctgcagggcaaatcagcgtgcagcccaccttctctgtacagaggaacctcccatttgagagagcaaccattatggcggcatttacaggaaataccgagggtagaacttcagacatgaggactgagatcataaggatgatggaaaatgccagacctgaagatgtgtctttccaggggcggggagtcttcgagctctcggacgaaaaggcaacgaacccaatcgtgccttcctttgacatgagtaatgaaggatcttatttcttcggagacaatgcagaggagtatgacaattaa
>H3N2_Avian_CY132128_A/mallard/Michigan/10OS1497/2010|2010.633
atggcgtctcaaggcaccaaacgatcttatgaacagatggaaactggtggagaacgccagaatgccactgaaatcagagcatctgttgggaggatggttggtggaatcgggagattctacatacagatgtgcaccgaactcaagctcagtgattacgaagggaggctgatccaaaacagcataaccatagagaggatggttctctcagcatttgatgagaggaggaacaaatatctggaggagcatcccagtgctgggaaagatcccaagaaaactggaggtccaatctacaggaggagagatgggaaatggatgagagaactgatcctatatgacaaagaagagatcagaagaatttggcgtcaggcgaataatggagaagacgcaactgctggtctcacccatttgatgatttggcattccaatctgaatgatgccacatatcagagaacaagggcacttgtgcgtactgggatggatcccaggatgtgctctctgatgcaaggttcaactcttccgaggagatctggggctgctggagcagcagtgaaaggggttggaacaatggtgatggaattgatccggatgatcaagagagggatcaatgataggaatttctggagaggcgaaaatggacggagaacgagaatcgcttacgaaagaatgtgcaacatcctcaaggggaaattccaaacagcagcacaacgagcaatgatggaccaagtgagagaaagccggaatcctgggaatgctgagattgaggatctcatcttcctagcacggtctgctctcatcctgaggggatcagtggctcataagtcctgcctgcctgcttgtgtgtatggacttgcggtggccagtggatacgactttgaaagagagggatactccctggtcggaattgaccccttccgtttgctccagaacagtcaagtcttcagtctcatcagaccaaacgaaaatccagcacataagagtcaactggtttggatggcatgccactctgctgcatttgaagatctaagggtatcaagcttcatcagaggaacaagagtagtcccaagaggacaactgtccaccagaggagttcaaattgcttcaaatgagaacatggagacaatggactccagtactcttgaactaaggagcagatactgggctataaggacaaggagtggaggaaacactaatcaacagagagcatctgcagggcaaatcagcgtacagcccacattctctgtacagagaaacctcccatttgagagagcaaccattatggcagcatttacaggaaacactgaaggcagaacttctgacatgaggactgagatcataagaatgatggaaaatgccagacctgaagatgtgtctttccaggggcggggagtcttcgagctctcggacgaaaaggcaacgaacccgatcgtgccttcctttgacatgagtaatgaaggatcttatttcttcggagacaatgcagaggagtatgacaattaa
>H3N2_Human_KT841628_A/Delaware/02/2015|2015.003
atggcgtcccaaggcaccaaacggtcttatgaacagatggaaactgatggagatcgccagaatgcaactgagattagggcatccgtcgggaggatgattgatggaattgggagattctacatccaaatgtgcactgaacttaaactcagtgatcatgaaggacggttgatccagaacagcttgacaatagagaaaatggtactctctgcttttgatgaaagaaggaataaatacctggaagaacaccccagcgcggggaaagatcccaagaaaactggggggcccatatacaggagagtcgatgggaaatggatgagggaactcgtcctttatgacaaagaagaaataaggcgaatctggcgccaagccaacaatggtgaggatgctacatctggtctaactcacataatgatttggcattccaatttgaatgatgcaacataccagaggacaagagctcttgttcgaactggaatggatcccagaatgtgctctctgatgcagggctcgactctccctagaaggtccggagctgcaggtgctgcagtcaaaggaatcggaacaatggtgatggaactgatcagaatggtcaaacgggggatcaacgatcgaaatttttggagaggtgagaatgggcggaaaacaagaagtgcttatgagagaatgtgcaacattcttaaaggaaaatttcaaacagctgcacaaagagcaatggtggatcaagttagagaaagtcggaacccaggaaacgctgagatcgaagatctcatatttttagcaagatctgcactgatattgagaggatcagttgctcacaaatcttgcctacctgcctgtgcatatggacctgcagtatccagtggttacgactttgaaaaagagggatattccttggtgggaatagaccctttcaaactacttcaaaatagccaaatatacagcttaatcagacctaatgagaatccagcacacaagagtcagctggtatggatggcatgccattctgctgcatttgaagatttaagattgttaagcttcatcagagggacaaaagtatctcctcgggggaaactgtcaactagaggagtacaaattgcttcaaatgagaacatggataatatgggatcgagcactcttgaactgagaagcgggtactgggccataaggaccaggagtggaggaaacactaatcaacagagggcctccgcaggccaaaccagtgtgcaacctacgttttctgtacaaagaaacctcccatttgaaaagtcaaccatcatggcagcattcactggaaatacggagggaagaacttcagacatgagggcagaaatcataaggatgatggaaggtgcaaaaccagaagaagtgtcattccgggggaggggagttttcgagctctcagacgagaaggcaacgaacccgatcgtgccctcttttgatatgagtaacgaaggatcttatttcttcggagacaatgcagaagagtacgacaattaa
>H1N1_Human_KP637855_A/Thailand/KS08205/2008|2008.789
atggcgtcccaaggcaccaaacggtcttacgaacagatggagactgatggggaacgccagaatgcaactgaaatcagagcatccgtcggaagaatgattggtggaattgggcgattctacatccaaatgtgcaccgagcttaagctcaatgattatgagggacggctgatccagaacagcttaacaatagagagaatggtgctctctgcttttgatgagaggagaaataaatatctagaggaacatcccagcgcggggaaagatcctaagaaaactggaggacccatatacaagagagtagatggaaagtgggtgagggaactcgtcctttatgacaaagaagaaataaggcggatttggcgccaagccaacaatggtgatgatgcaacggctggtttgactcacattatgatctggcattctaatttgaatgatacaacttaccagaggacaagagctcttgtccgcaccggaatggatcccaggatgtgctctttgatgcaaggttcaactctccctagaagatctggagcagcaggcgccgcagtcaaaggagttgggacaatggtattggaattaatcaggatgatcaaacgtgggatcaatgaccgaaacttctggaggggtgagaatggaagaaaaacaaggattgcttatgagagaatgtgcaacattctaaaaggaaaatttcaaacagctgcacaaaaagcaatgatggaccaagtgagagaaagccggaacccaggaaatgctgagatcgaagatctcacttttctggcacggtctgcactcatattgagaggatcagttgctcacaagtcttgcctgcctgcctgtgtgtatggaccagccgtagccagtgggtatgacttcgaaaaagagggttactctttggtaggagtagaccctttcaaactgcttcaaaccagtcaggtatacagtctaattagaccaaacgagaatcccgcacacaagagccagttggtgtggatggcatgcaattctgctgcatttgaagatctaagagtgtcaagcttcatcagaggaacaagagtacttccaagggggaagctctccactagaggagtacaaattgcttcaaatgaaaacatggatgctattgtgtcaagtactcttgaactgagaagcagatactgggccataagaaccagaagtggagggaacactaatcaacaaagggcctctgcgggccaaatcagcacacaacctacgttttctgtgcagagaaacctcccatttgacaaagcaaccatcatggcagcattctctgggaatacagagggaagaacatcagacatgagggcagaaatcataaagatgatggaaagtgcaagaccagaagaagtgtccttccaggggcggggagtctttgagctctcggacgaaagggcaacgaacccgatcgtgccctcctttgacatgagtaatgaaggatcttatttcttcggagacaatgcagaggagtacgacaattaa
>H11N3_Avian_CY144590_A/blue-winged_teal/North_Carolina/NC674-362/2005|2005.759
atggcgtctcaaggcaccaaacgatcttacgaacaaatggaaactggtggggaacgccagaatgccactgaaatcagagcatctgttgggagaatggttggtggaatcgggagattctacatacagatgtgcactgaactcaaactcagtgactacgaagggagactgatccaaaacagcataaccatagagaggatggttctctcggcatttgatgagaggaggaacaaatatctggaagagcatcccagtgccgggaaagatcccaagaagactggaggtccaatctacaggaggagagatggtaaatggatgagagagttgatcctgtatgacaaagaagagatcagaagaatttggcgtcaagctaataatggagaagacgcaactgctggtctcactcatttgatgatttggcactccaatctgaatgatgccacataccagagaacaagggcacttgtgcgtactgggatggaccccaggatgtgctctctgatgcaaggctcaacccttccgaggagatctggggctgctggagcagcagtgaaaggggttggaacaatggtgatggaattgatccggatgatcaagcgagggatcaatgatcggaatttctggagaggcgaaaatggacggagaactagaattgcttacgagaggatgtgcaacatcctcaaggggaaattccaaacagcagcacaacgagcaatgatggaccaagtgagggaaagccggaatcctgggaatgctgaaattgaagatctcatctttctcgcacggtctgctctcatcctgagaggatcagtggctcataagtcctgcctgcctgcttgtgtgtatgggcttgctgtagccagtggatacgactttgaaagagagggatactctctagttggaattgatcctttccgtctgctccaaaatagtcaagtcttcagtctcatcagaccaaacgaaaatccagcgcataaaagtcagctggtatggatggcatgccactctgcagcatttgaagatctgagagtgtcaagcttcatcagaggaacaagagtagtcccaagaggacaactgtccactagaggagttcagattgcttcaaatgagaacatggaggcaatggactccagtactcttgaattgaggagcagatactgggctataagaacaagaagcggagggaacactaaccaacagagagcatcagcaggacaaatcagcgtacagcccacattctctgtgcagagaaacctcccattcgagagagcaaccattatggcggcatttacaggaaacactgaaggcagaacttcagacatgagaactgagatcataaggatgatggaaaatgccagacctgaagatgtgtctttccaggggcggggagtcttcgagctctcggacgaaaaggcaacgaacccgatcgtgccttcctttgacatgagtaatgaaggatcttatttcttcggagacaatgcagaggagtatgacaattaa
>H7N3_Avian_CY185924_A/mallard/Minnesota/AI07-3433/2007|2007.696
[truncated: 15,609,121 more chars]
