# Supplementary material for: A brief history of bird flu
Source: Philos Trans R Soc Lond B Biol Sci. 2019 May 6;374(1775):20180257. doi: 10.1098/rstb.2018.0257 (PMC6553608; doi:10.1098/rstb.2018.0257)
Supplement: Data for segments 1,2,3,5,7,8 - 10279 taxa [file rstb20180257supp2.zip › internals_subsample/hxnx_all_seg5_10279_bat_og_ape_tn93_nj_batroot.nwk]

((((((((((((((((((((((((((((((((((((((((((((((((((((((((((((((((((((((((((((((((H7N9_Avian_KT779614_A/duck/Wuxi/0405006/2013|2013.258:0.00127377314,H7N9_Human_KF007053_A/Nanjing/4/2013|2013.263:0.001415011116):5.911429947e-05,H7N9_Human_KJ633808_A/Zhejiang/DTID-ZJU01/2013|2013.252:0.001282304335):6.478031371e-05,((H9N2_Avian_KP415188_A/chicken/Yantai/2303/2013|2013.800:0.0008551522499,H9N2_Avian_KP415180_A/chicken/Yantai/2243/2013|2013.800:-0.0001849580051):0.002081696862,H7N9_Avian_KP413941_A/chicken/Jiaxing/4490/2013|2013.814:0.001280569438):0.001296865156):5.45123468e-05,H7N9_Human_KF007109_A/Suzhou/3/2013|2013.268:0.001294929402):7.723998169e-05,(H7N9_Human_KF150617_A/Xuzhou/1/2013|2013.312:1.01019049e-16,H7N9_Human_KF007141_A/Suzhou/5/2013|2013.277:-1.01019049e-16):0.0005914298095):6.514017805e-05,H7N9_Human_CY181556_A/Anhui/DEWH72-06/2013|2013.500:0.0006016004224):7.251346188e-05,H7N9_Avian_CY146965_A/chicken/Shanghai/S1055/2013|2013.252:0.0005968792716):9.011503698e-05,H9N2_Avian_KU042348_A/chicken/Zhejiang/3C22/2013|2013.868:0.0005792776965):5.643608342e-05,H7N9_Avian_CY146925_A/chicken/Jiangsu/SC035/2013|2013.288:-5.714970444e-05):2.858789578e-05,H7N9_Avian_MF988739_A/duck/Anhui/S702/2013|2013.255:-2.858789578e-05):1.430120373e-05,H7N9_Human_CY187621_A/Anhui/1-DEWH730/2013|2013.500:-1.430120373e-05):7.151887481e-06,H7N9_Avian_CY147069_A/duck/Zhejiang/SC410/2013|2013.288:-7.151887481e-06):3.576586781e-06,H7N9_Avian_CY146957_A/chicken/Shanghai/S1053/2013|2013.252:-3.576586781e-06):1.788615026e-06,H7N9_Human_KF007069_A/Wuxi/3/2013|2013.263:-1.788615026e-06):8.944683883e-07,H7N9_Avian_CY146917_A/chicken/Jiangsu/S002/2013|2013.288:-8.944683883e-07):4.473146606e-07,H7N9_Avian_CY147165_A/homing_pigeon/Jiangsu/SD184/2013|2013.299:-4.473146606e-07):2.236975782e-07,H7N9_Avian_KP413735_A/chicken/Huzhou/3765/2013|2013.811:-2.236975782e-07):1.118689203e-07,H7N9_Avian_CY147197_A/wild_pigeon/Jiangsu/SD001/2013|2013.290:-1.118689203e-07):5.594452949e-08,H7N9_Avian_KP413751_A/chicken/Huzhou/3802/2013|2013.811:-5.594452949e-08):2.797730106e-08,H7N9_Human_KJ476650_A/Beijing/3/2013|2013.288:-2.797730106e-08):1.399116967e-08,H7N9_Avian_CY147061_A/duck/Anhui/SC702/2013|2013.288:-1.399116967e-08):6.996844684e-09,H7N9_Human_KJ476642_A/Beijing/2/2013|2013.288:-6.996844684e-09):3.499052519e-09,H7N9_Human_KF001510_A/Hangzhou/1/2013|2013.225:-3.499052519e-09):1.749841402e-09,H7N9_Human_KF021598_A/Shanghai/02/2013|2013.173:-1.749841402e-09):8.750786802e-10,H7N9_Avian_KJ508891_A/tree_sparrow/Shanghai/01/2013|2013.351:-8.750786802e-10):3.669505998e-05,H7N9_Avian_KU143419_A/chicken/Taizhou/TZJF02/2015|2015.038:0.001303026979):0.0002194100731,(H9N2_Avian_KM054791_A/chicken/Jilin/SD001/2014|2014.148:0.00213970683,H9N2_Avian_KP417160_A/chicken/Jiaxing/4713/2013|2013.816:0.001219638417):0.0004603146227):4.764077456e-05,((H7N9_Avian_KU143417_A/duck/Wenzhou/RAQL10/2015|2015.038:8.07434927e-17,H7N9_Avian_KU143418_A/chicken/Wenzhou/RAQL18/2015|2015.038:-8.07434927e-17):0.0008956046891,H7N9_Human_KF997833_A/Shanghai/5190T/2013|2013.367:0.0004441173324):0.0004598108548):0.0001437389356,(((H7N9_Avian_KP415148_A/chicken/Jiangxi/10964/2014|2014.132:-0.0001676821918,H7N2_Avian_KM054799_A/chicken/Jilin/SD020/2014|2014.148:0.0008378764366):0.0004914933288,H7N9_Human_KM374043_A/Zhejiang/LS01/2014|2014.104:0.0001809069162):0.0002550893251,H7N9_Avian_KJ549787_A/chicken/Shanghai/PD-CN-02/2014|2014.055:0.001767002006):0.0006154765167):5.886185848e-05,((((((((H7N9_Avian_MF630326_A/chicken/Ningxia/S1152/2014|2014.370:0.004549417735,H7N9_Avian_MF630222_A/chicken/Hunan/SD017/2014|2014.132:0.002202248272):0.0001161318338,H7N9_Human_KJ411978_A/Shanghai/01/2014|2014.005:-0.0001315725563):0.000381561501,H7N9_Avian_MF630278_A/chicken/Jiangsu/SD012/2015|2015.044:0.002998586878):0.0001642447739,((H7N9_Human_KJ195798_A/Shanghai/PD-02/2014|2014.044:0.001249780726,H7N9_Avian_MF630198_A/chicken/Henan/S1425/2014|2014.425:0.003464112069):0.0009887830649,H7N9_Human_KF007117_A/Nanjing/6/2013|2013.274:0.0003626823278):0.0003422206911):0.0002004863456,(H7N9_Avian_MF630382_A/chicken/Zhejiang/S4017/2013|2013.934:-0.0004202234239,H7N9_Avian_MF630390_A/chicken/Zhejiang/S4060/2014|2014.899:0.005820523807):0.002030459631):0.0002958221465,(H9N2_Avian_KU143410_A/chicken/Wenzhou/YHQL04/2014|2014.953:0.0002998947658,H9N2_Avian_KU042586_A/chicken/Zhejiang/3C9/2014|2014.271:0.001712419202):0.0009517160395):0.0001741527279,H9N9_Avian_KJ938651_A/chicken/Changzhou/C08/2013|2013.967:0.001015885811):0.0006484966909,H7N9_Avian_MF630478_A/duck/Jiangsu/S1181/2014|2014.364:0.002671006066):0.000448966496):0.000154907728,H9N2_Avian_MG204050_A/chicken/Xiamen/10/2015|2015.786:0.000529461014):0.000108380766,((H5N6_Human_KT245146_A/Yunnan/0127/2015|2015.099:0.003540258458,H7N9_Avian_KF259978_A/chicken/Rizhao/867/2013|2013.500:0.0005107746828):0.0005346034983,H7N9_Avian_KF259980_A/chicken/Rizhao/875/2013|2013.500:0.0001430834933):0.001754168907):0.0001506498384,H7N9_Avian_KP418095_A/chicken/Jiangxi/15044/2014|2014.318:0.001246845349):0.0001833970811,(H7N9_Avian_KP413975_A/silkie_chicken/Shaoxing/5130/2013|2013.822:2.366332369e-16,H9N2_Avian_KP417195_A/chicken/Shaoxing/5088/2013|2013.822:-2.366332369e-16):0.0005014242785):9.501781396e-05,H7N9_Avian_KM879374_A/duck/Sunan/040802G/2013|2013.285:0.00124841208):5.544377633e-05,(((((H7N9_Avian_KP412425_A/chicken/Hangzhou/174/2013|2013.340:0.001606884301,H7N9_Human_KF055465_A/Zhejiang/HZ1/2013|2013.285:-0.000267901378):0.0001341771119,H7N9_Human_KF007061_A/Zhenjiang/1/2013|2013.263:-0.0001341771119):6.710859061e-05,H7N9_Human_KF007077_A/Wuxi/4/2013|2013.263:-6.710859061e-05):9.895186234e-05,H7N9_Human_KF226108_A/Jiangsu/2/2013|2013.299:-9.782376201e-05):0.001678567345,H7N9_Human_KY286420_A/Minhang/S01/2013|2013.156:-0.0003345841363):0.0006234283309):9.348913031e-05,H7N9_Avian_KJ395959_A/chicken/Guangdong/G1/2013|2013.340:0.0005750104101):6.39278204e-05,H9N2_Avian_KP415269_A/chicken/Jinan/3952/2013|2013.825:0.003307366772):0.0002700342847,(H9N2_Avian_KM609714_A/chicken/Beijing/16/2013|2013.225:0.001129269842,H9N2_Avian_KM609706_A/chicken/Liaoning/1116/2012|2012.874:0.003608381127):0.002241473623):0.0002145150203,H7N9_Human_KP058487_A/Shanghai/Mix1/2014|2014.005:0.001916219897):9.99090665e-05,(((H9N2_Avian_KX598675_A/chicken/Shandong/SIC39/2015|2015.038:0.002263362236,H9N2_Avian_KP415220_A/chicken/Rizhao/2658/2013|2013.811:-0.0002510239037):0.0008899341254,H9N2_Avian_KP415164_A/chicken/Qingdao/2044/2013|2013.805:-0.0002191909902):0.0008069989436,H9N2_Avian_KX598667_A/chicken/Shandong/SIC24/2014|2014.367:-0.0001343215377):0.00201047086):0.0001699356389,H7N9_Avian_CY147181_A/pigeon/Shanghai/S1421/2013|2013.252:0.001216932125):0.0002651994355,(H9N2_Avian_KP415383_A/chicken/Huzhou/3801/2013|2013.811:0.001388147424,H9N2_Avian_MG280696_A/chicken/Jiangsu/TM71/2014|2014.033:-4.602770192e-05):0.00175945305):0.0001182395252,H7N9_Avian_KP414015_A/chicken/Shaoxing/5224/2013|2013.822:0.002244893207):0.0002822748217,((H9N2_Avian_KY415761_A/chicken/Yuhuan/YH15/2016|2016.129:0.002296755193,H7N9_Avian_MF630238_A/chicken/Jiangsu/S1045/2016|2016.195:0.005834960017):0.0008756369094,H5N6_Avian_KY415765_A/chicken/Taishun/TS2/2016|2016.134:0.0004684397968):0.004003342989):0.0003365260775,(((((H7N6_Avian_KP418023_A/chicken/Jiangxi/14535/2014|2014.299:-3.771891137e-16,H7N6_Avian_KP417954_A/chicken/Jiangxi/14501/2014|2014.299:3.771891137e-16):0.0007591341905,H7N9_Avian_KP418560_A/chicken/Zhangzhou/8829/2014|2014.493:-9.043729548e-05):4.52496003e-05,H7N9_Avian_KP418552_A/chicken/Zhangzhou/8585/2014|2014.474:-4.52496003e-05):0.0003002913179,H9N2_Avian_KT449647_A/duck/Qingdao/016/2014|2014.025:0.002388546903):0.0008314687772,H7N9_Avian_MF629958_A/chicken/Fujian/S4215/2014|2014.841:0.003907356353):0.00138519562):0.0002205835703,((((((H5N6_Avian_KY005864_A/chicken/Anhui/MZ34/2016|2016.123:2.879605819e-17,H5N6_Avian_KY005856_A/chicken/Anhui/MZ33/2016|2016.123:-2.879605819e-17):0.0006312952263,H5N6_Avian_MF960015_A/chicken/Guangdong/GD1602/2016|2016.219:0.0007084267952):0.0009310443992,H7N6_Avian_KY056297_A/chicken/Zhejiang/233/2016|2016.082:-0.0002599845379):0.00136306094,((H5N6_Avian_KY415758_A/chicken/Hubei/ZYSJF38/2016|2016.140:-6.813423494e-17,H5N6_Avian_KY415756_A/chicken/Hubei/ZYSJF16/2016|2016.140:6.813423494e-17):7.494432043e-05,H5N6_Avian_KY005872_A/chicken/Henan/YB0597/2016|2016.200:0.003974599808):0.0003324600234):0.006303030976,H5N6_Avian_KY415764_A/chicken/Taishun/TS90/2016|2016.134:0.002734061308):0.0005439778544,((((H9N2_Avian_KU042584_A/pigeon/Zhejiang/77037/2014|2014.512:-1.610580311e-16,H9N2_Avian_KU042585_A/pigeon/Zhejiang/727044/2014|2014.567:1.610580311e-16):0.0009508582219,H7N9_Avian_MF630398_A/chicken/Zhejiang/S4071/2013|2013.934:0.001061455745):0.0005407319324,H7N9_Avian_KY751142_A/chicken/Zhejiang/JX158/2015|2015.337:0.006940770889):0.0009876264437,H9N2_Avian_KX598681_A/chicken/Jiangsu/SIC42/2015|2015.285:0.002407909918):0.001174789965):0.0009535220099):0.000341087654,H9N2_Avian_KX598679_A/chicken/Jiangsu/SIC11/2013|2013.285:0.006023912975):0.0006116798321,((((((((((H7N9_Human_KY643845_A/Guangdong/HP001/2017|2017.008:-7.704970364e-17,H7N9_Avian_LC315924_A/duck/Japan/AQ-HE29-22/2017|2017.474:7.704970364e-17):6.742991561e-17,H7N9_Human_KY643846_A/Guangdong/SP440/2017|2017.008:-6.742991561e-17):9.634477773e-17,H7N9_Avian_MF319557_A/chicken/Heinan/ZZ01/2017|2017.310:-9.634477773e-17):0.001107430623,H7N9_Avian_KY751157_A/chicken/Guangdong/GD15/2016|2016.022:0.001580560543):0.0005951113062,H7N9_Avian_MF630038_A/chicken/Guangdong/SD008/2017|2017.022:0.001425182901):0.005025318832,H9N2_Avian_KU042595_A/chicken/Zhejiang/925018/2014|2014.732:0.00247113738):0.0001458744857,H7N9_Avian_MF630366_A/chicken/Zhejiang/S1190/2015|2015.225:0.001527091362):0.001413358046,H7N9_Avian_KU143422_A/duck/Wenzhou/YJYF24/2015|2015.038:0.001971799705):0.000770093581,H7N9_Avian_MF630334_A/chicken/Shanghai/S4100/2015|2015.860:0.01316683455):0.0008314248743,((((H9N2_Avian_LC208513_A/duck/Japan/AQ-HE28/2015|2015.458:0.0008113264624,H9N2_Avian_KX598678_A/chicken/Zhejiang/SIC40/2015|2015.038:-0.0001417986857):0.0016954682,H9N2_Avian_KU720449_A/chicken/Shanghai/06/2015|2015.367:0.005065538275):0.0005561608597,H7N9_Avian_KY415762_A/chicken/Longquan/LQ78/2016|2016.079:0.004215372036):0.001292829142,H7N9_Avian_KY751165_A/chicken/Zhejiang/JH16/2017|2017.118:0.00556101654):0.002242208398):0.001126704083):0.0006886500591,(((H7N9_Avian_KY751139_A/chicken/Anhui/AH275/2015|2015.247:0.000253771971,H7N9_Avian_KY751137_A/chicken/Anhui/AH271/2015|2015.227:0.0004164222738):0.001297130123,H7N9_Avian_KY751145_A/chicken/Shandong/SD69/2015|2015.203:0.000713800042):0.005658248378,(H7N9_Avian_MF630070_A/chicken/Guangdong/SD018/2015|2015.071:0.007446036902,H7N9_Human_KX215929_A/Huaian/083/2014|2014.400:0.005572141468):0.001067193589):0.001075308898):0.00104632153,(((((((((((((((H7N9_Avian_MF630102_A/chicken/Guangdong/SD027/2015|2015.197:-0.000197519415,H7N9_Human_KY286428_A/Fujian/S03/2015|2015.060:0.0008681631213):0.0003058664318,H7N9_Avian_MF630286_A/chicken/Jiangxi/S10017/2015|2015.225:0.00238639666):0.001118862321,H9N2_Avian_KP404006_A/chicken/Shanghai/015/2014|2014.515:0.008448513041):0.0001980651051,(H9N2_Avian_KT449639_A/chicken/Qingdao/008/2014|2014.025:0.003074769983,H9N2_Avian_KT449649_A/chicken/Qingdao/018/2014|2014.025:-0.0003926930039):0.0004571938813):0.000337759992,H7N9_Avian_KY751136_A/chicken/Jiangsu/JT123/2015|2015.203:0.0008380224659):0.0005750780274,(H7N9_Avian_MF629990_A/chicken/Fujian/SD005/2015|2015.044:0.0003739663869,H7N9_Avian_MF629974_A/chicken/Fujian/S4248/2014|2014.841:0.0009681533356):0.001541785104):0.0002587289281,(H9N2_Avian_KX867842_A/chicken/Jiangsu/JS4539/2014|2014.466:-2.015366739e-17,H9N2_Avian_KX867834_A/chicken/Anhui/AH120/2015|2015.562:2.015366739e-17):0.001079504683):0.0002693720832,(H7N9_Human_KM244520_A/Taiwan/4-CGMH2/2014|2014.310:2.984428712e-17,H7N9_Human_KM244512_A/Taiwan/4-CGMH1/2014|2014.310:-2.984428712e-17):0.002429459015):0.0002365623592,(((H7N9_Avian_MF630342_A/chicken/Xinjiang/SD033/2014|2014.921:6.858047777e-17,H7N9_Avian_MF630350_A/chicken/Xinjiang/SD036/2014|2014.921:-6.858047777e-17):0.003688318098,H7N9_Avian_KU143420_A/chicken/Wenzhou/WZTSLG02/2015|2015.123:-0.0003223359282):0.000161463306,H7N9_Avian_MF630294_A/chicken/Jiangxi/S10844/2015|2015.230:-0.000161463306):0.0004353093972):0.0004013066929,((H9N2_Avian_KJ726712_A/wild_chicken/Shanghai/C1/2014|2014.200:0.001467996148,H5N6_Avian_KX638417_A/oriental_magpie_robin/HK/6154/2015|2015.326:0.005301336889):0.002123490486,H7N9_Avian_KU318990_A/chicken/China/028/2014|2014.025:0.001294611141):0.0009027563833):0.0006006727905,H7N9_Avian_MF630518_A/duck/Zhejiang/S1375/2016|2016.359:0.002461324701):0.000141238219,(H7N9_Human_KY910840_A/Yunnan/0129/2017|2017.107:0.003126419168,H7N9_Human_MG366902_A/Kunming/KMCDC-YHY/2017|2017.164:0.0002419228495):0.003281807998):0.0005519559851,(H7N9_Human_KR351276_A/Quzhou/2/2015|2015.307:9.776989828e-17,H7N9_Human_KR351268_A/Quzhou/1/2015|2015.312:-9.776989828e-17):0.006025487521):0.0007364429902,H7N9_Avian_MF629942_A/chicken/Fujian/S1096/2015|2015.266:0.006864865699):7.548995904e-05,H7N9_Avian_MF630462_A/duck/Hunan/S40506/2015|2015.874:0.007458271861):0.003036476103):0.0006668315089,((((((H7N9_Avian_KY751148_A/chicken/Shandong/SD183/2016|2016.222:0.002897681158,H7N9_Avian_MF630318_A/chicken/Jilin/SD009/2016|2016.285:-0.0001340288057):0.001376011321,H7N9_Avian_KY751154_A/chicken/Liaoning/LN1/2016|2016.022:0.002026822908):0.001005488616,H7N9_Avian_KY751155_A/chicken/Hebei/HB13/2016|2016.997:0.002740586434):0.000931372492,((H7N9_Avian_KY751160_A/chicken/Jiangsu/LY246/2017|2017.049:-0.0001370694697,H7N9_Avian_KY751161_A/chicken/Jiangsu/0116/2017|2017.041:0.0008065972464):0.00046767859,H7N9_Avian_KY751156_A/chicken/Zhejiang/ZJ14/2017|2017.022:0.001548404345):0.003680983924):0.0007148240826,((H7N9_Avian_MF630206_A/chicken/Hunan/S12753/2016|2016.378:0.002519053146,H7N9_Avian_MF630190_A/chicken/Hebei/S1257/2016|2016.318:0.001531979995):0.0003323618579,H7N9_Avian_MF630486_A/duck/Jiangsu/S1220/2016|2016.364:0.0003288743223):0.001839914178):0.001754780068,H7N9_Avian_KY415773_A/chicken/Ganzhou/GZ79/2016|2016.071:0.00309107246):0.005296743295):0.0009965683297,H7N9_Avian_MF630494_A/duck/Jiangsu/S1700/2016|2016.200:0.007069044324):0.002589479183,(((((((((((((((((H9N2_Avian_KM609708_A/chicken/Liaoning/0517/2013|2013.373:0.003584555635,H9N2_Avian_KP415342_A/chicken/Ningbo/2727/2013|2013.800:0.004553228208):0.0001342422869,H9N9_Avian_KF042151_A/chicken/Zhejiang/C11/2013|2013.200:0.001201419586):0.0003338641589,((H9N2_Avian_KF259957_A/chicken/Wenzhou/606/2013|2013.500:-0.000349081216,H9N2_Avian_KF500980_A/chicken/Shanghai/020/2013|2013.285:0.002359356164):0.0001747201121,H7N7_Avian_KF259947_A/chicken/Wenzhou/678/2013|2013.500:-0.0001747201121):0.0003387788093):0.0001934760085,H9N2_Avian_KP415172_A/chicken/Qingdao/2144/2013|2013.805:0.003887371949):0.0005234785401,H9N2_Avian_KP415367_A/chicken/Wenzhou/3293/2013|2013.808:0.001322338126):0.001193265164,(H9N2_Avian_KM245332_A/Anthropoides_virgo/Baicheng/219/2013|2013.162:0.002621857581,H9N2_Avian_KM609701_A/chicken/Shandong/qd0107/2013|2013.016:0.002102362034):0.0008231917793):0.0008209580892,H9N2_Avian_KJ426350_A/chicken/Shandong/0613/2012|2012.447:0.002587424387):0.0001649252188,(H9N2_Avian_KP865767_A/duck/Anhui/C652/2012|2012.918:5.625656779e-06,H9N2_Avian_KM609712_A/chicken/Hebei/0721/2013|2013.551:0.00066390212):0.005935211047):0.001242287628,(H9N2_Avian_KP865771_A/chicken/Zhejiang/B2013/2012|2012.918:0.001315310947,H9N2_Avian_KM609696_A/chicken/Shandong/qd0427/2012|2012.318:0.001373473309):0.0008211377511):0.0006812811612,H9N2_Avian_MG280617_A/chicken/Jiangsu/JT12/2011|2011.208:0.004710816617):0.0002016872063,H9N2_Avian_MG280649_A/chicken/Zhejiang/618/2012|2012.318:0.005330476307):0.001029005228,H9N2_Avian_CY146661_A/duck/Hunan/S4111/2011|2011.860:0.001654011114):0.001107559497,H7N9_Avian_KP455979_A/goose/Jiangsu/1027/2013|2013.260:0.006493496579):0.0006977076199,(((((((H7N9_Human_KF420303_A/Changsha/2/2013|2013.323:0.0007352650335,H7N9_Avian_KP414073_A/chicken/Jiangxi/12492/2013|2013.263:0.000606854689):0.0001372493797,H7N9_Human_KF420302_A/Changsha/1/2013|2013.219:-0.0001387814643):6.943555743e-05,H7N9_Human_KF277193_A/Nanchang/1/2013|2013.310:-6.943555743e-05):3.474504592e-05,H7N9_Avian_KP414091_A/chicken/Jiangxi/12544/2013|2013.263:-3.474504592e-05):0.0002889256029,(H9N2_Avian_KU042311_A/pigeon/Zhejiang/P4/2013|2013.266:0.001380520654,H9N2_Avian_KU042312_A/pigeon/Zhejiang/P5/2013|2013.266:-3.572016424e-05):0.0003809851949):0.0009255651974,(H9N2_Avian_KP415350_A/chicken/Ningbo/2929/2013|2013.800:0.005092979749,H7N9_Human_KF226116_A/Jiangsu/1/2013|2013.299:0.0002987102212):0.000430423379):0.001134686295,(H9N2_Avian_KJ128365_A/pigeon/Shanghai/JC1/2013|2013.285:0.0005349795822,H9N2_Avian_KP415314_A/silkie_chicken/Shaoxing/2471/2013|2013.800:0.002152815114):0.0007339178193):0.002544894549):0.0009573551453,H9N2_Avian_KM609715_A/chicken/Beijing/1115/2013|2013.871:0.007034325886):0.001748411998,H9N2_Avian_KP417128_A/chicken/Huzhou/3892/2013|2013.811:-0.002175706515):0.003176858166,(H7N9_Human_KX215936_A/Huaian/062/2014|2014.121:0.0006527031384,H7N9_Avian_KX215931_A/chicken/Huaian/007/2014|2014.038:0.002034217074):0.007102288565):0.0001952453144):0.002671223749,H9N2_Avian_KU143412_A/chicken/Taizhou/TZJF05/2015|2015.038:0.0138122134):0.005428366597,(((((((((((((H5N2_Avian_KU143392_A/chicken/Wenzhou/HAYXLG03/2015|2015.038:-2.867018436e-16,H5N2_Avian_KU143391_A/chicken/Wenzhou/HAYXLG01/2015|2015.038:2.867018436e-16):0.00203855528,(H5N2_Avian_KX160196_A/chicken/Shandong/S3/2014|2014.060:7.290859058e-05,H5N2_Avian_KJ683881_A/chicken/Qingdao/1/2014|2014.041:0.00126708033):0.004738765076):0.00157312144,H5N2_Avian_KP000008_A/chicken/Chiping/0321/2014|2014.216:0.001810541994):0.00275737835,(H5N2_Avian_KP000016_A/chicken/Laiwu/0313/2014|2014.195:0.00163165229,H5N2_Avian_KY437800_A/chicken/Beijing/BJ7/2014|2014.748:-0.0002895325673):0.001340120662):0.001363485325,(H5N2_Avian_KJ174938_A/chicken/Henan/Q7/2013|2013.504:0.001310553924,H5N2_Avian_KX160165_A/chicken/Hebei/3/2013|2013.970:0.001386026725):0.0006963062017):0.002441709889,H5N2_Avian_KP000024_A/chicken/Shijiazhuang/1209/2013|2013.937:0.00759343783):0.005546254858,(((((((H9N2_Avian_KJ726710_A/chicken/Shanghai/D/2011|2011.534:0.003247761819,H9N2_Avian_KJ726707_A/chicken/Shanghai/A/2010|2010.452:0.003508016831):0.001668608925,H9N2_Avian_JN869531_A/chicken/Jiangsu/Q3/2010|2010.123:0.002399989229):0.0002753538078,(H9N2_Avian_KM113254_A/chicken/Zhejiang/C1219/2010|2010.214:0.0007391166484,H9N2_Avian_KP865764_A/Duck/Fujian/1753/2009|2009.918:0.000600605373):0.001076161196):0.0006596948894,H9N2_Avian_KP865772_A/duck/Zhejiang/B1995/2012|2012.918:0.003915793869):0.0006128310892,H9N2_Avian_JQ356878_A/chicken/Zhejiang/329/2011|2011.200:0.004232041287):0.001096402308,H9N2_Avian_MG280635_A/chicken/Shandong/C9YT/2011|2011.389:0.00315296041):0.0009496418868,H9N2_Avian_KC821151_A/chicken/Shandong/sd01/2010|2010.000:0.003460859453):0.000781915319):0.00250794671,(((H9N2_Avian_MG063466_A/chicken/Guangdong/GD1601/2016|2016.200:0.0005090754002,H9N2_Avian_KY794612_A/chicken/Guangdong/835/2016|2016.123:0.0008306466213):0.005592596004,H9N2_Avian_KX598680_A/chicken/Hainan/SIC33/2014|2014.871:0.008124861333):0.005092912799,H9N2_Avian_KX598651_A/chicken/Fujian/SIC13/2013|2013.953:0.01376148201):0.001247516447):0.000483423249,((H7N9_Avian_KF042082_A/pigeon/Zhejiang/P2/2013|2013.285:0.0004642560994,H7N9_Avian_KF042081_A/pigeon/Zhejiang/P1/2013|2013.285:0.001550072167):0.002007468613,(H9N2_Avian_KP415245_A/chicken/Juxian/3387/2013|2013.814:1.463025537e-16,H9N2_Avian_KP415253_A/chicken/Juxian/3412/2013|2013.814:-1.463025537e-16):0.002732502786):0.01116532781):0.001702522972,((((((((((((H9N2_Avian_KC821164_A/chicken/Shandong/03/2011|2011.162:0.0009464003603,H9N2_Avian_KJ726709_A/chicken/Shanghai/C/2011|2011.452:0.005140868949):0.004089370078,(H9N2_Avian_KC417056_A/chicken/Shanghai/C2/2012|2012.038:0.0377447188,H9N2_Avian_KC417055_A/chicken/Shanghai/C1/2012|2012.038:0.02715560039):0.01521423037):0.002132204154,H9N2_Avian_KM113310_A/duck/Zhejiang/C1036/2009|2009.227:0.0006836337662):0.0001990302523,(H9N2_Avian_JN869524_A/chicken/Zhejiang/Q1D4/2010|2010.123:-0.0003444520076,H9N2_Swine_KC779054_A/swine/Shanghai/Y1/2009|2009.781:0.01746312869):0.0007490745848):0.0002544936724,(H9N2_Avian_KC821159_A/chicken/Jiangsu/TS/2010|2010.915:0.0006174653451,H9N2_Avian_KM113110_A/chicken/Yunnan/C4090/2011|2011.871:0.001394848622):0.001722993764):0.0004908788153,H9N2_Avian_KJ426518_A/chicken/Jiangsu/07/2009|2009.518:0.003461250844):0.0007828752971,H9N2_Avian_KJ426521_A/chicken/Anhui/02/2008|2008.090:0.005302815373):0.0007698773353,(((H9N2_Avian_KM113102_A/chicken/Hunan/C4136/2010|2010.989:0.004932150167,H9N2_Avian_KX598644_A/chicken/Hubei/SIC7/2013|2013.500:0.001817775489):0.0002359729614,(H9N2_Avian_KC821141_A/chicken/Hebei/DF/2008|2008.162:0.002090083421,H9N2_Avian_KC821163_A/chicken/Sichuan/02/2011|2011.085:0.00128840896):0.001123043781):0.001568762923,((H9N2_Avian_KF768185_A/chicken/Guangxi/066C10/2010|2010.438:0.00196152821,H9N2_Avian_KF768238_A/duck/Guangxi/NN/2005|2005.186:0.0007221021485):0.002919853572,H9N2_Avian_KM113230_A/chicken/Guangxi/C1435/2012|2012.225:0.002514168987):0.0022180672):0.0002143662113):0.0001883378804,H9N2_Avian_KP081534_A/chicken/Anhui/1/2008|2008.285:0.0031607658):0.0008175933021,H9N2_Avian_KJ726708_A/chicken/Shanghai/B/2010|2010.619:0.007429569722):0.0008484599808,(((H5N2_Avian_JQ041404_A/chicken/Hebei/1102/2010|2010.953:-0.0001328625139,H5N2_Avian_KJ719460_A/chicken/Hebei/1102-MA/2010|2010.367:0.0008023902906):0.001408108783,H9N2_Swine_KM029504_A/swine/Hong_Kong/NS943/2010|2010.225:0.001959116604):0.002577927407,H9N2_Avian_KC768049_A/duck/Shanghai/C163/2009|2009.841:0.0007984452297):0.00185030249):0.001368791505,(H9N2_Avian_KX598655_A/chicken/Guangdong/SIC2/2012|2012.871:0.001146309512,H9N2_Avian_KP414270_A/chicken/Shenzhen/678/2013|2013.940:0.006981644158):0.01037025217):0.001164208355):0.0008503004848,(((((((((((H9N2_Avian_KF259893_A/chicken/Hong_Kong/YO28/2011|2011.500:0.0008463715543,H9N2_Avian_KX598649_A/chicken/Guangdong/SIC10/2013|2013.123:0.003868102456):0.001759134663,H9N2_Avian_KM113166_A/duck/Guangdong/C3204/2010|2010.718:0.000961133203):0.0006078238676,H9N2_Avian_KF259889_A/chicken/Hong_Kong/CRA45/2010|2010.500:0.001406768116):0.0005782977232,H9N2_Avian_JN869539_A/chicken/Guangdong/ZHJ/2011|2011.452:0.006924232619):0.0001274404443,H9N2_Avian_KM113286_A/chicken/Guangdong/C1122/2011|2011.214:0.003181210964):0.000385888027,H9N2_Avian_KF259911_A/chicken/Hong_Kong/YO6/2012|2012.500:0.004801893931):0.001518782467,(H9N2_Avian_MF425646_A/quail/Guangxi/198Q39/2015|2015.353:-0.0002953838628,H9N2_Avian_MF465801_A/dove/Guangxi/96B8/2014|2014.123:0.002305658811):0.01484482675):0.0008681610221,H9N2_Avian_KF259916_A/chicken/Hong_Kong/YU148/2012|2012.500:0.006208047086):0.00141918252,((H9N2_Avian_KY794620_A/duck/Guangdong/222/2015|2015.953:0.007194798005,H9N2_Avian_LC028356_A/muscovy_duck/Quang_Ninh/11/2013|2013.271:0.009988605024):0.0002194710273,H9N2_Avian_KM609710_A/chicken/Jilin/0519/2012|2012.378:0.003831223004):0.002406525922):0.002692457061,((H7N7_Avian_KF259928_A/pigeon/Wenzhou/397/2013|2013.500:-7.379691836e-05,H7N7_Avian_KF259938_A/pigeon/Wenzhou/497/2013|2013.500:0.0007424938134):0.0001317203472,H7N7_Avian_KF259926_A/chicken/Wenzhou/89/2013|2013.500:0.001884090257):0.009528481724):0.002733797318,((((((H7N9_Avian_KP413266_A/silkie_chicken/Shenzhen/2139/2013|2013.948:0.001733441003,H7N9_Human_KP414163_A/Shenzhen/SP44/2014|2014.060:0.0009543536932):0.0005819945906,H9N2_Avian_KX598641_A/chicken/Guangdong/SIC14/2013|2013.953:0.002119792379):0.000460103493,(H9N2_Avian_KP414534_A/chicken/Dongguan/2827/2013|2013.962:0.001453509434,H9N2_Avian_KX598677_A/chicken/Guangdong/SIC23/2014|2014.123:0.001235274821):0.004987706363):0.002704547351,H9N2_Avian_KP865770_A/chicken/Guangdong/C76/2012|2012.918:0.004828526257):0.002594215999,H7N9_Avian_MF630158_A/chicken/Guangdong/SD1433/2016|2016.260:0.01081705584):0.00309809658,H9N2_Avian_KM070511_A/chicken/Guangxi/LS/2013|2013.893:0.01217468224):0.002062721347):0.00281304746):0.002061265955,((((((((((((((H7N9_Avian_KP418201_A/chicken/Shantou/4816/2014|2014.553:0.002061718981,H7N9_Avian_MF630166_A/chicken/Guangxi/SD004/2014|2014.063:-4.938064837e-05):2.469453899e-05,H7N9_Avian_KP413444_A/silkie_chicken/Dongguan/3520/2013|2013.964:-2.469453899e-05):1.234937762e-05,H7N9_Avian_KP415733_A/silkie_chicken/Dongguan/1448/2014|2014.140:-1.234937762e-05):6.17574323e-06,H7N9_Human_KP416631_A/Shenzhen/SP113/2014|2014.192:-6.17574323e-06):2.522771653e-05,H7N9_Human_KX509957_A/Guangdong/6/2013|2013.786:0.0006450351395):5.104268972e-05,H7N9_Avian_MF630182_A/chicken/Guangxi/SD006/2014|2014.063:0.001288762503):0.000375846044,H7N9_Avian_KP413492_A/chicken/Dongguan/3563/2013|2013.964:0.0002963086303):0.0002607177289,(H7N9_Avian_KP416511_A/chicken/Shenzhen/138/2014|2014.134:0.0006413269378,H7N9_Avian_KP416289_A/silkie_chicken/Dongguan/1271/2014|2014.140:0.0006983950836):0.0004137323096):0.0004258307991,(H7N9_Human_KX215935_A/Huaian/002/2015|2015.090:0.001099406819,H7N9_Human_KX215934_A/Huaian/001/2015|2015.060:0.0009129315133):0.001265045087):0.0006365317774,H9N2_Avian_KX598673_A/chicken/Guangdong/SIC37/2015|2015.038:0.002923669776):0.0008650140975,(H7N9_Human_KF662948_A/Guangdong/1/2013|2013.605:0.0009383126221,H7N9_Human_KF667740_A/Huizhou/01/2013|2013.600:0.001071962326):0.001684852131):0.000280942859,((H7N9_Avian_MF630078_A/chicken/Guangdong/SD021/2014|2014.145:0.0007678708474,H7N9_Avian_MF630054_A/chicken/Guangdong/SD014/2014|2014.071:0.0005742488751):0.0008193818268,H7N9_Avian_KP418225_A/chicken/Shantou/4833/2014|2014.553:0.0005234149055):0.001939061259):0.001645687219,H7N9_Avian_KX215930_A/chicken/Huaian/003/2015|2015.096:0.004504267945):0.01040777714,(((((H7N9_Avian_MF630006_A/chicken/Guangdong/SC086/2013|2013.611:0.006868352219,H9N2_Avian_KP414638_A/chicken/Dongguan/3839/2013|2013.964:0.006135243287):0.001799628635,H9N2_Avian_KJ725013_A/turtledove/Guangxi/49B6/2013|2013.197:0.008586082709):0.001294611604,H9N2_Avian_KP414287_A/chicken/Shenzhen/844/2013|2013.937:0.01022620615):0.001326802932,H9N2_Avian_KJ426358_A/chicken/Jiangsu/YZ0657/2012|2012.419:0.004063372257):0.001155286747,(H9N2_Avian_KP185725_A/ck/Guizhou/6/2011|2011.500:0.001923709965,H9N2_Avian_KM113134_A/chicken/Guizhou/C4058/2011|2011.871:0.0048387095):0.004896864949):0.002206508393):0.003660133507):0.001411196713,((((((((H9N2_Avian_KJ426354_A/chicken/Jiangsu/TM55/2013|2013.085:1.264123474e-16,H9N2_Avian_KJ426352_A/chicken/Shandong/ZL1/2013|2013.247:-1.264123474e-16):0.001869262599,H9N2_Avian_KC464599_A/brambling/Beijing/16/2012|2012.849:0.001496908845):0.00425639347,(H9N2_Avian_KC821157_A/chicken/Beijing/HD/2010|2010.833:0.004495949602,H9N2_Avian_KJ426432_A/chicken/Jiangsu/SQ79/2011|2011.047:0.001577860354):0.0005676880566):0.0005648186988,(H9N2_Avian_KJ426437_A/chicken/Beijing/B7/2010|2010.921:0.00231492189,H5N2_Avian_KF150635_A/chicken/Jiangsu/1001/2013|2013.277:0.01140194429):0.001928826254):0.0005441452577,H9N2_Avian_KC821156_A/chicken/Hebei/ZR/2010|2010.833:0.00230774663):0.0006182560356,H9N2_Avian_KC821169_A/chicken/Hebei/FL/2011|2011.915:0.002779634571):0.001675321364,((((((H9N2_Swine_KC779053_A/swine/Henan/Y1/2009|2009.499:0.02452181175,H9N2_Avian_KP865784_A/chicken/Shanghai/340/2009|2009.918:0.0005008481628):0.0007238757762,H9N2_Avian_KC768050_A/duck/Shanghai/C164/2009|2009.841:0.000599543395):0.004085641062,H9N2_Avian_KP865785_A/chicken/Shanghai/441/2009|2009.918:0.004421380215):0.0005613977726,H9N2_Avian_KP865758_A/chicken/Jiangsu/925/2009|2009.918:0.002347233423):0.0005608894285,H9N2_Avian_KC821154_A/chicken/Shandong/10/2010|2010.748:0.01003255629):0.001774563518,(H9N2_Avian_KM113262_A/chicken/Yunnan/C1212/2010|2010.214:0.004046358827,H9N2_Avian_KF367739_A/chicken/Guangxi/G8/2009|2009.871:0.002027832087):0.008139635369):0.001476028402):0.002008998567,H9N2_Avian_JQ356879_A/chicken/Zhejiang/607/2011|2011.452:0.01079613429):0.001158071808):0.002547322039):0.002636080626,((((((((((((((((((((H9N2_Avian_KY056298_A/chicken/Zhejiang/221/2016|2016.082:0.002414991443,H7N9_Avian_KY751149_A/chicken/Jiangsu/JS11/2016|2016.323:0.002976698528):0.0002048039438,H9N2_Avian_KU720450_A/chicken/Shanghai/15/2015|2015.367:0.0004611534109):0.0001712648535,(H7N9_Avian_KY751150_A/chicken/Shandong/SD216/2016|2016.951:0.0006353651996,H7N9_Avian_MF630358_A/chicken/Zhejiang/S1074/2016|2016.353:0.00340042597):0.001190196785):0.0002081450946,H7N9_Avian_MF630430_A/chicken/Zhejiang/SD001/2016|2016.000:0.001137978429):0.0004008839285,H9N2_Avian_KY415774_A/chicken/Ganzhou/GZ140/2016|2016.145:0.002978819154):0.0006234695761,(H9N2_Avian_MF795002_A/chicken/Daye/DY0602/2017|2017.195:0.004227498684,H9N2_Avian_KY415748_A/chicken/Hubei/ZYSJF15/2016|2016.063:0.0004977226428):0.002747794737):0.0008458419391,H9N2_Avian_KY415772_A/duck/Ganzhou/GZ188/2016|2016.071:0.001504884723):0.0004877109846,(H9N2_Avian_MG192160_A/chicken/Fujian/SD056/2017|2017.200:-2.869430533e-17,H9N2_Avian_MG192161_A/chicken/Fujian/SD070/2017|2017.200:2.869430533e-17):0.006489288585):0.002749575696,(((((((H10N8_Human_KJ406550_A/Jiangxi/IPB13c/2013|2013.967:2.937644386e-16,H10N8_Human_KJ406549_A/Jiangxi/IPB13b/2013|2013.959:-2.937644386e-16):0.002744055073,H9N2_Avian_KX130843_A/chicken/Guangxi/C227/2015|2015.156:0.002646663989):0.0002461354053,(H9N2_Avian_KU143411_A/duck/Wenzhou/YHQL64/2014|2014.953:0.001221990205,H9N2_Avian_MG204049_A/chicken/Xiamen/09/2015|2015.704:0.00213435351):0.0004364363813):0.0001418618938,H7N9_Avian_MF630230_A/chicken/Hunan/SD019/2014|2014.132:0.001203786611):0.0001284200129,H9N2_Avian_KP285350_A/chicken/Jiangxi/1202/2014|2014.011:0.001213104067):0.0002385827575,H9N2_Avian_KP286238_A/duck/Jiangxi/36485/2013|2013.992:0.0004313706307):0.0001459332444,H10N8_Avian_KP286046_A/chicken/Jiangxi/1270/2014|2014.011:-0.0001483333991):0.0006962399645):0.0005767264259,(H10N6_Avian_KP286406_A/chicken/Jiangxi/13266/2014|2014.241:-2.132770763e-16,H10N6_Avian_KP285934_A/chicken/Jiangxi/12272/2014|2014.203:2.132770763e-16):0.001557347766):0.001317281745,(((((((((H10N8_Avian_KP285358_A/chicken/Jiangxi/1204/2014|2014.011:0.0001316924706,H10N8_Avian_KY402020_A/chicken/Hebei/SJZ01/2015|2015.068:0.001880645862):0.0007517792618,H9N2_Avian_KP285198_A/chicken/Jiangxi/20489/2013|2013.666:-7.879241203e-05):3.940762893e-05,H10N8_Avian_KP285406_A/chicken/Jiangxi/28113/2013|2013.838:-3.940762893e-05):0.0002557269995,H9N2_Avian_KP285166_A/chicken/Jiangxi/20446/2013|2013.666:0.0004146044678):0.0004647591206,H10N8_Avian_KP285454_A/chicken/Jiangxi/34609/2013|2013.975:0.0008779872857):0.0004637651688,((H9N2_Avian_KM076705_A/Anser_fabalis/China/HuBS428/2014|2014.041:-6.991198819e-05,H9N2_Avian_KP415277_A/chicken/Jinan/4225/2013|2013.825:0.0007386088832):3.49688368e-05,H9N2_Avian_KM113078_A/chicken/Hubei/SC122/2013|2013.359:-3.49688368e-05):0.0002066831116):0.0004033637645,H9N2_Avian_MG280704_A/chicken/Anhui/WB/2014|2014.427:0.004853225843):0.001108406231,H7N9_Human_KY621543_A/Qingyuan/GIRD01/2017|2017.036:0.01283936728):0.001007112086,H9N2_Avian_KX598643_A/chicken/Hubei/SIC3/2012|2012.953:0.001496752331):0.0006393992585):0.0009540159823,(H9N2_Avian_KT338301_A/chicken/Shandong/1167/2015|2015.340:0.001412639557,H9N2_Avian_MG063462_A/chicken/Huaian/HA9/2016|2016.293:0.01090794605):0.003260821771):0.0007601651021,(((((H9N2_Avian_KX598662_A/chicken/Guangdong/SIC18/2014|2014.500:0.001876822186,H9N2_Avian_KX598660_A/chicken/Guangxi/SIC20/2014|2014.500:0.001482523061):0.0003858744247,H9N2_Human_KU217320_A/Zhongshan/201501/2015|2015.101:0.0009580314548):0.002993290338,(H9N2_Avian_KP414743_A/chicken/Suzhou/4822/2013|2013.819:0.002451938669,H9N2_Avian_KX598672_A/chicken/Guangdong/SIC41/2015|2015.123:0.004310975755):0.001109923614):0.001641153578,H9N2_Avian_LC208473_A/chicken/Japan/AQ-HE14/2015|2015.441:0.009772889736):0.002350749737,((H9N2_Avian_KX598653_A/chicken/Guangxi/SIC15/2013|2013.953:0.004433728324,H9N2_Human_KM455873_A/Lengshuitan/11197/2013|2013.885:0.0009636363226):0.0008771854147,H9N2_Avian_KX598652_A/chicken/Guangxi/SIC22/2014|2014.038:0.003185462857):0.0018985177):0.0004144238445):0.0007980842962,((((((H9N2_Avian_KP416447_A/chicken/Dongguan/1674/2014|2014.140:0.000812371339,H9N2_Avian_KT699057_A/Anser_fabalis/Anhui/L139/2014|2014.962:0.005935828969):0.0006266018221,H9N2_Avian_MF794994_A/chicken/Jingmen/JM0305/2017|2017.195:0.006212571635):0.0005966656674,(H9N2_Avian_KU143415_A/duck/Wuhan/WHYF14/2014|2014.953:-3.883835556e-16,H9N2_Avian_KU143413_A/chicken/Wuhan/JXQL01/2015|2015.038:3.883835556e-16):0.001406674035):0.0005431083209,H9N2_Avian_KX598674_A/chicken/Sichuan/SIC36/2014|2014.953:0.002156626478):0.0009564632717,(H9N2_Avian_MF568512_A/chicken/Hubei/01/2015|2015.786:0.004344871828,H7N9_Human_MF370247_A/Changsha/26/2017|2017.093:0.002432212059):0.007349075561):0.0006652109838,H7N9_Avian_KY751159_A/chicken/Guangdong/GD20/2017|2017.014:0.009519526671):0.00327191464):0.001449821416,H9N2_Avian_MG063464_A/chicken/Xuzhou/XZ270/2016|2016.364:0.01022824459):0.0008944084279,((((((H9N2_Avian_LC000597_A/muscovy_duck/Vietnam/LBM694/2014|2014.515:0.00281397868,H6N2_Avian_KT267015_A/pigeon/Guangxi/158/2014|2014.148:0.001235565448):0.001662752195,H9N2_Avian_KT164852_A/chicken/Hubei/2014|2014.403:0.009999000216):0.0006485050442,H9N2_Avian_KP865769_A/duck/Anhui/C313/2012|2012.918:0.001367277941):0.0008057789182,(H7N9_Avian_KP413175_A/chicken/Shenzhen/742/2013|2013.940:0.00141663138,H9N2_Avian_KM609705_A/chicken/Shaanxi/xa0414/2013|2013.282:0.001938941294):0.0007336610023):0.00246710945,((((H9N2_Avian_MG051189_A/chicken/Anhui/AH326/2016|2016.219:0.003103894376,H9N2_Avian_MG063463_A/chicken/Anhui/AH329/2016|2016.529:0.001619398495):0.0006222738439,H9N2_Avian_LC208481_A/chicken/Japan/AQ-HE61/2015|2015.512:0.004113784415):0.002901334633,H9N2_Avian_KX598670_A/chicken/Shandong/SIC34/2014|2014.871:0.004649079215):0.001180674345,H9N2_Avian_KY415771_A/chicken/Ganzhou/GZ86/2016|2016.071:0.005663407374):0.001002929759):0.0006466652719,(((H9N2_Avian_LC208505_A/duck/Japan/AQ-HE5/2015|2015.422:0.004407224715,H9N2_Avian_MG063465_A/chicken/Suqian/SQ1602/2016|2016.299:0.004404982534):0.0007499225154,H9N2_Human_KX595339_A/Hunan/44557/2015|2015.912:0.01026641219):0.002489962873,(H5N6_Avian_KY415778_A/chicken/Ganzhou/GZ50/2015|2015.945:0.005175186376,H9N2_Human_KX808589_A/Guangdong/MZ058/2016|2016.452:0.002968471209):0.001538709094):0.001364689525):0.002578586209):0.002843365093,(((((((((H9N2_Avian_KF259968_A/chicken/Rizhao/437/2013|2013.500:0.002393829397,H9N2_Avian_KR010420_A/common_teal/Nanji/NJ-101/2014|2014.301:0.004384512536):0.0008726923126,H9N2_Avian_KM113222_A/duck/Zhejiang/C2046/2012|2012.375:-0.0002134158238):0.0006835340993,H9N2_Avian_KX598648_A/chicken/Fujian/SIC16/2014|2014.500:0.004904312923):0.0009312374641,H4N2_Avian_KU160972_A/duck/Hubei/S2227/2012|2012.419:0.002714288133):0.0004390730684,H9N2_Avian_KP285750_A/duck/Jiangxi/8358/2013|2013.137:0.00561596682):0.003408353276,H9N2_Avian_JF906207_A/chicken/China/AH-10-01/2010|2010.918:0.006411415771):0.0009604443449,((H9N2_Avian_KF714784_A/chicken/Hunan/12/2011|2011.921:0.00119047544,H9N2_Avian_KF714776_A/chicken/Hunan/1/2012|2012.085:0.002843084235):0.003394685168,H9N2_Avian_KX598642_A/chicken/Sichuan/SIC8/2013|2013.038:0.006892424783):0.001513558193):0.002880701928,H9N2_Avian_KM113150_A/chicken/Hunan/C3229/2012|2012.981:0.006130534574):0.001482379906,((H9N2_Avian_KC821145_A/chicken/Henan/DY/2009|2009.000:0.001738918967,H9N2_Avian_KM113238_A/chicken/Chongqing/C1258/2011|2011.214:0.007106361243):0.0008944641827,H9N2_Avian_KM113198_A/chicken/Guangxi/C2163/2012|2012.375:0.01083094424):0.002719746186):0.0007939133276):0.007436993387,(((((H9N2_Avian_AB836740_A/chicken/Quang_Ninh/26/2013|2013.271:0.003029452477,H9N2_Avian_AB841273_A/muscovy_duck/Vietnam/LBM417/2013|2013.345:0.002378718896):0.001130648889,H9N2_Avian_LC028177_A/muscovy_duck/Vietnam/LBM719/2014|2014.707:0.002956543731):0.004657086313,H9N2_Avian_KU311582_A/chicken/HoChiMinh/0181/2013|2013.468:0.004223315717):0.002111751901,H9N2_Avian_LC331896_A/chicken/Vietnam/HU4-2/2015|2015.849:0.01302070829):0.005793828207,H9N2_Avian_KM113214_A/chicken/Chongqing/C2093/2013|2013.359:0.01213662692):0.00654988299):0.001210364254,((((((((((H9N2_Avian_KJ426519_A/chicken/Henan/01/2009|2009.060:0.004011927346,H9N2_Avian_JF795145_A/chicken/Shandong/01/2009|2009.123:0.01103472442):0.0004465797585,H9N2_Avian_KP865781_A/chicken/Shanghai/5/2003|2003.918:0.002927321426):0.0009106605083,((H9N2_Avian_AB753218_A/African_Stonechat/Vietnam/8/2009|2009.871:-3.116985132e-17,H9N2_Avian_AB753202_A/Rock_Pigeon/Vietnam/6/2009|2009.871:3.116985132e-17):-2.182288475e-16,H9N2_Avian_AB753193_A/Japanese_Quail/Vietnam/4/2009|2009.871:2.182288475e-16):0.00557258651):0.001828189868,H9N2_Avian_KJ426526_A/chicken/Jiangsu/03/2007|2007.205:0.002220581667):0.004523395038,(((H9N2_Avian_CY087180_A/chicken/Tibet/S4/2009|2009.690:0.004007512726,H9N2_Avian_CY087172_A/chicken/Tibet/S1/2009|2009.690:0.0007167068892):0.0003833972749,H9N2_Avian_CY087188_A/duck/Tibet/S2/2009|2009.690:0.0002804600755):0.003159429623,H5N2_Avian_JX565020_A/chicken/Tibet/LZ01/2010|2010.953:0.00640013615):0.006147265847):0.0003310506681,H9N2_Avian_KJ426520_A/chicken/Shandong/07/2009|2009.496:0.01253409886):0.0002536579661,(((((H9N2_Avian_GQ202042_A/chicken/Hebei/Y2/2009|2009.200:0.000601002828,H9N2_Avian_GQ202048_A/chicken/Hebei/C4/2008|2008.285:0.0007379800948):0.0001356599628,H9N2_Avian_GQ202062_A/chicken/Hebei/A/2007|2007.871:-0.0001360390883):0.000292006362,H9N2_Avian_FJ534544_A/chicken/Henan/1-2/2008|2008.025:0.001052031145):0.002683543847,(H9N2_Avian_KJ426527_A/chicken/Henan/Z01/2007|2007.016:0.007020735168,H9N2_Avian_JF795079_A/chicken/Shandong/BD/2008|2008.953:0.005246424656):0.001391426271):0.003388678951,(H9N2_Avian_FJ581428_A/chicken/Zhejiang/HJ/2007|2007.500:0.003816704434,H9N2_Avian_KJ426524_A/chicken/Jiangsu/02/2008|2008.088:0.007070173846):0.001781458458):0.000558129261):0.001252362125,(H9N2_Avian_KF768249_A/chicken/Guangxi/LF/2007|2007.885:7.544632765e-17,H9N2_Avian_KF768222_A/duck/Guangxi/NN/2006|2006.066:-7.544632765e-17):0.009349793873):0.0009802223617,(H9N2_Avian_KF367732_A/chicken/Guangdong/G7/2009|2009.871:0.001804174544,H9N2_Avian_KF259897_A/chicken/Hong_Kong/NT149W/2011|2011.500:0.01189019268):0.01511580641):0.002470894421,(((((H6N2_Avian_KJ200856_A/duck/Hubei/S4135/2010|2010.940:0.002353015668,H9N2_Avian_KM113126_A/chicken/Hubei/C4071/2010|2010.989:0.0003292078722):0.004182740948,H9N2_Avian_KM113094_A/chicken/Hubei/C4196/2009|2009.984:0.002613008226):0.001242974046,(H9N2_Avian_KM113278_A/duck/Hubei/C1146/2011|2011.214:0.002578729912,H9N2_Avian_KM113206_A/chicken/Sichuan/C2151/2012|2012.375:0.006248302875):0.003624885539):0.001032863037,(((H9N2_Avian_KM609680_A/chicken/Shanxi/0703/2012|2012.501:-0.0002260084508,H9N2_Avian_KM609709_A/chicken/Jilin/1031/2012|2012.830:0.001565730472):0.0001130239044,H9N2_Avian_KM609707_A/chicken/Liaoning/0704/2012|2012.504:-0.0001130239044):0.0008311469548,H9N2_Avian_MG280657_A/chicken/Jiangsu/YZ640/2012|2012.318:-0.0001608531358):0.008491034893):0.001968066978,H9N2_Avian_KP865757_A/chicken/Hunan/2351/2009|2009.918:0.008518185959):0.009980438931):0.0008039120547):0.001151438141,(H9N2_Avian_KC767260_A/chicken/Shaanxi/11/2012|2012.877:0.005712036849,H9N2_Avian_KM113142_A/chicken/Hunan/C3247/2009|2009.800:0.001736723781):0.01976413871):0.0007861320158):0.002223351366,(H9N2_Avian_KU311593_A/chicken/VungTau/0189/2014|2014.192:0.01020060037,H9N2_Avian_KU311625_A/chicken/HoChiMinh/0201/2014|2014.271:0.008409148388):0.02295587209):0.002110776837,(H9N2_Human_MF440739_A/Beijing/1/2017|2017.321:0.02480517817,H9N2_Human_MF440731_A/Beijing/1/2016|2016.945:0.02046762299):0.0109471381):0.01242136681,H9N2_Avian_KU042583_A/duck/Zhejiang/727036/2014|2014.567:0.03128303583):0.007024499667,((((((((((((((((((((((((((((((H5N6_Avian_KU042794_A/chicken/Zhejiang/727026/2014|2014.567:-4.404518435e-05,H5N6_Avian_KU042793_A/chicken/Zhejiang/727022/2014|2014.567:0.002054315764):0.0002590465206,H5N2_Avian_KX160174_A/chicken/Heilongjiang/S7/2014|2014.595:0.001757204631):0.000920721976,H5N6_Avian_KU143409_A/duck/Wuhan/JXYFB22/2015|2015.038:0.003146357596):0.0005141887095,H5N6_Avian_KP286102_A/chicken/Dongguan/2690/2013|2013.962:-0.0001921060635):9.681052626e-05,H5N6_Avian_KP284998_A/chicken/Shenzhen/2464/2013|2013.948:-9.681052626e-05):8.197037128e-05,(H5N6_Avian_KP285022_A/duck/Dongguan/3069/2013|2013.962:3.98202584e-17,H5N6_Avian_KP285006_A/duck/Dongguan/2685/2013|2013.962:-3.98202584e-17):0.0005908300471):0.0001818111097,(H5N6_Avian_KP285326_A/goose/Shantou/1791/2014|2014.195:-2.452261383e-16,H5N6_Avian_KP285318_A/goose/Shantou/1763/2014|2014.195:2.452261383e-16):0.002512474922):0.0001886032266,(((H5N6_Avian_KX094411_A/duck/Guangzhou/021/2014|2014.038:0.0004117660518,H5N6_Avian_KJ754146_A/duck/Guangdong/GD01/2014|2014.200:0.004312453564):0.00107406431,H5N6_Swine_KT313405_A/swine/Guangdong/1/2014|2014.460:-0.0003985071314):0.0001996315225,H5N6_Avian_KP286110_A/chicken/Dongguan/3363/2013|2013.962:-0.0001996315225):0.0004928907581):0.0001718815939,H5N6_Avian_KM496978_A/duck/Laos/XBY004/2014|2014.192:0.003195974741):0.00011674104,H5N6_Human_KR063688_A/Changsha/1/2014|2014.145:0.002580523126):0.0001242225435,(((H5N6_Avian_KP765797_A/duck/Guangzhou/41227/2014|2014.978:0.000805809277,H5N6_Avian_LC028201_A/duck/Vietnam/LBM752/2014|2014.781:0.002571142906):0.0002127183538,H5N6_Avian_KX638408_A/peregrine_falcon/HK/4955/2015|2015.271:0.002495278346):0.0005734424332,((H5N6_Avian_MF399613_A/Great_Crested_Grebe/Ningxia/482-26/2015|2015.860:0.0006779506862,H5N6_Avian_MF399589_A/Ferruginous_Pochard/Ningxia/479-16/2015|2015.860:0.00133571399):0.000371251168,H5N6_Avian_MF399637_A/Falcated_Duck/Ningxia/484-29/2015|2015.860:0.0003013767725):0.002661687597):5.348690568e-05):0.0004150151606,(((((((H5N6_Avian_KU143398_A/turtledove/Wuhan/WHBJ28/2014|2014.953:-2.945763631e-17,H5N6_Avian_KU143397_A/turtledove/Wuhan/WHBJ12/2014|2014.953:2.945763631e-17):-1.374927201e-16,H5N6_Avian_KU143400_A/turtledove/Wuhan/HKBJ43/2015|2015.038:1.374927201e-16):1.571616903e-16,H5N6_Avian_KU143399_A/turtledove/Wuhan/HKBJ27/2015|2015.038:-1.571616903e-16):0.0002056899342,((H5N6_Avian_KU143404_A/duck/Wuhan/WHYF03/2015|2015.038:0.001534601513,H5N6_Avian_KU143401_A/chicken/Wuhan/WHYJ01/2015|2015.038:-0.0001948794913):9.753906018e-05,H5N6_Avian_KU143403_A/chicken/Wuhan/WHYJ02/2015|2015.038:-9.753906018e-05):0.0004656073106):0.0005811663269,H5N6_Avian_KY415751_A/duck/Hubei/ZYSYF1/2015|2015.871:9.123391801e-05):0.0008853908279,(H5N6_Avian_LC279865_A/muscovy_duck/Quang_Ninh/254/2016|2016.170:0.003625428501,H5N6_Avian_LC279765_A/muscovy_duck/Vietnam/LBM809/2015|2015.858:0.001766261469):0.00114871116):0.0002324208689,(H5N2_Avian_KY056292_A/chicken/Zhejiang/194/2016|2016.082:0.0007107376104,H5N6_Avian_MF960014_A/duck/Anhui/S4/2016|2016.022:0.0006289844111):0.001806986106):0.001464348243):0.0004208194822,H5N6_Human_KP765789_A/Guangzhou/39715/2014|2014.942:0.004189850435):0.0009822427639,((H5N6_Avian_LC279790_A/muscovy_duck/Vietnam/LBM817/2015|2015.858:-1.546233767e-16,H5N6_Avian_LC279857_A/chicken/Nha_Trang/129/2015|2015.868:1.546233767e-16):0.004420290733,H5N6_Avian_LC208521_A/duck/Japan/AQ-HE72/2015|2015.575:0.001647205692):0.002534732872):0.000620303971,((((H5N1_Avian_KY437808_A/chicken/Anhui/QD1/2014|2014.156:0.002859016749,H5N1_Avian_KJ683889_A/chicken/Yunnan/1/2014|2014.110:0.004589226608):0.0003534035292,(H5N6_Avian_KT454948_A/Gallinula_chloropus/Guangdong/GZ174/2014|2014.685:-0.000372366202,H5N6_Avian_KT454940_A/Copsychus_saularis/Guangdong/SW8/2014|2014.584:0.002386694469):0.002376502215):0.0007259144116,(((H3N6_Avian_KX121255_A/duck/Hunan/146/2014|2014.866:0.0007416604365,H5N6_Avian_KX121199_A/goose/Hunan/118/2014|2014.863:-7.213265979e-05):3.612697874e-05,H5N6_Avian_KX121207_A/duck/Hunan/144/2014|2014.866:-3.612697874e-05):0.001479198989,H5N6_Avian_KP732663_A/duck/Eastern_China/S0908/2014|2014.685:0.003239440779):0.001684948137):0.0005002244263,(((H5N1_Avian_KM251499_A/duck/Sichuan/NCXN10/2014|2014.318:0.0007699995689,H5N1_Avian_KM251500_A/duck/Sichuan/NCXN11/2014|2014.318:-0.0001013026738):5.067500862e-05,H5N1_Avian_KM251501_A/pigeon/Sichuan/NCXN29/2014|2014.318:-5.067500862e-05):0.001535999485,(H5N1_Avian_AB979504_A/duck/Vietnam/LBM638/2014|2014.285:3.973674859e-17,H5N1_Avian_AB979488_A/muscovy_duck/Vietnam/LBM635/2014|2014.285:-3.973674859e-17):0.0004761513392):0.0030615763):0.0003317748533):0.0005288565451,H5N6_Swine_KT313413_A/swine/Guangdong/2/2014|2014.460:0.002160973172):0.0007095173284,H3N6_Avian_KR919742_A/duck/Guangxi/175D12/2014|2014.534:0.005430704083):0.0006653552162,H5N6_Avian_KT952273_A/wild_pigeon/Jilin/CC01/2014|2014.463:0.005044566777):0.0001520604796,(((((((((((((H5N6_Avian_LC318656_A/grey-faced_buzzard/Aomori/10/2016|2016.989:-0.0001616134246,H5N6_Avian_LC276846_A/peregrine_falcon/Niigata/15/2016|2016.915:0.001500398892):8.080986322e-05,H5N6_Avian_LC314511_A/black-headed_gull/Ibaraki/0803-194/2016|2016.926:-8.080986322e-05):9.318889919e-05,H5N6_Avian_KY576123_A/common_teal/Korea/W559/2017|2017.008:0.001247462135):7.48640994e-05,H5N6_Avian_LC318648_A/whooper_swan/Aomori/9/2016|2016.992:0.0005959209792):0.0003323986864,H5N6_Avian_LC317079_A/peregrine_falcon/Hokkaido/X7/2016|2016.948:0.001009137789):0.0001752991838,H5N6_Avian_LC318849_A/coot/Iwate/13/2016|2016.973:0.001502080322):0.0002905847639,H5N6_Avian_LC274974_A/northern_goshawk/Mie/2412C007/2016|2016.951:0.0005480060919):0.0003155915595,H5N6_Avian_LC309006_A/mandarin_duck/Tochigi/0902C033/2017|2017.137:0.0003554683018):0.0004119584254,H5N6_Avian_LC308998_A/eastern_buzzard/Oita/4401F005/2017|2017.030:0.002954974931):0.001806672592,(((((H5N6_Avian_LC318921_A/peregrine_falcon/Niigata/12/2017|2017.000:4.443931783e-05,H5N6_Avian_LC316684_A/tundra_swan/Niigata/1511C003/2016|2016.904:0.002644344937):0.0004823585986,H5N6_Avian_LC276870_A/peregrine_falcon/Gifu/2102A008/2017|2017.148:0.002221330543):0.0006610614832,H5N6_Avian_LC275014_A/coot/Shiga/2501T010/2017|2017.008:0.002043115656):0.000240619572,((H5N6_Avian_LC274903_A/snowy_owl/Akita/0051D008/2016|2016.893:-1.168816015e-16,H5N6_Avian_LC274911_A/snowy_owl/Akita/0051D010-4/2016|2016.893:1.168816015e-16):0.0006102624666,H5N6_Avian_LC276804_A/chicken/Miyazaki/21/2016|2016.967:0.002076657746):0.0004366108913):0.0002415994735,(H5N6_Avian_KY402058_A/whooper_swan/Korea/Gangjin_49_2/2016|2016.885:1.170018913e-16,H5N6_Avian_KY402050_A/whooper_swan/Korea/Gangjin_48/2016|2016.885:-1.170018913e-16):0.001019434157):0.0002786545439):0.0005541251946,(H5N6_Avian_LC314559_A/black-headed_gull/Hyogo/2801E009/2017|2017.047:1.355489464e-16,H5N6_Avian_LC275030_A/mute_swan/Hyogo/2801ITM001/2017|2017.033:-1.355489464e-16):0.002828640048):0.001009245559,H5N6_Avian_LC276812_A/chicken/Kumamoto/45/2016|2016.984:0.0008474169943):0.001754364564,(H5N6_Avian_KT454956_A/Syrrhaptes_paradoxus/Guangdong/ZH283/2015|2015.137:0.001082681125,H5N6_Avian_LC208497_A/chicken/Japan/AQ-HE144/2015|2015.899:0.003637761971):0.001074300421):0.003308250161):5.505928921e-05,(H5N6_Avian_KX151177_A/Pavo_cristatus/Jiangxi/JA1/2016|2016.156:0.001857138461,H5N6_Avian_MF182414_A/goose/Guangdong/QY01/2016|2016.803:0.003564842527):0.005253390673):0.001260875504,H5N6_Avian_MF960012_A/goose/Yangzhou/YZ587/2016|2016.381:0.007757138629):0.0009207733954,((H5N6_Avian_KP090448_A/chicken/Jiangxi/NCDZT1126/2014|2014.490:0.0007717723263,H5N6_Avian_KP090440_A/chicken/Jiangxi/NCDZT1123/2014|2014.490:-0.0001022445496):0.002565770697,H5N6_Avian_MF960013_A/chicken/Xuzhou/XZ6/2016|2016.118:0.007671553991):0.003518838673):0.0004107404508,((H5N1_Avian_KP288325_A/duck/Nanchang/9789/2013|2013.748:0.001389545254,H5N1_Avian_KP288317_A/quail/Nanchang/6631/2013|2013.748:0.0006247830124):0.001363588341,H9N2_Avian_KY794636_A/duck/Guangdong/A9/2016|2016.038:0.004041115332):0.002619114261):0.001243859816,H5N6_Avian_KY437776_A/goose/Guangdong/YJD/2014|2014.833:0.01137883465):0.002263567921,(((((((((((((H5N6_Avian_KP732661_A/duck/Eastern_China/S0711/2014|2014.523:0.001655448342,H5N6_Avian_KP286438_A/duck/Jiangxi/13484/2014|2014.241:-0.0003157263209):0.0001587109472,H5N6_Avian_KP286430_A/duck/Jiangxi/13475/2014|2014.241:-0.0001587109472):0.0002151862722,(H5N6_Avian_KY437784_A/chicken/Yangzhou/YD1/2014|2014.666:-0.000328158984,H5N6_Avian_KM873647_A/swan_goose/Jilin/JL01/2014|2014.414:0.02325505985):0.001089734071):0.0002632252687,H5N6_Avian_KU042790_A/goose/Zhejiang/925108/2014|2014.732:0.003181809514):0.0009938144562,(H5N6_Avian_KM251492_A/Anas_crecca/Hubei/Chenhu1623-5/2014|2014.214:0.0031230753,H5N6_Avian_KP083452_A/migratory_waterfowl/Hubei/Chenhu1306/2014|2014.153:-0.0004409983208):0.00105267884):0.0003668811118,H5N6_Avian_KY415777_A/chicken/Ganzhou/GZ21/2015|2015.945:0.004411712453):0.0002995906013,H5N6_Avian_KY171248_A/chicken/Vietnam/NCVD14-A324/2014|2014.315:0.003078934524):0.0001235807326,H5N2_Avian_KU042780_A/goose/Zhejiang/77167/2014|2014.512:0.003603817475):0.0004237558395,(((H5N6_Avian_KY171641_A/Pheasant/Vietnam/NCVD14-A367/2014|2014.600:0.002174445987,H5N6_Avian_KY171687_A/chicken/Vietnam/NCVD-15A17/2015|2015.195:0.001866935152):0.0006961086521,H5N6_Avian_KY171669_A/duck/Vietnam/NCVD14-A418/2014|2014.647:0.000650291988):0.0009383982329,H5N6_Avian_LC050600_A/muscovy_duck/Quang_Ninh/5c112/2013|2013.279:0.001770812175):0.003165994928):0.0002034082876,((H5N6_Avian_KM251497_A/duck/Sichuan/NCXJ24/2014|2014.318:0.000818873115,H5N6_Avian_KM251493_A/chicken/Sichuan/NCJPL1/2014|2014.318:-0.0001486788703):0.0003024426064,H5N6_Avian_KM251495_A/duck/Sichuan/NCXJ15/2014|2014.318:0.0003699576385):0.003828814686):0.0003652053084,((H5N6_Avian_KJ807782_A/duck/Zhejiang/6D2/2013|2013.951:-4.210623619e-17,H5N6_Avian_KJ807781_A/chicken/Zhejiang/6C2/2013|2013.951:4.210623619e-17):0.0007500824282,H5N2_Avian_KJ933378_A/duck/Zhejiang/6DK19/2013|2013.953:0.0005899064925):0.001681510088):0.0001803100753,H5N6_Avian_KP284982_A/chicken/Shenzhen/1845/2013|2013.945:0.00251190221):0.0003185943744,(H5N6_Avian_KU143405_A/duck/Wenzhou/YHQL22/2014|2014.953:0.001010667655,H5N6_Avian_KU143406_A/duck/Taizhou/TZYG12/2015|2015.038:0.0003290543667):0.00239085955):0.005345781792):0.004323312524,H5N2_Avian_KU042778_A/duck/Zhejiang/727041/2014|2014.567:0.01170641118):0.004352022154,(H5N2_Avian_KU042782_A/chicken/Zhejiang/727079/2014|2014.567:-1.136868377e-16,H5N2_Avian_KU042783_A/chicken/Zhejiang/727159/2014|2014.567:1.136868377e-16):0.01720122298):0.00392214073,(((((((((((((((((H5N1_Avian_KY926756_A/chicken/Cameroon/16VIR3791-16/2016|2016.449:0.002086261017,H5N1_Avian_KY926764_A/duck/Cameroon/16VIR3791-21/2016|2016.408:0.0005997288203):0.0001158358683,H5N1_Avian_KY926748_A/chicken/Cameroon/16VIR3791-12/2016|2016.389:-0.0001173182061):0.0009893902564,((H5N1_Avian_MF112724_A/duck/Nigeria/16VIR5840-83/2016|2016.027:-7.341581565e-16,H5N1_Avian_MF112726_A/chicken/Nigeria/16VIR5840-85/2016|2016.047:7.341581565e-16):0.0005733204386,H5N1_Avian_MF112734_A/chicken/Nigeria/16VIR5840-93/2016|2016.178:0.001438993529):0.001040645708):0.0003580870995,(H5N1_Avian_MF112664_A/chicken/Nigeria/16VIR5840-23/2015|2015.104:0.000827995369,H5N1_Avian_MF112693_A/chicken/Nigeria/16VIR5840-52/2015|2015.233:-0.0001578011243):0.0003172893983):0.0004014977038,(((H5N1_Avian_KU971556_A/chicken/Burkina_Faso/15VIR1774-4/2015|2015.192:-1.883217015e-16,H5N1_Avian_KU971486_A/chicken/Burkina_Faso/15VIR1774-2/2015|2015.192:1.883217015e-16):0.0003205720886,(H5N1_Avian_KU971572_A/chicken/Ivory_Coast/15VIR2742-3/2015|2015.279:1.181980638e-16,H5N1_Avian_KU971564_A/duck/Ivory_Coast/15VIR2742-2/2015|2015.279:-1.181980638e-16):0.001019149933):0.0004158863476,((H5N1_Avian_KU971447_A/chicken/Ghana/15VIR5480-27/2015|2015.597:0.001125275222,H5N1_Avian_KU971431_A/duck/Ghana/15VIR5480-24/2015|2015.567:0.0008952396917):0.0007655787522,H5N1_Avian_KU971471_A/chicken/Ghana/15VIR5480-7/2015|2015.570:0.002609692189):0.0002596174644):0.0002810304026):0.002990149339,H5N1_Avian_MF112643_A/duck/Nigeria/16VIR5840-2/2015|2015.036:-0.002980810877):0.001831607364,((((H5N1_Avian_KU971303_A/chicken/Niger/15VIR2060-1/2015|2015.249:6.861595655e-17,H5N1_Avian_KU971311_A/chicken/Niger/15VIR2060-12/2015|2015.249:-6.861595655e-17):0.002697478112,H5N1_Avian_MF112644_A/goose/Nigeria/16VIR5840-3/2015|2015.033:0.001352066017):0.001905205902,H5N1_Avian_KU971587_A/turtledove/Ivory_Coast/15VIR2742-7/2015|2015.326:0.002840238922):0.0007059204437,H5N1_Avian_KX644142_A/chicken/Lebanon/157/2016|2016.452:0.008879807597):0.001776793969):0.0006827540486,(((H5N1_Avian_KP715089_A/whooper_swan/Henan/01B/2015|2015.014:-1.004300687e-16,H5N1_Avian_KP715073_A/common_pochard/Shanxi/16B/2015|2015.014:1.004300687e-16):1.908508497e-16,H5N1_Avian_KP715081_A/common_pochard/Henan/09L/2015|2015.014:-1.908508497e-16):2.009311377e-16,H5N1_Avian_KP715065_A/whooper_swan/Shanxi/17L/2015|2015.014:-2.009311377e-16):0.005388104111):0.001497282749,(H5N2_Avian_KY437792_A/chicken/Jiangsu/XZ216/2014|2014.225:0.0009294330927,H5N1_Avian_KP762514_A/chicken/Jiangsu/2477/2014|2014.458:0.001754333182):0.0002689094907):5.417300211e-05,((H5N1_Avian_KU042775_A/pigeon/Zhejiang/112089/2014|2014.885:3.224243838e-16,H5N1_Avian_KU042771_A/duck/Zhejiang/1220092/2014|2014.967:-3.224243838e-16):0.001074762551,H5N1_Avian_KU042772_A/goose/Zhejiang/112071/2014|2014.885:0.0009355123974):0.0002849643751):0.000264968887,H5N1_Avian_KU042776_A/pigeon/Zhejiang/112090/2014|2014.885:0.001868921715):0.003748682861,((((((((H5N1_Avian_KY171439_A/duck/Vietnam/NCVD-2736/2013|2013.066:0.0003695531626,H5N1_Avian_KY171351_A/chicken/Vietnam/NCVD-1982/2012|2012.734:0.0009725665599):0.0003156170823,H5N2_Avian_KP098028_A/duck/Vietnam/NCVD-KA415/2012|2012.929:0.003730238669):0.0001912028762,H5N1_Avian_KY171072_A/chicken/Vietnam/NCVD14-A380/2014|2014.299:0.005244302083):0.0003141349793,(H5N1_Avian_KC535012_A/Japanese_white-eye/Taoyuan/Q454/2012|2012.526:0.001082269297,H5N1_Avian_KF042285_A/hill_myna/Heilongjiang/0704/2012|2012.504:0.0009415931495):0.001046538253):0.0001804513191,(H5N2_Avian_LC010705_A/duck/Quang_Ninh/13c1-2-1/2013|2013.271:1.300021015e-16,H5N6_Avian_LC010697_A/duck/Vietnam/LBM360c1-4-1/2013|2013.099:-1.300021015e-16):0.00250910272):0.0001066115424,(H5N1_Avian_KP762504_A/chicken/Jiangsu/927/2013|2013.879:0.00249770237,H5N1_Avian_KY437768_A/goose/Yangzhou/0403/2014|2014.252:0.004252223285):0.001959362429):0.0002825741944,H5N1_Avian_KY171529_A/duck/Vietnam/NCVD-2848/2013|2013.162:0.001738520597):0.0003915306576,((H5N1_Avian_KX513194_A/swallow/Vietnam/NT24/2013|2013.263:0.0007389039205,H5N1_Avian_KY171463_A/Swiftlet/Vietnam/NCVD-3000/2013|2013.255:-6.870967578e-05):3.436077836e-05,H5N1_Avian_KX513180_A/swallow/Vietnam/NT22/2013|2013.263:-3.436077836e-05):0.002316771607):0.0008852563977):0.001686833434,H5N1_Avian_KY614905_A/chicken/Sleman/04160326/2016|2016.181:0.007827742163):0.001183992436,(H5N1_Avian_KY614936_A/muscovy_duck/Pekalongan/04160460/2016|2016.255:0.002420725825,H5N1_Avian_KY614873_A/chicken/Kuningan/08160178-003/2016|2016.208:0.0002758548244):0.004937218141):0.002193496591,(((((((H5N1_Avian_JN646721_A/duck/Zhejiang/224/2011|2011.123:-1.438233642e-16,H5N1_Avian_JN646726_A/duck/Zhejiang/2248/2011|2011.123:1.438233642e-16):0.001497499994,H5N1_Swine_KM028000_A/swine/Guangxi/592/2011|2011.156:0.001861845253):0.0007375762878,H5N1_Avian_CY146701_A/duck/Hunan/S4220/2011|2011.866:0.006074000119):0.0008316527375,H5N1_Avian_MF116325_A/goose/China/E43/2012|2012.378:0.005304930546):0.0001401895306,(H5N1_Avian_JX534590_A/wild_duck/Fujian/1/2011|2011.186:0.001100486478,H5N1_Avian_JX534598_A/wild_duck/Fujian/2/2011|2011.189:0.0009173104431):0.004117714016):0.001685186643,H5N1_Avian_KT762440_A/chicken/Guangxi/S2039/2009|2009.342:0.005241821282):0.001248031507,(H5N9_Avian_KP793728_A/chicken/Yuhang/2/2013|2013.271:-9.629037639e-17,H5N9_Avian_KP793724_A/chicken/Yuhang/1/2013|2013.271:9.629037639e-17):0.009857978184):0.0007543486439):0.001036784018,((H5N1_Avian_LC167751_A/Muscovy_duck/Vietnam/HU3-1403/2015|2015.619:0.003759136208,H5N1_Avian_LC167631_A/chicken/Vietnam/HU3-770/2015|2015.619:0.001643218619):0.002160246727,H5N1_Avian_LC167663_A/chicken/Vietnam/HU3-879/2015|2015.619:0.00676599766):0.00686597588):0.002243178878,H5N1_Avian_KF735644_A/barn_swallow/Hong_Kong/1161/2010|2010.247:0.00952585235):0.005676671818):0.01087535612,H5N1_Avian_GU182167_A/duck/Hunan/8/2008|2008.871:0.01579966381):0.005751600576,H5N6_Avian_KP732658_A/goose/Eastern_China/S0513/2013|2013.362:0.01793927497):0.005186780252):0.002920522717,((((((((((((((((((((((((((((H5N1_Avian_AB684229_A/mandarin_duck/Miyazaki/22M-765/2011|2011.200:0.0007595287501,H5N1_Avian_AB684098_A/chicken/Miyazaki/M6/2011|2011.038:-9.000097333e-05):0.002807362556,H5N1_Avian_AB684143_A/chicken/Oita/1/2011|2011.038:0.001245415466):6.760808235e-05,H5N1_Avian_AB629714_A/peregrine_falcon/Aomori/7/2011|2011.200:0.001270961757):0.000261795833,H5N1_Avian_AB617580_A/peregrine_falcon/Tochigi/15/2011|2011.123:-0.0002644875899):0.0006051989385,H5N1_Avian_JQ710458_A/Eurasian_eagle_owl/Korea/23/2010|2010.901:6.735635102e-05):0.0003083717665,H5N1_Avian_AB760280_A/hooded_crane/Kagoshima/110214-3/2011|2011.500:0.0003610794809):0.0004746737012,H5N1_Avian_JQ710450_A/mandarin_duck/Korea/PSC24-24/2010|2010.989:0.0008710765305):0.0004259411394,(H5N1_Avian_AB612910_A/duck/Hokkaido/WZ101/2010|2010.784:2.592630279e-16,H5N1_Avian_AB612902_A/duck/Hokkaido/WZ83/2010|2010.784:-2.592630279e-16):0.0009184697541):0.0003506913451,(H5N1_Avian_AB760240_A/hooded_crane/Kagoshima/1/2010|2010.500:0,H5N1_Avian_AB760272_A/hooded_crane/Kagoshima/4612J004/2010|2010.500:0):0.0008261748337):0.0004518579449,(H5N1_Avian_AB615238_A/tufted_duck/Fukushima/2/2011|2011.038:0.002967817381,H5N1_Avian_AB684084_A/chicken/Shimane/1/2010|2010.871:0.001072536455):0.001662519695):0.003530409218,(((((H5N1_Avian_AB520709_A/whooper_swan/Mongolia/6/2009|2009.367:0.0003538486695,H5N1_Avian_GQ386152_A/bean_goose/Tyva/10/2009|2009.471:0.000985873352):0.0003556302081,H5N1_Avian_GU477545_A/brown-headed_gull/Qinghai/9/2009|2009.452:0.002331250968):0.0002167297732,H5N1_Avian_GQ386144_A/grebe/Tyva/3/2009|2009.471:0.001126723317):0.0001144981118,(H5N1_Avian_AB523776_A/common_goldeneye/Mongolia/X60/2009|2009.534:-0.0001355657129,H5N1_Avian_GU477546_A/brown-headed_gull/Qinghai/19/2009|2009.452:0.0008050934896):0.001236600391):0.0005305696294,H5N1_Avian_HQ131677_A/great_crested_grebe/Tyva/22/2010|2010.452:0.004206842508):0.001145843794):0.00126574011,(H5N1_Avian_HQ630839_A/grebe/Tyva/2/2010|2010.471:0.002027204042,H5N1_Avian_AB569349_A/whooper_swan/Mongolia/1/2010|2010.367:0.00268814489):0.006772190853):0.0005356408703,H5N1_Avian_JQ638680_A/goose/Jiangsu/k0403/2010|2010.110:0.003353183531):0.001176599847,H5N1_Avian_CY063319_A/great_crested-grebe/Qinghai/1/2009|2009.367:0.005990340059):0.002344375907,(((((H5N1_Avian_EU672458_A/chicken/Primorje/1/2008|2008.271:0.002320184725,H5N1_Avian_AB458248_A/whooper_swan/Aomori/2/2008|2008.500:-0.0003078707578):0.0001541365035,H5N1_Avian_AB436734_A/whooper_swan/Akita/1/2008|2008.500:-0.0001541365035):0.00238111114,H5N1_Avian_KJ003988_A/duck/Hubei/xn/2007|2007.868:-0.0003630285897):0.001552939707,H5N1_Avian_GU182159_A/chicken/Hunan/8/2008|2008.871:0.009429460641):0.00141192295,(H5N1_Avian_GU182143_A/chicken/Hunan/3/2007|2007.786:0.0008477963901,H5N1_Avian_GU182151_A/duck/Hunan/3/2007|2007.786:-0.0001776021454):0.0006299328251):0.001398631092):0.005329145515,((((((((((H5N1_Avian_CY040900_A/pigeon/Laos/P0022/2007|2007.500:0.0006956422333,H5N1_Avian_CY040983_A/duck/Laos/P0137/2007|2007.500:0.004026682933):0.0003954341329,H5N1_Avian_CY040911_A/duck/Laos/P0127/2007|2007.500:0.002997358702):0.0002947589828,H5N1_Avian_CY041039_A/duck/Laos/25/2006|2006.500:0.001382803978):0.0005548967643,H5N1_Avian_CY040975_A/chicken/Laos/P0130/2007|2007.500:0.004961527547):0.0002993603263,(((H5N1_Avian_HM172223_A/chicken/Fujian/1/2007|2007.500:0.01230685998,H5N1_Avian_HM172245_A/duck/Hunan/11/2007|2007.500:0.005540530515):0.0007459631788,H5N1_Human_HM172257_A/Guangxi/1/2005|2005.500:0.004023415973):0.0003075878471,H5N1_Human_EU263985_A/China/GD02/2006|2006.500:0.001668225589):0.0006105770716):0.000282615572,H5N1_Avian_HM006752_A/Chicken/Laos/Xaythiani-26/2006|2006.500:0.003802579631):0.0002265854572,H5N1_Avian_CY034713_A/chicken/Laos/P0169/2007|2007.500:0.00375258396):0.0005383218999,(H5N1_Avian_AB478029_A/quail/Thanatpin/2283/2007|2007.500:0.006571030303,H5N1_Avian_CY030906_A/goose/Yunnan/3798/2006|2006.500:0.00226972693):0.001358655922):0.0003920331658,H5N1_Avian_JX420175_A/chicken/Ha_Tay/44/2007|2007.500:0.002307448947):0.0009702777108,(((((H5N1_Avian_JX241040_A/duck/Vietnam/TY114/2007|2007.500:-0.0002310288628,H5N1_Human_HM114554_A/Vietnam/UT31239/2007|2007.500:0.00224334283):0.0007090817792,H5N1_Avian_AB593448_A/duck/Vietnam/G12/2008|2008.038:0.004032378557):0.0009106320532,H5N1_Human_HM114546_A/Vietnam/UT31203A/2007|2007.378:0.0004413802334):0.0009888220329,H5N1_Human_HM114602_A/Vietnam/UT31412II/2008|2008.107:0.00376861918):0.0007449953818,H5N1_Human_HM114610_A/Vietnam/UT31413II/2008|2008.118:0.00537106717):0.001426172134):0.001752254825):0.001690696511,((((((((((((H5N1_Avian_KM267756_A/crow/India/11TI16/2011|2011.885:0.0006212064043,H5N1_Avian_KM267774_A/crow/India/02CA02/2012|2012.104:0.0007185156172):0.0009151722205,H5N1_Avian_KP336327_A/crow/India/01CA12/2012|2012.005:-0.0002441123592):0.0006856922944,H5N1_Avian_KJ643873_A/crow/India/11CA01/2011|2011.885:0.0006605590813):0.0007590409255,(H5N1_Avian_CY092124_A/chicken/India/CA0301/2011|2011.175:2.402142172e-16,H5N1_Avian_CY092130_A/chicken/India/CA0302/2011|2011.175:-2.402142172e-16):0.001939097033):0.0004012917283,((((H5N1_Avian_KM267793_A/pigeon/Bhutan/01BR01/2012|2012.047:-0.0003450681746,H5N1_Avian_KJ643897_A/chicken/India/01CA06/2012|2012.008:0.004378238157):0.0008929526026,(H5N1_Avian_KX215396_A/yellow_billed_duck/Bhutan/358/2012|2012.079:0.0008376261197,H5N1_Avian_KX215311_A/chicken/Bhutan/359/2012|2012.079:-0.000168098343):0.001139514427):0.0002781039997,H5N1_Avian_KX215242_A/chicken/Bhutan/415/2012|2012.132:0.001740787154):0.0002384236676,H5N1_Avian_KX215223_A/wild_bird/Bhutan/328/2012|2012.071:0.001106711687):0.001459527203):0.0007090898322,H5N1_Avian_KT825151_A/chicken/India/12CL2168/2013|2013.995:0.009939225863):0.000956314932,((((H5N1_Avian_KF888409_A/duck/Bangladesh/19099/2013|2013.121:0.002955216543,H5N1_Avian_KF874287_A/duck/Bangladesh/19097/2013|2013.121:0.003805606727):0.0008362855472,H5N1_Avian_KF888425_A/duck/Bangladesh/17753/2012|2012.559:0.0005002184303):0.0002605652744,(H5N1_Avian_KY629549_A/chicken/Bangladesh/22482/2014|2014.285:6.294952255e-17,H5N1_Avian_KY629561_A/chicken/Bangladesh/22478/2014|2014.285:-6.294952255e-17):0.005864408553):0.001131447962,(H5N1_Avian_KT362023_A/duck/Bangladesh/21980/2014|2014.145:0.004245730531,H5N1_Avian_KY635491_A/duck/Bangladesh/26042/2015|2015.647:0.005955451349):0.002719731323):0.001724544992):0.001022055676,H5N1_Avian_KM267766_A/chicken/India/03CA03/2012|2012.173:0.004669222039):0.0004403662791,H5N1_Avian_KP336313_A/duck/Bhutan/01TR03/2013|2013.077:0.006836175881):0.001232817386,(H5N1_Avian_CY098461_A/duck/Lao/987/2010|2010.200:0.002872309031,H5N1_Avian_CY098413_A/duck/Lao/975/2010|2010.200:-0.0001900854901):0.00516340616):0.000957991656,(H5N1_Avian_KF888479_A/chicken/Bangladesh/18061/2012|2012.682:0.003531306035,H5N1_Avian_KT361927_A/duck/Bangladesh/21814/2014|2014.049:0.003932016967):0.003029664646):0.00758526605,H5N1_Avian_AB478030_A/village_chicken/Kyaing_Tong/2433/2007|2007.500:0.004834915645):0.0009236609292):0.001491584759,H5N1_Avian_GU186719_A/chicken/Lang_Son/200/2005|2005.500:0.008361763352):0.001453111087,(((((((((((H5N1_Avian_KU057289_A/peacock/Yunnan/1/2015|2015.416:0.005822252491,H5N1_Avian_KU057297_A/peacock/Yunnan/3/2015|2015.416:-0.001106310196):0.01873340324,H5N1_Avian_KU143396_A/duck/Wenzhou/YJYF33/2015|2015.038:0.001303025294):0.0006800286817,((H5N1_Avian_KU143394_A/chicken/Wuhan/HAQL16/2014|2014.953:9.969031719e-18,H5N1_Avian_KU143393_A/chicken/Wuhan/HAQL07/2014|2014.953:-9.969031719e-18):0.0005236243423,H5N1_Avian_MF673391_A/chicken/Jiangsu/YB7/2015|2015.159:0.0001459034344):0.001348764039):0.0006494803422,H5N1_Avian_KU143395_A/duck/Wenzhou/HAYXLG10/2015|2015.038:0.0006886054394):0.0006530524994,(H5N1_Avian_KY415749_A/duck/Hubei/ZYSYF2/2016|2016.140:1.959051258e-16,H5N1_Avian_KY415750_A/duck/Hubei/ZYSYF25/2016|2016.140:-1.959051258e-16):0.001716213391):0.00227854097,H5N1_Avian_LC208489_A/chicken/Japan/AQ-HE79/2015|2015.586:0.004553699069):0.005260410554,H5N1_Avian_KF888503_A/chicken/Bangladesh/15079/2012|2012.047:0.003150170818):0.003866707657,((H5N1_Avian_JX534574_A/wild_duck/Jilin/HF/2011|2011.312:0.004635103451,H5N1_Avian_JX534558_A/wild_duck/Shandong/2/2011|2011.279:0.00281798763):0.0004409117244,(H5N1_Avian_JQ638679_A/chicken/Jiangsu/k0402/2010|2010.110:0.00074086937,H3N2_Avian_KC261670_A/duck/Jiangsu/26/2004|2004.367:-7.134159325e-05):0.0009075864454):0.0008582833197):0.0006725127724,H5N1_Avian_MF116324_A/duck/China/E26/2012|2012.351:0.005845224395):0.003498513254,((((H5N1_Avian_CY036238_A/great_egret/Hong_Kong/807/2008|2008.500:0.001092858387,H5N1_Avian_CY036214_A/grey_heron/Hong_Kong/3088/2007|2007.500:0.0009214698801):0.002150779632,H5N1_Avian_JF975562_A/swan/Shanghai/10/2009|2009.038:0.003263201):0.001156295344,((H5N1_Avian_CY036262_A/magpie_robin/Hong_Kong/1897/2008|2008.500:0.000477605659,H5N1_Avian_CY036254_A/magpie_robin/Hong_Kong/1097/2008|2008.500:0.0001925885858):0.001260379335,H5N1_Avian_CY036246_A/grey_heron/Hong_Kong/1046/2008|2008.500:0.002108601559):0.001590247302):0.001537090365,H5N1_Avian_CY036198_A/little_egret/Hong_Kong/8550/2007|2007.500:0.003893983051):0.001652916093):0.002702530382,((((((((H5N1_Avian_KF001435_A/duck/Cambodia/143W4M4/2013|2013.060:-0.0001782905053,H5N1_Avian_KF001462_A/duck/Cambodia/261W7M2/2013|2013.115:0.001518279426):0.0009259675428,(H5N1_Avian_KF918479_A/chicken/Cambodia/X0815301/2013|2013.614:0.0008099763918,H5N1_Human_KF918491_A/Cambodia/X0817302/2013|2013.622:0.002556798502):0.001101974767):0.00025511626,H5N1_Human_KF001397_A/Cambodia/X0207301/2013|2013.099:0.0004134801608):0.001255148325,H5N1_Avian_KU311523_A/chicken/DongNai/0182/2013|2013.614:0.001608380185):0.0008647070662,(H5N1_Avian_KY171168_A/chicken/Vietnam/NCVD14-A463/2014|2014.140:0.002431890706,H5N1_Avian_KY171737_A/duck/Vietnam/NCVD-15A60/2015|2015.633:0.003643797815):0.001530490905):0.00515888343,((((H5N1_Human_CY098759_A/Hubei/1/2010|2010.384:0.0005228677242,H5N1_Avian_KR732403_A/chicken/Vietnam/NCVD-675/2011|2011.500:0.002854084458):0.0006731637512,H5N1_Avian_KR732569_A/chicken/Vietnam/NCVD-421/2010|2010.500:0.0006680463538):0.0002511945839,H5N1_Avian_AB741551_A/muscovy_duck/Vietnam/LBM14/2011_|2011.718:0.002110017026):0.002174645962,H5N1_Avian_CY146645_A/duck/Hunan/S4030/2011|2011.855:0.003452905273):0.001312195242):0.000963344933,((H5N1_Human_KF277183_A/Viet_Nam/CM32/2011|2011.797:0.00201528173,H5N1_Avian_AB741559_A/muscovy_duck/Vietnam/LBM57/2011_|2011.890:0.0061473026):0.0004181055838,H6N1_Avian_JX304757_A/duck/Guangxi/GXd-5/2010|2010.348:0.001622164549):0.001473041773):0.0002469044446,((H5N1_Avian_KR732576_A/chicken/Vietnam/NCVD-398/2010|2010.500:0.00118566537,H6N5_Avian_JX293562_A/duck/Guangxi/GXd-1/2009|2009.904:0.004236315618):0.001029375709,H5N1_Avian_KT762432_A/duck/Hunan/S4020/2008|2008.901:0.002374245694):0.001427493037):0.01001616031):0.004938826427):0.003554466742,(((((((((((((((H5N1_Avian_AY770081_A/chicken/Hubei/489/2004|2004.500:0.002113166968,H5N1_Avian_AY684707_A/chicken/Hubei/327/2004|2004.500:0.0005704633896):0.0002071291219,H5N1_Avian_AY950257_A/swan/Guangxi/307/2004|2004.500:-0.0002090429384):0.001191874488,H5N1_Avian_JX013490_A/parrot/Guangdong/C99/2005|2005.085:0.0001509506453):0.000292683206,(H5N1_Avian_AY950251_A/chicken/Henan/01/2004|2004.500:4.854262926e-17,H5N1_Avian_AY950253_A/chicken/Henan/12/2004|2004.500:-4.854262926e-17):0.0003767543338):0.0002877734351,H5N1_Swine_DQ997255_A/swine/Henan/wy/2004|2004.500:0.0003823362943):0.0004398922587,(((H5N1_Avian_AY676038_A/egret/Hong_Kong/757-2/2003|2003.500:0.001398856789,H5N1_Human_AB212055_A/Hong_Kong/213/2003|2003.500:0.0006189401321):0.0009417280071,H5N1_Avian_GU186675_A/chicken/Hong_Kong/409-1/2002|2002.500:0.0003963261858):0.0001725234,H5N1_Avian_AY676037_A/duck/Hong_Kong/821/2002|2002.500:0.001170417342):0.0005696366596):0.0005064246647,H5N1_Avian_DQ997533_A/duck/Shanghai/xj/2002|2002.500:0.001521025076):0.0004875967218,(((((H5N1_Avian_DQ366339_A/duck/Guangxi/13/2004|2004.500:0.02225216104,H5N1_Avian_DQ366331_A/chicken/Guangxi/12/2004|2004.500:0.001959549911):0.002759919262,H5N1_Avian_AY737290_A/chicken/Guangdong/191/04|2004.500:0.009113390694):0.002349848332,H5N1_Avian_AY518364_A/duck/China/E319-2/03|2003.500:0.00098108913):0.0003525998186,H5N1_Avian_HM172231_A/duck/Hunan/70/2004|2004.500:0.005161677062):0.001070336608,((H5N1_Avian_HM172237_A/chicken/Anhui/39/2004|2004.500:0.02627158807,H5N1_Avian_HM172228_A/chicken/Gansu/44/2004|2004.500:0.002964822471):0.004959142258,H5N1_Avian_HM172229_A/duck/Hunan/69/2004|2004.500:0.01556826568):0.001301950684):0.0005208970086):0.0006422485743,H5N1_Avian_AY737305_A/duck/Guangdong/173/04|2004.500:0.004900282486):0.0008426535391,((((((H5N1_Avian_GQ122409_A/quail/Yogjakarta/UT1075/2004|2004.395:7.081821287e-17,H5N1_Avian_GQ122406_A/quail/Yogjakarta/UT1023/2004|2004.038:-7.081821287e-17):0.00370879638,(H5N1_Swine_HM440062_A/swine/Banten/UT3062/2005|2005.500:2.358648086e-17,H5N1_Swine_HM440054_A/swine/Banten/UT2071/2005|2005.500:-2.358648086e-17):0.003754526623):0.0005425240327,H5N1_Avian_GQ122404_A/chicken/West_Java/UT1001/2003|2003.800:0.0008050253479):9.963847799e-05,H5N1_Avian_GU186740_A/chicken/Indonesia/7/2003|2003.967:0.001913923617):0.0004707457501,(H5N1_Avian_GQ122410_A/duck/East_Java/UT1107/2004|2004.647:-3.6383669e-17,H5N1_Avian_GQ122408_A/duck/East_Java/UT1046/2004|2004.192:3.6383669e-17):0.001043886974):0.0009646470791,(((H5N1_Swine_HM440142_A/swine/South_Kalimantan/UT6015/2006|2006.500:2.21784701e-17,H5N1_Swine_HM440118_A/swine/Banten/UT6008/2007|2007.500:-2.21784701e-17):0.000766807314,H5N1_Swine_HM440134_A/swine/East_Java/UT6012/2007|2007.500:-9.727953722e-05):0.008965903934,H5N1_Avian_KR732554_A/chicken/Pekalongan/BBVW/2007|2007.500:0.004800081351):0.004106573641):0.001687749172):0.001125354864,((((((H5N1_Avian_KX160188_A/chicken/Ningxia/2/2012|2012.178:0.0006579364686,H5N1_Avian_KF638580_A/chicken/Ningxia/222/2012|2012.279:1.159130813e-05):0.0007182790266,H5N1_Avian_KX160150_A/chicken/Gansu/5/2012|2012.419:0.0006269154068):0.002714850786,H5N1_Avian_KX160181_A/chicken/Liaoning/S4092/2011|2011.860:0.004763434502):0.0009261218336,((H5N1_Avian_KX160158_A/chicken/Gansu/6/2012|2012.425:-4.870186178e-05,H5N1_Avian_MF116328_A/chicken/China/E96/2012|2012.521:0.00273233222):2.435515481e-05,H5N1_Avian_MF116327_A/chicken/China/E93/2012|2012.521:-2.435515481e-05):0.004553012848):0.008896226309,((H5N1_Avian_HM172234_A/chicken/Jiangsu/18/2008|2008.500:0.003712110188,H5N1_Avian_JX523359_A/chicken/Huadong/4/2008|2008.953:0.002361699768):0.0004649427486,H5N1_Swine_KC683524_A/swine/Jiangsu/1/2008|2008.953:0.003619273705):0.002196852813):0.001557678646,H5N1_Avian_HM172217_A/chicken/Hebei/A-8/2009|2009.500:0.005639827383):0.01210994681):0.001009143067,((((((H5N1_Avian_GQ122414_A/chicken/Sulawesi_Selatan/UT2094/2005|2005.500:5.874681569e-17,H5N1_Avian_GQ122412_A/chicken/Bali/UT2092/2005|2005.500:-5.874681569e-17):-1.17517922e-17,H5N1_Avian_GQ122418_A/chicken/East_Java/UT6021/2006|2006.871:1.17517922e-17):0.002626461696,H5N1_Human_JX235400_A/Indonesia/UT3006/2005|2005.500:0.004142871341):0.000232485064,((H5N1_Avian_GQ122419_A/chicken/Banten/UT6025/2006|2006.786:0.001160148415,H5N1_Swine_HM440086_A/swine/Banten/UT6001/2006|2006.500:0.002206626479):0.0003382074617,H5N1_Avian_GQ122423_A/chicken/East_Java/UT6045/2007|2007.200:0.00507681322):0.0008081702237):0.001850096496,H5N1_Human_CY116647_A/Indonesia/5/2005|2005.500:0.002759705688):0.001939007122,(((H5N1_Avian_KR732464_A/chicken/West_Java/TJA/2008|2008.500:0.007353404015,H5N1_Human_CY014487_A/Indonesia/CDC669/2006|2006.447:0.001478456317):0.001145354639,H5N1_Avian_KM892799_A/chicken/Bali/U8661/2009|2009.414:0.007116764959):0.0009573914584,H5N1_Human_CY017639_A/Indonesia/CDC938/2006|2006.858:0.003456681779):0.003123976812):0.003599034775):0.001396783717,(((H5N1_Avian_EU874898_A/chicken/Guangdong/1/2005|2005.500:0.002441108708,H5N1_Avian_HM172220_A/goose/Guangdong/72/2004|2004.500:0.007789654207):0.0008531373441,H5N1_Avian_HM172224_A/chicken/Hunan/41/2004|2004.500:0.006036324284):0.002070200663,H5N1_Avian_JF732744_A/ostrich/Suzhou/097/2003|2003.288:0.006598551713):0.003209352291):0.0006804051173,((((((((((((((H5N1_Avian_AB440340_A/duck/Angthong/72/2004|2004.500:-1.868696737e-16,H5N1_Avian_GU186651_A/duck/Ang_Thong/71-2-/2004|2004.500:1.868696737e-16):0.002760635579,H5N1_Avian_AB450581_A/chicken/Kohn_Kaen/NIAH330/2004|2004.500:0.001965544629):0.0001623293196,H5N1_Avian_AB576203_A/pigeon/Thailand/VSMU-7-NPT/2004|2004.500:0.0005050322717):0.0002372344534,H5N1_Human_EU268220_A/Thailand/16/2004|2004.500:-0.0002383825527):0.0001193219949,H5N1_Avian_DQ407246_A/little_grebe/Thailand/Phichit-01/2004|2004.500:-0.0001193219949):5.967359745e-05,H5N1_Human_AY627895_A/Thailand/2-SP-33-/2004|2004.500:-5.967359745e-05):0.0001968578529,H5N1_Human_HM006760_A/Viet_Nam/1203/2004|2004.500:0.0004721366181):0.0004337637289,(H5N1_Avian_AB450590_A/open-bill_stork/Thailand/VSMU-20-AYA/2004|2004.500:1.557025801e-16,H5N1_Avian_DQ989962_A/open-billed_stork/Nakhonsawan/BBD0104F/2004|2004.500:-1.557025801e-16):0.0009126227765):0.0003042260961,(H5N1_Avian_CY033180_A/duck/Vietnam/942B/2004|2004.500:0.0006445816424,H5N1_Avian_CY033188_A/duck/Vietnam/NCVD08/2005|2005.500:2.494613434e-05):0.003757154002):0.0003096830634,((((H5N1_Avian_JQ794473_A/duck/Thailand/TS04/2006|2006.500:1.173965693e-17,H5N1_Avian_JQ794463_A/chicken/Thailand/TS03/2006|2006.500:-1.173965693e-17):0.00129559867,H5N1_Avian_FJ868034_A/chicken/Uthaithani/NIAH115067/2008|2008.500:0.002064477611):0.002386504483,H5N1_Avian_CY035901_A/chicken/Vietnam/NCVD12/2005|2005.500:0.003712403971):0.0003278174862,(H5N1_Avian_CY028711_A/chicken/Vietnam/23/2004|2004.500:0.000765541977,H5N1_Avian_CY034209_A/chicken/Vietnam/890/2004|2004.500:0.002601232917):0.0003588123489):4.442705811e-05):0.0001803964531,((H5N1_Avian_AB440346_A/quail/Angthong/71/2004|2004.500:1.449779015e-16,H5N1_Avian_JQ794449_A/duck/Thailand/TS01/2006|2006.500:-1.449779015e-16):-1.208406013e-17,H5N1_Avian_JQ794457_A/chicken/Thailand/TS02/2006|2006.500:1.208406013e-17):0.0004779570429):0.0007129918369,(((H5N1_Human_KJ907471_A/Thailand/NBL1/2006|2006.605:0.0004449442096,H5N1_Avian_AB450595_A/tree_sparrow/Ratchaburi/VSMU-16-RBR/2005|2005.500:0.0002252500351):0.0002715886654,H5N1_Avian_AB450592_A/pigeon/Thailand/VSMU-13-KRI/2005|2005.500:0.001749108825):0.0005894580887,(H5N1_Avian_DQ989996_A/open-billed_stork/Nakhonsawan/BBD2616F/2005|2005.500:0.001161233348,H5N1_Avian_EF112312_A/open-billed_stork/Nakhonsawan/BBD4211M/05|2005.500:0.002195110367):0.001105040242):0.000651869793):0.001536581743,(((H5N1_Human_DQ360840_A/Thailand/676/2005|2005.500:0.00236407905,H5N1_Avian_AB450586_A/chicken/Suphanburi/NIAH108192/2005|2005.500:0.001677302089):0.001575024923,H5N1_Avian_AB450587_A/quail/Nakhon_Pathom/NIAH7562/2005|2005.500:0.001129152216):0.001126808531,H5N1_Avian_DQ454104_A/crested_eagle/Belgium/01/2004|2004.500:0.002256436033):0.0012210291):0.00187965083,((((((H5N1_Human_JQ714247_A/Cambodia/W0112303/2012|2012.025:0.002870729956,H5N1_Avian_JQ701713_A/marabou_stork/Cambodia/TM068/2011|2011.532:0.001170929411):0.0006531831001,H5N1_Avian_JQ714236_A/chicken/Cambodia/083LC/2011|2011.685:0.001390931124):0.001676220642,((H5N1_Avian_KX513119_A/duck/Vietnam/ST1489-3/2012|2012.458:0.0008403721512,H5N1_Avian_AB823748_A/chicken/Soc_Trang/1/2012|2012.458:-0.0001708443744):8.544904476e-05,H5N1_Avian_KX513304_A/duck/Vietnam/ST1491-1/2012|2012.458:-8.544904476e-05):0.003088716661):0.003775026741,(((H5N1_Avian_JN588871_A/chicken/Cambodia/TKCMB5T/2010|2010.074:0.003704213475,H5N1_Avian_KR732544_A/chicken/Vietnam/NCVD-117/2008|2008.500:0.003066764719):0.0008714599489,H5N1_Avian_KY171399_A/chicken/Vietnam/NCVD-2716/2013|2013.055:0.01014581671):0.001325694433,H5N1_Human_HQ200599_A/Cambodia/S1211394/2008|2008.942:0.004508315845):0.001363888835):0.00411183237,((((H5N1_Avian_GU186764_A/chicken/Bac_Lieu/07-10/2007|2007.500:-1.166976367e-17,H5N1_Avian_JX420207_A/chicken/Ca_Mau/1180/2006|2006.986:1.166976367e-17):0.001885247029,H5N1_Avian_JX420239_A/Muscovy_duck/Ca_Mau/1159/2006|2006.986:0.004198749973):0.0003450203948,H5N1_Avian_JX420223_A/Muscovy_duck/Ca_Mau/1185/2006|2006.989:0.003029393495):0.0006059309955,(H5N1_Avian_CY034225_A/duck/Vietnam/367/2005|2005.500:0.00115120696,H5N1_Avian_KR732439_A/duck/Vietnam_Hau_Giang/NCVD-12/2007|2007.500:0.00424048301):0.000768123191):0.001196684295):0.002331031264,H5N1_Avian_HQ200453_A/duck/Cambodia/D14AL/2006|2006.093:0.007684708597):0.002477708652):0.003939936817):0.0006439605649,(((((((((H9N2_Swine_EU086309_A/swine/Guangxi/FS2/2005|2005.500:0.002331956141,H9N2_Avian_EU086289_A/quail/Guangxi/B1/2006|2006.500:0.0003502673993):0.0001601569138,H9N2_Avian_EU086229_A/chicken/Guangxi/37/2005|2005.500:0.0005092358196):0.0001787480272,H9N2_Swine_EU086324_A/swine/Guangxi/S15/2005|2005.500:-0.0001799088707):9.00054421e-05,H9N2_Avian_HM590763_A/black-billed_magpie/Guangxi/30/2005|2005.367:-9.00054421e-05):4.501149351e-05,H9N2_Avian_HM590771_A/black-billed_magpie/Guangxi/31/2005|2005.367:-4.501149351e-05):0.0006641332385,H9N2_Avian_EU086251_A/duck/Guangxi/51/2005|2005.500:0.002020388683):0.0136045227,(H9N2_Avian_DQ064442_A/chicken/Guangdong/56/01|2001.500:0.006845330279,H9N2_Swine_EU516308_A/swine/Shandong/w4/2003|2003.500:0.004742385913):0.001132352432):0.003009440127,((H9N2_Avian_KF188383_A/guineafowl/HongKong/NT101/2003|2003.500:0.008241022731,H9N2_Avian_DQ064459_A/chicken/Shanghai/10/01|2001.500:0.006902932689):0.001196849658,(H9N2_Avian_AB256723_A/chicken/Yokohama/aq135/2001|2001.500:0.004482925295,H5N1_Avian_AY856864_A/duck/Shandong/093/2004|2004.500:0.009240068262):0.001355939469):0.001182774499):0.0009376751648,H9N2_Avian_KP865779_A/chicken/Shanghai/2/2004|2004.918:0.01180370559):0.002070255831):0.001005317578):0.001119301804,((((((((((((((((((H5N1_Avian_HM172255_A/chicken/Hunan/1/2009|2009.500:0.004391314847,H5N1_Avian_JX534582_A/wild_duck/Jilin/ZF/2011|2011.315:0.004408798722):0.00183782964,H5N1_Swine_KC683525_A/swine/Jiangsu/2/2009|2009.038:0.002951519579):0.0002984611581,(H5N1_Human_EU434689_A/Jiangsu/1/2007|2007.500:3.054924622e-16,H5N1_Human_EU434697_A/Jiangsu/2/2007|2007.500:-3.054924622e-16):0.001014969437):0.0002687475225,H5N1_Avian_GU596985_A/duck/Shandong/009/2008|2008.953:0.004502345437):0.001414586142,H5N1_Avian_HM172252_A/chicken/Shandong/A-1/2009|2009.500:0.01243014155):0.002774067708,H5N1_Avian_FJ784787_A/chicken/Hubei/2856/2007|2007.077:0.007628643286):0.002089029663,H5N1_Avian_EU594350_A/duck/Hubei/Hangmei01/2006|2006.500:0.001761802554):0.0003801187127,H5N1_Avian_JX094836_A/turtle_dove/Guangdong/300/2005|2005.833:0.0006206915347):8.998683816e-05,H5N1_Avian_HM172216_A/duck/Hubei/49/2005|2005.500:0.0005776474238):0.0006074407029,((H5N1_Avian_HM172238_A/duck/Anhui/1/06|2006.500:3.444359858e-17,H5N1_Avian_KP638533_A/wildbird/Anhui/82/2005|2005.500:-3.444359858e-17):0.001036385032,H5N1_Human_HM172213_A/Anhui/2/2005|2005.500:0.0009814118892):0.001432744577):0.0001057452644,H5N1_Human_HM172254_A/Anhui/1/2005|2005.500:0.004645878656):0.0006283235185,H5N1_Avian_FJ784792_A/duck/Hunan/3340/2006|2006.912:0.004758870623):0.0007805756389,((((((H5N1_Avian_HM172258_A/chicken/Tibet/6/2008|2008.500:0.005260843952,H5N1_Avian_CY030890_A/duck/Yunnan/5310/2006|2006.500:0.001499979318):0.002412814899,H5N1_Avian_HM172214_A/chicken/Sichuan/81/2005|2005.500:0.0009744878447):0.0003605944864,H5N1_Avian_HM172222_A/shrike/Tibet/13/2006|2006.500:0.0003063496469):0.0003643214588,(H5N1_Avian_FJ784788_A/duck/Hubei/2911/2007|2007.077:0.004267951457,H5N1_Avian_FJ784790_A/chicken/Hunan/3157/2006|2006.912:0.003173369858):0.003769208481):0.0004535466105,H5N1_Avian_HM172215_A/goose/Hubei/65/2005|2005.500:0.001570829765):0.0003776592366,H5N1_Avian_HM172242_A/duck/Jiangxi/80/2005|2005.500:0.002330608536):0.00107653747):0.001097822502,H5N1_Avian_HM172233_A/chicken/Hunan/21/2005|2005.500:0.002290555676):0.0006334687953,(H5N5_Avian_JX878684_A/duck/HuBei/03/2010|2010.236:0.002074130398,H5N1_Avian_EU195401_A/mallard/Huadong/lk/2005|2005.500:0.001287036771):0.002767486541):0.0006391319348,((H5N1_Human_KP638532_A/Vietnam/UT36282/2010|2010.233:0.003222132728,H5N1_Human_KP638531_A/Vietnam/UT36236/2010|2010.137:0.005640441261):0.002118612317,(H5N1_Avian_CY098298_A/chicken/Lao/LH1/2010|2010.367:0.001709625233,H5N1_Avian_KF735638_A/chicken/Laos/LH2/2010|2010.367:0.0003056057364):0.006124629975):0.009146319193):0.002216575018,(((H5N1_Human_AB462296_A/Shanghai/1/2006|2006.500:0.004412341116,H5N1_Avian_HM172227_A/duck/Anhui/56/2005|2005.500:0.003054734653):0.0006662675627,H5N1_Human_DQ835314_A/China/GD01/2006|2006.500:0.00134807981):0.0009155306087,H5N1_Avian_EU195393_A/mallard/Huadong/S/2005|2005.500:0.001116097956):0.002819755875):0.001264390042,((((H5N1_Avian_KC261469_A/goose/Eastern_China/223/2008|2008.038:0.001849987947,H5N1_Avian_KC261468_A/duck/Eastern_China/057/2007|2007.619:0.006330549222):0.001415794407,H5N1_Avian_CY036270_A/peregrine_falcon/Hong_Kong/2142/2008|2008.500:0.002657905261):0.002074796314,((H5N1_Avian_KC261471_A/chicken/North_China/k0604/2010|2010.619:0.003347724051,H5N1_Avian_KC261472_A/chicken/Eastern_China/ZG16/2010|2010.953:0.0006936570885):0.001377017792,H5N1_Avian_KC261470_A/chicken/Eastern_China/ZG56/2011|2011.953:0.001335998564):0.007618374784):0.001969529163,H5N1_Avian_KT587287_A/pigeon/Hubei/RP25/2012|2012.970:0.01644966422):0.005294710069):0.00783019803):0.0005309255155,(((((((H5N1_Avian_EU243135_A/chicken/Hebei/102/2005|2005.500:-0.0004422039184,H5N1_Avian_EU243144_A/chicken/Hebei/126/2005|2005.500:0.003125834277):0.001394606111,H5N1_Avian_HM172243_A/chicken/Shanxi/10/2006|2006.500:0.003327261823):0.001972284248,H5N1_Avian_HM172250_A/chicken/Liaoning/A-11/2006|2006.500:0.007609997576):0.0006071175081,H5N1_Avian_JQ277226_A/chicken/Sheny/0606/2008|2008.427:0.006756646554):0.001520830712,((H5N1_Avian_HM172236_A/chicken/Henan/A-7/2006|2006.500:0.004157804191,H5N1_Avian_HM172241_A/chicken/Ningxia/24/2006|2006.500:0.00259889322):0.0001417982776,H5N1_Avian_HM172235_A/chicken/Shandong/A-5/2006|2006.500:0.005967512162):0.0009180846548):0.002336210962,H5N1_Avian_HM172244_A/chicken/Shandong/A-10/2006|2006.500:0.01176881785):0.004155559795,H5N1_Avian_DQ914815_A/chicken/Shanxi/2/2006|2006.500:0.005375694047):0.009732453934):0.001980542915,(((((((((((((((((((((((H5N1_Avian_AB263753_A/whooper_swan/Mongolia/2/06|2006.367:0.0022580955,H5N1_Avian_AB284325_A/common_goldeneye/Mongolia/12/2006|2006.367:-0.0002437672337):0.0009993872506,(H5N1_Avian_DQ852602_A/grebe/Tyva/Tyv06-2/06|2006.477:-1.699863004e-16,H5N1_Avian_DQ863506_A/grebe/Tyva/Tyv06-8/2006|2006.477:1.699863004e-16):0.00169551521):0.0007540375975,(H5N1_Avian_CY016782_A/Cygnus_cygnus/Iran/754/2006|2006.500:0.0001648049044,H5N1_Avian_EF205180_A/chicken/Krasnodar/123/06|2006.500:0.001175184016):0.0005942982161):0.0001071025003,(H5N1_Avian_CY047476_A/duck/Omsk/1822/2006|2006.534:0.0002335827485,H5N1_Avian_AB525192_A/mountain_hawk-eagle/Kumamoto/1/07|2007.500:0.0004359450283):0.0005674642933):0.0001363629854,(H5N1_Avian_GU354066_A/chicken/Nandurbar/7979/2006|2006.123:0.001776422356,H5N1_Avian_EF362421_A/chicken/India/NIV33487/06|2006.500:0.0002358916117):0.001214297834):0.0006273729651,(((H5N1_Avian_CY021376_A/chicken/Afghanistan/1573-7/2006|2006.500:0.002491993056,H5N1_Avian_CY037763_A/chicken/Rawalakot/NARC2441A/2006|2006.500:-0.0004796790889):0.0002623840098,H5N1_Avian_CY037771_A/chicken/Sihala/NARC3303-4/2006|2006.500:-0.0002617086553):0.0004474934127,H5N1_Avian_CY020640_A/chicken/Afghanistan/1573-92/2006|2006.500:0.000223458326):0.000717959324):0.001363960694,(((((((H5N1_Avian_FM163441_A/chicken/Poland/R3248/2007|2007.500:-3.100751467e-16,H5N1_Avian_FM163449_A/turkey/Poland/R3249/2007|2007.500:3.100751467e-16):0.002080175382,H5N1_Avian_AM913997_A/mute_swan/Germany/R1359/2007|2007.500:0.0006067448306):0.0004652653426,(H5N1_Avian_EU257635_A/Cygnus_cygnus/Krasnodar/329/07|2007.679:8.981776632e-17,H5N1_Avian_EU163432_A/chicken/Krasnodar/300/07|2007.677:-8.981776632e-17):0.0008786615974):0.0004050488611,((H5N1_Avian_AM914018_A/domestic_duck/Germany/R1772/2007|2007.500:-3.350958078e-17,H5N1_Avian_FM177136_A/chicken/Germany/R3294/2007|2007.500:3.350958078e-17):-1.787528895e-16,H5N1_Avian_FM177120_A/chicken/Germany/R3234/2007|2007.500:1.787528895e-16):0.001953151616):0.001480974094,H5N1_Avian_EU700509_A/saker_falcon/Kuwait/0286/2007|2007.500:0.001220725029):0.0005707391073,H5N1_Avian_CY029997_A/chicken/Kuwait/KISR9/2007|2007.500:0.0001016611377):0.0002491443672,H5N1_Avian_CY029957_A/chicken/Kuwait/KISR3/2007|2007.500:0.0004248575424):0.002212610787):0.0008886451563,H5N1_Avian_CY047484_A/chicken/Reshoty/02/2006|2006.452:0.00199855968):0.0003735663269,(((((H5N1_Avian_FJ445229_A/mute_swan/Hungary/3472/2006|2006.099:1.162917734e-17,H5N1_Avian_CY016822_A/cygnus_olor/Croatia/1/2005|2005.500:-1.162917734e-17):0.001043986466,H5N1_Avian_DQ464359_A/swan/Germany/R65/2006|2006.123:0.001642933746):0.0005777790731,((H5N1_Avian_EF205177_A/goose/Suzdalka/10/05|2005.500:0.000734603247,H5N1_Avian_EF205175_A/chicken/Suzdalka/06/05|2005.500:-6.507547027e-05):3.254815044e-05,H5N1_Avian_EF205179_A/turkey/Suzdalka/12/05|2005.500:-3.254815044e-05):0.0007728279236):0.0001351259014,(H5N1_Avian_EF205176_A/chicken/Omsk/14/05|2005.500:0.0004317102243,H5N1_Avian_EF205178_A/goose/Krasnoozerskoye/627/2005|2005.500:0.0002378175525):0.0005395924872):0.0001197416976,((H5N1_Avian_CY063861_A/Cygnus_olor/Caspian_Sea/2006|2006.500:-1.718362118e-16,H5N1_Avian_DQ364998_A/Cygnus_olor/Astrakhan/Ast05-2-6/2005|2005.901:1.718362118e-16):1.604127926e-16,H5N1_Avian_DQ394577_A/Cygnus_olor/Astrakhan/Ast05-2-1/2005|2005.871:-1.604127926e-16):0.003928661964):0.0002883675767):0.0003480412497,H5N1_Avian_DQ232610_A/duck/Novosibirsk/56/2005|2005.500:0.001000699974):0.0001829591724,H5N1_Avian_DQ232609_A/grebe/Novosibirsk/29/2005|2005.500:0.001848046782):0.0001254935988,((H5N1_Avian_HM172253_A/great_cormorant/Tibet/12/2006|2006.500:0.0001318330797,H5N1_Avian_HM172218_A/bar-headed_goose/Qinghai/1-HVRI/2006|2006.500:0.004601914953):0.000650792119,H5N1_Avian_HM172249_A/bar-headed_goose/Tibet/8/2006|2006.500:0.0006942714556):0.003970171391):0.0002233984229,(((((H5N1_Avian_FJ445245_A/goose/Hungary/14756/2006|2006.427:0.001466498923,H5N1_Avian_AB239303_A/bar-headed_goose/Mongolia/1/05|2005.534:0.002584365282):0.0001170844267,H5N1_Avian_DQ449643_A/duck/Kurgan/08/2005|2005.500:0.002577381583):0.0001639477494,H5N1_Avian_DQ323677_A/chicken/Kurgan/3/2005|2005.500:0.001180677255):0.0002122580607,H5N1_Avian_GU186703_A/whooper_swan/Mongolia/244/2005|2005.500:0.001808147654):0.0001918907582,H5N1_Avian_DQ449635_A/chicken/Kurgan/05/2005|2005.500:0.001150935143):0.0004577437018):0.0004346874754,((((H5N1_Avian_CY016303_A/chicken/Sudan/1784-10/2006|2006.500:4.947390017e-05,H5N1_Avian_CY020664_A/chicken/Sudan/1784-8/2006|2006.500:0.001290248121):0.002594132768,H5N1_Avian_CY016806_A/duck/Cote_dIvoire/1787-18/2006|2006.500:0.0007737188271):0.0009277480624,(H5N1_Avian_CY020704_A/turkey/Ivory_Coast/4372-3/2006|2006.953:-2.287001362e-17,H5N1_Avian_CY020712_A/turkey/Ivory_Coast/4372-4/2006|2006.953:2.287001362e-17):0.003839138776):0.0009650278936,H5N1_Avian_CY016934_A/chicken/Nigeria/1047-62/2006|2006.500:0.003107113942):0.0009430698529):0.0006237197125,(H5N1_Avian_HM172226_A/wild_duck/Liaoning/8/2006|2006.500:0.004580487005,H5N1_Avian_HM172466_A/chicken/Liaoning/23/2005|2005.500:0.0001563923419):0.001789723609):0.0005101491227,H5N1_Avian_EF205181_A/chicken/Tula/4/05|2005.500:0.002180143779):0.0006391554878,((((H5N1_Avian_CY016910_A/chicken/Nigeria/1047-8/2006|2006.500:0.0005034975202,H5N1_Avian_CY016918_A/ostrich/Nigeria/1047-25/2006|2006.500:0.001514299401):0.0006589864156,H5N1_Avian_CY017030_A/duck/Niger/914/2006|2006.500:0.000689303909):0.0009358840332,H5N1_Avian_MF566120_A/duck/Niger/2090/2006|2006.123:0.0004124062914):0.0009130269711,(H5N1_Avian_CY035242_A/falcon/Saudi_Arabia/D1936/2007|2007.500:0.0009863849096,H5N1_Avian_EU590691_A/turkey/Saudi_Arabia/6732-6/2007|2007.500:0.0003525980132):0.005881523558):0.001580186012):0.0004460090344,((((((((((H5N1_Avian_AB465621_A/duck/Egypt/D2br10/2007|2007.038:0.004626854988,H5N1_Avian_KR732570_A/chicken/Egypt/07118-NLQP/2007|2007.500:0.0007711850667):0.0006774086382,H5N1_Avian_LC093074_A/Pigeon/Egypt/RIMD18/2009|2009.038:0.0006605558722):0.0002814798193,((H5N1_Avian_CY016902_A/duck/Egypt/2253-3/2006|2006.500:0.0006125736273,H5N1_Avian_CY020648_A/chicken/Egypt/2253-1/2006|2006.500:0.0007264092956):4.351842783e-05,H5N1_Avian_EU748904_A/falcon/Saudi_Arabia/D1795/2005|2005.500:-4.389755336e-05):0.0003898214394):0.0006944898461,H5N1_Avian_CY020656_A/turkey/Egypt/2253-2/2006|2006.500:0.0006568539888):0.0007439337452,H5N1_Avian_AB465620_A/chicken/Egypt/CL6/2007|2007.200:0.004688760171):0.0005115982877,H5N1_Avian_KR732567_A/duck/Egypt/0923-NLQP/2009|2009.500:0.005565129548):0.001034230963,H5N1_Avian_CY044043_A/duck/Egypt/0871/2008|2008.137:0.007394330241):0.0003403226562,H5N1_Avian_CY017046_A/swan/Slovenia/760/2006|2006.500:0.005828067162):0.0007424078771,(H5N1_Avian_CY020352_A/cygnus_olor/Italy/808/2006|2006.500:0.002121970405,H5N1_Avian_CY016798_A/mallard/Italy/835/2006|2006.500:0.001244804489):0.002365718302):0.0006977529367,(((((H5N1_Avian_CY126139_A/chicken/Giza/CAI8/2008|2008.247:-0.0002395276304,H5N1_Avian_CY126068_A/chicken/Sharkia/CAI41/2009|2009.395:0.001579249652):0.0007566402947,H5N1_Avian_CY041293_A/chicken/Egypt/0836/2008|2008.038:0.0005868198115):0.0003303388976,H5N1_Avian_CY126179_A/chicken/Giza/CAI17/2009|2009.496:0.007139040491):0.0006571871206,H5N1_Avian_LC093082_A/Pigeon/Egypt/RIMD20/2009|2009.038:0.003425755095):0.0005977722529,(H5N1_Avian_KF881492_A/chicken/Egypt/Q2247A/2010|2010.742:0.005573459611,H5N1_Avian_KF881468_A/chicken/Egypt/Q1182E/2010|2010.090:0.001857263662):0.006547097585):0.007498866244):0.00195113218):0.0006547073435,(((((((H5N1_Avian_CY061295_A/chicken/West_Bengal/239020/2010|2010.030:0.00080917967,H5N1_Avian_CY090117_A/chicken/India/241272/2010|2010.047:-0.0001396518933):0.004033458218,H5N1_Avian_CY111082_A/chicken/India/82544/2008|2008.058:0.001399472171):0.001257666398,H5N1_Avian_KT327367_A/chicken/India/100074/2008|2008.200:0.004853545102):0.001373575631,H5N1_Avian_GU356584_A/chicken/West_Bengal/148713/2009|2009.038:0.006865798833):0.0008126749392,(H5N1_Avian_GU252831_A/goose/Tripura/103596/2008|2008.247:0.0006849726308,H5N1_Avian_GU252823_A/duck/Tripura/103597/2008|2008.285:0.0006571470918):0.004692796738):0.002287884997,(H5N1_Avian_GU271999_A/chicken/West_Bengal/155505/2009|2009.038:0.00280884367,H5N1_Avian_CY063482_A/chicken/Bhutan/248015/2010|2010.134:0.003981465797):0.003171257075):0.004445394274,((((((H5N1_Avian_EU441925_A/muscovy_duck/Rostov-on-Don/51/2007|2007.953:3.950595036e-16,H5N1_Avian_EU401754_A/chicken/Rostov-on-Don/35/2007|2007.951:-3.950595036e-16):-4.515862472e-17,H5N1_Avian_EU814506_A/rook/Rostov-on-Don/26/2007|2007.951:4.515862472e-17):5.64594943e-17,H5N1_Avian_EU486851_A/starling/Rostov-on-Don/39/2007|2007.953:-5.64594943e-17):0.001184169759,H5N1_Avian_EU402401_A/chicken/Rostov/22-1/2007|2007.500:0.0001555522623):0.001245639128,(H5N1_Avian_CY047469_A/chicken/Domodedovo/MK/2007|2007.036:4.073985823e-16,H5N1_Avian_EF474447_A/chicken/Moscow/2/2007|2007.118:-4.073985823e-16):0.002122212468):0.005148376268,H5N1_Avian_EF605600_A/chicken/Russia_Krasnodar/2/2007|2007.500:0.002358522982):0.0009645120892):0.001775189514):0.002662241407,((((((((((H5N1_Avian_AY676039_A/chicken/Korea/es/2003|2003.500:0.0004622022323,H5N1_Avian_AY676040_A/duck/Korea/ESD1/03|2003.500:0.002231187991):0.0002653401078,H5N1_Avian_AB189054_A/crow/Kyoto/53/2004|2004.500:-0.0002697739639):0.0001350126534,H5N1_Avian_AB189046_A/chicken/Kyoto/3/2004|2004.500:-0.0001350126534):6.751421189e-05,H5N1_Avian_AB188817_A/chicken/Oita/8/2004|2004.500:-6.751421189e-05):0.0001284612957,H5N1_Avian_AB189062_A/crow/Osaka/102/2004|2004.500:0.0005425629311):0.001592979866,(((H5N1_Avian_EU430498_A/domestic_green-winged_teal/Hunan/67/2005|2005.500:0.0007603417486,H5N1_Avian_EU430504_A/domestic_green-winged_teal/Hunan/79/2005|2005.500:0.0005796471721):0.00208811778,H5N1_Human_EF587278_A/Beijing/01/2003|2003.500:0.0006168309831):0.0009825967698,H5N1_Avian_DQ997165_A/duck/Hubei/wp/2003|2003.500:0.001720558425):0.0004320645165):0.0009786124004,H5N1_Avian_EU195417_A/mallard/Huadong/Y/2003|2003.500:0.003595201783):0.001027267405,H5N1_Avian_AY609313_A/chicken/Guangdong/174/04|2004.500:0.005561457114):0.0008038767307,(((H5N1_Avian_HM172248_A/chicken/Xinjiang/28/2006|2006.500:0.001439518181,H5N1_Avian_HM172240_A/chicken/Xinjiang/27/2006|2006.500:-0.0001005352581):0.00386432359,(H5N1_Avian_HM172246_A/chicken/Xinjiang/78/2005|2005.500:0.0005803116376,H5N1_Avian_HM172256_A/chicken/Xinjiang/68/2005|2005.500:0.002103639571):0.004311604211):0.0006041313476,H5N1_Avian_AB478027_A/chicken/Pyigyitagon/204/2006|2006.500:0.006245893745):0.0009456671624):0.0006115810106,H5N1_Avian_HM172467_A/chicken/Jiangxi/25/2004|2004.500:0.004541267139):0.0008508870626):0.002282386836,(((((((((((H5N1_Avian_LC106078_A/duck/Cairo/157CA/2015|2015.027:7.636168216e-05,H5N1_Human_KP702174_A/Egypt/MOH-NRC-7305/2014|2014.907:0.00126575804):0.0006132716372,H5N1_Human_KP702166_A/Egypt/MOH-NRC-7271/2014|2014.901:0.0007295250951):0.0001276086184,H5N1_Avian_LC106080_A/turkey/Menia/15248S/2015|2015.153:0.001219133761):0.0002768085996,H5N1_Avian_KR063679_A/chicken/Egypt/A10351A/2014|2014.893:0.002753389061):0.0006511097973,H5N1_Avian_LC106077_A/chicken/Kafr_Elsheikh/UT-151CAD/2015|2015.000:0.001539121052):0.0006403010781,H5N1_Avian_LC106083_A/duck/Giza/15292S/2015|2015.184:0.002064894767):0.002360310201,H5N1_Avian_KF881670_A/chicken/Egypt/Q5283C/2012|2012.342:0.002386984715):0.001031670269,H5N1_Avian_KT220540_A/chicken/Egypt/F9514A/2014|2014.071:0.006471220921):0.001444428097,H5N1_Avian_KF881625_A/chicken/Egypt/M7217B/2013|2013.082:0.00677137608):0.00246826634,((((((H5N1_Avian_KF881356_A/duck/Egypt/M3075B/2011|2011.219:0.0007115606552,H5N1_Avian_KF881313_A/duck/Egypt/M2583C/2010|2010.973:-4.286376013e-05):2.143578031e-05,H5N1_Avian_KF881539_A/duck/Egypt/M2583D/2010|2010.973:-2.143578031e-05):0.00182024932,H5N1_Avian_KF881519_A/goose/Egypt/M2794A/2011|2011.052:0.002217016319):0.0004327640805,H5N1_Avian_KF881561_A/chicken/Egypt/S3280D/2011|2011.359:0.0009128339727):0.0004691191101,(H5N1_Avian_KF881431_A/duck/Egypt/Q4596A/2012|2012.049:-0.0001035981347,H5N1_Avian_KF881409_A/duck/Egypt/Q4596B/2012|2012.049:0.0007722950298):0.002235112341):0.0007501247673,H5N1_Avian_KF881320_A/turkey/Egypt/S6405A/2012|2012.764:0.003488927313):0.001298011011):0.001998908971,H5N1_Avian_KF881349_A/chicken/Egypt/S3806D/2011|2011.674:0.003348154836):0.01751321707):0.00276926186,H5N1_Avian_HM172468_A/pied_magpie/Liaoning/7/2006|2006.500:0.01551920526):0.0008455100339,H5N1_Avian_HM172465_A/bar-headed_goose/Qinghai/3/2005|2005.500:0.0140006176):0.003695170509):0.003336138187,(((((((((H9N2_Avian_KX598654_A/chicken/Fujian/SIC5/2013|2013.500:0.00290411562,H9N2_Equine_JQ228393_A/equine/Guangxi/3/2011|2011.208:0.01009547551):0.001855854502,H9N2_Avian_KM113246_A/chicken/Fujian/C1239/2009|2009.227:0.003261687046):0.001414044825,H9N2_Avian_JN869517_A/chicken/Fujian/G9/2009|2009.953:0.004049647477):0.001540599354,H9N2_Avian_KM113190_A/duck/Fujian/C2246/2009|2009.312:0.001831314672):0.006129527491,H9N2_Avian_KM113318_A/chicken/Guizhou/C1011/2009|2009.227:0.01552283451):0.008865334487,((H9N2_Avian_HQ425336_A/duck/Fujian/FQ107/2007|2007.953:0.008913698282,H9N2_Avian_EU086253_A/chicken/Guangxi/55/2005|2005.500:0.006144085751):0.002780256321,(H9N2_Avian_KP865780_A/chicken/Shanghai/4/2006|2006.918:0.005264209303,H9N2_Avian_KP412433_A/sparrow/Shanghai/09/2013|2013.340:0.006332715249):0.003396922402):0.002635069768):0.0029271097,(((((H9N2_Avian_KF259846_A/chicken/Hong_Kong/NT286/2007|2007.500:0.0006821761527,H9N2_Avian_KF259851_A/chicken/Hong_Kong/YU797/2007|2007.500:-1.347925763e-05):0.00476681417,H9N2_Avian_AB753209_A/Japanese_Quail/Vietnam/7/2009|2009.871:0.0131254622):0.0008766402004,H9N2_Avian_KM113294_A/chicken/Guangdong/C1095/2009|2009.227:0.007382175185):0.003704011348,H9N2_Avian_KF259887_A/chicken/Hong_Kong/TSTB25W/2010|2010.500:0.01315199815):0.002801988899,(((H9N2_Avian_KJ426523_A/chicken/Guangdong/01/2008|2008.003:0.00485922471,H9N2_Avian_KF259865_A/chicken/Hong_Kong/YU341/2008|2008.500:0.001910247535):0.0006280206669,H9N2_Avian_KF259852_A/pigeon/Hong_Kong/WF255/2007|2007.500:0.004820118667):0.00529406196,(H9N2_Avian_KF768197_A/chicken/Guangxi/DX/2008|2008.945:0.007985977659,H9N2_Avian_KF259864_A/chicken/Hong_Kong/YSC82/2008|2008.500:0.005010498448):0.001731920294):0.007823428314):0.005664033286):0.001165260154,H9N2_Avian_KF188305_A/chicken/Hong_Kong/TP38/2003|2003.500:0.01106978757):0.000448514301,H9N2_Avian_KJ426525_A/chicken/Henan/12/2008|2008.915:0.02032377924):0.007847111259):0.001633211708,((((((((((H9N2_Avian_DQ681222_A/duck/Nanjing/01/1999|1999.500:0.001350831863,H9N2_Avian_EU365372_A/chicken/Hubei/C1/2007|2007.500:0.01025814606):0.0006974864186,H9N2_Avian_KX349956_A/duck/Nanjing/06/2003|2003.452:-5.289217967e-05):0.0004147550901,H9N2_Avian_FJ384744_A/chicken/Jiangsu/7/2002|2002.500:0.001598947312):0.0003030877606,H9N2_Swine_KX867826_A/swine/Jiangsu/C1/2008|2008.751:-0.000309013932):0.0001546618899,H9N2_Avian_MH018678_A/chicken/Shandong/LY1/2017|2017.786:-0.0001546618899):0.0004462596682,H9N2_Swine_HQ893763_A/swine/Guangdong/L1/2010|2010.079:0.0002248153321):0.002182513953,H5N1_Avian_DQ997278_A/goose/Jilin/hb/2003|2003.500:0.001187364574):0.002455488181,(H9N2_Avian_KF142482_A/duck/Jiangsu/1/2008|2008.038:1.230909893e-17,H9N2_Avian_AY253753_A/Chicken/Shanghai/F/98|1998.500:-1.230909893e-17):0.007108393138):0.001019375056,H5N1_Avian_DQ997412_A/duck/Zhejiang/bj/2002|2002.500:0.009733590492):0.003427226585,((H9N2_Avian_DQ064448_A/chicken/Heilongjiang/48/01|2001.500:0.003922601516,H9N2_Avian_AB256715_A/chicken/Yokohama/aq134/2002|2002.500:0.0035187198):0.001465608881,H9N2_Avian_AB256683_A/chicken/Kobe/aq26/2001|2001.500:0.002593068933):0.007908757698):0.004949857063):0.002516607317,H5N1_Avian_DQ997549_A/chicken/Jilin/xw/2003|2003.500:0.009965644616):0.001988830557,(H5N1_Avian_DQ997285_A/chicken/Jilin/hd/2002|2002.500:-1.147321753e-16,H5N1_Avian_AY653196_A/chicken/Jilin/9/2004|2004.500:1.147321753e-16):0.01650237993):0.003504997532,H5N1_Avian_HM172259_A/chicken/Guizhou/7/2008|2008.500:0.02914195474):0.004720278089):0.002292021134,H9N2_Avian_KJ426528_A/chicken/Jiangsu/01/2007|2007.027:0.03744543856):0.01556210522,(((((((((((((((((((((((((((H6N1_Avian_KF695224_A/mallard/Sweden/54/2003|2003.912:0.005623554887,H4N3_Avian_CY164339_A/mallard/Sweden/1883/2003|2003.682:0.004602529365):0.0004089826576,(H10N9_Avian_CY183680_A/mallard/Sweden/5812/2005|2005.849:0.002455697128,H12N5_Avian_CY184034_A/mallard/Sweden/3328/2003|2003.710:0.002259651804):0.001666602701):0.003131709491,H7N7_Avian_CY184523_A/mallard/Sweden/1645/2002|2002.951:0.009750637161):0.001606498439,H10N7_Avian_KX977765_A/mallard_duck/Netherlands/16/2006|2006.036:0.01547705823):0.0001963112904,H10N8_Avian_CY184611_A/mallard/Sweden/233/2002|2002.814:0.007238353757):0.001277431938,(H6N1_Avian_DQ376734_A/chicken/Taiwan/165/99|1999.500:0.0008086647005,H6N1_Avian_DQ376735_A/duck/Taiwan/WB29/99|1999.500:-0.0001391369238):0.01285431676):0.0008612643163,H9N2_Avian_JX465627_A/chicken/Iran/ZMT-101/1998|1998.452:0.01139678197):0.001062589866,H5N1_Avian_CY021400_A/mallard/Italy/3401/2005|2005.500:0.01283924151):0.0007692400456,(((((H4N3_Avian_CY041357_A/mallard/Sweden/65/2005|2005.500:0.002932754209,H8N4_Avian_CY183486_A/mallard/Sweden/5389/2005|2005.718:0.001106879833):0.0009266127813,H5N2_Avian_CY184144_A/mallard/Sweden/58705/2006|2006.852:0.004498096505):0.001199964778,H2N9_Avian_CY122223_A/mallard/Sweden/103/2005|2005.500:0.001509712959):0.002502156056,H12N5_Avian_CY184026_A/mallard/Sweden/2213/2003|2003.778:0.005365988693):0.001932990304,H1N1_Avian_KX979062_A/greater_white-fronted_goose/Netherlands/1/2007|2007.060:0.009321705655):0.005607603772):0.004164305279,(((((H5N1_Swine_AY747611_A/swine/Fujian/1/2003|2003.500:0.00127362279,H5N1_Swine_AY747619_A/swine/Fujian/F1/2001|2001.500:0.001415161465):0.01406252578,H9N2_Avian_AB473940_A/duck/Hokkaido/49/98|1998.500:0.005351904301):0.001114106496,H9N2_Avian_KF188266_A/duck/Hong_Kong/Y439/1997|1997.500:0.008600645532):0.001306528184,H5N1_Avian_DQ997524_A/goose/Guangdong/xb/2001|2001.500:0.01751932332):0.001986958804,(H10N4_Avian_CY184619_A/mallard/Sweden/396/2002|2002.836:0.01216088029,H3N8_Avian_LC367355_A/duck/Mongolia/405/2011|2011.655:0.01750445459):0.000880872186):0.0007993843532):0.0006023322666,(H11N9_Avian_CY184208_A/mallard/Sweden/101574/2009|2009.860:0.004085298854,H11N9_Avian_KX978061_A/mallard_duck/Netherlands/29/2008|2008.723:0.00339735744):0.01965264246):0.000804784537,((((((((((((H11N9_Avian_CY184018_A/mallard/Sweden/418/2002|2002.838:0.0008490045156,H2N3_Avian_CY122095_A/mallard/Sweden/57/2002|2002.500:0.001163333817):0.0005017291254,H11N2_Avian_CY060324_A/mallard/Sweden/55/2002|2002.874:0.0008453922965):0.0003360445264,H4N6_Avian_CY164387_A/mallard/Sweden/3272/2003|2003.674:0.0023597093):0.0001822274588,H2N3_Avian_CY122078_A/mallard/Sweden/32/2002|2002.500:0.002534347904):0.0002899494761,H7N9_Avian_CY186295_A/mallard/Sweden/1621/2002|2002.945:0.0003701706155):0.0004106698048,H10N2_Avian_CY183591_A/mallard/Sweden/737/2002|2002.863:0.0009436710228):0.001663337336,H11N8_Avian_CY060282_A/mallard/Sweden/45/2002|2002.866:0.003769121553):0.001621751588,H2N7_Avian_CY122142_A/mallard/Sweden/9/2003|2003.500:0.003815104533):0.001110996495,H5N2_Avian_CY076932_A/mallard/Sweden/74/2003|2003.500:0.005003788441):0.0007131437404,H4N2_Avian_CY060221_A/mallard/Netherlands/12/2001|2001.921:0.008031218741):0.002434580041,((H1N5_Avian_CY076979_A/Bewicks_swan/Netherlands/1/2007|2007.500:0.003845821331,H3N8_Avian_CY186262_A/mallard/Sweden/1636/2002|2002.948:0.005019194209):0.0005294452613,H6N1_Avian_CY043827_A/mallard/Sweden/30/2005|2005.500:0.002149897284):0.007743131734):0.004485951911,(((H4N6_Avian_CY164539_A/mallard/Sweden/7582/2003|2003.844:0.001414094329,H4N6_Avian_MF145887_A/mallard_duck/Netherlands/3/2004|2004.956:0.003306348767):0.0003238549608,(H8N2_Avian_CY183428_A/mallard/Sweden/60041/2007|2007.781:0.005420159274,H10N7_Avian_CY183404_A/mallard/Sweden/5932/2005|2005.893:0.00134275515):0.001056527155):0.005178028774,(((H10N6_Avian_MF146294_A/mallard_duck/Netherlands/7/2006|2006.425:2.553039248e-17,H10N6_Avian_MF147013_A/mallard_duck/Netherlands/8/2006|2006.441:-2.553039248e-17):0.0009744456828,H10N7_Avian_KX978176_A/mallard_duck/Netherlands/2/2007|2007.222:0.0003652763386):0.007483448162,H6N8_Avian_KX978761_A/mallard_duck/Netherlands/40/2006|2006.707:0.007967993224):0.008249770442):0.002307565668):0.006233841015):0.001141135295,H8N4_Avian_CY184595_A/mallard/Sweden/541/2002|2002.849:0.01715408387):0.0008090372452,(((((H3N2_Avian_JX286594_A/duck/Shanghai/C84/2009|2009.162:0.003325309948,H4N8_Swine_JX151010_A/swine/Guangdong/K4/2011|2011.803:0.002752911714):0.002501617699,(H4N2_Avian_KU160884_A/duck/Guangdong/S1469/2010|2010.175:0.008857779469,H4N2_Avian_KU161036_A/duck/Jiangxi/S3261/2009|2009.704:0.00733107049):0.002733045746):0.001348115497,(H4N2_Avian_KU161068_A/goose/Guangdong/S1780/2012|2012.186:-1.123881304e-16,H4N2_Avian_KU160877_A/duck/Guangdong/S1123/2012|2012.178:1.123881304e-16):0.01232638098):0.01006465361,H3N2_Avian_KT022247_A/duck/Guangxi/015D2/2009|2009.285:0.02231677848):0.007086451042,(((H3N2_Avian_KJ439858_A/duck/Zhejiang/D11/2013|2013.789:-8.220846798e-17,H3N3_Avian_KJ439863_A/duck/Zhejiang/D17/2013|2013.789:8.220846798e-17):-7.475462764e-18,H3N3_Avian_KJ439864_A/duck/Zhejiang/D18/2013|2013.789:7.475462764e-18):0.01400308237,H4N6_Avian_CY005489_A/duck/Nanchang/4-165/2000|2000.277:0.0140892566):0.001568376091):0.000167871129):0.001727155751,((H8N4_Avian_CY183371_A/mallard/Sweden/2834/2003|2003.400:0.0002581542785,H8N4_Avian_CY183444_A/mallard/Sweden/2990/2003|2003.444:0.0004105426166):0.01463199617,H10N7_Avian_CY183648_A/mallard/Sweden/3151/2003|2003.493:0.01197141525):0.006573248965):0.0003963224287,(((((((((H9N3_Avian_CY185548_A/black-headed_gull/Republic_of_Georgia/8/2011|2011.329:-0.0003365556668,H9N3_Avian_CY185564_A/Mediterranean_gull/Georgia/1/2011|2011.332:0.001676277688):0.0111915567,H11N1_Avian_CY185412_A/black-headed_gull/Republic_of_Georgia/1/2010|2010.052:0.0004645691893):0.002435441673,((H2N7_Avian_CY185700_A/black-headed_gull/Republic_of_Georgia/8/2012|2012.003:0.001602428984,H2N5_Avian_CY185620_A/black-headed_gull/Republic_of_Georgia/9/2012|2012.142:0.001083560853):0.001639246153,H2N7_Avian_CY185652_A/black-headed_gull/Republic_of_Georgia/7/2012|2012.060:0.001058352039):0.006271643678):0.000709184399,H9N1_Avian_CY185524_A/black-headed_gull/Georgia/2/2011|2011.296:0.006332883346):0.008465337446,H11N9_Avian_MF148134_A/black-headed_gull/Netherlands/40/2009|2009.885:0.01233225315):0.003246459011,H5N3_Avian_CY024749_A/duck/Italy/775/2004|2004.500:0.007901129065):0.00501307009,((H11N1_Avian_MF682682_A/lesser_black-backed_gull/Netherlands/1/2007|2007.877:0.01073937361,H1N3_Avian_MF575067_A/black-headed_gull/Netherlands/1/2008|2008.222:0.003620707968):0.01106202679,H13N2_Avian_JX030409_A/mallard/Korea/SH38-45/2010|2010.219:0.02284149155):0.001063227759):0.00188707193,((H2N2_Avian_EU735813_A/chicken/PA/298101-4/2004|2004.500:0.00506596308,H6N8_Avian_CY041285_A/shorebird/Delaware/133/2006|2006.386:0.005831145296):0.002716826147,H6N5_Avian_DQ376759_A/duck/Taiwan/WB459/04|2004.500:0.01188341064):0.01218199516):0.01070665574,H9N7_Avian_CY102535_A/ruddy_turnstone/Delaware_Bay/261/1999|1999.392:0.03385258334):0.0007453467494):0.001813916395,(((((((((((((H2N3_Avian_CY122239_A/mallard/Sweden/5/2005|2005.500:0.004501909375,H10N6_Avian_CY183608_A/mallard/Sweden/768/2002|2002.866:0.002258913895):0.0003339733804,(H3N8_Avian_MF148079_A/mallard_duck/Netherlands/1/2003|2003.732:9.665056483e-17,H3N8_Avian_MF146462_A/mallard_duck/Netherlands/2/2003|2003.732:-9.665056483e-17):0.004432539141):0.0002719484826,((H4N2_Avian_CY164275_A/mallard/Sweden/1195/2002|2002.910:-0.0001746957827,H4N3_Avian_CY060289_A/mallard/Sweden/46/2002|2002.868:0.0008448900274):0.002027845224,H2N1_Avian_CY122062_A/mallard/Sweden/113/2002|2002.500:0.0006885354797):0.0003931577554):0.0001504912688,H4N9_Avian_CY164251_A/mallard/Sweden/814/2002|2002.868:0.00323626696):0.0005657739269,((((H5N2_Avian_MF682674_A/mallard_duck/Netherlands/63/2006|2006.723:0.0007609314369,H4N2_Avian_MF147910_A/mallard_duck/Netherlands/53/2006|2006.712:-9.14036602e-05):0.001013586847,H5N2_Avian_KX978357_A/mallard_duck/Netherlands/43/2006|2006.712:0.0003267811995):0.006263199396,(H7N7_Avian_CY077019_A/mallard/Sweden/95/2005|2005.500:0.001037054747,H7N7_Avian_CY183412_A/mallard/Sweden/5994/2005|2005.929:0.001650936418):0.004719585809):0.0005592325422,(H2N9_Avian_CY122207_A/mallard/Sweden/91/2005|2005.500:0.001570217083,H2N3_Avian_CY122215_A/mallard/Sweden/93/2005|2005.500:0.001117774082):0.00234460233):0.002326838332):0.0005708662267,(H2N3_Avian_CY122126_A/mallard/Sweden/81/2003|2003.500:-1.132870012e-16,H2N3_Avian_CY122134_A/mallard/Sweden/84/2003|2003.500:1.132870012e-16):0.002965832872):0.0007835776526,H4N6_Avian_CY164419_A/mallard/Sweden/4508/2004|2004.575:0.004357591584):0.0005829519092,H4N6_Avian_MF146039_A/Eurasian_wigeon/Netherlands/1/2005|2005.734:0.004790382656):0.002467671065,H4N6_Avian_HM849020_A/mallard/PT/35910-2/2006|2006.827:0.01211197892):0.001495925478,(((((H4N6_Avian_CY164579_A/mallard/Sweden/51198/2006|2006.778:-1.954725545e-17,H4N6_Avian_CY164587_A/mallard/Sweden/51284/2006|2006.784:1.954725545e-17):0.0002180160577,H4N1_Avian_CY164934_A/mallard/Sweden/52371/2006|2006.822:0.000452178187):0.001773322492,H3N8_Avian_HM570061_A/Anas_platyrhynchos/Belgium/12827/2007|2007.712:0.004332784741):0.0002299323182,H4N5_Avian_CY164571_A/mallard/Sweden/50709/2006|2006.759:0.003156351456):0.002097870972,H12N5_Avian_MF575076_A/mallard_duck/Netherlands/83/2008|2008.973:0.004040112554):0.005511176147):0.009746055238,((((((((((((H7N1_Avian_KX978261_A/bewicks_swan/Netherlands/7/2008|2008.978:0.002241751285,H1N1_Avian_KX978656_A/Eurasian_wigeon/Netherlands/2/2007|2007.800:0.0004462398802):0.001765577686,H10N4_Avian_CY183802_A/mallard/Sweden/64476/2007|2007.430:0.0002531850764):0.0005476841282,H6N8_Avian_KX978871_A/mallard_duck/Netherlands/15/2009|2009.751:0.004890007528):0.0005806581404,((H5N3_Avian_KX979220_A/mallard_duck/Netherlands/20/2009|2009.816:-4.453816118e-17,H5N3_Avian_KX978465_A/mallard_duck/Netherlands/19/2009|2009.816:4.453816118e-17):0.003856551267,H4N2_Avian_CY165380_A/mallard/Sweden/79333/2008|2008.868:0.000177008408):0.003524277263):0.0006568694235,H4N3_Avian_CY165549_A/mallard/Sweden/80106/2008|2008.879:0.002042085639):0.001383275289,H10N6_Avian_CY183834_A/mallard/Sweden/93475/2009|2009.641:0.004781578393):0.002390687701,(H10N6_Avian_CY183616_A/mallard/Sweden/770/2002|2002.866:0.006939024089,H1N4_Avian_CY076900_A/mallard/Netherlands/30/2006|2006.500:0.01456588709):0.001058239573):0.001664587361,(H5N3_Avian_KX977911_A/mallard_duck/Netherlands/36/2006|2006.693:0.002187404729,H5N3_Avian_CY022648_A/teal/Italy/3812/2005|2005.500:-0.0001750907621):0.007229932479):0.003263670089,(H3N6_Avian_CY014610_A/chicken/Nanchang/7-010/2000|2000.518:0.001103093071,H3N6_Avian_CY005456_A/quail/Nanchang/7-026/2000|2000.518:0.002945593555):0.009130918381):0.001410087164,((H4N6_Avian_CY164507_A/mallard/Sweden/5811/2005|2005.849:1.237308733e-16,H4N6_Avian_CY164499_A/mallard/Sweden/5803/2005|2005.849:-1.237308733e-16):0.004847403756,H5N3_Avian_HM992823_A/mallard/PT/28006/2007|2007.682:0.009555161432):0.002210773551):0.00271595111,H6N2_Avian_HM145138_A/duck/Hunan/573/2002|2002.500:0.01468604227):0.001479348626,H5N2_Avian_AB490827_A/northern_pintail/Akita/714/2006|2006.953:0.01910777137):0.00163733117):0.001625103908,(((((H10N7_Avian_KX979192_A/mallard_duck/Netherlands/1/2009|2009.093:-6.545764493e-18,H10N7_Avian_KX978448_A/mallard_duck/Netherlands/67/2008|2008.948:6.545764493e-18):1.113036306e-16,H10N7_Avian_MF575064_A/mallard_duck/Netherlands/71/2008|2008.951:-1.113036306e-16):0.007055358884,(H4N6_Avian_MF145939_A/European_herring_gull/Netherlands/1/2006|2006.090:0.0007888468034,H4N5_Avian_CY076995_A/black-headed_gull/Netherlands/1/2006|2006.500:-0.0001193190267):0.002484671128):0.001326417,H8N4_Avian_CY183567_A/mallard/Sweden/99377/2009|2009.671:0.005521569128):0.003930452847,(((((H7N3_Avian_CY021504_A/turkey/Italy/3337/2004|2004.500:-5.748210896e-17,H7N3_Avian_CY020616_A/quail/Italy/3347/2004|2004.500:5.748210896e-17):0.00667207787,H7N3_Avian_CY095525_A/chicken/Italy/4616/2003|2003.500:0.002806673162):0.0003107132434,H7N3_Avian_CY028663_A/turkey/Italy/9742/2002|2002.500:0.001028760768):0.0002258630783,H7N3_Avian_CY024741_A/turkey/Italy/8000/2002|2002.500:0.000440580025):0.001769251961,H7N3_Avian_CY022616_A/turkey/Italy/2043/2003|2003.500:0.001623923072):0.00626147275):0.009570604579):0.002822481617,H11N9_Avian_AB593472_A/duck/Vietnam/G32/2008|2008.038:0.02669902658):0.00364624652):0.0006952735454,((((((((((((((((((((((H6N8_Avian_CY149535_A/greylag_goose/Iceland/0980/2011|2011.833:-0.0001560394221,H6N8_Avian_CY149463_A/greylag_goose/Iceland/1482/2011|2011.833:0.001498159145):0.002698990749,H6N5_Avian_CY149447_A/greylag_goose/Iceland/1459/2011|2011.833:0.002032304218):0.003692527484,H6N1_Avian_KX978600_A/mallard_duck/Netherlands/24/2009|2009.915:0.002444481737):0.0009778678316,H3N8_Avian_CY185468_A/common_Teal/Republic_of_Georgia/1/2011|2011.715:0.00241316344):0.0001434153555,H6N1_Avian_KX979408_A/greater_white-fronted_goose/Netherlands/11/2009|2009.937:0.004627253265):0.0001601460693,H6N8_Avian_KX979542_A/mallard_duck/Netherlands/15/2011|2011.701:0.0004931508707):0.0005417148395,((H7N3_Avian_MF146416_A/mallard_duck/Netherlands/23/2013|2013.268:0.002056920844,H1N1_Avian_MF147668_A/mallard_duck/Netherlands/20/2012|2012.896:0.002666372027):0.001270706752,H10N7_Avian_KX979333_A/mallard_duck/Netherlands/32/2013|2013.592:0.002106778491):0.0008393164585):0.0007148898847,H7N7_Human_KF918338_A/Italy/3/2013|2013.682:0.007032987632):0.0004655295558,H6N1_Avian_KX978146_A/mallard_duck/Netherlands/12/2012|2012.795:0.002560956735):0.000320142089,((((H7N1_Avian_KX978637_A/mallard_duck/Netherlands/44/2011|2011.978:2.70618514e-17,H7N1_Avian_KX979301_A/mallard_duck/Netherlands/31/2012|2012.025:-2.70618514e-17):4.060244204e-17,H7N1_Avian_MF147376_A/mallard_duck/Netherlands/48/2011|2011.986:-4.060244204e-17):0.007122019968,H6N8_Avian_KX977843_A/mallard_duck/Netherlands/9/2013|2013.786:0.003786529728):0.001890851043,H1N1_Avian_KX979546_A/mallard_duck/Netherlands/37/2011|2011.934:0.004316562132):0.0007943719223):0.0003412410007,H6N2_Avian_CY185580_A/mallard/Republic_of_Georgia/13/2011|2011.901:0.003712367156):0.001084980475,(((((H10N7_Avian_KX977651_A/mallard_duck/Netherlands/33/2014|2014.956:0.00204933106,H10N7_Avian_KX977633_A/mallard_duck/Netherlands/6/2015|2015.170:-3.500279302e-05):0.002837687843,H7N7_Avian_MF682783_A/mallard_duck/Netherlands/11/2013|2013.937:-0.0001420028272):7.097948054e-05,H7N7_Avian_KX979175_A/mallard_duck/Netherlands/13/2013|2013.940:-7.097948054e-05):0.0004297012241,H10N7_Avian_MF148099_A/mallard_duck/Netherlands/2/2014|2014.129:0.000914988649):0.002526945524,H7N3_Avian_MF146181_A/mallard_duck/Netherlands/24/2014|2014.745:0.003243985463):0.004996688712):0.0001576956764,((((((((H9N2_Avian_KX470443_A/turkey/Poland/08/2014|2014.290:2.045217757e-17,H9N2_Avian_KX470451_A/turkey/Poland/09/2014|2014.293:-2.045217757e-17):0.003005867927,H9N2_Avian_KX470435_A/turkey/Poland/14/2013|2013.310:-0.0003189477147):0.003430176607,H3N6_Avian_MF147316_A/barnacle_goose/Netherlands/2/2014|2014.953:-4.937961385e-05):0.0002864639485,H3N2_Avian_MF755259_A/mallard_duck/Netherlands/56/2015|2015.638:0.005179735436):0.0005262129028,((H11N9_Avian_KX979154_A/mallard_duck/Netherlands/23/2012|2012.737:0.0007740935906,H3N2_Avian_MF146940_A/mallard_duck/Netherlands/16/2012|2012.625:0.0005656284308):0.0002638916813,(H8N4_Avian_MF682895_A/mallard_duck/Netherlands/7/2015|2015.005:0.004691885616,H4N2_Avian_MF146131_A/mallard_duck/Netherlands/18/2012|2012.636:0.0007087799217):0.0004218835474):0.0005114104943):0.0009596230058,H1N1_Avian_KY320435_A/Mallard/Sweden/816/2014|2014.953:0.002946363832):0.001135841035,H7N5_Avian_MF147716_A/mallard_duck/Netherlands/8/2014|2014.822:0.004314597138):0.0008044668735,H4N6_Avian_KX979583_A/mallard_duck/Netherlands/30/2014|2014.551:0.005482712692):0.0006408487752):0.0004672029871,(((H5N1_Avian_KU310448_A/chicken/France/150169a/2015|2015.882:0.005019901234,H1N1_Avian_MF146185_A/mallard_duck/Netherlands/26/2014|2014.704:0.002443016201):0.0004785175741,(H6N5_Avian_MF755246_A/mallard_duck/Netherlands/59/2015|2015.677:-0.0001269490639,H6N5_Avian_MF755256_A/mallard_duck/Netherlands/60/2015|2015.696:0.0007964768407):0.001555516088):0.003338400355,H6N1_Avian_MF694229_A/mallard_duck/Georgia/7/2015|2015.773:0.005224626806):0.003926738679):0.000384000959,H5N1_Avian_KM213388_A/ruddy_turnstone/Iceland/2899/2013|2013.389:0.007230225276):0.0007070490169,H6N2_Avian_MF146890_A/mallard_duck/Netherlands/9/2014|2014.822:0.01166583312):0.0007712368745,(((H6N8_Avian_KX979571_A/barnacle_goose/Netherlands/1/2014|2014.953:0.0009997062679,H11N1_Avian_MF575017_A/black-headed_gull/Netherlands/21/2014|2014.984:0.004391012794):0.003170187856,(H4N6_Avian_KX228219_A/chicken/Wales/600-020823/2014|2014.477:0.001783586999,H4N6_Avian_KX228211_A/chicken/England/474-016250/2014|2014.392:0.00225220417):0.005830137583):0.00164472432,(H10N7_Avian_KX978418_A/mallard_duck/Netherlands/31/2013|2013.381:0.003279186725,H1N1_Avian_KX978354_A/mallard_duck/Netherlands/5/2013|2013.707:0.006219983324):0.001882034559):0.0007186389805):0.001615824131,((((H5N8_Avian_MH107218_A/Cygnus_olor/Belgium/2967/2017|2017.216:0.003418000277,H5N8_Avian_MH107210_A/Anas_platyrhynchos/Belgium/1899/2017|2017.156:0.006750541261):0.001647861211,(H4N6_Avian_MF693943_A/domestic_duck/Georgia/5/2016|2016.671:-0.0001240747411,H4N6_Avian_MF694065_A/domestic_duck/Georgia/6/2016|2016.690:0.0007936025178):0.002433116889):0.004783569172,H6N2_Avian_KY415742_A/duck/Hubei/ZYSYG7/2015|2015.888:0.01272819784):0.003921582576,((H4N6_Avian_KY635678_A/duck/Bangladesh/25891/2015|2015.521:0.01174337216,H5N2_Avian_KY765299_A/ostrich/South_Africa/325863/2015|2015.496:0.01479282329):0.004889505306,H7N7_Avian_MF694160_A/mallard_duck/Georgia/2/2016|2016.008:0.01366953997):0.001986933348):0.0010512785):0.001155822782,((((H6N8_Avian_CY041381_A/black-headed_gull/Netherlands/1/2005|2005.500:0.002254987368,H6N8_Avian_KX978368_A/greater_white-fronted_goose/Netherlands/4/2006|2006.071:0.002460985408):0.0009512983402,H6N8_Avian_CY041373_A/common_teal/Netherlands/2/2005|2005.500:0.001750126976):0.0007569799718,H4N6_Avian_KX979427_A/mallard_duck/Netherlands/18/2007|2007.890:0.005018002629):0.003261362742,H5N2_Avian_CY022640_A/teal/Italy/3931-38/2005|2005.500:0.009405886119):0.002750336613):0.003466052645,((((((((H1N1_Avian_MF959979_A/mallard_duck/Netherlands/26/2009|2009.970:0.002208763841,H11N9_Avian_KX979527_A/mallard_duck/Netherlands/12/2009|2009.668:-0.0001909669205):0.0009721755294,(H10N7_Avian_MF148138_A/mallard_duck/Netherlands/21/2010|2010.682:-7.328960658e-18,H10N7_Avian_KX979445_A/mallard_duck/Netherlands/22/2010|2010.682:7.328960658e-18):0.004450458723):0.0008604307908,H3N3_Avian_MF146382_A/mallard_duck/Netherlands/13/2009|2009.688:0.001176108995):0.0005988478232,H1N1_Avian_MF146744_A/mallard_duck/Georgia/11/2011|2011.058:0.009722062614):0.0006333283242,(H7N3_Avian_MF682853_A/mallard_duck/Netherlands/5/2010|2010.548:0.0007527005723,H7N3_Avian_MF147886_A/mallard_duck/Netherlands/4/2010|2010.515:0.0005894191502):0.003492260631):0.001724796471,H9N2_Avian_KU646985_A/Anas_platyrhynchos/Belgium/24311pcs5/2012|2012.688:0.009679572132):0.001300819245,(((H6N8_Avian_KX977610_A/mallard_duck/Netherlands/17/2009|2009.762:0.007479721701,H3N2_Avian_MF146629_A/mallard_duck/Netherlands/51/2008|2008.767:0.00478060412):0.001530210385,H7N2_Avian_KP636487_A/Anas_platyrhynchos/Spain/1877/2009|2009.500:0.005699036735):0.00289068022,H11N2_Avian_CY138140_A/lesser_black-backed_gull/Iceland/145/2010|2010.389:0.009851568166):0.0005575800671):0.0006728940735,((H4N6_Avian_MF147994_A/mallard_duck/Netherlands/10/2013|2013.923:0.005783833086,H3N8_Avian_KX978144_A/mallard_duck/Netherlands/6/2013|2013.748:0.00236218104):0.001177894158,H7N7_Avian_KX979245_A/mallard_duck/Netherlands/3/2015|2015.063:0.007099881948):0.006858714579):0.003656996627):0.002907018996,(((((((((H7N7_Avian_KC876684_A/wild_goose/Dongting/PC0360/2012|2012.197:0.00284670442,H10N7_Avian_LC339812_A/duck/Mongolia/121/2011|2011.671:0.001194954947):0.005289883856,H6N2_Avian_CY098223_A/aquatic_bird/Korea/CN17/2009|2009.871:0.008485921684):0.001483402764,H3N8_Avian_LC121301_A/duck/Mongolia/173/2015|2015.660:0.009602635865):0.001735642055,((H10N8_Avian_KP285598_A/duck/Jiangxi/6460/2013|2013.090:-4.881059029e-17,H10N8_Avian_KP285654_A/duck/Jiangxi/6535/2013|2013.090:4.881059029e-17):0.004493260425,H4N6_Avian_KU161028_A/duck/Jiangxi/S2443/2012|2012.425:0.004336745761):0.001390329883):0.00122135177,(H3N6_Avian_CY049765_A/mallard/Altai/1208/2007|2007.704:0.0007568598626,H3N6_Avian_CY049781_A/garganey/Altai/1216/2007|2007.704:-8.816296753e-05):0.004946855068):0.0002672391179,(H2N9_Avian_KF259815_A/northern_shoveler/Hong_Kong/MPL961/2011|2011.500:0.0009573945638,H2N9_Avian_KF259817_A/northern_shoveler/Hong_Kong/MPL133/2010|2010.500:0.0003823274576):0.003657339629):0.001181358455,(H2N3_Avian_CY185684_A/mallard/Republic_of_Georgia/2/2012|2012.077:0.007942162245,H7N7_Avian_MG721555_A/mallard/Novomyhalivka/10-23-12/2010|2010.975:0.00435753089):0.004255135109):0.003229901332,(((H4N8_Avian_KT777921_A/yellow-billed_duck/South_Africa/STR0963/2013|2013.085:6.420083449e-17,H4N8_Avian_KT777927_A/cape_shoveler/South_Africa/STR0982/2013|2013.085:-6.420083449e-17):0.005047317958,H7N7_Avian_KT777873_A/ostrich/South_Africa/KRB/2013|2013.247:0.007226708482):0.00346480188,H1N2_Avian_JX069106_A/ostrich/South_Africa/AI2887/2011|2011.707:0.006886408441):0.009837500107):0.001619788502,((((((H7N7_Avian_MF575284_A/mallard_duck/Netherlands/3/2009|2009.038:0.0009289019684,H7N7_Avian_MF575085_A/mallard_duck/Netherlands/4/2009|2009.044:0.0004158985215):0.002218619515,H2N9_Avian_CY184200_A/mallard/Sweden/101993/2009|2009.874:0.003893789338):0.004200071351,(H1N1_Avian_MF148004_A/mallard_duck/Netherlands/25/2009|2009.970:0.002638991981,H5N2_Avian_KX978162_A/greater_white-fronted_goose/Netherlands/2/2010|2010.077:0.0007210842999):0.004495787179):0.001414240031,H7N7_Avian_CY185428_A/mallard/Republic_of_Georgia/2/2010|2010.090:0.008414824052):0.003766836851,((H3N8_Avian_AB569496_A/duck/Zambia/04/2008|2008.452:0.002797563184,H9N1_Avian_AB569568_A/pelican/Zambia/13/2009|2009.871:0.003292351299):0.003436076273,H3N8_Avian_AB569504_A/goose/Zambia/05/2008|2008.534:0.009761531466):0.003865829395):0.0009404402547,(((H9N8_Avian_KF768211_A/duck/Guangxi/LAD9/2009|2009.258:0.0006047748524,H6N6_Avian_JX304749_A/duck/Guangxi/GXd-4/2009|2009.868:0.000734947169):0.0005674739487,H6N8_Avian_JX304765_A/duck/Guangxi/GXd-6/2010|2010.860:0.0007777204847):0.01191710062,(H8N8_Avian_CY098525_A/teal/Chany/444/2009|2009.658:0.004981085346,H1N1_Avian_CY185444_A/mallard/Republic_of_Georgia/4/2010|2010.129:0.003831121903):0.002008503792):0.000111934228):0.004964458303):0.005784293716):0.001810656547,((((((((((((H10N3_Avian_KP287831_A/duck/Jiangxi/13875/2005|2005.984:-8.021178579e-17,H10N3_Avian_KP287879_A/duck/Jiangxi/501/2006|2006.027:8.021178579e-17):1.002883184e-16,H10N3_Avian_KP287839_A/duck/Jiangxi/13946/2005|2005.984:-1.002883184e-16):9.362445459e-17,H10N3_Avian_KP287847_A/duck/Jiangxi/302/2006|2006.027:-9.362445459e-17):0.0004162028595,H6N1_Avian_JF965199_A/duck/Eastern_China/34/2005|2005.285:0.005691116458):0.006268141807,((H5N2_Avian_CY149351_A/great_black-backed_gull/Iceland/1110/2011|2011.789:0.003496566973,H6N5_Avian_CY149503_A/greylag_goose/Iceland/0948/2011|2011.833:0.003956524108):8.543208794e-05,H5N3_Avian_KX978800_A/greater_white-fronted_goose/Netherlands/5/2010|2010.866:0.001940796803):0.006671967476):0.001377141168,H4N6_Avian_KX978732_A/mallard_duck/Netherlands/24/2013|2013.707:0.01229790385):0.001952774524,(H10N4_Avian_CY185508_A/mallard/Republic_of_Georgia/12/2011|2011.112:0.008565298306,H4N6_Avian_LC349344_A/duck/Mongolia/262/2011|2011.666:0.01084787967):0.004129093186):0.001421325957,((H4N6_Avian_CY166091_A/mallard/Sweden/124418/2010|2010.838:-0.0001374275646,H4N6_Avian_CY166083_A/mallard/Sweden/124228/2010|2010.833:0.0008069553413):0.003074325119,H7N7_Avian_MG721009_A/mallard/Nizhnegorsk/3-06-10/2010|2010.762:0.003023978755):0.008593280958):0.003383104291,(H15N4_Avian_CY098541_A/teal/Chany/7119/2008|2008.660:0.01384249828,H3N8_Avian_LC349376_A/duck/Mongolia/29/2011|2011.652:0.01501302731):0.003876517503):0.0005289501817,(((((H11N9_Avian_CY025200_A/sharp-tailed_sandpiper/Australia/6/2004|2004.500:-2.064535677e-05,H11N9_Avian_CY029884_A/sharp-tailed_sandpiper/Australia/10/2004|2004.500:0.0006908396015):0.00411328813,H6N8_Avian_LC371835_A/duck/Hokkaido/228/2003|2003.877:0.0006026527042):0.002054613556,H3N8_Avian_CY049805_A/gadwall/Altai/1326/2007|2007.704:0.008962933929):0.001774083753,H11N9_Avian_CY184458_A/mallard/Sweden/68745/2007|2007.805:0.01146759148):0.004204017809,H6N2_Avian_CY185404_A/common_coot/Republic_of_Georgia/1/2010|2010.055:0.0146552315):0.0029312269):0.002621354888,(H5N2_Avian_KX014879_A/duck/France/150233/2015|2015.926:0.0007087636652,H5N2_Avian_KX014903_A/chicken/France/160013g/2016|2016.000:0.0006321236445):0.01979843868):0.0008358712299,H1N1_Avian_CY185596_A/mallard/Republic_of_Georgia/1/2012|2012.025:0.0135136838):0.006771602984):0.002339036445):0.0008910217576,(((((((((((((((((((((H5N8_Avian_MG607419_A/duck/Democratic_Republic_of_the_Congo/17RS882-40/2017|2017.362:0.001981137815,H5N8_Avian_MG607418_A/duck/Democratic_Republic_of_the_Congo/17RS882-33/2017|2017.364:0.001384844354):0.001340440743,H5N8_Avian_MG650629_A/duck/Cameroon/17RS1661-3/2017|2017.038:0.002704169407):0.000546559978,H5N8_Avian_MF040689_A/Cygnus_atratus/Hubei/HF-1/2016|2016.967:0.00284017867):0.000543395849,H5N8_Avian_MG881983_A/grey-headed_gull/Uganda/MUWRP-538/2017|2017.008:0.000794755719):0.005252927167,(H3N8_Avian_MG042118_A/duck/Bangladesh/30828/2016|2016.737:0.007918099285,H4N6_Avian_MH135338_A/duck/Bangladesh/33676/2017|2017.740:0.007895833574):0.0007903020238):0.001494520082,(((H7N9_Avian_KY635633_A/duck/Bangladesh/26992/2015|2015.940:1.354382151e-17,H7N9_Avian_KY635442_A/duck/Bangladesh/26980/2015|2015.940:-1.354382151e-17):0.002380860204,(H10N7_Avian_LC121381_A/duck/Mongolia/499/2015|2015.663:-1.919089091e-17,H10N7_Avian_LC121421_A/duck/Mongolia/626/2015|2015.663:1.919089091e-17):0.007833838735):0.002196838586,(H3N3_Avian_LC132905_A/duck/Mongolia/122/2015|2015.660:1.974644009e-16,H3N3_Avian_LC132921_A/duck/Mongolia/129/2015|2015.660:-1.974644009e-16):0.006809641188):0.002542500536):0.001949317317,((((((((H5N2_Avian_KU143390_A/chicken/Wuhan/WHJF/2014|2014.953:0.001784560503,H1N1_Avian_KX066872_A/wild_bird/Korea/SK14/2014|2014.918:0.0009042237524):0.0002501938093,H7N1_Avian_MF987896_A/aquatic_bird/South_Korea/sw001/2015|2015.904:0.0004208660519):0.0002111920924,H1N1_Avian_KU881690_A/Anseriformes/Anhui/S107/2014|2014.973:0.001806983798):0.0005100981303,((H1N1_Avian_KU143381_A/wild_bird/Wuhan/WHHN58/2014|2014.953:-8.545740746e-17,H1N1_Avian_KU143380_A/wild_bird/Wuhan/WHHN16/2014|2014.953:8.545740746e-17):0.001210443024,H3N8_Avian_LC108129_A/duck/Mongolia/83/2015|2015.660:0.001478341232):0.0008529742671):0.0004802959872,H4N6_Avian_KY415768_A/duck/Ganzhou/GZ5/2015|2015.945:0.002224375672):0.0007969219944,H2N9_Avian_KF259781_A/wild_waterfowl/Hong_Kong/MPP1311/2013|2013.500:0.00310312524):0.0004933013065,H3N2_Avian_LC053493_A/duck/Quang_Ninh/220/2014|2014.710:0.006686815308):0.001035402308,H6N8_Avian_KX867858_A/wild_bird/Jiangxi/P419/2016|2016.016:0.006003211485):0.0009907282411):0.000809373322,(((H4N2_Avian_KU160964_A/duck/Hubei/S2213/2012|2012.419:0.004604866968,H12N8_Avian_KC876692_A/wild_goose/Dongting/C1037/2011|2011.858:0.004227852866):0.00178481512,H10N7_Avian_CY185452_A/domestic_duck/Republic_of_Georgia/1/2010|2010.321:0.003677772291):0.0009961330101,(H1N2_Avian_KF874482_A/wild_waterfowl/Dongting/C2383/2012|2012.025:0.002658660695,H3N8_Avian_CY146605_A/duck/Hunan/S1256/2012|2012.222:0.004125104545):0.002030653047):0.0002839531244):0.0007869437769,H3N8_Avian_KX160096_A/mallard/Xuyi/14/2015|2015.973:0.01029675154):0.0001780641415,H6N2_Avian_MF694217_A/domestic_duck/Georgia/1/2015|2015.773:0.007217167354):0.0007357699606,((((((((H5N3_Avian_KT327412_A/Bulbul/Taiwan/01156/2015|2015.038:-0.000173445163,H5N3_Avian_KU646902_A/goose/Taiwan/01038/2015|2015.030:0.0008436394077):8.680034511e-05,H5N3_Avian_KU646910_A/chicken/Taiwan/01174/2015|2015.041:-8.680034511e-05):4.342093595e-05,H5N3_Avian_KT327374_A/goose/Taiwan/01042/2015|2015.030:-4.342093595e-05):0.002878980084,H1N1_Avian_KY402066_A/hooded_crane/Korea/1176/2016|2016.033:0.007356649548):0.004661482278,H2N8_Avian_KX394377_A/duck/Zhejiang/6D10/2013|2013.951:0.004278071031):0.001262523529,(((H5N2_Avian_KT327404_A/thrush/Taiwan/A234/2015|2015.044:0.0006735570243,H5N2_Avian_KT327381_A/goose/Taiwan/01004/2015|2015.022:0.0006712434656):0.0001671635643,H5N2_Avian_KU646886_A/goose/Taiwan/01031/2015|2015.030:-0.0001693695645):0.0008731631246,H5N2_Avian_KT327396_A/night_heron/Taiwan/A289/2015|2015.049:0.0004689565979):0.008131557219):0.001146871419,(H5N3_Avian_LC042051_A/duck/Hokkaido/W240/2014|2014.827:1.33270602e-16,H5N3_Avian_LC042058_A/duck/Hokkaido/W280/2014|2014.827:-1.33270602e-16):0.005184455787):0.0008064397027,((H6N2_Avian_KU143387_A/wild_bird/Wuhan/CDHN09/2015|2015.038:-2.644494946e-17,H6N2_Avian_KU143388_A/wild_bird/Wuhan/CDHN15/2015|2015.038:2.644494946e-17):0.001683783954,H6N1_Avian_KT717299_A/Anser_fabalis/China/Anhui/L221/2014|2014.973:0.005757537361):0.008556960341):0.00281183435):0.0006095941812,((((((H7N7_Avian_KP417104_A/wild_bird/Jiangxi/34458/2013|2013.953:0.001528157217,H7N7_Avian_KM593187_A/chicken/Jiangxi/C25/2014|2014.123:0.001838014227):0.0005273212747,(H10N5_Avian_KP284886_A/migratory_duck/Jiangxi/30556/2013|2013.827:7.991108556e-17,H10N5_Avian_KP284918_A/migratory_duck/Jiangxi/31531/2013|2013.934:-7.991108556e-17):0.006275433232):0.0001310160344,((H10N3_Avian_KP286134_A/duck/Jiangxi/33663/2013|2013.953:2.731543434e-17,H10N3_Avian_KP286182_A/duck/Jiangxi/33757/2013|2013.953:-2.731543434e-17):0.003948882931,H7N7_Avian_KP414900_A/chicken/Jiangxi/10784/2014|2014.132:0.002125307984):0.000910270292):0.0005107074652,H7N7_Avian_KP417120_A/wild_bird/Jiangxi/35982/2013|2013.953:0.0008172433852):0.0009339898821,(H10N7_Avian_KP285894_A/migratory_duck/Jiangxi/33038/2013|2013.953:-5.072717134e-17,H10N7_Avian_KP285910_A/migratory_duck/Jiangxi/33195/2013|2013.953:5.072717134e-17):0.002799746843):0.001353694074,(((H11N9_Avian_KU143385_A/wild_bird/Wuhan/CDHN173/2015|2015.038:0.001609385364,H11N9_Avian_KU143384_A/wild_bird/Wuhan/CDHN22/2015|2015.038:0.001077534849):0.003125707392,H3N1_Avian_LC367443_A/duck/Mongolia/62/2013|2013.666:0.002284597):0.0005996666397,H6N6_Avian_LC028137_A/duck/Vietnam/LBM439/2013|2013.425:0.004151258794):0.001260401376):0.003150539507):0.0001836724021,((((H7N3_Avian_MF146490_A/mallard_duck/Georgia/3/2012|2012.079:0.003254264809,H4N3_Avian_LC339898_A/duck/Mongolia/17/2011|2011.649:0.00287341701):0.0007721842666,H10N7_Avian_KP287666_A/duck/Jiangxi/27314/2012|2012.975:0.01302593634):0.000997174965,H1N2_Avian_KY971145_A/duck/Zhejiang/D6/2013|2013.789:0.002393620306):0.003750213997,H10N7_Avian_CY185692_A/mallard/Republic_of_Georgia/14/2011|2011.948:0.008405176328):0.0003575065044):0.0008047740986,((((((H2N9_Avian_KF259814_A/wild_waterfowl/Hong_Kong/MPL696/2011|2011.500:0.0001873815293,H7N1_Avian_KF259819_A/common_teal/Hong_Kong/MPM1645/2011|2011.500:0.001154738193):0.0005898799995,H7N7_Avian_KF259824_A/wild_waterfowl/Hong_Kong/MPM2121/2011|2011.500:0.0007529167328):0.0008109130344,H7N7_Avian_KF259825_A/wild_waterfowl/Hong_Kong/MPL1006/2011|2011.500:0.001209381173):0.001379839125,((H7N7_Avian_KF259763_A/duck/Jiangxi/23008/2009|2009.500:0.003875096033,H7N7_Avian_KF259760_A/wild_duck/Jiangxi/19831/2009|2009.500:0.0008481968377):0.002161633479,H7N6_Avian_KF259826_A/wild_waterfowl/Hong_Kong/MPM3375/2011|2011.500:0.003970246201):0.001016107704):0.003504528054,(H6N1_Avian_LC316732_A/muscovy_duck/Vietnam/LBM838/2015|2015.934:0.002318243859,H6N6_Avian_LC316724_A/muscovy_duck/Vietnam/LBM811/2015|2015.858:0.001041101387):0.01344379423):0.002719609432,(((H10N2_Avian_LC121285_A/duck/Mongolia/141/2015|2015.660:-9.78131593e-17,H10N2_Avian_LC108121_A/duck/Mongolia/66/2015|2015.660:9.78131593e-17):0.0004639052376,H4N6_Avian_LC121245_A/duck/Mongolia/101/2015|2015.660:0.0022220846):0.008260581352,(H10N7_Avian_CY185420_A/mallard/Republic_of_Georgia/1/2010|2010.077:0.004901546791,H14N3_Avian_KX602669_A/goose/Karachi/NARC-13N-969/2014|2014.005:0.009526317958):0.001319611847):0.001223453868):0.0009788452388):0.0006377517009,((((((((H15N9_Avian_KY635694_A/duck/Bangladesh/24704/2015|2015.142:2.131095433e-17,H15N9_Avian_KY635528_A/duck/Bangladesh/24697/2015|2015.142:-2.131095433e-17):0.002621293116,H5N8_Avian_KT388477_A/goose/Taiwan/TNC5/2015|2015.044:0.004826950242):0.0006184783929,H3N2_Avian_MG042097_A/duck/Bangladesh/31019/2016|2016.811:0.009698330273):0.003871639163,H3N6_Avian_LC028364_A/duck/Quang_Ninh/14/2013|2013.271:0.003362819343):0.0003440409385,(H1N2_Avian_KU881681_A/Anseriformes/Anhui/S61/2014|2014.973:0.002289026619,H6N2_Avian_KT717291_A/Anser_fabalis/China/Anhui/L180/2014|2014.973:0.001751327218):0.005036409479):0.0006760003993,((H1N1_Avian_LC148830_A/duck/Hokkaido/W9/2015|2015.745:0.000937628655,H3N6_Avian_LC339732_A/duck/Hokkaido/10/2015|2015.770:0.001076699612):0.004501495581,H11N9_Avian_KX121189_A/bean_goose/Hubei/SZY200/2016|2016.153:0.004336748126):0.005101403241):0.0001773386289,H6N1_Avian_LC339716_A/chicken/Vietnam/HU4-26/2015|2015.849:0.008587721779):0.001180751227,(((H5N7_Avian_MF362104_A/Duck/Dongting/D76-1/2016|2016.989:0.0001491799195,H6N2_Avian_MG042218_A/duck/Bangladesh/31227/2016|2016.899:0.002537740293):0.001080236926,H7N8_Avian_MH458923_A/Duck/Hubei/HF5/2017|2017.318:0.00364761587):0.00476604571,H5N2_Avian_KJ162805_A/duck/Taiwan/11254/2013|2013.542:0.008033705708):0.0005945160118):0.0007976097945):0.001355724036,((((((((((H5N8_Avian_MF037853_A/green-winged_teal/Egypt/877/2016|2016.934:-0.0001403705814,H5N8_Avian_MF037858_A/green-winged_teal/Egypt/871/2016|2016.934:0.0008098983581):0.00153763559,H5N8_Avian_MF040673_A/Anser_cygnoides/Hubei/FW44/2016|2016.948:0.001149453842):0.0001375736612,H5N8_Avian_MG650630_A/chicken/Cameroon/17RS1661-1/2017|2017.038:0.002562431608):0.004418628661,H10N7_Avian_MF682879_A/mallard_duck/Georgia/1/2014|2014.896:0.003094260859):0.0007913161111,((H2N9_Avian_MF146134_A/mallard_duck/Netherlands/14/2014|2014.652:-0.0002174189366,H2N9_Avian_MF146082_A/mallard_duck/Netherlands/16/2014|2014.658:0.001559538659):0.003795106829,H4N6_Avian_MF694210_A/mallard_duck/Netherlands/35/2015|2015.638:0.004395062981):0.0002512243771):0.0005845701288,H5N2_Avian_KU646953_A/Anas_platyrhynchos/Belgium/17330cls42/2013|2013.734:0.006282453988):0.001330046292,H12N1_Avian_MF147527_A/Bewick_swan/Netherlands/1/2014|2014.915:0.004822215748):0.001287288052,H7N3_Avian_CY185436_A/mallard/Republic_of_Georgia/3/2010|2010.090:0.003128178752):0.0007988177721,(H9N2_Avian_KX000866_A/pigeon/Egypt/S10408B/2014|2014.937:0.00466636855,H9N2_Avian_KX000806_A/pigeon/Egypt/S10409A/2014|2014.937:-0.0006295525599):0.009389573115):0.001146152691,(((H5N8_Avian_KY576094_A/common_teal/Korea/W550/2016|2016.953:-2.534823584e-17,H5N8_Avian_KY576092_A/common_teal/Korea/W548/2016|2016.953:2.534823584e-17):-5.070777775e-17,H5N8_Avian_KY576095_A/common_teal/Korea/W555/2017|2017.008:5.070777775e-17):0.0009151470831,H5N8_Avian_MF155633_A/grey_heron/W779/2017|2017.071:0.001772844083):0.01494486077):0.006780377875):0.001827466435,((((((H5N1_Avian_MG042103_A/duck/Bangladesh/30818/2016|2016.737:0.0006307549934,H5N1_Avian_MG042228_A/duck/Bangladesh/31294/2016|2016.899:0.002055234844):0.002425693074,H5N1_Avian_KY635596_A/duck/Bangladesh/26251/2015|2015.696:0.0009593624854):0.0006749972253,H5N1_Avian_MG042148_A/chicken/Bangladesh/30065/2016|2016.400:0.003394505621):0.0004205331943,(H5N1_Avian_MH135671_A/chicken/Bangladesh/32747/2017|2017.381:0.0004686749934,H5N1_Avian_MH135670_A/duck/Bangladesh/33848/2017|2017.797:0.004251768103):0.006487133447):0.001566558447,H5N1_Avian_MG957549_A/duck/Bangladesh/31993/2017|2017.123:0.008770210328):0.001989792105,H5N1_Avian_MH135574_A/chicken/Bangladesh/33395/2017|2017.625:0.00630617336):0.008585551149):0.001623673874,((((((H6N2_Avian_MF146663_A/mallard_duck/Netherlands/11/2014|2014.890:0.005336239334,H7N7_Avian_MF694003_A/mallard_duck/Netherlands/18/2015|2015.485:0.006270998175):0.0004151531495,H11N1_Avian_MF694251_A/common_teal/Netherlands/1/2015|2015.742:0.007118407112):0.0004171323754,H1N1_Avian_CY185644_A/mallard/Republic_of_Georgia/4/2012|2012.964:0.003265889208):0.001933617029,H5N1_Avian_MF694136_A/mallard_duck/Netherlands/41/2015|2015.704:0.008254354607):0.002029999351,H7N7_Avian_MF694041_A/mallard_duck/Georgia/10/2016|2016.745:0.009520124647):0.002771040025,H6N1_Avian_KY635672_A/duck/Bangladesh/25767/2015|2015.523:0.01013943698):0.003941656525):0.0006729298824,(((((((((((((H6N2_Avian_KX977901_A/greater_white-fronted_goose/Netherlands/9/2009|2009.995:0.001680018969,H4N6_Avian_KX977627_A/mallard_duck/Netherlands/27/2009|2009.970:0.002359507885):0.0006006201389,H3N8_Avian_KX979334_A/turnstone/Netherlands/1/2010|2010.770:6.930646463e-05):0.0004287797534,(H7N7_Avian_MG720145_A/mallard/Askania-Nova/39-15-02/2011|2011.123:0.001327175594,H4N2_Avian_CY185484_A/garganey/Georgia/1/2011|2011.849:0.005448473596):0.0002490576033):0.0005103517424,((H15N5_Avian_MF147780_A/mallard_duck/Sweden/139899/2012|2012.926:0.0006975694216,H15N5_Avian_MF147041_A/mallard_duck/Sweden/139647/2012|2012.912:0.0006421525998):0.003187429199,H1N1_Avian_KX978446_A/greater_white-fronted_goose/Netherlands/1/2012|2012.885:0.0001880433822):0.00253196216):0.0006308422137,((H3N8_Avian_KX977871_A/mallard_duck/Netherlands/17/2011|2011.718:0.01195975716,H4N6_Avian_MF682759_A/mallard_duck/Netherlands/49/2010|2010.910:0.001018827654):0.0002945355193,(H5N2_Avian_KX978657_A/Eurasian_wigeon/Netherlands/1/2010|2010.737:0.00563022383,H4N6_Avian_KX977635_A/mallard_duck/Netherlands/7/2011|2011.619:0.005318505192):0.0007995171719):0.001119653978):0.0004896720303,H10N4_Avian_CY183994_A/mallard/Sweden/133546/2011|2011.893:0.006398265228):0.0002496561352,((H10N7_Avian_KX978873_A/mallard_duck/Netherlands/1/2012|2012.036:0.003889915303,H1N1_Avian_KX979089_A/greater_white-fronted_goose/Netherlands/4/2011|2011.044:0.00288299417):0.001407592662,H2N7_Avian_KM213381_A/ruddy_turnstone/Iceland/1946/2012|2012.381:0.006926883929):0.003210518039):0.0005981361579,((H5N3_Avian_KF885676_A/duck/Moscow/4182/2010|2010.871:4.22522935e-17,H5N3_Avian_MF992943_A/duck/Moscow/4182-C/2010|2010.500:-4.22522935e-17):0.004029086085,H3N8_Avian_CY185476_A/mallard/Republic_of_Georgia/3/2011|2011.718:0.005481701901):0.001155794863):0.001783092459,H1N1_Avian_MG722679_A/shelduck/Yasnopolyanske/4-08-02/2011|2011.104:0.006889753486):0.001048853627,H6N4_Avian_KX977629_A/mallard_duck/Netherlands/30/2011|2011.797:0.008139168181):0.001416562288,((H4N6_Avian_MF146515_A/mallard_duck/Netherlands/21/2014|2014.649:0.003782029221,H11N9_Avian_MF147045_A/European_herring_gull/Netherlands/1/2015|2015.041:0.00713135753):0.0005264931855,H5N6_Avian_MF694020_A/mallard_duck/Netherlands/52/2015|2015.707:0.001482526992):0.009174780449):0.001168094953,H5N2_Avian_KX979267_A/mallard_duck/Netherlands/32/2011|2011.800:0.01145923114):0.002597506892,(((((((H1N1_Avian_MF682691_A/mallard_duck/Netherlands/8/1999|1999.723:-3.491610495e-17,H1N1_Avian_KC209516_A/mallard/Netherlands/10-Cam/1999|1999.500:3.491610495e-17):0.005182637655,H3N8_Avian_MF145983_A/mallard_duck/Netherlands/08/2000|2000.636:0.005030384002):0.003550897359,(H4N2_Avian_HQ285887_A/duck/Hunan/8-19/2009|2009.038:0.006955454986,H9N2_Avian_AB262464_A/duck/Hokkaido/9/99|1999.500:0.004636980612):0.00315663781):0.0013793055,(H4N6_Avian_JX454724_A/wild_bird/Korea/GD42/2005|2005.871:0.004645184195,H6N2_Avian_HM145155_A/mallard/Jiangxi/7376/2003|2003.500:0.003486757934):0.003709070602):0.0004768375276,H10N2_Avian_CY183583_A/mallard/Sweden/223/2002|2002.811:0.008219735279):0.001230173096,((H5N2_Avian_CY049757_A/gadwall/Altai/1202/2007|2007.704:1.515824503e-16,H5N2_Avian_CY049773_A/garganey/Altai/1213/2007|2007.704:-1.515824503e-16):0.003539213513,H7N4_Avian_KX978190_A/Eurasian_wigeon/Netherlands/2/2008|2008.992:0.01229757821):0.002633312291):0.0006547042878,((H11N1_Avian_CY055176_A/aquatic_bird/India/NIV-17095/2007|2007.975:0.006804791343,H9N2_Avian_JF745932_A/mallard/PT/27972-B139/2007|2007.679:0.006900812747):0.001494728871,H6N2_Avian_CY109307_A/duck/Guizhou/2773/2006|2006.367:0.005341864798):0.001123465371):0.002026434771):0.003609742937):0.001403138434,H4N2_Avian_MH135665_A/duck/Bangladesh/33638/2017|2017.740:0.02073313302):0.002054069634,(((H6N5_Avian_CY109283_A/duck/Guizhou/888/2006|2006.123:0.0006539925387,H4N6_Avian_EU880345_A/mallard/Yan_chen/2005|2005.786:0.003379567136):0.005950784248,H6N2_Avian_MF146773_A/mallard_duck/Netherlands/13/2005|2005.849:0.002918139929):0.01277205113,H5N8_Avian_LC053461_A/duck/Quang_Ninh/19c511/2013|2013.271:0.01248418478):0.004166753312):0.004737685253):0.002062759297,(((((((((((((((((((((((((H3N2_Canine_MF173208_A/canine/Indiana/1177-17-1/2017|2017.500:0,H3N2_Canine_MG982670_A/canine/Illinois/M16-25374-14-1/2016|2016.500:0):-8.675441237e-17,H3N2_Canine_MG982881_A/canine/Pennsylvania/20170411-5/2017|2017.500:8.675441237e-17):0.0002956131085,(H3N2_Canine_MG982683_A/canine/Illinois/M17-05782-8-1/2017|2017.500:-2.879119645e-17,H3N2_Canine_MG982731_A/canine/Illinois/M17-05782-4-1/2017|2017.500:2.879119645e-17):0.001046506614):0.0006875360766,H3N2_Canine_MF173353_A/canine/Indiana/132276-16-1-2/2016|2016.500:-1.493358904e-05):7.468067412e-06,H3N2_Canine_MG982730_A/canine/Illinois/20170110-1G4/2016|2016.500:-7.468067412e-06):0.002676325394,(H3N2_Canine_KX571024_A/canine/Illinois/2883703/2015|2015.345:-1.994156073e-17,H3N2_Canine_MF173139_A/canine/Texas/2100186/2015|2015.500:1.994156073e-17):0.0006927474201):0.0001726248149,H3N2_Canine_MF173157_A/canine/Pennsylvania/0261885/2015|2015.500:-0.0001770586709):8.8475721e-05,H3N2_Canine_MF173265_A/canine/Indiana/2093681/2015|2015.500:-8.8475721e-05):4.424608162e-05,H3N2_Canine_MF173241_A/canine/Illinois/41915/2015|2015.500:-4.424608162e-05):0.0002353122236,(((H3N2_Canine_MF173355_A/canine/Georgia/101875/2015|2015.500:-1.336211211e-05,H3N2_Canine_KX571049_A/canine/Georgia/104940/2015|2015.540:0.0006828898888):6.682296046e-06,H3N2_Canine_KX570964_A/canine/North_Carolina/109904/2015|2015.573:-6.682296046e-06):3.341768247e-06,H3N2_Canine_MF173354_A/canine/North_Carolina/103297/2015|2015.500:-3.341768247e-06):0.0004357722435):0.000435604778,H3N2_Canine_MF173216_A/canine/Florida/269770/2015|2015.500:0.0002371844539):0.0005222871539,((H3N2_Canine_MF173158_A/canine/Indiana/003018/2016|2016.500:0.0002695364254,H3N2_Canine_KX571021_A/canine/Texas/343907/2015|2015.973:0.0003999913513):0.0006348829888,H3N2_Canine_KX570968_A/canine/Indiana/96198/2015|2015.499:3.617687247e-05):0.0004895970654):0.0004955772965,(H3N2_Canine_KX570994_A/canine/Korea/0589318/2015|2015.173:-9.516197354e-17,H3N2_Canine_MF173293_A/canine/South_Korea/0173915/2015|2015.500:9.516197354e-17):0.00152307173):0.0004330294256,H3N2_Canine_KX570962_A/canine/Wisconsin/19137/2016|2016.104:0.0005765545862):0.003705176779,((((((((((((((H3N2_Canine_MH266363_A/canine/Ohio/174509/2017|2017.767:0.0007273882993,H3N2_Canine_MH266371_A/canine/Ohio/A82/2017|2017.822:0.0006123337222):0.0008804007958,H3N2_Canine_MH266339_A/canine/Kentucky/174490/2017|2017.770:-0.0002080005508):0.0009284606249,H3N2_Canine_MH266347_A/canine/Minnesota/139684/2017|2017.605:-0.0002581668059):0.0001294858565,H3N2_Canine_MG982677_A/canine/Florida/20170606-18/2017|2017.500:-0.0001294858565):6.529248068e-05,H3N2_Canine_MH266355_A/canine/North_Carolina/090487/2017|2017.397:-6.529248068e-05):3.265551455e-05,H3N2_Canine_MH266395_A/canine/South_Carolina/132956/2017|2017.581:-3.265551455e-05):1.633076478e-05,H3N2_Canine_MH266323_A/canine/Indiana/130636/2017|2017.573:-1.633076478e-05):8.166886699e-06,H3N2_Canine_MH266307_A/canine/Florida/090919/2017|2017.397:-8.166886699e-06):4.084195781e-06,H3N2_Canine_MH363686_A/canine/Georgia/89750-1/2017|2017.397:-4.084195781e-06):2.042474245e-06,H3N2_Canine_MG982756_A/canine/NorthCarolina/20170606-28/2017|2017.500:-2.042474245e-06):1.021425369e-06,H3N2_Canine_MH363685_A/canine/Georgia/20170606-19/2017|2017.395:-1.021425369e-06):5.108068427e-07,H3N2_Canine_MH266331_A/canine/Kentucky/128656/2017|2017.564:-5.108068427e-07):0.004064015051,H3N2_Canine_MG982795_A/canine/South_Korea/20170110-1F1/2016|2016.500:0.001340018305):0.001568162595,H3N2_Canine_KR154330_A/canine/Korea/DG1/2014|2014.118:0.005941760454):0.0009401261548):0.0006472278376,(((H3N2_Canine_MH105863_A/canine/Korea/AS-14/2013|2013.603:-7.693424826e-17,H3N2_Canine_MH105857_A/canine/Korea/AS-04/2012|2012.441:7.693424826e-17):1.758837172e-16,H3N2_Canine_MH105864_A/canine/Korea/AS-15/2013|2013.693:-1.758837172e-16):0.0007280910466,H3N2_Canine_KT446476_A/canine/Korea/S3001/2015|2015.318:0.0006116309749):0.002577496008):0.002818196724,(((H3N2_Canine_KC755911_A/canine/Korea/CY009/2010|2010.786:0.003777266007,H3N2_Canine_KX509804_A/canine/Korea/CY053/2014|2014.164:0.0002714206193):0.00232074612,H3N2_Canine_JX679526_A/canine/Korea/KRIBB01/2011|2011.833:0.002423399238):0.0003383161723,H3N2_Canine_MH105855_A/canine/Korea/AS-01/2009|2009.712:0.003058209035):0.001965129035):0.0009860496088,(((((((H3N2_Canine_KJ917345_A/canine/Guangdong/01/2013|2013.285:0.0006740066375,H3N2_Canine_KJ917378_A/canine/Guangdong/02/2014|2014.123:0.0006707938524):0.0001753915565,H3N2_Canine_KJ917370_A/canine/Guangdong/01/2014|2014.123:-0.0001775975567):8.882082126e-05,H3N2_Canine_KJ917350_A/canine/Guangdong/02/2013|2013.285:-8.882082126e-05):0.0002291993029,H3N2_Canine_JX195356_A/canine/Guangdong/3/2011|2011.200:0.001784217664):0.002146814661,(((H3N2_Canine_JN247596_A/canine/Jiangsu/03/2010|2010.285:2.248552961e-17,H3N2_Canine_JN247612_A/canine/Jiangsu/05/2010|2010.367:-2.248552961e-17):-8.995991115e-17,H3N2_Canine_JN247580_A/canine/Jiangsu/01/2009|2009.953:8.995991115e-17):0.002265631087,H3N2_Canine_JX414247_A/canine/Guangdong/05/2011|2011.123:0.0004179992709):0.0005789337185):0.000655706178,((((H3N2_Canine_MG309813_A/canine/China/LG2/2015|2015.956:0.005611862849,H3N2_Canine_MG386687_A/canine/China/JLM2/2015|2015.899:0.001136337459):0.00292057909,H3N2_Canine_MG982676_A/canine/California/20170411-20/2017|2017.500:0.00460177025):0.0006209558004,(H3N2_Canine_KF826956_A/canine/Guangdong/23/2012|2012.712:0.0004307688606,H3N2_Canine_KF826948_A/canine/Guangdong/12/2012|2012.704:0.0009092200601):0.004860764222):0.001448300197,((H3N2_Canine_KF042269_A/canine/Liaoning/H6/2012|2012.378:0.001361972204,H3N2_Canine_KF042261_A/canine/Liaoning/27/2012|2012.274:0.0006483027446):0.001327444989,H3N2_Canine_KF042277_A/canine/Heilongjiang/L1/2013|2013.186:0.0006914701053):0.002684365606):0.002816111108):0.0004357161174,H3N2_Canine_JF714156_A/canine/Zhejiang/1/2010|2010.745:0.002791008166):0.001671744336):0.001556567349,(H3N2_Canine_FJ560887_A/canine/Korea/GCVP01/2007|2007.367:0.0008317027999,H3N2_Canine_JX163257_A/canine/Korea/01/2007|2007.367:0.001180611167):0.001144040722):0.001976697829,((H3N2_Canine_GU433372_A/canine/Guangdong/1/2007|2007.293:0.0003146035289,H3N2_Canine_GU433364_A/canine/Guangdong/2/2007|2007.795:0.003736260677):0.002700347231,H3N2_Canine_GU433357_A/canine/Guangdong/2/2006|2006.619:0.002738444449):0.005072138772):0.005219365352,H3N2_Canine_GU433348_A/canine/Guangdong/1/2006|2006.452:0.005966506909):0.01479900306,((((H6N5_Avian_HM145212_A/mallard/Jiangxi/8346/2004|2004.500:0.0006666186131,H6N5_Avian_HM145211_A/mallard/Jiangxi/8341/2004|2004.500:0.002021372553):0.00373074628,H4N6_Avian_FJ349249_A/mallard/ZhaLong/88/2004|2004.600:0.006532401145):0.0007536497015,H11N2_Avian_GQ169500_A/spotbill_duck/Xuyi/6/2005|2005.038:0.004723014483):0.001461131448,H3N6_Avian_KC261678_A/duck/Jiangsu/4/2010|2010.200:0.006140833832):0.005850988409):0.006112274535,H5N2_Avian_EU249548_A/duck/Malaysia/F118-08-04/2004|2004.500:0.02011587055):0.006953071675,((((((((((H3N8_Avian_LC367491_A/duck/Mongolia/672/2010|2010.658:0.003193911472,H3N8_Avian_LC339764_A/duck/Mongolia/1047/2009|2009.666:0.002208443356):0.0008307115049,H3N3_Avian_LC349312_A/duck/Mongolia/235/2014|2014.663:0.004613626836):8.541233746e-05,(H3N2_Avian_LC132913_A/duck/Mongolia/124/2015|2015.660:0.0004357678159,H3N6_Avian_LC121365_A/duck/Mongolia/405/2015|2015.663:0.002931007078):0.001965693334):0.001117878393,(((H6N2_Avian_LC028097_A/duck/Vietnam/LBM74-c1/2011|2011.929:0.001496577325,H6N6_Avian_LC028089_A/muscovy_duck/Vietnam/LBM69/2011|2011.929:-0.0001517768349):0.008321733363,H3N6_Avian_LC367451_A/duck/Mongolia/621/2010|2010.658:0.002615165632):0.004026238237,H6N5_Avian_KT266909_A/duck/Guangxi/052/2010|2010.093:0.009984341099):0.0003879258775):0.001362683003,H11N9_Avian_KF259778_A/duck/Jiangxi/22537/2012|2012.500:0.004828442517):0.005369709452,(H3N8_Avian_LC339874_A/duck/Mongolia/144/2005|2005.710:0.007308096234,H3N2_Avian_KJ917391_A/chicken/Guangdong/01/2013|2013.123:0.009907352711):0.001971853307):0.001482216995,(((H6N1_Avian_HM145069_A/duck/Hunan/177/2005|2005.500:0.001042982824,H6N2_Avian_HM145187_A/duck/Guangxi/141/2005|2005.500:0.005054211761):0.0008725771014,(H3N8_Avian_EU492516_A/duck/Beijing/61/05|2005.500:0.001182588857,H3N8_Avian_EU492512_A/duck/Beijing/40/04|2004.500:0.000156394066):0.004573566276):0.0006912020936,H6N1_Avian_HM145071_A/mallard/Jiangxi/10668/2005|2005.500:0.005451919644):0.003682199465):0.003090054347,H4N6_Avian_LC121261_A/duck/Mongolia/118/2015|2015.660:0.01331443201):0.009836502637,(((((H6N2_Avian_AB569528_A/duck/Zambia/08/2009|2009.619:0.0006137932194,H6N2_Avian_AB569544_A/duck/Zambia/10/2009|2009.704:5.490367562e-05):0.002994182689,H4N6_Avian_AB569520_A/goose/Zambia/07/2008|2008.704:0.002413583041):0.00564572976,(H6N2_Avian_AB569480_A/duck/Zambia/02/2008|2008.452:-5.13027246e-17,H6N2_Avian_AB569488_A/duck_/Zambia/03/2008|2008.452:5.13027246e-17):0.00573629887):0.0009585987074,(H11N9_Avian_AB569560_A/duck/Zambia/12/2009|2009.704:-7.022434945e-17,H11N9_Avian_AB569536_A/goose/Zambia/09/2009|2009.704:7.022434945e-17):0.007314037584):0.001368407838,H6N1_Avian_KT777813_A/ostrich/South_Africa/AI1713/2009|2009.496:0.01568270446):0.0175862033):0.00115720087,(((((H5N2_Avian_CY022080_A/poultry/Italy/367/1997|1997.500:0.0001935534168,H5N2_Avian_CY018952_A/poultry/Italy/382/1997|1997.500:0.002494437749):0.01358392214,H9N2_Avian_CY073801_A/duck/Malaysia/2001|2001.500:0.02888798459):0.003313211903,(H2N9_Avian_CY122247_A/mallard/Netherlands/11/1999|1999.500:0,H2N9_Avian_CY064951_A/mallard/Netherlands/5/1999|1999.795:0):0.009335205345):0.000778881853,(((H2N7_Avian_CY122034_A/mallard/Sweden/109/2002|2002.500:-0.0001083056657,H2N7_Avian_CY122050_A/mallard/Sweden/112/2002|2002.500:0.0007778334424):0.0008424859988,H7N7_Avian_CY186327_A/mallard/Sweden/1681/2002|2002.953:0.0005023144911):0.005200769355,H6N8_Avian_MF147725_A/mallard_duck/Netherlands/2/2004|2004.737:0.005759278672):0.01097241758):0.001696957426,((((H10N7_Avian_CY183794_A/mallard/Sweden/59463/2007|2007.652:0.004546986393,H10N4_Avian_MF575273_A/ruddy_turnstone/Netherlands/1/2008|2008.740:0.005018356179):0.0037988052,(H7N1_Avian_KX977688_A/bean_goose/Netherlands/2/2009|2009.055:-6.297741952e-17,H7N1_Avian_KX979342_A/bean_goose/Netherlands/1/2009|2009.055:6.297741952e-17):0.007239064512):0.00142777746,(H9N2_Avian_CY184168_A/mallard/Portugal/83695/2009|2009.468:0.001041075166,H9N2_Avian_CY184160_A/mallard/Portugal/83660/2009|2009.458:0.0002986468559):0.008281171608):0.006185671903,H1N1_Avian_KX978858_A/mallard_duck/Netherlands/64/2006|2006.723:0.01802050323):0.009978629904):0.005132824375):0.002243258427):0.002056923884,((H10N8_Avian_CY184635_A/mallard/Sweden/2823/2003|2003.395:-1.327496937e-16,H10N8_Avian_CY060375_A/mallard/Sweden/7/2003|2003.392:1.327496937e-16):0.02570043712,H4N2_Avian_CY164459_A/mallard/Sweden/5724/2005|2005.836:0.01919941401):0.0003461986039):0.002157088366):0.001319705711,((((((((H7N3_Avian_HM346488_A/chicken/Chakwal/NARC-35/2001|2001.367:-0.000110435342,H7N3_Avian_CY037755_A/chicken/Pakistan/c1998/1998|1998.500:0.0007806295868):5.522971413e-05,H7N3_Avian_HM346480_A/chicken/Murree/NARC-01/1995|1995.038:-5.522971413e-05):2.762088125e-05,H7N3_Avian_CY035824_A/chicken/Rawalpindi/NARC68/2002|2002.500:-2.762088125e-05):0.0001464449944,H7N3_Avian_CY035832_A/chicken/Pakistan/34668/1995|1995.500:-0.0001463888117):0.0002805698562,(((H7N3_Avian_HM346504_A/chicken/Chakwal/NARC-46/2003|2003.989:-2.480620505e-17,H7N3_Avian_HM346496_A/chicken/Karachi/NARC-23/2003|2003.871:2.480620505e-17):1.240580944e-17,H7N3_Avian_HM346512_A/chicken/Karachi/NARC-100/2004|2004.310:-1.240580944e-17):2.481703508e-17,H7N3_Avian_HM346520_A/chicken/Chakwal/NARC-148/2004|2004.359:-2.481703508e-17):0.000389154113):0.03254512668,H8N4_Avian_KF695204_A/mallard/Sweden/24/2002|2002.849:0.03357649684):0.0009762829701,H7N1_Avian_GU186597_A/softbill/CA/33445-158/1992|1992.500:0.02303121463):0.003196510766,((((H7N7_Avian_CY183420_A/mallard/Sweden/7206/2004|2004.890:0.0006728790309,H8N4_Avian_CY183494_A/mallard/Sweden/7242/2004|2004.899:0.0006692406917):0.00602647431,H3N8_Avian_MF147762_A/mallard_duck/Netherlands/1/2004|2004.712:0.003533733755):0.002968785596,(H10N1_Avian_MF575019_A/Eurasian_wigeon/Netherlands/3/2007|2007.800:0.000845334792,H10N1_Avian_CY077051_A/Eurasian_wigeon/Netherlands/4/2007|2007.500:-0.0001751405472):0.006782130774):0.01692275942,(H7N6_Avian_AB538491_A/quail/Aichi/6/2009|2009.200:-7.526437453e-17,H7N6_Avian_AB538490_A/quail/Aichi/5/2009|2009.200:7.526437453e-17):0.05706960598):0.003237617309):0.0005027852129):0.001419734676,(((((H2N3_Avian_LC121429_A/duck/Mongolia/655/2015|2015.663:-1.427509263e-16,H2N3_Avian_LC121373_A/duck/Mongolia/482/2015|2015.663:1.427509263e-16):0.001151837323,H10N3_Avian_LC121389_A/duck/Mongolia/518/2015|2015.663:0.002210760088):0.0161374907,(H4N1_Avian_LC349304_A/duck/Mongolia/202/2013|2013.666:0.00862213528,H1N2_Avian_KJ907488_A/black-necked_crane/Zhaotong/ZT-12/2013|2013.874:0.01371506474):0.002909854628):0.003990869484,(((H8N4_Avian_LC349336_A/duck/Mongolia/258/2011|2011.671:1.816694631e-16,H8N4_Avian_LC367419_A/duck/Mongolia/565/2011|2011.671:-1.816694631e-16):0.007892927443,H4N8_Avian_LC349392_A/duck/Mongolia/340/2011|2011.671:0.01296562012):0.007475150256,(H10N8_Avian_LC349400_A/duck/Mongolia/371/2010|2010.658:-1.627379792e-16,H10N8_Avian_LC367371_A/duck/Mongolia/46/2010|2010.652:1.627379792e-16):0.01548310105):0.004087877894):0.01314192535,(H12N3_Avian_GQ907337_A/ruddy_shelduck/Mongolia/37/2005|2005.578:0.01590699732,H7N1_Avian_AB473544_A/duck/Mongolia/867/2002|2002.500:0.00631739731):0.007999315173):0.02213214219):0.001492335019,(((((((((((((H4N6_Avian_KX978556_A/mallard_duck/Netherlands/19/2012|2012.682:0.005224796624,H5N2_Avian_KX978127_A/greater_white-fronted_goose/Netherlands/6/2008|2008.995:0.005001287629):0.0004248644841,(H3N8_Avian_MF575176_A/ruddy_turnstone/Netherlands/6/2008|2008.849:0.0009683206651,H3N8_Avian_KX978796_A/turnstone/Netherlands/3/2008|2008.830:0.0003714013563):0.002287727503):0.0007954419156,H12N5_Avian_MF146015_A/Eurasian_wigeon/Netherlands/2/2009|2009.792:0.003955166074):0.0006025148794,(((H2N2_Avian_CY121946_A/mallard/Sweden/68735/2007|2007.805:3.141388166e-17,H4N2_Avian_CY165246_A/mallard/Sweden/68940/2007|2007.822:-3.141388166e-17):2.042466681e-16,H2N2_Avian_CY121954_A/mallard/Sweden/68597/2007|2007.797:-2.042466681e-16):0.0003384270728,H4N2_Avian_CY165157_A/mallard/Sweden/68551/2007|2007.795:0.0003317671719):0.001753439079):0.0005038863823,H2N3_Avian_CY122311_A/mallard/Netherlands/1/2010|2010.500:0.01051528227):0.001596118004,((((((H10N4_Avian_MF959943_A/ruddy_turnstone/Netherlands/2/2009|2009.805:-6.873448472e-17,H10N4_Avian_MF959975_A/mallard_duck/Netherlands/30/2009|2009.855:6.873448472e-17):-4.125066681e-17,H10N4_Avian_MF682787_A/ruddy_turnstone/Netherlands/1/2009|2009.805:4.125066681e-17):0.007533371478,H7N2_Avian_CY043835_A/mallard/Netherlands/29/2006|2006.500:0.001332699803):0.001176861512,(H4N8_Avian_CY076916_A/common_eider/Netherlands2/2006|2006.500:0.001881162084,H1N1_Avian_KX979155_A/mallard_duck/Netherlands/23/2006|2006.647:0.000807622171):0.005027601217):0.0006668970245,(H7N1_Avian_GQ401159_A/duck/Denmark/53-147-8/2008|2008.312:0.006629768712,H2N2_Avian_CY121978_A/mallard/Netherlands/14/2007|2007.500:0.002215511498):0.00158744491):0.0005879300428,H3N6_Avian_CY149335_A/mallard/Iceland/1007/2011|2011.784:0.01343726496):0.001881950975):0.001391384361,H6N2_Avian_CY060440_A/whitefronted_goose/Netherlands/2/1999|1999.164:0.007117410136):0.0009424572298,H11N3_Avian_MF147219_A/mallard_duck/Netherlands/24/2005|2005.825:0.006155868521):0.00165377674,((((((H6N5_Avian_KX978375_A/mallard_duck/Netherlands/13/2007|2007.833:-9.085696127e-17,H6N5_Avian_CY041405_A/mallard/Netherlands/11/2007|2007.500:9.085696127e-17):0.001755574158,H11N9_Avian_KX977985_A/mallard_duck/Netherlands/29/2009|2009.970:0.00364678067):0.001326507591,H10N7_Avian_KX978853_A/mallard_duck/Netherlands/5/2012|2012.359:0.01178637522):0.0009200750575,(H1N1_Avian_MF147082_A/mallard_duck/Netherlands/18/2014|2014.652:0.00550506001,H2N3_Avian_MF146150_A/tufted_duck/Georgia/1/2012|2012.973:0.003354539116):0.003702809133):0.0004554032707,(H6N8_Avian_KX978003_A/barnacle_goose/Netherlands/1/2010|2010.019:0.004983991494,H4N6_Avian_KX978331_A/mallard_duck/Netherlands/26/2010|2010.699:0.004618441103):0.0001956012182):0.0003394631405,H7N1_Avian_KU646961_A/Tadorna_tadorna/Belgium/3441-P3/2009|2009.227:0.00830511625):0.0004383852459):0.0002018906496,(((((((((((H2N9_Avian_CY184256_A/mallard/Sweden/101120/2009|2009.841:2.378385726e-17,H11N9_Avian_CY184136_A/mallard/Sweden/50980/2006|2006.770:-2.378385726e-17):0,H11N9_Avian_CY184296_A/mallard/Sweden/100760/2009|2009.830:0):0.000448847051,H3N6_Avian_MF147379_A/Bewick_swan/Netherlands/5/2007|2007.929:0.00223337649):0.0009474513548,H5N3_Avian_MF146585_A/mallard_duck/Netherlands/38/2008|2008.767:0.0003985071927):0.001416228002,(((H2N3_Avian_MF146112_A/mallard_duck/Netherlands/24/2011|2011.753:0.000670795087,H3N8_Avian_KX979233_A/Eurasian_teal/Netherlands/1/2011|2011.786:0.001347001834):0.0009622578724,H8N4_Avian_CY183575_A/mallard/Sweden/101165/2009|2009.844:0.00105669837):0.004625139355,H10N9_Avian_CY183786_A/mallard/Sweden/52903/2006|2006.833:0.001502878492):0.00064651519):6.901215899e-05,H10N9_Avian_CY183761_A/mallard/Sweden/51933/2006|2006.808:0.001263942638):0.0006037307124,((H4N6_Avian_CY165077_A/mallard/Sweden/60043/2007|2007.781:5.241094995e-17,H4N6_Avian_CY165189_A/mallard/Sweden/68583/2007|2007.795:-5.241094995e-17):0.005752048069,H10N7_Avian_CY183688_A/mallard/Sweden/5824/2005|2005.852:0.001032761029):0.0006115396077):0.0006877720067,H9N2_Avian_CY184128_A/mallard/Sweden/7146/2004|2004.882:0.0007316968967):0.0008183271638,((((H10N4_Avian_CY077035_A/herring_gull/Netherlands/4/2006|2006.500:0.004004414498,H9N2_Avian_MF145886_A/mallard_duck/Netherlands/19/2005|2005.803:0.0007160285981):0.0001153682451,H9N2_Avian_MF575274_A/Eurasian_wigeon/Netherlands/4/2005|2005.822:0.002593286751):0.0006233272282,H9N2_Avian_CY041269_A/pink-footed_goose/Netherlands/1/2006|2006.500:0.0007199782923):0.001832459796,H11N2_Avian_CY041421_A/mallard/Netherlands/26/2005|2005.500:0.002233409491):0.001204367715):0.0006936277225,(H1N1_Avian_HQ259233_A/mallard/Bavaria/185-26/2008|2008.723:0.0001850230203,H1N1_Avian_HQ259225_A/mallard/Bavaria/185-8/2008|2008.723:0.0004851712245):0.01270459996):0.0005048734032,(H11N9_Avian_KX978332_A/mallard_duck/Netherlands/36/2008|2008.726:0.0009969866293,H3N6_Avian_MF575315_A/mallard_duck/Netherlands/62/2008|2008.786:0.001686643729):0.00604642056):0.00139824598):0.002000747416,H3N6_Avian_MF146445_A/mallard_duck/Netherlands/2/2013|2013.690:0.006674062178):0.002730044427,((H6N1_Avian_KX978391_A/mallard_duck/Netherlands/10/2012|2012.677:0.003054257373,H11N9_Avian_KX979337_A/mallard_duck/Netherlands/26/2011|2011.773:0.003036436904):0.0009822844679,H2N3_Avian_MF147415_A/mallard_duck/Netherlands/22/2013|2013.016:0.002388478209):0.01039396685):0.0095657857,(((((H5N8_Avian_MF926470_A/swan/Krasnodar/44/2017|2017.011:-0.0001440352747,H5N8_Avian_MF926462_A/chicken/Chechnya/58/2017|2017.019:0.0008135630514):0.0009435725756,H5N8_Avian_MF926454_A/chicken/Moscow/94/2017|2017.159:0.001068554658):0.001069964654,H5N8_Avian_MF926478_A/swan/Voronezh/2/2017|2017.005:0.0009484459058):0.0002088590365,(((H5N8_Avian_MH107202_A/Guinea_fowl/Belgium/6102/2017|2017.449:0.0008190740347,H5N8_Avian_MH107194_A/Brahma_chicken/Belgium/6153/2017|2017.452:-0.00014887979):0.003568604368,H5N8_Avian_MF926486_A/goose/Kalmykia/813/2016|2016.849:-0.0001997134604):0.0008809565062,H5N6_Avian_MG891819_A/Anas_platyrhynchos/Korea/W615/2017|2017.948:0.005939641523):0.0008049723441):0.0003609509218,(H5N6_Avian_LC379586_A/jungle_crow/Hyogo/2803A002/2018|2018.162:0.0005282052779,H5N6_Avian_LC379594_A/jungle_crow/Hyogo/2803E011/2018|2018.167:0.0008115167435):0.003849074554):0.02127103968):0.001964739417):0.001070648876,(((((((((((((((((H11N3_Avian_CY125008_A/duck/Jiangsu/10-d4/2011|2011.786:0.005289042529,H1N3_Avian_JN605386_A/duck/Zhejiang/0611-8/2011|2011.452:0.001480429715):0.0001998931855,H3N3_Avian_JX051230_A/duck/Zhejiang/5/2011|2011.452:0.001143717938):0.0005354889507,H1N3_Avian_JN716335_A/duck/Zhejiang/0611-15/2011|2011.452:0.003195444203):0.000812593471,H7N7_Avian_KX061819_A/duck/Zhejiang/S4235/2011|2011.882:0.003255738837):0.000792941094,H1N3_Avian_KY971166_A/chicken/Zhejiang/2CP25/2014|2014.189:0.006767228773):0.0002451195603,(H3N8_Avian_KU158911_A/chicken/Nanjing/B854-2/2011|2011.500:6.580622697e-17,H3N8_Avian_KU158910_A/duck/Nanjing/A1591-1/2010|2010.500:-6.580622697e-17):0.004876910891):0.0008795747336,((H7N3_Avian_KJ522762_A/duck/Zhejiang/1208/2009|2009.290:0.002747828207,H7N3_Avian_JQ906577_A/duck/Zhejiang/2/2011|2011.452:-5.124755796e-05):0.001586576056,(H10N7_Avian_KP287895_A/duck/Jiangxi/1410/2008|2008.074:4.64190308e-17,H10N7_Avian_KP287911_A/duck/Jiangxi/1591/2008|2008.074:-4.64190308e-17):0.003836111814):0.001322404865):0.001336989461,H3N2_Avian_AB781670_A/muscovy_duck/Vietnam/LBM189/2012|2012.500:0.005888484486):0.00102503488,((H4N6_Avian_KU161061_A/duck/Zhejiang/S2235/2012|2012.452:0.001895788403,H4N6_Avian_KU160868_A/duck/Fujian/S2169/2012|2012.419:0.002828431213):0.001310432188,H7N7_Avian_KX061811_A/duck/Zhejiang/S3158/2012|2012.797:0.005488784943):0.002655474432):0.001306319615,(((((H10N8_Avian_JQ924789_A/duck/Guangdong/E1/2012|2012.025:0.002136618559,H3N2_Avian_JX175254_A/duck/Guangdong/W12/2011|2011.973:0.006712497326):0.0008031125512,H4N2_Avian_KU160892_A/duck/Guangdong/S4040/2011|2011.890:0.0005265196047):0.00234236926,H3N6_Avian_KX121271_A/duck/Hunan/7/2015|2015.260:0.005204950194):0.001404563997,(H1N3_Avian_KY971167_A/chicken/Zhejiang/7418/2015|2015.504:0.001117417849,H1N3_Avian_KY971168_A/chicken/Zhejiang/7490/2015|2015.504:0.0002215650742):0.01099959252):0.001738056566,H3N2_Avian_KY415766_A/chicken/Ganzhou/GZ157/2016|2016.167:0.005792526199):0.001815210152):0.0005434578739,((((H4N2_Avian_KU161020_A/duck/Jiangxi/S21055/2012|2012.425:0.0014423399,H4N2_Avian_KU161012_A/duck/Jiangxi/S21046/2012|2012.425:0.0005679350482):0.007453063183,H1N2_Avian_JN605385_A/duck/Zhejiang/0607-13/2011|2011.452:0.004210237898):0.001689785308,(H11N3_Avian_KX028823_A/duck/Zhejiang/727D2/2013|2013.567:0.0009846325742,H11N3_Avian_KX028828_A/duck/Zhejiang/727D26/2013|2013.567:0.0003543503486):0.008037911662):0.000733744177,((H4N6_Avian_KT589244_A/duck/Zhejiang/409/2013|2013.247:-4.554761127e-17,H4N6_Avian_KT589246_A/duck/Zhejiang/414/2013|2013.247:4.554761127e-17):0.0007620042625,H4N6_Avian_KU161053_A/duck/Zhejiang/S2088/2011|2011.452:-9.247648573e-05):0.006846821495):0.002775478601):0.0006274421093,(((H4N6_Avian_KX162601_A/duck/Shanghai/44-2/2009|2009.500:0.00224246994,H4N6_Avian_KX162603_A/duck/Shanghai/67-2/2009|2009.500:0.0004444502726):0.007534965014,(H4N2_Avian_KX162599_A/duck/Shanghai/29-1/2009|2009.500:-0.0003890660528,H4N2_Avian_JX485429_A/duck/Shanghai/28-1/2009|2009.162:0.002411542215):0.007800777455):0.00291114573,((H7N3_Avian_KF259805_A/duck/Fujian/6390/2010|2010.500:-3.18915052e-17,H7N3_Avian_KF259749_A/duck/Fujian/6380/2010|2010.500:3.18915052e-17):0.008576947918,H10N3_Avian_KU921404_A/duck/Fujian/1761/2010|2010.953:0.008685967019):0.00348647892):0.002150847627):0.001166872171,H7N3_Avian_JQ906578_A/duck/Zhejiang/10/2011|2011.452:0.009463080264):0.0009454564226,((((((((((((((H7N3_Avian_KP417018_A/duck/Jiangxi/5461/2014|2014.049:-1.23178029e-16,H7N3_Avian_KP416999_A/duck/Jiangxi/5444/2014|2014.049:1.23178029e-16):0.0001531525979,(H7N3_Avian_KP413759_A/chicken/Huzhou/3916/2013|2013.811:0.0002490807401,H7N7_Avian_KP413916_A/duck/Huzhou/4227/2013|2013.811:0.002438910426):0.000519247647):0.0004798346643,H7N7_Avian_KX061803_A/duck/Jiangxi/S4770/2013|2013.882:0.001540443165):0.0002421029266,H7N3_Avian_KP416808_A/duck/Jiangxi/21710/2013|2013.704:0.0004276746236):0.00055380145,((H1N2_Avian_KY415759_A/duck/Yuhuan/YH45/2016|2016.129:0.004893631524,H10N7_Avian_KP412452_A/chicken/Zhejiang/2C66/2014|2014.200:0.001178391566):0.00163822573,H10N7_Avian_KP412450_A/chicken/Zhejiang/2CP2/2014|2014.200:0.003131940901):0.001303433715):0.0008691852432,H7N6_Avian_KP285582_A/duck/Jiangxi/5453/2014|2014.049:0.00234505646):0.0009515528563,H3N8_Canine_MH018583_A/canine/Zhejiang/S34/2015|2015.014:0.003809925057):0.002204549059,H3N2_Avian_MG021168_A/duck/Jiangshu/YZ916/2016|2016.688:0.005188890294):0.0006094353389,H10N2_Avian_KP063198_A/duck/Zhejiang/6D20/2013|2013.953:0.005954484196):0.002061403146,((H3N6_Avian_KJ439867_A/duck/Zhejiang/D1-3/2013|2013.868:-7.948275767e-17,H3N6_Avian_KJ439866_A/duck/Zhejiang/D1-2/2013|2013.868:7.948275767e-17):2.517540695e-16,H3N8_Avian_KJ439868_A/duck/Zhejiang/D1-6/2013|2013.868:-2.517540695e-16):0.006030209772):0.0006090349091,((((H7N9_Avian_MF630526_A/duck/Zhejiang/S4488/2014|2014.904:0.001586834373,H7N9_Avian_MF630534_A/duck/Zhejiang/S4489/2014|2014.904:0.00245279967):0.001737878348,H1N4_Avian_KU143382_A/duck/Wenzhou/YJYF78/2015|2015.038:0.003702359617):0.0006950499834,(H1N9_Avian_KY971170_A/chicken/Zhejiang/51048/2015|2015.353:7.735552578e-17,H1N9_Avian_KY971169_A/chicken/Zhejiang/51043/2015|2015.353:-7.735552578e-17):0.003029973678):0.001688917042,((H10N9_Avian_KF006415_A/chicken/Jiangsu/RD5/2013|2013.200:0.0003316254078,H4N2_Avian_KT589232_A/duck/Zhejiang/77139/2014|2014.512:0.003030972003):0.0005966254779,H7N3_Avian_KP414057_A/duck/Shaoxing/5516/2013|2013.825:0.002128800704):0.001778329384):0.004708455941):0.002580371245,((((H4N2_Avian_KT589235_A/duck/Zhejiang/925028/2014|2014.732:0.004360441332,H1N2_Avian_KY604967_A/chicken/Yuhuan/YH14/2016|2016.129:0.003121701415):0.002063798286,(H3N2_Avian_KM222565_A/duck/Shanghai/SH2/2013|2013.315:0.000647961653,H3N2_Avian_KM222557_A/duck/Shanghai/SH1/2013|2013.315:2.223259173e-05):0.004096360193):0.001613935607,H1N3_Avian_KY971155_A/duck/Zhejiang/7731/2013|2013.512:0.007710806753):0.0005216250279,H5N2_Avian_KX602694_A/chicken/Zhejiang/514135/2015|2015.364:0.01110912131):0.00328094632):0.000732944213,(H3N6_Avian_KY415735_A/duck/Hubei/ZYSYF4/2015|2015.871:0.006869257431,H3N6_Avian_KY415746_A/duck/Hubei/ZYSYF2/2015|2015.871:0.004755849664):0.00489755124):0.001818512989,(H3N2_Avian_KT022356_A/duck/Anhui/D293/2014|2014.093:0.00637126159,H1N2_Avian_KY971143_A/duck/Zhejiang/D1/2013|2013.789:0.008058331277):0.002618326925):0.0004976476874):0.001184667641,(((H3N8_Avian_LC028185_A/muscovy_duck/Vietnam/LBM721/2014|2014.781:0.005230899785,H3N2_Avian_LC053477_A/muscovy_duck/Vietnam/LBM728/2014|2014.707:0.001544749405):0.002432325265,H3N8_Avian_LC028129_A/muscovy_duck/Vietnam/LBM437/2013|2013.425:0.005771972751):0.007831603054,(H3N6_Avian_KX121263_A/duck/Hunan/161/2015|2015.260:0.003550912205,H3N2_Avian_KX121231_A/duck/Hunan/139/2014|2014.863:0.001172716266):0.007935633179):0.0007522795293):0.002672254964,(((H7N7_Avian_KF259746_A/duck/Fujian/5408/2008|2008.500:-0.0001446764476,H7N7_Avian_KF259803_A/duck/Fujian/5448/2008|2008.500:0.0008142042243):0.00276076554,H10N3_Avian_KP287919_A/migratory_duck/Jiangxi/20960/2008|2008.893:0.005409801708):0.00951751422,(H1N2_Avian_JN605384_A/duck/Zhejiang/0224-6/2011|2011.038:0.003868984817,H3N2_Avian_KU158915_A/duck/Shanghai/74-1/2009|2009.500:0.007721359751):0.006284029074):0.01310079392):0.004455655738,H3N2_Avian_KY415767_A/chicken/Ganzhou/GZ43/2016|2016.071:0.01548797924):0.01284130753):0.00168717995,((((((H7N4_Avian_CY022696_A/chicken/New_South_Wales/2/1997|1997.923:0.0007553849841,H7N4_Avian_CY022712_A/emu/New_South_Wales/775/1997|1997.934:-8.519073941e-05):0.000199391424,H7N4_Avian_CY022704_A/chicken/New_South_Wales/327/1997|1997.904:0.0004701363527):0.01425084057,(H3N2_Avian_CY094938_A/chestnut_teal/Victoria/1/2004|2004.500:0.02385546824,H7N3_Avian_CY022688_A/chicken/Queensland/1994|1994.970:0.01176764342):0.001537647598):0.005341077947,(((H4N6_Avian_CY045362_A/mallard/New_Zealand/1615-17/2004|2004.500:0.008152169161,H6N9_Avian_CY077587_A/mallard/New_Zealand/1365-350/2005|2005.500:0.01275032504):0.007850968579,H2N3_Avian_CY077532_A/mallard/New_Zealand/449-81/2004|2004.500:0.02479856467):0.008520734774,H7N3_Avian_CY025080_A/chicken/Victoria/224/1992|1992.575:0.01828828214):0.00204305186):0.003875183227,H4N6_Avian_CY077508_A/mallard/New_Zealand/449-66/2004|2004.500:0.02890913997):0.0085320761,((H6N2_Avian_HM145089_A/duck/Shantou/2167/2001|2001.500:0.003733235999,H6N6_Avian_CY109627_A/duck/Guangxi/2281/2007|2007.452:0.02285614491):0.01002674904,(H6N2_Avian_KT267007_A/goose/Guangxi/158/2013|2013.978:0.01010792128,H6N2_Avian_JQ924801_A/chicken/Guangdong/C273/2011|2011.910:0.01293095903):0.01120162815):0.017950776):0.00279066149):0.0006679095158,(((((((((((((H9N2_Avian_EF492306_A/chicken/Israel/282/2005|2005.500:0.003582723284,H9N2_Avian_MF673336_A/chicken/Jordan/88/2005|2005.126:0.004555286291):0.001458412414,H9N2_Avian_MF673352_A/chicken/Jordan/56/2003|2003.173:0.002612444471):0.001376271171,H9N2_Avian_EF492305_A/chicken/Israel/178/2006|2006.500:0.008924382958):0.001767871665,(H9N2_Avian_MF673344_A/chicken/Jordan/12/2003|2003.879:0.001475620215,H9N2_Avian_MF673328_A/chicken/Jordan/45/2004|2004.315:-0.0001335004929):0.001801616126):0.001182913988,(H9N2_Avian_EF492327_A/chicken/Israel/1808/2004|2004.500:0.001444983945,H9N2_Avian_MF673304_A/chicken/Jordan/55/2004|2004.315:0.00124380031):0.001581017258):0.001539999478,((H9N2_Avian_EF492315_A/chicken/Israel/853/2005|2005.500:0.01086326247,H9N2_Avian_EF492322_A/chicken/Israel/1376/2003|2003.500:0.00278769613):0.001127186378,H9N2_Avian_EF492328_A/chicken/Israel/1953/2004|2004.500:0.004332741707):0.001044008488):0.005526749407,(((((((H9N2_Avian_GQ148844_A/chicken/Israel/869/2007|2007.841:0.0002770569166,H9N2_Avian_GQ148846_A/chicken/Israel/951/2007|2007.918:0.0003924708601):0.001286083183,H9N2_Avian_GQ148841_A/turkey/Israel/689/2008|2008.285:0.001398436557):0.001526075832,H9N2_Avian_GQ148837_A/chicken/Israel/184/2009|2009.123:0.00320825732):0.001731834326,H9N2_Avian_JQ254938_A/chicken/Israel/32/2009|2009.038:0.00303409913):0.001368796271,H9N2_Avian_JQ254944_A/chicken/Israel/1067/2010|2010.786:0.01176748573):0.001719845326,H9N2_Avian_GQ148835_A/chicken/Israel/54/2008|2008.414:0.01085512679):0.004590048888,H9N2_Avian_JQ254950_A/chicken/Israel/1184/2010|2010.871:0.01852898347):0.005017077726):0.004408349891,((((((H9N2_Avian_KF881452_A/chicken/Egypt/D4905B/2012|2012.192:0.02194627494,H9N2_Avian_JX273139_A/chicken/Egypt/S4456B/2011|2011.986:0.007232949892):0.0007065154162,H9N2_Avian_KF881395_A/chicken/Egypt/S5018D/2012|2012.227:0.003286488157):0.0004266701525,H9N2_Avian_CY126235_A/chicken/El_Fayoum/CAI25/2011|2011.000:0.002269528649):0.001962148513,H9N2_Avian_KF881371_A/chicken/Egypt/D7663C/2013|2013.268:0.01051602239):0.002895574087,(((H9N2_Avian_KX000809_A/quail/Egypt/D10105/2014|2014.630:0.006756435628,H9N2_Avian_KF881618_A/chicken/Egypt/D7099/2013|2013.041:0.002737455748):0.00157944493,H9N2_Avian_KX000767_A/duck/Egypt/C9787/2014|2014.255:0.003910822691):0.0006306116435,H9N2_Avian_KX000744_A/chicken/Egypt/Q10429E/2014|2014.948:0.01711981998):0.0059218054):0.002172141039,H9N2_Avian_KX000867_A/chicken/Egypt/F10993B/2015|2015.321:0.01640820244):0.01387476966):0.01525575198,((((((H9N2_Avian_EF492312_A/chicken/Israel/786/2001|2001.500:-0.0002561658843,H9N2_Avian_EF492319_A/turkey/Israel/1013/2002|2002.500:0.001595887906):0.0001280852005,H9N2_Avian_EF492310_A/turkey/Israel/619/2002|2002.500:-0.0001280852005):6.410283315e-05,H9N2_Avian_EF492323_A/ostrich/Eshkol/1436/2003|2003.827:-6.410283315e-05):3.205078896e-05,H9N2_Avian_EF492314_A/turkey/Israel/810/2001|2001.500:-3.205078896e-05):0.0024017286,H9N2_Avian_EF492320_A/turkey/Israel/1209/2003|2003.500:0.003000754731):0.004619023585,H9N2_Avian_EF492330_A/chicken/Israel/90658/2000|2000.500:0.004351289261):0.01620901367):0.01697722583,((((H9N2_Avian_JN852806_A/chicken/Korea/KNUWSJ09/2009|2009.367:0.0006765670766,H9N2_Avian_JN852798_A/chicken/Korea/KNUSWR09/2009|2009.285:-7.039299873e-06):0.0005076615318,H9N2_Avian_JN852782_A/duck/Korea/KNUDPJ09/2009|2009.367:0.001508135874):0.01362364569,H9N2_Avian_EU662952_A/chicken/Korea/S21/2004|2004.500:0.01017840816):0.008135805254,H9N2_Avian_JX094856_A/chicken/Korea/01310/2001|2001.500:0.01498010316):0.01772824678):0.002938985098,((((((((((((H5N2_Avian_KJ162709_A/chicken/Taiwan/4443/2013|2013.373:0.005647040644,H6N1_Avian_KJ162837_A/chicken/Taiwan/2331/2012|2012.970:0.003848034276):0.0003047754745,H6N1_Avian_KJ162861_A/chicken/Taiwan/67/2013|2013.003:0.001021327508):0.0002399286226,(H5N2_Avian_KR137655_A/chicken/PT/a158/2015|2015.038:0.001741110723,H5N2_Avian_KR137671_A/chicken/TC/a504/2015|2015.060:-0.0004013887012):0.009392230011):0.00177502594,H5N2_Avian_KR137703_A/chicken/PH/A2821/2013|2013.373:0.003272659456):0.001912519186,H6N1_Canine_KM203341_A/canine/Taiwan/E01/2014|2014.123:0.008299606713):0.006815814546,H6N1_Avian_KJ162813_A/chicken/Taiwan/1843/2012|2012.962:0.01333880871):0.001384744647,((H6N1_Avian_KC693617_A/chicken/Taiwan/TC147/2010|2010.951:0.0007648124378,H6N1_Avian_KC693632_A/chicken/Taiwan/TC128/2010|2010.951:0.0005749095836):0.004594379515,H5N2_Avian_AB507265_A/chicken/Taiwan/A703-1/2008|2008.500:0.01123835538):0.004593232779):0.006400887187,(H6N1_Avian_DQ376761_A/chicken/Taiwan/A342/05|2005.500:0.00587908939,H5N2_Avian_AB507258_A/chicken/Taiwan/1209/2003|2003.500:0.001555090187):0.003728237188):0.003181447747,H6N1_Avian_DQ376740_A/chicken/Taiwan/1212/01|2001.500:0.01175119843):0.004982586679,H5N2_Avian_KF193389_A/chicken/Taiwan/0101/2012|2012.011:0.02545334662):0.007938928913,((((H6N1_Avian_DQ376731_A/chicken/Taiwan/ns2/99|1999.500:0.00303831457,H6N1_Avian_EF681879_A/chicken/Taiwan/2838V/00|2000.500:0.005757488083):0.0005249294561,(H6N1_Avian_DQ376736_A/chicken/Taiwan/SP1/00|2000.500:0.002395701051,H6N1_Avian_DQ376737_A/duck/Taiwan/29-3/00|2000.500:0.001643932992):0.005693430785):0.007044735837,((H6N1_Avian_DQ376751_A/duck/Taiwan/WB239/03|2003.500:0.001488275003,H6N1_Avian_DQ376755_A/chicken/Taiwan/0114/04|2004.500:0.0121777371):0.00168725933,H6N1_Avian_DQ376756_A/chicken/Taiwan/0305/04|2004.500:0.007629232211):0.006519160699):0.004477332053,((((H6N1_Avian_DQ376748_A/chicken/Taiwan/0107/02|2002.500:0.01049092186,H6N1_Avian_DQ376739_A/chicken/Taiwan/1205/01|2001.500:0.003879084642):0.001060898032,H6N1_Avian_DQ376752_A/chicken/Taiwan/0706/03|2003.500:0.01001053577):0.002484172513,H6N1_Avian_DQ376749_A/chicken/Taiwan/0208/02|2002.500:0.007190272165):0.005711902583,(H6N1_Avian_DQ376729_A/chicken/Taiwan/0824/97|1997.500:0.004779144429,H6N1_Avian_DQ376730_A/chicken/Taiwan/na3/98|1998.500:0.005433877229):0.004438764998):0.003841293703):0.001931040308):0.006204361572,((H6N1_Avian_DQ376753_A/chicken/Taiwan/1203/03|2003.500:0.01057955484,H6N1_Avian_DQ376760_A/chicken/Taiwan/0204/05|2005.500:0.01300459082):0.005808178515,(H5N2_Avian_KF193397_A/chicken/Taiwan/A1997/2012|2012.123:0.00603226999,H5N2_Avian_KR137711_A/chicken/YL/A3190/2014|2014.290:0.01756185248):0.02596481949):0.007921786315):0.01079855579):0.004829534233,((((((((H9N2_Avian_CY005503_A/quail/Nanchang/2-0460/2000|2000.129:0.006013159686,H9N2_Avian_EU086240_A/chicken/Guangxi/6/2000|2000.500:0.004893370971):0.000277562812,H9N2_Avian_CY005521_A/chicken/Nanchang/4-301/2001|2001.318:0.001723651167):0.0007379131835,H5N1_Swine_AY646426_A/swine/Shandong/2/03|2003.500:0.002315938866):0.009338801703,(H7N1_Avian_CY005496_A/duck/Nanchang/1904/1992|1992.500:0.006810858136,H7N1_Avian_KJ162065_A/softbill/California/13907-21/1994|1994.142:0.007617006613):0.002787168995):0.005765834518,((H9N2_Avian_GU053189_A/chicken/Korea/MS96-CE6/1996|1996.500:0.0002339107991,H9N2_Avian_HQ871937_A/chicken/Korea/GH2/2007|2007.896:0.0004362834456):0.03396869149,H3N8_Avian_CY005471_A/duck/Nanchang/1681/1992|1992.915:0.0148984851):0.0008473041783):0.001945386415,(((H5N1_Avian_AF370122_A/goose/Guangdong/3/1997|1997.500:0.001398528324,H5N1_Avian_AF144303_A/goose/Guangdong/1/1996|1996.500:0.001962638845):0.00537560208,H5N1_Avian_GU186688_A/Duck/Hong_Kong/380-5/2001|2001.500:0.01048483123):0.004997248716,((H5N1_Avian_DQ351866_A/chicken/Hebei/108/02|2002.500:0.001273146121,H5N1_Avian_EU263354_A/duck/Guangxi/27/2003|2003.500:6.583680189e-05):0.0003996390108,H5N1_Avian_EU263346_A/duck/Guangxi/12/2003|2003.500:0.0002714208505):0.01616094955):0.01117128426):0.003385496565,((((H5N1_Avian_DQ997515_A/duck/Guangxi/xa/2001|2001.500:0.002657278283,H5N1_Avian_GU186695_A/waterfowl/Hong_Kong/378-5/2001|2001.500:0.002056614512):0.001522767293,H5N1_Avian_DQ997184_A/chicken/Jiangsu/cz1/2002|2002.500:0.002546700762):0.003056961694,(H5N1_Avian_JF772157_A/quail/Guangxi/12/2002|2002.534:8.460640698e-17,H5N1_Avian_JF772165_A/quail/Guangxi/13/2002|2002.534:-8.460640698e-17):0.005228282091):0.002762143842,H5N1_Avian_DQ997407_A/goose/Fujian/bb/2003|2003.500:0.005497963594):0.02107010212):0.001081195936,(((((((H3N2_Avian_KT022279_A/chicken/Guangxi/125C8/2012|2012.500:0.004224361164,H3N2_Avian_KT022295_A/chicken/Guangxi/135C10/2013|2013.200:0.003905416854):0.0007884079183,H3N2_Avian_KT022287_A/pigeon/Guangxi/128P9/2012|2012.871:0.005346667043):0.001322639887,H3N2_Avian_KT022311_A/goose/Guangxi/139G20/2013|2013.452:0.004187265547):0.00550094499,H1N2_Avian_LC278302_A/duck/Japan/AQ-HE103/2015|2015.688:0.007337039913):0.009761824251,(((H3N2_Avian_KJ439861_A/duck/Zhejiang/6D7/2013|2013.951:0.0077604227,H3N2_Avian_KX121223_A/duck/Hunan/122/2014|2014.863:0.004555915385):0.009183019976,H6N6_Avian_CY109835_A/duck/Fujian/3264/2007|2007.619:0.00990500132):0.002576096096,H6N2_Avian_CY109875_A/duck/Fujian/5744/2007|2007.786:0.007932808048):0.002879740196):0.004210636217,H3N2_Avian_KT022319_A/chicken/Guangxi/165C7/2014|2014.285:0.02275518999):0.004683289546,H6N6_Avian_KJ200712_A/chicken/Hunan/S4495/2010|2010.940:0.03752766682):0.01227520081):0.00761420875):0.005251258531,((((((((((H9N2_Avian_MH135456_A/duck/Bangladesh/33127/2017|2017.551:9.163859239e-17,H9N2_Avian_MH135341_A/duck/Bangladesh/33135/2017|2017.551:-9.163859239e-17):0.00990215368,H9N2_Avian_KT362005_A/chicken/Bangladesh/23426/2014|2014.721:0.005853621064):0.008507553022,((H9N2_Avian_MG042085_A/quail/Bangladesh/31244/2016|2016.899:0.009336018935,H9N2_Avian_KT361997_A/chicken/Bangladesh/23618/2014|2014.795:0.002265138936):0.007112008422,H9N2_Avian_KJ643644_A/quail/Bangladesh/18521/2012|2012.899:0.005340030783):0.01037793072):0.001593419203,(((H9N2_Avian_MG042164_A/chicken/Bangladesh/31624/2016|2016.989:0.004128108666,H9N2_Avian_MH135550_A/chicken/Bangladesh/32754/2017|2017.381:0.006748502667):0.0008646314513,H9N2_Avian_MH135470_A/chicken/Bangladesh/33386/2017|2017.625:0.008077038253):0.01831964807,(H9N2_Avian_KY635703_A/quail/Bangladesh/25987/2015|2015.647:0.01914846742,H9N2_Avian_KJ643809_A/chicken/Bangladesh/18857/2013|2013.074:0.01250443505):0.009335551437):0.002025722865):0.01237440145,((H9N2_Avian_KM519966_A/chicken/India/80998/2008|2008.030:0.007681036815,H9N2_Avian_KF188250_A/quail/Bangladesh/907/2009|2009.500:0.01451071206):0.001238326402,H9N2_Avian_KT285350_A/chicken/India/01CL1619/2012|2012.058:0.02203175825):0.005547205857):0.002344682688,(H9N2_Avian_KJ643598_A/chicken/Bangladesh/19870/2013|2013.395:0.007827098353,H9N2_Avian_KJ643785_A/chicken/Bangladesh/18408/2012|2012.871:0.003798469481):0.01792610813):0.01462333643,((((((((H6N1_Avian_AJ410552_A/quail/Hong_Kong/SF595/00|2000.500:0.004594055808,H6N1_Avian_AJ410554_A/chukka/Hong_Kong/FY295/00|2000.500:0.004927152326):0.001131742764,H6N1_Avian_AJ410548_A/pheasant/Hong_Kong/SH39/99|1999.500:0.002232296842):0.0008055092707,H9N2_Human_AJ289871_A/Hong_Kong/1073/99|1999.500:0.002583125472):0.0009020606158,(H6N1_Avian_AF250480_A/Teal/Hong_Kong/W312/97|1997.500:0.0003426407703,H9N2_Avian_KY785898_A/quail/Hong_Kong/G1/1997|1997.500:0.0003260561247):0.001803443835):0.002012552962,(H9N2_Avian_AB049161_A/parakeet/Chiba/1/97|1997.500:-0.0004385606225,H9N2_Avian_AB049162_A/parakeet/Narita/92A/98|1998.500:0.007368043359):0.003084034162):0.001682984259,H6N1_Avian_AJ410549_A/quail/Hong_Kong/1721-20/99|1999.500:0.008141299225):0.003251464119,(H9N2_Avian_KF188353_A/chicken/Dubai/339/2001|2001.500:0.004319770488,H9N2_Avian_CY076724_A/chicken/Emirates/R66/2002|2002.500:0.001078269567):0.01834757985):0.001952794289,(H9N2_Avian_EU081867_A/chicken/Guangxi/4/1999|1999.500:0.005326743915,H9N2_Avian_DQ485217_A/chicken/China/Guangxi14/2000|2000.866:0.009782857896):0.009051950488):0.007171494458):0.0027635542,((H9N2_Avian_MH107179_A/chicken/Fes/Pmc1_23/2016|2016.132:-0.000134432905,H9N2_Avian_MH107187_A/chicken/kenitra/IAPP16S-04P_16w/2016|2016.151:0.002822424071):0.001514695747,H9N2_Avian_MF510853_A/chicken/Burkina_Faso/17RS93-19/2017|2017.038:0.003235037163):0.03962703203):0.002324931603,(((H9N2_Human_KF188317_A/Hong_Kong/33982/2009|2009.500:0.006832587223,H9N2_Avian_KF768201_A/Chinese_francolin/Guangxi/B7/2010|2010.353:0.008218816311):0.0053847025,(H9N2_Avian_AB753178_A/Chinese_Hwamei/Vietnam/38/2006|2006.953:-9.480223292e-18,H5N2_Avian_AB753186_A/Eurasian_Woodcock/Vietnam/8/2007|2007.871:9.480223292e-18):0.006464126359):0.00475631008,H9N2_Avian_KU042307_A/quail/Zhejiang/2A4/2013|2013.789:0.01545512882):0.02158598438):0.003827197653,((((((H9N2_Avian_CY038435_A/chicken/Pakistan/UDL-02/2006|2006.992:0.003485791113,H9N2_Avian_CY038403_A/chicken/Pakistan/UDL-04/2006|2006.463:0.00327205835):0.001193783319,(H9N2_Avian_CY038443_A/chicken/Pakistan/UDL-03/2005|2005.970:3.416657496e-16,H9N2_Avian_CY038419_A/chicken/Pakistan/UDL-02/2005|2005.997:-3.416657496e-16):0.004990587838):0.001387873115,H9N2_Avian_CY038483_A/chicken/Pakistan/UDL-04/2007|2007.222:0.01141379533):0.004379735097,(((H9N2_Avian_CY038459_A/chicken/Pakistan/UDL-01/2008|2008.022:0.002447321612,H9N2_Avian_CY038451_A/chicken/Pakistan/UDL-03/2007|2007.959:-0.0004329933452):0.0002166459327,H9N2_Avian_JN540070_A/chicken/Sihala/NARC-12103/2008|2008.145:-0.0002166459327):0.006333190989,H9N2_Avian_JX465628_A/chicken/Iran/EBGV-88/2010|2010.123:0.009539811921):0.005660423598):0.001021842591,H9N2_Avian_JN540078_A/chicken/Attock/NARC-14994/2009|2009.921:0.0159783282):0.002903130029,H9N2_Avian_KU042911_A/chicken/Pakistan/10A/2015|2015.356:0.02429237949):0.0166472401):0.02370563746):0.002381804415):0.001584885084,((((H2N1_Avian_CY117102_A/mallard/Stralsund/41-4/1981|1981.500:-0.000145560988,H2N1_Avian_CY117094_A/mallard/Stralsund/41-6/1981|1981.500:0.0008157552327):0.01109108082,H14N5_Avian_CY130097_A/mallard/Astrakhan/263/1982|1982.500:0.009718953305):0.00336632312,H5N3_Avian_GQ227553_A/duck/Altai/1285/1991|1991.619:0.01506940984):0.002992980295,(H3N8_Equine_M63786_A/equine/Jilin/1/1989|1989.500:0.01827597237,H5N2_Avian_KF435065_A/finch/England/2051/1991|1991.140:0.01717878561):0.006321029124):0.009316579832):0.001121378664):0.002125491933,((((((((((((((((((H3N8_Avian_KX978282_A/dunlin/Netherlands/3/2007|2007.578:2.051615214e-16,H3N8_Avian_CY041349_A/turnstone/Netherlands/1/2007|2007.500:-2.051615214e-16):0.001371991323,H7N7_Avian_KX979278_A/mallard_duck/Netherlands/82/2008|2008.959:0.007458014863):0.002187252466,H1N1_Avian_KX979462_A/mallard_duck/Netherlands/53/2010|2010.934:0.006104106227):0.001361212667,(H12N5_Avian_CY184002_A/mallard/Sweden/343/2002|2002.830:0.0003574151735,H2N5_Avian_CY122070_A/mallard/Sweden/30/2002|2002.500:0.0003121126033):0.002054632847):0.0003452708679,H6N2_Avian_CY041365_A/Eurasian_wigeon/Sweden/1/2004|2004.500:0.002697630561):0.0005704712172,H2N2_Avian_MF146349_A/mallard_duck/Netherlands/33/2011|2011.811:0.008021761798):0.0009069750523,H10N7_Avian_CY077043_A/mute_swan/Netherlands/1/2006|2006.500:0.00896817388):0.0003786868245,(((H7N7_Avian_KX979022_A/mallard_duck/Netherlands/1/2011|2011.145:0.001781667367,H12N5_Avian_MF147377_A/mallard_duck/Netherlands/4/2011|2011.581:0.004305748868):0.001688867993,H6N8_Avian_KX978341_A/greater_white-fronted_goose/Netherlands/4/2010|2010.093:0.001017656977):0.002021954944,H3N2_Avian_MF146432_A/mallard_duck/Netherlands/14/2011|2011.701:0.006214876523):0.003743802123):0.001126316249,((H10N4_Avian_CY183745_A/mallard/Sweden/51645/2006|2006.800:-1.243850785e-05,H2N2_Avian_CY121938_A/mallard/Sweden/58451/2006|2006.844:0.0006819662846):6.220807183e-06,H10N4_Avian_CY183721_A/mallard/Sweden/51548/2006|2006.795:-6.220807183e-06):0.006037374682):0.0006475551757,H8N4_Avian_CY183468_A/mallard/Sweden/4486/2004|2004.556:0.007235229528):0.0006358206414,((H10N4_Avian_CY183664_A/mallard/Sweden/4401/2004|2004.460:-2.001059101e-17,H10N4_Avian_CY183672_A/mallard/Sweden/4411/2004|2004.460:2.001059101e-17):0.007590062816,H11N9_Avian_CY060295_A/mallard/Sweden/48/2002|2002.868:0.003990633466):0.002300608416):0.001035608903,(((H5N2_Avian_KX977690_A/Eurasian_wigeon/Netherlands/1/2009|2009.693:0.00468666309,H4N6_Avian_KX977654_A/bewicks_swan/Netherlands/3/2007|2007.929:0.004143343096):0.001060999529,H4N6_Avian_MF682855_A/mallard_duck/Netherlands/70/2008|2008.951:0.003042717623):0.0006138521849,(H2N3_Avian_CY122295_A/mallard/Netherlands/29/2010|2010.500:0.005386234687,H2N3_Avian_MF146033_A/mallard_duck/Netherlands/25/2011|2011.759:0.00415316557):0.004271573793):0.004609396216):0.0006479371952,((H5N2_Avian_KX978058_A/mallard_duck/Netherlands/5/2009|2009.088:0.002533123879,H6N1_Avian_KX979526_A/greater_white-fronted_goose/Netherlands/1/2010|2010.052:0.002191095737):0.0005918840114,H5N3_Avian_CY047047_A/breeder_duck/France/090045b/2009|2009.500:0.003471342514):0.01228545461):0.001366976685,(((H11N9_Avian_CY184450_A/mallard/Sweden/69639/2007|2007.836:0.001310519036,H6N8_Avian_KX979176_A/greater_white-fronted_goose/Netherlands/1/2011|2011.008:0.00137747213):0.004574457833,H6N2_Avian_CY041397_A/mallard/Netherlands/71/2006|2006.500:0.004314315294):0.001713464087,H7N3_Avian_HM849006_A/tufted_duck/PT/13771/2006|2006.219:0.01215228538):0.003345448714):0.003892201822,(((((H4N6_Avian_CY164315_A/mallard/Sweden/1677/2002|2002.953:1.369563786e-16,H4N6_Avian_CY164291_A/mallard/Sweden/1616/2002|2002.945:-1.369563786e-16):0.006199547658,H7N3_Avian_CY005847_A/mallard/Netherlands/12/2000|2000.500:0.0005699245865):0.0008483783522,H2N9_Avian_CY122002_A/mallard/Netherlands/13/2001|2001.500:0.001866203138):0.001081720829,(H3N6_Avian_CY060344_A/mallard/Netherlands/5/2001|2001.759:0.0001110859088,H3N6_Avian_MF959982_A/mallard_duck/Netherlands/3/2001|2001.729:0.000558441868):0.0009528031549):0.007155238302,H7N7_Avian_CY077011_A/mallard/Netherlands/9/2005|2005.500:0.01258898848):0.00488263657):0.003573817328,((((((((H1N2_Avian_KF013945_A/Muscovy_duck/Guangxi/GXd-3/2012|2012.153:0.002764100637,H1N2_Avian_KF013905_A/sparrow/Guangxi/GXs-1/2012|2012.186:-7.718042435e-05):0.004634646926,H3N2_Avian_KT022303_A/duck/Guangxi/135D20/2013|2013.200:0.005655350386):0.0004125901698,H1N2_Avian_KF013937_A/duck/Guangxi/GXd-2/2012|2012.211:0.003978926664):0.001466143449,(H4N2_Avian_KU160995_A/duck/Hunan/S2046/2011|2011.419:0.00375485658,H7N7_Avian_KX061795_A/duck/Hunan/S1161/2010|2010.296:0.006500786219):0.0009584674589):0.001833471168,(H4N3_Avian_CY165923_A/mallard/Sweden/101900/2009|2009.868:0.009281739453,H10N8_Avian_KP862030_A/duck/Hunan/S3137/2009|2009.729:0.009368848805):0.003058395327):0.002289397797,(((H4N6_Avian_JX454716_A/duck/Korea/DY104/2007|2007.953:0.005266376095,H2N3_Avian_CY121986_A/northern_shoveler/Georgia/1/2010|2010.500:0.006371163417):0.004648225037,H5N2_Avian_KY967701_A/teal/Djankoy/4-17-11/2010|2010.877:0.01294806331):0.002425474203,(H3N3_Avian_LC367395_A/duck/Mongolia/496/2010|2010.658:0.004302798192,H1N1_Avian_LC367499_A/duck/Mongolia/675/2010|2010.658:0.0004214214229):0.01679363705):0.001157900492):0.001661946995,(H10N7_Avian_KU921405_A/duck/Shanxi/3180/2010|2010.953:0.01866123566,H7N1_Avian_KT777912_A/ostrich/South_Africa/OUD/2012|2012.162:0.0192171282):0.002432080489):0.001600803395,(((((H4N6_Avian_MF147187_A/mallard_duck/Netherlands/22/2011|2011.745:0.005535794838,H3N2_Avian_MF146386_A/mallard_duck/Netherlands/34/2010|2010.767:0.00122827303):0.001258943724,H6N2_Avian_KX978404_A/greater_white-fronted_goose/Netherlands/2/2011|2011.033:0.002806450618):0.0009267441866,H1N1_Avian_KX978342_A/mallard_duck/Netherlands/51/2010|2010.921:0.008000140511):0.0006986673251,H6N2_Avian_MF146796_A/mallard_duck/Netherlands/12/2011|2011.666:0.00319743916):0.0005316573085,H3N8_Avian_KX977768_A/mallard_duck/Netherlands/13/2012|2012.748:0.002871045829):0.009795038088):0.002156880921):0.0008218420737,H4N2_Avian_KU161044_A/duck/Sichuan/S4202/2011|2011.871:0.02054970051):0.009755025825,(((H5N1_Avian_CY046137_A/duck/France/05066b/2005|2005.500:0.01008760326,H5N3_Avian_CY046120_A/duck/France/02166/2002|2002.500:0.002252290591):0.007419585939,H6N1_Avian_JQ990780_A/turkey/France/10-040/2010|2010.285:0.01267657489):0.004900998648,H5N3_Avian_CY046151_A/duck/France/06436/2006|2006.216:0.01914353802):0.01839330545):0.007056790958):0.0006555014227,((((((((((((((((((H6N1_Avian_CY109267_A/duck/Guangxi/3333/2006|2006.704:0.00206267596,H6N2_Avian_CY109619_A/duck/Guangxi/1533/2007|2007.285:0.001978824329):0.0004455836506,H6N2_Avian_CY109251_A/duck/Guangxi/2140/2006|2006.452:0.0002240063798):0.001519105117,H6N8_Avian_CY109259_A/duck/Guangxi/2736/2006|2006.534:0.001853283002):0.001681040844,((H6N2_Avian_CY109315_A/duck/Hunan/2110/2006|2006.285:0.001865947647,H3N8_Avian_CY100634_A/Mallard/SanJiang/90/2006|2006.500:0.006999067892):0.0005131571254,H6N1_Avian_HM145072_A/mallard/Jiangxi/13228/2005|2005.500:0.002184678262):0.0008862124014):0.001036717113,H4N6_Avian_JX454772_A/wild_bird/Korea/YS109/2007|2007.038:0.006933117778):0.003421742598,((H6N5_Avian_HM145209_A/duck/Hunan/5613/2003|2003.500:0.003895903646,H6N2_Avian_CY109675_A/duck/Guizhou/5482/2007|2007.786:0.0008144822962):0.001360911406,H4N6_Avian_CY111607_A/duck/Shanghai/Y20/2006|2006.701:0.006477386729):0.0002929242034):0.001277230286,((((H7N9_Avian_KF259742_A/duck/Jiangxi/3230/2009|2009.500:-0.0001993367651,H7N9_Avian_KF259738_A/duck/Jiangxi/3141/2009|2009.500:0.0008695310099):0.004177917826,H4N6_Avian_LC367459_A/duck/Mongolia/637/2010|2010.658:-0.0001175262708):0.004101586844,(H3N6_Avian_LC339882_A/duck/Mongolia/146/2010|2010.655:0.004428602519,H4N2_Avian_KU160827_A/chicken/Shandong/S2510/2012|2012.340:0.003034720483):0.001499941772):0.008771209556,H6N8_Avian_HM145230_A/duck/Hunan/3748/2004|2004.500:0.01108567975):0.0008795869137):0.0006161967749,(H6N6_Avian_CY109715_A/duck/Yunnan/1330/2007|2007.200:0.0001540041262,H6N8_Avian_CY109635_A/duck/Guizhou/1073/2007|2007.123:0.001188115596):0.006031669207):0.0004094568626,((H4N6_Avian_KU160980_A/duck/Hunan/S1012/2009|2009.167:0.007740577359,H3N8_Avian_LC367363_A/duck/Mongolia/444/2010|2010.658:0.01092817601):0.005654670474,H6N2_Avian_CY109643_A/duck/Guizhou/1088/2007|2007.123:0.003367354333):0.0001801110751):0.001539077006,((H7N8_Avian_KF259809_A/wild_duck/Jiangxi/9157/2005|2005.500:0.01200870304,H6N1_Avian_HM145067_A/mallard/Jiangxi/7787/2003|2003.500:0.00523794276):0.0007023057979,(H4N6_Avian_JX454732_A/wild_bird/Korea/GS26/2006|2006.123:0.0156722583,H6N8_Avian_HM145231_A/mallard/Jiangxi/6285/2004|2004.500:0.0080356498):0.001516735319):0.001700633388):0.002014788767,((((H10N6_Avian_KP287815_A/migratory_duck/Jiangxi/9334/2005|2005.816:0.0001424397122,H7N3_Avian_KF259810_A/wild_duck/Jiangxi/10179/2005|2005.500:0.003236052669):0.0005369049725,H10N6_Avian_KP287823_A/migratory_duck/Jiangxi/10974/2005|2005.863:0.002168226778):0.004124758049,H10N2_Avian_KP287807_A/migratory_duck/Jiangxi/10861/2005|2005.863:0.001989799526):0.002238492506,(H10N8_Avian_KP287935_A/migratory_duck/Jiangxi/593/2005|2005.022:0.001622754513,H10N8_Avian_KP287927_A/duck/Jiangxi/2039/2005|2005.093:0.003093218264):0.002569724156):0.008477757455):0.002577598518,((((((((H6N5_Avian_HM145210_A/duck/Guangxi/1455/2004|2004.500:0.001715845593,H6N5_Avian_HM145214_A/duck/Hunan/748/2005|2005.500:0.001662646788):0.0002523954407,H6N2_Avian_HM145189_A/duck/Guangxi/3459/2005|2005.500:0.002440695374):0.002963052525,H6N5_Avian_HM145213_A/duck/Guangxi/585/2005|2005.500:0.006649310783):0.0007984395963,H11N9_Avian_GQ169501_A/Baikal_teal/Hongze/14/2005|2005.123:0.002603858486):0.0005890945846,H6N2_Avian_CY109227_A/duck/Guangxi/1074/2006|2006.200:0.006600425644):0.002566131498,H4N6_Avian_AB304148_A/duck/Shiga/8/2004|2004.500:0.01062663886):0.0002469879548,(H6N2_Avian_HM145192_A/chicken/Hunan/989/2005|2005.500:8.445132462e-17,H6N2_Avian_HM145191_A/duck/Hunan/908/2005|2005.500:-8.445132462e-17):0.006047640533):0.0008132229307,(((((H6N1_Avian_CY109299_A/duck/Guizhou/1426/2006|2006.200:0.0008035268905,H6N2_Avian_CY109291_A/duck/Guizhou/1084/2006|2006.123:-0.0001339991138):0.003985436244,H5N1_Avian_KC690157_A/domestic_green-winged_teal/Hunan/3450/2006|2006.203:0.005554593769):0.003510457084,(H5N2_Avian_KP792301_A/duck/Taiwan/DV413/2006|2006.570:-0.0002220621772,H5N2_Avian_KP792309_A/duck/Taiwan/DV518/2006|2006.682:0.002232337126):0.008951720705):0.00234635622,H4N6_Avian_KU160988_A/duck/Hunan/S1166/2010|2010.167:0.005941674016):0.0006617223881,H8N4_Avian_EF061123_A/duck/Yangzhou/02/2005|2005.500:0.009708255677):0.004972838213):0.001701238013):0.002370870319,H3N8_Avian_AB593456_A/chicken/Vietnam/G14/2008|2008.038:0.01902845249):0.001027396968,((((((((((((((H1N1_Avian_KU881705_A/Anseriformes/Anhui/L25/2014|2014.973:0.001563957324,H1N2_Avian_KU881697_A/Anseriformes/Anhui/L6/2014|2014.986:0.00179161535):0.004141266337,H6N2_Avian_KU143389_A/wild_bird/Wuhan/WHHN40/2014|2014.953:-0.0007492282894):0.0008802592551,H9N2_Avian_JX437689_A/egret/Hunan/1/2012|2012.011:0.0004865786547):0.000218811372,H9N2_Avian_KF972118_A/wild_waterfowl/Dongting/PC2574/2012|2012.162:0.0004453238011):0.00015837883,H9N2_Avian_KF971982_A/wild_waterfowl/Dongting/C2150/2011|2011.833:-0.000159969314):0.0001677249041,H9N2_Avian_KJ013298_A/bean_goose/Korea/220/2011|2011.775:0.001175497134):0.0001008703751,H9N2_Avian_KF972022_A/wild_waterfowl/Dongting/C4317/2012|2012.162:0.0005714555884):0.0004256890058,H9N2_Avian_KF971998_A/wild_waterfowl/Dongting/C3109_/2011|2011.833:0.0002453708555):0.000900699376,(H9N2_Avian_KP336380_A/northern_pintail/Alaska/2011-0703/2011|2011.745:9.764504707e-05,H9N2_Avian_KP336388_A/emperor_goose/Alaska/2011-0713/2011|2011.726:-9.764504707e-05):0.00111817289):0.005926266483,((((((H2N3_Avian_KC899741_A/wild_duck/SH17-34/2008|2008.953:0.005463361013,H2N3_Avian_KC899740_A/wild_duck/SH17-1/2008|2008.953:0.002681952411):0.0004104874739,H4N6_Avian_KU160940_A/duck/Henan/S1091/2010|2010.167:0.005719415652):0.0001709463842,H7N7_Avian_KM922678_A/lesser_white-fronted_goose/HuNan/412-3Y/2010|2010.786:0.00459633177):0.0009954682559,H6N2_Avian_KJ200704_A/chicken/Hunan/S4191/2009|2009.885:0.002557924982):0.001516400363,(H4N6_Avian_CY146549_A/duck/Hunan/S11090/2012|2012.227:0.002052293184,H4N6_Avian_CY146557_A/duck/Hunan/S11200/2012|2012.227:-3.661149699e-05):0.005608156219):0.001377835484,(H4N8_Avian_KU160956_A/duck/Hubei/S2114/2012|2012.419:0.007608772275,H4N8_Avian_KC683704_A/duck/Nanjing/1102/2010|2010.871:0.003998276232):0.0007906509437):0.001125570489):0.002289353243,(H4N6_Avian_KU161084_A/goose/Jiangsu/S2433/2011|2011.438:0.000811407822,H4N6_Avian_KU161004_A/duck/Jiangsu/S2447/2011|2011.419:-0.0001418800452):0.009507138903):0.00117413283,(((((((H3N6_Avian_GQ907329_A/red_crested_pochard/Mongolia/1915/2006|2006.715:0.003592861692,H11N9_Avian_AB593464_A/duck/Vietnam/G30/2008|2008.038:0.005998478148):0.0003385461688,H6N2_Avian_AB593440_A/Muscovy_duck/Vietnam/G33/2007|2007.704:0.005072596149):0.0007886841156,H6N9_Avian_CY109683_A/duck/Hunan/1590/2007|2007.534:0.006085430359):0.001254658045,H4N6_Avian_JX454748_A/wild_duck/Korea/SH5-26/2008|2008.786:0.01124184079):0.001520947669,(H1N1_Avian_KJ764735_A/duck/Korea/372/2009|2009.953:0.005659207609,H5N1_Avian_JX497769_A/wild_duck/Korea/SNU50-5/2009|2009.737:0.005238220792):0.005209260227):0.001342742916,((((H3N6_Avian_KM186124_A/pigeon/Guangxi/020P/2009|2009.367:-0.0003364377605,H3N8_Avian_KJ764715_A/goose/Guangxi/020G/2009|2009.367:0.00168123825):0.000424066583,H3N2_Avian_KT022239_A/chicken/Guangxi/015C10/2009|2009.285:0.00226482186):0.00223800601,H3N2_Avian_KT022263_A/chicken/Guangxi/073C2/2010|2010.534:0.007309944449):0.005094280027,H4N6_Avian_JX454756_A/wild_duck/Korea/SH5-60/2008|2008.786:0.0067376086):0.001094572135):0.0007634306894,H11N2_Avian_JX499151_A/chicken/Nanjing/908/2009|2009.162:0.01610707351):0.002731625673):0.003946984961,H11N9_Avian_KF259799_A/duck/Yunnan/1282/2007|2007.500:0.01786759388):0.0007627292278,H11N9_Avian_KF259775_A/duck/Jiangxi/21714/2011|2011.500:0.01996006746):0.00274852557):0.003870087103,((((((H6N6_Avian_KJ200888_A/duck/Hunan/S4273/2010|2010.940:0.003949141065,H6N2_Avian_KT423156_A/duck/Zhejiang/727038/2014|2014.534:0.009765998826):0.0008339037067,H6N6_Avian_LC042082_A/duck/Yamagata/061004/2014|2014.805:0.008208769561):0.002599903349,H6N2_Avian_KJ200880_A/duck/Hunan/S3047/2009|2009.803:0.002824381602):0.001874952623,(((H6N2_Avian_KT423155_A/duck/Zhejiang/727042/2014|2014.534:-1.366428338e-16,H6N6_Avian_KU050786_A/chicken/Zhejiang/727028/2014|2014.567:1.366428338e-16):1.242479101e-17,H6N6_Avian_KU050782_A/chicken/Zhejiang/727009/2014|2014.567:-1.242479101e-17):0.009411163089,H6N6_Avian_KY415769_A/duck/Ganzhou/GZ148/2016|2016.071:0.00579894667):0.005719258641):0.0008581856015,((H6N6_Avian_KU143386_A/turtledove/Wuhan/HKBJ62/2015|2015.038:0.00230557105,H6N6_Avian_KP285310_A/duck/Jiangxi/10304/2013|2013.186:0.000378059308):0.001201271647,H6N6_Avian_KY415747_A/duck/Hubei/ZYSYF8/2015|2015.871:0.0049087081):0.009171347015):0.006009994478,(((((H6N6_Avian_JF965182_A/chicken/Eastern_China/49/2010|2010.619:0.00570010863,H6N6_Avian_KJ200696_A/chicken/Hunan/S3003/2009|2009.778:0.0003687072191):0.003527416127,H6N6_Avian_KJ200768_A/duck/Guangdong/S1155/2011|2011.184:0.00746834801):0.0009690159584,H6N2_Avian_KJ200896_A/duck/Hunan/S4386/2009|2009.978:0.005851699296):0.002466373287,((H6N2_Avian_CY109707_A/duck/Jiangxi/7348/2007|2007.953:0.001399536429,H6N2_Avian_CY109699_A/duck/Jiangxi/5178/2007|2007.871:0.0006107385195):0.009326095279,H6N2_Avian_CY109331_A/duck/Jiangxi/5748/2006|2006.619:0.01082658717):7.228973213e-05):0.002039328325,H6N6_Avian_CY146621_A/duck/Hunan/S1661/2012|2012.225:0.01221880317):0.0009367531224):0.007800430252):0.00333631706,(((((((((((((H6N2_Avian_KJ200736_A/duck/Guangdong/S1328/2010|2010.167:-0.0001736666689,H6N6_Avian_KJ200656_A/chicken/Guangdong/S1414/2010|2010.173:0.0008438609137):8.685348514e-05,H6N2_Avian_KJ200648_A/chicken/Guangdong/S1312/2010|2010.167:-8.685348514e-05):4.344038869e-05,H6N6_Avian_KJ200640_A/chicken/Guangdong/S1311/2010|2010.167:-4.344038869e-05):0.0001938781198,H6N2_Avian_KJ200928_A/goose/Guangdong/S1384/2010|2010.167:0.000475649657):0.00350007822,(H6N6_Avian_KJ200904_A/duck/Zhejiang/S1023/2010|2010.167:0.002584063286,H6N6_Avian_KJ200936_A/goose/Guangdong/S4362/2009|2009.978:0.001449496389):0.0005716624946):9.550528948e-05,H6N2_Avian_KJ200752_A/duck/Guangdong/S1566/2009|2009.173:-0.0001112842255):0.001653088812,(H6N6_Avian_KJ200912_A/duck/Zhejiang/S1134/2011|2011.184:0.001447941265,H6N6_Avian_KJ200784_A/duck/Guangdong/S3180/2010|2010.781:0.0005643970674):0.002941528386):0.002360196946,H6N6_Avian_KJ200920_A/duck/Zhejiang/S4204/2010|2010.940:0.008772152412):0.002267432687,(((H6N6_Avian_JX304773_A/duck/Guangxi/GXd-7/2011|2011.036:0.002906844609,H6N1_Avian_KT266927_A/duck/Guangxi/105/2011|2011.704:0.003171377053):0.002188049901,H6N8_Avian_KT266943_A/duck/Guangxi/113/2012|2012.203:0.0102196843):0.001370377796,((H6N6_Avian_AB983231_A/duck/Vietnam/LBM678/2014|2014.422:0.001889569122,H6N6_Avian_LC028169_A/muscovy_duck/Vietnam/LBM601/2014|2014.277:0.0001227448453):0.002848915687,H6N6_Avian_LC028145_A/muscovy_duck/Vietnam/LBM541/2013|2013.940:0.003964550615):0.00631620459):0.003446441639):0.007215139518,((((((H6N2_Avian_KJ200840_A/duck/Hubei/S1366/2009|2009.173:0.00497749203,H6N6_Avian_KJ200760_A/duck/Guangdong/S1663/2009|2009.173:0.007295519241):0.0007884708086,H6N2_Avian_KJ200816_A/duck/Guangdong/S4192/2008|2008.770:0.00396930584):0.002016492875,H6N6_Avian_KJ781229_A/duck/Guangdong/C120/2011|2011.500:0.009713005245):0.001142727022,((H6N6_Avian_KJ200688_A/chicken/Guangxi/S4381/2010|2010.937:5.067387463e-17,H6N6_Avian_KJ200832_A/duck/Guangxi/S4111/2010|2010.940:-5.067387463e-17):0.004207040551,H6N2_Avian_JX297580_A/duck/Guangxi/GXd-3/2009|2009.633:0.006679837728):0.00763518366):0.0005467887643,(((H6N2_Avian_KT266959_A/chicken/Guangxi/121/2012|2012.575:0.001748250024,H6N2_Avian_KT266967_A/duck/Guangxi/121/2012|2012.575:0.002287541146):0.0005801858398,H6N2_Avian_KT266951_A/goose/Guangxi/115/2012|2012.244:8.977080928e-05):0.001721729363,H6N2_Avian_KT266935_A/goose/Guangxi/105/2011|2011.704:0.0009811477857):0.0121221154):0.0008817880965,(H6N2_Avian_KJ200664_A/chicken/Guangdong/S1453/2010|2010.173:0.004571884822,H6N2_Avian_KT266999_A/duck/Guangxi/132/2013|2013.195:0.00495450448):0.007992222811):0.001963888279):0.005071566116,(((((((H6N2_Avian_HM145180_A/duck/Shantou/13468/2005|2005.500:0.0001480361011,H6N2_Avian_CY109443_A/duck/Shantou/10776/2006|2006.452:0.003217946068):0.0005479809411,H6N2_Avian_CY110327_A/duck/Shantou/9414/2006|2006.367:0.002158544029):0.0006556417472,H6N6_Avian_CY109435_A/wild_duck/Shantou/9466/2006|2006.367:0.00205830911):0.001963848172,(H6N2_Avian_CY109747_A/duck/Shantou/1080/2007|2007.452:0.004228334152,H6N6_Avian_CY109755_A/duck/Shantou/1240/2007|2007.534:0.003892808226):0.001647139844):0.001681433399,H6N6_Avian_CY110415_A/duck/Shantou/17081/2006|2006.704:0.007454056606):0.0001948233141,((H6N6_Avian_CY110950_A/duck/Hubei/2/2010|2010.386:0.002249334325,H6N6_Avian_CY110942_A/duck/Hubei/10/2010|2010.386:0.0004375858874):0.0008528740483,H6N2_Avian_KJ200848_A/duck/Hubei/S1114/2009|2009.173:0.0004932102762):0.01001065901):0.001690281747,H6N6_Avian_KJ200680_A/chicken/Guangxi/S4029/2010|2010.937:0.01924543672):0.002201263584):0.001132488744,H6N6_Avian_CY109731_A/duck/Shantou/358/2007|2007.367:0.02114150879):0.005904080306,H6N6_Avian_KU762360_A/duck/Guizhou/013/2014|2014.778:0.01687333896):0.003878649458):0.007343497573,H4N8_Avian_KU160804_A/chicken/Guangdong/S1010/2010|2010.167:0.03521909189):0.005094347354,((((((((((((((H4N6_Avian_KU160908_A/duck/Guangxi/S1211/2010|2010.175:0.0003809502903,H4N6_Avian_KU160900_A/duck/Guangxi/S1107/2010|2010.175:0.001634753519):0.001849396305,(H2N8_Avian_KC899744_A/wild_duck/SH38-51/2010|2010.200:-0.0001435549324,H2N8_Avian_KC899747_A/wild_duck/SH38-64/2010|2010.200:0.0008130827091):0.002214168949):0.0001633967259,(H4N6_Avian_JX454701_A/wild_duck/Korea/CSM20-5/2009|2009.871:0.0001865201153,H4N6_Avian_JX454740_A/wild_duck/Korea/PSC6-1/2009|2009.786:0.001825793852):0.000513289314):0.005739923749,H6N1_Avian_CY109659_A/duck/Guizhou/2492/2007|2007.367:0.006481569725):0.001276628682,H6N1_Avian_CY109339_A/wild_duck/Jiangxi/8462/2006|2006.871:0.00486749438):5.758894378e-05,((H10N9_Avian_KF259786_A/northern_shoveler/Hong_Kong/MPC657/2006|2006.500:-0.0001663765602,H11N9_Avian_KF259788_A/common_teal/Hong_Kong/MPD322/2007|2007.500:0.002178690527):8.398889575e-05,H11N9_Avian_KF259787_A/wild_waterfowl/Hong_Kong/MPC729/2006|2006.500:-8.398889575e-05):0.002296786612):0.001464038721,(((H6N2_Avian_KJ200672_A/chicken/Guangdong/S2346/2009|2009.345:0.0007522633311,H6N2_Avian_KJ200720_A/duck/Fujian/S4081/2008|2008.770:-8.356643605e-05):0.0007283347547,H6N2_Avian_KJ200864_A/duck/Hubei/S4170/2008|2008.770:-5.842785244e-05):0.004101931771,H5N3_Avian_LC371803_A/duck/Hokkaido/167/2007|2007.827:0.008935319261):0.000613066251):0.0007409387802,(H5N2_Avian_JQ041403_A/duck/Hebei/0908/2009|2009.619:0.004429159049,H11N2_Avian_HM745399_A/duck/Jiangxi/k0701/2009|2009.534:0.007105982022):0.009708911503):0.002145026891,(((((H9N2_Avian_KC162241_A/baikal_teal/Xianghai/421/2011|2011.786:0.003172383349,H4N6_Avian_KU160844_A/duck/Anhui/S4155/2009|2009.847:0.007712146402):0.001392962739,H7N7_Avian_KF259766_A/chicken/Jiangxi/2369/2010|2010.500:0.009008986749):0.001459808538,H5N2_Avian_KJ162781_A/duck/Taiwan/4379/2013|2013.025:0.0259934034):0.001874397236,((H4N6_Avian_KU160820_A/chicken/Hunan/S1267/2010|2010.167:-0.0001403394809,H4N6_Avian_KU160812_A/chicken/Hunan/S1248/2010|2010.167:0.001482459203):0.001796076409,H4N2_Avian_CY146573_A/duck/Hunan/S11313/2012|2012.227:0.007058209675):0.007254228394):0.001446417287,H4N6_Avian_KJ690582_A/duck/China/J1/2012|2012.751:0.005730776599):0.002031377086):0.001960587842,(((H6N2_Avian_HM145193_A/mallard/Jiangxi/12147/2005|2005.500:-0.0001797341274,H5N3_Avian_JF800147_A/spot-billed_duck/Korea/KNU_SYG06/2006|2006.500:0.006257955789):0.002365221155,H5N2_Avian_EF634333_A/garganey/SanJiang/160/2006|2006.500:0.01075667986):0.0009758396794,H7N3_Avian_KX297788_A/aquatic_bird/Korea/w44/2005|2005.871:0.004491720132):0.005756361723):0.002255440309,((((((((((((H3N2_Avian_LC028105_A/muscovy_duck/Vietnam/LBM115/2012|2012.523:0.003572268477,H1N2_Avian_KF013913_A/chicken/Guangxi/GXc-1/2011|2011.129:0.004559446733):0.0006770971227,H1N2_Avian_KF013929_A/duck/Guangxi/GXd-4/2011|2011.181:0.001342634088):4.443681633e-06,H1N2_Avian_KF013921_A/duck/Guangxi/GXd-1/2011|2011.129:0.002014135269):0.001386352481,H4N2_Avian_KJ881016_A/duck/Guangxi/125D17/2012|2012.682:0.01234853542):0.0005952579479,H4N8_Avian_KU160852_A/duck/Chongqing/S2086/2012|2012.340:0.004351832327):0.0005726655126,H4N6_Avian_KR010396_A/spot-billed_duck/Shanghai/SH12/2014|2014.293:0.00450658328):0.001037026159,H3N2_Avian_KT022271_A/duck/Guangxi/112D4/2012|2012.500:0.004082366018):0.0006363775408,(H4N9_Avian_CY146589_A/duck/Hunan/S11643/2012|2012.227:-0.0001319329989,H4N9_Avian_CY146581_A/duck/Hunan/S11547/2012|2012.225:0.001474953969):0.008211060578):0.001125964153,H3N8_Avian_KJ579959_A/pigeon/Anhui/08/2013|2013.586:0.008632297992):0.001833295649,H4N6_Avian_KU160924_A/duck/Guangxi/S4312/2011|2011.838:0.006511139375):0.002662067214,H5N2_Avian_JX570862_A/little_grebe/Xianghai/429/2011|2011.786:0.01079013763):0.003329775705,(((((H4N6_Avian_KU160836_A/duck/Anhui/S2193/2012|2012.340:0.007606284332,H10N8_Avian_KP862022_A/duck/Hunan/S1496/2011|2011.170:0.005037761722):0.0009828389855,H5N2_Avian_KY584076_A/aquatic_bird/Korea/CN2/2009|2009.882:0.00094676293):0.001652227584,H7N1_Avian_KU663406_A/common_pochard/XiangHai/420/2010|2010.742:0.003841452305):0.00239417609,((H12N1_Avian_LC339668_A/duck/Hokkaido/W26/2012|2012.756:0.0005228842438,H5N2_Avian_LC042074_A/duck/Hokkaido/WZ20/2014|2014.795:0.003512906926):0.002571849604,H7N2_Avian_LC339636_A/duck/Hokkaido/W19/2013|2013.751:0.008473729933):0.00109525944):0.001523355909,(H3N8_Avian_AB786916_A/muscovy_duck/Vietnam/LBM240/2012|2012.500:3.835588317e-17,H3N6_Avian_AB812574_A/duck/Vietnam/LBM235/2012|2012.600:-3.835588317e-17):0.01228887989):0.005068862508):0.000823573206):0.004952936542,H3N2_Avian_AB746483_A/duck/Vietnam/LBM12/2011|2011.718:0.01459438459):0.003002623723,((((H7N7_Avian_KF259771_A/duck/Jiangxi/21980/2010|2010.500:4.196722138e-05,H7N7_Avian_KF259770_A/duck/Jiangxi/16769/2010|2010.500:0.001300152501):0.0006957770048,H7N3_Avian_KF259762_A/duck/Jiangxi/23005/2009|2009.500:0.001995760545):8.156165905e-05,(H7N3_Avian_KF259793_A/duck/Jiangxi/16285/2010|2010.500:-7.30259749e-18,H7N3_Avian_KF259769_A/duck/Jiangxi/16736/2010|2010.500:7.30259749e-18):0.003300788599):0.002189016186,((((H7N6_Avian_KF259764_A/duck/Jiangxi/25134/2009|2009.500:0.0008039540936,H7N6_Avian_KF259765_A/duck/Jiangxi/25186/2009|2009.500:-0.0001344263169):0.001438701047,H7N8_Avian_KF259797_A/duck/Jiangxi/9631/2009|2009.500:0.0005766876308):0.002246657401,H7N3_Avian_KF259753_A/duck/Jiangxi/8028/2009|2009.500:0.001129656366):0.003033962344,H3N8_Avian_CY146629_A/duck/Hunan/S1824/2012|2012.225:0.007961458978):0.002499054697):0.01195692589):0.01129010223,(((((H10N3_Avian_LC121357_A/duck/Mongolia/326/2015|2015.663:0.0005619795719,H1N2_Avian_LC121277_A/duck/Mongolia/154/2015|2015.660:0.002800617839):0.001078068086,H1N1_Avian_LC121397_A/duck/Mongolia/520/2015|2015.663:0.001625198069):0.0006898728908,((H1N2_Avian_KY971154_A/pigeon/Zhejiang/1120087/2014|2014.885:0.000774401362,H1N2_Avian_KY971151_A/goose/Zhejiang/1120083/2014|2014.885:-0.0001048735853):5.246158226e-05,H1N2_Avian_KY971152_A/goose/Zhejiang/1120084/2014|2014.885:-5.246158226e-05):0.0013273453):0.001006046195,(((H5N1_Avian_KR010412_A/goose/Inner_Mongolia/IM-192/2014|2014.816:0.0007589232397,H3N6_Avian_LC053485_A/duck/Vietnam/LBM798/2014|2014.923:0.002600422007):0.000712886801,H6N2_Avian_KT717227_A/Anser_fabalis/China/Anhui/S45/2014|2014.973:0.004695374119):0.0007745694506,H6N1_Avian_KT717283_A/Anser_fabalis/China/Anhui/L144/2014|2014.973:0.003635921068):0.001057829009):0.0007472551018,H6N2_Avian_KY415740_A/duck/Hubei/ZYSYG15/2015|2015.888:0.005290437328):0.02566804049):0.002864834253):0.003387353061):0.001909221589,(((((((((((((((H4N8_Avian_KU161076_A/goose/Hunan/S2466/2011|2011.438:0.001669031947,H4N6_Avian_LC349408_A/duck/Mongolia/372/2010|2010.658:0.00511577715):0.001291924703,(H4N6_Avian_LC339780_A/duck/Mongolia/1099/2009|2009.666:-0.0001345583324,H4N6_Avian_LC339788_A/duck/Mongolia/1117/2009|2009.666:0.0008040861091):0.001417948115):0.000981947657,((H3N2_Avian_LC053469_A/duck/Quang_Ninh/90c112/2013|2013.430:0.003061790287,H7N8_Avian_KF259759_A/wild_duck/Jiangxi/19615/2009|2009.500:0.0009798690802):0.0005453604862,H11N9_Avian_KF259772_A/duck/Guizhou/1078/2011|2011.500:0.003520476341):0.0007538431105):0.001765287138,H4N2_Avian_CY076893_A/duck/Guangxi/912/2008|2008.200:0.006467395012):0.001554302574,(H6N2_Avian_JF965181_A/chicken/Eastern_China/45/2007|2007.452:0.000842319923,H6N2_Avian_JF965179_A/chicken/Eastern_China/43/2007|2007.452:-0.0001721256783):0.006038338468):0.001235793838,(((H6N1_Avian_DQ376754_A/duck/Taiwan/A68/03|2003.500:0.00942410665,H10N5_Avian_KP288015_A/migratory_duck/Jiangxi/6847/2003|2003.899:0.008528024459):0.001219950575,(H6N8_Avian_CY109611_A/duck/Guangxi/1330/2007|2007.285:-6.594364137e-18,H6N8_Avian_CY109603_A/duck/Guangxi/890/2007|2007.200:6.594364137e-18):0.005600993595):0.001437715848,H4N1_Swine_JX878676_A/swine/HuBei/06/2009|2009.392:0.004016338053):0.00241638573):0.001826752482,((((((H6N2_Avian_JF965217_A/duck/Eastern_China/54/2002|2002.953:0.005048803151,H6N2_Avian_JF965210_A/duck/Eastern_China/53/2002|2002.871:0.00242226178):0.0006546812274,H6N2_Avian_JF965212_A/duck/Eastern_China/57/2003|2003.704:-9.088689555e-06):0.0004279432749,H6N2_Avian_JF965214_A/duck/Eastern_China/59/2003|2003.871:-0.0004312004013):0.006067623704,(H6N2_Avian_JF965198_A/duck/Eastern_China/31/2004|2004.871:0.00159520654,H6N2_Avian_JF965197_A/duck/Eastern_China/29/2004|2004.871:-0.0002552176189):0.006282845785):0.0003627308713,H5N1_Avian_AB212281_A/duck/Yokohama/aq10/2003|2003.500:0.01142829588):0.001344884319,H6N1_Avian_HM145066_A/mallard/Jiangxi/6845/2003|2003.500:0.006240948332):0.001533660908):0.003274092164,H6N2_Avian_CY109347_A/duck/Yunnan/3136/2006|2006.452:0.01541551943):0.005831433026,(H2N9_Avian_CY117198_A/Duck/Nanchang/2-0485/2000|2000.129:8.055624935e-17,H2N9_Avian_CY005433_A/duck/Nanchang/2-0486/2000|2000.129:-8.055624935e-17):0.01410972921):0.001710030752,(((((((H5N3_Avian_GQ227606_A/duck/Primorie/2633/2001|2001.644:0.001529355025,H6N8_Avian_JF965207_A/duck/Eastern_China/50/2002|2002.619:0.005234712843):0.0002262457564,H5N2_Avian_GQ162790_A/duck/Primorie/2621/2001|2001.644:0.0004397296008):0.000671361241,H7N1_Avian_AB268554_A/duck/Mongolia/47/2001|2001.500:0.00859636261):0.001981392234,H6N8_Avian_HM145228_A/duck/Hunan/1469/2002|2002.500:0.01053310991):0.007841808595,H2N3_Avian_LC371811_A/duck/Hokkaido/17/2001|2001.759:0.01379380972):0.001255402815,H6N8_Avian_CY109323_A/duck/Hunan/4056/2006|2006.619:0.016331376):0.000650940796,(((H3N9_Avian_KF259812_A/duck/Guangdong/455/2000|2000.500:0.008666585861,H6N2_Avian_HM145090_A/wild_duck/Shantou/2395/2001|2001.500:0.01291733026):0.001130860891,H6N8_Avian_EF597347_A/wild_duck/Shantou/1737/2000|2000.500:0.01007527508):0.001195952419,((H2N9_Avian_KF259811_A/duck/Guangdong/707/2000|2000.500:-6.415202854e-05,H2N8_Avian_CY117376_A/wild_duck/Shantou/992/2000|2000.000:0.0007336798053):0.00235486013,H6N9_Avian_HM145233_A/wild_duck/Shantou/311/2001|2001.500:0.001688125796):0.006836832427):0.002920140422):0.0005541592258):0.0026458801,(((((((((H10N6_Avian_CY183818_A/mallard/Sweden/69777/2007|2007.863:0.001554358286,H10N5_Avian_CY183826_A/mallard/Sweden/69792/2007|2007.863:-0.0002146362644):0.0001074459307,H10N5_Avian_CY183810_A/mallard/Sweden/69773/2007|2007.863:-0.0001074459307):0.004698121899,H6N2_Avian_KX978576_A/greater_white-fronted_goose/Netherlands/8/2009|2009.995:0.007623970989):0.0001042960381,(H9N2_Avian_CY093089_A/quail/Lebanon/272/2010|2010.619:0.001602311805,H9N2_Avian_CY093097_A/quail/Lebanon/273/2010|2010.619:-0.0002625897838):0.003975478841):0.001146447992,H3N6_Avian_MF682752_A/mallard_duck/Netherlands/6/2008|2008.638:0.006423981535):0.001501261541,H7N1_Avian_KX978684_A/mallard_duck/Netherlands/60/2008|2008.786:0.006241215279):0.001063550745,H6N8_Avian_CY109651_A/duck/Guizhou/1560/2007|2007.200:0.009068668478):0.001243255724,((H4N6_Avian_CY166067_A/mallard/Sweden/105137/2009|2009.904:0.0007686346343,H4N9_Avian_CY165753_A/mallard/Sweden/101294/2009|2009.849:-9.910685753e-05):0.0003948132823,H4N6_Avian_CY166059_A/mallard/Sweden/105012/2009|2009.899:0.001620575396):0.006717812188):0.001022787822,H5N2_Avian_CY034761_A/mallard/Italy/4223-2/2006|2006.860:0.007411110418):0.009938854027):0.001615928642,((H6N2_Avian_KX978315_A/mallard_duck/Netherlands/3/2008|2008.016:0.007792909099,H2N2_Avian_CY121970_A/mallard/Netherlands/31/2006|2006.500:0.005250798653):0.002300960344,H10N7_Avian_KX977888_A/mallard_duck/Netherlands/2/2011|2011.181:0.005270659636):0.008503235024):0.003522535357,(((((((H6N6_Swine_JQ815879_A/swine/Yangzhou/080/2009|2009.038:0.001541347762,H6N6_Avian_JF965185_A/duck/Eastern_China/3/2009|2009.038:-0.0002023648391):0.0001012099755,H6N6_Avian_GU324775_A/duck/Jiangsu/022/2009|2009.038:-0.0001012099755):6.148558661e-05,H6N6_Avian_JF965190_A/duck/Eastern_China/8/2009|2009.285:0.0006089990983):0.001730696345,(H6N6_Avian_JF965196_A/duck/Eastern_China/16/2010|2010.285:-0.0002368948015,H6N6_Avian_JF965216_A/goose/Eastern_China/17/2010|2010.285:0.001575877724):0.003014766784):0.003390766898,(H6N2_Avian_JF965201_A/duck/Eastern_China/39/2007|2007.200:-1.807741236e-16,H6N2_Avian_JF965200_A/duck/Eastern_China/38/2007|2007.200:1.807741236e-16):0.003428334317):0.002582261016,(H6N2_Avian_JF965184_A/duck/Eastern_China/2/2008|2008.953:0.003507978596,H6N2_Avian_JF965204_A/duck/Eastern_China/46/2008|2008.285:0.001892321787):0.00715518229):0.004361627153,((H6N2_Avian_KT423152_A/chicken/Zhejiang/77025/2014|2014.534:5.037077436e-17,H6N2_Avian_KT423151_A/chicken/Zhejiang/77024/2014|2014.534:-5.037077436e-17):0.0009306276044,H6N6_Avian_KU050789_A/chicken/Zhejiang/514158/2015|2015.364:0.003108899249):0.01417553038):0.01613299757):0.00564788677,(((((((((((((H8N4_Avian_CY041261_A/common_teal/Netherlands/1/2005|2005.500:0.0005237689143,H6N2_Avian_KX978754_A/Eurasian_wigeon/Netherlands/1/2006|2006.970:0.004876896624):0.0003138696369,(H12N5_Avian_CY184058_A/mallard/Sweden/68529/2007|2007.789:-7.770802305e-17,H12N5_Avian_CY184050_A/mallard/Sweden/60069/2007|2007.786:7.770802305e-17):0.003797183476):0.0008203100504,H6N2_Avian_KX978926_A/greater_white-fronted_goose/Netherlands/6/2010|2010.893:0.007425939504):0.001809782377,(((H11N9_Avian_CY184344_A/mallard/Sweden/80011/2008|2008.877:-7.979890341e-17,H4N2_Avian_CY165453_A/mallard/Sweden/79976/2008|2008.874:7.979890341e-17):5.986318392e-17,H4N6_Avian_CY165646_A/mallard/Sweden/80299/2008|2008.888:-5.986318392e-17):6.65302187e-17,H4N6_Avian_CY165621_A/mallard/Sweden/80195/2008|2008.885:-6.65302187e-17):0.004005044291):0.003284647997,((((H10N9_Avian_CY060359_A/mallard/Sweden/65/2002|2002.877:-0.0005600472828,H10N9_Avian_CY184627_A/mallard/Sweden/936/2002|2002.877:0.001230023627):0.002549104699,H9N2_Avian_CY184120_A/mallard/Sweden/4932/2004|2004.827:0.005616636033):0.000771885078,H4N6_Avian_CY076987_A/dunlin/Sweden/1/2005|2005.500:0.007453943296):0.00410461095,(H10N1_Avian_CY183954_A/mallard/Sweden/105501/2009|2009.918:1.104891517e-16,H10N1_Avian_CY183890_A/mallard/Sweden/105323/2009|2009.912:-1.104891517e-16):0.008069085724):0.001314743655):0.0005767475007,((((H11N9_Avian_MF147542_A/common_teal/Netherlands/7/2005|2005.953:0.001127064178,H11N9_Avian_CY077059_A/mallard/Netherlands/42/2006|2006.500:0.002235533233):0.002545417853,H5N3_Avian_CY046143_A/mallard/France/061054/2006|2006.849:0.001527982053):0.0001493338961,H3N8_Avian_KX979596_A/mallard_duck/Netherlands/34/2006|2006.693:0.0005145066467):0.006366966904,((H5N9_Avian_KU320888_A/guinea_fowl/France/150207n/2015|2015.921:0.001363220211,H5N9_Avian_KX014887_A/duck/France/150236/2015|2015.932:0.00201527217):0.0009761823226,H5N9_Avian_KX014895_A/duck/France/150289/2015|2015.937:0.003079532408):0.02415679258):0.003801438685):0.002865383252,H6N8_Avian_KX978312_A/mallard_duck/Netherlands/15/2007|2007.855:0.01485380113):0.0005277683381,(H6N8_Avian_KX978526_A/mallard_duck/Netherlands/16/2007|2007.871:0.001479672733,H9N2_Avian_CY184152_A/mallard/Sweden/67860/2007|2007.833:0.001879377075):0.009770320812):0.003668964053,(((((H2N3_Avian_CY121994_A/mallard/Netherlands/14/2001|2001.500:0.003677011297,H2N2_Avian_CY121962_A/white-fronted_goose/Netherlands/22/1999|1999.500:0.00514971111):0.0003862116484,(H7N2_Avian_CY031031_A/duck/Italy/4609/2003|2003.500:0.001738668854,H7N2_Avian_CY021512_A/quail/Italy/4610/2003|2003.500:0.002977303922):0.01727366075):0.001201667546,((H7N7_Avian_AJ620352_A/chicken/Germany/R28/03|2003.500:0.0006738605314,H7N7_Human_AY342425_A/Netherlands/219/2003|2003.500:-3.666286692e-06):0.0002017760648,(H7N7_Avian_AB438942_A/chicken/Netherlands/2586/2003|2003.500:6.746192602e-18,H7N7_Avian_AY342427_A/chicken/Netherlands/1/03|2003.500:-6.746192602e-18):0.0004706241801):0.006540123377):0.001133402706,H4N6_Avian_MF148125_A/mallard_duck/Netherlands/9/2001|2001.814:0.005574554219):0.00541582012,H5N3_Avian_AB562341_A/whistling_swan/Shimane/580/2002|2002.932:0.0174666776):0.001078492381):0.002537699716,((((((H5N2_Avian_JX069082_A/ostrich/South_Africa/AI2114/2011|2011.167:0.001193814094,H5N2_Avian_JX069098_A/ostrich/South_Africa/AI2512/2011|2011.548:0.00284571276):0.002956636005,(H7N1_Avian_KT777805_A/sacred_ibis/South_Africa/120701/2012|2012.496:0.0001601977592,H7N1_Avian_KT777904_A/ostrich/South_Africa/ORD/2012|2012.162:0.002528586496):0.004584067322):0.001938369728,H7N8_Avian_KT777833_A/shelduck/South_Africa/DLH/2012|2012.496:0.008086002527):0.008720754053,H1N8_Avian_GQ404708_A/Egyptian_goose/South_Africa/AI1448/2007|2007.425:0.01309671003):0.005627107924,H4N8_Avian_EF041498_A/duck/South_Africa/1233A/2004|2004.500:0.007367577287):0.01781742844,((H5N2_Avian_CY021528_A/turkey/Italy/1258/2005|2005.500:6.40850269e-17,H5N2_Avian_CY022632_A/turkey/Italy/1325/2005|2005.500:-6.40850269e-17):0.0141341982,H1N1_Avian_MF146528_A/mallard_duck/Netherlands/12/2005|2005.795:0.008818378554):0.005850661163):0.001749154913):0.002223249326,((H2N1_Avian_CY122018_A/mallard/Sweden/88/2002|2002.500:0.009101009299,H11N9_Avian_CY060191_A/common_teal/Netherlands/9/2000|2000.904:0.008906828504):0.002880058961,H4N2_Avian_CY164259_A/mallard/Sweden/906/2002|2002.877:0.01411155994):0.004823585646):0.002292115259,H10N7_Avian_CY076948_A/mallard/Netherlands/02/2000|2000.500:0.01446314975):0.004905994028,H10N3_Avian_CY146565_A/duck/Hunan/S11205/2012|2012.227:0.01967875196):0.007858698897):0.001295341717,(((((((((((((((((((H5N8_Avian_KU201841_A/Northern_pintail/Washington/196271/2014|2014.992:0.0007838893714,H5N8_Avian_KP739406_A/chicken/Oregon/41613-2/2014|2014.956:-0.0001143615946):5.719319021e-05,H5N8_Avian_KP307985_A/gyrfalcon/Washington/41088-6/2014|2014.934:-5.719319021e-05):2.860279424e-05,H5N8_Avian_KU201905_A/peregrine_falcon/Washington/196426/2014|2014.992:-2.860279424e-05):1.430449803e-05,H5N8_Avian_KU201881_A/American_wigeon/Washington/195198/2014|2014.956:-1.430449803e-05):7.153800142e-06,H5N8_Avian_KP739414_A/guinea_fowl/Oregon/41613-1/2014|2014.956:-7.153800142e-06):0.0001546977137,((((H5N8_Avian_KU201777_A/mallard/Idaho/AH0005955/2014|2014.973:-3.661804951e-17,H5N8_Avian_KU201769_A/mallard/Idaho/AH0005954/2014|2014.973:3.661804951e-17):0.000762776107,H5N8_Avian_KU201801_A/bald_eagle/Idaho/15-002892-2/2015|2015.052:-9.324833025e-05):4.661122197e-05,H5N8_Avian_KU201793_A/chicken/California/15-004912/2015|2015.099:-4.661122197e-05):2.331065112e-05,H5N8_Avian_KU201761_A/mallard/Nevada/AH0006855/2015|2015.060:-2.331065112e-05):0.0005141296479):0.0003134120266,(H5N8_Avian_KU201617_A/American_wigeon/Utah/AH0007824/2015|2015.003:0.0005856830659,H5N8_Avian_KU201689_A/mallard/Idaho/AH0008597/2015|2015.016:8.384471083e-05):0.0003566755289):0.0006100391075,((((((((H5N1_Avian_KU201857_A/American_wigeon/Washington/196336/2015|2015.003:-1.091044508e-16,H5N1_Avian_KP739422_A/American_green-winged_teal/Washington/195750/2014|2014.992:1.091044508e-16):0.0005594932151,H5N1_Avian_KU201865_A/American_wigeon/Washington/196340/2015|2015.003:0.0007802288063):0.0001086412974,H5N1_Avian_KP892992_A/chicken/BC/FAV2/2015|2015.099:-0.0001086412974):0.001321130318,H5N8_Avian_KU201873_A/mallard/Oregon/195536/2014|2014.978:0.002049843565):0.000179307173,H5N8_Avian_KR150902_A/turkey/California/K1500169-1-2/2015|2015.055:0.0004909733716):0.0001384399435,H5N8_Avian_LC026478_A/tundra_swan/Tottori/C6nk/2014|2014.879:0.0005285168431):9.852788076e-05,H5N8_Avian_KU201753_A/American_wigeon/Oregon/AH0012525/2015|2015.047:0.001243937214):0.0001147244898,H5N8_Avian_KU201745_A/Canada_goose/Oregon/AH0012452/2015|2015.047:-0.0001168487632):0.0003993138121):0.0002510929519,H5N8_Avian_KY828734_A/American_wigeon/California/UCD58P/2015|2015.044:0.0004200835205):0.000232289787,H5N8_Avian_KT388685_A/goose/Taiwan/TNO17/2015|2015.044:0.003134863709):0.002287042273,(((((H5N8_Avian_KJ509141_A/bean_goose/Korea/H328/2014|2014.085:-9.134385122e-06,H5N8_Avian_AB932557_A/chicken/kumamoto/1-7/2014|2014.279:0.0006786621619):4.568193919e-06,H5N8_Avian_KJ509045_A/breeder_chicken/Korea/H122/2014|2014.063:-4.568193919e-06):2.284597858e-06,H5N8_Avian_KJ509117_A/breeder_chicken/Korea/H250/2014|2014.074:-2.284597858e-06):2.343290763e-05,(H5N8_Avian_KJ511813_A/waterfowl/Korea/S005/2014|2014.123:0.000810315731,H5N8_Avian_KJ509021_A/Coot/Korea/H81/2014|2014.058:-0.0001401214862):0.001318878135):0.001500176551,H5N8_Avian_LC027958_A/mandarin_duck/Gifu/2112D001/2014|2014.964:0.002548580285):0.001146496343):0.0008045234905,H5N2_Avian_KP732659_A/duck/Eastern_China/S0131/2014|2014.082:0.002583788489):0.001041770856,((((H5N2_Avian_KY056293_A/chicken/Zhejiang/209/2016|2016.082:0.003593572271,H5N2_Avian_KX602691_A/duck/Zhejiang/1026109/2015|2015.816:0.003855817509):0.001628307839,H5N6_Avian_KY415754_A/duck/Hubei/ZYSYG5/2015|2015.888:0.004535425077):0.001272331196,H5N2_Avian_KX602692_A/chicken/Zhejiang/81643/2015|2015.622:0.002483902945):0.001734092603,H5N2_Avian_KX523695_A/duck/Hubei/SZY250/2016|2016.301:0.002513253794):0.002880980004):0.006323342663,((((((((((((((H5N8_Avian_KT221075_A/goose/Shandong/WFSG1/2014|2014.274:-4.651868429e-05,H5N8_Avian_KT221083_A/goose/Yangzhou/0420/2014|2014.299:0.000716046461):0.002319277828,H5N8_Avian_KT221067_A/goose/Jiangsu/QD5/2014|2014.156:0.001048807433):0.0006306152106,H5N8_Avian_KX013022_A/duck/Eastern_China/JY/2014|2014.008:0.001389903028):7.351957451e-05,H5N8_Avian_KX013030_A/goose/Eastern_China/CZ/2013|2013.860:0.0005971593356):0.0005367866067,H5N8_Avian_KJ476672_A/duck/Zhejiang/6D18/2013|2013.951:0.0008075163615):0.0004942167552,H5N8_Avian_KP732657_A/duck/Eastern_China/S1210/2013|2013.940:0.002202506911):0.0003927649145,(H5N8_Avian_KJ476671_A/duck/Zhejiang/W24/2013|2013.868:0.003849572895,H5N8_Avian_KJ476658_A/mallard/Shanghai/SH-9/2013|2013.866:0.001545957644):0.0002852344047):0.0001702656488,((H5N8_Avian_KU042799_A/goose/Zhejiang/925104/2014|2014.732:-0.0001580699613,H5N6_Avian_KU042789_A/goose/Zhejiang/925106/2014|2014.732:0.0008275977381):0.007419097545,H5N8_Avian_KP732660_A/duck/Eastern_China/S0215/2014|2014.123:0.002164513157):0.001719657086):0.002814132053,H5N8_Avian_KP732653_A/duck/Eastern_China/L1021/2012|2012.803:0.001358839786):0.002712505673,H5N8_Avian_KP732651_A/duck/Eastern_China/L0611/2011|2011.441:0.002079927337):0.001007946502,(H5N8_Avian_KP732649_A/duck/Eastern_China/L0405/2010|2010.258:0.00136121869,H5N8_Avian_KP732650_A/duck/Eastern_China/L0423/2011|2011.307:-2.149666809e-05):0.000223566274):0.000189206338,((H5N8_Avian_KT383487_A/duck/Guangdong/s14044/2014|2014.014:-5.998672315e-17,H5N8_Avian_KT383479_A/goose/Guangdong/s13124/2013|2013.945:5.998672315e-17):0.006869123916,H5N8_Avian_KM504102_A/duck/Shandong/Q1/2013|2013.312:0.00954177062):0.004947394446):0.0004390452498,H5N8_Avian_KP732652_A/duck/Eastern_China/L0722/2012|2012.553:0.001792153834):0.0007836956354,(H5N2_Avian_JX507356_A/duck/Jiangsu/m234/2012|2012.047:0.001109709244,H5N1_Avian_JX534566_A/wild_duck/Shandong/628/2011|2011.282:0.002249636003):0.0026248988):0.001898085221):0.004554764704,H6N2_Avian_KX518662_A/duck/Beijing/TZ/2014|2014.967:0.01606649182):0.001817696679,H3N2_Avian_KU158912_A/duck/Hebei/B1645-2/2011|2011.500:0.009049963539):0.002914100186,H3N2_Avian_KU158914_A/duck/Hebei/B1647-1/2011|2011.500:0.007321060001):0.008800527986,H5N8_Avian_KU042798_A/goose/Zhejiang/925037/2014|2014.732:0.03070359374):0.000939234341,(((((((H5N5_Avian_KJ907648_A/duck/Liaoning/LN/2011|2011.162:0.01131561337,H5N5_Avian_JQ973679_A/quail/Jiangsu/k0104/2010|2010.019:0.003772417824):0.00740921049,H5N5_Avian_GU727662_A/duck/Eastern_China/031/2009|2009.038:0.0001869234261):0.002042647306,H5N5_Avian_JQ973687_A/goose/Guangdong/k0103/2010|2010.071:0.005946456611):0.0005976470237,(H5N5_Avian_GU727654_A/duck/Eastern_China/008/2008|2008.953:0.001290264614,H5N1_Avian_GU727670_A/duck/Eastern_China/108/2008|2008.953:5.185510895e-05):0.001212408155):0.001770328496,H5N5_Avian_CY091628_A/duck/Guangdong/wy11/2008|2008.427:0.001712628814):0.0002591695478,H5N5_Avian_CY091644_A/duck/Guangdong/wy24/2008|2008.427:0.005915460974):0.01131668514,((((H4N2_Avian_KC282880_A/duck/Jiangsu/1-15/2011|2011.030:0.000800694724,H5N2_Avian_JQ041405_A/duck/Eastern_China/1111/2011|2011.038:-0.0001311669472):0.002058716639,H5N2_Avian_KP732647_A/duck/Eastern_China/L0321/2010|2010.216:0.001309368622):0.001922698934,(H5N2_Avian_KP732648_A/duck/Eastern_China/L0230/2010|2010.159:0.00204307227,H5N2_Avian_JQ041406_A/goose/Eastern_China/1112/2011|2011.038:-3.075830239e-05):0.004208153543):0.003816900474,H5N2_Avian_KP732662_A/duck/Eastern_China/S0808/2014|2014.600:0.01438191445):0.00726431056):0.01019552406):0.008569002528):0.006766365596):0.003208367653,((((((((((((H6N6_Avian_CY109531_A/duck/Fujian/3796/2006|2006.285:0.0005642378164,H6N6_Avian_CY110591_A/duck/Fujian/1641/2006|2006.123:0.0001052899603):0.00377635553,H6N2_Avian_HM145206_A/duck/Fujian/8719/2005|2005.500:0.00162984374):0.001584237282,(H6N2_Avian_CY109483_A/duck/Fujian/416/2006|2006.038:0.003580604103,H6N2_Avian_CY109539_A/duck/Fujian/4276/2006|2006.367:0.001135368673):0.0001328560607):0.003636460739,H6N2_Avian_HM145150_A/wild_duck/Shantou/3155/2003|2003.500:0.003382017768):0.002122822183,H6N2_Avian_HM145163_A/wild_duck/Shantou/7307/2004|2004.500:0.01008465555):0.001497467592,(H6N2_Avian_HM145194_A/duck/Fujian/420/2005|2005.500:0.006965212114,H6N2_Avian_HM145174_A/duck/Shantou/5808/2005|2005.500:0.004644087127):0.000874200576):0.005250888207,H6N2_Avian_DQ376758_A/duck/Kingmen/E322/04|2004.500:0.02310512581):0.002649371242,H6N6_Avian_HM050393_A/Muscovy_duck/Fujian/FZ01/2008|2008.205:0.02008832808):0.008577422862,((((H6N6_Avian_KT267023_A/pigeon/Guangxi/161/2014|2014.205:0.001113112435,H6N6_Avian_KT267031_A/pigeon/Guangxi/164/2014|2014.282:0.0009046844861):0.001901722896,H6N6_Avian_KT266991_A/chicken/Guangxi/129/2013|2013.134:0.002154626913):0.008666840506,H6N6_Avian_KJ200824_A/duck/Guangdong/S4251/2010|2010.940:0.004755184286):0.00440938384,(H6N6_Avian_KY056296_A/chicken/Zhejiang/234/2016|2016.082:0.005640616323,H6N6_Avian_KU050790_A/chicken/Zhejiang/110102/2015|2015.025:0.00667323467):0.007969347764):0.02403246435):0.004144947913,(((((H6N2_Avian_HM145161_A/wild_duck/Shantou/5769/2004|2004.500:0.00806982339,H6N2_Avian_HM145107_A/wild_duck/Shantou/41/2002|2002.500:0.00213135849):0.004023399461,H6N6_Avian_KY415770_A/duck/Ganzhou/GZ151/2016|2016.071:0.0246894484):0.003275879119,(H6N2_Avian_HM145076_A/duck/Shantou/1252/2000|2000.500:0.0006135762626,H6N2_Avian_HM145077_A/wild_duck/Shantou/1651/2000|2000.500:0.002079813961):0.006270606683):0.002072590251,H6N2_Avian_HM145135_A/duck/Shantou/2450/2002|2002.500:0.01332599747):0.002409141398,H6N2_Avian_HM145143_A/wild_duck/Shantou/853/2003|2003.500:0.01376675194):0.00776683076):0.003972456035,((H6N6_Avian_MG198939_A/duck/Fujian/SD099/2017|2017.200:0.003499972346,H6N6_Avian_MG198938_A/duck/Fujian/SD086/2017|2017.200:0.004645341078):0.01851007116,H6N6_Avian_CY109915_A/duck/Fujian/8320/2007|2007.953:0.01412065126):0.01119892237):0.004859192765,H6N6_Avian_KT266919_A/duck/Guangxi/058/2010|2010.266:0.02848215049):0.01445490971):0.001385438322,H7N6_Avian_CY061613_A/duck/Victoria/512/2007|2007.500:0.05475430587):0.00607626013,((((((((((((((((((((((((((((((((((H1N1_Swine_KR701498_A/swine/France/CotesdArmor-0388/2009|2009.570:0.001317354597,H1N1_Swine_KR700931_A/swine/France/22-120340/2012|2012.770:0.008187597458):0.002923376647,H1N1_Swine_KR700518_A/swine/France/56-110525/2010|2010.901:0.008509773226):0.0006614631366,H1N2_Swine_KR700241_A/swine/France/CotesdArmor-0074/2011|2011.088:0.003051702479):0.001688949307,H1N1_Swine_KR700923_A/swine/France/50-120350/2012|2012.773:0.01155157926):0.002061983091,(H1N1_Swine_KR700249_A/swine/France/Morbihan-0285/2011|2011.408:0.007275418948,H1N2_Swine_KR701486_A/swine/France/IIIeetVilaine-0346/2011|2011.414:0.00570316587):0.002117001192):0.001839848709,((H1N1_Swine_CY116427_A/swine/Gent/112/2007|2007.500:0.006894875076,H1N1_Swine_CY116435_A/swine/Gent/132/2005|2005.500:0.0005533682817):0.0007644497971,H1N1_Swine_KR701018_A/swine/Poland/006801/2013|2013.058:0.01670361861):0.0002544008627):0.0006867206207,H1N1_Swine_CY010583_A/swine/Spain/53207/2004|2004.500:0.002053723341):0.0006081965593,(H3N2_Swine_CY116451_A/swine/Gent/96/2007|2007.500:0.002337892965,H3N2_Swine_CY116559_A/swine/Spain/82108/2007|2007.500:0.00441203269):0.00580101099):0.0005822403158,((((H3N2_Swine_KR701242_A/swine/Belgium/Moorslede-515/2011|2011.868:0.005682676656,H3N2_Swine_KR701226_A/swine/Belgium/Izegem-538/2010|2010.838:0.007295908162):0.003967733612,H1N2_Swine_KR699933_A/swine/Belgium/Oostkamp-26/2012|2012.030:0.009283929901):0.0008831610731,H1N1_Swine_KR699973_A/swine/Belgium/Faimes-628/2010|2010.953:0.008459447825):0.002841571503,H1N2_Swine_CY116540_A/swine/Ploufragan/0214/2006|2006.668:0.008211259323):0.000408085428):0.0007957864081,((H1N1_Swine_CY116496_A/swine/Italy/186678-2/2005|2005.500:0.003388312191,H1N2_Swine_CY116525_A/swine/Italy/71251/2005|2005.500:0.002034328204):0.002933616453,H1N1_Swine_CY116520_A/swine/Italy/29313/2006|2006.500:0.002490881672):0.003032508119):0.001203955668,H3N2_Swine_KR701178_A/swine/Germany/Ottendorf-IDT11910/2010|2010.323:0.01298287863):0.0001612755175,((H1N2_Swine_KR700947_A/swine/France/22-120228/2012|2012.518:0.01001960698,H1N2_Swine_KM267911_A/swine/France/22-130212/2013|2013.425:0.01007323181):0.0008244750155,H1N1_Swine_KR699743_A/swine/France/Finistere-0011/2011|2011.027:0.005306490267):0.007556461546):0.000873902622,(H1N1_Human_CY079545_A/Switzerland/5165/2010|2010.803:0.01059607651,H1N1_Swine_KR700114_A/swine/Denmark/1085-1/2012|2012.500:0.01602984201):0.001683387162):0.001198846882,H1N1_Swine_HF674891_A/swine/Spain/SF11131/2007|2007.500:0.008067704052):0.0007744238701,H1N1_Swine_KR701010_A/swine/Poland/18275/2012|2012.753:0.02023308413):0.000681591808,((H1N1_Swine_KR699949_A/swine/Belgium/Poperinge-387/2011|2011.647:0.005569359863,H1N1_Swine_KR700840_A/swine/Belgium/Glabbeek-287/2012|2012.578:0.007459782936):0.003085321555,H1N2_Swine_KR701146_A/swine/Netherlands/Wanroij-CVI2117A/2012|2012.367:0.01156583989):0.006257819943):0.0006377107587,(H1N1_Swine_CY115857_A/swine/Morbihan/0287/2007|2007.619:0.002175630482,H1N2_Swine_KR700963_A/swine/France/37-120345/2012|2012.795:0.01009100199):0.007032412413):0.000619949958,((H1N1_Swine_KR699877_A/swine/Netherlands/Groelnlo-186/2011|2011.247:0.006873877947,H1N2_Swine_KR699672_A/swine/Germany/Nikolausdorf-IDT12279/2010|2010.500:0.003319110105):0.001535837195,H1N1_Swine_KR699719_A/swine/Germany/Ostbevern-IDT13211/2011|2011.238:0.008098627265):0.008003827419):0.001159230559,H1N1_Swine_KF500936_A/swine/Italy/73449/2013|2013.200:0.01840558689):0.0004933520474,((((((((H3N2_Swine_KR701408_A/swine/Germany/Coesfeld-Harle-IDT14741-1/2012|2012.068:0.0006148246088,H1N1_Swine_KR699909_A/swine/Netherlands/Groenlo-37/2012|2012.052:0.001402972312):0.0003780703336,H3N2_Swine_KR701250_A/swine/Netherlands/Geesteren-346/2011|2011.581:0.000970219991):0.0007942743263,H1N1_Swine_KR700146_A/swine/Spain/22013/2011|2011.277:0.004619600219):0.00158276286,H1N2_Swine_KR701122_A/swine/Netherlands/Lemele-CVI2974A/2013|2013.274:0.003186273983):0.003167357156,(((H1N1_Swine_KR699885_A/swine/Belgium/Maldegem-553/2010|2010.863:0.001446440004,H3N2_Swine_KU322503_A/swine/Italy/319159-3/2010|2010.500:0.0005658739636):0.0003307533514,H3N2_Swine_KU322579_A/swine/Italy/337155/2012|2012.500:0.004399251402):0.001203507969,H1N1_Swine_KR700585_A/swine/Poland/16315/2011|2011.816:0.006315171821):0.001141284046):0.00168319098,(((((H3N2_Swine_KR701321_A/swine/Germany/Atteln-IDT14453/2011|2011.077:0.004142863291,H3N2_Swine_KR701416_A/swine/Netherlands/Weert-167B/2012|2012.312:0.004667470862):0.0004494761866,H3N2_Swine_KR701258_A/swine/Netherlands/Vragender-503/2011|2011.858:0.000878124977):0.000455921541,H1N1_Swine_KR700979_A/swine/France/01-130054/2013|2013.058:0.002931588515):0.0009984750188,H3N2_Swine_KC345624_A/swine/France/59-120031/2012|2012.047:0.003052247012):0.00106396385,H3N2_Swine_KR701472_A/swine/Netherlands/Ysselsteyn-CVI8864A/2012|2012.353:0.001982468873):0.0009789217128):0.004701566552,H1N2_Swine_KR699829_A/swine/Italy/57680/2011|2011.184:0.01087409111):0.0056918186,((((((H1N1_Swine_GQ161157_A/swine/Greven/IDT2889/2004|2004.016:0.003923830695,H3N2_Swine_KR701440_A/swine/Hungary/4025/2013|2013.151:0.01835743774):0.002099281894,H1N2_Swine_KX433134_A/swine/Kitzen/IDT6142/2007|2007.356:0.006328544628):0.0008067390906,H1N1_Swine_KR701002_A/swine/Poland/321/2012|2012.033:0.02149532582):0.0004691021391,H1N2_Swine_CY116419_A/swine/Gent/100/2007|2007.500:0.01338122202):0.002359795965,H1N2_Swine_KR700162_A/swine/Spain/24237/2011|2011.496:0.02064805978):0.002082817339,((H1N1_Swine_GQ161113_A/swine/Haseluenne/IDT2617/2003|2003.770:0.00599851088,H1N2_Swine_CY116551_A/swine/Spain/40564/2002|2002.500:0.002128589047):0.0009247274727,H1N2_Swine_GQ161164_A/swine/Granstedt/IDT3475/2004|2004.649:0.003855429792):0.004999844065):0.002204844013):0.00106246039):0.0008115925077,(H1N2_Swine_KR700593_A/swine/Spain/29262/2012|2012.082:0.004754367244,H1N1_Swine_KR700154_A/swine/Spain/23998/2011|2011.466:0.00680572229):0.01204812523):0.0004055889292,(((((((H3N2_Swine_KR701400_A/swine/Germany/Visbek-IDT13347/2011|2011.500:0.005250513983,H1N1_Swine_KR700367_A/swine/Germany/Reinberg-IDT14457-1/2012|2012.003:0.0008297093167):0.00125540673,H1N2_Swine_KR700013_A/swine/Netherlands/Lievelde-511/2011|2011.855:0.005569416258):0.0008530226567,H1N1_Swine_KR700375_A/swine/Germany/Ahlen-Dolberg-IDT14631/2012|2012.008:0.003538808417):0.00200140177,H1N2_Swine_KR700884_A/swine/Netherlands/De-Lutte-167A/2012|2012.312:0.002235693427):0.004181512205,H1N2_Swine_HF674907_A/Swine/Spain/SF12091/2007|2007.500:0.007472280076):0.003881427946,H3N2_Swine_KR701266_A/swine/Spain/28778/2012|2012.500:0.01510751121):0.00707038074,H1N1_Swine_KR700900_A/swine/Belgium/111/2013|2013.500:0.02458592339):0.001096119873):0.000548601712,(((((((((H3N2_Swine_KR701218_A/swine/Belgium/Bree-205/2011|2011.277:0.0006723078708,H1N1_Swine_KR701154_A/swine/Netherlands/Mill-CVI2617A/2012|2012.414:0.005401883044):0.000205284848,H1N1_Swine_KR700005_A/swine/Netherlands/Neerkant-174/2011|2011.236:0.0001310789732):0.0007657324376,H3N2_Swine_KR701234_A/swine/Belgium/Valdegem-581/2010|2010.901:0.002622196379):0.001878528253,H3N2_Swine_KR701186_A/swine/Germany/Stadtloder-IDT11945/2010|2010.353:0.008391945356):0.0006130166152,H3N2_Swine_KR701274_A/swine/Spain/16677/2011|2011.500:0.009113289911):0.0007301402646,H3N2_Swine_KU322517_A/swine/Italy/171855/2011|2011.500:0.01018104227):0.001784628443,H3N2_Swine_KR701432_A/swine/Belgium/Belsele-66/2013|2013.195:0.006621832121):0.00242485283,H1N1_Swine_KX013014_A/swine/Schallern/IDT19989/2014|2014.268:0.01480589583):0.002349820098,H3N2_Swine_KR701377_A/swine/Belgium/Glabbeek-284/2012|2012.578:0.01324229898):0.006065218249):0.0007213482268,(((((((H3N2_Human_KJ623710_A/Pavia/07/2014|2014.038:0.002331615903,H3N2_Swine_KJ880935_A/swine/Italy/311349/2013|2013.871:0.003060074067):0.0005495272421,H3N2_Swine_KU322911_A/swine/Italy/134414/2014|2014.500:0.004228770675):0.002416890392,H3N2_Swine_KU322609_A/swine/Italy/100176-1/2013|2013.500:0.0009658586937):0.0008351093877,H1N1_Swine_KR699814_A/swine/Italy/302593/2010|2010.923:0.0008421954668):0.0005210953563,(H1N1_Swine_KU322983_A/swine/Italy/263752/2014|2014.500:7.279941921e-05,H1N1_Human_KY368151_A/Pavia/65/2016|2016.786:0.006001010537):0.005155793323):0.00578113779,(H3N2_Swine_KU323102_A/swine/Italy/358481-1/2014|2014.500:0.005979246494,H3N2_Swine_KU323158_A/swine/Italy/23398/2015|2015.500:0.005627719288):0.003329163278):0.01370192558,(((H1N1_Swine_MF872851_A/swine/Spain/40240-1/2017|2017.104:0.01126788405,H1N1_Swine_MF872830_A/swine/Spain/40250-2/2016|2016.967:0.00462805208):0.01431882151,(H1N1_Swine_KR701042_A/swine/Spain/33903/2012|2012.504:0.001395760191,H3N2_Swine_KR701448_A/swine/Spain/33936/2012|2012.507:0.002637799484):0.01612030474):0.008454288269,H3N2_Swine_KR701282_A/swine/Spain/18512/2011|2011.500:0.0148345932):0.001367554016):0.0009246112732):0.001738490173,(((H1N1_Swine_MF872815_A/swine/Spain/45690-2/2016|2016.986:0.007598389359,H1N2_Swine_MF872821_A/swine/Spain/45700-1/2016|2016.879:0.005396310974):0.0004764362218,H3N2_Swine_MF872823_A/swine/Spain/45690-1/2016|2016.986:0.01278628687):0.02260108637,H1N1_Swine_KR700856_A/swine/Belgium/Heist-op-den-Berg-363/2012|2012.795:0.02829612405):0.002929500385):0.002069078676,((((((H1N2_Swine_KR699837_A/swine/Italy/275736/2010|2010.742:0.0001214546194,H1N1_Swine_KU322510_A/swine/Italy/267505/2010|2010.500:0.001890883713):0.0006295950954,H1N2_Swine_KR699822_A/swine/Italy/41350/2011|2011.132:0.002753044599):0.00273820544,H1N2_Swine_KU322571_A/swine/Italy/337085/2012|2012.500:0.00269479771):0.0008852423481,(((H1N2_Swine_KU322744_A/swine/Italy/346150/2013|2013.500:0.0008054392168,H1N2_Swine_KU323262_A/swine/Italy/203964/2015|2015.500:0.003236061072):0.0004820457102,H1N1_Swine_KU323270_A/swine/Italy/203977/2015|2015.500:0.0008680184742):0.001005466302,H1N2_Swine_KU322784_A/swine/Italy/34333/2014|2014.500:0.003409631329):0.001183365892):0.003126877024,H3N2_Swine_KU323317_A/swine/Italy/248147-8/2015|2015.500:0.007923505886):0.01215296714,(H1N2_Swine_KU322649_A/swine/Italy/198930-3/2013|2013.500:0.02250029638,H1N2_Swine_KU323198_A/swine/Italy/65210/2015|2015.500:0.02380404467):0.0008852873559):0.003814181267):0.00349180083,((((H1N2_Swine_GQ161105_A/swine/Bakum/1832/2000|2000.500:0.006647745695,H1N1_Swine_CY009895_A/swine/Spain/50047/2003|2003.500:0.01626040838):0.005645524164,H1N2_Swine_CY116443_A/swine/Gent/177/2002|2002.500:0.009465708968):0.003018187542,(H1N2_Swine_KR700178_A/swine/Spain/29257/2012|2012.079:0.01075087464,H1N2_Swine_HF674915_A/swine/Spain/80598-LP4/2007|2007.500:0.002905226696):0.01636180098):0.002199387139,H1N1_Swine_KR699941_A/swine/Belgium/Wingene-455/2011|2011.773:0.03485427597):0.0008659762053):0.006327234782,(((((((((((((((((H1N1_Human_KF057119_A/Jiangsu/1/2011|2011.008:0.002672225388,H1N1_Swine_KM029072_A/swine/Hong_Kong/NS4853/2011|2011.953:0.001378638818):0.0002330440914,(H1N1_Swine_KP404381_A/swine/Sichuan/62/2012|2012.863:-9.257885808e-18,H1N1_Swine_KP404389_A/swine/Sichuan/172/2012|2012.863:9.257885808e-18):0.0045161437):0.0004573665627,(H1N1_Swine_JQ319649_A/swine/Jiangsu/40/2011|2011.022:1.219614532e-16,H1N1_Swine_KU982578_A/swine/Henan/01/2012|2012.789:-1.219614532e-16):0.0005415093958):0.000172848885,H1N1_Swine_KP404285_A/swine/Hunan/196/2011|2011.871:0.005967258901):0.0007423605509,((((H1N1_Swine_KM028360_A/swine/Guangxi/3843/2011|2011.995:0.003253719686,H1N1_Swine_KP404429_A/swine/Tianjin/Y9/2011|2011.871:0.0007794502959):0.0009062562407,(H1N1_Swine_KP404365_A/swine/Liaoning/117/2012|2012.904:0.0003186342495,H1N1_Swine_KP404373_A/swine/Liaoning/225/2012|2012.904:0.001021087772):0.003160857755):0.0001628835247,H1N1_Swine_KP404277_A/swine/Heilongjiang/B106/2011|2011.858:0.001858402796):0.0008619924436,H1N1_Swine_KP404245_A/swine/Hebei/148/2012|2012.852:0.005293466348):0.001429570807):0.0006821853495,(((H1N1_Swine_KM029864_A/swine/Guangxi/NS2176/2012|2012.630:4.644829127e-17,H1N1_Swine_KM029880_A/swine/Guangxi/NS2180/2012|2012.630:-4.644829127e-17):0.0002507699554,H1N1_Swine_KP404317_A/swine/Hunan/388/2013|2013.038:0.001088212967):0.0009072063213,(H1N1_Swine_KP404349_A/swine/Jiangsu/49/2012|2012.866:0.002042120001,H1N1_Swine_KM594562_A/swine/Shanghai/3/2014|2014.008:0.003361885055):0.001819456822):0.004122696275):0.002740449799,(H1N1_Swine_HQ541652_A/swine/Hunan/26/2010|2010.038:0.002774545037,H1N1_Swine_KM029312_A/swine/Hong_Kong/NS967/2012|2012.200:0.006736242949):0.002163954758):0.000821039749,(((((H1N1_Swine_JN809172_A/swine/Jiangsu/zg8/2010|2010.953:0.02978740451,H1N1_Swine_KF057123_A/swine/Jiangsu/S30/2011|2011.096:0.0008217970683):0.002700766343,H1N1_Swine_JN809169_A/swine/Jiangsu/zg4/2010|2010.953:0.003492747979):0.0009391859559,H1N1_Swine_KP404253_A/swine/Henan/232/2011|2011.852:0.008276981046):0.00399605829,(H1N1_Swine_KM027984_A/swine/Guangxi/3214/2010|2010.964:0.000273890877,H1N1_Swine_KM027992_A/swine/Guangxi/3216/2010|2010.964:0.000394806018):0.004984021013):0.001011983832,(H1N1_Swine_KP404269_A/swine/Heilongjiang/30/2012|2012.364:-3.834452408e-16,H1N1_Swine_KP404261_A/swine/Heilongjiang/27/2012|2012.364:3.834452408e-16):0.005712325952):0.001257566924):0.001627957639,(H1N1_Swine_CY061862_A/swine/Hong_Kong/2896/2009|2009.959:0.002001387098,H1N1_Swine_KM029592_A/swine/Hong_Kong/NS2822/2010|2010.745:0.003395977549):0.005069018297):0.001444080937,(((H1N1_Swine_FJ536813_A/swine/Fujian/204/2007|2007.786:-0.0001188628156,H1N1_Swine_GU086058_A/swine/Shandong/101/2008|2008.500:0.004152016996):0.003683542293,(H1N1_Swine_CY083009_A/swine/Hubei/101/2009|2009.627:0.001236763081,H1N1_Swine_CY091746_A/swine/Hubei/03/2009|2009.079:0.0007755508861):0.004180426393):0.00191957065,((H1N1_Swine_HQ541675_A/swine/Henan/11/2005|2005.619:0.00430602027,H1N1_Swine_CY085831_A/swine/Hong_Kong/435/2007|2007.233:0.0038219334):0.0001633637011,H1N1_Swine_CY085823_A/swine/Hong_Kong/NS120/2007|2007.099:0.006651271331):0.0009068255045):0.00128977962):0.001078154401,(H1N1_Swine_KM029200_A/swine/Hong_Kong/141/2012|2012.011:0.00241318312,H1N1_Swine_KP404333_A/swine/Hunan/951/2013|2013.038:0.006435542452):0.006072319196):0.002757491443,H1N1_Swine_CY085855_A/swine/Hong_Kong/676/2008|2008.367:0.009682625754):0.001051586283,(H1N1_Swine_CY085551_A/swine/Hong_Kong/NS129/2003|2003.099:0.003858391521,H1N2_Swine_HQ541643_A/swine/Tianjin/1/2007|2007.953:0.009165669166):0.001976458813):0.002566932719,((((H1N1_Swine_CY116381_A/swine/Ille_et_Vilaine/1455/1999|1999.500:0.000335791055,H1N1_Swine_CY115882_A/swine/Brno/00/2000|2000.500:0.002352200111):0.000657281649,H1N1_Swine_CY116532_A/swine/Lutol/3/2000|2000.500:0.002031427494):0.0009129864088,(H1N1_Swine_CY116488_A/swine/Italy/172336/2001|2001.500:-2.282104471e-16,H1N1_Swine_MG733146_A/swine/Italy/7704/2001|2001.038:2.282104471e-16):0.008986698842):0.002036718251,H1N1_Swine_CY085559_A/swine/Hong_Kong/638/2003|2003.351:0.00507361575):0.001078974466):0.00100517138,H1N2_Swine_CY061662_A/swine/Hong_Kong/1479/2009|2009.556:0.01589382328):0.001214371606,(((H1N1_Swine_KM029696_A/swine/Guangdong/NS2541/2012|2012.564:0.003847079428,H1N1_Swine_KJ725044_A/swine/Guangdong/104/2013|2013.038:0.006345908624):0.0003169132136,H1N1_Swine_KM029672_A/swine/Guangdong/NS2433/2012|2012.545:0.005842471712):0.006192363692,H1N1_Swine_CY085879_A/swine/Hong_Kong/1559/2008|2008.847:0.01052241956):0.008291573418):0.002075380439,(((((H1N2_Swine_EU053134_A/swine/Doetlingen/IDT4735/2005|2005.932:0.0007654197562,H1N2_Swine_EU053142_A/swine/Cloppenburg/IDT4777/2005|2005.948:0.001244855192):0.006333661987,H3N2_Swine_CY020504_A/swine/Spain/42386/2002|2002.500:0.006012442168):0.00121287985,H3N2_Swine_HF674899_A/Swine/Spain/80598LP1/2007|2007.500:0.01058211541):0.005953136055,H1N1_Swine_CY116357_A/swine/Finnistere/800/2004|2004.500:0.01097421496):0.001396804741,H1N2_Swine_CY116368_A/swine/Cotes_dArmor/1174/2009|2009.500:0.01316125316):0.003133314494):0.008380948428):0.01143435436,((((((((((((((((((H1N1_Swine_CY116059_A/swine/England/252411/1992|1992.792:0.003408548593,H1N1_Swine_CY116045_A/swine/England/200276/1992|1992.101:0.0006328325459):0.00042104121,(H1N2_Swine_KR700602_A/swine/England/463180/1994|1994.359:0.004981648917,H1N1_Swine_CY116168_A/swine/England/410711/1994|1994.005:0.008009949727):0.0009282946579):0.0002131154937,H1N1_Swine_CY116083_A/swine/England/279053/1993|1993.173:0.003180976792):0.0005980763617,(H1N2_Swine_CY116160_A/swine/England/40280/1996|1996.518:0.01479890498,H1N2_Swine_CY116199_A/swine/England/448813/1994|1994.310:0.001992942525):0.001444386243):0.0004233948505,H3N2_Swine_CY116136_A/swine/England/375017/1993|1993.811:0.006471881262):0.0005917776023,H3N2_Swine_CY116176_A/swine/England/425069/1994|1994.101:0.005565150846):0.0007288593731,H1N1_Swine_CY116184_A/swine/England/425742/1994|1994.101:0.005790844083):0.0007213544831,(H1N2_Swine_CY116261_A/swine/England/645913/1996|1996.967:0.005042747521,H1N1_Swine_CY115936_A/swine/England/101692/1997|1997.310:0.004478136023):0.002224267014):0.0001275518808,H1N1_Swine_CY116300_A/swine/England/771270/1995|1995.923:0.007786891377):0.001429982951,((H1N2_Swine_CY115913_A/swine/England/002295/2002|2002.923:0.003162146473,H1N1_Swine_CY116021_A/swine/England/17788/2000|2000.205:0.002918076827):0.004110018018,H1N2_Swine_CY116269_A/swine/England/661263/1997|1997.112:0.004120409301):0.00628412858):0.0006965384742,(((H1N1_Swine_CY115920_A/swine/England/004772/2001|2001.038:0.002924586776,H1N1_Swine_CY116223_A/swine/England/57610/1999|1999.863:0.003836679137):0.0007604732708,H1N1_Swine_CY116152_A/swine/England/39572/2001|2001.868:0.007440635166):0.004752647056,H1N1_Swine_CY116013_A/swine/England/17787/2000|2000.205:0.01027779934):0.007057987116):0.001136782179,(((H1N1_Swine_AB434313_A/swine/Chonburi/NIAH977/2004|2004.500:0.0001711301569,H1N1_Swine_AB434305_A/swine/Chonburi/NIAH9469/2004|2004.500:0.001841208176):0.03084901487,H1N1_Swine_CY116459_A/swine/Italy/1513-1/1998|1998.500:0.01777164239):0.002874284937,((H1N1_Swine_CY116075_A/swine/England/26029/1998|1998.458:0.001550116583,H1N1_Swine_CY116005_A/swine/England/167655/1997|1997.962:0.002485674586):0.001245541712,H1N1_Swine_CY116253_A/swine/England/636804/1996|1996.814:0.002820054641):0.01103075989):0.0007849585885):0.0003316475605,((((((H1N1_Swine_CY116120_A/swine/England/35320/1999|1999.455:0.004428211144,H1N2_Swine_CY116324_A/swine/England/88761/1997|1997.090:0.000958175475):0.0006548028746,H1N2_Swine_CY116245_A/swine/England/61605/1998|1998.879:0.004094384113):0.004962362703,H1N2_Swine_CY116191_A/swine/England/43142/2001|2001.970:0.0100071717):0.006983666091,H1N1_Swine_CY116277_A/swine/England/68327/1998|1998.882:0.01589393359):0.001196661314,H3N2_Swine_KR701355_A/swine/England/502321/1994|1994.500:0.007337721237):0.001421779294,(((H1N2_Swine_CY116215_A/swine/England/483/2006|2006.359:0.0103830531,H1N1_Swine_CY115960_A/swine/England/1131/2004|2004.685:0.002633549285):0.0009328608373,H1N1_Swine_CY115928_A/swine/England/010402/2003|2003.112:0.001083763421):0.02540990697,H1N1_Swine_CY116292_A/swine/England/745769/1995|1995.803:0.01042504104):0.002576549088):0.0001211767636):0.002641468876,H1N2_Swine_KR700625_A/swine/England/1437/2004|2004.833:0.02498488869):0.001894716008,((((((H1N1_Swine_CY116112_A/swine/England/33780/2006|2006.195:6.815955942e-05,H1N1_Swine_KR700641_A/swine/England/267/2007|2007.142:0.003294437851):0.001191843874,(H1N2_Swine_KR700335_A/swine/England/997/2008|2008.937:0.0008209793516,H1N2_Swine_CY116344_A/swine/England/P185/2008|2008.981:-0.0001514515748):0.008410558188):0.0007406757047,H1N1_Swine_CY115905_A/swine/England/001195/2007|2007.847:0.001968099415):0.006487891502,H1N1_Swine_CY116144_A/swine/England/383/2005|2005.266:0.006150441903):0.002762696892,(H1N1_Swine_KR700728_A/swine/Scotland/034632/2012|2012.537:0.009288012421,H1N2_Swine_KR700649_A/swine/England/000304/2009|2009.247:0.005066582828):0.01341576419):0.002220935804,(((H1N1_Swine_CY116207_A/swine/England/453/2006|2006.340:0.00804387656,H1N1_Swine_CY115952_A/swine/England/1093/2005|2005.753:0.006354753706):0.005039393805,H1N2_Swine_CY116104_A/swine/England/303/2009|2009.268:0.00597227267):0.002047057955,H1N2_Swine_CY116231_A/swine/England/60797/2000|2000.973:0.006186037567):0.002316830985):0.0124434292):0.001863373587,H1N1_Swine_CY116067_A/swine/England/254/2002|2002.175:0.02435580974):0.002113304266,H3N2_Swine_CY116331_A/swine/England/90591/1997|1997.110:0.01753418881):0.002469926191,((((((((H1N1_Swine_CY116467_A/swine/Italy/151672-3/2003|2003.500:0.0009508911399,H1N1_Swine_CY116512_A/swine/Italy/289171/2003|2003.500:0.002413707284):0.01226361337,H3N2_Swine_CY116475_A/swine/Italy/15360-3/2001|2001.500:0.01884378451):0.01314420935,H1N1_Swine_CY116389_A/swine/Cotes_dArmor/1624/2002|2002.500:0.02613212081):0.003950725718,(((H3N2_Swine_EU924272_A/swine/Nordkirchen/IDT1993/2003|2003.285:0.009246009882,H3N2_Swine_CY116504_A/swine/Italy/272121-1/2002|2002.500:0.009310160881):0.001071153662,H3N2_Swine_GQ161137_A/swine/Bakum/IDT1769/2003|2003.178:0.01541272495):0.009148083321,H1N1_Swine_CY115874_A/swine/Bieganow/1/2001|2001.500:0.02084541503):0.00612685864):0.0008219523311,H1N1_Swine_CY098501_A/swine/Italy/1369-7/1994|1994.500:0.01589006687):0.003535080672,((H1N1_Swine_AB620176_A/swine/Saraburi/NIAH116625-11/2009|2009.871:0.008647450919,H1N1_Swine_AB514939_A/swine/Ratchaburi/NIAH101942/2008|2008.038:0.007843313387):0.001316974863,(H1N1_Swine_AB434329_A/swine/Chachoengsao/NIAH587/2005|2005.500:1.887545039e-17,H1N1_Swine_AB434321_A/swine/Chonburi/NIAH589/2005|2005.500:-1.887545039e-17):0.006959499736):0.02572868248):0.001383032491,(H3N2_Swine_AB434353_A/swine/Udon_Thani/NIAH464/2004|2004.500:0.01748190187,H1N1_Swine_AB434297_A/swine/Ratchaburi/NIAH550/2003|2003.500:0.01943590582):0.006518180034):0.0007460948402,H1N1_Swine_AB434289_A/swine/Ratchaburi/NIAH1481/2000|2000.500:0.01755421202):0.002501612559):0.001658138355):0.0008054505369,H1N2_Swine_AB434337_A/swine/Saraburi/NIAH13021/2005|2005.500:0.03805151402):0.0023207158,(H3N2_Swine_KC859215_A/swine/Thailand/PB482/2009|2009.877:0.007269525799,H1N1_Swine_KJ162038_A/swine/Thailand/CU-S3350N/2012|2012.118:0.009978959945):0.02913815205):0.002609824337,((H1N2_Swine_KR700577_A/swine/Denmark/10-1391-3/2011|2011.414:0.02194303516,H1N2_Swine_KR700478_A/swine/Denmark/10345-1/2012|2012.162:0.02122490296):0.0004987849575,H1N2_Swine_KF514380_A/swine/Denmark/10302-2/2012|2012.140:0.0228826233):0.03027524495):0.02350072993,(((((((((((((H1N1_Swine_KJ889408_A/swine/Italy/147/1981|1981.500:8.764017709e-18,H1N1_Swine_KJ889400_A/swine/Italy/VI147/1981|1981.500:-8.764017709e-18):0.0009651910181,H1N1_Swine_KJ889333_A/swine/Arnsberg/3/1981|1981.112:0.001047147314):0.0007791591843,(H1N1_Swine_KJ889317_A/swine/Marseille/2260/1980|1980.500:6.129142514e-17,H1N1_Swine_KJ889365_A/swine/Germany/S27/1981|1981.500:-6.129142514e-17):0.001915806222):0.001173923455,(((H1N1_Swine_CY025256_A/swine/Italy/670/1987|1987.500:-0.0001502486751,H1N1_Swine_CY022989_A/swine/Italy/671/1987|1987.500:0.0008197764519):0.003329121161,H3N2_Swine_CY077943_A/swine/Brabant/1984|1984.500:0.004136593641):0.002936522659,(H1N1_Swine_CY116405_A/swine/OMS/2112/1995|1995.500:0.004573196454,H1N1_Swine_CY116397_A/swine/OMS/2111/1995|1995.500:0.006335951125):0.009061626023):0.005736858655):0.004947941721,((H1N1_Swine_KJ889309_A/swine/Arnsberg/6554/1979|1979.932:-0.0002155395394,H1N1_Swine_KJ889301_A/swine/Arnsberg/1/1979|1979.932:0.00155552846):0.003241238948,H1N1_Swine_KJ889325_A/swine/Netherlands/25/1980|1980.500:0.006977538257):0.002356733587):0.008053380896,(((((((H2N3_Avian_CY117150_A/Peking_duck/Wagun/1689-4/1985|1985.500:0.003158517342,H10N4_Avian_GQ176125_A/mallard/Gloucestershire/PD374/1985|1985.500:0.002918999001):0.002200364911,(H2N3_Avian_CY117118_A/duck/Rugen/88-4/1981|1981.500:0.0007225553296,H2N3_Avian_CY117086_A/mallard/Stralsund/45-6/1981|1981.500:-5.236108483e-05):0.002551209667):0.0002019501632,H2N3_Avian_CY117070_A/mallard/Rugen/26-4/1980|1980.500:0.01049103234):0.0006382853266,(((H2N2_Avian_CY116958_A/chicken/Jena/4705/1984|1984.500:3.557160129e-17,H2N2_Avian_CY116966_A/chicken/Jena/4836/1983|1983.500:-3.557160129e-17):0.002808550899,H5N6_Avian_CY005772_A/duck/Potsdam/2216-4/1984|1984.500:0.001227240271):0.002473356604,H5N2_Avian_CY005779_A/duck/Potsdam/1402-6/1986|1986.500:0.009202109172):0.001859051748):0.001830331922,H1N1_Avian_DQ864509_A/mallard/Marquenterre/Z237/1983|1983.500:0.01148906853):0.002837283209,H5N2_Avian_CY021384_A/turkey/Italy/1980|1980.500:0.02423325184):0.001196996944,H5N8_Avian_CY015092_A/turkey/Ireland/1378/1983|1983.500:0.01995011645):0.001366729323):0.004133592609,(H2N3_Avian_CY117182_A/Peking_duck/Heinersdorf/648-4/1986|1986.500:5.153528455e-17,H2N3_Avian_CY117174_A/Peking_duck/Heinersdorf/648-6/1985|1985.500:-5.153528455e-17):0.02124041855):0.001680650942,((((((((H4N6_Avian_CY092164_A/duck/Western_Australia/8108/1984|1984.500:0.003222296691,H4N6_Avian_CY094898_A/duck/Western_Australia/8057/1984|1984.500:0.004240907985):0.002814473719,H1N1_Avian_CY005687_A/duck/Australia/749/1980|1980.500:0.006856801472):0.0009617332713,(H7N7_Avian_CY024781_A/starling/Victoria/1985|1985.500:-0.0001396556917,H7N7_Avian_CY025072_A/chicken/Victoria/1/1985|1985.411:0.0008091834684):0.006981223361):0.004298356131,H4N6_Avian_CY092180_A/duck/Western_Australia/8346/1987|1987.500:0.01848730801):0.002018863235,((H3N2_Avian_CY005555_A/duck/Hong_Kong/7/1975|1975.500:0.01417729293,H7N2_Swine_CY067687_A/swine/KU/16/2001|2001.500:0.008792540898):0.0005709687172,H2N9_Avian_CY005549_A/duck/Hong_Kong/278/1978|1978.500:0.008414306507):0.002416169235):0.006158645598,((((H4N2_Avian_CY005627_A/duck/Hong_Kong/24/1976|1976.500:0.001603491314,H6N1_Avian_CY005600_A/duck/Hong_Kong/d73/1976|1976.500:0.007223231093):0.009627465045,H6N5_Avian_CY014658_A/shearwater/Australia/1/1973|1973.500:0.02046188063):0.002683861544,H9N6_Avian_CY005642_A/duck/Hong_Kong/147/1977|1977.500:0.01256110921):0.002173664054,((H3N8_Avian_CY040967_A/chicken/Laos/A0573/2007|2007.500:0.004589952108,H2N5_Avian_LC339660_A/duck/Hokkaido/W259/2005|2005.860:0.003622171004):0.006462338996,H4N5_Avian_LC371771_A/duck/Hokkaido/1058/2001|2001.797:0.005269566157):0.02378302277):0.001138977191):0.002632824105,(((((H2N3_Avian_CY117062_A/mallard/Berlin/452-6/1980|1980.500:0.01086012396,H1N1_Avian_KJ889432_A/duck/Schleswig/21/1979|1979.500:0.006397118446):0.001811747005,H5N1_Avian_DQ351864_A/chicken/Hebei/718/2001|2001.500:0.01153973519):0.0006075466787,H3N6_Swine_KJ889416_A/swine/Kazakhstan/106/1985|1985.500:0.01149463693):0.006429262728,(H10N9_Avian_CY005648_A/duck/Hong_Kong/562/1979|1979.500:0.009454650965,H10N5_Avian_LC121477_A/duck/Hong_Kong/934/1980|1980.500:0.009957059181):0.002251928937):0.009258842618,H7N2_Avian_AY724258_A/chicken/Hebei/1/2002|2002.500:0.02049149151):0.001077377928):0.00164326353,(H6N2_Avian_CY005614_A/duck/Hong_Kong/d134/1977|1977.500:0.006312110138,H5N1_Avian_DQ997116_A/chicken/Hubei/wj/1997|1997.500:0.008777249799):0.01551974738):0.0003349072245):0.001230658523,((((H2N1_Avian_CY116862_A/mallard/Potsdam/177-4/1983|1983.500:0.0007180395955,H2N2_Avian_DQ017489_A/mallard/Postdam/178-4/1983|1983.500:-4.934270043e-05):2.469550154e-05,H2N2_Avian_CY116870_A/mallard/Potsdam/177-6/1983|1983.500:-2.469550154e-05):0.01330480208,H7N7_Avian_CY015042_A/goose/Leipzig/187-7/1979|1979.500:0.01258090665):0.002402700254,H7N7_Avian_KJ889440_A/turkey/England/647/1977|1977.500:0.02215932967):0.008385119435):0.001556133986,((((((H2N2_Avian_CY116894_A/duck/Hong_Kong/273/1978|1978.500:5.965576192e-17,H2N2_Avian_CY005541_A/duck/Hong_Kong/319/1978|1978.500:-5.965576192e-17):0.005939229683,H10N5_Swine_JX500444_A/swine/Hubei/10/2008|2008.326:0.007758183826):0.001674128707,H5N3_Avian_CY005585_A/goose/Hong_Kong/23/1978|1978.500:0.005877676301):0.002896019735,(H9N2_Avian_CY031268_A/duck/Hong_Kong/702/1979-chicken_adapted|1979.500:0.002285686568,H9N2_Avian_CY031260_A/duck/Hong_Kong/702/1979|1979.500:-0.0002713583018):0.007232384663):0.0006218945995,(H5N3_Avian_LC042020_A/duck/Hong_Kong/819/1980|1980.500:0.001944214107,H5N3_Avian_LC042036_A/duck/Hong_Kong/821/1980|1980.500:0.002789533926):0.007030587488):0.007124224866,H5N3_Avian_CY005592_A/duck/Hong_Kong/205/1977|1977.500:0.02375315488):0.008146813995):0.0005888755911,((((((((((((((((H7N1_Avian_KF493351_A/ostrich/Italy/1086/2000|2000.093:-0.000100362752,H7N1_Avian_CY025144_A/turkey/Italy/4617/1999|1999.951:0.0007723584673):9.187814464e-05,H7N1_Avian_CY021560_A/duck/Italy/551/2000|2000.063:-9.210378213e-05):0.0002261197265,H7N1_Avian_CY022664_A/guinea_fowl/Italy/155/2000|2000.027:-0.0002260069077):0.0001325102995,H7N1_Avian_DQ991344_A/ostrich/Italy/984/00|2000.500:0.001212825947):0.0004363256835,H7N1_Avian_CY024901_A/pekin_duck/Italy/1848/2000|2000.195:0.0002353538667):0.002549856672,H7N1_Avian_CY025184_A/turkey/Italy/2732/1999|1999.592:0.002897009077):0.001582878888,((H7N1_Avian_CY021424_A/turkey/Italy/1351/2001|2001.123:0.0006762518185,H7N1_Avian_CY021552_A/chicken/Italy/322/2001|2001.041:0.0006685752825):0.002344036291,H7N1_Avian_KF493528_A/turkey/Italy/6960/2000|2000.973:-0.0003204164907):0.001139459595):0.003915441134,H10N7_Avian_CY183640_A/mallard/Sweden/1417/2002|2002.929:0.006520431531):0.0008313057643,((H7N7_Avian_CY186383_A/mallard/Sweden/1975/2003|2003.715:6.96781305e-18,H7N7_Avian_CY183436_A/mallard/Sweden/124987/2010|2010.858:-6.96781305e-18):8.363426022e-17,H7N7_Avian_CY183355_A/mallard/Sweden/2001/2003|2003.723:-8.363426022e-17):0.005346848121):0.001209238668,(((H9N2_Avian_CY184176_A/mallard/Sweden/99668/2009|2009.710:-0.0004216181739,H9N2_Avian_CY184184_A/mallard/Sweden/99785/2009|2009.734:0.002439415095):0.0073489471,H10N7_Avian_KX979489_A/mallard_duck/Netherlands/1/2007|2007.230:0.0001383904826):0.0008003428969,H2N2_Avian_CY121930_A/mallard/Sweden/58112/2006|2006.836:0.00193483233):0.00761849186):0.00170993034,(((H6N8_Avian_KX978773_A/greater_white-fronted_goose/Netherlands/4/2008|2008.058:-1.443459087e-17,H6N8_Avian_KX978884_A/bean_goose/Netherlands/1/2008|2008.058:1.443459087e-17):0.002400800372,H5N3_Avian_KX977642_A/mallard_duck/Netherlands/1/2008|2008.079:0.004370177822):0.0001628877816,H6N2_Avian_EU152238_A/gull/Moscow/3100/2006|2006.786:0.0004945682622):0.004163746279):0.001071924251,((((((((H3N8_Avian_MF148136_A/mallard_duck/Netherlands/60/2006|2006.712:0.002559949619,H4N6_Avian_CY164411_A/mallard/Sweden/3715/2004|2004.893:0.002848404659):0.0008546420347,(H10N4_Avian_CY183713_A/mallard/Sweden/8023/2005|2005.710:-0.000263367326,H10N4_Avian_CY184643_A/mallard/Sweden/6039/2005|2005.759:0.001608167816):0.00529424841):0.0006645861047,H4N2_Avian_CY164443_A/mallard/Sweden/5709/2005|2005.836:0.006882549918):0.0001347928057,(H3N8_Avian_CY041245_A/mallard/Netherlands/3/2005|2005.500:-0.0001176250839,H1N1_Avian_MF146495_A/common_teal/Netherlands/3/2005|2005.926:0.0007871528607):0.003081952367):0.0004550699587,H4N2_Avian_CY041253_A/mallard/Netherlands/2/2005|2005.500:0.000945314491):0.0002965681901,H9N2_Avian_KX977909_A/gadwall_duck/Netherlands/2/2006|2006.071:0.006353994383):0.0006199609168,H9N2_Avian_CY041277_A/Bewicks_swan/Netherlands/5/2007|2007.500:0.002731221173):0.0001977139864,(H4N6_Avian_KX978974_A/mute_swan/Netherlands/3/2006|2006.641:-1.038552111e-16,H4N6_Avian_KX978625_A/mute_swan/Netherlands/2/2006|2006.641:1.038552111e-16):0.004543992388):0.005058256067):0.003736904685,((H5N2_Avian_FJ519986_A/ostrich/South_Africa/N227/2004|2004.619:0.005492669926,H3N6_Avian_AB470297_A/pelican/Zambia/01/2006|2006.619:0.01391567721):0.00352440656,(H5N2_Avian_EF591758_A/ostrich/South_Africa/AI1160/2006|2006.500:0.002973102267,H6N8_Avian_GQ404700_A/ostrich/South_Africa/AI1447/2007|2007.671:0.00863394624):0.006789417558):0.007585510685):0.004725297895,(((((((((H8N4_Avian_CY183502_A/mallard/Sweden/7996/2005|2005.685:-0.0002993045336,H8N4_Avian_CY183526_A/mallard/Sweden/51156/2006|2006.778:0.002317101454):0.000149762566,H8N4_Avian_CY183534_A/mallard/Sweden/58256/2006|2006.838:-0.000149762566):8.026167374e-05,(H8N4_Avian_MF146512_A/mallard_duck/Netherlands/11/2006|2006.559:7.191323724e-17,H8N4_Avian_KX979206_A/mallard_duck/Netherlands/14/2006|2006.559:-7.191323724e-17):0.000589932571):0.0002778825148,H5N2_Avian_KX978713_A/mallard_duck/Netherlands/52/2008|2008.770:0.00652382228):0.000290989012,H12N5_Avian_CY184042_A/mallard/Sweden/50968/2006|2006.767:0.003094284214):0.0008134390448,(H4N6_Avian_KX978476_A/mallard_duck/Netherlands/55/2008|2008.762:0.00649257401,H6N2_Avian_CY041389_A/barnacle_goose/Netherlands/1/2005|2005.500:0.005817668223):0.0007491533131):0.0007530568138,(((((H8N4_Avian_CY183550_A/mallard/Sweden/59517/2007|2007.666:2.149360431e-17,H8N4_Avian_CY183542_A/mallard/Sweden/59475/2007|2007.658:-2.149360431e-17):0.00110760271,H7N1_Avian_CY043843_A/mallard/Netherlands/22/2007|2007.500:0.002934056658):0.0003385566824,H3N8_Avian_KX979367_A/mallard_duck/Netherlands/7/2008|2008.638:0.001685251154):0.0007412379208,H11N9_Avian_CY184408_A/mallard/Sweden/79256/2008|2008.866:0.005368985116):0.0006333017994,H3N8_Avian_KX978728_A/mallard_duck/Netherlands/30/2010|2010.721:0.007429759373):0.002560949602):0.0004027078157,H6N2_Avian_KX979393_A/mallard_duck/Netherlands/19/2007|2007.932:0.002180054119):0.0046556772,((((H6N1_Avian_KX978540_A/Eurasian_teal/Netherlands/1/2008|2008.723:0.000726275176,H2N3_Avian_CY122287_A/common_teal/Netherlands/2/2008|2008.500:0.0006137137447):7.760635007e-05,H6N1_Avian_KX977709_A/Eurasian_teal/Netherlands/3/2008|2008.723:-7.815524053e-05):0.0005117420577,((H6N1_Avian_JN860189_A/turkey/France/09010-2/2009|2009.200:-1.728639195e-16,H6N1_Avian_JN860173_A/Muscovy_duck/France/09010/2009|2009.200:1.728639195e-16):2.089301834e-16,H6N1_Avian_JN860181_A/turkey/France/09010-1/2009|2009.200:-2.089301834e-16):0.001502329784):0.001119144512,H2N3_Avian_CY122303_A/mallard/Netherlands/12/2008|2008.500:0.0007301364787):0.006902272541):0.005270928367):0.008889719992,H11N9_Avian_CY005854_A/shoveler/Netherlands/19/1999|1999.500:0.02388281992):0.006586676866,H3N8_Avian_MF146555_A/common_teal/Netherlands/07/2000|2000.893:0.03135459685):0.0003531283725):0.003625402128,(((((((((((((H9N2_Avian_DQ064451_A/chicken/Henan/5/98|1998.500:0,H9N2_Avian_DQ064461_A/chicken/Beijing/8/98|1998.500:0):0.005040794791,H9N2_Avian_DQ064456_A/chicken/Ningxia/4/99|1999.500:0.006584773044):0.0004862680167,H9N2_Avian_DQ064446_A/chicken/Hebei/31/00|2000.500:0.002194829812):0.0001652980224,H9N2_Avian_EF070735_A/chicken/Gansu/2/99|1999.500:0.00321856194):0.000263199643,(H9N2_Avian_CY077085_A/chicken/Hubei/01/1999|1999.140:1.247407909e-16,H9N2_Avian_DQ465401_A/duck/Hubei/W1/2004|2004.500:-1.247407909e-16):0.001579418288):0.001664755179,H9N2_Avian_EU532044_A/chicken/Hebei/L1/2006|2006.500:0.001281670914):0.009134187806,(((H9N2_Avian_CY005509_A/pigeon/Nanchang/2-0461/2000|2000.129:-2.855349479e-16,H9N2_Avian_CY005515_A/wild_duck/Nanchang/2-0480/2000|2000.129:2.855349479e-16):0.001487822114,(H9N2_Swine_CY075031_A/swine/Guangxi/7/2007|2007.085:-0.0001066793753,H9N2_Swine_CY075055_A/swine/Guangxi/10/2007|2007.085:0.0007753762704):0.006678069304):0.003244206663,H9N2_Avian_DQ064449_A/chicken/Henan/26/00|2000.500:0.006436531712):0.001968293675):0.00143775866,((H9N2_Avian_DQ064443_A/chicken/Guangdong/6/97|1997.500:-4.30143162e-17,H9N2_Avian_DQ064435_A/chicken/Shenzhen/9/97|1997.500:4.30143162e-17):0.003705962819,H9N2_Avian_KF188367_A/chicken/Hong_Kong/G9/1997|1997.500:0.001018256796):0.006254011706):0.001508770667,(H9N2_Avian_JQ639779_A/chicken/Guangdong/TS/2004|2004.164:-0.0001409554545,H9N2_Avian_DQ064441_A/chicken/Guangdong/5/97|1997.500:0.0008104832313):0.005370773586):0.0008784492549,(((H9N2_Avian_DQ064460_A/chicken/Shijiazhuang/2/98|1998.500:0.003360662507,H9N2_Avian_DQ064436_A/chicken/Fujian/25/00|2000.500:0.00546934368):0.004687672359,H9N2_Avian_AB256667_A/chicken/Osaka/aq48/97|1997.500:0.004240292062):0.001286006103,((H9N2_Avian_JQ904462_A/chicken/Shandong/1/2008|2008.038:0.002091784048,H9N2_Avian_AB256707_A/chicken/Yokohama/aq45/2002|2002.500:0.005373347769):0.0001337401705,H9N2_Avian_DQ064444_A/chicken/Guangxi/10/99|1999.500:0.003929199564):0.00351988556):0.002211821487):0.0004495358586,(((((H9N2_Avian_DQ064457_A/chicken/Shandong/6/96|1996.500:0.0007260089531,H9N2_Avian_DQ064454_A/duck/Nanjing/1/97|1997.500:0.0006129739697):0.0002061887451,(H9N2_Avian_JF916722_A/duck/Fujian/MH/2003|2003.247:0.001367732451,H9N2_Avian_JF916714_A/Muscovy_duck/Fujian/CL/1997|1997.699:0.0006446058813):0.0100625236):0.000492793592,H9N2_Avian_DQ064458_A/chicken/Shandong/7/96|1996.500:0.0001811080886):0.0004497557826,H9N2_Avian_DQ064455_A/duck/Nanjing/2/97|1997.500:4.434096656e-05):0.006195504896,H9N2_Avian_KP055062_A/chicken/Beijing/3/1999|1999.099:0.008971851631):0.003729002973):0.002465744231,(((((H9N2_Swine_EU502897_A/swine/Jiangxi/1/2004|2004.500:0.0006819017913,H9N2_Swine_EU502905_A/swine/Jiangxi/wx2/2004|2004.500:0.0006602179312):0.001625098714,(H9N2_Avian_DQ485209_A/chicken/China/Guangxi1/2000|2000.214:0.0003184504729,H9N2_Avian_KF768235_A/duck/Guangxi/RX/2009|2009.129:0.003716500061):0.002446614698):0.002433962387,((H9N2_Avian_DQ064452_A/chicken/Jilin/53/01|2001.500:0.001269641486,H9N2_Avian_DQ064450_A/chicken/Henan/43/02|2002.500:0.006197434283):0.001437191085,H9N2_Avian_JQ639787_A/chicken/Guangdong/V/2008|2008.003:0.005386895181):0.005249253324):0.001626650823,((H9N2_Avian_DQ064437_A/chicken/Guangdong/10/00|2000.500:0.001636109808,H9N2_Avian_DQ064453_A/chicken/Jiangsu/1/00|2000.500:0.0003782184589):0.002331574757,H9N2_Avian_DQ064439_A/chicken/Guangdong/4/00|2000.500:0.005152522365):0.002316789731):0.001553754005,(H9N2_Avian_DQ064438_A/chicken/Guangdong/21/02|2002.500:0.004225122465,H9N2_Avian_DQ064440_A/chicken/Guangdong/47/01|2001.500:0.005968625923):0.002847472447):0.01041074183):0.005079296238,(H9N2_Human_KX867850_A/Guangdong/W1/2004|2004.466:0.003771431927,H6N1_Avian_HM145068_A/duck/Shantou/1275/2004|2004.500:0.004390389886):0.03705220613):0.03310481244):0.002192141083,(((((((((H3N8_Avian_CY014705_A/duck/Chabarovsk/1610/1972_|1972.500:0.005168327921,H3N8_Avian_AB275284_A/duck/Hokkaido/8/1980|1980.500:0.003671687271):0.00145141129,H5N3_Avian_LC042012_A/duck/Hong_Kong/694/1979|1979.500:0.001942595615):0.001792657318,((H4N6_Avian_CY005570_A/duck/Hong_Kong/365/1978|1978.500:0.004235006856,H5N2_Avian_CY005578_A/duck/Hong_Kong/342/78|1978.500:0.006659408704):0.0007138123689,H3N2_Avian_AB612886_A/duck/Hokkaido/5/1977|1977.500:0.001968230602):0.005543628499):0.009413629653,H6N1_Avian_CY005608_A/chicken/Hong_Kong/17/1977|1977.500:0.01960911825):0.001655503904,((((H6N1_Avian_DQ376728_A/chicken/Taiwan/G23/87|1987.500:0.001688390762,H6N1_Avian_DQ376727_A/chicken/Taiwan/G2/87|1987.500:-0.0003486687406):0.001180338829,H6N1_Avian_DQ376726_A/duck/Taiwan/0526/72|1972.500:0.0001603046638):0.02702036576,H3N8_Avian_CY005815_A/duck/Ukraine/1/1963|1963.945:0.01788807742):0.002148829549,H1N2_Avian_CY179038_A/common_murre/Alaska/175/1976|1976.500:0.03250891051):0.00586741246):0.0002822466687,(H10N8_Avian_CY087763_A/shearwater/Australia/2/1972|1972.441:-2.588498127e-17,H10N8_Avian_CY005797_A/quail/Italy/1117/1965|1965.500:2.588498127e-17):0.02703032159):0.001601630363,((((H11N6_Avian_CY014682_A/duck/England/1/1956|1956.500:-0.0003192913096,H11N6_Avian_CY087843_A/duck/United_Kingdom/1/1956|1956.441:0.001661411032):0.0004728489163,H11N6_Swine_CY073453_A/swine/KU/2/2001|2001.500:0.001543615751):0.01738557595,H4N6_Avian_CY130025_A/duck/Czechoslovakia/1956|1956.500:0.01471479134):0.002479957247,(H7N3_Avian_CY015068_A/turkey/England/1963|1963.500:0.01795721261,H5N1_Avian_CY015084_A/chicken/Scotland/1959|1959.500:0.02150446339):0.002927102587):0.001526130528):0.002287474644,H5N3_Avian_CY014987_A/tern/South_Africa/1961|1961.500:0.01611710132):0.0051915331,((H6N1_Avian_MF575155_A/mallard_duck/Netherlands/1/2001|2001.671:0.01027979679,H5N1_Avian_CY061886_A/teal/Germany/WV632/2005|2005.899:0.01408723834):0.02238438221,H1N1_Avian_KJ889424_A/duck/Bavaria/2/1977|1977.500:0.02602506724):0.01142978091):0.002155695733):0.003575519158):0.002902684378,(((((((((((((((((((((((H11N9_Avian_KF259796_A/eurasian_wigeon/Hong_Kong/MPK653/2009|2009.500:0.0007677929339,H11N9_Avian_KF259818_A/wild_waterfowl/Hong_Kong/MPJ1815/2010|2010.500:-9.759868921e-05):4.881112051e-05,H10N9_Avian_KF259795_A/common_teal/Hong_Kong/MPK630/2009|2009.500:-4.881112051e-05):0.000236278281,H11N9_Avian_KF259783_A/northern_pintail/Hong_Kong/MPJ851/2009|2009.500:0.002452858859):0.002181969345,((H4N6_Avian_LC339612_A/duck/Hokkaido/W150/2014|2014.808:-4.517528747e-17,H4N6_Avian_LC339596_A/duck/Hokkaido/W118/2014|2014.808:4.517528747e-17):0.003665705025,H5N2_Avian_LC371795_A/duck/Hokkaido/166/2014|2014.753:0.00173233503):0.001916320407):0.0008453552409,(H1N1_Avian_KJ764767_A/wild_duck/Korea/PSC30-20/2010|2010.038:0.006072129441,H5N1_Avian_AB530993_A/mallard/Hokkaido/24/2009|2009.500:0.001410013305):0.0005536653868):0.0004080258581,H4N2_Avian_LC339572_A/duck/Hokkaido/491003/2014|2014.822:0.003677067916):0.0007114358551,(((H6N2_Avian_EU094474_A/mallard/SanJiang/113/2006|2006.500:0.000841791476,H6N2_Avian_EF592496_A/mallard/SanJiang/151/2006|2006.500:-0.0001715972313):0.0001073386852,H6N2_Avian_EF634341_A/mallard/Hei_Longjiang/131/2006|2006.500:0.0005621890916):0.002407931484,H11N9_Avian_LC339652_A/duck/Hokkaido/W242/2006|2006.814:0.004382009035):0.0004114302558):0.0006827061146,H9N2_Avian_AB874676_A/duck/Chiba/1/2007|2007.500:0.002261268433):0.0004688030697,H10N7_Avian_LC121485_A/duck/Hokkaido/W90/2007|2007.737:0.001554313454):0.0006662822889,H5N2_Avian_JX570854_A/canvasback/Xianghai/428/2011|2011.786:0.0006736402659):0.0009309158586,(((((((H8N2_Avian_LC371819_A/duck/Hokkaido/207/2014|2014.822:0.002078909638,H9N2_Avian_LC042044_A/duck/Hokkaido/K04/2014|2014.726:0.005405951099):0.0004309593494,H4N6_Avian_KU160916_A/duck/Guangxi/S2090/2012|2012.427:0.004512254897):0.0006763156599,H2N2_Avian_KM100135_A/duck/Wuxi/2/2013|2013.521:0.007614083722):0.001240714986,H3N2_Avian_LC028081_A/duck/Vietnam/LBM48/2011|2011.890:0.001413086361):0.0009189024232,H7N7_Avian_KF259745_A/goose/Guangdong/7472/2012|2012.500:0.00524358559):0.000784604688,((H4N6_Avian_MF399058_A/duck/Guangxi/149D24/2013|2013.882:0.01032021356,H2N1_Avian_LC371787_A/duck/Hokkaido/162/2013|2013.871:0.006895235387):0.000492498427,H7N9_Avian_MF630446_A/duck/Guangxi/SDY129/2014|2014.808:0.006367106972):0.0002663311304):0.0003476568335,(H4N6_Avian_KR010404_A/spot-billed_duck/Shanghai/SH148/2014|2014.674:0.001172198545,H7N6_Avian_KP285510_A/duck/Jiangxi/32213/2013|2013.934:0.003556214641):0.003607708736):0.00113838613):0.0006292889447,((((((H8N4_Avian_LC339548_A/duck/Hokkaido/221/2014|2014.879:1.918225608e-17,H8N4_Avian_LC339556_A/duck/Hokkaido/222/2014|2014.879:-1.918225608e-17):0.006171217523,H3N2_Avian_LC028161_A/duck/Vietnam/LBM559/2013|2013.940:0.008211257203):0.001727429797,((H3N8_Avian_LC339740_A/duck/Hokkaido/102/2014|2014.726:2.115103958e-16,H3N8_Avian_LC339748_A/duck/Hokkaido/103/2014|2014.726:-2.115103958e-16):0.001827006995,H11N6_Avian_LC339620_A/duck/Hokkaido/W165/2015|2015.844:0.003581347284):0.002409125445):0.001827219609,H5N2_Avian_KR265545_A/duck/Japan/11OG1032/2011|2011.784:0.00574164947):0.001375152128,(((H10N8_Avian_KP287951_A/duck/Jiangxi/4759/2009|2009.200:0.003239444839,H10N8_Avian_KP287943_A/duck/Jiangxi/22960/2008|2008.953:0.003548568972):0.001592100173,H10N9_Avian_LC339700_A/duck/Hokkaido/WZ16/2008|2008.797:0.002470839146):0.002140210185,H4N6_Avian_AB746475_A/duck/Vietnam/LBM1/2011|2011.718:0.009930045015):0.0005086895868):0.0007658937659,(H11N2_Avian_LC042066_A/duck/Hokkaido/WZ1/2014|2014.795:0.002748255175,H8N4_Avian_MG976693_A/northern_pintail/Alaska/UGAI16-3997/2016|2016.679:0.007461765885):0.004108697555):6.092526907e-05):0.001007278059,H3N8_Avian_KY130633_A/northern_pintail/Alaska/323/2011|2011.723:0.0079823268):0.001958813877,H4N6_Avian_LC000589_A/muscovy_duck/Vietnam/LBM687/2014|2014.515:0.01347443342):0.002372331836,(((((((((H4N9_Avian_LC339644_A/duck/Hokkaido/W215/2006|2006.814:0.0026780202,H6N1_Avian_KJ021049_A/mallard/San_Jiang/275/2007|2007.619:0.004788811118):0.000650318159,H5N2_Avian_JX570846_A/spot-billed_duck/Xianghai/427/2011|2011.786:4.194696169e-06):0.0007557992117,((H5N2_Avian_KC784975_A/duck/Taiwan/DV1242/2009|2009.022:-7.342386184e-17,H5N2_Avian_KC785020_A/duck/Taiwan/DV1238/2009|2009.022:7.342386184e-17):0.005735150745,H10N9_Avian_KF259785_A/northern_shoveler/Hong_Kong/MPE2531/2008|2008.500:0.001037758729):0.001326344727):0.001179122122,((((H12N5_Avian_LC339604_A/duck/Hokkaido/W132/2004|2004.811:0.0005977753254,H6N5_Avian_CY098533_A/aquatic_bird/Korea/W69/2005|2005.871:0.005486110936):0.0002554105807,H4N2_Avian_LC371779_A/duck/Hokkaido/143/2004|2004.786:0.001096265159):0.001922469383,H4N6_Avian_JX454764_A/wild_bird/Korea/YJ117/2007|2007.123:0.003527060811):0.0001646602081,H6N8_Avian_CY109723_A/duck/Shantou/168/2007|2007.367:0.009988339032):0.0006784613122):0.0007598202875,((H4N6_Avian_KU160948_A/duck/Henan/S4179/2009|2009.921:0.004878314237,H3N8_Avian_LC339684_A/duck/Hokkaido/W4/2010|2010.745:0.006718610315):0.0004934340147,H3N6_Avian_LC371827_A/duck/Hokkaido/221/2008|2008.860:0.00219211159):0.004554759751):0.001090137759,H2N2_Avian_LC371843_A/duck/Hokkaido/95/2001|2001.762:0.001700979092):0.0006986326499,H1N1_Avian_CY091593_A/duck/Shimane/188/1999|1999.500:0.003396639428):0.001155349488,(H4N6_Avian_CY076216_A/mallard/Washington/44242-288/2006|2006.627:0.003495208062,H12N5_Avian_CY077185_A/mallard/Alberta/162/2007|2007.586:0.001900322476):0.007659914507):0.001707677351,((((((((H6N5_Avian_JX465641_A/aquatic_bird/Korea/CN5/2009|2009.871:0.0007561836407,H6N8_Avian_CY098239_A/aquatic_bird/Korea/CN9/2009|2009.871:-8.598939595e-05):0.000889198984,(H11N9_Avian_KF259816_A/wild_waterfowl/Hong_Kong/MPL1060/2011|2011.500:-3.229739708e-17,H11N9_Avian_KF259782_A/common_teal/Hong_Kong/MPL1075/2011|2011.500:3.229739708e-17):0.004519839701):0.001038339238,H10N8_Avian_KP862038_A/duck/Hunan/S4280/2009|2009.937:0.001676477448):0.0006700706283,H10N8_Avian_KP287959_A/migratory_duck/Jiangxi/21248/2009|2009.822:0.002717534751):3.257271549e-05,(H10N7_Avian_KP287975_A/duck/Jiangxi/26182/2009|2009.986:1.516017013e-16,H10N7_Avian_KP287983_A/duck/Jiangxi/26281/2009|2009.986:-1.516017013e-16):0.001309566205):0.004685630609,(((((H3N8_Avian_KU158909_A/duck/Shanghai/120-1/2009|2009.500:0.001338552718,H6N5_Avian_GU220600_A/duck/Yangzhou/013/2008|2008.953:0.003383772449):2.751862495e-05,H6N1_Avian_JF965183_A/duck/Eastern_China/1/2008|2008.871:0.0006372064105):0.0005622513301,H4N9_Avian_KF259773_A/duck/Jiangxi/22041/2008|2008.500:0.003492740075):0.000956857933,(H6N2_Avian_JX297588_A/duck/Guangxi/GXd-2/2010|2010.249:0.001883633069,H3N2_Avian_KT022255_A/duck/Guangxi/057D6/2010|2010.285:0.002158026299):0.005756882298):0.000693966531,H10N8_Avian_KU921403_A/duck/Shanghai/602/2009|2009.953:0.002619423753):0.0004544191916):0.0004678570976,H12N5_Avian_AB593480_A/duck/Vietnam/G18/2009|2009.038:0.005565838988):0.001556220726,H8N4_Avian_LC339676_A/duck/Hokkaido/W285/2007|2007.814:0.004693410152):0.002451878032):0.0004199121972):0.0009439779717,H11N9_Avian_KF259790_A/duck/Guangdong/4323/2007|2007.500:0.01127402941):0.002588075201,H11N9_Avian_CY146613_A/duck/Hunan/S1607/2012|2012.225:0.01269809764):0.00148468397,H1N2_Avian_KJ764776_A/duck/Korea/U11-1/2007|2007.367:0.02029248182):0.0007148867994,((((((((H6N2_Avian_HM145166_A/mallard/Jiangxi/8264/2004|2004.500:0.003452736332,H3N8_Avian_AB593432_A/duck/Vietnam/G119/2006|2006.871:0.002653289038):0.001045074018,H9N2_Avian_KU366361_A/duck/Jiangxi/7554/2007|2007.989:0.002343986787):0.00118521396,H5N2_Avian_KR265577_A/duck/Japan/11UO0008/2011|2011.753:0.01087524567):0.001248493421,(((H2N4_Avian_CY195746_A/mallard/Interior_Alaska/12ML00064/2012|2012.718:0.0006189001805,H8N4_Avian_CY195780_A/mallard/Interior_Alaska/12ML00120/2012|2012.718:5.062759627e-05):0.0006268841501,H8N4_Avian_CY195730_A/mallard/Interior_Alaska/12ML00058/2012|2012.718:4.331009463e-05):0.004777059685,H5N1_Avian_GU727678_A/duck/Eastern_China/909/2009|2009.038:0.005443208358):0.004610991305):0.001337552053,((((H3N8_Avian_LC332532_A/duck/Hokkaido/17/2015|2015.781:6.468299825e-18,H3N8_Avian_LC332500_A/duck/Hokkaido/12/2015|2015.770:-6.468299825e-18):0.005395220303,H4N6_Avian_JX454693_A/wild_duck/Korea/CSM4-28/2010|2010.704:-0.0006719274322):0.002614114382,H5N2_Avian_KY130860_A/northern_pintail/Alaska/622/2012|2012.740:0.003556279413):0.002167757898,(H3N6_Avian_KT338554_A/northern_pintail/Alaska/830/2014|2014.745:0.0007306259978,H3N8_Avian_KT338578_A/northern_pintail/Alaska/870/2014|2014.742:-6.192910278e-05):0.007180899862):0.002872633573):0.001365242255,(H10N7_Avian_KF259744_A/goose/Guizhou/829/2012|2012.500:0.003878785524,H4N6_Avian_KU160932_A/duck/Guizhou/S1167/2010|2010.167:0.001516745015):0.009438635943):0.001024620146,H4N3_Avian_KU160860_A/duck/Fujian/S1487/2009|2009.258:0.01208663404):0.001794018456,H9N2_Avian_KU143414_A/duck/Wuhan/WHYF05/2014|2014.953:0.01586036843):0.002658667169):0.0008506025241,(((((((((((((((H10N6_Avian_KX714315_A/American_green-winged_teal/Alaska/11508/2006|2006.592:0.001467927678,H4N6_Avian_KX714331_A/American_green-winged_teal/Alaska/14258/2006|2006.625:-0.0001289447556):0.0009590359605,H3N6_Avian_KX714323_A/American_green-winged_teal/Alaska/14164/2006|2006.622:0.001747557544):0.0004933183045,H3N6_Avian_CY078630_A/mallard/Interior_Alaska/6MP1142/2006|2006.723:0.001530212494):0.00034317415,((H12N8_Avian_CY140618_A/ring-necked_duck/Minnesota/Sg-01066/2008|2008.778:-0.0002922803131,H3N8_Avian_CY140626_A/American_wigeon/Minnesota/Sg-01067/2008|2008.778:0.002304618646):0.005459476139,H3N8_Avian_CY078494_A/mallard/Interior_Alaska/6MP0975/2006|2006.627:-4.681638689e-05):0.001724922385):0.0002588096192,H4N6_Avian_KX714339_A/American_green-winged_teal/Alaska/14366/2006|2006.627:0.001076210255):0.000411345339,(H12N5_Avian_CY094384_A/American_wigeon/California/8352/2008|2008.797:0.006950885585,H10N7_Avian_CY076288_A/northern_shoveler/Washington/44249-731/2006|2006.912:0.00397520679):0.001859195054):0.0004131693587,((H7N1_Avian_KU289837_A/American_green_winged_teal/Utah/A00461135/2009|2009.038:-3.700743415e-17,H7N1_Avian_KU289845_A/American_green_winged_teal/Utah/A00461136/2009|2009.038:3.700743415e-17):0.0009796772957,H3N8_Avian_CY103494_A/mallard/Alberta/527/2008|2008.600:0.00170831387):0.003731559356):0.0002773288563,(((H5N1_Avian_CY053880_A/mallard/Maryland/802/2007|2007.500:0.002076469341,H9N1_Avian_CY203720_A/mallard/Maryland/07OS832/2007|2007.460:-6.415537372e-05):0.0002653421331,(H4N2_Avian_CY203784_A/mallard/Maryland/07OS1338/2007|2007.605:-9.049844865e-05,H4N2_Avian_CY203792_A/mallard/Maryland/07OS1340/2007|2007.605:0.001435298939):0.001082948191):0.001782320583,H7N1_Avian_CY167146_A/northern_shoveler/Arkansas/12OS158/2012|2012.038:0.005037294829):0.0009607479357):0.0005060550506,((H3N8_Avian_CY143029_A/northern_pintail/Interior_Alaska/9BM8907R0/2009|2009.608:0.001909632168,H9N2_Avian_KY575197_A/American_wigeon/Mexico-Sonora/769/2008|2008.951:0.0001006427807):0.001569831819,H3N8_Avian_CY195722_A/mallard/Interior_Alaska/12ML00034/2012|2012.630:0.004548168927):0.002793596281):0.001726621489,H4N6_Avian_CY079142_A/northern_pintail/Interior_Alaska/8BM3658/2008|2008.729:0.00581238785):0.0007212911161,(H6N1_Avian_CY094544_A/mallard/California/6744/2009|2009.814:0.004298428069,H3N8_Avian_CY076480_A/American_green-winged_teal/Oregon/44336-183/2007|2007.690:0.0031537353):0.001308971989):0.002381524635,(H4N6_Avian_MF613728_A/mallard/Alberta/455/2015|2015.608:2.048854486e-16,H4N6_Avian_MF613909_A/mallard/Alberta/525/2015|2015.608:-2.048854486e-16):0.007339159269):0.001294085592,H1N2_Avian_CY097441_A/blue-winged_teal/Wisconsin/2509/2009|2009.753:0.007804886583):0.001712772653,((((H6N1_Avian_KX351638_A/mallard/California/1606V/2013|2013.816:0.005149753492,H6N1_Avian_KX351604_A/gadwall/California/1711V/2013|2013.003:0.001624270137):0.003854743533,H9N2_Avian_CY157529_A/northern_pintail/California/3100/2011|2011.932:0.002292189406):0.002596840763,H6N8_Avian_KX351709_A/northern_shoveler/California/1628V/2013|2013.068:0.002882595093):0.0007638267428,(H3N8_Avian_KY551500_A/mallard/Oregon/AH0038721/2015|2015.608:0.0006369775321,H3N8_Avian_KY551492_A/mallard/Oregon/AH0038704/2015|2015.608:3.255024462e-05):0.006284903059):0.007093042887):0.001444536137,((((((H10N7_Avian_KX013057_A/mallard/Ohio/13OS1979/2013|2013.600:3.635837408e-05,H5N2_Avian_CY191270_A/mallard/Maryland/13OS2946/2013|2013.893:0.003322986873):0.0004818804369,H11N9_Avian_CY191278_A/American_black_duck/Maryland/13OS2956/2013|2013.893:0.001539581512):0.0007776122931,H10N3_Avian_KX013063_A/mallard/Ontario/13OS4098/2013|2013.926:0.001922343236):0.001745280015,H4N8_Avian_KJ568242_A/blue-winged_teal/Iowa/13OS2367/2013|2013.721:0.0009539682866):0.0003940442896,H4N6_Avian_KJ568290_A/blue-winged_teal/Ohio/13OS2064/2013|2013.721:0.00334394813):0.002025318714,H3N8_Avian_KX714451_A/American_green-winged_teal/Alaska/137916/2009|2009.712:0.005837025259):0.00661434679):0.001968831376):0.003202449744,H3N2_Avian_KM222549_A/chicken/Shanghai/LPM2/2013|2013.619:0.0140442812):0.009333634365,H7N2_Avian_CY033164_A/duck/Tasmania/277/2007|2007.500:0.04608658805):0.003796586859,H2N6_Avian_MG241346_A/wild_bird/Fujian/24/2017|2017.200:0.06812741472):0.01082272232):0.0009800609557):0.004299523786,(((((((((H11N9_Avian_KR864830_A/duck/Zhejiang/71750/2013|2013.534:0.003020001717,H7N7_Avian_KP413933_A/duck/Huzhou/4268/2013|2013.811:0.004421319599):0.0002055604896,H1N3_Avian_KY971165_A/duck/Zhejiang/727D30/2013|2013.567:0.0004531281241):0.0004054004095,(H7N3_Avian_KF042075_A/duck/Zhejiang/DK10/2013|2013.200:1.469771658e-16,H7N3_Avian_KF042076_A/duck/Zhejiang/DK16/2013|2013.200:-1.469771658e-16):0.001277592271):0.002440323811,(H3N8_Avian_LC050576_A/duck/Vietnam/LBM211/2012|2012.523:0.00458539802,H4N8_Avian_KY785662_A/duck/Guangdong/DGQTSJ147P/2015|2015.307:0.01408621347):0.001757047096):0.01055616919,(((H3N3_Avian_MG204062_A/duck/Fujian/SD063/2017|2017.200:0.004115142168,H11N3_Avian_MG214166_A/duck/Fujian/SD061/2017|2017.200:0.0005933040606):0.01179504787,H2N8_Avian_KY415760_A/Pigeon/Longquan/LQ67/2016|2016.079:0.01211479215):0.004493223924,(H7N9_Avian_MF630510_A/duck/Shanghai/SD016/2015|2015.044:0.005547876005,H7N3_Avian_KF259925_A/duck/Wenzhou/771/2013|2013.500:0.006762366228):0.003475875721):0.007043343704):0.002407582183,((H7N3_Avian_MG591688_A/duck/Cambodia/b0116502/2017|2017.030:0.001007425713,H7N3_Avian_MG591689_A/duck/Cambodia/b0120501/2017|2017.030:0.001002849235):0.01385767786,H7N9_Avian_MF630454_A/duck/Hunan/S11682/2015|2015.205:0.009980279235):0.007932142508):0.004736119417,H7N9_Avian_MF630438_A/duck/Fujian/S4170/2014|2014.841:0.02381931731):0.003285381315,H7N9_Avian_MF630502_A/duck/Shanghai/SD015/2015|2015.044:0.0234899727):0.01666831628,H11N9_Avian_AB781662_A/duck/Vietnam/G17-1/2011|2011.500:0.04019316926):0.03830775928):0.003048620491,((((((((((((((((((((((((((((((((((((((((((((H3N8_Avian_CY133572_A/blue-winged_teal/Iowa/10OS2411/2010|2010.712:0.001353660386,H3N8_Avian_CY205681_A/blue-winged_teal/Texas/AI10-3848/2010|2010.712:0.001329969972):6.37525812e-06,H11N9_Avian_CY141012_A/mallard/Arkansas/AI09-5663/2009|2009.940:0.0006641111704):1.113228821e-05,H12N5_Avian_CY140783_A/mallard/Minnesota/AI09-3066/2009|2009.682:0.0006587409937):2.164778078e-05,H7N3_Avian_KU290058_A/mallard/Michigan/A00869519/2009|2009.784:0.0006494120805):4.550123477e-05,(H3N2_Avian_CY097489_A/blue-winged_teal/Wisconsin/2720/2009|2009.792:5.138222263e-17,H4N2_Avian_CY097021_A/blue-winged_teal/Wisconsin/2713/2009|2009.792:-5.138222263e-17):0.0006255586265):2.761682133e-05,H6N1_Avian_CY140855_A/American_green-winged_teal/Minnesota/AI09-3589/2009|2009.696:-2.898125354e-05):1.449830189e-05,H4N6_Avian_CY097665_A/mallard/Ohio/1695/2009|2009.647:-1.449830189e-05):0.0001279784669,((((H3N2_Avian_CY132128_A/mallard/Michigan/10OS1497/2010|2010.633:-0.0001005145516,H1N2_Avian_CY166245_A/mallard/Wisconsin/11OS4104/2011|2011.786:0.002788505717):5.029134803e-05,H3N2_Avian_CY132096_A/mallard/Ohio/10OS1467/2010|2010.627:-5.029134803e-05):2.515832911e-05,H3N2_Avian_CY132112_A/mallard/Ohio/10OS1470/2010|2010.627:-2.515832911e-05):0.001477719442,H3N2_Avian_CY097329_A/mallard/Wisconsin/2549/2009|2009.759:0.002569105883):0.0005402232801):0.0001063618545,(((H5N3_Avian_KC790078_A/duck/SK/4612/2010|2010.945:-2.475758661e-17,H5N3_Avian_KC790070_A/duck/SK/4628/2010|2010.945:2.475758661e-17):0.001332713285,(H6N1_Avian_CY127916_A/Canada_goose/Delaware_Bay/34/2010|2010.378:3.181534638e-17,H6N1_Avian_CY127924_A/shorebird/Delaware_Bay/380/2010|2010.381:-3.181534638e-17):0.00135607097):0.0004240926185,(H5N2_Avian_MF359880_A/ruddy_turnstone/Delaware_Bay/431/2011|2011.395:0.003882672337,H12N5_Avian_CY097272_A/mallard/Wisconsin/4218/2009|2009.926:0.00220324445):0.0002498158943):0.0009233034674):0.0001413277241,((H5N2_Avian_CY166648_A/American_green-winged_teal/Wisconsin/11OS3432/2011|2011.789:0.003753666629,H10N1_Avian_CY097304_A/mallard/Wisconsin/4230/2009|2009.929:0.003019242845):0.000385205511,H4N6_Avian_CY205544_A/blue-winged_teal/Texas/AI10-3324/2010|2010.693:0.002309084156):7.779989551e-05):0.0001857481824,H4N8_Avian_CY205771_A/blue-winged_teal/Texas/AI10-4468/2010|2010.710:0.0005403283933):0.0002154959469,(((H4N3_Avian_KX960408_A/blue-winged_teal/Guatemala/CIP049H103-30/2011|2011.899:0.0001751778598,H4N3_Avian_KY644200_A/blue-winged_teal/Guatemala/CIP049H103-37/2011|2011.899:0.0004943499169):0.002302778387,H10N3_Avian_KT887364_A/blue-winged_teal/Louisiana/UGAI14-478/2014|2014.255:0.01007837774):0.001110845696,(H3N8_Avian_CY133764_A/blue-winged_teal/Missouri/10MO021/2010|2010.704:0.002454787131,H3N8_Avian_CY205689_A/blue-winged_teal/Louisiana/AI10-4005/2010|2010.696:0.002265655965):0.0002942601548):0.0004260066196):0.0004005587158,H10N7_Avian_CY204998_A/mallard/Maryland/10OS566/2010|2010.499:0.005721519658):0.0003081498416,H4N6_Avian_CY166835_A/American_green-winged_teal/Mississippi/11OS5903/2011|2011.937:0.003756108072):0.0001812921302,(H12N4_Avian_CY166942_A/blue-winged_teal/Missouri/11OS2563/2011|2011.690:0.00280671133,H4N8_Avian_CY166958_A/blue-winged_teal/Missouri/11OS2585/2011|2011.690:0.001917508286):0.0005023410859):0.0003484817843,((H4N6_Avian_KY130892_A/mallard/Alaska/756/2012|2012.803:0.001216226538,H10N7_Avian_KY130844_A/emperor_goose/Alaska/602/2012|2012.748:0.002817333137):0.002814379503,H14N3_Avian_KY644483_A/blue-winged_teal/Guatemala/CIP049H110-31/2012|2012.910:0.008835794276):0.001706680781):0.0003731080873,H4N2_Avian_KY644403_A/blue-winged_teal/Guatemala/CIP049H102-05/2011|2011.860:0.004582139997):0.0003373365303,(((((((H7N4_Avian_MG279826_A/long-tailed_duck/Wisconsin/16OS4707/2016|2016.918:0.001695581277,H7N4_Avian_MG280416_A/long-tailed_duck/Wisconsin/16OS5291/2016|2016.921:0.002343945576):0.008878445486,H11N3_Avian_KY561259_A/mallard_duck/Ohio/15OS7510/2015|2015.934:0.001401854331):0.001028558875,(H6N9_Avian_CY204059_A/green-winged_teal/Ohio/14OS1103/2014|2014.718:6.222141119e-05,H3N2_Avian_MG280390_A/blue-winged_teal/Ohio/16OS1061/2016|2016.682:0.00127750061):0.00102529865):0.0008218520331,H10N8_Avian_KX013076_A/mallard/Ohio/13OS5191/2013|2013.923:0.0008778550941):0.00121510946,H1N1_Avian_MF046547_A/mallard/Alberta/260/2016|2016.655:0.00579704699):0.001172531659,(((H6N1_Avian_KJ568058_A/American_green-winged_teal/Ohio/13OS1793/2013|2013.701:1.203799637e-17,H6N1_Avian_KJ568138_A/American_green-winged_teal/Ohio/13OS1794/2013|2013.701:-1.203799637e-17):0.002086052899,(H1N1_Avian_CY202780_A/snow_goose/Delaware/12OS3767/2012|2012.145:0.0007539674499,H1N1_Avian_CY202772_A/snow_goose/Delaware/12OS3766/2012|2012.145:-8.443967315e-05):0.002654672782):0.003486564389,H7N1_Avian_KY550881_A/mallard_x_black_duck/Massachusetts/AH0011261/2015|2015.145:0.01214758461):0.0006783812112):0.002720646996,H9N3_Avian_MG280165_A/mallard_duck/Ohio/16OS0875/2016|2016.586:0.007466391049):0.001216566733):0.0003642186929,((((((H7N9_Avian_KY013765_A/blue-winged_teal/Louisiana/UGAI15-1367/2015|2015.236:8.006115333e-17,H7N9_Avian_KY013773_A/blue-winged_teal/Louisiana/UGAI15-1692/2015|2015.236:-8.006115333e-17):0.004811364473,H2N3_Avian_MG280480_A/mallard_duck/Ohio/16OS0827/2016|2016.573:0.002670778273):0.002297670923,(H2N3_Avian_CY202788_A/snow_goose/Delaware/12OS3778/2012|2012.145:0.002039051523,H11N9_Avian_CY167219_A/mallard/Mississippi/12OS361/2012|2012.044:0.001323545887):0.0004378773559):0.0008069743112,(H4N8_Avian_KX351624_A/American_wigeon/California/LDC111/2014|2014.890:0.002876198007,H7N3_Avian_KU740205_A/pheasant/New_Jersey/26996-2/2014|2014.630:0.004575965361):0.002514882002):0.0005881746368,(H3N8_Avian_KJ567962_A/mallard/Wisconsin/13OS2767/2013|2013.740:0.005593164653,H7N1_Avian_KJ567946_A/blue-winged_teal/Ohio/13OS2037/2013|2013.707:0.002554153337):0.001676329166):0.003336107889,(((H4N2_Avian_CY204243_A/mallard/Ohio/14OS0965/2014|2014.671:5.908879299e-17,H5N2_Avian_CY204100_A/mallard/Ohio/14OS0460/2014|2014.652:-5.908879299e-17):0.0006089776658,H5N2_Avian_CY204164_A/mallard/Ohio/14OS0558/2014|2014.638:0.000730005257):0.002752158731,H6N8_Avian_KJ567858_A/American_green-winged_teal/Ohio/13OS2097/2013|2013.723:0.000616935962):0.006778832284):0.0009026408624):0.0006350126142,(((H1N1_Avian_CY204974_A/mallard/Maryland/09OS2012/2009|2009.874:8.736181177e-17,H1N1_Avian_CY204966_A/mallard/Maryland/09OS2006/2009|2009.874:-8.736181177e-17):0.002733459286,(H6N1_Avian_KX620134_A/shorebird/Delaware_Bay/548/2012|2012.836:-1.367743476e-17,H6N1_Avian_KX620078_A/ruddy_turnstone/Delaware_Bay/595/2012|2012.855:1.367743476e-17):0.005387683092):0.0004348102331,((H10N7_Avian_CY139380_A/mallard-black_duck_hybrid/New_Brunswick/00904/2010|2010.701:2.186285341e-17,H10N7_Avian_CY139396_A/American_black_duck/New_Brunswick/00909/2010|2010.701:-2.186285341e-17):0.001460722869,H10N6_Avian_CY139492_A/American_black_duck/New_Brunswick/00971/2010|2010.707:-0.0001186031463):0.00159842332):0.001678801134):0.0006787833155,H5N2_Avian_CY133812_A/gadwall/Missouri/10MO0280/2010|2010.874:0.005874244436):0.0002080467807,(((((((((((((((((H4N8_Avian_KJ568410_A/mallard/Ohio/13OS1993/2013|2013.595:3.442552014e-18,H4N8_Avian_KJ568354_A/mallard/Ohio/13OS1985/2013|2013.595:-3.442552014e-18):0.002109109946,(H4N8_Avian_KY561268_A/mallard_duck/Ohio/15OS5251/2015|2015.655:0.003991172123,H3N2_Avian_CY204132_A/mallard/Ohio/14OS0550/2014|2014.638:0.0007233018876):0.003333205652):5.676157448e-05,H3N8_Avian_CY206271_A/blue-winged_teal/Texas/AI12-4394/2012|2012.726:0.0006072491741):3.820749787e-05,(H6N1_Avian_CY187000_A/mallard/Ohio/12OS2174/2012|2012.866:0,H6N5_Avian_CY186850_A/American_green-winged_teal/Ohio/12OS2128/2012|2012.674:0):0.001308396994):9.092684696e-05,H11N2_Avian_CY186922_A/American_green-winged_teal/Ohio/12OS2161/2012|2012.704:-9.678016917e-05):4.846302962e-05,H10N9_Avian_CY186866_A/blue-winged_teal/Ohio/12OS2138/2012|2012.682:-4.846302962e-05):0.0002992766116,H12N5_Avian_CY186874_A/blue-winged_teal/Ohio/12OS2140/2012|2012.682:0.00308380779):0.0001811023196,H11N9_Avian_CY187130_A/American_green-winged_teal/Wisconsin/12OS3031/2012|2012.742:0.003233746991):0.0001214778589,H3N2_Avian_CY187114_A/blue_winged-teal/Wisconsin/12OS2603/2012|2012.742:0.0005301608141):0.0003974970842,(H7N3_Avian_CY187040_A/northern_shoveler/Ohio/12OS5539/2012|2012.877:-2.851745545e-05,H7N3_Avian_CY187032_A/American_green-winged_teal/Ohio/12OS5538/2012|2012.877:0.0006980452322):0.0009535827694):0.0002058799127,H3N6_Avian_CY186817_A/mallard/Ohio/12OS2351/2012|2012.666:0.0004618044301):0.000204348914,H6N1_Avian_CY204325_A/mallard/Maryland/14OS1154/2014|2014.556:0.003168498063):0.0007178587153,((((H3N8_Avian_CY205536_A/blue-winged_teal/Texas/AI10-3317/2010|2010.693:0.001998529744,H4N9_Avian_CY166592_A/mallard/Wisconsin/11OS3407/2011|2011.786:0.0006883904688):0.0002425242333,H6N5_Avian_CY166213_A/mallard/Wisconsin/11OS3577/2011|2011.827:0.001103163729):0.0005217539121,H3N2_Avian_KJ567866_A/blue-winged_teal/Wisconsin/13OS3463/2013|2013.742:0.003201402443):0.0005730332719,H5N3_Avian_CY167195_A/American_green-winged_teal/Mississippi/12OS311/2012|2012.044:0.002644121367):0.0006129283857):0.0004039719707,((((((((H3N8_Avian_CY204292_A/mallard/Ohio/14OS0985/2014|2014.674:0.003458289036,H3N6_Avian_MG279782_A/blue-winged_teal/Ohio/16OS1027/2016|2016.671:0.003315734592):3.783275329e-05,H11N9_Avian_KJ568202_A/mallard/Wisconsin/13OS2800/2013|2013.740:0.001297987644):9.944647608e-05,H1N8_Avian_MG995039_A/mallard/Ohio/13OS1351/2013|2013.581:-0.000108856676):5.44937612e-05,H2N8_Avian_KJ568330_A/mallard/Ohio/13OS1972/2013|2013.595:-5.44937612e-05):2.728987506e-05,H1N8_Avian_KJ567954_A/mallard/Ohio/13OS1966/2013|2013.595:-2.728987506e-05):0.0003135561444,H4N8_Avian_CY206638_A/blue-winged_teal/Texas/UGAI14-3659/2014|2014.712:0.002372808034):0.0006900908641,((H10N7_Avian_CY204765_A/mallard/Maryland/13OS3318/2014|2014.477:-5.741751516e-05,H10N7_Avian_CY204757_A/mallard/Maryland/13OS3316/2014|2014.477:0.0007276117599):0.002720762735,H7N7_Avian_KY551160_A/mallard/Pennsylvania/AH0038929/2015|2015.608:0.00268827595):0.001355316426):0.000179122997,(((H3N6_Avian_KJ526081_A/blue-winged_teal/Ohio/13OS1410/2013|2013.682:0.001445600827,H10N8_Avian_KJ568018_A/American_green-winged_teal/Ohio/13OS1869/2013|2013.685:0.0005721960943):0.0008580460047,H1N1_Avian_CY191302_A/mallard/Maryland/13OS3036/2014|2014.027:0.003874018693):0.0009991308177,H4N6_Avian_KJ567882_A/American_green-winged_teal/Ohio/13OS2050/2013|2013.721:0.001710798523):0.0005053976998):0.002536737776):0.0005458774292,(((((H3N8_Avian_CY241164_A/ruddy_turnstone/New_Jersey/UGAI16-1244/2016|2016.375:0.0006381387466,H3N8_Avian_CY241268_A/ruddy_turnstone/New_Jersey/UGAI16-1289/2016|2016.375:0.0007066617433):2.226888363e-05,H6N8_Avian_MF046327_A/ruddy_turnstone/Delaware_Bay/139/2016|2016.389:0.0006453197921):5.158859494e-05,H3N8_Avian_MF046363_A/ruddy_turnstone/Delaware_Bay/450/2016|2016.395:0.00062081165):3.379849309e-05,H3N8_Avian_MF046449_A/ruddy_turnstone/Delaware_Bay/144/2016|2016.389:-3.517593843e-05):0.005350564284,(((H4N4_Avian_CY195956_A/northern_pintail/Interior_Alaska/10BM03314/2010|2010.510:1.375687775e-17,H4N4_Avian_CY195916_A/gull/Massachusetts/14WP00080/2014|2014.041:-1.375687775e-17):-3.096796427e-17,H4N4_Avian_CY195876_A/gull/Massachusetts/14WP00033/2014|2014.041:3.096796427e-17):0.001383419226,H6N1_Avian_MG280213_A/common_goldeneye/Wisconsin/16OS4246/2016|2016.923:0.01371983592):0.001271861258):0.002717902471):0.000834382257,H1N1_Avian_CY206303_A/blue-winged_teal/Texas/AI12-4549/2012|2012.704:0.00807683828):0.0002533222283,H11N6_Avian_CY206247_A/blue-winged_teal/Texas/AI12-3768/2012|2012.715:0.005042158576):0.001406942977):0.0002723535658,(((((((((((((H4N8_Avian_KY013866_A/blue-winged_teal/Louisiana/UGAI15-4817/2015|2015.696:0.0005863393782,H11N9_Avian_KY561043_A/green-winged_teal/Missouri/15OS5246/2015|2015.852:0.001427988888):0.0007215349517,H7N6_Avian_KY284362_A/American_green-winged_teal/Illinois/15OS6133/2015|2015.819:0.00469244568):4.967311622e-05,H4N8_Avian_KY013985_A/blue-winged_teal/Texas/UGAI15-6514/2015|2015.718:0.001291244738):9.712817513e-05,H11N9_Avian_KY561292_A/American_green-winged_teal/Missouri/15OS6591/2015|2015.830:0.0005703318455):0.003528218128,(H7N3_Avian_MF046499_A/ruddy_turnstone/Delaware_Bay/15/2015|2015.375:0.009800008995,H7N8_Avian_KY550897_A/lesser_scaup/Kentucky/AH0012935/2015|2015.907:0.005277835208):0.001195258725):0.0004362634,H4N8_Avian_KY013693_A/mallard/Minnesota/UGAI14-2820/2014|2014.674:0.003319087622):9.96600181e-05,H3N8_Avian_KY013961_A/mallard/Minnesota/UGAI15-6157/2015|2015.712:0.006065101048):0.0003451520532,H1N1_Avian_MF359841_A/mallard/Alberta/21/2014|2014.608:0.003732325717):0.001764101476,(H6N1_Avian_KY561250_A/American_green-winged_teal/Missouri/15OS6486/2015|2015.830:0.004589344745,H1N1_Avian_KY828642_A/mallard/California/UCD318/2014|2014.556:0.005648629986):0.0002650019236):0.0005574004409,H7N4_Avian_KY551293_A/mallard/Idaho/AH0008589/2015|2015.016:0.002832485572):0.0001605373707,((H5N5_Avian_CY177308_A/mallard/California/1426/2013|2013.556:4.263865538e-17,H5N5_Avian_CY177226_A/mallard/California/1392/2013|2013.556:-4.263865538e-17):0.001829356212,H5N8_Avian_KP101005_A/quail/California/K1400794/2014|2014.285:0.005623734868):0.00219184362):0.0009501771783,(H6N2_Avian_KY983123_A/American_wigeon/California/HS001/2015|2015.811:0.0005580885362,H6N2_Avian_KY983218_A/American_wigeon/California/HS025/2015|2015.811:0.0001121057086):0.004899601916):0.0005059406985,((((((H3N8_Avian_MH135704_A/ruddy_turnstone/Delaware_Bay/607/2017|2017.392:0.0007197548064,H9N7_Avian_MH068530_A/ruddy_turnstone/New_Jersey/UGAI17-2775/2017|2017.386:-5.105791141e-05):2.554043623e-05,H5N2_Avian_MH068394_A/ruddy_turnstone/New_Jersey/UGAI17-1985/2017|2017.362:-2.554043623e-05):1.277490616e-05,H5N7_Avian_MH068554_A/ruddy_turnstone/New_Jersey/UGAI17-2783/2017|2017.386:-1.277490616e-05):0.0002207298881,H5N7_Avian_MH068658_A/ruddy_turnstone/New_Jersey/UGAI17-2989/2017|2017.400:0.001119224137):0.0005558306599,H5N2_Avian_MH068402_A/ruddy_turnstone/New_Jersey/UGAI17-1991/2017|2017.362:0.0007893428786):0.00540349614,H1N1_Avian_MG280520_A/green-winged_teal/Mississippi/16OS6075/2016|2016.967:0.0007042756506):0.005412868056):0.005960545661):0.007129371479,(((((((((((H11N9_Avian_MG279747_A/Northern_shoveler/Missouri/16OS3609/2016|2016.937:7.258982762e-17,H11N9_Avian_MG279896_A/green-winged_teal/Missouri/16OS6199/2016|2016.970:-7.258982762e-17):0.000533770998,H4N6_Avian_MG280468_A/mallard_duck/Ohio/16OS0950/2016|2016.603:0.002154220168):0.001277795903,H6N8_Avian_KM244069_A/turkey/Minnesota/42782-1/2013|2013.918:0.004151522206):0.0008018196115,(H1N1_Avian_MF613755_A/mallard/Alberta/233/2015|2015.608:-2.458625383e-17,H1N1_Avian_MF359857_A/mallard/Alberta/616/2015|2015.611:2.458625383e-17):0.008145060788):0.0009052093888,(H3N8_Avian_KY130812_A/glaucous-winged_gull/Alaska/473/2012|2012.740:0.001105537347,H2N6_Avian_CY196124_A/mallard/Interior_Alaska/11BM02987/2011|2011.616:0.0009067766198):0.0007763009257):0.003269263175,H9N2_Avian_CY157537_A/mallard/California/3370/2012|2012.644:0.00359024928):0.0009226105274,((((H5N1_Avian_CY134008_A/mallard/California/2536V/2011|2011.611:0.0007686049712,H5N8_Avian_CY134104_A/mallard/California/2559P/2011|2011.611:-9.907719445e-05):4.956821276e-05,H5N1_Avian_CY133992_A/mallard/California/2535V/2011|2011.611:-4.956821276e-05):0.003852109818,H4N6_Avian_CY133968_A/mallard/California/2532V/2011|2011.611:0.001554991226):0.00219155703,H2N3_Avian_CY120566_A/mallard/California/1438/2010|2010.603:0.001196631807):0.0006518583768):0.001223287974,((H10N2_Avian_CY094256_A/mallard/California/11353/2008|2008.948:0.002165283078,H7N3_Avian_KU289882_A/American_green_winged_teal/Utah/A00833077/2009|2009.003:0.0005216371349):0.0002257410114,H3N8_Avian_CY103538_A/mallard/Alberta/551/2009|2009.641:0.002468145972):0.0002270162852):0.001375100478,(((((((((H4N6_Avian_KY828668_A/mallard/California/UCD360/2014|2014.611:0.0007352384883,H2N6_Avian_KY828681_A/mallard/California/UCD353/2014|2014.611:-6.41447172e-05):0.002918398131,H4N6_Avian_KM373947_A/mallard/Idaho/ND0002640/2013|2013.636:-0.0002256865108):0.001915514448,(H4N8_Avian_KY583760_A/blue-winged_teal/Missouri/15OS4822/2015|2015.696:0,H4N8_Avian_KY284380_A/blue-winged_teal/Missouri/15OS4823/2015|2015.696:0):0.005590827932):0.003419156653,H3N8_Avian_CY206336_A/blue-winged_teal/Louisiana/AI13-3483/2013|2013.721:0.004823016733):0.0003682331391,(((H11N9_Avian_CY166723_A/mallard/Wisconsin/11OS4368/2011|2011.844:0.003454591031,H3N2_Avian_KX960416_A/blue-winged_teal/Guatemala/CIP049H109-28/2012|2012.874:0.003319432597):0.0003036195758,H10N3_Avian_CY134314_A/American_wigeon/California/2930/2011|2011.921:0.001031236594):0.000538025484,(H7N3_Avian_KY013819_A/mallard/Pennsylvania/UGAI15-2877/2015|2015.222:0.003894036092,H4N6_Avian_KY131010_A/northern_pintail/Alaska/372/2013|2013.704:0.004239903898):0.004297426557):0.0002740690313):0.0003996346645,H4N6_Avian_CY187163_A/American_green-winged_teal/Wisconsin/12OS2997/2012|2012.737:0.003531455636):0.0007436586964,H2N3_Avian_CY186992_A/northern_shoveler/Ohio/12OS5647/2012|2012.858:0.003419982733):0.0002582614415,H5N2_Avian_MG280556_A/green-winged_teal/Mississippi/16OS5996/2016|2016.964:0.005079730739):0.0007255038958,H4N6_Swine_KU641622_A/swine/Missouri/A01727926/2015|2015.956:0.009232847103):0.0001394835238):0.0005002659555,(((((H4N8_Avian_MG279865_A/blue-winged_teal/Missouri/16OS2203/2016|2016.690:0.003077492073,H12N5_Avian_MG280043_A/mallard_duck/Maryland/16OS2559/2016|2016.959:0.002324862755):0.001187636094,H12N5_Avian_MF046580_A/blue-winged_teal/Alberta/233/2016|2016.652:0.002881958824):0.002046191876,H4N8_Avian_MG280334_A/blue-winged_teal/Ohio/16OS1018/2016|2016.671:0.003407642129):0.00184589627,((H7N3_Avian_KJ568386_A/blue-winged_teal/Ohio/13OS1773/2013|2013.701:-5.788535526e-18,H7N3_Avian_KJ568002_A/American_green-winged_teal/Ohio/13OS1777/2013|2013.701:5.788535526e-18):-1.737268303e-17,H7N2_Avian_KJ527623_A/American_green-winged_teal/Ohio/13OS1769/2013|2013.699:1.737268303e-17):0.002232023651):0.005040985885,(((H7N3_Avian_KY551208_A/blue_winged_teal/Texas/UGAI15-4927/2015|2015.696:0.0002898075529,H7N3_Avian_KY561024_A/mallard/Arkansas/15OS7607/2015|2015.959:0.001049914469):0.000967472379,H7N3_Avian_KY014069_A/mallard/Minnesota/UGAI15-7196/2015|2015.726:0.001735300248):0.0005417429519,H3N2_Avian_MG280064_A/gadwall_duck/Wisconsin/16OS4758/2016|2016.825:0.004213524054):0.006811626637):0.002009178451):0.001192882351,H2N3_Avian_CY206344_A/blue-winged_teal/Texas/AI13-3534/2013|2013.704:0.01022545896):0.009692671072):0.0001690579289,((((((((((((((((((H3N2_Avian_KY644253_A/blue-winged_teal/Guatemala/CIP049H102-09/2011|2011.860:0.002012352884,H4N8_Avian_CY166974_A/blue-winged_teal/Missouri/11OS2640/2011|2011.690:0.001350244527):0.0003656897865,H4N8_Avian_CY186759_A/blue-winged_teal/Missouri/12OS2519/2012|2012.685:0.0009799981756):0.003284770045,H3N8_Avian_CY141028_A/mallard/Arkansas/AI09-5900/2009|2009.942:0.007623884951):0.001539436589,(H11N9_Avian_CY166747_A/northern_shoveler/Mississippi/11OS5812/2011|2011.934:-3.973211943e-17,H11N9_Avian_CY167203_A/northern_shoveler/Mississippi/12OS346/2012|2012.044:3.973211943e-17):0.006537159494):0.001782606135,((H11N2_Avian_CY120638_A/northern_shoveler/California/3183/2010|2010.904:0.006976110138,H7N3_Avian_KU290018_A/mallard/Illinois/A00325439/2009|2009.962:0.004619745835):0.0006031904884,H6N1_Avian_CY140714_A/mallard/Minnesota/AI09-2509/2009|2009.679:0.005942120427):0.001981041664):0.0003840901422,(((((H5N2_Avian_GQ923496_A/waterfowl/Colorado/457952-2/2006|2006.500:0.0006730556577,H4N8_Avian_CY139972_A/mallard/Minnesota/AI06-962/2006|2006.500:-2.861412984e-06):0.0002843139471,H3N6_Avian_CY140369_A/blue-winged_teal/North_Dakota/Sg-00759/2008|2008.693:0.007195976584):0.0005894549794,H11N9_Avian_KR870238_A/duck/Pennsylvania/02099/2012|2012.085:8.105476148e-05):0.0003334089708,(H1N1_Avian_KF424091_A/green_winged_teal/Louisiana/Sg-00090/2007|2007.712:0.004339676665,H3N8_Avian_CY128881_A/American_black_duck/Nova_Scotia/02213/2007|2007.500:0.005926785631):0.0001543649382):0.0002796087604,H9N1_Avian_CY144766_A/ruddy_turnstone/New_Jersey/AI07-72/2007|2007.181:0.006831540924):0.0004668736212):0.0003676885187,((((H10N7_Avian_CY094352_A/northern_shoveler/California/HKWF592C/2007|2007.858:0.001549446619,H8N4_Avian_CY035845_A/northern_shoveler/California/HKWF1325/2007|2007.937:0.003841272443):0.001219078993,H5N7_Avian_CY094440_A/cinnamon_teal/California/HKWF1111C/2007|2007.918:0.0001220531521):0.002832001029,(H4N6_Avian_CY196100_A/mallard/Interior_Alaska/11BM02557/2011|2011.605:0.004060197317,H10N6_Avian_CY079399_A/northern_shoveler/Mississippi/09OS168/2009|2009.027:0.002023688945):0.002481681276):0.000753445215,(H9N2_Avian_CY130456_A/mallard/Interior_Alaska/10BM02980R0/2010|2010.499:0.004449873152,H3N8_Avian_CY080164_A/mallard/Interior_Alaska/8BM2312/2008|2008.608:0.002324150476):0.002108265086):0.0009488404535):0.0003423206051,(((H5N2_Avian_GQ923320_A/Canada_goose/Wyoming/473197-10/2006|2006.500:3.733803131e-18,H5N2_Avian_GQ923328_A/Canada_goose/Wyoming/473197-12/2006|2006.500:-3.733803131e-18):0.003483377525,(H4N2_Avian_CY205890_A/blue-winged_teal/Texas/AI11-3181/2011|2011.707:-1.785283256e-17,H4N2_Avian_CY205924_A/blue-winged_teal/Texas/AI11-3249/2011|2011.707:1.785283256e-17):0.01163565337):0.001018592725,H6N2_Avian_CY140546_A/American_wigeon/Louisiana/Sg-01032/2008|2008.855:0.005160848688):0.0007544803448):0.0003186462338,((H10N7_Avian_CY129369_A/mallard/New_Brunswick/04394/2007|2007.674:0.001504286987,H10N7_Avian_CY129240_A/American_black_duck/New_Brunswick/04395/2007|2007.674:0.00118170285):0.001373713118,(H7N3_Avian_CY036794_A/ruddy_turnstone/Delaware_Bay/123/2007|2007.386:-6.202603901e-17,H7N3_Avian_CY036786_A/ruddy_turnstone/Delaware_Bay/121/2007|2007.386:6.202603901e-17):0.005771556169):0.002787202488):0.0002848888168,(((((((((H1N1_Avian_CY141084_A/red-necked_grebe/Minnesota/AI10-1948/2010|2010.512:-2.458625383e-17,H1N1_Avian_CY141092_A/red-necked_grebe/Minnesota/AI10-1954/2010|2010.512:2.458625383e-17):0.006620913107,H11N9_Avian_CY076696_A/northern_shoveler/California/44363-082/2007|2007.841:0.0008458077221):0.0008488229996,H4N8_Avian_CY097553_A/ring-necked_duck/Illinois/4125/2009|2009.910:0.004615033331):0.0001095842868,H4N6_Avian_CY064244_A/blue-winged_teal/Texas/Sg-00081/2007|2007.704:0.001225091832):0.0002248908189,H3N1_Avian_CY076616_A/mallard/Washington/44338-052/2007|2007.696:0.0006137432973):0.0001706540343,(((H4N6_Avian_CY063924_A/blue-winged_teal/Minnesota/Sg-00036/2007|2007.586:7.615677768e-18,H4N6_Avian_CY063916_A/blue-winged_teal/Minnesota/Sg-00035/2007|2007.586:-7.615677768e-18):0.0004088961887,H4N8_Avian_CY140554_A/northern_pintail/Louisiana/Sg-01033/2008|2008.855:0.001603417779):0.0004259463798,H4N6_Avian_CY047683_A/American_green-winged_teal/Manitoba/23884/2007|2007.636:0.001590929696):4.137152801e-05):0.000281487836,(H4N2_Avian_CY133261_A/mallard/Wisconsin/10OS3067/2010|2010.753:0.003147977978,H3N8_Avian_CY093602_A/mallard/California/6471/2008|2008.836:0.005013740273):0.001199415746):0.0005836294158,H1N1_Avian_KF424243_A/mallard_duck/Minnesota/Sg-00121/2007|2007.734:0.00106848928):0.0006924433494,(H4N6_Avian_CY145738_A/mallard/New_Jersey/Sg-00760/2008|2008.721:0.0006996807625,H4N6_Avian_CY145828_A/mallard/New_Jersey/Sg-00966/2008|2008.721:-2.948651778e-05):0.002008736216):0.002507971953):0.0002170242348,(H2N9_Avian_CY117400_A/mallard/Alberta/289/2009|2009.633:0.00829714196,H7N3_Avian_KU290050_A/mallard/Kansas/A00523306/2008|2008.899:0.008900364657):0.0009387205032):0.0008960172524,(((((H10N4_Avian_CY142253_A/northern_pintail/Interior_Alaska/9BM7694R0/2009|2009.500:-5.63585112e-05,H10N7_Avian_CY135346_A/mallard/Interior_Alaska/9BM3075R2/2009|2009.542:0.0007258862879):0.0006351186673,H10N7_Avian_CY130367_A/mallard/Interior_Alaska/10BM01929R0/2010|2010.452:0.0007100757661):0.0001211898738,H10N5_Avian_CY078726_A/mallard/Interior_Alaska/9BM1852/2009|2009.510:0.0005467009732):0.0007391016324,H10N7_Avian_KX714419_A/American_green-winged_teal/Alaska/133988/2009|2009.597:0.001284488238):0.005211287126,((H3N1_Avian_CY130480_A/northern_pintail/Interior_Alaska/10BM00849R2/2010|2010.389:3.979618174e-17,H3N1_Avian_CY136166_A/mallard/Interior_Alaska/9BM8465R0/2009|2009.500:-3.979618174e-17):5.067548803e-17,H3N1_Avian_CY136282_A/northern_pintail/Interior_Alaska/9BM10146R0/2009|2009.500:-5.067548803e-17):0.002300699691):0.005500153296):0.0006401128298,(((((H3N5_Avian_CY033365_A/northern_shoveler/California/HKWF1199/2007|2007.926:2.323300498e-17,H3N5_Avian_CY033349_A/northern_shoveler/California/HKWF1131/2007|2007.918:-2.323300498e-17):5.036562467e-17,H3N3_Avian_CY032729_A/northern_shoveler/California/HKWF979/2007|2007.918:-5.036562467e-17):0.0008932688501,H3N1_Avian_CY039621_A/northern_shoveler/California/HKWF569/2007|2007.858:0.004510736205):0.0001583420151,(H1N1_Avian_CY076136_A/mallard/California/20385-004/2007|2007.592:-1.571997203e-17,H1N1_Avian_CY076128_A/mallard/California/20385-002/2007|2007.592:1.571997203e-17):0.0005106938819):0.001277517934,H8N4_Avian_CY039549_A/northern_shoveler/California/AKS273/2007|2007.915:0.001086111309):0.004221868635):0.001448249374,((((((((((H3N1_Avian_CY140863_A/blue-winged_Teal/North_Dakota/AI09-3642/2009|2009.674:0.001183129415,H4N6_Avian_CY141004_A/blue-winged_teal/Louisiana/AI09-5291/2009|2009.871:0.001503790797):0.0004797536735,H4N8_Avian_CY140764_A/blue-winged_Teal/Minnesota/AI09-2977/2009|2009.679:0.001546561017):0.0003591096315,(H4N8_Avian_CY140972_A/blue-winged_teal/Texas/AI09-4463/2009|2009.718:0.001264527529,H5N3_Avian_CY096721_A/blue-winged_teal/Guatemala/CIP049-09/2010|2010.082:0.0007478108033):0.0003158256115):0.0003531977603,H8N4_Avian_CY096697_A/blue-winged_teal/Guatemala/CIP049-07/2010|2010.082:0.002344981369):0.0006792553965,H10N7_Avian_CY133492_A/mallard/Illinois/10OS4078/2010|2010.907:0.004597931409):0.002998269804,(((H6N5_Avian_KY575213_A/green_winged_teal/Mexico-Sonora/829/2009|2009.025:0.0007573988371,H11N3_Avian_KY575181_A/green_winged_teal/Mexico-Sonora/701/2008|2008.948:-8.787106037e-05):4.395531206e-05,H6N1_Avian_KY575189_A/northern_shoveler/Mexico-Sonora/738/2008|2008.948:-4.395531206e-05):0.00297341512,(H6N2_Avian_CY076632_A/mallard/Washington/44338-120/2007|2007.690:-1.349558852e-17,H6N2_Avian_CY076624_A/mallard/Washington/44338-112/2007|2007.690:1.349558852e-17):0.001765773205):0.0005175052555):0.0002944443904,H11N2_Avian_CY133904_A/northern_shoveler/California/2810/2011|2011.825:0.003785149552):0.004107320644,((H4N8_Avian_CY205518_A/blue-winged_teal/Texas/AI10-3272/2010|2010.693:0.002024546975,H4N3_Avian_CY205568_A/blue-winged_teal/Texas/AI10-3382/2010|2010.693:0.002695896121):0.004899962932,H10N7_Avian_CY140131_A/blue-winged_teal/North_Dakota/Sg-00730/2008|2008.677:0.007511568942):0.0007346040254):0.002459359718,((H12N5_Avian_CY144718_A/ruddy_turnstone/New_Jersey/AI07-697/2007|2007.605:0.0006992040021,H12N1_Avian_CY144710_A/ruddy_turnstone/New_Jersey/AI07-839/2007|2007.622:0.0006407849186):0.0002066962372,H12N5_Avian_CY144726_A/ruddy_turnstone/New_Jersey/AI07-796/2007|2007.625:0.0004626617746):0.008582954858):0.003308462944,H1N1_Avian_CY137605_A/mallard/Alberta/88/2004|2004.501:0.002896850724):0.0004473765475):0.0007064922928,((H6N8_Avian_CY021480_A/mallard/Maryland/2022/2005|2005.500:0.000699857214,H6N8_Avian_CY024797_A/mallard/Maryland/1983/2005|2005.500:-3.032943722e-05):0.0004321719407,H6N8_Avian_CY203632_A/mallard/Maryland/06OS120/2006|2006.041:0.002257822983):0.008011701695):0.0005710677077,((((H4N8_Avian_CY035792_A/least_sandpiper/South_Central_Alaska/3/2007|2007.351:5.213079499e-17,H4N8_Avian_CY044003_A/least_sandpiper/Alaska/7KW0411/2007|2007.353:-5.213079499e-17):0.005846041158,H4N8_Avian_CY077328_A/least_sandpiper/South_Central_Alaska/7KW0434/2007|2007.353:0.0009249370359):0.009595841258,H4N6_Avian_CY102954_A/mallard/Alberta/66/2005|2005.567:0.002133440533):0.002059913475,H4N6_Avian_CY045354_A/green-winged_teal/California/K218/2005|2005.923:0.00771559667):0.004429018991):0.0005941679936,(H11N2_Avian_CY094152_A/mallard/California/8028/2008|2008.795:0.01078340485,H6N8_Avian_CY075936_A/mallard/California/19524-001/2005|2005.616:0.01005136393):0.0008648853234):0.0005854727611,((H6N1_Avian_CY139899_A/northern_pintail/Texas/828189/2002|2002.500:0.001448480383,H6N1_Avian_CY139916_A/northern_pintail/Texas/828191/2002|2002.500:0.0005638335845):0.0002650587748,(H5N2_Avian_CY207184_A/white-faced_whistling-duck/Colombia/1/2011|2011.274:0.001173741821,H5N2_Avian_CY207192_A/black-bellied_whistling-duck/Colombia/1/2011|2011.279:0.001510209388):0.02361412882):0.00409943471):0.00193071401):0.001864587227,H6N1_Avian_LC371851_A/duck/Hokkaido/W159/2006|2006.814:0.01162076715):0.004877214909,(H3N8_Avian_CY102691_A/mallard/Alberta/160/2001|2001.595:6.810158744e-06,H3N8_Avian_CY004705_A/mallard/Alberta/156/2001|2001.595:0.000662717618):0.009011916503):0.003478769299,H3N8_Avian_KM374035_A/blue-winged_teal/Kansas/ND0006685/2013|2013.690:0.01360445605):0.001130109689,H2N9_Avian_CY116778_A/pintail/Alberta/22/1997|1997.575:0.01113028209):0.0007149060801,H11N9_Avian_CY127633_A/mallard/Alberta/64/2000|2000.592:0.01614542293):0.0007345464829,(((((((((((((((H1N1_Avian_KT338530_A/glaucous-winged_gull/Alaska/800/2014|2014.726:0.004919225027,H3N8_Avian_KX949477_A/emperor_goose/Alaska/UGAI15-6759/2015|2015.718:0.003945790512):0.0005857823408,H3N8_Avian_KT338445_A/northern_pintail/Alaska/523/2014|2014.742:0.002087509661):0.0002957969539,((H4N6_Avian_CY177364_A/mallard/California/1483/2013|2013.575:0.001421287308,H4N6_Avian_CY177144_A/mallard/California/1353/2013|2013.553:-8.129838708e-05):0.0007495765172,H5N6_Avian_CY177428_A/mallard/California/1500P/2013|2013.575:0.0005933040628):0.003465265769):0.00066573549,H4N6_Avian_KY130970_A/mallard/Alaska/984/2012|2012.792:0.001001515702):0.0006575664916,H3N6_Avian_KY131393_A/northern_pintail/Alaska/UGAI15-7399/2015|2015.753:0.004719772994):0.0003904102806,H6N2_Avian_CY177016_A/green-winged_teal/California/3722/2012|2012.803:0.004411240559):0.0008769348434,((H4N6_Avian_CY044019_A/northern_shoveler/Alaska/7MP0954/2007|2007.679:0.002889141995,H4N6_Avian_KX714379_A/American_green-winged_teal/Alaska/103777/2008|2008.718:0.0004893503865):0.0001257733324,(H4N6_Avian_CY143037_A/mallard/Interior_Alaska/9BM9049R0/2009|2009.608:0.002671531939,H12N5_Avian_CY079182_A/northern_pintail/Interior_Alaska/8BM3736/2008|2008.737:1.538827359e-05):0.00122400778):0.000412173488):0.0005227941727,((H4N6_Avian_CY142685_A/northern_pintail/Interior_Alaska/9BM7232R0/2009|2009.595:-5.662109019e-05,H4N8_Avian_CY143229_A/northern_shoveler/Interior_Alaska/9BM12519R0/2009|2009.671:0.0007261488669):0.0002025892721,(H4N7_Avian_CY136184_A/mallard/Interior_Alaska/9BM8935R0/2009|2009.500:-5.808251246e-17,H4N7_Avian_CY136266_A/northern_pintail/Interior_Alaska/9BM7799R0/2009|2009.500:5.808251246e-17):0.0004684705891):0.003620162961):0.001433402604,(H12N8_Avian_CY142557_A/mallard/Interior_Alaska/9BM10393R0/2009|2009.500:0.0006173873671,H3N8_Avian_CY143245_A/northern_pintail/Interior_Alaska/9BM9447R0/2009|2009.614:5.280687767e-05):0.00382448307):0.000390222678,(H3N8_Avian_KX714371_A/American_green-winged_teal/Alaska/103773/2008|2008.718:0.00345639677,H1N1_Avian_CY078958_A/mallard/Interior_Alaska/7MP0747/2007|2007.605:0.001998693104):0.0003440434747):0.001155424594,H4N6_Avian_CY076208_A/mallard/Washington/44242-271/2006|2006.619:0.00283968022):0.0003355493171,(H3N6_Avian_CY077233_A/mallard/Interior_Alaska/7MP0510/2007|2007.682:-6.729219416e-05,H3N8_Avian_CY078910_A/northern_pintail/Interior_Alaska/7MP0509/2007|2007.679:0.0007368199709):0.002417413372):0.0003657909187,((((((H5N2_Avian_GQ923488_A/mallard/Washington/456277-2/2006|2006.500:0.001306983127,H5N2_Avian_GQ923480_A/mallard/Washington/456277-7/2006|2006.500:0.0007053308402):2.167229604e-05,(H10N7_Avian_CY076120_A/California_gull/Washington/20371-003/2007|2007.559:0.0006669273571,H10N7_Avian_CY076104_A/common_murre/Oregon/20361-001/2007|2007.559:0.0006727946644):0.00474572416):2.760511934e-05,H5N2_Avian_GQ923472_A/mallard/Idaho/455398-2/2006|2006.500:-3.941607836e-05):0.002713018978,H6N2_Avian_CY045346_A/northern_shoveler/California/K138/2005|2005.847:0.002023947732):0.0009556750071,H1N1_Avian_CY045394_A/pintail/Alberta/21/2006|2006.559:0.001751898465):0.002287976239,H1N1_Avian_CY137637_A/canvasback/Alberta/276/2005|2005.523:0.001693510284):0.002443112183):0.001419384286,(((((H4N8_Avian_CY038371_A/northern_pintail/Interior_Alaska/2/2007|2007.682:0.001359862995,H4N8_Avian_CY043971_A/mallard/Alaska/7MP1028/2007|2007.682:0.000652475337):0.001566250544,H2N3_Avian_CY196670_A/mallard/Interior_Alaska/11ML00069/2011|2011.729:0.006607855665):0.0008422198576,(H3N8_Avian_MF046493_A/mallard/Alberta/66/2016|2016.605:0.004689334128,H3N6_Avian_MF046202_A/American_black_duck/Alberta/96/2016|2016.608:0.002761303972):0.006978766893):0.0008337429647,H11N2_Avian_CY134394_A/northern_pintail/California/2548/2010|2010.808:0.003926633234):0.001219981622,H4N6_Avian_CY078446_A/mallard/Interior_Alaska/6MP0745/2006|2006.600:0.002480975847):0.002754107899):0.004429923241,(H5N2_Avian_KC790062_A/goose/MB/428/2006|2006.962:0.002871765171,H4N6_Avian_CY064204_A/blue-winged_teal/Texas/Sg-00076/2007|2007.707:0.001169894196):0.002877916663):0.008692770612):0.0002319533347,(((((((((((((((((((H11N9_Avian_CY146484_A/mallard/New_Jersey/AI09-5122/2009|2009.740:6.44483207e-17,H11N9_Avian_CY146500_A/mallard/New_Jersey/AI09-5361/2009|2009.740:-6.44483207e-17):0.001955321672,H11N9_Avian_CY097312_A/greater_scaup/Wisconsin/4234/2009|2009.929:0.00412289999):0.0003686307744,((H6N1_Avian_CY139561_A/mallard/Nova_Scotia/01013/2010|2010.718:-7.32097249e-05,H6N1_Avian_CY138483_A/blue-winged_teal/Nova_Scotia/01000/2010|2010.718:0.0007434039696):3.659687018e-05,H6N1_Avian_CY138475_A/blue-winged_teal/Prince_Edward_Island/00849/2010|2010.671:-3.659687018e-05):0.003025256968):0.001445519367,H3N8_Avian_CY097361_A/American_green-winged_teal/Wisconsin/2690/2009|2009.800:0.0005720836606):0.001874909112,H8N4_Avian_CY190686_A/American_black_duck/Maryland/08OS1725/2008|2008.899:0.002883302007):0.001931157614,(H6N8_Avian_CY190030_A/American_green-winged_teal/Maryland/06MD700/2006|2006.803:0.001711004577,H3N8_Avian_KP636479_A/American_black_duck/Maine/44411/532/2008|2008.500:0.002340028564):8.130214298e-05):0.00069655806,(((((H5N2_Avian_GQ923432_A/duck/Pennsylvania/446080-7/2006|2006.500:-8.564202882e-05,H5N2_Avian_GQ923424_A/duck/Pennsylvania/446080-6/2006|2006.500:0.0007551698056):0.003430558395,H5N2_Avian_GQ117140_A/duck/New_York/445743/2006|2006.500:0.001297120294):0.0001349725092,H5N2_Avian_CY036037_A/Muscovy_duck/New_York/62095-1/2006|2006.367:-0.0001450094485):7.262852789e-05,H5N2_Avian_GQ117132_A/chicken/New_York/439235/2006|2006.500:-7.262852789e-05):0.00390767533,H5N2_Avian_FJ686741_A/mallard/Maryland/897/2004|2004.500:0.0001443249386):0.0001425615781):0.001042672882,(((H3N8_Avian_CY125384_A/green-winged_teal/New_Brunswick/03483/2009|2009.616:-1.979227676e-17,H3N8_Avian_CY125336_A/ring-necked_duck/Nova_Scotia/03378/2009|2009.600:1.979227676e-17):1.320097976e-17,H3N8_Avian_CY125392_A/ring-necked_duck/New_Brunswick/03400/2009|2009.603:-1.320097976e-17):0.0002488242771,H3N8_Avian_CY125568_A/blue-winged_teal/Prince_Edward_Island/03912/2009|2009.630:0.003113773134):0.008026635733):0.001541044655,(((H2N5_Avian_CY149399_A/glaucous_gull/Iceland/1382/2011|2011.814:-0.000116609607,H2N5_Avian_CY149639_A/white-rumped_sandpiper/Canada/2541/2011|2011.625:0.001461410097):7.168245363e-05,H2N5_Avian_CY149423_A/great_black-backed_gull/Iceland/1395/2011|2011.814:0.0005978453231):0.0002939660566,H3N5_Avian_CY149647_A/ruddy_turnstone/Canada/02937/2011|2011.660:0.0003770938047):0.007629331766):0.0006478169219,(((H11N9_Avian_CY045298_A/mallard/Quebec/11111/2006|2006.633:0.0005447462716,H12N5_Avian_CY190326_A/mallard/Maryland/06OS2334/2006|2006.885:0.002142173941):0.0001528383654,(H5N2_Avian_KJ018201_A/chicken/New_Jersey/251-4/2008|2008.085:0.0007329563128,H5N2_Avian_KJ018193_A/chicken/New_Jersey/577-6/2008|2008.233:-6.342853605e-05):0.006663571301):0.001182813127,((H6N2_Avian_CY203816_A/mallard/Maryland/08OS1390/2008|2008.652:0.002210432182,H6N1_Avian_CY078340_A/mallard/Minnesota/Sg-00220/2007|2007.701:0.001831227186):0.001020272059,H11N3_Avian_CY133872_A/mallard/Missouri/10MO0550/2010|2010.992:0.005091904187):0.00127483713):0.002351646937):0.001406599196,H2N1_Avian_FJ686717_A/mallard/Ohio/362/2003|2003.500:0.002691093885):0.007642779623,((((H10N7_Avian_EU743389_A/ruddy_turnstone/NJ/203/2004|2004.500:-3.347105754e-17,H10N7_Avian_EU743405_A/ruddy_turnstone/NJ/350/2004|2004.500:3.347105754e-17):-2.87087974e-17,H10N7_Avian_CY144871_A/sanderling/New_Jersey/1148674/2004|2004.373:2.87087974e-17):-4.788023826e-18,H10N7_Avian_CY005259_A/shorebird/DE/122/2004|2004.373:4.788023826e-18):0.006457925296,H6N2_Avian_CY020784_A/mallard/Ohio/666/2002|2002.630:0.005852316937):0.005694369017):0.001414134004,(H5N2_Avian_GQ923216_A/mallard/Minnesota/464334/2006|2006.500:0.0100634109,H10N5_Avian_CY149487_A/black-headed_gull/Iceland/1298/2011|2011.808:0.02242793598):0.004368213067):0.002152754208,H5N2_Avian_JQ990150_A/parrot/Guangdong/258/2004|2004.992:0.007610031074):0.001012735886,((H3N6_Avian_EU743539_A/mallard/MN/259/1999|1999.500:0.002441895955,H4N8_Avian_FJ517317_A/mallard/MN/327/1999|1999.500:0.002953634584):0.005387471803,H7N3_Avian_CY139700_A/mallard/Minnesota/182761/1998|1998.666:0.00773816784):0.000121939467):0.002122422799,(((((H10N5_Avian_CY144790_A/ruddy_turnstone/Delaware/AI00-1121/2000|2000.384:0.0007016661502,H10N4_Avian_CY137035_A/shorebird/Delaware_Bay/267/2000|2000.367:-3.296925517e-05):1.650439332e-05,H10N4_Avian_CY137027_A/shorebird/Delaware_Bay/260/2000|2000.367:-1.650439332e-05):8.262103261e-06,H10N4_Avian_CY144798_A/ruddy_turnstone/New_Jersey/AI00-1143/2000|2000.367:-8.262103261e-06):5.68298906e-05,H10N4_Avian_CY144806_A/red_knot/Delaware/AI00-1269/2000|2000.395:0.0006135015768):0.008701578778,((H2N3_Avian_CY003947_A/mallard/Alberta/201/1996|1996.619:0.002580106397,H3N6_Avian_EU743563_A/pintail/Minnesota/479/1999|1999.500:0.006928055999):0.0002089041845,(H10N7_Avian_CY004355_A/mallard/Alberta/209/2003|2003.597:0.008440143282,H2N1_Avian_FJ686725_A/mallard/Ohio/363/2003|2003.500:0.004578035088):0.0005075191662):0.0002930574841):0.0003325935889):0.0006655708984,((((((((((H9N2_Avian_CY079649_A/northern_shoveler/Interior_Alaska/8BM3470/2008|2008.666:0.0002454665198,H9N2_Avian_KX377331_A/greater_white-fronted_goose/Alaska/81081/2008|2008.386:0.0004240612569):0.001802673512,H9N2_Avian_KC693646_A/white-fronted_goose/Korea/20-36/2007|2007.951:0.00294042711):0.001686920081,H5N2_Avian_GQ923264_A/snow_goose/Montana/466771-4/2006|2006.500:0.001694884046):0.00284998981,H9N2_Avian_KC209501_A/wild_bird/Korea/8G39/2005|2005.844:0.003970881352):0.001639541639,H6N2_Avian_CY020824_A/mallard/Maryland/172/2002|2002.482:0.00449670357):0.005585837585,H4N6_Avian_EU871887_A/mallard/Minnesota/269/1999|1999.500:0.001315188573):0.005367365012,(H2N9_Avian_CY003963_A/blue-winged_teal/Alberta/16/1997|1997.811:0.006203078924,H6N2_Avian_CY016159_A/gadwall/Ohio/37/1999|1999.789:0.006852553612):0.0001983107144):0.0005746859454,H10N7_Avian_CY005234_A/mallard/ALB/196/1996|1996.619:0.003847674472):0.0006850577566,(H5N2_Avian_CY139676_A/mallard/Minnesota/355779/2000|2000.500:0.001343509677,H5N2_Avian_FJ357072_A/mallard/MN/1/2000|2000.500:0.0006742872441):0.008285091845):0.001957162841,H10N7_Avian_EU743325_A/northern_shoveler/TX/56/2000|2000.500:0.00813619294):0.002974720526):0.001023345496,((((H5N2_Avian_KC790094_A/duck/BC/8038/2006|2006.956:0.0007311072781,H5N2_Avian_CY047707_A/blue-winged_teal/Saskatchewan/22542/2007|2007.627:-6.157950135e-05):0.001316666469,H5N2_Avian_GQ923136_A/Guinea_fowl/Oregon/459674-5/2006|2006.500:0.0007057584281):0.006635811521,H3N1_Avian_CY102787_A/mallard/Alberta/192/2004|2004.614:0.005023719381):0.0006037210801,(H3N8_Avian_CY015503_A/pintail/Alaska/279/2005|2005.608:0.001543886472,H3N8_Avian_CY089551_A/pintail/Alaska/315/2005|2005.608:0.001815458775):0.005634457486):0.003291656487):0.0006202896241,(((((((H4N6_Avian_CY128815_A/mallard/Nova_Scotia/02446/2007|2007.655:0.0006784661903,H4N6_Avian_CY128807_A/mallard/Nova_Scotia/02238/2007|2007.500:0.0006612558312):2.720346582e-05,H4N6_Avian_CY129129_A/American_black_duck/New_Brunswick/02726/2007|2007.715:0.0006451967791):4.967429113e-05,H4N6_Avian_CY128937_A/American_black_duck/Prince_Edward_Island/02684/2007|2007.633:-5.077729124e-05):0.002785096922,H7N4_Avian_CY203624_A/mallard/Maryland/06OS101/2006|2006.041:0.002613805764):0.0003916939911,(((H5N2_Avian_GQ923552_A/quail/New_York/501360/2007|2007.500:0.002103214534,H5N2_Avian_GQ117244_A/duck/New_York/489761/2007|2007.500:0.0005837056782):9.340707919e-05,H5N2_Avian_GQ117164_A/turkey/New_York/465977/2006|2006.500:-9.493916373e-05):0.003313998962,H11N1_Avian_CY021184_A/mallard/Ohio/1851/2005|2005.500:0.003473942226):0.00114877812):0.0003401212408,H10N4_Avian_CY190302_A/mallard/Maryland/06OS194/2006|2006.055:0.00228726213):0.008459200023,H7N6_Avian_GU186477_A/Northern_shoveler/NC/6412-052/2005|2005.500:0.01714307417):0.01208891199):0.0008551368845):0.0008742322943,H6N5_Avian_CY144368_A/red_knot/New_Jersey/828235/2001|2001.500:0.02354106016):0.0003719854196,((((((((((((((((((((((((((((H5N2_Avian_MG964721_A/chicken/Nebraska/15-019197-1/2015|2015.441:6.375439531e-18,H5N2_Avian_KT002506_A/turkey/Iowa/14319-1/2015|2015.329:-6.375439531e-18):-6.378301039e-18,H5N2_Avian_MG964737_A/chicken/South_Dakota/15-015847-3/2015|2015.362:6.378301039e-18):0,H5N2_Avian_MG964449_A/chicken/Iowa/15-014294-1/2015|2015.334:0):1.91520953e-17,H5N2_Avian_MG965825_A/turkey/South_Dakota/15-017406-1/2015|2015.400:-1.91520953e-17):2.554760398e-17,H5N2_Avian_KT762941_A/chicken/Nebraska/15-017990-5/2015|2015.405:-2.554760398e-17):0.0006706358412,H5N2_Avian_MG964353_A/Canada_goose/Michigan/15-019873-5/2015|2015.458:0.0006690861803):1.422981565e-05,((H5N2_Avian_MG964753_A/chicken/Wisconsin/15-014400-1/2015|2015.337:1.277954561e-17,H5N2_Avian_KT762949_A/chicken/Wisconsin/15-011595-1/2015|2015.266:-1.277954561e-17):4.474853037e-17,H5N2_Avian_KU201937_A/snowy_owl/Wisconsin/198399/2015|2015.279:-4.474853037e-17):0.0006568300456):2.903744372e-05,H5N2_Avian_KU201944_A/Canada_goose/Kansas/197850/2015|2015.195:0.0006414937589):6.000950367e-05,H5N2_Avian_MG964345_A/Canada_goose/Michigan/15-018340-2/2015|2015.422:-6.056100372e-05):3.029443033e-05,H5N2_Avian_MG964689_A/chicken/Missouri/15-014275-1/2015|2015.321:-3.029443033e-05):1.515418581e-05,H5N2_Avian_KT762893_A/turkey/North_Dakota/15-011420-13/2015|2015.271:-1.515418581e-05):7.580581439e-06,H5N2_Avian_MG964825_A/snow_goose/Kentucky/15-012967-2/2015|2015.186:-7.580581439e-06):3.792036593e-06,H5N2_Avian_MG964817_A/ring-necked_duck/Kentucky/15-012967-1/2015|2015.186:-3.792036593e-06):4.45339972e-05,(H5N2_Avian_MG965665_A/turkey/Minnesota/15-017044-1/2015|2015.395:1.241122683e-17,H5N2_Avian_MG964665_A/chicken/Minnesota/15-014297-1/2015|2015.329:-1.241122683e-17):0.001295310104):0.0002688290962,H5N2_Avian_KT762917_A/turkey/North_Dakota/15-013049-1/2015|2015.301:0.001752288455):0.0004998168132,H5N2_Avian_MG965769_A/turkey/Missouri/15-007513-1/2015|2015.178:0.0001681277173):0.000298135224,H5N2_Avian_KU201929_A/Coopers_hawk/Minnesota/198225/2015|2015.282:0.0003729246372):0.0003976479447,(((H5N2_Avian_MG964761_A/falcon/Missouri/15-009166-2/2015|2015.189:-8.65253418e-05,H5N2_Avian_KU201609_A/snow_goose/Missouri/15-011246-1/2015|2015.200:0.0007567195865):0.0004244323571,H5N2_Avian_KR234031_A/chicken/Kansas/8395-3/2015|2015.192:0.0009176873654):0.0007585099987,H5N2_Avian_KX838900_A/mallard/Alaska/AH0088535/2016|2016.611:0.00533968578):0.0002708167267):0.0002986651973,(((((((((((((((((((((H5N2_Avian_KT762885_A/chicken/Montana/15-010559-1/2015|2015.247:0.001385846538,H5N2_Avian_KP739382_A/chicken/Washington/61-9/2014|2014.995:0.00129778382):3.640399257e-05,H5N2_Avian_KR233991_A/chicken/Washington/3490-18/2015|2015.077:0.001982402553):2.83593585e-05,H5N2_Avian_KP795738_A/chicken/BC/FAV9/2014|2014.921:0.0006392957619):1.750005496e-05,H5N2_Avian_KU201697_A/mallard/Oregon/AH0008887/2015|2015.016:0.00065490019):1.137817581e-05,H5N2_Avian_KU201913_A/mallard/Washington/195810/2014|2014.975:0.0006578605228):7.728727475e-06,H5N2_Avian_KU201713_A/mallard/Idaho/AH0007412/2015|2015.044:0.0006633311338):9.712547189e-06,H5N2_Avian_KU201817_A/mallard/Oregon/195547/2014|2014.973:0.0006613473141):1.369700343e-05,H5N2_Avian_KU201785_A/mallard/Oregon/AH0003821/2014|2014.967:0.0006573628578):7.053449097e-05,H5N2_Avian_KP739398_A/turkey/Washington/61-22/2014|2014.995:-7.195603405e-05):3.599496381e-05,H5N2_Avian_MG964801_A/peregrine_falcon/Idaho/15-001362-3/2015|2015.022:-3.599496381e-05):1.800596328e-05,H5N2_Avian_KR233999_A/chicken/Oregon/A01819044/2015|2015.112:-1.800596328e-05):9.007226328e-06,H5N2_Avian_KP795730_A/chicken/BC/FAV8/2014|2014.921:-9.007226328e-06):4.50573751e-06,H5N2_Avian_MG964729_A/chicken/Oregon/15-005256-1/2015|2015.115:-4.50573751e-06):2.25393193e-06,H5N2_Avian_MG964809_A/red-tailed_hawk/Washington/15-002551-2/2015|2015.022:-2.25393193e-06):1.127498055e-06,H5N2_Avian_MG964369_A/chicken/Idaho/15-001711-7/2015|2015.038:-1.127498055e-06):5.640153236e-07,H5N2_Avian_KU201673_A/Northern_shoveler/Oregon/AH0007337/2015|2015.005:-5.640153236e-07):2.821409358e-07,H5N2_Avian_KU201721_A/mallard/Idaho/AH0007413/2015|2015.044:-2.821409358e-07):1.411371678e-07,H5N2_Avian_MG964769_A/goose/Washington/15-001678-1/2015|2015.036:-1.411371678e-07):5.926943908e-05,H5N2_Avian_KU201849_A/mallard/Washington/196865/2015|2015.025:0.000610925037):0.0001680122022,(H5N2_Avian_MG964361_A/Canada_goose/Wyoming/15-009285-1/2015|2015.203:0.000475963178,H5N2_Avian_KR234023_A/turkey/Arkansas/7791-1/2015|2015.181:0.0008637588434):0.0005032683707):0.0001656831583,H5N2_Avian_KR150910_A/pheasant/Washington/3147-2/2015|2015.068:0.001850862863):0.000382230211):0.0007597669651,H5N2_Avian_KU201921_A/Canada_goose/Washington/197619/2014|2014.995:0.001257075141):0.001046244411,((((H11N9_Avian_MG280479_A/green-winged_teal/Mississippi/16OS6098/2016|2016.967:0.007232952055,H1N1_Avian_CY206784_A/mallard/Southcentral_Alaska/12ML01045/2014|2014.726:0.0009311024233):0.0002025439901,H5N2_Avian_KT338413_A/American_green-winged_teal/Alaska/472/2014|2014.773:-0.0002031906207):0.0003011054316,H6N1_Avian_KY131330_A/northern_pintail/Alaska/UGAI15-6994/2015|2015.721:0.003775078956):0.0002704517791,H1N1_Avian_CY206696_A/mallard/Southcentral_Alaska/12ML00957/2014|2014.715:0.001076446327):0.0009658796913):0.006051021279,(((((((((((((H4N6_Avian_CY167023_A/northern_shoveler/Illinois/11OS4707/2011|2011.805:0.001785027285,H7N3_Avian_KT887387_A/blue-winged_teal/Louisiana/UGAI14-523/2014|2014.255:0.003626577211):0.0002706975655,H3N8_Avian_CY186735_A/blue-winged_teal/Illinois/12OS2929/2012|2012.685:0.001076110869):0.0001195839819,((H3N6_Avian_CY186882_A/blue-winged_teal/Ohio/12OS2229/2012|2012.682:0.004846617702,H3N6_Avian_CY206255_A/blue-winged_teal/Texas/AI12-3834/2012|2012.707:0.001938191395):5.333098884e-05,H14N3_Avian_KY644352_A/blue-winged_teal/Guatemala/CIP049H105-31/2011|2011.934:0.0006076236581):0.0001738223308):0.0001404049448,(H4N8_Avian_CY206086_A/blue-winged_teal/Texas/AI11-3817/2011|2011.712:-9.269963937e-18,H4N8_Avian_CY206190_A/blue-winged_teal/Texas/AI11-4963/2011|2011.712:9.269963937e-18):0.001230495723):0.000130066861,((H3N3_Avian_KY644395_A/blue-winged_teal/Guatemala/CIP049H104-93/2011|2011.915:0.001229397478,H1N3_Avian_KX960384_A/blue-winged_teal/Guatemala/CIP049H102-18/2011|2011.860:0.0001103245439):0.003772631096,H4N6_Avian_CY166707_A/mallard/Wisconsin/11OS4310/2011|2011.844:0.003020651352):0.0005515428803):0.0001107777622,H5N3_Avian_CY167049_A/northern_pintail/Illinois/11OS4796/2011|2011.805:0.001910530264):7.018334536e-05,H2N3_Avian_CY167006_A/mallard/Illinois/11OS4420/2011|2011.866:0.002629898299):4.316839042e-05,H4N8_Avian_CY206590_A/blue-winged_teal/Louisiana/UGAI14-2115/2014|2014.699:0.006113452146):0.0002545794894,((((H7N3_Avian_KY551246_A/northern_shoveler/Louisiana/AH0036366/2016|2016.041:-3.780767584e-05,H7N3_Avian_KY551254_A/American_green-winged_teal/Louisiana/AH0036368/2016|2016.041:0.0007080019206):0.003377497174,H4N2_Avian_KY561144_A/mallard/Ohio/15OS5718/2015|2015.803:0.0006683178212):0.004609211283,H6N8_Avian_KJ568082_A/American_green-winged_teal/Ohio/13OS2060/2013|2013.721:0.00219339034):0.0008728197636,H6N2_Avian_CY166365_A/mallard/Illinois/11OS4121/2011|2011.805:0.004649219122):0.000963649388):0.0002513691117,H1N1_Avian_CY186694_A/northern_shoveler/Illinois/12OS5138/2012|2012.800:0.002528932353):0.0001708827604,(H10N7_Avian_MG280561_A/scoter/Maryland/16OS2525/2016|2016.879:0.00896833259,H4N6_Avian_CY235358_A/cinnamon_teal/Utah/UGAI16-2006/2016|2016.630:0.007544794726):0.0005991158569):0.0004220313122,((((H4N8_Avian_CY206531_A/blue-winged_teal/Texas/AI13-4076/2013|2013.710:0.0001490980132,H4N8_Avian_CY206465_A/blue-winged_teal/Texas/AI13-3942/2013|2013.710:0.0005204297635):0.002937268345,H4N8_Avian_CY205198_A/mallard/Maryland/13OS0611/2013|2013.477:0.005223866481):0.001329134483,H3N8_Avian_KY644374_A/blue-winged_teal/Guatemala/CIP049H109-38/2012|2012.874:0.001370715485):0.001028852167,H4N2_Avian_KY644340_A/blue-winged_teal/Guatemala/CIP049H109-06/2012|2012.874:0.004427749607):0.0001880570672):0.0003984564943,(H5N1_Avian_CY186670_A/mallard/Illinois/12OS5080/2012|2012.800:0.00289884798,H5N2_Avian_CY186791_A/American_green-winged_teal/Mississippi/12OS5061/2012|2012.934:0.002509323393):0.001852747196):0.0004117835225):0.003058595683,((((((((((H4N8_Avian_MG599641_A/duck/Alberta/36/2016|2016.605:0.001790654195,H4N5_Avian_KY990771_A/mallard_duck/California/UCD738/2016|2016.586:0.002917792034):0.0009845098962,H3N8_Avian_KX351572_A/mallard/California/UCD840/2015|2015.600:0.003767236244):0.005263139917,(H7N3_Avian_KY551192_A/ruddy_turnstone/New_Jersey/UGAI15-4215/2015|2015.400:0.0006358865014,H7N3_Avian_KY551184_A/ruddy_turnstone/New_Jersey/UGAI15-3933/2015|2015.392:0.0007030964215):0.006479126812):0.001096838916,H4N6_Avian_KJ567922_A/blue-winged_teal/Iowa/13OS2338/2013|2013.721:0.006152061305):0.001623606287,(((((H2N2_Avian_CY205022_A/mallard/Maryland/11OS3856/2011|2011.041:-3.638130691e-05,H2N2_Avian_CY191262_A/mallard/Maryland/12OS565/2012|2012.074:0.0007059090836):1.820251177e-05,H2N2_Avian_CY205030_A/mallard/Maryland/11OS3951/2011|2011.071:-1.820251177e-05):0.00145904182,H2N2_Avian_CY191014_A/mallard/Maryland/11OS3829/2012|2012.041:-0.0001142413297):5.721411334e-05,H2N1_Avian_CY191038_A/American_black_duck/Maryland/11OS3978/2012|2012.071:-5.721411334e-05):2.86267585e-05,H2N1_Avian_CY191030_A/American_black_duck/Maryland/11OS3898/2012|2012.044:-2.86267585e-05):0.003784671324):8.851448946e-05,H5N9_Avian_CY133788_A/mallard/Missouri/10MO084/2010|2010.874:0.002103553302):0.0001323964792,H3N2_Avian_CY133104_A/blue-winged_teal/Wisconsin/10OS2862/2010|2010.751:0.002578038935):7.331452359e-05,H7N9_Avian_CY133652_A/northern_shoverl/Mississippi/11OS145/2011|2011.019:0.002628688004):0.0001363729627,H3N2_Avian_CY186914_A/blue-winged_teal/Ohio/12OS2154/2012|2012.704:0.005313339677):0.0002831790148,((((H7N3_Avian_CY206849_A/mallard/Southcentral_Alaska/15ML00267/2015|2015.203:8.337455414e-05,H7N3_Avian_CY206841_A/mallard/Southcentral_Alaska/15ML00249/2015|2015.137:0.0005853223409):0.000754817439,H11N9_Avian_CY206857_A/mallard/Southcentral_Alaska/15ML00407/2015|2015.288:0.002613588625):0.0006375326188,(H10N7_Avian_KX949541_A/green-winged_teal/Alaska/UGAI15-6394/2015|2015.679:0.001108180882,H10N7_Avian_KY131385_A/northern_shoveler/Alaska/UGAI15-7315/2015|2015.742:0.0009061473842):0.003447159194):0.002265282378,(H10N7_Avian_KM373939_A/Northern_shoveler/Alaska/ND0006934/2013|2013.367:0.00407532715,H10N7_Avian_KY131172_A/northern_pintail/Alaska/856/2013|2013.726:0.008921148957):0.0008664744854):0.002193260886):0.0002986330495):0.0008536925286,(((((((H5N2_Avian_CY097179_A/mallard/Illinois/3974/2009|2009.792:0.001283672874,H3N6_Avian_CY133343_A/mallard/Wisconsin/10OS3866/2010|2010.866:0.002779880914):0.0004431315129,(H11N9_Avian_CY140470_A/mallard/Minnesota/Sg-00930/2008|2008.707:-2.010021883e-17,H3N6_Avian_CY140502_A/green-winged_teal/Minnesota/Sg-01000/2008|2008.693:2.010021883e-17):0.0008939021618):0.0005816702663,H4N8_Avian_CY141108_A/red-necked_grebe/Minnesota/AI10-2528/2010|2010.597:0.0007649072053):0.0007807955304,(H1N1_Avian_KF424059_A/mallard/Minnesota/Sg-00627/2008|2008.573:0.001953981655,H1N1_Avian_KF424035_A/northern_shoveler/Minnesota/Sg-00651/2008|2008.578:5.629329325e-05):0.0005735770902):0.0005075888858,((H1N1_Avian_CY120614_A/mallard/California/3134/2010|2010.896:0.002216739513,H6N1_Avian_CY177024_A/American_wigeon/California/3741/2012|2012.803:0.007314702257):0.002434315871,H4N4_Avian_CY094344_A/northern_shoveler/California/10024/2008|2008.970:0.0002797546628):0.0001973865922):0.0003456854593,H3N8_Avian_CY103486_A/mallard/Alberta/507/2008|2008.600:0.003043161957):0.001095384259,(H3N6_Avian_CY205118_A/mallard/Maryland/12OS1518/2012|2012.605:0.000187406427,H3N6_Avian_CY205134_A/mallard/Maryland/12OS1526/2012|2012.605:0.0004821213497):0.00906345046):0.0005082683853):0.001713416512,(H5N2_Avian_CY094616_A/mallard/California/5276/2009|2009.573:-5.03217235e-18,H5N2_Avian_CY094592_A/mallard/California/5222/2009|2009.567:5.03217235e-18):0.005749351507):0.001074242882,((((H12N8_Avian_CY203664_A/mallard/Maryland/06OS480/2006|2006.463:0.006432500629,H11N9_Avian_CY021248_A/american_black_duck/Ohio/1823/2005|2005.500:0.000325348834):0.001039185912,H7N3_Avian_CY039597_A/northern_shoveler/California/HKWF2031/2008|2008.060:0.007183046099):0.0009254612423,(H12N6_Avian_CY103073_A/mallard/Alberta/221/2006|2006.603:2.853585284e-18,H12N5_Avian_CY103081_A/mallard/Alberta/224/2006|2006.603:-2.853585284e-18):0.003143143974):0.0005245648418,((H1N9_Avian_CY146427_A/ruddy_turnstone/New_Jersey/AI09-1381/2009|2009.408:-1.818407513e-17,H1N9_Avian_CY137917_A/shorebird/Delaware_Bay/351/2009|2009.381:1.818407513e-17):0.001372210903,(H1N3_Avian_CY138124_A/ring-billed_gull/Quebec/G139/2010|2010.375:0.0006950529538,H1N3_Avian_CY138100_A/ring-billed_gull/Quebec/G018/2010|2010.359:0.0006470667687):0.008159898829):0.007921854738):0.0006160270304):0.001989629675,(((((((((((H12N5_Avian_KY983162_A/American_wigeon/California/HS010/2015|2015.811:0.001410410288,H5N2_Avian_KY284497_A/gadwall/Arkansas/15OS7729/2015|2015.962:0.0006019036791):0.003825355216,H9N2_Avian_CY206688_A/mallard/Southcentral_Alaska/12ML00951/2014|2014.715:0.0009145166177):0.001779036187,H4N6_Avian_CY206776_A/mallard/Southcentral_Alaska/12ML01039/2014|2014.726:0.002293996612):0.0005014888468,H5N2_Avian_KX351704_A/American_wigeon/California/COL041/2014|2014.795:0.006330253559):0.0002410582091,((H3N8_Avian_CY206704_A/mallard/Southcentral_Alaska/12ML00974/2014|2014.715:-5.224578939e-17,H3N8_Avian_CY206760_A/mallard/Southcentral_Alaska/12ML01012/2014|2014.723:5.224578939e-17):0.002129190671,H4N8_Avian_CY206720_A/mallard/Southcentral_Alaska/12ML00992/2014|2014.723:0.001237584223):0.001809730855):0.0003628255247,H10N7_Avian_KP896500_A/harlequin_duck/Alaska/250/2014|2014.170:0.00511241705):0.002247962945,(H5N2_Avian_CY133912_A/northern_shoveler/California/2815/2011|2011.825:0.0006219395222,H3N8_Avian_KY130836_A/northern_pintail/Alaska/500/2012|2012.740:0.006135909941):0.0001747788045):0.0005532457391,H11N2_Avian_CY157289_A/mallard/California/3070/2012|2012.595:0.005077964422):0.0001912782244,H11N2_Avian_CY134176_A/mallard/California/2571P/2011|2011.611:0.001812668337):0.0007348723202,((((H11N2_Avian_KT338514_A/glaucous-winged_gull/Alaska/670/2014|2014.723:0.001444204852,H11N2_Avian_KT338314_A/emperor_goose/Alaska/50/2014|2014.718:-0.0001044828309):0.003271428776,H3N3_Avian_KT338350_A/American_green-winged_teal/Alaska/306/2014|2014.693:0.002163707613):0.0009489474892,H4N6_Avian_KY131338_A/northern_pintail/Alaska/UGAI15-6995/2015|2015.721:0.00870382678):0.001113023722,(H2N3_Avian_CY206817_A/mallard/Southcentral_Alaska/12ML01535/2014|2014.877:0.004563464189,H4N6_Avian_MF046388_A/duck/Alberta/31/2016|2016.605:0.005637717692):0.0003066401478):0.0009433773447):0.00316931784,(H7N7_Avian_KY551356_A/American_wigeon/Utah/AH0067123/2015|2015.918:0.002412443659,H6N1_Avian_MG280510_A/green-winged_teal/Tennessee/17OS0651/2017|2017.066:0.01056614116):0.00507971152):0.005546096833):0.003771236301,(H3N6_Avian_CY144638_A/ruddy_turnstone/New_Jersey/1321394/2005|2005.386:-0.0001481274183,H3N6_Avian_CY102836_A/shorebird/Delaware_Bay/148/2005|2005.378:0.00148784944):0.01905169184):0.009606858938):0.00222137743,(((((((((((((((((((((((H11N2_Avian_CY127649_A/shorebird/Delaware_Bay/75/2001|2001.373:2.045463075e-17,H5N2_Avian_CY144247_A/ruddy_turnstone/New_Jersey/828212/2001|2001.500:-2.045463075e-17):0.0001009569495,H12N7_Avian_CY144263_A/ruddy_turnstone/Delaware/471599/2001|2001.500:0.0005685708272):0.00261543701,(H11N2_Avian_CY144287_A/ruddy_turnstone/Delaware/828213/2001|2001.500:0.002514624554,H11N2_Avian_CY144279_A/semi-palmated_sandpiper/Delaware/828234/2001|2001.500:0.002209595061):0.0007670123248):0.001164714506,(((H6N1_Avian_CY144173_A/ruddy_turnstone/New_Jersey/AI00-1049/2000|2000.370:-0.0001338952206,H12N5_Avian_EU743491_A/ruddy_turnstone/Delaware/1444/2000|2000.500:0.002151692141):6.69419124e-05,H6N1_Avian_CY127625_A/shorebird/Delaware_Bay/259/2000|2000.367:-6.69419124e-05):0.0002051671319,H6N1_Avian_CY144165_A/laughing_gull/New_York/AI00-470/2000|2000.414:0.002483687698):0.0001959905059):0.000346547867,H6N1_Avian_CY127617_A/gull/Delaware_Bay/18/2000|2000.364:0.002011147015):0.0005729984817,(((((H9N2_Avian_CY102731_A/shorebird/Delaware_Bay/127/2003|2003.378:0.001062313574,H9N1_Avian_CY004423_A/laughing_gull/Delaware_Bay/5/2003|2003.378:0.0009554833465):0.000302629437,H9N5_Avian_CY102739_A/shorebird/Delaware_Bay/246/2003|2003.381:0.002396202862):0.0002595437494,((H9N5_Avian_CY144459_A/ruddy_turnstone/Delaware/AI03-165/2003|2003.384:0.0004262421874,H9N2_Avian_CY144486_A/ruddy_turnstone/Delaware/AI03-114/2003|2003.384:0.002939739982):0.0009266282404,H9N1_Avian_CY102747_A/shorebird/Delaware_Bay/283/2003|2003.381:0.001094062329):0.0004247685636):0.001468490148,(H9N9_Avian_CY144392_A/ruddy_turnstone/New_Jersey/650599/2002|2002.384:0.0007618679735,H1N9_Avian_CY137308_A/shorebird/Delaware_Bay/39/2002|2002.381:-9.234019679e-05):0.0005512836229):0.005314910793,H5N8_Avian_CY144239_A/ruddy_turnstone/New_Jersey/828227/2001|2001.500:0.002799405876):0.003649256763):0.001589013893,(H6N2_Avian_CY127665_A/shorebird/Delaware_Bay/208/2001|2001.375:0.002549977956,H6N2_Avian_CY127657_A/shorebird/Delaware_Bay/124/2001|2001.373:0.002172347211):0.006057150593):0.01426288429,((H11N2_Avian_CY127376_A/shorebird/Delaware_Bay/58/1996|1996.367:0.0005574792897,H10N2_Avian_CY136883_A/shorebird/Delaware_Bay/63/1996|1996.367:0.001460317631):9.903186907e-05,H10N2_Avian_CY136923_A/laughing_gull/Delaware_Bay/245/1996|1996.367:0.0005680876648):0.002409967017):0.0052608024,(((((H6N6_Avian_CY020856_A/mallard/Ohio/664/2002|2002.630:5.734808198e-17,H4N6_Avian_CY020776_A/mallard/Ohio/655/2002|2002.630:-5.734808198e-17):0.0002198120298,H4N6_Avian_CY020736_A/mallard/Maryland/750/2002|2002.652:0.001119170893):0.0005995346648,H1N6_Avian_CY020864_A/blue-winged_teal/Ohio/907/2002|2002.682:0.0007463690373):0.0001323332162,H4N6_Avian_CY020728_A/mallard/Ohio/667/2002|2002.630:0.001206761342):0.001030645188,((H1N1_Avian_EU026061_A/mallard/Maryland/369/2002|2002.500:0.001375406485,H1N1_Avian_EU743579_A/mallard/Maryland/02-184/2002|2002.500:0.0006344245493):0.00265055599,H5N2_Avian_EU980504_A/mallard/MD/185/2003|2003.500:0.00276163537):0.0003341612923):0.01872710983):3.310134808e-05,(H1N1_Avian_EU026105_A/duck/NY/13152-13/1994|1994.500:0.005882406437,H6N8_Avian_CY021200_A/green-winged_teal/Ohio/80/1993|1993.500:0.00437401261):0.0007681844095):0.001168752521,((((H3N6_Avian_CY017712_A/mallard/Ohio/156/1990|1990.795:0.003400557796,H3N6_Avian_CY101782_A/mallard/Alberta/35/1992|1992.608:0.005431302537):0.0001222483606,H10N7_Avian_GU186504_A/turkey/VA/31409/1991|1991.500:0.008091586888):0.0003436743347,H10N6_Avian_CY089560_A/mallard/Ohio/42/1989|1989.797:0.0002745729977):0.0006678092518,H1N1_Avian_CY136748_A/ruddy_turnstone/New_Jersey/147/1990|1990.397:0.001703976634):0.0005242662204):0.000172471478,(((H1N1_Avian_CY136851_A/red_knot/Delaware_Bay/221/1994|1994.389:2.894267763e-17,H1N8_Avian_CY136859_A/red_knot/Delaware_Bay/240/1994|1994.389:-2.894267763e-17):0.005289654889,(H3N2_Avian_CY102103_A/red_knot/Delaware_Bay/252/1994|1994.389:0.0006497215902,H3N8_Avian_CY102014_A/ruddy_turnstone/Delaware_Bay/176/1994|1994.386:2.047265449e-05):0.007045804519):0.003435751447,H2N3_Avian_CY117190_A/duck/Pennsylvania/9411697/1996|1996.500:0.007675153034):0.002970406817):0.0005986982072,((H6N2_Avian_CY139732_A/mallard/Minnesota/182718/1998|1998.666:0.0004758123174,H11N9_Avian_CY020952_A/mallard/Ohio/209/1998|1998.500:0.002886785093):0.0009662653715,H11N9_Avian_CY139748_A/mallard/Minnesota/182722/1998|1998.666:0.001059352583):0.01095176667):0.0004567810362,(((((H1N2_Avian_CY136809_A/ruddy_turnstone/Delaware_Bay/154/1994|1994.386:-6.363741943e-05,H1N4_Avian_CY136793_A/ruddy_turnstone/Delaware_Bay/150/1994|1994.386:0.0007331651962):0.0006303571719,H1N1_Avian_CY136764_A/ruddy_turnstone/Delaware_Bay/82/1994|1994.386:0.001392067725):0.009119251004,(H3N8_Avian_FJ517298_A/mallard/Minnesota/354/1999|1999.500:0.0007148756002,H3N1_Avian_EU743519_A/mallard/MN/330/1999|1999.500:0.003318684074):0.005458459764):0.001311314108,H1N2_Avian_CY136835_A/ruddy_turnstone/Delaware_Bay/181/1994|1994.386:0.00625483431):0.001460234489,H11N9_Avian_CY021664_A/mallard/Ohio/173/1990|1990.500:0.001555002267):0.002943529467):0.000388810297,H11N3_Avian_GQ257421_A/chicken/New_Jersey/4236-18/1993|1993.500:0.01410048184):0.001258022653,(((((((((H4N2_Avian_CY015462_A/green-winged_teal/Ohio/344/1986|1986.827:2.504430589e-17,H4N6_Avian_CY015470_A/mallard/Ohio/83/1986|1986.811:-2.504430589e-17):0.0006335140755,H11N3_Avian_CY018018_A/mallard/Ohio/102/1986|1986.811:0.002048709465):0.001217471465,H3N8_Avian_CY020936_A/northern_shoveler/Ohio/35/1986|1986.500:0.001487497954):0.0001171114057,((H1N1_Avian_EU743146_A/turkey/MO/21939/1987|1987.500:0.005577038949,H5N2_Avian_CY014875_A/black_duck/New_York/184/1988|1988.500:0.003249683458):0.0004494287986,H1N1_Avian_CY012803_A/mallard/Ohio/171/1990|1990.795:0.0134363935):0.0001726972776):0.0003753388718,((H3N8_Avian_CY016398_A/mallard/Ohio/264/1986|1986.852:0.0005698319943,H5N2_Avian_CY011251_A/wigeon/Ohio/379/1988|1988.786:0.007558121676):6.107074229e-05,H11N9_Avian_CY020944_A/mallard/Ohio/568/1987|1987.500:0.000610671038):0.0001559556871):0.0003169974877,H4N6_Avian_CY017704_A/mallard/Ohio/324/1988|1988.781:0.004886014857):0.0005520073183,(H3N6_Avian_CY101622_A/herring_gull/New_Jersey/159/1990|1990.397:0.002493651725,H10N7_Avian_CY136740_A/ruddy_turnstone/New_Jersey/146/1990|1990.397:0.004953668625):0.001526417066):0.0009468452358,(((H6N2_Avian_CY136705_A/mallard/Alberta/260/1987|1987.649:0.0006743187392,H6N2_Avian_CY136697_A/mallard/Alberta/238/1987|1987.633:0.0006656701815):3.531836044e-05,H6N2_Avian_CY004518_A/coot/Alberta/134/1987|1987.614:-3.58672509e-05):1.795194376e-05,H6N2_Avian_CY004526_A/mallard_duck/ALB/294/1987|1987.649:-1.795194376e-05):0.003640207596):0.0005699007904,H3N6_Avian_CY101630_A/laughing_gull/New_Jersey/180/1990|1990.397:0.008435386519):0.0009447507284):0.0008970361915,H2N5_Avian_CY003955_A/mallard/Alberta/202/1996|1996.619:0.01378743279):0.002106713421,((H4N6_Avian_CY178441_A/duck/Wisconsin/2731/1985|1985.500:-1.157235726e-17,H4N6_Avian_CY178449_A/duck/Wisconsin/2736/1985|1985.500:1.157235726e-17):0.003674982208,(H2N1_Avian_CY017696_A/mallard/Ohio/30/1986|1986.800:0.0008910028624,H2N1_Avian_CY021128_A/mallard/Ohio/37/1986|1986.500:0.001121311105):0.005174526803):0.00317189933):0.002942470285,((((((((((((H5N2_Avian_KM455906_A/chicken/Hidalgo/1433-6/2005|2005.500:0.003914967248,H5N2_Avian_KM455914_A/chicken/Durango/1433-8/2005|2005.500:0.01040113452):0.001376479268,H5N2_Avian_GU050162_A/yellow-headed_Amazon/California/500658/2007|2007.500:0.0175588554):0.005341545802,H5N2_Avian_KM657860_A/chicken/Aguascalientes/IA13/2010|2010.285:0.02183289355):0.005519557526,((H5N2_Avian_KM455938_A/chicken/Mexico/1433-13/2006|2006.500:0.01742033019,H5N2_Avian_KM455922_A/chicken/Durango/1433-9/2006|2006.500:0.01349981578):0.003100634857,H5N2_Avian_AB261854_A/chicken/Ibaraki/1/2005|2005.500:0.01233519372):0.002996603):0.00259026953,H5N2_Avian_GU186560_A/chicken/Guatemala/194573/2002|2002.500:0.007561740457):0.0109949805,H5N2_Avian_CY005841_A/chicken/Chis/15224/1997|1997.195:0.004339098796):0.002650002094,H5N2_Swine_KU141373_A/swine/Mexico/GtoDMZC02/2014|2014.792:0.002204498987):0.001389140008,H5N2_Avian_FJ610111_A/chicken/Jalisco/14589-660/1994|1994.500:0.006283290469):0.001548873092,H5N2_Avian_FJ610097_A/chicken/Puebla/14587-644/1994|1994.500:0.01018901961):0.009688041236,((((H3N8_Avian_CY101835_A/mallard/Alberta/72/1993|1993.625:-0.0001429203082,H3N8_Avian_CY102175_A/pintail/Alberta/114/1995|1995.597:0.002155258641):0.0008180900453,H3N8_Avian_CY102135_A/mallard/Alberta/31/1994|1994.603:0.001891562799):0.004493082408,H3N6_Avian_CY101774_A/mallard/Alberta/129/1991|1991.649:0.0009714410272):0.0007079493375,H4N6_Avian_CY101670_A/mallard/Alberta/12/1991|1991.603:0.0009756521201):0.003420512565):0.002923981636,H6N1_Avian_CY004261_A/pintail/ALB/179/1993|1993.915:0.01138276178):0.01389792712,(((((H6N6_Avian_CY004149_A/pintail/Alberta/189/82|1982.605:0.001365529723,H6N4_Avian_CY004181_A/blue-winged_teal/ALB/685/1982|1982.633:0.0006467842443):2.312609483e-05,H6N6_Avian_CY004157_A/widgeon/ALB/256/1982|1982.614:-2.312609483e-05):1.157546744e-05,H6N6_Avian_CY004173_A/mallard/Alberta/289/82|1982.616:-1.157546744e-05):5.793957091e-06,H6N6_Avian_CY004165_A/blue-winged_teal/ALB/266/1982|1982.614:-5.793957091e-06):0.005419519504,H6N2_Avian_CY180615_A/mallard/Saskatchewan/36/1981|1981.500:0.001353082373):0.004094498214):0.0009600830348):0.002278475505,((((((((((((((H11N7_Avian_CY127571_A/shorebird/Delaware_Bay/284/1999|1999.392:1.04594122e-17,H6N2_Avian_CY102593_A/shorebird/Delaware_Bay/287/1999|1999.392:-1.04594122e-17):6.976364612e-18,H11N7_Avian_CY127563_A/shorebird/Delaware_Bay/273/1999|1999.392:-6.976364612e-18):0.0007699693764,(H6N2_Avian_CY127456_A/shorebird/Delaware_Bay/75/1999|1999.392:0.0007166445767,H3N2_Avian_CY102503_A/shorebird/Delaware_Bay/212/1999|1999.392:0.001976745647):0.001269577227):0.007817568054,((H6N8_Avian_CY127416_A/ruddy_turnstone/Delaware_Bay/69/1998|1998.375:0.002569692934,H6N8_Avian_CY127440_A/shorebird/Delaware_Bay/194/1998|1998.378:0.000123697289):0.0003130065804,H6N8_Avian_CY015130_A/ruddy_turnstone/Delaware/105/1998|1998.375:0.00238156027):0.0004036654109):0.002389663116,((H11N2_Avian_CY127539_A/shorebird/Delaware_Bay/191/1999|1999.392:0.001369653167,H11N2_Avian_CY127512_A/shorebird/Delaware_Bay/181/1999|1999.392:0.001326927483):0.0009444379224,H7N3_Avian_CY144295_A/laughing_gull/New_York/AI00-2455/2000|2000.414:0.004468095023):0.001629136541):0.0002924541933,(((H6N2_Avian_CY013866_A/green-winged_teal/Ohio/178/1999|1999.808:0.0008895028749,H11N2_Avian_CY017848_A/green-winged_teal/Ohio/81/1999|1999.500:0.001122835457):0.001297979786,H3N9_Avian_CY139756_A/mallard/Minnesota/182749/1998|1998.666:0.001394612624):0.0008788297736,H5N2_Avian_CY016614_A/mallard/Maryland/789/2002|2002.652:0.005243750882):0.003911694284):0.003036810223,H10N7_Avian_CY136891_A/shorebird/Delaware_Bay/72/1996|1996.367:0.005424234238):0.0006958947895,(H3N8_Avian_CY102295_A/shorebird/Delaware_Bay/239/1998|1998.378:0,H3N8_Avian_CY102279_A/shorebird/Delaware_Bay/210/1998|1998.378:0):0.006879354865):0.001530362156,H4N6_Avian_CY102167_A/mallard/Alberta/43/1995|1995.592:0.004406267094):0.002263673492,(H6N8_Avian_CY127099_A/mallard/Alberta/32/1994|1994.603:0.006666778688,H3N6_Avian_CY013266_A/pintail/Alaska/53/2005|2005.600:0.01413670548):0.002351073645):0.0006161824672,H4N3_Avian_CY004899_A/blue-winged_teal/ALB/136/1990|1990.638:0.006782242956):0.0006918412791,((((((H10N8_Avian_CY020904_A/longtail_duck/Maryland/295/2005|2005.926:5.430208145e-18,H10N8_Avian_CY020912_A/common_scoter/Maryland/297/2005|2005.926:-5.430208145e-18):0.009971943651,H3N3_Avian_CY045274_A/mallard/Quebec/16485/2005|2005.630:0.002295216172):0.002288032726,((H11N9_Avian_CY021472_A/mallard/Maryland/1124/2005|2005.500:1.335170173e-16,H11N9_Avian_CY081303_A/mallard/Maryland/1111/2005|2005.485:-1.335170173e-16):0.003592674806,H2N3_Avian_CY095183_A/duck/New_York/53294-6/2005|2005.337:0.00591548759):0.005508005481):0.001780105701,H7N3_Avian_CY018904_A/blue-winged_teal/Ohio/658/2004|2004.666:0.005818759316):0.006983037969,H1N1_Avian_CY136939_A/pintail/Alberta/140/1996|1996.584:0.007839681194):0.004744038133,((((H10N7_Avian_CY005087_A/pintail/Alberta/129/1993|1993.915:0.004237264295,H6N8_Avian_CY127027_A/pintail/Alberta/87/1993|1993.625:0.005289125007):0.0003668738234,H1N1_Avian_EU735805_A/quail/IN/38685/1993|1993.500:0.00370811816):0.0001983412645,H6N8_Avian_CY127123_A/mallard/Alberta/232/1994|1994.619:0.007668327574):0.001465153945,((H6N2_Avian_CY139856_A/mallard/Minnesota/355777/2000|2000.500:0.002358506072,H6N6_Avian_CY139772_A/mallard/Minnesota/182751/1998|1998.666:0.003038858576):0.006352893287,H11N9_Avian_CY021656_A/black_duck/Ohio/161/1999|1999.500:0.01175396827):0.004060911057):0.0009499313309):0.0009597639415):0.0009029302696,H3N8_Avian_CY102343_A/mallard/Alberta/242/1998|1998.608:0.01354785436):0.002693384919,(((((((H4N2_Avian_CY139764_A/mallard/Minnesota/182772/1998|1998.666:0.002757324587,H1N1_Avian_CY136976_A/mallard/Alberta/119/1998|1998.595:0.0006088468569):0.00053657469,H2N1_Avian_CY117384_A/mallard/Alberta/33/2001|2001.567:0.006950533363):0.002219807998,H10N7_Avian_CY136968_A/mallard/Alberta/71/1998|1998.592:0.003224481923):0.002194486447,H11N9_Avian_GQ257376_A/mallard/Minnesota/249/2000|2000.500:0.005360595317):0.002672906871,H10N7_Avian_CY136960_A/mallard/Alberta/90/1997|1997.578:0.008420113591):0.003122508438,((((H3N6_Avian_CY102755_A/pintail/Alberta/166/2003|2003.586:0.001548158964,H6N5_Avian_CY004277_A/mallard/Alberta/154/2003|2003.586:0.001811917317):0.001047219704,(H4N6_Avian_CY102811_A/mallard/Alberta/251/2004|2004.619:0.0007339785133,H4N6_Avian_CY102795_A/mallard/Alberta/226/2004|2004.619:-6.378426859e-05):0.004378569786):0.001518998964,H3N8_Avian_CY102803_A/mallard/Alberta/241/2004|2004.619:0.003930802266):0.0065061317,H5N2_Avian_CY047499_A/mallard/British_Columbia/07826/2005|2005.660:0.007910247294):0.004356420198):0.001494281263,(H10N7_Avian_CY005252_A/mallard/Alberta/208/2000|2000.630:0.007260971268,H7N7_Avian_CY185989_A/mallard/Minnesota/19033/1999|1999.468:0.003652415483):0.007735043278):0.00395824981):0.003354745221):0.001264247704,((((H2N2_Avian_CY116934_A/chicken/Pennsylvania/24825/1991|1991.277:0.003031482801,H2N2_Avian_CY116950_A/guinea_fowl/New_Jersey/30701/1991|1991.425:0.001674498066):0.001137028368,H2N2_Avian_CY116942_A/chicken/New_York/29878/1991|1991.411:0.003960082453):0.001879552122,(H2N2_Avian_CY116926_A/guinea_fowl/New_Jersey/26146/1990|1990.258:0.0006985659995,H2N2_Avian_CY116910_A/chicken/Connecticut/13657/1990|1990.027:-2.986910448e-05):0.0001348813627):0.006612404865,(H6N2_Avian_CY126923_A/ruddy_turnstone/Delaware_Bay/255/1991|1991.392:0.006189054265,H7N3_Avian_CY185840_A/shorebird/Delaware_Bay/2696/1988|1988.638:0.002656225945):0.001788485062):0.003586323257):0.002784766833,((((((H5N2_Avian_GQ923304_A/northern_pintail/California/469993/2006|2006.500:0.001974233626,H5N9_Avian_CY056271_A/mallard/California/39/2005|2005.633:0.001388363785):0.004028098624,H7N9_Avian_KX827376_A/mallard/Alberta/177/2004|2004.614:0.004169365681):0.003134851761,H4N8_Avian_CY020768_A/black_duck/Maryland/834/2002|2002.655:0.00233837337):0.005014767694,(H6N1_Avian_CY015479_A/mallard/Ohio/249/1998|1998.792:0.001951843543,H6N2_Avian_CY018010_A/green-winged_teal/Ohio/203/1998|1998.792:0.002768599553):0.001229685102):0.001987138669,H3N8_Avian_CY102183_A/lesser_scaup/Alberta/206/1995|1995.611:0.005851324581):0.003576002326,(((H3N6_Avian_CY139882_A/mallard/Minnesota/346242/2000|2000.500:-4.174751679e-18,H3N6_Avian_EU743547_A/mallard/MN/99/2000|2000.500:4.174751679e-18):0.008270347968,H7N3_Avian_CY139924_A/blue-winged_teal/Texas/578585/2002|2002.500:0.01039840541):0.001442867043,(H2N3_Avian_CY117222_A/silkie_chicken/Pennsylvania/9600897/1996|1996.500:0.005413373974,H7N9_Avian_CY127256_A/ruddy_turnstone/Delaware_Bay/220/1995|1995.384:0.002035386656):0.003113479196):0.002775921806):0.0006811374233):0.0005507396601,(((((((((((((((((((H6N8_Avian_KY131156_A/northern_pintail/Alaska/792/2013|2013.726:0.001448766109,H6N8_Avian_KY131188_A/northern_pintail/Alaska/916/2013|2013.737:0.001914803087):0.0005225221976,H3N8_Avian_KY131105_A/northern_pintail/Alaska/619/2013|2013.707:0.001496277698):0.001180576704,H5N3_Avian_KT338322_A/mallard/Alaska/103/2014|2014.704:0.002882414543):0.001195673915,H7N3_Avian_KY131097_A/northern_pintail/Alaska/568/2013|2013.718:0.006581358611):0.002448648085,H6N1_Avian_CY098231_A/aquatic_bird/Korea/CN20/2009|2009.871:0.003578444662):0.00271273747,(H4N8_Avian_CY136290_A/northern_pintail/Interior_Alaska/9BM12153R0/2009|2009.500:0.0008773457897,H4N6_Avian_CY079664_A/northern_pintail/Interior_Alaska/8BM3608/2008|2008.704:0.0004623762317):0.000329015472):0.001177833323,((((H12N5_Avian_CY079190_A/mallard/Interior_Alaska/8MP0792R1/2008|2008.630:2.337311631e-17,H7N3_Avian_CY080210_A/northern_pintail/Interior_Alaska/8MP0262R2/2008|2008.600:-2.337311631e-17):4.199247001e-05,H1N1_Avian_CY093658_A/mallard/California/8843/2008|2008.844:0.001972335797):0.002201985208,H4N6_Avian_CY045426_A/mallard/Interior_Alaska/7MP1050R1/2007|2007.690:-0.0001772131433):0.000265262259,H4N5_Avian_CY077407_A/northern_pintail/Interior_Alaska/7MP1067R1/2007|2007.704:0.0004065689154):0.0003130730797):0.001083582164,(H1N1_Avian_CY137685_A/mallard/Alberta/66/2007|2007.627:2.731347302e-05,H1N1_Avian_CY078934_A/mallard/Interior_Alaska/7MP0172/2007|2007.614:0.004697907854):0.001020331581):0.0004411727551,((H1N9_Avian_CY093761_A/northern_shoveler/California/9140/2008|2008.882:0.004018140905,H1N1_Avian_KX714467_A/American_green-winged_teal/Alaska/137946/2009|2009.712:0.00137989915):0.001216445354,H4N1_Avian_CY079672_A/northern_pintail/Interior_Alaska/8BM3723/2008|2008.737:0.0001278418888):0.00231355248):0.001313766895,H10N3_Avian_CY032689_A/northern_shoveler/California/HKWF1370/2007|2007.945:0.007466453264):0.0009466360571,H11N9_Avian_CY094112_A/mallard/California/6517/2008|2008.844:0.009544754921):0.004218100948,(((((H7N3_Avian_KC669390_A/cinnamon_teal/Mexico/2817/2006|2006.123:0.002976704128,H5N2_Avian_GQ923248_A/mallard/Michigan/466547-5/2006|2006.500:0.003798945062):0.0006458935071,(H2N3_Avian_CY141163_A/mallard/Minnesota/AI08-3437/2008|2008.584:-1.46202209e-17,H2N3_Avian_CY140191_A/mallard/Minnesota/Sg-00782/2008|2008.584:1.46202209e-17):0.009664735583):0.000321494752,H4N6_Avian_CY139964_A/mallard/Minnesota/AI06-1135/2006|2006.500:0.002371643106):0.0006321266083,((H11N9_Avian_CY093674_A/mallard/California/10125/2008|2008.948:0.001132428151,H11N2_Avian_CY094512_A/northern_pintail/California/6791/2008|2008.874:0.002909231217):0.001726179835,(H2N3_Avian_CY117424_A/mallard/Alberta/419/2009|2009.638:2.847866676e-17,H2N3_Avian_CY103530_A/mallard/Alberta/421/2009|2009.638:-2.847866676e-17):0.00370345248):0.006996606746):0.0002661906747,H2N3_Avian_CY139956_A/mallard/Minnesota/AI06-1029/2006|2006.500:0.008017109416):0.0007644121343):0.00111325926,((((((((((((((H11N1_Avian_CY145934_A/laughing_gull/New_Jersey/AI09-271/2009|2009.367:-7.764758395e-05,H11N1_Avian_CY145886_A/ruddy_turnstone/New_Jersey/AI09-151/2009|2009.356:0.0007471753607):0.000648213455,(H1N1_Avian_CY146144_A/ruddy_turnstone/New_Jersey/AI09-775/2009|2009.405:0.0007855321407,H6N1_Avian_CY127858_A/shorebird/Delaware_Bay/231/2009|2009.381:-0.000115337896):0.0006969809784):2.315096093e-05,H6N1_Avian_CY146112_A/ruddy_turnstone/Delaware/AI09-666/2009|2009.403:0.001324362731):4.049630562e-05,H6N1_Avian_CY145982_A/ruddy_turnstone/New_Jersey/AI09-377/2009|2009.364:0.0006257245443):7.434804498e-05,H6N1_Avian_CY127882_A/shorebird/Delaware_Bay/478/2009|2009.384:-7.503436426e-05):0.0005712142684,H11N1_Avian_CY127890_A/shorebird/Delaware_Bay/549/2009|2009.384:0.000686283097):0.005645633413,(H11N9_Avian_KT932371_A/ruddy_turnstone/Ilha_de_Canelas/A17/2008|2008.899:0.0007877282826,H11N9_Avian_KT932365_A/ruddy_turnstone/Ilha_de_Canelas/A08/2008|2008.899:0.0005519937389):0.002256490235):0.005137410064,(((((H5N1_Avian_CY077113_A/ruddy_turnstone/Delaware/103/2007|2007.386:1.265065597e-05,H5N1_Avian_GU186520_A/ruddy_turnstone/DE/509531/2007|2007.500:0.0006560462391):0.0006221055032,(H5N1_Avian_CY144750_A/ruddy_turnstone/New_Jersey/AI07-699/2007|2007.605:0.000692138503,H5N1_Avian_CY043931_A/shorebird/Delaware/472/2007|2007.392:0.001320175464):0.0007229415118):3.921254024e-05,H6N1_Avian_CY144758_A/ruddy_turnstone/New_Jersey/AI07-296/2007|2007.567:0.0006292809224):3.146669199e-05,H5N1_Avian_CY144742_A/ruddy_turnstone/New_Jersey/AI07-69/2007|2007.564:0.00131371385):6.976586808e-05,H6N1_Avian_CY127786_A/ruddy_turnstone/Delaware_Bay/136/2007|2007.386:0.0006018263951):0.001139544417):0.001013042731,(H11N9_Avian_CY146306_A/ruddy_turnstone/New_Jersey/AI09-1164/2009|2009.408:0.002458105294,H6N2_Avian_CY127898_A/shorebird/Delaware_Bay/707/2009|2009.422:0.01128293099):0.01030835192):0.0008489028065,H9N1_Avian_CY077177_A/shorebird/Delaware/554/2007|2007.392:0.003545397293):0.00183602717,((H1N8_Avian_CY190566_A/snow_goose/Delaware/07OS201/2007|2007.123:0.002794157275,H2N2_Avian_CY190342_A/mallard/Maryland/06OS2460/2006|2006.953:0.004647970023):0.003792117974,(H3N6_Avian_CY203704_A/mallard/Maryland/06OS1207/2006|2006.597:0.0009509778422,H3N6_Avian_CY028695_A/mallard/Maryland/1235/2006|2006.500:0.00173594237):0.00521436578):0.001371886657):0.00263989876,H2N3_Avian_CY045290_A/mallard/Quebec/11063/2006|2006.630:0.009587852302):0.0009026200925,H5N2_Avian_CY203648_A/mallard/Maryland/06OS471/2006|2006.463:0.005246898863):0.0009299243607,H7N3_Avian_CY076424_A/northern_shoveler/California/28327/2007|2007.071:0.01197430706):0.0009773284044):0.0005466021557,((((((((((((H1N1_Avian_CY146104_A/ruddy_turnstone/New_Jersey/AI09-626/2009|2009.397:1.761676204e-17,H1N7_Avian_CY146039_A/ruddy_turnstone/New_Jersey/AI09-525/2009|2009.397:-1.761676204e-17):0,(H1N1_Avian_CY137877_A/shorebird/Delaware_Bay/324/2009|2009.381:5.869828466e-18,H1N8_Avian_CY145878_A/ruddy_turnstone/New_Jersey/AI09-119/2009|2009.381:-5.869828466e-18):0):0,(H1N7_Avian_CY146015_A/ruddy_turnstone/New_Jersey/AI09-464/2009|2009.397:-1.760221476e-17,H1N7_Avian_CY137977_A/shorebird/Delaware_Bay/771/2009|2009.422:1.760221476e-17):0):2.939771352e-17,H1N7_Avian_CY137813_A/shorebird/Delaware_Bay/226/2009|2009.381:-2.939771352e-17):7.058371547e-17,H1N1_Avian_CY137805_A/shorebird/Delaware_Bay/170/2009|2009.381:-7.058371547e-17):6.09986502e-05,H1N7_Avian_CY146136_A/ruddy_turnstone/Delaware/AI09-769/2009|2009.403:0.0006085291265):0.0001824422725,H1N8_Avian_CY146120_A/ruddy_turnstone/New_Jersey/AI09-710/2009|2009.386:0.0004886175888):0.000693861006,(H6N8_Avian_CY202821_A/mallard/Maryland/09OS1002/2009|2009.518:0.000913487025,H6N8_Avian_CY202829_A/mallard/Maryland/09OS1025/2009|2009.518:0.0004252984419):0.0006491258914):0.0001403934592,H11N8_Avian_CY145902_A/ruddy_turnstone/New_Jersey/AI09-169/2009|2009.348:0.001203608661):0.0005080098888,(((H11N8_Avian_CY127874_A/shorebird/Delaware_Bay/257/2009|2009.381:0.0003124586798,H11N1_Avian_CY127866_A/shorebird/Delaware_Bay/236/2009|2009.381:0.001705338241):0.0001660050442,H11N8_Avian_CY145910_A/ruddy_turnstone/New_Jersey/AI09-194/2009|2009.362:0.0005038370705):0.0004659675743,H1N8_Avian_CY137961_A/shorebird/Delaware_Bay/655/2009|2009.414:0.0002062572615):0.0005007909476):0.009810370212,((((H10N1_Avian_CY146031_A/ruddy_turnstone/New_Jersey/AI09-474/2009|2009.405:2.100102513e-05,H11N9_Avian_CY146290_A/ruddy_turnstone/New_Jersey/AI09-1144/2009|2009.408:0.0006485267516):0.001344003813,H10N7_Avian_CY146047_A/ruddy_turnstone/New_Jersey/AI09-549/2009|2009.397:0.001343085618):0.0007758098815,H10N7_Avian_CY146363_A/ruddy_turnstone/Delaware/AI09-1268/2009|2009.416:0.001921878168):7.386983061e-05,(H10N1_Avian_CY137901_A/shorebird/Delaware_Bay/342/2009|2009.381:-3.167352463e-17,H10N1_Avian_CY137885_A/shorebird/Delaware_Bay/338/2009|2009.381:3.167352463e-17):0.0005942973624):0.00611673886):0.003765395967,H10N3_Avian_CY053792_A/northern_shoveler/California/JN587/2006|2006.929:0.009840242209):0.002498433909):0.001499455125,(H2N3_Avian_FJ686797_A/mallard/Maryland/296/2003|2003.500:0.0006858131472,H2N3_Avian_GQ257506_A/mallard/Maryland/320/2003|2003.500:0.0006531697757):0.008859411484):0.004565071106,((H7N3_Avian_EU084930_A/chicken/NY/14714-2/1999|1999.500:0.007593493066,H5N2_Avian_EU084939_A/Duck/NY/44018-1/2000|2000.500:0.01820274545):0.001346501046,(H5N2_Avian_EU084952_A/Duck/NY/185502/2002|2002.500:0.001042957624,H5N2_Avian_GQ257436_A/duck/New_York/492652/2007|2007.500:0.009147754124):0.005452278505):0.002823106641):0.001074905174,(((H12N5_Avian_CY004382_A/mallard/Alberta/52/1997|1997.830:0.005612840261,H6N2_Avian_EU182254_A/chicken/California/431/2000|2000.500:0.01955212476):0.001611857613,H1N1_Avian_EU026113_A/duck/NJ/7717-70/1995|1995.500:0.001681906854):0.0008544648242,(H6N2_Avian_CY014883_A/chicken/New_York/14677-13/1998|1998.151:0.003988092205,H6N2_Avian_CY014891_A/duck/New_York/16873/1999|1999.395:0.004852665028):0.00198493343):0.00475610082):0.002884610156,H7N3_Avian_CY185748_A/mallard/Alberta/93/1996|1996.584:0.008331123498):0.003510366693,((H6N5_Avian_CY004253_A/mallard/ALB/199/1992|1992.915:-1.869849305e-17,H6N5_Avian_CY126995_A/mallard/Alberta/203/1992|1992.644:1.869849305e-17):0.001090626564,H3N9_Avian_CY101827_A/mallard/Alberta/54/1993|1993.625:0.007748118005):0.001040400115):0.0005021552571):0.001852266632):0.0008269420673,(((((H3N8_Avian_CY102426_A/ruddy_turnstone/Delaware_Bay/150/1999|1999.392:-3.771958783e-17,H3N2_Avian_CY102367_A/shorebird/Delaware_Bay/106/1999|1999.392:3.771958783e-17):8.492542658e-17,H3N8_Avian_CY102527_A/ruddy_turnstone/Delaware_Bay/244/1999|1999.392:-8.492542658e-17):0.004123342216,H10N7_Avian_CY136984_A/shorebird/Delaware_Bay/180/1999|1999.392:0.001988239084):0.01197269452,H6N3_Avian_CY139808_A/mallard/Minnesota/182750/1998|1998.666:0.004044042826):0.006084492334,H4N6_Avian_CY004949_A/pintail/Alberta/269/2001|2001.616:0.01383539344):0.002585310036):0.001565234349,(((((((((((((((((((((((((((((((H10N9_Avian_MF046354_A/ruddy_turnstone/Delaware_Bay/337/2016|2016.392:0.0006354575677,H6N5_Avian_CY241685_A/ruddy_turnstone/New_Jersey/UGAI16-2139/2016|2016.359:0.00204817279):0.0007198187871,H11N5_Avian_CY241456_A/ruddy_turnstone/New_Jersey/UGAI16-1492/2016|2016.364:-4.817939954e-05):0.0006624248067,H6N8_Avian_CY241661_A/ruddy_turnstone/New_Jersey/UGAI16-2120/2016|2016.359:0.00135474103):1.109800675e-05,H11N5_Avian_CY241308_A/ruddy_turnstone/New_Jersey/UGAI16-1303/2016|2016.384:0.0006578095673):0.000691558033,(((H10N1_Avian_CY241555_A/ruddy_turnstone/New_Jersey/UGAI16-1541/2016|2016.386:-1.795061056e-05,H10N5_Avian_MF046563_A/mallard/Alberta/447/2015|2015.608:0.0006866475056):9.001472352e-06,H10N1_Avian_CY241515_A/ruddy_turnstone/New_Jersey/UGAI16-1522/2016|2016.386:-9.001472352e-06):4.513896223e-06,H10N9_Avian_CY241300_A/ruddy_turnstone/New_Jersey/UGAI16-1299/2016|2016.384:-4.513896223e-06):0.0006533345012):0.001270335761,H7N3_Avian_KY551088_A/American_green-winged_teal/Texas/AH0040565/2016|2016.071:0.004091158668):0.0001599684105,H7N2_Avian_MG279765_A/Northern_shoveler/Mississippi/16OS6138/2016|2016.967:0.00391910676):0.0003252807134,(((((((H3N2_Avian_MH068570_A/ruddy_turnstone/New_Jersey/UGAI17-2786/2017|2017.386:0.001302576733,H9N2_Avian_MH068466_A/ruddy_turnstone/New_Jersey/UGAI17-2707/2017|2017.378:0.001386207523):0.00258129771,H4N6_Avian_MG280346_A/mallard_duck/Ohio/16OS0908/2016|2016.592:0.0001184704963):0.002477910348,H1N3_Avian_MG279929_A/mallard_duck/Tennessee/17OS0370/2017|2017.038:0.002942603714):0.001084316754,H1N1_Avian_KY561074_A/blue-winged_teal/Missouri/15OS6536/2015|2015.830:0.0006019803641):0.000446311448,H6N1_Avian_MG280166_A/pintail_duck/Illinois/16OS1650/2016|2016.805:0.001583199224):0.0004793697896,H7N7_Avian_KY550873_A/mallard/New_York/AH0081570/2016|2016.077:0.002898877409):0.0006770126776,H4N2_Avian_MG279934_A/green-winged_teal/Ohio/16OS3692/2016|2016.792:0.004110518434):0.0002519668493):4.294210249e-05,((H7N2_Avian_KY550968_A/mallard/Kentucky/AH00729344/2016|2016.126:0.004240225615,H1N9_Avian_MG280037_A/mallard_duck/Maryland/16OS2621/2016|2016.989:0.00184719062):0.0006626540662,H7N1_Avian_KY550913_A/mallard/Tennessee/AH0039713/2016|2016.063:0.002725182862):0.0003621332313):0.0001600135268,((((H9N4_Avian_MG280491_A/blue-winged_teal/Ohio/16OS1068/2016|2016.690:0.001295498512,H6N1_Avian_MG280453_A/green-winged_teal/Ohio/16OS0556/2016|2016.805:0.002769560512):6.461637068e-05,H1N1_Avian_MG280151_A/mallard_duck/Maryland/16OS2508/2016|2016.868:-7.805052587e-05):4.740024024e-05,(H7N3_Avian_MG280528_A/lesser_scaup/Illinois/17OS1577/2017|2017.200:0.0006261854232,H7N1_Avian_MG280100_A/green-winged_teal/Illinois/17OS1208/2017|2017.164:0.001386152909):0.001302293483):0.004973478066,(H2N3_Avian_MG279878_A/mallard_duck/Ohio/16OS0953/2016|2016.641:0.000646172716,H3N6_Avian_MG280242_A/green-winged_teal/Ohio/16OS1008/2016|2016.671:0.0006959470065):0.004627973408):0.0007037576236):0.0001590659956,(((((H1N1_Avian_MG279964_A/lesser_scaup/Illinois/17OS1579/2017|2017.200:0.003407305162,H11N3_Avian_MG280428_A/green-winged_teal/Tennessee/17OS0664/2017|2017.066:0.001313137934):5.130814435e-05,H10N7_Avian_MG279922_A/mallard_duck/Illinois/16OS4899/2016|2016.967:0.0006164641248):5.367403904e-05,H1N1_Avian_MG280587_A/green-winged_teal/Tennessee/17OS0732/2017|2017.066:-5.699396719e-05):0.0003590557294,H1N1_Avian_MG279899_A/mallard_duck/Illinois/16OS4499/2016|2016.910:0.002336350388):0.002245613174,((H7N7_Avian_KY551048_A/mallard/South_Dakota/AH0038067/2016|2016.003:0.0006926696516,H7N7_Avian_KY551040_A/mallard/South_Dakota/AH0038061/2016|2016.003:0.0006494500709):0.001495663372,H3N8_Avian_MG279890_A/blue-winged_teal/Illinois/16OS1724/2016|2016.693:0.00459619119):0.0004929938015):0.000196353431):0.0001055498608,H4N8_Avian_KY014029_A/blue-winged_teal/Texas/UGAI15-7060/2015|2015.710:0.002715603767):0.0004029204759,((((((((H1N1_Avian_KY284457_A/American_green-winged_teal/Ohio/15OS5188/2015|2015.721:0.001324921424,H5N2_Avian_KY561311_A/northern_pintail/Ohio/15OS5861/2015|2015.868:0.001358708934):1.80129686e-05,H2N9_Avian_KY561153_A/northern_pintail_duck/Ohio/15OS5942/2015|2015.868:0.000654207787):0.0006688482411,H2N9_Avian_KY583938_A/mallard/Ohio/15OS4177/2015|2015.616:0.00134965941):0.0006755286432,H1N1_Avian_KY583934_A/American_green-winged_teal/Ohio/15OS3630/2015|2015.677:0.001344756719):0.0004117536725,((H12N4_Avian_MG280054_A/mallard_duck/Ohio/16OS0921/2016|2016.592:0.0002089645085,H8N4_Avian_MG279732_A/mallard_duck/Ohio/16OS0841/2016|2016.584:0.001133155214):0.002206639445,H5N2_Avian_MG279966_A/American_wigeon/Ohio/16OS3736/2016|2016.805:0.00319267779):0.002336178417):0.0001457818816,((H3N1_Avian_KY583968_A/American_green-winged_teal/Ohio/15OS3625/2015|2015.677:0.0006871049059,H3N1_Avian_KY584008_A/mallard/Ohio/15OS3988/2015|2015.597:-1.757712916e-05):2.040315596e-05,(H3N8_Avian_MG279952_A/mallard_duck/Ohio/16OS0859/2016|2016.586:-1.075276537e-17,H3N8_Avian_MG280184_A/mallard_duck/Ohio/16OS0862/2016|2016.586:1.075276537e-17):0.00266450243):0.0003621330416):0.000195264257,H1N1_Avian_MG280068_A/black_duck/Deleware/16OS4338/2016|2016.940:0.006691673671):0.0005947281908,(H11N9_Avian_KY561291_A/mallard_duck/Ohio/15OS5361/2015|2015.792:-1.999468788e-05,H11N9_Avian_KY561236_A/common_black_duck/Ohio/15OS5780/2015|2015.811:0.0006901889326):0.001960407328):0.0006220336986):0.002401497977,((((((((H7N9_Avian_KY550803_A/cinnamon_teal/California/AH0079011/2016|2016.060:0.0009959931032,H4N6_Avian_CY235334_A/gadwall/Utah/UGAI16-1981/2016|2016.611:0.003053551025):0.0003686880788,H4N8_Avian_CY235342_A/cinnamon_teal/Utah/UGAI16-1985/2016|2016.611:0.002335983252):0.002184191302,H7N3_Avian_KY551024_A/American_green-winged_teal/Kansas/AH0068556/2015|2015.915:0.0008627274454):0.003166181797,H7N3_Avian_KY013858_A/blue-winged_teal/Louisiana/UGAI15-4814/2015|2015.696:0.002994667976):0.0004028843409,(H7N3_Avian_MG280041_A/Northern_shoveler/Mississippi/16OS6112/2016|2016.967:-7.785437508e-05,H7N3_Avian_MG279753_A/Northern_shoveler/Mississippi/16OS6142/2016|2016.967:0.001417843296):0.006936093195):0.0003422450066,H6N8_Avian_KY561166_A/green-winged_teal/Missouri/15OS6475/2015|2015.830:0.00385564678):0.0003070972301,(((H12N5_Avian_KY563730_A/green-winged_teal/Missouri/15OS6705/2015|2015.852:0.001362450806,H11N3_Avian_KY561220_A/American_green-winged_teal/Mississippi/15OS8008/2015|2015.973:0.003371297227):0.0005236868704,(H7N7_Avian_KY550818_A/northern_shoveler/California/AH0079568/2016|2016.071:0.002764752274,H5N3_Avian_KY983120_A/northern_shoveler/California/HS225/2015|2015.926:-8.112191609e-05):0.002194950231):0.002613062762,((H7N3_Avian_MG280111_A/mallard_duck/Illinois/16OS4580/2016|2016.956:0.002143844731,H7N3_Avian_MG279995_A/green-winged_teal/Illinois/17OS1400/2017|2017.181:0.004631804458):0.002259392495,H7N3_Avian_MG279940_A/mallard_duck/Ohio/16OS0869/2016|2016.586:0.006677575902):0.0007665829694):0.0001693271359):0.00134802958,((H10N7_Avian_CY202694_A/mallard/Ohio/14OS3237/2014|2014.896:0.002804659388,H10N7_Avian_KT887332_A/blue-winged_teal/Louisiana/UGAI14-252/2014|2014.241:0.001932991582):0.0003660555922,H10N7_Avian_KY063985_A/blue-winged_teal/Lousiana/UGAI14-1009/2014|2014.252:0.003007529511):0.0001693780346):7.179853452e-05):0.005275385751,((H7N1_Avian_CY185906_A/blue-winged_teal/Texas/AI12-909/2012|2012.178:0.003381070504,H5N3_Avian_CY167178_A/American_green-winged_teal/Mississippi/12OS191/2012|2012.041:0.003382997364):0.0002666117737,(H7N4_Avian_KX351726_A/northern_shoveler/California/LDC351/2015|2015.005:0.003450728659,H9N2_Avian_CY206768_A/mallard/Southcentral_Alaska/12ML01015/2014|2014.726:-9.065237799e-05):0.01226031373):0.0002958966649):0.002657767499,(((((((H4N6_Avian_KM373963_A/mallard/Idaho/ND0002643/2013|2013.636:0.001174195902,H3N8_Avian_KM373971_A/mallard/Idaho/ND0002644/2013|2013.636:0.0001679238201):0.0004603474445,H11N9_Avian_KX351605_A/northern_shoveler/California/1670V/2013|2013.003:0.0008824492878):0.001351604256,H1N1_Avian_KY828837_A/mallard/California/UCD343/2014|2014.611:0.007522012697):0.004738948121,H3N8_Avian_CY206222_A/blue-winged_teal/Texas/AI12-3655/2012|2012.710:0.003526916313):0.0005287773568,(((H7N3_Avian_KY550889_A/American_green-winged_teal/Indiana/AH0029607/2015|2015.830:0.001577546065,H7N3_Avian_KY551104_A/American_green-winged_teal/Texas/AH0058646/2016|2016.071:0.005889529703):0.0006582302913,(H11N9_Avian_KX351706_A/mallard/California/57889/2015|2015.537:0.001321,H11N9_Avian_KY828671_A/mallard/California/UCD1013/2015|2015.614:0.00271479117):0.002784296359):0.001330954446,H11N9_Avian_KY990799_A/mallard_duck/California/UCD690/2016|2016.584:0.005881357708):0.005835797907):0.0007988895029,(H3N7_Avian_MH068650_A/ruddy_turnstone/New_Jersey/UGAI17-2983/2017|2017.400:0.007526440153,H7N7_Avian_KY550984_A/mallard/Kentucky/AH0069753/2016|2016.088:0.001322675732):0.007153062254):0.001530198373,H4N6_Avian_CY186954_A/blue-winged_teal/Ohio/12OS3128/2012|2012.742:0.00588294754):0.002930908553):4.103808256e-05,((((((((((((((H5N1_Avian_MG280418_A/gadwall_duck/Tennessee/17OS0341/2017|2017.036:1.065281463e-17,H5N1_Avian_MG279853_A/black_duck/Tennessee/17OS0306/2017|2017.033:-1.065281463e-17):0.007528129307,H7N3_Avian_KY550921_A/mallard/Kentucky/AH0051748/2016|2016.063:0.002713270307):5.887268631e-05,H3N8_Avian_KY013937_A/blue-winged_teal/Texas/UGAI15-5934/2015|2015.729:-0.0001030110015):0.0001783288627,H4N6_Avian_KY583963_A/blue-winged_teal/Ohio/15OS4890/2015|2015.696:0.001181437769):0.0006091982544,((H1N1_Avian_MG279831_A/mallard_duck/Maryland/16OS2571/2016|2016.959:-2.887005883e-05,H6N1_Avian_MG280175_A/mallard_duck/Ohio/16OS2064/2016|2016.748:0.0006983978356):0.0001762021553,H3N2_Avian_MG279836_A/mallard_duck/Ohio/16OS4983/2016|2016.863:0.0004939920895):0.001415394013):0.0003106523373,H11N2_Avian_MG280436_A/pintail_duck/Illinois/16OS1842/2016|2016.805:0.003754464946):0.001191228052,(H10N7_Avian_MF046385_A/mallard/Alberta/464/2015|2015.608:0.0003607001916,H10N7_Avian_MF046374_A/mallard/Alberta/477/2015|2015.608:0.002999376089):0.007079675212):0.0005041652441,H7N3_Avian_KY013725_A/blue-winged_teal/Texas/UGAI15-0642/2015|2015.211:0.004247812285):0.0005668296168,(((H11N9_Avian_CY235310_A/mallard/Idaho/UGAI16-1962/2016|2016.627:0.0007229758867,H10N7_Avian_MF046216_A/American_black_duck/Alberta/118/2016|2016.608:0.00263636936):0.004062209982,H7N3_Avian_KY550795_A/northern_shoveler/California/AH0076719/2016|2016.030:0.002722998128):0.003987809875,H7N3_Avian_KT887284_A/ruddy_turnstone/New_Jersey/UGAI14-1343/2014|2014.378:0.002844604548):0.0006111128238):0.000114354259,(((((((H10N9_Avian_MG279955_A/Northern_shoveler/Mississippi/16OS6114/2016|2016.967:0.0007032964726,H10N7_Avian_MG280472_A/mallard_duck/Illinois/17OS1431/2017|2017.184:-3.376869582e-05):0.0005168818885,H10N7_Avian_MG279994_A/mallard_duck/Arkansas/16OS3645/2016|2016.956:0.0001541779728):0.002482447551,H10N3_Avian_MG280145_A/mallard_duck/Tennessee/17OS0706/2017|2017.066:0.004295475852):0.000483234884,(H7N3_Avian_MG280232_A/mallard_duck/Maryland/17OS0122/2017|2017.063:0,H7N3_Avian_MG279788_A/mallard_duck/Maryland/17OS0098/2017|2017.063:0):0.002902523268):0.0007266627502,(((H3N8_Avian_CY235205_A/mallard/Idaho/UGAI16-1930/2016|2016.627:0.002741875455,H5N2_Avian_CY213607_A/least_sandpiper/Southcentral_Alaska/16MB01323/2016|2016.356:0.004770381069):0.0005559166563,H3N5_Avian_CY241292_A/ruddy_turnstone/New_Jersey/UGAI16-1296/2016|2016.375:0.00283643314):0.001792427269,H3N8_Avian_CY235157_A/green-winged_teal/Idaho/UGAI16-1900/2016|2016.622:0.003639841222):0.001035302265):0.0007395003698,H1N1_Avian_MF046299_A/American_black_duck/Alberta/238/2016|2016.655:0.003488231925):0.001563602386,((((H12N5_Avian_KY990786_A/mallard_duck/California/UCD567/2016|2016.542:-6.18313689e-05,H12N5_Avian_KY990810_A/mallard_duck/California/UCD539/2016|2016.542:0.001403951091):0.0005457850813,H11N2_Avian_KY990791_A/mallard_duck/California/UCD728/2016|2016.586:0.0001268174062):0.004229406024,H10N2_Avian_KY828773_A/northern_shoveler/California/LDC192/2014|2014.921:0.001197750823):0.0005167906341,H3N8_Avian_KY561297_A/American_green-winged_teal/Mississippi/15OS7984/2015|2015.973:0.005608871381):0.001609694214):0.001540681251):0.003330451512,((((((((H4N6_Avian_CY206654_A/blue-winged_teal/Texas/UGAI14-3781/2014|2014.701:0.0006065795824,H4N6_Avian_CY206646_A/blue-winged_teal/Louisiana/UGAI14-3733/2014|2014.699:0.002081411583):0.000640728057,H7N3_Avian_KY551388_A/mallard/Utah/AH0066981/2016|2016.068:0.006857288749):0.003425561759,H3N8_Avian_CY206547_A/blue-winged_teal/Texas/AI13-4087/2013|2013.712:0.001352399854):0.0001098781662,(H4N6_Avian_CY206614_A/blue-winged_teal/Texas/UGAI14-2912/2014|2014.701:0.001167645712,H3N8_Avian_KY828742_A/mallard/California/UCD977/2015|2015.595:0.012511245):0.001364111235):0.0001345912536,H14N3_Avian_KY644470_A/blue-winged_teal/Guatemala/CIP049H113-07/2013|2013.025:0.001858313108):0.0005602918627,((((H4N8_Avian_KY013701_A/mallard/Minnesota/UGAI14-3457/2014|2014.690:0.002055566251,H4N8_Avian_KY013898_A/mallard/Minnesota/UGAI15-5040/2015|2015.693:0.001977603731):0.0001832226358,H4N8_Avian_KY013850_A/mallard/Minnesota/UGAI15-4803/2015|2015.693:0.001841198975):0.0005223559243,H4N2_Avian_CY187187_A/American_green-winged_teal/Wisconsin/12OS4281/2012|2012.781:0.001515839979):0.0008386227198,H7N3_Avian_KT887395_A/blue-winged_teal/Louisiana/UGAI14-816/2014|2014.277:0.00734353223):0.0004671727918):5.726541337e-05,((((H6N2_Avian_KY561229_A/American_green-winged_teal/Illinois/15OS5977/2015|2015.830:0.001314298869,H3N1_Avian_KY583800_A/blue-winged_teal/Illinois/15OS6152/2015|2015.825:0.0006980394637):0.001429137766,H4N6_Avian_KY583844_A/blue-winged_teal/Missouri/15OS4830/2015|2015.696:0.001943058103):0.003653754019,((H7N2_Avian_KY551120_A/American_green-winged_teal/Texas/AH0057366/2016|2016.079:-4.918952826e-18,H7N2_Avian_KY551112_A/American_green-winged_teal/Texas/AH0058651/2016|2016.071:4.918952826e-18):0.005973186454,H9N1_Avian_CY206606_A/blue-winged_teal/Louisiana/UGAI14-2494/2014|2014.710:0.0007962857904):0.01260469567):0.001271339415,H3N6_Avian_CY206287_A/blue-winged_teal/Texas/AI12-4448/2012|2012.712:0.001335688535):9.98323931e-05):0.0003098620409,H4N6_Avian_CY206360_A/blue-winged_teal/Texas/AI13-3557/2013|2013.704:0.001671170785):0.002166063109):0.001045585119,H1N3_Avian_CY133716_A/mallard/Mississippi/11OS34/2011|2011.016:0.00147745165):0.0005576629368,H7N4_Avian_CY133780_A/mallard/Missouri/10MO053/2010|2010.874:0.002811226081):0.0001375697687,(H5N2_Avian_CY186984_A/gadwall/Ohio/12OS5632/2012|2012.858:0.001357902694,H6N8_Avian_CY191286_A/mallard/Maryland/13OS3020/2014|2014.027:0.004050451584):0.00400855799):0.0008942308468):0.002646164122,((H4N9_Avian_CY139355_A/mallard/New_Brunswick/00879/2010|2010.696:0,H4N9_Avian_CY139372_A/American_black_duck/New_Brunswick/00886/2010|2010.699:0):0.006042957045,H4N6_Avian_CY132136_A/mallard/Ohio/10OS1319/2010|2010.584:0.000730854788):0.0007063783528):0.001076993085,(H14N6_Avian_CY133384_A/northern_shoveler/Missouri/10OS4673/2010|2010.945:0.005001733187,H2N3_Avian_CY132992_A/American_green-winged_teal/Illinois/10OS3343/2010|2010.827:0.006594122786):0.0003608609678):0.0001505049977,(((((H6N2_Avian_KY130593_A/northern_pintail/Alaska/224/2011|2011.712:0.001359924377,H8N8_Avian_KY130561_A/northern_pintail/Alaska/104/2011|2011.710:-2.020235552e-05):0.0006667954823,H6N2_Avian_KY130732_A/northern_pintail/Alaska/769/2011|2011.748:0.002035977144):4.866818436e-05,(H3N8_Avian_KY130740_A/green-winged_teal/Alaska/816/2011|2011.764:0.001354379136,H3N6_Avian_KY130537_A/northern_pintail/Alaska/52/2011|2011.704:0.001334405119):0.0006238022655):0.0006645783618,H1N1_Avian_CY094552_A/mallard/California/6768/2009|2009.814:0.0006832393059):7.528443969e-05,((H10N5_Avian_CY196028_A/American_green-winged_teal/Interior_Alaska/11BM00304/2011|2011.512:-1.982541115e-18,H10N5_Avian_CY196020_A/American_green-winged_teal/Interior_Alaska/11BM00293/2011|2011.512:1.982541115e-18):0.003389945643,H12N5_Avian_KY130641_A/northern_pintail/Alaska/325/2011|2011.715:0.0006609185623):0.001281069388):0.0007058785182):6.963064619e-05,((((((((((((((((H12N5_Avian_CY141100_A/mallard/Minnesota/AI10-2217/2010|2010.589:0.00123764986,H11N9_Avian_CY134378_A/mallard/California/198/2012|2012.016:0.006900359715):6.885968268e-05,H5N3_Avian_KY644362_A/blue-winged_teal/Guatemala/CIP049H105-05/2011|2011.934:0.008197651525):3.459770953e-05,H11N9_Avian_CY141146_A/mallard/Minnesota/AI10-2762/2010|2010.666:0.001286900853):7.713794513e-05,H3N6_Avian_CY205966_A/blue-winged_teal/Texas/AI11-3387/2011|2011.712:0.008152304472):0.000192671918,(H3N8_Avian_CY205576_A/blue-winged_teal/Louisiana/AI10-3481/2010|2010.701:0.006229629811,H6N9_Avian_CY167073_A/long-tailed_duck/Wisconsin/11OS4520/2011|2011.907:0.00463661381):0.001033952334):0.0004473107038,(H4N6_Avian_CY132896_A/American_green-winged_teal/Illinois/10OS1551/2010|2010.674:0.0004844614294,H4N8_Avian_CY149655_A/blue-winged_teal/Canada/3231/2011|2011.658:0.002203529736):0.002700471391):0.0001941556489,H6N2_Avian_CY166261_A/northern_pintail/Wisconsin/11OS4111/2011|2011.789:0.009459748113):0.001029836653,((H1N2_Avian_CY133293_A/mallard/Mississippi/10OS4593/2010|2010.942:0.002006264313,H7N3_Avian_CY133419_A/northern_shoveler/Missouri/10OS4750/2010|2010.945:0.0006759592278):0.0001298934677,H1N1_Avian_CY134370_A/northern_pintail/California/183/2012|2012.016:0.0080490641):0.000494934665):0.0005329925927,((((((H4N8_Avian_CY186719_A/mallard/Illinois/12OS4808/2012|2012.893:0.008781698462,H11N3_Avian_CY167138_A/mallard/Arkansas/12OS140/2012|2012.038:0.001431323195):0.0006230864638,H7N7_Avian_CY167227_A/northern_shoveler/Mississippi/12OS362/2012|2012.044:0.002089021263):0.0005726470794,(H11N9_Avian_CY186783_A/mallard/Missouri/12OS5759/2012|2012.940:0.001414237424,H11N9_Avian_CY187080_A/blue_winged-teal/Wisconsin/12OS3069/2012|2012.723:0.001272682789):0.002856250341):0.0009930558868,((H7N7_Avian_CY133680_A/American_green-winged_teal/Mississippi/11OS255/2011|2011.038:0.000660154162,H7N7_Avian_CY133368_A/northern_shoveler/Missouri/10OS4632/2010|2010.945:0.00135218417):7.443233725e-06,H7N3_Avian_CY133672_A/American_green-winged_teal/Mississippi/11OS250/2011|2011.038:0.001336546652):0.0002644783836):0.0005163978469,H10N3_Avian_CY167154_A/northern_shoveler/Arkansas/12OS160/2012|2012.038:0.005335115878):0.0004297141537,H5N1_Avian_CY187008_A/mallard/Ohio/12OS2218/2012|2012.874:0.007277401145):0.004737388847):0.000212898516,H9N2_Avian_CY133376_A/mallard/Missouri/10OS4670/2010|2010.945:0.002566290231):9.748362933e-05,((((H4N6_Avian_KY644442_A/blue-winged_teal/Guatemala/CIP049H110-27/2012|2012.910:0.0006195706277,H5N3_Avian_KY644401_A/blue-winged_teal/Guatemala/CIP049H113-53/2013|2013.025:0.002087853778):0.0006940596267,H3N3_Avian_KY644477_A/blue-winged_teal/Guatemala/CIP049H109-14/2012|2012.874:0.0006413762386):0.00880838787,H10N1_Avian_CY167262_A/mallard/Mississippi/12OS443/2012|2012.047:0.006042612831):0.0009485800641,H1N1_Avian_CY097765_A/mallard/Mississippi/413/2010|2010.044:0.002411837804):0.0003825358568):0.001418175215,((((H10N7_Avian_CY186775_A/mallard/Missouri/12OS5756/2012|2012.940:0.001472421384,H10N7_Avian_CY187064_A/redhead/Ohio/13OS0507/2013|2013.110:0.0005399169489):0.001885311961,H1N1_Avian_CY186651_A/blue-winged_teal/Illinois/12OS4788/2012|2012.800:0.002179478576):0.003765928626,H9N2_Avian_CY133636_A/northern_shoveler/Arkansas/11OS386/2011|2011.030:0.002350996002):0.001268316898,H12N4_Avian_CY133360_A/American_green-winged_teal/Missouri/10OS4622/2010|2010.945:0.003156806562):0.0003963014285):0.0006321662697,H1N1_Avian_CY134322_A/green-winged_teal/California/2940/2011|2011.921:0.00732047421):6.033271545e-05,(H11N9_Avian_CY133467_A/mallard/Iowa/10OS2752/2010|2010.792:0.003285295929,H1N3_Avian_CY097737_A/northern_shoveler/Mississippi/397/2010|2010.044:0.002122875444):0.0007438154134):5.511738759e-05,(((((((((((((H4N6_Avian_KY131353_A/northern_pintail/Alaska/UGAI15-7298/2015|2015.732:0.002112536811,H3N6_Avian_KY131416_A/northern_pintail/Alaska/UGAI15-7417/2015|2015.756:-9.887213466e-05):0.0006770710097,H5N2_Avian_CY239403_A/glaucous-winged_gull/Southcentral_Alaska/16MB03648/2016|2016.734:0.00340371164):0.000378834988,(H3N6_Avian_KY131408_A/northern_pintail/Alaska/UGAI15-7415/2015|2015.756:0.002726675354,H8N4_Avian_KY131251_A/green-winged_teal/Alaska/UGAI15-6067/2015|2015.679:0.0006359220568):0.0003147676207):8.167494077e-05,((H3N8_Avian_KX949525_A/northern_pintail/Alaska/UGAI15-7403/2015|2015.753:0.000908473306,H6N2_Avian_KY131432_A/northern_pintail/Alaska/UGAI15-7567/2015|2015.762:0.0004363271839):0.000385888349,H4N6_Avian_CY235117_A/cinnamon_teal/Idaho/UGAI16-1869/2016|2016.619:0.005036118483):0.0001854191898):0.0002314279355,H6N8_Avian_KX949429_A/mallard/Alaska/UGAI15-6397/2015|2015.685:0.0006389844369):0.0003684698589,H1N1_Avian_CY235326_A/mallard/Idaho/UGAI16-1971/2016|2016.627:0.00166086211):0.00274835553,H2N9_Avian_KY583829_A/blue-winged_teal/Missouri/15OS5111/2015|2015.696:0.008057011984):0.003962657166,((H1N1_Avian_KY063953_A/blue-winged_teal/Lousiana/UGAI14-0690/2014|2014.277:0.0006715469418,H11N9_Avian_KY063945_A/blue-winged_teal/Lousiana/UGAI14-0595/2014|2014.277:0.00134007598):0.00316219737,H3N6_Avian_CY204075_A/mallard/Ohio/14OS0770/2014|2014.649:0.005010996578):0.0002026869057):0.001051088828,(H10N7_Avian_CY157233_A/mallard/California/2954/2012|2012.559:-1.609018876e-18,H10N7_Avian_CY157241_A/mallard/California/2956/2012|2012.559:1.609018876e-18):0.00650090128):0.0005578690674,(((H4N6_Avian_CY186938_A/blue-winged_teal/Ohio/12OS2294/2012|2012.704:0.004050923539,H2N5_Avian_CY186686_A/northern_shoveler/Illinois/12OS5128/2012|2012.800:0.0006828244942):0.0001436531017,H11N3_Avian_CY186890_A/blue-winged_teal/Ohio/12OS2241/2012|2012.685:0.002557953064):0.002585178632,H4N6_Avian_CY206026_A/blue-winged_teal/Texas/AI11-3691/2011|2011.696:0.002860685325):0.0003550583904):3.16049843e-05,(H7N3_Avian_KY013811_A/blue-winged_teal/Louisiana/UGAI15-2510/2015|2015.255:0.01037982279,H11N3_Avian_CY186743_A/blue-winged_teal/Illinois/12OS2951/2012|2012.685:0.001250689425):0.002814171404):2.69850444e-05,((H6N2_Avian_CY177032_A/northern_shoveler/California/3769/2012|2012.811:0.001944840732,H10N2_Avian_KY561258_A/northern_shoveler/Mississippi/15OS7809/2015|2015.964:0.008929845068):0.000363106841,H4N6_Avian_CY206295_A/blue-winged_teal/Texas/AI12-4460/2012|2012.729:0.004419420607):0.0006585310275):0.001091579658,H12N2_Avian_CY166229_A/American_green-winged_teal/Wisconsin/11OS3580/2011|2011.827:0.004663418202):0.001286901953):0.0005524347283,(((((((((H3N8_Avian_KY990779_A/mallard_duck/California/UCD705/2016|2016.584:-2.413528314e-18,H3N8_Avian_KY990809_A/mallard_duck/California/UCD704/2016|2016.584:2.413528314e-18):0.005951523137,H8N4_Avian_KY828764_A/northern_shoveler/California/LDC185/2014|2014.921:0.007029245615):0.003088686667,H4N6_Avian_CY133772_A/blue-winged_teal/Missouri/10MO030/2010|2010.707:0.002679737588):0.0003999376895,H4N6_Avian_CY205811_A/blue-winged_teal/Texas/AI11-3094/2011|2011.707:0.001096551604):0.0002106840129,H3N6_Avian_CY133620_A/blue-winged_teal/Iowa/10OS2649/2010|2010.712:0.001990689669):6.509028468e-05,H4N6_Avian_CY205625_A/blue-winged_teal/Louisiana/AI10-3640/2010|2010.696:0.0006849447189):0.001911136549,((H11N3_Avian_KY644484_A/blue-winged_teal/Guatemala/CIP049H105-04/2011|2011.934:0.003400441653,H11N9_Avian_CY166373_A/blue-winged_teal/Illinois/11OS4176/2011|2011.805:0.001992500085):0.003445580563,H11N9_Avian_CY133048_A/mallard/Wisconsin/10OS4193/2010|2010.912:0.001300576296):0.003424731138):7.018592789e-05,(H5N2_Avian_JX570814_A/turkey/MB/FAV10/2010|2010.901:0,H5N2_Avian_JX570822_A/turkey/MB/FAV11/2010|2010.899:0):0.003408605494):3.541818445e-05,(H7N1_Avian_KT887260_A/blue-winged_teal/Louisiana/UGAI14-106/2014|2014.238:0.005391695059,H5N2_Avian_CY133156_A/American_green-winged_teal/Wisconsin/10OS3127/2010|2010.800:0.001382328569):0.001358833976):6.75971914e-05):0.001206201836):6.636918478e-05,H5N2_Avian_CY120630_A/American_wigeon/California/3180/2010|2010.904:0.006044959758):0.0002480027475,((((((((H3N6_Avian_CY203312_A/mallard/Maryland/10OS1907/2010|2010.704:4.24289054e-18,H3N2_Avian_CY203328_A/mallard/Maryland/10OS1934/2010|2010.704:-4.24289054e-18):0.0006555566939,H3N2_Avian_CY203264_A/mallard/Maryland/10OS1087/2010|2010.633:1.463755082e-05):0.001493825413,(H10N5_Avian_CY146451_A/mallard/Minnesota/AI09-1851/2009|2009.570:-9.382166405e-18,H10N5_Avian_CY146459_A/mallard/Minnesota/AI09-1864/2009|2009.570:9.382166405e-18):0.00596682442):0.0001970174224,((H10N7_Avian_CY097697_A/mallard/Mississippi/329/2010|2010.041:0.002795061805,H10N3_Avian_CY097296_A/lesser_scaup/Wisconsin/3964/2009|2009.893:0.00260894325):0.0005001164404,H7N3_Avian_KU289741_A/American_black_duck/Delaware/A00870108/2010|2010.132:0.007708754755):0.0001612451732):0.004237570316,((((H5N4_Avian_CY206102_A/mallard/Minnesota/AI11-4227/2011|2011.682:0.0001305349964,H3N2_Avian_CY187179_A/blue_winged-teal/Wisconsin/12OS4239/2012|2012.781:0.002558249259):0.004121181589,H2N3_Avian_KX960418_A/blue-winged_teal/Guatemala/CIP049H111-98/2012|2012.932:0.00682931823):0.0008441200747,((H3N8_Avian_CY187024_A/American_black_duck/Ohio/12OS5510/2012|2012.874:-1.947571048e-05,H3N8_Avian_KR077989_A/redhead/Ohio/13OS363/2013|2013.123:0.0006896699552):9.760554204e-06,H3N8_Avian_CY187016_A/gadwall/Ohio/12OS2222/2012|2012.874:-9.760554204e-06):0.006526021407):0.006032241216,H7N7_Avian_KU289938_A/blue_winged_teal/South_Dakota/A00772794/2009|2009.740:0.003699282666):0.001173163192):0.0004335041223,((((H5N4_Avian_CY096681_A/blue-winged_teal/Guatemala/CIP049-13/2010|2010.082:-4.018906876e-18,H5N4_Avian_CY096673_A/blue-winged_teal/Guatemala/CIP049-12/2010|2010.082:4.018906876e-18):0.005884925632,H7N3_Avian_KU290074_A/mallard/Nebraska/A00709657/2009|2009.907:0.0008791422363):0.002608197608,H3N8_Avian_CY140147_A/blue-winged_teal/North_Dakota/Sg-00740/2008|2008.682:0.001478783758):0.0002600017151,((H8N4_Avian_CY140099_A/mallard/Minnesota/Sg-00686/2008|2008.586:-4.155410254e-06,H8N4_Avian_CY140345_A/mallard/Minnesota/Sg-00701/2008|2008.586:0.000674349655):0.002572732573,H3N6_Avian_CY167113_A/wood_duck/Wisconsin/11OS2912/2011|2011.729:0.009070978654):0.0004351181995):0.0001757453814):0.0001398055076,(((H4N6_Avian_CY079447_A/mallard/Illinois/08OS2315/2008|2008.814:0.00202280406,H5N1_Avian_CY097353_A/mallard/Wisconsin/2576/2009|2009.762:0.003381200995):2.644675651e-05,H6N1_Avian_CY097232_A/mallard/Illinois/3747/2009|2009.868:-3.930121584e-05):6.582471931e-05,(H6N4_Avian_CY120574_A/mallard/California/1492/2010|2010.605:0.01072498539,H3N8_Avian_CY206062_A/blue-winged_teal/Texas/AI11-3766/2011|2011.710:0.005903041359):0.003318477946):4.420317525e-05):0.0001174295609,((H7N3_Avian_KU289978_A/domestic_duck/West_Virginia/A00140912/2008|2008.518:0.000668816038,H7N3_Avian_KU289986_A/domestic_duck/West_Virginia/A00140913/2008|2008.518:1.378206753e-06):0.002143452669,H4N3_Avian_CY120606_A/northern_shoveler/California/3046/2010|2010.896:0.008101234028):0.0005538033166):0.0001615878678):0.0003564008038,(((((((((((((((((((((H1N1_Avian_KY828825_A/mallard/California/UCD926/2015|2015.592:0.003429902714,H7N7_Avian_KY575229_A/northern_pintail/California/AH0011948/2015|2015.047:0.001280483229):4.9795185e-05,H7N3_Avian_KY551277_A/Northern_shoveler/Utah/AH0007941/2014|2014.997:0.0006165123523):3.15621082e-05,H7N3_Avian_KX351645_A/northern_shoveler/California/LDC366/2015|2015.005:0.0006392114746):1.805582569e-05,H7N3_Avian_KY551309_A/American_green-winged_teal/Utah/AH0021680/2015|2015.142:0.002681896369):2.300083681e-05,H7N3_Avian_KR150894_A/turkey/California/8199/2015|2015.184:-2.704821476e-05):1.354466073e-05,H7N3_Avian_KY550740_A/northern_shoveler/California/AH0007019/2014|2014.236:-1.354466073e-05):0.0007003315866,H7N3_Avian_KY551285_A/American_green-winged_teal/AH0003731/2015|2015.003:0.001318538429):2.440316444e-05,H7N3_Avian_KY550842_A/cinnamon_teal/New_Mexico/AH0013653/2015|2015.110:-2.794080156e-05):0.002089683354,(H4N6_Avian_KY828648_A/mallard/California/UCD955/2015|2015.595:0.001392126535,H4N6_Avian_KX351717_A/mallard/California/UCD806/2015|2015.562:0.0006215625422):0.003659209179):0.0002779063225,H7N8_Avian_KY550748_A/northern_shoveler/Nevada/AH0009328/2015|2015.003:0.002267349725):0.0002980564844,(((((H7N3_Avian_KY550826_A/American_green-winged_teal/California/AH0079678/2016|2016.079:0.002669215068,H7N7_Avian_KY551364_A/cinnamon_teal/Utah/AH0067154/2015|2015.937:0.002064532965):0.0005935360532,H14N7_Avian_MG279946_A/Northern_shoveler/Missouri/16OS6248/2016|2016.970:0.004887492467):0.0007115238426,H5N9_Avian_CY235318_A/mallard/Idaho/UGAI16-1964/2016|2016.627:0.002653542371):0.001284025878,H4N6_Avian_CY235101_A/cinnamon_teal/Idaho/UGAI16-1861/2016|2016.619:0.00553382412):0.0002777203707,H10N3_Avian_KX013050_A/green-winged_teal/Missouri/13OS6332/2013|2013.989:0.0003607803072):0.0004669352728):0.0007302457196,((H10N4_Avian_MF046557_A/red_knot/Delaware_Bay/155/2016|2016.389:0.0007530671839,H10N4_Avian_MF046397_A/red_knot/Delaware_Bay/310/2016|2016.392:0.0005890525386):0.01032248972,H7N3_Avian_KY551452_A/mallard/Utah/AH0075862/2016|2016.090:0.008387855775):0.0001038259708):0.004716052702,((((H10N3_Avian_MG280531_A/common_goldeneye/Wisconsin/16OS4147/2016|2016.921:0.0005659064193,H1N3_Avian_MG280167_A/common_goldeneye/Wisconsin/16OS4242/2016|2016.923:0.002117723939):0.003207178112,H10N1_Avian_MG279822_A/common_goldeneye/Wisconsin/16OS4100/2016|2016.921:0.009843672806):0.0007589088055,H7N3_Avian_KY551080_A/mallard/Kansas/AH0044134/2016|2016.077:0.004732663308):0.002794122981,(H4N8_Avian_KX351755_A/mallard/California/UCD841/2015|2015.603:0.006944506152,H7N9_Avian_KY551301_A/American_green-winged_teal/Idaho/AH0006121/2015|2015.027:0.006808521117):0.001951030568):0.002873198047):0.001569962774,H7N3_Avian_CY204677_A/mallard/Maryland/14OS2911/2015|2015.005:0.009067925729):0.0005943437921,H10N7_Avian_CY132168_A/mallard/Ohio/11OS2145/2011|2011.619:0.0006918902983):0.0006215322703,(((((((((((((H1N1_Avian_CY132224_A/mallard/Ohio/11OS1998/2011|2011.614:0.0006710600287,H1N1_Avian_CY132560_A/mallard/Ohio/11OS2120/2011|2011.614:0.0006710596938):1.721377058e-05,H4N1_Avian_CY132552_A/mallard/Ohio/11OS2095/2011|2011.630:0.0006514483896):1.554152029e-05,H10N1_Avian_CY132152_A/mallard/Ohio/11OS2206/2011|2011.630:-1.554152029e-05):7.817571955e-06,H10N1_Avian_CY132544_A/mallard/Ohio/11OS2092/2011|2011.630:-7.817571955e-06):0.001360483598,H3N2_Avian_CY132304_A/mallard/Ohio/11OS2141/2011|2011.619:0.0006650498132):5.995879159e-06,H3N1_Avian_CY132288_A/mallard/Ohio/11OS2142/2011|2011.619:-1.071098537e-05):0.0003241016517,(H5N2_Avian_CY132464_A/mallard/Ohio/11OS2239/2011|2011.630:0.00129677592,H7N3_Avian_KY644226_A/northern_shoveler/Guatemala/CIP049H107-88/2012|2012.058:0.002742858123):0.0003539225579):0.0003353769256,((H10N7_Avian_CY166221_A/mallard/Wisconsin/11OS3578/2011|2011.827:1.223257404e-05,H10N7_Avian_CY166189_A/American_green-winged_teal/Wisconsin/11OS3499/2011|2011.825:0.0006579616707):0.002728899996,H11N9_Avian_CY206239_A/blue-winged_teal/Texas/AI12-3737/2012|2012.707:0.001317876116):0.0005955895134):4.415672275e-05,(H4N6_Avian_CY166966_A/blue-winged_teal/Missouri/11OS2620/2011|2011.690:-4.625929269e-18,H4N6_Avian_CY166950_A/blue-winged_teal/Missouri/11OS2583/2011|2011.690:4.625929269e-18):0.000660426755):1.588156893e-05,H11N3_Avian_KY644212_A/northern_shoveler/Guatemala/CIP049H104-69/2011|2011.915:0.002684749801):0.0002883752112,(H1N3_Avian_KY644299_A/northern_shoveler/Guatemala/CIP049H103-05/2011|2011.899:0.001643276425,H1N1_Avian_CY166568_A/American_black_duck/Wisconsin/11OS3016/2011|2011.751:0.001043643788):0.0003939305454):0.0003977098188,H1N1_Avian_CY166536_A/American_green-winged_teal/Wisconsin/11OS3376/2011|2011.786:0.001962848581):0.000555960983,H4N6_Avian_CY132520_A/mallard/Ohio/11OS2085/2011|2011.627:0.0012669174):9.696129744e-05):0.001740458857,H10N3_Avian_CY132160_A/mallard/Ohio/11OS1966/2011|2011.581:0.006195348369):0.0004447362609,(((H11N2_Avian_CY132184_A/mallard/Ohio/11OS2213/2011|2011.630:8.752982333e-05,H1N8_Avian_CY166285_A/mallard/Illinois/11OS5564/2011|2011.863:0.001926798443):0.002615177163,(H3N8_Avian_CY149711_A/blue-winged_teal/Canada/3285/2011|2011.729:0.002690022432,H4N6_Avian_CY149783_A/blue-winged_teal/Canada/3300/2011|2011.732:0.001349611611):0.004232920959):0.0001184102575,H11N9_Avian_CY191254_A/mallard/Maryland/12OS3662/2013|2013.041:0.008870485502):0.0002260762557):0.0001752161409,(H12N5_Avian_CY205014_A/mallard/Maryland/11OS925/2011|2011.490:-3.239718907e-05,H12N5_Avian_CY205006_A/mallard/Maryland/11OS906/2011|2011.490:0.001374516912):0.004864127327):0.001377488371,(((((((((H6N2_Avian_KJ568050_A/blue-winged_teal/Ohio/13OS2082/2013|2013.721:-1.023247027e-17,H6N2_Avian_KJ567874_A/American_green-winged_teal/Ohio/13OS2083/2013|2013.721:1.023247027e-17):0.001352825035,H4N8_Avian_KM374011_A/mallard/New_Jersey/ND0007132/2013|2013.655:0.0006595132979):3.02982616e-05,H6N7_Avian_KJ568338_A/blue-winged_teal/Ohio/13OS2055/2013|2013.721:-3.221207804e-05):1.614842333e-05,H6N7_Avian_KJ568378_A/American_green-winged_teal/Ohio/13OS2070/2013|2013.721:-1.614842333e-05):8.095515656e-06,H4N8_Avian_KM374003_A/mallard/New_Jersey/ND0007063/2013|2013.655:-8.095515656e-06):0.006035865253,H3N8_Avian_KY551516_A/mallard/New_Jersey/AH0005870/2014|2014.500:0.001426199158):0.0006856972484,((H3N9_Avian_CY204597_A/mallard/Maryland/14OS1430/2014|2014.704:-3.861645303e-18,H3N9_Avian_CY204629_A/mallard/Maryland/14OS1447/2014|2014.704:3.861645303e-
[truncated: 536,546 more chars]
