# Supplementary material for: A brief history of bird flu
Source: Philos Trans R Soc Lond B Biol Sci. 2019 May 6;374(1775):20180257. doi: 10.1098/rstb.2018.0257 (PMC6553608; doi:10.1098/rstb.2018.0257)
Supplement: Data for segments 1,2,3,5,7,8 - 10279 taxa [file rstb20180257supp2.zip › internals_subsample/hxnx_all_seg5_10279_bat_og_infoTbl.txt]

beastNames	accn	host	subtype	Htype	Ntype	country	region	continent	decDate	avHost5
H3N2_Swine_MF920135_A/swine/Minnesota/MT_13_01_S55/2013|2013.137	MF920135	Swine	H3N2	H3	N2	USA	NorthernAmerica	America	2013.137	Swine
H1N1_Human_MH126161_A/South_Dakota/04/2018|2018.060	MH126161	Human	H1N1	H1	N1	USA	NorthernAmerica	America	2018.06	Human
H9N2_Avian_CY038459_A/chicken/Pakistan/UDL-01/2008|2008.022	CY038459	Avian	H9N2	H9	N2	Pakistan	SouthernAsia	Asia	2008.022	Dom-gal
H3N2_Human_CY000660_A/New_York/169/2000|2000.005	CY000660	Human	H3N2	H3	N2	USA	NorthernAmerica	America	2000.005	Human
H5N1_Avian_CY179414_A/mallard/Wisconsin/568/1982|1982.500	CY179414	Avian	H5N1	H5	N1	USA	NorthernAmerica	America	1982.5	Wild-ans-short
H11N9_Avian_KF259783_A/northern_pintail/Hong_Kong/MPJ851/2009|2009.500	KF259783	Avian	H11N9	H11	N9	Hong Kong	EasternAsia	Asia	2009.5	Wild-ans-long
H3N2_Human_CY007750_A/Canterbury/68/2002|2002.507	CY007750	Human	H3N2	H3	N2	New Zealand	AustraliaNewZealandOceania	Oceania	2002.507	Human
H6N1_Avian_JF965199_A/duck/Eastern_China/34/2005|2005.285	JF965199	Avian	H6N1	H6	N1	China	EasternAsia	Asia	2005.285	Dom-ans
H9N2_Human_MF440739_A/Beijing/1/2017|2017.321	MF440739	Human	H9N2	H9	N2	China	EasternAsia	Asia	2017.321	Human
H5N1_Avian_HM172234_A/chicken/Jiangsu/18/2008|2008.500	HM172234	Avian	H5N1	H5	N1	China	EasternAsia	Asia	2008.5	Dom-gal
H1N2_Avian_KU881681_A/Anseriformes/Anhui/S61/2014|2014.973	KU881681	Avian	H1N2	H1	N2	China	EasternAsia	Asia	2014.973	Wild-ans-short
H11N2_Avian_CY138140_A/lesser_black-backed_gull/Iceland/145/2010|2010.389	CY138140	Avian	H11N2	H11	N2	Iceland	NorthernEurope	Europe	2010.389	Wild-other
H2N1_Avian_CY117480_A/laughing_gull/Delaware_Bay/10/1990|1990.293	CY117480	Avian	H2N1	H2	N1	USA	NorthernAmerica	America	1990.293	Wild-other
H1N1_Human_CY225615_A/Minnesota/14/2017|2017.153	CY225615	Human	H1N1	H1	N1	USA	NorthernAmerica	America	2017.153	Human
H3N2_Swine_JX155360_A/swine/Indiana/A01049091/2010|2010.879	JX155360	Swine	H3N2	H3	N2	USA	NorthernAmerica	America	2010.879	Swine
H10N4_Avian_CY142253_A/northern_pintail/Interior_Alaska/9BM7694R0/2009|2009.500	CY142253	Avian	H10N4	H10	N4	USA	NorthernAmerica	America	2009.5	Wild-ans-long
H11N1_Avian_CY055176_A/aquatic_bird/India/NIV-17095/2007|2007.975	CY055176	Avian	H11N1	H11	N1	India	SouthernAsia	Asia	2007.975	Wild-ans-short
H10N6_Avian_CY133564_A/long-tailed_duck/Wisconsin/10OS3919/2010|2010.874	CY133564	Avian	H10N6	H10	N6	USA	NorthernAmerica	America	2010.874	Wild-ans-short
H5N1_Avian_AB450581_A/chicken/Kohn_Kaen/NIAH330/2004|2004.500	AB450581	Avian	H5N1	H5	N1	Thailand	SouthEasternAsia	Asia	2004.5	Dom-gal
H1N1_Human_KX410540_A/Virginia/44/2016|2016.205	KX410540	Human	H1N1	H1	N1	USA	NorthernAmerica	America	2016.205	Human
H3N2_Human_CY261058_A/Massachusetts/19/2017|2017.871	CY261058	Human	H3N2	H3	N2	USA	NorthernAmerica	America	2017.871	Human
H4N6_Avian_KU160836_A/duck/Anhui/S2193/2012|2012.340	KU160836	Avian	H4N6	H4	N6	China	EasternAsia	Asia	2012.34	Dom-ans
H1N1_Swine_CY157658_A/swine/North_Carolina/SG1170/2003|2003.093	CY157658	Swine	H1N1	H1	N1	USA	NorthernAmerica	America	2003.093	Swine
H3N2_Avian_JN706701_A/turkey/Ontario/FAV-10/2011|2011.551	JN706701	Avian	H3N2	H3	N2	Canada	NorthernAmerica	America	2011.551	Dom-gal
H10N7_Avian_KX979333_A/mallard_duck/Netherlands/32/2013|2013.592	KX979333	Avian	H10N7	H10	N7	Netherlands	WesternEurope	Europe	2013.592	Wild-ans-short
H1N1_Human_KF560153_A/Helsinki/894/2012|2012.162	KF560153	Human	H1N1	H1	N1	Finland	NorthernEurope	Europe	2012.162	Human
H3N2_Human_KC892839_A/Michigan/03/2012|2012.175	KC892839	Human	H3N2	H3	N2	USA	NorthernAmerica	America	2012.175	Human
H3N2_Human_CY000244_A/New_York/121/2002|2002.153	CY000244	Human	H3N2	H3	N2	USA	NorthernAmerica	America	2002.153	Human
H1N1_Human_HM189353_A/Lipetsk/CRIE-BVV/2009|2009.858	HM189353	Human	H1N1	H1	N1	Russia	EasternEurope	Europe	2009.858	Human
H9N2_Avian_KC768049_A/duck/Shanghai/C163/2009|2009.841	KC768049	Avian	H9N2	H9	N2	China	EasternAsia	Asia	2009.841	Dom-ans
H7N7_Avian_KT777873_A/ostrich/South_Africa/KRB/2013|2013.247	KT777873	Avian	H7N7	H7	N7	South Africa	SouthernAfrica	Africa	2013.247	Wild-other
H1N1_Human_JN596860_A/Orenburg/01/2009|2009.595	JN596860	Human	H1N1	H1	N1	Russia	EasternEurope	Europe	2009.595	Human
H3N2_Human_CY006055_A/Hong_Kong/1/1982|1982.500	CY006055	Human	H3N2	H3	N2	Hong Kong	EasternAsia	Asia	1982.5	Human
H9N2_Human_KX595339_A/Hunan/44557/2015|2015.912	KX595339	Human	H9N2	H9	N2	China	EasternAsia	Asia	2015.912	Human
H9N2_Avian_KU143410_A/chicken/Wenzhou/YHQL04/2014|2014.953	KU143410	Avian	H9N2	H9	N2	China	EasternAsia	Asia	2014.953	Dom-gal
H11N2_Avian_CY041421_A/mallard/Netherlands/26/2005|2005.500	CY041421	Avian	H11N2	H11	N2	Netherlands	WesternEurope	Europe	2005.5	Wild-ans-short
H1N2_Swine_DQ280209_A/swine/Ontario/55383/04|2004.500	DQ280209	Swine	H1N2	H1	N2	Canada	NorthernAmerica	America	2004.5	Swine
H6N6_Avian_KY415769_A/duck/Ganzhou/GZ148/2016|2016.071	KY415769	Avian	H6N6	H6	N6	China	EasternAsia	Asia	2016.071	Dom-ans
H1N8_Avian_CY146120_A/ruddy_turnstone/New_Jersey/AI09-710/2009|2009.386	CY146120	Avian	H1N8	H1	N8	USA	NorthernAmerica	America	2009.386	Wild-other
H3N2_Human_CY114096_A/Paris/287/1993|1993.500	CY114096	Human	H3N2	H3	N2	France	WesternEurope	Europe	1993.5	Human
H3N2_Human_CY118629_A/Malaysia/17998/2001|2001.079	CY118629	Human	H3N2	H3	N2	Malaysia	SouthEasternAsia	Asia	2001.079	Human
H1N1_Human_CY026998_A/North_Carolina/UR06-0364/2007|2007.134	CY026998	Human	H1N1	H1	N1	USA	NorthernAmerica	America	2007.134	Human
H7N3_Avian_KY013811_A/blue-winged_teal/Louisiana/UGAI15-2510/2015|2015.255	KY013811	Avian	H7N3	H7	N3	USA	NorthernAmerica	America	2015.255	Wild-ans-long
H1N1_Swine_CY022336_A/swine/Iowa/17672/1988|1988.500	CY022336	Swine	H1N1	H1	N1	USA	NorthernAmerica	America	1988.5	Swine
H3N2_Human_CY114504_A/Netherlands/009/2010|2010.301	CY114504	Human	H3N2	H3	N2	Netherlands	WesternEurope	Europe	2010.301	Human
H10N6_Avian_CY204661_A/surf_scoter/Maryland/14OS1407/2014|2014.896	CY204661	Avian	H10N6	H10	N6	USA	NorthernAmerica	America	2014.896	Wild-ans-short
H11N9_Avian_CY025200_A/sharp-tailed_sandpiper/Australia/6/2004|2004.500	CY025200	Avian	H11N9	H11	N9	Australia	AustraliaNewZealandOceania	Oceania	2004.5	Wild-other
H1N1_Swine_KR699869_A/swine/England/080012/2011|2011.529	KR699869	Swine	H1N1	H1	N1	United Kingdom	NorthernEurope	Europe	2011.529	Swine
H7N9_Avian_MF988739_A/duck/Anhui/S702/2013|2013.255	MF988739	Avian	H7N9	H7	N9	China	EasternAsia	Asia	2013.255	Dom-ans
H1N1_Human_MH083350_A/Arizona/74/2017|2017.964	MH083350	Human	H1N1	H1	N1	USA	NorthernAmerica	America	2017.964	Human
H7N3_Avian_CY180655_A/mallard/Wisconsin/438/1979|1979.500	CY180655	Avian	H7N3	H7	N3	USA	NorthernAmerica	America	1979.5	Wild-ans-short
H7N9_Human_KF277193_A/Nanchang/1/2013|2013.310	KF277193	Human	H7N9	H7	N9	China	EasternAsia	Asia	2013.31	Human
H3N2_Avian_CY186914_A/blue-winged_teal/Ohio/12OS2154/2012|2012.704	CY186914	Avian	H3N2	H3	N2	USA	NorthernAmerica	America	2012.704	Wild-ans-long
H5N8_Avian_KY576095_A/common_teal/Korea/W555/2017|2017.008	KY576095	Avian	H5N8	H5	N8	South Korea	EasternAsia	Asia	2017.008	Wild-ans-long
H11N9_Avian_CY094112_A/mallard/California/6517/2008|2008.844	CY094112	Avian	H11N9	H11	N9	USA	NorthernAmerica	America	2008.844	Wild-ans-short
H1N2_Avian_CY136835_A/ruddy_turnstone/Delaware_Bay/181/1994|1994.386	CY136835	Avian	H1N2	H1	N2	USA	NorthernAmerica	America	1994.386	Wild-other
H9N2_Avian_KX977909_A/gadwall_duck/Netherlands/2/2006|2006.071	KX977909	Avian	H9N2	H9	N2	Netherlands	WesternEurope	Europe	2006.071	Wild-ans-short
H1N1_Human_MH245964_A/Hawaii/17/2018|2018.104	MH245964	Human	H1N1	H1	N1	USA	NorthernAmerica	America	2018.104	Human
H1N1_Human_CY176645_A/Westmead/INS3_664/2011|2011.551	CY176645	Human	H1N1	H1	N1	Australia	AustraliaNewZealandOceania	Oceania	2011.551	Human
H1N1_Swine_CY159802_A/swine/Oklahoma/SG1249/2006|2006.430	CY159802	Swine	H1N1	H1	N1	USA	NorthernAmerica	America	2006.43	Swine
H12N2_Avian_CY166229_A/American_green-winged_teal/Wisconsin/11OS3580/2011|2011.827	CY166229	Avian	H12N2	H12	N2	USA	NorthernAmerica	America	2011.827	Wild-ans-long
H1N1_Human_KC780505_A/Utah/02/2010|2010.110	KC780505	Human	H1N1	H1	N1	USA	NorthernAmerica	America	2010.11	Human
H3N2_Human_CY171290_A/Chicago/YGA_04066/2012|2012.964	CY171290	Human	H3N2	H3	N2	USA	NorthernAmerica	America	2012.964	Human
H4N6_Avian_CY102628_A/mallard/Alberta/235/1999|1999.608	CY102628	Avian	H4N6	H4	N6	Canada	NorthernAmerica	America	1999.608	Wild-ans-short
H8N4_Avian_MF046445_A/mallard/Alberta/203/2015|2015.608	MF046445	Avian	H8N4	H8	N4	Canada	NorthernAmerica	America	2015.608	Wild-ans-short
H1N1_Human_LK054733_A/Paris/650/2004|2004.500	LK054733	Human	H1N1	H1	N1	France	WesternEurope	Europe	2004.5	Human
H6N2_Avian_CY041397_A/mallard/Netherlands/71/2006|2006.500	CY041397	Avian	H6N2	H6	N2	Netherlands	WesternEurope	Europe	2006.5	Wild-ans-short
H2N2_Human_CY034071_A/Singapore/1-MA12B/1957|1957.500	CY034071	Human	H2N2	H2	N2	Singapore	SouthEasternAsia	Asia	1957.5	Human
H3N2_Human_MH358703_A/Louisiana/16/2018|2018.123	MH358703	Human	H3N2	H3	N2	USA	NorthernAmerica	America	2018.123	Human
H6N1_Avian_CY132984_A/gadwall/Illinois/10OS3342/2010|2010.827	CY132984	Avian	H6N1	H6	N1	USA	NorthernAmerica	America	2010.827	Wild-ans-short
H1N1_Swine_AB911594_A/swine/Ibaraki/46/2010|2010.704	AB911594	Swine	H1N1	H1	N1	Japan	EasternAsia	Asia	2010.704	Swine
H3N2_Avian_KY284347_A/blue-winged_teal/Missouri/15OS4769/2015|2015.696	KY284347	Avian	H3N2	H3	N2	USA	NorthernAmerica	America	2015.696	Wild-ans-long
H9N2_Avian_GQ148841_A/turkey/Israel/689/2008|2008.285	GQ148841	Avian	H9N2	H9	N2	Israel	WesternAsia	Asia	2008.285	Dom-gal
H5N1_Avian_KC261470_A/chicken/Eastern_China/ZG56/2011|2011.953	KC261470	Avian	H5N1	H5	N1	China	EasternAsia	Asia	2011.953	Dom-gal
H3N2_Human_MH307208_A/Oregon/14/2018|2018.088	MH307208	Human	H3N2	H3	N2	USA	NorthernAmerica	America	2018.088	Human
H1N1_Human_KU589363_A/West_Virginia/25/2015|2015.901	KU589363	Human	H1N1	H1	N1	USA	NorthernAmerica	America	2015.901	Human
H3N2_Swine_KX772326_A/swine/Iowa/A01941921/2015|2015.995	KX772326	Swine	H3N2	H3	N2	USA	NorthernAmerica	America	2015.995	Swine
H6N2_Avian_KJ200848_A/duck/Hubei/S1114/2009|2009.173	KJ200848	Avian	H6N2	H6	N2	China	EasternAsia	Asia	2009.173	Dom-ans
H3N2_Canine_KX570964_A/canine/North_Carolina/109904/2015|2015.573	KX570964	Canine	H3N2	H3	N2	USA	NorthernAmerica	America	2015.573	Canine
H7N6_Avian_CY061613_A/duck/Victoria/512/2007|2007.500	CY061613	Avian	H7N6	H7	N6	Australia	AustraliaNewZealandOceania	Oceania	2007.5	Dom-ans
H3N2_Human_CY007134_A/Canterbury/423/2003|2003.532	CY007134	Human	H3N2	H3	N2	New Zealand	AustraliaNewZealandOceania	Oceania	2003.532	Human
H3N2_Human_MH126456_A/Arkansas/02/2018|2018.058	MH126456	Human	H3N2	H3	N2	USA	NorthernAmerica	America	2018.058	Human
H9N4_Avian_MG280491_A/blue-winged_teal/Ohio/16OS1068/2016|2016.690	MG280491	Avian	H9N4	H9	N4	USA	NorthernAmerica	America	2016.69	Wild-ans-long
H1N1_Human_CY250124_A/Florida/66/2017|2017.729	CY250124	Human	H1N1	H1	N1	USA	NorthernAmerica	America	2017.729	Human
H5N2_Avian_KP000024_A/chicken/Shijiazhuang/1209/2013|2013.937	KP000024	Avian	H5N2	H5	N2	China	EasternAsia	Asia	2013.937	Dom-gal
H7N6_Avian_CY076392_A/northern_shoveler/California/27985/2007|2007.063	CY076392	Avian	H7N6	H7	N6	USA	NorthernAmerica	America	2007.063	Wild-ans-short
H1N1_Human_CY223438_A/Mississippi/05/2017|2017.121	CY223438	Human	H1N1	H1	N1	USA	NorthernAmerica	America	2017.121	Human
H3N2_Swine_JQ350552_A/swine/Indiana/A00968322/2010|2010.795	JQ350552	Swine	H3N2	H3	N2	USA	NorthernAmerica	America	2010.795	Swine
H6N2_Avian_HM145206_A/duck/Fujian/8719/2005|2005.500	HM145206	Avian	H6N2	H6	N2	China	EasternAsia	Asia	2005.5	Dom-ans
H7N9_Avian_MF630502_A/duck/Shanghai/SD015/2015|2015.044	MF630502	Avian	H7N9	H7	N9	China	EasternAsia	Asia	2015.044	Dom-ans
H6N2_Avian_HM145193_A/mallard/Jiangxi/12147/2005|2005.500	HM145193	Avian	H6N2	H6	N2	China	EasternAsia	Asia	2005.5	Wild-ans-short
H3N2_Avian_KT022239_A/chicken/Guangxi/015C10/2009|2009.285	KT022239	Avian	H3N2	H3	N2	China	EasternAsia	Asia	2009.285	Dom-gal
H4N9_Avian_CY097657_A/mallard/Ohio/2031/2009|2009.586	CY097657	Avian	H4N9	H4	N9	USA	NorthernAmerica	America	2009.586	Wild-ans-short
H4N1_Avian_CY004963_A/mallard_duck/Alberta/291/1977|1977.655	CY004963	Avian	H4N1	H4	N1	Canada	NorthernAmerica	America	1977.655	Wild-ans-short
H9N2_Avian_EU086229_A/chicken/Guangxi/37/2005|2005.500	EU086229	Avian	H9N2	H9	N2	China	EasternAsia	Asia	2005.5	Dom-gal
H4N6_Avian_KJ568130_A/blue-winged_teal/Iowa/13OS2359/2013|2013.721	KJ568130	Avian	H4N6	H4	N6	USA	NorthernAmerica	America	2013.721	Wild-ans-long
H3N3_Avian_KY644395_A/blue-winged_teal/Guatemala/CIP049H104-93/2011|2011.915	KY644395	Avian	H3N3	H3	N3	Guatemala	CentralAmerica	America	2011.915	Wild-ans-long
H1N1_Human_CY066706_A/Vienna/INS291/2009|2009.882	CY066706	Human	H1N1	H1	N1	Austria	WesternEurope	Europe	2009.882	Human
H1N1_Avian_KF424059_A/mallard/Minnesota/Sg-00627/2008|2008.573	KF424059	Avian	H1N1	H1	N1	USA	NorthernAmerica	America	2008.573	Wild-ans-short
H7N4_Avian_CY022704_A/chicken/New_South_Wales/327/1997|1997.904	CY022704	Avian	H7N4	H7	N4	Australia	AustraliaNewZealandOceania	Oceania	1997.904	Dom-gal
H8N4_Avian_CY096697_A/blue-winged_teal/Guatemala/CIP049-07/2010|2010.082	CY096697	Avian	H8N4	H8	N4	Guatemala	CentralAmerica	America	2010.082	Wild-ans-long
H5N1_Avian_GQ386144_A/grebe/Tyva/3/2009|2009.471	GQ386144	Avian	H5N1	H5	N1	Russia	EasternEurope	Europe	2009.471	Wild-other
H1N1_Human_KT836447_A/Iowa/27/2014|2014.937	KT836447	Human	H1N1	H1	N1	USA	NorthernAmerica	America	2014.937	Human
H1N1_Human_KX004066_A/Delaware/45/2015|2015.929	KX004066	Human	H1N1	H1	N1	USA	NorthernAmerica	America	2015.929	Human
H1N1_Human_KU592759_A/Alaska/38/2014|2014.671	KU592759	Human	H1N1	H1	N1	USA	NorthernAmerica	America	2014.671	Human
H5N1_Avian_EF205181_A/chicken/Tula/4/05|2005.500	EF205181	Avian	H5N1	H5	N1	Russia	EasternEurope	Europe	2005.5	Dom-gal
H3N2_Swine_KT356670_A/swine/California/A01459014/2015|2015.208	KT356670	Swine	H3N2	H3	N2	USA	NorthernAmerica	America	2015.208	Swine
H5N2_Avian_GQ923432_A/duck/Pennsylvania/446080-7/2006|2006.500	GQ923432	Avian	H5N2	H5	N2	USA	NorthernAmerica	America	2006.5	Dom-ans
H7N9_Human_KY286420_A/Minhang/S01/2013|2013.156	KY286420	Human	H7N9	H7	N9	China	EasternAsia	Asia	2013.156	Human
H3N2_Human_KJ942691_A/Indiana/21/2012|2012.500	KJ942691	Human	H3N2	H3	N2	USA	NorthernAmerica	America	2012.5	Human
H1N1_Human_CY261814_A/Maryland/88/2017|2017.836	CY261814	Human	H1N1	H1	N1	USA	NorthernAmerica	America	2017.836	Human
H2N3_Avian_CY117238_A/mallard/Ontario/56/1976|1976.500	CY117238	Avian	H2N3	H2	N3	Canada	NorthernAmerica	America	1976.5	Wild-ans-short
H1N1_Human_MH126009_A/Minnesota/06/2018|2018.025	MH126009	Human	H1N1	H1	N1	USA	NorthernAmerica	America	2018.025	Human
H2N5_Avian_CY003874_A/mallard/Alberta/884/1984|1984.633	CY003874	Avian	H2N5	H2	N5	Canada	NorthernAmerica	America	1984.633	Wild-ans-short
H1N1_Human_KT836842_A/South_Dakota/16/2015|2015.197	KT836842	Human	H1N1	H1	N1	USA	NorthernAmerica	America	2015.197	Human
H9N2_Avian_CY184176_A/mallard/Sweden/99668/2009|2009.710	CY184176	Avian	H9N2	H9	N2	Sweden	NorthernEurope	Europe	2009.71	Wild-ans-short
H3N2_Swine_HQ734216_A/swine/Pennsylvania/62170-2/2010|2010.814	HQ734216	Swine	H3N2	H3	N2	USA	NorthernAmerica	America	2010.814	Swine
H1N1_Human_CY026854_A/Ohio/UR06-0341/2007|2007.134	CY026854	Human	H1N1	H1	N1	USA	NorthernAmerica	America	2007.134	Human
H6N2_Avian_KJ200664_A/chicken/Guangdong/S1453/2010|2010.173	KJ200664	Avian	H6N2	H6	N2	China	EasternAsia	Asia	2010.173	Dom-gal
H11N9_Avian_CY021472_A/mallard/Maryland/1124/2005|2005.500	CY021472	Avian	H11N9	H11	N9	USA	NorthernAmerica	America	2005.5	Wild-ans-short
H11N9_Avian_KX351706_A/mallard/California/57889/2015|2015.537	KX351706	Avian	H11N9	H11	N9	USA	NorthernAmerica	America	2015.537	Wild-ans-short
H4N6_Avian_CY157361_A/mallard/California/3166/2012|2012.595	CY157361	Avian	H4N6	H4	N6	USA	NorthernAmerica	America	2012.595	Wild-ans-short
H1N1_Human_CY002531_A/New_York/220/2002|2002.984	CY002531	Human	H1N1	H1	N1	USA	NorthernAmerica	America	2002.984	Human
H3N3_Avian_CY045274_A/mallard/Quebec/16485/2005|2005.630	CY045274	Avian	H3N3	H3	N3	Canada	NorthernAmerica	America	2005.63	Wild-ans-short
H4N6_Avian_CY132136_A/mallard/Ohio/10OS1319/2010|2010.584	CY132136	Avian	H4N6	H4	N6	USA	NorthernAmerica	America	2010.584	Wild-ans-short
H3N2_Avian_CY178393_A/mallard/Wisconsin/260/1980|1980.500	CY178393	Avian	H3N2	H3	N2	USA	NorthernAmerica	America	1980.5	Wild-ans-short
H1N2_Swine_CY130568_A/swine/Ohio/09SW1489E/2009|2009.507	CY130568	Swine	H1N2	H1	N2	USA	NorthernAmerica	America	2009.507	Swine
H10N3_Avian_MG280531_A/common_goldeneye/Wisconsin/16OS4147/2016|2016.921	MG280531	Avian	H10N3	H10	N3	USA	NorthernAmerica	America	2016.921	Wild-ans-short
H2N3_Avian_CY117262_A/mallard/Alberta/309/1979|1979.603	CY117262	Avian	H2N3	H2	N3	Canada	NorthernAmerica	America	1979.603	Wild-ans-short
H1N1_Human_CY081070_A/Ontario/3620/2010|2010.896	CY081070	Human	H1N1	H1	N1	Canada	NorthernAmerica	America	2010.896	Human
H1N1_Swine_CY022997_A/swine/Wisconsin/629/1980|1980.500	CY022997	Swine	H1N1	H1	N1	USA	NorthernAmerica	America	1980.5	Swine
H1N1_Human_CY083041_A/Dakar/WRAIR0020T/2010|2010.126	CY083041	Human	H1N1	H1	N1	Senegal	WesternAfrica	Africa	2010.126	Human
H1N1_Human_CY028142_A/Kansas/UR06-0191/2007|2007.096	CY028142	Human	H1N1	H1	N1	USA	NorthernAmerica	America	2007.096	Human
H1N1_Swine_CY084842_A/swine/Hong_Kong/80/1978|1978.014	CY084842	Swine	H1N1	H1	N1	Hong Kong	EasternAsia	Asia	1978.014	Swine
H6N1_Avian_CY093626_A/mallard/California/8399/2008|2008.805	CY093626	Avian	H6N1	H6	N1	USA	NorthernAmerica	America	2008.805	Wild-ans-short
H9N2_Avian_KX470443_A/turkey/Poland/08/2014|2014.290	KX470443	Avian	H9N2	H9	N2	Poland	EasternEurope	Europe	2014.29	Dom-gal
H1N1_Swine_FJ789833_A/swine/Shanghai/3/2005|2005.534	FJ789833	Swine	H1N1	H1	N1	China	EasternAsia	Asia	2005.534	Swine
H7N3_Avian_KF042075_A/duck/Zhejiang/DK10/2013|2013.200	KF042075	Avian	H7N3	H7	N3	China	EasternAsia	Asia	2013.2	Dom-ans
H10N4_Avian_CY190302_A/mallard/Maryland/06OS194/2006|2006.055	CY190302	Avian	H10N4	H10	N4	USA	NorthernAmerica	America	2006.055	Wild-ans-short
H4N2_Avian_KC282880_A/duck/Jiangsu/1-15/2011|2011.030	KC282880	Avian	H4N2	H4	N2	China	EasternAsia	Asia	2011.03	Dom-ans
H1N1_Swine_KR700585_A/swine/Poland/16315/2011|2011.816	KR700585	Swine	H1N1	H1	N1	Poland	EasternEurope	Europe	2011.816	Swine
H3N2_Human_CY114424_A/Netherlands/063/2011|2011.011	CY114424	Human	H3N2	H3	N2	Netherlands	WesternEurope	Europe	2011.011	Human
H3N2_Human_CY113400_A/Stockholm/12/1988|1988.500	CY113400	Human	H3N2	H3	N2	Sweden	NorthernEurope	Europe	1988.5	Human
H3N8_Avian_CY133475_A/gadwall/Iowa/10OS2753/2010|2010.792	CY133475	Avian	H3N8	H3	N8	USA	NorthernAmerica	America	2010.792	Wild-ans-short
H3N1_Avian_KT338421_A/American_green-winged_teal/Alaska/478/2014|2014.751	KT338421	Avian	H3N1	H3	N1	USA	NorthernAmerica	America	2014.751	Wild-ans-long
H1N3_Avian_KY971167_A/chicken/Zhejiang/7418/2015|2015.504	KY971167	Avian	H1N3	H1	N3	China	EasternAsia	Asia	2015.504	Dom-gal
H3N8_Avian_KY644374_A/blue-winged_teal/Guatemala/CIP049H109-38/2012|2012.874	KY644374	Avian	H3N8	H3	N8	Guatemala	CentralAmerica	America	2012.874	Wild-ans-long
H3N2_Human_CY112431_A/Hong_Kong/1/1989|1989.500	CY112431	Human	H3N2	H3	N2	Hong Kong	EasternAsia	Asia	1989.5	Human
H5N2_Avian_FJ610137_A/Chicken/Virginia/40018/84|1984.500	FJ610137	Avian	H5N2	H5	N2	USA	NorthernAmerica	America	1984.5	Dom-gal
H5N1_Avian_CY036238_A/great_egret/Hong_Kong/807/2008|2008.500	CY036238	Avian	H5N1	H5	N1	Hong Kong	EasternAsia	Asia	2008.5	Wild-other
H1N1_Swine_KX670650_A/swine/Pennsylvania/A01554941/2015|2015.362	KX670650	Swine	H1N1	H1	N1	USA	NorthernAmerica	America	2015.362	Swine
H6N6_Avian_KJ200712_A/chicken/Hunan/S4495/2010|2010.940	KJ200712	Avian	H6N6	H6	N6	China	EasternAsia	Asia	2010.94	Dom-gal
H1N2_Swine_CY243188_A/swine/Ohio/16TOSU8287/2016|2016.496	CY243188	Swine	H1N2	H1	N2	USA	NorthernAmerica	America	2016.496	Swine
H3N2_Swine_MF373247_A/swine/Michigan/A01672424/2017|2017.052	MF373247	Swine	H3N2	H3	N2	USA	NorthernAmerica	America	2017.052	Swine
H7N9_Avian_KX215930_A/chicken/Huaian/003/2015|2015.096	KX215930	Avian	H7N9	H7	N9	China	EasternAsia	Asia	2015.096	Dom-gal
H1N1_Swine_MF973377_A/swine/North_Carolina/A02214775/2017|2017.296	MF973377	Swine	H1N1	H1	N1	USA	NorthernAmerica	America	2017.296	Swine
H7N1_Avian_KF298402_A/mallard/Minnesota/AI09-1714/2009|2009.564	KF298402	Avian	H7N1	H7	N1	USA	NorthernAmerica	America	2009.564	Wild-ans-short
H7N4_Avian_CY178858_A/mallard/Wisconsin/1111/1982|1982.500	CY178858	Avian	H7N4	H7	N4	USA	NorthernAmerica	America	1982.5	Wild-ans-short
H5N2_Avian_KJ162781_A/duck/Taiwan/4379/2013|2013.025	KJ162781	Avian	H5N2	H5	N2	Taiwan	EasternAsia	Asia	2013.025	Dom-ans
H3N2_Human_CY121571_A/BRISBANE/9/2006|2006.500	CY121571	Human	H3N2	H3	N2	Australia	AustraliaNewZealandOceania	Oceania	2006.5	Human
H5N6_Avian_LC379586_A/jungle_crow/Hyogo/2803A002/2018|2018.162	LC379586	Avian	H5N6	H5	N6	Japan	EasternAsia	Asia	2018.162	Wild-other
H1N1_Human_MH360112_A/North_Carolina/22/2018|2018.145	MH360112	Human	H1N1	H1	N1	USA	NorthernAmerica	America	2018.145	Human
H1N1_Human_DQ415329_A/Taiwan/4845/1999|1999.500	DQ415329	Human	H1N1	H1	N1	Taiwan	EasternAsia	Asia	1999.5	Human
H10N7_Avian_CY129369_A/mallard/New_Brunswick/04394/2007|2007.674	CY129369	Avian	H10N7	H10	N7	Canada	NorthernAmerica	America	2007.674	Wild-ans-short
H2N2_Avian_EU735813_A/chicken/PA/298101-4/2004|2004.500	EU735813	Avian	H2N2	H2	N2	USA	NorthernAmerica	America	2004.5	Dom-gal
H11N2_Avian_CY133008_A/gadwall/Illinois/10OS3384/2010|2010.827	CY133008	Avian	H11N2	H11	N2	USA	NorthernAmerica	America	2010.827	Wild-ans-short
H7N9_Avian_MF630342_A/chicken/Xinjiang/SD033/2014|2014.921	MF630342	Avian	H7N9	H7	N9	China	EasternAsia	Asia	2014.921	Dom-gal
H1N2_Avian_CY076144_A/rock_dove/Oregon/20547-003/2007|2007.844	CY076144	Avian	H1N2	H1	N2	USA	NorthernAmerica	America	2007.844	Wild-other
H6N2_Avian_CY178842_A/pintail/Wisconsin/381/1983|1983.500	CY178842	Avian	H6N2	H6	N2	USA	NorthernAmerica	America	1983.5	Wild-ans-short
H11N2_Avian_CY127649_A/shorebird/Delaware_Bay/75/2001|2001.373	CY127649	Avian	H11N2	H11	N2	USA	NorthernAmerica	America	2001.373	Wild-other
H3N2_Human_KF789771_A/Michigan/33/2012|2012.921	KF789771	Human	H3N2	H3	N2	USA	NorthernAmerica	America	2012.921	Human
H3N2_Human_KX917861_A/Alaska/19/2016|2016.312	KX917861	Human	H3N2	H3	N2	USA	NorthernAmerica	America	2016.312	Human
H3N2_Swine_CY158692_A/swine/Manitoba/01799/2007|2007.789	CY158692	Swine	H3N2	H3	N2	Canada	NorthernAmerica	America	2007.789	Swine
H7N9_Avian_MF630486_A/duck/Jiangsu/S1220/2016|2016.364	MF630486	Avian	H7N9	H7	N9	China	EasternAsia	Asia	2016.364	Dom-ans
H3N2_Human_KY487408_A/Bethesda/P0018/2015|2015.033	KY487408	Human	H3N2	H3	N2	USA	NorthernAmerica	America	2015.033	Human
H9N2_Avian_DQ064442_A/chicken/Guangdong/56/01|2001.500	DQ064442	Avian	H9N2	H9	N2	China	EasternAsia	Asia	2001.5	Dom-gal
H7N1_Avian_KY550913_A/mallard/Tennessee/AH0039713/2016|2016.063	KY550913	Avian	H7N1	H7	N1	USA	NorthernAmerica	America	2016.063	Wild-ans-short
H5N6_Avian_KT454948_A/Gallinula_chloropus/Guangdong/GZ174/2014|2014.685	KT454948	Avian	H5N6	H5	N6	China	EasternAsia	Asia	2014.685	Wild-other
H1N1_Swine_KR057372_A/swine/Minnesota/01076/2006|2006.244	KR057372	Swine	H1N1	H1	N1	USA	NorthernAmerica	America	2006.244	Swine
H9N2_Avian_KC417056_A/chicken/Shanghai/C2/2012|2012.038	KC417056	Avian	H9N2	H9	N2	China	EasternAsia	Asia	2012.038	Dom-gal
H3N2_Human_MH443621_A/Pennsylvania/53/2018|2018.047	MH443621	Human	H3N2	H3	N2	USA	NorthernAmerica	America	2018.047	Human
H3N2_Human_MH127200_A/Tennessee/07/2018|2018.077	MH127200	Human	H3N2	H3	N2	USA	NorthernAmerica	America	2018.077	Human
H5N3_Avian_HM992823_A/mallard/PT/28006/2007|2007.682	HM992823	Avian	H5N3	H5	N3	Portugal	SouthernEurope	Europe	2007.682	Wild-ans-short
H6N8_Avian_KX978526_A/mallard_duck/Netherlands/16/2007|2007.871	KX978526	Avian	H6N8	H6	N8	Netherlands	WesternEurope	Europe	2007.871	Wild-ans-short
H5N6_Avian_KU143405_A/duck/Wenzhou/YHQL22/2014|2014.953	KU143405	Avian	H5N6	H5	N6	China	EasternAsia	Asia	2014.953	Dom-ans
H5N1_Swine_AY646426_A/swine/Shandong/2/03|2003.500	AY646426	Swine	H5N1	H5	N1	China	EasternAsia	Asia	2003.5	Swine
H2N2_Avian_CY121930_A/mallard/Sweden/58112/2006|2006.836	CY121930	Avian	H2N2	H2	N2	Sweden	NorthernEurope	Europe	2006.836	Wild-ans-short
H9N2_Avian_KP415188_A/chicken/Yantai/2303/2013|2013.800	KP415188	Avian	H9N2	H9	N2	China	EasternAsia	Asia	2013.8	Dom-gal
H1N1_Swine_CY207056_A/swine/Colombia/M1445/2015|2015.500	CY207056	Swine	H1N1	H1	N1	Colombia	SouthernAmerica	America	2015.5	Swine
H1N1_Human_CY216930_A/Montana/02/2017|2017.022	CY216930	Human	H1N1	H1	N1	USA	NorthernAmerica	America	2017.022	Human
H4N8_Avian_CY206720_A/mallard/Southcentral_Alaska/12ML00992/2014|2014.723	CY206720	Avian	H4N8	H4	N8	USA	NorthernAmerica	America	2014.723	Wild-ans-short
H4N2_Avian_CY180319_A/mallard/Wisconsin/619/1983|1983.500	CY180319	Avian	H4N2	H4	N2	USA	NorthernAmerica	America	1983.5	Wild-ans-short
H1N1_Human_CY072441_A/Athens/INS338/2009|2009.995	CY072441	Human	H1N1	H1	N1	Greece	SouthernEurope	Europe	2009.995	Human
H4N5_Avian_CY177088_A/mallard/California/933V/2013|2013.581	CY177088	Avian	H4N5	H4	N5	USA	NorthernAmerica	America	2013.581	Wild-ans-short
H6N2_Avian_EU094474_A/mallard/SanJiang/113/2006|2006.500	EU094474	Avian	H6N2	H6	N2	China	EasternAsia	Asia	2006.5	Wild-ans-short
H1N1_Human_CY056159_A/Pensacola/INS38/2009|2009.841	CY056159	Human	H1N1	H1	N1	USA	NorthernAmerica	America	2009.841	Human
H3N8_Avian_KJ568162_A/American_green-winged_teal/Ohio/13OS1861/2013|2013.685	KJ568162	Avian	H3N8	H3	N8	USA	NorthernAmerica	America	2013.685	Wild-ans-long
H1N1_Avian_CY097765_A/mallard/Mississippi/413/2010|2010.044	CY097765	Avian	H1N1	H1	N1	USA	NorthernAmerica	America	2010.044	Wild-ans-short
H1N9_Avian_CY179678_A/thick-billed_murre/Alaska/326/1976|1976.500	CY179678	Avian	H1N9	H1	N9	USA	NorthernAmerica	America	1976.5	Wild-other
H1N1_Swine_KR701082_A/swine/England/072865/2013|2013.674	KR701082	Swine	H1N1	H1	N1	United Kingdom	NorthernEurope	Europe	2013.674	Swine
H3N2_Human_KU322356_A/Parma/58/2012|2012.500	KU322356	Human	H3N2	H3	N2	Italy	SouthernEurope	Europe	2012.5	Human
H3N2_Swine_KM507512_A/swine/Brazil/365-11-7/2011|2011.858	KM507512	Swine	H3N2	H3	N2	Brazil	SouthernAmerica	America	2011.858	Swine
H6N2_Avian_CY016167_A/green-winged_teal/Ohio/86/1986|1986.816	CY016167	Avian	H6N2	H6	N2	USA	NorthernAmerica	America	1986.816	Wild-ans-long
H4N8_Avian_KY584003_A/mallard/Ohio/15OS3614/2015|2015.636	KY584003	Avian	H4N8	H4	N8	USA	NorthernAmerica	America	2015.636	Wild-ans-short
H6N8_Avian_CY004117_A/pintail_duck/ALB/628/1979|1979.614	CY004117	Avian	H6N8	H6	N8	Canada	NorthernAmerica	America	1979.614	Wild-ans-short
H6N2_Avian_CY109747_A/duck/Shantou/1080/2007|2007.452	CY109747	Avian	H6N2	H6	N2	China	EasternAsia	Asia	2007.452	Dom-ans
H6N6_Avian_CY178674_A/blue-winged_teal/Wisconsin/333/1981|1981.500	CY178674	Avian	H6N6	H6	N6	USA	NorthernAmerica	America	1981.5	Wild-ans-long
H1N1_Human_CY019104_A/Memphis/12/1986|1986.500	CY019104	Human	H1N1	H1	N1	USA	NorthernAmerica	America	1986.5	Human
H7N3_Avian_KJ568386_A/blue-winged_teal/Ohio/13OS1773/2013|2013.701	KJ568386	Avian	H7N3	H7	N3	USA	NorthernAmerica	America	2013.701	Wild-ans-long
H3N8_Avian_CY101835_A/mallard/Alberta/72/1993|1993.625	CY101835	Avian	H3N8	H3	N8	Canada	NorthernAmerica	America	1993.625	Wild-ans-short
H5N6_Avian_KM496978_A/duck/Laos/XBY004/2014|2014.192	KM496978	Avian	H5N6	H5	N6	Laos	SouthEasternAsia	Asia	2014.192	Dom-ans
H4N6_Avian_JX454732_A/wild_bird/Korea/GS26/2006|2006.123	JX454732	Avian	H4N6	H4	N6	South Korea	EasternAsia	Asia	2006.123	Wild-other
H4N6_Avian_CY145738_A/mallard/New_Jersey/Sg-00760/2008|2008.721	CY145738	Avian	H4N6	H4	N6	USA	NorthernAmerica	America	2008.721	Wild-ans-short
H3N8_Equine_CY032328_A/equine/Rook/93753/1989|1989.500	CY032328	Equine	H3N8	H3	N8	United Kingdom	NorthernEurope	Europe	1989.5	Equine
H6N2_Avian_KT266959_A/chicken/Guangxi/121/2012|2012.575	KT266959	Avian	H6N2	H6	N2	China	EasternAsia	Asia	2012.575	Dom-gal
H7N7_Equine_CY036882_A/equine/Sao_Paulo/4/1976|1976.500	CY036882	Equine	H7N7	H7	N7	Brazil	SouthernAmerica	America	1976.5	Equine
H1N1_Avian_CY005687_A/duck/Australia/749/1980|1980.500	CY005687	Avian	H1N1	H1	N1	Australia	AustraliaNewZealandOceania	Oceania	1980.5	Dom-ans
H5N8_Avian_KU201841_A/Northern_pintail/Washington/196271/2014|2014.992	KU201841	Avian	H5N8	H5	N8	USA	NorthernAmerica	America	2014.992	Wild-ans-long
H3N8_Avian_CY195722_A/mallard/Interior_Alaska/12ML00034/2012|2012.630	CY195722	Avian	H3N8	H3	N8	USA	NorthernAmerica	America	2012.63	Wild-ans-short
H1N1_Human_CY060743_A/Ontario/9698/2009|2009.452	CY060743	Human	H1N1	H1	N1	Canada	NorthernAmerica	America	2009.452	Human
H1N1_Human_CY121843_A/South_Carolina/10/2010|2010.500	CY121843	Human	H1N1	H1	N1	USA	NorthernAmerica	America	2010.5	Human
H3N8_Avian_CY157570_A/mallard/California/2924/2012|2012.556	CY157570	Avian	H3N8	H3	N8	USA	NorthernAmerica	America	2012.556	Wild-ans-short
H8N4_Avian_CY183575_A/mallard/Sweden/101165/2009|2009.844	CY183575	Avian	H8N4	H8	N4	Sweden	NorthernEurope	Europe	2009.844	Wild-ans-short
H3N8_Avian_CY186678_A/American_green-winged_teal/Illinois/12OS5103/2012|2012.800	CY186678	Avian	H3N8	H3	N8	USA	NorthernAmerica	America	2012.8	Wild-ans-long
H3N2_Human_KX416521_A/Colorado/27/2016|2016.233	KX416521	Human	H3N2	H3	N2	USA	NorthernAmerica	America	2016.233	Human
H3N2_Swine_KR701218_A/swine/Belgium/Bree-205/2011|2011.277	KR701218	Swine	H3N2	H3	N2	Belgium	WesternEurope	Europe	2011.277	Swine
H3N2_Human_KT888345_A/Myanmar/FLUEBMSV00004/2011|2011.721	KT888345	Human	H3N2	H3	N2	Myanmar	SouthEasternAsia	Asia	2011.721	Human
H9N2_Avian_KY415771_A/chicken/Ganzhou/GZ86/2016|2016.071	KY415771	Avian	H9N2	H9	N2	China	EasternAsia	Asia	2016.071	Dom-gal
H3N2_Swine_KJ640236_A/swine/Ohio/13TOSU1373/2013|2013.581	KJ640236	Swine	H3N2	H3	N2	USA	NorthernAmerica	America	2013.581	Swine
H3N2_Human_KT838494_A/Oklahoma/10/2014|2014.896	KT838494	Human	H3N2	H3	N2	USA	NorthernAmerica	America	2014.896	Human
H6N2_Avian_CY190310_A/mallard/Maryland/06OS196/2006|2006.055	CY190310	Avian	H6N2	H6	N2	USA	NorthernAmerica	America	2006.055	Wild-ans-short
H5N6_Avian_LC314559_A/black-headed_gull/Hyogo/2801E009/2017|2017.047	LC314559	Avian	H5N6	H5	N6	Japan	EasternAsia	Asia	2017.047	Wild-other
H1N1_Human_KY926063_A/Viamao/LACENRS-1400/2011|2011.638	KY926063	Human	H1N1	H1	N1	Brazil	SouthernAmerica	America	2011.638	Human
H9N2_Avian_CY146661_A/duck/Hunan/S4111/2011|2011.860	CY146661	Avian	H9N2	H9	N2	China	EasternAsia	Asia	2011.86	Dom-ans
H3N8_Avian_LC028185_A/muscovy_duck/Vietnam/LBM721/2014|2014.781	LC028185	Avian	H3N8	H3	N8	Viet Nam	SouthEasternAsia	Asia	2014.781	Dom-ans
H3N2_Human_KT837046_A/New_Mexico/27/2014|2014.712	KT837046	Human	H3N2	H3	N2	USA	NorthernAmerica	America	2014.712	Human
H5N7_Avian_CY004401_A/shorebird/DE/101/2004|2004.373	CY004401	Avian	H5N7	H5	N7	USA	NorthernAmerica	America	2004.373	Wild-other
H1N1_Human_KX916061_A/New_York/67/2016|2016.247	KX916061	Human	H1N1	H1	N1	USA	NorthernAmerica	America	2016.247	Human
H5N6_Avian_LC050600_A/muscovy_duck/Quang_Ninh/5c112/2013|2013.279	LC050600	Avian	H5N6	H5	N6	Viet Nam	SouthEasternAsia	Asia	2013.279	Dom-ans
H16N3_Avian_MF147744_A/black-headed_gull/Netherlands/37/2011|2011.573	MF147744	Avian	H16N3	H16	N3	Netherlands	WesternEurope	Europe	2011.573	Wild-other
H3N2_Swine_KC471418_A/swine/Korea/CY02-10/2012|2012.137	KC471418	Swine	H3N2	H3	N2	South Korea	EasternAsia	Asia	2012.137	Swine
H3N2_Swine_KX571214_A/swine/Quebec/1714808/2015|2015.156	KX571214	Swine	H3N2	H3	N2	Canada	NorthernAmerica	America	2015.156	Swine
H2N3_Avian_MG279878_A/mallard_duck/Ohio/16OS0953/2016|2016.641	MG279878	Avian	H2N3	H2	N3	USA	NorthernAmerica	America	2016.641	Wild-ans-short
H3N2_Human_CY008159_A/Beijing/1/1968|1968.500	CY008159	Human	H3N2	H3	N2	China	EasternAsia	Asia	1968.5	Human
H1N2_Swine_CY045536_A/swine/Texas/050625/2008|2008.500	CY045536	Swine	H1N2	H1	N2	USA	NorthernAmerica	America	2008.5	Swine
H3N2_Human_CY212755_A/Nebraska/27/2016|2016.948	CY212755	Human	H3N2	H3	N2	USA	NorthernAmerica	America	2016.948	Human
H11N8_Avian_CY060282_A/mallard/Sweden/45/2002|2002.866	CY060282	Avian	H11N8	H11	N8	Sweden	NorthernEurope	Europe	2002.866	Wild-ans-short
H11N9_Avian_MG280479_A/green-winged_teal/Mississippi/16OS6098/2016|2016.967	MG280479	Avian	H11N9	H11	N9	USA	NorthernAmerica	America	2016.967	Wild-ans-long
H3N2_Avian_CY132128_A/mallard/Michigan/10OS1497/2010|2010.633	CY132128	Avian	H3N2	H3	N2	USA	NorthernAmerica	America	2010.633	Wild-ans-short
H3N2_Human_KT841628_A/Delaware/02/2015|2015.003	KT841628	Human	H3N2	H3	N2	USA	NorthernAmerica	America	2015.003	Human
H1N1_Human_KP637855_A/Thailand/KS08205/2008|2008.789	KP637855	Human	H1N1	H1	N1	Thailand	SouthEasternAsia	Asia	2008.789	Human
H11N3_Avian_CY144590_A/blue-winged_teal/North_Carolina/NC674-362/2005|2005.759	CY144590	Avian	H11N3	H11	N3	USA	NorthernAmerica	America	2005.759	Wild-ans-long
H7N3_Avian_CY185924_A/mallard/Minnesota/AI07-3433/2007|2007.696	CY185924	Avian	H7N3	H7	N3	USA	NorthernAmerica	America	2007.696	Wild-ans-short
H6N2_Avian_CY076632_A/mallard/Washington/44338-120/2007|2007.690	CY076632	Avian	H6N2	H6	N2	USA	NorthernAmerica	America	2007.69	Wild-ans-short
H3N2_Human_CY264284_A/New_Mexico/29/2017|2017.912	CY264284	Human	H3N2	H3	N2	USA	NorthernAmerica	America	2017.912	Human
H3N8_Avian_MF145983_A/mallard_duck/Netherlands/08/2000|2000.636	MF145983	Avian	H3N8	H3	N8	Netherlands	WesternEurope	Europe	2000.636	Wild-ans-short
H9N2_Avian_KM076705_A/Anser_fabalis/China/HuBS428/2014|2014.041	KM076705	Avian	H9N2	H9	N2	China	EasternAsia	Asia	2014.041	Wild-ans-short
H3N8_Avian_CY079062_A/northern_pintail/Interior_Alaska/8BM2528R1/2008|2008.614	CY079062	Avian	H3N8	H3	N8	USA	NorthernAmerica	America	2008.614	Wild-ans-long
H9N2_Avian_CY005876_A/goose/MN/5733-1/1980|1980.000	CY005876	Avian	H9N2	H9	N2	USA	NorthernAmerica	America	1980	Dom-ans
H3N2_Human_CY000180_A/New_York/44/2003|2003.934	CY000180	Human	H3N2	H3	N2	USA	NorthernAmerica	America	2003.934	Human
H3N2_Swine_MG784601_A/swine/Minnesota/A02221495/2017|2017.658	MG784601	Swine	H3N2	H3	N2	USA	NorthernAmerica	America	2017.658	Swine
H7N3_Avian_CY140871_A/blue-winged_Teal/North_Dakota/AI09-3760/2009|2009.674	CY140871	Avian	H7N3	H7	N3	USA	NorthernAmerica	America	2009.674	Wild-ans-long
H5N1_Human_DQ835314_A/China/GD01/2006|2006.500	DQ835314	Human	H5N1	H5	N1	China	EasternAsia	Asia	2006.5	Human
H9N2_Avian_EU982319_A/turkey/TX/4-1-81/1981|1981.500	EU982319	Avian	H9N2	H9	N2	USA	NorthernAmerica	America	1981.5	Dom-gal
H3N2_Swine_CY246116_A/swine/Saskatchewan/SD0149/2016|2016.110	CY246116	Swine	H3N2	H3	N2	Canada	NorthernAmerica	America	2016.11	Swine
H6N5_Avian_MF755246_A/mallard_duck/Netherlands/59/2015|2015.677	MF755246	Avian	H6N5	H6	N5	Netherlands	WesternEurope	Europe	2015.677	Wild-ans-short
H3N2_Swine_KU752439_A/swine/Arkansas/A01797066/2015|2015.825	KU752439	Swine	H3N2	H3	N2	USA	NorthernAmerica	America	2015.825	Swine
H3N2_Swine_MF194235_A/swine/South_Dakota/MT_12_07_1554/2012|2012.830	MF194235	Swine	H3N2	H3	N2	USA	NorthernAmerica	America	2012.83	Swine
H9N2_Avian_KJ725013_A/turtledove/Guangxi/49B6/2013|2013.197	KJ725013	Avian	H9N2	H9	N2	China	EasternAsia	Asia	2013.197	Wild-other
H7N9_Avian_KP413266_A/silkie_chicken/Shenzhen/2139/2013|2013.948	KP413266	Avian	H7N9	H7	N9	China	EasternAsia	Asia	2013.948	Dom-gal
H11N9_Avian_CY184450_A/mallard/Sweden/69639/2007|2007.836	CY184450	Avian	H11N9	H11	N9	Sweden	NorthernEurope	Europe	2007.836	Wild-ans-short
H11N9_Avian_CY146685_A/duck/Hunan/S4137/2011|2011.860	CY146685	Avian	H11N9	H11	N9	China	EasternAsia	Asia	2011.86	Dom-ans
H1N1_Swine_KM029200_A/swine/Hong_Kong/141/2012|2012.011	KM029200	Swine	H1N1	H1	N1	Hong Kong	EasternAsia	Asia	2012.011	Swine
H3N2_Human_KJ942627_A/Minnesota/11/2010|2010.500	KJ942627	Human	H3N2	H3	N2	USA	NorthernAmerica	America	2010.5	Human
H3N2_Swine_CY158820_A/swine/North_Carolina/00116/2003|2003.499	CY158820	Swine	H3N2	H3	N2	USA	NorthernAmerica	America	2003.499	Swine
H1N1_Human_CY002707_A/New_York/348/2003|2003.159	CY002707	Human	H1N1	H1	N1	USA	NorthernAmerica	America	2003.159	Human
H1N1_Human_GU727828_A/IIV-Anadyr/177/2009|2009.923	GU727828	Human	H1N1	H1	N1	Russia	EasternEurope	Europe	2009.923	Human
H1N1_Avian_KY063953_A/blue-winged_teal/Lousiana/UGAI14-0690/2014|2014.277	KY063953	Avian	H1N1	H1	N1	USA	NorthernAmerica	America	2014.277	Wild-ans-long
H13N8_Avian_MF146365_A/black-headed_gull/Netherlands/20/2011|2011.468	MF146365	Avian	H13N8	H13	N8	Netherlands	WesternEurope	Europe	2011.468	Wild-other
H2N2_Avian_CY117014_A/guinea_fowl/New_York/4449-12/1994|1994.910	CY117014	Avian	H2N2	H2	N2	USA	NorthernAmerica	America	1994.91	Dom-gal
H7N9_Avian_MF630070_A/chicken/Guangdong/SD018/2015|2015.071	MF630070	Avian	H7N9	H7	N9	China	EasternAsia	Asia	2015.071	Dom-gal
H3N2_Swine_KX960545_A/swine/Ohio/14TOSU22297/2014|2014.597	KX960545	Swine	H3N2	H3	N2	USA	NorthernAmerica	America	2014.597	Swine
H9N2_Swine_EU502897_A/swine/Jiangxi/1/2004|2004.500	EU502897	Swine	H9N2	H9	N2	China	EasternAsia	Asia	2004.5	Swine
H6N5_Avian_CY004253_A/mallard/ALB/199/1992|1992.915	CY004253	Avian	H6N5	H6	N5	Canada	NorthernAmerica	America	1992.915	Wild-ans-short
H5N1_Avian_AY950251_A/chicken/Henan/01/2004|2004.500	AY950251	Avian	H5N1	H5	N1	China	EasternAsia	Asia	2004.5	Dom-gal
H6N2_Avian_CY004518_A/coot/Alberta/134/1987|1987.614	CY004518	Avian	H6N2	H6	N2	Canada	NorthernAmerica	America	1987.614	Wild-other
H1N1_Avian_CY134322_A/green-winged_teal/California/2940/2011|2011.921	CY134322	Avian	H1N1	H1	N1	USA	NorthernAmerica	America	2011.921	Wild-ans-long
H7N3_Avian_KU290058_A/mallard/Michigan/A00869519/2009|2009.784	KU290058	Avian	H7N3	H7	N3	USA	NorthernAmerica	America	2009.784	Wild-ans-short
H3N2_Human_MG914118_A/Arizona/MAP6093A/2017|2017.964	MG914118	Human	H3N2	H3	N2	USA	NorthernAmerica	America	2017.964	Human
H5N1_Avian_CY053880_A/mallard/Maryland/802/2007|2007.500	CY053880	Avian	H5N1	H5	N1	USA	NorthernAmerica	America	2007.5	Wild-ans-short
H1N3_Avian_KY971165_A/duck/Zhejiang/727D30/2013|2013.567	KY971165	Avian	H1N3	H1	N3	China	EasternAsia	Asia	2013.567	Dom-ans
H3N2_Human_CY121184_A/Port_Chalmers/1/1973|1973.500	CY121184	Human	H3N2	H3	N2	New Zealand	AustraliaNewZealandOceania	Oceania	1973.5	Human
H10N8_Avian_KP287951_A/duck/Jiangxi/4759/2009|2009.200	KP287951	Avian	H10N8	H10	N8	China	EasternAsia	Asia	2009.2	Dom-ans
H1N1_Human_KX407860_A/Nebraska/13/2016|2016.162	KX407860	Human	H1N1	H1	N1	USA	NorthernAmerica	America	2016.162	Human
H5N2_Avian_GQ923240_A/mallard/Michigan/466372-3/2006|2006.500	GQ923240	Avian	H5N2	H5	N2	USA	NorthernAmerica	America	2006.5	Wild-ans-short
H3N2_Human_CY252866_A/Canberra/20/2015|2015.427	CY252866	Human	H3N2	H3	N2	Australia	AustraliaNewZealandOceania	Oceania	2015.427	Human
H1N1_Swine_MH234434_A/swine/Ohio/OH-18-7963/2018|2018.260	MH234434	Swine	H1N1	H1	N1	USA	NorthernAmerica	America	2018.26	Swine
H13N6_Avian_CY014697_A/gull/Maryland/704/1977|1977.723	CY014697	Avian	H13N6	H13	N6	USA	NorthernAmerica	America	1977.723	Wild-other
H3N2_Human_CY113976_A/Guangdong/25/1993|1993.500	CY113976	Human	H3N2	H3	N2	China	EasternAsia	Asia	1993.5	Human
H7N3_Avian_KF259793_A/duck/Jiangxi/16285/2010|2010.500	KF259793	Avian	H7N3	H7	N3	China	EasternAsia	Asia	2010.5	Dom-ans
H7N3_Avian_CY207224_A/yellow-billed_pintail/Chile/10/2014|2014.290	CY207224	Avian	H7N3	H7	N3	Chile	SouthernAmerica	America	2014.29	Wild-ans-short
H4N6_Avian_CY125953_A/mallard/California/1154/2010|2010.567	CY125953	Avian	H4N6	H4	N6	USA	NorthernAmerica	America	2010.567	Wild-ans-short
H3N2_Human_CY119061_A/Malaysia/2205714/2009|2009.288	CY119061	Human	H3N2	H3	N2	Malaysia	SouthEasternAsia	Asia	2009.288	Human
H10N7_Avian_EU743373_A/ruddy_turnstone/DE/1529/2001|2001.500	EU743373	Avian	H10N7	H10	N7	USA	NorthernAmerica	America	2001.5	Wild-other
H4N3_Avian_CY014940_A/pintail_duck/New_York/155/1982|1982.915	CY014940	Avian	H4N3	H4	N3	USA	NorthernAmerica	America	1982.915	Wild-ans-short
H9N2_Avian_FJ581428_A/chicken/Zhejiang/HJ/2007|2007.500	FJ581428	Avian	H9N2	H9	N2	China	EasternAsia	Asia	2007.5	Dom-gal
H7N8_Avian_KY550748_A/northern_shoveler/Nevada/AH0009328/2015|2015.003	KY550748	Avian	H7N8	H7	N8	USA	NorthernAmerica	America	2015.003	Wild-ans-short
H9N8_Avian_CY144558_A/ruddy_turnstone/Delaware/AI03-200/2003|2003.384	CY144558	Avian	H9N8	H9	N8	USA	NorthernAmerica	America	2003.384	Wild-other
H1N1_Human_CY083113_A/Quito/WRAIR0617N/2009|2009.764	CY083113	Human	H1N1	H1	N1	Ecuador	SouthernAmerica	America	2009.764	Human
H5N8_Avian_MF040673_A/Anser_cygnoides/Hubei/FW44/2016|2016.948	MF040673	Avian	H5N8	H5	N8	China	EasternAsia	Asia	2016.948	Dom-ans
H3N8_Avian_CY187024_A/American_black_duck/Ohio/12OS5510/2012|2012.874	CY187024	Avian	H3N8	H3	N8	USA	NorthernAmerica	America	2012.874	Wild-ans-short
H13N6_Avian_MF147488_A/black-headed_gull/Netherlands/16/2014|2014.523	MF147488	Avian	H13N6	H13	N6	Netherlands	WesternEurope	Europe	2014.523	Wild-other
H3N2_Swine_KT356656_A/swine/Missouri/A01840724/2015|2015.096	KT356656	Swine	H3N2	H3	N2	USA	NorthernAmerica	America	2015.096	Swine
H3N2_Avian_CY129216_A/American_black_duck/New_Brunswick/02651/2007|2007.729	CY129216	Avian	H3N2	H3	N2	Canada	NorthernAmerica	America	2007.729	Wild-ans-short
H3N6_Avian_MG280242_A/green-winged_teal/Ohio/16OS1008/2016|2016.671	MG280242	Avian	H3N6	H3	N6	USA	NorthernAmerica	America	2016.671	Wild-ans-long
H1N1_Human_CY124793_A/Singapore/TT190/2011|2011.236	CY124793	Human	H1N1	H1	N1	Singapore	SouthEasternAsia	Asia	2011.236	Human
H9N2_Avian_KF259887_A/chicken/Hong_Kong/TSTB25W/2010|2010.500	KF259887	Avian	H9N2	H9	N2	Hong Kong	EasternAsia	Asia	2010.5	Dom-gal
H5N1_Avian_FJ445245_A/goose/Hungary/14756/2006|2006.427	FJ445245	Avian	H5N1	H5	N1	Hungary	EasternEurope	Europe	2006.427	Dom-ans
H3N2_Avian_MF755259_A/mallard_duck/Netherlands/56/2015|2015.638	MF755259	Avian	H3N2	H3	N2	Netherlands	WesternEurope	Europe	2015.638	Wild-ans-short
H3N2_Human_KT837191_A/New_Jersey/22/2014|2014.707	KT837191	Human	H3N2	H3	N2	USA	NorthernAmerica	America	2014.707	Human
H3N2_Avian_KT022287_A/pigeon/Guangxi/128P9/2012|2012.871	KT022287	Avian	H3N2	H3	N2	China	EasternAsia	Asia	2012.871	Wild-other
H7N5_Avian_MF147716_A/mallard_duck/Netherlands/8/2014|2014.822	MF147716	Avian	H7N5	H7	N5	Netherlands	WesternEurope	Europe	2014.822	Wild-ans-short
H3N9_Avian_CY139756_A/mallard/Minnesota/182749/1998|1998.666	CY139756	Avian	H3N9	H3	N9	USA	NorthernAmerica	America	1998.666	Wild-ans-short
H1N3_Avian_MG280167_A/common_goldeneye/Wisconsin/16OS4242/2016|2016.923	MG280167	Avian	H1N3	H1	N3	USA	NorthernAmerica	America	2016.923	Wild-ans-short
H5N2_Avian_FJ610111_A/chicken/Jalisco/14589-660/1994|1994.500	FJ610111	Avian	H5N2	H5	N2	Mexico	CentralAmerica	America	1994.5	Dom-gal
H9N2_Avian_GQ148835_A/chicken/Israel/54/2008|2008.414	GQ148835	Avian	H9N2	H9	N2	Israel	WesternAsia	Asia	2008.414	Dom-gal
H5N1_Avian_HM172216_A/duck/Hubei/49/2005|2005.500	HM172216	Avian	H5N1	H5	N1	China	EasternAsia	Asia	2005.5	Dom-ans
H5N6_Avian_LC274974_A/northern_goshawk/Mie/2412C007/2016|2016.951	LC274974	Avian	H5N6	H5	N6	Japan	EasternAsia	Asia	2016.951	Wild-other
H4N8_Avian_CY186759_A/blue-winged_teal/Missouri/12OS2519/2012|2012.685	CY186759	Avian	H4N8	H4	N8	USA	NorthernAmerica	America	2012.685	Wild-ans-long
H1N2_Swine_KY509968_A/swine/Minnesota/A01781045/2016|2016.660	KY509968	Swine	H1N2	H1	N2	USA	NorthernAmerica	America	2016.66	Swine
H3N2_Human_CY114016_A/Madrid/G101/1993|1993.500	CY114016	Human	H3N2	H3	N2	Spain	SouthernEurope	Europe	1993.5	Human
H9N2_Avian_KX000744_A/chicken/Egypt/Q10429E/2014|2014.948	KX000744	Avian	H9N2	H9	N2	Egypt	NorthernAfrica	Africa	2014.948	Dom-gal
H1N2_Human_CY002635_A/New_York/231/2003|2003.167	CY002635	Human	H1N2	H1	N2	USA	NorthernAmerica	America	2003.167	Human
H3N2_Human_KT843375_A/Florida/49/2015|2015.315	KT843375	Human	H3N2	H3	N2	USA	NorthernAmerica	America	2015.315	Human
H5N1_Avian_CY016910_A/chicken/Nigeria/1047-8/2006|2006.500	CY016910	Avian	H5N1	H5	N1	Nigeria	WesternAfrica	Africa	2006.5	Dom-gal
H4N6_Avian_MG280346_A/mallard_duck/Ohio/16OS0908/2016|2016.592	MG280346	Avian	H4N6	H4	N6	USA	NorthernAmerica	America	2016.592	Wild-ans-short
H1N1_Human_JQ409143_A/Helsinki/Vi3/2009|2009.447	JQ409143	Human	H1N1	H1	N1	Finland	NorthernEurope	Europe	2009.447	Human
H3N2_Human_CY114512_A/Netherlands/034/2010|2010.975	CY114512	Human	H3N2	H3	N2	Netherlands	WesternEurope	Europe	2010.975	Human
H9N1_Avian_CY004334_A/mallard_duck/ALB/396/1983|1983.597	CY004334	Avian	H9N1	H9	N1	Canada	NorthernAmerica	America	1983.597	Wild-ans-short
H1N1_Human_HQ291934_A/Taiwan/1026/2009|2009.033	HQ291934	Human	H1N1	H1	N1	Taiwan	EasternAsia	Asia	2009.033	Human
H1N1_Human_CY020184_A/Maryland/2/1980|1980.500	CY020184	Human	H1N1	H1	N1	USA	NorthernAmerica	America	1980.5	Human
H11N9_Avian_CY184408_A/mallard/Sweden/79256/2008|2008.866	CY184408	Avian	H11N9	H11	N9	Sweden	NorthernEurope	Europe	2008.866	Wild-ans-short
H3N8_Avian_CY125384_A/green-winged_teal/New_Brunswick/03483/2009|2009.616	CY125384	Avian	H3N8	H3	N8	Canada	NorthernAmerica	America	2009.616	Wild-ans-long
H4N6_Avian_JX454764_A/wild_bird/Korea/YJ117/2007|2007.123	JX454764	Avian	H4N6	H4	N6	South Korea	EasternAsia	Asia	2007.123	Wild-other
H5N2_Avian_CY180391_A/mallard/Wisconsin/232/1976|1976.500	CY180391	Avian	H5N2	H5	N2	USA	NorthernAmerica	America	1976.5	Wild-ans-short
H7N3_Avian_CY076304_A/northern_shoveler/Washington/44249-752/2006|2006.932	CY076304	Avian	H7N3	H7	N3	USA	NorthernAmerica	America	2006.932	Wild-ans-short
H5N2_Avian_KU201944_A/Canada_goose/Kansas/197850/2015|2015.195	KU201944	Avian	H5N2	H5	N2	USA	NorthernAmerica	America	2015.195	Wild-ans-short
H5N2_Avian_KU646953_A/Anas_platyrhynchos/Belgium/17330cls42/2013|2013.734	KU646953	Avian	H5N2	H5	N2	Belgium	WesternEurope	Europe	2013.734	Wild-ans-short
H3N2_Human_KT889057_A/Japan/22/2011|2011.967	KT889057	Human	H3N2	H3	N2	Japan	EasternAsia	Asia	2011.967	Human
H1N1_Human_KC781899_A/Alabama/01/2010|2010.008	KC781899	Human	H1N1	H1	N1	USA	NorthernAmerica	America	2010.008	Human
H2N2_Avian_KM100135_A/duck/Wuxi/2/2013|2013.521	KM100135	Avian	H2N2	H2	N2	China	EasternAsia	Asia	2013.521	Dom-ans
H6N8_Avian_KX979571_A/barnacle_goose/Netherlands/1/2014|2014.953	KX979571	Avian	H6N8	H6	N8	Netherlands	WesternEurope	Europe	2014.953	Wild-ans-short
H5N1_Avian_DQ997533_A/duck/Shanghai/xj/2002|2002.500	DQ997533	Avian	H5N1	H5	N1	China	EasternAsia	Asia	2002.5	Dom-ans
H7N3_Avian_KF259769_A/duck/Jiangxi/16736/2010|2010.500	KF259769	Avian	H7N3	H7	N3	China	EasternAsia	Asia	2010.5	Dom-ans
H1N1_Human_CY263319_A/California/137/2017|2017.893	CY263319	Human	H1N1	H1	N1	USA	NorthernAmerica	America	2017.893	Human
H2N7_Avian_KM213381_A/ruddy_turnstone/Iceland/1946/2012|2012.381	KM213381	Avian	H2N7	H2	N7	Iceland	NorthernEurope	Europe	2012.381	Wild-other
H3N2_Human_MH246367_A/Georgia/18/2018|2018.145	MH246367	Human	H3N2	H3	N2	USA	NorthernAmerica	America	2018.145	Human
H5N8_Avian_CY144239_A/ruddy_turnstone/New_Jersey/828227/2001|2001.500	CY144239	Avian	H5N8	H5	N8	USA	NorthernAmerica	America	2001.5	Wild-other
H7N3_Avian_CY185932_A/mallard/Minnesota/AI08-5469/2008|2008.732	CY185932	Avian	H7N3	H7	N3	USA	NorthernAmerica	America	2008.732	Wild-ans-short
H4N6_Avian_CY235117_A/cinnamon_teal/Idaho/UGAI16-1869/2016|2016.619	CY235117	Avian	H4N6	H4	N6	USA	NorthernAmerica	America	2016.619	Wild-ans-short
H4N6_Avian_KU160980_A/duck/Hunan/S1012/2009|2009.167	KU160980	Avian	H4N6	H4	N6	China	EasternAsia	Asia	2009.167	Dom-ans
H7N3_Avian_KX351968_A/chicken/Puebla/CPA-04148-16-CENASA-95294/2016|2016.145	KX351968	Avian	H7N3	H7	N3	Mexico	CentralAmerica	America	2016.145	Dom-gal
H1N1_Human_GU592908_A/Magadan/02/2009|2009.951	GU592908	Human	H1N1	H1	N1	Russia	EasternEurope	Europe	2009.951	Human
H1N2_Swine_KX670761_A/swine/Oklahoma/A01566774/2014|2014.868	KX670761	Swine	H1N2	H1	N2	USA	NorthernAmerica	America	2014.868	Swine
H6N2_Avian_CY109251_A/duck/Guangxi/2140/2006|2006.452	CY109251	Avian	H6N2	H6	N2	China	EasternAsia	Asia	2006.452	Dom-ans
H5N2_Avian_FJ519986_A/ostrich/South_Africa/N227/2004|2004.619	FJ519986	Avian	H5N2	H5	N2	South Africa	SouthernAfrica	Africa	2004.619	Wild-other
H6N9_Avian_CY004132_A/mallard_duck/ALB/1151/1979|1979.638	CY004132	Avian	H6N9	H6	N9	Canada	NorthernAmerica	America	1979.638	Wild-ans-short
H1N1_Human_KJ645762_A/Gainesville/08/2013|2013.923	KJ645762	Human	H1N1	H1	N1	USA	NorthernAmerica	America	2013.923	Human
H3N2_Human_KP638175_A/Thailand/MR08398/2010|2010.666	KP638175	Human	H3N2	H3	N2	Thailand	SouthEasternAsia	Asia	2010.666	Human
H3N8_Avian_CY029900_A/red-necked_stint/Western_Australia/4915/1984|1984.500	CY029900	Avian	H3N8	H3	N8	Australia	AustraliaNewZealandOceania	Oceania	1984.5	Wild-other
H1N1_Avian_CY149631_A/thick-billed_murre/Canada/1871/2011|2011.542	CY149631	Avian	H1N1	H1	N1	Canada	NorthernAmerica	America	2011.542	Wild-other
H6N2_Avian_CY133253_A/mallard/Wisconsin/10OS3066/2010|2010.753	CY133253	Avian	H6N2	H6	N2	USA	NorthernAmerica	America	2010.753	Wild-ans-short
H9N2_Avian_DQ064455_A/duck/Nanjing/2/97|1997.500	DQ064455	Avian	H9N2	H9	N2	China	EasternAsia	Asia	1997.5	Dom-ans
H5N1_Avian_CY040900_A/pigeon/Laos/P0022/2007|2007.500	CY040900	Avian	H5N1	H5	N1	Laos	SouthEasternAsia	Asia	2007.5	Wild-other
H1N1_Swine_CY116059_A/swine/England/252411/1992|1992.792	CY116059	Swine	H1N1	H1	N1	United Kingdom	NorthernEurope	Europe	1992.792	Swine
H3N8_Avian_CY016398_A/mallard/Ohio/264/1986|1986.852	CY016398	Avian	H3N8	H3	N8	USA	NorthernAmerica	America	1986.852	Wild-ans-short
H3N2_Swine_DQ469975_A/swine/British_Columbia/28103/2005|2005.500	DQ469975	Swine	H3N2	H3	N2	Canada	NorthernAmerica	America	2005.5	Swine
H10N7_Avian_KP285894_A/migratory_duck/Jiangxi/33038/2013|2013.953	KP285894	Avian	H10N7	H10	N7	China	EasternAsia	Asia	2013.953	Wild-ans-long
H3N2_Human_MH358799_A/North_Dakota/21/2018|2018.233	MH358799	Human	H3N2	H3	N2	USA	NorthernAmerica	America	2018.233	Human
H1N2_Swine_AB914501_A/swine/Chiba/119/2012|2012.786	AB914501	Swine	H1N2	H1	N2	Japan	EasternAsia	Asia	2012.786	Swine
H9N2_Avian_KX598641_A/chicken/Guangdong/SIC14/2013|2013.953	KX598641	Avian	H9N2	H9	N2	China	EasternAsia	Asia	2013.953	Dom-gal
H6N2_Avian_KY130732_A/northern_pintail/Alaska/769/2011|2011.748	KY130732	Avian	H6N2	H6	N2	USA	NorthernAmerica	America	2011.748	Wild-ans-long
H3N2_Human_CY214059_A/Illinois/61/2016|2016.984	CY214059	Human	H3N2	H3	N2	USA	NorthernAmerica	America	2016.984	Human
H3N2_Human_KT838992_A/New_Jersey/27/2014|2014.882	KT838992	Human	H3N2	H3	N2	USA	NorthernAmerica	America	2014.882	Human
H3N8_Canine_MF173252_A/canine/Florida/15592-1/2004|2004.500	MF173252	Canine	H3N8	H3	N8	USA	NorthernAmerica	America	2004.5	Canine
H10N7_Avian_CY178938_A/mallard/Wisconsin/455/1979|1979.500	CY178938	Avian	H10N7	H10	N7	USA	NorthernAmerica	America	1979.5	Wild-ans-short
H1N1_Human_CY062814_A/Odense/INS143/2009|2009.860	CY062814	Human	H1N1	H1	N1	Denmark	NorthernEurope	Europe	2009.86	Human
H1N1_Human_MH083414_A/Colorado/27/2017|2017.989	MH083414	Human	H1N1	H1	N1	USA	NorthernAmerica	America	2017.989	Human
H1N1_Swine_MG784571_A/swine/Nebraska/A02219793/2017|2017.641	MG784571	Swine	H1N1	H1	N1	USA	NorthernAmerica	America	2017.641	Swine
H4N6_Avian_CY165646_A/mallard/Sweden/80299/2008|2008.888	CY165646	Avian	H4N6	H4	N6	Sweden	NorthernEurope	Europe	2008.888	Wild-ans-short
H3N2_Human_CY090976_A/Georgia/NHRC0001/2004|2004.052	CY090976	Human	H3N2	H3	N2	USA	NorthernAmerica	America	2004.052	Human
H3N2_Human_CY170906_A/Santa_Clara/YGA_03062/2012|2012.975	CY170906	Human	H3N2	H3	N2	USA	NorthernAmerica	America	2012.975	Human
H10N1_Avian_CY167262_A/mallard/Mississippi/12OS443/2012|2012.047	CY167262	Avian	H10N1	H10	N1	USA	NorthernAmerica	America	2012.047	Wild-ans-short
H3N2_Human_KX414298_A/Montana/09/2016|2016.030	KX414298	Human	H3N2	H3	N2	USA	NorthernAmerica	America	2016.03	Human
H2N9_Avian_KF259811_A/duck/Guangdong/707/2000|2000.500	KF259811	Avian	H2N9	H2	N9	China	EasternAsia	Asia	2000.5	Dom-ans
H3N6_Avian_EU871847_A/ruddy_turnstone/NJ/335/2005|2005.500	EU871847	Avian	H3N6	H3	N6	USA	NorthernAmerica	America	2005.5	Wild-other
H3N2_Swine_KM028016_A/swine/Guangxi/2242/2011|2011.597	KM028016	Swine	H3N2	H3	N2	China	EasternAsia	Asia	2011.597	Swine
H1N1_Swine_CY028783_A/swine/California/T9001707/1991|1991.500	CY028783	Swine	H1N1	H1	N1	USA	NorthernAmerica	America	1991.5	Swine
H3N2_Human_CY112672_A/Stockholm/20/1993|1993.838	CY112672	Human	H3N2	H3	N2	Sweden	NorthernEurope	Europe	1993.838	Human
H3N2_Swine_MF920015_A/swine/Minnesota/MT_13_01_S70/2013|2013.151	MF920015	Swine	H3N2	H3	N2	USA	NorthernAmerica	America	2013.151	Swine
H1N2_Swine_KC778995_A/swine/Minnesota/A01202471/2011|2011.570	KC778995	Swine	H1N2	H1	N2	USA	NorthernAmerica	America	2011.57	Swine
H1N1_Swine_KX772275_A/swine/Illinois/A01728329/2015|2015.959	KX772275	Swine	H1N1	H1	N1	USA	NorthernAmerica	America	2015.959	Swine
H7N3_Avian_CY005891_A/pheasant/Minnesota/917/1980|1980.633	CY005891	Avian	H7N3	H7	N3	USA	NorthernAmerica	America	1980.633	Dom-gal
H3N2_Swine_CY157794_A/swine/Oklahoma/00518/2005|2005.162	CY157794	Swine	H3N2	H3	N2	USA	NorthernAmerica	America	2005.162	Swine
H4N8_Avian_CY078308_A/blue-winged_teal/Texas/Sg-00188/2007|2007.704	CY078308	Avian	H4N8	H4	N8	USA	NorthernAmerica	America	2007.704	Wild-ans-long
H1N1_Human_MH125881_A/Illinois/12/2018|2018.096	MH125881	Human	H1N1	H1	N1	USA	NorthernAmerica	America	2018.096	Human
H5N8_Avian_KT221067_A/goose/Jiangsu/QD5/2014|2014.156	KT221067	Avian	H5N8	H5	N8	China	EasternAsia	Asia	2014.156	Dom-ans
H5N8_Avian_MG607419_A/duck/Democratic_Republic_of_the_Congo/17RS882-40/2017|2017.362	MG607419	Avian	H5N8	H5	N8	Democratic Republic of the Congo	CentralAfrica	Africa	2017.362	Dom-ans
H1N1_Avian_CY206784_A/mallard/Southcentral_Alaska/12ML01045/2014|2014.726	CY206784	Avian	H1N1	H1	N1	USA	NorthernAmerica	America	2014.726	Wild-ans-short
H1N7_Avian_CY137813_A/shorebird/Delaware_Bay/226/2009|2009.381	CY137813	Avian	H1N7	H1	N7	USA	NorthernAmerica	America	2009.381	Wild-other
H1N1_Human_CY211027_A/Pennsylvania/94/2016|2016.855	CY211027	Human	H1N1	H1	N1	USA	NorthernAmerica	America	2016.855	Human
H7N2_Avian_HQ541723_A/chicken/MD/MinhMa/2004|2004.500	HQ541723	Avian	H7N2	H7	N2	USA	NorthernAmerica	America	2004.5	Dom-gal
H1N1_Human_KX004915_A/Montana/01/2016|2016.011	KX004915	Human	H1N1	H1	N1	USA	NorthernAmerica	America	2016.011	Human
H3N2_Human_CY113272_A/Netherlands/209/1980|1980.915	CY113272	Human	H3N2	H3	N2	Netherlands	WesternEurope	Europe	1980.915	Human
H3N2_Canine_MG254116_A/canine/Guangxi/LZ45/2015|2015.058	MG254116	Canine	H3N2	H3	N2	China	EasternAsia	Asia	2015.058	Canine
H7N3_Avian_CY102199_A/ruddy_turnstone/Delaware_Bay/135/1996|1996.367	CY102199	Avian	H7N3	H7	N3	USA	NorthernAmerica	America	1996.367	Wild-other
H1N1_Human_KF612112_A/Santa_Cruz/12541/2009|2009.496	KF612112	Human	H1N1	H1	N1	Bolivia	SouthernAmerica	America	2009.496	Human
H5N1_Avian_DQ997524_A/goose/Guangdong/xb/2001|2001.500	DQ997524	Avian	H5N1	H5	N1	China	EasternAsia	Asia	2001.5	Dom-ans
H5N3_Avian_CY047555_A/mallard/Quebec/16334/2005|2005.630	CY047555	Avian	H5N3	H5	N3	Canada	NorthernAmerica	America	2005.63	Wild-ans-short
H3N2_Swine_CY099146_A/swine/Minnesota/00611/2005|2005.381	CY099146	Swine	H3N2	H3	N2	USA	NorthernAmerica	America	2005.381	Swine
H1N1_Human_CY171546_A/Chicago/YGA_04123/2012|2012.995	CY171546	Human	H1N1	H1	N1	USA	NorthernAmerica	America	2012.995	Human
H9N2_Avian_CY038443_A/chicken/Pakistan/UDL-03/2005|2005.970	CY038443	Avian	H9N2	H9	N2	Pakistan	SouthernAsia	Asia	2005.97	Dom-gal
H5N2_Avian_EU249548_A/duck/Malaysia/F118-08-04/2004|2004.500	EU249548	Avian	H5N2	H5	N2	Malaysia	SouthEasternAsia	Asia	2004.5	Dom-ans
H1N1_Swine_KT313545_A/swine/Oklahoma/A01410195/2014|2014.038	KT313545	Swine	H1N1	H1	N1	USA	NorthernAmerica	America	2014.038	Swine
H1N1_Swine_KU323031_A/swine/Italy/321118-6/2014|2014.500	KU323031	Swine	H1N1	H1	N1	Italy	SouthernEurope	Europe	2014.5	Swine
H1N1_Human_CY090864_A/Netherlands/2631c/2010|2010.107	CY090864	Human	H1N1	H1	N1	Netherlands	WesternEurope	Europe	2010.107	Human
H16N3_Avian_CY206865_A/glaucous-winged_gull/Southcentral_Alaska/14MB00623/2014|2014.611	CY206865	Avian	H16N3	H16	N3	USA	NorthernAmerica	America	2014.611	Wild-other
H3N2_Human_MH082774_A/Oregon/28/2017|2017.970	MH082774	Human	H3N2	H3	N2	USA	NorthernAmerica	America	2017.97	Human
H3N2_Human_MH079990_A/Hawaii/65/2017|2017.995	MH079990	Human	H3N2	H3	N2	USA	NorthernAmerica	America	2017.995	Human
H2N3_Avian_CY078694_A/mallard/Interior_Alaska/6MP0038BR2/2006|2006.608	CY078694	Avian	H2N3	H2	N3	USA	NorthernAmerica	America	2006.608	Wild-ans-short
H10N1_Avian_CY146031_A/ruddy_turnstone/New_Jersey/AI09-474/2009|2009.405	CY146031	Avian	H10N1	H10	N1	USA	NorthernAmerica	America	2009.405	Wild-other
H3N8_Avian_CY102295_A/shorebird/Delaware_Bay/239/1998|1998.378	CY102295	Avian	H3N8	H3	N8	USA	NorthernAmerica	America	1998.378	Wild-other
H1N1_Swine_CY024936_A/swine/Minnesota/24/1975|1975.500	CY024936	Swine	H1N1	H1	N1	USA	NorthernAmerica	America	1975.5	Swine
H11N9_Avian_MG280383_A/pintail_duck/Maryland/16OS3852/2016|2016.868	MG280383	Avian	H11N9	H11	N9	USA	NorthernAmerica	America	2016.868	Wild-ans-short
H1N1_Human_CY147838_A/Mexico/24045/2009|2009.299	CY147838	Human	H1N1	H1	N1	Mexico	CentralAmerica	America	2009.299	Human
H3N2_Swine_KF998017_A/swine/Indiana/A01260093/2012|2012.830	KF998017	Swine	H3N2	H3	N2	USA	NorthernAmerica	America	2012.83	Swine
H7N2_Avian_CY034377_A/duck/New_York/88291-13/2005|2005.548	CY034377	Avian	H7N2	H7	N2	USA	NorthernAmerica	America	2005.548	Dom-ans
H2N3_Avian_CY185684_A/mallard/Republic_of_Georgia/2/2012|2012.077	CY185684	Avian	H2N3	H2	N3	Georgia	WesternAsia	Asia	2012.077	Wild-ans-short
H6N1_Avian_CY033405_A/ring_necked_duck/California/HKWF402/2007|2007.838	CY033405	Avian	H6N1	H6	N1	USA	NorthernAmerica	America	2007.838	Wild-ans-short
H1N1_Human_DQ415327_A/Taiwan/0130/1996|1996.500	DQ415327	Human	H1N1	H1	N1	Taiwan	EasternAsia	Asia	1996.5	Human
H11N9_Avian_CY021664_A/mallard/Ohio/173/1990|1990.500	CY021664	Avian	H11N9	H11	N9	USA	NorthernAmerica	America	1990.5	Wild-ans-short
H1N1_Human_CY258605_A/Wyoming/23/2017|2017.808	CY258605	Human	H1N1	H1	N1	USA	NorthernAmerica	America	2017.808	Human
H5N1_Avian_AY676039_A/chicken/Korea/es/2003|2003.500	AY676039	Avian	H5N1	H5	N1	South Korea	EasternAsia	Asia	2003.5	Dom-gal
H1N1_Swine_CY099046_A/swine/Minnesota/SG1138/2002|2002.370	CY099046	Swine	H1N1	H1	N1	USA	NorthernAmerica	America	2002.37	Swine
H3N2_Avian_LC028105_A/muscovy_duck/Vietnam/LBM115/2012|2012.523	LC028105	Avian	H3N2	H3	N2	Viet Nam	SouthEasternAsia	Asia	2012.523	Dom-ans
H7N9_Avian_MF630462_A/duck/Hunan/S40506/2015|2015.874	MF630462	Avian	H7N9	H7	N9	China	EasternAsia	Asia	2015.874	Dom-ans
H7N2_Avian_KY551380_A/mallard/Utah/AH0020535/2015|2015.959	KY551380	Avian	H7N2	H7	N2	USA	NorthernAmerica	America	2015.959	Wild-ans-short
H3N2_Human_CY092276_A/California/NHRC0004/2011|2011.074	CY092276	Human	H3N2	H3	N2	USA	NorthernAmerica	America	2011.074	Human
H1N4_Avian_KU143382_A/duck/Wenzhou/YJYF78/2015|2015.038	KU143382	Avian	H1N4	H1	N4	China	EasternAsia	Asia	2015.038	Dom-ans
H3N2_Human_CY234571_A/Ohio/11/2017|2017.290	CY234571	Human	H3N2	H3	N2	USA	NorthernAmerica	America	2017.29	Human
H3N8_Equine_CY030096_A/equine/Kentucky/1/1986|1986.500	CY030096	Equine	H3N8	H3	N8	USA	NorthernAmerica	America	1986.5	Equine
H5N2_Avian_KY828816_A/northern_shoveler/California/LDC188/2014|2014.921	KY828816	Avian	H5N2	H5	N2	USA	NorthernAmerica	America	2014.921	Wild-ans-short
H3N2_Human_CY172850_A/New_York/1095/2007|2007.279	CY172850	Human	H3N2	H3	N2	USA	NorthernAmerica	America	2007.279	Human
H1N1_Human_KU589325_A/Wisconsin/91/2015|2015.937	KU589325	Human	H1N1	H1	N1	USA	NorthernAmerica	America	2015.937	Human
H3N2_Human_CY031558_A/Kentucky/UR06-0571/2007|2007.192	CY031558	Human	H3N2	H3	N2	USA	NorthernAmerica	America	2007.192	Human
H7N7_Avian_KF259763_A/duck/Jiangxi/23008/2009|2009.500	KF259763	Avian	H7N7	H7	N7	China	EasternAsia	Asia	2009.5	Dom-ans
H1N1_Swine_MH061768_A/swine/Mexico/9762101/2013|2013.260	MH061768	Swine	H1N1	H1	N1	Mexico	CentralAmerica	America	2013.26	Swine
H3N2_Human_CY243656_A/Alaska/45/2017|2017.575	CY243656	Human	H3N2	H3	N2	USA	NorthernAmerica	America	2017.575	Human
H3N2_Human_MG856307_A/Moscow/CRIE-226/2017|2017.082	MG856307	Human	H3N2	H3	N2	Russia	EasternEurope	Europe	2017.082	Human
H1N1_Human_KY926381_A/Tramandai/LACENRS-324/2009|2009.575	KY926381	Human	H1N1	H1	N1	Brazil	SouthernAmerica	America	2009.575	Human
H1N1_Human_MH126041_A/Montana/05/2018|2018.036	MH126041	Human	H1N1	H1	N1	USA	NorthernAmerica	America	2018.036	Human
H1N1_Human_CY209481_A/South_Dakota/31/2016|2016.816	CY209481	Human	H1N1	H1	N1	USA	NorthernAmerica	America	2016.816	Human
H3N2_Human_KY487402_A/Baltimore/P0040/2015|2015.019	KY487402	Human	H3N2	H3	N2	USA	NorthernAmerica	America	2015.019	Human
H3N2_Human_CY121360_A/South_Africa/1147/1996|1996.500	CY121360	Human	H3N2	H3	N2	South Africa	SouthernAfrica	Africa	1996.5	Human
H5N1_Avian_HM172238_A/duck/Anhui/1/06|2006.500	HM172238	Avian	H5N1	H5	N1	China	EasternAsia	Asia	2006.5	Dom-ans
H7N9_Avian_KP414015_A/chicken/Shaoxing/5224/2013|2013.822	KP414015	Avian	H7N9	H7	N9	China	EasternAsia	Asia	2013.822	Dom-gal
H5N1_Avian_HM172224_A/chicken/Hunan/41/2004|2004.500	HM172224	Avian	H5N1	H5	N1	China	EasternAsia	Asia	2004.5	Dom-gal
H1N1_Human_KT181279_A/Singapore/DMS1243/2012|2012.526	KT181279	Human	H1N1	H1	N1	Singapore	SouthEasternAsia	Asia	2012.526	Human
H3N2_Human_CY113744_A/Netherlands/935/1992|1992.025	CY113744	Human	H3N2	H3	N2	Netherlands	WesternEurope	Europe	1992.025	Human
H1N1_Human_KT181291_A/Singapore/DMS133/2010|2010.581	KT181291	Human	H1N1	H1	N1	Singapore	SouthEasternAsia	Asia	2010.581	Human
H1N1_Avian_EU026105_A/duck/NY/13152-13/1994|1994.500	EU026105	Avian	H1N1	H1	N1	USA	NorthernAmerica	America	1994.5	Dom-ans
H1N1_Avian_EU026061_A/mallard/Maryland/369/2002|2002.500	EU026061	Avian	H1N1	H1	N1	USA	NorthernAmerica	America	2002.5	Wild-ans-short
H6N2_Avian_EU182261_A/chicken/California/6643/2001|2001.500	EU182261	Avian	H6N2	H6	N2	USA	NorthernAmerica	America	2001.5	Dom-gal
H6N8_Avian_CY202821_A/mallard/Maryland/09OS1002/2009|2009.518	CY202821	Avian	H6N8	H6	N8	USA	NorthernAmerica	America	2009.518	Wild-ans-short
H11N9_Avian_CY126283_A/ruddy_turnstone/Delaware_Bay/513/1988|1988.367	CY126283	Avian	H11N9	H11	N9	USA	NorthernAmerica	America	1988.367	Wild-other
H1N2_Swine_MF522077_A/swine/Wisconsin/A01932590/2017|2017.159	MF522077	Swine	H1N2	H1	N2	USA	NorthernAmerica	America	2017.159	Swine
H3N2_Human_CY100611_A/Mexico/InDRE756/2003|2003.093	CY100611	Human	H3N2	H3	N2	Mexico	CentralAmerica	America	2003.093	Human
H2N9_Avian_CY003963_A/blue-winged_teal/Alberta/16/1997|1997.811	CY003963	Avian	H2N9	H2	N9	Canada	NorthernAmerica	America	1997.811	Wild-ans-long
H13N6_Avian_CY195666_A/gull/Massachusetts/12JR00671/2012|2012.775	CY195666	Avian	H13N6	H13	N6	USA	NorthernAmerica	America	2012.775	Wild-other
H1N1_Swine_CY159220_A/swine/Iowa/00250/2004|2004.134	CY159220	Swine	H1N1	H1	N1	USA	NorthernAmerica	America	2004.134	Swine
H8N4_Avian_CY079383_A/northern_pintail/Interior_Alaska/8BM2046R1/2008|2008.603	CY079383	Avian	H8N4	H8	N4	USA	NorthernAmerica	America	2008.603	Wild-ans-long
H1N1_Swine_KM496996_A/swine/Brazil/66/2011|2011.279	KM496996	Swine	H1N1	H1	N1	Brazil	SouthernAmerica	America	2011.279	Swine
H5N1_Avian_HM172235_A/chicken/Shandong/A-5/2006|2006.500	HM172235	Avian	H5N1	H5	N1	China	EasternAsia	Asia	2006.5	Dom-gal
H1N1_Human_CY045855_A/Siena/4/1987|1987.500	CY045855	Human	H1N1	H1	N1	Italy	SouthernEurope	Europe	1987.5	Human
H2N9_Avian_KF259815_A/northern_shoveler/Hong_Kong/MPL961/2011|2011.500	KF259815	Avian	H2N9	H2	N9	Hong Kong	EasternAsia	Asia	2011.5	Wild-ans-short
H1N1_Swine_KR699877_A/swine/Netherlands/Groelnlo-186/2011|2011.247	KR699877	Swine	H1N1	H1	N1	Netherlands	WesternEurope	Europe	2011.247	Swine
H3N2_Human_KC296481_A/Bilthoven/16190/1968|1968.500	KC296481	Human	H3N2	H3	N2	Netherlands	WesternEurope	Europe	1968.5	Human
H3N2_Human_KJ855396_A/Mexico/NAY2090/2007|2007.282	KJ855396	Human	H3N2	H3	N2	Mexico	CentralAmerica	America	2007.282	Human
H3N2_Swine_CY159204_A/swine/North_Carolina/SG1464/2004|2004.186	CY159204	Swine	H3N2	H3	N2	USA	NorthernAmerica	America	2004.186	Swine
H1N1_Avian_MF046547_A/mallard/Alberta/260/2016|2016.655	MF046547	Avian	H1N1	H1	N1	Canada	NorthernAmerica	America	2016.655	Wild-ans-short
H3N6_Avian_KY131408_A/northern_pintail/Alaska/UGAI15-7415/2015|2015.756	KY131408	Avian	H3N6	H3	N6	USA	NorthernAmerica	America	2015.756	Wild-ans-long
H3N2_Swine_KF026675_A/swine/North_Carolina/A01270394/2012|2012.411	KF026675	Swine	H3N2	H3	N2	USA	NorthernAmerica	America	2012.411	Swine
H2N9_Avian_KY130716_A/northern_pintail/Alaska/655/2011|2011.745	KY130716	Avian	H2N9	H2	N9	USA	NorthernAmerica	America	2011.745	Wild-ans-long
H3N2_Human_CY106683_A/Hong_Kong/H090-707-V10/2009|2009.532	CY106683	Human	H3N2	H3	N2	Hong Kong	EasternAsia	Asia	2009.532	Human
H1N1_Human_KX005467_A/Arkansas/01/2016|2016.022	KX005467	Human	H1N1	H1	N1	USA	NorthernAmerica	America	2016.022	Human
H1N6_Avian_CY020864_A/blue-winged_teal/Ohio/907/2002|2002.682	CY020864	Avian	H1N6	H1	N6	USA	NorthernAmerica	America	2002.682	Wild-ans-long
H1N2_Human_CY003772_A/New_York/417/2002|2002.178	CY003772	Human	H1N2	H1	N2	USA	NorthernAmerica	America	2002.178	Human
H13N6_Avian_KX978094_A/black-headed_gull/Netherlands/11/2009|2009.534	KX978094	Avian	H13N6	H13	N6	Netherlands	WesternEurope	Europe	2009.534	Wild-other
H2N2_Human_CY125921_A/Cornell/1001/1967|1967.500	CY125921	Human	H2N2	H2	N2	USA	NorthernAmerica	America	1967.5	Human
H1N1_Human_CY007470_A/Canterbury/106/2004|2004.696	CY007470	Human	H1N1	H1	N1	New Zealand	AustraliaNewZealandOceania	Oceania	2004.696	Human
H6N8_Avian_CY041381_A/black-headed_gull/Netherlands/1/2005|2005.500	CY041381	Avian	H6N8	H6	N8	Netherlands	WesternEurope	Europe	2005.5	Wild-other
H3N2_Canine_GU433372_A/canine/Guangdong/1/2007|2007.293	GU433372	Canine	H3N2	H3	N2	China	EasternAsia	Asia	2007.293	Canine
H3N2_Human_KY487115_A/Taipei/0011/2015|2015.978	KY487115	Human	H3N2	H3	N2	Taiwan	EasternAsia	Asia	2015.978	Human
H1N1_Human_FJ998218_A/Canada-ON/RV1527/2009|2009.310	FJ998218	Human	H1N1	H1	N1	Canada	NorthernAmerica	America	2009.31	Human
H7N2_Avian_EU084912_A/chicken/NY/119256-7/2001|2001.500	EU084912	Avian	H7N2	H7	N2	USA	NorthernAmerica	America	2001.5	Dom-gal
H5N1_Avian_KP288325_A/duck/Nanchang/9789/2013|2013.748	KP288325	Avian	H5N1	H5	N1	China	EasternAsia	Asia	2013.748	Dom-ans
H3N6_Avian_CY077233_A/mallard/Interior_Alaska/7MP0510/2007|2007.682	CY077233	Avian	H3N6	H3	N6	USA	NorthernAmerica	America	2007.682	Wild-ans-short
H8N4_Avian_MF146512_A/mallard_duck/Netherlands/11/2006|2006.559	MF146512	Avian	H8N4	H8	N4	Netherlands	WesternEurope	Europe	2006.559	Wild-ans-short
H6N2_Avian_CY110327_A/duck/Shantou/9414/2006|2006.367	CY110327	Avian	H6N2	H6	N2	China	EasternAsia	Asia	2006.367	Dom-ans
H6N1_Avian_CY144173_A/ruddy_turnstone/New_Jersey/AI00-1049/2000|2000.370	CY144173	Avian	H6N1	H6	N1	USA	NorthernAmerica	America	2000.37	Wild-other
H5N1_Avian_CY016918_A/ostrich/Nigeria/1047-25/2006|2006.500	CY016918	Avian	H5N1	H5	N1	Nigeria	WesternAfrica	Africa	2006.5	Wild-other
H3N6_Swine_KJ889416_A/swine/Kazakhstan/106/1985|1985.500	KJ889416	Swine	H3N6	H3	N6	Kazakhstan	CentralAsia	Asia	1985.5	Swine
H3N2_Human_CY210188_A/Louisiana/27/2016|2016.871	CY210188	Human	H3N2	H3	N2	USA	NorthernAmerica	America	2016.871	Human
H1N1_Swine_KT735004_A/swine/California/A01459047/2015|2015.386	KT735004	Swine	H1N1	H1	N1	USA	NorthernAmerica	America	2015.386	Swine
H6N1_Avian_CY094568_A/mallard/California/6695/2009|2009.814	CY094568	Avian	H6N1	H6	N1	USA	NorthernAmerica	America	2009.814	Wild-ans-short
H5N1_Avian_GU186512_A/turkey/VA/505477-18/2007|2007.500	GU186512	Avian	H5N1	H5	N1	USA	NorthernAmerica	America	2007.5	Dom-gal
H5N2_Avian_KP732647_A/duck/Eastern_China/L0321/2010|2010.216	KP732647	Avian	H5N2	H5	N2	China	EasternAsia	Asia	2010.216	Dom-ans
H12N5_Avian_CY184002_A/mallard/Sweden/343/2002|2002.830	CY184002	Avian	H12N5	H12	N5	Sweden	NorthernEurope	Europe	2002.83	Wild-ans-short
H10N7_Avian_KX013057_A/mallard/Ohio/13OS1979/2013|2013.600	KX013057	Avian	H10N7	H10	N7	USA	NorthernAmerica	America	2013.6	Wild-ans-short
H1N1_Human_KF918704_A/Beijing/132/2010|2010.844	KF918704	Human	H1N1	H1	N1	China	EasternAsia	Asia	2010.844	Human
H3N2_Human_KX918365_A/Vermont/30/2016|2016.375	KX918365	Human	H3N2	H3	N2	USA	NorthernAmerica	America	2016.375	Human
H10N7_Avian_CY129240_A/American_black_duck/New_Brunswick/04395/2007|2007.674	CY129240	Avian	H10N7	H10	N7	Canada	NorthernAmerica	America	2007.674	Wild-ans-short
H3N2_Swine_KC859215_A/swine/Thailand/PB482/2009|2009.877	KC859215	Swine	H3N2	H3	N2	Thailand	SouthEasternAsia	Asia	2009.877	Swine
H1N2_Swine_FJ374515_A/swine/Shanghai/1/2007|2007.225	FJ374515	Swine	H1N2	H1	N2	China	EasternAsia	Asia	2007.225	Swine
H1N1_Avian_CY202957_A/mallard/Maryland/12OS631/2012|2012.085	CY202957	Avian	H1N1	H1	N1	USA	NorthernAmerica	America	2012.085	Wild-ans-short
H3N2_Human_MG974347_A/Georgia/21/2017|2017.803	MG974347	Human	H3N2	H3	N2	USA	NorthernAmerica	America	2017.803	Human
H9N2_Avian_DQ064438_A/chicken/Guangdong/21/02|2002.500	DQ064438	Avian	H9N2	H9	N2	China	EasternAsia	Asia	2002.5	Dom-gal
H5N1_Avian_MH135574_A/chicken/Bangladesh/33395/2017|2017.625	MH135574	Avian	H5N1	H5	N1	Bangladesh	SouthernAsia	Asia	2017.625	Dom-gal
H2N2_Human_CY032240_A/Berlin/3/1964|1964.500	CY032240	Human	H2N2	H2	N2	Germany	WesternEurope	Europe	1964.5	Human
H4N6_Avian_CY166966_A/blue-winged_teal/Missouri/11OS2620/2011|2011.690	CY166966	Avian	H4N6	H4	N6	USA	NorthernAmerica	America	2011.69	Wild-ans-long
H12N1_Avian_LC339668_A/duck/Hokkaido/W26/2012|2012.756	LC339668	Avian	H12N1	H12	N1	Japan	EasternAsia	Asia	2012.756	Dom-ans
H5N1_Avian_JF772157_A/quail/Guangxi/12/2002|2002.534	JF772157	Avian	H5N1	H5	N1	China	EasternAsia	Asia	2002.534	Dom-gal
H3N8_Canine_MF173375_A/canine/New_York/1623-1/2010|2010.500	MF173375	Canine	H3N8	H3	N8	USA	NorthernAmerica	America	2010.5	Canine
H3N2_Human_CY105217_A/Hanoi/BM767/2003|2003.455	CY105217	Human	H3N2	H3	N2	Viet Nam	SouthEasternAsia	Asia	2003.455	Human
H3N2_Human_CY026606_A/Washington/UR06-0225/2007|2007.104	CY026606	Human	H3N2	H3	N2	USA	NorthernAmerica	America	2007.104	Human
H1N1_Avian_CY202780_A/snow_goose/Delaware/12OS3767/2012|2012.145	CY202780	Avian	H1N1	H1	N1	USA	NorthernAmerica	America	2012.145	Wild-ans-long
H4N6_Avian_CY205617_A/blue-winged_teal/Louisiana/AI10-3613/2010|2010.696	CY205617	Avian	H4N6	H4	N6	USA	NorthernAmerica	America	2010.696	Wild-ans-long
H5N5_Avian_JX878684_A/duck/HuBei/03/2010|2010.236	JX878684	Avian	H5N5	H5	N5	China	EasternAsia	Asia	2010.236	Dom-ans
H1N2_Swine_KX960290_A/swine/North_Carolina/A01432766/2013|2013.353	KX960290	Swine	H1N2	H1	N2	USA	NorthernAmerica	America	2013.353	Swine
H2N3_Avian_CY117070_A/mallard/Rugen/26-4/1980|1980.500	CY117070	Avian	H2N3	H2	N3	Germany	WesternEurope	Europe	1980.5	Wild-ans-short
H1N1_Human_KX406732_A/Louisiana/02/2016|2016.110	KX406732	Human	H1N1	H1	N1	USA	NorthernAmerica	America	2016.11	Human
H1N1_Swine_EU604694_A/swine/OH/511445/2007|2007.500	EU604694	Swine	H1N1	H1	N1	USA	NorthernAmerica	America	2007.5	Swine
H10N8_Avian_CY184635_A/mallard/Sweden/2823/2003|2003.395	CY184635	Avian	H10N8	H10	N8	Sweden	NorthernEurope	Europe	2003.395	Wild-ans-short
H6N3_Avian_CY014912_A/chicken/New_York/28263/1989|1989.332	CY014912	Avian	H6N3	H6	N3	USA	NorthernAmerica	America	1989.332	Dom-gal
H6N2_Avian_CY180487_A/duck/Minnesota/25/1975|1975.500	CY180487	Avian	H6N2	H6	N2	USA	NorthernAmerica	America	1975.5	Dom-ans
H6N6_Avian_CY109531_A/duck/Fujian/3796/2006|2006.285	CY109531	Avian	H6N6	H6	N6	China	EasternAsia	Asia	2006.285	Dom-ans
H1N2_Avian_KF013945_A/Muscovy_duck/Guangxi/GXd-3/2012|2012.153	KF013945	Avian	H1N2	H1	N2	China	EasternAsia	Asia	2012.153	Dom-ans
H6N2_Avian_CY067711_A/rosy-billed_pochard/Argentina/CIP051-925/2008|2008.123	CY067711	Avian	H6N2	H6	N2	Argentina	SouthernAmerica	America	2008.123	Wild-ans-short
H3N2_Swine_CY157826_A/swine/North_Carolina/SG1230/2005|2005.203	CY157826	Swine	H3N2	H3	N2	USA	NorthernAmerica	America	2005.203	Swine
H3N2_Swine_KC261887_A/swine/Pennsylvania/A01104050/2012|2012.603	KC261887	Swine	H3N2	H3	N2	USA	NorthernAmerica	America	2012.603	Swine
H1N1_Human_MH083606_A/Kansas/17/2017|2017.986	MH083606	Human	H1N1	H1	N1	USA	NorthernAmerica	America	2017.986	Human
H5N1_Avian_GU252831_A/goose/Tripura/103596/2008|2008.247	GU252831	Avian	H5N1	H5	N1	India	SouthernAsia	Asia	2008.247	Dom-ans
H1N1_Swine_HM210863_A/swine/Guangdong/07/2009|2009.501	HM210863	Swine	H1N1	H1	N1	China	EasternAsia	Asia	2009.501	Swine
H6N8_Avian_KY131156_A/northern_pintail/Alaska/792/2013|2013.726	KY131156	Avian	H6N8	H6	N8	USA	NorthernAmerica	America	2013.726	Wild-ans-long
H5N3_Avian_GU052840_A/mallard/Montana/458328-5/2006|2006.500	GU052840	Avian	H5N3	H5	N3	USA	NorthernAmerica	America	2006.5	Wild-ans-short
H7N6_Avian_CY133132_A/common_goldeneye/Wisconsin/10OS4202/2010|2010.918	CY133132	Avian	H7N6	H7	N6	USA	NorthernAmerica	America	2010.918	Wild-ans-short
H1N1_Human_KX407100_A/South_Dakota/06/2016|2016.090	KX407100	Human	H1N1	H1	N1	USA	NorthernAmerica	America	2016.09	Human
H4N6_Avian_CY206654_A/blue-winged_teal/Texas/UGAI14-3781/2014|2014.701	CY206654	Avian	H4N6	H4	N6	USA	NorthernAmerica	America	2014.701	Wild-ans-long
H3N8_Avian_KY284399_A/mallard/Ohio/15OS4242/2015|2015.616	KY284399	Avian	H3N8	H3	N8	USA	NorthernAmerica	America	2015.616	Wild-ans-short
H11N2_Avian_CY149767_A/blue-winged_teal/Canada/3296/2011|2011.729	CY149767	Avian	H11N2	H11	N2	Canada	NorthernAmerica	America	2011.729	Wild-ans-long
H3N2_Human_KU591024_A/California/85/2015|2015.688	KU591024	Human	H3N2	H3	N2	USA	NorthernAmerica	America	2015.688	Human
H1N1_Human_MH083622_A/Kentucky/37/2017|2017.997	MH083622	Human	H1N1	H1	N1	USA	NorthernAmerica	America	2017.997	Human
H1N1_Human_CY071066_A/Tallinn/INS372/2009|2009.975	CY071066	Human	H1N1	H1	N1	Estonia	NorthernEurope	Europe	2009.975	Human
H5N3_Avian_KX979220_A/mallard_duck/Netherlands/20/2009|2009.816	KX979220	Avian	H5N3	H5	N3	Netherlands	WesternEurope	Europe	2009.816	Wild-ans-short
H9N2_Avian_CY103002_A/sanderling/Delaware_Bay/449/2006|2006.389	CY103002	Avian	H9N2	H9	N2	USA	NorthernAmerica	America	2006.389	Wild-other
H3N2_Swine_GQ422407_A/swine/Guangdong/113/2002|2002.500	GQ422407	Swine	H3N2	H3	N2	China	EasternAsia	Asia	2002.5	Swine
H1N1_Human_KX407364_A/Oregon/07/2016|2016.148	KX407364	Human	H1N1	H1	N1	USA	NorthernAmerica	America	2016.148	Human
H1N1_Swine_CY099194_A/swine/Illinois/SG1141/2003|2003.178	CY099194	Swine	H1N1	H1	N1	USA	NorthernAmerica	America	2003.178	Swine
H6N2_Avian_HM145161_A/wild_duck/Shantou/5769/2004|2004.500	HM145161	Avian	H6N2	H6	N2	China	EasternAsia	Asia	2004.5	Wild-ans-short
H4N6_Avian_CY132520_A/mallard/Ohio/11OS2085/2011|2011.627	CY132520	Avian	H4N6	H4	N6	USA	NorthernAmerica	America	2011.627	Wild-ans-short
H1N1_Human_CY225591_A/Virginia/13/2017|2017.121	CY225591	Human	H1N1	H1	N1	USA	NorthernAmerica	America	2017.121	Human
H1N1_Human_GQ168637_A/Iowa/04/2009|2009.310	GQ168637	Human	H1N1	H1	N1	USA	NorthernAmerica	America	2009.31	Human
H1N1_Avian_CY012827_A/mallard/Ohio/56/1999|1999.789	CY012827	Avian	H1N1	H1	N1	USA	NorthernAmerica	America	1999.789	Wild-ans-short
H1N1_Swine_CY157930_A/swine/Virginia/01359/2006|2006.907	CY157930	Swine	H1N1	H1	N1	USA	NorthernAmerica	America	2006.907	Swine
H1N2_Swine_CY107828_A/swine/Korea/1130/2009|2009.038	CY107828	Swine	H1N2	H1	N2	South Korea	EasternAsia	Asia	2009.038	Swine
H4N6_Avian_CY079327_A/mallard/Wisconsin/08OS2261/2008|2008.797	CY079327	Avian	H4N6	H4	N6	USA	NorthernAmerica	America	2008.797	Wild-ans-short
H3N2_Swine_CY159428_A/swine/Arkansas/02598/2009|2009.115	CY159428	Swine	H3N2	H3	N2	USA	NorthernAmerica	America	2009.115	Swine
H1N1_Avian_KJ764767_A/wild_duck/Korea/PSC30-20/2010|2010.038	KJ764767	Avian	H1N1	H1	N1	South Korea	EasternAsia	Asia	2010.038	Wild-ans-short
H1N2_Swine_KY401854_A/swine/South_Dakota/A01678175/2016|2016.430	KY401854	Swine	H1N2	H1	N2	USA	NorthernAmerica	America	2016.43	Swine
H6N8_Avian_CY021480_A/mallard/Maryland/2022/2005|2005.500	CY021480	Avian	H6N8	H6	N8	USA	NorthernAmerica	America	2005.5	Wild-ans-short
H14N6_Avian_KJ195669_A/blue-winged_teal/Guatemala/CIP049H106-62/2011|2011.953	KJ195669	Avian	H14N6	H14	N6	Guatemala	CentralAmerica	America	2011.953	Wild-ans-long
H3N2_Swine_CY157802_A/swine/Oklahoma/SG1216/2005|2005.167	CY157802	Swine	H3N2	H3	N2	USA	NorthernAmerica	America	2005.167	Swine
H12N5_Avian_CY017736_A/pintail_duck/Alaska/102/2005|2005.603	CY017736	Avian	H12N5	H12	N5	USA	NorthernAmerica	America	2005.603	Wild-ans-short
H7N7_Avian_KF259771_A/duck/Jiangxi/21980/2010|2010.500	KF259771	Avian	H7N7	H7	N7	China	EasternAsia	Asia	2010.5	Dom-ans
H9N2_Avian_MG042164_A/chicken/Bangladesh/31624/2016|2016.989	MG042164	Avian	H9N2	H9	N2	Bangladesh	SouthernAsia	Asia	2016.989	Dom-gal
H3N8_Avian_CY102691_A/mallard/Alberta/160/2001|2001.595	CY102691	Avian	H3N8	H3	N8	Canada	NorthernAmerica	America	2001.595	Wild-ans-short
H1N1_Swine_MG521033_A/swine/Indiana/A02216644/2017|2017.436	MG521033	Swine	H1N1	H1	N1	USA	NorthernAmerica	America	2017.436	Swine
H6N8_Avian_KX978773_A/greater_white-fronted_goose/Netherlands/4/2008|2008.058	KX978773	Avian	H6N8	H6	N8	Netherlands	WesternEurope	Europe	2008.058	Wild-ans-long
H7N3_Avian_KY551269_A/mallard/New_York/AH0049315/2016|2016.066	KY551269	Avian	H7N3	H7	N3	USA	NorthernAmerica	America	2016.066	Wild-ans-short
H1N1_Swine_CY115857_A/swine/Morbihan/0287/2007|2007.619	CY115857	Swine	H1N1	H1	N1	France	WesternEurope	Europe	2007.619	Swine
H11N9_Avian_CY005854_A/shoveler/Netherlands/19/1999|1999.500	CY005854	Avian	H11N9	H11	N9	Netherlands	WesternEurope	Europe	1999.5	Wild-ans-short
H1N1_Swine_KR859640_A/swine/Illinois/A00970252/2010|2010.208	KR859640	Swine	H1N1	H1	N1	USA	NorthernAmerica	America	2010.208	Swine
H2N5_Avian_CY149399_A/glaucous_gull/Iceland/1382/2011|2011.814	CY149399	Avian	H2N5	H2	N5	Iceland	NorthernEurope	Europe	2011.814	Wild-other
H3N2_Avian_MG042097_A/duck/Bangladesh/31019/2016|2016.811	MG042097	Avian	H3N2	H3	N2	Bangladesh	SouthernAsia	Asia	2016.811	Dom-ans
H1N2_Swine_JX138510_A/swine/Zhejiang/01/2008|2008.200	JX138510	Swine	H1N2	H1	N2	China	EasternAsia	Asia	2008.2	Swine
H3N2_Swine_KM029440_A/swine/Hong_Kong/NS2168/2012|2012.468	KM029440	Swine	H3N2	H3	N2	Hong Kong	EasternAsia	Asia	2012.468	Swine
H1N1_Avian_KJ889424_A/duck/Bavaria/2/1977|1977.500	KJ889424	Avian	H1N1	H1	N1	Germany	WesternEurope	Europe	1977.5	Dom-ans
H1N1_Human_KU922546_A/Kerala/RGCBA923/2009|2009.764	KU922546	Human	H1N1	H1	N1	India	SouthernAsia	Asia	2009.764	Human
H3N1_Swine_KC471434_A/swine/Korea/CY03-12/2012|2012.175	KC471434	Swine	H3N1	H3	N1	South Korea	EasternAsia	Asia	2012.175	Swine
H5N2_Avian_EU743030_A/chicken/NY/14009/1993|1993.500	EU743030	Avian	H5N2	H5	N2	USA	NorthernAmerica	America	1993.5	Dom-gal
H1N1_Human_MH126191_A/Texas/01/2018|2018.005	MH126191	Human	H1N1	H1	N1	USA	NorthernAmerica	America	2018.005	Human
H11N3_Avian_KY644484_A/blue-winged_teal/Guatemala/CIP049H105-04/2011|2011.934	KY644484	Avian	H11N3	H11	N3	Guatemala	CentralAmerica	America	2011.934	Wild-ans-long
H14N3_Avian_KX960390_A/blue-winged_teal/Guatemala/CIP049H108-11/2012|2012.855	KX960390	Avian	H14N3	H14	N3	Guatemala	CentralAmerica	America	2012.855	Wild-ans-long
H1N2_Swine_CY116215_A/swine/England/483/2006|2006.359	CY116215	Swine	H1N2	H1	N2	United Kingdom	NorthernEurope	Europe	2006.359	Swine
H7N7_Avian_KU289938_A/blue_winged_teal/South_Dakota/A00772794/2009|2009.740	KU289938	Avian	H7N7	H7	N7	USA	NorthernAmerica	America	2009.74	Wild-ans-long
H5N1_Avian_MF116324_A/duck/China/E26/2012|2012.351	MF116324	Avian	H5N1	H5	N1	China	EasternAsia	Asia	2012.351	Dom-ans
H5N1_Avian_KR732567_A/duck/Egypt/0923-NLQP/2009|2009.500	KR732567	Avian	H5N1	H5	N1	Egypt	NorthernAfrica	Africa	2009.5	Dom-ans
H6N5_Avian_KY983182_A/American_wigeon/California/HS007B/2015|2015.811	KY983182	Avian	H6N5	H6	N5	USA	NorthernAmerica	America	2015.811	Wild-ans-long
H3N6_Avian_CY206287_A/blue-winged_teal/Texas/AI12-4448/2012|2012.712	CY206287	Avian	H3N6	H3	N6	USA	NorthernAmerica	America	2012.712	Wild-ans-long
H3N2_Human_MH358815_A/Rhode_Island/04/2018|2018.500	MH358815	Human	H3N2	H3	N2	USA	NorthernAmerica	America	2018.5	Human
H1N2_Swine_KR700664_A/swine/England/101878/2010|2010.666	KR700664	Swine	H1N2	H1	N2	United Kingdom	NorthernEurope	Europe	2010.666	Swine
H4N6_Avian_MF613728_A/mallard/Alberta/455/2015|2015.608	MF613728	Avian	H4N6	H4	N6	Canada	NorthernAmerica	America	2015.608	Wild-ans-short
H9N2_Avian_LC000597_A/muscovy_duck/Vietnam/LBM694/2014|2014.515	LC000597	Avian	H9N2	H9	N2	Viet Nam	SouthEasternAsia	Asia	2014.515	Dom-ans
H5N1_Avian_DQ997278_A/goose/Jilin/hb/2003|2003.500	DQ997278	Avian	H5N1	H5	N1	China	EasternAsia	Asia	2003.5	Dom-ans
H1N1_Swine_CY026454_A/swine/Ontario/6/1981|1981.500	CY026454	Swine	H1N1	H1	N1	Canada	NorthernAmerica	America	1981.5	Swine
H1N1_Human_GQ465715_A/Canada-AB/RV1644/2009|2009.329	GQ465715	Human	H1N1	H1	N1	Canada	NorthernAmerica	America	2009.329	Human
H1N2_Swine_MF664410_A/swine/Minnesota/A01932042/2017|2017.104	MF664410	Swine	H1N2	H1	N2	USA	NorthernAmerica	America	2017.104	Swine
H11N9_Avian_KY561291_A/mallard_duck/Ohio/15OS5361/2015|2015.792	KY561291	Avian	H11N9	H11	N9	USA	NorthernAmerica	America	2015.792	Wild-ans-short
H9N2_Avian_KF259852_A/pigeon/Hong_Kong/WF255/2007|2007.500	KF259852	Avian	H9N2	H9	N2	Hong Kong	EasternAsia	Asia	2007.5	Wild-other
H10N8_Avian_KP287959_A/migratory_duck/Jiangxi/21248/2009|2009.822	KP287959	Avian	H10N8	H10	N8	China	EasternAsia	Asia	2009.822	Wild-ans-long
H1N2_Swine_KJ739348_A/swine/Nebraska/A01202501/2011|2011.605	KJ739348	Swine	H1N2	H1	N2	USA	NorthernAmerica	America	2011.605	Swine
H3N8_Avian_CY078268_A/green-winged_teal/Louisiana/Sg-00092/2007|2007.704	CY078268	Avian	H3N8	H3	N8	USA	NorthernAmerica	America	2007.704	Wild-ans-long
H1N1_Human_CY119117_A/Malaysia/14817/1997|1997.997	CY119117	Human	H1N1	H1	N1	Malaysia	SouthEasternAsia	Asia	1997.997	Human
H1N1_Swine_KM027568_A/swine/Guangdong/NS2765/2011|2011.627	KM027568	Swine	H1N1	H1	N1	China	EasternAsia	Asia	2011.627	Swine
H3N2_Human_CY121328_A/Harbin/15/1992|1992.500	CY121328	Human	H3N2	H3	N2	China	EasternAsia	Asia	1992.5	Human
H4N6_Avian_CY149679_A/blue-winged_teal/Canada/3239/2011|2011.715	CY149679	Avian	H4N6	H4	N6	Canada	NorthernAmerica	America	2011.715	Wild-ans-long
H4N6_Avian_KU160948_A/duck/Henan/S4179/2009|2009.921	KU160948	Avian	H4N6	H4	N6	China	EasternAsia	Asia	2009.921	Dom-ans
H5N6_Avian_KY005872_A/chicken/Henan/YB0597/2016|2016.200	KY005872	Avian	H5N6	H5	N6	China	EasternAsia	Asia	2016.2	Dom-gal
H3N2_Avian_CY203264_A/mallard/Maryland/10OS1087/2010|2010.633	CY203264	Avian	H3N2	H3	N2	USA	NorthernAmerica	America	2010.633	Wild-ans-short
H1N2_Swine_MG962489_A/swine/Western_Australia/2577896X/2012|2012.589	MG962489	Swine	H1N2	H1	N2	Australia	AustraliaNewZealandOceania	Oceania	2012.589	Swine
H9N2_Avian_KP336380_A/northern_pintail/Alaska/2011-0703/2011|2011.745	KP336380	Avian	H9N2	H9	N2	USA	NorthernAmerica	America	2011.745	Wild-ans-long
H5N6_Avian_KP286110_A/chicken/Dongguan/3363/2013|2013.962	KP286110	Avian	H5N6	H5	N6	China	EasternAsia	Asia	2013.962	Dom-gal
H6N8_Avian_CY126891_A/laughing_gull/New_Jersey/194/1990|1990.397	CY126891	Avian	H6N8	H6	N8	USA	NorthernAmerica	America	1990.397	Wild-other
H1N1_Swine_MF872815_A/swine/Spain/45690-2/2016|2016.986	MF872815	Swine	H1N1	H1	N1	Spain	SouthernEurope	Europe	2016.986	Swine
H1N1_Avian_CY138788_A/mallard/New_Brunswick/00349/2010|2010.600	CY138788	Avian	H1N1	H1	N1	Canada	NorthernAmerica	America	2010.6	Wild-ans-short
H3N2_Human_KX416881_A/Kentucky/21/2016|2016.263	KX416881	Human	H3N2	H3	N2	USA	NorthernAmerica	America	2016.263	Human
H3N8_Avian_CY206222_A/blue-winged_teal/Texas/AI12-3655/2012|2012.710	CY206222	Avian	H3N8	H3	N8	USA	NorthernAmerica	America	2012.71	Wild-ans-long
H3N2_Avian_CY005555_A/duck/Hong_Kong/7/1975|1975.500	CY005555	Avian	H3N2	H3	N2	Hong Kong	EasternAsia	Asia	1975.5	Dom-ans
H3N2_Human_MH358695_A/Louisiana/15/2018|2018.123	MH358695	Human	H3N2	H3	N2	USA	NorthernAmerica	America	2018.123	Human
H6N2_Avian_CY126923_A/ruddy_turnstone/Delaware_Bay/255/1991|1991.392	CY126923	Avian	H6N2	H6	N2	USA	NorthernAmerica	America	1991.392	Wild-other
H1N1_Human_CY009287_A/USSR/92/1977|1977.500	CY009287	Human	H1N1	H1	N1	Russia	EasternEurope	Europe	1977.5	Human
H4N8_Avian_KY828781_A/mallard/California/UCD980/2015|2015.595	KY828781	Avian	H4N8	H4	N8	USA	NorthernAmerica	America	2015.595	Wild-ans-short
H4N8_Avian_CY136290_A/northern_pintail/Interior_Alaska/9BM12153R0/2009|2009.500	CY136290	Avian	H4N8	H4	N8	USA	NorthernAmerica	America	2009.5	Wild-ans-long
H2N3_Avian_CY178514_A/duck/Wisconsin/2409/1985|1985.500	CY178514	Avian	H2N3	H2	N3	USA	NorthernAmerica	America	1985.5	Dom-ans
H1N1_Human_KF612108_A/Santa_Cruz/111/2012|2012.181	KF612108	Human	H1N1	H1	N1	Bolivia	SouthernAmerica	America	2012.181	Human
H1N1_Human_KX004099_A/Iowa/55/2015|2015.956	KX004099	Human	H1N1	H1	N1	USA	NorthernAmerica	America	2015.956	Human
H5N1_Avian_KY171072_A/chicken/Vietnam/NCVD14-A380/2014|2014.299	KY171072	Avian	H5N1	H5	N1	Viet Nam	SouthEasternAsia	Asia	2014.299	Dom-gal
H3N2_Human_CY037354_A/Genoa/14/2003|2003.811	CY037354	Human	H3N2	H3	N2	Italy	SouthernEurope	Europe	2003.811	Human
H3N8_Avian_CY102279_A/shorebird/Delaware_Bay/210/1998|1998.378	CY102279	Avian	H3N8	H3	N8	USA	NorthernAmerica	America	1998.378	Wild-other
H10N7_Avian_MF148138_A/mallard_duck/Netherlands/21/2010|2010.682	MF148138	Avian	H10N7	H10	N7	Netherlands	WesternEurope	Europe	2010.682	Wild-ans-short
H7N3_Avian_CY024741_A/turkey/Italy/8000/2002|2002.500	CY024741	Avian	H7N3	H7	N3	Italy	SouthernEurope	Europe	2002.5	Dom-gal
H1N1_Avian_MF613755_A/mallard/Alberta/233/2015|2015.608	MF613755	Avian	H1N1	H1	N1	Canada	NorthernAmerica	America	2015.608	Wild-ans-short
H7N9_Avian_MF630510_A/duck/Shanghai/SD016/2015|2015.044	MF630510	Avian	H7N9	H7	N9	China	EasternAsia	Asia	2015.044	Dom-ans
H9N2_Avian_EF492315_A/chicken/Israel/853/2005|2005.500	EF492315	Avian	H9N2	H9	N2	Israel	WesternAsia	Asia	2005.5	Dom-gal
H1N1_Human_CY178722_A/Wisconsin/301/1976|1976.500	CY178722	Human	H1N1	H1	N1	USA	NorthernAmerica	America	1976.5	Human
H6N2_Avian_KY983123_A/American_wigeon/California/HS001/2015|2015.811	KY983123	Avian	H6N2	H6	N2	USA	NorthernAmerica	America	2015.811	Wild-ans-long
H3N2_Human_KT838897_A/North_Carolina/29/2014|2014.852	KT838897	Human	H3N2	H3	N2	USA	NorthernAmerica	America	2014.852	Human
H10N7_Avian_KX013054_A/mallard/Missouri/13OS6556/2013|2013.904	KX013054	Avian	H10N7	H10	N7	USA	NorthernAmerica	America	2013.904	Wild-ans-short
H3N1_Avian_CY140863_A/blue-winged_Teal/North_Dakota/AI09-3642/2009|2009.674	CY140863	Avian	H3N1	H3	N1	USA	NorthernAmerica	America	2009.674	Wild-ans-long
H3N2_Human_CY118605_A/Malaysia/17230/1998|1998.395	CY118605	Human	H3N2	H3	N2	Malaysia	SouthEasternAsia	Asia	1998.395	Human
H4N2_Avian_CY180599_A/green-winged_teal/Wisconsin/118/1979|1979.500	CY180599	Avian	H4N2	H4	N2	USA	NorthernAmerica	America	1979.5	Wild-ans-long
H6N2_Avian_CY140546_A/American_wigeon/Louisiana/Sg-01032/2008|2008.855	CY140546	Avian	H6N2	H6	N2	USA	NorthernAmerica	America	2008.855	Wild-ans-long
H9N2_Avian_MG204050_A/chicken/Xiamen/10/2015|2015.786	MG204050	Avian	H9N2	H9	N2	China	EasternAsia	Asia	2015.786	Dom-gal
H6N2_Avian_JF965214_A/duck/Eastern_China/59/2003|2003.871	JF965214	Avian	H6N2	H6	N2	China	EasternAsia	Asia	2003.871	Dom-ans
H9N2_Swine_EU086309_A/swine/Guangxi/FS2/2005|2005.500	EU086309	Swine	H9N2	H9	N2	China	EasternAsia	Asia	2005.5	Swine
H3N2_Human_CY113256_A/Rotterdam/8179/1977|1977.500	CY113256	Human	H3N2	H3	N2	Netherlands	WesternEurope	Europe	1977.5	Human
H4N3_Avian_CY004899_A/blue-winged_teal/ALB/136/1990|1990.638	CY004899	Avian	H4N3	H4	N3	Canada	NorthernAmerica	America	1990.638	Wild-ans-long
H1N1_Avian_CY094704_A/mallard/California/5351/2009|2009.589	CY094704	Avian	H1N1	H1	N1	USA	NorthernAmerica	America	2009.589	Wild-ans-short
H1N2_Human_JQ340005_A/Eastern_India/N-1289/2009|2009.644	JQ340005	Human	H1N2	H1	N2	India	SouthernAsia	Asia	2009.644	Human
H12N5_Avian_CY195988_A/mallard/Interior_Alaska/10BM13335/2010|2010.619	CY195988	Avian	H12N5	H12	N5	USA	NorthernAmerica	America	2010.619	Wild-ans-short
H9N2_Avian_KP865758_A/chicken/Jiangsu/925/2009|2009.918	KP865758	Avian	H9N2	H9	N2	China	EasternAsia	Asia	2009.918	Dom-gal
H5N2_Avian_KM657860_A/chicken/Aguascalientes/IA13/2010|2010.285	KM657860	Avian	H5N2	H5	N2	Mexico	CentralAmerica	America	2010.285	Dom-gal
H6N2_Avian_KX978315_A/mallard_duck/Netherlands/3/2008|2008.016	KX978315	Avian	H6N2	H6	N2	Netherlands	WesternEurope	Europe	2008.016	Wild-ans-short
H1N2_Avian_CY178922_A/thick-billed_murre/Alaska/236/1976|1976.500	CY178922	Avian	H1N2	H1	N2	USA	NorthernAmerica	America	1976.5	Wild-other
H3N2_Swine_KF922842_A/swine/Minnesota/A01134337/2010|2010.877	KF922842	Swine	H3N2	H3	N2	USA	NorthernAmerica	America	2010.877	Swine
H5N1_Avian_CY061295_A/chicken/West_Bengal/239020/2010|2010.030	CY061295	Avian	H5N1	H5	N1	India	SouthernAsia	Asia	2010.03	Dom-gal
H7N9_Avian_MF630366_A/chicken/Zhejiang/S1190/2015|2015.225	MF630366	Avian	H7N9	H7	N9	China	EasternAsia	Asia	2015.225	Dom-gal
H13N6_Avian_CY196614_A/glaucous-winged_gull/Southcentral_Alaska/11JR02474/2011|2011.658	CY196614	Avian	H13N6	H13	N6	USA	NorthernAmerica	America	2011.658	Wild-other
H4N6_Avian_KY131353_A/northern_pintail/Alaska/UGAI15-7298/2015|2015.732	KY131353	Avian	H4N6	H4	N6	USA	NorthernAmerica	America	2015.732	Wild-ans-long
H5N1_Avian_CY146701_A/duck/Hunan/S4220/2011|2011.866	CY146701	Avian	H5N1	H5	N1	China	EasternAsia	Asia	2011.866	Dom-ans
H5N2_Avian_KP000016_A/chicken/Laiwu/0313/2014|2014.195	KP000016	Avian	H5N2	H5	N2	China	EasternAsia	Asia	2014.195	Dom-gal
H6N6_Avian_KU762360_A/duck/Guizhou/013/2014|2014.778	KU762360	Avian	H6N6	H6	N6	China	EasternAsia	Asia	2014.778	Dom-ans
H3N2_Human_KT888435_A/Hong_Kong/1514A01704826T/2011|2011.871	KT888435	Human	H3N2	H3	N2	Hong Kong	EasternAsia	Asia	2011.871	Human
H1N2_Swine_CY158908_A/swine/Oklahoma/01452/2007|2007.068	CY158908	Swine	H1N2	H1	N2	USA	NorthernAmerica	America	2007.068	Swine
H1N1_Human_KC781056_A/North_Carolina/44/2009|2009.718	KC781056	Human	H1N1	H1	N1	USA	NorthernAmerica	America	2009.718	Human
H4N6_Avian_KY130756_A/northern_pintail/Alaska/936/2011|2011.756	KY130756	Avian	H4N6	H4	N6	USA	NorthernAmerica	America	2011.756	Wild-ans-long
H6N1_Avian_DQ376748_A/chicken/Taiwan/0107/02|2002.500	DQ376748	Avian	H6N1	H6	N1	Taiwan	EasternAsia	Asia	2002.5	Dom-gal
H3N2_Human_KT888433_A/Kabul/1514A01305435T/2013|2013.025	KT888433	Human	H3N2	H3	N2	Afghanistan	SouthernAsia	Asia	2013.025	Human
H1N1_Avian_EU743579_A/mallard/Maryland/02-184/2002|2002.500	EU743579	Avian	H1N1	H1	N1	USA	NorthernAmerica	America	2002.5	Wild-ans-short
H6N8_Avian_CY149535_A/greylag_goose/Iceland/0980/2011|2011.833	CY149535	Avian	H6N8	H6	N8	Iceland	NorthernEurope	Europe	2011.833	Wild-ans-long
H6N2_Avian_HM145166_A/mallard/Jiangxi/8264/2004|2004.500	HM145166	Avian	H6N2	H6	N2	China	EasternAsia	Asia	2004.5	Wild-ans-short
H1N1_Human_MH446947_A/West_Virginia/15/2018|2018.175	MH446947	Human	H1N1	H1	N1	USA	NorthernAmerica	America	2018.175	Human
H6N6_Avian_KJ200904_A/duck/Zhejiang/S1023/2010|2010.167	KJ200904	Avian	H6N6	H6	N6	China	EasternAsia	Asia	2010.167	Dom-ans
H3N2_Human_MH443516_A/Kansas/09/2018|2018.011	MH443516	Human	H3N2	H3	N2	USA	NorthernAmerica	America	2018.011	Human
H5N2_Avian_JQ041404_A/chicken/Hebei/1102/2010|2010.953	JQ041404	Avian	H5N2	H5	N2	China	EasternAsia	Asia	2010.953	Dom-gal
H5N3_Avian_KX977642_A/mallard_duck/Netherlands/1/2008|2008.079	KX977642	Avian	H5N3	H5	N3	Netherlands	WesternEurope	Europe	2008.079	Wild-ans-short
H11N9_Avian_CY139748_A/mallard/Minnesota/182722/1998|1998.666	CY139748	Avian	H11N9	H11	N9	USA	NorthernAmerica	America	1998.666	Wild-ans-short
H1N1_Human_CY218842_A/Minnesota/04/2017|2017.041	CY218842	Human	H1N1	H1	N1	USA	NorthernAmerica	America	2017.041	Human
H6N2_Avian_CY013866_A/green-winged_teal/Ohio/178/1999|1999.808	CY013866	Avian	H6N2	H6	N2	USA	NorthernAmerica	America	1999.808	Wild-ans-long
H10N3_Avian_KP286134_A/duck/Jiangxi/33663/2013|2013.953	KP286134	Avian	H10N3	H10	N3	China	EasternAsia	Asia	2013.953	Dom-ans
H4N6_Avian_KX978556_A/mallard_duck/Netherlands/19/2012|2012.682	KX978556	Avian	H4N6	H4	N6	Netherlands	WesternEurope	Europe	2012.682	Wild-ans-short
H3N6_Avian_CY022720_A/mallard/Ohio/1717/2005|2005.500	CY022720	Avian	H3N6	H3	N6	USA	NorthernAmerica	America	2005.5	Wild-ans-short
H5N2_Avian_GQ923176_A/duck/Minnesota/462960-2/2006|2006.500	GQ923176	Avian	H5N2	H5	N2	USA	NorthernAmerica	America	2006.5	Dom-ans
H9N2_Avian_DQ064440_A/chicken/Guangdong/47/01|2001.500	DQ064440	Avian	H9N2	H9	N2	China	EasternAsia	Asia	2001.5	Dom-gal
H1N2_Swine_GQ161105_A/swine/Bakum/1832/2000|2000.500	GQ161105	Swine	H1N2	H1	N2	Germany	WesternEurope	Europe	2000.5	Swine
H9N2_Avian_FJ534544_A/chicken/Henan/1-2/2008|2008.025	FJ534544	Avian	H9N2	H9	N2	China	EasternAsia	Asia	2008.025	Dom-gal
H3N6_Avian_CY049765_A/mallard/Altai/1208/2007|2007.704	CY049765	Avian	H3N6	H3	N6	Russia	EasternEurope	Europe	2007.704	Wild-ans-short
H3N2_Human_CY093336_A/Guam/WRAIR1557P/2009|2009.085	CY093336	Human	H3N2	H3	N2	Guam	MicronesiaOceania	Oceania	2009.085	Human
H1N1_Human_KM437821_A/Finland/776N/2010|2010.500	KM437821	Human	H1N1	H1	N1	Finland	NorthernEurope	Europe	2010.5	Human
H4N6_Avian_CY133772_A/blue-winged_teal/Missouri/10MO030/2010|2010.707	CY133772	Avian	H4N6	H4	N6	USA	NorthernAmerica	America	2010.707	Wild-ans-long
H10N8_Avian_KP285406_A/chicken/Jiangxi/28113/2013|2013.838	KP285406	Avian	H10N8	H10	N8	China	EasternAsia	Asia	2013.838	Dom-gal
H3N2_Human_KT838449_A/Delaware/25/2014|2014.885	KT838449	Human	H3N2	H3	N2	USA	NorthernAmerica	America	2014.885	Human
H3N2_Human_CY065971_A/Philippines/2/1982|1982.414	CY065971	Human	H3N2	H3	N2	Philippines	SouthEasternAsia	Asia	1982.414	Human
H3N2_Human_CY093360_A/Arizona/WRAIR1562P/2009|2009.162	CY093360	Human	H3N2	H3	N2	USA	NorthernAmerica	America	2009.162	Human
H1N2_Avian_KY415759_A/duck/Yuhuan/YH45/2016|2016.129	KY415759	Avian	H1N2	H1	N2	China	EasternAsia	Asia	2016.129	Dom-ans
H9N1_Avian_CY005129_A/ruddy_turnstone/DE/2731/1987|1987.400	CY005129	Avian	H9N1	H9	N1	USA	NorthernAmerica	America	1987.4	Wild-other
H3N2_Human_CY264268_A/Rhode_Island/15/2017|2017.907	CY264268	Human	H3N2	H3	N2	USA	NorthernAmerica	America	2017.907	Human
H1N1_Avian_CY144303_A/ruddy_turnstone/Delaware/650656/2002|2002.389	CY144303	Avian	H1N1	H1	N1	USA	NorthernAmerica	America	2002.389	Wild-other
H3N1_Swine_KT983788_A/swine/Iowa/A01476471/2014|2014.038	KT983788	Swine	H3N1	H3	N1	USA	NorthernAmerica	America	2014.038	Swine
H9N2_Avian_EF492327_A/chicken/Israel/1808/2004|2004.500	EF492327	Avian	H9N2	H9	N2	Israel	WesternAsia	Asia	2004.5	Dom-gal
H1N1_Human_KT836579_A/Hawaii/67/2014|2014.778	KT836579	Human	H1N1	H1	N1	USA	NorthernAmerica	America	2014.778	Human
H3N2_Swine_KM872087_A/swine/California/A00968949/2014|2014.499	KM872087	Swine	H3N2	H3	N2	USA	NorthernAmerica	America	2014.499	Swine
H3N2_Avian_LC028081_A/duck/Vietnam/LBM48/2011|2011.890	LC028081	Avian	H3N2	H3	N2	Viet Nam	SouthEasternAsia	Asia	2011.89	Dom-ans
H5N6_Human_KP765789_A/Guangzhou/39715/2014|2014.942	KP765789	Human	H5N6	H5	N6	China	EasternAsia	Asia	2014.942	Human
H1N1_Swine_KP404285_A/swine/Hunan/196/2011|2011.871	KP404285	Swine	H1N1	H1	N1	China	EasternAsia	Asia	2011.871	Swine
H2N2_Avian_CY014824_A/chicken/New_York/13828-3/1995|1995.500	CY014824	Avian	H2N2	H2	N2	USA	NorthernAmerica	America	1995.5	Dom-gal
H6N1_Avian_CY187000_A/mallard/Ohio/12OS2174/2012|2012.866	CY187000	Avian	H6N1	H6	N1	USA	NorthernAmerica	America	2012.866	Wild-ans-short
H1N2_Swine_KJ640324_A/swine/Ohio/13TOSU0554/2013|2013.414	KJ640324	Swine	H1N2	H1	N2	USA	NorthernAmerica	America	2013.414	Swine
H6N2_Avian_CY180583_A/green-winged_teal/Wisconsin/453/1976|1976.500	CY180583	Avian	H6N2	H6	N2	USA	NorthernAmerica	America	1976.5	Wild-ans-long
H1N1_Human_CY083440_A/Ft-Benning/WRAIR1669P/2009|2009.745	CY083440	Human	H1N1	H1	N1	USA	NorthernAmerica	America	2009.745	Human
H3N2_Human_CY112992_A/Netherlands/132/2004|2004.923	CY112992	Human	H3N2	H3	N2	Netherlands	WesternEurope	Europe	2004.923	Human
H1N1_Human_KX411748_A/Iowa/11/2016|2016.222	KX411748	Human	H1N1	H1	N1	USA	NorthernAmerica	America	2016.222	Human
H4N8_Avian_KU160852_A/duck/Chongqing/S2086/2012|2012.340	KU160852	Avian	H4N8	H4	N8	China	EasternAsia	Asia	2012.34	Dom-ans
H5N1_Avian_CY133080_A/mallard/Wisconsin/10OS2672/2010|2010.751	CY133080	Avian	H5N1	H5	N1	USA	NorthernAmerica	America	2010.751	Wild-ans-short
H1N1_Human_MH233677_A/Pennsylvania/55/2018|2018.123	MH233677	Human	H1N1	H1	N1	USA	NorthernAmerica	America	2018.123	Human
H4N6_Avian_KY415768_A/duck/Ganzhou/GZ5/2015|2015.945	KY415768	Avian	H4N6	H4	N6	China	EasternAsia	Asia	2015.945	Dom-ans
H1N1_Human_CY119109_A/Malaysia/14210/2000|2000.337	CY119109	Human	H1N1	H1	N1	Malaysia	SouthEasternAsia	Asia	2000.337	Human
H5N6_Avian_KY415778_A/chicken/Ganzhou/GZ50/2015|2015.945	KY415778	Avian	H5N6	H5	N6	China	EasternAsia	Asia	2015.945	Dom-gal
H3N2_Human_KU589852_A/Indiana/25/2015|2015.671	KU589852	Human	H3N2	H3	N2	USA	NorthernAmerica	America	2015.671	Human
H1N1_Human_CY172562_A/New_York/1052/2006|2006.959	CY172562	Human	H1N1	H1	N1	USA	NorthernAmerica	America	2006.959	Human
H4N6_Avian_KJ567882_A/American_green-winged_teal/Ohio/13OS2050/2013|2013.721	KJ567882	Avian	H4N6	H4	N6	USA	NorthernAmerica	America	2013.721	Wild-ans-long
H3N2_Human_KX003414_A/Oklahoma/21/2015|2015.879	KX003414	Human	H3N2	H3	N2	USA	NorthernAmerica	America	2015.879	Human
H2N2_Avian_CY191014_A/mallard/Maryland/11OS3829/2012|2012.041	CY191014	Avian	H2N2	H2	N2	USA	NorthernAmerica	America	2012.041	Wild-ans-short
H10N3_Avian_KY063909_A/blue-winged_teal/Lousiana/UGAI14-0463/2014|2014.255	KY063909	Avian	H10N3	H10	N3	USA	NorthernAmerica	America	2014.255	Wild-ans-long
H1N1_Human_KY487158_A/Baltimore/0124/2016|2016.222	KY487158	Human	H1N1	H1	N1	USA	NorthernAmerica	America	2016.222	Human
H1N1_Human_KX407868_A/Nebraska/14/2016|2016.153	KX407868	Human	H1N1	H1	N1	USA	NorthernAmerica	America	2016.153	Human
H9N2_Avian_KU646985_A/Anas_platyrhynchos/Belgium/24311pcs5/2012|2012.688	KU646985	Avian	H9N2	H9	N2	Belgium	WesternEurope	Europe	2012.688	Wild-ans-short
H3N2_Swine_KU322609_A/swine/Italy/100176-1/2013|2013.500	KU322609	Swine	H3N2	H3	N2	Italy	SouthernEurope	Europe	2013.5	Swine
H1N1_Human_GQ527170_A/Omsk/01/2009|2009.611	GQ527170	Human	H1N1	H1	N1	Russia	EasternEurope	Europe	2009.611	Human
H5N2_Avian_KX602692_A/chicken/Zhejiang/81643/2015|2015.622	KX602692	Avian	H5N2	H5	N2	China	EasternAsia	Asia	2015.622	Dom-gal
H3N8_Avian_CY235157_A/green-winged_teal/Idaho/UGAI16-1900/2016|2016.622	CY235157	Avian	H3N8	H3	N8	USA	NorthernAmerica	America	2016.622	Wild-ans-long
H9N2_Avian_MG192160_A/chicken/Fujian/SD056/2017|2017.200	MG192160	Avian	H9N2	H9	N2	China	EasternAsia	Asia	2017.2	Dom-gal
H5N2_Avian_GQ923160_A/mallard/Oregon/461067-2/2006|2006.500	GQ923160	Avian	H5N2	H5	N2	USA	NorthernAmerica	America	2006.5	Wild-ans-short
H1N1_Swine_CY194608_A/swine/Arkansas/D0386/2013|2013.342	CY194608	Swine	H1N1	H1	N1	USA	NorthernAmerica	America	2013.342	Swine
H3N8_Avian_MH135704_A/ruddy_turnstone/Delaware_Bay/607/2017|2017.392	MH135704	Avian	H3N8	H3	N8	USA	NorthernAmerica	America	2017.392	Wild-other
H11N9_Avian_CY235310_A/mallard/Idaho/UGAI16-1962/2016|2016.627	CY235310	Avian	H11N9	H11	N9	USA	NorthernAmerica	America	2016.627	Wild-ans-short
H3N6_Avian_CY097037_A/mallard/Wisconsin/2712/2009|2009.775	CY097037	Avian	H3N6	H3	N6	USA	NorthernAmerica	America	2009.775	Wild-ans-short
H1N1_Human_KX409908_A/Mississippi/12/2016|2016.186	KX409908	Human	H1N1	H1	N1	USA	NorthernAmerica	America	2016.186	Human
H5N1_Avian_LC106078_A/duck/Cairo/157CA/2015|2015.027	LC106078	Avian	H5N1	H5	N1	Egypt	NorthernAfrica	Africa	2015.027	Dom-ans
H5N6_Avian_LC279790_A/muscovy_duck/Vietnam/LBM817/2015|2015.858	LC279790	Avian	H5N6	H5	N6	Viet Nam	SouthEasternAsia	Asia	2015.858	Dom-ans
H11N3_Avian_CY186743_A/blue-winged_teal/Illinois/12OS2951/2012|2012.685	CY186743	Avian	H11N3	H11	N3	USA	NorthernAmerica	America	2012.685	Wild-ans-long
H5N2_Avian_CY021528_A/turkey/Italy/1258/2005|2005.500	CY021528	Avian	H5N2	H5	N2	Italy	SouthernEurope	Europe	2005.5	Dom-gal
H1N1_Swine_CY116488_A/swine/Italy/172336/2001|2001.500	CY116488	Swine	H1N1	H1	N1	Italy	SouthernEurope	Europe	2001.5	Swine
H6N2_Avian_CY140522_A/mallard/Minnesota/Sg-01018/2008|2008.688	CY140522	Avian	H6N2	H6	N2	USA	NorthernAmerica	America	2008.688	Wild-ans-short
H4N9_Avian_CY146492_A/mallard/New_Jersey/AI09-5137/2009|2009.740	CY146492	Avian	H4N9	H4	N9	USA	NorthernAmerica	America	2009.74	Wild-ans-short
H16N3_Avian_CY239299_A/glaucous-winged_gull/Southcentral_Alaska/13MB02410/2013|2013.597	CY239299	Avian	H16N3	H16	N3	USA	NorthernAmerica	America	2013.597	Wild-other
H3N2_Human_MH358903_A/Washington/71/2018|2018.192	MH358903	Human	H3N2	H3	N2	USA	NorthernAmerica	America	2018.192	Human
H9N2_Avian_CY005149_A/mallard/Alberta/11/1991|1991.603	CY005149	Avian	H9N2	H9	N2	Canada	NorthernAmerica	America	1991.603	Wild-ans-short
H3N2_Swine_KT767988_A/swine/Nebraska/A01476165/2014|2014.570	KT767988	Swine	H3N2	H3	N2	USA	NorthernAmerica	America	2014.57	Swine
H4N2_Avian_CY076893_A/duck/Guangxi/912/2008|2008.200	CY076893	Avian	H4N2	H4	N2	China	EasternAsia	Asia	2008.2	Dom-ans
H1N1_Human_KF057119_A/Jiangsu/1/2011|2011.008	KF057119	Human	H1N1	H1	N1	China	EasternAsia	Asia	2011.008	Human
H11N9_Avian_CY146637_A/duck/Hunan/S4013/2011|2011.855	CY146637	Avian	H11N9	H11	N9	China	EasternAsia	Asia	2011.855	Dom-ans
H3N2_Human_KT844021_A/Florida/55/2015|2015.504	KT844021	Human	H3N2	H3	N2	USA	NorthernAmerica	America	2015.504	Human
H3N2_Canine_MH266331_A/canine/Kentucky/128656/2017|2017.564	MH266331	Canine	H3N2	H3	N2	USA	NorthernAmerica	America	2017.564	Canine
H1N1_Human_CY009615_A/Fort_Monmouth/1/1947|1947.500	CY009615	Human	H1N1	H1	N1	USA	NorthernAmerica	America	1947.5	Human
H3N2_Human_MH082155_A/Florida/02/2018|2018.011	MH082155	Human	H3N2	H3	N2	USA	NorthernAmerica	America	2018.011	Human
H1N2_Swine_KY041963_A/swine/Illinois/A01795970/2015|2015.844	KY041963	Swine	H1N2	H1	N2	USA	NorthernAmerica	America	2015.844	Swine
H4N9_Avian_CY133172_A/mallard/Wisconsin/10OS3169/2010|2010.825	CY133172	Avian	H4N9	H4	N9	USA	NorthernAmerica	America	2010.825	Wild-ans-short
H1N1_Human_CY019926_A/Western_Australia/20/2001|2001.501	CY019926	Human	H1N1	H1	N1	Australia	AustraliaNewZealandOceania	Oceania	2001.501	Human
H3N2_Human_CY121635_A/Uruguay/716/2007|2007.500	CY121635	Human	H3N2	H3	N2	Uruguay	SouthernAmerica	America	2007.5	Human
H5N6_Avian_KT454940_A/Copsychus_saularis/Guangdong/SW8/2014|2014.584	KT454940	Avian	H5N6	H5	N6	China	EasternAsia	Asia	2014.584	Wild-other
H8N4_Avian_CY183502_A/mallard/Sweden/7996/2005|2005.685	CY183502	Avian	H8N4	H8	N4	Sweden	NorthernEurope	Europe	2005.685	Wild-ans-short
H1N1_Human_GQ323503_A/Michigan/06/2009|2009.332	GQ323503	Human	H1N1	H1	N1	USA	NorthernAmerica	America	2009.332	Human
H5N1_Avian_FJ784792_A/duck/Hunan/3340/2006|2006.912	FJ784792	Avian	H5N1	H5	N1	China	EasternAsia	Asia	2006.912	Dom-ans
H1N1_Human_KT836788_A/Minnesota/04/2015|2015.115	KT836788	Human	H1N1	H1	N1	USA	NorthernAmerica	America	2015.115	Human
H4N6_Avian_MF682855_A/mallard_duck/Netherlands/70/2008|2008.951	MF682855	Avian	H4N6	H4	N6	Netherlands	WesternEurope	Europe	2008.951	Wild-ans-short
H1N1_Human_GQ463201_A/Hunan/SWL3/2009|2009.447	GQ463201	Human	H1N1	H1	N1	China	EasternAsia	Asia	2009.447	Human
H1N1_Swine_KF386851_A/swine/Minnesota/A01301732/2012|2012.652	KF386851	Swine	H1N1	H1	N1	USA	NorthernAmerica	America	2012.652	Swine
H5N1_Avian_HM172246_A/chicken/Xinjiang/78/2005|2005.500	HM172246	Avian	H5N1	H5	N1	China	EasternAsia	Asia	2005.5	Dom-gal
H7N9_Human_KP416631_A/Shenzhen/SP113/2014|2014.192	KP416631	Human	H7N9	H7	N9	China	EasternAsia	Asia	2014.192	Human
H8N2_Avian_CY183428_A/mallard/Sweden/60041/2007|2007.781	CY183428	Avian	H8N2	H8	N2	Sweden	NorthernEurope	Europe	2007.781	Wild-ans-short
H3N6_Avian_CY140730_A/mallard/Minnesota/AI09-2519/2009|2009.679	CY140730	Avian	H3N6	H3	N6	USA	NorthernAmerica	America	2009.679	Wild-ans-short
H1N1_Swine_KF309214_A/swine/Italy/120336/2012|2012.367	KF309214	Swine	H1N1	H1	N1	Italy	SouthernEurope	Europe	2012.367	Swine
H1N1_Human_CY265460_A/Nevada/32/2017|2017.962	CY265460	Human	H1N1	H1	N1	USA	NorthernAmerica	America	2017.962	Human
H1N1_Human_CY037682_A/Florida/UR07-0022/2008|2008.121	CY037682	Human	H1N1	H1	N1	USA	NorthernAmerica	America	2008.121	Human
H3N2_Swine_KR701400_A/swine/Germany/Visbek-IDT13347/2011|2011.500	KR701400	Swine	H3N2	H3	N2	Germany	WesternEurope	Europe	2011.5	Swine
H3N2_Human_KY116559_A/Massachusetts/36/2016|2016.756	KY116559	Human	H3N2	H3	N2	USA	NorthernAmerica	America	2016.756	Human
H9N2_Avian_JQ904462_A/chicken/Shandong/1/2008|2008.038	JQ904462	Avian	H9N2	H9	N2	China	EasternAsia	Asia	2008.038	Dom-gal
H5N1_Avian_KY171168_A/chicken/Vietnam/NCVD14-A463/2014|2014.140	KY171168	Avian	H5N1	H5	N1	Viet Nam	SouthEasternAsia	Asia	2014.14	Dom-gal
H3N2_Human_CY112704_A/England/7/1994|1994.500	CY112704	Human	H3N2	H3	N2	United Kingdom	NorthernEurope	Europe	1994.5	Human
H2N3_Avian_CY166675_A/mallard/Wisconsin/11OS3468/2011|2011.789	CY166675	Avian	H2N3	H2	N3	USA	NorthernAmerica	America	2011.789	Wild-ans-short
H3N6_Avian_CY140369_A/blue-winged_teal/North_Dakota/Sg-00759/2008|2008.693	CY140369	Avian	H3N6	H3	N6	USA	NorthernAmerica	America	2008.693	Wild-ans-long
H6N2_Avian_DQ376758_A/duck/Kingmen/E322/04|2004.500	DQ376758	Avian	H6N2	H6	N2	Taiwan	EasternAsia	Asia	2004.5	Dom-ans
H1N1_Swine_CY116067_A/swine/England/254/2002|2002.175	CY116067	Swine	H1N1	H1	N1	United Kingdom	NorthernEurope	Europe	2002.175	Swine
H5N1_Avian_GU182159_A/chicken/Hunan/8/2008|2008.871	GU182159	Avian	H5N1	H5	N1	China	EasternAsia	Asia	2008.871	Dom-gal
H3N2_Human_CY007974_A/Guandong/243/1972|1972.500	CY007974	Human	H3N2	H3	N2	China	EasternAsia	Asia	1972.5	Human
H3N2_Swine_KC839585_A/swine/Nebraska/A01300022/2012|2012.444	KC839585	Swine	H3N2	H3	N2	USA	NorthernAmerica	America	2012.444	Swine
H11N9_Avian_CY133828_A/mallard/Missouri/10MO0333/2010|2010.973	CY133828	Avian	H11N9	H11	N9	USA	NorthernAmerica	America	2010.973	Wild-ans-short
H1N1_Human_CY020240_A/Memphis/39/1983|1983.500	CY020240	Human	H1N1	H1	N1	USA	NorthernAmerica	America	1983.5	Human
H3N2_Swine_KJ640516_A/swine/Indiana/13TOSU1207/2013|2013.496	KJ640516	Swine	H3N2	H3	N2	USA	NorthernAmerica	America	2013.496	Swine
H1N2_Swine_CY099210_A/swine/Minnesota/02324/2008|2008.690	CY099210	Swine	H1N2	H1	N2	USA	NorthernAmerica	America	2008.69	Swine
H11N3_Avian_KX028823_A/duck/Zhejiang/727D2/2013|2013.567	KX028823	Avian	H11N3	H11	N3	China	EasternAsia	Asia	2013.567	Dom-ans
H1N9_Avian_CY137392_A/ruddy_turnstone/Delaware_Bay/93/2002|2002.384	CY137392	Avian	H1N9	H1	N9	USA	NorthernAmerica	America	2002.384	Wild-other
H10N7_Avian_CY137709_A/blue-winged_teal/Alberta/271/2007|2007.589	CY137709	Avian	H10N7	H10	N7	Canada	NorthernAmerica	America	2007.589	Wild-ans-long
H5N1_Avian_EF205176_A/chicken/Omsk/14/05|2005.500	EF205176	Avian	H5N1	H5	N1	Russia	EasternEurope	Europe	2005.5	Dom-gal
H10N7_Avian_KP287975_A/duck/Jiangxi/26182/2009|2009.986	KP287975	Avian	H10N7	H10	N7	China	EasternAsia	Asia	2009.986	Dom-ans
H7N9_Avian_KT779614_A/duck/Wuxi/0405006/2013|2013.258	KT779614	Avian	H7N9	H7	N9	China	EasternAsia	Asia	2013.258	Dom-ans
H6N6_Avian_CY180895_A/widgeon/Wisconsin/15/1980|1980.500	CY180895	Avian	H6N6	H6	N6	USA	NorthernAmerica	America	1980.5	Wild-ans-long
H3N2_Canine_MF173265_A/canine/Indiana/2093681/2015|2015.500	MF173265	Canine	H3N2	H3	N2	USA	NorthernAmerica	America	2015.5	Canine
H1N1_Human_GQ132160_A/Canada-NS/RV1538/2009|2009.500	GQ132160	Human	H1N1	H1	N1	Canada	NorthernAmerica	America	2009.5	Human
H5N2_Avian_CY022080_A/poultry/Italy/367/1997|1997.500	CY022080	Avian	H5N2	H5	N2	Italy	SouthernEurope	Europe	1997.5	Dom-gal
H1N1_Avian_CY137805_A/shorebird/Delaware_Bay/170/2009|2009.381	CY137805	Avian	H1N1	H1	N1	USA	NorthernAmerica	America	2009.381	Wild-other
H10N8_Avian_KP862022_A/duck/Hunan/S1496/2011|2011.170	KP862022	Avian	H10N8	H10	N8	China	EasternAsia	Asia	2011.17	Dom-ans
H2N8_Avian_KY415760_A/Pigeon/Longquan/LQ67/2016|2016.079	KY415760	Avian	H2N8	H2	N8	China	EasternAsia	Asia	2016.079	Wild-other
H3N2_Human_MH082475_A/Minnesota/04/2018|2018.011	MH082475	Human	H3N2	H3	N2	USA	NorthernAmerica	America	2018.011	Human
H3N2_Swine_JN409424_A/swine/Kansas/11-107824/2011|2011.208	JN409424	Swine	H3N2	H3	N2	USA	NorthernAmerica	America	2011.208	Swine
H8N4_Avian_CY014584_A/mallard/Alberta/7/1987|1987.589	CY014584	Avian	H8N4	H8	N4	Canada	NorthernAmerica	America	1987.589	Wild-ans-short
H2N2_Human_KP098385_A/Zhang/4/1957|1957.500	KP098385	Human	H2N2	H2	N2	China	EasternAsia	Asia	1957.5	Human
H3N2_Human_CY003731_A/Hong_Kong/43/1975|1975.500	CY003731	Human	H3N2	H3	N2	Hong Kong	EasternAsia	Asia	1975.5	Human
H8N4_Avian_CY183371_A/mallard/Sweden/2834/2003|2003.400	CY183371	Avian	H8N4	H8	N4	Sweden	NorthernEurope	Europe	2003.4	Wild-ans-short
H3N2_Human_CY006710_A/Memphis/18/1978|1978.500	CY006710	Human	H3N2	H3	N2	USA	NorthernAmerica	America	1978.5	Human
H1N2_Swine_KM028120_A/swine/Guangxi/2900/2011|2011.770	KM028120	Swine	H1N2	H1	N2	China	EasternAsia	Asia	2011.77	Swine
H6N2_Avian_JF965217_A/duck/Eastern_China/54/2002|2002.953	JF965217	Avian	H6N2	H6	N2	China	EasternAsia	Asia	2002.953	Dom-ans
H2N2_Human_CY125849_A/Korea/426/1968|1968.500	CY125849	Human	H2N2	H2	N2	Korea	EasternAsia	Asia	1968.5	Human
H10N3_Avian_CY178297_A/duck/Wisconsin/2368/1985|1985.500	CY178297	Avian	H10N3	H10	N3	USA	NorthernAmerica	America	1985.5	Dom-ans
H3N2_Swine_CY158740_A/swine/Manitoba/02862/2009|2009.496	CY158740	Swine	H3N2	H3	N2	Canada	NorthernAmerica	America	2009.496	Swine
H9N2_Avian_KX470451_A/turkey/Poland/09/2014|2014.293	KX470451	Avian	H9N2	H9	N2	Poland	EasternEurope	Europe	2014.293	Dom-gal
H3N8_Equine_CY032940_A/equine/Kentucky/2/1980|1980.500	CY032940	Equine	H3N8	H3	N8	USA	NorthernAmerica	America	1980.5	Equine
H2N3_Avian_CY132280_A/mallard/Ohio/11OS2149/2011|2011.619	CY132280	Avian	H2N3	H2	N3	USA	NorthernAmerica	America	2011.619	Wild-ans-short
H1N1_Swine_CY026462_A/swine/Tennessee/10/1976|1976.500	CY026462	Swine	H1N1	H1	N1	USA	NorthernAmerica	America	1976.5	Swine
H1N1_Avian_CY141084_A/red-necked_grebe/Minnesota/AI10-1948/2010|2010.512	CY141084	Avian	H1N1	H1	N1	USA	NorthernAmerica	America	2010.512	Wild-other
H3N8_Avian_KX351572_A/mallard/California/UCD840/2015|2015.600	KX351572	Avian	H3N8	H3	N8	USA	NorthernAmerica	America	2015.6	Wild-ans-short
H1N2_Swine_CY045696_A/swine/Oklahoma/020736-2/2008|2008.500	CY045696	Swine	H1N2	H1	N2	USA	NorthernAmerica	America	2008.5	Swine
H11N2_Avian_CY097561_A/mallard/Illinois/4162/2009|2009.912	CY097561	Avian	H11N2	H11	N2	USA	NorthernAmerica	America	2009.912	Wild-ans-short
H4N8_Avian_CY014932_A/mallard_duck/New_York/194/1982|1982.915	CY014932	Avian	H4N8	H4	N8	USA	NorthernAmerica	America	1982.915	Wild-ans-short
H7N3_Avian_HM346488_A/chicken/Chakwal/NARC-35/2001|2001.367	HM346488	Avian	H7N3	H7	N3	Pakistan	SouthernAsia	Asia	2001.367	Dom-gal
H4N6_Avian_CY164315_A/mallard/Sweden/1677/2002|2002.953	CY164315	Avian	H4N6	H4	N6	Sweden	NorthernEurope	Europe	2002.953	Wild-ans-short
H1N1_Swine_MF973287_A/swine/Oklahoma/A02214419/2017|2017.252	MF973287	Swine	H1N1	H1	N1	USA	NorthernAmerica	America	2017.252	Swine
H9N2_Avian_KX000866_A/pigeon/Egypt/S10408B/2014|2014.937	KX000866	Avian	H9N2	H9	N2	Egypt	NorthernAfrica	Africa	2014.937	Wild-other
H5N6_Avian_KU042794_A/chicken/Zhejiang/727026/2014|2014.567	KU042794	Avian	H5N6	H5	N6	China	EasternAsia	Asia	2014.567	Dom-gal
H3N8_Avian_KY551516_A/mallard/New_Jersey/AH0005870/2014|2014.500	KY551516	Avian	H3N8	H3	N8	USA	NorthernAmerica	America	2014.5	Wild-ans-short
H6N8_Avian_CY015130_A/ruddy_turnstone/Delaware/105/1998|1998.375	CY015130	Avian	H6N8	H6	N8	USA	NorthernAmerica	America	1998.375	Wild-other
H5N2_Avian_KM455906_A/chicken/Hidalgo/1433-6/2005|2005.500	KM455906	Avian	H5N2	H5	N2	Mexico	CentralAmerica	America	2005.5	Dom-gal
H3N2_Swine_KX571204_A/swine/Quebec/1561816/2014|2014.052	KX571204	Swine	H3N2	H3	N2	Canada	NorthernAmerica	America	2014.052	Swine
H5N2_Avian_LC010705_A/duck/Quang_Ninh/13c1-2-1/2013|2013.271	LC010705	Avian	H5N2	H5	N2	Viet Nam	SouthEasternAsia	Asia	2013.271	Dom-ans
H3N8_Canine_KM359837_A/canine/VT/11039/2013|2013.500	KM359837	Canine	H3N8	H3	N8	USA	NorthernAmerica	America	2013.5	Canine
H9N2_Avian_DQ064447_A/chicken/Heilongjiang/35/00|2000.500	DQ064447	Avian	H9N2	H9	N2	China	EasternAsia	Asia	2000.5	Dom-gal
H1N1_Human_CY010887_A/Memphis/13/1978|1978.500	CY010887	Human	H1N1	H1	N1	USA	NorthernAmerica	America	1978.5	Human
H9N2_Avian_EF492322_A/chicken/Israel/1376/2003|2003.500	EF492322	Avian	H9N2	H9	N2	Israel	WesternAsia	Asia	2003.5	Dom-gal
H14N3_Avian_KY673168_A/blue-winged_teal/Guatemala/CIP049H113-74/2013|2013.025	KY673168	Avian	H14N3	H14	N3	Guatemala	CentralAmerica	America	2013.025	Wild-ans-long
H5N2_Avian_EU084948_A/Chukkar/MN/14951-7/1998|1998.500	EU084948	Avian	H5N2	H5	N2	USA	NorthernAmerica	America	1998.5	Wild-other
H3N2_Human_KX415025_A/Nebraska/10/2016|2016.129	KX415025	Human	H3N2	H3	N2	USA	NorthernAmerica	America	2016.129	Human
H3N2_Human_CY114224_A/Netherlands/1/1995|1995.027	CY114224	Human	H3N2	H3	N2	Netherlands	WesternEurope	Europe	1995.027	Human
H3N2_Human_CY091536_A/California/NHRC0007/2005|2005.871	CY091536	Human	H3N2	H3	N2	USA	NorthernAmerica	America	2005.871	Human
H2N3_Avian_CY117280_A/mallard/Alberta/202/1980|1980.595	CY117280	Avian	H2N3	H2	N3	Canada	NorthernAmerica	America	1980.595	Wild-ans-short
H9N9_Avian_KJ938651_A/chicken/Changzhou/C08/2013|2013.967	KJ938651	Avian	H9N9	H9	N9	China	EasternAsia	Asia	2013.967	Dom-gal
H3N2_Human_CY001811_A/New_York/311/1999|1999.162	CY001811	Human	H3N2	H3	N2	USA	NorthernAmerica	America	1999.162	Human
H4N6_Avian_CY102207_A/pintail/Alberta/275/1996|1996.649	CY102207	Avian	H4N6	H4	N6	Canada	NorthernAmerica	America	1996.649	Wild-ans-short
H5N6_Avian_KU143404_A/duck/Wuhan/WHYF03/2015|2015.038	KU143404	Avian	H5N6	H5	N6	China	EasternAsia	Asia	2015.038	Dom-ans
H1N1_Swine_KU976631_A/swine/Mexico/AVX63/2014|2014.312	KU976631	Swine	H1N1	H1	N1	Mexico	CentralAmerica	America	2014.312	Swine
H6N6_Avian_JX304773_A/duck/Guangxi/GXd-7/2011|2011.036	JX304773	Avian	H6N6	H6	N6	China	EasternAsia	Asia	2011.036	Dom-ans
H3N2_Human_MH082880_A/Tennessee/03/2018|2018.047	MH082880	Human	H3N2	H3	N2	USA	NorthernAmerica	America	2018.047	Human
H7N3_Avian_CY005053_A/green-winged_teal/Alberta/228/1985|1985.619	CY005053	Avian	H7N3	H7	N3	Canada	NorthernAmerica	America	1985.619	Wild-ans-long
H4N6_Avian_CY140799_A/blue-winged_Teal/North_Dakota/AI09-3131/2009|2009.671	CY140799	Avian	H4N6	H4	N6	USA	NorthernAmerica	America	2009.671	Wild-ans-long
H3N6_Avian_AB470297_A/pelican/Zambia/01/2006|2006.619	AB470297	Avian	H3N6	H3	N6	Zambia	EasternAfrica	Africa	2006.619	Wild-other
H1N1_Swine_JN375145_A/swine/Guangdong/275/2010|2010.077	JN375145	Swine	H1N1	H1	N1	China	EasternAsia	Asia	2010.077	Swine
H3N2_Swine_MF872658_A/swine/Iowa/A01667095/2017|2017.195	MF872658	Swine	H3N2	H3	N2	USA	NorthernAmerica	America	2017.195	Swine
H3N2_Avian_LC132913_A/duck/Mongolia/124/2015|2015.660	LC132913	Avian	H3N2	H3	N2	Mongolia	EasternAsia	Asia	2015.66	Dom-ans
H1N1_Human_HM241718_A/Nsk/NIV10348/2009|2009.682	HM241718	Human	H1N1	H1	N1	India	SouthernAsia	Asia	2009.682	Human
H1N1_Human_KC780316_A/Georgia/25/2009|2009.989	KC780316	Human	H1N1	H1	N1	USA	NorthernAmerica	America	2009.989	Human
H1N1_Human_MH446787_A/Missouri/25/2018|2018.208	MH446787	Human	H1N1	H1	N1	USA	NorthernAmerica	America	2018.208	Human
H3N2_Human_CY112268_A/Bilthoven/93/1970|1970.500	CY112268	Human	H3N2	H3	N2	Netherlands	WesternEurope	Europe	1970.5	Human
H3N2_Human_CY117739_A/Malaysia/10970/1999|1999.112	CY117739	Human	H3N2	H3	N2	Malaysia	SouthEasternAsia	Asia	1999.112	Human
H5N1_Avian_KY629549_A/chicken/Bangladesh/22482/2014|2014.285	KY629549	Avian	H5N1	H5	N1	Bangladesh	SouthernAsia	Asia	2014.285	Dom-gal
H5N1_Avian_CY206118_A/mallard/Minnesota/AI11-4429/2011|2011.704	CY206118	Avian	H5N1	H5	N1	USA	NorthernAmerica	America	2011.704	Wild-ans-short
H12N5_Avian_LC339604_A/duck/Hokkaido/W132/2004|2004.811	LC339604	Avian	H12N5	H12	N5	Japan	EasternAsia	Asia	2004.811	Dom-ans
H11N2_Avian_CY144287_A/ruddy_turnstone/Delaware/828213/2001|2001.500	CY144287	Avian	H11N2	H11	N2	USA	NorthernAmerica	America	2001.5	Wild-other
H6N2_Avian_JF965212_A/duck/Eastern_China/57/2003|2003.704	JF965212	Avian	H6N2	H6	N2	China	EasternAsia	Asia	2003.704	Dom-ans
H6N8_Avian_EF597347_A/wild_duck/Shantou/1737/2000|2000.500	EF597347	Avian	H6N8	H6	N8	China	EasternAsia	Asia	2000.5	Wild-ans-short
H3N8_Avian_KY551500_A/mallard/Oregon/AH0038721/2015|2015.608	KY551500	Avian	H3N8	H3	N8	USA	NorthernAmerica	America	2015.608	Wild-ans-short
H2N3_Avian_CY122126_A/mallard/Sweden/81/2003|2003.500	CY122126	Avian	H2N3	H2	N3	Sweden	NorthernEurope	Europe	2003.5	Wild-ans-short
H7N3_Avian_CY139924_A/blue-winged_teal/Texas/578585/2002|2002.500	CY139924	Avian	H7N3	H7	N3	USA	NorthernAmerica	America	2002.5	Wild-ans-long
H7N7_Avian_CY183420_A/mallard/Sweden/7206/2004|2004.890	CY183420	Avian	H7N7	H7	N7	Sweden	NorthernEurope	Europe	2004.89	Wild-ans-short
H7N6_Avian_KF259826_A/wild_waterfowl/Hong_Kong/MPM3375/2011|2011.500	KF259826	Avian	H7N6	H7	N6	Hong Kong	EasternAsia	Asia	2011.5	Wild-ans-short
H10N3_Avian_KU921404_A/duck/Fujian/1761/2010|2010.953	KU921404	Avian	H10N3	H10	N3	China	EasternAsia	Asia	2010.953	Dom-ans
H1N2_Swine_KR700162_A/swine/Spain/24237/2011|2011.496	KR700162	Swine	H1N2	H1	N2	Spain	SouthernEurope	Europe	2011.496	Swine
H5N2_Avian_KC784975_A/duck/Taiwan/DV1242/2009|2009.022	KC784975	Avian	H5N2	H5	N2	Taiwan	EasternAsia	Asia	2009.022	Dom-ans
H1N2_Swine_MF522005_A/swine/Iowa/A01932417/2017|2017.137	MF522005	Swine	H1N2	H1	N2	USA	NorthernAmerica	America	2017.137	Swine
H3N8_Avian_CY028647_A/duck/Victoria/1992|1992.500	CY028647	Avian	H3N8	H3	N8	Australia	AustraliaNewZealandOceania	Oceania	1992.5	Dom-ans
H3N2_Human_KJ855356_A/Mexico/VER58/2012|2012.044	KJ855356	Human	H3N2	H3	N2	Mexico	CentralAmerica	America	2012.044	Human
H2N2_Avian_CY116926_A/guinea_fowl/New_Jersey/26146/1990|1990.258	CY116926	Avian	H2N2	H2	N2	USA	NorthernAmerica	America	1990.258	Dom-gal
H3N2_Human_KT888324_A/Bulacao/FLU_PHC_0275/2011|2011.871	KT888324	Human	H3N2	H3	N2	Philippines	SouthEasternAsia	Asia	2011.871	Human
H7N5_Avian_CY120558_A/mallard/California/1390/2010|2010.589	CY120558	Avian	H7N5	H7	N5	USA	NorthernAmerica	America	2010.589	Wild-ans-short
H5N1_Avian_KR732569_A/chicken/Vietnam/NCVD-421/2010|2010.500	KR732569	Avian	H5N1	H5	N1	Viet Nam	SouthEasternAsia	Asia	2010.5	Dom-gal
H5N6_Avian_KP286102_A/chicken/Dongguan/2690/2013|2013.962	KP286102	Avian	H5N6	H5	N6	China	EasternAsia	Asia	2013.962	Dom-gal
H10N7_Avian_CY179238_A/mallard/Wisconsin/1350/1983|1983.500	CY179238	Avian	H10N7	H10	N7	USA	NorthernAmerica	America	1983.5	Wild-ans-short
H11N3_Avian_CY021256_A/mallard/Ohio/94/1993|1993.500	CY021256	Avian	H11N3	H11	N3	USA	NorthernAmerica	America	1993.5	Wild-ans-short
H6N2_Avian_CY016159_A/gadwall/Ohio/37/1999|1999.789	CY016159	Avian	H6N2	H6	N2	USA	NorthernAmerica	America	1999.789	Wild-ans-short
H3N2_Human_KT888354_A/Kathmandu/FLUNP09M_299_CP2/2009|2009.521	KT888354	Human	H3N2	H3	N2	Nepal	SouthernAsia	Asia	2009.521	Human
H1N1_Human_CY090848_A/United_Kingdom/1-MA/1933|1933.414	CY090848	Human	H1N1	H1	N1	United Kingdom	NorthernEurope	Europe	1933.414	Human
H12N4_Avian_MG280054_A/mallard_duck/Ohio/16OS0921/2016|2016.592	MG280054	Avian	H12N4	H12	N4	USA	NorthernAmerica	America	2016.592	Wild-ans-short
H9N2_Avian_KC209501_A/wild_bird/Korea/8G39/2005|2005.844	KC209501	Avian	H9N2	H9	N2	South Korea	EasternAsia	Asia	2005.844	Wild-other
H6N1_Avian_KY575173_A/green_winged_teal/Mexico-Sonora/266/2008|2008.049	KY575173	Avian	H6N1	H6	N1	Mexico	CentralAmerica	America	2008.049	Wild-ans-long
H5N2_Avian_KU201721_A/mallard/Idaho/AH0007413/2015|2015.044	KU201721	Avian	H5N2	H5	N2	USA	NorthernAmerica	America	2015.044	Wild-ans-short
H1N1_Human_CY083496_A/Chicago/WRAIR1691P/2009|2009.784	CY083496	Human	H1N1	H1	N1	USA	NorthernAmerica	America	2009.784	Human
H3N2_Human_CY264642_A/West_Virginia/20/2012|2012.885	CY264642	Human	H3N2	H3	N2	USA	NorthernAmerica	America	2012.885	Human
H1N1_Human_KU322319_A/Parma/644/2010|2010.500	KU322319	Human	H1N1	H1	N1	Italy	SouthernEurope	Europe	2010.5	Human
H12N5_Avian_KY990786_A/mallard_duck/California/UCD567/2016|2016.542	KY990786	Avian	H12N5	H12	N5	USA	NorthernAmerica	America	2016.542	Wild-ans-short
H7N3_Avian_CY101614_A/mallard/Alberta/195/1989|1989.671	CY101614	Avian	H7N3	H7	N3	Canada	NorthernAmerica	America	1989.671	Wild-ans-short
H4N6_Avian_KU160916_A/duck/Guangxi/S2090/2012|2012.427	KU160916	Avian	H4N6	H4	N6	China	EasternAsia	Asia	2012.427	Dom-ans
H6N2_Avian_AB569528_A/duck/Zambia/08/2009|2009.619	AB569528	Avian	H6N2	H6	N2	Zambia	EasternAfrica	Africa	2009.619	Dom-ans
H1N1_Swine_MG521027_A/swine/Nebraska/A02216645/2017|2017.427	MG521027	Swine	H1N1	H1	N1	USA	NorthernAmerica	America	2017.427	Swine
H3N2_Human_KT888323_A/Philippines/FLU_PHC_0105_CP2/2009|2009.244	KT888323	Human	H3N2	H3	N2	Philippines	SouthEasternAsia	Asia	2009.244	Human
H9N2_Avian_KX598651_A/chicken/Fujian/SIC13/2013|2013.953	KX598651	Avian	H9N2	H9	N2	China	EasternAsia	Asia	2013.953	Dom-gal
H1N2_Swine_KU322784_A/swine/Italy/34333/2014|2014.500	KU322784	Swine	H1N2	H1	N2	Italy	SouthernEurope	Europe	2014.5	Swine
H6N8_Avian_CY127729_A/shorebird/Delaware_Bay/13/2004|2004.367	CY127729	Avian	H6N8	H6	N8	USA	NorthernAmerica	America	2004.367	Wild-other
H1N1_Human_CY104697_A/HaNoi/2480/2001|2001.500	CY104697	Human	H1N1	H1	N1	Viet Nam	SouthEasternAsia	Asia	2001.5	Human
H3N8_Canine_MF173204_A/canine/Vermont/278213/2013|2013.500	MF173204	Canine	H3N8	H3	N8	USA	NorthernAmerica	America	2013.5	Canine
H2N3_Avian_FJ517270_A/mallard/MN/506/2000|2000.500	FJ517270	Avian	H2N3	H2	N3	USA	NorthernAmerica	America	2000.5	Wild-ans-short
H1N1_Human_CY036842_A/Siena/14/1995|1995.964	CY036842	Human	H1N1	H1	N1	Italy	SouthernEurope	Europe	1995.964	Human
H1N1_Swine_KT306801_A/swine/Oklahoma/A01290693/2013|2013.803	KT306801	Swine	H1N1	H1	N1	USA	NorthernAmerica	America	2013.803	Swine
H3N2_Human_KX133411_A/Gainesville/01/2016|2016.208	KX133411	Human	H3N2	H3	N2	USA	NorthernAmerica	America	2016.208	Human
H9N1_Avian_CY077177_A/shorebird/Delaware/554/2007|2007.392	CY077177	Avian	H9N1	H9	N1	USA	NorthernAmerica	America	2007.392	Wild-other
H1N1_Swine_KT828333_A/swine/Indiana/14TOSU0454/2014|2014.500	KT828333	Swine	H1N1	H1	N1	USA	NorthernAmerica	America	2014.5	Swine
H1N1_Swine_CY115968_A/swine/England/114065/1990|1990.932	CY115968	Swine	H1N1	H1	N1	United Kingdom	NorthernEurope	Europe	1990.932	Swine
H4N6_Avian_CY005570_A/duck/Hong_Kong/365/1978|1978.500	CY005570	Avian	H4N6	H4	N6	Hong Kong	EasternAsia	Asia	1978.5	Dom-ans
H6N9_Avian_CY204059_A/green-winged_teal/Ohio/14OS1103/2014|2014.718	CY204059	Avian	H6N9	H6	N9	USA	NorthernAmerica	America	2014.718	Wild-ans-long
H1N1_Swine_KF500936_A/swine/Italy/73449/2013|2013.200	KF500936	Swine	H1N1	H1	N1	Italy	SouthernEurope	Europe	2013.2	Swine
H1N1_Swine_KM975615_A/swine/North_Carolina/A01410573/2014|2014.216	KM975615	Swine	H1N1	H1	N1	USA	NorthernAmerica	America	2014.216	Swine
H6N2_Avian_CY109315_A/duck/Hunan/2110/2006|2006.285	CY109315	Avian	H6N2	H6	N2	China	EasternAsia	Asia	2006.285	Dom-ans
H3N2_Human_KT837250_A/North_Carolina/24/2014|2014.729	KT837250	Human	H3N2	H3	N2	USA	NorthernAmerica	America	2014.729	Human
H8N4_Avian_CY140674_A/mallard/Minnesota/AI09-1854/2009|2009.570	CY140674	Avian	H8N4	H8	N4	USA	NorthernAmerica	America	2009.57	Wild-ans-short
H3N2_Avian_CY076184_A/mallard/Washington/44242-124/2006|2006.556	CY076184	Avian	H3N2	H3	N2	USA	NorthernAmerica	America	2006.556	Wild-ans-short
H6N2_Avian_CY146532_A/mallard/New_Jersey/AI09-6434/2009|2009.740	CY146532	Avian	H6N2	H6	N2	USA	NorthernAmerica	America	2009.74	Wild-ans-short
H3N2_Swine_CY242777_A/swine/Indiana/16TOSU4175/2016|2016.496	CY242777	Swine	H3N2	H3	N2	USA	NorthernAmerica	America	2016.496	Swine
H5N2_Avian_CY146677_A/duck/Hunan/S4124/2011|2011.860	CY146677	Avian	H5N2	H5	N2	China	EasternAsia	Asia	2011.86	Dom-ans
H1N1_Human_CY225535_A/Ohio/07/2017|2017.110	CY225535	Human	H1N1	H1	N1	USA	NorthernAmerica	America	2017.11	Human
H5N1_Avian_KF881625_A/chicken/Egypt/M7217B/2013|2013.082	KF881625	Avian	H5N1	H5	N1	Egypt	NorthernAfrica	Africa	2013.082	Dom-gal
H7N7_Avian_CY015042_A/goose/Leipzig/187-7/1979|1979.500	CY015042	Avian	H7N7	H7	N7	Germany	WesternEurope	Europe	1979.5	Dom-ans
H1N2_Swine_CY159452_A/swine/Colorado/02875/2009|2009.551	CY159452	Swine	H1N2	H1	N2	USA	NorthernAmerica	America	2009.551	Swine
H3N2_Swine_CY245988_A/swine/Alberta/SD0123/2015|2015.803	CY245988	Swine	H3N2	H3	N2	Canada	NorthernAmerica	America	2015.803	Swine
H3N2_Swine_KU942649_A/swine/Indiana/A01812151/2016|2016.052	KU942649	Swine	H3N2	H3	N2	USA	NorthernAmerica	America	2016.052	Swine
H4N2_Avian_CY177849_A/mallard/Wisconsin/867/1982|1982.500	CY177849	Avian	H4N2	H4	N2	USA	NorthernAmerica	America	1982.5	Wild-ans-short
H1N1_Human_KC881685_A/Wisconsin/18/2011|2011.099	KC881685	Human	H1N1	H1	N1	USA	NorthernAmerica	America	2011.099	Human
H6N2_Avian_CY021864_A/blue-winged_teal/Ohio/1387/2005|2005.500	CY021864	Avian	H6N2	H6	N2	USA	NorthernAmerica	America	2005.5	Wild-ans-long
H1N1_Avian_MG279964_A/lesser_scaup/Illinois/17OS1579/2017|2017.200	MG279964	Avian	H1N1	H1	N1	USA	NorthernAmerica	America	2017.2	Wild-ans-short
H3N2_Swine_KM029744_A/swine/Guangdong/NS2883/2012|2012.641	KM029744	Swine	H3N2	H3	N2	China	EasternAsia	Asia	2012.641	Swine
H7N9_Avian_MF630382_A/chicken/Zhejiang/S4017/2013|2013.934	MF630382	Avian	H7N9	H7	N9	China	EasternAsia	Asia	2013.934	Dom-gal
H5N1_Avian_JX534590_A/wild_duck/Fujian/1/2011|2011.186	JX534590	Avian	H5N1	H5	N1	China	EasternAsia	Asia	2011.186	Wild-ans-short
H3N6_Avian_CY102151_A/mallard/Alberta/142/1994|1994.614	CY102151	Avian	H3N6	H3	N6	Canada	NorthernAmerica	America	1994.614	Wild-ans-short
H1N1_Human_KX408244_A/Oklahoma/01/2016|2016.030	KX408244	Human	H1N1	H1	N1	USA	NorthernAmerica	America	2016.03	Human
H7N3_Avian_EU743010_A/duck/PA/143585/2001|2001.500	EU743010	Avian	H7N3	H7	N3	USA	NorthernAmerica	America	2001.5	Dom-ans
H6N2_Avian_AB593440_A/Muscovy_duck/Vietnam/G33/2007|2007.704	AB593440	Avian	H6N2	H6	N2	Viet Nam	SouthEasternAsia	Asia	2007.704	Dom-ans
H1N1_Swine_CY061862_A/swine/Hong_Kong/2896/2009|2009.959	CY061862	Swine	H1N1	H1	N1	Hong Kong	EasternAsia	Asia	2009.959	Swine
H3N2_Canine_MF173241_A/canine/Illinois/41915/2015|2015.500	MF173241	Canine	H3N2	H3	N2	USA	NorthernAmerica	America	2015.5	Canine
H2N3_Avian_CY139956_A/mallard/Minnesota/AI06-1029/2006|2006.500	CY139956	Avian	H2N3	H2	N3	USA	NorthernAmerica	America	2006.5	Wild-ans-short
H5N1_Swine_HM440142_A/swine/South_Kalimantan/UT6015/2006|2006.500	HM440142	Swine	H5N1	H5	N1	Indonesia	SouthEasternAsia	Asia	2006.5	Swine
H1N1_Swine_CY195081_A/swine/Alberta/SD0014/2013|2013.907	CY195081	Swine	H1N1	H1	N1	Canada	NorthernAmerica	America	2013.907	Swine
H5N1_Avian_GQ122419_A/chicken/Banten/UT6025/2006|2006.786	GQ122419	Avian	H5N1	H5	N1	Indonesia	SouthEasternAsia	Asia	2006.786	Dom-gal
H5N1_Avian_GQ122404_A/chicken/West_Java/UT1001/2003|2003.800	GQ122404	Avian	H5N1	H5	N1	Indonesia	SouthEasternAsia	Asia	2003.8	Dom-gal
H5N1_Avian_KM213388_A/ruddy_turnstone/Iceland/2899/2013|2013.389	KM213388	Avian	H5N1	H5	N1	Iceland	NorthernEurope	Europe	2013.389	Wild-other
H5N2_Avian_CY049757_A/gadwall/Altai/1202/2007|2007.704	CY049757	Avian	H5N2	H5	N2	Russia	EasternEurope	Europe	2007.704	Wild-ans-short
H2N7_Avian_CY185700_A/black-headed_gull/Republic_of_Georgia/8/2012|2012.003	CY185700	Avian	H2N7	H2	N7	Georgia	WesternAsia	Asia	2012.003	Wild-other
H2N3_Avian_CY095183_A/duck/New_York/53294-6/2005|2005.337	CY095183	Avian	H2N3	H2	N3	USA	NorthernAmerica	America	2005.337	Dom-ans
H4N6_Avian_CY205697_A/blue-winged_teal/Texas/AI10-4161/2010|2010.696	CY205697	Avian	H4N6	H4	N6	USA	NorthernAmerica	America	2010.696	Wild-ans-long
H13N8_Avian_MF145900_A/yellow-legged_gull/Georgia/1/2011|2011.132	MF145900	Avian	H13N8	H13	N8	Georgia	WesternAsia	Asia	2011.132	Wild-other
H3N2_Human_CY210664_A/California/161/2016|2016.860	CY210664	Human	H3N2	H3	N2	USA	NorthernAmerica	America	2016.86	Human
H1N1_Human_CY035129_A/St-_Petersburg/8/2006|2006.500	CY035129	Human	H1N1	H1	N1	Russia	EasternEurope	Europe	2006.5	Human
H1N1_Human_CY010103_A/Canterbury/27/2000|2000.616	CY010103	Human	H1N1	H1	N1	New Zealand	AustraliaNewZealandOceania	Oceania	2000.616	Human
H10N8_Avian_CY137725_A/shorebird/Delaware_Bay/379/2008|2008.373	CY137725	Avian	H10N8	H10	N8	USA	NorthernAmerica	America	2008.373	Wild-other
H1N1_Swine_CY158892_A/swine/Georgia/SG1251/2006|2006.359	CY158892	Swine	H1N1	H1	N1	USA	NorthernAmerica	America	2006.359	Swine
H1N1_Human_CY079545_A/Switzerland/5165/2010|2010.803	CY079545	Human	H1N1	H1	N1	Switzerland	WesternEurope	Europe	2010.803	Human
H1N1_Swine_CY158764_A/swine/Manitoba/02947/2010|2010.052	CY158764	Swine	H1N1	H1	N1	Canada	NorthernAmerica	America	2010.052	Swine
H4N8_Avian_KY014029_A/blue-winged_teal/Texas/UGAI15-7060/2015|2015.710	KY014029	Avian	H4N8	H4	N8	USA	NorthernAmerica	America	2015.71	Wild-ans-long
H10N4_Avian_CY077035_A/herring_gull/Netherlands/4/2006|2006.500	CY077035	Avian	H10N4	H10	N4	Netherlands	WesternEurope	Europe	2006.5	Wild-other
H1N1_Human_CY069237_A/Munich/INS365/2009|2009.937	CY069237	Human	H1N1	H1	N1	Germany	WesternEurope	Europe	2009.937	Human
H7N3_Avian_KR150894_A/turkey/California/8199/2015|2015.184	KR150894	Avian	H7N3	H7	N3	USA	NorthernAmerica	America	2015.184	Dom-gal
H2N9_Avian_KY583938_A/mallard/Ohio/15OS4177/2015|2015.616	KY583938	Avian	H2N9	H2	N9	USA	NorthernAmerica	America	2015.616	Wild-ans-short
H3N2_Swine_KR701250_A/swine/Netherlands/Geesteren-346/2011|2011.581	KR701250	Swine	H3N2	H3	N2	Netherlands	WesternEurope	Europe	2011.581	Swine
H1N1_Human_MH183710_A/Michigan/30/2018|2018.096	MH183710	Human	H1N1	H1	N1	USA	NorthernAmerica	America	2018.096	Human
H1N1_Human_KY681579_A/Saudi_Arabia/02/2013|2013.786	KY681579	Human	H1N1	H1	N1	Saudi Arabia	WesternAsia	Asia	2013.786	Human
H1N2_Swine_KU229958_A/swine/Missouri/A01432837/2013|2013.427	KU229958	Swine	H1N2	H1	N2	USA	NorthernAmerica	America	2013.427	Swine
H11N9_Avian_CY166747_A/northern_shoveler/Mississippi/11OS5812/2011|2011.934	CY166747	Avian	H11N9	H11	N9	USA	NorthernAmerica	America	2011.934	Wild-ans-short
H6N1_Avian_CY076600_A/mallard/Washington/44338-047/2007|2007.674	CY076600	Avian	H6N1	H6	N1	USA	NorthernAmerica	America	2007.674	Wild-ans-short
H3N2_Human_KP223190_A/Singapore/78L/2007|2007.375	KP223190	Human	H3N2	H3	N2	Singapore	SouthEasternAsia	Asia	2007.375	Human
H3N8_Avian_CY005046_A/pintail_duck/Alberta/169/1980|1980.592	CY005046	Avian	H3N8	H3	N8	Canada	NorthernAmerica	America	1980.592	Wild-ans-short
H1N1_Human_CY053312_A/Brownsville/37OS/2009|2009.403	CY053312	Human	H1N1	H1	N1	USA	NorthernAmerica	America	2009.403	Human
H1N8_Avian_KX714355_A/American_green-winged_teal/Alaska/88857/2008|2008.603	KX714355	Avian	H1N8	H1	N8	USA	NorthernAmerica	America	2008.603	Wild-ans-long
H1N1_Human_CY176741_A/Lima/INS3_680/2012|2012.526	CY176741	Human	H1N1	H1	N1	Peru	SouthernAmerica	America	2012.526	Human
H4N6_Avian_KX228219_A/chicken/Wales/600-020823/2014|2014.477	KX228219	Avian	H4N6	H4	N6	United Kingdom	NorthernEurope	Europe	2014.477	Dom-gal
H7N7_Avian_CY132976_A/American_green-winged_teal/Illinois/10OS3329/2010|2010.827	CY132976	Avian	H7N7	H7	N7	USA	NorthernAmerica	America	2010.827	Wild-ans-long
H3N2_Human_KX415385_A/New_Mexico/10/2016|2016.134	KX415385	Human	H3N2	H3	N2	USA	NorthernAmerica	America	2016.134	Human
H3N2_Human_CY113216_A/Bilthoven/5657/1976|1976.500	CY113216	Human	H3N2	H3	N2	Netherlands	WesternEurope	Europe	1976.5	Human
H1N1_Human_KT836846_A/California/35/2015|2015.022	KT836846	Human	H1N1	H1	N1	USA	NorthernAmerica	America	2015.022	Human
H5N1_Avian_EU814506_A/rook/Rostov-on-Don/26/2007|2007.951	EU814506	Avian	H5N1	H5	N1	Russia	EasternEurope	Europe	2007.951	Wild-other
H1N1_Human_CY063182_A/California/VRDL10/2010|2010.112	CY063182	Human	H1N1	H1	N1	USA	NorthernAmerica	America	2010.112	Human
H10N7_Avian_KX978873_A/mallard_duck/Netherlands/1/2012|2012.036	KX978873	Avian	H10N7	H10	N7	Netherlands	WesternEurope	Europe	2012.036	Wild-ans-short
H1N1_Human_CY026550_A/Florida/UR06-0577/2007|2007.195	CY026550	Human	H1N1	H1	N1	USA	NorthernAmerica	America	2007.195	Human
H4N6_Avian_CY044019_A/northern_shoveler/Alaska/7MP0954/2007|2007.679	CY044019	Avian	H4N6	H4	N6	USA	NorthernAmerica	America	2007.679	Wild-ans-short
H3N2_Human_KX916389_A/Wisconsin/77/2016|2016.611	KX916389	Human	H3N2	H3	N2	USA	NorthernAmerica	America	2016.611	Human
H13N8_Avian_CY185636_A/yellow-legged_gull/Georgia/2/2013|2013.178	CY185636	Avian	H13N8	H13	N8	Georgia	WesternAsia	Asia	2013.178	Wild-other
H5N2_Avian_KT327404_A/thrush/Taiwan/A234/2015|2015.044	KT327404	Avian	H5N2	H5	N2	Taiwan	EasternAsia	Asia	2015.044	Wild-other
H3N2_Swine_MG193803_A/swine/Maryland/A01764024/2017|2017.726	MG193803	Swine	H3N2	H3	N2	USA	NorthernAmerica	America	2017.726	Swine
H3N8_Avian_CY037010_A/blue-winged_teal/Manitoba/13436/2005|2005.660	CY037010	Avian	H3N8	H3	N8	Canada	NorthernAmerica	America	2005.66	Wild-ans-long
H1N1_Human_GQ117057_A/Kansas/02/2009|2009.310	GQ117057	Human	H1N1	H1	N1	USA	NorthernAmerica	America	2009.31	Human
H10N2_Avian_KY828773_A/northern_shoveler/California/LDC192/2014|2014.921	KY828773	Avian	H10N2	H10	N2	USA	NorthernAmerica	America	2014.921	Wild-ans-short
H11N9_Avian_KY561292_A/American_green-winged_teal/Missouri/15OS6591/2015|2015.830	KY561292	Avian	H11N9	H11	N9	USA	NorthernAmerica	America	2015.83	Wild-ans-long
H3N8_Avian_KY551008_A/mallard/South_Dakota/AH0014945/2015|2015.685	KY551008	Avian	H3N8	H3	N8	USA	NorthernAmerica	America	2015.685	Wild-ans-short
H7N9_Human_KM374043_A/Zhejiang/LS01/2014|2014.104	KM374043	Human	H7N9	H7	N9	China	EasternAsia	Asia	2014.104	Human
H1N2_Swine_CY086881_A/swine/Indiana/24-0218/2010|2010.140	CY086881	Swine	H1N2	H1	N2	USA	NorthernAmerica	America	2010.14	Swine
H1N1_Human_KX028872_A/DC/3/2016|2016.132	KX028872	Human	H1N1	H1	N1	USA	NorthernAmerica	America	2016.132	Human
H3N2_Human_CY208873_A/Rhode_Island/25/2016|2016.699	CY208873	Human	H3N2	H3	N2	USA	NorthernAmerica	America	2016.699	Human
H3N2_Swine_EU273787_A/swine/Guangdong/164/06|2006.500	EU273787	Swine	H3N2	H3	N2	China	EasternAsia	Asia	2006.5	Swine
H9N2_Avian_KX598670_A/chicken/Shandong/SIC34/2014|2014.871	KX598670	Avian	H9N2	H9	N2	China	EasternAsia	Asia	2014.871	Dom-gal
H9N2_Avian_KT338301_A/chicken/Shandong/1167/2015|2015.340	KT338301	Avian	H9N2	H9	N2	China	EasternAsia	Asia	2015.34	Dom-gal
H16N3_Avian_KX978566_A/black-headed_gull/Netherlands/5/2013|2013.510	KX978566	Avian	H16N3	H16	N3	Netherlands	WesternEurope	Europe	2013.51	Wild-other
H6N6_Avian_CY109715_A/duck/Yunnan/1330/2007|2007.200	CY109715	Avian	H6N6	H6	N6	China	EasternAsia	Asia	2007.2	Dom-ans
H10N5_Avian_KP284886_A/migratory_duck/Jiangxi/30556/2013|2013.827	KP284886	Avian	H10N5	H10	N5	China	EasternAsia	Asia	2013.827	Wild-ans-long
H5N1_Avian_AB263753_A/whooper_swan/Mongolia/2/06|2006.367	AB263753	Avian	H5N1	H5	N1	Mongolia	EasternAsia	Asia	2006.367	Wild-ans-short
H10N8_Avian_CY078462_A/mallard/Interior_Alaska/6MP0758/2006|2006.600	CY078462	Avian	H10N8	H10	N8	USA	NorthernAmerica	America	2006.6	Wild-ans-short
H5N1_Avian_MF112724_A/duck/Nigeria/16VIR5840-83/2016|2016.027	MF112724	Avian	H5N1	H5	N1	Nigeria	WesternAfrica	Africa	2016.027	Dom-ans
H3N2_Swine_MF194423_A/swine/Iowa/MT_12_07_4298/2012|2012.663	MF194423	Swine	H3N2	H3	N2	USA	NorthernAmerica	America	2012.663	Swine
H7N3_Avian_CY205182_A/mallard/Maryland/12OS3629/2013|2013.022	CY205182	Avian	H7N3	H7	N3	USA	NorthernAmerica	America	2013.022	Wild-ans-short
H6N4_Avian_CY178137_A/mallard/Wisconsin/772/1982|1982.500	CY178137	Avian	H6N4	H6	N4	USA	NorthernAmerica	America	1982.5	Wild-ans-short
H5N1_Avian_KU042775_A/pigeon/Zhejiang/112089/2014|2014.885	KU042775	Avian	H5N1	H5	N1	China	EasternAsia	Asia	2014.885	Wild-other
H1N1_Human_KC780776_A/Alaska/47/2009|2009.923	KC780776	Human	H1N1	H1	N1	USA	NorthernAmerica	America	2009.923	Human
H3N2_Human_CY025862_A/Alabama/UR06-0545/2007|2007.178	CY025862	Human	H3N2	H3	N2	USA	NorthernAmerica	America	2007.178	Human
H11N9_Avian_KY561332_A/mallard_duck/Wisconsin/15OS7136/2015|2015.868	KY561332	Avian	H11N9	H11	N9	USA	NorthernAmerica	America	2015.868	Wild-ans-short
H6N3_Avian_CY004237_A/mallard_duck/ALB/191/1990|1990.581	CY004237	Avian	H6N3	H6	N3	Canada	NorthernAmerica	America	1990.581	Wild-ans-short
H4N2_Avian_CY165157_A/mallard/Sweden/68551/2007|2007.795	CY165157	Avian	H4N2	H4	N2	Sweden	NorthernEurope	Europe	2007.795	Wild-ans-short
H1N1_Swine_HF674891_A/swine/Spain/SF11131/2007|2007.500	HF674891	Swine	H1N1	H1	N1	Spain	SouthernEurope	Europe	2007.5	Swine
H1N1_Human_CY129641_A/Munich/INS541/2011|2011.132	CY129641	Human	H1N1	H1	N1	Germany	WesternEurope	Europe	2011.132	Human
H5N1_Avian_AB615238_A/tufted_duck/Fukushima/2/2011|2011.038	AB615238	Avian	H5N1	H5	N1	Japan	EasternAsia	Asia	2011.038	Wild-ans-short
H3N2_Human_MH306992_A/Kentucky/17/2018|2018.148	MH306992	Human	H3N2	H3	N2	USA	NorthernAmerica	America	2018.148	Human
H6N2_Avian_KY983218_A/American_wigeon/California/HS025/2015|2015.811	KY983218	Avian	H6N2	H6	N2	USA	NorthernAmerica	America	2015.811	Wild-ans-long
H9N2_Avian_KF881371_A/chicken/Egypt/D7663C/2013|2013.268	KF881371	Avian	H9N2	H9	N2	Egypt	NorthernAfrica	Africa	2013.268	Dom-gal
H1N2_Swine_KR699861_A/swine/England/058879/2011|2011.370	KR699861	Swine	H1N2	H1	N2	United Kingdom	NorthernEurope	Europe	2011.37	Swine
H5N2_Avian_MG964361_A/Canada_goose/Wyoming/15-009285-1/2015|2015.203	MG964361	Avian	H5N2	H5	N2	USA	NorthernAmerica	America	2015.203	Wild-ans-short
H5N6_Avian_KU143399_A/turtledove/Wuhan/HKBJ27/2015|2015.038	KU143399	Avian	H5N6	H5	N6	China	EasternAsia	Asia	2015.038	Wild-other
H6N1_Avian_LC316732_A/muscovy_duck/Vietnam/LBM838/2015|2015.934	LC316732	Avian	H6N1	H6	N1	Viet Nam	SouthEasternAsia	Asia	2015.934	Dom-ans
H1N1_Avian_CY146144_A/ruddy_turnstone/New_Jersey/AI09-775/2009|2009.405	CY146144	Avian	H1N1	H1	N1	USA	NorthernAmerica	America	2009.405	Wild-other
H10N7_Avian_CY005087_A/pintail/Alberta/129/1993|1993.915	CY005087	Avian	H10N7	H10	N7	Canada	NorthernAmerica	America	1993.915	Wild-ans-short
H1N1_Human_CY125095_A/Ostrava/801/1998|1998.500	CY125095	Human	H1N1	H1	N1	Czech Republic	EasternEurope	Europe	1998.5	Human
H10N7_Avian_MF046216_A/American_black_duck/Alberta/118/2016|2016.608	MF046216	Avian	H10N7	H10	N7	Canada	NorthernAmerica	America	2016.608	Wild-ans-short
H9N2_Avian_LC208481_A/chicken/Japan/AQ-HE61/2015|2015.512	LC208481	Avian	H9N2	H9	N2	Japan	EasternAsia	Asia	2015.512	Dom-gal
H1N1_Human_CY125207_A/Hong_Kong/2637/2004|2004.500	CY125207	Human	H1N1	H1	N1	Hong Kong	EasternAsia	Asia	2004.5	Human
H1N1_Swine_CY028791_A/swine/Iowa/1/1986|1986.500	CY028791	Swine	H1N1	H1	N1	USA	NorthernAmerica	America	1986.5	Swine
H5N8_Avian_KU201777_A/mallard/Idaho/AH0005955/2014|2014.973	KU201777	Avian	H5N8	H5	N8	USA	NorthernAmerica	America	2014.973	Wild-ans-short
H3N2_Human_MH081904_A/Alabama/35/2017|2017.964	MH081904	Human	H3N2	H3	N2	USA	NorthernAmerica	America	2017.964	Human
H5N1_Avian_CY033180_A/duck/Vietnam/942B/2004|2004.500	CY033180	Avian	H5N1	H5	N1	Viet Nam	SouthEasternAsia	Asia	2004.5	Dom-ans
H3N2_Human_CY065979_A/Philippines/2-MA/1982|1982.414	CY065979	Human	H3N2	H3	N2	Philippines	SouthEasternAsia	Asia	1982.414	Human
H1N1_Human_CY081062_A/Ontario/130741/2010|2010.781	CY081062	Human	H1N1	H1	N1	Canada	NorthernAmerica	America	2010.781	Human
H2N2_Human_KP098393_A/Beijing/12/1964|1964.500	KP098393	Human	H2N2	H2	N2	China	EasternAsia	Asia	1964.5	Human
H10N7_Avian_MG279922_A/mallard_duck/Illinois/16OS4899/2016|2016.967	MG279922	Avian	H10N7	H10	N7	USA	NorthernAmerica	America	2016.967	Wild-ans-short
H1N1_Swine_HQ541652_A/swine/Hunan/26/2010|2010.038	HQ541652	Swine	H1N1	H1	N1	China	EasternAsia	Asia	2010.038	Swine
H3N2_Human_KX918045_A/New_York/80/2016|2016.323	KX918045	Human	H3N2	H3	N2	USA	NorthernAmerica	America	2016.323	Human
H1N1_Human_CY021760_A/South_Australia/51/2005|2005.500	CY021760	Human	H1N1	H1	N1	Australia	AustraliaNewZealandOceania	Oceania	2005.5	Human
H5N1_Avian_AB465620_A/chicken/Egypt/CL6/2007|2007.200	AB465620	Avian	H5N1	H5	N1	Egypt	NorthernAfrica	Africa	2007.2	Dom-gal
H4N6_Avian_KU160924_A/duck/Guangxi/S4312/2011|2011.838	KU160924	Avian	H4N6	H4	N6	China	EasternAsia	Asia	2011.838	Dom-ans
H4N6_Avian_CY196100_A/mallard/Interior_Alaska/11BM02557/2011|2011.605	CY196100	Avian	H4N6	H4	N6	USA	NorthernAmerica	America	2011.605	Wild-ans-short
H2N5_Avian_CY185620_A/black-headed_gull/Republic_of_Georgia/9/2012|2012.142	CY185620	Avian	H2N5	H2	N5	Georgia	WesternAsia	Asia	2012.142	Wild-other
H9N2_Avian_DQ681222_A/duck/Nanjing/01/1999|1999.500	DQ681222	Avian	H9N2	H9	N2	China	EasternAsia	Asia	1999.5	Dom-ans
H3N2_Avian_CY129065_A/American_black_duck/New_Brunswick/02650/2007|2007.729	CY129065	Avian	H3N2	H3	N2	Canada	NorthernAmerica	America	2007.729	Wild-ans-short
H3N8_Avian_MF575176_A/ruddy_turnstone/Netherlands/6/2008|2008.849	MF575176	Avian	H3N8	H3	N8	Netherlands	WesternEurope	Europe	2008.849	Wild-other
H5N1_Avian_LC167751_A/Muscovy_duck/Vietnam/HU3-1403/2015|2015.619	LC167751	Avian	H5N1	H5	N1	Viet Nam	SouthEasternAsia	Asia	2015.619	Dom-ans
H3N2_Human_KX916597_A/Vermont/26/2016|2016.301	KX916597	Human	H3N2	H3	N2	USA	NorthernAmerica	America	2016.301	Human
H3N2_Swine_KJ004008_A/swine/Nebraska/A01399268/2013|2013.603	KJ004008	Swine	H3N2	H3	N2	USA	NorthernAmerica	America	2013.603	Swine
H11N2_Avian_CY145722_A/ruddy_turnstone/New_Jersey/Sg-00567/2008|2008.422	CY145722	Avian	H11N2	H11	N2	USA	NorthernAmerica	America	2008.422	Wild-other
H3N2_Human_CY211611_A/Idaho/35/2016|2016.737	CY211611	Human	H3N2	H3	N2	USA	NorthernAmerica	America	2016.737	Human
H1N1_Swine_KM872073_A/swine/South_Dakota/A01349306/2013|2013.192	KM872073	Swine	H1N1	H1	N1	USA	NorthernAmerica	America	2013.192	Swine
H6N8_Avian_MF046327_A/ruddy_turnstone/Delaware_Bay/139/2016|2016.389	MF046327	Avian	H6N8	H6	N8	USA	NorthernAmerica	America	2016.389	Wild-other
H5N6_Avian_KM251495_A/duck/Sichuan/NCXJ15/2014|2014.318	KM251495	Avian	H5N6	H5	N6	China	EasternAsia	Asia	2014.318	Dom-ans
H3N2_Human_KT888317_A/Bhutan/FLU_BTA_00010/2011|2011.737	KT888317	Human	H3N2	H3	N2	Bhutan	SouthernAsia	Asia	2011.737	Human
H7N3_Avian_KU289978_A/domestic_duck/West_Virginia/A00140912/2008|2008.518	KU289978	Avian	H7N3	H7	N3	USA	NorthernAmerica	America	2008.518	Dom-ans
H9N9_Avian_KF042151_A/chicken/Zhejiang/C11/2013|2013.200	KF042151	Avian	H9N9	H9	N9	China	EasternAsia	Asia	2013.2	Dom-gal
H4N8_Avian_CY028262_A/red-necked_stint/Australia/2/2004|2004.500	CY028262	Avian	H4N8	H4	N8	Australia	AustraliaNewZealandOceania	Oceania	2004.5	Wild-other
H5N1_Avian_KF888479_A/chicken/Bangladesh/18061/2012|2012.682	KF888479	Avian	H5N1	H5	N1	Bangladesh	SouthernAsia	Asia	2012.682	Dom-gal
H2N1_Avian_CY178522_A/duck/Wisconsin/2420/1985|1985.500	CY178522	Avian	H2N1	H2	N1	USA	NorthernAmerica	America	1985.5	Dom-ans
H5N2_Avian_AB261854_A/chicken/Ibaraki/1/2005|2005.500	AB261854	Avian	H5N2	H5	N2	Japan	EasternAsia	Asia	2005.5	Dom-gal
H1N2_Swine_KY115411_A/swine/North_Carolina/A01731857/2016|2016.112	KY115411	Swine	H1N2	H1	N2	USA	NorthernAmerica	America	2016.112	Swine
H4N8_Avian_CY140972_A/blue-winged_teal/Texas/AI09-4463/2009|2009.718	CY140972	Avian	H4N8	H4	N8	USA	NorthernAmerica	America	2009.718	Wild-ans-long
H1N1_Human_CY063190_A/California/VRDL11/2010|2010.068	CY063190	Human	H1N1	H1	N1	USA	NorthernAmerica	America	2010.068	Human
H6N5_Avian_CY180527_A/duck/Minnesota/9/1975|1975.500	CY180527	Avian	H6N5	H6	N5	USA	NorthernAmerica	America	1975.5	Dom-ans
H5N2_Avian_KR265577_A/duck/Japan/11UO0008/2011|2011.753	KR265577	Avian	H5N2	H5	N2	Japan	EasternAsia	Asia	2011.753	Dom-ans
H3N2_Human_KX416121_A/Washington/47/2016|2016.197	KX416121	Human	H3N2	H3	N2	USA	NorthernAmerica	America	2016.197	Human
H11N9_Avian_CY180775_A/duck/Minnesota/47/1975|1975.500	CY180775	Avian	H11N9	H11	N9	USA	NorthernAmerica	America	1975.5	Dom-ans
H3N2_Human_KT889070_A/Colorado/38/2012|2012.118	KT889070	Human	H3N2	H3	N2	USA	NorthernAmerica	America	2012.118	Human
H2N3_Avian_CY122311_A/mallard/Netherlands/1/2010|2010.500	CY122311	Avian	H2N3	H2	N3	Netherlands	WesternEurope	Europe	2010.5	Wild-ans-short
H1N1_Avian_KF424019_A/mallard/Minnesota/AI07-3100/2007|2007.693	KF424019	Avian	H1N1	H1	N1	USA	NorthernAmerica	America	2007.693	Wild-ans-short
H1N1_Human_KX005587_A/Nevada/05/2016|2016.066	KX005587	Human	H1N1	H1	N1	USA	NorthernAmerica	America	2016.066	Human
H2N3_Avian_CY117504_A/ruddy_turnstone/Delaware_Bay/129/1994|1994.386	CY117504	Avian	H2N3	H2	N3	USA	NorthernAmerica	America	1994.386	Wild-other
H6N2_Avian_KY130593_A/northern_pintail/Alaska/224/2011|2011.712	KY130593	Avian	H6N2	H6	N2	USA	NorthernAmerica	America	2011.712	Wild-ans-long
H1N1_Human_KR271584_A/Mexico/241001/2014|2014.027	KR271584	Human	H1N1	H1	N1	Mexico	CentralAmerica	America	2014.027	Human
H9N2_Avian_DQ064457_A/chicken/Shandong/6/96|1996.500	DQ064457	Avian	H9N2	H9	N2	China	EasternAsia	Asia	1996.5	Dom-gal
H9N2_Avian_KF972022_A/wild_waterfowl/Dongting/C4317/2012|2012.162	KF972022	Avian	H9N2	H9	N2	China	EasternAsia	Asia	2012.162	Wild-ans-short
H10N7_Avian_CY137549_A/mallard/Alberta/56/2004|2004.501	CY137549	Avian	H10N7	H10	N7	Canada	NorthernAmerica	America	2004.501	Wild-ans-short
H1N1_Human_CY026574_A/Vermont/UR06-0573/2007|2007.192	CY026574	Human	H1N1	H1	N1	USA	NorthernAmerica	America	2007.192	Human
H3N1_Avian_CY130480_A/northern_pintail/Interior_Alaska/10BM00849R2/2010|2010.389	CY130480	Avian	H3N1	H3	N1	USA	NorthernAmerica	America	2010.389	Wild-ans-long
H10N2_Avian_CY094256_A/mallard/California/11353/2008|2008.948	CY094256	Avian	H10N2	H10	N2	USA	NorthernAmerica	America	2008.948	Wild-ans-short
H5N2_Avian_GQ923552_A/quail/New_York/501360/2007|2007.500	GQ923552	Avian	H5N2	H5	N2	USA	NorthernAmerica	America	2007.5	Dom-gal
H9N2_Avian_KJ426527_A/chicken/Henan/Z01/2007|2007.016	KJ426527	Avian	H9N2	H9	N2	China	EasternAsia	Asia	2007.016	Dom-gal
H3N2_Human_CY258085_A/North_Carolina/36/2017|2017.808	CY258085	Human	H3N2	H3	N2	USA	NorthernAmerica	America	2017.808	Human
H6N2_Avian_KX977901_A/greater_white-fronted_goose/Netherlands/9/2009|2009.995	KX977901	Avian	H6N2	H6	N2	Netherlands	WesternEurope	Europe	2009.995	Wild-ans-long
H5N1_Human_KP638532_A/Vietnam/UT36282/2010|2010.233	KP638532	Human	H5N1	H5	N1	Viet Nam	SouthEasternAsia	Asia	2010.233	Human
H7N9_Avian_KF042082_A/pigeon/Zhejiang/P2/2013|2013.285	KF042082	Avian	H7N9	H7	N9	China	EasternAsia	Asia	2013.285	Wild-other
H3N2_Human_KM069899_A/Singapore/S2009-329/2009|2009.326	KM069899	Human	H3N2	H3	N2	Singapore	SouthEasternAsia	Asia	2009.326	Human
H1N2_Swine_KY938610_A/swine/Colorado/A01668653/2016|2016.888	KY938610	Swine	H1N2	H1	N2	USA	NorthernAmerica	America	2016.888	Swine
H4N2_Avian_CY011059_A/mallard/Ohio/275/1987|1987.797	CY011059	Avian	H4N2	H4	N2	USA	NorthernAmerica	America	1987.797	Wild-ans-short
H6N2_Avian_JF965201_A/duck/Eastern_China/39/2007|2007.200	JF965201	Avian	H6N2	H6	N2	China	EasternAsia	Asia	2007.2	Dom-ans
H3N2_Swine_CY099250_A/swine/Minnesota/00484/2005|2005.052	CY099250	Swine	H3N2	H3	N2	USA	NorthernAmerica	America	2005.052	Swine
H1N1_Human_LC032858_A/Kyoto/13K017/2014|2014.066	LC032858	Human	H1N1	H1	N1	Japan	EasternAsia	Asia	2014.066	Human
H3N2_Human_CY260274_A/Nevada/24/2017|2017.838	CY260274	Human	H3N2	H3	N2	USA	NorthernAmerica	America	2017.838	Human
H3N8_Equine_EU794568_A/equine/Xinjiang/4/2007|2007.953	EU794568	Equine	H3N8	H3	N8	China	EasternAsia	Asia	2007.953	Equine
H11N1_Avian_CY126667_A/shorebird/Delaware_Bay/744/1988|1988.373	CY126667	Avian	H11N1	H11	N1	USA	NorthernAmerica	America	1988.373	Wild-other
H9N2_Avian_KU311593_A/chicken/VungTau/0189/2014|2014.192	KU311593	Avian	H9N2	H9	N2	Viet Nam	SouthEasternAsia	Asia	2014.192	Dom-gal
H3N1_Avian_CY180222_A/green-winged_teal/Wisconsin/539/1976|1976.500	CY180222	Avian	H3N1	H3	N1	USA	NorthernAmerica	America	1976.5	Wild-ans-long
H7N3_Avian_HM346504_A/chicken/Chakwal/NARC-46/2003|2003.989	HM346504	Avian	H7N3	H7	N3	Pakistan	SouthernAsia	Asia	2003.989	Dom-gal
H1N1_Swine_KT313535_A/swine/North_Carolina/A01410047/2013|2013.967	KT313535	Swine	H1N1	H1	N1	USA	NorthernAmerica	America	2013.967	Swine
H12N7_Avian_CY144839_A/sanderling/New_Jersey/471580/2001|2001.500	CY144839	Avian	H12N7	H12	N7	USA	NorthernAmerica	America	2001.5	Wild-other
H1N1_Swine_CY022472_A/swine/Kansas/3228/1987|1987.500	CY022472	Swine	H1N1	H1	N1	USA	NorthernAmerica	America	1987.5	Swine
H3N2_Swine_FJ830856_A/swine/Guangdong/01/1998|1998.500	FJ830856	Swine	H3N2	H3	N2	China	EasternAsia	Asia	1998.5	Swine
H1N1_Human_JN714485_A/Nizhnii_Novgorod/CRIE-NGV/2010|2010.997	JN714485	Human	H1N1	H1	N1	Russia	EasternEurope	Europe	2010.997	Human
H1N1_Avian_CY138756_A/mallard/New_Brunswick/00340/2010|2010.600	CY138756	Avian	H1N1	H1	N1	Canada	NorthernAmerica	America	2010.6	Wild-ans-short
H4N6_Avian_CY125641_A/American_black_duck/Prince_Edward_Island/02662/2007|2007.622	CY125641	Avian	H4N6	H4	N6	Canada	NorthernAmerica	America	2007.622	Wild-ans-short
H5N1_Avian_KT362023_A/duck/Bangladesh/21980/2014|2014.145	KT362023	Avian	H5N1	H5	N1	Bangladesh	SouthernAsia	Asia	2014.145	Dom-ans
H1N1_Avian_CY138547_A/mallard/Nova_Scotia/00085/2010|2010.690	CY138547	Avian	H1N1	H1	N1	Canada	NorthernAmerica	America	2010.69	Wild-ans-short
H3N2_Human_KT888071_A/Tegucigalpa/FHT00191/2011|2011.756	KT888071	Human	H3N2	H3	N2	Honduras	CentralAmerica	America	2011.756	Human
H7N9_Avian_CY186295_A/mallard/Sweden/1621/2002|2002.945	CY186295	Avian	H7N9	H7	N9	Sweden	NorthernEurope	Europe	2002.945	Wild-ans-short
H10N5_Avian_CY196028_A/American_green-winged_teal/Interior_Alaska/11BM00304/2011|2011.512	CY196028	Avian	H10N5	H10	N5	USA	NorthernAmerica	America	2011.512	Wild-ans-long
H1N1_Swine_CY194368_A/swine/Manitoba/D0175/2012|2012.808	CY194368	Swine	H1N1	H1	N1	Canada	NorthernAmerica	America	2012.808	Swine
H5N1_Swine_HM440118_A/swine/Banten/UT6008/2007|2007.500	HM440118	Swine	H5N1	H5	N1	Indonesia	SouthEasternAsia	Asia	2007.5	Swine
H3N8_Avian_CY204292_A/mallard/Ohio/14OS0985/2014|2014.674	CY204292	Avian	H3N8	H3	N8	USA	NorthernAmerica	America	2014.674	Wild-ans-short
H1N1_Swine_KY888031_A/swine/Kansas/A01378019/2017|2017.156	KY888031	Swine	H1N1	H1	N1	USA	NorthernAmerica	America	2017.156	Swine
H3N2_Avian_CY079343_A/American_green-winged_teal/Wisconsin/08OS2292/2008|2008.800	CY079343	Avian	H3N2	H3	N2	USA	NorthernAmerica	America	2008.8	Wild-ans-long
H12N5_Avian_KM244061_A/guinea_fowl/Massachusetts/14075-3/2013|2013.290	KM244061	Avian	H12N5	H12	N5	USA	NorthernAmerica	America	2013.29	Dom-gal
H3N2_Human_KX916653_A/South_Carolina/22/2016|2016.395	KX916653	Human	H3N2	H3	N2	USA	NorthernAmerica	America	2016.395	Human
H5N2_Avian_KR150910_A/pheasant/Washington/3147-2/2015|2015.068	KR150910	Avian	H5N2	H5	N2	USA	NorthernAmerica	America	2015.068	Dom-gal
H10N7_Avian_EU743389_A/ruddy_turnstone/NJ/203/2004|2004.500	EU743389	Avian	H10N7	H10	N7	USA	NorthernAmerica	America	2004.5	Wild-other
H9N2_Avian_KC821164_A/chicken/Shandong/03/2011|2011.162	KC821164	Avian	H9N2	H9	N2	China	EasternAsia	Asia	2011.162	Dom-gal
H10N7_Avian_CY077043_A/mute_swan/Netherlands/1/2006|2006.500	CY077043	Avian	H10N7	H10	N7	Netherlands	WesternEurope	Europe	2006.5	Wild-ans-short
H9N2_Avian_JN540070_A/chicken/Sihala/NARC-12103/2008|2008.145	JN540070	Avian	H9N2	H9	N2	Pakistan	SouthernAsia	Asia	2008.145	Dom-gal
H1N1_Human_KX410732_A/Missouri/11/2016|2016.216	KX410732	Human	H1N1	H1	N1	USA	NorthernAmerica	America	2016.216	Human
H16N3_Avian_CY149343_A/glaucous_gull-herring_gull_hybrid/Iceland/1108/2011|2011.789	CY149343	Avian	H16N3	H16	N3	Iceland	NorthernEurope	Europe	2011.789	Wild-other
H2N1_Avian_CY117552_A/shorebird/Delaware_Bay/24/1998|1998.375	CY117552	Avian	H2N1	H2	N1	USA	NorthernAmerica	America	1998.375	Wild-other
H4N6_Avian_KT338594_A/mallard/Alaska/898/2014|2014.745	KT338594	Avian	H4N6	H4	N6	USA	NorthernAmerica	America	2014.745	Wild-ans-short
H3N2_Swine_JQ365144_A/swine/Texas/A01049914/2011|2011.321	JQ365144	Swine	H3N2	H3	N2	USA	NorthernAmerica	America	2011.321	Swine
H1N1_Human_MH083926_A/North_Carolina/48/2017|2017.989	MH083926	Human	H1N1	H1	N1	USA	NorthernAmerica	America	2017.989	Human
H7N3_Avian_EU084930_A/chicken/NY/14714-2/1999|1999.500	EU084930	Avian	H7N3	H7	N3	USA	NorthernAmerica	America	1999.5	Dom-gal
H1N2_Swine_KR700335_A/swine/England/997/2008|2008.937	KR700335	Swine	H1N2	H1	N2	United Kingdom	NorthernEurope	Europe	2008.937	Swine
H3N8_Avian_CY140706_A/mallard/Minnesota/AI09-2434/2009|2009.592	CY140706	Avian	H3N8	H3	N8	USA	NorthernAmerica	America	2009.592	Wild-ans-short
H11N8_Avian_CY127761_A/shorebird/Delaware_Bay/291/2005|2005.378	CY127761	Avian	H11N8	H11	N8	USA	NorthernAmerica	America	2005.378	Wild-other
H1N1_Swine_KP941630_A/swine/Iowa/A01049148/2010|2010.896	KP941630	Swine	H1N1	H1	N1	USA	NorthernAmerica	America	2010.896	Swine
H1N1_Swine_JQ695888_A/swine/Shandong/811/2009|2009.500	JQ695888	Swine	H1N1	H1	N1	China	EasternAsia	Asia	2009.5	Swine
H3N8_Equine_CY032376_A/equine/Italy/1062/1991|1991.500	CY032376	Equine	H3N8	H3	N8	Italy	SouthernEurope	Europe	1991.5	Equine
H1N2_Swine_CY157922_A/swine/Texas/SG1250/2006|2006.468	CY157922	Swine	H1N2	H1	N2	USA	NorthernAmerica	America	2006.468	Swine
H3N2_Human_DQ415331_A/TW/3446/02|2002.500	DQ415331	Human	H3N2	H3	N2	Taiwan	EasternAsia	Asia	2002.5	Human
H1N2_Swine_HF674907_A/Swine/Spain/SF12091/2007|2007.500	HF674907	Swine	H1N2	H1	N2	Spain	SouthernEurope	Europe	2007.5	Swine
H12N6_Avian_CY089648_A/duck/Wisconsin/480/1979|1979.441	CY089648	Avian	H12N6	H12	N6	USA	NorthernAmerica	America	1979.441	Dom-ans
H1N2_Swine_KR057380_A/swine/Minnesota/01082/2006|2006.271	KR057380	Swine	H1N2	H1	N2	USA	NorthernAmerica	America	2006.271	Swine
H10N8_Avian_KP285454_A/chicken/Jiangxi/34609/2013|2013.975	KP285454	Avian	H10N8	H10	N8	China	EasternAsia	Asia	2013.975	Dom-gal
H4N8_Avian_KX351624_A/American_wigeon/California/LDC111/2014|2014.890	KX351624	Avian	H4N8	H4	N8	USA	NorthernAmerica	America	2014.89	Wild-ans-long
H9N2_Avian_EF492328_A/chicken/Israel/1953/2004|2004.500	EF492328	Avian	H9N2	H9	N2	Israel	WesternAsia	Asia	2004.5	Dom-gal
H5N2_Avian_CY014852_A/mallard/New_York/189/1982|1982.915	CY014852	Avian	H5N2	H5	N2	USA	NorthernAmerica	America	1982.915	Wild-ans-short
H3N2_Human_CY112324_A/Bilthoven/748/1973|1973.500	CY112324	Human	H3N2	H3	N2	Netherlands	WesternEurope	Europe	1973.5	Human
H1N1_Human_CY125199_A/Canada/591/2004|2004.500	CY125199	Human	H1N1	H1	N1	Canada	NorthernAmerica	America	2004.5	Human
H5N1_Avian_GU252823_A/duck/Tripura/103597/2008|2008.285	GU252823	Avian	H5N1	H5	N1	India	SouthernAsia	Asia	2008.285	Dom-ans
H3N2_Human_KU590677_A/Oregon/14/2015|2015.490	KU590677	Human	H3N2	H3	N2	USA	NorthernAmerica	America	2015.49	Human
H6N6_Avian_KJ781229_A/duck/Guangdong/C120/2011|2011.500	KJ781229	Avian	H6N6	H6	N6	China	EasternAsia	Asia	2011.5	Dom-ans
H3N2_Human_KT840263_A/Rhode_Island/22/2014|2014.934	KT840263	Human	H3N2	H3	N2	USA	NorthernAmerica	America	2014.934	Human
H9N7_Avian_CY102191_A/shorebird/Delaware_Bay/31/1996|1996.364	CY102191	Avian	H9N7	H9	N7	USA	NorthernAmerica	America	1996.364	Wild-other
H7N7_Avian_KP417104_A/wild_bird/Jiangxi/34458/2013|2013.953	KP417104	Avian	H7N7	H7	N7	China	EasternAsia	Asia	2013.953	Wild-other
H3N2_Human_KT888414_A/Kuwait/F179-9291/2013|2013.871	KT888414	Human	H3N2	H3	N2	Kuwait	WesternAsia	Asia	2013.871	Human
H3N2_Swine_CY158700_A/swine/Saskatchewan/01834/2007|2007.825	CY158700	Swine	H3N2	H3	N2	Canada	NorthernAmerica	America	2007.825	Swine
H2N2_Avian_CY117030_A/chicken/New_Jersey/8695-5/1994|1994.910	CY117030	Avian	H2N2	H2	N2	USA	NorthernAmerica	America	1994.91	Dom-gal
H7N7_Avian_GU186780_A/chicken/Brescia/1902|1902.500	GU186780	Avian	H7N7	H7	N7	Italy	SouthernEurope	Europe	1902.5	Dom-gal
H10N7_Avian_CY137469_A/mallard/Alberta/150/2002|2002.499	CY137469	Avian	H10N7	H10	N7	Canada	NorthernAmerica	America	2002.499	Wild-ans-short
H3N2_Swine_CY158332_A/swine/North_Carolina/SG1338/2009|2009.099	CY158332	Swine	H3N2	H3	N2	USA	NorthernAmerica	America	2009.099	Swine
H9N2_Avian_CY206688_A/mallard/Southcentral_Alaska/12ML00951/2014|2014.715	CY206688	Avian	H9N2	H9	N2	USA	NorthernAmerica	America	2014.715	Wild-ans-short
H4N6_Avian_KY130553_A/northern_pintail/Alaska/85/2011|2011.710	KY130553	Avian	H4N6	H4	N6	USA	NorthernAmerica	America	2011.71	Wild-ans-long
H3N2_Human_CY220544_A/Louisiana/05/2017|2017.079	CY220544	Human	H3N2	H3	N2	USA	NorthernAmerica	America	2017.079	Human
H7N7_Avian_KY550858_A/mallard/West_Virginia/AH0077733/2016|2016.033	KY550858	Avian	H7N7	H7	N7	USA	NorthernAmerica	America	2016.033	Wild-ans-short
H9N2_Avian_KX598673_A/chicken/Guangdong/SIC37/2015|2015.038	KX598673	Avian	H9N2	H9	N2	China	EasternAsia	Asia	2015.038	Dom-gal
H1N1_Human_HQ166045_A/Netherlands/26/2007|2007.115	HQ166045	Human	H1N1	H1	N1	Netherlands	WesternEurope	Europe	2007.115	Human
H3N2_Human_CY114200_A/Hong_Kong/3/1995|1995.063	CY114200	Human	H3N2	H3	N2	Hong Kong	EasternAsia	Asia	1995.063	Human
H3N2_Human_CY240502_A/Nicaragua/5867_01/2010|2010.408	CY240502	Human	H3N2	H3	N2	Nicaragua	CentralAmerica	America	2010.408	Human
H1N1_Human_CY052269_A/Texas/42102708/2009|2009.438	CY052269	Human	H1N1	H1	N1	USA	NorthernAmerica	America	2009.438	Human
H1N2_Swine_MF045228_A/swine/Missouri/A01782148/2016|2016.759	MF045228	Swine	H1N2	H1	N2	USA	NorthernAmerica	America	2016.759	Swine
H11N9_Avian_CY140470_A/mallard/Minnesota/Sg-00930/2008|2008.707	CY140470	Avian	H11N9	H11	N9	USA	NorthernAmerica	America	2008.707	Wild-ans-short
H1N1_Avian_KY284457_A/American_green-winged_teal/Ohio/15OS5188/2015|2015.721	KY284457	Avian	H1N1	H1	N1	USA	NorthernAmerica	America	2015.721	Wild-ans-long
H5N1_Avian_EU430498_A/domestic_green-winged_teal/Hunan/67/2005|2005.500	EU430498	Avian	H5N1	H5	N1	China	EasternAsia	Asia	2005.5	Dom-ans
H1N2_Swine_KY327596_A/swine/Kentucky/15TOSU25093/2015|2015.852	KY327596	Swine	H1N2	H1	N2	USA	NorthernAmerica	America	2015.852	Swine
H11N9_Avian_CY004362_A/mallard/Alberta/294/1977|1977.663	CY004362	Avian	H11N9	H11	N9	Canada	NorthernAmerica	America	1977.663	Wild-ans-short
H7N9_Avian_MF630446_A/duck/Guangxi/SDY129/2014|2014.808	MF630446	Avian	H7N9	H7	N9	China	EasternAsia	Asia	2014.808	Dom-ans
H5N1_Avian_FM163441_A/chicken/Poland/R3248/2007|2007.500	FM163441	Avian	H5N1	H5	N1	Poland	EasternEurope	Europe	2007.5	Dom-gal
H6N6_Avian_KY056296_A/chicken/Zhejiang/234/2016|2016.082	KY056296	Avian	H6N6	H6	N6	China	EasternAsia	Asia	2016.082	Dom-gal
H5N2_Avian_KC790062_A/goose/MB/428/2006|2006.962	KC790062	Avian	H5N2	H5	N2	Canada	NorthernAmerica	America	2006.962	Dom-ans
H3N2_Human_CY090992_A/South_Carolina/NHRC0001/2005|2005.112	CY090992	Human	H3N2	H3	N2	USA	NorthernAmerica	America	2005.112	Human
H7N3_Avian_CY207240_A/yellow-billed_teal/Chile/12/2014|2014.315	CY207240	Avian	H7N3	H7	N3	Chile	SouthernAmerica	America	2014.315	Wild-ans-short
H6N6_Swine_JQ815879_A/swine/Yangzhou/080/2009|2009.038	JQ815879	Swine	H6N6	H6	N6	China	EasternAsia	Asia	2009.038	Swine
H3N2_Avian_CY166333_A/mallard/Wisconsin/11OS3079/2011|2011.729	CY166333	Avian	H3N2	H3	N2	USA	NorthernAmerica	America	2011.729	Wild-ans-short
H3N2_Human_CY260011_A/Wisconsin/334/2017|2017.836	CY260011	Human	H3N2	H3	N2	USA	NorthernAmerica	America	2017.836	Human
H1N1_Human_AB704487_A/Tochigi/10/2010|2010.030	AB704487	Human	H1N1	H1	N1	Japan	EasternAsia	Asia	2010.03	Human
H1N1_Human_KC780920_A/Kansas/19/2009|2009.701	KC780920	Human	H1N1	H1	N1	USA	NorthernAmerica	America	2009.701	Human
H3N2_Human_CY113448_A/Singapore/3/1993|1993.014	CY113448	Human	H3N2	H3	N2	Singapore	SouthEasternAsia	Asia	1993.014	Human
H3N2_Swine_JQ365124_A/swine/Illinois/A01076719/2010|2010.833	JQ365124	Swine	H3N2	H3	N2	USA	NorthernAmerica	America	2010.833	Swine
H9N2_Human_KU217320_A/Zhongshan/201501/2015|2015.101	KU217320	Human	H9N2	H9	N2	China	EasternAsia	Asia	2015.101	Human
H4N8_Avian_MG279865_A/blue-winged_teal/Missouri/16OS2203/2016|2016.690	MG279865	Avian	H4N8	H4	N8	USA	NorthernAmerica	America	2016.69	Wild-ans-long
H1N1_Swine_CY116532_A/swine/Lutol/3/2000|2000.500	CY116532	Swine	H1N1	H1	N1	Poland	EasternEurope	Europe	2000.5	Swine
H3N2_Swine_MF716931_A/swine/Ohio/17TOSU4061/2017|2017.570	MF716931	Swine	H3N2	H3	N2	USA	NorthernAmerica	America	2017.57	Swine
H5N8_Avian_KP101005_A/quail/California/K1400794/2014|2014.285	KP101005	Avian	H5N8	H5	N8	USA	NorthernAmerica	America	2014.285	Dom-gal
H3N2_Human_CY008455_A/Memphis/5/1985|1985.500	CY008455	Human	H3N2	H3	N2	USA	NorthernAmerica	America	1985.5	Human
H3N2_Avian_EU735821_A/turkey/Ohio/313053/2004|2004.500	EU735821	Avian	H3N2	H3	N2	USA	NorthernAmerica	America	2004.5	Dom-gal
H5N1_Avian_AF370122_A/goose/Guangdong/3/1997|1997.500	AF370122	Avian	H5N1	H5	N1	China	EasternAsia	Asia	1997.5	Dom-ans
H1N1_Swine_CY246766_A/swine/Saskatchewan/SD0205/2016|2016.948	CY246766	Swine	H1N1	H1	N1	Canada	NorthernAmerica	America	2016.948	Swine
H5N1_Avian_CY047476_A/duck/Omsk/1822/2006|2006.534	CY047476	Avian	H5N1	H5	N1	Russia	EasternEurope	Europe	2006.534	Dom-ans
H10N4_Avian_CY190334_A/mallard/Maryland/06OS2409/2006|2006.995	CY190334	Avian	H10N4	H10	N4	USA	NorthernAmerica	America	2006.995	Wild-ans-short
H10N7_Avian_CY186775_A/mallard/Missouri/12OS5756/2012|2012.940	CY186775	Avian	H10N7	H10	N7	USA	NorthernAmerica	America	2012.94	Wild-ans-short
H7N9_Avian_MF630182_A/chicken/Guangxi/SD006/2014|2014.063	MF630182	Avian	H7N9	H7	N9	China	EasternAsia	Asia	2014.063	Dom-gal
H4N8_Avian_KT777921_A/yellow-billed_duck/South_Africa/STR0963/2013|2013.085	KT777921	Avian	H4N8	H4	N8	South Africa	SouthernAfrica	Africa	2013.085	Wild-ans-short
H4N9_Avian_CY101526_A/ruddy_turnstone/Delaware/2368/1988|1988.411	CY101526	Avian	H4N9	H4	N9	USA	NorthernAmerica	America	1988.411	Wild-other
H3N2_Human_CY215099_A/Nevada/57/2016|2016.940	CY215099	Human	H3N2	H3	N2	USA	NorthernAmerica	America	2016.94	Human
H3N8_Avian_KX960407_A/Northern_shoveler/Guatemala/CIP049HT114-14/2013|2013.049	KX960407	Avian	H3N8	H3	N8	Guatemala	CentralAmerica	America	2013.049	Wild-ans-short
H1N2_Swine_CY158042_A/swine/Oklahoma/01741/2007|2007.641	CY158042	Swine	H1N2	H1	N2	USA	NorthernAmerica	America	2007.641	Swine
H1N1_Avian_CY137685_A/mallard/Alberta/66/2007|2007.627	CY137685	Avian	H1N1	H1	N1	Canada	NorthernAmerica	America	2007.627	Wild-ans-short
H13N8_Avian_MF146442_A/black-headed_gull/Netherlands/2/2010|2010.532	MF146442	Avian	H13N8	H13	N8	Netherlands	WesternEurope	Europe	2010.532	Wild-other
H3N8_Avian_CY139282_A/American_black_duck/Prince_Edward_Island/00788/2010|2010.647	CY139282	Avian	H3N8	H3	N8	Canada	NorthernAmerica	America	2010.647	Wild-ans-short
H5N1_Avian_KU971572_A/chicken/Ivory_Coast/15VIR2742-3/2015|2015.279	KU971572	Avian	H5N1	H5	N1	Cote d'Ivoire	WesternAfrica	Africa	2015.279	Dom-gal
H3N2_Human_LC033330_A/Nagasaki/13N046/2014|2014.079	LC033330	Human	H3N2	H3	N2	Japan	EasternAsia	Asia	2014.079	Human
H1N1_Human_GU198202_A/Nanjing/3/2009|2009.792	GU198202	Human	H1N1	H1	N1	China	EasternAsia	Asia	2009.792	Human
H6N2_Avian_KJ567938_A/northern_pintail/Wisconsin/13OS2778/2013|2013.740	KJ567938	Avian	H6N2	H6	N2	USA	NorthernAmerica	America	2013.74	Wild-ans-long
H5N1_Avian_HQ630839_A/grebe/Tyva/2/2010|2010.471	HQ630839	Avian	H5N1	H5	N1	Russia	EasternEurope	Europe	2010.471	Wild-other
H3N6_Avian_CY101630_A/laughing_gull/New_Jersey/180/1990|1990.397	CY101630	Avian	H3N6	H3	N6	USA	NorthernAmerica	America	1990.397	Wild-other
H5N6_Avian_KY415764_A/chicken/Taishun/TS90/2016|2016.134	KY415764	Avian	H5N6	H5	N6	China	EasternAsia	Asia	2016.134	Dom-gal
H3N2_Human_CY090944_A/California/NHRC0001/2003|2003.866	CY090944	Human	H3N2	H3	N2	USA	NorthernAmerica	America	2003.866	Human
H7N3_Avian_CY204885_A/mallard/Maryland/09OS1150/2009|2009.578	CY204885	Avian	H7N3	H7	N3	USA	NorthernAmerica	America	2009.578	Wild-ans-short
H3N2_Human_CY114344_A/Netherlands/120/2002|2002.153	CY114344	Human	H3N2	H3	N2	Netherlands	WesternEurope	Europe	2002.153	Human
H11N2_Avian_LC042066_A/duck/Hokkaido/WZ1/2014|2014.795	LC042066	Avian	H11N2	H11	N2	Japan	EasternAsia	Asia	2014.795	Dom-ans
H5N1_Avian_AB212281_A/duck/Yokohama/aq10/2003|2003.500	AB212281	Avian	H5N1	H5	N1	Japan	EasternAsia	Asia	2003.5	Dom-ans
H3N1_Avian_CY132288_A/mallard/Ohio/11OS2142/2011|2011.619	CY132288	Avian	H3N1	H3	N1	USA	NorthernAmerica	America	2011.619	Wild-ans-short
H1N2_Swine_KM027640_A/swine/Guangdong/3583/2011|2011.819	KM027640	Swine	H1N2	H1	N2	China	EasternAsia	Asia	2011.819	Swine
H3N2_Human_CY232501_A/Vermont/11/2017|2017.247	CY232501	Human	H3N2	H3	N2	USA	NorthernAmerica	America	2017.247	Human
H5N1_Avian_HM172242_A/duck/Jiangxi/80/2005|2005.500	HM172242	Avian	H5N1	H5	N1	China	EasternAsia	Asia	2005.5	Dom-ans
H9N2_Avian_KY415761_A/chicken/Yuhuan/YH15/2016|2016.129	KY415761	Avian	H9N2	H9	N2	China	EasternAsia	Asia	2016.129	Dom-gal
H1N1_Human_DQ889686_A/Iowa/CEID23/2005|2005.500	DQ889686	Human	H1N1	H1	N1	USA	NorthernAmerica	America	2005.5	Human
H7N9_Avian_KP418225_A/chicken/Shantou/4833/2014|2014.553	KP418225	Avian	H7N9	H7	N9	China	EasternAsia	Asia	2014.553	Dom-gal
H4N6_Avian_CY196366_A/mallard/Interior_Alaska/11CH00019/2011|2011.688	CY196366	Avian	H4N6	H4	N6	USA	NorthernAmerica	America	2011.688	Wild-ans-short
H3N2_Human_MG928446_A/Gainesville/16/2017|2017.123	MG928446	Human	H3N2	H3	N2	USA	NorthernAmerica	America	2017.123	Human
H3N2_Swine_KM076721_A/swine/Iowa/13H076/2013|2013.655	KM076721	Swine	H3N2	H3	N2	USA	NorthernAmerica	America	2013.655	Swine
H3N2_Swine_MH061568_A/swine/Mexico/10499819/2014|2014.252	MH061568	Swine	H3N2	H3	N2	Mexico	CentralAmerica	America	2014.252	Swine
H1N1_Swine_CY158050_A/swine/Kentucky/SG1277/2007|2007.203	CY158050	Swine	H1N1	H1	N1	USA	NorthernAmerica	America	2007.203	Swine
H1N1_Human_CY228950_A/South_Carolina/10/2017|2017.222	CY228950	Human	H1N1	H1	N1	USA	NorthernAmerica	America	2017.222	Human
H1N1_Human_HM230704_A/Zhoushan/52/2009|2009.964	HM230704	Human	H1N1	H1	N1	China	EasternAsia	Asia	2009.964	Human
H3N6_Avian_CY004124_A/mallard_duck/ALB/676/1979|1979.614	CY004124	Avian	H3N6	H3	N6	Canada	NorthernAmerica	America	1979.614	Wild-ans-short
H1N2_Swine_CY130656_A/swine/Ohio/09SW1489M/2009|2009.507	CY130656	Swine	H1N2	H1	N2	USA	NorthernAmerica	America	2009.507	Swine
H4N6_Avian_CY190710_A/mallard/Maryland/08OS3079/2008|2008.978	CY190710	Avian	H4N6	H4	N6	USA	NorthernAmerica	America	2008.978	Wild-ans-short
H1N1_Human_GQ117117_A/Colorado/03/2009|2009.318	GQ117117	Human	H1N1	H1	N1	USA	NorthernAmerica	America	2009.318	Human
H5N1_Avian_AB465621_A/duck/Egypt/D2br10/2007|2007.038	AB465621	Avian	H5N1	H5	N1	Egypt	NorthernAfrica	Africa	2007.038	Dom-ans
H3N2_Avian_AB612886_A/duck/Hokkaido/5/1977|1977.500	AB612886	Avian	H3N2	H3	N2	Japan	EasternAsia	Asia	1977.5	Dom-ans
H1N1_Human_KT274570_A/Nevada/01/2014|2014.000	KT274570	Human	H1N1	H1	N1	USA	NorthernAmerica	America	2014	Human
H5N1_Avian_CY047469_A/chicken/Domodedovo/MK/2007|2007.036	CY047469	Avian	H5N1	H5	N1	Russia	EasternEurope	Europe	2007.036	Dom-gal
H5N1_Avian_AB284325_A/common_goldeneye/Mongolia/12/2006|2006.367	AB284325	Avian	H5N1	H5	N1	Mongolia	EasternAsia	Asia	2006.367	Wild-ans-short
H3N2_Canine_JX414247_A/canine/Guangdong/05/2011|2011.123	JX414247	Canine	H3N2	H3	N2	China	EasternAsia	Asia	2011.123	Canine
H9N2_Avian_KX000809_A/quail/Egypt/D10105/2014|2014.630	KX000809	Avian	H9N2	H9	N2	Egypt	NorthernAfrica	Africa	2014.63	Dom-gal
H5N2_Avian_GQ923312_A/mallard/Kentucky/472048-2/2006|2006.500	GQ923312	Avian	H5N2	H5	N2	USA	NorthernAmerica	America	2006.5	Wild-ans-short
H1N1_Human_KU322032_A/Milano/24/2014|2014.500	KU322032	Human	H1N1	H1	N1	Italy	SouthernEurope	Europe	2014.5	Human
H9N5_Avian_CY144459_A/ruddy_turnstone/Delaware/AI03-165/2003|2003.384	CY144459	Avian	H9N5	H9	N5	USA	NorthernAmerica	America	2003.384	Wild-other
H1N2_Swine_KJ161931_A/swine/Indiana/A00968358/2012|2012.104	KJ161931	Swine	H1N2	H1	N2	USA	NorthernAmerica	America	2012.104	Swine
H3N2_Human_CY168970_A/Boston/YGA_01062/2012|2012.986	CY168970	Human	H3N2	H3	N2	USA	NorthernAmerica	America	2012.986	Human
H14N6_Avian_CY133384_A/northern_shoveler/Missouri/10OS4673/2010|2010.945	CY133384	Avian	H14N6	H14	N6	USA	NorthernAmerica	America	2010.945	Wild-ans-short
H5N8_Avian_KJ509141_A/bean_goose/Korea/H328/2014|2014.085	KJ509141	Avian	H5N8	H5	N8	South Korea	EasternAsia	Asia	2014.085	Wild-ans-long
H1N1_Swine_JX138518_A/swine/Hubei/02/2008|2008.871	JX138518	Swine	H1N1	H1	N1	China	EasternAsia	Asia	2008.871	Swine
H6N6_Avian_KT267023_A/pigeon/Guangxi/161/2014|2014.205	KT267023	Avian	H6N6	H6	N6	China	EasternAsia	Asia	2014.205	Wild-other
H5N8_Avian_MF926486_A/goose/Kalmykia/813/2016|2016.849	MF926486	Avian	H5N8	H5	N8	Russia	EasternEurope	Europe	2016.849	Dom-ans
H3N2_Human_CY227943_A/Maine/23/2016|2016.808	CY227943	Human	H3N2	H3	N2	USA	NorthernAmerica	America	2016.808	Human
H1N1_Human_KF280704_A/India/P121778/2012|2012.148	KF280704	Human	H1N1	H1	N1	India	SouthernAsia	Asia	2012.148	Human
H1N1_Swine_CY099274_A/swine/Illinois/02695/2009|2009.244	CY099274	Swine	H1N1	H1	N1	USA	NorthernAmerica	America	2009.244	Swine
H5N1_Avian_EU748904_A/falcon/Saudi_Arabia/D1795/2005|2005.500	EU748904	Avian	H5N1	H5	N1	Saudi Arabia	WesternAsia	Asia	2005.5	Wild-other
H16N3_Avian_CY004563_A/herring_gull/Delaware_Bay/712/1988|1988.370	CY004563	Avian	H16N3	H16	N3	USA	NorthernAmerica	America	1988.37	Wild-other
H1N1_Human_MF768844_A/Jeddah/KFAFH3161/2015|2015.841	MF768844	Human	H1N1	H1	N1	Saudi Arabia	WesternAsia	Asia	2015.841	Human
H1N1_Human_KT181288_A/Singapore/DMS1315/2013|2013.364	KT181288	Human	H1N1	H1	N1	Singapore	SouthEasternAsia	Asia	2013.364	Human
H6N6_Avian_KT267031_A/pigeon/Guangxi/164/2014|2014.282	KT267031	Avian	H6N6	H6	N6	China	EasternAsia	Asia	2014.282	Wild-other
H1N1_Swine_MF145500_A/swine/North_Carolina/A01945756/2015|2015.800	MF145500	Swine	H1N1	H1	N1	USA	NorthernAmerica	America	2015.8	Swine
H4N6_Avian_CY180343_A/mallard/Wisconsin/364/1984|1984.500	CY180343	Avian	H4N6	H4	N6	USA	NorthernAmerica	America	1984.5	Wild-ans-short
H3N2_Human_KX411944_A/Arizona/17/2015|2015.740	KX411944	Human	H3N2	H3	N2	USA	NorthernAmerica	America	2015.74	Human
H2N1_Avian_CY015138_A/ruddy_turnstone/Delaware/34/1993|1993.367	CY015138	Avian	H2N1	H2	N1	USA	NorthernAmerica	America	1993.367	Wild-other
H11N9_Avian_CY206239_A/blue-winged_teal/Texas/AI12-3737/2012|2012.707	CY206239	Avian	H11N9	H11	N9	USA	NorthernAmerica	America	2012.707	Wild-ans-long
H3N2_Swine_KM027616_A/swine/Guangdong/3494/2011|2011.800	KM027616	Swine	H3N2	H3	N2	China	EasternAsia	Asia	2011.8	Swine
H13N8_Avian_CY185516_A/black-headed_gull/Georgia/1/2011|2011.296	CY185516	Avian	H13N8	H13	N8	Georgia	WesternAsia	Asia	2011.296	Wild-other
H3N2_Human_KT889065_A/Florida/30/2012|2012.164	KT889065	Human	H3N2	H3	N2	USA	NorthernAmerica	America	2012.164	Human
H3N8_Avian_GU186469_A/laughing_gull/NJ/768/2005|2005.500	GU186469	Avian	H3N8	H3	N8	USA	NorthernAmerica	America	2005.5	Wild-other
H3N2_Swine_CY095676_A/swine/Texas/4199-2/1998|1998.500	CY095676	Swine	H3N2	H3	N2	USA	NorthernAmerica	America	1998.5	Swine
H1N1_Human_MH359936_A/Georgia/21/2018|2018.189	MH359936	Human	H1N1	H1	N1	USA	NorthernAmerica	America	2018.189	Human
H1N1_Human_MH083596_A/Kansas/01/2018|2018.016	MH083596	Human	H1N1	H1	N1	USA	NorthernAmerica	America	2018.016	Human
H1N1_Human_CY103991_A/HaNoi/2476/2001|2001.500	CY103991	Human	H1N1	H1	N1	Viet Nam	SouthEasternAsia	Asia	2001.5	Human
H1N2_Swine_KR701146_A/swine/Netherlands/Wanroij-CVI2117A/2012|2012.367	KR701146	Swine	H1N2	H1	N2	Netherlands	WesternEurope	Europe	2012.367	Swine
H3N2_Swine_CY160173_A/swine/Quebec/01002/2006|2006.145	CY160173	Swine	H3N2	H3	N2	Canada	NorthernAmerica	America	2006.145	Swine
H10N7_Avian_KM373939_A/Northern_shoveler/Alaska/ND0006934/2013|2013.367	KM373939	Avian	H10N7	H10	N7	USA	NorthernAmerica	America	2013.367	Wild-ans-short
H5N1_Avian_KT825151_A/chicken/India/12CL2168/2013|2013.995	KT825151	Avian	H5N1	H5	N1	India	SouthernAsia	Asia	2013.995	Dom-gal
H1N1_Human_FJ445042_A/England/593/2006|2006.225	FJ445042	Human	H1N1	H1	N1	United Kingdom	NorthernEurope	Europe	2006.225	Human
H3N9_Avian_CY128953_A/American_black_duck/New_Brunswick/03451/2009|2009.611	CY128953	Avian	H3N9	H3	N9	Canada	NorthernAmerica	America	2009.611	Wild-ans-short
H6N2_Avian_CY109483_A/duck/Fujian/416/2006|2006.038	CY109483	Avian	H6N2	H6	N2	China	EasternAsia	Asia	2006.038	Dom-ans
H7N3_Avian_KY550740_A/northern_shoveler/California/AH0007019/2014|2014.236	KY550740	Avian	H7N3	H7	N3	USA	NorthernAmerica	America	2014.236	Wild-ans-short
H10N3_Avian_CY144896_A/mallard/Minnesota/AI06-1017/2006|2006.500	CY144896	Avian	H10N3	H10	N3	USA	NorthernAmerica	America	2006.5	Wild-ans-short
H5N1_Avian_CY016902_A/duck/Egypt/2253-3/2006|2006.500	CY016902	Avian	H5N1	H5	N1	Egypt	NorthernAfrica	Africa	2006.5	Dom-ans
H6N6_Avian_KJ200920_A/duck/Zhejiang/S4204/2010|2010.940	KJ200920	Avian	H6N6	H6	N6	China	EasternAsia	Asia	2010.94	Dom-ans
H1N2_Swine_CY246431_A/swine/Manitoba/D0450/2016|2016.592	CY246431	Swine	H1N2	H1	N2	Canada	NorthernAmerica	America	2016.592	Swine
H1N2_Avian_CY132272_A/mallard/Ohio/11OS2073/2011|2011.627	CY132272	Avian	H1N2	H1	N2	USA	NorthernAmerica	America	2011.627	Wild-ans-short
H9N2_Avian_CY111591_A/rosy-billed_pochard/Argentina/CIP051-559/2007|2007.500	CY111591	Avian	H9N2	H9	N2	Argentina	SouthernAmerica	America	2007.5	Wild-ans-short
H3N2_Human_DQ415334_A/TW/3286/03|2003.500	DQ415334	Human	H3N2	H3	N2	Taiwan	EasternAsia	Asia	2003.5	Human
H7N1_Avian_KX978684_A/mallard_duck/Netherlands/60/2008|2008.786	KX978684	Avian	H7N1	H7	N1	Netherlands	WesternEurope	Europe	2008.786	Wild-ans-short
H1N2_Swine_KX671220_A/swine/Pennsylvania/A02035484/2015|2015.515	KX671220	Swine	H1N2	H1	N2	USA	NorthernAmerica	America	2015.515	Swine
H1N2_Avian_KY971145_A/duck/Zhejiang/D6/2013|2013.789	KY971145	Avian	H1N2	H1	N2	China	EasternAsia	Asia	2013.789	Dom-ans
H3N8_Avian_CY146629_A/duck/Hunan/S1824/2012|2012.225	CY146629	Avian	H3N8	H3	N8	China	EasternAsia	Asia	2012.225	Dom-ans
H6N3_Avian_CY136756_A/pintail/Alberta/145/1990|1990.652	CY136756	Avian	H6N3	H6	N3	Canada	NorthernAmerica	America	1990.652	Wild-ans-short
H7N5_Avian_CY005011_A/mallard_duck/ALB/224/1977|1977.592	CY005011	Avian	H7N5	H7	N5	Canada	NorthernAmerica	America	1977.592	Wild-ans-short
H9N2_Avian_KX000867_A/chicken/Egypt/F10993B/2015|2015.321	KX000867	Avian	H9N2	H9	N2	Egypt	NorthernAfrica	Africa	2015.321	Dom-gal
H1N1_Human_MH245916_A/Alaska/12/2018|2018.137	MH245916	Human	H1N1	H1	N1	USA	NorthernAmerica	America	2018.137	Human
H1N1_Human_CY072929_A/Managua/4063-01/2009|2009.663	CY072929	Human	H1N1	H1	N1	Nicaragua	CentralAmerica	America	2009.663	Human
H9N2_Avian_MG063466_A/chicken/Guangdong/GD1601/2016|2016.200	MG063466	Avian	H9N2	H9	N2	China	EasternAsia	Asia	2016.2	Dom-gal
H1N1_Human_HM101151_A/Tver/IIV-183/2009|2009.899	HM101151	Human	H1N1	H1	N1	Russia	EasternEurope	Europe	2009.899	Human
H5N1_Avian_HM172244_A/chicken/Shandong/A-10/2006|2006.500	HM172244	Avian	H5N1	H5	N1	China	EasternAsia	Asia	2006.5	Dom-gal
H6N1_Avian_HM145071_A/mallard/Jiangxi/10668/2005|2005.500	HM145071	Avian	H6N1	H6	N1	China	EasternAsia	Asia	2005.5	Wild-ans-short
H3N2_Human_CY212082_A/Oklahoma/18/2016|2016.918	CY212082	Human	H3N2	H3	N2	USA	NorthernAmerica	America	2016.918	Human
H3N2_Human_CY070970_A/New_York/20342/2010|2010.455	CY070970	Human	H3N2	H3	N2	USA	NorthernAmerica	America	2010.455	Human
H3N2_Human_CY015695_A/Western_Australia/16/2001|2001.732	CY015695	Human	H3N2	H3	N2	Australia	AustraliaNewZealandOceania	Oceania	2001.732	Human
H1N1_Swine_KR699885_A/swine/Belgium/Maldegem-553/2010|2010.863	KR699885	Swine	H1N1	H1	N1	Belgium	WesternEurope	Europe	2010.863	Swine
H2N2_Avian_CY116870_A/mallard/Potsdam/177-6/1983|1983.500	CY116870	Avian	H2N2	H2	N2	Germany	WesternEurope	Europe	1983.5	Wild-ans-short
H3N2_Human_JX437884_A/Singapore/H2011-504C/2011|2011.501	JX437884	Human	H3N2	H3	N2	Singapore	SouthEasternAsia	Asia	2011.501	Human
H3N2_Swine_CY194352_A/swine/Manitoba/D0102/2012|2012.792	CY194352	Swine	H3N2	H3	N2	Canada	NorthernAmerica	America	2012.792	Swine
H1N1_Human_CY027062_A/Tennessee/UR06-0151/2007|2007.088	CY027062	Human	H1N1	H1	N1	USA	NorthernAmerica	America	2007.088	Human
H6N6_Avian_KJ200912_A/duck/Zhejiang/S1134/2011|2011.184	KJ200912	Avian	H6N6	H6	N6	China	EasternAsia	Asia	2011.184	Dom-ans
H5N2_Avian_KC790046_A/mallard/QC/2323-25/2006|2006.690	KC790046	Avian	H5N2	H5	N2	Canada	NorthernAmerica	America	2006.69	Wild-ans-short
H3N2_Swine_CY099234_A/swine/Minnesota/001332/2006|2006.877	CY099234	Swine	H3N2	H3	N2	USA	NorthernAmerica	America	2006.877	Swine
H13N8_Avian_CY184491_A/black-headed_gull/Sweden/74342/2008|2008.551	CY184491	Avian	H13N8	H13	N8	Sweden	NorthernEurope	Europe	2008.551	Wild-other
H3N2_Human_CY113560_A/England/260/1991|1991.704	CY113560	Human	H3N2	H3	N2	United Kingdom	NorthernEurope	Europe	1991.704	Human
H3N2_Human_CY232509_A/Vermont/12/2017|2017.247	CY232509	Human	H3N2	H3	N2	USA	NorthernAmerica	America	2017.247	Human
H9N2_Avian_KM113214_A/chicken/Chongqing/C2093/2013|2013.359	KM113214	Avian	H9N2	H9	N2	China	EasternAsia	Asia	2013.359	Dom-gal
H5N1_Avian_KP336327_A/crow/India/01CA12/2012|2012.005	KP336327	Avian	H5N1	H5	N1	India	SouthernAsia	Asia	2012.005	Wild-other
H6N5_Avian_KX978375_A/mallard_duck/Netherlands/13/2007|2007.833	KX978375	Avian	H6N5	H6	N5	Netherlands	WesternEurope	Europe	2007.833	Wild-ans-short
H6N1_Avian_KJ162813_A/chicken/Taiwan/1843/2012|2012.962	KJ162813	Avian	H6N1	H6	N1	Taiwan	EasternAsia	Asia	2012.962	Dom-gal
H7N3_Avian_CY005847_A/mallard/Netherlands/12/2000|2000.500	CY005847	Avian	H7N3	H7	N3	Netherlands	WesternEurope	Europe	2000.5	Wild-ans-short
H2N3_Avian_CY206344_A/blue-winged_teal/Texas/AI13-3534/2013|2013.704	CY206344	Avian	H2N3	H2	N3	USA	NorthernAmerica	America	2013.704	Wild-ans-long
H9N2_Avian_KJ726709_A/chicken/Shanghai/C/2011|2011.452	KJ726709	Avian	H9N2	H9	N2	China	EasternAsia	Asia	2011.452	Dom-gal
H1N1_Swine_KY115491_A/swine/Iowa/A01775501/2016|2016.375	KY115491	Swine	H1N1	H1	N1	USA	NorthernAmerica	America	2016.375	Swine
H12N5_Avian_CY144718_A/ruddy_turnstone/New_Jersey/AI07-697/2007|2007.605	CY144718	Avian	H12N5	H12	N5	USA	NorthernAmerica	America	2007.605	Wild-other
H4N6_Avian_CY128018_A/shorebird/Delaware_Bay/588/2008|2008.375	CY128018	Avian	H4N6	H4	N6	USA	NorthernAmerica	America	2008.375	Wild-other
H2N8_Avian_KC899744_A/wild_duck/SH38-51/2010|2010.200	KC899744	Avian	H2N8	H2	N8	South Korea	EasternAsia	Asia	2010.2	Wild-ans-short
H3N2_Human_KY289093_A/West_Virginia/07/2016|2016.814	KY289093	Human	H3N2	H3	N2	USA	NorthernAmerica	America	2016.814	Human
H1N1_Human_KU322033_A/Milano/21/2012|2012.500	KU322033	Human	H1N1	H1	N1	Italy	SouthernEurope	Europe	2012.5	Human
H5N2_Avian_CY206263_A/mallard/Minnesota/AI12-4031/2012|2012.718	CY206263	Avian	H5N2	H5	N2	USA	NorthernAmerica	America	2012.718	Wild-ans-short
H3N2_Human_CY089776_A/Boston/99/2009|2009.318	CY089776	Human	H3N2	H3	N2	USA	NorthernAmerica	America	2009.318	Human
H1N1_Avian_CY017728_A/pintail/Ohio/25/1999|1999.789	CY017728	Avian	H1N1	H1	N1	USA	NorthernAmerica	America	1999.789	Wild-ans-short
H3N2_Human_KP638143_A/Thailand/SP07043/2007|2007.690	KP638143	Human	H3N2	H3	N2	Thailand	SouthEasternAsia	Asia	2007.69	Human
H2N2_Human_KP098441_A/England/12/1962|1962.500	KP098441	Human	H2N2	H2	N2	United Kingdom	NorthernEurope	Europe	1962.5	Human
H5N2_Avian_MF359880_A/ruddy_turnstone/Delaware_Bay/431/2011|2011.395	MF359880	Avian	H5N2	H5	N2	USA	NorthernAmerica	America	2011.395	Wild-other
H1N1_Swine_CY026302_A/swine/Wisconsin/2/1966|1966.500	CY026302	Swine	H1N1	H1	N1	USA	NorthernAmerica	America	1966.5	Swine
H3N8_Avian_CY047515_A/mallard/Alberta/11527/2005|2005.586	CY047515	Avian	H3N8	H3	N8	Canada	NorthernAmerica	America	2005.586	Wild-ans-short
H7N3_Avian_KU290074_A/mallard/Nebraska/A00709657/2009|2009.907	KU290074	Avian	H7N3	H7	N3	USA	NorthernAmerica	America	2009.907	Wild-ans-short
H6N6_Avian_CY180863_A/green-winged_teal/Wisconsin/121/1980|1980.500	CY180863	Avian	H6N6	H6	N6	USA	NorthernAmerica	America	1980.5	Wild-ans-long
H4N6_Avian_CY206614_A/blue-winged_teal/Texas/UGAI14-2912/2014|2014.701	CY206614	Avian	H4N6	H4	N6	USA	NorthernAmerica	America	2014.701	Wild-ans-long
H3N2_Swine_MF145432_A/swine/North_Carolina/A01945452/2015|2015.762	MF145432	Swine	H3N2	H3	N2	USA	NorthernAmerica	America	2015.762	Swine
H1N1_Swine_FJ536813_A/swine/Fujian/204/2007|2007.786	FJ536813	Swine	H1N1	H1	N1	China	EasternAsia	Asia	2007.786	Swine
H3N8_Avian_KX977768_A/mallard_duck/Netherlands/13/2012|2012.748	KX977768	Avian	H3N8	H3	N8	Netherlands	WesternEurope	Europe	2012.748	Wild-ans-short
H1N1_Swine_AB911602_A/swine/Hiroshima/52/2011|2011.871	AB911602	Swine	H1N1	H1	N1	Japan	EasternAsia	Asia	2011.871	Swine
H5N2_Avian_KJ933378_A/duck/Zhejiang/6DK19/2013|2013.953	KJ933378	Avian	H5N2	H5	N2	China	EasternAsia	Asia	2013.953	Dom-ans
H3N2_Human_CY019894_A/Albany/11/1968|1968.500	CY019894	Human	H3N2	H3	N2	USA	NorthernAmerica	America	1968.5	Human
H3N2_Human_KU592172_A/South_Dakota/36/2015|2015.581	KU592172	Human	H3N2	H3	N2	USA	NorthernAmerica	America	2015.581	Human
H1N1_Human_JN129263_A/Moscow/IIV-83/2011|2011.058	JN129263	Human	H1N1	H1	N1	Russia	EasternEurope	Europe	2011.058	Human
H1N1_Human_KX406228_A/Connecticut/02/2016|2016.019	KX406228	Human	H1N1	H1	N1	USA	NorthernAmerica	America	2016.019	Human
H4N2_Avian_CY094640_A/mallard/California/5495/2009|2009.556	CY094640	Avian	H4N2	H4	N2	USA	NorthernAmerica	America	2009.556	Wild-ans-short
H1N2_Swine_KT580909_A/swine/Indiana/A01260910/2015|2015.403	KT580909	Swine	H1N2	H1	N2	USA	NorthernAmerica	America	2015.403	Swine
H7N3_Avian_KX351532_A/mallard/California/LDC331/2015|2015.005	KX351532	Avian	H7N3	H7	N3	USA	NorthernAmerica	America	2015.005	Wild-ans-short
H1N1_Swine_CY158428_A/swine/North_Carolina/SG1361/2010|2010.460	CY158428	Swine	H1N1	H1	N1	USA	NorthernAmerica	America	2010.46	Swine
H7N7_Avian_KY550818_A/northern_shoveler/California/AH0079568/2016|2016.071	KY550818	Avian	H7N7	H7	N7	USA	NorthernAmerica	America	2016.071	Wild-ans-short
H1N1_Human_MH246028_A/Massachusetts/15/2018|2018.134	MH246028	Human	H1N1	H1	N1	USA	NorthernAmerica	America	2018.134	Human
H5N1_Avian_KP715081_A/common_pochard/Henan/09L/2015|2015.014	KP715081	Avian	H5N1	H5	N1	China	EasternAsia	Asia	2015.014	Wild-ans-short
H1N2_Swine_EU053134_A/swine/Doetlingen/IDT4735/2005|2005.932	EU053134	Swine	H1N2	H1	N2	Germany	WesternEurope	Europe	2005.932	Swine
H1N2_Swine_MF425624_A/swine/Michigan/A01259077/2017|2017.408	MF425624	Swine	H1N2	H1	N2	USA	NorthernAmerica	America	2017.408	Swine
H1N3_Avian_KX960384_A/blue-winged_teal/Guatemala/CIP049H102-18/2011|2011.860	KX960384	Avian	H1N3	H1	N3	Guatemala	CentralAmerica	America	2011.86	Wild-ans-long
H7N9_Human_KX215929_A/Huaian/083/2014|2014.400	KX215929	Human	H7N9	H7	N9	China	EasternAsia	Asia	2014.4	Human
H1N1_Swine_KR700518_A/swine/France/56-110525/2010|2010.901	KR700518	Swine	H1N1	H1	N1	France	WesternEurope	Europe	2010.901	Swine
H3N2_Human_CY114288_A/Netherlands/91/1996|1996.079	CY114288	Human	H3N2	H3	N2	Netherlands	WesternEurope	Europe	1996.079	Human
H3N2_Human_CY232405_A/Florida/27/2017|2017.241	CY232405	Human	H3N2	H3	N2	USA	NorthernAmerica	America	2017.241	Human
H3N2_Swine_KU976854_A/swine/Mexico/AVX26/2012|2012.471	KU976854	Swine	H3N2	H3	N2	Mexico	CentralAmerica	America	2012.471	Swine
H3N8_Equine_CY028903_A/equine/Kentucky/magnificent_genius1/1981|1981.500	CY028903	Equine	H3N8	H3	N8	USA	NorthernAmerica	America	1981.5	Equine
H5N3_Avian_GQ227553_A/duck/Altai/1285/1991|1991.619	GQ227553	Avian	H5N3	H5	N3	Russia	EasternEurope	Europe	1991.619	Dom-ans
H1N1_Swine_KM497004_A/swine/Brazil/263/2012|2012.904	KM497004	Swine	H1N1	H1	N1	Brazil	SouthernAmerica	America	2012.904	Swine
H1N1_Avian_KF424155_A/mallard/Ohio/4809-9/2008|2008.901	KF424155	Avian	H1N1	H1	N1	USA	NorthernAmerica	America	2008.901	Wild-ans-short
H1N1_Human_CY125668_A/England/192/2000|2000.500	CY125668	Human	H1N1	H1	N1	United Kingdom	NorthernEurope	Europe	2000.5	Human
H11N9_Avian_CY203712_A/mallard/Maryland/06OS1236/2006|2006.597	CY203712	Avian	H11N9	H11	N9	USA	NorthernAmerica	America	2006.597	Wild-ans-short
H5N8_Avian_KP732657_A/duck/Eastern_China/S1210/2013|2013.940	KP732657	Avian	H5N8	H5	N8	China	EasternAsia	Asia	2013.94	Dom-ans
H4N6_Avian_CY101518_A/ruddy_turnstone/Delaware/2354/1988|1988.411	CY101518	Avian	H4N6	H4	N6	USA	NorthernAmerica	America	1988.411	Wild-other
H15N4_Avian_CY098541_A/teal/Chany/7119/2008|2008.660	CY098541	Avian	H15N4	H15	N4	Russia	EasternEurope	Europe	2008.66	Wild-ans-short
H9N2_Avian_AB473940_A/duck/Hokkaido/49/98|1998.500	AB473940	Avian	H9N2	H9	N2	Japan	EasternAsia	Asia	1998.5	Dom-ans
H3N8_Avian_CY047611_A/mallard/Quebec/11082/2006|2006.630	CY047611	Avian	H3N8	H3	N8	Canada	NorthernAmerica	America	2006.63	Wild-ans-short
H1N1_Human_KU592745_A/North_Carolina/04/2014|2014.126	KU592745	Human	H1N1	H1	N1	USA	NorthernAmerica	America	2014.126	Human
H3N2_Swine_CY158988_A/swine/North_Carolina/SG1364/2010|2010.896	CY158988	Swine	H3N2	H3	N2	USA	NorthernAmerica	America	2010.896	Swine
H5N1_Avian_KF881431_A/duck/Egypt/Q4596A/2012|2012.049	KF881431	Avian	H5N1	H5	N1	Egypt	NorthernAfrica	Africa	2012.049	Dom-ans
H3N2_Human_MH079906_A/California/09/2018|2018.019	MH079906	Human	H3N2	H3	N2	USA	NorthernAmerica	America	2018.019	Human
H3N2_Human_CY092220_A/New_Jersey/NHRC0001/2005|2005.110	CY092220	Human	H3N2	H3	N2	USA	NorthernAmerica	America	2005.11	Human
H1N1_Human_KX915293_A/Delaware/21/2016|2016.299	KX915293	Human	H1N1	H1	N1	USA	NorthernAmerica	America	2016.299	Human
H10N8_Human_KJ406550_A/Jiangxi/IPB13c/2013|2013.967	KJ406550	Human	H10N8	H10	N8	China	EasternAsia	Asia	2013.967	Human
H6N2_Avian_CY204035_A/green-winged_teal/Ohio/14OS2001/2014|2014.679	CY204035	Avian	H6N2	H6	N2	USA	NorthernAmerica	America	2014.679	Wild-ans-long
H1N1_Human_CY025224_A/Michigan/UR06-0015/2006|2006.989	CY025224	Human	H1N1	H1	N1	USA	NorthernAmerica	America	2006.989	Human
H3N2_Human_KX917941_A/Wyoming/26/2016|2016.312	KX917941	Human	H3N2	H3	N2	USA	NorthernAmerica	America	2016.312	Human
H3N2_Human_KX916293_A/Georgia/49/2016|2016.255	KX916293	Human	H3N2	H3	N2	USA	NorthernAmerica	America	2016.255	Human
H5N6_Avian_KP285022_A/duck/Dongguan/3069/2013|2013.962	KP285022	Avian	H5N6	H5	N6	China	EasternAsia	Asia	2013.962	Dom-ans
H3N2_Human_CY037514_A/Mississippi/UR07-0025/2008|2008.121	CY037514	Human	H3N2	H3	N2	USA	NorthernAmerica	America	2008.121	Human
H1N2_Swine_JN375304_A/swine/Guangdong/2676/2010|2010.649	JN375304	Swine	H1N2	H1	N2	China	EasternAsia	Asia	2010.649	Swine
H6N8_Avian_CY127011_A/ruddy_turnstone/Delaware_Bay/37/1993|1993.329	CY127011	Avian	H6N8	H6	N8	USA	NorthernAmerica	America	1993.329	Wild-other
H11N2_Avian_CY132184_A/mallard/Ohio/11OS2213/2011|2011.630	CY132184	Avian	H11N2	H11	N2	USA	NorthernAmerica	America	2011.63	Wild-ans-short
H3N2_Human_KP335985_A/Thailand/CU-B5697/2011|2011.707	KP335985	Human	H3N2	H3	N2	Thailand	SouthEasternAsia	Asia	2011.707	Human
H2N3_Avian_KY130657_A/northern_pintail/Alaska/366/2011|2011.723	KY130657	Avian	H2N3	H2	N3	USA	NorthernAmerica	America	2011.723	Wild-ans-long
H4N2_Avian_CY125584_A/blue-winged_teal/New_Brunswick/03756/2009|2009.701	CY125584	Avian	H4N2	H4	N2	Canada	NorthernAmerica	America	2009.701	Wild-ans-long
H10N7_Avian_EU743317_A/green-winged_teal/Louisiana/169GW/1988|1988.500	EU743317	Avian	H10N7	H10	N7	USA	NorthernAmerica	America	1988.5	Wild-ans-long
H3N2_Human_CY080542_A/Australia/22/2009|2009.551	CY080542	Human	H3N2	H3	N2	Australia	AustraliaNewZealandOceania	Oceania	2009.551	Human
H5N1_Avian_KY171399_A/chicken/Vietnam/NCVD-2716/2013|2013.055	KY171399	Avian	H5N1	H5	N1	Viet Nam	SouthEasternAsia	Asia	2013.055	Dom-gal
H1N2_Swine_KF386841_A/swine/Missouri/A01270665/2012|2012.751	KF386841	Swine	H1N2	H1	N2	USA	NorthernAmerica	America	2012.751	Swine
H7N9_Human_KF662948_A/Guangdong/1/2013|2013.605	KF662948	Human	H7N9	H7	N9	China	EasternAsia	Asia	2013.605	Human
H1N1_Human_MH083456_A/Florida/06/2018|2018.027	MH083456	Human	H1N1	H1	N1	USA	NorthernAmerica	America	2018.027	Human
H3N8_Avian_CY097713_A/mallard/Mississippi/360/2010|2010.041	CY097713	Avian	H3N8	H3	N8	USA	NorthernAmerica	America	2010.041	Wild-ans-short
H9N2_Avian_KP865781_A/chicken/Shanghai/5/2003|2003.918	KP865781	Avian	H9N2	H9	N2	China	EasternAsia	Asia	2003.918	Dom-gal
H5N2_Avian_CY166779_A/northern_shoveler/Mississippi/11OS5875/2011|2011.934	CY166779	Avian	H5N2	H5	N2	USA	NorthernAmerica	America	2011.934	Wild-ans-short
H10N6_Avian_KP287815_A/migratory_duck/Jiangxi/9334/2005|2005.816	KP287815	Avian	H10N6	H10	N6	China	EasternAsia	Asia	2005.816	Wild-ans-long
H5N1_Avian_DQ407246_A/little_grebe/Thailand/Phichit-01/2004|2004.500	DQ407246	Avian	H5N1	H5	N1	Thailand	SouthEasternAsia	Asia	2004.5	Wild-other
H1N1_Human_MH083966_A/Oklahoma/40/2017|2017.981	MH083966	Human	H1N1	H1	N1	USA	NorthernAmerica	America	2017.981	Human
H1N1_Human_KC781442_A/Utah/27/2009|2009.419	KC781442	Human	H1N1	H1	N1	USA	NorthernAmerica	America	2009.419	Human
H11N9_Avian_CY032917_A/northern_shoveler/California/HKWF611/2007|2007.858	CY032917	Avian	H11N9	H11	N9	USA	NorthernAmerica	America	2007.858	Wild-ans-short
H1N1_Swine_CY157626_A/swine/Texas/SG1162/2003|2003.786	CY157626	Swine	H1N1	H1	N1	USA	NorthernAmerica	America	2003.786	Swine
H3N2_Swine_CY158180_A/swine/North_Carolina/SG1306/2008|2008.501	CY158180	Swine	H3N2	H3	N2	USA	NorthernAmerica	America	2008.501	Swine
H10N7_Avian_CY132176_A/mallard/Ohio/11OS2044/2011|2011.625	CY132176	Avian	H10N7	H10	N7	USA	NorthernAmerica	America	2011.625	Wild-ans-short
H4N2_Avian_KY130796_A/northern_pintail/Alaska/303/2012|2012.726	KY130796	Avian	H4N2	H4	N2	USA	NorthernAmerica	America	2012.726	Wild-ans-long
H3N2_Swine_KT828082_A/swine/Ohio/14TOSU21811/2014|2014.500	KT828082	Swine	H3N2	H3	N2	USA	NorthernAmerica	America	2014.5	Swine
H5N1_Human_DQ360840_A/Thailand/676/2005|2005.500	DQ360840	Human	H5N1	H5	N1	Thailand	SouthEasternAsia	Asia	2005.5	Human
H5N4_Avian_CY096681_A/blue-winged_teal/Guatemala/CIP049-13/2010|2010.082	CY096681	Avian	H5N4	H5	N4	Guatemala	CentralAmerica	America	2010.082	Wild-ans-long
H7N3_Avian_CY005060_A/mallard_duck/Alberta/435/1985|1985.633	CY005060	Avian	H7N3	H7	N3	Canada	NorthernAmerica	America	1985.633	Wild-ans-short
H3N8_Avian_CY103157_A/mallard/Alberta/274/2006|2006.603	CY103157	Avian	H3N8	H3	N8	Canada	NorthernAmerica	America	2006.603	Wild-ans-short
H1N1_Human_CY125063_A/Shanghai/8/1996|1996.500	CY125063	Human	H1N1	H1	N1	China	EasternAsia	Asia	1996.5	Human
H4N2_Avian_KY561144_A/mallard/Ohio/15OS5718/2015|2015.803	KY561144	Avian	H4N2	H4	N2	USA	NorthernAmerica	America	2015.803	Wild-ans-short
H1N1_Human_MF593600_A/Mexico/12317/2017|2017.063	MF593600	Human	H1N1	H1	N1	Mexico	CentralAmerica	America	2017.063	Human
H3N2_Swine_CY158100_A/swine/Nebraska/01711/2007|2007.578	CY158100	Swine	H3N2	H3	N2	USA	NorthernAmerica	America	2007.578	Swine
H5N6_Avian_KP732663_A/duck/Eastern_China/S0908/2014|2014.685	KP732663	Avian	H5N6	H5	N6	China	EasternAsia	Asia	2014.685	Dom-ans
H3N2_Swine_KF467228_A/swine/North_Carolina/A01203272/2012|2012.118	KF467228	Swine	H3N2	H3	N2	USA	NorthernAmerica	America	2012.118	Swine
H3N2_Human_KJ942595_A/Indiana/10/2011|2011.500	KJ942595	Human	H3N2	H3	N2	USA	NorthernAmerica	America	2011.5	Human
H3N2_Human_CY090960_A/Texas/NHRC0001/2003|2003.885	CY090960	Human	H3N2	H3	N2	USA	NorthernAmerica	America	2003.885	Human
H6N8_Avian_CY126875_A/laughing_gull/Delaware_Bay/4/1990|1990.293	CY126875	Avian	H6N8	H6	N8	USA	NorthernAmerica	America	1990.293	Wild-other
H3N2_Human_KY697327_A/Gainesville/13/2016|2016.967	KY697327	Human	H3N2	H3	N2	USA	NorthernAmerica	America	2016.967	Human
H6N2_Avian_CY014883_A/chicken/New_York/14677-13/1998|1998.151	CY014883	Avian	H6N2	H6	N2	USA	NorthernAmerica	America	1998.151	Dom-gal
H6N1_Avian_CY166349_A/mallard/Wisconsin/11OS3098/2011|2011.732	CY166349	Avian	H6N1	H6	N1	USA	NorthernAmerica	America	2011.732	Wild-ans-short
H1N2_Swine_KX670695_A/swine/Minnesota/A01567671/2015|2015.019	KX670695	Swine	H1N2	H1	N2	USA	NorthernAmerica	America	2015.019	Swine
H1N1_Human_CY065763_A/British_Columbia/GFA0401/2009|2009.285	CY065763	Human	H1N1	H1	N1	Canada	NorthernAmerica	America	2009.285	Human
H7N3_Avian_KY550850_A/American_green-winged_teal/Colorado/AH0026688/2015|2015.090	KY550850	Avian	H7N3	H7	N3	USA	NorthernAmerica	America	2015.09	Wild-ans-long
H7N1_Avian_GQ401159_A/duck/Denmark/53-147-8/2008|2008.312	GQ401159	Avian	H7N1	H7	N1	Denmark	NorthernEurope	Europe	2008.312	Dom-ans
H9N2_Avian_KX598654_A/chicken/Fujian/SIC5/2013|2013.500	KX598654	Avian	H9N2	H9	N2	China	EasternAsia	Asia	2013.5	Dom-gal
H1N2_Swine_MG662648_A/swine/Iowa/A02218429/2017|2017.548	MG662648	Swine	H1N2	H1	N2	USA	NorthernAmerica	America	2017.548	Swine
H1N1_Human_CY125111_A/Bangkok/163/2000|2000.500	CY125111	Human	H1N1	H1	N1	Thailand	SouthEasternAsia	Asia	2000.5	Human
H6N2_Avian_KJ200816_A/duck/Guangdong/S4192/2008|2008.770	KJ200816	Avian	H6N2	H6	N2	China	EasternAsia	Asia	2008.77	Dom-ans
H11N9_Avian_MF147542_A/common_teal/Netherlands/7/2005|2005.953	MF147542	Avian	H11N9	H11	N9	Netherlands	WesternEurope	Europe	2005.953	Wild-ans-long
H1N1_Swine_CY080441_A/swine/QLD/09-02865-07/2009|2009.644	CY080441	Swine	H1N1	H1	N1	Australia	AustraliaNewZealandOceania	Oceania	2009.644	Swine
H2N3_Avian_MG280480_A/mallard_duck/Ohio/16OS0827/2016|2016.573	MG280480	Avian	H2N3	H2	N3	USA	NorthernAmerica	America	2016.573	Wild-ans-short
H11N9_Avian_CY179694_A/duck/Wisconsin/2550/1985|1985.500	CY179694	Avian	H11N9	H11	N9	USA	NorthernAmerica	America	1985.5	Dom-ans
H1N3_Avian_CY120662_A/northern_pintail/California/3466/2010|2010.934	CY120662	Avian	H1N3	H1	N3	USA	NorthernAmerica	America	2010.934	Wild-ans-long
H7N9_Human_KF007117_A/Nanjing/6/2013|2013.274	KF007117	Human	H7N9	H7	N9	China	EasternAsia	Asia	2013.274	Human
H6N6_Avian_CY110591_A/duck/Fujian/1641/2006|2006.123	CY110591	Avian	H6N6	H6	N6	China	EasternAsia	Asia	2006.123	Dom-ans
H3N1_Avian_LC367443_A/duck/Mongolia/62/2013|2013.666	LC367443	Avian	H3N1	H3	N1	Mongolia	EasternAsia	Asia	2013.666	Dom-ans
H5N1_Avian_JX534598_A/wild_duck/Fujian/2/2011|2011.189	JX534598	Avian	H5N1	H5	N1	China	EasternAsia	Asia	2011.189	Wild-ans-short
H1N2_Swine_KX671294_A/swine/Missouri/A02076915/2015|2015.496	KX671294	Swine	H1N2	H1	N2	USA	NorthernAmerica	America	2015.496	Swine
H3N6_Avian_KX121255_A/duck/Hunan/146/2014|2014.866	KX121255	Avian	H3N6	H3	N6	China	EasternAsia	Asia	2014.866	Dom-ans
H1N1_Avian_CY181372_A/green-winged_teal/Wisconsin/585/1983|1983.500	CY181372	Avian	H1N1	H1	N1	USA	NorthernAmerica	America	1983.5	Wild-ans-long
H1N2_Swine_KX772270_A/swine/South_Dakota/A01941705/2015|2015.970	KX772270	Swine	H1N2	H1	N2	USA	NorthernAmerica	America	2015.97	Swine
H5N2_Avian_KU201929_A/Coopers_hawk/Minnesota/198225/2015|2015.282	KU201929	Avian	H5N2	H5	N2	USA	NorthernAmerica	America	2015.282	Wild-other
H3N2_Human_KT842714_A/Maryland/03/2015|2015.126	KT842714	Human	H3N2	H3	N2	USA	NorthernAmerica	America	2015.126	Human
H16N3_Avian_GQ907297_A/black_headed_gull/Mongolia/1756/2006|2006.685	GQ907297	Avian	H16N3	H16	N3	Mongolia	EasternAsia	Asia	2006.685	Wild-other
H1N1_Swine_CY045743_A/swine/USA/1976/1931|1931.500	CY045743	Swine	H1N1	H1	N1	USA	NorthernAmerica	America	1931.5	Swine
H6N1_Avian_CY203336_A/mallard/Maryland/10OS1947/2010|2010.704	CY203336	Avian	H6N1	H6	N1	USA	NorthernAmerica	America	2010.704	Wild-ans-short
H3N2_Human_CY214795_A/Wyoming/02/2017|2017.011	CY214795	Human	H3N2	H3	N2	USA	NorthernAmerica	America	2017.011	Human
H14N7_Avian_MG279946_A/Northern_shoveler/Missouri/16OS6248/2016|2016.970	MG279946	Avian	H14N7	H14	N7	USA	NorthernAmerica	America	2016.97	Wild-ans-short
H9N2_Avian_KC821151_A/chicken/Shandong/sd01/2010|2010.000	KC821151	Avian	H9N2	H9	N2	China	EasternAsia	Asia	2010	Dom-gal
H16N3_Avian_KX977987_A/black-headed_gull/Netherlands/93/2012|2012.540	KX977987	Avian	H16N3	H16	N3	Netherlands	WesternEurope	Europe	2012.54	Wild-other
H5N1_Avian_AM914018_A/domestic_duck/Germany/R1772/2007|2007.500	AM914018	Avian	H5N1	H5	N1	Germany	WesternEurope	Europe	2007.5	Dom-ans
H5N6_Avian_KU143403_A/chicken/Wuhan/WHYJ02/2015|2015.038	KU143403	Avian	H5N6	H5	N6	China	EasternAsia	Asia	2015.038	Dom-gal
H10N7_Avian_CY079359_A/mallard/Illinois/08OS2710/2008|2008.816	CY079359	Avian	H10N7	H10	N7	USA	NorthernAmerica	America	2008.816	Wild-ans-short
H1N1_Human_KX407828_A/Louisiana/06/2016|2016.142	KX407828	Human	H1N1	H1	N1	USA	NorthernAmerica	America	2016.142	Human
H6N2_Avian_CY109307_A/duck/Guizhou/2773/2006|2006.367	CY109307	Avian	H6N2	H6	N2	China	EasternAsia	Asia	2006.367	Dom-ans
H7N7_Avian_KY063805_A/blue-winged_teal/Lousiana/UGAI14-0210/2014|2014.241	KY063805	Avian	H7N7	H7	N7	USA	NorthernAmerica	America	2014.241	Wild-ans-long
H1N1_Human_KC891537_A/Texas/22/2012|2012.153	KC891537	Human	H1N1	H1	N1	USA	NorthernAmerica	America	2012.153	Human
H4N6_Avian_KU161084_A/goose/Jiangsu/S2433/2011|2011.438	KU161084	Avian	H4N6	H4	N6	China	EasternAsia	Asia	2011.438	Dom-ans
H9N2_Avian_KU042311_A/pigeon/Zhejiang/P4/2013|2013.266	KU042311	Avian	H9N2	H9	N2	China	EasternAsia	Asia	2013.266	Wild-other
H5N2_Avian_EU084943_A/Duck/NJ/117228-7/2001|2001.500	EU084943	Avian	H5N2	H5	N2	USA	NorthernAmerica	America	2001.5	Dom-ans
H3N8_Avian_CY102327_A/mallard/Alberta/169/1998|1998.592	CY102327	Avian	H3N8	H3	N8	Canada	NorthernAmerica	America	1998.592	Wild-ans-short
H5N2_Avian_GQ923344_A/mallard/Arkansas/473507-9/2006|2006.500	GQ923344	Avian	H5N2	H5	N2	USA	NorthernAmerica	America	2006.5	Wild-ans-short
H4N6_Avian_KX228211_A/chicken/England/474-016250/2014|2014.392	KX228211	Avian	H4N6	H4	N6	United Kingdom	NorthernEurope	Europe	2014.392	Dom-gal
H3N3_Avian_MG204062_A/duck/Fujian/SD063/2017|2017.200	MG204062	Avian	H3N3	H3	N3	China	EasternAsia	Asia	2017.2	Dom-ans
H7N3_Avian_KY551285_A/American_green-winged_teal/AH0003731/2015|2015.003	KY551285	Avian	H7N3	H7	N3	USA	NorthernAmerica	America	2015.003	Wild-ans-long
H4N6_Avian_KT338342_A/northern_pintail/Alaska/257/2014|2014.710	KT338342	Avian	H4N6	H4	N6	USA	NorthernAmerica	America	2014.71	Wild-ans-long
H14N4_Avian_KY644259_A/blue-winged_teal/Guatemala/CIP049H113-08/2013|2013.025	KY644259	Avian	H14N4	H14	N4	Guatemala	CentralAmerica	America	2013.025	Wild-ans-long
H3N2_Human_CY104087_A/TayNguyen/TN152/2003|2003.712	CY104087	Human	H3N2	H3	N2	Viet Nam	SouthEasternAsia	Asia	2003.712	Human
H5N2_Avian_CY004320_A/mallard_duck/ALB/57/1976|1976.611	CY004320	Avian	H5N2	H5	N2	Canada	NorthernAmerica	America	1976.611	Wild-ans-short
H11N9_Avian_CY186906_A/blue-winged_teal/Ohio/12OS2152/2012|2012.704	CY186906	Avian	H11N9	H11	N9	USA	NorthernAmerica	America	2012.704	Wild-ans-long
H1N2_Swine_GQ229318_A/swine/Hong_Kong/554/2003|2003.310	GQ229318	Swine	H1N2	H1	N2	Hong Kong	EasternAsia	Asia	2003.31	Swine
H3N2_Human_CY002275_A/Memphis/24/1995|1995.500	CY002275	Human	H3N2	H3	N2	USA	NorthernAmerica	America	1995.5	Human
H11N9_Avian_CY129073_A/American_black_duck/New_Brunswick/02519/2007|2007.715	CY129073	Avian	H11N9	H11	N9	Canada	NorthernAmerica	America	2007.715	Wild-ans-short
H7N3_Avian_CY144694_A/ruddy_turnstone/New_Jersey/AI06-179/2006|2006.373	CY144694	Avian	H7N3	H7	N3	USA	NorthernAmerica	America	2006.373	Wild-other
H3N2_Human_CY121515_A/Nepal/921/2006|2006.500	CY121515	Human	H3N2	H3	N2	Nepal	SouthernAsia	Asia	2006.5	Human
H12N7_Avian_CY144263_A/ruddy_turnstone/Delaware/471599/2001|2001.500	CY144263	Avian	H12N7	H12	N7	USA	NorthernAmerica	America	2001.5	Wild-other
H1N1_Swine_CY099298_A/swine/Illinois/01917/2007|2007.932	CY099298	Swine	H1N1	H1	N1	USA	NorthernAmerica	America	2007.932	Swine
H9N2_Avian_KM113286_A/chicken/Guangdong/C1122/2011|2011.214	KM113286	Avian	H9N2	H9	N2	China	EasternAsia	Asia	2011.214	Dom-gal
H4N2_Avian_CY094672_A/mallard/California/5192/2009|2009.567	CY094672	Avian	H4N2	H4	N2	USA	NorthernAmerica	America	2009.567	Wild-ans-short
H13N8_Avian_KX978516_A/black-headed_gull/Netherlands/10/2013|2013.545	KX978516	Avian	H13N8	H13	N8	Netherlands	WesternEurope	Europe	2013.545	Wild-other
H6N1_Avian_CY077121_A/shorebird/Delaware_Bay/255/2006|2006.386	CY077121	Avian	H6N1	H6	N1	USA	NorthernAmerica	America	2006.386	Wild-other
H9N1_Avian_CY185524_A/black-headed_gull/Georgia/2/2011|2011.296	CY185524	Avian	H9N1	H9	N1	Georgia	WesternAsia	Asia	2011.296	Wild-other
H2N2_Avian_CY121970_A/mallard/Netherlands/31/2006|2006.500	CY121970	Avian	H2N2	H2	N2	Netherlands	WesternEurope	Europe	2006.5	Wild-ans-short
H3N2_Swine_CY158748_A/swine/Saskatchewan/02903/2009|2009.729	CY158748	Swine	H3N2	H3	N2	Canada	NorthernAmerica	America	2009.729	Swine
H1N2_Swine_KX670675_A/swine/South_Dakota/A01823237/2015|2015.477	KX670675	Swine	H1N2	H1	N2	USA	NorthernAmerica	America	2015.477	Swine
H6N2_Avian_KY284370_A/mallard/Ohio/15OS4208/2015|2015.616	KY284370	Avian	H6N2	H6	N2	USA	NorthernAmerica	America	2015.616	Wild-ans-short
H3N6_Avian_CY203704_A/mallard/Maryland/06OS1207/2006|2006.597	CY203704	Avian	H3N6	H3	N6	USA	NorthernAmerica	America	2006.597	Wild-ans-short
H6N1_Avian_CY145982_A/ruddy_turnstone/New_Jersey/AI09-377/2009|2009.364	CY145982	Avian	H6N1	H6	N1	USA	NorthernAmerica	America	2009.364	Wild-other
H9N2_Avian_KP865770_A/chicken/Guangdong/C76/2012|2012.918	KP865770	Avian	H9N2	H9	N2	China	EasternAsia	Asia	2012.918	Dom-gal
H3N2_Human_CY113408_A/Atlanta/211/1989|1989.500	CY113408	Human	H3N2	H3	N2	USA	NorthernAmerica	America	1989.5	Human
H5N2_Avian_KX838900_A/mallard/Alaska/AH0088535/2016|2016.611	KX838900	Avian	H5N2	H5	N2	USA	NorthernAmerica	America	2016.611	Wild-ans-short
H11N2_Avian_CY096625_A/blue-winged_teal/Guatemala/CIP049-10/2009|2009.860	CY096625	Avian	H11N2	H11	N2	Guatemala	CentralAmerica	America	2009.86	Wild-ans-long
H1N1_Swine_KR699973_A/swine/Belgium/Faimes-628/2010|2010.953	KR699973	Swine	H1N1	H1	N1	Belgium	WesternEurope	Europe	2010.953	Swine
H1N1_Swine_KM029696_A/swine/Guangdong/NS2541/2012|2012.564	KM029696	Swine	H1N1	H1	N1	China	EasternAsia	Asia	2012.564	Swine
H3N1_Swine_KC471442_A/swine/Korea/CY03-13/2012|2012.175	KC471442	Swine	H3N1	H3	N1	South Korea	EasternAsia	Asia	2012.175	Swine
H6N3_Avian_CY004205_A/mallard_duck/ALB/76/1985|1985.614	CY004205	Avian	H6N3	H6	N3	Canada	NorthernAmerica	America	1985.614	Wild-ans-short
H3N8_Equine_CY032296_A/equine/Sao_Paulo/6/1963|1963.500	CY032296	Equine	H3N8	H3	N8	Brazil	SouthernAmerica	America	1963.5	Equine
H16N3_Avian_CY213730_A/glaucous-winged_gull/Southcentral_Alaska/13MB02558/2013|2013.660	CY213730	Avian	H16N3	H16	N3	USA	NorthernAmerica	America	2013.66	Wild-other
H1N1_Human_CY053010_A/Houston/5H/2009|2009.378	CY053010	Human	H1N1	H1	N1	USA	NorthernAmerica	America	2009.378	Human
H9N2_Avian_MH135470_A/chicken/Bangladesh/33386/2017|2017.625	MH135470	Avian	H9N2	H9	N2	Bangladesh	SouthernAsia	Asia	2017.625	Dom-gal
H3N2_Human_KX417033_A/Missouri/13/2016|2016.318	KX417033	Human	H3N2	H3	N2	USA	NorthernAmerica	America	2016.318	Human
H3N2_Human_KX412422_A/Louisiana/06/2015|2015.836	KX412422	Human	H3N2	H3	N2	USA	NorthernAmerica	America	2015.836	Human
H6N5_Avian_KY575213_A/green_winged_teal/Mexico-Sonora/829/2009|2009.025	KY575213	Avian	H6N5	H6	N5	Mexico	CentralAmerica	America	2009.025	Wild-ans-long
H3N2_Human_KX414682_A/Oregon/04/2016|2016.088	KX414682	Human	H3N2	H3	N2	USA	NorthernAmerica	America	2016.088	Human
H1N1_Swine_CY158316_A/swine/North_Carolina/SG1334/2009|2009.052	CY158316	Swine	H1N1	H1	N1	USA	NorthernAmerica	America	2009.052	Swine
H1N2_Swine_CY086897_A/swine/North_Carolina/226125/2010|2010.685	CY086897	Swine	H1N2	H1	N2	USA	NorthernAmerica	America	2010.685	Swine
H7N7_Avian_KY551317_A/mallard/Idaho/AH0011522/2015|2015.608	KY551317	Avian	H7N7	H7	N7	USA	NorthernAmerica	America	2015.608	Wild-ans-short
H7N3_Avian_KY550889_A/American_green-winged_teal/Indiana/AH0029607/2015|2015.830	KY550889	Avian	H7N3	H7	N3	USA	NorthernAmerica	America	2015.83	Wild-ans-long
H6N2_Avian_EF592496_A/mallard/SanJiang/151/2006|2006.500	EF592496	Avian	H6N2	H6	N2	China	EasternAsia	Asia	2006.5	Wild-ans-short
H1N2_Swine_KR859457_A/swine/Illinois/A01047045/2010|2010.910	KR859457	Swine	H1N2	H1	N2	USA	NorthernAmerica	America	2010.91	Swine
H3N6_Avian_CY144638_A/ruddy_turnstone/New_Jersey/1321394/2005|2005.386	CY144638	Avian	H3N6	H3	N6	USA	NorthernAmerica	America	2005.386	Wild-other
H1N2_Swine_MF194891_A/swine/Minnesota/MT_12_07_2083/2012|2012.216	MF194891	Swine	H1N2	H1	N2	USA	NorthernAmerica	America	2012.216	Swine
H4N6_Avian_CY164507_A/mallard/Sweden/5811/2005|2005.849	CY164507	Avian	H4N6	H4	N6	Sweden	NorthernEurope	Europe	2005.849	Wild-ans-short
H3N2_Canine_FJ560887_A/canine/Korea/GCVP01/2007|2007.367	FJ560887	Canine	H3N2	H3	N2	South Korea	EasternAsia	Asia	2007.367	Canine
H1N1_Swine_KJ889325_A/swine/Netherlands/25/1980|1980.500	KJ889325	Swine	H1N1	H1	N1	Netherlands	WesternEurope	Europe	1980.5	Swine
H3N2_Human_CY121160_A/England/42/1972|1972.500	CY121160	Human	H3N2	H3	N2	United Kingdom	NorthernEurope	Europe	1972.5	Human
H3N2_Swine_KY401789_A/swine/Iowa/A01944136/2015|2015.740	KY401789	Swine	H3N2	H3	N2	USA	NorthernAmerica	America	2015.74	Swine
H7N2_Avian_CY031031_A/duck/Italy/4609/2003|2003.500	CY031031	Avian	H7N2	H7	N2	Italy	SouthernEurope	Europe	2003.5	Dom-ans
H6N2_Avian_CY095255_A/duck/Egypt/053/2005|2005.096	CY095255	Avian	H6N2	H6	N2	Egypt	NorthernAfrica	Africa	2005.096	Dom-ans
H3N2_Human_CY261488_A/North_Dakota/29/2017|2017.901	CY261488	Human	H3N2	H3	N2	USA	NorthernAmerica	America	2017.901	Human
H12N5_Avian_CY203864_A/mallard/Maryland/09OS1083/2009|2009.578	CY203864	Avian	H12N5	H12	N5	USA	NorthernAmerica	America	2009.578	Wild-ans-short
H5N1_Avian_FJ032002_A/mallard/ON/499/2005|2005.871	FJ032002	Avian	H5N1	H5	N1	Canada	NorthernAmerica	America	2005.871	Wild-ans-short
H3N2_Swine_CY159132_A/swine/Nebraska/00188/2003|2003.753	CY159132	Swine	H3N2	H3	N2	USA	NorthernAmerica	America	2003.753	Swine
H1N2_Swine_AB600855_A/swine/Niigata/729/2004|2004.500	AB600855	Swine	H1N2	H1	N2	Japan	EasternAsia	Asia	2004.5	Swine
H7N9_Avian_KY751159_A/chicken/Guangdong/GD20/2017|2017.014	KY751159	Avian	H7N9	H7	N9	China	EasternAsia	Asia	2017.014	Dom-gal
H3N6_Avian_CY186882_A/blue-winged_teal/Ohio/12OS2229/2012|2012.682	CY186882	Avian	H3N6	H3	N6	USA	NorthernAmerica	America	2012.682	Wild-ans-long
H5N2_Avian_EU743022_A/chicken/NJ/17169/1993|1993.500	EU743022	Avian	H5N2	H5	N2	USA	NorthernAmerica	America	1993.5	Dom-gal
H3N6_Avian_CY049781_A/garganey/Altai/1216/2007|2007.704	CY049781	Avian	H3N6	H3	N6	Russia	EasternEurope	Europe	2007.704	Wild-ans-short
H1N1_Human_CY096605_A/Cambridge/INS528/2010|2010.216	CY096605	Human	H1N1	H1	N1	USA	NorthernAmerica	America	2010.216	Human
H3N2_Swine_CY157618_A/swine/Oklahoma/00153/2003|2003.712	CY157618	Swine	H3N2	H3	N2	USA	NorthernAmerica	America	2003.712	Swine
H3N2_Swine_MF045251_A/swine/Nebraska/A01781225/2016|2016.685	MF045251	Swine	H3N2	H3	N2	USA	NorthernAmerica	America	2016.685	Swine
H2N3_Avian_CY079495_A/mallard/Wisconsin/08OS2844/2008|2008.830	CY079495	Avian	H2N3	H2	N3	USA	NorthernAmerica	America	2008.83	Wild-ans-short
H3N2_Avian_CY179774_A/mallard/Wisconsin/31/1975|1975.500	CY179774	Avian	H3N2	H3	N2	USA	NorthernAmerica	America	1975.5	Wild-ans-short
H5N1_Avian_FM177136_A/chicken/Germany/R3294/2007|2007.500	FM177136	Avian	H5N1	H5	N1	Germany	WesternEurope	Europe	2007.5	Dom-gal
H5N1_Avian_AB523776_A/common_goldeneye/Mongolia/X60/2009|2009.534	AB523776	Avian	H5N1	H5	N1	Mongolia	EasternAsia	Asia	2009.534	Wild-ans-short
H11N9_Avian_CY130073_A/duck/Memphis/546/1974|1974.500	CY130073	Avian	H11N9	H11	N9	USA	NorthernAmerica	America	1974.5	Dom-ans
H4N6_Avian_CY181128_A/blue-winged_teal/Wisconsin/19/1974|1974.500	CY181128	Avian	H4N6	H4	N6	USA	NorthernAmerica	America	1974.5	Wild-ans-long
H1N1_Swine_EU004443_A/swine/Tianjin/01/2004|2004.500	EU004443	Swine	H1N1	H1	N1	China	EasternAsia	Asia	2004.5	Swine
H2N1_Avian_CY117520_A/shorebird/Delaware_Bay/122/1997|1997.364	CY117520	Avian	H2N1	H2	N1	USA	NorthernAmerica	America	1997.364	Wild-other
H3N2_Human_CY113328_A/Netherlands/330/1985|1985.000	CY113328	Human	H3N2	H3	N2	Netherlands	WesternEurope	Europe	1985	Human
H3N3_Avian_KY673176_A/blue-winged_teal/Guatemala/CIP049H105-08/2011|2011.934	KY673176	Avian	H3N3	H3	N3	Guatemala	CentralAmerica	America	2011.934	Wild-ans-long
H1N1_Human_CY021728_A/Memphis/1/1984|1984.500	CY021728	Human	H1N1	H1	N1	USA	NorthernAmerica	America	1984.5	Human
H1N2_Swine_KM489597_A/swine/Ontario/68/2012|2012.773	KM489597	Swine	H1N2	H1	N2	Canada	NorthernAmerica	America	2012.773	Swine
H1N1_Human_MH079726_A/Nebraska/05/2018|2018.058	MH079726	Human	H1N1	H1	N1	USA	NorthernAmerica	America	2018.058	Human
H5N2_Avian_GQ923192_A/American_wigeon/Iowa/463993/2006|2006.500	GQ923192	Avian	H5N2	H5	N2	USA	NorthernAmerica	America	2006.5	Wild-ans-long
H11N6_Avian_CY144606_A/ruddy_turnstone/New_Jersey/1321416/2005|2005.397	CY144606	Avian	H11N6	H11	N6	USA	NorthernAmerica	America	2005.397	Wild-other
H4N6_Avian_CY141004_A/blue-winged_teal/Louisiana/AI09-5291/2009|2009.871	CY141004	Avian	H4N6	H4	N6	USA	NorthernAmerica	America	2009.871	Wild-ans-long
H7N6_Avian_GU186477_A/Northern_shoveler/NC/6412-052/2005|2005.500	GU186477	Avian	H7N6	H7	N6	USA	NorthernAmerica	America	2005.5	Wild-ans-short
H3N2_Human_CY019910_A/Albany/19/1968|1968.500	CY019910	Human	H3N2	H3	N2	USA	NorthernAmerica	America	1968.5	Human
H3N2_Human_CY233417_A/Michigan/43/2017|2017.195	CY233417	Human	H3N2	H3	N2	USA	NorthernAmerica	America	2017.195	Human
H5N1_Avian_HM006752_A/Chicken/Laos/Xaythiani-26/2006|2006.500	HM006752	Avian	H5N1	H5	N1	Laos	SouthEasternAsia	Asia	2006.5	Dom-gal
H7N9_Avian_KJ395959_A/chicken/Guangdong/G1/2013|2013.340	KJ395959	Avian	H7N9	H7	N9	China	EasternAsia	Asia	2013.34	Dom-gal
H3N2_Human_CY037626_A/Florida/UR07-0146/2008|2008.186	CY037626	Human	H3N2	H3	N2	USA	NorthernAmerica	America	2008.186	Human
H6N2_Avian_KY415742_A/duck/Hubei/ZYSYG7/2015|2015.888	KY415742	Avian	H6N2	H6	N2	China	EasternAsia	Asia	2015.888	Dom-ans
H3N1_Swine_KT374267_A/swine/Iowa/A01555108/2014|2014.882	KT374267	Swine	H3N1	H3	N1	USA	NorthernAmerica	America	2014.882	Swine
H2N9_Avian_CY184256_A/mallard/Sweden/101120/2009|2009.841	CY184256	Avian	H2N9	H2	N9	Sweden	NorthernEurope	Europe	2009.841	Wild-ans-short
H4N6_Avian_CY235101_A/cinnamon_teal/Idaho/UGAI16-1861/2016|2016.619	CY235101	Avian	H4N6	H4	N6	USA	NorthernAmerica	America	2016.619	Wild-ans-short
H3N8_Avian_CY143695_A/mallard/Interior_Alaska/10BM09158R0/2010|2010.595	CY143695	Avian	H3N8	H3	N8	USA	NorthernAmerica	America	2010.595	Wild-ans-short
H7N2_Avian_EU742891_A/chicken/FL/90348-4/2001|2001.500	EU742891	Avian	H7N2	H7	N2	USA	NorthernAmerica	America	2001.5	Dom-gal
H4N6_Avian_CY145340_A/ruddy_turnstone/Delaware/Sg-00541/2008|2008.411	CY145340	Avian	H4N6	H4	N6	USA	NorthernAmerica	America	2008.411	Wild-other
H3N2_Swine_MF099339_A/swine/Chile/33/2014|2014.551	MF099339	Swine	H3N2	H3	N2	Chile	SouthernAmerica	America	2014.551	Swine
H3N2_Human_CY050567_A/New_York/3104/2009|2009.323	CY050567	Human	H3N2	H3	N2	USA	NorthernAmerica	America	2009.323	Human
H1N1_Avian_CY076136_A/mallard/California/20385-004/2007|2007.592	CY076136	Avian	H1N1	H1	N1	USA	NorthernAmerica	America	2007.592	Wild-ans-short
H6N8_Avian_CY096062_A/rosy-billed_pochard/Argentina/CIP051-269/2007|2007.362	CY096062	Avian	H6N8	H6	N8	Argentina	SouthernAmerica	America	2007.362	Wild-ans-short
H7N8_Avian_MH458923_A/Duck/Hubei/HF5/2017|2017.318	MH458923	Avian	H7N8	H7	N8	China	EasternAsia	Asia	2017.318	Dom-ans
H5N3_Avian_LC371803_A/duck/Hokkaido/167/2007|2007.827	LC371803	Avian	H5N3	H5	N3	Japan	EasternAsia	Asia	2007.827	Dom-ans
H1N2_Swine_KC866551_A/swine/Kentucky/12TOSU1155/2012|2012.844	KC866551	Swine	H1N2	H1	N2	USA	NorthernAmerica	America	2012.844	Swine
H11N2_Avian_CY127344_A/shorebird/Delaware_Bay/29/1996|1996.364	CY127344	Avian	H11N2	H11	N2	USA	NorthernAmerica	America	1996.364	Wild-other
H1N1_Swine_KP404333_A/swine/Hunan/951/2013|2013.038	KP404333	Swine	H1N1	H1	N1	China	EasternAsia	Asia	2013.038	Swine
H1N1_Swine_HQ695987_A/swine/Jangsu/504/2010|2010.038	HQ695987	Swine	H1N1	H1	N1	China	EasternAsia	Asia	2010.038	Swine
H5N1_Avian_KY926756_A/chicken/Cameroon/16VIR3791-16/2016|2016.449	KY926756	Avian	H5N1	H5	N1	Cameroon	CentralAfrica	Africa	2016.449	Dom-gal
H4N6_Avian_CY103149_A/mallard/Alberta/258/2006|2006.603	CY103149	Avian	H4N6	H4	N6	Canada	NorthernAmerica	America	2006.603	Wild-ans-short
H10N8_Avian_KP862038_A/duck/Hunan/S4280/2009|2009.937	KP862038	Avian	H10N8	H10	N8	China	EasternAsia	Asia	2009.937	Dom-ans
H13N6_Avian_CY125304_A/black-legged_kittiwake/Quebec/02838-1/2009|2009.627	CY125304	Avian	H13N6	H13	N6	Canada	NorthernAmerica	America	2009.627	Wild-other
H4N8_Avian_CY038371_A/northern_pintail/Interior_Alaska/2/2007|2007.682	CY038371	Avian	H4N8	H4	N8	USA	NorthernAmerica	America	2007.682	Wild-ans-long
H10N7_Avian_CY204765_A/mallard/Maryland/13OS3318/2014|2014.477	CY204765	Avian	H10N7	H10	N7	USA	NorthernAmerica	America	2014.477	Wild-ans-short
H3N2_Human_KM070006_A/Singapore/H2013-422a/2013|2013.419	KM070006	Human	H3N2	H3	N2	Singapore	SouthEasternAsia	Asia	2013.419	Human
H6N6_Avian_KU050782_A/chicken/Zhejiang/727009/2014|2014.567	KU050782	Avian	H6N6	H6	N6	China	EasternAsia	Asia	2014.567	Dom-gal
H3N2_Human_CY243528_A/Alaska/28/2017|2017.425	CY243528	Human	H3N2	H3	N2	USA	NorthernAmerica	America	2017.425	Human
H1N1_Human_KX408132_A/New_Mexico/31/2015|2015.986	KX408132	Human	H1N1	H1	N1	USA	NorthernAmerica	America	2015.986	Human
H1N1_Avian_CY140642_A/mallard/Minnesota/AI09-1678/2009|2009.567	CY140642	Avian	H1N1	H1	N1	USA	NorthernAmerica	America	2009.567	Wild-ans-short
H3N2_Swine_CY246068_A/swine/British_Columbia/SD0132/2016|2016.033	CY246068	Swine	H3N2	H3	N2	Canada	NorthernAmerica	America	2016.033	Swine
H5N6_Swine_KT313405_A/swine/Guangdong/1/2014|2014.460	KT313405	Swine	H5N6	H5	N6	China	EasternAsia	Asia	2014.46	Swine
H1N2_Swine_MF872821_A/swine/Spain/45700-1/2016|2016.879	MF872821	Swine	H1N2	H1	N2	Spain	SouthernEurope	Europe	2016.879	Swine
H11N2_Avian_CY166803_A/northern_shoveler/Mississippi/11OS6077/2011|2011.940	CY166803	Avian	H11N2	H11	N2	USA	NorthernAmerica	America	2011.94	Wild-ans-short
H4N8_Avian_CY140272_A/mallard/Minnesota/Sg-00616/2008|2008.573	CY140272	Avian	H4N8	H4	N8	USA	NorthernAmerica	America	2008.573	Wild-ans-short
H3N2_Human_KT837431_A/Maine/05/2014|2014.784	KT837431	Human	H3N2	H3	N2	USA	NorthernAmerica	America	2014.784	Human
H5N2_Avian_KU143390_A/chicken/Wuhan/WHJF/2014|2014.953	KU143390	Avian	H5N2	H5	N2	China	EasternAsia	Asia	2014.953	Dom-gal
H3N2_Human_CY113752_A/Netherlands/938/1991|1991.964	CY113752	Human	H3N2	H3	N2	Netherlands	WesternEurope	Europe	1991.964	Human
H6N1_Avian_DQ376731_A/chicken/Taiwan/ns2/99|1999.500	DQ376731	Avian	H6N1	H6	N1	Taiwan	EasternAsia	Asia	1999.5	Dom-gal
H1N1_Human_KC881666_A/North_Carolina/09/2011|2011.052	KC881666	Human	H1N1	H1	N1	USA	NorthernAmerica	America	2011.052	Human
H1N1_Avian_CY004541_A/blue-winged_teal/Alberta/141/1992|1992.915	CY004541	Avian	H1N1	H1	N1	Canada	NorthernAmerica	America	1992.915	Wild-ans-long
H3N8_Avian_KX978728_A/mallard_duck/Netherlands/30/2010|2010.721	KX978728	Avian	H3N8	H3	N8	Netherlands	WesternEurope	Europe	2010.721	Wild-ans-short
H4N6_Avian_KY828668_A/mallard/California/UCD360/2014|2014.611	KY828668	Avian	H4N6	H4	N6	USA	NorthernAmerica	America	2014.611	Wild-ans-short
H6N5_Avian_CY144368_A/red_knot/New_Jersey/828235/2001|2001.500	CY144368	Avian	H6N5	H6	N5	USA	NorthernAmerica	America	2001.5	Wild-other
H9N2_Avian_KY983113_A/northern_pintail/California/HS050B/2015|2015.819	KY983113	Avian	H9N2	H9	N2	USA	NorthernAmerica	America	2015.819	Wild-ans-long
H3N8_Avian_CY028639_A/black_duck/Perth/699/1978|1978.068	CY028639	Avian	H3N8	H3	N8	Australia	AustraliaNewZealandOceania	Oceania	1978.068	Wild-ans-short
H1N1_Human_CY026862_A/North_Carolina/UR06-0099/2007|2007.077	CY026862	Human	H1N1	H1	N1	USA	NorthernAmerica	America	2007.077	Human
H6N2_Avian_KT266951_A/goose/Guangxi/115/2012|2012.244	KT266951	Avian	H6N2	H6	N2	China	EasternAsia	Asia	2012.244	Dom-ans
H1N1_Human_CY061581_A/Texas/JMS401/2010|2010.005	CY061581	Human	H1N1	H1	N1	USA	NorthernAmerica	America	2010.005	Human
H3N2_Human_KT839696_A/Illinois/09/2014|2014.915	KT839696	Human	H3N2	H3	N2	USA	NorthernAmerica	America	2014.915	Human
H10N7_Avian_CY139380_A/mallard-black_duck_hybrid/New_Brunswick/00904/2010|2010.701	CY139380	Avian	H10N7	H10	N7	Canada	NorthernAmerica	America	2010.701	Wild-ans-short
H11N9_Avian_CY180687_A/mallard/Wisconsin/477/1976|1976.500	CY180687	Avian	H11N9	H11	N9	USA	NorthernAmerica	America	1976.5	Wild-ans-short
H1N1_Human_CY250164_A/Michigan/290/2017|2017.721	CY250164	Human	H1N1	H1	N1	USA	NorthernAmerica	America	2017.721	Human
H10N7_Avian_KX979445_A/mallard_duck/Netherlands/22/2010|2010.682	KX979445	Avian	H10N7	H10	N7	Netherlands	WesternEurope	Europe	2010.682	Wild-ans-short
H4N6_Avian_JX454701_A/wild_duck/Korea/CSM20-5/2009|2009.871	JX454701	Avian	H4N6	H4	N6	South Korea	EasternAsia	Asia	2009.871	Wild-ans-short
H3N2_Human_CY003715_A/Hong_Kong/14/1992|1992.500	CY003715	Human	H3N2	H3	N2	Hong Kong	EasternAsia	Asia	1992.5	Human
H3N2_Human_CY022312_A/Memphis/104/1976|1976.500	CY022312	Human	H3N2	H3	N2	USA	NorthernAmerica	America	1976.5	Human
H5N1_Avian_KU201857_A/American_wigeon/Washington/196336/2015|2015.003	KU201857	Avian	H5N1	H5	N1	USA	NorthernAmerica	America	2015.003	Wild-ans-long
H1N2_Swine_KR700696_A/swine/England/90276/2011|2011.622	KR700696	Swine	H1N2	H1	N2	United Kingdom	NorthernEurope	Europe	2011.622	Swine
H16N3_Avian_CY125609_A/mallard/Quebec/02916-1/2009|2009.627	CY125609	Avian	H16N3	H16	N3	Canada	NorthernAmerica	America	2009.627	Wild-ans-short
H1N1_Human_KX915685_A/Wyoming/24/2016|2016.299	KX915685	Human	H1N1	H1	N1	USA	NorthernAmerica	America	2016.299	Human
H6N1_Avian_CY133880_A/American_wigeon/California/2423/2010|2010.808	CY133880	Avian	H6N1	H6	N1	USA	NorthernAmerica	America	2010.808	Wild-ans-long
H1N1_Swine_MF919801_A/swine/Minnesota/MT_13_01_S17/2013|2013.044	MF919801	Swine	H1N1	H1	N1	USA	NorthernAmerica	America	2013.044	Swine
H7N9_Avian_KY751154_A/chicken/Liaoning/LN1/2016|2016.022	KY751154	Avian	H7N9	H7	N9	China	EasternAsia	Asia	2016.022	Dom-gal
H1N1_Human_CY009335_A/Fort_Warren/1/1950|1950.500	CY009335	Human	H1N1	H1	N1	USA	NorthernAmerica	America	1950.5	Human
H3N2_Human_CY216034_A/Georgia/04/2017|2017.022	CY216034	Human	H3N2	H3	N2	USA	NorthernAmerica	America	2017.022	Human
H3N2_Human_CY022528_A/Auckland/602/2001|2001.630	CY022528	Human	H3N2	H3	N2	New Zealand	AustraliaNewZealandOceania	Oceania	2001.63	Human
H11N2_Avian_CY060324_A/mallard/Sweden/55/2002|2002.874	CY060324	Avian	H11N2	H11	N2	Sweden	NorthernEurope	Europe	2002.874	Wild-ans-short
H10N7_Avian_CY146411_A/ruddy_turnstone/New_Jersey/AI09-1336/2009|2009.408	CY146411	Avian	H10N7	H10	N7	USA	NorthernAmerica	America	2009.408	Wild-other
H9N2_Avian_MF673352_A/chicken/Jordan/56/2003|2003.173	MF673352	Avian	H9N2	H9	N2	Jordan	WesternAsia	Asia	2003.173	Dom-gal
H5N8_Avian_MH107218_A/Cygnus_olor/Belgium/2967/2017|2017.216	MH107218	Avian	H5N8	H5	N8	Belgium	WesternEurope	Europe	2017.216	Wild-ans-short
H7N7_Avian_CY024781_A/starling/Victoria/1985|1985.500	CY024781	Avian	H7N7	H7	N7	Australia	AustraliaNewZealandOceania	Oceania	1985.5	Wild-other
H2N7_Avian_CY117432_A/sanderling/New_Jersey/756/1986|1986.359	CY117432	Avian	H2N7	H2	N7	USA	NorthernAmerica	America	1986.359	Wild-other
H9N2_Avian_KY983206_A/northern_pintail/California/HS050A/2015|2015.819	KY983206	Avian	H9N2	H9	N2	USA	NorthernAmerica	America	2015.819	Wild-ans-long
H2N2_Human_CY125857_A/England/1/1961|1961.500	CY125857	Human	H2N2	H2	N2	United Kingdom	NorthernEurope	Europe	1961.5	Human
H9N2_Avian_KY415772_A/duck/Ganzhou/GZ188/2016|2016.071	KY415772	Avian	H9N2	H9	N2	China	EasternAsia	Asia	2016.071	Dom-ans
H1N1_Human_GQ160528_A/Tennessee/05/2009|2009.321	GQ160528	Human	H1N1	H1	N1	USA	NorthernAmerica	America	2009.321	Human
H1N1_Human_CY176757_A/Cologne/INS3_686/2011|2011.123	CY176757	Human	H1N1	H1	N1	Germany	WesternEurope	Europe	2011.123	Human
H7N3_Avian_KU290095_A/mallard/New_York/A00723392/2009|2009.945	KU290095	Avian	H7N3	H7	N3	USA	NorthernAmerica	America	2009.945	Wild-ans-short
H5N1_Avian_AB478030_A/village_chicken/Kyaing_Tong/2433/2007|2007.500	AB478030	Avian	H5N1	H5	N1	Myanmar	SouthEasternAsia	Asia	2007.5	Dom-gal
H12N8_Avian_CY203664_A/mallard/Maryland/06OS480/2006|2006.463	CY203664	Avian	H12N8	H12	N8	USA	NorthernAmerica	America	2006.463	Wild-ans-short
H5N1_Avian_KX160181_A/chicken/Liaoning/S4092/2011|2011.860	KX160181	Avian	H5N1	H5	N1	China	EasternAsia	Asia	2011.86	Dom-gal
H5N6_Avian_CY177428_A/mallard/California/1500P/2013|2013.575	CY177428	Avian	H5N6	H5	N6	USA	NorthernAmerica	America	2013.575	Wild-ans-short
H7N8_Avian_KF259797_A/duck/Jiangxi/9631/2009|2009.500	KF259797	Avian	H7N8	H7	N8	China	EasternAsia	Asia	2009.5	Dom-ans
H9N2_Avian_KF259846_A/chicken/Hong_Kong/NT286/2007|2007.500	KF259846	Avian	H9N2	H9	N2	Hong Kong	EasternAsia	Asia	2007.5	Dom-gal
H3N2_Human_KT836167_A/Missouri/09/2015|2015.063	KT836167	Human	H3N2	H3	N2	USA	NorthernAmerica	America	2015.063	Human
H4N6_Avian_CY164387_A/mallard/Sweden/3272/2003|2003.674	CY164387	Avian	H4N6	H4	N6	Sweden	NorthernEurope	Europe	2003.674	Wild-ans-short
H1N1_Swine_JX045998_A/swine/Illinois/A01049981/2011|2011.373	JX045998	Swine	H1N1	H1	N1	USA	NorthernAmerica	America	2011.373	Swine
H4N6_Avian_CY206026_A/blue-winged_teal/Texas/AI11-3691/2011|2011.696	CY206026	Avian	H4N6	H4	N6	USA	NorthernAmerica	America	2011.696	Wild-ans-long
H3N8_Equine_CY032312_A/equine/Santa_Fe/1/1985|1985.500	CY032312	Equine	H3N8	H3	N8	USA	NorthernAmerica	America	1985.5	Equine
H3N2_Human_KY925402_A/Soledade/LACENRS-820/2011|2011.518	KY925402	Human	H3N2	H3	N2	Brazil	SouthernAmerica	America	2011.518	Human
H3N2_Swine_CY045552_A/swine/Oklahoma/001142/2009|2009.500	CY045552	Swine	H3N2	H3	N2	USA	NorthernAmerica	America	2009.5	Swine
H1N2_Swine_KT306806_A/swine/Oklahoma/A01290898/2013|2013.885	KT306806	Swine	H1N2	H1	N2	USA	NorthernAmerica	America	2013.885	Swine
H3N2_Swine_MF373325_A/swine/Indiana/A01672517/2017|2017.052	MF373325	Swine	H3N2	H3	N2	USA	NorthernAmerica	America	2017.052	Swine
H7N1_Avian_CY139932_A/blue-winged_teal/Texas/578575/2002|2002.500	CY139932	Avian	H7N1	H7	N1	USA	NorthernAmerica	America	2002.5	Wild-ans-long
H5N3_Avian_CY096721_A/blue-winged_teal/Guatemala/CIP049-09/2010|2010.082	CY096721	Avian	H5N3	H5	N3	Guatemala	CentralAmerica	America	2010.082	Wild-ans-long
H3N2_Human_CY088159_A/England/470/2003|2003.844	CY088159	Human	H3N2	H3	N2	United Kingdom	NorthernEurope	Europe	2003.844	Human
H1N1_Human_CY066874_A/District_of_Columbia/INS228/2009|2009.866	CY066874	Human	H1N1	H1	N1	USA	NorthernAmerica	America	2009.866	Human
H1N1_Human_CY176709_A/Minneapolis/INS3_675/2012|2012.156	CY176709	Human	H1N1	H1	N1	USA	NorthernAmerica	America	2012.156	Human
H4N6_Avian_CY092164_A/duck/Western_Australia/8108/1984|1984.500	CY092164	Avian	H4N6	H4	N6	Australia	AustraliaNewZealandOceania	Oceania	1984.5	Dom-ans
H3N2_Human_KT838246_A/Washington/20/2014|2014.773	KT838246	Human	H3N2	H3	N2	USA	NorthernAmerica	America	2014.773	Human
H9N2_Avian_KF768185_A/chicken/Guangxi/066C10/2010|2010.438	KF768185	Avian	H9N2	H9	N2	China	EasternAsia	Asia	2010.438	Dom-gal
H5N1_Avian_CY036246_A/grey_heron/Hong_Kong/1046/2008|2008.500	CY036246	Avian	H5N1	H5	N1	Hong Kong	EasternAsia	Asia	2008.5	Wild-other
H3N2_Swine_CY195025_A/swine/Maryland/D0384/2013|2013.910	CY195025	Swine	H3N2	H3	N2	USA	NorthernAmerica	America	2013.91	Swine
H4N9_Avian_CY125576_A/blue-winged_teal/Prince_Edward_Island/03910/2009|2009.630	CY125576	Avian	H4N9	H4	N9	Canada	NorthernAmerica	America	2009.63	Wild-ans-long
H4N6_Avian_CY145057_A/ruddy_turnstone/New_Jersey/Sg-00494/2008|2008.375	CY145057	Avian	H4N6	H4	N6	USA	NorthernAmerica	America	2008.375	Wild-other
H9N2_Avian_KM519966_A/chicken/India/80998/2008|2008.030	KM519966	Avian	H9N2	H9	N2	India	SouthernAsia	Asia	2008.03	Dom-gal
H5N2_Avian_JQ041405_A/duck/Eastern_China/1111/2011|2011.038	JQ041405	Avian	H5N2	H5	N2	China	EasternAsia	Asia	2011.038	Dom-ans
H1N1_Human_KX408924_A/Illinois/29/2015|2015.923	KX408924	Human	H1N1	H1	N1	USA	NorthernAmerica	America	2015.923	Human
H9N5_Avian_CY005116_A/ruddy_turnstone/DE/2576/1987|1987.416	CY005116	Avian	H9N5	H9	N5	USA	NorthernAmerica	America	1987.416	Wild-other
H1N2_Swine_KY401947_A/swine/Nebraska/A01776543/2016|2016.447	KY401947	Swine	H1N2	H1	N2	USA	NorthernAmerica	America	2016.447	Swine
H1N1_Human_CY176408_A/Brighton/INS3_669/2011|2011.068	CY176408	Human	H1N1	H1	N1	United Kingdom	NorthernEurope	Europe	2011.068	Human
H6N2_Avian_CY004526_A/mallard_duck/ALB/294/1987|1987.649	CY004526	Avian	H6N2	H6	N2	Canada	NorthernAmerica	America	1987.649	Wild-ans-short
H1N1_Human_CY021824_A/Albany/12/1951|1951.500	CY021824	Human	H1N1	H1	N1	USA	NorthernAmerica	America	1951.5	Human
H5N1_Avian_CY144742_A/ruddy_turnstone/New_Jersey/AI07-69/2007|2007.564	CY144742	Avian	H5N1	H5	N1	USA	NorthernAmerica	America	2007.564	Wild-other
H1N1_Swine_CY116277_A/swine/England/68327/1998|1998.882	CY116277	Swine	H1N1	H1	N1	United Kingdom	NorthernEurope	Europe	1998.882	Swine
H7N7_Avian_CY005074_A/ruddy_turnstone/DE/2378/1988|1988.411	CY005074	Avian	H7N7	H7	N7	USA	NorthernAmerica	America	1988.411	Wild-other
H3N8_Avian_CY180727_A/duck/Minnesota/53/1974|1974.500	CY180727	Avian	H3N8	H3	N8	USA	NorthernAmerica	America	1974.5	Dom-ans
H1N1_Human_KC780186_A/Montana/22/2009|2009.915	KC780186	Human	H1N1	H1	N1	USA	NorthernAmerica	America	2009.915	Human
H5N2_Avian_CY179406_A/mallard/Wisconsin/411/1981|1981.500	CY179406	Avian	H5N2	H5	N2	USA	NorthernAmerica	America	1981.5	Wild-ans-short
H5N1_Avian_DQ997412_A/duck/Zhejiang/bj/2002|2002.500	DQ997412	Avian	H5N1	H5	N1	China	EasternAsia	Asia	2002.5	Dom-ans
H7N3_Avian_CY205190_A/mallard/Maryland/12OS3630/2013|2013.022	CY205190	Avian	H7N3	H7	N3	USA	NorthernAmerica	America	2013.022	Wild-ans-short
H1N1_Swine_CY158532_A/swine/North_Carolina/SG1387/2011|2011.745	CY158532	Swine	H1N1	H1	N1	USA	NorthernAmerica	America	2011.745	Swine
H9N2_Avian_KP414534_A/chicken/Dongguan/2827/2013|2013.962	KP414534	Avian	H9N2	H9	N2	China	EasternAsia	Asia	2013.962	Dom-gal
H3N8_Avian_CY157417_A/mallard/California/3304/2012|2012.605	CY157417	Avian	H3N8	H3	N8	USA	NorthernAmerica	America	2012.605	Wild-ans-short
H5N6_Avian_KP732658_A/goose/Eastern_China/S0513/2013|2013.362	KP732658	Avian	H5N6	H5	N6	China	EasternAsia	Asia	2013.362	Dom-ans
H3N2_Avian_KJ439858_A/duck/Zhejiang/D11/2013|2013.789	KJ439858	Avian	H3N2	H3	N2	China	EasternAsia	Asia	2013.789	Dom-ans
H10N7_Avian_CY137741_A/shorebird/Delaware_Bay/586/2008|2008.375	CY137741	Avian	H10N7	H10	N7	USA	NorthernAmerica	America	2008.375	Wild-other
H9N2_Avian_CY093089_A/quail/Lebanon/272/2010|2010.619	CY093089	Avian	H9N2	H9	N2	Lebanon	WesternAsia	Asia	2010.619	Dom-gal
H7N3_Avian_CY020888_A/black_duck/Maryland/415/2001|2001.660	CY020888	Avian	H7N3	H7	N3	USA	NorthernAmerica	America	2001.66	Wild-ans-short
H3N6_Avian_LC339882_A/duck/Mongolia/146/2010|2010.655	LC339882	Avian	H3N6	H3	N6	Mongolia	EasternAsia	Asia	2010.655	Dom-ans
H6N2_Avian_CY127059_A/ruddy_turnstone/Delaware_Bay/162/1994|1994.329	CY127059	Avian	H6N2	H6	N2	USA	NorthernAmerica	America	1994.329	Wild-other
H3N2_Human_KR057671_A/California/15/2014|2014.647	KR057671	Human	H3N2	H3	N2	USA	NorthernAmerica	America	2014.647	Human
H12N5_Avian_CY184026_A/mallard/Sweden/2213/2003|2003.778	CY184026	Avian	H12N5	H12	N5	Sweden	NorthernEurope	Europe	2003.778	Wild-ans-short
H9N2_Avian_KX598655_A/chicken/Guangdong/SIC2/2012|2012.871	KX598655	Avian	H9N2	H9	N2	China	EasternAsia	Asia	2012.871	Dom-gal
H10N7_Avian_CY144871_A/sanderling/New_Jersey/1148674/2004|2004.373	CY144871	Avian	H10N7	H10	N7	USA	NorthernAmerica	America	2004.373	Wild-other
H5N2_Avian_MG965825_A/turkey/South_Dakota/15-017406-1/2015|2015.400	MG965825	Avian	H5N2	H5	N2	USA	NorthernAmerica	America	2015.4	Dom-gal
H1N1_Human_CY176693_A/Bronx/INS3_673/2012|2012.175	CY176693	Human	H1N1	H1	N1	USA	NorthernAmerica	America	2012.175	Human
H3N2_Swine_GU135942_A/swine/Iowa/H03LDH5/2003|2003.619	GU135942	Swine	H3N2	H3	N2	USA	NorthernAmerica	America	2003.619	Swine
H9N2_Avian_GU053189_A/chicken/Korea/MS96-CE6/1996|1996.500	GU053189	Avian	H9N2	H9	N2	South Korea	EasternAsia	Asia	1996.5	Dom-gal
H3N2_Human_KX416785_A/New_Mexico/34/2016|2016.238	KX416785	Human	H3N2	H3	N2	USA	NorthernAmerica	America	2016.238	Human
H3N2_Human_KT837750_A/Alaska/47/2014|2014.759	KT837750	Human	H3N2	H3	N2	USA	NorthernAmerica	America	2014.759	Human
H2N3_Avian_CY117288_A/mallard/Alberta/207/1980|1980.595	CY117288	Avian	H2N3	H2	N3	Canada	NorthernAmerica	America	1980.595	Wild-ans-short
H5N2_Avian_KU143392_A/chicken/Wenzhou/HAYXLG03/2015|2015.038	KU143392	Avian	H5N2	H5	N2	China	EasternAsia	Asia	2015.038	Dom-gal
H1N1_Swine_KR074291_A/swine/Mississippi/A01202059/2011|2011.433	KR074291	Swine	H1N1	H1	N1	USA	NorthernAmerica	America	2011.433	Swine
H3N2_Avian_KJ567866_A/blue-winged_teal/Wisconsin/13OS3463/2013|2013.742	KJ567866	Avian	H3N2	H3	N2	USA	NorthernAmerica	America	2013.742	Wild-ans-long
H1N1_Human_GQ225366_A/Fujian/1/2009|2009.386	GQ225366	Human	H1N1	H1	N1	China	EasternAsia	Asia	2009.386	Human
H6N1_Avian_CY127916_A/Canada_goose/Delaware_Bay/34/2010|2010.378	CY127916	Avian	H6N1	H6	N1	USA	NorthernAmerica	America	2010.378	Wild-ans-short
H3N8_Equine_CY032956_A/equine/Johannesburg/1/1986|1986.500	CY032956	Equine	H3N8	H3	N8	South Africa	SouthernAfrica	Africa	1986.5	Equine
H4N6_Avian_JX454693_A/wild_duck/Korea/CSM4-28/2010|2010.704	JX454693	Avian	H4N6	H4	N6	South Korea	EasternAsia	Asia	2010.704	Wild-ans-short
H4N6_Avian_CY204400_A/mallard/Maryland/14OS1309/2014|2014.611	CY204400	Avian	H4N6	H4	N6	USA	NorthernAmerica	America	2014.611	Wild-ans-short
H1N1_Human_MH446907_A/Vermont/14/2018|2018.225	MH446907	Human	H1N1	H1	N1	USA	NorthernAmerica	America	2018.225	Human
H3N2_Human_KT888406_A/San_Diego/FDX11070/2011|2011.953	KT888406	Human	H3N2	H3	N2	USA	NorthernAmerica	America	2011.953	Human
H3N2_Human_CY215147_A/Oklahoma/02/2017|2017.003	CY215147	Human	H3N2	H3	N2	USA	NorthernAmerica	America	2017.003	Human
H3N8_Avian_MG042118_A/duck/Bangladesh/30828/2016|2016.737	MG042118	Avian	H3N8	H3	N8	Bangladesh	SouthernAsia	Asia	2016.737	Dom-ans
H10N7_Avian_CY132168_A/mallard/Ohio/11OS2145/2011|2011.619	CY132168	Avian	H10N7	H10	N7	USA	NorthernAmerica	America	2011.619	Wild-ans-short
H6N1_Avian_CY018912_A/snow_goose/Maryland/353/2005|2005.948	CY018912	Avian	H6N1	H6	N1	USA	NorthernAmerica	America	2005.948	Wild-ans-long
H1N1_Human_KC882389_A/Maryland/06/2011|2011.142	KC882389	Human	H1N1	H1	N1	USA	NorthernAmerica	America	2011.142	Human
H4N6_Avian_CY205803_A/green-winged_teal/Louisiana/AI11-2929/2011|2011.693	CY205803	Avian	H4N6	H4	N6	USA	NorthernAmerica	America	2011.693	Wild-ans-long
H5N6_Avian_KY415765_A/chicken/Taishun/TS2/2016|2016.134	KY415765	Avian	H5N6	H5	N6	China	EasternAsia	Asia	2016.134	Dom-gal
H10N7_Avian_CY137179_A/shorebird/Delaware_Bay/202/2001|2001.375	CY137179	Avian	H10N7	H10	N7	USA	NorthernAmerica	America	2001.375	Wild-other
H1N1_Human_KX775400_A/Moscow/CRIE-282/2016|2016.096	KX775400	Human	H1N1	H1	N1	Russia	EasternEurope	Europe	2016.096	Human
H6N2_Avian_HM145163_A/wild_duck/Shantou/7307/2004|2004.500	HM145163	Avian	H6N2	H6	N2	China	EasternAsia	Asia	2004.5	Wild-ans-short
H5N6_Avian_KT454956_A/Syrrhaptes_paradoxus/Guangdong/ZH283/2015|2015.137	KT454956	Avian	H5N6	H5	N6	China	EasternAsia	Asia	2015.137	Wild-other
H3N2_Human_KT842956_A/New_Jersey/13/2015|2015.216	KT842956	Human	H3N2	H3	N2	USA	NorthernAmerica	America	2015.216	Human
H6N2_Avian_CY020848_A/pintail/Ohio/73/1989|1989.797	CY020848	Avian	H6N2	H6	N2	USA	NorthernAmerica	America	1989.797	Wild-ans-short
H4N6_Avian_CY179758_A/blue-winged_teal/Wisconsin/278/1975|1975.500	CY179758	Avian	H4N6	H4	N6	USA	NorthernAmerica	America	1975.5	Wild-ans-long
H1N2_Swine_KU976896_A/swine/Mexico/AVX17/2012|2012.208	KU976896	Swine	H1N2	H1	N2	Mexico	CentralAmerica	America	2012.208	Swine
H4N2_Avian_KU160995_A/duck/Hunan/S2046/2011|2011.419	KU160995	Avian	H4N2	H4	N2	China	EasternAsia	Asia	2011.419	Dom-ans
H1N9_Avian_CY146128_A/ruddy_turnstone/New_Jersey/AI09-727/2009|2009.397	CY146128	Avian	H1N9	H1	N9	USA	NorthernAmerica	America	2009.397	Wild-other
H1N1_Human_CY119285_A/Malaysia/1882831/2007|2007.827	CY119285	Human	H1N1	H1	N1	Malaysia	SouthEasternAsia	Asia	2007.827	Human
H6N8_Avian_CY127416_A/ruddy_turnstone/Delaware_Bay/69/1998|1998.375	CY127416	Avian	H6N8	H6	N8	USA	NorthernAmerica	America	1998.375	Wild-other
H7N7_Avian_CY024789_A/chicken/Victoria/1976|1976.038	CY024789	Avian	H7N7	H7	N7	Australia	AustraliaNewZealandOceania	Oceania	1976.038	Dom-gal
H4N8_Avian_CY140175_A/mallard/Minnesota/Sg-00767/2008|2008.652	CY140175	Avian	H4N8	H4	N8	USA	NorthernAmerica	America	2008.652	Wild-ans-short
H16N3_Avian_CY185588_A/black-headed_gull/Republic_of_Georgia/4/2012|2012.022	CY185588	Avian	H16N3	H16	N3	Georgia	WesternAsia	Asia	2012.022	Wild-other
H3N6_Avian_CY139882_A/mallard/Minnesota/346242/2000|2000.500	CY139882	Avian	H3N6	H3	N6	USA	NorthernAmerica	America	2000.5	Wild-ans-short
H2N3_Avian_CY097601_A/mallard/Missouri/132/2009|2009.932	CY097601	Avian	H2N3	H2	N3	USA	NorthernAmerica	America	2009.932	Wild-ans-short
H3N2_Canine_KJ917350_A/canine/Guangdong/02/2013|2013.285	KJ917350	Canine	H3N2	H3	N2	China	EasternAsia	Asia	2013.285	Canine
H11N9_Avian_MF148134_A/black-headed_gull/Netherlands/40/2009|2009.885	MF148134	Avian	H11N9	H11	N9	Netherlands	WesternEurope	Europe	2009.885	Wild-other
H6N2_Avian_HM145150_A/wild_duck/Shantou/3155/2003|2003.500	HM145150	Avian	H6N2	H6	N2	China	EasternAsia	Asia	2003.5	Wild-ans-short
H7N3_Avian_CY185772_A/mallard/Alberta/167/2010|2010.611	CY185772	Avian	H7N3	H7	N3	Canada	NorthernAmerica	America	2010.611	Wild-ans-short
H4N6_Avian_CY166771_A/American_green-winged_teal/Mississippi/11OS5869/2011|2011.934	CY166771	Avian	H4N6	H4	N6	USA	NorthernAmerica	America	2011.934	Wild-ans-long
H3N8_Avian_CY102159_A/mallard/Alberta/193/1994|1994.616	CY102159	Avian	H3N8	H3	N8	Canada	NorthernAmerica	America	1994.616	Wild-ans-short
H7N9_Human_CY187621_A/Anhui/1-DEWH730/2013|2013.500	CY187621	Human	H7N9	H7	N9	China	EasternAsia	Asia	2013.5	Human
H3N2_Swine_AB620192_A/swine/Saraburi/NIAH107725-28/2008|2008.452	AB620192	Swine	H3N2	H3	N2	Thailand	SouthEasternAsia	Asia	2008.452	Swine
H10N3_Avian_CY146443_A/mallard/Minnesota/AI09-1669/2009|2009.567	CY146443	Avian	H10N3	H10	N3	USA	NorthernAmerica	America	2009.567	Wild-ans-short
H1N2_Swine_KR700241_A/swine/France/CotesdArmor-0074/2011|2011.088	KR700241	Swine	H1N2	H1	N2	France	WesternEurope	Europe	2011.088	Swine
H3N2_Swine_CY157946_A/swine/North_Carolina/01312/2006|2006.874	CY157946	Swine	H3N2	H3	N2	USA	NorthernAmerica	America	2006.874	Swine
H6N5_Avian_CY032705_A/American_wigeon/California/HKWF371/2007|2007.764	CY032705	Avian	H6N5	H6	N5	USA	NorthernAmerica	America	2007.764	Wild-ans-long
H1N1_Human_MH245996_A/Idaho/07/2018|2018.115	MH245996	Human	H1N1	H1	N1	USA	NorthernAmerica	America	2018.115	Human
H3N8_Avian_CY097361_A/American_green-winged_teal/Wisconsin/2690/2009|2009.800	CY097361	Avian	H3N8	H3	N8	USA	NorthernAmerica	America	2009.8	Wild-ans-long
H3N2_Human_CY035217_A/Siena/10/1990|1990.047	CY035217	Human	H3N2	H3	N2	Italy	SouthernEurope	Europe	1990.047	Human
H3N8_Avian_CY028655_A/wedge-tailed_shearwater/Western_Australia/405/1977|1977.500	CY028655	Avian	H3N8	H3	N8	Australia	AustraliaNewZealandOceania	Oceania	1977.5	Wild-other
H1N1_Human_HM189321_A/Arkhangelsk/CRIE-GNY/2009|2009.899	HM189321	Human	H1N1	H1	N1	Russia	EasternEurope	Europe	2009.899	Human
H1N1_Human_MH084068_A/Tennessee/02/2018|2018.030	MH084068	Human	H1N1	H1	N1	USA	NorthernAmerica	America	2018.03	Human
H3N2_Human_CY113000_A/Netherlands/548/2005|2005.984	CY113000	Human	H3N2	H3	N2	Netherlands	WesternEurope	Europe	2005.984	Human
H13N2_Avian_JX030409_A/mallard/Korea/SH38-45/2010|2010.219	JX030409	Avian	H13N2	H13	N2	South Korea	EasternAsia	Asia	2010.219	Wild-ans-short
H7N9_Avian_KY751150_A/chicken/Shandong/SD216/2016|2016.951	KY751150	Avian	H7N9	H7	N9	China	EasternAsia	Asia	2016.951	Dom-gal
H10N6_Avian_CY005202_A/mallard_duck/ALB/40/1984|1984.619	CY005202	Avian	H10N6	H10	N6	Canada	NorthernAmerica	America	1984.619	Wild-ans-short
H5N2_Avian_GQ923224_A/mallard/Indiana/465297-2/2006|2006.500	GQ923224	Avian	H5N2	H5	N2	USA	NorthernAmerica	America	2006.5	Wild-ans-short
H3N2_Human_KT888436_A/Taipei/1514A02605215N/2013|2013.345	KT888436	Human	H3N2	H3	N2	Taiwan	EasternAsia	Asia	2013.345	Human
H1N2_Swine_CY116269_A/swine/England/661263/1997|1997.112	CY116269	Swine	H1N2	H1	N2	United Kingdom	NorthernEurope	Europe	1997.112	Swine
H5N1_Avian_MF112664_A/chicken/Nigeria/16VIR5840-23/2015|2015.104	MF112664	Avian	H5N1	H5	N1	Nigeria	WesternAfrica	Africa	2015.104	Dom-gal
H3N6_Avian_EU743539_A/mallard/MN/259/1999|1999.500	EU743539	Avian	H3N6	H3	N6	USA	NorthernAmerica	America	1999.5	Wild-ans-short
H5N6_Avian_KP284998_A/chicken/Shenzhen/2464/2013|2013.948	KP284998	Avian	H5N6	H5	N6	China	EasternAsia	Asia	2013.948	Dom-gal
H11N1_Avian_CY126707_A/gull/Delaware/2952/1988|1988.452	CY126707	Avian	H11N1	H11	N1	USA	NorthernAmerica	America	1988.452	Wild-other
H7N3_Avian_KU290151_A/mallard/Wisconsin/A00465618/2008|2008.677	KU290151	Avian	H7N3	H7	N3	USA	NorthernAmerica	America	2008.677	Wild-ans-short
H1N1_Human_KX408692_A/District_Of_Columbia/02/2016|2016.096	KX408692	Human	H1N1	H1	N1	USA	NorthernAmerica	America	2016.096	Human
H4N3_Avian_CY103397_A/blue-winged_teal/Alberta/346/2007|2007.655	CY103397	Avian	H4N3	H4	N3	Canada	NorthernAmerica	America	2007.655	Wild-ans-long
H3N8_Avian_CY133572_A/blue-winged_teal/Iowa/10OS2411/2010|2010.712	CY133572	Avian	H3N8	H3	N8	USA	NorthernAmerica	America	2010.712	Wild-ans-long
H3N8_Avian_LC339874_A/duck/Mongolia/144/2005|2005.710	LC339874	Avian	H3N8	H3	N8	Mongolia	EasternAsia	Asia	2005.71	Dom-ans
H6N1_Avian_CY097577_A/mallard/Illinois/4180/2009|2009.912	CY097577	Avian	H6N1	H6	N1	USA	NorthernAmerica	America	2009.912	Wild-ans-short
H1N1_Avian_CY137509_A/mallard/Alberta/219/2002|2002.512	CY137509	Avian	H1N1	H1	N1	Canada	NorthernAmerica	America	2002.512	Wild-ans-short
H3N2_Human_CY112856_A/Johannesburg/10/1997|1997.496	CY112856	Human	H3N2	H3	N2	South Africa	SouthernAfrica	Africa	1997.496	Human
H1N2_Swine_KU229964_A/swine/Wisconsin/A01104088/2015|2015.860	KU229964	Swine	H1N2	H1	N2	USA	NorthernAmerica	America	2015.86	Swine
H5N2_Avian_KJ018201_A/chicken/New_Jersey/251-4/2008|2008.085	KJ018201	Avian	H5N2	H5	N2	USA	NorthernAmerica	America	2008.085	Dom-gal
H6N2_Avian_KJ200736_A/duck/Guangdong/S1328/2010|2010.167	KJ200736	Avian	H6N2	H6	N2	China	EasternAsia	Asia	2010.167	Dom-ans
H2N9_Avian_CY005549_A/duck/Hong_Kong/278/1978|1978.500	CY005549	Avian	H2N9	H2	N9	Hong Kong	EasternAsia	Asia	1978.5	Dom-ans
H5N1_Avian_DQ449643_A/duck/Kurgan/08/2005|2005.500	DQ449643	Avian	H5N1	H5	N1	Russia	EasternEurope	Europe	2005.5	Dom-ans
H3N2_Human_KU299810_A/Cambodia/V1028352/2011|2011.795	KU299810	Human	H3N2	H3	N2	Cambodia	SouthEasternAsia	Asia	2011.795	Human
H5N1_Avian_KX160150_A/chicken/Gansu/5/2012|2012.419	KX160150	Avian	H5N1	H5	N1	China	EasternAsia	Asia	2012.419	Dom-gal
H4N3_Avian_CY134306_A/northern_shoveler/California/4020/2011|2011.011	CY134306	Avian	H4N3	H4	N3	USA	NorthernAmerica	America	2011.011	Wild-ans-short
H3N8_Equine_MF173253_A/equine/Oregon/78356/2012|2012.500	MF173253	Equine	H3N8	H3	N8	USA	NorthernAmerica	America	2012.5	Equine
H3N2_Swine_CY158516_A/swine/North_Carolina/03289/2011|2011.016	CY158516	Swine	H3N2	H3	N2	USA	NorthernAmerica	America	2011.016	Swine
H1N1_Swine_KM028528_A/swine/Hong_Kong/830/2011|2011.148	KM028528	Swine	H1N1	H1	N1	Hong Kong	EasternAsia	Asia	2011.148	Swine
H7N3_Avian_CY206849_A/mallard/Southcentral_Alaska/15ML00267/2015|2015.203	CY206849	Avian	H7N3	H7	N3	USA	NorthernAmerica	America	2015.203	Wild-ans-short
H10N7_Avian_CY205665_A/blue-winged_teal/Texas/AI10-3828/2010|2010.712	CY205665	Avian	H10N7	H10	N7	USA	NorthernAmerica	America	2010.712	Wild-ans-long
H3N2_Swine_MF973329_A/swine/Illinois/A02214843/2017|2017.282	MF973329	Swine	H3N2	H3	N2	USA	NorthernAmerica	America	2017.282	Swine
H1N2_Swine_KR699837_A/swine/Italy/275736/2010|2010.742	KR699837	Swine	H1N2	H1	N2	Italy	SouthernEurope	Europe	2010.742	Swine
H3N2_Swine_EU924272_A/swine/Nordkirchen/IDT1993/2003|2003.285	EU924272	Swine	H3N2	H3	N2	Germany	WesternEurope	Europe	2003.285	Swine
H6N8_Avian_CY181380_A/mallard/Saskatchewan/83/1981|1981.500	CY181380	Avian	H6N8	H6	N8	Canada	NorthernAmerica	America	1981.5	Wild-ans-short
H3N2_Human_KY926155_A/Porto_Alegre/LACENRS-1013/2016|2016.304	KY926155	Human	H3N2	H3	N2	Brazil	SouthernAmerica	America	2016.304	Human
H10N7_Avian_MG280349_A/common_goldeneye/Wisconsin/16OS4144/2016|2016.921	MG280349	Avian	H10N7	H10	N7	USA	NorthernAmerica	America	2016.921	Wild-ans-short
H3N8_Avian_CY180182_A/mallard/Wisconsin/316/1976|1976.500	CY180182	Avian	H3N8	H3	N8	USA	NorthernAmerica	America	1976.5	Wild-ans-short
H3N2_Human_KT841841_A/Wyoming/01/2015|2015.014	KT841841	Human	H3N2	H3	N2	USA	NorthernAmerica	America	2015.014	Human
H3N2_Canine_KF042269_A/canine/Liaoning/H6/2012|2012.378	KF042269	Canine	H3N2	H3	N2	China	EasternAsia	Asia	2012.378	Canine
H3N2_Human_CY035233_A/Siena/6/1991|1991.978	CY035233	Human	H3N2	H3	N2	Italy	SouthernEurope	Europe	1991.978	Human
H11N9_Avian_CY180887_A/blue-winged_teal/Wisconsin/145/1980|1980.500	CY180887	Avian	H11N9	H11	N9	USA	NorthernAmerica	America	1980.5	Wild-ans-long
H1N1_Avian_CY120614_A/mallard/California/3134/2010|2010.896	CY120614	Avian	H1N1	H1	N1	USA	NorthernAmerica	America	2010.896	Wild-ans-short
H1N1_Human_KC780383_A/Washington/62/2009|2009.855	KC780383	Human	H1N1	H1	N1	USA	NorthernAmerica	America	2009.855	Human
H3N2_Human_CY026774_A/Washington/UR06-0252/2007|2007.115	CY026774	Human	H3N2	H3	N2	USA	NorthernAmerica	America	2007.115	Human
H6N6_Avian_AB983231_A/duck/Vietnam/LBM678/2014|2014.422	AB983231	Avian	H6N6	H6	N6	Viet Nam	SouthEasternAsia	Asia	2014.422	Dom-ans
H3N2_Human_CY112928_A/Netherlands/118/2001|2001.197	CY112928	Human	H3N2	H3	N2	Netherlands	WesternEurope	Europe	2001.197	Human
H2N3_Avian_CY122134_A/mallard/Sweden/84/2003|2003.500	CY122134	Avian	H2N3	H2	N3	Sweden	NorthernEurope	Europe	2003.5	Wild-ans-short
H6N1_Avian_CY017792_A/snow_goose/Maryland/410/2005|2005.948	CY017792	Avian	H6N1	H6	N1	USA	NorthernAmerica	America	2005.948	Wild-ans-long
H1N1_Human_KC780656_A/South_Carolina/01/2010|2010.071	KC780656	Human	H1N1	H1	N1	USA	NorthernAmerica	America	2010.071	Human
H3N2_Human_CY113720_A/Madrid/G58/1992|1992.036	CY113720	Human	H3N2	H3	N2	Spain	SouthernEurope	Europe	1992.036	Human
H1N1_Human_KC781394_A/Nebraska/02/2010|2010.189	KC781394	Human	H1N1	H1	N1	USA	NorthernAmerica	America	2010.189	Human
H3N8_Avian_LC349376_A/duck/Mongolia/29/2011|2011.652	LC349376	Avian	H3N8	H3	N8	Mongolia	EasternAsia	Asia	2011.652	Dom-ans
H1N1_Swine_CY246375_A/swine/Quebec/SD0175/2016|2016.433	CY246375	Swine	H1N1	H1	N1	Canada	NorthernAmerica	America	2016.433	Swine
H3N8_Equine_CY028847_A/equine/Kentucky/pass_the_pepper1/1976|1976.500	CY028847	Equine	H3N8	H3	N8	USA	NorthernAmerica	America	1976.5	Equine
H10N3_Avian_CY146435_A/mallard/Minnesota/AI09-1666/2009|2009.567	CY146435	Avian	H10N3	H10	N3	USA	NorthernAmerica	America	2009.567	Wild-ans-short
H1N1_Avian_CY140361_A/blue-winged_teal/North_Dakota/Sg-00735/2008|2008.677	CY140361	Avian	H1N1	H1	N1	USA	NorthernAmerica	America	2008.677	Wild-ans-long
H1N1_Human_JQ409135_A/Helsinki/Vi2/2009|2009.447	JQ409135	Human	H1N1	H1	N1	Finland	NorthernEurope	Europe	2009.447	Human
H3N2_Human_CY232437_A/Delaware/24/2017|2017.252	CY232437	Human	H3N2	H3	N2	USA	NorthernAmerica	America	2017.252	Human
H2N2_Human_CY021936_A/Albany/1/1960|1960.500	CY021936	Human	H2N2	H2	N2	USA	NorthernAmerica	America	1960.5	Human
H3N2_Human_CY026166_A/Colorado/UR06-0535/2007|2007.178	CY026166	Human	H3N2	H3	N2	USA	NorthernAmerica	America	2007.178	Human
H6N2_Avian_CY141068_A/blue-winged_teal/Texas/AI09-6182/2009|2009.948	CY141068	Avian	H6N2	H6	N2	USA	NorthernAmerica	America	2009.948	Wild-ans-long
H7N9_Human_KF007069_A/Wuxi/3/2013|2013.263	KF007069	Human	H7N9	H7	N9	China	EasternAsia	Asia	2013.263	Human
H4N8_Avian_CY149583_A/bufflehead/Maine/287/2011|2011.926	CY149583	Avian	H4N8	H4	N8	USA	NorthernAmerica	America	2011.926	Wild-ans-short
H7N3_Avian_CY132880_A/northern_pintail/Illinois/10OS3959/2010|2010.888	CY132880	Avian	H7N3	H7	N3	USA	NorthernAmerica	America	2010.888	Wild-ans-long
H5N1_Avian_KU311523_A/chicken/DongNai/0182/2013|2013.614	KU311523	Avian	H5N1	H5	N1	Viet Nam	SouthEasternAsia	Asia	2013.614	Dom-gal
H3N2_Swine_KX907965_A/swine/Virginia/A01290329/2013|2013.595	KX907965	Swine	H3N2	H3	N2	USA	NorthernAmerica	America	2013.595	Swine
H6N6_Avian_LC028145_A/muscovy_duck/Vietnam/LBM541/2013|2013.940	LC028145	Avian	H6N6	H6	N6	Viet Nam	SouthEasternAsia	Asia	2013.94	Dom-ans
H1N2_Swine_KX772255_A/swine/Nebraska/A01941636/2015|2015.973	KX772255	Swine	H1N2	H1	N2	USA	NorthernAmerica	America	2015.973	Swine
H4N6_Avian_CY132912_A/blue-winged_teal/Illinois/10OS1563/2010|2010.674	CY132912	Avian	H4N6	H4	N6	USA	NorthernAmerica	America	2010.674	Wild-ans-long
H2N3_Avian_CY117190_A/duck/Pennsylvania/9411697/1996|1996.500	CY117190	Avian	H2N3	H2	N3	USA	NorthernAmerica	America	1996.5	Dom-ans
H3N2_Avian_CY166277_A/blue-winged_teal/Iowa/44555-551/2011|2011.710	CY166277	Avian	H3N2	H3	N2	USA	NorthernAmerica	America	2011.71	Wild-ans-long
H5N2_Avian_MG964369_A/chicken/Idaho/15-001711-7/2015|2015.038	MG964369	Avian	H5N2	H5	N2	USA	NorthernAmerica	America	2015.038	Dom-gal
H1N1_Human_MF593518_A/Mexico/4436/2016|2016.159	MF593518	Human	H1N1	H1	N1	Mexico	CentralAmerica	America	2016.159	Human
H1N1_Human_CY053249_A/Brownsville/35H/2009|2009.400	CY053249	Human	H1N1	H1	N1	USA	NorthernAmerica	America	2009.4	Human
H6N2_Avian_KY561039_A/mallard_duck/Ohio/15OS5882/2015|2015.868	KY561039	Avian	H6N2	H6	N2	USA	NorthernAmerica	America	2015.868	Wild-ans-short
H1N1_Avian_CY166536_A/American_green-winged_teal/Wisconsin/11OS3376/2011|2011.786	CY166536	Avian	H1N1	H1	N1	USA	NorthernAmerica	America	2011.786	Wild-ans-long
H1N1_Avian_KY561074_A/blue-winged_teal/Missouri/15OS6536/2015|2015.830	KY561074	Avian	H1N1	H1	N1	USA	NorthernAmerica	America	2015.83	Wild-ans-long
H3N2_Human_KX414897_A/Texas/30/2016|2016.126	KX414897	Human	H3N2	H3	N2	USA	NorthernAmerica	America	2016.126	Human
H9N2_Avian_KJ426437_A/chicken/Beijing/B7/2010|2010.921	KJ426437	Avian	H9N2	H9	N2	China	EasternAsia	Asia	2010.921	Dom-gal
H4N6_Avian_CY140115_A/blue-winged_teal/North_Dakota/Sg-00706/2008|2008.668	CY140115	Avian	H4N6	H4	N6	USA	NorthernAmerica	America	2008.668	Wild-ans-long
H5N2_Avian_KU201817_A/mallard/Oregon/195547/2014|2014.973	KU201817	Avian	H5N2	H5	N2	USA	NorthernAmerica	America	2014.973	Wild-ans-short
H6N1_Avian_DQ376728_A/chicken/Taiwan/G23/87|1987.500	DQ376728	Avian	H6N1	H6	N1	Taiwan	EasternAsia	Asia	1987.5	Dom-gal
H1N1_Swine_CY158276_A/swine/Arkansas/SG1323/2009|2009.778	CY158276	Swine	H1N1	H1	N1	USA	NorthernAmerica	America	2009.778	Swine
H1N1_Human_KX915549_A/Virginia/49/2016|2016.247	KX915549	Human	H1N1	H1	N1	USA	NorthernAmerica	America	2016.247	Human
H3N2_Swine_AB620200_A/swine/Saraburi/NIAH109713-36/2009|2009.534	AB620200	Swine	H3N2	H3	N2	Thailand	SouthEasternAsia	Asia	2009.534	Swine
H3N2_Human_KY509839_A/Gyeonggi/458/2016|2016.142	KY509839	Human	H3N2	H3	N2	South Korea	EasternAsia	Asia	2016.142	Human
H3N1_Avian_CY133756_A/blue-winged_teal/Missouri/10MO013/2010|2010.704	CY133756	Avian	H3N1	H3	N1	USA	NorthernAmerica	America	2010.704	Wild-ans-long
H3N2_Human_CY112864_A/Nice/491/1996|1996.995	CY112864	Human	H3N2	H3	N2	France	WesternEurope	Europe	1996.995	Human
H1N1_Human_MH360135_A/North_Dakota/20/2018|2018.233	MH360135	Human	H1N1	H1	N1	USA	NorthernAmerica	America	2018.233	Human
H9N2_Avian_MG280657_A/chicken/Jiangsu/YZ640/2012|2012.318	MG280657	Avian	H9N2	H9	N2	China	EasternAsia	Asia	2012.318	Dom-gal
H1N2_Avian_MF046194_A/spot-billed_duck/Alberta/266/2016|2016.655	MF046194	Avian	H1N2	H1	N2	Canada	NorthernAmerica	America	2016.655	Wild-ans-short
H3N8_Avian_CY190662_A/mallard/Maryland/07OS97/2007|2007.052	CY190662	Avian	H3N8	H3	N8	USA	NorthernAmerica	America	2007.052	Wild-ans-short
H1N2_Avian_MG280306_A/green-winged_teal/Ohio/16OS2015/2016|2016.690	MG280306	Avian	H1N2	H1	N2	USA	NorthernAmerica	America	2016.69	Wild-ans-long
H3N2_Swine_CY158396_A/swine/Texas/03042/2010|2010.499	CY158396	Swine	H3N2	H3	N2	USA	NorthernAmerica	America	2010.499	Swine
H9N2_Avian_MG051189_A/chicken/Anhui/AH326/2016|2016.219	MG051189	Avian	H9N2	H9	N2	China	EasternAsia	Asia	2016.219	Dom-gal
H5N1_Avian_HM172214_A/chicken/Sichuan/81/2005|2005.500	HM172214	Avian	H5N1	H5	N1	China	EasternAsia	Asia	2005.5	Dom-gal
H1N1_Human_GQ377056_A/Ohio/07/2009|2009.310	GQ377056	Human	H1N1	H1	N1	USA	NorthernAmerica	America	2009.31	Human
H9N2_Avian_MG063463_A/chicken/Anhui/AH329/2016|2016.529	MG063463	Avian	H9N2	H9	N2	China	EasternAsia	Asia	2016.529	Dom-gal
H10N7_Avian_CY005234_A/mallard/ALB/196/1996|1996.619	CY005234	Avian	H10N7	H10	N7	Canada	NorthernAmerica	America	1996.619	Wild-ans-short
H1N1_Avian_CY235326_A/mallard/Idaho/UGAI16-1971/2016|2016.627	CY235326	Avian	H1N1	H1	N1	USA	NorthernAmerica	America	2016.627	Wild-ans-short
H3N2_Human_CY232595_A/Arkansas/20/2017|2017.249	CY232595	Human	H3N2	H3	N2	USA	NorthernAmerica	America	2017.249	Human
H7N5_Avian_CY102111_A/shorebird/Delaware_Bay/274/1994|1994.389	CY102111	Avian	H7N5	H7	N5	USA	NorthernAmerica	America	1994.389	Wild-other
H9N2_Avian_KM609714_A/chicken/Beijing/16/2013|2013.225	KM609714	Avian	H9N2	H9	N2	China	EasternAsia	Asia	2013.225	Dom-gal
H4N6_Avian_CY139964_A/mallard/Minnesota/AI06-1135/2006|2006.500	CY139964	Avian	H4N6	H4	N6	USA	NorthernAmerica	America	2006.5	Wild-ans-short
H4N8_Avian_FJ517317_A/mallard/MN/327/1999|1999.500	FJ517317	Avian	H4N8	H4	N8	USA	NorthernAmerica	America	1999.5	Wild-ans-short
H1N1_Swine_JN375156_A/swine/Guangdong/1430/2010|2010.345	JN375156	Swine	H1N1	H1	N1	China	EasternAsia	Asia	2010.345	Swine
H1N1_Swine_KT943589_A/swine/North_Carolina/120138/2014|2014.962	KT943589	Swine	H1N1	H1	N1	USA	NorthernAmerica	America	2014.962	Swine
H6N1_Avian_JN860181_A/turkey/France/09010-1/2009|2009.200	JN860181	Avian	H6N1	H6	N1	France	WesternEurope	Europe	2009.2	Dom-gal
H11N3_Avian_MG280428_A/green-winged_teal/Tennessee/17OS0664/2017|2017.066	MG280428	Avian	H11N3	H11	N3	USA	NorthernAmerica	America	2017.066	Wild-ans-long
H3N2_Swine_JF346137_A/swine/Minnesota/5947/2007|2007.137	JF346137	Swine	H3N2	H3	N2	USA	NorthernAmerica	America	2007.137	Swine
H9N2_Avian_KM113294_A/chicken/Guangdong/C1095/2009|2009.227	KM113294	Avian	H9N2	H9	N2	China	EasternAsia	Asia	2009.227	Dom-gal
H10N1_Avian_CY241555_A/ruddy_turnstone/New_Jersey/UGAI16-1541/2016|2016.386	CY241555	Avian	H10N1	H10	N1	USA	NorthernAmerica	America	2016.386	Wild-other
H3N2_Swine_CY158652_A/swine/Manitoba/01179/2006|2006.490	CY158652	Swine	H3N2	H3	N2	Canada	NorthernAmerica	America	2006.49	Swine
H4N7_Avian_CY136184_A/mallard/Interior_Alaska/9BM8935R0/2009|2009.500	CY136184	Avian	H4N7	H4	N7	USA	NorthernAmerica	America	2009.5	Wild-ans-short
H3N2_Human_CY232541_A/Connecticut/19/2017|2017.244	CY232541	Human	H3N2	H3	N2	USA	NorthernAmerica	America	2017.244	Human
H7N9_Avian_KU143419_A/chicken/Taizhou/TZJF02/2015|2015.038	KU143419	Avian	H7N9	H7	N9	China	EasternAsia	Asia	2015.038	Dom-gal
H3N8_Avian_CY133764_A/blue-winged_teal/Missouri/10MO021/2010|2010.704	CY133764	Avian	H3N8	H3	N8	USA	NorthernAmerica	America	2010.704	Wild-ans-long
H1N1_Human_KF612111_A/Santa_Cruz/541/2012|2012.200	KF612111	Human	H1N1	H1	N1	Bolivia	SouthernAmerica	America	2012.2	Human
H3N2_Human_KM654879_A/Connecticut/Flu166/2013|2013.068	KM654879	Human	H3N2	H3	N2	USA	NorthernAmerica	America	2013.068	Human
H4N1_Avian_LC349304_A/duck/Mongolia/202/2013|2013.666	LC349304	Avian	H4N1	H4	N1	Mongolia	EasternAsia	Asia	2013.666	Dom-ans
H5N6_Avian_LC318656_A/grey-faced_buzzard/Aomori/10/2016|2016.989	LC318656	Avian	H5N6	H5	N6	Japan	EasternAsia	Asia	2016.989	Wild-other
H1N1_Swine_CY116308_A/swine/England/79851/1990|1990.458	CY116308	Swine	H1N1	H1	N1	United Kingdom	NorthernEurope	Europe	1990.458	Swine
H9N2_Avian_KP865769_A/duck/Anhui/C313/2012|2012.918	KP865769	Avian	H9N2	H9	N2	China	EasternAsia	Asia	2012.918	Dom-ans
H3N8_Avian_CY166731_A/mallard/Wisconsin/11OS4383/2011|2011.844	CY166731	Avian	H3N8	H3	N8	USA	NorthernAmerica	America	2011.844	Wild-ans-short
H5N2_Avian_KP792301_A/duck/Taiwan/DV413/2006|2006.570	KP792301	Avian	H5N2	H5	N2	Taiwan	EasternAsia	Asia	2006.57	Dom-ans
H1N1_Human_CY058488_A/Brisbane/59/2007|2007.496	CY058488	Human	H1N1	H1	N1	Australia	AustraliaNewZealandOceania	Oceania	2007.496	Human
H2N3_Avian_CY097206_A/American_green-winged_teal/Illinois/2479/2009|2009.792	CY097206	Avian	H2N3	H2	N3	USA	NorthernAmerica	America	2009.792	Wild-ans-long
H11N8_Avian_CY145910_A/ruddy_turnstone/New_Jersey/AI09-194/2009|2009.362	CY145910	Avian	H11N8	H11	N8	USA	NorthernAmerica	America	2009.362	Wild-other
H3N8_Avian_CY102603_A/pintail/Alberta/37/1999|1999.575	CY102603	Avian	H3N8	H3	N8	Canada	NorthernAmerica	America	1999.575	Wild-ans-short
H1N1_Human_KJ690401_A/Uganda/MUWRP-093/2009|2009.726	KJ690401	Human	H1N1	H1	N1	Uganda	EasternAfrica	Africa	2009.726	Human
H5N1_Avian_KF881492_A/chicken/Egypt/Q2247A/2010|2010.742	KF881492	Avian	H5N1	H5	N1	Egypt	NorthernAfrica	Africa	2010.742	Dom-gal
H4N8_Avian_CY013250_A/mallard/Ohio/338/1986|1986.825	CY013250	Avian	H4N8	H4	N8	USA	NorthernAmerica	America	1986.825	Wild-ans-short
H5N1_Swine_HM440062_A/swine/Banten/UT3062/2005|2005.500	HM440062	Swine	H5N1	H5	N1	Indonesia	SouthEasternAsia	Asia	2005.5	Swine
H5N2_Avian_KX978127_A/greater_white-fronted_goose/Netherlands/6/2008|2008.995	KX978127	Avian	H5N2	H5	N2	Netherlands	WesternEurope	Europe	2008.995	Wild-ans-long
H8N4_Avian_MF682895_A/mallard_duck/Netherlands/7/2015|2015.005	MF682895	Avian	H8N4	H8	N4	Netherlands	WesternEurope	Europe	2015.005	Wild-ans-short
H1N9_Avian_CY144440_A/ruddy_turnstone/Delaware/650657/2002|2002.395	CY144440	Avian	H1N9	H1	N9	USA	NorthernAmerica	America	2002.395	Wild-other
H9N2_Avian_CY126235_A/chicken/El_Fayoum/CAI25/2011|2011.000	CY126235	Avian	H9N2	H9	N2	Egypt	NorthernAfrica	Africa	2011	Dom-gal
H3N2_Human_KF612198_A/Santa_Cruz/2821/2012|2012.452	KF612198	Human	H3N2	H3	N2	Bolivia	SouthernAmerica	America	2012.452	Human
H1N1_Swine_KT306811_A/swine/Oklahoma/A01290605/2013|2013.753	KT306811	Swine	H1N1	H1	N1	USA	NorthernAmerica	America	2013.753	Swine
H5N1_Avian_LC167631_A/chicken/Vietnam/HU3-770/2015|2015.619	LC167631	Avian	H5N1	H5	N1	Viet Nam	SouthEasternAsia	Asia	2015.619	Dom-gal
H4N8_Avian_KY013685_A/blue-winged_teal/Louisiana/UGAI14-2395/2014|2014.699	KY013685	Avian	H4N8	H4	N8	USA	NorthernAmerica	America	2014.699	Wild-ans-long
H3N2_Swine_KU752500_A/swine/Florida/A01104089/2015|2015.877	KU752500	Swine	H3N2	H3	N2	USA	NorthernAmerica	America	2015.877	Swine
H1N1_Human_KF746703_A/Kazan/CRIE-03/2013|2013.008	KF746703	Human	H1N1	H1	N1	Russia	EasternEurope	Europe	2013.008	Human
H1N2_Swine_EU053142_A/swine/Cloppenburg/IDT4777/2005|2005.948	EU053142	Swine	H1N2	H1	N2	Germany	WesternEurope	Europe	2005.948	Swine
H11N9_Avian_CY021648_A/green-winged_teal/Ohio/397/1986|1986.500	CY021648	Avian	H11N9	H11	N9	USA	NorthernAmerica	America	1986.5	Wild-ans-long
H1N1_Avian_CY004469_A/mallard/Alberta/46/1977|1977.600	CY004469	Avian	H1N1	H1	N1	Canada	NorthernAmerica	America	1977.6	Wild-ans-short
H3N2_Human_CY068833_A/California/VRDL383/2009|2009.315	CY068833	Human	H3N2	H3	N2	USA	NorthernAmerica	America	2009.315	Human
H5N2_Avian_CY036762_A/mallard/Wisconsin/944/1982|1982.500	CY036762	Avian	H5N2	H5	N2	USA	NorthernAmerica	America	1982.5	Wild-ans-short
H7N3_Avian_CY185716_A/mallard/Alberta/49/1976|1976.608	CY185716	Avian	H7N3	H7	N3	Canada	NorthernAmerica	America	1976.608	Wild-ans-short
H2N1_Avian_CY178249_A/mallard/Wisconsin/647/1983|1983.500	CY178249	Avian	H2N1	H2	N1	USA	NorthernAmerica	America	1983.5	Wild-ans-short
H10N7_Avian_CY097673_A/northern_shoveler/Mississippi/252/2010|2010.025	CY097673	Avian	H10N7	H10	N7	USA	NorthernAmerica	America	2010.025	Wild-ans-short
H4N6_Avian_CY045362_A/mallard/New_Zealand/1615-17/2004|2004.500	CY045362	Avian	H4N6	H4	N6	New Zealand	AustraliaNewZealandOceania	Oceania	2004.5	Wild-ans-short
H7N7_Avian_CY167211_A/northern_shoveler/Mississippi/12OS347/2012|2012.044	CY167211	Avian	H7N7	H7	N7	USA	NorthernAmerica	America	2012.044	Wild-ans-short
H1N3_Avian_CY053816_A/green-winged_teal/California/K481/2006|2006.016	CY053816	Avian	H1N3	H1	N3	USA	NorthernAmerica	America	2006.016	Wild-ans-long
H3N8_Avian_CY146476_A/mallard/New_Jersey/AI09-5121/2009|2009.742	CY146476	Avian	H3N8	H3	N8	USA	NorthernAmerica	America	2009.742	Wild-ans-short
H1N2_Swine_KU976491_A/swine/Mexico/AVX5/2011|2011.208	KU976491	Swine	H1N2	H1	N2	Mexico	CentralAmerica	America	2011.208	Swine
H4N6_Avian_KU160988_A/duck/Hunan/S1166/2010|2010.167	KU160988	Avian	H4N6	H4	N6	China	EasternAsia	Asia	2010.167	Dom-ans
H4N6_Avian_CY102771_A/mallard/Alberta/237/2003|2003.600	CY102771	Avian	H4N6	H4	N6	Canada	NorthernAmerica	America	2003.6	Wild-ans-short
H7N8_Avian_KU290082_A/mallard/New_Jersey/A00122457/2008|2008.890	KU290082	Avian	H7N8	H7	N8	USA	NorthernAmerica	America	2008.89	Wild-ans-short
H3N2_Avian_LC028161_A/duck/Vietnam/LBM559/2013|2013.940	LC028161	Avian	H3N2	H3	N2	Viet Nam	SouthEasternAsia	Asia	2013.94	Dom-ans
H1N5_Avian_CY076979_A/Bewicks_swan/Netherlands/1/2007|2007.500	CY076979	Avian	H1N5	H1	N5	Netherlands	WesternEurope	Europe	2007.5	Wild-ans-short
H1N1_Swine_MF099199_A/swine/Rengo/VN1401-95/2014|2014.425	MF099199	Swine	H1N1	H1	N1	Chile	SouthernAmerica	America	2014.425	Swine
H5N8_Avian_MF926478_A/swan/Voronezh/2/2017|2017.005	MF926478	Avian	H5N8	H5	N8	Russia	EasternEurope	Europe	2017.005	Wild-ans-short
H3N2_Human_KT837314_A/New_Hampshire/19/2014|2014.740	KT837314	Human	H3N2	H3	N2	USA	NorthernAmerica	America	2014.74	Human
H7N7_Avian_CY133680_A/American_green-winged_teal/Mississippi/11OS255/2011|2011.038	CY133680	Avian	H7N7	H7	N7	USA	NorthernAmerica	America	2011.038	Wild-ans-long
H3N2_Human_CY090904_A/South_Carolina/NHRC0001/1999|1999.910	CY090904	Human	H3N2	H3	N2	USA	NorthernAmerica	America	1999.91	Human
H3N2_Avian_AB781670_A/muscovy_duck/Vietnam/LBM189/2012|2012.500	AB781670	Avian	H3N2	H3	N2	Viet Nam	SouthEasternAsia	Asia	2012.5	Dom-ans
H10N8_Avian_CY087763_A/shearwater/Australia/2/1972|1972.441	CY087763	Avian	H10N8	H10	N8	Australia	AustraliaNewZealandOceania	Oceania	1972.441	Wild-other
H6N2_Avian_JF965210_A/duck/Eastern_China/53/2002|2002.871	JF965210	Avian	H6N2	H6	N2	China	EasternAsia	Asia	2002.871	Dom-ans
H6N5_Avian_HM145210_A/duck/Guangxi/1455/2004|2004.500	HM145210	Avian	H6N5	H6	N5	China	EasternAsia	Asia	2004.5	Dom-ans
H10N6_Avian_CY089560_A/mallard/Ohio/42/1989|1989.797	CY089560	Avian	H10N6	H10	N6	USA	NorthernAmerica	America	1989.797	Wild-ans-short
H3N2_Canine_MH105863_A/canine/Korea/AS-14/2013|2013.603	MH105863	Canine	H3N2	H3	N2	South Korea	EasternAsia	Asia	2013.603	Canine
H9N2_Avian_KF768197_A/chicken/Guangxi/DX/2008|2008.945	KF768197	Avian	H9N2	H9	N2	China	EasternAsia	Asia	2008.945	Dom-gal
H3N8_Avian_CY004673_A/blue-winged_teal/ALB/569/1985|1985.638	CY004673	Avian	H3N8	H3	N8	Canada	NorthernAmerica	America	1985.638	Wild-ans-long
H5N2_Avian_KY967701_A/teal/Djankoy/4-17-11/2010|2010.877	KY967701	Avian	H5N2	H5	N2	Ukraine	EasternEurope	Europe	2010.877	Wild-ans-short
H1N1_Swine_CY159364_A/swine/South_Carolina/01414/2006|2006.964	CY159364	Swine	H1N1	H1	N1	USA	NorthernAmerica	America	2006.964	Swine
H1N2_Swine_AB441173_A/swine/Miyazaki/1/2006|2006.500	AB441173	Swine	H1N2	H1	N2	Japan	EasternAsia	Asia	2006.5	Swine
H1N1_Human_KM437805_A/Finland/75/2014|2014.110	KM437805	Human	H1N1	H1	N1	Finland	NorthernEurope	Europe	2014.11	Human
H9N2_Avian_MG192161_A/chicken/Fujian/SD070/2017|2017.200	MG192161	Avian	H9N2	H9	N2	China	EasternAsia	Asia	2017.2	Dom-gal
H1N1_Human_KY925760_A/Rosario_do_Sul/LACENRS-383/2012|2012.471	KY925760	Human	H1N1	H1	N1	Brazil	SouthernAmerica	America	2012.471	Human
H3N2_Human_KT841802_A/Utah/02/2015|2015.019	KT841802	Human	H3N2	H3	N2	USA	NorthernAmerica	America	2015.019	Human
H6N8_Avian_KX978312_A/mallard_duck/Netherlands/15/2007|2007.855	KX978312	Avian	H6N8	H6	N8	Netherlands	WesternEurope	Europe	2007.855	Wild-ans-short
H16N3_Avian_MF146198_A/black-headed_gull/Netherlands/25/2009|2009.553	MF146198	Avian	H16N3	H16	N3	Netherlands	WesternEurope	Europe	2009.553	Wild-other
H5N6_Avian_KP732661_A/duck/Eastern_China/S0711/2014|2014.523	KP732661	Avian	H5N6	H5	N6	China	EasternAsia	Asia	2014.523	Dom-ans
H1N2_Swine_KX907931_A/swine/Oklahoma/A01432269/2012|2012.945	KX907931	Swine	H1N2	H1	N2	USA	NorthernAmerica	America	2012.945	Swine
H3N2_Human_MG974523_A/Maine/22/2017|2017.989	MG974523	Human	H3N2	H3	N2	USA	NorthernAmerica	America	2017.989	Human
H3N8_Avian_CY040967_A/chicken/Laos/A0573/2007|2007.500	CY040967	Avian	H3N8	H3	N8	Laos	SouthEasternAsia	Asia	2007.5	Dom-gal
H11N9_Avian_GQ257428_A/guinea_fowl/New_York/26410-17/1995|1995.500	GQ257428	Avian	H11N9	H11	N9	USA	NorthernAmerica	America	1995.5	Dom-gal
H5N2_Avian_KT327381_A/goose/Taiwan/01004/2015|2015.022	KT327381	Avian	H5N2	H5	N2	Taiwan	EasternAsia	Asia	2015.022	Dom-ans
H1N2_Swine_CY157762_A/swine/Kansas/00246/2004|2004.096	CY157762	Swine	H1N2	H1	N2	USA	NorthernAmerica	America	2004.096	Swine
H3N5_Avian_CY004695_A/mallard/Alberta/118/1995|1995.581	CY004695	Avian	H3N5	H3	N5	Canada	NorthernAmerica	America	1995.581	Wild-ans-short
H3N6_Avian_CY014551_A/mallard_duck/Alberta/331/1985|1985.627	CY014551	Avian	H3N6	H3	N6	Canada	NorthernAmerica	America	1985.627	Wild-ans-short
H9N2_Avian_JQ254938_A/chicken/Israel/32/2009|2009.038	JQ254938	Avian	H9N2	H9	N2	Israel	WesternAsia	Asia	2009.038	Dom-gal
H7N1_Avian_GU186597_A/softbill/CA/33445-158/1992|1992.500	GU186597	Avian	H7N1	H7	N1	USA	NorthernAmerica	America	1992.5	Wild-other
H1N1_Human_GQ385301_A/Toronto/0462/2009|2009.397	GQ385301	Human	H1N1	H1	N1	Canada	NorthernAmerica	America	2009.397	Human
H5N6_Avian_KP286430_A/duck/Jiangxi/13475/2014|2014.241	KP286430	Avian	H5N6	H5	N6	China	EasternAsia	Asia	2014.241	Dom-ans
H7N9_Avian_KY013765_A/blue-winged_teal/Louisiana/UGAI15-1367/2015|2015.236	KY013765	Avian	H7N9	H7	N9	USA	NorthernAmerica	America	2015.236	Wild-ans-long
H3N2_Human_KT841665_A/West_Virginia/01/2015|2015.003	KT841665	Human	H3N2	H3	N2	USA	NorthernAmerica	America	2015.003	Human
H4N6_Avian_CY166067_A/mallard/Sweden/105137/2009|2009.904	CY166067	Avian	H4N6	H4	N6	Sweden	NorthernEurope	Europe	2009.904	Wild-ans-short
H1N1_Swine_KR700146_A/swine/Spain/22013/2011|2011.277	KR700146	Swine	H1N1	H1	N1	Spain	SouthernEurope	Europe	2011.277	Swine
H3N2_Swine_CY194536_A/swine/Manitoba/D0205/2013|2013.195	CY194536	Swine	H3N2	H3	N2	Canada	NorthernAmerica	America	2013.195	Swine
H3N2_Human_KX415257_A/Hawaii/13/2016|2016.118	KX415257	Human	H3N2	H3	N2	USA	NorthernAmerica	America	2016.118	Human
H7N7_Equine_KF435058_A/equine/Detroit/3/1964|1964.500	KF435058	Equine	H7N7	H7	N7	USA	NorthernAmerica	America	1964.5	Equine
H13N6_Avian_MH068338_A/laughing_gull/New_Jersey/UGAI17-2839/2017|2017.389	MH068338	Avian	H13N6	H13	N6	USA	NorthernAmerica	America	2017.389	Wild-other
H6N2_Avian_LC028097_A/duck/Vietnam/LBM74-c1/2011|2011.929	LC028097	Avian	H6N2	H6	N2	Viet Nam	SouthEasternAsia	Asia	2011.929	Dom-ans
H5N2_Avian_CY132464_A/mallard/Ohio/11OS2239/2011|2011.630	CY132464	Avian	H5N2	H5	N2	USA	NorthernAmerica	America	2011.63	Wild-ans-short
H1N2_Swine_KY401827_A/swine/Nebraska/A01778104/2016|2016.515	KY401827	Swine	H1N2	H1	N2	USA	NorthernAmerica	America	2016.515	Swine
H6N8_Avian_CY126859_A/mallard/Alberta/197/1989|1989.671	CY126859	Avian	H6N8	H6	N8	Canada	NorthernAmerica	America	1989.671	Wild-ans-short
H5N2_Avian_MG964753_A/chicken/Wisconsin/15-014400-1/2015|2015.337	MG964753	Avian	H5N2	H5	N2	USA	NorthernAmerica	America	2015.337	Dom-gal
H10N9_Avian_KF259785_A/northern_shoveler/Hong_Kong/MPE2531/2008|2008.500	KF259785	Avian	H10N9	H10	N9	Hong Kong	EasternAsia	Asia	2008.5	Wild-ans-short
H3N2_Swine_KC855526_A/swine/Ohio/12TOSU176/2012|2012.545	KC855526	Swine	H3N2	H3	N2	USA	NorthernAmerica	America	2012.545	Swine
H1N2_Swine_KC222525_A/swine/Papenburg/IDT12653/2010|2010.838	KC222525	Swine	H1N2	H1	N2	Germany	WesternEurope	Europe	2010.838	Swine
[truncated: 8,280 more rows]
