# Supplementary material for: A brief history of bird flu
Source: Philos Trans R Soc Lond B Biol Sci. 2019 May 6;374(1775):20180257. doi: 10.1098/rstb.2018.0257 (PMC6553608; doi:10.1098/rstb.2018.0257)
Supplement: Data for segments 1,2,3,5,7,8 - 10279 taxa [file rstb20180257supp2.zip › internals_subsample/hxnx_all_seg7_10279_bat_og.fas]

>H17N10_Bat_CY103887_A/little_yellow-shouldered_bat/Guatemala/164/2009|2009.367
atgagcatcttaacagaggttgaaacgtacgttctatcaatcatcccatcagggcctctaaaagctgacatagcccaaaagctcgaggatgtcttctcaggccgaaacagcgacctggacaccttattagaatggctaaaggccagacccatactgtccccattaacaaagggaattgtcggctttgttttcacactcacagtgccatgtgagaagggcgcccctagacggaaattcatacaaacggccctcaatggaaatggagaggcggccaatatggacaaggcagttaaaatctacaaaaagttgaaaaaggagataactttccatggggccaaggaagtggcactaagctacccaactggggcattagcatgctgcatggggctcatctacaatagaatgggatctgtgacaaccgaagtggcatttggcttagtctgtgctacttgtgagcacattgccgattctcaatatagatctcatcggcagatgataagctcgacaaatcccctgatcagacatgaaaacagaatggcaacggcagcaagcactgcaaaggccatggaacaaatggctagcagtagcgaacaagctgctgaagcaatggaaattgcttcacaggccaggcaaatgattcaagcaatgagggctatcgggacccacccaacaacttccagtgggcttaaagacgatctccttgataatctacaggcctaccagaagagaatgggaatccaaatgcagaggtttaaa--tgaagacttgatcctggcggccaacataattggaatccttcatctggcactctggattatagacagatggctatacagctatagtctagcattatatcagcagatacggagccactgggtaattagaactgtcgattccaca------------agggaactaagagaagaatttaaa---gaagaacacacggcaattgaaaatccggaccctatcatagtaatcatggaaaagtgaaat
>H17N10_Bat_CY103895_A/little_yellow-shouldered_bat/Guatemala/060/2010|2010.704
atgagcatcttaacagaggttgaaacgtacgttctatcaatcatcccatcagggcctctaaaagctgacatagcccaaaagctcgaggatgtcttctcaggccgaaacagcgacctggacaccttattagaatggctaaaggccagacccatactgtccccattgacaaagggaattgtcggttttgttttcacactcacagtgccatgtgagaagggcgcccctagacggaaattcatacaaacggccctcaatggaaatggagaggcagccaatatggataaggcagttaaaatctacaaaaagttaaagaaggagataactttccatggggccaaggaagtggcactaagctacccaactggggcattagcatgctgcatggggctcatctataatagaatgggatctgtgacaaccgaagtggcatttggcttagtctgtgctacttgtgagcacattgccgattctcaatatagatctcatcggcagatgataagctcgacaaaccccctgatcagacatgaaaacagaatggcaacggcagcaagcactgcaaaggccatggaacaaatggctagcagtagcgaacaagctgctgaagcaatggaaattgcttcacaggccagacaaatgattcaagcaatgagggctatcgggacccacccaacaacttccagtgggcttaaagatgatctccttgacaatctacaggcctaccagaaaagaatgggaattcaaatgcagaggtttaaa--tgaagacttgatcctggcggccaacataattggaatccttcatctggcactctggattatagacagatggctgtacagctatagtctagcattatatcagcaaatacggagccactgggtaattagaactgttgattccaca------------agggaactaagagaagaatttaag---gaagaacacacggcagttgaaaatccagaccccatcatagtaatcatggaaaagtgaaat
>H17N10_Bat_CY103879_A/little_yellow-shouldered_bat/Guatemala/153/2009|2009.367
atgagcatcttaacagaggttgaaacgtacgttctatcaatcatcccatcagggcctctaaaagctgacatagcccaaaagctcgaggatgtcttctcaggccgaaacagcgacctggacaccttattagaatggctaaaggccagacccatactgtccccattaacaaagggaattgtcggctttgttttcacactcacagtgccatgtgagaagggcgcccctagacggaaattcatacaaacggccctcaatggaaatggagaggcggccaatatggacaaggcagttaaaatctacaaaaagttgaaaaaggagataactttccatggggccaaggaagtggcactaagctacccaactggggcattagcatgctgcatggggctcatctacaatagaatgggatctgtgacaaccgaagtggcatttggcttagtctgtgctacttgtgagcacattgccgattctcaatatagatctcatcggcagatgataagctcgacaaatcccctgatcagacatgaaaacagaatggcaacggcagcaagcactgcaaaggccatggaacaaatggctagcagtagcgaacaagctgctgaagcaatggaaattgcttcacaggccaggcaaatgattcaagcaatgagggctatcgggacccacccaacaacttccagtgggcttaaagacgatctccttgataatctacaggcctaccagaagagaatgggaatccaaatgcagaggtttaaa--tgaagacttgatcctggcggccaacataattggaatccttcatctggcactctggattatagacagatggctatacagctatagtctagcattatatcagcagatacggagccactgggtaattagaactgtcgattccaca------------agggaactaagagaagaatttaaa---gaagaacacacggcaattgaaaatccggaccctatcatagtaatcatggaaaagtgaaat
>H18N11_Bat_CY125948_A/flat-faced_bat/Peru/033/2010|2010.500
atgagtatcttgactgaggttgaaacgtacgtactatcaatcatcccatctgggcctctcaaagctgaaatagcccaaaagcttgaggatgtcttctcaggccgtaatagtgacctggacaccttgcttgaatggctaaaaacgagacccattctatcaccactaactaaggggatagtcgggtttgttttcacactcactgtgccctgtgagaagaatacttccagaaggaagtttatacaaacagccctcaatgggaatggtgaaactgccaacatggacaaggcagttaaaatttacaaaaagctcaaaaaagaaatcacctttcatggagccaaggaagtggctctaagttatccaactggagccttagcctgctgcatggggctgatttacaacagaatgggctcagtaaccacagaagttgcatttggtttggtttgtgccacatgtgagcacattgctgactcacagtacagatcccataagcaaatggtgggttctactaatcctctgatcagacatgaaaaccgaatggcaactgcagctagcactgctaaagccatggaacaaatggcaagtagtagtgatcaggcagctgaagcaatggaaattgcttcacaagccagacaaatgatccaggcgatgagagccattggaacacacccaacaacttccagtggcctcaaagatgatttgcttgacaatttgcaggcttaccagaaaaggatgggaatccagatgcagcggtttaaa--tgaagacctgatattagctgcaaacataatcgggatcattcatctggcactttggatcattgacagatggctctatcgctacagtctattaatatatcgaaaaatttggaatacttggggactgaaaccagttgattctaca------------aaagaattgagggaagaattcaaa---gaagagcacaaatcaatagaatttccagatccaattatgactatcatcgaaaattaaaat
>H3N2_Swine_MF920137_A/swine/Minnesota/MT_13_01_S55/2013|2013.137
atgagtcttctaaccgaggtcgaaacgtatgttctctctatcgtcccgtcaggccccctcaaagccgagatagcacagagactagaagatgtttttgcagggaaaaacaccgatcttgaggctctcatggaatggctaaagacaagaccaatcctgtcacctctgactaaggggattttagggtttgtgttcacgctcaccgtgcccagtgagcgaggactgcagcgtagacgttttgtccagaatgccctcaatgggaatggtgacccgaacaacatggacaaggcggtcaaactgtacaggaaactaaaaagggaaataacattccatggggccaaggaagtagcgctcagttactctgctggtgcacttgccagttgcatgggccttatatacaacagaatggggactgtcgccactgaggtggcatttggtctggtatgcgcaacctgtgaacaaattgctgattctcagcatcgatctcatagacaaatggtgacaacaaccaatccactaatcaggcacgagaacagaatggtaatagccagcacaacagctaaggccatggaacaaatggctggatcaagcgaacaagcagcagaggctatggaggttgccagccaggctagacaaatgatacaggcaatgaggacaattggaactcaccctagttccagcactggtctaaaagatgatcttcttgaaaatttacaggcctatcagaaacggatgggagtgcaaatgcaacgattcaaa--tgatcctctcactgatgctgcaagcatcattgggattttgcacctgatattgtggattcttgatcgtctttttttcaaa---------tgcatttaccgtcgctttaaatac------ggtctgcaaagagggccttctacggaaggagtgccggagtccatgagggaagaatatcggcagaaacagcagagtgctgtggatgttgacgatggtcattttgtcaacatagtgctagagtaa
>H1N1_Human_MH126159_A/South_Dakota/04/2018|2018.060
atgagtcttctaaccgaggtcgaaacgtacgttctttctatcatcccatcaggccccctcaaagccgagatcgcacagagactggaaagtgtctttgcaggaaagaacacagatcttgaggctctcatggaatggctaaagacaagaccaatcttgtcacctctgactaagggaattttaggatttgtgttcacgctcaccgtgcccagtgagcgaggactgcagcgtagacgctttatccaaaatgccctaaatggaaatggggacccgaacaacatggatagagcagttaaactatacaagaagctcaaaagagaaataacgttccatggggccaaggaggtgtcactaagctattcaactggtgcacttgcaagttgcatgggcctcatatacaacaggatgggaacagtgaccacagaagctgctttcggtctagtttgtgccacttgtgaacagattgctgattcacagcatcggtctcacagacaaatggctactaccacaaatccactaatcaggcatgaaaacagaatggtgctggctagcactacggcaaaggctatggaacaggtggctggatcgagtgaacaggcagcggaggccatggaggttgctaataagactaggcagatggtacatgcaatgagaactattgggactcatcctagctccagtgctggtctgagagatgaccttcttgaaaatttgcaggcctaccagaagcgaatgggagtgcagatgcagcggttcaag--tgatcctctcgtcattgcagcaaacatcattgggatcttgcacctgatattgtggattaccgatcgtctttttttcaaa---------tgcatttatcgtcgctttaaatac------ggtttgaaaagagggccttctacggaaggagtgcctgagtccatgagggaagaatatcaacaggagcagcagagtgctgtggatgttgacgatggtcattttgtcaacatagagctagagtaa
>H9N2_Avian_CY038461_A/chicken/Pakistan/UDL-01/2008|2008.022
atgagtcttctaaccgaggtcgaaacgtatgttctctctatcatcccatcaggccccctcaaagccgagatcgcgcagagacttgaggatgtgtttgcagggaagaacgcagatcttgaggctctcatggaatggctaaagacaagaccaatcttgtcatcactgactaagggggtgttagggtttgtgttcacgctcaccgtgcccagtgagcgaggactgcagcgtagacgatttgtccaaaatgccctaaatgggaatggagacccaaacaacatggacaaagcagttaagctatacaagaagctgaagagggaaatgacattccatggagcaaaggaagttgcactcagttactcaactggtgcgcttgccagttgcatgggtctcatatacaaccggatgggaacagtaaacacagaggtggctcttggcctagtgtgtgccacttgtgagcagattgctgatgcccaacatcgttcccacagacagatggcggctaccaccaacccactaatcaggcatgagaacagaatggtgctggccagcactacggctaaggctatggagcaggtggctggatcaagtgagcaggcggcagaggccatggaagtcgcaagtcaggctaggcaaatggtgcaggcaatgaggacaattggaactcaccctagctcaagtgcaggtctaaaagatgatcttattgaaaatttgcaggcttaccagaaacggatggggttgcagatgcaaagattcaag--tgatcctctcgtcgttgcagcaagtatcattgggatattgcacttgatattgtggattcttgatcgtcttttcttcaaa---------tgcatttatcgtcgctttaaatac------ggtttgaaaagagggccttctacggaaggagtgcctgagtctatgagggaagagtatcggcaggaacagcagagtgctgtggatgttgacgatgatcattttgtcaacatagagctggagtaa
>H3N2_Human_CY000658_A/New_York/169/2000|2000.005
atgagccttctaaccgaggtcgaaacgtatgttctctctatcgttccatcaggccccctcaaagccgaaatcgcgcagagacttgaagatgtctttgctgggaaaaacacagatcttgaggctctcatggaatggctaaagacaagaccaatcctgtcacctctgactaaggggattttggggtttgtgttcacgctcaccgtgcccagtgagcgaggactgcagcgtagacgctttgtccaaaatgccctcaatgggaatggggatccaaataacatggacaaagcagttaaactgtatagaaaacttaagagggagataacattccatggggccaaagaaatagcactcagttattctgctggtgcgcttgccagctgcatgggcctcatatacaataggatgggggctgtaaccacagaagtggcatttggcctggtatgtgcaacatgtgaacagattgctgactcccagcacaggtctcataggcaaatggtggcaacaaccaatccattaataaaacatgagaacagaatggttttggccagcactacagctaaggctatggagcaaatggctggatcaagtgagcaggcagcggaggccatggagattgctagtcaggccaggcaaatggtgcaggcaatgagaaccgttgggactcatcctagctccagtactggtctaagagatgatcttcttgaaaatttgcagacctatcagaaacgaatgggggtgcagatgcaacgattcaag--tgacccgcttgttgttgctgcgagtatcattgggatcttgcacttgatattgtggattcttgatcgtctttttttcaaa---------tgcatctatcgactcttcaaacac------ggcctgaaaagagggccttctacggaaggagtacctgagtctatgagggaagaatatcgaaaggaacagcagaatgctgtggatgctgacgacagtcattttgtcagcatagagctggagtaa
>H5N1_Avian_CY179412_A/mallard/Wisconsin/568/1982|1982.500
atgagtcttctaaccgaggtcgaaacgtacgttctctctatcgtcccgtcaggccccctcaaagccgagatcgcgcagagacttgaagatgtatttgcagggaagaacaccgatcttgaggcactcatggaatggttaaagacaagaccaatcctgtcacctctgactaaggggattttaggatttgtgtttacgctcaccgtgcccagtgagcgaggactgcagcgtagacgctttgtccaaaatgcccttaatgggaatggggatccaaacaacatggacagagcggtcaaactgtacaggaagctaaaaagggaaataacattccatggagcaaaagaagtggcactcagttattcaactggtgcacttgccagttgcatgggcctcatatacaacagaatggggactgtaaccaccgaagtggcatttggcctggtgtgcgccacatgtgagcagattgctgattcccagcatcggtctcacagacaaatggtgacaacaaccaacccactgatcaggcatgagaacagaatggtactagccagtactacggctaaagccatggagcaaatggcagggtcaagtgagcaggcagcagaggctatggaggttgccagtcaggctaggcagatggtgcaggcaatgaggaccattggaactcatcctagctccagtgctggtctaaaagatgatcttcttgaaaatttgcaggcctaccagaaacggatgggagtgcaaatgcagcgattcaag--tgatcctctcgttattgccgcaagtatcattgggatcttgcacttgatattgtggattcttgatcgtcttttcttcaaa---------tgcatttatcgtcgccttaaatac------ggtttgaaaagagggccttctacggaaggattgcctgagtctatgagggaagaatatcggcaggaacagcagagtgctgtggatgttgacgatggtcattttgtcaacatagagctggagtaa
>H11N9_Avian_KF259264_A/northern_pintail/Hong_Kong/MPJ851/2009|2009.500
atgagtcttctaaccgaggtcgaaacgtacgttctctctatcgttccgtcaggccccctcaaagccgagatcgcgcagagacttgaagatgtctttgcagggaagaacacagatctcgaggctctcatggaatggctaaagacaagaccaatcctgtcacctctgactaaggggattttggggtttgtgttcacgctcaccgtgcccagtgagcgaggactgcagcgtagacgctttgtccaaaatgcactaaatggaaatggagacccaaacaacatggacagggcagtcaaactatacagaaagctgaaaagagagataacatttcatggagctaaagaggttgcacttagctactcaaccggtgcacttgccagttgtatgggtctcatatacaacagaatgggaacagtaaccacagaagtggcttttggcctagtgtgtgccacctgtgagcagattgctgactcacagcaccggtctcacaggcagatggtgactactaccaacccactaatcaggcatgaaaacagaatggtgctggccagcaccacagctaaggccatggagcagatggctgggtcgagtgaacaggcagcggaggccatggaggttgctagtcaggctaggcagatggtgcaggcaatgaggacaattgggactcaycctagctccagtgccggtctgaaagatgatcttcttgaaaatttgcaggcctaccagaaacggatgggagtgcaaatgcagcgattcaag--tgatcctctcgttattgccgcaagtatcattgggatcttgcacttgatattgtggattcttgatcgtcttttcttcaaa---------tgtatttatcgtcgccttaaatac------ggtttgaaaagagggccttctacggaaggagtgcctgagtctatgagggaagaatatcggcaggaacagcagagtgctgtggatgttgacgatggtcattttgtcaacatagagctggagtaa
>H3N2_Human_CY007748_A/Canterbury/68/2002|2002.507
atgagccttctaacagaggtcgaaacgtatgttctctctatcgttccatcaggccccctcaaagccgaaatcgcgcagagacttgaagatgtctttgctgggaaaaacacagatcttgaggctctcatggaatggctaaagacaagaccaatcctgtcacctctgactaaggggattttggggtttgtgttcacgctcaccgtgcccagtgagcggggactgcagcgtagacgctttgtccaaaatgccctcaatgggaatggggatccaaataacatggacaaagcagttaaactgtatagaaaacttaagagggagataacattccatggggccaaagaaatagcactcagttattctgctggtgcacttgccagttgcatgggcctcatatacaataggatgggggctgtaaccaccgaagtggcatttggcctggtatgtgcaacatgtgagcagattgctgactcccagcacaggtcccataggcaaatggtggcaacaaccaatccattaataaaacatgagaacagaatggttttggccagcactacagctaaggctatggagcaaatggctggatcaagtgagcaggcagcggaggccatggagattgctagtcaggccaggcaaatggtgcaggcaatgagaaccgttgggactcatcctagctccagtactggtctaagagatgatcttcttgaaaatttgcagacctatcagaaacgaatgggggtgcagatgcaacgattcaag--tgacccgcttgttgttgctgcgagtatcattgggatcttgcacttgatattgtggattcttgatcgtctttttttcaaa---------tgcatctatcgactcttcaaacac------ggcctgaaaagagggccttctacggaaggagtacctgagtctatgagggaagaatatcgaaaggaacagcagaatgctgtggatgctgacgacagtcattttgtcagcatagagctggagtaa
>H6N1_Avian_JF965240_A/duck/Eastern_China/34/2005|2005.285
atgagtcttctaaccgaggtcgaaacgtacgttctctctatcgtcccgtcaggccccctcaaagccgagatcgcacagagacttgaagatgtctttgcagggaagaacaccgatctcgaggctctcatggaatggctaaagacaagaccaatcctgtcacctctgactaaggggatattagggtttgtgttcacgctcaccgtgcccagtgagcgaggactgcagcgtagacgctttgtccaaaatgccctaaatgggaatggagacccaaacaacatggacagggcagtcaaactgtacaggaagttgaaaagagagataacattccatggggctaaagaagttgcactcagctactcaaccggtgcacttgccagttgtatgggtctcatatacaacaggatgggaacggtgaccacagaagtggcttttggcctagtgtgtgccacttgtgagcagattgctgattcacagcaccggtcccacaggcagatggtaactaccaccaacccactaatcaggcatgaaaacaggatggtgctagccagcactacggctaaggctatggagcagatggctgggtcgagtgagcaggcagcggaagccatggaggttgctagtcaggctaggcagatggtgcaggcgatgaggacaattggaactcaccctagctccagtgccggtctgaaagatgatcttcttgaaaatttgcaggcctaccagaaacggatgggagtgcaaatgcagcgattcaag--tgatcctctcgttattgccgcaagtatcattgggatcttgcacttgatattgtggattcttgatcgtcttttcttcaaa---------tgtatttatcgtcgccttaaatac------ggtttgaaaagagggccttctacggaaggagtgcctgagtctatgagggaagagtatcggcaggaacagcagagtgctgtggatgttgacgatggtcattttgtcaacatagagctggagtaa
>H9N2_Human_MF440737_A/Beijing/1/2017|2017.321
atgagtcttctaaccgaggtcgaaacgtacgttctctctatcattccatcaggccccctcaaagccgagatcgcgcagagacttgaggatgtttttgcagggaagaacgcagatctcgaggctctcatggagtggataaagacaagaccaatcctgtcacctctgactaaggggattttagggtttgtgttcacgctcaccgtgcccagtgagcgaggactgcagcgtagacggtttgtccaaaacgccctaaatgggaatggagacccaaacaacatggacaaggcagttaaattatacaagaaactgaagagggaaatgacatttcatggagcaaaggaagttgcactcagttactcaactggtgcgcttgccagctgcatgggtctcatatacaacaggatggggacagtaactgcagaaggggctcttggattggtatgtgccacttgtgagcagattgctgacgcacaacatcggtcccacaggcagatggcaactactaccaacccactaattaggcatgagaatagaatggtactagccagtactacggctaaggctatggagcagatggctggatcaagtgaacaggcagcggaagccatggaagtcgcaagccaggctaggcaaatggtgcaggctatgagaacagtcgggactcaccctaactccagtacaggtctaaaggatgatcttattgaaaatttgcaggcctaccagaaccggatgggagtgcaactgcagcggttcaag--tgacccactcgttgttgcagctaacattattgggatattgcacctgatattgtggattcttgatcgtcttttcttcaaa---------tgcatttatcgtcgctttaaatac------ggtttgaaaagagggccttctacggaaggaatgcctgagtctatgagggaagaatatcggcaggaacagcagagtgctgtggatgttgacgatggtcattttgtcaacatagagctgaagtaa
>H5N1_Avian_HM172134_A/chicken/Jiangsu/18/2008|2008.500
atgagtcttctaaccgaggtcgaaacgtacgttctctccatcatcccgtcaggccccctcaaagccgagatagcgcaaaaacttgaagatgttttcgcaggaaagaacactgatctcgaggctctcatggagtggctaaagacaagaccaatcctgtcacctctgactaaagggattttgggatttgtattcacgctcaccgtgcccagtgagcgaggactgcagcgtagacgctttgtccagaatgccctaagtggaaatggggatccaaataatatggatagggcagtcaagctatataagaagctgaaaagagaaataacattccatggggctaaggaggtcgcactcagctactcaaccggtgcacttgccagttgcatgggtctcatatacaacagaatgggaacggtaactacggaagtagcttttggtttagtgtgtgccacttgtgagcagattgcagattcacagcatcggtctcacagacagatggcaactatcaccaacccactaatcaggcatgagaacaggatggtgctggccagcactacagctaaggctatggagcagatggcgggatcaagtgagcaggcagcggaagccatggagatcgctaatcaggctaggcagatggtgcaggcaatgaggacaattgggactcatcctaactctagtgctggtctgagagacaatcttcttgaaaatttgcaggcctaccagaaacggatgggggtgcagatgcagcgattcaag--tgatcctcttgttgttgccgcaaatatcattgggatcttgcacttgatattgtggattcttgatcatcttttcttcaaa---------tgcatttatcgtcgccttaaatac------gggttgaaaaaagggccttctacggcaggggtacctgagtctatgagggaagaataccggcaggaacagcagagtgctgtggatgttgacgacggtcattttgtcaacatagagttggagtaa
>H1N2_Avian_KU881683_A/Anseriformes/Anhui/S61/2014|2014.973
atgagtcttctaaccgaggtcgaaacgtacgttctctctatcgtcccgtcaggccccctcaaagccgagatcgcgcagagacttgaagatgtctttgcagggaagaacaccgatctcgaggctctcatggaatggctaaagacaagaccaatcctgtcacctctgactaaggggattttagggtttgtgttcacgctcaccgtgcccagtgagcgaggactgcagcgtagacgctttgtccaaaatgccctaaatggaaatggagacccaaacaacatggacagggcagtcaaactgtacaggaaactgaagagagagataacattccatggggctaaagaagttgcactcagttactcaaccggtgcacttgccagttgtatgggtctcatatacaacaggatggggacggtgaccacagaagtggcatttggcctagtgtgtgccacctgtgagcagattgctgattcacagcatcggtctcacagacaaatggtaactaccaccaacccactaatcaggcatgaaaacagaatggtgctggccagcactacggctaaggctatggagcagatggctgggtcgagtgagcaggcagcggaagcaatggaggttgccagtcaggctagacaaatggtgcaggcgatgaggaccattggaactcaccctagctccagtgccggtctgaaagatgatcttcttgaaaatttgcaggcctaccagaaacggatgggagtgcaaatgcagcgattcaag--tgatcctctcattattgccgcaagtatcattgggatcttgcacttgatattgtggattcttgatcgtcttttcttcaaa---------tgcatttatcgtcgccttaaatac------ggtttgaaaagagggccttctacggaaggagtgcctaagtctatgagggaagagtatcggcaggaacagcagagtgctgtggatgttgacgatggtcattttgtcaacatagagctggagtaa
>H11N2_Avian_CY138138_A/lesser_black-backed_gull/Iceland/145/2010|2010.389
atgagtcttctaaccgaggtcgaaacgtacgttctctctatcgtcccgtcaggccccctcaaagccgagatcgcgcagagacttgaagatgtctttgcagggaagaacaccgatctcgaggctctcatggaatggctaaagacaagaccaatcttgtcacctctgactaaggggattttagggtttgtgttcacgctcaccgtgcccagtgagcggggactgcagcgtagacgctttgtccaaaatgccctaaatgggaatggagacccaaacaacatggacagggcagtcaaactgtacaggaagttgaaaagagagataacattccatggggctaaagaagttgcactcagctactcaaccggtgcacttgccagttgtatgggtctcatatacaacaggatgggaacggtaacaacagaagtggcttttggcctggtatgtgccacctgtgagcagatcgctgattcacagcatcggtcccacaggcagatggtaactaccaccaatccactaatcagacatgaaaacagaatggtgctggccagcactacggctaaggctatggagcagatggctgggtcaagtgagcaggcagcggaagccatggaggttgctagtcaggctaggcagatggtgcaggcgatgaggacaattgggactcaccctagctccagtgccggtctgaaagatgatctccttgaaaatttgcaggcctaccagaaacggatgggagtgcaaatgcagcgattcaag--tgatcctctcgttattgccgcaagtatcattgggatcttgcacttgatattgtggattcttgatcgtcttttcttcaaa---------tgtatttatcgtcgctttaaatac------ggtttgaaaagagggccttctacagaaggagtgcctgagtctatgagggaagagtatcggcagaaacagcagagtgctgtggatgttgacgatggtcattttgtcaacatagagctggagtaa
>H2N1_Avian_CY117478_A/laughing_gull/Delaware_Bay/10/1990|1990.293
atgagtcttctaaccgaggtcgaaacgtacgttctctctatcgtcccatcaggccccctcaaagccgagatcgcgcagagacttgaggatgtctttgcagggaagaacacagatctcgaggctctcatggaatggctaaagacaagaccaatcctgtcacctctgactaagggtattttagggtttgtgttcacgctcaccgtgcccagtgagcgaggactgcagcgtagacgctttgtccaaaacgccctaaatgggaatggagacccaaacaatatggacagagcagtcaaactatacaggaagctgaaaagggagataacattccatggagctaaggaggttgcactcagctactcaaccggtgcacttgccagttgcatgggtctcatatacaacagaatgggaactgtgaccacagaggtggcttttggactagtatgtgccacttgtgagcagattgctgattcacagcatcggtctcacaggcagatggtaaccaccaccaacccactgatcaggcatgaaaacagaatggtgctggctagcactacggccaaggctatggagcaaatggctgggtcaagtgagcaggcagcggaagccatggaggttgccagtcaagctaggcagatggtgcaggcaatgaggacaattgggactcaccctagctccagtgccggtctaaaagatgatcttcttgaaaatctgcaggcctaccagaaacggatgggagtgcaaatgcagcgattcaag--tgatcctcttgttattgccgcaagtatcattgggatcttgcacttgatattgtggattcttgatcgtcttttcttcaaa---------tgcatttatcgtcgccttaaatac------gggttgaaaaaaggtccttctacggaaggagtgcctgagtctatgagggaagaatatcggcaggaacagcagagtgctgtggatgttgacgatggtcattttgtcaacatagagctagagtaa
>H1N1_Human_CY225617_A/Minnesota/14/2017|2017.153
atgagtcttctaaccgaggtcgaaacgtacgttctttctatcatcccgtcaggccccctcaaagccgagatcgcacagagactggaaagtgtctttgcaggaaagaacacagatcttgaggctctcatggaatggctaaagacaagaccaatcttgtcacctctgactaagggaattttaggatttgtgttcacgctcaccgtgcccagtgagcgaggactgcagcgtagacgctttatccaaaatgccctaaatggaaatggggacccgaacaacatggatagagcagttaaactatacaagaagctcaaaagagaaataacattccatggggccaaggaggtgtcactaagctattcaactggtgcacttgccagttgcatgggcctcatatacaacaggatgggaacagtgaccacagaagctgcttttggtctagtttgtgccacttgtgaacagattgctgattcacagcatcggtctcacagacaaatggctactaccaccaatccactaatcaggcatgaaaacagaatggtgctggctagcactacggcaaaggctatggaacaggtggctggatcgagtgaacaggcagcggaggccatggaggttgctaataagactaggcagatggtacatgcaatgagaactattgggactcatcctagctccagtgctggtctgagagatgaccttcttgaaaatttgcaggcctaccagaagcgaatgggagtgcagatgcagcggttcaag--tgatcctctcgtcattgcagcaaacatcattgggatcttgcacctgatattgtggattactgatcgtctttttttcaaa---------tgcatttatcgtcgctttaaatac------ggtttgaaaagagggccttctacggaaggagtgcctgagtccatgagggaagaatatcaacaggagcagcagagtgctgtggatgttgacgatggtcattttgtcaacatagagctagagtaa
>H3N2_Swine_JF812335_A/swine/Indiana/A01049091/2010|2010.879
atgagtcttctaaccgaggtcgaaacgtatgttctctctatcgtcccgtcaggccccctcaaagccgagatagcacagagactcgaagacgtttttgcagggaaaaacaccgatcttgaggctctcatggaatggctaaagacaagaccaatcctgtcacctctgactaaggggattttagggtttgtgttcacgctcaccgtgcccagtgagcgaggactgcagcgtagacgttttgtccagaatgccctcaatgggaatggtgacccgaacaacatggacaaagcagtcaaactgtataggaaactaaaacgagaaataacattccatggggccaaagaggtagcactcagttactctgccggtgcacttgccagttgcatgggcctcatatacaacagaatggggactgtcgccactgaggtggcatttggtctggtatgcgcaacctgtgaacagattgctgattcccagcatcgatctcatagacaaatggtgacaacaaccaatccactaatcaggcacgagaacagaatggtaatagccagcacaacagctaaggccatggaacaaatggctgggtcaagtgaacaagcagcagaggctatggaggttgccagccaggctagacaaatggtacaggcaatgagaacaattgggactcaccccagttccagcactggtctaaaagatgatcttcttgaaaatttacaggcctaccagaaacggatgggagtgcaaatgcaacgattcaag--tgatcctctcactgatgccgcaagcatcattgggattttgcacctgatattgtggattcttgatcgtctttttttcaaa---------tgcatttaccgtcgctttaaatac------ggtctacaaagagggccttctacggaaggagtgccggagtccatgagggaagaatatcggcagaaacagcagagtgctgtggatgttgacgatggtcattttgtcaacatagtgctagagtaa
>H10N4_Avian_CY142251_A/northern_pintail/Interior_Alaska/9BM7694R0/2009|2009.500
atgagtcttctaaccgaggtcgaaacgtacgttctctctatcatcccgtcaggccccctcaaagccgagatcgcgcagagacttgaagatgtgtttgcagggaagaacactgatctcgaggcactcatggaatggctaaagacaagaccaatcctgtcacctctgactaaggggattttaggatttgtgttcacgctcaccgtgcccagtgagcgaggactacagcgtagacgctttgtccaaaatgcccttaatgggaatggggatccaaacaacatggacagagcggtcaaactgtacaggaagcttaaaagggaaataacttttaatggggcaaaggaagtggcactcagttattcaactggtgcacttgccagctgcatgggtctcatatacaacaggatggggactgtgaccactgaagtggcatttggcctagtgtgcgccacgtgtgagcagattgctgattcccagcatcggtctcacagacaaatggtgacaacaaccaacccactaatcaggcatgagaacagaatggtactggccagtaccacagctaaagccatggagcaaatggcagggtcaagcgaacaggcagcagaggctatggaggttgctagccaggccaggcagatggtgcaggcaatgaggaccattgggactcatcctagctccagtgctagtctaaaagatgatcttcttgaaaatttgcaggcctaccagaaacggatgggagtgcagatgcagcgattcaag--tgatcctctcgttattgccgcaagtatcattgggatcttgcacttgatattgtggatttttgatcgtcttttcttcaaa---------tgcatttatcgtcgccttaaatac------ggtttgaaaagagggccttctacggaaggagtgcctgagtctatgagggaagaatatcggcaggaacagcagagtgctgtggatgttgacgatggtcattttgtcaacatagagctggaataa
>H11N1_Avian_CY055178_A/aquatic_bird/India/NIV-17095/2007|2007.975
atgagtcttctaaccgaggtcgaaacgtacgttctctctatcgtcccgtcaggccccctcaaagccgagatcgcgcagagacttgaagatgtctttgcagggaagaacaccgatctcgaggctctcatggaatggctaaagacaagaccaatcctgtcacctctgactaaggggattttagggtttgtgttcacgctcaccgtgcccagtgagcgaggactgcagcgtagacgctttgtccaaaatgccctaaatggaaatggagacccaaacaacatggacagggcagtcaaactgtacaggaagttgaaaagagagataacattccatggggctaaagaggttgcactcagttactcaactggtgcacttgccagttgtatgggtctcatatacaacaggatgggaacggtgaccacagaagtggcttttggtctagtgtgtgccacctgtgagcagattgctgattcacagcatcggtcccacaggcaaatggtaactaccaccaacccactaatcaggcatgaaaacagaatggtgctggccagcactacagctaaggctatggagcagatggctgggtcaagtgagcaggcagcggaagccatggaggttgctagtcaggctaggcagatggtacaggcgatgaggacaattggaactcaccctagctctagtgccggtctgaaagatgatcttcttgaaaatttgcaggcctaccagaaacggatgggagtgcaaatgcagcgattcaag--tgatcctctcgttattgccgcaagtatcattgggatcttgcacttgatattgtggattcttgatcgtcttttcttcaaa---------tgcatttatcgtcgccttaaatac------ggtttgaaaagagggccttctacggaaggagtgcctgagtctatgagggaagagtatcggcaggaacagcagagtgctgtggatgttgacgatggtcattttgtcaacatagagctggagtaa
>H10N6_Avian_CY133562_A/long-tailed_duck/Wisconsin/10OS3919/2010|2010.874
atgagccttctaaccgaggttgaaacgtacgttctctctatcgtcccgtcaggccccctcaaagccgagatcgcgcagagacttgaagatgtgtttgcagggaagaacaccgatcttgaggcactcatggaatggctaaagacaagaccaatcctgtcacctctgactaaggggattttaggatttgtgttcacgctcaccgtgcccagtgagcgaggactgcagcgtagacgctttgtccaaaatgcccttaatgggaatggggatccaaacaacatggacagagcagtaaaactgtacaggaagcttaaaagagagataacattccatggggcaaaagaagtggcactcagttattctactggtgcgcttgccagttgcatgggcctcatatacaacagaatggggactgtaaccactgaagtggcatttggcctagtgtgcgccacatgtgagcagattgctgattcccagcatcggtctcacagacaaatggtgacaacaaccaacccactaatcaggcacgagaatagaatggtacttgccagtaccacggctaaggccatggagcaaatggcagggtcaagtgagcaggcagcagaggctatggaggttgctagccaggctagacagatggtgcaggcaatgagaaccattgggactcatcctagctccagtgctggtctaaaagatgatcttcttgaaaatttgcaggcctatcagaaacggatgggagtgcagatgcagcgattcaag--tgatcctctcgttgttgccgcaagtatcattgggatcttgcacttgatattgtggattcttgatcgtcttttcttcaaa---------tgcatttatcgtcgccttaaatac------ggtttgaaaagagggccttctacggaaggagtgcctgagtctatgagggaagaatatcggcaggaacagcagagtgctgtggatgttgacgatggtcattttgtcaacatagaactggagtaa
>H5N1_Avian_AB450627_A/chicken/Kohn_Kaen/NIAH330/2004|2004.500
atgagtcttctaaccgaggtcgaaacgtacgttctctctatcatcccgtcaggccccctcaaagccgagatcgcgcagaaacttgaagatgtctttgcaggaaagaacaccgatctcgaggctctcatggagtggctaaagacaagaccaatcctgtcacctctgactaaagggattttgggatttgtattcacgctcaccgtgcccagtgagcgaggactgcagcgtagacgctttgtccagaatgccctaaatggaaatggagatccaaataatatggatagagcagttaagctatataagaagctgaaaagagaaataacattccatggggctaaggaggtcgcactcagctactcaaccggtgcacttgccagttgcatgggtctcatatacaacaggatgggaacggtgactacggaagtggcttttggcctagtgtgtgccacttgtgagcagattgcagattcacagcatcggtctcacagacagatggcaactatcaccaacccactaatcagacatgagaacagaatggtgctggccagcactacagctaaggctatggagcagatggcaggatcaagtgagcaggcagcggaagccatggagatcgctaatcaggctaggcagatggtgcaggcaatgaggacaattgggactcatcctaactctagtgctggtctgagagataatcttcttgaaaatttgcaggcctaccagaaacgaatgggagtgcagatgcagcgattcaag--tgatcctattgttgttgccgcaaatatcattgggatcttgcacttgatattgtggattcttgatcgtcttttcttcaaa---------tgcatttatcgtcgccttaaatac------ggtttgaaaagagggcctgctacggcaggggtacctgagtctatgagggaagagtaccggcaggaacagcagagtgctgtggatgttgacgatggtcattttgtcaacatagaattggagtaa
>H1N1_Human_KX410542_A/Virginia/44/2016|2016.205
atgagtcttctaacagaggtcgaaacgtacgttctttctatcatcccgtcaggccccctcaaagccgagatcgcacagagactggaaagtgtctttgcaggaaagaacacagatcttgaggctctcatggaatggctaaagacaagaccaatcttgtcacctctgactaagggaattttaggatttgtgttcacgctcaccgtgcccagtgagcgaggactgcagcgtagacgctttatccaaaatgccctaaatggaaatggggacccgaacaacatggatagagcagttaaactatacaagaagctcaaaagagaaataacgttccatggggccaaggaggtgtcactaagctattcaactggtgcacttgccagttgcatgggcctcatatacaacaggatgggaacagtgaccacagaagctgcttttggtctagtttgtgccacttgtgaacagattgctgattcacagcatcggtctcacagacaaatggctactaccaccaatccactaatcaggcatgaaaacagaatggtgctggctagcactacggcaaaggctatggaacaggtggctggatcgagtgaacaggcagcagaggccatggaggttgctaataagactaggcagatggtacatgcaatgagaactattgggactcatcctagctccagtgctggtctgagagatgaccttcttgaaaatttgcaggcctaccagaagcgaatgggagtgcagatgcagcggttcaag--tgatcctctcgtcattgcagcaaacatcattgggatcttgcacctgatattgtggattactgatcgtctttttttcaaa---------tgcatttatcgtcgctttaaatac------ggtttgaaaagagggccttctacggaaggagtgcctgagtccatgagggaagaatatcaacaggagcagcagagtgctgtggatgttgacgatggtcattttgtcaacatagagctagagtaa
>H3N2_Human_CY261060_A/Massachusetts/19/2017|2017.871
atgagccttctaaccgaggtcgaaacgtatgttctctctatcgttccatcaggccccctcaaagccgagatcgcgcagagacttgaagatgtctttgctgggaaaaacacagatcttgaggctctcatggaatggctaaagacaagaccaattctgtcacctttgactaaggggattttagggtttgttttcacgctcaccgtgcccagtgagcgaggactgcagcgtagacgctttgtccaaaatgccctcaatgggaatggagacccaaataacatggacaaagcagttaaactgtatagaaaacttaagagggagataacgttccacggggccaaagaaatagctctcagttattctgctggtgcacttgccagttgcatgggcctcatatacaataggatgggggctgtaaccactgaagtggcatttggcctggtgtgtgcaacatgtgagcagattgctgattcccagcacaggtctcataggcagatggtggcaacaaccaatccactaataaaacatgagaacagaatggttttggccagcactacagctaaggctatggagcaaatggctggatcaagtgagcaggcagcggaggccatggagattgctagtcaggccaggcagatggtgcaggcaatgagagccattgggactcatcctagttccagtactggtctaagagatgatcttcttgaaaatttgcagacctatcagaaacgaatgggggtgcagatgcaacgattcaag--tgacccgcttgttgttgccgcgaatatcattgggatcttgcacttgatattgtggattcttgatcgtctttttttcaaa---------tgcgtctatcgactcttcaaacac------ggccttaaaagaggcccttctacggaaggagtacctgagtctatgagggaagaatatcgaaaggaacagcagaatgctgtggatgctgacgacagtcattttgtcagcatagaattggagtaa
>H4N6_Avian_KU160838_A/duck/Anhui/S2193/2012|2012.340
atgagtcttctaaccgaggtcgaaacgtacgttctctctatcgtcccgtcaggccccctcaaagccgagatcgcgcagagacttgaagatgtttttgcagggaaaaacaccgatctcgaggctctcatggaatggctaaagacaagaccaatcctgtcacctctgactaaggggattttagggtttgtgttcacgctcaccgtgcccagtgagcgaggactgcagcgtagacgctttgtccagaatgctctaaatggaaatggagatccaaacaacatggatagagcagttaaactatacaggaagctgaagagagagataacattccatggggccaaggaggttgcactcagctactcaaccggtgcacttgccagttgtatgggtctcatatacaacaggatgggaacggtaaccacagaagtggcttttggcctagtgtgtgccacttgtgagcagattgctgattcacagcataggtctcacagacagatggtgactaccaccaacccactaatcaggcatgagaacagaatggtgctggccagcactacagctaaggctatggagcagatggctggatcaagtgagcaagcagcggaggccatggaggttgctagtcaggctaggcagatggtgcaggctatgaggacgattgggactcaccctagctccagtgccggtctgaaagatgatcttcttgaaaatttgcaggcctaccagaaacggatgggagtgcaaatgcagcgattcaag--tgatcctctcgttattgccgcaaatatcattgggatcttgcacctgatattgtggattcttgatcgtcttttcttcaaa---------tgcatttatcgtcgccttaaatac------ggtttgaaaagagggccttctacggaaggagtacctgagtctatgagggaagaatatcggcaggaacagcagagtgctgtggatgttgacgatggtcattttgtcaacatagagctagagtaa
>H1N1_Swine_CY157656_A/swine/North_Carolina/SG1170/2003|2003.093
atgagtcttctaaccgaggtcgaaacgtatgttctctctatcgttccgtcaggccccctcaaagccgagatagcgcagagacttgaagatgtttttgcagggaaaaacaccgatcttgaggcactcatggaatggctaaagacaagaccaatcctgtcacctctgactaaggggattttaggatttgtgttcacgctcaccgtgcccagtgagcgaggactgcagcgtagacgctttgtccagaatgccctcaatgggaatggtgacccgaacaacatggacaaagcggtcaaactgtacagaaaacttaaaagggaaataacattccacggggccaaagaagtagcgctcagttactctgctggtgcacttgccagttgcatgggcctaatatacaacagaatggggactgtcaccactgaggtggcctttggtctagtatgtgcaacctgtgaacagattgctgattcccagcatcgatctcatagacaaatggtgacaacaaccaatccactaatcaggcatgagaacagaatggtattagccagcacaacagctaaagccatggaacaaatggctggatcaagtgaacaagctgcagaggctatggaggttgccagccaggctagacaaatggtacaggcaatgagaacaattgggactcaccctagttccagcgctggtctaaaagatgatcttcttgaaaatttacaggcctatcagaaacgaatgggggtgcaaatgcaacgattcaag--tgatcctctcgttgctgccgcaagcatcattgggattttgcacctgatattgtggattcttgatcgtctttttttcaaa---------tgcatttaccgtcgctttaaatac------ggtctgaaaagagggccttctacggaaggagtgccggagtccatgagggaagaatatcgacagaaacagcagagtgctgtggatgttgacgatggtcattttgtcaacatagtgctagagtaa
>H3N2_Avian_JN706703_A/turkey/Ontario/FAV-10/2011|2011.551
atgagtcttctaaccgaggtcgaaacgtacgttctttctatcatcccgtcaggccccctcaaagccgagatcgcgcagagactggaaagtgtctttgcaggaaagaacacagatcttgaggctctcatggaatggctaaagacaagaccaatcttgtcacctctgactaaggggattttaggatttgtgttcacgctcaccgtgcccagtgagcgaggactgcagcgtagacgctttgtccaaaatgccctaaatgggaatggggacccgaacaacatggatagagcagttaaactatacaagaagctcaaaagagaaataacgttccatggggccaaggaggtgtcactaagctattcaactggtgcacttgccagttgcatgggcctcatatacaacaggatgggaacagtaaccacagaagctgcttttggtctagtgtgtgccacttgtgaacagattgctgattcacagcatcggtctcacagacaaatggctactaccaccaatccactaatcaggcatgaaaacagaatggtgctggctagcactacggcaaaggctatggaacagatggctggatcgagtgaacaggcagcagaggccatggaggttgctaatcagactaggcagatggtacatgcaatgagaactattgggactcatcctagctccagtactggtctgaaagatgaccttcttgaaaatttgcaggcctaccagaagagaatgggagtgcagatgcagcgattcaag--tgatcctctcgtcattgcagcaaatatcattgggatcttgcacttgatattgtggattactgatcgtctttttttcaaa---------tgtatttatcgtcgctttaaatac------ggtttgaaaagagggccttctacggaaggagtgcctgagtccatgagggaagaatatcaacaggaacagcagagtgctgtggatgttgacgatggtcattttgtcaacatagagctagagtaa
>H10N7_Avian_KX978154_A/mallard_duck/Netherlands/32/2013|2013.592
atgagtcttctaaccgaggtcgaaacgtacgttctctctatcgtcccgtcaggccccctcaaagccgagatcgcgcagagacttgaagatgtctttgcagggaagaacaccgatctcgaggctctcatggaatggctaaagacaagaccaatcctgtcacctctgactaaggggattttagggtttgtgttcacgctcaccgtgcccagtgagcgaggactgcagcgtagacgctttgtccaaaatgccctaaatgggaatggagacccaaacaacatggacagggcagtcaaactgtacaggaagctgaaaagagagataacattccatggggctaaagaagttgcactcagttactcaaccggtgcacttgccagttgtatgggtctcatatacaacaggatgggaacggtgaccacagaggtggcttttggtctagtgtgtgccacctgtgagcagattgctgattcacaacatcggtcccacagacagatggtaactaccaccaacccactaatcaggcatgaaaacagaatggtgctggccagcactacggctaaggctatggagcagatggctgggtcgagtgagcaggcagcggaagccatggaggttgctagtcaggctaggcagatggtgcaggcgatgaggacaattgggactcatcctagctccagtgccggtctgaaagatgatcttcttgaaaatttgcaggcctaccagaaacggatgggagtgcaaatgcagcgattcaag--tgatcctctcgttattgccgcaagtatcattgggatcttgcacttgatattgtggattcttgatcgccttttcttcaaa---------tgcatttatcgtcgccttaaatac------ggtttgaaacgagggccttctacggaaggggtgcctgagtctatgagggaagagtatcggcaggaacagcagagtgctgtggatgttgacggtggtcattttgtcaacatagagctggagtaa
>H1N1_Human_KF560151_A/Helsinki/894/2012|2012.162
atgagtcttctaaccgaggtcgaaacgtacgttctttctatcatcccatcaggccccctcaaagccgaaatcgcgcagagactggaaagtgtctttgcaggaaagaatacagatcttgaggctctcatggaatggctaaagacaagaccaatcttgtcacctctgactaagggaattttaggatttgtgttcacgctcaccgtgcccagtgagcgaggactgcagcgtagacgctttatccaaaatgccctaaatgggaatggggacccgaacaacatggatagagcagttaaactatacaagaagctcaaaagagaaataacgttccatggggccaaggaggtgtcactaagctattcaactggtgcacttgccagttgcatgggcctcatatacaacaggatgggaacagtgaccacagaagctgcttttggtctagtgtgtgccacttgtgaacagattgctgattcacagcatcggtctcacagacaaatggctactaccaccaatccactaatcaggcatgaaaacagaatggtgctggctagcactacggcaaaggctatggaacagatggctggatcgagtgaacaggcagcagaggccatggaggttgctaatcagactaggcagatggtacatgcaatgagaactattgggactcatcctagctccagtgctggtctgaaagatgaccttcttgaaaatttgcaggcctaccagaaacgaatgggagtgcagatgcagcgattcaag--tgatcctctcgtcattgcagcaaatatcattgggatcttgcacctgatattgtggattactgatcgtctttttttcaaa---------tgtatttatcgtcgctttaaatac------ggtttgaaaagagggccttctacggaaggagtgcctgagtccatgagggaagaatatcaacaggaacagcagagtgctgtggatgttgacgatggtcattttgtcaacatagagctagagtaa
>H3N2_Human_KC892841_A/Michigan/03/2012|2012.175
atgagccttctaaccgaggtcgaaacgtatgttctctctatcgttccatcaggccccctcaaagccgagatcgcgcagagacttgaagatgtatttgctgggaaaaacacagatcttgaggctctcatggaatggctaaagacaagaccaattctgtcacctctgactaaggggattttggggtttgtgttcacgctcaccgtgcccagtgagcgaggactgcagcgtagacgctttgtccaaaatgccctcaatgggaatggagacccaaataacatggacaaagcagttaaactgtataggaaacttaagagggagataacgttccatggggccaaagaaatagctctcagttattctgctggtgcacttgccagttgcatgggcctcatatacaataggatgggggctgtaaccactgaagtggcatttggcctggtgtgtgcaacatgtgagcagattgctgactcccagcacaggtctcataggcagatggtggcaacaaccaatccattaataaaacatgagaacagaatggttttggccagcactacagctaaggctatggagcaaatggctggatcaagtgagcaggcagcggaggccatggagattgctagtcaggccaggcagatggtgcaggcaatgagagccattgggactcatcctagttccagtactggtctaagagatgatcttcttgaaaatttgcagacctatcagaaacgaatgggggtgcagatgcaacgattcaag--tgacccgcttgttgttgccgcgaatatcattgggatcttgcacttgatattgtggattcttgatcgtctttttttcaaa---------tgcgtctatcgactcttcaaacac------ggccttaaaagaggcccttctacggaaggagtacctgagtctatgagggaagaatatcgaaaggaacagcagaatgctgtggatgctgacgacagtcattttgtcagcatagagttggagtaa
>H3N2_Human_CY000242_A/New_York/121/2002|2002.153
atgagccttctaacagaggtcgaaacgtatgttctctctatcgttccatcaggccccctcaaagccgaaatcgcgcagagacttgaagatgtctttgctgggaaaaacacagatcttgaggctctcatggaatggctaaagacaagaccaatcctgtcacctctgactaaggggattttggggtttgtgttcacgctcaccgtgcccagtgagcggggactgcagcgtagacgctttgtccaaaatgccctcaatgggaatggggatccaaataacatggacaaagcagttaaactgtatagaaaacttaagagggagataacattccatggggccaaagaaatagcactcagttattctgctggtgcacttgccagttgcatgggcctcatatacaataggatgggggctgtaaccaccgaagtggcatttggcctggtatgtgcaacatgtgaacagattgctgactcccagcacaggtcccataggcaaatggtggcaacaaccaatccattaataaaacatgagaacagaatggttttggccagcactacagctaaggctatggagcaaatggctggatcaagtgagcaggcagcggaggccatggagattgctagtcaggccaggcaaatggtgcaggcaatgagaaccgttgggactcatcctagctccagtactggtctaagagatgatcttcttgaaaatttgcagacctatcagaaacgaatgggggtgcagatgcaacgattcaag--tgacccgcttgttgttgctgcgagtatcattgggatcttgcacttgatattgtggattcttgatcgtctttttttcaaa---------tgcatttatcgactcttcaaacac------ggcctgaaaagagggccttctacggaaggagtacctgagtctatgagggaagaatatcgaaaggaacagcagaatgctgtggatgctgacgacagtcattttgtcagcatagagctggagtaa
>H1N1_Human_HM189355_A/Lipetsk/CRIE-BVV/2009|2009.858
atgagtcttctaaccgaggtcgaaacgtacgttctttctatcatcccgtcaggccccctcaaagccgagatcgcgcagagactggaaagtgtctttgcaggaaagaacacagatcttgaggctctcatggaatggctaaagacaagaccaatcttgtcacctctgactaagggaattttaggatttgtgttcacgctcaccgtgcccagtgagcgaggactgcagcgtagacgctttgtccaaaatgccctaaatgggaatggggacccgaacaacatggatagagcagttaaactatacaagaagctcaaaagagaaataacgttccatggagccaaggaggtgtcactaagctattcaactggtgcacttgccagttgcatgggcctcatatacaacaggatgggaacagtaaccacagaagctgcttttggtctagtgtgtgccacttgtgaacagattgctgattcacagcatcggtctcacagacaaatggctactaccaccaatccactaatcaggcatgaaaacagaatggtgctggctagcactacagcaaaggctatggaacagatggctggatcgagtgaacaggcagcagaggccatggaggttgctaatcagactaggcagatggtacatgcaatgagaactattgggactcatcctagctccagtgctggtctgaaagatgaccttcttgaaaatttgcaggcctaccagaagcgaatgggagtgcagatgcagcgattcaag--tgatcctctcgtcattgcagcaaatatcattgggatcttgcacctgatattgtggattactgatcgtctttttttcaaa---------tgtatttatcgtcgctttaaatac------ggtttgaaaagagggccttctacggaaggagtgcctgagtccatgagggaagaatatcaacaggaacagcagagtgctgtggatgttgacgatggtcattttgtcaacatagagctagagtaa
>H9N2_Avian_KC768043_A/duck/Shanghai/C163/2009|2009.841
atgagtcttctaaccgaggtcgaaacgtacgttctctctatcattccatcaggcccgatcaaagccgagatcgcgcagagacttgaggatgtttttgcagggaagaacacagatctcgaggctctcatggagtggataaagacaagaccaatcctgtcacctctgactaaggggattttagggtttgtgttcacgctcaccgtgcccagtgagcgaggactgcagcgtagacggtttgtccaaaacgccctaaatgggaatggagacccaaacaacatggacaaggcagttaaattatacaagaagctgaagagggaaatgacatttcatggagcaaaggaagttgcactcagttactcaactggtgcgcttgccagctgcatgggtctcatatacaacaggatgggaacagtaaccgcagaaggggctcttggactagtatgtgccacttgtgagcagattgctgacgcacaacatcggtcccacaggcagatggcgactactaccaacccactaattaggcatgagaatagaatggtactagccagcactacggctaaggctatggagcagatggctggatcaagtgaacaggcagcggaagccatggaagtagcaagtcaggctaggcaaatggtgcaggctatgagaacagtcgggactcaccctaactccagtacaggtctaaaagatgatcttattgaaaatttgcaggcttaccagaaccggatgggagtgcaactgcagcggttcaag--tgatcctctcgttgttgcagcaaacattattgggatattgcacttgatattgtggattcttgatcgtcttttcttcaaa---------tgcatttatcgtcgctttaaatac------ggtttgaaaagagggccttctacggaaggagtgcctgagtctatgagggaagaatatcggcaggaacagcagaatgctgtggatgttgacgatggtcattttgtcaacatagagctggagtaa
>H7N7_Avian_KT777871_A/ostrich/South_Africa/KRB/2013|2013.247
atgagtcttctaaccgaggtcgaaacgtacgttctctctatcgtcccatcaggccccctcaaagccgagatcgcgcagagacttgaagatgtctttgcagggaagaacaccgatctcgaggctctcatggaatggctaaagacaagaccaatcctgtcacctctaactaaggggattttagggtttgtgttcacgctcaccgtgcccagtgagcgaggactgcagcgtagacgctttgtccaaaatgccctaaatgggaatggagacccaaacaacatggacagggcagtcaaactgtacaggaagttgaaaagagagataacattccatggggctaaggaagtttcactcagttactcaaccggtgcacttgccagttgtatgggtctcatatacaacagaatgggaacggtgaccacagaagtggcttttggcctagtatgtgccacctgtgagcagattgctgattcacagcaccggtcccacaggcagatggtaaccaccaccaacccactaatcaggcatgagaacagaatggtgctggccagcactacggctaaggctatggagcagatggctggatcaagtgagcaagcagcggaagctatggaggttgctagtcaggccaggcagatggtgcaggcgatgaggacaattggaactcaccctagctccagtgccggtctgaaggatgatcttcttgaaaatttgcaggcctaccagaaacggatgggagtgcaaatgcagcgattcaag--tgatcctctcgttattgccgcaagtatcattgggatcttgcacttgatattgtggattcttgatcgtcttttcttcaaa---------tgtatttatcgtcgccttaaatac------ggtttgaaaagagggccttctacggaaggagtgcctaagtctatgagggaagaatatcagcaggaacagcagagtgctgtggatgttgacgatggtcattttgtcaacatagagctggagtaa
>H1N1_Human_JN596862_A/Orenburg/01/2009|2009.595
atgagtcttctaaccgaggtcgaaacgtacgttctttctatcatcccgtcaggccccctcaaagccgagatcgcgcagagactggaaagtgtctttgcaggaaagaacacagatcttgaggctctcatggaatggctaaagacaagaccaatcttgtcacctctgactaagggaattttaggatttgtgttcacgctcaccgtgcccagtgagcgaggactgcagcgtagacgctttgtccaaaatgccctaaatgggaatggggacccgaacaacatggatagagcagttaaactatacaagaagctcaaaagagaaataacgttccatggggccaaggaggtgtcactaagctattcaactggtgcacttgccagttgcatgggcctcatatacaacaggatgggaacagtgaccacagaagctgcttttggtctagtgtgtgccacttgtgaacagattgctgattcacagcatcggtctcacagacaaatggctactaccaccaatccactaatcaggcatgaaaacagaatggtgctggctagcactacagcaaaggctatggaacagatggctggatcgagtgaacaggcagcaaaggccatggaggttgctaatcagactaggcagatggtacatgcaatgagaactattgggactcatcctagctccagtgctggtctgaaagatgaccttcttgaaaatttgcaggcctaccagaagcgaatgggagtgcagatgcagcgattcaag--tgatcctctcgtcattgcagcaaatatcattgggatcttgcacctgatattgtggattactgatcgtctttttttcaaa---------tgtatttatcgtcgctttaaatac------ggtttgaaaagagggccttctacggaaggagtgcctgagtccatgagggaagaatatcaacaggaacagcagagtgctgtggatgttgacgatggtcattttgtcaacatagagctagagtaa
>H3N2_Human_CY006053_A/Hong_Kong/1/1982|1982.500
atgagccttctaaccgaggtcgaaacgtatgttctctctatcgttccgtcaggccccctcaaagccgaaatcgcgcagagacttgaagatgtctttgctggaaagaacacagatcttgaggctctcatggaatggctaaagacaagaccaatcctgtcacctctgactaaggggattttgggatttgtattcacgctcaccgtgcccagtgagcgaggactgcagcgtagacgctttgtccaaaatgccctcaatgggaatggggatccaaataacatggacagagcagttaaactatacagaaaacttaagagggagataacattccatggggccaaagaaatagcactcagttattctgctggtgcacttgccagttgcatgggcctcatatacaacaggatgggggctgtaaccactgaagtggcctttggtctggtatgtgcaacctgtgaacagattgctgactcccagcacaggtctcataggcaaatggtggcaacaaccaatccactaataagacatgagaacagaatggttctggccagcactacagctaaggctatggagcaaatggctggatcaagtgagcaggcagcagaggccatggaggttgctagtcaggccaggcaaatggtgcaggcaatgagagccattgggactcatcctagctccagtgctggtctaaaagatgatcttcttgaaaatttgcagacctatcagaaacgaatgggggtgcagatgcaacgattcaag--tgaccctcttgttgttgctgcgagtatcattgggattttgcacttgatattgtggatccttgatcgtctttttttcaaa---------tgcatctatcgattcttcaaatac------ggcctgaaaagagggccttctacggaaggagtacctgagtctttgagggaagaatatcggaaggaacagcagaatgctgtggatgctgacgacagtcattttgtcagcatagagctggagtaa
>H9N2_Human_KX595341_A/Hunan/44557/2015|2015.912
atgagtcttctaaccgaggtcgaaacgtacgttctctctatcattccatcaggccccctcaaagccgagatcgcgcagagacttgaggatgtttttgcagggaagaacgcagatctcgaggctctcatggagtggataaagacaagaccaatcctgtcacctctgactaaggggattttagggtttgtgttcacgctcaccgtgcccagtgagcgaggactgcagcgtagacggtttgtccaaaacgccctaaatgggaatggagacccaaacaacatggacaaggcagttaaattatacaagaaactgaagagggaaatgacatttcatggagcaaaggaagttgcactcagttactcaactggtgcgcttgccagctgcatgggtctcatatacaacaggatggggacagtgactgcagaaggggctcttggattggtatgtgccacttgtgagcagattgctgacgcacaacatcggtcccacaggcagatggcaactactaccaacccactaattaggcatgagaatagaatggtactagccagtactacggctaaggctatggagcagatggctggatcaagtgaacaggcagcggaagccatggaagtcgcaagccaggctaggcaaatggtgcaggctatgagaacagtcgggactcaccctaactccagtactggtctaaaggatgatcttattgaaaatttgcaggcctatcagaaccggatgggagtgcaactgcagcggttcaag--tgacccactcgttgttgcggctaacattattgggatattgcacctgatattgtggattcttgatcgtcttttcttcaaa---------tgcatttatcgtcgctttaaatac------ggtttgaaaagagggccttctacggaaggaatgcctgagtctatgagggaagaatatcggcaggaacagcagaatgctgtggatgttgacgatggtcattttgtcaacatagagctgaagtaa
>H9N2_Avian_KU143324_A/chicken/Wenzhou/YHQL04/2014|2014.953
atgagtcttctaaccgaggtcgaaacgtacgttctctctatcattccatcaggccccctcaaagccgagatcgcgcagagacttgaggatgtttttgcagggaagaacgcagatctcgaggctctcatggagtggataaagacaagaccaatcctgtcacctctgactaaggggattttagggtttgtgttcacgctcaccgtgcccagtgagcgaggactgcagcgtagacggtttgtccaaaacgccctaaatgggaatggagacccaaacaacatggacaaggcagttaaattatacaagaaactgaagagggaaatgacatttcatggagcaaaggaagttgcactcagttactcaactggtgcgcttgccagctgcatgggtctcatatacaacaggatggggacagtaactgcagaaggggctcttggattggtatgtgccacttgtgagcagattgctgacgcacaacatcggtcccacaggcagatggcaactactaccaacccactaattaggcatgagaatagaatggtactagccagtactacggccaaggctatggagcagatggctggatcaagtgaacaggcagcggaagccatggaagtcgcaagccaggctaggcaaatggtgcaggctatgagaacagtcgggactcaccctaactccagtacaggtctaaaggatgatcttattgaaaatttgcaggcttaccagaaccggatgggagtgcaactgcagcggttcaag--tgaccctctcgttgtcgcagctaacattattgggatattgcacttgatattgtggattcttgatcgtcttttcttcaaa---------tgcatttatcgtcgctttaaatac------ggtttgaaaagagggccttctacggaaggaatgcctgagtctatgagggaagaatatcggcaggaacagcagaatgctgtggatgttgacgatggtcattttgtcaacatagagctgaagtaa
>H11N2_Avian_CY041419_A/mallard/Netherlands/26/2005|2005.500
atgagtcttctaaccgaggtcgaaacgtacgttctctctatcgtcccgtcaggccccctcaaagccgagatcgcgcagagacttgaagatgtctttgcagggaagaacaccgatctcgaggctctcatggaatggctaaagacaagaccaatcctgtcacctctgactaaggggattttagggtttgtgttcacgctcaccgtgcccagtgagcgaggactgcagcgtagacgctttgtccaaaatgccctaaatgggaatggagacccaaacaacatggacagggcagtcaaactgtacaggaagttgaaaagagagataacattccatggggctaaagaagttgcactcagttactcaactggtgcacttgccagttgtatgggtctcatatacaacaggatgggaacggtgaccacagaagtggcttttggcctagtgtgtgccacctgtgagcagattgctgattcacagcatcggtcccacaggcagatggtaactaccaccaacccactaatcaggcatgaaaacagaatggtgctggccagcactacggctaaggctatggagcagatggctgggtcaagtgagcaggcagcggaagccatggaggttgctagtcaggctaggcagatggtgcaggcgatgaggacaattggaactcaccctagctccagtgccggtctgaaagatgaccttcttgaaaatttgcaggcctaccagaaacggatgggagtgcaaatgcagcgattcaag--tgatcctctcgttattgccgcaagtatcattgggatcttgcacttgatattgtggattcttgatcgtcttttcttcaaa---------tgtatttatcgtcgccttaaatac------ggtttgaaaagagggccttctacggaaggagtgcctgagtctatgagggaagaatatcgacaggaacagcagagtgctgtggatgttgacgatggtcattttgtcaacatagagctggagtaa
>H1N2_Swine_DQ280210_A/swine/Ontario/55383/04|2004.500
atgagtcttctaaccgaggtcgaaacgtatgttctctctattgttccgtcaggccccctcaaagccgatatagctcagagacttgaagatgttttcgcagggaaaaacacagatcttgaggcactcatggaatggctaaagacaagaccaatcctgtcacctctgaccaaggggattttaggatttatattcacgctcaccgtgcccagtgagcgaggactgcagcgtagacgctttgttcagaatgccctcaatgggaatggtgacccgaacaacatggacaaagctgtcaaactatacagaaaactcaaaagagaaataacattccacggggctaaggaaatagcactcagttactctgccggtgcacttgccagttgtatgggcctcatttataacaggatgggtactgtcaccaccgaggtggcatttggcctagtatgcgcaacttgtgagcagattgctgattcccagcatcggtctcacaggcaaatggtggcaacaaccaatccactaatcaggcatgagaacagaatggtattagccagcacaacagctaaagccatggaacaaatggctggatcaagtgaacaagcagcagaggctatggaagttgccagccaagctaggcaaatggtacaggcaatgagaacaattgggactcatcctagctccagcgctggtctaaaagatgatcttcttgaaaatttacaggcctatcagaaacgaatgggagtgcagatgcaacgattcaag--tgatcccctcattgccgcctcaaacatcattgggattttgcacctgatattgtggattcttgatcgtctttttttcaaa---------tgtatttaccgtcgctttaaatac------ggtctaaaaagagggccttctacggaaggagtgccggaatctatgagggaagaatatcgacagaaacagcagaatgctgtggatgttgacgatggtcattttgtcaacatagtgctagagtaa
>H6N6_Avian_KY415681_A/duck/Ganzhou/GZ148/2016|2016.071
atgagtcttctgaccgaggtcgaaacgtacgttctctctatcataccgtcaggccccctcaaagccgagatcgcacagagacttgaagatgtatttgcagggaagaacacagatcttgaggctctcatggaatggctaaagacaagaccaatcctgtcacctctgactaaggggatgttaggatttgtgtttacgctcaccgtgcccagtgagcgaggactgcagcgtagacggtttgtccaaaatgccctaaacgggaatggagacccaaataacatggatagggcagtcaaactgtacaggaagctgaagagagaaataacattccatggagccaaagaggttgcactcagctactcaaccggtgcactcgccagttgcatgggtctgatatacaacagaatggggacagtgactacagaggtagccttcggcctggtgtgtgccacatgcgagcagattgctgactcacagcatcggtctcacagacagatggtggcaaccaccaacccactaatcaggcatgagaacagaatggtgatggccagcaccacagctaaggctatggagcagatggctggatctagtgagcaggcagcagaagctatggaagttgctagtcaggccaggcagatggtgcaggcaatgagggcaattgggactcatcctagcaccagtgccggtctgaaagatgatcttcttgaaaatttgcaggcctaccagaaacggatgggagtgcaaatgcagcgattcaag--tgatcctctcattattgcagcaagtatcattgggatcttgcacttgatattgtggattcttgatcgtctttttttcaaa---------tgcatttatcgtcgttttaaatac------gggttgaaaagagggccttctaccgaaggagtgcctgagtccatgagggaagaatatcgacaggaacagcagagtgctgtggatgttgacaacggtcagtttgtcaacatggagccagagtaa
>H1N8_Avian_CY146118_A/ruddy_turnstone/New_Jersey/AI09-710/2009|2009.386
atgagtcttctaaccgaggtcgaaacgtacgttctctctatcgtcccatcaggccccctcaaagccgagatcgcgcagagacttgaagatgtgtttgcagggaagaacaccgatcttgaggcactcatggagtggctaaagacaagaccaatcctgtcacctctgaccaaggggattttaggatttgtgttcacgctcaccgtgcccaatgagcgaggactgcagcgtagacgctttgtccaaaatgcccttaatgggaatggggatccaaacaacatggacagagcggtcaaactgtacaggaagcttaaaagggagataacattccatggggcaaaagaggtggcactcagttattctactggtgcacttgccagttgcatgggcctcatatacaacagaatggggacagtgaccactgaagtggcatttggcctagtgtgcgccacgtgtgagcagattgctgattcccagcatcggtctcacagacaaatggtgacaacaaccaacccactaatcaggcacgagaacagaatggtactggccagtaccacggctaaagccatggagcaaatggcagggtcaagtgagcaggctgcagaggctatggaggttgctagtcaggctagacagatggtgcaggcaatgaggaccatcggaactcaccctagctccagtgctggtctgaaagatgatcttcttgaaaatttgcaggcctatcagaaacggatgggagtgcagatgcagcgattcaag--tgatcctctcgttattgccgcaagtatcattgggatcttgcacttgatattgtggattcttgatcgtcttttcttcaaa---------tgtattcatcgtcgccttaaatac------ggtttgaaaagagggccttctacggaaggagtgcctgagtctatgagggaagaatatcggcaggaacagcagagtgctgtggatgttgacgatggtcattttgtcaacatagagctggagtaa
>H3N2_Human_CY114094_A/Paris/287/1993|1993.500
atgagccttctaaccgaggtcgaaacgtatgttctctctattgttccatcaggccccctcaaagccgaaattgcgcagagacttgaagatgtctttgctgggaaaaacacagatcttgaggctctcatggaatggctaaagacaagaccaatcctgtcacctctgactaaggggattttggggtttgtgttcacgctcaccgtgcccagtgagcgaggactgcagcgtagacgctttgtccaaaatgccctcaatgggaatggggatccaaataacatggacagagcagttaaactatatagaaaacttaagagggagataacatttcatggggccaaagaaatagcactcagttattctgctggtgcacttgccagttgcatgggcctcatatacaacaggatgggggctgtaaccactgaagtggcctttggcctggtatgtgcaacatgtgaacagatcgctgactcccagcacaggtctcatagacaaatggtggcaacaaccaatccattaataagacatgagaacagaatggttttggccagcactacagctaaggctatggagcaaatggctggatcaagtgagcaggcagcggaggccatggagattgctagtcaggccaggcaaatggtgcaggcaatgagagccattgggactcatcctagctccagtactggtctaaaggatgatcttcttgaaaatttgcagacctatcagaaacgaatgggggtgcagatgcaacgattcaag--tgacccgcttgttgttgctgcgagtatcattgggatcttgcacttgatattgtggattcttgatcgtctttttttcaaa---------tgcatctatcgactcttcaaacac------ggcctgaaaagagggccttctacggaaggagtacctgagtctatgagggaagaatatcgaaaggaacagcagaatgctgtggatgctgacgacagtcattttgtcagcatagagctggagtaa
>H3N2_Human_CY118627_A/Malaysia/17998/2001|2001.079
atgagccttctaaccgaggtcgaaacgtatgttctctctattgttccatcaggccccctcaaagccgaaatcgcgcagagacttgaagatgtctttgctgggaaaaacacagatcttgaggctctcatggaatggctaaagacaagaccaatcctgtcacctctgactaaggggattttggggtttgtgttcacgctcaccgtgcccagtgagcgaggactgcagcgtagacgctttgtccaaaatgccctcaatgggaatggggatccaaataacatggacaaagcagttaaactgtatagaaaacttaagagggagataacattccatggggccaaagaaatagcactcagttattctgctggtgcacttgctagttgcatgggcctcatatacaataggatgggggctgtaaccaccgaagtggcatttggcctggtatgtgcaacatgtgaacagattgctgactcccagcacaggtctcataggcaaatggtggcaacaaccaatccattaataaaacatgagaacagaatggttttggccagcactacagctaaagctatggagcaaatggctggatcaagtgagcaggcagcggaggccatggagattgctagtcaggccaggcaaatggtgcaggcaatgagaaccgttgggactcatcctagttccagtactggtctaagagatgatcttcttgaaaatttgcagacctatcagaaacgaatgggagtacagatgcaacgattcaag--tgacccgcttgttgttgctgcgagtatcattgggatcttgcacttgatattgtggattcttgatcgtctttttttcaaa---------tgcatctatcgactcttcaaacac------ggcctgaaaagagggccttctacggaaggagtacctgagtctatgagggaagaatatcgaaaggaacagcagaatgctgtggatgctgacgacagtcattttgtcagcatagagctggagtaa
>H1N1_Human_CY026996_A/North_Carolina/UR06-0364/2007|2007.134
atgagtcttctaaccgaggtcgaaacgtacgttctctctatcgtcccgtcaggccccctcaaagccgagatcgcacagagacttgaagatgtatttgctggaaagaataccgatcttgaggctctcatggagtggctaaagacaagaccaatcctgtcacctctgactaaggggattttaggatttgtgttcacgctcaccgtgcccagtgagcgaggactgcagcgtagacgctttgtccaaaatgcccttaatgggaatggggatccaaataatatggacagagcagtcaaactgtatcgaaagcttaagagggagataacattccatggggccaaagaaatagcactcagttactctgctggtgcacttgccagttgtatgggactcatatacaacaggatgggggctgtgaccaccgaatcagcatttggccttatatgtgcaacctgtgaacagattgccgactcccagcataagtctcataggcaaatggtaacaacaaccaatccattaataagacatgagaacagaatggttctggccagcactacagctaaggctatggagcaaatggctggatcgagcgaacaagcagctgaggccatggaggttgctagtcaggccaggcagatggtgcaggcaatgagagccattgggactcatcctagctctagcactggtctgaaaaatgatctccttgaaaatttacaggcctatcagaaacgaatgggagtgcagatgcaacgattcaag--tgatcctcttgttgttgccgcaagtataattgggattgtgcacttgatattgtggattattgatcggcttttttccaaa---------agcatttatcgtatctttaaacac------ggtttaaaaagagggccttctacggaaggagtaccagagtctatgagggaagaatatcgagaggaacagcagaatgctgtggatgctgacgatgatcattttgtcagcatagagctagagtaa
>H7N3_Avian_KY013813_A/blue-winged_teal/Louisiana/UGAI15-2510/2015|2015.255
atgagtcttctaaccgaggtcgaaacgtacgttctctctatcgtcccgtcaggccccctcaaagccgagatcgcgcagagacttgaagatgtgtttgcagggaaaaacaccgatcttgaggcgctcatggaatggctaaagacaagaccaatcctgtcacctctgactaaggggattttaggatttgtgttcacgctcaccgtgcccagtgagcgaggactgcagcgtagacgctttgtccaaaatgcccttaatgggaatggggatccaaacaacatggacagagcggtcaaactgtacaggaagctaaagagggaaataacattccatggggcaaaagaggtggcactcagttattcaactggtgcacttgccagctgcatgggcctcatatacaacaggatggggactgtgaccactgaagtggcatttggcctggtgtgtgccacgtgtgagcagattgctgattcccagcatcggtctcacagacaaatggtgacaacaaccaacccgctaatcaggcatgagaacaggatggtactggccagtactacggctaaggccatggagcaaatggcagggtcaagtgagcaggcagcagaggctatggaggttgctagtcaggctaggcagatggtgcaggcaatgaggaccattgggactcatcctagctccagtgctggtctgaaagatgatcttcttgaaaatttgcaggcctaccagaaacggatgggagtgcaaatgcagcgattcaag--tgatcctctcgttattgccgcaagtatcattgggatcttgcacttgatattgtggattcttgatcgtcttttcttcaaa---------tgcatttatcgtcgccttaaatac------ggtttgaaaagagggccttctacggaaggagtgcctgagtctatgagggaagaatatcggcaggaacagcagagtgctgtggatgttgacgatggtcattttgtcaacatagagctggagtaa
>H1N1_Swine_CY022334_A/swine/Iowa/17672/1988|1988.500
atgagtcttctaaccgaggtcgaaacgtatgttctctctatcgttccgtcaggccccctcaaagccgagatagcgcagagacttgaagatgtttttgcagggaaaaacaccgatcttgaggcactcatggaatggctaaagacaagaccaatcctgtcacctctgactaaggggattttaggatttgtgttcacgctcaccgtgcccagtgagcgaggactgcagcgtagacgctttgtccagaatgccctcaatgggaatggtgacccgaacaacatggacaaagcggtcaaactgtacagaaaacttaaaagggaaataacattccacggggccaaagaagtagcgctcagttactctgctggtgcacttgccagttgcatgggcctcatatacaacagaatggggactgtcaccactgaggtggcctttggtctagtatgcgcaacctgtgaacagattgctgattcccagcatcgatctcatagacaaatggtgacaacaaccaatccactaatcaggcatgagaacagaatggtattagccagcacaacagctaaagccatggaacaaatggctggatcaagtgaacaagcagcagaggctatggaggttgccagccaggctagacaaatggttcaggcaatgagaacaattgggactcaccctagttccagcgctggtctaaaagatgatcttcttgaaaatttacaggcctatcagaaacgaatgggggtgcaaatgcaacgattcaag--tgatcctctcgttgctgtcgcaagcatcattgggattttgcacctgatattgtggattcttgatcgtctttttttcaaa---------tgcatttaccgtcgctttaaatac------ggtctgaaaagagggccttctacggaaggagtgccggagtccatgagggaagaatatcgacagaaacagcagagtgctgtggatgttgacgatggtcattttgtcaacatagtgctagagtaa
>H3N2_Human_CY114502_A/Netherlands/009/2010|2010.301
atgagccttctaaccgaggtcgaaacgtatgttctctctatcattccatcaggccccctcaaagccgagatcgcgcagagacttgaagatgtctttgctgggaaaaacacagatcttgaggctctcatggaatggctaaagacaagaccaattctgtcacctctgactaaggggattttggggtttgtgttcacgctcaccgtgccaagtgagcgaggactgcagcgtagacgctttgtccaaaatgccctcaatgggaatggagacccaaataatatggacaaagcagttaaactgtataggaaacttaagagagagataacgttccatggggccaaagaaatagctctcagttattctgctggtgcacttgccagttgcatgggcctcatatacaataggatgggggctgtaaccactgaagtggcatttggcctggtatgtgcaacatgtgagcagattgctgactcccagcacaggtctcataggcagatggtggcaacaaccaatccattaataaaacatgagaacagaatggttttggcaagcactacagctaaggctatggagcaaatggctggatcaagtgagcaggcagcggaggccatggagattgctagtcaggccaggcagatggtgcaggcaatgagagccattgggactcatcctagttccagtactggtctaagagatgatcttcttgaaaatttgcagacctatcagaaacgaatgggagtgcagatgcaacgattcaag--tgacccgcttgttgttgccgcgaatatcattgggatcttgcacttgatattgtggattcttgatcgtctttttttcaaa---------tgcgtctatcgactcttcaaacac------ggccttaaaagaggcccttctacggaaggagtacctgagtctatgagggaagaatatcgaaaggaacagcagaatgctgtggatgctgacgacagtcattttgtcagcatagagttggagtaa
>H10N6_Avian_CY204659_A/surf_scoter/Maryland/14OS1407/2014|2014.896
atgagtcttctaaccgaggtcgaaacgtacgttctctctatcgtcccgtcaggccccctcaaagccgagatcgcgcaaagacttgaagatgtgtttgcagggaaaaacaccgatcttgaggcgctcatggaatggctaaagacaagaccaatcctgtcacctctgactaaggggattttagggtttgtgttcacgctcaccgtgcccagtgagcgaggactgcagcgtagacgctttgtccaaaatgcccttaatgggaatggggatccaaacaacatggacagagcggtcaaactgtacaggaaacttaaaagagaaataacgttccatggggcaaaagaggtggcactcagttattcaactggtgcacttgccagctgcatgggcctcatatacaacaggatggggactgtgaccactgaagtggcatttggcctggtgtgtgccacgtgtgagcagattgctgactcccagcatcggtctcacagacaaatggtgacaacaaccaacccgctaatcagacacgagaacaggatggtactggcaagtactacggctaaggccatggagcaaatggcagggtcaagtgagcaggcagcagaggctatggaagttgctagtcaggctagacagatggtgcaggcaatgaggaccattgggactcaccctagctccagtgctggtctgaaagatgatcttcttgaaaatttgcaggcataccagaaacggatgggagtgcaaatgcagcgattcaag--tgatcctctcgttattgccgcaagtatcattgggatcttgcacttgatattgtggattcttgatcgtcttttcttcaaa---------tgcatttatcgtcgccttaaatac------ggtttgaaaagagggccttctacggaaggagtgcctgagtctatgagggaagaatatcggcaggaacagcagagtgctgtggatgttgacgatggtcattttgtcaacatagagctggagtaa
>H11N9_Avian_CY025198_A/sharp-tailed_sandpiper/Australia/6/2004|2004.500
atgagtcttctaaccgaggtcgaaacgtacgttctctctatcgttccgtcaggccccctcaaagccgagatcgcgcagagacttgaagatgtctttgcagggaagaacactgatctcgaggccctcatggaatggctaaagacaagaccaatcctgtcacctctgactaaggggattttagggtttgtgttcacgctcaccgtgcccagtgagcgaggactgcagcgtagacgctttgttcagaatgccctaaatggaaatggagacccaaacaacatggatagggcagtcaaactgtacaggaagctgaaaagagagataacattccatggggctaaagaggttgcactcagttactcaaccggtgcacttgccagttgcatgggtctcatatacaacaggatgggaacggtgaccacagaagtggcttttggcctagtgtgtgccacttgtgagcagattgctgactcacagcatcggtctcacagacagatggtgactaccaccaatccactaatcaggcatgaaaacaggatggtgctggccagcactacagctaaagctatggagcagatggctgggtcaagtgagcaagcagcggaagccatggaggttgctagtcaggctaggcagatggtgcaggcgatgagaacaatcgggactcatcctagctccagtgccggtctgaaagatgatcttcttgaaaatttgcaggcctaccagaaacggatgggagtgcaaatgcagcgattcaag--tgatcctctcgttattgccgcaagtatcattgggatcttgcacttgatattgtggattcttgatcgtctttttttcaaa---------tgcatttatcgtcaccttaaatac------ggtttgaaaagagggccttctacggaaggagtgcctgagtctatgagggaagagtatcggcaggaacagcagagtgctgtggatgttgacgatggtcattttgtcaacatagagctggagtaa
>H1N1_Swine_KR699871_A/swine/England/080012/2011|2011.529
atgagtcttctaaccgaggtcgaaacgtacgttctttctatcatcccgtcaggccccctcaaagccgagatcgcgcagagactggaaagtgtctttgcaggaaagaacacagatcttgaggctctcatggaatggctaaagacaagaccaatcttgtcacctctgactaagggaattttaggatttgtgttcacgctcaccgtgcccagtgagcgaggactgcagcgtagacgctttgtccaaaatgccctaaatgggaatggggacccgaacaacatggatagagcagttaaactatacaagaagctcaaaagagaaataacgttccatggggccaaggaggtgtcactaagctattcaactggtgcacttgccagttgcatgggcctcatatacaacaggatgggaacagtgaccacagaagctgcttttggtctagtgtgtgccacttgtgaacagattgctgattcacagcatcggtctcacagacaaatggctactaccaccaacccactaatcaggcatgaaaacagaatggtgctggctagcactacggcaaaggctatggaacagatggctggatcgagtgaacaggcagcagaggccatggaggttgctaatcagactaggcagatggtacatgcaatgagaactattgggactcatcctagctccagtgctggtctgaaagatgaccttcttgaaaatttgcaggcctaccagaagcgaatgggagtgcagatgcagcgattcaag--tgatcctctcgtcattgcagcaaatataattgggatcttgcacctgatattgtggattactgatcgtctttttttcaaa---------tgtatttatcgtcgctttaaatac------ggtttgaaaagagggccttctacggaaggagtgcctgagtccatgagggaagaatatcaacaggaacagcagagtgctgtggatgttgacgatggtcattttgtcaacatagagctagagtaa
>H7N9_Avian_MF988741_A/duck/Anhui/S702/2013|2013.255
atgagtcttctaaccgaggtcgaaacgtacgttctctctatcattccatcaggccccctcaaagccgagatcgcacagagacttgaggatgtttttgcagggaagaacgcagatctcgaggctctcatggagtggataaagacaagaccaatcctgtcacctctgactaaggggattttagggtttgtgttcacgctcaccgtgcccagtgagcgaggactgcagcgtagacggtttgtccaaaacgccctaaatgggaatggagacccaaacaacatggacaaggcggttaaattatacaagaaactgaagagggaaatgacatttcatggagcaaaggaagttgcactcagttactcaactggtgcgcttgccagctgcatgggtctcatatacaacagaatggggactgtgaccgcagaaggggctcttggactagtatgtgccacttgtgagcagattgctgacgcacaacatcggtcccacaggcagatggcgactactactaacccactaattaggcatgagaatagaatggtactagccagcactacggctaaggctatggagcagatggctggatcaagtgaacaggcagcggaagccatggaagttgcaagtcaggctaggcaaatggtgcaggctatgagaacagttgggactcaccctaactccagtacaggtctaaaagatgatcttattgaaaatttgcaggcctaccagaaccggatgggagtgcaactgcagcggttcaag--tgagcctctagtcgttgcagctaacattattgggatattgcacttgatattgtggattcttgatcgtcttttcttcaaa---------tgcatttatcgtcgttttaaatac------ggtttgaaaagagggccttctacggaaggaatgcctgagtctatgagggaagaatatcggcaggaacagcagaatgctgtggatgttgacgatggtcattttgtcaacatagagctgaagtaa
>H1N1_Human_MH083352_A/Arizona/74/2017|2017.964
atgagtcttctaaccgaggtcgaaacgtacgttctttctatcatcccgtcaggccccctcaaagccgagatcgcacagagactggaaagtgtctttgcaggaaagaacacagatcttgaggctctcatggaatggctaaagacaagaccaatcttgtcacctctgactaagggaattttaggatttgtgttcacgctcaccgtgcccagtgagcgaggactgcagcgtagacgctttatccaaaatgccctaaatggaaatggggacccgaacaacatggatagagcagttaaactatacaagaagctcaaaagagaaataacgttccatggggccaaggaggtgtcactaagctattcaactggtgcacttgcaagttgcatgggcctcatatacaacaggatgggaacagtgaccacagaagctgctttcggtctagtttgtgccacttgtgaacagattgctgattcacagcatcggtctcacagacaaatggctactaccacaaatccactaatcaggcatgaaaacagaatggtgctggctagcactacggcaaaggctatggaacaggtggctggatcaagtgaacaggcagcggaggccatggaggttgctaataagactaggcagatggtacacgcaatgagaactattgggactcatcctagctccagtgctggtctgagagatgaccttcttgaaaatttgcaggcctaccagaagcgaatgggagtgcagatgcagcggttcaag--tgatcctctcgtcattgcagcaaacatcattgggatcttgcacctgatattgtggattactgatcgtctttttttcaaa---------tgcatttatcgtcgctttaaatac------ggtttgaaaagagggccttctacggaaggagtgcctgagtccatgagggaagaatatcaacaggagcagcagagtgctgtggatgttgacgatggtcattttgtcaacatagagctagaataa
>H7N3_Avian_CY180653_A/mallard/Wisconsin/438/1979|1979.500
atgagtcttctaaccgaggtcgaaacgtacgttctctctatcgtcccgtcaggccccctcaaagccgagatcgcgcagagacttgaagatgtctttgcagggaagaacaccgatcttgaggcactcatggagtggctaaagacaagaccaatcctgtcacctctgactaaggggattttagggtttgtgtttacgctcaccgtgcccagtgagcgaggactgcagcgtagacgctttgtccaaaatgcccttaatgggaatggggatccaaacaacatggacagagcggtcaaactgtacaggaagctcaagagggaaataacattccatggggcaaaagaggtggcactcagttattcaactggtgcacttgccagttgcatgggcctcatatacaacagaatggggactgtgaccaccgaagtggcattcggcctggtgtgcgccacatgtgagcaaattgctgattcccagcatcggtctcacagacagatggtgacaacaaccaacccactgatcagacatgagaacagaatggtgctagccagtactacggctaaagccatggagcaaatggcagggtcaagtgaacaagcggcagaggctatggaagttgctagtcaggctaggcagatggtgcaggcaatgagaaccattgggactcatcctagctccagtgctggtctaaaggatgatcttcttgaaaatttgcaggcctaccagaaacggatgggagtgcaaatgcagcgattcaag--tgatcctctcgttattgccgcaagtatcattgggatcttgcacttgatattgtggattcttgatcgtcttttcttcaaa---------tgcatttatcgtcgccttaaatac------ggtttgaaaagagggccttctacggaaggagtgcctgagtctatgagggaagaatatcggcaggaacagcagagtgctgtggatgttgacgatggtcattttgtcaacatagagctggagtaa
>H7N9_Human_KF277192_A/Nanchang/1/2013|2013.310
atgagtcttctaaccgaggtcgaaacgtacgttctctctatcattccatcaggccccctcaaagccgagatcgcacagagacttgaggatgtttttgcagggaagaacgcagatctcgaggctctcatggagtggataaagacaagaccaatcctgtcacctctgactaaggggattttagggtttgtgttcacgctcaccgtgcccagtgagcgaggactgcagcgtagacggtttgtccaaaacgccctaaatgggaatggagacccaaacaacatggacagggcggttaaattatacaagaaactgaagagggaaatgacatttcatggagcaaaggaagttgcactcagttactcaactggtgcgcttgccagctgcatgggtctcatatacaacagaatggggactgtgaccgcagaaggggctcttggactagtatgtgccacttgtgagcagattgctgacgcacaacatcggtcccacaggcagatggcgactactactaacccactaattaggcatgagaatagaatggtactagccagcactacggctaaggctatggagcagatggctggatcaagtgaacaggcagcggaagccatggaagttgcaagtcaggctaggcaaatggtgcaggctatgagaacagttgggactcaccctaactccagtacaggtctaaaagatgatcttattgaaaatttgcaggcctaccagaaccggatgggagtgcaactgcagcggttcaag--tgagcctctagtcgttgcagctaacattattgggatattgcacttgatattgtggattcttgatcgtcttttcttcaaa---------tgcatttatcgtcgttttaaatac------ggtttgaaaagagggccttctacggaaggaatgcctgagtctatgagggaagaatatcggcaggaacagcagaatgctgtggatgttgacgatggtcattttgtcaacatagagctgaagtaa
>H3N2_Avian_CY186912_A/blue-winged_teal/Ohio/12OS2154/2012|2012.704
atgagtcttctaaccgaggtcgaaacgtacgttctctctatcgtcccgtcaggccccctcaaagccgagatcgcgcagagacttgaggatgtgtttgcagggaaaaacaccgatcttgaggcgctcatggaatggctaaagacaagaccaatcctgtcacctctgactaaggggattttaggatttgtgttcacgctcaccgtgcccagtgagcgaggactgcagcgtagacgctttgtccaaaatgccctcaatgggaatggggatccaaacaacatggacagagcagtcaaactgtacaggaagcttaaaagggaaataacattccatggggcaaaagaggtggcactcagttattcaactggtgcacttgccagctgcatgggcctcatatacaacaggatggggactgtgaccactgaagtggcatttggcctggtgtgtgccacgtgcgagcagattgctgattcccagcatcggtctcacaggcaaatggtgacaacaaccaacccgctaatcagacacgagaacaggatggtactggccagtactacggctaaggccatggagcaaatggcagggtcaagtgagcaggcagcagaggctatggaggttgctagtcaggctagacagatggtgcaggcaatgaggaccattgggactcatcctagctccagtgctggtctgaaagatgatcttcttgaaaatttgcaggcctaccagaagcggatgggagtgcaaatgcagcgattcaag--tgatcctctcgttattgccgcaagtatcattgggatcttgcacttgatattgtggattcttgatcgtcttttcttcaaa---------tgcatttatcgtcgccttaaatac------ggtttgaaaagagggccttctacggaaggagtgcctgagtctatgagggaagaatatcggcaggaacagcagagtgctgtggatgttgacgatggtcattttgtcaacatagagctggagtaa
>H5N8_Avian_KY576085_A/common_teal/Korea/W555/2017|2017.008
atgagtcttctaaccgaggtcgaaacgtacgttctctctatcgtcccgtcaggccccctcaaagccgagatcgcgcagagacttgaagatgtctttgcagggaagaacaccgatcttgaggctctcatggaatggctaaagacaagaccaatcctgtcacctctgactaaggggattttagggtttgtgttcacgctcaccgtgcccagtgagcgaggactgcagcgtagacgctttgtccaaaatgctctaaatggaaatggagacccaaacaacatggacagggcagtcaaactgtacaggaaattgaagagagagataacattccatggggctaaagaagttgcactcagttactcaaccggtgcacttgccagttgtatgggtatcatatacaacaggatggggacggtaaccacagaagtggcattgggcctagtgtgtgccacctgtgagcagattgctgattcacagcatcggtctcacagacagatagcaaccaccaccaacccactaatcagacatgaaaacagaatggtgctggccagtactacagctaaggctatggagcagatggctgggtcgagtgagcaggcagcggaagccatggaggttgctagtcaggctaggcagatggtgcaggcgatgaggaccattggaactcatcctagctccagtgccggtctgagagatgatctccttgaaaatttgcaggcctaccagaaacggatgggagtgcaactgcagcgattcaag--tgatcctctcgttattgccgcaagtatcattgggatcttgcacttgatattgtggattcttgatcgccttttcttcaaa---------tgcgtttatcgtcgccttaaatac------ggtttgaaaagagggccttctacggaaggagtgcctgagtctatgagggaagagtatcggcaggaacagcagagtgctgtggatgttgacgatggtcattttgtcaacatagagctggagtaa
>H11N9_Avian_CY094110_A/mallard/California/6517/2008|2008.844
atgagtcttctaaccgaggtcgaaacgtacgttctctctatcgtcccgtcaggccccctcaaagccgagatcgcgcagagacttgaagatgtgtttgcagggaagaacaccgatcttgaggcactcatggaatggctaaagacaagaccaatcctgtcacctctgactaaggggattttaggatttgtgttcacgctcaccgtgcccagtgagcgaggactgcagcgtagacgctttgtccaaaatgcccttaatgggaatggggatccaaataacatggacagagcggtcaaactgtacaggaagcttaaaagggagataacattccatggggcaaaagaagtggcactcagttattctactggtgcacttgccagttgcatgggtctcatatacaacaggatggggactgtgaccactgaagtggcattcggcctggtgtgcgccacatgtgagcagattgctgattcccagcatcggtctcacagacaaatggtgacaacaaccaacccactaatcaggcacgagaacagaatggtactggccagtactacggctaaggccatggagcaaatggcagggtcaagtgagcaagcagcagaggctatggaggttgctagtcaggccagacagatggtgcaggcaatgaggaccattgggacccatcctagctccagtgctggtctaaaagatgatcttcttgaaaatttgcaggcctaccagaaacggatgggagtgcagatgcagcgattcaag--tgatcctctcgttattgccgcaagtatcattgggatcttgcacttgatattgtggattcttgatcgtcttttcttcaaa---------tgcatttatcgtcgccttaaatac------ggtttgaaaagagggccttctacggaaggagtgcctgagtctatgagggaagaatatcggcaggaacagcagagtgctgtggatgttgacgatggtcattttgtcaacatagagctggagtaa
>H1N2_Avian_CY136833_A/ruddy_turnstone/Delaware_Bay/181/1994|1994.386
atgagtcttctaaccgaggtcgaaacgtacgttctctctatcgtcccgtcaggccccctcaaagccgaaatcgcgcagagacttgaagatgtctttgcagggaagaacaccgatcttgaggcgctcatggaatggctaaagacaagaccaatcctgtcacctctgactaaggggattttaggatttgtattcacgctcaccgtgcccagtgagcgaggactgcagcgtagacgctttgtccaaaatgcccttaatgggaatggggatccaaacaacatggacagagcagtcaaactgtacaggaagctaaaaagggaaataacattccatggggccaaagaagtggcacttagttattcaactggtgcacttgccagttgcatgggcctcatatacaacagaatggggactgtgaccaccgaagtggcatttggcctggtgtgcgccacatgtgaacagattgctgattcccagcatcggtctcacagacaaatggtgacaacaaccaacccactgatcagacatgagaacagaatggtactggccagtactacggctaaagccatggagcaaatggcagggtcaagtgagcaggcagcagaggctatggaggttgctagtcaggctagacagatggtgcaggcaatgaggaccattggaactcatcctagctccagtgctggtctaaaagatgatcttcttgaaaatttgcaggcctaccagaaacggatgggagtgcaaatgcagcggttcaag--tgatcctctcgttattgccgcaagtatcattgggatcttgcacttgatactgtggattcttgatcgtcttttcttcaaa---------tgcatttatcgtcgccttaaatac------ggtttgaaaagagggccttctacggaaggagtgcctgagtctatgagggaagaatatcggcaggaacagcagagtgctgtggatgttgacgatggtcattttgtcaacatagagctggagtaa
>H9N2_Avian_KX977763_A/gadwall_duck/Netherlands/2/2006|2006.071
atgagtcttctaaccgaggtcgaaacgtacgttctctctatcgtcccgtcaggccccctcaaagccgagatcgcgcagagacttgaagatgtctttgcagggaagaacactgatctcgaggctctcatggaatggctaaagacaagaccaatcctgtcacctctgactaaggggattttagggtttgtgttcacgctcaccgtgcccagtgagcgaggactgcagcgtagacgctttgtccaaaatgccctaaatgggaatggagacccaaacaacatggacagggcagtcaaactgtacaggaagttgaaaagagagataacattccatggggctaaagaagttgcactcagttactcaactggtgcacttgccagttgtatgggtctcatatacaacaggatgggaacggtgaccacagaagtggcttttggcctagtgtgtgccacctgtgagcagattgctgattcacagcatcggtcccacaggcagatggtaactaccaccaacccactaatcagacatgaaaacagaatggtgctggccagcactacggctaaggctatggagcagatggctgggtcaagtgagcaggcagcggaagccatggaggttgctagtcaggctaggcagatggtgcaggcgatgaggacaattggaactcaccctagctccagtgccggtctgaaagatgatcttcttgaaaatttgcaggcctaccagaaacggatgggagtgcaaatgcagcgattcaag--tgatcctctcgttattgccgcaagtatcattgggatcttgcacttgatattgtggattcttgatcgtcttttcttcaaa---------tgtatttatcgtcgccttaaatac------ggtttgaaaagagggccttctacggaaggagtgcctgagtctatgagggaagaatatcggcaggaacagcagagtgctgtggatgttgacgatggtcattttgtcaacatagagctggagtaa
>H1N1_Human_MH245962_A/Hawaii/17/2018|2018.104
atgagtcttctaaccgaggtcgaaacgtacgttctttctatcatcccgtcaggccccctcaaagccgagatcgcacagagactggaaagtgtctttgcaggaaagaacacagatcttgaggctctcatggaatggctaaagacaagaccaatcttgtcacccctgactaagggaattttaggatttgtgttcacgctcaccgtgcccagtgagcgaggactgcagcgtagacgctttatccaaaatgccctaaatggaaatggggacccgaacaacatggatagagcagttaaactatacaagaagctcaaaagagaaataacattccatggggccaaggaggtgtcactaagctattcaactggtgcacttgcaagttgcatgggcctcatatacaacagaatgggaacagtgaccacagaagctgctttcggtctagtttgtgccacttgtgaacagattgctgattcacagcatcggtctcacagacaaatggctactaccacaaatccactaatcaggcatgaaaacagaatggtgctggctagcactacggcaaaggctatggaacaggtggctggatcgagtgaacaggcagcggaggccatggaggttgctaataagactaggcagatggtacatgcaatgagaactattgggactcatcctagctccagtgctggtctgagagatgaccttcttgaaaatttgcaggcataccagaagcgaatgggagtgcagatgcagcggttcaag--tgatcctctcgtcattgcagcaaacatcattgggatcttgcacctgatattgtggattactgatcgtctttttttcaaa---------tgcatttatcgtcgctttaaatac------ggtttgaaaagagggccttctacggaaggagtgcctgagtccatgagggaagaatatcaacaggagcagcagagtgctgtggatgttgacgatggtcattttgtcaacatagagctagagtaa
>H1N1_Human_CY176643_A/Westmead/INS3_664/2011|2011.551
atgagtcttctaactgaggtcgaaacgtacgttctttctatcatcccgtcaggccccctcaaagccgagatcgcgcagagactggaaagtgtctttgcaggaaagaacacagatcttgaggctctcatggaatggctaaagacaagaccaatcttgtcacctctgactaagggaattttaggatttgtgttcacgctcaccgtgcccagtgagcgaggactgcagcgtagacgctttatccaaaatgccctaaatgggaatggggacccgaacaacatggatagagcagttaaactatacaagaagctcaaaagagaaataacgttccatggggccaaggaggtgtcactaagctattcaactggtgcacttgccagttgcatgggcctcatatacaacaggatgggaacagtgaccacagaagctgcttttggtctagtgtgtgccacttgtgaacagattgctgattcacagcatcggtctcacagacaaatggctactaccaccaatccactaatcaggcatgaaaacagaatggtgctggctagcactacggcaaaggctatggaacagatggctggatcgagtgaacaggcagcagaggccatggaggttgctaatcagactaggcagatggtacatgcaatgagaactattgggactcatcctagctccagtgctggtctgaaagatgaccttcttgaaaatttgcaggcctaccagaagcgaatgggagtgcagatgcagcgattcaag--tgatcctctcgtcattgcagcaaatatcattgggatcttgcacctgatattgtggattactgatcgtctttttttcaaa---------tgtatttatcgtcgctttaaatac------ggtttgaaaagagggccttctacggaaggagtgcctgagtccatgagggaagaatatcaacaggaacagcagagtgctgtggatgttgacgatggtcattttgtcaacatagagctagagtaa
>H1N1_Swine_CY159800_A/swine/Oklahoma/SG1249/2006|2006.430
atgagtcttctaaccgaggtcgaaacgtatgttctctctatcattccgtcaggccccctcaaagccgagatagcacagagactcgaagatgtttttgcagggaaaaacaccgatcttgaggcactcatggaatggctaaagacaagaccaatcctgtcacctctgactaagggaattttaggatttgtgttcacgctcaccgtgcccagtgagcgaggactgcagcgtagacgctttgtccagaatgccctcaatgggaatggtgacccgaacaacatggacaaagcggtcagactgtacaggaaacttaaaagggaaataacgttccatggggccaaagaagtagcgctcagttactctgctggtgcacttgccagttgcatgggcctcatatataacagaatggggactgtcaccactgaggtggcctttggtctagtatgcgcaacctgtgaacagattgctgattcccagcatcgatctcatagacaaatggtaacaacaacaaatccactaatcagacacgagaaccgaatggtattagccagcacaacagctaaagccatggaacaaatggctggatcaagcgaacacgcagcagaggctatggaggttgccagccaggctagacaaatggtacaggcaatgagaacaattgggactcaccctagttccagtgcaggtctaaaagatgatcttcttgaaaatttacagacctatcagaaacggatgggagtgcaaatgcaacgattcaag--tgatcctctcattgctgccgcaagcatcattgggattttgcacctgatattgtggattctcgatcgtctttttttcaaa---------tgcatttaccgtcattttaaatac------ggtttgaaaagagggccttctacggaaggagtgccggagtccatgagggaagaatatcgacagaaacagcagaatgctgtggatgttgacgatggtcattttgtcaacatagtgctagagtaa
>H12N2_Avian_CY166227_A/American_green-winged_teal/Wisconsin/11OS3580/2011|2011.827
atgagtcttctaaccgaggtcgaaacgtacgttctctctatcgtcccgtcaggccccctcaaagccgagatcgcgcagagacttgaagatgtgtttgcagggaaaaacaccgatcttgaggcgctcatggaatggctaaagacaagaccaatcctgtcacctctgactaaggggattttaggttttgtgttcacgctcaccgtgcccagtgagcgaggactgcagcgtagacgctttgttcaaaatgcccttaatgggaatggggatccaaacaacatggacagagcagtcaaactgtacaggaagcttaaaagggaaataacattccatggggcaaaagaggtggcactcagttattcaactggtgcacttgccagctgcatgggcctcatatacaacaggatggggactgtgaccactgaagtggcatttggcctggtgtgtgccacgtgtgagcagattgctgattcccagcatcggtctcacagacaaatggtgacaacaaccaacccgctaatcagacacgagaacaggatggtactggccagtactacggctaaggccatggagcaaatggcagggtcaagtgagcaggcagcagaggctatggaggttgctagtcaggctaggcagatggtgcaggcaatgaggaccattgggactcatcctagctccagtgctggtctgaaagatgatcttcttgaaaatttgcaggcctaccagaaacggatgggagtgcaaatgcagcgattcaag--tgatcctctcgttattgccgcaagtatcattgggatcttgcacttgatattgtggattcttgatcgtcttttcttcaaa---------tgcatatatcgtcgccttaaatac------ggtttgaaaagagggccttctacggaaggagtgcctgagtctatgagggaagaatatcggcaggaacagcagagtgctgtggatgttgacgatggtcattttgtcaacatagagctggagtaa
>H1N1_Human_KC780506_A/Utah/02/2010|2010.110
atgagtcttctaaccgaggtcgaaacgtacgttctttctatcatcccgtcaggccccctcaaagccgagatcgcgcagagactggaaagtgtctttgcaggaaagaacacagatcttgaggctctcatggaatggctaaagacaagaccaatcttgtcacctctgactaagggaattttaggatttgtgttcacgctcaccgtgcccagtgagcgaggactgcagcgtagacgctttgtccaaaatgccctaaatgggaatggggacccgaacaacatggatagagcagttaaactatacaagaagctcaaaagagaaataacgttccatggggccaaggaggtgtcactaagctattcaactggtgcacttgccagttgcatgggcctcatatacaacaggatgggaacagtgaccacagaagctgcttttggtctagtgtgtgccacttgtgaacagattgctgattcacagcatcggtctcacagacaaatggctactaccaccaatccactaatcaggcatgaaaacagaatggtgctggctagcactacggcaaaggctatggaacagatggctggatcgagtgaacaggcagcagaggccatggaggttgctaatcagactaggcagatggtacatgcaatgagaactattgggactcatcctagctccagtgctggtctgaaagatgaccttcttgaaaatttgcaggcctaccagaagcgaatgggagtgcagatgcagcgattcaag--tgaccctctcgtcattgcagcaaatatcattgggatcttgcacctgatattgtggattactgatcgtctttttttcaaa---------tgtatttatcgtcgctttaaatac------ggtttgaaaagagggccttctacggaaggagtgcctgagtccatgagggaagaatatcaacaggaacagcagagtgctgtggatgttgacgatggtcattttgtcaacatagagctagagtaa
>H3N2_Human_CY171288_A/Chicago/YGA_04066/2012|2012.964
atgagccttctaaccgaggtcgaaacgtatgttctctctatcgttccatcaggccccctcaaagccgagatcgcgcagagacttgaagatgtctttgctgggaaaaacacagatcttgaggctctcatggaatggctaaagacaagaccaattctgtcacctttgactaaggggattttagggttcgttttcacgctcaccgtgcccagtgagcgaggactgcagcgtagacgctttgtccaaaatgccctcaatgggaatggagacccaaataacatggacaaagcagttaaactgtataggaaacttaagagggagataacgttccacggggccaaagaaatagctctcagttattctgctggtgcacttgccagttgcatgggcctcatatacaataggatgggggctgtaaccactgaagtggcatttggcctggtgtgtgcaacatgtgagcagattgctgattcccagcacagatctcataggcagatggtggcaacaaccaatccattaataaaacatgagaacagaatggttttggccagcactacagctaaggctatggagcaaatggctggatcaagtgagcaggcagcggaggccatggagattgctagtcaggccaggcagatggtgcaggcaatgagagccattgggactcatcctagttccagtactggtctaagagatgatcttcttgaaaatttgcagacctatcagaaacgaatgggggtgcagatgcaacgattcaag--tgacccgcttgttgttgccgcgaatatcattgggatcttgcacttgatattgtggattcttgatcgtctttttttcaaa---------tgcgtctatcgactcttcaaacac------ggccttaaaagaggcccttctacggaaggagtacctgagtctatgagggaagaatatcgaaaggaacagcagaatgctgtggatgctgacgacagtcattttgtcagcatagagttggagtaa
>H4N6_Avian_CY102626_A/mallard/Alberta/235/1999|1999.608
atgagtcttctaaccgaggtcgaaacgtacgttctctctatcgtcccgtcaggccccctcaaagccgagatcgcgcagagacttgaagatgtctttgcagggaagaacaccgatcttgaggcactcatggagtggctaaagacaagaccaatcctgtcacctctgactaaggggattttaggatttgtgttcacgctcaccgtgcccagtgagcgaggactgcagcgtagacgctttgtccaaaatgcccttaatgggaatggggatccaaacaacatggaccgagcggtcaaactgtacaggaagctaaaaagggaaataacattccatggggcaaaagaagtggcactcagttattcaactggtgcacttgccagttgcatgggcctcatatacaacagaatgggaactgtgaccaccgaagtggcatttggcctggtgtgcgccacatgtgagcagattgctgattcccagcatcggtctcacagacaaatggtgacaacaaccaacccactgattagacatgaaaacagaatggtactggccagtactacggctaaagccatggagcaaatggcagggtcaagtgagcaagcagcagaggctatggaggttgctagtcaggctagacagatggtgcaggcaatgaggaccattgggactcatcctagctccagtgctggtctaaaagatgatcttcttgaaaatttgcaggcctaccagaaacggatgggagtgcaaatgcagcgattcaag--tgatcctctcgttattgccgcaagcatcattgggatcttgcacttgatattgtggattcttgatcgtcttttcttcaaa---------tgcatttatcgtcgctttaaatac------ggtttgaaaagagggccttctacggaaggagtgcctgagtctatgagggaagaatatcggcaggaacagcagagtgctgtggatgttgacgatggtcattttgtcaacatagagctggagtaa
>H8N4_Avian_MF046517_A/mallard/Alberta/203/2015|2015.608
atgagtcttctaaccgaggtcgaaacgtacgttctctctatcgtcccatcaggccccctcaaagccgagatcgcgcagagacttgaagatgtgtttgcaggaaaaaacaccgatcttgaggcgctcatggaatggctaaagacaagaccaatcctgtcacctctgactaaggggattttaggatttgtgttcacgctcaccgtgcccagtgagcgaggactgcagcgtagacgctttgtccaaaatgcccttaatgggaatggggatccaaacaacatggacagagcagtcaaactgtacaggaagctcaaaagggaaataacattccatggggcaaaggaggtggcactcagttattcaactggtgcacttgccagctgcatgggcctcatatacaacaggatggggactgtgaccactgaagtggcatttggcctggtgtgtgccacgtgtgagcagattgctgactcccagcatcggtctcacagacaaatggtgacaacaaccaacccgctaatcaggcacgagaacaggatggtactggctagtactacagctaaggccatggagcaaatggcagggtcaagtgagcaggcagcagaggctatggaggttgctagtcaggctagacaaatggtgcaggcaatgaggaccattgggactcaccctagctccagtgctggtctgaaagatgatcttcttgaaaatttgcaggcctaccagaaacggatgggagtgcagatgcagcgattcaag--tgatcctctcgttattgccgcaagtatcattgggatcttgcacttgatattgtggattcttgatcgtcttttcttcaaa---------tgcatttatcgtcgccttaaatac------ggtttgaaaagagggccttctacggaaggagtgcctgagtctatgagggaagagtatcggcaggaacagcagagtgctgtggatgttgacgatagtcattttgtcaacatagagctggagtaa
>H1N1_Human_LK054735_A/Paris/650/2004|2004.500
atgagtcttctaaccgaggtcgaaacgtacgttctctctatcgtcccgtcaggccccctcaaagccgagatcgcacagagacttgaagatgtatttgctggaaagaataccgatcttgaggctctcatggagtggctaaagacaagaccaatcctgtcacctctgactaaggggattttaggatttgtgttcacgctcaccgtgcccagtgagcgaggactgcagcgtagacgctttgtccaaaatgcccttaatgggaatggggatccaaataatatggacaaggcagtcaaactgtatcgaaagcttaagagggagataacattccatggggccaaagaaatagcactcagttattctgctggtgcacttgccagttgtatgggactcatatacaacaggatgggggctgtgaccaccgaatcagcatttggccttatatgtgcaacctgtgaacagattgccgactcccagcataagtctcataggcaaatggtaacaacaaccaatccattaataagacatgagaacagaatggttctggccagcactacagctaaggctatggagcaaatggctggatcgagtgaacaagcagctgaggccatggaggttgctagtcaggccaggcagatggtgcaggcaatgagagccattgggactcatcctagctctagcactggtctgaaaaatgatctccttgaaaatttgcaggcctatcagaaacgaatgggggtgcagatgcaacgattcaag--tgaccctcttgttgttgccgcaagtataattgggattgtgcacttgatattgtggattattgatcgccttttttccaaa---------agcatttatcgtatctttaaacac------ggtttaaaaagagggccttctacggaaggagtaccagagtctatgagggaagaatatcgagaggaacagcagaatgctgtggatgctgacgatggtcattttgtcagcatagagctagagtaa
>H6N2_Avian_CY041395_A/mallard/Netherlands/71/2006|2006.500
atgagtcttctaaccgaggtcgaaacgtacgttctctctatcgtcccgtcaggccccctcaaagccgagatcgcgcagagacttgaagatgtctttgcagggaagaacaccgatctcgaggctctcatggaatggctaaagacaagaccaattctgtcacctctgactaaggggattttagggtttgtgtttacgctcaccgtgcccagtgagcgaggactgcagcgtagacgctttgtccaaaatgccctaaatgggaatggagacccaaacaacatggacagggcagtcaaactgtacaggaagttgaaaagagagataacattccatggggctaaagaagttgcactcagctactcaaccggtgcacttgccagttgtatgggtctcatatacaacaggatgggaacggtgaccacagaagtggcttttggcctagtgtgtgccacctgtgagcagatcgctgattcacagcatcggtcccataggcagatggtaactaccaccaacccactaatcagacatgaaaacagaatggtgctggccagcactacggctaaggctatggagcagatggctgggtcaagtgagcaggcagcggaagccatggaggttgctagtcaggctaggcagatggtgcaggcgatgaggacaattgggactcaccctagctccagtgccggtctgaaagatgatcttcttgaaaatttgcaggcctaccagaaacggatgggagtgcaaatgcagcgattcaag--tgatcctctcgttattgccgcaagtatcattgggatcttgcacttgatattgtggattcttgatcgtcttttcttcaaa---------tgtatttatcgtcgccttaaatac------ggtttgaaaagagggccttctacggaaggagtgcctgaatctatgagggaagagtatcggcaggaacagcagagtgctgtggatgttgacgatggtcattttgtcaacatagagctggagtaa
>H2N2_Human_CY034069_A/Singapore/1-MA12B/1957|1957.500
atgagtcttctaaccgaggtcgaaacgtacgttctctctatcgtcccgtcaggccccctcaaagccgagatcgcacagagacttgaagatgtctttgctgggaagaacaccgatcttgaggctctcatggaatggctaaagacaagaccaatcctgtcacctctgactaaggggattttgggatttgtattcacgctcaccgtgcccagtgagcgaggactgcagcgtagacgctttgtccaaaatgccctcaatgggaatggggatccaaataacatggacagagcagttaaactgtatagaaagcttaagagggagataacattccatggggccaaagaaatagcgctcagttattctgctggtgcacttgccagttgtatgggcctcatatacaacaggatgggggctgtgaccactgaagtggcctttggcctggtatgtgcaacctgtgaacagattgctgactcccagcataggtctcataggcaaatggtgacaacaaccaatccactaataagacatgagaacagaatggttctggccagcactacagctaaggctatggagcaaatggctggatcgagtgagcaagcagcagaggccatggaggttgctagtcaggccaggcaaatggtgcaggcaatgagagccattgggactcatcctagctccagtgctggtctaaaagatgatcttcttgaaaatttgcaggcctatcagaaacgaatgggggtgcagatgcaacgattcaag--tgaccctcttgttgttgccgcgagtatcattgggatcttgcacttgatattgtggattcttgatcgtctttttttcaaa---------tgcatttatcgcttctttaaacac------ggtctgaaaagagggccttctacggaaggagtaccagagtctatgagggaagaatatcgaaaggaacagcagagtgctgtggatgctgacgatagtcattttgtcagcatagagctggagtaa
>H3N2_Human_MH358705_A/Louisiana/16/2018|2018.123
atgagccttctaaccgaggtcgaaacgtatgttctctctatcgttccatcaggccccctcaaagccgagatcgcgcagagacttgaagatgtctttgctgggaaaaacacagatcttgaggctctcatggaatggctaaagacaagaccaattctgtcacctttgactaaggggattttaggatttgttttcacgctcaccgtgcccagtgagcgaggactgcagcgtagacgctttgtccaaaatgccctcaatgggaatggagacccaaataacatggacaaagcagttaaactgtataggaaacttaagagggagataacgttccacggggccaaagaaatagctctcagttattctgctggtgcacttgccagttgcatgggcctcatatacaataggatgggggctgtaaccactgaagtggcatttggcctggtgtgtgcaacatgtgagcagattgctgattcccagcacaggtctcataggcagatggtggcaacaaccaatccactaataaaacatgagaacagaatggttttggctagcactacagctaaggctatggagcaaatggctggatcaagtgagcaggcagcggaggccatggagattgctagtcaggctaggcagatggtacaggcaatgagagccattgggactcatcctagttccagtactggtctaagagatgatcttcttgaaaatttgcagacctatcagaaacgaatgggggtgcagatgcaacgattcaag--tgacccgcttgttgttgccgcgaatatcattgggatcttgcacttgatattgtggattcttgatcgtctttttttcaaa---------tgcatctatcgactcttcaaacac------ggccttaaaagaggcccttctacggaaggagtacctgagtctatgagggaagaatatcgaaaggaacagcagaatgctgtggatgctgacgacagtcattttgtcagcatagaattggagtaa
>H6N1_Avian_CY132982_A/gadwall/Illinois/10OS3342/2010|2010.827
atgagtcttctaactgaggtcgaaacgtacgttctctctatcgtcccatcaggccccctcaaagccgagatcgcgcagagacttgaagatgtgtttgcagggaagaacaccgatcttgaagcactcatggaatggctaaagacaagaccaatcctgtcacctctgactaaggggattttaggatttgtgttcacgctcaccgtgcccagtgagcgaggactgcagcgtagacgctttgtccaaaatgcccttaacgggaatggggatccaaacaacatggacagagcggtaaaactgtacaggaagcttaaaagggagataacattccatggggcaaaagaagtggcactcagttattctactggtgcacttgccagttgcatgggcctcatatacaacagaatgggaactgtgaccactgaagtggcatttggcctagtatgcgccacgtgtgagcagattgctgattcccagcatcggtctcacagacaaatggtgacaacaacaaacccactaatcaggcacgagaacagaatggtactggccagtaccacggctaaggccatggagcaaatggcagggtcaagtgagcaggcagcagaggctatggaggttgctagtcaggctagacaaatggtgcaggcaatgaggaccattgggactcatcctagcaccagtgctggtctgaaagatgatcttcttgaaaatttgcaggcctatcagaaacggatgggagtgcagatgcagcgattcaag--tgatcctctcgttgttgcagcaagtatcattgggatcttgcacttgatattgtggatttctgatcgccttttcttcaaa---------tgcatttatcgtcgccttaaatac------ggtttgaaaagagggccttctacggaaggagtgcctgagtctatgagggaagaatatcggcaggaacagcagagtgctgtggatgttgacgatggtcattttgtcaacatagagctggagtaa
>H1N1_Swine_AB911596_A/swine/Ibaraki/46/2010|2010.704
atgagtcttctaaccgaggtcgaaacgtacgttctttctatcatcccatcaggccccctcaaagccgagatcgcgcagagactggaaagtgtctttgcaggaaagaacacagatcttgaggctctcatggaatggctaaagacaagaccaatcttgtcacctctgactaaggggattttaggatttgtgttcacgctcaccgtgcccagtgagcgaggactgcagcgtagacgctttgtccaaaatgccctaagtgggaatggggacccaaacaacatggatagagcagttaaactatacaagaagctcaaaagagaaataacgttccatggggccaaggaggtgtcactaagctattcaactggtgcacttgccagttgcatgggcctcatatacaacaggatgggaacagtgaccacagaagctgcttttggtctagtgtgtgccacttgtgaacagattgctgattcacagcatcggtctcacagacaaatggctactaccaccaatccactaatcaggcatgaaaacagaatggtgctggctagcactacggcaaaggctatggaacagatggctggatcgagtgaacaggcagcagaggccatggaggttgctaatcagactaggcagatggtacatgcaatgagaactattgggactcatcctagctccagtgctggtctgaaagatgaccttcttgaaaatttgcaggcctaccagaagcgaatgggagtgcagatgcagcgattcaag--tgatcctctcgtcattgcagcaaatatcattgggatcttgcacctgatattgtggattactgatcgtctttttttcaaa---------tgtatttatcgtcgctttaaatac------ggtttgaaaagagggccttctacggaaggagtgcctgagtccatgagggaagaatatcaacaggaacagcagagtgctgtggatgttgacgatggtcattttgtcaacatagagctagagtaa
>H3N2_Avian_KY284500_A/blue-winged_teal/Missouri/15OS4769/2015|2015.696
atgagtcttctaaccgaggtcgaaacgtacgttctctctatcgtcccgtcaggccccctcaaagccgagatcgcgcagagacttgaagatgtatttgcagggaaaaacaccgatcttgaggcgctcatggaatggctaaagacaagaccaatcctgtcacctctgactaaggggattttaggatttgtgttcacgctcaccgtgcccagtgagcgaggactgcagcgtagacgctttgtccaaaatgcccttaatggaaatggggatccaaacaacatggacagagcagtcaaactatacaggaagcttaaaagggaaataacattccatggggcaaaagaggtggcactcagttattcaactggtgcacttgccagctgcatgggcctcatatacaacaggatggggactgtgaccactgaagtggcatttggcctggtgtgtgccacgtgtgagcagattgctgattcccagcatcgatctcacaggcaaatggtgacaacaaccaacccgctaatcaggcacgagaacaggatggtactggccagtactacggctaaagctatggagcagatggcagggtcaagtgagcaagcagcagaggctatggaggttgctagtcaggctagacagatggtgcaggcaatgaggaccattgggactcatcctagctccagtgctggtctgaaagatgatcttcttgaaaatttgcaggcctaccagaaacggatgggagtgcaaatgcagcgattcaag--tgatcctctcgttattgccgcaagtatcattgggatcttgcacttgatattgtggattcttgatcgtcttttcttcaaa---------tgcatttatcgtcgccttaaatac------gggttgaaaagagggccttctacggaaggggtgcctgagtctatgagggaagaatatcggcaggaacagcagagtgctgtggatgttgacgatggtcattttgtcaacatagagctggagtaa
>H9N2_Avian_GQ148827_A/turkey/Israel/689/2008|2008.285
atgagtcttctaaccgaggtcgaaacgtatgttctctctataatcccatcaggccccctcaaagccgagatcgcgcagagacttgaggatgtttttgcaggaaagaacacagatcttgaggctcttatggaatggctaaagacaagaccaatcttgtcatctctgactaagggggtgttagggtttgtgttcacgctcaccgtgcccagtgagcgaggactgcagcgtagacggtttgtccaaaatgccctaaatgggaatggagacccaaacaacatggacaaagcagttaagctatacaagaagctgaagagggaaatgacattccatggagcaaaggaagttgcactcagttactcaactggtgcgcttgccagttgcatgggtctcatatacaaccggatggggacagtgaacacagaagtggctcttggcctagtgtgtgccacttgtgagcagatcgctgatgcacaacaccgttcacacagacagatggcggctaccaccaacccactgatcaggcatgagaacagaatggtgctggccagcactaccactaaggccatggagcacgtggctggatcaagtgaacaggcagcagaagccatggaagttgcaagtcaggctaggcagatggtgcaggcaatgaggacaattggaactcaccctagttccagtgcaggtctaaaagatgatcttattgaaaatttgcaggcttaccagaaacggatggggttgcagatgcagcgattcaag--tgatcctctcgtcgttgcagcaagtgtcattgggatattgcacttggtattgtggattcttgatcgccttttctttaaa---------tgcatttatcgtcgctttaaacac------ggtctgaaaagagggccttctacggaaggaatgcctgagtctatgagggaagagtatcggcaggaacagcagaatgctgtggatgttgacgacggtcattttgtcaacatagagctggagtaa
>H5N1_Avian_KC261480_A/chicken/Eastern_China/ZG56/2011|2011.953
atgagtcttttaaccgaggtcgaaacgtacgttctctctatcattccatcaggccccatcaaagccgagatcgcgcagagacttgaagatgtctttgcagggaagaacacagatcttgaggctctcatggaatggataaagacaagaccaatcctgtcacctctgactaaggggattttagggtttgtgttcacgctcaccgtgcccagtgagcgaggactgcagcgtagacggtttgtccaaaatgctctaaatgggaatggagacccaaacaacatggacagggcagttaaattatacaagaagctaaagagggaaatgacattccatggggcaaaggaagttgcactcagctactcaactggtgcgcttgccagctgcatgggtctcatatacaacagaatgggaacagtgaccgcagaaggggctcttggcctagtatgtgccacttgtgagcaaattgctgacgctcaacatcggtcccacaggcagatggcgactactaccaacccactaattaggcatgagaatagaatggtactagccagcactacggctaaggctatggagcagatggctggatcaagtgagcaggcagcagaagccatggaagtcgcaagtcaggctaggcaaatggtgcaggctatgaggacagtcgggactcaccctagctccagtacaggtctaaaagatgatcttattgaaaatttgcaggcttaccagaaacggatgggcgtgcaactgcagcggttcaag--tgatcctttcgttgttgcagcaagcattattgggatattgcacttgatattgtggattcttgatcgtctttttttcaaa---------tgcatttatcgtcgctttaaatac------ggtttaaaaggagggccctctacgaaaggagtgcctgagtctatgagggaagaatatcggcaggaacagcagaatgctgtggatgttgactatggtcattttgtcaacatagagctgaagtaa
>H3N2_Human_MH307210_A/Oregon/14/2018|2018.088
atgagccttctaaccgaggtcgaaacgtatgttctctctatcgttccatcaggccccctcaaagccgagatcgcgcagagacttgaagatgtctttgctgggaaaaacacagatcttgaggctctcatggaatggctaaagacaagaccaattctgtcacctttgactaaggggattttagggtttgttttcacgctcaccgtgcccagtgagcgaggactgcagcgtagacgctttgtccaaaatgccctcaatgggaatggagacccaaataacatggacaaagcagttaaactgtataggaaacttaagagggagataacgttccacggggccaaagaaatagctctcagttattctgctggtgcacttgccagttgcatgggcctcatatacaataggatgggggctgtaaccactgaagtggcatttggcctggtgtgtgcaacatgtgagcagattgctgattcccagcacaggtctcataggcagatggtggcaacaaccaatccactaataaaacatgagaacagaatggttttggccagcactacagctaaggctatggagcaaatggctggatcaagtgagcaggcagcggaggccatggagattgctagtcaggccaggcagatggtgcaggcaatgagagccattgggactcatcctagttccagtactggtctaagagatgatcttcttgaaaatttgcagacctatcagaaacgaatgggggtgcagatgcaacgattcaag--tgacccgcttgttgttgccgcgaatatcattgggatcttgcacttgatattgtggattcttgatcgtctttttttcaaa---------tgcgtctatcgactcttcaaacac------ggccttaaaagaggcccttctacggaaggagtacctgagtctatgagggaagaatatcgaaaggaacagcagaatgctgtggatgctgacgacagtcattttgtcagcatagaattggagtaa
>H1N1_Human_KU589365_A/West_Virginia/25/2015|2015.901
atgagtcttctaaccgaggtcgaaacgtacgttctttctatcatcccgtcaggccccctcaaagccgagatcgcacagagactggaaagtgtctttgcaggaaagaacacagatcttgaggctctcatggaatggctaaagacaagaccaatcttgtcacctctgactaagggaattttaggatttgtgttcacgctcaccgtgcccagtgagcgaggactgcagcgtagacgctttatccaaaatgccctaaatgggaatggggacccgaacaacatggatagagcagttaaactatacaagaagctcaaaagagaaataacgttccatggggccaaggaggtgtcactaagctattcaactggtgcacttgccagttgcatgggcctcatatacaacaggatgggaacagtgaccacagaagctgcttttggtctagtgtgtgccacttgtgaacagattgctgattcacagcatcggtctcacagacaaatggctactaccaccaatccactaatcaggcatgaaaacagaatggtgctggctagcactacggcaaaggctatggaacaggtggctggatcgagtgaacaggcagcagaggccatggaggttgctaataagactaggcagatggtacatgcaatgagaactattgggactcatcctagctccagtgctggtctgagagatgaccttcttgaaaatttgcaggcctaccagaagcgaatgggagtgcagatgcagcggttcaag--tgatcctctcgtcattgcagcaaacatcattgggatcttgcacctgatattgtggattactgatcgtctttttttcaaa---------tgcatttatcgtcgctttaaatac------ggtttgaaaagagggccttctacggaaggagtgcctgagtccatgagggaagaatatcaacaggagcagcagagtgctgtggatgttgacgatggtcattttgtcaacatagagctagagtaa
>H3N2_Swine_KU680982_A/swine/Iowa/A01941921/2015|2015.995
atgagtcttctaaccgaggtcgaaacgtacgttctttctatcataccgtcaggccccctcaaagccgagattgcgcagagactggaaagtgtctttgcaggaaagaacacagaccttgaggctctcatggaatggctaaagacaagaccaatcctgtcacctttgactaagggaattttaggatttgtgttcacgctcaccgtgcccagtgagcgaggactgcagcgtagacgctttgtccaaaatgccctgaatgggaatggggacccaaacaacatggatagagcagttaaactatacaaaaagctcaaaagagaaataacgttccatggggccaaggaggtgtcactaagctattcaactggtgcacttgccagttgcatgggcctcatatacaacaggatgggaacagtgaccacagaagctgcttttggtctagtgtgtgccacttgtgaacagattgctgattcacagcatcggtctcacagacagatggctacaaccaccaatccactaatcaggcatgagaacagaatggtgctggctagcactacggcaaaagctatggaacagatggctggatcgagtgaacaggcagcggaggccatggaggttgctaatcagactaggcagatggtacatgcaatgagaactattgggactcatcctagttccagtactggtctgaaagatgaccttcttgaaaatttgcaggcctaccagaagcgaatgggagtgcagatgcagcgattcaag--tgatcctctcgccattgcagcaaatatcattgggatcttgcacctgatattgtggattactgatcgtctttttttcaaa---------tgtatttatcgtcgctttaaatac------ggtttgaaaagagggccttctacggaaggagtgcctgagtccatgagggaagagtatcaacaggaacagcagagtgctgtggatgttgacgatggtcattttgtcaacatagagctagagtaa
>H6N2_Avian_KJ200846_A/duck/Hubei/S1114/2009|2009.173
atgagtcttctgaccgaggtcgaaacgtacgttctctctatcataccgtcaggccccctcaaagccgagatcgcgcagagacttgaagatgtgtttgcagggaagaacacagatcttgaggctctcatggaatggctaaagacaagaccaatcctgtcacctctgactaaggggatgttaggatttgtgtttacgctcaccgtgcccagtgagcgaggactgcagcgtagacggtttgtccaaaatgccctaaatgggaatggagacccgaacaacatggatagggcagtcaaactatacaggaagctgaagagagagataacattccatggagccaaagaggttgcactcagctactcaaccggtgcactcgccagttgcatgggtctgatatacaacagaatggggacagtgactacagaggtagctttcggcctggtgtgcgccacttgcgagcagattgctgattcacagcatcggtctcacagacagatggtggcaaccaccaacccactaatcaggcatgagaacagaatggtgctggccagcaccacggctaaggctatggagcagatggctggatctagtgaacaggcagcagaagctatggaagttgctagtcaggccagacagatggtgcaggcaatgagggcaattgggactcatcctagcaccagtaccggtctgaaagatgatcttcttgaaaatttgcaggcctaccagaagcggatgggagtgcaaatgcagcgattcaag--tgatcctctcattattgccgcaagtatcattgggatcttgcacttgatattgtggattcttgatcgtctttttttcaaa---------tgcatttatcgtcgttttaaatac------gggttgaaaagagggccttctacggaaggggtgcctgagtctatgagggaagagtatcggcaggaacagcagagtgctgtggatgttgacgatggtcattttgtcaacatagagctggagtaa
>H3N2_Canine_KX571020_A/canine/North_Carolina/109904/2015|2015.573
atgagtcttctaaccgaggtcgaaacgtacgttctctctatcatcccatcaggccccctcaaagccgagatcgcgcagagacttgaagatgtctttgcagggaaaaacaccgatctcgaggctctcatggaatggctaaagacaagaccaatcctgtcacctttaactaaggggattttaggatttgtgttcacgctcaccgtgcccagtgagcgaggactgcagcgtagacgctttgtccaaaatgccctaaatgggaatggggacccaaacaacatggacagggcagtcaaactgtacaggaagttgaaaagagagataacattccacggggctaaagaagttgcactcagctactcaaccggtgcacttgccagttgtatgggtctcatatacaacaggatgggaacagtgaccacagaagtggcttttggcctagtgtgtgccacctgtgagcagattgctgattcacagcatcggtcccacaggcagatggtaactaccactaacccactaatcaggcatgaaaacaggatggtgctagccagcaccacagctaaggctatggagcagatggctggatcgagtgagcaggcagcggaagccatggaggttgccaatcaggctaggcagatggtgcaagcaatgaggacaattggaactcaccctagctccagtgccggtctaaaagatgatcttcttgaaaacttgcaggcctaccagaaacgaatgggagtgcaaatgcagcgattcaag--taatcctctcattaccaccgcaagtatcattgggatcttgcacttgatattgtggattctcgatcgtcttttcttcaaa---------tgtatttatcgtcgccttaaatac------ggtttgaaaagagggccttctacggaaggagtgcctgagtctatgagggaagagtatcggcaggaacagcagagtgctgtggatgttgacgatggtcattttgtcaacatagagctggagtaa
>H7N6_Avian_CY061611_A/duck/Victoria/512/2007|2007.500
atgagtcttctaaccgaggtcgaaacgtacgttctctctatcgtcccgtcaggccccctcaaagccgagatcgcgcagagacttgaagatgtctttgcagggaagaacacagatcttgaggctctcatggaatggctaaagacaagaccaatcctgtcacctctgactaaggggattttagggtttgtgttcacgctcaccgtgcccagtgagcgaggactgcagcgtagacgctttgtccaaaatgccctaaatggaaatggagacccaaacaacatggacagggcagtcaaactgtacaggaagctaaaaagagagataactttccatggggctaaagaggttgcacttagctactcaaccggtgcacttgccagttgtatgggcctcatatacaacaggatgggaacagtgaccacagaagtggcttttggtctagtgtgtgccacttgtgagcagattgctgattcacagcatcgatcccacaggcagatggtaactacaaccaacccactaatcagacatgaaaacagaatggtgctggccagcactacagctaaggctatggagcagatggctggatcgagtgagcaggcagcagaagccatggaggttgctagccaggctaggcaaatggtgcaagcgatgaggacaattgggactcatcctagctccagtgccggtctgaaagatgatcttcttgaaaatttgcaggcctaccagaaacggatgggagtgcaaatgcagcgattcaag--tgatcctctcattgttgccgcaagtatcattgggatcttgcacttgatattgtggattcttgatcgtcttttcttcaaa---------tgcatctatcgtcgccttaaatac------ggtttgaaaagagggccttctacggaaggagtgcctgagtctatgagggaggaatatcggcaggaacagcagagtgctgtggatgttgacattggtcattttgtcaacatagagctggagtaa
>H3N2_Human_CY007132_A/Canterbury/423/2003|2003.532
atgagccttctaacagaggtcgaaacgtatgttctctctatcgttccatcaggccccctcaaagccgaaatcgcgcagagacttgaagatgtctttgctgggaaaaacacagatcttgaggctctcatggaatggctaaagacaagaccaatcctgtcacctctgactaaggggattttggggtttgtgttcacgctcaccgtgcccagtgagcggggactgcagcgtagacgctttgtccaaaatgccctcaatgggaatggggatccaaataacatggacaaagcagttaaactgtatagaaaacttaagagggagataacattccatggggccaaagaaatagcactcagttattctgctggtgcacttgccagttgcatgggcctcatatacaataggatgggggctgtaaccaccgaagtggcatttggcctggtatgtgcaacatgtgaacagattgctgactcccagcacaggtcccataggcaaatggtggcaacaaccaatccattaataaaacatgagaacagaatggttttggccagcactacagctaaggctatggagcaaatggctggatcaagtgagcaggcagcggaggccatggagattgctagtcaggccaggcaaatggtgcaggcaatgaggaccgttgggactcatcctagctccagtactggtctaagagatgatcttcttgaaaatttgcagacctatcagaaacgaatgggggtgcagatgcaacgattcaaa--tgacccgcttgttgttgctgcgagtatcattgggatcttgcacttgatactgtggattcttgatcgtctttttttcaaa---------tgcatctatcgactcttcagacac------ggcctgaaaagagggccttctacggaaggagtacctgagtctatgagggaagaatatcgaaaggaacagcagaatgctgtggatgctgacgacagtcattttgtcagcatagagctggagtaa
>H3N2_Human_MH126454_A/Arkansas/02/2018|2018.058
atgagccttctaaccgaggtcgaaacgtatgttctctctatcgttccatcaggccccctcaaagccgagatcgcgcagagacttgaagatgtctttgctgggaaaaacacagatcttgaggctctcatggaatggctaaagacaagaccaattctgtcacctttgactaaggggattttagggtttgttttcacgctcaccgtgcccagtgagcgaggactgcagcgtagacgctttgtccaaaatgccctcaatgggaatggagacccaaataacatggacaaagcagttaaactgtataggaaacttaagagggagataacgttccacggggccaaagaaatagctctcagttattctgctggtgcacttgccagttgcatgggcctcatatacaataggatgggggctgtaaccactgaagtggcatttggcctggtgtgtgcaacatgtgagcagattgctgattcccagcacaggtctcataggcagatggtggcaacaaccaatccactaataaaacatgagaacagaatggttttggccagcactacagctaaggctatggagcaaatggctggatcaagtgagcaggcagcggaggccatggagattgctagtcaggccaggcagatggtgcaggcaatgagagccattgggactcatcctagttccagtactggtctaagagatgatcttcttgaaaatttgcagacctatcagaaacgaatgggggtgcagatgcaacgattcaag--tgacccgcttgttgttgccgcgaatatcattgggatcttgcacttgatattgtggattcttgatcgtctttttttcaaa---------tgcgtctatcgactcttcaaacac------ggccttaaaagaggcccttctacggaaggagtacctgagtctatgagggaagaatatcgaaaggaacagcagaatgctgtggatgctgacgacagtcattttgtcagcatagaattggagtaa
>H9N4_Avian_MG280142_A/blue-winged_teal/Ohio/16OS1068/2016|2016.690
atgagtcttctaaccgaggtcgaaacgtacgttctctctatcgtcccgtcaggccccctcaaagccgagatcgcgcagagacttgaagatgtatttgcagggaaaaacaccgatcttgaggcgctcatggaatggctaaagacaagaccaatcctgtcacctctgactaaggggattttaggatttgtgttcacgctcaccgtgcccagtgagcgaggactgcagcgtagacgctttgtccaaaatgcccttaatgggaatggggatccaaacaacatggacagagcagtcaaactgtacaggaagcttaaaagggaaataacattccatggggcaaaagaggtggcactcagttattcaactggtgcacttgccagctgcatgggcctcatatacaacagaatggggactgtgaccactgaagtggcatttggcctggtttgtgccacatgtgagcagattgctgattcccagcatcggtctcacaggcaaatggtgacaacaaccaacccgctaatcaggcacgagaacaggatggtactggccagtactacggcaaaagccatggagcaaatggcagggtcaagtgagcaggcagcagaggctatggaggttgctagtcaggctaggcagatggtgcaggcaatgaggaccattgggactcatcctagctccagtgctggtctgaaagatgatcttcttgaaaatttgcaggcctaccagaaacggatgggagtgcaaatgcagcgattcaag--tgatcctctcgttattgccgcaagtatcattgggatcttgcacttgatattgtggattcttgatcgtcttttcttcaaa---------tgcatttatcgtcgccttaaatac------ggtttgaaaagagggccttctacggaaggagtgcctgagtctatgagggaagaatatcggcatgaacagcagagtgctgtggatgttgacgatggtcattttgtcaacatagagctggagtaa
>H1N1_Human_CY250126_A/Florida/66/2017|2017.729
atgagtcttctaaccgaggtcgaaacgtacgttctttctatcatcccgtcaggccccctcaaagccgagatcgcacagagactggaaagtgtctttgcaggaaagaacacagatcttgaggctctcatggaatggctaaagacaagaccaatcttgtcacctctgactaagggaattttaggatttgtgttcacgctcaccgtgcccagtgagcgaggactgcagcgtagacgctttatccaaaatgccctaaatggaaatggggacccgaacaacatggatagagcagttaaactatacaagaagctcaaaagagaaataacgttccatggggccaaggaggtgtcactaagctattcaactggtgcacttgcaagttgcatgggcctcatatacaacaggatgggaacagtgaccacagaagctgctttcggtctagtttgtgccacttgtgaacagattgctgattcacagcatcggtctcacagacaaatggctactaccacaaatccactaatcaggcatgaaaacagaatggtgctggctagcactacggcaaaggctatggaacaggtggctggatcaagtgaacaggcagcggaggccatggaggttgctaataagactaggcagatggtacatgcaatgagaactattgggactcatcctagctccagtgctggtctgagagatgaccttcttgaaaatttgcaggcctaccagaagcgaatgggagtgcagatgcagcggttcaag--tgatcctctcgtcattgcagcaaacatcattgggatcttgcacctgatattgtggattactgatcgtctttttttcaaa---------tgcatttatcgtcgctttaaatac------ggtttgaaaagagggccttctacggaaggagtgcctgagtccatgagggaagaatatcaacaggagcagcagagtgctgtggatgttgacgatggtcattttgtcaacatagagctagagtaa
>H5N2_Avian_KP000026_A/chicken/Shijiazhuang/1209/2013|2013.937
atgagtcttctaaccgaggtcgaaacgtacgttctctctatcatcccgtcaggccccctcaaagccgagatagcgcaaaaacttgaagatgtttttgcaggaaagaacactgatctcgaggctctcatggagtggctaaagacaagaccaatcctgtcacctctgactaaagggattttgggatttgtattcacgctcaccgtgcccagtgagcgaggactgcagcgtagacgctttgttcagaatgccctaagtggaaatggggatccaaataatatggatagggcagtcaagctatataagaagctgaaaagagaaataacattccatggggctaaggaggtcgcactcagctactcaaccggtgcacttgccagttgtatgggtcttatatacaacagaatgggaacagtaactacggaagtagcttttggcttagtgtgtgccacttgtgagcagattgcagattcacagcatcggtctcacaggcagatggcaactatcactaacccactaatcaggcatgagaacaggatggtgctggccagcactacagctaaggctatggagcagatggcgggatcaagtgagcaagcagcagaagccatggagatcgctaatcaggctaggcagatggtgcaggcaatgaggacaattgggactcaccctaactccagtgctggtctaagagacaatcttcttgaaaatttgcaggcctaccagaaacggatgggagtgcagatgcagcgattcaag--tgatcctcttgttgttgctgcaaatatcattgggatcttgcacttgatattgtggattcttgatcatcttttcttcaaa---------tgcatttatcgtcgccttaaatac------ggtttgaaaagagggccttctacggcaggggtacctgagtctatgagggaggaataccggcaggaacagcagagtgctgtggatgttgacgacggtcattttgtcaacatagagttggagtaa
>H7N6_Avian_CY076390_A/northern_shoveler/California/27985/2007|2007.063
atgagtcttctaaccgaggtcgcaacgtacgttctctctatcgtcccatcaggccccctcaaagccgagatcgcgcagagacttgaagatgtctttgcagggaagaacaccgatcttgaggcactcatggaatggctaaagacaagaccaatcctgtcacctctgactaaggggattttagggtttgtgtttacgctcaccgtgcccagtgagcgaggactgcagcgtagacgctttgtccaaaatgcccttaatgggaatggggatccaaataacatggacagagcggtcaaactgtacagaaagctaaaaagggaaataacattccatggggcaaaagaggtggcactcagctattcaactggtgcacttgccagctgcatgggtctcatatacaacagaatggggactgtgaccaccgaagtagcattcggcctggtgtgcgccacatgtgagcagattgctgattctcagcatcgatctcacagacaaatggtgacaacaaccaacccactaatcagacacgagaacagaatggtactagctagtaccacggctaaagccatggagcagatagcagggtcaagtgagcaggcagcagaagctatggaggttgctagccaggctagacagatggtgcaggcaatgaggaccattgggactcatcctagctccagtgctggtctgaaagatgatcttcttgaaaatttgcaggcctaccagaagcggatgggaatgcagatgcagcgattcaag--tgatcctctcgttattgtcgcaagtatcattgggatcttgcacttgatattgtggattcttgatcgtcttttcttcaaa---------tgcatttatcgtcgccttaaatac------ggtttgaaaagagggccttctacggaagggatacctgagtctatgagggaagaatatcggcaggaacagcagaatgctgtggatgttgacgatggtcattttgtcaacatagagctggagtaa
>H1N1_Human_CY223440_A/Mississippi/05/2017|2017.121
atgagtcttctaaccgaggtcgaaacgtacgttctttctatcatcccgtcaggccccctcaaagccgagatcgcacagagactggaaagtgtctttgcaggaaagaacacagatcttgaggctctcatggaatggctaaagacaagaccaatcttgtcacctctgactaagggaattttaggatttgtgttcacgctcaccgtgcccagtgagcgaggactgcagcgtagacgctttatccaaaatgccctaaatggaaatggggacccgaacaacatggatagagcagttaaactatacaagaagctcaaaagagaaataacattccatggggccaaggaggtgtcactaagctattcaactggtgcacttgccagttgcatgggcctcatatacaacaggatgggaacagtgaccacagaagctgcttttggtctagtttgtgccacttgtgaacagattgctgattcacagcatcggtctcacagacaaatggctactaccaccaatccactaatcaggcatgaaaacagaatggtgctggctagcactacggcaaaggctatggaacaggtggctggatcgagtgaacaggcagcggaggccatggaggttgctaataagactaggcagatggtacatgcaatgagaactattgggactcatcctagctccagtgctggtctgagagatgaccttcttgaaaatttgcaggcctaccagaagcgaatgggagtgcagatgcagcggttcaag--tgatcctctcgtcattgcagcaaacatcattgggatcttgcacctgatattgtggattactgatcgtctttttttcaaa---------tgcatttatcgtcgctttaaatac------ggtttgaaaagagggccttctacggaaggagtgcctgagtccatgagggaagaatatcaacaggagcagcagagtgctgtggatgttgacgatggtcattttgtcaacatagagctagagtaa
>H3N2_Swine_JQ350553_A/swine/Indiana/A00968322/2010|2010.795
atgagtcttctaaccgaggtcgaaacgtatgttctctctatcgtcccgtcaggccccctcaaagccgagatagcacagagactcgaagacgtttttgcagggaaaaacaccgatcttgaggctctcatggaatggctaaagacaagaccaatcctgtcacctctgactaaggggattttagggtttgtgttcacgctcaccgtgcccagtgagcgaggactgcagcgtagacgttttgtccagaatgccctcaatgggaatggtgacccgaacaacatggacaaggcagtcaaactgtataggaaactaaaacgagaaataacattccatggggccaaagaggtagcactcagttactctgccggtgcacttgccagttgcatgggcctcatatacaacagaatggggactgtcgccactgaggtggcatttggtctggtatgcgcaacctgtgaacagattgctgattcccagcatcgatctcatagacaaatggtgacaacaaccaatccactaatcaggcacgagaacagaatggtaatagccagcacaacagctaaggccatggaacaaatggctggatcaagtgaacaagcagcagaggctatggaggttgccagccaggctagacaaatggtacaggcaatgagaacaattgggactcaccccagttccagcactggtctaaaagatgatcttcttgaaaatttacaggcctaccagaaacggatgggagtgcaaatgcaacgattcaag--tgatcctctcactgatgccgcaagcatcattgggattttgcacctgatattgtggattcttgatcgtctttttttcaaa---------tgcatttaccgtcgctttaaatac------ggtctacaaagagggccttctacggaaggagtgccggagtccatgagggaagaatatcggcagaaacagcagagtgctgtggatgttgacgatggtcattttgtcaacatagtgctagagtaa
>H6N2_Avian_HM144868_A/duck/Fujian/8719/2005|2005.500
atgagtcttctgaccgaggtcgaaacgtacgttctctctatcattccgtcaggccccctcaaagccgagatcgcgcagagacttgaggatgtatttgcaggaaagaacacagatctcgaggctctcatggaatggctaaagacaagaccaatcctgtcacctctgactaaggggatgttaggttttgtgtttacgctcaccgtgcccagtgagcgaggactgcagcgtagacgatttgtccaaaatgccctaaatgggaatggagacccaaacaacatggatagggcagtaaaactgtacaggaagctgaagagagaaatgacattccatggagccaaagaggttgcactcagctactcaactggtgcactcgccagttgcatgggtctcatatacaacaggatgggaacagtgaccacagaggtagctttaggcctggtgtgtgccacttgcgagcagattgctgactcacagcatcgatctcatagacagatggtggcaaccaccaacccattaatcaagcatgagaacagaatggtgctggccagcaccacggccaaggctatggagcagatggctggatcaagtgagcaggcagcagaagccatggaagttgctagtcaggccaggcagatggtgcaggcaatgagggcaattgggactcatcctagcaccagtgccggtctgaaagatgatcttcttgaaaacttgcaggcctaccagaaacggatgggagtgcaaatgcagcgattcaag--tgatcctctcattattgcagcaagtatcattgggatcttgcacttgatattgtggattcttgatcgtctttttttcaaa---------tgcatttatcgtcgccttaaatac------ggtttgaaaagagggccttctacggaaggggtgcctgagtctatgagggaagagtatcgacaggaacagcagagtgctgtggatgttgacgatggtcattttgtcaacatagagctggagtaa
>H7N9_Avian_MF630504_A/duck/Shanghai/SD015/2015|2015.044
atgagtcttctaaccgaggtcgaaacgtacgttctctctatcatcccgtcaggccccctcaaagccgagatcgcgcagaaacttgaagatgtctttgcagggaagaacaccgatctcgaggctctcatggagtggctaaagacaagaccaatcctgtcacctctgactaaagggattttgggatttgtattcacgctcaccgtgcccagtgagcgaggactgcagcgtagacgctttgtccagaatgccctaaatggaaatggagatccaaataatatggatagggcagttaagctatataagaagctgaaaagagaaataacattccatggggctaaggaggtcgcactcagctactcaaccggtgcacttgccagttgcatgggtctcatatacaacaggatgggaacggtgactacggaagtggcttttggcctagtgtgtgccacttgtgagcagattgcagattcacagcatcggtctcacagacagatggcaaccatcaccaacccactaatcaggcatgagaacagaatggtgctggccagcactacagctaaggctatggagcagatggcgggatcaagcgagcaggcagcggaagccatggaagtcgctaatcaggctaggcagatggtgcaggcaatgaggacaattgggactcatcctaactctagtgctggtctgagagataatcttcttgaaaatttgcaggcctaccagaaacgaatgggagtgcagatgcagcgattcaag--tgatcctcttgttgttgccgcaagtatcattgggatcttgcacttgatattgtggattcttgatcgtcttttcttcaaa---------tgcatttatcgtcgccttaaatac------ggtttgaaaagagggccttctacggaaggggtacctgagtctatgagggaagagtaccggcaggaacagcagagtgctgtggatgttgacgatggtcattttgtcaacatagaattggagtaa
>H6N2_Avian_HM144855_A/mallard/Jiangxi/12147/2005|2005.500
atgagtcttctaaccgaggttgaaacgtacgttctctctatcgtcccgtcaggccccctcaaagccgagatcgcgcagagacttgaagatgtctttgcagggaagaacaccgatctcgaggctctcatggaatggctaaagacaagaccaatcctgtcacctctgactaaggggattttagggtttgtgttcacgctcaccgtgcccagtgagcgaggactgcagcgtagacgctttgtccaaaatgccctaaatgggaatggagacccaaacaacatggacagggcagtcaaactgtacaggaagttaaaaagagagataacattccatggggctaaagaagttgcactcagctactcaaccggtgcacttgccagctgcatgggtctcatatacaacaggatgggaacggtgaccacagaagtggcttttggcctagtgtgtgccacctgtgagcagattgctgattcacagcatcggtcccacaggcagatggtaactaccaccaacccactaatcaggcatgaaaacaggatggtgctagccagcactacggctaaggctatggagcagatggctgggtcgagtgagcaggcagcagaagccatggaggttgctagtcaggctaggcagatggtgcaggcgatgaggacaattggaactcaccctagctccagtgccggtctgaaggatgatcttcttgaaaatttgcaggcctaccagaaacggatgggagtgcaaatgcagcgattcaag--tgatcctctcgttattgccgcaagtatcattgggatcttgcacttgatattgtggattcttgatcgtcttttcttcaaa---------tgtatttatcgtcgccttaaatac------ggtttgaaaagagggccttctacggaaggagtgcctgagtctatgagggaagagtatcggcaggaacagcagagtgctgtggatgttgacgatggtcattttgtcaacatagagctggagtaa
>H3N2_Avian_KT022244_A/chicken/Guangxi/015C10/2009|2009.285
atgagtcttctaaccgaggtcgaaacgtacgttctctctatcgtcccgtcaggccccctcaaagccgagatcgcgcagagacttgaagatgtctttgcagggaaaaacacagatctcgaggctctcatggaatggctaaagacaagaccaatcctgtcacctctgactaaggggattttaggatttgtgttcacgctcaccgtgcccagtgagcgaggactgcagcgtagacgctttgtccaaaatgccctaaatggaaatggagacccaaacaacatggacagggcagtcaaactctataagaagctgaaaagagagataacattccatggagctaaggaagttgcactcagctattcaaccggtgcacttgccagttgcatgggtctcatatacaacaggatggggacagtaaccacagaagtggcttttggcctagtgtgtgccacttgtgagcagattgctgattcacagcatcggtctcacagacagatggtaactaccaccaacccactaatcaggcatgaaaacagaatggtactggccagtaccacggctaaggccatggagcagatggctggatcgagtgaacaggcagcggaagccatggaggttgctagtcaggctaggcagatggtgcaggcaatgaggacaattgggactcatcctagctccagtgccggtctgaaagatgatcttcttgaaaatttgcaggcctaccagaaacggatgggagtgcaaatgcaacgattcaag--tgatcctctcgttattgccgcaagtatcattgggatcttgcacttgatattgtggattcttgatcgtcttttcttcaaa---------tgtatttatcgtcgccttaaatac------ggtttgaaaagagggccttctacggaaggagtgcctgagtctatgagggaagaatatcggcaggaacagcagagtgctgtggatgttgacgatggtcattttgtcaacatagagctggagtaa
>H4N9_Avian_CY097655_A/mallard/Ohio/2031/2009|2009.586
atgagtcttctaaccgaggtcgaaacgtacgttctctctatcgtcccgtcaggccccctcaaagccgagatcgcgcagagacttgaagatgtgtttgcagggaagaacaccgatcttgaggcactcatggaatggctaaagacaagaccaatcctgtcacctctgactaaggggattttaggatttgtgttcacgctcaccgtgcccagtgagcgaggactgcagcgtagacgctttgtccaaaatgcccttaatgggaatggggatccaaacaacatggacagagcggtcaaactgtacaggaagcttaaaagggagataacattccatggggcaaaagaagtggcactcagttattctactggtgcacttgccagttgtatgggcctcatatacaacaggatggggactgtgaccactgaagtggcattcggcctggtgtgtgccacgtgtgagcagattgctgattcccagcatcggtctcacagacaaatggtgacaacaaccaacccactaatcagacacgagaacagaatggtactggccagtactacggctaaggccatggagcaaatggcagggtcaagtgagcaagcagcagaggctatggaggttgctagtcaggccagacagatggtgcaggcaatgaggaccattgggactcatcctagctccagtgctggtctaaaagatgatcttcttgaaaatttgcaggcctaccagaaacggatgggagtgcagatgcagcgattcaag--tgatcctctcgttattgccgcaagtatcattgggatcttgcacttgatattgtggattcttgatcgtcttttcttcaaa---------tgcatttatcgtcgccttaaatac------ggtttgaaaagagggccttctacggaaggagtgcctgagtctatgagggaagaatatcggcaggaacagcagagtgctgtggatgttgacgatggtcattttgtcaacatagagctggagtaa
>H4N1_Avian_CY004961_A/mallard_duck/Alberta/291/1977|1977.655
atgagtcttctaaccgaggtcgaaacgtacgttctctctatcgtcccgtcaggccccctcaaagccgagatcgcgcagagacttgaagatgtctttgcagggaagaacaccgatcttgaggcactcatggagtggctaaagacaagaccaatcctgtcacctctgactaaggggattttagggtttgtgtttacgctcaccgtgcccagtgagcgaggactgcagcgtagacgctttgtccaaaatgcccttaatgggaatggggatccaaacaacatggacagagcggtcaaactgtacaggaagcttaagagggaaataacattccacggggcaaaagaagtggcactcagttattcaactggtgcacttgccagttgcatgggcctcatatacaacagaatggggactgtgaccaccgaagtggcattcggcctggtgtgcgccacatgcgagcagattgctgattcccagcatcggtctcacagacagatggtgacaacaaccaacccactgatcagacatgaaaacaggatggtgctagccagtaccacggctaaagccatggagcaaatggcagggtcaagtgagcaagcagcagaggctatggaagttgctagtcaggctaggcagatggtgcaggcaatgagaaccattgggactcatcctagctccagtgctggtctaaaagatgatcttcttgaaaatttgcaggcctaccagaaacggatgggagtgcaaatgcagcgattcaag--tgatcctctcgttattgccgcaagtatcattgggatcttgcacttgatattgtggattcttgatcgtcttttcttcaaa---------tgcatttatcgtcgccttaaatac------ggtttgaaaagagggccttctacggaaggagtgcctgagtctatgagggaagaatatcggcaggaacagcagagtgctgtggatgttgacgatggtcattttgtcaacatagagctggagtaa
>H9N2_Avian_EU086227_A/chicken/Guangxi/37/2005|2005.500
atgagccttctaaccgaggtcgaaacgtacgttctctctatcatcccgtcaggccccctcaaagccgagatagcgcagagacttgaagatgtctttgcagggaagaacacagatcttgaggctctcatggaatggctaaagacaagaccaatcttgtcacctctgactaaggggattttagggtttgtgttcacgctcaccgtgcccagtgagcgaggactgcagcgtagacgatttgtccaaaatgccctaaatgggaatggagacccaaacaacatggacagggcagtcaaactatacaagaagctgaagagggaaatgacgttccatggagcaaaggaggttgcactcagttactcaactggtgcgcttgccagttgcatgggtctcatatacaaccgaatgggaacagtgaccacagaagtggctcttggcctagtatgtgccacttgtgagcagattgctgattcacaccataggtctcacagacagatggcgactaccaccaacccactaatcaggcatgagaacagaatggtactagccagcactacagctaaggccatggagcaaatggctggatcgagtgagcaggcagcggaagccatggaggttgcaagccaggctaggcagatggtacaggcgatgaggacaattggaactcaacctagctccagtgcaggcctgaaagatgatcttattgaaaatttacaggcataccagaaacggatgggggtgcagatgcagcggttcaag--tgatcctctcgttgtagcagcaagcatcattggaatattgcacttgatattgtggattcttgatcgtctcttcttcaaa---------tgcatttatcgtcgctttaaatac------ggtttgaaaagagggccttctacggaaggtgtgcctgaatctatgagggaagaatatcggcaggagcagcagagtgctgtggatgttgacgatggtcattttgtcaacatagagctggagtaa
>H4N6_Avian_KJ568132_A/blue-winged_teal/Iowa/13OS2359/2013|2013.721
atgagtcttctaaccgaggtcgaaacgtacgttctctctatcgtaccgtcaggccccctcaaagccgagatcgcgcagagacttgaagatgtatttgcagggaaaaacaccgatcttgaggcgctcatggaatggctaaagacaagaccaatcctgtcacctctgactaaggggattttaggatttgtgttcacgctcaccgtgcccagtgagcgaggactgcagcgtagacgctttgtccaaaatgcccttaatgggaatggggatccaaacaacatggacagagcagtcaaactgtacaggaagcttaaaagggaaataacattccatggggcaaaagaggtggcactcagttattcaactggtgcacttgccagctgcatgggcctcatatacaacaggatggggactgtgaccactgaagtggcatttggcctggtttgtgccacatgtgagcagattgctgattcccagcatcggtctcacaggcaaatggtgacaacaaccaacccgctaatcaggcacgagaacaggatggtactggccagtactacggcaaaagccatggagcaaatggcagggtcaagtgagcaggcagcagaggctatggaggttgctagtcaggctagacagatggtgcaggcaatgaggaccattgggactcatcctagctccagtgctggtctgaaagatgatcttcttgaaaatttgcaggcctaccagaaacggatgggagtgcaaatgcagcgattcaag--tgatcctctcgttattgccgcaagtatcattgggatcttgcacttgatattgtggattcttgatcgtcttttcttcaaa---------tgcatttatcgtcgccttaaatac------ggtttgaaaagagggccttctacggaaggagtgcctgagtctatgagggaagaatatcggcaggaacagcagagtgctgtggatgttgacgatggtcattttgtcaacatagagctggagtaa
>H3N3_Avian_KY644339_A/blue-winged_teal/Guatemala/CIP049H104-93/2011|2011.915
atgagtcttctaaccgaggtcgaaacgtacgttctctctatcgtcccgtcaggccccctcaaagccgaaatcgcgcagagacttgaagatgtgtttgcagggaaaaacaccgatcttgaggcgctcatggaatggctaaagacaagaccaatcctgtcacctctgactaaggggattctaggatttgtgttcacgctcaccgtgcccagtgagcgaggactgcagcgtagacgatttgtccaaaatgcccttaatgggaatggggatccaaacaacatggacagagcggtcaaactgtacaggaagcttaaaagggaaataacattccatggggcaaaagaggtggcgctaagttattcaactggtgcacttgccagctgcatgggcctcatatacaacaggatggggactgtgaccactgaagtggcatttggcctggtgtgtgccacgtgtgagcagattgctgattcccagcatcggtctcacagacaaatggtgacaacaaccaacccgctaatcaggcacgagaacaggatggtactagccagtaccacggctaaggccatggagcaaatggcagggtcaagtgagcaggcagcagaggctatggaggttgctagtcaggctagacagatggtgcaggcaatgaggaccattgggactcatcctagctccagtgctggtctgaaagatgatcttcttgaaaatttgcaggcctaccagaagcggatgggagtgcaaatgcagcgattcaag--tgatcctctcgttattgccgcaagtatcattgggatcttgcacttgatattgtggattcttgatcgtcttttcttcaaa---------tgcatttatcgtcgccttaaatac------ggtttgaaaagagggccttctacggaaggagtgcctgagtctatgagggaagaatatcggcaggaacagcagagtgctgtggatgttgacgatagtcattttgtcaacatagagctggagtaa
>H1N1_Human_CY066704_A/Vienna/INS291/2009|2009.882
atgagtcttctaaccgaggtcgaaacgtacgttctttctatcatcccgtcaggccccctcaaagccgagatcgcgcagagactggaaagtgtctttgcaggaaagaacacagatcttgaggctctcatggaatggctaaagacaagaccaatcttgtcacctctgactaagggaattttaggatttgtgttcacgctcaccgtgcccagtgagcgaggactgcagcgtagacgctttgtccaaaatgccctaaatgggaatggggacccgaacaacatggatagagcagttaaactatacaagaagctcaaaagagaaataacgttccatggggccaaggaggtgtcactaagctattcaactggtgcacttgccagttgcatgggcctcatatacaacaggatgggaacagtgaccacagaagctgcttttggtctagtgtgtgccacttgtgaacagattgctgattcacagcatcggtctcacagacaaatggctactaccaccaatccactaatcaggcatgaaaacagaatggtgctggctagcactacggcaaaggctatggaacagatggctggatcgagtgaacaggcagcagaggccatggaggttgctaatcagactaggcagatggtacatgcaatgagaactattgggactcatcctagctccagtgctggtctgaaagatgaccttcttgaaaatttgcaggcctaccagaagcgaatgggagtgcagatgcagcgattcaag--tgatcctctcgtcattgcagccaatatcattgggatcttgcacctgatattgtggattactgatcgtctttttttcaaa---------tgtatttatcgtcgctttaaatac------ggcttgaaaagagggccttctacggaaggagtgcctgagtccatgagggaagaatatcaacaggaacagcagagtgctgtggatgttgacgatggtcattttgtcaacatagagctagagtaa
>H1N1_Avian_KF424061_A/mallard/Minnesota/Sg-00627/2008|2008.573
atgagtcttctaaccgaggtcgaaacgtacgttctctctatcgtcccgtcaggccccctcaaagccgagatcgcgcagagacttgaagatgtctttgcagggaagaacaccgatcttgaggcactcatggagtggctaaagacaagaccaatcctgtcacctctgactaaggggattttaggatttgtgttcacgctcaccgtgcccagtgagcgaggactgcagcgtagacgctttgtccaaaatgcccttaatgggaatggagatccaaacaacatggacagagcagtcaaactgtacaggaagctaaaaagggaaataacattccatggggcaaaagaagtggcactcagttattcaactggtgcacttgccagttgcatgggcctcatatacaacagaatggggactgtgaccaccgaggtagcatttggcctagtgtgcgccacatgtgagcagattgctgactcccagcatcggtctcacagacaaatggtgacaacaaccaacccactaatcagacatgaaaacagaatggtactggccagtactacggctaaagccatggagcaaatggcagggtcgagtgagcaggcagcagaggccatggaggttgctagccaggctagacagatggtgcaggcaatgaggaccattgggactcatcctagctccagtgctggtctaaaagatgatcttcttgaaaatttgcaggcctaccagaaacggatgggagtgcaaatgcagcgattcaag--tgatcctctcgttattgccgcaagtatcattgggatcttgcacttgatattgtggattcttgatcgtcttttcttcaaa---------tgcatttatcgtcgccttaaatac------ggtttgaaaagaggcccttctacggaaggggtgcctgagtccatgagggaagaatatcggcaggaacagcagagtgctgtggatgttgacgatggtcattttgtcaacatagagctggagtaa
>H7N4_Avian_CY022702_A/chicken/New_South_Wales/327/1997|1997.904
atgagtcttctaaccgaggtcgaaacgtacgttctctctatcgttccgtcaggccccctcaaagccgagatcgcgcagagacttgaagatgtctttgcagggaagaacaccgatctcgaggctctcatggaatggctaaagacaaggccaatcctgtcacctctgactaaggggattttaggatttgtgttcacgctcaccgtgcccagtgagcgaggactgcagcgtagacgctttgtccaaaatgccctaaatgggaatggagacccaaacaatatggacagggcagtcaaactgtacaggaagttgaaaagagagataacattccatggggctaaagaggttgcactcagctattcaacaggtgcacttgccagttgtatgggcctcatatacaacagaatgggaacagtcaccacagaagtggctttcggtctagtgtgtgccacttgtgagcagattgctgattcacagcatcggtcccacaggcagatggtaactaccactaacccactaatcaggcatgaaaacagaatggtgctggccagcaccacggctaaggctatggagcagatggctggatcgagcgagcaggcagcggaagccatggaggttgctagtcaggctaggcagatggtgcaggcgatgaggacaattggaactcatcccagctccagtgccggtctgaaagatgatcttcttgaaaatttgcaggcctaccagaaacggatgggagtgcaaatgcagcgattcaag--tgatcctctcgttattgccgcaagtatcattgggatcttgcacttgatattgtggattcttgatcgtcttttcttcaaa---------tgtatttatcgtcgccttaaatac------ggtttgaaaagagggccttctacggaaggagtgcctgagtctatgagggaagagtatcggcaggagcagcagagtgctgtagatgttgacgatggtcattttgtcaacatagagctggagtaa
>H8N4_Avian_CY096699_A/blue-winged_teal/Guatemala/CIP049-07/2010|2010.082
atgagtcttctaaccgaggtcgaaacgtacgttctctctatcgtcccgtcaggccccctcaaagccgagatcgcgcagagacttgaagatgtgtttgcagggaaaaacaccgatcttgaagcgctcatggaatggctaaagacaagaccaatcctgtcacctctgactaaggggattttaggatttgtgttcacgctcaccgtgcccagtgagcgaggactgcagcgtagacgctttgtccaaaatgcccttaatgggaatggggatccaaacaacatggacagagcagtcaaactgtacaggaagctcaaaagggaaataacattccatggggcaaaagaggtggcactcagttattcaactggtgcacttgccagctgcatgggcctcatatacaacaggatggggactgtgaccactgaagtggcatttggcctggtgtgtgccacgtgtgagcagattgctgattcccagcatcggtctcacagacaaatggtgacaacaaccaacccgctaatcagacacgagaacaggatggtactggccagtactacggctaaggccatggagcaaatggcagggtcaagtgagcaggcagcagaggctatggaggttgctagtcaggctagacagatggtgcaggcaatgaggaccattgggactcatcctagctccagtgctggtctgaaagatgatcttcttgaaaatttgcaggcctaccagaaacggatgggagtgcagatgcagcgattcaag--tgatcctctcgttattgccgcaagtatcattgggatcttgcacttgatattgtggattcttgatcgccttttcttcaaa---------tgcatttatcgtcgccttaaatac------ggtttgaaaagagggccttctacggaaggagtgcctgagtctatgagggaagaatatcggcaggaacagcagagtgctgtggatgttgacgatggtcattttgtcaacatagagctggagtaa
>H5N1_Avian_GQ386148_A/grebe/Tyva/3/2009|2009.471
atgagtcttctaaccgaggtcgaaacgtacgttctctctatcattccgtcaggccccctcaaagccgagatcgcgcagaaacttgaggatgtctttgcagggaagaacaccgatctcgaggctctcatggagtggctaaagacaagaccaatcctgtcacctctgactaaagggatcttgggatttgtgttcacgctcaccgtgcccagtgagcgaggactgcagcgtagacgttttgtccagaatgccctaaatggaaatggtgatccaaataatatggatagagcagttaagctatataagaagctgaaaagagaaataacattccatggggctaaggaggtcgcactcagctactcaaccggtgcacttgccagttgcatgggcctcatatacaacaggatgggaacggtgactacggaagtggcttttggcctagtgtgtgccacttgtgagcagattgcagactcacagcatcggtctcacagacagatggcaaccatcaccaacccactaatcaggcatgagaacagaatggtgctggccagcactacagctaaggctatggagcaaatggcgggatcaagcgagcaagcagcggaagccatggaggtcgctaatcaggctaggcagatggtgcaggcaatgaggacaattgggactcatcctaattctagtgctggtctgagagataatcttcttgaaaatttgcaggcctaccagaaacgaatgggagtgcagatgcagcgattcaag--tgatcctcttgttgttgccgcaagtatcattgggatcttgcacttgatattgtggattcttgatcgtcttttcttcaaa---------tgcatttatcgtcgccttaaatac------ggtttgaaaagagggccttctacggaaggggtacctgagtctatgagggaagagtaccggcaggagcagcagagtgctgtggatgttgacgatggtcattttgtcaacatagaattggagtaa
>H1N1_Human_KT836470_A/Iowa/27/2014|2014.937
atgagtcttctaaccgaggtcgaaacgtacgttctttctatcatcccgtcaggccccctcaaagccgagatcgcgcagagactggaaagtgtctttgcaggaaagaacacagatcttgaggctctcatggaatggctaaagacaagaccaatcttgtcacctctgactaagggaattttaggatttgtgttcacgctcaccgtgcccagtgaacgaggactgcagcgtagacgctttatccaaaatgccctaaatgggaatggggacccgaacaacatggatagagcagttaaactatacaagaagcttaaaagagaaataacgttccatggggccaaggaggtgtcactaagctattcaactggtgcacttgccagttgcatgggcctcatatacaacaggatgggaacagtgaccacagaagctgcttttggtctagtgtgtgccacttgtgaacagattgctgattcacagcatcggtctcacagacaaatggctactaccaccaatccactaatcaggcatgaaaacagaatggtgctggccagcactacggcaaaggctatggaacaggtggctggatcgagtgaacaggcagcagaggccatggaggttgctaatcagactaggcagatggtacatgcaatgaggactattgggactcatcctagttccagtgctggtctgagagatgaccttcttgaaaatttgcaggcctaccagaagcgaatgggagtgcagatgcagcgtttcaag--tgatcctctcgtcattgcagcaaacatcattgggatcttgcacctgatattgtggattactgatcgtctttttttcaaa---------tgtatttatcgtcgctttaaatac------ggtttgaaaagagggccttctacggaaggagtgcctgagtccatgagggaagaatatcaacaggagcagcagagtgctgtggatgttgacgatggtcattttgtcaacatagagctagagtaa
>H1N1_Human_KX004068_A/Delaware/45/2015|2015.929
atgagtcttctaaccgaggtcgaaacgtacgttctttctatcatcccgtcaggccccctcaaagccgagatcgcacagagactggaaagtgtctttgcaggaaagaacacagatcttgaggctctcatggaatggctaaagacaagaccaatcttgtcacctctgactaagggaattttaggatttgtgttcacgctcaccgtgcccagtgagcgaggactgcagcgtagacgctttatccaaaatgccctaaatggaaatggggacccgaacaacatggatagagcagttaaactatacaagaagctcaaaagagaaataacgttccatggggccaaggaggtgtcactaagctattcaactggtgcacttgccagttgcatgggcctcatatacaacaggatgggaacagtgaccacagaagctgcttttggtctagtttgtgccacttgtgaacagattgctgattcacagcatcggtctcacagacaaatggctactaccaccaatccactaatcaggcatgaaaacagaatggtgctggctagcactacggcaaaggctatggaacaggtggctggatcgagtgaacaggcagcagaggccatggaggttgctaataagactaggcagatggtacatgcaatgagaactattgggactcatcctagctccagtgctggtctgagagatgaccttcttgaaaatttgcaggcctaccagaagcgaatgggagtgcagatgcagcggttcaag--tgatcctctcgtcattgcagcaaacatcattgggatcttgcacctgatattgtggattactgatcgtctttttttcaaa---------tgcatttatcgtcgctttaaatac------ggtttgaaaagagggccttctacggaaggagtgcctgagtccatgagggaagaatatcaacaggagcagcagagtgctgtggatgttgacgatggtcattttgtcaacatagagctagagtaa
>H1N1_Human_KU592818_A/Alaska/38/2014|2014.671
atgagtcttctaaccgaggtcgaaacgtacgttctttctatcatcccgtcaggccccctcaaagccgagatcgcgcagagactggaaagtgtctttgcaggaaagaacacagatcttgaggctctcatggaatggctaaagacaagaccaatcttgtcacctctgactaagggaattttaggatttgtgttcacgctcaccgtgcccagtgagcgaggactgcagcgtagacgctttatccaaaatgccctaaatgggaatggggacccgaacaacatggatagagcagttaaactatacaagaagctcaaaagagaaataacgttccatggggccaaggaggtgtcactaagctattcaactggtgcacttgccagttgcatgggcctcatatacaacaggatgggaacagtgaccacagaagctgcttttggtctagtgtgtgccacttgtgaacagattgctgattcacagcatcggtctcacagacaaatggctactaccaccaatccactaatcaggcatgaaaacagaatggtgctggctagcactacggcaaaggctatggaacaggtggctggatcgagtgaacaggcagcagaggccatggaggttgctaatcagactaggcagatggtacatgcaatgagaactattgggactcatcctagttccagtgctggtctgagagatgaccttcttgaaaatttgcaggcctaccagaagcgaatgggagtgcagatgcagcgtttcaag--tgatcctctcgtcattgcagcaaacatcattgggatcttgcacctgatattgtggattactgatcgtctttttttcaaa---------tgtatttatcgtcgctttaaatac------ggtttgaaaagagggccttctacggaaggagtgcctgagtccatgagggaagaatatcaacaggagcagcagagtgctgtggatgttgacgatggtcattttgtcaacatagagctagagtaa
>H5N1_Avian_EF205167_A/chicken/Tula/4/05|2005.500
atgagtcttctaaccgaggtcgaaacgtacgttctctctatcatcccgtcaggccccctcaaagccgagatcgcgcagaaacttgaagatgtctttgcaggaaagaacaccgatctcgaggctctcatggagtggctaaagacaagaccaatcctgtcacctctgactaaagggatgttgggatttgtattcacgctcaccgtgcccagtgagcgaggactgcagcgtagacgctttgtccagaatgccctaaatggaaatggagatccaaataatatggatagggcagttaagctatataagaagctgaaaagagaaataacattccatggggctaaggaggtcgcactcagctactcaaccggtgcactcgccagttgcatgggtctcatatacaacagaatgggcacagtgactacggaagtggcttttggcctagtgtgtgccacttgtgagcagattgcagattcacagcatcggtctcacagacagatggcaactatcaccaacccactaatcaggcatgagaacagaatggtgctggccagcactacagctaaggctatggagcagatggcgggatcaagtgagcaggcagcggaagccatggaggtcgctaatcaggctaggcagatggtgcaggcaatgagaacaattgggactcatcctaactctagtgctggtctgagagataatcttcttgaaaatttgcaggcctaccagaaacgaatgggagtgcagatgcagcgattcaag--tgatcctcttgttgttgccgcaagtatcattgggatcttgcacttgatattgtggattcttgatcgtcttttcttcaaa---------tgcatttatcgtcgccttaaatac------ggtccaaaaagagggccttctacggaaggagtacctgagtctatgagggaagagtatcggcaggaacagcagaatgctgtagatgttgacgatggtcattttgtcaacatagaattggagtaa
>H3N2_Swine_KT356672_A/swine/California/A01459014/2015|2015.208
atgagtcttctaaccgaggtcgaaacgtacgttctttctatcatcccgtcaggccccctcaaggccgagatcgcgcagagactggaaagtgtctttgcaggaaagaacacagatcttgaggctctaatggaatggctaaagacaagaccaatcttgtcacctctgactaagggaattttaggatttgtgttcacgctcaccgtgcccagtgagcgaggactgcagcgtagacgctttgtccaaaatgccctaaatgggaatggggacccgaacaacatggatagagcagttaaactatacaagaagctcaaaagagaaataacgttccatggggccaaggaggtgtcgctaagctattcaactggtgcacttgccagttgcatgggcctcatatacaacaggatgggaacagtgaccacagaagctgcttttggcctagtgtgtgccacttgtgaacagattgctgattcacagcatcggtcccacagacaaatggctactactaccaatccattaatcaggcatgaaaacagaatggttctggctagcactacggcaaaggctatggaacagatggctggatcgagtgaacaggcagcagaggccatggaggttgctaatcagactaggcagatggtgcatgcaatgagaactattgggactcatcctagctccagtgctggtctgaaagatgacctccttgaaaatttgcaggcctaccagaagcgaatgggagtgcagatgcagcgattcaag--tgatcctctcgtcattgcagcaaatatcattgggatcttgcacctgatattgtggattactgatcgtctttttttcaaa---------tgcatttatcgtcgctttaaatac------ggtttgaaaagagggccttctacggaaggagtgcctgagtccatgagggaagaatatcaacaggaacagcagagtgctgtggatgttgacgatggtcattttgtcaacatagagctagagtaa
>H5N2_Avian_GQ923430_A/duck/Pennsylvania/446080-7/2006|2006.500
atgagtcttctaaccgaggtcgaaacgtacgttctctctatcgtcccatcaggccccctcaaagccgagatcgcgcagagacttgaagatgtgtttgcagggaagaacaccgatcttgaggcactcatggaatggctaaagacaagaccaatcctgtcacctctgactaaggggattttaggatttgtgttcacgctcaccgtgcccagtgagcgaggactgcagcgtagacgctttgtccaaaatgcccttaatgggaatggggatccaaacaacatggacagagcggtcaaactgtacaggaagcttaaaagggagataacattccatggggcaaaagaagtggcactcagttattctactggtgcacttgccagttgcatgggcctcatatacaacagaatgggaactgtgaccactgaagtggcatttggcctagtgtgcgccacgtgtgagcagattgctgattcccagcatcggtctcacagacaaatggtgacaacaaccaacccactaatcaggcacgagaacagaatggtactggccagtaccacggctaaggccatggagcaaatggcagggtcaagtgagcaggcagcagaggctatggaggttgctagtcaggctagacagatggtgcaggcaatgaggaccattgggactcatcctagctccagtgctggtctgaaagatgatcttcttgaaaatttgcaggcctatcagaaacggatgggagtgcagatgcagcgattcaag--tgatcctctcgttattgccgcaagtatcattgggatcttgcacttgatattgtggattcttgatcgtcttttcttcaaa---------tgcatttatcgtcgccttaaatac------ggtttgaaaagagggccttctacggaaggagtgcctgagtctatgagggaagaatatcggcaggaacagcagagtgctgtggatgttgacgatggtcattttgtcaacatagagctggagtaa
>H7N9_Human_KY286422_A/Minhang/S01/2013|2013.156
atgagtcttctaaccgaggtcgaaacgtacgttctctctatcattccatcaggccccctcaaagccgagatcgcacagagacttgaggatgtttttgcagggaagaacgcagatctcgaggctctcatggagtggataaagacaagaccaatcctgtcacctctgactaaggggattttagggtttgtgttcacgctcaccgtgcccagtgagcgaggactgcagcgtagacggtttgtccaaaacgccctaaatgggaatggagacccaaacaacatggacaaggcggttaaattatacaagaaactgaagagggaaatgacatttcatggagcaaaggaagttgcactcagttactcaactggtgcgcttgccagctgcatgggtctcatatacaacagaatggggaccgtgaccgcagaaggggctcttggactagtatgtgccacttgtgagcagattgctgacgcacaacatcggtcccacaggcagatggcgactactactaacccactaattaggcatgagaatagaatggtactagccagcactacggctaaggctatggagcagatggctggatcaagtgaacaggcagcggaagccatggaagttgcaagtcaggctaggcaaatggtgcaggctatgagaacagttgggactcaccctaactccagtacaggtctaaaagatgatcttattgaaaatttgcaggcctaccagaaccggatgggagtgcaactgcagcggttcaag--tgatcctctagtcgttgcagctaacattattgggatattgcacttgatattgtggattcttgatcgtcttttcttcaaa---------tgcatttatcgtcgttttaaatac------ggtttgaaaagagggccttctacggaaggaatgcctgagtctatgagggaagaatatcggcaggaacagcagaatgctgtggatgttgacgatggtcattttgtcaacatagagctgaagtaa
>H3N2_Human_KJ942689_A/Indiana/21/2012|2012.500
atgagtcttctaaccgaggtcgaaacgtacgttctttctatcataccgtcaggccccctcaaagccgagatcgcgcagagactggaaagtgtctttgcaggaaagaacacagatcttgaggctctcatggaatggctaaagacaagaccaatcttgtcacctctgactaagggaattttaggatttgtgttcacgctcaccgtgcccagtgagcgaggactgcagcgtagacgctttgtccaaaatgccctgaatgggaatggggacccaaacaacatggatagagcagttaaactatacaagaagctcaaaagagaaataacgttccatggggccaaggaggtgtcactaagctattcaactggtgcacttgccagttgcatgggcctcatatacaacaggatgggaacagtgaccacagaagctgcttttggtctagtgtgtgccacttgtgaacagattgctgattcacagcatcggtctcacagacagatggctacaaccaccaatccactaatcaggcatgagaacagaatggtgctggctagcactacggcaaaggctatggaacagatggctggatcgagtgaacaggcagcggaggccatggaggttgctaatcagactaggcagatggtacatgcaatgagaactattgggactcatcctagctccagtactggtctgaaagatgaccttcttgaaaatttgcaggcctaccagaagcgaatgggagtgcagatgcagcgattcaag--tgatcctctcgccattgcagcaaatatcattgggatcttgcacctgatattgtggattactgatcgtctttttttcaaa---------tgtatttatcgtcgctttaaatac------ggtttgaaaagagggccttctacggaaggagtgcctgagtccatgagggaagaatatcagcaggaacagcagagtgctgtggatgttgacgatggtcattttgtcaacatagagctagagtaa
>H1N1_Human_CY261816_A/Maryland/88/2017|2017.836
atgagtcttctaaccgaggtcgaaacgtacgttctttctatcatcccgtcaggccccctcaaagccgagatcgcacagagactggaaagtgtctttgcaggaaagaacacagatcttgaggctctcatggaatggctaaagacaagaccaatcttgtcacctctgactaagggaattttaggatttgtgttcacgctcaccgtgcccagtgagcgaggactgcagcgtagacgctttatccaaaatgccctaaatgggaatggggacccgaacaacatggatagagcagttaaactatacaagaagctcaaaagagaaataacgttccatggggccaaggaggtgtcactaagctattcaactggtgcacttgcaagttgcatgggcctcatatacaacaggatgggaacagtgaccacagaagctgctttcggtctagtttgtgccacttgtgaacagattgctgattcacagcatcggtctcacagacaaatggctactaccacaaatccactaatcaggcatgaaaacagaatggtgctggctagcactacggcaaaggctatggaacaggtggctggatcgagtgaacaggcagcggaggccatggaggttgctaataagactaggcagatggtacatgcaatgagaactattgggactcatcctagctccagtgctggtctgagagatgaccttcttgaaaatttgcaggcctaccagaagcgaatgggagtgcagatgcagcggttcaag--tgatcctctcgtcattgcagcaaacatcattgggatcttgcacctgatattgtggattactgatcgtctttttttcaaa---------tgcatttatcgtcgctttaaatac------ggtttgaaaagagggccttctacggaaggagtgcctgagtccatgagggaagaatatcaacaggagcagcagagtgctgtggatgttgacgatggtcattttgtcaacatagagctagagtaa
>H2N3_Avian_CY117236_A/mallard/Ontario/56/1976|1976.500
atgagtcttctaaccgaggtcgaaacgtacgttctctctatcgtcccgtcgggccccctcaaagccgagatcgcgcagagacttgaagatgtttttgcagggaagaacaccgatcttgaggcactcatggaatggctaaagacaaggccaatcctgtcacctctgactaaggggattttaggatttgtgttcacgctcaccgtgcccagtgagcgaggactgcagcgtagacgctttgtccagaatgcccttaatgggaatggggatccaaacaacatggacagggcagtcaaactgtacaggaagctcaaaagggaaattacattccatggggccaaagaggtagcactcagttattccactggtgcacttgccagttgcatgggcctcatatataacaggatgggaactgtaaccactgaagtggcatttggcctggtatgcgccacctgtgagcagattgctgactcccagcatcggtctcacagacagatggtgacaacaaccaacccactgatcagacatgagaacagaatggtactggccagtactacggctaaagccatggagcagatggcagggtcgagtgaacaggcagcagaagctatggaggttgctagccaggctaggcagatggtgcaggcaatgaggaccattgggactcatcctagctccagtgctggtctgaaggatgatcttcttgaaaatttgcaggcctaccagaaacggatgggagtgcagatgcagcggttcaag--tgatcctctcgttattgccgcaagtatcattgggatcttgcacttgatattgtggattcttgatcgtcttttcttcaaa---------tgcatttatcgtcgccttaaatac------ggtttgaaaagagggccttctacggaaggggtgcctgagtctatgagggaagagtatcggcaggaacagcagagtgctgtggatgttgacgatggtcattttgtcaacatagagctggagtaa
>H1N1_Human_MH126007_A/Minnesota/06/2018|2018.025
atgagtcttctaaccgaggtcgaaacgtacgttctttctatcatcccgtcaggccccctcaaagccgagatcgcacagagactggaaagtgtctttgcaggaaagaacacagatcttgaggctctcatggaatggctaaagacaagaccaatcttgtcacctctgactaagggaattttaggatttgtgttcacgctcaccgtgcccagtgagcgaggactgcagcgtagacgctttatccaaaatgccctaaatggaaatggggacccgaacaacatggatagagcagttaaactatacaagaagctcaaaagagaaataacgttccatggggccaaggaggtgtcactaagctattcaactggtgcacttgcaagttgcatgggcctcatatacaacaggatgggaacagtgaccacagaagctgctttcggtctagtttgtgccacttgtgaacagattgctgattcacagcatcggtctcacagacaaatggctactaccacaaatccactaatcaggcatgaaaacagaatggtgctggctagcactacggcaaaggctatggaacaggtggctggatcgagtgaacaggcagcggaggccatggaggttgctaataagactaggcagatggtacatgcaatgagaactattgggactcatcctagctccagtgctggtctgagagatgaccttcttgaaaatttgcaggcctaccagaagcgaatgggagtgcagatgcagcggttcaag--tgatcctctcgtcattgcagcaaacatcattgggatcttgcacctgatattgtggattaccgatcgtctttttttcaaa---------tgcatttatcgtcgctttaaatac------ggtttgaaaagagggccttctacggaaggagtgcctgagtccatgagggaagaatatcaacaggagcagcagagtgctgtggatgttgacgatggtcattttgtcaacatagagctagagtaa
>H2N5_Avian_CY003872_A/mallard/Alberta/884/1984|1984.633
atgagtcttctaaccgaggtcgaaacgtacgttctctctatcgtcccgtcaggccccctcaaagccgagatcgcgcagagacttgaagatgtctttgcagggaagaacactgatcttgaggcactcatggaatggctaaagacaagaccaatcctgtcacctctgactaaggggattttaggatttgtgtttacgctcaccgtgcccagtgagcgaggactgcagcgtagacgctttgtccaaaatgcccttaatgggaatggggatccaaacaacatggacagagcggtcaaactgtacaggaagctcaaaagggaaataacattccatggagcaaaagaagtggcgctcagttattcaactggcgcacttgctagctgcatgggcctcatatacaacagaatggggactgtgaccactgaagtagcatttggcctggtgtgcgccacatgtgagcagattgctgactcccagcatcggtctcacagacagatggtgacaacgaccaacccactgatcagacatgagaacagaatggtactagccagtaccacggctaaagccatggagcaaatggcagggtcaagtgagcaagcagcagaggccatggaagttgctagtcaggctaggcagatggtgcaggcaatgaggaccattgggactcatcctagctccagtgctggtctaaaagatgatcttcttgaaaatttgcaggcctaccagaaacggatgggagtgcaaatgcagcgattcaag--tgatcctctcgttattgccgcaagtatcattgggatcttgcacttgatattgtggattcttgatcgtcttttcttcaaa---------tgcatttatcgtcgccttaaatac------ggtttgaaaagagggccttctacggaaggagtgcctgagtctatgagggaagaatatcggcaggaacagcagagtgctgtggatgttgacgatggtcattttgtcaacatagagctggagtaa
>H1N1_Human_KT836920_A/South_Dakota/16/2015|2015.197
atgagtcttctaaccgaggtcgaaacgtacgttctttctatcatcccgtcaggccccctcaaagccgagatcgcgcagagactggaaagtgtctttgcaggaaagaacacagatcttgaggctctcatggaatggctaaagacaagaccaatcttgtcacctctgactaagggaattttaggatttgtgttcacgctcaccgtgcccagtgaacgaggactgcagcgtagacgctttatccaaaatgccctaaatgggaatggggacccgaacaacatggatagagcagttaaactatacaagaagcttaaaagagaaataacgttccatggggccaaggaggtgtcactaagctattcaactggtgcacttgccagttgcatgggcctcatatacaacaggatgggaacagtgaccacagaagctgcttttggtctagtgtgtgccacttgtgaacagattgctgattcacagcatcggtctcacagacaaatggctgctaccaccaatccactaatcaggcatgaaaacagaatggtgctggctagcactacggcaaaggctatggaacaggtggctggatcgagtgaacaggcagcagaggccatggaggttgctaatcagactaggcagatggtacatgcaatgagaactattgggactcatcctagttccagtgctggtctgagagatgaccttcttgaaaatttgcaggcctaccagaagcgaatgggagtgcagatgcagcgtttcaag--tgatcctctcgtcattgcagcaaacatcattgggatcttgcacctgatattgtggattactgatcgtctttttttcaaa---------tgtatttatcgtcgctttaaatac------ggtttgaaaagagggccttctacggaaggagtgcctgagtccatgagggaagaatatcaacaggagcagcagagtgctgtggatgttgacgatggtcattttgtcaacatagagctagagtaa
>H9N2_Avian_CY184174_A/mallard/Sweden/99668/2009|2009.710
atgagtcttctaaccgaggtcgaaacgtacgttctctctatcgtcccgtcaggccccctcaaagccgagatcgcgcagagacttgaagatgtctttgcagggaagaataccgatctcgaggctctcatggaatggctaaagacaagaccaatcctgtcacctctgactaaggggattttagggtttgtgttcacgctcaccgtgcccagtgagcgaggactgcagcgtagacgctttgtccaaaatgccctaaatgggaatggagacccaaacaacatggacagggcagtcaaactgtacaggaagttgaaaagagaaataacattccatggggctaaagaagttgcactcagttactcaactggtgcacttgccagttgcatgggtctcatatacaacaggatgggaacggtgaccacagaagtggcttttggcctagtgtgtgccacctgtgagcagattgctgattcacagcatcggtcccacaggcagatggtaactaccaccaacccactaatcaggcatgaaaacagaatggtgctggctagcactacagctaaggctatggagcagatggctgggtcaagtgagcaggcagcagaagccatggaggttgctagtcaggctaggcagatggtgcaggcaatgaggacaattggaactcaccctagctccagtgccggtctgaaggatgatcttcttgaaaatttgcaggcctaccagaaacggatgggagtgcagatgcagcgattcaag--tgatcctctcgttattgccgcaagtatcattgggatcttgcacttgatattgtggattcttgatcgtcttttcttcaaa---------tgtatttatcgtcgccttaaatac------ggtttgaaaagagggccttctacggaaggagtgcctgagtctatgagggaagaatatcggcaggaacagcagagtgctgtggatgttgacgatggtcattttgtcaacatagagctggagtaa
>H3N2_Swine_HQ734217_A/swine/Pennsylvania/62170-2/2010|2010.814
atgagtcttctaaccgaggtcgaaacgtatgttctctctatcgtcccgtcaggccccctcaaagccgagatagcacagagactcgaagacgtttttgcagggaaaaacaccgatcttgaggctctcatggaatggctaaagacaagaccaatcctgtcacctctgactaaggggattttagggtttgtgttcacgctcaccgtgcccagtgagcgaggactgcagcgtagacgttttgtccagaatgccctcaatggaaatggtgacccgaacaacatggacaaggcagtcaaactgtataggaaactaaaacgagaaataacattccatggggccaaagaagtagcactcagttactctgccggtgcacttgccagttgcatgggcctcatatacaacagaatggggactgtcgccactgaggtggcatttggtctggtatgcgcaacctgtgaacagattgctgattcccagcatcgatctcatagacaaatggtgacaacaaccaatccactaatcaggcacgagaacagaatggtaatagccagcacaacagctaaggccatggaacaaatggctgggtcaagtgaacaagcagcagaggctatggaggttgccagccaggctagacaaatggtacaggcaatgagaacaattgggactcaccccagttccagcactggtctaaaagatgatcttcttgaaaatttacaggcctaccagaaacggatgggagtgcaaatgcaacgattcaag--tgatcctctcactgatgccgcaagcatcattgggattttgcacctgatattgtggattcttgatcgtctttttttcaaa---------tgcatttaccgtcgctttaaatac------ggtctacaaagagggccttctacggaaggagtgccggagtccatgagggaagaatatcggcagaaacagcagagtgctgtggatgttgacgatggtcattttgtcaacatagtgctagagtaa
>H1N1_Human_CY026852_A/Ohio/UR06-0341/2007|2007.134
atgagtcttctaaccgaggtcgaaacgtacgttctctctatcgtcccgtcaggccccctcaaagccgagatcgcacagagacttgaagatgtatttgctggaaagaataccgatcttgaggctctcatggagtggctaaagacaagaccaatcctgtcacctctgactaaggggattttaggatttgtgttcacgctcaccgtgcccagtgagcgaggactgcagcgtagacgctttgtccaaaatgcccttaatgggaatggggatccaaataatatggacagagcagtcaaactgtatcgaaagcttaagagggagataacattccatggggccaaagaaatagcactcagttattctgctggtgcacttgccagttgtatgggactcatatacaacaggatgggggctgtgaccaccgaatcagcatttggccttatatgtgcaacctgtgaacagattgccgactcccagcataagtctcataggcaaatggtaacaacaaccaatccattaataagacatgagaacagaatggttctggccagcactacagctaaagctatggagcaaatggctggatcgagcgaacaagcagctgaggccatggaggttgctagtcaggccaggcagatggtgcaggcaatgagagccattgggactcatcctagctctagcactggtctgaaaaatgatctccttgaaaatttacaggcctatcagaaacgaatgggagtgcagatgcaacgattcaaa--tgatcctcttgttgttgccgcaagtataattgggattgtgcacttgatattgtggattgttgatcgccttttttccaaa---------agcatttatcgtatctttaaacac------ggtttaaaaagagggccttctacggaaggagtaccagagtctatgagggaagaatatcgagaggaacagcagaatgctgtggatgctgacgatgatcattttgtcagcatagagctagagtaa
>H6N2_Avian_KJ200662_A/chicken/Guangdong/S1453/2010|2010.173
atgagtcttctgaccgaggtcgaaacgtacgttctctctatcataccgtcaggccccctcaaagccgagatcgcgcagagacttgaagatgtatttgcagggaagaacacagatcttgaggctctcatggaatggctaaagacaagaccaatcctgtcacctctgactaaggggatgttaggatttgtgtttacgctcaccgtgcccagtgagcgaggactgcagcgtagacggtttgtccaaaatgccctaaatgggaatggagacccgaataacatggatagggcagtcaaactgtacaggaagctgaagagagaaataacattccatggagccaaagaggttgcactcagctactcaaccggtgcactcgccagttgcatgggtctgatatataacagaatggggacagtgactacagaggtagccttcggcctggtgtgtgccacttgcgagcagatagctgactcacagcatcggtctcacagacagatggtggcaaccaccaacccactaatcaggcatgagaacagaatggtgatggccagcaccacggctaaggctatggagcagatggctgggtctagtgagcaggcagcagaagctatggaagttgctagtcaggccaggcagatggtgcaggcaatgagggcaattgggactcatcctagcaccagtgccggtctgaaagatgatcttcttgaaaatttgcaggcctaccagaaacggatgggagtgcaaatgcagcgattcaag--tgatcctctcattattgcagcaagtatcattgggatcttgcacttgatattgtggattcttgatcgcctttttttcaaa---------tgcatttatcgtcgttttaaatac------gggttgaaaagagggccttctacggaaggagtgcctgagtctatgagggaagaatatcggcaggaacagcagagtgctgtggatgttgacgatggtcattttgtcaacatagagctggagtaa
>H11N9_Avian_CY021470_A/mallard/Maryland/1124/2005|2005.500
atgagtcttctaaccgaggtcgaaacgtacgttctctctatcgtcccgtcaggccccctcaaagccgagatcgcgcagagacttgaagatgtgtttgcagggaagaacaccgatcttgaggcactcatggaatggctaaagacaagaccaatcctgtcacctctgactaaggggattttaggatttgtgttcacgctcaccgtgcccagtgagcgaggactgcagcgtagacgctttgtccaaaacgcccttaatgggaatggggatccaaacaacatggacagagcggtcaaactgtacaggaagcttaaaagggaaataacattccatggggcaaaagaagtggcactcagttattcaactggtgcacttgccagttgcatgggcctcatatacaacaggatggggactgtgaccactgaagtggcatttggcctggtgtgcgccacatgtgagcagattgctgattcccagcatcggtctcacagacaaatggtgacaacgaccaacccacttattaggcacgagaacagaatggtactggccagtactacggctaaggccatggaacaaatggcagggtcaagtgagcaggcagcagaggctatggaggttgctagtcaggccagacagatggtgcaggcaatgaggaccattgggactcatcctagctccagtgctggcctaaaagatgatcttcttgaaaatttgcaggcctaccagaaacggatgggagtgcagatgcagcgattcaag--tgatcctctcgttattgccgcaagtatcattgggatcttgcacttgatattgtggattcttgatcgtcttttcttcaaa---------tgcatttatcgtcgccttaaatac------ggtttgaaaagagggccttctacggaaggagtgcctgagtctatgagggaagaatatcggcaagaacagcagagtgctgtggatgttgacgatgatcattttgtcaacatagagctggagtaa
>H11N9_Avian_KX351669_A/mallard/California/57889/2015|2015.537
atgagtcttctaaccgaggtcgaaacgtacgttctctctatcgtcccgtcaggccccctcaaagccgaaatcgcgcagagacttgaagatgtgtttgcagggaaaaacaccgatcttgaggcgctcatggaatggctaaagacaagaccaatcctgtcacctctgactaaggggattttaggatttgtgttcacgctcaccgtgcccagtgagcgaggactgcagcgtagacgctttgtccaaaatgccctcaatgggaatggggatccaaacaacatggacagagcagtcaaactgtacaggaagctcaagagggaaataacattccatggggcaaaagaggtggcactcagttactcaactggtgcacttgccagctgcatgggcctcatatacaacaggatggggactgtgaccactgaagtggcatttggcctggtgtgtgccacgtgtgagcagattgctgattcccagcatcggtctcacagacaaatggtgacaacaaccaatccgctaatcaggcatgaaaacaggatggtactggccagtactacagctaaggccatggagcaaatggcagggtcaagtgagcaggcagcagaggctatggaggttgctagtcaggctagacagatggtgcaggcaatgaggaccattggaactcatcctagctccagtgctggtctgaaagatgatcttcttgaaaatttgcaggcctaccagaaacggatgggagtgcaaatgcagcgattcaag--tgatcctctcgttgttgccgcaagtatcattgggatcttgcacttgatattgtggattcttgatcgtcttttattcaaa---------tgcatttatcgtcgccttaaatac------ggtttgaaaagagggccttctacggaaggagtgcctgagtctatgagggaagaatatcggcaggaacagcagagtgctgtggatgttgacgatggtcattttgtcaacatagagctggagtaa
>H4N6_Avian_CY157359_A/mallard/California/3166/2012|2012.595
atgagtcttctaaccgaggtcgaaacgtacgttctctctatcgtcccgtcaggccccctcaaagccgagatcgcgcagagacttgaagatgtgtttgcagggaaaaacaccgatcttgaggcgctcatggaatggctaaagacaagaccgatcctgtcacctctgaccaaggggattttaggatttgtgttcacgctcaccgtgcccagtgagcgaggactgcagcgtagacgctttgtccaaaatgcccttaatgggaatggggatccaaacaacatggacagagcggtcaaactgtacaggaagctcaagagggaaataacattccatggggcaaaagaggtggcactcagttattcaactggtgcacttgccagctgcatgggcctcatatacaacaggatggggactgtgaccactgaagtggcatttggcctggtgtgtgccacgtgtgagcagattgctgattcccagcatcggtctcacagacaaatggtgacaacaaccaacccgctaatcaggcatgagaacaggatggtactggccagtactacggctaaggccatggagcaaatggcagggtcaagtgagcaggcagcagaggctatggaggttgctagtcaggctagacagatggtgcaggcaatgaggaccattgggactcatcctagctccagtgctggtctgaaagatgatcttcttgaaaatttgcaggcctaccagaaacggatgggagtgcaaatgcagcgattcaag--tgatcctctcgttattgccgcaagtatcattgggatcttgcacttgatattgtggattcttgatcgtcttttcttcaaa---------tgcatttatcgtcgccttaaatac------ggtttgaaaagagggccttctacggaaggagtgcctgagtctatgagggaagaatatcggcaggaacagcagagtgctgtgggtgttgacgatggtcattttgtcaacatagagctggagtaa
>H1N1_Human_CY002529_A/New_York/220/2002|2002.984
atgagtcttctaaccgaggtcgaaacgtacgttctctctatcgtcccgtcaggccccctcaaagccgagatcgcacagagacttgaagatgtatttgctggaaagaataccgatcttgaggctctcatggagtggctaaagacaagaccaatcctgtcacctctgactaaggggattttaggatttgtgttcacgctcaccgtgcccagtgagcgaggactgcagcgtagacgctttgtccaaaatgcccttaatgggaatggggatccaaataatatggacagagcagtcaaactgtatcgaaagcttaagagggagataacattccatggggccaaagaaatagcactcagttattctgctggtgcacttgccagttgtatgggactcatatacaacaggatgggggctgtgaccaccgaatcagcatttggccttatatgcgcaacctgtgaacagattgccgactcccagcataagtctcataggcaaatggtaacaacaaccaatccattaataagacatgagaacagaatggttctggccagcactacagctaaggctatggagcaaatggctggatcgagtgaacaagcagctgaggccatggaggttgctagtcaggccaggcagatggtgcaggcaatgagagccattgggactcatcctagctctagcactggtctgaaaaatgatctccttgaaaatttgcaggcctatcagaaacgaatgggggtgcagatgcaacgattcaag--tgatcctcttgttgttgccgcaagtataattgggattgtgcacctgatattgtggattattgatcggcttttttccaaa---------agcatttatcgtatctttaaacac------ggtttaaaaagagggccttctacggaaggagtaccagagtctatgagggaagaatatcgagaggaacagcagaatgctgtggatgctgacgatggtcattttgtcagcatagagctagagtaa
>H3N3_Avian_CY045272_A/mallard/Quebec/16485/2005|2005.630
atgagtcttctaaccgaggtcgaaacgtacgttctctctatcgtcccgtcaggccccctcaaagccgagatcgcgcagagacttgaagatgtctttgcagggaaaaacaccgatcttgaggcactcatggaatggctaaagacaagaccaatcctgtcacctctgactaaggggattttaggattcgtgttcacgctcaccgtgcccagtgagcgaggactgcagcgtagacgctttgtccaaaatgcccttaatggaaatggagatccaaataacatggacagagcggtcaaactgtacaggaagctaaaaagggaaataacattccatggggcaaaagaagtggcactcagttattcaactggtgcacttgccagttgcatgggcctcatatacaacagaatgggaactgtgaccactgaagtggcatttggcctggtgtgcgctacatgtgagcagattgctgattcccagcatcggtctcacagacaaatggtgacaacaaccaacccactaatcagacatgagaacagaatggtgctggccagtaccacggctaaagccatggagcaaatggcagggtcaagtgagcaggcggcagaggctatggaagttgctagtcaggccagacagatggtgcaggcgatgaggaccattgggactcatcctagctccagtgctggtctaaaagatgatcttcttgaaaatttgcaggcctaccagaaacggatgggagtgcaaatgcagcgattcaag--tgatcctatcgtcattgccgcaagtatcattgggatcttgcacttgatattgtggattcttgatcgtcttttcttcaaa---------tgcatttatcgtcgccttaaatac------ggtttgaaaagagggccttctacggaaggagtgcctgagtctatgagggaagaatatcggcaggaacagcagagtgctgtggatgttgacgatggtcattttgtcaacatagagctggagtaa
>H4N6_Avian_CY132134_A/mallard/Ohio/10OS1319/2010|2010.584
atgagtcttctaaccgaggtcgaaacgtacgttctctctatcgtcccgtcaggccccctcaaagccgagatcgcgcagagacttgaagatgtgtttgcagggaaaaacaccgatctcgaggcgctcatggaatggctaaagacaagaccaatcctgtcacctctgactaaggggattttaggatttgtgttcacgctcaccgtgcccagtgagcgaggactgcagcgtagacgctttgtccaaaatgcccttaatgggaatggggatccaaacaacatggacagagcagtcaaactgtacaggaagctcaaaagggaaataacattccatggggcaaaagaggtggcactcagttattcaactggtgcacttgccagctgcatgggcctcatatacaacaggatggggactgtgaccactgaagtggcatttggcctggtgtgtgccacgtgtgagcagattgctgattcccagcatcggtctcacagacaaatggtgacaacaaccaacccgctaatcagacacgagaacaggatggtactggccagtactacggctaaggccatggagcaaatggcagggtcaagtgagcaagcagcagaggctatggaggttgctagtcaggctagacagatggtgcaggcaatgaggaccattgggactcatcctagctccagtgctggtctgaaagatgatcttcttgaaaatttgcaggcctaccagaaacggatgggagtgcaaatgcagcgattcaag--tgatcctctcgttattgccgcaagtatcattgggatcttgcacttgatattgtggattcttgatcgtcttttctttaaa---------tgcatttatcgtcgccttaaatac------ggtttgaaaagagggccttctacggaaggagtgcctgagtctatgagggaagaatatcggcaggaacagcagaatgctgtggatgttgacgatggtcattttgtcaacatagagctggagtaa
>H3N2_Avian_CY178391_A/mallard/Wisconsin/260/1980|1980.500
atgagtcttctaaccgaggtcgaaacgtacgttctctctatcgtcccgtcaggccccctcaaagccgagatcgcgcagagacttgaagatgtctttgcagggaagaacaccgatcttgaggcactcatggaatggctaaagacaagaccaatcctgtcacctctgactaaggggattttaggatttgtgttcacgctcaccgtgcccagtgagcgaggactgcagcgtagacgctttgtccagaatgctcttaatgggaatggagatccaaacaacatggacagggcagtcaaactgtacaggaagctcaaaagggaaattacattccatggggccaaagaggtagcactcagttattccactggtgcacttgccagttgcatgggcctcatatacaacagaatgggaactgtgacaaccgaagtggcgtttggcctggtatgcgccacatgtgagcagattgctgactcccagcatcggtctcacagacagatggtgacaacgaccaacccactgatcagacatgagaacaggatggtactggctagtactacggctaaggccatggaacagatggcagggtcgagtgaacaagcagcagaggctatggaggttgccagtcaggccaggcagatggtgcaggcaatgaggaccattgggactcatcctagctccagtgctggtctaaaagatgatcttcttgaaaatttgcaggcctaccagaaacggatgggagtgcaaatgcagcgattcaag--tgatcctctcgttattgccgcaagtatcattgggatcttgcacttgatattgtggattcttgatcgtcttttcttcaaa---------tgcatttatcgtcgccttaaatac------ggattgaaaagagggccttctacggaaggagtgcctgagtctatgagggaagaatatcggcaggaacagcagagtgctgtggatgttgacgatggtcattttgtcaacatagagctggagtaa
>H1N2_Swine_CY130566_A/swine/Ohio/09SW1489E/2009|2009.507
atgagtcttctaaccgaggtcgaaacgtatgttctctctatcgtcccgtcaggccccctcaaagccgagatagcacagagactcgaagacgtttttgcagggaaaaacaccgatcttgaggctctcatggaatggctaaagacaagaccaatcctgtcacctctgactaaggggattttagggtttgtgttcacgctcaccgtgcccagtgagcgaggactgcagcgtagacgttttgtccagaatgccctcaatgggaatggtgacccgaacaacatggacaaggcagtcaaactgtacaggaaactaaaacgagaaataacattccatggagccaaggaagtagcgctcagttactctgctggtgcacttgccagttgcatgggcctcatatacaacagaatggggactgtcgccactgaggtggcatttggtctggtatgcgcaacctgtgaacagattgctgattcccagcatcgatctcatagacaaatggtgacaacaaccaatccactaatcaggcacgagaacagaatggtaatagccagcacgacagctaaggccatggaacaaatggctgggtcaagtgaacaagcagcagaggctatggaggttgccagccaggctagacagatgatacaggcaatgagaacaattgggactcaccctagttccagcactggtctaaaagatgatcttcttgaaaatttacaggcctaccagaaacggatgggagtgcaaatgcaacgattcaag--tgatcctctcactgatgccgcaagcatcattgggattttgcacctgatattgtggattcttgatcgtctttttttcaaa---------tgcatttaccgtcgctttaaatac------ggtctgcaaagagggccttctacggaaggagtgccggagtccatgagggaagaatatcggcagaaacagcagagtgctgtggatgttgacggtggtcattttgtcaacatagtgctagagtaa
>H10N3_Avian_MG280231_A/common_goldeneye/Wisconsin/16OS4147/2016|2016.921
atgagtcttctaaccgaggtcgaaacgtacgttctctctatcgtcccgtcaggccccctcaaagccgagatcgcgcagagacttgaagatgtgtttgcagggaaaaacaccgaccttgaggcgctcatggaatggctaaagacaagaccaatcctgtcacctctgactaaggggattttaggatttgtgttcacgctcaccgtgcccagtgagcgaggactgcagcgtagacgctttgtccaaaatgctcttaatgggaatggggatccaaacaacatggatagagcagtaaaactgtacaggaagcttaaaagggaaataacattccatggggcgaaagaggtggcactcagttattcaactggtgcacttgccagctgcatgggcctcatatacaacaggatggggactgtgaccactgaagtggcatttggcctggtgtgtgccacgtgtgaacagattgctgattcccaacatcggtctcacagacaaatggtgacaacaaccaacccactaattaggcacgagaacaggatggtactggccagtactacggctaaggccatggagcaaatggcagggtcaagtgaacaggcagcagaggctatggaggttgctagtcaggctagacagatggtgcaggcaatgaggaccattgggactcatcctagctccagtgctggtctgaaagatgatcttcttgaaaatttacaggcctaccagaaacggatgggagtgcaaatgcagcgattcaag--tgatcctctcattattgccgcaagtatcattgggatcttgcacttgatattgtggattcttgatcgtcttttcttcaaa---------tgcattcatcgtcgccttaaatac------ggtttgaaaagagggccttctacggaaggagtgcctgagtctatgagggaagagtttcggcaggaacagcagagtgctgtggatgttgacaatggtcattttgtcaacatagagctggagtaa
>H2N3_Avian_CY117260_A/mallard/Alberta/309/1979|1979.603
atgagtcttctaaccgaggtcgaaacgtacgttctctctatcgtcccgtcaggccccctcaaagccgagatcgcgcagagacttgaagatgtctttgcagggaagaacaccgatcttgaggcactcatggaatggctaaagacaagaccaatcctgtcacctctgaccaaggggattttaggatttgtgttcacgctcaccgtgcccagtgagcgaggactgcagcgtagacgctttgtccagaatgctcttaatgggaatggagatccaaacaacatggacagggcagtcaaactgtacaggaagctcaaaagggaaattacattccatggggccaaagaggtagcactcagttattccactggtgcacttgccagttgcatgggcctcatatacaacagaatgggaactgtgaccaccgaagtggcgtttggcctggtatgcgccacatgtgagcagattgctgactcccagcatcggtctcacagacagatggtgacaacaactaacccactgatcagacatgagaacaggatggtactggctagtactacggctaaagccatggaacagatggcagggtcgagtgaacaagcagcagaggctatggaggttgccagtcaggctaggcagatggtgcaggcaatgaggaccattgggactcatcctagctccagtgctggtctaaaagatgatcttcttgaaaatttgcaggcctaccagaaacggatgggagtgcagatgcagcgattcaaa--tgatcctctcgttattgccgcaagtatcattgggatcttgcacttgatattgtggattcttgatcgtcttttcttcaaa---------tgcatttatcgtcgccttaaatac------ggattgaaaagagggccttctacggaaggagtgcctgagtctatgagggaagaatatcggcaggaacagcagagtgctgtggatgttgacgatggtcattttgtcaacatagagctggagtaa
>H1N1_Human_CY081072_A/Ontario/3620/2010|2010.896
atgagtcttctaaccgaggtcgaaacgtacgttctttctatcatcccgtcaggccccctcaaagccgagatcgcgcagagactggaaagtgtctttgcaggaaagaacacagatcttgaggctctcatggaatggctaaagacaagaccaatcttgtcacctctgactaagggaattttaggatttgtgttcacgctcaccgtgcccagtgagcgaggactgcagcgtagacgctttgtccaaaatgccctaaatgggaatggggacccgaacaacatggatagagcagttaaactatacaagaagctcaaaagagaaataacgttccatggggccaaagaggtgtcactaagctattcaactggtgcacttgccagttgcatgggcctcatatacaacaggatgggaacagtgaccacagaagctgcttttggtctagtgtgtgccacttgtgaacagattgctgattcacagcatcggtctcacagacaaatggctactaccaccaatccactaatcaggcatgaaaacagaatggtgctggctagcactacggcaaaggctatggaacagatggctggatcgagtgaacaggcagcagaggccatggaggttgctaatcagactaggcagatggtacatgcaatgagaactattgggactcatcctagctccagtgctggtctgaaagatgaccttcttgaaaatttgcaggcctaccagaagagaatgggagtgcagatgcagcgattcaag--tgatcctctcgtcattgcagcaaatatcattgggatcttgcacctgatattgtggattactgatcgtctttttttcaaa---------tgtatttatcgtcgctttaaatac------ggtttgaaaagagggccttctacggaaggagtgcctgagtccatgagggaagaatatcaacaggaacagcagagtgctgtggatgttgacgatggtcattttgtcaacatagagctagagtaa
>H1N1_Swine_CY022995_A/swine/Wisconsin/629/1980|1980.500
atgagccttctaaccgaggtcgaaacgtatgttctctctatcgttccgtcaggccccctcaaagccgagatagcgcagagacttgaagatgtttttgcagggaaaaacaccgatcttgaggcactcatggaatggctaaagacaagaccaatcctgtcacctctgactaaggggattttaggatttgtattcacgctcaccgtgcccagtgagcgaggactgcagcgtagacgctttgtccagaatgccctcaatgggaatggtgacccgaacaacatggacaaagcggtcaaactgtacagaaaacttaaaagggaaataacattccacggggccaaagaagtagcgctcagttattctgctggtgcacttgccagttgcatgggcctaatatacaacagaatggggactgtcactactgaggtggcatttggtctagtatgcgcaacctgtgaacagattgctgattcccagcatcgatctcatagacaaatggtgacaacaaccaatccactaatcaggcatgagaacagaatggtattagccagcacaacagctaaagccatggaacaaatggctggatcaagtgaacaagcagcagaggccatggaggttgccagccaggctaggcaaatggtacaggcaatgagaacaattgggactcaccctagttccagcgctggtctaaaagatgatcttcttgaaaatttacaggcctatcagaaacgaatgggggtgcagatgcaacgattcaag--tgatcctctcgttgctgccgcaagcatcattgggattttgcacctgatattgtggattcttgatcgtctttttttcaaa---------tgcatttaccgtcgctttaaatac------ggtttgaaaagagggccttctacggaaggagtgccggagtctatgagggaagaatatcggcagaaacagcagagtgctgtggatgttgacgatggtcattttgtcaacatagtgctagagtaa
>H1N1_Human_CY083043_A/Dakar/WRAIR0020T/2010|2010.126
atgagtcttctaaccgaggtcgaaacgtacgttctttctatcatcccgtcaggccccctcaaagccgagatcgcgcagagactggaaagtgtctttgcaggaaagaacacagatcttgaggctctcatggaatggctaaagacaagaccaatcttgtcacctctaactaagggaattttaggatttgtgttcacgctcaccgtgcccagtgagcgaggactgcagcgtagacgctttgtccaaaatgccctaaatgggaatggggacccgaacaacatggatagagcagttaaactatacaagaagctcaaaagagaaataacgttccatggggccaaggaggtgtcactaagctattcaactggtgcacttgccagttgcatgggcctcatatacaacaggatgggaacagtgaccacagaagctgcttttggtctagtgtgtgccacttgtgaacagattgctgattcacagcatcggtctcacagacagatggctactaccaccaatccactaatcaggcatgaaaacagaatggtgctggctagcactacggcaaaggctatggaacagatggctggatcgagtgaacaggcagcggaggccatggaggttgctaatcagactaggcagatggtacatgcaatgagaactattgggactcatcctagctccagcactggtctgaaagatgaccttcttgaaaatttgcaggcataccagaagcgaatgggagtgcagatgcagcgattcaag--tgatcctctcgtcattgcagcaaatatcattgggatcttgcacctgatattgtggattactgatcgtctttttttcaaa---------tgtatttatcgtcgctttaaatac------ggtttgaaaagagggccttctacggaaggagtgcctgagtccatgagggaagaatatcaacaggaacagcagagtgctgtggatgttgacgatggtcattttgtcaacatagagctagagtaa
>H1N1_Human_CY028140_A/Kansas/UR06-0191/2007|2007.096
atgagtcttctaaccgaggtcgaaacgtacgttctctctatcgtcccgtcaggccccctcaaagccgagatcgcacagagacttgaagatgtatttgctggaaagaataccgatcttgaggctctcatggagtggctaaagacaagaccaatcctgtcacctctgactaaggggattttaggatttgtgttcacgctcaccgtgcccagtgagcgaggactgcagcgtagacgctttgtccaaaatgcccttaatgggaatggggatccaaataatatggacagagcagtcaaactgtatcgaaagcttaagagggagataacattccatggggccaaagaaatagcactcagttattctgctggtgcacttgccagttgtatgggactcatatacaacaggatgggggctgtgaccaccgaatcagcatttggccttatatgtgcaacctgtgaacagattgccgactcccagcataagtctcataggcaaatggtaacaacaaccaatccattaataagacatgagaacagaatggttctggccagcactacagctaaggctatggagcaaatggctggatcgagcgaacaagcagctgaagccatggaggttgctagtcaggccaggcagatggtgcaggcaatgagagccattgggactcatcctagctctagcactggtctgaaaaatgatctccttgaaaatttacaggcctatcagaaacgaatgggggtgcagatgcaacgattcaag--tgatcctcttgttgttgccgcaagtataattgggattgtgcacttgatattgtggattattgatcgccttttttccaaa---------agcatttatcgtatctttaaacac------ggtttaaaaagagggccttctacggaaggagtaccagagtctatgagggaagaatatcgagaggaacagcagaatgctgtggatgctgacgatgatcattttgtcagcatagagctagagtaa
>H1N1_Swine_CY084844_A/swine/Hong_Kong/80/1978|1978.014
atgagccttctaaccgaggtcgaaacgtatgttctctctatcgttccgtcaggccccctcaaagccgagatagcgcagagacttgaagatgtttttgcagggaaaaacaccgatcttgaggcactcatggaatggctgaagacaagaccaatcctgtcacctctgactaaggggattttaggatttgtattcacgctcaccgtgcccagtgagcgaggactgcaacgtagacgctttgtccagaatgccctcaatgggaacggtgaccctaacaacatggacaaagcggtcaaactgtacagaaaacttaaaagggaaataacattccacggggccaaagaagtagcgctcagttattctgctggtgcacttgccagttgcatgggcctcatatacaacagaatggggactgtcaccactgaggtggcatttggtctagtatgcgcaacctgtgaacagattgctgattcccagcatcgatctcatagacaaatggtgacaacaaccaatccactaatcaggcatgagaacagaatggtattagccagcacaacggctaaagccatggaacaaatggctggatcaagtgaacaagcagcagaggccatggaggttgccagccaggctaggcaaatggtacaggcaatgagaacaattgggactcaccctagttccagcgctggtctaaaagatgatcttcttgaaaatttacaggcctatcagaagcgaatgggggtgcagatgcaacgattcaag--tgatcctctcgttgctgccgcaagcatcattgggattttgcacctgatattgtggattcttgatcgtctttttttcaaa---------tgcatttaccgtcgctttaaatac------ggtttgaaaagagggccttctacggaaggagtcccggagtctatgagggaagaatatcggcagaaacagcagagtgctgtggatgttgacgatggtcattttgtcaacatagtgctagagtaa
>H6N1_Avian_CY093624_A/mallard/California/8399/2008|2008.805
atgagtcttctaaccgaggtcgaaacgtacgttctctctatcgtcccatcaggccccctcaaagccgagatcgcgcagagacttgaagatgtgtttgcagggaagaacaccgatcttgaggcactcatggaatggctaaagacaagaccaatcctgtcacctctgactaaggggattttaggatttgtgttcacgctcaccgtgcccagtgagcgaggactgcagcgtagacgctttgtccaaaatgcccttaatgggaatggggatccaaacaacatggacagagcggtcaaactgtacaggaagcttaaaagggagataacattccatggggcaaaagaagtggcactcagttattctactggtgcacttgccagttgcatgggcctcatatacaacagaatgggaactgtgaccactgaagtggcatttggcctagtgtgcgccacatgtgagcagattgctgattcccagcatcggtctcacagacaaatggtgacaacaacaaacccactaatcaggcacgagaacagaatggtactggccagtaccacggctaaggccatggagcaaatggcagggtcaagtgagcaggcagcagaggctatggaggttgctagtcaggctagacagatggtgcaggcaatgaggaccattgggactcatcctagcaccagtgctggtctgaaagatgatcttcttgaaaatttgcaggcctatcagaaacggatgggagtgcagatgcagcgattcaag--tgatcctctcgttattgcagcaagtatcattgggatcttgcacttgatattgtggattcttgatcgtcttttcttcaaa---------tgcatttatcgtcgccttaaatac------ggtttgaaaagagggccttctacggaaggagtgcctgagtctatgagggaagaatatcggcaggaacagcagagtgctgtggatgttgacgatggtcattttgtcaacatagagctggagtaa
>H9N2_Avian_KX470445_A/turkey/Poland/08/2014|2014.290
atgagtcttctaaccgaggtcgaaacgtacgttctctctatcgtcccgtcaggccccctcaaagccgagatcgcgcagagacttgaagatgtctttgcaggaaagaacaccgatctcgaggctctcatggaatggctaaagacaagaccaatcctgtcacctctgactaaggggattttagggtttgtgttcacgctcaccgtgcccagtgagcgaggactgcagcgtagacgctttgtccaaaatgccctaaacgggaatggagacccaaacaacatggacagggcagtcaaactgtacaggaagttgaaaagagagataacgttccatggggctaaagaagttgcactcagctactcaaccggtgcacttgccagctgcatgggtctcatatacaatagaatgggaaccgtgaccacggaagtggcttttggactagtgtgtgccacctgtgagcaaattgctgattcacagcatcggtctcacaggcagatggtaactaccaccaacccactaatcaggcatgaaaataggatggtgctggccagcactacggctaaggctatggagcagatggctgggtcgagtgagcaagcggcggaagccatggaggttgctagtcaagctaggcagatggtgcaggcgatgaggacaattggaactcaccctagctccagtgccggtctgaaagatgatcttcttgaaaatttgcaggcctaccagagacggatgggagtgcaaatgcagcgattcaag--tgatcctctcgttgttgccgcaagtatcattggaatcttgcacttgatattgtggatccttgatcgtcttttcttcaaa---------tgtatttatcgtcgccttaaatac------ggtttgaaaagagggccttctacggaaggagtgcctgagtctatgagggaagagtatcgacaggaacagcagagtgctgtagatgttgacgatggtcattttgtcaacatagagctggagtaa
>H1N1_Swine_FJ789835_A/swine/Shanghai/3/2005|2005.534
atgagtcttctaaccgaggtcgaaacgtatgttctctctatcgttccgtcaggccccctcaaagccgagatagcgcagagactcgagaatgtgtttgcagggaaaaacaccgatcttgaagcactcatggaatggttaacgacaagaccaatcctgtcacctctgactaaggggattttaggatttgtgttcacgctcaccgtgcccagtgagcgaggactgcagcgtagacgctttgtccagaatgccctaaatgggaatggtgacccgaacaacatggacaaagcggtcaaactgtacagaaaacttaaaagggaaataacattccacggggccaaagaagtagcgctcagttactctgctggtgcacttgccagttgcatgggcctcatatacaacagaatggggactgtcaccgctgaggtggcctttggtctagtatgtgcaacctgtgaacagattgctgattcccagcatcgatctcatagacaaatggtgacaacaaccaatccactaatcaggcatgagaacagaatggtactagccagcacaacagctaaagccatggaacaaatggctggatcaagtgaacaagcagcagaggctatggaggttgctagccaggctagacaaatggtacaggcaatgagaacaattgggactcaccctagttccagtgctggtctaaaagatgatcttcttgaaaatctacaggcctatcagaaacgaatgggagtgcaaatgcaacgattcaag--tgatcctctcattgctgccgcaagcatcattgggattttgcacctgatattgtggattcttgatcgtctttttttcaaa---------tgcatttaccatcactttaaatat------ggtcgaaaaagagggccttctacggaaggagtgccggagtccatgagggaagaatatcggcagaaacagcagagtgctgtggatgttgacgatggtcattttgtcaacatagtgctagagtaa
>H7N3_Avian_KF042077_A/duck/Zhejiang/DK10/2013|2013.200
atgagtcttctaaccgaggtcgaaacgtacgttctctctatcgttccgtcaggccccctcaaagccgagatcgcgcagagacttgaagatgtttttgcagggaagaacactgatcttgaggctctcatggaatggctaaagacaagaccaatcctgtcacctctgactaaggggattttaggatttgtgttcacgctcaccgtgcccagtgagcgaggactgcagcgtagacgctttgttcagaatgccctgaatggaaatggagacccaaacaacatggatagggcagtcaaactgtacaggaaactgaagagggaaataacattccatggggctaaagaggttgcactcagttactcaaccggtgcacttgccagttgcatgggtctcatatacaacaggatgggaacagtgaccacagaagtggcttttggcctggtgtgcgccacttgtgagcagattgctgattcacagcatcggtctcacagacagatggtgactaccaccaacccactaatcaggcatgaaaacaggatggtgctggccagcactacagctaaagctatggagcagatggctgggtcaagtgagcaagcagcggaagccatggaagttgctagtcaggctaggcagatggtgcaggcgatgaggacaattgggactcatcctagctccagtgccggtctgaaagatgatcttcttgaaaatttgcaggcctaccagaaacggatgggagtgcaaatgcaacggttcaag--tgatcctctcgttattgccgcaagtatcattgggatcttgcacttgatattgtggattcttgatcgtcttttcttcaaa---------tgcatttatcgtcgccttaaatac------ggtttgaaaagagggccttctacggaaggagtgcctgagtctatgagggaagaatatcggcaggagcagcagagtgctgtggatgttgacgatggtcattttgtcaacatagagctggagtaa
>H10N4_Avian_CY190300_A/mallard/Maryland/06OS194/2006|2006.055
atgagtcttctaaccgaggtcgaaacgtacgttctctctatcgtcccgtcaggccccctcaaagccgagatcgcgcagagacttgaagatgtgtttgcaggaaagaacaccgatcttgaggcactcatggaatggctaaagacaagaccaatcctgtcacctctgactaaggggattttaggatttgtgttcacgctcaccgtgcccagtgagcgaggactgcagcgtagacgctttgtccaaaatgcccttaatgggaatggggatccaaacaacatggacagagcggtcaaactgtacaggaagctaaaaagggaaataacattccatggggcaaaagaagtggcactcagttattcaactggtgcacttgccagttgcatgggcctcatatacaacaggatggggactgtgaccactgaagtggcatttggcctagtgtgcgccacgtgtgagcagattgctgattcccagcatcggtctcacagacaaatggtgacaacaaccaacccactaatcaggcatgagaatagaatggtactggccagtactacggctaaggccatggagcaaatggcagggtcaagtgagcaggcagcagaggctatggaagttgctagtcaggccagacagatggtgcaagcaatgaggaccattggaactcatcctagctccagtgctggtctaaaggatgatcttcttgaaaatttgcaggcctaccagaaacggatgggagtgcagatgcagcgattcaag--tgatcctctcgttattgccgcaagtatcattgggatcttgcacttgatattgtggattcttgatcgtcttttcttcaaa---------tgcatttatcgtcgccttaaatac------ggtttgaaaagagggccttctacggaaggagtgcctgagtctatgagggaagaatatcggcaggaacagcagagtgctgtggatgttgacgatggtcattttgtcaacatagagctggagtaa
>H4N2_Avian_KC282882_A/duck/Jiangsu/1-15/2011|2011.030
atgagtcttctaaccgaggtcgaaacgtacgttctctctatcatcccgtcaggccccctcaaagccgagatcgcgcagagacttgaagatgtctttgcagggaaaaacaccgatctcgaggctctcatggagtggctaaagacaagaccaatcctgtcacctctgactaaagggattttgggatttgtgttcacgctcaccgtgcccagtgagcgaggactgcagcgtagacgctttgtccagaatgccctaaatggaaatggagatccaaataatatggatagggcagttaagctatataagaagctgaaaagagagataacattccatggggctaaggaggtcgcacttagctactcaaccggtgcacttgccagctgcatgggtctcatatacaacaggatgggaacggtgactacggaagtggcttttggcctagtgtgtgccacttgtgagcagattgcagattcacagcatcggtcccacagacagatggcaaccatcaccaacccattaatcagacatgagaacagaatggtgctggccagcactacagctaaggccatggagcagatggcgggatcaagcgagcaggcatcagaagccatggaggttgctaatcaggctaggcagatggtacaggcaatgaggacaattgggactcatcctaactctagtgctggtctgagagataatcttcttgaaaatttgcaggcctaccagaaccgaatgggagtgcagatgcagcgattcaag--tgatcctcttgttgttgccgcaaatatcattgggatcttgcacttgatattgtggatccttgatcgtcttttcttcaaa---------tgcatttatcgtcgcctcaaatac------ggtttgagaatagggccttctacggaaggggtacctgagtctatgagggaagagtaccggcaggaacagcagagtgctgtggatgttgacgatggtcattttgtcaacatagaattggagtaa
>H1N1_Swine_KR700587_A/swine/Poland/16315/2011|2011.816
atgagtcttctaaccgaggtcgaaacgtacgttctttctatcatcccatcgggccccctcaaagccgagatcgcgcagagactggaaggtgtctttgcagggaagaacacagatcttgaggctctcatggagtggctaaagacaagaccaatcctgtcacctctgactaagggaattctgggatttgtgttcacgctcaccgtgcccagtgagcgaggactgcagcgtagacgctttgttcaaaatgccctaaacgggaatggggaccctaataacatggatagagcagtcaaattatacaagaagttaaaaagggaaataacgttccatggggccaaggaagtgtcactaagctactcaactggtgctcttgccagttgcatgggcctcatatacaatagaatggggacagtaaccacagaagctgcattcggcctggtgtgtgccacctgtgagcagatcgctgattcacaacatcggtcacacagacaaatggccactaccactaacccactaatcaggcatgaaaacagaatggtactggctagcactacagctaaggctatggaacagatggctggatcgagtgaacaggcagcagaggccatggagattgccaatcagactaggcagatggtgcatgcaatgagaacaattgggacacatcccagctccagtgccggtctgaaagatgatctacttgaaaatttgcaggcctatcagaaacggatgggagtgcaaatacagcggttcaag--tgatgctatcgccactgcagcaaacatcattggaatcttgcacctgatattgtggattcttgatcgtctttttttcaaa---------tgcatttatcgtcgccttaaatac------ggtttgaaaagagggccttctacggaaggagtgcctgagtccatgagggaagaatatcaacaggaacagcagagtgctgtggatgttgacgatggtcattttgtcaacatagagctagagtaa
>H3N2_Human_CY114422_A/Netherlands/063/2011|2011.011
atgagccttctaaccgaggtcgaaacgtatgttctctctatcgttccatcaggccccctcaaagccgagatcgcgcagagacttgaagatgtctttgctgggaaaaacacagatcttgaggctctcatggaatggctaaagacaagaccaattctgtcacctctgactaaggggattttgggatttgtgttcacgctcaccgtgcccagtgagcgaggactgcagcgtagacgctttgtccaaaatgccctcaatgggaatggagacccaaataacatggacaaagcagttaaactgtataggaaacttaagagggagataacgttccatggggccaaagagatagctctcagttattctgctggtgcacttgccagttgcatgggcctcatatacaataggatgggggctgtaaccactgaagtggcatttggcctggtatgtgcaacatgtgagcagattgctgactcccaacacaggtctcataggcagatggtggcaacaaccaatccattaataaaacatgagaacagaatggtcttggccagcactacggctaaggctatggagcaaatggctggatcaagtgagcaggcagcggaggccatggagattgctagtcaggccagacaaatggtgcaggcaatgagagccattgggactcatcctagttccagtactggtctaagagatgatcttcttgaaaatttgcagacctatcagaaacgaatgggggtgcagatgcaacgattcaag--tgacccgcttgttgttgccgcgaatatcattgggatcttgcacttgatattgtggattcttgatcgtctttttttcaaa---------tgcgtctatcgactcttcaaacac------ggccttaaaagaggcccttctacggaaggagtacctgagtctatgagggaagaatatcgaaaggaacagcagagtgctgtggatgctgacgacagtcattttgtcagcatagagttggagtaa
>H3N2_Human_CY113398_A/Stockholm/12/1988|1988.500
atgagccttctaaccgaggtcgaaacgtatgttctctctatcgttccatcaggccccctcaaagccgaaatcgcgcagagacttgaagatgtctttgctgggaaaaacacagatcttgaggctctcatggaatggctaaagacaagaccaatcctgtcacctctgactaaggggattttgggatttgtgttcacgctcaccgtgcccagtgagcgaggactgcagcgtagacgctttgtccaaaatgccctcaatgggaatggggatccaaataacatggacagagcagttaaactatacagaaaacttaagagggagataacattccatggggccaaagaaatagcactcagttattctgctggtgcacttgccagttgcatgggcctcatatacaacaggatgggggctgtaaccactgaagtggcctttggcctagtatgtgcaacatgtgaacagattgctgactcccagcacaggtctcataggcaaatggtggcaacaaccaacccactaataagacatgagaacagaatggttctggccagcactacagctaaggctatggaacaaatggctgggtcaagtgagcaggcagcggaggccatggagattgctagtcaggccaggcaaatggtgcaggcaatgagagccattgggactcatcctagctccagtactggtctaaaagatgatcttcttgaaaatttgcagacctatcagaaacgaatgggggtgcagatgcaacgattcaag--tgacccgcttgttgttgctgcgaatatcattgggatcttgcacttgatattgtggattcttgatcgtctttttttcaaa---------tgcatctaccgactcttcaaacac------ggcctgaaaagagggccttctacggaaggagtacctgagtctatgagggaagaatatcgaaaggaacaacagaatgctgtggatgctgacgacagtcattttgtcagcatagagctggagtaa
>H3N8_Avian_CY133473_A/gadwall/Iowa/10OS2753/2010|2010.792
atgagtcttctaaccgaggtcgaaacgtacgttctctctatcgtcccgtcaggccccctcaaagccgagatcgcgcagagacttgaagatgtgtttgcagggaagaacacagatcttgaggcactcatggaatggctaaagacaagaccaatcctgtcacctctgactaaggggattttaggatttgtgtttacgctcaccgtgcccagtgagcgaggactgcagcgtagacgctttgtccaaaatgcccttaatgggaatggggatccaaacaacatggacagagcggtcaaactgtacaggaagctgaaaagggaaataacattccatggggcaaaggaagtggcactcagttattcaactggtgcacttgccagttgcatgggccttatatacaacaggatggggactgtgaccactgaggtggcatttggcctggtgtgcgccacatgtgagcagattgctgattcccagcatcgatctcacagacaaatggtgacaacaaccaacccactaatcaggcatgagaacagaatggtactggccagtactacggctaaagccatggagcaaatggcgggatcaagtgagcaggcagcagaggctatggaggttgctagtcaggccagacagatggtgcaggcaatgaggaccattggaactcatcctagctccagtgctggtctaaaagatgatcttcttgaaaatttacaggcctaccagaagcggatgggagtgcagatgcagcgattcaag--tgatcctcttgttattgccgcaagtatcattgggatcttgcacttgatattgtggattcttgatcgtcttttcttcaaa---------tgcatttatcgtcgccttaaatac------ggtttgaaaagagggccttctacggaaggagtgcctgagtctatgagggaagaatatcggcaggaacagcagagtgctgtggatgttgacgatgatcattttgtcaacatagagctggagtaa
>H3N1_Avian_KT338423_A/American_green-winged_teal/Alaska/478/2014|2014.751
atgagtcttctaaccgaggtcgaaacgtacgttctctctatcgtcccgtcaggccccctcaaagccgagatcgcgcagagacttgaagatgtgtttgcagggaaaaacaccgatcttgaggcgctcatggaatggctaaagacaagaccaatcctgtcacctctgactaaggggattttaggatttgtgttcacgctcaccgtgcccagtgagcgaggactgcagcgtagacgctttgtccaaaatgcccttaatgggaatggggatccaaataacatggacagagcggtcaaactgtacaggaagctcaagagggaaataacattccatggggcaaaagaagtggcactcagttattcaactggtgcacttgccagctgcatgggcctcatatacaacaggatggggactgtgaccactgaagtggcatttggcctggtgtgtgccacgtgtgagcagattgctgattcccagcatcggtctcacagacaaatggtgacaacaaccaacccgctaatcaggcatgagaacaggatggtactggccagtactacggctaaggccatggagcaaatggcaggatcaagtgagcaggcagcagaggctatggaggttgctagtcaggctaggcagatggtgcaggcaatgaggaccattgggactcatcctagctccagtgctggtctgaaagatgatcttcttgaaaatttgcaggcctaccagaaacggatgggagtgcaaatgcagcgattcaag--tgatcctctcgttattgccgcaagtatcattgggatcttgcacttgatattgtggattcttgatcgtcttttcttcaaa---------tgcatttatcgtcgccttaaatac------ggtttgaaaagagggccttctacggaaggagtgcctgagtctatgagggaagaatatcggcaggaacagcagagtgctgtggatgttgacgatggtcattttgtcaacatagagctggagtaa
>H1N3_Avian_KY971223_A/chicken/Zhejiang/7418/2015|2015.504
atgagtcttctaaccgaggtcgaaacgtacgttctctctatcgttccgtcaggccccctcaaagccgagatcgcgcagagacttgaagatgtttttgcagggaagaacaccgatcttgaggctctcatggaatggctaaagacaagaccaatcctgtcacctctgactaaggggattttaggatttgtgttcacgctcaccgtgcccagtgagcgaggactgcagcgtagacgctttgttcagaatgctctgaatggaaatggagacccaaacaacatagatagggcagtcaaactgtacaagaaactgaagagggaaataacattccatggggccaaagaggttgcactcagttattcaaccggtgcacttgccagttgcatgggtctcatatacaacaggatgggaacagtgaccacagaagtggcttttggcctagtgtgcgccacttgtgagcagattgctgattcacagcatcggtctcacagacagatggtgactaccaccaacccactaatcaggcatgaaaacagaatggtgctggcaagcactacagctaaagctatggagcagatggctgggtcaagtgagcaagcagcagaagccatggaagttgctagtcaggctaggcagatggtgcaggcaatgaggacaattgggactcatcctagctccagtgccggtctgaaagatgatcttcttgaaaatttgcaggcctaccagaaacggatgggagtgcaaatgcaacggttcaag--tgatcctctcgttattgccgcaagtatcattgggatcttgcacttgatattgtggattcttgatcgtcttttcttcaaa---------tgcatttatcgtcgccttaaatac------ggtttgaaaagagggccttctacggaaggagtgcctgagtctatgagggaagaatatcggcaggagcaacaggatgctgtggatgttgacgatggtcattttgtcaacatagagctggagtaa
>H3N8_Avian_KY644360_A/blue-winged_teal/Guatemala/CIP049H109-38/2012|2012.874
atgagtcttctaaccgaggtcgaaacgtacgttctctctatcgtcccgtcaggccccctcaaagccgagatcgcgcagagacttgaagatgtgtttgcagggaaaaacaccgatcttgaggcgctcatggaatggctaaagacaagaccaatcctgtcacctctgactaaggggattctaggatttgtgttcacgctcaccgtgcccagtgagcgaggactgcagcgtagacgatttgtccaaaatgcccttaatgggaatggggatccaaacaacatggacagagcggtcaaactgtacaggaagcttaaaagggaaataacattccatggggcaaaagaggtggcactcagttattcaactggtgcacttgccagctgcatgggcctcatatacaacaggatggggactgtgaccactgaagtggcatttggcctggtgtgtgccacgtgtgagcagattgctgattcccagcatcggtctcacagacaaatggtgacaacaaccaacccgctaatcaggcacgagaacaggatggtactagccagtactacggctaaggccatggagcaaatggcagggtcaagtgagcaggcagcagaggctatggaggttgctagtcaggctagacagatggtgcaggcaatgaggaccattgggactcatcctagctccagtgctggtctgaaagatgatcttcttgaaaatttgcaggcctaccagaaacggatgggagtgcaaatgcagcgattcaag--tgatcctctcgttattgccgcaagtatcattgggatcttgcacttgatattgtggattcttgatcgtcttttcttcaaa---------tgcatttatcgtcgccttaaatac------ggtttgaaaagagggccttctacggaaggagtgcctgagtctatgagggaagaatatcggcaggaacagcagagtgctgtggatgttgacgatggtcattttgtcaacatagagctggagtaa
>H3N2_Human_CY112429_A/Hong_Kong/1/1989|1989.500
atgagccttctaaccgaggtcgaaacgtatgttctctctatcgttccatcaggccccctcaaagccgaaatcgcgcagagacttgaagatgtctttgctgggaaaaacacagatcttgaggctctcatggaatggctaaagacaagaccaatcctgtcacctctgactaaggggattttgggatttgtgttcacgctcaccgtgcccagtgagcgaggactgcagcgtagacgctttgtccaaaatgccctcaatgggaatggggatccaaataacatggacaragcagttaaactatacagaaaacttaagagggaaataacattccatggggccaaagaaatagcactcagttattctgctggtgcacttgccagttgcatgggcctcatatacaacaggatgggggctgtaaccactgaagtggcctttggcctggtatgtgcaacatgtgaacagattgctgactcccagcacaggtctcataggcaaatggtggcaacaaccaatccactaataagacatgagaacagaatggttctggccagcactacagctaaggctatggagcaaatggctggatcaagtgagcaggcagcggaggccatggagattgctagtcaggccaggcaaatggtgcaggcaatgagagccattgggactcatcctagctccagtgctggtctaaaagatgatcttcttgaaaatttgcagacctatcagaaacgaatgggggtgcagatgcaacgattcaag--tgacccgcttgttgttgctgcgagtatcattgggatcttgcacttgatattgtggattcttgatcgtctttttttcaaa---------tgcatctatcgactcttcaaacac------ggcctgaaaagagggccttctacggaaggagtacctgagtctatgagggaagaatatcgaaaggaacagcagaatgctgtggatgctgacgacagtcattttgtcagcatagagctggagtaa
>H5N2_Avian_FJ610135_A/Chicken/Virginia/40018/84|1984.500
atgagtcttctaaccgaggtcgaaacgtacgttctctctatcgtcccgtcaggccccctcaaagccgagatcgcgcagagacttgaagatgtctttgcagggaaaaacactgatcttgaagtacttatggaatggctaaagacaagaccaatcctgtcacctctgactaaggggattttaggatttgtatttacgctcaccgtgcccagtgagcgaggactgcagcgtagacgctttgtccaaaatgcccttaatgggaatggggatccaaacaacatggacagagcagtcaagctatacaggaagctcaaaagagaaataacattccatggggcaaaggaagtggcactcagttattcaactggtgcacttgccagttgcatgggcctcatatacaacagaatggggactgtgaccaccgaagtggcatttggcctggtgtgcgccacatgtgagcagattgctgattcccagcaccggtcccacagacagatggtgacaacaaccaacccactaatcaggcatgagaatagaatggtactagcaagcactacggctaaagccatggagcaaatggcagggtcaagtgagcaagcagcagaggctatggaggttgctagtcaggctagacagatggtgcatgcaatgaggaccattgggactcatcctagttcaagtgctggtctaagagatgatcttcttgaaaatttgcaggcttaccagaaacggatgggagtgcaaatgcagcgattcaag--tgatcctctcattatcgcagcgagtatcattgggatcttgcacttgatattgtggattcttgatcgtcttttcttcaaa---------tgcatttatcgtcgccttaaatac------ggtttgaaaagagggccttctacggaaggagcgcctgagtctatgagggaagaatatcggcaggaacagcagagtgctgtggatgttgacgatgttcattttgtcaacatagagctggagtaa
>H5N1_Avian_CY036240_A/great_egret/Hong_Kong/807/2008|2008.500
atgagtcttctaaccgaggtcgaaacgtacgttctctctatcatcccatcaggccccctcaaagccgagatcgcgcagaaacttgaggatgtttttgcaggaaagaacaccgatctcgaggctctcatggagtggctaaagacaagaccaatcctgtcacctctgactaaagggatcttgggatttgtattcacgctcaccgtgcccagtgagcgaggactgcagcgtagacgttttgtccagaatgccctaaatggaaatggagatccaaataatatggatagggcagttaagctatataagaagctgaaaagagaaataacattccatggagctaaggaggtcgcactcagttactcaaccggtgcacttgccagttgcatgggtctcatatacaacaggatgggaacggtgactacggaagtggcttttggcctagtgtgtgccacttgtgagcagattgcagattcacagcatcggtctcacagacagatggcaaccatcaccaacccactaatcaggcatgagaacagaatggtgctggccagcactacagctaaggctatggagcagatggcgggatcaagtgagcaggcagcagaagccatggaggtcgccaatcaggctaggcagatggtgcaggcaatgaggacaattgggactcatcctaactctagtgctggtctgagagataatcttcttgaaaatttgcaggcctaccagaaacgaatgggagtgcagatgcagcgattcaag--tgatcctcttgttgttgccgcaagtatcattgggatcttgcacttgatattgtggattcttgatcgtcttttcttcaaa---------tgcatttatcgtcgccttaaatac------ggtttgaaaagagggccttctacggaaggggtacctgagtctatgagggaagagtaccggcaggaacagcagagtgctgtggatgttgacgatggtcattttgtcaacatagaattggagtaa
>H1N1_Swine_KT164901_A/swine/Pennsylvania/A01554941/2015|2015.362
atgagtcttctaaccgaggtcgaaacgtacgttctttctatcatcccgtcaggccccctcaaagccgagatcgcgcagagactggaaagtgtatttgcaggaaagaacacagatcttgaggctctcatggaatggctaaagacaagaccaatcttgtcacctctgactaagggaattttaggatttgtgttcacgctcaccgtgcccagtgagcgaggactgcagcgtagacgctttgtccaaaatgccctaaatgggaatggggacccgaacaacatggatagagcagttaaactatacaagaagctcaaaagagaaataacgttccatggggctaaggaggtgtcactaagctattcaactggtgcacttgccagttgcatgggcctcatatacaacagaatgggaacagtgaccacagaagctgcttttggtctagtgtgtgccacttgtgaacagattgctgattcacagcatcgatctcacagacaaatggctaccaccaccaatccactaatcaggcatgaaaacagaatggtgctggctagcactactgcaaaggctatggaacagatggctggatcgagtgaacaggcagcagaggccatggaggttgctaatcagactaggcagatggtacatgcaatgagaactattgggactcatcctagctccagtgctggtctgaaggatgaccttcttgaaaatttacaggcctaccagaagcgaatgggagtgcaaatgcagcgattcaag--tgatcctctcgtcattgcagcaaatatcattgggatcttgcacctgatattgtggattactgatcgtctttttttcaaa---------tgtatttatcgtcgctttaaatac------ggtttgaaaagagggccttctacagaaggagtgcctgagtccatgagggaagaatatcaacaggaacagcagagtgctgtggatgttgacgatggtcattttgtcaacatagagctagagtaa
>H6N6_Avian_KJ200710_A/chicken/Hunan/S4495/2010|2010.940
atgagtcttctgaccgaggtcgaaacgtacgttctctctatcataccgtcaggccccctcaaagccgagatcgcgcagagacttgaagatgtatttgcaggaaagaacacagatcttgaggctctcatggaatggctaaagacaagaccaatcctgtcacctctgactaaggggatgttaggatttgtgtttacgctcaccgtgcccagtgagcgaggactgcagcgtagacggtttgtccaaaatgccctaaatgggaatggagacccaaacaacatggatagggcagtcaaactatacaggaagctgaagagagaaataacattccatggagccaaagaggttgcactcagctactcaaccggtgcactcgccagttgcatgggtctgatatacaacagaatggggacagtgactacagaggtagcgttcggcctggtgtgtgccacttgtgagcagattgctgattcacagcatcggtctcacagacagatggtggcaaccaccaacccactaatcaggcatgagaacagaatggtgctggccagcaccacggctaaggctatggagcagatggctggatctagtgagcaggcagcagaagctatggaagttgctagtcaggccaggcagatggtgcaggcaatgagggcaattggtactcatcctagcaccagtaccggtttgaaagatgatcttcttgaaaatttgcaggcctaccagaaacggatgggagtgcaaatgcagcgattcaag--tgatcctctcattattgccgcaagtatcattgggatcttgcacttgatattgtggattcttgatcgtctttttttcaaa---------tgcatttatcgtcgttttaaatac------gggttgaaaagagggccttctacggaaggggtgcctgagtctatgagggaagagtatcggcaggaacagcagagtgctgtggatgttgacgatggtcattttgtcaacatagagctggagtaa
>H1N2_Swine_CY243186_A/swine/Ohio/16TOSU8287/2016|2016.496
atgagtcttctaaccgaggtcgaaacgtacgttctttctatcataccgtcaggccccctcaaagccgagattgcgcagagactggaaagtgtctttgcaggaaagaatacagaccttgaggctctcatggaatggctaaagacaagaccaatcttgtcacctttgactaagggaattttaggatttgtgttcacgctcaccgtgcccagtgagcgaggactgcagcgtagacgctttgtccaaaatgccctgaatgggaatggggacccaaacaacatggatagagcagttaaactatacaagaagctcaaaagagaaataacgttccatggggccaaggaggtgtcactaagctattcaactggtgcacttgccagttgcatgggcctcatatacaacaggatgggaacagtgaccacagaagctgcttttggtctagtgtgtgccacttgtgaacagattgctgactcacagcatcggtctcacagacagatggctacaaccaccaatccactaatcaggcatgagaacagaatggtgctggctagcactacggcaaaggctatggaacagatggctggatcgagtgaacaggcagcggaggccatggaggttgccaatcagactaggcagatggtacatgcaatgagaactattgggactcatcctagttccagtactggtctgaaagatgaccttcttgaaaatttgcaggcctatcagaaacgaatgggagtgcagatgcagcggtttaag--tgatcctctcgccattgcagcaaatatcattgggatcttgcacctgatattgtggattactgatcgtctttttttcaaa---------tgtatttatcgtcgctttaaatac------ggtttgaaaagagggccttctacggaaggagtgcctgagtccatgagggaagaatatcaacaggaacagcagagtgctgtggatgttgacgatggtcattttgtcaacatagagctggagtaa
>H3N2_Swine_MF373248_A/swine/Michigan/A01672424/2017|2017.052
atgagtcttctaaccgaggtcgaaacgtacgttctttctatcatcccgtcaggccccctcaaagccgagatcgcgcagagactggaaagtgtctttgcaggaaagaacacagatcttgaggctctcatggaatggctaaagacaagaccaatcttgtcacctttgactaagggaattttaggatttgtgttcacgctcaccgtgcccagtgagcgaggactgcagcgtagacgctttgtccaaaatgccttaaatgggaatggggacccaaacaacatggatagagcagttaaactatacaagaagctcaaaagagaaataacgttccatggggccaaggaggtgtcactaagctattcaactggtgcacttgccagttgcatgggcctcatatacaacaggatgggaacagtaaccacagaagctgcttttggtctagtgtgtgccacttgcgagcagattgctgattcacagcatcggtctcacagacaaatggctactaccaccaatccactaatcaggcatgaaaacagaatggtgctggctagcactacggcaaaggctatggaacagatggctggatcgagtgaacaggcagcagaggccatggaggttgctaatcagactaggcagatggtacatgcaatgagaactattgggactcatcctagctccagtgctggtctgaaagatgaccttcttgaaaatttgcaggcctaccagaaacgaatgggagtgcagatgcagcgattcaag--tgaccctctcgtcattgcagcaaatatcattgggatcttgcacctgatattgtggattacagatcgtctttttttcaaa---------tgcatttatcgtcgctttaaatac------gggttgaaaagagggccttctacggaaggagtgcctgagtccatgagggaagaatatcaacaggaacagcagagtgcggtggatgttgacgatggtcattttgtcaacatagagctagagtaa
>H7N9_Avian_KX215920_A/chicken/Huaian/003/2015|2015.096
atgagtcttctaaccgaggtcgaaacgtacgttctctctatcattccatcaggccccctcaaagccgagatcgcgcagagacttgaggatgtttttgcagggaagaacgcagatctcgaggctctcatggagtggataaagacaagaccaatcctgtcacctctgactaaggggattttagggtttgtgttcacgctcaccgtgcccagtgagcgaggactgcagcgtagacggtttgttcaaaccgccctaaatgggaatggagacccaaacaacatggacaaggcagttaaattatacaagaaactgaagagggaaatgacatttcatggagcaaaggaagttgcactcagttactcaactggtgcgcttgccagctgcatgggtctcatatacaacaggatggggacagtaactgcagaaggggctcttggattggtatgtgccacttgtgagcagattgctgacgcacaacatcggtcccacaggcagatggcaactactaccaacccactaattaggcatgagaatagaatggtactagccagtactacggctaaggctatggagcagatggctggatcaagtgaacaggcagcggaagccatggaagtcgcaagccaggctaggcaaatggtgcaggctatgagaacagtcgggactcaccctaactccagtacaggtctaaaggatgatcttattgaaaatttgcaggcttaccagaaccggatgggagtgcaactgcagcggttcaag--tgatcctctcgttgttgcagctaacattattgggatattgcacttgatattgtggattcttgatcgtcttttcttcaaa---------tgcatttatcgtcgctttaaatac------ggtttgaaaagagggccttctacggaaggaatgcctgagtctatgagggaagaatatcggcaggaacagcagaatgctgtggatgttgacgatggtcattttgtcaacatagagctgaagtaa
>H1N1_Swine_MF973378_A/swine/North_Carolina/A02214775/2017|2017.296
atgagtcttctaaccgaggtcgaaacgtacgttctttctatcataccgtcaggccccctcaaagccgagatcgcgcagagactggaaagtgtctttgcaggaaagaatacagatcttgaagctctcatggaatggctaaagacaagaccaatcttgtcacctctgactaagggaattttaggatttgtattcacgctcaccgtgcccagtgagcgaggactgcagcgtagacgctttgtccaaaatgccctgaatgggaatggggacccaaacaacatggatagagcagttaaattatacaagaagctcaaaagagaaataacattccatggggccaaggaggtgtcactaagctattcaactggtgcacttgccagttgcatgggcctcatatacaacaggatgggaacagtgaccacagaagctgcttttggtctagtgtgtgccacttgtgaacagattgctgattcacagcatcggtctcacagacagatggctacaaccaccaatccactaatcaggcatgagaacagaatggtgctggctagcactacggcaaaggctatggaacagatggctggatcgagtgagcaggcagcagaggccatggaggttgctaatcagactaggcagatggtacatgcaatgagaactattgggactcatcctagttccagtactggtctgaaagatgaccttcttgaaaatttgcaggcctaccagaagcgaatgggagtgcagatgcagcgattcaag--tgatcctctcgccattgcagcaaatatcattgggatcttgcacctgatattgtggattgctgatcgtctttttttcaaa---------tgtatttatcgtcgctttaaatac------ggtttgaaaagagggccttcaacggaaggagtgcctgagtccatgagggaagaataccaacaggaacagcagagtgctgtggatgttgacgatggtcattttgtcaacatagagctagagtaa
>H7N1_Avian_KF298404_A/mallard/Minnesota/AI09-1714/2009|2009.564
atgagtcttctaaccgaggtcgaaacgtacgttctctctatcgtcccgtcaggccccctcaaagccgagatcgcgcagagacttgaagatgtgtttgcagggaaaaacaccgaccttgaggcgctcatggaatggctaaagacaagaccaatcctgtcacctctgactaaggggattttgggatttgtgttcacgctcaccgtgcccagtgagcgaggactgcagcgtagacgctttgtccaaaatgcccttaatgggaatggggatccaaacaacatggacagagcagttaaactgtacaggaagcttaaaagggaaataacattccatggggcaaaagaggtggcactcagttattcgactggtgcacttgccagctgcatgggcctcatatacaacaggatggggacggtggccactgaagtggcatttggcctagtatgtgccacatgtgagcagattgctgattcccagcatcggtctcacagacaaatggtgacaacaaccaacccgctaatcaggcacgagaacaggatggtactggccagtactacggctaaggccatggagcaaatggcagggtcaagtgagcaggcagcagaggctatggaggttgctagtcaggctaggcaaatggtgcaggcaatgaggaccattgggactcaccctagctccagtgctggtctgaaagatgatcttcttgaaaatttgcaggcctaccagaaacggatgggagtgcaaatgcagcgattcaag--tgatcctctcgttattgccgcaagtatcattgggatcttgcacttgatattgtggattcttgatcgtcttttcttcaaa---------tgcatttatcgtcgccttaaatac------ggtttgaaaagagggccttctacggaaggagtgcctgagtctatgagggaagaatatcggcaggaacagcagagtgctgtggatgttgacgatggtcattttgtcaacatagagctggagtaa
>H7N4_Avian_CY178856_A/mallard/Wisconsin/1111/1982|1982.500
atgagtcttctgaccgaggtcgaaacgtacgttctctctatcgtcccgtcaggccccctcaaagccgagatcgcgcagagacttgaagatgtctttgcagggaagaacactgatcttgaggcactcatggaatggctaaagacaagaccaatcctgtcacctctgactaaggggattttaggatttgtgtttacgctcaccgtgcccagtgagcgaggactgcagcgtagacgctttgttcaaaatgcccttaatgggaatggggatccaaacaacatggacagagcagtcaaactgtacaggaagctcaaaagggaaataacataccatggggcaaaagaagtggcactcagttattcaactggtgcacttgccagctgcatgggcctcatatacaacaggatggggactgtgaccaccgaagtggcatttggcctggtgtgcgccacatgtgagcagattgctgattcccagcatcggtctcacagacaaatggtgaccacaaccaacccactgatcagacatgagaacagaatggtactagctagtactacggctaaagccatggagcaaatggcagggtcaagtgagcaagcagcagaagctatggaggttgctagtcaggctaggcagatggtgcaggcaatgaggaccattggaactcatcctagctccagtgctggtctaaaagatgatcttcttgaaaatttgcaggcctaccagaaacggatgggagtgcaaatgcagcgattcaag--tgatcctctcgttgttgccgcaagtatcattgggatcttgcacttgatattgtggattcttgatcgtcttttcttcaaa---------tgcatttatcgtcgccttaaatac------ggtttgaaaagagggccttctacggaaggggtgcctgagtctatgagggaagaatatcggcaggaacagcagagtgctgtggatgttgacgatggtcattttgtcaacatagagctggagtaa
>H5N2_Avian_KJ162783_A/duck/Taiwan/4379/2013|2013.025
atgagtcttctgaccgaggttgaaacgtatgttctctctatcgtaccgtcaggccccctcaaagccgagatcgcacagagacttgaagatgtttttgcagggaagaacacagatctcgaggccctcatggaatggctaaagacaagaccaatcctgtcacctctaactaaggggattttagggtttgtgttcacgctcaccgtgcccagtgagcgaggactgcagcgtagacggtttgtccaaaatgccctaaatggaaatggggacccaaacaatatggacaaggcagtcaaactatacaggaagctaaagagggagataacgttccatggggctaaagaggttgcactcagctactcaacaggtgcacttgcaagttgcttgggtctcatatacaacagaatgggaacagtgaccactgaaggggcttttggactggtatgtgccacttgtgagcagattgcagattcacagcatcggtctcacagacagatggtggccaccactaacccactaataaggcatgagaacagaatggtgctggccagcactacggctaaggctatggagcagatggctgggtcgagtgaacaagcagcagaagctatggaggttgctagtcaggctaggcagatggtgcaggcgatgagaacaattgggactcatcccaactccagtgccggtctaaaggatgatcttcttgaaaatttgcaggcataccagaaacggatgggagtgcaaatgcagcgattcaag--tgatcctctcgttattgcagcaagtatcattggggtcttgcacttgatattgtggattcttgatcgtcttttcttcaaa---------tgcatttatcgtcgctttaaatac------ggtttgaaaagagggccttctacggaaggagtgccggagtctatgagggaagagtatcggcaggagcagcagagtgcagcggatgttgacgatggtcattttgtcaacatagagctggagtaa
>H3N2_Human_CY121569_A/BRISBANE/9/2006|2006.500
atgagccttctaaccgaggtcgaaacgtatgttctctctatcgttccatcaggccccctcaaagccgagatcgcgcagagacttgaagatgtctttgctgggaaaaacacagatcttgaggctctcatggaatggctaaagacaagaccaattctgtcacctctgactaaggggattttggggtttgtgttcacgctcaccgtgcccagtgagcgaggactgcagcgtagacgctttgtccaaaatgccctcaatgggaatggggatccaaataacatggacaaagcagttaaactgtataggaaactcaagagggagataacgttccatggggccaaagaaatagctctcagttattctgctggtgcacttgccagttgcatgggcctcatatacaatagaatgggagctgtaaccactgaagtggcatttggcctggtatgtgcaacatgtgaacagattgctgactcccagcacaggtctcataggcaaatggtggcaacaaccaatccattaataaaacatgagaacagaatggttttggccagcactacagctaaggctatggagcaaatggctggatcaagtgagcaggcagcggaggccatggaaattgctagtcaggccaggcaaatggtgcaggcaatgagagccattgggactcatcctagctccagtactggtctaagagataatcttcttgaaaatttgcagacctatcagaaacgaatgggggtgcagatgcaacgattcaag--tgacccgcttgttgttgccgcgagtatcattgggatcttgcacttgatattgtggattcttgatcgtctttttttcaaa---------tgcatctatcgactcttcaaacac------ggccttaaaaggggcccctctacggaaggagtacctgagtctatgagggaagaatatcgaaaggaacagcagaatgctgtggatgctgacgacagtcattttgtcagcatagagttggagtaa
>H5N6_Avian_LC379588_A/jungle_crow/Hyogo/2803A002/2018|2018.162
atgagtcttctaaccgaggtcgaaacgtacgttctctctatcgtcccgtcaggccccctcaaagccgagatcgcgcagagacttgaagatgtctttgtagggaagaacaccgatcttgaggctctcatggaatggctaaagacaagaccaatcctgtcacctctgactaaggggattttagggtttgtgttcacgctcaccgtgcccagtgagcgaggactgcagcgtagacgctttgtccaaaatgctctaaatggaaatggagacccaaacaacatggacagggcagtcaaactgtacaggaaattaaagagagagataacattccacggggccaaagaagttgcactcagttactcaaccggtgcacttgccagttgtatgggtctcatatacaacaagatggggacggtgaccacagaagtggcgttgggcctagtgtgtgccacctgtgagcagattgctgattcacatcatcggtctcacagacagatagcaaccaccaccaacccactaatcagacatgaaaacagaatggtgctggccagtactacagctaaggctatggagcagatggctggatcaagtgagcaggcagcagaagccatggaggttgctagtcaggctaggcagatggtgcaggcgatgaggaccattggaactcaccctagctccagtgccggtctgagagatgatctccttgaaaatttgcaggcctaccagaaacggatgggagtgcaaatgcagcgattcaag--tgatcctctcgttattgccgcaagtatcattgggatcttgcacttgatattgtggattcttgatcgtcttttcttcaaa---------tgcgtttatcgtcgccttaaatac------ggtttgaaaagagggccttctacggaaggagtgcctgagtctatgagggaagagtatcggcaggaacagcagaatgctgtggatgttgacgatggtcattttgtcaacatagagctggagtaa
>H1N1_Human_MH360113_A/North_Carolina/22/2018|2018.145
atgagtcttctaaccgaggtcgaaacgtacgttctttctatcatcccgtcaggccccctcaaagccgagatcgcacagagactggaaagtgtctttgcaggaaagaacacagatcttgaggctctcatggaatggctaaagacaagaccaatcttgtcacctctgactaagggaattttaggatttgtgttcacgctcaccgtgcccagtgagcgaggactgcagcgtagacgctttatccaaaatgccctaaatggaaatggggacccgaacaacatggatagagcagttaaactatacaagaagctcaaaagagaaataacgttccatggggccaaggaggtgtcactaagctattcaactggtgcacttgcaagttgcatgggcctcatatacaacaggatgggaacagtgaccacagaagctgctttcggtctagtttgtgccacttgtgaacagattgctgattcacagcatcggtctcacagacaaatggctactaccacaaatccactaatcaggcatgaaaacagaatggtgctggctagcactacggcaaaggctatggaacaggtggctggatcgagtgaacaggcagcggaggccatggaggttgctaataagactaggcagatggtacatgcaatgagaactattgggactcatcctagctccagtgctggtctgagagatgaccttcttgaaaatttgcaggcctaccagaagcgaatgggagtgcagatgcagcggttcaag--tgatcctctcgtcattgcagcaaacatcattgggatcttgcacctgatattgtggattactgatcgtctttttttcaaa---------tgcatttatcgtcgctttaaatac------ggtttgaaaagagggccttctacggaaggagtgcctgagtccatgagggaagaatatcaacaggagcagcagagtgctgtggatgttgacgatggtcattttgtcaacatagagctagagtaa
>H1N1_Human_DQ415351_A/Taiwan/4845/1999|1999.500
atgagtcttctaaccgaggtcgaaacgtacgttctctctatcgtcccgtcaggccccctcaaagccgagatcgcacagagacttgaagatgtctttgctggaaagaataccgatcttgaggctctcatggaatggctaaagacaagaccaatcctgtcacctctgactaaggggattttaggatttgtgttcacgctcaccgtgcccagtgagcgaggactgcagcgtagacgctttgtccaaaatgcccttaatgggaatggggatccaaataatatggacagagcagttaaactgtatcgaaagcttaagagggagataacattccatggggccaaagaaatagcactcagttattctgctggtgcacttgccagttgtatgggactcatatacaacaggatgggggctgtgaccaccgaatcagcatttggccttatatgcgcaacctgtgaacagattgccgactcccagcataagtctcataggcaaatggtaacaacaaccaatccattaataagacatgagaacagaatggttctggccagcactacagctaaggctatggagcaaatggctggatcgagtgaacaagcagctgaggccatggaggttgctagtcaggccaggcagatggtgcaggcaatgagagccattgggactcatcctagctctagcactggtctgaaaaatgatctccttgaaaatttgcaggcctatcagaaacgaatgggggtgcagatgcaacgattcaag--tgatcctcttgttgttgccgcaagtataattgggattgtgcacctgatattgtggattattgatcgccttttttccaaa---------agcatttatcgtatttttaaacac------ggtttaaaaagagggccttctacggaaggagtaccagagtctatgagggaagaatatcgagaggaacagcagaatgctgtggatgctgacgatggtcattttgtcagcatagagctagagtaa
>H10N7_Avian_CY129367_A/mallard/New_Brunswick/04394/2007|2007.674
atgagtcttctaaccgaggtcgaaacgtacgttctctctatcgtcccgtcaggccccctcaaagccgagatcgcacagagacttgaagatgtgtttgcagggaagaacaccgatcttgaggcactcatggagtggctaaagacaagaccaatcctgtcacctctgactaaggggattttaggatttgtgttcacgctcaccgtgcccagtgagcgaggactgcagcgtagacgctttgttcaaaatgcccttaatgggaatggggatccaaacaacatggacagagcggtcaaactgtacaggaagctgaaaagggaaataacattccatggagcaaaagaagtggcactcagttattcgactggtgcacttgccagttgcatgggcctcatatacaatcggatggggactgtgaccactgaagtggcatttggtctagtgtgcgccacatgtgagcagattgctgattcccagcatcggtctcacagacaaatggtgacaacaaccaacccactaatcaggcatgagaacagaatggtactggccagtactacggctaaggccatggagcaaatggcaggatcaagtgagcaggcagcagaggctatggaggttgctagtcaggccagacagatggtgcaggcaatgaggaccattgggactcatcctagctccagtgctggtctaaaagatgatcttcttgaaaatttgcaggcctaccagaaacgaatgggagtgcagatgcagcgattcaag--tgatcctctcgttattgccgcaagtatcattgggatcttgcacttgatattgtggattcttgatcgtcttttcttcaaa---------tgcatttatcgtcgccttaaatac------ggtttgaaaagagggccttctacggaaggagtgcctgagtctatgagggaagaatatcggcaggaacagcagagtgctgtggatgttgacgatggtcattttgtcaacatagagctggagtaa
>H2N2_Avian_EU735811_A/chicken/PA/298101-4/2004|2004.500
atgagccttctaaccgaggtcgaaacgtacgttctttctatcgtcccgtcaggccccctcaaagccgagatcgcgcagagacttgaagatgtgtttgcagggaagaacaccgatctcgaggcactcatggaatggctaaagacaagaccaatcctgtcacctctgactaaggggattttgggatttgtgttcacgctcaccgtgcccagtgagcgaggactgcagcgtagacgctttgtccaaaatgcccttaatgggaatggggatccaaacaacatggacagagcggtcaaactgtacaggaagcttaaaagggaaataacattccatggggcaagagaagtggcactcagttattcaacsggtgcacttgccagttgcatgggcctcatatacaacaggatggggactgtgaccactgaagtggcacttggcctggtgtgcgccacgtgtgagcagattgctgattcccagcatcggtctcacagacaaatggtaacaacaaccaacccattgatcagacacgagaacagaatggtactggccagcaccacagctaaggccatggagcaaatggcagggtcaagtgagcaggcagcagaggccatggaggttgctagtcaggccagacagatggtgcaggcaatgaggaccattgggactcatcctagctccagtgctggtctaaaagatgatctccttgaaaatttgcaggcctaccagaaacggatgggagtgcaaatgcagcgattcaag--tgatcctctcgttattgccgcaagtatcattgggatcttgcacttgatattgtggattcttgatcgtcttttcttcaaa---------tgcatttatcgtcgccttaaatac------gggttgaaaggagggccttctacggaaggagtgcctgagtctatgagggaagaatatcggcaggaacagcagagtgctgtggatgttgacgatggtcattttgtcaacatagagctggagtaa
>H11N2_Avian_CY133006_A/gadwall/Illinois/10OS3384/2010|2010.827
atgagtcttctaaccgaggtcgaaacgtacgttctctctatcgttccgtcaggccccctcaaagccgagatcgcgcagagacttgaagatgtgtttgcagggaagaacaccgatcttgaagcactcatggaatggctaaagacaagaccaatcctgtcacctctgactaaggggattttaggatttgtgttcacgctcaccgtgcccagtgagcgaggactgcagcgtagacgctttgtccaaaatgcccttaatgggaatggagatccaaacaacatggacagagcagtcaaactgtacaggaagcttaaaagggagataacatttcatggggcaaaagaagtggcactcagttattctactggtgcacttgccagttgtatgggcctcatatacaacaggatggggactgtgaccactgaagtggcatttggcctggtgtgcgccacgtgtgagcagattgctgattcccagcatcggtctcacagacaaatggtgacaacaaccaacccactaatcaggcacgagaacagaatggtactggccagtactacggctaaggccatggagcaaatggcagggtcaagtgagcaagcagcagaggctatggaggttgctagtcaggccagacagatggtgcaggcaatgaggaccattgggactcatcctagctccagtgctggtctaaaagatgatcttcttgaaaatttgcaggcctaccagaaacggatgggagtgcagatgcagcgattcaag--tgatcctctcgttattgccgcaagtatcattgggatcttgcacttgatattgtggattcttgatcgtcttttcttcaaa---------tgcatttatcgtcgccttaaatac------ggtttgaaaagagggccttctacggaaggagtgcctgagtctatgagggaagaatatcggcaggaacagcagagtgctgtggatgttgacgatggtcattttgtcaacatagagctggagtaa
>H7N9_Avian_MF630344_A/chicken/Xinjiang/SD033/2014|2014.921
atgagtcttctaaccgaggtcgaaacgtacgttctctctatcattccatcaggccccctcaaagccgagatcgcgcagagacttgaggatgtttttgcagggaagaacgcagatctcgaggctctcatggagtggataaagacaagaccaatcctgtcaccactgactaaggggattttagggtttgtgttcacgctcaccgtgcccagtgagcgaggactgcagcgtagacggtttgttcaaaacgccctaaatgggaatggagacccaaacaacatggacaaggcagttaaattatacaagaaactgaagagggaaatgacatttcatggagcaaaggaagttgcactcagttactcaactggtgcgcttgccagctgcatgggtctcatatacaacaggatggggacagtaactgcagaaggggctcttggattggtatgtgccacttgtgagcagattgctgacgcacaacatcggtcccacaggcagatggcaactactaccaacccactaattaggcatgagaatagaatggtactagccagtactacggctaaggctatggagcagatggctggatcaagtgaacaggcagcggaagccatggaagtcgcaagccaggctaggcaaatggtgcaggctatgagaacagtcgggactcaccctaactccagtacaggtctaaaggatgatcttattgaaaatttgcaggcttaccagaaccggatgggagtgcaactgcagcggttcaag--tgatcctctcgttgttgcagctaacattattgggatattgcacttgatattgtggattcttgatcgtcttttcttcaaa---------tgcatttatcgtcgctttaaatac------ggtttgaaaagagggccttctacggaaggaatgcctgagtctatgagggaagaatatcggcaggaacagcagaatgctgtggatgttgacgatggtcattttgtcaacatagagctgaagtaa
>H1N2_Avian_CY076142_A/rock_dove/Oregon/20547-003/2007|2007.844
atgagtcttctaaccgaggtcgaaacgtacgttctctctatcgtcccgtctggccccctcaaagccgagatcgcgcagagacttgaagatgtctttgcagggaagaacaccgatcttgaggcactcatggaatggctaaagacaagaccaatcctgtcacctctgactaaggggattttaggatttgtgttcacgctcaccgtgcccagtgagcgaggactgcagcgtagacgctttgtccaaaatgcccttaatgggaatggggatccaaacaacatggacagagcggtcaaactgtacaggaagctaaaaagggagataacgttccatggggcaaaagaagtggcactcagttactcaactggtgcacttgccagttgcatgggcctcatatacaacagaatggggactgtgaccactgaagtggcatttggcctggtgtgcgccacatgtgagcagattgctgattcccagcatcggtctcacagacagatggtgacaacaaccaacccactaatcagacatgagaacagaatggtactggccagtaccacggccaaagccatggagcaaatggcagggtcaagtgagcaggctgcagaggctatggaagttgctagtcaggccagacagatggtgcaggcaatgaggactattggaactcatcctagctccagcgctggtctaaaagatgatcttcttgaaaatttgcaggcctaccagaaacggatgggagtgcaaatgcagcgattcaag--tgatcctctcgttattgccgcaagtatcattgggatcttgcacttgatattgtggattcttgatcgtcttttcttcaaa---------tgcatttatcgtcgccttaaatac------ggtttgaaaagagggccttctacggaaggggtgcctgagtctatgagggaagaatatcggcaggaacagcagagtgctgtggatgttgacgatggtcattttgtcaacatagagctggagtaa
>H6N2_Avian_CY178840_A/pintail/Wisconsin/381/1983|1983.500
atgagtcttctaaccgaggtcgaaacgtacgttctctctatcatcccgtcaggccccctcaaagccgagatcgcgcagagacttgaagatgtctttgcagggaagaacacagatcttgaggcactcatggaatggctaaagacaagaccaatcctgtcacctctgactaaggggattttaggatttgtgtttacgctcaccgtgcccagtgagcgaggactgcagcgtagacgctttgtccaaaatgcccttaatgggaatggagatccaaacaacatggacaaagcggtcaaactgtacaagaagctcaaaagggaaataacattccatggggcaaaagaagtggcactcagttattcagctggtgcacttgccagttgcatgggcctcatatacaatagaatggggactgtgaccaccgaaggggcgttcggtctggtgtgtgccacatgtgagcaaattgctgattcccagcatcggtctcacagacagatggtgacaacaaccaacccactgatcagacatgagaacagaatggtactagccagtactacagctaaagccatggagcaaatggcagggtcaagtgagcaggcagcagaggctatggaagttgctagtcaggctaggcagatggtgcaggcaatgaggaccattgggactcatcctaactccagtgctggtctaaaagatgatctccttgaaaatttgcaggcctatcagaaacggatgggagtgcaaatgcagcgattcaag--tgatcctctcattattgccgcaagtatcattgggatcttgcacttgacattgtggattcttgatcgtcttttcttcaaa---------tgcatttatcgtcgccttaaatac------ggtttgaaaagagggccttctacggaaggagtgcctgagtctatgagggaagaatatcggcaggaacagcagagtgctgtggatgttgacaatggtcattttgtcaacatagagctagagtaa
>H11N2_Avian_CY127647_A/shorebird/Delaware_Bay/75/2001|2001.373
atgagtcttctaaccgaggtcgaaacgtacgttctctctatcgtcccgtcaggccccctcaaagccgagatcgcgcagagacttgaagatgtctttgcagggaagaacacagatcttgaggcactcatggaatggctaaagacaagaccaatcctgtcacctctgactaaggggattttaggatttgtgttcacgctcaccgtgcccagtgagcgaggactgcagcgtagacgctttgtccagaatgcccttaatggcaatggagatccgaacaacatggacagggcagtcaaactgtatagaaagctcaaaagggaaattacattccatggggccaaagaagtagcactcagttactccactggtgcacttgccagttgtatgggcctcatatacaacagaatgggaactgtgaccaccgaagtggcatttggcctggtgtgcgccacatgtgagcagattgctgactcccagcatcggtctcacaggcagatggtgacaacaaccaacccactgatcagacatgagaacaggatggtactggctagtactacggctaaagccatggagcagatggcagggtcgagcgagcaagcagcagaggctatggaggttgccagccaggcaaggcaaatggtgcaggcaatgaggaccattgggactcatcctagctccagtgccggtctaaaagatgatcttcttgaaaatttgcaggcctaccaaaaacggatgggagtgcaaatgcagcgattcaag--tgatcctctcgttattgccgcaagtatcattgggatcttgcacttgatattgtggattcttgatcgtctttttttcaaa---------tgcatttaccgtcgccttaaatac------ggattgaaaagagggccttctacggaaggagtgcctgagtctatgagggaagaatatcggcaggaacagcagagtgctgtggatgttgacaatggtcattttgtcaacatagagctggagtaa
>H3N2_Human_KF789757_A/Michigan/33/2012|2012.921
atgagccttctaaccgaggtcgaaacgtatgttctctctatcgttccatcaggccccctcaaagccgaaatcgcgcagagacttgaagatgtctttgctgggaaaaacacagatcttgaggctctcatggaatggctaaagacaagaccaattctgtcacctctgactaaggggattttggggtttgtgttcacgctcaccgtgccaagtgagcgaggactgcagcgtagacgctttgtccaaaatgccctcaatgggaatggagacccaaataatatggacaaagcagttaaactgtataggaaacttaagagagagataacgttccatggggccaaagaaatagctctcagttattctgctggtgcacttgccagttgcatgggcctcatatacaataggatgggggctgtaaccactgaagtggcatttggcctggtatgtgcaacatgtgagcagattgctgactcccagcacaggtctcataggcagatggtggcaacaaccaatccattaataaaacatgagaacagaatggttttggcaagcactacagctaaggctatggagcaaatggctggatcaagtgagcaggcagcggaggccatggagattgctagtcaggccaggcagatggtgcaggcaatgagagccattgggactcatcctagttccagtactggtctaagagatgatcttcttgaaaatttgcagacctatcagaaacgaatgggagtgcagatgcaacgattcaag--tgatccgcttgttgttgccgcgaatatcattgggattttgcacttgatattgtggattcttgatcgtctttttttcaaa---------tgcgtctatcgactcttcaaacac------ggccttaaaagaggcccttctacggaaggagtacctgagtctatgagggaagaatatcgaaaggaacagcagaatgctgtggatgctgacgacagtcattttgtcagcatagagttggagtaa
>H3N2_Human_KX917863_A/Alaska/19/2016|2016.312
atgagccttctaaccgaggtcgaaacgtatgttctctctatcgttccatcaggccccctcaaagccgagatcgcgcagagacttgaagatgtctttgctgggaaaaacacagatcttgaggctctcatggaatggctaaagacaagaccaattctgtcacctttgactaaggggattttagggtttgttttcacgctcaccgtgcccagtgagcgaggactgcagcgtagacgctttgtccaaaatgccctcaatgggaatggagacccaaataacatggacaaagcagttaaactgtataggaaacttaagagggagataacgttccacggggccaaagaaatagctctcagttattctgctggtgcacttgccagttgcatgggcctcatatacaataggatgggggctgtaaccactgaagtggcatttggcctggtgtgtgcaacatgtgagcagattgctgattcccagcacaggtctcataggcagatggtggcaacaaccaatccattaataaaacatgagaacagaatggttttggccagcactacagctaaggctatggagcaaatggctggatcaagtgagcaggcagcggaggccatggagattgctagtcaggccaggcagatggtgcaggcaatgagagccattgggactcatcctagttccagtactggtctaagagatgatcttcttgaaaatttgcagacctatcagaaacgaatgggggtgcagatgcaacgattcaag--tgacccgcttgttgttgccgcgaatatcattgggatcttgcacttgatattgtggattcttgatcgtctttttttcaaa---------tgcgtctatcgactcttcaaacac------ggccttaaaagaggcccttctacggaaggagtacctgagtctatgagggaagaatatcgaaaggaacagcagaatgctgtggatgctgacgacagtcattttgtcagcatagagttggagtaa
>H3N2_Swine_CY158690_A/swine/Manitoba/01799/2007|2007.789
atgagtcttctaaccgaggtcgaaacgtatgttctctctatcgtcccgtcaggccccctcaaagccgagatagcacagagactcgaagatgtttttgcagggaaaaacaccgatctagaggctctcatggaatggctaaagacaagaccaatcctgtcacctctgactaaggggattttagggtttgtgttcacgctcaccgtgcccagtgaacgaggactgcagcgtagacgttttgtccagaatgccctcaatgggaatggtgacccgaacaacatggacaaggcggtcaaactgtacaggaaactaaaaagggaaataacattccatggggccaaggaagtagcgctcagttactctgctggtgcacttgccagttgcatgggcctcatatacaacagaatggggactgtcgccaccgaggtggcatttggtctggtatgcgcaacctgtgaacagattgctgattctcagcatcgatctcatagacaaatggtgacaacaaccaatccactaatcaggcacgagaacagaatggtaatagccagcacaacagctaaggccatggaacaaatggctgggtcaagcgaacaagcagcagaggctatggaggttgccagccaggctagacaaatggtacaggcaatgagaacaattgggactcaccctagttccagcactggtctaaaagatgatcttcttgaaaatttacaggcctatcagaaacgaatgggagtgcaaatgcaacggttcaag--tgatcctctcattgatgccgcaagcatcattgggattttgcacctgatattgtggattcttgatcgtctttttttcaaa---------tgcatttaccgtcgctttaaatac------ggtctgcaaagagggccttctacggaaggagtgccggagtccatgagggaagaatatcggcaggaacagcagagtcctgtggatgttgacgatggtcattttgtcaacatagtgctagagtaa
>H7N9_Avian_MF630488_A/duck/Jiangsu/S1220/2016|2016.364
atgagtcttctaaccgaggtcgaaacgtacgttctctctatcattccatcaggccccctcaaagccgagatcgcgcagagacttgaggatgtttttgcagggaagaacgcagatctcgaggctctcatggagtggataaagacaagaccaatcctgtcacctctgactaaggggattttggggtttgtgttcacgctcaccgtgcccagtgagcgaggactgcagcgtagacggtttgtccaaaacgccctaaatgggaatggagacccaaacaacatggacaaggcagttaaattatacaagaaactgaagagggaaatgacatttcatggagcaaaggaagttgcactcagttactcaactggtgcgcttgccagctgcatgggtctcatatacaacaggatggggacagtaactgcagaaggggctcttggattggtatgtgccacttgtgagcagattgccgacgcacaacatcggtcccacaggcagatggcaactactaccaacccactaattaggcatgagaatagaatggtactagccagtactacggctaaggctatggagcagatggctggatcaagtgaacaggcagcggaagccatggaagtcgcaagccaggctaggcaaatggtgcaggctatgagaacagtcgggactcaccctaactccagtacaggtctaaaggatgatcttattgaaaatttgcaggcctaccagaaccggatgggagtgcaactgcagcggttcaag--tgacccactcgttgttgcagctaacattattgggatattgcacctgatattgtggattcttgatcgtcttttcttcaaa---------tgcatttatcgtcgctttaaatac------ggtttgaaaagagggccttctacggaaggaatgcctgagtctatgagggaagaatatcggcaggaacagcagaatgctgtggatgttgacgatggtcattttgtcaacatagagctgaagtaa
>H3N2_Human_KY487309_A/Bethesda/P0018/2015|2015.033
atgagccttctaaccgaggtcgaaacgtatgttctctctatcgttccatcaggccccctcaaagccgagatcgcgcagagacttgaagatgtctttgctgggaaaaacacagatcttgaggctctcatggaatggctaaagacaagaccaattctgtcacctttgactaaggggattttagggtttgttttcacgctcaccgtgcccagtgagcgaggactgcagcgtagacgctttgtccaaaatgccctcaatgggaatggagacccaaataacatggacaaagcagttaaactgtataggaaacttaagagggagataacgttccacggggccaaagaaatagctctcagttattctgctggtgcacttgccagttgcatgggcctcatatacaataggatgggggctgtaaccactgaagtggcatttggcctggtgtgtgcaacatgtgagcagattgctgattcccagcacaggtctcataggcagatggtggcaacaaccaatccattaataaaacatgagaacagaatggttttggccagcactacagctaaggctatggagcaaatggctggatcaagtgagcaggcagcggaggccatggagattgctagtcaggccaggcagatggtgcaggcaatgagagccattgggactcatcctagttccagtactggtctaagagatgatcttcttgaaaatttgcagacctatcagaaacgaatgggggtgcagatgcaacgattcaag--tgacccgcttgttgttgccgcgaatatcattgggatcttgcacttgatattgtggattcttgatcgtctttttttcaaa---------tgcgtctatcgactcttcaaacac------ggccttaaaagaggcccttctacggaaggagtacctgagtctatgagggaagaatatcgaaaggaacagcagaatgctgtggatgctgacgacagtcattttgtcagcatagagttggagtaa
>H9N2_Avian_DQ064388_A/chicken/Guangdong/56/01|2001.500
atgagccttctaaccgaggtcgaaacgtacgttctctctatcatcccgtcaggccccctcaaagccgagatcgcgcagagacttgaagatgtctttgcagggaagaacacagatcttgaggctctcatggaatggctaaagacaagaccaatcctgtcacctctgactaaggggattttagggtttgtgtttacgctcaccgtgcccagtgagcgaggactgcagcgtagacgatttgtccaaaatgccctaaatgggaatggagacccaaacaacatggacagagcagtcaaactatacaagaagcttaagagggaaatgacgttccatggagcaaaggaagttgcactcagttactcaactggtgcgcttgctagttgcatgggtctcatatacaaccgaatgggaacggtaaccacagaagtggctcttggactagtatgtgccacttgtgagcagattgctgattcacaccataggtctcacagacaaatggcaactaccaccaacccactaatcaggcatgagaacagaatggtactagccagcactacagctaaggccatggagcaaatggctggatcgagtgagcaggcagcggaagccatggaggttgcaagtcaggctaggcagatggtgcaggcgatgaggacaattgggactcaacctagctccagtgcaggcctaaaagatgatcttattgaaaatttgcaggcataccagaaacggatgggggtgcagatgcagcgattcaag--tgatcctctcgttgttgcggcaagtatcattgggatattgcacttgatattgtggattcttgatcgtcttttcttcaaa---------tgcatttatcgtcgctttaaatac------ggtttgaaaagagggccttctacggaaggagtgcctgagtctatgagggaagaatatcggcaggagcaacagagtgctgtggacgttgacgatggtcattttgtcaacatagagctagagtaa
>H7N1_Avian_KY550915_A/mallard/Tennessee/AH0039713/2016|2016.063
atgagtcttctaaccgaggtcgaaacgtacgttctctctatcgttccgtcaggccccctcaaagccgagatcgcgcagagacttgaagatgtgtttgcagggaaaaacaccgatcttgaggcgctcatggaatggctaaagacaagaccaatcctgtcacctctgactaaggggattttaggatttgtgttcacgctcaccgtgcccagtgagcgaggactgcagcgtagacgctttgtccaaaatgccctcaatgggaatggggatccaaacaacatggacagagcggtcaaactgtacaggaagctcaagagggaaataacattccatggggcaaaagaggtggcactcagttattcaactggtgcacttgccagctgtatgggcctcatatacaacaggatggggactgtaaccactgaagtagcatttggcctggtgtgtgccacgtgtgagcagattgctgattcccagcatcggtctcacagacaaatggtgacaacaaccaacccgctaatcaggcatgagaacaggatggtattggccagtactacggctaaggccatggagcaaatggcaggatcaagtgagcaggcagcagaggctatggaggttgctagtcaggctaggcagatggtgcaggcaatgaggaccattgggactcatcctagctccagtgctggtctgaaagatgatcttcttgaaaatttgcaggcctaccagaaacggatgggagtgcaaatgcagcgattcaag--tgatcctctcgttattgccgcaagtatcattgggatcttgcacttgatattgtggattcttgatcgtcttttcttcaaa---------tgcatttatcgtcgccttaaatac------ggtttgaaaagagggccttctacggaaggagtgcctgagtctatgagggaagaatatcggcaggaacagcagagtgctgtggatgttgacgatggtcattttgtcaacatagagctggagtaa
>H5N6_Avian_KT454950_A/Gallinula_chloropus/Guangdong/GZ174/2014|2014.685
atgagtcttctaaccgaggtcgaaacgtacgttctctctatcatcccatcaggccccctcaaagccgagatcgcgcagaaacttgaggatgtgtttgcaggaaagaacgctgatctcgaggctctcatggagtggctaaagacaagaccaatcctgttacctctgactaaagggatcttgggatttgtattcacgctcaccgtgcccagtgagcgaggactgcagcgtagacgttttgcccagaatgccctaaatggaaatggagatccaaataatatggatagggcagttaagctatataagaagctgagaagagaaataacattccatggagctaaggaggtcgcactcagttactcaaccggtgcgcttgccagttgcatgggtctcatatacaacagaatgggaacggtgactacagaagtggcttttggcctagtgtgtgccacttgtgagcagattgcagattcacagcaccggtcccacagacagatggcaaccatcaccaacccactaatcaggcatgagaacagaatggtgctggccagcactacagctaaggctatggagcagatggcgggatcaagtgagcaggcagcagaagccatggaggtcgccaatcaggctagacagatggtgcaggcaatgaggacaattgggactcatcctaattctagtgctggtctgagagataatcttcttgaaaatttgcaggcctaccagaaacgaatgggagtgcagatgcagcgattcaag--tgatcctcttgttgttgccgcaagtatcattgggatcttgcacttgatattgtggattcttgatcgtcttttcttcaaa---------tacatttatcgtcgccttaaatac------ggtttgaaaagaggggcttctacggaaggggtaccggagtctatgagggaagagtaccggcaggaacagcagaatgctgtggatgttgacgatggtcattttgtcaacatagaattggagtaa
>H1N1_Swine_KR057374_A/swine/Minnesota/01076/2006|2006.244
atgagtcttctaaccgaggtcgaaacgtatgttctctctatcgtcccgtcaggccccctcaaagccgagatagcacagagactcgaagacgtttttgcagggaaaaacaccgatcttgaggctctcatggaatggctaaagacaagaccaatcctgtcacctctgactaaggggattttagggtttgtgttcacgctcaccgtgcccagtgagcgaggactgcagcgtagacgttttgtccagaatgccctcaatgggaatggtgacccgaacaacatggacaaagcggtcaaactgtacaggaaactaaaaagggaaataacattccatggggccaaagaagtagcactcagttactctgctggtgcacttgccagttgcatgggcctcatatacaacagaatggggactgtcaccactgaggttgcctttggtctggtatgtgcaacctgtgaacagatcgctgattctcagcatcgatcccatagacaaatggtgacaacaaccaatccactaatcagacacgagaacagaatggtaatagccagcacaacagctaaagccatggaacaaatggctggatcaagcgaacaagcagcagaggctatggaggttgctagccaggctagacaaatggtacaggcaatgagaacaattggaactcaccctagttccagcactggtctaaaagatgatcttcttgaaaatctacaggcctatcagaagcggatgggagtgcaaatgcaacgattcaaa--tgatcctctcactgatgccgcaagcatcattgggattttgcacctgatattgtggattcttgatcgtctttttttcaaa---------tgcatttaccgtcgctttaaacac------ggtctgcaaagagggccttctacggaaggagtgccggagtccatgagggaagaatatcgacaggaacagcagagtgctgtggatgttgacgatggtcattttgtcaacatagtgctagagtaa
>H9N2_Avian_KC417050_A/chicken/Shanghai/C2/2012|2012.038
atgagccctctaaccgaggtcgaaacgtacgttctctctatcattccatcaggccccctcaaagccgagatcgcgcagagacttgaggatgtttttgcagggaagaacgcagatctcgaggctctcatggagtggataaagacaagaccaatcctgtcacctctgactaagggaattttagggtttgtgttcacgctcaccgtgcccagtgagcgaggactgcagcgtagacggtttgtccaaaacgccctaaatgggaatggagacccaaacaacatggacaaggcagttaaattatataagaaactgaagagggaaatgacatttcatggagcaaaggaagttgcactcagttactcaactggtgcgcttgccagctgcatgggtcttatatacaacaggatggggacagtaaccgcagaaggggctcttggactagtatgtgccacttgtgagcagattgctgacgcacaacatcggtcccacaggcagatggcgactactaccaacccactaattaggcatgagaatagaatggtactagccagcactacagctaaggctatggagcagatggctggatcaagtgaacaggcagcggaagccatggaagtcgcaagtcaagctaggcaaatggtgcaggctatgagaacagtcgggactcaccctaactccagtacaggtctaaaagatgatcttattgaaaatttgcaggcttaccagaaccggatgggagtgcaactgcagcggttcaag--tgatcctctcgttgttgcagctaacattattgggatattgcacttgatattgtggattcttgatcgtcttttcttcaaa---------tgcatttatcgtcgctttaaatac------ggtttgaaaagagggccttctacggaaggaatgcctgagtctatgagggaagaatatcggcaggaacagcagaatgctgtggatgttgacgatggtcattttgtcaacatagagctggagtaa
>H3N2_Human_MH443616_A/Pennsylvania/53/2018|2018.047
atgagccttctaaccgaggtcgaaacgtatgttctctctatcgttccatcaggccccctcaaagccgagatcgcgcagagacttgaagatgtctttgctgggaaaaacacagatcttgaggctctcatggaatggctaaagacaagaccaattctgtcacctttgactaaggggattttagggtttgttttcacgctcaccgtgcccagtgagcgaggactgcagcgtagacgctttgtccaaaatgccctcaatgggaatggagacccaaataacatggacaaagcagttaaactgtataggaaacttaagagggagataacgttccacggggccaaagaaatagctctcagttattctgctggtgcacttgccagttgcatgggcctcatatacaataggatgggggctgtaaccactgaagtggcatttggcctggtgtgtgcaacatgtgagcagattgctgattcccagcacaggtctcataggcagatggtggcaacaaccaatccactaataaaacatgagaacagaatggttttggccagcactacagctaaggctatggagcaaatggctggatcaagtgagcaggcagcggaggccatggagattgctagtcaggccaggcagatggtgcaggcaatgagagccattgggactcatcctagttccagtactggtctaagagatgatcttcttgaaaatttgcagacctatcagaaacgaatgggggtgcagatgcaacgattcaag--tgacccgcttgttgttgccgcgaatatcattgggatcttgcacttgatattgtggattcttgatcgtctttttttcaaa---------tgcgtctatcgactcttcaaacac------ggccttaaaagaggcccttctacggaaggagtacctgagtctatgagggaagaatatcgaaaggaacagcagaatgctgtggatgctgacgacagtcattttgtcagcatagaattggagtaa
>H3N2_Human_MH127198_A/Tennessee/07/2018|2018.077
atgagccttctaaccgaggtcgaaacgtatgttctctctatcgttccatcaggccccctcaaagccgagatcgcgcagagacttgaagatgtctttgctgggaaaaacacagatcttgaggctctcatggaatggctaaagacaagaccaattctgtcacctttgactaaggggattttagggtttgttttcacgctcaccgtgcccagtgagcgaggactgcagcgtagacgctttgtccaaaatgccctcaatgggaatggagacccaaataacatggacaaagcagttaaactgtataggaaacttaagagggagataacgttccacggggccaaagaaatagctctcagttattctgctggtgcacttgccagttgcatgggcctcatatacaataggatgggggctgtaaccactgaagtggcatttggcctggtgtgtgcaacatgtgagcagattgctgattcccagcacaggtctcataggcagatggtggcaacaaccaatccactaataaaacatgagaacagaatggttttggccagcactacagctaaggctatggagcaaatggctggatcaagtgagcaggcagcggaggccatggagattgctagtcaggccagacagatggtgcaggcaatgagagccattgggactcatcctagttccagtactggtctaagagatgatcttcttgaaaatttgcagacctatcagaaacgaatgggggtgcagatgcaacgattcaag--tgacccgcttgttgttgccgcgaatatcattgggatcttgcacttgatattgtggattcttgatcgtctttttttcaaa---------tgcgtctatcgactcttcaaacac------ggccttaaaagaggcccttctacggaaggagtacctgagtctatgagggaagaatatcgaaaggaacagcagaatgctgtggatgctgacgacagtcattttgtcagcatagaattggagtaa
>H5N3_Avian_HM992824_A/mallard/PT/28006/2007|2007.682
atgagtcttctaaccgaggtcgaaacgtacgttctctctatcgtttcgtcaggccccctcaaagccgagatcgcgcagagacttgaagatgtctttgcagggaagaacaccgatctcgaggctctcatggaatggctaaagacaagaccaatcctgtcacctctgactaaggggattttagggcttgtgttcacgctcaccgtgcccagtgagcgaggactgcagcgtagacgatttgttcagaatgccctaaatggaaatggagacccaaataacatggatagggcagtcaaactgtacaggaagctgaaaagagagataacattccatggggctaaagaggttgcactcagttactctaccggtgcactcgccagttgcatgggtctcatatacaacagaatgggaacggtgaccacagaagtggcttttggcctagtgtgtgccacttgtgagcagattgctgactcacagcatcggtctcacagacagatggtgactaccaccaatccactaatcaggcatgaaaacagaatggtgctggccagcactacagctaaagctatggagcagatggctgggtcaagtgagcaagcagctgaagccatggaggttgctagtcaggctaggcagatggtgcaggcgatgaggacaatcgggactcaccctagttccagtgccggtctgaaagatgatcttcttgaaaatttgcaggcctaccagaaacggatgggagtgcaaatgcagcgattcaag--tgatcctctcgttattgccgcaagtatcattgggatcttgcacttgatattgtggattcttgatcgtcttttcttcaaa---------tgcatttatcgtcgccttaaatac------ggtttgaaaagagggccttctacggaaggagtgcctgagtctatgagggaagagtatcggcaggaacagcagagtgctgtggatgttgacaatggtcattttgtcaacatagagctggagtaa
>H6N8_Avian_KX978131_A/mallard_duck/Netherlands/16/2007|2007.871
atgagtcttctaaccgaggtcgaaacgtacgttctctctatcgtcccgtcaggccccctcaaagccgagatcgcgcagagacttgaagatgtctttgcagggaagaacaccgatctcgaggctctcatggaatggctaaagacaagaccaatcctgtcacctctgactaaggggattttagggtttgtgttcacgctcaccgtgcccagtgagcgaggactgcagcgtagacgctttgtccaaaatgccctaaatgggaatggagacccaaacaacatggacagggcagtcaaactgtacaggaagttgaaaagagagataacattccatggggctaaagaagttgcactcagttactcaactggtgcacttgccagttgtatgggtctcatatacaacaggatgggaacggtgaccacagaagtggcttttggcctagtgtgtgccacctgtgagcagattgctgattcacagcatcggtcccacaggcagatggtaactaccaccaacccactaatcaggcatgaaaacagaatggtgctggccagcactacggctaaagctatggagcagatggctgggtcaagtgagcaggcagcggaagccatggaggttgctagtcaggctaggcagatggtgcaggcgatgaggacaattggaactcaccctagctccagtgccggtctgaaagatgaccttcttgaaaatttgcaggcctaccagaaacggatgggagtgcaaatgcagcgattcaag--tgatcctctcgttattgccgcaagtatcattgggatcttgcacttgatattgtggattcttgatcgtcttttcttcaaa---------tgtatttatcgtcgccttaaatac------ggtttgaaaagagggccttctacggaaggagtgcctgagtctatgagggaggaatatcggcaggaacagcagagtgctgtggatgttgacgatggtcattttgtcaacatagagctggagtaa
>H5N6_Avian_KU143322_A/duck/Wenzhou/YHQL22/2014|2014.953
atgagtcttctaaccgaggtcgaaacgtacgttctctctatcatcccatcaggccccctcaaagccgagatcgcgcagaaacttgaggatgtgtttgcagggaagaacactgatctcgaggctctcatggagtggctaaagacaagaccaatcctgtcacctctgactaaagggatcttgggatttgtattcacgctcaccgtgcccagtgagcgaggactgcagcgtagacgctttgtccagaatgccctaaatggaaatggagatccaaataatatggatagggcagtcaagctatataagaagctgaaaagagaaataacattccatggagctaaggaggtctcactcagttactcaaccggtgcacttgccagttgcatgggtctcatatacaacaggatgggaacggtgactacggaagtagcttttggcctagtgtgtgccacttgtgagcagattgcagattcacagcatcggtctcacagacagatggcaaccatcactaacccactaatcaggcatgagaacagaatggtgctggccagcactacagctaaggctatggagcagatggcgggatcaagtgagcaggcagcagaagcaatggaggtcgccaatcaggctagacagatggtgcaggcaatgaggacaattgggactcatcctaactctagcgctggtctgagagataatcttcttgaaaatttgcaggcctaccagaaaagaatgggagtgcagatgcagcgattcaag--tgatcctcttgttgttgccgcaagtatcattgggatcttgcacttgatattgtggattcttgatcgtcttttcttcaaa---------tgcatttatcgtcgccttaaatac------ggtttgaaaagagggccttctacggaaggggtaccggagtctatgagggaagagtaccggcaggaacagcagaatgctgtggatgttgacgatggtcattttgtcaacatagagctgaagtaa
>H5N1_Swine_AY700217_A/swine/Shandong/2/03|2003.500
atgagccttctaaccgaggtcgaaacgtacgttctctctatcatcccgtcaggccccctcaaagccgagatcgcgcagagacttgaagatgtctttgcagggaagaacacagatcttgaggctctcatggaatggctaaagacaagaccaatcctgtcacctctgactaaggggattttggggtttgtgttcacgctcaccgtgcccagtgagcgaggactgcaacgtagacggtttgtccaaaatgccctaaatgggaatggagacccaaacaacatggacagggcagtcaaactatacaagaagctgaaaagggaaatgacattccatggagcaagggaagttgcactcagttactcaactggtgcgcttgccagttgtatgggtctcatatacaatcgaatgggaacggtaaccacagaagtggctcttggcctagtatgtgccacttgtgagcagattgctgattcacaccataggtctcacagacagatggcgactaccactaacccactaatcaggcatgagaacagaatggtactagccagcactacagctaaggctatggagcaaatggctggatcgagtgagcaggcagcggaagccatggaggttgcaagtcaggctaggcaaatggtgcaggcgatgaggacaattgggactcgacccagctccagtgcaggtctgaaagatgatcttattgaaaatttgcaggcctaccagaaacggatgggagtgcaaatgcagcgattcaag--tgatcctctcgttgttgcagcaagtatcattgggatattgcacttgatattgtggattcttgatcgtcttttcttcaaa---------tgcatttatcgtcgctttaaatac------ggtttgaaaggagggccttctacggaaggagtgcctgagtctatgagggaggagtatcggcaggagcaacagaatgctgtggatgttgacgatggtcattttgtcaacatagagctggagtaa
>H2N2_Avian_CY121928_A/mallard/Sweden/58112/2006|2006.836
atgagtcttctaaccgaggtcgaaacgtacgttctctctatcgtcccgtcaggccccctcaaagccgagatcgcgcagagacttgaagatgtctttgcagggaagaacaccgatctcgaggctctcatggaatggctaaagacaagaccaatcctgtcacctttgactaaggggattttagggtttgtgttcacgctcaccgtgcccagtgagcgaggactgcagcgtagacgctttgtccaaaatgccctaaatgggaatggagacccaaacaacatggacagggcagtcaaactgtacaggaagttgaaaagagagataacattccatggggctaaagaagttgcactcagttattcaactggtgcacttgccagttgtatgggtctcatatacaacaggatgggaacggtgaccacagaagtggcttttggcctagtgtgtgccacctgtgagcagattgctgattcacagcatcggtcccacaggcagatggtaactaccaccaacccactaatcaggcatgaaaacaggatggtgctggccagcactacggctaaggctatggagcagatggctgggtcaagtgaacaggcagcggaagccatggaggttgctagtcaggctaggcagatggtgcaggcgatgaggacaattggaactcaccctagctccagtgccggtctgaaagatgatcttcttgaaaatttgcaggcctaccagaaacggatgggagtgcaaatgcagcgattcaag--tgatcctctcgttattgccgcaagtatcattgggatcttgcacttgatattgtggattcttgatcgtcttttattcaaa---------tgtatttatcgtcgccttaaatac------ggtttgaaaagagggccttctacggaaggagtgcctgagtctatgagggaagaatatcggcaggaacagcagagtgctgtggatgttgacgatggtcattttgtcaacatagagctggagtaa
>H9N2_Avian_KP415190_A/chicken/Yantai/2303/2013|2013.800
atgagtcttctaaccgaggtcgaaacgtacgttctctctatcattccatcaggccccctcaaagccgagatcgcgcagagacttgaggatgtttttgcagggaagaacgcagatctcgaggctctcatggagtggataaagacaagaccaatcctgtcacctctgactaaggggattttagggtttgtgttcacgctcaccgtgcccagtgagcgaggactgcagcgtagacggtttgtccaaaacgccctaaatgggaatggagacccaaacaacatggacaaggcagttaaattatacaagaaactgaagagggaaatgacatttcatggagcaaaggaagttgcactcagttactcaactggtgcgcttgccagctgcatgggtctcatatacaacaggatggggacagtaactgcagaaggggctcttggattggtatgtgccacttgtgagcagattgctgacgcacaacatcggtcccacaggcagatggcaactactaccaacccactaattaggcatgagaatagaatggtactagccagtactacggctaaggctatggagcagatggctggatcaagtgaacaggcagcggaagccatggaagtcgcaagccaggctaggcaaatggtgcaggctatgagaacagtcgggactcaccctaattccagtacaggtctaaaggatgatcttattgaaaatttgcaggcttaccagaaccggatgggagtgcaactgcagcggttcaag--tgaccctctcgttgttgcagctaacattattgggatattgcacttgatattgtggattcttgatcgtcttttcttcaaa---------tgcatttatcgtcgctttaaatac------ggtttgaaaagagggccttctacggaaggaatgcctgagtctatgagggaagaatatcggcaggaacagcagaatgctgtggatgttgactatggtcattttgtcaacatagagctgaagtaa
>H1N1_Swine_CY207054_A/swine/Colombia/M1445/2015|2015.500
atgagtcttctaaccgaggtcgaaacgtacgttctttctatcatcccgtcaggccccctcaaagccgagatcgcgcagagactggaaagtgtctttgcaggaaagaacacagatcttgaggctctcatggaatggctaaagacaagaccaatcctgtcacctctgactaagggaattttaggatttgtgttcacgctcaccgtgcccagtgagcgaggactgcagcgtagacgctttgtccaaaatgccctaaatgggaatggggacccgaacaacatggatagagcagttaaactatacaagaagctcaaaagagaaataacgttccatggggccaaggaggtgtcactaagctattcaactggtgcacttgccagttgcatgggcctcatatacaacaggatgggaacagtgaccacagaagctgcttttggtctagtgtgtgccacttgtgaacagattgctgattcacagcatcggtctcacagacaaatggctactaccaccaatccactaatcagacatgaaaacagaatggtgcttgctagcactacggcaaaggctatggaacagatggctggatcgagtgaacaggcagcagaggccatggaggttgctaatcaaactaggcagatggtacatgcaatgagaactattgggacccatcctagctccagtgctggtctgaaagatgaccttcttgaaaatttgcaggcctaccagaagcgaatgggagtgcagatgcagcgattcaag--tgatcctctcgtcattgcagcaaatatcattgggatcttgcacctgatattgtggattgctgatcgtctttttttcaaa---------tgtatttatcgtcgctttaaatac------ggtttgaaaagagggccttctacggaaggagtgcctgagtccatgagggaagaataccaacaggaacagcagagtgctgtggatgttgacgatggtcattttgtcaacatagagctagagtaa
>H1N1_Human_CY216932_A/Montana/02/2017|2017.022
atgagtcttctaaccgaggtcgaaacgtacgttctttctatcatcccgtcaggccccctcaaagccgagatcgcacagagactggaaagtgtctttgcaggaaagaacacagatcttgaggctctcatggaatggctaaagacaagaccaatcttgtcacctctgactaagggaattttaggatttgtgttcacgctcaccgtgcccagtgagcgaggactgcagcgtagacgctttatccaaaatgccctaaatggaaatggggacccgaacaacatggatagagcagttaaactatacaagaagctcaaaagagaaataacattccatggggccaaggaggtgtcactaagctattcaactggtgcacttgccagttgcatgggcctcatatacaacaggatgggaacagtgaccacagaagctgcttttggtctagtttgtgccacttgtgaacagattgctgattcacagcatcggtctcacagacaaatggctactaccaccaatccactaatcaggcatgaaaacagaatggtgctggctagcactacagcaaaggctatggaacaggtggctggatcgagtgaacaggcagcagaggccatggaggttgctaataagactaggcagatggtacatgcaatgagaactattgggactcatcctagctccagtgctggtctgagagatgaccttcttgaaaatttgcaggcctaccagaagcgaatgggagtgcagatgcagcggttcaag--tgatcctctcgtcattgcagcaaacatcattgggatcttgcacctgatattgtggattactgatcgtctttttttcaaa---------tgcatttatcgtcgctttaaatac------ggtttgaaaagagggccttctacggaaggagtgcctgagtccatgagggaagaatatcaacaggagcagcagagtgctgtggatgttgacgatggtcattttgtcaacatagagctagagtaa
>H4N8_Avian_CY206718_A/mallard/Southcentral_Alaska/12ML00992/2014|2014.723
atgagtcttctaaccgaggtcgaaacgtacgttctctctatcgtcccgtcaggccccctcaaagccgagatcgcgcagagacttgaagatgtgtttgcagggaaaaacaccgatcttgaggcgctcatggaatggctaaagacaagaccaatcctgtcacctctgactaaggggattttaggatttgtgttcacgctcaccgtgcccagtgagcgaggactgcagcgtagacgctttgtccaaaatgcccttaatgggaatggggatccaaataacatggacagagcggtcaaactgtacaggaagctcaagagggaaataacattccatggggcaaaagaagtggcactcagttattcaactggtgcacttgccagctgcatgggcctcatatacaacagaatgggaactgtgaccactgaagtggcatttggcctggtgtgtgccacatgtgagcagattgctgattcccagcatcggtctcacagacaaatggtgacaacaaccaacccgctaatcaggcatgagaacaggatggtactggccagtactacggctaaggccatggagcaaatggcaggatcaagcgagcaggcagcagaggctatggaggttgctagtcaggctaggcagatggtgcaggcaatgaggaccattgggactcatcctagctccagtgctggtctgaaagatgatcttcttgaaaatttgcaggcctaccagaaacggatgggagtgcaaatgcagcgattcaag--tgatcctctcgttattgccgcaagtatcattgggatcttgcacttgatattgtggattcttgatcgtcttttcttcaaa---------tgcatttatcgtcgccttagatac------ggtttgaaaagagggccttctacggaaggagtgcctgagtctatgagggaagaatatcggcaggaacagcagagtgctgtggatgttgacgatggtcattttgtcaacatagagctggagtaa
>H4N2_Avian_CY180317_A/mallard/Wisconsin/619/1983|1983.500
atgagtcttctaaccgaggtcgaaacgtacgttctctctatcgtcccgtcaggccccctcaaagccgagatcgcgcagagacttgaagatgtctttgcagggaagaacaccgatcttgaggcactcatggaatggctaaagacaagaccaatcctgtcacctctgactaaggggattttaggatttgtgttcacgctcaccgtgcccagtgagcgaggactgcagcgtagacgctttgtccagaatgctcttaatgggaatggggatccgaacaacatggacagggcagtcaaactgtacaggaagctcaaaagggaaattacattccatggggccaaagaggtagcactcagttattccactggtgcacttgccagttgcatgggactcatatacaacagaatgggaactgtgaccaccgaagtggcgtttggcctggtatgcgccacatgtgagcagattgctgactcccagcatcggtctcacagacagatggtgacaacaaccaacccactgatcagacatgagaacaggatggtactggctagtactacggctaaagccatggagcagatggcagggtcgagtgaacaagcagcagaggctatggaggttgccagtcaggctaggcagatggtgcaggcaatgaggaccattgggactcatcctagctccagtgccggtctaaaagatgatcttcttgaaaacttgcaggcctaccagaaacggatgggagtgcaaatgcagcgattcaag--tgatcctctcgttattgccgcaagtatcattgggatcttgcacttgatattgtggattcttgatcgtctttttttcaaa---------tgcatttatcgtcgccttaaatac------ggattgaaaagagggccttctacggaaggagtgcctgagtctatgagggaagaatatcggcaggaacagcagagtgctgtggatgttgacgatggtcattttgtcaacatagagctggagtaa
>H1N1_Human_CY072439_A/Athens/INS338/2009|2009.995
atgagtcttctaaccgaggtcgaaacgtacgttctttctatcatcccgtcaggccccctcaaagccgagatcgcgcagagactggaaagtgtctttgcaggaaagaacacagatcttgaggctctcatggaatggctaaagacaagaccaatcttgtcacctctgactaagggaattttaggatttgtgttcacgctcaccgtgcccagtgagcgaggactgcagcgtagacgctttgtccaaaatgccctaaatgggaatggggacccgaacaacatggatagagcagttaaactatacaagaagctcaaaagagaaataacgttccatggagccaaggaggtgtcactaagctattcaactggtgcacttgccagttgcatgggcctcatatacaacaggatgggaacagtaaccacagaagctgcttttggtctagtgtgtgccacttgtgaacagattgctgattcacagcatcggtctcacagacaaatggctactaccaccaatccactaatcaggcatgaaaacagaatggtgctggctagcactacagcaaaggctatggaacagatggctggatcgagtgaacaggcagcagaggccatggaggttgctaatcagactaggcagatggtacatgcaatgagaactattgggactcatcctagctccagtgctggtctgaaagatgaccttcttgaaaatttgcaggcctaccagaagcgaatgggagtgcagatgcagcgattcaag--tgatcctctcgtcattgcagcaaatatcattgggatcttgcacctgatattgtggattactgatcgtctttttttcaaa---------tgtatttatcgtcgctttaaatac------ggtttgaaaagagggccttctacggaaggagtgcctgagtccatgagggaagaatatcaacaggaacagcagagtgctgtggatgttgacgatggtcattttgtcaacatagagctagagtaa
>H4N5_Avian_CY177086_A/mallard/California/933V/2013|2013.581
atgagtcttctaaccgaggtcgaaacgtacgttctctctatcgtcccgtcaggccccctcaaagccgagatcgcgcagagacttgaagatgtgtttgcagggaaaaacaccgatcttgaggcgctcatggaatggctaaagacaagaccaatcctgtcacctctgactaaggggattttaggatttgtgttcacgctcaccgtgcccagtgagcgaggactgcagcgtagacgctttgtccaaaatgccctcaatgggaatggggatccaaacaacatggacagagcagtcaaactgtacaggaagcttaaaagggaaataacattccatggagcaaaagaggtggcactcagttattcaaccggtgcacttgccagttgcatgggcctcatatacaacaggatggggactgtgaccactgaagtggcatttggcctggtgtgtgccacgtgcgagcagattgctgattcccagcatcggtctcacaggcaaatggtgacaacaaccaacccgctaatcagacacgagaacaggatggtactggccagtactacggctaaggccatggagcaaatggcagggtcaagtgagcaggcagcagaggctatggaggttgctagtcaggctagacagatggtgcaggcaatgaggaccattgggactcatcctagctccagtgctggtctgaaagatgatcttcttgaaaatttgcaggcctaccaaaagcggatgggagtgcaaatgcagcgattcaag--tgatcctctcgttattgccgcaagtatcattgggatcttgcacttgatattgtggattcttgatcgtcttttcttcaaa---------tgcatttatcgtcgccttaaatac------ggtttgaaaagagggccttctacggaaggagtgcctgagtctatgagggaagaatatcggcaggaacagcagagtgctgtggatgttgacgatggtcattttgtcaacatagagctggagtaa
>H6N2_Avian_EU094476_A/mallard/SanJiang/113/2006|2006.500
atgagtcttctaaccgaggtcgaaacgtacgttctctctatcgttccgtcaggccccctcaaagccgagatcgcgcagagacttgaagatgtctttgcagggaagaacacagatctcgaggctctcatggaatggctaaagacaagaccaatcctgtcacctctgactaaggggattttggggtttgtgttcacgctcaccgtgcccagtgagcgaggactgcagcgtagacgctttgtccaaaatgcactaaatggaaatggagacccaaacaacatggacagggcagtcaaactatacagaaagctgaaaagagagataacatttcatggagctaaggaggttgcacttagctactcaaccggtgcacttgccagttgtatgggtctcatatacaacagaatgggaacagtaaccacagaagtggcttttggcctagtgtgtgccacttgtgagcagattgctgactcacagcaccggtctcacaggcagatggtgactactaccaacccactaatcaggcatgaaaacagaatggtgctggccagcaccacggctaaggccatggagcagatggctgggtcgagtgaacaggcagcggaggccatggaggttgctagtcaggctaggcagatggtgcaggcaatgaggacaattgggactcatcctagctccagtgccggtctgaaagatgatcttcttgaaaatttgcaggcctaccagaaacggatgggagtgcaaatgcagcgattcaag--tgatcctctcgttattgccgcaagtatcattgggatcttgcacttgatattgtggattcttgatcgtcttttcttcaaa---------tgtatttatcgtcgccttaaatac------ggtttgaaaagagggccttctacggaaggagtgcctgagtctatgagggaagaatatcggcaggaacagcagagtgctgtggatgttgacgatggtcattttgtcaacatagagttggagtaa
>H1N1_Human_CY056157_A/Pensacola/INS38/2009|2009.841
atgagtcttctaaccgaggtcgaaacgtacgttctttctatcatcccgtcaggccccctcaaagccgagatcgcgcagagactggaaagtgtctttgcaggaaagaacacagatcttgaggctctcatggaatggctaaagacaagaccaatcttgtcacctctgactaagggaattttaggatttgtgttcacgctcaccgtgcccagtgagcgaggactgcagcgtagacgctttgtccaaaatgccctaaatgggaatggggacccgaacaacatggatagagcagttaaactatacaagaagctcaaaagagaaataacgttccatggggccaaggaggtgtcactaagctattcaactggtgcacttgccagttgcatgggcctcatatacaacaggatgggaacagtgaccacagaagctgcttttggtctagtgtgtgccacttgtgaacagattgctgattcacagcatcggtctcacagacaaatggctactaccaccaatccactaatcaggcatgaaaacagaatggtgctggctagcactacggcaaaggctatggaacagatggctggatcgagtgaacaggcagcagaggccatggaggttgctaatcagactaggcagatggtacatgcaatgagaactattgggactcatcctagctccagtgctggtctgaaagatgaccttcttgaaaatttgcaggcctaccagaagcgaatgggggtgcagatgcagcgattcaag--tgatcctctcgtcattgcagcaaatatcattgggatcttgcacctgatattgtggattactgatcgtctttttttcaaa---------tgtatttatcgtcgctttaaatac------ggtttgaaaagagggccttctacggaaggagtgcctgagtccatgagggaagaatatcaacaggaacagcagagtgctgtggatgttgacgatggtcattttgtcaacatagagctagagtaa
>H3N8_Avian_KJ568164_A/American_green-winged_teal/Ohio/13OS1861/2013|2013.685
atgagtcttctaaccgaggtcgaaacgtacgttctctctatcgtcccatcaggccccctcaaagccgagatcgctcagaaacttgaagatgtgtttgcagggaaaaacaccgaccttgaggcgctcatggaatggctaaagacaagaccaatcttgtcacctctgactaaggggattttaggatttgtgttcacgctcaccgtgcccagtgagcgaggactgcagcgtagacgctttgtccaaaatgcccttaatgggaatggggatccaaacaacatggacagagcagttaaactgtacaggaagcttaaaagggaaataacattccatggggcaaaagaggtagcactcagttattcgactggtgcacttgccagctgcatgggcctcatatacaacaggatggggacggtgaccactgaagtggcatttggcctggtgtgtgccacatgtgaacagattgctgattcccagcatcggtctcacagacaaatggtgacaacaaccaacccgctaatcaggcacgagaacaggatggtactggccagtactacggctaaggccatggagcaaatggcagggtcaagtgagcaggcagcagaggctatggaggttgctagtcaggccaggcaaatggtgcaggcaatgaggaccattgggactcaccctagctccagtgctggtctgaaagatgatcttcttgaaaatttgcaggcctaccagaaacggatgggagtgcaaatgcagcgattcaag--tgatcctctcgttattgccgcaagtatcattgggatcttgcacttgatattgtggattcttgatcgtcttttcttcaaa---------tgcatttatcgtcgccttaaatac------ggtttgaaaagagggccttctacggaaggagtgcctgagtctatgagggaagaatatcggcaggaacagcagagtgctgtggatgttgacgatggtcattttgtcaacatagagctggagtaa
>H1N1_Avian_CY097763_A/mallard/Mississippi/413/2010|2010.044
atgagtcttctaaccgaggtcgaaacgtacgttctctctatcgtcccgtcaggccccctcaaagccgagatcgcgcagagacttgaagatgtgtttgcagggaaaaacaccgatcttgaggcgctcatggaatggctaaagacaagaccaatcctgtcacctctgactaaggggattttaggatttgtgttcacgctcaccgtgcccagtgagcgaggactgcagcgtagacgctttgtccaaaatgcccttaatgggaatggggatccaaacaacatggacagagcagtcaaactgtataggaagctcaaaagggaaataacattccatggggcaaaagaggtggcactcagttattcaactggtgcacttgccagctgcatgggcctcatatacaacaggatggggactgtgaccactgaagtggcttttggcctggtgtgtgccacgtgtgagcagattgctgattcccagcatcggtctcacagacaaatggtgacaacaaccaatccgctaatcagacacgagaacaggatggtactggccagtactacggctaaggccatggagcaaatggcagggtcaagtgagcaggcagcagaggctatggaggttgctagtcaggctagacagatggtgcaggcaatgaggaccattgggactcatcctagctccagtgctggtctgaaagatgatcttcttgaaaatttgcaggcctaccagaaacggatgggagtgcagatgcagcgattcaag--tgatcctctcgttattgccgcaagtatcattgggatcttgcacttgatattgtggattcttgatcgtcttttcttcaaa---------tgcatttatcgtcgtcttaaatac------ggtttgaaaagagggccttctacggaaggagtgcctgagtctatgagggaagaatatcggcaggaacagcagagtgctgtggatgttgacgatggtcattttgtcaacatagagctggagtaa
>H1N9_Avian_CY179676_A/thick-billed_murre/Alaska/326/1976|1976.500
atgagtcttctaaccgaggtcgaaacgtacgttctctctatcgtcccgtcaggccccctcaaagccgagatcgcgcagagacttgaagatgtctttgcagggaaaaacaccgatcttgaggcactcatggaatggctaaagacaagaccaatcctgtcacctctgactaaagggattttaggatttgtgttcacgctcaccgtgcccagtgagcgaggactgcagcgtagacgatttgtccagaatgctcttaatgggaatggggatccaaacaacatggacagggcagtcaaactgtacaggaagctcaaaagagaaattacattccatggggccaaagaagtagcactcagttattccactggtgcacttgccagttgcatgggcctcatatacaacaggatggggactgtaaccaccgaagtggcatttggcctggtatgcgccacctgtgagcagattgctgactcccagcaccggtctcacaggcagatggtgacgacaacaaacccactgatcagacatgagaacagaatggtactggccagtaccacggctaaagccatggagcagatggcagggtcgagtgaacaggcagcagaagccatggaggttgctagtcaggccaggcagatggtgcaggcaatgaggaccattgggactcatcctagttccagtgctggtctaaaagatgatcttcttgaaaatttgcaggcctaccagaaacggatgggagtgcaaatgcagcgattcaag--tgatcctctcgttattgccgcaagtatcattgggatcttgcacttgatattgtggattcttgatcgtcttttcttcaaa---------tgcatttatcgtcgccttaaatac------ggtttgaaaagagggccttctacggaaggagtgcctgagtctatgagggaggaatatcggcaggaacagcagagtgctgtggatgttgacgatggtcattttgtcaacatagagctagagtaa
>H1N1_Swine_KR701084_A/swine/England/072865/2013|2013.674
atgagtcttctaaccgaggtcgaaacgtacgttctttctatcatcccgtcaggccccctcaaagccgagatcgcgcagagactggaaagtgtctttgcagggaagaacacagatcttgaagctctcatggaatggctaaagacaagaccaatcttgtcacctctgactaagggaattttgggatttgtgttcacgctcaccgtgcccagtgagcgaggactgcagcgtagacgctttgtccaaaatgccctaaatgggaatggggacccgaacaacatggatagagcagttaaactatacaagaagctcaaaagagaaataacgttccatggggccaaggaggtgtcactaagctattcaactggtgcacttgccagttgcatgggcctcatatataacaggatgggaacagtgaccacagaagctgcttttggtctagtgtgtgccacttgtgaacagattgctgattcacagcatcggtctcacagacaaatggctactaccaccaatccactgatcaggcatgaaaatagaatggtgctggctagcactacggcaaaggctatggaacagatggctggatcgagtgaacaagcagcagaggccatagaggttgctaatcagactaggcagatggtacatgctatgagaactattgggactcatcctagttccagtgctggtctgaaagatgaccttcttgaaaatttgcaggcctaccagaagcgaatgggagtgcagatgcagcgattcaag--tgatcctctcgtcattgcagcaaatatcattgggatcttgcacctgatattgtggattactgatcgtctttttttcaaa---------tgtatttatcgtcgctttaaatac------ggtttgaaaagagggccttctacggaaggagtgcctgagtccatgagggaagaatatcaacaggaacagcagagtgctgtggatgttgacgatggtcattttgtcaacatagagctagagtaa
>H3N2_Human_KU322442_A/Parma/58/2012|2012.500
atgagccttctaaccgaggtcgaaacgtatgttctctctatcgttccatcaggccccctcaaagccgagatcgcgcagagacttgaagatgtctttgctgggaaaaacacagatcttgaggctctcatggaatggctaaagacaagaccaattctgtcacctctgactaaggggattttggggtttgtgttcacgctcaccgtgccaagtgagcgaggactgcagcgtagacgctttgtccaaaatgccctcaatgggaatggagacccaaataatatggacaaagcagttaaactgtataggaaacttaagagagagataacgttccatggggccaaagaaatagctctcagttattctgctggtgcacttgccagttgcatgggcctcatatacaataggatgggggctgtaaccactgaagtggcatttggcctggtatgtgcaacatgtgagcagattgctgactcccagcacaggtctcataggcagatggtggcaacaaccaatccattaataaaacatgagaacagaatggttttggcaagcactacagctaaggctatggagcaaatggctggatcaagtgagcaggcagcggaggccatggagattgctagtcaggccaggcagatggtgcaggcaatgagagccattgggactcatcctagttccagtgctggtctaagagatgatcttcttgaaaatttgcagacctatcagaaacgaatgggggtgcagatgcaacgattcaag--tgacccgcttgttgttgccgcgaatatcattgggatcttgcacttgatattgtggattcttgatcgtctttttttcaaa---------tgcgtctatcgactcttcaaacac------ggccttaaaagaggcccttctacggaaggagtacctgagtctatgagggaagaatatcgaaaggaacagcagaatgctgtggatgctgacgacagtcattttgtcagcatagagttggagtaa
>H3N2_Swine_KM507514_A/swine/Brazil/365-11-7/2011|2011.858
atgagtcttctaaccgaggtcgaaacgtacgttctttctatcatcccgtcaggccccctcaaagccgagatcgcgcagagactggaaagtgtctttgcaggaaagaacacagatcttgaggctctcatggaatggctaaagacaagaccaatcttgtcacctctgactaagggaattttaggatttgtgttcacgctcaccgtgcccagtgagcgaggactgcagcgtagacgctttgtccaaaatgcactaaatgggaatggggacccgaacaacatggatagagcagttaaactatacaagaagctcaaaagagaaataacgtttcatggggccaaggaggtgtcactaagctattcaactggtgcacttgccagttgcatgggcctcatatacaacaggatgggaacagtgaccacagaagctgcttttggtctagtgtgtgccacttgtgaacagattgctgattcacagcatcggtctcacagacaaatggctactaccactaatccactaatcaggcatgaaaacagaatggtgctggctagcactacggcaaaggctatggaacagatggctggatcgagtgaacaggcagcagaggccatggaggttgctaaccagactaggcagatggtacatgcaatgagaactattgggactcatcctagctccagtgctggtctgaaagatgaccttcttgaaaatttgcaggcctaccagaagcgaatgggagtgcagatgcagcgattcaag--tgatcctctcgtcattgcagcaaatatcattgggatcttgcacctgatattgtggattactgatcgtctttttttcaaa---------tgcatttatcgtcgctttaaatac------ggtttgaaaagagggccttctacggaaggagtgcctgagtccatgagggaagaatatcaacaggaacagcagagtgctgtggatgttgacgatggtcattttgtcaacatagagctagagtaa
>H6N2_Avian_CY016165_A/green-winged_teal/Ohio/86/1986|1986.816
atgagccttctaaccgaggtcgaaacgtacgttctctctatcattccgtcaggccccctcaaagccgagatcgcgcagagacttgaagatgtttttgcagggaagaataccgatcttgaagcactcatggagtggctgaagacaagaccaatcctgtcacctctgactaaggggattttggggttcgtgttcacgctcaccgtgcccagtgagcgaggactgcagcgtagacgctttgttcagaacgcccttaatgggaatggagatccaaacaacatggacagagcagttaagctgtacaggaaactaaaaagggaaataacattccatggggccaaagaggtatcactcagttattccactggtgcactcgcaagttgcatgggcctcatatacaacagaatggggactgtgaccactgaaagcgcatttggcctggtgtgcgccacttgtgaacaaattgctgattcccaacatcggtctcacaggcagatggtgacaacaaccaatccactaatcaggcatgagaacaggatggtgctagccagcactacagctaaagcaatggaacaaatggcagggtcgagtgagcaggcagcagaggcaatggaagttgccagccaggccaggcagatggtacaagcgatgagaacaattggtactcatcccaattccagtgccggtctgaaagataatcttcttgaaaatttgcaggcctaccagaagcggatgggagtgcaaatgcagcgattcaag--tgatcctttgatttttgccgcaagtatcattgggatcttgcacttgatattgtggattcttgatcgccttttcttcaaa---------tacgtttatcgtcgccttaaatac------ggtttgaaaagagggccttctacggaaggggtgcctaagtctatgagggaagaataccagcaggagcagcagagtgcggtggatgttgacgatggtcattttgtcaacatagagctggaataa
>H4N8_Avian_KY583784_A/mallard/Ohio/15OS3614/2015|2015.636
atgagtcttctaaccgaggtcgaaacgtacgttctctctatcgtcccgtcaggccccctcaaagccgagatcgcgcagagacttgaagatgtgtttgcagggaaaaacaccgatcttgaggcgctcatggaatggctaaagacaagaccaatcctgtcacctctgactaaggggattttagggtttgtgttcacgctcaccgtgcccagtgagcgaggactgcagcgtagacgctttgttcaaaatgcccttaatggaaatggggatccaaacaacatggacagagcagtcaaactgtacaggaagcttaaaagggaaataacattccatggggcaaaagaggtggcactcagttattcaactggtgcacttgccagctgcatgggcctcatatacaacaggatggggactgtgaccactgaagtggcatttggcctggtgtgtgccacatgtgagcagattgctgattcccagcatcggtctcacagacaaatggtgacaacaaccaatccgctaatcagacacgagaacaggatggtactggccagtactacggctaaggccatggagcaaatggcggggtcaagtgagcaggcagcagaggctatggaggttgctagtcaggctaggcagatggtgcaggcaatgaggaccattgggactcatcctagctccagtgctggtctgaaagatgatcttcttgaaaatttgcaggcctaccagaaacggatgggagtgcaaatgcagcgattcaag--tgatcctctcattattgccgcaagtatcattgggatcttgcacttgatattgtggattcttgatcgtcttttcttcaaa---------tgcatttatcgtcgccttaaatac------ggtttgaaaagagggccttctacggaaggagtgcctgagtctatgagggaagaatatcgacaggaacagcagagtgctgtggatgttgacgatggtcattttgtcaacatagagctggagtaa
>H6N8_Avian_CY004115_A/pintail_duck/ALB/628/1979|1979.614
atgagtcttctaaccgaggtcgaaacgtacgttctctctatcattccgtcaggccccctcaaagccgagatcgcgcagagacttgaagatgtttttgcagggaagaataccgatcttgaagcactcatggagtggctaaagacaagaccaatcctgtcacctctgactaagggaattttagggttcgtgttcacgctcaccgtgcccagtgagcgaggactgcagcgtagacgctttgttcaaaacgcccttaatgggaatggagatccaaacaacatggacagagcagttaagctgtacagaaaacttaaaagggaaataacattccatggggccaaagaggtatcactcagttattccactggtgcactcgcaagttgcatgggcctcatatacaacagaatggggactgtgaccactgaaagcgcatttggcctggtgtgcgccacttgtgagcaaattgctgattcccaacatcggtctcacaggcagatggtgacaacaaccaatccactaatcaggcatgagaacaggatggtgctagccagcactacagctaaagcaatggaacaaatggcagggtcgagtgagcaggcagcagaggcaatggaagttgccagccaggccaggcagatggtacaagcgatgagaacagttggtactcatcccaattccagtgccggtctgaaagatgatcttcttgaaaatttgcaggcctaccagaagcggatgggagtgcaaatgcagcgattcaag--tgatcctttgatttttgctgcaagtatcattgggatcttgcacttgatattgtggattcttgatcgccttttcttcaaa---------tacatttatcgtcgccttaaatac------ggtttgaaaagagggccttctacggaaggggtgcctgagtctatgagggaagaataccggcaggaacagcagagtgctgtggatgttgacgatggtcattttgtcaacatagagctggaataa
>H6N2_Avian_CY109749_A/duck/Shantou/1080/2007|2007.452
atgagtcttctgaccgaggtcgaaacgtacgttctctctatcgtaccgtcaggccccctcaaagccgagatcgcgcagagacttgaagatgtatttgcagggaagaacacagatcttgaggctctcatggaatggctaaagacaagaccaatcctgtcacctctgactaaggggatgttaggatttgtgtttacgctcaccgtgcccagtgagcgaggactgcagcgtagacgatttgtccaaaatgccctaaatgggaatggagacccaaacaacatggatagggctgtcaaactgtacaggaagctgaagagagaaataacattccatggagccaaagaggttgcactcagctactcaaccggtgcactagccagttgcatgggtctgatatacaacagaatggggacagtgactacagaggtagctttcggcctggtgtgtgccacttgcgagcagattgctgattcacagcatcggtctcacagacagatggtagcaaccaccaacccattaatcaggcatgagaacagaatggtgctggccagcaccacggctaaggctatggagcagatggctggatctagtgagcaggcagcagaagctatggaaattgctagtcaggccaggcaaatggtgcaggcaatgagggcaattgggactcatcctagcaccagtgccggtctgaaagatgatcttcttgaaaatttgcaggcctaccagaaacggatgggagtgcaaatgcagcgattcaag--tgatcctctcattattgccgcaagtatcattgggatcttgcacttgatattgtggattcttgatcgtctttttttcaaa---------tgcatttatcgtcgttttaaatac------gggttgaaaagagggccttctacggaaggggtgcctgagtctatgagggaagagtatcggcaggaacagcagagtgctgtggatgttgacgatggtcattttgtcaacatagagctggagtaa
>H6N6_Avian_CY178672_A/blue-winged_teal/Wisconsin/333/1981|1981.500
atgagtcttctaaccgaggtcgaaacgtacgttctctctatcattccgtcaggccccctcaaagccgagatcgcgcagagacttgaagatgtttttgcagggaagaataccgatcttgaagcactcatggagtggctaaagacaagaccaatcctgtcacctctgactaagggaattttagggttcgtgttcacgctcaccgtgcccagtgagcgaggactgcagcgtagacgctttgttcagaacgcccttaatgggaatggagatccaagcaacatggacagagcagttaagctgtacaggaaacttaaaagggaaataacattccatggggccaaagaggtatcactcagttattccactggtgcactcgcaagttgcatgggcctcatatacaacagaatggggactgtgaccactgaaagcgcatttggcctggtgtgcgccacttgtgagcaaattgctgattcccaacatcggtctcacaggcagatggtgacaacaaccaatccactaatcaggcatgagaacaggatggtgctagccagcactacagctaaagcaatggaacaaatggcagggtcgagtgagcaggcagcagaggcaatggaagttgcctgccaggccaggcagatggtacaagcgatgagaacagttggtactcatcccaattccagtgccggtctgaaagatgatcttcttgaaaatttgcaggcctaccagaagcggatgggagtgcaaatgcagcgattcaag--tgatcctttgatttttgctgcaagtatcattgggatcttgcacttgatattgtggattcttgatcgccttttcttcaaa---------tacatttatcgtcgccttaaatac------ggtttgaaaagagggccttctacggaaggggtgcctgagtctatgagggaagaataccggcaggaacagcagagtgctgtggatgttgacgatggtcattttgtcaacatagagctggaataa
>H1N1_Human_CY019102_A/Memphis/12/1986|1986.500
atgagtcttctaaccgaggtcgaaacgtacgttctctctatcgtcccgtcaggccccctcaaagccgagatcgcacagagacttgaagatgtctttgctgggaagaacaccgatcttgaggctctcatggaatggctaaagacaagaccgatcctgtcacctctgactaaggggattttaggatttgtgttcacgctcaccgtgcccagtgagcgaggactgcagcgtagacgctttgtccaaaatgcccttaatgggaatggggatccaaataatatggacagagccgttaaactgtatagaaagcttaagagggagataacattccatggggccaaagaaatagcactcagttattctactggtgcacttgccagttgtatgggcctcatatacaacaggatgggggctgtgaccaccgaatcggcatttggcctgatatgcgcaacctgtgaacagattgctgactcccagcataagtctcataggcaaatggtgacaacaaccaatccattaataagacatgagaacagaatggttctggccagcactacagctaaggctatggagcaaatggctggatcgagtgagcaagcagcagaggccatggaggttgctagccaggccaggcaaatggtgcaggcaatgagagccattgggactcatcctagctccagcgctggtctgaaaaatgatcttcttgaaaatttgcaggcctatcagaaacgaatgggggtgcagatgcaacgattcaag--tgatcctcttgttgttgccgcaagtatcattgggattttgcacttgatattgtggattcttgatcgcctttttttcaaa---------tgcatttatcgtctccttaaacac------ggtctgaaaagagggccttctacggaaggagtgccagagtctatgagggaagaatatcgagaggaacagcagaatgctgtggatgctgacgatggtcattttgtcagcatagagctagagtaa
>H7N3_Avian_KJ568388_A/blue-winged_teal/Ohio/13OS1773/2013|2013.701
atgagtcttctaaccgaggtcgaaacgtacgttctctctatcgtcccgtcaggccccctcaaagccgagatcgcgcagagacttgaagatgtgtttgcagggaaaaacaccgatcttgaggcgctcatggaatggctaaagacaagaccaatcctgtcacctctgactaaggggattttaggatttgtgttcacgctcaccgtgcccagtgagcgaggactgcagcgtagacgctttgtccaaaatgcccttaatgggaatggggatccaaacaacatggacagagcagtcaaactgtacaggaagctcaagagggaaataacattccatggggcaaaagaggtggcactcagttattcaactggtgcacttgccagctgcatgggcctcatatacaacaggatggggactgtgaccactgaagtggcgtttggcctagtgtgtgccacgtgtgagcagattgctgattcccagcatcggtctcacagacaaatggtgacaacaaccaacccgctaatcaggcatgagaacaggatggtactggccagcaccacggctaaggctatggagcaaatggcagggtcaagtgagcaggcagcagaggctatggaggttgccagtcaggctaggcagatggtgcaggcaatgaggactattgggactcatcctagctccagtgctggtctgaaagatgatcttcttgaaaatttgcaggcctaccagaaacggatgggagtgcaaatgcagcgattcaag--tgatcctctcgttattgccgcaagtatcattgggatcttgcacttgatattgtggattcttgatcgtcttttcttcaaa---------tgcatttatcgtcgccttaaatac------ggtttgaaaagagggccttctacggaaggtgtgcctgagtctatgagggaagaataccggcaggaacagcagaatgctgtggatgttgacgatggtcattttgtcaacatagagctggagtaa
>H3N8_Avian_CY101833_A/mallard/Alberta/72/1993|1993.625
atgagtcttctaaccgaggtcgaaacgtacgttctctctatcgtcccgtcaggccccctcaaagccgagatcgcgcagagacttgaagatgtctttgcagggaagaacactgatcttgaggcactcatggaatggctaaagacaagaccaatcctgtcacctctgactaaggggattttaggatttgtgttcacgctcaccgtgcccagtgagcgaggactgcagcgtagacgctttgtccaaaatgcccttaatgggaatggggatccgaacaacatggacagagcggtcaaactgtacaggaagctgaaaagggaaataacattccatggggcaaaagaggtggcactcagttattcaactggtgcacttgccagttgcatgggcctcatatacaacagaatgggaactgtgaccaccgaagtggcattcggcctggtgtgcgccacatgtgagcagattgctgactcccaacatcggtctcacagacaaatggtgacaacaaccaatccactaatcagacatgagaacagaatggtactagccagtaccacggctaaagccatggagcagatggcggggtcaagtgagcaggcagcagaggctatggaggttgctagtcaggctaggcagatggtgcaggcaatgaggactattgggactcatcctagctccagtgctggtctaaaagatgatcttcttgaaaatttgcaggcataccagaaacggatgggagtgcaaatgcagcgattcaag--tgatcctctcgttattgccgcaagtatcattgggatcttgcacttgatattgtggattcttgatcgtcttttcttcaaa---------tgcatttatcgtcgccttaaatac------ggtttgaaaagagggccttctacggaaggagtgcctgagtctatgagggaagaatatcggcaggaacagcagagtgctgtggatgttgacgatggtcattttgtcaacatagagctggagtaa
>H5N6_Avian_KM496980_A/duck/Laos/XBY004/2014|2014.192
atgagtcttctaaccgaggtcgaaacgtacgttctctctatcatcccatcaggccccctcaaagccgagatcgcgcagaaacttgaggatgtgtttgcaggaaagaacgctgatctcgaggctctcatggagtggctaaagacaagaccaatcctgtcacctctgactaaagggatcttgggatttgtattcacgctcaccgtgcccagtgagcgaggactgcagcgtagacgttttgtccagaatgccctaaatggaaatggagatccaaataatatggatagggcagttaagctatataagaagctgaaaagagaaataacattccatggagctaaggaggtcgcactcagttactcaaccggtgcacttgccagttgcatgggtctcatatacaacagaatgggaacggtgactacagaagtggcttttggcctagtgtgtgccacttgtgagcagattgcagattcacagcatcggtctcacagacagatggcaaccatcaccaacccactaatcaggcatgagaacagaatggtgctggccagcactacagctaaggctatggagcagatggcgggatcaagtgagcaggcagcagaagccatggaggtcgccaatcaggctagacagatggtgcaggcaatgaggacaattgggactcatcctaattctagtgctggtctgagagacaatcttcttgaaaatttgcaggcctaccagaaacgaatgggagtgcagatgcagcgattcaag--tgatcctcttgttgttgccgcaagtatcattgggatcttgcacttgatattgtggattcttgatcgtcttttcttcaaa---------tacatttatcgtcgccttaaatac------ggtttgaaaagagggccttctacggaaggagtaccggagtctatgagggaagagtaccggcaggaacagcagaatgctgtagatgttgacgatggtcattttgtcaacatagaattggagtaa
>H4N6_Avian_JX454730_A/wild_bird/Korea/GS26/2006|2006.123
atgagtcttctaaccgaggtcgaaacgtacgttctctctatcgtcccgtcaggccccctcaaagccgagatcgcgcagagacttgaagatgtctttgcagggaagaacatcgatctcgaggctctcatggaatggctaaagacaagaccaatcctgtcacctctgactaaggggattttagggtttgtgttcacgctcaccgtgcccagtgagcgaggactgcagcgtagacgctttgtccaaaatgccctaaatgggaatggagacccaaacaacatggacagggcagtcaaactgtacaggaagttaaaaagagagataacattccatggggctaaagaagttgcactcagctactcaaccggtgcacttgccagctgcatgggtctcatatacaacaggatgggaacggtgaccacagaagtggcttttggcctagtgtgtgccacctgtgagcaaattgctgattcacagcatcggtcccacaggcagatggtaactaccaccaacccactaatcaggcatgaaaacaggatggtgctggccagcactacggctaaggctatggagcaaatggctggatcgagtgagcaggcagcggaagccatggaggttgctagtcaggctaggcagatggtgcaggcgatgaggacaattggaactcaccctagctccagtgccggtctgaaagatgatcttcttgaaaatttgcaggcctaccagaaacggatgggagtgcaaatgcagcgattcaag--tgatcctctcattattgccgcaagtatcattgggatcttgcacttgatattgtggattcttgatcgtcttttcttcaaa---------tgtatttatcgtcgccttaaatac------ggtttgaaaagagggccttctacggaaggagtgcctgagtctatgagggaagagtatcggcaggaacagcagagtgctgtggatgttgacgatggtcattttgtcaacatagagctggagtaa
>H4N6_Avian_CY145736_A/mallard/New_Jersey/Sg-00760/2008|2008.721
atgagtcttctaaccgaggtcgaaacgtacgttctctctatcgtcccgtcaggccccctcaaagccgagatcgcgcaaagacttgaagatgtgtttgcagggaaaaacaccgatcttgaggcgctcatggaatggctaaagacaagaccaatcctgtcacctctgactaaggggattttaggatttgtattcacgctcaccgtgcccagtgagcgaggactgcagcgtagacgctttgtccaaaatgcccttaatgggaatggggatccaaacaacatggatagagcagtcaaactgtacaggaagcttaaaagggaaataacattccatggggcaaaagaggtggcactcagttattcaactggtgcacttgccagctgcatgggcctcatatacaacaggatggggactgtgaccactgaagtggcatttggcctggtgtgtgccacgtgtgagcagattgctgattcccagcatcggtctcacagacaaatggtgacaacaaccaacccgctaatcaggcacgagaacaggatggtactggccagtactacggctaaagccatggagcaaatggcagggtcaagtgagcaggcagcagaggctatggaggttgctagtcaggctagacagatggtgcaggcaatgaggaccattgggacccatcctagctccagtgctggtctgaaagatgatcttcttgaaaatttgcaggcctaccagaaacggatgggagtgcaaatgcagcgattcaag--tgatcctctcgttattgccgcaagtatcattgggatcttgcacttgatattgtggattcttgatcgtcttttcttcaaa---------tgcatttatcgtcgccttaaatac------ggtttgaaaagagggccttctacggaaggagtgcctgagtctatgagggaagaatatcggcaggaacagcagagtgctgtggatgttgacgatggtcattttgtcaacatagagctggagtaa
>H3N8_Equine_CY032326_A/equine/Rook/93753/1989|1989.500
atgagtcttctgaccgaggtcgaaacgtacgttctctctatcgtaccatcaggccccctcaaagccgagatcgcgcagagacttgaagatgtctttgcagggaagaacaccgatcttgaggcactcatggaatggctaaagacaagaccaatcctgtcacctctgactaaagggattttaggattcgtgttcacgctcaccgtgcccagtgagcgaggactgcagcgtagacgctttgtccaaaatgcccttagtggaaacggagatccaaacaacatggacagagcagtaaaactatacaggaagcttaaaagagaaataacattccatggggcaaaagaggtggcactcagctattccactggtgcactagccagctgcatgggactcatatacaacagaatggggactgtgacaaccgaagtggcatttggcctggtatgcgccacatgtgaacagattgctgattcccagcatcgatctcacaggcagatggtgacaacaaccaacccattaatcagacatgaaaacagaatggtattagccagtaccacggctaaagccatggagcagatggcagggtcgagtgagcaggcagcagaggccatggaggttgctagtaaggccaggcagatggtacaggcaatgaggaccattgggacccaccctagctccagtgccggtttgaaagatgatctccttgaaaatttgcaggcctaccagaaacggatgggagtgcaaatgcagcggttcaag--tgatcctctcgttattgcagcaagtatcattgggatcttgcacttgatattgtggattcttgatcgccttttcttcaaa---------ttcatttatcgtcgccttaaatac------gggttgaaaggagggccttctacggaaggagtacctgagtctatgagggaagaatatcggcaggaacagcagaatactgtggatgttgacgatggtcattttgtcaacatagagctggagtaa
>H6N2_Avian_KT266961_A/chicken/Guangxi/121/2012|2012.575
atgagtcttctaaccgaggtcgaaacgtacgttctctctatcgtcccgtcaggccccctcaaagccgaaatcgcgcagagacttgaagatgtatttgcagggaagaacacagatctcgaggctctcatggaatggctaaagacaagaccaatcttgtcacctctgactaaggggatgttaggatttgtgtttacgctcaccgtgcccagtgagcgaggactgcagcgtagacggtttgtccaaaatgccctaaatgggaatggggacccaaacaacatggataaggcagtcaaactgtacaggaagctgaagagagaaataacattccatggagccaaagaagtagcactcagctactcaactggtgcactcgccagttgcatgggtctaatatacaatagaatggggacggtgactacagaggtagctttcggcctggtgtgtgcaacttgcgagcagattgctgattcacaacatcggtctcacagacagatggtggcaaccaccaatccactaatcaggcatgagaacagaatggtgctggccagcaccacggctaaggctatggaacagatggccggatcaagtgagcaggcagcagaagctatggaagttgctagtcaggccaggcagatggtacaggcaatgaggacaattggaactcatcctagcaccagtaccggtctgaaagatgatcttcttgaaaatttgcaggcctaccagaagcggatgggagtgcaaatgcagagattcaag--tgatcctatcgttattgccgcaaatatccttgggatcttgcacttgatattatggattcttgatcgtcttttcttcaaa---------tgtatttatcgtcgtcttaaatac------ggtttgaaaagagggccttctacggaaggagtgcctgagtctatgagggaagagtatcggcaggaacagcagagtgctgtggatgttgacgatggtcattttgtcaacatagagctagagtaa
>H7N7_Equine_CY036880_A/equine/Sao_Paulo/4/1976|1976.500
atgagccttctaaccgaggtcgaaacgtatgttctctctatcatcccatcaggccccctcaaagccgaaatcgcgcagagacttgagaatgtttttgcaggaaaaaatacagatcttgaggctctcatggaatggctaaagacaagaccaattttgtcacctctgactaaagggattttaggatttgtgttcacgctcaccgtgcccagtgagcggggactgcagcgtagacgatttgtccaaaatgctctcaatgggaatggagacccaaacaacatggataaggcaattaaactatataaaaaactaaaaagagacgtaacattccacggagccaaagaagttgcacttggctattctactggtgctcttgccagctgtatgggcctcatatacaacagaatggggactgtaaccactgaagtggcatttggtttggtatgtgcaacttgtgaacaaattgctgattcacagcatcgcgcatacaggcaaatggcaacaacaaccaatccgctaataagacatgaaaaccgaatggtgttagcaagcacaacagccaaagctatggagcaaatggctggatcaaatgagcaagcagcggaagctatggaaattgcaaatcaggccaggcaaatggtacaggcaatgagaacagttgggactcaccctaattccagcactggtctgaaagatgaccttctcgaaaatttacaggcctaccaaaagcgaatgggagtgcagatgcaacgtttcaag--tgatcttctcgttgccattgcaagtatcactgggatattgcacttgatattgtggatttttgatcgtcttttcttcaaa---------tgtgcctaccgccgattcagatat------gggttaaaaaaaggaccttctacaggggtgatacctgaatctatgagggaagaatatcggcaggaacaacaaagcgatgttagtgttgacaatggtcattttgtcaacatagagctggagtaa
>H1N1_Avian_CY014628_A/duck/Australia/749/1980|1980.500
atgagccttctaaccgaggtcgaaacgtacgttctctctatcgtcccgtcaggccccctcaaagccgagatcgcgcagagacttgaagatgtctttgcagggaagaacactgatctcgaggctctcatggaatggctaaagacaagaccaatcctgtcacctctgactaaggggattttaggatttgtgttcacgctcaccgtgcccagtgagcgaggactgcagcgtagacgctttgtccaaaatgcattaaatgggaatggagacccaaacaacatggacagggcagtcaaactatacaggaagctgaaaagggagataacattccatggtgctaaagaggttgcactcagctactcaaccggtgcacttgccagttgcatgggtctcatatacaacaggatgggaacggtaaccacagaagtggcctttggcctagtgtgtgccacttgtgagcaaattgctgactcacagcatcggtcccatcgacagatggtaaccaccactaatccactaatcaggcatgaaaacaggatggtgctggccagcactacggctaaggctatggagcagatggctggatcgagtgaacaagcagcagaagccatggaggttgctagtcaggctaggcagatggtgcaggcgatgaggacaattgggactcatcctagctccagtgccggtctgaaagatgatcttcttgaaaatttgcaggcctaccagaaacggatgggagtgcagatgcagcgattcaag--tgatcctctcgttattgccgcaagtatcattgggatcttgcacttgatattgtggattcttgatcgtcttttcttcaaa---------tgcatttatcgtcgccttagatac------ggtttgaaaagagggccttctacggaaggagtgcctgagtctatgagggaagagtatcggcaggaacagcagagtgctgtggatgttgacgatggtcattttgtcaacatagagctggagtaa
>H5N8_Avian_KU201843_A/Northern_pintail/Washington/196271/2014|2014.992
atgagtcttctaaccgaggtcgaaacgtacgttctctctatcatcccgtcaggccccctcaaagccgagatcgcgcagagacttgaagatgtctttgcagggaaaaacaccgatctcgaggctctcatggagtggctaaagacaagaccaatcctgtcacctctgactaaagggattttgggatttgtgttcacgctcaccgtgcccagtgagcgaggactgcagcgtagacgcttcgtccagaatgccctaaatggaaatggggatccaaataatatggataaggcagttaagctatataagaagctgaaaagagagataacatttcatggggctaaggaggtcgcacttagctactcaaccggtgcacttgccagctgcatgggtctcatatacaacaggatgggaacggtgactacagaagtggcttttggcctagtgtgtgccacttgtgagcagattgcagattcacagcatcggtcccacagacagatggcaaccatcaccaacccattaatcagacatgagaacagaatggtgctggccagcactacagctaaggccatggagcagatggcaggatcaagcgagcaggcatcagaagccatggaggttgctaatcaggccaggcagatggtacaggcaatgaggacaattgggactcatcctaactctagtgctggtctgagagatgatcttcttgaaaatttgcaggcctaccagaaccgaatgggagtgcagatgcagcgattcaag--tgatcctcttgttgttgccgcaaatatcattgggatcctgcacttgatattgtggatccttgatcgtcttttcttcaaa---------tgcatttatcgtcgccttaaatac------ggtttgaaaatagggccttctacggaaggggtacctgagtctatgagggaagagtaccggcaggaacagcagagtgctgtggatgttgacgatggtcattttgtcaacatagaattggagtaa
>H3N8_Avian_CY195720_A/mallard/Interior_Alaska/12ML00034/2012|2012.630
atgagtcttctaaccgaggtcgaaacgtacgttctctctatcgtcccatcaggccccctcaaagccgagatcgcgcagagacttgaagatgtctttgcagggaagaacactgatcttgaggctctcatggaatggctaaagacaagaccaatcctgtcacctctgactaaggggattttgggatttgtgttcacgctcaccgtgcccagtgagcgaggactgcagcgtagacgctttgtccagaatgcccttaatgggaatggagatccgaataacatggacagagcagtcaaactgtacaggaagctaaaaagggagataacattccatggggccaaagaggttgcactcagttattccactggtgcacttgccagttgcatgggccttatatacaacagaatggggactgtgaccaccgaagtggcatttggcctggtatgcgccacgtgtgagcagattgctgattcccagcatcggtctcacagacagatggtggcaacaaccaacccactaatcaggcatgagaacagaatggtattagccagtaccacggcaaaagccatggaacaaatggctgggtcgagcgagcaagcagcagaagccatggaggttgctagtcaggccaggcagatggtgcaggcaatgagaaccattgggactcatcctagctccagtgctggtctaaaagatgatcttcttgaaaatttgcaggcctaccagaagcggatgggagtgcaaatgcagcgattcaag--tgatcctctcgttattgccgcaagcatcattgggatcttgcacttgatattgtggattcttgatcgtctttttttcaaa---------tgtgtttatcgtcgccttaaatac------ggtttgaaaagagggccttctacggaaggagtgcctgagtctatgagggaagaatatcggcaggaacagcagagtgctgtggatgttgacgatggtcattttgtcaacatagagctggagtaa
>H1N1_Human_CY060745_A/Ontario/9698/2009|2009.452
atgagtcttctaaccgaggtcgaaacgtacgttctttctatcataccgtcaggccccctcaaagccgagatcgcgcagagactggaaagtgtctttgcaggaaagaacacagatcttgaggctctcatggaatggctaaagacaagaccaatcttgtcacctctgactaagggaattttaggatttgtgttcacgctcaccgtgcccagtgagcgaggactgcagcgtagacgctttgtccaaaatgccctaaatgggaatggggacccgaacaacatggatagagcagttaaactatacaagaagctcaaaagagaaataacgttccatggggccaaggaggtgtcactaagctattcaactggtgcacttgccagttgcatgggcctcatatacaacaggatgggaacagtgaccacagaagctgcttttggtctagtgtgtgccacttgtgaacagattgctgattcacagcatcggtctcacagacagatggctactaccaccaatccactaatcaggcatgaaaacagaatggtgctggctagcactacggcaaaggctatggaacagatggctggatcgagtgaacaggcagcggaggccatggaggttgctaatcagactaggcagatggtacatgcaatgagaactattgggactcatcctagctccagtgctggtctgaaagatgaccttcttgaaaatttgcaggcctaccagaagcgaatgggagtgcagatgcagcgattcaag--tgatcctctcgtcattgcagcaaatatcattgggatcttgcacctgatattgtggattactgatcgtctttttttcaaa---------tgtatttatcgtcgctttaaatac------ggtttgaaaagagggccttctacggaaggagtgcctgagtccatgagggaagaatatcaacaggaacagcagagtgctgtggatgttgacgatggtcattttgtcaacatagagctagagtaa
>H1N1_Human_CY121841_A/South_Carolina/10/2010|2010.500
atgagtcttctaaccgaggtcgaaacgtacgttctttctatcatcccgtcaggccccctcaaagccgagatcgcgcagagactggaaagtgtctttgcaggaaagaacacagatcttgaggctctcatggaatggctaaagacaagaccaatcttgtcacctctgactaagggaattttaggatttgtgttcacgctcaccgtgcccagtgagcgaggactgcagcgtagacgctttgtccaaaatgccctaaatgggaatggggacccgaacaacatggatagagcagttaaactatacaagaagctcaaaagagaaataacgttccatggggccaaggaggtgtcactaagctattcaactggtgcacttgccagttgcatgggcctcatatacaacaggatgggaacagtgaccacagaagctgcttttggtctagtgtgtgccacttgtgaacagattgctgattcacagcatcggtctcacagacaaatggctactaccaccaatccactaatcaggcatgaaaacagaatggtgctggctagcactacggcaaaggctatggaacagatggctggatcgagtgaacaggcagcagaggccatggaggttgctaatcagactaggcagatggtacatgcaatgagaactattgggactcatcctagctccagtgctggtctgaaagatgaccttcttgaaaatttgcaggcctaccagaagcgaatgggagtgcagatgcagcgattcaag--tgatcctctcgtcattgcagcaaatatcattgggatcttgcacctgatattgtggattactgatcgtctttttttcaaa---------tgtatttatcgtcgctttaaatac------ggtttgaaaagagggccttctacggaaggagtgcctgagtccatgagggaagaatatcaacaggaacagcagagtgctgtggatgttgacgatggtcattttgtcaacatagagctagagtaa
>H3N8_Avian_CY157568_A/mallard/California/2924/2012|2012.556
atgagtcttctaaccgaggtcgaaacgtacgttctctctatcgtcccgtcaggccccctcaaagccgagatcgcgcagagacttgaagatgtgtttgcagggaaaaacactgatcttgaggcgctcatggaatggctaaagacaagaccaatcctgtcacctctgactaaggggattttaggatttgtgttcacgctcaccgtgcccagtgagcgaggactgcagcgtagacgctttgtccaaaatgcccttaatgggaatggggatccaaacaacatggacagagcggtcaaactgtacaggaagcttaaaagggaaataacattccatggggcaaaagaggtggcactcagttattcaactggtgcacttgccagttgcatgggcctcatatacaacaggatggggactgtgaccactgaagtggcatttggcctggtctgtgccacatgtgagcagattgctgattctcagcatcgatctcacagacaaatggtaacaacaaccaaccctctaatcagacacgagaacaggatggtactggccagtaccacggccaaggccatggagcaaatggcagggtcaagtgagcaggcagcagaggctatggaggttgccagtcaggctagacagatggtgcaggcgatgaggaccattggaactcatcctagctccagtgctggtctgaaagatgatcttcttgaaaatttgcaggcctaccagaaacggatgggagtgcaaatgcagcgattcaag--tgatcctctcgttattgccgcaagtatcattgggatcttgcacttgatattgtggattcttgatcgtcttttctttaaa---------tgcatttatcgtcgccttaaatac------ggtttgaaaagagggccttctacggaaggagtgcctgagtctatgagggaagaatatcggcaggaacagcagagtgctgtggatgttgacgatggtcattttgtcaacatagagctggagtaa
>H8N4_Avian_CY183573_A/mallard/Sweden/101165/2009|2009.844
atgagtcttctaaccgaggtcgaaacgtacgttctctctatcgttccgtcaggccccctcaaagccgagatcgcgcagagacttgaagatgtctttgcagggaagaacactgatctcgaggctctcatggaatggctaaagacaagaccaatcctgtcacctctgactaaggggattttagggtttgtgttcacgctcaccgtgcccagtgagcgaggactgcaacgtagacgctttgttcagaatgccctaaatggaaatggagacccaaacaacatggatagggcagtcaaactgtacaggaagctgaaaagagagataacattccatggggctaaagaggttgcactcagttactcaaccggtgcacttgccagttgcatgggtctcatatacaacagaatgggaacagtgaccacagaagtggcttttggcctagtgtgtgccacttgtgagcagattgctgactcacagcaccggtctcacagacagatggtgactaccaccaatccactaatcaggcatgaaaacaggatggtgctggccagcactacagctaaagctatggagcagatggctgggtcaagtgagcaggcagctgaagccatggaggttgctagtcaggctaggcagatggtgcaggcgatgaggacaatcgggactcatcctagctccagtgccggtctgaaagatgatcttcttgaaaatttgcaggcctaccagaaacggatgggagtgcaaatgcagcgattcaag--tgatcctctcgttattgccgcaagtatcattgggatcttgcacttgatattgtggattcttgatcgtcttttcttcaaa---------tgcatttatcgtcgccttaaatac------ggtttgaaaagagggccttctacggaaggagtgcctgagtctatgagggaggagtatcggcaggaacagcagagtgctgtggatgttgacgatggtcattttgtcaacatagagctggagtaa
>H3N8_Avian_CY186676_A/American_green-winged_teal/Illinois/12OS5103/2012|2012.800
atgagtcttctaaccgaggtcgaaacgtacgttctctctatcgtcccgtcaggccccctcaaagccgagatcgcgcagagacttgaagatgtctttgcagggaagaacaccgatcttgaggcactcatggaatggctaaagacaagaccaatcctgtcacctctgactaaggggattttaggatttgtgttcacgctcaccgtgcccagtgagcgaggactgcagcgtagacgctttgtccaaaatgcccttaatgggaatggggatccaaacaacatggacagagcagtcaaactgtacaggaagctaaaaagggagataacattccatggggcaaaagaagtggcacttagttattcaactggtgcacttgccagttgcatgggcctcatatacaacagaatggggactgtgaccaccgaagtggcatttggcctggtatgcgccacatgtgagcagattgctgattcccagcataggtctcacagacaaatggtgacaacaaccaacccactgatcagacatgagaacagaatggtactggctagtactacggctaaagccatggagcaaatggcagggtcaagtgagcaggcagcagaggctatggaagttgctagtcaggccagacagatggtgcaggcaatgagaaccattggaactcatcctagctccagtgctggtctaaaagatgatcttcttgaaaatttgcaggcctaccagaaacggatgggagtgcaaatgcagcgattcaag--tgatcctctcattattgccgcaagtatcattgggatcttgcacttgatattgtggattcttgatcgtcttttcttcaaa---------tgcatttatcgtcgccttaaatac------ggtttgaaaagagggccttctacggaaggagtgcctgagtctatgagggaagaatatcggcaggaacagcagagtgctgtggatgttgacgatagtcattttgtcaacatagagctggagtaa
>H3N2_Human_KX416523_A/Colorado/27/2016|2016.233
atgagccttctaaccgaggtcgaaacgtatgttctctctatcgttccatcaggccccctcaaagccgagatcgcgcagagacttgaagatgtctttgctgggaaaaacacagatcttgaggctctcatggaatggctaaagacaagaccaattctgtcacctttgactaaggggattttagggtttgttttcacgctcaccgtgcccagtgagcgaggactgcagcgtagacgctttgtccaaaatgccctcaatgggaatggagacccaaataacatggacaaagcagttaaactgtataggaaacttaagagggagataacattccacggggccaaagaaatagctctcagttattctgctggtgcacttgccagttgcatgggcctcatatacaatagaatgggggctgtaaccactgaagtggcatttggcctggtgtgtgcaacatgtgagcagattgctgattcccagcacaggtctcataggcagatggtggcaacaaccaatccattaataaaacatgagaacagaatggttttggccagcactacagctaaggctatggagcaaatggctggatcaagtgagcaggcagcggaggccatggaaattgctagtcaggccaggcagatggtgcaggcaatgagagccattgggactcatcctagttccagtactggtctaagagatgatcttcttgaaaatttgcagacctatcagaaacgaatgggagtgcagatgcaacgattcaag--tgacccgcttgttgttgccgcgaatatcattgggatcttgcacttgatattgtggattcttgatcgtctttttttcaaa---------tgtgtctatcgactcttcaaacac------ggccttaaaaggggcccttctacggaaggagtgcctgagtctatgagggaagaatatcgaaaggaacagcagaatgctgtggatgctgacgacagtcattttgtcagcatagagttggaataa
>H3N2_Swine_KR701220_A/swine/Belgium/Bree-205/2011|2011.277
atgagtcttctaaccgaggtcgaaacgtatgttctttctatcatcccatcgggccccctcaaagccgagatcgcgcagagactggaaggtgtttttgcagggaagaacacagatcttgaggctctcatggagtggctaaagacaagaccgatcctgtcacctctgactaagggaattctaggatttgtgttcacgctcaccgtgcccagtgagcgaggactgcagcgtagacgctttgtccaaaatgccttaaatggaaatggggaccctaataacatggatagagcagtcaaattatacaaaaagctaaaaagggaaataacattccatggggccaaggaagtgtcactaagctactcaactggcgctcttgccagctgcatgggcctcatatacaatagaatgggaacagtgaccacagaagctgcttttggcctagtgtgtgccacttgtgagcagatcgctgattcacagcatcggtcacacagacaaatggctactaccaccaacccattgatcaggcatgaaaacaggatggtactagctagcactactgctaaggctatggaacagatggctggatcgagtgaacaggcagcagaagccatggaggttgccagtcagactaggcagatggtgcatgcaatgagaacaattgggacacatcccagctccagtgctggtctgaaagatgaccttcttgaaaacttacaggcctaccagaaacggatgggagtgcaaatacagcggttcaag--tgatgttatcgccactgcagcaaacatcattggaatcttgcacctgatattgtggattcttgatcgtctttttttcaaa---------tgtatttatcgtcgccttaaatac------ggtttgaaaagagggccttctacggaaggagtgcctgagtccatgagggaagaatatcaacaggaacagcaaagtgctgtggatgttgacgatggtcattttgtcaacatagagctggagtaa
>H3N2_Human_KT888388_A/Myanmar/FLUEBMSV00004/2011|2011.721
atgagccttctaaccgaggtcgaaacgtatgttctctctatcgttccatcaggccccctcaaagccgagatcgcgcagagacttgaagatgtctttgctgggaaaaacacagatcttgaggctctcatggaatggctaaagacaagaccaattctgtcacctctgactaaggggattttagggtttgttttcacgctcaccgtgcccagtgagcgaggactgcagcgtagacgctttgtccaaaatgccctcaatgggaatggagacccaaataacatggacaaagcagttaaactgtataggaaacttaagagggagataacgttccatggggccaaagaaatagctctcagttattctgctggtgcacttgccagttgcatgggcctcatatacaataggatgggggctgtaaccactgaagtggcatttggcctagtgtgtgcaacatgtgagcagattgctgattcccagcacaggtctcataggcagatggtggcaacaaccaatccattaataaaacatgagaacagaatggttttggccagcactacagctaaggctatggagcaaatggctggatcaagtgagcaggcagcggaggccatggagattgctagtcaggccaggcagatggtgcaggcaatgagagccattgggactcatcctagttccagtactggtctaagagatgatcttcttaaaaatttgcagacctatcagaaacgaatgggggtgcagatgcaacgattcaag--tgacccgcttgttgttgccgcgaatatcattgggatcttgcacttgatattgtggattcttgatcgtctttttttcaaa---------tgcgtctatcgactcttcaaacac------ggccttaaaagaggcccttctacggaaggagtacctgagtctatgagggaagaatatcgaaaggaacagcagaatgctgtggatgctgacgacagtcattttgtcagcatagagttggagtaa
>H9N2_Avian_KY415683_A/chicken/Ganzhou/GZ86/2016|2016.071
atgagtcttctaaccgaggtcgaaacgtacgttctctctatcattccatcaggccccctcaaagccgagatcgcgcagagacttgaggatgtttttgcagggaagaacgcagacctcgaggctctcatggagtggttaaagacaagaccaatcctgtcacctctgactaaggggattttagggtttgtgttcacgctcaccgtgcccagtgagcgaggactgcagcgtagacggtttgtccaaaacgccctaaatgggaacggagacccaaacaacatggacaaggcagttaaattatacaagaaactgaagagggaaatgacatttcatggagcaaaggaagttgcactcagttactcaactggtgcgcttgccagctgcatgggtctcatatacaacaggatggggacagtaactgcagaaggggctcttggactggtatgtgccacttgtgagcagattgctgacgcacaacatcggtcccacaggcaaatggcaactactaccaacccactaattaggcatgagaatagaatggtactagccagtactacggccaaggctatggagcagatggctggatcaagtgaacaggcagcggaagccatggaagtcgcaagccaggctaggcaaatggtgcaggctatgagaacagtcgggacccaccctaactccagcacaggtctaaaggatgatcttattgaaaatttgcaggcttaccagaaccggatgggagtgcaactgcagcggttcaag--tgaccctctcgttgtcgcagctaacattattgggatattgcacttgatattgtggattcttgatcgtcttttcttcaaa---------tgcatttatcgtcgctttaaatac------ggtttgaaaagagggccttctacggaaggaatgcctgagtctatgagggaagaatatcggcaggaacagcagaatgctgtggatgttgacgctggtcattttgtcaacatagagctgaagtaa
>H3N2_Swine_KJ640238_A/swine/Ohio/13TOSU1373/2013|2013.581
atgagtcttctaaccgaggttgaaacgtacgttctttctatcataccgtcaggccccctcaaagccgagatcgcgcagagactggaaagtgtctttgcaggaaagaacacagatcttgaggctctcatggaatggctaaagacaagaccaatcttgtcacctctgactaagggaattttaggatttgtgttcacgctcaccgtgcccagtgagcgaggactgcagcgtagacgctttgtccaaaatgccctgaatgggaatggggacccaaacaatatggatagagcagttaaactatacaagaagctcaaaagagaaataacgttccatggggccaaggaggtgtcactaagctattcaactggtgcacttgccagttgcatgggcctcatatacaacaggatgggaacagtgaccacagaagctgcttttggtctagtgtgtgccacttgtgaacagattgctgattcacagcatcggtctcacagacagatggctacaaccaccaatccactaatcaggcatgagaacagaatggtgctggctagcactacggcaaaggctatggaacagatggctggatcgagtgaacaggcagctgaggccatggaggttgctaatcagactaggcagatggtacatgcaatgagaactattgggactcatcctagctccagtactggtctgaaagatgaccttcttgaaaatttgcaggcctaccagaagcgaatgggtgtgcagatgcagcgattcaag--tgatcctctcgccattgcagcaaatatcattgggatcttgcacctgatattgtggattactgatcgtctttttttcaaa---------tgtatttatcgtcgctttaaatac------ggtttgaaaagagggccttctacggaaggagtgcctgagtccatgagggaagaatatcaacaggaacagcaaagtgctgtggatgttgacgatggtcattttgtcaacatagagctagagtaa
>H3N2_Human_KT838522_A/Oklahoma/10/2014|2014.896
atgagccttctaaccgaggtcgaaacgtatgttctctctatcgttccatcaggccccctcaaagccgagatcgcgcagagacttgaagatgtctttgctgggaaaaacacagatcttgaggctctcatggaatggctaaagacaagaccaattctgtcacctttgactaaggggattttagggtttgttttcacgctcaccgtgcccagtgagcgaggactgcagcgtagacgctttgtccaaaatgccctcaatgggaatggagacccaaataacatggacaaagcagttaaactgtatagaaaacttaagagggagataacgttccacggggccaaagaaatagctctcagttattctgctggtgcacttgccagttgcatgggcctcatatacaataggatgggggctgtaaccactgaagtggcatttggcctggtgtgtgcaacatgtgagcagattgctgattcccagcacaggtctcataggcagatggtggcaacaaccaatccattaataaaacatgagaacagaatggttttggccagcactacagctaaggctatggagcaaatggctggatcaagtgagcaggcagcagaggccatggagattgctagtcaggccaggcagatggtgcaggcaatgagagccattgggactcatcctagttccagtactggtctaagagatgatcttcttgaaaatttgcagacctatcagaaacgaatgggggtgcagatgcaacgattcaag--tgacccgcttgttgttgccgcgaatatcattgggatcttgcacttgatattgtggattcttgatcgtcttttttccaaa---------tgcgtctatcgactcttcaaacac------ggccttaaaagaggcccttctacggaaggagtacctgagtctatgagggaagaatatcgaaaggaacagcagaatgctgtggatgctgacgacagtcattttgtcagcatagagttggagtaa
>H6N2_Avian_CY190308_A/mallard/Maryland/06OS196/2006|2006.055
atgagtcttctaaccgaggtcgaaacgtacgttctctctattgtcccatcaggccccctcaaagccgagatcgcgcagagacttgaagatgtgtttgcagggaagaacaccgatcttgaggcactcatggaatggctaaagacaagaccaatcctgtcacctctgactaaggggattttaggatttgtgttcacgctcaccgtgcccagtgagcgaggactgcagcgtagacgctttgtccaaaatgcccttaatgggaatggggatccaaacaacatggacagagcggtcaaactgtacaggaagcttaaaagggagataacattccatggggcaaaagaagtggcactcagttattctactggtgcacttgccagttgcatgggcctcatatacaacagaatggggactgtgaccactgaagtggcatttggcctggtgtgcgccacgtgtgagcagattgctgattcccagcaccggtctcacagacaaatggtgacaacaaccaacccactaatcaggcacgagaacagaatggtactggccagtaccacggctaaggccatggagcaaatggcagggtcaagtgagcaggcagcagaggctatggaggttgctagtcaggctagacagatggtgcaggcaatgaggatcattgggactcatcctagctccagtgctggtctgaaagatgatcttcttgaaaatttgcaggcctatcagaaacggatgggagtgcagatgcagcgattcaag--tgatcctctcgttattgccgcaagtatcattgggatcttgcacttgatattgtggattcttgatcgtcttttcttcaaa---------tgcatttatcgtcgccttaaatac------ggtttgaaaagagggccttctacggaaggagtgcctgagtctatgagggaagaatatcggcaggaacagcagagtgctgtggatgttgacgatggtcattttgtcaacatagagctggagtaa
>H5N6_Avian_LC314561_A/black-headed_gull/Hyogo/2801E009/2017|2017.047
atgagtcttctaaccgaggtcgaaacgtacgttctctctatcatcccatcaggccccctcaaagccgagatcgcgcagaaacttgaggatgtgtttgcaggaaagaacgctgatctcgaggctctcatggagtggctaaagacaagaccaatcctgtcacctctgactaaagggatcttgggatttgtattcacgctcaccgtgcccagtgagcgaggactgcagcgtagacgttttgtccagaatgccctaaatggaaatggagatccaaataatatggatagggcagttaagctatataagaagctgaaaagagaaataacattccatggagctaaggaggtcgcactcagttactcaaccggtgcacttgccagttgcatgggcctcatatacaacagaatgggaacggtgactacagaagtggcttttggcctagtgtgtgccacttgtgagcagattgctgattcacagcatcggtctcacagacagatggcaaccatcaccaacccactaatcaggcatgagaacagaatggtgctggccagcactacagctaaggctatggagcagatggcgggatcaagtgagcaggcagcagaagccatggaggtcgccaatcaggctagacagatggtgcaggcaatgaggacaattgggactcatcctaattctagtactggtctgagagacaatcttcttgaaaatttgcaggcctaccagaaacgaatgggagtgcagatgcagcgattcaag--tgatcctcttgttgttgccgcaagtatcattgggatcttgcacttgatattgtggattcttgatcgtcttttcttcaaa---------tgcatttatcgtcgccttaaatac------ggtttgaaaagagggccttctacggaaggagtaccggagtctatgagggaagagtaccgacaggaacagcagaatgctgtagatgttgacgatggtcattttgtcaacatagaattggagtaa
>H1N1_Human_KY925952_A/Viamao/LACENRS-1400/2011|2011.638
atgagtcttctaaccgaggtcgaaacgtacgttctttctatcatcccgtcaggccccctcaaagccgagatcgcgcagagactggaaagtgtctttgcaggaaagaacacagatcttgaggctctcatggaatggctaaagacaagaccaatcttgtcacctctgactaagggaattttaggatttgtgttcacgctcaccgtgcccagtgagcgaggactgcagcgtagacgctttatccaaaatgccctaaatgggaatggggacccgaacaacatggatagagcagttaaactatacaagaagctcaaaagagaaataacgttccatggggccaaggaggtgtcactaagctattcaactggtgcacttgccagttgcatgggcctcatatacaacaggatgggaacagtgaccacagaagctgcttttggtctagtgtgtgccacttgtgaacagattgctgattcacagcatcggtctcacagacaaatggctactaccaccaatccactaatcaggcatgaaaacagaatggtgctggctagcactacggcaaaggctatggaacagatggctggatcgagtgaacaggcagcagaggccatggaggttgctaatcagactaggcagatggtacatgcaatgagaactattgggactcatcctagctccagtgctggtctgaaagatgaccttcttgaaaatttgcaggcctaccagaagcgaatgggagtgcagatgcagcgattcaag--tgatcctctcgtcattgcagcaaatatcattgggatcttgcacctgatattgtggattactgatcgtctttttttcaaa---------tgtatttatcgtcgctttaaatac------ggtttgaaaagagggccttctacggaaggagtgcctgagtccatgagggaagaatatcaacaggaacagcagagtgctgtggatgttgacgatggtcattttgtcaacatagagctagagtaa
>H9N2_Avian_CY146663_A/duck/Hunan/S4111/2011|2011.860
atgagtcttctaaccgaggtcgaaacgtacgttctctctatcattccatcaggccccctcaaagccgagatcgcacagagacttgaggatgtttttgcagggaagaacgcagatctcgaggctctcatggagtggataaagacaagaccaatcctgtcacctttgactaaggggattttagggtttgtgttcacgctcaccgtgcccagtgagcgaggactgcagcgtagacggtttgtccaaaacgccctaaatgggaatggagacccaaacaacatggacaaggcagttaaattatacaagaaactgaagagggaaatgacatttcatggagcaaaggaagttgcactcagttactcaactggtgcgcttgccagctgcatgggtctcatatacaacaggatggggacagtgaccgcagaaggggctcttggactagtatgtgccacttgtgagcagattgctgacgcacaacatcggtcccacaggcagatggcgactactaccaacccactaattaggcatgagaatagaatggtactagccagcactacggctaaggctatggagcagatggctggatcaagtgaacaggcagcggaagccatggaagtcgcaagtcaggctaggcaaatggtgcaggctatgagaacagtcgggactcaccctaactccagtacaggtctaaaagatgatcttattgaaaatttgcaggcctaccagaaccggatgggagtgcaactgcagcggttcaag--tgatcctctcgttgttgcagctaacattattgggatattgcacttgatattgtggattcttgatcgtcttttcttcaaa---------tgcatttatcgtcgctttaaatac------ggtttgaaaagagggccttctacggaaggaatgcctgagtctatgagggaagaatatcggcaggaacagcagaatgctgtggatgttgacgatggtcattttgtcaacatagagctggagtaa
>H3N8_Avian_LC028187_A/muscovy_duck/Vietnam/LBM721/2014|2014.781
atgagccttctaaccgaggtcgaaacgtacgttctctctatcgttccgtcaggccccctcaaagccgagatcgcgcagagacttgaagatgtttttgcagggaagaacactgatctcgaggctctcatggaatggctaaagacaagaccaatcctgtcacctctgactaaggggattttaggatttgtgttcacgctcaccgtgcccagtgagcgaggactgcagcgtagacgctttgtccagaatgcccttaatggaaatggagacccaaacaatatggatagggcagtcaaactgtacaggaaattgaaaagggagataacattccatggggctaaagaggttgcactcagttactcaaccggtgcacttgccagttgcatgggtctcatatacaacagaatgggaacggtgaccacagaagtggcttttggcctagtgtgcgccacttgtgagcagattgctgactcacagcatcggtctcacagacagatggtgactaccaccaacccactaatcaggcatgaaaacaggatggtgctggccagcactacagctaaagctatggagcagatggctggatcaagtgagcaagcagcagaagctatggaagttgctagtcaggctaggcagatggtacaggcgatgaggacaattgggactcatcctagctccagtgccggtctgaaagatgatcttcttgaaaatttgcaggcctaccagaaacggatgggagtgcaaatgcaacgattcaag--tgatcctctcgttattgccgcaagtatcattgggatcttgcacttgatattgtggattcttgatcgtcttttcttcaaa---------tgcatttatcgtcgccttaaatac------ggtttgaaaagagggccttctacggaaggagtgcctgagtctatgagggaagaatatcggcaggagcagcagagtgctgtggatgttgacgatggtcattttgtcaacatagagctggagtaa
>H3N2_Human_KT837047_A/New_Mexico/27/2014|2014.712
atgagccttctaaccgaggtcgaaacgtatgttctctctatcgttccatcaggccccctcaaagccgagatcgcgcagagacttgaagatgtctttgctgggaaaaacacagatcttgaggctctcatggaatggctaaagacaagaccaattctgtcacctttgactaaggggattttagggtttgttttcacgctcaccgtgcccagtgagcgaggactgcagcgtagacgctttgtccaaaatgccctcaatgggaatggagacccaaataacatggacaaagcagttaaactgtataggaaacttaagagggagataacgttccacggggccaaagaaatagctctcagttattctgctggtgcacttgccagttgcatgggcctcatatacaataggatgggggctgtaaccactgaagtggcatttggcctggtgtgtgcaacatgtgagcagattgctgattcccagcacaggtctcataggcagatggtggcaacaaccaatccattaataaaacatgagaacagaatggttttggccagcactacagctaaggctatggagcaaatggctggatcaagtgagcaggcagcggaggccatggagattgctagtcaggccaggcagatggtgcaggcaatgagagccattgggactcatcctagttccagtactggtctaagagatgatcttcttgaaaatttgcagacctatcagaaacgaatgggggtgcagatgcaacgattcaag--tgacccgcttgttgttgccgcgaatatcattgggatcttgcacttgatattgtggattcttgatcgtctttttttcaaa---------tgcgtctatcgactcttcaaacac------ggccttaaaagaggcccttctacggaaggagtacctgagtctatgagggaagaatatcgaaaggaacagcagaatgctgtggatgctgacgacagtcattttgtcagcatagagttggagtaa
>H5N7_Avian_CY004399_A/shorebird/DE/101/2004|2004.373
atgagtcttctaaccgaggtcgaaacgtacgttctctctatcgtcccatcaggccccctcaaagccgagatcgcgcagagacttgaagatgtgtttgcagggaagaacaccgaccttgaggcactcatggaatggctaaagacaagaccaatcctgtcacctctgactaagggaattttaggatttgtgttcacgctcaccgtgcccagtgagcgaggactgcagcgtagacgctttgtccaaaatgcccttaatgggaatggggatccaaacaacatggacagagcggtcaaactgtacaggaagcttaaaagggagataacattccatggggcaaaagaagtggcactcagttattctactggtgcacttgccagttgcatgggcctcatatacaacagaatggggactgtgaccactgaagtggcatttggcctagtgtgcgccacgtgtgagcagattgctgattcccagcatcggtctcacaggcaaatggtgacaacaaccaacccactaatcaggcacgagaacagaatggtactggccagtaccacggctaaggccatggagcaaatggcagggtcaagtgagcaggcagcagaggctatggaggttgctagtcaggctagacagatggtgcaggcaatgaggaccattgggactcatcctagctccagtgctggtctgaaagatgatcttcttgaaaatttgcaggcctatcagaaacggatgggagtgcagatgcagcgattcaag--tgatcctctcgttattgccgcaagtatcattgggatcttgcacttgatattgtggattcttgatcgtcttttcttcaaa---------tgcatttatcgtcgccttaaatac------ggtttgaaaagagggccttctacggaaggagtgcctgagtctatgagggaagaatatcggcaggaacagcagagtgctgtggatgttgacgatggtcattttgtcaacatagagctggagtaa
>H1N1_Human_KX916063_A/New_York/67/2016|2016.247
atgagtcttctaaccgaggtcgaaacgtacgttctttctatcatcccgtcaggccccctcaaagccgagatcgcacagagactggaaagtgtctttgcaggaaagaacacagatcttgaggctctcatggaatggctaaagacaagaccaatcttgtcacctctgactaagggaattttaggatttgtgttcacgctcaccgtgcccagtgagcgaggactgcagcgtagacgctttatccaaaatgccctaaatggaaatggggacccgaacaacatggatagagcagttaaactatacaagaagctcaaaagagaaataacgttccatggggccaaggaggtgtcactaagctattcaactggtgcacttgccagttgcatgggcctcatatacaacaggatgggaacagtgaccacagaagctgcttttggtttagtttgtgccacttgtgaacagattgctgattcacagcatcggtctcacagacaaatggctactaccaccaatccactaatcaggcatgaaaacagaatggtgctggctagcactacggcaaaggctatggaacaggtggctggatcgagtgaacaggcagcagaggccatggaggttgctaataagactaggcagatggtacatgcaatgagaactattgggactcatcctagctccagtgctggtctgagagatgaccttcttgaaaatttgcaggcctaccagaagcgaatgggagtgcagatgcagcggttcaag--tgatcctctcgtcattgcagcaaacatcattgggatcttgcacctgatattgtggattactgatcgtctttttttcaaa---------tgcatttatcgtcgctttaaatac------ggtttgaaaagagggccttctacggaaggagtgcctgagtccatgagggaagaatatcaacaggagcagcagagtgctgtggatgttgacgatggtcattttgtcaacatagagctagagtaa
>H5N6_Avian_LC050602_A/muscovy_duck/Quang_Ninh/5c112/2013|2013.279
atgagtcttctaaccgaggtcgaaacgtacgttctctctatcatcccatcaggccccctcaaagccgagatcgcgcagaaacttgaggatgtgtttgcagggaagaacactgatctcgaggctctcatggagtggctaaagacaagaccaatcctgtcacctctgactaaagggatcttgggatttgtattcacgctcaccgtgcccagtgagcgaggactgcagcgtagacgttttgtccagaatgccctaaatggaaatggagatccaaataatatggatagggcagttaagctatataagaagctgaaaagagaaataacattccatggagctaaggaggtctcactcagttactcaaccggtgcacttgccagttgcatgggtctcatatacaacaggatgggaacggtgactacagaagtggcttttggcctagtgtgtgccacttgtgagcagattgcagattcacagcatcggtctcacagacagatggcaaccatcactaacccactaatcaggcatgagaacagaatggtgctggccagcactacagctaaggctatggagcagatggcgggatcaagtgagcaggcagcagaagcaatggaggtcgccaatcaggctagacagatggtgcaggcaatgaggacaattgggactcatcctaactctagtgctggtctgagagataatcttcttgaaaatttgcaggcctaccagaaaagaatgggagtgcagatgcagcgattcaag--tgatcctcttgttgttgccgcaagtatcattgggatcttgcacttgatattgtggattcttgatcgtcttttcttcaaa---------tgcatttatcgtcgccttaaatac------ggtttgaaaagagggccttctacggaaggggtaccggagtctatgagggaagagtaccggcaggaacagcagaatgctgtggatgttgacgatggtcattttgtcaacatagaattggagtaa
>H16N3_Avian_MF147747_A/black-headed_gull/Netherlands/37/2011|2011.573
atgagtcttctaaccgaggtcgaaacgtatgttctctctatcatcccgtcaggccccctcaaagccgagatagcacagaaacttgaagatgtttttgcagggaagaacacagatctggaggctcttatggagtggttaaagacaagaccaatcttgtcacctctgactaaggggattttaggatttgtgttcacgctcaccgtgcccagtgagcgaggactgcagcgtagacgctttgtccaaaacgccctaaatgggaatggagacccgaacaacatggatagagcagtcaagctttatcggaagctgaaaagagagataacattccatggggctaaagaggtggcacttagctactcaactggtgcgcttgccagctgcatgggtctcatttacaacagaatgggtacagtgaccacagaagtggcttttggtcttgtgtgtgccacttgcgagcagattgctgattcccagcacaggtctcacagacaaatggtgaccacaaccaacccactgatcaggcatgagaacagaatggtgctggcaagcactactgccaaggctatggagcagatggctggatcaagtgaacaagcagctgaggccatggaagttgctggtcaggccagacagatggtgcaggcaatgagaacaattgggactcatcctagctccagtgctggtttaaaagatgatcttcttgaaaacttgcaggcctatcagaagcggatgggagtgcagatgcagcgattcaag--tgaccctctcgtcgttgctgcaagtgtcattgggatcttgcacttgatactgtggattcttgatcgccttttcttcaaa---------tgcatttatcgtcgcattaaatac------gagttgaaaagagggccttctacggaaggagtgcctgagtctatgagggaagagtatcggcaggagcagcagagtgctgtggatgttgacgatggtcattttgtcaacatagagctggagtaa
>H3N2_Swine_KC471420_A/swine/Korea/CY02-10/2012|2012.137
atgagtcttctaaccgaggtcgaaacgtacgttctttctatcataccgtcaggccccctcaaagccgagatcgcgcagagactggaaagtgtctttgcaggaaagaacacagatcttgaggctctcatggaatggctaaagacaagaccaatcttgtcacctctgactaagggaattttaggatttgtgttcacgctcaccgtgcccagtgagcgaggactgcagcgtagacgctttgtccaaaatgccctaaatgggaatggggacccaaacaacatggatagagcagttaaactatacaagaaactcaaaagagaaataacgttccatggggccaaggaggtgtcactaagctattcaactggtgcacttgccagttgcatgggcctcatatacaacaggatgggaacagtgaccacagaagctgcttttggtctagtgtgtgccacttgtgaacagattgctgattcacagcatcggtctcacagacagatggctactaccaccaatccactaatcaggcatgagaacagaatggtgctggctagcactacggcaaaggctatggaacagatggctggatcgagtgaacaggcagcggaggccatggaggttgctaatcagactaggcagatggtacatgcaatgagaactattgggactcatcctagctccagtactggtctgaaagatgaccttcttgaaaatttgcaggcctaccagaagcgaatgggagtgcagatgcagcgattcaag--tgatcctctcgccattgcagcaaatatcattgggatcttgcacctgatattgtggattactgatcgtctttttttcaaa---------tgtatttatcgtcgctttaaatac------ggtttgaaaagagggccttctacggaaggagtgcctgagtccatgagggaagaatatcaacaggaacagcagagtgctgtggatgttgacgatggtcattttgtcaacatagagctagagtaa
>H3N2_Swine_KX571132_A/swine/Quebec/1714808/2015|2015.156
atgagtcttctaaccgaggtcgaaacgtacgttctttctatcatcccgtcaggccccctcaaagccgagatcgcgcagagactggaaagtgtctttgcaggaaagaacacagatcttgaggctctcatggaatggctaaagacaagaccaatcttgtcacctttgactaagggaattttaggatttgtgttcacgctcaccgtgcccagtgagcgaggactgcagcgtagacgctttgtccaaaatgccctaaatgggaatggggacccaaacaacatggatagagcagttaaactatacaagaagctcaaaagagaaataacgttccatggggccaaggaggtgtcactaagctattcaactggtgcacttgccagttgcatgggcctcatatacaacaggatgggaacagtaaccacagaagctgcttttggtctagtatgtgccacttgtgaacagattgctgattcacagcatcggtctcacagacaaatggctactaccaccaatccactaatcaggcatgaaaacagaatggtgctggctagcactacggcaaaggctatggaacagatggctggatcgagtgaacaggcagcagaggccatggaggttgctaatcagactaggcagatggtacatgcaatgagaactattgggactcatcctagctccagtgctggtctgaaagatgaccttcttgaaaatttgcaggcctaccagaaacgaatgggagtgcagatgcagcgattcaag--tgatcctctcgtcattgcagcaaatatcattgggatcttgcacctgatattgtggattacagatcgtctttttttcaaa---------tgcatttatcgtcgctttaaatac------gggctgaaaagagggccttctacggaaggagtgcctgagtccatgagggaagaatatcaacaggaacagcagagtgcggtggatgttgacgatggtcattttgtcaacatagagctagagtaa
>H2N3_Avian_MG280030_A/mallard_duck/Ohio/16OS0953/2016|2016.641
atgagtcttctaaccgaggtcgaaacgtacgttctctctattgtcccgtcaggccccctcaaagccgagatcgcgcagagacttgaagatgtgtttgcagggaagaacaccgatcttgaggcgctcatggaatggctaaagacaagaccaatcctgtcacctctgactaaggggattttaggatttgtgttcacgctcaccgtgcccagtgagcgaggactgcagcgtagacgttttgtccaaaatgcccttaatgggaatggggatccaaacaacatggacagagcggtcaaactgtacaggaagctcaagagggaaataacattccatggggcaaaagaggtggcactcagctattcaactggtgcacttgccagctgcatgggcctcatatacaacaggatggggactgtgaccactgaagtggcatttggcctagtgtgtgccacgtgtgagcagattgctgattcccagcatcggtctcacagacaaatggtgacaacaaccaacccgctaatcagacatgaaaacaggatggtactggccagtactacggctaaggccatggagcaaatggcagggtcaagtgagcaggcagcagaggctatggaggttgctagtcaggctaggcagatggtgcaggcaatgaggaccattgggactcatcctagctccagtgctggtctgaaagatgatcttcttgaaaatttgcaggcctaccagaaacggatgggagtgcaaatgcagcgattcaag--tgatcctctcgttattgccgcaagtatcattggggtcttgcacttgatattgtggattcttgatcgtcttttcttcaaa---------tgtatttatcgtcgccttaaatac------ggtttgaaaagagggccttctacggaaggagtgcctgagtctatgagggaagaatatcggcaggaacagcagagtgctgtggatgttgacgatggtcattttgtcaacatagagctggagtaa
>H3N2_Human_CY008157_A/Beijing/1/1968|1968.500
atgagccttctaaccgaggtcgaaacgtacgttctctctatcgtcccgtcaggccccctcaaagccgagatcgcacagagacttgaagatgtctttgctgggaagaacacagatcttgaggctctcatggaatggctaaagacaagaccaatcctgtcacctctgactaaggggattttgggatttgtattcacgctcaccgtgcccagtgagcgaggactgcagcgtagacgctttgtccaaaatgccctcaatgggaatggggatccaaataacatggacagagcagttaaactgtatagaaaacttaagagggagataacattccatggggccaaagaaatagcactcagttattctgctggtgcacttgccagttgcatgggcctcatatacaacaggatgggggctgtgaccactgaagtggcctttggcctggtatgtgcaacctgtgaacagattgctgactcccagcataggtctcataggcaaatggtgacaacaaccaatccactaataagacatgagaacagaatggttctggccagcactacagctaaggctatggagcaaatggctggatcgagtgagcaggcagcagaggccatggaggttgctagtcaggccaggcaaatggtgcaggcaatgagagccattgggactcatcctagctccagtgctggtctaaaagatgatcttcttgaaaatttgcaggcctatcagaaacgaatgggggtgcagatgcaacgattcaag--tgaccctcttgttgttgctgcgagtatcattgggatcttgcacttgatattgtggattcttgatcgtctttttttcaaa---------tgcatttatcgattctttgaacac------ggtctgaaaagagggccttctacggaaggagtacctgagtctatgagggaagaatatcgaaaggaacagcagagtgctgtggatgctgacgatagtcattttgtcagcatagagctggagtaa
>H1N2_Swine_CY045538_A/swine/Texas/050625/2008|2008.500
atgagtcttctaaccgaggtcgaaacgtatgttctctctatcgtcccgtcaggccccctcaaagccgagatagcacagagactcgaagacgtttttgcagggaaaaacaccgatcttgaagctctcatggaatggctaaagacaagaccaatcctgtcacctctgactaaggggattttagggtttgtgttcacgctcaccgtgcccagtgagcgaggactgcagcgtagacgttttgtccagaatgccctcaatgggaatggtgacccgaacaacatggacaaggcggtcaaactgtacaggaaactaaaacgagaaataacattccatggggccaaggaagtagcgctcagttactctgccggtgcacttgccagttgcatgggcctcatatacaacagaatgggaactgtcgccactgaggtggcatttggtctggtatgtgcaacctgtgaacagattgctgattcccagcatcgatcccatagacaaatggtgacaacaaccaatccattaatcaggcacgagaacagaatggtaatagccagcaccacagctaaggccatggaacaaatggctgggtcaagcgaacaagcagcagaggctatggaggttgccagccaggctagacaaatggtacaggcaatgagaacaattgggactcaccctagttccagcactggtctaaaagatgatcttcttgaaaatttacaggcctaccagaaacggatgggagtgcaaatgcaacgattcaag--tgatcctctcattgatgccgcgagcatcattgggattttgcacctgatattgtggattcttgatcgtctttttttcaaa---------tgcatttaccgtcgctttaaatac------ggtctgcaaagagggccttctacggaaggagtgccggagtccatgagggaagaatatcggcagaaacagcagaatgctgtggatgttgacgatggtcattttgtcaacatagtgctagagtaa
>H3N2_Human_CY212757_A/Nebraska/27/2016|2016.948
atgagccttctaaccgaggtcgaaacgtatgttctctctatcgttccatcaggccccctcaaagccgagatcgcgcagagacttgaagatgtctttgctgggaaaaacacagatcttgaggctctcatggaatggctaaagacaagaccaattctgtcacctttgactaaggggattttagggtttgttttcacgctcaccgtgcccagtgagcgaggactgcagcgtagacgctttgtccaaaatgccctcaatgggaatggagacccaaataacatggacaaagcagttaaactgtataggaaacttaagagggagataacgttccacggggccaaagaaatagctctcagttattctgctggtgcacttgccagttgcatgggactcatatacaataggatgggggctgtaaccactgaagtggcatttggcctggtgtgtgcaacatgtgagcagattgctgattcccagcacaggtctcataggcagatggtggcaacaaccaatccattaataaaacatgagaacagaatggttttggccagtactacagctaaggctatggagcaaatggctggatcaagtgagcaggcagcggaggccatggagattgctagtcaggccaggcagatggtgcaggcaatgagagccattgggactcatcctagttccagtactggtctaagagatgatcttcttgaaaatttgcagacctatcagaaacgaatgggggtgcagatgcaacgattcaag--tgacccgcttgttgttgccgcgaatatcattgggatcttgcacttgatattgtggattcttgatcgtctttttttcaaa---------tgcgtctatcgactcttcaaacac------ggccttaagagaggcccttctacggaaggagtacctgagtctatgagggaagaatatcgaaaggaacagcagaatgctgtggatgctgacgacagtcattttgtcagcatagaattggagtaa
>H11N8_Avian_CY060284_A/mallard/Sweden/45/2002|2002.866
atgagtcttctaaccgaggtcgaaacgtacgttctctctatcgtcccgtcaggccccctcaaagccgagatcgcgcagagacttgaagatgtctttgcagggaagaacacagatcttgaggctctcatggaatggctaaagacaagaccaatcctgtcacctctgactaaggggattttagggtttgtgttcacgctcaccgtgcccagtgagcgaggactgcagcgtagacgctttgtccaaaatgcactaaatgggaatggagatccaaacaacatggacagggcagtcaagctttacaggaaattgaaaagagagataacattccatggagctaaggaggtcgcactcagctactcaaccggtgcacttgccagttgcatgggtctcatatacaacaggatgggaacggtaaccacagaagtggcttttggcctagtgtgtgccacttgtgagcagattgctgattcacagcatcggtctcacagacagatggtgactaccacaaacccattaatcaggcatgaaaacagaatggtgctggccagcactacggctaaggctatggagcagatggctggatcaagtgagcaggcagcggaggccatggaggttgctagtcaggctaggcagatggtgcaggcaatgaggacaattgggactcatcctagctccagtgccggtctgaaagatgatcttcttgaaaatttgcaggcctaccagaaacggatgggagtgcaaatgcagcgattcaag--tgatcctctcgttattgccgcaagtatcattgggatcttgcacttgatattgtggattcttgatcgtcttttcttcaaa---------tgtatttatcgtcgccttaaatac------ggtttgaaaagagggccttctacggaaggagtgcctgagtctatgagggaagaatatcggcaggaacagcagagtgctgtggatgttgacgatggtcattttgtcaacatagagctggagtaa
>H11N9_Avian_MG280536_A/green-winged_teal/Mississippi/16OS6098/2016|2016.967
atgagtcttctaaccgaggtcgaaacgtacgttctctctatcgtcccatcaggccccctcaaagccgagatcgcgcagagacttgaagatgtgtttgcagggaaaaacaccgatcttgaggcgctcatggaatggctaaagacaagaccaatcctgtcacctctgactaaggggattttaggatttgtgttcacgctcaccgtgcccagtgagcgaggactgcagcgtagacgctttgtccaaaatgcccttaatgggaatggggatccaaacaacatggacagagcggtcaaactgtacagaaagctcaagagggaaataacattccatggggccaaagaggtggcactcagttattcaactggtgcacttgccagctgtatgggcctcatatacaacaggatggggactgtgaccactgaagtggcatttggcctggtgtgtgccacgtgtgagcagattgctgattcccagcatcggtctcacagacaaatggtgacaacaaccaacccgctaatcaggcatgagaacaggatggtactggccagtactacggctaaggccatggagcaaatggcaggatcaagtgagcaggcagcagaagctatggaggttgctagtcaggctaggcagatggtgcaggcaatgaggaccattgggactcatcctagctccagtgctggtctgaaagatgatcttcttgaaaatttgcaggcctaccagaaacggatgggagtgcaaatgcagcgattcaag--tgatcctctcgttattgccgcaagtatcattgggatcttgcacttgatattgtggattcttgatcgtcttttcttcaaa---------tgcatttatcgtcgccttaaatac------ggtttgaaaagagggccttctacggaaggagtgcctgagtctatgagggaagaatatcggcaggaacagcagagtgctgtggatgttgacgatggtcattttgtcaacatagagctggagtaa
>H3N2_Avian_CY132126_A/mallard/Michigan/10OS1497/2010|2010.633
atgagtcttctaaccgaggtcgaaacgtacgttctctctatcgtcccgtcaggccccctcaaagccgagatcgcgcagagacttgaggatgtgtttgcagggaagaacactgatcttgaggcactcatggaatggctaaagacaagaccaatcctgtcacctctgactaaggggattttaggatttgtgttcacgctcaccgtgcccagtgagcgaggactgcagcgtagacgctttgtccagaatgcccttaatgggaatggggatccaaacaacatggacagagcagtcaaactgtacaggaagcttaaaagggagataacattccatggggcaaaggaagtggcactcagttattcaactggtgcacttgccagttgcatgggcctcatatacaacaggatggggactgtgaccactgaagtggcatttggcctggtgtgcgccacgtgtgaacagattgctgattcccagcatcggtctcacagacaaatggtgacaacaaccaatccactgatcaggcacgagaacagaatggtactggccagtactacggctaaggccatggagcaaatggcagggtcaagtgagcaggcagcagaggctatggaggttgctagtcaggccagacagatggtgcaggcaatgaggaccattgggactcatcctagctccagtgctggtctaaaggatgatcttcttgaaaatttgcaggcctaccagaaacggatgggagtgcagatgcagcgattcaag--tgatcctctcgttattgccgcaagtatcattgggatcttgcacttgatattgtggattcttgatcgtcttttcttcaaa---------tgcatttatcgtcgccttaaatac------ggtttgaaaagagggccttctacggaaggagtgcctgagtctatgagggaagaatatcggcaggaacagcagagtgctgtggacgttgacgatggtcattttgtcaacatagagctggagtaa
>H3N2_Human_KT841667_A/Delaware/02/2015|2015.003
atgagccttctaaccgaggtcgaaacgtatgttctctctatcgttccatcaggccccctcaaagccgagatcgcgcagagacttgaagatgtctttgctgggaaaaacacagatcttgaggctctcatggaatggctaaagacaagaccaattctgtcacctttgactaaggggattttagggtttgttttcacgctcaccgtgcccagtgagcgaggactgcagcgtagacgctttgtccaaaatgccctcaatgggaatggagacccaaataacatggacaaagcagttaaactgtataggaaacttaagagggagataacgttccacggggccaaagaaatagctctcagttattctgctggtgcacttgccagttgcatgggcctcatatacaataggatgggggctgtaaccactgaagtggcatttggcctggtgtgtgcaacatgtgagcagattgctgattcccagcacaggtctcataggcagatggtggcaacaaccaatccattaataaaacatgagaacagaatggttttggccagcactacagctaaggctatggagcaaatggctggatcaagtgagcaggcagcggaggccatggagattgctagtcaggccaggcagatggtgcaggcaatgagagccattgggactcatcctagttccagtactggtctaagagatgatcttcttgaaaacttgcagacctatcagaaacgaatgggggtgcagatgcaacgattcaag--tgacccgcttgttgttgccgcgaatatcattgggatcttgcacttgatattgtggattcttgatcgtctttttttcaaa---------tgcgtctatcgactcttcaaacac------ggccttaaaagaggcccttctacggaaggagtacctgagtctatgagggaagaatatcgaaaggaacagcagaatgctgtagatgctgacgacagtcattttgtcagcatagagttggagtaa
>H1N1_Human_KP637857_A/Thailand/KS08205/2008|2008.789
atgagtcttctaaccgaggtcgaaacgtacgttctctctatcatcccgtcaggccccctcaaagccgagatcgcacagagacttgaagatgtatttgctggaaagaataccgatcttgaggctctcatggagtggctaaagacaagaccaatcctgtcacctctgactaaggggattttaggatttgtgttcacgctcaccgtgcccagtgagcgaggactgcagcgtagacgctttgtccaaaatgcccttaatgggaatggggatccaaataatatggacagagcagtcaaactttatcgaaagcttaagagggagataacattccatggggccaaagaaatagcactcagttattctgctggtgcacttgccagttgtatgggactcatatacaacaggatgggggctgtgaccaccgaatcagcatttggccttatatgtgcaacctgtgaacagattgccgactcccagcataagtctcacaggcaaatggtaacaacaaccaatccattaataagacatgagaacagaatggttctggccagcaccacagctaaggctatggaacaaatggctggatcgagcgaacaagcagctgaggccatggaggttgctagtcaggccaggcagatggtgcaggcaatgagagccattgggactcatcctagctctagcactggtctgaaaaatgatctccttgaaaatttacaggcctatcagaaacgaatgggggtgcagatgcaacgattcaag--tgatcctcttgttgttgccgcaagtataattgggattgtgcacttgatattgtggattattgatcgccttttttccaaa---------agcatttatcgtatctttaaacac------ggtttaaaaagagggccttctacggaaggagtaccagagtctatgagggaagaatatcgagaggaacagcagaatgctgtggatgctgacgatgatcattttgtcagcatagagctagagtaa
>H11N3_Avian_CY144588_A/blue-winged_teal/North_Carolina/NC674-362/2005|2005.759
atgagtcttctaaccgaggtcgaaacgtacgttctctctatcgtcccatcaggccccctcaaagccgagatcgcgcagagacttgaagatgtgtttgcagggaagaacaccgatcttgaggcactcatggaatggctaaagacaagaccaatcctgtcacctctgactaaggggattttaggatttgtgttcacgctcaccgtgcccagtgagcgaggactgcagcgtagacgctttgtccaaaatgcccttaatgggaatggggatccaaacaacatggacagagcggtcaaactgtacaggaagcttaaaagggagataacattccatggagcaaaagaagtggcactcagttattctactggtgcacttgccagttgcatgggcctcatatacaacagaatggggactgtgaccactgaagtggcatttggcctagtgtgcgccacgtgtgagcagattgctgattcccagcatcggtctcacagacaaatggtgacaacaaccaacccactaatcaggcacgagaacagaatggtactggccagtaccacggctaaggccatggagcaaatggcagggtcaagtgagcaggcagcagaggctatggaggttgctagtcaggctagacagatggtgcaggcaatgaggaccattgggactcatcctagctccagtgctggtctgaaagatgatcttcttgaaaatttgcaggcctatcagaaacggatgggagtgcagatgcagcgattcaag--tgatcctctcgttattgccgcaagtatcattgggatcttgcacttgatattgtggattcttgatcgtcttttcttcaaa---------tgcatttatcgtcgccttaaatac------ggtttgaaaagagggccttctacggaaggagtgcctgagtctatgagggaagaatatcggcaggaacagcagagtgctgtggatgttgacgatggtcattttgtcaacatagagctggagtaa
>H7N3_Avian_CY185922_A/mallard/Minnesota/AI07-3433/2007|2007.696
atgagtcttctaaccgaggtcgaaacgtacgttctctctatcgtcccgtcaggccccctcaaagccgagatcgcgcagagacttgaagatgtctttgcagggaagaacaccgatctcgaggcactcatggaatggctaaagacaagaccaatcctgtcacctctgactaaggggattttgggatttgtgttcacgctcaccgtgcccagtgagcgaggactgcagcgtagacgctttgtccaaaatgcccttaatgggaatggggatccaaataacatggacagagcggtcaaactgtacaggaagctaaaaagggaaataacattccatggggcaaaagaagtggcactcagttattcaactggtgcacttgccagttgcatgggcctcatatacaacagaatggggactgtgaccactgaagtggcatttggcctggtgtgtgccacatgtgagcagattgctgattcccagcatcggtctcacagacagatggtgacaacaaccaacccactgatcagacatgagaacagaatggtactggccagtaccacagctaaagccatggagcaaatggcggggtcaagtgagcaggcagcagaggctatggaagttgctagtcaggccagacagatggtgcaggcaatgaggactattggaactcatcctagctccagtgctggtctaaaagatgatcttcttgaaaatttgcaggcctaccagaaacggatgggagtgcaaatgcagcgattcaag--tgatcctctcgtttttgccgcaagtatcattgggatcttgcacttgatattgtggattcttgatcgtcttttcttcaaa---------tgcatttatcgtcgccttaaatac------ggtttgaaaagagggccttctacggaaggggtgcctgagtctatgagggaagaatatcggcaggaacagcagagtgctgtggatgttgacgatggtcattttgtcaacatagagctggagtaa
>H6N2_Avian_CY076630_A/mallard/Washington/44338-120/2007|2007.690
atgagtcttctaaccgaggtcgaaacgtacgttctctctatcgtcccgtcaggccccctcaaagccgagatcgcgcagagacttgaagatgtgtttgcagggaaaaacaccgatcttgaggcgctcatggaatggctaaagacaagaccaatcctgtcacctctgactaaggggatcttaggatttgtgttcacgctcaccgtgcccagtgagcgaggactgcagcgtagacgctttgtccaaaatgcccttaatgggaatggggatccaaacaacatggacagagcggtcaaactgtacaggaagcttaaaagggaaataacattccatggggcaaaagaggtggcactcagttattcaactggtgcacttgccagctgcatgggcctcatatacaacaggatggggactgtgaccactgaagtggcatttggtctggtgtgtgccacgtgtgagcaaattgctgattcccagcatcggtctcacagacaaatggtgacaacaaccaacccgctaatcaggcacgagaacaggatggtactggccagtactacagctaaggccatggagcaaatggcagggtcaagtgagcaggcagcagaggctatggaggttgctagtcaggctagacagatggtgcaggcaatgaggaccattgggactcatcctagctccagtgctggtctgaaagatgatcttcttgaaaatttgcaggcctaccagaaacggatgggagtgcaaatgcagcgattcaag--tgatcctctcgttattgccgcaagtatcattgggatcttgcacttgatattgtggattcttgatcgtcttttcttcaaa---------tgcatttatcgtcgccttaaatac------ggtttgaaaagagggccttctacggaaggagtgcctgagtctatgagggaagaatatcggcaggaacagcagagtgctgtagatgttgacgatggtcattttgtcaacatagagctggagtaa
>H3N2_Human_CY264286_A/New_Mexico/29/2017|2017.912
atgagccttctaaccgaggtcgaaacgtatgttctctctatcgttccatcaggccccctcaaagccgagatcgcgcagagacttgaagatgtctttgctgggaaaaacacagatcttgaggctctcatggaatggctaaagacaagaccaattctgtcacctttgactaaggggattttagggtttgttttcacgctcaccgtgcccagtgagcgaggactgcagcgtagacgctttgtccaaaatgccctcaatgggaatggagacccaaataacatggacaaagcagttaaactgtatagaaaacttaagagggagataacgttccacggggccaaagaaatagctctcagttattctgctggtgcacttgccagttgcatgggcctcatatacaataggatgggggctgtaaccactgaagtggcatttggcctggtgtgtgcaacatgtgagcagattgctgattcccagcacaggtctcataggcagatggtggcaacaaccaatccactaataaaacatgagaacagaatggttttggccagcactacagctaaggctatggagcaaatggctggatcaagtgagcaggcagcggaggccatggagattgctagtcaggccaggcagatggtgcaggcaatgagagccattgggactcatcctagttccagtactggtctaagagatgatcttcttgaaaatttgcagacctatcagaaacgaatgggggtgcagatgcaacgattcaag--tgacccgcttgttgttgccgcgaatatcattgggatcttgcacttgatattgtggattcttgatcgtctttttttcaaa---------tgcgtctatcgactcttcaaacac------ggccttaaaagaggcccttctacggaaggagtacctgagtctatgagggaagaatatcgaaaggaacagcagaatgctgtggatgctgacgacagtcattttgtcagcatagaattggagtaa
>H3N8_Avian_MF146526_A/mallard_duck/Netherlands/08/2000|2000.636
atgagtcttctaaccgaggtcgaaacgtacgttctctctatcgtcccgtcaggccccctcaaagccgagatcgcgcagagacttgaagatgtctttgcagggaaaaacacagatctcgaggctctcatggaatggctaaagacaagaccaatcctgtcacctctgactaaggggattttaggatttgtgttcacgctcaccgtgcccagtgagcgaggactgcagcgtagacgctttgtccaaaatgccctaaatgggaatggagatccaaacaacatggacagagcagtcaaactctacaggaaactgaaaagagagataacattccatggagctaaagaagttgcactcagctactcaaccggtgcacttgctagttgcatgggtctcatatacaacagaatgggaacggtaaccacagaagtggcttttggcctagtgtgtgccacttgtgagcagattgctgattcacagcatcggtctcacaggcagatggtgactaccaccaatccgttgatcaggcatgaaaacagaatggtgctggccagcaccacggctaaggctatggagcagatggctggatcgagtgagcaggcagcggaggccatggaggttgctagtcaggctaggcaaatggtgcaagcaatgaggacaattgggactcatcctagttccagtgccggtctgaaagatgatcttcttgaaaatttgcaggcctaccagaaacggatgggagtgcaaatgcagcgattcaag--tgatcctctcgttattgccgcaagtatcattgggatcttgcacttgatattgtggattcttgatcgtcttttcttcaaa---------tgtatttatcgtcgccttaaatac------ggtttgaaaagagggccttctacggaaggagtgcctgagtctatgagggaagaatatcggcaggaacagcagagtgctgtggatgttgacgatggtcattttgtcaacatagagctggagtaa
>H9N2_Avian_KM076707_A/Anser_fabalis/China/HuBS428/2014|2014.041
atgagtcttctaaccgaggtcgaaacgtacgttctctctatcattccatcaggccccctcaaagccgagatcgcgcagagacttgaggatgtttttgcagggaagaacgcagatctcgaggctctcatggagtggataaagacaagaccaatcttgtcacctctgactaaggggattttagggtttgtgttcacgctcaccgtgcccagtgagcgaggactgcagcgtagacgttttgtccaaaacgccctaaatgggaatggagacccaaacaacatggacaaggcagttaaattgtacaagaaactgaagagagaaatgacatttcatggagcaaaggaagttgcactcagttactcaactggtgcgcttgccagctgcatgggtctcatatacaacaggatggggacagtaaccgcagaaggggctcttggactagtatgtgccacttgtgagcagattgctgacgcacaacatcggtcccacaggcagatggcgactactaccaacccactaattaggcatgagaatagaatggtactagccagcactacggctaaggctatggagcagatggctggatcaagtgagcaggcagcggaagccatggaagtcgcaagtcaggctaggcaaatggtgcaggctatgagaacagtcgggactcaccctaactccagtacaggtctaaaggatgatcttattgaaaatttgcaggcttaccaaaaccggatgggagtgcaactgcagcggttcaag--tgatcctctcgttgttgcagctaacattattgggatattgcacttgatattgtggattcttgatcgtcttttcttcaaa---------tgcatttatcgtcgctttaaatac------ggtttgaaaagagggccttctacggaaggaatgcctgagtctatgagggaagaatatcggcaggaacagcagaatgctgtggatgttgacgatggtcattttgtcaacatagagctgaagtaa
>H3N8_Avian_CY079060_A/northern_pintail/Interior_Alaska/8BM2528R1/2008|2008.614
atgagtcttctgaccgaggtcgaaacgtacgttctctctatcgtcccgtcaggccccctcaaagccgagatcgcgcagagacttgaagatgtgtttgcagggaagaacaccgatcttgaggcactcatggaatggctaaagacaagaccaatcctgtcacctctgactaaggggattttaggatttgtgttcacgctcaccgtgcccagtgagcgaggactgcagcgtagacgctttgtccaaaatgcccttaatgggaatggggatccaaacaacatggacagagcggtcaaactgtacaggaagcttaaaagggaaataacattccatggggcaaaagaagtggcactcagttattcaactggtgcacttgccagctgcatgggcctcatatacaacaggatggggactgtgaccactgaagtggcatttggcctggtgtgcgccacgtgtgagcagattgctgattcccagcatcggtctcacagacaaatggtgacaacaaccaacccgctaatcagacacgagaatagaatggtactggccagcactacggctaaggccatggagcaaatggcagggtcaagtgagcaggcagcagaggctatggaggttgctagtcaggctagacagatggtgcaggcaatgaggaccattgggactcatcctagctccagtgctggtctgaaagatgatcttcttgaaaatttgcaggcctaccagaaacggatgggagtgcagatgcagcgattcaag--tgatcctctcattgttgccgcaagtatcattgggatcttgcacttgatattgtggattcttgatcgtcttttcttcaaa---------tgcatttatcgtcgccttaaatac------ggtttgaaaagagggccttctacggaaggagtgcctgagtctatgagggaagaatatcggcaggaacagcagagtgctgtggatgttgacgatggtcattttgtcaacatagagctggagtaa
>H9N2_Avian_CY005874_A/goose/MN/5733-1/1980|1980.000
atgagtcttctaaccgaggtcgaaacgtacgttctctctatcgtcccgtcaggccccctcaaagccgagatcgcgcagagacttgaagatgtctttgcagggaagaacaccgatcttgaggcactcatggaatggctaaagacaagaccaatcctgtcacctctgactaaggggattttaggatttgtgttcacgctcaccgtgcccagtgagcgaggactgcagcgtagacgctttgtccagaatgctcttaatgggaatggagatccaaacaacatggacagggcagtcaaactgtacaggaagctcaaaagggaaattacattccatggggccaaagaggtagcactcagttattccactggtgcacttgccagttgcatgggcctcatatacaacagaatgggaactgtgaccaccgaagtggcgtttggcctggtatgcgccacatgtgagcagattgctgactcccagcatcggtctcacagacagatggtgacaacaaccaacccactgatcagacatgagaacaggatggtactggctagtactacggctaaagccatggagcagatggcagggtcgagtgaacaagcagcagaggctatggaggttgccagtcaggccaggcagatggtgcaggcaatgaggaccattgggactcatcctagctccagtgctggtctaaaagatgatcttcttgaaaatttgcaggcctaccagaaacggatgggagtgcaaatgcagcgattcaag--tgatcctctcgttattgccgcaagcatcattgggatcttgcacttgatattgtggattcttgatcgtcttttcttcaaa---------tgcatttatcgtcgccttaaatac------ggattgaaaagagggccttctacggaaggagtgcctgagtctatgagggaagaatatcggcaggaacagcagagtgctgtggatgttgacgatggtcattttgtcaacatagagctggagtaa
>H3N2_Human_CY000178_A/New_York/44/2003|2003.934
atgagccttctaacagaggtcgaaacgtatgttctctctatcgttccatcaggccccctcaaagccgaaatcgcgcagagacttgaagatgtctttgctgggaaaaacacagatcttgaggctctcatggaatggctaaagacaagaccaatcctgtcacctctgactaaggggattttagggtttgtgttcacgctcaccgtgcccagtgagcggggactgcagcgtagacgctttgtccaaaatgccctcaatgggaatggggatccaaataacatggacaaagcagttaaactgtatagaaaacttaagagggagataacattccatggggccaaagaaatagcactcagttattctgctggtgcacttgccagttgcatgggcctcatatacaataggatgggggctgtaaccaccgaagtggcatttggcctggtatgtgcaacatgtgaacagattgctgactcccagcacaggtcccataggcaaatggtggcaacaaccaatccattaataaaacatgagaacagaatggttttggccagcactacagctaaggctatggagcaaatggctggatcaagtgagcaggcagcggaggccatggagattgctagtcaggccaggcaaatggtgcaggcaatgaggaccgttgggactcatcctagctccagtactggtctaagagatgatcttcttgaaaatttgcagacctatcagaaacgaatgggggtgcagatgcaacgattcaaa--tgacccgcttgttgttgctgcgagtatcattgggatcttgcacttgatactgtggattcttgatcgtctttttttcaaa---------tgcatctaccgactcttcagacac------ggcctgaaaagggggccttctacggaaggagtacctgagtctatgagggaagaatatcgaaaggaacagcagaatgctgtggatgctgacgacagtcattttgtcagcatagagctggagtaa
>H3N2_Swine_MG784602_A/swine/Minnesota/A02221495/2017|2017.658
atgagtcttctgaccgaggtcgaaacgtacgttctttctatcatcccgtcaggccccctcaaagccgagatcgcacagagactggaaagtgtctttgcaggaaagaacacagatcttgaggccctcatggaatggctaaagacaagaccaatcttgtcacctctgactaaggggattttaggatttgtgttcacgctcaccgtgcccagtgagcgaggactgcagcgtagacgctttgtccaaaatgccctaaatggaaatggggacccgaacaacatggatagagcagttaagctatacaagaagctcaaaagagaaataacattccatggggccaaggaggtgtcactaagctattcaactggtgcacttgccagttgtatgggcctcatatacaacaggatgggaacagtaaccacagaagctgcttttggtctagtgtgtgccacttgtgaacagattgctgattcacagcatcggtctcacagacaaatggctactaccaccaatccactgatcaggcatgaaaacaggatggtgctggctagcactacggcaaaggctatggaacagatggctggatcgagtgagcaggcagcagaggccatggaggttgctaataagactaggcagatggtacatgcaatgagaactattgggactcatcctagctccagtgctggtctgaaagatgatcttcttgaaaatttgcaggcctaccagaagcgaatgggagtgcaaatgcagcgattcaaa--tgatcctctcgtcattgcagcaaatatcattgggatcttgcacctgatattgtggatttctgatcgtctttttttcaaa---------tgtgtttaccgtcactttaaatac------ggtttgaaaagagggccttctacagaaggagtgcctgagtccatgagggaagaatatcaacaggaacagcagagttctgtggatgttgacgatggtcattttgtcaacatagagctagagtaa
>H7N3_Avian_CY140869_A/blue-winged_Teal/North_Dakota/AI09-3760/2009|2009.674
atgagtcttctaaccgaggtcgaaacgtacgttctctctatcgtcccgtcaggccccctcaaagccgagatcgcgcagagacttgaagatgtgtttgcagggaaaaacaccgaccttgaggcgctcatggaatggctaaagacaagaccaatcctgtcacctctgactaaggggattttgggatttgtgttcacgctcaccgtgcccagtgagcgaggactgcagcgtagacgctttgtccaaaatgcccttaatgggaatggggatccaaacaacatggacagagcagttaaactgtacaggaagcttaaaagggaaataacattccatggggcaaaagaggtggcactcagttattcgactggtgcacttgccagctgcatgggcctcatatacaacaggatggggacggtgaccactgaagtggcatttggcctggtgtgtgccacatgtgagcagattgctgattcccagcatcggtctcacagacaaatggtgacaacaaccaacccgctaatcaggcacgagaacaggatggtactggccagtactacggctaaggccatggagcaaatggcagggtcaagtgagcaggcagcagaggctatggaggttgctagtcaggctaggcaaatggtgcaggcaatgaggaccattgggactcaccctagctccagtgctggtctgaaagatgatcttctcgaaaatttgcaggcctaccagaaacggatgggagtgcaaatgcagcgattcaag--tgatcctctcgttattgccgcaagtatcattgggatcttgcacttgatattgtggattcttgatcgtcttttcttcaaa---------tgcatttatcgtcgccttaaatac------ggtttgaaaagagggccttctacggaaggagtgcctgagtctatgagggaagaatatcggcaggaacagcagagtgctgtggatgttgacgatggtcattttgtcaacatagagctggagtaa
>H5N1_Human_DQ835316_A/China/GD01/2006|2006.500
atgagtcttctaaccgaggtcgaaacgtacgttctctctatcatcccgtcaggccccctcaaagccgagatcgcgcagaaacttgaagatgtctttgcagggaagaacaccgatctcgaggctctcatggagtggctaaagacaagaccaatcctgtcacctctgactaaagggattttgggatttgtattcacgctcaccgtgcccagtgagcgaggactgcagcgtagacgctttgtccagaatgccctaaatggaaatggagatccaaataatatggatagggcagttaagctatataagaagctgaaaagagaaataacattccatggggctaaggaggtcgcactcagctactcaaccggtgcacttgccagttgcatgggtctcatatacaacaggatgggaacggtgactacggaagtggcttttggcctagtgtgtgccacttgtgagcagattgcagattcacagcatcggtctcacagacagatggcaaccatcaccaacccactaatcaggcatgagaacagaatggtgctggccagcactacagctaaggctatggagcagatggcgggatcaagcgagcaggcagcggaagccatggaagtcgctaatcaggctaggcagatggtacaggcaatgaggacaattgggactcatcctaactctagtgctggtctgagagataatcttcttgaaaatttgcaggcctaccagaaacgaatgggagtgcagatgcagcgattcaag--tgatcctcttgttgttgccgcaagtatcattgggatcttgcacttgatattgtggattcttgatcgtcttttcttcaaa---------tgcatttatcgtcgccttaaatac------ggtttgaaaagagggccttctacggaaggggtacctgagtctatgagggaagagtaccggcaggaacagcagagtgctgtggatgttgacgatggtcattttgtcaacatagaattggagtaa
>H9N2_Avian_EU982317_A/turkey/TX/4-1-81/1981|1981.500
atgagtcttctaaccgaggtcgaaacgtacgttctctctatcgtcccgtcaggccccctcaaagccgagatcgcgcagagacttgaagatgtctttgcagggaagaacaccgatcttgaggcactcatggaatggctaaagacaagaccaatcctgtcacctctgactaaggggattttaggatttgtgttcacgctcaccgtgcccagtgagcgaggactgcagcgtagacgctttgtccagaatgctcttaatgggaatggagatccaaacaacatggacagggcagtcaaactgtacaggaagctcaaaagggaaattacattccatggggccaaagaggtagcactcagttattccactggtgcacttgccagttgcatgggcctcatatacaacaggatgggaactgtgaccaccgaagtggcgtttggccttgtatgcgccacatgtgagcagattgctgactctcagcatcggtctcacagacagatggtgacaacaaccaacccactgatcagacatgaaaacaggatggtactggctagtactacggctaaagccatggagcagatggcagggtcgagtgaacaagcagcagaggctatggaggttgctagtcaggccaggcagatggtgcaggcaatgaggaccattgggactcatcctagctccagtgctggtctaaaagatgatcttcttgaaaatttgcaggcctaccagaaacggatgggagtgcaaatgcagcgattcaag--tgatcctctcgttattgccgcaagtatcattgggatcttgcacttgatattgtggattcttgatcgtcttttcttcaaa---------tgcatttatcgtcgccttaaatac------ggattgaaaagagggccttctacggaaggagtgcctgagtctatgagggaagaatatcggcaggaacagcagagtgctgtggatgttgacgatggtcattttgtcaacatagagctggagtaa
>H3N2_Swine_CY246114_A/swine/Saskatchewan/SD0149/2016|2016.110
atgagtcttctaaccgaggtcgaaacgtacgttctctctatcatcccatcaggccccctcaaagccgagatcgcgcagagactggaaagtgtctttgcaggaaagaatacagatcttgaggctcttatggaatggctaaagacaagaccaatcttgtcacctctgactaagggaattttaggatttgtgttcacgctcaccgtgcccagtgagcgaggactgcagcgtagacgctttatccaaaatgccctaaatgggaatggggacccgaacaacatggatagagcagttaaactatacaagaagctcaaaagagaaataacgttccatggggccaaggaggtgtcactaagctattcaactggtgcacttgccagttgcatgggcctcatatacaacagaatgggaacagtgaccacagaagctgcttttggtctagtgtgtgccacttgtgaacagattgctgattcacagcatcggtctcacagacaaatggctactaccaccaatccactaatcaggcacgaaaacagaatggtgctggctagcactacggcaaaggctatggaacagatggctggatcgagtgagcaggcagcagaggccatggaggttgctaatcagactaggcagatggtacatgcaatgagaactattgggactcatcctagctccagtgctggtttaaaagatgaccttcttgaaaatttgcaggcctaccagaaacgaatgggagtgcagatgcagcgattcaag--tgatcctctcgtcattgcagcaaatatcattgggatcttgcacttgatattgtggattactgatcgtctttttttcaaa---------tgtatttatcgtcgctttaaatac------ggtttgaaaagagggccttctacggaaggagtgcctgagtccatgagggaagaatatcaacaggaacagcagagtgctgtggatgttgacgatggtcattttgtcaacatagagctagagtaa
>H6N5_Avian_MF755244_A/mallard_duck/Netherlands/59/2015|2015.677
atgagtcttctaaccgaggtcgaaacgtacgttctctctatcgtcccgtcaggccccctcaaagccgagatcgcgcagagacttgaagatgtctttgcagggaaaaacaccgatctcgaggctctcatggaatggctaaagacaagaccaatcctgtcacctctgactaaggggattttagggtttgtgttcacgctcaccgtgcccagtgagcgaggactgcagcgtagacgctttgtccaaaatgccctaaatggaaatggagacccaaataacatggacagggcagtcaagctgtacaggaaattgaagagagagataacattccatggggctaaagaagttgcactcagttactcaaccggtgcacttgccagttgcatgggcctcatatacaacaggatggggacggtgaccacagaagtggcgtttggcctagtgtgtgccacctgtgagcagattgctgattcacagcatcggtctcacagacagatggtaactaccaccaacccactaatcaggcatgaaaacagaatggtgctggccagcactacggctaaggctatggagcagatggctgggtcgagtgagcaggcagcggaagccatggaggttgctagtcaggctaggcagatggtgcaggcgatgaggaccattggaactcaccctagctccagtgccggtctgaaagatgatcttcttgaaaatttgcaggcctaccaaaaacggatgggagtgcaaatgcagcgattcaag--tgatcctctcgttattgccgcaagtatcattgggatcttgcacttgatattgtggattcttgatcgtcttttcttcaaa---------tgcatttatcgtcgccttaaatac------ggtttgaaaagagggccttctacggaaggagtgcctgagtctatgagggaagagtatcggcaggaacagcagagtgctgtggatgttgacgatggtcattttgtcaacatagagctggagtaa
>H3N2_Swine_KU229933_A/swine/Arkansas/A01797066/2015|2015.825
atgagtcttctaaccgaggtcgaaacgtacgttctttctatcataccgtcaggccccctcaaagccgagattgcgcagagactggaaagtgtctttgcaggaaagaatacagaccttgaggctctcatggaatggctaaagacaagaccaatcttgtcacctttgactaagggaattttaggatttgtgttcacgctcaccgtgcccagtgagcgaggactgcagcgtagacgctttgtccaaaatgccctgaatgggaatggggacccaaacaacatggatagagcagttaaactatacaagaagctcaaaagagaaataacgttccatggggccaaggaggtgtcactaagctattcaactggtgcacttgccagttgcatgggcctcatatacaacaggatgggaacagtgaccacagaagctgcttttggtctagtgtgtgccacttgtgaacagattgctgattcacagcatcggtctcacagacagatggctaccaccaccaatccactaatcaggcatgagaacagaatggtgctggctagcactacggcaaaggctatggaacagatggctggatcgagtgaacaggcagcggaggccatggaggttgctaatcagactaggcagatggtacatgcaatgagaactattgggactcatcctagttccagtactggtctgaaagatgaccttcttgaaaatttgcaggcctatcagaagcgaatgggagtgcagatgcagcggtttaag--tgatcctctcgccattgcagcaaatatcattgggatcttgcacctgatattgtggattactgatcgtctttttttcaaa---------tgtatttatcgtcgctttaaatac------ggtttgaaaagagggccttctacggaaggagtgcctgagtccatgagggaagaatatcaacaggaacagcagagtgctgtggatgttgacgatggtcattttgtcaacatagagctggagtaa
>H3N2_Swine_MF194237_A/swine/South_Dakota/MT_12_07_1554/2012|2012.830
atgagtcttctaaccgaggtcgaaacgtacgttctttctatcatcccgtcaggccccctcaaagccgagatcgcgcagagactggaaagtgtctttgcaggaaagaacacagatcttgaggctctcatggaatggctaaagacaagaccaatcttgtcacctctgactaagggaattttaggatttgtgttcacgctcaccgtgcccagtgagcgaggactgcagcgtagacgctttgtccaaaatgccctaaatgggaatggggacccgaacaacatggatagagcagttaaactatacaagaagctcaaaagagaaataacgttccatggggccaaggaggtgtcactaagctattcaactggtgcacttgccagttgcatgggcctcatatacaacaggatgggaacagtgaccacagaagctgcttttggtttagtgtgtgccacttgtgaacagattgctgattcacagcatcggtctcacagacaaatggctactaccaccaatccactaatcaggcatgaaaacagaatggtactggctagcactacggcaaaggctatggaacagatggctggatcgagtgaacaggcagcagaggccatggaggttgctaatcagactaggcagatggttcatgcaatgagaactattgggactcatcctagctccagtgctggtctgaaagatgaccttcttgaaaatttgcaggcctaccagaagcgaatgggagtgcagatacagcgattcaag--tgatcctctcgtcattgcggcaaatatcattgggatcttgcacctgatattgtggattactgatcgtcttttttccaaa---------tgtatttatcgtcgctttaaatac------ggtttgaaaagagggccttctacagaaggagtgcctgagtccatgagggaagaatatcaacaggaacagcagagtgctgtggatgttgacgatggtcattttgtcaacatagagctagagtaa
>H9N2_Avian_KJ725015_A/turtledove/Guangxi/49B6/2013|2013.197
atgagtcttctaaccgaggtcgaaacgtacgttctctctatcattccatcaggccccctcaaagccgagatcgcgcagagacttgaggatgtttttgcagggaagaacacagatctcgaggctctcatggtatggataaagacaagaccaatcctgtcacctctgactaaggggattttagggtttgtgttcacgctcaccgtgcccagtgagcgaggactgcagcgtagacgatttgtccaaaacgccctaaatgggaatggagacccaaacaacatggacaaggcagttaaattgtacaagaagctgaagagggaaatgacatttcatggagcaaaggaagttgcactcagttactcaactggtgcgcttgccagctgcatgggtctcatatacaacaggatgggcacagtaacagcagaaggggctcttggactagtatgtgccacttgtgagcagattgctgacgcacaacatcggtcccacaggcagatggcgactactaccaatccactaattaggcatgagaatagaatggtactagccagcaccacggctaaggctatggagcagatggctggatcaagtgaacaggcagcggaagccctggaagtcgcaagtcaggctaggcaaatggtgcaggctatgagaacagtcgggactcaccctaactccagtacaggtctaaaagatgatcttattgaaaatttgcaggcctaccagaaccggatgggtgtgcaactgcagcgtttcaag--tgatcctctcgttgttgcagcaaacattattgggatattgcacttgatattgtggattcttgatcgtcttttcttcaaa---------tacatttatcgtcgctttaaatac------ggtttgaaaagagggccttctacggaaggagtgcctgagtctatgagggaagaatatcggcaggaacagcagaatgctgtggatgttgacgatggtcattttgtcaacatagagctgaagtaa
>H7N9_Avian_KP413268_A/silkie_chicken/Shenzhen/2139/2013|2013.948
atgagtcttctaaccgaggtcgaaacgtacgttctctctatcattccatcaggccccctcaaagccgagatcgcacagagacttgaggatgtttttgcagggaagaacgcagatctcgaggctctcatggagtggataaagacaagaccaatcctgtcacctctgactaaggggattttagggtttgtgttcacgctcaccgtgcccagtgagcgaggactgcagcgtagacggtttgtccaaaacgccctaaatgggaatggagacccaaacaacatggacaaggcggttaaattatacaagaaactgaagagggaaatgacatttcatggagcaaaggaagttgcactcagttactcaactggtgcgcttgccagctgcatgggtctcatatacaacagaatggggactgtgaccgcagaaggggctcttggactagtatgtgccacttgtgagcagattgctgacgcacaacatcggtcccacaggcagatggcgactactactaacccactaattaggcatgagaatagaatggtactagccagcactacggctaaggctatggagcagatggctggatcaagtgaacaggcagcggaagccatggaagttgcaagtcaggctaggcaaatggtgcaggctatgagaacagttgggactcaccctaactccagtacaggtctaaaagatgatcttattgaaaatttgcaggcctaccagaaccggatgggagtgcaactgcagcggttcaag--tgagcctctagtcgttgcagctaacattattgggatattgcacttgatattgtggattcttgatcgtcttttcttcaaa---------tgcatttatcgtcgttttaaatac------ggtttgaaaagagggccttctacggaaggaatgcctgagtctatgagggaagaatatcggcaggaacagcagaatgctgtggatgttgacgatggtcattttgtcaacatagagctgaagtaa
>H11N9_Avian_CY184448_A/mallard/Sweden/69639/2007|2007.836
atgagtcttctaaccgaggtcgaaacgtacgttctctctatcgtcccgtcaggccccctcaaagccgagatcgcgcagagacttgaagatgtctttgcagggaagaacaccgatctcgaggctctcatggaatggctaaagacaagaccaatcctgtcacctctgactaaggggattttagggtttgtgttcacgctcaccgtgcccagtgagcgaggactgcagcgtagacgctttgtccaaaatgccctaaatgggaatggagacccaaacaacatggacagggcagtcaaactgtacaggaagttgaaaagagagataacattccatggggctaaagaagttgcactcagctactcaaccggtgcacttgccagttgtatgggtctcatatacaacaggatgggaacggtgaccacagaagtggcttttggcctggtatgtgccacctgtgagcagattgctgattcacagcatcggtcccacaggcagatggtaactaccaccaatccactaatcagacatgaaaacagaatggtgctggccagcactacggctaaggctatggagcagatggctgggtcaagtgagcaagcagcggaagccatggaggttgctagtcaggctaggcagatggtgcaggcgatgaggacaattgggactcaccctagctccagtgctggtctgaaagatgatctccttgaaaatttgcaggcctaccagaaacggatgggagtgcaaatgcagcgattcaag--tgatcctctcgttattgccgcaagtatcattgggatcttgcacttgatattgtggattcttgatcgtcttttcttcaaa---------tgtatttatcgtcgccttaaatac------ggtttgaaaagagggccttctacggaaggagtgcctgagtctatgagggaagagtatcggcaggaacagcagagtgctgtggatgttgacgatggtcattttgtcaacatagagctggagtaa
>H11N9_Avian_CY146687_A/duck/Hunan/S4137/2011|2011.860
atgagtcttctaaccgaggtcgaaacgtacgttctctctatcgtaccgtcaggccccctcaaagccgagatcgcgcagagacttgaagatgtctttgcagggaagaacaccgatctcgaggctctcatggaatggctaaagacaagaccaatcttgtcacctctgactaaggggattttggggtttgtgttcacgctcaccgtgcccagtgagcgaggactgcagcgtagacgctttgtccaaaatgccctaaatgggaatggagacccaaacaacatggacagggcagtcaaactgtacagaaaactgaagagagagataacattccatggagctaaagaagttgcactcagttattcaaccggtgcacttgccagctgtatgggtctcatatacaacagaatgggaacggtgaccacagaagtggcttttggcctagtgtgtgccacttgtgagcagattgctgattcacagcatcggtcccacaggcagatggtaactaccactaacccactaatcaggcatgaaaacaggatggtgctggccagcactacagctaaggctatggagcagatggctgggtcgagtgagcaggcagcggaagccatggaggttgctagtcaggctaggcagatggtgcaagcgatgaggactattgggactcaccctagctccagtgccggtctgaaagatgatcttcttgaaaatttgcaggcctaccagaaacggatgggagtgcaaatgcagcgattcaag--tgatcctcttgttattgccgcaagtatcattgggatcttgcacttgatattgtggattcttgatcgtcttttcttcaaa---------tgtatttatcgtcgccttaaatac------ggtttgaaaagagggccttctacggaaggagtgcctgagtctatgagggaagagtaccggcaggaacagcagagtgctgtggatgttgacgatggtcattttgtcaacatagaactggagtaa
>H1N1_Swine_KM029202_A/swine/Hong_Kong/141/2012|2012.011
atgagtcttctaaccgaggtcgaaacgtacgttctctctatcatcccgtcaggccccctcaaagccgagatcgcacagagactggaaagtgtctttgccgggaagaacacagaccttgaggctctcatggagtggctaaagacaagaccaatcctgtcacctctgaccaagggaattttaggattcgtattcacgctcaccgtgcccagtgagcgaggactgcagcgtagacgctttgtccagagtgccctaaatggaaatggggacccgaataacatggatagagcagtcaaattatacaagaagctaaaaagggaaataacgttccatggggccaaagaggtgtcactaagctactcaactggtgcacttgccagttgcatgggccttatatacaacagaatggggacagtgaccacagaagctgcttttggcctagtatgtgccacttgtgagcagattgctgactcacagcatcggtctcacagacaaatggctacgaccaccaacccattaatcaggcatgaaaacagaatggttctagctagcactacagctaaggctatggaacagatggctggatcgagtgaacaggcggcagaagccatggaggttgccagtcagactaggcagatggtgcatgcaatgagaacaattggaacacatcctagttccagtgccggtctgaaagatgatcttcttgaaaatttgcaggcctaccagaaacggatgggagtgcagatacagcgattcaag--tgaccctctcgtcattgcagcaaatattattggaatcttgcacctgatattatggattcttgatcgtcttttcttcaaa---------tgtatttatcgtcgccttaaatac------ggtttgaaaagagggccttctacggaaggagtgcctgagtccatgagggaagaatatcaacaggaacagcagagtgctgtggatgttgacgatggtcattttgtcaacatagagttggagtaa
>H3N2_Human_KJ942625_A/Minnesota/11/2010|2010.500
atgagtcttctaaccgaggtcgaaacgtatgttctctctatcgtcccgtcaggccccctcaaagccgagatagcacagagactcgaagacgtttttgcagggaaaaacaccgatcttgaggctctcatggaatggctaaagacaagaccaatcctgtcacctctgactaaggggattttagggtttgtgttcacgctcaccgtgcccagtgagcgaggactgcagcgtagacgttttgtccagaatgccctcaatgggaatggtgacccgaacaacatggacaaggcagtcaaactgtataggaaactaaaacgagaaataacattccatggggccaaagaggtagcactcagttactctgccggtgcacttgccagttgcatgggcctcatatacaacagaatggggactgtcgccactgaggtggcatttggtctggtatgcgcaacctgtgaacagattgctgattcccagcatcgatctcatagacaaatggtgacaacaaccaatccactaatcaggcacgagaacagaatggtaatagccagcacaacagctaaggccatggaacaaatggctgggtcaagtgaacaagcagcagaggctatggaggttgccagccaggctagacaaatggtacaggcaatgagaacaattgggactcaccccagttccagcactggtctaaaagatgatcttcttgaaaatttacaggcctaccagaaacggatgggagtgcaaatgcaacgattcaag--tgatcctctcactgatgccgcaagcatcattgggattttgcacctgatattgtggattcttgatcgtctttttttcaaa---------tgcatttaccgtcgctttaaatac------ggtctacaaagagggccttctacggaaggagtgccggagtccatgagggaagaatatcggcagaaacagcagagtgctgtggatgttgacgatggtcattttgtcaacatagtgctagagtaa
>H3N2_Swine_CY158818_A/swine/North_Carolina/00116/2003|2003.499
atgagtcttctaactgaggtcgaaacgtatgttctctctatcattccgtcgggccccctcaaagccgagatagcgcagagactagaagacgtttttgcagggaaaaacaccgatcttgaggcactcatggaatggctaaagacaagaccaatcctgtcacctctgactaaggggattttaggatttgtgttcacgctcaccgtgcccagtgagcgaggactgcagcgtagacgctttgttcagaatgccctcaatgggaatggtgacccgaacaacatggacaaagcggtcaaactgtacaagaaacttaaaagggaaataacattccatggggccaaagaagtagcgcttagttactctgctggtgcacttgccagttgcatgggcctcatatataacaggatgggaactgtcaccactgaggtggcctttggtctagtatgcgcaacctgtgaacagattgctgactcccagcatcgatctcatagacaaatggtgacaacaaccaatccactgatcaggcacgagaacagaatggtattagccagtacaacagctaaagccatggaacaaatggctggatcgagcgaacaagcagcagaggctatggaggttgccagccaggctagacaaatgatacaggcaatgagaacaattgggactcaccctagttccagtgcaggtctaaaagatgatcttcttgaaaatttacagacctatcagaaacggatgggagtgcaaatgcaacgattcaag--tgatcctctcattgctgccgcgagcatcattgggattttgcacctgatattgtggattcttgatcgtctttttttcaaa---------tacatttaccgtcgctttaaatac------ggtctgaaaagagggccttctacggaaggagtgccggagtccatgagggaagaatatcgacagaaacagcagagtgctgtggatgttgacggtggtcattttgtcaacatagtgctagagtaa
>H1N1_Human_CY002705_A/New_York/348/2003|2003.159
atgagtcttctaaccgaggtcgaaacgtacgttctctctatcgtcccgtcaggccccctcaaagccgagatcgcacagagacttgaagatgtatttgctggaaagaataccgatcttgaggctctcatggagtggctaaagacaagaccaatcctgtcacctctgactaaggggattttaggatttgtgttcacgctcaccgtgcccagtgagcgaggactgcagcgtagacgctttgtccaaaatgcccttaatgggaatggggatccaaataatatggacagagcagtcaaactgtatcgaaagcttaagagggagataacattccatggggccaaagaaatagcactcagttattctgctggtgcacttgccagttgtatgggactcatatacaacaggatgggggctgtgaccaccgaatcagcatttggccttatatgcgcaacctgtgaacagattgccgactcccagcataagtctcataggcaaatggtaacaacaaccaatccattaataagacatgagaacagaatggttctggccagcactacagctaaggctatggagcaaatggctggatcgagtgaacaagcagctgaggccatggaggttgctagtcaggccaggcagatggtgcaggcaatgagagccattgggactcatcctagctctagcactggtctgaaaaatgatctccttgaaaatttgcaggcctatcagaaacgaatgggggtgcagatgcaacgattcaag--tgatcctcttgttgttgccgcaagtataattgggattgtgcacctgatattgtggattattgatcggcttttttccaaa---------agcatttatcgtatctttaaacac------ggtttaaaaagagggccttctacggaaggagtaccagagtctatgagggaagaatatcgagaggaacagcagaatgctgtggatgctgacgatggtcattttgtcagcatagagctagagtaa
>H1N1_Human_GU727831_A/IIV-Anadyr/177/2009|2009.923
atgagtcttctaaccgaggtcgaaacgtacgttctttctatcatcccgtcaggccccctcaaagccgagatcgcgcagagactggaaagtgtctttgcaggaaagaacacagatcttgaggctctcatggaatggctaaagacaagaccaatcttgtcacctctgactaagggaattttaggatttgtgttcacgctcaccgtgcccagtgagcgaggactgcagcgtagacgctttgtccaaaatgccctaaatgggaatggggacccgaacaacatggatagagcagttaaactatacaagaagctcaaaagagaaataacgttccatggagccaaggaggtgtcactaagctattcaactggtgcacttgccagttgcatgggcctcatatacaacaggatgggaacagtaaccacagaagctgcttttggtctagtgtgtgccacttgtgaacagattgctgattcacagcatcggtctcacagacaaatggctactaccaccaatccactaatcaggcatgaaaacagaatggtgctggctagcactacagcaaaggctatggaacagatggctggatcgagtgaacaggcagcagaggccatggaggttgctaatcagactaggcagatggtacatgcaatgagaactattgggactcatcctagctccagtgctggtctgaaagatgaccttcttgaaaatttgcaggcctaccagaagcgaatgggagtgcagatgcagcgattcaag--tgatcctctcgtcattgcagcaaatatcattgggatcttgcacctgatattgtggattactgatcgtctttttttcaaa---------tgtatttatcgtcgctttaaatac------ggtttgaaaagagggccttctacggaaggagtgcctgagtccatgagggaagaatatcaacaggaacagcagagtgctgtggatgttgacgatggtcattttgtcaacatagagctagagtaa
>H1N1_Avian_KY063955_A/blue-winged_teal/Lousiana/UGAI14-0690/2014|2014.277
atgagccttctaaccgaggtcgaaacgtacgttctctctatcgtcccgtcaggccccctcaaagccgagatcgcgcagagacttgaagatgtgtttgcagggaaaaacaccgatcttgaggcgctcatggagtggctaaagacaagaccaatcctgtcacctctgactaaggggattttaggatttgtgttcacgctcaccgtgcccagtgagcgaggactgcagcgtagacgctttgtccaaaatgcccttaatgggaatggggatccaaacaacatggacagagcagtcaaactgtacaggaagctcaaaagggaaataacattccatggggcaaaagaggtggcactcagttattcaactggtgcacttgccagctgtatgggcctcatatacaacagaatggggactgtgaccactgaagtggcatttggcctggtgtgtgccacgtgtgagcagattgccgattcccagcatcggtctcacagacagatggtgacaacaaccaacccgctaatcagacacgagaacagaatggtactggctagcactacagctaaggccatggagcaaatggcagggtcaagtgagcaggcagcagaggctatggaggttgctagtcaggctagacagatggtgcaggcaatgaggaccattgggactcatcctagctccagtgctggtctgaaagatgatcttcttgaaaatttgcaggcctaccagaaacggatgggagtgcagatgcagcgattcaag--tgatcctctcgttattgccgcaagtatcattgggatcttgcacttgatattgtggattcttgatcgtcttttcttcaaa---------tgcatttatcgtcgccttaaatac------ggtttgaaaagagggccttctacggaaggagtgcctgagtctatgagggaagaatatcgacaggaacagcagagtgctgtggatgttgacgatggtcattttgtcaacatagagctggagtaa
>H13N8_Avian_MF147158_A/black-headed_gull/Netherlands/20/2011|2011.468
atgagtcttctaaccgaggtcgaaacgtacgttctctctatcattccatcaggccccctcaaagccgagatagcacagagacttgaagatgtttttgcagggaagaacacagaccttgaagctctcatggagtggctaaagacaagaccgatcttgtcacctctgactaagggaattttagggtttatttttacgctcaccgtgcccagtgagcgaggactgcagcgtagacgctttgtccaaaacgccctaaatgggaatggagatccaaacaacatggacagggcagtgaagctttacagaaagcttaagagggagataacattccacggagctaaggaggtagcactcagctactcaactggtgcacttgccagctgcatgggtctcatctacaataggatggggacagtgaccacagaagtggcttttggtctagtatgtgccacttgtgagcagattgctgactctcagcatcgatcccacaggcagatggtgaccacaaccaatccattaatcagacacgaaaatagaatggtgctggcaagcactactgctaaggctatggagcagatggctggatcgagtgaacaagcagctgaggcaatggaggttgcaggccaggctagacagatggtgcaggcaatgagaacaattgggactcatcctagctccagtgctggtctgaaagatgatcttcttgaaaatttgcaggcctatcagaaacgaatgggagtgcaaatgcagcgattcaag--tgatcctctcgttattgcggcaagtatcattgggatcttgcacttgatattgtggattcttgatcgtcttttcttcaaa---------tgcatttatcgtcgcattaaatac------gagttgaaaagagggccttctacggaaggagtgcctgagtctatgagggaagaatatcgacaggaacagcagaatgctgtggatgttgacgatggtcattttgtcaacatagagctggagtaa
>H2N2_Avian_CY117012_A/guinea_fowl/New_York/4449-12/1994|1994.910
atgagtcttctaaccgaggtcgaaacgtacgttctctctatcatcccgtcaggccccctcaaagccgagatcgcgcagagacttgaagatgtctttgcagggaagaacacagatcttgaggcactcatggaatggctaaagacaagaccaatcctgtcacctctgactaaggggattttaggatttgtgttcacgctcaccgtgcccagtgagcgaggactgcagcgtagacgctttgtccaaaatgctcttaatgggaatggagatccaaacaacatggacagggcagtcaaactgtacaggaagctcaaaagggaaattacattccatggggccaaagaggtagcactcagttattccactggtgcacttgccagttgcatgggcctcatatacaacagaatgggaactgtgaccactgaagtggcatttggcctggtgtgcgccacatgtgagcagattgctgactcccagcatcggtctcacaggcagatggtgacaacaaccaacccactgatcagacatgagaacaggatggtactggctagtactacagctaaagccatggaacagatggcagggtcgagcgaacaagcagcagaggctatggaggttgccagtcaggctaggcagatggtgcaggcaatgaggaccattgggactcatcctagctccagtgccggtctaaaagatgatcttcttgaaaatttgcaggcctaccagaaacggatgggagtgcaaatgcagcgattcaag--tgatcctctcgttattgccgcaagtatcgttgggatcttgcacttgatattgtggattcttgatcgcctttttttcaaa---------tgcgtttatcgtcgccttaaatac------ggattgaaaagagggccttctacggaaggagtgcctgagtctatgagggaggaatatcggcaggaacagcagagtgctgtggatgttgacgatggtcattttgtcaacatagagctggagtaa
>H7N9_Avian_MF630072_A/chicken/Guangdong/SD018/2015|2015.071
atgagtcttctaaccgaggtcgaaacgtacgttctctctatcattccatcaggccccctcaaagccgagatcgcacagagacttgaggatgtctttgcagggaagaacgcagatctcgaggctctcatggagtggataaagacaagaccaatcctgtcacctctgactaaggggattttaggatttgtgttcacgctcaccgtgcccagtgagcgaggactgcagcgtagacggtttgtccaaaatgccctaaatgggaatggagacccaaacaacatggacaaggcagttaaattatacaagaaactgaagagggaaatgacatttcatggagcaaaggaagttgcactcagttactcaactggtgcgcttgccagctgcatgggtctcatatacaacaggatggggacagtgaccgcagaaggggctcttggactagtatgtgccacctgtgagcaaattgctgacgcacaacatcggtcccacaggcagatggcgactactaccaacccactaattaggcatgagaatagaatggtactagccagcactacggctaaggctatggagcagatggctggatcaagtgaacaggcagcggaagccatggaagtcgcaagtcaggctagacaaatggtgcaggctatgagaacagtcgggactcaccctaactccagtacaggtctaaaagatgatcttattgaaaatttgcaggcctaccagaaccggatgggagtgcaactgcagcggttcaag--tgatcctctcgttgttgcagctaacattattgggatattgcacttgatattgtggattcttgatcgtcttttcttcaaa---------tgcatttatcgtcgctttaaatac------ggtttgaaaagagggccttctacggaaggaatgcctgagtctatgagggaagagtatcggcaggaacagcagaatgctgtggatgttgacgatagtcattttgtcaacatagagctgaagtaa
>H3N2_Swine_KX960595_A/swine/Ohio/14TOSU22297/2014|2014.597
atgagtcttctaaccgaggtcgaaacgtacgttctttctatcataccgtcaggccccctcaaagccgagatcgcgcagagactggaaagtgtctttgcaggaaagaacacagatcttgaggctctcatggaatggctaaagacaagaccaatcttgtcacctctgactaagggaattttaggatttgtgttcacgctcaccgtgcccagtgagcgaggactgcagcgtagacgctttgtccaaaatgccctaaatgggaatggggacccaaacaacatggatagagcagttaaactatacaagaagctcaaaagagaaataacgttccatggggccaaggaggtgtcactaagctattcaactggtgcacttgccagttgcatgggcctcatatacaacaggatgggaacagtgaccacagaagctgcttttggtctagtgtgtgccacttgtgaacagattgctgattcacagcatcggtctcacagacaaatggctactaccaccaatccactaatcaggcatgagaacagaatggtgctggctagcactacggcaaaggctatggaacagatggctggatcgagtgaacaggcagcggaggccatggaggttgctaatcagactaggcagatggtacatgcaatgagaactattgggactcatcctagctccagtactggtctgaaagatgaccttcttgaaaatttacaggcctaccagaagcgaatgggagtgcagatgcagcgattcaag--tgatcctctcgccattgcagcaaatatcattgggatcttgcacctgatattgtggattactgatcgtctttttttcaaa---------tgtatttatcgtcgctttaaatac------ggtttgaaaagagggccttctacggaaggggtgcctgagtccatgagggaagaatatcaacaggaacagcagagtgctgtggatgttgacgatggtcattttgtcaacatagagctagagtaa
>H9N2_Swine_EU502895_A/swine/Jiangxi/1/2004|2004.500
atgagccttctaaccgaggtcgaaacgtacgttctctctatcatcccgtcaggccccctcaaagccgagatcgcgcagagacttgaagatgtttttgcagggaagaacacagatcttgaggctctcatggaatggctaaagacaagaccaatcctgtcacctctgactaaggggattttagggtttgtgttcacgctcaccgtgcccagtgagcgaggactgcagcgtagacgatttgtccaaaatgccctaaatgggaatggagacccaaacaacatggacagggcagtcaaactatacaagaagctgaagagggaaatgacgttccatggagcaaaggaagttgcactcagttactcaactggtgcgcttgccagttgcatgggtctcatatacaaccgaatgggaacggtaaccacagaagtggctcttggcctagtatgtgccacttgtgagcagattgctgattcacaccataggtctcacaggcagatggcgactaccaccaacccactaatcaggcatgagaacagaatggtactagccagcactacagctaaagccatggagcaaatggctggatcgagtgagcaggcagcggaagccatggaggttgcaagtcaggctaggcagatggtgcaggcaatgagaacaatcgggactcaacctagctccagtgcaggcctgaaagatgatcttattgaaaatttgcaggcataccagaaacggatgggggtgcagatgcagcgattcaag--tgaccctctcgttgttgcagcaagcatcattggaatattgcacttgatactgtggattcttgatcgtcttttcttcaaa---------tgcatttatcgtcgctttaaatac------ggtttgaaaagagggccttctacggaaggagtgcctgagtctatgagggaagaatatcggcaggagcaacagagtgctgtggatgttgacgatggtcattttgtcaacatagagctggagtaa
>H6N5_Avian_CY004251_A/mallard/ALB/199/1992|1992.915
atgagtcttctaaccgaggtcgaaacgtacgttctctctatcgtcccgtcaggccccctcaaagccgagatcgcgcagagacttgaagatgtctttgcagggaagaacacagatcttgaggcactcatggaatggctaaagacaagaccaatcctgtcacctctgactaaggggattttaggatttgtgttcacgctcaccgtgcccagtgagcgaggactgcagcgtagacgctttgtccagaatgctcttaatgggaatggagatccaaacaacatggacagggcagtcaaactgtataggaagctcaaaagggaaattacattccatggggccaaagaagtagcactcagttactccactggtgcacttgccagttgcatgggcctcatatacaacagaatgggaactgtgaccaccgaagtggcatttggcctggtgtgcgccacatgtgagcagattgctgactcccagcatcggtctcacaggcagatggtgacaacaaccaacccactgatcagacatgagaacaggatggtactggctagtactacggctaaagccatggagcagatggcagggtcgagcgaacaagcagcagaggctatggaggttgccagtcaggctaggcagatggtgcaggcaatgaggaccattgggactcatcctagctccagtgccggtctaaaagatgatcttcttgaaaatttgcaggcctaccagaaacggatgggagtgcaaatgcagcgattcaag--tgatcctctcgttattgccgcaagtatcattgggatcttgcacttgatattgtggattcttgatcgtctttttttcaaa---------tgcatttatcgtcgccttaaatac------ggattgaaaagagggccttctacggaaggagtgcctgagtctatgagggaagaatatcggcaggaacagcagaatgctgtggatgttgacgatggtcattttgtcaacatagagctggagtaa
>H5N1_Avian_AY950237_A/chicken/Henan/01/2004|2004.500
atgagtcttctaaccgaggtcgaaacgtacgttctctctatcatcccgtcaggccccctcaaagccgagatcgcgcagaaacttgaagatgtctttgcaggaaagaacaccgatctcgaggctctcatggagtggctaaagacaagaccaatcctgtcacctctgactaaagggattttgggatttgtattcacgctcaccgtgcccagtgagcgaggactgcagcgtagacgctttgtccagaatgccctaaatggaaatggagatccaaataatatggatagggcagttaagctatataagaagctgaaaagagaaataacattccatggggctaaggaggtcgcactcagctactcaaccggtgcacttgccagttgcatgggtctcatatacaacaggatgggaacggtgactacggaagtggcttttggcctagtgtgtgccacttgtgagcagattgcagattcacagcatcggtctcacagacagatggcaactatcaccaacccactaatcaggcatgagaacagaatggtgctggccagcactacagctaaggctatggagcagatggcgggatcaagtgagcaggcagcggaagccatggaggtcgctaatcaggctaggcagatggtgcaggcaatgaggacaattgggactcatcctaactctagtgctggtctgagagataatcttcttgaaaatttgcaggcctaccagaaacgaatgggagtgcagatgcagcgattcaag--tgatcctcttgttgttgccgcaagtatcattgggatcttgcacttgatattgtggattcttgatcgtcttttcttcaaa---------tgcatttatcgtcgccttaaatac------ggtttgaaaagagggccttctacggcaggggtacctgagtctatgagggaagagtaccggcaggaacagcagagtgctgtggatgttgacgatggtcattttgtcaacatagaattggagtaa
>H6N2_Avian_CY004516_A/coot/Alberta/134/1987|1987.614
atgagtcttctaaccgaggtcgaaacgtacgttctctctatcattccgtcaggccccctcaaagccgagatcgcgcagagacttgaagatgtttttgcagggaagaataccgatcttgaagcactcatggagtggctaaagacaagaccaatcctgtcacctctgactaaggggattttggggttcgtgttcacgctcaccgtgcccagtgagcgaggactgcagcgtagacgctttgttcaaaacgcccttaatgggaatggagatccaaacaacatggacagagcagttaagctgtacaggaaacttaaaagggaaataacattccatggggccaaagaggtatcactcagttattccactggtgcactcgcaagttgcatgggcctcatatacaacagaatggggactgtgaccactgaaagcgcatttggcctggtgtgcgccacttgtgaacaaattgctgattcccaacatcggtctcacaggcagatggtgacaacaaccaatccgctaatcaggcatgagaacaggatggtgctagccagcactacagctaaagcaatggaacaaatggcagggtcgagtgagcaggcagcagaggcaatggaggttgccagccaggccaggcagatggtacaagcgatgagaacaattggtactcatcccaattccagtgccggtctgaaagataatcttcttgaaaatttgcaggcctaccagaagcggatgggagtgcaaatgcagcgattcaag--tgatcctttgatttttgccgcaagtatcatcgggatcttgcacttgatattgtggattcttgatcgccttttcttcaaa---------tacatttatcgtcgccttaaatac------ggtttgaaaagagggccttctacggaaggggtgcctaagtctatgagggaagaataccagcaggagcagcagagtgcagtggatgttgacgatggtcattttgtcaacatagagctggaataa
>H1N1_Avian_CY134320_A/green-winged_teal/California/2940/2011|2011.921
atgagtcttctaaccgaggtcgaaacgtacgttctctctatcgtcccgtcaggccccctcaaagccgaaatcgcgcagagacttgaagatgtttttgcagggaagaacaccgatcttgaggcactcatggaatggctaaagacaagaccaatcctgtcacctctgactaaggggattttaggatttgtgttcacgctcaccgtgcccagtgagcgaggactgcagcgtagacgctttgtccaaaatgcccttaatgggaatggggacccaaacaacatggacagagcggtcaaactgtacaggaagctaaaaagggaaataacattccatggggcaaaagaagtggcactcagttattcaaccggtgcacttgccagttgcatgggcctcatatacaacagaatggggactgtgacaactgaggtagcatttggcctagtgtgtgccacatgtgagcagattgctgattcccagcatcggtctcacagacagatggtgacaacaaccaacccactgatcagacatgagaacagaatggtactggccagtaccacagctaaagccatggaacaaatggcggggtcaagtgagcaggcagcagaggctatggaagttgctagtcaggccagacagatggtgcaggcaatgagaactattggaactcatcctagctccagtgctggtctaaaagatgatcttcttgaaaatttgcaggcctaccagaaacggatgggagtgcaaatgcagcgattcaag--tgatcctctcgttattgccgcaagtatcattgggatcttgcacttgatattgtggattcttgatcgtcttttcttcaaa---------tgcatttatcgtcgccttaaatac------ggtttgaaaagagggccttctacggaaggggtgcctgagtctatgagggaagaatatcggcaggaacagcagagtgctgtggatgttgacgatggtcattttgtcaacatagagctggagtaa
>H7N3_Avian_KU290056_A/mallard/Michigan/A00869519/2009|2009.784
atgagtcttctaaccgaggtcgaaacgtacgttctctctatcgtcccatcaggccccctcaaagccgagatcgcgcagagacttgaagatgtgtttgcagggaaaaacaccgatcttgaggcgctcatggaatggctaaagacaagaccaatcctgtcacctctgactaaggggattttaggttttgtgttcacgctcaccgtgcccagtgagcgaggactgcagcgtagacgctttgtccaaaatgcccttaatgggaatggggatccgaacaacatggacagagcagtcaaactgtacaggaagcttaaaagagaaataacattccatggggcaaaagaggtggcactcagttattcaactggtgcacttgccagctgcatgggcctcatatacaacaggatggggactgtgaccactgaagtggcatttggcctggtgtgtgccacgtgtgagcagattgctgattcccagcatcggtctcacagacaaatggtgacaacaaccaacccgctaatcagacatgagaacaggatggtactggccagtactacggctaaagccatggagcaaatggcagggtcaagtgagcaggcagcagaggctatggaggttgctagtcaggctagacagatggtgcaggcaatgaggaccattgggactcatcctagctccagtgctggtctgaaagatgatcttcttgaaaatttgcaggcctaccagaaacggatgggagtgcaaatgcagcgattcaag--tgatcctctcgttattgccgcaagtatcattgggatcttgcacttgatattgtggattcttgatcgtcttttcttcaaa---------tgcatttatcgtcgccttaaatac------ggtttgaaaagagggccttctacggaaggagtgcctgagtctatgagggaagaatatcggcaggaacagcagagtgctgtggatgttgacgatggtcattttgtcaacatagagctggagtaa
>H3N2_Human_MG914116_A/Arizona/MAP6093A/2017|2017.964
atgagccttctaaccgaggtcgaaacgtatgttctctctatcgttccatcaggccccctcaaagccgagatcgcgcagagacttgaagatgtctttgcggggaaaaacacagatcttgaggctctcatggaatggctaaagacaagaccaattctgtcacctttgactaaggggattttagggtttgttttcacgctcaccgtgcccagtgagcgaggactgcagcgtagacgctttgtccaaaatgccctcaatgggaatggagacccaaataacatggacaaagcagttaaactgtatagaaaacttaagagggagataacgttccacggggccaaagaaatagctctcagttattctgctggtgcacttgccagttgcatgggcctcatatacaataggatgggggctgtaaccactgaagtggcatttggcctggtatgtgcaacatgtgagcagattgctgattcccagcacaggtctcataggcagatggtggcaacaaccaatccactaataaaacatgagaacagaatggttttggccagcactacagctaaggctatggagcaaatggctggatcaagtgagcaggcagcggaggccatggagattgctagtcaggccaggcagatggtgcaggcaatgagagccattgggactcatcctagttccagtactggtctaagagatgatcttcttgaaaatttgcagacctatcagaaacgaatgggggtgcagatgcaacgattcaag--tgacctgcttgttgttgcagcgaatatcattgggatcttgcacttgatattgtggattcttgatcgtctttttttcaaa---------tgcgtctatcgactcttcaaacac------ggccttaaaagaggcccttctacggaaggagtacctgagtctatgagggaagaatatcgaaaggaacagcagaatgctgtggatgctgacgacagtcattttgtcagcatagaattggagtaa
>H5N1_Avian_CY053878_A/mallard/Maryland/802/2007|2007.500
atgagtcttctaaccgaggtcgaaacgtacgttctctctatcgtcccgtcaggccccctcaaagccgagatcgcgcagagacttgaagatgtgtttgcagggaagaacaccgatcttgaggcactcatggaatggctaaagacaagaccaatcctgtcacctctgactaaggggattttaggatttgtgttcacgctcaccgtgcccagtgagcgaggactgcagcgtagacgctttgtccaaaatgcccttaatgggaatggggatccaaacaacatggacagagcggtcaaactgtacaggaagcttaaaagggagataacattccatggggcaaaagaagtggcactcagttattctactggtgcacttgccagttgtatgggcctcatatacaacaggatggggactgtgaccactgaagtggcattcggcctggtgtgcgccacgtgtgagcagattgctgattcccagcatcggtctcacagacaaatggtgacaacaaccaacccattaatcaggcacgagaacagaatggtactggccagtactacggctaaggccatggagcaaatggcagggtcaagtgagcaagcagcagaggctatggaggttgctagtcaggccagacagatggtgcaggcaatgaggaccattgggactcatcctagctccagtgctggtctaaaagatgatcttcttgaaaatttgcaggcctaccagaaacggatgggagtgcagatgcagcgattcaag--tgatcctctcgttattgccgcaagtatcattgggatcttgcacttgatattgtggattcttgatcgtcttttcttcaaa---------tgcatttatcgtcgccttaaatac------ggtttgaaaagagggccttctacggaaggagtgcctgagtctatgagggaagaatatcggcaggaacagcagagtgctgtggatgttgacgatggtcattttgtcaacatagagctggagtaa
>H1N3_Avian_KY971221_A/duck/Zhejiang/727D30/2013|2013.567
atgagtcttctaaccgaggtcgaaacgtacgttctctctatcgttccgtcaggccccctcaaagccgagatcgcgcagagacttgaagatgtttttgcagggaagaacactgatctcgaggctctaatggaatggctgaagacaagaccaatcctgtcacctctgactaaggggattttaggatttgtgttcacgctcaccgtgcccagtgagcgaggacttcagcgtagacgctttgttcagaatgctctgaatggaaatggagacccaaacaacatggatagggcagtcaaactgtacagaaaactgaagagggaaataacattccatggggctaaagaggttgcactcagttattcaactggtgcacttgccagttgcatgggtctcatatacaacaggatgggaacagtgaccacagaagtggcttttggcctagtgtgcgccacttgtgagcagattgctgactcacagcatcggtctcacagacagatggtgactaccaccaacccactaatcaggcatgaaaacaggatggtgctagccagcactacagctaaagctatggagcagatggctgggtcaagtgagcaagcagcggaagccatggaagttgccagtcaggctaggcagatggtgcaggcgatgaggacaattgggactcatcctagctccagtgccggtctgaaagatgatcttcttgaaaatttgcaggcctaccagaagcggatgggagtgcaaatgcaacggttcaag--tgatcctctcgttattgccgcaagtatcattgggatcttgcacttgatattgtggattcttgatcgtcttttcttcaaa---------tgcatttatcgtcgccttaaatac------ggtttgaaaagagggccttctacggaaggagtgcctgagtctatgagggaaaaatatcggcaggagcagcagagtgctgtggatgttgacgatggtcattttgtcaacctaaaactggagtaa
>H3N2_Human_CY121182_A/Port_Chalmers/1/1973|1973.500
atgagccttctaaccgaggtcgaaacgtatgttctctctatcgttccgtcaggccccctcaaagccgaaatcgcgcagagacttgaagatgtctttgctggaaagaacacagatcttgaggctctcatggaatggctaaagacaagaccaatcctgtcacctctgactaaggggattttgggatttgtattcacgctcaccgtgcccagtgagcgaggactgcagcgtagacgctttgtccaaaatgccctcaatgggaatggggatccaaataacatggacagagcagttaaactgtatagaaaacttaagagggagataacattccatggggccaaagaaatagcactcagttattctgctggtgcgcttgccagttgcatgggcctcatatacaacagaatgggggctgtgaccactgaagtggcctttggcctggtatgtgcaacctgtgaacagattgctgactcccagcacaggtctcatagacaaatggtggcaacaaccaatccactaataagacatgagaacagaatggttctggccagcactacagctaaggctatggagcaaatggctggatcaagtgagcaggcagcagaggccatggaggttgctagtcaggccaggcaaatggtgcaggcaatgagagccattgggactcatcctagctccagtgctggtctaaaagatgatcttcttgaaaatttgcaggcctatcagaaacgaatgggggtgcagatgcaacgattcaag--tgaccctcttgttgttgctgcgagtatcattgggatcttgcacttgatattgtggattcttgatcgtctttttttcaaa---------tgcatctatcgattctttgaacac------ggtctgaaaagagggccttctacggaaggagtacctgagtctatgagggaagaatatcgaaaggaacagcagagtgctgtggatgctgacgacagtcattttgtcagcatagagctggagtaa
>H10N8_Avian_KP287953_A/duck/Jiangxi/4759/2009|2009.200
atgagtcttctaaccgaggtcgaaacgtacgttctctctatcgtaccgtcaggccccctcaaagccgagatcgcgcagagacttgaagatgtctttgcagggaagaacaccgatctcgaggctctcatggaatggctaaagacaagaccaatcttgtcacctctgactaaggggattttggggtttgtgttcacgctcaccgtgcccagtgagcgaggactgcagcgtagacgctttgtccaaaatgccctaaatgggaatggagacccaaacaacatggacagggcagtcaaactgtacagaaaattgaagagagagataacattccatggagctaaagaagttgcactcagttattcaaccggtgcacttgccagttgtatgggtctcatatacaacagaatgggaacggtgaccacagaagtggcttttggcctagtgtgtgccacttgtgagcagattgctgattcacagcatcggtcccacaggcagatggtaactaccaccaacccactaatcaggcatgaaaacaggatggtgctggccagcactacagctaaggctatggagcagatggctgggtcgagtgagcaggcagcggaagccatggaggttgctagtcaggctaggcagatggtgcaagcgatgaggactattggaactcaccctagctccagtgccggtctgaaagatgatcttcttgaaaatttgcaggcctaccagaaacggatgggagtgcaaatgcagcgattcaag--tgatcctcttgttattgccgcaagtatcattgggatcttgcacttgatattgtggattcttgatcgtcttttcttcaaa---------tgtatttatcgtcgccttaaatac------ggtttgaaaagagggccttctacggaaggagtgcctgagtctatgagggaagagtatcggcaggaacagcagagtgctgtggatgttgacgatggtcattttgtcaacatagagctggagtaa
>H1N1_Human_KX407862_A/Nebraska/13/2016|2016.162
atgagtcttctaaccgaggtcgaaacgtacgttctttctatcatcccgtcaggccccctcaaagccgagatcgcacagagactggaaagtgtctttgcaggaaagaacacagatcttgaggctctcatggaatggctaaagacaagaccaatcttgtcacctctgactaagggaattttaggatttgtgttcacgctcaccgtgcccagtgagcgaggactgcagcgtagacgctttatccaaaatgccctaaatggaaatggggacccgaacaacatggatagagcagttaaactatacaagaagctcaaaagagaaataacgttccatggggccaaggaggtgtcactaagctattcaactggtgcacttgccagttgcatgggcctcatatacaacaggatgggaacagtgaccacagaagctgcttttggtctagtttgtgccacttgtgaacagattgctgattcacagcatcggtctcacagacaaatggctactaccaccaatccactaatcaggcatgaaaacagaatggtgctggctagcactacggcaaaggctatggaacaggtggctggatcgagtgaacaggcagcagaggccatggaggttgctaataagactaggcagatggtacatgcaatgagaactattgggactcatcctagctccagtgctggtctgagagatgaccttcttgaaaatttgcaggcctaccagaagcgaatgggagtgcagatgcagcggttcaag--tgatcctctcgtcattgcagcaaacatcattgggatcttgcacctgatattgtggattactgatcgtctttttttcaaa---------tgcatttatcgtcgctttaaatac------ggtttgaaaagagggccttctacggaaggagtgcctgagtccatgagggaagaatatcaacaggagcagcagagtgctgtggatgttgacgatggtcattttgtcaacatagagctagagtaa
>H5N2_Avian_GQ923238_A/mallard/Michigan/466372-3/2006|2006.500
atgagtcttctaaccgaggtcgaaacgtacgttctctctatcgtcccatcaggccccctcaaagccgagatcgcgcagagacttgaagatgtgtttgcagggaaaaacaccgatcttgaggcgctcatggaatggctaaagacaagaccaatcctgtcacctctgactaaggggattttaggatttgtgttcacgctcaccgtgcccagtgagcgaggactgcagcgtagacgctttgtccaaaatgcccttaatgggaatggggatccaaacaacatggacagagcggtcaaactgtacaggaagcttaaaagggaaataacattccacggagcaaaagaggtggcactcagttattcaactggtgcacttgccagctgcatgggcctcatatacaatagaatggggactgtgaccactgaagtggcatttggcctggtgtgtgccacatgtgagcagattgctgattcccagcatcggtctcacagacaaatggtgacaacaaccaacccgctaatcaggcacgagaacagaatggtactggccagtactacggctaaggccatggagcaaatggcagggtcaagtgagcaggcagcagaggctatggaggttgctagtcaggctagacagatggtgcaggcaatgaggaccattgggactcatcctagctccagtgctggtctgaaagatgatcttcttgaaaatttgcaggcctaccagaaacggatgggagtgcaaatgcagcgattcaag--tgatcctctcgttattgccgcaagtatcattgggatcttgcacttgatattgtggattcttgatcgtcttttcttcaaa---------tgcatttatcgtcgccttaaatac------ggtttgaaaaaagggccttctacggaaggagtgcccgagtctatgagggaagaatatcggcaggaacagcagagtgctgtggatgttgacgatggtcattttgtcaacatagagctggagtaa
>H3N2_Human_CY252864_A/Canberra/20/2015|2015.427
atgagccttctaaccgaggtcgaaacgtatgttctctctatcgttccatcaggccccctcaaagccgagatcgcgcagagacttgaagatgtctttgctgggaaaaacacagatcttgaggctctcatggaatggctaaagacaagaccaattctgtcacctttgactaaggggattttagggtttgttttcacgctcaccgtgcccagtgagcgaggactgcagcgtagacgctttgtccaaaatgccctcaatgggaatggagacccaaataacatggacaaagcagttaaactgtataggaaacttaagagggagataacgttccacggggccaaagaaatagctctcagttattctgctggtgcacttgccagttgcatgggcctcatatacaataggatgggggctgtaaccactgaagtggcatttggcctggtgtgtgcaacatgtgagcagattgctgattcccagcacaggtctcataggcagatggtggcaacaaccaatccattaataaaacatgagaacagaatggttttggccagcactacagctaaggctatggagcaaatggctggatcaagtgagcaggcagcggaggccatggagattgctagtcaggccaggcagatggtgcaggcaatgagagccattgggactcatcctagttccagtactggtctaagagatgatcttcttgaaaatttgcagacctatcagaaacgaatgggggtgcagatgcaacgattcaag--tgacccgcttgttgttgccgcgaatatcattgggatcttgcacttgatattgtggattcttgatcgtctttttttcaaa---------tgcgtctatcgactcttcaaacac------ggccttaaaagaggcccttctacggaaggagtacctgagtctatgagggaagaatatcgaaaggaacagcagaatgctgtggatgctgacgacagtcattttgtcagcatagagttggagtaa
>H1N1_Swine_MH234432_A/swine/Ohio/OH-18-7963/2018|2018.260
atgagtcttctaaccgaggtcgaaacgtacgttctttctatcatcccgtcaggccccctcaaagccgagatcgcgcagagactggaaagtgtatttgcaggaaagaacacagatcttgaggctctcatggaatggctaaagacaagaccaatcttgtcacctctgactaagggaattttaggatttgtgttcacgctcaccgtgcccagtgagcgaggactgcagcgtagacgctttgtccaaaatgccctaaatgggaatggggacccgaacaacatggatagagcagttaaactatacaagaagctcaaaagagaaataacgttccatggggctaaggaggtgtcactaagctattcaactggtgcacttgccagttgcatgggcctcatatacaacaggatgggaacagtgaccacagaagctgcttttggtctagtgtgtgccacttgtgaacagattgctgattcacagcatcgatctcacagacaaatggttgctaccaccaatccactaatcaggcatgaaaacagaatggtgctggctagcactactgcaaaggctatggaacagatggctggatcgagtgaacaggcagcagaggccatggaggttgctaatcagactaggcagatggtacatgcaatgagaactattgggactcatcctagctccagtgctggtctgaaggatgaccttcttgaaaatttacaggcctaccagaagcgaatgggagtgcaaatgcagcgattcaag--tgatcctctcgtcattgcagcaaatatcattgggatcttgcacctgatattgtggattactgatcgtctttttttcaaa---------tgtatttatcgtcgctttaaatac------ggtttgaaaagagggcctcctacagaaggagtgcctgagtccatgagggaagaatatcaacaggaacagcagagtgctgtggatgttgacgatggtcattttgtcaacatagagctagagtaa
>H13N6_Avian_CY014695_A/gull/Maryland/704/1977|1977.723
atgagtcttctaaccgaggtcgaaacgtatgttctctctatcatcccgtcaggccccctcaaagccgagatagcgcagagacttgaagatgtttttgcagggaagaacacagatctcgaggctctcatggagtggttaaagacaagaccaatcctgtcacctctgactaaggggattttaggatttgtttttacgctcaccgtgcccagtgagcggggactgcagcgtagacgctttgtccaaaatgccttaaatggaaatggagacccaaacaacatggatagggcagtcaaactttacagaaagctgaaaagagagataacatttcatggagctaaagaggtggcactcagctattcaactggtgcacttgccagctgcatgggtctcatttacaacaggatggggacagtgaccacagaagtggcttttggtctagtatgtgccacttgtgagcagattgcagattcccagcatcggtctcacagacagatggtgaccaccaccaacccactaatcaggcacgagaacagaatggtgctagcaagcacaacagctaaggctatggagcagatggctggatcaagtgaacaggcagctgaagccatggaggttgcgggtcaggctagacagatggtgcaggcaatgagaacaattggaactcatcctagctccagtgctggtctgaaaaatgatcttcttgaaaatttgcaggcctatcagaaacgaatgggagtgcagatgcagcgattcaag--tgatcctctcgttattgctgcaagtatcattgggatcttgcacttgatattgtggattcttgatcgtctcctcttcaaa---------ttcatttatcgtcgctttaaatac------ggtttgaaaagagggccttctatggaaggagtgcctgagtctatgagggaagaatatcgacaggaacagcagagtgctgtggatgttgacgatagtcattttgtcaacatagagctggagtaa
>H3N2_Human_CY113974_A/Guangdong/25/1993|1993.500
atgagccttctaaccgaggtcgaaacgtatgttctctctatcgttccatcaggccccctcaaagccgaaatcgcgcagagacttgaagatgtctttgctgggaaaaacacagatcttgaggctctcatggaatggctaaagacaagaccaatcctgtcacctctgactaaggggattttagggtttgtgttcacgctcaccgtgcccagtgagcgaggactgcagcgtagacgctttgtccaaaatgccctcaatgggaatggggatccaaataacatggacagagcagttaaactatatagaaaacttaagagggagattacattccatggggccaaagaaatagcactcagttattctgctggtgcacttgccagttgcatgggcctcatatacaacagaatgggggctgtaaccactgaagtggcctttggcctggtatgtgcaacatgtgaacagattgctgactcccagcacaggtctcataggcaaatggtggcaacaaccaatccattaataaggcatgagaacagaatggttttggccagcactacagctaaggctatggagcaaatggctggatcaagtgagcaggcagcggaggccatggaaattgctagtcaggccaggcaaatggtgcaggcaatgagagccattgggactcatcctagctccagtgctggtctaaaagatgatcttcttgaaaatttgcagacctatcagaaacgaatgggggtgcagatgcaacgattcaag--tgacccgcttgttgttgctgcgagtatcattgggatcttgcacttgatattgtggattcttgatcgtctttttttcaaa---------tgcatctatcgactcttcaaacac------ggcctgaaaagagggccttctacggaaggagtacctgagtctatgagggaagaatatcgaaaggaacagcagaatgctgtggatgctgacgacagtcattttgtcagcatagagctggagtaa
>H7N3_Avian_KF259274_A/duck/Jiangxi/16285/2010|2010.500
atgagtcttctaaccgaggtcgaaacgtacgttctctctatcgttccgtcaggccccctcaaagccgagatcgcgcagagacttgaagatgtctttgcagggaagaacacagatctcgaggctctcatggaatggctaaagacaagaccaatcctgtcacctctgactaaggggattttgggatttgtattcacgctcaccgtgcccagtgagcgaggactgcagcgtagacgctttgtccaaaatgcactaaatggaaatggagacccaaacaacatggaccgggcagtcaaactatacaaaaagctgaaaagagagataacatttcatggagctaaggaggttgcacttagctactcaaccggtgcacttgccagttgtatgggtcttatatacaacagaatgggaacagtgaccacagaagtggcttttggcctagtgtgtgccacttgtgagcagattgctgactcgcaacaccggtctcacaggcagatggtgactactaccaacccactaatcaggcatgagaacagaatggtgctggccagcaccacggctaaggccatggagcagatggctgggtcgagtgaacaggcagcggaggccatggaggttgctagtcaggctaggcagatggtgcaggcaatgaggacaattgggactcatcctagctccagtgccggtctgaaagatgatcttcttgaaaatttgcaggcctaccagaaacggatgggagtgcaaatgcagcgattcaag--tgatcctctcgttattgccgcaagtatcattgggatcttgcacttgatattgtggattcttgatcgtcttttcttcaaa---------tgtatttatcgtcgccttaaatac------ggtttgaaaagagggccttctacggaaggagtgcctgagtctatgagggaagaatatcggcaggaacagcagagtgctgtggatgttgacgatggtcattttgtcaacatagagctggagtaa
>H7N3_Avian_CY207222_A/yellow-billed_pintail/Chile/10/2014|2014.290
atgagtcttctaaccgaggtcgaaacgtacgttctctctatcgtcccgtcaggccccctcaaagccgagatcgcgcagagacttgaagatgtctttgctggaaagaacacagatctcgaggcactcatggaatggctaaagacaagaccaatcctgtcacctctgactaaggggattttaggatttgtgttcacgctcaccgtgcccagtgagcgaggactgcagcgtagacgctttgtccagaatgccctcaatgggaatggggatccaaacaacatggacagggcagtgaaactgtacaggaagctcaaaagggagatcacattccatggggccaaggaagtggcgctcagttactctactggtgcacttgccagttgcatgggcctcatatacaacagaatggggaccgtaaccactgaagtggcatttggcctagtgtgtgccacttgtgagcagattgctgactcccagcaccggtcccacagacagatggtgacaacaaccaacccactaatcagacacgagaacaggatggtactggccagtaccacagctaaggccatggagcaaatggcaggatcaagtgaacaggcagcagaagccatggaggttgccagtcaggccaggcagatggtgcaggcaatgaggaccattgggactcatcctagctccagtgctggtctaaaagatgatcttcttgaaaatttgcaggcctaccagaagcggatgggagtgcaaatgcagcgattcaag--tgatcctctcgttattgccgcaagtatcattgggatcttgcacttgatattgtggattcttgatcgtcttttcttcaaa---------tgcatttatcgtcgctttaaatac------ggtttgaaaagagggccttctacggaaggggtgcctgagtctatgagggaagagtaccggcaggaacagcagagtgctgtggatgttgacgatggtcattttgtcaacatagagctggagtaa
>H4N6_Avian_CY125951_A/mallard/California/1154/2010|2010.567
atgagtcttctaaccgaggtcgaaacgtacgttctctctatcgtcccgtcaggccccctcaaagccgagatcgcgcagagacttgaagatgtgtttgcagggaaaaacaccgaccttgaggcgctcatggaatggctaaagacaagaccaatcctgtcacctctgactaaggggattttgggatttgtgttcacgctcaccgtgcccagtgagcgaggactgcagcgtagacgctttgtccaaaatgcccttaatgggaatggggatccaaacaacatggacagagcagttaaactgtacaggaagcttaaaagggaaataacattccatggggcaaaagaggtggcactcagttattcgactggtgcacttgccagctgcatgggcctcatatacaacagaatggggacggtgaccactgaagtggcatttggcctggtgtgtgccacatgtgagcagattgctgattcccagcatcggtctcacagacaaatggtgacaacaaccaacccgctaatcagacacgagaacaggatggtactagccagtactacggctaaggccatggagcaaatggcagggtcaagtgagcaggcagcagaggctatggaggttgctagtcaggctaggcagatggtgcaggcaatgaggaccattgggactcatcctagctccagtgctggtctgaaagatgatcttcttgaaaatttgcaggcctaccagaagcggatgggagtgcaaatgcagcgattcaag--tgatcctctcgttattgccgcaagtatcattgggatcttgcacttgatattgtggattcttgatcgtcttttctccaaa---------tgcatttatcgtcgccttaaatac------ggtttgaaaagagggccttctacggaaggagtgcctgagtctatgagggaagaatatcggcaggaacagcagagtgctgtggatgttgacgatggtcattttgtcaacatagagctggagtaa
>H3N2_Human_CY119059_A/Malaysia/2205714/2009|2009.288
atgagccttctaaccgaggtcgaaacgtatgttctctctatcgttccatcaggccccctcaaagccgagatcgcgcagagacttgaagatgtctttgctgggaaaaacacagatcttgaggctctcatggaatggctaaagacaagaccaattctgtcacctctgactaaggggattttggggtttgtgttcacgctcaccgtgcccagtgagcgaggactgcagcgtagacgctttgtccaaaatgccctcaatgggaatggagacccaaataacatggacaaagcagttaaactgtataggaaacttaagagagagataacgttccatggggccaaagaaatagctctcagttattctgctggtgcacttgccagttgtatgggcctcatatacaataggatgggggctgtaaccactgaagtggcatttggcctggtatgtgcaacatgtgagcagattgctgactcccagcacaggtctcataggcagatggtggcaacaaccaatccattaataaaacatgagaacagaatggttttggccagcactacagctaaggctatggagcaaatggctggatcaagtgaacaggcagcggaggccatggagattgctagtcaggccaggcagatggtgcaggcaatgagagccattgggactcatcctagttccagtactggtttaagagatgatcttcttgaaaatttgcagacctatcagaaacgaatgggggtgcagatgcaacgattcaag--tgacccgcttgttgttgccgcgaatatcattgggatcttgcacttgatattgtggattcttgatcgtctttttttcaaa---------tgcgtctaccgactcttcaaacac------ggccttaaaagaggcccttctacggaaggagtacctgagtctatgagggaagaatatcgaaaggaacagcagaatgctgtggatgctgacgacagtcattttgtcagcatagagttggagtaa
>H10N7_Avian_EU743371_A/ruddy_turnstone/DE/1529/2001|2001.500
atgagtcttctaaccgaggtcgaaacgtacgttctctctatcgtcccgtcaggccccctcaaagccgaaatcgcgcagagacttgaagatgtctttgcagggaagaacaccgatcttgaggcactcatggaatggctaaagacaagaccaatcctgtcacctctgactaaggggattttaggatttgtgttcacgctcaccgtgcccagtgagcgaggactgcagcgtagacgttttgtccaaaatgcccttaatgggaatggggatccaaacaacatggacagagcggtcaaactgtacaggaagctaaaaagggaaataacattccatggggcaaaggaggtggcactcagttattcaactggtgcacttgccagttgcatgggcctcatatacaacagaatggggactgtgaccactgaagtggcatttggcctggtgtgcgccacatgtgagcagattgctgattcccagcaccggtctcacagacaaatggtgacaacaaccaatccactgatcagacatgagaacagaatggtgctggccagtaccacggctaaagccatggagcaaatggcagggtcaagtgagcaggcagcagaggctatggaagttgctagtcaggctagacagatggtgcaggcaatgaggaccattgggactcatcctagctccagtgctggtctaaaagatgatcttcttgaaaatttgcaggcctaccagaaacggatgggagtgcaaatgcagcgattcaag--tgatcctctcgttattgccgcaagtatcattgggatcttgcacttgatattgtggattcttgatcgtcttttcttcaaa---------tgcatttgtcgtcgccttaaatac------ggtttgaaaagagggccttctacggaaggagtgcctgagtctatgagggaagaatatcggcaggaacagcagagtgctgtggatgttgacgatggtcattttgtcaacatagagctggagtaa
>H4N3_Avian_CY014938_A/pintail_duck/New_York/155/1982|1982.915
atgagtcttctaaccgaggtcgaaacgtacgttctctctatcgtcccgtcaggccccctcaaagccgagatcgcgcagagacttgaagatgtctttgcaggaaagaacacagatcttgaggcactcatggaatggctaaagacaagaccaatcctgtcacctctgactaaggggattttaggatttgtgttcacgctcaccgtgcccagtgagcgaggactgcagcgtagacgctttgtccagaatgctcttaatgggaatggagatccaaacaacatggacagggcagtcaaactgtataggaagctcaaaagggaaattacattccatggggccaaagaggtagcactcagttattccactggtgcacttgccagttgcatgggcctcatatacaacaggatgggaactgtgaccaccgaagtggcatttggcctggtgtgcgccacatgtgagcagattgctgactcccagcatcggtctcacaggcagatggtgacaacaaccaacccactgatcagacatgagaacaggatggtactggctagtactacggctaaagccatggagcagatggcagggtcgagcgaacaagcagcagaggctatggaggttgccagtcaggctaggcagatggtgcaggcaatgaggaccattgggactcatcctagctccagtgccggtctaaaagatgatcttcttgaaaayttgcaggcctaccagaaacggatgggagtgcaaatgcagcgattcaag--tgatcctctcgttattgccgcaagtatcattgggatcttgcacttgatattgtggattcttgatcgtctttttttcaaa---------tgcatttatcgtcgccttaaatac------ggattgaaaagagggccttctacggaaggagtgcctgagtctatgagggaagaatatcggcaggaacagcagagtgctgtggatgttgacgatggtcattttgtcaacatagagctggagtaa
>H9N2_Avian_FJ581432_A/chicken/Zhejiang/HJ/2007|2007.500
atgagtcttctaaccgaggtcgaaacgtacgttctctctatcattccatcaggccccctcaaagccgagatcgcgcagagacttgaggatgtttttgcagggaagaacacagatcttgaggctctcatggaatggataaagacaagaccaatcctgtcaccactgactaaggggattttagggtttgtgttcacgctcaccgtgcccagtgagcgaggactgcagcgtagacggtttgtccaaagcgccctaaatgggaatggagacccgaacaacatggacagggcagttaaattatacaagaagctgaagagggaaatgacatttcatggagcaaaggaagttgcactcagttactcaactggtgcgcttgctagctgcatgggtctcatatacaacaggatgggaacagtgaccgcagaaggggctcttggcctagtatgtgccacttgtgagcagattgctgacgcccaacatcggtcccacaggcagatggcgactactaccaacccactaattaggcatgagaatagaatggtactagccagcactacggctaaggctatggagcagatggctggatcaagtgaacaagcagcagaagccatggaagtcgcaagtcaggctaggcaaatggtgcaggctatgagaacagttgggactcaccctagctccagtacaggtctaaaagatgaccttattgaaaatttgcaggcttaccagaaacggatgggagtgcaactgcagcgattcaag--tgatcctctcgctgttgcagcaagcgttattgggatattgcacttgatattgtggattcttgatcgtcttttcttcaaa---------tgcatttatcgtcgctttaaatac------ggtttgaaaagagggccttctacggaaggattgcctgagtctatgagggaagaatatcggcaggaacagcagaatgctgtggatgttgacgatggtcattttgtcaacatagagctgaagtaa
>H7N8_Avian_KY550750_A/northern_shoveler/Nevada/AH0009328/2015|2015.003
atgagtcttctaaccgaggtcgaaacgtacgttctctctatcgtcccgtcaggccccctcaaagccgagatcgcgcagagacttgaagatgtatttgcagggaaaaataccgatcttgaggcgctcatggaatggctaaagacaagaccaatcctgtcacctctgactaaggggattttaggatttgtgttcacgctcaccgtgcccagtgagcgaggactgcagcgtagacgctttgtccaaaatgcccttaatgggaatggggatccaaacaacatggacagagcagtcaaactgtacaggaagcttaaaagggaaataacattccatggggcaaaagaggtggcactcagttattcaactggtgcacttgccagctgcatgggcctcatatacaacaggatggggactgtaaccactgaagtggcatttggcctggtttgtgccacatgtgagcagattgctgattcccagcatcggtctcacaggcaaatggtgacaacaaccaacccgctaatcaggcacgagaacaggatggtactggccagtactacggcaaaagccatggagcaaatggcaggatcaagtgagcaggcagcagaggctatggaggttgctagtcaggctagacagatggtgcaggcaatgaggaccattgggactcatcctagctccagtgctggtctgaaagatgatcttcttgaaaatttgcaggcctaccagaaacggatgggagtgcaaatgcagcgattcaag--tgatcctctcgttattgccgcaagtatcattgggatcttgcacttgatattgtggattcttgatcgtcttttcttcaaa---------tgcatttatcgtcgccttaaatac------ggtttgaaaagagggccttctacggaaggagtgcctgagtctatgagggaagaatatcggcaggaacagcagagtgctgtggatgttgacgatggtcgttttgtcaacatagagctggagtaa
>H9N8_Avian_CY144556_A/ruddy_turnstone/Delaware/AI03-200/2003|2003.384
atgagtcttctaaccgaggttgaaacgtacgttctctctatcattccatcaggccccctcaaagccgagatagcacagagacttgaagatgtttttgcagggaagaacacagaccttgaagctctcatggagtggctaaagacaagaccgatcttgtcacctctgactaaggggattttaggatttgtttttacgctcaccgtgcccagtgagcgaggactgcagcgtagacgctttgtccaaaatgccctaaatgggaatggagacccaaacaacatggacagagcagtaaagctttacagaaagctgaagagagagataacattccacggtgctaaggaggtggctctcagttactcaactggtgcacttgccagttgcatgggtctcatttacaatagaatgggaactgtgaccacagaagtggcttttggtctagtatgtgccacttgtgagcagattgctgactcccagcatcggtcccacaggcagatggtgaccacaaccaacccactaatcagacacgaaaatagaatggtgctggcaagcactactgctaaagctatggagcagatggctggatcgagtgaacaagcagctgaggcaatggaggtcgcaggccaggctagacagatggtgcaggcaatgagaacaattgggactcatcctagttccagtgctggtctgaaagatgatcttcttgaaaatttgcaggcctatcagaaacgaatgggagtgcaaatgcagcgattcaag--tgatcctctcgttattgcagcaagtatcattgggatcttgcacttgatattgtggattcttgatcgtcttttcttcaaa---------tgcatttatcgtcgcattaaatac------gagttgaaaagagggccttctacggaaggagtacctgagtctatgagggaagaatatcgacaggaacagcagaatgctgtggatgttgacgatggtcattttgtcaacatagagctggagtaa
>H1N1_Human_CY083115_A/Quito/WRAIR0617N/2009|2009.764
atgagtcttctaaccgaggtcgaaacgtacgttctttctatcatcccgtcaggccccctcaaagccgagatcgcgcagagactggaaagtgtctttgcaggaaagaacacagatcttgaggctctcatggaatggctaaagacaagaccaatcttgtcacctctgactaagggaattttaggatttgtgttcacgctcaccgtgcccagtgagcgaggactgcagcgtagacgctttgtccaaaatgccctaaatgggaatggggacccgaacaacatggatagagcagttaaactatacaagaagctcaaaagagaaataacgttccatggggccaaggaggtgtcactaagctattcaactggtgcacttgccagttgcatgggcctcatatacaacaggatgggaacagtgaccacagaagctgcttttggtctagtgtgtgccacttgtgaacagattgctgattcacagcatcggtctcacagacaaatggctactaccaccaatccactaatcaggcatgaaaacagaatggtgctggctagcactacggcaaaggctatggaacagatggctggatcgagtgaacaggcagcagaggccatggaggttgctaatcagactaggcagatggtacatgcaatgagaactattgggactcaccctagctccagtgctggtctgaaagatgaccttcttgaaaatttgcaggcctaccagaagcgaatgggagtgcagatgcagcgattcaag--tgatcctctcgtcattgcagcaaatatcattgggatcttgcacctgatattgtggattactgatcgtctttttttcaaa---------tgtatttatcgtcgctttaaatac------ggtttgaaaagagggccttctacggaaggagtgcctgagtccatgagggaagaatatcaacaggaacagcagagtgctgtggatgttgacgatggtcattttgtcaacatagagctagagtaa
>H5N8_Avian_MF040675_A/Anser_cygnoides/Hubei/FW44/2016|2016.948
atgagttttttaaccgaggtcgaaacgtacgttctctctatcgtcccgtcaggccccctcaaagccgagatcgcgcagagacttgaagatgtctttgcagggaagaacaccgatcttgaggctctcatggaatggctaaagacaagaccaatcctgtcacctctgactaaggggattttagggtttgtgttcacgctcaccgtgcccagtgagcgaggactgcagcgtagacgctttgtccaaaatgctctaaatggaaatggagacccaaacaacatggacagggcagtcaaactgtacaggaaattgaagagagagataacattccatggggctaaagaagttgcactcagttactcaaccggtgcacttgccagttgtatgggtctcatatacaacaggatggggacggtgaccacagaagtggcattgggcctagtgtgtgccacctgtgagcagattgctgattcacagcatcggtctcacagacagatagcaaccactaccaacccactaatcagacatgaaaacagaatggtgctggccagtactacagctaaggctatggagcagatggctgggtcgagtgagcaggcagcggaagccatggaggttgctagtcaggctaggcagatggtgcaggcgatgaggaccattggaactcatcctagctccagtgccggtctgagagatgatctccttgaaaatttgcaggcctaccagaaacggatgggagtgcaactgcagcgattcaag--tgatcctctcgttattgccgcaagtatcattgggatcttgcacttgatattgtggattcttgatcgccttttcttcaaa---------tgcgtttatcgtcgccttaaatac------ggtttgaaaagagggccttctacggaaggagtgcctgagtctatgagggaagagtatcggcaggaacagcaaagtgctgtggatgttgacgatggtcattttgtcaacatagagctggagtaa
>H3N8_Avian_CY187022_A/American_black_duck/Ohio/12OS5510/2012|2012.874
atgagtcttctaaccgaggtcgaaacgtacgttctctctatcgtcccgtcaggccccctcaaagccgagatcgcgcagagacttgaagatgtgtttgcagggaagaacaccgatcttgaggcactcatggaatggctaaagacaagaccaatcctgtcacctctgactaaggggattctaggatttgtgttcacgctcaccgtgcccagtgagcgaggactgcagcgtagacgctttgttcaaaatgcccttaatgggaatggggatccaaacaacatggacagggcggtcaaactgtacagaaagcttaaaagggagatcacattccatggggcaaaagaagtggcactcagttattcaactggtgcacttgccagttgcatgggcctcatatacaacaggatggggactgtgaccactgaagtggcatttggcctggtgtgtgccacgtgtgagcaaattgctgattcccagcaccggtctcacagacaaatggtgacaacaaccaacccactaatcaggcatgagaacagaatggtactggccagtactacagctaaggccatggagcaaatggcagggtcaagtgagcaggcagcagaggctatggaggttgctagccaggccagacagatggtgcaggcaatgaggaccattggaactcatcctagctccagtgctggtctaaaagatgatcttcttgaaaatttgcaggcctaccagaaacggatgggggtgcagatgcagcggttcaag--tgatcctctcgttattgccgcaagtatcattgggatcttgcacttgatattgtggattcttgatcgtcttttcttcaaa---------tgcatttatcgtcgccttaaatac------ggtttgaaaagagggccttctacggaaggagtgcctgagtctatgagggaagaatatcggcaggaacagcagagtgctgtggatgttgacgatggtcattttgtcaacatagagctggagtaa
>H13N6_Avian_MF146491_A/black-headed_gull/Netherlands/16/2014|2014.523
atgagtcttctaaccgaggtcgaaacgtatgttctctctatcatcccgtcaggccccctcaaagccgagatagcacagaaacttgaagatgtttttgcagggaagaacacagatctggaggctcttatggagtggttaaagacaagaccaatcttgtcacctctgactaaggggattttaggatttgtgtttacgctcaccgtgcccagtgagcgaggactgcagcgtagacgctttgtccaaaacgccctaaatgggaatggagacccgaacaacatggatagagcagtcaagctttatcgaaagctgaaaagagagataacattccatggagctaaagaggtggcacttagctactcaactggtgcgcttgccagctgcatgggtctcatttacaacagaatgggtacagtgaccacagaagtggcttttggtcttgtgtgtgccacttgcgagcagattgctgactcccagcacaggtctcacagacaaatggtaaccacaaccaatccactgatcaggcatgagaacagaatggtgctggcaagcactactgccaaggctatggagcagatggctggatcaagtgaacaagcagctgaggccatggaggttgctggtcaggccagacagatggtgcaggcaatgagaacaattgggactcatcctagctccagtgctggtctaaaagatgatcttcttgaaaacttgcaggcctatcagaaacggatgggagtgcaaatgcagcgattcaag--tgaccctctcgtcattgcggcgagtgtcattgggatcttgcacttgatactgtggattcttgatcgccttttcttcaaa---------tgcatttatcgtcgcattaaatac------gagttgaaaagagggccttctacggaaggagtgcctgagtctatgagggaagagtatcggcaggagcagcagagtgctgtggatgttgacgatggtcattttgtcaacatagagctggagtaa
>H3N2_Swine_KP901308_A/swine/Missouri/A01840724/2015|2015.096
atgagtcttctgaccgaggtcgaaacgtacgttctttctatcatcccgtcaggccccctcaaagccgagatcgcacagagactggaaagtgtctttgcaggaaagaacacagatcttgaggccctcatggaatggctaaagacaagaccaatcttgtcacctctgactaaggggattttaggatttgtgttcacgctcaccgtgcccagtgagcgaggactgcagcgtagacgctttgtccaaaatgccctaaatggaaatggggacccgaacaacatggatagagcagttaagctatacaagaagctcaaaagagaaataacattccatggggccaaggaggtgtcactaagctattcaactggtgcacttgccagttgcatgggcctcatatacaacaggatgggaacagtaaccacagaagctgcttttggtctagtgtgtgccacttgtgaacagattgctgattcacagcatcggtctcacagacaaatggctactaccaccaatccactgatcaggcatgaaaacaggatggtgctggctagcactacggcaaaggctatggaacagatggctggatcgagtgagcaggcagcagaggccatggaggttgctaataagactaggcagatggtacatgcaatgagaactattgggactcatcctagctccagtgctggtctgaaagatgaccttcttgaaaatttgcaggcctaccagaagcgaatgggagtgcaaatgcagcgattcaag--tgatcctctcgtcattgcagcaaatatcattgggatcttgcacctgatattgtggatttctgatcgtctttttttcaaa---------tgtgtttatcgtcactttaaatac------ggtttgaaaagagggccttctacagaaggagtgcctgagtccatgagggaagaatatcaacaggaacagcagagtgctgtggatgttgacgatggtcattttgtcaacatagagctagagtaa
>H3N2_Avian_CY129214_A/American_black_duck/New_Brunswick/02651/2007|2007.729
atgagtcttctaaccgaggtcgaaacgtacgttctctctatcgtcccgtcaggccccctcaaagccgagatcgcgcagagacttgaagatgtgtttgcagggaagaacaccgatcttgaggcactcatggaatggctaaagacaagaccaatcctgtcacctctgactaaggggattttaggatttgtgttcacgctcaccgtgcccagtgagcgaggactgcagcgtagacgctttgtccaaaatgcccttaatgggaatggggatccaaacaacatggacagagcggtcaaactgtacaggaagcttaaaagggagataacattccatggggcaaaagaagtggcactcagttattctactggtgcacttgccagttgtatgggcctcatatacaacaggatggggacggtgaccactgaagtggcattcggcctggtgtgcgccacgtgtgagcagattgctgattcccagcatcggtctcacagacaaatggtgacaacaaccaacccactaatcaggcacgagaacagaatggtactggccagtactacggctaaggccatggagcaaatggcagggtcaagtgagcaagcagcagaggctatggaggttgctagtcaggccagacagatggtgcaggcaatgaggaccattgggactcatcctagctccagtgctggtctaaaagatgatcttcttgaaaatttgcaggcctaccagaaacggatgggagtgcagatgcagcgattcaag--tgatcctctcgttattgccgcaagtatcattgggatcttgcacttgatattgtggattcttgatcgtcttttcttcaaa---------tgcatttatcgtcgccttaaatac------ggtttgaaaagagggccttctacggaaggagtgcctgagtctatgagggaagaatatcggcaggaacagcagagtgctgtggatgttgacgatggtcattttgtcaacatagagctggagtaa
>H3N6_Avian_MG280143_A/green-winged_teal/Ohio/16OS1008/2016|2016.671
atgagtcttctaaccgaggtcgaaacgtacgttctctctatcgtcccgtcaggccccctcaaagccgagatcgcgcagagacttgaagatgtgtttgcagggaagaacaccgatcttgaggcactcatggagtggctaaagacaagaccaatcctgtcacctctgactaaggggattttaggatttgtgttcacgctcaccgtgcccagtgagcgaggactgcagcgtagacgctttgttcaaaatgcccttaatgggaacggggatccaaacaacatggacagagcagtcaaactgtacagaaagcttaaaagggagatcacattccatggggcaaaagaagtggcactcagttattcaactggtgcacttgccagttgcatgggcctcatatacaacaggatggggactgtgaccactgaagtggcatttggcctggtgtgcgccacgtgtgagcagattgctgattcccagcatcggtctcacagacaaatggtgacaacaaccaacccactaatcaggcatgagaacagaatggtactggccagtactacggctaaggccatggagcaaatggcagggtcaagtgagcaggcagcagaggctatggaggttgctagtcaggccagacagatggtgcaggcaatgaggaccattggaactcatcctagctccagtgctggtctaaaagatgatcttcttgaaaatttgcaggcctaccagaaacggatgggagtgcaaatgcagcgattcaag--tgatcctctcattattgccgcaagtatcattgggatcttgcacttgatattgtggattcttgatcgtcttttcttcaaa---------tgcatttatcgtcgcattaaatac------ggtttgaaaagagggccttctacggaaggagtgcctgagtctatgagggaagaatatcggcaggaacagcagagtgctgtggatgttgacgatggtcattttgtcaacatagagctggagtaa
>H1N1_Human_CY124795_A/Singapore/TT190/2011|2011.236
atgagtcttctaaccgaggtcgaaacgtacgttctttctatcatcccgtcaggccccctcaaagccgagatcgcgcagagactggaaagtgtctttgcaggaaagaacacagatcttgaggctctcatggaatggctaaagacaagaccaatcttgtcacctctgactaagggaattttaggatttgtgttcacgctcaccgtgcccagtgagcgaggactgcagcgtagacgctttatccaaaatgccctaaatgggaatggggacccgaacaacatggatagagcagttaaactatacaagaagctcaaaagagaaataacgttccatggggccaaggaggtgtcactaagctattcaactggtgcacttgccagttgcatgggcctcatatacaacaggatggggacagtgaccacagaagctgcttttggtctagtgtgtgccacttgtgaacagattgctgattcacagcatcggtctcacagacaaatggctactaccaccaatccactaatcaggcatgaaaacagaatggtgctggctagcactacggcaaaggctatggaacagatggctggatcgagtgaacaggcagcagaggccatggaggttgctaatcagactaagcagatggtacatgcaatgagaactattgggactcatcctagctccagtgctggtctgaaagatgaccttcttgaaaatttgcaggcctaccagaagcgaatgggagtgcagatgcagcgattcaag--tgatcctctcgtcattgcagcaaatatcattgggatcttgcacctgatattgtggattactgatcgtctttttttcaaa---------tgtatttatcgtcgctttaaatac------ggtttgaaaagagggccttctacggaaggagtgcctgagtccatgagggaagaatatcaacaggaacagcagagtgctgtggatgttgacgatggtcattttgtcaacatagagctagagtaa
>H9N2_Avian_KF259368_A/chicken/Hong_Kong/TSTB25W/2010|2010.500
atgagtcttctaaccgaggtcgaaacgtacgttctctctatcattccatcaggccccctcaaagccgagatcgcgcagagacttgaggatgtttttgcagggaaaaacacagatcttgaggctctcatggagtggataaagacaagaccaatcctgtcacctctgactaaggggattttaggatttgtgttcacgctcaccgtgcccagcgagcgaggactgcagcgtagacggtttatccaaaacgccctaaatgggaatggagacccaaacaacatggacaaggcagttaaattatacaagaagctgaagagggaaatgacatttcatggagcgaaggaagttgcactcagttactcaactggtgcgcttgccagctgcatgggtctcatatacaacaggatgggaacagtgaccgcagaaggggctcttggcctagtatgtgccacttgtgagcagattgctgacgcccaacatcggtcccacaggcagatggcgactactaccaacccactaattaggcatgagaatagaatggtactagccagcactacggcgaaggctatggagcagatggctggatcaagtgaacaggcagcagaagctatggaagtcgcaagtcaggctaggcaaatggtgcaggctatgagaacagttgggactcaccctagctccagcacaggtctaaaagatgatcttattgaaaatttgcaggcttaccagaaacggatgggagtgcaactgcagcgattcaag--tgatcccctcattgttgcagcaagcattattgggatattgcacttgatattgtggattcttgatcgtcttttcttcaaa---------tgcatttatcgtcgctttaaatac------ggtttgaaaagggggccttctacggaaggagtgcctgagtctatgagggaagaatatcggcaggaacagcagaatgctgtggatgttgacgatggtcattttgtcaacatagagctggagtaa
>H5N1_Avian_FJ445243_A/goose/Hungary/14756/2006|2006.427
atgagtcttctaaccgaggtcgaaacgtacgttctctctatcatcccgtcaggccccctcaaagccgagatcgcgcagaaacttgaagatgtctttgcaggaaagaacaccgatctcgaggctctcatggagtggctaaagacaagaccaatcctgtcacctctgactaaagggatgttgggatttgtattcacgctcaccgtgcccagtgagcgaggactgcagcgtagacgctttgtccagaatgccctaaatggaaatggagatccaaataatatggatagggcagttaagctatataagaagctgaaaagagaaataacattccatggggctaaggaggtcgcactcagctactcaaccggtgcactcgccagttgcatgggtctcatatacaacagaatgggcacagtgactacggaagtggcttttggcctagtgtgtgccacttgtgagcagattgcagattcacagcatcggtctcacagacagatggcaactatcaccaacccactaatcaggcatgagaacagaatggtgctggccagcactacagctaaggctatggagcagatggcgggatcaagtgagcaggcagcggaagccatggaggtcgctaatcaggctaggcagatggtgcaggcaatgagaacaattgggactcatcctaactctagtgctggtctgagagataatcttcttgaaaatttgcaggcctaccagaaacgaatgggagtgcagatgcagcgattcaag--tgatcctcttgttgttgccgcaagtatcattgggatcttgcacttgatattgtggattcttgatcgtcttttcttcaaa---------tgcatttatcgtcgccttaaatac------ggtttgaaaagagggccttctacggaaggagtacctgagtctatgagggaagagtatcggcaggaacagcagaatgctgtggatgttgacgatggtcattttgtcaacatagaattggagtaa
>H3N2_Avian_MF755260_A/mallard_duck/Netherlands/56/2015|2015.638
atgagtcttctaaccgaggtcgaaacgtacgttctctctatcgtcccgtcaggccccctcaaagccgagatcgcgcagagacttgaagatgtctttgcagggaagaacaccgatctcgaggctctcatggaatggctaaagacaagaccaatcctgtcacctctgactaaggggattttagggtttgtgttcacgctcaccgtgcccagtgagcgaggactgcagcgtagacgctttgtccaaaatgccctaaatggaaatggagacccaaacaacatggacagggcagtcaaactgtacaggaaattgaagagagagataacattccacggggctaaagaagttgcactcagttactcaaccggtgcacttgccagttgtatgggtctcatatacaacaggatggggacggtgaccacagaagtggcgtttggcctggtgtgtgccacctgtgagcagattgcagactcacagcatcggtctcacaggcaaatggtaactaccaccaatccactaatcaggcatgaaaacagaatggtgcttgccagcactacggctaaggccatggagcagatggctgggtcgagtgagcaggcagcggaagccatggaggttgctagtcaggcaaggcagatggtgcaggcgatgaggacaattggaactcaccctagctccagtgccggtctgaaagatgatcttcttgaaaatttgcaggcataccagaaacggatgggagtgcaaatgcagcgattcaag--tgatcctctcgttattgccgcaagtatcattgggatcttgcacttgatattgtggattcttgatcgtcttttcttcaaa---------tgcatttatcgtcgccttaaatac------ggtttgaaaagagggccttctacggaaggagtgcctgagtctatgagggaagagtatcggcaggaacagcagagtgctgtggatgttgacgatggtcattttgtcaacatagagctggagtaa
>H3N2_Human_KT837235_A/New_Jersey/22/2014|2014.707
atgagccttctaaccgaggtcgaaacgtatgttctctctatcgttccatcaggccccctcaaagccgagatcgcgcagagacttgaagatgtctttgctgggaaaaacacagatcttgaggctctcatggaatggctaaagacaagaccaattctgtcacctttgactaaggggattttagggtttgttttcacgctcaccgtgcccagtgagcgaggactgcagcgtagacgctttgtccaaaatgccctcaatgggaatggagacccaaataacatggacaaagcagttaaactgtataggaaacttaagagggagataacgttccacggggccaaagaaatagctctcagttattctgctggtgcacttgccagttgcatgggcctcatatacaataggatgggggctgtaaccactgaagtggcatttggcctggtgtgtgcaacatgtgagcagattgctgattcccagcacaggtctcataggcagatggtggcaacaaccaatccattaataaaacatgagaacagaatggttttggccagcactacagctaaggctatggagcaaatggctggatcaagtgagcaggcagcggaggccatggagattgctagtcaggccaggcagatggtgcaggcaatgagagccattgggactcatcctagttccagtactggtctaagagatgatcttcttgaaaatttgcagacctatcagaaacgaatgggggtgcagatgcaacgattcaag--tgacccgcttgttgttgccgcgaatatcattgggatcttgcacttgatattgtggattcttgatcgtctttttttcaaa---------tgcgtctatcgactcttcaaacac------ggccttaaaagaggcccttctacggaaggagtacctgagtctatgagggaagaatatcgaaaggaacagcagaatgctgtggatgctgacgacagtcattttgtcagcatagagttggagtaa
>H3N2_Avian_KT022292_A/pigeon/Guangxi/128P9/2012|2012.871
atgagtcttctaaccgaggtcgaaacgtacgttctctctatcgttccgtcaggccccctcaaagccgagatcgcgcagagacttgaagatgtttttgcagggaagaacactgatctcgaggctctcatggaatggctaaagacaagaccaatcctgtcacctctgactaaggggattttaggatttgtgttcacgctcaccgtgcccagtgagcgaggactgcagcgtagacgctttgttcaaaatgcccttaatggaaatggagacccaaacaacatggatagggcagtcaaactgtacaggaaactgaagagggagataacattccatggggctaaagaggttgcactcagttactcaaccggtgcacttgccagttgcatgggtctcatatacaacagaatgggaacggtgaccacagaagtggcttttggcctagtgtgcgccacttgtgagcagattgctgactcacagcatcggtctcacagacagatggtgactaccaccaacccactaatcaggcatgaaaacaggatggtgctggccagcactacagctaaagctatggagcagatggctgggtcaagtgagcaagcagcggaagccatggaggttgctagtcaggctaggcagatggtgcaggcgatgaggacaattgggactcatcctagctccagtgccggtctgaaagatgatcttcttgaaaatttgcaggcctaccagaaacggatgggagtgcaaatgcaacggttcaag--tgatcctctcgttattgccgcaagtatcattgggatcttgcacttgatattgtggattcttgatcgtcttttcttcaaa---------tgcatttatcgtcgccttaaatac------ggtttgaaaagagggccttctacggaaggagtgcctgagtctatgagggaagaatatcggcaggaacagcagagtgctgtggatgttgacgatggtcattttgtcaacatagagctggagtaa
>H7N5_Avian_MF147259_A/mallard_duck/Netherlands/8/2014|2014.822
atgagtcttctaaccgaggtcgaaacgtacgttctctctatcgtcccgtcaggccccctcaaagccgagatcgcgcagagacttgaagatgtctttgcagggaagaacaccgatcttgaggctctcatggaatggctaaagacaagaccaatcctgtcacctctgactaaggggattttagggtttgtgttcacgctcaccgtgcccagtgagcgaggactgcagcgtagacgctttgtccaaaatgccctaaatggaaatggagacccaaacaacatggacagggcagtcaaactgtacaggaaattgaagagagagataacattccatggggctaaagaagttgcactcagttactcaaccggtgcacttgccagttgtatgggtctcatatacaacaggatggggacggtgaccacagaagtggcatttggcctagtgtgtgccacctgtgagcagattgctgattcacagcatcggtctcacagacagatggtaactaccaccaacccactaatcaggcatgaaaacagaatggtgctggccagcactacggctaaggctatggagcagatggctgggtcgagtgagcaggcagcggaagccatggaggttgctagtcaggctaggcagatggtgcaggcgatgagaaccattggaactcaccctagctccagtgccggtctgaaagatgatcttcttgaaaatttgcaggcctaccagaaacggatgggagtgcaaatgcagcgatttaag--tgatcctctcgttgttgccgcaagtatcattgggatcttgcacttgatattgtggattcttgatcgtcttttcttcaaa---------tgcatttatcgtcgccttaaatac------ggtttgaaaagagggccttctacggaaggagtgcctgagtctatgagggaagagtatcggcaggaacagcagagtgctgtggatgttgacgatggtcattttgtcaacatagagctggagtaa
>H3N9_Avian_CY139754_A/mallard/Minnesota/182749/1998|1998.666
atgagtcttctaaccgaggtcgaaacgtacgttctctctatcattccgtcaggccccctcaaagccgagatcgcgcagagacttgaggatgtctttgcagggaagaacaccgatcttgaggcactcatggaatggctaaagacaagaccaatcctgtcacctctgactaaagggattttaggatttgtgttcacgctcaccgtgcccagtgagcgaggactgcagcgtagacgctttgtccaaaatgcccttaatgggaatggggatccaaacaacatggacagagcggtcaaactgtacagaaagctaaaaagggaaataacattccatggggcaaaagaagtggcactcagttattcaactggtgcacttgccagttgcatgggcctcatatacaacagaatggggactgtgaccactgaagtggcatttggcctggtgtgcgccacatgtgagcagattgctgattcccagcatcgatctcacagacaaatggtgacaacaaccaacccactgatcagacatgagaacagaatggtgctggccagtactacggctaaagccatggagcaaatggcagggtcaagtgagcaggcagcagaggctatggaagttgctagtcaggccagacagatggtgcaggcaatgaggaccattggaactcatcctagctccagtgctggtctaaaagatgatcttcttgaaaatttgcaggcctaccagaaacggatgggagtgcaaatgcagcgattcaag--tgatcctctcgttattgccgcaagtatcattgggatcttgcacttgatattgtggattcttgatcgtcttttcttcaaa---------tgcatttatcgtcgccttaaatac------ggtttgaaaagagggccttctacggaaggagtgcctgagtctatgagggaagaatatcggcaggaacagcagagtgctgtggatgttgacgatggtcattttgtcaacatagagctggagtaa
>H1N3_Avian_MG280341_A/common_goldeneye/Wisconsin/16OS4242/2016|2016.923
atgagtcttctaaccgaggtcgaaacgtacgttctctctatcgtcccgtcaggccccctcaaagccgagatcgcgcagagacttgaagatgtgtttgcagggaaaaacaccgatcttgaggcgctcatggaatggctaaagacaagaccaatcctgtcacctctgactaaggggattttaggatttgtgttcacgctcaccgtgcccagtgagcgaggactgcagcgtagacgctttgtccaaaatgcccttaatgggaatggggatccaaataacatggacagagcagtcaaactgtacaggaagctcaagagggaaataacattccatggggcaaaagaagtggcactcagttattcaactggtgcacttgccagctgcatgggcctcatatacaacaggatggggactgtgaccactgaagtggcatttggcctggtgtgtgccacgtgtgagcagattgctgattcccagcatcggtctcacagacaaatggtgacaacaaccaacccgctaatcaggcatgagaacaggatggtgctggccagtactacggctaaggccatggagcaaatggcaggatcaagtgagcaggcagcagaggctatggaggttgctagtcaggctaggcagatggtgcaggcaatgaggaccattgggactcatcctagctccagtgctggtctgaaagatgatcttcttgaaaatttgcaggcctaccagaaacggatgggagtgcaaatgcagcgattcaag--tgatcctctcgttattgccgcaagtatcattgggatcttgcacttgatattgtggattcttgatcgtcttttcttcaaa---------tgcatttatcgtcgccttaaatac------ggtttgaaaagagggccttctacggaaggagtgcctgagtctatgagggaagaatatcggcaggaacagcagagtgctgtggatgttgacggtggtcattttgtcaacatagagctggagtaa
>H5N2_Avian_FJ610109_A/chicken/Jalisco/14589-660/1994|1994.500
atgagtcttctaaccgaggtcgaaacgtacgttctctctatcgtcccgtcaggccccctcaaagccgagatcgcgcagagacttgaagatgtctttgcagggaagaacaccgatcttgaggcactcatggaatggctaaagacaagaccaatcctgtcacctctgactaaggggattttaggatttgtgttcacgctcaccgtgcccagtgagcgaggactgcagcgtagacgctttgtccaaaacgcccttaatgggaatggggatccaaacaacatggacagagcggtcaaactgtacaggaagctaaaaagggaaataacattccatggagcaaaagaagtggcactcagttactcagctggtgcacttgccagttgcatgggcctcatatacaacagaatggggactgtgaccaccgaagtggcatttggcctggtgtgcgccacatgtgagcaaattgctgattcccagcatcggtctcacagacaaatggtgacaacaaccaacccactgattagacatgaaaacagaatggtgctggccagtactacggcaaaagccatggagcaaatggcagggtcaagtgaacaggcagcagaggctatggaggttgctagtcaggctagacagatggtgcaggcaatgaggaccattggaacccatcctagctccagtgctggtttaaaagatgatcttcttgaaaatttgcaggcctaccagaaacggatgggagtgcaaatgcagcgattcaag--tgatcctctcgttattgccgcaaacatcattgggatcttgcacttgatattgtggattcttgatcgtcttttcttcaaa---------tgcatttatcgtcgctttaaatac------ggtttgaaaagagggccttctacggaaggagtgcctgaatctatgagggaagaatatcggcaggaacagcagagtgctgtggatgttgacgatggtcattttgtcaacatagagctggagtaa
>H9N2_Avian_GQ148821_A/chicken/Israel/54/2008|2008.414
atgagtcttctaaccgaggtcgaaacgtatgttctctctataatcccatcaggccccctcaaagccgagatcgcgcagagacttgaggatgtttttgcaggaaagaacacagatcttgaggctctcatggaatggctaaagacaagaccaatcttgtcatctctgactaagggggtgttagggtttgtgttcacgctcaccgtgcccagtgagcgaggactgcagcgtagacggtttgtccaaaatgccctgaatgggaatggagacccaaacaacatggacaaagcagttaagctatacaagaagctgaagagggaaatgacattccatggagcaaaggaagttgcactcagttactcaactggtgcacttgccagttgcatgggtctcatatacaaccggatggggacagtgaacacagaagtggctcttggcctagtgtgtgccacttgtgagcagattgctgatgcccaacaccgttcacacagacagatggcggctaccaccaacccactgatcaggcatgagaacagaatggtgctggccagcactacagctaaagccatggagcaggtggctggatcaaatgagcaggcagcagaagccatggaagttgcaagtcaggctaggcaaatggtgcgggcaatgaggacaattggaactcaccctagttccagtgcaggtctaaaagatgatcttattgaaaatttgcaggcttaccagaaacggatggggttgcagatgcagcgattcaag--tgatcctctcgtcgttgcagcaagtgtcattgggatattgcacttggtattgtggattcttgatcgccttttctttaaa---------tgcatttatcgtcgctttaaatac------ggtttgaaaagagggccttctacggaaggaatgcctgagtctatgagggaagagtatcggcaggaacagcagaatgctgtggatgttgacgacggtcattttgtcaacatagagctggagtaa
>H5N1_Avian_HM172119_A/duck/Hubei/49/2005|2005.500
atgagtcttctaaccgaggtcgaaacgtacgttctctctatcatcccgtcaggccccctcaaagccgagatcgcgcagaaacttgaagatgtctttgcagggaagaacaccgatctcgaggctctcatggagtggctaaagacaagaccaatcctgtcacctctgactaaagggattttgggatttgtattcacgctcaccgtgcccagtgagcgaggactgcagcgtagacgctttgtccagaatgccctaaatggaaatggagatccaaataatatggatagggcagttaagctatataagaagctgaaaagagaaataacattccatggggctaaggaggtcgcactcagctactcaaccggtgcacttgccagttgcatgggtctcatatacaacaggatgggaacggtgactacggaagtggcttttggcctagtgtgtgccacttgtgagcagattgcagattcacagcatcggtctcacagacagatggcaaccatcaccaacccactaatcaggcatgagaacagaatggtgctggccagcactacagctaaggctatggagcagatggcgggatcaagcgagcaggcagcggaagccatggaagtcgctaatcaggctaggcagatggtgcaggcaatgaggacaattgggactcatcctaactctagtgctggtctgagagataatcttcttgaaaatttgcaggcctaccagaaacgaatgggagtgcagatgcagcgattcaag--tgatcctcttgttgttgccgcaagtatcattgggatcttgcacttgatattgtggattcttgatcgtcttttcttcaaa---------tgcatttatcgtcgccttaaatac------ggtttgaaaagagggccttctacggaaggggtacctgagtctatgagggaagagtaccggcaggaacagcagagtgctgtggatgttgacgatggtcattttgtcaacatagaattggagtaa
>H5N6_Avian_LC274976_A/northern_goshawk/Mie/2412C007/2016|2016.951
atgagtcttctaaccgaggtcgaaacgtacgttctctctatcatcccatcaggccccctcaaagccgagatcgcgcagaaacttgaggatgtgtttgcaggaaagaacgctgatctcgaggctctcatggagtggctaaagacaagaccaatcctgtcacctctgactaaagggatcttgggatttgtattcacgctcaccgtgcccagtgagcgaggactgcagcgtagacgttttgtccagaatgccctaaatggaaatggagatccaaataatatggatagagcagttaagctatataagaagctgaaaagagaaataacattccatggagctaaggaggtcgcactcagttactcaaccggtgcacttgccagttgcatgggcctcatatacaacagaatgggaacggtgactacagaagtggcttttggcctagtgtgtgccacttgtgagcagattgctgattcacagcatcggtctcacagacagatggcaaccatcactaacccactaatcaggcatgagaacagaatggtgctggccagcactacagctaaggctatggagcagatggcgggatcaagtgagcaggcagcagaagccatggaggtcgccaatcaggctagacagatggtgcaggcaatgaggacaattgggactcatcctaattctagtactggtctgagagacaatcttcttgaaaatttgcaggcctaccagaaacgaatgggagtgcagatgcagcgattcaag--tgatcctcttgttgttgccgcaagtatcattgggatcttgcacttgatattgtggattattgatcgtcttttcttcaaa---------tgcatttatcgtcgccttaaatac------ggtttgaaaagagggccttctacggaaggagtaccggagtctatgagggaagagtaccgacaggaacagcagaatgctgtagatgttgacgatggtcattttgtcaacatagaattggagtaa
>H4N8_Avian_CY186757_A/blue-winged_teal/Missouri/12OS2519/2012|2012.685
atgagtcttctaaccgaggtcgaaacgtacgttctctctatcgtcccgtcaggccccctcaaagccgagatcgcgcagagacttgaagatgtgtttgcagggaaaaacaccgatcttgaggcgctcatggaatggctaaagacaagaccaatcctgtcacctctgactaaggggattttaggatttgtgttcacgctcaccgtgcccagtgagcgaggactgcagcgtagacgctttgtccaaaatgcccttaatgggaatggggatccaaacaacatggacagagcagtcaaactgtacaggaagctcaaaagggaaataacattccatggggcaaaggaggtggcactcagttattcaactggtgcacttgccagctgcatgggcctcatatacaacaggatggggactgtgaccactgaagtggcatttggcctggtgtgtgccacgtgtgagcagattgctgattcccagcatcggtctcacagacaaatggtgacaacaaccaacccgctaatcagacacgagaacaggatggtactggccagtactacagctaaggccatggaacaaatggcagggtcaagtgagcaggcagcagaggctatggaggttgctagtcaggctagacagatggtgcaggcaatgaggaccattgggactcatcctagctccagtgctggtctgaaagatgatcttcttgaaaatttgcaggcctaccagaaacggatgggagtgcagatgcagcgattcaag--tgatcctctcgttattgccgcaagtatcattgggatcttgcacttgatattgtggattcttgatcgtcttttcttcaaa---------tgcatttatcgtcgccttaaatac------ggtttgaaaagagggccttctacggaaggagtgcctgagtctatgagggaagaatatcggcaggaacagcagagtgctgtggatgttgacgatggtcattttgtcaacatagagctggagtaa
>H1N2_Swine_KY509969_A/swine/Minnesota/A01781045/2016|2016.660
atgagtcttctaaccgaggtcgaaacgtacgttctttctatcatcccgtcaggccccctcaaagccgagatcgcgcagagactggagagtgtctttgcaggaaagaacacagatcttgaggctctcatggaatggctaaagacaagaccaatcttgtcacctttgactaagggaattttaggattcgtgttcacgctcaccgtgcccagtgagcgaggactgcagcgtagacgctttgtccaaaatgccctaaatgggaatggggacccaaacaacatggatagagcagtcagactatacaagaagctcaaaagagaaataacgttccatggggccaaggaggtgtcactaagctattcaactggtgcacttgccagttgcatgggcctaatatataacaggatgggaacagtaaccacagaagctgcttttggtctagtatgtgccacttgtgaacagattgctgattcacagcatcggtctcacagacaaatggctactaccaccaatccactaatcaggcatgaaaacagaatggtgctggctagcactacggcaaaggctatggaacagatggctggatcgagtgaacaggcagcagaggccatggaggttgctaatcagactaggcagatggtacatgcaatgagaactattgggactcatcctagctccagtgctggtctgaaagatgaccttcttgaaaatttgcaggcctaccagaaacgaatgggagtgcagatgcagcgattcaag--tgatcctctcgtcgttgcagcaaatatcattgggatcttgcacctgatattgtggattacagatcgtctttttttcaaa---------tgcatttatcgtcgctttaaatac------gggttgaaaagagggccttctacggaaggagtgcctgagtccatgagggaagaatatcaacaggaacagcagagtgcggtggatgttgacgatggtcattttgtcaacatagagctagagtaa
>H3N2_Human_CY114014_A/Madrid/G101/1993|1993.500
atgagccttctaaccgaggtcgaaacgtatgttctctctatcgttccatcaggccccctcaaagccgaaatcgcgcagagacttgaagatgtctttgctgggaaaaacacagatcttgaggctctcatggaatggctaaagacaagaccaatcctgtcacctctgactaaggggattttggggtttgtgttcacgctcaccgtgcccagtgagcgaggactgcagcgtagacgctttgtccaaaatgccctcaatgggaatggggatccaaataacatggacagagcagttaaactatatagaaaacttaagagggagataacattccatggggccaaagaaatagcactcagttattctgctggtgcacttgccagttgcatgggcctcatatacaacaggatgggggctgtaaccactgaagtggcctttggcctggtatgtgcaacatgtgaacagatcgctgactcccagcacaggtctcataggcaaatggtggcaacaaccaatccattaataagacatgagaacagaatggttttggccagcactacagctaaggctatggagcaaatggctggatcaagtgagcaggcagcggaggccatggagattgctagtcaggccaggcaaatggtgcaggcaatgagagccattgggactcatcctagctccagtactggtctaaaggatgatcttcttgaaaatttgcagacctatcagaaacgaatgggggtgcagatgcaacgattcaag--tgacccgcttgttgttgctgcgagtatcattgggatattgcacttgatattgtggattcttgatcgtctttttttcaaa---------tgcatctatcgactcttcaaacac------ggcctgaaaagagggccttctacggaaggagtacctgagtctatgagggaagaatatcgaaaggaacagcagaatgctgtggatgctgacgacagtcattttgtcagcatagagctggagtaa
>H9N2_Avian_KX000714_A/chicken/Egypt/Q10429E/2014|2014.948
atgagtcttctaaccgaggtcgaaacgtatgttctctctataatcccatcaggccccctcaaagccgagatcgcgcagagacttgaggatgtttttgcaggaaagaacacagatcttgaggctctcatggaatggctaaagacaagaccaatcttgtcatctctgactaagggggtgttaggatttgtgttcacgctcaccgtgcccagtgagcgaggactgcagcgtagacggtttgtacaaaatgccctaaatgggaatggagacccaaacaacatggacaaagcagttaagctatacaagaagctaaagagggaaatgacattccatggagcaaaggaagttgcactcagttactcaactggtgcgcttgccagttgcatgggtctcatatacaaccggatggggacagtgaacacagaagtggctcttggtctagtgtgtgccacttgtgagcagatcgctgatgcacaacaccgttcacacagacagatggctgcaaccaccaacccactgatcagacatgagaacagaatggtgctggccagcacaacagctaaggccatggagcaggtggctggatcaagtgagcaggcagcagaagccatggaagttgcaagtcaggctaggcaaatggtgcaggcaatgaggacaattgggactcaccctagttccagtacaggtctaaaagatgatcttattgaaaatttgcaggcttaccagaagcgaatggggttgcagatgcagcgattcaag--tgatcctctcgtcgttgcagcaagtgtcattgggatattgcacttggtattgtggattcttgatcgccttttctttaaa---------tgcatttatcgtcgctttaaatac------ggtttgaaaagagggccttctacggaaggaatgcctgagtctatgagggaagagtatcggcaggaacagcagaatgctgtggatgttgacgacggtcattttgtcaacatagagctggagtaa
>H1N2_Human_CY002633_A/New_York/231/2003|2003.167
atgagccttctaaccgaggtcgaaacgtatgttctctctatcgttccatcaggccccctcaaagccgaaatcgcgcagagacttgaagatgtctttgctgggaaaaacacagatcttgaggctctcatggaatggctaaagacaagaccaattctgtcacctctgactaaggggattttggggtttgtgttcacgctcaccgtgcccagtgagcgaggactgcagcgtagacgctttgtccaaaatgcccttaatgggaatggggatccaaataacatggacaaagcagtcaaactgtatagaaaacttaagagggagataacattccatggggccaaagaaatagcactcagttattctgctggtgcacttgctagttgcatgggcctcatatacaataggatgggggctgtaaccaccgaagtggcatttggcctggtatgtgcaacatgtgaacagattgctgactcccagcacaggtctcataggcaaatggtggcaacaaccaatccattaataaaacatgagaacagaatggttttggccagcactacagctaaagctatggagcaaatggctggatcaagtgagcaggcagcggaggccatggagattgctagtcaggccaggcaaatggtgcaggcaatgagaaccgttgggactcatcctagttccagtactggtctaagagatgatcttcttgaaaatttgcagacctatcagaaacgaatgggagtacagatgcagcgattcaag--tgacccgcttgttgttgctgcgagtatcattgggatcttgcacttgatattgtggattcttgatcgtctttttttcaaa---------tgcatctatcgactcttcaaacac------ggcctgaaaagagggccttctacggaaggagtacctgagtctatgagggaagaatatcgaaaggaacagcagaatgctgtggatgctgacgacagtcattttgtcagcatagagctggagtaa
>H3N2_Human_KT843541_A/Florida/49/2015|2015.315
atgagccttctaaccgaggtcgaaacgtatgttctctctatcgttccatcaggccccctcaaagccgagatcgcgcagagacttgaagatgtctttgctgggaaaaacacagatcttgaggctctcatggaatggctaaagacaagaccaattctgtcacctttgactaaggggattttagggtttgttttcacgctcaccgtgcccagtgagcgaggactgcagcgtagacgctttgtccaaaatgccctcaatgggaatggagacccaaataacatggacaaagcagttaaactgtataggaaacttaagagggagataacgttccacggggccaaagaaatagctctcagttattctgctggtgcacttgccagttgcatgggcctcatatacaataggatgggggctgtaaccactgaagtggcatttggcctggtgtgtgcaacatgtgagcagattgctgattcccagcacaggtctcataggcagatggtggcaacaaccaatccattaataaaacatgagaacagaatggttttggccagcactacagctaaggctatggagcaaatggctggatcaagtgagcaggcagcggaggccatggagattgctagtcaggccaggcagatggtgcaggcaatgagagccattgggactcatcctagttccagtactggtctaagagatgatcttcttgaaaatttgcagacctatcagaaacgaatgggggtgcagatgcaacgattcaag--tgacccgcttgttgttgccgcgaatatcattgggatcttgcacttgatattgtggattcttgatcgtctttttttcaaa---------tgcgtctatcgactcttcaaacac------ggccttaaaagaggcccttctacggaaggagtacctgagtctatgagggaagaatatcgaaaggaacagcagaatgctgtggatgctgacgacagtcattttgtcagcatagagttggagtaa
>H5N1_Avian_CY016908_A/chicken/Nigeria/1047-8/2006|2006.500
atgagtcttctaaccgaggtcgaaacgtacgttctctctatcatcccgtcaggccccctcaaagccgagatcgcgcagaaacttgaagatgtctttgcaggaaagaacaccgatctcgaggctctcatggagtggctaaagacaagaccaatcctgtcacctctgactaaagggatgttgggatttgtattcacgctcaccgtgcccagtgagcgaggactgcagcgtagacgctttgtccagaatgccctaaatggaaatggagatccaaataatatggatagggcagttaagctatataagaagctgaaaagagaaataacattccatggggctaaggaggtcgcactcagctactcaaccggtgcactcgccagttgcatgggtctcatatacaacagaatgggcacagtgactacggaagtggcttttggcctagtgtgtgccacttgtgagcagattgcagattcacagcatcggtctcacagacagatggcaactatcaccaacccactaatcaggcatgagaacagaatggtgctggccagcactacagctaaggctatggagcagatggcgggatcaagtgagcaggcagcggaagccatggaggtcgctaatcaggctaggcaaatggtgcaggcaatgagaacaattgggactcatcctaactctagtgctggtctgagagataatcttcttgaaaatttgcaggcctaccagaaacgaatgggagtgcagatgcagcgattcaag--tgatcctcttgttgttgccgcaagtatcattgggatcttgcacttgatattatggattcttgatcgtcttttcttcaaa---------tgcatttatcgtcgccttaaatac------ggtttgaaaagagggccttctacggaaggagtacctgagtctatgagggaagagtatcggcaggaacagcagaatgctgtggatgttgacgatggtcattttgtcaacatagaattggagtaa
>H4N6_Avian_MG280099_A/mallard_duck/Ohio/16OS0908/2016|2016.592
atgagtcttctaaccgaggtcgaaacgtacgttctctctattgtcccgtcaggccccctcaaagccgagatcgcgcagagacttgaagatgtgtttgcagggaagaacaccgatcttgaggcgctcatggaatggctaaagacaagaccaatcctgtcacctctgactaaggggattttaggatttgtgttcacgctcaccgtgcccagtgagcgaggactgcagcgtagacgttttgtccaaaatgcccttaatgggaatggggatccaaacaacatggacagagcggtcaaactgtacaggaagctcaagagggaaataacattccatggggcaaaagaggtggcactcagctattcaactggtgcacttgccagctgcatgggcctcatatacaacaggatggggactgtgaccactgaagtggcatttggcctagtgtgtgccacgtgtgagcagattgctgattcccagcatcggtctcacagacaaatggtgacaacaaccaacccgctaatcagacatgaaaacaggatggtactggccagtactacggctaaggccatggagcaaatggcagggtcaagtgagcaggcagcagaggctatggaggttgctagtcaggctaggcagatggtgcaggcaatgaggaccattgggactcatcctagctccagtgctggtctgaaagatgatcttcttgaaaatttgcaggcctaccagaaacggatgggagtgcaaatgcagcgattcaag--tgatcctctcgttattgccgcaagtatcattgggatcttgcacttgatattgtggattcttgatcgtcttttcttcaaa---------tgtatttatcgtcgccttaaatac------ggtttgaaaagagggccttctacggaaggagtgcctgagtctatgagggaagaatatcggcaggaacagcagagtgctgtggatgttgacgatggtcattttgtcaacatagagctggagtaa
>H1N1_Human_JQ409145_A/Helsinki/Vi3/2009|2009.447
atgagtcttctaaccgaggtcgaaacgtacgttctttctatcatcccgtcaggccccctcaaagccgagatcgcgcagagactggaaagtgtctttgcaggaaagaacacagatcttgaggctctcatggaatggctaaagacaagaccaatcttgtcacctctgactaagggaattttaggatttgtgttcacgctcaccgtgcccagtgagcgaggactgcagcgtagacgctttgtccaaaatgccctaaatgggaatggggacccgaacaacatggatagagcagttaaactatacaagaagctcaaaagagaaataacgttccatggggccaaggaggtgtcactaagctattcaactggtgcacttgccagttgcatgggcctcatatacaacaggatgggaacagtgaccacagaagctgcttttggtctagtgtgtgccacttgtgaacagattgctgattcacagcatcggtctcacagacaaatggctactaccaccaatccactaatcaggcatgaaaacagaatggtgctggctagcactacggcaaaggctatggaacagatggctggatcgagtgaacaggcagcagaggccatggaggttgctaatcagactaggcagatggtacatgcaatgagaactattgggactcatcctagctccagtgctggtctgaaagatgaccttcttgaaaatttgcaggcctaccagaagcgaatgggagtgcagatgcagcgattcaag--tgatcctctcgtcattgcagcaaatatcattgggatcttgcacctgatattgtggattactgatcgtctttttttcaaa---------tgtatttatcgtcgctttaaatac------ggtttgaaaagagggccttctacggaaggagtgcctgagtccatgagggaagaatatcaacaggaacagcagagtgctgtggatgttgacgatggtcattttgtcaacatagagctagagtaa
>H3N2_Human_CY114510_A/Netherlands/034/2010|2010.975
atgagccttctaaccgaggtcgaaacgtatgttctctctatcgttccatcaggccccctcaaagccgagatcgcgcagagacttgaagatgtctttgctgggaaaaacacagatcttgaggctctcatggaatggctaaagacaagaccaattctgtcacctctgactaaggggattttagggtttgtgttcacgctcaccgtgcccagtgagcgaggactgcagcgtagacgctttgtccaaaatgccctcaatgggaatggagacccaaataacatggacaaagcagttaaactatataggaaacttaagagggagataacgttccatggggccaaagaaatagctctcagttattctgctggtgcacttgccagttgcatgggcctcatatacaataggatgggggctgtaaccactgaagtggcatttggcctggtgtgtgcaacatgtgagcagattgctgactcccagcacaggtctcataggcagatggtggcaacaaccaatccattaataaaacatgagaacagaatggttttggccagcactacagctaaggctatggagcaaatggctggatcaagtgagcaggcagcggaggccatggagattgctagtcaggccaggcagatggtgcaggcaatgagagccattgggactcatcctagttccagtactggtctaagagatgatcttcttgaaaatttgcagacctatcaaaaacgaatgggggtgcagatgcaacgattcaag--tgacccgcttgttgttgccgcgaatatcattgggatcttgcacttgatattgtggattcttgatcgtctttttttcaaa---------tgcgtctatcgactcttcaaacac------ggctttaaaagaggcccttctacggaaggagtacctgagtctatgagggaagaatatcgaaaggaacagcagaatgctgtggatgctgacgacagtcattttgtcagcatagagttggagtaa
>H9N1_Avian_CY004332_A/mallard_duck/ALB/396/1983|1983.597
atgagtcttctaaccgaggtcgaaacgtacgttctctctatcgtcccgtcaggccccctcaaagccgagatcgcgcagagacttgaagatgtctttgcagggaagaacaccgatcttgaggcactcatggaatggctaaagacaagaccaatcctgtcacctctgactaaggggattttaggatttgttttcacgctcaccgtgcccagtgagcgaggactgcagcgtagacgctttgtccagaatgctcttaatgggaatggagatccaaacaacatggatagagcagtcaaactgtacagaaagctcaaaagggaaattacattccatggggccaaggaggtagcactcagttattccactggtgcacttgccagttgcatgggcctcatctacaacagaatgggaactgtgaccaccgaggtggcgtttggcctggtatgcgccacgtgtgagcagattgctgactcacagcatcggtctcacagacagatggtgacaacaaccaacccactgatcagacatgagaacaggatggtactggctagtactacggctaaagccatggaacagatggcagggtcgagtgaacaagcagcggaggctatggaggtagccagtcaggctaggcagatggtgcaggcaatgaggaccattgggactcatcctagctccagtgctggtctaaaagatgatcttcttgaaaatttgcaggcctaccagaaacggatgggagtgcaaatgcagcgattcaag--tgatcctctcattattgccgcaagtatcattgggatcttgcacttgatattgtggattcttgatcgtcttttcttcaaa---------tgcatttatcgtcgccttaaatac------ggattgaaaagagggccttctacggaaggagtgcctgagtctatgagggaagaatatcggcaggaacagcagagtgctgtggatgttgacgatggtcattttgtcaacatagagctggagtaa
>H1N1_Human_HQ292009_A/Taiwan/1026/2009|2009.033
atgagtcttctaaccgaggtcgaaacgtacgttctctctatcatcccgtcaggccccctcaaagccgagatcgcacagagacttgaagatgtatttgctggaaagaataccgatcttgaggctctcatggagtggctaaagacaagaccaatcctgtcacctctgactaaggggattttaggatttgtgttcacgctcaccgtgcccagtgagcgaggactgcagcgtagacgctttgtccaaaatgcccttaatgggaatggggatccaaataatatggacagagcagtcaaactttatcgaaagcttaagagggagataacattccatggagccaaagaaatagcactcagttattctgctggtgcacttgccagttgtatgggactcatatacaacaggatgggggctgtgaccaccgaatcagcatttggccttatatgtgcaacctgtgaacagattgccgactcccagcataagtctcacaggcaaatggtaacaacaaccaatccattaataagacatgagaacagaatggttctggccagcactacagctaaggctatggagcaaatggctggatcgagcgaacaagcagctgaggccatggaggttgctagtcaggccaggcagatggtgcaggcaatgagagccattgggactcatcctagctctagcactggtctgaaaaatgatctccttgaaaatttacaggcctatcagaaacgaatgggggtgcagatgcaacgattcaag--tgatcctcttgttgttgccgcaagtataattgggattgtgcacttgatattgtggattattgatcgccttttttccaaa---------agcatttatcgtatctttaaacac------ggtttaaaaagagggccttctacggaaggagtaccagagtctatgagggaagaatatcgagaggaacagcagaatgctgtggatgctgacgatgatcattttgtcagcatagagctggagtaa
>H1N1_Human_CY020182_A/Maryland/2/1980|1980.500
atgagtcttctaaccgaggtcgaaacgtacgttctctctatcatcccgtcaggccccctcaaagccgagatcgcacagagacttgaagatgtctttgctgggaagaacaccgatcttgaggctctcatggaatggctaaagacaagaccaatcctgtcacctctgactaaggggattttaggatttgtgttcacgctcaccgtgcccagtgagcgaggactgcagcgtagacgctttgtccaaaatgctcttaatgggaatggggatccaaataacatggacagagcagttaaactgtatagaaagcttaagagggagataacattccatggggccaaagaaatagcactcagttattctgctggtgcacttgccagttgtatgggcctcatatacaacaggatgggggctgtgaccaccgaatcggcatttggcctgatatgcgcaacctgtgaacagattgctgactcccagcataagtctcataggcaaatggtgacaacaaccaatccactaataagacatgagaacagaatggttctggccagcactacagctaaggctatggagcaaatggctggatcgagtgagcaagcagcagaggccatggaggttgctagtcaggccaggcaaatggtgcaggcaatgagagccattgggactcatcctagctccagtgctggtctgaaaaatgatcttcttgaaaatttgcaggcctatcagaaacgaatgggggtgcagatgcaacgattcaag--tgatcctcttgttgttgccgcaagtatcattgggattttgcacttgatattgtggattcttgatcgtctttttttcaaa---------tgcatttatcgtctctttaaacac------ggtctgaaaagagggccttctacggaaggagtaccagagtctatgagggaagaatatcgagaggaacagcagaatgctgtggatgctgacgatggtcattttgtcagcatagagctagagtaa
>H11N9_Avian_CY184406_A/mallard/Sweden/79256/2008|2008.866
atgagtcttctaaccgaggtcgaaacgtacgttctctctatcatcccgtcaggccccctcaaagccgagatcgcgcagagacttgaagatgtctttgcagggaagaacaccgatctcgaggctctcatggaatggctaaagacaagaccaatcctgtcacctctgactaaggggattttagggtttgtgttcacgctcaccgtgcccagtgagcgaggactgcagcgtagacgctttgtccaaaatgccctaaatgggaatggagacccaaacaacatggacagggcagtcaaattgtacaggaagttgaaaagagagataacattccatggggctaaagaagttgcactcagttactcaactggcgcacttgccagttgtatgggtctcatatacaacaggatgggaacggtgaccacagaagtggcttttggcctagtgtgtgccacctgtgagcagattgctgattcacagcatcggtcccacaggcagatggtaactaccaccaacccactaatcaggcatgaaaacagaatggtgctggccagcactacggctaaggctatggagcagatggctgggtcaagtgagcaggcagcggaagccatggaggttgctagtcaggctaggcagatggtgcaggcgatgaggacaattggaactcaccctagctccagtgccggtctgaaagatgatcttcttgaaaatttgcaggcctaccagaaacggatgggagtgcagatgcagcgattcaag--tgatcctctcgttattgccgcaagtatcattgggatcttgcacttgatattgtggattcttgatcgtcttttcttcaaa---------tgtatttatcgtcgccttaaatac------ggtttgaaaagagggccttctacggaaggagtgcctgagtctatgagggaagaatatcggcaggaacagcagagtgctgtggatgttgacgatggtcattttgtcaacatagagctggagtaa
>H3N8_Avian_CY125382_A/green-winged_teal/New_Brunswick/03483/2009|2009.616
atgagtcttctaaccgaggtcgaaacgtacgttctctctatcgtcccgtcaggccccctcaaagccgagatcgcgcagagacttgaagatgtctttgcagggaagaacaccgatcttgaggcactcatggaatggctaaagacaagaccaatcctgtcacctctgactaaggggattttaggatttgtgttcacgctcaccgtgcccagtgagcgaggactgcagcgtagacgctttgtccaaaatgcccttaatgggaatggggatccaaacaacatggacagagcagtcaaactgtacaagaagctaaaaagggagataacattccatggggcaaaagaagtggcacttagttattcaactggtgcacttgccagttgcatgggcctcatatacaacagaatggggactgtgaccaccgaagtggcatttggcctggtatgcgccacatgtgagcagattgctgattcccagcataggtctcacagacaaatggtgacaacaaccaacccactgatcagacatgagaacagaatggtactggccagtactacggctaaagccatggagcaaatggcagggtcaagtgagcaggcagcagaggctatggaagttgctagtcaggccagacagatggtgcaggcaatgaggaccattggaactcatcctagctccagtgctggtctaaaagatgatcttcttgaaaatttgcaggcctaccagaaacggatgggagtgcaaatgcagcgattcaag--tgatcctctcattattgccgcaagtatcattgggatcttgcacttgatattgtggattcttgatcgtcttttcttcaaa---------tgcatttatcgtcgccttaaatac------ggtttgaaaagagggccttctacggaaggagtgcctgagtctatgagggaagaatatcggcaggaacagcagagtgctgtggatgttgacgatagtcattttgtcaacatagagctggagtaa
>H4N6_Avian_JX454762_A/wild_bird/Korea/YJ117/2007|2007.123
atgagtcttctaaccgaggtcgaaacgtacgttctctctatcgtcccgtcaggccccctcaaagccgagatcgcgcagagacttgaagatgtctttgcagggaagaacaccgatctcgaggctctcatggaatggctaaagacaagaccaatcctgtcacctctgactaaggggattttagggtttgtgttcacgctcaccgtgcccagtgagcgaggactgcagcgtagacgctttgtccaaaatgccctaaatgggaatggagacccaaacaacatggacagggcagtcaaactgtacaggaagttaaaaagagagataacattccatggggctaaagaagttgcactcagctactcaaccggtgcacttgccagctgcatgggtctcatatacaacagaatgggaacagtgaccacagaagtggcttttggcctagtgtgtgccacctgtgagcagattgctgattcacagcatcggtcccacaggcagatggtaactaccaccaacccactaatcaggcatgaaaacaggatggtgctagccagcactacggctaaggctatggagcagatggctggatcgagtgagcaggcagcggaagccatggaggttgctagtcaggctaggcagatggtgcaggcgatgaggacaattggaactcaccctagctccagtgccggtctgaaagatgatcttcttgaaaatttgcaggcctaccagaaacggatgggagtgcaaatgcagcgattcaag--tgatcctctcgttattgccgcaagtatcattgggatcttgcacttgatattgtggattcttgatcgtcttttcttcaaa---------tgtatttatcgtcgccttaaatac------ggtttgaaaagagggccttctacggaaggagtgcctgagtctatgagggaggagtatcggcaggaacagcagagtgctgtggatgttgacgatggtcattttgtcaacatagagctggagtaa
>H5N2_Avian_CY180389_A/mallard/Wisconsin/232/1976|1976.500
atgagtcttctaaccgaggtcgaaacgtacgttctctctatcgtcccgtcaggccccctcaaagccgagatcgcgcagagacttgaagatgtctttgcagggaagaacaccgatcttgaggccctcatggaatggctaaagacaagaccaatcctgtcacctctgactaagggaatcttaggatttgtgttcacgctcaccgtgcccagtgagcgaggactgcagcgtagacgctttgtccagaatgcccttaatgggaatggagatccaaacaacatggacagagcagtcaaactgtacaggaagcttaaaagggagataacattccatggggccaaagaggtagcactcagttattccactggtgcacttgccagttgcatgggccttatatacaacagaatgggaactgtgaccaccgaagtggcatttggcctggtatgcgccacatgtgagcagattgctgattcccagcaccggtctcacagacagatggtgacaacaaccaacccactgatcaggcatgagaacagaatggtactagccagtactacagctaaagccatggaacagatggcagggtcgagtgagcaggcagcagaagctatggaggttgctagtcaggctaggcagatggtgcaggcaatgagaaccattgggactcatcctagctccagtgctggtctaaaagatgatcttcttgaaaatttgcaggcctaccagaaacggatgggagtgcaaatgcagcgattcaag--tgatcctctcattattgccgcaagtatcattgggatcttgcacttgatattgtggattcttgatcgtcttttcttcaaa---------tgtatttatcgtcgccttaaatac------ggtttgaaaaaagggccttctacggaaggagtgcctgagtctatgagggaagaatatcggcaggaacagcagagtgctgtggatgttgacgatggtcattttgtcaacatagagctggagtaa
>H7N3_Avian_CY076302_A/northern_shoveler/Washington/44249-752/2006|2006.932
atgagtcttctaaccgaggtcgaaacgtacgttctctctatcgtcccgtcaggccccctcaaagccgagatcgcgcagagacttgaagatgtgtttgcagggaagaacaccgatcttgaggcacttatggagtggctaaagacaagaccaatcctgtcacctctgactaaggggattttaggatttgtgttcacgctcaccgtgcccagtgagcgaggactgcagcgtagacgctttgtccaaaatgcccttaatgggaatggggatccaaacaacatggacagagcggtcaaactgtacaggaaacttaaaagggagataacattccatggggcaaaagaagtggcactcagttattctactggtgcactcgccagttgcatgggcctcatatacaacaggatggggactgtgaccactgaagtggcatttggactggtgtgcgccacgtgtgagcagattgctgattcccagcataggtctcacagacaaatggtgacaacaaccaacccactaatcaggcacgaaaacagaatggtactggccagtactacggctaaggccatggagcaaatggcagggtcaagtgagcaggcagcagaggctatggaggttgctagccaggccagacagatggtgcaggcaatgaggaccattgggactcatcctagctccagtgctggtctaaaagatgatcttcttgaaaatttgcaggcctaccagaaacggatgggagtgcagatgcagcgattcaag--tgatcctctcgttattgccgcaagtatcattgggatcttgcacttgatattgtggattcttgatcgtcttttcttcaaa---------tgcatttatcgtcgccttaaatac------ggtttgaaaagagggccttctacggaaggagtgcctgagtctatgagggaagaatatcggcaggaacagcagagtgctgtggatgttgacgatggtcattttgtcaacatagagctggagtaa
>H5N2_Avian_KU201946_A/Canada_goose/Kansas/197850/2015|2015.195
atgagtcttctaaccgaggtcgaaacgtacgttctctctatcatcccgtcaggccccctcaaagccgagatcgcgcagagacttgaagatgtctttgcagggaaaaacaccgatctcgaggctctcatggagtggctaaagacaagaccaatcctgtcacctctgactaaagggattttgggatttgtgttcacgctcaccgtgcccagtgagcgaggactgcagcgtagacgcttcgtccagaatgccctaaatggaaatggggatccaaataatatggataaggcagttaagctatataagaagctgaaaagagagataacattccatggggctaaggaggtcgcacttagctactcaaccggtgcacttgccagctgcatgggtctcatatacaacaggatgggaacggtgactacagaagtggcttttggcctagtgtgtgccacttgtgagcagattgcagattcacagcatcggtcccacagacagatggcaaccatcaccaacccattaatcagacatgagaacagaatggtgctggccagcactacagctaaggccatggagcagatggcaggatcaagcgagcaggcatcagaagccatggaggttgctaatcaggccaggcagatggtacaggcaatgaggacaattgggactcatcctaactctagtgctggtctgagagataatcttcttgaaaatttgcaggcctaccagaaccgaatgggagtgcagatgcagcgattcaag--tgatcctcttgttgttgccgcaaatatcattgggatcctgcacttgatattgtggatccttgatcgtcttttcttcaaa---------tgcatttatcgtcgccttaaatac------ggtttgaaaatagggccttctacggaaggggtacctgagtctatgagggaagagtaccggcgggaacagcagagtgctgtggatgttgacgatggtcattttgtcaacatagaattggagtaa
>H5N2_Avian_KU646955_A/Anas_platyrhynchos/Belgium/17330cls42/2013|2013.734
atgagtcttctaaccgaggtcgaaacgtacgttctctctatcgtcccatcaggccccctcaaagccgagatcgcgcagagacttgaagatgtctttgcagggaagaacaccgatctcgaggccctcatggaatggctaaagacaagaccaatcctgtcacctctgactaaggggattttgggttttgtgttcacgctcaccgtgcccagtgagcgaggactgcagcgtagacgctttgtccaaaatgctctaaatgggaacggagacccaaacaacatggacagggcagtcaaactgtacaggaagttgaaaagagagataacattccatggggctaaagaagttgcactcagttactcaactggtgcacttgccagttgtatgggtctcatatacaataggatgggaacagtgaccacagaagtggcttttggcctagtgtgtgccacctgcgagcagattgctgattcacagcatcggtcccacaggcagatggtaactaccaccaacccactaatcaggcatgaaaacaggatggtgctggccagcactacggctaaggctatggagcagatggctgggtcaagtgagcaggcagcggaagccatggaggttgctagtcaggctaggcagatggtgcaggcgatgaggacaattggaactcatcctagctccagtgccggtctgaaagatgatcttcttgaaaatttgcaggcctatcagaaacggatgggagtgcaaatgcagcgattcaag--tgatcctctcgttattgccgcaagtatcattgggatcttgcacttgatattgtggattcttgatcgtcttttcttcaaa---------tgtatttatcgtcgccttaaatac------ggtttgaaaagagggccttctacggaaggagtgcccgagtctatgagggaagaatatcggcaggaacagcagagtgctgtggatgttgacgatggtcattttgtcaacatagagctggagtag
>H3N2_Human_KT888725_A/Japan/22/2011|2011.967
atgagccttctaaccgaggtcgaaacgtatgttctctctatcattccatcaggccccctcaaagccgagatcgcgcagagacttgaagatgtctttgctgggaaaaacacagatcttgaggctctcatggaatggctaaagacaagaccaattctgtcacctctgactaaggggattttggggtttgtgttcacgctcaccgtgccaagtgagcgaggactgcagcgtagacgctttgtccaaaatgccctcaatgggaatggagacccaaataatatggacaaagcagttaaactgtataggaaacttaagagagagataacgttccatggggccaaagaaatagctctcagttattctgctggtgcacttgccagttgcatgggcctcatatacaataggatgggggctgtaaccactgaagtggcatttggcctggtatgtgcaacatgtgagcagattgctgattcccagcacaggtctcataggcagatggttgcaacaaccaatccattaataaaacatgagaacagaatggttttggcaagcactacagctaaggctatggagcaaatggctggatcaagtgaacaggcagcggaggccatggagattgctagtcaggccaggcagatggtgcaggcaatgagagccattgggactcatcctagttccagtactggtctaagagatgatcttcttgaaaatttgcagacctatcagaaacgaatgggggtgcagatgcaacgattcaag--tgacccgcttgttgttgccgcgaatatcattgggatcttgcacttgatattgtggattcttgatcgtctttttttcaaa---------tgcgtctatcgactcttcaaacac------ggccttagaagaggcccttctacggaaggagtacctgagtctatgagggaagaatatcgaaaggaacagcagaatgctgtggatgctgacgacagtcattttgtcagcatagagttggagtaa
>H1N1_Human_KC781902_A/Alabama/01/2010|2010.008
atgagtcttctaaccgaggtcgaaacgtacgttctttctatcatcccgtcaggccccctcaaagccgagatcgcgcagagactggaaagtgtctttgcaggaaagaacacagatcttgaggctctcatggaatggctaaagacaagaccaatcttgtcacctctgactaagggaattttaggatttgtgttcacgctcaccgtgcccagtgagcgaggactgcagcgtagacgctttgtccaaaatgccctaaatgggaatggggacccgaacaacatggatagagcagttaagctatacaagaagctcaaaagagaaataacgttccatggggccaaggaggtgtcactaagctattcaactggtgcacttgccagttgcatgggcctcatatacaacaggatgggaacagtgaccacagaagctgcttttggtctagtgtgtgccacttgtgaacagattgctgattcacagcatcggtctcacagacaaatggctactaccaccaatccactaatcaggcatgaaaacagaatggtgctggctagcactacagcaaaggctatggaacagatggctggatcgagtgaacaggcagcagaggccatggaggttgctaatcagactaggcagatggtacatgcaatgagaactattgggactcatcctagctccagtgctggtctgaaagatgaccttcttgaaaatttgcaggcctaccagaagcgaatgggagtgcagatgcagcgattcaag--tgatcctctcgtcattgcagcaaatatcattgggatcttgcacctgatattgtggattactgatcgtctttttttcaaa---------tgtatttatcgtcgctttaaatac------ggtttgaaaagagggccttctacggaaggagtgcctgagtccatgagggaagaatatcaacaggaacagcagagtgctgtggatgttgacgatggtcattttgtcaacatagagctagggtaa
>H2N2_Avian_KM100133_A/duck/Wuxi/2/2013|2013.521
atgagtcttctaaccgaggtcgaaacgtacgttctctctatcgtcccgtcaggccccctcaaagccgagatcgcgcagagacttgaggatgtctttgcagggaagaacaccgatctagaggctctcatggaatggctaaagacaagaccaatcctgtcacctctgactaaggggattttaggatttgtgttcacgctcaccgtgcccagtgagcgaggactgcagcgtagacgctttgttcaaaatgccctaaatgggaatggagacccaaacaacatggacagggcagtcaaattgtacaggaagctgaaaagagagataacattccatggggccaaagaagttgcactcagctactcaaccggtgcacttgccagttgtatgggtctcatatacaacaggatgggaacagtgaccacagaagtggcttttggcctagtgtgtgccacctgtgaacagatcgctgattcacagcatcgctcccacaggcagatggtaaccaccaccaacccactaatcagacatgaaaacaggatggtactggccagcactacggctaaggccatggagcagatggctgggtcgagtgagcaggcagcggaagccatggaagttgctagtcaggctaggcagatggtgcaggcaatgaggacaattggaactcaccctagctccagtgccggtctgaaagatgatcttcttgaaaatttgcaggcctaccagaaacggatgggagtgcaaatgcagcgattcaag--tgatcctctcgttattgccgcaagtatcattgggatcttgcacttgatattgtggattcttgatcgtcttttcttcaaa---------tgcatctatcgtcgccttaaatac------ggtttgaaaagagggccttctacggaaggagtgcctgagtctatgagggaagaatatcggcaggaacagcagagtgctgtggatgttgacgatggtcattttgtcaacatagagctggagtaa
>H6N8_Avian_KX978981_A/barnacle_goose/Netherlands/1/2014|2014.953
atgagccttctaaccgaggtcgaaacgtacgttctctctatcgtcccgtcaggccccctcaaagccgagatcgcgcagagacttgaagatgtctttgcagggaagaacactgatctcgaggctctcatggaatggctaaagacaagaccgatcctgtcacctctgactaaggggattttaggttttgtgttcacgctcaccgtgcccagtgagcgaggactgcagcgtagacgctttgtccaaaatgccctaaatgggaatggagacccaaacaacatggacagggcagtcaaactgtacaggaagttgaaaagagaaataacattccacggagctaaagaagttgcactcagctactcaactggtgcacttgccagttgtatgggtctcatatacaacaggatgggaacggtgaccacagaagtggcttttggcctagtgtgtgccacctgtgagcagattgctgattcacagcaccggtcccacaggcagatggtaactaccaccaacccactaatcaggcatgaaaacagaatggtgctggccagcactacggctaaggctatggagcagatggctgggtcaagtgagcaggcagcggaagccatggaggttgctagtcaggctaggcagatggtgcaggcgatgaggacaatcggaactcaccctagctccagtgccggtctgaaagatgatcttcttgaaaatttgcaggcctaccagaaacggatgggagtgcaaatgcagcgattcaag--tgatcctctcgttattgccgcaagcatcattgggatcttgcacttgatattgtggattcttgatcgtcttttcttcaaa---------tgtatttatcgtcgccttaaatac------ggtttgaaaagagggccttctacggaaggagtgcctgagtctatgagggaagagtatcggcaggaacagcagagtgctgtggatgttgacgatggtcattttgtcaacatagagctggagtaa
>H5N1_Avian_DQ997536_A/duck/Shanghai/xj/2002|2002.500
atgagtcttctaaccgaggtcgaaacgtacgttctctctatcatcccgtcaggccccctcaaagccgagatcgcgcagaaacttgaagatgtctttgcaggaaagaacaccgatctcgaggctctcatggagtggctaaagacaagaccaatcctgtcacctctgactaaagggattttgggatttgtattcacgctcaccgtgcccagtgagcgaggactgcagcgtagacgctttgtccagaatgccctaaatggaaatggagatccaaataatatggatagggcagttaagctatataagaagctgaaaagagaaataacattccatggggctaaggaggtcgcactcagctactcaaccggtgcacttgccagttgcatgggtctcatatacaacaggatgggaacggtgactacggaagtggcttttggcctagtgtgtgccacttgtgagcagattgcagattcacagcatcggtctcacagacagatggcaactatcaccaacccactaatcaggcatgagaacagaatggtgctggccagcactacagctaaggctatggagcagatggcgggatcaagtgagcaggcagcggaagccatggaggtcgctaatcaggctaggcagatggtgcaggcaatgaggacaattgggactcatcctaactctagtgctggtctgagagataatcttcttgaaaatttgcaggcctaccagaaacgaatgggagtgcagatgcagcgattcaag--tgatcctcttgtagttgccgcaagtatcattgggatcttgcacttgatattgtggattcttgatcgtcttttcttcaaa---------tgcatttatcgtcgccttaaatac------ggtttgaaaagagggccttctacggaaggggtacctgagtctatgagggaagagtatcggcaggaacagcagagtgctgtggatgttgacgatggtcattttgtcaacatagaattggagtaa
>H7N3_Avian_KF259250_A/duck/Jiangxi/16736/2010|2010.500
atgagtcttctaaccgaggtcgaaacgtacgttctctctatcgttccgtcaggccccctcaaagccgagatcgcgcagagacttgaagatgtctttgcagggaagaacacagatctcgaggctctcatggaatggctaaagacaagaccaatcctgtcacctctgactaaggggattttgggatttgtattcacgctcaccgtgcccagtgagcgaggactgcagcgtagacgctttgtccaaaatgcactaaatggaaatggagacccaaacaacatggaccgggcagtcaaactatacaaaaagctgaaaagagagataacatttcatggagctaaggaggttgcacttagctactcaaccggtgcacttgccagttgtatgggtcttatatacaacagaatgggaacagtgaccacagaagtggcttttggcctagtgtgtgccacttgtgagcagattgctgactcgcaacaccggtctcacaggcagatggtgactactaccaacccactaatcaggcatgagaacagaatggtgctggccagcaccacggctaaggccatggagcagatggctgggtcgagtgaacaggcagcggaggccatggaggttgctagtcaggctaggcagatggtgcaggcaatgaggacaattgggactcatcctagctccagtgccggtctgaaagatgatcttcttgaaaatttgcaggcctaccagaaacggatgggagtgcaaatgcagcgattcaag--tgatcctctcgttattgccgcaagtatcattgggatcttgcacttgatattgtggattcttgatcgtcttttcttcaaa---------tgtatttatcgtcgccttaaatac------ggtttgaaaagagggccttctacggaaggagtgcctgagtctatgagggaagaatatcggcaggaacagcagagtgctgtggatgttgacgatggtcattttgtcaacatagagctggagtaa
>H1N1_Human_CY263321_A/California/137/2017|2017.893
atgagtcttctaaccgaggtcgaaacgtacgttctttctatcatcccatcaggccccctcaaagccgagatcgcacagagactggaaagtgtctttgcaggaaagaacacagatcttgaggctctcatggaatggctaaagacaagaccaatcttgtcacctctgactaagggaattttaggatttgtgttcacgctcaccgtgcccagtgagcgaggactgcagcgtagacgctttatccaaaatgccctaaatggaaatggggacccgaacaacatggatagagcagttaaactatacaagaagctcaaaagagaaataacattccatggggccaaggaggtgtcactaagctattcaactggtgcacttgcaagttgcatgggcctcatatacaacagaatgggaacagtgaccacagaagctgctttcggtctagtttgtgccacttgtgaacagattgctgattcacagcatcggtctcacagacaaatggctactaccacaaatccactaatcaggcatgaaaacagaatggtgctggctagcactacggcaaaggctatggaacaggtggctggatcgagtgaacaggcagcggaggccatggaggttgctaataagactaggcagatggtacatgcaatgagaactattgggactcatcctagctccagtgctggtctgagagatgaccttcttgaaaatttgcaggcataccagaagcgaatgggagtgcagatgcagcggttcaag--tgatcctctcgtcattgcagcaaacatcattgggatcttgcacctgatattgtggattactgatcgtctttttttcaaa---------tgcatttatcgtcgctttaaatac------ggtttgaaaagagggccttctacggaaggagtgcctgagtccatgagggaagaatatcaacaggagcagcagagtgctgtggatgttgacgatggtcattttgtcaacatagagctagagtaa
>H2N7_Avian_KM213383_A/ruddy_turnstone/Iceland/1946/2012|2012.381
atgagtcttctaaccgaggtcgaaacgtacgttctctctatcgtcccgtcaggccccctcaaagccgagatcgcgcagagacttgaagatgtctttgcagggaagaacaccgatctcgaggctctcatggaatggctaaagacaagaccaatcctgtcacctttgactaaggggattttagggtttgtgttcacgctcaccgtgcccagtgagcgaggactgcagcgtagacgctttgtccaaaatgccctaaatgggaatggagacccaaacaacatggacagggcagtcaagctgtacaggaagttgaaaagagagataacattccatggggctaaagaagttgcactcagttactcaactggtgcacttgccagttgtatgggtcttatatacaacaggatgggaacggtgaccacagaagtggcttttggcctagtgtgtgccacctgtgagcagattgctgattcacagcatcggtcccacaggcagatggtaactaccaccaacccactaatcaggcatgaaaacaggatggtgctggccagcactacggctaaggccatggagcagatggctgggtcaagtgaacaggcagcggaagccatggaggttgctagtcaggctaggcagatggtgcaggcgatgaggacaattgggactcaccctagctccagtgccggtctgaaagatgaccttcttgaaaatttgcaggcctaccagaaacggatgggagtgcaaatgcagcgattcaag--tgatcctctcgttattgccgcaagtatcattgggatcttgcacttgatattgtggattcttgatcgtcttttcttcaaa---------tgtatttatcgtcgccttaaatac------ggtttgaaaagagggccttctacggaaggagtgcctgagtccatgagggaagaatatcggcaggaacagcagagtgctgtggatgttgacgatagtcattttgtcaacatagagctggagtaa
>H3N2_Human_MH246369_A/Georgia/18/2018|2018.145
atgagccttctaaccgaggtcgaaacgtatgttctctctatcgttccatcaggccccctcaaagccgagatcgcgcagagacttgaagatgtctttgctgggaaaaacacagatcttgaggctctcatggaatggctaaagacaagaccaattctgtcacctttgactaaggggattttagggtttgttttcacgctcaccgtgccaagtgagcgaggactgcagcgtagacgctttgtccaaaatgccctcaatgggaatggagacccaaataacatggacaaagcagttaaactgtataggaaacttaagagggagataacattccacggggccaaagaaatagctctcagttattctgctggtgcacttgccagttgcatgggcctcatatacaataggatgggggctgtaaccactgaggtggcatttggcctggtgtgtgcaacatgtgagcagattgctgattcccagcacaggtctcataggcagatggtggcaacaaccaatccattaataaaacatgagaacagaatggttttggccagcactacagctaaggctatggagcaaatggctggatcaagtgagcaggcagcggaggccatggagattgctagtcaggccaggcagatggtgcaggcaatgagagccattgggactcatcctagttccagtactggtctaagagatgatcttcttgaaaatttgcagacctatcagaaacgaatgggggtgcagatgcaacgattcaag--tgacccgcttgttgttgccgcgaatatcattgggatcttgcacttgatattgtggattcttgatcgtctttttttcaaa---------tgcgtctatcgactcttcaaacac------ggccttaaaagaggcccttctacggaaggagtacctgagtctatgagggaagaatatcgaaaggaacagcagaatgctgtggatgctgacgacagtcattttgtcagcatagaattggagtaa
>H5N8_Avian_CY144237_A/ruddy_turnstone/New_Jersey/828227/2001|2001.500
atgagtcttctaaccgaggtcgaaacgtacgttctctctatcgtcccgtcaggccccctcaaagccgagatcgcgcagagacttgaagatgtgtttgcagggaagaacaccgatcttgaggcactcatggaatggctaaagacaagaccaatcctgtcacctctgaccaaggggattttaggatttgtgttcacgctcaccgtgcccagtgagcgaggactgcagcgtagacgctttgtccaaaatgcccttaatgggaatggggatccaaacaacatggacagagcggtcaaactgtacaggaagcttaaaagggagataacattccatggggcaaaagaagtggcactcagttattcaactggtgcacttgccagttgcatgggcctcatatacaacaggatggggactgtgaccactgaagtggcatttggcctggtgtgcgccacgtgtgagcagattgctgattcccagcatcggtctcacagacaaatggtgacaacaaccaacccactaatcaggcacgagaacagaatggtattggccagtactacggctaaggccatggagcaaatggcagggtcaagtgagcaggcagcagaggctatggaggttgctagtcaggccagacagatggtgcaggcaatgaggaccattgggactcaccctagctccagtgctggtctaaaagatgaccttcttgaaaatttgcaggcctaccagaaacggatgggagtgcagatgcagcgattcaag--tgatcctctcgttattgccgcaagtatcattgggatcttgcacttgatattgtggattcttgatcgtcttttcttcaaa---------tgcatttatcgtcgccttaaatac------ggtttgaaaagagggccttctacggagggagtgcctgagtctatgagggaagaatatcggcaggaacagcagaatgctgtggatgttgacgatggtcattttgtcaacatagagctgaagtaa
>H7N3_Avian_CY185930_A/mallard/Minnesota/AI08-5469/2008|2008.732
atgagtcttctaaccgaggtcgaaacgtacgttctctctatcgtcccgtcaggccccctcaaagccgagatcgcgcagagacttgaagatgtgtttgcagggaagaacaccgatcttgaggcactcatggaatggctaaagacaagaccaatcctgtcacctctgactaaggggattttaggatttgtgttcacgctcaccgtgcccagtgagcgaggactgcagcgtagacgctttgttcaaaatgcccttaatgggaatggggatccaaacaacatggacagagcggtcaaactgtacagaaagcttaaaagggagatcacattccatggggcaaaagaagtggcactcagttattcaactggtgcacttgccagttgcatgggcctcatatacaacaggatggggactgtgaccactgaagtggcatttggcctggtgtgcgccacgtgtgagcagattgctgattcccagcaccggtctcacagacaaatggtgacaacaaccaacccactaatcaggcatgagaacagaatggtactggccagtactacagctaaggccatggagcaaatggcagggtcaagtgagcaggcagcagaggctatggaggttgctagtcaggccagacagatggtgcaggcaatgaggaccattggaactcatcctagctccagtgctggtctaaaagatgatcttcttgaaaatttgcaggcctaccagaaacggatgggagtgcagatgcagcgattcaag--tgatcctctcgttattgccgcaagtatcattgggatcttgcacttgatattgtggattcttgatcgtcttttcttcaaa---------tgcatttatcgtcgccttaaatac------ggtttgaaaagagggccttctacggaaggagtgcctgagtctatgagggaagaatatcggcaggaacagcagagtgctgtggatgttgacgatggtcattttgtcaacatagagctggagtaa
>H4N6_Avian_CY235115_A/cinnamon_teal/Idaho/UGAI16-1869/2016|2016.619
atgagtcttctaaccgaggtcgaaacgtacgttctctctatcgtcccgtcaggccccctcaaagccgagatcgcgcagagacttgaagatgtgtttgcagggaaaaacaccgatcttgaggcgctcatggaatggctaaagacaagaccaatcctgtcacctctgactaaggggattttaggatttgtgttcacgctcaccgtgcccagtgagcgaggactgcagcgtagacgttttgtccaaaatgcccttaatgggaatggggatccaaacaacatggacagagcggtcaaactgtacaggaagctcaagagggaaataacatttcatggggcaaaagaggtggcactcagttattcaactggtgcacttgcaagctgcatgggcctcatatacaacaggatggggactgtgaccactgaagtggcatttggcctggtgtgtgccacgtgtgagcagattgctgattctcagcatcggtctcacagacaaatggtgacaacaaccaacccgctaatcaggcatgagaacagaatggtattggccagcactactgctaaggccatggagcaaatggcagggtcaagtgagcaggcagcagaggctatggaggttgctagtcaggctaggcaaatggtgcaggcaatgaggaccattgggactcatcccagctccagtgctggtctgaaagatgatcttcttgaaaatttgcaggcctaccagaaacggatgggagtgcaaatgcagcgattcaag--tgatcctctcgttattgcagcaagtatcattgggatcttgcacttgatattgtggattcttgatcgtcttttcttcaaa---------tgcatttatcgtcgccttaaatac------ggtttgaaaagagggccttctacggaaggagtgcctgagtctatgagggaagaatatcgacaggaacagcagagtgctgtggatgttgacgatggtcattttgtcaacatagagctggagtaa
>H4N6_Avian_KU160982_A/duck/Hunan/S1012/2009|2009.167
atgagtcttctaaccgaggtcgaaacgtacgttctctctatcgtcccgtcaggccccctcaaagccgagatcgcgcagagacttgaagatgtctttgcagggaagaacacagatctcgaggctctcatggaatggctaaagacaagaccaatcctgtcacctctgactaaggggattttggggtttgtattcacgctcaccgtgcccagtgagcgaggactgcagcgtagacgctttgtccaaaatgcactaaatgggaatggagacccaaacaacatggacagggcagtcaaactatacaggaaactgaaaagagagataacattccatggagctaaggaggttgcacttagctactcaaccggtgcgcttgccagttgcatgggtctcatatacaacagaatgggaacagtaaccacagaagtggcttttggcctagtgtgtgccacttgtgagcagattgctgactcacagcatcggtctcacaggcagatggtaactactaccaacccactaatcaggcatgagaacagaatggtgctggccagcaccacggctaaggccatggagcagatggctggatcaagtgagcaggcagcagaggcaatggaggttgctagtcaggctaggcagatggtgcaggcaatgaggacaattgggactcatcctagctccagtgccggtctgaaagatgatcttcttgaaaatttgcaggcctaccagaaacggatgggagtgcaaatgcagcgattcaag--tgatcctctcgttattgccgcaagtatcattgggatcttgcacttgatattgtggattcttgatcgtcttttcttcaaa---------tgtatttatcgtcgccttaaatac------ggtttgaaaagagggccttctacggaaggagtgcctgagtctatgagggaagaatatcggcaggaacagcagagtgctgtggatgttgacgatggtcattttgtcaacatagagctggagtaa
>H7N3_Avian_KX351930_A/chicken/Puebla/CPA-04148-16-CENASA-95294/2016|2016.145
atgagtcttctaaccgaggtcgaaacgtacgttctctctatcgtcccgtcaggccccctcaaagccgagatcgcgcagagacttgaagatgtatttgcagggaaaaacaccgatcttgaggctctcatggaatggctaaagacaagaccaatcctgtcacctctgactaaggggatcttaggatttgtgttcacgctcaccgtgcccagtgagcgaggactgcagcgtagacgctttgtccagaatgccctcaatgggaatggggatccaaacaacatggacaaagcggtcaaactgtacaggaagcttagaagagaaataacattccatggggcaaaagaggtagcactcagttattcaactggtgcacttgccagctgcatgggtctcgtatacaacaggatggggactgtaaccactgaagtggcatttggcctggtgtgtgccacgtgtgagcagattgctgatgctcagcatcggtctcacaggcaaatggtggcaacaactaacccgctaatcagacacgagaacagaatggtactggccagtactacggctaaagccatggagcaaatggcagggtcaagtgagcaggcagcagaggctatggaggttgctagtcaggctagacagatggtgcaggcaatgagaaccattgggactcatcctagctccagtgctggtctgaaagatgatcttcttgaaaatttgcaggcctaccagaaacggatgggagtgcaaatgcagcgattcaag--tgatcctctcgttattgccgcaaatatcattgggatcttgcacttgatattgtggatccttgatcgtcttttcttcaaa---------tgcatttatcgtcgccttaaatac------ggttggaaaagagggccttctacggaaggagtgcctgagtctatgagggaagaatatcggcaggagcagcagaatgctgtggatgttgacgatggtcattttgtcaacatagagctggagtaa
>H1N1_Human_GU592906_A/Magadan/02/2009|2009.951
atgagtcttctaaccgaggtcgaaacgtacgttctttctatcatcccgtcaggccccctcaaagccgagatcgcgcagagactggaaagtgtctttgcaggaaagaacacagatcttgaggctctcatggaatggctaaagacaagaccaatcttgtcacctctgactaagggaattttaggatttgtgttcacgctcaccgtgcccagtgagcgaggactgcagcgtagacgctttgtccaaaatgccctaaatgggaatggggacccgaacaacatggatagagcagttaaactatacaagaagctcaaaagagaaataacgttccatggagccaaggaggtgtcactaagctattcaactggtgcacttgccagttgcatgggcctcatatacaacaggatgggaacagtaaccacagaagctgcttttggtctagtgtgtgccacttgtgaacagattgctgattcacagcatcggtctcacagacaaatggctactaccaccaatccactaatcaggcatgaaaacagaatggtgctggctagcactacagcaaaggctatggaacagatggctggatcgagtgaacaggcagcagaggccatggaggttgctaatcagactaggcagatggtacatgcaatgagaactattgggactcatcctagctccagtgctggtctgaaagatgaccttcttgaaaatttgcaggcctaccagaagcgaatgggagtgcagatgcagcgattcaag--tgatcctctcgtcattgcagcaaatatcattgggatcttgcacctgatattgtggattactgatcgtctttttttcaaa---------tgtatttatcgtcgctttaaatac------ggtttgaaaagagggccttctacggaaggagtgcctgagtccatgagggaagaatatcaacaggaacagcagagtgctgtggatgttgacgatggtcattttgtcaacatagagctagagtaa
>H1N2_Swine_KP270786_A/swine/Oklahoma/A01566774/2014|2014.868
atgagtcttctaaccgaggtcgaaacgtacgttctttctatcatcccgtcaggccccctcaaagccgagatcgcgcagagactggaaagtgtctttgcaggaaagaacacagatcttgaggctctcatggaatggctaaagacaagaccaatcttgtcacctctgactaagggaattttaggatttgtgttcacgctcaccgtgcccagtgagcgaggactgcagcgtagacgctttgtccaaaatgccctaaatgggaatggggacccgaacaacatggatagagcagttaaactatacaagaaactcaaaagggaaataacgttccatggggccaaggaggtgtcgctaagctattcaactggtgcacttgccagttgcatgggtctcatatacaacaggatgggaacagtgaccacagaagctgcatttggcctagtgtgtgccacttgtgaacagattgctgattcacagcatcggtctcacagacaaatggctactactaccaatccactaatcaggcatgaaaacagaatggtgctggctagcactacggcaaaggctatggaacagatggctggatcgagtgaacaggcagcagaggccatggaggttgctaatcagactaggcagatggtgcatgcaatgagaactattgggacccatcctagctccagtgctggtctgaaagatgacctccttgaaaatttgcaggcataccagaagcgaatgggagtgcagatgcagcgattcaag--tgatcctctcgtcattgcagcaaatatcattgggatcttgcacctgatattgtggattactgatcgtctttttttcaaa---------tgtatttatcgtcgctttaaatac------ggtttgaaaagagggccttctacggaaggagtgcctgagtccatgagggaagaatatcaacaggaacagcagaatgctgtggatgttgacaacggtcattttgtcaacatagagctagagtaa
>H6N2_Avian_CY109253_A/duck/Guangxi/2140/2006|2006.452
atgagtcttctaaccgaggtcgaaacgtacgttctctctatcgtcccgtcaggccccctcaaagccgagatcgcgcagagacttgaagatgtatttgcagggaaaaacaccgatctcgaggctctcatggaatggctaaagacaagaccaatcctgtcacctctgactaaggggattttagggtttgtgttcacgctcaccgtgcccagtgagcgaggactgcagcgtagacgctttgtccaaaatgccctaaatgggaatggagacccaaacaacatggacagggcagtcaaactgtacaggaagttgaaaagagagataacgttccatggggctaaagaagttgcactcagctactcaaccggtgcacttgccagctgcatgggtctcatatacaacaggatgggaacggtgaccacagaagtggcttttggcctagtgtgtgccacctgtgagcagattgctgattcacagcatcggtcccacagacagatggtaactaccaccaacccactaatcaggcatgaaaaccgaatggtgctagccagcactacggctaaggctatggagcagatggctgggtcgagtgagcaggcagcggaagccatggaggtcgctagtcaggctaggcagatggtgcaggcgatgaggacaattggaactcaccctagctccagtgccggtctgaaagatgatcttcttgaaaatttgcaggcctaccagaaacggatgggagtgcaaatgcagcgattcaag--tgatcctctcgttattgccgcaagtatcattgggatcttgcacttgatattgtggattcttgatcgtcttttcttcaaa---------tgtatttatcgtcgccttaaatac------ggtttgaaaagagggccttctacggaaggagtgcctgagtctatgagggaagagtatcggcaggaacagcagagtgctgtggatgttgacgatggtcattttgtcaacatagaactggagtaa
>H5N2_Avian_FJ519984_A/ostrich/South_Africa/N227/2004|2004.619
atgagtcttctaaccgaggtcgaaacgtacgttctctctatcgtcccatcaggccccctcaaagccgagatcgcgcagagacttgaagatgtctttgcagggaagaacacagatcttgaggctctcatggaatggctaaagacaagaccaatcctgtcacctctgactaaggggattttagggtttgtgttcacgctcaccgtgcccagtgagcgaggactgcagcgtagacgctttgtccagaatgccctaaatggaaatggagacccgaataacatggacaaggcagtcaaactctataggaagctgaaaagagagataacattccatggagctaaggaggttgcactcagctactcaaccggtgcacttgccagttgcatgggtctcatatacaacaggatgggaacagtaaccacagaagtggcttttggcctagtgtgtgccacttgtgagcagattgctgattcacagcatcggtctcacaggcagatggtgactaccaccaacccactaatcagacatgaaaacagaatggtgctggccagcactacggctaaggccatggagcaaatggctggatcgagtgagcaggcagcggaggctatggaggttgctagtcaggctaggcagatggtgcaggcaatgaggacaatcgggactcatcctagctccagtgccggtctgaaagatgatcttcttgaaaatttgcaggcctaccagaaacggatgggagtgcaaatgcagcggttcaag--tgatcctctcgttattgcagcaagtatcattgggatcttgcacttgatattgtggattcttgatcgtcttttcttcaaa---------tgtatttatcgtcgccttaaatac------ggtttgaaaagaggcccttctacggaaggagtgcctgagtctatgagggaagaatatcggcaggaacagcagagtgctgtggatgttgacgatggtcattttgtcaacatagagctggagtaa
>H6N9_Avian_CY004130_A/mallard_duck/ALB/1151/1979|1979.638
atgagtcttctaaccgaggtcgaaacgtacgttctctctatcgtcccgtcaggccccctcaaagccgagatcgcgcagagacttgaagatgtctttgcagggaagaacaccgatcttgaggcactcatggaatggctaaagacaagaccaatcctgtcacctctgactaaggggattttaggatttgtgttcacgctcaccgtgcccagtgagcgaggactgcagcgtagacgctttgtccagaatgctcttaatgggaatggagatccaaacaacatggacagggcagtcaaactgtacagaaagctcaaaagggaaattacataccatggggccaaagaggtagcactcagttattccactggtgcacttgccagttgcatgggcctcatatacaacaggatgggaactgtgaccaccgaagtggcatttggcctggtatgcgccacatgtgagcagattgctgactcccagcatcggtctcacagacagatggtgacaacaaccaacccactgatcagacatgagaacaggatggtactggctagtactacggctaaagccatggagcagatggcagggtcgagcgaacaagcagcagaggctatggaggttgccagtcaggccaggcagatggtgcaggcaatgaggaccattgggactcatcctagctccagtgctggtctaaaagatgatcttcttgaaaatttgcaggcctaccagaaacggatgggagtgcaaatgcagcgattcaag--tgatcctctcattattgccgcaagtatcattgggatcttgcacttgatattgtggattcttgatcgtcttttcttcaaa---------tgcatttatcgtcgccttaaatac------ggattgaaaagagggccttctacggaaggagtgcctgagtctatgagggaagaatatcggcaggaacagcagagtgctgtggatgttgacgatggtcattttgtcaacatagagctggagtaa
>H1N1_Human_KJ645764_A/Gainesville/08/2013|2013.923
atgagtcttctaaccgaggtcgaaacgtacgttctttctatcatcccgtcaggccccctcaaagccgagatcgcgcagagactggaaagtgtctttgcaggaaagaacacagatcttgaggctctcatggaatggctaaagacaagaccaatcttgtcacctctgactaagggaattttaggatttgtgttcacgctcaccgtgcccagtgagcgaggactgcagcgtagacgctttatccaaaatgccctaaatgggaatggggacccgaacaacatggatagagcagttaaactatacaagaagctcaaaagagaaataacgttccatggggccaaggaggtgtcactaagctattcaactggtgcacttgccagttgcatgggcctcatatacaacaggatgggaacagtgaccacagaggctgcttttggtctagtgtgtgccacttgtgaacagattgctgattcacagcatcggtctcacagacaaatggctactaccaccaatccactaatcaggcatgaaaacagaatggtgctggctagcactacggcaaaggctatggaacaggtggctggatcgagtgaacaggcagcagaggccatggaggttgctaatcagactaggcagatggtacatgcaatgagaactattgggactcatcctagctccagtgctggtctgagggatgaccttcttgaaaatttgcaggcctaccagaagcgaatgggagtgcagatgcagcggttcaag--tgatcctctcgtcattgcagcaaacatcattgggatcttgcacctgatattgtggattactgatcgtctttttttcaaa---------tgtatttatcgtcgctttaaatac------ggtttgaaaagagggccttctacggaaggagtgcctgagtccatgagggaagaatatcaacaggagcagcagagtgctgtggatgttgacgatggtcattttgtcaacatagagctagagtaa
>H3N2_Human_KP638177_A/Thailand/MR08398/2010|2010.666
atgagccttctaaccgaggtcgaaacgtatgttctctctatcgttccatcaggccccctcaaagccgagatcgcgcagagacttgaagatgtctttgctgggaaaaacacagatcttgaggctctcatggaatggttaaagacaagaccaattctgtcacctctgactaaggggattttggggtttgtgttcacgctcaccgtgccaagtgagcgaggactgcagcgtagacgctttgtccaaaatgccctcaatgggaatggagacccaaataatatggacaaagcagttaaactgtataggaaacttaagagagagataacgttccatggggccaaagaaatagctctcagttattctgctggtgcacttgccagttgcatgggcctcatatacaataggatgggggctgtaaccactgaagtggcatttggcctggtatgtgcaacatgtgagcagattgctgactcccagcacaggtctcataggcagatggtggcaacaaccaatccattaataaaacatgagaacagaatggttttggcaagcactacagctaaggctatggagcaaatggctggatcaagtgagcaggcagcggaggccatggagattgctagtcaggccaggcagatggtgcaggcaatgagagccattgggactcatcctagttccagtactggtctaagagatgatcttcttgaaaatttgcagacctatcagaaacgaatgggggtgcagatgcaacgattcaag--tgacccgcttgttgttgccgcgaatatcattgggatcttgcacttgatattgtggattcttgatcgtctttttttcaaa---------tgcgtctatcgactcttcaaacac------ggccttaaaagaggcccttctacggaaggagtacctgagtctatgagggaagaatatcgaaaggaacagcagaatgctgtggatgctgacgacagtcattttgtcagcatagagttggagtaa
>H3N8_Avian_CY029898_A/red-necked_stint/Western_Australia/4915/1984|1984.500
atgagtcttctaaccgaggtcgaaacgtacgttctctctatcattccgtcaggccccctcaaagccgagatcgcgcagagacttgaagatgtttttgcagggaaaaatgcagatctcgaggctctcatggaatggctgaagacaagaccaatcctgtcacctctgaccaaagggattttaggatttgtgttcacgctcaccgtgcccagtgagcgaggactgcagcgtagacgctttgttcaaaatgccctaaatgggaatggagacccaaacaacatggccagagccgttaagctatataaaaagctgaaaagagaaataacattccatggggccaaagaagtggcactcagttactctgctggtgcacttgctagttgcatgggcctcatatacaacaaaatgggagatgtgactacagaagtggcatttggcctagtatgtgccacatgtgagcagattgctgattcccagcatcgttcccacaggcagatggtaactaccacaaaccctttgatcaggcatgaaaatagaatggtgttggctagcacaacagcaaaagcaatggagcagatagctgggtcaagtgaacaagcagtggaagccatggaggttgccagtcaggccaggcaaatggtgcaggcgatgaggaccattgggacccatcccagctccagtactggtctgaaggatgaccttcttgaaaatttgcaggcataccagaaacgaatgggagtgcagatgcagcgattcaag--tgatcctctcgttgttgcagcaagcatcattgggatcttgcacttgatattgtggattcttgatcgtcttttcttcaaa---------tgtatttatcgtcgccttaaatac------ggtttaaaaagagggccttctacggaaggagtgcctgagtctatgagggaggaatatcggcaggaacagcagaatgctgtggatgttgacgatggtcattttgtcaacatagagatggagtaa
>H1N1_Avian_CY149629_A/thick-billed_murre/Canada/1871/2011|2011.542
atgagtcttctaaccgaggtcgaaacgtacgttctctctatcgtcccgtcaggccccctcaaagccgagatcgcgcagagacttgaagatgtgtttgcagggaaaaacaccgaccttgaggcactcatggaatggctaaagacaagaccaatcctgtcacctctgactaaggggattttgggatttgtgttcacgctcaccgtgcccagtgagcgaggactgcagcgtagacgctttgtccaaaatgcccttaatgggaatggggatccaaacaacatggacagagcagttaaactgtacaggaagcttaaaagggaaataacattccatggggcaaaagaggtggcactcagttattcgactggtgcacttgccagctgcatgggcctcatatacaacaggatggggacggtgaccactgaagtggcatttggcctggtgtgtgccacatgtgagcagattgctgattcccagcatcggtctcacaggcaaatggtgacaacaaccaacccgctaatcaggcatgagaacaggatggtactggccagtactacggctaaggccatggagcaaatggcagggtcaagtgagcaggcagcagaggctatggaggttgctagtcaggctaggcagatggtgcaggcaatgaggaccattgggactcatcctagctccagtgctggtctgaaagatgatcttcttgaaaatttgcaggcctaccagaaacggatgggagtgcaaatgcagcgattcaag--tgatcctctcgttattgccgcaagtatcattgggatcttgcacttgatattgtggattcttgatcgtcttttcttcaaa---------tgcatttatcgtcgtcttaaatac------ggtttgaaaagagggccttctacggaaggagtgcctgagtctatgagggaagaatatcggcaggaacagcagagtgctgtggatgttgacgatggtcattttgtcaacatagagctggagtaa
>H6N2_Avian_CY133251_A/mallard/Wisconsin/10OS3066/2010|2010.753
atgagtcttctaaccgaggtcgaaacgtacgttctctctatcgtcccgtcaggccccctcaaagccgagatcgcgcagagacttgaagatgtgtttgcagggaaaaacaccgatcttgaggcgctcatggaatggctaaagacaagaccaatcctgtcacctctgactaaggggattttaggatttgtattcacgctcaccgtgcccagtgagcgcggactgcagcgtagacgctttgtccaaaatgcccttaatgggaatggggatccaaacaacatggatagagcggtcaaactgtacaggaagcttaaaagggaaataacattccatggggcaaaagaggtggcactcagttattcaactggtgcacttgccagctgcatgggcctcatatacaacaggatggggactgtgaccactgaagtggcatttggcctggtgtgtgccacatgtgagcagattgctgattcccagcatcggtctcacagacaaatggtgacaacaaccaacccgctaatcaggcacgagaacaggatggtactggccagcactacggctaaggctatggaacaaatggcagggtcaagtgagcaggcagcagaggccatggaggttgctagtcaggctagacagatggtgcaggcaatgaggaccattgggactcatcctagctccagtgctggtctgaaagatgatcttcttgaaaatttgcaggcctaccagaaacggatgggagtgcaaatgcagcgattcaag--tgatcctctcgttattgccgcaagtatcattgggatcttgcacttgatattgtggattcttgatcgtcttttcttcaaa---------tgcatttatcgtcgccttaaatac------ggtttgaaaagagggccttctacggaaggagtgcctgagtctatgagggaagaatatcggcaggaacagcagagtgctgtggatgttgacgatggtcattttgtcaacatagagctggagtaa
>H9N2_Avian_DQ064401_A/duck/Nanjing/2/97|1997.500
atgagccttctaaccgaggtcgaaacgtacgttctctctatcatcccgtcaggccccctcaaagccgagatcgcgcagagacttgaagatgtctttgcagggaagaacacagatcttgaggctctcatggaatggctaaagacaagaccaatcctgtcacctctgactaaggggattttagggtttgtgttcacgctcaccgtgcccagtgagcgaggactgcagcgtagacgatttgtccaaaatgccctaaatgggaatggagacccaaacaacatggacagggcagtcaaactatacaagaagctgaaaagggaaatgacattccatggagcaaaggaagttgcactcagttattcaactggtgcgcttgccagttgcatgggtctcatatacaaccgaatgggaacggtaaccacagaagtggctcttggcctagtatgtgccacttgtgagcagattgctgattcacaccataggtctcacagacagatggcgactaccaccaacccactaatcaggcatgagaacagaatggtactagccagcactacagctaaggccatggagcaaatggctggagcgagtgagcaggcagcggaagccatggaggttgcaagtcaggctaggcagatggtgcaagcgatgaggacaattgggactcaacctagctccagtgcaggtctgaaagatgatcttattgaaaatttgcaggcctaccagaaacgaatgggggtgcagatgcagcgattcaag--tgatcctctcgttgttgcagcaagtatcattgggatattgcacttgatattgtggattcttgatcgtcttttcttcaaa---------tgcatttatcgtcgctttaaatac------ggtttgaaaagagggccttctacggaaggagtgcctgagtctatgagggaagagtatcggcaggagcagcagagtgctgtggatgttgacgatggtcattttgtcaacatagagctagagtaa
>H5N1_Avian_CY040902_A/pigeon/Laos/P0022/2007|2007.500
[truncated: 10,489,383 more chars]
