# Supplementary material for: A brief history of bird flu
Source: Philos Trans R Soc Lond B Biol Sci. 2019 May 6;374(1775):20180257. doi: 10.1098/rstb.2018.0257 (PMC6553608; doi:10.1098/rstb.2018.0257)
Supplement: Data for segments 1,2,3,5,7,8 - 10279 taxa [file rstb20180257supp2.zip › internals_subsample/hxnx_all_seg7_10279_bat_og_ape_tn93_nj_batroot.nwk]

(((((((((((((((((((((((((((((((((((((((((((((((((((((((H5N1_Avian_MF112934_A/chicken/Nigeria/16VIR5840-93/2016|2016.178:-1.089891929e-17,H5N1_Avian_MF112926_A/chicken/Nigeria/16VIR5840-85/2016|2016.047:-1.001233832e-16):2.0277111e-16,H5N1_Avian_MF112924_A/duck/Nigeria/16VIR5840-83/2016|2016.027:-2.582822612e-16):0.002364049902,H5N1_Avian_KY926758_A/chicken/Cameroon/16VIR3791-16/2016|2016.449:0.0007051648019):0.0002292911182,H5N1_Avian_KY926750_A/chicken/Cameroon/16VIR3791-12/2016|2016.389:0.0007931456587):0.0005045733451,H5N1_Avian_KY926766_A/duck/Cameroon/16VIR3791-21/2016|2016.408:0.0005169111633):0.001567468639,H5N1_Avian_MF112864_A/chicken/Nigeria/16VIR5840-23/2015|2015.104:0.0004806603622):0.0009868977302,H5N1_Avian_MF112893_A/chicken/Nigeria/16VIR5840-52/2015|2015.233:0.001067338439):0.0001000259755,((((H5N1_Avian_KU971475_A/chicken/Ghana/15VIR5480-7/2015|2015.570:-5.411577681e-16,H5N1_Avian_KU971568_A/duck/Ivory_Coast/15VIR2742-2/2015|2015.279:4.301354657e-16):1.77153945e-16,H5N1_Avian_KU971576_A/chicken/Ivory_Coast/15VIR2742-3/2015|2015.279:-2.326650962e-16):0.000121414008,(H5N1_Avian_KU971451_A/chicken/Ghana/15VIR5480-27/2015|2015.597:0.0004218036566,H5N1_Avian_KU971435_A/duck/Ghana/15VIR5480-24/2015|2015.567:0.0006013612209):0.0009020783972):0.0002868164946,(H5N1_Avian_KU971560_A/chicken/Burkina_Faso/15VIR1774-4/2015|2015.192:-1.308303759e-16,H5N1_Avian_KU971490_A/chicken/Burkina_Faso/15VIR1774-2/2015|2015.192:1.980807344e-17):0.001761185648):0.0009321541766):0.00117755637,H5N1_Avian_MF112843_A/duck/Nigeria/16VIR5840-2/2015|2015.036:-0.001686219412):0.0001386647752,(((((H5N1_Avian_KU971307_A/chicken/Niger/15VIR2060-1/2015|2015.249:-6.756761787e-16,H5N1_Avian_KU971315_A/chicken/Niger/15VIR2060-12/2015|2015.249:5.646538763e-16):0.0009724429016,H5N1_Avian_KU971591_A/turtledove/Ivory_Coast/15VIR2742-7/2015|2015.326:0.001072644817):0.000203476812,H5N1_Avian_MF112844_A/goose/Nigeria/16VIR5840-3/2015|2015.033:-0.000203476812):0.0008672631088,(((H5N1_Avian_KP715083_A/common_pochard/Henan/09L/2015|2015.014:-1.307406627e-16,H5N1_Avian_KP715091_A/whooper_swan/Henan/01B/2015|2015.014:1.971836023e-17):-1.180429385e-16,H5N1_Avian_KP715067_A/whooper_swan/Shanxi/17L/2015|2015.014:6.253178723e-17):-5.180746839e-18,H5N1_Avian_KP715075_A/common_pochard/Shanxi/16B/2015|2015.014:-5.033040439e-17):0.003240879985):0.0001492507162,(H5N1_Avian_KU042834_A/pigeon/Zhejiang/112090/2014|2014.885:0.003566902378,H5N1_Avian_KP762515_A/chicken/Jiangsu/2477/2014|2014.458:0.0005355899826):0.0008999662298):0.001027431966):0.001542124882,H5N1_Avian_KX644144_A/chicken/Lebanon/157/2016|2016.452:0.003168739412):0.001184629534,(H5N1_Avian_KU042833_A/pigeon/Zhejiang/112089/2014|2014.885:0.002941787795,H5N1_Avian_KU042830_A/goose/Zhejiang/112071/2014|2014.885:0.002188327605):0.003990349803):0.002319794007,(((((((H5N1_Avian_KY171441_A/duck/Vietnam/NCVD-2736/2013|2013.066:0.002053348316,H5N1_Avian_KY171531_A/duck/Vietnam/NCVD-2848/2013|2013.162:-9.42548934e-06):0.0001423343546,H5N1_Avian_KY437770_A/goose/Yangzhou/0403/2014|2014.252:0.0008845624564):0.0002841847774,(H5N2_Avian_LC010707_A/duck/Quang_Ninh/13c1-2-1/2013|2013.271:-1.177115822e-16,H5N6_Avian_LC010699_A/duck/Vietnam/LBM360c1-4-1/2013|2013.099:6.689279748e-18):0.001760834958):0.0002611714011,((H5N1_Avian_KY171465_A/Swiftlet/Vietnam/NCVD-3000/2013|2013.255:-7.108895854e-17,H5N1_Avian_KX513396_A/swallow/Vietnam/NT22/2013|2013.263:-3.993334392e-17):3.150031512e-16,H5N1_Avian_KX513389_A/swallow/Vietnam/NT24/2013|2013.263:-3.705143025e-16):0.001789826729):0.0003443935183,H5N2_Avian_KP098030_A/duck/Vietnam/NCVD-KA415/2012|2012.929:0.005901440125):0.0002481986959,H5N1_Avian_KY171353_A/chicken/Vietnam/NCVD-1982/2012|2012.734:0.002844445924):0.0008706432389,H5N1_Avian_KP762503_A/chicken/Jiangsu/927/2013|2013.879:0.003131452126):0.0008288585778):0.0007896537241,(H5N1_Avian_KC535011_A/Japanese_white-eye/Taoyuan/Q454/2012|2012.526:0.001072296431,H5N1_Avian_KF042287_A/hill_myna/Heilongjiang/0704/2012|2012.504:-5.017734992e-05):0.001053287619):0.0009038699764,H5N1_Avian_KY614907_A/chicken/Sleman/04160326/2016|2016.181:0.009599626173):0.001135799767,(((((H5N1_Swine_KM028002_A/swine/Guangxi/592/2011|2011.156:0.003601209719,H5N1_Avian_JN646735_A/duck/Zhejiang/224/2011|2011.123:-0.0005319950155):0.0002661451968,H5N1_Avian_JN646740_A/duck/Zhejiang/2248/2011|2011.123:-0.0002661451968):0.0003947971277,H5N1_Avian_KT762442_A/chicken/Guangxi/S2039/2009|2009.342:0.0006311008914):0.0008981055883,((H5N1_Avian_JX534592_A/wild_duck/Fujian/1/2011|2011.186:-1.579938732e-17,H5N1_Avian_JX534600_A/wild_duck/Fujian/2/2011|2011.189:-9.522291514e-17):0.002961523967,H5N1_Avian_CY146703_A/duck/Hunan/S4220/2011|2011.866:0.002182333019):0.0001289146609):0.0009309267804,H5N1_Human_KF277185_A/Viet_Nam/CM32/2011|2011.797:0.005282837436):0.0005815244486):0.001414304235,(((((((((((H5N1_Avian_LC167753_A/Muscovy_duck/Vietnam/HU3-1403/2015|2015.619:0.00441606637,H5N1_Avian_LC167633_A/chicken/Vietnam/HU3-770/2015|2015.619:0.002899134202):0.001168603811,H5N1_Avian_LC167665_A/chicken/Vietnam/HU3-879/2015|2015.619:-0.0001889105086):0.003303792802,H5N1_Avian_CY146647_A/duck/Hunan/S4030/2011|2011.855:-0.0002054388288):0.000745105771,H5N1_Avian_KR732461_A/chicken/Vietnam/NCVD-398/2010|2010.500:0.00235569026):0.0004293063727,H5N1_Human_CY098761_A/Hubei/1/2010|2010.384:0.005041057785):0.0002386478839,((H3N2_Avian_AB746485_A/duck/Vietnam/LBM12/2011|2011.718:-3.924090001e-05,H6N1_Avian_KT266929_A/duck/Guangxi/105/2011|2011.704:0.001061359981):1.971400126e-05,H5N1_Avian_AB741561_A/muscovy_duck/Vietnam/LBM57/2011_|2011.890:-1.971400126e-05):0.003035501217):0.0007759908444,H5N1_Avian_KR732540_A/chicken/Vietnam/NCVD-421/2010|2010.500:0.001241388481):0.0004870075106,H5N1_Avian_KR732506_A/chicken/Vietnam/NCVD-675/2011|2011.500:0.002539417724):0.001624191439,(((((((H5N1_Avian_KY171074_A/chicken/Vietnam/NCVD14-A380/2014|2014.299:0.002079855297,H5N1_Human_KF001399_A/Cambodia/X0207301/2013|2013.099:0.0009949863938):0.0002111001043,H5N1_Avian_KF001437_A/duck/Cambodia/143W4M4/2013|2013.060:0.0008127322387):0.000275590574,(H5N1_Avian_KY171170_A/chicken/Vietnam/NCVD14-A463/2014|2014.140:0.001033878558,H5N1_Avian_KU311525_A/chicken/DongNai/0182/2013|2013.614:-1.175947696e-05):0.0007537530123):0.000487357117,H5N1_Avian_KF918481_A/chicken/Cambodia/X0815301/2013|2013.614:0.0005395445047):0.0005793635552,H5N1_Avian_KF001464_A/duck/Cambodia/261W7M2/2013|2013.115:0.0004465729718):0.0007261197335,H5N1_Avian_KY171739_A/duck/Vietnam/NCVD-15A60/2015|2015.633:0.002121258956):0.001039101096,H5N1_Human_KF918493_A/Cambodia/X0817302/2013|2013.622:0.002984954539):0.003401853795):0.001032462876,H5N1_Avian_AB741553_A/muscovy_duck/Vietnam/LBM14/2011_|2011.718:0.005424988553):0.001302707328,H5N1_Avian_KC436130_A/barn_swallow/Hong_Kong/1161/2010|2010.500:0.003057795311):0.0007924403839):0.001121324927,((((H5N1_Avian_CY036248_A/grey_heron/Hong_Kong/1046/2008|2008.500:-0.00034973272,H5N1_Avian_CY036256_A/magpie_robin/Hong_Kong/1097/2008|2008.500:0.002394820438):0.0001750226546,H5N1_Avian_CY036264_A/magpie_robin/Hong_Kong/1897/2008|2008.500:-0.0001750226546):0.001219587973,H5N1_Avian_CY036216_A/grey_heron/Hong_Kong/3088/2007|2007.500:-0.0001986278458):0.0002196113585,H5N1_Avian_CY036240_A/great_egret/Hong_Kong/807/2008|2008.500:0.0008056931844):0.001858368484):0.001071611766,((((((((((((H5N6_Avian_KM251475_A/duck/Sichuan/NCXJ15/2014|2014.318:0.0009148502738,H5N6_Avian_KM251477_A/duck/Sichuan/NCXJ24/2014|2014.318:0.001129072553):0.000179550248,H5N6_Avian_KM251473_A/chicken/Sichuan/NCJPL1/2014|2014.318:-0.0001804998672):0.001067106568,H5N6_Avian_KY171250_A/chicken/Vietnam/NCVD14-A324/2014|2014.315:0.00201386524):0.0003205149055,H5N6_Avian_KP284984_A/chicken/Shenzhen/1845/2013|2013.945:0.002755072694):0.0003450283209,((H5N2_Avian_KJ933380_A/duck/Zhejiang/6DK19/2013|2013.953:-1.834646169e-18,H5N6_Avian_KJ807786_A/duck/Zhejiang/6D2/2013|2013.951:-1.091876563e-16):0.001155340466,H5N6_Avian_KJ807785_A/chicken/Zhejiang/6C2/2013|2013.951:0.0008965325885):0.0006869560511):0.0007746280568,(H5N6_Avian_KM251472_A/Anas_crecca/Hubei/Chenhu1623-5/2014|2014.214:0.002411901623,H5N6_Avian_KP083454_A/migratory_waterfowl/Hubei/Chenhu1306/2014|2014.153:-0.0003679787956):0.0002591320862):0.0007455268169,(((((H5N6_Avian_LC050602_A/muscovy_duck/Quang_Ninh/5c112/2013|2013.279:-8.246147475e-07,H5N2_Avian_KU042838_A/goose/Zhejiang/77167/2014|2014.512:0.00618837765):4.123644407e-07,H5N6_Avian_KY171671_A/duck/Vietnam/NCVD14-A418/2014|2014.647:-4.123644408e-07):2.06210762e-07,H5N6_Avian_KM873649_A/swan_goose/Jilin/JL01/2014|2014.414:-2.06210762e-07):1.031196558e-07,H5N6_Avian_KY437786_A/chicken/Yangzhou/YD1/2014|2014.666:-1.031196558e-07):2.554262119e-05,H5N6_Avian_KY171689_A/chicken/Vietnam/NCVD-15A17/2015|2015.195:0.0009981583613):0.0002758122696):0.0001464408741,H5N6_Avian_KY171643_A/Pheasant/Vietnam/NCVD14-A367/2014|2014.600:-0.0001407817943):0.0005268191304,((H5N6_Avian_KP286432_A/duck/Jiangxi/13475/2014|2014.241:8.371616398e-17,H5N6_Avian_KP286440_A/duck/Jiangxi/13484/2014|2014.241:-1.947384664e-16):0.0004488175291,H5N6_Avian_KP732701_A/duck/Eastern_China/S0711/2014|2014.523:0.0005733015521):0.002568178592):0.0007204416698,H5N6_Avian_KU042848_A/goose/Zhejiang/925108/2014|2014.732:0.002387263842):0.002663058853,(H5N1_Avian_KP288327_A/duck/Nanchang/9789/2013|2013.748:-0.0001031535601,H5N1_Avian_KP288319_A/quail/Nanchang/6631/2013|2013.748:0.001125272641):0.001466892888):0.001945031445,(H5N6_Avian_KU143322_A/duck/Wenzhou/YHQL22/2014|2014.953:-2.197758817e-16,H5N6_Avian_KU143323_A/duck/Taizhou/TZYG12/2015|2015.038:1.087535792e-16):0.00642152774):0.003200034496):0.0002327084646,H5N1_Avian_MF116315_A/goose/China/E43/2012|2012.378:0.004208964559):0.001087642968,((((((((((((((((((((((H5N6_Avian_KP732698_A/goose/Eastern_China/S0513/2013|2013.362:-6.304706782e-17,H5N6_Avian_KJ754148_A/duck/Guangdong/GD01/2014|2014.200:-4.797523464e-17):0.001107263173,H5N6_Avian_KX094409_A/duck/Guangzhou/021/2014|2014.038:-8.735866501e-05):0.0004097054279,H5N6_Avian_KP286112_A/chicken/Dongguan/3363/2013|2013.962:0.0006133632724):0.0003373357283,(H5N6_Swine_KT313403_A/swine/Guangdong/1/2014|2014.460:0.0009330199276,H5N6_Swine_KT313411_A/swine/Guangdong/2/2014|2014.460:8.688458001e-05):0.0006904262224):0.0003097770791,(H5N6_Avian_KP090450_A/chicken/Jiangxi/NCDZT1126/2014|2014.490:-0.0003883530768,H5N6_Avian_KP090442_A/chicken/Jiangxi/NCDZT1123/2014|2014.490:0.003457562992):0.0007230169575):0.000939748993,((((H5N6_Avian_KM496980_A/duck/Laos/XBY004/2014|2014.192:2.872401076e-17,H5N6_Human_KP765791_A/Guangzhou/39715/2014|2014.942:-1.397463132e-16):1.101023521e-16,H5N6_Avian_KP286104_A/chicken/Dongguan/2690/2013|2013.962:-1.656135033e-16):0.0001419993432,H5N6_Avian_KY437778_A/goose/Guangdong/YJD/2014|2014.833:0.005020261815):0.0001535788055,(H5N6_Avian_KP285024_A/duck/Dongguan/3069/2013|2013.962:0.001109393685,H5N6_Avian_KP285008_A/duck/Dongguan/2685/2013|2013.962:-8.642504791e-05):0.001914112059):0.0001044878897):8.731797245e-05,H5N6_Avian_KP285000_A/chicken/Shenzhen/2464/2013|2013.948:0.0009343586831):0.000150462857,H5N6_Human_KR063690_A/Changsha/1/2014|2014.145:0.002941021281):0.0002339279705,((H5N6_Avian_KX151179_A/Pavo_cristatus/Jiangxi/JA1/2016|2016.156:1.494257308e-16,H5N6_Avian_KY415689_A/chicken/Ganzhou/GZ21/2015|2015.945:-2.604480332e-16):0.0003723258468,H5N6_Avian_MF182417_A/goose/Guangdong/QY01/2016|2016.803:0.006833528557):0.001870884715):0.0005075264385,(H5N6_Avian_KP285328_A/goose/Shantou/1791/2014|2014.195:-8.591276581e-17,H5N6_Avian_KP285320_A/goose/Shantou/1763/2014|2014.195:-2.510953665e-17):0.002573383308):0.0005683158983,((((H5N6_Avian_KU143314_A/turtledove/Wuhan/WHBJ28/2014|2014.953:2.841872897e-17,H5N6_Avian_KU143313_A/turtledove/Wuhan/WHBJ12/2014|2014.953:-1.394410314e-16):-7.354165605e-17,H5N6_Avian_KU143316_A/turtledove/Wuhan/HKBJ43/2015|2015.038:1.803050482e-17):9.435703203e-17,H5N6_Avian_KU143315_A/turtledove/Wuhan/HKBJ27/2015|2015.038:-1.498681833e-16):0.0009685489218,((H5N6_Avian_KU143319_A/chicken/Wuhan/WHYJ02/2015|2015.038:-1.317803299e-16,H5N6_Avian_KU143317_A/chicken/Wuhan/WHYJ01/2015|2015.038:2.075802744e-17):0.001025592673,H5N6_Avian_KU143320_A/duck/Wuhan/WHYF03/2015|2015.038:0.001029706905):4.899767363e-05):0.001506661639):0.0003371685221,(((((H5N6_Avian_KP732703_A/duck/Eastern_China/S0908/2014|2014.685:0.004639511314,H5N6_Avian_KU143321_A/duck/Wuhan/JXYFB22/2015|2015.038:0.0004960640963):0.0003043001331,H5N6_Avian_KX121209_A/duck/Hunan/144/2014|2014.866:0.000715568054):0.0001809766495,H3N6_Avian_KX121257_A/duck/Hunan/146/2014|2014.866:0.0008435052958):0.0001864787237,H5N6_Avian_KX121201_A/goose/Hunan/118/2014|2014.863:-0.0001891157668):0.001066918847,H5N6_Avian_KT454950_A/Gallinula_chloropus/Guangdong/GZ174/2014|2014.685:0.008289517056):0.001780914136):0.0003928058478,(((((H5N6_Avian_LC028203_A/duck/Vietnam/LBM752/2014|2014.781:0.0005943951593,H5N6_Avian_KX638410_A/peregrine_falcon/HK/4955/2015|2015.271:0.0004277239218):0.0008790348322,H5N6_Avian_KP765799_A/duck/Guangzhou/41227/2014|2014.978:0.0001439338048):0.0005978981361,H5N6_Avian_LC208498_A/chicken/Japan/AQ-HE144/2015|2015.899:0.000426129668):0.0004128854452,H5N2_Avian_KX602702_A/chicken/Zhejiang/514135/2015|2015.364:0.003701768724):0.0002899066627,H5N6_Avian_KT454958_A/Syrrhaptes_paradoxus/Guangdong/ZH283/2015|2015.137:0.003838966369):0.001434007498):0.0002991248665,H5N6_Avian_LC208522_A/duck/Japan/AQ-HE72/2015|2015.575:0.003573895441):0.0007341012826,(((H5N6_Avian_MF399615_A/Great_Crested_Grebe/Ningxia/482-26/2015|2015.860:0.001045850492,H5N6_Avian_MF399591_A/Ferruginous_Pochard/Ningxia/479-16/2015|2015.860:-2.373141057e-05):1.186727192e-05,H5N6_Avian_MF399639_A/Falcated_Duck/Ningxia/484-29/2015|2015.860:-1.186727192e-05):0.006627553058,(H5N6_Avian_LC279867_A/muscovy_duck/Quang_Ninh/254/2016|2016.170:0.002465901246,H5N6_Avian_LC279767_A/muscovy_duck/Vietnam/LBM809/2015|2015.858:0.003709091113):0.002245237792):0.0006291922726):0.0003330688906,H5N6_Avian_MF960005_A/chicken/Xuzhou/XZ6/2016|2016.118:0.00565065407):0.0004514671238,H5N6_Avian_MF960004_A/goose/Yangzhou/YZ587/2016|2016.381:0.004877115269):0.0003666545042,((((H5N6_Avian_KU042852_A/chicken/Zhejiang/727026/2014|2014.567:1.936034334e-16,H5N6_Avian_KU042851_A/chicken/Zhejiang/727022/2014|2014.567:-3.046257359e-16):0.001515180714,H5N2_Avian_KX160172_A/chicken/Heilongjiang/S7/2014|2014.595:0.001554029201):0.001610011882,H5N6_Avian_KT952275_A/wild_pigeon/Jilin/CC01/2014|2014.463:0.001484818812):0.003791948951,(H5N6_Avian_LC279791_A/muscovy_duck/Vietnam/LBM817/2015|2015.858:-0.0001271112675,H5N6_Avian_LC279859_A/chicken/Nha_Trang/129/2015|2015.868:0.001147015775):0.005671388391):0.0003034797637):0.0004041620397,((((((H5N1_Avian_KM251479_A/duck/Sichuan/NCXN10/2014|2014.318:-0.0001175699348,H5N1_Avian_KM251480_A/duck/Sichuan/NCXN11/2014|2014.318:0.001137474442):0.0006290482169,H5N1_Avian_KM251481_A/pigeon/Sichuan/NCXN29/2014|2014.318:0.0003950820399):0.001528382353,H5N6_Avian_KT454942_A/Copsychus_saularis/Guangdong/SW8/2014|2014.584:0.001034513626):0.0007212000277,H5N1_Avian_KY437810_A/chicken/Anhui/QD1/2014|2014.156:0.006558778819):0.0004686840959,H5N1_Avian_KJ683891_A/chicken/Yunnan/1/2014|2014.110:0.0005442856789):0.0009944403713,(H5N1_Avian_AB979506_A/duck/Vietnam/LBM638/2014|2014.285:2.018923345e-17,H5N1_Avian_AB979490_A/muscovy_duck/Vietnam/LBM635/2014|2014.285:-1.312115359e-16):0.004067170907):0.003003442317):0.0002384734852,((H5N2_Avian_KY056306_A/chicken/Zhejiang/194/2016|2016.082:0.001197526428,H5N6_Avian_MF960006_A/duck/Anhui/S4/2016|2016.022:-0.0001745577909):0.00115156328,H5N6_Avian_KY415663_A/duck/Hubei/ZYSYF1/2015|2015.871:0.001927959563):0.004324329061):0.001038213975,((((((((((((((H5N6_Avian_LC318658_A/grey-faced_buzzard/Aomori/10/2016|2016.989:0.001186232349,H5N6_Avian_LC309000_A/eastern_buzzard/Oita/4401F005/2017|2017.030:0.0008690672283):8.486083502e-05,H5N6_Avian_LC314513_A/black-headed_gull/Ibaraki/0803-194/2016|2016.926:-8.95419869e-05):4.475314704e-05,H5N6_Avian_LC274913_A/snowy_owl/Akita/0051D010-4/2016|2016.893:-4.475314704e-05):2.237958234e-05,H5N6_Avian_KY576119_A/common_teal/Korea/W559/2017|2017.008:-2.237958234e-05):1.119129598e-05,H5N6_Avian_LC318650_A/whooper_swan/Aomori/9/2016|2016.992:-1.119129598e-05):5.5964006e-06,H5N6_Avian_LC318851_A/coot/Iwate/13/2016|2016.973:-5.5964006e-06):2.798576706e-06,H5N6_Avian_LC276848_A/peregrine_falcon/Niigata/15/2016|2016.915:-2.798576706e-06):1.399476607e-06,H5N6_Avian_LC274905_A/snowy_owl/Akita/0051D008/2016|2016.893:-1.399476607e-06):0.0002437152096,H5N6_Avian_LC276806_A/chicken/Miyazaki/21/2016|2016.967:0.0007793265704):0.0001746321767,H5N6_Avian_LC309008_A/mandarin_duck/Tochigi/0902C033/2017|2017.137:0.0008474503329):0.0006316320558,H5N6_Avian_LC317081_A/peregrine_falcon/Hokkaido/X7/2016|2016.948:0.00141963197):0.0004422417353,H5N6_Avian_LC274976_A/northern_goshawk/Mie/2412C007/2016|2016.951:0.001607213826):0.0005541861993,((((H5N6_Avian_LC314561_A/black-headed_gull/Hyogo/2801E009/2017|2017.047:-2.486984095e-16,H5N6_Avian_LC276814_A/chicken/Kumamoto/45/2016|2016.984:1.37676107e-16):5.725837509e-17,H5N6_Avian_LC275032_A/mute_swan/Hyogo/2801ITM001/2017|2017.033:-1.127695263e-16):4.172684242e-05,H5N6_Avian_LC275016_A/coot/Shiga/2501T010/2017|2017.008:0.002010146212):0.0002151977623,((H5N6_Avian_LC318923_A/peregrine_falcon/Niigata/12/2017|2017.000:-6.316167867e-17,H5N6_Avian_LC276872_A/peregrine_falcon/Gifu/2102A008/2017|2017.148:-4.786062379e-17):0.0006718769346,H5N6_Avian_LC316686_A/tundra_swan/Niigata/1511C003/2016|2016.904:0.0003502421465):0.0008222987578):0.0004723779049):0.0005049150642,(H5N6_Avian_KY402060_A/whooper_swan/Korea/Gangjin_49_2/2016|2016.885:-1.797420899e-16,H5N6_Avian_KY402052_A/whooper_swan/Korea/Gangjin_48/2016|2016.885:6.871978741e-17):0.0005200118844):0.004062444874):0.001211930949,H5N2_Avian_KU042836_A/duck/Zhejiang/727041/2014|2014.567:0.01211871947):0.006278007011):0.007402287034,(((((((((H5N1_Avian_AB523778_A/common_goldeneye/Mongolia/X60/2009|2009.534:4.06434902e-17,H5N1_Avian_GU477539_A/brown-headed_gull/Qinghai/9/2009|2009.452:-1.516657927e-16):0.0011184121,(H5N1_Avian_HQ630843_A/grebe/Tyva/2/2010|2010.471:0.0007225375007,H5N1_Avian_AB569351_A/whooper_swan/Mongolia/1/2010|2010.367:0.001322658884):0.001964198258):0.0005795239517,(H5N1_Avian_GQ386156_A/bean_goose/Tyva/10/2009|2009.471:-2.170043523e-05,H5N1_Avian_JQ638676_A/goose/Jiangsu/k0403/2010|2010.110:0.002077000013):0.0004549070397):0.0004382082924,H5N1_Avian_CY063321_A/great_crested-grebe/Qinghai/1/2009|2009.367:0.003694086597):0.0004040564109,H5N1_Avian_JX534584_A/wild_duck/Jilin/ZF/2011|2011.315:0.0111745369):0.0004976004006,((((H5N1_Avian_JQ638675_A/chicken/Jiangsu/k0402/2010|2010.110:0.001303289467,H5N1_Avian_JX534560_A/wild_duck/Shandong/2/2011|2011.279:0.004907488638):0.001232458495,H5N1_Avian_JX534576_A/wild_duck/Jilin/HF/2011|2011.312:-0.0002203386839):0.0006862702062,(H5N1_Avian_GQ386148_A/grebe/Tyva/3/2009|2009.471:-3.121563099e-17,H5N1_Avian_AB520711_A/whooper_swan/Mongolia/6/2009|2009.367:-7.980667147e-17):0.000343182011):0.0003828176534,H5N1_Avian_HQ131675_A/great_crested_grebe/Tyva/22/2010|2010.452:0.0006401244451):0.0005001782102):0.001262723765,H5N1_Avian_MF116314_A/duck/China/E26/2012|2012.351:0.00673493831):0.001886672192,(((((((((H5N1_Avian_AB684145_A/chicken/Oita/1/2011|2011.038:0.0007308664995,H5N1_Avian_AB629716_A/peregrine_falcon/Aomori/7/2011|2011.200:0.003381449922):0.0001774687006,(H5N1_Avian_AB612912_A/duck/Hokkaido/WZ101/2010|2010.784:-0.0001238472291,H5N1_Avian_AB612904_A/duck/Hokkaido/WZ83/2010|2010.784:0.001143751737):0.0008533720205):0.0002499304711,H5N1_Avian_JQ710460_A/Eurasian_eagle_owl/Korea/23/2010|2010.901:-0.0002532857033):0.0001267233814,H5N1_Avian_JQ710452_A/mandarin_duck/Korea/PSC24-24/2010|2010.989:-0.0001267233814):6.33958872e-05,H5N1_Avian_AB684231_A/mandarin_duck/Miyazaki/22M-765/2011|2011.200:-6.33958872e-05):3.170563106e-05,H5N1_Avian_AB617582_A/peregrine_falcon/Tochigi/15/2011|2011.123:-3.170563106e-05):1.585648362e-05,H5N1_Avian_AB684100_A/chicken/Miyazaki/M6/2011|2011.038:-1.585648362e-05):0.0003120376951,((H5N1_Avian_AB760242_A/hooded_crane/Kagoshima/1/2010|2010.500:1.55470846e-16,H5N1_Avian_AB760274_A/hooded_crane/Kagoshima/4612J004/2010|2010.500:-2.664931484e-16):0.0001832904492,(H5N1_Avian_AB615240_A/tufted_duck/Fukushima/2/2011|2011.038:0.002349904649,H5N1_Avian_AB760282_A/hooded_crane/Kagoshima/110214-3/2011|2011.500:0.0007249370418):0.0008443593397):0.0001974881178):0.0003703609613,H5N1_Avian_AB684086_A/chicken/Shimane/1/2010|2010.871:0.005564777373):0.00320118537):0.003364084844,(H5N1_Avian_KT762434_A/duck/Hunan/S4020/2008|2008.901:0.005454814868,H5N1_Avian_GU477540_A/brown-headed_gull/Qinghai/19/2009|2009.452:0.00807714365):0.0003866381478):0.006759683944):0.001389494045,(((((((((((H5N1_Avian_KX215251_A/yellow_billed_duck/Bhutan/358/2012|2012.079:1.324148301e-18,H5N1_Avian_KX215463_A/chicken/Bhutan/359/2012|2012.079:-1.123464508e-16):0.0009084160226,H5N1_Avian_KM267795_A/pigeon/Bhutan/01BR01/2012|2012.047:0.001143457031):0.001994973162,H5N1_Avian_KM267768_A/chicken/India/03CA03/2012|2012.173:0.00315408267):0.0002254072369,(H5N1_Avian_KF888481_A/chicken/Bangladesh/18061/2012|2012.682:0.0004091382449,H5N1_Avian_KT361929_A/duck/Bangladesh/21814/2014|2014.049:0.003691751):0.001873486881):0.000211853085,(((H5N1_Avian_KP336329_A/crow/India/01CA12/2012|2012.005:-0.0003836381732,H5N1_Avian_KJ643875_A/crow/India/11CA01/2011|2011.885:0.002428725891):0.0003567580439,H5N1_Avian_KM267776_A/crow/India/02CA02/2012|2012.104:0.0006691784831):0.0003282809613,H5N1_Avian_KM267758_A/crow/India/11TI16/2011|2011.885:0.000691720062):0.0008190624059):0.0001610575246,((((H5N1_Avian_KY629439_A/chicken/Bangladesh/22482/2014|2014.285:-8.77856261e-17,H5N1_Avian_KY629499_A/chicken/Bangladesh/22478/2014|2014.285:-2.323667636e-17):0.003026193005,H5N1_Avian_KF874288_A/duck/Bangladesh/19097/2013|2013.121:0.001086123416):0.0005206359988,H5N1_Avian_KF888427_A/duck/Bangladesh/17753/2012|2012.559:0.0005053005282):0.0007214279373,H5N1_Avian_KX215324_A/chicken/Bhutan/415/2012|2012.132:0.002882062686):0.0001014060764):0.0001536381079,(H5N1_Avian_KT825152_A/chicken/India/12CL2168/2013|2013.995:0.007311766225,H5N1_Avian_KP336315_A/duck/Bhutan/01TR03/2013|2013.077:0.003063714945):0.0008802935908):0.0001671387801,(H5N1_Avian_CY092125_A/chicken/India/CA0301/2011|2011.175:0.001913272485,H5N1_Avian_CY092131_A/chicken/India/CA0302/2011|2011.175:0.002199043937):0.0008774831109):0.0001163724993,((H5N1_Avian_CY098463_A/duck/Lao/987/2010|2010.200:-0.0001501891205,H5N1_Avian_CY098415_A/duck/Lao/975/2010|2010.200:0.001172308202):0.004270892487,H5N1_Avian_KJ643899_A/chicken/India/01CA06/2012|2012.008:0.002960873914):0.0009110850652):0.0007003074851,H5N1_Avian_KX215285_A/wild_bird/Bhutan/328/2012|2012.071:0.002411952843):0.001790485355,((((((H5N1_Avian_MH135336_A/chicken/Bangladesh/33395/2017|2017.625:0.007361199884,H5N1_Avian_KY635453_A/duck/Bangladesh/26251/2015|2015.696:0.00199224955):0.00220847664,(H5N1_Avian_MG042098_A/duck/Bangladesh/30818/2016|2016.737:2.37471692e-05,H5N1_Avian_MG042212_A/duck/Bangladesh/31294/2016|2016.899:0.002021340549):0.002988228519):0.0005459028289,((H5N1_Avian_MH135436_A/chicken/Bangladesh/32747/2017|2017.381:-0.0001516862455,H5N1_Avian_MH135542_A/duck/Bangladesh/33848/2017|2017.797:0.003231568795):0.0009430893277,H5N1_Avian_MG957526_A/duck/Bangladesh/31993/2017|2017.123:0.002156139601):0.000747418124):0.0007152535069,H5N1_Avian_MG042378_A/chicken/Bangladesh/30065/2016|2016.400:0.002260274067):0.00986135238,(H5N1_Avian_KT362025_A/duck/Bangladesh/21980/2014|2014.145:0.003907661112,H5N1_Avian_KY635729_A/duck/Bangladesh/26042/2015|2015.647:0.002309765589):0.004387456962):0.001712955689,H5N1_Avian_KF888411_A/duck/Bangladesh/19099/2013|2013.121:0.005566116422):0.0005451900313):0.01048212312):0.0003349954697,(((((((((((((((((((((((H5N1_Avian_GQ122518_A/chicken/Banten/UT6025/2006|2006.786:0.001797641617,H5N1_Swine_HM440084_A/swine/Banten/UT6001/2006|2006.500:0.005434110754):0.0003627660474,H5N1_Avian_GQ122542_A/chicken/East_Java/UT6045/2007|2007.200:0.0006533019588):0.001463781104,(H5N1_Avian_GQ122512_A/chicken/East_Java/UT6021/2006|2006.871:-1.120637283e-16,H5N1_Avian_GQ122477_A/chicken/Bali/UT2092/2005|2005.500:1.041425805e-18):0.0005936873806):0.0003599381634,H5N1_Avian_GQ122488_A/chicken/Sulawesi_Selatan/UT2094/2005|2005.500:-0.000365805743):0.0005059040429,H5N1_Human_JX235402_A/Indonesia/UT3006/2005|2005.500:0.00154160783):0.001220576474,H5N1_Human_CY116649_A/Indonesia/5/2005|2005.500:0.0008310337563):0.003748652523,(H5N1_Avian_GQ122458_A/quail/Yogjakarta/UT1075/2004|2004.395:3.455050907e-18,H5N1_Avian_GQ122441_A/quail/Yogjakarta/UT1023/2004|2004.038:-1.144773534e-16):0.0003695777165):0.0005447852365,(H5N1_Swine_HM440060_A/swine/Banten/UT3062/2005|2005.500:-7.977901185e-17,H5N1_Swine_HM440052_A/swine/Banten/UT2071/2005|2005.500:-3.124329061e-17):0.006766430959):0.0001296334985,((H5N1_Avian_GQ122465_A/duck/East_Java/UT1107/2004|2004.647:3.306872719e-18,H5N1_Avian_GQ122453_A/duck/East_Java/UT1046/2004|2004.192:-1.143291752e-16):0.001006964009,H5N1_Avian_GQ122429_A/chicken/West_Java/UT1001/2003|2003.800:0.001038123709):0.0003732258211):0.001650488403,(((((H5N1_Avian_AY770077_A/chicken/Hubei/489/2004|2004.500:7.122060901e-17,H5N1_Avian_AY684709_A/chicken/Hubei/327/2004|2004.500:-1.822429115e-16):0.001022538365,H5N1_Avian_JX013491_A/parrot/Guangdong/C99/2005|2005.085:0.004113037046):4.990913933e-05,(H5N1_Avian_AY676046_A/egret/Hong_Kong/757-2/2003|2003.500:0.00355099579,H5N1_Avian_AY676045_A/duck/Hong_Kong/821/2002|2002.500:0.0005640185266):0.0009827696165):0.0001821350357,H5N1_Avian_AY950237_A/chicken/Henan/01/2004|2004.500:-0.000193013061):0.0004856217565,((H5N1_Avian_DQ366341_A/duck/Guangxi/13/2004|2004.500:0.005718447218,H5N1_Avian_AY737292_A/chicken/Guangdong/191/04|2004.500:-0.0005871601728):0.0002940390823,H5N1_Avian_DQ366333_A/chicken/Guangxi/12/2004|2004.500:-0.0002940390823):0.002617213211):0.00044565313):0.000636680817,(H5N1_Avian_HM172155_A/duck/Hunan/69/2004|2004.500:0.002669864363,H5N1_Avian_HM172158_A/duck/Hunan/70/2004|2004.500:0.008744844935):0.001462651179):0.0003986821743,H5N1_Avian_AY518361_A/duck/China/E319-2/03|2003.500:0.003758843367):0.001059782979,H5N1_Avian_EF473079_A/chicken/Indonesia/7/2003|2003.967:0.002800022138):0.0003962432659,(((((H5N1_Swine_HM440140_A/swine/South_Kalimantan/UT6015/2006|2006.500:-3.963531857e-17,H5N1_Swine_HM440132_A/swine/East_Java/UT6012/2007|2007.500:-7.13869839e-17):1.193954929e-17,H5N1_Swine_HM440116_A/swine/Banten/UT6008/2007|2007.500:-6.745070052e-17):0.00335892405,H5N1_Avian_KR732494_A/chicken/Pekalongan/BBVW/2007|2007.500:0.001776651361):0.0006159601003,(H5N1_Avian_KR732541_A/chicken/West_Java/TJA/2008|2008.500:0.008645658079,H5N1_Human_CY014485_A/Indonesia/CDC669/2006|2006.447:0.005043886562):0.002362966431):0.0008423219559,(H5N1_Avian_KM892801_A/chicken/Bali/U8661/2009|2009.414:0.009586861353,H5N1_Human_CY017641_A/Indonesia/CDC938/2006|2006.858:0.001866772712):0.003701386447):0.009526181068):0.0005586014663,((((((((H5N1_Avian_AB189056_A/crow/Kyoto/53/2004|2004.500:-2.113814007e-16,H5N1_Avian_AB189064_A/crow/Osaka/102/2004|2004.500:1.003590982e-16):3.496689722e-16,H5N1_Avian_AB189048_A/chicken/Kyoto/3/2004|2004.500:-4.051801235e-16):2.099652274e-05,((H5N1_Avian_AY676047_A/chicken/Korea/es/2003|2003.500:-1.937965148e-16,H5N1_Avian_AB188819_A/chicken/Oita/8/2004|2004.500:8.277421234e-17):0.0003974072936,H5N1_Avian_AY676048_A/duck/Korea/ESD1/03|2003.500:0.0006247117875):0.001001972114):0.003028964944,(H5N1_Avian_DQ997170_A/duck/Hubei/wp/2003|2003.500:-2.180943811e-05,H5N1_Avian_EU195419_A/mallard/Huadong/Y/2003|2003.500:0.001043928519):6.305062571e-05):0.0004749934979,H5N1_Human_EF587280_A/Beijing/01/2003|2003.500:0.001583383857):0.0007307862816,((((H5N1_Avian_EU430502_A/domestic_green-winged_teal/Hunan/67/2005|2005.500:0.001266669301,H5N1_Avian_HM172145_A/chicken/Xinjiang/68/2005|2005.500:0.009149686977):0.0003051324896,(H5N1_Avian_HM172144_A/chicken/Xinjiang/28/2006|2006.500:0.003216381626,H5N1_Avian_HM172147_A/chicken/Xinjiang/27/2006|2006.500:0.001912009992):0.002062244109):0.001473721416,H5N1_Avian_AB478035_A/chicken/Pyigyitagon/204/2006|2006.500:0.0009550340554):0.001002583579,H5N1_Avian_HM172143_A/chicken/Xinjiang/78/2005|2005.500:0.006905486921):0.001419781893):0.002160090335,H5N1_Avian_HM172459_A/chicken/Jiangxi/25/2004|2004.500:0.006450998361):0.001311140493,H5N1_Avian_DQ997275_A/goose/Jilin/hb/2003|2003.500:0.002692889479):0.001775144143):5.675562308e-05,(H5N1_Avian_DQ997536_A/duck/Shanghai/xj/2002|2002.500:0.001798171806,H5N1_Human_AB212057_A/Hong_Kong/213/2003|2003.500:0.005412964846):0.0004183060576):0.0005786560977,H5N1_Avian_HM172130_A/chicken/Hunan/41/2004|2004.500:0.00315528297):4.525450292e-05,H5N1_Swine_DQ997258_A/swine/Henan/wy/2004|2004.500:0.001871401728):0.000276533051,H5N1_Avian_AY950239_A/chicken/Henan/12/2004|2004.500:0.0009388357674):0.00108160316,((H5N1_Avian_HM172123_A/chicken/Anhui/39/2004|2004.500:0.000447530426,H5N1_Avian_HM172124_A/chicken/Gansu/44/2004|2004.500:0.0005723740816):0.003463268862,H5N1_Avian_JF732740_A/ostrich/Suzhou/097/2003|2003.288:0.003782096705):0.008818049706):0.000909534617,((((((((((((((((((H5N1_Avian_JQ794455_A/chicken/Thailand/TS02/2006|2006.500:7.538906491e-17,H5N1_Avian_JQ794447_A/duck/Thailand/TS01/2006|2006.500:-1.864113674e-16):0.001022860095,H5N1_Avian_DQ989964_A/open-billed_stork/Nakhonsawan/BBD0104F/2004|2004.500:0.001029012959):0.0001894652965,H5N1_Avian_AB450636_A/open-bill_stork/Thailand/VSMU-20-AYA/2004|2004.500:0.001859439867):0.0001370841807,H5N1_Avian_GU186649_A/duck/Ang_Thong/71-2-/2004|2004.500:-0.0001409016266):7.046103244e-05,H5N1_Avian_AB440343_A/quail/Angthong/71/2004|2004.500:-7.046103244e-05):3.524608794e-05,H5N1_Avian_AB450632_A/chicken/Suphanburi/NIAH108192/2005|2005.500:-3.524608794e-05):1.762560211e-05,H5N1_Avian_DQ407247_A/little_grebe/Thailand/Phichit-01/2004|2004.500:-1.762560211e-05):8.8140805e-06,H5N1_Avian_AB440342_A/duck/Angthong/72/2004|2004.500:-8.8140805e-06):0.0004019474729,H5N1_Human_HM006762_A/Viet_Nam/1203/2004|2004.500:0.002688124173):0.0003585995018,((((H5N1_Avian_CY034223_A/duck/Vietnam/367/2005|2005.500:0.00125507446,H5N1_Avian_KR732423_A/duck/Vietnam_Hau_Giang/NCVD-12/2007|2007.500:0.001834273324):0.002272759967,H5N1_Avian_CY028709_A/chicken/Vietnam/23/2004|2004.500:0.0008135488604):0.000580662683,H5N1_Avian_CY035899_A/chicken/Vietnam/NCVD12/2005|2005.500:0.002508137898):0.0004584450154,H5N1_Avian_CY034207_A/chicken/Vietnam/890/2004|2004.500:0.002369637696):0.0008019887376):0.0006540273597,H5N1_Avian_AB450633_A/quail/Nakhon_Pathom/NIAH7562/2005|2005.500:0.004791182905):0.0001735882492,(((H5N1_Avian_AB450627_A/chicken/Kohn_Kaen/NIAH330/2004|2004.500:-2.460384951e-16,H5N1_Avian_AB576205_A/pigeon/Thailand/VSMU-7-NPT/2004|2004.500:1.350161927e-16):-2.90056081e-18,H5N1_Human_EU268222_A/Thailand/16/2004|2004.500:-5.261059042e-17):7.996518899e-17,H5N1_Human_AY627893_A/Thailand/2-SP-33-/2004|2004.500:-1.354763402e-16):0.0009664232169):7.90405177e-05,H5N1_Avian_DQ256136_A/crested_eagle/Belgium/01/2004|2004.500:0.0009303151738):0.001536209846,H5N1_Human_DQ360841_A/Thailand/676/2005|2005.500:0.000522564428):0.00148851329,((H5N1_Avian_JQ794471_A/duck/Thailand/TS04/2006|2006.500:-1.215889412e-16,H5N1_Avian_JQ794464_A/chicken/Thailand/TS03/2006|2006.500:1.056663878e-17):0.001460347462,H5N1_Avian_FJ868036_A/chicken/Uthaithani/NIAH115067/2008|2008.500:0.008937231389):0.002993790259):0.000773070495,(((H5N1_Human_KJ907473_A/Thailand/NBL1/2006|2006.605:0.00124939769,H5N1_Avian_AB450641_A/tree_sparrow/Ratchaburi/VSMU-16-RBR/2005|2005.500:-0.0002272786086):0.000113732982,H5N1_Avian_AB450638_A/pigeon/Thailand/VSMU-13-KRI/2005|2005.500:-0.000113732982):8.009794158e-05,(H5N1_Avian_DQ989998_A/open-billed_stork/Nakhonsawan/BBD2616F/2005|2005.500:0.0004627196617,H5N1_Avian_EF112364_A/open-billed_stork/Nakhonsawan/BBD4211M/05|2005.500:0.0005593994194):0.0009487124031):0.003938522505):0.001326253069,(((((((((((H5N1_Avian_KX513183_A/duck/Vietnam/ST1491-1/2012|2012.458:-3.531986027e-16,H5N1_Avian_AB823750_A/chicken/Soc_Trang/1/2012|2012.458:2.421763003e-16):0.001154321348,H5N1_Avian_KX513268_A/duck/Vietnam/ST1489-3/2012|2012.458:-0.0001344168403):0.00455766981,H5N1_Avian_JN588836_A/chicken/Cambodia/TKCMB5T/2010|2010.074:-0.0004462480429):0.0002236953497,H5N1_Avian_JQ701715_A/marabou_stork/Cambodia/TM068/2011|2011.532:-0.0002236953497):0.0006497051465,H5N1_Human_JQ714249_A/Cambodia/W0112303/2012|2012.025:0.002428345847):0.0009665885914,H5N1_Avian_JQ714238_A/chicken/Cambodia/083LC/2011|2011.685:5.873247748e-05):0.001921753022,H5N1_Avian_KY171401_A/chicken/Vietnam/NCVD-2716/2013|2013.055:0.00693831657):0.003430970311,((H5N1_Human_HQ200597_A/Cambodia/S1211394/2008|2008.942:0.006610028137,H5N1_Avian_KR732419_A/chicken/Vietnam/NCVD-117/2008|2008.500:0.0006091743843):0.002900977733,H5N1_Avian_JX420225_A/Muscovy_duck/Ca_Mau/1185/2006|2006.989:-0.0008326804199):0.002673073924):0.001822716566,(H5N1_Avian_GU186762_A/chicken/Bac_Lieu/07-10/2007|2007.500:-1.835188503e-16,H5N1_Avian_JX420209_A/chicken/Ca_Mau/1180/2006|2006.986:7.249654782e-17):0.003665408916):0.003599566389,H5N1_Avian_JX420241_A/Muscovy_duck/Ca_Mau/1159/2006|2006.986:0.001614701156):0.001341747248,H5N1_Avian_HQ200452_A/duck/Cambodia/D14AL/2006|2006.093:0.00654153167):0.003035003663):0.0002769693762,(H5N1_Avian_CY033178_A/duck/Vietnam/942B/2004|2004.500:0.001173873191,H5N1_Avian_CY033186_A/duck/Vietnam/NCVD08/2005|2005.500:-0.0001517541103):0.007231643447):0.004996321462):0.0005747035538,H5N1_Avian_AY737306_A/duck/Guangdong/173/04|2004.500:0.006478236607):0.0004054764938,((((((((((((((((H5N1_Avian_CY040902_A/pigeon/Laos/P0022/2007|2007.500:0.002980427734,H5N1_Avian_CY040985_A/duck/Laos/P0137/2007|2007.500:0.00320604199):0.001016063812,H5N1_Avian_CY034715_A/chicken/Laos/P0169/2007|2007.500:0.003140480049):0.0007110007137,H5N1_Avian_CY040913_A/duck/Laos/P0127/2007|2007.500:0.003961720541):0.0004077384455,((H5N1_Avian_HM006754_A/Chicken/Laos/Xaythiani-26/2006|2006.500:-2.220608672e-17,H5N1_Avian_CY041041_A/duck/Laos/25/2006|2006.500:-8.881621575e-17):9.639018982e-05,H5N1_Avian_CY040977_A/chicken/Laos/P0130/2007|2007.500:0.004004499055):0.0003710312751):0.000977624681,((H5N1_Human_HM172149_A/Guangxi/1/2005|2005.500:0.0006270278643,H5N1_Avian_JX420177_A/chicken/Ha_Tay/44/2007|2007.500:0.003480144767):0.0003240367189,H5N1_Avian_CY030908_A/goose/Yunnan/3798/2006|2006.500:0.001733409976):0.0003319233894):0.0001703290639,(H5N1_Avian_AB478038_A/village_chicken/Kyaing_Tong/2433/2007|2007.500:0.0009097431711,H5N1_Avian_HM172157_A/chicken/Guizhou/7/2008|2008.500:0.004234904191):0.002012896964):0.0006340592071,((((((H5N1_Avian_GU182145_A/chicken/Hunan/3/2007|2007.786:0.0009201943029,H5N1_Avian_JF975564_A/swan/Shanghai/10/2009|2009.038:0.002154647388):0.0001245339702,H5N1_Avian_GU182153_A/duck/Hunan/3/2007|2007.786:-0.000128351416):0.0003512377384,H5N1_Avian_GU182162_A/chicken/Hunan/8/2008|2008.871:0.004804561718):0.0004907138889,H5N1_Avian_KJ003990_A/duck/Hubei/xn/2007|2007.868:0.001582521111):0.0003273971197,((H5N1_Avian_AB436737_A/whooper_swan/Akita/1/2008|2008.500:-3.095322258e-17,H5N1_Avian_AB458250_A/whooper_swan/Aomori/2/2008|2008.500:-8.006907989e-17):0.001129453251,H5N1_Avian_EU676173_A/chicken/Primorje/1/2008|2008.271:0.0009224198031):0.001750363979):0.001273611253,H5N1_Human_EU263984_A/China/GD02/2006|2006.500:0.001287905004):0.000766745835):0.0005771339056,H5N1_Avian_CY036200_A/little_egret/Hong_Kong/8550/2007|2007.500:0.003569174588):0.001213731791,H5N1_Avian_AB478037_A/quail/Thanatpin/2283/2007|2007.500:0.004276226):0.001072583611,(H5N1_Avian_EU195395_A/mallard/Huadong/S/2005|2005.500:0.001362368545,H5N1_Avian_HM172152_A/duck/Anhui/56/2005|2005.500:0.002741532324):0.002567343762):0.0007306263932,H6N6_Avian_KJ200694_A/chicken/Hunan/S3003/2009|2009.778:0.001580658579):0.0008335549025,H5N1_Avian_HM172160_A/duck/Hunan/11/2007|2007.500:0.01148932888):0.001095301074,((H5N1_Human_KP638541_A/Vietnam/UT36282/2010|2010.233:0.003527124548,H5N1_Human_KP638540_A/Vietnam/UT36236/2010|2010.137:0.001617522814):0.0007309672551,(H5N1_Avian_CY098300_A/chicken/Lao/LH1/2010|2010.367:8.005816985e-17,H5N1_Avian_KF735639_A/chicken/Laos/LH2/2010|2010.367:-1.910804723e-16):0.004470400733):0.01013223056):0.0006129391188,((((H5N1_Human_HM114548_A/Vietnam/UT31203A/2007|2007.378:0.002433467951,H5N1_Human_HM114556_A/Vietnam/UT31239/2007|2007.500:0.0006413737399):0.0005861630588,H5N1_Human_HM114612_A/Vietnam/UT31413II/2008|2008.118:0.002508801946):0.0005018073747,(H5N1_Avian_JX241038_A/duck/Vietnam/TY114/2007|2007.500:-0.0001657148958,H5N1_Avian_AB593450_A/duck/Vietnam/G12/2008|2008.038:0.0032349296):0.0005382267476):0.002823746741,H5N1_Human_HM114604_A/Vietnam/UT31412II/2008|2008.107:0.005524488895):0.003870117624):0.001082570062,((((((((((((((((((H5N1_Avian_HM172133_A/duck/Anhui/1/06|2006.500:-0.0004617075157,H5N1_Human_HM172159_A/Anhui/1/2005|2005.500:0.004558222429):0.001107932083,H5N1_Avian_HM172141_A/chicken/Hunan/21/2005|2005.500:0.003024593381):0.0003504682005,H5N1_Avian_KP638542_A/wildbird/Anhui/82/2005|2005.500:-0.00036643038):0.000183471918,H5N1_Human_HM172120_A/Anhui/2/2005|2005.500:-0.000183471918):9.179427877e-05,H5N1_Avian_HM172119_A/duck/Hubei/49/2005|2005.500:-9.179427877e-05):4.592458015e-05,H7N9_Avian_MF630504_A/duck/Shanghai/SD015/2015|2015.044:-4.592458015e-05):0.000113307154,(H5N1_Human_DQ835316_A/China/GD01/2006|2006.500:-0.0001698614932,H5N1_Human_AB462298_A/Shanghai/1/2006|2006.500:0.00119283013):0.0009095880162):0.0001378863916,(H5N6_Avian_MF960007_A/chicken/Guangdong/GD1602/2016|2016.219:1.117491661e-16,H5N1_Avian_HM172131_A/shrike/Tibet/13/2006|2006.500:-2.227714686e-16):0.001921576385):0.0003531370035,((((H5N1_Avian_HM172153_A/chicken/Shandong/A-1/2009|2009.500:0.003565262372,H5N1_Avian_HM172150_A/chicken/Hunan/1/2009|2009.500:0.00054191026):0.00057641019,H5N1_Swine_KC683529_A/swine/Jiangsu/2/2009|2009.038:0.002523809951):0.0009253059242,(H5N1_Human_EU434687_A/Jiangsu/1/2007|2007.500:-2.199004325e-17,H5N1_Human_EU434695_A/Jiangsu/2/2007|2007.500:-8.903225921e-17):9.113858488e-05):0.001259825812,H5N1_Avian_FJ784883_A/chicken/Hubei/2856/2007|2007.077:0.00287312305):0.000622436954):0.0004127805116,H5N1_Avian_HM172117_A/goose/Hubei/65/2005|2005.500:0.004776323763):0.0002730323196,(H5N1_Avian_FJ784888_A/duck/Hunan/3340/2006|2006.912:0.004781500195,H5N1_Avian_EU594352_A/duck/Hubei/Hangmei01/2006|2006.500:0.002461218383):0.0007767483805):0.000423608284,H5N1_Avian_HM172118_A/chicken/Sichuan/81/2005|2005.500:0.001617970103):0.0002429848578,H5N5_Avian_JX878686_A/duck/HuBei/03/2010|2010.236:0.001813605151):0.0005098987358,((H5N1_Avian_HM172162_A/chicken/Tibet/6/2008|2008.500:0.004993190339,H5N1_Avian_CY030892_A/duck/Yunnan/5310/2006|2006.500:0.003273259024):0.001781000361,(H5N1_Avian_FJ784884_A/duck/Hubei/2911/2007|2007.077:0.001779727898,H5N1_Avian_FJ784886_A/chicken/Hunan/3157/2006|2006.912:0.001295113793):0.00240196029):0.0004640486314):0.0002545494573,H5N1_Avian_HM172151_A/duck/Jiangxi/80/2005|2005.500:0.003385708618):0.0009166459422,H5N1_Avian_EU195403_A/mallard/Huadong/lk/2005|2005.500:0.002181421234):0.0008744733705,H5N1_Avian_JX094837_A/turtle_dove/Guangdong/300/2005|2005.833:0.003392568846):0.001411597492,H5N1_Avian_GU186717_A/chicken/Lang_Son/200/2005|2005.500:0.007417442448):0.001341574111):0.000307751059,H5N1_Avian_HM172122_A/chicken/Fujian/1/2007|2007.500:0.009211874432):0.001165541338):0.001051050698):0.001209882158,((((((((((((((((((((((((((((((((((((((H5N8_Avian_KU201803_A/bald_eagle/Idaho/15-002892-2/2015|2015.052:0.001057389491,H5N8_Avian_KU201691_A/mallard/Idaho/AH0008597/2015|2015.016:0.0009944835631):0.0001972709914,H5N8_Avian_KU201907_A/peregrine_falcon/Washington/196426/2014|2014.992:-0.0002010884373):0.0001006205264,H5N8_Avian_KU201795_A/chicken/California/15-004912/2015|2015.099:-0.0001006205264):5.043981823e-05,H5N8_Avian_KU201763_A/mallard/Nevada/AH0006855/2015|2015.060:-5.043981823e-05):2.52233906e-05,H5N8_Avian_KP307987_A/gyrfalcon/Washington/41088-6/2014|2014.934:-2.52233906e-05):1.261517309e-05,H5N8_Avian_KU201883_A/American_wigeon/Washington/195198/2014|2014.956:-1.261517309e-05):6.308457639e-06,H5N8_Avian_KP739408_A/chicken/Oregon/41613-2/2014|2014.956:-6.308457639e-06):3.154664486e-06,H5N8_Avian_KP739416_A/guinea_fowl/Oregon/41613-1/2014|2014.956:-3.154664486e-06):1.577550136e-06,H5N8_Avian_KU201619_A/American_wigeon/Utah/AH0007824/2015|2015.003:-1.577550136e-06):0.0009856931072,(((H5N8_Avian_KU201747_A/Canada_goose/Oregon/AH0012452/2015|2015.047:0.001031653529,H5N2_Avian_KU201699_A/mallard/Oregon/AH0008887/2015|2015.016:0.001023646049):5.581769853e-06,H5N2_Avian_KR233993_A/chicken/Washington/3490-18/2015|2015.077:0.001011856159):3.174652785e-06,H5N8_Avian_LC027960_A/mandarin_duck/Gifu/2112D001/2014|2014.964:0.001024475136):4.196413762e-05):5.018361886e-05,H5N2_Avian_KU201915_A/mallard/Washington/195810/2014|2014.975:0.0009693901438):0.0001702159537,H5N2_Avian_KP795732_A/chicken/BC/FAV8/2014|2014.921:-0.0001707005903):8.541381674e-05,H5N2_Avian_KP795740_A/chicken/BC/FAV9/2014|2014.921:-8.541381674e-05):4.271637489e-05,H5N2_Avian_MG964811_A/red-tailed_hawk/Washington/15-002551-2/2015|2015.022:-4.271637489e-05):2.136729007e-05,H5N8_Avian_KJ511815_A/waterfowl/Korea/S005/2014|2014.123:-2.136729007e-05):1.06851328e-05,H5N8_Avian_KJ509023_A/Coot/Korea/H81/2014|2014.058:-1.06851328e-05):5.343310491e-06,H5N8_Avian_KJ509143_A/bean_goose/Korea/H328/2014|2014.085:-5.343310491e-06):2.672027394e-06,H5N8_Avian_KY828814_A/American_wigeon/California/UCD58P/2015|2015.044:-2.672027394e-06):1.336199824e-06,H5N2_Avian_MG964771_A/goose/Washington/15-001678-1/2015|2015.036:-1.336199824e-06):6.681930008e-07,H5N2_Avian_MG964371_A/chicken/Idaho/15-001711-7/2015|2015.038:-6.681930009e-07):3.341430584e-07,H5N8_Avian_AB932559_A/chicken/kumamoto/1-7/2014|2014.279:-3.341430585e-07):1.670948143e-07,H5N8_Avian_KJ509047_A/breeder_chicken/Korea/H122/2014|2014.063:-1.670948144e-07):8.355905345e-08,H5N8_Avian_KJ509119_A/breeder_chicken/Korea/H250/2014|2014.074:-8.35590535e-08):4.178535116e-08,H5N2_Avian_KU201819_A/mallard/Oregon/195547/2014|2014.973:-4.178535122e-08):2.089558905e-08,H5N8_Avian_KR150904_A/turkey/California/K1500169-1-2/2015|2015.055:-2.089558911e-08):1.044925157e-08,H5N2_Avian_KU201923_A/Canada_goose/Washington/197619/2014|2014.995:-1.044925162e-08):5.225354678e-09,H5N8_Avian_KU201755_A/American_wigeon/Oregon/AH0012525/2015|2015.047:-5.225354734e-09):0.0001082285076,((((H5N1_Avian_KU201867_A/American_wigeon/Washington/196340/2015|2015.003:-4.765551015e-17,H5N1_Avian_KP739424_A/American_green-winged_teal/Washington/195750/2014|2014.992:-6.336679231e-17):1.15280587e-17,H5N1_Avian_KU201859_A/American_wigeon/Washington/196336/2015|2015.003:-6.703920994e-17):3.510692796e-17,H5N1_Avian_KP892994_A/chicken/BC/FAV2/2015|2015.099:-9.061807919e-17):0.0004663383733,H5N8_Avian_KU201875_A/mallard/Oregon/195536/2014|2014.978:0.0005557807078):0.0009126256839):0.0003588663654,H5N2_Avian_KR150912_A/pheasant/Washington/3147-2/2015|2015.068:0.0006630942608):0.0002015933447,((((((((H5N2_Avian_KT327383_A/goose/Taiwan/01004/2015|2015.022:0.0009006074344,H5N2_Avian_KU646888_A/goose/Taiwan/01031/2015|2015.030:0.001143315393):0.0001553126005,H5N2_Avian_KT327398_A/night_heron/Taiwan/A289/2015|2015.049:-0.0001562622197):7.836441069e-05,H5N3_Avian_KU646904_A/goose/Taiwan/01038/2015|2015.030:-7.836441069e-05):3.920910594e-05,H5N8_Avian_KT388479_A/goose/Taiwan/TNC5/2015|2015.044:-3.920910594e-05):1.96072619e-05,H5N2_Avian_KT327406_A/thrush/Taiwan/A234/2015|2015.044:-1.96072619e-05):0.000159783457,(H5N3_Avian_KT327414_A/Bulbul/Taiwan/01156/2015|2015.038:-2.659557295e-16,H5N3_Avian_KT327376_A/goose/Taiwan/01042/2015|2015.030:1.54933427e-16):0.0008626335657):0.0005886889121,H5N8_Avian_KT388687_A/goose/Taiwan/TNO17/2015|2015.044:0.001471012612):0.0004362441451,H5N3_Avian_KU646912_A/chicken/Taiwan/01174/2015|2015.041:0.0005915472484):0.0008199735842):0.0002076499594,H5N8_Avian_LC026480_A/tundra_swan/Tottori/C6nk/2014|2014.879:0.000817759935):0.0002335314428,((((((((((((((((((((((((((((((H5N2_Avian_MG964355_A/Canada_goose/Michigan/15-019873-5/2015|2015.458:-0.000359284831,H5N2_Avian_MG964347_A/Canada_goose/Michigan/15-018340-2/2015|2015.422:0.002414584409):0.001194894947,H5N2_Avian_KU201939_A/snowy_owl/Wisconsin/198399/2015|2015.279:0.0008596196333):0.0002445900983,H5N2_Avian_KU201931_A/Coopers_hawk/Minnesota/198225/2015|2015.282:0.0007813464287):0.0001759669503,H5N2_Avian_KT762951_A/chicken/Wisconsin/15-011595-1/2015|2015.266:-0.0001778756733):8.896581778e-05,H5N2_Avian_KU201946_A/Canada_goose/Kansas/197850/2015|2015.195:-8.896581778e-05):4.448902927e-05,H5N2_Avian_MG964363_A/Canada_goose/Wyoming/15-009285-1/2015|2015.203:-4.448902927e-05):2.225522788e-05,H5N2_Avian_MG964755_A/chicken/Wisconsin/15-014400-1/2015|2015.337:-2.225522788e-05):1.112914625e-05,H5N2_Avian_MG964691_A/chicken/Missouri/15-014275-1/2015|2015.321:-1.112914625e-05):5.565339489e-06,H5N2_Avian_KT762919_A/turkey/North_Dakota/15-013049-1/2015|2015.301:-5.565339489e-06):2.783053032e-06,H5N2_Avian_KR234033_A/chicken/Kansas/8395-3/2015|2015.192:-2.783053032e-06):1.391718213e-06,H5N2_Avian_MG964731_A/chicken/Oregon/15-005256-1/2015|2015.115:-1.391718213e-06):6.95954981e-07,H5N2_Avian_KR234025_A/turkey/Arkansas/7791-1/2015|2015.181:-6.959549811e-07):3.480254413e-07,H5N2_Avian_KP739400_A/turkey/Washington/61-22/2014|2014.995:-3.480254414e-07):1.740367025e-07,H5N2_Avian_KU201675_A/Northern_shoveler/Oregon/AH0007337/2015|2015.005:-1.740367026e-07):8.703034518e-08,H5N2_Avian_MG965771_A/turkey/Missouri/15-007513-1/2015|2015.178:-8.703034524e-08):4.352117172e-08,H5N2_Avian_KU201787_A/mallard/Oregon/AH0003821/2014|2014.967:-4.352117177e-08):2.176358581e-08,H5N2_Avian_KU201851_A/mallard/Washington/196865/2015|2015.025:-2.176358586e-08):1.088329346e-08,H5N2_Avian_MG964667_A/chicken/Minnesota/15-014297-1/2015|2015.329:-1.088329351e-08):5.442396967e-09,H5N2_Avian_MG964827_A/snow_goose/Kentucky/15-012967-2/2015|2015.186:-5.442397023e-09):2.72157438e-09,H5N2_Avian_MG965667_A/turkey/Minnesota/15-017044-1/2015|2015.395:-2.721574435e-09):1.360974897e-09,H5N2_Avian_MG964819_A/ring-necked_duck/Kentucky/15-012967-1/2015|2015.186:-1.360974952e-09):6.805810972e-10,H5N2_Avian_KP739384_A/chicken/Washington/61-9/2014|2014.995:-6.805811527e-10):3.403380163e-10,H5N2_Avian_KT762895_A/turkey/North_Dakota/15-011420-13/2015|2015.271:-3.403380718e-10):1.701928711e-10,H5N2_Avian_KR234001_A/chicken/Oregon/A01819044/2015|2015.112:-1.701929266e-10):0.000185290104,(((((H5N2_Avian_MG964723_A/chicken/Nebraska/15-019197-1/2015|2015.441:0.002442173948,H5N2_Avian_MG964739_A/chicken/South_Dakota/15-015847-3/2015|2015.362:-0.0003970862296):0.000198695654,H5N2_Avian_KT002508_A/turkey/Iowa/14319-1/2015|2015.329:-0.000198695654):9.936203414e-05,H5N2_Avian_MG965827_A/turkey/South_Dakota/15-017406-1/2015|2015.400:-9.936203414e-05):4.970063595e-05,H5N2_Avian_KT762943_A/chicken/Nebraska/15-017990-5/2015|2015.405:-4.970063595e-05):2.485535331e-05,H5N2_Avian_MG964451_A/chicken/Iowa/15-014294-1/2015|2015.334:-2.485535331e-05):0.0008379711074):0.0001333731071,H5N2_Avian_MG964803_A/peregrine_falcon/Idaho/15-001362-3/2015|2015.022:0.0008877594957):0.0001566740025,H5N2_Avian_KX838902_A/mallard/Alaska/AH0088535/2016|2016.611:0.003961666699):0.000105126564,(H5N2_Avian_MG964763_A/falcon/Missouri/15-009166-2/2015|2015.189:0.0006518518959,H5N2_Avian_KU201611_A/snow_goose/Missouri/15-011246-1/2015|2015.200:0.0003702671853):0.0009356886323):0.0004901963493,H5N2_Avian_KT762887_A/chicken/Montana/15-010559-1/2015|2015.247:0.00155314642):0.0006963513767,(H5N2_Avian_KU201723_A/mallard/Idaho/AH0007413/2015|2015.044:-1.346471931e-16,H5N2_Avian_KU201715_A/mallard/Idaho/AH0007412/2015|2015.044:2.362489062e-17):0.000330470705):0.0007976805927):0.0004053151285,((H5N8_Avian_KU201779_A/mallard/Idaho/AH0005955/2014|2014.973:5.504842977e-17,H5N8_Avian_KU201771_A/mallard/Idaho/AH0005954/2014|2014.973:-1.660707322e-16):0.00108167668,H5N8_Avian_KU201843_A/Northern_pintail/Washington/196271/2014|2014.992:0.0009701963744):0.0006221871319):0.001778788075,(((H5N2_Avian_KX602700_A/chicken/Zhejiang/81643/2015|2015.622:0.001290522804,H5N2_Avian_KX602699_A/duck/Zhejiang/1026109/2015|2015.816:0.004884469555):0.001586446024,(H5N2_Avian_KY056307_A/chicken/Zhejiang/209/2016|2016.082:0.002360349984,H5N6_Avian_KY415666_A/duck/Hubei/ZYSYG5/2015|2015.888:-0.0003151535998):0.002590050889):0.0003213166814,H5N2_Avian_KP732699_A/duck/Eastern_China/S0131/2014|2014.082:0.000687106101):0.001355880746):0.001227400431,H5N2_Avian_KX523697_A/duck/Hubei/SZY250/2016|2016.301:0.005210845835):0.001858893711,(((H4N2_Avian_KC282882_A/duck/Jiangsu/1-15/2011|2011.030:0.00102542917,H5N2_Avian_JQ041413_A/duck/Eastern_China/1111/2011|2011.038:0.001026443884):0.001693130863,H5N2_Avian_KP732687_A/duck/Eastern_China/L0321/2010|2010.216:0.002442479874):0.0007763679354,H5N2_Avian_KP732702_A/duck/Eastern_China/S0808/2014|2014.600:0.006010788906):0.002260629153):0.003649788359,((H5N2_Avian_JX507358_A/duck/Jiangsu/m234/2012|2012.047:0.004448451773,H5N1_Avian_JX534568_A/wild_duck/Shandong/628/2011|2011.282:0.0006816636272):0.005122504681,(H5N2_Avian_KP732688_A/duck/Eastern_China/L0230/2010|2010.159:0.0001846052951,H5N2_Avian_JQ041414_A/goose/Eastern_China/1112/2011|2011.038:0.0008352992124):0.00751814995):0.001251496493):0.002783818195,((((((((H5N8_Avian_KT221077_A/goose/Shandong/WFSG1/2014|2014.274:5.166835908e-17,H5N8_Avian_KT221085_A/goose/Yangzhou/0420/2014|2014.299:-1.626906615e-16):0.003942461475,H5N8_Avian_KP732697_A/duck/Eastern_China/S1210/2013|2013.940:0.001184543315):0.000720171805,H5N8_Avian_KP732693_A/duck/Eastern_China/L1021/2012|2012.803:0.01075741894):0.0001424406237,(((H5N8_Avian_KT221069_A/goose/Jiangsu/QD5/2014|2014.156:3.934645221e-17,H5N8_Avian_KX013024_A/duck/Eastern_China/JY/2014|2014.008:-1.503687547e-16):4.170847214e-05,H5N8_Avian_KJ476660_A/mallard/Shanghai/SH-9/2013|2013.866:0.004062192397):0.0005234150083,H5N8_Avian_KX013032_A/goose/Eastern_China/CZ/2013|2013.860:0.002566127429):0.0003763988236):0.0006350128672,(((H5N8_Avian_KP732700_A/duck/Eastern_China/S0215/2014|2014.123:-1.6821103e-17,H5N8_Avian_KU042857_A/goose/Zhejiang/925104/2014|2014.732:-9.420119946e-17):0.001114319878,H5N6_Avian_KU042847_A/goose/Zhejiang/925106/2014|2014.732:-9.220079652e-05):0.001760540042,H5N8_Avian_KU042856_A/goose/Zhejiang/925037/2014|2014.732:0.0002883651215):0.001460420214):0.0005313730748,(H5N8_Avian_KJ476675_A/duck/Zhejiang/W24/2013|2013.868:0.0003870491976,H5N8_Avian_KJ476676_A/duck/Zhejiang/6D18/2013|2013.951:0.0006350698835):0.0004770390054):0.00463477184,((((((H5N8_Avian_KT383489_A/duck/Guangdong/s14044/2014|2014.014:0.005548195426,H5N8_Avian_KT383481_A/goose/Guangdong/s13124/2013|2013.945:0.0006537818698):0.002065030006,H5N8_Avian_KM504104_A/duck/Shandong/Q1/2013|2013.312:0.005214743379):0.004468787627,H5N8_Avian_KP732690_A/duck/Eastern_China/L0423/2011|2011.307:0.00127245147):0.0002490800935,(H5N8_Avian_KP732689_A/duck/Eastern_China/L0405/2010|2010.258:0.003225067326,H5N8_Avian_KP732692_A/duck/Eastern_China/L0722/2012|2012.553:0.005020207938):0.0008342813341):0.0005557393574,H5N8_Avian_KP732691_A/duck/Eastern_China/L0611/2011|2011.441:0.0004486559333):0.0009852350649,(H5N5_Avian_CY091630_A/duck/Guangdong/wy11/2008|2008.427:0.002176381756,H5N5_Avian_CY091646_A/duck/Guangdong/wy24/2008|2008.427:0.004011221636):0.003739789679):0.002289964153):0.003518322296,(((((H5N1_Avian_GU727672_A/duck/Eastern_China/108/2008|2008.953:0.001194043978,H5N1_Avian_GU727680_A/duck/Eastern_China/909/2009|2009.038:-0.0001710753406):8.55758452e-05,H5N5_Avian_GU727664_A/duck/Eastern_China/031/2009|2009.038:-8.55758452e-05):4.280175928e-05,H5N5_Avian_GU727656_A/duck/Eastern_China/008/2008|2008.953:-4.280175928e-05):0.000139167846,(H5N5_Avian_KJ907650_A/duck/Liaoning/LN/2011|2011.162:0.002535501317,H5N5_Avian_JQ973681_A/quail/Jiangsu/k0104/2010|2010.019:0.0005337133866):0.0008872976917):0.002228999555,H5N5_Avian_JQ973689_A/goose/Guangdong/k0103/2010|2010.071:0.006066899972):0.004123665935):0.002974666954):0.007924301563):0.002031560316,(((((((((((H5N2_Avian_KU143306_A/chicken/Wenzhou/HAYXLG03/2015|2015.038:-1.514805597e-16,H5N2_Avian_KU143304_A/chicken/Wenzhou/HAYXLG01/2015|2015.038:4.045825724e-17):0.000140625843,H5N2_Avian_KY437794_A/chicken/Jiangsu/XZ216/2014|2014.225:0.0008814932382):0.0006944706372,(H5N2_Avian_KP000018_A/chicken/Laiwu/0313/2014|2014.195:0.001874683138,H5N2_Avian_KY437802_A/chicken/Beijing/BJ7/2014|2014.748:0.003260892272):0.002398247646):0.0004293708027,((H5N2_Avian_KX160202_A/chicken/Shandong/S3/2014|2014.060:0.0006046021526,H5N2_Avian_KJ683883_A/chicken/Qingdao/1/2014|2014.041:0.0004175169285):0.0006341878063,H5N2_Avian_KP000010_A/chicken/Chiping/0321/2014|2014.216:0.001425363072):0.0006170352863):0.0006115984002,H5N2_Avian_KJ174940_A/chicken/Henan/Q7/2013|2013.504:0.0004121780388):0.001523658233,H5N2_Avian_KX160169_A/chicken/Hebei/3/2013|2013.970:0.004715354177):0.001747389423,H5N2_Avian_KP000026_A/chicken/Shijiazhuang/1209/2013|2013.937:0.004494921035):0.002567697596,((H5N1_Avian_MF116317_A/chicken/China/E93/2012|2012.521:0.001268266991,H5N1_Avian_KX160162_A/chicken/Gansu/6/2012|2012.425:-0.0002461479098):0.0001230835304,H5N1_Avian_MF116318_A/chicken/China/E96/2012|2012.521:-0.0001230835304):0.002652067568):0.0003756823215,(((H5N1_Avian_KX160194_A/chicken/Ningxia/2/2012|2012.178:-0.0006604107476,H5N1_Avian_KF638582_A/chicken/Ningxia/222/2012|2012.279:0.01521711318):0.002673825097,H5N1_Avian_KX160187_A/chicken/Liaoning/S4092/2011|2011.860:0.001555587799):0.001273442692,H5N2_Avian_KF150637_A/chicken/Jiangsu/1001/2013|2013.277:0.008743289071):0.00195297422):0.005754295421,(((((((H5N1_Avian_HM172164_A/chicken/Shandong/A-5/2006|2006.500:0.00256505171,H5N1_Avian_HM172136_A/chicken/Ningxia/24/2006|2006.500:0.009898882005):0.0009223965658,H5N1_Avian_EF175673_A/chicken/Hebei/126/2005|2005.500:0.002151623337):0.0001911278012,H5N1_Avian_EF175672_A/chicken/Hebei/102/2005|2005.500:-0.0002083723174):0.0004512938032,H5N1_Avian_HM172127_A/chicken/Henan/A-7/2006|2006.500:0.00160742562):0.001292586195,(((H5N1_Avian_HM172139_A/chicken/Shandong/A-10/2006|2006.500:0.001152601118,H5N1_Avian_HM172135_A/chicken/Shanxi/10/2006|2006.500:0.007090844815):0.001695844029,H5N1_Avian_HM172148_A/chicken/Liaoning/A-11/2006|2006.500:0.002437382566):0.00109063604,H5N1_Avian_JQ277228_A/chicken/Sheny/0606/2008|2008.427:0.005179407194):0.001591031594):0.001117529648,((H5N1_Avian_JX523360_A/chicken/Huadong/4/2008|2008.953:0.0001075619984,H5N1_Swine_KC683528_A/swine/Jiangsu/1/2008|2008.953:0.0009154066386):0.0006877210173,H5N1_Avian_HM172134_A/chicken/Jiangsu/18/2008|2008.500:0.003419026992):0.004433549679):0.001842109895,H5N1_Avian_HM172137_A/chicken/Hebei/A-8/2009|2009.500:0.01101264225):0.002214744765):0.007369911158,H5N1_Avian_DQ914817_A/chicken/Shanxi/2/2006|2006.500:0.01747556757):0.01355141415):0.001556433394,(((((((H5N1_Avian_JF772159_A/quail/Guangxi/12/2002|2002.534:-1.827155795e-16,H5N1_Avian_JF772167_A/quail/Guangxi/13/2002|2002.534:7.169327707e-17):0.003218345867,H5N1_Avian_GU186673_A/chicken/Hong_Kong/409-1/2002|2002.500:0.002968123857):0.001011092272,H5N1_Avian_DQ997402_A/goose/Fujian/bb/2003|2003.500:0.002076945563):0.005421677224,((H5N1_Avian_AB212283_A/duck/Yokohama/aq10/2003|2003.500:0.003663361483,H5N1_Avian_DQ997179_A/chicken/Jiangsu/cz1/2002|2002.500:0.001472213927):0.001285211156,H5N1_Avian_DQ997409_A/duck/Zhejiang/bj/2002|2002.500:0.000779171211):0.001401142486):0.001350584833,((H5N1_Avian_DQ351858_A/chicken/Hebei/718/2001|2001.500:0.004274765147,H5N1_Avian_GU186693_A/waterfowl/Hong_Kong/378-5/2001|2001.500:0.006080857446):0.0002513541889,H5N1_Avian_DQ997520_A/duck/Guangxi/xa/2001|2001.500:0.001265048117):0.002628092934):0.0009290079216,H5N1_Avian_AY075035_A/Duck/Hong_Kong/380-5/2001|2001.500:0.00320588658):0.001609186226,((H5N1_Avian_AY609315_A/chicken/Guangdong/174/04|2004.500:0.004899111398,H5N1_Swine_AY747620_A/swine/Fujian/F1/2001|2001.500:0.002323127803):0.0007215108077,H5N1_Swine_AY747612_A/swine/Fujian/1/2003|2003.500:0.008709019875):0.003921725458):0.003149333183):0.002180483592,((((((((((((((((((((((((((((((H5N1_Avian_FJ445227_A/mute_swan/Hungary/3472/2006|2006.099:0.001130800735,H5N1_Avian_CY016820_A/cygnus_olor/Croatia/1/2005|2005.500:-0.0001086816543):0.00090321271,(H5N1_Avian_CY017028_A/duck/Niger/914/2006|2006.500:0.001070798344,H5N1_Avian_MF566122_A/duck/Niger/2090/2006|2006.123:0.0009845012333):0.002193035705):0.0001185621262,H5N1_Avian_CY016916_A/ostrich/Nigeria/1047-25/2006|2006.500:0.0009054224218):0.000246165684,H5N1_Avian_CY016932_A/chicken/Nigeria/1047-62/2006|2006.500:0.001820173542):0.0001390348769,H5N1_Avian_CY016908_A/chicken/Nigeria/1047-8/2006|2006.500:-0.0001496243279):0.0003000662627,H5N1_Avian_DQ464356_A/swan/Germany/R65/2006|2006.123:0.0007234875183):0.0007721262335,((H5N1_Avian_CY063863_A/Cygnus_olor/Caspian_Sea/2006|2006.500:-2.514947818e-16,H5N1_Avian_DQ365002_A/Cygnus_olor/Astrakhan/Ast05-2-6/2005|2005.901:1.404724794e-16):1.35587582e-16,H5N1_Avian_DQ394576_A/Cygnus_olor/Astrakhan/Ast05-2-1/2005|2005.871:-1.910987333e-16):0.00334202643):0.0001396531791,((H5N1_Avian_HM172128_A/bar-headed_goose/Tibet/8/2006|2006.500:0.001618158248,H5N1_Avian_HM172121_A/great_cormorant/Tibet/12/2006|2006.500:0.001451051667):0.0005315521402,(H5N1_Avian_HM172146_A/wild_duck/Liaoning/8/2006|2006.500:0.007590476073,H5N1_Avian_HM172132_A/bar-headed_goose/Qinghai/1-HVRI/2006|2006.500:0.009070369672):0.003681097742):0.001676393673):0.000118887901,H5N1_Avian_EF205164_A/goose/Krasnoozerskoye/627/2005|2005.500:-0.0001455503454):0.000598619888,((H5N1_Avian_HM172460_A/pied_magpie/Liaoning/7/2006|2006.500:0.002194975168,H5N1_Avian_HM172458_A/chicken/Liaoning/23/2005|2005.500:0.001920039149):0.0007007440493,H5N1_Avian_EF205167_A/chicken/Tula/4/05|2005.500:0.004467226238):0.0001892161283):0.00020026007,(H5N1_Avian_CY020350_A/cygnus_olor/Italy/808/2006|2006.500:0.001081120202,H5N1_Avian_CY016796_A/mallard/Italy/835/2006|2006.500:-5.900112065e-05):0.002977715188):0.0003979086158,H5N1_Avian_FJ445243_A/goose/Hungary/14756/2006|2006.427:-0.0004237309775):0.0002121446691,H5N1_Avian_EU874901_A/chicken/Guangdong/1/2005|2005.500:-0.0002121446691):0.0001061583533,H5N1_Avian_DQ449641_A/duck/Kurgan/08/2005|2005.500:-0.0001061583533):5.309379526e-05,H5N1_Avian_AB239305_A/bar-headed_goose/Mongolia/1/05|2005.534:-5.309379526e-05):0.0001755130817,(H5N1_Avian_DQ323678_A/chicken/Kurgan/3/2005|2005.500:0.00124725998,H5N1_Avian_DQ449633_A/chicken/Kurgan/05/2005|2005.500:-0.0002251408989):0.0008463697789):0.0004318910151,H5N1_Avian_DQ234077_A/grebe/Novosibirsk/29/2005|2005.500:0.000593130676):0.0002317271944,H5N1_Avian_DQ234078_A/duck/Novosibirsk/56/2005|2005.500:0.0007902720564):0.0003418967563,((H5N1_Avian_EF205165_A/turkey/Suzdalka/12/05|2005.500:-6.39876527e-17,H5N1_Avian_EF205161_A/chicken/Suzdalka/06/05|2005.500:-4.703464976e-17):0.0001146822759,H5N1_Avian_EF205163_A/goose/Suzdalka/10/05|2005.500:0.0009052222317):0.0006846740695):0.0004415768669,H5N1_Avian_GU186701_A/whooper_swan/Mongolia/244/2005|2005.500:0.0005842854474):0.0003375572514,H5N1_Avian_EF205162_A/chicken/Omsk/14/05|2005.500:0.001712574137):0.0004739741014,((H5N1_Avian_CY035244_A/falcon/Saudi_Arabia/D1936/2007|2007.500:-0.0001398728414,H5N1_Avian_EU590690_A/turkey/Saudi_Arabia/6732-6/2007|2007.500:0.001162841478):0.006241551296,H5N1_Avian_HM172156_A/goose/Guangdong/72/2004|2004.500:0.00204034688):0.001099040385):0.0003053334597,(((H5N1_Avian_CY020702_A/turkey/Ivory_Coast/4372-3/2006|2006.953:-1.641664145e-16,H5N1_Avian_CY020710_A/turkey/Ivory_Coast/4372-4/2006|2006.953:5.314411199e-17):0.00035362196,H5N1_Avian_CY016804_A/duck/Cote_dIvoire/1787-18/2006|2006.500:0.001690300867):0.001320188036,(H5N1_Avian_CY016301_A/chicken/Sudan/1784-10/2006|2006.500:0.001579003968,H5N1_Avian_CY020662_A/chicken/Sudan/1784-8/2006|2006.500:0.0014965934):0.0007410668156):0.00265217128):0.0006047877786,H5N1_Avian_CY017044_A/swan/Slovenia/760/2006|2006.500:0.002567674652):0.0004618147341,((((((((((((H5N1_Avian_DQ852604_A/grebe/Tyva/Tyv06-2/06|2006.477:-1.128873491e-16,H5N1_Avian_DQ863504_A/grebe/Tyva/Tyv06-8/2006|2006.477:1.86504661e-18):0.002359423565,H5N1_Avian_AB265203_A/whooper_swan/Mongolia/2/06|2006.367:-0.0003075505112):0.0001539020589,H5N1_Avian_AB284327_A/common_goldeneye/Mongolia/12/2006|2006.367:-0.0001539020589):0.0003104210952,((H5N1_Avian_CY020638_A/chicken/Afghanistan/1573-92/2006|2006.500:9.394569065e-17,H5N1_Avian_CY021374_A/chicken/Afghanistan/1573-7/2006|2006.500:-2.049679931e-16):5.528813346e-17,H5N1_Avian_CY037765_A/chicken/Rawalakot/NARC2441A/2006|2006.500:-1.107992847e-16):0.0007155368983):0.0005041029765,H5N1_Avian_CY037773_A/chicken/Sihala/NARC3303-4/2006|2006.500:0.001542525875):0.0006154141289,(((H5N1_Avian_GU354068_A/chicken/Nandurbar/7979/2006|2006.123:-0.0002235377909,H5N1_Avian_EF362419_A/chicken/India/NIV33487/06|2006.500:0.001245656872):0.001103790484,H5N1_Avian_CY047486_A/chicken/Reshoty/02/2006|2006.452:0.003011059972):6.064920356e-05,H5N1_Avian_EF605598_A/chicken/Russia_Krasnodar/2/2007|2007.500:0.000963161673):0.0009287620214):0.0003513291471,((((H5N1_Avian_EU700512_A/saker_falcon/Kuwait/0286/2007|2007.500:0.001219275262,H5N1_Avian_CY029999_A/chicken/Kuwait/KISR9/2007|2007.500:-0.0001971561811):9.857341864e-05,H5N1_Avian_CY029959_A/chicken/Kuwait/KISR3/2007|2007.500:-9.857341864e-05):0.002196662439,(H5N1_Avian_FM163443_A/chicken/Poland/R3248/2007|2007.500:-0.0001125605333,H5N1_Avian_FM163451_A/turkey/Poland/R3249/2007|2007.500:0.001132465041):0.0009042300374):0.0007885079869,H5N1_Avian_AM913998_A/mute_swan/Germany/R1359/2007|2007.500:0.001261974402):0.0005626678505):0.0004490500951,((((H5N1_Avian_CY061297_A/chicken/West_Bengal/239020/2010|2010.030:0.001693371034,H5N1_Avian_CY090119_A/chicken/India/241272/2010|2010.047:0.001384047625):0.007180519388,H5N1_Avian_CY111084_A/chicken/India/82544/2008|2008.058:0.003236118208):0.002606202843,H5N1_Avian_GU356586_A/chicken/West_Bengal/148713/2009|2009.038:0.003624095664):0.0005396368049,H5N1_Avian_KT327369_A/chicken/India/100074/2008|2008.200:0.0004565841939):0.001708968194):0.0003276684931,((H5N1_Avian_FM177138_A/chicken/Germany/R3294/2007|2007.500:0.002087871056,H5N1_Avian_FM177122_A/chicken/Germany/R3234/2007|2007.500:-4.278333753e-05):2.139215354e-05,H5N1_Avian_AM914019_A/domestic_duck/Germany/R1772/2007|2007.500:-2.139215354e-05):0.001687499418):0.0006218038538,(H5N1_Avian_CY047478_A/duck/Omsk/1822/2006|2006.534:0.0006124990667,H5N1_Avian_AB525194_A/mountain_hawk-eagle/Kumamoto/1/07|2007.500:0.002463098301):0.001213761609):0.001107988845,((((H5N1_Avian_GU252833_A/goose/Tripura/103596/2008|2008.247:0.001139786411,H5N1_Avian_GU252825_A/duck/Tripura/103597/2008|2008.285:-0.0001198819038):0.002701939207,H5N1_Avian_GU272001_A/chicken/West_Bengal/155505/2009|2009.038:0.003479869462):0.000350956366,H5N1_Avian_CY063484_A/chicken/Bhutan/248015/2010|2010.134:0.002743701655):0.002333544369,(H5N1_Avian_EU257633_A/Cygnus_cygnus/Krasnodar/329/07|2007.679:0.0002372958696,H5N1_Avian_EU163429_A/chicken/Krasnodar/300/07|2007.677:0.0007848232115):0.0008018094675):0.0001275937555):0.001034593322,((((((H5N1_Avian_EU441927_A/muscovy_duck/Rostov-on-Don/51/2007|2007.953:0.001255554434,H5N1_Avian_EU486853_A/starling/Rostov-on-Don/39/2007|2007.953:-0.0002334353529):0.001265424656,H5N1_Avian_EU814504_A/rook/Rostov-on-Don/26/2007|2007.951:-0.0002424560186):0.0001217081285,H5N1_Avian_EU401752_A/chicken/Rostov-on-Don/35/2007|2007.951:-0.0001217081285):0.002895357689,((H5N1_Avian_CY047470_A/chicken/Domodedovo/MK/2007|2007.036:-0.000178794262,H5N1_Avian_EU402399_A/chicken/Rostov/22-1/2007|2007.500:0.001201762899):8.954710139e-05,H5N1_Avian_EF474449_A/chicken/Moscow/2/2007|2007.118:-8.954710139e-05):0.001223754475):0.0002421110904,H5N1_Avian_CY016780_A/Cygnus_cygnus/Iran/754/2006|2006.500:8.621030624e-06):0.0006702147411,H5N1_Avian_EF205166_A/chicken/Krasnodar/123/06|2006.500:0.0003559872498):0.002604056902):0.000573623124):0.0005419240865,((((((H5N1_Avian_AB465622_A/chicken/Egypt/CL6/2007|2007.200:0.002614396158,H5N1_Avian_CY044041_A/duck/Egypt/0871/2008|2008.137:0.003572073567):0.001001961893,H5N1_Avian_CY020654_A/turkey/Egypt/2253-2/2006|2006.500:0.00107232172):0.0003935986159,(H5N1_Avian_AB465623_A/duck/Egypt/D2br10/2007|2007.038:-7.254799189e-17,H5N1_Avian_CY020646_A/chicken/Egypt/2253-1/2006|2006.500:-3.847431057e-17):0.0001136220124):0.001091770256,H5N1_Avian_KR732401_A/duck/Egypt/0923-NLQP/2009|2009.500:0.003057618858):6.789990409e-05,H5N1_Avian_CY016900_A/duck/Egypt/2253-3/2006|2006.500:-8.823142768e-05):0.001504592146,H5N1_Avian_EU748906_A/falcon/Saudi_Arabia/D1795/2005|2005.500:0.003658817098):0.0003169824024):0.0009934479522,H5N1_Avian_KR732480_A/chicken/Egypt/07118-NLQP/2007|2007.500:0.002138146402):0.0008674342354,(((((H5N1_Avian_CY126177_A/chicken/Giza/CAI17/2009|2009.496:0.006064917339,H5N1_Avian_CY126066_A/chicken/Sharkia/CAI41/2009|2009.395:0.0001100750202):0.0006050070826,H5N1_Avian_CY126137_A/chicken/Giza/CAI8/2008|2008.247:0.002506363881):0.0009222455447,H5N1_Avian_CY041291_A/chicken/Egypt/0836/2008|2008.038:0.0006090367033):0.001377172119,(H5N1_Avian_LC093080_A/Pigeon/Egypt/RIMD20/2009|2009.038:-8.015069127e-17,H5N1_Avian_LC093072_A/Pigeon/Egypt/RIMD18/2009|2009.038:-3.08716112e-17):0.004831110013):0.002256742485,(H5N1_Avian_KF881494_A/chicken/Egypt/Q2247A/2010|2010.742:0.002264527688,H5N1_Avian_KF881470_A/chicken/Egypt/Q1182E/2010|2010.090:0.002889720008):0.009552450057):0.003127017269):0.003093786853,H5N1_Avian_HM172457_A/bar-headed_goose/Qinghai/3/2005|2005.500:0.006376002591):0.003945979723,(((((((((((H5N1_Avian_KF881627_A/chicken/Egypt/M7217B/2013|2013.082:0.0007493244028,H5N1_Avian_KC436138_A/duck/Egypt/M3075B/2011|2011.137:0.002325517288):0.0001937647362,H5N1_Avian_KF881322_A/turkey/Egypt/S6405A/2012|2012.764:0.002901200268):0.0001234413994,H5N1_Avian_KF881672_A/chicken/Egypt/Q5283C/2012|2012.342:0.001930123127):0.000149304739,H5N1_Avian_KF881315_A/duck/Egypt/M2583C/2010|2010.973:-0.0001585739714):7.931154348e-05,H5N1_Avian_KF881541_A/duck/Egypt/M2583D/2010|2010.973:-7.931154348e-05):9.156388516e-05,H5N1_Avian_KC436137_A/chicken/Egypt/S3280D/2011|2011.359:0.005050771256):0.0006491776101,(H5N1_Avian_KF881433_A/duck/Egypt/Q4596A/2012|2012.049:-1.416446891e-17,H5N1_Avian_KF881411_A/duck/Egypt/Q4596B/2012|2012.049:-9.685783356e-17):0.002443057172):0.001113647378,H5N1_Avian_KC436133_A/goose/Egypt/M2794A/2011|2011.052:0.0009406297216):0.0008262364875,(((((H5N1_Human_KP702176_A/Egypt/MOH-NRC-7305/2014|2014.907:0.002162391424,H5N1_Avian_LC106098_A/turkey/Menia/15248S/2015|2015.153:0.0009132059439):0.000278408105,H5N1_Avian_LC106096_A/duck/Cairo/157CA/2015|2015.027:-0.0002831858349):0.000141691207,H5N1_Human_KP702168_A/Egypt/MOH-NRC-7271/2014|2014.901:-0.000141691207):0.001594219262,H5N1_Avian_KR063681_A/chicken/Egypt/A10351A/2014|2014.893:0.005615535348):0.0008277488327,(H5N1_Avian_LC106101_A/duck/Giza/15292S/2015|2015.184:0.001531193538,H5N1_Avian_LC106095_A/chicken/Kafr_Elsheikh/UT-151CAD/2015|2015.000:0.001565928402):0.001256261591):0.003348623824):0.000514246731,H5N1_Avian_KT220542_A/chicken/Egypt/F9514A/2014|2014.071:0.005496261411):0.0004975801955,H5N1_Avian_KF881351_A/chicken/Egypt/S3806D/2011|2011.674:0.004831273143):0.008521589235):0.005290246701):0.0007663103407,H5N1_Avian_AY950243_A/swan/Guangxi/307/2004|2004.500:0.008095643405):0.003197817193,(H5N1_Avian_KY614938_A/muscovy_duck/Pekalongan/04160460/2016|2016.255:-1.111379206e-17,H5N1_Avian_KY614875_A/chicken/Kuningan/08160178-003/2016|2016.208:-9.99085104e-17):0.03970479157):0.003181984827,(H5N2_Avian_KU042840_A/chicken/Zhejiang/727079/2014|2014.567:-6.349926518e-17,H5N2_Avian_KU042841_A/chicken/Zhejiang/727159/2014|2014.567:-4.752303728e-17):0.03195224835):0.003508007425,H5N1_Avian_DQ997552_A/chicken/Jilin/xw/2003|2003.500:0.01497818143):0.001984188576,(((((H5N1_Avian_EU263348_A/duck/Guangxi/12/2003|2003.500:0.001062183952,H5N1_Avian_EU263356_A/duck/Guangxi/27/2003|2003.500:0.0009830124319):0.0005971921949,H5N1_Avian_DQ351860_A/chicken/Hebei/108/02|2002.500:0.004594312016):0.001615262163,H5N1_Avian_AY856865_A/duck/Shandong/093/2004|2004.500:0.003552804379):0.009318778576,H5N1_Avian_DQ997521_A/goose/Guangdong/xb/2001|2001.500:0.008869337534):0.005579891287,(H5N1_Avian_AF359560_A/goose/Guangdong/3/1997|1997.500:0.005441113577,H5N1_Avian_AF144306_A/goose/Guangdong/1/1996|1996.500:0.003879202051):0.003198273149):0.004929142803):0.005599520497,H5N1_Avian_GU182169_A/duck/Hunan/8/2008|2008.871:0.01967186534):0.01285278778,((((((((((((H5N2_Avian_KJ162711_A/chicken/Taiwan/4443/2013|2013.373:0.003044374369,H6N1_Avian_KJ162863_A/chicken/Taiwan/67/2013|2013.003:0.001067942053):0.0006263858612,(H5N2_Avian_KR137657_A/chicken/PT/a158/2015|2015.038:0.0005336438999,H5N2_Avian_KR137673_A/chicken/TC/a504/2015|2015.060:0.001511443818):0.003545026522):0.0005610119674,(H5N2_Avian_KR137705_A/chicken/PH/A2821/2013|2013.373:0.007716858757,H6N1_Avian_KJ162839_A/chicken/Taiwan/2331/2012|2012.970:0.0005985617465):0.001290755488):0.0007577288126,H6N1_Canine_KM203343_A/canine/Taiwan/E01/2014|2014.123:0.0009253541383):0.004785454738,(((H5N2_Avian_KF193395_A/chicken/Taiwan/A1997/2012|2012.123:0.005133451221,H5N2_Avian_KR137713_A/chicken/YL/A3190/2014|2014.290:0.01061995969):0.00514062357,H6N1_Avian_KJ162815_A/chicken/Taiwan/1843/2012|2012.962:0.01659222807):0.0007760767506,(H6N1_Avian_KC693610_A/chicken/Taiwan/TC147/2010|2010.951:-2.471016219e-16,H6N1_Avian_KC693625_A/chicken/Taiwan/TC128/2010|2010.951:1.360793194e-16):0.00916980975):0.003299285568):0.0107886048,H5N2_Avian_AB507267_A/chicken/Taiwan/A703-1/2008|2008.500:0.01580230249):0.008143962881,((((((H6N1_Avian_DQ376660_A/chicken/Taiwan/ns2/99|1999.500:0.002430133136,H6N1_Avian_DQ376684_A/chicken/Taiwan/0305/04|2004.500:-0.0003850454181):0.002211602161,H5N2_Avian_AB507259_A/chicken/Taiwan/1209/2003|2003.500:-0.0001580158452):0.001191516164,H6N1_Avian_DQ376680_A/chicken/Taiwan/1203/03|2003.500:0.001901939527):0.001668675761,((H6N1_Avian_DQ376689_A/chicken/Taiwan/A342/05|2005.500:0.004132943554,H6N1_Avian_DQ376683_A/chicken/Taiwan/0114/04|2004.500:0.002067496727):0.0005446920166,H5N2_Avian_KF193387_A/chicken/Taiwan/0101/2012|2012.011:0.01852516268):0.00102891616):0.00366548667,H6N1_Avian_DQ376679_A/chicken/Taiwan/0706/03|2003.500:0.003617581286):0.002534144057,H6N1_Avian_DQ376658_A/chicken/Taiwan/na3/98|1998.500:0.005764239429):0.002832387712):0.002878845632,((((H6N1_Avian_DQ376670_A/chicken/Taiwan/0107/02|2002.500:0.009551282453,H6N1_Avian_DQ376671_A/chicken/Taiwan/0208/02|2002.500:0.006171445877):0.0004912434232,H6N1_Avian_DQ376667_A/chicken/Taiwan/1212/01|2001.500:0.003613453779):0.0007353501387,(H6N1_Avian_DQ376666_A/chicken/Taiwan/1205/01|2001.500:0.004519689793,H6N1_Avian_DQ376681_A/duck/Taiwan/WB239/03|2003.500:0.003786203185):0.001090776034):0.001910106772,H6N1_Avian_DQ376688_A/chicken/Taiwan/0204/05|2005.500:0.01858113096):0.002499790222):0.01168953474,(((H6N1_Avian_DQ376664_A/chicken/Taiwan/SP1/00|2000.500:0.00101562262,H6N1_Avian_DQ376665_A/duck/Taiwan/29-3/00|2000.500:6.49646082e-06):0.007418718228,H6N1_Avian_DQ376657_A/chicken/Taiwan/0824/97|1997.500:0.006215810883):0.0005764817158,H6N1_Avian_EF681881_A/chicken/Taiwan/2838V/00|2000.500:0.01437404968):0.001603942936):0.005616610978,((H9N2_Avian_CY073803_A/duck/Malaysia/2001|2001.500:0.0143916708,H6N8_Avian_JF965248_A/duck/Eastern_China/50/2002|2002.619:0.01002352756):0.0007744129221,(H6N1_Avian_LC371853_A/duck/Hokkaido/W159/2006|2006.814:0.008397545592,H2N2_Avian_LC371845_A/duck/Hokkaido/95/2001|2001.762:0.001999996349):0.006904013537):0.003206551925):0.003174577416,H4N6_Avian_KU160838_A/duck/Anhui/S2193/2012|2012.340:0.01321942713):0.002199388838,(((((H3N8_Avian_CY146631_A/duck/Hunan/S1824/2012|2012.225:0.008362971327,H6N9_Avian_CY109685_A/duck/Hunan/1590/2007|2007.534:0.003095772769):0.001214710179,H3N2_Avian_KT022276_A/duck/Guangxi/112D4/2012|2012.500:0.009316655861):0.002086874607,H11N9_Avian_CY146615_A/duck/Hunan/S1607/2012|2012.225:0.006338079811):0.002385804463,(H4N2_Avian_KU160966_A/duck/Hubei/S2213/2012|2012.419:-1.361591799e-16,H4N2_Avian_KU160974_A/duck/Hubei/S2227/2012|2012.419:2.513687742e-17):0.009057914137):0.0009268722403,(H4N2_Avian_KU160886_A/duck/Guangdong/S1469/2010|2010.175:0.000766731125,H4N8_Avian_KU160806_A/chicken/Guangdong/S1010/2010|2010.167:0.001288568453):0.004309658514):0.007890760976):0.002074903012):0.004059308048,(((((((((((((((H10N2_Avian_LC121287_A/duck/Mongolia/141/2015|2015.660:-1.681281277e-16,H10N2_Avian_LC108123_A/duck/Mongolia/66/2015|2015.660:5.710582521e-17):0.004465651109,H7N3_Avian_MF147838_A/mallard_duck/Georgia/3/2012|2012.079:0.0006833438851):0.0006407819125,(H3N6_Avian_CY049767_A/mallard/Altai/1208/2007|2007.704:-4.809033937e-17,H3N6_Avian_CY049783_A/garganey/Altai/1216/2007|2007.704:-6.293196309e-17):0.001422629345):0.0005913279229,(((H7N3_Avian_CY185434_A/mallard/Republic_of_Georgia/3/2010|2010.090:0.0005507973575,H6N2_Avian_CY185402_A/common_coot/Republic_of_Georgia/1/2010|2010.055:0.002518417346):0.0005773119157,H5N2_Avian_MF099653_A/teal/Djankoy/4-17-11/2010|2010.877:0.003542790098):0.000443226811,H8N4_Avian_CY183573_A/mallard/Sweden/101165/2009|2009.844:0.003726702247):0.0004481034939):0.0003108259862,(H4N6_Avian_MF147967_A/mallard_duck/Netherlands/21/2014|2014.649:0.006977880797,H1N1_Avian_CY185642_A/mallard/Republic_of_Georgia/4/2012|2012.964:0.00347304874):0.003661965335):0.001368924545,((H11N9_Avian_CY025198_A/sharp-tailed_sandpiper/Australia/6/2004|2004.500:0.001143371639,H11N9_Avian_CY029882_A/sharp-tailed_sandpiper/Australia/10/2004|2004.500:-0.0001212525583):0.004242223266,H1N1_Avian_KX978140_A/greater_white-fronted_goose/Netherlands/1/2007|2007.060:0.001945332974):0.0006275458694):0.0008386106878,((H4N2_Avian_KU161022_A/duck/Jiangxi/S21055/2012|2012.425:0.0006822014123,H11N9_Avian_KF259256_A/duck/Jiangxi/21714/2011|2011.500:0.00446244595):0.0004822783768,(H10N8_Avian_KP285600_A/duck/Jiangxi/6460/2013|2013.090:-7.384773796e-17,H10N8_Avian_KP285656_A/duck/Jiangxi/6535/2013|2013.090:-3.71745645e-17):0.002617432338):0.002471529572):9.96479247e-05,(H3N8_Avian_MG042211_A/duck/Bangladesh/30828/2016|2016.737:0.01144427914,H1N2_Avian_LC278304_A/duck/Japan/AQ-HE103/2015|2015.688:0.005471694925):0.00207356687):0.000334345584,H11N9_Avian_KF259259_A/duck/Jiangxi/22537/2012|2012.500:0.002965974132):0.0003812556231,(((H1N2_Avian_KY971208_A/goose/Zhejiang/1120084/2014|2014.885:-3.478554883e-17,H1N2_Avian_KY971207_A/goose/Zhejiang/1120083/2014|2014.885:-7.623675364e-17):-7.024934164e-18,H1N2_Avian_KY971210_A/pigeon/Zhejiang/1120087/2014|2014.885:-4.848621707e-17):0.005241602927,H6N2_Avian_KY415652_A/duck/Hubei/ZYSYG15/2015|2015.888:0.003099583061):0.005137071338):0.001446390089,(((H5N3_Avian_HM992824_A/mallard/PT/28006/2007|2007.682:0.006954212827,H6N2_Avian_KX979152_A/mallard_duck/Netherlands/3/2008|2008.016:0.00342975973):0.0005792898529,(H4N6_Avian_LC349346_A/duck/Mongolia/262/2011|2011.666:0.001552835715,H3N8_Avian_LC367357_A/duck/Mongolia/405/2011|2011.655:0.002554336916):0.002586047692):0.007223262539,(H3N2_Avian_KT022284_A/chicken/Guangxi/125C8/2012|2012.500:0.008480751533,H11N1_Avian_MF575074_A/black-headed_gull/Netherlands/21/2014|2014.984:0.01494699654):0.00176099082):9.719900272e-05):0.001515887131,H11N9_Avian_KF259253_A/duck/Guizhou/1078/2011|2011.500:0.01713327746):0.0004713195796,((((((H2N3_Avian_LC121431_A/duck/Mongolia/655/2015|2015.663:0.001038439161,H10N3_Avian_LC121391_A/duck/Mongolia/518/2015|2015.663:-1.63200801e-05):8.162159541e-06,H2N3_Avian_LC121375_A/duck/Mongolia/482/2015|2015.663:-8.162159541e-06):0.000459170982,(H3N8_Avian_LC108131_A/duck/Mongolia/83/2015|2015.660:0.0005373439481,H3N3_Avian_LC132923_A/duck/Mongolia/129/2015|2015.660:0.001507852436):0.0005648848923):0.001306084699,H3N3_Avian_LC132907_A/duck/Mongolia/122/2015|2015.660:0.002291101878):0.003420224831,H4N1_Avian_LC349306_A/duck/Mongolia/202/2013|2013.666:0.003064073601):0.002198705009,(H4N2_Avian_KX162607_A/duck/Shanghai/29-1/2009|2009.500:0.0005580344122,H4N2_Avian_JX485427_A/duck/Shanghai/28-1/2009|2009.162:0.002521848138):0.00783011649):0.001258678312):0.004731663093,((H6N5_Avian_HM144874_A/mallard/Jiangxi/8346/2004|2004.500:-9.78397193e-17,H6N5_Avian_HM144873_A/mallard/Jiangxi/8341/2004|2004.500:-1.318258317e-17):0.005714578991,(H6N2_Avian_HM144817_A/mallard/Jiangxi/7376/2003|2003.500:0.002660012841,H2N3_Avian_LC371813_A/duck/Hokkaido/17/2001|2001.759:0.002480293352):0.006416851543):0.005893306773):0.002640215001,((((((((H3N8_Avian_CY028637_A/black_duck/Perth/699/1978|1978.068:1.545441539e-17,H3N8_Avian_CY028268_A/black_duck/Western_Australia/4954/1983|1983.500:-1.264767178e-16):1.21309334e-16,H3N8_Avian_CY005653_A/black_duck/AUS/751/1978|1978.068:-1.768204852e-16):0.002159121039,H3N8_Avian_CY005660_A/shearwater/Australia/405/1978|1977.825:-0.0001139246544):5.697528429e-05,H3N8_Avian_CY028653_A/wedge-tailed_shearwater/Western_Australia/405/1977|1977.500:-5.697528429e-05):0.002003384319,H4N4_Avian_CY045264_A/gray_teal/Western_Australia/1840/1979|1979.500:0.00573798715):0.004440723545,H5N3_Avian_CY045256_A/shearwater/Australia/751/1975|1975.500:0.01259283428):0.006040001292,(((((H6N1_Avian_DQ376655_A/chicken/Taiwan/G2/87|1987.500:-6.259356076e-17,H6N1_Avian_DQ376654_A/duck/Taiwan/0526/72|1972.500:-4.84287417e-17):0.0006184761635,H6N1_Avian_DQ376656_A/chicken/Taiwan/G23/87|1987.500:0.0004036429177):0.009406591808,H7N2_Avian_AY724263_A/chicken/Hebei/1/2002|2002.500:0.01605824809):0.002158198566,H3N6_Swine_KJ889418_A/swine/Kazakhstan/106/1985|1985.500:0.006221557806):0.00243490656,H6N1_Avian_CY005598_A/duck/Hong_Kong/d73/1976|1976.500:0.009284072286):0.001552042909):0.002951028681,(((((((H15N9_Avian_CY005718_A/sooty_tern/Western_Australia/2190/1983|1983.500:-5.551115123e-17,H15N9_Avian_CY005725_A/wedge-tailed_shearwater/Western_Australia/2327/1983|1983.500:-5.551115123e-17):0,(H15N9_Avian_CY130103_A/shearWater/Australia/2576/1979|1979.500:-4.168399996e-17,H15N9_Avian_CY005406_A/wedge-tailed_shearwater/Western_Australia/2576/1979|1979.500:-6.93383025e-17):0):0.0005602266233,(H4N6_Avian_CY005680_A/gray_teal/Australia/3/1979|1979.000:-0.0001301253298,H4N6_Avian_CY031157_A/gray_teal/Western_Australia/1855/1979|1979.500:0.001152244411):0.002522292892):0.003344627912,H1N1_Avian_CY014628_A/duck/Australia/749/1980|1980.500:0.006075148624):0.001113257728,H7N7_Avian_CY024787_A/chicken/Victoria/1976|1976.038:0.004083971729):0.006077859034,(H6N1_Avian_CY005666_A/gray_teal/Australia/1/1979|1979.000:7.492638146e-18,H6N2_Avian_CY028244_A/eurasian_coot/Western_Australia/2727/1979|1979.500:-1.185149406e-16):0.009721170445):0.00205253456,H6N5_Avian_CY005692_A/black_duck/AUS/4045/1980|1980.737:0.008182045341):0.006580910266):0.001915129501):0.0008794550411):0.0008068185674,(((((((((((((((H11N2_Avian_CY127342_A/shorebird/Delaware_Bay/29/1996|1996.364:-0.0001052920325,H11N2_Avian_CY127374_A/shorebird/Delaware_Bay/58/1996|1996.367:0.001127411114):5.264559501e-05,H10N2_Avian_CY136921_A/laughing_gull/Delaware_Bay/245/1996|1996.367:-5.264559501e-05):0.00101841685,(H6N8_Avian_CY015128_A/ruddy_turnstone/Delaware/105/1998|1998.375:0.00178179669,H6N8_Avian_CY127414_A/ruddy_turnstone/Delaware_Bay/69/1998|1998.375:0.0002633996942):0.002068275198):0.002735747901,(((H6N2_Avian_CY127057_A/ruddy_turnstone/Delaware_Bay/162/1994|1994.329:-3.325317987e-18,H6N8_Avian_CY127049_A/herring_gull/Delaware_Bay/77/1994|1994.329:-1.076969845e-16):1.745109516e-16,H6N1_Avian_CY136783_A/ruddy_turnstone/Delaware_Bay/126/1994|1994.386:-2.300221028e-16):0.00102494792,H6N8_Avian_CY127017_A/shorebird/Delaware_Bay/222/1993|1993.329:0.001020139798):0.0003823364986):0.0008997667275,(((H2N3_Avian_CY117502_A/ruddy_turnstone/Delaware_Bay/129/1994|1994.386:0.0009502015602,H6N8_Avian_CY127033_A/shorebird/Delaware_Bay/29/1994|1994.329:0.001093721267):8.994166221e-05,H2N3_Avian_CY117494_A/laughing_gull/Delaware_Bay/34/1994|1994.386:-9.089128139e-05):4.545622668e-05,H11N3_Avian_CY127041_A/ruddy_turnstone/Delaware_Bay/39/1994|1994.329:-4.545622668e-05):0.0001227925899):0.0004193461048,H10N2_Avian_CY136881_A/shorebird/Delaware_Bay/63/1996|1996.367:0.00364329441):0.001884323412,(((((((((H5N9_Avian_EU743136_A/emu/NY/12716/1994|1994.500:0.005983996528,H11N1_Avian_CY126753_A/ruddy_turnstone/New_Jersey/348/1989|1989.389:0.002300934881):0.000124767624,H6N8_Avian_CY126889_A/laughing_gull/New_Jersey/194/1990|1990.397:-0.0001497244648):7.500693367e-05,H6N8_Avian_CY126873_A/laughing_gull/Delaware_Bay/4/1990|1990.293:-7.500693367e-05):3.749983613e-05,H5N3_Avian_CY004392_A/herring_gull/NJ/402/1989|1989.307:-3.749983613e-05):1.875427749e-05,H6N8_Avian_CY126881_A/laughing_gull/New_Jersey/177/1990|1990.397:-1.87542775e-05):9.379319477e-06,H6N8_Avian_CY126929_A/laughing_gull/Delaware_Bay/261/1991|1991.395:-9.379319478e-06):0.0004651795326,(H2N1_Avian_CY117478_A/laughing_gull/Delaware_Bay/10/1990|1990.293:0.001398942686,H6N8_Avian_CY004095_A/laughing_gull/New_Jersey/276/1989|1989.304:0.0006529303682):0.0005588380023):0.0003791822894,H6N3_Avian_CY126761_A/herring_gull/New_Jersey/413/1989|1989.389:0.003736699778):0.0003277209895,H6N8_Avian_CY101660_A/ruddy_turnstone/Delaware_Bay/231/1991|1991.392:0.001723838778):0.001665193694):0.0004604927334,H2N8_Avian_CY003915_A/herring_gull/DE/703/1988|1988.370:0.002572197382):0.0007800853428,(H2N1_Avian_CY015136_A/ruddy_turnstone/Delaware/34/1993|1993.367:-9.456984491e-17,H2N1_Avian_CY117486_A/ruddy_turnstone/Delaware_Bay/81/1993|1993.367:-1.645245756e-17):0.006093738095):0.001885537416,(((((((H9N5_Avian_CY005114_A/ruddy_turnstone/DE/2576/1987|1987.416:0.0009470575424,H9N5_Avian_CY101407_A/ruddy_turnstone/Delaware_Bay/2795/1987|1987.378:0.002122157161):0.0001787817179,H9N5_Avian_CY101399_A/ruddy_turnstone/Delaware_Bay/2774/1987|1987.381:-0.000179731337):8.99082645e-05,H11N1_Avian_CY126641_A/ruddy_turnstone/Delaware/2589/1987|1987.381:-8.99082645e-05):4.496803244e-05,H9N1_Avian_CY005127_A/ruddy_turnstone/DE/2731/1987|1987.400:-4.496803244e-05):2.249398792e-05,H9N5_Avian_CY004413_A/red_knot/Delaware/2552/1987|1987.512:-2.249398792e-05):0.001117866316,((((H2N1_Avian_CY003908_A/herring_gull/DE/698/1988|1988.370:-9.476765597e-17,H2N1_Avian_CY101475_A/ruddy_turnstone/Delaware/519/1988|1988.367:-1.625464649e-17):-4.73883475e-17,H11N1_Avian_CY126705_A/gull/Delaware/2952/1988|1988.452:-8.122803732e-18):1.424343012e-16,H11N1_Avian_CY126713_A/gull/Delaware_Bay/2673/1988|1988.548:-1.979454524e-16):0.0005199247854,H11N1_Avian_CY126665_A/shorebird/Delaware_Bay/744/1988|1988.373:0.001525162933):0.001968709953):0.0006492632875,((((((H9N6_Avian_CY005134_A/ruddy_turnstone/DE/510/1988|1988.367:-1.323611993e-16,H9N6_Avian_CY004568_A/ruddy_turnstone/DE/773/1988|1988.373:2.13388968e-17):0.0003128932584,H4N6_Avian_CY101516_A/ruddy_turnstone/Delaware/2354/1988|1988.411:0.0007092258227):0.0008567443835,(H11N9_Avian_CY126281_A/ruddy_turnstone/Delaware_Bay/513/1988|1988.367:-5.551115123e-17,H11N9_Avian_CY126681_A/ruddy_turnstone/Delaware_Bay/772/1988|1988.373:-5.551115123e-17):0.001198555194):0.0005702893909,(H9N9_Avian_CY101508_A/ruddy_turnstone/Virginia/2297/1988|1988.403:0.0008700958328,H9N9_Avian_CY101540_A/laughing_gull/Delaware/2971/1988|1988.638:0.001174991885):0.0004585209537):0.002283594637,H11N1_Avian_CY126737_A/red_knot/New_Jersey/320/1989|1989.389:0.004469686116):0.001409877595,H6N8_Avian_CY126304_A/knot/Delaware_Bay/526/1988|1988.367:0.00195025003):0.001422151279):0.004303153615):0.002683099257,H2N8_Avian_EU743190_A/herring_gull/DE/677/1988|1988.500:0.006537664711):0.004393553202,((((H2N7_Avian_CY117430_A/sanderling/New_Jersey/756/1986|1986.359:0.002077765752,H2N7_Avian_CY117228_A/swan/Maryland/206/1986|1986.203:0.002037248565):0.0001895957372,H2N7_Avian_CY003923_A/laughing_gull/New_Jersey/798/1986|1986.359:-0.0001992049551):9.964561459e-05,H2N7_Avian_CY117454_A/herring_gull/Delaware_Bay/433/1986|1986.414:-9.964561459e-05):4.990215998e-05,H2N7_Avian_CY117462_A/shorebird/Delaware_Bay/539/1986|1986.414:-4.990215998e-05):0.01552192289):0.001737699101,(H2N9_Avian_CY014646_A/gull/Maryland/19/1977|1977.255:-2.30168188e-17,H2N9_Avian_CY117470_A/gull/Maryland/18/1977|1977.581:-8.800548366e-17):0.005888420667):0.01144420247,((((((((((H1N6_Avian_CY179140_A/thick-billed_murre/Alaska/335/1976|1976.500:0.0002431004059,H1N6_Avian_CY179604_A/common_murre/Alaska/211/1976|1976.500:0.001802095978):0.004682082394,H1N2_Avian_CY179036_A/common_murre/Alaska/175/1976|1976.500:0.005752592032):0.009702324212,(H1N2_Avian_CY178920_A/thick-billed_murre/Alaska/236/1976|1976.500:0.01195159614,H6N5_Avian_CY005823_A/shearwater/Australia/1/1973|1973.500:0.009141588869):0.002929558598):0.001752536953,(((H3N2_Avian_AB612887_A/duck/Hokkaido/5/1977|1977.500:-0.000448936323,H7N2_Swine_CY067689_A/swine/KU/16/2001|2001.500:0.005606535391):0.00023088513,H6N2_Avian_CY005613_A/duck/Hong_Kong/d134/1977|1977.500:0.001833636039):0.004327228461,(H4N2_Avian_CY005625_A/duck/Hong_Kong/24/1976|1976.500:0.006106046301,H5N2_Avian_CY005576_A/duck/Hong_Kong/342/78|1978.500:0.01173066453):0.001216124125):0.002619271712):0.000722885144,((H2N9_Avian_CY005547_A/duck/Hong_Kong/278/1978|1978.500:0.005389762356,H5N3_Avian_LC042014_A/duck/Hong_Kong/694/1979|1979.500:0.001829440165):0.001068218097,(H10N5_Swine_JX500446_A/swine/Hubei/10/2008|2008.326:0.002493344191,H5N2_Avian_CY005759_A/duck/New_Zealand/41/1984|1984.107:0.01110303062):0.002137221623):0.0009286128448):0.00093474243,((((H5N3_Avian_LC042022_A/duck/Hong_Kong/819/1980|1980.500:0.002887375382,H5N3_Avian_LC042038_A/duck/Hong_Kong/821/1980|1980.500:0.008603946651):0.00191525253,(H9N2_Avian_CY031270_A/duck/Hong_Kong/702/1979-chicken_adapted|1979.500:0.002274346876,H9N2_Avian_CY031262_A/duck/Hong_Kong/702/1979|1979.500:-0.0002190472982):0.004359638311):0.002204895747,(H5N3_Avian_CY005583_A/goose/Hong_Kong/23/1978|1978.500:0.007727702257,H5N1_Avian_DQ997119_A/chicken/Hubei/wj/1997|1997.500:0.002650591149):0.002645840392):0.002278241527,H4N6_Avian_CY005568_A/duck/Hong_Kong/365/1978|1978.500:0.003190015659):0.004243001861):0.001076358661,H10N9_Avian_CY005647_A/duck/Hong_Kong/562/1979|1979.500:0.006132049067):0.001762179741,H10N5_Avian_LC121479_A/duck/Hong_Kong/934/1980|1980.500:0.00664694924):0.001234842538,(H9N6_Avian_CY005640_A/duck/Hong_Kong/147/1977|1977.500:0.005624375422,H3N8_Avian_AB275286_A/duck/Hokkaido/8/1980|1980.500:0.002653029321):0.005921088521):0.0003312506031,((((((((H4N6_Avian_KU160822_A/chicken/Hunan/S1267/2010|2010.167:4.158595273e-17,H4N6_Avian_KU160814_A/chicken/Hunan/S1248/2010|2010.167:-1.526082552e-16):0.001096845519,H3N8_Avian_LC339766_A/duck/Mongolia/1047/2009|2009.666:-7.694101119e-05):0.001143610309,H3N8_Avian_LC367365_A/duck/Mongolia/444/2010|2010.658:-0.0001194800524):5.991161354e-05,H3N8_Avian_LC367493_A/duck/Mongolia/672/2010|2010.658:-5.991161354e-05):0.002499709772,((H3N8_Avian_EU492528_A/duck/Beijing/61/05|2005.500:0.001419379588,H3N6_Avian_LC367453_A/duck/Mongolia/621/2010|2010.658:0.0006359199901):0.0007622204654,(H4N6_Avian_LC339782_A/duck/Mongolia/1099/2009|2009.666:0.0011285802,H4N6_Avian_LC339790_A/duck/Mongolia/1117/2009|2009.666:-0.0001064611187):0.005961671365):0.0008708497699):0.002035875214,((H2N9_Avian_KF259298_A/northern_shoveler/Hong_Kong/MPL133/2010|2010.500:0.002227661203,H4N6_Avian_LC349410_A/duck/Mongolia/372/2010|2010.658:-0.000182464819):0.002466367016,H7N8_Avian_KF259240_A/wild_duck/Jiangxi/19615/2009|2009.500:0.003720101188):0.002187092563):0.001976969316,H3N8_Equine_M65019_A/equine/Jilin/1/1989|1989.500:0.02352029971):0.005942195977,H1N1_Avian_KU143294_A/wild_bird/Wuhan/WHHN16/2014|2014.953:0.008478405945):0.003040191623):0.003222631859):0.0008021117105,((H5N2_Avian_KP792303_A/duck/Taiwan/DV413/2006|2006.570:-1.365231496e-16,H5N2_Avian_KP792311_A/duck/Taiwan/DV518/2006|2006.682:2.550084715e-17):0.02132853294,(H5N2_Avian_KJ162783_A/duck/Taiwan/4379/2013|2013.025:0.006813891565,H5N2_Avian_KJ162807_A/duck/Taiwan/11254/2013|2013.542:0.005686120352):0.01937129994):0.01946195051):0.001151487078):0.001200250709,(((((((((((((((((((H4N6_Avian_CY165644_A/mallard/Sweden/80299/2008|2008.888:0.001042342273,H4N2_Avian_CY165451_A/mallard/Sweden/79976/2008|2008.874:0.002037540277):8.549422677e-05,H4N6_Avian_CY165619_A/mallard/Sweden/80195/2008|2008.885:-9.135299101e-05):0.0009426605309,H4N2_Avian_CY164457_A/mallard/Sweden/5724/2005|2005.836:0.001108171955):0.0006443297244,((H4N6_Avian_CY164313_A/mallard/Sweden/1677/2002|2002.953:-9.961000217e-17,H4N6_Avian_CY164289_A/mallard/Sweden/1616/2002|2002.945:-1.141230029e-17):0.003315880806,H2N3_Avian_CY122092_A/mallard/Sweden/57/2002|2002.500:-0.0002187588661):0.0003927888389):0.0004257183583,(H12N5_Avian_CY184056_A/mallard/Sweden/68529/2007|2007.789:-5.551115123e-17,H12N5_Avian_CY184048_A/mallard/Sweden/60069/2007|2007.786:-5.551115123e-17):0.001628391191):0.000436532493,H4N2_Avian_CY165378_A/mallard/Sweden/79333/2008|2008.868:0.002664943337):0.0008905254799,H11N9_Avian_CY060297_A/mallard/Sweden/48/2002|2002.868:0.0009227919907):0.0004969929412,(((H6N8_Avian_KX978856_A/greater_white-fronted_goose/Netherlands/4/2006|2006.071:0.002120241837,H6N8_Avian_CY041371_A/common_teal/Netherlands/2/2005|2005.500:0.0009596407132):0.0007682458068,H6N8_Avian_CY041379_A/black-headed_gull/Netherlands/1/2005|2005.500:0.0002489641293):0.0008234611633,H10N7_Avian_CY077041_A/mute_swan/Netherlands/1/2006|2006.500:0.001230713959):0.002359583506):0.0004407504404,((H3N8_Avian_KX979377_A/mallard_duck/Netherlands/34/2006|2006.693:0.0005287094427,H6N8_Avian_KX978468_A/mallard_duck/Netherlands/40/2006|2006.707:0.0004942591943):0.0008981725696,(H7N7_Avian_CY077009_A/mallard/Netherlands/9/2005|2005.500:0.006725173976,H1N1_Avian_MF148094_A/common_teal/Netherlands/3/2005|2005.926:0.003658798581):0.001693643166):0.000330000036):0.0009197725681,H4N6_Avian_CY164537_A/mallard/Sweden/7582/2003|2003.844:0.002232507682):0.0009007388687,(H10N4_Avian_CY183662_A/mallard/Sweden/4401/2004|2004.460:-1.219857971e-17,H10N4_Avian_CY183670_A/mallard/Sweden/4411/2004|2004.460:-9.882372275e-17):0.001683836231):0.0003671087222,H6N2_Avian_KX978475_A/Eurasian_wigeon/Netherlands/1/2006|2006.970:0.005987279338):0.001293325023,((((((H4N6_Avian_CY164505_A/mallard/Sweden/5811/2005|2005.849:-1.044501577e-17,H4N6_Avian_CY164497_A/mallard/Sweden/5803/2005|2005.849:-1.005772867e-16):0.001167995555,H5N3_Avian_KX979412_A/mallard_duck/Netherlands/1/2008|2008.079:0.001909423104):0.0007346417462,H10N7_Avian_CY183792_A/mallard/Sweden/59463/2007|2007.652:0.002357304632):0.0005109704797,H11N9_Avian_KX979249_A/mallard_duck/Netherlands/29/2009|2009.970:0.007839045156):0.001317602186,((H11N8_Avian_CY060284_A/mallard/Sweden/45/2002|2002.866:-7.92090746e-17,H10N2_Avian_CY183589_A/mallard/Sweden/737/2002|2002.863:-3.181322786e-17):0.0005556499479,H4N3_Avian_CY060290_A/mallard/Sweden/46/2002|2002.868:0.003578980483):0.00132117637):0.004623975342,((((H10N1_Avian_CY183952_A/mallard/Sweden/105501/2009|2009.918:7.352374701e-18,H10N1_Avian_CY183888_A/mallard/Sweden/105323/2009|2009.912:-1.183746772e-16):0.002942728271,H3N8_Avian_KX978783_A/mallard_duck/Netherlands/13/2012|2012.748:0.00119190216):0.001870325551,((H1N1_Avian_MF146561_A/mallard_duck/Netherlands/18/2014|2014.652:0.005585549838,H7N3_Avian_MF146760_A/mallard_duck/Netherlands/23/2013|2013.268:0.00269938157):0.0002584800691,H6N1_Avian_KX979320_A/mallard_duck/Netherlands/10/2012|2012.677:-0.0002912012467):0.003150165743):0.0008030315563,H3N2_Avian_MF146381_A/mallard_duck/Netherlands/34/2010|2010.767:0.007697642307):0.003432390583):0.0001556725048):0.001675344562,H2N3_Avian_CY122309_A/mallard/Netherlands/1/2010|2010.500:0.00859824873):0.001603318746,((((((((H2N3_Avian_CY117180_A/Peking_duck/Heinersdorf/648-4/1986|1986.500:-7.055307207e-17,H2N3_Avian_CY117172_A/Peking_duck/Heinersdorf/648-6/1985|1985.500:-4.046923039e-17):0.003647687075,H5N2_Avian_KF435067_A/finch/England/2051/1991|1991.140:0.00567392783):0.004055100892,(H2N3_Avian_CY117068_A/mallard/Rugen/26-4/1980|1980.500:0.001955901531,H5N8_Avian_CY015090_A/turkey/Ireland/1378/1983|1983.500:0.01057963066):0.0008027648763):9.402727005e-05,((H1N1_Avian_KJ889426_A/duck/Bavaria/2/1977|1977.500:0.007536491659,H2N3_Avian_CY117060_A/mallard/Berlin/452-6/1980|1980.500:0.01145145651):0.0002603229107,H10N4_Avian_GQ176127_A/mallard/Gloucestershire/PD374/1985|1985.500:0.004924937142):0.001185886501):0.0009642964359,((H11N9_Avian_CY005852_A/shoveler/Netherlands/19/1999|1999.500:-3.291837744e-17,H1N1_Avian_KC209518_A/mallard/Netherlands/10-Cam/1999|1999.500:-7.810392502e-17):0.007421171305,H5N2_Avian_CY005777_A/duck/Potsdam/1402-6/1986|1986.500:0.008341000077):0.001288695926):0.001059508504,((H6N8_Avian_HM144893_A/mallard/Jiangxi/6285/2004|2004.500:0.0176710435,H14N5_Avian_CY130095_A/mallard/Astrakhan/263/1982|1982.500:0.004519200977):0.001342463558,H10N8_Avian_CY184609_A/mallard/Sweden/233/2002|2002.814:0.008197558951):0.002953664354):0.0002651784895,((H2N2_Avian_CY116868_A/mallard/Potsdam/177-6/1983|1983.500:-1.052284272e-16,H2N2_Avian_DQ017488_A/mallard/Postdam/178-4/1983|1983.500:-5.79387526e-18):0.0003244826711,H2N1_Avian_CY116860_A/mallard/Potsdam/177-4/1983|1983.500:0.001719440156):0.005303344051):0.001959607346,(H3N8_Avian_MF146526_A/mallard_duck/Netherlands/08/2000|2000.636:0.003799865731,H6N2_Avian_CY060442_A/whitefronted_goose/Netherlands/2/1999|1999.164:0.00659767621):0.009507164259):0.0003339715439):0.0009670051417,(H2N3_Avian_CY117148_A/Peking_duck/Wagun/1689-4/1985|1985.500:0.005028658728,H5N6_Avian_CY005770_A/duck/Potsdam/2216-4/1984|1984.500:0.0001203362658):0.01100522414):0.0008983358604,((((H2N3_Avian_CY117116_A/duck/Rugen/88-4/1981|1981.500:-1.106989365e-16,H2N3_Avian_CY117084_A/mallard/Stralsund/45-6/1981|1981.500:-3.233659295e-19):0.0008111006773,(H2N1_Avian_CY117100_A/mallard/Stralsund/41-4/1981|1981.500:-5.551115123e-17,H2N1_Avian_CY117092_A/mallard/Stralsund/41-6/1981|1981.500:-5.551115123e-17):0.002263741014):0.001823313597,H1N1_Avian_GU066781_A/mallard/Marquenterre/Z237/1983|1983.500:0.005477834415):0.001978479116,(H2N2_Avian_CY116956_A/chicken/Jena/4705/1984|1984.500:-2.327074477e-17,H2N2_Avian_CY116964_A/chicken/Jena/4836/1983|1983.500:-8.775155769e-17):0.0151180293):0.001390269377):0.001177169241,((H2N1_Avian_CY122016_A/mallard/Sweden/88/2002|2002.500:0.005540090754,H10N7_Avian_CY183646_A/mallard/Sweden/3151/2003|2003.493:0.001668438732):0.001617808479,H4N2_Avian_CY060222_A/mallard/Netherlands/12/2001|2001.921:0.002537481271):0.01097853011):0.0009562435335,((((((((((((((H5N2_Avian_KX979455_A/mallard_duck/Netherlands/52/2008|2008.770:-9.622738903e-05,H5N2_Avian_KX979231_A/Eurasian_wigeon/Netherlands/1/2009|2009.693:0.001119196026):5.761800938e-05,(H10N4_Avian_MF682865_A/ruddy_turnstone/Netherlands/1/2009|2009.805:-1.412831138e-16,H10N4_Avian_MF959969_A/ruddy_turnstone/Netherlands/2/2009|2009.805:3.026081138e-17):0.0009700317795):0.0003554354659,H6N8_Avian_KX977829_A/mallard_duck/Netherlands/15/2009|2009.751:0.001694097012):0.000986971786,H10N4_Avian_MF959970_A/mallard_duck/Netherlands/30/2009|2009.855:0.003657815967):0.002708290577,((((H2N3_Avian_CY122124_A/mallard/Sweden/81/2003|2003.500:-0.0001137255552,H2N3_Avian_CY122237_A/mallard/Sweden/5/2005|2005.500:0.002165598609):5.715205729e-05,H2N3_Avian_CY122132_A/mallard/Sweden/84/2003|2003.500:-5.715205729e-05):0.002217994787,H8N4_Avian_CY183492_A/mallard/Sweden/7242/2004|2004.899:0.005552234607):0.001001887557,H5N2_Avian_CY076930_A/mallard/Sweden/74/2003|2003.500:0.005296023009):0.001563099502):0.0006522137128,H4N6_Avian_HM849018_A/mallard/PT/35910-2/2006|2006.827:0.007310140437):0.0008460404739,H2N5_Avian_CY122068_A/mallard/Sweden/30/2002|2002.500:0.002089435394):0.001717116626,(((((((H10N4_Avian_CY183743_A/mallard/Sweden/51645/2006|2006.800:-2.141601036e-17,H10N4_Avian_CY183719_A/mallard/Sweden/51548/2006|2006.795:-8.96062921e-17):0.002530310174,H12N5_Avian_CY184040_A/mallard/Sweden/50968/2006|2006.767:0.005747094569):0.0008664562961,H8N4_Avian_CY183500_A/mallard/Sweden/7996/2005|2005.685:0.0001506750073):0.0009165771348,(H10N4_Avian_CY183711_A/mallard/Sweden/8023/2005|2005.710:0.001098739422,H10N4_Avian_CY184641_A/mallard/Sweden/6039/2005|2005.759:-7.883491487e-05):0.00322969596):0.0008420037583,H7N7_Avian_CY077017_A/mallard/Sweden/95/2005|2005.500:0.0007025258945):0.003547014907,H6N2_Avian_MF147881_A/mallard_duck/Netherlands/13/2005|2005.849:0.003444741542):0.00100363506,H5N2_Avian_FJ519984_A/ostrich/South_Africa/N227/2004|2004.619:0.00655304447):0.007869845307):0.0001643184931,(((((((((H7N9_Avian_CY186293_A/mallard/Sweden/1621/2002|2002.945:0.002066858262,H2N7_Avian_CY122140_A/mallard/Sweden/9/2003|2003.500:0.001022489522):0.0001221893894,H11N2_Avian_CY060326_A/mallard/Sweden/55/2002|2002.874:-0.0001298672141):0.001083388433,H4N6_Avian_MF146083_A/Eurasian_wigeon/Netherlands/1/2005|2005.734:-5.552171655e-05):0.0002251958165,H4N9_Avian_CY164249_A/mallard/Sweden/814/2002|2002.868:0.002858946467):0.001811739132,H11N9_Avian_CY184016_A/mallard/Sweden/418/2002|2002.838:0.004415325369):0.001855303322,H6N8_Avian_MF147782_A/mallard_duck/Netherlands/2/2004|2004.737:0.005435008585):0.001771701515,H5N3_Avian_CY022646_A/teal/Italy/3812/2005|2005.500:0.007684817943):0.003127212071,((H3N6_Avian_CY005448_A/chicken/Nanchang/7-010/2000|2000.518:2.849416914e-05,H3N6_Avian_CY005454_A/quail/Nanchang/7-026/2000|2000.518:-2.849416914e-05):0.0074506617,H9N2_Avian_AB262466_A/duck/Hokkaido/9/99|1999.500:0.004046669473):0.000245064926):0.001107441922,(((H3N8_Avian_MF575252_A/ruddy_turnstone/Netherlands/6/2008|2008.849:-0.0001971988348,H3N8_Avian_KX978116_A/turnstone/Netherlands/3/2008|2008.830:0.002249071889):0.003367230379,H10N4_Avian_MF575062_A/ruddy_turnstone/Netherlands/1/2008|2008.740:0.004988097516):0.005842373204,H12N5_Avian_CY184000_A/mallard/Sweden/343/2002|2002.830:0.00364976171):0.007220800082):0.0009970025748):0.0001124252034,((((((H10N6_Avian_CY183614_A/mallard/Sweden/770/2002|2002.866:0.0008728593963,H4N3_Avian_CY164337_A/mallard/Sweden/1883/2003|2003.682:0.0001501092407):0.0009455815491,H4N2_Avian_CY164257_A/mallard/Sweden/906/2002|2002.877:0.001119144891):0.002581616192,H2N3_Avian_CY121992_A/mallard/Netherlands/14/2001|2001.500:0.00361357017):0.0004963484736,(H10N9_Avian_CY060361_A/mallard/Sweden/65/2002|2002.877:-1.00012784e-16,H10N9_Avian_CY184625_A/mallard/Sweden/936/2002|2002.877:-1.100951851e-17):0.001552351787):0.001720094249,H2N2_Avian_CY121960_A/white-fronted_goose/Netherlands/22/1999|1999.500:0.002409228494):0.005336757693,H5N2_Avian_CY022638_A/teal/Italy/3931-38/2005|2005.500:0.01032342508):0.001823525325):0.00161586126,(H5N3_Avian_KX979174_A/mallard_duck/Netherlands/20/2009|2009.816:-1.837477131e-17,H5N3_Avian_KX979511_A/mallard_duck/Netherlands/19/2009|2009.816:-9.264753115e-17):0.007175138547):0.001561084611,(((H11N9_Avian_CY060193_A/common_teal/Netherlands/9/2000|2000.904:0.004444577817,H3N6_Avian_MF959942_A/mallard_duck/Netherlands/3/2001|2001.729:0.008096631453):0.004375746271,(H10N8_Avian_CY184633_A/mallard/Sweden/2823/2003|2003.395:-3.229080039e-17,H10N8_Avian_CY060377_A/mallard/Sweden/7/2003|2003.392:-7.873150207e-17):0.005085663114):0.001407587421,H3N8_Avian_MF147333_A/common_teal/Netherlands/07/2000|2000.893:0.007540487101):0.005263226078):0.0007879240922,H10N6_Avian_CY183606_A/mallard/Sweden/768/2002|2002.866:0.01210572606):0.0007528196419,(((((H3N6_Avian_KM186129_A/pigeon/Guangxi/020P/2009|2009.367:0.000963454726,H3N8_Avian_KJ764714_A/goose/Guangxi/020G/2009|2009.367:0.001080468101):0.002201520953,H3N2_Avian_KT022260_A/duck/Guangxi/057D6/2010|2010.285:0.0008981844995):0.0001515894364,H3N2_Avian_KT022244_A/chicken/Guangxi/015C10/2009|2009.285:-0.0001616132489):0.002967475195,H10N7_Avian_KF259225_A/goose/Guizhou/829/2012|2012.500:0.003234702207):0.002679237332,H3N2_Avian_KT022268_A/chicken/Guangxi/073C2/2010|2010.534:0.009944700932):0.006731173265):0.0009040593174):0.002201281469):0.001390191708,((((H3N8_Avian_LC050578_A/duck/Vietnam/LBM211/2012|2012.523:0.002038866376,H10N3_Avian_CY146567_A/duck/Hunan/S11205/2012|2012.227:1.30066782e-05):0.009258065941,(H3N8_Avian_AB786918_A/muscovy_duck/Vietnam/LBM240/2012|2012.500:3.787160681e-17,H3N6_Avian_AB812576_A/duck/Vietnam/LBM235/2012|2012.600:-1.488939093e-16):0.008763714901):0.0008406674472,(H7N3_Avian_MG591684_A/duck/Cambodia/b0116502/2017|2017.030:0.001130839735,H7N3_Avian_MG591685_A/duck/Cambodia/b0120501/2017|2017.030:-0.0001078710981):0.009260914272):0.00376637059,(H11N9_Avian_AB781664_A/duck/Vietnam/G17-1/2011|2011.500:0.002281243466,H7N9_Avian_MF630456_A/duck/Hunan/S11682/2015|2015.205:0.0113486303):0.007842290345):0.01384705517):0.001143613052,(((((H7N6_Avian_CY061611_A/duck/Victoria/512/2007|2007.500:0.01418251835,H3N2_Avian_CY094936_A/chestnut_teal/Victoria/1/2004|2004.500:0.005989584259):0.0007996271142,H7N2_Avian_CY033162_A/duck/Tasmania/277/2007|2007.500:0.01254775719):0.00628583027,H7N3_Avian_CY022686_A/chicken/Queensland/1994|1994.970:0.01205240144):0.004482412119,(H7N8_Avian_KF259278_A/duck/Jiangxi/9631/2009|2009.500:-1.862286059e-16,H7N3_Avian_KF259234_A/duck/Jiangxi/8028/2009|2009.500:7.520630344e-17):0.01753061774):0.00114210264,(((H3N8_Avian_CY028645_A/duck/Victoria/1992|1992.500:0.007405181084,H4N2_Avian_CY045248_A/duck/Victoria/D23/1994|1994.500:0.00938861712):0.002587314823,H4N8_Avian_CY028252_A/duck/Victoria/5384/2002|2002.500:0.03882122166):0.02300906866,H4N6_Avian_CY092178_A/duck/Western_Australia/8346/1987|1987.500:0.01659038488):0.002437086412):0.002265563308):0.001051875307,(((((((((((((((((((H6N1_Avian_JX304755_A/duck/Guangxi/GXd-5/2010|2010.348:0.002154759095,H6N6_Avian_JX304747_A/duck/Guangxi/GXd-4/2009|2009.868:0.0009208382734):0.002314246138,H6N6_Avian_KJ200886_A/duck/Hunan/S4273/2010|2010.940:0.00501825974):0.001315917278,(H6N6_Avian_JX304771_A/duck/Guangxi/GXd-7/2011|2011.036:0.002221218281,H6N2_Avian_KT267001_A/duck/Guangxi/132/2013|2013.195:0.001875296632):0.001847487542):0.001093716927,H6N6_Avian_KJ200758_A/duck/Guangdong/S1663/2009|2009.173:0.001965412159):0.0003328805266,((H6N6_Avian_KT267025_A/pigeon/Guangxi/161/2014|2014.205:0.0004806171559,H6N6_Avian_KT267033_A/pigeon/Guangxi/164/2014|2014.282:0.001564470562):0.002780544808,H6N6_Avian_KT266993_A/chicken/Guangxi/129/2013|2013.134:0.001328751219):0.005848383665):0.0009512246519,H6N2_Avian_KJ200662_A/chicken/Guangdong/S1453/2010|2010.173:0.004301450834):0.0005620706953,((H6N6_Avian_KY415681_A/duck/Ganzhou/GZ148/2016|2016.071:0.007325575847,H6N6_Avian_KY415682_A/duck/Ganzhou/GZ151/2016|2016.071:0.007238689106):0.005785330575,H6N6_Avian_MG198931_A/duck/Fujian/SD099/2017|2017.200:0.01071573332):0.002430329324):0.0001381535489,(H6N6_Avian_KJ200686_A/chicken/Guangxi/S4381/2010|2010.937:0.001054289314,H6N6_Avian_KJ200830_A/duck/Guangxi/S4111/2010|2010.940:0.0009975837402):0.001656117635):0.0001774992101,((H6N6_Avian_KJ200782_A/duck/Guangdong/S3180/2010|2010.781:0.001100438714,H6N6_Avian_KJ200766_A/duck/Guangdong/S1155/2011|2011.184:0.001974402977):0.00159848631,H6N6_Avian_KJ200910_A/duck/Zhejiang/S1134/2011|2011.184:0.002541805578):0.001120787462):0.001442529807,((((H6N6_Avian_KU143300_A/turtledove/Wuhan/HKBJ62/2015|2015.038:0.002484320391,H6N6_Avian_KP285312_A/duck/Jiangxi/10304/2013|2013.186:0.0005905212997):0.002051049256,H6N2_Avian_KT423170_A/duck/Zhejiang/727042/2014|2014.534:0.001039613711):0.002371587826,H6N6_Avian_KY415659_A/duck/Hubei/ZYSYF8/2015|2015.871:0.003865307681):0.002799323299,((H6N2_Avian_KT423166_A/chicken/Zhejiang/77025/2014|2014.534:-4.657350676e-17,H6N2_Avian_KT423165_A/chicken/Zhejiang/77024/2014|2014.534:-6.444879571e-17):0.002048672431,H6N6_Avian_KU050815_A/chicken/Zhejiang/514158/2015|2015.364:0.002052216814):0.005118211365):0.00179678415):0.00107940567,((H6N6_Avian_KJ200918_A/duck/Zhejiang/S4204/2010|2010.940:0.002440231951,H6N6_Avian_KU050810_A/chicken/Zhejiang/727028/2014|2014.567:0.005844699457):0.002795822116,H6N6_Avian_KJ200678_A/chicken/Guangxi/S4029/2010|2010.937:0.01313648519):0.000973003947):0.001253302064,((H6N6_Avian_KU762362_A/duck/Guizhou/013/2014|2014.778:0.002957823224,H6N6_Avian_CY146623_A/duck/Hunan/S1661/2012|2012.225:0.003229729811):0.0006898726041,H6N6_Avian_KU050806_A/chicken/Zhejiang/727009/2014|2014.567:0.007634823304):0.002771336144):0.00441827977,((((((((H6N6_Avian_JF965231_A/duck/Eastern_China/8/2009|2009.285:0.003344528102,H3N6_Avian_KC261680_A/duck/Jiangsu/4/2010|2010.200:-0.0002753181866):0.0002583093259,H6N6_Avian_JF965226_A/duck/Eastern_China/3/2009|2009.038:0.0007666665704):0.0006055634599,H6N6_Avian_GU324777_A/duck/Jiangsu/022/2009|2009.038:0.0004218175317):0.0007676615881,(((H6N2_Avian_JF965225_A/duck/Eastern_China/2/2008|2008.953:0.000672750107,H6N2_Avian_JF965245_A/duck/Eastern_China/46/2008|2008.285:0.003429742253):0.006881335197,H6N2_Avian_JF965242_A/duck/Eastern_China/39/2007|2007.200:0.001429681921):0.0005414236378,H6N2_Avian_JF965241_A/duck/Eastern_China/38/2007|2007.200:-0.0005659309408):0.00183559715):0.0001526612761,(H6N6_Avian_JF965237_A/duck/Eastern_China/16/2010|2010.285:-0.0001425425748,H6N6_Avian_JF965218_A/goose/Eastern_China/17/2010|2010.285:0.001165511212):0.002732397132):0.0001715596111,H6N6_Swine_JQ815881_A/swine/Yangzhou/080/2009|2009.038:0.002042181551):0.003795403477,((((((((H6N6_Avian_CY109533_A/duck/Fujian/3796/2006|2006.285:0.00117149802,H6N2_Avian_CY109541_A/duck/Fujian/4276/2006|2006.367:-0.000149378939):0.000162377769,H6N6_Avian_CY110593_A/duck/Fujian/1641/2006|2006.123:0.000860590868):0.0006868545858,H6N2_Avian_CY109877_A/duck/Fujian/5744/2007|2007.786:0.001368857381):0.0006175678156,H6N2_Avian_HM144836_A/duck/Shantou/5808/2005|2005.500:0.001435820016):0.0006811070383,H6N6_Avian_CY109917_A/duck/Fujian/8320/2007|2007.953:0.002397770886):0.0007811824297,H6N2_Avian_CY109749_A/duck/Shantou/1080/2007|2007.452:0.006744767442):0.0002176349283,(H6N1_Avian_CY109269_A/duck/Guangxi/3333/2006|2006.704:-1.002596816e-16,H6N2_Avian_HM144842_A/duck/Shantou/13468/2005|2005.500:-1.076262086e-17):0.001980284468):0.0008460823171,H6N2_Avian_HM144769_A/wild_duck/Shantou/41/2002|2002.500:0.001201943368):0.001116835463):0.001066036563,H6N8_Avian_CY109325_A/duck/Hunan/4056/2006|2006.619:0.008401449814):0.0003989737873):0.0006740574753,((((((((((((((H6N2_Avian_CY109709_A/duck/Jiangxi/7348/2007|2007.953:-4.311075445e-17,H6N2_Avian_CY109701_A/duck/Jiangxi/5178/2007|2007.871:-6.791154802e-17):0.0009744366796,H6N2_Avian_KJ200878_A/duck/Hunan/S3047/2009|2009.803:0.001068532337):7.204793166e-05,H6N6_Avian_CY109757_A/duck/Shantou/1240/2007|2007.534:-7.36279325e-05):3.682204657e-05,H6N2_Avian_CY110329_A/duck/Shantou/9414/2006|2006.367:-3.682204657e-05):0.0005627571886,(H6N6_Avian_CY109733_A/duck/Shantou/358/2007|2007.367:0.0003919225012,H6N6_Avian_CY110417_A/duck/Shantou/17081/2006|2006.704:0.001652000326):0.000462587936):0.0006630950102,H6N2_Avian_KJ200894_A/duck/Hunan/S4386/2009|2009.978:0.00114174202):0.000420463148,H6N6_Avian_JF965223_A/chicken/Eastern_China/49/2010|2010.619:0.001763072306):0.000404258364,((H6N8_Avian_JX304763_A/duck/Guangxi/GXd-6/2010|2010.860:0.001149987889,H9N8_Avian_KF768210_A/duck/Guangxi/LAD9/2009|2009.258:-0.0001270192518):0.004330984128,H6N6_Avian_KJ200710_A/chicken/Hunan/S4495/2010|2010.940:0.003927312044):0.0006393290599):0.000466344826,H6N2_Avian_CY109445_A/duck/Shantou/10776/2006|2006.452:0.00106733114):6.565616666e-05,H6N6_Avian_CY109629_A/duck/Guangxi/2281/2007|2007.452:0.0114946255):0.00091423768,((((H6N2_Avian_KJ200846_A/duck/Hubei/S1114/2009|2009.173:-1.474709531e-16,H6N6_Avian_CY110944_A/duck/Hubei/10/2010|2010.386:3.644865064e-17):1.194118519e-16,H6N6_Avian_CY110952_A/duck/Hubei/2/2010|2010.386:-1.749230031e-16):0.003283863264,H6N2_Avian_KJ200702_A/chicken/Hunan/S4191/2009|2009.885:0.001873735804):0.002380547038,H6N2_Avian_KJ200814_A/duck/Guangdong/S4192/2008|2008.770:0.007102388154):0.001370833429):0.001909899107,H6N2_Avian_KJ200838_A/duck/Hubei/S1366/2009|2009.173:0.00720011975):0.0006682953514,((((H6N6_Avian_AB983233_A/duck/Vietnam/LBM678/2014|2014.422:0.002355627295,H6N6_Avian_LC028171_A/muscovy_duck/Vietnam/LBM601/2014|2014.277:0.0007217913643):0.001229069108,H6N6_Avian_LC028147_A/muscovy_duck/Vietnam/LBM541/2013|2013.940:0.006018546464):0.00307150539,(H6N2_Avian_LC028099_A/duck/Vietnam/LBM74-c1/2011|2011.929:1.105188193e-16,H6N6_Avian_LC028091_A/muscovy_duck/Vietnam/LBM69/2011|2011.929:-2.215411218e-16):0.008470831466):0.001270459549,(H6N1_Avian_LC316734_A/muscovy_duck/Vietnam/LBM838/2015|2015.934:0.001278535775,H6N1_Avian_LC339718_A/chicken/Vietnam/HU4-26/2015|2015.849:0.0007665519435):0.0280452839):0.002203922583):0.0017131211,((((((((H6N2_Avian_JX297582_A/duck/Guangxi/GXd-3/2009|2009.633:0.0005471198285,H6N6_Avian_KT266921_A/duck/Guangxi/058/2010|2010.266:0.005632665744):0.000411109013,H6N6_Avian_CY109437_A/wild_duck/Shantou/9466/2006|2006.367:0.001653244965):0.0003504856452,H6N2_Avian_KJ200750_A/duck/Guangdong/S1566/2009|2009.173:0.003786834651):0.0009484944802,(H6N6_Avian_KJ200902_A/duck/Zhejiang/S1023/2010|2010.167:0.001025140918,H6N2_Avian_KJ200926_A/goose/Guangdong/S1384/2010|2010.167:0.001026732136):8.66814288e-05):0.000108327957,H6N6_Avian_KJ200654_A/chicken/Guangdong/S1414/2010|2010.173:-0.0001200325018):6.023027123e-05,H6N6_Avian_KJ200934_A/goose/Guangdong/S4362/2009|2009.978:-6.023027123e-05):0.0001553931128,H6N2_Avian_KJ200734_A/duck/Guangdong/S1328/2010|2010.167:0.002919244584):0.002044121272,H6N2_Avian_JX297590_A/duck/Guangxi/GXd-2/2010|2010.249:0.008271417529):0.003468116113):0.001768685715):0.003605436633,(((((((H6N2_Avian_CY109677_A/duck/Guizhou/5482/2007|2007.786:-6.178110698e-17,H6N2_Avian_CY109645_A/duck/Guizhou/1088/2007|2007.123:-4.924119548e-17):7.258585221e-17,H6N6_Avian_CY109717_A/duck/Yunnan/1330/2007|2007.200:-1.280970034e-16):0.002541881358,H6N8_Avian_CY109637_A/duck/Guizhou/1073/2007|2007.123:0.002588234042):0.006101696028,(H6N2_Avian_HM144854_A/chicken/Hunan/989/2005|2005.500:0.0006352748688,H6N2_Avian_HM144853_A/duck/Hunan/908/2005|2005.500:0.001416598185):0.003331488478):0.0003152245518,H6N9_Avian_HM144895_A/wild_duck/Shantou/311/2001|2001.500:0.00541037247):0.0004822904037,((H6N2_Avian_HM144739_A/duck/Shantou/1252/2000|2000.500:0.0005745312438,H6N2_Avian_HM144740_A/wild_duck/Shantou/1651/2000|2000.500:0.001480768334):0.002149477627,H6N2_Avian_HM144752_A/duck/Shantou/2167/2001|2001.500:0.003009342309):0.002683164843):0.001887094108,H6N2_Avian_HM144823_A/wild_duck/Shantou/5769/2004|2004.500:0.00735401552):0.0008527722854):0.002776955916,H6N6_Avian_LC316726_A/muscovy_duck/Vietnam/LBM811/2015|2015.858:0.03114374665):0.004732497467,H5N2_Avian_JX570860_A/little_grebe/Xianghai/429/2011|2011.786:0.02097292023):0.003021483369,(((((((((((H6N2_Avian_HM144868_A/duck/Fujian/8719/2005|2005.500:-0.0003362588385,H6N2_Avian_CY109485_A/duck/Fujian/416/2006|2006.038:0.003411856206):0.0003193454883,H6N2_Avian_HM144825_A/wild_duck/Shantou/7307/2004|2004.500:0.00485388188):0.001242776746,H6N2_Avian_HM144812_A/wild_duck/Shantou/3155/2003|2003.500:0.001862869142):0.001776955383,(H6N2_Avian_JF965222_A/chicken/Eastern_China/45/2007|2007.452:0.006614304204,H6N2_Avian_CY109333_A/duck/Jiangxi/5748/2006|2006.619:0.009157207457):0.003025288523):0.002895100506,((((H6N6_Avian_KY056310_A/chicken/Zhejiang/234/2016|2016.082:0.002892809845,H6N6_Avian_MG198930_A/duck/Fujian/SD086/2017|2017.200:0.004350299201):0.003775237082,H6N6_Avian_KU050812_A/chicken/Zhejiang/110102/2015|2015.025:0.0110564174):0.0006596071826,H6N6_Avian_KJ200822_A/duck/Guangdong/S4251/2010|2010.940:0.006103021198):0.004456551687,H6N6_Avian_HM050394_A/Muscovy_duck/Fujian/FZ01/2008|2008.205:0.01004915766):0.005944767727):0.002788850202,H6N2_Avian_HM144856_A/duck/Fujian/420/2005|2005.500:0.007899545686):0.00467289374,H6N2_Avian_DQ376685_A/duck/Kingmen/E322/04|2004.500:0.01303489765):0.006185430168,H6N2_Avian_HM144753_A/wild_duck/Shantou/2395/2001|2001.500:0.009813244315):0.001203487059,H6N2_Avian_HM144805_A/wild_duck/Shantou/853/2003|2003.500:0.01873398215):0.004222444088,H6N2_Avian_HM144797_A/duck/Shantou/2450/2002|2002.500:0.009896512735):0.001613520066,(((((H6N2_Avian_KT266961_A/chicken/Guangxi/121/2012|2012.575:0.0005713799386,H6N2_Avian_KT266969_A/duck/Guangxi/121/2012|2012.575:0.001473707779):0.003328309926,H6N2_Avian_KT266953_A/goose/Guangxi/115/2012|2012.244:0.0007870870169):0.001319464385,H6N2_Avian_KT266937_A/goose/Guangxi/105/2011|2011.704:0.001783263983):0.007674239938,(H6N6_Avian_KJ781233_A/duck/Guangdong/C120/2011|2011.500:0.004457430362,H6N2_Avian_JQ924800_A/chicken/Guangdong/C273/2011|2011.910:0.0006915646319):0.001838891553):0.0006020849263,H6N2_Avian_KT267009_A/goose/Guangxi/158/2013|2013.978:0.00894532521):0.01479439177):0.004038404894):0.003871476297,H6N2_Avian_JF965220_A/chicken/Eastern_China/43/2007|2007.452:0.03462305581):0.01004383533):0.001166380735,(((((((((((((((((((((((((((((((((((((((((((((((((H7N9_Human_KX215924_A/Huaian/001/2015|2015.060:0.002164683518,H7N9_Avian_MF630224_A/chicken/Hunan/SD017/2014|2014.132:0.0009045311855):0.0001520457827,H7N9_Avian_MF630200_A/chicken/Henan/S1425/2014|2014.425:0.001902718146):0.000124194841,H7N9_Avian_KF042105_A/pigeon/Zhejiang/P1/2013|2013.285:0.0008988123039):0.0002236467982,H7N9_Human_KJ411976_A/Shanghai/01/2014|2014.005:-0.0002267472874):0.0001133950053,H7N9_Avian_KX215920_A/chicken/Huaian/003/2015|2015.096:-0.0001133950053):0.0008846084391,((H7N9_Avian_MF630344_A/chicken/Xinjiang/SD033/2014|2014.921:-0.0002783251005,H7N9_Avian_MF630352_A/chicken/Xinjiang/SD036/2014|2014.921:0.001301293737):0.0009125297992,H9N2_Avian_KP415344_A/chicken/Ningbo/2727/2013|2013.800:0.00318800959):0.0001392382485):0.0002960917528,H7N9_Avian_MF630288_A/chicken/Jiangxi/S10017/2015|2015.225:-0.0003003420601):0.0001501763444,H7N9_Avian_KP413943_A/chicken/Jiaxing/4490/2013|2013.814:-0.0001501763444):7.507559421e-05,H7N7_Avian_KF259428_A/chicken/Wenzhou/678/2013|2013.500:-7.507559421e-05):3.755152473e-05,H9N2_Avian_KU042418_A/pigeon/Zhejiang/P5/2013|2013.266:-3.755152473e-05):1.877760747e-05,H9N2_Avian_KU042417_A/pigeon/Zhejiang/P4/2013|2013.266:-1.877760747e-05):9.389726466e-06,H9N2_Avian_KY415684_A/duck/Ganzhou/GZ188/2016|2016.071:-9.389726466e-06):4.69532469e-06,H7N9_Avian_MF630480_A/duck/Jiangsu/S1181/2014|2014.364:-4.69532469e-06):0.0003941433258,H7N9_Avian_MF630328_A/chicken/Ningxia/S1152/2014|2014.370:0.004739613519):0.000262281506,H7N9_Human_KP058488_A/Shanghai/Mix1/2014|2014.005:0.001793694887):0.000211587857,H7N9_Avian_KY751070_A/chicken/Jiangsu/JT123/2015|2015.203:0.001839721044):0.0003161072378,((H7N9_Avian_MF630104_A/chicken/Guangdong/SD027/2015|2015.197:0.0009604550307,H7N9_Human_KY286430_A/Fujian/S03/2015|2015.060:6.251360628e-05):0.0005064155081,H9N2_Avian_KP404002_A/chicken/Shanghai/015/2014|2014.515:0.001545457546):0.0007170199261):0.0001892810734,H7N9_Human_KX215925_A/Huaian/002/2015|2015.090:0.0018752865):0.0002195202149,((H9N2_Avian_KP415174_A/chicken/Qingdao/2144/2013|2013.805:0.001030084376,H9N2_Avian_KF500978_A/chicken/Shanghai/020/2013|2013.285:0.001021788678):4.305661318e-05,H9N2_Avian_KM609635_A/chicken/Beijing/1115/2013|2013.871:0.0009828799138):0.0008089670735):0.0001574493864,((H9N9_Avian_KJ938653_A/chicken/Changzhou/C08/2013|2013.967:0.001371771988,H7N9_Avian_KP418097_A/chicken/Jiangxi/15044/2014|2014.318:0.0006835275895):0.0002593492061,H9N9_Avian_KF042122_A/chicken/Zhejiang/C11/2013|2013.200:0.0007580887231):0.0008041564368):0.0002266440305,(H9N2_Avian_KY415686_A/chicken/Ganzhou/GZ140/2016|2016.145:0.002254289438,H9N2_Human_KX808591_A/Guangdong/MZ058/2016|2016.452:0.002879274935):0.001813120387):0.0003510019763,((H9N2_Avian_KP415385_A/chicken/Huzhou/3801/2013|2013.811:0.001373494962,H7N9_Avian_MF630400_A/chicken/Zhejiang/S4071/2013|2013.934:0.001703923697):0.001560636582,H9N2_Avian_MG280698_A/chicken/Jiangsu/TM71/2014|2014.033:0.001534772096):0.001257792926):0.0002635959925,(H9N2_Avian_KJ128363_A/pigeon/Shanghai/JC1/2013|2013.285:0.002518223792,H9N2_Avian_KP417162_A/chicken/Jiaxing/4713/2013|2013.816:0.004762377309):0.001730969713):0.0004768621645,(H9N2_Avian_KT449599_A/chicken/Qingdao/008/2014|2014.025:0.002269564813,H9N2_Avian_KT449609_A/chicken/Qingdao/018/2014|2014.025:0.0008060325552):0.00492417528):0.0006393947203,((((((((((((((((((((((H9N2_Avian_KP415190_A/chicken/Yantai/2303/2013|2013.800:0.001184705348,H9N2_Avian_KP415182_A/chicken/Yantai/2243/2013|2013.800:-0.0001648008406):0.0004229707792,(H7N9_Human_KF055471_A/Zhejiang/HZ1/2013|2013.285:0.0003870267501,H7N9_Human_KF226106_A/Jiangsu/2/2013|2013.299:0.0006477847378):0.0006048187116):0.0003207272432,H9N2_Avian_KX598709_A/chicken/Shandong/SIC24/2014|2014.367:-0.0003257299619):0.0001629316859,H7N9_Avian_CY146919_A/chicken/Jiangsu/S002/2013|2013.288:-0.0001629316859):8.14815408e-05,H9N2_Avian_KP415222_A/chicken/Rizhao/2658/2013|2013.811:-8.14815408e-05):4.073802231e-05,H7N9_Avian_KP412427_A/chicken/Hangzhou/174/2013|2013.340:-4.073802231e-05):2.037101598e-05,H7N9_Human_KF226114_A/Jiangsu/1/2013|2013.299:-2.037101598e-05):1.01865106e-05,H7N9_Avian_KP455981_A/goose/Jiangsu/1027/2013|2013.260:-1.01865106e-05):5.093756703e-06,H7N9_Avian_MF630232_A/chicken/Hunan/SD019/2014|2014.132:-5.093756703e-06):2.547129102e-06,H7N9_Human_KF007079_A/Wuxi/4/2013|2013.263:-2.547129102e-06):1.273689951e-06,H7N9_Human_KF007063_A/Zhenjiang/1/2013|2013.263:-1.273689951e-06):6.369076882e-07,H9N2_Avian_KP415166_A/chicken/Qingdao/2044/2013|2013.805:-6.369076883e-07):4.993718614e-05,((((H9N2_Avian_KY415673_A/chicken/Yuhuan/YH15/2016|2016.129:0.0009618726197,H7N9_Avian_KU143332_A/chicken/Taizhou/TZJF02/2015|2015.038:0.001093426958):0.001381089139,H9N2_Avian_MG204046_A/chicken/Xiamen/10/2015|2015.786:0.003771046645):0.0004475229835,H9N2_Avian_KY415683_A/chicken/Ganzhou/GZ86/2016|2016.071:0.005820969431):0.0007520437894,H9N2_Avian_KU143324_A/chicken/Wenzhou/YHQL04/2014|2014.953:0.0007731471195):0.002041042803):0.0001127262035,H9N2_Avian_KJ726700_A/wild_chicken/Shanghai/C1/2014|2014.200:0.0009287515773):0.0004127784884,H9N2_Avian_KP417197_A/chicken/Shaoxing/5088/2013|2013.822:0.0006014561141):0.0003395006337,(((H7N9_Human_KX215919_A/Huaian/083/2014|2014.400:0.002003401594,H7N9_Avian_KX215921_A/chicken/Huaian/007/2014|2014.038:0.001076480956):0.001410890278,H7N9_Human_KX215926_A/Huaian/062/2014|2014.121:0.0006355648186):0.001649074666,H7N9_Avian_KP413977_A/silkie_chicken/Shaoxing/5130/2013|2013.822:-0.0001066825058):0.0006963694106):0.0005072147236,H9N2_Avian_MG063453_A/chicken/Anhui/AH329/2016|2016.529:0.00716975809):0.0001735007855,((H9N2_Avian_LC208514_A/duck/Japan/AQ-HE28/2015|2015.458:-3.360808396e-16,H9N2_Avian_LC208506_A/duck/Japan/AQ-HE5/2015|2015.422:2.250585371e-16):3.95877975e-17,H9N2_Avian_LC208482_A/chicken/Japan/AQ-HE61/2015|2015.512:-9.509894874e-17):0.0008216856835):0.0003480675414,(((H7N6_Avian_KP418025_A/chicken/Jiangxi/14535/2014|2014.299:4.441867976e-17,H7N6_Avian_KP417956_A/chicken/Jiangxi/14501/2014|2014.299:-1.554409822e-16):0.002546346781,H9N2_Avian_KT449607_A/duck/Qingdao/016/2014|2014.025:-0.0005012590634):0.001499158926,H9N2_Avian_KP285352_A/chicken/Jiangxi/1202/2014|2014.011:0.0005603919527):0.0005407398535):0.0002912403569,H9N2_Avian_KX598717_A/chicken/Shandong/SIC39/2015|2015.038:0.000810856588):0.0001542953978,H9N2_Avian_KU042622_A/chicken/Zhejiang/3C9/2014|2014.271:0.001899706033):0.000737774147,H7N9_Avian_KF042106_A/pigeon/Zhejiang/P2/2013|2013.285:0.00339155918):0.000264192534):0.0001818342581,(H7N9_Avian_KJ549789_A/chicken/Shanghai/PD-CN-02/2014|2014.055:0.001288128837,H7N9_Avian_KU318992_A/chicken/China/028/2014|2014.025:0.001808993103):0.000797978657):0.000452471495,(H9N2_Avian_KP866056_A/duck/Anhui/C652/2012|2012.918:0.003755322696,H9N2_Avian_KM609632_A/chicken/Hebei/0721/2013|2013.551:0.003516620655):0.002528852692):0.0009960110965,H9N2_Avian_KP415352_A/chicken/Ningbo/2929/2013|2013.800:0.004245053961):0.000959917909,((((((H7N9_Avian_MF630368_A/chicken/Zhejiang/S1190/2015|2015.225:0.003275880755,H7N9_Avian_KU143335_A/duck/Wenzhou/YJYF24/2015|2015.038:-0.0001984620966):0.001574686962,H7N9_Avian_MF630384_A/chicken/Zhejiang/S4017/2013|2013.934:0.001512513705):0.0007793018093,H7N9_Avian_MF630296_A/chicken/Jiangxi/S10844/2015|2015.230:0.002313711216):0.0004825099198,H7N9_Avian_MF630392_A/chicken/Zhejiang/S4060/2014|2014.899:0.0005377694658):0.001304582237,H7N9_Avian_MF629976_A/chicken/Fujian/S4248/2014|2014.841:0.003614476541):0.0006208090315,H7N9_Avian_MF629992_A/chicken/Fujian/SD005/2015|2015.044:0.002471191296):0.001455236131):0.0008197871126,((((((H7N9_Human_KM374045_A/Zhejiang/LS01/2014|2014.104:0.001026079933,H7N9_Avian_KP413753_A/chicken/Huzhou/3802/2013|2013.811:0.001025793121):0.0001648590738,H7N2_Avian_KM054797_A/chicken/Jilin/SD020/2014|2014.148:0.0008610774532):0.0002251906085,H7N9_Avian_KP413737_A/chicken/Huzhou/3765/2013|2013.811:-0.0002290080544):0.0005919796029,(H9N2_Avian_KU042620_A/pigeon/Zhejiang/77037/2014|2014.512:0.001330309796,H9N2_Avian_KU042621_A/pigeon/Zhejiang/727044/2014|2014.567:-0.0003081907145):0.002491716241):0.0004319731575,((H7N9_Human_KF997834_A/Shanghai/5190T/2013|2013.367:-0.0003127857619,H7N9_Avian_KJ508893_A/tree_sparrow/Shanghai/01/2013|2013.351:0.001334904843):0.000156412938,H7N9_Avian_CY147167_A/homing_pigeon/Jiangsu/SD184/2013|2013.299:-0.000156412938):0.0005942624934):0.00169950905,H9N2_Avian_KX598721_A/chicken/Jiangsu/SIC11/2013|2013.285:0.004533981239):0.001660520468):0.00107497007,H9N2_Avian_KJ426336_A/chicken/Jiangsu/TM55/2013|2013.085:0.005018845737):0.001726724423,H7N9_Human_KJ195800_A/Shanghai/PD-02/2014|2014.044:0.0002939249248):0.002331871815,((((((((((((((H5N6_Avian_KY415670_A/chicken/Hubei/ZYSJF38/2016|2016.140:-2.217199783e-16,H5N6_Avian_KY415668_A/chicken/Hubei/ZYSJF16/2016|2016.140:1.106976758e-16):9.414277851e-17,H5N6_Avian_KY005874_A/chicken/Henan/YB0597/2016|2016.200:-1.496539297e-16):0.0008116262632,H7N6_Avian_KY056311_A/chicken/Zhejiang/233/2016|2016.082:0.001243673315):0.0008049378218,(H5N6_Avian_KY005866_A/chicken/Anhui/MZ34/2016|2016.123:1.098534188e-17,H5N6_Avian_KY005858_A/chicken/Anhui/MZ33/2016|2016.123:-1.220076443e-16):0.001249576759):0.003639869654,H5N6_Avian_KY415676_A/chicken/Taishun/TS90/2016|2016.134:0.005199183399):0.001936380848,H5N6_Avian_KX638419_A/oriental_magpie_robin/HK/6154/2015|2015.326:0.003504097296):0.004358270208,((((H9N2_Avian_KU143328_A/duck/Wuhan/WHYF14/2014|2014.953:0.0002533544633,H9N2_Avian_KJ426410_A/chicken/Jiangsu/SQ79/2011|2011.047:0.005913071186):0.0005330183758,H9N2_Avian_KM113200_A/chicken/Guangxi/C2163/2012|2012.375:0.001540047821):0.0005646998584,H5N1_Avian_KF888505_A/chicken/Bangladesh/15079/2012|2012.047:0.002517183838):0.0005107248429,H9N2_Avian_KU143327_A/chicken/Wuhan/JXQL01/2015|2015.038:0.004417764608):0.0005317913764):0.001012864165,(H9N2_Avian_KC821206_A/chicken/Hebei/FL/2011|2011.915:0.000567384487,H9N2_Avian_KC821193_A/chicken/Hebei/ZR/2010|2010.833:0.002501830217):0.002271824846):0.0003526452608,(((H7N7_Avian_KF259409_A/pigeon/Wenzhou/397/2013|2013.500:-6.833548619e-05,H7N7_Avian_KF259407_A/chicken/Wenzhou/89/2013|2013.500:0.001091304123):3.417108109e-05,H7N7_Avian_KF259419_A/pigeon/Wenzhou/497/2013|2013.500:-3.417108109e-05):0.004010954334,H9N2_Avian_KF259438_A/chicken/Wenzhou/606/2013|2013.500:0.002155695342):0.005777617835):0.001178408824,((H9N2_Avian_KC821203_A/chicken/Shandong/03/2011|2011.162:0.001812419703,H9N2_Avian_KJ726697_A/chicken/Shanghai/C/2011|2011.452:0.003331437283):0.00152537766,(H9N2_Avian_JQ356890_A/chicken/Zhejiang/329/2011|2011.200:0.0009689449662,H9N2_Avian_MG280619_A/chicken/Jiangsu/JT12/2011|2011.208:0.002100269738):0.001588182053):0.0006317722863):0.0003414811567,H9N2_Avian_KM609616_A/chicken/Shandong/qd0427/2012|2012.318:0.009068670753):0.0008645260921,((H9N2_Avian_KJ426334_A/chicken/Shandong/ZL1/2013|2013.247:0.001297578796,H9N2_Avian_KC464601_A/brambling/Beijing/16/2012|2012.849:0.002804913564):0.001808688194,H9N2_Avian_KJ426332_A/chicken/Shandong/0613/2012|2012.447:0.00754368228):0.0005538538532):0.0007686223111,(H9N2_Avian_KX598714_A/chicken/Guangdong/SIC41/2015|2015.123:0.003834756565,H9N2_Avian_KX598716_A/chicken/Sichuan/SIC36/2014|2014.953:0.00343087766):0.003441471542):0.001627687443,((((((((((((((H5N2_Avian_JQ041412_A/chicken/Hebei/1102/2010|2010.953:1.09464702e-17,H5N2_Avian_KJ719462_A/chicken/Hebei/1102-MA/2010|2010.367:-1.219687727e-16):0.009620858143,H9N2_Avian_KJ726698_A/chicken/Shanghai/D/2011|2011.534:0.004960558672):0.0009065943252,H9N2_Avian_KC821191_A/chicken/Shandong/10/2010|2010.748:6.919223961e-05):0.0004913044115,H9N2_Avian_KC821197_A/chicken/Jiangsu/TS/2010|2010.915:0.001561597567):0.002149192237,H9N2_Avian_KJ726695_A/chicken/Shanghai/A/2010|2010.452:0.005109840475):0.0002380373378,H9N2_Avian_KP866032_A/Duck/Fujian/1753/2009|2009.918:0.0007676992399):0.0002204134586,H9N2_Avian_JQ356891_A/chicken/Zhejiang/607/2011|2011.452:0.0007999565174):0.0002461533894,(H9N2_Avian_KM113208_A/chicken/Sichuan/C2151/2012|2012.375:0.002926405434,H9N2_Avian_KF714778_A/chicken/Hunan/1/2012|2012.085:0.003263524574):0.0007965097969):0.0003048717208,H9N2_Avian_JF906209_A/chicken/China/AH-10-01/2010|2010.918:0.004323121996):0.001038717826,H9N2_Avian_KM113112_A/chicken/Yunnan/C4090/2011|2011.871:0.0002533981137):0.0005408607824,H9N2_Avian_KM113256_A/chicken/Zhejiang/C1219/2010|2010.214:0.0004759958417):0.0005773336688,(((H9N2_Avian_KC417050_A/chicken/Shanghai/C2/2012|2012.038:0.006762339501,H9N2_Avian_JN869533_A/chicken/Jiangsu/Q3/2010|2010.123:-0.0005618992195):0.001189094099,H9N2_Swine_KM029506_A/swine/Hong_Kong/NS943/2010|2010.225:-0.0001592971931):0.0005438405358,H9N2_Equine_JQ228392_A/equine/Guangxi/3/2011|2011.208:0.002556045605):0.0001873812937):0.0005742582716,((H9N2_Avian_KX598693_A/chicken/Fujian/SIC13/2013|2013.953:0.00166037362,H9N2_Avian_KP417130_A/chicken/Huzhou/3892/2013|2013.811:0.003479932574):0.0003193412298,H9N2_Avian_KP415316_A/silkie_chicken/Shaoxing/2471/2013|2013.800:0.0007065952972):0.006398189879):0.0002392288681,((((H9N2_Avian_KM245334_A/Anthropoides_virgo/Baicheng/219/2013|2013.162:0.001182297878,H9N2_Avian_KM609621_A/chicken/Shandong/qd0107/2013|2013.016:0.004992694481):0.00111292299,H9N2_Avian_KM609628_A/chicken/Liaoning/0517/2013|2013.373:0.000934150722):0.0003710476247,(H9N2_Avian_KM609600_A/chicken/Shanxi/0703/2012|2012.501:-4.038646127e-16,H9N2_Avian_KM609627_A/chicken/Liaoning/0704/2012|2012.504:2.928423102e-16):0.003788765068):0.000656963492,H9N2_Avian_MG280659_A/chicken/Jiangsu/YZ640/2012|2012.318:0.003196299813):0.004460836945):0.001014849158):0.0001807695923):0.0001746555694,H9N2_Avian_KF714786_A/chicken/Hunan/12/2011|2011.921:0.006210065207):0.002517988103,((H9N2_Avian_KC821178_A/chicken/Hebei/DF/2008|2008.162:0.000504202633,H9N2_Avian_KC821202_A/chicken/Sichuan/02/2011|2011.085:0.003615038388):0.003081537605,H9N2_Avian_KX598686_A/chicken/Hubei/SIC7/2013|2013.500:0.004212651458):0.001629741057):0.001578176733,((((((((((((((((((((((((((((((((((((((((((H7N9_Avian_CY147199_A/wild_pigeon/Jiangsu/SD001/2013|2013.290:-0.0002366680786,H7N9_Avian_CY147071_A/duck/Zhejiang/SC410/2013|2013.288:0.001259636716):0.0001184440745,H7N9_Human_KF150619_A/Xuzhou/1/2013|2013.312:-0.0001184440745):5.923769639e-05,H7N9_Human_KF007143_A/Suzhou/5/2013|2013.277:-5.923769639e-05):2.962185946e-05,H7N9_Human_CY187619_A/Anhui/1-DEWH730/2013|2013.500:-2.962185946e-05):1.481243567e-05,H7N9_Avian_CY146927_A/chicken/Jiangsu/SC035/2013|2013.288:-1.481243567e-05):7.40697096e-06,H7N9_Avian_KP416513_A/chicken/Shenzhen/138/2014|2014.134:-7.40697096e-06):3.703862118e-06,H7N9_Human_KF007071_A/Wuxi/3/2013|2013.263:-3.703862118e-06):1.852119417e-06,H7N9_Human_KF662950_A/Guangdong/1/2013|2013.605:-1.852119417e-06):9.26153906e-07,H7N9_Avian_KJ395989_A/chicken/Guangdong/G1/2013|2013.340:-9.261539061e-07):4.631240619e-07,H7N9_Avian_KP413494_A/chicken/Dongguan/3563/2013|2013.964:-4.631240619e-07):2.315855898e-07,H7N9_Avian_MF630184_A/chicken/Guangxi/SD006/2014|2014.063:-2.315855899e-07):1.158045767e-07,H7N9_Human_KF007119_A/Nanjing/6/2013|2013.274:-1.158045768e-07):5.790818037e-08,H7N9_Human_KF667742_A/Huizhou/01/2013|2013.600:-5.790818043e-08):2.895703755e-08,H7N9_Human_KC853764_A/Hangzhou/1/2013|2013.225:-2.89570376e-08):1.447999264e-08,H7N9_Human_KF007111_A/Suzhou/3/2013|2013.268:-1.447999269e-08):7.240732361e-09,H7N9_Human_KJ476652_A/Beijing/3/2013|2013.288:-7.240732416e-09):3.620734698e-09,H7N9_Avian_CY147063_A/duck/Anhui/SC702/2013|2013.288:-3.620734753e-09):1.810551398e-09,H7N9_Avian_MF988741_A/duck/Anhui/S702/2013|2013.255:-1.810551453e-09):9.053678569e-10,H7N9_Avian_KP413268_A/silkie_chicken/Shenzhen/2139/2013|2013.948:-9.053679124e-10):4.527305858e-10,H7N9_Human_KF007055_A/Nanjing/4/2013|2013.263:-4.527306413e-10):2.263885586e-10,H7N9_Human_KF021600_A/Shanghai/02/2013|2013.173:-2.263886141e-10):1.132058352e-10,H7N9_Avian_KF259461_A/chicken/Rizhao/875/2013|2013.500:-1.132058907e-10):5.660931226e-11,H7N9_Human_CY181554_A/Anhui/DEWH72-06/2013|2013.500:-5.660936777e-11):2.830732309e-11,H7N9_Avian_KF259459_A/chicken/Rizhao/867/2013|2013.500:-2.83073786e-11):1.415559936e-11,H7N9_Human_KJ476644_A/Beijing/2/2013|2013.288:-1.415565488e-11):0.0002540696932,(H7N9_Avian_MF630168_A/chicken/Guangxi/SD004/2014|2014.063:-1.476772134e-16,H7N9_Avian_CY147183_A/pigeon/Shanghai/S1421/2013|2013.252:3.665491097e-17):0.000768049388):0.0001457361549,H7N9_Avian_KP416291_A/silkie_chicken/Dongguan/1271/2014|2014.140:0.001903169009):0.0001652310661,H7N9_Avian_KM879376_A/duck/Sunan/040802G/2013|2013.285:0.0008607054608):0.0001023966288,H7N9_Human_KJ633811_A/Zhejiang/DTID-ZJU01/2013|2013.252:0.001954753296):8.357002566e-05,(H7N9_Avian_CY146967_A/chicken/Shanghai/S1055/2013|2013.252:1.522836375e-16,H7N9_Avian_CY146959_A/chicken/Shanghai/S1053/2013|2013.252:-2.633059399e-16):0.0009374383202):-2.105790153e-05,H7N9_Avian_KP413446_A/silkie_chicken/Dongguan/3520/2013|2013.964:0.001044066457):0.0001419140751,((H7N9_Avian_KP414017_A/chicken/Shaoxing/5224/2013|2013.822:-0.0001880794564,H7N9_Avian_KP418227_A/chicken/Shantou/4833/2014|2014.553:0.003267962006):0.0009531456413,H7N9_Avian_MF630056_A/chicken/Guangdong/SD014/2014|2014.071:7.450414755e-05):0.001417142689):0.0002756527201,H7N9_Avian_KP415735_A/silkie_chicken/Dongguan/1448/2014|2014.140:0.0007566646875):0.0002317094583,(H7N9_Human_KP416633_A/Shenzhen/SP113/2014|2014.192:0.001520651558,H7N9_Avian_KP418203_A/chicken/Shantou/4816/2014|2014.553:0.002598589464):0.001794482275):0.0004694050522,(((H7N9_Human_KF277192_A/Nanchang/1/2013|2013.310:-0.0002444616404,H7N9_Avian_KP414093_A/chicken/Jiangxi/12544/2013|2013.263:0.001267430277):0.0001135734281,H7N9_Human_KF420301_A/Changsha/2/2013|2013.323:-0.0001135734281):5.678910441e-05,H7N9_Human_KF420300_A/Changsha/1/2013|2013.219:-5.678910441e-05):0.00056673011):0.0004221775214,H7N9_Human_KY286422_A/Minhang/S01/2013|2013.156:0.001630408233):0.0009641197712,((H7N9_Avian_KT779620_A/duck/Wuxi/0405006/2013|2013.258:0.001316104383,H7N9_Human_KX509959_A/Guangdong/6/2013|2013.786:0.0007357686706):0.0008148634445,H7N9_Avian_KP414075_A/chicken/Jiangxi/12492/2013|2013.263:0.0002110730825):0.0008462386148):0.0007713785946,H7N9_Avian_MF630008_A/chicken/Guangdong/SC086/2013|2013.611:0.002461204747):0.0005387982749,H7N9_Avian_MF630080_A/chicken/Guangdong/SD021/2014|2014.145:0.00245164282):0.002239210596,H9N2_Avian_KP866054_A/chicken/Zhejiang/B2013/2012|2012.918:0.003838861193):0.002252198255,(((((H9N2_Avian_KP414289_A/chicken/Shenzhen/844/2013|2013.937:0.00307823036,H9N2_Avian_KX598722_A/chicken/Hainan/SIC33/2014|2014.871:0.003101555212):0.0009418050333,H9N2_Avian_KP414272_A/chicken/Shenzhen/678/2013|2013.940:8.465085583e-05):0.001422333769,(H7N9_Avian_MF630072_A/chicken/Guangdong/SD018/2015|2015.071:0.002502359826,H9N2_Avian_KX598715_A/chicken/Guangdong/SIC37/2015|2015.038:0.00474074922):0.0006686676274):0.0008685421329,H9N2_Avian_KP414640_A/chicken/Dongguan/3839/2013|2013.964:0.003281637469):0.001134002689,(((H9N2_Avian_KX598697_A/chicken/Guangdong/SIC2/2012|2012.871:0.0009490446488,H9N2_Avian_KM113152_A/chicken/Hunan/C3229/2012|2012.981:0.002119847224):0.0006819225692,H9N2_Avian_CY146663_A/duck/Hunan/S4111/2011|2011.860:0.001368683468):0.0007100314068,H9N2_Avian_KM609629_A/chicken/Jilin/1031/2012|2012.830:0.007587707364):0.000904749605):0.001189602117):0.00117180002,(((H9N2_Avian_MF425648_A/quail/Guangxi/198Q39/2015|2015.353:0.001571090315,H9N2_Avian_MF465803_A/dove/Guangxi/96B8/2014|2014.123:0.001518257469):0.00395490132,H7N9_Human_KP414165_A/Shenzhen/SP44/2014|2014.060:0.004878718193):0.0009813778811,H7N9_Avian_KP413177_A/chicken/Shenzhen/742/2013|2013.940:0.003138001146):0.006483108622):0.001487261215):0.001022129881,((((((((((((((((((((((((((H7N9_Avian_KY751082_A/chicken/Shandong/SD183/2016|2016.222:0.002313257526,H9N2_Avian_KU720444_A/chicken/Shanghai/15/2015|2015.367:0.0007556343473):0.0001340134121,H7N9_Avian_MF630496_A/duck/Jiangsu/S1700/2016|2016.200:0.0008874710963):0.0002431320054,H7N9_Avian_MF630360_A/chicken/Zhejiang/S1074/2016|2016.353:-0.0002451881405):0.0002719550931,H7N9_Avian_MF630520_A/duck/Zhejiang/S1375/2016|2016.359:0.002802155232):0.0001724081255,H7N9_Avian_MF630432_A/chicken/Zhejiang/SD001/2016|2016.000:0.001881408915):0.0001681769701,(((((H7N9_Avian_KY415685_A/chicken/Ganzhou/GZ79/2016|2016.071:0.00117594857,H7N9_Avian_MF630240_A/chicken/Jiangsu/S1045/2016|2016.195:-0.0001538294889):7.69292382e-05,H7N9_Avian_KY751088_A/chicken/Liaoning/LN1/2016|2016.022:-7.69292382e-05):3.846837321e-05,H7N9_Avian_MF630192_A/chicken/Hebei/S1257/2016|2016.318:-3.846837321e-05):1.923606403e-05,H7N9_Avian_MF630488_A/duck/Jiangsu/S1220/2016|2016.364:-1.923606403e-05):0.0005146157852,H7N9_Avian_KY751083_A/chicken/Jiangsu/JS11/2016|2016.323:0.002555196135):0.0008660803655):0.0001227183891,H9N2_Avian_KY056312_A/chicken/Zhejiang/221/2016|2016.082:0.002971524654):0.0001090499703,H7N9_Avian_MF630336_A/chicken/Shanghai/S4100/2015|2015.860:0.00400901684):0.0001491782272,(H7N9_Avian_KY751095_A/chicken/Jiangsu/0116/2017|2017.041:0.004007429329,H7N9_Avian_KY751090_A/chicken/Zhejiang/ZJ14/2017|2017.022:0.00115483183):0.0008938813524):0.0006720385653,((((((H7N9_Human_KY643849_A/Guangdong/HP001/2017|2017.008:5.203987914e-16,H7N9_Human_KY643850_A/Guangdong/SP440/2017|2017.008:-6.314210939e-16):0.004227535697,H7N9_Human_KY621545_A/Qingyuan/GIRD01/2017|2017.036:-9.290526627e-05):0.000567547395,H7N9_Avian_KY751091_A/chicken/Guangdong/GD15/2016|2016.022:0.002504584004):0.001553127255,(H7N9_Avian_KY751093_A/chicken/Guangdong/GD20/2017|2017.014:0.0009134648397,H7N9_Avian_MF630040_A/chicken/Guangdong/SD008/2017|2017.022:0.0001064396679):0.0005123494359):0.001884667049,((H7N9_Human_KM244522_A/Taiwan/4-CGMH2/2014|2014.310:-7.768529551e-17,H7N9_Human_KM244514_A/Taiwan/4-CGMH1/2014|2014.310:-3.333700695e-17):0.002373565003,H7N9_Avian_KY415674_A/chicken/Longquan/LQ78/2016|2016.079:0.001738751418):0.0001984494525):0.000308539042,H9N2_Avian_KU143325_A/duck/Wenzhou/YHQL64/2014|2014.953:-0.0003240147814):0.0003674848164):0.0005231428356,(((((H7N9_Avian_KY751071_A/chicken/Anhui/AH271/2015|2015.227:8.876148547e-17,H7N9_Avian_KY751076_A/chicken/Zhejiang/JX158/2015|2015.337:-1.997837879e-16):-1.942402545e-16,H7N9_Avian_KY751073_A/chicken/Anhui/AH275/2015|2015.247:1.387291033e-16):1.054451716e-16,H7N9_Avian_KY751079_A/chicken/Shandong/SD69/2015|2015.203:-1.609563228e-16):0.001270456464,H9N2_Avian_KX867844_A/chicken/Jiangsu/JS4539/2014|2014.466:-0.0002474878266):0.0001237674942,H7N9_Avian_KU143333_A/chicken/Wenzhou/WZTSLG02/2015|2015.123:-0.0001237674942):0.001537516542):0.0004152893981,(H7N9_Avian_MF629944_A/chicken/Fujian/S1096/2015|2015.266:0.003667368319,H9N2_Avian_MG204045_A/chicken/Xiamen/09/2015|2015.704:0.0004518727019):0.0006336458589):0.0003665922768,H9N2_Human_MF440737_A/Beijing/1/2017|2017.321:0.0005793397739):0.0003199949421,H7N9_Avian_MF630280_A/chicken/Jiangsu/SD012/2015|2015.044:0.004883507174):0.0003665830645,((H9N2_Avian_KU143326_A/chicken/Taizhou/TZJF05/2015|2015.038:0.000400290429,H9N2_Avian_KU720443_A/chicken/Shanghai/06/2015|2015.367:0.00370361044):0.0003420047598,H9N2_Avian_KX598720_A/chicken/Zhejiang/SIC40/2015|2015.038:-0.000342954379):0.001096822106):0.0003556850031,H9N2_Avian_KX867836_A/chicken/Anhui/AH120/2015|2015.562:0.001940918024):0.0005661853673,H5N6_Avian_KY415690_A/chicken/Ganzhou/GZ50/2015|2015.945:0.001923026674):0.0005200177536,H9N2_Avian_KX598723_A/chicken/Jiangsu/SIC42/2015|2015.285:0.0008143554301):0.0002242216278,(H7N9_Human_KR351275_A/Quzhou/2/2015|2015.307:-2.111247343e-16,H7N9_Human_KR351267_A/Quzhou/1/2015|2015.312:1.001024319e-16):0.005345533319):0.000520330214,(((H7N9_Avian_KY751084_A/chicken/Shandong/SD216/2016|2016.951:0.001902326085,H7N9_Avian_KY751094_A/chicken/Jiangsu/LY246/2017|2017.049:0.003241530901):0.00288611391,(H9N2_Avian_MG192152_A/chicken/Fujian/SD056/2017|2017.200:-1.777670135e-16,H9N2_Avian_MG192153_A/chicken/Fujian/SD070/2017|2017.200:6.674471102e-17):0.004435723169):0.0004248287772,H7N9_Avian_KY751099_A/chicken/Zhejiang/JH16/2017|2017.118:0.003732881475):0.001030499323):0.0001613306196,H9N2_Human_KX595341_A/Hunan/44557/2015|2015.912:0.003841832727):0.000386640154,H7N9_Avian_KU143331_A/chicken/Wenzhou/RAQL18/2015|2015.038:0.002579931342):0.0005056609953,H7N9_Human_MF370249_A/Changsha/26/2017|2017.093:0.002610428853):0.001549551587,H5N6_Avian_KY415677_A/chicken/Taishun/TS2/2016|2016.134:0.005224916157):0.002311434569,(H7N9_Human_KY910838_A/Yunnan/0129/2017|2017.107:0.001289677491,H7N9_Human_MG366904_A/Kunming/KMCDC-YHY/2017|2017.164:-0.0002675584094):0.01007678659):0.002174443972,H9N2_Human_MF440729_A/Beijing/1/2016|2016.945:0.009315012428):0.00671935442):0.001903135397,((H9N2_Avian_KP866051_A/duck/Zhejiang/B1995/2012|2012.918:0.006128699076,H9N2_Avian_MG280651_A/chicken/Zhejiang/618/2012|2012.318:0.006345167898):0.003772766319,(H5N9_Avian_KP793735_A/chicken/Yuhang/2/2013|2013.271:-0.0003106628851,H5N9_Avian_KP793726_A/chicken/Yuhang/1/2013|2013.271:0.001332781966):0.01558559498):0.001848553482):0.0003217580912,(((((((((((((((((((((((((((H9N2_Avian_KX598695_A/chicken/Guangxi/SIC15/2013|2013.953:0.001231513161,H9N2_Human_KM455875_A/Lengshuitan/11197/2013|2013.885:0.002869376083):0.0009547950347,H9N2_Avian_KX598694_A/chicken/Guangxi/SIC22/2014|2014.038:0.002136841933):0.001849696354,(H9N2_Avian_KX598685_A/chicken/Hubei/SIC3/2012|2012.953:-0.0003134420932,H9N2_Avian_KM113080_A/chicken/Hubei/SC122/2013|2013.359:0.001335561174):0.0002117950469):0.001028462354,(H9N2_Avian_KP866052_A/duck/Anhui/C313/2012|2012.918:0.003052771278,H9N2_Avian_KM609625_A/chicken/Shaanxi/xa0414/2013|2013.282:0.005213678085):2.490095965e-05):6.578590151e-05,((H10N6_Avian_KP286408_A/chicken/Jiangxi/13266/2014|2014.241:-2.913060739e-16,H10N6_Avian_KP285936_A/chicken/Jiangxi/12272/2014|2014.203:1.802837715e-16):0.001137847611,H7N9_Avian_KP415150_A/chicken/Jiangxi/10964/2014|2014.132:-0.0001157285299):0.001986347015):0.0003391264226,((H9N2_Avian_KP416449_A/chicken/Dongguan/1674/2014|2014.140:0.0002618816958,H9N2_Avian_KT164854_A/chicken/Hubei/2014|2014.403:0.0007610869411):0.0004167158711,(H9N2_Avian_MG063454_A/chicken/Xuzhou/XZ270/2016|2016.364:0.004221343953,H9N2_Avian_MG063455_A/chicken/Suqian/SQ1602/2016|2016.299:0.002997858567):0.001648337174):0.0006805034707):0.0002413570442,(((((H10N8_Avian_KP285408_A/chicken/Jiangxi/28113/2013|2013.838:5.816699041e-05,H10N8_Avian_KP285360_A/chicken/Jiangxi/1204/2014|2014.011:0.0009617375172):0.002143259787,H9N2_Avian_KM076707_A/Anser_fabalis/China/HuBS428/2014|2014.041:-9.606082982e-05):4.803807208e-05,H9N2_Avian_KX598690_A/chicken/Fujian/SIC16/2014|2014.500:-4.803807208e-05):2.402147576e-05,H9N2_Avian_KP285200_A/chicken/Jiangxi/20489/2013|2013.666:-2.402147576e-05):3.768627407e-05,(((H10N8_Avian_KY402022_A/chicken/Hebei/SJZ01/2015|2015.068:0.001249675713,H10N8_Human_KJ406557_A/Jiangxi/IPB13b/2013|2013.959:-0.0002275566317):0.0001138617563,H10N8_Avian_KP285456_A/chicken/Jiangxi/34609/2013|2013.975:-0.0001138617563):5.69365941e-05,H10N8_Human_KJ406558_A/Jiangxi/IPB13c/2013|2013.967:-5.69365941e-05):0.000986734152):0.000286020152):0.0003809589514,H9N2_Avian_KP285168_A/chicken/Jiangxi/20446/2013|2013.666:0.0006384945065):0.0003762542831,((H9N2_Avian_KX598704_A/chicken/Guangdong/SIC18/2014|2014.500:0.002952261926,H9N2_Avian_KX598702_A/chicken/Guangxi/SIC20/2014|2014.500:0.003237668083):0.001566881229,H9N2_Human_KU217317_A/Zhongshan/201501/2015|2015.101:0.002569114316):0.002477586947):0.0007655634623,H9N2_Avian_KP414745_A/chicken/Suzhou/4822/2013|2013.819:0.002458571206):0.0003365605485,H9N2_Avian_MF794992_A/chicken/Jingmen/JM0305/2017|2017.195:0.006952430733):0.0002779869014,(H9N2_Avian_KF259449_A/chicken/Rizhao/437/2013|2013.500:-0.0004997950785,H9N2_Avian_KR010422_A/common_teal/Nanji/NJ-101/2014|2014.301:0.003569004994):0.00174113918):0.0005035546564,H9N2_Avian_KT338303_A/chicken/Shandong/1167/2015|2015.340:0.005781232219):9.830291667e-05,H9N2_Avian_MG063452_A/chicken/Huaian/HA9/2016|2016.293:0.005631565581):0.0004258464564,H9N2_Avian_MG051187_A/chicken/Anhui/AH326/2016|2016.219:0.004483580038):0.001323851863,H7N9_Avian_MF630208_A/chicken/Hunan/S12753/2016|2016.378:0.006475498505):0.0009979504727,H9N2_Avian_KU042454_A/chicken/Zhejiang/3C22/2013|2013.868:0.003810931992):0.0004057493865,H9N2_Avian_KT699059_A/Anser_fabalis/Anhui/L139/2014|2014.962:0.004451914327):0.0008001532609,(((((H9N2_Avian_KP286240_A/duck/Jiangxi/36485/2013|2013.992:-0.0001443276958,H10N8_Avian_KP286048_A/chicken/Jiangxi/1270/2014|2014.011:0.001167296333):0.002422707341,H9N2_Avian_KX130848_A/chicken/Guangxi/C227/2015|2015.156:0.006940036502):0.001170602472,H9N2_Avian_KX598712_A/chicken/Shandong/SIC34/2014|2014.871:0.004556301506):0.001442007269,(H7N9_Avian_KP418554_A/chicken/Zhangzhou/8585/2014|2014.474:-1.090549345e-16,H7N9_Avian_KP418562_A/chicken/Zhangzhou/8829/2014|2014.493:-1.967368011e-18):0.0008743704469):0.0007691534954,H7N9_Avian_MF629960_A/chicken/Fujian/S4215/2014|2014.841:0.0002754442368):0.00322113059):0.0007961711061,(H5N6_Human_KT245144_A/Yunnan/0127/2015|2015.099:0.006868914296,H9N2_Avian_LC208474_A/chicken/Japan/AQ-HE14/2015|2015.441:0.005643808469):0.003708486055):0.0002650266194,((((((((((H5N1_Avian_MF673392_A/chicken/Jiangsu/YB7/2015|2015.159:-1.000374756e-16,H5N1_Avian_KU143310_A/chicken/Wuhan/HAQL07/2014|2014.953:-1.098482685e-17):6.130579354e-17,H5N1_Avian_KU143308_A/duck/Wenzhou/HAYXLG10/2015|2015.038:-1.168169448e-16):0.000644794174,H5N1_Avian_KU042829_A/duck/Zhejiang/1220092/2014|2014.967:0.001400293544):0.0004383355461,(H5N1_Avian_KU057291_A/peacock/Yunnan/1/2015|2015.416:-0.0002138723458,H5N1_Avian_KU057299_A/peacock/Yunnan/3/2015|2015.416:0.001235991427):0.002645020105):0.0006560990268,(H5N1_Avian_KY415661_A/duck/Hubei/ZYSYF2/2016|2016.140:0.006592522519,H5N1_Avian_KY415662_A/duck/Hubei/ZYSYF25/2016|2016.140:0.001713370458):0.001954981355):0.0009853083254,H5N1_Avian_KU143307_A/chicken/Wuhan/HAQL16/2014|2014.953:2.221483834e-05):0.001266523524,H5N1_Avian_KU143309_A/duck/Wenzhou/YJYF33/2015|2015.038:0.0007825426912):0.002624614899,H5N1_Avian_LC208490_A/chicken/Japan/AQ-HE79/2015|2015.586:0.00874317218):0.007205570938,(((((H9N2_Avian_KP415247_A/chicken/Juxian/3387/2013|2013.814:-2.634326183e-16,H9N2_Avian_KP415255_A/chicken/Juxian/3412/2013|2013.814:1.524103158e-16):0.0007021490539,H9N2_Avian_KM609634_A/chicken/Beijing/16/2013|2013.225:0.003394365859):0.0004417825708,(H9N2_Avian_KP415279_A/chicken/Jinan/4225/2013|2013.825:-0.0002498624318,H9N2_Avian_KP415271_A/chicken/Jinan/3952/2013|2013.825:0.001271981513):0.001101165833):0.001122578755,H9N2_Avian_KM609626_A/chicken/Liaoning/1116/2012|2012.874:0.002248721607):0.001821196369,H9N2_Avian_KC417049_A/chicken/Shanghai/C1/2012|2012.038:0.002309084105):0.002330404701):0.0004699285844,H9N2_Avian_MG280706_A/chicken/Anhui/WB/2014|2014.427:0.01219856442):0.001196216583):0.0007711526967,(H7N9_Avian_MF630320_A/chicken/Jilin/SD009/2016|2016.285:0.0004829106782,H7N9_Avian_KY751089_A/chicken/Hebei/HB13/2016|2016.997:0.002591931013):0.004781841283):0.001249656601,(((H9N2_Avian_KX598684_A/chicken/Sichuan/SIC8/2013|2013.038:0.0008475852287,H6N2_Avian_KT267017_A/pigeon/Guangxi/158/2014|2014.148:0.0001753834082):0.0005357747947,H9N2_Avian_KM070513_A/chicken/Guangxi/LS/2013|2013.893:0.003570973214):0.0005585370025,(H9N2_Avian_LC000599_A/muscovy_duck/Vietnam/LBM694/2014|2014.515:0.002327107078,H9N2_Avian_LC028179_A/muscovy_duck/Vietnam/LBM719/2014|2014.707:0.000752775472):0.00206926125):0.00533277776):0.0002929075421,H9N2_Avian_LC331898_A/chicken/Vietnam/HU4-2/2015|2015.849:0.01288990011):0.001463052597,(((H9N2_Avian_MF795000_A/chicken/Daye/DY0602/2017|2017.195:0.001405029682,H9N2_Avian_KY415660_A/chicken/Hubei/ZYSJF15/2016|2016.063:0.002709984635):0.004224805774,H9N2_Avian_MF568507_A/chicken/Hubei/01/2015|2015.786:0.002010568128):0.00371855533,H7N9_Avian_KU143336_A/duck/Wenzhou/RAQL10/2015|2015.038:0.009126663576):0.004151526953):0.001304655638,H7N9_Avian_MF630464_A/duck/Hunan/S40506/2015|2015.874:0.01283845498):0.0005229392754,(((H9N2_Avian_MG063456_A/chicken/Guangdong/GD1601/2016|2016.200:0.001283158325,H9N2_Avian_KY794614_A/chicken/Guangdong/835/2016|2016.123:-0.000260189688):0.007260483967,H7N9_Avian_MF630160_A/chicken/Guangdong/SD1433/2016|2016.260:0.009710790277):0.00294305422,(H7N9_Avian_MF319555_A/chicken/Heinan/ZZ01/2017|2017.310:0.001987610342,H7N9_Avian_LC315921_A/duck/Japan/AQ-HE29-22/2017|2017.474:0.003169988726):0.00500793531):0.008707602878):0.001034779697):0.002056568401,H9N2_Avian_KP415369_A/chicken/Wenzhou/3293/2013|2013.808:0.008926792298):0.001818626149,(((((((((((H9N2_Avian_KC821194_A/chicken/Beijing/HD/2010|2010.833:0.007696132675,H9N2_Avian_KP866023_A/chicken/Shanghai/340/2009|2009.918:0.003703445319):0.0003677957565,H9N2_Avian_KP866027_A/chicken/Jiangsu/925/2009|2009.918:0.002717421582):0.0006515094102,H9N2_Avian_KM113312_A/duck/Zhejiang/C1036/2009|2009.227:0.001402842438):0.0002570666415,((H9N2_Avian_KC821186_A/chicken/Shandong/sd01/2010|2010.000:0.003412577422,H9N2_Avian_MG280637_A/chicken/Shandong/C9YT/2011|2011.389:0.003823888745):0.0009063432589,H9N2_Avian_KJ426415_A/chicken/Beijing/B7/2010|2010.921:0.006372152566):0.003194257811):0.0005346416892,((H9N2_Avian_KM113232_A/chicken/Guangxi/C1435/2012|2012.225:0.0004059744061,H1N2_Avian_KF013911_A/chicken/Guangxi/GXc-1/2011|2011.129:0.007880265164):0.001710848241,H9N2_Avian_KF768183_A/chicken/Guangxi/066C10/2010|2010.438:0.00555329345):0.001685555289):0.0001091203149,H9N2_Avian_KM113264_A/chicken/Yunnan/C1212/2010|2010.214:0.003906615934):0.0005849620602,((((H9N2_Avian_KF367741_A/chicken/Guangxi/G8/2009|2009.871:-6.981498084e-17,H9N2_Avian_KC768044_A/duck/Shanghai/C164/2009|2009.841:-4.120732162e-17):0.0002143064966,H9N2_Avian_KC768043_A/duck/Shanghai/C163/2009|2009.841:0.002854903419):0.0002520106404,H9N2_Swine_KC779049_A/swine/Henan/Y1/2009|2009.499:0.0007729652559):0.0002583888867,H9N2_Swine_KC779050_A/swine/Shanghai/Y1/2009|2009.781:0.0007634191551):0.0004808024689):0.0002472546583,H9N2_Avian_KM113104_A/chicken/Hunan/C4136/2010|2010.989:0.004990176345):0.0006201041762,H9N2_Avian_JN869526_A/chicken/Zhejiang/Q1D4/2010|2010.123:0.001918994395):0.00129020062,(((H6N6_Avian_KJ200638_A/chicken/Guangdong/S1311/2010|2010.167:3.47042975e-16,H6N2_Avian_KJ200646_A/chicken/Guangdong/S1312/2010|2010.167:-4.580652775e-16):0.003561778361,H9N2_Avian_KM113136_A/chicken/Guizhou/C4058/2011|2011.871:0.005781265182):0.001819500638,H9N2_Avian_KP185395_A/ck/Guizhou/6/2011|2011.500:0.004544915038):0.003235338274):0.001322368294,(H9N2_Avian_KP866024_A/chicken/Shanghai/441/2009|2009.918:0.00527305342,H9N2_Avian_KJ426494_A/chicken/Jiangsu/07/2009|2009.518:0.003011877988):0.001816607037):0.003328762541):0.002498815563,((((((((((((((H9N2_Avian_KF259374_A/chicken/Hong_Kong/YO28/2011|2011.500:-0.0008604326992,H9N2_Avian_KF259397_A/chicken/Hong_Kong/YU148/2012|2012.500:0.004976981293):0.002086911047,H9N2_Avian_KM113168_A/duck/Guangdong/C3204/2010|2010.718:-4.015014756e-05):0.0005642216626,H9N2_Avian_KX598691_A/chicken/Guangdong/SIC10/2013|2013.123:0.005659142243):0.0003041621951,H9N2_Avian_KJ726696_A/chicken/Shanghai/B/2010|2010.619:0.00590736184):0.0005767102397,H9N2_Avian_KF259370_A/chicken/Hong_Kong/CRA45/2010|2010.500:0.001341030634):0.0013804273,H9N2_Avian_KJ725015_A/turtledove/Guangxi/49B6/2013|2013.197:0.004916928101):0.0002743975013,((H9N2_Avian_KM113224_A/duck/Zhejiang/C2046/2012|2012.375:0.0007270468621,H9N2_Avian_KP285752_A/duck/Jiangxi/8358/2013|2013.137:0.001318149522):0.005000319119,H9N2_Avian_KM113288_A/chicken/Guangdong/C1122/2011|2011.214:0.003309440409):0.0007264652162):0.0001361921658,H9N2_Avian_KF259392_A/chicken/Hong_Kong/YO6/2012|2012.500:0.004573046647):0.0007600302949,H9N2_Avian_KF259378_A/chicken/Hong_Kong/NT149W/2011|2011.500:0.005332273106):0.001058939112,((H9N2_Avian_KY794638_A/duck/Guangdong/A9/2016|2016.038:0.001026109795,H9N2_Avian_KY794622_A/duck/Guangdong/222/2015|2015.953:0.001025763259):0.007764782091,H9N2_Avian_KM609630_A/chicken/Jilin/0519/2012|2012.378:0.005880663742):0.0005337945099):0.0004620506358,H9N2_Avian_LC028358_A/muscovy_duck/Quang_Ninh/11/2013|2013.271:0.003945248):0.0009242971731,(H9N2_Avian_KJ426340_A/chicken/Jiangsu/YZ0657/2012|2012.419:0.00636770947,H9N2_Avian_JN869541_A/chicken/Guangdong/ZHJ/2011|2011.452:0.009359968504):0.0007147928395):0.001220661024,((((H9N2_Avian_AB836742_A/chicken/Quang_Ninh/26/2013|2013.271:0.003393552866,H9N2_Avian_AB841275_A/muscovy_duck/Vietnam/LBM417/2013|2013.345:0.004861582799):0.001090482847,H9N2_Avian_KU311584_A/chicken/HoChiMinh/0181/2013|2013.468:0.006226008297):0.001071250049,H9N2_Avian_KU311627_A/chicken/HoChiMinh/0201/2014|2014.271:0.004137977685):0.004264717977,H9N2_Avian_KP866053_A/chicken/Guangdong/C76/2012|2012.918:0.003992738878):0.0007407410572):0.002373719812,((H9N2_Avian_KP414536_A/chicken/Dongguan/2827/2013|2013.962:0.0008310197938,H9N2_Avian_KX598719_A/chicken/Guangdong/SIC23/2014|2014.123:0.0001910992874):0.0008576048841,H9N2_Avian_KX598683_A/chicken/Guangdong/SIC14/2013|2013.953:0.0001683316429):0.008207501725):0.0060391261):0.003824023175,H9N2_Avian_KU042631_A/chicken/Zhejiang/925018/2014|2014.732:0.01766565518):0.004999173163,(((((((((((((((((H9N2_Avian_AB753221_A/African_Stonechat/Vietnam/8/2009|2009.871:-9.73693389e-17,H9N2_Avian_AB753204_A/Rock_Pigeon/Vietnam/6/2009|2009.871:-1.365296356e-17):2.806219177e-17,H9N2_Avian_AB753195_A/Japanese_Quail/Vietnam/4/2009|2009.871:-8.3573343e-17):0.004976221178,H9N2_Avian_KJ426496_A/chicken/Shandong/07/2009|2009.496:-0.0008569801569):0.001228538124,H9N2_Avian_JF795147_A/chicken/Shandong/01/2009|2009.123:0.003946675057):0.001493568332,H5N1_Avian_GU596987_A/duck/Shandong/009/2008|2008.953:0.001078166603):0.002448366082,((((H9N2_Avian_GQ202059_A/chicken/Hebei/A/2007|2007.871:0.001088795454,H9N2_Avian_GQ202045_A/chicken/Hebei/C4/2008|2008.285:0.0009564009303):0.0001654347601,H9N2_Avian_GQ202039_A/chicken/Hebei/Y2/2009|2009.200:-0.0001665963799):0.0006558951453,H9N2_Avian_FJ534541_A/chicken/Henan/1-2/2008|2008.025:0.0003666987455):0.003653428004,H9N2_Avian_FJ581432_A/chicken/Zhejiang/HJ/2007|2007.500:0.006722956291):0.0007256101353):0.0008047665199,H9N2_Avian_KC821182_A/chicken/Henan/DY/2009|2009.000:0.008635831015):0.001301471085,(H9N2_Avian_KJ426503_A/chicken/Henan/Z01/2007|2007.016:0.004489585458,H5N1_Avian_KT587289_A/pigeon/Hubei/RP25/2012|2012.970:0.007961436242):0.001183639738):0.0005174851593,H9N2_Avian_EU086248_A/chicken/Guangxi/55/2005|2005.500:0.006356333838):0.0002987262823,(H9N2_Avian_KF768253_A/chicken/Guangxi/LF/2007|2007.885:-4.823659033e-17,H9N2_Avian_KF768217_A/duck/Guangxi/NN/2006|2006.066:-6.278571213e-17):0.00531272636):0.0009638609414,((H9N2_Avian_KC767262_A/chicken/Shaanxi/11/2012|2012.877:0.004077755182,H9N2_Avian_KM113144_A/chicken/Hunan/C3247/2009|2009.800:0.002097237177):0.00377446013,H9N2_Avian_KM113320_A/chicken/Guizhou/C1011/2009|2009.227:0.003486192172):0.005144241595):0.00145461193,(((H9N2_Avian_CY087182_A/chicken/Tibet/S4/2009|2009.690:0.0007965445077,H9N2_Avian_CY087190_A/duck/Tibet/S2/2009|2009.690:0.002300577432):0.0008526482034,H9N2_Avian_CY087174_A/chicken/Tibet/S1/2009|2009.690:0.0001750015855):0.002953927114,H9N2_Avian_KM113240_A/chicken/Chongqing/C1258/2011|2011.214:0.005343048978):0.004596529884):0.0004883102282,H9N2_Avian_KJ426495_A/chicken/Henan/01/2009|2009.060:0.007392389767):0.00166656865,H9N2_Avian_KM113216_A/chicken/Chongqing/C2093/2013|2013.359:0.01705757163):0.001125365801,(H9N2_Avian_JF795081_A/chicken/Shandong/BD/2008|2008.953:0.001783170938,H9N2_Avian_KJ426497_A/chicken/Anhui/02/2008|2008.090:0.005482463287):0.009232452821):0.001829380485,(((H9N2_Avian_KP866035_A/chicken/Hunan/2351/2009|2009.918:0.001896506142,H9N2_Avian_KM113096_A/chicken/Hubei/C4196/2009|2009.984:0.003261092926):0.000374708381,(H6N2_Avian_KJ200854_A/duck/Hubei/S4135/2010|2010.940:-0.0004828586734,H9N2_Avian_KM113128_A/chicken/Hubei/C4071/2010|2010.989:0.002527946391):0.004835321168):0.002063401755,H9N2_Avian_KM113280_A/duck/Hubei/C1146/2011|2011.214:0.01212223288):0.01185232072):0.0003861843599,H9N2_Avian_KU311595_A/chicken/VungTau/0189/2014|2014.192:0.02170889483):0.00202061836):0.003462153075,((((((((H9N2_Human_KF188319_A/Hong_Kong/33982/2009|2009.500:0.0006402070486,H9N2_Avian_KF768200_A/Chinese_francolin/Guangxi/B7/2010|2010.353:0.003463693821):0.004835662771,H9N2_Avian_AB753180_A/Chinese_Hwamei/Vietnam/38/2006|2006.953:0.004543798554):0.004805917182,H9N2_Avian_KU042413_A/quail/Zhejiang/2A4/2013|2013.789:0.01333092022):0.004912325554,(H9N2_Avian_KF259368_A/chicken/Hong_Kong/TSTB25W/2010|2010.500:0.01494902178,H6N1_Avian_HM144731_A/duck/Shantou/1275/2004|2004.500:0.002961513312):0.002206730491):0.001830958225,(((H9N2_Avian_KX598696_A/chicken/Fujian/SIC5/2013|2013.500:0.003531358331,H9N2_Avian_JN869519_A/chicken/Fujian/G9/2009|2009.953:0.003677171154):0.000304653629,H9N2_Avian_KM113248_A/chicken/Fujian/C1239/2009|2009.227:0.005924627879):0.004291558401,H9N2_Avian_KM113192_A/duck/Fujian/C2246/2009|2009.312:0.007885604286):0.01490665111):0.0018021804,((((((((H9N2_Avian_KF259327_A/chicken/Hong_Kong/NT286/2007|2007.500:0.00115152067,H9N2_Avian_KF259332_A/chicken/Hong_Kong/YU797/2007|2007.500:-0.0001316161622):0.00363110223,H9N2_Avian_KF259346_A/chicken/Hong_Kong/YU341/2008|2008.500:0.0004883811674):0.00048486887,H9N2_Avian_KF259333_A/pigeon/Hong_Kong/WF255/2007|2007.500:0.001558183661):0.0008592993409,H9N2_Avian_KF259345_A/chicken/Hong_Kong/YSC82/2008|2008.500:0.003267520203):0.0007069740233,H9N2_Avian_KM113296_A/chicken/Guangdong/C1095/2009|2009.227:0.008449679884):0.00238261986,H9N2_Avian_KJ426499_A/chicken/Guangdong/01/2008|2008.003:0.008043273015):0.001605280108,H9N2_Avian_KF768194_A/chicken/Guangxi/DX/2008|2008.945:0.01182408287):0.003563302563,(H9N2_Avian_KF367734_A/chicken/Guangdong/G7/2009|2009.871:0.007824840608,H9N2_Avian_AB753211_A/Japanese_Quail/Vietnam/7/2009|2009.871:0.01230541613):0.002507493223):0.002904708076):0.0002144304364,(((((((H5N1_Avian_KC261479_A/goose/Eastern_China/223/2008|2008.038:0.002260928886,H9N2_Avian_KP081536_A/chicken/Anhui/1/2008|2008.285:0.0008082858182):0.0007818610081,H5N1_Avian_KC261478_A/duck/Eastern_China/057/2007|2007.619:0.000242913899):0.0009398654448,H5N1_Avian_CY036272_A/peregrine_falcon/Hong_Kong/2142/2008|2008.500:0.005344998874):0.002454214598,((H5N1_Avian_KC261480_A/chicken/Eastern_China/ZG56/2011|2011.953:0.00872157366,H5N2_Avian_JX565022_A/chicken/Tibet/LZ01/2010|2010.953:0.001639936258):0.0007267968046,(H5N1_Avian_KC261481_A/chicken/North_China/k0604/2010|2010.619:0.006264666689,H5N1_Avian_KC261482_A/chicken/Eastern_China/ZG16/2010|2010.953:-0.001102405531):0.002971243329):0.003560571818):0.005290511678,H9N2_Avian_KJ426500_A/chicken/Jiangsu/02/2008|2008.088:0.003783080311):0.0003917726091,H9N2_Avian_KJ426502_A/chicken/Jiangsu/03/2007|2007.205:0.00372452898):0.001091764653,H9N2_Avian_KJ426504_A/chicken/Jiangsu/01/2007|2007.027:0.008452739681):0.003198327011):0.001238537781,H9N2_Avian_KJ426501_A/chicken/Henan/12/2008|2008.915:0.01017233267):0.00211458062):0.01108658157,H9N2_Avian_KU042619_A/duck/Zhejiang/727036/2014|2014.567:0.0392153153):0.01104067827,H6N2_Avian_KT423169_A/duck/Zhejiang/727038/2014|2014.534:0.02238032546):0.008598522066,(((((((((((((H9N2_Avian_KX000714_A/chicken/Egypt/Q10429E/2014|2014.948:0.004796168343,H9N2_Avian_KF881620_A/chicken/Egypt/D7099/2013|2013.041:0.001366368277):0.0003241914238,(H9N2_Avian_CY126233_A/chicken/El_Fayoum/CAI25/2011|2011.000:0.001793809903,H9N2_Avian_JX273134_A/chicken/Egypt/S4456B/2011|2011.986:0.00648359484):0.0007578963313):0.0008427808913,(H9N2_Avian_KF881397_A/chicken/Egypt/S5018D/2012|2012.227:0.001300234747,H9N2_Avian_KF881454_A/chicken/Egypt/D4905B/2012|2012.192:0.0007427342703):0.00123133847):0.001114037573,(H9N2_Avian_KX000847_A/chicken/Egypt/F10993B/2015|2015.321:0.00218247174,H9N2_Avian_KX000728_A/duck/Egypt/C9787/2014|2014.255:0.001936769281):0.001499117975):0.0007655836437,H9N2_Avian_KF881373_A/chicken/Egypt/D7663C/2013|2013.268:0.002328091388):0.001121556407,(H9N2_Avian_KX000779_A/pigeon/Egypt/S10408B/2014|2014.937:0.001056350838,H9N2_Avian_KX000828_A/pigeon/Egypt/S10409A/2014|2014.937:0.0009955222155):0.01064666476):0.002075097415,H9N2_Avian_KX000819_A/quail/Egypt/D10105/2014|2014.630:0.006869989838):0.004611775315,((((((H9N2_Avian_GQ148827_A/turkey/Israel/689/2008|2008.285:0.006242650947,H9N2_Avian_GQ148830_A/chicken/Israel/869/2007|2007.841:0.000959306533):0.0006828137252,H9N2_Avian_GQ148823_A/chicken/Israel/184/2009|2009.123:0.001382879251):0.0008640842402,H9N2_Avian_GQ148832_A/chicken/Israel/951/2007|2007.918:0.0006774636345):0.001668724093,(H9N2_Avian_GQ148821_A/chicken/Israel/54/2008|2008.414:0.005791675599,H9N2_Avian_JQ254957_A/chicken/Israel/32/2009|2009.038:0.008855496353):0.0001429889267):0.002125560976,H9N2_Avian_JQ254967_A/chicken/Israel/1067/2010|2010.786:0.007090015431):0.002863894715,H9N2_Avian_JQ254977_A/chicken/Israel/1184/2010|2010.871:0.01184950355):0.002221608928):0.01194225992,((((((H9N2_Avian_CY038445_A/chicken/Pakistan/UDL-03/2005|2005.970:-3.340169232e-17,H9N2_Avian_CY038421_A/chicken/Pakistan/UDL-02/2005|2005.997:-7.762061014e-17):0.004682924569,H9N2_Avian_CY038405_A/chicken/Pakistan/UDL-04/2006|2006.463:0.005692556601):0.003968958817,(H9N2_Avian_CY038437_A/chicken/Pakistan/UDL-02/2006|2006.992:0.001087010308,H9N2_Avian_CY038485_A/chicken/Pakistan/UDL-04/2007|2007.222:0.000956912519):0.007704695415):0.001927131507,((H9N2_Avian_CY038461_A/chicken/Pakistan/UDL-01/2008|2008.022:2.577818931e-17,H9N2_Avian_CY038453_A/chicken/Pakistan/UDL-03/2007|2007.959:-1.368004918e-16):0.001437255471,H9N2_Avian_JN540069_A/chicken/Sihala/NARC-12103/2008|2008.145:0.0006066673558):0.008427926423):0.002163178141,(H9N2_Avian_KM519968_A/chicken/India/80998/2008|2008.030:0.01297224041,H7N3_Avian_HM346510_A/chicken/Karachi/NARC-100/2004|2004.310:0.008188828059):0.0006299343084):0.001947325781,(H9N2_Avian_JN540077_A/chicken/Attock/NARC-14994/2009|2009.921:0.01095618061,H9N2_Avian_KU042913_A/chicken/Pakistan/10A/2015|2015.356:0.01362759827):0.01142479678):0.003746601384):0.001391327323,H9N2_Avian_JX465630_A/chicken/Iran/EBGV-88/2010|2010.123:0.02544013024):0.0007683185047,(((((((H9N2_Avian_KT362007_A/chicken/Bangladesh/23426/2014|2014.721:0.007275759783,H9N2_Avian_KT361999_A/chicken/Bangladesh/23618/2014|2014.795:0.01387498549):0.0009436000821,H9N2_Avian_KY635457_A/quail/Bangladesh/25987/2015|2015.647:0.007584261988):0.00104306118,H9N2_Avian_KJ643600_A/chicken/Bangladesh/19870/2013|2013.395:0.006810827846):0.002536923874,(H9N2_Avian_KJ643646_A/quail/Bangladesh/18521/2012|2012.899:0.002299654931,H9N2_Avian_KJ643787_A/chicken/Bangladesh/18408/2012|2012.871:0.001848912296):0.01002369639):0.003529727823,H9N2_Avian_KF188252_A/quail/Bangladesh/907/2009|2009.500:0.009933125792):0.007234219536,H9N2_Avian_KJ643811_A/chicken/Bangladesh/18857/2013|2013.074:0.01658944825):0.001039457742,(((((H9N2_Avian_MH135378_A/duck/Bangladesh/33127/2017|2017.551:-1.010678884e-16,H9N2_Avian_MH135596_A/duck/Bangladesh/33135/2017|2017.551:-9.954414016e-18):0.002019219503,H9N2_Avian_MH135416_A/chicken/Bangladesh/32754/2017|2017.381:0.004182757793):0.004361528626,H9N2_Avian_MG042174_A/chicken/Bangladesh/31624/2016|2016.989:0.004033691247):0.007892559752,H9N2_Avian_MH135485_A/chicken/Bangladesh/33386/2017|2017.625:0.009626607756):0.002648827964,H9N2_Avian_MG042154_A/quail/Bangladesh/31244/2016|2016.899:0.01593913141):0.01243048741):0.005581221029):0.001707395984,(((H9N2_Avian_MH107181_A/chicken/Fes/Pmc1_23/2016|2016.132:0.0006767354611,H9N2_Avian_MH107189_A/chicken/kenitra/IAPP16S-04P_16w/2016|2016.151:0.001375137593):0.001268070544,H9N2_Avian_MF510855_A/chicken/Burkina_Faso/17RS93-19/2017|2017.038:0.002841568339):0.02961011712,H9N2_Avian_KT285352_A/chicken/India/01CL1619/2012|2012.058:0.02031954331):0.0007302661741):0.01804710475,((((((((((((H9N2_Avian_EF492265_A/chicken/Israel/1808/2004|2004.500:-0.0001490586988,H9N2_Avian_MF673306_A/chicken/Jordan/55/2004|2004.315:0.001172027336):0.0008890511797,(H9N2_Avian_MF673354_A/chicken/Jordan/56/2003|2003.173:0.000785157869,H9N2_Avian_EF492248_A/chicken/Israel/282/2005|2005.500:0.003315731376):0.001172418518):0.0002621009613,H9N2_Avian_MF673346_A/chicken/Jordan/12/2003|2003.879:-0.0002694328037):0.0002508158129,H9N2_Avian_EF492266_A/chicken/Israel/1953/2004|2004.500:0.001802806223):0.0008919992533,((H9N2_Avian_EF492260_A/chicken/Israel/1376/2003|2003.500:0.002185296261,H9N2_Avian_MF673330_A/chicken/Jordan/45/2004|2004.315:0.000883595612):0.0006611433214,H9N2_Avian_EF492254_A/chicken/Israel/853/2005|2005.500:0.009742648721):0.0006799000652):0.002072764971,H9N2_Avian_MF673338_A/chicken/Jordan/88/2005|2005.126:0.001941365264):0.0006070077302,H9N2_Avian_EF492247_A/chicken/Israel/178/2006|2006.500:0.003552253503):0.002822031881,((((((H9N2_Avian_EF492257_A/turkey/Israel/1013/2002|2002.500:0.002376103527,H9N2_Avian_EF492258_A/turkey/Israel/1209/2003|2003.500:0.001736212895):0.0002232040532,H9N2_Avian_EF492261_A/ostrich/Eshkol/1436/2003|2003.827:-0.0002308818779):0.0001155300614,H9N2_Avian_EF492270_A/turkey/Israel/810/2001|2001.500:-0.0001155300614):5.7767484e-05,H9N2_Avian_EF492268_A/turkey/Israel/619/2002|2002.500:-5.7767484e-05):2.888782451e-05,H9N2_Avian_EF492269_A/chicken/Israel/786/2001|2001.500:-2.888782451e-05):0.002494300108,H9N2_Avian_EF492272_A/chicken/Israel/90658/2000|2000.500:0.00155745102):0.00457522891):0.007974523504,(((H9N2_Avian_JX465629_A/chicken/Iran/ZMT-101/1998|1998.452:0.002721202657,H9N2_Avian_AB049166_A/parakeet/Narita/92A/98|1998.500:0.003458582915):0.001845589772,H9N2_Avian_AB049165_A/parakeet/Chiba/1/97|1997.500:0.0002068026439):0.001521891776,(H6N1_Avian_AJ410569_A/quail/Hong_Kong/1721-20/99|1999.500:0.01174216617,H9N2_Avian_KY785902_A/quail/Hong_Kong/G1/1997|1997.500:0.00291088922):0.0005846611297):0.000853266718):0.001752254412,(H9N2_Avian_KF188355_A/chicken/Dubai/339/2001|2001.500:0.003986289232,H9N2_Avian_CY076726_A/chicken/Emirates/R66/2002|2002.500:0.001191669744):0.01319797982):0.002279612427,(((H9N2_Human_AJ278646_A/Hong_Kong/1073/99|1999.500:0.003373253106,H6N1_Avian_AF250482_A/Teal/Hong_Kong/W312/97|1997.500:-0.0003040384021):0.00128598696,(H6N1_Avian_AJ410572_A/quail/Hong_Kong/SF595/00|2000.500:0.000637321598,H6N1_Avian_AJ410574_A/chukka/Hong_Kong/FY295/00|2000.500:0.003463567647):0.003929693961):0.002645903599,H6N1_Avian_AJ410568_A/pheasant/Hong_Kong/SH39/99|1999.500:0.0004627959424):0.00222459718):0.002885110328,H9N2_Human_KX867852_A/Guangdong/W1/2004|2004.466:0.01225769419):0.004084275955):0.008002716061):0.004074209364,((((((((((((((((H9N2_Avian_EU081865_A/chicken/Guangxi/4/1999|1999.500:-2.457385949e-16,H9N2_Avian_EU086238_A/chicken/Guangxi/6/2000|2000.500:1.347162925e-16):0.002338103872,(H9N2_Swine_EU502895_A/swine/Jiangxi/1/2004|2004.500:0.00188754292,H9N2_Swine_EU502903_A/swine/Jiangxi/wx2/2004|2004.500:0.000157544798):0.002827552135):0.001256794207,(H9N2_Avian_CY005507_A/pigeon/Nanchang/2-0461/2000|2000.129:-3.611209301e-16,H9N2_Avian_CY005513_A/wild_duck/Nanchang/2-0480/2000|2000.129:2.500986276e-16):0.00186896818):0.0005118124718,((H9N2_Swine_CY075033_A/swine/Guangxi/7/2007|2007.085:-0.0001147046507,H9N2_Swine_CY075057_A/swine/Guangxi/10/2007|2007.085:0.001134609158):0.00162385864,H9N2_Avian_KF768243_A/duck/Guangxi/NN/2005|2005.186:0.003526008967):0.001566957403):0.0009196054848,(((((((H9N2_Avian_HM590765_A/black-billed_magpie/Guangxi/30/2005|2005.367:-2.976384501e-16,H9N2_Avian_HM590772_A/black-billed_magpie/Guangxi/31/2005|2005.367:1.866161476e-16):0.0007913354158,H9N2_Avian_EU086235_A/duck/Guangxi/51/2005|2005.500:0.002298012369):0.0001968919276,H9N2_Avian_EU086285_A/quail/Guangxi/B1/2006|2006.500:0.0008183988847):0.0002491241261,H9N2_Avian_EU086227_A/chicken/Guangxi/37/2005|2005.500:-0.0002491241261):0.0001245569501,H9N2_Swine_EU086321_A/swine/Guangxi/S15/2005|2005.500:-0.0001245569501):0.0004202266059,H9N2_Swine_EU086304_A/swine/Guangxi/FS2/2005|2005.500:0.0006003257469):0.0108906919,H9N2_Avian_DQ064395_A/chicken/Henan/26/00|2000.500:0.005960893784):0.001727070375):0.001177307929,((((((H9N2_Avian_KP866015_A/chicken/Shanghai/5/2003|2003.918:0.006189251543,H9N2_Avian_KF188385_A/guineafowl/HongKong/NT101/2003|2003.500:0.004172258375):0.001105323183,H9N2_Avian_KF188307_A/chicken/Hong_Kong/TP38/2003|2003.500:0.003053073504):0.001460922263,H9N2_Avian_AB256725_A/chicken/Yokohama/aq135/2001|2001.500:0.002650022578):0.001132228008,H9N2_Avian_DQ064398_A/chicken/Jilin/53/01|2001.500:0.00197531068):0.0008497693185,((H9N2_Avian_DQ485211_A/chicken/China/Guangxi1/2000|2000.214:-2.085095871e-16,H9N2_Avian_KF768232_A/duck/Guangxi/RX/2009|2009.129:9.748728459e-17):7.442939363e-05,H9N2_Avian_DQ064385_A/chicken/Guangdong/4/00|2000.500:0.001970658324):0.000703498518):0.001603556484,(H9N2_Avian_JQ639789_A/chicken/Guangdong/V/2008|2008.003:0.00383644747,H9N2_Avian_DQ064396_A/chicken/Henan/43/02|2002.500:0.004421298594):0.002096731466):0.001975032962):0.0008988143261,H9N2_Avian_DQ485219_A/chicken/China/Guangxi14/2000|2000.866:0.009582856764):0.001331850736,(H9N2_Avian_EF070737_A/chicken/Gansu/2/99|1999.500:0.005648379752,H9N2_Avian_CY005501_A/quail/Nanchang/2-0460/2000|2000.129:0.01005557749):0.0006204219448):0.001177598128,((((((H9N2_Avian_DQ064384_A/chicken/Guangdong/21/02|2002.500:0.004398491389,H9N2_Avian_DQ064386_A/chicken/Guangdong/47/01|2001.500:0.001803485907):0.0008922581395,(H9N2_Avian_KP866019_A/chicken/Shanghai/4/2006|2006.918:0.001266984518,H9N2_Avian_KP412435_A/sparrow/Shanghai/09/2013|2013.340:0.005941544968):0.006523603241):0.001132187465,H9N2_Avian_DQ064388_A/chicken/Guangdong/56/01|2001.500:0.004633273129):0.001533527759,(H9N2_Avian_DQ064383_A/chicken/Guangdong/10/00|2000.500:-0.0001166603403,H9N2_Avian_DQ064399_A/chicken/Jiangsu/1/00|2000.500:0.001139628977):0.006373196124):0.002526042573,(((H9N2_Avian_DQ064392_A/chicken/Hebei/31/00|2000.500:0.001059862712,H9N2_Avian_DQ064402_A/chicken/Ningxia/4/99|1999.500:0.005126607013):0.0007556481698,(H9N2_Avian_DQ064397_A/chicken/Henan/5/98|1998.500:0.0005036961439,H9N2_Avian_DQ064407_A/chicken/Beijing/8/98|1998.500:0.004624695474):0.003476609006):0.0003815918398,(H9N2_Avian_CY077087_A/chicken/Hubei/01/1999|1999.140:0.001842317385,H9N2_Avian_DQ465403_A/duck/Hubei/W1/2004|2004.500:0.0002027703331):0.0006540162661):0.0008113046021):0.0007475978202,H9N2_Avian_EU532036_A/chicken/Hebei/L1/2006|2006.500:0.00294204335):0.001405381509):0.00118146811,((H9N2_Avian_DQ064389_A/chicken/Guangdong/6/97|1997.500:0.001120867876,H9N2_Avian_DQ064381_A/chicken/Shenzhen/9/97|1997.500:-0.0001009633682):0.001232379491,H9N2_Avian_KF188369_A/chicken/Hong_Kong/G9/1997|1997.500:-0.0002093107903):0.004913370381):0.0008413191844,((((H9N2_Avian_DQ064401_A/duck/Nanjing/2/97|1997.500:-4.934592142e-17,H9N2_Avian_DQ064403_A/chicken/Shandong/6/96|1996.500:-6.167638104e-17):2.620730951e-16,H9N2_Avian_DQ064404_A/chicken/Shandong/7/96|1996.500:-3.175842463e-16):2.868076147e-16,H9N2_Avian_DQ064400_A/duck/Nanjing/1/97|1997.500:-3.423187659e-16):0.00242303918,((H9N2_Avian_JF916724_A/duck/Fujian/MH/2003|2003.247:-5.551115123e-17,H9N2_Avian_JF916716_A/Muscovy_duck/Fujian/CL/1997|1997.699:-5.551115123e-17):0.001217600717,H9N2_Avian_HQ425337_A/duck/Fujian/FQ107/2007|2007.953:-0.0001954816362):0.003781037086):0.003303818785):0.0006903912169,(((((((((H9N2_Swine_KX867828_A/swine/Jiangsu/C1/2008|2008.751:-0.0001258951745,H9N2_Avian_FJ384746_A/chicken/Jiangsu/7/2002|2002.500:0.001148863811):6.295145131e-05,H9N2_Avian_EU365374_A/chicken/Hubei/C1/2007|2007.500:-6.295145131e-05):3.148048173e-05,H9N2_Swine_HQ893765_A/swine/Guangdong/L1/2010|2010.079:-3.148048173e-05):1.574261962e-05,H9N2_Avian_MH018680_A/chicken/Shandong/LY1/2017|2017.786:-1.574261963e-05):0.0002119264638,(H9N2_Avian_KX349960_A/duck/Nanjing/01/1999|1999.038:-1.411316044e-16,H9N2_Avian_KX349958_A/duck/Nanjing/06/2003|2003.452:3.010930194e-17):0.0008101926174):0.005030812477,(H9N2_Avian_KF142484_A/duck/Jiangsu/1/2008|2008.038:2.471694604e-16,H9N2_Avian_AY253755_A/Chicken/Shanghai/F/98|1998.500:-3.581917628e-16):0.004326282098):0.001069282047,(H9N2_Avian_DQ064406_A/chicken/Shijiazhuang/2/98|1998.500:0.003454620786,H9N2_Avian_DQ064382_A/chicken/Fujian/25/00|2000.500:0.002735309223):0.004747600041):0.002487511045,((((((H9N2_Avian_DQ064394_A/chicken/Heilongjiang/48/01|2001.500:0.004676782256,H9N2_Avian_AB256717_A/chicken/Yokohama/aq134/2002|2002.500:0.002542420265):0.0005803057183,H9N2_Avian_AB256685_A/chicken/Kobe/aq26/2001|2001.500:0.001472086698):0.002187341482,H9N2_Avian_AB256709_A/chicken/Yokohama/aq45/2002|2002.500:0.001953915962):0.00124628809,H9N2_Avian_JQ904463_A/chicken/Shandong/1/2008|2008.038:0.001831629275):0.001738591702,H9N2_Avian_AB256669_A/chicken/Osaka/aq48/97|1997.500:0.002390374198):0.001913923743,H9N2_Avian_DQ064405_A/chicken/Shanghai/10/01|2001.500:0.01229760928):0.001114193036):0.001918429274,(H9N2_Swine_EU516306_A/swine/Shandong/w4/2003|2003.500:0.008561160362,H9N2_Avian_KP866017_A/chicken/Shanghai/2/2004|2004.918:0.009277361916):0.004074209932):0.002554603768):0.001401469996,(H5N1_Swine_AY700217_A/swine/Shandong/2/03|2003.500:0.008126237807,H9N2_Avian_CY005519_A/chicken/Nanchang/4-301/2001|2001.318:0.00129236079):0.009740418431):0.0009594943449,H9N2_Avian_KP055064_A/chicken/Beijing/3/1999|1999.099:0.005794704919):0.0005468944528,(H9N2_Avian_JQ639781_A/chicken/Guangdong/TS/2004|2004.164:-0.0001574177722,H9N2_Avian_DQ064387_A/chicken/Guangdong/5/97|1997.500:0.001179536853):0.007230675122):0.004028528248,(H9N2_Avian_DQ064393_A/chicken/Heilongjiang/35/00|2000.500:0.005284808799,H9N2_Avian_DQ064390_A/chicken/Guangxi/10/99|1999.500:0.001958300247):0.008369218846):0.01285012292):0.01530389196):0.001654337847,(((((((((((((((((((H6N2_Avian_KJ200718_A/duck/Fujian/S4081/2008|2008.770:0.002205584424,H6N2_Avian_KJ200862_A/duck/Hubei/S4170/2008|2008.770:-0.0001626154072):8.133560521e-05,H6N2_Avian_KJ200670_A/chicken/Guangdong/S2346/2009|2009.345:-8.133560521e-05):0.001934100207,H6N1_Avian_HM144734_A/mallard/Jiangxi/10668/2005|2005.500:0.002189630943):0.001982879762,H3N8_Avian_LC339686_A/duck/Hokkaido/W4/2010|2010.745:0.004318249779):0.0004091679512,((H6N2_Avian_EU094476_A/mallard/SanJiang/113/2006|2006.500:-7.977144588e-05,H6N2_Avian_EF634343_A/mallard/Hei_Longjiang/131/2006|2006.500:0.001099675953):0.00104449435,H6N2_Avian_EF592498_A/mallard/SanJiang/151/2006|2006.500:0.001002704607):0.0005618511248):0.001361385491,H4N2_Avian_LC371781_A/duck/Hokkaido/143/2004|2004.786:0.001753336721):0.0003163888921,(((H12N5_Avian_LC339606_A/duck/Hokkaido/W132/2004|2004.811:0.003333154681,H4N5_Avian_LC371773_A/duck/Hokkaido/1058/2001|2001.797:0.0007860863406):0.0002258848059,H4N6_Avian_AB304150_A/duck/Shiga/8/2004|2004.500:0.003912251723):0.0002676655531,((H2N8_Avian_KC899760_A/wild_duck/SH38-51/2010|2010.200:-8.853660955e-17,H2N8_Avian_KC899763_A/wild_duck/SH38-64/2010|2010.200:-2.248569291e-17):0.007597999031,H4N9_Avian_LC339646_A/duck/Hokkaido/W215/2006|2006.814:0.00279957982):0.0008079457299):0.000219698205):0.0007002575054,H6N8_Avian_LC371837_A/duck/Hokkaido/228/2003|2003.877:0.0003039873826):0.0004706024095,((H5N3_Avian_LC042053_A/duck/Hokkaido/W240/2014|2014.827:2.753255784e-17,H5N3_Avian_LC042060_A/duck/Hokkaido/W280/2014|2014.827:-1.385548603e-16):0.0002315875891,(H2N9_Avian_KF259262_A/wild_waterfowl/Hong_Kong/MPP1311/2013|2013.500:0.001878650015,H3N6_Avian_LC339734_A/duck/Hokkaido/10/2015|2015.770:0.004287775634):0.0007897804567):0.003176404185):0.001330445461,((H8N4_Avian_LC339678_A/duck/Hokkaido/W285/2007|2007.814:0.0004387398722,H4N6_Avian_KR010398_A/spot-billed_duck/Shanghai/SH12/2014|2014.293:0.00366843276):0.0007530464221,(H4N6_Avian_KY415680_A/duck/Ganzhou/GZ5/2015|2015.945:-0.0005779296244,H1N1_Avian_LC121399_A/duck/Mongolia/520/2015|2015.663:0.0005779296244):0.007578245265):0.0008235223567):0.0003095829839,H3N2_Avian_KJ917395_A/chicken/Guangdong/01/2013|2013.123:0.004156892678):0.0007381948754,(H3N2_Avian_LC132915_A/duck/Mongolia/124/2015|2015.660:-0.000286790775,H4N2_Avian_MH135325_A/duck/Bangladesh/33638/2017|2017.740:0.007529899821):0.002744667858):0.001820778142,((((((((H7N6_Avian_KF259245_A/duck/Jiangxi/25134/2009|2009.500:1.447357447e-16,H7N6_Avian_KF259246_A/duck/Jiangxi/25186/2009|2009.500:-2.557580472e-16):0.000889591325,H7N7_Avian_KF259252_A/duck/Jiangxi/21980/2010|2010.500:0.002207530615):0.000160712053,H7N7_Avian_KF259251_A/duck/Jiangxi/16769/2010|2010.500:-0.0001701389157):8.508628041e-05,H7N3_Avian_KF259274_A/duck/Jiangxi/16285/2010|2010.500:-8.508628041e-05):4.256176208e-05,H7N3_Avian_KF259250_A/duck/Jiangxi/16736/2010|2010.500:-4.256176208e-05):0.003275829844,H7N3_Avian_KF259243_A/duck/Jiangxi/23005/2009|2009.500:0.008264327632):0.001475047564,H4N6_Avian_KU161030_A/duck/Jiangxi/S2443/2012|2012.425:0.00374334653):0.004416689083,((((H11N9_Avian_KF259277_A/eurasian_wigeon/Hong_Kong/MPK653/2009|2009.500:0.001156510375,H11N9_Avian_KF259299_A/wild_waterfowl/Hong_Kong/MPJ1815/2010|2010.500:-0.000134391294):0.0001493901509,H11N9_Avian_KF259264_A/northern_pintail/Hong_Kong/MPJ851/2009|2009.500:-0.0001488672528):0.000654945818,H10N9_Avian_KF259276_A/common_teal/Hong_Kong/MPK630/2009|2009.500:0.00139283584):0.003622866678,H4N8_Avian_KU160958_A/duck/Hubei/S2114/2012|2012.419:0.006824407311):0.0009465761046):0.002306634144):0.0001434109827,((H6N1_Avian_KJ021051_A/mallard/San_Jiang/275/2007|2007.619:0.003910768964,H7N7_Avian_KP414902_A/chicken/Jiangxi/10784/2014|2014.132:0.008624763231):0.0004781715884,H4N8_Avian_LC349394_A/duck/Mongolia/340/2011|2011.671:0.009031599569):0.0008489573368):0.001536506308,(((((((((((H10N8_Avian_KP862036_A/duck/Hunan/S4280/2009|2009.937:-0.0002205585697,H5N2_Avian_KR265547_A/duck/Japan/11OG1032/2011|2011.784:0.002272431624):0.0001945646597,H3N8_Avian_CY040969_A/chicken/Laos/A0573/2007|2007.500:0.003923719953):0.0006559789155,((H11N2_Avian_LC042068_A/duck/Hokkaido/WZ1/2014|2014.795:-1.998871767e-18,H8N2_Avian_LC371821_A/duck/Hokkaido/207/2014|2014.822:-1.090234307e-16):0.005247091786,H6N6_Avian_LC042084_A/duck/Yamagata/061004/2014|2014.805:-8.949271847e-05):0.001446685357):0.0004008751142,(((H3N8_Avian_LC339742_A/duck/Hokkaido/102/2014|2014.726:-4.202516811e-17,H3N8_Avian_LC339750_A/duck/Hokkaido/103/2014|2014.726:-6.899713435e-17):0.004093392992,H4N2_Avian_LC339574_A/duck/Hokkaido/491003/2014|2014.822:0.00314452202):0.001041745141,(H3N6_Avian_KT338556_A/northern_pintail/Alaska/830/2014|2014.745:-7.653312566e-17,H3N8_Avian_KT338580_A/northern_pintail/Alaska/870/2014|2014.742:-3.44891768e-17):0.001007029713):0.0006372234815):0.0002724620212,H1N1_Avian_KJ764765_A/wild_duck/Korea/PSC30-20/2010|2010.038:0.0007413068173):0.0001416052216,H7N2_Avian_LC339638_A/duck/Hokkaido/W19/2013|2013.751:0.006087064178):0.000172581045,H5N2_Avian_KR265579_A/duck/Japan/11UO0008/2011|2011.753:0.001880469522):0.0005686981185,(((((H10N5_Avian_KP284888_A/migratory_duck/Jiangxi/30556/2013|2013.827:-2.722380669e-17,H10N5_Avian_KP284920_A/migratory_duck/Jiangxi/31531/2013|2013.934:-8.379849578e-17):8.732118286e-05,H4N6_Avian_KY130972_A/mallard/Alaska/984/2012|2012.792:0.005061673811):0.0008025353652,H10N7_Avian_KP287668_A/duck/Jiangxi/27314/2012|2012.975:0.005493830444):0.0003133683252,H4N2_Avian_KU160997_A/duck/Hunan/S2046/2011|2011.419:0.0006965937346):0.0002270942665,(H10N7_Avian_KP285896_A/migratory_duck/Jiangxi/33038/2013|2013.953:-7.705169846e-05,H10N7_Avian_KP285912_A/migratory_duck/Jiangxi/33195/2013|2013.953:0.001096956206):0.0002950108897):0.0006093018775):0.0007667112433,(H5N2_Avian_KU143305_A/chicken/Wuhan/WHJF/2014|2014.953:0.001128435103,H5N2_Avian_LC042076_A/duck/Hokkaido/WZ20/2014|2014.795:0.002983881319):0.001256833696):0.001078962284,(H8N4_Avian_LC339550_A/duck/Hokkaido/221/2014|2014.879:-1.445909139e-17,H8N4_Avian_LC339558_A/duck/Hokkaido/222/2014|2014.879:-9.656321107e-17):0.00673168644):0.00105456407,H5N2_Avian_LC371797_A/duck/Hokkaido/166/2014|2014.753:0.005214564386):0.002130035603):0.005087584845,(((((((((((((H4N3_Avian_CY165547_A/mallard/Sweden/80106/2008|2008.879:-0.0001307795817,H11N9_Avian_CY184456_A/mallard/Sweden/68745/2007|2007.805:0.001152898663):6.541000423e-05,H6N2_Avian_KX979260_A/mallard_duck/Netherlands/19/2007|2007.932:-6.541000423e-05):0.0007234388601,H11N9_Avian_KX978055_A/mallard_duck/Netherlands/29/2008|2008.723:0.002355241743):0.0004645929015,H1N1_Avian_KX978758_A/mallard_duck/Netherlands/53/2010|2010.934:0.001598214083):0.002393713104,H5N2_Avian_CY049775_A/garganey/Altai/1213/2007|2007.704:0.004868114266):0.001148690983,((((H5N3_Avian_GQ227555_A/duck/Altai/1285/1991|1991.619:0.0009729039302,H7N1_Avian_KJ162067_A/softbill/California/13907-21/1994|1994.142:0.004167402263):0.0005980836276,H6N1_Avian_DQ376663_A/duck/Taiwan/WB29/99|1999.500:0.003558211058):0.0003206593462,H6N1_Avian_DQ376662_A/chicken/Taiwan/165/99|1999.500:0.0211370209):0.0004371110192,H10N7_Avian_CY076946_A/mallard/Netherlands/02/2000|2000.500:0.001043882311):0.0002132706658):0.001134847759,H7N1_Avian_GU186595_A/softbill/CA/33445-158/1992|1992.500:0.003145576225):0.0005780184185,(H6N5_Avian_CY109285_A/duck/Guizhou/888/2006|2006.123:0.01308853347,H7N1_Avian_AB473546_A/duck/Mongolia/867/2002|2002.500:0.005886396904):0.0002895297553):0.0009098102991,(H7N7_Avian_CY186325_A/mallard/Sweden/1681/2002|2002.953:-0.0001299900574,H2N7_Avian_CY122048_A/mallard/Sweden/112/2002|2002.500:0.001152109139):0.005770651879):0.000205489426,(((H7N7_Avian_AJ619676_A/chicken/Germany/R28/03|2003.500:0.001101374273,H7N7_Avian_AY340091_A/chicken/Netherlands/1/03|2003.500:-8.146976493e-05):4.074462299e-05,H7N7_Avian_AB438944_A/chicken/Netherlands/2586/2003|2003.500:-4.074462299e-05):2.037794839e-05,H7N7_Human_AY340089_A/Netherlands/219/2003|2003.500:-2.037794839e-05):0.01054747752):0.001559126665,H7N1_Avian_AB268555_A/duck/Mongolia/47/2001|2001.500:0.007132658971):0.001505369791,(((((((H10N6_Avian_KP287817_A/migratory_duck/Jiangxi/9334/2005|2005.816:0.0001332429274,H10N6_Avian_KP287825_A/migratory_duck/Jiangxi/10974/2005|2005.863:0.0008888761537):0.001256999859,(H4N6_Avian_JX454770_A/wild_bird/Korea/YS109/2007|2007.038:0.0007217824699,H3N8_Avian_AB593458_A/chicken/Vietnam/G14/2008|2008.038:0.004418523724):0.001855744093):0.0004608546361,(H3N2_Avian_KC261672_A/duck/Jiangsu/26/2004|2004.367:0.003027387381,H6N1_Avian_HM144735_A/mallard/Jiangxi/13228/2005|2005.500:0.006361345856):0.0008968109085):0.001242165926,(((H6N2_Avian_JF965256_A/duck/Eastern_China/59/2003|2003.871:-0.0001435453327,H6N2_Avian_JF965254_A/duck/Eastern_China/57/2003|2003.704:0.001165664414):0.0002618787854,(H6N2_Avian_JF965252_A/duck/Eastern_China/54/2002|2002.953:0.006595382126,H6N2_Avian_JF965251_A/duck/Eastern_China/53/2002|2002.871:0.0006022378062):0.0007648795953):0.00838540669,H5N3_Avian_GQ227608_A/duck/Primorie/2633/2001|2001.644:0.004207684663):0.005071159693):0.0005048834774,H5N2_Avian_EU249550_A/duck/Malaysia/F118-08-04/2004|2004.500:0.01706783308):0.0007857763577,H6N2_Avian_CY109349_A/duck/Yunnan/3136/2006|2006.452:0.008789746074):0.0004414254094,H9N2_Avian_KF188268_A/duck/Hong_Kong/Y439/1997|1997.500:0.01821768499):0.001720174527):0.001156149948,(((((((H12N5_Avian_AB593482_A/duck/Vietnam/G18/2009|2009.038:0.0009100620082,H9N2_Avian_JN852780_A/duck/Korea/KNUDPJ09/2009|2009.367:0.002179285776):8.629601308e-05,H9N2_Avian_JN852804_A/chicken/Korea/KNUWSJ09/2009|2009.367:0.0009289947992):0.0001366254588,H4N6_Avian_KU160982_A/duck/Hunan/S1012/2009|2009.167:0.001926807588):7.181453394e-05,H9N2_Avian_JN852796_A/chicken/Korea/KNUSWR09/2009|2009.285:-7.759453047e-05):0.0004487294165,H10N8_Avian_KP862020_A/duck/Hunan/S1496/2011|2011.170:0.007866744093):0.000755700789,(H6N5_Avian_JX293560_A/duck/Guangxi/GXd-1/2009|2009.904:0.005653213795,H6N5_Avian_KT266914_A/duck/Guangxi/052/2010|2010.093:0.0005575643101):0.004612741215):0.001652096711,H4N9_Avian_KF259254_A/duck/Jiangxi/22041/2008|2008.500:0.00194901281):0.003708883444):0.001838449647):0.001500067194,((H6N8_Avian_KX977857_A/mallard_duck/Netherlands/15/2007|2007.855:0.003318038865,H4N6_Avian_MF148090_A/European_herring_gull/Netherlands/1/2006|2006.090:0.003904200336):0.0008912845914,H1N1_Avian_KX979189_A/mallard_duck/Netherlands/64/2006|2006.723:0.0001278095346):0.01028632045):0.007127756191,((((H9N2_Avian_GU053187_A/chicken/Korea/MS96-CE6/1996|1996.500:0.0001642608609,H9N2_Avian_HQ871934_A/chicken/Korea/GH2/2007|2007.896:0.0008578582202):0.01415744067,H9N2_Avian_JX094857_A/chicken/Korea/01310/2001|2001.500:0.01357205564):0.005219534342,(H7N1_Avian_CY005494_A/duck/Nanchang/1904/1992|1992.500:0.008511731838,H5N3_Avian_CY046153_A/duck/France/06436/2006|2006.216:0.01045639753):0.002110539789):0.004135420923,H9N2_Avian_EU662948_A/chicken/Korea/S21/2004|2004.500:0.03814697079):0.006081179303):0.002874333873,(((((((((((H4N2_Avian_KU161070_A/goose/Guangdong/S1780/2012|2012.186:-1.192083933e-16,H4N2_Avian_KU160878_A/duck/Guangdong/S1123/2012|2012.178:8.186090881e-18):0.003895391196,H3N2_Avian_JX175256_A/duck/Guangdong/W12/2011|2011.973:0.003407592732):0.00311289268,(H3N2_Avian_JX286592_A/duck/Shanghai/C84/2009|2009.162:0.007744222311,H11N9_Avian_KF259271_A/duck/Guangdong/4323/2007|2007.500:0.002608796779):0.0005506706921):0.001108789765,H2N8_Avian_KY415672_A/Pigeon/Longquan/LQ67/2016|2016.079:0.01243252941):0.001497857921,H3N2_Avian_KJ439883_A/duck/Zhejiang/6D7/2013|2013.951:0.009947225474):0.001685737889,(((H1N2_Avian_JN605376_A/duck/Zhejiang/0224-6/2011|2011.038:0.003817570628,H3N8_Avian_CY146607_A/duck/Hunan/S1256/2012|2012.222:0.005528526026):0.0003223781066,H4N6_Avian_KU160990_A/duck/Hunan/S1166/2010|2010.167:0.003829759039):0.001539085771,H3N2_Avian_KX121225_A/duck/Hunan/122/2014|2014.863:0.009037809603):0.003073219037):0.00259831511,(((H1N2_Avian_KF013943_A/Muscovy_duck/Guangxi/GXd-3/2012|2012.153:0.002207100796,H1N2_Avian_KF013903_A/sparrow/Guangxi/GXs-1/2012|2012.186:0.0008822469883):0.00342182287,H5N1_Avian_KX160154_A/chicken/Gansu/5/2012|2012.419:0.005940571608):0.001260911318,H1N2_Avian_KF013935_A/duck/Guangxi/GXd-2/2012|2012.211:0.001806337453):0.009843121271):0.007732875745,H6N6_Avian_CY109837_A/duck/Fujian/3264/2007|2007.619:0.016119351):0.004275263804,H3N9_Avian_KF259293_A/duck/Guangdong/455/2000|2000.500:0.01577089132):0.006410524975,H5N3_Avian_AM040281_A/duck/France/02166/2002|2002.500:0.0150479252):0.001407179055,(H14N3_Avian_KX602671_A/goose/Karachi/NARC-13N-969/2014|2014.005:0.004012009648,H4N6_Avian_KJ690584_A/duck/China/J1/2012|2012.751:0.007377832471):0.01335370166):0.00177808929):0.003804689565):0.001138134274,((((((((((((((((((((((((((((((((((((((((((((H3N2_Canine_MF173182_A/canine/Illinois/41915/2015|2015.500:-0.0001620726435,H3N2_Canine_KX570995_A/canine/Wisconsin/19137/2016|2016.104:0.001184191725):8.104594441e-05,H3N2_Canine_MF173400_A/canine/Indiana/2093681/2015|2015.500:-8.104594441e-05):4.053201348e-05,H3N2_Canine_KX571054_A/canine/Texas/343907/2015|2015.973:-4.053201348e-05):2.027052939e-05,H3N2_Canine_MF173227_A/canine/Indiana/003018/2016|2016.500:-2.027052939e-05):1.013752703e-05,H3N2_Canine_KX570989_A/canine/Indiana/96198/2015|2015.499:-1.013752703e-05):5.069895189e-06,H3N2_Canine_MF173280_A/canine/Texas/2100186/2015|2015.500:-5.069895189e-06):2.535513684e-06,H3N2_Canine_KX570976_A/canine/Illinois/2883703/2015|2015.345:-2.535513684e-06):1.268040013e-06,H3N2_Canine_MF173281_A/canine/Florida/269770/2015|2015.500:-1.268040013e-06):0.0002638884251,(((((H3N2_Canine_MF173172_A/canine/Indiana/1177-17-1/2017|2017.500:-6.810663514e-17,H3N2_Canine_MG982822_A/canine/Pennsylvania/20170411-5/2017|2017.500:-4.291566733e-17):-8.858162431e-18,H3N2_Canine_MG982717_A/canine/Illinois/M16-25374-14-1/2016|2016.500:-4.66529888e-17):6.045190211e-17,H3N2_Canine_MG982839_A/canine/Illinois/M17-05782-8-1/2017|2017.500:-1.159630533e-16):1.234907717e-16,H3N2_Canine_MG982790_A/canine/Illinois/M17-05782-4-1/2017|2017.500:-1.790019229e-16):0.0001891030978,(H3N2_Canine_MG982739_A/canine/Illinois/20170110-1G4/2016|2016.500:-3.252382546e-16,H3N2_Canine_MF173168_A/canine/Indiana/132276-16-1-2/2016|2016.500:2.142159522e-16):0.0008338655392):0.0007582604798):0.0007063112548,H3N2_Canine_MF173303_A/canine/Pennsylvania/0261885/2015|2015.500:0.0003189830462):0.0004426542714,(((H3N2_Canine_KX571020_A/canine/North_Carolina/109904/2015|2015.573:-5.551115123e-17,H3N2_Canine_MF173259_A/canine/North_Carolina/103297/2015|2015.500:-5.551115123e-17):0.001177297111,H3N2_Canine_KX571051_A/canine/Georgia/104940/2015|2015.540:-0.0001551780296):7.761901975e-05,H3N2_Canine_MF173283_A/canine/Georgia/101875/2015|2015.500:-7.761901975e-05):0.0005826038559):0.002678186946,(H3N2_Canine_KX571045_A/canine/Korea/0589318/2015|2015.173:-4.905313955e-17,H3N2_Canine_MF173346_A/canine/South_Korea/0173915/2015|2015.500:-6.196916292e-17):0.00148112795):0.002466485776,H3N2_Canine_MG982864_A/canine/South_Korea/20170110-1F1/2016|2016.500:0.001408664367):0.0003393705821,(((((H3N2_Canine_MH105843_A/canine/Korea/AS-14/2013|2013.603:0.001166287985,H3N2_Canine_MH105837_A/canine/Korea/AS-04/2012|2012.441:-0.000144168904):7.211174243e-05,H3N2_Canine_MH105844_A/canine/Korea/AS-15/2013|2013.693:-7.211174243e-05):0.001875013343,H3N2_Canine_KT446478_A/canine/Korea/S3001/2015|2015.318:0.001220125333):0.002648784595,H3N2_Canine_KR154332_A/canine/Korea/DG1/2014|2014.118:0.01093787247):0.0006988046828,((H3N2_Canine_KX509808_A/canine/Korea/CY053/2014|2014.164:0.001046616657,H3N2_Canine_JX679528_A/canine/Korea/KRIBB01/2011|2011.833:0.002022598046):0.0001316138743,H3N2_Canine_KC755921_A/canine/Korea/CY009/2010|2010.786:-0.0001327754941):0.0002936221622):0.002726727877):0.0002193548828,((((((((((((H3N2_Canine_MH266361_A/canine/Ohio/174509/2017|2017.767:-0.0001435877114,H3N2_Canine_MH266345_A/canine/Minnesota/139684/2017|2017.605:0.001166556348):7.182207962e-05,H3N2_Canine_MH266321_A/canine/Indiana/130636/2017|2017.573:-7.182207962e-05):3.592608534e-05,H3N2_Canine_MH266369_A/canine/Ohio/A82/2017|2017.822:-3.592608534e-05):1.797094427e-05,H3N2_Canine_MH266337_A/canine/Kentucky/174490/2017|2017.770:-1.797094427e-05):8.987489984e-06,H3N2_Canine_MH266393_A/canine/South_Carolina/132956/2017|2017.581:-8.987489984e-06):4.494754369e-06,H3N2_Canine_MH266329_A/canine/Kentucky/128656/2017|2017.564:-4.494754369e-06):0.001185692071,H3N2_Canine_MH363683_A/canine/Georgia/89750-1/2017|2017.397:-0.00016357299):8.178286925e-05,H3N2_Canine_MH266305_A/canine/Florida/090919/2017|2017.397:-8.178286925e-05):4.090069446e-05,H3N2_Canine_MH363690_A/canine/Georgia/20170606-19/2017|2017.395:-4.090069446e-05):2.045497924e-05,H3N2_Canine_MH266353_A/canine/North_Carolina/090487/2017|2017.397:-2.045497924e-05):1.022980668e-05,H3N2_Canine_MG982832_A/canine/NorthCarolina/20170606-28/2017|2017.500:-1.022980668e-05):5.116062394e-06,H3N2_Canine_MG982836_A/canine/Florida/20170606-18/2017|2017.500:-5.116062394e-06):0.004931951281):0.002369900133,H3N2_Canine_MH105835_A/canine/Korea/AS-01/2009|2009.712:0.001638386986):0.001709170058,(((((((H3N2_Canine_MG309811_A/canine/China/LG2/2015|2015.956:0.001187986853,H3N2_Canine_MG386685_A/canine/China/JLM2/2015|2015.899:0.0008571008652):0.002408579198,(H3N2_Canine_KF042271_A/canine/Liaoning/H6/2012|2012.378:1.320067377e-17,H3N2_Canine_KF042263_A/canine/Liaoning/27/2012|2012.274:-1.242229762e-16):0.002769231):0.0005580225362,(H3N2_Canine_KF826958_A/canine/Guangdong/23/2012|2012.712:-1.157299619e-17,H3N2_Canine_KF826950_A/canine/Guangdong/12/2012|2012.704:-9.944930627e-17):0.002564468269):0.0009873263283,H3N2_Canine_MG982709_A/canine/California/20170411-20/2017|2017.500:0.005373719201):0.002583122968,H3N2_Canine_KF042279_A/canine/Heilongjiang/L1/2013|2013.186:0.001848693637):0.003327307965,((((H3N2_Canine_JN247582_A/canine/Jiangsu/01/2009|2009.953:-0.0001421110242,H3N2_Canine_JF714154_A/canine/Zhejiang/1/2010|2010.745:0.001164230105):7.107157798e-05,H3N2_Canine_JN247598_A/canine/Jiangsu/03/2010|2010.285:-7.107157798e-05):3.55441229e-05,H3N2_Canine_JN247614_A/canine/Jiangsu/05/2010|2010.367:-3.55441229e-05):2.378551689e-05,H3N2_Canine_JX414245_A/canine/Guangdong/05/2011|2011.123:0.0009963563955):0.0006846680841):0.001352660919,(((H3N2_Canine_KJ917356_A/canine/Guangdong/02/2013|2013.285:-0.0001459364763,H3N2_Canine_KJ917348_A/canine/Guangdong/01/2013|2013.285:0.001168055557):7.29860438e-05,H3N2_Canine_KJ917382_A/canine/Guangdong/02/2014|2014.123:-7.29860438e-05):3.650106697e-05,H3N2_Canine_KJ917374_A/canine/Guangdong/01/2014|2014.123:-3.650106697e-05):0.001806753438):0.001372357926):0.001089915259,(H3N2_Canine_FJ560885_A/canine/Korea/GCVP01/2007|2007.367:0.001609345503,H3N2_Canine_JX163259_A/canine/Korea/01/2007|2007.367:0.002502970919):0.00204845671):0.0008253790495,H3N2_Canine_JX195359_A/canine/Guangdong/3/2011|2011.200:0.001461503413):0.0001616428486,((H3N2_Canine_GU433362_A/canine/Guangdong/2/2007|2007.795:0.0009775468917,H3N2_Canine_GU433355_A/canine/Guangdong/2/2006|2006.619:0.001066375935):9.92882255e-05,H3N2_Canine_GU433370_A/canine/Guangdong/1/2007|2007.293:-0.0001002378447):0.0007329334571):0.002163613501,H3N2_Canine_GU433346_A/canine/Guangdong/1/2006|2006.452:0.003523431715):0.01083836356,(((((H10N8_Avian_KP287937_A/migratory_duck/Jiangxi/593/2005|2005.022:-0.0001259672787,H10N8_Avian_KP287929_A/duck/Jiangxi/2039/2005|2005.093:0.00114808636):0.001971006424,H6N1_Avian_HM144732_A/duck/Hunan/177/2005|2005.500:0.003202122622):0.0006406070263,H4N1_Swine_JX878678_A/swine/HuBei/06/2009|2009.392:0.001395385245):0.001911863431,H5N2_Avian_CY049759_A/gadwall/Altai/1202/2007|2007.704:0.00223394941):0.0005566089701,(((H5N2_Avian_JQ041411_A/duck/Hebei/0908/2009|2009.619:-0.0003361975019,H11N2_Avian_HM745401_A/duck/Jiangxi/k0701/2009|2009.534:0.00443536958):0.001946890294,H6N5_Avian_GU220602_A/duck/Yangzhou/013/2008|2008.953:0.005309564327):0.005452196063,(H6N1_Avian_HM144730_A/mallard/Jiangxi/7787/2003|2003.500:0.005708215793,H4N2_Avian_KU161046_A/duck/Sichuan/S4202/2011|2011.871:0.005750528303):0.001992065704):0.0008679673718):0.0004984921583):0.0003640803461,((((((((((((((H4N6_Avian_LC339614_A/duck/Hokkaido/W150/2014|2014.808:-2.62932541e-17,H4N6_Avian_LC339598_A/duck/Hokkaido/W118/2014|2014.808:-8.472904836e-17):0.0009764612697,H11N6_Avian_LC339622_A/duck/Hokkaido/W165/2015|2015.844:0.004172533724):0.001825176569,H4N6_Avian_KU160918_A/duck/Guangxi/S2090/2012|2012.427:0.003401376482):0.0001766490568,((H4N6_Avian_MF399060_A/duck/Guangxi/149D24/2013|2013.882:0.01226212697,H6N6_Avian_LC028139_A/duck/Vietnam/LBM439/2013|2013.425:0.006712803406):0.001434041439,H4N6_Avian_CY146559_A/duck/Hunan/S11200/2012|2012.227:0.00318434466):0.0002180725598):0.0005278235548,H3N6_Avian_LC028366_A/duck/Quang_Ninh/14/2013|2013.271:0.004876954412):0.000741151271,(((((H11N9_Avian_LC339654_A/duck/Hokkaido/W242/2006|2006.814:0.004262610934,H6N2_Avian_HM144849_A/duck/Guangxi/141/2005|2005.500:0.001939366362):0.0001978573806,H6N1_Avian_HM144729_A/mallard/Jiangxi/6845/2003|2003.500:0.002903323044):0.0001336391141,H3N6_Avian_LC371829_A/duck/Hokkaido/221/2008|2008.860:-0.0001562142093):7.870118982e-05,H6N5_Avian_HM144871_A/duck/Hunan/5613/2003|2003.500:-7.870118982e-05):0.0004652602624,H10N7_Avian_LC121487_A/duck/Hokkaido/W90/2007|2007.737:0.0005625710434):0.000257441641):0.0004165791681,H5N3_Avian_LC371805_A/duck/Hokkaido/167/2007|2007.827:0.006916892973):0.0003435807808,H9N2_Avian_AB874678_A/duck/Chiba/1/2007|2007.500:0.002750018875):0.0004437188336,((H9N2_Avian_LC042046_A/duck/Hokkaido/K04/2014|2014.726:0.001840385044,H1N1_Avian_KU143295_A/wild_bird/Wuhan/WHHN58/2014|2014.953:0.005397529967):0.0008146859292,H7N7_Avian_KC876686_A/wild_goose/Dongting/PC0360/2012|2012.197:0.005422218743):0.001655008549):0.0005046803806,((((H11N9_Avian_KF259268_A/wild_waterfowl/Hong_Kong/MPC729/2006|2006.500:0.0007884033967,H11N9_Avian_KF259269_A/common_teal/Hong_Kong/MPD322/2007|2007.500:0.001256792988):0.0009910271805,H4N6_Avian_KU160950_A/duck/Henan/S4179/2009|2009.921:0.002086582518):0.0001436017261,H10N9_Avian_KF259267_A/northern_shoveler/Hong_Kong/MPC657/2006|2006.500:0.006099431382):0.004183988742,H2N3_Avian_KC899756_A/wild_duck/SH17-1/2008|2008.953:0.007405776481):0.002368539178):0.0004597493797,((((((((H7N7_Avian_KP417106_A/wild_bird/Jiangxi/34458/2013|2013.953:0.001060906888,H7N7_Avian_KM593189_A/chicken/Jiangxi/C25/2014|2014.123:0.0009862741631):0.0001414848439,H7N7_Avian_KP417122_A/wild_bird/Jiangxi/35982/2013|2013.953:-0.0001420086121):0.0007519408137,H3N3_Avian_LC349314_A/duck/Mongolia/235/2014|2014.663:0.003369577064):0.002166300168,(H8N8_Avian_CY098527_A/teal/Chany/444/2009|2009.658:0.002113448812,H1N1_Avian_MF147160_A/mallard_duck/Georgia/11/2011|2011.058:0.005095080674):0.0009883490127):0.0005032960567,((((H3N3_Avian_LC367397_A/duck/Mongolia/496/2010|2010.658:-0.0001076327264,H1N1_Avian_LC367501_A/duck/Mongolia/675/2010|2010.658:0.003182474417):5.39468294e-05,H10N8_Avian_LC349402_A/duck/Mongolia/371/2010|2010.658:-5.39468294e-05):2.697517454e-05,H10N8_Avian_LC367373_A/duck/Mongolia/46/2010|2010.652:-2.697517454e-05):0.002061170419,H4N6_Avian_JX454714_A/duck/Korea/DY104/2007|2007.953:-1.299295724e-05):0.0002631070427):0.0002535102066,((H6N2_Avian_HM144851_A/duck/Guangxi/3459/2005|2005.500:0.001086168152,H6N5_Avian_HM144875_A/duck/Guangxi/585/2005|2005.500:-6.404907064e-05):3.210707184e-05,H6N5_Avian_HM144872_A/duck/Guangxi/1455/2004|2004.500:-3.210707184e-05):0.001943290215):0.0001388425702,H2N9_Avian_CY184198_A/mallard/Sweden/101993/2009|2009.874:0.002955908172):0.0006515115279,H6N1_Avian_CY109661_A/duck/Guizhou/2492/2007|2007.367:0.001402074788):0.003065717022):0.0003489106319,H3N8_Avian_KY130838_A/northern_pintail/Alaska/500/2012|2012.740:0.007062032285):0.001192495195,((((((((H1N2_Avian_KF013919_A/duck/Guangxi/GXd-1/2011|2011.129:-0.0001409342382,H1N2_Avian_KF013927_A/duck/Guangxi/GXd-4/2011|2011.181:0.001163053319):0.003129077614,H12N1_Avian_LC339670_A/duck/Hokkaido/W26/2012|2012.756:0.003143458878):0.0002045762994,H4N6_Avian_JX454754_A/wild_duck/Korea/SH5-60/2008|2008.786:0.0007772627673):0.0006606525396,H4N6_Avian_KU160846_A/duck/Anhui/S4155/2009|2009.847:0.003474572713):0.0006767791985,(H3N8_Avian_LC332534_A/duck/Hokkaido/17/2015|2015.781:-7.499408887e-17,H3N8_Avian_LC332502_A/duck/Hokkaido/12/2015|2015.770:-3.602821359e-17):0.001377864182):0.0003380677773,H1N1_Avian_KJ764733_A/duck/Korea/372/2009|2009.953:0.002765678134):0.0004130735782,H3N8_Avian_KJ579957_A/pigeon/Anhui/08/2013|2013.586:0.00372719512):0.0008084735797,H4N6_Avian_AB746477_A/duck/Vietnam/LBM1/2011|2011.718:0.004368824538):0.001118815094):0.0003668045506,H4N6_Avian_KU160942_A/duck/Henan/S1091/2010|2010.167:0.003927483967):0.001769867122):0.0001725387252,(H6N1_Avian_CY109301_A/duck/Guizhou/1426/2006|2006.200:0.001077276005,H6N2_Avian_CY109293_A/duck/Guizhou/1084/2006|2006.123:-5.737149701e-05):0.007435147283):0.0008872592754,(((((((((((((((((H2N9_Avian_KF259292_A/duck/Guangdong/707/2000|2000.500:-2.968664889e-17,H2N8_Avian_CY117374_A/wild_duck/Shantou/992/2000|2000.000:-8.133565357e-17):0.00401975775,H5N2_Avian_EF634335_A/garganey/SanJiang/160/2006|2006.500:0.0117068823):0.0003148001091,H6N1_Avian_JF965240_A/duck/Eastern_China/34/2005|2005.285:0.003814859696):0.0003430942492,H5N2_Avian_GQ162787_A/duck/Primorie/2621/2001|2001.644:0.00381788026):0.0001265889383,(H6N8_Avian_EF597291_A/wild_duck/Shantou/1737/2000|2000.500:0.003168287848,H3N8_Avian_LC339876_A/duck/Mongolia/144/2005|2005.710:0.002998877011):0.0001342307624):0.0003815667623,(((H10N5_Avian_KP288017_A/migratory_duck/Jiangxi/6847/2003|2003.899:0.004427851156,H5N3_Avian_JF800145_A/spot-billed_duck/Korea/KNU_SYG06/2006|2006.500:0.0007167962062):0.001998377818,H4N2_Avian_CY164273_A/mallard/Sweden/1195/2002|2002.910:0.006366340195):0.0002301124477,(H5N2_Avian_CY022078_A/poultry/Italy/367/1997|1997.500:0.002258311442,H5N2_Avian_CY018950_A/poultry/Italy/382/1997|1997.500:-0.0002030118647):0.008205298895):0.0003413177441):0.001072309809,((((H4N6_Avian_MF682669_A/mallard_duck/Netherlands/70/2008|2008.951:0.008342670159,H4N8_Avian_CY076914_A/common_eider/Netherlands2/2006|2006.500:9.205728187e-06):0.0005448362839,H6N1_Avian_CY043825_A/mallard/Sweden/30/2005|2005.500:0.0004811002431):0.000407993922,H7N3_Avian_HM849004_A/tufted_duck/PT/13771/2006|2006.219:0.004778285802):0.0008219209828,((H10N7_Avian_CY185418_A/mallard/Republic_of_Georgia/1/2010|2010.077:0.003277058582,H5N2_Avian_KX977806_A/greater_white-fronted_goose/Netherlands/2/2010|2010.077:0.003954693789):0.0004779028394,H5N2_Avian_KX977716_A/mallard_duck/Netherlands/32/2011|2011.800:0.001563870251):0.001836493412):0.001469380445):0.0004201871387,(H6N2_Avian_HM144800_A/duck/Hunan/573/2002|2002.500:0.002399339832,H6N8_Avian_HM144892_A/duck/Hunan/3748/2004|2004.500:0.003772140194):0.003993075672):0.0003189470395,H4N6_Avian_CY164417_A/mallard/Sweden/4508/2004|2004.575:0.007767519645):0.0002216978301,((((((H7N7_Avian_CY183418_A/mallard/Sweden/7206/2004|2004.890:0.006942153986,H4N6_Avian_CY164409_A/mallard/Sweden/3715/2004|2004.893:0.001330914799):0.0007157615112,H6N2_Avian_CY041363_A/Eurasian_wigeon/Sweden/1/2004|2004.500:0.001347707302):0.0006955393401,H12N5_Avian_CY184024_A/mallard/Sweden/2213/2003|2003.778:0.004503486924):0.0007636415994,(H8N4_Avian_CY183369_A/mallard/Sweden/2834/2003|2003.400:-0.0001273407844,H8N4_Avian_CY183442_A/mallard/Sweden/2990/2003|2003.444:0.001149459865):0.004444432816):0.0006378717442,H10N4_Avian_CY184617_A/mallard/Sweden/396/2002|2002.836:0.001389276229):0.001862879978,((H7N7_Avian_CY186381_A/mallard/Sweden/1975/2003|2003.715:-5.237891285e-05,H7N7_Avian_CY183434_A/mallard/Sweden/124987/2010|2010.858:0.001074497994):0.0009677720324,H7N7_Avian_CY183353_A/mallard/Sweden/2001/2003|2003.723:5.519660457e-05):0.005466741762):0.001762104253):6.175394485e-05,(((((((((H4N6_Avian_KX979294_A/mute_swan/Netherlands/3/2006|2006.641:-5.180751435e-17,H4N6_Avian_KX978690_A/mute_swan/Netherlands/2/2006|2006.641:-5.921478811e-17):0.002145838349,H3N8_Avian_MF147711_A/mallard_duck/Netherlands/1/2004|2004.712:0.0009233763552):0.0001216941012,H3N8_Avian_MF146094_A/mallard_duck/Netherlands/2/2003|2003.732:-0.000122855721):6.146030023e-05,H3N8_Avian_MF148038_A/mallard_duck/Netherlands/1/2003|2003.732:-6.146030023e-05):0.001348413225,H6N1_Avian_MF575046_A/mallard_duck/Netherlands/1/2001|2001.671:0.004861670924):0.0003819697136,((H2N9_Avian_CY122000_A/mallard/Netherlands/13/2001|2001.500:0.001060847264,H3N6_Avian_CY060345_A/mallard/Netherlands/5/2001|2001.759:0.0009842404537):8.962879597e-05,H7N3_Avian_CY005845_A/mallard/Netherlands/12/2000|2000.500:-8.962879597e-05):0.0006491743559):0.000206296053,H4N6_Avian_MF147483_A/mallard_duck/Netherlands/9/2001|2001.814:0.001839160753):0.001223807572,(H2N7_Avian_CY122032_A/mallard/Sweden/109/2002|2002.500:0.001734133567,H7N7_Avian_CY183410_A/mallard/Sweden/5994/2005|2005.929:0.002378182855):0.002681087553):0.001105603803,(H2N3_Avian_CY122076_A/mallard/Sweden/32/2002|2002.500:0.004966145914,H10N7_Avian_CY183638_A/mallard/Sweden/1417/2002|2002.929:0.004370230781):0.0008024814025):0.0003667550675):0.0003367594498,(H5N2_Avian_CY021526_A/turkey/Italy/1258/2005|2005.500:0.002178702196,H5N2_Avian_CY022630_A/turkey/Italy/1325/2005|2005.500:-0.0001357331792):0.005792188351):0.0003623747137,H3N8_Avian_MF146177_A/mallard_duck/Netherlands/60/2006|2006.712:0.009353908224):0.0003538298175,(H5N1_Avian_CY021398_A/mallard/Italy/3401/2005|2005.500:0.003543549692,H8N4_Avian_CY041259_A/common_teal/Netherlands/1/2005|2005.500:0.004741381716):0.000501565828):0.0007390665158,((((((H11N9_Avian_KX979467_A/mallard_duck/Netherlands/23/2012|2012.737:0.001147807578,H3N2_Avian_MF147569_A/mallard_duck/Netherlands/16/2012|2012.625:-0.0001256884974):0.001090361007,H6N8_Avian_KX979082_A/mallard_duck/Netherlands/9/2013|2013.786:0.0009585441571):0.0001197047959,((H9N2_Avian_KX470445_A/turkey/Poland/08/2014|2014.290:-8.799310487e-17,H9N2_Avian_KX470453_A/turkey/Poland/09/2014|2014.293:-2.30291976e-17):0.009284526037,H9N2_Avian_KX470437_A/turkey/Poland/14/2013|2013.310:6.157061674e-05):0.0009452926422):0.0007813812899,H5N1_Avian_KM213389_A/ruddy_turnstone/Iceland/2899/2013|2013.389:0.003381425208):0.002265546036,((H6N8_Avian_KX978004_A/mallard_duck/Netherlands/15/2011|2011.701:-1.132880637e-18,H3N8_Avian_KX977875_A/Eurasian_teal/Netherlands/1/2011|2011.786:-1.098894218e-16):7.694764453e-05,H4N2_Avian_CY185482_A/garganey/Georgia/1/2011|2011.849:0.003020174296):0.0007073835019):0.004286020811,(H2N3_Avian_KC899757_A/wild_duck/SH17-34/2008|2008.953:0.0044290383,H10N7_Avian_LC339814_A/duck/Mongolia/121/2011|2011.671:0.007009617269):0.0008312531929):0.004780775585):0.0003258631394,(H6N2_Avian_HM144828_A/mallard/Jiangxi/8264/2004|2004.500:0.004050911162,H9N2_Avian_AB473941_A/duck/Hokkaido/49/98|1998.500:0.004248206005):0.0008011920018):0.0003485086396,H4N6_Avian_CY005487_A/duck/Nanchang/4-165/2000|2000.277:0.005532517826):0.0009128405717):0.0005831113898,((((((((((((((((((((((H6N2_Avian_KT717293_A/Anser_fabalis/China/Anhui/L180/2014|2014.973:0.001095463278,H6N2_Avian_KU143303_A/wild_bird/Wuhan/WHHN40/2014|2014.953:-7.249464099e-05):0.0009798312293,H9N2_Avian_KJ013300_A/bean_goose/Korea/220/2011|2011.775:0.001065253218):0.0001282374328,H9N2_Avian_KF972024_A/wild_waterfowl/Dongting/C4317/2012|2012.162:-0.0001291870519):6.462061844e-05,H9N2_Avian_KF972120_A/wild_waterfowl/Dongting/PC2574/2012|2012.162:-6.462061844e-05):3.232106221e-05,H2N1_Avian_LC371789_A/duck/Hokkaido/162/2013|2013.871:-3.232106221e-05):1.616616583e-05,H9N2_Avian_KP336382_A/northern_pintail/Alaska/2011-0703/2011|2011.745:-1.616616583e-05):8.085023164e-06,H9N2_Avian_KP336390_A/emperor_goose/Alaska/2011-0713/2011|2011.726:-8.085023164e-06):4.043482173e-06,H9N2_Avian_KF971984_A/wild_waterfowl/Dongting/C2150/2011|2011.833:-4.043482173e-06):6.573087831e-05,H9N2_Avian_JX437684_A/egret/Hunan/1/2012|2012.011:0.003009315468):0.0008027795792,H9N2_Avian_KF972000_A/wild_waterfowl/Dongting/C3109_/2011|2011.833:0.0002247953055):0.0006975546616,H1N2_Avian_KU881699_A/Anseriformes/Anhui/L6/2014|2014.986:0.002374275272):0.0003844572208,H4N8_Avian_KU161078_A/goose/Hunan/S2466/2011|2011.438:0.0006426851562):0.0004992609596,((H11N9_Avian_CY146687_A/duck/Hunan/S4137/2011|2011.860:-1.030390934e-16,H11N9_Avian_CY146639_A/duck/Hunan/S4013/2011|2011.855:-7.98320904e-18):0.002330125527,(H4N9_Avian_CY146591_A/duck/Hunan/S11643/2012|2012.227:-0.0001165966171,H4N9_Avian_CY146583_A/duck/Hunan/S11547/2012|2012.225:0.001139565254):0.002823948698):0.0005426972831):0.001661692503,(((((H7N7_Avian_KF259226_A/goose/Guangdong/7472/2012|2012.500:0.006865867751,H4N2_Avian_CY146575_A/duck/Hunan/S11313/2012|2012.227:0.002507649178):0.0009796831142,H4N6_Avian_KU160926_A/duck/Guangxi/S4312/2011|2011.838:0.002096711773):8.552353532e-05,H4N6_Avian_JX454691_A/wild_duck/Korea/CSM4-28/2010|2010.704:0.0009309532532):0.0006066431678,(H10N8_Avian_KP287953_A/duck/Jiangxi/4759/2009|2009.200:0.0007063887733,H10N9_Avian_LC339702_A/duck/Hokkaido/WZ16/2008|2008.797:0.0003157303079):0.0004209613057):0.000696370002,H7N1_Avian_KU663408_A/common_pochard/XiangHai/420/2010|2010.742:0.00342663093):0.0004332684174):0.001419439117,H2N6_Avian_MG241344_A/wild_bird/Fujian/24/2017|2017.200:0.02450683679):0.001339614566,H10N9_Avian_KF259266_A/northern_shoveler/Hong_Kong/MPE2531/2008|2008.500:0.005455578983):0.001511024787,H10N8_Avian_KP287961_A/migratory_duck/Jiangxi/21248/2009|2009.822:0.00831501651):0.0006042380599,((H10N7_Avian_CY185690_A/mallard/Republic_of_Georgia/14/2011|2011.948:0.002333246157,H1N1_Avian_CY185594_A/mallard/Republic_of_Georgia/1/2012|2012.025:-0.0002813731033):0.001153782967,H1N1_Avian_MG722677_A/shelduck/Yasnopolyanske/4-08-02/2011|2011.104:0.0008933233208):0.007573556371):0.003891502563,(((H10N9_Avian_CY183784_A/mallard/Sweden/52903/2006|2006.833:-1.319135959e-16,H10N9_Avian_CY183759_A/mallard/Sweden/51933/2006|2006.808:2.089129347e-17):0.0008235819795,(H9N2_Avian_CY184166_A/mallard/Portugal/83695/2009|2009.468:-2.045997558e-16,H9N2_Avian_CY184158_A/mallard/Portugal/83660/2009|2009.458:9.357745332e-17):0.007461349429):0.002515443227,H2N1_Avian_CY122060_A/mallard/Sweden/113/2002|2002.500:0.001647500869):0.003763928101):0.002164062792,(H6N8_Avian_HM144890_A/duck/Hunan/1469/2002|2002.500:0.008457971633,H6N8_Avian_CY109261_A/duck/Guangxi/2736/2006|2006.534:0.0140052174):0.001615228031):0.0009147072115,(((((((H7N1_Avian_KF493363_A/ostrich/Italy/1086/2000|2000.093:-4.81803002e-17,H7N1_Avian_DQ991338_A/ostrich/Italy/984/00|2000.500:-6.284200226e-17):0.0009592458508,H7N1_Avian_CY024899_A/pekin_duck/Italy/1848/2000|2000.195:0.00211559584):0.0001531573029,H7N1_Avian_CY022662_A/guinea_fowl/Italy/155/2000|2000.027:-0.0001569747488):7.865441129e-05,H7N1_Avian_CY021558_A/duck/Italy/551/2000|2000.063:-7.865441129e-05):0.0001691374167,H7N1_Avian_CY025142_A/turkey/Italy/4617/1999|1999.951:0.0008548903874):0.002095287016,H7N1_Avian_CY025182_A/turkey/Italy/2732/1999|1999.592:0.002015254845):0.0006078653831,((H7N1_Avian_KF493556_A/turkey/Italy/6960/2000|2000.973:0.003408336285,H7N1_Avian_CY021550_A/chicken/Italy/322/2001|2001.041:-0.0003112143448):0.0007029439228,H7N1_Avian_CY021422_A/turkey/Italy/1351/2001|2001.123:0.0003191751583):0.003543002585):0.005257601176):0.0009009019905,((((((((H7N3_Avian_CY028661_A/turkey/Italy/9742/2002|2002.500:-0.000245430045,H7N3_Avian_CY095523_A/chicken/Italy/4616/2003|2003.500:0.002290517763):0.001210500921,H7N3_Avian_CY024739_A/turkey/Italy/8000/2002|2002.500:0.0008393612561):0.0009829043527,(H7N3_Avian_CY021502_A/turkey/Italy/3337/2004|2004.500:-1.034167534e-16,H7N3_Avian_CY020614_A/quail/Italy/3347/2004|2004.500:-7.605549013e-18):0.00418187728):0.002857121697,H7N3_Avian_CY022614_A/turkey/Italy/2043/2003|2003.500:0.006032426356):0.002504586637,H10N2_Avian_CY183581_A/mallard/Sweden/223/2002|2002.811:0.0006072258973):0.0006591255365,H7N7_Avian_CY184521_A/mallard/Sweden/1645/2002|2002.951:0.001443600787):0.003161794828,(((H2N9_Avian_CY122205_A/mallard/Sweden/91/2005|2005.500:0.001096587083,H2N3_Avian_CY122213_A/mallard/Sweden/93/2005|2005.500:-7.668257535e-05):0.003236507004,H3N8_Avian_CY186260_A/mallard/Sweden/1636/2002|2002.948:-0.0001585937903):0.002766837579,H5N2_Avian_CY034759_A/mallard/Italy/4223-2/2006|2006.860:0.002414605506):0.004709893058):0.0009134979245,(((((((((H4N2_Avian_CY165155_A/mallard/Sweden/68551/2007|2007.795:3.624008358e-17,H10N5_Avian_CY183808_A/mallard/Sweden/69773/2007|2007.863:-1.47262386e-16):5.695890853e-17,H10N6_Avian_CY183816_A/mallard/Sweden/69777/2007|2007.863:-1.124700598e-16):6.404124987e-17,H2N2_Avian_CY121952_A/mallard/Sweden/68597/2007|2007.797:-1.195524011e-16):9.937930752e-17,H2N2_Avian_CY121944_A/mallard/Sweden/68735/2007|2007.805:-1.548904588e-16):9.23461048e-17,H10N5_Avian_CY183824_A/mallard/Sweden/69792/2007|2007.863:-1.47857256e-16):6.163860954e-05,H4N2_Avian_CY165244_A/mallard/Sweden/68940/2007|2007.822:0.0009613300274):0.005620578742,(H7N2_Avian_CY031029_A/duck/Italy/4609/2003|2003.500:-0.0001168676075,H7N2_Avian_CY021510_A/quail/Italy/4610/2003|2003.500:0.001138986689):0.00280151693):0.004097342576,H12N5_Avian_CY184032_A/mallard/Sweden/3328/2003|2003.710:0.003196563043):0.0004705294258,H2N2_Avian_CY121968_A/mallard/Netherlands/31/2006|2006.500:0.005538540315):0.001694582679):0.001436963067):0.0007012112638):0.0002420883234,(((((H4N6_Avian_CY092162_A/duck/Western_Australia/8108/1984|1984.500:0.004580494628,H4N6_Avian_CY094896_A/duck/Western_Australia/8057/1984|1984.500:0.005838714236):0.001354744021,(H7N7_Avian_CY024779_A/starling/Victoria/1985|1985.500:-6.22976148e-17,H7N7_Avian_CY025070_A/chicken/Victoria/1/1985|1985.411:-4.872468766e-17):0.01137213329):0.003407823399,(H6N2_Avian_MF694019_A/domestic_duck/Georgia/1/2015|2015.773:0.01068370983,H3N8_Avian_CY005469_A/duck/Nanchang/1681/1992|1992.915:0.007208336979):0.001862739061):0.000927315518,(H4N6_Avian_KU161086_A/goose/Jiangsu/S2433/2011|2011.438:-4.832851049e-17,H4N6_Avian_KU161006_A/duck/Jiangsu/S2447/2011|2011.419:-6.269379198e-17):0.01031385537):0.001521090808,(((H7N4_Avian_CY022694_A/chicken/New_South_Wales/2/1997|1997.923:0.001076333437,H7N4_Avian_CY022710_A/emu/New_South_Wales/775/1997|1997.934:-5.421435584e-05):2.709727318e-05,H7N4_Avian_CY022702_A/chicken/New_South_Wales/327/1997|1997.904:-2.709727318e-05):0.01519640302,H7N3_Avian_CY025078_A/chicken/Victoria/224/1992|1992.575:0.01259327009):0.001753704297):0.0009493800459):0.0004071783389,((((((((((((H5N3_Avian_KF885678_A/duck/Moscow/4182/2010|2010.871:-0.0001262396371,H5N3_Avian_MF992945_A/duck/Moscow/4182-C/2010|2010.500:0.001148358718):0.001251254901,(H7N7_Avian_MG720143_A/mallard/Askania-Nova/39-15-02/2011|2011.123:0.002509607523,H7N7_Avian_MG720821_A/mallard/Nizhnegorsk/3-06-10/2010|2010.762:0.0005652341684):0.002877653679):0.002469750953,H8N4_Avian_CY183565_A/mallard/Sweden/99377/2009|2009.671:0.002728853725):0.0006266450168,(H4N6_Avian_LC367461_A/duck/Mongolia/637/2010|2010.658:0.002682739808,H3N8_Avian_CY185466_A/common_Teal/Republic_of_Georgia/1/2011|2011.715:0.00247952135):0.0003985966574):0.0005900794296,((H10N3_Avian_KP287841_A/duck/Jiangxi/13946/2005|2005.984:4.153858829e-17,H10N3_Avian_KP287849_A/duck/Jiangxi/302/2006|2006.027:-1.525608907e-16):0,(H10N3_Avian_KP287833_A/duck/Jiangxi/13875/2005|2005.984:-6.937201903e-17,H10N3_Avian_KP287881_A/duck/Jiangxi/501/2006|2006.027:-4.165028343e-17):0):0.004630552817):0.0008506160406,(H3N6_Avian_LC339884_A/duck/Mongolia/146/2010|2010.655:0.004518513211,H3N8_Avian_CY049807_A/gadwall/Altai/1326/2007|2007.704:0.003766418197):0.002181909236):0.0005104153698,H6N5_Avian_HM144876_A/duck/Hunan/748/2005|2005.500:0.004716229761):0.001101182637,((H3N3_Avian_KJ439885_A/duck/Zhejiang/D17/2013|2013.789:-1.233919953e-16,H3N3_Avian_KJ439886_A/duck/Zhejiang/D18/2013|2013.789:1.236969288e-17):0.005138908984,H3N2_Avian_KJ439880_A/duck/Zhejiang/D11/2013|2013.789:0.002080293537):0.004476783495):0.0006558105169,(H12N3_Avian_GQ907335_A/ruddy_shelduck/Mongolia/37/2005|2005.578:0.002389485332,H3N8_Avian_EU492524_A/duck/Beijing/40/04|2004.500:0.00275516203):0.003314154271):0.001604081749,H5N2_Avian_KX014905_A/chicken/France/160013g/2016|2016.000:0.006349299423):0.006160176364,H1N1_Avian_MF682873_A/mallard_duck/Netherlands/8/1999|1999.723:0.007699794013):0.0005869008681,(((H2N9_Avian_CY122245_A/mallard/Netherlands/11/1999|1999.500:-0.000166352552,H2N9_Avian_CY064953_A/mallard/Netherlands/5/1999|1999.795:0.002213642499):0.008785858442,(H7N9_Avian_KF259223_A/duck/Jiangxi/3230/2009|2009.500:-8.389029195e-17,H7N9_Avian_KF259219_A/duck/Jiangxi/3141/2009|2009.500:-2.713201051e-17):0.01131527244):0.001805812117,H5N2_Avian_KX978766_A/mallard_duck/Netherlands/5/2009|2009.088:0.008841310607):0.0006847698212):0.0002472268676):0.0008823194359,(((((((H2N3_Avian_CY185682_A/mallard/Republic_of_Georgia/2/2012|2012.077:0.00536424999,H4N8_Avian_EF041496_A/duck/South_Africa/1233A/2004|2004.500:0.001869401847):0.0005737218007,H8N4_Avian_CY183466_A/mallard/Sweden/4486/2004|2004.556:0.004617842967):0.0003216798817,H10N7_Avian_CY185450_A/domestic_duck/Republic_of_Georgia/1/2010|2010.321:0.008086608818):0.001058237612,(H9N2_Avian_CY093091_A/quail/Lebanon/272/2010|2010.619:-0.0001210474472,H9N2_Avian_CY093099_A/quail/Lebanon/273/2010|2010.619:0.001143166528):0.006352169396):0.0009303621424,H12N5_Avian_MF147995_A/Eurasian_wigeon/Netherlands/2/2009|2009.792:0.005291886553):0.001947895131,((((H1N2_Avian_JX069108_A/ostrich/South_Africa/AI2887/2011|2011.707:0.01518674602,H12N8_Avian_KC876694_A/wild_goose/Dongting/C1037/2011|2011.858:0.006063488295):0.002256448852,H2N3_Avian_CY121984_A/northern_shoveler/Georgia/1/2010|2010.500:0.00899929942):0.00127606437,(H5N2_Avian_KC784968_A/duck/Taiwan/DV1242/2009|2009.022:-1.240441296e-17,H5N2_Avian_KC785013_A/duck/Taiwan/DV1238/2009|2009.022:-9.86178895e-17):0.0118147616):0.001114472386,H6N1_Avian_KF695226_A/mallard/Sweden/54/2003|2003.912:0.004825467043):0.0001879378284):0.0003433207177,(((((H5N1_Avian_CY061888_A/teal/Germany/WV632/2005|2005.899:0.002160004435,H4N5_Avian_CY076993_A/black-headed_gull/Netherlands/1/2006|2006.500:0.0009092102691):0.001931266653,H5N1_Avian_AJ973609_A/duck/France/05066b/2005|2005.500:0.006375038768):0.002527239419,H4N6_Avian_CY164385_A/mallard/Sweden/3272/2003|2003.674:0.006926335289):0.001531910079,((H4N2_Avian_HQ285889_A/duck/Hunan/8-19/2009|2009.038:0.00751785512,H3N6_Avian_MF147499_A/Bewick_swan/Netherlands/5/2007|2007.929:0.003976107309):0.002900001122,H5N2_Avian_MF682870_A/mallard_duck/Netherlands/63/2006|2006.723:0.005540786303):0.001100953038):0.001904187765,((((H4N6_Avian_CY166065_A/mallard/Sweden/105137/2009|2009.904:-3.918152789e-17,H4N6_Avian_CY166057_A/mallard/Sweden/105012/2009|2009.899:-7.184077458e-17):7.541569909e-05,H6N2_Avian_KX979302_A/greater_white-fronted_goose/Netherlands/8/2009|2009.995:0.001976457355):0.0003288128178,H10N4_Avian_CY183992_A/mallard/Sweden/133546/2011|2011.893:0.004898264065):0.002900161587,H11N1_Avian_CY055178_A/aquatic_bird/India/NIV-17095/2007|2007.975:0.004929867418):0.002989841681):0.0007089066623):0.0002457098264):0.0004220756573,(H11N1_Avian_MF682878_A/lesser_black-backed_gull/Netherlands/1/2007|2007.877:0.01095362282,H10N7_Avian_KX977907_A/mallard_duck/Netherlands/16/2006|2006.036:0.01244686774):0.0005707275536):0.0007071952065,((((((((((((((((((((((((H10N7_Avian_CY183402_A/mallard/Sweden/5932/2005|2005.893:9.48240735e-17,H10N7_Avian_CY183686_A/mallard/Sweden/5824/2005|2005.852:-2.05846376e-16):0.0009940635174,(H11N2_Avian_CY041419_A/mallard/Netherlands/26/2005|2005.500:-0.0001752716517,H5N3_Avian_CY047049_A/breeder_duck/France/090045b/2009|2009.500:0.002219194479):0.00105696355):0.000125444324,H8N4_Avian_MF146848_A/mallard_duck/Netherlands/11/2006|2006.559:-0.0001260251339):6.309890138e-05,H8N4_Avian_KX977819_A/mallard_duck/Netherlands/14/2006|2006.559:-6.309890138e-05):0.000201553891,((H6N8_Avian_KX978131_A/mallard_duck/Netherlands/16/2007|2007.871:0.0006247544449,H9N2_Avian_CY184150_A/mallard/Sweden/67860/2007|2007.833:0.001427118609):0.0002195049701,H8N4_Avian_CY183532_A/mallard/Sweden/58256/2006|2006.838:0.001831977162):0.0008280534192):0.0002062245465,((((((H2N2_Avian_CY121936_A/mallard/Sweden/58451/2006|2006.844:0.001127363397,H4N6_Avian_CY164585_A/mallard/Sweden/51284/2006|2006.784:-0.0001043947603):5.226679491e-05,H4N1_Avian_CY164932_A/mallard/Sweden/52371/2006|2006.822:-5.226679491e-05):2.614111097e-05,H4N6_Avian_CY164577_A/mallard/Sweden/51198/2006|2006.778:-2.614111097e-05):0.0001158489418,H1N3_Avian_MF575158_A/black-headed_gull/Netherlands/1/2008|2008.222:0.002960038831):0.0004173761011,(H3N6_Avian_MF682657_A/mallard_duck/Netherlands/6/2008|2008.638:-8.479463166e-17,H3N8_Avian_KX978064_A/mallard_duck/Netherlands/7/2008|2008.638:-2.622767081e-17):0.0006071940972):0.0002236803551,H5N2_Avian_KX979407_A/Eurasian_wigeon/Netherlands/1/2010|2010.737:0.001830412982):0.0007014481186):0.0008934310986,((H1N1_Avian_MF145849_A/mallard_duck/Netherlands/25/2009|2009.970:-5.551115123e-17,H1N1_Avian_MF959950_A/mallard_duck/Netherlands/26/2009|2009.970:-5.551115123e-17):0.003154887651,H3N2_Avian_MF145962_A/mallard_duck/Netherlands/51/2008|2008.767:-7.746899174e-05):0.001262287856):9.691151189e-05,H1N1_Avian_MF147292_A/mallard_duck/Netherlands/12/2005|2005.795:0.003777860068):0.0002920598036,(H4N3_Avian_CY041355_A/mallard/Sweden/65/2005|2005.500:-2.402597491e-05,H10N9_Avian_CY183678_A/mallard/Sweden/5812/2005|2005.849:0.002079325553):0.001912286135):0.0001315090346,H9N2_Avian_CY184118_A/mallard/Sweden/4932/2004|2004.827:0.002968852116):0.0001117436592,(((H11N9_Avian_CY184406_A/mallard/Sweden/79256/2008|2008.866:-1.125310993e-17,H11N9_Avian_CY184342_A/mallard/Sweden/80011/2008|2008.877:-9.976919253e-17):0.003857987156,H4N6_Avian_KX977777_A/bewicks_swan/Netherlands/3/2007|2007.929:0.0002491854756):0.0005508088183,(H4N6_Avian_CY165075_A/mallard/Sweden/60043/2007|2007.781:-9.419768857e-17,H4N6_Avian_CY165187_A/mallard/Sweden/68583/2007|2007.795:-1.682461389e-17):0.001516506397):0.0003927109783):0.0001116377439,(((((((H5N2_Avian_CY149349_A/great_black-backed_gull/Iceland/1110/2011|2011.789:0.004266662685,H1N1_Avian_KX977956_A/mallard_duck/Netherlands/51/2010|2010.921:0.0008689127252):0.001102595562,H3N6_Avian_MF147848_A/mallard_duck/Netherlands/2/2013|2013.690:0.004094871309):5.002643355e-05,H4N6_Avian_KX979018_A/mallard_duck/Netherlands/27/2009|2009.970:0.001982950047):0.0001435370709,((H10N7_Avian_KX979572_A/mallard_duck/Netherlands/5/2012|2012.359:0.002221225262,H2N3_Avian_MF146954_A/mallard_duck/Netherlands/25/2011|2011.759:0.004980732218):0.0004368415268,H6N2_Avian_KX978940_A/greater_white-fronted_goose/Netherlands/6/2010|2010.893:0.0005812136184):0.000386917453):0.0005418806622,H2N9_Avian_CY122221_A/mallard/Sweden/103/2005|2005.500:0.002552109374):0.0002956774388,H3N8_Avian_KX978206_A/turnstone/Netherlands/1/2010|2010.770:0.0007237738853):0.0004475117578,(((H15N5_Avian_MF147505_A/mallard_duck/Sweden/139899/2012|2012.926:-6.364791316e-17,H15N5_Avian_MF147434_A/mallard_duck/Sweden/139647/2012|2012.912:-4.73743893e-17):0.002768293066,(H6N8_Avian_KX978981_A/barnacle_goose/Netherlands/1/2014|2014.953:0.004405001324,H8N4_Avian_MF682761_A/mallard_duck/Netherlands/7/2015|2015.005:0.0007396460387):0.005579401576):0.0002302308771,H11N1_Avian_MF694097_A/common_teal/Netherlands/1/2015|2015.742:0.004990596246):0.0005468497568):0.0008682108802):4.480097181e-05,H9N2_Avian_KX977763_A/gadwall_duck/Netherlands/2/2006|2006.071:0.001986653144):5.715786237e-05,(H5N3_Avian_CY046145_A/mallard/France/061054/2006|2006.849:0.002155529174,H11N9_Avian_CY184206_A/mallard/Sweden/101574/2009|2009.860:0.002978035198):0.00100988071):0.0002071555113,(((H10N4_Avian_CY077033_A/herring_gull/Netherlands/4/2006|2006.500:0.004443046767,H1N4_Avian_CY076898_A/mallard/Netherlands/30/2006|2006.500:0.01467276022):0.003277860659,H6N2_Avian_CY041387_A/barnacle_goose/Netherlands/1/2005|2005.500:0.001863799691):0.001015033321,H3N8_Avian_CY041243_A/mallard/Netherlands/3/2005|2005.500:0.001851327599):0.0005522603776):0.0004435474808,(H4N2_Avian_MF147055_A/mallard_duck/Netherlands/53/2006|2006.712:-0.000111475781,H5N2_Avian_KX979420_A/mallard_duck/Netherlands/43/2006|2006.712:0.001133594862):0.001703313871):0.0001852495862,H11N3_Avian_MF146121_A/mallard_duck/Netherlands/24/2005|2005.825:0.001866666415):0.0005617203796,H7N1_Avian_GQ401160_A/duck/Denmark/53-147-8/2008|2008.312:0.00709790363):0.0003512544997,H7N7_Avian_KX978096_A/mallard_duck/Netherlands/1/2011|2011.145:0.002811058601):0.0002717989834,H4N6_Avian_KX978290_A/mallard_duck/Netherlands/55/2008|2008.762:0.000755444259):0.0005082375451,(H10N7_Avian_MF147071_A/mallard_duck/Netherlands/21/2010|2010.682:-4.784411335e-17,H10N7_Avian_KX979391_A/mallard_duck/Netherlands/22/2010|2010.682:-6.317818911e-17):0.008902862077):0.0005000881495,((((H7N1_Avian_KX977994_A/mallard_duck/Netherlands/44/2011|2011.978:0.001095224283,H7N1_Avian_MF146984_A/mallard_duck/Netherlands/48/2011|2011.986:-7.225564641e-05):0.0008275035624,H7N1_Avian_KX978487_A/mallard_duck/Netherlands/31/2012|2012.025:0.0001946155187):0.003478057993,H5N3_Avian_KX978221_A/greater_white-fronted_goose/Netherlands/5/2010|2010.866:0.001682884584):0.001751539626,H6N2_Avian_KX977733_A/greater_white-fronted_goose/Netherlands/2/2011|2011.033:0.006606206869):0.0005395789271):0.0001718344867,(((((((((H7N7_Avian_MF682715_A/mallard_duck/Netherlands/11/2013|2013.937:-1.369063097e-16,H7N7_Avian_KX978745_A/mallard_duck/Netherlands/13/2013|2013.940:2.588400725e-17):0.003036357088,H3N8_Avian_KX978194_A/mallard_duck/Netherlands/6/2013|2013.748:3.848460269e-05):0.0001349543679,H4N6_Avian_KX979385_A/mallard_duck/Netherlands/19/2012|2012.682:0.002959568978):0.0007476423545,((H5N2_Avian_KU646955_A/Anas_platyrhynchos/Belgium/17330cls42/2013|2013.734:0.003413464917,H1N1_Avian_MF145966_A/mallard_duck/Netherlands/20/2012|2012.896:0.001731182445):0.000985021252,H1N1_Avian_KX978706_A/mallard_duck/Netherlands/5/2013|2013.707:0.005271012361):0.00136037482):0.0007683236485,(H7N7_Avian_MG721553_A/mallard/Novomyhalivka/10-23-12/2010|2010.975:0.002959119438,H11N9_Avian_MF147382_A/European_herring_gull/Netherlands/1/2015|2015.041:0.004356081134):0.001035780663):0.0007607948613,(((H11N9_Avian_KF259297_A/wild_waterfowl/Hong_Kong/MPL1060/2011|2011.500:-9.114717587e-17,H11N9_Avian_KF259263_A/common_teal/Hong_Kong/MPL1075/2011|2011.500:-1.987512659e-17):0.0009662056872,H5N2_Avian_JX570844_A/spot-billed_duck/Xianghai/427/2011|2011.786:0.004174100506):0.0004973493404,(H7N7_Avian_MF575020_A/mallard_duck/Netherlands/3/2009|2009.038:0.001919853376,H7N7_Avian_KF259247_A/chicken/Jiangxi/2369/2010|2010.500:0.002176661537):0.001069406713):0.0006977975464):0.001160506146,H7N7_Avian_MF575116_A/mallard_duck/Netherlands/4/2009|2009.044:0.002612468733):0.002144789981,(((H11N9_Avian_MF147116_A/common_teal/Netherlands/7/2005|2005.953:9.977685512e-05,H11N9_Avian_CY077057_A/mallard/Netherlands/42/2006|2006.500:0.002975064836):0.0009098304046,H8N4_Avian_CY183484_A/mallard/Sweden/5389/2005|2005.718:0.00220152986):0.001109309806,H4N2_Avian_MF146548_A/mallard_duck/Netherlands/18/2012|2012.636:0.008279174365):0.002387324611):0.002721302687,(((((H11N9_Avian_KX977846_A/mallard_duck/Netherlands/12/2009|2009.668:0.0002356140814,H3N3_Avian_MF147702_A/mallard_duck/Netherlands/13/2009|2009.688:0.001816258973):0.0009400894516,H4N6_Avian_KX979236_A/mallard_duck/Netherlands/7/2011|2011.619:0.00422390403):0.0009762758384,H2N3_Avian_MF148058_A/mallard_duck/Netherlands/22/2013|2013.016:0.005270448741):0.001902881271,H4N6_Avian_MF682654_A/mallard_duck/Netherlands/49/2010|2010.910:0.004891695926):0.001444272031,((H7N3_Avian_MF682867_A/mallard_duck/Netherlands/5/2010|2010.548:-1.696715432e-16,H7N3_Avian_MF145737_A/mallard_duck/Netherlands/4/2010|2010.515:5.864924071e-17):0.002927972511,H12N5_Avian_MF575030_A/mallard_duck/Netherlands/83/2008|2008.973:0.001175928359):0.001696500233):0.001087951041):0.0001276338194):0.000576290769,((((((((((((H8N4_Avian_CY183548_A/mallard/Sweden/59517/2007|2007.666:-7.147840372e-17,H8N4_Avian_CY183540_A/mallard/Sweden/59475/2007|2007.658:-3.954389874e-17):0.0009651490013,H2N2_Avian_CY121976_A/mallard/Netherlands/14/2007|2007.500:0.002104065703):4.518374231e-05,((H10N7_Avian_KX979017_A/mallard_duck/Netherlands/1/2009|2009.093:-4.77265143e-17,H10N7_Avian_MF575099_A/mallard_duck/Netherlands/71/2008|2008.951:-6.329578816e-17):1.240864337e-16,H10N7_Avian_KX979353_A/mallard_duck/Netherlands/67/2008|2008.948:-1.795975849e-16):0.00202072031):0.0009827324321,H1N5_Avian_CY076977_A/Bewicks_swan/Netherlands/1/2007|2007.500:0.002107979942):0.0001832908223,H7N2_Avian_CY043833_A/mallard/Netherlands/29/2006|2006.500:-0.0001933980329):0.0009904851838,H12N5_Avian_MF147588_A/mallard_duck/Netherlands/4/2011|2011.581:0.001062284961):0.000523087436,H6N8_Avian_KX977789_A/greater_white-fronted_goose/Netherlands/1/2011|2011.008:0.00152823529):0.000270888296,H2N2_Avian_CY121928_A/mallard/Sweden/58112/2006|2006.836:0.001779029964):0.0004262716662,H6N2_Avian_EU152240_A/gull/Moscow/3100/2006|2006.786:0.002672755039):0.001153040263,H6N8_Avian_KX978471_A/barnacle_goose/Netherlands/1/2010|2010.019:0.001797835073):0.0006110984791,((H2N7_Avian_KM213383_A/ruddy_turnstone/Iceland/1946/2012|2012.381:0.002197589277,H1N1_Avian_KX978575_A/greater_white-fronted_goose/Netherlands/4/2011|2011.044:0.0008798293822):0.002532058355,H1N1_Avian_KX979290_A/greater_white-fronted_goose/Netherlands/1/2012|2012.885:0.004739019492):0.003059696219):0.002369153251,(((H10N1_Avian_MF575216_A/Eurasian_wigeon/Netherlands/3/2007|2007.800:-3.298998686e-17,H10N1_Avian_CY077049_A/Eurasian_wigeon/Netherlands/4/2007|2007.500:-7.80323156e-17):0.00183979018,(H6N1_Avian_KX978548_A/Eurasian_teal/Netherlands/1/2008|2008.723:-7.338762366e-18,H6N1_Avian_KX978815_A/Eurasian_teal/Netherlands/3/2008|2008.723:-1.036835401e-16):0.003322470978):0.0001960422988,H3N6_Avian_MF575098_A/mallard_duck/Netherlands/62/2008|2008.786:0.004971927989):0.0009456988377):0.0005796008388):0.0002332075541):0.0003124224765,(((((((H6N1_Avian_JN860183_A/turkey/France/09010-1/2009|2009.200:-7.216124463e-17,H6N1_Avian_JN860191_A/turkey/France/09010-2/2009|2009.200:-3.886105783e-17):7.217425537e-17,H6N1_Avian_JN860175_A/Muscovy_duck/France/09010/2009|2009.200:-1.276854066e-16):0.00106075085,H6N1_Avian_JQ990782_A/turkey/France/10-040/2010|2010.285:0.000984445534):0.003615503086,H9N2_Avian_JF745933_A/mallard/PT/27972-B139/2007|2007.679:0.002575764725):0.00121583371,(H10N7_Avian_KX979414_A/mallard_duck/Netherlands/33/2014|2014.956:0.001841012719,H10N7_Avian_KX977614_A/mallard_duck/Netherlands/6/2015|2015.170:0.002271303702):0.007250887056):0.0007479388158,H5N3_Avian_KX978016_A/mallard_duck/Netherlands/36/2006|2006.693:0.007102950256):0.0006459225991,(((H4N8_Avian_KT777918_A/yellow-billed_duck/South_Africa/STR0963/2013|2013.085:0.0005628208983,H4N8_Avian_KT777926_A/cape_shoveler/South_Africa/STR0982/2013|2013.085:0.0004570836093):0.0003176069719,(H7N7_Avian_KT777871_A/ostrich/South_Africa/KRB/2013|2013.247:0.007082284956,H7N1_Avian_KT777902_A/ostrich/South_Africa/ORD/2012|2012.162:0.00540070984):0.003836473632):0.005006598068,H4N5_Avian_CY164569_A/mallard/Sweden/50709/2006|2006.759:0.006661667072):0.001627690586):5.991241006e-05):0.00132970603,((((((((((((((((((((((((H6N2_Avian_KX978066_A/greater_white-fronted_goose/Netherlands/9/2009|2009.995:-0.0001237064097,H6N8_Avian_KX978021_A/greater_white-fronted_goose/Netherlands/4/2010|2010.093:0.001145825491):0.002548309761,(H6N5_Avian_KX978303_A/mallard_duck/Netherlands/13/2007|2007.833:-7.111033314e-17,H6N5_Avian_CY041403_A/mallard/Netherlands/11/2007|2007.500:-3.991196933e-17):0.002604579):0.0004800650726,H4N6_Avian_CY076985_A/dunlin/Sweden/1/2005|2005.500:0.00313792794):0.0001945862645,H10N7_Avian_KX978780_A/mallard_duck/Netherlands/1/2007|2007.230:0.0008116845947):0.0001250936814,H7N4_Avian_KX979454_A/Eurasian_wigeon/Netherlands/2/2008|2008.992:0.0009040599406):0.0002031160639,H9N2_Avian_CY041275_A/Bewicks_swan/Netherlands/5/2007|2007.500:0.002881928701):0.0004575786275,((H4N6_Avian_KX228221_A/chicken/Wales/600-020823/2014|2014.477:-0.0002838416814,H4N6_Avian_KX228213_A/chicken/England/474-016250/2014|2014.392:0.00336126034):0.001394736748,(H4N2_Avian_CY041251_A/mallard/Netherlands/2/2005|2005.500:0.0002866236078,H5N2_Avian_CY184142_A/mallard/Sweden/58705/2006|2006.852:0.0007363450292):0.003792278064):0.0005893666913):0.0002396087754,H6N8_Avian_CY109653_A/duck/Guizhou/1560/2007|2007.200:0.002859723712):0.0004087224033,(((((H7N1_Avian_KU646963_A/Tadorna_tadorna/Belgium/3441-P3/2009|2009.227:0.003324884565,H5N3_Avian_MF146871_A/mallard_duck/Netherlands/38/2008|2008.767:-0.0002559926922):0.001040562432,H11N9_Avian_KX978051_A/mallard_duck/Netherlands/36/2008|2008.726:0.002040867294):0.0001049854687,H8N2_Avian_CY183426_A/mallard/Sweden/60041/2007|2007.781:-0.0001091722473):0.001442510443,H3N2_Avian_MF147506_A/mallard_duck/Netherlands/14/2011|2011.701:0.004264853542):0.001783017527,((H6N4_Avian_KX978399_A/mallard_duck/Netherlands/30/2011|2011.797:0.001127256416,H6N1_Avian_KX979209_A/greater_white-fronted_goose/Netherlands/1/2010|2010.052:0.0009166664111):8.847280253e-05,(H9N2_Avian_KU646987_A/Anas_platyrhynchos/Belgium/24311pcs5/2012|2012.688:0.003668168456,H6N2_Avian_MF146735_A/mallard_duck/Netherlands/12/2011|2011.666:0.002503311571):0.001979123341):0.001103381705):0.0001060247432):0.0001302530841,(((H10N7_Avian_KX978098_A/mallard_duck/Netherlands/1/2012|2012.036:0.008598108185,H4N6_Avian_MF146701_A/mallard_duck/Netherlands/22/2011|2011.745:0.006049063766):0.001216706205,H6N8_Avian_KX979171_A/mallard_duck/Netherlands/17/2009|2009.762:0.001852325195):0.0005032508712,(H6N8_Avian_CY149533_A/greylag_goose/Iceland/0980/2011|2011.833:0.0009896399344,H6N8_Avian_CY149461_A/greylag_goose/Iceland/1482/2011|2011.833:3.247914671e-05):0.003655851901):0.000353541612):0.0003427196725,H4N6_Avian_MF147268_A/mallard_duck/Netherlands/10/2013|2013.923:0.005127978277):0.0002759062814,(H2N9_Avian_MF145743_A/mallard_duck/Netherlands/14/2014|2014.652:-3.281010536e-17,H2N9_Avian_MF145884_A/mallard_duck/Netherlands/16/2014|2014.658:-7.82121971e-17):0.006441234615):0.0006836737527,((((((H5N2_Avian_JX069084_A/ostrich/South_Africa/AI2114/2011|2011.167:-0.0006914441869,H5N2_Avian_JX069100_A/ostrich/South_Africa/AI2512/2011|2011.548:0.00788961368):0.008867370367,H4N6_Avian_AB569522_A/goose/Zambia/07/2008|2008.704:0.00053710853):0.001818507409,(H6N2_Avian_AB569530_A/duck/Zambia/08/2009|2009.619:2.298214622e-17,H6N2_Avian_AB569546_A/duck/Zambia/10/2009|2009.704:-1.340044487e-16):0.004485699774):0.002610728698,H9N1_Avian_AB569570_A/pelican/Zambia/13/2009|2009.871:0.002594861826):0.002343989567,(H3N8_Avian_KX979285_A/dunlin/Netherlands/3/2007|2007.578:0.0004091191798,H3N8_Avian_CY041347_A/turnstone/Netherlands/1/2007|2007.500:0.0006129999013):0.003425780683):0.001141898916,(H2N3_Avian_CY122301_A/mallard/Netherlands/12/2008|2008.500:0.001098546513,H2N3_Avian_CY122285_A/common_teal/Netherlands/2/2008|2008.500:-7.642743169e-05):0.002223478467):0.0007065046787):0.0002374729305,H10N7_Avian_MF147421_A/mallard_duck/Netherlands/2/2014|2014.129:0.002066355715):0.0001111141343,(((H4N6_Avian_KX979595_A/mallard_duck/Netherlands/30/2014|2014.551:0.00525190127,H6N2_Avian_MF146005_A/mallard_duck/Netherlands/9/2014|2014.822:0.001967301251):0.0007648343239,H4N6_Avian_MF694049_A/mallard_duck/Netherlands/35/2015|2015.638:0.005546398877):0.001041543686,H7N3_Avian_MF147959_A/mallard_duck/Netherlands/24/2014|2014.745:0.003656904088):0.0003282929964):0.0001461761106,H7N7_Avian_MF694253_A/mallard_duck/Netherlands/18/2015|2015.485:0.004834118448):0.0004715432331,H4N6_Avian_KX979534_A/mallard_duck/Netherlands/24/2013|2013.707:0.004862159977):0.0004354488682,((H3N6_Avian_LC121367_A/duck/Mongolia/405/2015|2015.663:0.002808510544,H4N6_Avian_LC121263_A/duck/Mongolia/118/2015|2015.660:0.002336136818):0.004747339347,H4N3_Avian_LC339900_A/duck/Mongolia/17/2011|2011.649:0.0036134451):0.005643058085):0.0007848191666,(H11N9_Avian_AB569562_A/duck/Zambia/12/2009|2009.704:0.00745634155,H11N9_Avian_AB569538_A/goose/Zambia/09/2009|2009.704:-0.0002226897132):0.006560832084):0.0002403159464,((H7N7_Avian_KX978436_A/mallard_duck/Netherlands/82/2008|2008.959:0.001144446335,H10N6_Avian_CY183832_A/mallard/Sweden/93475/2009|2009.641:0.002959454534):0.003402395515,H7N7_Human_KF918340_A/Italy/3/2013|2013.682:0.004933170183):0.001605056614):0.0002634986597,(H15N4_Avian_CY098543_A/teal/Chany/7119/2008|2008.660:0.00352558429,H4N6_Avian_KX978148_A/mallard_duck/Netherlands/18/2007|2007.890:0.003706168081):0.002049086042):7.207210973e-05,(((H6N1_Avian_KX978683_A/mallard_duck/Netherlands/12/2012|2012.795:0.003123338351,H6N1_Avian_KX979261_A/mallard_duck/Netherlands/24/2009|2009.915:0.004119770695):0.0001073084795,H4N6_Avian_KX977729_A/mallard_duck/Netherlands/26/2010|2010.699:0.0009186280475):0.001663478797,((H10N7_Avian_KX978154_A/mallard_duck/Netherlands/32/2013|2013.592:0.002156146112,H10N7_Avian_KX979388_A/mallard_duck/Netherlands/31/2013|2013.381:0.0009212725465):0.003721566529,H12N1_Avian_MF147280_A/Bewick_swan/Netherlands/1/2014|2014.915:0.003578619752):0.001984208935):0.001392135905):0.0006848333385,(H2N3_Avian_MF146147_A/mallard_duck/Netherlands/24/2011|2011.753:0.005342776334,H7N8_Avian_KT777835_A/shelduck/South_Africa/DLH/2012|2012.496:0.01149417409):0.001682921419):0.001482636755,H9N2_Avian_KU143329_A/duck/Wuhan/WHYF05/2014|2014.953:0.00322237509):0.00121068723):0.0003255502018,(((H6N8_Avian_GQ404698_A/ostrich/South_Africa/AI1447/2007|2007.671:0.004574881523,H3N8_Avian_AB569498_A/duck/Zambia/04/2008|2008.452:0.01011619439):0.0005642810351,H3N6_Avian_AB470299_A/pelican/Zambia/01/2006|2006.619:0.002511838183):0.004864494754,H1N8_Avian_GQ404706_A/Egyptian_goose/South_Africa/AI1448/2007|2007.425:0.001408259889):0.005933586176):0.0001672449995,((((((((((((((((((((((H7N1_Avian_KX979184_A/mallard_duck/Netherlands/60/2008|2008.786:-5.551115123e-17,H7N1_Avian_KX977865_A/bewicks_swan/Netherlands/7/2008|2008.978:-5.551115123e-17):0.0005400258488,H11N2_Avian_CY138138_A/lesser_black-backed_gull/Iceland/145/2010|2010.389:0.006668503637):0.0003066903663,H7N1_Avian_KX978555_A/bean_goose/Netherlands/1/2009|2009.055:-0.0003135066759):0.0001569234449,H7N1_Avian_KX979042_A/bean_goose/Netherlands/2/2009|2009.055:-0.0001569234449):0.002045370467,H8N4_Avian_CY183524_A/mallard/Sweden/51156/2006|2006.778:0.002074528971):9.414467891e-05,H5N2_Avian_KX978402_A/greater_white-fronted_goose/Netherlands/6/2008|2008.995:0.0009279794055):0.000163351068,H10N4_Avian_CY183800_A/mallard/Sweden/64476/2007|2007.430:-0.0001687787995):0.0004688355923,(H1N1_Avian_HQ259235_A/mallard/Bavaria/185-26/2008|2008.723:-9.481108131e-17,H1N1_Avian_HQ259227_A/mallard/Bavaria/185-8/2008|2008.723:-1.621122116e-17):0.0005556192764):0.0008872695411,H11N9_Avian_CY184448_A/mallard/Sweden/69639/2007|2007.836:0.001164162844):0.0005273647866,H9N2_Avian_CY184126_A/mallard/Sweden/7146/2004|2004.882:0.0004977923324):0.0003200965162,H1N1_Avian_KX977659_A/mallard_duck/Netherlands/23/2006|2006.647:0.003809486607):0.0006703535817,H1N1_Avian_KX978493_A/Eurasian_wigeon/Netherlands/2/2007|2007.800:0.002952960664):0.0001065076586,H7N1_Avian_CY043841_A/mallard/Netherlands/22/2007|2007.500:0.006126218915):0.0005603773383,((((H10N6_Avian_MF146302_A/mallard_duck/Netherlands/8/2006|2006.441:-7.295497107e-05,H10N7_Avian_KX979058_A/mallard_duck/Netherlands/2/2007|2007.222:0.001092859479):3.648723366e-05,H10N6_Avian_MF145856_A/mallard_duck/Netherlands/7/2006|2006.425:-3.648723366e-05):0.003682167736,H4N2_Avian_CY164441_A/mallard/Sweden/5709/2005|2005.836:0.001460955789):0.0006478211459,H7N2_Avian_KP636489_A/Anas_platyrhynchos/Spain/1877/2009|2009.500:0.001916505158):0.0005566698308):0.0001768831513,(((H3N8_Avian_HM570059_A/Anas_platyrhynchos/Belgium/12827/2007|2007.712:0.002289704537,H9N2_Avian_MF147200_A/mallard_duck/Netherlands/19/2005|2005.803:-0.0002344049594):0.0002855103754,H9N2_Avian_CY041267_A/pink-footed_goose/Netherlands/1/2006|2006.500:0.002792426225):0.0008615105363,H9N2_Avian_MF575191_A/Eurasian_wigeon/Netherlands/4/2005|2005.822:0.001196931551):0.001813791028):0.001352888529,((H6N2_Avian_CY041395_A/mallard/Netherlands/71/2006|2006.500:0.006869862683,H4N6_Avian_MF147253_A/mallard_duck/Netherlands/3/2004|2004.956:0.001429254484):0.0009004367019,H4N3_Avian_CY165921_A/mallard/Sweden/101900/2009|2009.868:0.006382014097):0.0006398278352):0.0007975505833,((H6N5_Avian_CY149445_A/greylag_goose/Iceland/1459/2011|2011.833:0.001815538539,H6N5_Avian_CY149501_A/greylag_goose/Iceland/0948/2011|2011.833:0.002291634092):0.001561161531,H3N6_Avian_CY149333_A/mallard/Iceland/1007/2011|2011.784:0.001542851221):0.004504981576):0.001315938413,((((H5N9_Avian_KX014897_A/duck/France/150289/2015|2015.937:0.002652947135,H5N2_Avian_KX014881_A/duck/France/150233/2015|2015.926:0.002495163896):0.001149318866,H5N9_Avian_KU320890_A/guinea_fowl/France/150207n/2015|2015.921:-0.0001226186966):0.00102669784,H5N9_Avian_KX014889_A/duck/France/150236/2015|2015.932:0.001033211249):0.01367938825,(H6N8_Avian_KX977804_A/greater_white-fronted_goose/Netherlands/4/2008|2008.058:-3.089650681e-17,H6N8_Avian_KX978771_A/bean_goose/Netherlands/1/2008|2008.058:-8.012579566e-17):0.004511463757):0.0002889270795):0.002344213335,(((((((H2N9_Avian_CY184254_A/mallard/Sweden/101120/2009|2009.841:-5.551115123e-17,H11N9_Avian_CY184134_A/mallard/Sweden/50980/2006|2006.770:-5.551115123e-17):1.011336763e-18,H11N9_Avian_CY184294_A/mallard/Sweden/100760/2009|2009.830:-5.652248799e-17):4.417990763e-17,H4N9_Avian_CY165751_A/mallard/Sweden/101294/2009|2009.849:-9.969105886e-17):0.001178332074,(H4N6_Avian_CY166089_A/mallard/Sweden/124418/2010|2010.838:-1.249509495e-16,H4N6_Avian_CY166081_A/mallard/Sweden/124228/2010|2010.833:1.392864704e-17):0.003957243336):0.003900811235,(((H5N2_Avian_JX570852_A/canvasback/Xianghai/428/2011|2011.786:0.004797311666,H10N4_Avian_CY185506_A/mallard/Republic_of_Georgia/12/2011|2011.112:0.002421890855):0.0006581810173,H3N8_Avian_KX978225_A/mallard_duck/Netherlands/17/2011|2011.718:0.002459347138):0.0006866292989,H1N1_Avian_CY185442_A/mallard/Republic_of_Georgia/4/2010|2010.129:0.003966790095):0.001370792636):0.004537939804,((H5N1_Avian_KC690159_A/domestic_green-winged_teal/Hunan/3450/2006|2006.203:0.003286960015,H3N6_Avian_GQ907327_A/red_crested_pochard/Mongolia/1915/2006|2006.715:-0.000209541356):0.003117314601,H5N8_Avian_LC053463_A/duck/Quang_Ninh/19c511/2013|2013.271:0.01158830244):0.004839170437):0.002321435164,((((((H4N6_Avian_KU160910_A/duck/Guangxi/S1211/2010|2010.175:0.001036625792,H4N6_Avian_KU160902_A/duck/Guangxi/S1107/2010|2010.175:-1.365715512e-05):0.000973352308,H4N6_Avian_KU160934_A/duck/Guizhou/S1167/2010|2010.167:0.001076416562):0.001846242837,H7N6_Avian_KF259307_A/wild_waterfowl/Hong_Kong/MPM3375/2011|2011.500:0.002303917572):0.0001594077741,H7N7_Avian_KX061793_A/duck/Hunan/S1161/2010|2010.296:0.003989578671):0.0001898870914,((H4N6_Avian_JX454699_A/wild_duck/Korea/CSM20-5/2009|2009.871:0.0008959419839,H7N7_Avian_KF259241_A/wild_duck/Jiangxi/19831/2009|2009.500:0.0001261770972):0.001387946211,H7N7_Avian_KF259244_A/duck/Jiangxi/23008/2009|2009.500:0.0006581997924):0.001364628046):0.001894196713,H6N2_Avian_AB593442_A/Muscovy_duck/Vietnam/G33/2007|2007.704:0.005948994703):0.001971595375):0.002355739443):0.000259429223,((((H7N1_Avian_KT777910_A/ostrich/South_Africa/OUD/2012|2012.162:0.00110465065,H7N1_Avian_KT777803_A/sacred_ibis/South_Africa/120701/2012|2012.496:-8.168201253e-05):0.007481320849,H3N8_Avian_AB569506_A/goose/Zambia/05/2008|2008.534:0.000812092083):0.0008110567698,((H6N2_Avian_AB569482_A/duck/Zambia/02/2008|2008.452:-7.796707124e-17,H6N2_Avian_AB569490_A/duck_/Zambia/03/2008|2008.452:-3.305523122e-17):0.003157489356,H6N1_Avian_KT777811_A/ostrich/South_Africa/AI1713/2009|2009.496:0.004080425655):0.001066660492):0.001198563494,H5N2_Avian_EF591760_A/ostrich/South_Africa/AI1160/2006|2006.500:0.003073209782):0.00614884752):0.0004765342535,H11N9_Avian_KF259280_A/duck/Yunnan/1282/2007|2007.500:0.01769771459):0.001065879915,(((((((((((H6N5_Avian_CY098535_A/aquatic_bird/Korea/W69/2005|2005.871:0.003853192737,H6N5_Avian_DQ376687_A/duck/Taiwan/WB459/04|2004.500:0.001291454625):0.0008063308877,H4N2_Avian_CY076895_A/duck/Guangxi/912/2008|2008.200:0.003338308632):0.000708642985,H6N2_Avian_CY109229_A/duck/Guangxi/1074/2006|2006.200:0.005564054706):0.0003666876484,(H4N6_Avian_JX454730_A/wild_bird/Korea/GS26/2006|2006.123:0.003810225212,H7N8_Avian_KF259290_A/wild_duck/Jiangxi/9157/2005|2005.500:0.00133442215):0.0001583423525):0.0004462893339,(((H7N7_Avian_KF259305_A/wild_waterfowl/Hong_Kong/MPM2121/2011|2011.500:-6.696387479e-05,H7N7_Avian_KF259306_A/wild_waterfowl/Hong_Kong/MPL1006/2011|2011.500:0.001089082956):3.348736902e-05,H7N1_Avian_KF259300_A/common_teal/Hong_Kong/MPM1645/2011|2011.500:-3.348736902e-05):0.001570840083,(H4N6_Avian_JX454762_A/wild_bird/Korea/YJ117/2007|2007.123:-0.0002069494388,H6N1_Avian_CY109341_A/wild_duck/Jiangxi/8462/2006|2006.871:0.005355944433):0.00154678014):0.002859548864):0.0009337367085,(((((((((H11N9_Avian_GQ219716_A/Baikal_teal/Hongze/14/2005|2005.123:-4.839326758e-17,H11N2_Avian_GQ219713_A/spotbill_duck/Xuyi/6/2005|2005.038:-6.262903489e-17):0.00538615699,H4N6_Avian_CY111609_A/duck/Shanghai/Y20/2006|2006.701:0.001875485446):9.79624924e-05,H4N6_Avian_JX454722_A/wild_bird/Korea/GD42/2005|2005.871:0.001955623823):0.000215862562,H6N2_Avian_CY109317_A/duck/Hunan/2110/2006|2006.285:-0.0002315789634):0.0001216373887,H2N5_Avian_LC339662_A/duck/Hokkaido/W259/2005|2005.860:0.0009096213019):0.0005556230622,H3N8_Avian_CY100635_A/Mallard/SanJiang/90/2006|2006.500:0.0004720267266):0.0006508612396,H6N2_Avian_HM144855_A/mallard/Jiangxi/12147/2005|2005.500:0.001399861992):0.0004911481844,H1N2_Avian_KJ764774_A/duck/Korea/U11-1/2007|2007.367:0.006714991374):0.0007446327165,H4N6_Avian_JX454746_A/wild_duck/Korea/SH5-26/2008|2008.786:0.004366772154):0.001277998649):0.001040258,((((((((H5N1_Avian_EU430507_A/domestic_green-winged_teal/Hunan/79/2005|2005.500:0.002101906965,H11N2_Avian_JX499146_A/chicken/Nanjing/908/2009|2009.162:0.05254520451):0.002623132953,H4N6_Avian_FJ349251_A/mallard/ZhaLong/88/2004|2004.600:-8.790290727e-05):0.0009343718993,H3N8_Avian_AB593434_A/duck/Vietnam/G119/2006|2006.871:0.003292817281):0.0007947361916,H8N4_Avian_EF061125_A/duck/Yangzhou/02/2005|2005.500:0.002291199876):0.0005221368677,H9N2_Avian_KC209494_A/wild_bird/Korea/8G39/2005|2005.844:0.004690544212):0.0004976655847,(H7N3_Avian_KX297756_A/aquatic_bird/Korea/w44/2005|2005.871:0.003895324107,H4N6_Avian_EU880343_A/mallard/Yan_chen/2005|2005.786:0.001249323256):0.001603230231):0.001173374268,(H6N2_Avian_CY109253_A/duck/Guangxi/2140/2006|2006.452:0.0008922801742,H6N2_Avian_CY109621_A/duck/Guangxi/1533/2007|2007.285:0.003208609071):0.005627598677):0.0008034802421,H7N3_Avian_KF259291_A/wild_duck/Jiangxi/10179/2005|2005.500:0.00256695343):0.0007785008803):0.0004838615324,((H3N2_Avian_KU158900_A/duck/Hebei/B1647-1/2011|2011.500:0.004202411813,H6N2_Avian_KX518664_A/duck/Beijing/TZ/2014|2014.967:0.006245574361):0.005649064579,H3N2_Avian_KU158898_A/duck/Hebei/B1645-2/2011|2011.500:0.017674608):0.01172623226):0.000954585023,((H6N2_Avian_CY109309_A/duck/Guizhou/2773/2006|2006.367:-7.011781861e-05,H10N2_Avian_KP287809_A/migratory_duck/Jiangxi/10861/2005|2005.863:0.001090022326):0.002129880777,H5N2_Avian_AB490829_A/northern_pintail/Akita/714/2006|2006.953:0.004093995939):0.002435960972):0.00403962206,(H6N1_Avian_DQ376682_A/duck/Taiwan/A68/03|2003.500:0.002739514817,H5N3_Avian_AB562340_A/whistling_swan/Shimane/580/2002|2002.932:0.004481181788):0.006221782295):0.0005751355297,((((((H8N4_Avian_LC349338_A/duck/Mongolia/258/2011|2011.671:-7.616228864e-05,H4N2_Avian_KU160829_A/chicken/Shandong/S2510/2012|2012.340:0.003165510073):3.804727077e-05,H8N4_Avian_LC367421_A/duck/Mongolia/565/2011|2011.671:-3.804727077e-05):0.0004122390143,H1N2_Avian_KF874484_A/wild_waterfowl/Dongting/C2383/2012|2012.025:0.005801250778):0.001204676417,H10N7_Avian_KU921411_A/duck/Shanxi/3180/2010|2010.953:0.004025534062):0.000647471816,(H6N5_Avian_JX465643_A/aquatic_bird/Korea/CN5/2009|2009.871:0.0009450393263,H6N8_Avian_CY098241_A/aquatic_bird/Korea/CN9/2009|2009.871:7.792931068e-05):0.0003666376039):0.003678216783,H6N8_Avian_KT266945_A/duck/Guangxi/113/2012|2012.203:0.01210833768):0.006549640903):0.0005862217484):0.0007984610319):0.000197577563,(((((((((H7N3_Avian_HM346502_A/chicken/Chakwal/NARC-46/2003|2003.989:-1.113860715e-16,H7N3_Avian_HM346494_A/chicken/Karachi/NARC-23/2003|2003.871:3.63769012e-19):-3.39652565e-17,H7N3_Avian_HM346518_A/chicken/Chakwal/NARC-148/2004|2004.359:-2.154589473e-17):2.193272758e-17,H7N3_Avian_CY035826_A/chicken/Rawalpindi/NARC68/2002|2002.500:-7.744387882e-17):0.001179671874,H7N3_Avian_HM346478_A/chicken/Murree/NARC-01/1995|1995.038:-0.0001575527926):7.879375942e-05,H7N3_Avian_CY035834_A/chicken/Pakistan/34668/1995|1995.500:-7.879375942e-05):3.940504015e-05,H7N3_Avian_HM346486_A/chicken/Chakwal/NARC-35/2001|2001.367:-3.940504015e-05):0.004039847822,H7N3_Avian_CY037757_A/chicken/Pakistan/c1998/1998|1998.500:0.003238793381):0.02503570498,(((H4N6_Avian_CY045360_A/mallard/New_Zealand/1615-17/2004|2004.500:0.0008698131398,H2N3_Avian_CY077530_A/mallard/New_Zealand/449-81/2004|2004.500:0.002199401564):0.009205188615,H6N9_Avian_CY077585_A/mallard/New_Zealand/1365-350/2005|2005.500:0.008825030725):0.004825491366,H4N6_Avian_CY077506_A/mallard/New_Zealand/449-66/2004|2004.500:0.008472620919):0.004142875747):0.002124041996,((H8N4_Avian_CY184593_A/mallard/Sweden/541/2002|2002.849:-2.808368737e-17,H8N4_Avian_CY060250_A/mallard/Sweden/24/2002|2002.849:-8.29386151e-17):0.01617653397,H3N6_Avian_CY101620_A/herring_gull/New_Jersey/159/1990|1990.397:0.01288827385):0.003432269323):0.001184718573):0.001819641851,((((((H10N7_Avian_KP287897_A/duck/Jiangxi/1410/2008|2008.074:-0.0001008417902,H10N7_Avian_KP287913_A/duck/Jiangxi/1591/2008|2008.074:0.001123810427):0.0008994141867,H10N3_Avian_KU921410_A/duck/Fujian/1761/2010|2010.953:0.004254660038):0.005478541563,H10N3_Avian_KP287921_A/migratory_duck/Jiangxi/20960/2008|2008.893:0.01147053848):0.00318739645,((H4N6_Avian_KX162611_A/duck/Shanghai/67-2/2009|2009.500:2.61408749e-17,H3N2_Avian_KU158901_A/duck/Shanghai/74-1/2009|2009.500:-1.371631774e-16):6.729587622e-05,H4N6_Avian_KX162609_A/duck/Shanghai/44-2/2009|2009.500:0.0009556727608):0.01244060549):0.00543125925,(H2N9_Avian_CY117196_A/Duck/Nanchang/2-0485/2000|2000.129:-8.475159303e-17,H2N9_Avian_CY005431_A/duck/Nanchang/2-0486/2000|2000.129:-2.627070943e-17):0.01311402656):0.002017054522,((H6N2_Avian_JF965239_A/duck/Eastern_China/31/2004|2004.871:0.001966956292,H6N2_Avian_JF965238_A/duck/Eastern_China/29/2004|2004.871:8.491676183e-05):0.003669149499,H2N2_Avian_KM100133_A/duck/Wuxi/2/2013|2013.521:0.007840446168):0.004906625191):0.001926616525):0.0004414574106,((((H4N2_Avian_KU161038_A/duck/Jiangxi/S3261/2009|2009.704:0.001682843262,H4N8_Swine_JX151008_A/swine/Guangdong/K4/2011|2011.803:0.01082708709):0.0009343218979,H4N3_Avian_KU160862_A/duck/Fujian/S1487/2009|2009.258:0.00749937276):0.002100727438,(H6N8_Avian_CY109613_A/duck/Guangxi/1330/2007|2007.285:-0.0001357234659,H6N8_Avian_CY109605_A/duck/Guangxi/890/2007|2007.200:0.001157842547):0.002045145429):0.007509050238,((H6N8_Avian_CY109725_A/duck/Shantou/168/2007|2007.367:0.01200428607,H3N2_Avian_KT022252_A/duck/Guangxi/015D2/2009|2009.285:0.01472080757):0.006267346446,(H11N9_Avian_AB593466_A/duck/Vietnam/G30/2008|2008.038:0.001133396287,H11N9_Avian_AB593474_A/duck/Vietnam/G32/2008|2008.038:-0.0001104276502):0.01529953992):0.00382874768):0.007841166981):0.0006008262747,(H10N8_Avian_KP862028_A/duck/Hunan/S3137/2009|2009.729:0.003765148492,H7N7_Avian_KM922680_A/lesser_white-fronted_goose/HuNan/412-3Y/2010|2010.786:0.006596361426):0.01190744071):0.0002453557076,(((((((((H4N6_Avian_JX454738_A/wild_duck/Korea/PSC6-1/2009|2009.786:0.001693048156,H5N1_Avian_JX497771_A/wild_duck/Korea/SNU50-5/2009|2009.737:0.006590149502):0.0002022869119,H10N8_Avian_KU921409_A/duck/Shanghai/602/2009|2009.953:-0.0002177290734):0.0003995426259,H9N2_Avian_KU366363_A/duck/Jiangxi/7554/2007|2007.989:0.00063025428):0.0008761143369,H6N1_Avian_JF965224_A/duck/Eastern_China/1/2008|2008.871:0.0001477945775):0.0007769647146,((H6N2_Avian_CY098225_A/aquatic_bird/Korea/CN17/2009|2009.871:0.002063912706,H9N2_Avian_KC162239_A/baikal_teal/Xianghai/421/2011|2011.786:0.003080734656):0.000484640355,H4N8_Avian_KC683706_A/duck/Nanjing/1102/2010|2010.871:0.001573691672):0.002354645379):0.0005722468396,((H5N2_Avian_KY584078_A/aquatic_bird/Korea/CN2/2009|2009.882:0.005555183533,H11N1_Avian_CY185410_A/black-headed_gull/Republic_of_Georgia/1/2010|2010.052:0.008050215809):0.001321707698,(H10N7_Avian_KP287977_A/duck/Jiangxi/26182/2009|2009.986:-4.387562608e-17,H10N7_Avian_KP287985_A/duck/Jiangxi/26281/2009|2009.986:-6.714667638e-17):0.004949089905):0.0007576804636):0.000471011034,(H2N9_Avian_KF259296_A/northern_shoveler/Hong_Kong/MPL961/2011|2011.500:0.002570842362,H2N9_Avian_KF259295_A/wild_waterfowl/Hong_Kong/MPL696/2011|2011.500:0.001563788069):0.001678594002):0.0009357019072,(H7N7_Avian_KF259227_A/duck/Fujian/5408/2008|2008.500:-9.315026025e-17,H7N7_Avian_KF259284_A/duck/Fujian/5448/2008|2008.500:-1.787204222e-17):0.004028328474):0.005778860661,((H9N2_Avian_CY184174_A/mallard/Sweden/99668/2009|2009.710:-4.255686252e-17,H9N2_Avian_CY184182_A/mallard/Sweden/99785/2009|2009.734:-6.846543994e-17):0.001908181993,H6N1_Avian_KX978115_A/greater_white-fronted_goose/Netherlands/11/2009|2009.937:0.001169236666):0.006925092614):0.002018666629):0.001225324292,H11N9_Avian_MF147138_A/black-headed_gull/Netherlands/40/2009|2009.885:0.01394990566):0.002037798169,((((((((((((((((((((H8N4_Avian_MG976695_A/northern_pintail/Alaska/UGAI16-3997/2016|2016.679:0.002178056464,H1N1_Avian_KX066874_A/wild_bird/Korea/SK14/2014|2014.918:-0.0001287777901):6.44224536e-05,H6N1_Avian_KT717285_A/Anser_fabalis/China/Anhui/L144/2014|2014.973:-6.44224536e-05):3.221169968e-05,H1N1_Avian_KU881691_A/Anseriformes/Anhui/S107/2014|2014.973:-3.221169968e-05):1.611227761e-05,H1N1_Avian_KU881707_A/Anseriformes/Anhui/L25/2014|2014.973:-1.611227761e-05):0.001095441109,H6N2_Avian_KU143301_A/wild_bird/Wuhan/CDHN09/2015|2015.038:-7.175384498e-05):3.589382014e-05,H6N1_Avian_KT717301_A/Anser_fabalis/China/Anhui/L221/2014|2014.973:-3.589382014e-05):1.795631411e-05,H6N2_Avian_KU143302_A/wild_bird/Wuhan/CDHN15/2015|2015.038:-1.795631411e-05):0.002109725235,H3N6_Avian_LC053487_A/duck/Vietnam/LBM798/2014|2014.923:0.002000141162):0.001604157009,((((H15N9_Avian_KY635683_A/duck/Bangladesh/24704/2015|2015.142:-1.124000812e-16,H15N9_Avian_KY635819_A/duck/Bangladesh/24697/2015|2015.142:1.377778774e-18):0.003716351714,H7N1_Avian_MF987894_A/aquatic_bird/South_Korea/sw001/2015|2015.904:0.001471457754):0.001199661213,(H4N6_Avian_MF694153_A/domestic_duck/Georgia/5/2016|2016.671:-1.134515755e-16,H4N6_Avian_MF694215_A/domestic_duck/Georgia/6/2016|2016.690:2.429272995e-18):0.004012998722):0.000428493839,((H10N7_Avian_LC121383_A/duck/Mongolia/499/2015|2015.663:-5.94152322e-17,H10N7_Avian_LC121423_A/duck/Mongolia/626/2015|2015.663:-5.160707027e-17):0.003568670868,H3N8_Avian_LC121303_A/duck/Mongolia/173/2015|2015.660:0.002621259141):0.0006065748625):0.0002422286481):0.0007358999027,H11N9_Avian_KX121191_A/bean_goose/Hubei/SZY200/2016|2016.153:0.01038732833):0.0005313328081,(H7N9_Avian_KY635753_A/duck/Bangladesh/26992/2015|2015.940:0.0002236346784,H7N9_Avian_KY635666_A/duck/Bangladesh/26980/2015|2015.940:0.0007984844027):0.006065221704):0.000277354514,(((((H1N1_Avian_KY402068_A/hooded_crane/Korea/1176/2016|2016.033:0.001585910507,H4N6_Avian_CY146551_A/duck/Hunan/S11090/2012|2012.227:0.002526405915):0.0005354479756,H4N8_Avian_KU160854_A/duck/Chongqing/S2086/2012|2012.340:0.00151813834):0.0005484682911,((H3N2_Avian_LC053471_A/duck/Quang_Ninh/90c112/2013|2013.430:0.003242828897,H4N6_Avian_LC000591_A/muscovy_duck/Vietnam/LBM687/2014|2014.515:0.009259483601):0.0006399383285,H1N2_Avian_KJ907490_A/black-necked_crane/Zhaotong/ZT-12/2013|2013.874:0.0003548863904):0.001054024323):0.000441216464,(H3N2_Avian_MG042271_A/duck/Bangladesh/31019/2016|2016.811:0.00787003134,H6N1_Avian_KY635725_A/duck/Bangladesh/25767/2015|2015.523:0.004674165847):0.001276570891):0.0006654176218,(((H7N7_Avian_MF694114_A/mallard_duck/Georgia/2/2016|2016.008:0.002609372547,H7N7_Avian_MF694150_A/mallard_duck/Georgia/10/2016|2016.745:0.001497800085):0.0009700630335,H5N2_Avian_KY765301_A/ostrich/South_Africa/325863/2015|2015.496:0.01376104614):0.0008449005884,H10N7_Avian_MF682900_A/mallard_duck/Georgia/1/2014|2014.896:0.002259893275):0.0007155977397):0.0006745377916):0.0006864923834,((H7N5_Avian_MF147259_A/mallard_duck/Netherlands/8/2014|2014.822:0.0009774578113,H7N7_Avian_KX977880_A/mallard_duck/Netherlands/3/2015|2015.063:0.001067629907):0.001640710393,(H5N1_Avian_MF694022_A/mallard_duck/Netherlands/41/2015|2015.704:-0.0001739926856,H5N6_Avian_MF694088_A/mallard_duck/Netherlands/52/2015|2015.707:0.002217915513):0.003594164755):0.002258949376):0.0003878441565,H4N6_Avian_MH135499_A/duck/Bangladesh/33676/2017|2017.740:0.008559006391):0.0006965071681,(H6N5_Avian_MF755244_A/mallard_duck/Netherlands/59/2015|2015.677:-0.0001102362012,H6N5_Avian_MF755249_A/mallard_duck/Netherlands/60/2015|2015.696:0.001132355282):0.006406739228):0.0006370838708,(((H5N1_Avian_KR010414_A/goose/Inner_Mongolia/IM-192/2014|2014.816:0.001939420259,H6N2_Avian_KT717229_A/Anser_fabalis/China/Anhui/S45/2014|2014.973:0.003205227103):0.002181793331,H7N9_Avian_MF630440_A/duck/Fujian/S4170/2014|2014.841:0.007274182515):0.0009463483312,H3N2_Avian_MF755260_A/mallard_duck/Netherlands/56/2015|2015.638:0.01113236703):0.0006508405515):0.0002632261331,(((((((H10N3_Avian_LC121359_A/duck/Mongolia/326/2015|2015.663:-7.039552381e-17,H1N2_Avian_LC121279_A/duck/Mongolia/154/2015|2015.660:-4.062677866e-17):0.004427631445,H7N6_Avian_KP285512_A/duck/Jiangxi/32213/2013|2013.934:0.0007079439655):0.0001839806562,H3N1_Avian_LC367445_A/duck/Mongolia/62/2013|2013.666:-0.0001887583861):0.0007602646817,((H10N3_Avian_KP286136_A/duck/Jiangxi/33663/2013|2013.953:-9.592882676e-17,H10N3_Avian_KP286184_A/duck/Jiangxi/33757/2013|2013.953:-1.50934757e-17):0.001644972702,H9N2_Avian_KM054789_A/chicken/Jilin/SD001/2014|2014.148:0.0004124411762):0.0002716268337):0.0004993614803,H1N1_Avian_LC148831_A/duck/Hokkaido/W9/2015|2015.745:0.003490268458):0.0004723570291,(H11N9_Avian_KU143299_A/wild_bird/Wuhan/CDHN173/2015|2015.038:-1.393463071e-17,H11N9_Avian_KU143298_A/wild_bird/Wuhan/CDHN22/2015|2015.038:-9.708767176e-17):0.001647222424):0.002362558292,H1N2_Avian_KU881683_A/Anseriformes/Anhui/S61/2014|2014.973:0.005015195834):0.001818057056):0.0008254091467,((H5N7_Avian_MF362106_A/Duck/Dongting/D76-1/2016|2016.989:0.004652481669,H6N2_Avian_MG042227_A/duck/Bangladesh/31227/2016|2016.899:0.00153744834):0.001543101976,H7N8_Avian_MH458925_A/Duck/Hubei/HF5/2017|2017.318:0.002614290306):0.002145972498):0.0009585418196,H4N6_Avian_LC121247_A/duck/Mongolia/101/2015|2015.660:0.005590205175):0.0020665568,(((((((((H5N8_Avian_MF037855_A/green-winged_teal/Egypt/877/2016|2016.934:0.001106515134,H5N8_Avian_MG650622_A/chicken/Cameroon/17RS1661-1/2017|2017.038:0.000937407693):0.0001029090882,H5N8_Avian_MF037852_A/green-winged_teal/Egypt/871/2016|2016.934:-0.0001038587073):5.194137591e-05,H5N8_Avian_KY576085_A/common_teal/Korea/W555/2017|2017.008:-5.194137591e-05):2.597696865e-05,H5N8_Avian_KY576082_A/common_teal/Korea/W548/2016|2016.953:-2.597696865e-05):1.299162619e-05,H5N8_Avian_KY576084_A/common_teal/Korea/W550/2016|2016.953:-1.299162619e-05):8.613424424e-05,H5N8_Avian_MF155635_A/grey_heron/W779/2017|2017.071:0.001959324017):0.00214253729,H5N8_Avian_MF040675_A/Anser_cygnoides/Hubei/FW44/2016|2016.948:0.004029290248):0.0003038493423,((((H5N8_Avian_MG607426_A/duck/Democratic_Republic_of_the_Congo/17RS882-33/2017|2017.364:0.0006362230303,H5N8_Avian_MG881968_A/grey-headed_gull/Uganda/MUWRP-538/2017|2017.008:0.003476093391):0.0007117860924,H5N8_Avian_MG607427_A/duck/Democratic_Republic_of_the_Congo/17RS882-40/2017|2017.362:0.0003158636964):0.001419171434,H5N8_Avian_MG650623_A/duck/Cameroon/17RS1661-3/2017|2017.038:0.002727194429):0.00144748572,H5N8_Avian_MF040691_A/Cygnus_atratus/Hubei/HF-1/2016|2016.967:0.005539631088):0.00128588633):0.005199735248,(((((((((H5N8_Avian_MF926464_A/chicken/Chechnya/58/2017|2017.019:-5.551115123e-17,H5N8_Avian_MF926456_A/chicken/Moscow/94/2017|2017.159:-5.551115123e-17):0.001121163144,H5N8_Avian_MF926472_A/swan/Krasnodar/44/2017|2017.011:-9.819450692e-05):0.000703807001,(H5N8_Avian_MH107200_A/Guinea_fowl/Belgium/6102/2017|2017.449:0.00212525354,H5N8_Avian_MH107192_A/Brahma_chicken/Belgium/6153/2017|2017.452:0.0009503438275):0.003420984217):0.001223152186,H5N8_Avian_MF926480_A/swan/Voronezh/2/2017|2017.005:0.002918926272):0.0004577766504,H5N8_Avian_MF926488_A/goose/Kalmykia/813/2016|2016.849:3.165366834e-05):0.002680798036,H5N8_Avian_MH107216_A/Cygnus_olor/Belgium/2967/2017|2017.216:0.00145642436):0.0005353901073,H5N8_Avian_MH107208_A/Anas_platyrhynchos/Belgium/1899/2017|2017.156:0.00151632072):0.002177070753,(H5N6_Avian_LC379588_A/jungle_crow/Hyogo/2803A002/2018|2018.162:-6.893344612e-17,H5N6_Avian_LC379596_A/jungle_crow/Hyogo/2803E011/2018|2018.167:-4.208885634e-17):0.007228560495):0.001518911945,H5N6_Avian_MG891811_A/Anas_platyrhynchos/Korea/W615/2017|2017.948:0.009388168119):0.001714959265):0.01115162951):0.005645741918):0.0007442811289,((((((((((H3N8_Avian_CY185474_A/mallard/Republic_of_Georgia/3/2011|2011.718:0.006814048704,H2N3_Avian_MF146045_A/tufted_duck/Georgia/1/2012|2012.973:0.001463356039):0.001113415069,H2N3_Avian_CY122293_A/mallard/Netherlands/29/2010|2010.500:0.005682941417):0.0001940873848,(H1N1_Avian_KX978041_A/mallard_duck/Netherlands/37/2011|2011.934:0.002157913178,H11N9_Avian_KX979416_A/mallard_duck/Netherlands/26/2011|2011.773:0.004029639857):0.001644873607):0.0002177553253,H7N7_Avian_CY185426_A/mallard/Republic_of_Georgia/2/2010|2010.090:0.001958487284):0.000180465983,H10N7_Avian_KX978439_A/mallard_duck/Netherlands/2/2011|2011.181:0.001861698608):0.0007715721807,(H3N8_Avian_KX978689_A/mallard_duck/Netherlands/30/2010|2010.721:0.001888777011,H9N3_Avian_CY185562_A/Mediterranean_gull/Georgia/1/2011|2011.332:0.007432837894):0.00238753168):0.001563775282,H6N2_Avian_CY185578_A/mallard/Republic_of_Georgia/13/2011|2011.901:0.007409064707):0.001872368778,H2N2_Avian_MF146694_A/mallard_duck/Netherlands/33/2011|2011.811:0.004534560444):0.002064669613,H3N6_Avian_MF146104_A/barnacle_goose/Netherlands/2/2014|2014.953:0.008023951597):0.003407044096,((((H5N1_Avian_KU310450_A/chicken/France/150169a/2015|2015.882:0.003075611906,H1N1_Avian_KY320433_A/Mallard/Sweden/816/2014|2014.953:0.001036704515):0.0005233010822,H1N1_Avian_MF146803_A/mallard_duck/Netherlands/26/2014|2014.704:0.001533747533):0.001018908691,H6N2_Avian_MF145833_A/mallard_duck/Netherlands/11/2014|2014.890:0.004147947602):0.0008297105895,(H4N6_Avian_KY635640_A/duck/Bangladesh/25891/2015|2015.521:0.002581389868,H6N1_Avian_MF694165_A/mallard_duck/Georgia/7/2015|2015.773:0.002563257494):0.002331450258):0.007050591579):0.003438200398):0.004556142442,(((((((((((((H7N3_Avian_KP417020_A/duck/Jiangxi/5461/2014|2014.049:-7.582204411e-17,H7N6_Avian_KP285584_A/duck/Jiangxi/5453/2014|2014.049:-3.520025836e-17):1.75401747e-16,H7N3_Avian_KP417001_A/duck/Jiangxi/5444/2014|2014.049:-2.309128982e-16):0.0003704877902,H7N7_Avian_KX061801_A/duck/Jiangxi/S4770/2013|2013.882:0.0006524808468):0.0009476227948,H7N3_Avian_KP416810_A/duck/Jiangxi/21710/2013|2013.704:8.00269941e-05):0.0006444863587,(H11N3_Avian_KX028835_A/duck/Zhejiang/727D2/2013|2013.567:-7.501506923e-18,H11N3_Avian_KX028840_A/duck/Zhejiang/727D26/2013|2013.567:-1.035207955e-16):0.0003776327224):0.004970172532,((H3N8_Avian_KJ439890_A/duck/Zhejiang/D1-6/2013|2013.868:0.001161695964,H3N6_Avian_KJ439889_A/duck/Zhejiang/D1-3/2013|2013.868:-0.0001395768831):6.981882563e-05,H3N6_Avian_KJ439888_A/duck/Zhejiang/D1-2/2013|2013.868:-6.981882563e-05):0.002296601146):0.0005723549375,(((H3N2_Avian_KT022358_A/duck/Anhui/D293/2014|2014.093:0.001101441944,H4N2_Avian_KT589278_A/duck/Zhejiang/77139/2014|2014.512:0.0009436457745):0.001501004491,H7N3_Avian_KP413761_A/chicken/Huzhou/3916/2013|2013.811:0.0005525818251):0.0002779423428,(H3N6_Avian_KY415647_A/duck/Hubei/ZYSYF4/2015|2015.871:0.001178721051,H3N6_Avian_KY415658_A/duck/Hubei/ZYSYF2/2015|2015.871:0.00189927543):0.0007614046819):0.002312409709):0.001454928553,H1N3_Avian_KY971222_A/chicken/Zhejiang/2CP25/2014|2014.189:0.003759601441):0.00170097357,H4N2_Avian_KU161014_A/duck/Jiangxi/S21046/2012|2012.425:0.009182713292):0.001685911643,(((((((((((H7N7_Avian_KX061817_A/duck/Zhejiang/S4235/2011|2011.882:0.002121547278,H11N3_Avian_CY125010_A/duck/Jiangsu/10-d4/2011|2011.786:0.001985625353):7.90092018e-05,H3N3_Avian_JX051232_A/duck/Zhejiang/5/2011|2011.452:0.000950787704):0.0001666077446,H7N3_Avian_KF042077_A/duck/Zhejiang/DK10/2013|2013.200:-0.0001704466569):8.525972897e-05,H1N3_Avian_JN605378_A/duck/Zhejiang/0611-8/2011|2011.452:-8.525972897e-05):4.264963535e-05,H7N3_Avian_JQ906585_A/duck/Zhejiang/2/2011|2011.452:-4.264963535e-05):2.133698853e-05,H7N3_Avian_KF042078_A/duck/Zhejiang/DK16/2013|2013.200:-2.133698853e-05):1.067131215e-05,H7N3_Avian_JQ906586_A/duck/Zhejiang/10/2011|2011.452:-1.067131215e-05):5.337065758e-06,H1N3_Avian_JN716325_A/duck/Zhejiang/0611-15/2011|2011.452:-5.337065758e-06):0.0001904926639,H10N9_Avian_KF006417_A/chicken/Jiangsu/RD5/2013|2013.200:0.003910759797):0.001285998174,((((H2N8_Avian_KX394379_A/duck/Zhejiang/6D10/2013|2013.951:0.00209455804,H3N8_Avian_KX160098_A/mallard/Xuyi/14/2015|2015.973:0.00517738531):0.000696676737,H3N2_Avian_KM222551_A/chicken/Shanghai/LPM2/2013|2013.619:0.002368363974):0.001281676734,(H1N3_Avian_KY971221_A/duck/Zhejiang/727D30/2013|2013.567:0.004457789312,H11N9_Avian_KR864832_A/duck/Zhejiang/71750/2013|2013.534:0.001735284253):0.005028455564):0.005969631691,H4N6_Avian_KU161062_A/duck/Zhejiang/S2235/2012|2012.452:0.002415708861):0.0008496843803):0.0009939910327,H1N3_Avian_KY971211_A/duck/Zhejiang/7731/2013|2013.512:0.00939164521):0.001661480399):0.00132746298,(((((((((((((H7N9_Avian_MF630512_A/duck/Shanghai/SD016/2015|2015.044:0.0009383580244,H4N2_Avian_KT589281_A/duck/Zhejiang/925028/2014|2014.732:0.001106729694):0.001406078203,H1N2_Avian_KY604969_A/chicken/Yuhuan/YH14/2016|2016.129:0.0006475081128):0.000288526462,H1N2_Avian_KY415671_A/duck/Yuhuan/YH45/2016|2016.129:0.0007400424135):0.0003667701956,H7N3_Avian_KP414059_A/duck/Shaoxing/5516/2013|2013.825:0.002722363237):0.0008125860956,((H3N3_Avian_MG204060_A/duck/Fujian/SD063/2017|2017.200:0.0003514629991,H11N3_Avian_MG214162_A/duck/Fujian/SD061/2017|2017.200:0.0006715056379):0.002685946958,H7N3_Avian_KF259406_A/duck/Wenzhou/771/2013|2013.500:0.0003891265096):0.0002288913435):0.0002448696021,H7N9_Avian_MF630536_A/duck/Zhejiang/S4489/2014|2014.904:0.001556609854):0.0003418666615,H1N4_Avian_KU143296_A/duck/Wenzhou/YJYF78/2015|2015.038:0.001203102965):0.0003312194835,H7N9_Avian_MF630528_A/duck/Zhejiang/S4488/2014|2014.904:0.0009443577554):0.0004892280433,(H1N3_Avian_KY971223_A/chicken/Zhejiang/7418/2015|2015.504:-1.725579197e-16,H1N3_Avian_KY971224_A/chicken/Zhejiang/7490/2015|2015.504:6.153561726e-17):0.004157759587):0.0009407056289,(H1N9_Avian_KY971226_A/chicken/Zhejiang/51048/2015|2015.353:-1.471486072e-16,H1N9_Avian_KY971225_A/chicken/Zhejiang/51043/2015|2015.353:3.612630477e-17):0.002902428716):0.0006778361734,H3N8_Canine_MH018585_A/canine/Zhejiang/S34/2015|2015.014:0.006202547376):0.00166667261,(((((((H10N7_Avian_KP412458_A/chicken/Zhejiang/2C66/2014|2014.200:0.0009692007695,H10N7_Avian_KP412456_A/chicken/Zhejiang/2CP2/2014|2014.200:0.001075886949):0.0001189615542,H7N7_Avian_KP413935_A/duck/Huzhou/4268/2013|2013.811:-0.0001189615542):0.001106575922,H7N7_Avian_KP413918_A/duck/Huzhou/4227/2013|2013.811:-8.254811812e-05):0.001024919591,(H1N2_Avian_KY971201_A/duck/Zhejiang/D6/2013|2013.789:0.004440896358,H1N2_Avian_KY971199_A/duck/Zhejiang/D1/2013|2013.789:0.005956645583):0.002088109372):0.002331808246,H4N6_Avian_KU160870_A/duck/Fujian/S2169/2012|2012.419:0.001285568994):0.0008905709073,(H3N2_Avian_KM222567_A/duck/Shanghai/SH2/2013|2013.315:0.002306062642,H3N2_Avian_KM222559_A/duck/Shanghai/SH1/2013|2013.315:-0.0002609749238):0.005120097154):0.0004520605863,(H7N7_Avian_KX061809_A/duck/Zhejiang/S3158/2012|2012.797:0.003895486403,H10N2_Avian_KP063200_A/duck/Zhejiang/6D20/2013|2013.953:0.004387711255):0.002846863816):0.002160877959):0.001688322251,H4N8_Avian_KY785664_A/duck/Guangdong/DGQTSJ147P/2015|2015.307:0.01234885111):0.001806889878):0.003783895866,((((((((((((H10N8_Avian_JQ924788_A/duck/Guangdong/E1/2012|2012.025:0.0006874852366,H4N2_Avian_KU160894_A/duck/Guangdong/S4040/2011|2011.890:0.005492300335):0.001687148869,(H3N6_Avian_KX121265_A/duck/Hunan/161/2015|2015.260:0.001132405083,H3N2_Avian_KX121233_A/duck/Hunan/139/2014|2014.863:-0.0001094364459):0.002474904891):0.000340009269,((H3N2_Avian_LC028163_A/duck/Vietnam/LBM559/2013|2013.940:0.001294934663,H3N2_Avian_LC053495_A/duck/Quang_Ninh/220/2014|2014.710:0.003840640747):0.003662493636,H3N2_Avian_LC028107_A/muscovy_duck/Vietnam/LBM115/2012|2012.523:0.001530005087):0.001244870636):0.0006199005569,H3N2_Avian_LC028083_A/duck/Vietnam/LBM48/2011|2011.890:0.001427909606):0.0008676686792,(H3N2_Avian_AB781672_A/muscovy_duck/Vietnam/LBM189/2012|2012.500:0.0008865059564,H3N8_Avian_LC028131_A/muscovy_duck/Vietnam/LBM437/2013|2013.425:0.001165367098):0.001591741502):0.0006232640793,H7N9_Avian_MF630448_A/duck/Guangxi/SDY129/2014|2014.808:0.008439613872):0.000354070236,H3N6_Avian_KX121273_A/duck/Hunan/7/2015|2015.260:0.0064466777):0.001065719684,(((((H4N6_Avian_KU161055_A/duck/Zhejiang/S2088/2011|2011.452:-2.126812782e-17,H4N6_Avian_KT589292_A/duck/Zhejiang/414/2013|2013.247:-8.975417464e-17):0.001075998308,H4N6_Avian_KT589290_A/duck/Zhejiang/409/2013|2013.247:-5.30296709e-05):0.003438378675,H1N2_Avian_JN605377_A/duck/Zhejiang/0607-13/2011|2011.452:0.005872119715):0.001271067644,((H7N3_Avian_KF259286_A/duck/Fujian/6390/2010|2010.500:-9.733853818e-17,H7N3_Avian_KF259230_A/duck/Fujian/6380/2010|2010.500:-1.368376428e-17):0.002886629471,H7N3_Avian_KJ522764_A/duck/Zhejiang/1208/2009|2009.290:0.0001882122198):0.00108733875):0.001481243336,((H3N8_Avian_KU158895_A/duck/Shanghai/120-1/2009|2009.500:-1.352930569e-17,H3N8_Avian_KU158897_A/chicken/Nanjing/B854-2/2011|2011.500:-9.749299677e-17):8.422357998e-17,H3N8_Avian_KU158896_A/duck/Nanjing/A1591-1/2010|2010.500:-1.397347312e-16):0.004942817132):0.003560632786):0.0004678587461,(((((((H3N2_Avian_KT022308_A/duck/Guangxi/135D20/2013|2013.200:0.001027221117,H3N2_Avian_KT022324_A/chicken/Guangxi/165C7/2014|2014.285:0.001024651937):2.742701468e-05,H3N2_Avian_KT022300_A/chicken/Guangxi/135C10/2013|2013.200:0.0009917241764):5.040707471e-05,H4N2_Avian_KJ881014_A/duck/Guangxi/125D17/2012|2012.682:0.0009772427141):8.517711892e-05,H3N2_Avian_KT022292_A/pigeon/Guangxi/128P9/2012|2012.871:-8.751769486e-05):0.000556605097,(H3N2_Avian_KY415678_A/chicken/Ganzhou/GZ157/2016|2016.167:0.005280290251,H3N6_Avian_KR919747_A/duck/Guangxi/175D12/2014|2014.534:0.0009304878541):0.001519436174):0.00081080982,H4N6_Avian_KR010406_A/spot-billed_duck/Shanghai/SH148/2014|2014.674:0.007541911326):0.00061500784,H3N2_Avian_KY415679_A/chicken/Ganzhou/GZ43/2016|2016.071:0.005110369367):0.001322300657):0.001290085741,(H3N8_Avian_LC028187_A/muscovy_duck/Vietnam/LBM721/2014|2014.781:0.001137173714,H3N2_Avian_LC053479_A/muscovy_duck/Vietnam/LBM728/2014|2014.707:-0.0001150546327):0.0072561134):0.0008225385817,H3N2_Avian_MG021166_A/duck/Jiangshu/YZ916/2016|2016.688:0.009223905755):0.002538335796,H3N2_Avian_KT022316_A/goose/Guangxi/139G20/2013|2013.452:0.01063506885):0.0008078058346):0.002600660513,H6N2_Avian_KY415654_A/duck/Hubei/ZYSYG7/2015|2015.888:0.01428310164):0.0102550045):0.001559717906):0.003040786713,(((((((((((((((((((((((((((((((((((((((((((((((((((((((((((((((((((((((((((((((((((((((((((((((((((((((((((((((((((((((((((((((((((((((((((((((((((((((((((((((((((((((((((((((((H1N1_Swine_HE582006_A/swine/Villa_Clara/84/2010|2010.833:0.001623083083,H1N1_Swine_HE584759_A/swine/La_Habana/130/2010|2010.833:0.002484089548):0.008080401613,H1N1_Swine_HQ695940_A/swine/Jangsu/46/2010|2010.038:0.003376077094):0.0006642884451,H1N1_Swine_GU593047_A/swine/UP-India/IVRI01/2009|2009.868:0.005087267318):0.0001980921229,(H1N2_Swine_KM028122_A/swine/Guangxi/2900/2011|2011.770:0.003049521776,H1N1_Swine_KP404423_A/swine/Tianjin/47/2011|2011.871:0.007360788606):0.0008588124919):0.0001220601224,H1N1_Swine_HQ728097_A/swine/Taiwan/HL-1125/2009|2009.899:0.002926256257):9.830757684e-05,H1N1_Human_KC780538_A/Florida/02/2010|2010.088:0.003016425654):0.0001804215085,H1N1_Swine_JX092625_A/swine/Colorado/A01203099/2011|2011.973:0.001869261928):9.870528608e-05,(H1N1_Human_CY071837_A/South_Carolina/WRSP520/2009|2009.677:0.0008166978272,H1N1_Swine_CY061550_A/swine/Italy/85437/2009|2009.937:0.00225389423):0.0009345183657):9.749080108e-05,(H1N1_Human_CY071376_A/Berlin/INS430/2010|2010.096:-0.0002018254896,H1N1_Human_HM014333_A/Guangzhou/GIRD07/2009|2009.605:0.001223944571):0.000930052607):8.261825193e-05,(H1N1_Swine_CY158442_A/swine/Illinois/02957/2010|2010.068:0.001191872947,H1N1_Human_CY072519_A/Athens/INS349/2009|2009.967:-0.0001697538658):0.0009519720892):5.078645729e-05,(((H1N1_Human_CY061579_A/Texas/JMS401/2010|2010.005:0.001843051041,H1N1_Human_HM157260_A/Yaroslavl/IIV-196/2009|2009.923:0.004319485579):0.00036194452,H1N1_Human_CY167325_A/Tennessee/F1042A/2010|2010.093:-0.000369368458):0.0008575573422,H1N1_Human_CY066704_A/Vienna/INS291/2009|2009.882:0.001710329511):0.0001943684635):3.018843523e-05,(H1N1_Swine_HQ541689_A/swine/Heilongjiang/44/2009|2009.786:0.002250317801,H1N1_Human_JQ612502_A/Hungary/40/2009|2009.816:-0.0002073487841):0.001005538043):1.252675773e-05,H1N2_Swine_CY086899_A/swine/North_Carolina/226125/2010|2010.685:0.002035659846):1.797136978e-05,H1N1_Human_HM230702_A/Zhoushan/52/2009|2009.964:0.001007367989):3.040087879e-05,H1N1_Swine_HQ541705_A/swine/Yunnan/74/2010|2010.038:0.002017390779):3.960543277e-05,H1N1_Human_GQ168849_A/Massachusetts/06/2009|2009.315:0.0009837792988):2.306071614e-05,H1N1_Human_KC782023_A/Vermont/01/2010|2010.093:0.001002875811):1.232823184e-05,H1N1_Swine_KX571131_A/swine/Quebec/1600117/2014|2014.323:0.001013608295):6.362128715e-06,(H1N1_Human_KC781696_A/Georgia/08/2009|2009.510:-4.374761243e-05,H1N1_Human_JN207843_A/Zhejiang/89w/2009|2009.827:0.001066716249):0.00101861497):3.351656207e-06,H1N1_Human_KC781398_A/Nebraska/02/2010|2010.189:0.001022012493):2.136984073e-06,H1N1_Human_AB704481_A/Tochigi/2/2010|2010.033:0.001023799543):6.264559533e-06,(((H1N1_Human_CY090862_A/Netherlands/2631c/2010|2010.107:7.759914022e-17,H1N1_Human_CY065873_A/Netherlands/2631b/2010|2010.008:-1.886214427e-16):0.0003361065522,H1N1_Swine_CY195119_A/swine/Saskatchewan/SD0020/2013|2013.995:0.003766385808):0.0001761134975,H1N1_Human_CY072999_A/Managua/07193_09/2010|2010.090:0.0003330371985):0.0005089886317):3.097756656e-06,H1N1_Human_KJ690411_A/Uganda/MUWRP-066/2009|2009.592:0.001022591654):4.236315576e-06,H3N2_Swine_KX571134_A/swine/Quebec/1603088/2014|2014.342:0.001021700211):1.304202706e-05,H1N1_Human_CY095865_A/Hubei/74/2009|2009.871:0.001006748544):1.295681653e-05,H1N1_Swine_JN375217_A/swine/Guangdong/275/2010|2010.077:0.001014692972):6.745947521e-06,(H1N1_Human_CY055551_A/Australia/10/2009|2009.548:-5.016067882e-17,H1N1_Human_KC780223_A/Colorado/02/2010|2010.011:-6.086162364e-17):0.001020903841):3.450858266e-06,H1N1_Human_CY072927_A/Managua/4063-01/2009|2009.663:0.001024198931):3.54786981e-06,H1N1_Swine_JF714103_A/swine/QC/3974-5/2009|2009.874:0.001024101919):2.471086446e-06,((H1N1_Human_KC780660_A/South_Carolina/01/2010|2010.071:-9.127525736e-05,H1N1_Human_KC780360_A/North_Carolina/05/2010|2010.148:0.001114243894):0.0006613391035,H3N2_Swine_KX571121_A/swine/Quebec/1561816/2014|2014.052:0.0003607799777):0.0005115403187):9.15264693e-06,H1N2_Swine_KM028234_A/swine/Guangxi/3205/2011|2011.847:0.001018403887):7.801404044e-06,H1N1_Human_KF612152_A/Santa_Cruz/12541/2009|2009.496:0.001019848385):5.219800073e-06,H1N1_Human_KC780506_A/Utah/02/2010|2010.110:0.001022429989):9.639508054e-06,H1N1_Swine_KR859642_A/swine/Illinois/A00970252/2010|2010.208:0.001018010281):1.951905479e-05,(((H1N1_Human_KC780151_A/Mississippi/03/2009|2009.732:0.002301771788,H1N1_Swine_KM489602_A/swine/Ontario/62/2012|2012.501:0.0007762246923):0.0007202451302,(H1N1_Swine_JQ695882_A/swine/Shandong/361/2010|2010.500:0.003201391239,H3N2_Swine_JN409394_A/swine/Kansas/10-91088/2010|2010.995:0.001946719792):0.001372674023):0.0002955624913,H1N1_Human_GU592898_A/Bishkek/03/2009|2009.907:0.0007100529004):0.0002476733884):2.79172408e-05,H1N1_Human_HM773213_A/Jiangsu/2/2009|2009.866:0.000999717691):1.543455272e-05,H1N1_Human_AB704489_A/Tochigi/10/2010|2010.030:0.001001969957):1.04752387e-05,H1N1_Human_KC781054_A/North_Carolina/44/2009|2009.718:0.00101100927):6.212801855e-06,H1N1_Human_CY083091_A/Bogota/WRAIR0442T/2009|2009.463:0.001015271707):4.746131235e-06,H1N1_Human_KC781251_A/Georgia/06/2010|2010.096:0.001016738377):1.808707291e-05,H1N1_Swine_CY080435_A/swine/VIC/09-02797-62/2009|2009.630:-1.754138448e-05):1.586929127e-05,((((((((((H1N1_Human_KC781291_A/Washington/01/2010|2010.249:0.001112605679,H1N1_Human_FN434463_A/Quebec/144147/2009|2009.500:0.0009313171483):0.0001557867975,H1N1_Human_FJ998212_A/Canada-ON/RV1527/2009|2009.310:-0.0001567364166):7.850658246e-05,H1N1_Human_KC780054_A/Washington/75/2009|2009.816:-7.850658246e-05):3.932426947e-05,H1N1_Human_GQ465685_A/Canada-AB/RV1531/2009|2009.321:-3.932426947e-05):1.975186513e-05,H1N1_Human_KC780380_A/Washington/62/2009|2009.855:-1.975186513e-05):9.87955808e-06,H1N1_Human_CY096587_A/District_of_Columbia/INS525/2010|2010.008:-9.87955808e-06):0.0001566566223,H1N1_Human_CY065765_A/British_Columbia/GFA0401/2009|2009.285:0.0008656114296):0.0001349503796,(H1N2_Swine_KM507528_A/swine/Brazil/232-11-13/2011|2011.625:0.003404111017,H1N2_Swine_KM507522_A/swine/Brazil/185-11-7/2011|2011.510:-0.0003352191435):0.000892947624):7.461052642e-05,(H3N2_Swine_KJ413922_A/swine/Ontario/11-105317/2011|2011.893:-9.743880667e-17,H3N2_Swine_KJ413914_A/swine/Ontario/103-18/2011|2011.893:-1.358349579e-17):0.0009513100883):0.0003259766368,(H1N1_Human_KP637841_A/Thailand/IY07144/2010|2010.107:0.001074061645,H1N1_Swine_KM489604_A/swine/Ontario/46/2012|2012.507:0.007199007141):0.0007024450184):0.0004995053152):1.517601469e-05,((((H1N1_Human_CY090030_A/District_of_Columbia/WRAIR0313/2011|2011.074:0.003282379559,H1N1_Human_CY067644_A/Madrid/INS224/2009|2009.863:-0.0002075378677):0.0006554819681,H1N1_Swine_KR701084_A/swine/England/072865/2013|2013.674:0.008722869817):0.000331001078,H1N1_Human_AB539742_A/Shanghai/P1/2009|2009.721:0.0006788359482):0.0003759182931,(((H1N1_Human_KC881986_A/Pennsylvania/02/2011|2011.142:2.497320623e-17,H1N1_Human_KC780302_A/Pennsylvania/31/2009|2009.923:-1.359955087e-16):1.708099925e-16,H1N1_Human_KC882041_A/Pennsylvania/08/2011|2011.145:-2.263211438e-16):0.0005685372371,H1N1_Human_CY049934_A/Craven/WR1001/2009|2009.400:0.0004513672705):0.0004676546432):9.124302317e-05):3.700772325e-05,H1N1_Swine_KM496998_A/swine/Brazil/66/2011|2011.279:0.0009834753649):3.419641007e-05,H1N1_Human_CY075068_A/Athens/INS393/2010|2010.014:0.0009934533788):1.880663661e-05,(H1N1_Human_CY065044_A/New_York/4294/2010|2010.093:9.027125155e-06,H1N1_Human_KC780697_A/Indiana/03/2010|2010.090:-9.027125155e-06):0.001002956314):4.444499924e-05,H1N1_Human_GQ330648_A/Moscow/IIV03/2009|2009.419:-4.604604338e-05):2.302755557e-05,H1N1_Human_GU108489_A/Zhejiang-Yiwu/11/2009|2009.679:-2.302755557e-05):1.152489164e-05,H1N1_Human_GU138876_A/Hiroshima/207/2009|2009.496:-1.152489164e-05):5.763581276e-06,H1N1_Human_CY128172_A/Viet_Nam/13032015/2009|2009.633:-5.763581276e-06):2.882358591e-06,H1N1_Human_CY067636_A/Oslo/INS219/2009|2009.819:-2.882358591e-06):1.441463383e-06,H1N1_Human_CY057407_A/Wisconsin/629-D00832/2009|2009.704:-1.441463383e-06):7.208737919e-07,H1N1_Human_GQ184629_A/Moscow/01/2009|2009.384:-7.208737919e-07):3.605079738e-07,H1N1_Human_KC781388_A/Alaska/01/2010|2010.101:-3.605079739e-07):1.8028954e-07,H1N1_Human_KC780202_A/Maine/13/2009|2009.855:-1.8028954e-07):9.016255342e-08,H3N2_Swine_KX571128_A/swine/Quebec/1557833/2013|2013.014:-9.016255348e-08):4.509017186e-08,H1N1_Human_KT181811_A/Singapore/DMS847/2009|2009.685:-4.509017192e-08):2.254953517e-08,H1N1_Swine_HQ393496_A/swine/Taiwan/TD-2542/2010|2010.666:-2.254953523e-08):1.127699295e-08,H1N1_Human_KC781746_A/North_Carolina/37/2009|2009.690:-1.127699301e-08):5.639609881e-09,H1N1_Human_GQ465690_A/Canada-ON/RV1589/2009|2009.318:-5.639609936e-09):2.82036162e-09,H1N1_Human_KP307949_A/Tomsk/273/2010|2010.500:-2.820361675e-09):1.410459283e-09,H1N1_Human_GU433034_A/Novosibirsk/02/2009|2009.551:-1.410459339e-09):7.053688732e-10,H1N1_Human_CY066552_A/San_Diego/INS198/2009|2009.803:-7.053689288e-10):3.527540842e-10,H1N1_Human_KC782095_A/Rhode_Island/15/2009|2009.447:-3.527541397e-10):1.764118095e-10,H1N1_Human_KC780468_A/Florida/25/2009|2009.841:-1.76411865e-10):8.822321115e-11,H1N1_Human_CY083562_A/Budapest/WRAIR2411N/2009|2009.923:-8.822326667e-11):4.412060224e-11,H1N1_Human_GQ225360_A/Shanghai/1/2009|2009.389:-4.412065776e-11):2.206443039e-11,H1N1_Human_GU138889_A/Myanmar/JP133/2009|2009.553:-2.20644859e-11):1.103430743e-11,H1N1_Swine_JQ695874_A/swine/Shandong/327/2010|2010.500:-1.103436295e-11):5.51807946e-12,H1N1_Human_KC781040_A/Massachusetts/31/2009|2009.704:-5.518134971e-12):2.759532402e-12,H1N1_Human_GQ402215_A/Canada-QC/RV1759/2009|2009.345:-2.759587913e-12):1.379879142e-12,H1N1_Human_KC780410_A/Florida/01/2010|2010.014:-1.379934653e-12):6.899581856e-13,H1N1_Human_CY083243_A/Virginia/WRAIR1511P/2009|2009.570:-6.900136967e-13):3.448478277e-13,H1N1_Human_CY095766_A/Zhejiang/3/2009|2009.518:-3.449033388e-13):1.725567434e-13,H1N1_Human_KC782172_A/New_Mexico/16/2009|2009.849:-1.726122545e-13):8.625625356e-14,H1N1_Human_KC781170_A/Alabama/03/2010|2010.162:-8.631176472e-14):4.330859496e-14,H1N1_Human_CY049926_A/New_Bern/WR0670/2009|2009.449:-4.336410611e-14):2.151237491e-14,H1N1_Human_CY065577_A/England/385/2009|2009.414:-2.156788606e-14):1.061771228e-14,H1N1_Human_KC261333_A/Mexico_City/INERPHAC4/2010|2010.227:-1.067322344e-14):5.048153284e-15,H1N1_Human_KJ130199_A/New_Zealand/2047/2009|2009.479:-5.103664435e-15):2.767083417e-15,H1N1_Human_CY065729_A/England/434/2009|2009.427:-2.822594568e-15):1.23468006e-15,H1N1_Human_GU562459_A/Karasuk/01/2010|2010.008:-1.290191212e-15):4.682996465e-16,H1N1_Human_GU138899_A/Yamaguchi/21/2009|2009.419:-5.238107977e-16):2.315974563e-16,H1N1_Human_KC782015_A/Iowa/01/2010|2010.011:-2.871086075e-16):2.8636705e-17,H1N1_Swine_JQ612494_A/swine/Hungary/7380/2010|2010.216:-8.414785623e-17):-5.176263258e-18,H1N1_Human_GQ288375_A/Fuzhou/01/2009|2009.403:-5.033488797e-17):-5.149324329e-18,H1N1_Human_CY060633_A/Ontario/314095/2009|2009.836:-5.03618269e-17):6.160545423e-18,H1N1_Human_FN434456_A/Quebec/147365/2009|2009.500:-6.167169665e-17):-2.278293341e-17,((((((((((((((((((((((((((((H1N1_Human_KC780582_A/Virginia/01/2010|2010.055:-4.984719957e-17,H1N1_Human_CY119379_A/Malaysia/2076039/2009|2009.586:-6.117510289e-17):0,(H1N1_Human_JQ409145_A/Helsinki/Vi3/2009|2009.447:-6.117397439e-17,H1N1_Human_KC781517_A/Utah/51/2009|2009.647:-4.984832807e-17):0):0,(H1N1_Human_CY111964_A/Hong_Kong/H090-761-V10/2009|2009.578:-7.249623655e-17,H1N1_Human_KC780767_A/Arkansas/09/2009|2009.866:-3.852606591e-17):0):0,(H1N1_Human_CY121841_A/South_Carolina/10/2010|2010.500:-5.551115123e-17,H1N1_Human_KC781929_A/Virginia/24/2009|2009.419:-5.551115123e-17):0):0,(H1N1_Human_KC780672_A/Nebraska/23/2009|2009.995:-6.117059158e-17,H1N1_Human_CY056229_A/San_Diego/INS69/2009|2009.844:-4.985171088e-17):0):0,(H1N1_Human_GQ232088_A/Guangdong/02/2009|2009.400:-5.551115123e-17,H1N1_Human_CY044150_A/Bogota/0466N/2009|2009.479:-5.551115123e-17):0):0,(H1N1_Human_CY049862_A/Cherry_Point/WR0100/2009|2009.332:-5.551115123e-17,H1N1_Human_GU560017_A/Tomsk/06/2009|2009.890:-5.551115123e-17):0):0,(H1N1_Human_CY066760_A/Pensacola/INS211/2009|2009.858:-5.551115123e-17,H1N1_Human_GQ485662_A/Almati/01/2009|2009.500:-5.551115123e-17):0):0,(H1N1_Human_GQ283480_A/Italy/49/2009|2009.400:-5.551115123e-17,H1N1_Human_CY062988_A/Vienna/INS179/2010|2010.011:-5.551115123e-17):0):0,(H1N1_Human_CY071288_A/Athens/INS414/2010|2010.096:-4.985733993e-17,H1N1_Human_HM189315_A/Chita/CRIE-8/2009|2009.836:-6.116496254e-17):0):0,(H1N1_Human_CY047790_A/Argentina/7785/2009|2009.452:-5.551115123e-17,H1N1_Human_CY071613_A/Ft_Carson/WR1448P/2009|2009.781:-5.551115123e-17):0):0,(H1N1_Human_CY044174_A/Bethesda/SP506/2009|2009.455:-5.551115123e-17,H1N1_Human_CY041542_A/New_York/3209/2009|2009.312:-5.551115123e-17):0):0,(H1N1_Human_KT181757_A/Singapore/DMS41/2009|2009.759:-6.115934468e-17,H1N1_Human_CY167341_A/Tennessee/F1057c56/2010|2010.132:-4.986295778e-17):0):0,(H1N1_Human_CY083618_A/Lima/WRAIR9202F/2009|2009.501:-3.856993758e-17,H1N1_Human_CY128100_A/Viet_Nam/835/2009|2009.567:-7.245236488e-17):0):0,(H1N1_Human_KC781742_A/Wyoming/08/2009|2009.603:-6.115710066e-17,H1N1_Human_HM569676_A/Argentina/19527/2009|2009.452:-4.98652018e-17):0):0,(H1N1_Human_KC780524_A/Wisconsin/02/2010|2010.129:-6.115485843e-17,H1N1_Human_CY043156_A/New_York/3418/2009|2009.359:-4.986744404e-17):0):0,(H1N1_Swine_HQ541697_A/swine/Heilongjiang/105/2009|2009.786:-6.115373798e-17,H1N1_Human_KC780887_A/Nevada/01/2010|2010.030:-4.986856449e-17):0):0,(H1N1_Human_KC780749_A/Illinois/15/2009|2009.847:-4.986968449e-17,H1N1_Human_CY053493_A/Taiwan/167/2009|2009.712:-6.115261797e-17):0):0,(H1N1_Human_CY054657_A/Russia/61/2009|2009.833:-6.115149841e-17,H1N1_Human_CY083818_A/Los_Angeles/INS423/2010|2010.096:-4.987080405e-17):0):6.357298276e-18,H1N1_Human_CY055941_A/Australia/82/2009|2009.668:-6.186844951e-17):6.364123581e-18,H1N1_Human_KC780083_A/South_Carolina/18/2009|2009.707:-6.187527481e-17):6.831970784e-19,H1N1_Human_KC780678_A/West_Virginia/13/2009|2009.647:-5.619434831e-17):6.888893868e-19,H1N1_Human_GU592890_A/Barnaul/04/2009|2009.962:-5.620004062e-17):6.384615892e-18,H1N1_Human_GQ505854_A/Irkutsk/02/2009|2009.500:-6.189576712e-17):-4.990890449e-18,H1N1_Human_KP637457_A/Thailand/PY08016/2009|2009.559:-5.052026078e-17):6.398291114e-18,H1N1_Human_CY056125_A/District_of_Columbia/INS33/2009|2009.816:-6.190944235e-17):1.209858424e-17,H1N1_Human_GU433026_A/Tomsk/03/2009|2009.545:-6.760973547e-17):1.210656945e-17,H1N1_Swine_KM029642_A/swine/Hong_Kong/NS3160/2010|2010.803:-6.761772068e-17):2.278293341e-17):7.287994399e-19,H1N1_Human_GQ351293_A/Italy/85/2009|2009.449:-5.623995067e-17):7.345100203e-19,H1N1_Human_KC780557_A/West_Virginia/12/2009|2009.808:-5.624566125e-17):2.35368617e-17,H1N1_Human_GU138885_A/Myanmar/60/2009|2009.482:-7.904801293e-17):2.354714899e-17,H1N1_Human_HM189450_A/Korea/CJ04/2009|2009.704:-7.905830022e-17):2.925888663e-17,H1N1_Human_CY072335_A/Newark/INS319/2009|2009.989:-8.477003786e-17):1.786514578e-17,H1N1_Human_KC781076_A/Oklahoma/05/2009|2009.863:-7.337629701e-17):4.068923939e-17,H1N1_Human_GQ894937_A/Michigan/06/2009|2009.500:-9.620039062e-17):4.640785726e-17,H1N1_Human_CY083498_A/Chicago/WRAIR1691P/2009|2009.784:-1.019190085e-16):5.212877131e-17,H1N1_Human_CY052267_A/Texas/42102708/2009|2009.438:-1.076399225e-16):4.07304712e-17,H1N1_Human_KC780917_A/Kansas/19/2009|2009.701:-9.624162244e-17):9.211907754e-17,H1N1_Swine_HQ695989_A/swine/Jangsu/504/2010|2010.038:-1.476302288e-16):9.785262195e-17,H1N1_Human_KC780180_A/Montana/22/2009|2009.915:-1.533637732e-16):9.216724899e-17,H1N1_Human_FJ984398_A/Ohio/07/2009|2009.310:-1.476784002e-16):1.036148659e-16,H1N1_Human_GQ225368_A/Fujian/1/2009|2009.386:-1.591260171e-16):5.798100409e-05,H1N1_Human_CY063583_A/Oslo/INS110/2009|2009.858:0.0009649876329):5.833100385e-05,(H1N1_Human_CY071056_A/Vienna/INS368/2010|2010.011:0.0004176405419,H1N1_Human_KC781182_A/Wyoming/01/2010|2010.104:0.001627555842):0.0009781473545):4.509925633e-05,H1N1_Human_KC780931_A/Colorado/13/2009|2009.762:0.0009736691558):2.574180315e-05,(((((((H1N1_Swine_KC471372_A/swine/Korea/CY01-04/2012|2012.003:-8.55129557e-17,H1N1_Swine_KC471348_A/swine/Korea/CY11-01/2011|2011.888:-2.550934677e-17):0.001131376915,H1N1_Swine_KC471388_A/swine/Korea/CY01-06/2012|2012.041:-0.0001114724071):5.576333804e-05,H1N1_Swine_KC471356_A/swine/Korea/CY11-02/2011|2011.888:-5.576333804e-05):2.790010904e-05,H3N1_Swine_KC471444_A/swine/Korea/CY03-13/2012|2012.175:-2.790010904e-05):0.002838050716,H3N2_Swine_KM507514_A/swine/Brazil/365-11-7/2011|2011.858:0.003395567904):0.0003097170945,(H1N1_Swine_KM507543_A/swine/Brazil/12A/2010|2010.088:-1.307577344e-16,H1N1_Swine_KF683617_A/swine/Brazil/107-3A/2010|2010.532:1.973543198e-17):0.000688080323):0.0003665314529,(H1N1_Swine_KJ847635_A/swine/Italy/6352-11/2013|2013.038:0.004037486946,H1N2_Swine_JX092386_A/swine/Minnesota/A01202453/2011|2011.532:0.005284127959):0.0004091547443):0.0003647381941):0.0001031724086,(H1N1_Human_KC780546_A/New_Jersey/01/2010|2010.000:-0.0001697424938,H1N1_Swine_CY159458_A/swine/Arkansas/SG1499/2010|2010.608:0.001192711131):0.0009321219112):1.828338351e-05,((H1N1_Swine_CY195472_A/swine/Alberta/SD0061/2014|2014.959:0.006617771378,H1N1_Human_JN187314_A/Taiwan/5270/2010|2010.679:-0.0004427790188):0.0002617633577,H1N1_Human_CY056157_A/Pensacola/INS38/2009|2009.841:0.0007718260417):0.0008920749293):8.385848265e-05,(((((H3N2_Swine_AB704810_A/swine/Chonburi/NIAH106952-028/2011|2011.123:-1.557287444e-16,H3N2_Swine_AB704802_A/swine/Chonburi/NIAH106952-026/2011|2011.123:4.470644196e-17):0.002691464207,H1N1_Swine_KM028530_A/swine/Hong_Kong/830/2011|2011.148:0.0003978835771):0.0008650122179,(H1N1_Human_KC881958_A/New_Mexico/04/2011|2011.101:-1.626416052e-16,H1N1_Human_KC881934_A/New_Mexico/06/2011|2011.140:5.161930271e-17):0.0001686886459):0.001059900344,(H1N1_Human_KC780321_A/Georgia/25/2009|2009.989:-2.444852831e-16,H1N1_Human_CY075541_A/Boston/634/2009|2009.855:1.334629806e-16):0.0009818952743):0.0003663864859,(H1N1_Human_CY053310_A/Brownsville/37OS/2009|2009.403:-4.453751825e-17,H1N1_Human_GQ117111_A/Michigan/02/2009|2009.315:-6.648478422e-17):0.0009165572989):0.0001117315117):7.84796426e-05,(((((H1N1_Human_CY092937_A/Maryland/NHRC0004/2009|2009.808:0.00119780331,H1N1_Human_CY072655_A/Managua/4570-01/2009|2009.622:-0.0001748346727):8.805399067e-05,H1N1_Human_KC780497_A/Wisconsin/01/2010|2010.063:-8.805399067e-05):0.0001556854044,H3N2_Swine_KX571114_A/swine/Quebec/1708732/2015|2015.115:0.0008696238085):0.0007694050077,H1N1_Swine_CY099184_A/swine/Minnesota/02979/2010|2010.129:0.001281297758):0.0007070458478,(H1N1_Human_CY083115_A/Quito/WRAIR0617N/2009|2009.764:0.000220543815,H1N1_Human_KJ690435_A/Uganda/MUWRP-224/2010|2010.860:0.0008015752661):0.0008394461057):0.000180573778):4.839360808e-05,H1N1_Human_KC473855_A/Guangzhou/GIRD74/2010|2010.570:0.0009760353271):4.958748953e-05,H1N1_Human_CY071064_A/Tallinn/INS372/2009|2009.975:0.0009780622993):6.942573263e-05,((((H1N1_Swine_CY116130_A/swine/England/373/2010|2010.011:0.0001941904671,H1N1_Human_HQ263275_A/Bethesda/NIH106-D14/2009|2009.844:0.001851005917):0.000257131875,H1N1_Human_KP637689_A/Thailand/SP10497/2011|2011.129:0.001794764227):0.0008053455282,H1N1_Human_CY129655_A/Brooklyn/INS549/2011|2011.225:0.002293620353):0.0002410807607,(((H1N1_Swine_CY080443_A/swine/QLD/09-02865-07/2009|2009.644:-0.0006875434819,H3N2_Swine_KM029898_A/swine/Guangxi/NS2394/2012|2012.668:0.004794716114):0.0003488338038,H1N1_Human_CY069091_A/Guam/NHRC0026/2009|2009.551:-0.0003488338038):0.0001749220588,H1N2_Swine_KU976828_A/swine/Mexico/AVX50/2013|2013.233:0.001878718003):0.0007895803896):0.0004455085958):4.553209984e-05,((H1N1_Human_KC781441_A/Utah/27/2009|2009.419:-1.338386969e-16,H1N1_Human_KC781094_A/Iowa/14/2009|2009.932:2.281639444e-17):0.0002498421451,H1N1_Human_CY103909_A/Guangdong/5301/2009|2009.500:0.0007700623625):0.0004651325636):3.143970416e-05,H1N1_Swine_JF275918_A/swine/Nanchang/3/2010|2010.033:0.00201918298):3.448911447e-05,((((H1N1_Human_GU198204_A/Nanjing/3/2009|2009.792:-9.850106907e-17,H1N1_Human_CY089627_A/Nanchang/8011/2009|2009.973:-1.252123339e-17):0.0007749096315,H1N1_Human_CY089619_A/Nanchang/8008/2009|2009.964:0.001270178087):0.0006502667296,(H1N1_Human_CY063188_A/California/VRDL11/2010|2010.068:0.00107012256,H1N1_Human_KC781458_A/Louisiana/01/2010|2010.090:-5.021805286e-05):0.0003743879429):0.0001984986625,H1N1_Human_KC780782_A/Alaska/47/2009|2009.923:-0.000455097723):0.0003490315719):2.936339415e-05,(H1N1_Human_CY096048_A/Hubei/99/2009|2009.775:8.282207508e-06,H1N1_Human_CY083211_A/New_Jersey/WRAIR1504P/2009|2009.551:0.001013836874):0.001001812157):1.596145644e-05,H1N1_Human_CY063004_A/Tallinn/INS182/2010|2010.008:0.001010629524):4.312404344e-05,H1N1_Human_KJ856069_A/Sri_Lanka/2005/2009|2009.904:0.005120896081):5.37806165e-05,((H1N1_Human_JX262212_A/India/GWL02/2011|2011.644:-6.668320682e-17,H1N1_Human_CY069027_A/Guam/NHRC0018/2009|2009.553:-4.433909564e-17):-1.506723453e-16,H1N1_Human_JX262211_A/India/GWL01/2011|2011.644:9.516119409e-17):0.0009616716321):5.414769093e-05,(((H1N1_Swine_MH061762_A/swine/Mexico/9741916/2013|2013.236:0.002212342478,H1N1_Swine_MH061658_A/swine/Mexico/9199572/2012|2012.488:0.0008565493947):0.003798668846,H1N1_Human_HM173600_A/Blagovechensk/01/2009|2009.863:0.0008505803738):0.0003919234891,H1N1_Human_CY069123_A/Madrid/INS298/2009|2009.896:-0.0001367621398):0.0009925760268):5.918411512e-05,((H3N2_Swine_JN409442_A/swine/Kansas/11-110529/2011|2011.266:0.001666566349,H1N1_Human_CY065998_A/Ulgii/9911/2009|2009.940:0.000378630035):0.0009146275831,H1N2_Swine_KM028730_A/swine/Hong_Kong/3125/2011|2011.589:0.001139193175):0.0008426057719):6.967206652e-05,((H1N2_Swine_AB914487_A/swine/Chiba/14/2012|2012.038:0.004317616159,H1N1_Human_CY072327_A/Newark/INS318/2009|2009.953:0.0008226900346):0.0005090174176,H1N1_Human_CY063180_A/California/VRDL10/2010|2010.112:0.001545241196):0.00103412761):8.6378214e-06,((((((H3N2_Swine_KM061024_A/swine/Guangxi/JGB4/2013|2013.452:0.001731431964,H1N1_Swine_KJ725049_A/swine/Guangdong/306/2013|2013.038:0.003402132408):0.0004578085548,(H1N1_Canine_MG254087_A/canine/Guangxi/LZ317/2013|2013.893:-7.133773477e-18,H1N1_Canine_MG254075_A/canine/Guangxi/HC18/2013|2013.795:-1.03888529e-16):0.002629192668):0.0002611377598,(H3N2_Swine_KM029746_A/swine/Guangdong/NS2883/2012|2012.641:-0.0002216427783,H3N2_Swine_KM029730_A/swine/Guangdong/NS2717/2012|2012.603:0.001245658952):0.002836909451):0.002657396492,((H3N2_Canine_MG254084_A/canine/Guangxi/LZ45/2015|2015.058:-1.128804554e-16,H1N1_Canine_MG254085_A/canine/Guangxi/LZ52/2015|2015.066:1.858152918e-18):9.656549524e-17,H1N1_Canine_MG254081_A/canine/Guangxi/LZ20/2015|2015.038:-1.520766465e-16):0.006239089388):0.001659468002,(H1N2_Swine_KJ729271_A/swine/Zhejiang/43/2012|2012.871:0.001130900163,H1N2_Swine_KJ729263_A/swine/Guangxi/325/2012|2012.871:-0.0001109956557):0.005961350615):0.001207226338,(H1N1_Human_KC781407_A/Utah/03/2010|2010.181:0.0001033911413,H1N1_Human_CY062147_A/New_York/2963/2010|2010.058:0.0009187279399):0.0008154746042):0.0004810577537):0.0001112639204,((H1N1_Human_CY062812_A/Odense/INS143/2009|2009.860:0.0006709564744,H3N2_Swine_JQ220551_A/swine/Guangxi/NS2783/2010|2010.849:0.003432944395):0.0005083218225,H1N1_Human_CY067048_A/Aarhus/INS253/2009|2009.890:0.0005164621829):0.0004291341914):7.490223897e-05,H1N1_Human_CY063044_A/Bochum/INS187/2009|2009.940:0.0009453539224):0.0001251063931,(H1N1_Swine_JN162039_A/swine/Minnesota/A01049428/2011|2011.047:0.001189855745,H1N1_Human_CY052712_A/Texas/45140902/2009|2009.701:-0.0001668871082):0.0009038070606):7.78709251e-05,((H1N2_Swine_KM027642_A/swine/Guangdong/3583/2011|2011.819:0.004830843318,H1N1_Swine_JX987193_A/swine/Nanjing/50/2011|2011.151:0.003426902747):0.0001693007677,(H1N2_Swine_AB914503_A/swine/Chiba/119/2012|2012.786:0.003265741004,H1N1_Human_CY089380_A/Managua/3246-01/2010|2010.227:0.001882370027):0.00089058245):0.0004168537351):0.0001366045824,H1N1_Human_KF918706_A/Beijing/132/2010|2010.844:0.0008906177444):0.0001269468948,((H1N1_Human_KJ690403_A/Uganda/MUWRP-093/2009|2009.726:-0.0003294813214,H1N1_Human_CY129863_A/Springfield/INS598/2011|2011.126:0.002381354375):0.0004741274134,H1N1_Human_KU922553_A/Kerala/RGCBA923/2009|2009.764:0.001579404632):0.0003935794679):0.0001131876681,H1N1_Human_CY092873_A/Illinois/NHRC0001/2011|2011.068:0.0009118625487):6.343730137e-05,H1N1_Human_CY066672_A/Tessenderlo/INS287/2009|2009.940:0.0009563135227):3.297038108e-05,H1N1_Swine_KJ764749_A/swine/Korea/GBCG01/2010|2010.123:0.003055167221):7.387505106e-05,((H1N1_Swine_KM027570_A/swine/Guangdong/NS2765/2011|2011.627:0.002209443289,H1N1_Swine_KM027690_A/swine/Guangdong/NS3704/2011|2011.858:-0.0001541437109):0.001990976579,H1N1_Swine_JN375225_A/swine/Guangdong/1430/2010|2010.345:5.621532311e-05):0.002020283439):1.968682617e-05,(((((((((((((((((((((((((((((((((((((((((((((((((((((H1N1_Human_JN714487_A/Nizhnii_Novgorod/CRIE-NGV/2010|2010.997:5.386047855e-17,H1N1_Human_JN153089_A/Vladimir/IIV-35/2011|2011.082:-1.64882781e-16):-4.764480545e-17,H1N1_Human_JN714495_A/Nizhnii_Novgorod/CRIE-BLM/2011|2011.068:-7.866345783e-18):0.002203643492,H1N1_Human_JQ693702_A/Taiwan/2116/2011|2011.145:0.0008737751667):0.0001465456161,H1N1_Swine_JX092634_A/swine/Missouri/A01203163/2012|2012.044:0.0008766477429):0.0009576197015,H1N1_Human_CY111375_A/Boston/DOA70/2011|2011.167:0.002127201431):0.0001367266672,H1N1_Human_KC882345_A/Indiana/04/2011|2011.049:0.0008916250018):6.855537962e-05,H1N1_Human_JN129267_A/Moscow/IIV-83/2011|2011.058:0.0009573811474):4.592059483e-05,((((H1N1_Human_CY176459_A/Kowloon/INS3_639/2011|2011.101:0.001918092413,H1N1_Human_KJ943479_A/Santiago/p15d1/2011|2011.622:0.004292685693):0.0001208378508,H1N2_Swine_KM027586_A/swine/Guangdong/3196/2011|2011.723:0.0008972465227):0.0002301871009,H1N1_Human_KP637353_A/Thailand/KS10403/2011|2011.315:-0.0002398169045):0.000120071499,H1N1_Human_CY176779_A/Kowloon/INS3_691/2011|2011.068:-0.000120071499):0.0009790077296):3.542690395e-05,((H1N1_Human_KJ856077_A/Sri_Lanka/2008/2009|2009.912:0.002252240604,H1N1_Human_KJ856203_A/Sri_Lanka/2290/2011|2011.090:0.004974843515):0.0009505348389,H1N1_Human_KJ856171_A/Sri_Lanka/22/2012|2012.416:0.007899216423):0.001238416685):5.697100246e-05,H1N1_Human_KT181649_A/Singapore/DMS1165/2011|2011.025:0.0009586250973):5.183050111e-05,H1N1_Human_KU299866_A/Cambodia/V0902335/2011|2011.647:0.0009699900865):5.928085871e-05,(((H1N1_Swine_JN673261_A/swine/Texas/A01104004/2011|2011.537:2.990005487e-16,H1N1_Swine_JN673253_A/swine/Texas/A01104003/2011|2011.537:-4.100228512e-16):0.00153718956,H1N1_Swine_MG962483_A/swine/Queensland/P12-14600-69/2012|2012.699:0.004642596012):0.0003502146654,H1N1_Human_CY176643_A/Westmead/INS3_664/2011|2011.551:0.0006668235815):0.000467498374):3.599853379e-05,(((H1N1_Human_CY182010_A/Nicaragua/AGA2-62/2011|2011.836:-2.483383175e-16,H1N1_Human_CY181778_A/Nicaragua/AGA2-29/2011|2011.773:1.373160151e-16):0.001284353384,(H1N1_Swine_KJ680538_A/swine/Kenya/1613/2011|2011.592:0.002354042285,H1N1_Swine_KJ680540_A/swine/Kenya/9469/2011|2011.562:-0.0002987427068):0.003872610451):0.0007479918583,((H1N1_Human_CY081535_A/Cambodia/NHRCC00007/2009|2009.784:-6.558441348e-17,H1N1_Human_CY081487_A/Cambodia/NHRCC00001/2009|2009.784:-4.543788898e-17):0.001673536537,H1N1_Human_JF510037_A/India/GWL_DSC/2010|2010.688:0.001415811248):0.0007938545752):0.0002225996605):4.208674033e-05,(H1N1_Human_KT181707_A/Singapore/DMS1243/2012|2012.526:1.720521062e-17,H1N1_Human_CY171160_A/Chicago/YGA_04019/2012|2012.932:-1.282275131e-16):0.0009763002862):3.391761105e-05,H1N1_Human_CY080592_A/Ulaanbaatar/190/2011|2011.027:0.0009926519597):2.12598617e-05,H1N1_Human_KT181708_A/Singapore/DMS1244/2012|2012.688:0.001001343554):3.981061807e-05,H1N1_Human_KY925952_A/Viamao/LACENRS-1400/2011|2011.638:-4.234794577e-05):2.118835921e-05,H1N1_Human_KC881829_A/Kentucky/09/2010|2010.833:-2.118835921e-05):1.060170627e-05,H1N1_Human_CY092905_A/Georgia/NHRC0001/2011|2011.071:-1.060170627e-05):5.302796851e-06,H1N1_Human_KC881969_A/Minnesota/03/2011|2011.132:-5.302796851e-06):2.651895314e-06,H1N1_Human_JN187315_A/Taiwan/842/2010|2010.967:-2.651895314e-06):1.326433587e-06,H1N1_Human_HQ891280_A/Vladivistok/7/2010|2010.921:-1.326433587e-06):6.633411542e-07,H1N1_Human_CY096530_A/Bangkok/INS518/2010|2010.690:-6.633411543e-07):3.317327807e-07,H1N1_Human_CY129639_A/Munich/INS541/2011|2011.132:-3.317327808e-07):1.65897504e-07,H1N1_Human_JX309935_A/Singapore/GP4523/2010|2010.918:-1.65897504e-07):8.296431478e-08,H1N1_Human_CY129887_A/Tessenderlo/INS604/2011|2011.140:-8.296431483e-08):4.148994108e-08,H1N1_Human_CY167549_A/Tennessee/F2026/2011|2011.088:-4.148994114e-08):2.074886399e-08,H1N1_Human_KC882351_A/Maryland/08/2011|2011.164:-2.074886405e-08):1.037637939e-08,H1N1_Human_JX625945_A/England/05160856/2010|2010.964:-1.037637944e-08):5.189163628e-09,H1N1_Human_CY167717_A/Tennessee/F2080c7879A/2011|2011.227:-5.189163683e-09):2.595069013e-09,H1N1_Swine_KM028178_A/swine/Guangxi/NS3098/2011|2011.808:-2.595069069e-09):1.297778018e-09,H1N1_Human_KC882348_A/Maine/04/2011|2011.129:-1.297778073e-09):6.490107109e-10,H1N1_Human_JN704794_A/Cheboksary/IIV-92/2011|2011.142:-6.490107664e-10):3.245664681e-10,H1N1_Human_CY129959_A/Tallinn/INS618/2011|2011.085:-3.245665236e-10):1.62313604e-10,H1N1_Human_CY129943_A/Aarhus/INS615/2011|2011.093:-1.623136595e-10):8.117184013e-11,H1N1_Human_JF316709_A/Beijing/HZ01/2011|2011.036:-8.117189565e-11):1.272626899e-05,H1N1_Human_CY176483_A/Athens/INS3_642/2011|2011.115:0.002032361457):4.637129337e-05,(((((H1N1_Human_JN187319_A/Taiwan/5506/2011|2011.044:0.001618085008,H1N1_Human_CY176627_A/Westmead/INS3_662/2011|2011.551:0.0004248840091):0.0007045583887,(H1N1_Human_JQ041355_A/Novosibirsk/KSH/2011|2011.090:0.001241141477,H1N1_Human_JN714503_A/Joshkar-Ola/CRIE-BLP/2011|2011.142:0.0008141581007):0.001350208183):0.000414462296,H1N1_Human_CY121817_A/St-_Petersburg/100/2011|2011.500:0.002668798066):0.0003618454813,H1N1_Swine_CY207070_A/swine/Colombia/3/2011|2011.570:0.002723574079):0.0005643570636,(H1N1_Swine_CY207046_A/swine/Colombia/M1484/2015|2015.342:0.003906510283,H1N1_Human_KY926196_A/Sao_Jose_do_Inhacora/LACENRS-2082/2012|2012.562:0.001281299185):0.001012951477):0.0002018691429):0.0002460180359,H1N1_Human_CY092418_A/Missouri/NHRC0001/2011|2011.066:-0.0002503600373):0.0002447387621,H1N1_Human_KC882264_A/Michigan/03/2011|2011.241:0.0007769094206):0.0002023489571,(H1N1_Human_CY081064_A/Ontario/130741/2010|2010.781:0.002590735317,H1N1_Human_KC781017_A/Arizona/20/2009|2009.929:0.002558259677):0.0008348722926):0.0001534935227,H1N1_Human_CY176443_A/Dayton/INS3_634/2011|2011.055:0.0008691948696):8.064412724e-05,H1N1_Human_HQ834749_A/Moscow/IIV-33/2010|2010.781:0.003011518723):5.979379602e-05,((H1N1_Human_KC881646_A/Wisconsin/16/2011|2011.038:-5.0307616e-17,H1N1_Human_KC882238_A/North_Carolina/06/2011|2011.052:-6.071468646e-17):-1.578677777e-16,H1N1_Human_KC881664_A/North_Carolina/09/2011|2011.052:1.023566265e-16):0.001988108413):4.761116178e-05,((H1N1_Human_KC882338_A/Maryland/06/2011|2011.142:0.0008388797559,H1N1_Human_CY092897_A/South_Carolina/NHRC0002/2011|2011.077:0.001216419822):0.0009815779787,H1N1_Human_CY176555_A/Headington/INS3_651/2011|2011.030:0.001059986936):0.0009890092425):8.406840785e-05,((((H1N1_Human_KC882333_A/Virginia/04/2011|2011.014:-3.963605753e-17,H1N1_Human_KC881966_A/Arizona/01/2011|2011.085:-7.138624494e-17):8.339077411e-17,H1N1_Human_CY097840_A/District_of_Columbia/WRAIR0309/2010|2010.995:-1.389019253e-16):1.04586152e-16,H1N1_Human_CY129871_A/District_of_Columbia/INS600/2011|2011.025:-1.600973033e-16):0.0003462981714,H1N1_Human_KC881683_A/Wisconsin/18/2011|2011.099:0.0006736063361):0.0009425347727):0.0001026497826,(((H1N1_Human_KF612141_A/Santa_Cruz/2083/2011|2011.830:0.002009217462,H1N1_Swine_CY207086_A/swine/Colombia/1/2011|2011.455:0.001059997242):7.25573041e-05,(H1N1_Human_KF612148_A/Santa_Cruz/111/2012|2012.181:0.0001920502108,H1N1_Human_KF612151_A/Santa_Cruz/541/2012|2012.200:0.0008309184262):0.0009530201872):4.271090401e-05,H1N1_Human_KF612146_A/Santa_Cruz/0223/2011|2011.792:-4.602220544e-05):0.0009275132396):0.0003960775516,H1N1_Human_CY176571_A/Aarhus/INS3_653/2011|2011.066:0.0004995400096):0.0003151806531,((((H1N1_Human_JX046929_A/Moscow/IIV-45/2012|2012.132:5.030501606e-05,H1N1_Human_JX473013_A/Vladivostok/28/2012|2012.233:-5.030501606e-05):0.0002263773515,H1N1_Human_JQ768356_A/Tomsk/IIV-19/2012|2012.052:0.001819757033):0.002128847496,(H1N1_Swine_JQ695890_A/swine/Shandong/811/2009|2009.500:0.0009887637227,H1N1_Swine_JQ695898_A/swine/Shandong/854/2009|2009.500:3.420491425e-05):0.000960467912):0.000617887988,H1N1_Human_KU322097_A/Milano/21/2012|2012.500:0.001430727083):0.0002650247597):0.0001696174248,H1N1_Human_CY097983_A/Budapest/WRAIR3789T/2011|2011.047:0.0008556211622):0.0002672222259,H1N1_Human_JX625753_A/England/178/2010|2010.918:0.00179697806):0.0002392225272,(((((((((((((((H1N1_Human_KC891294_A/North_Carolina/09/2012|2012.162:-4.547523688e-17,H1N1_Human_CY176531_A/Durham/INS3_648/2012|2012.181:-6.554706558e-17):1.428850955e-16,H1N1_Human_KC891218_A/North_Carolina/18/2012|2012.315:-1.983962467e-16):1.730336115e-16,H1N1_Human_KC891575_A/New_York/34/2012|2012.290:-2.285447627e-16):0.0009730555163,H1N1_Human_KC891095_A/Texas/22/2012|2012.153:0.001072140868):0.0001325769739,H1N1_Human_CY176715_A/Dayton/INS3_676/2012|2012.192:-0.0001337385937):6.69410229e-05,H1N1_Human_MG856225_A/Mexico/VER78/2012|2012.014:-6.69410229e-05):3.350637868e-05,H1N1_Human_CY147964_A/Georgia/M5081/2012|2012.085:-3.350637868e-05):1.676725995e-05,H1N1_Human_CY115449_A/Mexico/InDRE3740/2011|2011.962:-1.676725995e-05):8.385139994e-06,H1N1_Human_CY176691_A/Bronx/INS3_673/2012|2012.175:-8.385139994e-06):4.193325279e-06,H1N1_Human_KM437691_A/Finland/214/2012|2012.500:-4.193325279e-06):0.0002032225336,(H1N1_Human_JX905425_A/Florida/06/2012|2012.156:-6.56382524e-17,H1N1_Human_CY176699_A/Bronx/INS3_674/2012|2012.216:-4.538405006e-17):0.0008189113854):0.0004990659915,H1N1_Human_KF560151_A/Helsinki/894/2012|2012.162:0.001560492389):0.0003849152116,(H1N1_Human_CY176739_A/Lima/INS3_680/2012|2012.526:-6.584256142e-17,H1N1_Human_CY176731_A/Lima/INS3_678/2012|2012.540:-4.517974104e-17):0.0006342298758):0.002236029172,((H1N1_Human_CY129687_A/Athens/INS554/2011|2011.132:-2.944891539e-16,H1N1_Human_CY129951_A/Tallinn/INS617/2011|2011.071:1.834668514e-16):0.0001152753925,H1N1_Human_KC881656_A/Texas/09/2011|2011.162:0.002974072392):0.000357226443):0.0002074478948,(H1N1_Human_KC882429_A/Delaware/04/2011|2011.093:-1.140374571e-17,H1N1_Human_KC882330_A/Delaware/06/2011|2011.093:-9.961855675e-17):0.0008052926142):0.0008049318196):0.000296912559,((((H1N1_Human_CY124795_A/Singapore/TT190/2011|2011.236:4.28338641e-17,H1N1_Human_KC882367_A/Colorado/11/2010|2010.992:-1.538561666e-16):0.001463490409,H1N1_Human_KP637705_A/Thailand/SP11686/2012|2012.575:0.002637398836):0.001584801235,(H1N1_Human_CY069235_A/Munich/INS365/2009|2009.937:-0.0002339045532,H1N1_Human_CY071368_A/Newark/INS429/2010|2010.173:0.002278992271):0.0004994970969):0.000421555268,H1N1_Swine_AB909401_A/swine/Hiroshima/8/2011|2011.038:0.004750730404):0.0007259898821):0.0004398287034):5.413144611e-05,H1N1_Swine_KC833444_A/swine/Thailand/NS393/2009|2009.619:0.0008649124195):0.0001530005097,H1N1_Swine_GU324342_A/swine/Taiwan/TD-4119B2/2009|2009.841:0.001963571925):0.0001019842625,(((((((H1N1_Human_CY096603_A/Cambridge/INS528/2010|2010.216:0.002036983386,H1N1_Human_KC780240_A/Georgia/01/2010|2010.099:0.001037858305):0.0001090002645,H1N1_Human_CY092663_A/Sydney/DD3-41/2010|2010.649:-0.0001128177103):5.644814307e-05,H1N1_Human_CY093049_A/Chile/78/2010|2010.625:-5.644814307e-05):2.823813475e-05,H1N1_Human_CY096219_A/Melbourne/INS467/2010|2010.641:-2.823813475e-05):2.34973872e-05,H1N1_Human_KT181719_A/Singapore/DMS133/2010|2010.581:0.0009995760554):0.0003702479011,(H1N1_Swine_KR699871_A/swine/England/080012/2011|2011.529:0.0009445699002,H1N2_Swine_CY246220_A/swine/Saskatchewan/SD0163/2016|2016.279:0.007352738866):0.0006654794067):0.0002477776596,(((H1N1_Human_KM437659_A/Finland/1520N/2011|2011.500:-3.772602511e-18,H1N1_Human_KU322436_A/Parma/641/2010|2010.500:-1.072497e-16):9.299212781e-17,H1N1_Human_JN714511_A/Volgograd/CRIE-DMV/2011|2011.096:-1.48503279e-16):0.0004682696855,H1N1_Human_JN185096_A/Tula/CRIE-SIA/2011|2011.066:0.001587029892):0.0007924714646):0.0006651946952):0.0001998850046,((((((((H1N2_Swine_JX092393_A/swine/Nebraska/A01202501/2011|2011.605:-0.0002512645425,H3N2_Swine_JX657763_A/swine/Illinois/A01240575/2011|2011.989:0.002296460927):0.0001263776876,H3N2_Swine_JN409426_A/swine/Kansas/11-107824/2011|2011.208:-0.0001263776876):6.334173155e-05,H3N2_Swine_JN652559_A/swine/Iowa/A01049750/2011|2011.236:-6.334173155e-05):3.584489692e-05,H1N1_Swine_CY158578_A/swine/Iowa/SG1401/2011|2011.759:0.002010944917):0.000336484158,(H3N2_Swine_JN652576_A/swine/Texas/A01049914/2011|2011.321:9.844664797e-17,H3N2_Swine_JN652577_A/swine/Texas/A01049915/2011|2011.321:-2.094689504e-16):0.0006910469285):0.0003537327589,((H3N2_Swine_JX273047_A/swine/Nebraska/A01300032/2012|2012.444:0.00310257581,H3N2_Swine_JX657738_A/swine/Nebraska/A01240337/2011|2011.888:0.002085233658):0.0008653429232,H3N2_Swine_JX656959_A/swine/Nebraska/A01300022/2012|2012.479:0.0001527414503):0.001183625662):0.001178416216,H1N1_Swine_JF956829_A/swine/OH/9838/2011|2011.140:0.005271967888):0.0003026539328,((H1N2_Swine_CY086883_A/swine/Indiana/24-0218/2010|2010.140:-3.801728002e-17,H3N1_Canine_CY090038_A/canine/Korea/1/2010|2010.096:-7.300502244e-17):1.307183379e-17,H3N1_Canine_KM514374_A/canine/Korea/VC125678/2012|2012.195:-6.858298502e-17):0.000836551679):0.0004414495654):0.0001213921612,(((H3N2_Swine_KF982056_A/swine/Illinois/A01427144/2013|2013.847:0.00182748903,H3N2_Swine_KX150758_A/swine/Illinois/A01894510/2016|2016.238:0.003317158332):0.006993285472,H3N2_Swine_JQ689095_A/swine/Minnesota/A01047396/2011|2011.033:0.003482666013):0.0006761140158,(H1N1_Swine_KT735006_A/swine/California/A01459047/2015|2015.386:0.008245521952,H1N1_Swine_KC013587_A/swine/Minnesota/A01270355/2012|2012.734:0.002134571051):0.001457961256):0.0008359850023):0.0001094263927,H1N1_Swine_JF275942_A/swine/Nanchang/6/2010|2010.033:0.001844364406):0.000116740067,(((((((((((((((((((((((H1N2_Swine_JN652564_A/swine/Indiana/A01049794/2011|2011.260:0.001084858559,H1N2_Swine_CY158474_A/swine/Arkansas/SG1376/2011|2011.068:0.0009670144946):4.480111259e-05,H1N2_Swine_KT589347_A/swine/Illinois/A00857138b/2011|2011.800:0.0009743500785):2.503011218e-05,H1N2_Swine_KJ161933_A/swine/Indiana/A00968358/2012|2012.104:0.001000906415):0.0001287461579,H1N2_Swine_CY158554_A/swine/North_Carolina/SG1391/2011|2011.241:-0.0001306548808):6.541770906e-05,H1N2_Swine_CY158570_A/swine/Indiana/04254/2011|2011.244:-6.541770906e-05):0.002166638884,H1N1_Swine_AB911612_A/swine/Kagoshima/60/2010|2010.786:0.0009116671356):0.0002260471072,H1N1_Swine_JX092408_A/swine/South_Dakota/A01202617/2011|2011.740:0.0007973580217):0.0001411800084,H1N1_Human_CY055171_A/Dundgobi/9746/2009|2009.915:-0.0001436688878):7.19950043e-05,H1N1_Human_KC780562_A/Minnesota/15/2009|2009.655:-7.19950043e-05):3.603607523e-05,H1N1_Swine_HQ840314_A/swine/Minnesota/136B/2009|2009.663:-3.603607523e-05):1.803100576e-05,H1N1_Swine_JN863562_A/swine/Illinois/A01049981/2011|2011.373:-1.803100576e-05):9.025385703e-06,H1N1_Human_CY066872_A/District_of_Columbia/INS228/2009|2009.866:-9.025385703e-06):4.525896475e-06,H1N1_Swine_HQ840301_A/swine/Minnesota/130A/2009|2009.666:-4.525896475e-06):2.263373763e-06,H1N2_Swine_JX092630_A/swine/Iowa/A01203125/2012|2012.014:-2.263373764e-06):1.131899725e-06,H1N1_Human_CY061196_A/Texas/JMS414/2010|2010.093:-1.131899725e-06):4.075244428e-05,(H3N2_Swine_KY938575_A/swine/Minnesota/A01668936/2016|2016.893:0.003944705131,H1N1_Swine_JX099408_A/swine/Illinois/A01104012/2012|2012.066:0.002235080441):0.000978297952):0.0005594697102,H1N1_Swine_KC435079_A/swine/North_Dakota/A01104053/2012|2012.816:0.004612541346):0.0004125212354,((H1N2_Swine_MF194625_A/swine/Iowa/MT_12_07_11_2_10/2011|2011.890:-0.0006121091588,H1N2_Swine_MF194569_A/swine/Iowa/MT_12_07_11_2_25/2011|2011.890:0.004716010028):0.001246835374,H1N2_Swine_JX092390_A/swine/Minnesota/A01202471/2011|2011.570:0.001843277618):0.0006329226403):0.000192067449,(((((H3N2_Swine_KM028018_A/swine/Guangxi/2242/2011|2011.597:0.0002063216161,H3N2_Swine_KM028466_A/swine/Guangxi/508/2012|2012.189:0.000815797465):0.0006399625705,H3N2_Swine_KM028442_A/swine/Guangxi/NS3900/2011|2011.995:0.0003859739565):0.0007916729098,H3N2_Swine_KM029434_A/swine/Hong_Kong/NS1651/2012|2012.392:0.001777216264):0.0001901496384,(((H3N2_Swine_KM027618_A/swine/Guangdong/3494/2011|2011.800:2.363488483e-18,H3N2_Swine_KM028554_A/swine/Hong_Kong/NS2810/2011|2011.551:-1.133857909e-16):-1.4440505e-18,H3N2_Swine_KM028634_A/swine/Hong_Kong/NS2822/2011|2011.551:-5.406710073e-17):2.487721963e-17,H3N2_Swine_KM027626_A/swine/Guangdong/3502/2011|2011.800:-8.038837086e-17):0.0008355414051):0.0001286807764,(H3N2_Swine_KM029442_A/swine/Hong_Kong/NS2168/2012|2012.468:-1.333748469e-05,H3N2_Swine_KM061016_A/swine/Guangxi/NNXD/2013|2013.247:0.002056306502):0.0009019985331):0.0005349719757):0.0006197996922,((H3N2_Swine_MF194237_A/swine/South_Dakota/MT_12_07_1554/2012|2012.830:-4.561156592e-17,H3N2_Swine_MF194393_A/swine/South_Dakota/MT_12_07_2018/2012|2012.197:-6.541073654e-17):1.306653792e-16,H3N2_Swine_MF194681_A/swine/Dakota_Superior/MT_12_07_411/2012|2012.008:-1.861765305e-16):0.005755451896):0.0004140639418,((((H1N2_Swine_MF194893_A/swine/Minnesota/MT_12_07_2083/2012|2012.216:-0.0001226803513,H1N2_Swine_JX397995_A/swine/Minnesota/12/2012|2012.488:0.001145648988):6.138206148e-05,H1N2_Swine_MF194293_A/swine/South_Dakota/MT_12_07_2079/2012|2012.197:-6.138206148e-05):3.071379462e-05,H1N2_Swine_MF194213_A/swine/South_Dakota/MT_12_07_2081/2012|2012.197:-3.071379463e-05):0.003390154987,H1N1_Swine_AB911604_A/swine/Hiroshima/52/2011|2011.871:0.005925249253):0.001164220023):0.0005907998171,H1N1_Swine_JX844140_A/swine/Minnesota/A01301732/2012|2012.674:0.01038930395):0.0007923057237,H1N1_Swine_CY207054_A/swine/Colombia/M1445/2015|2015.500:0.00648791146):0.0006251304016):7.8795963e-05,(((((((H1N1_Human_JQ431229_A/Reunion/2154-2-M5E/2009|2009.677:0.0003885196918,H1N1_Human_KC780112_A/New_Mexico/07/2009|2009.795:0.001655403135):0.0002806944643,(H1N2_Swine_KP027588_A/swine/Brazil/G2P1/2013|2013.425:-9.141657733e-17,H1N2_Swine_KP027596_A/swine/Brazil/G2P2/2013|2013.425:-1.960572513e-17):0.002803841157):0.0004621219605,H3N2_Swine_MH061634_A/swine/Mexico/8630588/2011|2011.734:0.00263809818):0.0003614766813,H1N1_Swine_KR700424_A/swine/England/045033/2013|2013.085:0.005582557176):0.0002310379094,((H3N2_Swine_MF098995_A/swine/Curico/VN1401-1824/2015|2015.937:0.001168732241,H3N2_Swine_MF098802_A/swine/Curico/VN1401-1806/2015|2015.937:-0.0001466131599):0.003365536059,H3N2_Swine_MF099103_A/swine/Chile/33/2014|2014.551:0.0007575224084):0.005712812615):0.0008828964045,H1N2_Swine_MF098881_A/swine/Chile/VN1401-343/2014|2014.792:0.01160659929):0.000162017833,(((H1N2_Swine_KJ640254_A/swine/Texas/13TOSU6276/2013|2013.748:-7.567196657e-17,H1N2_Swine_KT828107_A/swine/Indiana/14TOSU0032/2014|2014.500:-3.535033589e-17):-3.783777123e-17,H1N2_Swine_KJ640783_A/swine/Texas/13TOSU6273/2013|2013.748:-1.767338e-17):0.00190403354,H1N2_Swine_KU229966_A/swine/Wisconsin/A01104088/2015|2015.860:0.008456614319):0.003737264814):0.001116309937):8.723008158e-05,((((((((((((H1N1_Human_KU322431_A/Parma/167/2011|2011.500:0.0006707994537,H1N1_Swine_KR701036_A/swine/Hungary/S137/2013|2013.310:0.003441516968):0.0002235815937,H1N1_Human_CY176755_A/Cologne/INS3_686/2011|2011.123:0.0007926662315):0.000199249953,H1N1_Human_KJ856125_A/Sri_Lanka/20894/2010|2010.918:-0.0002012605241):0.0001009854963,H1N1_Human_CY129735_A/Madrid/INS573/2011|2011.140:-0.0001009854963):5.079037779e-05,H1N1_Human_KJ856016_A/Sri_Lanka/1082/2011|2011.038:-5.079037779e-05):2.544438191e-05,H1N1_Human_CY176563_A/Springfield/INS3_652/2011|2011.093:-2.544438191e-05):0.0003115370506,H1N1_Human_KC882269_A/California/20/2011|2011.140:0.003793450278):0.000269697317,(((H1N1_Human_CY176707_A/Minneapolis/INS3_675/2012|2012.156:0.003517735338,H1N1_Human_CY160641_A/Peru/PER045/2011|2011.915:-0.000448520634):0.0002253715669,H1N1_Human_KJ943209_A/Santiago/p21d3/2011|2011.586:-0.0002253715669):0.0001130156683,H1N1_Human_KU322435_A/Parma/7/2011|2011.500:-0.0001130156683):0.0007606637225):0.0003171965064,H1N1_Human_KJ856163_A/Sri_Lanka/21406/2010|2010.696:0.004573948394):0.0006022610599,H1N1_Human_KU322405_A/Parma/644/2010|2010.500:0.001064829349):0.0007768466675,H1N1_Human_CY148252_A/Georgia/T51700/2012|2012.085:0.00257962464):0.001352408096,(H3N2_Swine_AB914511_A/swine/Tochigi/14/2013|2013.123:0.005809818848,H3N2_Swine_KT427459_A/swine/Korea/S2001/2015|2015.499:0.01004418713):0.001998735525):0.0005874060407):3.945305774e-05,(H1N1_Swine_JN652457_A/swine/Illinois/A01049469/2011|2011.068:0.001793949632,H1N1_Human_CY063012_A/Tallinn/INS183/2010|2010.016:0.001281647736):0.0006547796567):0.0004040601887,(((H1N1_Human_KC781356_A/Iowa/04/2010|2010.167:-7.300143396e-17,H1N1_Human_JN032409_A/Changchun/01/2009|2009.860:-3.80208685e-17):0.0002726202211,H1N1_Human_HM230694_A/Zhoushan/1/2009|2009.885:0.001779252833):0.000636410374,(H1N2_Swine_MG962491_A/swine/Western_Australia/2577896X/2012|2012.589:0.003325555227,H1N2_Swine_MG962507_A/swine/Western_Australia/AS16-3457-09/2016|2016.852:0.0059947604):0.006211000212):0.001347677105):2.798408017e-05,(((H1N1_Swine_CY246373_A/swine/Quebec/SD0175/2016|2016.433:0.007715830894,H1N1_Swine_CY195432_A/swine/Saskatchewan/SD0053/2014|2014.923:0.003778131535):0.0006115999748,(H1N1_Human_KF280706_A/India/P121778/2012|2012.148:0.0004535947482,H1N1_Swine_KX013016_A/swine/Schallern/IDT19989/2014|2014.268:0.003650306121):0.002514609946):0.0003693870172,H3N2_Swine_KM355396_A/swine/Thailand/CU-S14252N/2014|2014.052:0.00694952358):0.0006076462258):0.0003414484839,((((((((((((((((((((((((((((((((((((((((((((((((((((((((H1N1_Human_CY053008_A/Houston/5H/2009|2009.378:0.0008569646214,H1N1_Swine_GQ150331_A/swine/Alberta/OTH-33-8/2009|2009.500:0.00221787707):8.535183972e-05,H1N1_Human_CY065773_A/Canada/GFA0402/2009|2009.285:0.0009405846873):4.471862469e-05,H1N1_Human_GQ455035_A/Nanjing/2/2009|2009.458:0.0009812179023):0.0001042653686,H1N1_Human_CY053247_A/Brownsville/35H/2009|2009.400:0.0009216711584):0.0001087512507,(H1N1_Swine_JF714004_A/SW/SK/12-71/2009|2009.548:0.0005927555496,H3N2_Swine_KM355388_A/swine/Thailand/CU-S14129N/2013|2013.912:0.00557440931):0.0004143306187):0.000112935745,H1N1_Avian_HM370978_A/turkey/Ontario/FAV114-17/2009|2009.838:-0.0001182540976):5.91608099e-05,H1N1_Human_GQ131025_A/Korea/01/2009|2009.332:-5.91608099e-05):2.960515635e-05,H1N1_Human_CY064525_A/Boston/118/2009|2009.466:-2.960515635e-05):1.481657027e-05,H1N1_Avian_HM370963_A/turkey/Ontario/FAV110/2009|2009.808:-1.481657027e-05):7.410820033e-06,H1N1_Human_GQ433899_A/Jiangsu/1/2009|2009.452:-7.410820033e-06):3.70682297e-06,H1N1_Human_GQ214145_A/Paris/2580/2009|2009.326:-3.70682297e-06):1.853765662e-06,H1N1_Human_GQ894917_A/Rhode_Island/07/2009|2009.500:-1.853765662e-06):9.270599875e-07,H1N1_Human_GQ160555_A/New_Jersey/04/2009|2009.285:-9.270599876e-07):4.636186057e-07,H1N1_Human_GQ402218_A/Canada-SK/RV1798/2009|2009.342:-4.636186058e-07):2.318536259e-07,H1N1_Human_GQ166229_A/Sichuan/1/2009|2009.353:-2.31853626e-07):1.15948983e-07,H1N1_Human_GQ117066_A/Arizona/01/2009|2009.304:-1.159489831e-07):5.798558043e-08,H1N1_Human_GQ168641_A/Iowa/04/2009|2009.310:-5.798558048e-08):2.899833635e-08,H1N1_Human_KC781704_A/Oregon/10/2009|2009.452:-2.899833641e-08):1.450194251e-08,H1N1_Human_CY073281_A/Silver_Spring/WRAIRSP510P18/2009|2009.460:-1.450194257e-08):7.252359093e-09,H1N1_Human_CY073297_A/Silver_Spring/WRAIRSP510P20/2009|2009.460:-7.252359148e-09):3.626873627e-09,H1N1_Human_GQ117096_A/Indiana/09/2009|2009.304:-3.626873683e-09):1.813783833e-09,H1N1_Human_GQ338365_A/Maryland/05/2009|2009.323:-1.813783889e-09):9.070659404e-10,H1N1_Human_KC781806_A/Oregon/11/2009|2009.460:-9.070659959e-10):4.536192899e-10,H1N1_Human_GQ894895_A/Tennessee/05/2009|2009.500:-4.536193454e-10):2.268529968e-10,H1N1_Human_GQ457502_A/Colorado/03/2009|2009.318:-2.268530523e-10):1.134482996e-10,H1N1_Human_GQ385303_A/Toronto/0462/2009|2009.397:-1.134483551e-10):5.673469904e-11,H1N1_Human_CY147884_A/Mexico/24052/2009|2009.318:-5.673475455e-11):2.837269413e-11,H3N2_Swine_KX571118_A/swine/Quebec/1279825/2011|2011.186:-2.837274964e-11):1.418896578e-11,H1N1_Human_CY053072_A/Houston/13OS/2009|2009.321:-1.418902129e-11):7.095725866e-12,H1N1_Human_CY112060_A/Hong_Kong/H090-779-V22/2009|2009.600:-7.095781377e-12):3.548586743e-12,H1N1_Human_CY121681_A/California/07/2009|2009.500:-3.548642254e-12):1.77439632e-12,H1N1_Human_CY046944_A/Netherlands/602/2009|2009.323:-1.774451832e-12):8.871418352e-13,H1N1_Human_GQ496147_A/Vladivostok/IIV18/2009|2009.559:-8.871973464e-13):4.43625802e-13,H1N1_Human_GQ496144_A/Vladivostok/IIV17/2009|2009.553:-4.436813131e-13):2.216888541e-13,H1N1_Human_KC781321_A/Mississippi/01/2009|2009.362:-2.217443652e-13):1.11149198e-13,H1N1_Human_GQ465688_A/Canada-NS/RV1565/2009|2009.326:-1.112047092e-13):5.529307171e-14,H1N1_Human_GQ457474_A/Alabama/02/2009|2009.318:-5.534858286e-14):2.770074143e-14,H1N1_Human_GQ465689_A/Canada-PQ/RV1586/2009|2009.315:-2.775625258e-14):1.371358953e-14,H1N1_Human_GQ117073_A/Minnesota/02/2009|2009.318:-1.376910068e-14):6.961636945e-15,H1N1_Human_GQ223446_A/GuangzhouSB/01/2009|2009.375:-7.017148096e-15):3.511304323e-15,H1N1_Human_GQ160525_A/Florida/04/2009|2009.318:-3.566815474e-15):1.845903147e-15,H1N1_Human_GQ465694_A/Canada-SK/RV1794/2009|2009.345:-1.901414298e-15):9.777257103e-05,((((((((H1N1_Swine_KX571130_A/swine/Quebec/1698189/2014|2014.055:-1.458024978e-16,H1N1_Swine_KX571135_A/swine/Quebec/1709376/2015|2015.118:3.478019535e-17):0.0008118255056,H1N1_Human_CY083043_A/Dakar/WRAIR0020T/2010|2010.126:0.002265593153):0.0001399002436,H1N1_Swine_KC514527_A/swine/Cotes_dArmor/110466/2010|2010.090:0.000878595971):0.0001329520167,H1N1_Human_CY043113_A/Santo_Domingo/568T/2009|2009.397:-0.0001345884462):6.73807359e-05,H1N1_Human_CY083035_A/Dakar/WRAIR0019T/2010|2010.068:-6.73807359e-05):3.371370217e-05,H1N1_Human_CY041963_A/Santo_Domingo/572N/2009|2009.392:-3.371370217e-05):0.001057337787,H1N1_Human_CY083482_A/Chicago/WRAIR1690P/2009|2009.784:-3.486141278e-05):0.0006807333264,(H1N1_Human_CY049878_A/Cherry_Point/WR0102/2009|2009.332:1.48660274e-16,H1N1_Human_CY049823_A/Craven/WR0019/2009|2009.340:-2.596825765e-16):0.0003452032006):0.0009236624606):0.0001727974417,(H1N1_Human_GQ457473_A/Kansas/02/2009|2009.310:-1.351684086e-16,H1N1_Human_CY044238_A/San_Antonio/PR921/2009|2009.282:2.414610614e-17):0.0008531984052):0.0002754040003,H1N1_Human_GQ457495_A/Nebraska/02/2009|2009.285:-0.0002763510701):0.000192502871,H1N1_Human_GQ132148_A/Canada-NS/RV1538/2009|2009.500:0.0008325213662):0.0001185441351,(((((((H1N1_Human_GQ200293_A/Shandong/1/2009|2009.353:-1.036080918e-05,H1N2_Swine_CY195264_A/swine/Manitoba/D0342/2014|2014.460:0.006242249273):5.181361088e-06,H1N1_Swine_JF714039_A/swine/MB/10422/2009|2009.510:-5.181361088e-06):2.591158971e-06,H1N1_Human_GQ402226_A/Canada-MB/RV2020/2009|2009.408:-2.591158971e-06):1.295818787e-06,H1N1_Human_CY060745_A/Ontario/9698/2009|2009.452:-1.295818787e-06):6.480290881e-07,H1N1_Human_GQ402222_A/Canada-MB/RV1977/2009|2009.386:-6.480290882e-07):0.0006238647049,(H1N1_Human_CY147836_A/Mexico/24045/2009|2009.299:0.001845575571,H3N2_Swine_CY158770_A/swine/Manitoba/SG1438/2011|2011.852:0.004321589288):0.0004049375759):0.0003305180013,H3N2_Swine_JX163287_A/swine/Michigan/A01203498/2012|2012.345:0.003279992928):0.0009142653159):0.0001113608789,H1N1_Human_GQ465691_A/Canada-AB/RV1644/2009|2009.329:0.0009077741913):0.0002554748691,((H1N1_Human_GU234174_A/Chita/01/2009|2009.500:0.0009286133868,H1N1_Human_KM437843_A/Finland/836N/2010|2010.500:0.00111530944):0.0001549548554,H1N1_Human_CY083442_A/Ft-Benning/WRAIR1669P/2009|2009.745:-0.0001559044746):0.0007754135314):0.0001785150373,(H1N1_Swine_AB704826_A/swine/Chachoengsao/NIAH107037-22/2011|2011.123:-8.560295582e-17,H1N1_Swine_AB704858_A/swine/Chachoengsao/NIAH107037-29/2011|2011.123:-2.541934665e-17):0.004970366872):0.0004188216738,H1N1_Human_HM241720_A/Nsk/NIV10348/2009|2009.682:0.0006032089917):0.0002229314956,H1N1_Human_GQ373264_A/Toronto/3141/2009|2009.310:0.0008030050314):0.0001305574688,H1N1_Human_GQ527168_A/Omsk/01/2009|2009.611:0.001925318811):0.0001031580863,(((((((H1N1_Human_GQ223409_A/Beijing/501/2009|2009.384:0.00118166878,H1N1_Human_GQ225384_A/Beijing/3/2009|2009.381:-0.0001587001432):0.001108367768,H1N1_Human_GQ463203_A/Hunan/SWL3/2009|2009.447:0.000943505286):0.0002433501397,H1N1_Human_GQ402219_A/Canada-QC/RV1954/2009|2009.373:-0.0002471675856):0.0001240763156,H1N1_Human_GQ465692_A/Canada-PQ/RV1758/2009|2009.348:-0.0001240763156):6.217932722e-05,H1N1_Human_CY051208_A/Wisconsin/629-D01414/2009|2009.485:-6.217932722e-05):0.000704969766,H1N1_Human_JQ409137_A/Helsinki/Vi2/2009|2009.447:0.002365502733):0.0008705987856,H1N1_Human_KC780858_A/Wyoming/16/2009|2009.836:0.0001569478663):0.0009220900853):0.0007207028708,H1N1_Human_KC780107_A/Alaska/38/2009|2009.693:0.00345967972):0.0009243293775,((((((((((H3N2_Swine_JX280453_A/swine/Texas/A01104013/2012|2012.123:0.004660441017,H3N2_Swine_CY194446_A/swine/Alabama/D0383/2012|2012.942:0.001506723843):0.0003297954998,H3N2_Human_KJ942593_A/Indiana/10/2011|2011.500:-0.0003344819606):0.0001677194977,H3N2_Swine_JX092395_A/swine/Iowa/A01202529/2011|2011.638:-0.0001677194977):8.396646534e-05,H3N2_Swine_JX092623_A/swine/Illinois/A01202978/2011|2011.956:-8.396646534e-05):0.0007862003916,H3N2_Swine_JQ756383_A/swine/Missouri/A01240017/2011|2011.871:0.00229275153):0.000248975,H3N2_Swine_JN940425_A/swine/NY/A01104005/2011|2011.699:-0.0002520979282):0.0001265079815,H3N2_Swine_JQ689119_A/swine/Missouri/A01047969/2010|2010.951:-0.0001265079815):0.0004212452296,((H1N2_Swine_KC139745_A/swine/Nebraska/A01270646/2012|2012.775:0.0004863120623,H1N2_Swine_KJ995979_A/swine/Nebraska/A01104081/2014|2014.359:0.006735927138):0.002563273036,H1N1_Swine_KC859027_A/swine/Iowa/A01443907/2013|2013.208:0.004741837311):0.005747957357):0.0004064330329,H1N1_Swine_JX092402_A/swine/Mississippi/A01202593/2011|2011.699:0.002754141305):0.001994596317,(((H1N2_Swine_MF145391_A/swine/South_Carolina/A01671949/2016|2016.989:-0.0001401111839,H1N2_Swine_MF801564_A/swine/South_Carolina/A02214849/2017|2017.214:0.002183080201):7.015709232e-05,H1N2_Swine_MF664422_A/swine/South_Carolina/A01932046/2017|2017.090:-7.015709232e-05):0.00803407516,H1N2_Swine_KT965425_A/swine/Pennsylvania/A01944215/2015|2015.745:0.005569613821):0.0082601616):0.001201290102):0.0007102553936):0.0002632105646,(((((((((((((((((((((((((((((((((((((((((((((((((((((H1N1_Human_MH126159_A/South_Dakota/04/2018|2018.060:-1.768788291e-16,H1N1_Human_MH446849_A/New_York/29/2018|2018.208:6.585652668e-17):0.0009486939776,H1N1_Human_MH084060_A/Tennessee/01/2018|2018.025:0.00109639374):9.778698512e-05,H1N1_Human_CY265350_A/North_Dakota/32/2017|2017.962:-9.778698512e-05):4.890101811e-05,H1N1_Human_MH246186_A/West_Virginia/13/2018|2018.151:-4.890101811e-05):2.445781035e-05,H1N1_Human_MH126231_A/Utah/07/2018|2018.063:-2.445781035e-05):1.223078829e-05,H1N1_Human_MH126007_A/Minnesota/06/2018|2018.025:-1.223078829e-05):6.11723506e-06,H1N1_Human_CY250166_A/Michigan/290/2017|2017.721:-6.11723506e-06):3.059088739e-06,H1N1_Human_MG978571_A/Georgia/31/2017|2017.959:-3.059088739e-06):1.529780047e-06,H1N1_Human_MH126127_A/Ohio/07/2018|2018.068:-1.529780047e-06):7.650078985e-07,H1N1_Human_MH183808_A/Nebraska/06/2018|2018.123:-7.650078986e-07):3.825629053e-07,H1N1_Human_MH084192_A/West_Virginia/36/2017|2017.995:-3.825629053e-07):1.913109395e-07,H1N1_Human_CY263250_A/Alabama/28/2017|2017.868:-1.913109395e-07):0.0001469444822,H1N1_Human_MH079692_A/Indiana/02/2018|2018.025:0.001896028665):0.0009817484848,((((((H1N1_Human_MH360137_A/North_Dakota/20/2018|2018.233:-3.504363618e-18,H1N1_Human_MH360129_A/North_Dakota/19/2018|2018.233:-1.075179388e-16):0.00113421313,H1N1_Human_MH079772_A/Oregon/01/2018|2018.008:-0.0001112444934):0.000882304027,(H1N1_Human_MH083872_A/New_Mexico/01/2018|2018.000:-0.0003600090198,H1N1_Human_MH305923_A/New_Mexico/11/2018|2018.118:0.002405096738):0.001194255007):8.955958787e-05,(H1N1_Human_CY263273_A/West_Virginia/28/2017|2017.921:-0.0001634938409,H1N1_Human_MH126047_A/Montana/06/2018|2018.038:0.002206462858):0.0009308546641):8.414996094e-05,((H1N1_Human_CY250150_A/Hawaii/47/2017|2017.668:2.163410525e-16,H1N1_Human_CY244801_A/New_Mexico/19/2017|2017.608:-3.27363355e-16):1.038061098e-16,H1N1_Human_CY245550_A/Nebraska/08/2017|2017.677:-1.59317261e-16):0.0009442162361):6.787092573e-05,H1N1_Human_MG978783_A/New_York/46/2017|2017.910:0.0009597788631):5.130163228e-05):3.950090466e-05,H1N1_Human_MH083488_A/Idaho/44/2017|2017.978:-4.403372032e-05):3.733489324e-05,H1N1_Human_CY242473_A/Hawaii/33/2017|2017.504:0.0009843797684):5.601245737e-05,H1N1_Human_MH360177_A/Washington/72/2018|2018.203:-5.73393847e-05):2.867833216e-05,H1N1_Human_MH245994_A/Idaho/07/2018|2018.115:-2.867833216e-05):1.434140099e-05,H1N1_Human_MH360113_A/North_Carolina/22/2018|2018.145:-1.434140099e-05):7.171818297e-06,H1N1_Human_MH084240_A/Wyoming/01/2018|2018.008:-7.171818297e-06):3.586468224e-06,H1N1_Human_CY263401_A/Texas/311/2017|2017.932:-3.586468224e-06):1.793513737e-06,H1N1_Human_MH233671_A/Ohio/13/2018|2018.134:-1.793513737e-06):8.968967246e-07,H1N1_Human_MH079647_A/Colorado/04/2018|2018.019:-8.968967246e-07):4.485183121e-07,H1N1_Human_MH079652_A/Colorado/06/2018|2018.022:-4.485183122e-07):2.242941418e-07,H1N1_Human_CY258679_A/Oregon/19/2017|2017.811:-2.242941419e-07):1.121645694e-07,H1N1_Human_CY264604_A/Oregon/25/2017|2017.855:-1.121645694e-07):5.609103689e-08,H1N1_Human_MH446497_A/Arizona/26/2018|2018.118:-5.609103695e-08):2.804989587e-08,H1N1_Human_MH359825_A/Alaska/19/2018|2018.192:-2.804989593e-08):0.0002190275148,H1N1_Human_CY250455_A/Georgia/16/2017|2017.500:0.0008039421134):0.000237561485,((H1N1_Human_CY265462_A/Nevada/32/2017|2017.962:7.613178268e-17,H1N1_Human_MH083598_A/Kansas/01/2018|2018.016:-1.871540851e-16):0.0008079778117,(H1N1_Human_MH446745_A/Massachusetts/20/2018|2018.203:0.001398353474,H1N1_Human_MH125972_A/Maine/05/2018|2018.063:0.0006467342443):0.001245608504):0.0007938324361):0.0002756051259,H1N1_Human_CY265494_A/Alaska/79/2017|2017.953:0.001265374916):0.0003337600218,((((((((((((((((H1N1_Human_MH184039_A/Wyoming/08/2018|2018.082:0.001240302181,H1N1_Human_MH126167_A/South_Dakota/05/2018|2018.066:-0.0002181830997):0.0001090964186,H1N1_Human_MH083840_A/New_Hampshire/33/2017|2017.989:-0.0001090964186):5.456431346e-05,H1N1_Human_MH126199_A/Texas/70/2018|2018.060:-5.456431346e-05):2.729961518e-05,H1N1_Human_MH079724_A/Nebraska/05/2018|2018.058:-2.729961518e-05):1.365189663e-05,H1N1_Human_CY263242_A/Arkansas/42/2017|2017.921:-1.365189663e-05):6.826993159e-06,H1N1_Human_CY265470_A/Colorado/26/2017|2017.959:-6.826993159e-06):3.41401916e-06,H1N1_Human_MH083568_A/Iowa/46/2017|2017.934:-3.41401916e-06):1.70727095e-06,H1N1_Human_MH126195_A/Texas/01/2018|2018.005:-1.70727095e-06):8.537662007e-07,H1N1_Human_MH083376_A/Arkansas/46/2017|2017.970:-8.537662007e-07):8.235109552e-05,H1N1_Human_CY262004_A/Arizona/65/2017|2017.849:0.0009397828975):0.0001374739644,H1N1_Human_MH125735_A/California/21/2018|2018.038:0.001908666438):0.0001854423017,H1N1_Human_MG978699_A/Michigan/302/2017|2017.899:0.0008390631126):0.0007012720959,H1N1_Human_MH125975_A/Maine/24/2017|2017.077:0.0003246644311):0.0006606415618,((((((((((H1N1_Human_MH305846_A/Kentucky/19/2018|2018.189:-1.164552364e-16,H1N1_Human_MH446809_A/New_Jersey/21/2018|2018.195:5.432933931e-18):-1.632680919e-18,H1N1_Human_MH446905_A/Vermont/14/2018|2018.225:-5.387847031e-17):2.449821834e-17,H1N1_Human_MH246082_A/New_York/17/2018|2018.093:-8.000936957e-17):4.192682568e-17,H1N1_Human_MH446945_A/West_Virginia/15/2018|2018.175:-9.743797692e-17):0.001203582518,H1N1_Human_CY239636_A/Alaska/20/2017|2017.430:-0.0001814634368):9.074581374e-05,H1N1_Human_MH083928_A/North_Carolina/48/2017|2017.989:-9.074581374e-05):4.538293129e-05,H1N1_Human_CY258607_A/Wyoming/23/2017|2017.808:-4.538293129e-05):2.269499245e-05,H1N1_Human_MH446929_A/Washington/82/2018|2018.225:-2.269499245e-05):1.134926018e-05,H1N1_Human_MH446680_A/Kentucky/26/2018|2018.153:-1.134926018e-05):5.675512338e-06,H1N1_Human_MH446777_A/Minnesota/28/2018|2018.238:-5.675512338e-06):0.0003655160437):0.0002333466734,H1N1_Human_MH084152_A/Vermont/03/2018|2018.038:0.001832764528):0.0004340960822,(((H1N1_Human_CY261941_A/Iowa/41/2017|2017.874:1.462261664e-17,H1N1_Human_CY263234_A/Nevada/27/2017|2017.860:-1.256449191e-16):0.0003604706388,H1N1_Human_MH083352_A/Arizona/74/2017|2017.964:0.0006624979982):0.001033347271,H1N1_Human_CY250126_A/Florida/66/2017|2017.729:-1.122818948e-05):0.0003313494364):0.0005866213362):0.0002733452708,H1N1_Human_MH183712_A/Michigan/30/2018|2018.096:0.001793728304):0.0003066218788,(((H1N1_Swine_MH156546_A/swine/Ohio/A01354347/2018|2018.123:0.001182382383,H1N1_Human_CY262020_A/Oklahoma/31/2017|2017.866:-0.0001594137457):7.97568282e-05,H1N1_Human_CY261816_A/Maryland/88/2017|2017.836:-7.97568282e-05):3.9890701e-05,H1N1_Human_MH083416_A/Colorado/27/2017|2017.989:-3.9890701e-05):0.0007166622726):0.0002857253677,(((((H1N1_Human_MG978643_A/Kansas/16/2017|2017.986:-8.228199214e-17,H1N1_Human_MH083664_A/Maine/01/2018|2018.019:-2.874031032e-17):-1.883056088e-17,H1N1_Human_MH125695_A/Arkansas/05/2018|2018.077:-3.668059035e-17):0,(H1N1_Human_MH083800_A/Missouri/52/2017|2017.500:-3.766672528e-17,H1N1_Human_MH125847_A/Idaho/04/2018|2018.068:-7.335557718e-17):0):5.259478872e-17,H1N1_Human_CY265342_A/New_Jersey/37/2017|2017.929:-1.0810594e-16):0.000223901778,H1N1_Human_MH183520_A/California/40/2018|2018.096:0.002865446006):0.0007416947766):0.000639371136,H1N1_Human_MH126143_A/Oklahoma/07/2018|2018.090:0.0009104382509):0.0005212830178,((H1N1_Human_MH083440_A/Connecticut/40/2017|2017.970:-3.773647366e-17,H1N1_Human_MH125599_A/Alabama/05/2018|2018.030:-7.32858288e-17):0.001984404963,H1N1_Human_MH083968_A/Oklahoma/40/2017|2017.981:0.002116484282):0.0006720039153):0.0002564622387,((((((((((((((((((((((((((((((((((((((((((((((((H1N1_Human_MH126039_A/Montana/05/2018|2018.036:0.001051076429,H1N1_Human_MH083304_A/Alabama/01/2018|2018.003:0.0009940112886):0.0001801445006,H1N1_Human_MH306063_A/Wisconsin/75/2018|2018.175:-0.0001801445006):9.008420141e-05,H1N1_Human_MH245986_A/Hawaii/25/2018|2018.121:-9.008420141e-05):4.505569183e-05,H1N1_Human_MH183872_A/Oklahoma/09/2018|2018.049:-4.505569183e-05):2.253128581e-05,H1N1_Human_MH183984_A/Virginia/11/2018|2018.104:-2.253128581e-05):1.126736337e-05,H1N1_Human_MH245914_A/Alaska/12/2018|2018.137:-1.126736337e-05):5.634542186e-06,H1N1_Human_MH245962_A/Hawaii/17/2018|2018.104:-5.634542186e-06):2.817701474e-06,H1N1_Human_MH183976_A/Virginia/09/2018|2018.104:-2.817701474e-06):0.0009782081632,((H1N1_Human_MH305975_A/Oregon/19/2018|2018.156:0.001024513734,H1N1_Human_MH443488_A/Iowa/16/2018|2018.027:0.00102735932):3.9982285e-06,(H1N1_Human_MH183584_A/Georgia/14/2018|2018.112:-1.212585215e-17,H1N1_Human_MH083520_A/Illinois/48/2017|2017.951:-9.889645032e-17):0.001021938299):4.100942317e-05):5.330857831e-05,H1N1_Human_MH083450_A/Florida/06/2018|2018.027:0.0009726279487):9.742926495e-05,H1N1_Human_CY263321_A/California/137/2017|2017.893:0.0009285072621):5.779341857e-05,(H1N1_Human_MH305823_A/Indiana/15/2018|2018.162:0.0005452009872,H1N1_Human_MH360161_A/Utah/23/2018|2018.225:0.00149872184):0.0009763267656):3.779507476e-05,H1N1_Human_MH359905_A/Connecticut/24/2018|2018.219:-4.174723565e-05):6.13841255e-05,H1N1_Human_MH083608_A/Kansas/17/2017|2017.986:-6.217066244e-05):3.109013576e-05,H1N1_Human_MH083624_A/Kentucky/37/2017|2017.997:-3.109013576e-05):1.554747089e-05,H1N1_Human_MH446729_A/Maryland/32/2018|2018.192:-1.554747089e-05):7.775904297e-06,H1N1_Human_MH443567_A/North_Carolina/10/2018|2018.041:-7.775904297e-06):3.88855344e-06,H1N1_Human_MH125879_A/Illinois/12/2018|2018.096:-3.88855344e-06):1.944577459e-06,H1N1_Human_MH125671_A/Arizona/03/2018|2018.052:-1.944577459e-06):9.724391451e-07,H1N1_Human_MH233679_A/Pennsylvania/55/2018|2018.123:-9.724391452e-07):4.862948038e-07,H1N1_Human_MH446785_A/Missouri/25/2018|2018.208:-4.862948038e-07):2.431850292e-07,H1N1_Human_MH245922_A/Arkansas/07/2018|2018.115:-2.431850292e-07):1.216113338e-07,H1N1_Human_MH083904_A/New_York/60/2017|2017.992:-1.216113338e-07):6.08150796e-08,H1N1_Human_MH359937_A/Georgia/21/2018|2018.189:-6.081507966e-08):3.041224749e-08,H1N1_Human_CY263258_A/Alabama/26/2017|2017.858:-3.041224755e-08):1.520847861e-08,H1N1_Human_MH183744_A/Mississippi/09/2018|2018.079:-1.520847867e-08):7.605416831e-09,H1N1_Human_MH233639_A/New_Jersey/13/2018|2018.132:-7.605416886e-09):3.803297729e-09,H1N1_Human_MH359969_A/Iowa/25/2018|2018.200:-3.803297784e-09):1.901943253e-09,H1N1_Human_CY262060_A/Louisiana/64/2017|2017.868:-1.901943309e-09):9.511190117e-10,H1N1_Human_MH084073_A/Tennessee/02/2018|2018.030:-9.511190672e-10):4.756334785e-10,H1N1_Human_MH360057_A/Maryland/31/2018|2018.170:-4.756335341e-10):2.378537434e-10,H1N1_Human_MH446545_A/Delaware/28/2018|2018.260:-2.378537989e-10):1.189454827e-10,H1N1_Human_MH306015_A/Rhode_Island/03/2018|2018.500:-1.189455382e-10):5.948215074e-11,H1N1_Human_MH359985_A/Louisiana/09/2018|2018.047:-5.948220625e-11):2.974596851e-11,H1N1_Human_MH233687_A/Pennsylvania/56/2018|2018.137:-2.974602402e-11):1.487497284e-11,H1N1_Human_MH359913_A/Delaware/24/2018|2018.222:-1.487502835e-11):7.438842198e-12,H1N1_Human_MH446878_A/South_Carolina/01/2018|2018.230:-7.438897709e-12):3.719909279e-12,H1N1_Human_CY265390_A/North_Carolina/45/2017|2017.899:-3.71996479e-12):1.860414568e-12,H1N1_Human_MH125871_A/Illinois/11/2018|2018.096:-1.860470079e-12):9.304612567e-13,H1N1_Human_MH083464_A/Florida/07/2018|2018.027:-9.305167679e-13):4.656771502e-13,H1N1_Human_MG978659_A/Kentucky/36/2017|2017.978:-4.657326614e-13):2.329843776e-13,H1N1_Human_MH360001_A/Louisiana/12/2018|2018.090:-2.330398887e-13):2.267073382e-05,H1N1_Human_MH125911_A/Kansas/03/2018|2018.044:0.001000297903):0.0001153495772,(((H1N1_Human_MH246058_A/Missouri/17/2018|2018.137:0.0009211117807,H1N1_Human_MH183552_A/Connecticut/12/2018|2018.099:0.00112606927):0.0001632588597,H1N1_Human_MH246074_A/New_Hampshire/13/2018|2018.132:-0.0001637817579):8.191722887e-05,H1N1_Human_MH183824_A/New_Hampshire/10/2018|2018.099:-8.191722887e-05):0.0008439190501):0.0006808321706,H1N1_Human_MH446569_A/District_Of_Columbia/10/2018|2018.126:0.0003729013937):0.0004904010489,H1N1_Human_MH305751_A/District_Of_Columbia/04/2018|2018.066:0.001558243347):0.0002917385995,(H1N1_Human_MH083528_A/Illinois/50/2017|2017.986:-2.894052852e-17,H1N1_Human_CY260181_A/Mississippi/28/2017|2017.833:-8.208177395e-17):0.0007338984985):0.0003095144731,H1N1_Human_MH083752_A/Mississippi/01/2018|2018.003:0.0007164220539):0.002314858276):0.0002869880689,((H1N1_Human_MH246026_A/Massachusetts/15/2018|2018.134:-0.0001296593086,H1N1_Human_CY261988_A/Utah/39/2017|2017.890:0.00115177839):6.483677594e-05,H1N1_Human_CY263289_A/Massachusetts/21/2017|2017.907:-6.483677594e-05):0.002066478071):0.0006159604789,((((((((H1N1_Human_CY265406_A/Pennsylvania/272/2017|2017.951:0.001036863745,H1N1_Human_CY229080_A/Virginia/23/2017|2017.227:0.001015009309):0.0002085974939,H1N1_Human_CY265422_A/Pennsylvania/273/2017|2017.951:-0.0002124149398):0.0001062809825,H1N1_Human_CY233899_A/Florida/33/2017|2017.249:-0.0001062809825):5.315680865e-05,H1N1_Human_CY225553_A/Massachusetts/06/2017|2017.126:-5.315680865e-05):2.658657562e-05,H1N1_Human_CY258567_A/Delaware/36/2017|2017.814:-2.658657562e-05):0.001242935564,(H1N1_Human_MH183720_A/Michigan/31/2018|2018.099:-0.00016816731,H1N1_Human_MH184016_A/Wisconsin/61/2018|2018.104:0.001189113085):0.0008058848752):0.0001610526084,H1N1_Human_CY223560_A/New_Mexico/08/2017|2017.140:0.001893585037):0.0008791287541,H1N1_Human_CY225537_A/Ohio/07/2017|2017.110:0.001169584495):0.001127645989):0.001296418735,(((((((H1N1_Human_CY218844_A/Minnesota/04/2017|2017.041:-5.088800533e-05,H1N1_Human_CY228952_A/South_Carolina/10/2017|2017.222:5.088800533e-05):2.54598558e-05,H1N1_Human_CY223440_A/Mississippi/05/2017|2017.121:-2.54598558e-05):1.273605778e-05,H1N1_Human_CY233301_A/Tennessee/34/2017|2017.222:-1.273605778e-05):6.36907266e-06,H1N1_Human_CY225617_A/Minnesota/14/2017|2017.153:-6.36907266e-06):3.185058385e-06,H1N1_Human_CY224193_A/Delaware/14/2017|2017.118:-3.185058385e-06):0.0003424432541,H1N1_Human_CY221609_A/Wisconsin/25/2017|2017.137:0.0006816057219):0.0004444933522,H1N1_Human_CY214325_A/Indiana/01/2017|2017.003:0.0005781485664):0.0004183910713):0.0003360738129,(((((H1N1_Avian_KX232512_A/turkey/Manitoba/FAV-0009-3/2016|2016.282:-0.0001148117436,H1N1_Human_KX915631_A/Kentucky/23/2016|2016.290:0.001137780381):5.741531976e-05,H1N1_Human_CY215245_A/Connecticut/40/2016|2016.959:-5.741531976e-05):2.872046924e-05,H1N1_Avian_KX232504_A/turkey/Manitoba/FAV-0009-2/2016|2016.282:-2.872046924e-05):7.888753007e-05,H1N1_Swine_KX230399_A/swine/Illinois/A01749913/2016|2016.293:0.001967773545):6.134900603e-05,((H1N1_Human_CY218860_A/Montana/04/2017|2017.044:5.034819002e-05,H1N1_Human_CY211061_A/Tennessee/31/2016|2016.858:-5.034819002e-05):2.549582753e-05,H1N1_Human_CY216932_A/Montana/02/2017|2017.022:-2.549582753e-05):0.0009615273469):0.0007687650964):0.0001903397602,H1N1_Human_CY236270_A/South_Dakota/20/2017|2017.175:0.0008326319305):0.0008449579886,(((((((((((((((((((((((((((((((((((((((((((((((((((((((((((((((((((((((((((((((((((((((((((((((((((((((((((((((((((((((((((((((((((((H1N1_Human_KX919303_A/Hawaii/53/2016|2016.375:0.001173383397,H1N1_Human_KY487105_A/Keelung/0068/2016|2016.162:-0.0001504147595):0.001004353961,(H1N1_Human_KX916063_A/New_York/67/2016|2016.247:-0.0003209362002,H1N1_Human_CY239628_A/New_Jersey/25/2017|2017.403:0.002366023918):0.001056286362):8.000272545e-05,H1N1_Human_KX004205_A/Montana/37/2015|2015.962:0.0009424067979):4.318415353e-05,H1N1_Human_CY220810_A/California/216/2016|2016.948:0.0009827523735):4.242784275e-05,H1N1_Human_KX409166_A/Maine/05/2016|2016.126:0.0009835086842):3.416452356e-05,(((H1N1_Human_CY218233_A/Washington/06/2017|2017.044:0.0009583844497,H1N1_Human_CY223512_A/North_Dakota/12/2017|2017.164:0.001086703268):0.0001624593769,H1N1_Human_CY222088_A/New_Hampshire/05/2017|2017.082:0.001891126939):0.0001371811657,H1N1_Human_CY224241_A/Idaho/11/2017|2017.142:-0.000139860465):0.0009934428147):2.81865603e-05,H1N1_Human_KX409926_A/Indiana/32/2016|2016.173:0.0009968397006):1.87209435e-05,(H1N1_Human_KX406734_A/Louisiana/02/2016|2016.110:-8.266997534e-17,H1N1_Human_KX406830_A/Michigan/28/2016|2016.088:-2.835232712e-17):0.001005209445):1.123516201e-05,H1N1_Human_KX919335_A/Maryland/16/2016|2016.323:0.001016414627):6.326181515e-06,H1N1_Human_KX407102_A/South_Dakota/06/2016|2016.090:0.001021323607):1.952768498e-05,H1N1_Human_KX005624_A/Pennsylvania/53/2015|2015.995:0.000999437494):1.50829419e-05,H1N1_Human_KX408542_A/Georgia/07/2016|2016.049:0.001010853585):7.28080421e-06,((H1N1_Human_KX004917_A/Montana/01/2016|2016.011:-2.185160165e-16,H1N1_Human_KX004997_A/Oregon/28/2015|2015.945:1.074937141e-16):8.473499503e-18,H1N1_Human_KX004756_A/Arizona/39/2015|2015.934:-6.398465073e-17):0.001015737873):7.39110142e-06,H1N1_Human_CY259656_A/New_York/A-WC-LVD-16-040/2016|2016.184:0.001020258687):1.445651651e-05,H1N1_Human_KX915727_A/Vermont/18/2016|2016.304:0.001013193272):1.571956421e-05,H1N1_Human_KX410542_A/Virginia/44/2016|2016.205:0.001002688335):1.644568078e-05,H1N1_Human_KX775354_A/Arkhangelsk/CRIE-109/2016|2016.036:0.001010773456):1.000436593e-05,H1N1_Human_CY214309_A/Wisconsin/105/2016|2016.978:0.001009726512):2.1546691e-05,H1N1_Human_KX004464_A/Maryland/24/2015|2015.986:0.002030096645):1.27896288e-05,H1N1_Human_KY925168_A/Porto_Alegre/LACENRS-1053/2016|2016.301:0.001007426986):1.758414868e-05,((H1N1_Human_MF593520_A/Mexico/4436/2016|2016.159:0.0002368493167,H1N1_Human_MF593586_A/Mexico/8517/2017|2017.047:0.0007852697644):0.001457750969,H1N1_Human_KX408134_A/New_Mexico/31/2015|2015.986:0.0005909495878):0.000496183799):1.557386144e-05,H1N1_Human_KX407950_A/New_Jersey/10/2016|2016.162:0.001007867758):1.774460658e-05,H1N1_Human_KX411302_A/Alabama/10/2016|2016.258:0.00100819192):1.359445035e-05,H1N1_Swine_KX150721_A/swine/Tennessee/A01894329/2016|2016.236:-1.538231712e-05):7.69239767e-06,H1N1_Human_KU509585_A/Colorado/20/2015|2015.890:-7.69239767e-06):9.510975636e-06,H1N1_Human_KX006099_A/South_Carolina/06/2016|2016.071:0.001014297624):4.347193656e-05,H1N1_Avian_KX232480_A/turkey/Ontario/FAV-005-2/2016|2016.258:-4.403892477e-05):2.202883629e-05,H1N1_Human_KX919071_A/Texas/112/2016|2016.140:-2.202883629e-05):1.101914721e-05,H1N1_Human_CY221601_A/Nebraska/05/2017|2017.104:-1.101914721e-05):5.510462676e-06,H1N1_Human_KX005253_A/South_Dakota/41/2015|2015.967:-5.510462676e-06):2.755676017e-06,H1N1_Human_KX004606_A/Florida/103/2015|2015.992:-2.755676017e-06):1.37806042e-06,H1N1_Human_KX411238_A/North_Carolina/37/2016|2016.216:-1.37806042e-06):6.891414514e-07,H1N1_Avian_KX232488_A/turkey/Ontario/FAV-006-4/2016|2016.263:-6.891414515e-07):3.446263645e-07,H1N1_Human_KX409614_A/North_Dakota/22/2016|2016.178:-3.446263646e-07):1.723410106e-07,H1N1_Human_KX005973_A/Alaska/02/2016|2016.016:-1.723410107e-07):8.618442412e-08,H1N1_Human_KX914999_A/New_Mexico/20/2016|2016.159:-8.618442417e-08):4.309917377e-08,H1N1_Human_KX004068_A/Delaware/45/2015|2015.929:-4.309917383e-08):2.15530686e-08,H1N1_Swine_KX433150_A/swine/Illinois/A01775937/2016|2016.397:-2.155306866e-08):1.077827595e-08,H1N1_Human_CY211029_A/Pennsylvania/94/2016|2016.855:-1.0778276e-08):5.390008886e-09,H1N1_Human_KX915351_A/Maine/18/2016|2016.318:-5.390008942e-09):2.695440555e-09,H1N1_Human_KX004678_A/Idaho/38/2015|2015.973:-2.695440611e-09):1.347938e-09,H1N1_Human_CY217052_A/Connecticut/01/2017|2017.008:-1.347938055e-09):6.740781696e-10,H1N1_Human_KY949646_A/Linkou/0032/2015|2015.959:-6.740782251e-10):3.370938481e-10,H1N1_Human_KX411390_A/Missouri/12/2016|2016.216:-3.370939036e-10):1.685741513e-10,H1N1_Human_KX006021_A/Colorado/02/2016|2016.025:-1.685742069e-10):8.430060171e-11,H1N1_Human_KX915215_A/Arizona/55/2016|2016.186:-8.430065722e-11):4.215725918e-11,H1N1_Human_KX408686_A/District_Of_Columbia/01/2016|2016.093:-4.215731469e-11):2.108185226e-11,H1N1_Human_KU589327_A/Wisconsin/91/2015|2015.937:-2.108190777e-11):1.054275187e-11,H1N1_Human_KX005469_A/Arkansas/01/2016|2016.022:-1.054280738e-11):5.2724133e-12,H1N1_Human_KX407862_A/Nebraska/13/2016|2016.162:-5.272468811e-12):2.636868127e-12,H1N1_Human_KX004303_A/Michigan/74/2015|2015.956:-2.636923639e-12):1.318721151e-12,H1N1_Human_KX004359_A/Nevada/43/2015|2015.932:-1.318776662e-12):6.596468413e-13,H1N1_Human_KX004109_A/Illinois/16/2015|2015.800:-6.597023525e-13):3.298629751e-13,H1N1_Human_KX004638_A/Kentucky/16/2015|2015.970:-3.299184863e-13):1.65151557e-13,H1N1_Human_KX407870_A/Nebraska/14/2016|2016.153:-1.652070682e-13):8.250619889e-14,H1N1_Human_KX409910_A/Mississippi/12/2016|2016.186:-8.256171004e-14):4.131040009e-14,H1N1_Human_CY225593_A/Virginia/13/2017|2017.121:-4.136591124e-14):2.078749539e-14,H1N1_Human_KX915295_A/Delaware/21/2016|2016.299:-2.084300654e-14):1.041381277e-14,H1N1_Human_KX915687_A/Wyoming/24/2016|2016.299:-1.046932392e-14):5.318309438e-15,H1N1_Human_KX408694_A/District_Of_Columbia/02/2016|2016.096:-5.373820589e-15):2.765555471e-15,H1N1_Human_KX409646_A/South_Carolina/10/2016|2016.153:-2.821066622e-15):1.493601134e-15,H1N1_Human_KX005696_A/Vermont/10/2015|2015.500:-1.549112285e-15):9.036502169e-16,H1N1_Human_KX411062_A/Illinois/15/2016|2016.142:-9.591613681e-16):7.101112926e-16,H1N1_Human_KX006333_A/Minnesota/10/2016|2016.079:-7.656224438e-16):2.028652409e-16,H1N1_Human_KX004686_A/Idaho/39/2015|2015.970:-2.583763922e-16):1.290920336e-16,H1N1_Human_KU509873_A/Ohio/30/2015|2015.822:-1.846031849e-16):4.606704628e-17,H1N1_Human_KX949287_A/Washington/31/2016|2016.148:-1.015781975e-16):3.684970641e-17,H3N2_Swine_CY246565_A/swine/Saskatchewan/SD0184/2016|2016.797:-9.236085765e-17):6.455267197e-17,H1N1_Human_KX410070_A/Nevada/26/2016|2016.197:-1.200638232e-16):3.687069238e-17,H1N1_Human_KX005981_A/Arizona/46/2015|2015.948:-9.238184361e-17):4.61150142e-17,H1N1_Human_KX410054_A/Idaho/15/2016|2016.173:-1.016261654e-16):8.306831168e-17,H1N1_Human_KX410734_A/Missouri/11/2016|2016.216:-1.385794629e-16):8.308632012e-17,H1N1_Human_KX915551_A/Virginia/49/2016|2016.247:-1.385974713e-16):8.31043344e-17,H1N1_Human_KX915039_A/Tennessee/23/2016|2016.214:-1.386154856e-16):6.464269952e-17,H1N1_Human_KU509593_A/Massachusetts/30/2015|2015.901:-1.201538507e-16):6.465772118e-17,H1N1_Human_MF768862_A/Jeddah/0234/2015|2015.882:-1.201688724e-16):7.391558007e-17,H1N1_Human_KX004212_A/Utah/16/2015|2015.973:-1.294267313e-16):8.317645013e-17,H1N1_Human_KX919231_A/Pennsylvania/76/2016|2016.244:-1.386876014e-16):7.394865462e-17,H1N1_Human_KX407286_A/New_Hampshire/04/2016|2016.121:-1.294598058e-16):7.396519996e-17,H1N1_Human_KX916071_A/Utah/40/2016|2016.389:-1.294763512e-16):6.473290284e-17,H1N1_Human_KX005724_A/Indiana/07/2016|2016.063:-1.202440541e-16):6.474795386e-17,H1N1_Human_KX004189_A/Alaska/263/2015|2015.836:-1.202591051e-16):6.476300977e-17,H1N1_Human_KU589311_A/Colorado/17/2015|2015.852:-1.20274161e-16):9.253816444e-17,H1N1_Human_KX004236_A/Connecticut/07/2015|2015.951:-1.480493157e-16):1.018126211e-16,H1N1_Human_CY217020_A/South_Dakota/01/2017|2017.000:-1.573237723e-16):1.018337199e-16,H1N1_Human_KX006280_A/Texas/78/2015|2015.997:-1.573448712e-16):1.018548257e-16,H1N1_Human_KX004813_A/Minnesota/58/2015|2015.975:-1.573659769e-16):1.018759383e-16,H1N1_Human_KX005013_A/Oregon/31/2015|2015.989:-1.573870896e-16):1.018970578e-16,H1N1_Human_KX004228_A/Nevada/42/2015|2015.975:-1.574082091e-16):1.111805956e-16,H1N1_Human_KX410974_A/Oklahoma/08/2016|2016.184:-1.666917469e-16):1.019393175e-16,H1N1_Swine_KX518697_A/swine/Pennsylvania/A01776820/2016|2016.466:-1.574504687e-16):1.297567505e-16,H1N1_Human_KX005230_A/Wisconsin/09/2016|2016.016:-1.852679017e-16):1.297824291e-16,H1N1_Human_KX407422_A/California/55/2016|2016.090:-1.852935803e-16):1.29808116e-16,H1N1_Human_KX409230_A/West_Virginia/01/2016|2016.145:-1.853192672e-16):1.576437031e-16,H1N1_Human_KX407910_A/Michigan/46/2016|2016.153:-2.131548544e-16):1.854883705e-16,H1N1_Human_KX004356_A/New_Hampshire/44/2015|2015.923:-2.409995218e-16):1.947961459e-16,H1N1_Human_KX005650_A/Florida/05/2016|2016.019:-2.503072971e-16):1.762834544e-16,H1N1_Human_KX023798_A/DC/2/2016|2016.145:-2.317946056e-16):1.855927654e-16,H1N1_Human_KX005529_A/North_Carolina/36/2015|2015.981:-2.411039166e-16):2.04182644e-16,H1N1_Human_KX775378_A/Rostov/CRIE-164/2016|2016.058:-2.596937952e-16):2.134995485e-16,H1N1_Human_KX005189_A/Illinois/03/2016|2016.047:-2.690106997e-16):2.135389371e-16,H1N1_Human_KX004375_A/Wisconsin/88/2015|2015.899:-2.690500883e-16):2.228604122e-16,H1N1_Human_KX775394_A/Krasnodar/CRIE-203/2016|2016.090:-2.783715634e-16):2.414685216e-16,H1N1_Human_KX408838_A/West_Virginia/03/2016|2016.173:-2.969796728e-16):2.41512498e-16,H1N1_Human_KX005141_A/Virginia/299/2015|2015.973:-2.970236493e-16):8.707765383e-05,H1N1_Human_KX410470_A/North_Carolina/34/2016|2016.173:0.0009328268538):5.323699864e-05,H1N1_Human_KU589303_A/Indiana/30/2015|2015.951:0.0009708932582):3.521026169e-05,(H1N1_Human_KX408030_A/Arkansas/09/2016|2016.181:2.897101875e-16,H1N1_Human_KX407470_A/Delaware/09/2016|2016.162:-4.0073249e-16):0.0009924395272):2.379137536e-05,(H1N1_Human_KX410926_A/Wyoming/11/2016|2016.208:0.0009278538699,H1N1_Human_KY925618_A/Pelotas/LACENRS-1213/2016|2016.315:9.205063769e-05):0.000997952795):5.605059388e-05,(H1N1_Human_KY615563_A/Baltimore/0124/2016|2016.222:-0.000516493611,H1N1_Human_KX408734_A/Kansas/15/2016|2016.219:0.000516493611):0.0009716508572):3.365760399e-05,H1N1_Human_KX775402_A/Moscow/CRIE-282/2016|2016.096:0.0009939461785):7.912986505e-05,H1N1_Human_KX919015_A/Texas/105/2016|2016.142:0.0009406908726):4.2769413e-05,H1N1_Human_KX004512_A/Nebraska/20/2015|2015.997:0.0009836889717):5.181033662e-05,H1N1_Human_KY115793_A/Alaska/15/2016|2016.500:0.002000370574):5.275145973e-05,H1N1_Human_KX406230_A/Connecticut/02/2016|2016.019:0.0009665197448):9.19742267e-05,((((((H1N1_Human_CY209483_A/South_Dakota/31/2016|2016.816:-0.0001439559467,H1N1_Human_KX915559_A/Rhode_Island/22/2016|2016.296:0.001166924584):7.295512132e-05,H1N1_Human_KX005589_A/Nevada/05/2016|2016.066:-7.295512132e-05):3.648352299e-05,H1N1_Human_KX004821_A/Washington/03/2016|2016.016:-3.648352299e-05):1.82476911e-05,H1N1_Human_KX004440_A/New_Mexico/29/2015|2015.945:-1.82476911e-05):1.195152174e-05,H1N1_Human_KX915775_A/New_Mexico/46/2016|2016.293:0.001010167559):7.209906812e-05,((H1N1_Human_KX407366_A/Oregon/07/2016|2016.148:0.00170065977,H1N1_Human_KX407790_A/Florida/27/2016|2016.137:0.0003432630572):0.0006826190568,(H1N1_Human_KX004504_A/Indiana/33/2015|2015.951:0.001594265556,H1N1_Human_CY220842_A/Indiana/09/2017|2017.066:0.0004487034611):0.000866622054):0.0001792184575):0.0004225096):6.671606833e-05,H1N1_Human_KY115697_A/Georgia/09/2016|2016.500:0.0009552512325):9.525487337e-05,H1N1_Human_KX775410_A/Moscow/CRIE-287/2016|2016.129:0.001964785131):0.0001303064806,H1N1_Human_KX406758_A/Montana/16/2016|2016.082:0.000900486151):6.774011316e-05,H1N1_Human_KX410662_A/Ohio/16/2016|2016.227:0.0009623584764):9.192780055e-05,H1N1_Swine_MF522012_A/swine/Illinois/A01932036/2017|2017.099:0.0009256015994):8.53224806e-05,(H1N1_Human_KX006208_A/Rhode_Island/04/2016|2016.085:-1.30023252e-16,H1N1_Human_KX915831_A/Utah/37/2016|2016.329:1.900094952e-17):0.0009406140464):9.915287676e-05,(H1N1_Human_KY487596_A/EastBaltimore/0119/2016|2016.211:0.001058577177,H1N1_Human_KX408310_A/North_Dakota/05/2016|2016.052:0.0009967224004):0.000929378508):5.235110067e-05,(H1N1_Human_KX410630_A/Maryland/12/2016|2016.148:4.446927849e-17,H1N1_Human_KX410222_A/Minnesota/38/2016|2016.205:-1.55491581e-16):0.002008950007):5.408345836e-05,H1N1_Human_KX411622_A/Kentucky/19/2016|2016.255:0.000972259429):5.009848989e-05,H1N1_Human_KX028874_A/DC/3/2016|2016.132:0.003028097642):0.0001501850519,H1N1_Human_KX407878_A/Oregon/08/2016|2016.159:0.0008684355573):0.0001480868691,H1N1_Human_KX408566_A/Kansas/07/2016|2016.082:0.0008795629197):0.0001400139621,H1N1_Human_KX915583_A/Colorado/35/2016|2016.299:0.002952590076):0.0001773253608,(((H1N1_Human_KX408246_A/Oklahoma/01/2016|2016.030:5.682762122e-17,H1N1_Human_KX915407_A/Hawaii/37/2016|2016.184:-1.678499237e-16):0.0005476063961,H1N1_Human_CY218137_A/Wisconsin/09/2017|2017.044:0.003553282849):0.0002428580858,H1N1_Human_KX407830_A/Louisiana/06/2016|2016.142:0.0007830784412):0.0003392902716):0.0001082234354,((H1N1_Human_KX411750_A/Iowa/11/2016|2016.222:0.001164618873,H1N1_Swine_KY938569_A/swine/Nebraska/A01783006/2016|2016.838:-0.0001416502359):7.089253728e-05,H1N1_Human_KX915671_A/Idaho/26/2016|2016.301:-7.089253728e-05):0.0009183238131):8.930392911e-05,H1N1_Human_KX919415_A/Arizona/64/2016|2016.337:0.000935628613):0.0001856973769,H1N1_Human_CY223544_A/Wyoming/09/2017|2017.148:0.00497694482):0.0004155548043):0.0005052596737,H1N1_Human_MF768846_A/Jeddah/KFAFH3161/2015|2015.841:0.002629944898):0.001206780017,(((((((((((((H1N1_Human_MF593602_A/Mexico/12317/2017|2017.063:0.001077308514,H1N1_Human_CY226634_A/Tennessee/08/2017|2017.022:-5.63627385e-05):6.990252912e-05,H1N1_Human_CY225793_A/California/44/2017|2017.110:0.0009531684356):4.734157806e-05,H1N1_Human_MG279287_A/Japan/NHRC_20-1903/2017|2017.104:-4.807783673e-05):2.40428878e-05,H1N1_Human_CY224177_A/Rhode_Island/05/2017|2017.085:-2.40428878e-05):1.202342928e-05,H1N1_Human_CY224185_A/Rhode_Island/08/2017|2017.123:-1.202342928e-05):6.013547406e-06,H1N1_Human_CY217100_A/Maryland/06/2017|2017.041:-6.013547406e-06):3.007270526e-06,H1N1_Human_CY223328_A/South_Carolina/05/2017|2017.137:-3.007270526e-06):1.503883757e-06,H1N1_Human_CY223600_A/Louisiana/12/2017|2017.129:-1.503883757e-06):7.52066167e-07,H1N1_Human_CY213469_A/Iowa/41/2016|2016.964:-7.520661671e-07):0.0001181660599,H1N1_Human_CY238381_A/Texas/103/2017|2017.247:0.001937146785):0.0002099850149,H1N1_Human_CY225801_A/Utah/16/2017|2017.189:0.0008224071429):0.0001235464905,H1N1_Human_CY218924_A/Missouri/04/2017|2017.030:0.0008959660951):0.00139738455,H1N1_Human_CY225545_A/Ohio/06/2017|2017.104:0.001704643328):0.001384821919):0.0007137547361,(((((((((((((((((((((((((((H1N1_Human_KX005852_A/Alabama/01/2016|2016.027:1.883357362e-16,H1N1_Human_KX408510_A/Ohio/05/2016|2016.088:-2.993580386e-16):1.167692459e-16,H1N1_Human_KY950094_A/Baltimore/0065/2016|2016.121:-1.722803971e-16):0.00210807915,H1N1_Human_MF593496_A/Mexico/4431/2016|2016.162:-6.511013278e-05):0.001048819825,((H1N1_Human_KX004117_A/Virginia/297/2015|2015.847:-5.539135429e-05,H1N1_Human_KX004125_A/Pennsylvania/41/2015|2015.816:5.539135429e-05):2.770434992e-05,H1N1_Human_KX004165_A/Arkansas/10/2015|2015.844:-2.770434992e-05):0.001007668276):3.543453895e-05,H1N1_Human_KT865661_A/Massachusetts/24/2015|2015.658:0.0009903704436):5.17085969e-05,H1N1_Human_KX078504_A/India/DRDE_GWL672/2015|2015.173:0.0009742279301):2.847566866e-05,H1N1_Human_KX408926_A/Illinois/29/2015|2015.923:0.0009907255805):6.585606118e-05,H1N1_Human_KX915087_A/Massachusetts/29/2016|2016.238:0.0009562125421):3.952784366e-05,H1N1_Human_KX775346_A/Krasnodar/108/2015|2015.975:0.0009819566648):9.548851581e-05,(H1N1_Human_KX004488_A/Tennessee/22/2015|2015.951:1.007380542e-17,H1N1_Human_KX004496_A/Tennessee/23/2015|2015.942:-1.210961079e-16):0.0009290618146):7.077613206e-05,H1N1_Human_KU589365_A/West_Virginia/25/2015|2015.901:-7.225271818e-05):3.614086241e-05,H1N1_Human_KX410766_A/Vermont/13/2016|2016.214:-3.614086241e-05):1.807344344e-05,H1N1_Human_KY509819_A/Chungnam/29/2016|2016.008:-1.807344344e-05):9.038228345e-06,H1N1_Human_KX408230_A/New_Jersey/01/2016|2016.003:-9.038228345e-06):4.519867735e-06,H1N1_Human_KX407310_A/Massachusetts/05/2016|2016.140:-4.519867735e-06):2.260310774e-06,H1N1_Human_KX775362_A/Arkhangelsk/CRIE-111/2016|2016.058:-2.260310774e-06):1.130343903e-06,H1N1_Human_KX775370_A/Rostov/CRIE-162/2016|2016.060:-1.130343903e-06):5.652662415e-07,H1N1_Human_KX789447_A/India/Kol-S4659/2015|2015.227:-5.652662416e-07):2.826802812e-07,H1N1_Human_KX417065_A/New_York/61/2015|2015.595:-2.826802813e-07):1.41363729e-07,H1N1_Human_KU589373_A/Alabama/13/2015|2015.918:-1.413637291e-07):6.98671914e-05,H1N1_Human_KT836881_A/Delaware/39/2015|2015.279:0.0009522530679):0.000212855635,H1N1_Human_KX005157_A/Georgia/15/2015|2015.964:0.001842449408):0.0001159289494,H1N1_Human_KX005461_A/Georgia/16/2015|2015.962:0.0009164650262):0.0001170067788,H1N1_Human_KX004284_A/Florida/99/2015|2015.964:0.002979715808):0.0001446513111,H1N1_Human_KX775386_A/Krasnodar/CRIE-202/2016|2016.077:0.0008681175334):0.0006122644855,H1N1_Human_KY003345_A/New_Hampshire/19/2016|2016.663:0.0004176499297):0.0008135590336,H1N1_Human_CY218081_A/Washington/01/2017|2017.014:0.004341273462):0.001120554069):0.00284138826,((((((((((((((((((((((((((H1N1_Human_KU922555_A/Kerala/RGCB140815/2014|2014.247:0.001049895488,H1N1_Swine_KJ701786_A/swine/Illinois/A01493472/2014|2014.230:0.001001977566):3.397097465e-05,H1N1_Human_KT274604_A/Florida/01/2014|2014.005:0.0009851802165):2.958024521e-05,H1N1_Human_CY188186_A/Nicaragua/7579_04/2013|2013.592:0.0009980695436):5.775291389e-05,H1N1_Human_KP702184_A/Egypt/42/2014|2014.227:0.0009620282572):3.084636537e-05,H1N1_Human_KY925234_A/Camaqua/LACENRS-3512/2013|2013.655:0.0009956861357):3.780304258e-05,H1N1_Human_KT181717_A/Singapore/DMS1316/2013|2013.564:0.0009822711533):2.27884547e-05,H1N1_Swine_KJ667966_A/swine/Missouri/A01492887/2014|2014.110:0.0009995032757):8.557311349e-05,H1N1_Swine_KJ493338_A/swine/Minnesota/A01491704/2014|2014.093:-8.628592066e-05):4.316526578e-05,H3N1_Human_KY925968_A/Santa_Cruz_do_Sul/LACENRS-2672/2013|2013.553:-4.316526578e-05):2.159301338e-05,H1N1_Human_KY925196_A/Cachoeira_do_Sul/LACENRS-1828/2013|2013.488:-2.159301338e-05):1.079834596e-05,H1N1_Human_CY188674_A/Nicaragua/5804_09/2013|2013.249:-1.079834596e-05):1.331974708e-05,H1N1_Swine_KJ739424_A/swine/North_Carolina/A01410573/2014|2014.216:0.001009082475):6.131148095e-05,H1N1_Human_KY116986_A/District_Of_Columbia/02/2014|2014.342:0.003020071577):8.434672449e-05,(H1N1_Human_KR271586_A/Mexico/241001/2014|2014.027:0.0006131954568,H1N1_Swine_KJ206096_A/swine/Illinois/A01490609/2014|2014.019:0.001431892261):0.0009529965212):0.0001512489777,H1N1_Human_KY925306_A/Rosario_do_Sul/LACENRS-383/2012|2012.471:0.0008720620583):0.0001241775185,H1N1_Human_KJ943043_A/Santiago/p18d1/2013|2013.466:0.000895307927):0.0001035227849,(((((H1N1_Swine_KJ417892_A/swine/Nebraska/A01491300/2014|2014.071:0.002328430996,H1N1_Swine_KJ588392_A/swine/Nebraska/A01492657/2014|2014.156:-0.000284508169):0.0001424574895,H1N1_Human_KU051434_A/Thailand/CU_FS1/2014|2014.285:-0.0001424574895):7.128236424e-05,H1N1_Human_KU051442_A/Thailand/CU_FS2/2014|2014.288:-7.128236424e-05):3.564717425e-05,H1N1_Swine_KJ605093_A/swine/Kansas/A01410327/2014|2014.101:-3.564717425e-05):0.0009370545827,(H1N1_Swine_KJ701855_A/swine/Iowa/A01410472/2014|2014.167:-3.19905525e-05,H1N1_Swine_KJ907735_A/swine/Kansas/A01377299/2014|2014.326:0.00105189506):8.677043533e-05):0.00092597585):0.0001208028149,H1N1_Human_CY188834_A/New_York/WC-LVD-13-003/2013|2013.910:0.0009059066681):0.0002123392066,(((((((((((H1N1_Human_KT836526_A/Washington/59/2014|2014.899:-1.499354351e-16,H1N1_Human_MF768614_A/Jeddah/8244/2014|2014.921:3.891313259e-17):2.177883503e-16,H1N1_Human_KU922554_A/Kerala/RGCB141437/2014|2014.436:-2.732995016e-16):2.323410169e-05,H1N1_Human_KT836871_A/California/56/2014|2014.992:0.002021853616):3.986304098e-05,H1N1_Human_KT836630_A/Virginia/40/2014|2014.973:0.0009821527057):0.0002015722109,(((H1N1_Human_KY509820_A/Gangwon/61/2016|2016.047:0.001062879445,H1N1_Human_KX004181_A/Iowa/53/2015|2015.841:-4.076036359e-05):2.042878582e-05,H1N1_Human_KX004472_A/Utah/18/2015|2015.984:-2.042878582e-05):0.0008056503143,(H1N1_Human_KY487516_A/Taipei/0063/2016|2016.126:-2.106714147e-16,H1N1_Human_KY487364_A/Taipei/0008/2015|2015.973:9.96491122e-17):0.001250061652):0.0008251552468):0.0002477074125,(H1N1_Human_KT836740_A/Louisiana/03/2015|2015.282:5.491682482e-05,H1N1_Human_KT836790_A/Washington/19/2015|2015.115:-5.491682482e-05):0.0007781377489):0.000330846602,(H1N1_Human_KY925320_A/Santa_Maria/LACENRS-2140/2014|2014.658:0.0001807757912,H1N1_Human_KY925148_A/Porto_Alegre/LACENRS-1380/2014|2014.444:0.0008421928458):0.002768463087):0.0005197252511,H1N1_Human_KT836704_A/California/80/2015|2015.208:0.0005089403677):0.0006704909069,((((((H1N1_Human_KU592818_A/Alaska/38/2014|2014.671:-0.0001754613552,H1N1_Human_KU322420_A/Parma/56/2014|2014.500:0.003250303046):8.778020926e-05,H1N1_Human_CY189450_A/New_York/WC-LVD-14-052/2014|2014.189:-8.778020926e-05):4.389749354e-05,H1N1_Human_LC033292_A/Nagasaki/13N094/2014|2014.195:-4.389749354e-05):2.195244247e-05,H1N1_Human_LC032828_A/Okinawa/13T001/2013|2013.814:-2.195244247e-05):1.097963517e-05,H1N1_Human_KU592850_A/Alaska/37/2014|2014.671:-1.097963517e-05):0.0003572366928,(H1N1_Human_KT274581_A/Nevada/01/2014|2014.000:0.001216820013,H1N1_Human_KT836631_A/California/55/2014|2014.233:-0.0001947009317):0.0006640500078):0.000351177476):0.0001971745895,H1N1_Swine_CY245826_A/swine/Manitoba/SD0106/2015|2015.422:0.003913877886):0.0002688950173,H1N1_Human_CY189522_A/New_York/WC-LVD-14-062/2014|2014.268:0.001799419298):0.0008302090094):0.0001836047608,(((((H1N1_Human_KJ645764_A/Gainesville/08/2013|2013.923:-1.781657639e-17,H1N1_Human_KJ645772_A/Gainesville/05/2014|2014.038:-9.320572607e-17):0.0009487430381,H1N1_Human_KU592746_A/North_Carolina/04/2014|2014.126:0.001103130016):0.0005797641036,H1N1_Human_CY188954_A/New_York/WC-LVD-13-018/2013|2013.962:0.0004461724234):0.0008559132478,H1N1_Avian_KM244079_A/turkey/Virginia/4135/2014|2014.090:0.0001700232792):0.0004304161144,H1N1_Human_KM409072_A/Rhode_Island/09/2013|2013.973:0.0005955204126):0.0008401466808):0.0003641591195,((((H1N1_Human_KM219200_A/Helsinki/303N/2014|2014.088:0.0012296648,H1N1_Human_KR271570_A/Mexico/200102/2014|2014.038:-0.0002075457193):0.0001038031014,H1N1_Human_KM409137_A/Washington/07/2014|2014.110:-0.0001038031014):0.0007934584624,H1N1_Human_KM437803_A/Finland/75/2014|2014.110:0.0002295101746):0.001322082339,((H1N1_Human_KU322096_A/Milano/24/2014|2014.500:-1.12716873e-16,H1N1_Human_KT180314_A/FuZhou/SWL11609/2013|2013.923:1.694570534e-18):0.002016890525,H1N1_Human_MF768878_A/Jeddah/7611/2014|2014.433:3.498252853e-05):0.0007481338515):0.0001565033891):0.000356036639,(H1N1_Human_KR271538_A/Mexico/101812/2013|2013.962:0.001116856475,H1N1_Human_KR271610_A/Mexico/631812/2013|2013.945:-9.695196737e-05):0.001708173042):0.0002793991403,H1N1_Human_KT274656_A/Louisiana/34/2013|2013.967:0.0007360329193):0.0005255096587,((((((((((((((((H1N1_Human_KY681629_A/Saudi_Arabia/02/2013|2013.786:2.911924906e-17,H1N1_Human_KY681630_A/Saudi_Arabia/03/2013|2013.786:-1.401415515e-16):0.001236302955,H1N1_Human_CY135109_A/Texas/JMM_52/2012|2012.929:-0.0002141838735):0.0001071920052,H1N1_Human_CY182714_A/Houston/JMM_64/2012|2012.945:-0.0001071920052):0.001066149731,H1N1_Human_CY170672_A/Santa_Clara/YGA_03030/2013|2013.019:0.0009895622351):2.350097345e-05,H1N1_Swine_CY194606_A/swine/Arkansas/D0386/2013|2013.342:0.001002435554):1.187974104e-05,H1N1_Swine_CY245674_A/swine/Alberta/SD0077/2015|2015.093:0.001014056786):4.749415567e-05,H1N1_Human_KF559783_A/Helsinki/551/2013|2013.112:0.0009784423713):0.0001074633679,H1N1_Human_CY168536_A/Boston/YGA_01002/2012|2012.964:0.0009104323042):0.0001311814952,H1N1_Human_CY171544_A/Chicago/YGA_04123/2012|2012.995:-0.0001321461188):6.613799131e-05,H1N1_Swine_KR701028_A/swine/Finland/si632/2013|2013.140:-6.613799131e-05):3.309426364e-05,H1N1_Human_CY182930_A/Houston/JMM_93/2012|2012.989:-3.309426364e-05):0.0002743465433,H1N1_Human_KJ147490_A/Lima/070674913/2013|2013.534:0.0007483759608):0.0002999952377,H1N1_Human_KF560103_A/Helsinki/844/2013|2013.148:0.002781387069):0.0003023638885,((((H1N1_Human_KF746669_A/Kazan/CRIE-01/2012|2012.992:0.0009701526481,H1N1_Human_KJ943233_A/Santiago/p20d1/2013|2013.468:0.00107493507):0.0001584876203,H1N1_Human_KF746705_A/Kazan/CRIE-03/2013|2013.008:-0.0001584876203):7.926704552e-05,H1N1_Human_KF746713_A/Kazan/CRIE-04/2013|2013.022:-7.926704552e-05):0.0007116947661,H1N1_Human_KT181716_A/Singapore/DMS1315/2013|2013.364:0.002360179061):0.0007324918933):0.000425210441,H1N1_Swine_CY195336_A/swine/Alberta/SD0040/2014|2014.715:0.002660613229):0.0007614449437,((H1N1_Human_KF270585_A/India/P131027/2013|2013.071:0.0001441657167,H1N1_Human_KP637913_A/Thailand/SN11790/2012|2012.564:0.0008779533644):0.0003419665631,H1N1_Human_KJ577184_A/Nepal/VIROAF5/2012|2012.649:0.0006810020738):0.0002718059626):0.0005078907471):0.0001800244579,H1N1_Swine_CY245970_A/swine/Saskatchewan/SD0121/2015|2015.784:0.004470014807):0.0008477111242,H3N2_Swine_KX571117_A/swine/Quebec/P0316/2011|2011.186:0.004570461072):0.0004328800156):0.0008139914902,(((((((((((((((((((((((H1N1_Human_KT836777_A/Ohio/08/2015|2015.151:0.001649747257,H1N1_Human_KX004133_A/Connecticut/05/2015|2015.781:0.003480368143):0.0005986067676,H1N1_Human_KX004149_A/Maryland/16/2015|2015.633:0.0009456848711):7.755323641e-05,H1N1_Swine_KU323240_A/swine/Italy/161692/2015|2015.500:0.000942199468):0.0001256242074,H1N1_Human_KU509660_A/Michigan/63/2015|2015.759:0.0008959646499):0.0001065085928,H1N1_Human_KT836779_A/Washington/20/2015|2015.222:0.0009174762772):8.75184307e-05,H1N1_Human_KT836873_A/California/35/2015|2015.022:-8.931043467e-05):4.471647195e-05,H1N1_Human_KT836747_A/Minnesota/04/2015|2015.115:-4.471647195e-05):2.239017277e-05,H1N1_Human_KU322085_A/Milano/230/2015|2015.500:-2.239017277e-05):1.178275624e-05,H1N1_Human_KT836920_A/South_Dakota/16/2015|2015.197:-1.178275624e-05):5.895814167e-06,H1N1_Human_KT836622_A/Hawaii/64/2014|2014.926:-5.895814167e-06):2.948389556e-06,H1N1_Human_KT836551_A/New_Jersey/47/2015|2015.288:-2.948389556e-06):4.710968597e-05,H1N1_Human_KX408238_A/New_Jersey/54/2015|2015.995:0.0009738951611):0.000377792411,H1N1_Human_KT836801_A/Hawaii/09/2015|2015.101:0.0006458154191):0.0004179377113,H1N1_Human_KU509561_A/Kentucky/14/2015|2015.614:0.003687397725):0.0003203034856,H1N1_Human_KT836835_A/Hawaii/17/2015|2015.148:0.001738456872):0.000224916747,H1N1_Human_KU322084_A/Milano/276/2015|2015.500:0.0007972037772):0.0002643749327,H1N1_Human_KU517811_A/Gainesville/01/2015|2015.937:0.0007607062559):0.0003604230642,H1N1_Human_LC032860_A/Kyoto/13K017/2014|2014.066:0.0006655134628):0.0005535575438,((H1N1_Human_KT836668_A/Hawaii/67/2014|2014.778:0.002282150749,H1N1_Human_KT836618_A/New_Hampshire/01/2015|2015.016:-0.0002370630304):0.0001186225231,H1N1_Human_KT880123_A/Florida/63/2014|2014.849:-0.0001186225231):0.0004756572522):0.001046496116,(H1N1_Human_KT836470_A/Iowa/27/2014|2014.937:-3.638161434e-17,H1N1_Human_KT836461_A/Iowa/23/2014|2014.893:-7.464068812e-17):0.0008793817539):0.0005313424941,((((((H1N1_Human_KU589381_A/Montana/35/2015|2015.921:0.002255656965,H1N1_Human_KY487465_A/EastBaltimore/0103/2016|2016.175:0.0008217616943):0.0002172771929,H1N1_Human_KX918927_A/Texas/79/2015|2015.975:0.0008039781823):0.0001517334942,H1N1_Human_CY256795_A/Nicaragua/7912_09/2015|2015.918:-0.0001536422171):7.686990653e-05,H1N1_Human_CY256715_A/Nicaragua/8427_02/2016|2016.014:-7.686990653e-05):0.0004776454466,H1N1_Human_KT836481_A/North_Dakota/01/2015|2015.019:0.001569371736):0.000482537871,((H1N1_Human_KX004101_A/Iowa/55/2015|2015.956:-2.47517295e-16,H1N1_Human_KX005269_A/New_York/74/2015|2015.907:1.364949925e-16):4.043312232e-16,H1N1_Human_KX409222_A/Mississippi/08/2016|2016.129:-4.598423744e-16):0.0005459642751):0.000369908754):0.0003266662819,H1N1_Human_KX005521_A/Louisiana/09/2015|2015.910:0.0007001346422):0.0002439872059,H1N1_Human_CY256779_A/Nicaragua/8746_02/2015|2015.904:0.00181037189):0.003846159937):0.002655625857,H1N1_Swine_KX518698_A/swine/Nebraska/A01776855/2016|2016.468:0.009460454694):0.0009147453877,((((((((H1N1_Human_CY169864_A/Boston/YGA_01185/2013|2013.055:0.001031730314,H1N1_Swine_KF229772_A/swine/France/71-130116/2013|2013.178:0.00102014274):2.618403772e-05,H1N1_Human_KF280738_A/India/Nag132467/2013|2013.082:0.0009997524893):0.0001738202029,H1N1_Human_CY186044_A/Houston/JMM_152/2013|2013.096:-0.0001776376488):8.899775766e-05,H1N1_Human_CY170928_A/Santa_Clara/YGA_03065/2013|2013.068:-8.899775766e-05):4.451748356e-05,H1N1_Human_CY183218_A/Houston/JMM_131/2013|2013.022:-4.451748356e-05):0.0005358744594,H1N1_Human_CY168808_A/Boston/YGA_01041/2012|2012.981:0.0004871989832):0.0003003247991,(H1N1_Human_KF280722_A/India/P12946/2012|2012.110:0.0008057672824,H1N1_Human_KJ856024_A/Sri_Lanka/11/2012|2012.762:0.002263124591):0.002797282011):0.0005033402705,H1N1_Human_CY168424_A/Boston/YGA_00087/2013|2013.079:0.002079696116):0.005341786149):0.002459360054,H1N1_Swine_KU323033_A/swine/Italy/321118-6/2014|2014.500:0.007442171243):0.0003625878583,(H1N1_Swine_AB911596_A/swine/Ibaraki/46/2010|2010.704:0.003108241022,H1N1_Human_CY176406_A/Brighton/INS3_669/2011|2011.068:0.002049358046):0.0006106138748):0.0004332099734):0.00021383316,(((H1N2_Swine_KJ437547_A/swine/Missouri/A01411322/2014|2014.038:0.002494379153,H1N2_Swine_KF885645_A/swine/Iowa/13C097/2013|2013.230:0.004724823368):0.001481494201,H3N2_Swine_KC290724_A/swine/Minnesota/A01279377/2012|2012.888:0.004737590206):0.003351954736,H3N2_Swine_KR701268_A/swine/Spain/28778/2012|2012.500:0.006645695178):0.001157073435):0.0001556791231,((H1N1_Swine_KJ175142_A/swine/Guatemala/CIP049-IP070167/2010|2010.762:-3.531206741e-16,H1N1_Swine_KJ175134_A/swine/Guatemala/CIP049-IP070166/2010|2010.762:2.420983716e-16):0.003307868521,H1N1_Swine_AB910574_A/swine/Kagoshima/23/2012|2012.200:0.01022270776):0.0009322495916):0.0001203176888,(H1N2_Swine_KM029826_A/swine/Guangdong/NS3156/2012|2012.699:0.002474433018,H1N1_Swine_KU245750_A/swine/Poland/1889614/2014|2014.973:0.007878586072):0.0009110091627):0.000452660921,((((((((((((((((((((((((((((((((((H1N1_Human_CY062980_A/Bonn/INS178/2010|2010.011:0.002162625992,H1N1_Human_CY072551_A/Wroclaw/INS437/2009|2009.937:0.0009147926668):0.0002134327606,H1N1_Human_GU562451_A/Perm/01/2009|2009.899:-0.0002181139124):0.0001092094964,H1N1_Human_JQ612510_A/Hungary/2/2010|2010.030:-0.0001092094964):5.465916073e-05,H1N1_Human_GU592906_A/Magadan/02/2009|2009.951:-5.465916073e-05):2.733834316e-05,H1N1_Human_GU727831_A/IIV-Anadyr/177/2009|2009.923:-2.733834316e-05):1.367164968e-05,H1N1_Human_HM189355_A/Lipetsk/CRIE-BVV/2009|2009.858:-1.367164968e-05):6.837064334e-06,H1N1_Human_CY072439_A/Athens/INS338/2009|2009.995:-6.837064334e-06):3.419152141e-06,H1N2_Swine_KC222527_A/swine/Papenburg/IDT12653/2010|2010.838:-3.419152141e-06):1.709886169e-06,H1N1_Human_CY062996_A/Tallinn/INS181/2009|2009.970:-1.709886169e-06):8.550981905e-07,H1N1_Human_HM189323_A/Arkhangelsk/CRIE-GNY/2009|2009.899:-8.550981906e-07):4.27626676e-07,H1N1_Human_HM101152_A/Tver/IIV-183/2009|2009.899:-4.276266761e-07):2.138521425e-07,H1N1_Human_CY072303_A/Warsaw/INS315/2009|2009.932:-2.138521426e-07):1.069454806e-07,H1N2_Swine_KR700674_A/swine/England/142162/2010|2010.921:-1.069454806e-07):5.348244853e-08,H1N1_Human_HM104479_A/Yaroslavl/IIV-198/2009|2009.926:-5.348244859e-08):2.67460797e-08,H1N1_Human_GU371261_A/Orenburg/IIV2974/2009|2009.874:-2.674607976e-08):1.337546868e-08,H1N1_Human_CY073091_A/Ankara/WRAIR1435T/2009|2009.866:-1.337546874e-08):0.0001610371927,H1N2_Swine_KR700666_A/swine/England/101878/2010|2010.666:0.0008610820049):0.0002207659617,H1N1_Human_CY065865_A/Netherlands/1493b/2009|2009.808:-0.0002202430978):0.0001565879707,((H1N1_Swine_KR700571_A/swine/Denmark/10-1310-1/2011|2011.392:0.004121688247,H1N1_Human_GU367328_A/Salekhard/01/2009|2009.500:2.404464276e-06):0.0006880648598,H1N2_Swine_KR699863_A/swine/England/058879/2011|2011.370:0.000324383078):0.000362075662):0.0001421587683,H1N1_Human_HM124386_A/Orenburg/IIV-13/2010|2010.164:0.0008862093709):0.0001274852325,(H1N1_Swine_JQ253796_A/swine/Norway/02_11342/2009|2009.770:0.0005254591074,H1N1_Human_GU480944_A/Kurgan/01/2009|2009.605:0.001530632786):0.0003833415247):0.0002349833011,((H1N2_Swine_KR700416_A/swine/England/041118/2013|2013.005:0.00427055283,H1N2_Swine_KR700754_A/swine/England/30148/2012|2012.825:0.001904439529):0.001323121079,H1N2_Swine_KR700698_A/swine/England/90276/2011|2011.622:0.001249178271):0.0008105798997):0.0001888953814,H1N2_Swine_KC222543_A/swine/Ankum-Stockum/IDT13531/2011|2011.455:0.001868515123):0.0001126961152,H1N1_Swine_KR700770_A/swine/England/11582/2012|2012.236:0.006093251341):0.0001868573638,(H1N2_Swine_KC631931_A/swine/Garrel/IDT14892/2012|2012.142:0.003350505515,H1N2_Swine_KR700746_A/swine/England/7800/2012|2012.107:0.0007566671169):0.0008619141508):0.0004690937283,((((((H1N1_Swine_KR699855_A/swine/England/063414/2011|2011.392:0.004440916268,H1N1_Swine_KR701100_A/swine/England/1353/2009|2009.915:-0.0003168235563):0.000158750042,H1N1_Swine_CY115994_A/swine/England/1464/2010|2010.937:-0.000158750042):7.944904632e-05,H1N1_Swine_CY116341_A/swine/England/MD0040352R/2009|2009.500:-7.944904632e-05):9.813802557e-05,H1N2_Swine_KC631899_A/swine/Albersloh/IDT14635-1/2012|2012.068:0.001947304178):0.0007879362731,H1N1_Human_GU451259_A/Tver/IIV2969/2009|2009.868:0.0002373653972):0.0007636017082,(H1N1_Human_CY062804_A/Vienna/INS142/2009|2009.901:0.003430405063,H1N1_Human_CY053630_A/Russia/165/2009|2009.858:0.0006819113584):0.001037388485):0.0004426577541):0.0005781358038,(H1N1_Swine_JQ612486_A/swine/Hungary/4431/2010|2010.115:0.001539154528,H1N2_Swine_KR700504_A/swine/Netherlands/Asten-263/2011|2011.400:0.002573161894):0.0004380510009):0.0004464874841,((H1N1_Swine_KF309216_A/swine/Italy/120336/2012|2012.367:5.690841142e-17,H1N1_Swine_KF309240_A/swine/Italy/225349-4/2012|2012.704:-1.679307139e-16):0.001742083466,H1N1_Swine_KF823976_A/swine/Italy/325451/2011|2011.953:0.004432908893):0.001597004926):0.0002945007384,H1N2_Swine_KU322866_A/swine/Italy/124953/2014|2014.500:0.01333468803):0.001081741439,(((((((((H1N1_Human_JN596862_A/Orenburg/01/2009|2009.595:0.0008910865389,H1N1_Human_KC781902_A/Alabama/01/2010|2010.008:0.002198261246):0.0001536793571,H1N1_Swine_CY061800_A/swine/Hong_Kong/2995/2009|2009.959:0.0008722571699):0.0001894445725,H1N1_Human_KM437819_A/Finland/776N/2010|2010.500:-0.0001951922078):9.7694767e-05,H1N1_Human_GU211236_A/Omsk/02/2009|2009.500:-9.7694767e-05):4.924950904e-05,H1N1_Human_GQ485657_A/Ekaterinburg/01/2009|2009.500:-4.924950904e-05):0.0004332109642,(H1N1_Human_JX403981_A/Liaoning/1/2009|2009.797:0.0009082022035,H1N1_Human_KC683498_A/Liaoning/14/2009|2009.951:0.002161007712):0.0005902386328):0.0004982625056,((H1N2_Swine_MH061546_A/swine/Mexico/10290795/2014|2014.973:0.0001599060548,H1N2_Swine_MH061722_A/swine/Mexico/9711817/2013|2013.189:0.001885290329):0.00174274921,(H3N1_Swine_MH061714_A/swine/Mexico/9684432/2013|2013.151:0.0009143436753,H3N1_Swine_MH061706_A/swine/Mexico/9634750/2013|2013.082:0.002154871029):0.002387921994):0.001569035511):0.0001133229556,(H1N1_Human_CY129975_A/Warsaw/INS620/2011|2011.082:2.233844006e-06,H1N1_Human_CY129983_A/Warsaw/INS621/2011|2011.093:0.001017670664):0.001434010971):0.0006720507546,H1N1_Human_CY066992_A/Brussels/INS245/2009|2009.879:0.0006037635535):0.0007846208866):0.000549788928,((H1N2_Swine_KU218718_A/swine/Henan/PL01/2012|2012.800:-1.834216347e-16,H1N2_Swine_JQ277160_A/swine/Henan/4/2010|2010.953:7.239933225e-17):-2.119798355e-16,H1N2_Swine_JQ806066_A/swine/Henan/YIL/2010|2010.953:1.564686843e-16):0.005052005941):0.0002981245917,H1N2_Swine_KR700802_A/swine/England/61025/2013|2013.345:0.009014140074):0.0005292822986,(H1N1_Swine_MF872835_A/swine/Spain/40240-1/2017|2017.104:0.004315763453,H1N1_Swine_MF872805_A/swine/Spain/40250-2/2016|2016.967:0.008157039614):0.0119909221):0.001227991293,H1N1_Swine_AB910582_A/swine/Chiba/30/2012|2012.285:0.008431955814):0.0007755342745):0.0005514593796,(((((((((((H3N2_Swine_MG662617_A/swine/North_Carolina/A02218550/2017|2017.564:0.004131960506,H1N2_Swine_KU752447_A/swine/California/A01459157/2015|2015.921:-2.80596363e-05):0.0005725660489,H1N1_Swine_KU680988_A/swine/Iowa/A01941927/2016|2016.036:0.0004543307621):0.001757722967,H1N2_Swine_KP307995_A/swine/Minnesota/A01567012/2014|2014.419:0.0003082708226):0.0002299388031,(H1N1_Swine_MG662681_A/swine/Arkansas/A02218161/2017|2017.507:0.003608999825,H1N1_Swine_MF373266_A/swine/Minnesota/A01672344/2017|2017.027:0.0005033165968):0.003689040906):0.0008717329694,(H1N2_Swine_KP691548_A/swine/Minnesota/A01567671/2015|2015.019:-0.0001734849896,H1N2_Swine_KP725193_A/swine/Minnesota/A01567833/2015|2015.036:0.001195604071):0.001335686478):0.0007906881652,(((H1N2_Swine_KC866544_A/swine/Kentucky/12TOSU1155/2012|2012.844:5.373973049e-19,H1N2_Swine_KC534991_A/swine/Oklahoma/A01432269/2012|2012.953:-1.115596998e-16):1.047465663e-16,H1N1_Swine_KJ640839_A/swine/Texas/13TOSU0050/2013|2013.085:-1.602577175e-16):1.404503805e-16,H1N2_Swine_KC866464_A/swine/Kentucky/12TOSU1053/2012|2012.844:-1.959615317e-16):0.0002323418571):0.0001334900209,H1N2_Swine_KF922761_A/swine/Kansas/A01290646/2013|2013.784:0.0008951476269):0.0008702884568,((((H1N1_Swine_MF522036_A/swine/Missouri/A01672819/2017|2017.099:0.002222349939,H3N2_Swine_KU362568_A/swine/Kansas/A01377649/2015|2015.932:0.002926645055):0.001352271715,H3N2_Swine_KM409517_A/swine/Nebraska/A01476165/2014|2014.570:0.0007013146007):0.0004206113722,H3N2_Swine_MF872659_A/swine/Iowa/A01667095/2017|2017.195:0.004771159289):0.001109560732,(H1N2_Swine_KU598255_A/swine/South_Dakota/A01941705/2015|2015.970:0.001696334062,H1N2_Swine_KM879418_A/swine/Nebraska/A01476438/2014|2014.693:0.001381662419):0.003068993626):0.0009273040945):0.000627610046,H1N2_Swine_KY401828_A/swine/Nebraska/A01778104/2016|2016.515:0.009539516646):0.001076250548,(((((H1N1_Swine_MF973288_A/swine/Oklahoma/A02214419/2017|2017.252:-0.0001983617283,H1N1_Swine_MF801558_A/swine/Iowa/A01667091/2017|2017.233:0.001220480809):9.922966881e-05,H1N1_Swine_MF973372_A/swine/Texas/A02214607/2017|2017.274:-9.922966881e-05):0.00322110772,H1N2_Swine_MF045336_A/swine/Kansas/A01781760/2016|2016.723:0.002960166579):0.001865156152,H3N2_Swine_KM821575_A/swine/Kansas/A01477353/2014|2014.627:0.004363290038):0.004131125061,(H1N2_Swine_KY938623_A/swine/Illinois/A01782816/2016|2016.833:0.001986680603,H1N2_Swine_MG662623_A/swine/Oklahoma/A01785279/2017|2017.542:0.003175580555):0.002732974283):0.0005625986467):0.001127402171,(H1N2_Swine_KX518696_A/swine/Nebraska/A01776543/2016|2016.447:0.003402168425,H1N2_Swine_KY402010_A/swine/Kansas/A01777675/2016|2016.515:0.0007017324447):0.00466731946):0.004523828027):5.202058547e-05,(((((((((H3N2_Avian_JN706703_A/turkey/Ontario/FAV-10/2011|2011.551:-0.0005787418461,H3N2_Swine_KU752455_A/swine/Indiana/A01812061/2015|2015.847:0.008877859013):0.0002909477485,H3N2_Avian_JN683632_A/turkey/Ontario/FAV-9/2011|2011.148:-0.0002909477485):0.000145723336,H3N2_Swine_KJ413923_A/swine/Ontario/204-76/2012|2012.638:-0.000145723336):0.0004280868894,H3N2_Swine_KX264773_A/swine/Ontario/G14/2014|2014.611:0.01010520767):0.0008523018621,H3N2_Swine_KJ413916_A/swine/Ontario/105-56/2012|2012.137:0.001182704062):0.0006331763551,H1N1_Swine_KR700172_A/swine/Spain/29113/2012|2012.066:0.005082113454):0.0006710366461,H3N2_Swine_JX092609_A/swine/Indiana/A01202866/2011|2011.874:0.001646590328):0.0004668736043,H3N2_Swine_KC534985_A/swine/Michigan/A01432375/2013|2013.038:0.001588321829):0.000423413466,H3N2_Swine_KX264772_A/swine/Ontario/G13/2014|2014.671:0.007862201204):0.0036111814):0.0007549384935,H1N1_Swine_JX092384_A/swine/North_Carolina/A01202450/2011|2011.532:0.005984537511):0.0007001839798,(((((((((((((((H1N1_Swine_MH234432_A/swine/Ohio/OH-18-7963/2018|2018.260:1.182747324e-17,H1N1_Swine_KY970168_A/swine/Michigan/A01259076/2017|2017.200:-1.228497757e-16):1.108719676e-18,H1N1_Swine_MF801596_A/swine/Michigan/A02214235/2017|2017.216:-5.661987091e-17):0.001012847855,(H1N1_Swine_KY938593_A/swine/Pennsylvania/A01668939/2016|2016.910:0.004829097671,H1N1_Swine_KY509891_A/swine/Ohio/A01778720/2016|2016.641:0.00137134261):0.001040229035):0.000169276623,H1N1_Swine_KU362571_A/swine/Kansas/A01377661/2015|2015.932:-0.0001769762372):0.000271941197,H1N1_Swine_MG521004_A/swine/Illinois/A02218178/2017|2017.493:0.00178363492):0.0007410867172,H3N1_Swine_MF045307_A/swine/Missouri/A01782798/2016|2016.822:0.005479026895):0.0005945812823,H1N1_Swine_KY888033_A/swine/Kansas/A01378019/2017|2017.156:0.001478357226):0.0003703285521,((((H1N1_Swine_MF716939_A/swine/Ohio/17TOSU1384/2017|2017.529:-1.790838009e-16,H3N1_Swine_MH255629_A/swine/Indiana/17TOSU1827/2017|2017.496:6.806149847e-17):2.004167028e-16,H3N1_Swine_MH255658_A/swine/Indiana/17TOSU1822/2017|2017.496:-2.55927854e-16):0.0003993964232,(H1N1_Swine_MG521112_A/swine/Indiana/A02218180/2017|2017.471:-7.444002864e-17,H1N1_Swine_MG521120_A/swine/Wisconsin/A01104100/2017|2017.792:-3.658227382e-17):0.0006235722137):0.002259563089,(((H1N1_Swine_KY938617_A/swine/Arkansas/A01668226/2016|2016.868:0.002018375716,H1N1_Swine_MF145461_A/swine/Arkansas/A01671281/2016|2016.948:0.002100865305):0.0002733118762,H1N1_Swine_KX088420_A/swine/Ohio/A01733849/2016|2016.216:-0.0002827387389):0.0001414638641,H1N1_Swine_KX658660_A/swine/Indiana/A01812239/2016|2016.458:-0.0001414638641):0.0008220028817):0.001704528747):0.0002063546804,H1N1_Swine_KY963998_A/swine/Indiana/16TOSU6524/2016|2016.329:0.002340617199):0.0008557167893,((((((H1N1_Swine_KU761557_A/swine/Minnesota/A01942199/2016|2016.085:0.001311921424,H1N1_Swine_KU379568_A/swine/Illinois/A01796450/2015|2015.882:0.0007331662944):0.001005661932,H1N1_Swine_KT828188_A/swine/Iowa/14TOSU10638/2014|2014.500:1.635381476e-05):0.0005271037963,(H1N1_Swine_KT995520_A/swine/Missouri/A01795229/2015|2015.723:0.003460339594,H1N1_Swine_MF801520_A/swine/Minnesota/A02214666/2017|2017.219:0.009003026826):0.0004867001989):0.0006276911816,(((H1N1_Swine_KT164901_A/swine/Pennsylvania/A01554941/2015|2015.362:0.0004837192943,H1N1_Swine_KX960581_A/swine/Indiana/15TOSU1187/2015|2015.556:0.002613402646):0.0003211015064,H1N1_Swine_KT198623_A/swine/Pennsylvania/A02024399/2015|2015.400:-0.0003195011602):0.0008920768348,H1N1_Swine_KT429539_A/swine/Iowa/A02025218/2015|2015.518:0.004801790514):0.0004368832544):0.0002626744786,H1N1_Swine_KU513738_A/swine/Iowa/A01727251/2015|2015.934:0.001785596579):0.0004956769049,(((H1N2_Swine_KY327484_A/swine/Kentucky/15TOSU25093/2015|2015.852:-3.764990414e-17,H1N2_Swine_KY327784_A/swine/Kentucky/15TOSU1969/2015|2015.852:-7.337239832e-17):0.001030556746,H1N2_Swine_CY219690_A/swine/Iowa/16TOSU2756/2016|2016.436:0.002046861913):0.007442672181,H1N2_Swine_MF973366_A/swine/Illinois/A02215044/2017|2017.296:0.004135243356):0.0009535523233):0.0005073105965):0.002989273802,((((((H1N2_Swine_KJ640270_A/swine/Indiana/13TOSU1142/2013|2013.496:-4.570041273e-17,H1N2_Swine_KJ640791_A/swine/Indiana/13TOSU1144/2013|2013.496:-6.532188973e-17):0.0009768396646,(H3N2_Swine_KM076723_A/swine/Iowa/13H076/2013|2013.655:7.191848236e-17,H3N2_Swine_KM076739_A/swine/Iowa/13H092/2013|2013.655:-1.829407848e-16):0.001068248053):0.0001704625038,H1N1_Swine_KM185831_A/swine/Indiana/13TOSU3988/2013|2013.663:-0.0001704625038):0.00121224986,H1N1_Swine_KJ640390_A/swine/Ohio/13TOSU2115/2013|2013.581:-0.000191289733):9.578517355e-05,H1N1_Swine_KJ640607_A/swine/Ohio/13TOSU1958/2013|2013.581:-9.578517355e-05):0.001713547749,(H1N2_Swine_KT313466_A/swine/South_Dakota/A01823237/2015|2015.477:0.005160275186,H1N1_Swine_KJ493397_A/swine/North_Dakota/A01410241/2014|2014.060:0.007323650576):0.0003094214606):0.001086022726):0.001051728498,(((((((H1N1_Swine_MF919803_A/swine/Minnesota/MT_13_01_S17/2013|2013.044:0.0002031837946,H1N1_Swine_MF919941_A/swine/Minnesota/MT_13_01_S45/2013|2013.118:0.0008189352866):0.0005069159921,(H1N1_Swine_MF194537_A/swine/Iowa/MT_12_07_3830/2012|2012.518:-2.033099522e-16,H1N1_Swine_MF194261_A/swine/South_Dakota/MT_12_07_2005/2012|2012.197:9.228764976e-17):0.0005190205349):0.001879400004,H1N1_Swine_KJ640582_A/swine/Texas/13TOSU0035/2013|2013.085:0.001195072572):0.0006353737957,H1N1_Swine_KU558826_A/swine/Illinois/A01728329/2015|2015.959:0.006364988761):0.0005184870152,(((H1N1_Swine_KC167160_A/swine/South_Dakota/A01267922/2012|2012.811:0.00792829416,H1N2_Swine_KP751334_A/swine/Minnesota/A01567956/2014|2014.956:0.001386609578):0.0009986821777,H1N1_Swine_KJ130215_A/swine/South_Dakota/SJ1319788/2013|2013.866:0.001071547813):0.0002444977061,((H1N1_Swine_KC436072_A/swine/Colorado/A01432240/2012|2012.953:4.256238027e-17,H1N1_Swine_KC779043_A/swine/California/A00968789/2013|2013.038:-1.535846827e-16):0.0003620309492,H1N2_Swine_KY938611_A/swine/Colorado/A01668653/2016|2016.888:0.003745141683):0.00294418394):0.0005386356977):0.001339315608,H3N2_Swine_KF229752_A/swine/Wyoming/A01381213/2013|2013.384:0.0009545946009):0.001215053031,H1N1_Swine_KJ640807_A/swine/Indiana/13TOSU1998/2013|2013.581:0.001835446302):0.0004932415268):0.0003250428012,(H1N1_Swine_MF045263_A/swine/South_Dakota/A01678471/2016|2016.816:0.002160980729,H1N1_Swine_MG912584_A/swine/Kansas/A01378038/2017|2017.989:0.005110962622):0.005997057349):0.002471063194,H1N1_Swine_KP186060_A/swine/Ohio/A01476806/2014|2014.811:0.00702193914):0.002641627679,((H1N1_Swine_MG784572_A/swine/Nebraska/A02219793/2017|2017.641:0.000922201564,H1N1_Swine_KF836376_A/swine/Illinois/A01227424/2013|2013.679:0.000100767073):0.00543938488,H1N1_Swine_KJ361936_A/swine/Illinois/A01427360/2013|2013.995:0.003961850258):0.005769393245):0.001006177711):0.0002324454539,((((H1N1_Swine_CY195111_A/swine/Saskatchewan/SD0017/2013|2013.962:0.0008587451507,H3N2_Swine_CY195488_A/swine/Saskatchewan/SD0065/2014|2014.975:0.0001633739304):0.0007991226946,H3N2_Swine_CY246114_A/swine/Saskatchewan/SD0149/2016|2016.110:0.001256176883):0.0004124825273,H3N2_Swine_CY245922_A/swine/Saskatchewan/SD0118/2015|2015.668:0.004732433328):0.0007697007674,H3N2_Swine_CY246469_A/swine/British_Columbia/SD0180/2016|2016.660:0.002330418179):0.008153231189):0.0004589824824,((((((((((((((((H3N2_Swine_MF522060_A/swine/Missouri/A01672702/2017|2017.090:-9.918415398e-05,H3N2_Swine_MF801488_A/swine/Missouri/A01667102/2017|2017.195:0.001119088662):0.001158434234,H3N2_Swine_MF522030_A/swine/Oklahoma/A01932035/2017|2017.099:0.0008880208625):7.342170239e-05,H3N2_Swine_MF373320_A/swine/Oklahoma/A01672422/2017|2017.044:0.000948062806):7.434321431e-05,H3N2_Swine_MG784602_A/swine/Minnesota/A02221495/2017|2017.658:0.001983389547):7.657839211e-05,H3N2_Swine_KX981491_A/swine/Ohio/16TOSU5254/2016|2016.608:-7.862522032e-05):3.927675525e-05,H3N2_Swine_CY242969_A/swine/Ohio/16TOSU5162/2016|2016.581:-3.927675525e-05):1.964149384e-05,H3N2_Human_KY935492_A/environment/Indiana/16TOSU3854/2016|2016.496:-1.964149384e-05):9.822305521e-06,H3N2_Swine_KY935536_A/swine/Illinois/16TOSU7082/2016|2016.414:-9.822305521e-06):4.911932309e-06,H3N2_Swine_CY242775_A/swine/Indiana/16TOSU4175/2016|2016.496:-4.911932309e-06):2.456356052e-06,H3N2_Swine_MF973421_A/swine/Illinois/0TM102/2017|2017.118:-2.456356052e-06):0.0005125552021,H3N2_Swine_CY219514_A/swine/Iowa/16TOSU2419/2016|2016.436:0.0005105766111):0.0004270597202,H3N2_Swine_MG983213_A/swine/Missouri/A02200041/2018|2018.066:0.004736712488):0.001508000869,H3N2_Swine_MF145478_A/swine/Missouri/A01671485/2016|2016.953:0.0002831994717):0.0007216077597,((((H3N2_Swine_KP901308_A/swine/Missouri/A01840724/2015|2015.096:3.805826253e-17,H3N2_Swine_KP765820_A/swine/Missouri/A01840324/2015|2015.019:-1.49080565e-16):4.711227932e-17,H3N2_Swine_KP461638_A/swine/Missouri/A01840163/2014|2014.945:-1.026234306e-16):0.0006509763715,H3N2_Swine_KT965370_A/swine/Iowa/A01944136/2015|2015.740:0.002426442287):0.000391243143,(H3N2_Swine_CY243057_A/swine/Kentucky/16TOSU6069/2016|2016.833:0.002705183338,H3N2_Swine_KU300985_A/swine/Minnesota/A01941094/2015|2015.866:0.001398717531):0.0006516153736):0.0003257598158):0.004420604294,((H3N1_Swine_KP137716_A/swine/Iowa/A01476471/2014|2014.038:0.0009642213956,H3N1_Swine_KP341407_A/swine/Iowa/A01555108/2014|2014.882:5.789768556e-05):0.001005957927,H3N1_Swine_KP137767_A/swine/Iowa/A01476500/2013|2013.556:0.001053592951):0.0008193143458):0.0004725778854,H3N1_Swine_KJ941370_A/swine/Missouri/A01410818/2013|2013.964:0.003645915436):0.01058994894):0.0003808929488,(((((((((((((((((H1N1_Human_KJ690514_A/Uganda/MUWRP-243/2011|2011.274:0.002424993323,H1N1_Human_KJ690537_A/Uganda/MUWRP-240/2011|2011.101:-0.000373120269):0.001139124944,H1N1_Human_CY111207_A/Boston/DOA14/2011|2011.049:0.001942667509):0.001341877447,H1N1_Human_JF764082_A/India/Blore/2010|2010.219:0.000727833652):0.0002184394366,H1N1_Human_KJ690395_A/Uganda/MUWRP-176/2010|2010.510:0.0008092103523):0.0001138414445,H1N1_Human_CY081072_A/Ontario/3620/2010|2010.896:0.000902258364):0.0001315258545,((H1N1_Human_KC881839_A/Pennsylvania/17/2010|2010.874:-0.0003019050665,H1N1_Human_KM437683_A/Finland/1529N/2011|2011.500:0.002345827894):0.001508137088,H3N2_Swine_MH061570_A/swine/Mexico/10499819/2014|2014.252:0.008882119901):0.0009016243638):0.0007401956514,(H1N1_Swine_MF099128_A/swine/Rengo/VN1401-95/2014|2014.425:0.001344418956,H1N1_Swine_MF099270_A/swine/Rengo/VN1401-1563/2015|2015.764:0.003800228406):0.007458393392):0.0002844305027,H1N1_Human_CY075428_A/Chile/4064/2009|2009.518:0.0008203839036):0.0002692503113,H1N1_Human_CY075204_A/Chile/1603/2009|2009.452:-0.0002832088235):0.0008176328719,H1N2_Swine_MF099344_A/swine/El_Monte/VN1401-1537/2015|2015.762:0.01283673207):0.001269154797,(H1N1_Swine_MF099122_A/swine/Rancagua/VN1401-689/2015|2015.019:0.009566756638,H1N1_Swine_CY160245_A/swine/Mexico/SG1450/2011|2011.855:0.005123479879):0.0003209687878):0.0007462916049,H1N2_Swine_MF098815_A/swine/Chile/29/2014|2014.515:0.005236149278):0.0005778273368,H1N1_Swine_MF098904_A/swine/Chile/66/2014|2014.636:0.01320541401):0.001107746099,((H1N1_Swine_KM496990_A/swine/Brazil/18/2012|2012.110:0.001378522702,H1N1_Swine_KP027604_A/swine/Brazil/G3P1/2013|2013.597:0.006861447194):0.008771156407,H1N2_Swine_MF099224_A/swine/Melipilla/VN1401-983/2015|2015.359:0.01035446655):7.034766329e-05):0.0006916961552,H1N1_Swine_KM497006_A/swine/Brazil/263/2012|2012.904:0.01004712431):0.0004125962636,(((H3N2_Swine_CY131588_A/swine/Ohio/11SW183/2011|2011.600:-0.000259679121,H3N2_Human_JN638729_A/Indiana/08/2011|2011.567:0.001282843998):0.001918531981,H1N1_Swine_KC222591_A/swine/Neumarkt/IDT14179/2011|2011.855:0.0022075062):0.0008715585456,H3N2_Swine_JX898903_A/swine/Montana/21/2012|2012.701:0.008558567094):0.001262488836):0.0004215665473,((H1N2_Swine_KU177216_A/swine/Zhejiang/SW64/2014|2014.123:0.005681528656,H3N2_Swine_CY245882_A/swine/Manitoba/SD0112/2015|2015.534:0.01435700039):0.001442228614,H1N1_Swine_CY246764_A/swine/Saskatchewan/SD0205/2016|2016.948:0.0186710761):0.00110992063):0.0001707884745):0.0003891705426,((((((((((H3N2_Swine_KX571132_A/swine/Quebec/1714808/2015|2015.156:8.952612396e-05,H3N2_Swine_CY195304_A/swine/Manitoba/D0349/2014|2014.595:0.0009325929572):0.001023323822,H3N2_Swine_CY194534_A/swine/Manitoba/D0205/2013|2013.195:0.001031975756):0.0005252313385,H3N2_Swine_CY246533_A/swine/Manitoba/D0460/2016|2016.762:0.005704735171):0.001248690215,H3N2_Swine_CY195448_A/swine/Manitoba/D0363/2014|2014.995:0.003937581808):0.0005274227478,((H1N2_Swine_CY245585_A/swine/Saskatchewan/SD0136/2016|2016.033:0.002269643138,H1N2_Swine_KX264765_A/swine/Manitoba/G6/2014|2014.005:0.001831246107):0.001663005393,H1N2_Swine_MG662649_A/swine/Iowa/A02218429/2017|2017.548:0.007718030163):0.0008018482367):0.0004860891613,(((H3N2_Swine_MF145455_A/swine/Minnesota/A01678475/2016|2016.926:0.001351007782,H3N2_Swine_MG521070_A/swine/Minnesota/A01785267/2017|2017.414:0.005871231419):0.003248111448,H3N2_Swine_KY938629_A/swine/South_Dakota/A01678473/2016|2016.841:0.0008955794261):0.003928523579,(H1N1_Swine_CY246605_A/swine/Manitoba/D0465/2016|2016.841:0.002463233296,H1N2_Swine_CY195528_A/swine/Manitoba/D0374/2015|2015.115:0.003711759063):0.003529894768):0.0005637643673):0.0004460989185,(((H3N2_Swine_CY245842_A/swine/Manitoba/D0430/2015|2015.455:0.006853466224,H1N2_Swine_CY194278_A/swine/Manitoba/D0171/2012|2012.334:-0.0006426881185):0.00112943741,H1N2_Swine_CY194382_A/swine/Manitoba/D0104/2012|2012.814:0.001989352848):0.0004565624002,(H3N2_Swine_MF373248_A/swine/Michigan/A01672424/2017|2017.052:-0.0006012684337,H3N2_Swine_MG193855_A/swine/Michigan/A02216465/2017|2017.397:0.006801708715):0.004826162855):0.0008390928254):0.001765364559,((((((H1N2_Swine_KY509969_A/swine/Minnesota/A01781045/2016|2016.660:0.005222032892,H1N1_Swine_KU598246_A/swine/Minnesota/A01941706/2015|2015.970:-5.516706249e-05):0.0005238978202,H1N1_Swine_KU362583_A/swine/Minnesota/A01941304/2015|2015.907:-1.355421724e-05):0.0008065147017,(H1N2_Swine_CY246050_A/swine/Manitoba/D0436/2016|2016.016:0.001435383422,H1N2_Swine_CY245938_A/swine/Manitoba/D0406/2015|2015.767:0.001639458269):0.001542776574):0.0003962729893,((H3N2_Swine_CY246701_A/swine/Manitoba/D0476/2016|2016.937:0.001029864493,H1N1_Swine_CY246493_A/swine/Manitoba/D0455/2016|2016.663:0.001015223225):0.001796639859,H1N1_Swine_MG521028_A/swine/Nebraska/A02216645/2017|2017.427:0.004405934885):0.0007657081829):0.0008166118839,H1N2_Swine_CY246429_A/swine/Manitoba/D0450/2016|2016.592:0.001752964351):0.001157833405,(H1N2_Swine_KY888041_A/swine/Kansas/A01378020/2017|2017.205:0.00191742009,H3N2_Swine_MG521094_A/swine/Pennsylvania/A02218184/2017|2017.468:0.005296350949):0.0008120825869):0.001894236882):0.002733631609,(H1N2_Swine_CY194975_A/swine/Manitoba/D0290/2013|2013.885:0.002343878026,H1N2_Swine_CY194910_A/swine/Manitoba/D0282/2013|2013.811:-0.0002987903082):0.007014826005):0.003909821626,H1N1_Swine_JF812326_A/swine/Nebraska/A01049048/2010|2010.877:0.009771031289):0.0007901720654):0.0002512762947,H1N1_Swine_CY245866_A/swine/Saskatchewan/SD0110/2015|2015.458:0.01376227939):0.0003485088872,((((((H1N2_Swine_KY401855_A/swine/South_Dakota/A01678175/2016|2016.430:0.004309581106,H1N2_Swine_KX230387_A/swine/South_Dakota/A01677105/2016|2016.321:-0.0002130661926):0.001214697597,H1N2_Swine_KT327362_A/swine/Missouri/A02076915/2015|2015.496:0.002931698784):0.002959137287,H3N1_Swine_KM892791_A/swine/Illinois/A01565507/2014|2014.707:0.001169555047):0.001721301844,(H1N2_Swine_KC844210_A/swine/South_Dakota/A01349341/2013|2013.195:0.002363326502,H1N2_Swine_KC333126_A/swine/Nebraska/A01277808/2012|2012.904:-0.000319403675):0.0003634682042):0.002319334559,H1N2_Swine_KF013536_A/swine/Nebraska/A01379861/2013|2013.288:-0.0002347792115):0.0001185618961,H1N2_Swine_KF360365_A/swine/Nebraska/A01381819/2013|2013.447:-0.0001185618961):0.005238400247):0.001150829417,((((((((((((((((((H1N1_Swine_KT965395_A/swine/Oklahoma/A01944302/2015|2015.745:0.002190949064,H1N1_Swine_MF145374_A/swine/Oklahoma/A01671948/2016|2016.973:0.005112034864):0.0002047427781,H1N2_Swine_KT827997_A/swine/Ohio/14TOSU23771/2014|2014.500:-0.000228806192):0.0001145418741,H3N2_Swine_KT356672_A/swine/California/A01459014/2015|2015.208:-0.0001145418741):5.728504862e-05,H1N1_Swine_KT828024_A/swine/Indiana/14TOSU0454/2014|2014.500:-5.728504862e-05):2.864748577e-05,H1N1_Swine_KX960698_A/swine/Indiana/14TOSU2671/2014|2014.526:-2.864748577e-05):1.432622448e-05,H3N2_Swine_KT828227_A/swine/Kentucky/14TOSU24005/2014|2014.500:-1.432622448e-05):7.164353464e-06,H1N2_Swine_KT827879_A/swine/Ohio/14TOSU23764/2014|2014.500:-7.164353464e-06):3.58279756e-06,H3N2_Swine_KT356664_A/swine/California/A01459016/2015|2015.208:-3.58279756e-06):0.000363800098,(H3N2_Swine_KY327764_A/swine/Kentucky/15TOSU1991/2015|2015.852:1.259975805e-17,H3N2_Swine_KY327582_A/swine/Kentucky/15TOSU1908/2015|2015.852:-1.236220605e-16):0.001681542011):0.001026743601,H3N2_Swine_KT828157_A/swine/Kentucky/14TOSU23911/2014|2014.500:-9.193572589e-07):0.0003848810392,(H3N2_Swine_KY401910_A/swine/Oklahoma/A01777830/2016|2016.553:0.005171355356,H3N2_Swine_MG784578_A/swine/Nebraska/A02221499/2017|2017.655:0.009426287992):0.002192754815):0.0004916843313,(H3N2_Swine_KX960585_A/swine/Ohio/15TOSU0742/2015|2015.688:2.363039957e-17,H3N2_Swine_KX960508_A/swine/Ohio/15TOSU0741/2015|2015.688:-1.34652702e-16):0.001842414721):0.001829554321,H1N1_Swine_MF664405_A/swine/Oklahoma/A01672680/2017|2017.085:0.001629161537):0.0009092182431,H1N1_Swine_KM821602_A/swine/Oklahoma/A01476227/2014|2014.611:0.006309366403):0.0007311071132,(((H3N2_Swine_MH234859_A/swine/Kansas/A01378039/2018|2018.173:0.001153315768,H3N2_Swine_MF172991_A/swine/Kansas/A01378025/2017|2017.329:-0.0001303471314):6.520805579e-05,H3N2_Swine_MG193785_A/swine/Nebraska/A01785261/2017|2017.332:-6.520805579e-05):0.005305584869,H1N2_Swine_KU598243_A/swine/Nebraska/A01941636/2015|2015.973:0.001921342059):0.003562293001):0.00164427367,(H1N1_Swine_MG521034_A/swine/Indiana/A02216644/2017|2017.436:-2.555151374e-17,H1N1_Swine_MF801532_A/swine/Ohio/A02214229/2017|2017.214:-8.547078872e-17):0.005102737147):0.002366306522,((H1N2_Swine_KP270786_A/swine/Oklahoma/A01566774/2014|2014.868:0.001098706378,H1N2_Swine_KP412351_A/swine/Oklahoma/A01567187/2014|2014.934:-7.880187003e-05):0.009794087698,H1N2_Swine_KF478877_A/swine/Missouri/A01432837/2013|2013.534:0.004844436371):0.002057400384):0.003982291422,H3N2_Swine_CY245986_A/swine/Alberta/SD0123/2015|2015.803:0.01689269209):0.001379713791):0.0006371968624,H3N2_Swine_MH061754_A/swine/Mexico/9741876/2013|2013.236:0.01002359528):0.0006820267468,(((((((((((((((((((((((((((H1N2_Swine_KU695680_A/swine/Arkansas/A01729957/2016|2016.052:0.0009467617375,H1N2_Swine_MG521022_A/swine/Indiana/A02217290/2017|2017.449:0.002128835631):7.439445097e-05,H1N2_Swine_KT274679_A/swine/Arkansas/A02024832/2015|2015.455:-7.630435417e-05):3.815819763e-05,H1N2_Swine_KT198629_A/swine/Arkansas/A02024656/2015|2015.433:-3.815819763e-05):6.973456769e-05,H1N2_Swine_MG662611_A/swine/Missouri/A02218506/2017|2017.562:0.008207272953):0.0001639252796,(H3N2_Swine_KU229933_A/swine/Arkansas/A01797066/2015|2015.825:-1.448735453e-16,H3N2_Swine_KU229911_A/swine/Arkansas/A01797067/2015|2015.825:3.385124283e-17):0.0008601355741):0.0004952902706,((H1N2_Swine_KT580911_A/swine/Indiana/A01260910/2015|2015.403:0.0008232458406,H1N2_Swine_KT580863_A/swine/Indiana/A01260888/2015|2015.337:0.0001997227964):0.0003350130844,H1N2_Swine_MF522078_A/swine/Wisconsin/A01932590/2017|2017.159:0.00481037006):0.0005543110369):0.0003324540678,H1N2_Swine_KT825105_A/swine/Oklahoma/A01857063/2015|2015.652:0.001719603661):0.0004430794756,H1N2_Swine_MF045269_A/swine/Indiana/A01782152/2016|2016.759:0.001606965487):0.0003972123239,(((H1N2_Swine_KU752489_A/swine/Florida/A01104090/2015|2015.885:0.0009361048477,H1N2_Swine_KY678542_A/swine/Missouri/A01781220/2016|2016.677:0.00213949252):0.001081898381,H1N2_Swine_KU301040_A/swine/Illinois/A01795970/2015|2015.844:-6.254585357e-05):0.001686313282,(H1N2_Swine_KY401942_A/swine/Minnesota/A01778109/2016|2016.573:0.002523994762,H1N2_Swine_KU529088_A/swine/Iowa/A01727813/2015|2015.951:0.001575177316):0.001417369716):0.0006420942877):0.0005141979687,(((H1N1_Swine_KX380228_A/swine/Iowa/A01775501/2016|2016.375:0.0009644485688,H1N2_Swine_KX247678_A/swine/Alabama/A01104091/2016|2016.260:0.001080639149):0.000151927463,H1N2_Swine_KU695701_A/swine/Illinois/A01729946/2016|2016.052:-0.000151927463):0.0008449084069,H1N2_Swine_KU160759_A/swine/Iowa/A01944800/2015|2015.808:0.002229624544):0.001562650886):0.0001945450905,((((((((H3N2_Swine_MH255617_A/swine/Indiana/17TOSU1833/2017|2017.496:-5.551115123e-17,H3N2_Swine_MF566114_A/swine/Wisconsin/A01104099/2017|2017.534:-5.551115123e-17):-1.906126254e-17,H3N2_Swine_MG193881_A/swine/Maryland/A01764005/2017|2017.710:-3.644988869e-17):0,(H3N2_Swine_MG193805_A/swine/Maryland/A01764024/2017|2017.726:-9.896942253e-17,H3N2_Swine_MF716936_A/swine/Ohio/17TOSU1395/2017|2017.529:-1.205287993e-17):0):1.572929193e-17,H3N2_Swine_MF716947_A/swine/Ohio/17TOSU4061/2017|2017.570:-7.124044317e-17):0.002416194158,H3N2_Swine_MF973330_A/swine/Illinois/A02214843/2017|2017.282:-0.0003711064394):0.0005657668437,H3N2_Swine_MG521058_A/swine/Iowa/A02218163/2017|2017.468:0.001484095333):0.001476308055,H1N2_Swine_MF145368_A/swine/Michigan/A01671231/2016|2016.937:0.0005749381249):0.0004931853383,(((((H1N2_Swine_CY243186_A/swine/Ohio/16TOSU8287/2016|2016.496:-1.088101844e-16,H1N2_Swine_KY401888_A/swine/Oklahoma/A01777841/2016|2016.551:-2.212118075e-18):1.765893187e-16,H1N2_Swine_CY243178_A/swine/Ohio/16TOSU8320/2016|2016.496:-2.321004699e-16):6.023448374e-05,H1N2_Swine_MF664411_A/swine/Minnesota/A01932042/2017|2017.104:0.0009627341532):0.001017260337,H1N2_Swine_MF522006_A/swine/Iowa/A01932417/2017|2017.137:0.00315042365):0.001560041641,H1N2_Swine_KT965422_A/swine/Oklahoma/A01857679/2015|2015.748:0.0005289120092):0.0005391283073):0.0007075693938):0.000424650173,H1N1_Swine_MF973318_A/swine/Missouri/A02214279/2017|2017.252:0.005622677643):0.0005257622152,(H1N2_Swine_KY938605_A/swine/Oklahoma/A01668938/2016|2016.912:0.002221299865,H1N2_Swine_MF801506_A/swine/Illinois/A02214664/2017|2017.233:0.001891016556):0.0006168799714):0.00372113241,H3N2_Swine_KU680982_A/swine/Iowa/A01941921/2015|2015.995:0.00465114296):0.001088609269,H3N2_Swine_KY964014_A/swine/Indiana/15TOSU8903/2015|2015.496:0.004114027639):0.001708047916,((((((((((((((H3N2_Swine_KJ605002_A/swine/North_Carolina/A01410354/2014|2014.200:0.001022542543,H3N2_Swine_KF874326_A/swine/Kansas/A01377090/2013|2013.773:0.001020426474):0.0001077405029,H3N2_Swine_KC171952_A/swine/Illinois/A01432127/2012|2012.786:-0.0001093205037):5.467723744e-05,H3N2_Swine_KF998037_A/swine/Illinois/A01427136/2013|2013.841:-5.467723744e-05):2.734883797e-05,H3N2_Swine_KJ206205_A/swine/Illinois/A00843193/2014|2014.005:-2.734883797e-05):1.367682095e-05,H3N2_Swine_KF704141_A/swine/Indiana/13TOSU1128/2013|2013.562:-1.367682095e-05):6.840463239e-06,H3N2_Swine_KM185935_A/swine/Texas/13TOSU0060/2013|2013.159:-6.840463239e-06):3.420832715e-06,H3N2_Swine_KF646126_A/swine/Michigan/A01259074/2013|2013.633:-3.420832715e-06):1.710717011e-06,H3N2_Swine_KC844213_A/swine/Ohio/A01349485/2013|2013.219:-1.710717011e-06):6.375495841e-05,H3N2_Swine_CY194646_A/swine/Kentucky/D0385/2013|2013.381:0.0009583789605):8.445151159e-05,H1N1_Swine_KF695378_A/swine/Michigan/A01259075/2013|2013.693:0.0009414850154):0.0004813009812,H1N1_Swine_KF791397_A/swine/Oklahoma/A01290605/2013|2013.753:0.006763444071):0.0003266426245,(H3N2_Swine_CY195023_A/swine/Maryland/D0384/2013|2013.910:0.001481749271,H3N2_Swine_KJ734785_A/swine/Missouri/A01493970/2014|2014.252:0.001595669387):0.0007412368548):0.0001704528889,H1N2_Swine_MG662587_A/swine/Pennsylvania/A02218034/2017|2017.507:0.003964675766):0.0005263875857,(H1N1_Swine_KP662640_A/swine/Minnesota/A01567490/2014|2014.995:0.002220505781,H3N2_Swine_KU558838_A/swine/Illinois/A01728293/2015|2015.973:0.006078611386):0.001577001387):0.0002103705315):0.0004682466735,H1N1_Swine_MG662661_A/swine/Iowa/A02218750/2017|2017.564:0.006897216272):0.000532894481,(((H1N2_Swine_KU143666_A/swine/North_Carolina/A01945861/2015|2015.786:-0.0001854579988,H1N2_Swine_MF973306_A/swine/Pennsylvania/A02214908/2017|2017.315:0.003282579939):0.002516386284,H1N2_Swine_KU301019_A/swine/North_Carolina/A01796310/2015|2015.860:0.003690911783):0.001841034922,H3N2_Swine_MF973282_A/swine/North_Carolina/A02214438/2017|2017.258:0.009202342086):0.001574388199):0.0002368431823,((((((((H3N2_Swine_KJ640238_A/swine/Ohio/13TOSU1373/2013|2013.581:0.005157041064,H3N2_Swine_JX964965_A/swine/Wisconsin/A00677500/2012|2012.630:0.001023129489):0.0001258058014,H3N2_Swine_KC261889_A/swine/Pennsylvania/A01104050/2012|2012.603:-0.0001376245729):6.890811387e-05,H3N2_Swine_KC020476_A/swine/Pennsylvania/A01104049/2012|2012.603:-6.890811387e
[truncated: 540,662 more chars]
