# Supplementary material for: A brief history of bird flu
Source: Philos Trans R Soc Lond B Biol Sci. 2019 May 6;374(1775):20180257. doi: 10.1098/rstb.2018.0257 (PMC6553608; doi:10.1098/rstb.2018.0257)
Supplement: Data for segments 1,2,3,5,7,8 - 10279 taxa [file rstb20180257supp2.zip › internals_subsample/hxnx_all_seg7_10279_bat_og_infoTbl.txt]

beastNames	accn	host	subtype	Htype	Ntype	country	region	continent	decDate	avHost5
H3N2_Swine_MF920137_A/swine/Minnesota/MT_13_01_S55/2013|2013.137	MF920137	Swine	H3N2	H3	N2	USA	NorthernAmerica	America	2013.137	Swine
H1N1_Human_MH126159_A/South_Dakota/04/2018|2018.060	MH126159	Human	H1N1	H1	N1	USA	NorthernAmerica	America	2018.06	Human
H9N2_Avian_CY038461_A/chicken/Pakistan/UDL-01/2008|2008.022	CY038461	Avian	H9N2	H9	N2	Pakistan	SouthernAsia	Asia	2008.022	Dom-gal
H3N2_Human_CY000658_A/New_York/169/2000|2000.005	CY000658	Human	H3N2	H3	N2	USA	NorthernAmerica	America	2000.005	Human
H5N1_Avian_CY179412_A/mallard/Wisconsin/568/1982|1982.500	CY179412	Avian	H5N1	H5	N1	USA	NorthernAmerica	America	1982.5	Wild-ans-short
H11N9_Avian_KF259264_A/northern_pintail/Hong_Kong/MPJ851/2009|2009.500	KF259264	Avian	H11N9	H11	N9	Hong Kong	EasternAsia	Asia	2009.5	Wild-ans-long
H3N2_Human_CY007748_A/Canterbury/68/2002|2002.507	CY007748	Human	H3N2	H3	N2	New Zealand	AustraliaNewZealandOceania	Oceania	2002.507	Human
H6N1_Avian_JF965240_A/duck/Eastern_China/34/2005|2005.285	JF965240	Avian	H6N1	H6	N1	China	EasternAsia	Asia	2005.285	Dom-ans
H9N2_Human_MF440737_A/Beijing/1/2017|2017.321	MF440737	Human	H9N2	H9	N2	China	EasternAsia	Asia	2017.321	Human
H5N1_Avian_HM172134_A/chicken/Jiangsu/18/2008|2008.500	HM172134	Avian	H5N1	H5	N1	China	EasternAsia	Asia	2008.5	Dom-gal
H1N2_Avian_KU881683_A/Anseriformes/Anhui/S61/2014|2014.973	KU881683	Avian	H1N2	H1	N2	China	EasternAsia	Asia	2014.973	Wild-ans-short
H11N2_Avian_CY138138_A/lesser_black-backed_gull/Iceland/145/2010|2010.389	CY138138	Avian	H11N2	H11	N2	Iceland	NorthernEurope	Europe	2010.389	Wild-other
H2N1_Avian_CY117478_A/laughing_gull/Delaware_Bay/10/1990|1990.293	CY117478	Avian	H2N1	H2	N1	USA	NorthernAmerica	America	1990.293	Wild-other
H1N1_Human_CY225617_A/Minnesota/14/2017|2017.153	CY225617	Human	H1N1	H1	N1	USA	NorthernAmerica	America	2017.153	Human
H3N2_Swine_JF812335_A/swine/Indiana/A01049091/2010|2010.879	JF812335	Swine	H3N2	H3	N2	USA	NorthernAmerica	America	2010.879	Swine
H10N4_Avian_CY142251_A/northern_pintail/Interior_Alaska/9BM7694R0/2009|2009.500	CY142251	Avian	H10N4	H10	N4	USA	NorthernAmerica	America	2009.5	Wild-ans-long
H11N1_Avian_CY055178_A/aquatic_bird/India/NIV-17095/2007|2007.975	CY055178	Avian	H11N1	H11	N1	India	SouthernAsia	Asia	2007.975	Wild-ans-short
H10N6_Avian_CY133562_A/long-tailed_duck/Wisconsin/10OS3919/2010|2010.874	CY133562	Avian	H10N6	H10	N6	USA	NorthernAmerica	America	2010.874	Wild-ans-short
H5N1_Avian_AB450627_A/chicken/Kohn_Kaen/NIAH330/2004|2004.500	AB450627	Avian	H5N1	H5	N1	Thailand	SouthEasternAsia	Asia	2004.5	Dom-gal
H1N1_Human_KX410542_A/Virginia/44/2016|2016.205	KX410542	Human	H1N1	H1	N1	USA	NorthernAmerica	America	2016.205	Human
H3N2_Human_CY261060_A/Massachusetts/19/2017|2017.871	CY261060	Human	H3N2	H3	N2	USA	NorthernAmerica	America	2017.871	Human
H4N6_Avian_KU160838_A/duck/Anhui/S2193/2012|2012.340	KU160838	Avian	H4N6	H4	N6	China	EasternAsia	Asia	2012.34	Dom-ans
H1N1_Swine_CY157656_A/swine/North_Carolina/SG1170/2003|2003.093	CY157656	Swine	H1N1	H1	N1	USA	NorthernAmerica	America	2003.093	Swine
H3N2_Avian_JN706703_A/turkey/Ontario/FAV-10/2011|2011.551	JN706703	Avian	H3N2	H3	N2	Canada	NorthernAmerica	America	2011.551	Dom-gal
H10N7_Avian_KX978154_A/mallard_duck/Netherlands/32/2013|2013.592	KX978154	Avian	H10N7	H10	N7	Netherlands	WesternEurope	Europe	2013.592	Wild-ans-short
H1N1_Human_KF560151_A/Helsinki/894/2012|2012.162	KF560151	Human	H1N1	H1	N1	Finland	NorthernEurope	Europe	2012.162	Human
H3N2_Human_KC892841_A/Michigan/03/2012|2012.175	KC892841	Human	H3N2	H3	N2	USA	NorthernAmerica	America	2012.175	Human
H3N2_Human_CY000242_A/New_York/121/2002|2002.153	CY000242	Human	H3N2	H3	N2	USA	NorthernAmerica	America	2002.153	Human
H1N1_Human_HM189355_A/Lipetsk/CRIE-BVV/2009|2009.858	HM189355	Human	H1N1	H1	N1	Russia	EasternEurope	Europe	2009.858	Human
H9N2_Avian_KC768043_A/duck/Shanghai/C163/2009|2009.841	KC768043	Avian	H9N2	H9	N2	China	EasternAsia	Asia	2009.841	Dom-ans
H7N7_Avian_KT777871_A/ostrich/South_Africa/KRB/2013|2013.247	KT777871	Avian	H7N7	H7	N7	South Africa	SouthernAfrica	Africa	2013.247	Wild-other
H1N1_Human_JN596862_A/Orenburg/01/2009|2009.595	JN596862	Human	H1N1	H1	N1	Russia	EasternEurope	Europe	2009.595	Human
H3N2_Human_CY006053_A/Hong_Kong/1/1982|1982.500	CY006053	Human	H3N2	H3	N2	Hong Kong	EasternAsia	Asia	1982.5	Human
H9N2_Human_KX595341_A/Hunan/44557/2015|2015.912	KX595341	Human	H9N2	H9	N2	China	EasternAsia	Asia	2015.912	Human
H9N2_Avian_KU143324_A/chicken/Wenzhou/YHQL04/2014|2014.953	KU143324	Avian	H9N2	H9	N2	China	EasternAsia	Asia	2014.953	Dom-gal
H11N2_Avian_CY041419_A/mallard/Netherlands/26/2005|2005.500	CY041419	Avian	H11N2	H11	N2	Netherlands	WesternEurope	Europe	2005.5	Wild-ans-short
H1N2_Swine_DQ280210_A/swine/Ontario/55383/04|2004.500	DQ280210	Swine	H1N2	H1	N2	Canada	NorthernAmerica	America	2004.5	Swine
H6N6_Avian_KY415681_A/duck/Ganzhou/GZ148/2016|2016.071	KY415681	Avian	H6N6	H6	N6	China	EasternAsia	Asia	2016.071	Dom-ans
H1N8_Avian_CY146118_A/ruddy_turnstone/New_Jersey/AI09-710/2009|2009.386	CY146118	Avian	H1N8	H1	N8	USA	NorthernAmerica	America	2009.386	Wild-other
H3N2_Human_CY114094_A/Paris/287/1993|1993.500	CY114094	Human	H3N2	H3	N2	France	WesternEurope	Europe	1993.5	Human
H3N2_Human_CY118627_A/Malaysia/17998/2001|2001.079	CY118627	Human	H3N2	H3	N2	Malaysia	SouthEasternAsia	Asia	2001.079	Human
H1N1_Human_CY026996_A/North_Carolina/UR06-0364/2007|2007.134	CY026996	Human	H1N1	H1	N1	USA	NorthernAmerica	America	2007.134	Human
H7N3_Avian_KY013813_A/blue-winged_teal/Louisiana/UGAI15-2510/2015|2015.255	KY013813	Avian	H7N3	H7	N3	USA	NorthernAmerica	America	2015.255	Wild-ans-long
H1N1_Swine_CY022334_A/swine/Iowa/17672/1988|1988.500	CY022334	Swine	H1N1	H1	N1	USA	NorthernAmerica	America	1988.5	Swine
H3N2_Human_CY114502_A/Netherlands/009/2010|2010.301	CY114502	Human	H3N2	H3	N2	Netherlands	WesternEurope	Europe	2010.301	Human
H10N6_Avian_CY204659_A/surf_scoter/Maryland/14OS1407/2014|2014.896	CY204659	Avian	H10N6	H10	N6	USA	NorthernAmerica	America	2014.896	Wild-ans-short
H11N9_Avian_CY025198_A/sharp-tailed_sandpiper/Australia/6/2004|2004.500	CY025198	Avian	H11N9	H11	N9	Australia	AustraliaNewZealandOceania	Oceania	2004.5	Wild-other
H1N1_Swine_KR699871_A/swine/England/080012/2011|2011.529	KR699871	Swine	H1N1	H1	N1	United Kingdom	NorthernEurope	Europe	2011.529	Swine
H7N9_Avian_MF988741_A/duck/Anhui/S702/2013|2013.255	MF988741	Avian	H7N9	H7	N9	China	EasternAsia	Asia	2013.255	Dom-ans
H1N1_Human_MH083352_A/Arizona/74/2017|2017.964	MH083352	Human	H1N1	H1	N1	USA	NorthernAmerica	America	2017.964	Human
H7N3_Avian_CY180653_A/mallard/Wisconsin/438/1979|1979.500	CY180653	Avian	H7N3	H7	N3	USA	NorthernAmerica	America	1979.5	Wild-ans-short
H7N9_Human_KF277192_A/Nanchang/1/2013|2013.310	KF277192	Human	H7N9	H7	N9	China	EasternAsia	Asia	2013.31	Human
H3N2_Avian_CY186912_A/blue-winged_teal/Ohio/12OS2154/2012|2012.704	CY186912	Avian	H3N2	H3	N2	USA	NorthernAmerica	America	2012.704	Wild-ans-long
H5N8_Avian_KY576085_A/common_teal/Korea/W555/2017|2017.008	KY576085	Avian	H5N8	H5	N8	South Korea	EasternAsia	Asia	2017.008	Wild-ans-long
H11N9_Avian_CY094110_A/mallard/California/6517/2008|2008.844	CY094110	Avian	H11N9	H11	N9	USA	NorthernAmerica	America	2008.844	Wild-ans-short
H1N2_Avian_CY136833_A/ruddy_turnstone/Delaware_Bay/181/1994|1994.386	CY136833	Avian	H1N2	H1	N2	USA	NorthernAmerica	America	1994.386	Wild-other
H9N2_Avian_KX977763_A/gadwall_duck/Netherlands/2/2006|2006.071	KX977763	Avian	H9N2	H9	N2	Netherlands	WesternEurope	Europe	2006.071	Wild-ans-short
H1N1_Human_MH245962_A/Hawaii/17/2018|2018.104	MH245962	Human	H1N1	H1	N1	USA	NorthernAmerica	America	2018.104	Human
H1N1_Human_CY176643_A/Westmead/INS3_664/2011|2011.551	CY176643	Human	H1N1	H1	N1	Australia	AustraliaNewZealandOceania	Oceania	2011.551	Human
H1N1_Swine_CY159800_A/swine/Oklahoma/SG1249/2006|2006.430	CY159800	Swine	H1N1	H1	N1	USA	NorthernAmerica	America	2006.43	Swine
H12N2_Avian_CY166227_A/American_green-winged_teal/Wisconsin/11OS3580/2011|2011.827	CY166227	Avian	H12N2	H12	N2	USA	NorthernAmerica	America	2011.827	Wild-ans-long
H1N1_Human_KC780506_A/Utah/02/2010|2010.110	KC780506	Human	H1N1	H1	N1	USA	NorthernAmerica	America	2010.11	Human
H3N2_Human_CY171288_A/Chicago/YGA_04066/2012|2012.964	CY171288	Human	H3N2	H3	N2	USA	NorthernAmerica	America	2012.964	Human
H4N6_Avian_CY102626_A/mallard/Alberta/235/1999|1999.608	CY102626	Avian	H4N6	H4	N6	Canada	NorthernAmerica	America	1999.608	Wild-ans-short
H8N4_Avian_MF046517_A/mallard/Alberta/203/2015|2015.608	MF046517	Avian	H8N4	H8	N4	Canada	NorthernAmerica	America	2015.608	Wild-ans-short
H1N1_Human_LK054735_A/Paris/650/2004|2004.500	LK054735	Human	H1N1	H1	N1	France	WesternEurope	Europe	2004.5	Human
H6N2_Avian_CY041395_A/mallard/Netherlands/71/2006|2006.500	CY041395	Avian	H6N2	H6	N2	Netherlands	WesternEurope	Europe	2006.5	Wild-ans-short
H2N2_Human_CY034069_A/Singapore/1-MA12B/1957|1957.500	CY034069	Human	H2N2	H2	N2	Singapore	SouthEasternAsia	Asia	1957.5	Human
H3N2_Human_MH358705_A/Louisiana/16/2018|2018.123	MH358705	Human	H3N2	H3	N2	USA	NorthernAmerica	America	2018.123	Human
H6N1_Avian_CY132982_A/gadwall/Illinois/10OS3342/2010|2010.827	CY132982	Avian	H6N1	H6	N1	USA	NorthernAmerica	America	2010.827	Wild-ans-short
H1N1_Swine_AB911596_A/swine/Ibaraki/46/2010|2010.704	AB911596	Swine	H1N1	H1	N1	Japan	EasternAsia	Asia	2010.704	Swine
H3N2_Avian_KY284500_A/blue-winged_teal/Missouri/15OS4769/2015|2015.696	KY284500	Avian	H3N2	H3	N2	USA	NorthernAmerica	America	2015.696	Wild-ans-long
H9N2_Avian_GQ148827_A/turkey/Israel/689/2008|2008.285	GQ148827	Avian	H9N2	H9	N2	Israel	WesternAsia	Asia	2008.285	Dom-gal
H5N1_Avian_KC261480_A/chicken/Eastern_China/ZG56/2011|2011.953	KC261480	Avian	H5N1	H5	N1	China	EasternAsia	Asia	2011.953	Dom-gal
H3N2_Human_MH307210_A/Oregon/14/2018|2018.088	MH307210	Human	H3N2	H3	N2	USA	NorthernAmerica	America	2018.088	Human
H1N1_Human_KU589365_A/West_Virginia/25/2015|2015.901	KU589365	Human	H1N1	H1	N1	USA	NorthernAmerica	America	2015.901	Human
H3N2_Swine_KU680982_A/swine/Iowa/A01941921/2015|2015.995	KU680982	Swine	H3N2	H3	N2	USA	NorthernAmerica	America	2015.995	Swine
H6N2_Avian_KJ200846_A/duck/Hubei/S1114/2009|2009.173	KJ200846	Avian	H6N2	H6	N2	China	EasternAsia	Asia	2009.173	Dom-ans
H3N2_Canine_KX571020_A/canine/North_Carolina/109904/2015|2015.573	KX571020	Canine	H3N2	H3	N2	USA	NorthernAmerica	America	2015.573	Canine
H7N6_Avian_CY061611_A/duck/Victoria/512/2007|2007.500	CY061611	Avian	H7N6	H7	N6	Australia	AustraliaNewZealandOceania	Oceania	2007.5	Dom-ans
H3N2_Human_CY007132_A/Canterbury/423/2003|2003.532	CY007132	Human	H3N2	H3	N2	New Zealand	AustraliaNewZealandOceania	Oceania	2003.532	Human
H3N2_Human_MH126454_A/Arkansas/02/2018|2018.058	MH126454	Human	H3N2	H3	N2	USA	NorthernAmerica	America	2018.058	Human
H9N4_Avian_MG280142_A/blue-winged_teal/Ohio/16OS1068/2016|2016.690	MG280142	Avian	H9N4	H9	N4	USA	NorthernAmerica	America	2016.69	Wild-ans-long
H1N1_Human_CY250126_A/Florida/66/2017|2017.729	CY250126	Human	H1N1	H1	N1	USA	NorthernAmerica	America	2017.729	Human
H5N2_Avian_KP000026_A/chicken/Shijiazhuang/1209/2013|2013.937	KP000026	Avian	H5N2	H5	N2	China	EasternAsia	Asia	2013.937	Dom-gal
H7N6_Avian_CY076390_A/northern_shoveler/California/27985/2007|2007.063	CY076390	Avian	H7N6	H7	N6	USA	NorthernAmerica	America	2007.063	Wild-ans-short
H1N1_Human_CY223440_A/Mississippi/05/2017|2017.121	CY223440	Human	H1N1	H1	N1	USA	NorthernAmerica	America	2017.121	Human
H3N2_Swine_JQ350553_A/swine/Indiana/A00968322/2010|2010.795	JQ350553	Swine	H3N2	H3	N2	USA	NorthernAmerica	America	2010.795	Swine
H6N2_Avian_HM144868_A/duck/Fujian/8719/2005|2005.500	HM144868	Avian	H6N2	H6	N2	China	EasternAsia	Asia	2005.5	Dom-ans
H7N9_Avian_MF630504_A/duck/Shanghai/SD015/2015|2015.044	MF630504	Avian	H7N9	H7	N9	China	EasternAsia	Asia	2015.044	Dom-ans
H6N2_Avian_HM144855_A/mallard/Jiangxi/12147/2005|2005.500	HM144855	Avian	H6N2	H6	N2	China	EasternAsia	Asia	2005.5	Wild-ans-short
H3N2_Avian_KT022244_A/chicken/Guangxi/015C10/2009|2009.285	KT022244	Avian	H3N2	H3	N2	China	EasternAsia	Asia	2009.285	Dom-gal
H4N9_Avian_CY097655_A/mallard/Ohio/2031/2009|2009.586	CY097655	Avian	H4N9	H4	N9	USA	NorthernAmerica	America	2009.586	Wild-ans-short
H4N1_Avian_CY004961_A/mallard_duck/Alberta/291/1977|1977.655	CY004961	Avian	H4N1	H4	N1	Canada	NorthernAmerica	America	1977.655	Wild-ans-short
H9N2_Avian_EU086227_A/chicken/Guangxi/37/2005|2005.500	EU086227	Avian	H9N2	H9	N2	China	EasternAsia	Asia	2005.5	Dom-gal
H4N6_Avian_KJ568132_A/blue-winged_teal/Iowa/13OS2359/2013|2013.721	KJ568132	Avian	H4N6	H4	N6	USA	NorthernAmerica	America	2013.721	Wild-ans-long
H3N3_Avian_KY644339_A/blue-winged_teal/Guatemala/CIP049H104-93/2011|2011.915	KY644339	Avian	H3N3	H3	N3	Guatemala	CentralAmerica	America	2011.915	Wild-ans-long
H1N1_Human_CY066704_A/Vienna/INS291/2009|2009.882	CY066704	Human	H1N1	H1	N1	Austria	WesternEurope	Europe	2009.882	Human
H1N1_Avian_KF424061_A/mallard/Minnesota/Sg-00627/2008|2008.573	KF424061	Avian	H1N1	H1	N1	USA	NorthernAmerica	America	2008.573	Wild-ans-short
H7N4_Avian_CY022702_A/chicken/New_South_Wales/327/1997|1997.904	CY022702	Avian	H7N4	H7	N4	Australia	AustraliaNewZealandOceania	Oceania	1997.904	Dom-gal
H8N4_Avian_CY096699_A/blue-winged_teal/Guatemala/CIP049-07/2010|2010.082	CY096699	Avian	H8N4	H8	N4	Guatemala	CentralAmerica	America	2010.082	Wild-ans-long
H5N1_Avian_GQ386148_A/grebe/Tyva/3/2009|2009.471	GQ386148	Avian	H5N1	H5	N1	Russia	EasternEurope	Europe	2009.471	Wild-other
H1N1_Human_KT836470_A/Iowa/27/2014|2014.937	KT836470	Human	H1N1	H1	N1	USA	NorthernAmerica	America	2014.937	Human
H1N1_Human_KX004068_A/Delaware/45/2015|2015.929	KX004068	Human	H1N1	H1	N1	USA	NorthernAmerica	America	2015.929	Human
H1N1_Human_KU592818_A/Alaska/38/2014|2014.671	KU592818	Human	H1N1	H1	N1	USA	NorthernAmerica	America	2014.671	Human
H5N1_Avian_EF205167_A/chicken/Tula/4/05|2005.500	EF205167	Avian	H5N1	H5	N1	Russia	EasternEurope	Europe	2005.5	Dom-gal
H3N2_Swine_KT356672_A/swine/California/A01459014/2015|2015.208	KT356672	Swine	H3N2	H3	N2	USA	NorthernAmerica	America	2015.208	Swine
H5N2_Avian_GQ923430_A/duck/Pennsylvania/446080-7/2006|2006.500	GQ923430	Avian	H5N2	H5	N2	USA	NorthernAmerica	America	2006.5	Dom-ans
H7N9_Human_KY286422_A/Minhang/S01/2013|2013.156	KY286422	Human	H7N9	H7	N9	China	EasternAsia	Asia	2013.156	Human
H3N2_Human_KJ942689_A/Indiana/21/2012|2012.500	KJ942689	Human	H3N2	H3	N2	USA	NorthernAmerica	America	2012.5	Human
H1N1_Human_CY261816_A/Maryland/88/2017|2017.836	CY261816	Human	H1N1	H1	N1	USA	NorthernAmerica	America	2017.836	Human
H2N3_Avian_CY117236_A/mallard/Ontario/56/1976|1976.500	CY117236	Avian	H2N3	H2	N3	Canada	NorthernAmerica	America	1976.5	Wild-ans-short
H1N1_Human_MH126007_A/Minnesota/06/2018|2018.025	MH126007	Human	H1N1	H1	N1	USA	NorthernAmerica	America	2018.025	Human
H2N5_Avian_CY003872_A/mallard/Alberta/884/1984|1984.633	CY003872	Avian	H2N5	H2	N5	Canada	NorthernAmerica	America	1984.633	Wild-ans-short
H1N1_Human_KT836920_A/South_Dakota/16/2015|2015.197	KT836920	Human	H1N1	H1	N1	USA	NorthernAmerica	America	2015.197	Human
H9N2_Avian_CY184174_A/mallard/Sweden/99668/2009|2009.710	CY184174	Avian	H9N2	H9	N2	Sweden	NorthernEurope	Europe	2009.71	Wild-ans-short
H3N2_Swine_HQ734217_A/swine/Pennsylvania/62170-2/2010|2010.814	HQ734217	Swine	H3N2	H3	N2	USA	NorthernAmerica	America	2010.814	Swine
H1N1_Human_CY026852_A/Ohio/UR06-0341/2007|2007.134	CY026852	Human	H1N1	H1	N1	USA	NorthernAmerica	America	2007.134	Human
H6N2_Avian_KJ200662_A/chicken/Guangdong/S1453/2010|2010.173	KJ200662	Avian	H6N2	H6	N2	China	EasternAsia	Asia	2010.173	Dom-gal
H11N9_Avian_CY021470_A/mallard/Maryland/1124/2005|2005.500	CY021470	Avian	H11N9	H11	N9	USA	NorthernAmerica	America	2005.5	Wild-ans-short
H11N9_Avian_KX351669_A/mallard/California/57889/2015|2015.537	KX351669	Avian	H11N9	H11	N9	USA	NorthernAmerica	America	2015.537	Wild-ans-short
H4N6_Avian_CY157359_A/mallard/California/3166/2012|2012.595	CY157359	Avian	H4N6	H4	N6	USA	NorthernAmerica	America	2012.595	Wild-ans-short
H1N1_Human_CY002529_A/New_York/220/2002|2002.984	CY002529	Human	H1N1	H1	N1	USA	NorthernAmerica	America	2002.984	Human
H3N3_Avian_CY045272_A/mallard/Quebec/16485/2005|2005.630	CY045272	Avian	H3N3	H3	N3	Canada	NorthernAmerica	America	2005.63	Wild-ans-short
H4N6_Avian_CY132134_A/mallard/Ohio/10OS1319/2010|2010.584	CY132134	Avian	H4N6	H4	N6	USA	NorthernAmerica	America	2010.584	Wild-ans-short
H3N2_Avian_CY178391_A/mallard/Wisconsin/260/1980|1980.500	CY178391	Avian	H3N2	H3	N2	USA	NorthernAmerica	America	1980.5	Wild-ans-short
H1N2_Swine_CY130566_A/swine/Ohio/09SW1489E/2009|2009.507	CY130566	Swine	H1N2	H1	N2	USA	NorthernAmerica	America	2009.507	Swine
H10N3_Avian_MG280231_A/common_goldeneye/Wisconsin/16OS4147/2016|2016.921	MG280231	Avian	H10N3	H10	N3	USA	NorthernAmerica	America	2016.921	Wild-ans-short
H2N3_Avian_CY117260_A/mallard/Alberta/309/1979|1979.603	CY117260	Avian	H2N3	H2	N3	Canada	NorthernAmerica	America	1979.603	Wild-ans-short
H1N1_Human_CY081072_A/Ontario/3620/2010|2010.896	CY081072	Human	H1N1	H1	N1	Canada	NorthernAmerica	America	2010.896	Human
H1N1_Swine_CY022995_A/swine/Wisconsin/629/1980|1980.500	CY022995	Swine	H1N1	H1	N1	USA	NorthernAmerica	America	1980.5	Swine
H1N1_Human_CY083043_A/Dakar/WRAIR0020T/2010|2010.126	CY083043	Human	H1N1	H1	N1	Senegal	WesternAfrica	Africa	2010.126	Human
H1N1_Human_CY028140_A/Kansas/UR06-0191/2007|2007.096	CY028140	Human	H1N1	H1	N1	USA	NorthernAmerica	America	2007.096	Human
H1N1_Swine_CY084844_A/swine/Hong_Kong/80/1978|1978.014	CY084844	Swine	H1N1	H1	N1	Hong Kong	EasternAsia	Asia	1978.014	Swine
H6N1_Avian_CY093624_A/mallard/California/8399/2008|2008.805	CY093624	Avian	H6N1	H6	N1	USA	NorthernAmerica	America	2008.805	Wild-ans-short
H9N2_Avian_KX470445_A/turkey/Poland/08/2014|2014.290	KX470445	Avian	H9N2	H9	N2	Poland	EasternEurope	Europe	2014.29	Dom-gal
H1N1_Swine_FJ789835_A/swine/Shanghai/3/2005|2005.534	FJ789835	Swine	H1N1	H1	N1	China	EasternAsia	Asia	2005.534	Swine
H7N3_Avian_KF042077_A/duck/Zhejiang/DK10/2013|2013.200	KF042077	Avian	H7N3	H7	N3	China	EasternAsia	Asia	2013.2	Dom-ans
H10N4_Avian_CY190300_A/mallard/Maryland/06OS194/2006|2006.055	CY190300	Avian	H10N4	H10	N4	USA	NorthernAmerica	America	2006.055	Wild-ans-short
H4N2_Avian_KC282882_A/duck/Jiangsu/1-15/2011|2011.030	KC282882	Avian	H4N2	H4	N2	China	EasternAsia	Asia	2011.03	Dom-ans
H1N1_Swine_KR700587_A/swine/Poland/16315/2011|2011.816	KR700587	Swine	H1N1	H1	N1	Poland	EasternEurope	Europe	2011.816	Swine
H3N2_Human_CY114422_A/Netherlands/063/2011|2011.011	CY114422	Human	H3N2	H3	N2	Netherlands	WesternEurope	Europe	2011.011	Human
H3N2_Human_CY113398_A/Stockholm/12/1988|1988.500	CY113398	Human	H3N2	H3	N2	Sweden	NorthernEurope	Europe	1988.5	Human
H3N8_Avian_CY133473_A/gadwall/Iowa/10OS2753/2010|2010.792	CY133473	Avian	H3N8	H3	N8	USA	NorthernAmerica	America	2010.792	Wild-ans-short
H3N1_Avian_KT338423_A/American_green-winged_teal/Alaska/478/2014|2014.751	KT338423	Avian	H3N1	H3	N1	USA	NorthernAmerica	America	2014.751	Wild-ans-long
H1N3_Avian_KY971223_A/chicken/Zhejiang/7418/2015|2015.504	KY971223	Avian	H1N3	H1	N3	China	EasternAsia	Asia	2015.504	Dom-gal
H3N8_Avian_KY644360_A/blue-winged_teal/Guatemala/CIP049H109-38/2012|2012.874	KY644360	Avian	H3N8	H3	N8	Guatemala	CentralAmerica	America	2012.874	Wild-ans-long
H3N2_Human_CY112429_A/Hong_Kong/1/1989|1989.500	CY112429	Human	H3N2	H3	N2	Hong Kong	EasternAsia	Asia	1989.5	Human
H5N2_Avian_FJ610135_A/Chicken/Virginia/40018/84|1984.500	FJ610135	Avian	H5N2	H5	N2	USA	NorthernAmerica	America	1984.5	Dom-gal
H5N1_Avian_CY036240_A/great_egret/Hong_Kong/807/2008|2008.500	CY036240	Avian	H5N1	H5	N1	Hong Kong	EasternAsia	Asia	2008.5	Wild-other
H1N1_Swine_KT164901_A/swine/Pennsylvania/A01554941/2015|2015.362	KT164901	Swine	H1N1	H1	N1	USA	NorthernAmerica	America	2015.362	Swine
H6N6_Avian_KJ200710_A/chicken/Hunan/S4495/2010|2010.940	KJ200710	Avian	H6N6	H6	N6	China	EasternAsia	Asia	2010.94	Dom-gal
H1N2_Swine_CY243186_A/swine/Ohio/16TOSU8287/2016|2016.496	CY243186	Swine	H1N2	H1	N2	USA	NorthernAmerica	America	2016.496	Swine
H3N2_Swine_MF373248_A/swine/Michigan/A01672424/2017|2017.052	MF373248	Swine	H3N2	H3	N2	USA	NorthernAmerica	America	2017.052	Swine
H7N9_Avian_KX215920_A/chicken/Huaian/003/2015|2015.096	KX215920	Avian	H7N9	H7	N9	China	EasternAsia	Asia	2015.096	Dom-gal
H1N1_Swine_MF973378_A/swine/North_Carolina/A02214775/2017|2017.296	MF973378	Swine	H1N1	H1	N1	USA	NorthernAmerica	America	2017.296	Swine
H7N1_Avian_KF298404_A/mallard/Minnesota/AI09-1714/2009|2009.564	KF298404	Avian	H7N1	H7	N1	USA	NorthernAmerica	America	2009.564	Wild-ans-short
H7N4_Avian_CY178856_A/mallard/Wisconsin/1111/1982|1982.500	CY178856	Avian	H7N4	H7	N4	USA	NorthernAmerica	America	1982.5	Wild-ans-short
H5N2_Avian_KJ162783_A/duck/Taiwan/4379/2013|2013.025	KJ162783	Avian	H5N2	H5	N2	Taiwan	EasternAsia	Asia	2013.025	Dom-ans
H3N2_Human_CY121569_A/BRISBANE/9/2006|2006.500	CY121569	Human	H3N2	H3	N2	Australia	AustraliaNewZealandOceania	Oceania	2006.5	Human
H5N6_Avian_LC379588_A/jungle_crow/Hyogo/2803A002/2018|2018.162	LC379588	Avian	H5N6	H5	N6	Japan	EasternAsia	Asia	2018.162	Wild-other
H1N1_Human_MH360113_A/North_Carolina/22/2018|2018.145	MH360113	Human	H1N1	H1	N1	USA	NorthernAmerica	America	2018.145	Human
H1N1_Human_DQ415351_A/Taiwan/4845/1999|1999.500	DQ415351	Human	H1N1	H1	N1	Taiwan	EasternAsia	Asia	1999.5	Human
H10N7_Avian_CY129367_A/mallard/New_Brunswick/04394/2007|2007.674	CY129367	Avian	H10N7	H10	N7	Canada	NorthernAmerica	America	2007.674	Wild-ans-short
H2N2_Avian_EU735811_A/chicken/PA/298101-4/2004|2004.500	EU735811	Avian	H2N2	H2	N2	USA	NorthernAmerica	America	2004.5	Dom-gal
H11N2_Avian_CY133006_A/gadwall/Illinois/10OS3384/2010|2010.827	CY133006	Avian	H11N2	H11	N2	USA	NorthernAmerica	America	2010.827	Wild-ans-short
H7N9_Avian_MF630344_A/chicken/Xinjiang/SD033/2014|2014.921	MF630344	Avian	H7N9	H7	N9	China	EasternAsia	Asia	2014.921	Dom-gal
H1N2_Avian_CY076142_A/rock_dove/Oregon/20547-003/2007|2007.844	CY076142	Avian	H1N2	H1	N2	USA	NorthernAmerica	America	2007.844	Wild-other
H6N2_Avian_CY178840_A/pintail/Wisconsin/381/1983|1983.500	CY178840	Avian	H6N2	H6	N2	USA	NorthernAmerica	America	1983.5	Wild-ans-short
H11N2_Avian_CY127647_A/shorebird/Delaware_Bay/75/2001|2001.373	CY127647	Avian	H11N2	H11	N2	USA	NorthernAmerica	America	2001.373	Wild-other
H3N2_Human_KF789757_A/Michigan/33/2012|2012.921	KF789757	Human	H3N2	H3	N2	USA	NorthernAmerica	America	2012.921	Human
H3N2_Human_KX917863_A/Alaska/19/2016|2016.312	KX917863	Human	H3N2	H3	N2	USA	NorthernAmerica	America	2016.312	Human
H3N2_Swine_CY158690_A/swine/Manitoba/01799/2007|2007.789	CY158690	Swine	H3N2	H3	N2	Canada	NorthernAmerica	America	2007.789	Swine
H7N9_Avian_MF630488_A/duck/Jiangsu/S1220/2016|2016.364	MF630488	Avian	H7N9	H7	N9	China	EasternAsia	Asia	2016.364	Dom-ans
H3N2_Human_KY487309_A/Bethesda/P0018/2015|2015.033	KY487309	Human	H3N2	H3	N2	USA	NorthernAmerica	America	2015.033	Human
H9N2_Avian_DQ064388_A/chicken/Guangdong/56/01|2001.500	DQ064388	Avian	H9N2	H9	N2	China	EasternAsia	Asia	2001.5	Dom-gal
H7N1_Avian_KY550915_A/mallard/Tennessee/AH0039713/2016|2016.063	KY550915	Avian	H7N1	H7	N1	USA	NorthernAmerica	America	2016.063	Wild-ans-short
H5N6_Avian_KT454950_A/Gallinula_chloropus/Guangdong/GZ174/2014|2014.685	KT454950	Avian	H5N6	H5	N6	China	EasternAsia	Asia	2014.685	Wild-other
H1N1_Swine_KR057374_A/swine/Minnesota/01076/2006|2006.244	KR057374	Swine	H1N1	H1	N1	USA	NorthernAmerica	America	2006.244	Swine
H9N2_Avian_KC417050_A/chicken/Shanghai/C2/2012|2012.038	KC417050	Avian	H9N2	H9	N2	China	EasternAsia	Asia	2012.038	Dom-gal
H3N2_Human_MH443616_A/Pennsylvania/53/2018|2018.047	MH443616	Human	H3N2	H3	N2	USA	NorthernAmerica	America	2018.047	Human
H3N2_Human_MH127198_A/Tennessee/07/2018|2018.077	MH127198	Human	H3N2	H3	N2	USA	NorthernAmerica	America	2018.077	Human
H5N3_Avian_HM992824_A/mallard/PT/28006/2007|2007.682	HM992824	Avian	H5N3	H5	N3	Portugal	SouthernEurope	Europe	2007.682	Wild-ans-short
H6N8_Avian_KX978131_A/mallard_duck/Netherlands/16/2007|2007.871	KX978131	Avian	H6N8	H6	N8	Netherlands	WesternEurope	Europe	2007.871	Wild-ans-short
H5N6_Avian_KU143322_A/duck/Wenzhou/YHQL22/2014|2014.953	KU143322	Avian	H5N6	H5	N6	China	EasternAsia	Asia	2014.953	Dom-ans
H5N1_Swine_AY700217_A/swine/Shandong/2/03|2003.500	AY700217	Swine	H5N1	H5	N1	China	EasternAsia	Asia	2003.5	Swine
H2N2_Avian_CY121928_A/mallard/Sweden/58112/2006|2006.836	CY121928	Avian	H2N2	H2	N2	Sweden	NorthernEurope	Europe	2006.836	Wild-ans-short
H9N2_Avian_KP415190_A/chicken/Yantai/2303/2013|2013.800	KP415190	Avian	H9N2	H9	N2	China	EasternAsia	Asia	2013.8	Dom-gal
H1N1_Swine_CY207054_A/swine/Colombia/M1445/2015|2015.500	CY207054	Swine	H1N1	H1	N1	Colombia	SouthernAmerica	America	2015.5	Swine
H1N1_Human_CY216932_A/Montana/02/2017|2017.022	CY216932	Human	H1N1	H1	N1	USA	NorthernAmerica	America	2017.022	Human
H4N8_Avian_CY206718_A/mallard/Southcentral_Alaska/12ML00992/2014|2014.723	CY206718	Avian	H4N8	H4	N8	USA	NorthernAmerica	America	2014.723	Wild-ans-short
H4N2_Avian_CY180317_A/mallard/Wisconsin/619/1983|1983.500	CY180317	Avian	H4N2	H4	N2	USA	NorthernAmerica	America	1983.5	Wild-ans-short
H1N1_Human_CY072439_A/Athens/INS338/2009|2009.995	CY072439	Human	H1N1	H1	N1	Greece	SouthernEurope	Europe	2009.995	Human
H4N5_Avian_CY177086_A/mallard/California/933V/2013|2013.581	CY177086	Avian	H4N5	H4	N5	USA	NorthernAmerica	America	2013.581	Wild-ans-short
H6N2_Avian_EU094476_A/mallard/SanJiang/113/2006|2006.500	EU094476	Avian	H6N2	H6	N2	China	EasternAsia	Asia	2006.5	Wild-ans-short
H1N1_Human_CY056157_A/Pensacola/INS38/2009|2009.841	CY056157	Human	H1N1	H1	N1	USA	NorthernAmerica	America	2009.841	Human
H3N8_Avian_KJ568164_A/American_green-winged_teal/Ohio/13OS1861/2013|2013.685	KJ568164	Avian	H3N8	H3	N8	USA	NorthernAmerica	America	2013.685	Wild-ans-long
H1N1_Avian_CY097763_A/mallard/Mississippi/413/2010|2010.044	CY097763	Avian	H1N1	H1	N1	USA	NorthernAmerica	America	2010.044	Wild-ans-short
H1N9_Avian_CY179676_A/thick-billed_murre/Alaska/326/1976|1976.500	CY179676	Avian	H1N9	H1	N9	USA	NorthernAmerica	America	1976.5	Wild-other
H1N1_Swine_KR701084_A/swine/England/072865/2013|2013.674	KR701084	Swine	H1N1	H1	N1	United Kingdom	NorthernEurope	Europe	2013.674	Swine
H3N2_Human_KU322442_A/Parma/58/2012|2012.500	KU322442	Human	H3N2	H3	N2	Italy	SouthernEurope	Europe	2012.5	Human
H3N2_Swine_KM507514_A/swine/Brazil/365-11-7/2011|2011.858	KM507514	Swine	H3N2	H3	N2	Brazil	SouthernAmerica	America	2011.858	Swine
H6N2_Avian_CY016165_A/green-winged_teal/Ohio/86/1986|1986.816	CY016165	Avian	H6N2	H6	N2	USA	NorthernAmerica	America	1986.816	Wild-ans-long
H4N8_Avian_KY583784_A/mallard/Ohio/15OS3614/2015|2015.636	KY583784	Avian	H4N8	H4	N8	USA	NorthernAmerica	America	2015.636	Wild-ans-short
H6N8_Avian_CY004115_A/pintail_duck/ALB/628/1979|1979.614	CY004115	Avian	H6N8	H6	N8	Canada	NorthernAmerica	America	1979.614	Wild-ans-short
H6N2_Avian_CY109749_A/duck/Shantou/1080/2007|2007.452	CY109749	Avian	H6N2	H6	N2	China	EasternAsia	Asia	2007.452	Dom-ans
H6N6_Avian_CY178672_A/blue-winged_teal/Wisconsin/333/1981|1981.500	CY178672	Avian	H6N6	H6	N6	USA	NorthernAmerica	America	1981.5	Wild-ans-long
H1N1_Human_CY019102_A/Memphis/12/1986|1986.500	CY019102	Human	H1N1	H1	N1	USA	NorthernAmerica	America	1986.5	Human
H7N3_Avian_KJ568388_A/blue-winged_teal/Ohio/13OS1773/2013|2013.701	KJ568388	Avian	H7N3	H7	N3	USA	NorthernAmerica	America	2013.701	Wild-ans-long
H3N8_Avian_CY101833_A/mallard/Alberta/72/1993|1993.625	CY101833	Avian	H3N8	H3	N8	Canada	NorthernAmerica	America	1993.625	Wild-ans-short
H5N6_Avian_KM496980_A/duck/Laos/XBY004/2014|2014.192	KM496980	Avian	H5N6	H5	N6	Laos	SouthEasternAsia	Asia	2014.192	Dom-ans
H4N6_Avian_JX454730_A/wild_bird/Korea/GS26/2006|2006.123	JX454730	Avian	H4N6	H4	N6	South Korea	EasternAsia	Asia	2006.123	Wild-other
H4N6_Avian_CY145736_A/mallard/New_Jersey/Sg-00760/2008|2008.721	CY145736	Avian	H4N6	H4	N6	USA	NorthernAmerica	America	2008.721	Wild-ans-short
H3N8_Equine_CY032326_A/equine/Rook/93753/1989|1989.500	CY032326	Equine	H3N8	H3	N8	United Kingdom	NorthernEurope	Europe	1989.5	Equine
H6N2_Avian_KT266961_A/chicken/Guangxi/121/2012|2012.575	KT266961	Avian	H6N2	H6	N2	China	EasternAsia	Asia	2012.575	Dom-gal
H7N7_Equine_CY036880_A/equine/Sao_Paulo/4/1976|1976.500	CY036880	Equine	H7N7	H7	N7	Brazil	SouthernAmerica	America	1976.5	Equine
H1N1_Avian_CY014628_A/duck/Australia/749/1980|1980.500	CY014628	Avian	H1N1	H1	N1	Australia	AustraliaNewZealandOceania	Oceania	1980.5	Dom-ans
H5N8_Avian_KU201843_A/Northern_pintail/Washington/196271/2014|2014.992	KU201843	Avian	H5N8	H5	N8	USA	NorthernAmerica	America	2014.992	Wild-ans-long
H3N8_Avian_CY195720_A/mallard/Interior_Alaska/12ML00034/2012|2012.630	CY195720	Avian	H3N8	H3	N8	USA	NorthernAmerica	America	2012.63	Wild-ans-short
H1N1_Human_CY060745_A/Ontario/9698/2009|2009.452	CY060745	Human	H1N1	H1	N1	Canada	NorthernAmerica	America	2009.452	Human
H1N1_Human_CY121841_A/South_Carolina/10/2010|2010.500	CY121841	Human	H1N1	H1	N1	USA	NorthernAmerica	America	2010.5	Human
H3N8_Avian_CY157568_A/mallard/California/2924/2012|2012.556	CY157568	Avian	H3N8	H3	N8	USA	NorthernAmerica	America	2012.556	Wild-ans-short
H8N4_Avian_CY183573_A/mallard/Sweden/101165/2009|2009.844	CY183573	Avian	H8N4	H8	N4	Sweden	NorthernEurope	Europe	2009.844	Wild-ans-short
H3N8_Avian_CY186676_A/American_green-winged_teal/Illinois/12OS5103/2012|2012.800	CY186676	Avian	H3N8	H3	N8	USA	NorthernAmerica	America	2012.8	Wild-ans-long
H3N2_Human_KX416523_A/Colorado/27/2016|2016.233	KX416523	Human	H3N2	H3	N2	USA	NorthernAmerica	America	2016.233	Human
H3N2_Swine_KR701220_A/swine/Belgium/Bree-205/2011|2011.277	KR701220	Swine	H3N2	H3	N2	Belgium	WesternEurope	Europe	2011.277	Swine
H3N2_Human_KT888388_A/Myanmar/FLUEBMSV00004/2011|2011.721	KT888388	Human	H3N2	H3	N2	Myanmar	SouthEasternAsia	Asia	2011.721	Human
H9N2_Avian_KY415683_A/chicken/Ganzhou/GZ86/2016|2016.071	KY415683	Avian	H9N2	H9	N2	China	EasternAsia	Asia	2016.071	Dom-gal
H3N2_Swine_KJ640238_A/swine/Ohio/13TOSU1373/2013|2013.581	KJ640238	Swine	H3N2	H3	N2	USA	NorthernAmerica	America	2013.581	Swine
H3N2_Human_KT838522_A/Oklahoma/10/2014|2014.896	KT838522	Human	H3N2	H3	N2	USA	NorthernAmerica	America	2014.896	Human
H6N2_Avian_CY190308_A/mallard/Maryland/06OS196/2006|2006.055	CY190308	Avian	H6N2	H6	N2	USA	NorthernAmerica	America	2006.055	Wild-ans-short
H5N6_Avian_LC314561_A/black-headed_gull/Hyogo/2801E009/2017|2017.047	LC314561	Avian	H5N6	H5	N6	Japan	EasternAsia	Asia	2017.047	Wild-other
H1N1_Human_KY925952_A/Viamao/LACENRS-1400/2011|2011.638	KY925952	Human	H1N1	H1	N1	Brazil	SouthernAmerica	America	2011.638	Human
H9N2_Avian_CY146663_A/duck/Hunan/S4111/2011|2011.860	CY146663	Avian	H9N2	H9	N2	China	EasternAsia	Asia	2011.86	Dom-ans
H3N8_Avian_LC028187_A/muscovy_duck/Vietnam/LBM721/2014|2014.781	LC028187	Avian	H3N8	H3	N8	Viet Nam	SouthEasternAsia	Asia	2014.781	Dom-ans
H3N2_Human_KT837047_A/New_Mexico/27/2014|2014.712	KT837047	Human	H3N2	H3	N2	USA	NorthernAmerica	America	2014.712	Human
H5N7_Avian_CY004399_A/shorebird/DE/101/2004|2004.373	CY004399	Avian	H5N7	H5	N7	USA	NorthernAmerica	America	2004.373	Wild-other
H1N1_Human_KX916063_A/New_York/67/2016|2016.247	KX916063	Human	H1N1	H1	N1	USA	NorthernAmerica	America	2016.247	Human
H5N6_Avian_LC050602_A/muscovy_duck/Quang_Ninh/5c112/2013|2013.279	LC050602	Avian	H5N6	H5	N6	Viet Nam	SouthEasternAsia	Asia	2013.279	Dom-ans
H16N3_Avian_MF147747_A/black-headed_gull/Netherlands/37/2011|2011.573	MF147747	Avian	H16N3	H16	N3	Netherlands	WesternEurope	Europe	2011.573	Wild-other
H3N2_Swine_KC471420_A/swine/Korea/CY02-10/2012|2012.137	KC471420	Swine	H3N2	H3	N2	South Korea	EasternAsia	Asia	2012.137	Swine
H3N2_Swine_KX571132_A/swine/Quebec/1714808/2015|2015.156	KX571132	Swine	H3N2	H3	N2	Canada	NorthernAmerica	America	2015.156	Swine
H2N3_Avian_MG280030_A/mallard_duck/Ohio/16OS0953/2016|2016.641	MG280030	Avian	H2N3	H2	N3	USA	NorthernAmerica	America	2016.641	Wild-ans-short
H3N2_Human_CY008157_A/Beijing/1/1968|1968.500	CY008157	Human	H3N2	H3	N2	China	EasternAsia	Asia	1968.5	Human
H1N2_Swine_CY045538_A/swine/Texas/050625/2008|2008.500	CY045538	Swine	H1N2	H1	N2	USA	NorthernAmerica	America	2008.5	Swine
H3N2_Human_CY212757_A/Nebraska/27/2016|2016.948	CY212757	Human	H3N2	H3	N2	USA	NorthernAmerica	America	2016.948	Human
H11N8_Avian_CY060284_A/mallard/Sweden/45/2002|2002.866	CY060284	Avian	H11N8	H11	N8	Sweden	NorthernEurope	Europe	2002.866	Wild-ans-short
H11N9_Avian_MG280536_A/green-winged_teal/Mississippi/16OS6098/2016|2016.967	MG280536	Avian	H11N9	H11	N9	USA	NorthernAmerica	America	2016.967	Wild-ans-long
H3N2_Avian_CY132126_A/mallard/Michigan/10OS1497/2010|2010.633	CY132126	Avian	H3N2	H3	N2	USA	NorthernAmerica	America	2010.633	Wild-ans-short
H3N2_Human_KT841667_A/Delaware/02/2015|2015.003	KT841667	Human	H3N2	H3	N2	USA	NorthernAmerica	America	2015.003	Human
H1N1_Human_KP637857_A/Thailand/KS08205/2008|2008.789	KP637857	Human	H1N1	H1	N1	Thailand	SouthEasternAsia	Asia	2008.789	Human
H11N3_Avian_CY144588_A/blue-winged_teal/North_Carolina/NC674-362/2005|2005.759	CY144588	Avian	H11N3	H11	N3	USA	NorthernAmerica	America	2005.759	Wild-ans-long
H7N3_Avian_CY185922_A/mallard/Minnesota/AI07-3433/2007|2007.696	CY185922	Avian	H7N3	H7	N3	USA	NorthernAmerica	America	2007.696	Wild-ans-short
H6N2_Avian_CY076630_A/mallard/Washington/44338-120/2007|2007.690	CY076630	Avian	H6N2	H6	N2	USA	NorthernAmerica	America	2007.69	Wild-ans-short
H3N2_Human_CY264286_A/New_Mexico/29/2017|2017.912	CY264286	Human	H3N2	H3	N2	USA	NorthernAmerica	America	2017.912	Human
H3N8_Avian_MF146526_A/mallard_duck/Netherlands/08/2000|2000.636	MF146526	Avian	H3N8	H3	N8	Netherlands	WesternEurope	Europe	2000.636	Wild-ans-short
H9N2_Avian_KM076707_A/Anser_fabalis/China/HuBS428/2014|2014.041	KM076707	Avian	H9N2	H9	N2	China	EasternAsia	Asia	2014.041	Wild-ans-short
H3N8_Avian_CY079060_A/northern_pintail/Interior_Alaska/8BM2528R1/2008|2008.614	CY079060	Avian	H3N8	H3	N8	USA	NorthernAmerica	America	2008.614	Wild-ans-long
H9N2_Avian_CY005874_A/goose/MN/5733-1/1980|1980.000	CY005874	Avian	H9N2	H9	N2	USA	NorthernAmerica	America	1980	Dom-ans
H3N2_Human_CY000178_A/New_York/44/2003|2003.934	CY000178	Human	H3N2	H3	N2	USA	NorthernAmerica	America	2003.934	Human
H3N2_Swine_MG784602_A/swine/Minnesota/A02221495/2017|2017.658	MG784602	Swine	H3N2	H3	N2	USA	NorthernAmerica	America	2017.658	Swine
H7N3_Avian_CY140869_A/blue-winged_Teal/North_Dakota/AI09-3760/2009|2009.674	CY140869	Avian	H7N3	H7	N3	USA	NorthernAmerica	America	2009.674	Wild-ans-long
H5N1_Human_DQ835316_A/China/GD01/2006|2006.500	DQ835316	Human	H5N1	H5	N1	China	EasternAsia	Asia	2006.5	Human
H9N2_Avian_EU982317_A/turkey/TX/4-1-81/1981|1981.500	EU982317	Avian	H9N2	H9	N2	USA	NorthernAmerica	America	1981.5	Dom-gal
H3N2_Swine_CY246114_A/swine/Saskatchewan/SD0149/2016|2016.110	CY246114	Swine	H3N2	H3	N2	Canada	NorthernAmerica	America	2016.11	Swine
H6N5_Avian_MF755244_A/mallard_duck/Netherlands/59/2015|2015.677	MF755244	Avian	H6N5	H6	N5	Netherlands	WesternEurope	Europe	2015.677	Wild-ans-short
H3N2_Swine_KU229933_A/swine/Arkansas/A01797066/2015|2015.825	KU229933	Swine	H3N2	H3	N2	USA	NorthernAmerica	America	2015.825	Swine
H3N2_Swine_MF194237_A/swine/South_Dakota/MT_12_07_1554/2012|2012.830	MF194237	Swine	H3N2	H3	N2	USA	NorthernAmerica	America	2012.83	Swine
H9N2_Avian_KJ725015_A/turtledove/Guangxi/49B6/2013|2013.197	KJ725015	Avian	H9N2	H9	N2	China	EasternAsia	Asia	2013.197	Wild-other
H7N9_Avian_KP413268_A/silkie_chicken/Shenzhen/2139/2013|2013.948	KP413268	Avian	H7N9	H7	N9	China	EasternAsia	Asia	2013.948	Dom-gal
H11N9_Avian_CY184448_A/mallard/Sweden/69639/2007|2007.836	CY184448	Avian	H11N9	H11	N9	Sweden	NorthernEurope	Europe	2007.836	Wild-ans-short
H11N9_Avian_CY146687_A/duck/Hunan/S4137/2011|2011.860	CY146687	Avian	H11N9	H11	N9	China	EasternAsia	Asia	2011.86	Dom-ans
H1N1_Swine_KM029202_A/swine/Hong_Kong/141/2012|2012.011	KM029202	Swine	H1N1	H1	N1	Hong Kong	EasternAsia	Asia	2012.011	Swine
H3N2_Human_KJ942625_A/Minnesota/11/2010|2010.500	KJ942625	Human	H3N2	H3	N2	USA	NorthernAmerica	America	2010.5	Human
H3N2_Swine_CY158818_A/swine/North_Carolina/00116/2003|2003.499	CY158818	Swine	H3N2	H3	N2	USA	NorthernAmerica	America	2003.499	Swine
H1N1_Human_CY002705_A/New_York/348/2003|2003.159	CY002705	Human	H1N1	H1	N1	USA	NorthernAmerica	America	2003.159	Human
H1N1_Human_GU727831_A/IIV-Anadyr/177/2009|2009.923	GU727831	Human	H1N1	H1	N1	Russia	EasternEurope	Europe	2009.923	Human
H1N1_Avian_KY063955_A/blue-winged_teal/Lousiana/UGAI14-0690/2014|2014.277	KY063955	Avian	H1N1	H1	N1	USA	NorthernAmerica	America	2014.277	Wild-ans-long
H13N8_Avian_MF147158_A/black-headed_gull/Netherlands/20/2011|2011.468	MF147158	Avian	H13N8	H13	N8	Netherlands	WesternEurope	Europe	2011.468	Wild-other
H2N2_Avian_CY117012_A/guinea_fowl/New_York/4449-12/1994|1994.910	CY117012	Avian	H2N2	H2	N2	USA	NorthernAmerica	America	1994.91	Dom-gal
H7N9_Avian_MF630072_A/chicken/Guangdong/SD018/2015|2015.071	MF630072	Avian	H7N9	H7	N9	China	EasternAsia	Asia	2015.071	Dom-gal
H3N2_Swine_KX960595_A/swine/Ohio/14TOSU22297/2014|2014.597	KX960595	Swine	H3N2	H3	N2	USA	NorthernAmerica	America	2014.597	Swine
H9N2_Swine_EU502895_A/swine/Jiangxi/1/2004|2004.500	EU502895	Swine	H9N2	H9	N2	China	EasternAsia	Asia	2004.5	Swine
H6N5_Avian_CY004251_A/mallard/ALB/199/1992|1992.915	CY004251	Avian	H6N5	H6	N5	Canada	NorthernAmerica	America	1992.915	Wild-ans-short
H5N1_Avian_AY950237_A/chicken/Henan/01/2004|2004.500	AY950237	Avian	H5N1	H5	N1	China	EasternAsia	Asia	2004.5	Dom-gal
H6N2_Avian_CY004516_A/coot/Alberta/134/1987|1987.614	CY004516	Avian	H6N2	H6	N2	Canada	NorthernAmerica	America	1987.614	Wild-other
H1N1_Avian_CY134320_A/green-winged_teal/California/2940/2011|2011.921	CY134320	Avian	H1N1	H1	N1	USA	NorthernAmerica	America	2011.921	Wild-ans-long
H7N3_Avian_KU290056_A/mallard/Michigan/A00869519/2009|2009.784	KU290056	Avian	H7N3	H7	N3	USA	NorthernAmerica	America	2009.784	Wild-ans-short
H3N2_Human_MG914116_A/Arizona/MAP6093A/2017|2017.964	MG914116	Human	H3N2	H3	N2	USA	NorthernAmerica	America	2017.964	Human
H5N1_Avian_CY053878_A/mallard/Maryland/802/2007|2007.500	CY053878	Avian	H5N1	H5	N1	USA	NorthernAmerica	America	2007.5	Wild-ans-short
H1N3_Avian_KY971221_A/duck/Zhejiang/727D30/2013|2013.567	KY971221	Avian	H1N3	H1	N3	China	EasternAsia	Asia	2013.567	Dom-ans
H3N2_Human_CY121182_A/Port_Chalmers/1/1973|1973.500	CY121182	Human	H3N2	H3	N2	New Zealand	AustraliaNewZealandOceania	Oceania	1973.5	Human
H10N8_Avian_KP287953_A/duck/Jiangxi/4759/2009|2009.200	KP287953	Avian	H10N8	H10	N8	China	EasternAsia	Asia	2009.2	Dom-ans
H1N1_Human_KX407862_A/Nebraska/13/2016|2016.162	KX407862	Human	H1N1	H1	N1	USA	NorthernAmerica	America	2016.162	Human
H5N2_Avian_GQ923238_A/mallard/Michigan/466372-3/2006|2006.500	GQ923238	Avian	H5N2	H5	N2	USA	NorthernAmerica	America	2006.5	Wild-ans-short
H3N2_Human_CY252864_A/Canberra/20/2015|2015.427	CY252864	Human	H3N2	H3	N2	Australia	AustraliaNewZealandOceania	Oceania	2015.427	Human
H1N1_Swine_MH234432_A/swine/Ohio/OH-18-7963/2018|2018.260	MH234432	Swine	H1N1	H1	N1	USA	NorthernAmerica	America	2018.26	Swine
H13N6_Avian_CY014695_A/gull/Maryland/704/1977|1977.723	CY014695	Avian	H13N6	H13	N6	USA	NorthernAmerica	America	1977.723	Wild-other
H3N2_Human_CY113974_A/Guangdong/25/1993|1993.500	CY113974	Human	H3N2	H3	N2	China	EasternAsia	Asia	1993.5	Human
H7N3_Avian_KF259274_A/duck/Jiangxi/16285/2010|2010.500	KF259274	Avian	H7N3	H7	N3	China	EasternAsia	Asia	2010.5	Dom-ans
H7N3_Avian_CY207222_A/yellow-billed_pintail/Chile/10/2014|2014.290	CY207222	Avian	H7N3	H7	N3	Chile	SouthernAmerica	America	2014.29	Wild-ans-short
H4N6_Avian_CY125951_A/mallard/California/1154/2010|2010.567	CY125951	Avian	H4N6	H4	N6	USA	NorthernAmerica	America	2010.567	Wild-ans-short
H3N2_Human_CY119059_A/Malaysia/2205714/2009|2009.288	CY119059	Human	H3N2	H3	N2	Malaysia	SouthEasternAsia	Asia	2009.288	Human
H10N7_Avian_EU743371_A/ruddy_turnstone/DE/1529/2001|2001.500	EU743371	Avian	H10N7	H10	N7	USA	NorthernAmerica	America	2001.5	Wild-other
H4N3_Avian_CY014938_A/pintail_duck/New_York/155/1982|1982.915	CY014938	Avian	H4N3	H4	N3	USA	NorthernAmerica	America	1982.915	Wild-ans-short
H9N2_Avian_FJ581432_A/chicken/Zhejiang/HJ/2007|2007.500	FJ581432	Avian	H9N2	H9	N2	China	EasternAsia	Asia	2007.5	Dom-gal
H7N8_Avian_KY550750_A/northern_shoveler/Nevada/AH0009328/2015|2015.003	KY550750	Avian	H7N8	H7	N8	USA	NorthernAmerica	America	2015.003	Wild-ans-short
H9N8_Avian_CY144556_A/ruddy_turnstone/Delaware/AI03-200/2003|2003.384	CY144556	Avian	H9N8	H9	N8	USA	NorthernAmerica	America	2003.384	Wild-other
H1N1_Human_CY083115_A/Quito/WRAIR0617N/2009|2009.764	CY083115	Human	H1N1	H1	N1	Ecuador	SouthernAmerica	America	2009.764	Human
H5N8_Avian_MF040675_A/Anser_cygnoides/Hubei/FW44/2016|2016.948	MF040675	Avian	H5N8	H5	N8	China	EasternAsia	Asia	2016.948	Dom-ans
H3N8_Avian_CY187022_A/American_black_duck/Ohio/12OS5510/2012|2012.874	CY187022	Avian	H3N8	H3	N8	USA	NorthernAmerica	America	2012.874	Wild-ans-short
H13N6_Avian_MF146491_A/black-headed_gull/Netherlands/16/2014|2014.523	MF146491	Avian	H13N6	H13	N6	Netherlands	WesternEurope	Europe	2014.523	Wild-other
H3N2_Swine_KP901308_A/swine/Missouri/A01840724/2015|2015.096	KP901308	Swine	H3N2	H3	N2	USA	NorthernAmerica	America	2015.096	Swine
H3N2_Avian_CY129214_A/American_black_duck/New_Brunswick/02651/2007|2007.729	CY129214	Avian	H3N2	H3	N2	Canada	NorthernAmerica	America	2007.729	Wild-ans-short
H3N6_Avian_MG280143_A/green-winged_teal/Ohio/16OS1008/2016|2016.671	MG280143	Avian	H3N6	H3	N6	USA	NorthernAmerica	America	2016.671	Wild-ans-long
H1N1_Human_CY124795_A/Singapore/TT190/2011|2011.236	CY124795	Human	H1N1	H1	N1	Singapore	SouthEasternAsia	Asia	2011.236	Human
H9N2_Avian_KF259368_A/chicken/Hong_Kong/TSTB25W/2010|2010.500	KF259368	Avian	H9N2	H9	N2	Hong Kong	EasternAsia	Asia	2010.5	Dom-gal
H5N1_Avian_FJ445243_A/goose/Hungary/14756/2006|2006.427	FJ445243	Avian	H5N1	H5	N1	Hungary	EasternEurope	Europe	2006.427	Dom-ans
H3N2_Avian_MF755260_A/mallard_duck/Netherlands/56/2015|2015.638	MF755260	Avian	H3N2	H3	N2	Netherlands	WesternEurope	Europe	2015.638	Wild-ans-short
H3N2_Human_KT837235_A/New_Jersey/22/2014|2014.707	KT837235	Human	H3N2	H3	N2	USA	NorthernAmerica	America	2014.707	Human
H3N2_Avian_KT022292_A/pigeon/Guangxi/128P9/2012|2012.871	KT022292	Avian	H3N2	H3	N2	China	EasternAsia	Asia	2012.871	Wild-other
H7N5_Avian_MF147259_A/mallard_duck/Netherlands/8/2014|2014.822	MF147259	Avian	H7N5	H7	N5	Netherlands	WesternEurope	Europe	2014.822	Wild-ans-short
H3N9_Avian_CY139754_A/mallard/Minnesota/182749/1998|1998.666	CY139754	Avian	H3N9	H3	N9	USA	NorthernAmerica	America	1998.666	Wild-ans-short
H1N3_Avian_MG280341_A/common_goldeneye/Wisconsin/16OS4242/2016|2016.923	MG280341	Avian	H1N3	H1	N3	USA	NorthernAmerica	America	2016.923	Wild-ans-short
H5N2_Avian_FJ610109_A/chicken/Jalisco/14589-660/1994|1994.500	FJ610109	Avian	H5N2	H5	N2	Mexico	CentralAmerica	America	1994.5	Dom-gal
H9N2_Avian_GQ148821_A/chicken/Israel/54/2008|2008.414	GQ148821	Avian	H9N2	H9	N2	Israel	WesternAsia	Asia	2008.414	Dom-gal
H5N1_Avian_HM172119_A/duck/Hubei/49/2005|2005.500	HM172119	Avian	H5N1	H5	N1	China	EasternAsia	Asia	2005.5	Dom-ans
H5N6_Avian_LC274976_A/northern_goshawk/Mie/2412C007/2016|2016.951	LC274976	Avian	H5N6	H5	N6	Japan	EasternAsia	Asia	2016.951	Wild-other
H4N8_Avian_CY186757_A/blue-winged_teal/Missouri/12OS2519/2012|2012.685	CY186757	Avian	H4N8	H4	N8	USA	NorthernAmerica	America	2012.685	Wild-ans-long
H1N2_Swine_KY509969_A/swine/Minnesota/A01781045/2016|2016.660	KY509969	Swine	H1N2	H1	N2	USA	NorthernAmerica	America	2016.66	Swine
H3N2_Human_CY114014_A/Madrid/G101/1993|1993.500	CY114014	Human	H3N2	H3	N2	Spain	SouthernEurope	Europe	1993.5	Human
H9N2_Avian_KX000714_A/chicken/Egypt/Q10429E/2014|2014.948	KX000714	Avian	H9N2	H9	N2	Egypt	NorthernAfrica	Africa	2014.948	Dom-gal
H1N2_Human_CY002633_A/New_York/231/2003|2003.167	CY002633	Human	H1N2	H1	N2	USA	NorthernAmerica	America	2003.167	Human
H3N2_Human_KT843541_A/Florida/49/2015|2015.315	KT843541	Human	H3N2	H3	N2	USA	NorthernAmerica	America	2015.315	Human
H5N1_Avian_CY016908_A/chicken/Nigeria/1047-8/2006|2006.500	CY016908	Avian	H5N1	H5	N1	Nigeria	WesternAfrica	Africa	2006.5	Dom-gal
H4N6_Avian_MG280099_A/mallard_duck/Ohio/16OS0908/2016|2016.592	MG280099	Avian	H4N6	H4	N6	USA	NorthernAmerica	America	2016.592	Wild-ans-short
H1N1_Human_JQ409145_A/Helsinki/Vi3/2009|2009.447	JQ409145	Human	H1N1	H1	N1	Finland	NorthernEurope	Europe	2009.447	Human
H3N2_Human_CY114510_A/Netherlands/034/2010|2010.975	CY114510	Human	H3N2	H3	N2	Netherlands	WesternEurope	Europe	2010.975	Human
H9N1_Avian_CY004332_A/mallard_duck/ALB/396/1983|1983.597	CY004332	Avian	H9N1	H9	N1	Canada	NorthernAmerica	America	1983.597	Wild-ans-short
H1N1_Human_HQ292009_A/Taiwan/1026/2009|2009.033	HQ292009	Human	H1N1	H1	N1	Taiwan	EasternAsia	Asia	2009.033	Human
H1N1_Human_CY020182_A/Maryland/2/1980|1980.500	CY020182	Human	H1N1	H1	N1	USA	NorthernAmerica	America	1980.5	Human
H11N9_Avian_CY184406_A/mallard/Sweden/79256/2008|2008.866	CY184406	Avian	H11N9	H11	N9	Sweden	NorthernEurope	Europe	2008.866	Wild-ans-short
H3N8_Avian_CY125382_A/green-winged_teal/New_Brunswick/03483/2009|2009.616	CY125382	Avian	H3N8	H3	N8	Canada	NorthernAmerica	America	2009.616	Wild-ans-long
H4N6_Avian_JX454762_A/wild_bird/Korea/YJ117/2007|2007.123	JX454762	Avian	H4N6	H4	N6	South Korea	EasternAsia	Asia	2007.123	Wild-other
H5N2_Avian_CY180389_A/mallard/Wisconsin/232/1976|1976.500	CY180389	Avian	H5N2	H5	N2	USA	NorthernAmerica	America	1976.5	Wild-ans-short
H7N3_Avian_CY076302_A/northern_shoveler/Washington/44249-752/2006|2006.932	CY076302	Avian	H7N3	H7	N3	USA	NorthernAmerica	America	2006.932	Wild-ans-short
H5N2_Avian_KU201946_A/Canada_goose/Kansas/197850/2015|2015.195	KU201946	Avian	H5N2	H5	N2	USA	NorthernAmerica	America	2015.195	Wild-ans-short
H5N2_Avian_KU646955_A/Anas_platyrhynchos/Belgium/17330cls42/2013|2013.734	KU646955	Avian	H5N2	H5	N2	Belgium	WesternEurope	Europe	2013.734	Wild-ans-short
H3N2_Human_KT888725_A/Japan/22/2011|2011.967	KT888725	Human	H3N2	H3	N2	Japan	EasternAsia	Asia	2011.967	Human
H1N1_Human_KC781902_A/Alabama/01/2010|2010.008	KC781902	Human	H1N1	H1	N1	USA	NorthernAmerica	America	2010.008	Human
H2N2_Avian_KM100133_A/duck/Wuxi/2/2013|2013.521	KM100133	Avian	H2N2	H2	N2	China	EasternAsia	Asia	2013.521	Dom-ans
H6N8_Avian_KX978981_A/barnacle_goose/Netherlands/1/2014|2014.953	KX978981	Avian	H6N8	H6	N8	Netherlands	WesternEurope	Europe	2014.953	Wild-ans-short
H5N1_Avian_DQ997536_A/duck/Shanghai/xj/2002|2002.500	DQ997536	Avian	H5N1	H5	N1	China	EasternAsia	Asia	2002.5	Dom-ans
H7N3_Avian_KF259250_A/duck/Jiangxi/16736/2010|2010.500	KF259250	Avian	H7N3	H7	N3	China	EasternAsia	Asia	2010.5	Dom-ans
H1N1_Human_CY263321_A/California/137/2017|2017.893	CY263321	Human	H1N1	H1	N1	USA	NorthernAmerica	America	2017.893	Human
H2N7_Avian_KM213383_A/ruddy_turnstone/Iceland/1946/2012|2012.381	KM213383	Avian	H2N7	H2	N7	Iceland	NorthernEurope	Europe	2012.381	Wild-other
H3N2_Human_MH246369_A/Georgia/18/2018|2018.145	MH246369	Human	H3N2	H3	N2	USA	NorthernAmerica	America	2018.145	Human
H5N8_Avian_CY144237_A/ruddy_turnstone/New_Jersey/828227/2001|2001.500	CY144237	Avian	H5N8	H5	N8	USA	NorthernAmerica	America	2001.5	Wild-other
H7N3_Avian_CY185930_A/mallard/Minnesota/AI08-5469/2008|2008.732	CY185930	Avian	H7N3	H7	N3	USA	NorthernAmerica	America	2008.732	Wild-ans-short
H4N6_Avian_CY235115_A/cinnamon_teal/Idaho/UGAI16-1869/2016|2016.619	CY235115	Avian	H4N6	H4	N6	USA	NorthernAmerica	America	2016.619	Wild-ans-short
H4N6_Avian_KU160982_A/duck/Hunan/S1012/2009|2009.167	KU160982	Avian	H4N6	H4	N6	China	EasternAsia	Asia	2009.167	Dom-ans
H7N3_Avian_KX351930_A/chicken/Puebla/CPA-04148-16-CENASA-95294/2016|2016.145	KX351930	Avian	H7N3	H7	N3	Mexico	CentralAmerica	America	2016.145	Dom-gal
H1N1_Human_GU592906_A/Magadan/02/2009|2009.951	GU592906	Human	H1N1	H1	N1	Russia	EasternEurope	Europe	2009.951	Human
H1N2_Swine_KP270786_A/swine/Oklahoma/A01566774/2014|2014.868	KP270786	Swine	H1N2	H1	N2	USA	NorthernAmerica	America	2014.868	Swine
H6N2_Avian_CY109253_A/duck/Guangxi/2140/2006|2006.452	CY109253	Avian	H6N2	H6	N2	China	EasternAsia	Asia	2006.452	Dom-ans
H5N2_Avian_FJ519984_A/ostrich/South_Africa/N227/2004|2004.619	FJ519984	Avian	H5N2	H5	N2	South Africa	SouthernAfrica	Africa	2004.619	Wild-other
H6N9_Avian_CY004130_A/mallard_duck/ALB/1151/1979|1979.638	CY004130	Avian	H6N9	H6	N9	Canada	NorthernAmerica	America	1979.638	Wild-ans-short
H1N1_Human_KJ645764_A/Gainesville/08/2013|2013.923	KJ645764	Human	H1N1	H1	N1	USA	NorthernAmerica	America	2013.923	Human
H3N2_Human_KP638177_A/Thailand/MR08398/2010|2010.666	KP638177	Human	H3N2	H3	N2	Thailand	SouthEasternAsia	Asia	2010.666	Human
H3N8_Avian_CY029898_A/red-necked_stint/Western_Australia/4915/1984|1984.500	CY029898	Avian	H3N8	H3	N8	Australia	AustraliaNewZealandOceania	Oceania	1984.5	Wild-other
H1N1_Avian_CY149629_A/thick-billed_murre/Canada/1871/2011|2011.542	CY149629	Avian	H1N1	H1	N1	Canada	NorthernAmerica	America	2011.542	Wild-other
H6N2_Avian_CY133251_A/mallard/Wisconsin/10OS3066/2010|2010.753	CY133251	Avian	H6N2	H6	N2	USA	NorthernAmerica	America	2010.753	Wild-ans-short
H9N2_Avian_DQ064401_A/duck/Nanjing/2/97|1997.500	DQ064401	Avian	H9N2	H9	N2	China	EasternAsia	Asia	1997.5	Dom-ans
H5N1_Avian_CY040902_A/pigeon/Laos/P0022/2007|2007.500	CY040902	Avian	H5N1	H5	N1	Laos	SouthEasternAsia	Asia	2007.5	Wild-other
H1N1_Swine_CY116061_A/swine/England/252411/1992|1992.792	CY116061	Swine	H1N1	H1	N1	United Kingdom	NorthernEurope	Europe	1992.792	Swine
H3N8_Avian_CY016396_A/mallard/Ohio/264/1986|1986.852	CY016396	Avian	H3N8	H3	N8	USA	NorthernAmerica	America	1986.852	Wild-ans-short
H3N2_Swine_DQ469977_A/swine/British_Columbia/28103/2005|2005.500	DQ469977	Swine	H3N2	H3	N2	Canada	NorthernAmerica	America	2005.5	Swine
H10N7_Avian_KP285896_A/migratory_duck/Jiangxi/33038/2013|2013.953	KP285896	Avian	H10N7	H10	N7	China	EasternAsia	Asia	2013.953	Wild-ans-long
H3N2_Human_MH358801_A/North_Dakota/21/2018|2018.233	MH358801	Human	H3N2	H3	N2	USA	NorthernAmerica	America	2018.233	Human
H1N2_Swine_AB914503_A/swine/Chiba/119/2012|2012.786	AB914503	Swine	H1N2	H1	N2	Japan	EasternAsia	Asia	2012.786	Swine
H9N2_Avian_KX598683_A/chicken/Guangdong/SIC14/2013|2013.953	KX598683	Avian	H9N2	H9	N2	China	EasternAsia	Asia	2013.953	Dom-gal
H6N2_Avian_KY130734_A/northern_pintail/Alaska/769/2011|2011.748	KY130734	Avian	H6N2	H6	N2	USA	NorthernAmerica	America	2011.748	Wild-ans-long
H3N2_Human_CY214061_A/Illinois/61/2016|2016.984	CY214061	Human	H3N2	H3	N2	USA	NorthernAmerica	America	2016.984	Human
H3N2_Human_KT838956_A/New_Jersey/27/2014|2014.882	KT838956	Human	H3N2	H3	N2	USA	NorthernAmerica	America	2014.882	Human
H3N8_Canine_MF173222_A/canine/Florida/15592-1/2004|2004.500	MF173222	Canine	H3N8	H3	N8	USA	NorthernAmerica	America	2004.5	Canine
H10N7_Avian_CY178936_A/mallard/Wisconsin/455/1979|1979.500	CY178936	Avian	H10N7	H10	N7	USA	NorthernAmerica	America	1979.5	Wild-ans-short
H1N1_Human_CY062812_A/Odense/INS143/2009|2009.860	CY062812	Human	H1N1	H1	N1	Denmark	NorthernEurope	Europe	2009.86	Human
H1N1_Human_MH083416_A/Colorado/27/2017|2017.989	MH083416	Human	H1N1	H1	N1	USA	NorthernAmerica	America	2017.989	Human
H1N1_Swine_MG784572_A/swine/Nebraska/A02219793/2017|2017.641	MG784572	Swine	H1N1	H1	N1	USA	NorthernAmerica	America	2017.641	Swine
H4N6_Avian_CY165644_A/mallard/Sweden/80299/2008|2008.888	CY165644	Avian	H4N6	H4	N6	Sweden	NorthernEurope	Europe	2008.888	Wild-ans-short
H3N2_Human_CY090974_A/Georgia/NHRC0001/2004|2004.052	CY090974	Human	H3N2	H3	N2	USA	NorthernAmerica	America	2004.052	Human
H3N2_Human_CY170904_A/Santa_Clara/YGA_03062/2012|2012.975	CY170904	Human	H3N2	H3	N2	USA	NorthernAmerica	America	2012.975	Human
H10N1_Avian_CY167260_A/mallard/Mississippi/12OS443/2012|2012.047	CY167260	Avian	H10N1	H10	N1	USA	NorthernAmerica	America	2012.047	Wild-ans-short
H3N2_Human_KX414300_A/Montana/09/2016|2016.030	KX414300	Human	H3N2	H3	N2	USA	NorthernAmerica	America	2016.03	Human
H2N9_Avian_KF259292_A/duck/Guangdong/707/2000|2000.500	KF259292	Avian	H2N9	H2	N9	China	EasternAsia	Asia	2000.5	Dom-ans
H3N6_Avian_EU871845_A/ruddy_turnstone/NJ/335/2005|2005.500	EU871845	Avian	H3N6	H3	N6	USA	NorthernAmerica	America	2005.5	Wild-other
H3N2_Swine_KM028018_A/swine/Guangxi/2242/2011|2011.597	KM028018	Swine	H3N2	H3	N2	China	EasternAsia	Asia	2011.597	Swine
H1N1_Swine_CY028781_A/swine/California/T9001707/1991|1991.500	CY028781	Swine	H1N1	H1	N1	USA	NorthernAmerica	America	1991.5	Swine
H3N2_Human_CY112670_A/Stockholm/20/1993|1993.838	CY112670	Human	H3N2	H3	N2	Sweden	NorthernEurope	Europe	1993.838	Human
H3N2_Swine_MF920017_A/swine/Minnesota/MT_13_01_S70/2013|2013.151	MF920017	Swine	H3N2	H3	N2	USA	NorthernAmerica	America	2013.151	Swine
H1N2_Swine_JX092390_A/swine/Minnesota/A01202471/2011|2011.570	JX092390	Swine	H1N2	H1	N2	USA	NorthernAmerica	America	2011.57	Swine
H1N1_Swine_KU558826_A/swine/Illinois/A01728329/2015|2015.959	KU558826	Swine	H1N1	H1	N1	USA	NorthernAmerica	America	2015.959	Swine
H7N3_Avian_CY005889_A/pheasant/Minnesota/917/1980|1980.633	CY005889	Avian	H7N3	H7	N3	USA	NorthernAmerica	America	1980.633	Dom-gal
H3N2_Swine_CY157792_A/swine/Oklahoma/00518/2005|2005.162	CY157792	Swine	H3N2	H3	N2	USA	NorthernAmerica	America	2005.162	Swine
H4N8_Avian_CY078306_A/blue-winged_teal/Texas/Sg-00188/2007|2007.704	CY078306	Avian	H4N8	H4	N8	USA	NorthernAmerica	America	2007.704	Wild-ans-long
H1N1_Human_MH125879_A/Illinois/12/2018|2018.096	MH125879	Human	H1N1	H1	N1	USA	NorthernAmerica	America	2018.096	Human
H5N8_Avian_KT221069_A/goose/Jiangsu/QD5/2014|2014.156	KT221069	Avian	H5N8	H5	N8	China	EasternAsia	Asia	2014.156	Dom-ans
H5N8_Avian_MG607427_A/duck/Democratic_Republic_of_the_Congo/17RS882-40/2017|2017.362	MG607427	Avian	H5N8	H5	N8	Democratic Republic of the Congo	CentralAfrica	Africa	2017.362	Dom-ans
H1N1_Avian_CY206782_A/mallard/Southcentral_Alaska/12ML01045/2014|2014.726	CY206782	Avian	H1N1	H1	N1	USA	NorthernAmerica	America	2014.726	Wild-ans-short
H1N7_Avian_CY137811_A/shorebird/Delaware_Bay/226/2009|2009.381	CY137811	Avian	H1N7	H1	N7	USA	NorthernAmerica	America	2009.381	Wild-other
H1N1_Human_CY211029_A/Pennsylvania/94/2016|2016.855	CY211029	Human	H1N1	H1	N1	USA	NorthernAmerica	America	2016.855	Human
H7N2_Avian_HQ541721_A/chicken/MD/MinhMa/2004|2004.500	HQ541721	Avian	H7N2	H7	N2	USA	NorthernAmerica	America	2004.5	Dom-gal
H1N1_Human_KX004917_A/Montana/01/2016|2016.011	KX004917	Human	H1N1	H1	N1	USA	NorthernAmerica	America	2016.011	Human
H3N2_Human_CY113270_A/Netherlands/209/1980|1980.915	CY113270	Human	H3N2	H3	N2	Netherlands	WesternEurope	Europe	1980.915	Human
H3N2_Canine_MG254084_A/canine/Guangxi/LZ45/2015|2015.058	MG254084	Canine	H3N2	H3	N2	China	EasternAsia	Asia	2015.058	Canine
H7N3_Avian_CY102197_A/ruddy_turnstone/Delaware_Bay/135/1996|1996.367	CY102197	Avian	H7N3	H7	N3	USA	NorthernAmerica	America	1996.367	Wild-other
H1N1_Human_KF612152_A/Santa_Cruz/12541/2009|2009.496	KF612152	Human	H1N1	H1	N1	Bolivia	SouthernAmerica	America	2009.496	Human
H5N1_Avian_DQ997521_A/goose/Guangdong/xb/2001|2001.500	DQ997521	Avian	H5N1	H5	N1	China	EasternAsia	Asia	2001.5	Dom-ans
H5N3_Avian_CY047553_A/mallard/Quebec/16334/2005|2005.630	CY047553	Avian	H5N3	H5	N3	Canada	NorthernAmerica	America	2005.63	Wild-ans-short
H3N2_Swine_CY099144_A/swine/Minnesota/00611/2005|2005.381	CY099144	Swine	H3N2	H3	N2	USA	NorthernAmerica	America	2005.381	Swine
H1N1_Human_CY171544_A/Chicago/YGA_04123/2012|2012.995	CY171544	Human	H1N1	H1	N1	USA	NorthernAmerica	America	2012.995	Human
H9N2_Avian_CY038445_A/chicken/Pakistan/UDL-03/2005|2005.970	CY038445	Avian	H9N2	H9	N2	Pakistan	SouthernAsia	Asia	2005.97	Dom-gal
H5N2_Avian_EU249550_A/duck/Malaysia/F118-08-04/2004|2004.500	EU249550	Avian	H5N2	H5	N2	Malaysia	SouthEasternAsia	Asia	2004.5	Dom-ans
H1N1_Swine_KJ605032_A/swine/Oklahoma/A01410195/2014|2014.038	KJ605032	Swine	H1N1	H1	N1	USA	NorthernAmerica	America	2014.038	Swine
H1N1_Swine_KU323033_A/swine/Italy/321118-6/2014|2014.500	KU323033	Swine	H1N1	H1	N1	Italy	SouthernEurope	Europe	2014.5	Swine
H1N1_Human_CY090862_A/Netherlands/2631c/2010|2010.107	CY090862	Human	H1N1	H1	N1	Netherlands	WesternEurope	Europe	2010.107	Human
H16N3_Avian_CY206863_A/glaucous-winged_gull/Southcentral_Alaska/14MB00623/2014|2014.611	CY206863	Avian	H16N3	H16	N3	USA	NorthernAmerica	America	2014.611	Wild-other
H3N2_Human_MH082769_A/Oregon/28/2017|2017.970	MH082769	Human	H3N2	H3	N2	USA	NorthernAmerica	America	2017.97	Human
H3N2_Human_MH079988_A/Hawaii/65/2017|2017.995	MH079988	Human	H3N2	H3	N2	USA	NorthernAmerica	America	2017.995	Human
H2N3_Avian_CY078692_A/mallard/Interior_Alaska/6MP0038BR2/2006|2006.608	CY078692	Avian	H2N3	H2	N3	USA	NorthernAmerica	America	2006.608	Wild-ans-short
H10N1_Avian_CY146029_A/ruddy_turnstone/New_Jersey/AI09-474/2009|2009.405	CY146029	Avian	H10N1	H10	N1	USA	NorthernAmerica	America	2009.405	Wild-other
H3N8_Avian_CY102293_A/shorebird/Delaware_Bay/239/1998|1998.378	CY102293	Avian	H3N8	H3	N8	USA	NorthernAmerica	America	1998.378	Wild-other
H1N1_Swine_CY024934_A/swine/Minnesota/24/1975|1975.500	CY024934	Swine	H1N1	H1	N1	USA	NorthernAmerica	America	1975.5	Swine
H11N9_Avian_MG280269_A/pintail_duck/Maryland/16OS3852/2016|2016.868	MG280269	Avian	H11N9	H11	N9	USA	NorthernAmerica	America	2016.868	Wild-ans-short
H1N1_Human_CY147836_A/Mexico/24045/2009|2009.299	CY147836	Human	H1N1	H1	N1	Mexico	CentralAmerica	America	2009.299	Human
H3N2_Swine_KC310693_A/swine/Indiana/A01260093/2012|2012.827	KC310693	Swine	H3N2	H3	N2	USA	NorthernAmerica	America	2012.827	Swine
H7N2_Avian_CY034375_A/duck/New_York/88291-13/2005|2005.548	CY034375	Avian	H7N2	H7	N2	USA	NorthernAmerica	America	2005.548	Dom-ans
H2N3_Avian_CY185682_A/mallard/Republic_of_Georgia/2/2012|2012.077	CY185682	Avian	H2N3	H2	N3	Georgia	WesternAsia	Asia	2012.077	Wild-ans-short
H6N1_Avian_CY033407_A/ring_necked_duck/California/HKWF402/2007|2007.838	CY033407	Avian	H6N1	H6	N1	USA	NorthernAmerica	America	2007.838	Wild-ans-short
H1N1_Human_DQ415349_A/Taiwan/0130/1996|1996.500	DQ415349	Human	H1N1	H1	N1	Taiwan	EasternAsia	Asia	1996.5	Human
H11N9_Avian_CY021662_A/mallard/Ohio/173/1990|1990.500	CY021662	Avian	H11N9	H11	N9	USA	NorthernAmerica	America	1990.5	Wild-ans-short
H1N1_Human_CY258607_A/Wyoming/23/2017|2017.808	CY258607	Human	H1N1	H1	N1	USA	NorthernAmerica	America	2017.808	Human
H5N1_Avian_AY676047_A/chicken/Korea/es/2003|2003.500	AY676047	Avian	H5N1	H5	N1	South Korea	EasternAsia	Asia	2003.5	Dom-gal
H1N1_Swine_CY099044_A/swine/Minnesota/SG1138/2002|2002.370	CY099044	Swine	H1N1	H1	N1	USA	NorthernAmerica	America	2002.37	Swine
H3N2_Avian_LC028107_A/muscovy_duck/Vietnam/LBM115/2012|2012.523	LC028107	Avian	H3N2	H3	N2	Viet Nam	SouthEasternAsia	Asia	2012.523	Dom-ans
H7N9_Avian_MF630464_A/duck/Hunan/S40506/2015|2015.874	MF630464	Avian	H7N9	H7	N9	China	EasternAsia	Asia	2015.874	Dom-ans
H7N2_Avian_KY551382_A/mallard/Utah/AH0020535/2015|2015.959	KY551382	Avian	H7N2	H7	N2	USA	NorthernAmerica	America	2015.959	Wild-ans-short
H3N2_Human_CY092274_A/California/NHRC0004/2011|2011.074	CY092274	Human	H3N2	H3	N2	USA	NorthernAmerica	America	2011.074	Human
H1N4_Avian_KU143296_A/duck/Wenzhou/YJYF78/2015|2015.038	KU143296	Avian	H1N4	H1	N4	China	EasternAsia	Asia	2015.038	Dom-ans
H3N2_Human_CY234573_A/Ohio/11/2017|2017.290	CY234573	Human	H3N2	H3	N2	USA	NorthernAmerica	America	2017.29	Human
H3N8_Equine_CY030094_A/equine/Kentucky/1/1986|1986.500	CY030094	Equine	H3N8	H3	N8	USA	NorthernAmerica	America	1986.5	Equine
H5N2_Avian_KY828699_A/northern_shoveler/California/LDC188/2014|2014.921	KY828699	Avian	H5N2	H5	N2	USA	NorthernAmerica	America	2014.921	Wild-ans-short
H3N2_Human_CY172848_A/New_York/1095/2007|2007.279	CY172848	Human	H3N2	H3	N2	USA	NorthernAmerica	America	2007.279	Human
H1N1_Human_KU589327_A/Wisconsin/91/2015|2015.937	KU589327	Human	H1N1	H1	N1	USA	NorthernAmerica	America	2015.937	Human
H3N2_Human_CY031556_A/Kentucky/UR06-0571/2007|2007.192	CY031556	Human	H3N2	H3	N2	USA	NorthernAmerica	America	2007.192	Human
H7N7_Avian_KF259244_A/duck/Jiangxi/23008/2009|2009.500	KF259244	Avian	H7N7	H7	N7	China	EasternAsia	Asia	2009.5	Dom-ans
H1N1_Swine_MH061770_A/swine/Mexico/9762101/2013|2013.260	MH061770	Swine	H1N1	H1	N1	Mexico	CentralAmerica	America	2013.26	Swine
H3N2_Human_CY243658_A/Alaska/45/2017|2017.575	CY243658	Human	H3N2	H3	N2	USA	NorthernAmerica	America	2017.575	Human
H3N2_Human_MG856310_A/Moscow/CRIE-226/2017|2017.082	MG856310	Human	H3N2	H3	N2	Russia	EasternEurope	Europe	2017.082	Human
H1N1_Human_KY926336_A/Tramandai/LACENRS-324/2009|2009.575	KY926336	Human	H1N1	H1	N1	Brazil	SouthernAmerica	America	2009.575	Human
H1N1_Human_MH126039_A/Montana/05/2018|2018.036	MH126039	Human	H1N1	H1	N1	USA	NorthernAmerica	America	2018.036	Human
H1N1_Human_CY209483_A/South_Dakota/31/2016|2016.816	CY209483	Human	H1N1	H1	N1	USA	NorthernAmerica	America	2016.816	Human
H3N2_Human_KY615500_A/Baltimore/P0040/2015|2015.019	KY615500	Human	H3N2	H3	N2	USA	NorthernAmerica	America	2015.019	Human
H3N2_Human_CY121358_A/South_Africa/1147/1996|1996.500	CY121358	Human	H3N2	H3	N2	South Africa	SouthernAfrica	Africa	1996.5	Human
H5N1_Avian_HM172133_A/duck/Anhui/1/06|2006.500	HM172133	Avian	H5N1	H5	N1	China	EasternAsia	Asia	2006.5	Dom-ans
H7N9_Avian_KP414017_A/chicken/Shaoxing/5224/2013|2013.822	KP414017	Avian	H7N9	H7	N9	China	EasternAsia	Asia	2013.822	Dom-gal
H5N1_Avian_HM172130_A/chicken/Hunan/41/2004|2004.500	HM172130	Avian	H5N1	H5	N1	China	EasternAsia	Asia	2004.5	Dom-gal
H1N1_Human_KT181707_A/Singapore/DMS1243/2012|2012.526	KT181707	Human	H1N1	H1	N1	Singapore	SouthEasternAsia	Asia	2012.526	Human
H3N2_Human_CY113742_A/Netherlands/935/1992|1992.025	CY113742	Human	H3N2	H3	N2	Netherlands	WesternEurope	Europe	1992.025	Human
H1N1_Human_KT181719_A/Singapore/DMS133/2010|2010.581	KT181719	Human	H1N1	H1	N1	Singapore	SouthEasternAsia	Asia	2010.581	Human
H1N1_Avian_EU026103_A/duck/NY/13152-13/1994|1994.500	EU026103	Avian	H1N1	H1	N1	USA	NorthernAmerica	America	1994.5	Dom-ans
H1N1_Avian_EU026059_A/mallard/Maryland/369/2002|2002.500	EU026059	Avian	H1N1	H1	N1	USA	NorthernAmerica	America	2002.5	Wild-ans-short
H6N2_Avian_AF474055_A/chicken/California/6643/2001|2001.500	AF474055	Avian	H6N2	H6	N2	USA	NorthernAmerica	America	2001.5	Dom-gal
H6N8_Avian_CY202819_A/mallard/Maryland/09OS1002/2009|2009.518	CY202819	Avian	H6N8	H6	N8	USA	NorthernAmerica	America	2009.518	Wild-ans-short
H11N9_Avian_CY126281_A/ruddy_turnstone/Delaware_Bay/513/1988|1988.367	CY126281	Avian	H11N9	H11	N9	USA	NorthernAmerica	America	1988.367	Wild-other
H1N2_Swine_MF522078_A/swine/Wisconsin/A01932590/2017|2017.159	MF522078	Swine	H1N2	H1	N2	USA	NorthernAmerica	America	2017.159	Swine
H3N2_Human_CY100613_A/Mexico/InDRE756/2003|2003.093	CY100613	Human	H3N2	H3	N2	Mexico	CentralAmerica	America	2003.093	Human
H2N9_Avian_CY003961_A/blue-winged_teal/Alberta/16/1997|1997.811	CY003961	Avian	H2N9	H2	N9	Canada	NorthernAmerica	America	1997.811	Wild-ans-long
H13N6_Avian_CY195664_A/gull/Massachusetts/12JR00671/2012|2012.775	CY195664	Avian	H13N6	H13	N6	USA	NorthernAmerica	America	2012.775	Wild-other
H1N1_Swine_CY159218_A/swine/Iowa/00250/2004|2004.134	CY159218	Swine	H1N1	H1	N1	USA	NorthernAmerica	America	2004.134	Swine
H8N4_Avian_CY079381_A/northern_pintail/Interior_Alaska/8BM2046R1/2008|2008.603	CY079381	Avian	H8N4	H8	N4	USA	NorthernAmerica	America	2008.603	Wild-ans-long
H1N1_Swine_KM496998_A/swine/Brazil/66/2011|2011.279	KM496998	Swine	H1N1	H1	N1	Brazil	SouthernAmerica	America	2011.279	Swine
H5N1_Avian_HM172164_A/chicken/Shandong/A-5/2006|2006.500	HM172164	Avian	H5N1	H5	N1	China	EasternAsia	Asia	2006.5	Dom-gal
H1N1_Human_CY045853_A/Siena/4/1987|1987.500	CY045853	Human	H1N1	H1	N1	Italy	SouthernEurope	Europe	1987.5	Human
H2N9_Avian_KF259296_A/northern_shoveler/Hong_Kong/MPL961/2011|2011.500	KF259296	Avian	H2N9	H2	N9	Hong Kong	EasternAsia	Asia	2011.5	Wild-ans-short
H1N1_Swine_KR699879_A/swine/Netherlands/Groelnlo-186/2011|2011.247	KR699879	Swine	H1N1	H1	N1	Netherlands	WesternEurope	Europe	2011.247	Swine
H3N2_Human_KC296475_A/Bilthoven/16190/1968|1968.500	KC296475	Human	H3N2	H3	N2	Netherlands	WesternEurope	Europe	1968.5	Human
H3N2_Human_KJ855398_A/Mexico/NAY2090/2007|2007.282	KJ855398	Human	H3N2	H3	N2	Mexico	CentralAmerica	America	2007.282	Human
H3N2_Swine_CY159202_A/swine/North_Carolina/SG1464/2004|2004.186	CY159202	Swine	H3N2	H3	N2	USA	NorthernAmerica	America	2004.186	Swine
H1N1_Avian_MF613928_A/mallard/Alberta/260/2016|2016.655	MF613928	Avian	H1N1	H1	N1	Canada	NorthernAmerica	America	2016.655	Wild-ans-short
H3N6_Avian_KY131410_A/northern_pintail/Alaska/UGAI15-7415/2015|2015.756	KY131410	Avian	H3N6	H3	N6	USA	NorthernAmerica	America	2015.756	Wild-ans-long
H3N2_Swine_JX952144_A/swine/North_Carolina/A01270394/2012|2012.411	JX952144	Swine	H3N2	H3	N2	USA	NorthernAmerica	America	2012.411	Swine
H2N9_Avian_KY130718_A/northern_pintail/Alaska/655/2011|2011.745	KY130718	Avian	H2N9	H2	N9	USA	NorthernAmerica	America	2011.745	Wild-ans-long
H3N2_Human_CY106681_A/Hong_Kong/H090-707-V10/2009|2009.532	CY106681	Human	H3N2	H3	N2	Hong Kong	EasternAsia	Asia	2009.532	Human
H1N1_Human_KX005469_A/Arkansas/01/2016|2016.022	KX005469	Human	H1N1	H1	N1	USA	NorthernAmerica	America	2016.022	Human
H1N6_Avian_CY020862_A/blue-winged_teal/Ohio/907/2002|2002.682	CY020862	Avian	H1N6	H1	N6	USA	NorthernAmerica	America	2002.682	Wild-ans-long
H1N2_Human_CY003770_A/New_York/417/2002|2002.178	CY003770	Human	H1N2	H1	N2	USA	NorthernAmerica	America	2002.178	Human
H13N6_Avian_KX978273_A/black-headed_gull/Netherlands/11/2009|2009.534	KX978273	Avian	H13N6	H13	N6	Netherlands	WesternEurope	Europe	2009.534	Wild-other
H2N2_Human_CY125919_A/Cornell/1001/1967|1967.500	CY125919	Human	H2N2	H2	N2	USA	NorthernAmerica	America	1967.5	Human
H1N1_Human_CY007468_A/Canterbury/106/2004|2004.696	CY007468	Human	H1N1	H1	N1	New Zealand	AustraliaNewZealandOceania	Oceania	2004.696	Human
H6N8_Avian_CY041379_A/black-headed_gull/Netherlands/1/2005|2005.500	CY041379	Avian	H6N8	H6	N8	Netherlands	WesternEurope	Europe	2005.5	Wild-other
H3N2_Canine_GU433370_A/canine/Guangdong/1/2007|2007.293	GU433370	Canine	H3N2	H3	N2	China	EasternAsia	Asia	2007.293	Canine
H3N2_Human_KY487093_A/Taipei/0011/2015|2015.978	KY487093	Human	H3N2	H3	N2	Taiwan	EasternAsia	Asia	2015.978	Human
H1N1_Human_FJ998212_A/Canada-ON/RV1527/2009|2009.310	FJ998212	Human	H1N1	H1	N1	Canada	NorthernAmerica	America	2009.31	Human
H7N2_Avian_AY241599_A/chicken/NY/119256-7/2001|2001.500	AY241599	Avian	H7N2	H7	N2	USA	NorthernAmerica	America	2001.5	Dom-gal
H5N1_Avian_KP288327_A/duck/Nanchang/9789/2013|2013.748	KP288327	Avian	H5N1	H5	N1	China	EasternAsia	Asia	2013.748	Dom-ans
H3N6_Avian_CY077231_A/mallard/Interior_Alaska/7MP0510/2007|2007.682	CY077231	Avian	H3N6	H3	N6	USA	NorthernAmerica	America	2007.682	Wild-ans-short
H8N4_Avian_MF146848_A/mallard_duck/Netherlands/11/2006|2006.559	MF146848	Avian	H8N4	H8	N4	Netherlands	WesternEurope	Europe	2006.559	Wild-ans-short
H6N2_Avian_CY110329_A/duck/Shantou/9414/2006|2006.367	CY110329	Avian	H6N2	H6	N2	China	EasternAsia	Asia	2006.367	Dom-ans
H6N1_Avian_CY144171_A/ruddy_turnstone/New_Jersey/AI00-1049/2000|2000.370	CY144171	Avian	H6N1	H6	N1	USA	NorthernAmerica	America	2000.37	Wild-other
H5N1_Avian_CY016916_A/ostrich/Nigeria/1047-25/2006|2006.500	CY016916	Avian	H5N1	H5	N1	Nigeria	WesternAfrica	Africa	2006.5	Wild-other
H3N6_Swine_KJ889418_A/swine/Kazakhstan/106/1985|1985.500	KJ889418	Swine	H3N6	H3	N6	Kazakhstan	CentralAsia	Asia	1985.5	Swine
H3N2_Human_CY210190_A/Louisiana/27/2016|2016.871	CY210190	Human	H3N2	H3	N2	USA	NorthernAmerica	America	2016.871	Human
H1N1_Swine_KT735006_A/swine/California/A01459047/2015|2015.386	KT735006	Swine	H1N1	H1	N1	USA	NorthernAmerica	America	2015.386	Swine
H6N1_Avian_CY094566_A/mallard/California/6695/2009|2009.814	CY094566	Avian	H6N1	H6	N1	USA	NorthernAmerica	America	2009.814	Wild-ans-short
H5N1_Avian_GU186510_A/turkey/VA/505477-18/2007|2007.500	GU186510	Avian	H5N1	H5	N1	USA	NorthernAmerica	America	2007.5	Dom-gal
H5N2_Avian_KP732687_A/duck/Eastern_China/L0321/2010|2010.216	KP732687	Avian	H5N2	H5	N2	China	EasternAsia	Asia	2010.216	Dom-ans
H12N5_Avian_CY184000_A/mallard/Sweden/343/2002|2002.830	CY184000	Avian	H12N5	H12	N5	Sweden	NorthernEurope	Europe	2002.83	Wild-ans-short
H10N7_Avian_KX013085_A/mallard/Ohio/13OS1979/2013|2013.600	KX013085	Avian	H10N7	H10	N7	USA	NorthernAmerica	America	2013.6	Wild-ans-short
H1N1_Human_KF918706_A/Beijing/132/2010|2010.844	KF918706	Human	H1N1	H1	N1	China	EasternAsia	Asia	2010.844	Human
H3N2_Human_KX918367_A/Vermont/30/2016|2016.375	KX918367	Human	H3N2	H3	N2	USA	NorthernAmerica	America	2016.375	Human
H10N7_Avian_CY129238_A/American_black_duck/New_Brunswick/04395/2007|2007.674	CY129238	Avian	H10N7	H10	N7	Canada	NorthernAmerica	America	2007.674	Wild-ans-short
H3N2_Swine_KC859217_A/swine/Thailand/PB482/2009|2009.877	KC859217	Swine	H3N2	H3	N2	Thailand	SouthEasternAsia	Asia	2009.877	Swine
H1N2_Swine_FJ374518_A/swine/Shanghai/1/2007|2007.225	FJ374518	Swine	H1N2	H1	N2	China	EasternAsia	Asia	2007.225	Swine
H1N1_Avian_CY202955_A/mallard/Maryland/12OS631/2012|2012.085	CY202955	Avian	H1N1	H1	N1	USA	NorthernAmerica	America	2012.085	Wild-ans-short
H3N2_Human_MG974349_A/Georgia/21/2017|2017.803	MG974349	Human	H3N2	H3	N2	USA	NorthernAmerica	America	2017.803	Human
H9N2_Avian_DQ064384_A/chicken/Guangdong/21/02|2002.500	DQ064384	Avian	H9N2	H9	N2	China	EasternAsia	Asia	2002.5	Dom-gal
H5N1_Avian_MH135336_A/chicken/Bangladesh/33395/2017|2017.625	MH135336	Avian	H5N1	H5	N1	Bangladesh	SouthernAsia	Asia	2017.625	Dom-gal
H2N2_Human_CY032238_A/Berlin/3/1964|1964.500	CY032238	Human	H2N2	H2	N2	Germany	WesternEurope	Europe	1964.5	Human
H4N6_Avian_CY166964_A/blue-winged_teal/Missouri/11OS2620/2011|2011.690	CY166964	Avian	H4N6	H4	N6	USA	NorthernAmerica	America	2011.69	Wild-ans-long
H12N1_Avian_LC339670_A/duck/Hokkaido/W26/2012|2012.756	LC339670	Avian	H12N1	H12	N1	Japan	EasternAsia	Asia	2012.756	Dom-ans
H5N1_Avian_JF772159_A/quail/Guangxi/12/2002|2002.534	JF772159	Avian	H5N1	H5	N1	China	EasternAsia	Asia	2002.534	Dom-gal
H3N8_Canine_MF173311_A/canine/New_York/1623-1/2010|2010.500	MF173311	Canine	H3N8	H3	N8	USA	NorthernAmerica	America	2010.5	Canine
H3N2_Human_CY105215_A/Hanoi/BM767/2003|2003.455	CY105215	Human	H3N2	H3	N2	Viet Nam	SouthEasternAsia	Asia	2003.455	Human
H3N2_Human_CY026604_A/Washington/UR06-0225/2007|2007.104	CY026604	Human	H3N2	H3	N2	USA	NorthernAmerica	America	2007.104	Human
H1N1_Avian_CY202778_A/snow_goose/Delaware/12OS3767/2012|2012.145	CY202778	Avian	H1N1	H1	N1	USA	NorthernAmerica	America	2012.145	Wild-ans-long
H4N6_Avian_CY205615_A/blue-winged_teal/Louisiana/AI10-3613/2010|2010.696	CY205615	Avian	H4N6	H4	N6	USA	NorthernAmerica	America	2010.696	Wild-ans-long
H5N5_Avian_JX878686_A/duck/HuBei/03/2010|2010.236	JX878686	Avian	H5N5	H5	N5	China	EasternAsia	Asia	2010.236	Dom-ans
H1N2_Swine_KF282744_A/swine/North_Carolina/A01432766/2013|2013.452	KF282744	Swine	H1N2	H1	N2	USA	NorthernAmerica	America	2013.452	Swine
H2N3_Avian_CY117068_A/mallard/Rugen/26-4/1980|1980.500	CY117068	Avian	H2N3	H2	N3	Germany	WesternEurope	Europe	1980.5	Wild-ans-short
H1N1_Human_KX406734_A/Louisiana/02/2016|2016.110	KX406734	Human	H1N1	H1	N1	USA	NorthernAmerica	America	2016.11	Human
H1N1_Swine_EU604695_A/swine/OH/511445/2007|2007.500	EU604695	Swine	H1N1	H1	N1	USA	NorthernAmerica	America	2007.5	Swine
H10N8_Avian_CY184633_A/mallard/Sweden/2823/2003|2003.395	CY184633	Avian	H10N8	H10	N8	Sweden	NorthernEurope	Europe	2003.395	Wild-ans-short
H6N3_Avian_CY014910_A/chicken/New_York/28263/1989|1989.332	CY014910	Avian	H6N3	H6	N3	USA	NorthernAmerica	America	1989.332	Dom-gal
H6N2_Avian_CY180485_A/duck/Minnesota/25/1975|1975.500	CY180485	Avian	H6N2	H6	N2	USA	NorthernAmerica	America	1975.5	Dom-ans
H6N6_Avian_CY109533_A/duck/Fujian/3796/2006|2006.285	CY109533	Avian	H6N6	H6	N6	China	EasternAsia	Asia	2006.285	Dom-ans
H1N2_Avian_KF013943_A/Muscovy_duck/Guangxi/GXd-3/2012|2012.153	KF013943	Avian	H1N2	H1	N2	China	EasternAsia	Asia	2012.153	Dom-ans
H6N2_Avian_CY067713_A/rosy-billed_pochard/Argentina/CIP051-925/2008|2008.123	CY067713	Avian	H6N2	H6	N2	Argentina	SouthernAmerica	America	2008.123	Wild-ans-short
H3N2_Swine_CY157824_A/swine/North_Carolina/SG1230/2005|2005.203	CY157824	Swine	H3N2	H3	N2	USA	NorthernAmerica	America	2005.203	Swine
H3N2_Swine_KC261889_A/swine/Pennsylvania/A01104050/2012|2012.603	KC261889	Swine	H3N2	H3	N2	USA	NorthernAmerica	America	2012.603	Swine
H1N1_Human_MH083608_A/Kansas/17/2017|2017.986	MH083608	Human	H1N1	H1	N1	USA	NorthernAmerica	America	2017.986	Human
H5N1_Avian_GU252833_A/goose/Tripura/103596/2008|2008.247	GU252833	Avian	H5N1	H5	N1	India	SouthernAsia	Asia	2008.247	Dom-ans
H1N1_Swine_HM210861_A/swine/Guangdong/07/2009|2009.501	HM210861	Swine	H1N1	H1	N1	China	EasternAsia	Asia	2009.501	Swine
H6N8_Avian_KY131158_A/northern_pintail/Alaska/792/2013|2013.726	KY131158	Avian	H6N8	H6	N8	USA	NorthernAmerica	America	2013.726	Wild-ans-long
H5N3_Avian_GU052838_A/mallard/Montana/458328-5/2006|2006.500	GU052838	Avian	H5N3	H5	N3	USA	NorthernAmerica	America	2006.5	Wild-ans-short
H7N6_Avian_CY133130_A/common_goldeneye/Wisconsin/10OS4202/2010|2010.918	CY133130	Avian	H7N6	H7	N6	USA	NorthernAmerica	America	2010.918	Wild-ans-short
H1N1_Human_KX407102_A/South_Dakota/06/2016|2016.090	KX407102	Human	H1N1	H1	N1	USA	NorthernAmerica	America	2016.09	Human
H4N6_Avian_CY206652_A/blue-winged_teal/Texas/UGAI14-3781/2014|2014.701	CY206652	Avian	H4N6	H4	N6	USA	NorthernAmerica	America	2014.701	Wild-ans-long
H3N8_Avian_KY284520_A/mallard/Ohio/15OS4242/2015|2015.616	KY284520	Avian	H3N8	H3	N8	USA	NorthernAmerica	America	2015.616	Wild-ans-short
H11N2_Avian_CY149765_A/blue-winged_teal/Canada/3296/2011|2011.729	CY149765	Avian	H11N2	H11	N2	Canada	NorthernAmerica	America	2011.729	Wild-ans-long
H3N2_Human_KU591026_A/California/85/2015|2015.688	KU591026	Human	H3N2	H3	N2	USA	NorthernAmerica	America	2015.688	Human
H1N1_Human_MH083624_A/Kentucky/37/2017|2017.997	MH083624	Human	H1N1	H1	N1	USA	NorthernAmerica	America	2017.997	Human
H1N1_Human_CY071064_A/Tallinn/INS372/2009|2009.975	CY071064	Human	H1N1	H1	N1	Estonia	NorthernEurope	Europe	2009.975	Human
H5N3_Avian_KX979174_A/mallard_duck/Netherlands/20/2009|2009.816	KX979174	Avian	H5N3	H5	N3	Netherlands	WesternEurope	Europe	2009.816	Wild-ans-short
H9N2_Avian_CY077143_A/sanderling/Delaware_Bay/449/2006|2006.389	CY077143	Avian	H9N2	H9	N2	USA	NorthernAmerica	America	2006.389	Wild-other
H3N2_Swine_GQ422393_A/swine/Guangdong/113/2002|2002.500	GQ422393	Swine	H3N2	H3	N2	China	EasternAsia	Asia	2002.5	Swine
H1N1_Human_KX407366_A/Oregon/07/2016|2016.148	KX407366	Human	H1N1	H1	N1	USA	NorthernAmerica	America	2016.148	Human
H1N1_Swine_CY099192_A/swine/Illinois/SG1141/2003|2003.178	CY099192	Swine	H1N1	H1	N1	USA	NorthernAmerica	America	2003.178	Swine
H6N2_Avian_HM144823_A/wild_duck/Shantou/5769/2004|2004.500	HM144823	Avian	H6N2	H6	N2	China	EasternAsia	Asia	2004.5	Wild-ans-short
H4N6_Avian_CY132518_A/mallard/Ohio/11OS2085/2011|2011.627	CY132518	Avian	H4N6	H4	N6	USA	NorthernAmerica	America	2011.627	Wild-ans-short
H1N1_Human_CY225593_A/Virginia/13/2017|2017.121	CY225593	Human	H1N1	H1	N1	USA	NorthernAmerica	America	2017.121	Human
H1N1_Human_GQ168641_A/Iowa/04/2009|2009.310	GQ168641	Human	H1N1	H1	N1	USA	NorthernAmerica	America	2009.31	Human
H1N1_Avian_CY012825_A/mallard/Ohio/56/1999|1999.789	CY012825	Avian	H1N1	H1	N1	USA	NorthernAmerica	America	1999.789	Wild-ans-short
H1N1_Swine_CY157928_A/swine/Virginia/01359/2006|2006.907	CY157928	Swine	H1N1	H1	N1	USA	NorthernAmerica	America	2006.907	Swine
H1N2_Swine_CY107830_A/swine/Korea/1130/2009|2009.038	CY107830	Swine	H1N2	H1	N2	South Korea	EasternAsia	Asia	2009.038	Swine
H4N6_Avian_CY079325_A/mallard/Wisconsin/08OS2261/2008|2008.797	CY079325	Avian	H4N6	H4	N6	USA	NorthernAmerica	America	2008.797	Wild-ans-short
H3N2_Swine_CY159426_A/swine/Arkansas/02598/2009|2009.115	CY159426	Swine	H3N2	H3	N2	USA	NorthernAmerica	America	2009.115	Swine
H1N1_Avian_KJ764765_A/wild_duck/Korea/PSC30-20/2010|2010.038	KJ764765	Avian	H1N1	H1	N1	South Korea	EasternAsia	Asia	2010.038	Wild-ans-short
H1N2_Swine_KY401855_A/swine/South_Dakota/A01678175/2016|2016.430	KY401855	Swine	H1N2	H1	N2	USA	NorthernAmerica	America	2016.43	Swine
H6N8_Avian_CY021478_A/mallard/Maryland/2022/2005|2005.500	CY021478	Avian	H6N8	H6	N8	USA	NorthernAmerica	America	2005.5	Wild-ans-short
H14N6_Avian_KJ195671_A/blue-winged_teal/Guatemala/CIP049H106-62/2011|2011.953	KJ195671	Avian	H14N6	H14	N6	Guatemala	CentralAmerica	America	2011.953	Wild-ans-long
H3N2_Swine_CY157800_A/swine/Oklahoma/SG1216/2005|2005.167	CY157800	Swine	H3N2	H3	N2	USA	NorthernAmerica	America	2005.167	Swine
H12N5_Avian_CY017734_A/pintail_duck/Alaska/102/2005|2005.603	CY017734	Avian	H12N5	H12	N5	USA	NorthernAmerica	America	2005.603	Wild-ans-short
H7N7_Avian_KF259252_A/duck/Jiangxi/21980/2010|2010.500	KF259252	Avian	H7N7	H7	N7	China	EasternAsia	Asia	2010.5	Dom-ans
H9N2_Avian_MG042174_A/chicken/Bangladesh/31624/2016|2016.989	MG042174	Avian	H9N2	H9	N2	Bangladesh	SouthernAsia	Asia	2016.989	Dom-gal
H3N8_Avian_CY102689_A/mallard/Alberta/160/2001|2001.595	CY102689	Avian	H3N8	H3	N8	Canada	NorthernAmerica	America	2001.595	Wild-ans-short
H1N1_Swine_MG521034_A/swine/Indiana/A02216644/2017|2017.436	MG521034	Swine	H1N1	H1	N1	USA	NorthernAmerica	America	2017.436	Swine
H6N8_Avian_KX977804_A/greater_white-fronted_goose/Netherlands/4/2008|2008.058	KX977804	Avian	H6N8	H6	N8	Netherlands	WesternEurope	Europe	2008.058	Wild-ans-long
H7N3_Avian_KY551271_A/mallard/New_York/AH0049315/2016|2016.066	KY551271	Avian	H7N3	H7	N3	USA	NorthernAmerica	America	2016.066	Wild-ans-short
H1N1_Swine_CY115859_A/swine/Morbihan/0287/2007|2007.619	CY115859	Swine	H1N1	H1	N1	France	WesternEurope	Europe	2007.619	Swine
H11N9_Avian_CY005852_A/shoveler/Netherlands/19/1999|1999.500	CY005852	Avian	H11N9	H11	N9	Netherlands	WesternEurope	Europe	1999.5	Wild-ans-short
H1N1_Swine_KR859642_A/swine/Illinois/A00970252/2010|2010.208	KR859642	Swine	H1N1	H1	N1	USA	NorthernAmerica	America	2010.208	Swine
H2N5_Avian_CY149397_A/glaucous_gull/Iceland/1382/2011|2011.814	CY149397	Avian	H2N5	H2	N5	Iceland	NorthernEurope	Europe	2011.814	Wild-other
H3N2_Avian_MG042271_A/duck/Bangladesh/31019/2016|2016.811	MG042271	Avian	H3N2	H3	N2	Bangladesh	SouthernAsia	Asia	2016.811	Dom-ans
H1N2_Swine_JX138512_A/swine/Zhejiang/01/2008|2008.200	JX138512	Swine	H1N2	H1	N2	China	EasternAsia	Asia	2008.2	Swine
H3N2_Swine_KM029442_A/swine/Hong_Kong/NS2168/2012|2012.468	KM029442	Swine	H3N2	H3	N2	Hong Kong	EasternAsia	Asia	2012.468	Swine
H1N1_Avian_KJ889426_A/duck/Bavaria/2/1977|1977.500	KJ889426	Avian	H1N1	H1	N1	Germany	WesternEurope	Europe	1977.5	Dom-ans
H1N1_Human_KU922553_A/Kerala/RGCBA923/2009|2009.764	KU922553	Human	H1N1	H1	N1	India	SouthernAsia	Asia	2009.764	Human
H3N1_Swine_KC471436_A/swine/Korea/CY03-12/2012|2012.175	KC471436	Swine	H3N1	H3	N1	South Korea	EasternAsia	Asia	2012.175	Swine
H5N2_Avian_EU743028_A/chicken/NY/14009/1993|1993.500	EU743028	Avian	H5N2	H5	N2	USA	NorthernAmerica	America	1993.5	Dom-gal
H1N1_Human_MH126195_A/Texas/01/2018|2018.005	MH126195	Human	H1N1	H1	N1	USA	NorthernAmerica	America	2018.005	Human
H11N3_Avian_KY644407_A/blue-winged_teal/Guatemala/CIP049H105-04/2011|2011.934	KY644407	Avian	H11N3	H11	N3	Guatemala	CentralAmerica	America	2011.934	Wild-ans-long
H14N3_Avian_KX960489_A/blue-winged_teal/Guatemala/CIP049H108-11/2012|2012.855	KX960489	Avian	H14N3	H14	N3	Guatemala	CentralAmerica	America	2012.855	Wild-ans-long
H1N2_Swine_CY116217_A/swine/England/483/2006|2006.359	CY116217	Swine	H1N2	H1	N2	United Kingdom	NorthernEurope	Europe	2006.359	Swine
H7N7_Avian_KU289936_A/blue_winged_teal/South_Dakota/A00772794/2009|2009.740	KU289936	Avian	H7N7	H7	N7	USA	NorthernAmerica	America	2009.74	Wild-ans-long
H5N1_Avian_MF116314_A/duck/China/E26/2012|2012.351	MF116314	Avian	H5N1	H5	N1	China	EasternAsia	Asia	2012.351	Dom-ans
H5N1_Avian_KR732401_A/duck/Egypt/0923-NLQP/2009|2009.500	KR732401	Avian	H5N1	H5	N1	Egypt	NorthernAfrica	Africa	2009.5	Dom-ans
H6N5_Avian_KY983134_A/American_wigeon/California/HS007B/2015|2015.811	KY983134	Avian	H6N5	H6	N5	USA	NorthernAmerica	America	2015.811	Wild-ans-long
H3N6_Avian_CY206285_A/blue-winged_teal/Texas/AI12-4448/2012|2012.712	CY206285	Avian	H3N6	H3	N6	USA	NorthernAmerica	America	2012.712	Wild-ans-long
H3N2_Human_MH358817_A/Rhode_Island/04/2018|2018.500	MH358817	Human	H3N2	H3	N2	USA	NorthernAmerica	America	2018.5	Human
H1N2_Swine_KR700666_A/swine/England/101878/2010|2010.666	KR700666	Swine	H1N2	H1	N2	United Kingdom	NorthernEurope	Europe	2010.666	Swine
H4N6_Avian_MF613667_A/mallard/Alberta/455/2015|2015.608	MF613667	Avian	H4N6	H4	N6	Canada	NorthernAmerica	America	2015.608	Wild-ans-short
H9N2_Avian_LC000599_A/muscovy_duck/Vietnam/LBM694/2014|2014.515	LC000599	Avian	H9N2	H9	N2	Viet Nam	SouthEasternAsia	Asia	2014.515	Dom-ans
H5N1_Avian_DQ997275_A/goose/Jilin/hb/2003|2003.500	DQ997275	Avian	H5N1	H5	N1	China	EasternAsia	Asia	2003.5	Dom-ans
H1N1_Swine_CY026452_A/swine/Ontario/6/1981|1981.500	CY026452	Swine	H1N1	H1	N1	Canada	NorthernAmerica	America	1981.5	Swine
H1N1_Human_GQ465691_A/Canada-AB/RV1644/2009|2009.329	GQ465691	Human	H1N1	H1	N1	Canada	NorthernAmerica	America	2009.329	Human
H1N2_Swine_MF664411_A/swine/Minnesota/A01932042/2017|2017.104	MF664411	Swine	H1N2	H1	N2	USA	NorthernAmerica	America	2017.104	Swine
H11N9_Avian_KY561193_A/mallard_duck/Ohio/15OS5361/2015|2015.792	KY561193	Avian	H11N9	H11	N9	USA	NorthernAmerica	America	2015.792	Wild-ans-short
H9N2_Avian_KF259333_A/pigeon/Hong_Kong/WF255/2007|2007.500	KF259333	Avian	H9N2	H9	N2	Hong Kong	EasternAsia	Asia	2007.5	Wild-other
H10N8_Avian_KP287961_A/migratory_duck/Jiangxi/21248/2009|2009.822	KP287961	Avian	H10N8	H10	N8	China	EasternAsia	Asia	2009.822	Wild-ans-long
H1N2_Swine_JX092393_A/swine/Nebraska/A01202501/2011|2011.605	JX092393	Swine	H1N2	H1	N2	USA	NorthernAmerica	America	2011.605	Swine
H3N8_Avian_CY078266_A/green-winged_teal/Louisiana/Sg-00092/2007|2007.704	CY078266	Avian	H3N8	H3	N8	USA	NorthernAmerica	America	2007.704	Wild-ans-long
H1N1_Human_CY119115_A/Malaysia/14817/1997|1997.997	CY119115	Human	H1N1	H1	N1	Malaysia	SouthEasternAsia	Asia	1997.997	Human
H1N1_Swine_KM027570_A/swine/Guangdong/NS2765/2011|2011.627	KM027570	Swine	H1N1	H1	N1	China	EasternAsia	Asia	2011.627	Swine
H3N2_Human_CY121326_A/Harbin/15/1992|1992.500	CY121326	Human	H3N2	H3	N2	China	EasternAsia	Asia	1992.5	Human
H4N6_Avian_CY149677_A/blue-winged_teal/Canada/3239/2011|2011.715	CY149677	Avian	H4N6	H4	N6	Canada	NorthernAmerica	America	2011.715	Wild-ans-long
H4N6_Avian_KU160950_A/duck/Henan/S4179/2009|2009.921	KU160950	Avian	H4N6	H4	N6	China	EasternAsia	Asia	2009.921	Dom-ans
H5N6_Avian_KY005874_A/chicken/Henan/YB0597/2016|2016.200	KY005874	Avian	H5N6	H5	N6	China	EasternAsia	Asia	2016.2	Dom-gal
H3N2_Avian_CY203262_A/mallard/Maryland/10OS1087/2010|2010.633	CY203262	Avian	H3N2	H3	N2	USA	NorthernAmerica	America	2010.633	Wild-ans-short
H1N2_Swine_MG962491_A/swine/Western_Australia/2577896X/2012|2012.589	MG962491	Swine	H1N2	H1	N2	Australia	AustraliaNewZealandOceania	Oceania	2012.589	Swine
H9N2_Avian_KP336382_A/northern_pintail/Alaska/2011-0703/2011|2011.745	KP336382	Avian	H9N2	H9	N2	USA	NorthernAmerica	America	2011.745	Wild-ans-long
H5N6_Avian_KP286112_A/chicken/Dongguan/3363/2013|2013.962	KP286112	Avian	H5N6	H5	N6	China	EasternAsia	Asia	2013.962	Dom-gal
H6N8_Avian_CY126889_A/laughing_gull/New_Jersey/194/1990|1990.397	CY126889	Avian	H6N8	H6	N8	USA	NorthernAmerica	America	1990.397	Wild-other
H1N1_Swine_MF872847_A/swine/Spain/45690-2/2016|2016.986	MF872847	Swine	H1N1	H1	N1	Spain	SouthernEurope	Europe	2016.986	Swine
H1N1_Avian_CY138786_A/mallard/New_Brunswick/00349/2010|2010.600	CY138786	Avian	H1N1	H1	N1	Canada	NorthernAmerica	America	2010.6	Wild-ans-short
H3N2_Human_KX416883_A/Kentucky/21/2016|2016.263	KX416883	Human	H3N2	H3	N2	USA	NorthernAmerica	America	2016.263	Human
H3N8_Avian_CY206220_A/blue-winged_teal/Texas/AI12-3655/2012|2012.710	CY206220	Avian	H3N8	H3	N8	USA	NorthernAmerica	America	2012.71	Wild-ans-long
H3N2_Avian_CY005553_A/duck/Hong_Kong/7/1975|1975.500	CY005553	Avian	H3N2	H3	N2	Hong Kong	EasternAsia	Asia	1975.5	Dom-ans
H3N2_Human_MH358697_A/Louisiana/15/2018|2018.123	MH358697	Human	H3N2	H3	N2	USA	NorthernAmerica	America	2018.123	Human
H6N2_Avian_CY126921_A/ruddy_turnstone/Delaware_Bay/255/1991|1991.392	CY126921	Avian	H6N2	H6	N2	USA	NorthernAmerica	America	1991.392	Wild-other
H1N1_Human_CY009285_A/USSR/92/1977|1977.500	CY009285	Human	H1N1	H1	N1	Russia	EasternEurope	Europe	1977.5	Human
H4N8_Avian_KY828717_A/mallard/California/UCD980/2015|2015.595	KY828717	Avian	H4N8	H4	N8	USA	NorthernAmerica	America	2015.595	Wild-ans-short
H4N8_Avian_CY136288_A/northern_pintail/Interior_Alaska/9BM12153R0/2009|2009.500	CY136288	Avian	H4N8	H4	N8	USA	NorthernAmerica	America	2009.5	Wild-ans-long
H2N3_Avian_CY178512_A/duck/Wisconsin/2409/1985|1985.500	CY178512	Avian	H2N3	H2	N3	USA	NorthernAmerica	America	1985.5	Dom-ans
H1N1_Human_KF612148_A/Santa_Cruz/111/2012|2012.181	KF612148	Human	H1N1	H1	N1	Bolivia	SouthernAmerica	America	2012.181	Human
H1N1_Human_KX004101_A/Iowa/55/2015|2015.956	KX004101	Human	H1N1	H1	N1	USA	NorthernAmerica	America	2015.956	Human
H5N1_Avian_KY171074_A/chicken/Vietnam/NCVD14-A380/2014|2014.299	KY171074	Avian	H5N1	H5	N1	Viet Nam	SouthEasternAsia	Asia	2014.299	Dom-gal
H3N2_Human_CY037352_A/Genoa/14/2003|2003.811	CY037352	Human	H3N2	H3	N2	Italy	SouthernEurope	Europe	2003.811	Human
H3N8_Avian_CY102277_A/shorebird/Delaware_Bay/210/1998|1998.378	CY102277	Avian	H3N8	H3	N8	USA	NorthernAmerica	America	1998.378	Wild-other
H10N7_Avian_MF147071_A/mallard_duck/Netherlands/21/2010|2010.682	MF147071	Avian	H10N7	H10	N7	Netherlands	WesternEurope	Europe	2010.682	Wild-ans-short
H7N3_Avian_CY024739_A/turkey/Italy/8000/2002|2002.500	CY024739	Avian	H7N3	H7	N3	Italy	SouthernEurope	Europe	2002.5	Dom-gal
H1N1_Avian_MF613812_A/mallard/Alberta/233/2015|2015.608	MF613812	Avian	H1N1	H1	N1	Canada	NorthernAmerica	America	2015.608	Wild-ans-short
H7N9_Avian_MF630512_A/duck/Shanghai/SD016/2015|2015.044	MF630512	Avian	H7N9	H7	N9	China	EasternAsia	Asia	2015.044	Dom-ans
H9N2_Avian_EF492254_A/chicken/Israel/853/2005|2005.500	EF492254	Avian	H9N2	H9	N2	Israel	WesternAsia	Asia	2005.5	Dom-gal
H1N1_Human_CY026140_A/Wisconsin/301/1976|1976.500	CY026140	Human	H1N1	H1	N1	USA	NorthernAmerica	America	1976.5	Human
H6N2_Avian_KY983210_A/American_wigeon/California/HS001/2015|2015.811	KY983210	Avian	H6N2	H6	N2	USA	NorthernAmerica	America	2015.811	Wild-ans-long
H3N2_Human_KT838967_A/North_Carolina/29/2014|2014.852	KT838967	Human	H3N2	H3	N2	USA	NorthernAmerica	America	2014.852	Human
H10N7_Avian_KX013067_A/mallard/Missouri/13OS6556/2013|2013.904	KX013067	Avian	H10N7	H10	N7	USA	NorthernAmerica	America	2013.904	Wild-ans-short
H3N1_Avian_CY140861_A/blue-winged_Teal/North_Dakota/AI09-3642/2009|2009.674	CY140861	Avian	H3N1	H3	N1	USA	NorthernAmerica	America	2009.674	Wild-ans-long
H3N2_Human_CY118603_A/Malaysia/17230/1998|1998.395	CY118603	Human	H3N2	H3	N2	Malaysia	SouthEasternAsia	Asia	1998.395	Human
H4N2_Avian_CY180597_A/green-winged_teal/Wisconsin/118/1979|1979.500	CY180597	Avian	H4N2	H4	N2	USA	NorthernAmerica	America	1979.5	Wild-ans-long
H6N2_Avian_CY140544_A/American_wigeon/Louisiana/Sg-01032/2008|2008.855	CY140544	Avian	H6N2	H6	N2	USA	NorthernAmerica	America	2008.855	Wild-ans-long
H9N2_Avian_MG204046_A/chicken/Xiamen/10/2015|2015.786	MG204046	Avian	H9N2	H9	N2	China	EasternAsia	Asia	2015.786	Dom-gal
H6N2_Avian_JF965256_A/duck/Eastern_China/59/2003|2003.871	JF965256	Avian	H6N2	H6	N2	China	EasternAsia	Asia	2003.871	Dom-ans
H9N2_Swine_EU086304_A/swine/Guangxi/FS2/2005|2005.500	EU086304	Swine	H9N2	H9	N2	China	EasternAsia	Asia	2005.5	Swine
H3N2_Human_CY113254_A/Rotterdam/8179/1977|1977.500	CY113254	Human	H3N2	H3	N2	Netherlands	WesternEurope	Europe	1977.5	Human
H4N3_Avian_CY004897_A/blue-winged_teal/ALB/136/1990|1990.638	CY004897	Avian	H4N3	H4	N3	Canada	NorthernAmerica	America	1990.638	Wild-ans-long
H1N1_Avian_CY094702_A/mallard/California/5351/2009|2009.589	CY094702	Avian	H1N1	H1	N1	USA	NorthernAmerica	America	2009.589	Wild-ans-short
H1N2_Human_JQ340009_A/Eastern_India/N-1289/2009|2009.644	JQ340009	Human	H1N2	H1	N2	India	SouthernAsia	Asia	2009.644	Human
H12N5_Avian_CY195986_A/mallard/Interior_Alaska/10BM13335/2010|2010.619	CY195986	Avian	H12N5	H12	N5	USA	NorthernAmerica	America	2010.619	Wild-ans-short
H9N2_Avian_KP866027_A/chicken/Jiangsu/925/2009|2009.918	KP866027	Avian	H9N2	H9	N2	China	EasternAsia	Asia	2009.918	Dom-gal
H5N2_Avian_KM657862_A/chicken/Aguascalientes/IA13/2010|2010.285	KM657862	Avian	H5N2	H5	N2	Mexico	CentralAmerica	America	2010.285	Dom-gal
H6N2_Avian_KX979152_A/mallard_duck/Netherlands/3/2008|2008.016	KX979152	Avian	H6N2	H6	N2	Netherlands	WesternEurope	Europe	2008.016	Wild-ans-short
H1N2_Avian_CY178920_A/thick-billed_murre/Alaska/236/1976|1976.500	CY178920	Avian	H1N2	H1	N2	USA	NorthernAmerica	America	1976.5	Wild-other
H3N2_Swine_JQ756382_A/swine/Minnesota/A01134337/2010|2010.877	JQ756382	Swine	H3N2	H3	N2	USA	NorthernAmerica	America	2010.877	Swine
H5N1_Avian_CY061297_A/chicken/West_Bengal/239020/2010|2010.030	CY061297	Avian	H5N1	H5	N1	India	SouthernAsia	Asia	2010.03	Dom-gal
H7N9_Avian_MF630368_A/chicken/Zhejiang/S1190/2015|2015.225	MF630368	Avian	H7N9	H7	N9	China	EasternAsia	Asia	2015.225	Dom-gal
H13N6_Avian_CY196612_A/glaucous-winged_gull/Southcentral_Alaska/11JR02474/2011|2011.658	CY196612	Avian	H13N6	H13	N6	USA	NorthernAmerica	America	2011.658	Wild-other
H4N6_Avian_KY131355_A/northern_pintail/Alaska/UGAI15-7298/2015|2015.732	KY131355	Avian	H4N6	H4	N6	USA	NorthernAmerica	America	2015.732	Wild-ans-long
H5N1_Avian_CY146703_A/duck/Hunan/S4220/2011|2011.866	CY146703	Avian	H5N1	H5	N1	China	EasternAsia	Asia	2011.866	Dom-ans
H5N2_Avian_KP000018_A/chicken/Laiwu/0313/2014|2014.195	KP000018	Avian	H5N2	H5	N2	China	EasternAsia	Asia	2014.195	Dom-gal
H6N6_Avian_KU762362_A/duck/Guizhou/013/2014|2014.778	KU762362	Avian	H6N6	H6	N6	China	EasternAsia	Asia	2014.778	Dom-ans
H3N2_Human_KT888227_A/Hong_Kong/1514A01704826T/2011|2011.871	KT888227	Human	H3N2	H3	N2	Hong Kong	EasternAsia	Asia	2011.871	Human
H1N2_Swine_CY158906_A/swine/Oklahoma/01452/2007|2007.068	CY158906	Swine	H1N2	H1	N2	USA	NorthernAmerica	America	2007.068	Swine
H1N1_Human_KC781054_A/North_Carolina/44/2009|2009.718	KC781054	Human	H1N1	H1	N1	USA	NorthernAmerica	America	2009.718	Human
H4N6_Avian_KY130758_A/northern_pintail/Alaska/936/2011|2011.756	KY130758	Avian	H4N6	H4	N6	USA	NorthernAmerica	America	2011.756	Wild-ans-long
H6N1_Avian_DQ376670_A/chicken/Taiwan/0107/02|2002.500	DQ376670	Avian	H6N1	H6	N1	Taiwan	EasternAsia	Asia	2002.5	Dom-gal
H3N2_Human_KT888225_A/Kabul/1514A01305435T/2013|2013.025	KT888225	Human	H3N2	H3	N2	Afghanistan	SouthernAsia	Asia	2013.025	Human
H1N1_Avian_EU743577_A/mallard/Maryland/02-184/2002|2002.500	EU743577	Avian	H1N1	H1	N1	USA	NorthernAmerica	America	2002.5	Wild-ans-short
H6N8_Avian_CY149533_A/greylag_goose/Iceland/0980/2011|2011.833	CY149533	Avian	H6N8	H6	N8	Iceland	NorthernEurope	Europe	2011.833	Wild-ans-long
H6N2_Avian_HM144828_A/mallard/Jiangxi/8264/2004|2004.500	HM144828	Avian	H6N2	H6	N2	China	EasternAsia	Asia	2004.5	Wild-ans-short
H1N1_Human_MH446945_A/West_Virginia/15/2018|2018.175	MH446945	Human	H1N1	H1	N1	USA	NorthernAmerica	America	2018.175	Human
H6N6_Avian_KJ200902_A/duck/Zhejiang/S1023/2010|2010.167	KJ200902	Avian	H6N6	H6	N6	China	EasternAsia	Asia	2010.167	Dom-ans
H3N2_Human_MH443511_A/Kansas/09/2018|2018.011	MH443511	Human	H3N2	H3	N2	USA	NorthernAmerica	America	2018.011	Human
H5N2_Avian_JQ041412_A/chicken/Hebei/1102/2010|2010.953	JQ041412	Avian	H5N2	H5	N2	China	EasternAsia	Asia	2010.953	Dom-gal
H5N3_Avian_KX979412_A/mallard_duck/Netherlands/1/2008|2008.079	KX979412	Avian	H5N3	H5	N3	Netherlands	WesternEurope	Europe	2008.079	Wild-ans-short
H11N9_Avian_CY139746_A/mallard/Minnesota/182722/1998|1998.666	CY139746	Avian	H11N9	H11	N9	USA	NorthernAmerica	America	1998.666	Wild-ans-short
H1N1_Human_CY218844_A/Minnesota/04/2017|2017.041	CY218844	Human	H1N1	H1	N1	USA	NorthernAmerica	America	2017.041	Human
H6N2_Avian_CY013864_A/green-winged_teal/Ohio/178/1999|1999.808	CY013864	Avian	H6N2	H6	N2	USA	NorthernAmerica	America	1999.808	Wild-ans-long
H10N3_Avian_KP286136_A/duck/Jiangxi/33663/2013|2013.953	KP286136	Avian	H10N3	H10	N3	China	EasternAsia	Asia	2013.953	Dom-ans
H4N6_Avian_KX979385_A/mallard_duck/Netherlands/19/2012|2012.682	KX979385	Avian	H4N6	H4	N6	Netherlands	WesternEurope	Europe	2012.682	Wild-ans-short
H3N6_Avian_CY022718_A/mallard/Ohio/1717/2005|2005.500	CY022718	Avian	H3N6	H3	N6	USA	NorthernAmerica	America	2005.5	Wild-ans-short
H5N2_Avian_GQ923174_A/duck/Minnesota/462960-2/2006|2006.500	GQ923174	Avian	H5N2	H5	N2	USA	NorthernAmerica	America	2006.5	Dom-ans
H9N2_Avian_DQ064386_A/chicken/Guangdong/47/01|2001.500	DQ064386	Avian	H9N2	H9	N2	China	EasternAsia	Asia	2001.5	Dom-gal
H1N2_Swine_DQ186977_A/swine/Bakum/1832/2000|2000.500	DQ186977	Swine	H1N2	H1	N2	Germany	WesternEurope	Europe	2000.5	Swine
H9N2_Avian_FJ534541_A/chicken/Henan/1-2/2008|2008.025	FJ534541	Avian	H9N2	H9	N2	China	EasternAsia	Asia	2008.025	Dom-gal
H3N6_Avian_CY049767_A/mallard/Altai/1208/2007|2007.704	CY049767	Avian	H3N6	H3	N6	Russia	EasternEurope	Europe	2007.704	Wild-ans-short
H3N2_Human_CY093338_A/Guam/WRAIR1557P/2009|2009.085	CY093338	Human	H3N2	H3	N2	Guam	MicronesiaOceania	Oceania	2009.085	Human
H1N1_Human_KM437819_A/Finland/776N/2010|2010.500	KM437819	Human	H1N1	H1	N1	Finland	NorthernEurope	Europe	2010.5	Human
H4N6_Avian_CY133770_A/blue-winged_teal/Missouri/10MO030/2010|2010.707	CY133770	Avian	H4N6	H4	N6	USA	NorthernAmerica	America	2010.707	Wild-ans-long
H10N8_Avian_KP285408_A/chicken/Jiangxi/28113/2013|2013.838	KP285408	Avian	H10N8	H10	N8	China	EasternAsia	Asia	2013.838	Dom-gal
H3N2_Human_KT838847_A/Delaware/25/2014|2014.885	KT838847	Human	H3N2	H3	N2	USA	NorthernAmerica	America	2014.885	Human
H3N2_Human_CY113302_A/Philippines/2/1982|1982.500	CY113302	Human	H3N2	H3	N2	Philippines	SouthEasternAsia	Asia	1982.5	Human
H3N2_Human_CY093362_A/Arizona/WRAIR1562P/2009|2009.162	CY093362	Human	H3N2	H3	N2	USA	NorthernAmerica	America	2009.162	Human
H1N2_Avian_KY415671_A/duck/Yuhuan/YH45/2016|2016.129	KY415671	Avian	H1N2	H1	N2	China	EasternAsia	Asia	2016.129	Dom-ans
H9N1_Avian_CY005127_A/ruddy_turnstone/DE/2731/1987|1987.400	CY005127	Avian	H9N1	H9	N1	USA	NorthernAmerica	America	1987.4	Wild-other
H3N2_Human_CY264270_A/Rhode_Island/15/2017|2017.907	CY264270	Human	H3N2	H3	N2	USA	NorthernAmerica	America	2017.907	Human
H1N1_Avian_CY144301_A/ruddy_turnstone/Delaware/650656/2002|2002.389	CY144301	Avian	H1N1	H1	N1	USA	NorthernAmerica	America	2002.389	Wild-other
H3N1_Swine_KP137716_A/swine/Iowa/A01476471/2014|2014.038	KP137716	Swine	H3N1	H3	N1	USA	NorthernAmerica	America	2014.038	Swine
H9N2_Avian_EF492265_A/chicken/Israel/1808/2004|2004.500	EF492265	Avian	H9N2	H9	N2	Israel	WesternAsia	Asia	2004.5	Dom-gal
H1N1_Human_KT836668_A/Hawaii/67/2014|2014.778	KT836668	Human	H1N1	H1	N1	USA	NorthernAmerica	America	2014.778	Human
H3N2_Swine_KM872089_A/swine/California/A00968949/2014|2014.499	KM872089	Swine	H3N2	H3	N2	USA	NorthernAmerica	America	2014.499	Swine
H3N2_Avian_LC028083_A/duck/Vietnam/LBM48/2011|2011.890	LC028083	Avian	H3N2	H3	N2	Viet Nam	SouthEasternAsia	Asia	2011.89	Dom-ans
H5N6_Human_KP765791_A/Guangzhou/39715/2014|2014.942	KP765791	Human	H5N6	H5	N6	China	EasternAsia	Asia	2014.942	Human
H1N1_Swine_KP404287_A/swine/Hunan/196/2011|2011.871	KP404287	Swine	H1N1	H1	N1	China	EasternAsia	Asia	2011.871	Swine
H2N2_Avian_CY014822_A/chicken/New_York/13828-3/1995|1995.500	CY014822	Avian	H2N2	H2	N2	USA	NorthernAmerica	America	1995.5	Dom-gal
H6N1_Avian_CY186998_A/mallard/Ohio/12OS2174/2012|2012.866	CY186998	Avian	H6N1	H6	N1	USA	NorthernAmerica	America	2012.866	Wild-ans-short
H1N2_Swine_KJ640326_A/swine/Ohio/13TOSU0554/2013|2013.414	KJ640326	Swine	H1N2	H1	N2	USA	NorthernAmerica	America	2013.414	Swine
H6N2_Avian_CY180581_A/green-winged_teal/Wisconsin/453/1976|1976.500	CY180581	Avian	H6N2	H6	N2	USA	NorthernAmerica	America	1976.5	Wild-ans-long
H1N1_Human_CY083442_A/Ft-Benning/WRAIR1669P/2009|2009.745	CY083442	Human	H1N1	H1	N1	USA	NorthernAmerica	America	2009.745	Human
H3N2_Human_CY112990_A/Netherlands/132/2004|2004.923	CY112990	Human	H3N2	H3	N2	Netherlands	WesternEurope	Europe	2004.923	Human
H1N1_Human_KX411750_A/Iowa/11/2016|2016.222	KX411750	Human	H1N1	H1	N1	USA	NorthernAmerica	America	2016.222	Human
H4N8_Avian_KU160854_A/duck/Chongqing/S2086/2012|2012.340	KU160854	Avian	H4N8	H4	N8	China	EasternAsia	Asia	2012.34	Dom-ans
H5N1_Avian_CY133078_A/mallard/Wisconsin/10OS2672/2010|2010.751	CY133078	Avian	H5N1	H5	N1	USA	NorthernAmerica	America	2010.751	Wild-ans-short
H1N1_Human_MH233679_A/Pennsylvania/55/2018|2018.123	MH233679	Human	H1N1	H1	N1	USA	NorthernAmerica	America	2018.123	Human
H4N6_Avian_KY415680_A/duck/Ganzhou/GZ5/2015|2015.945	KY415680	Avian	H4N6	H4	N6	China	EasternAsia	Asia	2015.945	Dom-ans
H1N1_Human_CY119107_A/Malaysia/14210/2000|2000.337	CY119107	Human	H1N1	H1	N1	Malaysia	SouthEasternAsia	Asia	2000.337	Human
H5N6_Avian_KY415690_A/chicken/Ganzhou/GZ50/2015|2015.945	KY415690	Avian	H5N6	H5	N6	China	EasternAsia	Asia	2015.945	Dom-gal
H3N2_Human_KU589854_A/Indiana/25/2015|2015.671	KU589854	Human	H3N2	H3	N2	USA	NorthernAmerica	America	2015.671	Human
H1N1_Human_CY172560_A/New_York/1052/2006|2006.959	CY172560	Human	H1N1	H1	N1	USA	NorthernAmerica	America	2006.959	Human
H4N6_Avian_KJ567884_A/American_green-winged_teal/Ohio/13OS2050/2013|2013.721	KJ567884	Avian	H4N6	H4	N6	USA	NorthernAmerica	America	2013.721	Wild-ans-long
H3N2_Human_KX003416_A/Oklahoma/21/2015|2015.879	KX003416	Human	H3N2	H3	N2	USA	NorthernAmerica	America	2015.879	Human
H2N2_Avian_CY191012_A/mallard/Maryland/11OS3829/2012|2012.041	CY191012	Avian	H2N2	H2	N2	USA	NorthernAmerica	America	2012.041	Wild-ans-short
H10N3_Avian_KY063911_A/blue-winged_teal/Lousiana/UGAI14-0463/2014|2014.255	KY063911	Avian	H10N3	H10	N3	USA	NorthernAmerica	America	2014.255	Wild-ans-long
H1N1_Human_KY615563_A/Baltimore/0124/2016|2016.222	KY615563	Human	H1N1	H1	N1	USA	NorthernAmerica	America	2016.222	Human
H1N1_Human_KX407870_A/Nebraska/14/2016|2016.153	KX407870	Human	H1N1	H1	N1	USA	NorthernAmerica	America	2016.153	Human
H9N2_Avian_KU646987_A/Anas_platyrhynchos/Belgium/24311pcs5/2012|2012.688	KU646987	Avian	H9N2	H9	N2	Belgium	WesternEurope	Europe	2012.688	Wild-ans-short
H3N2_Swine_KU322611_A/swine/Italy/100176-1/2013|2013.500	KU322611	Swine	H3N2	H3	N2	Italy	SouthernEurope	Europe	2013.5	Swine
H1N1_Human_GQ527168_A/Omsk/01/2009|2009.611	GQ527168	Human	H1N1	H1	N1	Russia	EasternEurope	Europe	2009.611	Human
H5N2_Avian_KX602700_A/chicken/Zhejiang/81643/2015|2015.622	KX602700	Avian	H5N2	H5	N2	China	EasternAsia	Asia	2015.622	Dom-gal
H3N8_Avian_CY235155_A/green-winged_teal/Idaho/UGAI16-1900/2016|2016.622	CY235155	Avian	H3N8	H3	N8	USA	NorthernAmerica	America	2016.622	Wild-ans-long
H9N2_Avian_MG192152_A/chicken/Fujian/SD056/2017|2017.200	MG192152	Avian	H9N2	H9	N2	China	EasternAsia	Asia	2017.2	Dom-gal
H5N2_Avian_GQ923158_A/mallard/Oregon/461067-2/2006|2006.500	GQ923158	Avian	H5N2	H5	N2	USA	NorthernAmerica	America	2006.5	Wild-ans-short
H1N1_Swine_CY194606_A/swine/Arkansas/D0386/2013|2013.342	CY194606	Swine	H1N1	H1	N1	USA	NorthernAmerica	America	2013.342	Swine
H3N8_Avian_MH135766_A/ruddy_turnstone/Delaware_Bay/607/2017|2017.392	MH135766	Avian	H3N8	H3	N8	USA	NorthernAmerica	America	2017.392	Wild-other
H11N9_Avian_CY235308_A/mallard/Idaho/UGAI16-1962/2016|2016.627	CY235308	Avian	H11N9	H11	N9	USA	NorthernAmerica	America	2016.627	Wild-ans-short
H3N6_Avian_CY097035_A/mallard/Wisconsin/2712/2009|2009.775	CY097035	Avian	H3N6	H3	N6	USA	NorthernAmerica	America	2009.775	Wild-ans-short
H1N1_Human_KX409910_A/Mississippi/12/2016|2016.186	KX409910	Human	H1N1	H1	N1	USA	NorthernAmerica	America	2016.186	Human
H5N1_Avian_LC106096_A/duck/Cairo/157CA/2015|2015.027	LC106096	Avian	H5N1	H5	N1	Egypt	NorthernAfrica	Africa	2015.027	Dom-ans
H5N6_Avian_LC279791_A/muscovy_duck/Vietnam/LBM817/2015|2015.858	LC279791	Avian	H5N6	H5	N6	Viet Nam	SouthEasternAsia	Asia	2015.858	Dom-ans
H11N3_Avian_CY186741_A/blue-winged_teal/Illinois/12OS2951/2012|2012.685	CY186741	Avian	H11N3	H11	N3	USA	NorthernAmerica	America	2012.685	Wild-ans-long
H5N2_Avian_CY021526_A/turkey/Italy/1258/2005|2005.500	CY021526	Avian	H5N2	H5	N2	Italy	SouthernEurope	Europe	2005.5	Dom-gal
H1N1_Swine_CY116490_A/swine/Italy/172336/2001|2001.500	CY116490	Swine	H1N1	H1	N1	Italy	SouthernEurope	Europe	2001.5	Swine
H6N2_Avian_CY140520_A/mallard/Minnesota/Sg-01018/2008|2008.688	CY140520	Avian	H6N2	H6	N2	USA	NorthernAmerica	America	2008.688	Wild-ans-short
H4N9_Avian_CY146490_A/mallard/New_Jersey/AI09-5137/2009|2009.740	CY146490	Avian	H4N9	H4	N9	USA	NorthernAmerica	America	2009.74	Wild-ans-short
H16N3_Avian_CY239297_A/glaucous-winged_gull/Southcentral_Alaska/13MB02410/2013|2013.597	CY239297	Avian	H16N3	H16	N3	USA	NorthernAmerica	America	2013.597	Wild-other
H3N2_Human_MH358905_A/Washington/71/2018|2018.192	MH358905	Human	H3N2	H3	N2	USA	NorthernAmerica	America	2018.192	Human
H9N2_Avian_CY005148_A/mallard/Alberta/11/1991|1991.603	CY005148	Avian	H9N2	H9	N2	Canada	NorthernAmerica	America	1991.603	Wild-ans-short
H3N2_Swine_KM409517_A/swine/Nebraska/A01476165/2014|2014.570	KM409517	Swine	H3N2	H3	N2	USA	NorthernAmerica	America	2014.57	Swine
H4N2_Avian_CY076895_A/duck/Guangxi/912/2008|2008.200	CY076895	Avian	H4N2	H4	N2	China	EasternAsia	Asia	2008.2	Dom-ans
H1N1_Human_KF057133_A/Jiangsu/1/2011|2011.008	KF057133	Human	H1N1	H1	N1	China	EasternAsia	Asia	2011.008	Human
H11N9_Avian_CY146639_A/duck/Hunan/S4013/2011|2011.855	CY146639	Avian	H11N9	H11	N9	China	EasternAsia	Asia	2011.855	Dom-ans
H3N2_Human_KT843982_A/Florida/55/2015|2015.504	KT843982	Human	H3N2	H3	N2	USA	NorthernAmerica	America	2015.504	Human
H3N2_Canine_MH266329_A/canine/Kentucky/128656/2017|2017.564	MH266329	Canine	H3N2	H3	N2	USA	NorthernAmerica	America	2017.564	Canine
H1N1_Human_CY009613_A/Fort_Monmouth/1/1947|1947.500	CY009613	Human	H1N1	H1	N1	USA	NorthernAmerica	America	1947.5	Human
H3N2_Human_MH082153_A/Florida/02/2018|2018.011	MH082153	Human	H3N2	H3	N2	USA	NorthernAmerica	America	2018.011	Human
H1N2_Swine_KU301040_A/swine/Illinois/A01795970/2015|2015.844	KU301040	Swine	H1N2	H1	N2	USA	NorthernAmerica	America	2015.844	Swine
H4N9_Avian_CY133170_A/mallard/Wisconsin/10OS3169/2010|2010.825	CY133170	Avian	H4N9	H4	N9	USA	NorthernAmerica	America	2010.825	Wild-ans-short
H1N1_Human_CY019924_A/Western_Australia/20/2001|2001.501	CY019924	Human	H1N1	H1	N1	Australia	AustraliaNewZealandOceania	Oceania	2001.501	Human
H3N2_Human_CY121633_A/Uruguay/716/2007|2007.500	CY121633	Human	H3N2	H3	N2	Uruguay	SouthernAmerica	America	2007.5	Human
H5N6_Avian_KT454942_A/Copsychus_saularis/Guangdong/SW8/2014|2014.584	KT454942	Avian	H5N6	H5	N6	China	EasternAsia	Asia	2014.584	Wild-other
H8N4_Avian_CY183500_A/mallard/Sweden/7996/2005|2005.685	CY183500	Avian	H8N4	H8	N4	Sweden	NorthernEurope	Europe	2005.685	Wild-ans-short
H1N1_Human_GQ894937_A/Michigan/06/2009|2009.500	GQ894937	Human	H1N1	H1	N1	USA	NorthernAmerica	America	2009.5	Human
H5N1_Avian_FJ784888_A/duck/Hunan/3340/2006|2006.912	FJ784888	Avian	H5N1	H5	N1	China	EasternAsia	Asia	2006.912	Dom-ans
H1N1_Human_KT836747_A/Minnesota/04/2015|2015.115	KT836747	Human	H1N1	H1	N1	USA	NorthernAmerica	America	2015.115	Human
H4N6_Avian_MF682669_A/mallard_duck/Netherlands/70/2008|2008.951	MF682669	Avian	H4N6	H4	N6	Netherlands	WesternEurope	Europe	2008.951	Wild-ans-short
H1N1_Human_GQ463203_A/Hunan/SWL3/2009|2009.447	GQ463203	Human	H1N1	H1	N1	China	EasternAsia	Asia	2009.447	Human
H1N1_Swine_JX844140_A/swine/Minnesota/A01301732/2012|2012.674	JX844140	Swine	H1N1	H1	N1	USA	NorthernAmerica	America	2012.674	Swine
H5N1_Avian_HM172143_A/chicken/Xinjiang/78/2005|2005.500	HM172143	Avian	H5N1	H5	N1	China	EasternAsia	Asia	2005.5	Dom-gal
H7N9_Human_KP416633_A/Shenzhen/SP113/2014|2014.192	KP416633	Human	H7N9	H7	N9	China	EasternAsia	Asia	2014.192	Human
H8N2_Avian_CY183426_A/mallard/Sweden/60041/2007|2007.781	CY183426	Avian	H8N2	H8	N2	Sweden	NorthernEurope	Europe	2007.781	Wild-ans-short
H3N6_Avian_CY140728_A/mallard/Minnesota/AI09-2519/2009|2009.679	CY140728	Avian	H3N6	H3	N6	USA	NorthernAmerica	America	2009.679	Wild-ans-short
H1N1_Swine_KF309216_A/swine/Italy/120336/2012|2012.367	KF309216	Swine	H1N1	H1	N1	Italy	SouthernEurope	Europe	2012.367	Swine
H1N1_Human_CY265462_A/Nevada/32/2017|2017.962	CY265462	Human	H1N1	H1	N1	USA	NorthernAmerica	America	2017.962	Human
H1N1_Human_CY037680_A/Florida/UR07-0022/2008|2008.121	CY037680	Human	H1N1	H1	N1	USA	NorthernAmerica	America	2008.121	Human
H3N2_Swine_KR701402_A/swine/Germany/Visbek-IDT13347/2011|2011.500	KR701402	Swine	H3N2	H3	N2	Germany	WesternEurope	Europe	2011.5	Swine
H3N2_Human_KY116561_A/Massachusetts/36/2016|2016.756	KY116561	Human	H3N2	H3	N2	USA	NorthernAmerica	America	2016.756	Human
H9N2_Avian_JQ904463_A/chicken/Shandong/1/2008|2008.038	JQ904463	Avian	H9N2	H9	N2	China	EasternAsia	Asia	2008.038	Dom-gal
H5N1_Avian_KY171170_A/chicken/Vietnam/NCVD14-A463/2014|2014.140	KY171170	Avian	H5N1	H5	N1	Viet Nam	SouthEasternAsia	Asia	2014.14	Dom-gal
H3N2_Human_CY112702_A/England/7/1994|1994.500	CY112702	Human	H3N2	H3	N2	United Kingdom	NorthernEurope	Europe	1994.5	Human
H2N3_Avian_CY166673_A/mallard/Wisconsin/11OS3468/2011|2011.789	CY166673	Avian	H2N3	H2	N3	USA	NorthernAmerica	America	2011.789	Wild-ans-short
H3N6_Avian_CY140367_A/blue-winged_teal/North_Dakota/Sg-00759/2008|2008.693	CY140367	Avian	H3N6	H3	N6	USA	NorthernAmerica	America	2008.693	Wild-ans-long
H6N2_Avian_DQ376685_A/duck/Kingmen/E322/04|2004.500	DQ376685	Avian	H6N2	H6	N2	Taiwan	EasternAsia	Asia	2004.5	Dom-ans
H1N1_Swine_CY116069_A/swine/England/254/2002|2002.175	CY116069	Swine	H1N1	H1	N1	United Kingdom	NorthernEurope	Europe	2002.175	Swine
H5N1_Avian_GU182162_A/chicken/Hunan/8/2008|2008.871	GU182162	Avian	H5N1	H5	N1	China	EasternAsia	Asia	2008.871	Dom-gal
H3N2_Human_CY007972_A/Guandong/243/1972|1972.500	CY007972	Human	H3N2	H3	N2	China	EasternAsia	Asia	1972.5	Human
H3N2_Swine_JX656959_A/swine/Nebraska/A01300022/2012|2012.479	JX656959	Swine	H3N2	H3	N2	USA	NorthernAmerica	America	2012.479	Swine
H11N9_Avian_CY133826_A/mallard/Missouri/10MO0333/2010|2010.973	CY133826	Avian	H11N9	H11	N9	USA	NorthernAmerica	America	2010.973	Wild-ans-short
H1N1_Human_CY020238_A/Memphis/39/1983|1983.500	CY020238	Human	H1N1	H1	N1	USA	NorthernAmerica	America	1983.5	Human
H3N2_Swine_KJ640518_A/swine/Indiana/13TOSU1207/2013|2013.496	KJ640518	Swine	H3N2	H3	N2	USA	NorthernAmerica	America	2013.496	Swine
H1N2_Swine_CY099208_A/swine/Minnesota/02324/2008|2008.690	CY099208	Swine	H1N2	H1	N2	USA	NorthernAmerica	America	2008.69	Swine
H11N3_Avian_KX028835_A/duck/Zhejiang/727D2/2013|2013.567	KX028835	Avian	H11N3	H11	N3	China	EasternAsia	Asia	2013.567	Dom-ans
H1N9_Avian_CY137390_A/ruddy_turnstone/Delaware_Bay/93/2002|2002.384	CY137390	Avian	H1N9	H1	N9	USA	NorthernAmerica	America	2002.384	Wild-other
H10N7_Avian_CY137707_A/blue-winged_teal/Alberta/271/2007|2007.589	CY137707	Avian	H10N7	H10	N7	Canada	NorthernAmerica	America	2007.589	Wild-ans-long
H5N1_Avian_EF205162_A/chicken/Omsk/14/05|2005.500	EF205162	Avian	H5N1	H5	N1	Russia	EasternEurope	Europe	2005.5	Dom-gal
H10N7_Avian_KP287977_A/duck/Jiangxi/26182/2009|2009.986	KP287977	Avian	H10N7	H10	N7	China	EasternAsia	Asia	2009.986	Dom-ans
H7N9_Avian_KT779620_A/duck/Wuxi/0405006/2013|2013.258	KT779620	Avian	H7N9	H7	N9	China	EasternAsia	Asia	2013.258	Dom-ans
H6N6_Avian_CY180893_A/widgeon/Wisconsin/15/1980|1980.500	CY180893	Avian	H6N6	H6	N6	USA	NorthernAmerica	America	1980.5	Wild-ans-long
H3N2_Canine_MF173400_A/canine/Indiana/2093681/2015|2015.500	MF173400	Canine	H3N2	H3	N2	USA	NorthernAmerica	America	2015.5	Canine
H1N1_Human_GQ132148_A/Canada-NS/RV1538/2009|2009.500	GQ132148	Human	H1N1	H1	N1	Canada	NorthernAmerica	America	2009.5	Human
H5N2_Avian_CY022078_A/poultry/Italy/367/1997|1997.500	CY022078	Avian	H5N2	H5	N2	Italy	SouthernEurope	Europe	1997.5	Dom-gal
H1N1_Avian_CY137803_A/shorebird/Delaware_Bay/170/2009|2009.381	CY137803	Avian	H1N1	H1	N1	USA	NorthernAmerica	America	2009.381	Wild-other
H10N8_Avian_KP862020_A/duck/Hunan/S1496/2011|2011.170	KP862020	Avian	H10N8	H10	N8	China	EasternAsia	Asia	2011.17	Dom-ans
H2N8_Avian_KY415672_A/Pigeon/Longquan/LQ67/2016|2016.079	KY415672	Avian	H2N8	H2	N8	China	EasternAsia	Asia	2016.079	Wild-other
H3N2_Human_MH082473_A/Minnesota/04/2018|2018.011	MH082473	Human	H3N2	H3	N2	USA	NorthernAmerica	America	2018.011	Human
H3N2_Swine_JN409426_A/swine/Kansas/11-107824/2011|2011.208	JN409426	Swine	H3N2	H3	N2	USA	NorthernAmerica	America	2011.208	Swine
H8N4_Avian_CY004997_A/mallard/Alberta/7/1987|1987.589	CY004997	Avian	H8N4	H8	N4	Canada	NorthernAmerica	America	1987.589	Wild-ans-short
H2N2_Human_KP098387_A/Zhang/4/1957|1957.500	KP098387	Human	H2N2	H2	N2	China	EasternAsia	Asia	1957.5	Human
H3N2_Human_CY003729_A/Hong_Kong/43/1975|1975.500	CY003729	Human	H3N2	H3	N2	Hong Kong	EasternAsia	Asia	1975.5	Human
H8N4_Avian_CY183369_A/mallard/Sweden/2834/2003|2003.400	CY183369	Avian	H8N4	H8	N4	Sweden	NorthernEurope	Europe	2003.4	Wild-ans-short
H3N2_Human_CY006708_A/Memphis/18/1978|1978.500	CY006708	Human	H3N2	H3	N2	USA	NorthernAmerica	America	1978.5	Human
H1N2_Swine_KM028122_A/swine/Guangxi/2900/2011|2011.770	KM028122	Swine	H1N2	H1	N2	China	EasternAsia	Asia	2011.77	Swine
H6N2_Avian_JF965252_A/duck/Eastern_China/54/2002|2002.953	JF965252	Avian	H6N2	H6	N2	China	EasternAsia	Asia	2002.953	Dom-ans
H2N2_Human_M63531_A/Korea/426/1968|1968.500	M63531	Human	H2N2	H2	N2	South Korea	EasternAsia	Asia	1968.5	Human
H10N3_Avian_CY178295_A/duck/Wisconsin/2368/1985|1985.500	CY178295	Avian	H10N3	H10	N3	USA	NorthernAmerica	America	1985.5	Dom-ans
H3N2_Swine_CY158738_A/swine/Manitoba/02862/2009|2009.496	CY158738	Swine	H3N2	H3	N2	Canada	NorthernAmerica	America	2009.496	Swine
H9N2_Avian_KX470453_A/turkey/Poland/09/2014|2014.293	KX470453	Avian	H9N2	H9	N2	Poland	EasternEurope	Europe	2014.293	Dom-gal
H3N8_Equine_CY032938_A/equine/Kentucky/2/1980|1980.500	CY032938	Equine	H3N8	H3	N8	USA	NorthernAmerica	America	1980.5	Equine
H2N3_Avian_CY132278_A/mallard/Ohio/11OS2149/2011|2011.619	CY132278	Avian	H2N3	H2	N3	USA	NorthernAmerica	America	2011.619	Wild-ans-short
H1N1_Swine_CY026460_A/swine/Tennessee/10/1976|1976.500	CY026460	Swine	H1N1	H1	N1	USA	NorthernAmerica	America	1976.5	Swine
H1N1_Avian_CY141082_A/red-necked_grebe/Minnesota/AI10-1948/2010|2010.512	CY141082	Avian	H1N1	H1	N1	USA	NorthernAmerica	America	2010.512	Wild-other
H3N8_Avian_KX351719_A/mallard/California/UCD840/2015|2015.600	KX351719	Avian	H3N8	H3	N8	USA	NorthernAmerica	America	2015.6	Wild-ans-short
H1N2_Swine_CY045698_A/swine/Oklahoma/020736-2/2008|2008.500	CY045698	Swine	H1N2	H1	N2	USA	NorthernAmerica	America	2008.5	Swine
H11N2_Avian_CY097559_A/mallard/Illinois/4162/2009|2009.912	CY097559	Avian	H11N2	H11	N2	USA	NorthernAmerica	America	2009.912	Wild-ans-short
H4N8_Avian_CY014930_A/mallard_duck/New_York/194/1982|1982.915	CY014930	Avian	H4N8	H4	N8	USA	NorthernAmerica	America	1982.915	Wild-ans-short
H7N3_Avian_HM346486_A/chicken/Chakwal/NARC-35/2001|2001.367	HM346486	Avian	H7N3	H7	N3	Pakistan	SouthernAsia	Asia	2001.367	Dom-gal
H4N6_Avian_CY164313_A/mallard/Sweden/1677/2002|2002.953	CY164313	Avian	H4N6	H4	N6	Sweden	NorthernEurope	Europe	2002.953	Wild-ans-short
H1N1_Swine_MF973288_A/swine/Oklahoma/A02214419/2017|2017.252	MF973288	Swine	H1N1	H1	N1	USA	NorthernAmerica	America	2017.252	Swine
H9N2_Avian_KX000779_A/pigeon/Egypt/S10408B/2014|2014.937	KX000779	Avian	H9N2	H9	N2	Egypt	NorthernAfrica	Africa	2014.937	Wild-other
H5N6_Avian_KU042852_A/chicken/Zhejiang/727026/2014|2014.567	KU042852	Avian	H5N6	H5	N6	China	EasternAsia	Asia	2014.567	Dom-gal
H3N8_Avian_KY551518_A/mallard/New_Jersey/AH0005870/2014|2014.500	KY551518	Avian	H3N8	H3	N8	USA	NorthernAmerica	America	2014.5	Wild-ans-short
H6N8_Avian_CY015128_A/ruddy_turnstone/Delaware/105/1998|1998.375	CY015128	Avian	H6N8	H6	N8	USA	NorthernAmerica	America	1998.375	Wild-other
H5N2_Avian_KM455908_A/chicken/Hidalgo/1433-6/2005|2005.500	KM455908	Avian	H5N2	H5	N2	Mexico	CentralAmerica	America	2005.5	Dom-gal
H3N2_Swine_KX571121_A/swine/Quebec/1561816/2014|2014.052	KX571121	Swine	H3N2	H3	N2	Canada	NorthernAmerica	America	2014.052	Swine
H5N2_Avian_LC010707_A/duck/Quang_Ninh/13c1-2-1/2013|2013.271	LC010707	Avian	H5N2	H5	N2	Viet Nam	SouthEasternAsia	Asia	2013.271	Dom-ans
H3N8_Canine_KM359819_A/canine/VT/11039/2013|2013.500	KM359819	Canine	H3N8	H3	N8	USA	NorthernAmerica	America	2013.5	Canine
H9N2_Avian_DQ064393_A/chicken/Heilongjiang/35/00|2000.500	DQ064393	Avian	H9N2	H9	N2	China	EasternAsia	Asia	2000.5	Dom-gal
H1N1_Human_CY010885_A/Memphis/13/1978|1978.500	CY010885	Human	H1N1	H1	N1	USA	NorthernAmerica	America	1978.5	Human
H9N2_Avian_EF492260_A/chicken/Israel/1376/2003|2003.500	EF492260	Avian	H9N2	H9	N2	Israel	WesternAsia	Asia	2003.5	Dom-gal
H14N3_Avian_KY673167_A/blue-winged_teal/Guatemala/CIP049H113-74/2013|2013.025	KY673167	Avian	H14N3	H14	N3	Guatemala	CentralAmerica	America	2013.025	Wild-ans-long
H5N2_Avian_AY300952_A/Chukkar/MN/14951-7/1998|1998.500	AY300952	Avian	H5N2	H5	N2	USA	NorthernAmerica	America	1998.5	Wild-other
H3N2_Human_KX415027_A/Nebraska/10/2016|2016.129	KX415027	Human	H3N2	H3	N2	USA	NorthernAmerica	America	2016.129	Human
H3N2_Human_CY114222_A/Netherlands/1/1995|1995.027	CY114222	Human	H3N2	H3	N2	Netherlands	WesternEurope	Europe	1995.027	Human
H3N2_Human_CY091534_A/California/NHRC0007/2005|2005.871	CY091534	Human	H3N2	H3	N2	USA	NorthernAmerica	America	2005.871	Human
H2N3_Avian_CY117278_A/mallard/Alberta/202/1980|1980.595	CY117278	Avian	H2N3	H2	N3	Canada	NorthernAmerica	America	1980.595	Wild-ans-short
H9N9_Avian_KJ938653_A/chicken/Changzhou/C08/2013|2013.967	KJ938653	Avian	H9N9	H9	N9	China	EasternAsia	Asia	2013.967	Dom-gal
H3N2_Human_CY001809_A/New_York/311/1999|1999.162	CY001809	Human	H3N2	H3	N2	USA	NorthernAmerica	America	1999.162	Human
H4N6_Avian_CY102205_A/pintail/Alberta/275/1996|1996.649	CY102205	Avian	H4N6	H4	N6	Canada	NorthernAmerica	America	1996.649	Wild-ans-short
H5N6_Avian_KU143320_A/duck/Wuhan/WHYF03/2015|2015.038	KU143320	Avian	H5N6	H5	N6	China	EasternAsia	Asia	2015.038	Dom-ans
H1N1_Swine_KU976540_A/swine/Mexico/AVX63/2014|2014.312	KU976540	Swine	H1N1	H1	N1	Mexico	CentralAmerica	America	2014.312	Swine
H6N6_Avian_JX304771_A/duck/Guangxi/GXd-7/2011|2011.036	JX304771	Avian	H6N6	H6	N6	China	EasternAsia	Asia	2011.036	Dom-ans
H3N2_Human_MH082882_A/Tennessee/03/2018|2018.047	MH082882	Human	H3N2	H3	N2	USA	NorthernAmerica	America	2018.047	Human
H7N3_Avian_CY005051_A/green-winged_teal/Alberta/228/1985|1985.619	CY005051	Avian	H7N3	H7	N3	Canada	NorthernAmerica	America	1985.619	Wild-ans-long
H4N6_Avian_CY140797_A/blue-winged_Teal/North_Dakota/AI09-3131/2009|2009.671	CY140797	Avian	H4N6	H4	N6	USA	NorthernAmerica	America	2009.671	Wild-ans-long
H3N6_Avian_AB470299_A/pelican/Zambia/01/2006|2006.619	AB470299	Avian	H3N6	H3	N6	Zambia	EasternAfrica	Africa	2006.619	Wild-other
H1N1_Swine_JN375217_A/swine/Guangdong/275/2010|2010.077	JN375217	Swine	H1N1	H1	N1	China	EasternAsia	Asia	2010.077	Swine
H3N2_Swine_MF872659_A/swine/Iowa/A01667095/2017|2017.195	MF872659	Swine	H3N2	H3	N2	USA	NorthernAmerica	America	2017.195	Swine
H3N2_Avian_LC132915_A/duck/Mongolia/124/2015|2015.660	LC132915	Avian	H3N2	H3	N2	Mongolia	EasternAsia	Asia	2015.66	Dom-ans
H1N1_Human_HM241720_A/Nsk/NIV10348/2009|2009.682	HM241720	Human	H1N1	H1	N1	India	SouthernAsia	Asia	2009.682	Human
H1N1_Human_KC780321_A/Georgia/25/2009|2009.989	KC780321	Human	H1N1	H1	N1	USA	NorthernAmerica	America	2009.989	Human
H1N1_Human_MH446785_A/Missouri/25/2018|2018.208	MH446785	Human	H1N1	H1	N1	USA	NorthernAmerica	America	2018.208	Human
H3N2_Human_CY112266_A/Bilthoven/93/1970|1970.500	CY112266	Human	H3N2	H3	N2	Netherlands	WesternEurope	Europe	1970.5	Human
H3N2_Human_CY117737_A/Malaysia/10970/1999|1999.112	CY117737	Human	H3N2	H3	N2	Malaysia	SouthEasternAsia	Asia	1999.112	Human
H5N1_Avian_KY629439_A/chicken/Bangladesh/22482/2014|2014.285	KY629439	Avian	H5N1	H5	N1	Bangladesh	SouthernAsia	Asia	2014.285	Dom-gal
H5N1_Avian_CY206116_A/mallard/Minnesota/AI11-4429/2011|2011.704	CY206116	Avian	H5N1	H5	N1	USA	NorthernAmerica	America	2011.704	Wild-ans-short
H12N5_Avian_LC339606_A/duck/Hokkaido/W132/2004|2004.811	LC339606	Avian	H12N5	H12	N5	Japan	EasternAsia	Asia	2004.811	Dom-ans
H11N2_Avian_CY144285_A/ruddy_turnstone/Delaware/828213/2001|2001.500	CY144285	Avian	H11N2	H11	N2	USA	NorthernAmerica	America	2001.5	Wild-other
H6N2_Avian_JF965254_A/duck/Eastern_China/57/2003|2003.704	JF965254	Avian	H6N2	H6	N2	China	EasternAsia	Asia	2003.704	Dom-ans
H6N8_Avian_EF597291_A/wild_duck/Shantou/1737/2000|2000.500	EF597291	Avian	H6N8	H6	N8	China	EasternAsia	Asia	2000.5	Wild-ans-short
H3N8_Avian_KY551502_A/mallard/Oregon/AH0038721/2015|2015.608	KY551502	Avian	H3N8	H3	N8	USA	NorthernAmerica	America	2015.608	Wild-ans-short
H2N3_Avian_CY122124_A/mallard/Sweden/81/2003|2003.500	CY122124	Avian	H2N3	H2	N3	Sweden	NorthernEurope	Europe	2003.5	Wild-ans-short
H7N3_Avian_CY139922_A/blue-winged_teal/Texas/578585/2002|2002.500	CY139922	Avian	H7N3	H7	N3	USA	NorthernAmerica	America	2002.5	Wild-ans-long
H7N7_Avian_CY183418_A/mallard/Sweden/7206/2004|2004.890	CY183418	Avian	H7N7	H7	N7	Sweden	NorthernEurope	Europe	2004.89	Wild-ans-short
H7N6_Avian_KF259307_A/wild_waterfowl/Hong_Kong/MPM3375/2011|2011.500	KF259307	Avian	H7N6	H7	N6	Hong Kong	EasternAsia	Asia	2011.5	Wild-ans-short
H10N3_Avian_KU921410_A/duck/Fujian/1761/2010|2010.953	KU921410	Avian	H10N3	H10	N3	China	EasternAsia	Asia	2010.953	Dom-ans
H1N2_Swine_KR700164_A/swine/Spain/24237/2011|2011.496	KR700164	Swine	H1N2	H1	N2	Spain	SouthernEurope	Europe	2011.496	Swine
H5N2_Avian_KC784968_A/duck/Taiwan/DV1242/2009|2009.022	KC784968	Avian	H5N2	H5	N2	Taiwan	EasternAsia	Asia	2009.022	Dom-ans
H1N2_Swine_MF522006_A/swine/Iowa/A01932417/2017|2017.137	MF522006	Swine	H1N2	H1	N2	USA	NorthernAmerica	America	2017.137	Swine
H3N8_Avian_CY028645_A/duck/Victoria/1992|1992.500	CY028645	Avian	H3N8	H3	N8	Australia	AustraliaNewZealandOceania	Oceania	1992.5	Dom-ans
H3N2_Human_KJ855358_A/Mexico/VER58/2012|2012.044	KJ855358	Human	H3N2	H3	N2	Mexico	CentralAmerica	America	2012.044	Human
H2N2_Avian_CY116924_A/guinea_fowl/New_Jersey/26146/1990|1990.258	CY116924	Avian	H2N2	H2	N2	USA	NorthernAmerica	America	1990.258	Dom-gal
H3N2_Human_KT888367_A/Bulacao/FLU_PHC_0275/2011|2011.871	KT888367	Human	H3N2	H3	N2	Philippines	SouthEasternAsia	Asia	2011.871	Human
H7N5_Avian_CY120556_A/mallard/California/1390/2010|2010.589	CY120556	Avian	H7N5	H7	N5	USA	NorthernAmerica	America	2010.589	Wild-ans-short
H5N1_Avian_KR732540_A/chicken/Vietnam/NCVD-421/2010|2010.500	KR732540	Avian	H5N1	H5	N1	Viet Nam	SouthEasternAsia	Asia	2010.5	Dom-gal
H5N6_Avian_KP286104_A/chicken/Dongguan/2690/2013|2013.962	KP286104	Avian	H5N6	H5	N6	China	EasternAsia	Asia	2013.962	Dom-gal
H10N7_Avian_CY179236_A/mallard/Wisconsin/1350/1983|1983.500	CY179236	Avian	H10N7	H10	N7	USA	NorthernAmerica	America	1983.5	Wild-ans-short
H11N3_Avian_CY021254_A/mallard/Ohio/94/1993|1993.500	CY021254	Avian	H11N3	H11	N3	USA	NorthernAmerica	America	1993.5	Wild-ans-short
H6N2_Avian_CY016157_A/gadwall/Ohio/37/1999|1999.789	CY016157	Avian	H6N2	H6	N2	USA	NorthernAmerica	America	1999.789	Wild-ans-short
H3N2_Human_KT888397_A/Kathmandu/FLUNP09M_299_CP2/2009|2009.521	KT888397	Human	H3N2	H3	N2	Nepal	SouthernAsia	Asia	2009.521	Human
H1N1_Human_CY090846_A/United_Kingdom/1-MA/1933|1933.414	CY090846	Human	H1N1	H1	N1	United Kingdom	NorthernEurope	Europe	1933.414	Human
H12N4_Avian_MG280250_A/mallard_duck/Ohio/16OS0921/2016|2016.592	MG280250	Avian	H12N4	H12	N4	USA	NorthernAmerica	America	2016.592	Wild-ans-short
H9N2_Avian_KC209494_A/wild_bird/Korea/8G39/2005|2005.844	KC209494	Avian	H9N2	H9	N2	South Korea	EasternAsia	Asia	2005.844	Wild-other
H6N1_Avian_KY575175_A/green_winged_teal/Mexico-Sonora/266/2008|2008.049	KY575175	Avian	H6N1	H6	N1	Mexico	CentralAmerica	America	2008.049	Wild-ans-long
H5N2_Avian_KU201723_A/mallard/Idaho/AH0007413/2015|2015.044	KU201723	Avian	H5N2	H5	N2	USA	NorthernAmerica	America	2015.044	Wild-ans-short
H1N1_Human_CY083498_A/Chicago/WRAIR1691P/2009|2009.784	CY083498	Human	H1N1	H1	N1	USA	NorthernAmerica	America	2009.784	Human
H3N2_Human_CY264644_A/West_Virginia/20/2012|2012.885	CY264644	Human	H3N2	H3	N2	USA	NorthernAmerica	America	2012.885	Human
H1N1_Human_KU322405_A/Parma/644/2010|2010.500	KU322405	Human	H1N1	H1	N1	Italy	SouthernEurope	Europe	2010.5	Human
H12N5_Avian_KY990750_A/mallard_duck/California/UCD567/2016|2016.542	KY990750	Avian	H12N5	H12	N5	USA	NorthernAmerica	America	2016.542	Wild-ans-short
H7N3_Avian_CY101612_A/mallard/Alberta/195/1989|1989.671	CY101612	Avian	H7N3	H7	N3	Canada	NorthernAmerica	America	1989.671	Wild-ans-short
H4N6_Avian_KU160918_A/duck/Guangxi/S2090/2012|2012.427	KU160918	Avian	H4N6	H4	N6	China	EasternAsia	Asia	2012.427	Dom-ans
H6N2_Avian_AB569530_A/duck/Zambia/08/2009|2009.619	AB569530	Avian	H6N2	H6	N2	Zambia	EasternAfrica	Africa	2009.619	Dom-ans
H1N1_Swine_MG521028_A/swine/Nebraska/A02216645/2017|2017.427	MG521028	Swine	H1N1	H1	N1	USA	NorthernAmerica	America	2017.427	Swine
H3N2_Human_KT888366_A/Philippines/FLU_PHC_0105_CP2/2009|2009.244	KT888366	Human	H3N2	H3	N2	Philippines	SouthEasternAsia	Asia	2009.244	Human
H9N2_Avian_KX598693_A/chicken/Fujian/SIC13/2013|2013.953	KX598693	Avian	H9N2	H9	N2	China	EasternAsia	Asia	2013.953	Dom-gal
H1N2_Swine_KU322787_A/swine/Italy/34333/2014|2014.500	KU322787	Swine	H1N2	H1	N2	Italy	SouthernEurope	Europe	2014.5	Swine
H6N8_Avian_CY127727_A/shorebird/Delaware_Bay/13/2004|2004.367	CY127727	Avian	H6N8	H6	N8	USA	NorthernAmerica	America	2004.367	Wild-other
H1N1_Human_CY104695_A/HaNoi/2480/2001|2001.500	CY104695	Human	H1N1	H1	N1	Viet Nam	SouthEasternAsia	Asia	2001.5	Human
H3N8_Canine_MF173132_A/canine/Vermont/278213/2013|2013.500	MF173132	Canine	H3N8	H3	N8	USA	NorthernAmerica	America	2013.5	Canine
H2N3_Avian_FJ517268_A/mallard/MN/506/2000|2000.500	FJ517268	Avian	H2N3	H2	N3	USA	NorthernAmerica	America	2000.5	Wild-ans-short
H1N1_Human_CY036840_A/Siena/14/1995|1995.964	CY036840	Human	H1N1	H1	N1	Italy	SouthernEurope	Europe	1995.964	Human
H1N1_Swine_KF922788_A/swine/Oklahoma/A01290693/2013|2013.803	KF922788	Swine	H1N1	H1	N1	USA	NorthernAmerica	America	2013.803	Swine
H3N2_Human_KX133413_A/Gainesville/01/2016|2016.208	KX133413	Human	H3N2	H3	N2	USA	NorthernAmerica	America	2016.208	Human
H9N1_Avian_CY077175_A/shorebird/Delaware/554/2007|2007.392	CY077175	Avian	H9N1	H9	N1	USA	NorthernAmerica	America	2007.392	Wild-other
H1N1_Swine_KT828024_A/swine/Indiana/14TOSU0454/2014|2014.500	KT828024	Swine	H1N1	H1	N1	USA	NorthernAmerica	America	2014.5	Swine
H1N1_Swine_CY115970_A/swine/England/114065/1990|1990.932	CY115970	Swine	H1N1	H1	N1	United Kingdom	NorthernEurope	Europe	1990.932	Swine
H4N6_Avian_CY005568_A/duck/Hong_Kong/365/1978|1978.500	CY005568	Avian	H4N6	H4	N6	Hong Kong	EasternAsia	Asia	1978.5	Dom-ans
H6N9_Avian_CY204057_A/green-winged_teal/Ohio/14OS1103/2014|2014.718	CY204057	Avian	H6N9	H6	N9	USA	NorthernAmerica	America	2014.718	Wild-ans-long
H1N1_Swine_KF500938_A/swine/Italy/73449/2013|2013.200	KF500938	Swine	H1N1	H1	N1	Italy	SouthernEurope	Europe	2013.2	Swine
H1N1_Swine_KJ739424_A/swine/North_Carolina/A01410573/2014|2014.216	KJ739424	Swine	H1N1	H1	N1	USA	NorthernAmerica	America	2014.216	Swine
H6N2_Avian_CY109317_A/duck/Hunan/2110/2006|2006.285	CY109317	Avian	H6N2	H6	N2	China	EasternAsia	Asia	2006.285	Dom-ans
H3N2_Human_KT837184_A/North_Carolina/24/2014|2014.729	KT837184	Human	H3N2	H3	N2	USA	NorthernAmerica	America	2014.729	Human
H8N4_Avian_CY140672_A/mallard/Minnesota/AI09-1854/2009|2009.570	CY140672	Avian	H8N4	H8	N4	USA	NorthernAmerica	America	2009.57	Wild-ans-short
H3N2_Avian_CY076182_A/mallard/Washington/44242-124/2006|2006.556	CY076182	Avian	H3N2	H3	N2	USA	NorthernAmerica	America	2006.556	Wild-ans-short
H6N2_Avian_CY146530_A/mallard/New_Jersey/AI09-6434/2009|2009.740	CY146530	Avian	H6N2	H6	N2	USA	NorthernAmerica	America	2009.74	Wild-ans-short
H3N2_Swine_CY242775_A/swine/Indiana/16TOSU4175/2016|2016.496	CY242775	Swine	H3N2	H3	N2	USA	NorthernAmerica	America	2016.496	Swine
H5N2_Avian_CY146679_A/duck/Hunan/S4124/2011|2011.860	CY146679	Avian	H5N2	H5	N2	China	EasternAsia	Asia	2011.86	Dom-ans
H1N1_Human_CY225537_A/Ohio/07/2017|2017.110	CY225537	Human	H1N1	H1	N1	USA	NorthernAmerica	America	2017.11	Human
H5N1_Avian_KF881627_A/chicken/Egypt/M7217B/2013|2013.082	KF881627	Avian	H5N1	H5	N1	Egypt	NorthernAfrica	Africa	2013.082	Dom-gal
H7N7_Avian_CY015040_A/goose/Leipzig/187-7/1979|1979.500	CY015040	Avian	H7N7	H7	N7	Germany	WesternEurope	Europe	1979.5	Dom-ans
H1N2_Swine_CY159450_A/swine/Colorado/02875/2009|2009.551	CY159450	Swine	H1N2	H1	N2	USA	NorthernAmerica	America	2009.551	Swine
H3N2_Swine_CY245986_A/swine/Alberta/SD0123/2015|2015.803	CY245986	Swine	H3N2	H3	N2	Canada	NorthernAmerica	America	2015.803	Swine
H3N2_Swine_KU942651_A/swine/Indiana/A01812151/2016|2016.052	KU942651	Swine	H3N2	H3	N2	USA	NorthernAmerica	America	2016.052	Swine
H4N2_Avian_CY177847_A/mallard/Wisconsin/867/1982|1982.500	CY177847	Avian	H4N2	H4	N2	USA	NorthernAmerica	America	1982.5	Wild-ans-short
H1N1_Human_KC881683_A/Wisconsin/18/2011|2011.099	KC881683	Human	H1N1	H1	N1	USA	NorthernAmerica	America	2011.099	Human
H6N2_Avian_CY021862_A/blue-winged_teal/Ohio/1387/2005|2005.500	CY021862	Avian	H6N2	H6	N2	USA	NorthernAmerica	America	2005.5	Wild-ans-long
H1N1_Avian_MG280544_A/lesser_scaup/Illinois/17OS1579/2017|2017.200	MG280544	Avian	H1N1	H1	N1	USA	NorthernAmerica	America	2017.2	Wild-ans-short
H3N2_Swine_KM029746_A/swine/Guangdong/NS2883/2012|2012.641	KM029746	Swine	H3N2	H3	N2	China	EasternAsia	Asia	2012.641	Swine
H7N9_Avian_MF630384_A/chicken/Zhejiang/S4017/2013|2013.934	MF630384	Avian	H7N9	H7	N9	China	EasternAsia	Asia	2013.934	Dom-gal
H5N1_Avian_JX534592_A/wild_duck/Fujian/1/2011|2011.186	JX534592	Avian	H5N1	H5	N1	China	EasternAsia	Asia	2011.186	Wild-ans-short
H3N6_Avian_CY102149_A/mallard/Alberta/142/1994|1994.614	CY102149	Avian	H3N6	H3	N6	Canada	NorthernAmerica	America	1994.614	Wild-ans-short
H1N1_Human_KX408246_A/Oklahoma/01/2016|2016.030	KX408246	Human	H1N1	H1	N1	USA	NorthernAmerica	America	2016.03	Human
H7N3_Avian_AY241616_A/duck/PA/143585/2001|2001.500	AY241616	Avian	H7N3	H7	N3	USA	NorthernAmerica	America	2001.5	Dom-ans
H6N2_Avian_AB593442_A/Muscovy_duck/Vietnam/G33/2007|2007.704	AB593442	Avian	H6N2	H6	N2	Viet Nam	SouthEasternAsia	Asia	2007.704	Dom-ans
H1N1_Swine_CY061864_A/swine/Hong_Kong/2896/2009|2009.959	CY061864	Swine	H1N1	H1	N1	Hong Kong	EasternAsia	Asia	2009.959	Swine
H3N2_Canine_MF173182_A/canine/Illinois/41915/2015|2015.500	MF173182	Canine	H3N2	H3	N2	USA	NorthernAmerica	America	2015.5	Canine
H2N3_Avian_CY139954_A/mallard/Minnesota/AI06-1029/2006|2006.500	CY139954	Avian	H2N3	H2	N3	USA	NorthernAmerica	America	2006.5	Wild-ans-short
H5N1_Swine_HM440140_A/swine/South_Kalimantan/UT6015/2006|2006.500	HM440140	Swine	H5N1	H5	N1	Indonesia	SouthEasternAsia	Asia	2006.5	Swine
H1N1_Swine_CY195079_A/swine/Alberta/SD0014/2013|2013.907	CY195079	Swine	H1N1	H1	N1	Canada	NorthernAmerica	America	2013.907	Swine
H5N1_Avian_GQ122518_A/chicken/Banten/UT6025/2006|2006.786	GQ122518	Avian	H5N1	H5	N1	Indonesia	SouthEasternAsia	Asia	2006.786	Dom-gal
H5N1_Avian_GQ122429_A/chicken/West_Java/UT1001/2003|2003.800	GQ122429	Avian	H5N1	H5	N1	Indonesia	SouthEasternAsia	Asia	2003.8	Dom-gal
H5N1_Avian_KM213389_A/ruddy_turnstone/Iceland/2899/2013|2013.389	KM213389	Avian	H5N1	H5	N1	Iceland	NorthernEurope	Europe	2013.389	Wild-other
H5N2_Avian_CY049759_A/gadwall/Altai/1202/2007|2007.704	CY049759	Avian	H5N2	H5	N2	Russia	EasternEurope	Europe	2007.704	Wild-ans-short
H2N7_Avian_CY185698_A/black-headed_gull/Republic_of_Georgia/8/2012|2012.003	CY185698	Avian	H2N7	H2	N7	Georgia	WesternAsia	Asia	2012.003	Wild-other
H2N3_Avian_CY095181_A/duck/New_York/53294-6/2005|2005.337	CY095181	Avian	H2N3	H2	N3	USA	NorthernAmerica	America	2005.337	Dom-ans
H4N6_Avian_CY205695_A/blue-winged_teal/Texas/AI10-4161/2010|2010.696	CY205695	Avian	H4N6	H4	N6	USA	NorthernAmerica	America	2010.696	Wild-ans-long
H13N8_Avian_MF145864_A/yellow-legged_gull/Georgia/1/2011|2011.132	MF145864	Avian	H13N8	H13	N8	Georgia	WesternAsia	Asia	2011.132	Wild-other
H3N2_Human_CY210666_A/California/161/2016|2016.860	CY210666	Human	H3N2	H3	N2	USA	NorthernAmerica	America	2016.86	Human
H1N1_Human_CY035127_A/St-_Petersburg/8/2006|2006.500	CY035127	Human	H1N1	H1	N1	Russia	EasternEurope	Europe	2006.5	Human
H1N1_Human_CY010101_A/Canterbury/27/2000|2000.616	CY010101	Human	H1N1	H1	N1	New Zealand	AustraliaNewZealandOceania	Oceania	2000.616	Human
H10N8_Avian_CY137723_A/shorebird/Delaware_Bay/379/2008|2008.373	CY137723	Avian	H10N8	H10	N8	USA	NorthernAmerica	America	2008.373	Wild-other
H1N1_Swine_CY158890_A/swine/Georgia/SG1251/2006|2006.359	CY158890	Swine	H1N1	H1	N1	USA	NorthernAmerica	America	2006.359	Swine
H1N1_Human_CY079547_A/Switzerland/5165/2010|2010.803	CY079547	Human	H1N1	H1	N1	Switzerland	WesternEurope	Europe	2010.803	Human
H1N1_Swine_CY158762_A/swine/Manitoba/02947/2010|2010.052	CY158762	Swine	H1N1	H1	N1	Canada	NorthernAmerica	America	2010.052	Swine
H4N8_Avian_KY014031_A/blue-winged_teal/Texas/UGAI15-7060/2015|2015.710	KY014031	Avian	H4N8	H4	N8	USA	NorthernAmerica	America	2015.71	Wild-ans-long
H10N4_Avian_CY077033_A/herring_gull/Netherlands/4/2006|2006.500	CY077033	Avian	H10N4	H10	N4	Netherlands	WesternEurope	Europe	2006.5	Wild-other
H1N1_Human_CY069235_A/Munich/INS365/2009|2009.937	CY069235	Human	H1N1	H1	N1	Germany	WesternEurope	Europe	2009.937	Human
H7N3_Avian_KR150896_A/turkey/California/8199/2015|2015.184	KR150896	Avian	H7N3	H7	N3	USA	NorthernAmerica	America	2015.184	Dom-gal
H2N9_Avian_KY583836_A/mallard/Ohio/15OS4177/2015|2015.616	KY583836	Avian	H2N9	H2	N9	USA	NorthernAmerica	America	2015.616	Wild-ans-short
H3N2_Swine_KR701252_A/swine/Netherlands/Geesteren-346/2011|2011.581	KR701252	Swine	H3N2	H3	N2	Netherlands	WesternEurope	Europe	2011.581	Swine
H1N1_Human_MH183712_A/Michigan/30/2018|2018.096	MH183712	Human	H1N1	H1	N1	USA	NorthernAmerica	America	2018.096	Human
H1N1_Human_KY681629_A/Saudi_Arabia/02/2013|2013.786	KY681629	Human	H1N1	H1	N1	Saudi Arabia	WesternAsia	Asia	2013.786	Human
H1N2_Swine_KF478877_A/swine/Missouri/A01432837/2013|2013.534	KF478877	Swine	H1N2	H1	N2	USA	NorthernAmerica	America	2013.534	Swine
H11N9_Avian_CY166745_A/northern_shoveler/Mississippi/11OS5812/2011|2011.934	CY166745	Avian	H11N9	H11	N9	USA	NorthernAmerica	America	2011.934	Wild-ans-short
H6N1_Avian_CY076598_A/mallard/Washington/44338-047/2007|2007.674	CY076598	Avian	H6N1	H6	N1	USA	NorthernAmerica	America	2007.674	Wild-ans-short
H3N2_Human_KP223174_A/Singapore/78L/2007|2007.375	KP223174	Human	H3N2	H3	N2	Singapore	SouthEasternAsia	Asia	2007.375	Human
H3N8_Avian_CY005044_A/pintail_duck/Alberta/169/1980|1980.592	CY005044	Avian	H3N8	H3	N8	Canada	NorthernAmerica	America	1980.592	Wild-ans-short
H1N1_Human_CY053310_A/Brownsville/37OS/2009|2009.403	CY053310	Human	H1N1	H1	N1	USA	NorthernAmerica	America	2009.403	Human
H1N8_Avian_KX714357_A/American_green-winged_teal/Alaska/88857/2008|2008.603	KX714357	Avian	H1N8	H1	N8	USA	NorthernAmerica	America	2008.603	Wild-ans-long
H1N1_Human_CY176739_A/Lima/INS3_680/2012|2012.526	CY176739	Human	H1N1	H1	N1	Peru	SouthernAmerica	America	2012.526	Human
H4N6_Avian_KX228221_A/chicken/Wales/600-020823/2014|2014.477	KX228221	Avian	H4N6	H4	N6	United Kingdom	NorthernEurope	Europe	2014.477	Dom-gal
H7N7_Avian_CY132974_A/American_green-winged_teal/Illinois/10OS3329/2010|2010.827	CY132974	Avian	H7N7	H7	N7	USA	NorthernAmerica	America	2010.827	Wild-ans-long
H3N2_Human_KX415387_A/New_Mexico/10/2016|2016.134	KX415387	Human	H3N2	H3	N2	USA	NorthernAmerica	America	2016.134	Human
H3N2_Human_CY113214_A/Bilthoven/5657/1976|1976.500	CY113214	Human	H3N2	H3	N2	Netherlands	WesternEurope	Europe	1976.5	Human
H1N1_Human_KT836873_A/California/35/2015|2015.022	KT836873	Human	H1N1	H1	N1	USA	NorthernAmerica	America	2015.022	Human
H5N1_Avian_EU814504_A/rook/Rostov-on-Don/26/2007|2007.951	EU814504	Avian	H5N1	H5	N1	Russia	EasternEurope	Europe	2007.951	Wild-other
H1N1_Human_CY063180_A/California/VRDL10/2010|2010.112	CY063180	Human	H1N1	H1	N1	USA	NorthernAmerica	America	2010.112	Human
H10N7_Avian_KX978098_A/mallard_duck/Netherlands/1/2012|2012.036	KX978098	Avian	H10N7	H10	N7	Netherlands	WesternEurope	Europe	2012.036	Wild-ans-short
H1N1_Human_CY026548_A/Florida/UR06-0577/2007|2007.195	CY026548	Human	H1N1	H1	N1	USA	NorthernAmerica	America	2007.195	Human
H4N6_Avian_CY044017_A/northern_shoveler/Alaska/7MP0954/2007|2007.679	CY044017	Avian	H4N6	H4	N6	USA	NorthernAmerica	America	2007.679	Wild-ans-short
H3N2_Human_KX916391_A/Wisconsin/77/2016|2016.611	KX916391	Human	H3N2	H3	N2	USA	NorthernAmerica	America	2016.611	Human
H13N8_Avian_CY185634_A/yellow-legged_gull/Georgia/2/2013|2013.178	CY185634	Avian	H13N8	H13	N8	Georgia	WesternAsia	Asia	2013.178	Wild-other
H5N2_Avian_KT327406_A/thrush/Taiwan/A234/2015|2015.044	KT327406	Avian	H5N2	H5	N2	Taiwan	EasternAsia	Asia	2015.044	Wild-other
H3N2_Swine_MG193805_A/swine/Maryland/A01764024/2017|2017.726	MG193805	Swine	H3N2	H3	N2	USA	NorthernAmerica	America	2017.726	Swine
H3N8_Avian_CY037008_A/blue-winged_teal/Manitoba/13436/2005|2005.660	CY037008	Avian	H3N8	H3	N8	Canada	NorthernAmerica	America	2005.66	Wild-ans-long
H1N1_Human_GQ457473_A/Kansas/02/2009|2009.310	GQ457473	Human	H1N1	H1	N1	USA	NorthernAmerica	America	2009.31	Human
H10N2_Avian_KY828655_A/northern_shoveler/California/LDC192/2014|2014.921	KY828655	Avian	H10N2	H10	N2	USA	NorthernAmerica	America	2014.921	Wild-ans-short
H11N9_Avian_KY561061_A/American_green-winged_teal/Missouri/15OS6591/2015|2015.830	KY561061	Avian	H11N9	H11	N9	USA	NorthernAmerica	America	2015.83	Wild-ans-long
H3N8_Avian_KY551010_A/mallard/South_Dakota/AH0014945/2015|2015.685	KY551010	Avian	H3N8	H3	N8	USA	NorthernAmerica	America	2015.685	Wild-ans-short
H7N9_Human_KM374045_A/Zhejiang/LS01/2014|2014.104	KM374045	Human	H7N9	H7	N9	China	EasternAsia	Asia	2014.104	Human
H1N2_Swine_CY086883_A/swine/Indiana/24-0218/2010|2010.140	CY086883	Swine	H1N2	H1	N2	USA	NorthernAmerica	America	2010.14	Swine
H1N1_Human_KX028874_A/DC/3/2016|2016.132	KX028874	Human	H1N1	H1	N1	USA	NorthernAmerica	America	2016.132	Human
H3N2_Human_CY208875_A/Rhode_Island/25/2016|2016.699	CY208875	Human	H3N2	H3	N2	USA	NorthernAmerica	America	2016.699	Human
H3N2_Swine_EU273779_A/swine/Guangdong/164/06|2006.500	EU273779	Swine	H3N2	H3	N2	China	EasternAsia	Asia	2006.5	Swine
H9N2_Avian_KX598712_A/chicken/Shandong/SIC34/2014|2014.871	KX598712	Avian	H9N2	H9	N2	China	EasternAsia	Asia	2014.871	Dom-gal
H9N2_Avian_KT338303_A/chicken/Shandong/1167/2015|2015.340	KT338303	Avian	H9N2	H9	N2	China	EasternAsia	Asia	2015.34	Dom-gal
H16N3_Avian_KX977838_A/black-headed_gull/Netherlands/5/2013|2013.510	KX977838	Avian	H16N3	H16	N3	Netherlands	WesternEurope	Europe	2013.51	Wild-other
H6N6_Avian_CY109717_A/duck/Yunnan/1330/2007|2007.200	CY109717	Avian	H6N6	H6	N6	China	EasternAsia	Asia	2007.2	Dom-ans
H10N5_Avian_KP284888_A/migratory_duck/Jiangxi/30556/2013|2013.827	KP284888	Avian	H10N5	H10	N5	China	EasternAsia	Asia	2013.827	Wild-ans-long
H5N1_Avian_AB265203_A/whooper_swan/Mongolia/2/06|2006.367	AB265203	Avian	H5N1	H5	N1	Mongolia	EasternAsia	Asia	2006.367	Wild-ans-short
H10N8_Avian_CY078460_A/mallard/Interior_Alaska/6MP0758/2006|2006.600	CY078460	Avian	H10N8	H10	N8	USA	NorthernAmerica	America	2006.6	Wild-ans-short
H5N1_Avian_MF112924_A/duck/Nigeria/16VIR5840-83/2016|2016.027	MF112924	Avian	H5N1	H5	N1	Nigeria	WesternAfrica	Africa	2016.027	Dom-ans
H3N2_Swine_MF194425_A/swine/Iowa/MT_12_07_4298/2012|2012.663	MF194425	Swine	H3N2	H3	N2	USA	NorthernAmerica	America	2012.663	Swine
H7N3_Avian_CY205180_A/mallard/Maryland/12OS3629/2013|2013.022	CY205180	Avian	H7N3	H7	N3	USA	NorthernAmerica	America	2013.022	Wild-ans-short
H6N4_Avian_CY178135_A/mallard/Wisconsin/772/1982|1982.500	CY178135	Avian	H6N4	H6	N4	USA	NorthernAmerica	America	1982.5	Wild-ans-short
H5N1_Avian_KU042833_A/pigeon/Zhejiang/112089/2014|2014.885	KU042833	Avian	H5N1	H5	N1	China	EasternAsia	Asia	2014.885	Wild-other
H1N1_Human_KC780782_A/Alaska/47/2009|2009.923	KC780782	Human	H1N1	H1	N1	USA	NorthernAmerica	America	2009.923	Human
H3N2_Human_CY025860_A/Alabama/UR06-0545/2007|2007.178	CY025860	Human	H3N2	H3	N2	USA	NorthernAmerica	America	2007.178	Human
H11N9_Avian_KY561050_A/mallard_duck/Wisconsin/15OS7136/2015|2015.868	KY561050	Avian	H11N9	H11	N9	USA	NorthernAmerica	America	2015.868	Wild-ans-short
H6N3_Avian_CY004235_A/mallard_duck/ALB/191/1990|1990.581	CY004235	Avian	H6N3	H6	N3	Canada	NorthernAmerica	America	1990.581	Wild-ans-short
H4N2_Avian_CY165155_A/mallard/Sweden/68551/2007|2007.795	CY165155	Avian	H4N2	H4	N2	Sweden	NorthernEurope	Europe	2007.795	Wild-ans-short
H1N1_Swine_HF674890_A/swine/Spain/SF11131/2007|2007.500	HF674890	Swine	H1N1	H1	N1	Spain	SouthernEurope	Europe	2007.5	Swine
H1N1_Human_CY129639_A/Munich/INS541/2011|2011.132	CY129639	Human	H1N1	H1	N1	Germany	WesternEurope	Europe	2011.132	Human
H5N1_Avian_AB615240_A/tufted_duck/Fukushima/2/2011|2011.038	AB615240	Avian	H5N1	H5	N1	Japan	EasternAsia	Asia	2011.038	Wild-ans-short
H3N2_Human_MH306994_A/Kentucky/17/2018|2018.148	MH306994	Human	H3N2	H3	N2	USA	NorthernAmerica	America	2018.148	Human
H6N2_Avian_KY983145_A/American_wigeon/California/HS025/2015|2015.811	KY983145	Avian	H6N2	H6	N2	USA	NorthernAmerica	America	2015.811	Wild-ans-long
H9N2_Avian_KF881373_A/chicken/Egypt/D7663C/2013|2013.268	KF881373	Avian	H9N2	H9	N2	Egypt	NorthernAfrica	Africa	2013.268	Dom-gal
H1N2_Swine_KR699863_A/swine/England/058879/2011|2011.370	KR699863	Swine	H1N2	H1	N2	United Kingdom	NorthernEurope	Europe	2011.37	Swine
H5N2_Avian_MG964363_A/Canada_goose/Wyoming/15-009285-1/2015|2015.203	MG964363	Avian	H5N2	H5	N2	USA	NorthernAmerica	America	2015.203	Wild-ans-short
H5N6_Avian_KU143315_A/turtledove/Wuhan/HKBJ27/2015|2015.038	KU143315	Avian	H5N6	H5	N6	China	EasternAsia	Asia	2015.038	Wild-other
H6N1_Avian_LC316734_A/muscovy_duck/Vietnam/LBM838/2015|2015.934	LC316734	Avian	H6N1	H6	N1	Viet Nam	SouthEasternAsia	Asia	2015.934	Dom-ans
H1N1_Avian_CY146142_A/ruddy_turnstone/New_Jersey/AI09-775/2009|2009.405	CY146142	Avian	H1N1	H1	N1	USA	NorthernAmerica	America	2009.405	Wild-other
H10N7_Avian_CY005086_A/pintail/Alberta/129/1993|1993.915	CY005086	Avian	H10N7	H10	N7	Canada	NorthernAmerica	America	1993.915	Wild-ans-short
H1N1_Human_CY125093_A/Ostrava/801/1998|1998.500	CY125093	Human	H1N1	H1	N1	Czech Republic	EasternEurope	Europe	1998.5	Human
H10N7_Avian_MF613820_A/American_black_duck/Alberta/118/2016|2016.608	MF613820	Avian	H10N7	H10	N7	Canada	NorthernAmerica	America	2016.608	Wild-ans-short
H9N2_Avian_LC208482_A/chicken/Japan/AQ-HE61/2015|2015.512	LC208482	Avian	H9N2	H9	N2	Japan	EasternAsia	Asia	2015.512	Dom-gal
H1N1_Human_CY125205_A/Hong_Kong/2637/2004|2004.500	CY125205	Human	H1N1	H1	N1	Hong Kong	EasternAsia	Asia	2004.5	Human
H1N1_Swine_CY028789_A/swine/Iowa/1/1986|1986.500	CY028789	Swine	H1N1	H1	N1	USA	NorthernAmerica	America	1986.5	Swine
H5N8_Avian_KU201779_A/mallard/Idaho/AH0005955/2014|2014.973	KU201779	Avian	H5N8	H5	N8	USA	NorthernAmerica	America	2014.973	Wild-ans-short
H3N2_Human_MH081907_A/Alabama/35/2017|2017.964	MH081907	Human	H3N2	H3	N2	USA	NorthernAmerica	America	2017.964	Human
H5N1_Avian_CY033178_A/duck/Vietnam/942B/2004|2004.500	CY033178	Avian	H5N1	H5	N1	Viet Nam	SouthEasternAsia	Asia	2004.5	Dom-ans
H3N2_Human_CY065977_A/Philippines/2-MA/1982|1982.414	CY065977	Human	H3N2	H3	N2	Philippines	SouthEasternAsia	Asia	1982.414	Human
H1N1_Human_CY081064_A/Ontario/130741/2010|2010.781	CY081064	Human	H1N1	H1	N1	Canada	NorthernAmerica	America	2010.781	Human
H2N2_Human_KP098395_A/Beijing/12/1964|1964.500	KP098395	Human	H2N2	H2	N2	China	EasternAsia	Asia	1964.5	Human
H10N7_Avian_MG279868_A/mallard_duck/Illinois/16OS4899/2016|2016.967	MG279868	Avian	H10N7	H10	N7	USA	NorthernAmerica	America	2016.967	Wild-ans-short
H1N1_Swine_HQ541650_A/swine/Hunan/26/2010|2010.038	HQ541650	Swine	H1N1	H1	N1	China	EasternAsia	Asia	2010.038	Swine
H3N2_Human_KX918047_A/New_York/80/2016|2016.323	KX918047	Human	H3N2	H3	N2	USA	NorthernAmerica	America	2016.323	Human
H1N1_Human_CY021758_A/South_Australia/51/2005|2005.500	CY021758	Human	H1N1	H1	N1	Australia	AustraliaNewZealandOceania	Oceania	2005.5	Human
H5N1_Avian_AB465622_A/chicken/Egypt/CL6/2007|2007.200	AB465622	Avian	H5N1	H5	N1	Egypt	NorthernAfrica	Africa	2007.2	Dom-gal
H4N6_Avian_KU160926_A/duck/Guangxi/S4312/2011|2011.838	KU160926	Avian	H4N6	H4	N6	China	EasternAsia	Asia	2011.838	Dom-ans
H4N6_Avian_CY196098_A/mallard/Interior_Alaska/11BM02557/2011|2011.605	CY196098	Avian	H4N6	H4	N6	USA	NorthernAmerica	America	2011.605	Wild-ans-short
H2N5_Avian_CY185618_A/black-headed_gull/Republic_of_Georgia/9/2012|2012.142	CY185618	Avian	H2N5	H2	N5	Georgia	WesternAsia	Asia	2012.142	Wild-other
H9N2_Avian_KX349960_A/duck/Nanjing/01/1999|1999.038	KX349960	Avian	H9N2	H9	N2	China	EasternAsia	Asia	1999.038	Dom-ans
H3N2_Avian_CY129063_A/American_black_duck/New_Brunswick/02650/2007|2007.729	CY129063	Avian	H3N2	H3	N2	Canada	NorthernAmerica	America	2007.729	Wild-ans-short
H3N8_Avian_MF575252_A/ruddy_turnstone/Netherlands/6/2008|2008.849	MF575252	Avian	H3N8	H3	N8	Netherlands	WesternEurope	Europe	2008.849	Wild-other
H5N1_Avian_LC167753_A/Muscovy_duck/Vietnam/HU3-1403/2015|2015.619	LC167753	Avian	H5N1	H5	N1	Viet Nam	SouthEasternAsia	Asia	2015.619	Dom-ans
H3N2_Human_KX916599_A/Vermont/26/2016|2016.301	KX916599	Human	H3N2	H3	N2	USA	NorthernAmerica	America	2016.301	Human
H3N2_Swine_KF680263_A/swine/Nebraska/A01399268/2013|2013.603	KF680263	Swine	H3N2	H3	N2	USA	NorthernAmerica	America	2013.603	Swine
H11N2_Avian_CY145720_A/ruddy_turnstone/New_Jersey/Sg-00567/2008|2008.422	CY145720	Avian	H11N2	H11	N2	USA	NorthernAmerica	America	2008.422	Wild-other
H3N2_Human_CY211613_A/Idaho/35/2016|2016.737	CY211613	Human	H3N2	H3	N2	USA	NorthernAmerica	America	2016.737	Human
H1N1_Swine_KC844201_A/swine/South_Dakota/A01349306/2013|2013.192	KC844201	Swine	H1N1	H1	N1	USA	NorthernAmerica	America	2013.192	Swine
H6N8_Avian_MF046210_A/ruddy_turnstone/Delaware_Bay/139/2016|2016.389	MF046210	Avian	H6N8	H6	N8	USA	NorthernAmerica	America	2016.389	Wild-other
H5N6_Avian_KM251475_A/duck/Sichuan/NCXJ15/2014|2014.318	KM251475	Avian	H5N6	H5	N6	China	EasternAsia	Asia	2014.318	Dom-ans
H3N2_Human_KT888360_A/Bhutan/FLU_BTA_00010/2011|2011.737	KT888360	Human	H3N2	H3	N2	Bhutan	SouthernAsia	Asia	2011.737	Human
H7N3_Avian_KU289976_A/domestic_duck/West_Virginia/A00140912/2008|2008.518	KU289976	Avian	H7N3	H7	N3	USA	NorthernAmerica	America	2008.518	Dom-ans
H9N9_Avian_KF042122_A/chicken/Zhejiang/C11/2013|2013.200	KF042122	Avian	H9N9	H9	N9	China	EasternAsia	Asia	2013.2	Dom-gal
H4N8_Avian_CY028260_A/red-necked_stint/Australia/2/2004|2004.500	CY028260	Avian	H4N8	H4	N8	Australia	AustraliaNewZealandOceania	Oceania	2004.5	Wild-other
H5N1_Avian_KF888481_A/chicken/Bangladesh/18061/2012|2012.682	KF888481	Avian	H5N1	H5	N1	Bangladesh	SouthernAsia	Asia	2012.682	Dom-gal
H2N1_Avian_CY178520_A/duck/Wisconsin/2420/1985|1985.500	CY178520	Avian	H2N1	H2	N1	USA	NorthernAmerica	America	1985.5	Dom-ans
H5N2_Avian_AB261856_A/chicken/Ibaraki/1/2005|2005.500	AB261856	Avian	H5N2	H5	N2	Japan	EasternAsia	Asia	2005.5	Dom-gal
H1N2_Swine_KU877364_A/swine/North_Carolina/A01731857/2016|2016.112	KU877364	Swine	H1N2	H1	N2	USA	NorthernAmerica	America	2016.112	Swine
H4N8_Avian_CY140970_A/blue-winged_teal/Texas/AI09-4463/2009|2009.718	CY140970	Avian	H4N8	H4	N8	USA	NorthernAmerica	America	2009.718	Wild-ans-long
H1N1_Human_CY063188_A/California/VRDL11/2010|2010.068	CY063188	Human	H1N1	H1	N1	USA	NorthernAmerica	America	2010.068	Human
H6N5_Avian_CY180525_A/duck/Minnesota/9/1975|1975.500	CY180525	Avian	H6N5	H6	N5	USA	NorthernAmerica	America	1975.5	Dom-ans
H5N2_Avian_KR265579_A/duck/Japan/11UO0008/2011|2011.753	KR265579	Avian	H5N2	H5	N2	Japan	EasternAsia	Asia	2011.753	Dom-ans
H3N2_Human_KX416123_A/Washington/47/2016|2016.197	KX416123	Human	H3N2	H3	N2	USA	NorthernAmerica	America	2016.197	Human
H11N9_Avian_CY180773_A/duck/Minnesota/47/1975|1975.500	CY180773	Avian	H11N9	H11	N9	USA	NorthernAmerica	America	1975.5	Dom-ans
H3N2_Human_KT888738_A/Colorado/38/2012|2012.118	KT888738	Human	H3N2	H3	N2	USA	NorthernAmerica	America	2012.118	Human
H2N3_Avian_CY122309_A/mallard/Netherlands/1/2010|2010.500	CY122309	Avian	H2N3	H2	N3	Netherlands	WesternEurope	Europe	2010.5	Wild-ans-short
H1N1_Avian_KF424021_A/mallard/Minnesota/AI07-3100/2007|2007.693	KF424021	Avian	H1N1	H1	N1	USA	NorthernAmerica	America	2007.693	Wild-ans-short
H1N1_Human_KX005589_A/Nevada/05/2016|2016.066	KX005589	Human	H1N1	H1	N1	USA	NorthernAmerica	America	2016.066	Human
H2N3_Avian_CY117502_A/ruddy_turnstone/Delaware_Bay/129/1994|1994.386	CY117502	Avian	H2N3	H2	N3	USA	NorthernAmerica	America	1994.386	Wild-other
H6N2_Avian_KY130595_A/northern_pintail/Alaska/224/2011|2011.712	KY130595	Avian	H6N2	H6	N2	USA	NorthernAmerica	America	2011.712	Wild-ans-long
H1N1_Human_KR271586_A/Mexico/241001/2014|2014.027	KR271586	Human	H1N1	H1	N1	Mexico	CentralAmerica	America	2014.027	Human
H9N2_Avian_DQ064403_A/chicken/Shandong/6/96|1996.500	DQ064403	Avian	H9N2	H9	N2	China	EasternAsia	Asia	1996.5	Dom-gal
H9N2_Avian_KF972024_A/wild_waterfowl/Dongting/C4317/2012|2012.162	KF972024	Avian	H9N2	H9	N2	China	EasternAsia	Asia	2012.162	Wild-ans-short
H10N7_Avian_CY137547_A/mallard/Alberta/56/2004|2004.501	CY137547	Avian	H10N7	H10	N7	Canada	NorthernAmerica	America	2004.501	Wild-ans-short
H1N1_Human_CY026572_A/Vermont/UR06-0573/2007|2007.192	CY026572	Human	H1N1	H1	N1	USA	NorthernAmerica	America	2007.192	Human
H3N1_Avian_CY130478_A/northern_pintail/Interior_Alaska/10BM00849R2/2010|2010.389	CY130478	Avian	H3N1	H3	N1	USA	NorthernAmerica	America	2010.389	Wild-ans-long
H10N2_Avian_CY094254_A/mallard/California/11353/2008|2008.948	CY094254	Avian	H10N2	H10	N2	USA	NorthernAmerica	America	2008.948	Wild-ans-short
H5N2_Avian_GQ923550_A/quail/New_York/501360/2007|2007.500	GQ923550	Avian	H5N2	H5	N2	USA	NorthernAmerica	America	2007.5	Dom-gal
H9N2_Avian_KJ426503_A/chicken/Henan/Z01/2007|2007.016	KJ426503	Avian	H9N2	H9	N2	China	EasternAsia	Asia	2007.016	Dom-gal
H3N2_Human_CY258087_A/North_Carolina/36/2017|2017.808	CY258087	Human	H3N2	H3	N2	USA	NorthernAmerica	America	2017.808	Human
H6N2_Avian_KX978066_A/greater_white-fronted_goose/Netherlands/9/2009|2009.995	KX978066	Avian	H6N2	H6	N2	Netherlands	WesternEurope	Europe	2009.995	Wild-ans-long
H5N1_Human_KP638541_A/Vietnam/UT36282/2010|2010.233	KP638541	Human	H5N1	H5	N1	Viet Nam	SouthEasternAsia	Asia	2010.233	Human
H7N9_Avian_KF042106_A/pigeon/Zhejiang/P2/2013|2013.285	KF042106	Avian	H7N9	H7	N9	China	EasternAsia	Asia	2013.285	Wild-other
H3N2_Human_KM069602_A/Singapore/S2009-329/2009|2009.326	KM069602	Human	H3N2	H3	N2	Singapore	SouthEasternAsia	Asia	2009.326	Human
H1N2_Swine_KY938611_A/swine/Colorado/A01668653/2016|2016.888	KY938611	Swine	H1N2	H1	N2	USA	NorthernAmerica	America	2016.888	Swine
H4N2_Avian_CY011057_A/mallard/Ohio/275/1987|1987.797	CY011057	Avian	H4N2	H4	N2	USA	NorthernAmerica	America	1987.797	Wild-ans-short
H6N2_Avian_JF965242_A/duck/Eastern_China/39/2007|2007.200	JF965242	Avian	H6N2	H6	N2	China	EasternAsia	Asia	2007.2	Dom-ans
H3N2_Swine_CY099248_A/swine/Minnesota/00484/2005|2005.052	CY099248	Swine	H3N2	H3	N2	USA	NorthernAmerica	America	2005.052	Swine
H1N1_Human_LC032860_A/Kyoto/13K017/2014|2014.066	LC032860	Human	H1N1	H1	N1	Japan	EasternAsia	Asia	2014.066	Human
H3N2_Human_CY260276_A/Nevada/24/2017|2017.838	CY260276	Human	H3N2	H3	N2	USA	NorthernAmerica	America	2017.838	Human
H3N8_Equine_EU794570_A/equine/Xinjiang/4/2007|2007.953	EU794570	Equine	H3N8	H3	N8	China	EasternAsia	Asia	2007.953	Equine
H11N1_Avian_CY126665_A/shorebird/Delaware_Bay/744/1988|1988.373	CY126665	Avian	H11N1	H11	N1	USA	NorthernAmerica	America	1988.373	Wild-other
H9N2_Avian_KU311595_A/chicken/VungTau/0189/2014|2014.192	KU311595	Avian	H9N2	H9	N2	Viet Nam	SouthEasternAsia	Asia	2014.192	Dom-gal
H3N1_Avian_CY180220_A/green-winged_teal/Wisconsin/539/1976|1976.500	CY180220	Avian	H3N1	H3	N1	USA	NorthernAmerica	America	1976.5	Wild-ans-long
H7N3_Avian_HM346502_A/chicken/Chakwal/NARC-46/2003|2003.989	HM346502	Avian	H7N3	H7	N3	Pakistan	SouthernAsia	Asia	2003.989	Dom-gal
H1N1_Swine_KJ397941_A/swine/North_Carolina/A01410047/2013|2013.967	KJ397941	Swine	H1N1	H1	N1	USA	NorthernAmerica	America	2013.967	Swine
H12N7_Avian_CY144837_A/sanderling/New_Jersey/471580/2001|2001.500	CY144837	Avian	H12N7	H12	N7	USA	NorthernAmerica	America	2001.5	Wild-other
H1N1_Swine_CY022470_A/swine/Kansas/3228/1987|1987.500	CY022470	Swine	H1N1	H1	N1	USA	NorthernAmerica	America	1987.5	Swine
H3N2_Swine_FJ830858_A/swine/Guangdong/01/1998|1998.500	FJ830858	Swine	H3N2	H3	N2	China	EasternAsia	Asia	1998.5	Swine
H1N1_Human_JN714487_A/Nizhnii_Novgorod/CRIE-NGV/2010|2010.997	JN714487	Human	H1N1	H1	N1	Russia	EasternEurope	Europe	2010.997	Human
H1N1_Avian_CY138754_A/mallard/New_Brunswick/00340/2010|2010.600	CY138754	Avian	H1N1	H1	N1	Canada	NorthernAmerica	America	2010.6	Wild-ans-short
H4N6_Avian_CY125639_A/American_black_duck/Prince_Edward_Island/02662/2007|2007.622	CY125639	Avian	H4N6	H4	N6	Canada	NorthernAmerica	America	2007.622	Wild-ans-short
H5N1_Avian_KT362025_A/duck/Bangladesh/21980/2014|2014.145	KT362025	Avian	H5N1	H5	N1	Bangladesh	SouthernAsia	Asia	2014.145	Dom-ans
H1N1_Avian_CY138545_A/mallard/Nova_Scotia/00085/2010|2010.690	CY138545	Avian	H1N1	H1	N1	Canada	NorthernAmerica	America	2010.69	Wild-ans-short
H3N2_Human_KT888105_A/Tegucigalpa/FHT00191/2011|2011.756	KT888105	Human	H3N2	H3	N2	Honduras	CentralAmerica	America	2011.756	Human
H7N9_Avian_CY186293_A/mallard/Sweden/1621/2002|2002.945	CY186293	Avian	H7N9	H7	N9	Sweden	NorthernEurope	Europe	2002.945	Wild-ans-short
H10N5_Avian_CY196026_A/American_green-winged_teal/Interior_Alaska/11BM00304/2011|2011.512	CY196026	Avian	H10N5	H10	N5	USA	NorthernAmerica	America	2011.512	Wild-ans-long
H1N1_Swine_CY194366_A/swine/Manitoba/D0175/2012|2012.808	CY194366	Swine	H1N1	H1	N1	Canada	NorthernAmerica	America	2012.808	Swine
H5N1_Swine_HM440116_A/swine/Banten/UT6008/2007|2007.500	HM440116	Swine	H5N1	H5	N1	Indonesia	SouthEasternAsia	Asia	2007.5	Swine
H3N8_Avian_CY204290_A/mallard/Ohio/14OS0985/2014|2014.674	CY204290	Avian	H3N8	H3	N8	USA	NorthernAmerica	America	2014.674	Wild-ans-short
H1N1_Swine_KY888033_A/swine/Kansas/A01378019/2017|2017.156	KY888033	Swine	H1N1	H1	N1	USA	NorthernAmerica	America	2017.156	Swine
H3N2_Avian_CY079341_A/American_green-winged_teal/Wisconsin/08OS2292/2008|2008.800	CY079341	Avian	H3N2	H3	N2	USA	NorthernAmerica	America	2008.8	Wild-ans-long
H12N5_Avian_KM244063_A/guinea_fowl/Massachusetts/14075-3/2013|2013.290	KM244063	Avian	H12N5	H12	N5	USA	NorthernAmerica	America	2013.29	Dom-gal
H3N2_Human_KX916655_A/South_Carolina/22/2016|2016.395	KX916655	Human	H3N2	H3	N2	USA	NorthernAmerica	America	2016.395	Human
H5N2_Avian_KR150912_A/pheasant/Washington/3147-2/2015|2015.068	KR150912	Avian	H5N2	H5	N2	USA	NorthernAmerica	America	2015.068	Dom-gal
H10N7_Avian_EU743387_A/ruddy_turnstone/NJ/203/2004|2004.500	EU743387	Avian	H10N7	H10	N7	USA	NorthernAmerica	America	2004.5	Wild-other
H9N2_Avian_KC821203_A/chicken/Shandong/03/2011|2011.162	KC821203	Avian	H9N2	H9	N2	China	EasternAsia	Asia	2011.162	Dom-gal
H10N7_Avian_CY077041_A/mute_swan/Netherlands/1/2006|2006.500	CY077041	Avian	H10N7	H10	N7	Netherlands	WesternEurope	Europe	2006.5	Wild-ans-short
H9N2_Avian_JN540069_A/chicken/Sihala/NARC-12103/2008|2008.145	JN540069	Avian	H9N2	H9	N2	Pakistan	SouthernAsia	Asia	2008.145	Dom-gal
H1N1_Human_KX410734_A/Missouri/11/2016|2016.216	KX410734	Human	H1N1	H1	N1	USA	NorthernAmerica	America	2016.216	Human
H16N3_Avian_CY149341_A/glaucous_gull-herring_gull_hybrid/Iceland/1108/2011|2011.789	CY149341	Avian	H16N3	H16	N3	Iceland	NorthernEurope	Europe	2011.789	Wild-other
H2N1_Avian_CY117550_A/shorebird/Delaware_Bay/24/1998|1998.375	CY117550	Avian	H2N1	H2	N1	USA	NorthernAmerica	America	1998.375	Wild-other
H4N6_Avian_KT338596_A/mallard/Alaska/898/2014|2014.745	KT338596	Avian	H4N6	H4	N6	USA	NorthernAmerica	America	2014.745	Wild-ans-short
H3N2_Swine_JN652576_A/swine/Texas/A01049914/2011|2011.321	JN652576	Swine	H3N2	H3	N2	USA	NorthernAmerica	America	2011.321	Swine
H1N1_Human_MH083928_A/North_Carolina/48/2017|2017.989	MH083928	Human	H1N1	H1	N1	USA	NorthernAmerica	America	2017.989	Human
H7N3_Avian_EU182302_A/chicken/NY/14714-2/1999|1999.500	EU182302	Avian	H7N3	H7	N3	USA	NorthernAmerica	America	1999.5	Dom-gal
H1N2_Swine_KR700337_A/swine/England/997/2008|2008.937	KR700337	Swine	H1N2	H1	N2	United Kingdom	NorthernEurope	Europe	2008.937	Swine
H3N8_Avian_CY140704_A/mallard/Minnesota/AI09-2434/2009|2009.592	CY140704	Avian	H3N8	H3	N8	USA	NorthernAmerica	America	2009.592	Wild-ans-short
H11N8_Avian_CY127759_A/shorebird/Delaware_Bay/291/2005|2005.378	CY127759	Avian	H11N8	H11	N8	USA	NorthernAmerica	America	2005.378	Wild-other
H1N1_Swine_JF833363_A/swine/Iowa/A01049148/2010|2010.896	JF833363	Swine	H1N1	H1	N1	USA	NorthernAmerica	America	2010.896	Swine
H1N1_Swine_JQ695890_A/swine/Shandong/811/2009|2009.500	JQ695890	Swine	H1N1	H1	N1	China	EasternAsia	Asia	2009.5	Swine
H3N8_Equine_CY032374_A/equine/Italy/1062/1991|1991.500	CY032374	Equine	H3N8	H3	N8	Italy	SouthernEurope	Europe	1991.5	Equine
H1N2_Swine_CY157920_A/swine/Texas/SG1250/2006|2006.468	CY157920	Swine	H1N2	H1	N2	USA	NorthernAmerica	America	2006.468	Swine
H3N2_Human_DQ415353_A/TW/3446/02|2002.500	DQ415353	Human	H3N2	H3	N2	Taiwan	EasternAsia	Asia	2002.5	Human
H1N2_Swine_HF674906_A/Swine/Spain/SF12091/2007|2007.500	HF674906	Swine	H1N2	H1	N2	Spain	SouthernEurope	Europe	2007.5	Swine
H12N6_Avian_CY089646_A/duck/Wisconsin/480/1979|1979.441	CY089646	Avian	H12N6	H12	N6	USA	NorthernAmerica	America	1979.441	Dom-ans
H1N2_Swine_KR057382_A/swine/Minnesota/01082/2006|2006.271	KR057382	Swine	H1N2	H1	N2	USA	NorthernAmerica	America	2006.271	Swine
H10N8_Avian_KP285456_A/chicken/Jiangxi/34609/2013|2013.975	KP285456	Avian	H10N8	H10	N8	China	EasternAsia	Asia	2013.975	Dom-gal
H4N8_Avian_KX351600_A/American_wigeon/California/LDC111/2014|2014.890	KX351600	Avian	H4N8	H4	N8	USA	NorthernAmerica	America	2014.89	Wild-ans-long
H9N2_Avian_EF492266_A/chicken/Israel/1953/2004|2004.500	EF492266	Avian	H9N2	H9	N2	Israel	WesternAsia	Asia	2004.5	Dom-gal
H5N2_Avian_CY014850_A/mallard/New_York/189/1982|1982.915	CY014850	Avian	H5N2	H5	N2	USA	NorthernAmerica	America	1982.915	Wild-ans-short
H3N2_Human_CY112322_A/Bilthoven/748/1973|1973.500	CY112322	Human	H3N2	H3	N2	Netherlands	WesternEurope	Europe	1973.5	Human
H1N1_Human_CY125197_A/Canada/591/2004|2004.500	CY125197	Human	H1N1	H1	N1	Canada	NorthernAmerica	America	2004.5	Human
H5N1_Avian_GU252825_A/duck/Tripura/103597/2008|2008.285	GU252825	Avian	H5N1	H5	N1	India	SouthernAsia	Asia	2008.285	Dom-ans
H3N2_Human_KU590679_A/Oregon/14/2015|2015.490	KU590679	Human	H3N2	H3	N2	USA	NorthernAmerica	America	2015.49	Human
H6N6_Avian_KJ781233_A/duck/Guangdong/C120/2011|2011.500	KJ781233	Avian	H6N6	H6	N6	China	EasternAsia	Asia	2011.5	Dom-ans
H3N2_Human_KT840203_A/Rhode_Island/22/2014|2014.934	KT840203	Human	H3N2	H3	N2	USA	NorthernAmerica	America	2014.934	Human
H9N7_Avian_CY102189_A/shorebird/Delaware_Bay/31/1996|1996.364	CY102189	Avian	H9N7	H9	N7	USA	NorthernAmerica	America	1996.364	Wild-other
H7N7_Avian_KP417106_A/wild_bird/Jiangxi/34458/2013|2013.953	KP417106	Avian	H7N7	H7	N7	China	EasternAsia	Asia	2013.953	Wild-other
H3N2_Human_KT888718_A/Kuwait/F179-9291/2013|2013.871	KT888718	Human	H3N2	H3	N2	Kuwait	WesternAsia	Asia	2013.871	Human
H3N2_Swine_CY158698_A/swine/Saskatchewan/01834/2007|2007.825	CY158698	Swine	H3N2	H3	N2	Canada	NorthernAmerica	America	2007.825	Swine
H2N2_Avian_CY117028_A/chicken/New_Jersey/8695-5/1994|1994.910	CY117028	Avian	H2N2	H2	N2	USA	NorthernAmerica	America	1994.91	Dom-gal
H7N7_Avian_GU186778_A/chicken/Brescia/1902|1902.500	GU186778	Avian	H7N7	H7	N7	Italy	SouthernEurope	Europe	1902.5	Dom-gal
H10N7_Avian_CY137467_A/mallard/Alberta/150/2002|2002.499	CY137467	Avian	H10N7	H10	N7	Canada	NorthernAmerica	America	2002.499	Wild-ans-short
H3N2_Swine_CY158330_A/swine/North_Carolina/SG1338/2009|2009.099	CY158330	Swine	H3N2	H3	N2	USA	NorthernAmerica	America	2009.099	Swine
H9N2_Avian_CY206686_A/mallard/Southcentral_Alaska/12ML00951/2014|2014.715	CY206686	Avian	H9N2	H9	N2	USA	NorthernAmerica	America	2014.715	Wild-ans-short
H4N6_Avian_KY130555_A/northern_pintail/Alaska/85/2011|2011.710	KY130555	Avian	H4N6	H4	N6	USA	NorthernAmerica	America	2011.71	Wild-ans-long
H3N2_Human_CY220546_A/Louisiana/05/2017|2017.079	CY220546	Human	H3N2	H3	N2	USA	NorthernAmerica	America	2017.079	Human
H7N7_Avian_KY550860_A/mallard/West_Virginia/AH0077733/2016|2016.033	KY550860	Avian	H7N7	H7	N7	USA	NorthernAmerica	America	2016.033	Wild-ans-short
H9N2_Avian_KX598715_A/chicken/Guangdong/SIC37/2015|2015.038	KX598715	Avian	H9N2	H9	N2	China	EasternAsia	Asia	2015.038	Dom-gal
H1N1_Human_HQ166047_A/Netherlands/26/2007|2007.115	HQ166047	Human	H1N1	H1	N1	Netherlands	WesternEurope	Europe	2007.115	Human
H3N2_Human_CY114198_A/Hong_Kong/3/1995|1995.063	CY114198	Human	H3N2	H3	N2	Hong Kong	EasternAsia	Asia	1995.063	Human
H3N2_Human_CY240500_A/Nicaragua/5867_01/2010|2010.408	CY240500	Human	H3N2	H3	N2	Nicaragua	CentralAmerica	America	2010.408	Human
H1N1_Human_CY052267_A/Texas/42102708/2009|2009.438	CY052267	Human	H1N1	H1	N1	USA	NorthernAmerica	America	2009.438	Human
H1N2_Swine_MF045229_A/swine/Missouri/A01782148/2016|2016.759	MF045229	Swine	H1N2	H1	N2	USA	NorthernAmerica	America	2016.759	Swine
H11N9_Avian_CY140468_A/mallard/Minnesota/Sg-00930/2008|2008.707	CY140468	Avian	H11N9	H11	N9	USA	NorthernAmerica	America	2008.707	Wild-ans-short
H1N1_Avian_KY284463_A/American_green-winged_teal/Ohio/15OS5188/2015|2015.721	KY284463	Avian	H1N1	H1	N1	USA	NorthernAmerica	America	2015.721	Wild-ans-long
H5N1_Avian_EU430502_A/domestic_green-winged_teal/Hunan/67/2005|2005.500	EU430502	Avian	H5N1	H5	N1	China	EasternAsia	Asia	2005.5	Dom-ans
H1N2_Swine_KY327484_A/swine/Kentucky/15TOSU25093/2015|2015.852	KY327484	Swine	H1N2	H1	N2	USA	NorthernAmerica	America	2015.852	Swine
H11N9_Avian_CY004360_A/mallard/Alberta/294/1977|1977.663	CY004360	Avian	H11N9	H11	N9	Canada	NorthernAmerica	America	1977.663	Wild-ans-short
H7N9_Avian_MF630448_A/duck/Guangxi/SDY129/2014|2014.808	MF630448	Avian	H7N9	H7	N9	China	EasternAsia	Asia	2014.808	Dom-ans
H5N1_Avian_FM163443_A/chicken/Poland/R3248/2007|2007.500	FM163443	Avian	H5N1	H5	N1	Poland	EasternEurope	Europe	2007.5	Dom-gal
H6N6_Avian_KY056310_A/chicken/Zhejiang/234/2016|2016.082	KY056310	Avian	H6N6	H6	N6	China	EasternAsia	Asia	2016.082	Dom-gal
H5N2_Avian_KC790064_A/goose/MB/428/2006|2006.962	KC790064	Avian	H5N2	H5	N2	Canada	NorthernAmerica	America	2006.962	Dom-ans
H3N2_Human_CY090990_A/South_Carolina/NHRC0001/2005|2005.112	CY090990	Human	H3N2	H3	N2	USA	NorthernAmerica	America	2005.112	Human
H7N3_Avian_CY207238_A/yellow-billed_teal/Chile/12/2014|2014.315	CY207238	Avian	H7N3	H7	N3	Chile	SouthernAmerica	America	2014.315	Wild-ans-short
H6N6_Swine_JQ815881_A/swine/Yangzhou/080/2009|2009.038	JQ815881	Swine	H6N6	H6	N6	China	EasternAsia	Asia	2009.038	Swine
H3N2_Avian_CY166331_A/mallard/Wisconsin/11OS3079/2011|2011.729	CY166331	Avian	H3N2	H3	N2	USA	NorthernAmerica	America	2011.729	Wild-ans-short
H3N2_Human_CY260013_A/Wisconsin/334/2017|2017.836	CY260013	Human	H3N2	H3	N2	USA	NorthernAmerica	America	2017.836	Human
H1N1_Human_AB704489_A/Tochigi/10/2010|2010.030	AB704489	Human	H1N1	H1	N1	Japan	EasternAsia	Asia	2010.03	Human
H1N1_Human_KC780917_A/Kansas/19/2009|2009.701	KC780917	Human	H1N1	H1	N1	USA	NorthernAmerica	America	2009.701	Human
H3N2_Human_CY113446_A/Singapore/3/1993|1993.014	CY113446	Human	H3N2	H3	N2	Singapore	SouthEasternAsia	Asia	1993.014	Human
H3N2_Swine_JQ689167_A/swine/Illinois/A01076719/2010|2010.833	JQ689167	Swine	H3N2	H3	N2	USA	NorthernAmerica	America	2010.833	Swine
H9N2_Human_KU217317_A/Zhongshan/201501/2015|2015.101	KU217317	Human	H9N2	H9	N2	China	EasternAsia	Asia	2015.101	Human
H4N8_Avian_MG280052_A/blue-winged_teal/Missouri/16OS2203/2016|2016.690	MG280052	Avian	H4N8	H4	N8	USA	NorthernAmerica	America	2016.69	Wild-ans-long
H1N1_Swine_CY116534_A/swine/Lutol/3/2000|2000.500	CY116534	Swine	H1N1	H1	N1	Poland	EasternEurope	Europe	2000.5	Swine
H3N2_Swine_MF716947_A/swine/Ohio/17TOSU4061/2017|2017.570	MF716947	Swine	H3N2	H3	N2	USA	NorthernAmerica	America	2017.57	Swine
H5N8_Avian_KP101007_A/quail/California/K1400794/2014|2014.285	KP101007	Avian	H5N8	H5	N8	USA	NorthernAmerica	America	2014.285	Dom-gal
H3N2_Human_CY008453_A/Memphis/5/1985|1985.500	CY008453	Human	H3N2	H3	N2	USA	NorthernAmerica	America	1985.5	Human
H3N2_Avian_DQ335772_A/turkey/Ohio/313053/2004|2004.500	DQ335772	Avian	H3N2	H3	N2	USA	NorthernAmerica	America	2004.5	Dom-gal
H5N1_Avian_AF359560_A/goose/Guangdong/3/1997|1997.500	AF359560	Avian	H5N1	H5	N1	China	EasternAsia	Asia	1997.5	Dom-ans
H1N1_Swine_CY246764_A/swine/Saskatchewan/SD0205/2016|2016.948	CY246764	Swine	H1N1	H1	N1	Canada	NorthernAmerica	America	2016.948	Swine
H5N1_Avian_CY047478_A/duck/Omsk/1822/2006|2006.534	CY047478	Avian	H5N1	H5	N1	Russia	EasternEurope	Europe	2006.534	Dom-ans
H10N4_Avian_CY190332_A/mallard/Maryland/06OS2409/2006|2006.995	CY190332	Avian	H10N4	H10	N4	USA	NorthernAmerica	America	2006.995	Wild-ans-short
H10N7_Avian_CY186773_A/mallard/Missouri/12OS5756/2012|2012.940	CY186773	Avian	H10N7	H10	N7	USA	NorthernAmerica	America	2012.94	Wild-ans-short
H7N9_Avian_MF630184_A/chicken/Guangxi/SD006/2014|2014.063	MF630184	Avian	H7N9	H7	N9	China	EasternAsia	Asia	2014.063	Dom-gal
H4N8_Avian_KT777918_A/yellow-billed_duck/South_Africa/STR0963/2013|2013.085	KT777918	Avian	H4N8	H4	N8	South Africa	SouthernAfrica	Africa	2013.085	Wild-ans-short
H4N9_Avian_CY101524_A/ruddy_turnstone/Delaware/2368/1988|1988.411	CY101524	Avian	H4N9	H4	N9	USA	NorthernAmerica	America	1988.411	Wild-other
H3N2_Human_CY215101_A/Nevada/57/2016|2016.940	CY215101	Human	H3N2	H3	N2	USA	NorthernAmerica	America	2016.94	Human
H3N8_Avian_KX960385_A/Northern_shoveler/Guatemala/CIP049HT114-14/2013|2013.049	KX960385	Avian	H3N8	H3	N8	Guatemala	CentralAmerica	America	2013.049	Wild-ans-short
H1N2_Swine_CY158040_A/swine/Oklahoma/01741/2007|2007.641	CY158040	Swine	H1N2	H1	N2	USA	NorthernAmerica	America	2007.641	Swine
H1N1_Avian_CY137683_A/mallard/Alberta/66/2007|2007.627	CY137683	Avian	H1N1	H1	N1	Canada	NorthernAmerica	America	2007.627	Wild-ans-short
H13N8_Avian_MF146905_A/black-headed_gull/Netherlands/2/2010|2010.532	MF146905	Avian	H13N8	H13	N8	Netherlands	WesternEurope	Europe	2010.532	Wild-other
H3N8_Avian_CY139280_A/American_black_duck/Prince_Edward_Island/00788/2010|2010.647	CY139280	Avian	H3N8	H3	N8	Canada	NorthernAmerica	America	2010.647	Wild-ans-short
H5N1_Avian_KU971576_A/chicken/Ivory_Coast/15VIR2742-3/2015|2015.279	KU971576	Avian	H5N1	H5	N1	Cote d'Ivoire	WesternAfrica	Africa	2015.279	Dom-gal
H3N2_Human_LC033332_A/Nagasaki/13N046/2014|2014.079	LC033332	Human	H3N2	H3	N2	Japan	EasternAsia	Asia	2014.079	Human
H1N1_Human_GU198204_A/Nanjing/3/2009|2009.792	GU198204	Human	H1N1	H1	N1	China	EasternAsia	Asia	2009.792	Human
H6N2_Avian_KJ567940_A/northern_pintail/Wisconsin/13OS2778/2013|2013.740	KJ567940	Avian	H6N2	H6	N2	USA	NorthernAmerica	America	2013.74	Wild-ans-long
H5N1_Avian_HQ630843_A/grebe/Tyva/2/2010|2010.471	HQ630843	Avian	H5N1	H5	N1	Russia	EasternEurope	Europe	2010.471	Wild-other
H3N6_Avian_CY101628_A/laughing_gull/New_Jersey/180/1990|1990.397	CY101628	Avian	H3N6	H3	N6	USA	NorthernAmerica	America	1990.397	Wild-other
H5N6_Avian_KY415676_A/chicken/Taishun/TS90/2016|2016.134	KY415676	Avian	H5N6	H5	N6	China	EasternAsia	Asia	2016.134	Dom-gal
H3N2_Human_CY090942_A/California/NHRC0001/2003|2003.866	CY090942	Human	H3N2	H3	N2	USA	NorthernAmerica	America	2003.866	Human
H7N3_Avian_CY204883_A/mallard/Maryland/09OS1150/2009|2009.578	CY204883	Avian	H7N3	H7	N3	USA	NorthernAmerica	America	2009.578	Wild-ans-short
H3N2_Human_CY114342_A/Netherlands/120/2002|2002.153	CY114342	Human	H3N2	H3	N2	Netherlands	WesternEurope	Europe	2002.153	Human
H11N2_Avian_LC042068_A/duck/Hokkaido/WZ1/2014|2014.795	LC042068	Avian	H11N2	H11	N2	Japan	EasternAsia	Asia	2014.795	Dom-ans
H5N1_Avian_AB212283_A/duck/Yokohama/aq10/2003|2003.500	AB212283	Avian	H5N1	H5	N1	Japan	EasternAsia	Asia	2003.5	Dom-ans
H3N1_Avian_CY132286_A/mallard/Ohio/11OS2142/2011|2011.619	CY132286	Avian	H3N1	H3	N1	USA	NorthernAmerica	America	2011.619	Wild-ans-short
H1N2_Swine_KM027642_A/swine/Guangdong/3583/2011|2011.819	KM027642	Swine	H1N2	H1	N2	China	EasternAsia	Asia	2011.819	Swine
H3N2_Human_CY232503_A/Vermont/11/2017|2017.247	CY232503	Human	H3N2	H3	N2	USA	NorthernAmerica	America	2017.247	Human
H5N1_Avian_HM172151_A/duck/Jiangxi/80/2005|2005.500	HM172151	Avian	H5N1	H5	N1	China	EasternAsia	Asia	2005.5	Dom-ans
H9N2_Avian_KY415673_A/chicken/Yuhuan/YH15/2016|2016.129	KY415673	Avian	H9N2	H9	N2	China	EasternAsia	Asia	2016.129	Dom-gal
H1N1_Human_DQ889688_A/Iowa/CEID23/2005|2005.500	DQ889688	Human	H1N1	H1	N1	USA	NorthernAmerica	America	2005.5	Human
H7N9_Avian_KP418227_A/chicken/Shantou/4833/2014|2014.553	KP418227	Avian	H7N9	H7	N9	China	EasternAsia	Asia	2014.553	Dom-gal
H4N6_Avian_CY196364_A/mallard/Interior_Alaska/11CH00019/2011|2011.688	CY196364	Avian	H4N6	H4	N6	USA	NorthernAmerica	America	2011.688	Wild-ans-short
H3N2_Human_MG928448_A/Gainesville/16/2017|2017.123	MG928448	Human	H3N2	H3	N2	USA	NorthernAmerica	America	2017.123	Human
H3N2_Swine_KM076723_A/swine/Iowa/13H076/2013|2013.655	KM076723	Swine	H3N2	H3	N2	USA	NorthernAmerica	America	2013.655	Swine
H3N2_Swine_MH061570_A/swine/Mexico/10499819/2014|2014.252	MH061570	Swine	H3N2	H3	N2	Mexico	CentralAmerica	America	2014.252	Swine
H1N1_Swine_CY158048_A/swine/Kentucky/SG1277/2007|2007.203	CY158048	Swine	H1N1	H1	N1	USA	NorthernAmerica	America	2007.203	Swine
H1N1_Human_CY228952_A/South_Carolina/10/2017|2017.222	CY228952	Human	H1N1	H1	N1	USA	NorthernAmerica	America	2017.222	Human
H1N1_Human_HM230702_A/Zhoushan/52/2009|2009.964	HM230702	Human	H1N1	H1	N1	China	EasternAsia	Asia	2009.964	Human
H3N6_Avian_CY004122_A/mallard_duck/ALB/676/1979|1979.614	CY004122	Avian	H3N6	H3	N6	Canada	NorthernAmerica	America	1979.614	Wild-ans-short
H1N2_Swine_CY130654_A/swine/Ohio/09SW1489M/2009|2009.507	CY130654	Swine	H1N2	H1	N2	USA	NorthernAmerica	America	2009.507	Swine
H4N6_Avian_CY190708_A/mallard/Maryland/08OS3079/2008|2008.978	CY190708	Avian	H4N6	H4	N6	USA	NorthernAmerica	America	2008.978	Wild-ans-short
H1N1_Human_GQ457502_A/Colorado/03/2009|2009.318	GQ457502	Human	H1N1	H1	N1	USA	NorthernAmerica	America	2009.318	Human
H5N1_Avian_AB465623_A/duck/Egypt/D2br10/2007|2007.038	AB465623	Avian	H5N1	H5	N1	Egypt	NorthernAfrica	Africa	2007.038	Dom-ans
H3N2_Avian_AB612887_A/duck/Hokkaido/5/1977|1977.500	AB612887	Avian	H3N2	H3	N2	Japan	EasternAsia	Asia	1977.5	Dom-ans
H1N1_Human_KT274581_A/Nevada/01/2014|2014.000	KT274581	Human	H1N1	H1	N1	USA	NorthernAmerica	America	2014	Human
H5N1_Avian_CY047470_A/chicken/Domodedovo/MK/2007|2007.036	CY047470	Avian	H5N1	H5	N1	Russia	EasternEurope	Europe	2007.036	Dom-gal
H5N1_Avian_AB284327_A/common_goldeneye/Mongolia/12/2006|2006.367	AB284327	Avian	H5N1	H5	N1	Mongolia	EasternAsia	Asia	2006.367	Wild-ans-short
H3N2_Canine_JX414245_A/canine/Guangdong/05/2011|2011.123	JX414245	Canine	H3N2	H3	N2	China	EasternAsia	Asia	2011.123	Canine
H9N2_Avian_KX000819_A/quail/Egypt/D10105/2014|2014.630	KX000819	Avian	H9N2	H9	N2	Egypt	NorthernAfrica	Africa	2014.63	Dom-gal
H5N2_Avian_GQ923310_A/mallard/Kentucky/472048-2/2006|2006.500	GQ923310	Avian	H5N2	H5	N2	USA	NorthernAmerica	America	2006.5	Wild-ans-short
H1N1_Human_KU322096_A/Milano/24/2014|2014.500	KU322096	Human	H1N1	H1	N1	Italy	SouthernEurope	Europe	2014.5	Human
H9N5_Avian_CY144457_A/ruddy_turnstone/Delaware/AI03-165/2003|2003.384	CY144457	Avian	H9N5	H9	N5	USA	NorthernAmerica	America	2003.384	Wild-other
H1N2_Swine_KJ161933_A/swine/Indiana/A00968358/2012|2012.104	KJ161933	Swine	H1N2	H1	N2	USA	NorthernAmerica	America	2012.104	Swine
H3N2_Human_CY168968_A/Boston/YGA_01062/2012|2012.986	CY168968	Human	H3N2	H3	N2	USA	NorthernAmerica	America	2012.986	Human
H14N6_Avian_CY133382_A/northern_shoveler/Missouri/10OS4673/2010|2010.945	CY133382	Avian	H14N6	H14	N6	USA	NorthernAmerica	America	2010.945	Wild-ans-short
H5N8_Avian_KJ509143_A/bean_goose/Korea/H328/2014|2014.085	KJ509143	Avian	H5N8	H5	N8	South Korea	EasternAsia	Asia	2014.085	Wild-ans-long
H1N1_Swine_JX138520_A/swine/Hubei/02/2008|2008.871	JX138520	Swine	H1N1	H1	N1	China	EasternAsia	Asia	2008.871	Swine
H6N6_Avian_KT267025_A/pigeon/Guangxi/161/2014|2014.205	KT267025	Avian	H6N6	H6	N6	China	EasternAsia	Asia	2014.205	Wild-other
H5N8_Avian_MF926488_A/goose/Kalmykia/813/2016|2016.849	MF926488	Avian	H5N8	H5	N8	Russia	EasternEurope	Europe	2016.849	Dom-ans
H3N2_Human_CY227945_A/Maine/23/2016|2016.808	CY227945	Human	H3N2	H3	N2	USA	NorthernAmerica	America	2016.808	Human
H1N1_Human_KF280706_A/India/P121778/2012|2012.148	KF280706	Human	H1N1	H1	N1	India	SouthernAsia	Asia	2012.148	Human
H1N1_Swine_CY099272_A/swine/Illinois/02695/2009|2009.244	CY099272	Swine	H1N1	H1	N1	USA	NorthernAmerica	America	2009.244	Swine
H5N1_Avian_EU748906_A/falcon/Saudi_Arabia/D1795/2005|2005.500	EU748906	Avian	H5N1	H5	N1	Saudi Arabia	WesternAsia	Asia	2005.5	Wild-other
H16N3_Avian_CY004562_A/herring_gull/Delaware_Bay/712/1988|1988.370	CY004562	Avian	H16N3	H16	N3	USA	NorthernAmerica	America	1988.37	Wild-other
H1N1_Human_MF768846_A/Jeddah/KFAFH3161/2015|2015.841	MF768846	Human	H1N1	H1	N1	Saudi Arabia	WesternAsia	Asia	2015.841	Human
H1N1_Human_KT181716_A/Singapore/DMS1315/2013|2013.364	KT181716	Human	H1N1	H1	N1	Singapore	SouthEasternAsia	Asia	2013.364	Human
H6N6_Avian_KT267033_A/pigeon/Guangxi/164/2014|2014.282	KT267033	Avian	H6N6	H6	N6	China	EasternAsia	Asia	2014.282	Wild-other
H1N1_Swine_KU143669_A/swine/North_Carolina/A01945756/2015|2015.800	KU143669	Swine	H1N1	H1	N1	USA	NorthernAmerica	America	2015.8	Swine
H4N6_Avian_CY180341_A/mallard/Wisconsin/364/1984|1984.500	CY180341	Avian	H4N6	H4	N6	USA	NorthernAmerica	America	1984.5	Wild-ans-short
H3N2_Human_KX411946_A/Arizona/17/2015|2015.740	KX411946	Human	H3N2	H3	N2	USA	NorthernAmerica	America	2015.74	Human
H2N1_Avian_CY015136_A/ruddy_turnstone/Delaware/34/1993|1993.367	CY015136	Avian	H2N1	H2	N1	USA	NorthernAmerica	America	1993.367	Wild-other
H11N9_Avian_CY206237_A/blue-winged_teal/Texas/AI12-3737/2012|2012.707	CY206237	Avian	H11N9	H11	N9	USA	NorthernAmerica	America	2012.707	Wild-ans-long
H3N2_Swine_KM027618_A/swine/Guangdong/3494/2011|2011.800	KM027618	Swine	H3N2	H3	N2	China	EasternAsia	Asia	2011.8	Swine
H13N8_Avian_CY185514_A/black-headed_gull/Georgia/1/2011|2011.296	CY185514	Avian	H13N8	H13	N8	Georgia	WesternAsia	Asia	2011.296	Wild-other
H3N2_Human_KT888733_A/Florida/30/2012|2012.164	KT888733	Human	H3N2	H3	N2	USA	NorthernAmerica	America	2012.164	Human
H3N8_Avian_GU186467_A/laughing_gull/NJ/768/2005|2005.500	GU186467	Avian	H3N8	H3	N8	USA	NorthernAmerica	America	2005.5	Wild-other
H3N2_Swine_CY095678_A/swine/Texas/4199-2/1998|1998.500	CY095678	Swine	H3N2	H3	N2	USA	NorthernAmerica	America	1998.5	Swine
H1N1_Human_MH359937_A/Georgia/21/2018|2018.189	MH359937	Human	H1N1	H1	N1	USA	NorthernAmerica	America	2018.189	Human
H1N1_Human_MH083598_A/Kansas/01/2018|2018.016	MH083598	Human	H1N1	H1	N1	USA	NorthernAmerica	America	2018.016	Human
H1N1_Human_CY103989_A/HaNoi/2476/2001|2001.500	CY103989	Human	H1N1	H1	N1	Viet Nam	SouthEasternAsia	Asia	2001.5	Human
H1N2_Swine_KR701148_A/swine/Netherlands/Wanroij-CVI2117A/2012|2012.367	KR701148	Swine	H1N2	H1	N2	Netherlands	WesternEurope	Europe	2012.367	Swine
H3N2_Swine_CY160171_A/swine/Quebec/01002/2006|2006.145	CY160171	Swine	H3N2	H3	N2	Canada	NorthernAmerica	America	2006.145	Swine
H10N7_Avian_KM373941_A/Northern_shoveler/Alaska/ND0006934/2013|2013.367	KM373941	Avian	H10N7	H10	N7	USA	NorthernAmerica	America	2013.367	Wild-ans-short
H5N1_Avian_KT825152_A/chicken/India/12CL2168/2013|2013.995	KT825152	Avian	H5N1	H5	N1	India	SouthernAsia	Asia	2013.995	Dom-gal
H1N1_Human_FJ445051_A/England/593/2006|2006.225	FJ445051	Human	H1N1	H1	N1	United Kingdom	NorthernEurope	Europe	2006.225	Human
H3N9_Avian_CY128951_A/American_black_duck/New_Brunswick/03451/2009|2009.611	CY128951	Avian	H3N9	H3	N9	Canada	NorthernAmerica	America	2009.611	Wild-ans-short
H6N2_Avian_CY109485_A/duck/Fujian/416/2006|2006.038	CY109485	Avian	H6N2	H6	N2	China	EasternAsia	Asia	2006.038	Dom-ans
H7N3_Avian_KY550742_A/northern_shoveler/California/AH0007019/2014|2014.236	KY550742	Avian	H7N3	H7	N3	USA	NorthernAmerica	America	2014.236	Wild-ans-short
H10N3_Avian_CY144894_A/mallard/Minnesota/AI06-1017/2006|2006.500	CY144894	Avian	H10N3	H10	N3	USA	NorthernAmerica	America	2006.5	Wild-ans-short
H5N1_Avian_CY016900_A/duck/Egypt/2253-3/2006|2006.500	CY016900	Avian	H5N1	H5	N1	Egypt	NorthernAfrica	Africa	2006.5	Dom-ans
H6N6_Avian_KJ200918_A/duck/Zhejiang/S4204/2010|2010.940	KJ200918	Avian	H6N6	H6	N6	China	EasternAsia	Asia	2010.94	Dom-ans
H1N2_Swine_CY246429_A/swine/Manitoba/D0450/2016|2016.592	CY246429	Swine	H1N2	H1	N2	Canada	NorthernAmerica	America	2016.592	Swine
H1N2_Avian_CY132270_A/mallard/Ohio/11OS2073/2011|2011.627	CY132270	Avian	H1N2	H1	N2	USA	NorthernAmerica	America	2011.627	Wild-ans-short
H9N2_Avian_CY111593_A/rosy-billed_pochard/Argentina/CIP051-559/2007|2007.500	CY111593	Avian	H9N2	H9	N2	Argentina	SouthernAmerica	America	2007.5	Wild-ans-short
H3N2_Human_DQ415356_A/TW/3286/03|2003.500	DQ415356	Human	H3N2	H3	N2	Taiwan	EasternAsia	Asia	2003.5	Human
H7N1_Avian_KX979184_A/mallard_duck/Netherlands/60/2008|2008.786	KX979184	Avian	H7N1	H7	N1	Netherlands	WesternEurope	Europe	2008.786	Wild-ans-short
H1N2_Swine_KT356714_A/swine/Pennsylvania/A02035484/2015|2015.515	KT356714	Swine	H1N2	H1	N2	USA	NorthernAmerica	America	2015.515	Swine
H1N2_Avian_KY971201_A/duck/Zhejiang/D6/2013|2013.789	KY971201	Avian	H1N2	H1	N2	China	EasternAsia	Asia	2013.789	Dom-ans
H3N8_Avian_CY146631_A/duck/Hunan/S1824/2012|2012.225	CY146631	Avian	H3N8	H3	N8	China	EasternAsia	Asia	2012.225	Dom-ans
H6N3_Avian_CY136754_A/pintail/Alberta/145/1990|1990.652	CY136754	Avian	H6N3	H6	N3	Canada	NorthernAmerica	America	1990.652	Wild-ans-short
H7N5_Avian_CY005009_A/mallard_duck/ALB/224/1977|1977.592	CY005009	Avian	H7N5	H7	N5	Canada	NorthernAmerica	America	1977.592	Wild-ans-short
H9N2_Avian_KX000847_A/chicken/Egypt/F10993B/2015|2015.321	KX000847	Avian	H9N2	H9	N2	Egypt	NorthernAfrica	Africa	2015.321	Dom-gal
H1N1_Human_MH245914_A/Alaska/12/2018|2018.137	MH245914	Human	H1N1	H1	N1	USA	NorthernAmerica	America	2018.137	Human
H1N1_Human_CY072927_A/Managua/4063-01/2009|2009.663	CY072927	Human	H1N1	H1	N1	Nicaragua	CentralAmerica	America	2009.663	Human
H9N2_Avian_MG063456_A/chicken/Guangdong/GD1601/2016|2016.200	MG063456	Avian	H9N2	H9	N2	China	EasternAsia	Asia	2016.2	Dom-gal
H1N1_Human_HM101152_A/Tver/IIV-183/2009|2009.899	HM101152	Human	H1N1	H1	N1	Russia	EasternEurope	Europe	2009.899	Human
H5N1_Avian_HM172139_A/chicken/Shandong/A-10/2006|2006.500	HM172139	Avian	H5N1	H5	N1	China	EasternAsia	Asia	2006.5	Dom-gal
H6N1_Avian_HM144734_A/mallard/Jiangxi/10668/2005|2005.500	HM144734	Avian	H6N1	H6	N1	China	EasternAsia	Asia	2005.5	Wild-ans-short
H3N2_Human_CY212084_A/Oklahoma/18/2016|2016.918	CY212084	Human	H3N2	H3	N2	USA	NorthernAmerica	America	2016.918	Human
H3N2_Human_CY070968_A/New_York/20342/2010|2010.455	CY070968	Human	H3N2	H3	N2	USA	NorthernAmerica	America	2010.455	Human
H3N2_Human_CY015693_A/Western_Australia/16/2001|2001.732	CY015693	Human	H3N2	H3	N2	Australia	AustraliaNewZealandOceania	Oceania	2001.732	Human
H1N1_Swine_KR699887_A/swine/Belgium/Maldegem-553/2010|2010.863	KR699887	Swine	H1N1	H1	N1	Belgium	WesternEurope	Europe	2010.863	Swine
H2N2_Avian_CY116868_A/mallard/Potsdam/177-6/1983|1983.500	CY116868	Avian	H2N2	H2	N2	Germany	WesternEurope	Europe	1983.5	Wild-ans-short
H3N2_Human_JX437854_A/Singapore/H2011-504C/2011|2011.501	JX437854	Human	H3N2	H3	N2	Singapore	SouthEasternAsia	Asia	2011.501	Human
H3N2_Swine_CY194350_A/swine/Manitoba/D0102/2012|2012.792	CY194350	Swine	H3N2	H3	N2	Canada	NorthernAmerica	America	2012.792	Swine
H1N1_Human_CY027060_A/Tennessee/UR06-0151/2007|2007.088	CY027060	Human	H1N1	H1	N1	USA	NorthernAmerica	America	2007.088	Human
H6N6_Avian_KJ200910_A/duck/Zhejiang/S1134/2011|2011.184	KJ200910	Avian	H6N6	H6	N6	China	EasternAsia	Asia	2011.184	Dom-ans
H5N2_Avian_KC790048_A/mallard/QC/2323-25/2006|2006.690	KC790048	Avian	H5N2	H5	N2	Canada	NorthernAmerica	America	2006.69	Wild-ans-short
H3N2_Swine_CY099232_A/swine/Minnesota/001332/2006|2006.877	CY099232	Swine	H3N2	H3	N2	USA	NorthernAmerica	America	2006.877	Swine
H13N8_Avian_CY184489_A/black-headed_gull/Sweden/74342/2008|2008.551	CY184489	Avian	H13N8	H13	N8	Sweden	NorthernEurope	Europe	2008.551	Wild-other
H3N2_Human_CY113558_A/England/260/1991|1991.704	CY113558	Human	H3N2	H3	N2	United Kingdom	NorthernEurope	Europe	1991.704	Human
H3N2_Human_CY232511_A/Vermont/12/2017|2017.247	CY232511	Human	H3N2	H3	N2	USA	NorthernAmerica	America	2017.247	Human
H9N2_Avian_KM113216_A/chicken/Chongqing/C2093/2013|2013.359	KM113216	Avian	H9N2	H9	N2	China	EasternAsia	Asia	2013.359	Dom-gal
H5N1_Avian_KP336329_A/crow/India/01CA12/2012|2012.005	KP336329	Avian	H5N1	H5	N1	India	SouthernAsia	Asia	2012.005	Wild-other
H6N5_Avian_KX978303_A/mallard_duck/Netherlands/13/2007|2007.833	KX978303	Avian	H6N5	H6	N5	Netherlands	WesternEurope	Europe	2007.833	Wild-ans-short
H6N1_Avian_KJ162815_A/chicken/Taiwan/1843/2012|2012.962	KJ162815	Avian	H6N1	H6	N1	Taiwan	EasternAsia	Asia	2012.962	Dom-gal
H7N3_Avian_CY005845_A/mallard/Netherlands/12/2000|2000.500	CY005845	Avian	H7N3	H7	N3	Netherlands	WesternEurope	Europe	2000.5	Wild-ans-short
H2N3_Avian_CY206342_A/blue-winged_teal/Texas/AI13-3534/2013|2013.704	CY206342	Avian	H2N3	H2	N3	USA	NorthernAmerica	America	2013.704	Wild-ans-long
H9N2_Avian_KJ726697_A/chicken/Shanghai/C/2011|2011.452	KJ726697	Avian	H9N2	H9	N2	China	EasternAsia	Asia	2011.452	Dom-gal
H1N1_Swine_KX380228_A/swine/Iowa/A01775501/2016|2016.375	KX380228	Swine	H1N1	H1	N1	USA	NorthernAmerica	America	2016.375	Swine
H12N5_Avian_CY144716_A/ruddy_turnstone/New_Jersey/AI07-697/2007|2007.605	CY144716	Avian	H12N5	H12	N5	USA	NorthernAmerica	America	2007.605	Wild-other
H4N6_Avian_CY128016_A/shorebird/Delaware_Bay/588/2008|2008.375	CY128016	Avian	H4N6	H4	N6	USA	NorthernAmerica	America	2008.375	Wild-other
H2N8_Avian_KC899760_A/wild_duck/SH38-51/2010|2010.200	KC899760	Avian	H2N8	H2	N8	South Korea	EasternAsia	Asia	2010.2	Wild-ans-short
H3N2_Human_KY289145_A/West_Virginia/07/2016|2016.814	KY289145	Human	H3N2	H3	N2	USA	NorthernAmerica	America	2016.814	Human
H1N1_Human_KU322097_A/Milano/21/2012|2012.500	KU322097	Human	H1N1	H1	N1	Italy	SouthernEurope	Europe	2012.5	Human
H5N2_Avian_CY206261_A/mallard/Minnesota/AI12-4031/2012|2012.718	CY206261	Avian	H5N2	H5	N2	USA	NorthernAmerica	America	2012.718	Wild-ans-short
H3N2_Human_CY089774_A/Boston/99/2009|2009.318	CY089774	Human	H3N2	H3	N2	USA	NorthernAmerica	America	2009.318	Human
H1N1_Avian_CY017726_A/pintail/Ohio/25/1999|1999.789	CY017726	Avian	H1N1	H1	N1	USA	NorthernAmerica	America	1999.789	Wild-ans-short
H3N2_Human_KP638145_A/Thailand/SP07043/2007|2007.690	KP638145	Human	H3N2	H3	N2	Thailand	SouthEasternAsia	Asia	2007.69	Human
H2N2_Human_KP098443_A/England/12/1962|1962.500	KP098443	Human	H2N2	H2	N2	United Kingdom	NorthernEurope	Europe	1962.5	Human
H5N2_Avian_MF359881_A/ruddy_turnstone/Delaware_Bay/431/2011|2011.395	MF359881	Avian	H5N2	H5	N2	USA	NorthernAmerica	America	2011.395	Wild-other
H1N1_Swine_CY026300_A/swine/Wisconsin/2/1966|1966.500	CY026300	Swine	H1N1	H1	N1	USA	NorthernAmerica	America	1966.5	Swine
H3N8_Avian_CY047513_A/mallard/Alberta/11527/2005|2005.586	CY047513	Avian	H3N8	H3	N8	Canada	NorthernAmerica	America	2005.586	Wild-ans-short
H7N3_Avian_KU290072_A/mallard/Nebraska/A00709657/2009|2009.907	KU290072	Avian	H7N3	H7	N3	USA	NorthernAmerica	America	2009.907	Wild-ans-short
H6N6_Avian_CY180861_A/green-winged_teal/Wisconsin/121/1980|1980.500	CY180861	Avian	H6N6	H6	N6	USA	NorthernAmerica	America	1980.5	Wild-ans-long
H4N6_Avian_CY206612_A/blue-winged_teal/Texas/UGAI14-2912/2014|2014.701	CY206612	Avian	H4N6	H4	N6	USA	NorthernAmerica	America	2014.701	Wild-ans-long
H3N2_Swine_KT995488_A/swine/North_Carolina/A01945452/2015|2015.762	KT995488	Swine	H3N2	H3	N2	USA	NorthernAmerica	America	2015.762	Swine
H1N1_Swine_FJ536811_A/swine/Fujian/204/2007|2007.786	FJ536811	Swine	H1N1	H1	N1	China	EasternAsia	Asia	2007.786	Swine
H3N8_Avian_KX978783_A/mallard_duck/Netherlands/13/2012|2012.748	KX978783	Avian	H3N8	H3	N8	Netherlands	WesternEurope	Europe	2012.748	Wild-ans-short
H1N1_Swine_AB911604_A/swine/Hiroshima/52/2011|2011.871	AB911604	Swine	H1N1	H1	N1	Japan	EasternAsia	Asia	2011.871	Swine
H5N2_Avian_KJ933380_A/duck/Zhejiang/6DK19/2013|2013.953	KJ933380	Avian	H5N2	H5	N2	China	EasternAsia	Asia	2013.953	Dom-ans
H3N2_Human_CY019892_A/Albany/11/1968|1968.500	CY019892	Human	H3N2	H3	N2	USA	NorthernAmerica	America	1968.5	Human
H3N2_Human_KU592174_A/South_Dakota/36/2015|2015.581	KU592174	Human	H3N2	H3	N2	USA	NorthernAmerica	America	2015.581	Human
H1N1_Human_JN129267_A/Moscow/IIV-83/2011|2011.058	JN129267	Human	H1N1	H1	N1	Russia	EasternEurope	Europe	2011.058	Human
H1N1_Human_KX406230_A/Connecticut/02/2016|2016.019	KX406230	Human	H1N1	H1	N1	USA	NorthernAmerica	America	2016.019	Human
H4N2_Avian_CY094638_A/mallard/California/5495/2009|2009.556	CY094638	Avian	H4N2	H4	N2	USA	NorthernAmerica	America	2009.556	Wild-ans-short
H1N2_Swine_KT580911_A/swine/Indiana/A01260910/2015|2015.403	KT580911	Swine	H1N2	H1	N2	USA	NorthernAmerica	America	2015.403	Swine
H7N3_Avian_KX351628_A/mallard/California/LDC331/2015|2015.005	KX351628	Avian	H7N3	H7	N3	USA	NorthernAmerica	America	2015.005	Wild-ans-short
H1N1_Swine_CY158426_A/swine/North_Carolina/SG1361/2010|2010.460	CY158426	Swine	H1N1	H1	N1	USA	NorthernAmerica	America	2010.46	Swine
H7N7_Avian_KY550820_A/northern_shoveler/California/AH0079568/2016|2016.071	KY550820	Avian	H7N7	H7	N7	USA	NorthernAmerica	America	2016.071	Wild-ans-short
H1N1_Human_MH246026_A/Massachusetts/15/2018|2018.134	MH246026	Human	H1N1	H1	N1	USA	NorthernAmerica	America	2018.134	Human
H5N1_Avian_KP715083_A/common_pochard/Henan/09L/2015|2015.014	KP715083	Avian	H5N1	H5	N1	China	EasternAsia	Asia	2015.014	Wild-ans-short
H1N2_Swine_EU053136_A/swine/Doetlingen/IDT4735/2005|2005.932	EU053136	Swine	H1N2	H1	N2	Germany	WesternEurope	Europe	2005.932	Swine
H1N2_Swine_MF425626_A/swine/Michigan/A01259077/2017|2017.408	MF425626	Swine	H1N2	H1	N2	USA	NorthernAmerica	America	2017.408	Swine
H1N3_Avian_KX960423_A/blue-winged_teal/Guatemala/CIP049H102-18/2011|2011.860	KX960423	Avian	H1N3	H1	N3	Guatemala	CentralAmerica	America	2011.86	Wild-ans-long
H7N9_Human_KX215919_A/Huaian/083/2014|2014.400	KX215919	Human	H7N9	H7	N9	China	EasternAsia	Asia	2014.4	Human
H1N1_Swine_KR700520_A/swine/France/56-110525/2010|2010.901	KR700520	Swine	H1N1	H1	N1	France	WesternEurope	Europe	2010.901	Swine
H3N2_Human_CY114286_A/Netherlands/91/1996|1996.079	CY114286	Human	H3N2	H3	N2	Netherlands	WesternEurope	Europe	1996.079	Human
H3N2_Human_CY232407_A/Florida/27/2017|2017.241	CY232407	Human	H3N2	H3	N2	USA	NorthernAmerica	America	2017.241	Human
H3N2_Swine_KU976767_A/swine/Mexico/AVX26/2012|2012.471	KU976767	Swine	H3N2	H3	N2	Mexico	CentralAmerica	America	2012.471	Swine
H3N8_Equine_CY028901_A/equine/Kentucky/magnificent_genius1/1981|1981.500	CY028901	Equine	H3N8	H3	N8	USA	NorthernAmerica	America	1981.5	Equine
H5N3_Avian_GQ227555_A/duck/Altai/1285/1991|1991.619	GQ227555	Avian	H5N3	H5	N3	Russia	EasternEurope	Europe	1991.619	Dom-ans
H1N1_Swine_KM497006_A/swine/Brazil/263/2012|2012.904	KM497006	Swine	H1N1	H1	N1	Brazil	SouthernAmerica	America	2012.904	Swine
H1N1_Avian_KF424157_A/mallard/Ohio/4809-9/2008|2008.901	KF424157	Avian	H1N1	H1	N1	USA	NorthernAmerica	America	2008.901	Wild-ans-short
H1N1_Human_CY125664_A/England/192/2000|2000.500	CY125664	Human	H1N1	H1	N1	United Kingdom	NorthernEurope	Europe	2000.5	Human
H11N9_Avian_CY203710_A/mallard/Maryland/06OS1236/2006|2006.597	CY203710	Avian	H11N9	H11	N9	USA	NorthernAmerica	America	2006.597	Wild-ans-short
H5N8_Avian_KP732697_A/duck/Eastern_China/S1210/2013|2013.940	KP732697	Avian	H5N8	H5	N8	China	EasternAsia	Asia	2013.94	Dom-ans
H4N6_Avian_CY101516_A/ruddy_turnstone/Delaware/2354/1988|1988.411	CY101516	Avian	H4N6	H4	N6	USA	NorthernAmerica	America	1988.411	Wild-other
H15N4_Avian_CY098543_A/teal/Chany/7119/2008|2008.660	CY098543	Avian	H15N4	H15	N4	Russia	EasternEurope	Europe	2008.66	Wild-ans-short
H9N2_Avian_AB473941_A/duck/Hokkaido/49/98|1998.500	AB473941	Avian	H9N2	H9	N2	Japan	EasternAsia	Asia	1998.5	Dom-ans
H3N8_Avian_CY047609_A/mallard/Quebec/11082/2006|2006.630	CY047609	Avian	H3N8	H3	N8	Canada	NorthernAmerica	America	2006.63	Wild-ans-short
H1N1_Human_KU592746_A/North_Carolina/04/2014|2014.126	KU592746	Human	H1N1	H1	N1	USA	NorthernAmerica	America	2014.126	Human
H3N2_Swine_CY158986_A/swine/North_Carolina/SG1364/2010|2010.896	CY158986	Swine	H3N2	H3	N2	USA	NorthernAmerica	America	2010.896	Swine
H5N1_Avian_KF881433_A/duck/Egypt/Q4596A/2012|2012.049	KF881433	Avian	H5N1	H5	N1	Egypt	NorthernAfrica	Africa	2012.049	Dom-ans
H3N2_Human_MH079904_A/California/09/2018|2018.019	MH079904	Human	H3N2	H3	N2	USA	NorthernAmerica	America	2018.019	Human
H3N2_Human_CY092218_A/New_Jersey/NHRC0001/2005|2005.110	CY092218	Human	H3N2	H3	N2	USA	NorthernAmerica	America	2005.11	Human
H1N1_Human_KX915295_A/Delaware/21/2016|2016.299	KX915295	Human	H1N1	H1	N1	USA	NorthernAmerica	America	2016.299	Human
H10N8_Human_KJ406558_A/Jiangxi/IPB13c/2013|2013.967	KJ406558	Human	H10N8	H10	N8	China	EasternAsia	Asia	2013.967	Human
H6N2_Avian_CY204033_A/green-winged_teal/Ohio/14OS2001/2014|2014.679	CY204033	Avian	H6N2	H6	N2	USA	NorthernAmerica	America	2014.679	Wild-ans-long
H1N1_Human_CY025222_A/Michigan/UR06-0015/2006|2006.989	CY025222	Human	H1N1	H1	N1	USA	NorthernAmerica	America	2006.989	Human
H3N2_Human_KX917943_A/Wyoming/26/2016|2016.312	KX917943	Human	H3N2	H3	N2	USA	NorthernAmerica	America	2016.312	Human
H3N2_Human_KX916295_A/Georgia/49/2016|2016.255	KX916295	Human	H3N2	H3	N2	USA	NorthernAmerica	America	2016.255	Human
H5N6_Avian_KP285024_A/duck/Dongguan/3069/2013|2013.962	KP285024	Avian	H5N6	H5	N6	China	EasternAsia	Asia	2013.962	Dom-ans
H3N2_Human_CY037512_A/Mississippi/UR07-0025/2008|2008.121	CY037512	Human	H3N2	H3	N2	USA	NorthernAmerica	America	2008.121	Human
H1N2_Swine_JN375314_A/swine/Guangdong/2676/2010|2010.649	JN375314	Swine	H1N2	H1	N2	China	EasternAsia	Asia	2010.649	Swine
H6N8_Avian_CY127009_A/ruddy_turnstone/Delaware_Bay/37/1993|1993.329	CY127009	Avian	H6N8	H6	N8	USA	NorthernAmerica	America	1993.329	Wild-other
H11N2_Avian_CY132182_A/mallard/Ohio/11OS2213/2011|2011.630	CY132182	Avian	H11N2	H11	N2	USA	NorthernAmerica	America	2011.63	Wild-ans-short
H3N2_Human_KP336160_A/Thailand/CU-B5697/2011|2011.707	KP336160	Human	H3N2	H3	N2	Thailand	SouthEasternAsia	Asia	2011.707	Human
H2N3_Avian_KY130659_A/northern_pintail/Alaska/366/2011|2011.723	KY130659	Avian	H2N3	H2	N3	USA	NorthernAmerica	America	2011.723	Wild-ans-long
H4N2_Avian_CY125582_A/blue-winged_teal/New_Brunswick/03756/2009|2009.701	CY125582	Avian	H4N2	H4	N2	Canada	NorthernAmerica	America	2009.701	Wild-ans-long
H10N7_Avian_EU743315_A/green-winged_teal/Louisiana/169GW/1988|1988.500	EU743315	Avian	H10N7	H10	N7	USA	NorthernAmerica	America	1988.5	Wild-ans-long
H3N2_Human_CY080540_A/Australia/22/2009|2009.551	CY080540	Human	H3N2	H3	N2	Australia	AustraliaNewZealandOceania	Oceania	2009.551	Human
H5N1_Avian_KY171401_A/chicken/Vietnam/NCVD-2716/2013|2013.055	KY171401	Avian	H5N1	H5	N1	Viet Nam	SouthEasternAsia	Asia	2013.055	Dom-gal
H1N2_Swine_KC013584_A/swine/Missouri/A01270665/2012|2012.751	KC013584	Swine	H1N2	H1	N2	USA	NorthernAmerica	America	2012.751	Swine
H7N9_Human_KF662950_A/Guangdong/1/2013|2013.605	KF662950	Human	H7N9	H7	N9	China	EasternAsia	Asia	2013.605	Human
H1N1_Human_MH083450_A/Florida/06/2018|2018.027	MH083450	Human	H1N1	H1	N1	USA	NorthernAmerica	America	2018.027	Human
H3N8_Avian_CY097711_A/mallard/Mississippi/360/2010|2010.041	CY097711	Avian	H3N8	H3	N8	USA	NorthernAmerica	America	2010.041	Wild-ans-short
H9N2_Avian_KP866015_A/chicken/Shanghai/5/2003|2003.918	KP866015	Avian	H9N2	H9	N2	China	EasternAsia	Asia	2003.918	Dom-gal
H5N2_Avian_CY166777_A/northern_shoveler/Mississippi/11OS5875/2011|2011.934	CY166777	Avian	H5N2	H5	N2	USA	NorthernAmerica	America	2011.934	Wild-ans-short
H10N6_Avian_KP287817_A/migratory_duck/Jiangxi/9334/2005|2005.816	KP287817	Avian	H10N6	H10	N6	China	EasternAsia	Asia	2005.816	Wild-ans-long
H5N1_Avian_DQ407247_A/little_grebe/Thailand/Phichit-01/2004|2004.500	DQ407247	Avian	H5N1	H5	N1	Thailand	SouthEasternAsia	Asia	2004.5	Wild-other
H1N1_Human_MH083968_A/Oklahoma/40/2017|2017.981	MH083968	Human	H1N1	H1	N1	USA	NorthernAmerica	America	2017.981	Human
H1N1_Human_KC781441_A/Utah/27/2009|2009.419	KC781441	Human	H1N1	H1	N1	USA	NorthernAmerica	America	2009.419	Human
H11N9_Avian_CY032919_A/northern_shoveler/California/HKWF611/2007|2007.858	CY032919	Avian	H11N9	H11	N9	USA	NorthernAmerica	America	2007.858	Wild-ans-short
H1N1_Swine_CY157624_A/swine/Texas/SG1162/2003|2003.786	CY157624	Swine	H1N1	H1	N1	USA	NorthernAmerica	America	2003.786	Swine
H3N2_Swine_CY158178_A/swine/North_Carolina/SG1306/2008|2008.501	CY158178	Swine	H3N2	H3	N2	USA	NorthernAmerica	America	2008.501	Swine
H10N7_Avian_CY132174_A/mallard/Ohio/11OS2044/2011|2011.625	CY132174	Avian	H10N7	H10	N7	USA	NorthernAmerica	America	2011.625	Wild-ans-short
H4N2_Avian_KY130798_A/northern_pintail/Alaska/303/2012|2012.726	KY130798	Avian	H4N2	H4	N2	USA	NorthernAmerica	America	2012.726	Wild-ans-long
H3N2_Swine_KT828229_A/swine/Ohio/14TOSU21811/2014|2014.500	KT828229	Swine	H3N2	H3	N2	USA	NorthernAmerica	America	2014.5	Swine
H5N1_Human_DQ360841_A/Thailand/676/2005|2005.500	DQ360841	Human	H5N1	H5	N1	Thailand	SouthEasternAsia	Asia	2005.5	Human
H5N4_Avian_CY096683_A/blue-winged_teal/Guatemala/CIP049-13/2010|2010.082	CY096683	Avian	H5N4	H5	N4	Guatemala	CentralAmerica	America	2010.082	Wild-ans-long
H7N3_Avian_CY005058_A/mallard_duck/Alberta/435/1985|1985.633	CY005058	Avian	H7N3	H7	N3	Canada	NorthernAmerica	America	1985.633	Wild-ans-short
H3N8_Avian_CY103155_A/mallard/Alberta/274/2006|2006.603	CY103155	Avian	H3N8	H3	N8	Canada	NorthernAmerica	America	2006.603	Wild-ans-short
H1N1_Human_CY125061_A/Shanghai/8/1996|1996.500	CY125061	Human	H1N1	H1	N1	China	EasternAsia	Asia	1996.5	Human
H4N2_Avian_KY561104_A/mallard/Ohio/15OS5718/2015|2015.803	KY561104	Avian	H4N2	H4	N2	USA	NorthernAmerica	America	2015.803	Wild-ans-short
H1N1_Human_MF593602_A/Mexico/12317/2017|2017.063	MF593602	Human	H1N1	H1	N1	Mexico	CentralAmerica	America	2017.063	Human
H3N2_Swine_CY158098_A/swine/Nebraska/01711/2007|2007.578	CY158098	Swine	H3N2	H3	N2	USA	NorthernAmerica	America	2007.578	Swine
H5N6_Avian_KP732703_A/duck/Eastern_China/S0908/2014|2014.685	KP732703	Avian	H5N6	H5	N6	China	EasternAsia	Asia	2014.685	Dom-ans
H3N2_Swine_JX092644_A/swine/North_Carolina/A01203272/2012|2012.118	JX092644	Swine	H3N2	H3	N2	USA	NorthernAmerica	America	2012.118	Swine
H3N2_Human_KJ942593_A/Indiana/10/2011|2011.500	KJ942593	Human	H3N2	H3	N2	USA	NorthernAmerica	America	2011.5	Human
H3N2_Human_CY090958_A/Texas/NHRC0001/2003|2003.885	CY090958	Human	H3N2	H3	N2	USA	NorthernAmerica	America	2003.885	Human
H6N8_Avian_CY126873_A/laughing_gull/Delaware_Bay/4/1990|1990.293	CY126873	Avian	H6N8	H6	N8	USA	NorthernAmerica	America	1990.293	Wild-other
H3N2_Human_KY697329_A/Gainesville/13/2016|2016.967	KY697329	Human	H3N2	H3	N2	USA	NorthernAmerica	America	2016.967	Human
H6N2_Avian_CY014881_A/chicken/New_York/14677-13/1998|1998.151	CY014881	Avian	H6N2	H6	N2	USA	NorthernAmerica	America	1998.151	Dom-gal
H6N1_Avian_CY166347_A/mallard/Wisconsin/11OS3098/2011|2011.732	CY166347	Avian	H6N1	H6	N1	USA	NorthernAmerica	America	2011.732	Wild-ans-short
H1N2_Swine_KP691548_A/swine/Minnesota/A01567671/2015|2015.019	KP691548	Swine	H1N2	H1	N2	USA	NorthernAmerica	America	2015.019	Swine
H1N1_Human_CY065765_A/British_Columbia/GFA0401/2009|2009.285	CY065765	Human	H1N1	H1	N1	Canada	NorthernAmerica	America	2009.285	Human
H7N3_Avian_KY550852_A/American_green-winged_teal/Colorado/AH0026688/2015|2015.090	KY550852	Avian	H7N3	H7	N3	USA	NorthernAmerica	America	2015.09	Wild-ans-long
H7N1_Avian_GQ401160_A/duck/Denmark/53-147-8/2008|2008.312	GQ401160	Avian	H7N1	H7	N1	Denmark	NorthernEurope	Europe	2008.312	Dom-ans
H9N2_Avian_KX598696_A/chicken/Fujian/SIC5/2013|2013.500	KX598696	Avian	H9N2	H9	N2	China	EasternAsia	Asia	2013.5	Dom-gal
H1N2_Swine_MG662649_A/swine/Iowa/A02218429/2017|2017.548	MG662649	Swine	H1N2	H1	N2	USA	NorthernAmerica	America	2017.548	Swine
H1N1_Human_CY125109_A/Bangkok/163/2000|2000.500	CY125109	Human	H1N1	H1	N1	Thailand	SouthEasternAsia	Asia	2000.5	Human
H6N2_Avian_KJ200814_A/duck/Guangdong/S4192/2008|2008.770	KJ200814	Avian	H6N2	H6	N2	China	EasternAsia	Asia	2008.77	Dom-ans
H11N9_Avian_MF147116_A/common_teal/Netherlands/7/2005|2005.953	MF147116	Avian	H11N9	H11	N9	Netherlands	WesternEurope	Europe	2005.953	Wild-ans-long
H1N1_Swine_CY080443_A/swine/QLD/09-02865-07/2009|2009.644	CY080443	Swine	H1N1	H1	N1	Australia	AustraliaNewZealandOceania	Oceania	2009.644	Swine
H2N3_Avian_MG280290_A/mallard_duck/Ohio/16OS0827/2016|2016.573	MG280290	Avian	H2N3	H2	N3	USA	NorthernAmerica	America	2016.573	Wild-ans-short
H11N9_Avian_CY179692_A/duck/Wisconsin/2550/1985|1985.500	CY179692	Avian	H11N9	H11	N9	USA	NorthernAmerica	America	1985.5	Dom-ans
H1N3_Avian_CY120660_A/northern_pintail/California/3466/2010|2010.934	CY120660	Avian	H1N3	H1	N3	USA	NorthernAmerica	America	2010.934	Wild-ans-long
H7N9_Human_KF007119_A/Nanjing/6/2013|2013.274	KF007119	Human	H7N9	H7	N9	China	EasternAsia	Asia	2013.274	Human
H6N6_Avian_CY110593_A/duck/Fujian/1641/2006|2006.123	CY110593	Avian	H6N6	H6	N6	China	EasternAsia	Asia	2006.123	Dom-ans
H3N1_Avian_LC367445_A/duck/Mongolia/62/2013|2013.666	LC367445	Avian	H3N1	H3	N1	Mongolia	EasternAsia	Asia	2013.666	Dom-ans
H5N1_Avian_JX534600_A/wild_duck/Fujian/2/2011|2011.189	JX534600	Avian	H5N1	H5	N1	China	EasternAsia	Asia	2011.189	Wild-ans-short
H1N2_Swine_KT327362_A/swine/Missouri/A02076915/2015|2015.496	KT327362	Swine	H1N2	H1	N2	USA	NorthernAmerica	America	2015.496	Swine
H3N6_Avian_KX121257_A/duck/Hunan/146/2014|2014.866	KX121257	Avian	H3N6	H3	N6	China	EasternAsia	Asia	2014.866	Dom-ans
H1N1_Avian_CY181370_A/green-winged_teal/Wisconsin/585/1983|1983.500	CY181370	Avian	H1N1	H1	N1	USA	NorthernAmerica	America	1983.5	Wild-ans-long
H1N2_Swine_KU598255_A/swine/South_Dakota/A01941705/2015|2015.970	KU598255	Swine	H1N2	H1	N2	USA	NorthernAmerica	America	2015.97	Swine
H5N2_Avian_KU201931_A/Coopers_hawk/Minnesota/198225/2015|2015.282	KU201931	Avian	H5N2	H5	N2	USA	NorthernAmerica	America	2015.282	Wild-other
H3N2_Human_KT842061_A/Maryland/03/2015|2015.126	KT842061	Human	H3N2	H3	N2	USA	NorthernAmerica	America	2015.126	Human
H16N3_Avian_GQ907295_A/black_headed_gull/Mongolia/1756/2006|2006.685	GQ907295	Avian	H16N3	H16	N3	Mongolia	EasternAsia	Asia	2006.685	Wild-other
H1N1_Swine_CY045741_A/swine/USA/1976/1931|1931.500	CY045741	Swine	H1N1	H1	N1	USA	NorthernAmerica	America	1931.5	Swine
H6N1_Avian_CY203334_A/mallard/Maryland/10OS1947/2010|2010.704	CY203334	Avian	H6N1	H6	N1	USA	NorthernAmerica	America	2010.704	Wild-ans-short
H3N2_Human_CY214797_A/Wyoming/02/2017|2017.011	CY214797	Human	H3N2	H3	N2	USA	NorthernAmerica	America	2017.011	Human
H14N7_Avian_MG280535_A/Northern_shoveler/Missouri/16OS6248/2016|2016.970	MG280535	Avian	H14N7	H14	N7	USA	NorthernAmerica	America	2016.97	Wild-ans-short
H9N2_Avian_KC821186_A/chicken/Shandong/sd01/2010|2010.000	KC821186	Avian	H9N2	H9	N2	China	EasternAsia	Asia	2010	Dom-gal
H16N3_Avian_KX978157_A/black-headed_gull/Netherlands/93/2012|2012.540	KX978157	Avian	H16N3	H16	N3	Netherlands	WesternEurope	Europe	2012.54	Wild-other
H5N1_Avian_AM914019_A/domestic_duck/Germany/R1772/2007|2007.500	AM914019	Avian	H5N1	H5	N1	Germany	WesternEurope	Europe	2007.5	Dom-ans
H5N6_Avian_KU143319_A/chicken/Wuhan/WHYJ02/2015|2015.038	KU143319	Avian	H5N6	H5	N6	China	EasternAsia	Asia	2015.038	Dom-gal
H10N7_Avian_CY079357_A/mallard/Illinois/08OS2710/2008|2008.816	CY079357	Avian	H10N7	H10	N7	USA	NorthernAmerica	America	2008.816	Wild-ans-short
H1N1_Human_KX407830_A/Louisiana/06/2016|2016.142	KX407830	Human	H1N1	H1	N1	USA	NorthernAmerica	America	2016.142	Human
H6N2_Avian_CY109309_A/duck/Guizhou/2773/2006|2006.367	CY109309	Avian	H6N2	H6	N2	China	EasternAsia	Asia	2006.367	Dom-ans
H7N7_Avian_KY063807_A/blue-winged_teal/Lousiana/UGAI14-0210/2014|2014.241	KY063807	Avian	H7N7	H7	N7	USA	NorthernAmerica	America	2014.241	Wild-ans-long
H1N1_Human_KC891095_A/Texas/22/2012|2012.153	KC891095	Human	H1N1	H1	N1	USA	NorthernAmerica	America	2012.153	Human
H4N6_Avian_KU161086_A/goose/Jiangsu/S2433/2011|2011.438	KU161086	Avian	H4N6	H4	N6	China	EasternAsia	Asia	2011.438	Dom-ans
H9N2_Avian_KU042417_A/pigeon/Zhejiang/P4/2013|2013.266	KU042417	Avian	H9N2	H9	N2	China	EasternAsia	Asia	2013.266	Wild-other
H5N2_Avian_AY300965_A/Duck/NJ/117228-7/2001|2001.500	AY300965	Avian	H5N2	H5	N2	USA	NorthernAmerica	America	2001.5	Dom-ans
H3N8_Avian_CY102325_A/mallard/Alberta/169/1998|1998.592	CY102325	Avian	H3N8	H3	N8	Canada	NorthernAmerica	America	1998.592	Wild-ans-short
H5N2_Avian_GQ923342_A/mallard/Arkansas/473507-9/2006|2006.500	GQ923342	Avian	H5N2	H5	N2	USA	NorthernAmerica	America	2006.5	Wild-ans-short
H4N6_Avian_KX228213_A/chicken/England/474-016250/2014|2014.392	KX228213	Avian	H4N6	H4	N6	United Kingdom	NorthernEurope	Europe	2014.392	Dom-gal
H3N3_Avian_MG204060_A/duck/Fujian/SD063/2017|2017.200	MG204060	Avian	H3N3	H3	N3	China	EasternAsia	Asia	2017.2	Dom-ans
H7N3_Avian_KY551287_A/American_green-winged_teal/AH0003731/2015|2015.003	KY551287	Avian	H7N3	H7	N3	USA	NorthernAmerica	America	2015.003	Wild-ans-long
H4N6_Avian_KT338344_A/northern_pintail/Alaska/257/2014|2014.710	KT338344	Avian	H4N6	H4	N6	USA	NorthernAmerica	America	2014.71	Wild-ans-long
H14N4_Avian_KY644238_A/blue-winged_teal/Guatemala/CIP049H113-08/2013|2013.025	KY644238	Avian	H14N4	H14	N4	Guatemala	CentralAmerica	America	2013.025	Wild-ans-long
H3N2_Human_CY104085_A/TayNguyen/TN152/2003|2003.712	CY104085	Human	H3N2	H3	N2	Viet Nam	SouthEasternAsia	Asia	2003.712	Human
H5N2_Avian_CY004318_A/mallard_duck/ALB/57/1976|1976.611	CY004318	Avian	H5N2	H5	N2	Canada	NorthernAmerica	America	1976.611	Wild-ans-short
H11N9_Avian_CY186904_A/blue-winged_teal/Ohio/12OS2152/2012|2012.704	CY186904	Avian	H11N9	H11	N9	USA	NorthernAmerica	America	2012.704	Wild-ans-long
H1N2_Swine_GQ229319_A/swine/Hong_Kong/554/2003|2003.310	GQ229319	Swine	H1N2	H1	N2	Hong Kong	EasternAsia	Asia	2003.31	Swine
H3N2_Human_CY002273_A/Memphis/24/1995|1995.500	CY002273	Human	H3N2	H3	N2	USA	NorthernAmerica	America	1995.5	Human
H11N9_Avian_CY129071_A/American_black_duck/New_Brunswick/02519/2007|2007.715	CY129071	Avian	H11N9	H11	N9	Canada	NorthernAmerica	America	2007.715	Wild-ans-short
H7N3_Avian_CY144692_A/ruddy_turnstone/New_Jersey/AI06-179/2006|2006.373	CY144692	Avian	H7N3	H7	N3	USA	NorthernAmerica	America	2006.373	Wild-other
H3N2_Human_CY121513_A/Nepal/921/2006|2006.500	CY121513	Human	H3N2	H3	N2	Nepal	SouthernAsia	Asia	2006.5	Human
H12N7_Avian_CY144261_A/ruddy_turnstone/Delaware/471599/2001|2001.500	CY144261	Avian	H12N7	H12	N7	USA	NorthernAmerica	America	2001.5	Wild-other
H1N1_Swine_CY099296_A/swine/Illinois/01917/2007|2007.932	CY099296	Swine	H1N1	H1	N1	USA	NorthernAmerica	America	2007.932	Swine
H9N2_Avian_KM113288_A/chicken/Guangdong/C1122/2011|2011.214	KM113288	Avian	H9N2	H9	N2	China	EasternAsia	Asia	2011.214	Dom-gal
H4N2_Avian_CY094670_A/mallard/California/5192/2009|2009.567	CY094670	Avian	H4N2	H4	N2	USA	NorthernAmerica	America	2009.567	Wild-ans-short
H13N8_Avian_KX979140_A/black-headed_gull/Netherlands/10/2013|2013.545	KX979140	Avian	H13N8	H13	N8	Netherlands	WesternEurope	Europe	2013.545	Wild-other
H6N1_Avian_CY077119_A/shorebird/Delaware_Bay/255/2006|2006.386	CY077119	Avian	H6N1	H6	N1	USA	NorthernAmerica	America	2006.386	Wild-other
H9N1_Avian_CY185522_A/black-headed_gull/Georgia/2/2011|2011.296	CY185522	Avian	H9N1	H9	N1	Georgia	WesternAsia	Asia	2011.296	Wild-other
H2N2_Avian_CY121968_A/mallard/Netherlands/31/2006|2006.500	CY121968	Avian	H2N2	H2	N2	Netherlands	WesternEurope	Europe	2006.5	Wild-ans-short
H3N2_Swine_CY158746_A/swine/Saskatchewan/02903/2009|2009.729	CY158746	Swine	H3N2	H3	N2	Canada	NorthernAmerica	America	2009.729	Swine
H1N2_Swine_KT313466_A/swine/South_Dakota/A01823237/2015|2015.477	KT313466	Swine	H1N2	H1	N2	USA	NorthernAmerica	America	2015.477	Swine
H6N2_Avian_KY284433_A/mallard/Ohio/15OS4208/2015|2015.616	KY284433	Avian	H6N2	H6	N2	USA	NorthernAmerica	America	2015.616	Wild-ans-short
H3N6_Avian_CY203702_A/mallard/Maryland/06OS1207/2006|2006.597	CY203702	Avian	H3N6	H3	N6	USA	NorthernAmerica	America	2006.597	Wild-ans-short
H6N1_Avian_CY145980_A/ruddy_turnstone/New_Jersey/AI09-377/2009|2009.364	CY145980	Avian	H6N1	H6	N1	USA	NorthernAmerica	America	2009.364	Wild-other
H9N2_Avian_KP866053_A/chicken/Guangdong/C76/2012|2012.918	KP866053	Avian	H9N2	H9	N2	China	EasternAsia	Asia	2012.918	Dom-gal
H3N2_Human_CY113406_A/Atlanta/211/1989|1989.500	CY113406	Human	H3N2	H3	N2	USA	NorthernAmerica	America	1989.5	Human
H5N2_Avian_KX838902_A/mallard/Alaska/AH0088535/2016|2016.611	KX838902	Avian	H5N2	H5	N2	USA	NorthernAmerica	America	2016.611	Wild-ans-short
H11N2_Avian_CY096627_A/blue-winged_teal/Guatemala/CIP049-10/2009|2009.860	CY096627	Avian	H11N2	H11	N2	Guatemala	CentralAmerica	America	2009.86	Wild-ans-long
H1N1_Swine_KR699975_A/swine/Belgium/Faimes-628/2010|2010.953	KR699975	Swine	H1N1	H1	N1	Belgium	WesternEurope	Europe	2010.953	Swine
H1N1_Swine_KM029698_A/swine/Guangdong/NS2541/2012|2012.564	KM029698	Swine	H1N1	H1	N1	China	EasternAsia	Asia	2012.564	Swine
H3N1_Swine_KC471444_A/swine/Korea/CY03-13/2012|2012.175	KC471444	Swine	H3N1	H3	N1	South Korea	EasternAsia	Asia	2012.175	Swine
H6N3_Avian_CY004203_A/mallard_duck/ALB/76/1985|1985.614	CY004203	Avian	H6N3	H6	N3	Canada	NorthernAmerica	America	1985.614	Wild-ans-short
H3N8_Equine_CY032294_A/equine/Sao_Paulo/6/1963|1963.500	CY032294	Equine	H3N8	H3	N8	Brazil	SouthernAmerica	America	1963.5	Equine
H16N3_Avian_CY213728_A/glaucous-winged_gull/Southcentral_Alaska/13MB02558/2013|2013.660	CY213728	Avian	H16N3	H16	N3	USA	NorthernAmerica	America	2013.66	Wild-other
H1N1_Human_CY053008_A/Houston/5H/2009|2009.378	CY053008	Human	H1N1	H1	N1	USA	NorthernAmerica	America	2009.378	Human
H9N2_Avian_MH135485_A/chicken/Bangladesh/33386/2017|2017.625	MH135485	Avian	H9N2	H9	N2	Bangladesh	SouthernAsia	Asia	2017.625	Dom-gal
H3N2_Human_KX417035_A/Missouri/13/2016|2016.318	KX417035	Human	H3N2	H3	N2	USA	NorthernAmerica	America	2016.318	Human
H3N2_Human_KX412424_A/Louisiana/06/2015|2015.836	KX412424	Human	H3N2	H3	N2	USA	NorthernAmerica	America	2015.836	Human
H6N5_Avian_KY575215_A/green_winged_teal/Mexico-Sonora/829/2009|2009.025	KY575215	Avian	H6N5	H6	N5	Mexico	CentralAmerica	America	2009.025	Wild-ans-long
H3N2_Human_KX414684_A/Oregon/04/2016|2016.088	KX414684	Human	H3N2	H3	N2	USA	NorthernAmerica	America	2016.088	Human
H1N1_Swine_CY158314_A/swine/North_Carolina/SG1334/2009|2009.052	CY158314	Swine	H1N1	H1	N1	USA	NorthernAmerica	America	2009.052	Swine
H1N2_Swine_CY086899_A/swine/North_Carolina/226125/2010|2010.685	CY086899	Swine	H1N2	H1	N2	USA	NorthernAmerica	America	2010.685	Swine
H7N7_Avian_KY551319_A/mallard/Idaho/AH0011522/2015|2015.608	KY551319	Avian	H7N7	H7	N7	USA	NorthernAmerica	America	2015.608	Wild-ans-short
H7N3_Avian_KY550891_A/American_green-winged_teal/Indiana/AH0029607/2015|2015.830	KY550891	Avian	H7N3	H7	N3	USA	NorthernAmerica	America	2015.83	Wild-ans-long
H6N2_Avian_EF592498_A/mallard/SanJiang/151/2006|2006.500	EF592498	Avian	H6N2	H6	N2	China	EasternAsia	Asia	2006.5	Wild-ans-short
H1N2_Swine_KR859459_A/swine/Illinois/A01047045/2010|2010.910	KR859459	Swine	H1N2	H1	N2	USA	NorthernAmerica	America	2010.91	Swine
H3N6_Avian_CY144636_A/ruddy_turnstone/New_Jersey/1321394/2005|2005.386	CY144636	Avian	H3N6	H3	N6	USA	NorthernAmerica	America	2005.386	Wild-other
H1N2_Swine_MF194893_A/swine/Minnesota/MT_12_07_2083/2012|2012.216	MF194893	Swine	H1N2	H1	N2	USA	NorthernAmerica	America	2012.216	Swine
H4N6_Avian_CY164505_A/mallard/Sweden/5811/2005|2005.849	CY164505	Avian	H4N6	H4	N6	Sweden	NorthernEurope	Europe	2005.849	Wild-ans-short
H3N2_Canine_FJ560885_A/canine/Korea/GCVP01/2007|2007.367	FJ560885	Canine	H3N2	H3	N2	South Korea	EasternAsia	Asia	2007.367	Canine
H1N1_Swine_KJ889327_A/swine/Netherlands/25/1980|1980.500	KJ889327	Swine	H1N1	H1	N1	Netherlands	WesternEurope	Europe	1980.5	Swine
H3N2_Human_CY121158_A/England/42/1972|1972.500	CY121158	Human	H3N2	H3	N2	United Kingdom	NorthernEurope	Europe	1972.5	Human
H3N2_Swine_KT965370_A/swine/Iowa/A01944136/2015|2015.740	KT965370	Swine	H3N2	H3	N2	USA	NorthernAmerica	America	2015.74	Swine
H7N2_Avian_CY031029_A/duck/Italy/4609/2003|2003.500	CY031029	Avian	H7N2	H7	N2	Italy	SouthernEurope	Europe	2003.5	Dom-ans
H6N2_Avian_CY095253_A/duck/Egypt/053/2005|2005.096	CY095253	Avian	H6N2	H6	N2	Egypt	NorthernAfrica	Africa	2005.096	Dom-ans
H3N2_Human_CY261490_A/North_Dakota/29/2017|2017.901	CY261490	Human	H3N2	H3	N2	USA	NorthernAmerica	America	2017.901	Human
H12N5_Avian_CY203862_A/mallard/Maryland/09OS1083/2009|2009.578	CY203862	Avian	H12N5	H12	N5	USA	NorthernAmerica	America	2009.578	Wild-ans-short
H5N1_Avian_EF221765_A/mallard/ON/499/2005|2005.500	EF221765	Avian	H5N1	H5	N1	Canada	NorthernAmerica	America	2005.5	Wild-ans-short
H3N2_Swine_CY159130_A/swine/Nebraska/00188/2003|2003.753	CY159130	Swine	H3N2	H3	N2	USA	NorthernAmerica	America	2003.753	Swine
H1N2_Swine_AB600865_A/swine/Niigata/729/2004|2004.500	AB600865	Swine	H1N2	H1	N2	Japan	EasternAsia	Asia	2004.5	Swine
H7N9_Avian_KY751093_A/chicken/Guangdong/GD20/2017|2017.014	KY751093	Avian	H7N9	H7	N9	China	EasternAsia	Asia	2017.014	Dom-gal
H3N6_Avian_CY186880_A/blue-winged_teal/Ohio/12OS2229/2012|2012.682	CY186880	Avian	H3N6	H3	N6	USA	NorthernAmerica	America	2012.682	Wild-ans-long
H5N2_Avian_EU743087_A/chicken/NJ/17169/1993|1993.500	EU743087	Avian	H5N2	H5	N2	USA	NorthernAmerica	America	1993.5	Dom-gal
H3N6_Avian_CY049783_A/garganey/Altai/1216/2007|2007.704	CY049783	Avian	H3N6	H3	N6	Russia	EasternEurope	Europe	2007.704	Wild-ans-short
H1N1_Human_CY096603_A/Cambridge/INS528/2010|2010.216	CY096603	Human	H1N1	H1	N1	USA	NorthernAmerica	America	2010.216	Human
H3N2_Swine_CY157616_A/swine/Oklahoma/00153/2003|2003.712	CY157616	Swine	H3N2	H3	N2	USA	NorthernAmerica	America	2003.712	Swine
H3N2_Swine_MF045252_A/swine/Nebraska/A01781225/2016|2016.685	MF045252	Swine	H3N2	H3	N2	USA	NorthernAmerica	America	2016.685	Swine
H2N3_Avian_CY079493_A/mallard/Wisconsin/08OS2844/2008|2008.830	CY079493	Avian	H2N3	H2	N3	USA	NorthernAmerica	America	2008.83	Wild-ans-short
H3N2_Avian_CY179772_A/mallard/Wisconsin/31/1975|1975.500	CY179772	Avian	H3N2	H3	N2	USA	NorthernAmerica	America	1975.5	Wild-ans-short
H5N1_Avian_FM177138_A/chicken/Germany/R3294/2007|2007.500	FM177138	Avian	H5N1	H5	N1	Germany	WesternEurope	Europe	2007.5	Dom-gal
H5N1_Avian_AB523778_A/common_goldeneye/Mongolia/X60/2009|2009.534	AB523778	Avian	H5N1	H5	N1	Mongolia	EasternAsia	Asia	2009.534	Wild-ans-short
H11N9_Avian_GQ257441_A/duck/Memphis/546/1974|1974.500	GQ257441	Avian	H11N9	H11	N9	USA	NorthernAmerica	America	1974.5	Dom-ans
H4N6_Avian_CY181126_A/blue-winged_teal/Wisconsin/19/1974|1974.500	CY181126	Avian	H4N6	H4	N6	USA	NorthernAmerica	America	1974.5	Wild-ans-long
H1N1_Swine_EU004440_A/swine/Tianjin/01/2004|2004.500	EU004440	Swine	H1N1	H1	N1	China	EasternAsia	Asia	2004.5	Swine
H2N1_Avian_CY117518_A/shorebird/Delaware_Bay/122/1997|1997.364	CY117518	Avian	H2N1	H2	N1	USA	NorthernAmerica	America	1997.364	Wild-other
H3N2_Human_CY113326_A/Netherlands/330/1985|1985.000	CY113326	Human	H3N2	H3	N2	Netherlands	WesternEurope	Europe	1985	Human
H3N3_Avian_KY673156_A/blue-winged_teal/Guatemala/CIP049H105-08/2011|2011.934	KY673156	Avian	H3N3	H3	N3	Guatemala	CentralAmerica	America	2011.934	Wild-ans-long
H1N1_Human_CY021726_A/Memphis/1/1984|1984.500	CY021726	Human	H1N1	H1	N1	USA	NorthernAmerica	America	1984.5	Human
H1N2_Swine_KM489603_A/swine/Ontario/68/2012|2012.773	KM489603	Swine	H1N2	H1	N2	Canada	NorthernAmerica	America	2012.773	Swine
H1N1_Human_MH079724_A/Nebraska/05/2018|2018.058	MH079724	Human	H1N1	H1	N1	USA	NorthernAmerica	America	2018.058	Human
H5N2_Avian_GQ923190_A/American_wigeon/Iowa/463993/2006|2006.500	GQ923190	Avian	H5N2	H5	N2	USA	NorthernAmerica	America	2006.5	Wild-ans-long
H11N6_Avian_CY144604_A/ruddy_turnstone/New_Jersey/1321416/2005|2005.397	CY144604	Avian	H11N6	H11	N6	USA	NorthernAmerica	America	2005.397	Wild-other
H4N6_Avian_CY141002_A/blue-winged_teal/Louisiana/AI09-5291/2009|2009.871	CY141002	Avian	H4N6	H4	N6	USA	NorthernAmerica	America	2009.871	Wild-ans-long
H7N6_Avian_GU186475_A/Northern_shoveler/NC/6412-052/2005|2005.500	GU186475	Avian	H7N6	H7	N6	USA	NorthernAmerica	America	2005.5	Wild-ans-short
H3N2_Human_CY019908_A/Albany/19/1968|1968.500	CY019908	Human	H3N2	H3	N2	USA	NorthernAmerica	America	1968.5	Human
H3N2_Human_CY233419_A/Michigan/43/2017|2017.195	CY233419	Human	H3N2	H3	N2	USA	NorthernAmerica	America	2017.195	Human
H5N1_Avian_HM006754_A/Chicken/Laos/Xaythiani-26/2006|2006.500	HM006754	Avian	H5N1	H5	N1	Laos	SouthEasternAsia	Asia	2006.5	Dom-gal
H7N9_Avian_KJ395989_A/chicken/Guangdong/G1/2013|2013.340	KJ395989	Avian	H7N9	H7	N9	China	EasternAsia	Asia	2013.34	Dom-gal
H3N2_Human_CY037624_A/Florida/UR07-0146/2008|2008.186	CY037624	Human	H3N2	H3	N2	USA	NorthernAmerica	America	2008.186	Human
H6N2_Avian_KY415654_A/duck/Hubei/ZYSYG7/2015|2015.888	KY415654	Avian	H6N2	H6	N2	China	EasternAsia	Asia	2015.888	Dom-ans
H3N1_Swine_KP341407_A/swine/Iowa/A01555108/2014|2014.882	KP341407	Swine	H3N1	H3	N1	USA	NorthernAmerica	America	2014.882	Swine
H2N9_Avian_CY184254_A/mallard/Sweden/101120/2009|2009.841	CY184254	Avian	H2N9	H2	N9	Sweden	NorthernEurope	Europe	2009.841	Wild-ans-short
H4N6_Avian_CY235099_A/cinnamon_teal/Idaho/UGAI16-1861/2016|2016.619	CY235099	Avian	H4N6	H4	N6	USA	NorthernAmerica	America	2016.619	Wild-ans-short
H3N8_Avian_CY143693_A/mallard/Interior_Alaska/10BM09158R0/2010|2010.595	CY143693	Avian	H3N8	H3	N8	USA	NorthernAmerica	America	2010.595	Wild-ans-short
H7N2_Avian_EU742889_A/chicken/FL/90348-4/2001|2001.500	EU742889	Avian	H7N2	H7	N2	USA	NorthernAmerica	America	2001.5	Dom-gal
H4N6_Avian_CY145338_A/ruddy_turnstone/Delaware/Sg-00541/2008|2008.411	CY145338	Avian	H4N6	H4	N6	USA	NorthernAmerica	America	2008.411	Wild-other
H3N2_Swine_MF099103_A/swine/Chile/33/2014|2014.551	MF099103	Swine	H3N2	H3	N2	Chile	SouthernAmerica	America	2014.551	Swine
H3N2_Human_CY050565_A/New_York/3104/2009|2009.323	CY050565	Human	H3N2	H3	N2	USA	NorthernAmerica	America	2009.323	Human
H1N1_Avian_CY076134_A/mallard/California/20385-004/2007|2007.592	CY076134	Avian	H1N1	H1	N1	USA	NorthernAmerica	America	2007.592	Wild-ans-short
H6N8_Avian_CY096064_A/rosy-billed_pochard/Argentina/CIP051-269/2007|2007.362	CY096064	Avian	H6N8	H6	N8	Argentina	SouthernAmerica	America	2007.362	Wild-ans-short
H7N8_Avian_MH458925_A/Duck/Hubei/HF5/2017|2017.318	MH458925	Avian	H7N8	H7	N8	China	EasternAsia	Asia	2017.318	Dom-ans
H5N3_Avian_LC371805_A/duck/Hokkaido/167/2007|2007.827	LC371805	Avian	H5N3	H5	N3	Japan	EasternAsia	Asia	2007.827	Dom-ans
H1N2_Swine_KC866544_A/swine/Kentucky/12TOSU1155/2012|2012.844	KC866544	Swine	H1N2	H1	N2	USA	NorthernAmerica	America	2012.844	Swine
H11N2_Avian_CY127342_A/shorebird/Delaware_Bay/29/1996|1996.364	CY127342	Avian	H11N2	H11	N2	USA	NorthernAmerica	America	1996.364	Wild-other
H1N1_Swine_KP404335_A/swine/Hunan/951/2013|2013.038	KP404335	Swine	H1N1	H1	N1	China	EasternAsia	Asia	2013.038	Swine
H1N1_Swine_HQ695989_A/swine/Jangsu/504/2010|2010.038	HQ695989	Swine	H1N1	H1	N1	China	EasternAsia	Asia	2010.038	Swine
H5N1_Avian_KY926758_A/chicken/Cameroon/16VIR3791-16/2016|2016.449	KY926758	Avian	H5N1	H5	N1	Cameroon	CentralAfrica	Africa	2016.449	Dom-gal
H4N6_Avian_CY103147_A/mallard/Alberta/258/2006|2006.603	CY103147	Avian	H4N6	H4	N6	Canada	NorthernAmerica	America	2006.603	Wild-ans-short
H10N8_Avian_KP862036_A/duck/Hunan/S4280/2009|2009.937	KP862036	Avian	H10N8	H10	N8	China	EasternAsia	Asia	2009.937	Dom-ans
H13N6_Avian_CY125302_A/black-legged_kittiwake/Quebec/02838-1/2009|2009.627	CY125302	Avian	H13N6	H13	N6	Canada	NorthernAmerica	America	2009.627	Wild-other
H4N8_Avian_CY038373_A/northern_pintail/Interior_Alaska/2/2007|2007.682	CY038373	Avian	H4N8	H4	N8	USA	NorthernAmerica	America	2007.682	Wild-ans-long
H10N7_Avian_CY204763_A/mallard/Maryland/13OS3318/2014|2014.477	CY204763	Avian	H10N7	H10	N7	USA	NorthernAmerica	America	2014.477	Wild-ans-short
H3N2_Human_KM069715_A/Singapore/H2013-422a/2013|2013.419	KM069715	Human	H3N2	H3	N2	Singapore	SouthEasternAsia	Asia	2013.419	Human
H6N6_Avian_KU050806_A/chicken/Zhejiang/727009/2014|2014.567	KU050806	Avian	H6N6	H6	N6	China	EasternAsia	Asia	2014.567	Dom-gal
H3N2_Human_CY243530_A/Alaska/28/2017|2017.425	CY243530	Human	H3N2	H3	N2	USA	NorthernAmerica	America	2017.425	Human
H1N1_Human_KX408134_A/New_Mexico/31/2015|2015.986	KX408134	Human	H1N1	H1	N1	USA	NorthernAmerica	America	2015.986	Human
H1N1_Avian_CY140640_A/mallard/Minnesota/AI09-1678/2009|2009.567	CY140640	Avian	H1N1	H1	N1	USA	NorthernAmerica	America	2009.567	Wild-ans-short
H3N2_Swine_CY246066_A/swine/British_Columbia/SD0132/2016|2016.033	CY246066	Swine	H3N2	H3	N2	Canada	NorthernAmerica	America	2016.033	Swine
H5N6_Swine_KT313403_A/swine/Guangdong/1/2014|2014.460	KT313403	Swine	H5N6	H5	N6	China	EasternAsia	Asia	2014.46	Swine
H1N2_Swine_MF872850_A/swine/Spain/45700-1/2016|2016.879	MF872850	Swine	H1N2	H1	N2	Spain	SouthernEurope	Europe	2016.879	Swine
H11N2_Avian_CY166801_A/northern_shoveler/Mississippi/11OS6077/2011|2011.940	CY166801	Avian	H11N2	H11	N2	USA	NorthernAmerica	America	2011.94	Wild-ans-short
H4N8_Avian_CY140270_A/mallard/Minnesota/Sg-00616/2008|2008.573	CY140270	Avian	H4N8	H4	N8	USA	NorthernAmerica	America	2008.573	Wild-ans-short
H3N2_Human_KT838341_A/Maine/05/2014|2014.784	KT838341	Human	H3N2	H3	N2	USA	NorthernAmerica	America	2014.784	Human
H5N2_Avian_KU143305_A/chicken/Wuhan/WHJF/2014|2014.953	KU143305	Avian	H5N2	H5	N2	China	EasternAsia	Asia	2014.953	Dom-gal
H3N2_Human_CY113750_A/Netherlands/938/1991|1991.964	CY113750	Human	H3N2	H3	N2	Netherlands	WesternEurope	Europe	1991.964	Human
H6N1_Avian_DQ376660_A/chicken/Taiwan/ns2/99|1999.500	DQ376660	Avian	H6N1	H6	N1	Taiwan	EasternAsia	Asia	1999.5	Dom-gal
H1N1_Human_KC881664_A/North_Carolina/09/2011|2011.052	KC881664	Human	H1N1	H1	N1	USA	NorthernAmerica	America	2011.052	Human
H1N1_Avian_CY004540_A/blue-winged_teal/Alberta/141/1992|1992.915	CY004540	Avian	H1N1	H1	N1	Canada	NorthernAmerica	America	1992.915	Wild-ans-long
H3N8_Avian_KX978689_A/mallard_duck/Netherlands/30/2010|2010.721	KX978689	Avian	H3N8	H3	N8	Netherlands	WesternEurope	Europe	2010.721	Wild-ans-short
H4N6_Avian_KY828678_A/mallard/California/UCD360/2014|2014.611	KY828678	Avian	H4N6	H4	N6	USA	NorthernAmerica	America	2014.611	Wild-ans-short
H6N5_Avian_CY144366_A/red_knot/New_Jersey/828235/2001|2001.500	CY144366	Avian	H6N5	H6	N5	USA	NorthernAmerica	America	2001.5	Wild-other
H9N2_Avian_KY983124_A/northern_pintail/California/HS050B/2015|2015.819	KY983124	Avian	H9N2	H9	N2	USA	NorthernAmerica	America	2015.819	Wild-ans-long
H3N8_Avian_CY028637_A/black_duck/Perth/699/1978|1978.068	CY028637	Avian	H3N8	H3	N8	Australia	AustraliaNewZealandOceania	Oceania	1978.068	Wild-ans-short
H1N1_Human_CY026860_A/North_Carolina/UR06-0099/2007|2007.077	CY026860	Human	H1N1	H1	N1	USA	NorthernAmerica	America	2007.077	Human
H6N2_Avian_KT266953_A/goose/Guangxi/115/2012|2012.244	KT266953	Avian	H6N2	H6	N2	China	EasternAsia	Asia	2012.244	Dom-ans
H1N1_Human_CY061579_A/Texas/JMS401/2010|2010.005	CY061579	Human	H1N1	H1	N1	USA	NorthernAmerica	America	2010.005	Human
H3N2_Human_KT839663_A/Illinois/09/2014|2014.915	KT839663	Human	H3N2	H3	N2	USA	NorthernAmerica	America	2014.915	Human
H10N7_Avian_CY139378_A/mallard-black_duck_hybrid/New_Brunswick/00904/2010|2010.701	CY139378	Avian	H10N7	H10	N7	Canada	NorthernAmerica	America	2010.701	Wild-ans-short
H11N9_Avian_CY180685_A/mallard/Wisconsin/477/1976|1976.500	CY180685	Avian	H11N9	H11	N9	USA	NorthernAmerica	America	1976.5	Wild-ans-short
H1N1_Human_CY250166_A/Michigan/290/2017|2017.721	CY250166	Human	H1N1	H1	N1	USA	NorthernAmerica	America	2017.721	Human
H10N7_Avian_KX979391_A/mallard_duck/Netherlands/22/2010|2010.682	KX979391	Avian	H10N7	H10	N7	Netherlands	WesternEurope	Europe	2010.682	Wild-ans-short
H4N6_Avian_JX454699_A/wild_duck/Korea/CSM20-5/2009|2009.871	JX454699	Avian	H4N6	H4	N6	South Korea	EasternAsia	Asia	2009.871	Wild-ans-short
H3N2_Human_CY003713_A/Hong_Kong/14/1992|1992.500	CY003713	Human	H3N2	H3	N2	Hong Kong	EasternAsia	Asia	1992.5	Human
H3N2_Human_CY022310_A/Memphis/104/1976|1976.500	CY022310	Human	H3N2	H3	N2	USA	NorthernAmerica	America	1976.5	Human
H5N1_Avian_KU201859_A/American_wigeon/Washington/196336/2015|2015.003	KU201859	Avian	H5N1	H5	N1	USA	NorthernAmerica	America	2015.003	Wild-ans-long
H1N2_Swine_KR700698_A/swine/England/90276/2011|2011.622	KR700698	Swine	H1N2	H1	N2	United Kingdom	NorthernEurope	Europe	2011.622	Swine
H16N3_Avian_CY125607_A/mallard/Quebec/02916-1/2009|2009.627	CY125607	Avian	H16N3	H16	N3	Canada	NorthernAmerica	America	2009.627	Wild-ans-short
H1N1_Human_KX915687_A/Wyoming/24/2016|2016.299	KX915687	Human	H1N1	H1	N1	USA	NorthernAmerica	America	2016.299	Human
H6N1_Avian_CY133878_A/American_wigeon/California/2423/2010|2010.808	CY133878	Avian	H6N1	H6	N1	USA	NorthernAmerica	America	2010.808	Wild-ans-long
H1N1_Swine_MF919803_A/swine/Minnesota/MT_13_01_S17/2013|2013.044	MF919803	Swine	H1N1	H1	N1	USA	NorthernAmerica	America	2013.044	Swine
H7N9_Avian_KY751088_A/chicken/Liaoning/LN1/2016|2016.022	KY751088	Avian	H7N9	H7	N9	China	EasternAsia	Asia	2016.022	Dom-gal
H1N1_Human_CY009333_A/Fort_Warren/1/1950|1950.500	CY009333	Human	H1N1	H1	N1	USA	NorthernAmerica	America	1950.5	Human
H3N2_Human_CY216036_A/Georgia/04/2017|2017.022	CY216036	Human	H3N2	H3	N2	USA	NorthernAmerica	America	2017.022	Human
H3N2_Human_CY022526_A/Auckland/602/2001|2001.630	CY022526	Human	H3N2	H3	N2	New Zealand	AustraliaNewZealandOceania	Oceania	2001.63	Human
H11N2_Avian_CY060326_A/mallard/Sweden/55/2002|2002.874	CY060326	Avian	H11N2	H11	N2	Sweden	NorthernEurope	Europe	2002.874	Wild-ans-short
H10N7_Avian_CY146409_A/ruddy_turnstone/New_Jersey/AI09-1336/2009|2009.408	CY146409	Avian	H10N7	H10	N7	USA	NorthernAmerica	America	2009.408	Wild-other
H9N2_Avian_MF673354_A/chicken/Jordan/56/2003|2003.173	MF673354	Avian	H9N2	H9	N2	Jordan	WesternAsia	Asia	2003.173	Dom-gal
H5N8_Avian_MH107216_A/Cygnus_olor/Belgium/2967/2017|2017.216	MH107216	Avian	H5N8	H5	N8	Belgium	WesternEurope	Europe	2017.216	Wild-ans-short
H7N7_Avian_CY024779_A/starling/Victoria/1985|1985.500	CY024779	Avian	H7N7	H7	N7	Australia	AustraliaNewZealandOceania	Oceania	1985.5	Wild-other
H2N7_Avian_CY117430_A/sanderling/New_Jersey/756/1986|1986.359	CY117430	Avian	H2N7	H2	N7	USA	NorthernAmerica	America	1986.359	Wild-other
H9N2_Avian_KY983153_A/northern_pintail/California/HS050A/2015|2015.819	KY983153	Avian	H9N2	H9	N2	USA	NorthernAmerica	America	2015.819	Wild-ans-long
H2N2_Human_CY125855_A/England/1/1961|1961.500	CY125855	Human	H2N2	H2	N2	United Kingdom	NorthernEurope	Europe	1961.5	Human
H9N2_Avian_KY415684_A/duck/Ganzhou/GZ188/2016|2016.071	KY415684	Avian	H9N2	H9	N2	China	EasternAsia	Asia	2016.071	Dom-ans
H1N1_Human_GQ894895_A/Tennessee/05/2009|2009.500	GQ894895	Human	H1N1	H1	N1	USA	NorthernAmerica	America	2009.5	Human
H1N1_Human_CY176755_A/Cologne/INS3_686/2011|2011.123	CY176755	Human	H1N1	H1	N1	Germany	WesternEurope	Europe	2011.123	Human
H7N3_Avian_KU290093_A/mallard/New_York/A00723392/2009|2009.945	KU290093	Avian	H7N3	H7	N3	USA	NorthernAmerica	America	2009.945	Wild-ans-short
H5N1_Avian_AB478038_A/village_chicken/Kyaing_Tong/2433/2007|2007.500	AB478038	Avian	H5N1	H5	N1	Myanmar	SouthEasternAsia	Asia	2007.5	Dom-gal
H12N8_Avian_CY203662_A/mallard/Maryland/06OS480/2006|2006.463	CY203662	Avian	H12N8	H12	N8	USA	NorthernAmerica	America	2006.463	Wild-ans-short
H5N1_Avian_KX160187_A/chicken/Liaoning/S4092/2011|2011.860	KX160187	Avian	H5N1	H5	N1	China	EasternAsia	Asia	2011.86	Dom-gal
H5N6_Avian_CY177426_A/mallard/California/1500P/2013|2013.575	CY177426	Avian	H5N6	H5	N6	USA	NorthernAmerica	America	2013.575	Wild-ans-short
H7N8_Avian_KF259278_A/duck/Jiangxi/9631/2009|2009.500	KF259278	Avian	H7N8	H7	N8	China	EasternAsia	Asia	2009.5	Dom-ans
H9N2_Avian_KF259327_A/chicken/Hong_Kong/NT286/2007|2007.500	KF259327	Avian	H9N2	H9	N2	Hong Kong	EasternAsia	Asia	2007.5	Dom-gal
H3N2_Human_KT836237_A/Missouri/09/2015|2015.063	KT836237	Human	H3N2	H3	N2	USA	NorthernAmerica	America	2015.063	Human
H4N6_Avian_CY164385_A/mallard/Sweden/3272/2003|2003.674	CY164385	Avian	H4N6	H4	N6	Sweden	NorthernEurope	Europe	2003.674	Wild-ans-short
H1N1_Swine_JN863562_A/swine/Illinois/A01049981/2011|2011.373	JN863562	Swine	H1N1	H1	N1	USA	NorthernAmerica	America	2011.373	Swine
H4N6_Avian_CY206024_A/blue-winged_teal/Texas/AI11-3691/2011|2011.696	CY206024	Avian	H4N6	H4	N6	USA	NorthernAmerica	America	2011.696	Wild-ans-long
H3N8_Equine_CY032310_A/equine/Santa_Fe/1/1985|1985.500	CY032310	Equine	H3N8	H3	N8	USA	NorthernAmerica	America	1985.5	Equine
H3N2_Human_KY925635_A/Soledade/LACENRS-820/2011|2011.518	KY925635	Human	H3N2	H3	N2	Brazil	SouthernAmerica	America	2011.518	Human
H3N2_Swine_CY045554_A/swine/Oklahoma/001142/2009|2009.500	CY045554	Swine	H3N2	H3	N2	USA	NorthernAmerica	America	2009.5	Swine
H1N2_Swine_KF986980_A/swine/Oklahoma/A01290898/2013|2013.885	KF986980	Swine	H1N2	H1	N2	USA	NorthernAmerica	America	2013.885	Swine
H3N2_Swine_MF373326_A/swine/Indiana/A01672517/2017|2017.052	MF373326	Swine	H3N2	H3	N2	USA	NorthernAmerica	America	2017.052	Swine
H7N1_Avian_CY139930_A/blue-winged_teal/Texas/578575/2002|2002.500	CY139930	Avian	H7N1	H7	N1	USA	NorthernAmerica	America	2002.5	Wild-ans-long
H5N3_Avian_CY096723_A/blue-winged_teal/Guatemala/CIP049-09/2010|2010.082	CY096723	Avian	H5N3	H5	N3	Guatemala	CentralAmerica	America	2010.082	Wild-ans-long
H3N2_Human_CY088161_A/England/470/2003|2003.844	CY088161	Human	H3N2	H3	N2	United Kingdom	NorthernEurope	Europe	2003.844	Human
H1N1_Human_CY066872_A/District_of_Columbia/INS228/2009|2009.866	CY066872	Human	H1N1	H1	N1	USA	NorthernAmerica	America	2009.866	Human
H1N1_Human_CY176707_A/Minneapolis/INS3_675/2012|2012.156	CY176707	Human	H1N1	H1	N1	USA	NorthernAmerica	America	2012.156	Human
H4N6_Avian_CY092162_A/duck/Western_Australia/8108/1984|1984.500	CY092162	Avian	H4N6	H4	N6	Australia	AustraliaNewZealandOceania	Oceania	1984.5	Dom-ans
H3N2_Human_KT837738_A/Washington/20/2014|2014.773	KT837738	Human	H3N2	H3	N2	USA	NorthernAmerica	America	2014.773	Human
H9N2_Avian_KF768183_A/chicken/Guangxi/066C10/2010|2010.438	KF768183	Avian	H9N2	H9	N2	China	EasternAsia	Asia	2010.438	Dom-gal
H5N1_Avian_CY036248_A/grey_heron/Hong_Kong/1046/2008|2008.500	CY036248	Avian	H5N1	H5	N1	Hong Kong	EasternAsia	Asia	2008.5	Wild-other
H3N2_Swine_CY195023_A/swine/Maryland/D0384/2013|2013.910	CY195023	Swine	H3N2	H3	N2	USA	NorthernAmerica	America	2013.91	Swine
H4N9_Avian_CY125574_A/blue-winged_teal/Prince_Edward_Island/03910/2009|2009.630	CY125574	Avian	H4N9	H4	N9	Canada	NorthernAmerica	America	2009.63	Wild-ans-long
H4N6_Avian_CY145055_A/ruddy_turnstone/New_Jersey/Sg-00494/2008|2008.375	CY145055	Avian	H4N6	H4	N6	USA	NorthernAmerica	America	2008.375	Wild-other
H9N2_Avian_KM519968_A/chicken/India/80998/2008|2008.030	KM519968	Avian	H9N2	H9	N2	India	SouthernAsia	Asia	2008.03	Dom-gal
H5N2_Avian_JQ041413_A/duck/Eastern_China/1111/2011|2011.038	JQ041413	Avian	H5N2	H5	N2	China	EasternAsia	Asia	2011.038	Dom-ans
H1N1_Human_KX408926_A/Illinois/29/2015|2015.923	KX408926	Human	H1N1	H1	N1	USA	NorthernAmerica	America	2015.923	Human
H9N5_Avian_CY005114_A/ruddy_turnstone/DE/2576/1987|1987.416	CY005114	Avian	H9N5	H9	N5	USA	NorthernAmerica	America	1987.416	Wild-other
H1N2_Swine_KX518696_A/swine/Nebraska/A01776543/2016|2016.447	KX518696	Swine	H1N2	H1	N2	USA	NorthernAmerica	America	2016.447	Swine
H1N1_Human_CY176406_A/Brighton/INS3_669/2011|2011.068	CY176406	Human	H1N1	H1	N1	United Kingdom	NorthernEurope	Europe	2011.068	Human
H6N2_Avian_CY004524_A/mallard_duck/ALB/294/1987|1987.649	CY004524	Avian	H6N2	H6	N2	Canada	NorthernAmerica	America	1987.649	Wild-ans-short
H1N1_Human_CY021822_A/Albany/12/1951|1951.500	CY021822	Human	H1N1	H1	N1	USA	NorthernAmerica	America	1951.5	Human
H5N1_Avian_CY144740_A/ruddy_turnstone/New_Jersey/AI07-69/2007|2007.564	CY144740	Avian	H5N1	H5	N1	USA	NorthernAmerica	America	2007.564	Wild-other
H1N1_Swine_CY116279_A/swine/England/68327/1998|1998.882	CY116279	Swine	H1N1	H1	N1	United Kingdom	NorthernEurope	Europe	1998.882	Swine
H7N7_Avian_CY005072_A/ruddy_turnstone/DE/2378/1988|1988.411	CY005072	Avian	H7N7	H7	N7	USA	NorthernAmerica	America	1988.411	Wild-other
H3N8_Avian_CY180725_A/duck/Minnesota/53/1974|1974.500	CY180725	Avian	H3N8	H3	N8	USA	NorthernAmerica	America	1974.5	Dom-ans
H1N1_Human_KC780180_A/Montana/22/2009|2009.915	KC780180	Human	H1N1	H1	N1	USA	NorthernAmerica	America	2009.915	Human
H5N2_Avian_CY179404_A/mallard/Wisconsin/411/1981|1981.500	CY179404	Avian	H5N2	H5	N2	USA	NorthernAmerica	America	1981.5	Wild-ans-short
H5N1_Avian_DQ997409_A/duck/Zhejiang/bj/2002|2002.500	DQ997409	Avian	H5N1	H5	N1	China	EasternAsia	Asia	2002.5	Dom-ans
H7N3_Avian_CY205188_A/mallard/Maryland/12OS3630/2013|2013.022	CY205188	Avian	H7N3	H7	N3	USA	NorthernAmerica	America	2013.022	Wild-ans-short
H1N1_Swine_CY158530_A/swine/North_Carolina/SG1387/2011|2011.745	CY158530	Swine	H1N1	H1	N1	USA	NorthernAmerica	America	2011.745	Swine
H9N2_Avian_KP414536_A/chicken/Dongguan/2827/2013|2013.962	KP414536	Avian	H9N2	H9	N2	China	EasternAsia	Asia	2013.962	Dom-gal
H3N8_Avian_CY157415_A/mallard/California/3304/2012|2012.605	CY157415	Avian	H3N8	H3	N8	USA	NorthernAmerica	America	2012.605	Wild-ans-short
H5N6_Avian_KP732698_A/goose/Eastern_China/S0513/2013|2013.362	KP732698	Avian	H5N6	H5	N6	China	EasternAsia	Asia	2013.362	Dom-ans
H3N2_Avian_KJ439880_A/duck/Zhejiang/D11/2013|2013.789	KJ439880	Avian	H3N2	H3	N2	China	EasternAsia	Asia	2013.789	Dom-ans
H10N7_Avian_CY137739_A/shorebird/Delaware_Bay/586/2008|2008.375	CY137739	Avian	H10N7	H10	N7	USA	NorthernAmerica	America	2008.375	Wild-other
H9N2_Avian_CY093091_A/quail/Lebanon/272/2010|2010.619	CY093091	Avian	H9N2	H9	N2	Lebanon	WesternAsia	Asia	2010.619	Dom-gal
H7N3_Avian_CY020886_A/black_duck/Maryland/415/2001|2001.660	CY020886	Avian	H7N3	H7	N3	USA	NorthernAmerica	America	2001.66	Wild-ans-short
H3N6_Avian_LC339884_A/duck/Mongolia/146/2010|2010.655	LC339884	Avian	H3N6	H3	N6	Mongolia	EasternAsia	Asia	2010.655	Dom-ans
H6N2_Avian_CY127057_A/ruddy_turnstone/Delaware_Bay/162/1994|1994.329	CY127057	Avian	H6N2	H6	N2	USA	NorthernAmerica	America	1994.329	Wild-other
H3N2_Human_KR057673_A/California/15/2014|2014.647	KR057673	Human	H3N2	H3	N2	USA	NorthernAmerica	America	2014.647	Human
H12N5_Avian_CY184024_A/mallard/Sweden/2213/2003|2003.778	CY184024	Avian	H12N5	H12	N5	Sweden	NorthernEurope	Europe	2003.778	Wild-ans-short
H9N2_Avian_KX598697_A/chicken/Guangdong/SIC2/2012|2012.871	KX598697	Avian	H9N2	H9	N2	China	EasternAsia	Asia	2012.871	Dom-gal
H10N7_Avian_CY144869_A/sanderling/New_Jersey/1148674/2004|2004.373	CY144869	Avian	H10N7	H10	N7	USA	NorthernAmerica	America	2004.373	Wild-other
H5N2_Avian_MG965827_A/turkey/South_Dakota/15-017406-1/2015|2015.400	MG965827	Avian	H5N2	H5	N2	USA	NorthernAmerica	America	2015.4	Dom-gal
H1N1_Human_CY176691_A/Bronx/INS3_673/2012|2012.175	CY176691	Human	H1N1	H1	N1	USA	NorthernAmerica	America	2012.175	Human
H3N2_Swine_GU135944_A/swine/Iowa/H03LDH5/2003|2003.619	GU135944	Swine	H3N2	H3	N2	USA	NorthernAmerica	America	2003.619	Swine
H9N2_Avian_GU053187_A/chicken/Korea/MS96-CE6/1996|1996.500	GU053187	Avian	H9N2	H9	N2	South Korea	EasternAsia	Asia	1996.5	Dom-gal
H3N2_Human_KX416787_A/New_Mexico/34/2016|2016.238	KX416787	Human	H3N2	H3	N2	USA	NorthernAmerica	America	2016.238	Human
H3N2_Human_KT837752_A/Alaska/47/2014|2014.759	KT837752	Human	H3N2	H3	N2	USA	NorthernAmerica	America	2014.759	Human
H2N3_Avian_CY117286_A/mallard/Alberta/207/1980|1980.595	CY117286	Avian	H2N3	H2	N3	Canada	NorthernAmerica	America	1980.595	Wild-ans-short
H5N2_Avian_KU143306_A/chicken/Wenzhou/HAYXLG03/2015|2015.038	KU143306	Avian	H5N2	H5	N2	China	EasternAsia	Asia	2015.038	Dom-gal
H1N1_Swine_JN863573_A/swine/Mississippi/A01202059/2011|2011.433	JN863573	Swine	H1N1	H1	N1	USA	NorthernAmerica	America	2011.433	Swine
H3N2_Avian_KJ567868_A/blue-winged_teal/Wisconsin/13OS3463/2013|2013.742	KJ567868	Avian	H3N2	H3	N2	USA	NorthernAmerica	America	2013.742	Wild-ans-long
H1N1_Human_GQ225368_A/Fujian/1/2009|2009.386	GQ225368	Human	H1N1	H1	N1	China	EasternAsia	Asia	2009.386	Human
H6N1_Avian_CY127914_A/Canada_goose/Delaware_Bay/34/2010|2010.378	CY127914	Avian	H6N1	H6	N1	USA	NorthernAmerica	America	2010.378	Wild-ans-short
H3N8_Equine_CY032954_A/equine/Johannesburg/1/1986|1986.500	CY032954	Equine	H3N8	H3	N8	South Africa	SouthernAfrica	Africa	1986.5	Equine
H4N6_Avian_JX454691_A/wild_duck/Korea/CSM4-28/2010|2010.704	JX454691	Avian	H4N6	H4	N6	South Korea	EasternAsia	Asia	2010.704	Wild-ans-short
H4N6_Avian_CY204398_A/mallard/Maryland/14OS1309/2014|2014.611	CY204398	Avian	H4N6	H4	N6	USA	NorthernAmerica	America	2014.611	Wild-ans-short
H1N1_Human_MH446905_A/Vermont/14/2018|2018.225	MH446905	Human	H1N1	H1	N1	USA	NorthernAmerica	America	2018.225	Human
H3N2_Human_KT889220_A/San_Diego/FDX11070/2011|2011.953	KT889220	Human	H3N2	H3	N2	USA	NorthernAmerica	America	2011.953	Human
H3N2_Human_CY215149_A/Oklahoma/02/2017|2017.003	CY215149	Human	H3N2	H3	N2	USA	NorthernAmerica	America	2017.003	Human
H3N8_Avian_MG042211_A/duck/Bangladesh/30828/2016|2016.737	MG042211	Avian	H3N8	H3	N8	Bangladesh	SouthernAsia	Asia	2016.737	Dom-ans
H10N7_Avian_CY132166_A/mallard/Ohio/11OS2145/2011|2011.619	CY132166	Avian	H10N7	H10	N7	USA	NorthernAmerica	America	2011.619	Wild-ans-short
H6N1_Avian_CY018910_A/snow_goose/Maryland/353/2005|2005.948	CY018910	Avian	H6N1	H6	N1	USA	NorthernAmerica	America	2005.948	Wild-ans-long
H1N1_Human_KC882338_A/Maryland/06/2011|2011.142	KC882338	Human	H1N1	H1	N1	USA	NorthernAmerica	America	2011.142	Human
H4N6_Avian_CY205801_A/green-winged_teal/Louisiana/AI11-2929/2011|2011.693	CY205801	Avian	H4N6	H4	N6	USA	NorthernAmerica	America	2011.693	Wild-ans-long
H5N6_Avian_KY415677_A/chicken/Taishun/TS2/2016|2016.134	KY415677	Avian	H5N6	H5	N6	China	EasternAsia	Asia	2016.134	Dom-gal
H10N7_Avian_CY137177_A/shorebird/Delaware_Bay/202/2001|2001.375	CY137177	Avian	H10N7	H10	N7	USA	NorthernAmerica	America	2001.375	Wild-other
H1N1_Human_KX775402_A/Moscow/CRIE-282/2016|2016.096	KX775402	Human	H1N1	H1	N1	Russia	EasternEurope	Europe	2016.096	Human
H6N2_Avian_HM144825_A/wild_duck/Shantou/7307/2004|2004.500	HM144825	Avian	H6N2	H6	N2	China	EasternAsia	Asia	2004.5	Wild-ans-short
H5N6_Avian_KT454958_A/Syrrhaptes_paradoxus/Guangdong/ZH283/2015|2015.137	KT454958	Avian	H5N6	H5	N6	China	EasternAsia	Asia	2015.137	Wild-other
H3N2_Human_KT842869_A/New_Jersey/13/2015|2015.216	KT842869	Human	H3N2	H3	N2	USA	NorthernAmerica	America	2015.216	Human
H6N2_Avian_CY020846_A/pintail/Ohio/73/1989|1989.797	CY020846	Avian	H6N2	H6	N2	USA	NorthernAmerica	America	1989.797	Wild-ans-short
H4N6_Avian_CY179756_A/blue-winged_teal/Wisconsin/278/1975|1975.500	CY179756	Avian	H4N6	H4	N6	USA	NorthernAmerica	America	1975.5	Wild-ans-long
H1N2_Swine_KU976769_A/swine/Mexico/AVX17/2012|2012.208	KU976769	Swine	H1N2	H1	N2	Mexico	CentralAmerica	America	2012.208	Swine
H4N2_Avian_KU160997_A/duck/Hunan/S2046/2011|2011.419	KU160997	Avian	H4N2	H4	N2	China	EasternAsia	Asia	2011.419	Dom-ans
H1N9_Avian_CY146126_A/ruddy_turnstone/New_Jersey/AI09-727/2009|2009.397	CY146126	Avian	H1N9	H1	N9	USA	NorthernAmerica	America	2009.397	Wild-other
H1N1_Human_CY119283_A/Malaysia/1882831/2007|2007.827	CY119283	Human	H1N1	H1	N1	Malaysia	SouthEasternAsia	Asia	2007.827	Human
H6N8_Avian_CY127414_A/ruddy_turnstone/Delaware_Bay/69/1998|1998.375	CY127414	Avian	H6N8	H6	N8	USA	NorthernAmerica	America	1998.375	Wild-other
H7N7_Avian_CY024787_A/chicken/Victoria/1976|1976.038	CY024787	Avian	H7N7	H7	N7	Australia	AustraliaNewZealandOceania	Oceania	1976.038	Dom-gal
H4N8_Avian_CY140173_A/mallard/Minnesota/Sg-00767/2008|2008.652	CY140173	Avian	H4N8	H4	N8	USA	NorthernAmerica	America	2008.652	Wild-ans-short
H16N3_Avian_CY185586_A/black-headed_gull/Republic_of_Georgia/4/2012|2012.022	CY185586	Avian	H16N3	H16	N3	Georgia	WesternAsia	Asia	2012.022	Wild-other
H3N6_Avian_CY139880_A/mallard/Minnesota/346242/2000|2000.500	CY139880	Avian	H3N6	H3	N6	USA	NorthernAmerica	America	2000.5	Wild-ans-short
H2N3_Avian_CY097599_A/mallard/Missouri/132/2009|2009.932	CY097599	Avian	H2N3	H2	N3	USA	NorthernAmerica	America	2009.932	Wild-ans-short
H3N2_Canine_KJ917356_A/canine/Guangdong/02/2013|2013.285	KJ917356	Canine	H3N2	H3	N2	China	EasternAsia	Asia	2013.285	Canine
H11N9_Avian_MF147138_A/black-headed_gull/Netherlands/40/2009|2009.885	MF147138	Avian	H11N9	H11	N9	Netherlands	WesternEurope	Europe	2009.885	Wild-other
H6N2_Avian_HM144812_A/wild_duck/Shantou/3155/2003|2003.500	HM144812	Avian	H6N2	H6	N2	China	EasternAsia	Asia	2003.5	Wild-ans-short
H7N3_Avian_CY185770_A/mallard/Alberta/167/2010|2010.611	CY185770	Avian	H7N3	H7	N3	Canada	NorthernAmerica	America	2010.611	Wild-ans-short
H4N6_Avian_CY166769_A/American_green-winged_teal/Mississippi/11OS5869/2011|2011.934	CY166769	Avian	H4N6	H4	N6	USA	NorthernAmerica	America	2011.934	Wild-ans-long
H3N8_Avian_CY102157_A/mallard/Alberta/193/1994|1994.616	CY102157	Avian	H3N8	H3	N8	Canada	NorthernAmerica	America	1994.616	Wild-ans-short
H7N9_Human_CY187619_A/Anhui/1-DEWH730/2013|2013.500	CY187619	Human	H7N9	H7	N9	China	EasternAsia	Asia	2013.5	Human
H3N2_Swine_AB620194_A/swine/Saraburi/NIAH107725-28/2008|2008.452	AB620194	Swine	H3N2	H3	N2	Thailand	SouthEasternAsia	Asia	2008.452	Swine
H10N3_Avian_CY146441_A/mallard/Minnesota/AI09-1669/2009|2009.567	CY146441	Avian	H10N3	H10	N3	USA	NorthernAmerica	America	2009.567	Wild-ans-short
H1N2_Swine_KR700243_A/swine/France/CotesdArmor-0074/2011|2011.088	KR700243	Swine	H1N2	H1	N2	France	WesternEurope	Europe	2011.088	Swine
H3N2_Swine_CY157944_A/swine/North_Carolina/01312/2006|2006.874	CY157944	Swine	H3N2	H3	N2	USA	NorthernAmerica	America	2006.874	Swine
H6N5_Avian_CY032707_A/American_wigeon/California/HKWF371/2007|2007.764	CY032707	Avian	H6N5	H6	N5	USA	NorthernAmerica	America	2007.764	Wild-ans-long
H1N1_Human_MH245994_A/Idaho/07/2018|2018.115	MH245994	Human	H1N1	H1	N1	USA	NorthernAmerica	America	2018.115	Human
H3N8_Avian_CY097359_A/American_green-winged_teal/Wisconsin/2690/2009|2009.800	CY097359	Avian	H3N8	H3	N8	USA	NorthernAmerica	America	2009.8	Wild-ans-long
H3N2_Human_CY035215_A/Siena/10/1990|1990.047	CY035215	Human	H3N2	H3	N2	Italy	SouthernEurope	Europe	1990.047	Human
H3N8_Avian_CY028653_A/wedge-tailed_shearwater/Western_Australia/405/1977|1977.500	CY028653	Avian	H3N8	H3	N8	Australia	AustraliaNewZealandOceania	Oceania	1977.5	Wild-other
H1N1_Human_HM189323_A/Arkhangelsk/CRIE-GNY/2009|2009.899	HM189323	Human	H1N1	H1	N1	Russia	EasternEurope	Europe	2009.899	Human
H1N1_Human_MH084073_A/Tennessee/02/2018|2018.030	MH084073	Human	H1N1	H1	N1	USA	NorthernAmerica	America	2018.03	Human
H3N2_Human_CY112998_A/Netherlands/548/2005|2005.984	CY112998	Human	H3N2	H3	N2	Netherlands	WesternEurope	Europe	2005.984	Human
H13N2_Avian_JX030407_A/mallard/Korea/SH38-45/2010|2010.219	JX030407	Avian	H13N2	H13	N2	South Korea	EasternAsia	Asia	2010.219	Wild-ans-short
H7N9_Avian_KY751084_A/chicken/Shandong/SD216/2016|2016.951	KY751084	Avian	H7N9	H7	N9	China	EasternAsia	Asia	2016.951	Dom-gal
H10N6_Avian_CY005200_A/mallard_duck/ALB/40/1984|1984.619	CY005200	Avian	H10N6	H10	N6	Canada	NorthernAmerica	America	1984.619	Wild-ans-short
H5N2_Avian_GQ923222_A/mallard/Indiana/465297-2/2006|2006.500	GQ923222	Avian	H5N2	H5	N2	USA	NorthernAmerica	America	2006.5	Wild-ans-short
H3N2_Human_KT888228_A/Taipei/1514A02605215N/2013|2013.345	KT888228	Human	H3N2	H3	N2	Taiwan	EasternAsia	Asia	2013.345	Human
H1N2_Swine_CY116271_A/swine/England/661263/1997|1997.112	CY116271	Swine	H1N2	H1	N2	United Kingdom	NorthernEurope	Europe	1997.112	Swine
H5N1_Avian_MF112864_A/chicken/Nigeria/16VIR5840-23/2015|2015.104	MF112864	Avian	H5N1	H5	N1	Nigeria	WesternAfrica	Africa	2015.104	Dom-gal
H3N6_Avian_EU743537_A/mallard/MN/259/1999|1999.500	EU743537	Avian	H3N6	H3	N6	USA	NorthernAmerica	America	1999.5	Wild-ans-short
H5N6_Avian_KP285000_A/chicken/Shenzhen/2464/2013|2013.948	KP285000	Avian	H5N6	H5	N6	China	EasternAsia	Asia	2013.948	Dom-gal
H11N1_Avian_CY126705_A/gull/Delaware/2952/1988|1988.452	CY126705	Avian	H11N1	H11	N1	USA	NorthernAmerica	America	1988.452	Wild-other
H7N3_Avian_KU290149_A/mallard/Wisconsin/A00465618/2008|2008.677	KU290149	Avian	H7N3	H7	N3	USA	NorthernAmerica	America	2008.677	Wild-ans-short
H1N1_Human_KX408694_A/District_Of_Columbia/02/2016|2016.096	KX408694	Human	H1N1	H1	N1	USA	NorthernAmerica	America	2016.096	Human
H4N3_Avian_CY103395_A/blue-winged_teal/Alberta/346/2007|2007.655	CY103395	Avian	H4N3	H4	N3	Canada	NorthernAmerica	America	2007.655	Wild-ans-long
H3N8_Avian_CY133570_A/blue-winged_teal/Iowa/10OS2411/2010|2010.712	CY133570	Avian	H3N8	H3	N8	USA	NorthernAmerica	America	2010.712	Wild-ans-long
H3N8_Avian_LC339876_A/duck/Mongolia/144/2005|2005.710	LC339876	Avian	H3N8	H3	N8	Mongolia	EasternAsia	Asia	2005.71	Dom-ans
H6N1_Avian_CY097575_A/mallard/Illinois/4180/2009|2009.912	CY097575	Avian	H6N1	H6	N1	USA	NorthernAmerica	America	2009.912	Wild-ans-short
H1N1_Avian_CY137507_A/mallard/Alberta/219/2002|2002.512	CY137507	Avian	H1N1	H1	N1	Canada	NorthernAmerica	America	2002.512	Wild-ans-short
H3N2_Human_CY112854_A/Johannesburg/10/1997|1997.496	CY112854	Human	H3N2	H3	N2	South Africa	SouthernAfrica	Africa	1997.496	Human
H1N2_Swine_KU229966_A/swine/Wisconsin/A01104088/2015|2015.860	KU229966	Swine	H1N2	H1	N2	USA	NorthernAmerica	America	2015.86	Swine
H5N2_Avian_KJ018203_A/chicken/New_Jersey/251-4/2008|2008.085	KJ018203	Avian	H5N2	H5	N2	USA	NorthernAmerica	America	2008.085	Dom-gal
H6N2_Avian_KJ200734_A/duck/Guangdong/S1328/2010|2010.167	KJ200734	Avian	H6N2	H6	N2	China	EasternAsia	Asia	2010.167	Dom-ans
H2N9_Avian_CY005547_A/duck/Hong_Kong/278/1978|1978.500	CY005547	Avian	H2N9	H2	N9	Hong Kong	EasternAsia	Asia	1978.5	Dom-ans
H5N1_Avian_DQ449641_A/duck/Kurgan/08/2005|2005.500	DQ449641	Avian	H5N1	H5	N1	Russia	EasternEurope	Europe	2005.5	Dom-ans
H3N2_Human_KU299812_A/Cambodia/V1028352/2011|2011.795	KU299812	Human	H3N2	H3	N2	Cambodia	SouthEasternAsia	Asia	2011.795	Human
H5N1_Avian_KX160154_A/chicken/Gansu/5/2012|2012.419	KX160154	Avian	H5N1	H5	N1	China	EasternAsia	Asia	2012.419	Dom-gal
H4N3_Avian_CY134304_A/northern_shoveler/California/4020/2011|2011.011	CY134304	Avian	H4N3	H4	N3	USA	NorthernAmerica	America	2011.011	Wild-ans-short
H3N8_Equine_MF173249_A/equine/Oregon/78356/2012|2012.500	MF173249	Equine	H3N8	H3	N8	USA	NorthernAmerica	America	2012.5	Equine
H3N2_Swine_CY158514_A/swine/North_Carolina/03289/2011|2011.016	CY158514	Swine	H3N2	H3	N2	USA	NorthernAmerica	America	2011.016	Swine
H1N1_Swine_KM028530_A/swine/Hong_Kong/830/2011|2011.148	KM028530	Swine	H1N1	H1	N1	Hong Kong	EasternAsia	Asia	2011.148	Swine
H7N3_Avian_CY206847_A/mallard/Southcentral_Alaska/15ML00267/2015|2015.203	CY206847	Avian	H7N3	H7	N3	USA	NorthernAmerica	America	2015.203	Wild-ans-short
H10N7_Avian_CY205663_A/blue-winged_teal/Texas/AI10-3828/2010|2010.712	CY205663	Avian	H10N7	H10	N7	USA	NorthernAmerica	America	2010.712	Wild-ans-long
H3N2_Swine_MF973330_A/swine/Illinois/A02214843/2017|2017.282	MF973330	Swine	H3N2	H3	N2	USA	NorthernAmerica	America	2017.282	Swine
H1N2_Swine_KR699839_A/swine/Italy/275736/2010|2010.742	KR699839	Swine	H1N2	H1	N2	Italy	SouthernEurope	Europe	2010.742	Swine
H3N2_Swine_EU478814_A/swine/Nordkirchen/IDT1993/2003|2003.285	EU478814	Swine	H3N2	H3	N2	Germany	WesternEurope	Europe	2003.285	Swine
H6N8_Avian_CY181378_A/mallard/Saskatchewan/83/1981|1981.500	CY181378	Avian	H6N8	H6	N8	Canada	NorthernAmerica	America	1981.5	Wild-ans-short
H3N2_Human_KY925809_A/Porto_Alegre/LACENRS-1013/2016|2016.304	KY925809	Human	H3N2	H3	N2	Brazil	SouthernAmerica	America	2016.304	Human
H10N7_Avian_MG279835_A/common_goldeneye/Wisconsin/16OS4144/2016|2016.921	MG279835	Avian	H10N7	H10	N7	USA	NorthernAmerica	America	2016.921	Wild-ans-short
H3N8_Avian_CY180180_A/mallard/Wisconsin/316/1976|1976.500	CY180180	Avian	H3N8	H3	N8	USA	NorthernAmerica	America	1976.5	Wild-ans-short
H3N2_Human_KT841452_A/Wyoming/01/2015|2015.014	KT841452	Human	H3N2	H3	N2	USA	NorthernAmerica	America	2015.014	Human
H3N2_Canine_KF042271_A/canine/Liaoning/H6/2012|2012.378	KF042271	Canine	H3N2	H3	N2	China	EasternAsia	Asia	2012.378	Canine
H3N2_Human_CY035231_A/Siena/6/1991|1991.978	CY035231	Human	H3N2	H3	N2	Italy	SouthernEurope	Europe	1991.978	Human
H11N9_Avian_CY180885_A/blue-winged_teal/Wisconsin/145/1980|1980.500	CY180885	Avian	H11N9	H11	N9	USA	NorthernAmerica	America	1980.5	Wild-ans-long
H1N1_Avian_CY120612_A/mallard/California/3134/2010|2010.896	CY120612	Avian	H1N1	H1	N1	USA	NorthernAmerica	America	2010.896	Wild-ans-short
H1N1_Human_KC780380_A/Washington/62/2009|2009.855	KC780380	Human	H1N1	H1	N1	USA	NorthernAmerica	America	2009.855	Human
H3N2_Human_CY026772_A/Washington/UR06-0252/2007|2007.115	CY026772	Human	H3N2	H3	N2	USA	NorthernAmerica	America	2007.115	Human
H6N6_Avian_AB983233_A/duck/Vietnam/LBM678/2014|2014.422	AB983233	Avian	H6N6	H6	N6	Viet Nam	SouthEasternAsia	Asia	2014.422	Dom-ans
H3N2_Human_CY112926_A/Netherlands/118/2001|2001.197	CY112926	Human	H3N2	H3	N2	Netherlands	WesternEurope	Europe	2001.197	Human
H2N3_Avian_CY122132_A/mallard/Sweden/84/2003|2003.500	CY122132	Avian	H2N3	H2	N3	Sweden	NorthernEurope	Europe	2003.5	Wild-ans-short
H6N1_Avian_CY017790_A/snow_goose/Maryland/410/2005|2005.948	CY017790	Avian	H6N1	H6	N1	USA	NorthernAmerica	America	2005.948	Wild-ans-long
H1N1_Human_KC780660_A/South_Carolina/01/2010|2010.071	KC780660	Human	H1N1	H1	N1	USA	NorthernAmerica	America	2010.071	Human
H3N2_Human_CY113718_A/Madrid/G58/1992|1992.036	CY113718	Human	H3N2	H3	N2	Spain	SouthernEurope	Europe	1992.036	Human
H1N1_Human_KC781398_A/Nebraska/02/2010|2010.189	KC781398	Human	H1N1	H1	N1	USA	NorthernAmerica	America	2010.189	Human
H3N8_Avian_LC349378_A/duck/Mongolia/29/2011|2011.652	LC349378	Avian	H3N8	H3	N8	Mongolia	EasternAsia	Asia	2011.652	Dom-ans
H1N1_Swine_CY246373_A/swine/Quebec/SD0175/2016|2016.433	CY246373	Swine	H1N1	H1	N1	Canada	NorthernAmerica	America	2016.433	Swine
H3N8_Equine_CY028845_A/equine/Kentucky/pass_the_pepper1/1976|1976.500	CY028845	Equine	H3N8	H3	N8	USA	NorthernAmerica	America	1976.5	Equine
H10N3_Avian_CY146433_A/mallard/Minnesota/AI09-1666/2009|2009.567	CY146433	Avian	H10N3	H10	N3	USA	NorthernAmerica	America	2009.567	Wild-ans-short
H1N1_Avian_CY140359_A/blue-winged_teal/North_Dakota/Sg-00735/2008|2008.677	CY140359	Avian	H1N1	H1	N1	USA	NorthernAmerica	America	2008.677	Wild-ans-long
H1N1_Human_JQ409137_A/Helsinki/Vi2/2009|2009.447	JQ409137	Human	H1N1	H1	N1	Finland	NorthernEurope	Europe	2009.447	Human
H3N2_Human_CY232439_A/Delaware/24/2017|2017.252	CY232439	Human	H3N2	H3	N2	USA	NorthernAmerica	America	2017.252	Human
H2N2_Human_CY021934_A/Albany/1/1960|1960.500	CY021934	Human	H2N2	H2	N2	USA	NorthernAmerica	America	1960.5	Human
H3N2_Human_CY026164_A/Colorado/UR06-0535/2007|2007.178	CY026164	Human	H3N2	H3	N2	USA	NorthernAmerica	America	2007.178	Human
H6N2_Avian_CY141066_A/blue-winged_teal/Texas/AI09-6182/2009|2009.948	CY141066	Avian	H6N2	H6	N2	USA	NorthernAmerica	America	2009.948	Wild-ans-long
H7N9_Human_KF007071_A/Wuxi/3/2013|2013.263	KF007071	Human	H7N9	H7	N9	China	EasternAsia	Asia	2013.263	Human
H4N8_Avian_CY149581_A/bufflehead/Maine/287/2011|2011.926	CY149581	Avian	H4N8	H4	N8	USA	NorthernAmerica	America	2011.926	Wild-ans-short
H7N3_Avian_CY132878_A/northern_pintail/Illinois/10OS3959/2010|2010.888	CY132878	Avian	H7N3	H7	N3	USA	NorthernAmerica	America	2010.888	Wild-ans-long
H5N1_Avian_KU311525_A/chicken/DongNai/0182/2013|2013.614	KU311525	Avian	H5N1	H5	N1	Viet Nam	SouthEasternAsia	Asia	2013.614	Dom-gal
H3N2_Swine_KF574776_A/swine/Virginia/A01290329/2013|2013.619	KF574776	Swine	H3N2	H3	N2	USA	NorthernAmerica	America	2013.619	Swine
H6N6_Avian_LC028147_A/muscovy_duck/Vietnam/LBM541/2013|2013.940	LC028147	Avian	H6N6	H6	N6	Viet Nam	SouthEasternAsia	Asia	2013.94	Dom-ans
H1N2_Swine_KU598243_A/swine/Nebraska/A01941636/2015|2015.973	KU598243	Swine	H1N2	H1	N2	USA	NorthernAmerica	America	2015.973	Swine
H4N6_Avian_CY132910_A/blue-winged_teal/Illinois/10OS1563/2010|2010.674	CY132910	Avian	H4N6	H4	N6	USA	NorthernAmerica	America	2010.674	Wild-ans-long
H2N3_Avian_CY117188_A/duck/Pennsylvania/9411697/1996|1996.500	CY117188	Avian	H2N3	H2	N3	USA	NorthernAmerica	America	1996.5	Dom-ans
H3N2_Avian_CY166275_A/blue-winged_teal/Iowa/44555-551/2011|2011.710	CY166275	Avian	H3N2	H3	N2	USA	NorthernAmerica	America	2011.71	Wild-ans-long
H5N2_Avian_MG964371_A/chicken/Idaho/15-001711-7/2015|2015.038	MG964371	Avian	H5N2	H5	N2	USA	NorthernAmerica	America	2015.038	Dom-gal
H1N1_Human_MF593520_A/Mexico/4436/2016|2016.159	MF593520	Human	H1N1	H1	N1	Mexico	CentralAmerica	America	2016.159	Human
H1N1_Human_CY053247_A/Brownsville/35H/2009|2009.400	CY053247	Human	H1N1	H1	N1	USA	NorthernAmerica	America	2009.4	Human
H6N2_Avian_KY561191_A/mallard_duck/Ohio/15OS5882/2015|2015.868	KY561191	Avian	H6N2	H6	N2	USA	NorthernAmerica	America	2015.868	Wild-ans-short
H1N1_Avian_CY166534_A/American_green-winged_teal/Wisconsin/11OS3376/2011|2011.786	CY166534	Avian	H1N1	H1	N1	USA	NorthernAmerica	America	2011.786	Wild-ans-long
H1N1_Avian_KY561049_A/blue-winged_teal/Missouri/15OS6536/2015|2015.830	KY561049	Avian	H1N1	H1	N1	USA	NorthernAmerica	America	2015.83	Wild-ans-long
H3N2_Human_KX414899_A/Texas/30/2016|2016.126	KX414899	Human	H3N2	H3	N2	USA	NorthernAmerica	America	2016.126	Human
H9N2_Avian_KJ426415_A/chicken/Beijing/B7/2010|2010.921	KJ426415	Avian	H9N2	H9	N2	China	EasternAsia	Asia	2010.921	Dom-gal
H4N6_Avian_CY140113_A/blue-winged_teal/North_Dakota/Sg-00706/2008|2008.668	CY140113	Avian	H4N6	H4	N6	USA	NorthernAmerica	America	2008.668	Wild-ans-long
H5N2_Avian_KU201819_A/mallard/Oregon/195547/2014|2014.973	KU201819	Avian	H5N2	H5	N2	USA	NorthernAmerica	America	2014.973	Wild-ans-short
H6N1_Avian_DQ376656_A/chicken/Taiwan/G23/87|1987.500	DQ376656	Avian	H6N1	H6	N1	Taiwan	EasternAsia	Asia	1987.5	Dom-gal
H1N1_Swine_CY158274_A/swine/Arkansas/SG1323/2009|2009.778	CY158274	Swine	H1N1	H1	N1	USA	NorthernAmerica	America	2009.778	Swine
H1N1_Human_KX915551_A/Virginia/49/2016|2016.247	KX915551	Human	H1N1	H1	N1	USA	NorthernAmerica	America	2016.247	Human
H3N2_Swine_AB620202_A/swine/Saraburi/NIAH109713-36/2009|2009.534	AB620202	Swine	H3N2	H3	N2	Thailand	SouthEasternAsia	Asia	2009.534	Swine
H3N2_Human_KY509845_A/Gyeonggi/458/2016|2016.142	KY509845	Human	H3N2	H3	N2	South Korea	EasternAsia	Asia	2016.142	Human
H3N1_Avian_CY133754_A/blue-winged_teal/Missouri/10MO013/2010|2010.704	CY133754	Avian	H3N1	H3	N1	USA	NorthernAmerica	America	2010.704	Wild-ans-long
H3N2_Human_CY112862_A/Nice/491/1996|1996.995	CY112862	Human	H3N2	H3	N2	France	WesternEurope	Europe	1996.995	Human
H1N1_Human_MH360137_A/North_Dakota/20/2018|2018.233	MH360137	Human	H1N1	H1	N1	USA	NorthernAmerica	America	2018.233	Human
H9N2_Avian_MG280659_A/chicken/Jiangsu/YZ640/2012|2012.318	MG280659	Avian	H9N2	H9	N2	China	EasternAsia	Asia	2012.318	Dom-gal
H1N2_Avian_MF613807_A/spot-billed_duck/Alberta/266/2016|2016.655	MF613807	Avian	H1N2	H1	N2	Canada	NorthernAmerica	America	2016.655	Wild-ans-short
H3N8_Avian_CY190660_A/mallard/Maryland/07OS97/2007|2007.052	CY190660	Avian	H3N8	H3	N8	USA	NorthernAmerica	America	2007.052	Wild-ans-short
H1N2_Avian_MG280138_A/green-winged_teal/Ohio/16OS2015/2016|2016.690	MG280138	Avian	H1N2	H1	N2	USA	NorthernAmerica	America	2016.69	Wild-ans-long
H3N2_Swine_CY158394_A/swine/Texas/03042/2010|2010.499	CY158394	Swine	H3N2	H3	N2	USA	NorthernAmerica	America	2010.499	Swine
H9N2_Avian_MG051187_A/chicken/Anhui/AH326/2016|2016.219	MG051187	Avian	H9N2	H9	N2	China	EasternAsia	Asia	2016.219	Dom-gal
H5N1_Avian_HM172118_A/chicken/Sichuan/81/2005|2005.500	HM172118	Avian	H5N1	H5	N1	China	EasternAsia	Asia	2005.5	Dom-gal
H1N1_Human_FJ984398_A/Ohio/07/2009|2009.310	FJ984398	Human	H1N1	H1	N1	USA	NorthernAmerica	America	2009.31	Human
H9N2_Avian_MG063453_A/chicken/Anhui/AH329/2016|2016.529	MG063453	Avian	H9N2	H9	N2	China	EasternAsia	Asia	2016.529	Dom-gal
H10N7_Avian_CY005232_A/mallard/ALB/196/1996|1996.619	CY005232	Avian	H10N7	H10	N7	Canada	NorthernAmerica	America	1996.619	Wild-ans-short
H1N1_Avian_CY235324_A/mallard/Idaho/UGAI16-1971/2016|2016.627	CY235324	Avian	H1N1	H1	N1	USA	NorthernAmerica	America	2016.627	Wild-ans-short
H3N2_Human_CY232597_A/Arkansas/20/2017|2017.249	CY232597	Human	H3N2	H3	N2	USA	NorthernAmerica	America	2017.249	Human
H7N5_Avian_CY102109_A/shorebird/Delaware_Bay/274/1994|1994.389	CY102109	Avian	H7N5	H7	N5	USA	NorthernAmerica	America	1994.389	Wild-other
H9N2_Avian_KM609634_A/chicken/Beijing/16/2013|2013.225	KM609634	Avian	H9N2	H9	N2	China	EasternAsia	Asia	2013.225	Dom-gal
H4N6_Avian_CY139962_A/mallard/Minnesota/AI06-1135/2006|2006.500	CY139962	Avian	H4N6	H4	N6	USA	NorthernAmerica	America	2006.5	Wild-ans-short
H4N8_Avian_FJ517315_A/mallard/MN/327/1999|1999.500	FJ517315	Avian	H4N8	H4	N8	USA	NorthernAmerica	America	1999.5	Wild-ans-short
H1N1_Swine_JN375225_A/swine/Guangdong/1430/2010|2010.345	JN375225	Swine	H1N1	H1	N1	China	EasternAsia	Asia	2010.345	Swine
H1N1_Swine_KT943584_A/swine/North_Carolina/120138/2014|2014.962	KT943584	Swine	H1N1	H1	N1	USA	NorthernAmerica	America	2014.962	Swine
H6N1_Avian_JN860183_A/turkey/France/09010-1/2009|2009.200	JN860183	Avian	H6N1	H6	N1	France	WesternEurope	Europe	2009.2	Dom-gal
H11N3_Avian_MG279967_A/green-winged_teal/Tennessee/17OS0664/2017|2017.066	MG279967	Avian	H11N3	H11	N3	USA	NorthernAmerica	America	2017.066	Wild-ans-long
H3N2_Swine_JF346130_A/swine/Minnesota/5947/2007|2007.137	JF346130	Swine	H3N2	H3	N2	USA	NorthernAmerica	America	2007.137	Swine
H9N2_Avian_KM113296_A/chicken/Guangdong/C1095/2009|2009.227	KM113296	Avian	H9N2	H9	N2	China	EasternAsia	Asia	2009.227	Dom-gal
H10N1_Avian_CY241553_A/ruddy_turnstone/New_Jersey/UGAI16-1541/2016|2016.386	CY241553	Avian	H10N1	H10	N1	USA	NorthernAmerica	America	2016.386	Wild-other
H3N2_Swine_CY158650_A/swine/Manitoba/01179/2006|2006.490	CY158650	Swine	H3N2	H3	N2	Canada	NorthernAmerica	America	2006.49	Swine
H4N7_Avian_CY136182_A/mallard/Interior_Alaska/9BM8935R0/2009|2009.500	CY136182	Avian	H4N7	H4	N7	USA	NorthernAmerica	America	2009.5	Wild-ans-short
H3N2_Human_CY232543_A/Connecticut/19/2017|2017.244	CY232543	Human	H3N2	H3	N2	USA	NorthernAmerica	America	2017.244	Human
H7N9_Avian_KU143332_A/chicken/Taizhou/TZJF02/2015|2015.038	KU143332	Avian	H7N9	H7	N9	China	EasternAsia	Asia	2015.038	Dom-gal
H3N8_Avian_CY133762_A/blue-winged_teal/Missouri/10MO021/2010|2010.704	CY133762	Avian	H3N8	H3	N8	USA	NorthernAmerica	America	2010.704	Wild-ans-long
H1N1_Human_KF612151_A/Santa_Cruz/541/2012|2012.200	KF612151	Human	H1N1	H1	N1	Bolivia	SouthernAmerica	America	2012.2	Human
H3N2_Human_KM654951_A/Connecticut/Flu166/2013|2013.068	KM654951	Human	H3N2	H3	N2	USA	NorthernAmerica	America	2013.068	Human
H4N1_Avian_LC349306_A/duck/Mongolia/202/2013|2013.666	LC349306	Avian	H4N1	H4	N1	Mongolia	EasternAsia	Asia	2013.666	Dom-ans
H5N6_Avian_LC318658_A/grey-faced_buzzard/Aomori/10/2016|2016.989	LC318658	Avian	H5N6	H5	N6	Japan	EasternAsia	Asia	2016.989	Wild-other
H1N1_Swine_CY116310_A/swine/England/79851/1990|1990.458	CY116310	Swine	H1N1	H1	N1	United Kingdom	NorthernEurope	Europe	1990.458	Swine
H9N2_Avian_KP866052_A/duck/Anhui/C313/2012|2012.918	KP866052	Avian	H9N2	H9	N2	China	EasternAsia	Asia	2012.918	Dom-ans
H3N8_Avian_CY166729_A/mallard/Wisconsin/11OS4383/2011|2011.844	CY166729	Avian	H3N8	H3	N8	USA	NorthernAmerica	America	2011.844	Wild-ans-short
H5N2_Avian_KP792303_A/duck/Taiwan/DV413/2006|2006.570	KP792303	Avian	H5N2	H5	N2	Taiwan	EasternAsia	Asia	2006.57	Dom-ans
H1N1_Human_CY058490_A/Brisbane/59/2007|2007.496	CY058490	Human	H1N1	H1	N1	Australia	AustraliaNewZealandOceania	Oceania	2007.496	Human
H2N3_Avian_CY097204_A/American_green-winged_teal/Illinois/2479/2009|2009.792	CY097204	Avian	H2N3	H2	N3	USA	NorthernAmerica	America	2009.792	Wild-ans-long
H11N8_Avian_CY145908_A/ruddy_turnstone/New_Jersey/AI09-194/2009|2009.362	CY145908	Avian	H11N8	H11	N8	USA	NorthernAmerica	America	2009.362	Wild-other
H3N8_Avian_CY102601_A/pintail/Alberta/37/1999|1999.575	CY102601	Avian	H3N8	H3	N8	Canada	NorthernAmerica	America	1999.575	Wild-ans-short
H1N1_Human_KJ690403_A/Uganda/MUWRP-093/2009|2009.726	KJ690403	Human	H1N1	H1	N1	Uganda	EasternAfrica	Africa	2009.726	Human
H5N1_Avian_KF881494_A/chicken/Egypt/Q2247A/2010|2010.742	KF881494	Avian	H5N1	H5	N1	Egypt	NorthernAfrica	Africa	2010.742	Dom-gal
H4N8_Avian_CY013249_A/mallard/Ohio/338/1986|1986.825	CY013249	Avian	H4N8	H4	N8	USA	NorthernAmerica	America	1986.825	Wild-ans-short
H5N1_Swine_HM440060_A/swine/Banten/UT3062/2005|2005.500	HM440060	Swine	H5N1	H5	N1	Indonesia	SouthEasternAsia	Asia	2005.5	Swine
H5N2_Avian_KX978402_A/greater_white-fronted_goose/Netherlands/6/2008|2008.995	KX978402	Avian	H5N2	H5	N2	Netherlands	WesternEurope	Europe	2008.995	Wild-ans-long
H8N4_Avian_MF682761_A/mallard_duck/Netherlands/7/2015|2015.005	MF682761	Avian	H8N4	H8	N4	Netherlands	WesternEurope	Europe	2015.005	Wild-ans-short
H1N9_Avian_CY144438_A/ruddy_turnstone/Delaware/650657/2002|2002.395	CY144438	Avian	H1N9	H1	N9	USA	NorthernAmerica	America	2002.395	Wild-other
H9N2_Avian_CY126233_A/chicken/El_Fayoum/CAI25/2011|2011.000	CY126233	Avian	H9N2	H9	N2	Egypt	NorthernAfrica	Africa	2011	Dom-gal
H3N2_Human_KF612206_A/Santa_Cruz/2821/2012|2012.452	KF612206	Human	H3N2	H3	N2	Bolivia	SouthernAmerica	America	2012.452	Human
H1N1_Swine_KF791397_A/swine/Oklahoma/A01290605/2013|2013.753	KF791397	Swine	H1N1	H1	N1	USA	NorthernAmerica	America	2013.753	Swine
H5N1_Avian_LC167633_A/chicken/Vietnam/HU3-770/2015|2015.619	LC167633	Avian	H5N1	H5	N1	Viet Nam	SouthEasternAsia	Asia	2015.619	Dom-gal
H4N8_Avian_KY013687_A/blue-winged_teal/Louisiana/UGAI14-2395/2014|2014.699	KY013687	Avian	H4N8	H4	N8	USA	NorthernAmerica	America	2014.699	Wild-ans-long
H3N2_Swine_KU752502_A/swine/Florida/A01104089/2015|2015.877	KU752502	Swine	H3N2	H3	N2	USA	NorthernAmerica	America	2015.877	Swine
H1N1_Human_KF746705_A/Kazan/CRIE-03/2013|2013.008	KF746705	Human	H1N1	H1	N1	Russia	EasternEurope	Europe	2013.008	Human
H1N2_Swine_EU053144_A/swine/Cloppenburg/IDT4777/2005|2005.948	EU053144	Swine	H1N2	H1	N2	Germany	WesternEurope	Europe	2005.948	Swine
H11N9_Avian_CY021646_A/green-winged_teal/Ohio/397/1986|1986.500	CY021646	Avian	H11N9	H11	N9	USA	NorthernAmerica	America	1986.5	Wild-ans-long
H1N1_Avian_CY004467_A/mallard/Alberta/46/1977|1977.600	CY004467	Avian	H1N1	H1	N1	Canada	NorthernAmerica	America	1977.6	Wild-ans-short
H3N2_Human_CY068831_A/California/VRDL383/2009|2009.315	CY068831	Human	H3N2	H3	N2	USA	NorthernAmerica	America	2009.315	Human
H5N2_Avian_CY036760_A/mallard/Wisconsin/944/1982|1982.500	CY036760	Avian	H5N2	H5	N2	USA	NorthernAmerica	America	1982.5	Wild-ans-short
H7N3_Avian_CY185714_A/mallard/Alberta/49/1976|1976.608	CY185714	Avian	H7N3	H7	N3	Canada	NorthernAmerica	America	1976.608	Wild-ans-short
H2N1_Avian_CY178247_A/mallard/Wisconsin/647/1983|1983.500	CY178247	Avian	H2N1	H2	N1	USA	NorthernAmerica	America	1983.5	Wild-ans-short
H10N7_Avian_CY097671_A/northern_shoveler/Mississippi/252/2010|2010.025	CY097671	Avian	H10N7	H10	N7	USA	NorthernAmerica	America	2010.025	Wild-ans-short
H4N6_Avian_CY045360_A/mallard/New_Zealand/1615-17/2004|2004.500	CY045360	Avian	H4N6	H4	N6	New Zealand	AustraliaNewZealandOceania	Oceania	2004.5	Wild-ans-short
H7N7_Avian_CY167209_A/northern_shoveler/Mississippi/12OS347/2012|2012.044	CY167209	Avian	H7N7	H7	N7	USA	NorthernAmerica	America	2012.044	Wild-ans-short
H1N3_Avian_CY053814_A/green-winged_teal/California/K481/2006|2006.016	CY053814	Avian	H1N3	H1	N3	USA	NorthernAmerica	America	2006.016	Wild-ans-long
H3N8_Avian_CY146474_A/mallard/New_Jersey/AI09-5121/2009|2009.742	CY146474	Avian	H3N8	H3	N8	USA	NorthernAmerica	America	2009.742	Wild-ans-short
H1N2_Swine_KU976642_A/swine/Mexico/AVX5/2011|2011.208	KU976642	Swine	H1N2	H1	N2	Mexico	CentralAmerica	America	2011.208	Swine
H4N6_Avian_KU160990_A/duck/Hunan/S1166/2010|2010.167	KU160990	Avian	H4N6	H4	N6	China	EasternAsia	Asia	2010.167	Dom-ans
H4N6_Avian_CY102769_A/mallard/Alberta/237/2003|2003.600	CY102769	Avian	H4N6	H4	N6	Canada	NorthernAmerica	America	2003.6	Wild-ans-short
H7N8_Avian_KU290080_A/mallard/New_Jersey/A00122457/2008|2008.890	KU290080	Avian	H7N8	H7	N8	USA	NorthernAmerica	America	2008.89	Wild-ans-short
H3N2_Avian_LC028163_A/duck/Vietnam/LBM559/2013|2013.940	LC028163	Avian	H3N2	H3	N2	Viet Nam	SouthEasternAsia	Asia	2013.94	Dom-ans
H1N5_Avian_CY076977_A/Bewicks_swan/Netherlands/1/2007|2007.500	CY076977	Avian	H1N5	H1	N5	Netherlands	WesternEurope	Europe	2007.5	Wild-ans-short
H1N1_Swine_MF099128_A/swine/Rengo/VN1401-95/2014|2014.425	MF099128	Swine	H1N1	H1	N1	Chile	SouthernAmerica	America	2014.425	Swine
H5N8_Avian_MF926480_A/swan/Voronezh/2/2017|2017.005	MF926480	Avian	H5N8	H5	N8	Russia	EasternEurope	Europe	2017.005	Wild-ans-short
H3N2_Human_KT837290_A/New_Hampshire/19/2014|2014.740	KT837290	Human	H3N2	H3	N2	USA	NorthernAmerica	America	2014.74	Human
H7N7_Avian_CY133678_A/American_green-winged_teal/Mississippi/11OS255/2011|2011.038	CY133678	Avian	H7N7	H7	N7	USA	NorthernAmerica	America	2011.038	Wild-ans-long
H3N2_Human_CY090902_A/South_Carolina/NHRC0001/1999|1999.910	CY090902	Human	H3N2	H3	N2	USA	NorthernAmerica	America	1999.91	Human
H3N2_Avian_AB781672_A/muscovy_duck/Vietnam/LBM189/2012|2012.500	AB781672	Avian	H3N2	H3	N2	Viet Nam	SouthEasternAsia	Asia	2012.5	Dom-ans
H10N8_Avian_CY087761_A/shearwater/Australia/2/1972|1972.441	CY087761	Avian	H10N8	H10	N8	Australia	AustraliaNewZealandOceania	Oceania	1972.441	Wild-other
H6N2_Avian_JF965251_A/duck/Eastern_China/53/2002|2002.871	JF965251	Avian	H6N2	H6	N2	China	EasternAsia	Asia	2002.871	Dom-ans
H6N5_Avian_HM144872_A/duck/Guangxi/1455/2004|2004.500	HM144872	Avian	H6N5	H6	N5	China	EasternAsia	Asia	2004.5	Dom-ans
H10N6_Avian_CY089558_A/mallard/Ohio/42/1989|1989.797	CY089558	Avian	H10N6	H10	N6	USA	NorthernAmerica	America	1989.797	Wild-ans-short
H3N2_Canine_MH105843_A/canine/Korea/AS-14/2013|2013.603	MH105843	Canine	H3N2	H3	N2	South Korea	EasternAsia	Asia	2013.603	Canine
H9N2_Avian_KF768194_A/chicken/Guangxi/DX/2008|2008.945	KF768194	Avian	H9N2	H9	N2	China	EasternAsia	Asia	2008.945	Dom-gal
H3N8_Avian_CY004671_A/blue-winged_teal/ALB/569/1985|1985.638	CY004671	Avian	H3N8	H3	N8	Canada	NorthernAmerica	America	1985.638	Wild-ans-long
H5N2_Avian_MF099653_A/teal/Djankoy/4-17-11/2010|2010.877	MF099653	Avian	H5N2	H5	N2	Ukraine	EasternEurope	Europe	2010.877	Wild-ans-short
H1N1_Swine_CY159362_A/swine/South_Carolina/01414/2006|2006.964	CY159362	Swine	H1N1	H1	N1	USA	NorthernAmerica	America	2006.964	Swine
H1N2_Swine_AB441171_A/swine/Miyazaki/1/2006|2006.500	AB441171	Swine	H1N2	H1	N2	Japan	EasternAsia	Asia	2006.5	Swine
H1N1_Human_KM437803_A/Finland/75/2014|2014.110	KM437803	Human	H1N1	H1	N1	Finland	NorthernEurope	Europe	2014.11	Human
H9N2_Avian_MG192153_A/chicken/Fujian/SD070/2017|2017.200	MG192153	Avian	H9N2	H9	N2	China	EasternAsia	Asia	2017.2	Dom-gal
H1N1_Human_KY925306_A/Rosario_do_Sul/LACENRS-383/2012|2012.471	KY925306	Human	H1N1	H1	N1	Brazil	SouthernAmerica	America	2012.471	Human
H3N2_Human_KT841975_A/Utah/02/2015|2015.019	KT841975	Human	H3N2	H3	N2	USA	NorthernAmerica	America	2015.019	Human
H6N8_Avian_KX977857_A/mallard_duck/Netherlands/15/2007|2007.855	KX977857	Avian	H6N8	H6	N8	Netherlands	WesternEurope	Europe	2007.855	Wild-ans-short
H16N3_Avian_MF147468_A/black-headed_gull/Netherlands/25/2009|2009.553	MF147468	Avian	H16N3	H16	N3	Netherlands	WesternEurope	Europe	2009.553	Wild-other
H5N6_Avian_KP732701_A/duck/Eastern_China/S0711/2014|2014.523	KP732701	Avian	H5N6	H5	N6	China	EasternAsia	Asia	2014.523	Dom-ans
H1N2_Swine_KC534991_A/swine/Oklahoma/A01432269/2012|2012.953	KC534991	Swine	H1N2	H1	N2	USA	NorthernAmerica	America	2012.953	Swine
H3N2_Human_MG974525_A/Maine/22/2017|2017.989	MG974525	Human	H3N2	H3	N2	USA	NorthernAmerica	America	2017.989	Human
H3N8_Avian_CY040969_A/chicken/Laos/A0573/2007|2007.500	CY040969	Avian	H3N8	H3	N8	Laos	SouthEasternAsia	Asia	2007.5	Dom-gal
H11N9_Avian_GQ257426_A/guinea_fowl/New_York/26410-17/1995|1995.500	GQ257426	Avian	H11N9	H11	N9	USA	NorthernAmerica	America	1995.5	Dom-gal
H5N2_Avian_KT327383_A/goose/Taiwan/01004/2015|2015.022	KT327383	Avian	H5N2	H5	N2	Taiwan	EasternAsia	Asia	2015.022	Dom-ans
H1N2_Swine_CY157760_A/swine/Kansas/00246/2004|2004.096	CY157760	Swine	H1N2	H1	N2	USA	NorthernAmerica	America	2004.096	Swine
H3N5_Avian_CY004693_A/mallard/Alberta/118/1995|1995.581	CY004693	Avian	H3N5	H3	N5	Canada	NorthernAmerica	America	1995.581	Wild-ans-short
H3N6_Avian_CY014549_A/mallard_duck/Alberta/331/1985|1985.627	CY014549	Avian	H3N6	H3	N6	Canada	NorthernAmerica	America	1985.627	Wild-ans-short
H9N2_Avian_JQ254957_A/chicken/Israel/32/2009|2009.038	JQ254957	Avian	H9N2	H9	N2	Israel	WesternAsia	Asia	2009.038	Dom-gal
H7N1_Avian_GU186595_A/softbill/CA/33445-158/1992|1992.500	GU186595	Avian	H7N1	H7	N1	USA	NorthernAmerica	America	1992.5	Wild-other
H1N1_Human_GQ385303_A/Toronto/0462/2009|2009.397	GQ385303	Human	H1N1	H1	N1	Canada	NorthernAmerica	America	2009.397	Human
H5N6_Avian_KP286432_A/duck/Jiangxi/13475/2014|2014.241	KP286432	Avian	H5N6	H5	N6	China	EasternAsia	Asia	2014.241	Dom-ans
H7N9_Avian_KY013767_A/blue-winged_teal/Louisiana/UGAI15-1367/2015|2015.236	KY013767	Avian	H7N9	H7	N9	USA	NorthernAmerica	America	2015.236	Wild-ans-long
H3N2_Human_KT841718_A/West_Virginia/01/2015|2015.003	KT841718	Human	H3N2	H3	N2	USA	NorthernAmerica	America	2015.003	Human
H4N6_Avian_CY166065_A/mallard/Sweden/105137/2009|2009.904	CY166065	Avian	H4N6	H4	N6	Sweden	NorthernEurope	Europe	2009.904	Wild-ans-short
H1N1_Swine_KR700148_A/swine/Spain/22013/2011|2011.277	KR700148	Swine	H1N1	H1	N1	Spain	SouthernEurope	Europe	2011.277	Swine
H3N2_Swine_CY194534_A/swine/Manitoba/D0205/2013|2013.195	CY194534	Swine	H3N2	H3	N2	Canada	NorthernAmerica	America	2013.195	Swine
H3N2_Human_KX415259_A/Hawaii/13/2016|2016.118	KX415259	Human	H3N2	H3	N2	USA	NorthernAmerica	America	2016.118	Human
H7N7_Equine_KF435060_A/equine/Detroit/3/1964|1964.500	KF435060	Equine	H7N7	H7	N7	USA	NorthernAmerica	America	1964.5	Equine
H13N6_Avian_MH068336_A/laughing_gull/New_Jersey/UGAI17-2839/2017|2017.389	MH068336	Avian	H13N6	H13	N6	USA	NorthernAmerica	America	2017.389	Wild-other
H6N2_Avian_LC028099_A/duck/Vietnam/LBM74-c1/2011|2011.929	LC028099	Avian	H6N2	H6	N2	Viet Nam	SouthEasternAsia	Asia	2011.929	Dom-ans
H5N2_Avian_CY132462_A/mallard/Ohio/11OS2239/2011|2011.630	CY132462	Avian	H5N2	H5	N2	USA	NorthernAmerica	America	2011.63	Wild-ans-short
H1N2_Swine_KY401828_A/swine/Nebraska/A01778104/2016|2016.515	KY401828	Swine	H1N2	H1	N2	USA	NorthernAmerica	America	2016.515	Swine
H6N8_Avian_CY126857_A/mallard/Alberta/197/1989|1989.671	CY126857	Avian	H6N8	H6	N8	Canada	NorthernAmerica	America	1989.671	Wild-ans-short
H5N2_Avian_MG964755_A/chicken/Wisconsin/15-014400-1/2015|2015.337	MG964755	Avian	H5N2	H5	N2	USA	NorthernAmerica	America	2015.337	Dom-gal
H10N9_Avian_KF259266_A/northern_shoveler/Hong_Kong/MPE2531/2008|2008.500	KF259266	Avian	H10N9	H10	N9	Hong Kong	EasternAsia	Asia	2008.5	Wild-ans-short
H3N2_Swine_KC855519_A/swine/Ohio/12TOSU176/2012|2012.545	KC855519	Swine	H3N2	H3	N2	USA	NorthernAmerica	America	2012.545	Swine
H1N2_Swine_KC222527_A/swine/Papenburg/IDT12653/2010|2010.838	KC222527	Swine	H1N2	H1	N2	Germany	WesternEurope	Europe	2010.838	Swine
[truncated: 8,280 more rows]
