# Supplementary material for: A brief history of bird flu
Source: Philos Trans R Soc Lond B Biol Sci. 2019 May 6;374(1775):20180257. doi: 10.1098/rstb.2018.0257 (PMC6553608; doi:10.1098/rstb.2018.0257)
Supplement: Data for segments 1,2,3,5,7,8 - 10279 taxa [file rstb20180257supp2.zip › internals_subsample/hxnx_all_seg8_10279_bat_og.fas]

>H17N10_Bat_CY103888_A/little_yellow-shouldered_bat/Guatemala/164/2009|2009.367
atggaaccaaacccgacaactatcgcatttcaggtagactgttatctatggcacctgaaaaagacgcttagcatgatgggagaggttgacgccccgttcgaggaccgactccgaagagaacagaaagcactgaaaggaaggagcatgactctggggatagacattcaatcagcaacccaagaagggtactacaagatcaagtctatcacagaagaaagcatgccctcctatggaatactaccaaatgcaggacaaaacgaacccaaatatataacagagatgactcaagaggaaacaatcagaaactgggtgatgatccaacctaagcaaaaggttatctccgggaggatcttgatcagcatggaccaagcagtaaccaataaagtcttaacaataaaggcaaatttcactgtctgctttggaaaactagaaaggcttgtattagctagagctttcacagaagaagggacagtagtgggtgaaatcaaccctctgtcttttgttacaggacatactggagaggatgtcaaaactgcatatgaactcttcagaagtggatttgaatggaatgataacacaattgacgaatctcagattctacagagactcgctaggggagtcattaatgagaaccggagactaccgcaagatggctca--acagaataacaattggagactccaattaggggagaaattaacaattattagaaatctaattcaaacgtgccgggaggtgctaatgacctcatctaacagttttgtagagataaccttcctcgctgcacttgacctcttattggaggtcgaaagagaaatgagaaccttggcttttcagctgatatga
>H17N10_Bat_CY103896_A/little_yellow-shouldered_bat/Guatemala/060/2010|2010.704
atggaaccgaacccgacaactatcgcatttcaggtagactgttatctatggcacctgaaaaagacgcttagcatgatgggagaggttgacgctccattcgaggaccgactccgaagagaacagaaagcactgaaaggaaggagcatgactctggggatagacattcaatcagcaacccaagaagggtattacaagatcaagtctatcacagaagaaagcatgccctcctatgggatactaccaaacgcaggacaaaatgaacccaaatatataacagaaatgactcaagaagagacaaccagaaactgggtgatgatccaacctaagcaaaagattatctccgggagaatcttgatcagcatggatcaagcagtaaccaataaagtcttgacaataaaggcaaatttcactgtctgctttgggaaactagaaagacttgtgttagctagagccttcacagaagaaggaacagtagtgggtgaaatcaaccctctgtcttttgttacaggacatactggagaggatgtcaaagctgcatatgaactcttcagaagtggatttgaatggaatgataacacaattgacgaatctcaaattctacagagactcgctaggggagtcattaatgagaaccggagactaccgcaggatggccca--acagaataacaattggagactccaattaggggagaaattaacaattattagaaacctaattcaaacgtgccgggaggtgctaataacctcatccaacagctttatggagataacctttctcgctgcacttgacctcctattggaggtcgaaagagagatgagaaccttggctttccagctgatatga
>H17N10_Bat_CY103880_A/little_yellow-shouldered_bat/Guatemala/153/2009|2009.367
atggaaccaaacccgacaactatcgcatttcaggtagactgttatctatggcacctgaaaaagacgcttagcatgatgggagaggttgacgccccgttcgaggaccgactccgaagagaacagaaagcactgaaaggaaggagcatgactctggggatagacattcaatcagcaacccaagaagggtactacaagatcaagtctatcacagaagaaagcatgccctcctatggaatactaccaaatgcaggacaaaacgaacccaaatatataacagagatgactcaagaggaaacaatcagaaactgggtgatgatccaacctaagcaaaaggttatctccgggaggatcttgatcagcatggaccaagcagtaaccaataaagtcttaacaataaaggcaaatttcactgtctgctttggaaaactagaaaggcttgtattagctagagctttcacagaagaagggacagtagtgggtgaaatcaaccctctgtcttttgttacaggacatactggagaggatgtcaaaactgcatatgaactcttcagaagtggatttgaatggaatgataacacaattgacgaatctcagattctacagagactcgctaggggagtcattaatgagaaccggagactaccgcaagatggctca--acagaataacaattggagactccaattaggggagaaattaacaattattagaaatctaattcaaacgtgccgggaggtgctaatgacctcatctaacagttttgtagagataaccttcctcgctgcacttgacctcttattggaggtcgaaagagaaatgagaaccttggcttttcagctgatatga
>H18N11_Bat_CY125949_A/flat-faced_bat/Peru/033/2010|2010.500
atggaatcgaccccgacaactatcgcatttcaggtggattgctatttatggcatttgaagaaaatgctaagcctaatgggggaggtcgatgcaccctttgaagatcggttaagaagagagcaaaaagctctgaaaggaagaagcatgactctggggatagacatccaagctgcaacgaaagcaggatattataaaataaagtctatcacagaggatgccatgccttactacgggattctccccaatgccggacagagcgaaccgaaatatatcactgaaatgacagtggaagaaacaaacagaaattggattatgatccagccaaaacagaaagtgattggtggaaggatcctcattagcatggatcaagcaatcactgataaagttataacaataaaggcaaactttacagtctgttttggaaaagttgaaagactggttctagctcgagcattcactccagaaggtgctgtagtaggggagataaaccctctgtcttttgttacaggacatactggagaggatgtcaaaactgcatatgaactcttcagaagcggatttgaatggaatgataacgcaattgaagaatctcaaattcttcagggattccttggaagaatcgctgatgcggaacggagactacaggaaaatgagcca--gcagaatgaaaactggagatctcagcttggagataaattgaatgttataagaaatctcatccaaacttgcagggagattttactaacctcaacaaacagctttatagagataacctttctcgctgctcttaacctcctattggaggttgaaagagaaatgagaacattagcatttcaattaatatga
>H3N2_Swine_MF920138_A/swine/Minnesota/MT_13_01_S55/2013|2013.137
atggactccaat---actgtgtcaagctttcaggtagactgtttcctttggcacatccgcaaactgtttgcagacaatggattgggtgatgccccattccttgatcggctccgccgagatcaaaagtccctaaaaggaagaggcaacacccttagcctcgacattgaaacagccactcttgttggaaaacaaattgttgagtggattttgaaagaggactccagcgatacacttaagatgaacattgcatctgtacctacttcgcgctacctagctgacatgaccctcgaggaaatgtcacgagactggttcatgctcatgcctaggcaaaagataata---ggccctctttgtgtgcgaatggaccaggcgattctggaaaagaacatcatactgaaagcgaacttcagtgtgatctttaatcgattagagactttgatactactaagggctttcactgaagagggagcaatcgttggagaaatttcacccttaccttctcttccaggacatactaatgaggatgtcaaaaatgcagttggggtcctcatcggaggatttgaatggaatggtaacacggttcgaggctctgaaaatctacagagattcgcttggagaaaccgtaatgaggatgggagaccttcactacctccagaa--caggaatgaaaagtggcgagagcaattgggacagaaatttgaggaaataaggtggttaattgaagaagtacggcacagattgaaagcgacagagaatagtttcgaacaaataacatttatgcaagccttacaactactgcttgaagtagaacaagagatacgaactttctcgtttcagcttatttaa
>H1N1_Human_MH126158_A/South_Dakota/04/2018|2018.060
atggaatccaac---accatgtcaagctttcaggtagactgttttctttggcatattcgcaagcgatttgcagacaatggattgggtgatgccccattccttgatcggctacgccgagatcaaaagtccttaaaaggaagaggcaacacccttggcctcgacatcaaaacagccactcttgttgggaaacaaattgtggaatggattttgaaagaggaatccagcgagacacttagaatgacaattgcatctgtacctacttcgcgttacatttctgacatgaccctcgaggaaatgtcacgagactggttcatgcttatgcctaggcaaaagataata---ggccctctttgcgtgcgattggaccaggcggtcatggataagaacatagtactggaagcaaacttcagtgtaatcttcaaccgattagagaccttgatactactaagggctttcactgagaagggagcaatagttggagaaatttcaccattaccttctcttccaggacatacttatgaggatgtcaaaaatgcagttggggtcctcatcggaggacttgagtggaatggtaacacggttcgagtctctgaaaatatacagagattcgcttggagaagctgtgatgagaatgggagaccttcactacctccagag--cagaaatgagaagtggcgggaacaattgggacagaaatttgaggaaataaggtggttaattgaagaaatacgacacagattgaaagcgacagagaatagcttcgaacaaataacatttatgcaagccttacaactactgcttgaagtagagcaagagataagagctttctcgtttcagcttatttaa
>H9N2_Avian_CY038462_A/chicken/Pakistan/UDL-01/2008|2008.022
atggattccaac---actgtgtcaagctttcaggtagactgctttctttggcatgtccgcaaacgatttgcagaccaagaactgggtgatgccccattccttgatcggcttcgccgagatcagaaatccctaagaggaaggggcagcactcttggtctggatatcgagacagctactcttgcgggaaggcaactagtgaagcggattctggaggaagaatctgatgaggcactcaaaatgactattgcttctgtgccggcttcacgctatctgagtgacatgactcttgaggaaatgtcaagggactggttcatgctcatgccaaagcagaaagtggct---ggttccctgtgcataagaatggaccaggcaataatggataaaaccatcatattgaaagcaaatttcagtgtgatttttgaccggctagacaccttagtactacttagagctttcacagaagaaggagcaattgtgggagaaatctcaccgttaccttctcttccaggacatacttatgaggatgtcaaaaatgcaattggggtcctcatcggaggacttgaatggaatgataacacagttcgagtctctgaaactctacagagattcgcttggagaaacagtaatgaggatgggggacctccactccctccaaag--cagaaatggagaatggcgagaacaattaagtcagaaatttgaggaaataagatggctgattgaagaagtgcgacatagattgaagattacagagaacagctttgaacagataacgtttatgcaagccttacaactattgcttgaggtggagcaagagataagaactttctcgtttcagcttatttaa
>H3N2_Human_CY000661_A/New_York/169/2000|2000.005
atggattccaac---actgtgtcaagtttccaggtagattgttttctttggcatatccggaaacaagttgtagaccaagaactgagtgatgccccattccttgatcggcttcgccgagatcagaggtccctaaggggaagaggcaacactctcggtctagagatcaaagcagccacccatgttggaaagcagattgtagaaaagattctgaaggaagaatctgatgaggcacttaaaatgaccatggcctccacacctgcttcgcgatacataactgacatgactattgaggaattgtcaagaaactggttcatgctaatgcccaagcaaaaagtggaa---ggacccctctgcatcagaatggaccaggcaatcatggagaaaaacatcatgttgaaagcgaatttcagtgtggtctttgaccgactagagaccatagtattactaagggctttcaccgaagagggggcaattgttggcgaaatctcaccattgccttcttttccaggacatactattgaggatgtcaaaaatgcaattggggtcctcatcggagggcttgaatggaatgataacacagttcgagtctctaaaaatctacagagattcgcttggagaagcagtaatgagaatgggggacctccacttactccaaaa--cagaaacggaaaatggcgagaacagctaggtcaaaagtttgaagagataagatggctgattgaagaagtgagacacagactaaaaacaactgagaatagttttgagcaaataacattcatgcaagcattacagctgctgtttgaagtggaacaggagataagaactttctcatttcagcttatttaa
>H5N1_Avian_CY179415_A/mallard/Wisconsin/568/1982|1982.500
atggattccaac---actgtgtcaagctttcaggtagactgctttctttggcatgtccgcaaacgatttgcagaccaagaactgggtgatgccccattccttgaccggcttcgccgagatcagaagtctctaagaggaagaggcagcactcttggtctggacatcgaaacagccactcgtgctggaaagcagatagtggaacggattctagaggaagaatccgatgaggcactcaaaatgactattgcctctgtacctgcttcacgctacctaactgacatgactcttgaggagatgtcaagagactggttcatgctcatgccaaagcaaaaagtagca---ggctccctctgtatcagaatggaccaggcgatcatggataagaacatcatactgaaagcgaacttcagtgtgatcttcgatcggctggagacactaatactgctcagggctttcaccgaagaaggagcaattgtcggcgaaatttcaccattgccttctcttccaggacatactgatgaggatgtcaaaaatgcaattggggtcctcatcggaggacttgaatggaatgataatacagttcgagtctctgaaactctacagagattcgcttggagaagcagtaatgaggatgggagacctccactccctccaaaa--cagaaacggaaaatggcgagaacaattgagtcagaagtttgaagaaataaggtggctgattgaagaagtgcgacatagactaaagattacagagaatagttttgagcaaataacatttatgcaagccttacaactactgcttgaagtagagcaagagataagaactttctcgtttcagcttatttaa
>H11N9_Avian_KF260027_A/northern_pintail/Hong_Kong/MPJ851/2009|2009.500
atggattccaac---acgataacctcgtttcaggtagattgttatctatggcacataaggaagctgctcagcatgagagacatgtgtgatgctccctttgatgacaggctcagaagagaccaaaaggcattaaagggaagaggcagcacacttggactcgacctaagggtggctacaatggaagggaaaaagatcgttgaggacattctgaagagtgaaacagatgaaaacctcaaaatagccattgcctccagtcctgctcctcgatatattactgatatgagtattgaggagataagtcgagaatggtacatgctgatgcctaggcagaaaataact---ggaggtctaatggtgaaaatggatcaagccataatggataagaggatcatccttaaagcaaatttctcagttctatttgatcaactagagacgttagtctccctgagggcattcacagaagatggtgctattgtggctgaaatttctcccattccctctatgccaggacattctacagaggatgtcaaaaatgcaattggaatcctcatcggtggacttgaatggaatgataactcaattcgagcgtctgaaaatatacagagattcgcttggggaatccgtaatgaggatgggggacctccactccctccaaaa--cagaaacgctacatggcgagacgaattgagtcagaagtttgaagagatcagatggctcattgctgaatgcaggaatatactgacaaagactgaaaacagctttgaacagataacgttcttacaggcattgcaactcttacttgaagttgagagtgagataaggactttctcttttcagcttatttaa
>H3N2_Human_CY007751_A/Canterbury/68/2002|2002.507
atggattccaac---actgtgtcaagtttccaggtagattgctttctttggcatatacggaaacaagttgtagaccaagaactgagtgatgccccattccttgatcggcttcgccgggatcagaggtccctaaggggaagaggcaacactctcggtctagacatcaaagcagccacccatgttggaaagcagattgtagaaaagattctgaagggagaatctgatgaggcacttaaaatgaccatggcctccacacctgcttcgcgatacataactgatatgactattgaggaattgtcaagaaactggttcatgctaatgcccaagcaaaaagtggaa---ggacccctttgcatcagaatggaccaggcaatcatggagaaaaacatcatgttgaaagcgaatttcagtgtgatctttgaccgactagagaccatagtattactaagggctttcaccgaagagggagcaattgttggcgaaatctcaccattgccttcttttccaggacatactattgaggatgtcaaaaatgcaattggggtcctcatcggagggcttgaatggaatgataacacagttcgagtctctaaaaatctacagagattcgcttggagaagcagtaatgagaatgggggacctccacttactccaaaa--cagaaacggaaaatggcgagaacagctaggtcaaaagtttgaagaaataagatggctgattgaagaagtgagacacagactaagaacaactgagaatagttttgagcaaataacattcatgcaagcattacagctgctgtttgaagtggaacaggagataagaactttctcatttcagcttatttaa
>H6N1_Avian_JF965272_A/duck/Eastern_China/34/2005|2005.285
atggattccaac---acgataacctcgtttcaggtagattgttatctatggcacataaggaagctgctcagcatgagagacatgtgtgatgctccctttgatgacaggctcagaagagaccaaaaggcattaaagggaagaggcagcacacttggactcgacctaagagtagctacaatggaagggaaaaagatcgttgaggacattctgaagagtgaaacagatgaaaacctcaaaatagccattgcctccagtcctgctcctcgatatattactgatatgagtatagaggagataagccgagaatggtatatgctgatgcctaggcagaaaataact---ggaggtctaatggtgaaaatggatcaagccataatggataagagaatcatccttaaagcaaatttctcagttctatttgaccaactagagacgttagtctctctgagggcattcacagaagatggtgctattgtggctgaaatttcccccattccctctatgccaggacattctacagaggatgtcaaaaatgcaattggaatcctcatcggtggacttgaatggaatgataactcaattcgagcgtctgaaaatatacagagattcgcttggagaatccgtgatgaggatgggggacctccactccctccaaaa--cagaaacgctacatggcggaacgagctgagtcagaagtttgaagaaatcagatggctcattgctgaatgcaggaatatactaacaaagactgaaaacagctttgaacagataacgttcttacaggcattgcaactcttacttgaagttgagagtgagataaggactttctcttttcagcttatttaa
>H9N2_Human_MF440740_A/Beijing/1/2017|2017.321
atggattccaat---actgtgtcaagcttccaggtagactgctttctttggcatgtccgcaaacgatttgcagaccaagaaatgggtgatgccccatttctagaccggcttcgccgagatcagaagtccctgagaggaagaagcagcactcttggtctggacatcagaaccgccacgcatgaaggaaagcatatagtggagcggattttagaggaagagtcagatgaagcatttaaaatgagtgttgcttcagtgccagctccacgctatctaactgacatgactcttgaagaaatgtcaagagattggttaatgctcattcccaaacagaaaataaca---gggtccctatgcattagaatggaccaagcaatagtggacaaaaccatcacattgaaagcaaatttcagtgtgattttcaatcggcttgaagccctgatactacttagagcttttacggaagaaggagcaattgtaggcgaaatctcaccattaccttctcttccaggacatactgacaaggatgtcaaaaatgcaattgagatcctcatcggaggatttgaatggaatgataacacagttcgagtctctgaaactctacagagattcgcttggagaagcagcgatgaggatgggagatctccactctctacaaag--tagaaacgggaaatggagagaacagttaagccagaaattcgaagaaataagatggttgattgaagaagtacgacatagattaaaaattacggagaatagctttgagcaaataacttttatgcaagccttacaactattgcttgaagtggagcaagagataagaactttctcgtttcagcttatttaa
>H5N1_Avian_HM172275_A/chicken/Jiangsu/18/2008|2008.500
atggatcccaac---actgtgtcaagctttcaggtagactgctttctttggcatgtccgcaaacgatttgcagaccaagaactgggtgatgccccattccttgaccggcttcgccgagatcagaagtccctaaggggaagaggcaacactcttggtctggacatcgaaacagctacttgtgcgggaaagcagatagtggagcggattctggaggaggagtctgatgaggcacttgaaatg---------------ccggcttcacgctacctaactgacatgactctcgaagaaatgtcaagggactggttcatgctcatgcccaaacagaaagtggca---ggttccctttgcatcaaaatggaccaggcaataatggacaaaaccatcatattgaaagcaaacttcagtgtgatttttgatcgattggaaaccctaatactacttagagctttcacagaagaaggagcaatcgtgggagaaatctcaccattaccttctctttcaggacatactggtgaggatgtcaaaaatgcaattgacgtcctcatcggaggacttgaatggaatgataacacagttcgagtctctgaaactatacagagattcacttggagaagcagtgatgagggtaggagacttccactccctccaaat--cagaaacggaaaatggcgagaacaattgagtcagaagtttgaagaaataaggtggctgattgaagaagtacgacatagattgaaaattacagaaaacagcttcgaacagataacatttatgcaagccttacaactattgcttgaagtggagcaagagataagagccttctcgtttcagcttatttaa
>H1N2_Avian_KU881684_A/Anseriformes/Anhui/S61/2014|2014.973
atggattccaac---actgtgtcaagctttcaggtagactgctttctttggcatgtccgcaaacgatttgcagaccaagaactgggtgatgccccattccttgaccggcttcgccgagatcagaagtccctaagaggaagaggcagcactcttggtctggacatcgagacagctactcgtgcgggaaagcagatagtggagcggattctggagggggaatctgatgaggcacttaaaatgactattgcttcagtgccggcttcacgctacctaactgacatgactcttgaagaaatgtcaagggactggttcatgctcatgcccaaacagaaagtggca---ggttctctttgcatcagaatagaccaggcaataatggataaaaatatcatattgaaagcaaacttcagtgtgatttttgatcggctggagaccctaatactacttagagctttcacagaagaaggagcaattgtgggagaaatctcaccgttaccttctcttccaggacatagtgatgaggatgtcaaaaatgcaattggggtcctcatcggaggacttgaatggaatgataacacagttcgagtctctgaaactctacagagattcgcttggagaagcagtaatgaggatgggagacctccactccctccaaag--cagaaacggaaaatggcgagaacaattgagtcagaagtttgaagaaataagatggctgattgaagaagtgcgacatagattgaagattacagagaacagcttcgagcagataacgtttatgcaagccttacaactattgcttgaagtggagcaagagataagaactttctcgtttcagcttatttaa
>H11N2_Avian_CY138141_A/lesser_black-backed_gull/Iceland/145/2010|2010.389
atggattccaat---actgtgtcaagctttcaggtagactgctttctttggcatgtccgcaaacgatttgcagaccaagaaatgggtgatgccccattccttgaccggcttcgccgagatcagaaatccctaagaggaaggggcagcactcttggtctggacatcgagacagctactcgtgcaggaaagcaaatagtggagcggattctggaggaagagtctgatgaggcacttaaaatgactattgcttcagtgccggcttcacgctacctgactgacatgactcttgaagaaatgtcacgggaatggttcatgctcatgcccaaacagaaaatggca---ggttccctttgcatcagaatggaccaggcaataatggacaaaaacatcatattgaaagcaaacttcagtgtgattttcaaccggctggaaactctaatactacttagagctttcacagaagagggagcgattgtgggagaaatctcaccgttaccttctcttccaggacatactgacgaggatgtcaaaaatgcaattggggtcctcatcggaggacttgaatggaatgataacacagttcgagtctctgaaactctacagagattcgcttggagaagcagtaatgagaatgggagacctccactccctccaaag--cagaaacggaaaatggcgagaacaattgagtcagaagtttgaagaaataagatggctgattgaagaagtgcgacatagattgaagattacagagaacagcttcgaacaaataacgtttatgcaagctttacaactattgcttgaagtggagcaagagataagaactttctcgtttcagcttatttaa
>H2N1_Avian_CY117481_A/laughing_gull/Delaware_Bay/10/1990|1990.293
atggattccaac---actgtgtcaagctttcaggtagactgctttctttggcatgtccgcaaacgaattgcagaccaagaattgggtgatgccccattccttgaccggcttcgccgagatcagaaatctctaagaggaagaggcaacactcttggtctggacatcgaaacagctacccgtgctggaaagcagatagtggagcggattctagaggaagaatccgatgaggcactcaaaatgactattgcctcggtacctgcttcacgctacctaactgacatgactcttgaggaaatgtcacgagaatggttcatgctcatgccaaagcaaaaagtagca---ggctccctatgcatcagaatggaccaggcaataatggataagaacatcatactgaaagcgaatttcagtgtgattttcgacaggctggagacactgatactgttgagggctttcaccgaagaaggagcaattgtcggtgaaatctcaccgttgccttctcttccaggacatactgatgaggatgtcaaaaatgcaattggggtcctcatcggaggacttgaatggaatgataacacagttcgaatctctgaagctctacagagattcgcttggagaagcagtaatgaggatgggagaccttcactccctccaaag--cagaaacggaaaatggcgagaacaattgagtcagaagtttgaagaaataaggtggctaattgaagaagtacgacatagactaaaaattacagagaatagttttgagcaaataacgtttatgcaagccttacaactactgcttgaggtggaacaagagataagaacattctcgtttcagcttatttaa
>H1N1_Human_CY225618_A/Minnesota/14/2017|2017.153
atggaatccaac---accatgtcaagctttcaggtagattgttttctttggcatattcgcaagcgatttgcagacaatggattaggtgatgccccattccttgatcggctacgccgagatcaaaagtccttaaaaggaagaggcaacacccttggcctcgacatcaaaacagccactcttgttgggaaacaaattgtggaatggattttgaaagaggaatccagcgagacacttagaatgacaattgcatctgtacctacttcgcgttacatttctgacatgaccctcgaggaaatgtcacgagactggttcatgcttatgcctaggcaaaagataata---ggccctctttgcgtgcgattggaccaggcggtcatggataagaacatagtactggaagcaaacttcagtgtaatcttcaaccgattagagaccttgatactactaagggctttcactgaggagagagcaatagttggagaaatttcaccattaccttctcttccaggacatacttatgaggatgtcaaaaatgcagttggggtcctcatcggaggacttgagtggaatggtaacacggttcgagtctctgaaaatatacagagattcgcttggagaagctgtgatgagaatgggagaccttcactacctccagag--cagaaatgaaaagtggcgggaacaattgggacagaaatttgaggaaataaggtggttaattgaagaaatacggcacagattgaaagcgacagagaatagtttcgaacaaataacatttatgcaagccttacaactactgcttgaagtagagcaagagataagagctttctcgtttcagcttatttaa
>H3N2_Swine_JX155361_A/swine/Indiana/A01049091/2010|2010.879
atggactccaat---actgtgtcaagttttcaggtagactgtttcctttggcacatccgcaaacggtttgcagacaatggattgggtgatgccccattccttgatcggctccgccgagatcaaaagtccctaaaaggaagaggcaacacccttggcctcgatatcgaaactgccactcttgttgggaagcaaattgtggagtggattttaagagaggaatccagcgagacacttaagatgaccattgcatctgtacctacttcgcgctacatagctgacatgaccctcgaggaaatgtcacgagactggttcatgctcatgcctaggcaaaagataata---ggccctctttgtgtgcgaatggaccaggcgatcatggaaaagaacattatactgaaagcgaacttcagtgtgatctttaaccgattagagactttgatactactaagggctttcactgaggagggagcaatcgttggagaaatttcaccattaccttctcttccaggacatactaacgaggatgtcaaaaatgcagttggggtcctcatcggaggacttgaatggaatggtaacacggttcgaggctctgaaaatctacagagattcgcttggagaaaccgtaatgaggatgggagaccttcactacctccagag--cagaaatgaaaagtggcgagagcaattgggacagaaatttgaggaaataaggtggttaattgaagaagtacgacacagattgaaggcaacagagaatagtttcgaacaaataacatttatgcaagccttacaactactgcttgaagtagagcaagagataaggactttctcgtttcagcttatttaa
>H10N4_Avian_CY142254_A/northern_pintail/Interior_Alaska/9BM7694R0/2009|2009.500
atggattccaac---actgtgtcaagctttcaggtagactgctttctttggcatgtccgcaaacgatttgcagaccaagaactgggtgatgccccattccttgaccggcttcgccgagatcagaagtccctaaggggaagaggcagcactcttggtctggacatcgaaacggccactcgtgctggaaagcagatagtggagaggattctggaggaagaatcagacgaggcactcaaaatgactattgcctctgtgcctgcttcacgctacctaactgacatgactcttgaagagatgtcaagagactggttcatgctcatgcccaagcaaaaagtgaca---ggctccctctgtatcagaatggaccaggcgattatggataagaacatcacattgaaagcaaacttcagtgtgatcttcgacaggctggagacactaatactactcagagctttcactgaagagggagcaattgtcggcgaaatttcaccactgccttctcttccaggacatactgatgaggatgtcaaaaatgcaattggggtcctcatcggaggacttgaatggaatgataacacagttcgagtctctgagactttacagagattcgcttggagaagcagtaatgaggatgggagacctccactccctccaaag--cagaaacggaaaatggcgagaacaattgagtcagaagtttgaagaaataaggtggctgattgaagaagtgcgacatagactaaagatcacagaaaatagttttgaacaaataacatttatgcaagccttacaactattgcttgaagtggagcaagagataagaactttctcgtttcagcttatttga
>H11N1_Avian_CY055179_A/aquatic_bird/India/NIV-17095/2007|2007.975
atggattccaac---actgtgtcaagctttcaggtagactgctttctttggcatgtccgcaaacgatttgcagaccaagaactgggtgatgccccattccttgaccggcttcgccgagatcagaagtccctaaggggaagaggcagcactcttggtctggacatcgagacagctactcgtgcgggaaagcagattgtggagcggattctggaagaagaatctgatgaggcacttaaaatgactattgcttcagtgccggcttcacgctacctaactgacatgactcttgaagagatgtcaagggactggttcatgctcatgcccaaacagaaagtggca---ggttccctttgcatcagaatggaccaggcaataatggataaaaacatcatattgaaagcaaacttcagtgtgatttttgaccggctggagaccctaatactacttagagctttcacagaagaaggagcaattgtgggagaaatctcaccgttaccttctcttccaggacatactgatgaggatgtcaaaaatgcaattggggtcctcatcggaggacttgaatggaatgataacacagttcgagtctctgaaactctacagagattcgcttggagaagcagtaatgaggatgggagacctccactccctccaaag--cagaaacggaaaatggcgagaacaattgagtcagaagtttgaagaaataagatggctgattgaagaagtgcgacatagattgaagattacagagaacagcttcgaacagataacgtttatgcaagccttacaactattgcttgaagtggagcaagagataagaactttctcgtttcagcttatttaa
>H10N6_Avian_CY133565_A/long-tailed_duck/Wisconsin/10OS3919/2010|2010.874
atggattccaac---actgtatcgagctttcaggtagattgctttctttggcatgtccgcaaacgatttgcagaccaagaactgggtgatgccccattccttgaccgacttcgccgagatcagaagtccctgagaggaagaggcagcactcttggtctggacatcgaaacagccactcgcacagggaagcagatagtggagcggattctggaagaggagtctgatgaggcacttaaaatgactattgcctcagtgcctgcctcacgctatctaactgacatgactatcgaagaaatgtcaagagactggttcatgctcatgcccaaacagaaagtggca---ggttccctttgcatcagaatggaccaggcaataatggataaaaccatcacattgaaagcaaatttcagtgtgatttttgaccgactggagactctaatactacttagagctttcacagaagaaggggcaatagtgggcgagatctcaccattaccttctcttccaggacatactgatgaggatgtcaaaaatgcaattggggtcctcatcggaggatttgaatggaatgataacacagttcgagtctctgaaactctacagagattcgcttggagaagcagtcatgaggatgggagacctccactccctccaaaa--cagaaacggaaaatggcgagaacaattgagtcagaagtttgaagaaataagatggttgattgaagaaatgcgacataggttaaagatcacagagaatagctttgaacagataacgtttatgcaagccttacaactattgcttgaagtggagcaagagataaggactttctcgtttcagcttatttga
>H5N1_Avian_AB450643_A/chicken/Kohn_Kaen/NIAH330/2004|2004.500
atggattccaac---actgtgtcaagctttcaggtagactgctttctttggcatgtccgcaaacgatttgcagaccaagaactgggtgatgccccattccttgaccggcttcgccgagatcagaagtccctaagaggaagaggcaacactcttggtctggacatcgaaacagctactcgcgcaggaaagcagatagtggagcggattctggaggaggagtctgataaggcacttaaaatg---------------ccggcttcacgctacctaactgacatgactctcgaagaaatgtcaagggactggttcatgctcatgcccaagcagaaagtggca---ggttccctttgcatcaaaatggaccaggcaataatggataaagtcatcatattgaaagcaaacttcagtgtgatttttgaccggttggaaaccctaatactacttagagctttcacagaagaaggagcaatcgtgggagaaatctcaccattaccttctcttccaggacatactggtgaggatgtcaaaaatgcaattggcgtcctcatcggaggacttgaatggaatgataacacagttcgagtcactgaaactatacagagattcgcttggagaagcagtgatgaggatgggagacttccactccctccaaat--cagaaacggaaaatggcgagaacaattgagtcagaagtttgaagaaataagatggctgattgaagaagtaagacatagattaaaaattacagaaaacagcttcgaacagataacgtttatgcaagccttacaactactgcttgaagtggagcaagagataagagccttctcgtttcagcttatttaa
>H1N1_Human_KX410543_A/Virginia/44/2016|2016.205
atggaatccaac---accatgtcaagctttcaggtagactgttttctttggcatattcgcaagcgatttgcagacaatggattgggtgatgccccattccttgatcggctacgccgagatcaaaagtccttaaaaggaagaggcaacacccttggcctcgacatcaaaacagccactcttgttgggaaacaaattgtggaatggattttgaaagaggaatccagcgagacacttagaatgacaattgcatctatacctacttcgcgttacatttctgacatgaccctcgaggaaatgtcacgagactggttcatgcttatgcctaggcaaaagataata---ggccctctttgcgtgcgattggaccaggcggtcatggataagaacatagtactggaagcaaacttcagtgtaatcttcaaccgattagagaccttgatactactaagggctttcactgaggagggagcaatagttggagaaatttcaccattaccttctcttccaggacatacttatgaggatgtcaaaaatgcagttggggtcctcatcggaggacttgagtggaatggtaacacggttcgagtctctgaaaatatacagagattcgcttggagaagctgtgatgagaatgggagaccttcactacctccagag--cagaaatgagaagtggcgggaacaattgggacagaaatttgaggaaataaggtggttaattgaagaaatacggcacagattgaaagcgacagagaatagtttcgaacaaataacatttatgcaagccttacaactactgcttgaagtagagcaagagataagagctttctcgtttcagcttatttaa
>H3N2_Human_CY261061_A/Massachusetts/19/2017|2017.871
atggattccaac---actgtgtcaagtttccaggtagattgctttctttggcatatccggaaacaagtcgtagaccaaaaactgagtgatgccccattcctcgatcggcttcgccgagatcagaggtccctaaggggaagaggcaatactctcggtctagacatcaaatcagccacccatgttggaaagcaaatcgtagaaaagattctgaaaggagaatctgatgaggcacttaaaatgaccatggtctcaacacctgcttcgcgatacataactgacatgactattgaggaattgtcaagaaactggttcatgctaatgcccaagcagaaagtggaa---ggacctctttgcatcagaatggaccaggcaatcatggagaaaaacatcatgttgaaagcgaatttcaatgtgatttttggccgactagagaccatagtattactaagggctttcaccgaagagggagcaattgttggcgaaatctcaccattgccttcttttccaggacatactattgaggatgtcaaaaatgcaattggggtcctcatcggaggacttgaatggaatgataacacagttcgagtctctaaaaatctacagagattcgcttggagaagcagtaatgagaatgggggacctccacttactccaaaa--cagaaacgggaaatggcgagaacagctaggtcagaagtttgaagagataagatggctaattgaagaggtgagacacagattaagaacaactgaaaatagctttgaacaaataacattcatgcaagcattacaactactgtttgaagtggaacaggagataagaactttctcatttcagcttatttaa
>H4N6_Avian_KU160839_A/duck/Anhui/S2193/2012|2012.340
atggattccaac---actgtgtcaagctttcaggtagactgctttctttggcatgtccgcaaacgatttgcagaccaagaactgggtgatgccccattccttgaccggcttcgccgagatcagaagtccctaagaggaagaggcagcactcttggtctggacatcgagacagctactcgtgcgggaaagcagatagtggagcggattctggaagaagaatctgatgaggcacttaaaatgactattgcttcagtgccggcttcacgctacctaactgacatgactcttgaagagatgtcaagggactggttcatgctcatgcccaaacagaaagtggca---ggttccctttgcatcagaatggaccaggcaataatggataaaaacatcatattaaaagcaaacttcagtgtgatttttgaccggctggagaccctaatactacttagagctttcacagaagaaggagcaattgtgggagaaatctcaccattaccttctcttccaggacatactgatgaggatgtcaaaaatgcaattggggtcctcatcggaggacttgaatggaatgataacacagttcgagtctctgagactctacagagattcgcttggagaagcagtaatgaggatgggagacctccactccctccaaag--cagaaacggaaaatggagagaacaattgagtcagaagtttgaagaaataagatggctgattgaagaagtgcgacatagattgaagattacagagaacagcttcgaacagataacgtttatgcaagccttacaactattgcttgaagtggagcaagagataagaactttctcgtttcagcttatttaa
>H1N1_Swine_CY157659_A/swine/North_Carolina/SG1170/2003|2003.093
atggactccaat---actgtgtcaagctttcaggtagactgtttcctttggcacatccgcaaacggtttgcagacaatggattgggtgatgccccattccttgatcggctccgccgagatcaaaagtccctaaaaggaagaggcaacacccttggcctcgacatcgaaacagccactcttgttgggaaacaaattgtggagtggattttgaaagaggaatccagcgagacacttaagatgaccattgcatctgtacctacttcgcgctacctagctgacatgaccctcgaggaaatgtcacgagactggttcatgctcatgcctaggcaaaagataata---ggccctctttgtgtgcgaatggaccaggcgatcatggaaaagaacatcatactgaaagcgaacttcagtgtgatctttaaccgattagagactttgatactactaagggctttcactgaggagggagcaatcgttggagaaatttcaccattaccttctcttccaggacatactaatgaggatgtcaaaaatgcagttggggtcctcatcggaggacttgaatggaatggtaacacggttcgaggctctgaaaatctacagagattcgcttggagaaaccgtaatgaggatgggagaccttcactacctccagag--cagaaatgaaaagtggcgagagcaattgggacagaaatttgaggaaataaggtggttaattgaagaagtacggcacagattgaaagcgacagagaatagtttcgaacaaataacatttatgcaagccttacaactactgcttgaagtagaacaagagataaggactttctcgtttcagcttatttaa
>H3N2_Avian_JN706704_A/turkey/Ontario/FAV-10/2011|2011.551
atggattcaaat---actgtgtcaagctttcaggtagactgtttcctttggcacatccgcaaacggtttgcagacaatggattgggtgatgccccattccttgatcggctccgccgagatcaaaagtccctaaaaggaaggggcaacacccttagcctcgacatcgaaacagccactcttgtcggaaaacaaattgttgagtggattttgaaagaggaatccagcgatacacttaagatgaccattgcatctgtacctacttcgcgctacctagctgacatgaccctcgaggaaatgtcacgagactggttcatgctcatgcctaagcaaaagataata---ggccctctttgtgtgcgaatggaccaggcgatcatggaaaagaacgtcatactgaaagcgaacttcagtgtgatctttaaccgattagaggctttgatactactaagggctttcactgaggagggagcaatcgttggagaaatttcaccattaccttctcttccaggacatactaatgaggatgtcaaaaatgcagttggggtcctcatcggaggacttgaatggaatggtaacacggttcgaggctctgaaaatctacagagattcgcttggagaaaccgtaatgaggatgggagaccttcactacctccagaa--cagaaatgaaaagtggcgagagcaattgggacagaaatttgaggaaataaggtggttaattgaagaagtacggcacagactgaaagcgacagagaatagtttcgaacaaataacatttatgcaagccttacaactactgcttgaagtagaacaagagrtaagaactttctcgtttcagcttatttaa
>H10N7_Avian_KX977727_A/mallard_duck/Netherlands/32/2013|2013.592
atggattccaac---actgtgtcaagctttcaggtagactgctttctttggcatgtccgcaaacgatttgcagaccaagaactgggtgatgccccattccttgaccggcttcgccgagatcagaagtctttgagaggaagaggcagcactcttggtctggacatcgaaacagctactcgtgcgggaaagcagatagtggagcggattctggaagaagaatctgatgaggcacttaaaatgactattgcctcagtgccagcttcacgctacctaactgacatgactcttgaggagatgtcaagggactggttcatgctcatgcccaaacagaaagtggca---ggttccctttgcatcagaatggaccaagcaataatggataaaaacatcatattgaaagcgaacttcagtgtgatttttgaccggctggaaaccctaatactacttagagctttcacagaagaaggagcaattgtgggagaaatctcaccattaccttctcttccaggacatactgatgaggatgtcaaaaatgcaattggggtcctcatcggaggacttgaatggaatgataacacagttcgagtctctgaaactctacagagattcgcttggagaagcagtaatgaggatgggagacctccactccctccaaag--cagaaacggaaaatggcgagaacaattgagtcagaagtttgaagaaataagatggctgattgaagaagtgcggcacagattgaagattacagaaaacagcttcgaacagataacgtttatgcaagccttacaactattgcttgaagtagagcaagagataagaactttctcgtttcagcttatttaa
>H1N1_Human_KF560154_A/Helsinki/894/2012|2012.162
atggactccaac---accatgtcaagctttcaggtagactgtttcctttggcatatccgcaagcgatttgcagacaatggattgggtgatgccccattccttgatcggctccgccgagatcaaaagtccttaaaaggaagaggcaacacccttggcctcgatatcgaaacagccactcttgttgggaaacaaatcgtggaatggatcttgaaagaggaatccagcgagacacttagaatgacaattgcatctgtacctacttcgcgttacatttctgacatgaccctcgaggaaatgtcacgagactggttcatgctaatgcctaggcaaaagataata---ggccctctttgcgtgcgattggaccaggcggtcatggaaaaaaacatagtactgaaagcgaacttcagtgtaatcttcaaccgattagagaccttgatactactaagggctttcactgaggagggagcaatagttggagaaatttcaccattaccttctcttccaggacatacttatgaggatgtcaaaaatgcagttggggtcctcatcggaggacttgaatggaatggtaacacggttcgagtctctgaaaatatacagagattcgcttggagaaactgtgatgagaatgggagaccttcactacctccagag--cagaaatgaaaagtggcgagaacaattgggacagaaatttgaggaaataaggtggttaattgaagaaatgcggcacagattgaaagcgacagagaatagtttcgaacaaataacatttatgcaagccttacaactactgcttgaagtagaacaagagataagagctttctcgtttcagcttatttaa
>H3N2_Human_KC892842_A/Michigan/03/2012|2012.175
atggattccaac---actgtgtcaagtttccaggtagattgctttctttggcatatccggaaacaagttgtagaccaagaactgagtgatgccccattccttgatcggcttcgccgagatcagaggtccctaaggggaagaggcaatactctcggtctagacatcaaagcagccacccatgctggaaagcaaattgtagaaaagattctgaaagaagaatctgatgaggcacttaaaatgaccatggtctccacacctgcttcgcgatacataactgacatgactattgaggaattgtcaagaaactggttcatgctaatgcccaagcagaaagtggaa---ggacctctttgcatcagaatggaccaggcaatcatggagaaaaacatcatgttaaaagcgaatttcaatgtgatttttggccgactagagaccatagtattactaagggctttcaccgaagagggagcaattgttggcgaaatctcaccattgccttcttttccaggacatactattgaggatgtcaaaaatgcaattggggtcctcatcggaggacttgaatggaatgataacacagttcgagtctctaaaaatctacagagattcgcttggagaagcagtaatgagaatgggggacctccacttactccaaaa--cagaaacgggaaatggcgagaacagctaggtcaaaagtttgaagagataagatggctaattgaagaagtgagacacagattaagaacaactgaaaatagctttgaacaaataacattcatgcaagcattacaactgctgtttgaagtggaacaggagataagaactttctcatttcagcttatttaa
>H3N2_Human_CY000245_A/New_York/121/2002|2002.153
atggattccaac---actgtgtcaagtttccaggtagattgctttctttggcatatccggaaacaagttgtagaccaagaactgagtgatgccccattccttgatcggcttcgccgagatcagaggtccctaaggggaagaggcaacactctcggtctagacatcaaagcagccacccatgttggaaagcagattgtagaaaagattctgaagggagaatctgatgaggcacttaaaatgaccatggcctccacacctgcttcgcgatacataactgatatgactattgaggaattgtcaagaaactggttcatgctaatgcccaagcaaaaagtggaa---ggacccctttgcatcagaatggaccaggcaatcatggagaaaaacatcatgttgaaagcgaatttcagtgtgatctttgaccgactagagaccatagtattactaagggctttcaccgaagagggagcaattgttggcgaaatctcaccattgccttcttttccaggacatactattgaggatgtcaaaaatgcaattggggtcctcatcggagggcttgaatggaatgataacacagttcgagtctctaaaaatctacagagattcgcttggagaagcagtaatgagaatgggggacctccacttactccaaaa--cagaaacggaaaatggcgagaacagctaggtcaaaagtttgaagagataagatggctgattgaagaagtgagacacagactaagaacaactgagaatagttttgagcaaataacattcatgcaagcattacagctgctgtttgaagtggaacaggagataagaactttctcatttcagcttatttaa
>H1N1_Human_HM189356_A/Lipetsk/CRIE-BVV/2009|2009.858
atggactccaac---accatgtcaagctttcaggtagactgtttcctttggcatatccgcaagcgatttgcagacaatggattgggtgatgccccattccttgatcggctccgccgagatcaaaagtccttaaaaggaagaggcaacacccttggcctcgatatcgaaacagccactcttgttgggaaacaaatcgtggaatggatcttgaaagaggaatccagcgagacacttagaatgacaattgcatctgtgcctacttcgcgctacctttctgacatgaccctcgaggaaatgtcacgagactggttcatgctcatgcctaggcaaaagataata---ggccctctttgcgtgcgattggaccaggcggtcatggaaaagaacatagtactgaaagcgaacttcagtgtaatctttaaccgattagagaccttgatactactaagggctttcactgaggagggagcaatagttggagaaatttcaccattaccttctcttccaggacatacttatgaggatgtcaaaaatgcagttggggtcctcatcggaggacttgaatggaatggtaacacggttcgagtctctgaaaatatacagagattcgcttggagaaactgtgatgagaatgggagaccttcactacctccagag--cagaaatgaaaagtggcgagagcaattgggacagaaatttgaggaaataaggtggttaattgaagaaatgcggcacagattgaaagcgacagagaatagtttcgaacaaataacatttatgcaagccttacaactactgcttgaagtagaacaagagataagagctttctcgtttcagcttatttaa
>H9N2_Avian_KC768052_A/duck/Shanghai/C163/2009|2009.841
atggaactcaac---actgtgtcaagcttccaggtagactgctttctttggcatgtccgcaaacggtttgcagaccaagaactgggtgatgccccatttctagaccggcttcgccgggatcagaagtccctgagaggaagaagcagcactcttggtctggacatcagaaccgcaactcgtgaaggaaagcatatagtggagcgaattttggaggaagagtcagacgaagcatttaaaatgactattgcttcagtgccagctccacgctatctaactgacatgactcttgaggaaatgtcaagagattggttaatgctcattcccaaacagaaagtgaca---gggtccctttgcattagaatggaccaagcaatagtggacaaaaacatcacattgaaagcaaatttcagtgtgattttcaatcgactggaagccctaatactacttagagcttttacggatgaaggagcaatagtgggcgagatctcaccattaccttctcttccaggacatactgacaaggatgtcaaaaatgcaattggggtcctcatcggaggatttgaatggaatgataacacagttcgagtctctgaaactctacagagattcgcttggagaagcagcgatgaggatgggagacctccactctctccaaag--taggaacgggaaatggagagaacaattaagccagaagttcgaagaaataagatggttgattgaagaagtacgacataggttaaagattacagagaatagctttgaacaaataacttttatgcaagccttacaactattgcttgaagtggagcaagagataagaactttctcgtttcactctatgtaa
>H7N7_Avian_KT777874_A/ostrich/South_Africa/KRB/2013|2013.247
atggattccaac---actgtgtcaagctttcaggtagactgctttctttggcatgtccgcaaacgatttgcagaccaagaactaggtgatgccccattccttgaccggcttcgccgagatcagaaatccctaagaggaagaggcagcactcttggtctggacatcgagacagctactcgcgcaggaaagcagatagtggagcggattctggaagaagagtctgatgaggcacttaaaatgaccattgcttcagtgccggcttcacgctacctaactgacatgactcttgaagagatgtcaagggactggttcatgctcatgcccaaacagaaagtggca---ggttccctttgcatcagaatggaccaggcaataatggataaaaacatcatattgaaagcaaacttcagtgtggtttttgaccggctggaaaccctaatactacttagagctttcacagaagaaggagcaattgttggagaaatctcaccgttaccttctcttccaggacatactgatgaggatgtcaaaaatgcaattggggtcctcatcggaggacttgaatggaatgataacacagttcgagtctctgaaactctacagagattcgcttggagaagcagtaatgaggatgggagacctccactccctccaaaa--cagaaacggaaaatggcgagaacaattgagtcagaagtttgaagaaataagatggctgattgaagaggtacgacatagactgaaggttacagagaacagcttcgaacagataacatttatgcaagccttacaactattgcttgaagtggagcaagagataagaactttctcgtttcagcttatttaa
>H1N1_Human_JN596863_A/Orenburg/01/2009|2009.595
atggactccaac---accatgtcaagctttcaggtagactgtttcctttggcatatccgcaagcgatttgcagacaatggattgggtgatgccccattccttgatcggctccgccgagatcaaaagtccttaaaaggaagaggcaacacccttggcctcgatatcgaaacagccactcttgttgggaaacaaatcgtggaatggatcttgaaagaggaatccagcgagacacttagaatgacaattgcatctgtgcctacttcgcgctacctttctgacatgaccctcgaggaaatgtcacgagactggttcatgctcatgcctaggcaaaagataata---ggccctctttgcgtgcgattggaccaggcggtcatggaaaagaacatagtactgaaagcgaacttcagtgtaatctttaaccgattagagaccttgatactactaagggctttcactgaggagggagcaatagttggaggaatttcaccattaccttctcttccaggacatacttatgaggatgtcaaaaatgcagttggggtcctcatcggaggacttgaatggaatggtaacacggttcgagtctctgaaaatatacagagattcgcttggagaaactgtgatgagaatgggagaccttcactacctccagag--cagaaatgaaaagtggcgagagcaattgggacagaaatttgaggaaataaggtggttaattgaagaaatgcggcacagattgaaagcgacagagaatagtttcgaacaaataacatttatgcaagccttacaactactgcttgaagtagaacaagagataagagctttctcgtttcagcttatttaa
>H3N2_Human_CY006056_A/Hong_Kong/1/1982|1982.500
atggattccaac---actgtgtcaagtttccaggtagattgctttctttggcatatccgaaaacaagttgtagaccaagaactgggtgatgccccatttcttgatcggcttcgccgagatcagaagtccctaagaggaagaggcagcactctcggtctagacatcaaagcagccacccatgttggaaagcagatagtagagaatattctgaaggaagaatctgatgaggcacttaaaatgaccatggcctcaacacctgcttcgcgatacataactgacatgactattgaggaattgtcaagagactggttcatgctaatgcccaagcagaaagtggaa---ggacctctgtgcatcagaatggaccaggcaatcatggagaaaagcatcatgttgaaagcgaatttcagtgtgatttttgacagactagagaccctagtattactaagggctttcaccgaagagggagcaattgttggcgaaatctcaccattgccttcttttccaggacatactattgaggatgtcaaagatgcaattggggtcctcatcggaggacttgaatggaatgataacacagttcgagtctctaaaactctacagagattcgcttggggaagcagtaatgagaatgggggacctccacttactccaaaa--cagaaacggaaaatggcgagaacagctaggtcaaaagttcgaagagataagatggctgattgaagaagtgagacacagactgaaaacaactgagaatagttttgagcaaataacattcatgcaagccttgcagctgctgtttgaagtggaacaggagataagaactttctcatttcagcttatttaa
>H9N2_Human_KX595342_A/Hunan/44557/2015|2015.912
atggattccaat---actgtgtcaagcttccaggtagactgctttctttggcatgtccgcaaacgatttgcagaccaagaaatgggtgatgccccatttctagaccggcttcgccgagatcagaagtccctgagaggaagaagcagcactcttggtcttgacatcagaactgccacgcgtgaaggaaagcatatagtggagcggattttagaggaagagtcagatgaagcatttaaaatgagtattgcttcagtgccagctccacgctatctaactgacatgactcttgaagaaatgtcaagagattggttaatgctcattcccaaacagaaaataaca---gggtccctatgcattagaatggaccaatcaatagtggacaaaaccatcacattgaaagcaaatttcagtgtaattttcaatcggcttgaagccctgatactacttagagcttttacggaagaaggagcaattgtaggcgaaatctcaccattaccttctcttccaggacatactgacaaggatgtcaaaaatgcaattgagatcctcatcggaggatttgaatggaatgataacacagttcgagtctctgaaactctacagagattcgcttggagaagcagcgatgaggatgggagatctccactccctacaaag--tagaaacgggaaatggagagaacagttaagccagaagttcgaagaaataagatggttgattgaagaagtacgacatagattaaaaattacggagaatagctttgagcaaataacttttatgcaagccttacaactattgcttgaagtggagcaagagataaggactttctcgtttcagcttatttaa
>H9N2_Avian_KU143453_A/chicken/Wenzhou/YHQL04/2014|2014.953
atggattccaat---actgtgtcaagcttccaggtagactgctttctttggcatgtccgcaaacgatttgcagaccaagaaatgggtgatgccccatttctagaccggcttcgccgagatcagaagtccctgagaggaagaagcagcactcttggtctggacatcagaactgccacgcgtgaaggaaagcatatagtggagcggattttagaggaagagtcagatgaagcatttaaaatgagtattgcttcagtgccagctccacgctatctaactgacatgactcttgaagaaatgtcaagagattggttaatgctcattcccaaacagaaaataaca---gggtccctatgcattagaatggaccaagcaatagtggacaaaaccatcacattgaaagcaaatttcagtgtgattttcaatcggcttgaagccctgatactacttagagcttttacggaagaaggagcaattgtaggcgaaatctcaccattaccttctcttccaggacatactgacaaggatgtcaaaaatgcaattgagatcctcatcggaggatttgaatggaatgataacacagttcgagtctctgaaactctacagagattcgcttggagaagcagcgatgaggatgggagatctccactctctacaaag--tagaaacgggaaatggagagaacagttaagccagaagttcgaagaaataagatggttgattgaagaagtacgacatagattaaaaattacggagaatagctttgagcaaataacttttatgcaagccttacaactattgcttgaagtggagcaagagataagaactttctcgtttcagcttatttaa
>H11N2_Avian_CY041422_A/mallard/Netherlands/26/2005|2005.500
atggattccaac---actgtgtcaagctttcaggtagactgctttctttggcatgtccgcaaacgatttgcagaccaagaactgggtgatgccccattccttgaccggcttcgccgagatcagaagtccctaagaggaagaggcagcactcttggtctggacatcgagacagctactcgtgcgggaaagcagatagtggagcggattctggaggaagaatctgatgaggcactcaaaatgactattgcctcagtgccggcttcacgctacctaactgacatgactcttgaagagatgtcaagggactggttcatgctcatgcccaagcagaaagtggca---ggttccctgtgcatcagaatggaccaggcaataatggataaaaacatcatattgaaagcaaacttcagtgtgatttttgaccggctggaaaccctaatactacttagagctttcacagaagaaggagcaattgtgggagaaatctcaccgttaccttctcttccaggacatactgatgaggatgtcaaaaatgcaattggggtcctcatcggaggacttgaatggaatgataacacagttcgagtctctgaaactctacagagattcgcttggagaagcagtaatgaggatgggagacctccactccctccaaag--cagaaacggaaaatggcgagaacaattgagtcagaagtttgaagaaataaggtggctgattgaagaagtgcgacatagattgaagattacagagaacagcttcgaacagataacgtttatgcaagccttacaactattgcttgaagtggagcaagagataagaactttctcgtttcagcttatttaa
>H1N2_Swine_DQ280208_A/swine/Ontario/55383/04|2004.500
atggattccaac---actgtgtcaagctttcaggtagactgtttcctttggcatatacgcaagcggtttgcagactacggactgggtgatgccccattccttgatcggctccgccgagatcaaaaatccctaaaaggaagaggcagcacccttggtcttaacattgaaacagctacccttattgggaaacaaattgtagagtggattctgaaagaggaatccgacgaaccacttaaaatggccattgcatctgtacctacctcgcgctacctagctgacatgaccattgaggaaatgtcacgagattggttcatgctcatgcctaagcagaaggtgaca---ggccctctttgtgtgcgaatggatcaggcgataatggaaaagatcataatactgaaagcaaacttcagcgtgatttttaaccgattagagactttgatactactaagggctttcaccgaagagggaacaatcgcaggagaaatttcaccaataccttctcttccaggacatactgatgaggatgtcaaaaatgcaattggggtcctcatcggagggcttgaatggaatggtaacacagttcgagtctctgaaaatctacagagattcgcttggagaagccataatgagaatgggagaccttcactatctccagaa--cagaaatgaaaaatggcgggagcaattgggacagaaatttgaggaaataaggtggctgattgaagaagtacggcacaggttgaaaataacagagaatagtttcgaacaaataacatttatgcaagccttacaactattgcttgaagtagaacaagagataagaactttctcgtttcagcttatttaa
>H6N6_Avian_KY415945_A/duck/Ganzhou/GZ148/2016|2016.071
atggattccaac---actgtgtcaagctttcaggtagattgttttctttggcatgtccgcaaacggtttgcagaccaagaactgggtgatgccccattccttgaccggcttcgccgagatcagaaatcgctaagaggaagaggcagcactcttggtctggacattgaaacagccacttgcgcaggaaagctaatagtggagcggattttggaggaagaatcagatgaagcacttaaaatgactactgcttctgtgccagcttcacgctatataactgacatgactcttgaagaaatgtcaagagactggttcatgctcatgcccaagcagaaagtggca---ggtcctcttttcatcaaaatggaccaggcaataatggacaaaaacatcacattgaaagcaaatttcagtgtgatttttaaccggctggaaactctaatactacttagagctttcacagatgaaggagcaattgtgggagaaatctcaccattaccttattttccaggacatactaatgaggatgtcaaaaatgcaattggggtcctcatcggaggacttgaatggaatgataacacagttcgagtctctgaaactctacagagattcgcttggagaagcggtaatgaggatgggagaccttcattcccttcagaa--taggaatggaaaatggagagaacagttgagtcagaagtttgaagaaataaaatggcttattgaagaggtgcgacacagattgaagattacagagaacagctttgaacagataacatttatgcaagccttacaactattgcttgaagtggagcaagagataagaactttctcgtttcagcttatttaa
>H1N8_Avian_CY146121_A/ruddy_turnstone/New_Jersey/AI09-710/2009|2009.386
atggattccaac---actgtgttaagctttcaggtagactgctttctttggcatgtccgcaaacgatttgcagaccaagaactgggtgatgccccattccttgaccggcttcgccgagatcagaaatctctaagaggaagaggcagcactcttggtctggacatcgaaacagccacccgtgctggaaagcagatagtggagaggattctggaggaggaatccgacgaggcactcaaaatgactattgcttctgtgcctgcttcacgctacctaactgacatgactcttgaagagatgtcaagagactggttcatgctcatgcccaagcaaaaagtagca---ggctccctctgtatcagaatggaccaggcgattatggataagaacatcatactgaaagcaaatttcagtgtgatctttgatcggctggagacactaatactgctcagagctttcactgaagaaggagcaattgtcggtgaaatttcaccattgccttctcttccaggacatactgatgaggatgtcaaaaatgcaattggggtcctcatcggaggacttgaatggaatgataacacagttcgagtctctgaaactctacagagattcgcttggagaagcagtaatgaggatgggagaccttcactccctccaaag--cagaaacggaaaatggcgagaacaattgggtcagaagtttgaagaaataaggtggctgattgaagaagtgcgacatagactaaagataacagagaatagttttgaacaaataacatttatgcaagccttacaactactacttgaagtggagcaagagataagaactttctcgtttcagcttatttaa
>H3N2_Human_CY114097_A/Paris/287/1993|1993.500
atggattccaac---actgtgtcaagttttcaggtagattgctttctttggcatatccgaaaacaagttgtagaccaagaactgagtgatgccccattccttgatcggcttcgccgagatcagagatccctaaggggaagaggcaacactctcggtctagacatcaaagcagccacccatgttggaaagcagatagtagaaaagattctgaaggaagaatctgatgaggcacttaaaatgaccatggcctccacacctgcttcacgatacataactgacatgaccattgaggaattgtcaagaaactggttcatgctaatgcccaagcagaaagtggaa---ggacctctttgcatcagaatggaccaggcaatcatggagaaaaacatcatgttgaaagcgaatttcagtgtgatctttgaccgaatagagaccctagtattactaagggctttcaccgaagagggagcaattgttggcgaaatctcaccattgccttcttttccaggacatactattgaggatgtcaaaaatgcaattggggtcctcatcggaggacttgaatggaatgataacacagttcgagtctctaaaaatctacagagattcgcttggagaagcagtaatgagaatgggggacctccacttactccaaaa--cagaaacggaaaatggcgagaacagctaggtcaaaagtttgaagagataagatggctgattgaagaagtgagacacagactaaaaacaactgagaatagttttgagcaaataacattcatgcaagccttacagctgctgtttgaagtggaacaggagataagaactttctcatttcagcttatttaa
>H3N2_Human_CY118630_A/Malaysia/17998/2001|2001.079
atggattccaac---actgtgtcaagtttccaggtagattgctttctttggcatatccggaaacaagttgtagaccaagaactgagtgatgccccattccttgatcggcttcgccgagatcagaggtccctaaggggaagaggcaacactctcggtctagacatcaaagcagccacccatgttggaaagcaaattgtagaaaagattctgaaagaagaatctgatgaggcacttaaaatgaccatggtctccacacctgcttcgcgatacataactgacatgactattgaggaattgtcaagaaactggttcatgctaatgcccaagcagaaagtggaa---ggacctctttgcatcagaatggaccaggcaatcatggagaaaaacatcatgttgaaagcgaatttcagtgtgatctttgaccgactagagaccatagtattactaagggctttcaccgaagagggagcaattgttggcgaaatctcaccattgccttcttttccaggacatactattgaggatgtcaaaaatgcaattggggtcctcatcggaggacttgaatggaatgataacacagttcgagtctctaaaaatctacagagattcgcttggagaagcagtaatgagaatgggggacctccacttactccaaaa--cagaaacggaaaatggcgagaacagctaggtcaaaagtttgaagagataagatggctgattgaagaagtgagacacagactaaaaacaactgaaaatagctttgagcaaataacattcatgcaagcattacagctgctgtttgaagtggaacaggagataagaactttctcatttcagcttatttaa
>H1N1_Human_CY026999_A/North_Carolina/UR06-0364/2007|2007.134
atggattcccac---actgtgtcaagctttcaggtagattgcttcctttggcatgtccgcaaacaagttgcagaccaagatctaggcgatgcccccttccttgatcggcttcgccgggatcagaagtctctaaagggaagaggcagcactctcggtctgaacatcgaaacagctacttgtgttggaaagcaaatagtagagaggattctgaaggaagaatccgatgaggcacttaaaatgaccatggcctccgcacttgcttcgcggtacctaactgacatgactgttgaagaaatgtcaagggactggttcatgctcatgcccaagcaaaaagtggct---ggccctctttgtgtcagaatggaccaggcaataatggataagaacatcatactgaaagcgaatttcagtgtgatttttgaccggttggagaatctgacattactaagggctttcaccgaagagggagcaattgttggcgaaatttcaccattgccttcttttccaggacatactaatgaggatgtcaaaaatgcaattggggtcctcatcgggggacttgaatggaatgataacacagttcgagtctctgaaactctacagagattcgcttggagaagcagtaatgagactgggggacctccattcactacaaca--cagaaacggaaaatggcgggaacaactaggtcagaagtttgaagaaataagatggctgattgaagaagtgaggcataaattgaagacgacagagaatagttttgagcaaataacatttatgcaagcattacagctattatttgaagtggaacaagagattagaacgttttcgtttcagcttatttag
>H7N3_Avian_KY013814_A/blue-winged_teal/Louisiana/UGAI15-2510/2015|2015.255
atggattccaac---actgtgtcaagctttcaggtagactgctttctttggcatgtccgcaaacgatttgcagaccaagaactgggtgatgccccattccttgatcggcttcgccgagatcagaagtctctgagaggaagaggtagcactcttggtctggacatcgaaacagccactcgtgccggaaagcagatagtggagaggattctggaagaagaatccgatgaggcactcaaaatgactatcgcctctgtaccggcttcacgctacctaactgacatgactcttgaagagatgtcaagagactggttcatgctcatgcccaagcaaaaagtggct---ggctcactctgtatcagaatggaccaagcaattatggataaaaacatcatactgaaagcgaatttcagtgtgatctttgatcggctagagacactgatactactcagagctttcactgaagaaggagccattgttggcgaaatctcaccactgccttctcttccaggacatactgatgaggatgtcaaaaatgcaattggggtcctcatcggaggacttgagtggaatgataacacagttcgagtctctgaaactctacagagattcgcttggagaagcagtaatgaggatgggagacctccactccctccaaag--cagaaacggaaaatggcgagaacaattgagtcagaagtttgaagaaataagatggctgattgaagaggtgcgacatagactaaaggtcacagagaatagttttgaacagataacatttatgcaagccttacaactattgcttgaagtggagcaagagataagaactttctcgtttcagcttatttaa
>H1N1_Swine_CY022337_A/swine/Iowa/17672/1988|1988.500
atggattccaac---actgtgtcaagctttcaggtagactgtttcctttggcatatccgcaaacggtttgcagacaatggattgggtgatgccccattccttgatcggctccgccgagatcaaaagtccctaaaaggaagaggcagcacccttggtctcgacatcgaaacagccactcttgttgggaaacaaattgtggagtggattctgaaagaggaatccaacgaaacacttaagatgaccattgcatctgtacctacttcgcgctacctagctgacatgacccttgaggaaatgtcacgagattggttcatgctcatgcctaggcaaaagataata---ggctctctttgtgtgcgaatggaccaggcgatcatggaaaagaacatcatactgaaagcgaacttcagtgtgatttttaaccgattagagactttgatactactaagggctttcaccgaagagggagcaatcgttggagaaatttcaccattaccttctcttccaggacatactgatgaggatgtcaaaaatgcagttggggtcctcatcggagggcttgaatggaatggtaacacggttcgagtctctgaaaatctacagagattcgcttggagaagccgtaatgaggatgggagaccttcactacctccagag--cagaaatgaaaagtggcgagagcaattgggacagaaatttgaggaaataaggtggctgattgaagaagtgcggcacaaattgaaaatgacagagaatagtttcgagcaaataacatttatgcaagccttacaactattgcttgaagtagaacaagagataagaactttctcgtttcagcttatttaa
>H3N2_Human_CY114505_A/Netherlands/009/2010|2010.301
atggactccaac---actgtgtcaagtttccaggtagattgctttctttggcatatccggaaacaagttgtagaccaagaactgagtgatgccccattccttgatcggcttcgccgagatcagaggtccctaaggggaagaggcaatactcttggtctagacatcaaagcagccacccatgttggaaagcaaattgtagaaaagattctgaaagaagaatctgatgaggcacttaaaatgaccatggtctccacacctgcttcgcgatacataactgacatgactattgaggaattgtcaagaaactggttcatgctaatgcccaagcagaaagtggaa---ggacctctttgcatcagaatggaccaggcaatcatggagaaaaacatcacgttgaaagcgaatttcagtgtgatttttgaccgactagagactatagtattactaagggctttcaccgaagagggagcaattgttggcgaaatctcaccattgccttcttttccaggacatactattgaggatgtcaaaaatgcaattggggtcctcatcggaggacttgaatggaatgataacacagttcgagtctctaaaaatctacagagattcgcttggagaagcagtaatgagaatgggggacctccacttactccaaaa--cagaaacgggaaatggcgagaacagctaggtcaaaagtttgaagagataagatggctaattgaagaagtgagacacagattaaaaacaactgaaagtagctttgaacaaataacattcatgcaagcattacaactgctgtttgaggtggaacaggagataagaactttctcatttcagcttatttaa
>H10N6_Avian_CY204662_A/surf_scoter/Maryland/14OS1407/2014|2014.896
atggattccaac---actgtgtcaagctttcaggtagactgctttctttggcatgtccgcaaacgatttgcagaccaagaactgggtgatgccccattccttgaccggcttcgccgagatcagaagtctctaagaggaagaggcagcactcttggtctggacatcgaaacggcaactcgtgctggaaagcagatagtggagaggattctggaaggagaatccgacgaggcactcaaaatgactattgcctctgtgcctgcttcacgctacctaactgacatgactcttgaagagatgtcaagagactggttcatgctcatgcccaagcaaaaagtggca---ggctccctctgtatcagaatggaccaagcgattatggataagaacatcatactgaaggcaaacttcagtgtgatcttcgatcggctggagacactaatactactcagagctttcactgaagagggagcaattgtcggcgaaatttcaccattgccttctcttccaggacatactgatgaggatgtcaaaaatgcaattggggtcctcatcggaggacttgaatggaatgataacacagttcgagtctctgaaactttacagagattcgctaggagaagcagtaatgaggatgggagacctccactccctccaaag--cagaaacgaaaaatggcgagaacaattgagtcagaagtttgaagaaataaggtggctgattgaagaagtacgacataaactaaagatcacagaaaatagttttgaacaaataacatttatgcaagccttacaactactgcttgaagtggagcaagagataagaactttctcgtttcagcttatttaa
>H11N9_Avian_CY025201_A/sharp-tailed_sandpiper/Australia/6/2004|2004.500
atggattccaac---actgtgtcaagctttcaggtagattgctttctttggcatgtccgcaaacgatttgcagaccaagaactgggtgatgccccattccttgaccggcttcgccgagatcagaagtccctaagaggaagaggcagcactcttggtctggacatcgagacagctactcgtgcgggaaagcagatagtggagcggattctggacgaagaatctgatgaggcactcaaaatgactattgcttcagtgccggcttcacgctacctaactgacatgactcttgaagagatgtcaagggactggttcatgctcatgcccaaacagaaagtggca---ggttccctttgcatcagaatggaccaggcaataatggataaaaacatcatattgaaagcaaacttcagtgtaatttttgaccggctggaaaccctaatactacttagagctttcacagaagaaggagcaattgtgggagaaatctcaccgttaccttctcttccaggacatactgatgaggatgtcaaaaatgcaattggggtcctcatcggaggacttgaatggaatgataacacagttcgagtctctgaaactctacagagattcgcttggagaagcagtaatgaggatgggagacctccactccctccaaag--cagaaacggaaaatggcgagaacaattgagtcagaagtttgaagaaataagatggctgattgaagaagtgcgacatagattgaagattacagagaacagcttcgaacagataacgtttatgcaagccttacaactattgcttgaagtggaacaagagataagaactttctcgtttcagcttatttaa
>H1N1_Swine_KR699872_A/swine/England/080012/2011|2011.529
atggaccccaac---accatgtcaagctttcaggtagactgtttcctttggcatatccgcaagcgatttgcagacaacggattgggtgatgccccattccttgatcggctccgccgagatcaaaagtccttaaaaggaagaggcaacacccttggcctcgatatcgaaacagccactcttgttgggaaacaaatcgtggaatggatcttgaaagaggaatccagcgaaacacttagaatgacaattgcatctgtacctacttcgcgctacctttctgacatgaccctcgaggaaatgtcacgagactggttcatgctcatgcctaggcaaaagataata---ggccctctttgcgtgcgattggaccaggcggtcatggaaaagaacatagtactgaaagcgaacttcagtgtaatctttaaccgattagagaccttgatactactaagggctttcactgaggagggagcaataattggagaaatttcaccattaccttctcttccaggacatacttatgagaatgtcaaaaatgcagttgggatcctcatcggaggacttgaatggaatggtaacacggttcgagtctctgaaaatatacagagattcgcttggagaaactgtgatgagaatgggagaccttcactacctccagag--cagaaatgaaaagtggcgagagcaattgggacagaaatttgaggaaataagatggttaattgaagaaatgcggcacagattgaaagcgacagagaatagtttcgaacaaataacatttatgcaagccttacaactactgcttgaagtagaacaagagataagagctttctcgtttcagcttatttaa
>H7N9_Avian_MF988742_A/duck/Anhui/S702/2013|2013.255
atggattccaat---actgtgtcaagcttccaggtagactgctttctttggcatgtccgcaaacgatttgcagaccaagaaatgggtgatgccccatttctagaccggcttcgccgagatcagaagtccctgagaggaagaagcagcactcttggtctggacatcagaactgccacgcgtgaaggaaagcatatagtggagcggattttagaggaagagtcagatgaagcatttaaaatgagtattgcttcagtgccagctccacgctatctaactgacatgactcttgaagaaatgtcaagagattggttaatgctcattcccaaacagaaaataaca---gggtccctatgcattagaatggaccaagcaatagtggacaaaaacatcacattgaaagcaaatttcagtgtgattttcaatcggcttgaagccctgatactacttagagcttttacggaagaaggagcaattgtaggcgaaatctcaccattaccttctcttccaggacatactgacaaggatgtcaaaaatgcaattgagatcctcatcggaggatttgaatggaatgataacacagttcgagtctctgaaactctacagagattcgcttggagaagcagcgatgaggatgggagatatccactctctacaaag--tagaaacgggaaatggagagaacagttaagccagaagttcgaagaaataagatggttgattgaagaagtacgacatagattaaaaattacggagaatagctttgagcaaataacttttatgcaagccttacaactattgcttgaagtggagcaagagataagaactttctcgtttcagcttatttaa
>H1N1_Human_MH083353_A/Arizona/74/2017|2017.964
atggaatccaac---accatgtcaagctttcaggtagactgttttctttggcatattcgcaagcgatttgcagacaatggattgggtgatgccccattccttgatcggctacgccgagatcaaaagtccttaaaaggaagaggcaacacccttggcctcgacatcaaaacagccactcttgttgggaaacaaattgtggaatggattttgaaagaggaatccagcgagacacttagaatgacaattgcatctgtacctacttcgcgttacatttctgacatgaccctcgaggaaatgtcacgagactggttcatgcttatgcctaggcaaaagataata---ggccctctttgcgtgcgattggaccaggcggtcatggataagaacatagtactggaagcaaacttcagtgtaatcttcaaccgattagagaccttgatactactaagggctttcactgaggagggagcaatagttggagaaatttcaccattaccctctcttccaggacatacttatgaggatgtcaaaaatgcagttggggtcctcatcggaggacttgagtggaatggtaacacagttcgagtctctgaaaatatacagagattcgcttggagaagctgtgatgaggatgggagaccttcactacctccagag--cagaaatgagaagtggcgggaacaattgggacagaaatttgaggaaataaggtggttaattgaagaaatacgacacagattgagagcgacagagaatagtttcgaacaaataacatttatgcaagccttacaactactgcttgaagtagagcaagagataagagctttctcgtttcagcttatttaa
>H7N3_Avian_CY180656_A/mallard/Wisconsin/438/1979|1979.500
atggattccaac---actgtgtcaagctttcaggtagactgctttctttggcatgtccgcaaacgatttgcagaccaagaactgggtgatgccccattccttgaccggcttcgccgagatcagaaatctctaagaggaagaggcagcactcttggtctggacatcgaaacagccactcgtgctggaaagcagatagtggagcggattctggaggaagaatccgacgaggcactcaaaatgactattgcctctgtacctgcttcacgctacataactgacatgactcttgaagagatgtcaagagactggttcatgctcatgcccaagcaaaaagtagca---ggctccctctgtatcagaatggaccaggcgattatggataagaacatcatactgaaagcgaacttcagtgtgatcttcgatcggctggagacactaatactactcagggctttcactgaagaaggagcaattgtcggcgaaatttcaccattgccttctcttccaggacatactgatgaggatgtcaaaaatgcaattggggtcctcatcggaggacttgaatggaatgataacacagttcgagtctctgaaactctacagagattcgcttggagaagcagtaatgaggatgggagacctccactccctccaaag--cagaaacggaaaatggcgagaacaattgagtcagaagtttgaagaaataaggtggttgattgaagaagtgcgacatagactaaagattacagagaatagttttgaacaaataacatttatgcaagccttacaactactgcttgaagtggagcaagagataagaactttctcgtttcagcttatttaa
>H7N9_Human_KF277194_A/Nanchang/1/2013|2013.310
atggattccaat---actgtgtcaagcttccaggtagactgctttctttggcatgtccgcaaacgatttgcagaccaagaaatgggtgatgccccatttctagaccggcttcgccgagatcagaagtccctgagaggaagaagcagcactcttggtctggacatcagaactgccacgcgtgaaggaaagcatatagtggagcggattttagaggaagagtcagatgaagcatttaaaatgagtattgcttcagtgccagctccacgctatctaactgacatgactcttgaagaaatgtcaagagattggttaatgctcattcccaaacagaaaataaca---gggtccctatgcattagaatggaccaagcaatagtggacaaaaacatcacattgaaagcaaatttcagtgtgattttcaatcggcttgaagccctgatactacttagagcttttacggaagaaggagcaattgtaggcgaaatctcaccattaccttctcttccaggacatactgacaaggatgtcaaaaatgcaattgagatcctcatcggaggatttgaatggaatgataacacagttcgagtctctgaaactctacagagattcgcttggagaagcagcgatgaggatgggagatctccactctctacaaag--tagaaacgggaaatggagagaacagttaagccagaagttcgaagaaataagatggttgattgaagaagtacgacatagattaaaaattacggagaatagctttgagcaaataacttttatgcaagccttacaactattgcttgaagtggagcaagagataagaactttctcgtttcagcttatttaa
>H3N2_Avian_CY186915_A/blue-winged_teal/Ohio/12OS2154/2012|2012.704
atggattccaac---actgtgtcaagctttcaggtagactgctttctttggcatgtccgcaaacgatttgcagaccaagaactgggtgatgccccattccttgaccggcttcgccgagatcagaagtctctaagaggaagaggcagcactcttggtctggacatcgaaacggctactcgtgctggaaagcagatagtggagaggattctggaggaagaatccgacgaggcactcaaaatgactattgcctctgtgcctgcttcacgctacctaactgacatgactcttgaagagatgtcaagagactggttcatgctcatgcccaagcaaaaagtggca---ggctccctctgtatcagaatggaccaggcgattatggataagaacatcatactgaaggcaaacttcagtgtgatcttcgatcggctggagacactaatactactcagagctttcactgaagagggagcaattgtcggcgaaatttcaccattgccttctcttccaggacatactgatgaggatgtcaaaaatgcaattggggtcctcatcggaggacttgaatggaatgataacacagttcgagtctctgaaactttacagagattcgcttggagaagcagtaatgaggatgggagacctccactccctccaaag--cagaaacggaaaatggcgagaacaattgagtcagaagtttgaagaaataaggtggctgattgaagaagtgcgacatagactaaagatcacagaaaatagttttgaacaaataacatttatgcaagccttacaactactgcttgaagtggagcaagagataagaactttctcgtttcagcttatttaa
>H5N8_Avian_KY576100_A/common_teal/Korea/W555/2017|2017.008
atggattccaac---actatgttaagctttcaggtagactgttttctttggtatgtccgcaaacgattcgcagaccaagaactgggtgatgccccgttccttgaccggcttcgccgagatcagaagtctttaagaggaagaggcaacactcttggtctgggcatcgaaatcgctactcgtgcgggaaagcagatagtggagcgtattctggaggaagaatctgatgaggcacttaaaatgactgttgcttcaagtccgtcttcacgctacctaactgacatgactcttgaagaaatgtcaaggggctggttcatgctcatgcccaaacagaaagtggca---ggttccctttgcatcaaaatggaccaggcaataatggataaaaacatcatattgaaagcaaacttcagtgtaatttttaaccgactggaagctctaatactacttagagctttcacagaagaaggagcaattgtgggagaaatatcaccgttaccttcttttccaggacatactgatgaggatgtcaaaaatgcaattggggtcctcatcggaggacttgaatggaatgataacacagttcgggtctctgaaactctacagagattcgcttggagaagcagtaatgaggatgggagaccttcactccctccaaag--cagaaacggaaaatggcgagaacaattgggtcagaagtttgaagaaataagatggctgattgaagaagtgcgacatagattgaagattacagaaaatagcttcgaacagataacgtttatgcaagccttacaactattgcttgaagtggaacaagagataagaactttctcgtttcagcttatttga
>H11N9_Avian_CY094113_A/mallard/California/6517/2008|2008.844
atggattccaac---actgtgtcaagctttcaggtagactgctttctttggcatgtccgcaaacgatttgcagaccaagaaatgggtgatgccccattcctcgaccggcttcgccgagatcagaaatctctaagaggaagaggcagcactcttggtctggacatcgaaacggccactcgtgctggaaagcagatagtggagaggattctagaggaagaatccgacgaggcactcaaaatgactattgcctctgtgcctgcttcacgctacctaactgacatgactcttgaagagatgtcaagagactggttcatgctcatgcccaagcaaaaagtggca---ggctccctctgtatcagaatggaccaggcaattatggataagaacatcatactgaaagcgaatttcagtgtgatctttgatcggctggagaccctaatactactcagagctttcactgaagaaggagcaattgtcggcgaaatttcaccattgccttctcttccaggacatactgatgaggatgtcaaaaatgcaattggggtcctcatcggaggacttgaatggaatgataacacagttcgagtctctgaaactctacagagattcgcttggagaagcagtaatgaggatgggagacctccactccctccaaag--cagaaacggaaaatggcgagaacaattgagtcagaagtttgaagaaataaggtggttgattgaggaagtacgacatagactgaagattacagagaatagctttgaacaaataacatttatgcaagccttacaactattgcttgaagtggaacaagagataagaactttctcgtttcagcttatttaa
>H1N2_Avian_CY136836_A/ruddy_turnstone/Delaware_Bay/181/1994|1994.386
atggactccaac---acgataacctcgtttcaggtagattgctatttatggcacataagaaagctgctcagcatgagagacatgtgtgatgctccctttgatgatagactcagaagagatcaaaaggcattaaagggaagaggcagcacacttggactcgacctgcgagtggccacaatggaaggcaaaaagattgttgaagacatcctaaagagtgagccggatgaaaatctcaaaattgcaattgcatccagccctgctcctcggtacattaccgatatgagcatagaggaaataagcagggaatggtacatgctcatgccaaggcagaaaataaca---gggggtctgatggtgaaaatggatcaggccatcatggacaagaggataatactcaaggcaaacttctctgtcctatttgatcaattggaaacattagtctcactgagagctttcacagacgatggcgccattgtagctgaaatatctcccattccctccatgccaggacattctacagaggatgtcaaaaatgcaattggaatcctcatcggtggacttgaatggaatgataactcaattcgagcgtctgaaaatatacagagattcgcttggggaatccgtgatgaggatgggggacctccactccctccaaag--cagaaacgctacatggcgagaagagttgagtcagaagtttgaagagatcagatggctaattgcagagtgcagaagaatattaaccaaaactgagaacagcttcgagcagataacgttcttgcaggcattgcaactcttacttgaagttgagagtgaaataaggacattttcttttcagcttatttag
>H9N2_Avian_KX978755_A/gadwall_duck/Netherlands/2/2006|2006.071
atggattccaac---acgataacctcgtttcaggtagattgttatctatggcacataagaaagctactcagtatgagagacatgtgtgatgctccctttaatgacaggctccgaagagaccaaaaggcattaaagggaagaggcagcacacttggactcgatctaagggtggctacaatggaggggaaaaagatcgttgaggacatcctgaagagtgagacagatgaaaacctcaaaatagccattgcttccagtcctgctcctcggtatatcactgatatgagcatagaggagataagccgagaatggtacatgctgatgcctaggcagaaaataact---ggaggccttatggtgaaaatggaccaagccataatggataagaaaattatccttaaagcaaatttttcagtcctatttgatcaactagagacattagtctctctgagggcattcacagaagatggtgctattgtggctgaaatatctcccattccctccatgccaggacattctacagaggatgtcaaaaatgcaattggaatcctcatcggtggacttgaatggaatgataactcaattcgagcgtctgaaaatatacagagattcgcttggggaatccgtgatgagaatgggggacctccactccctccaaaa--cagaaacgctacatggcgagacgagttgagtcagaagtttgaagagatcagatggctcattgctgaatgcagaaatatactgacaaagactgaaaacagctttgaacagataacattcttgcaggcattgcaactcttacttgaagttgagagtgagataaggaccttctcttttcagcttatttaa
>H1N1_Human_MH245961_A/Hawaii/17/2018|2018.104
atggaatccaac---actatgtcaagctttcaggtagactgttttctttggcatattcgcaagcgatttgcagacaatggattgggtgatgccccattccttgatcggctacgccgagatcaaaagtccttaaaaggaagaggcaacacccttggcctcgacatcaaaacagccactcttgttgggaaacaaattgtggaatggattttgaaagaggaatccagcgagacacttagaatgacaattgcatctgtacctacttcgcgttacatttctgacatgaccctcgaggaaatgtcacgagactggttcatgcttatgcctaggcaaaagataata---ggccctctttgcgtgcgattggaccaggcggtcatggataagaacatagtactggaagcaaacttcagtgtaatcttcaaccgattagagaccttgatactactaagggctttcactgaggagggagcaatagttggagaaatttcaccattaccttctcttccaggacatacttatgaggatgtcaaaaatgcagttggggtcctcatcggaggacttgagtggaatggtaacacggttcgagtctctgaaaatatacagagattcgcttggagaagctgtgatgagaatgggagaccttcactacctccagag--cagaaatgagaagtggcgggaacaattgggacagaaatttgaggaaataaggtggttaattgaagaaatacgacacagattgaaagcgacagagaatagtttcgaacaaataacatttatgcaagccttacaactactgcttgaagtagagcaagagataagagctttctcgtttcagcttatttaa
>H1N1_Human_CY176646_A/Westmead/INS3_664/2011|2011.551
atggactccaac---accatgtcaagctttcaggtagactgtttcctttggcatatccgcaagcgatttgcagacaatggattgggtgatgccccattccttgatcggctccgccgagatcaaaagtccttaaaaggaagaggcaacacccttggcctcgatatcgaaacagccactcttgttgggaaacaaatcgtggaatggatcttgaaagaggaatccagcgagacacttagaatgacaattgcatctgtacctacttcgcgttacatttctgacatgaccctcgaggaaatgtcacgagactggttcatgctcatgcctaggcaaaagataata---ggccctctttgcgtgcgattggaccaggcggtcatggaaaagaacatagtactgaaggcgaacttcagtgtaatcttcaaccgattagagaccttgatactactaagggctttcactgaggagggagtaatagttggagaaatttcaccattaccttctcttccaggacatacttatgaggatgtcaaaaatgcagttggggtcctcatcggaggacttgaatggaatggtaacacggttcgagtctctgaaaatatacagagattcgcttggagaaactgtgatgagaatgggagaccttcactacctccagag--cagaaatgaaaagtggcgagagcaattgggacagaaatttgaggaaataaggtggttaattgaagaaatgcggcacagattgaaagcgacagagaatagtttcgaacaaataacatttatgcaagccttacaactactgcttgaagtagaacaagagataagagctttctcgtttcagcttatttaa
>H1N1_Swine_CY159803_A/swine/Oklahoma/SG1249/2006|2006.430
atggactccaac---actgtgtcaagctttcaggtagactgtttcctttggcacatccgcaaacagtttgcaaacaatggattgggtgatgccccattccttgatcggctccgccgggatcaaaagtccctaaaaggaagaggcaacactcttggcctcgacatcgaaacagccactcttgttggaaaacaaattgtggagtggattttgaaagaggaatccagcgagacacttaagatgaccattgcatctgtacctacttcgcgctatctagctgacatgaccctcgaggaaatgtcacgagactggttcatgttaatgcctaggcaaaagacaata---ggctctctttgtgtgcgaatggaccaggcgatcatggaaaagaacatcatactgaaagcgaacttcagtgtgatctttaaccgattagagactttgatactactaagggctttcactgaggagggagcaatcgttggagaaatttcaccattaccttctcttccaggacatactaatgaggatgtcaaaattgcagttggggtcctcatcggaggacttgaatggaatggtaacacggttcgaggctctgaaaatctacagagattcgcttggagaaaccgtaatgagaatgggagaccttcactacctccagag--caggaatgaaaagtggcgagagcaattgggacagaaatttgaggaaataaggtggttaattgaagaagtgcggcacagattgaaagcgacagagaatagtttcgaacaaataacatttatgcaagccttacaactactgcttgaagtagaacaagagataaggactttctcgtttcagcttatttaa
>H12N2_Avian_CY166230_A/American_green-winged_teal/Wisconsin/11OS3580/2011|2011.827
atggattccaac---actgtgtcaagctttcaggtagactgctttctttggcatgtccgcaaacgatttgcagaccaagaactgggtgatgccccattccttgaccggcttcgccgagatcagaagtccctaaggggaagaggcagcactcttggtctggacatcgaaacggccactcgtgctggaaagcagatagtggagaggattctggaggaagaatccgacgaggcactcaaaatgactattgcctctgtgcctgcttcacgctacctaactgacatgactcttgaagagatgtcaagagactggttcatgctcatgcccaagcaaaaagtggca---ggctccctctgtatcagaatggaccaagcgattatggataagaacatcacattgaaagcaaacttcagtgtgatcttcgataggctggagacactaatactactcagagctttcactgaagagggagcaattgtcggcgaaatttcaccactgccttctcttccaggacatactgatgaggatgtcaaaaatgcaattggggtcctcatcggaggacttgaatggaatgataacacagttcgagtctctgaaactttacagagattcgcttggagaagcagtaatgaggatgggagacctccactccctccaaag--cagaaacggaaaatggcgagaacaattgagtcagaagtttgaagaaataaggtggctgattgaagaagtgcgacatagactaaagatcacagaaaatagttttgaacaaataacatttatgcaagccttacaactattgcttgaagtggagcaagagataagaactttctcgtttcagcttatttaa
>H1N1_Human_KC780500_A/Utah/02/2010|2010.110
atggactccaac---accatgtcaagctttcaggtagactgtttcctttggcatatccgcaagcgatttgcagacaatggattgggtgatgccccattccttgatcggctccgccgagatcaaaagtccttaaaaggaagaggcaacacccttggcctcgatatcgaaacagccactcttgttgggaaacaaatcgtggaatggatcttgaaagaggaatccagcgagacacttagaatgacaattgcatctgtacctacttcgcgctacctttctgacatgaccctcgaggaaatgtcacgagactggttcatgctcatgcctaggcaaaagataata---ggccctctttgcgtgcgattggaccaggcggtcatggaaaagaacatagtactgaaagcgaacttcagtgtgatctttaaccgattagagaccttgatactactgagggctttcactgaggagggagcaatagttggagaaatttcaccattaccttctcttccaggacatacttatgaggatgtcaaaaatgcagttggggtcctcatcggaggacttgaatggaatggtaacacggttcgagtctctgaaaatatacagagattcgcttggagaaactgtgatgagaatgggagaccttcactacctccagag--cagaaatgaaaagtggcgagagcaattgggacagaaatttgaggaaataaggtggttaattgaagaaatgcggcacagattgaaagcgacagagaatagtttcgaacaaataacatttatgcaagccttacaactactgcttgaagtagaacaagagataagagctttctcgtttcagcttatttaa
>H3N2_Human_CY171291_A/Chicago/YGA_04066/2012|2012.964
atggattccaac---actgtgtcaagtttccaggtagattgctttctttggcatatccggaaacaagttgtagaccaaaaactgagtgatgccccattccttgatcggcttcgccgagatcagaggtccctaaggggaagaggcaatactctcggtttagacatcaaagcagccacccatgttggaaagcaaattgtagaaaagattctgaaagaagaatctgatgaggcacttaaaatgaccatggtctcaacacctgcttcgcgatacataactgacatgactattgaggaattgtcaagaaactggttcatgctaatgcccaagcagaaagtggaa---ggacctctttgcatcagaatggaccaggcaatcatggagaaaaacatcatgttaaaagcgaatttcaatgtgatttttggccgactagagaccatagtattactaagggctttcaccgaagagggagcaattgttggcgaaatctcaccattgccttcttttccaggacatactattgaggatgtcaaaaatgcaattggggtcctcatcggaggacttgaatggaatgataacacagttcgagtctctaaaaatctacagagattcgcttggagaagcagtaatgagaatgggggacctccacttactccaaaa--cagaaacgggaaatggcgagaacagctaggtcagaagtttgaagagataagatggctaattgaagaagtgagacacagattaagaacaactgaaaatagctttgaacaaataacattcatgcaagcattacaactgctgtttgaagtggaacaggagataagaactttctcatttcagcttatttaa
>H4N6_Avian_CY102629_A/mallard/Alberta/235/1999|1999.608
atggattccaac---actgtgtcaagctttcaggtagactgctttctttggcatgtccgcaaacgatttgcagaccaagaactgggtgatgccccattcctcgaccggcttcgccgagatcagaaatctctaagaggaagaggcagcactcttggtctggacatcgaaacagccactcgtgctggaaagcagatagtggagaggattctagaggaagaatccgacgaggcactcaaaatgactattgcctctgtacctgcttcacgctacctaactgacatgactcttgaagagatgtcaagagactggttcatgctcatgcccaagcaaaaagtggca---ggctccctctgtatcagaatggaccaggcaattatggataagaacatcatactgaaggcgaatttcagtgtgatcttcgatcggctggagactctaatactactcagagctttcactgaagaaggagcaattgtcggcgaaatttcaccattgccttctcttccaggacatactgatgaggatgtcaaaaatgcaattggggtcctcatcggaggacttgaatggaatgataatacagttcgagtctctgaaactctacagagattcgcttggagaagcagtaatgaggatgggagacctccactccctccaaag--cagaaacggaaaatggcgagaacaattgagtcagaagtttgaagaaataaggtggctgattgaggaagtacgacatagactgaagattacagagaatagttttgaacaaataacatttatgcaagccttacaactattgcttgaagtggaacaagagataagaactttctcgtttcagcttatttaa
>H8N4_Avian_MF046404_A/mallard/Alberta/203/2015|2015.608
atggattccaac---acgataacctcgtttcaggtagattgctatctatggcacataagaaagctgctcagcatgagagacatgtgtgatgctccctttgatgatagactcagaagagatcaaaaggcattaaagggaagaggcagcacacttggactcgacctgcgagtggccacgatggaaggcaaaaagattgttgaagacatcttaaagagcgaaacggatgaaaatctcaaaattgccattgcatccagccctgctcctcggtacattaccgatatgagcatagaggaaataagcagggaatggtacatgctcatgccaaggcagaaaataaca---gggggcctgatggtgaagatggatcaggccattatggacaagagaataatacttaaggcgaacttctctgtcctatttgatcaactggaaacattagtctcactgagggctttcacagacgatggcgccattgtagctgaaatatctcccattccttccatgccaggacattctacagaggatgtcaaaaatgcaattggaatcctcatcggtggacttgaatggaatgataactcaattcgagcgtctgaaaatatacagagattcgcttggggagtccgtgatgagaatgggggacctccactccctccaaag--cagaaacgctacatggcgagaagaattgagtcagaagtttgaggagatcagatggttaattgcagaatgcagaaacatattaaccaaaactgagaacagcttcgagcagataacgttcctacaggcattgcaactcttacttgaagttgagagtgagataaggacattctcttttcagcttatttag
>H1N1_Human_LK054736_A/Paris/650/2004|2004.500
atggattcccac---actgtgtcaagctttcaggtagattgcttcctttggcatgtccgcaaacaagttgcagaccaagatctaggcgatgcccccttccttgatcggcttcgccgagatcagaagtctctaaagggaagaggcagcactctcggtctgaacatcgaaacagccacttgtgttggaaagcaaatagtagagaggattctgaaagaagaatccgatgaggcatttaaaaagaccatggcctccgcacttgcttcgcggtacctaactgacatgactgttgaagaaatgtcaagggactggttcatgctcatgcccaagcagaaagtggct---ggccctctttgtgtcagaatggaccaggcgataatggataagaacatcatactgaaagcgaatttcagtgtgatttttgaccggttggagaatctgacattactaagggctttcaccgaagagggagcgattgttggcgaaatttcaccattgccttcttttccaggacatactaatgaggatgtcaaaaatgcaattggggtcctcatcgggggacttgaatggaatgataacacagttcgagtctctgaaactctacagagattcgcttggagaagcagtaatgagactgggggacctccattcactacaaca--cagaaacggaaaatggcgggaacaattaggtcagaagtttgaagaaataagatggctgattgaagaagtgaggcataaattgaagacgacagagaatagttttgagcaaataacatttatgcaagcattacagctattatttgaagtggaacaagagattagaacgttttcgtttcagcttatttaa
>H6N2_Avian_CY041398_A/mallard/Netherlands/71/2006|2006.500
atggattccaac---acgataacctcgtttcaggtagattgttatctatggcacataagaaagctactcagtatgagagacatgtgtgatgctccctttgatgacaggctccgaagagaccaaaaggcattaaagggaagaggcagcacacttggactcgatctaagggtggctacaatggaggggaaaaagatcgttgaggacatcctgaagagtgagacagatgaaaacctcaaaatagccattgcttccagtcctgctcctcggtatatcactgatatgagcatagaggagataagccgagaatggtacatgctgatgcctaggcagaaagtaact---ggaggccttatggtgaaaatggaccaagccataatggataagaaaattatccttaaagcaaatttttcagtcctatttgatcaactagagacattagtctccctgagggcattcacagaagatggggctattgtagctgaaatatctcccattccctccatgccaggacattctacagaggatgtcaaaaatgcaattggaatcctcatcggtggacttgaatggaatgataactcaattcgagcgtctgaaaatatacagagattcgcttggggaatccgtgatgagaatgggggacctccactccctccaaaa--cagaaacgctacatggcgagacgagttgagtcagaagtttgaagagatcagatggctcattgctgagtgcagaaatatactgacaaagactgaaaacagctttgaacagataacattcttgcaggcattgcaactcttacttgaagttgagagtgagataaggaccttctcttttcagcttatttaa
>H2N2_Human_CY034072_A/Singapore/1-MA12B/1957|1957.500
atggatcctaac---actgtgtcaagctttcaggtagattgcttcctttggcatgtccgcaaacaagttgcagaccaagaactaggtgatgccccattccttgatcggcttcgccgagatcagaagtccctaaggggaagaggcagcactctcggtctgaacatcgaaacagccacccgtgttggaaagcagatagtggagaggattctgaaggaagaatccgatgaggcacttaaaatgaccatggcctccgcacctgcttcgcgatacctaactgacatgactattgaggaaatgtcaagggactggttcatgctaatgcccaagcagaaagtgtca---ggccctctttgtatcagaatggaccaggcaatcatggataagaacatcatattgaaagcgaatttcagtgtgatttttgaccggctagagaccctaatattactaagggctttcaccgaagagggagcaattgttggcgaaatttcaccattgccttctcttccaggacatactaatgaggatgtcaaaaatgcaattggggtcctcatcggaggacttgaatggaatgataacacagttcgagtctctaaaactctacagagattcgcttggagaaacagtaatgagaatgggagacctccactcactccaaaa--cagaaacggaaaatggcgagaacaattaggtcaaaagttcgaagaaataagatggctgattgaagaagtgagacacaaattgaagataacagagaatagttttgagcaaataacatttatgcaagccttacagctactatttgaagtggaacaagagataagaactttctcgtttcagcttatttaa
>H3N2_Human_MH358706_A/Louisiana/16/2018|2018.123
atggattccaac---actgtgtcaagtttccaggtagattgctttctttggcatatccggaaacaagttgtagaccaaaaactgagtgatgccccattcctcgatcggctgcgccgagatcagaggtccctaaggggaagaggcaatactctcggtctagacatcaaatcagccacccatgttggaaagcaaatcgtagaaaagattctgaaaggagaatctgatgaggcacttaaaatgaccatggtctcaacacctgctttgcgatacataactgacatgactattgaggaattgtcaagaaactggttcatgctaatgcccaagcagaaagtggaa---ggacctctttgcatcagaatggaccaggcaatcatggagaaaaacatcatgttgaaagcgaatttcaatgtgatctttggccgactagagaccatagtattactaagggctttcaccgaagagggagcaattgttggcgaaatctcaccattgccttcttttccaggacatactattgaggatgtcaaaaatgcaattggggtcctcatcggaggacttgaatggaatgataacacagttcgagtctctaaaaatctacagagattcgcttggagaagcagtaatgagaatgggggacctccacttactccaaaa--cagaaacgggaaatggcgagaacagctaggtcagaagtttgaagagataagatggctaattgaagaggtgagacacagattaagaacaactgaaaatagctttgaacaaataacattcatgcaagcattacaactactgtttgaagtggaacaggagataagaactttctcatttcagcttatttaa
>H6N1_Avian_CY132985_A/gadwall/Illinois/10OS3342/2010|2010.827
atggattccaac---acgataacctcgtttcaggtagattgctatctgtggcacataagaaagctgctcagcatgagagacatgtgtgatgctccctttgatgatagactcagaagggatcaaaaggcattaaagggaagaggcagcacacttggactcgacctgcgagtggccacaatggaaggcaaaaagattgttgaagacatcctaaagagtgaaacggatgaaaatctcaaaattgcaattgcatccagccctgctcctcggtacattaccgatatgagcatagaggaaataagcagggaatggtacatgctcatgccaaggcagaaaataaca---gggggtctgatggtgaaaatggatcaggccattatggacaagagaataatactcaaggcgaacttctctgtcctatttgatcaactggaaacattagtctcactgagggctttcacagatgatggcgccattgtagctgaaatatctcccattccttccatgccaggacattctacagaggatgtcaaaaatgcaattggaatcctcatcggtggacttgaatggaatgataactcaattcgagcgtctgaaaatatacagagattcgcttggggagtccgtgatgagaatgggggacctccactccctccaaag--cagaaacgctacatggagagaagagttgagtcagaagtttgaggagatcagatggttaattgcagagtgcagaaacatattaaccaaaactgagaacagcttcgagcagataacgttcttacaggcattgcaactcttacttgaagttgagagtgagataaggacattttcttttcagcttatttag
>H1N1_Swine_AB911597_A/swine/Ibaraki/46/2010|2010.704
atggactccaac---accatgtcaagctttcaggtagactgtttcctttggcatatccgcaagcgatttgcagacaatggattgggtgatgccccattccttgatcggctccgccgagatcaaaagtccttaaaaggaagaggcaacacccttggcctcaatatcgaaacagccactcttgttgggaaacaaatcgtggaatggatcttgaaagaggaatccagcgagacacttagaatgacaattgcatctgtacctacttcgcgctacctttctgacatgaccctcgaggaaatgtcacgagactggttcatgctcatgcctaggcaaaagataata---ggccctctttgcatgcgattggaccaggcggtcatggaaaagaacatagtactgaaagcgaacttcagtgtaatctttaaccgattagagaccttgatactactaagggctttcactgaggagggagcaatagttggagaaatttcaccattaccttctcttccaggacatacttatgaggatgtcaaaaatgcagttggggtcctcatcggaggacttgaatggaatggtaacacggttcgagtctctgaaaatatacagagattcgcttggagaaactgtgatgagaatgggagaccttcactacctccagag--cagaaatgaaaagtggcgagagcaattgggacagaaatttgaggaaataaggtggttaattgaagaaatacggcacagattgaaagcgacagagaatagtttcgaacaaataacatttatgcaagccttacaactactgcttgaagtagaacaagagataagagctttctcgtttcagcttatttaa
>H3N2_Avian_KY284491_A/blue-winged_teal/Missouri/15OS4769/2015|2015.696
atggattccaac---actgtgtcaagctttcaggtagactgctttctttggcatgtccgcaaacgatttgcagaccaagaactgggtgatgccccattccttgaccggcttcgccgagatcagaagtccctaaggggaagaggcagcactcttggtctggacatcgaaacggccactcgtgctggaaagcagatagtggagaggattctggagaaagaatccgacgaggcactcaaaatgactattgcctctgtgcctgcttcacgctacctaactgacatgactcttgaagagatgtcaagagactggttcatgctcatgcccaagcaaaaagtggca---ggctccctctgtatcagaatggaccaggcgattatggataagaacatcacattgaaagcaaacttcagtgtgatcttcgataggctggagacactaatactactcagagctttcactgaagagggagcaattgtcggcgaaatttcaccactgccttctcttccaggacatactgatgaggatgtcaaaaatgcaattggggtcctcatcggaggacttgaatggaatgataacacagttcgagtctctgaaactttacagagattcgcttggagaagcagtaatgaggatgggagacctccactccctccaaag--cagaaacggaaaatggcgagaacaattgagtcagaagtttgaagaaataaggtggctgattgaagaagtgcgacatagactaaagatcacagaaaatagttttgaacaaataacatttatgcaagccttacaactattgcttgaagtggagcaagagataagaactttctcgtttcagcttatttaa
>H9N2_Avian_GQ148855_A/turkey/Israel/689/2008|2008.285
atggattccaac---actgtgtcaagctttcaggtagattgctttctttggcatgtccgcaaacgatttgcagaccaagaactgggtgatgccccattccttgatcggcttcgccgagatcagaagtccctaaggggaaggggcagcactcttggtctggatatcgagacagctacttatgcgggaaggcaaatagtggagcggattctggaagaagaatctgatgaggcacttaaaatgactattgcttccgtgccggcgtcacgctacctgagtgatatgactcttgaagaaatgtcaagggactggtttatgctcatgccaaagcagaaagtggct---ggttccctgtgcatcagaatggaccaggcaataatggataaaaccatcatattgaaagcaaattttagtgtgatttttgaccggctggacaccttgatactactcagagctttcacagaagaaggagcaattgtgggggaaatctcaccgttaccttctcttccaggacatactgatgaggatgtcaaaaatgcaattggggtcctcatcggaggacttgaatggaatgataacacagttcgaatctctgaaactttacagagattcgcttggagaagcagtaatgaggatgggggacctccactccttccaaag--cagaaacggaaaatggcgagaacaattaagtcagaagtttgaggaaataagatggctgattgaagaagtgcgacatagattgaagattacagagaacagcttcgaacaaataacgtttatgcaagccttacaactactgcttgaagtggagcaagagataagaactttctcgtttcaacttatttaa
>H5N1_Avian_KC261485_A/chicken/Eastern_China/ZG56/2011|2011.953
atggattccaac---actgtgtcaagctttcaggtagactgctttctttggcatgtccgcaaacgattcgcagaccaaggactgggtgatgccccattccttgaccggctacgccgggatcaaaagtccctaagaggaagaggcaacactcttggtctggacatcgaaacagctactcgtgcgggaaaacagatagtggagtggattctggaggaggaatctgatgaggcacttaaaatg---------------ccgacttcacgctacctaactgacatgaccctcgaagaaatgtcaagggactggttcatgctaatgcccaagcagaaaatggcg---ggttccctttgcatcaaaatggaccaagcaatagtggacaaaaccatcacattgaaagcaaacttcagtgtgatttttgaccgattagaaaccctaatactactcagagctttcacagaagaaggagcaatcgtgggagaaatctcaccattaccttctcttccaggacatactggtgaggatgtcaaaaatgcaattggagtcctcatcggaggacttgaatggaatgataacacagttcgggtctctgaaactatacagagattcgcttggagaagcagtgatgagaatgggagacttccactccctccaaat--cagaaacggaaaatggcgagaacaattgggtcagaagtttgaagaaataaggtggctgattgaagaagtacgacatagattgaaaattacagaaaacagcttcgaacagataacgtttatgcaagccttacaactactgcttgaagtggagcaagagataagagccttctcgtttcagcttatttaa
>H3N2_Human_MH307211_A/Oregon/14/2018|2018.088
atggattccaac---actgtgtcaagtttccaggtagattgctttctttggcatatccggaaacaagttgtagaccaaaacctgagtgatgccccattcctcgatcggcttcgccgagatcagaggtccctaaggggaagaggcaatactctcggtctagacatcaaatcagccacccatgttggaaagcaaatcgtagaaaagattctgaaaggagaatctgatgaggcacttaaaatgaccatggtctcaacacctgcttcgcgatacataactgacatgactattgaggaattgtcaagaaactggttcatgctaatgcccaagcagaaagtggaa---ggacctctttgcatcagaatggaccaggcaatcatggagaaaaacatcatgttgaaagcgaatttcaatgtgatttttggccgactagagaccatagtattactaagggctttcaccgaagagggagcaattgttggcgaaatctcaccattgccttcttttccaggacatactattgaggatgtcaaaaatgcaattggggtcctcatcggaggacttgaatggaatgataacacagttcgagtctctaaaaatctacagagattcgcttggagaagcagtaatgagaatgggggacctccacttactccaaaa--cagaaacgggaaatggcgagaacagctaggtcagaagtttgaagagataagatggctaattgaagaggtgagacacagattaagaacaactgaaaatagctttgaacaaataacattcatgcaagcattacaactactgtttgaagtggaacaggagataagaactttctcatttcagcttatttaa
>H1N1_Human_KU589366_A/West_Virginia/25/2015|2015.901
atggaatccaac---accatgtcaagctttcaggtagactgttttctttggcatattcgcaagcgatttgcagacaatggattgggtgatgccccattccttgatcggctacgccgagatcaaaagtccttaaaaggaagaggcaacacccttggcctcgacatcaaaacagccactcttgttgggaaacaaattgtggaatggattttgaaagaggaatccagcgagacacttagaatgacaattgcatctgtacctacttcgcgttacatttctgacatgaccctcgaggaaatgtcacgagactggttcatgcttatgcctaggcaaaagataata---ggccctctttgcgtgcgattggaccaggcggtcatggataagaacatagtactggaagcaaacttcagtgtaatcttcaaccgattagagaccttgatactactaagggctttcactgaggagggagcaatagttggagaaatttcaccattaccttctcttccaggacatacttatgaggatgtcaaaaatgcagttggggtcctcatcggaggacttgagtggaatggtaacacggttcgagtctctgaaaatatacagagattcgcttggagaagctgtgatgagaatgggagaccttcactacctccagag--cagaaatgagaagtggcgggaacaattgggacagaaatttgaggaaataaggtggttaattgaagaaatacggcacagattgaaagcgacagagaatagtttcgaacaaataacatttatgcaagccttacaactactgcttgaagtagagcaagagataagagctttctcgtttcagcttatttaa
>H3N2_Swine_KX772327_A/swine/Iowa/A01941921/2015|2015.995
atggactccaat---actgtgtcaagttttcaggtagactgtttcctttggcacatccgcaaacggtttgcagacaatggattgggtgatgccccattccttgatcggctccgccgagatcaaaagtccctaaaaggaagaggcaacacccttggcctcgatatcgaaactgctactcttgttggaaagcaaattgtggagtggattttgagagaggaatccagcgagacacttaagatgactattgcatctgtacctacttcgcgctacatagctgacatgaccctcgaggaaatgtcacgagactggttcatgctcatgcctaggcaaaagataata---ggccctctttgtgtgcgaatagaccaggcgatcatggaaaaggacattatactaaaagcaaacttcagtgtgatctttaaccgattagagactttgatactactaagggctttcactgagaagggagcaatcgttggagaaatttcaccattaccttctcttccaggacatactaacgaggatgtcaaaaatgcagttggggtcctcatcggagggcttgaatggaatggtaacacggttcgaggctctgaaaatctacagagattcgcttggagaaaccgtaatgaggatgggagaccttcactacctccagag--cagaaatgaaaagtggcgagagcaattgggacagaaatttgaggaaataaggtggttaattgaagaagtacgacacagattaaaggcaacagagaatagtttcgaacaaataacatttatgcaagccttacaactactgcttgaagtagagcaagagataaggactttctcgtttcagcttatttaa
>H6N2_Avian_KJ200849_A/duck/Hubei/S1114/2009|2009.173
atggattccaac---actgtgtcaagctttcaggtagactgcttcctttggcatgtccgcaaacgatttgcagaccaagaactgggtgatgccccattccttgaccggcttcgccgtgatcagaagtcgctaagaggaagaggcagcactcttggtctggacattggaacagctacctgtgcagggaagctaatagtggagcggattctggagggagaatcagatgaagcacttaaaatgactgttgcttctgtgccagcttcacgctaccaaactgacatgactcttgaagaaatgtcaagagactggttcatgctcatgcccaagcaaaaggtggca---ggtcccctttgcatcaaaatggaccaggcaataatggataaaaacatcatattgaaagcaaatttcagtgtaatttttaatcggctggaaaccctagtactactcagggctttcacagatgaaggagcaattgtgggagaaatctcaccattaccttattttccaggacatactggtgaggatgtcaaaaatgcaattggggtcctcatcggaggacttgaatggaatgataacacagttcgagtctctgaaactctacagagattcgcttggagaagcagtgatgaggatgggagacctccactccctccaaca--taggaatggaaaatggagagaacaattgagccagaagtttgaagaaataaaatggctgattgaagaggtgcgacatagattgaagattacagagaacagttttgaacagataacatttatgcaagccttacaactactgcttgaagtggagcaagagataagaactttctcgtttcagcttatttaa
>H3N2_Canine_KX570971_A/canine/North_Carolina/109904/2015|2015.573
atggactccaac---actgtgtcaagctttcaggtagactgctttctttggcatgtccgcaaacgatttgcagaccaagaactgggtgatgccccattccttgatcggcttcgccgagaacagaagtccctaagaggaagaggcagcacccttggtctggacattaaaacagctactcgtataggaaaacagatagtggagtggattctggaagaagaatccgataaggcacttaaaatgaccattgcttcagttccagtttcacgctacctaactgatatgacacttgaagaaatgtcaagagactggttcatgctcatgccaaagcaaaaagtggca---gggtccctttgcatcaaaatggaccaggcaataatggataaaaacatcacattgaaagcaaacttcagtgtgatttttgagcgactggaaactctaatattacttagagctttcacaaacgaaggagcaattgtgggagaaatttcaccattaccttctcttccaggacatactaataaggatgtcaaaaatgcaattgggatcctcatcggaggacttgaatggaatgataacacagttcgagtctctgaaattctacagagattcgcttggagaagcagtgatgagaatgggagaccttcactccctccaaag--cagaaacggaaaatggcgagaacaattgagtcagaaatttgaggaaataaggtggctggtcgaagaagtacggcatagattaaagattacggaaaacagctttgaacaaataacatttatgcaagccttacaactattgcttgaggtggagcaagagataagaactttctcgtttcagcttatttaa
>H7N6_Avian_CY061614_A/duck/Victoria/512/2007|2007.500
atggattccaac---actgtgtcaagctttcaggtagactgctttctttggcatgtccgcaaacgatttgcagaccaagaactgggtgatgccccattccttgaccggcttcgccgagatcagaagtccctgagaggaagaggcagcactcttggtctggacatcgaaacagctactcgtgcgggaaagcagatagtggagcgaattctggaggaagaatctgatgaggcactcaaaatgactattgcttcagtgccggcttcacgctacctaactgacatgactcttgaagaaatgtcaagggactggttcatgctcatgcccaagcagaaagtggca---ggttccctttgcatcagaatggaccaggcaataatggataagaatatcacattgaaagcaaacttcagtgtgatttttgaccggctggaaaccctaatactacttagagctttcacagaagaaggagcaattgtgggagaaatctcaccgttaccttctcttccaggacatactgatgaggatgtcaaaaatgcaattggggtcctcatcggaggacttgaatggaatgataacacagttcgagtctctgaaactctacagagattcgcttggagaagcagtaatgaggatgggagacctccactccctccaaag--cagaaacggaaaatggcgagaacaattgagtcagaagtttgaagaaataagatggctgattgaagaagtgagacacagattaaagatcacggaaaacagcttcgaacaaataacgtttatgcaagccttacaactattgcttgaagtggagcaagagataagaactttctcgtttcagcttatttaa
>H3N2_Human_CY007135_A/Canterbury/423/2003|2003.532
atggattccaac---actgtgtcaagtttccaggtagattgctttctttggcatatccggaaacaagttgtagaccaagaactgagtgatgccccattccttgatcggcttcgccgagatcagaggtccctaaggggaagaggcaacactctcggtctagacatcaaagcagccacccatgttggaaagcagattgtagaaaagattctgaagggagaatctgatgaggcacttaaaatgaccatggcctccacacctgcttcgcgatacataactgacatgactattgaggaattgtcaagaaactggttcatgctaatgcccaagcaaaaagtggaa---ggacccctttgcatcagaatggaccaggcaatcatggagaaaaacatcatgttgaaagcgaatttcagtgtgatctttgaccgactagagaacatagtattactaagggctttcaccgaagagggagcaattgttggcgaaatctcaccattgccttcttttccaggacatactattgaggatgtcaaaaatgcaattggggtcctcatcggagggcttgaatggaatgataacacagttcgagtctctaaaaatctacagagattcgcttggagaagcagtaatgagaatgggggacctccacttactccaaaa--cagaaacggaaaatggcgagaacagctaggtcaaaagtttgaagagataagatggctgattgaagaagtgagacacagactaagaacaactgagaatagttttgagcaaataacattcatgcaagcattacagctgctgtttgaagtggaacaggagataagaactttctcatttcagcttatttaa
>H3N2_Human_MH126453_A/Arkansas/02/2018|2018.058
atggattccaac---actgtgtcaagtttccaggtagattgctttctttggcatatccggaaacaagttgtagaccaaaaactgagtgatgccccattcctcgatcggcttcgccgagatcagaggtccctaaggggaagaggcaatactctcggtctagacatcaaatcagccacccatgttggaaagcaaatcgtagaaaagattctgaaaggagaatctgatgaggcacttaaaatgaccatggtctcaacacctgcttcgcgatacataactgacatgactattgaggaattgtcaagaaactggttcatgctaatgcccaagcagaaagtggaa---ggacctctttgcatcagaatggaccaggcaatcatggagaaaaacatcatgttgaaagcgaatttcaatgtgatttttggccgactagagaccatagtattactaagggctttcaccgaagagggagcaattgttggcgaaatctcaccattgccttcttttccaggacatactattgaggatgtcaaaaatgcaattggggtcctcatcggaggacttgaatggaatgataacacagttcgagtctctaaaaatctacagagattcgcttggagaagcagtaatgagaatgggggacctccacttactccaaaa--cagaaacgggaaatggcgagaacagctaggtcagaagtttgaagagataagatggctaattgaagaggtgagacacagattaagaacaactgaaaatagctttgaacaaataacattcatgcaagcattacaactactgtttgaagtggaacaggagataagaactttctcatttcagcttatttaa
>H9N4_Avian_MG279817_A/blue-winged_teal/Ohio/16OS1068/2016|2016.690
atggattccaac---actgtgtcaagctttcaggtagactgctttctttggcatgtccgcaaacgatttgcagaccaagaactgggtgatgccccattccttgaccggcttcgccgagatcagaagtccctaaggggaagaggcagcactcttggtctggacatcgaaacggccactcgtgctggaaagcagatagtggagaggattctggaggaagaatccgacgaggcactcaaaatgactattgcctctgtgcctgcttcacgctacctaactgacatgactcttgaagagatgtcaagagactggttcatgctcatgcctaagcaaaaagtggca---ggctccctctgcatcagaatggaccaggcaattatggataagaacatcacattgaaagcaaacttcagtgtgatcttcgataggctggagacactaatactactcagagctttcactgaagagggagcaattgtcggcgaaatttcaccactgccttctcttccaggacatactgatgaggatgtcaaaaatgcaattggggtcctcatcggaggacttgaatggaatgataacacagttcgagtctctgaaactttacagagattcgcttggagaagcagtaatgaggatgggagacctccactccctccaaag--cagaaacggaaaatggcgagaacaattgagtcagaagtttgaagaaataaggtggctaattgaagaagtgcgacatagactgaaggtcacagaaaatagttttgagcaaataacatttatgcaagccttacaactattgcttgaagtggagcaagagataagaactttctcgtttcagcttatttaa
>H1N1_Human_CY250127_A/Florida/66/2017|2017.729
atggaatccaac---accatgtcaagctttcaggtagactgttttctttggcatattcgcaagcgatttgcagacaatggattgggtgatgccccattccttgatcggctacgccgagatcaaaagtccttaaaaggaagaggcaacacccttggcctcgacatcaaaacagccactcttgttgggaaacaaattgtggaatggattttgaaagaggaatccagcgagacacttagaatgacaattgcatctgtgcctacttcgcgttacatttctgacatgaccctcgaggaaatgtcacgagactggttcatgcttatgcctaggcaaaagataata---ggccctctttgcgtgcgattggaccaggcggtcatggataagaacatagtactggaagcaaacttcagtgtaatcttcaaccgattagagaccttgatactactaagggctttcactgaggagggagcaatagttggagaaatttcaccattaccttctcttccaggacatacttatgaggatgtcaaaaatgcagttggggtcctcatcggaggacttgagtggaatggtaacacggttcgagtctctgaaaatatacagagattcgcttggagaagctgtgatgagaatgggagaccttcactacctccagag--cagaaatgagaagtggcgggaacaattgggacagaaatttgaggaaataaggtggttaattgaagaaatacgacacagattgaaagcgacagagaatagtttcgaacaaataacatttatgcaagccttacaactactgcttgaagtagagcaagagataagagctttctcgtttcagcttatttaa
>H5N2_Avian_KP000027_A/chicken/Shijiazhuang/1209/2013|2013.937
atggatcctaac---actgtgtcaagcttccaggtagactgctttctttggcatgtccgcaaacggtttgcagaccaagaactgggcgatgccccatttctagaccggcttcgccgggatcagaagtccctgagaggaagaagcagcactcttggtctggacattagaaccgcaactcgtgaaggaaagcatatagtggagcgaattttggaggaagagtcagacgaagcatttaaaatgactattgcttcaatgccatctccacgctatctaactgacatgactcttgaagaaatgtcaagaaattggttaatgctcatccccaaacagaaagtgaca---gggtccctttgcattagaatggaccaagcaatagtggacaaaaccatcacattgaaagcaaatttcagtgtgattttcaatcgactggaagccctaatactacttagagcttttacgaatgaaggagcaatagtgggcgaaatctcaccattaccttctcttccaggacatactgacaaggatgtcaaaaatgcaattggggtcctcatcggaggatttgaatggaataataacacagttcgagtctctgaaactctacagagatttgcttggagaagcagcgatgaggatgggagacctccactctctccaaag--taagaacgggaaatggagagaacaattaagccagaagttcgaagagataagatggttgattgaagaagtacgacatagattaaagattacagagaatagctttgaacaaataacttttatgcaagccttacaactattgcttgaagtggagcaagagataagaactttctcgtttcagcttatttaa
>H7N6_Avian_CY076393_A/northern_shoveler/California/27985/2007|2007.063
atggattccaac---actgtgtcaagctttcaggtagactgctttctttggcatgtccgcaaacgatttgcagaccaagaactgggtgatgccccattcctcgatcggcttcgccgagatcagaaatctctaagaggaagaggcagcactcttggtctggacatcgaaacagccactcgtgctggaaagcagatagtggagaggattctagaggaagaatccgacgaggcactcaaaatgactattgcctctgtgcccgcttcacgctacctaactgacatgactcttgaagagatgtcaagagactggttcatgctcatgcccaagcaaaaagtggca---ggctccctctgtatcaggatggaccaggcaattatggataagaacatcatactgaaggcgaatttcagtgtgatctttgatcggctggagaccctaatactactcagagctttcactgaagaaggagcaattgtcggcgaaatttcaccattgccttctcttccaggacatactgatgaggatgtcaaaaatgcaattggggtcctcatcggaggatttgaatggaatgataacacagttcgagtctctgaaactctacagagattcgcttggagaagcagtaatgaggatgggagacctccactccctccaaag--cagaaacggaaaatggcgagaacaattgagtcagaagtttgaagaaataaggtggctgattgaggaagtacgacatagactgaagattacagagaatagttttgaacaaataacatttatgcaagccttacaactattgcttgaagtggaacaagagataagaactttctcgtttcagcttatttaa
>H1N1_Human_CY223441_A/Mississippi/05/2017|2017.121
atggaatccaac---accatgtcaagctttcaggtagattgttttctttggcatattcgcaagcgatttgcagacaatggattaggtgatgccccattccttgatcggctacgccgagatcaaaagtccttaaaaggaagaggcaacacccttggcctcgacatcaaaacagccactcttgttgggaaacaaattgtggaatggattttgaaagaggaatccagcgagacacttagaatgacaattgcatctgtacctacttcgcgttacatttctgacatgaccctcgaggaaatgtcacgagactggttcatgcttatgcctaggcaaaagataata---ggccctctttgcgtgcgattggaccaggcggtcatggataagaacatagtactggaagcaaacttcagtgtaatcttcaaccgattagagaccttgatactactaagggctttcactgaggagagagcaatagttggagaaatttcaccattaccttctcttccaggacatacttatgaggatgtcaaaaatgcagttggggtcctcatcggaggacttgagtggaatggtaacacggttcgagtctctgaaaatatacagagattcgcttggagaagctgtgatgagaatgggagaccttcactacctccagag--cagaaatgaaaagtggcgggaacaattgggacagaaatttgaggaaataaggtggttaattgaagaaatacggcacagattgaaagcgacagagaatagtttcgaacaaataacatttatgcaagccttacaactactgcttgaagtagagcaagagataagagctttctcgtttcagcttatttaa
>H3N2_Swine_JQ350554_A/swine/Indiana/A00968322/2010|2010.795
atggactccaat---actgtgtcaagttttcaggtagactgtttcctttggcacatccgcaaacggtttgcagacaatggattgggtgatgccccattccttgatcggctccgccgagatcaaaagtccctaaaaggaagaggcaacacccttggcctcgatatcgaaactgccactcttgttgggaagcaaattgtggagtggattttgagagaggaatccagcgagacacttaagatgaccattgcatctgtacctacttcgcgctacatagctgacatgaccctcgaggaaatgtcacgagactggttcatgctcatgcctaggcaaaagataata---ggccctctttgtgtgcgaatggaccaggcgatcatggaaaagaacattatactgaaagcgaacttcagtgtgatctttaaccgattagagactttgatactactaagggctttcactgaggagggagcaatcgttggagaaatttcaccattaccttctcttccaggacatactaacgaggatgtcaaaaatgcagttggggtcctcatcggaggacttgaatggaatggtaacacggttcgaggctctgaaaatctacagagattcgcttggagaaaccgtaatgaggatgggagaccttcactacctccagag--cagaaatgaaaagtggcgagagcaattgggacagaaatttgaggaaataaggtggttaattgaagaagtacgacacagattgaaggcaacagagaatagtttcgaacaaataacatttatgcaagccttacaactactgcttgaagtagagcaagagataaggactttctcgtttcagcttatttaa
>H6N2_Avian_HM145037_A/duck/Fujian/8719/2005|2005.500
atggattccaac---actgtgtcaagctttcaggtagactgcttcctttggcatgtccgcaaacgatttgcagaccaagaactgggtgatgccccattccttgaccggcttcgccgtgatcagaagtcgctaagaggaagaggcagcactcttggtctggacattgaaacagctacctgtgcagggaagctattagtggagcggattctggaggaagaatcagatgaagcacttaaaatgactgttgcttctgtgccagcttcacgctacctaactgacatgactcttgaagagatgtcaagagactggttcatgctcatgcccaagcagaaggtggca---ggtcccctttgcatcaaaatggaccaggcaataatggataaaaacatcatattgaaagcaaatttcagtgtgatttttaatcggctggaaaccctagtgctacttagggctttcacagatgaaggagcaattgtgggagaaatctcaccactaccttcttttccaggacatactgatgaggatgtcaaaaatgcaattggggtcctcatcggaggacttgaatggaatgataacacagttcgagtctctgaaactctacagagattcgcttggagaagcagtaatgaggatgggagacctccactccctccaaag--taggaatggaaaatggagagaacaattgagtcagaagtttgaagaaataaaatggctgattgaagaagtgcgacatagattgaagattacagagaacagttttgaacagataacatttatgcaagccttacaactactgcttgaagtggagcaagagataagaactttctcgtttcagcttatttaa
>H7N9_Avian_MF630505_A/duck/Shanghai/SD015/2015|2015.044
atggattcaaac---actgtgtcaagctttcaggtagactgctttctttggcatgtccgcaaacgatttgcagaccaagaactgggtgatgccccattccttgatcggcttcgccgagatcagaagtccctaaggggaagaggcagcactcttggtctggacatcgaaacagctactcgtgcgggaaagcagatagtggagcggattctggaagaagaatccgatgaagcacttaaaatgactattgcttcagtgcccacttcacgctacctaactgacatgactcttgaagagatgtcaagggactggttcatgctcatgcctaaacagaaagtggca---ggttccctttgtatcagaatggaccaggcaataatggacaaaaacatcacattgaaagcaaacttcagtgtgatttttggccggctggagaccctgatactacttagagctttcacagaagaaggagcaattgtgggagaaatctcaccgttaccttctcttccaggacatactgatgaggatgtcaaaaatgcaattggggtcctcatcggaggacttgaatggaatgataacacagttcgagtctctgaaactctacagagattcgcttggagaagcagtaatgaggatgggagacctccactccctccaaag--cagaaacggaaaatggcgagaacaattgagtcagaagtttgaagaaataagatggctgattgaagaagtgcgacatagattgaagattacagagaacagttttgaacaaataacgtttatgcaagccttacaactactgcttgaagtggagcaagagataagaactttctcgtttcagcttatttaa
>H6N2_Avian_HM145024_A/mallard/Jiangxi/12147/2005|2005.500
atggattccaac---acgataacctcgtttcaggtagattgttatctatggcacataaggaagctgctcagcatgagagacatgtgtgatgctccctttgatgacaggctcagaagagaccaaaaggcattaaagggaagaggcagcacacttggactcgacctaagagtggctacaatggaagggaaaaagatcgttgaggacattctgaagagtgaaacagatgaaaacctcaaaatagccattgcctccagtcctgctcctcgatatattactgatatgagtatagaggagataagccgagaatggtatatgctgatgcctaggcagaaaataact---ggaggtctaatggtgaaaatggatcaagccataatggataagagaatcatccttaaagcaaatttctcagtcctatttgaccaactagagacattagtctctctgagggcattcacagaagatggtgctattgtggctgaaatttctcccattccctctatgccaggacattctacagaggatgtcaaaaatgcaattggaatcctcatcggtggacttgaatggaatgataactcaattcgagcgtctgaaaatatacagagattcgcttggggaatccgtgatgaggatgggggacctccactccctccaaaa--cagaaacgctacatggcgagaagagctgagtcagaagtttgaagagatcagatggctcattgctgaatgcaggaatatactaacaaagactgaaaacagctttgaacagataacgttcttacaggcattgcaactcttacttgaagttgaaagtgagataaggactttctcttttcagcttatttaa
>H3N2_Avian_KT022243_A/chicken/Guangxi/015C10/2009|2009.285
atggattccaat---actgtgtcaagctttcaggtagactgctttctttggcatgtccgcaaacgatttgcagaccaagaactgggtgatgccccgttccttgaccggcttcgccgagatcagaagtccctaagaggaagaggcagcactcttggtctggacatcgaaacagctactcgtgcgggaaagcagatagtggagcggattctggaggaagaatctgatgaggcacttaaaatgactattgcttcagtgccggcttcacgctacctaactgacatgactcttgaagaaatgtcaagagactggttcatgctcatgcccaaacagaaagtggca---ggttccctttgcatcagaatggaccaggcaataatggataaaaacatcatattgaaagcaaacttcagtgtaatttttgaccggctggaaactctaatactacttagagctttcacagaagaaggagcaattgtgggagaaatctcaccgttaccttctcttccaggacatactgatgaggatgtcaaaaatgcaattggggtcctcatcggaggacttgaatggaatgataacacagttcgagtctctgaaactctacagagattcgcttggagaagcagtaatgaggatgggagacctccactccctccaaag--cagaaacggaaaatggcgagaacaattgagtcagaagtttgaagaaataagatggctgattgaagaagtgcgacatagattgaaggttacagaaaatagcttcgaacagataacgtttatgcaagccttacaactattgcttgaagtggagcaagagataagaactttctcgtttcagcttatttaa
>H4N9_Avian_CY097658_A/mallard/Ohio/2031/2009|2009.586
atggattccaac---acgataacctcgttccaggtagattgctatctatggcacataagaaagctgctcagcatgagagacatgtgtgatgctccctttgatgatagactcagaagagatcagaaggcattaaaggggagaggcagcacacttggactcgacctgcgagtggccacaatggaaggcaaaaagattgttgaagacatcctaaagagtgaaacggatgaaaatctcaaaattgcaattgcatccagccctgctcctcggtacattaccgatatgagcatagaggaaataagcagggaatggtacatgctcatgccaaggcagaaaataaca---gggggtctgatggtgaaaatggatcaggccattatggacaagaggataacactcaaggcgaatttctctgtcctatttgatcaactggagacattagtctcactgagggctttcacagacgatggcgccattgtagctgaaatatctcccattccttccatgccaggacattctacagaggatgtcaaaaatgcaattggaatcctcatcggtggacttgaatggaatgataactcaattcgagcgtctgaaaatatacagagattcgcttggggagtccgtgatgagaatgggggacctccactccctccaaag--cagaaacgctacatggcgagaagagttgagtcagaagtttgaagagatcagatggctaattgcagagtgcagaaacatattaaccaaaactgagaacagcttcgagcaaataacgttcttgcaggcattgcaactcttacttgaagttgagagtgagataaggacattctcttttcagcttatttag
>H4N1_Avian_CY004964_A/mallard_duck/Alberta/291/1977|1977.655
atggattccaac---actgtgtcaagctttcaggtagactgctttctttggcatgtccgcaaacgatttgcagaccaagaactgggtgatgccccattccttgaccggcttcgccgagatcagaaatctctaagaggaagaggcagcactcttggtctggacatcgaaacagccactcgtgctggaaagcagatagtggagcggattctggaggaagaatccgacgaggcactcagaatgactattgcctctgtacctgcttcacgctacctaactgacatgactcttgaggagatgtcaagagactggttcattctcatgcccaagcaaaaagtggca---ggctctctctgtatcagaatggaccaggcgatcatggataagaacatcatactgaaagcgaacttcagtgtgatcttcgatcggctggagacactaatactgctcagggctttcaccgaagaaggagcaattgtcggcgaaatttcaccattgccttctcttccaggacatactgatgaggatgtcaaaaatgcaattggggtcctcatcggaggacttgaatggaatgataacacagttcgagtctctgaaactctacagagattcgcttggagaagcagtaatgaggatgggagacctccactccctccaaag--cagaaacggaaaatggcgagaacaattgagtcagaagtttgaagaaataaggtggctgattgaagaagtgcgacatagactaaagattacagagaatagttttgagcagataacatttatgcaagccttacaactactgcttgaagtggagcaagagataagaactttctcgtttcagcttatttaa
>H9N2_Avian_EU086230_A/chicken/Guangxi/37/2005|2005.500
atggattccaac---actgtgtcaagcttccaggtagattgctttctttggcatatccgcaaacggtttgcagaccaagaactgggtgatgccccatttctagaccggcttcgccgggatcagaagtccctgagaggaagaagcagcactcttggcctggacatcagaaccgccactcgtgaaggaaagcatatcgtggagcggattatggaggaagagtcagatgaagcacttaaaacgactattgcttcaatgccagctccacgctatctaactgacatgactcttgaagaaatgtcaagagattggttaatgctcattcccaaacagaaagtgaca---aggtccctttgcattagaatggaccaagcaatagtggacaaaaaaatcacattgaaagcaaatttcagtgtgattttcaatcgactggaagctctaatgctacttagagcttttacggaagaaggagcaatagtgggcgaaatctcaccattaccttctcttccaggacatactgataaggatgtcaaaaatgcaattgaggtcctcatcggaggatttgaatggaatgataacacagttcaagtctctgaagctctacagagattcgcttggagaagtagcgatgaggatgggagacctccactctctccaaag--tagaaatgggaaatggagagaacaattgagccagaagttcgaagaaataagatggttgattgaagaagtacgacatagattgaagatcacagagaatagctttgaacaaataacatttatgcaagccttacaactattgcttgaagtggagcaagagataagaactttctcgtttcagcttatttaa
>H4N6_Avian_KJ568133_A/blue-winged_teal/Iowa/13OS2359/2013|2013.721
atggattccaac---actgtgtcaagctttcaggtagactgctttctttggcatgtccgcaaacgatttgcagaccaagaactgggtgatgccccattccttgaccggcttcgccgagatcagaagtctctaagaggaagaggcagcactcttggtctggacatcgaaacggccactcgtgctggaaagcagatagtggagaggattctggaggaagaatccgacgaggcactcaagatgactattgcctctgtgcctgcttcacgctacctaactgacatgactcttgaagagatgtcaagagactggttcatgctcatgcccaagcaaaaagtggca---ggctccctctgtatcagaatggaccaggcgattatggataagaacatcatactgaaggcaaacttcagtgtgatcttcgatcggctggagacactaatactactcagagctttcactgaagagggagcaattgtcggcgaaatttcaccattgccttctcttccaggacatactgatgaggatgtcaaaaatgcaattggggtcctcatcggaggacttgaatggaatgataacacagttcgagtctctgaaactttacagagattcgcttggagaagcagtaatgaggatgggagacctccactccctccaaag--cagaaacggaaaatggcgagaacaattgagtcagaagtttgaagaaataaggtggctgattgaagaagtgcgacatagactaaagatcacagaaaatagttttgaacaaataacatttatgcaagccttacaactactgcttgaagtggagcaagagataagaactttctcgtttcagcttatttaa
>H3N3_Avian_KY644456_A/blue-winged_teal/Guatemala/CIP049H104-93/2011|2011.915
atggattccaac---actgtgtcaagctttcaggtagactgctttctttggcatgtccgcaaacgatttgcagaccaagaactgggtgatgccccattcctcgaccggcttcgccgggatcagaaatccctaagaggaagaggcagcactcttggtctggacatcgaaacagccactcgtgctggaaagcagatagtggagaggattctagaggaagaatccgacgaggcactcaaaatgactattgcctctgtgcctgcttcacgctacctaactgacatgactcttgaagagatgtcaagagactggttcatgctcatgcccaagcaaaaagtggca---ggctccctctgtatcagaatggaccaggcaattatggataagagcatcatactgaaggcgaatttcagtgtgatctttgatcgactggagaccctaatactactcagagctttcactgaagaaggagcaattgttggcgaaatttcaccattgccttctcttccaggacatactgatgaggatgtcaaaaatgcaattggggtcctcatcggaggacttgaatggaatgataacacagttcgagtctctgagactctacagagattcgcttggagaagcagtaatgaggatgggagacctccactccctccaaaa--cagaaacggaaaatggcgagaacaattgagtcagaagtttgaagaaataaggtggcttattgaggaagtacgacatagactgaagattacagaaaatagttttgaacaaataacatttatgcaagccttacaactattgcttgaagtggaacaagagataagaactttctcgtttcagcttatttaa
>H1N1_Human_CY066707_A/Vienna/INS291/2009|2009.882
atggactccaac---accatgtcaagctttcaggtagactgtttcctttggaatatccgcaagcgatttgcagacaatggattgggtgatgccccattccttgatcggctccgccgagatcaaaagtccttaaaaggaagaggcaacacccttggcctcgatatcgaaacagccactcttgttgggaaacaaatcgtggaatggatcttgaaagaggaatccagcgagacacttagaatgacaattgcatctgtacctacttcgcgctacctttctgacatgaccctcgaggaaatgtcacgagactggttcatgctcatgcctaggcaaaagataatg---ggccctctttgcgtgcgattggaccaggcggtcatggaaaagaacatagtactgaaagcgaacttcagtgtaatctttaaccgattagagaccttgatactactaagggctttcactgaggagggagcaatagttggagaaatttcaccattaccttctcttccaggacatacttatgaggatgtcaaaaatgcagttggggtcctcatcggaggacttgaatggaatggtaacacggttcgagtctctgaaaatatacagagattcgcttggagaaactgtgatgagaatgggagaccttcactacctccagag--cagaaatgaaaagtggcgagagcaattgggacagaaatttgaggaaataaggtggttaattgaagaaatgcggcacagattgaaagcgacagagaatagtttcgaacaaataacatttatgcaagccttacaactactgcttgaagtagaacaagagataagagctttctcgtttcagcttatttaa
>H1N1_Avian_KF424062_A/mallard/Minnesota/Sg-00627/2008|2008.573
atggattccaac---actgtgtcaagctttcaggtagactgctttctttggcatgtccgcaaacgatttgcagaccaagaaataggtgatgccccattccttgaccggcttcgccgagaccagaagtctctaagaggaagaggcagcactcttggtctggacatcgaaacggccactcgtgctggaaagcagatagtggagaggattctggaggaggaatccgacgaggcactcaaaatgactattgcctctgtgcctgcttcacgctacctaactgacatgactcttgaagagatgtcaagagactggttcatgctcatgcccaagcaaaaagtggca---ggctccctctgtatcagaatggaccaggcgattatggataagaacatcatactgaaggcaaacttcagtgtgatcttcgatcggctggagacactaatactactaagagctttcactgaagagggagcaattgtcggcgaaattttaccattgccttctcttccaggacatactgatgaggatgtcaaaaatgcaattggggtcctcatcggaggacttgaatggaatgataacacagttcgagtctctgaaactttacagagattcgcttggagaagcagtaatgaggatgggagacctccactccctccaaaa--cagaaacggaaaatggcgagaacaattgagtcagaagtttgaagaaataaggtggctgattgaggaagtgcgacatagactaaagatcacagaaaatagttttgaacaaataacatttatgcaagccttacaactactgcttgaagtagagcaagagataagaactttctcgtttcagcttatttaa
>H7N4_Avian_CY022705_A/chicken/New_South_Wales/327/1997|1997.904
atggattccaac---actgtgtcaagctttcaggtagactgctttctttggcatgtccgcaaacgatttgcagaccaagaactgggtgatgccccattccttgaccggctgcgccgagatcagaagtccctaagaggaagaggcagcactcttggtctggacatcgaaacagctactcgtgcgggaaagcagatagtggagcggattctggaggaagaatccgatgaagcacttaaaatgactattgcttctgtgccggcttcacgctacctaactgacatgactcttgaagaaatgtcgagggactggttcatgctcatgcccaaacagaaagtggca---ggttccctttgcatcagaatggaccaggcaataatggataagaacatcatattgaaagcaaacttcagtgtgatttttgaccggctggaaaccctaatactactcagagctttcactgacgagggagcaattgtgggagaaatctcaccgttaccttctcttccaggacatactgacgaggatgtcaaaaatgcaattggggtcctcatcggaggacttgaatggaatgataacacagttcgagtctctgaaactctacagagattcgcttggagaagcagtaatgaggatgggagacctacacttcctccaaag--cagaaacggaaaatggcgagaacaattgagtcagaagtttgaagaaataagatggctgattgaagaagtacgacatagattaaaggttacagagaacagctttgaacagataacgtttatgcaagccttacaactactacttgaagtagagcaagagataagaactttctcgtttcagcttatttaa
>H8N4_Avian_CY096700_A/blue-winged_teal/Guatemala/CIP049-07/2010|2010.082
atggattccaac---actgtgtcaagctttcaggtagactgctttctttggcatgtccgcaaacgatttgcagaccaagaactgggtgatgccccattccttgaccggcttcgccgagaccagaagtctctaagaggaagaggcagcactcttggtctggacatcgaaacggccactcgtgctggaaagcagatagtggagaggattctggaggaagaatccgacgaggcactcaaaatgactattgcctctgtgcctgcttcacgctacctaactgacatgactcttgaagagatgtcaagagactggttcatgctcatgcccaagcaaaaagtggca---ggctccctctgtatcagaatggaccaggcgattatggataagaacatcatactgaaggcaaacttcagtgtgatcttcgatcggctggagacactaatactactcagagctttcactgaagagggagcaattgtcggcgaaatttcaccattgccttctcttccaggacatactgatgaggatgtcaaaaatgcaattggggtcctcatcggaggacttgaatggaatgataacacagttcgagtctctgaaactttacagagattcgcttggagaagcagtaatgaggatgggagacctccactccctccaaag--cagaaacggaaaatggcgagaacaattgagtcagaagtttgaagaagtaaggtggctgattgaagaagtgcgacatagactaaagatcacagaaaatagttttgaacaaataacatttatgcaagccttacaactactgcttgaagtggagcaagagataagaactttctcgtttcagctcatttaa
>H5N1_Avian_GQ386149_A/grebe/Tyva/3/2009|2009.471
atggattccaac---actgtgtcaagctttcaggtagactgctttctttggcatgtccgcaaacgatttgcagaccaagaactgggtgatgccccattccttgaccggcttcgccgagatcagaagtccctaagaggaagaggcaacactcttggtctggacatcgaaacagctactcgtgcggggaaacagatagtggagcggattctggatgaggaatctgatgaggcacttaaaatg---------------ccgacttcacgctacctaactgacatgactctcgaagaaatgtcaagggactggttcatgctcatgcccaagcagaaagtggtg---ggttccctttgcatcaaaatggaccaggcaatgatggataaaaccgtcatattgaaagcaaacttcagtgtgatttttgaccgattagaaaccctaatactgcttagagctttcacagaagaaggagcaatcgtgggagaaatctcaccattaccttctcttccaggacatactagtgaggatgtcaaaaatgcaattggcgtcctcatcggaggacttgaatggaatgataacacagttagggtctctgaaactatacagagattcgcttggagaagcagtgatgagggtgggagacttccactccctccaaat--cagaaacggaaaatggcgagaacaattgggtcagaagtttgaagaaataaggtggctgattgaagaagtacgacatagattgaaaattacagaaaacagcttcgaacagataacgtttatgcaagccttacaactactgcttgaagtggagcaagagataagagccttctcgtttcagcttatttaa
>H1N1_Human_KT836450_A/Iowa/27/2014|2014.937
atggactccaac---accatgtcaagctttcaggtagactgttttctttggcatattcgcaagcgatttgcagacaatggattgggtgatgccccattccttgaccggctacgccgagatcaaaagtccttaaaaggaagaggcaaaacccttggcctcgacatcaaaacagccactcttgttgggaaacagatcgtggaatggattttgaaagaggaatccagcgagacacttagaatgacaattgcatctgtacctacttcgcgttacatttctgacatgaccctcgaggaaatgtcacgagactggttcatgcttatgcctaggcaaaagataata---ggccctctttgcgtgcgattggaccaggcggtcatggaaaagaacatagtactggaagcaaacttcagtgtaatcttcaaccgattagagaccttgatactactaagggctttcactgaggagggagcaatagttggagaaatttcaccattaccttctcttccaggacatacttatgaggatgtcaaaaatgcagttggggtcctcatcggaggacttgagtggaatggtaacacggttcgagtctctgaaaatatacagagattcgcttggagaagctgtgatgagaatgggagaccttcactacctccagag--cagaaatgagaagtggcgagaacaattgggacagaaatttgaggaaataaggtggttaattgaagaaatgcggcacagattgaaagcgacagagaatagtttcgaacaaataacatttatgcaagccttacaactactgcttgaagtagaacaagagataagagctttctcgtttcagcttatttaa
>H1N1_Human_KX004069_A/Delaware/45/2015|2015.929
atggaatccaac---accatgtcaagctttcaggtagactgttttctttggcatattcgcaagcgatttgcagacaatggattgggtgatgccccattccttgatcggctacgccgagatcaaaagtccttaaaaggaagaggcaacacccttggcctcgacatcaaaacagccactcttgttgggaaacaaattgtggaatggattttgaaagaggaatccagcaagacacttagaatgacaattgcatctgtacctacttcgcgttacatttctgacatgaccctcgaggaaatgtcacgagactggttcatgcttatgcctaggcaaaagataata---ggccctctttgcgtgcgattggaccaggcggtcatggataagaacatagtactggaagcaaacttcagtgtaatcttcaaccgattagagaccttgatactactaagggctttcactgaggagggagcaatagttggagaaatttcaccattaccttctcttccaggacatacttatgaggatgtcaaaaatgcagttggggtcctcatcggaggacttgagtggaatggtaacacggttcgagtctctgaaaatatacagagattcgcttggagaagctgtgatgagaatgggagaccttcactacctccagag--cagaaatgagaagtggcgggaacaattgggacagaaatttgaggaaataaggtggttaattgaagaaatacggcacagattgaaagcgacagagaatagtttcgaacaaataacatttatgcaagccttacaactactgcttgaagtagagcaagagataagagctttctcgtttcagcttatttaa
>H1N1_Human_KU592834_A/Alaska/38/2014|2014.671
atggactccaac---accatgtcaagctttcaggtagactgttttctttggcatattcgcaagcgatttgcagacaatggattgggtgatgccccattccttgatcggctacgccgagatcaaaagtccttaaaaggaagaggcaacacccttggcctcgacatcaaaacagccactcttgttgggaaacaaatcgtggaatggatcttgaaagaggaatccagcgagacacttagaatgacaattgcatctgtacctacttcgcgttacatttctgacatgaccctcgaggaaatgtcacgagactggttcatgcttatgcctaggcaaaagataata---ggccctctttgcgtgcgattggaccaggcggtcatggaaaagaacatagtactggaagcaaacttcagtgtaatcttcaaccgattagagaccttgatactactaagggctttcactgaggagggagcaatagttggagaaatttcaccattaccttctcttccaggacatacttatgaggatgtcaaaaatgcagttggggtcctcatcggaggacttgagtggaatggtaacacggttcgagtctctgaaaatatacagagattcgcttggagaagctgtgatgagaatgggagaccttcactacctccagag--cagaaatgagaagtggcgagagcaattgggacagaaatttgaggaaataagatggttaattgaagaaatgcggcacagattgaaagcgacagagaatagtttcgaacaaataacatttatgcaagccttacaactactgcttgaagtagaacaagagataagagctttctcgtttcagcttatttaa
>H5N1_Avian_EF205188_A/chicken/Tula/4/05|2005.500
atggattccaac---actgtgtcaagctttcaggtagactgctttctttggcatgtccgcaaacgatttgcagaccaagaactgggtgatgccccattccttgaccggcttcgccgagatcaaaagtccctaagaggaagaggcaacactcttggtctggacatcgaaacagctactcgtgctggaaagcagatagtggagcgaattctggaggaggagtctgatgaggcacttaaaatg---------------ccagcttcacgctacctaactgatatgactctcgaggaaatgtcaagggactggttcatgctcatgcccaagcagaaagtgaca---ggttccctttgcatcaaaatggaccaggcaataatggataaaaccatcatattgaaagcaaacttcagtgtgatttatgaccggttagagaccctaatactacttagagctttcacagaagaaggagcaatcgtgggagaaatctcaccattaccttctcttccaggacatactaatgaggatgtcaaaaatgcaattggcgtcctcatcggaggacttgaatggaatgataacacagttcgagtctctgaaattatacagagattcgcttggagaagcattgatgaggatgggagacttccactccctccagat--cagaaacggaaaatggcgagaacaattgagtcaaaagtttgaagaaataaggtggctgattgaagaaatgcgacatagattgaaaattacagaaaacagcttcgaacagataacgtttatgcaagccttacaactactgcttgaagtggagcaagagataagaaccttctcgtttcagcttatttaa
>H3N2_Swine_KT356673_A/swine/California/A01459014/2015|2015.208
atggactccaat---actgtgtcaagctttcaggtagactgtttcctttggcacatccgcaaacggtttgcagacaatggattgggtgatgccccattccttgatcggctccgccgagatcaaaagtccctaaaaggaagaggcaacacccttagcctcgacattgaaacagccactcttgttgggaaacaaattgtggagtggattttgaaagaggaatccagcgagacacttaagatgaccattgcatctgtacctacctcgcgctacctagctgacatgactctcgaggaaatgtcacgagactggttcatgctcatgcctaggcaaaagataata---ggccctctatgtgttcgaatagaccaggcgatcattgaaaagaacataatactgaaagcaaacttcagtgtgatctttaaccgattagagactttgatactactaagggctttcactgaagagggagcaatcgttggagaaatttcaccattgccttctcttccaggacatactaatgaggatgtcaaaaatgcaattggggtcctcatcggaggacttgaatggaatggtaacacggttcgaggctctgaaaatctacagagattcgcttggagaaaccataatgaggatgggagaccttcactacctccagaa--cagaaatgaaaagtggcgagagcaattgggacagaaatttgaggaaataaggtggttaattgaagaagtacgacacagattgaaaacgacagagaacagtttcgaacaaataacatttatgcaagccctacaactactgcttgaagtagaacaagagataaggactttctcgtttcagcttatttaa
>H5N2_Avian_GQ923433_A/duck/Pennsylvania/446080-7/2006|2006.500
atggattccaac---actgtgtcaagctttcaggtagactgctttctctggcatgtccgcaaacgatttgcagaccaagaactgggtgatgccccattccttgaccggcttcgccgagatcagaaatctctgagaggaagaggcagcactcttggtctggacatcgaaacagccactcgtgctggaaagcagatagtggagaggattctggaggaagaatccgatgaggcactcaaaatgactattgcctctgtacctgcttcacgctacctaactgacatgactctcgaagagatgtcaagagactggttcatgctcatgcccaagcaaaaagtggct---ggctccctctgtatcagaatggaccaagcaattatggataaaaacatcacactgaaggcgaatttcagtgtgatctttgatcggctagagacattgatactactcagagctttcactgaagaaggagccattgttggcgaaatttcaccattgccttctcttccaggacatactgatgaggatgtcaaaaatgcaattggggtcctcatcggaggacttgaatggaatgataacacagttcgagtctctgaaactctacagagattcgcttggagaagcagtaatgaggatgggagacctccactccctccaaag--cagaaacggaaaatggcgagaacaattgagtcagaagtttgaagaaattagatggctgattgaagaagtgcgacatagactaaaggttacagagaatagttttgaacaaataacatttatgcaagccttacaactattgcttgaagtggagcaagagataagaactttctcgtttcagcttatttaa
>H7N9_Human_KY286423_A/Minhang/S01/2013|2013.156
atggattccaat---actgtgtcaagcttccaggtagactgctttctttggcatgtccgcaaacgatttgcagaccaagaaatgggtgatgccccatttctagaccggcttcgccgagatcagaagtccctgagaggaagaagcagcactcttggtctggacatcagaactgccactcgtgaaggaaagcatatagtggaacggattttagaggacgagtcagatgaagcatttaaaatgagtattgcttcagtgccagctccacgctatctagctgacatgactcttgaagaaatgtcaagagattggttaatgctcattcccaaacagaaaataaca---gggtccctttgcattagaatggaccaagcaatagtggacaaaaacatcacattgaaagcaaatttcagtgtgattttcaatcggcttgaagccctgatactacttagagcttttacggaagaaggagcaattgtaggcgaaatctcaccattaccttctcttccaggacatactgacaaggatgtcaaaaatgcaattgagatcctcatcggaggatttgaatggaatgataacacagttcgagtctctgaaactctacagagattcgcttggagaagcagcgatgaggatgggagatctccactctctacaaag--tagaaacgggaaatggagagaacagctaagccagaagttcgaagaaataagatggttgattgaagaagtacgacatagattaaaaattacggagaatagctttgagcaaataactttcatgcaagccttacaactattgcttgaagtggagcaagagataagaactttctcgtttcagcttatttaa
>H3N2_Human_KJ942692_A/Indiana/21/2012|2012.500
atggactccaat---actgtgtcaagttttcaggtagactgtttcctttggcacatccgcaaacggtttgcagacaatggattgggtgatgccccattccttgatcggctccgccgagatcaaaagtccctaaaaggaagaggcaacacccttggcctcgatatcgaaactgctactcttgttgggaagcaaattgtggagtggattttgagagaggaatccagcgagacacttaagatgaccattgcatctgtacctacttcgcgctacatagctgacatgaccctcgaggaaatgtcacgagactggttcatgctcatgcctaggcaaaagataata---ggccctctttgtgtgcgaatagaccaggcgatcatggaaaaggacattatactaaaagcgaacttcagtgtgatctttaaccgattagagactttgatactactaagggctttcactgaggagggagcaatcgttggagaaatttcaccattaccttctcttccaggacatactaacgaggatgtcaaaaatgcagttggggtcctcatcggaggacttgaatggaatggtaacacggttcgaggctctgaaaatctacagagattcgcttggagaaaccgtaatgaggatgggagaccttcactacctccagag--cagaaatgaaaagtggcgagagcaattgggacagagatttgaggaaataaggtggttaattgaagaagtacgacacagattgaaggcaacagagaatagtttcgaacaaataacatttatgcaagccttacaactactgcttgaagtagagcaagagataaggactttctcgtttcagcttatttaa
>H1N1_Human_CY261817_A/Maryland/88/2017|2017.836
atggaatccaac---accatgtcaagctttcaggtagactgttttctttggcatattcgcaagcgatttgcagacaatggattgggtgatgccccattccttgatcggctacgccgagatcaaaagtccttaaaaggaagaggcaacacccttggcctcgacatcaaaacagccactcttgttgggaaacaaattgtggaatggattttgaaagaggaatccagcgagacacttagaatgacaattgcatctgtacctacttcgcgttacatttctgacatgaccctcgaggaaatgtcacgagactggttcatgcttatgcctaggcaaaagataata---ggccctctttgcgtgcgattggaccaggcggtcatggataagaacatagtactggaagcaaacttcagtgtaatcttcaaccgattagagaccttgatactactaagggctttcactgaggagggagcaatagttggagaaatttcaccattaccttctcttccaggacatacttatgaggatgtcaagaatgcaattggggtcctcatcggaggacttgagtggaatggtaacacggttcgagtctctgaaaatatacagagattcgcttggagaagctgtgatgagaatgggagaccttcactacctccagag--cagaaatgagaagtggcgggaacaattgggacagaaatttgaggaaataaggtggttaattgaagaaatacgacacagattgaaagcgacagagaatagtttcgaacaaataacatttatgcaagccttacaactactgcttgaggtggagcaagagataagagctttctcgtttcagcttatttaa
>H2N3_Avian_CY117239_A/mallard/Ontario/56/1976|1976.500
atggattccaac---actatgtcaagctttcaggtagactgctttctttggcatgtccgcaaacgatttgcagaccaagaactgggtgatgccccattccttgaccggcttcgccgagatcagaaatctctaagaggaagaggcagcactcttggtctgaacatcgaaacagccactcgtgctggaaagcagatagtggagcggattctggaggaagaatccgacgaggcactcaaaatgactattgcctccgtacctgcttcacgctacctaactgacatgactcttgaggagatgtcaagggattggttcatgctcatgcccaaacaaaaagtagca---ggctccctctgtatcagaatggaccaggcgatcatggataagaacatcatactgaaagcgaacttcagtgtgatcttcgaccggctggagacactgatactactcagggctttcactgaagaaggggcaattgtcggcgaaatttcaccattgccttctcttccaggacatactgatgaggatgtcaaaaatgcaattggggtcctcatcggaggacttgaatggaatgataacacagttcgagtctctgaaactctacagagattcgcttggagaagcagtaatgaggatgggagacctccactccctccaaag--cagaaacggaaaatggcgagaacaattgagtcagaagtttgaagaaataaggtggctgatcgaagaagtgcggcatagactaaagattacagagagtagttttgagcaaataacatttatgcaagccttacaactactgcttgaagtggagcaagagataagaactttctcgtttcagcttatttaa
>H1N1_Human_MH126006_A/Minnesota/06/2018|2018.025
atggaatccaac---accatgtcaagctttcaggtagactgttttctttggcatattcgcaagcgatttgcagacaatggattgggtgatgccccattccttgatcggctacgccgagatcaaaagtccttaaaaggaagaggcaacacccttggcctcgacatcaaaacagccactcttgttgggaaacaaattgtggaatggattttgaaagaggaatccagcgagacacttagaatgacaattgcatctgtacctacttcgcgttacatttctgacatgaccctcgaggaaatgtcacgagactggttcatgcttatgcctaggcaaaagataata---ggccctctttgcgtgcgattggaccaggcggtcatggataagaacatagtactggaagcaaacttcagtgtaatcttcaaccgattagagaccttgatactactaagggctttcactgaggagggagcaatagttggagaaatttcaccattaccttctcttccaggacatacttatgaggatgtcaaaaatgcagttggggtcctcatcggaggacttgagtggaatggtaacacggttcgagtctctgaaaatatacagagattcgcttggagaagctgtgatgagaatgggagaccttcactacctccagag--cagaaatgagaagtggcgggaacaattgggacagaaatttgaggaaataaggtggttaattgaagaaatacgacacagattgaaagcgacagagaatagtttcgaacaaataacatttatgcaagccttacaactactgcttgaagtagagcaagagataagagctttctcgtttcagcttatttaa
>H2N5_Avian_CY003875_A/mallard/Alberta/884/1984|1984.633
atggattccaac---actgtgtcaagctttcaggtagactgctttctttggcatgtccgcaaacgatttgcagaccaagaactgggtgatgccccattccttgaccggcttcgccgagatcaaaaatctctaagaggaagaggcagcactcttggtctggacatcgaaacagccactcgtgctggaaagcagatagtggagaggattctggaggaagaatccgacgaggcactcaaaatgactattgcctctgtacctgcttcacgctacctaactgacatgactcttgaagagatgtcaagagactggttcatgctcatgcccaagcaaaaagtagca---ggctccctctgtatcagaatggaccaggcaattatggataaaaacatcatactgaaagcgaacttcagtgtgatcttcgatcggctggagacactaatactactcagggctttcactgaagaaggagcaattgtcggcgaaatttcaccattgccttctcttccaggacatactgatgaggatgtcaaaaatgcaattggggtcctcatcggaggacttgaatggaatgataacacagttcgagtctctgaaactctacagagattcgcttggagaagcagtaatgaggatgggagacctccactccctccaaaa--cagaaacggaaaatggcgagaacaattgagtcagaagtttgaagaaataaggtggctgattgaagaagtgcgacatagactaaagactacagagaatagttttgaacaaataacatttatgcaagccttacaattactgcttgaagtggagcaagagataagaactttctcgtttcagcttatttaa
>H1N1_Human_KT836735_A/South_Dakota/16/2015|2015.197
atggactccaac---accatgtcaagctttcaggtagactgttttctttggcatattcgcaagcgatttgcagacaatggattgggtgatgccccattccttgaccggctacgccgagatcaaaagtccttaaaaggaagaggcaacacccttggcctcgacatcaaaacagccactcttgttgggaaacaaatcgtggaatggattttgaaagaggaatccagcgagacacttagaatgacaattgcatctgtacctacttcgcgttacatttctgacatgaccctcgaggaaatgtcacgagactggttcatgcttatgcctaggcaaaagataata---ggccctctttgcgtgcgattggaccaggcggtcatggaaaagaacatagtactggaagcaaacttcagtgtaatcttcaaccgattagagaccttgatactactaagggctttcactgaggagggagcaatagttggagaaatttcaccattaccttctcttccaggacatacttatgaggatgtcaaaaatgcagttggggtcctcatcggaggacttgagtggaatggtaacacggttcgagtctctgaaaatatacagagattcgcttggagaagctgtgatgagaatgggagaccttcactacctccagag--cagaaatgagaagtggcgagaacaattgggacagaaatttgaggaaataaggtggttaattgaagaaatgcggcacagattgaaagcgacagagaatagtttcgaacaaataacatttatgcaagccttacaactactgcttgaagtagaacaagagataagagctttctcgtttcagcttatttaa
>H9N2_Avian_CY184177_A/mallard/Sweden/99668/2009|2009.710
atggattccaac---actgtgtcaagctttcaggtagactgctttctttggcatgtccgcaaacgatttgcagaccaagaactgggtgatgccccattccttgaccggcttcgccgagatcagaagtccctaagaggaagaggcagcactcttggtctggacatcgagacagctactcgtgcgggaaagcagatagtggagcggattctggaagaagaatctgatgaggcacttaaaatgactattgcttcagtgccggcttcacgctacctaactgatatgactcttgaagagatgtcaagggactggttcatgctcatgcccaaacagaaagtggca---ggttccctttgcatcagaatggaccaggcaataatggataaaaacatcatattgaaagcaaacttcagtgtgatttttgaccggttggagaccctaatactacttagagctttcacagaagaaggagcaattgtgggagaaatctcaccgttaccttctcttccaggacatactgatgaggatgtcaaaaatgcaattggggtcctcatcggaggacttgaatggaatgataacacagttcgagtctctgaaactctacagagattcgcttggagaagcagtaatgaggatgggagacctccactccctccaaag--cagaaacggaaaatggcgagaacaattgagtcagaagtttgaagaaataagatggctgattgaagaagtgcgacatagattgaagattacagagaacagcttcgaacagatcacgtttatgcaagccttacaactattgcttgaagtggagcaagagataagaactttctcgtttcagcttatttaa
>H3N2_Swine_HQ734218_A/swine/Pennsylvania/62170-2/2010|2010.814
atggactccaat---actgtgtcaagttttcaggtagactgtttcctttggcacatccgcaaacggtttgcagacaatggattgggtgatgccccattccttgatcggctccgccgagatcaaaagtccctaaaaggaagaggcaacacccttggcctcgatatcgaaactgccactcttgttgggaagcaaattgtggagtggattttgagagaggaatccagcgagacacttaagatgaccattgcatctgtacctacttcgcgctacatagctgacatgaccctcgaggaaatgtcacgagactggttcatgctcatgcctaggcaaaagataata---ggccctctttgtgtgcgaatggaccaggcgatcatggaaaagaacattatactgaaagcgaacttcagtgtgatctttaaccgattagagactttgatactactaagggctttcactgaggagggagcaatcgttggagaaatttcaccattaccttctcttccaggacatactaacaaggatgtcaaaaatgcagttggggtcctcatcggaggacttgaatggaatggtaacacggttcgaggctctgaaaatctacagagattcgcttggagaaaccgtaatgaggatgggagaccttcactacctccagag--cagaaatgaaaagtggcgagagcaattgggacagaaatttgaggaaataaggtggttaattgaagaagtacgacacagattgaaggcaacagagaatagtttcgaacaaataacatttatgcaagccttacaactactgcttgaagtagagcaagagataaggactttctctcttcagcttatttaa
>H1N1_Human_CY026855_A/Ohio/UR06-0341/2007|2007.134
atggattcccac---actgtgtcaagctttcaggtagattgcttcctttggcatgtccgcaaacaagttgcagaacaagatctaggcgatgcccccttccttgatcggcttcgccgggatcagaagtctctaaagggaagaggcagcactctcggtctgaacatcgaaacagctacttgtgttggaaagcaaatagtagagaggattctgaaggaagaatccgatgaggcacttaaaatgaccatggcctccgcacttgcttcgcggtacctaactgacatgactgttgaagaaatgtcaagggactggttcatgctcatgcccaagcaaaaagtggct---ggccctctttgtgtcagaatggaccaggcaataatggataagaacatcatactgaaagcgaatttcagtgtgatttttgaccggttggagaatctgacattactaagggctttcaccgaagagggagcaattgttggcgaaatttcaccattgccttcttttccaggacatactaatgaggatgtcaaaaatgcaattggggtcctcatcgggggacttgaatggaatgataacacagttcgagtctctgaaactctacagagattcgcttggagaagcagtaatgagactgggggacctccattcactacaaca--cagaaacggcaaatggcgggaacaactaggtcagaagtttgaagaaataagatggctgattgaagaagtgaggcataaattgaagacgacagagaatagttttgagcaaataacatttatgcaagcattacagctgttatttgaagtggaacaagagattagaacgttttcgtttcagcttatttag
>H6N2_Avian_KJ200665_A/chicken/Guangdong/S1453/2010|2010.173
atggattccaac---actgtgtcaagctttcaggtagattgctttctttggcatgtccgcaaacggtttgcagaccaagaactgggtgatgccccattccttgaccggcttcgccgagatcagaagtcgctaagaggaagaggcagcactcttggtctggacattgagacagctacttgcgcaggaaagctaatagtggagcggattctggaagaagagtcagatgaagcacttaaaatgactattgcttctgtgccagcttcacgctatataactgacatgactcttgaagaaatgtcaagagactggttcatgctcatgcccaagcagaagatggca---ggtccccttttcattaaaattgaccaggcgataatggataaaaacatcacattgaaagcaaatttcagtgtgatttttaaccggctggaaactctaatactacttagggctttcacagatgaaggagcaattgtgggagaaatctcaccattaccttattttccaggacatactaatgaggatgtcaaaaatgcaattggggtcctcatcggaggacttgaatggaatgataacacagttcgagtctctgaaactctacagagattcgcttggagaagcagtaatgagaatgggagaccttcattccctccagag--tagaaacggaaaatggagagaacaattgagtcagaagtttgaagaaataaaatggcttattgaagaggtgagacatagattgaagattacagagaacagctttgaacaaataacatttatgcaagccttacaactattgcttgaagtggagcaagagataagaactttctcgtttcagcttatttaa
>H11N9_Avian_CY021473_A/mallard/Maryland/1124/2005|2005.500
atggatttcaac---actgtgtcaagctttcaggtagactgctttctttggcatgtccgcaaacgatttgcagaccaagaactgggtgatgccccattccttgaccggcttcgccgagaccaaaaatctctaagaggaagaggcagcactcttggtctggacatcgaaacagccactcgcgctggaaagcagatagtggagaggattctggaggaagaatccgatgaggcacttaaaatgaccattgcctctgtacctgcttcacgctacctaactgacatgactcttgaagagatgtcaagagactggttcatgctcatgcccaaacaaaaagtggca---ggttccctctgtatcagaatggaccaggcgattatggacaagaacatcatactgaaagcgaatttcagtgtgatcttcgatcggctggagacactaatactactcagagctttcactgaagaaggagcaatcgtcggcgaaatttcaccattgccttctcttccaggacatactgatgaggatgtcaaaaatgcaattggggtcctcatcggaggacttgaatggaatgataacacagttcgagtctctgaaactctacagagattcgcttggagaagcagtaatgagaatgggagacctccactccctccaaag--cagaaacggaaaatggcgagaacaattgagtcagaagtttgaggaaataaggtggttgattgaagaagtgcgacatagactaaaggtcacggagaatagttttgaacaaataacatttatgcaagccttacaactactgcttgaagtggagcaagagataagaactttctcgtttcagcttatttaa
>H11N9_Avian_KX351691_A/mallard/California/57889/2015|2015.537
atggattccaac---acgataacctcgtttcaggtagattgctatctatggcacataagaaagctgctcagcatgagagacatgtgtgatgctccctttgatgacagactcagaagagatcaaaaggcattaaagggaagaggcagcacacttggactcgatatgcgagtggccacaatggaaggcaaaaagattgttgaagacatcttaaagagtgaaacggatgaaaatctcaaaaatgccattgcatccagccctgctcctcggtatattaccgatatgagcatagaggaaataagcagggaatggtacatgctcatgccaaggcagaaaataaca---gggggtctgatggtaaagatggatcaggccattatggacaagagaataatactcaaggcgaacttctctgtcctatttgatcaattggaaacattagtctcactgagggctttcacagaagatggcgccattgtagctgaaatatctcccattccttccatgccaggacattctacagaggatgtcaaaaatgcaattggaatcctcatcggtggacttgaatggaatgataactcaattcgagcgtctgaaaatatacagagattcgcttggggagtccgtgatgagaatgggggacctccactccctccaaag--cagaaacgctacatggcgagaagaattgagtcagaagtttgaggagatcagatggttaattgcagagtgcagaaacatattgaccaaaactgagaacagcttcgagcagataacgttcttgcaggcattgcaactcttacttgaagttgaaagtgagataaggacattttcttttcagcttatttag
>H4N6_Avian_CY157362_A/mallard/California/3166/2012|2012.595
atggattccaac---acgataacctcgtttcaggtagattgctatctatggcacataagaaagctgctcagcatgagagacatgtgtgatgctccctttgatgatagactcagaagagatcaaaaggcattaaagggaagaggcagcacacttggactcgacctgcgagtggccacaatggaaggcaaaaagattgttgaagacatcctaaagagtgaaacggatgaaaatctcaaaattgcaattgcatccagccctgctcctcggtacattaccgatatgagcatagaggaaataagcagggaatggtacatgctcatgccaaggcagaaaataaca---gggggtctgatggtgaaaatggatcaggccattatggacaagagaataatactcaaggcgaacttctctgtcttatttgatcaactggaaacattagtctcactgagggctttcacagacgatggcgccattgtagctgaaatatctcccattccttccatgccaggacattctacagaggatgtcaaaaatgcaattggaatcctcatcggtggacttgaatggaatgataactcaattcgagcgtctgaaaatatacagagattcgcttggggagtccgtgatgagaatgggggacctccacttcctccaaag--cagaaacgctacatggcgagaagagttgagtcagaagtttgaggagatcagatggttaattgcagagtgcagaaacatattaaccaaaactgagaacagcttcgagcagataacgttcttgcaagcattgcaactcttactcgaagttgagagtgagataaggacattttcttttcagcttatttag
>H1N1_Human_CY002532_A/New_York/220/2002|2002.984
atggattcccac---actgtgtcaagctttcaggtagattgcttcctttggcatgtccgcaaacaagttgcagaccaaaatctaggcgatgcccccttccttgatcggcttcgccgagatcagaagtctctaaagggaagaggcagcactctcggtctgaacatcgaaacagccacttgtgttggaaagcaaatagtagagaggattctgaaagaagaatccgatgaggcatttaaaatgaccatggcctccgcacttgcttcgcggtacctaactgacatgactgttgaagaaatgtcaagggactggttcatgctcatgcccaagcagaaagtggct---ggccctctttgtgtcagaatggaccaggcgataatggataagaacatcatactgaaagcgaatttcagtgtgatttttgaccggttggagaatctgacattactaagggctttcaccgaagagggagcaattgttggcgaaatttcaccattgccttcttttccaggacatactaatgaggatgtcaaaaatgcaattggggtcctcatcgggggacttgaatggaatgataacacagttcgagtctctgaaactctacagagattcgcttggagaagcagtaatgagactgggggacctccattcactacaaca--cagaaacggaaaatggcgggaacaattaggtcagaagtttgaagaaataagatggctgattgaagaagtgaggcataaattgaagacgacagagaatagttttgagcaaataacatttatgcaagcattacagctattatttgaagtggaacaagagattagaacgttttcgtttcagcttatttaa
>H3N3_Avian_CY045275_A/mallard/Quebec/16485/2005|2005.630
atggattccaac---actgtgtcaagctttcaggtagactgctttctttggcatgtccgcaaacgatttgcagaccaagaactgggtgatgccccattccttgaccggcttcgccgagaccaaaaatctctaagaggaagaggcagcactcttggtctggacatcgaaacagccactcgtgctggaaagcagatagtggagaggattctggaggaagaatccgatgaggcacttaaaatgaccattgcctctgtacctgcttcacgctacctaactgacatgactcttgaagagatgtcaagagactggttcatgctcatgcccaaacaaaaagtggca---ggttccctctgtatcagaatggaccaggcgattatggacaagaacatcatactgaaagcgaatttcagtgtgatcttcgatcggctggagacactaatactactcagagctttcactgaagaaggagcaatcgtcggcgaaatttcaccattgccttctcttccaggacatactgacgaggatgtcaaaaatgcaattggggtcctcatcggaggacttgaatggaatgataacacagttcgagtctctgaaactctacagagattcgcttggagaagcagtaatgaggatgggagacctccactccctccaaag--cagaaacggaaaatggcgagaacaattgagtcagaagtttgaggaaataaggtggttgattgaagaagtgcgacatagactaaagatcacagagaatagttttgaacagataacatttatgcaagccttacaactactgcttgaagtggagcaagagataagaactttctcgtttcagcttatttaa
>H4N6_Avian_CY132137_A/mallard/Ohio/10OS1319/2010|2010.584
atggattccaac---actgtgtcaagctttcaggtagactgctttctttggcatgtccgcaaacgatttgcagaccaagaactgggtgatgccccattccttgaccggcttcgccgagatcagaagtctctaagaggaagaggcagcactcttggtctggacatcgaaacggccactcgtgctggaaagcagatagtggagaggattctggaggaagaatccgacgaggcactcaaaatgactattgcctctgtgcctgcttcacgctacctaactgacatgactcttgaagagatgtcaagagactggttcatgctcatgcccaagcaaaaagtggca---ggctccctctgtatcagaatggaccaggcgattatggataagaacatcatactgaaggcaaacttcagtgtgatcttcgatcggctggagacactaatactactcagagctttcactgaagagggagcaattgtcggcgaaatttcaccattgccttctcttccaggacatactgatgaggatgtcaaaaatgcaattggggtcctcatcggaggacttgaatggaatgataacacagttcgagtctctgaaactttacagagattcgcttggagaagcagtaatgaggatgggagacctccactccctccaaag--cagaaacggaaaatggcgagaacaattgagtcagaagtttgaagaaataaggtggctgattgaagaagtgcgacatagactaaagatcacagaaaatagttttgaacaaataacatttatgcaagccttacaactactgcttgaagtggagcaagagataagaactttctcgtttcagcttatttaa
>H3N2_Avian_CY178394_A/mallard/Wisconsin/260/1980|1980.500
atggactccaac---acgataacctcgtttcaggtagattgctatctatggcacataagaaagctgctcagcatgagagacatgtgtgatgctccctttgatgatagactcaggagagatcaaaaagcattaaagggaagaggcagcacacttgggctcgacctgcgagtggctacaatggaaggcaaaaagattgttgaggacatcctaaagagtgagacggatgaaaatctcaagattgcgattgcatccagccctgctcctcggtacattactgatatgagcatagaggaaataagcagggaatggtacatgctcatgcccaggcagaagataaca---gggggtctgatggtgaaaatggatcaggccattatggacaagaagataacactcaaagcaaatttctctgtcctattcgatcaactggagacattagtctcactgagggctttcacagatgatggtgccattgtagctgaaatatctcccattccctctatgccaggacattctacagaggatgtcaaaaatgcaattggaatcctcatcggtggacttgaatggaatgataactcaattcgagcgtctgaaaatatacagagattcgcttggggaatccgtgatgagaatgggggacctccactccctccaaag--cagaaacgctacatggcgagaagagttgagtcagaagtttgaagaaatcagatggttaattgcagaatgcagaaacatactaaccaaaactgagaacagtttcgagcagataacattcttgcaagcattgcaactcttacttgaagttgagagtgagataaggacattttcttttcagcttatttag
>H1N2_Swine_CY130569_A/swine/Ohio/09SW1489E/2009|2009.507
atggactccaat---actgtgtcaagttttcaggtagactgtttcctttggcacatccgcaaacggtttgcagacaatggattgggtgatgccccattccttgatcggctccgccgagatcaaaagtccctaaaaggaagaggcaacacccttggcctcgatatcgaaactgccactcttgttgggaagcaaattgtggagtggattttgagagaggaatccagcgagacacttaagatgaccattgcatctgtacctacttcgcgctacatagctgacatgaccctcgaggaaatgtcacgagactggttcatgctcatgcctaggcaaaagataata---ggccctctttgtgtgcgaatggaccaggcgatcatggaaaagaacattatactgaaagcgaacttcagtgtgatctttaaccgattagagactttgatactactaagggctttcactgaggagggagcaatcgttggagaaatttcaccattaccttctcttccaggacatactaacgaggatgtcaaaaatgcagttggggtcctcatcggaggacttgaatggaatggtaacacggttcgaggctctgaaaatctacagagattcgcttggagaaaccgtaatgaggatgggagaccttcactacctccagag--cagaaatgaaaagtggcgagagcaattgggacagaaatttgaggaaataaggtggttaattgaagaagtacgacacagattgaaggcaacagagaatagtttcgaacaaataacatttatgcaagccttacaactactgcttgaagtagagcaagagataaggactttctcgtttcagcttatttaa
>H10N3_Avian_MG280511_A/common_goldeneye/Wisconsin/16OS4147/2016|2016.921
atggattccaac---acgataacctcgttccaggtagattgctatctatggcacataaggaagctgctcagcatgagagacatgtgtgatgctccctttgatgacagactcagaagagatcaaaaggcattaaagggaagaggtagcacacttgggctcgatctgcgagtggccacaatggacggcaaaaagattgttgaggacatcctgaaaagtgagactgatgaaaatctcaaaattgcaattgcatccagccctgctccccggtatattaccgatatgagtatagaggaaataagtagagaatggtacatgctcatgccaagacagaagataaca---gggggtttgatggtgaaaatggaccaggcaatcatggataaaagaataatactcaaagcaaacttttccgttctatttgatcaattggaaacattagtctcactgagggctttcactgacgatggcgccattgtagctgaaatatctcccattccttctatgccaggacattctacagaggatgtcaaagatgcaattggaatcctcatcggtggacttgaatggaatgataactcaattcgagcgtctgaaaatatacagagatatgcttggggaatccgtgatgagaatgggggatctccattccctccaaag--cagaaacgccacatggcgagaagagttgagtcagaagtttgaagagatcagatggctgattgcagagtgcaggaacatattaaccaaaactgagaacagtttcgagcagataacgttcttgcaagcattgcaactcttacttgaagttgaaagtgagataagaacattttcttttcagcttatttaa
>H2N3_Avian_CY117263_A/mallard/Alberta/309/1979|1979.603
atggactccaac---acgataacctcgtttcaggtagattgctatctatggcacataagaaagctgctcagcatgagagacatgtgtgatgctccctttgatgatagactcaggagagatcaaaaggcattaaagggaagaggcagcacgcttgggctcgacctgcgagtggctacaatggaaggcaaaaagattgttgaggacattctaaagagtgagacagacgaaaatctcaagattgcaattgcatccagccctgctcctcggtatattactgatatgagcatagaggaaataagcagggaatggtacatgctcatgcccaggcagaagataaca---gggggtctgatggtgaaaatggatcaggccattatggacaagaggataatactcaaagcaaacttctctgtcctattcgatcaactggaaacattagtctcactgagggctttcacagatgatggcgtcattgtagctgaaatatctcccattccctctatgccaggacattctacagaggatgtcaaaaatgcaattggaatcctcatcggtggacttgaatggaatgataactcaattcgagcgtctgaaaatatacagagattcgcttggggaatccgtgatgagaatgggggacctccactccctccaaag--cagaaacgctacatggcgagaagagttgagtcagaagtttgaagaaatcagatggttaatcgcagaatgcagaaacatactaaccaaaactgagaacagtttcgagcagataacgttcttgcaagcattgcaactcttacttgaagtcgagagtgagataaggacattctcttttcagcttatttag
>H1N1_Human_CY081073_A/Ontario/3620/2010|2010.896
atggactccaac---accatgtcaagctttcaggtagactgtttcctttggcatatccgcaagcgatttgcagacaatggattgggtgatgccccattccttgatcggctccgccgagatcaaaagtccttaaaaggaagaggcaacacccttggcctcgatatccaaacagccactcttgttgggaaacaaatcgtggaatggatcttgaaagaggaaaccagcgagacacttagaatgacaattgcatctgtacctacttcgcgctacctttctgacatgaccctcgaggaaatgtcacgagactggttcatgctcatgcctaggcaaaagataata---ggtcctctttgcgtgcgattggaccaggcggtcatggaaaagaacatagtactgaaagcgaacttcagtgtaatctttaaccgattagagaccttgatactactaagggctttcactgaggagggagcaatagttggagaaatttcaccattaccttctcttccaggacatacttatgaggatgtcaaaaatgcagttggggtcctcatcggaggacttgaatggaatggtaacacggttcgagtctctgaaaatatacagagattcgcttggagaaactgtgatgagaatgggagaccttcactacctccagag--cagaaatgaaaagtggcgagagcaattgggacagaaatttgaggaaataaggtggttaattgaagaaatgcggcacagattgaaagcgacagagaatagtttcgaacaaataacatttatgcaagccttacaactactgcttgaagtagaacaagagataagagctttctcgtttcagcttatttaa
>H1N1_Swine_CY022998_A/swine/Wisconsin/629/1980|1980.500
atggattccaac---actgtgtcaagctttcaggtagactgcttcctttggcatatccgcaaacggtttgcggacaatggattgggtgatgccccattccttgatcggctccgccgagatcaaaagtccctaaaaggaagaggcagcacccttggtcttaacatcgagacagccactcttgttgggaagcaaattgtggagtggattctaaaagaagaatccaacgagacacttaagatgaccattgcatctgtgcctacttcgcgctacctagctgacatgacccttgaggaaatgtcaagggattggttcatgctcatgcctatgcaaaaggtgaca---ggctctctttgtgtgcgaatggaccaggcgatcatggaaaagaacatcatactgaaagcgaacttcagtgtgatttttgaccggttggagactttgatactactaagggctttcaccgaagagggagcaattgttggagaaatttcaccattactttctcttccaggacatactgatgaggatgtcaaaaatgcagttggggtcctcatcggagggcttgaatggaatggtaacacggttcgagtctctgaaaatctacagagattcgcttggagaagccgtaatgagaatgggagacctccactaccttcagaa--cagaaatgaaaagtggcgagagcaattgggtcagaaatttgaggaaataaggtggctgattgaagaagtgcggcacaaattgaagatgacagaaaatagtttcgagcaaataacatttatgcaagccttacaactattgcttgaagtagaacaagagataagaactttctcgtttcagcttatttaa
>H1N1_Human_CY083044_A/Dakar/WRAIR0020T/2010|2010.126
atggactccaac---accatgtcaagctttcaggtagactgtttcctttggcatatccgcaagcgatttgcagacaatggattgggtgatgccccattccttgatcggctccgccgagatcaaaagtccttaaaaggaagaggcaacacccttggcctcgatatcgaaacagccactcttgttgggaaacaaatcgtggaatggatcttgaaagaggaatccagcgagacacttagaatgacaattgcatctgtacctacttcgcgctacctttctgacatgaccctcgaggaaatgtcacgagactggttcatgctcatgcctaggcaaaagataata---ggccctctttgcgtgcgattggaccaggcgatcatggaaaagaacatagtactgaaagcgaacttcagtgtaatctttaaccgattagagaccttgatactactaagggctttcactgaggagggagcaatagttggagaaatttcaccattaccttctcttccaggacatacttatgaggatgtcaaaaatgcagttgggatcctcatcggaggacttgaatggaatggtaacacggttcgagtctctgaaaatatacagagattcacttggagaaactgtgatgagaatgggagaccttcactacctccagag--cagaaatgaaaagtggcgagagcaattgggacagaaatttgaggaaataaggtggttaattgaagaaatgcggcacagattgaaagcgacagagaatagtttcgaacaaataacatttatgcaagccttacaactactgcttgaagtagaacaagagataagagctttctcgtttcagcttatttaa
>H1N1_Human_CY028143_A/Kansas/UR06-0191/2007|2007.096
atggattcccac---actgtgtcaagctttcaggtagattgcttcctttggcatgtccgcaaacaagttgcagaccaagatctaggcgatgcccccttcctagatcggcttcgccgagatcagaagtctctaaagggaagaggcagcactctcggtctgaacatcgaaacagctacttgtgttggaaagcaaatagtagagaggattctgaaagaagaatccgatgaggcacttaaaatgaccatggcctccgcacttgcttcgcggtacctaactgacatgactgttgaagaaatgtcaagggactggttcatgctcatgcccaagcaaaaagtggct---ggccctctttgtgtcagaatggaccaggcaataatggataagaacatcatactgaaagcgaatttcagtgtgatttttaaccggttggagaatctgacattactaagggctttcaccgaagagggagcaattgttggcgaaatttcaccattgccttcttttccaggacatactaatgaggatgtcaaaaatgcaattggggtcctcatcgggggacttgaatggaatgataacacagttcgagtctctgaaactctacagagattcgcttggagaatcagtaatgagactgggggacctccattcactacaaca--cagaaacgaaaaatggcgggaacaactaggtcagaaatttgaagaaataagatggctgattgaagaagtgaggcataaattgaagacgacagagaatagttttgagcaaataacatttatgcaagcattacagctattatttgaagtggaacaagagattagaacgttttcgtttcagcttatttag
>H1N1_Swine_CY084845_A/swine/Hong_Kong/80/1978|1978.014
atggattccaac---actgtgtcaagctttcaggtagactgcttcctttggcatatccgcaaacggtttgcggacaatggattgggtgatgccccattccttgatcggctccgccgagatcaaaagtccctaaaaggaagaggcagcacccttggtcttaacatagagacagccactcttgctgggaagcaaattgtggagtggattctgaaagaagaatccaacgagacacttaagatgaccattgcatctgtaccttcttcgcgctacctagctgacatgacccttgaggaaatgtcaagggattggttcatgctcatgcctaggcaaaaggtggca---ggctctctttgtgtgcgaatggaccaggcgatcatggaaaagaacatcatactgaaagcgaacttcagtgtgatttttgaccggttggagactttgatactactgagggctttcactgaagagggagcaatcgttggagaaatttcaccattactttctcttccaggacatactgatgaggatgtcaaaaatgcagttggggtcctcatcggagggcttgaatggaatggtaacacagttcgagtctctgaaaatctacagagattcgcttggagaggcagtaatgagaatgggagacctccactacctccagaa--cagaaatgaaaagtggcgggagcaattgggccagaaatttgaggaaataagatggctaattgaagaagtgcggcacaaattgaagatgacagagaatagtttcgagcaaataacatttatgcaagccttacaactattgcttgaagtagaacaagagatgagaactttctcgtttcagtttatttaa
>H6N1_Avian_CY093627_A/mallard/California/8399/2008|2008.805
atggattccaac---acgataacctcgtttcaggtagattgctatctgtggcacataagaaagctgctcagcatgagagacatgtgtgatgctccctttgatgatagactcagaagagatcaaaaggcattaaagggaagaggcagcacacttggactcgacctgcgagtggccacaatggaaggcaaaaagattattgaagacatcctaaagagtgaaacggatgaaaatctcaaaattgcaattgcatccagccctgctcctcggtacattaccgatatgagcatagaggaaataagcagggaatggtacatgctcatgccaaggcagaaaataaca---gggggtctgatggtgaaaatggatcaggctattatggacaagagaataatactcaaggcgaacttctctgtcctatttgatcaactggaaacattagtctcactgagggctttcacagatgatggcgccattgtagctgaaatatctcccattccttccatgccaggacattctacagaggatgtcaaaaatgcaattggaatcctcatcggtggacttgaatggaatgataactcaattcgagcgtctgaaaatatacagagattcgcttggggagtccgtgatgagaatgggggacctccactccctccaaag--cagaaacgctacatggcgagaagagttgagtcagaagtttgaggagatcagatggttaattgcagagtgcagaaacatattaaccaaaactgagaacagcttcgagcagataacgttcttacaggcattgcaactcttacttgaagttgagagtgagataaggacattttcttttcagcttatttag
>H9N2_Avian_KX470446_A/turkey/Poland/08/2014|2014.290
atggattccaac---acgataacctcgtttcaggtagattgttatctatggcacataagaaagctactcagtatgagagacatgtgtgatgctccctttgatgacagactccgaagagaccaaaaggcattaaagggaagaggcagcacacttggactcgacctaagagtggctacaatggggggaaaaaagatcgttgaggacatcctgaagagtgaaacagatgaaaacctcaaaatagccattgcttccagtcctgctcctcggtatatcactgatatgagcatagaggagataagccgagaatggtacatgctgatgcccaggcaggaagtaact---ggaggccttatggtgaaaatggaccaagccataatggataagagaattatccttaaagctaatttctcggtcctatttgatcaactagagacattagtctctctgagggcattcacagaagatggtgcaattgtggctgaaatatctcccattcccttcatgccaggacattctacagaggatgtcaaaaatgcaattggaatcctcatcggtggacttgaatggaatgataactcaattcgagcgtctgagaatatacagagattcgcttggggaatccgtgatgagaatgggggacctccactccctccaaag--cagaaacgctacatggcgaaacgagttgagtcagaagtttgaagagatcagatggctcattgctgaatgcagaaatatactgacaaagactgaaaacagctttgagcagataacattcttgcaagcattgcaactcttactcgaagttgaaagtgagataaggactttctcttttcagcttatttaa
>H1N1_Swine_FJ789836_A/swine/Shanghai/3/2005|2005.534
atggattacaac---actgtgtcaagctttcaggtagactgtttcatttggcatatccgcaaacggtttgcagacaatggattgggtgatgccccattccttgatcggctccgccgagatcaaaagtccctaaaaggaagaggcagcaccattggcctcgatattgaaacagccactcttgttgggaaacaaattgtggaatggatcttgaaagaggaatccaacgaaacacttaagatgaccattgcatctgtacctacttcgcgctacctagctgacatgaccctcgaggaaatgtcacgagactggttcatgctcatgcctaggggaaaaatgata---ggctctctttatttgcgaatggaccaggcgatcatggaaaagaatatcatactgaaagcgaacttcagtgtgatttttaaccgattagagactttgatactactaagggctttcactgaagagggagcaatcgttggagaaatttcaccattaccttctcttccaggacatactgaagaggatgtcaaaaatgcagttggggtcctcatcggagggcttgaatggaatggtaacacggttcgagtctctgagaatctacagagattcgcttggagaagccgtaatgaggatgggagaccttcactacctccagag--cagaaatgaaaagtggcgagagcaattgggacagaaattcgaggaaataaggtggttaattgaagaagtgcggcacaaattgaaaatgacagagaatagtttcgagcagataacatttatgcaagccttacaactattgcttgaagtagaacaagagataagaactttctcgtttcagcttatttaa
>H7N3_Avian_KF042071_A/duck/Zhejiang/DK10/2013|2013.200
atggattccaat---actgtgtcaagctttcaggtagactgctttctttggcatgtccgcaaacgatttgcagaccaagaactgggtgatgccccattccttgaccggcttcgccgagatcagaagtccctaaggggaagaggcagcactcttggtctggacatcgaaacagctactcgtgcgggaaagcagatagtggagcggattctggaagaagaatccgatgaggcacttaaaatgactattgcttcagtgccgacttcacgctacctaactgacatgactcttgaagagatgtcaagggactggttcatgctcatgcctaaacagaaagtggca---ggttccctttgtatcagaatggaccaggcaataatggataaaaacatcatactgaaagcaaacttcagtgtgatttttgaccggctggagaccctgatactactcagagctttcacagaagaaggagcaattgtgggagaaatctcaccattaccttctcttccaggacatactgatgaggatgtcaaaaatgcaattggggtcctcatcggaggacttgaatggaatgataacacagttcgagtctctgaaactctacagagattcgcttggagaagcagtaatgaggatgggagacctccactccctccaaag--cagaaacggaaaatggcgagaacaattgagtcagaagtttgaagaaataagatggctgattgaagaagtgcgacatagattgaagattacagagaacagtttcgaacagataacatttatgcaagccttacaactattgcttgaagtggagcaagagataagaactttctcgtttcagcttatttaa
>H10N4_Avian_CY190303_A/mallard/Maryland/06OS194/2006|2006.055
atggattccaac---actgtgtcaagctttcaggtagactgctttctttggcatgtccgcaaacgatttgcagaccaagaactgggtgatgccccattccttgaccggcttcgccgagatcagaaatctctgagaggaagaggcagcactcttggtctggacatcgaaacagccactcgtgctggaaagcagatagtggagaggattctggaggaagaatccgatgaggcactcaaaatgactattgcctctgtacctgcttcacgctacctaactgacatgactcttgaagagatgtcaagagactggttcatgctcatgcccaagcaaaaagttgct---ggctccctctgtatcagaatggatcaagcaattatggataaaaacatcacactgaaggcgaatttcagtgtgatctttgatcggctagagacattgatactactcagagctttcactgaagaaggagccattgttggcgaaatttcaccattgccttctcttccaggacatactgatgaggatgtcaaaaatgcaattggggtcctcatcggaggacttgaatggaatgataacacagttcgagtctctgaaactctacagagattcgcttggagaagcagtaatgaggatgggagacctccactccctccaaag--cagaaacggaaaatggcgagaacaattgagtcagaagtttgaagaaataagatggctgattgaagaagtgcgacatagactaaaggttacagagaatagttttgaacaaataacatttatgcaagccttacaactattgcttgaagtggagcaagagataagaactttctcgtttcagcttatttaa
>H4N2_Avian_KC282883_A/duck/Jiangsu/1-15/2011|2011.030
atggattccaac---actgtgtcaagctttcaggtagactgctttctttggcatgtccgcaaacgatttgcagaccaagaactgggtgatgccccattccttgaccggcttcgccgagaccagaagtccctaagaggaagaggcagcactcttggtctggacatcgagacagctactcgtgcgggaaagcaaatagtggagcggattctggggaaagaatctgatgaagcacttaagatgaatattgcttctgtaccgacttcacgctacctaactgacatgactcttgaagaaatgtcaagagactggttcatgctcatgcccaagcagaaagtagca---ggttctctctgcatcaaaatggaccaggcagtaatggataaaaacatcatactgaaagcaaacttcagtgtgatttttgaccgactggaaaccctaatattacttagagctttcacagaaaaaggagcaattgtgggagaaatctcaccattaccttctcttccaggacatactgatgaggatgtcaaaattgcaattggggtcctcatcggaggacttgaatggaatgataacacagttcgagtctctgaaactctacagagattcacttggagaagcagtaatgaggatgggagaccttcactcccttcaaaa--cagaaacggaaaatggcgagaacaattgagtcagaagtttgaggaaataagatggctgattgaggaaatgcgacatagattgaagatcacagagaacagcttcgaacaaataacgtttatgcaagccttacaactattgcttgaagtggagcaagagataagaaccttctcgtttcagcttatttaa
>H1N1_Swine_KR700588_A/swine/Poland/16315/2011|2011.816
atggatccaaac---actgtgtcaagctttcaggtagattgctttctttggcatgttcgcaagcggtttgcaaactgggggcttggcgatgccccattcctcgataggcttcgccgagaccagaagtctctaagaggaagaggcagcactcttggtctggaaattgaaccagctactcgtgctggaaaacaaatagtgaagcgcattctggaagaagagtacaatgaagcacttaaaataactaccgcttctgtgcctgcttcacgctatctaactgacatgactcttgaagagatgtccagggactggttcatgctcatgcccaagcaaaaagtgaca---ggtcccctttgcatcagaatggaccaggcaataatggataaaaacatcaccttgaaagcaaacttcagtgtgatttttgaccgactggaaactctgatacttcttagagctttcacagaagaaggggcaattgtaggtgaaatctcaccattaccttctcttccaggacatactgatgaggatgtcaaaaatgcaattgggatcctcatcaaaggacttgaatggaatgataacgcagttcgagtctctgaagctctacagagattcgcttggagaagcactaatgagaacgggagacctccattcactacaaaa--cagaaacggaaaatggagagaacaattgggccagaagtttgaagaaataagatggctaattgaagaaatgcgacacagattaaaaataacagagaacagctttgaacagataacgtttatgcaagcattacaactactgcttgaagtggagcaagagataaggactttctcgtttcagtttatttaa
>H3N2_Human_CY114425_A/Netherlands/063/2011|2011.011
atggattctaac---actgtatcaagtttccaggtagattgctttctttggcatatccggaaacaagttgtagaccaagaactgagtgatgccccattccttgatcggcttcgccgagatcagaggtccctaaggggaagaggcaatactctcggtctagacatcaaagcagccacccatgttggaaagcaaattgtagaaaagattctgaaagaagaatctgatgaggcacttaaaatgaccatggtctccacacttgcttcgcggtacataactgacatgactattgaggaattatcaagaaactggttcatgctaatgcccaagcagaaagtggag---ggacctctttgcatcagaatggaccaggcaatcatggagaaaaacatcatgttgaaagcgaatttcagtgtgatttttgaccgactagagaccatagtattactaagggctttcaccgaagagggagcaattgttggcgaaatctcaccattgcattcttttccaggacatactattgaggatgtcaaaaatgcaattggggtcctcatcggaggacttgaatggaatgataacacagttcgagtctctaaaaatctacagagattcgcttggagaagcagtaatgagaatgggggacctccacttactccaaaa--cagaaacgggaaatggcgagaacagctaggtcaaaaatttgaagagataagatggctaattgaagaagtgagacacagattaaaaacaactgaaaatagctttgaacaaataacattcatgcaagcattacaactgctgtttgaagtggaacaggagataagaactttctcatttcagcttatttga
>H3N2_Human_CY113401_A/Stockholm/12/1988|1988.500
atggattccaac---actgtgtcaagtttccaggtagattgctttctttggcatatccgaaaacaagttgtagaccaagaactgagtgatgccccattccttgatcggcttcgccgagatcagaggtccctaaggggaagaggcaacactctcggtctagacatcaaagcagccacccatgttggaaagcagatagtagaaaagattctgaaggaagaatctgatgaggcacttaaaatgaccatggcctccacacctgcttcgcgatacataactgacatgactattgaggaattgtcaagaaactggttcatgctaatgcccaagcagaaagtggaa---ggacctctttgcatcagaatggaccaggcaatcatggagaaaaacatcatgttgaaagcgaatttcagtgtgatctttgaccgactagagaccctagtattactaagggctttcaccgaagagggagcaattgttggcgaaatctcaccattgccttcttttccaggacatactattgaggatgtcaaaaatgcaattggggtcctcatcggaggacttgaatggaatgataacacagttcgagtctctaaaaatctacagagattcgcttggggaagcagtaatgagaatgggggacctccacttactccaaaa--cagaaacggaaaatggcgagaacagctaggtcaaaagttcgaagagataagatggctgattgaagaagtgagacacagactaaaaacaactgagaatagttttgagcaaataacattcatgcaagccttacagctgctgtttgaagtggaacaggagataagaactttctcatttcagcttatttaa
>H3N8_Avian_CY133476_A/gadwall/Iowa/10OS2753/2010|2010.792
atggactccaac---acgataacctcgtttcaggtagattgctatctatggcacataagaaagctgctcagcatgagagacatgtgtgatgctccctttgatgacagactcagaagagatcaaaaggcattaaagggaagaggcagcacacttggactcgatctgcgagtggccacaatggaaggcaaaaagattgttgaaaacatcctaaagagtgagacggatgaaaatctcaaaattgcaattgcatccagccctgctcctcggtacatcactgatatgagtatagaggaaataagcagggaatggtacatgctcatgccaaggcagaaaataaca---gggggtctgatggtgaaaatggatcaggccattatggacaagaggataatactcaaggcaaacttctctgtcctatttgatcaactggaaacattagtctcactgagggctttcacagacgatggggccattgtagctgaaatatctcccattccttctatgccaggacattctacagaggatgtcaaaaatgcaattggaatcctcatcggtggacttgaatggaatgataactcaattcgagcgtctgaaaatatacagagattcgcttggggagtccgtgatgagaatgggggacctccactccctccaaag--cagaaacgccacatggcgagaagaattgagtcagaagtttgaagagatcagatggcttattgcagagtgcagaaacgtattaaccaaaactgagaacagcttcgagcagataacgttcttgcaggcattgcaactcttacttgaagttgagagtgagataaggacattttcttttcagcttatttag
>H3N1_Avian_KT338424_A/American_green-winged_teal/Alaska/478/2014|2014.751
atggattccaac---actgtgtcaagctttcaggtagactgctttctttggcatgtccgcaaacgatttgcagaccaagaactgggtgatgccccattcctcgatcggcttcgccgagatcagaaatctctaagaggaagaggcagcactcttggtctggacatcgaaacagccactcgtgctggaaagcagatagtggagaggattctagaagaagaatccgacgaggcactcaaaatgactattgcctctgtgcctgcttcacgctacctaactgacatgactcttgaagagatgtcaagagactggttcatgctcatgcccaagcaaaaagtggca---ggctccctctgtatcagaatggaccaggcaattatggataagaacatcatactgaaggcgaatttcagtgtgatctttgatcggctggaaaccctaatactactcagagctttcactgaagaaggagcaattgtcggcgaaatctcaccattgccttctcttccaggacatactgatgaggatgtcaaaaatgcaattggggtcctcatcggaggacttgaatggaatgataacacagttcgagtctctgaaactctacagagattcgcttggagaagcagtaatgaggatgggagacctccactccctccaaag--cagaaacggaaaatggcgagagcaattgagtcagaagtttgaagaaataaggtggctgattgaggaagtacgacatagactgaaaattacagagaatagttttgaacaaataacatttatgcaagccttacaactattgcttgaagtggaacaagagataagaactttctcgtttcagcttatttaa
>H1N3_Avian_KY971251_A/chicken/Zhejiang/7418/2015|2015.504
atggattccaac---actgtgtcaagctttcaggtagactgctttctttggcatgtccgcaaacgatttgcagaccaagaactgggtgatgccccattccttgatcggcttcgccgagatcagaagtccctaaggggaagaggcagcactcttggtctggacatcgaaacagctactcgtgcggggaagcagatagtggagcggattctggaagaagaatccgatgaagcacttaaaatgactattgcttcagtgcccacttcacgctacctaactgacatgactcttgaagagatgtcaagggactggttcatgctcatgcctaaacagaaagtggca---ggttccctttgtatcagaatggaccaggcaataatggataaaaacatcacattgaaagcaaacttcagtgtgatttttggccggctggagaccctgatactacttagagctttcacagaagaaggagcaattgtgggagaaatctcaccgttaccttctcttccaggacatactgatgaggatgtcaaaaatgcaattggggtcctcatcggaggacttgaatggaatgataacacagttcgagtctctgaaactctacagagattcgcttggagaagcagtaatgaggatgggagacctccactccctccaaag--cagaaacggaaaatggcgagaacaattgagtcagaagtttgaagaaataagatggctgattgaagaagtgcgacatagattgaagattacagagaacagttttgaacaaataacgtttatgcaagccttacaactactgcttgaagtggagcaagagataagaactttctcgtttcagcttatttaa
>H3N8_Avian_KY644215_A/blue-winged_teal/Guatemala/CIP049H109-38/2012|2012.874
atggattccaac---actgtgtcaagctttcaggtagactgctttctttggcatgtccgcaaacgatttgcagaccaagaactgggtgatgccccattccttgaccggcttcgccgagaccagaagtctctaagaggaagaggcagcactcttggtctggatatcgaaacagccactcgcgctggaaagcagatagtggagaggattctggaggaagaatccgacgaggcactcaaaatgactattgcctctgtacctgcttcacgctacctaactgacatgactcttgaagagatgtcaagagactggttcatgctcatgcccaaacaaaaagtggca---ggttccctctgtatcagaatggaccaggcgatcatggataagaacattacactgaaagcgaacttcagtgtgatctttgatcggctggagacactaatactactcagagctttcactgaagaaggagcaattgttggcgaaatttcaccattgccttctcttccaggacatactgatgaggatgtcaaaaatgcaattggggtcctcatcggaggacttgaatggaatgataacacagttcgagtctctgaaactctacagagattcgcttggagaagctgtaatgaggatgggagacctccactccctccaaag--cagaaacggaaaatggcgagaacaattgagtcagaagtttgaggaaataaggtggctaattgaagaggtgcgacatagactaaaaattacagagaacagttttgaacaaataacatttatgcaagccttacaactactgcttgaagtggagcaagagataagaactttctcgtttcagctcatttaa
>H3N2_Human_CY112432_A/Hong_Kong/1/1989|1989.500
atggattccaac---actgtgtcaagtttccaggtagattgctttctttggcatatccgaaaacaagttgtagaccaagaactgagtgatgccccattccttgatcggcttcgccgagatcagaggtccctaaggggaagaggcaacactctcggtctagacatcaaagcagccacccatgttggaaagcagatagtagaaaagattctgaaggaagaatctgatgaggcacttaaaatgaccatggcctccacacctgcttcgcgatacataactgacatgactattgaggaattgtcaagaaactggttcatgctaatgcccaagcagaaagtggaa---ggacctctttgcatcagaatggaccaggcaatcatggagaaaaacatcatgttgaaagcgaatttcagtgtgatctttgaccgactagagaccctagtattactaagggctttcaccgaagagggagcaattgttggcgaaatctcaccattgccttcttttccaggacatactattgaggatgtcaaaaatgcaattggggtcctcatcggaggacttgaatggaatgataacacagttcaagtctctaaaaatctacagagattcgcttggggaagcagtaatgagaatgggggacctccacttactccaaaa--cagaaacggaaaatggcgagaacagctaggtcaaaagtttgaagagataagatggctgattgaagaagtgaggcacagactaaaaacaactgagaatagttttgagcaaataacattcatgcaagccttacagctgctgtttgaggtggagcaggagataagaactttctcatttcagcttatttaa
>H5N2_Avian_FJ610138_A/Chicken/Virginia/40018/84|1984.500
atggactccaac---actgtgtcaagctttcaggtagactgctttctttggcatgtccgcaaacgatttgcagaccaagaactgggtgatgccccattccttgaccggcttcgccgagatcaaaaatctctaagaggaagaggcagcactcttggtctggacatcgaaacagccactagtgctggaaagcagatagtggaacggattctggaggaagagtccggcgaggcactcaaaatgactattgcctctgtacctatttctcgctatctaactgacatgactcttgaggaaatgtcaagagactggttcatgctcatgcctaagcaaaaagtagca---ggctccctctgcatcagaatggaccaggcaatcatggataagaaaatcatactgaaagcgaacttcagcgtgattttcggccgactagagacattgatactgctcagggcattcaccgaagaaggggcaattgtcggcgaaatttcaccattgccttctcttccaggacatactgatgaggatgtcaaaaatgcaattggggtcctcatcggaggacttaaatggaatgataacacagttcgagtctctgaagctctacagagattcgcttggaaaggcagtaatgaggatgggagacctccactcccttcaaag--tagaaacggaaactggcgaagacaattgagtcaaaagtttgaagaaataaggtggctgattgaagaagtacggcatagactaaagattacagagaatagttttgagcaaataacattcatgcaagccttacaactactgcttgaagtggagcaagagatgagaactttctcgtttcagcttatttaa
>H5N1_Avian_CY036241_A/great_egret/Hong_Kong/807/2008|2008.500
atggattccaac---actgtgtcaagctttcaggtagactgctttctttggcatgtccgcaaacgatttgcagaccaagaactgggtgatgccccattccttgaccggcttcgccgagatcagaagtccctaagaggaagaggcaacactcttggtctggatatcgaaacagctactcgtgcgggaaaacagatagtggagcggattctggatgaggaacctgatgaggcacttaaaatg---------------ccgacttcacgctacctaactgacatgactctcgaagaaatgtcaagggactggttcatgctcatgcccaagcagaaagtggtg---ggttccctttgcatcaaaatggaccaggcaataatggataaaaccatcatattgaaagcaaacttcagtgtgatttttgaccggttagaaaccctaatactgcttagagctttcacagaagaaggagcaatcgtgggagaaatctcaccattaccttctcttccaggacatactggtgaggatgtcaaaaatgcaattggcgtcctcatcggaggacttgaatggaatgataacacagttcgggtctctgaaactatacagagattcgcttggagaagcagtgatgagggtgggagacttccactccctccaaat--cagaaacggaaaatggcgagaacaattgagtcagaagtttgaagaaataaggtggctgattgaagaagtacgacatagattgaaaattacagaaaacagcttcgaacagataacgtttatgcaagccttacaactactgcttgaagtggagcaagagataagagccttctcgtttcagcttatttaa
>H1N1_Swine_KX670651_A/swine/Pennsylvania/A01554941/2015|2015.362
atggactccaat---actgtgtcaagctttcaggtagactgtttcctttggcacatccgcaaacggtttgcagacaatggattgggtgatgccccattccttgatcggctccgccgagatcaaaagtccctaaaaggaagaggcaacaccctcagcctcgacatcgaaacagccactcttgttgggaaacaaattgtggagtggattttaaaagaggaatccagcgagacacttaagatgaccattgcctctatacctacctcgcgctacctagctgacatgaccctcgaggaaatgtcacgagactggttcatgctcatgcctaggcaaaagataata---ggccctctttgtgttcgaatagaccaggcgatcattgaaaagaacatcatactgaaagcgaacttcagtgtgatctttaaccgattagagactttgatactactgagagctttcactgaggagggagcaatcgttggagaaatttcaccattgccttctcttccaggacatactaatgaggatgtcaaaaatgcaattggggtcctcatcggaggacttgaatggaatggtaacacggttcgaggctctgaaaatctacagagattcgcttggagaaaccgtaatgaggatgggagaccttcactaccttcagaa--cagaaatgaaaaatggcgagagcaattgggacaaaaatttgaggaaataaggtggttaattgaagaagtacgacacagattgaaaacgacagagaacagtttcgaacaaataacatttatgcaagccttacaactactgcttgaagtggagcaagagataaggactttctcgtttcagcttatttaa
>H6N6_Avian_KJ200713_A/chicken/Hunan/S4495/2010|2010.940
atggattccaac---actgtgtcaagctttcaggtagactgctttctttggcatgtccgcaaacgatttgcagaccaagaactgggtgatgccccattccttgaccggcttcgccgagatcagaagtccctaagaggaagaggcagcactcttggtctggacatcgagacagctacccgtgcgggaaagcagatagtggagcggattctggaagaagaatctgatgaggcacttaaaatgactattgcttcagtgccggcttcacgctacctaactgacatgactcttgaagagatgtcaagggactggttcatgctcatgcccaaacaaaaagtggca---ggttccctttgcatcagaatggaccaggcaataatggataaaaacatcatattaaaagcaaacttcagtgtgatttttgaccggctggagaccctaatactacttagagctttcacagaagagggagcaattgtgggagaaatctcaccgttaccttctcttccaggacatactgatgaggatgtcaaaaatgcaattggggtcctcatcggaggacttgaatggaatgataacacagttcgagtctctgagactctacagagattcgcttggagaagcagtaatgagaatgggagacctccactccctccaaag--cagaaacggaaaatggcgagagcaattgagtcagaagtttgaagaaataagatggctgattgaagaagtgcggcacagattgaagattacagagaacagcttcgaacagataacgtttatgcaagccttacaactattgcttgaagtggagcaagagataagaactttctcgtttcagcttatttaa
>H1N2_Swine_CY243189_A/swine/Ohio/16TOSU8287/2016|2016.496
atggactccaat---actgtgtcaagctttcaggtagactgtttcctttggcacatccgcaaacgatttgcagacaatggactgggtgatgccccattccttgatcggcttcgccgagatcagaagtccctaaaaggaagaggcaacacccttagcctcgacatcgaaacagccactcttgttgggaaacaaattgtggagtggattttgaaagaagggtccagcgagacacttaagatgaccactgcatctgtacctacttcgcgctacctagctgacatgaccctcgaggaaatgtcacgagactggttcatgctcatgcctaggcaaaagataata---ggccctctttgtgttcgaatagaccaggcaatcattgaaaagaacatcatactaaaagcgaacttcagtgtgatctttaaccgattagagactttgatactactaagggctttcactgatgagggagcaatcgttggagaaatttcaccattgccttctcttccaggacatactaatgaggatgtcaaaaatgcaattggggtcctcatcggaggacttgaatggaatggtaacacggttcgaggctctgaaaatctacagagattcgcttggagaaaccgtaatgaggatgggagacctccactacctccagaa--cagaaatgaaaagtggcgagagcaattggggcagaaatttgaggaaataaggtggttaattgaagaagtacgatacagattgagaacaacagagaacagtttcgaacaaataacatttatgcaagccttacaactactgcttgaagtagagcaagagataaggactttctcgtttcagcttatttga
>H3N2_Swine_MF373249_A/swine/Michigan/A01672424/2017|2017.052
atggactccaat---actgtgtcaagctttcaggtagactgtttcctttggcacatccgcaaacggtttgcagacaatggattgggtgatgccccattccttgatcggctccgccgagatcaaaagtccctaaaaggaagaggcaacacccttagcctcgacattgaaacagccactcttgttgggaaacaaattgttgagtggatgttgaaagaggaatccagcgatacacttaagacgaccattgcttctgtacctacttcacgctacctagctgacatgaccctcgaggaaatgtcacgagactggttcatgctcatgcctaggcaaaagataata---ggccctctttgtgtgcgaatggaccaggcgattttggaaaagaacatcatactgaaagcaaacttcagtgtgatctttagtcgattggagactttggtactactaagggctttcactgaggagggagcaatcgttggagaaatttcaccattaccttctcttccaggacatactagtgaggatgtcaaaaatgcaattggggtcctcatcggaggacttgaatggaatggtaacacggttcgaggctctgaaaatctacagagattcgcttggagaaaccgtaatgaggctgggagactttcactacctccagaa--caggaatgaaaagtggcgagagcaattgggacagaaatttgaggaaataagatggttgattgaagaagtacggcacagattgaaagtaacagagaatagtttcgaacaaataacatttatgcaagccttacaactactgcttgaagtagaacaagagataagaactttctcgtttcagcttatttaa
>H7N9_Avian_KX215939_A/chicken/Huaian/003/2015|2015.096
atggattccaat---actgtgtcaagcttccaggtagactgctttctttcgcatgtccgcaaacgatttgcagaccaagaaatgggtgatgccccatttctagaccggcttcgccgagatcagaagtccctgagaggaagaagcagcactcttggtctggacatcagaactgccacgcgtgaaggaaagcatatagtggagcggattttagaggaagagtcagatgaagcatttaaaatgagtattgcttcagtgccagctccacgctatctaactgacatgactcttgaagaaatgtcaagagattggttaatgctcattgccaaacagaaaataaca---gggtccctatgcattagaatggaccaagcaatagtggacaaaaacatcacattgaaagcaaatttcagtgtgattttcaatcggcttgaagccctgatactacttagagcttttacggaagaaggagcaattgtaggcgaaatctcaccattaccttctcttccaggacatactgacaaggatgtcaaaaatgcaattgagatcctcatcggaggatttgaatggaatgataacacagttcgagtctctgaaactctacagagattcgcttggagaagcagcgatgaggatgggagatctccactctctacaaag--tagaaacgggaaatggagagaacagttaagccagaagttcgaagaaataagatggttgattgaagaagtacgacatagattaaaaattaccgagaatagctttgagcaaataacttttatgcaagccttacaactattgcttgaagtggagcaagagataagaactttctcgtttcagcttatttaa
>H1N1_Swine_MF973379_A/swine/North_Carolina/A02214775/2017|2017.296
atggactccaac---actgtgtcaagttttcaggtagactgtttcctttggcaaatccgcaaacggtttgcagacaatggattgggtgatgccccattccttgatcggctccgccgggatcaaaagtccctaaaaggaagaggcaacacccttggcctcgatatcgaaactgccactcttgttgggaagcaaattgtggagtggattctgagagaggaatccagcgagacatttaagatgaccattgcatctgtacctacttcgcgctacatagctgacatgaccctcgaggagatgtcacgagactggttcatgctcacgcctaggcaaaagataata---ggccctctttgtgtgcgaatggaccaggcaatcatggaaaagaacattacactaaaagcgaacttcagtgtaatctttaaccagttagagactttgatactactaagggctttcactgaggagggagcaatcgttggagaaatttcaccattaccttctcttccaggacatactaacaaggatgtcaaaaatgcagttggggtcctcatcggaggacttgaatggaatggtaacacggttcgaggctctgaaaatctacagagattcgcttggagaaaccgtaatgaggatgggagaccttcactacctccagag--cagaaatgaaaagtggcgagagcaattgggacagaaatttgaggaaataaggtggttaattgaagaagtacgacacagattgaaggcaacagataatagtttcgaacaaataacatttatgcaagccttacaactactgcttgaagtagagcaagagataaggactttctcgtttcagcttatttaa
>H7N1_Avian_KF298405_A/mallard/Minnesota/AI09-1714/2009|2009.564
atggattccaac---actgtgtcaagctttcaggtagactgctttctttggcatgtccgcaagcgatttgcagaccaagaactgggtgatgccccattccttgaccgacttcgccgagaccagaagtctctaagaggaagaggcagcactcttggtctggacatcgaaacggccactcgtgctggaaagcagatagtggagaggattctggaggaagaatccgacgaggcactcaaaatgactattgcctctgtgcctgcttcacgctacctaactgacatgactcttgaagagatgtcaagagactggttcatgctcatgcccaaacaaaaagtggca---ggctccctctgtatcagaatggaccaggcgattatggataagaacatcatactgaaggcaaacttcagtgtgatcttcgatcggctggagacactaatactactcagagctttcactgaagagggagcaattgtcggcgaaatttcaccattgccttctcttccaggacatactgatgaggatgtcaaaaatgcaattggggtcctcatcggaggacttgaatggaatgataacacagttcgagtctctgaaactttacagagattcgcttggagaagcagtaatgaggatgggagacctccactccctccaaag--cagaaacggaaaatggcgagaacaattgagtcagaagtttgaagaaataaggtggctgattgaagaagtgcgacatagactaaagatcacagaaaatagttttgaacaaataacatttatgcaagccttacaactactgcttgaagtggagcaagagataagaactttctcgtttcagcttatttaa
>H7N4_Avian_CY178859_A/mallard/Wisconsin/1111/1982|1982.500
atggattccaac---actgtgtcaagctttcaggtagactgctttctttggcatgtccgcaaacgatttgcagaccaagaactgggtgatgccccattccttgaccggcttcgccgagatcagaaatctctaagaggaagaggcagcactcttggtctggacatcgaaacagccactcgtgctggaaagcagatagtggagcggattctggaggaagaatccgacgaggcactcaaaatgactattgcctcagtacctgcttcacgctacctaactgacatgactcttgaagagatgtcaagagactggttcatgctcatgcccaagcaaaaagtagca---ggctccctctgtatcagaatggaccaggcgattatggataagaacatcatactgaaagcgaacttcagtgtgatcttcgatcggctggagacactaatactactcagggctttcactgaagaaggagcaattgtcggcgaaatttcaccattgccttctcttccaggacatactgatgaggatgtcaaaaatgcaattggggtcctcatcggaggacttgaatggaatgataacacagttcgagtctctgaaactctacagagattcgcttggagaagcagtaatgaggatgggagacctccactccctccaaag--cagaaacggaaaatggcgagaacaattgagtcagaagtttgaagaaataaggtggctgattgaagaagtgcgacatagactaaagattacagagaatagttttgagcaaataacatttatgcaagccttacaactactgcttgaagtggagcaagagataagaactttctcgtttcagcttatttaa
>H5N2_Avian_KJ162784_A/duck/Taiwan/4379/2013|2013.025
atggaytccaac---actgtgtcaagctttcaggtagactgctttctttggcatgtccgcaaacgatttgcagaccaaggacagggtgatgccccattccttgaccggcttcgccgtgatcagaagtccctgagaggaagaggcagcactcttggtctggacatcgaaacagctactcgtgcgggaaagcagatagtggagtggattctggagggagaatctgatgaggcactcaaaatgactattgcttcagtgccggcttcacgctatctaactgacatgactcttgaagaaatgtcaagagactggttcatgctcatgcccaagcagaaagtggca---ggttccctttgcatcagaatggaccaggcaataatggacaagaacatcacattgaaagcaaacttcagtgtgatttttaaccggctggaaaccttaatactacttagagccttcacagacgaaggagctattgtgggagaaatctcaccattacctttccttccaggacatactgatgaggatgtcaaaaatgcaattggggtcctcgtcggaggacttgaatggaatgataacacagttcgagtctctgaaactctacagagattcgcttggagaagcagtaatgaggatgggagacctccactccctccaaag--cagaaacggaaaatggcgagaacaattgagtcagaagtttgaagaaataagatggctgattgaagaagtgagacacagattaaagatcacggaaaacagcttcgaacaaataacgtttatgcaagccttacaactactacttgaagtggagcaagagataagaactttctcgtttcagcttatttaa
>H3N2_Human_CY121572_A/BRISBANE/9/2006|2006.500
atggattccaac---actgtgtcaagtttccaggtagattgctttctttggcatatccggaaacaaattgtagaccaagaactgagtgatgccccattccttgatcggcttcgccgagatcagaggtccctaaggggaagaggcaatactctcggtctagacatcaaagcagccacccatgttggaaagcaaattgtagaaaagattctgaaagaagaatctgatgaggcacttaaaatgaccatggtctccacacctgcttcgcgatacataactgacatgactattgaggaattgtcaagaaactggttcatgctaatgcccaagcagaaagtggaa---ggacctctttgcatcagaatggaccaggcaatcatggagaaaaacatcatgttgaaagcgaatttcagtgtgatttttgaccgactagagaccatagtattactaagggctttcaccgaagagggagcaattgttggcgaaatctcaccattgccttcttttccaggacatactattgaggatgtcaaaaatgcaattggggtcctcatcggaggacttgaatggaatgataacacagttcgagtctctaaaaatctacagagattcgcttggagaagcagtaatgagaatgggggacctccacttactccaaaa--cagaaacggaaaatggcgagaacagctaggtcaaaagtttgaagagataagatggctaattgaagaagtgagacacagactaaaaacaactgaaaatagctttgaacaaataacattcatgcaagcattacaactgctgtttgaagtggaacaggagataagaactttctcatttcagcttatttaa
>H5N6_Avian_LC379589_A/jungle_crow/Hyogo/2803A002/2018|2018.162
atggattccaac---actatgttaagctttcaggtagactgttttctttggtatgtccgcaaacgattcgcagaccaagaactgggtgatgccccgttccttgaccggcttcgccgagatcagaagtctttaagaggaagaggcaacactcttggtctgagcatcgaaacagctactcgtgcgggaaagcagatagtggagcgaattctggaggaagaatctgatgaggcacttaaaatgactgttgcttcaagtccgtcttcacgctacctaactgacatgactcctgaagaaatgtcaagggactggttcatgctcatgcccaaacagaaagtggca---ggttcactttgcatcaagatggaccaggcaataatggataaaaacatcatattgaaagcaaacttcagtgtaatttttaaccggctggaagctctaatactacttagagctttcacagaagaaggagcaattgtgggagaaatctcaccgttaccttcttttccaggacatactgatgaggatgtcaaaaatgcaattggggtcctcatcgggggacttgaatggaatgataacacagttcgggtctctgaaactctacagagattcgcttggagaaacattaatgaggatgggagaccttcactccctccaaag--tagaaacggaaaatggcgagaacaattgggtcagaagtttgaagaaataagatggctgattgaagaagtacgacatagattgaagattacagaaaatagcttcgaacagataacgtttatgcaagccttacaactattgcttgaagtggaacaagagataagaactttctcgtttcagcttatttaa
>H1N1_Human_MH360114_A/North_Carolina/22/2018|2018.145
atggaatccaac---accatgtcaagctttcaggtagactgttttctttggcatattcgcaagcgatttgcagacaatggattgggtgatgccccattccttgatcggctacgccgagatcaaaagtccttaaaaggaagaggcaccacccttggcctcgacatcaaaacagctactcttgttgggaaacaaattgtggaatggattttgaaagaggaatccagcgagacacttagaatgacaattgcatctgtacctacttcgcgttacatttctgacatgaccctcgaggaaatgtcacgagactggttcatgcttatgcctaggcaaaagataata---ggccctctttgcgtgcgattggaccaggcggtcatggataagaacatagtactggaagcaaacttcagtgtaatcttcaaccgattagagaccttgatactactaagggctttcactgaggagggagcaatagttggagaaatttcaccactaccttctcttccaggacatacttatgaggatgtcaaaaatgcagttggggtcctcatcggaggacttgagtggaatggtaacacggttcgagtctctgaaaatatacagagattcgcttggagaagctgtgatgagaatgggagaccttcactacctccagag--cagaaatgagaagtggcgggaacaattgggacagaaatttgaggaaataaggtggttaattgaagaaatacgacacagattgaaagcgacagagaatagtttcgaacaaataacatttatgcaagccttacaactactgcttgaagtagagcaagagataagagctttctcgtttcagcttatttaa
>H1N1_Human_DQ415362_A/Taiwan/4845/1999|1999.500
atggattccaac---actgtgtcaagctttcaggtagattgcttcctttggcatgtccgcaaacaagttgcagaccaagatctaggcgatgccccattccttgatcggcttcgtcgagatcagaagtctctaaagggaagaggcagcactctcggtctgaacatcgaaacagccacttgtgttggaaagcaaatagtagagagggttctgaaagaagaatccgatgaggcatttaaaatgaccatggcctccgcacttgcttcgcggtacctaactgacatgactattgaagaaatgtcaagggactggttcatgctcatgcccaagcagagagtggct---ggccctctttgtgtcagaatggaccaggcgataatggataagaacatcatactgaaagcgaatttcagtgtgatttttgaccggttggagaatctgacattactaagggctttcaccgaagagggagcaattgttggcgaaatttcaccattgccttctcttccaggacatactaatgaggatgtcaaaaatgcaattggggtcctcatcgggggacttgaatggaatgataacacagttcgagtctctgaaactctacagagattcgcttggagaagcagtaatgagactgggggacctccattcactccaaca--cagaaacggaaaatggcgggaacagttaggtcagaagtttgaagaaataagatggctgattgaagaagtgaggcataaattgaagacgacagagaatagttttgagcaaataacatttatgcaagcattacagctattgtttgaagtggaacaagagattagaacgttttcgtttcagcttatttaa
>H10N7_Avian_CY129370_A/mallard/New_Brunswick/04394/2007|2007.674
atggattccaac---actgtgtcaagctttcaggtagactgctttctttggcatgtccgcaaacgatttgcagaccaagaactgggtgatgccccattccttgatcggcttcgccgagatcagaaatctctgagaggaagaggcagcactcttggtctggacatcgaaacagccactcgtgctggaaagcagatagtggagaggattctggaggaagaatccgatgaggcactcaaaatgactattgcctctgtacctgcttcacgctacctaactgacatgactcttgaagagatgtcaagagactggttcatgctcatgcccaagcaaaaagtagct---ggctccctctgtatcagaatggaccaagcaattatggataaagacatcatactgaaagcgaatttcagtgtgatctttgatcggctagagacattgatactactcagagctttcactgaagaaggagccattgttggcgaaattacaccactgccttctcttccaggacatactgatgaggatgtcaaaaatgcaattggggtcctcatcggaggacttgaatggaatgataacacagttcgagtctctgaaactctacagagattcgcttggagaagcagtaatgaggatgggagacctccactccctccaaag--cagaaacggaaaatggcgagaacaattgagtcagaagtttgaagaaataagatggctgattgaagaagtgcgacatagactaaaggttacagagaatagttttgaacaaataacatttatgcaagccttacaactattgcttgaggtggagcaagagataagaactttctcgtttcagcttatttaa
>H2N2_Avian_EU735814_A/chicken/PA/298101-4/2004|2004.500
atggattccaac---actgtgttaagctttcaggtagactgctttctttggcatgtccgcaaacgatttgcagaccaagaaatgggtgatgccccattcctcgaccggcttcgccgagatcagaaatctctaagaggaagaggcatcactcttggtctggacatcgaaacagccactcgtgctggaaagcagatagtggagcggattctggaagaagaatccgacgaggcactcaaaatgactattgcctctgtacctgcttcacgctacctaactgacatgactcttgaggagatgtcaagggactggttcatgctcatgcccaagcaaaaagtagca---gggtccctatgggtcagaatggatcaggcgatcatggataaaaccatcatactgaaagcaaacttcagtgtgatcttcgaccggctggagacactaatactactcagagctttcaccgaagaaggagcaattgtcggcgaaatttcacctttaccttctcttccaggacatactgatgaggatgtcaaaaatgcaattggggtcctcatcggaggacttgaatggaatgataacacagttcgagtctctgaaactttacagagattcgcttggagaagctgtaatgaggatgggagacctccactccctccaaag--cagaaacggaaaatggcgagaacaattgagtcagaagtttgaagaaataagatggctgattgaggaagtgcgacataggctaaagattacagagaatagttttgagcaaataacatttatgcaagccttgcagctattgcttgaagtggagcaagagataagaactttctcgtttcagcttatttaa
>H11N2_Avian_CY133009_A/gadwall/Illinois/10OS3384/2010|2010.827
atggactccaac---actgtgtcaagctttcaggtagactgctttctttggcatgtccgcaaacgatttgcagaccaagaaatgggtgatgccccattccttgaccggcttcgccgagatcagaagtctctaagaggaagaggcagcactcttggtctggacatcgaaacggccactcgtgctggaaagcagatagtggagaggattctggaggaagaatccgacgaggcactcaaaatgactattgcctctgtgcctgcttcacgctacctaactgacatgactcttgaagagatgtcaagagactggttcatgctcatgcccaagcaaaaagtggca---ggctccctctgtatcagaatggaccaggcgattatggataagaacatcatactgaaggcaaacttcagtgtgatcttcgatcggctggagacactaatactactaagagctttcactgaagagggagcaattgtcggcgaaatttcaccattgccttctcttccaggacatactgatgaggatgtcaaaaatgcaattggggtcctcatcggaggacttgaatggaatgataacacagttcgagtctctgaaactttacagggattcgcttggagaagcagtaatgaggatgggagacctccactccctccaaaa--cagaaacggaaaatggcgagaacaattgagtcagaagtttgaagaaataaggtggctgattgaagaagtgcggcatagactaaagatcacagaaaatagttttgaacaaataacatttatgcaagccttacaactactgcttgaagtggagcaagagataagaactttctcgtttcagcttatttag
>H7N9_Avian_MF630345_A/chicken/Xinjiang/SD033/2014|2014.921
atggattccaac---actgtgtcaagcttccaggtagactgctttctttggcatgtccgcaaacggtttgcagaccaagaactgggtgatgccccatttctagaccggcttcgccgagatcagaagtccctgagaggaagaagcagcactcttggtctggacatcagaacagcaactcgtgaaggaaagcatatagtggagcgaattttggaggaagagtcagacgaagcatttaaaatgactattgcttcagtgccagctccacgctatatgactgacatgactattgaagaaatgtcaagagattggttaatgctcatacccagacaaaaagtgaca---gggtccctttgcattagaatggaccaagcaatagtggacaaaaacatcacattgaaagcaaatttcagtgtgattttcaatcgattggaagccctaatattacttagagcttttacggatgaaggagcaatagtgggcgaaatctcaccattaccttctcttccaggacatactgacaaggatgtcaaaaatgcaattgaggtcctcatcggaggatttgaatggaatgataacacagttcgagtctctgaaactctacagagattcgcttggagaagcggcgatgaggatgggagacctccactctctccaaag--taggaacgggaaatggagagaacaattaagccagaagttcgaagaaataagatggttgattgaagaagtacgacataggttaaagattacagagaatagctttgaacaaataacttttatgcaagccttacaactattgcttgaagtggagcaagagataagaactttctcgtttcagcttatttaa
>H1N2_Avian_CY076145_A/rock_dove/Oregon/20547-003/2007|2007.844
atggattccaac---acgataacctcgtttcaggtagattgctatctatggcacataagaaagctgctcagcatgagagacatgtgtgatgctccctttgatgatagactcagaagagatcaaaaggcattaaagggaagaggcagcacacttggactcgacctgcgagtggccacaatggaaggcaaaaagattgttgaagacatcttaaagagtgaaacggatgaaaatctcaaaattgccattgcatccagccctgctcctcggtacattaccgatatgagcatagaggaaataagcagggaatggtacatgctcatgccaaggcagaaaataaca---gggggtctgatggtgaagatggatcaggccattatggacaagagaataatactcaaggcgaacttctctgtcctatttgatcaactggaaacattagtctcactgagggctttcacagacgatggcgccattgtagctgaaatatctcccattccttccatgccaggacattctacagaggatgtcaaaaatgcaattggaatcctcatcggtggacttgaatggaatgataactcaattcgagcgtctgaaaatatacagagattcgcttggggagtccgtgatgagaatgggggacctccactccctccaaag--cagaaacgctacatggcgagaagaattgagtcagaagtttgaggagatcagatggttaattgcagagtgcagaaacatattaaccaaaactgagaacagcttcgagcagataacgttcttgcaggcattgcaactcttacttgaagttgagagtgagataaggacattttcttttcagcttatttag
>H6N2_Avian_CY178843_A/pintail/Wisconsin/381/1983|1983.500
atggattccaac---actgtgtcaagctttcaggtagactgctttctttggcatgtccgcaaacgatttgcagaccaagaactgggtgatgccccattccttgaccggcttcgccgagatcagaaatctctaagaggaagaggcagcactcttggtctggacatcgaaacagccactcgtgctggaaagcagatagtggagcggattctagaggaagaatccgacgaggcactcaaaatgactattgcctctgtacctgcttcacgctacctaactgacatgactcttgaagagatgtcaagagactggttcatgctcatgcccaagcaaaaagtagca---ggctccctctgtatcagaatggaccaggcgattatggataagaacatcatactgaaagcgaacttcagtgtgatcttcgataggctggagacactaatactactcagggctttcactgaagaaggagcaattgtcggcgaaatttcaccattgccttctcttccaggacatactgatgaggatgtcaaaaatgcaattggggtcctcatcggaggacttgaatggaatgataatacagttcgagtctctgaaactctacagagattcgcttggagaagcagtaatgaggatgggagacctccactccctccaaag--cagaaacggaaaatggcgagaacaattgagtcagaagtttgaagaaataaggtggctgattgaagaagtgcgacatagactaaagattacagagaatagttttgaacaaataacatttatgcaagccttacaactactgcttgaagtggagcaagagataagaactttctcgtttcagcttatttaa
>H11N2_Avian_CY127650_A/shorebird/Delaware_Bay/75/2001|2001.373
atggattccaat---actgtgtcaagctttcaggtagactgctttctttggcatgtccgcaaacgatttgcagaccaagaattgggtgatgccccatttctcgaccggcttcgccgagatcagaaatccctaaggggaagaggcagcactcttggtctagatatcgaaacagctactcgagcgggaaagcagatagtggagcggattctagaggaagaatctgatgaggcacttaaaatgactattgcttctgtgccggcttcacgatacctaactgacatgactcttgaggaaatgtcaagggaatggttcatgctcatgcccaagcagaaaatggca---gggcccctttgcattagaatggatcaggcaataatggataaaaacatcacattgaaagcgaacttcagtgtgatttttgatcggctggaaaccctaatactgcttagagctttcacagacgaaggagcaattgtgggagaaatctcaccgttaccttctcttccaggacataatgacgaggatgtcaaaaatgcaattggggtcctcatcggaggacttgaatggaatgataacacagttcgagtctctgaaactctacagagattcgcttggagaagcagtaatgaggatgggagacctctactccctccaaaa--cagaaacggaaaatggcgagaacaattgagtcagaagtttgaagaaataagatggctgattgaagaagtacgacatagattaaagattacagagaacagctttgaacatataacgtttatgcaagccttacaactattgcttgaggtggagcaagagataagaactttctcgtttcagcttatttga
>H3N2_Human_KF789772_A/Michigan/33/2012|2012.921
atggactccaac---actgtgtcaagtttccaggtagattgctttctttggcatatccggaaacaagttgtagaccaagaactgagtgatgccccattccttgatcggcttcgccgagatcagaggtccctaaggggaagaggcaatactcttggtctagacatcaaagcagccacccatgttggaaagcaaattgtagaaaagattctgaaagaagaatctgatgaggcacttaaaatgaccatggtctccacacctgcttcgcgatacataactgacatgactattgaggaattgtcaagaaactggttcatgctaatgcccaagcagaaagtggag---ggacctctttgcatcagaatggaccaggcaatcatggagaaaaacatcacgttgaaagcgaatttcagtgtgatttttgaccgactagagactatagtattactaagggctttcaccgaagagggagcaattgttggcgaaatctcaccattgccttcttttccaggacatactattgaggatgtcaaaaatgcaattggggtcctcatcggaggacttgaatggaatgataacacagttcgagtctctaaaaatctacagagattcgcttggagaagcagtaatgagaatgggggacctccatttactccaaaa--cagaaacgggaaatggcgagaacagctaggtcaaaagtttgaagagataagatggctaattgaagaagtgagacacagactaaaaacaactgaaagtagctttgaacaaataacattcatgcaagcattacaactgctgtttgaggtggaacaggagataagaactttctcatttcagcttatttaa
>H3N2_Human_KX917864_A/Alaska/19/2016|2016.312
atggattccaac---actgtgtcaagtttccaggtagattgctttctttggcatatccggaaacaagttgtagaccaaaaactgagtgatgccccattcctcgatcggcttcgccgagatcagaggtccctaaggggaagaggcaatactctcggtctagacatcaaatcagccacccatgttggaaagcaaatcgtagaaaagattctgaaaggagaatctgatgaggcccttaaaatgaccatggtctcaacacctgcttcgcgatacataactgacatgactattgaggaattgtcaagaaactggttcatgctaatgcccaagcagaaagtggaa---ggacctctttgcatcagaatggaccaggcaatcatggagaaaaacatcatgttaaaagcgaatttcaatgtgatttttggcagactagagaccatagtattactaagggctttcaccgaagagggagcaattgttggcgaaatctcaccattgccttcttttccaggacatactattgaggatgtcaaaaatgcaattggggtcctcatcggaggacttgaatggaatgataacacagttcgagtatctaaaaatctacagagattcgcttggagaagcagtaatgagaatgggggacctccacttactccaaaa--cagaaacgggaaatggcgagaacagctaggtcagaagtttgaagagataagatggctaattgaagaggtgagacacagattaagaacaactgaaaatagctttgaacaaataacattcatgcaagcattacaactactgtttgaagtggaacaggagataagaactttctcatttcagcttatttaa
>H3N2_Swine_CY158693_A/swine/Manitoba/01799/2007|2007.789
atggactccaat---actgtgtcaagctttcaggtagactgtttcctttggcacatccgcaaacggtttgcagacaatggattgggtgatgccccattccttgatcggctccgccgagatcaaaagtccctgaaaggaagaggcaacacccttagcctcgacatcgaaacagccactcttgttgggaaacaaattgttgagtggattttgaaagaggaatccagcgatacacttaagatgaccattgcatctgtacctacttcgcgctacctagctgacatgaccctcgaggaaatgtcacgagactggttcatgctcatgcctaggcaaaagataata---ggccctttttgtgtgcgaattgaccaggcgatcatggaaaagaacatcatactgaaagcgaacttcagtgtgatctttaaccgattagagactttgatactactaagggctttcactgaggagggagcaatcgttggagaaatttcaccattaccttctcttccaggacatactaatgaggatgtcaaaaatgcagttggggtcctcatcggaggacttgaatggaatggtaacacggttcgaggctctgaaaatctacagagattcgcttggagaaaccgtaatgaggatgggagaccttcactacctccagaa--cagaaatgaaaagtggcgagagcaattgggacagaaatttgaggaaataaggtggttaattgaagaagtacgacacagattgaaagcgacagagaatagtttcgaacaaataacatttatgcaagccttacaactactgcttgaagtagaacaagagataaggactttctcatttcagcttatttaa
>H7N9_Avian_MF630489_A/duck/Jiangsu/S1220/2016|2016.364
atggattccaat---actgtgtcaagcttccaggtagactgctttctttggcatgtccgcaaacgatttgcagaccaagaaatgggtgatgccccatttctagaccggcttcgccgagatcagaagtccctgagaggaagaagcagcactcttggtcttgacatcagagctgccacgcgtgaaggaaagcatatagtggagcggattttagaggaagagtcagatgaagcatttaaaatgagtattgcttcagtgccagctccacgctatctaactgacatgactcttgaagaaatgtcaagagattggttaatgctcattcccaaacagaaaataaca---gggtccctatgcattagaatggaccaagcaatagtggacaaaaccatcacattgaaagcaaatttcagtgtaattttcaatcggcttgaagccctgatactacttagagcttttacggaagaaggagcaattgtaggcgaaatctcaccattaccttctcttccaggacatactgacaaggatgtcaaaaatgcaattgagatcctcatcggaggatttgaatggaatgataacacagttcgagtctctgaaactctacagagattcgcttggagaagcagcgatgaggatgggagatctccactccctacaaag--tagaaacgggaaatggagagaacagttaagccagaagttcgaagaaataagatggttgattgaagaagtacgacatagattaaaaattacggagaatagctttgagcaaataacttttatgcaagccttacaactattgcttgaagtggagcaagagataaggactttctcgtttcagcttatttaa
>H3N2_Human_KY487144_A/Bethesda/P0018/2015|2015.033
atggattccaac---actgtgtcaagtttccaggtagattgctttctttggcatatccggaaacaagttgtagaccaaaaactgagtgatgccccattcctcgatcggcttcgccgagatcagaggtccctaaggggaagaggcaatactctcggtctagacatcaaagcagccacccatgttggaaagcaaatcgtagaaaagattctgaaagaagaatctgatgaggcacttaaaatgaccatggtctcaacacctgcttcgcgatacataactgacatgactattgaggaattgtcaagaaactggttcatgctaatgcccaagcagaaagtggaa---ggacctctttgcatcagaatggaccaggcaatcatggagaaaaacatcatgttaaaagcgaatttcaatgtgatttttggccgactagagaccatagtattactaagggctttcaccgaagagggagcaattgttggcgaaatctcaccattgccttcttttccaggacatactattgaggatgtcaaaaatgcaattggggtcctcatcggaggacttgaatggaatgataacacagttcgagtctctaaaaatctacagagattcgcttggagaagcagtaatgagaatgggggacctccacttactccaaaa--cagaaacgggaaatggcgagaacagctaggtcagaagtttgaagagataagatggctaattgaagaggtgagacacagattaagaacaactgaaaatagctttgaacaaataacattcatgcaagcattacaactactgtttgaagtggaacaggagataagaactttctcatttcagcttatttaa
>H9N2_Avian_DQ064469_A/chicken/Guangdong/56/01|2001.500
atggattccaac---actgtgtcaagcttccaggtagactgctttctttggcatgtccgcaaacggtttgcagaccaagaactgggtgatgccccatttctagaccggcttcgccgggatcagaagtccctgagaggaagaagcagcactcttggtctggacatcagaaccgccactcgtgaaggaaagcatatcgtggagcggattcttgaggaagagtcagatgaagcacttaaaacgactattgcttcagtgccagctccacgctatctaactgacatgactcttgaagaaatgtcaagagattggttaatgctcattcccaaacagaaagtgaca---gggtccctttgcattagaatggaccaagcaatagtggacaaaaacatcacattgaaagcaaatttcagtgtgattttcaatcgactggaagctctaatactacttagagcttttacggaagaaggagcaatagtgggcgaaatctcaccattaccttctcttccaggacatactgataaggatgtcaaaaatgcaattggggtcctcatcggaggatttgaatggaatgataacacagttcgagtctctgaagctctacagagattcgcttggagaagcagcgatgaggatgggagacctccactctctccaaag--tagaaacgggaaatggagagaacagttgagccagaagttcgaagaaataagatggttgattgaagaagtacgacatagattaaagattacagagaatagctttgaacaaataacatttatgcaagccttacaactattgcttgaagtggagcaagagataagaactttctcgtttcagcttatttaa
>H7N1_Avian_KY550916_A/mallard/Tennessee/AH0039713/2016|2016.063
atggattccaac---actgtgtcaagctttcaggtagactgctttctttggcatgtccgcaaacgatttgcagaccaagaactgggtgatgccccattccttgatcggcttcgccgagatcagaagtctctgagaggaagaggtagcactcttggtctggacatcgaaacagccactcgtgccggaaagcagatagtggagaggattctggaagaagaatccgatgaggcactcaaaatgactatcgcctctgtacctgcttcacgctacctaactgacatgactcttgaagagatgtcaagagactggttcatgctcatgcccaagcaaaaggtggct---ggctcactctgtatcagaatggaccaagcaattatggataaaaacatcatactgaaagcgaatttcagtgtgatttttgatcggctagagaccctgatactactcagagctttcactgaagaaggagccattgttggcgaaatctcaccactgccttctcttccaggacatactgatgaggatgtcaaaaatgcaattggggtcctcatcggaggacttgaatggaatgataacacagttcgagtctctgaaactctacagagattcgcttggagaagcagtaatgaggatgggagacctccactccctccaaag--cagaaacggaaaatggcgagaacaattgagtcagaagtttgaagaaataagatggctgattgaagaagtgcgacatagactaaaggtcacagagaatagttttgaacagataacatttatgcaagccttacaactattgcttgaagtggagcaagagataagaactttctcgtttcagcttatttaa
>H5N6_Avian_KT454951_A/Gallinula_chloropus/Guangdong/GZ174/2014|2014.685
atggattccaat---actgtgtcaagttttcaggtagactgctttctttggcatgtccgcaaacgatttgcagaccaagaactgggtgatgccccattccttgaccggcttcgccgagaccagaagtccctaagaggaagaggcaacactcttggtctggacatcgaaacagctactcgtgcgggaaaacaaatagtggagcggattcttgatgaggaacctgatgaggcacttaaaatg---------------ccgacttcacgttacctaactgaaatgactctcgaagaaatgtcgagggactggttcatgctcatgcccaagcagaaagtggtg---ggttccctttgcatcaaaatggatcaggcaataatggataaaaccatcatactgaaagcaaacttcagtgtgatttttgaccggttagagaccctaatactgctcagagctttcacagaagaaggagcaatcgtgggagaaatctcaccattaccttctcttccaggacataatggcgaggatgtcaaaaatgcaattggcgtcctcatcggaggacttgaatggaatgataacacagttcgggtctctgaaattatacagagattcgcttggagaagcagtgatgagggtgggagacttccactccctccaaat--cagaaacggaaactggcgagagcaattgagtcagaagtttgaagaaataaggtggctgattgaagaagtacgacatagattgaaaattacagaaaacagcttcgaacagataacgtttatgcaagccttacaactactgcttgaagtggagcaagagataagagccttctcgtttcagcttatttaa
>H1N1_Swine_KR057375_A/swine/Minnesota/01076/2006|2006.244
atggactccaat---actgtgtcaagctttcaggtagactgtttcctttggcacatccgcaaacggtttgcagacaatggattgggtgatgccccattccttgatcggctccgccgagatcaaaagtccctaaaaggaagaggcaacacccttagcctcgacatcgaaacagccactcttgttgggaaacaaattgttgagtggattttgaaagaggaatccagcgatacacttaagatgaccattgcatctgtacctacttcgcgctacctagctgacatgaccctcgaggaaatgtcacgagactggttcatgctcatgcctaggcaaaagataata---ggccctctttgtgtgcgaatggaccaggcgatcatggaaaagaacatcatactgaaagcgaatttcagtgtgatctttaaccgattagagactttgatactactaagggctttcactgaggagggagcaatcgttggagaaatttcaccattaccttctcttccaggacatactaatgaggatgtcaaaaatgcagttggggtcctcatcggaggacttgaatggaatggtaacacggttcgaggctctgaaaatctacagagattcgcttggagaaaccgtaatgaggatgggagaccttcactacctccagaa--cagaaatgaaaagtggcgagagcagttgggacagaaatttgaggaaataaggtggttaattgaagaagtacggcacagattgaaagagacagagaatagtttcgaacaaataacatttatgcaggccttacaactactgcttgaagtagaacaagagataaggactttctcatttcagcttatttaa
>H9N2_Avian_KC417059_A/chicken/Shanghai/C2/2012|2012.038
atgaactccaac---actgtgtcaagcttccaggtagactgctttctttggcatgtccgcaaaaggtttgcagaccaagaactgggtgatgccccatttctagaccggcttcgccgggatcagaagtccctgagaggaagaagcagcactcttggtctggacatcagaaccgcaactcgtgaaggaaagcatatagtggagcgaattttggaggaagagtcagacgaagcatttaaaatgactattgcttcagtgccagctccacgttatctaactgacatgactcttgaagaaatgtcaagagattggttaatgctcattcccaaacagaaagtgaca---gggtccctttgcattagaatggaccaagcaatagtggacaaaaacatcacattgaaagcaaatttcagtgtgattttcaatcgactggaagccctaatcctacttagagcctttacagatgaaggagcaatagtgggcgaaatctcaccattaccttctcttccaggacatactgacaaggatgtcaaaaatgcaattggggtcctcatcggaggatttgaatggaatgataacacagttcgagtctctgaaactctacagagattcgcttggagaagcagcgatgaggatgggagacctccactctctccaaag--taggaacgggaaatggagagaacaattaagccagaagttcgaagaaataagatggttgattgaagaagtacgacataggttaaagattacagagaatagctttgaacaaataacttttatgcaagccttacaactattgcttgaagtggagcaagagataagaactttctcgtttcactttatttaa
>H3N2_Human_MH443618_A/Pennsylvania/53/2018|2018.047
atggattccaac---actgtgtcaagtttccaggtagattgctttctttggcatatccggaaacaagttgtagaccaaaaactgagtgatgccccattcctcgatcggcttcgccgagatcagaggtccctaaggggaagaggcaatactctcggtctagacatcaaatcagccacccatgttggaaagcaaatcgtagaaaagattctgaaaggagaatctgatgaggcacttaaaatgaccatggtctcaacacctgcttcgcgatacataactgacatgactattgaggaattgtcaagaaactggttcatgctaatgcccaagcagaaagtggaa---ggacctctttgcatcagaatggaccaggcaatcatggagaaaaacatcatgttgaaagcgaatttcaatgtgatttttggccgactagagaccatagtattactaagggctttcaccgaagagggagcaattgttggcgaaatctcaccattgccttcttttccaggacatactattgaggatgtcaaaaatgcaattggggtcctcatcggaggacttgaatggaatgataacacagttcgagtctctaaaaatctacagagattcgcttggagaagcagtaatgagaatgggggacctccacttactccaaaa--cagaaacgggaaatggcgagaacagctaggtcagaagtttgaagagataagatggctaattgaagaggtgagacacagattaagaacaactgaaaatagctttgaacaaataacattcatgcaagcattacaactactgtttgaagtggaacaggagataagaactttctcatttcagcttatttaa
>H3N2_Human_MH127197_A/Tennessee/07/2018|2018.077
atggattccaac---actgtgtcaagtttccaggtagattgctttctttggcatatccggaaacaagttgtagaccaaaaactgagtgatcccccattcctcgatcggcttcgccgagatcagaggtccctaaggggaagaggcaatactctcggtctagacatcaaatcagccacccatgttggaaagcaaatcgtagaaaagattctgaaaggagaatctgatgaggcacttaaaatgaccatggtctcaacacctgcttcgcgatacataactgacatgactattgaggaattgtcaagaaactggttcatgctaatgcccaagcagaaagtggaa---ggacctctttgcatcagaatggaccaggcaatcatggagaaaaacatcatgttgaaagcgaatttcaatgtgatttttggccgactagagaccatagtattactaagggctttcaccgaagagggagcaattgttggcgaaatctcaccattgccttcttttccaggacatactattgaggatgtcaaaaatgcaattggggtcctcatcggaggacttgaatggaatgataacacagttcgagtctctaaaaatctacagagattcgcttggagaagcagtaatgagaatgggggacctccacttgctccaaaa--cagaaacgggaaatggcgagaacagctaggtcagaagtttgaagagataagatggctaattgaagaggtgagacacagattaagaacaactgaaaatagctttgaacaaataacattcatgcaagcattacaactactgtttgaagtggaacaggagataagaactttctcatttcagcttatttaa
>H5N3_Avian_HM849015_A/mallard/PT/28006/2007|2007.682
atggattccaac---acgataacctcgtttcaggtagattgttatctatggcacataagaaagctactcagcatgagagacatgtgtgatgctccctttgatgacaggctccgaagagaccagagggcattaaagggaagaggcagcacacttggactcgatctaagagtggctacaatggagggaaaaaagatcgttgaggacatcctgaaaagtgaaacagatgagaaccttaaaatagccattgcttccagtcctgctcctcggtatatcactgatatgagcatagaggagataagtcgagaatggtacatgctgatgcctagacagaaaataact---ggaggccttatggtgaaaatggaccaagccataatggataagagaattatccttaaagcaaatttctcagtcctatttgatcaactggagacactagtctccctgagggcattcacagaagatggtgctattgtggctgaaatatctcccattccctccatgccaggacattctacagaggatgtcaaaaatgcaattggaatcctcatcggtggacttgaatggaatgataactcaattcgagcgtctgaaaatatacagagattcgcttggggaatccgtgatgagaatgggggacctccactccctccaaaa--cagaaacgctacatggcgagacgagttgagtcagaagtttgaggagatcagatggctcattgctgaatgcagaaacatactgacaaagactgagaacagctttgaacagataacattcttgcaagcattgcaactcttacttgaagttgagagtgagataaggactttctcttttcagcttatttaa
>H6N8_Avian_KX978197_A/mallard_duck/Netherlands/16/2007|2007.871
atggattccaac---acgataacctcgtttcaggtagattgttatctatggcacataagaaagctactcagtatgagagacatgtgtgatgctccctttgatgacaggctccgaagagaccaaaaggcattaaagggaagaggcagcacacttggactcgatctaagagtggccacaatggaggggaaaaagatcgttgaggacatcttgaagagtgaaacagatgaaaacctcaaaatagctattgcttccagtcctgctcctcggtatatcacagacatgagcatagaggaaataagccgagagtggtacatgctgatgcctaggcagaaaataact---ggaggccttatggtgaaaatggaccaagccataatggataagagaattatcctgaaagcaaatttctcagtcctatttgatcaactagagacattagtctctctgagggcattcacagaagatggtgctattgtggctgaaatatctcccattccctctatgccaggacattctacagaggatgtcaaaaatgcaattggaatcctcatcggtggacttgaatggaatgataactcaattcgagcgtctgaaaatatacagagattcgcttggggagtccgtgatgagaatgggggacctccactccctccaaaa--cagaaacgctacatggcgagacgagttgagtcagaagtttgaagagatcagatggctcattgccgaatgcagaaatatattaacaaagactgaaaacagctttgagcagataacattcttgcaagcattgcaactcttacttgaagttgaaagtgagataaggactttctcttttcagcttatttaa
>H5N6_Avian_KU143450_A/duck/Wenzhou/YHQL22/2014|2014.953
atggattccaat---actgtatcaagttttcaggtagactgctttctttggcatgtccgcaaacgatttgcagaccaagaactgggtgatgccccattccttgaccggcttcgccgagatcagaagtccctaagaggaagaggcaacactcttggtctggacatcaaaacagctactcgtgcgggaaaacaaatagttgagcggattcttgatgaggaacctgatgaggcacttaaaatg---------------ccgacttcacgctacctaactgaaatgactctcgaagaaatgtcgagggactggttcatgctcatgcccaagcagaaagtggtg---ggttccctttgcatcaaaatggaccaggcaataatggataaaaccatcatactgaaagcaaacttcagtgtgatttttgaccggttagagactctaatactactcagagctttcacagaagaaggagcaattgtgggagaaatctcaccattaccttcttttccaggacatactggcgaggatgtcaaaaatgcaattggcgtcctcatcggaggacttgaatggaatgataacacagttcgggtctctgaaattatacagagattcgcttggagaagcagtgatgagggtgggagacttccactccctccaaat--cagaaacggaaactggcgagagcaattgagtcagaagtttgaagaaataaggtggctgattgaagaagtacgacatagattgaaaattacagaaaacagcttcgaacagataacgtttatgcaagccttacaactactgcttgaagtggaacaagagataagagccttctcgtttcagcttatttaa
>H5N1_Swine_AY700216_A/swine/Shandong/2/03|2003.500
atggattccaac---actgtgtcaagcttccaggtagactgctttctttggcatgtccgcaaacgatttgcagaccaaaaactgggtgatgccccatttctagaccggcttcgccgagatcagaagtccctaagaggaagaggcagcactcttggtctggacatcagaaccgccacttatgaaggaaagcatatagtggagcggattctggaggaagagtcagatgaggaacttaaaatgactattgcttcagtgccagctccacgctacctaactgacatgactatagaagaaatgtcaagggattggttaatgctcattcccaaacagaaagtgacg---gggtctctttgcattaggatggatcaagcaatagtggacaaaaacatcacactgaaagcaaacttcagtgtgattttcaatcgactggaggctctaatactacttagagcttttacagacgaaggagcaatagtgggcgaaatctcaccattaccttctcttccaggacatactgatgaggatgtcaaaaatgcaattgggatcctcatcggaggatttgaatggaatgataacacagttcgagtctctgaaactctacagagattcgcttggagaagcagcgatgaggatgggagacctccactctctccaaag--tagaaacgggaaatggagagaacaattgagccagaagtttgaagaaataagatggctgattgaagaagtgcgacatagattaaaaattacagagagtagctttgaacaaataacatttatgcaagccttgcaactattgcttgaagtggagcaagagataagaactttctcgtttcagcttatttaa
>H2N2_Avian_CY121931_A/mallard/Sweden/58112/2006|2006.836
atggattccaac---acgataacctcgtttcaggtagattgttatctatggcacataagaaagctactcagtatgagagacatgtgtgatgctccctttgatgacaggctccgaagagaccaaaaggcattaaagggaagaggcagcacacttgggctcgatctaagagtggctacaatggaggggaaaaagatcgttgaggacatcttgaagagtgagacagatgaaaatctcaaaatagccattgcttccagtcctgctcctcggtatatcactgatatgagcatagaggagataagccgagaatggtacatgctaatgcctaggcagaaaataact---ggaggcctcatggtgaaaatggaccaagccataatggataagagaattattcttaaagcaaatttttcagtcctatttgatcaactagagacattagtctctctgagggcattcacagaagatggtgctattgtggctgaaatatctcccattccctctatgccaggacattctacagaggatgtcaaaaatgcaattggaatcctcatcggtggacttgaatggaatgataactcaattcgagcgtctgaaaatatacagagattcgcttggggagtccgtgatgagaatgggggacctccactccctccaaaa--cagaaacgctacatggcgagacgagttgagtcagaagtttgaagagatcagatggctcattgctgaatgcaggaatatactaacaaagactgaaaacagctttgagcagataacattcttgcaagcattgcaactcttacttgaagttgagagtgagataaggactttctcttttcagcttatttaa
>H9N2_Avian_KP415191_A/chicken/Yantai/2303/2013|2013.800
atggattccaat---actgtgtcaagcttccaggtagactgctttctttggcatgtccgcaaacgatttgcagaccaagaaatgggtgatgccccatttctagaccggcttcgccgagatcagaagtccctgagaggaagaagcagcactcttggtttggacatcagaactgccacgcgtgaaggaaagcatatagtggagcggattttagaggaagagtcagatgaagcatttaaaatgagtattgcttcagtgccagctccacgctatctaactgacatgactcttgaagaaatgtcaagggattggttaatgctcattcccaaacagaaaataaca---gggtccctatgcattagaatggaccaagcaatagtggacaaaaacatcacattgaaagcaaatttcagtgtgattttcaatcggcttgaagccctgatactacttagagcttttacggaagaaggagcaattgtaggcgaaatctcaccattaccttctcttccaggacatactgacaaggatgtcaaaaatgcaattgagatcctcatcggaggatttgaatggaatgataacacagttcgagtctctgaaactctacagagattcgcttggagaagcagcgatgaggatgggagatctccactctctacaaag--tagaaacgggaaatggagagaacagttaagccagaagttcgaagaaataagatggttgattgaagaagtacgacatagattaaaaattacggagaatagctttgagcaaataacttttatgcaagccttacaactattgcttgaagtggagcaagagataagaactttctcgtttcagcttatttaa
>H1N1_Swine_CY207057_A/swine/Colombia/M1445/2015|2015.500
atggactccaac---accatgtcgagctttcaggtagactgtttcctttggcatatccgcaagcgatttgcagacaatggattgggtgatgccccattccttgatcggctccgccgagatcaaaagtccttaaaaggaagaggcaacacccttggcctcaatatcgaaaccgccactcttgttgggaaacaaatcgtggaatggatcttgaaagaggaatccagcgagacacttagaatgacaattgcatctgtacctacttcgcgctacctttctgacatgacccccgaggaaatgtcacgagactggttcatgctcatgcctaggcaaaaaataata---ggccctctttgcatgcgattggaccaagcggtcatggaaaagaacatagtactgaaagcgaacttcagtgtaatctttaaccgattagagaccttgatactactaagggctttcactgaggagggagcaatagttggagaaatttcaccattgccttctcttccaggacatacttatgaggatgtcaaaaatgcagttgggatcctcatcggaggatttgaatggaatggtaacacggttcgagtctctgaaaatatacagagattcgcttggagaaactgtgatgagaatgggagaccttcactacctccagag--cagaaataaaaagtggcgagagcaattgggacagaaatttgaggaaataaggtggttaattgaagaaatgcgacacagattgaaagcgacagagaatagtttcgaacaaataacatttatgcaagccttacaactactgcttgaagtagaacaagagataagagctttctcgtttcagtttatttaa
>H1N1_Human_CY216933_A/Montana/02/2017|2017.022
atggaatccaac---accatgtcaagctttcaggtagactgttttctctggcatattcgcaagcgatttgcagacaatggattaggtgatgccccattccttgatcggctacgccgagatcaaaagtccttaaaaggaagaggcaacacccttggcctcgacatcaaaacagccactcttgttgggaaacaaattgtggaatggattttgaaggaggaatccagcgagacacttagaatgacaattgcatctgtacctacttcgcgttacatttctgacatgaccctcgaggaaatgtcacgagactggttcatgcttatgcctaggcaaaagataata---ggccctctttgcgtgcgattggaccaggcggtcatggataagaacatagtactggaagcaaacttcagtgtaatcttcaaccgattagagaccttgatactactaagggctttcactgaggagggagcaatagttggagaaatttcaccattaccttctcttccaggacatacttatgaggatgtcaaaaatgcagttggggtcctcatcggaggacttgagtggaatggtaacacggttcgagtctctgaaaatatacagagattcgcttggagaagctgtgatgagaatgggagaccttcactacctccagag--cagaaatgaaaagtggcggaaacaattgggacagaaatttgaggaaataaggtggttaattgaagaaatacggcacagattgaaagcgacagagaatagtttcgaacaaataacatttatgcaagccttacaactactgcttgaagtagagcaagagataagagctttctcgtttcagcttatttaa
>H4N8_Avian_CY206721_A/mallard/Southcentral_Alaska/12ML00992/2014|2014.723
atggattccaac---acgataacctcgttccaggtagattgctatctatggcacataagaaagctgctcagcatgagagacatgtgtgatgctccctttgatgatagactcagaagagatcagaaggcattaaaggggagaggcagcacacttggactcgacctgcgagtggccacgatggaaggcaaaaagattgttgaggacatcctaaagagtgaaacggatgaaaacctcaaaattgcaattgcatccagccctgctcctcggtacatcaccgacatgagcatagaggaaataagcagggagtggtacatgctcatgccaaggcagaaaataaca---gggggtctgatggtgaaaatggaccaggccatcatggacaagaggataatactcaaggcaaacttctctgtcctatttgatcaactggaaacattagtctcactgagggctttcacagacgatggcgccattgtagctgaaatatctcctattccttccatgccaggacattctacagaggatgtcaaaaatgcaattggaatcctcatcggtggacttgaatggaatgataactcaattcgagcgtctgaaaatatacagagattcgcttggggagtccgtgatgagaatgggggacctccactccctccaaag--cagaaacgctacatggcgagaagagttgagtcagaagtttgaagagatcagatggctaattgcagagtgcagaaacatattaaccaaaactgagaacagcttcgagcagataacgttcttgcaggcattgcaactcttacttgaggttgagaatgagataaggacattttcttttcagcttatttag
>H4N2_Avian_CY180320_A/mallard/Wisconsin/619/1983|1983.500
atggattccaac---actgtgtcaagctttcaggtagactgctttctttggcatgtccgcaaacgatttgcagaccaagaactgggtgatgccccattccttgaccggcttcgccgagatcagaaatctctaagaggaagaggcagcactcttggtctggacatcgaaacagccactcgtgctggaaagcagatagtggagcggattctggaggaagaatccgacgaggcactcaaaatgactattgcctctgtacctgcttcacgctacctaactgacatgactcttgaagagatgtcaagagactggttcatgctcatgcccaagcaaaaagtagca---ggctccctctgtatcaggatggaccaggcgatcatggataagaacatcatactgaaagcgaacttcagtgtgatcttcgatcggctggagacactaatactactcagggctttcactgaagacggagcaattgtcggcgaaatttcaccattgccttctcttccaggacatactgatgaggatgtcaaaaatgcaattggggtcctcatcggaggacttgaatggaatgataacacagttcgagtctctgagactctacagagattcgcttggagaagcagtaatgaggatgggagacctccactccctccaaag--cagaaacggaaaatggcgagaacaattgagtcagaagtttgaagaaataaggtggttgattgaagaagtgcgacatagactaaagattacagagaatagttttgagcaaataacatttatgcaagccttacaactactgcttgaagtggagcaagagataagaactttctcgtttcagcttatttaa
>H1N1_Human_CY072442_A/Athens/INS338/2009|2009.995
atggactccaac---accatgtcaagctttcaggtagactgtttcctttggcatatccgcaagcgatttgcagacaatggattgggtgatgccccattccttgatcggctccgccgagatcaaaagtccttaaaaggaagaggcaacacccttggcctcgatatcgaaacagccactcttgttgggaaacaaatcgtggaatggatcttgaaagaggaatccagcgagacacttagaatgacaattgcatctgtgcctacttcgcgctacctttctgacatgaccctcgaggaaatgtcacgagactggttcatgctcatgcctaggcaaaagataata---ggccctctttgcgtgcgattggaccaggcggtcatggaaaagaacatagtactgaaagcgaacttcagtgtaatctttaaccgattagagaccttgatactactaagggctttcactgaggagggagcaatagttggagaaatttcaccattaccttctcttccaggacatacttatgaggatgtcaaaaatgcagttggggtcctcatcggaggacttgaatggaatggtaacacggttcgagtctctgaaaatatacagagattcgcttggagaaactgtgatgagaatgggagaccttcactacctccagag--cagaaatgaaaagtggcgagagcaattgggacagaaatttgaggaaataaggtggttaattgaagaaatgcggcacagattgaaagcgacagagaatagtttcgaacaaataacatttatgcaagccttacaactactgcttgaagtagaacaagagataagagctttctcgtttcagcttatctaa
>H4N5_Avian_CY177089_A/mallard/California/933V/2013|2013.581
atggattccaac---acgataacctcgttccaggtagattgctatctatggcacataagaaagctgctcagcatgagagacatgtgtgatgctccctttgatgatagactcagaagagatcagaaggcattaaaggggagaggcagcacacttggactcgacctgcgagtggccacaatggaaggcaaaaagattgttgaggacatcctaaagagtgaaacggatgaaaacctcaaaattgcaattgcatccagccctgctcctcggtacatcaccgacatgagcatagaggaaataagcagggagtggtacatgctcatgccaaggcagaaaataaca---gggggtctgatggtgaaaatggaccaggccatcatggacaagaggataatactcaaggcaaacttctctgtcctatttgatcaactggaaacattagtctcactgagggctttcacagacgatggcgccattgtagctgaaatatctcctattccttccatgccaggacattctacagaggatgtcaaaaatgcaattggaatcctcatcggtggacttgaatggaatgataactcaattcgagcgtctgaaaatatacagagattcgcttggggagtccgtgatgagaatgggggacctccactccctccaaag--cagaaacgctacatggcgagaagagttgagtcagaagtttgaagagatcagatggctaattacagagtgcagaaacatattaaccaaaactgagaacagcttcgagcagataacgttcttgcaggcattgcaactcttacttgaggttgagagtgagataaggacattttcttttcagcttatttag
>H6N2_Avian_EU094477_A/mallard/SanJiang/113/2006|2006.500
atggattccaac---acgataacctcgtttcaggtagattgctatctatggcacataagaaagctgctcagcatgagagacatgtgtgatgctccctttgatgacaggctcagaagagatcaaaaggcattaaagggaagaggcagcacacttggactcgacctaagagtggctacaatggaagggaaaaagatcgttgaggacattttgaagagtgaaacagatgaaaacctcaaaatagccattgcctccagtcccgctcctcggtatattactgatatgagcatagaggaaataagccgagaatggtatatgctgatgcctaggcaaaaaataact---ggaggcctaatggtgaaaatggatcaagccataatggataagaaaatcatccttaaagcaaatttctcagttctatttgaccaactagaaacgctagtctctctgagagcattcacagaagatggtgctattgtggctgaaatttctcccattccctccatgccaggacattctacagaggatgtcaaaaatgcaattggaatcctcatcggtggacttgaatggaatgataactcaattcgagcgtctgaaaatatacagagattcgcttggggaatccgtgatgaggatgggggacctccactccctccaaaa--cagaaacgctacatggcgagacgagttgagtcagaaatttgaagagatcagatggctcattgctgaatgcaggaatatactgacaaagactgaaaacagttttgaacagataacattcttacaggcattgcaactcttacttgaagttgagagtgagataaggactttctcgtttcagcttatttaa
>H1N1_Human_CY056160_A/Pensacola/INS38/2009|2009.841
atggactccaac---accatgtcaagctttcaggtagactgtttcctttggcatatccgcaagcgatttgcagacaatggattgggtgatgccccattccttgatcggctccgccgagatcaaaagtccttaaaaggaagaggcaacacccttggcctcgatatcgaaacagccactcttgttgggaaacaaatcgtggaatggatcttgaaagaggaatccagcgagacacttagaatgacaattgcatctgtacctacttcgcgctacctttctgacatgaccctcgaggaaatgtcacgagactggttcatgctcatgcctaggcaaaagataata---ggccctctttgcgtgcgattggaccaggcggtcatggaaaagaacatagtactgaaagcgaacttcagtgtaatctttaaccgattagagaccttgatactactaagggctttcactgaggagggagcaatagttggagaaatttcaccattaccttctcttccaggacatacttatgaggatgtcaaaaatgcagttggggtcctcatcggaggacttgaatggaatggtaacacggttcgagtctctgaaaatatacagagattcgcttggagaaactgtgatgagaatgggagaccttcactacctccagag--cagaaatgaaaagtggcgagagcaattgggacagaaatttgaggaaataaggtggttaattgaagaaatgcggcacagattgaaagcgacagagaatagtttcgaacaaataacatttatgcaagccttacaactactgcttgaagtagaacaagagataagagctttctcgtttcagcttatttaa
>H3N8_Avian_KJ568165_A/American_green-winged_teal/Ohio/13OS1861/2013|2013.685
atggactccaac---acgataacctcgtttcaggtagattgctatctatggcacataagaaagctgctcagcatgagagacatgtgtgatgctccctttgatgatagactcagaagagatcaaaaggcattaaagggaagaggcagcacacttggactcgacctgcgggtggccacaatggaaggcaaaaagattgttgaagacatcctaaagagtgagactgatgaaaatctcaaaattgcaattgcatcaagccctgctcctcggtacattaccgatatgagcatagaggaaataagcagggaatggtacatgctcatgccaaggcagaaaataaca---gggggtctgatggtgaaaatggatcaggctattatggacaagaggataacactcaaggcaaatttctctgtcctatttgatcaactggaaacattggtctcactgagggctttcacagacgatggcgccattgtagctgaaatatctcccatcccttctatgccaggacattctacagaggatgtcaaaaatgcaattggaatcctcatcggtggacttgaatggaatgataactcaattcgagcgtctgaaaatatacagagattcgcttggggagtccgtgatgaggatgggggacctccactccctccaaag--cagaaacgctacatggcgagaagagttgagtcagaagtttgaagagattagatggctaattgcagaatgcagaaacatattaaccaaaactgagaacagctttgagcagataacgttcttgcaggcattgcaactcttacttgaagttgagagtgaaataaggacattttcttttcagcttatttag
>H1N1_Avian_CY097766_A/mallard/Mississippi/413/2010|2010.044
atggattccaac---acgataacctcgtttcaggtagattgctatctatggcacataagaaagctgctcagcatgagagacatgtgtgatgctccctttgatgatagacttagaagagaccaaaaggcattaaagggaagaggcagcacacttggactcgacctgcgagtggccacaatggaaggcaaaaagattgttgaagacatcttaaagagtgaaacggatgaaaatctcaaaattgccattgcatccagccctgctcctcggtacattaccgatatgagcatagaggaaataagcagggaatggtacatgctcatgccaaggcagaaaataaca---gggggtctgatggtgaagatggatcaggccattatggacaagagaataatactcaaggcgaacttctctgtcctatttgatcaactggaaacattagtctcactgagggctttcacagacgatggcgccattgtagctgaaatatctcccattccttccatgccaggacattctacagaggatgtcaaaaatgcaattggaatcctcatcggtggacttgaatggaatgataactcaattcgagcgtctgaaaatatacagagattcgcttggggagtccgtgatgagaatgggggacctccactccctccaaag--cagaaacgctacatggcgagaagaattgagtcagaagtttgaggagatcagatggttaattgcagagtgcagaaacatattgaccaaaactgagaacagcttcgagcagataacgttcttgcaggcattgcaactcttacttgaagttgagagtgagataaggacattttcttttcagcttatttag
>H1N9_Avian_CY179679_A/thick-billed_murre/Alaska/326/1976|1976.500
atggattccaac---actgtgtcaagctttcaggtagactgctttctttggcatgtccgcaaacgatttgcagaccaagaactgggtgatgccccattcctcgaccggcttcgccgagatcagaagtccctaagaggaaggggcagcactcttggtctggacatcgaaacagccactcgtgcgggaaagcagatagtggagcggattctggaggaagagtccgatgaggcacttaaaatgactattgcttcagtgcctgcttcacgctacctgactgacatgactcttgaagaaatgtcaagggactggttcatgctcatgcccaagcagaaagtggca---ggttccctttgtatcagaatggaccaggcaataatggataaaaacatcatattgaaagcaaacttcagtgtgatctttgatcgactggaaactctgatactacttagagctttcacagaagaaggagcaattgtgggcgaaatctcaccgttaccttctcttccaggacatactgatgaggatgtcaaaaatgcaattggggtcctcatcggaggacttgaatggaatgataacacagttcgagtctctgaaactctacagagattcgcttggagaagcagtaatgaggatgggagacctccactccctccaaag--cagaaacggaaaatggcgagaacaattgagtcagaagtttgaagaaataagatggttgatcgaagaagtgcggcatagactaaagattacagagaatagctttgaacagataacgtttatgcaagccttacaactattgcttgaggtggagcaagagataagaactttctcgtttcagcttatttaa
>H1N1_Swine_KR701085_A/swine/England/072865/2013|2013.674
atggactccaac---accatgtcaagctttcaggtagactgtttcctttggcatgttcgcaagcgatttgcagacaatggattgggtgacgccccattccttgataggcttcgtcgagatcaaaagtccttaaaaggaaggggcaacacccttggcctcgatatcgaaacagccactcttgttggtaaacaaatcgtggaatggatcttgaaagaggaatccagcgagacacttagaatgacaattgcatctgtacctacttcgcgctacctttctgacatgaccctcgaggaagtgtcacgagactggttcatgctcatgcctaggcaaaagataata---ggccctctttgcgtgcgattggaccaggcagtcatggaaaagaacatagtactgaaagcgaacttaagtgtaatctttaaccgattagagaccttgatactactaagggctttcactgaggagggagcaatagtcggagaaatttcaccattaccttctcttccaggacatacttatgaggatgtcaaaaatgcagttgaggtcctcatcggaggacttgagtggaatggtaacacggttcgagtctctgaaaatatacagagatttgcttggagaaactgtgatgagagtgggagaccttcaccacctccagag--cagaaatgaaaagtggcgagagcaattgggacagaaatttgaggaaataaggtggctaattgaagaaatgcggcacagattgagagcgacagagaatagtttcgaacaaataacattcatgcaagccttacaactactgcttgaagtagaacaagagataagagctttctcgtttcagcttatttaa
>H3N2_Human_KU322485_A/Parma/58/2012|2012.500
atggactccaac---actgtgtcaagtttccaggtagattgctttctttggcatatccggaaacaagttgtagaccaagaactgagtgatgccccattccttgatcggcttcgccgagatcagaggtccctaaggggaagaggcaatactcttggtctagacatcaaagcagccacccatgttggaaagcaaattgtagaaaagattctgaaagaagaatctgatgaggcacttaaaatgaccatggtctccacacctgcttcgcgatacataactgacatgactattgaggaattgtcaagagactggttcatgctaatgcccaagcagaaagtggaa---ggacctctttgcatcagaatggaccaggcaatcatggagaaaaacatcacgttgaaagcgaatttcagtgtgatttttgaccgactagagactatagtattactaagggctttcaccgaagagggagcaattgttggcgaaatctcaccattgccttcttttccaggacatactattgaggatgtcaaaaatgcaattggggtcctcatcggaggacttgaatggaatgataacacagttcgagtctctaaaaatctacagagattcgcttggagaagcagtaatgagaatgggggacctccacttactccaaaa--cagaaacgggaaatggcgagaacagctaggtcaaaagtttgaagagataagatggctaattgaagaagtgagacacagattaaaaacaactgaaagtagctttgaacaaataacattcatgcaagcattacaactgctgtttgaggtggaacaggagataagaactttctcatttcagcttatttaa
>H3N2_Swine_KM507515_A/swine/Brazil/365-11-7/2011|2011.858
atggactccaac---accatgtcaagctttcaggtagactgtttcctttggcatatccgcaagcgatttgcagacaatggattgggtgatgccccattccttgatcggctccgccgagatcaaaagtccttaaaaggaagaggcaacaaccttggcctcgatatcgaaacagccactcttgttgggaaacaaatcgtggaatggatcttgaaagaggaatccagcgagacacttagaatgacaattgcatctgtacctacttcgcgctacctttctgacatgaccctcgaggaaatgtcacgagactggttcatgctcatgcctaggcaaaagataata---ggccctctttgcgtgcgattggaccaggcggtcatggaaaagaacatagtactgaaagcgaacttcagtgtaatctttaaccgattagagaccttgatactactaagggctttcactgaggagggagcaatagttggagaaatttcaccattaccttctcttccaggacatacttatgaggatgtcaaaaatgcagttggggtcctcatcggaggacttgaatggaatggtaacacggttcgagtctctgaaaatatacagagattcgcttggagaaactgtgatgagaatgggagaccttcactatctccagag--cagaaatgaaaagtggcgagagcaattgggacagaagtttgaggaaataaggtggttaattgaagaaatgcggcacagattgaaagcgacagagaatagtttcgaacaaataacatttatgcaagccctacaactactgcttgaagtagaacaagagataagaactttctcgtttcagcttatttaa
>H6N2_Avian_CY016168_A/green-winged_teal/Ohio/86/1986|1986.816
atggactccaac---actgtgtcaagctttcaggtagactgctttctttggcatgtccgcaaacgatttgcagaccaagaaatgggtgatgccccattccttgaccggcttcgccgagatcagaaatctctaagaggaagaggcagcactcttggtctggacatcgaaacagccactcgtgctggaaagcagatagtggagaggattctggaggaagaatccgacgaggcactcaaaatgactattgcctctgtacctgcttcacgctacctaactgacatgactcttgaagagatgtcaagagactggttcatgctcatgcccaagcaaaaagtagca---ggctccctctgtatcagaatggaccaggcgattatggataagaacatcatactgaaagcgaacttcagtgtgatcttcgatcggctggagacactaatactactcagggctttcactgaagaaggagcaattgtcggcgaaatttcaccattgccttctcttccaggacatactgatgaggatgtcaaaaatgcaattggggtcctcatcggaggacttgaatggaatgataacacagttcgagtctctgaaactctacagagattcgcttggagaagcagtaatgaggatgggagacctccactcccttcaaag--cagaaacggaaaatggcgagaacaattgagtcagaagtttgaagaaataaggtggctgattgaagaagtgcgacatagactaaagattacagagaatagttttgaacaaataacatttatgcaagccttacaactactgcttgaagtggagcaagagataagaactttctcgtttcagcttatttaa
>H4N8_Avian_KY583781_A/mallard/Ohio/15OS3614/2015|2015.636
atggattccaac---actgtgtcaagctttcaggtagactgctttctttggcatgtccgcaaacgatttgcagaccaagaactgggtgatgccccattccttgaccggcttcgccgagatcagaagtccctaaggggaaggggtagcactcttggtctggacatcgagacggccactcgtgctggaaagcagatagtggagaggattctggaggaagaatccgacgaggcactcaaaatgactattgcctctgtgcctgcttcacgctacctaactgacatgactcttgaagagatgtcaagagactggttcatgctcatgcccaagcaaaaagtggca---ggctccctctgtatcagaatggaccaggcaattatggataagaacatcacattgaaagcaaacttcagtgtgatcttcgataggctggagacactaatactactcagagctttcactgaagagggagcaattgtcggcgaaatttcaccactgccttctcttccaggacatactgatgaggatgtcaaaaatgcaattggggtcctcatcggaggacttgaatggaatgataacacagttcgagtctctgaaactttacagagattcgcttggagaagcagtaatgaggatgggagacctccactccctccaaag--cagaaacggaaaatggcgagagcaattgagtcagaagtttgaagaaataaggtggctgattgaagaagtgcgacatagactgaaggtcacagaaaatagttttgaacaaataacatttatgcaagccttacaactattgcttgaagtggagcaagagataagaactttctcgtttcagcttatttaa
>H6N8_Avian_CY004118_A/pintail_duck/ALB/628/1979|1979.614
atggattccaac---actgtgtcaagctttcaggtagactgctttctttggcatgtccgcaaacgatttgcagaccaagaactgggtgatgccccattccttgaccggcttcgccgagatcagaaatctctaagaggaagaggcagcactcttggtctggacatcgaaacagccactcgtgctggaaagcagatagtggagcggattctggaggaagaatccgacgaggcactcaaaatgactattgcctctgtacctgcttcacgctacctaactgacatgactcttgaggaaatgtcaagagactggttcatgctcatgcccaagcaaaaagtagca---ggctccctctgtatcagaatggaccaggcaatcatggataagaacatcatactgaaagcgaacttcagtgtgatcttcgaccgactggagacactgatactgctcagggctttcacagaagaaggggcaattgtcggcgaaatttcaccattgccttctcttccaggacatactgatgaggatgtcaaaaatgcaattggggtcctcatcggaggacttgaatggaatgataacacagttcgagtctctgaaactctacagagattcgcttggagaagcagtaatgaggatgggagacctccactccctccaaag--cagaaacggaaaatggcgagaacaattgagtcagaagtttgaagaaataaggtggctgattgaagaagtacgacatagactaaagattacagagaacagttttgagcaaataacatttatgcaagctttacaactactgcttgaagtggagcaagagataagaactttctcgtttcagctcatttaa
>H6N2_Avian_CY109750_A/duck/Shantou/1080/2007|2007.452
atggattccaac---actgtgtcaagctttcaggtagactgctatctttggcatgtccgcaaacgatttgcagaccaagaactgggtgatgccccattccttgaccggcttcgccgagatcagaagtcgctaagaggaagaggcagcactcttggtctggacatcgaaacagctacttgcgcaggaaagctaatagtggagcggattctggaggaagaatcaaatgaagcacttaaaatgactattgcttctgtgccagcttcacgctatataactgacatgactcttgaagaaatgtcaagagactggttcatgctcatgcccaagcagaaggtggca---ggtcccctttgcataaaaatggaccaggcgataatggataagaacatcacattgaaagcaaatttcagtgtgatttttaaccggctggaaactctaatactacttagagctctcacagatgaaggagcaattgtgggagaaatctcaccattaccttattttccaggacatactaatgaggatgtcaaaaatgcaattggggtcctcatcggaggacttgaatggaatgataacacagttcgaatctctgaaactctacagagattcgcttggagaagcagtgatgaggatgggagaccttcattcccttcaaag--taggaatggaaaatggagagaacaattgagtcagaagtttgaagaaataaaatggcttattgaagaggtgcggcatagattgaagattacagagaacagctttgaacagataacatttatgcaagccttacaactactgcttgaggtggagcaagagataagaactttctcgtttcagcttatttaa
>H6N6_Avian_CY178675_A/blue-winged_teal/Wisconsin/333/1981|1981.500
atggactccaac---acgataacctcgtttcaggtagattgctatctatggcacataagaaagctgctcagcaagagagacatgtgtgatgctccctttgatgatagactcaggagagatcaaaaggcattaaagggaagaggcagcacacttgggctcgacctgcgagtggctacaatggaaggcaaaaagattgttgaggacatcctaaagagtgagacggatgaaaatctcaagattgcaattgcatccagccctgctcctcggtatattactgatatgagcatagaggaaataagcagggaatggtacatgctcatgcccaggcagaagataaca---gggggtctgatggtgaaaatggaccaggccattatggacaagaggataacactcaaagcaaatttctctgtcctattcgatcaactggaaacattagtctcactgagggctttcacagatgatgacgccattgtagctgaaatatctcccattccctctatgccaggacattctacagaggatgtcaaaaatgcaattggaatcctcatcggtggacttgaatggaatgataactcaattcgagcgtctgaaaatatacagagattcgcttggggaatccgtgatgaggatgggggacctccactccctccaaag--cagaaacgctacatggcgagaagagttgagtcggaagtttgaagaaatcagatggttaattgcagaatgcagaaacatactaaccaaaactgagaacagtttcgagcagataacgttcttgcaagcattgcaactcttactcgaggttgagagtgagataaggacattctcttttcagcttatttag
>H1N1_Human_CY019105_A/Memphis/12/1986|1986.500
atggatcccaac---actgtgtcaagctttcaggtagattgcttcctttggcatgtccgcaaacaagttgcagaccaagagctaggtgatgccccattccttgatcggcttcgccgagatcagaagtccctaaagggaagaggcagcactctcggtctgaacatcgaagcggccacctgtgttggaaagcaaatagtggagaggattctgaaggaagaatccgatgaggcacttaaaatgaccatggcctccgcacctgcttctcgatacctaactgacatgactattgaagaaatgtcaagagactggttcatgctcatgcccaagcagaaagtggca---ggccctctttgtgtcagaatggaccaggcgataatggataaaaacatcatactgaaagcgaacttcagtgtgatttttgaccggctggaaactctaatattactaagggctttcaccgaagagggagcaattgttggcgaaatttcaccattgccttctcttccaggacatactaatgaggatgtcaaaaatgcaattggggtcctcatcggaggacttgaatggaatgataacacagttcgagtctctaaaactctacagagattctcttggagaagcagtaatgagaatgggagatcttcactcactccaaag--cagaaacggaaaatggcgggaacaattaggtcagaagttcgaagaaataagatggctgattgaagaagtaagacataaattgaagataacagagaatagttttgagcaaataacatttatgcaagccttacagctattgtttgaagtggaacaagaaataagaacattttcgtttcagcttatttaa
>H7N3_Avian_KJ568389_A/blue-winged_teal/Ohio/13OS1773/2013|2013.701
atggattccaac---actgtgtcaagctttcaggtagactgctttctttggcatgtccgcaaacgatttgcagaccaagaactgggtgatgccccattccttgaccggcttcgccgagatcagaagtccctaaggggaagaggcagcactcttggtctggacatcgaaacggccactcgtgctggaaagcagatagtggagaggattctggaggaagaatccgacgaggcactcaaaatgactattgcctctgtgcctgcttcacgctacctaactgacatgactcttgaagagatgtcaagagactggttcatgctcatgcccaagcaaaaagtggca---ggctccctctgtatcagaatggaccaggcgattatggataagaacatcacattgaaagcaaacttcagtgtgatcttcgataggctggagacactaatactacttagagctttcactgaagagggagcaattgtcggcgaaatttcaccactgccttctcttccaggacatactgatgaggatgtcaaaaatgcaattggggtcctcatcggaggacttgaatggaatgataacacagttcgagtctctgaaactttacagagattcgcttggagaagcagtaatgagaatgggagacctccactccctccaaag--cagaaacggaaaatggagagaacaattgagtcagaagtttgaagaaataaggtggctgattgaagaagtgcgacatagactaaaggtcacagaaaatagttttgaacaaataacatttatgcaagccttacaactattgcttgaagtggagcaagagataagaactttctcgtttcagcttatttaa
>H3N8_Avian_CY101836_A/mallard/Alberta/72/1993|1993.625
atggattccaac---acgataacctcgtttcaggtagattgctatctatggcatataagaaagctactcagcatgagagacatgtgtgatgctccctttgatgatagactcagaagggatcaaaaggcattaaagggaagaggcagcacacttgggctcgacctgcgagtggccacaatggaaggcaaaaagattgttgaggacatcctaaagagtgagacggatgaaaatctcaaaattgcaattgcatccagccctgctcctcggtacattactgatatgagcatagaggagataagcagggaatggtacatgctcatgccaaggcagaagataaca---gggggtctgatggtgaaaatggatcaggccattatggacaagaggataatactcaaagcaaacttctctgtcctatttgatcaactggaaacattagtttcactgagggctttcacagacgatggcgccatcgtagctgaaatatctcccattccttctatgccaggacattctacagaggatgtcaaaaatgcaattggaatcctcatcggtggacttgaatggaatgataactcaattcgagcgtctgaaaatatacagagattcgcttggggagtccgtgatgagaatgggggacctccactccctccaaaa--cagaaacgctacatggcgagaggagttgagtcagaagtttgaagagatcagatggctaattgcagaatgcagaaacatattaaccaaaactgagaacagcttcgagcagataacgttcttacaagcattgcaactcttacttgaagttgagagtgagataaggacattttcttttcagcttatttag
>H5N6_Avian_KM496981_A/duck/Laos/XBY004/2014|2014.192
atggattccaat---actgtgtcaagttttcaggtagactgctttctttggcatatccgcaaacgatttgcagaccaagaactgggtgatgccccattccttgaccggcttcgccgagaccagaagtccctaagaggaagaggcaacactcttggtctggacatcgaaacagctactcgtgcgggaaaacaaatagtggagcggattcttgatgaggaacctgatgaggcacttaaaatg---------------ccgacttcacgttacctaactgaaatgactctcgaagaaatgtcgagggactggttcatgctcatgcccaagcagaaagtggtg---ggttccctttgcatcaaaatggaccaggcaataatggataaaagcatcatactgaaagcaaatttcagtgtgatttttgaccggttagagaccctaatactgctcagagctttcacagaagaaggagcaatcgtgggagaaatctcaccattaccttctcttccaggacatactggcgaggatgtcaaaaatgcaattggcgtcctcatcggaggacttgaatggaatgataacacagttcgggtctctgaaattatacagagattcgcttggagaagcagtgatgagggtgggagacttccactccctccaaat--cagaaacggaaactggcgagagcaattgagtcagaagtttgaagaaataaggtggctgattgaagaagtacgacataggttgaaaattacagaaaacagcttcgaacagataactttcatgcaagccttacaactactgcttgaagtggagcaagagataagagccttctcgtttcagcttatttaa
>H4N6_Avian_JX454733_A/wild_bird/Korea/GS26/2006|2006.123
atggattccaac---acgataacctcgtttcaggtagattgttatctatggcacataagaaagctactcagtatgagagacatgtgtgatgctccctttgatgacaggctccgaagagaccaaaaggcattaaaggggagaggcagcacacttggactcgatctaagagtggctacaatggaggggaaaaagatcgttgaggacatcctgaagagtgaaacagatgaaaacctcaaaatagccattgcttccagtcctgctcctcggtatatcactgatatgagcatagaggagataagccgagaatggtacatgctgatgcctaggcagaaaataacc---ggaggccttatggtgaaaatggaccaagccataatggataagagaattatccttaaagccaatttctcagttctatttgatcaactagagacattagtctctctgagggcattcacagaagatggtgctattgtggctgaaatatctcccattccctccatgccaggacattctacagaggatgtcaaaaatgcaattggaaccctcatcggtggacttgaatggaatgataactcaattcgagcgtctgaaaatatacagagattcgcttggggagtccgtgatgagaatgggggacctccactccctccaaaa--cagaaacgctacatggcgagacgagttgagtcagaagtttgaagagatcagatggctcattgctgaatgtagaaatatactgacaaagactgaaaatagctttgaacagataacatttttgcaagcattgcaactcttacttgaagttgagagtgagataaggactttctcttttcagcttatttaa
>H4N6_Avian_CY145739_A/mallard/New_Jersey/Sg-00760/2008|2008.721
atggattccaac---actgtgtcaagctttcaggtagactgctttctttggcatgtccgcaaacgatttgcagaccaagaactgggtgatgccccattccttgaccggcttcgccgagaccaaaagtctctaagaggaagaggcagcactcttggtctggatattgaaacagccactcgcgctggaaagcagatagtggagaggattctggaggaagaatccgacgaggcactcaaaatgactattgcctctgtacctgcttcacgttacctaactgacatgactcttgaagagatgtcaagagactggttcatgctcatgcccaaacaaaaagtggca---ggttccctctgtatcagaatggaccaggcgatcatggataagaacattatactgaaagcgaatttcagtgtgatctttgatcggctggagacactaatactgctcagagctttcactgaagagggagcaattgtcggcgaaatttcaccattgccttctcttccaggacatactgatgaggatgtcaaaaatgcaattggggtcctcatcggaggacttgaatggaatgataacacagttcgagtctctgaaactctacagagattcgcttggagaagctgtaatgaggatgggagacctccactccctccaaag--cagaaacggaaaatggcgagaacaattgagtcagaagtttgaggaaataaggtggttaattgaaggggtgagacatagactaaaggttactgagaatagttttgaacaaataacatttatgcaagccttacaactactgcttgaagtggaacaagagataagaaccttctcgtttcagcttatttaa
>H3N8_Equine_CY032329_A/equine/Rook/93753/1989|1989.500
atggattccaac---actgtgtcaagctttcaggtagactgttttctttggcatgtccgcaaacgatttgcagaccaagaactgggtgatgccccattccttgaccggcttcgccgagaccagaagtccctaaaaggaagaggtagcactcttggtctggacatcgaaacagccactcgtgcaggaaagcagatagtggagcagattctggaagaggaatcagatgaggcacttaaaatgaccattgcctctgttcctgcttcacgctacttaactgacatgactcttgatgagatgtcaagagactggttcatgctcatgcccaagcagaaagtaaca---ggctccctatgtataagaatggaccaggcaatcatggataagaacatcatacttaaagcaaactttagtgtgattttcgaaaggctggagacactaatactacttagagccttcaccgaagaaggagcagtcgttggcgaaatttcaccattgccttctcttccaggacatactaatgaggatgtcaaaaatgcaattggggtcctcatcggaggacttaaatggaatgataatacggttagagtctctgaaactctacagagattcgcttggagaagcagtcatgagaatgggagaccttcattccctccaaag--cagaaacgaaaaatggagagaacaattgagccagaagtttgaagaaataagatggttgattgaagaagtgcgacatagattgaaaaatacagaaaatagttttgaacaaataacatttatgcaagccttacaactattgcttgaagtagaacaagagataagaactttctcgtttcagcttatttaa
>H6N2_Avian_KT266962_A/chicken/Guangxi/121/2012|2012.575
atggattccaac---actgtgtcaagctttcaggtagattgctttctttggcatgtccgcaaacggtttgcagaccaagaactgggtgatgccccattccttgaccggcttcgccgagatcagaagtcgctaagaggaagaggcagcactcttggtctggacattgagacagctacttgcgcaggaaagctaatagtggagcggattctggaagaagagtcagatgaagcaattaaaatgactattgcttctatgccagcttcacgctatataactgacatgactcttgaagaaatgtcaagagactggttcatgctcatgcccaagcagaaggtggca---ggtccccttttcattaaaatggaccaggctataatggataaaaccatcacattgaaagcaaatttcagtgtgatttttaaccggctggaaactctaatactacttagggctttcacagatgaaggagcaattgtgggagaaatctcaccattaccttattttccaggacatactaatgaggatgtcaaaaatgcaattggggtcctcatcggaggacttgaatggaatgataacacagttcgagtctctgaaactctacagagattcgcttggagaagcagtaatgagaatgggagaccttcattccctccagag--tagaaatggaaaatggagagaacaattgagtcagaagtttgaagaaataaaatggcttattgaagaggtgagacataaattgaagattacagagaacagctttgaacaaataacatttatgcaagccttacaactattgcttgaagtggagcaagagataagaactttctcgtttcagctcatttaa
>H7N7_Equine_CY036883_A/equine/Sao_Paulo/4/1976|1976.500
atggattccaac---actgtgtcaagcttccaggtagactgttttctttggcatgtccgcaaacgatttgcagaccaagaactgggtgatgccccattccttgaccggcttcgccgagaccagaagtccctaaaaggaagaggcagcactcttggtctggacatcgaaacagccactcgtgcaggaaagcagatagtggagcggattctggaagaggagtcagatgaggcacttaaaatgaccattgcctctgttcctgcttcacgctacttaactgacatgactcttgatgagatgtcaagagactggttcatgctcatgcccaagcagaaagtaaca---ggctccctatgtataaggatggaccaggcaatcatggataagaacatcatactaaaagcaaactttagtgtgattttcgaaaggctggagacactaatactacttagagctttcaccgaagaaggagcagtcgttggcgaaatttcaccattgccttctcttccaggacatactaatgaggatgtcaaaaatgcaattggggtcctcatcggaggacttaaatggaatgataacacagttagagtctctgaaactctacagagattcgcttggagaagcagtcatgagaatgggagaccttcattccctccaaag--cagaaacgaaaaatggcgagaacaattgagtcagaagtttgaagaaataagatggttgattgaagaagtgcgacatagattgaaaaatacagaaaatagttttgaacaaataacatttatgcaagccttacaactattgcttgaagtagaacaagagataagaactttctcgtttcagcttatttaa
>H1N1_Avian_CY014629_A/duck/Australia/749/1980|1980.500
atggattccaac---actgtgtcaagctttcaggtagactgctttctttggcatgtccgcaaacgatttgcagaccaagaactgggtgatgccccattccttgaccggctccgccgagatcagaagtccctaagaggaagaggcagcactcttggtctggacatcgaaacggctactcgggcaggaaagcagatagtggagcggattctggaggaagagtccgatgaggcacttaaaatgaccattgcttctgtgcctgcttcacgctacctaactgacatgactcttgaagaaatgtcaagggactggttcatgctaatgcccaaacagaaagtggca---ggctccctctgcatcaggatggaccaggcaataatggacaagaacatcatactgaaagcaaacttcagtgtgatctttgatcgactggagacactaatactgctgagggctttcactgatgaaggagcaattgttggcgaaatctcaccattgccttctcttccaggacatactgatgaggatgtcaaaaatgcaattggggtcctcatcggaggacttgaatggaatgataacacagttcgagtctctgaaactctacagagattcgcttggagaagcagtaatgaggatgggagacctccactccctccaaaa--cagaaacggaaaatggcgagaacagttgagtcagaagtttgaagaaataagatggctaattgaagaggtgcggcacaggctaaagattacggagaatagctttgaacaaataacattcatgcaagccttacaactattgcttgaagtggagcaagagataagaactttctcgtttcagcttatttaa
>H5N8_Avian_KU201844_A/Northern_pintail/Washington/196271/2014|2014.992
atggactccaac---actgtgtcaagctttcaggtagactgctttctttggcatgtccgcaaacgatttgcagaccaagaactgggtgatgccccattccttgaccggcttcgccgagaccagaagtccctaagaggaagaggcagcactcttggtctggacatcgagacagctactcgtgcgggaaagcaaatagtggagcggattctgggggaagaatctgatgaagcacttaaaatgaatattgcttctgtaccgacttcacgctacctaactgacatgactcttgaagaaatgtcaagagactggttcatgctcatgcccaagcagaaagtagca---ggttctctctgcatcaaaatggaccaggcaataatggataaaaccatcatactgaaagcaaacttcagtgtgatttttgatcggctggaaaccctaatattacttagagctttcacagaagaaggagcaattgtgggagaaatctcaccattaccttctcttccaggacatactgatgaggatgtcaaaattgcaattggggtcctcatcggagggcttgaatggaatgacaacacagttcgagtctctgaaactctacagagattcacttggagaagcagtaatgaggatgggagaccttcactcccttcaaaa--cagaaacggaaaatggcgagaacaattgagtcagaagttcgaggaaataagatggctgattgaggaaatgcgacatagattgaagatcacagagaacagcttcgaacaaataacgtttatgcaagctttacaactattgcttgaagtggagcaagagataagaaccttctcgtttcagcttatttaa
>H3N8_Avian_CY195723_A/mallard/Interior_Alaska/12ML00034/2012|2012.630
atggactccaac---acgataacctcgtttcaggtagattgctatctatggcacataagaaagctgctcagcatgagagacatgtgtgatgctccctttgatgatagactcaggagagatcaaaaagcattaaagggaagaggcagcacacttgggctcgacctgcgagtggccacaatggaaggcaaaaagattgttgaagacatcctaaagagtgagacagatgaaaatctcaaaattgcaattgcatccagccctgctcctcggtacattactgatatgagcatagaggaaataagtagggaatggtacatgctcatgccaaggcagaaaataaca---ggaggtctgatggtgaaaatggatcaggccattatggacaagaggataacactcaaagcaaacttctctgtcctatttgatcaactggaaacattggtctcactgagagctttcacagaagatggtgccattatagctgaaatctctcccattccttctatgccaggacattctacagaggatgtcaaaaatgcaattggaatcctcatcggtggacttgaatggaatgataactcaattcgagcgtctgaaaatatacagagattcgcttggggagtccgtgatgagaatgggggacctccactccctccaaaa--cagaaacgctacatggcgagaagagttgagtcagaagtttgaagagatcaggtggctaattgcagaatgcagaaacatattaaccaaaactgagaacagcttcgagcagataacgttcttgcaagcattgcaactcttacttgaagttgagagtgagataaggacattttcttttcagcttatttag
>H1N1_Human_CY060746_A/Ontario/9698/2009|2009.452
atggactccaac---accatgtcaagctttcaggtagactgtttcctttggcatatccgcaagcgatttgcagacaatggattgggtgatgccccattccttgatcggctccgccgagatcaaaagtccttaaaaggaagaggcaacacccttggcctcgatatcgaaacagccactcttgttgggaaacaaatcgtggaatggatcttgaaagaggaatccagcgagacacttagaatgacaattgcatctgtacctacttcgcgctacctttctgacatgaccctcgaggaaatgtcacgagactggttcatgctcatgcctaggcaaaagataata---ggccctctttgcgtgcgattggaccaggcgatcatggaaaagaacatagtactgaaagcgaacttcagtgtaatctttaaccgattagagaccttgatactactaagggctttcactgaggagggagcaatagttggagaaatttcaccattaccttctcttccaggacatacttatgaggatgtcaaaaatgcagttggggtcctcatcggaggacttgaatggaatggtaacacggttcgagtctctgaaaatatacagagattcgcttggagaaactgtgatgagaatgggagaccttcactacctccagag--cagaaatgaaaagtggcgagagcaattgggacagaaatttgaggaaataaggtggttaattgaagaaatgcggcacagattgaaagcgacagagaatagtttcgaacaaataacatttatgcaagccttacaactactgcttgaagtagaacaagagataagagctttctcgtttcagcttatttaa
>H1N1_Human_CY121844_A/South_Carolina/10/2010|2010.500
atggactccaac---accatgtcaagctttcaggtagactgtttcctttggcatatccgcaagcgatttgcagacaatggattgggtgatgccccattccttgatcggctccgccgagatcaaaagtccttaaaaggaagaggcaacacccttggcctcgatatcgaaacagccactcttgttgggaaacaaatcgtggaatggatcttgaaagaggaatccagcgagacacttagaatgacaattgcatctgtacctacttcgcgctacctttctgacatgaccctcgaggaaatgtcacgagactggttcatgctcatgcctaggcaaaagataata---ggccctctttgcgtgcgattggaccaggcggtcatggaaaagaacatagtactgaaagcgaacttcagtgtaatctttaaccgattagagaccttgatactactaagggctttcactgaggagggagcaatagttggagaaatttcaccattaccttctcttccaggacatacttatgaggatgtcaaaaatgcagttggggtcctcatcggaggacttgaatggaatggtaacacggttcgagtctctgaaaatatacagagattcgcttggagaaactgtgatgagaatgggagaccttcactacctccagag--cagaaatgaaaagtggcgagagcaattgggacagaaatttgaggaaataaggtggttaattgaagaaatgcggcacagattgaaagcgacagagaatagtttcgaacaaataacatttatgcaagccttacaactactgcttgaagtagaacaagagataagagctttctcgtttcagcttatttaa
>H3N8_Avian_CY157571_A/mallard/California/2924/2012|2012.556
atggattccaac---actgtgtcaagctttcaggtagactgctttctttggcatgtccgcaaacgatttgcagaccaagaactgggtgatgccccattccttgaccggcttcgccgagaccaaaagtctttaagaggaagaggcagcactcttggtctggatatcgaaacagccactcgcgctggaaagcagatagtggagaggattctggaggaagaatccgacgaggcactcaaaatgactattgcctctgtacctgcttcacgctacctaactgacatgactcttgaagaaatgtcaagagactggttcatgctcatgcccaaacagaaagtggca---ggttccctctgtatcagaatggaccaggcgattatggataagaacattatactgaaagcgaacttcagtgtaatctttgatcgactagagacactaatcctactcagagctttcactgaagagggagcaattgtcggcgaaatttcaccattgccttctcttccaggacatactgatgaggatgtcaaaaatgcaattggggtcctcatcggaggacttgaatggaatgataacacagttcgagtctctgaaactctacagagattcgcttggagaagctgtaatgaggatgggagacctccactccctccaaag--cagaaacggaaaatggcgagaacaattgagtcagaagtttgaggaaataaggtggctgattgaagaggtgcgacatagactaaaggttacagagaatagttttgaacaaataacatttatgcaagccttacaactactgcttgaagtggagcaagagataagaactttctcgtttcagcttatttaa
>H8N4_Avian_CY183576_A/mallard/Sweden/101165/2009|2009.844
atggattccaac---acgataacctcgtttcaggtagattgttatctatggcacataagaaagctactcagtatgagagacatgtgtgatgctccctttgatgacaggctccgaagagaccaaaaggcattaaagggaagaggcagcacacttggactcgatctaagagtggccacaatggagggaaaaaagatcgttgaggacatcttgaagagtgaaacagatgaaaacctcaaaatagccattgcttccagtcctgctcctcggtatatcactgatatgagcatagaggagataagccgagaatggtacatgctgatgcctaggcagaaaataact---ggaggccttatggtgaaaatggatcaagccataatggataagagaattattcttaaagctaatttctcggtcctatttgatcaactagagacgttagtctctctgagggcattcacagaagatggtgcaattgtggctgaaatatctcccattccctccatgccaggacattctacagaggatgtcaaaaatgcaattggaatcctcatcggtggacttgaatggaatgataactcaattcgagcgtctgaaaatatacagagattcgcttggggaatccgtgatgagaatgggggacctccactccctccaaag--cagaaacgctacatggcgagacgagttgagtcagaagtttgaagagatcagatggctcattgctgaatgcagaaatatactgactaagactgaaaacagctttgaacagataacattcttgcaagcattgcaactcttactcgaagttgaaagtgagataaggactttctcttttcagcttatttaa
>H3N8_Avian_CY186679_A/American_green-winged_teal/Illinois/12OS5103/2012|2012.800
atggactccaac---acgataacctcgtttcaggtagattgctatttatggcacataagaaagctgctcagcatgagagacatgtgtgatgctccttttgatgatagactcagaagagatcaaaaggcattaaagggaagaggcagcacacttggactcgacctgcgagtggccacaatggaaggcaaaaagattgttgaagacatcctaaagagtgaaactgacgaaaatctcaaaattgcaattgcatcaagccctgctcctcggtacatcaccgatatgagcatagaggaaataagcagggaatggtacatgctcatgccaaggcagaaaataaca---gggggtctgatggtgaaaatggatcaggccattatggacaagaggataacactcaaggcaaatttctctgtcctatttgatcaactggaaacattggtctcactgagggctttcacagacgatggcgctattgtagctgaaatatctcccattccttctatgccaggacattctacagaggatgtcaaaaatgcaattggaatcctcatcggtggacttgaatggaatgataactcaattcgagcgtctgaaaatatacagagattcgcttggggagtccgtgatgagaatgggggacctccactccctccaaag--cagaaacgctacatggcgagaagagttgagtcagaagtttgaagagatcagatggctaattgcagaatgcagaaacatattaaccaaaactgagaacagctttgagcagataacgttcttgcaagcattgcaactcttacttgaagttgagagtgagataaggacattttcttttcagcttatttag
>H3N2_Human_KX416524_A/Colorado/27/2016|2016.233
atggattccaac---actgtgtcaagtttccaggtagattgctttctttggcatatccggaaacaagttgtagaccaaaaactgagtgatgccccattccttgatcggcttcgcagagatcagaggtccctaaggggaagaggcaacactctcggtctagacatcaaagcagccacccatgttggaaagcagattgtagaaaagattctgaaaggagaatctgatgaggcacttaaaatgaccatggtctcaacacctgcttcgcgatacataactgacatgactattgaggaattgtcaagaaactggttcatgctaatgcccaagcagaaagtggaa---ggacctctttgcatcagaatggaccaggcaatcatggagaaaagcatcatgttaaaagcgaatttcaatgtgatttttggccgactagagaccatagtattactaagggctttcaccgaagagggagcaattgttggcgaaatctcaccattgccttcttttccaggacatactattgaggatgtcaaaaatgcaattggggtcctcatcggaggacttgaatggaatgataacacagttcgagtctctaaaaatctacagagattcgcttggagaagcagtaatgagaatgggggacctccacttactccaaaa--cagaaacgggaaatggcgagaacagctaggtcagaagtttgaagagataagatggctaattgaagaagtgagacacagattaagaacaactgaaaatagctttgaacaaataacattcatgcaagcattacaactgctgtttgaagtggaacaggagataagaactttctcatttcagcttatttaa
>H3N2_Swine_KR701221_A/swine/Belgium/Bree-205/2011|2011.277
atggattcaaac---actgtgtcaagctttcaggtagactgctttctttggcatgtccgcaaacgatttgcagactgtgggcttagtgatgccccatttcttgataggcttcgccgagatcaaaggtccctaagggggagaggcaacactcttggtctggaaattgaaccggccactcatgctggggaacaaatagtgaaacgtatcctagaggaagaatacgatgaggcatttaagctaactatagcttctgtgcctacttcacgctatctaactgacatgactcttgaagaaatgtcaagagactggttcatgctcatgcccaagcagaaggtggca---ggttccctttgcatcagaatggaccaagcaataatggataaaagaatcacattgaaagcaaatttcagtgtggtttttggtcgactggaaaccctgatactccttagagctttcacggaagaaggggcaattgtaggtgaaatctcaccgttaccttctcttccaggacatactaatgaggatgtcaaaaatgcaattgggatcctcatcaaaggacttgaatggaatgataacacagttcgagtctctgaagctctacagagattcacttggagaagcactaatgagaacgggagacctccattatctccaaga--tagaaacggaaaatggcgagaacaattgggccagaagtttgaagaaataagatggctaattgaagaaatgcgacacagattaaaattaacagagaatagctttgagcaaataacgttcatgcaagcattacaactactgcttgaagtggagcaagagatgaggacattctcgtttcagtttatttaa
>H3N2_Human_KT888905_A/Myanmar/FLUEBMSV00004/2011|2011.721
atggattccaac---actgtgtcaagtttccaggtagattgctttctttggcatatccggaaacaagttgtagaccaagaactgagtgatgccccattccttgatcggcttcgccgagatcagaggtccctaaggggaagaggcaatactctcggtctagacatcaaagcagccacccatgttggaaagcaaattgtagaaaagattctgaaagaagaatctgatgaggcacttaaaatgaccatggtctcaacacctgcttcgcgatacataactgacatgactattgaggaattgtcaagaaactggttcatgctaatgcccaagcagaaagtggaa---ggacctctttgcatcagaatggaccaggcaatcatggagaaaaacatcatgttaaaagcgaatttcaatgtgatttttggccgactagagaccatagtattactaagggctttcaccgaagagggagcaattgttggcgaaatctcaccattgccttcttttccaggacatactattgaggatgtcaaaaatgcaattggggtcctcatcggaggacttgaatggaatgataacacagttcgagtctctaaaaatctacagagattcgcttggagaagcagtaatgagaatgggggacctccacttactccaaaa--cagaaacgggaaatggcgagaacagctaggtcagaagtttgaagagataagatggctaattgaagaagtgagacacagattaagaacaactgaaaatagctttgaacaaataacattcatgcaagcattacaactgctgtttgaagtggaacaggagataagaactttctcatttcagcttatttaa
>H9N2_Avian_KY415947_A/chicken/Ganzhou/GZ86/2016|2016.071
atggattccaat---actgtgtcaagcttccaggtagactgctttctttggcatgtccgcaaacgatttgcagaccaagaaatgggtgatgccccatttctagaccggcttcgccgagatcagaagtccctgagaggaagaagcagcactcttggtctagacatcagaactgccacgcgtgaaggaaagcatatagtggagcggattttagaagaagagtcagatgaagcatttaaaatgagtattgcttcagtgccagctccacgctatctaactgacatgactcttgaagaaatgtcaagagattggttaatgctcattcccaaacagaaaataaca---gggtccctatgcattagaatggaccaagcaatagtggacaaaaacatcacattgaaagcaaatttcagtgtgattttcaatcggcttgaagcactgatactacttagagcttttacggaagaaggagcaatagtaggcgaaatctcaccattaccttctcttccaggacatactgacaaggatgtcaaaaatgcaattgagatcctcatcggaggatttgaatggaatgataacacagttcgagtctctgaaactctacagagattcgcttggagaagcagcgatgaggatgggagatctccactctctacaaag--tagaaacgggaaatggagagaacagttaagccagaagttcgaagagataagatggttgattgaagaagtacgacatagattaaaaattacggagaatagctttgagcaaataacttttatgcaagccttacaactattgcttgaagtggagcaagagataagaactttctcgtttcagcttatttaa
>H3N2_Swine_KJ640239_A/swine/Ohio/13TOSU1373/2013|2013.581
atggactccaat---actgtgtcaagctttcaggtagactgtttcctttggcacatccgcaaacgatttgcagacaatgaactgggtgatgccccattccttgatcggctccgccgagatcagaagtccctaaaaggaagaggcaacacccttagcctcgacatcgaaacagccactcttgttgggaaacaaattgtggagtggattttgaaagaggaatccagcgagacacttaagatgaccactgcatctgtacctacttcgcgctacctagctgacatgaccctcgaggaaatgtcacgagactggttcatgctcatgcctaggcaaaagataata---ggccctctttgtgttcgaatagaccaggcaatcattgaaaagaacatcatactgaaagcgaacttcagtgtggtctttaaccgattagagactttgatattactaagggctttcactgaggagggagcaatcgttggagaaatttcaccattgccttctcttccaggacatactaatgaggatgtcaaaaatgcaattggggtcctcatcggaggacttgaatggaatggtaacacggttcgaggctctgaaaatctacagagattcgcttggagaaaccgtaatgaggatgggagacctccactacctccagaa--cagaaatgaaaagtggcgagagcaattgggacagaaatttgaggaaataaggtggttaattgaagaagtacgacacagattgagaacgacagagaacagtttcgaacaaataacatttatgcaagccttacaactactgcttgaagtagagcaagagataaggactttctcatttcagcttatttaa
>H3N2_Human_KT838497_A/Oklahoma/10/2014|2014.896
atggattccaac---actgtgtcaagtttccaggtagattgctttctttggcatatccggaaacaagttgtagaccaaaaactgagtgatgccccattcctcgatcggcttcgccgagatcagaggtccctaaggggaagaggcaatactctcggtctagacatcaaagcagccacccatgttggaaagcaaattgtagaaaagattctgaaagaagaatctgatgaggcacttaaaatgaccatggtctcaacacctgcttcgcgatacataactgacatgactattgaggaattgtcaagaaactggttcatgctaatgcccaagcagaaagtggaa---ggacctctttgcatcagaatggaccaggcaatcatggagaaaaacatcatgttaaaagcgaatttcaatgtgatttttggccgactagagaccatagtattactaagggctttcaccgaagagggagcaattgttggcgaaatctcaccattgccttcttttccaggacatactattgaggatgtcaaaaatgcaattggggtcctcatcggaggacttgaatggaatgataacacagttcgagtctctaaaaatctacagagattcgcttggagaagcagtaatgagaatgggggacctccacttactccaaaa--cagaaacgggaaatggcgagaacagctaggtcagaagtttgaagagataagatggctaattgaagaggtgagacacagattaagaacaactgaaaatagctttgaacaaataacattcatgcaagcattacaactactgtttgaagtggaacaggagataagaactttctcatttcagcttatttaa
>H6N2_Avian_CY190311_A/mallard/Maryland/06OS196/2006|2006.055
atggattccaac---actgtgtcaagctttcaggtagactgctttctttggcatgtccgcaaacgatttgcagaccaagaactgggtgatgccccattccttgaccggcttcgccgagatcagaaatctctaagaggaagaggcagcactcttggtctggacatcgaaacagccactcgtgctggaaagcagatagtggagaggattctggaggaggaatccgacgaggcactcaaaatgactattgcttctgtgcctgcttcacgctacctaactgacatgactcttgaagagatgtcaagagactggttcatgctcatgcccaagcaaaaagtagca---ggctccctctgtatcagaatggaccaggcgattatggataagaacatcatactgaaagcaaatttcagtgtgatctttgatcggctggagacactaatactactcagagctttcactgaagaaggagcaattgtcggcgaaatttcaccattgccttctcttccaggacatactgatgaggatgtcaaaaatgcaattggggtcctcatcggaggacttgaatggaatgataacacagttcgagtctctgaaactctacagagattcgcttggagaagcagtaatgaggatgggagacctccactccctccaaag--cagaaacggaaaatggcgagaacaattgagtcagaagtttgaagaaataaggtggctgattgaagaagtgcgacatagactaaagatcacagagaatagttttgaacaaataacatttatgcaagccttacaactactacttgaagtagagcaagagataaggactttctcgtttcagcttatttaa
>H5N6_Avian_LC314562_A/black-headed_gull/Hyogo/2801E009/2017|2017.047
atggattccaac---actgtgtcaagttttcaggtagactgctttctttggcatgtccgcaaacgatttgcagaccaagaactgggtgatgccccattccttgaccggcttcgccgagaccagaagtccctaagaggaagaggcaacactcttggtctggacatcgaaacagctactcgtgcggggaaacaaatagtggagcggattcttaatgaggaacctgatgagacacttaaaatg---------------ccgacctcacgttacctaactgaaatgactctcgaagaaatgtcgagggactggttcatgctaatgcccaagcagaaagtggtg---ggttccctttgcatcaaaatggaccaggcaataatggataaaagcatcatactgaaagcaaatttcagtgtgatttttaaccggttagagaccctaatactgctcagagctttcacagaagaaggagcaatcgtgggagaaatctcaccattaccttctcttccaggacatactggcgaggatgtcaaaaatgcaattggcgtcctcatcggaggacttgaatggaatgataacacagttcgggtctctgaagttatacagagattcgcttggagaagcagtgatgagggtgggagacttccactctttccaaat--cagaaacagaaactggcgagagcaattgagtcagaaatttgaagaaataaggtggctgattgaagaaatacgacatagattgaaaattacagaaaacagcttcgaacagataacttttatgcaagccttacaactactgcttgaagtggagcaagagataagagccttctcgtttcagcttatttaa
>H1N1_Human_KY926326_A/Viamao/LACENRS-1400/2011|2011.638
atggactccaac---accatgtcaagctttcaggtagactgtttcctttggcatatccgcaagcgatttgcagacaatggattgggtgatgccccattccttgatcggctccgccgagatcaaaagtccttaaaaggaagaggcaacacccttggcctcgatatcgaaacagccactcttgttgggaaacaaatcgtggaatggatcttgaaagaggaatccagcgagacacttagaatgacaattgcatctgtacctacttcgcgttacctttctgacatgaccctcgaggaaatgtcacgagactggttcatgctcatgcctaggcaaaagataata---ggccctctttgcgtgcgattggaccaggcggtcatggaaaagaacatagtactgaaagcgaacttcagtgtaatcttcaaccgattagagaccttgatactactaagggctttcactgaggagggagcaatagttggagaaatttcaccattaccttctcttccaggacatacttatgaggatgtcaaaaatgcagttggggtcctcatcggaggacttgaatggaatggtaacacggttcgagtctctgaaaatatacagagattcgcttggagaaactgtgatgagaatgggagaccttcactacctccagag--cagaaatgaaaagtggcgagagcaattgggacaaaaatttgaggaaataaggtggttaattgaagaaatgcggcacagattgaaagcgacagagagtagtttcgaacaaataacatttatgcaagccttacaactactgcttgaagtagaacaagagataagagctttctcgtttcagcttatttaa
>H9N2_Avian_CY146664_A/duck/Hunan/S4111/2011|2011.860
atggattccaac---actgtgtcaagctttcaggtagactgctttctttggcatgtccgcaaacggtttgcagaccaagaactgggtgatgccccatttctagaccgacttcgccgggatcagaagtccctgagaggaagaagcagcactcttggtctggacatcagaaccgcaactcgtgaaggaaagcatatagtggagcgaattttggaggaagagtcagacgaagcatttaaaatgactattgcttcagtgccagctccacgctatctaactgacatgactcttgaagaaatgtcaagagattggttaatgctcattcccaaacagaaagtgaca---gggtccctttgcattagaatggatcaagcaatagtggacaaaaacatcacattgaaagcaaatttcagtgtgattttcaatcgactggaagccctaatactacttagagcttttacggatgaaggagcaatagttggcgaaatctcaccattaccttctcttccaggacatactgacaaggatgtcaaaaatgcaattggggtcctcatcggaggatttgaatggaatggtaacactgttcgagtctctgaagctctacagagattcgcttggagaagcagcgatgaggatgggagacctccactctctccaaag--taggaacgggaaatggagagaacaattaagccagaagttcgaagaaataagatggttgattgaagaagtacgacataggttaaagattacagagaatagctttgaacaaataacttttatgcaagccttacaactattgcttgaagtggagcaagagataagaactttctcgtttcagcttatctaa
>H3N8_Avian_LC028188_A/muscovy_duck/Vietnam/LBM721/2014|2014.781
atggattccaac---actgtgtcaagctttcaggtagactgctttctttggcatgtccgcaaacgatttgcagaccaagaactgggtgatgccccattccttgaccggcttcgccgagatcagaagtccctaagaggaagaggcagcactcttggtctggacatcgagacagctactcgtgtgggaaagcagatagtggagcggattctggaagaagaatctgatgaggcacttaaaatgactattgcttcagtgccggcttcacgctacctaactgacatgactcttgaagagatgtcaagagactggttcatgctcatgcccaaacagaaagtggca---ggttccctttgcatcagaatggaccaggcaataatggataaaaacatcatattgaaagcaaacttcagtgtaatctttgaccggctggaaaccctaatactacttagggctttcacagaagagggagcaattgtgggagaaatctcaccattaccttctcttccaggacatactgatgaggatgtcaaaaatgcaattggggtcctcatcggaggacttgaatggaatgataacacagttcgagtctctgaaactttacagagattcgcttggagaagcagtaatgaggatgggagacctccactccctccaaag--cagaaacggaaaatggcgagaacagttgagtcagaagtttgaagaagtgagatggctaattgaagaagtgcgacatagattgaagattacagagaacagctttgaacaaataacgtttatgcaagccttacaactattgcttgaagtggagcaagagataagaactttctcgtttcagcttatttaa
>H3N2_Human_KT837044_A/New_Mexico/27/2014|2014.712
atggattccaac---actgtgtcaagtttccaggtagattgctttctttggcatatccggaaacaagttgtagaccaaaaactgagtgatgccccattcctcgatcggcttcgccgggatcagaggtccctaaggggaagaggcaatacactcggtctagacatcaaagcagccacccatgttggaaagcaaattgtagaaaagattctgaaagaagaatctgatgaggcacttaaaatgaccatggtctcaacacctgcttcgcgatacataactgacatgactattgaggaattgtcaagaaactggttcatgctaatgcccaagcagaaagtggaa---ggacctctttgcatcagaatggaccaggcaatcatggagaaaaacatcatgttaaaagcgaatttcaatgtgatttttggccgactagagaccatagtattactaagggctttcaccgaagagggagcaattgttggcgaaatctcaccattgccttcttttccaggacatactattgaggatgtcaaaaatgcaattggggtcctcatcggaggacttgaatggaatgataacacagttcgagtctctaaaaatctacagagattcgcttggagaagcagtaatgagaatgggggacctccacttactccaaaa--cagaaacgggaaatggcgagaacagctaggtcagaagtttgaagagataagatggctaattgaagaggtgagacacagattaagaacaactgaaaatagctttgaacaaataacattcatgcaagcattacaactactgtttgaagtggaacaggagataagaactttctcatttcagcttatttaa
>H5N7_Avian_CY004402_A/shorebird/DE/101/2004|2004.373
atggattccaac---actgtgttaagctttcaggtagactgctttctttggcatgtccgcaaacgatttgcagaccaagaaatgggtgatgccccattcctagaccggcttcgccgagatcagaaatctctaagaggaagaggcagcactcttggtctggacatcgaaacagccactcgtgctggaaagcagatagtggagcggattctggaagaagaatccgacgaggcactcaaaatgactattgcctctgtacctgcttcacgctacctaactgacatgactcttgaggagatgtcaagggactggttcatgctcatgcccaagcaaaaagtagca---gggtccctatgtgtcagaatggatcaggcgatcatggataaaaacatcatactgaaagcaaacttcagtgtgatcttcgaccggctggagacactaatactactcagagctttcaccgaagaaggagcaattgtcggcgaaatttcacctttgccttctcttccaggacatactgatgaggatgtcaaaaatgcaattggggtcctcatcggaggacttgaatggaatgataacacagttcgagtctctgaaactttacagagattcgcttggagaagctgtaatgaggatgggagacctccactccctccaaag--cagaaacggaaaatggcgagaacaattgagtcagaagtttgaagaaataagatggctgattgaggaagtgcgacataggctaaagattacagagaatagttttgagcaaataacatttatgcaagccttgcaactattgcttgaagtggagcaagagataagaactttctcgtttcagcttatttaa
>H1N1_Human_KX916064_A/New_York/67/2016|2016.247
atggaatccaac---accatgtcaagctttcaggtagactgttttctttggcatattcgcaagcgatttgcagacaatggattgggtgatgccccattccttgatcggctacgccgagatcaaaagtccttaaaaggaagaggcaacacccttggcctcgacatcaaaacagccactcttgttgggaaacaaattgtggaatggattttgaaagaggaatccagcgagacacttaggatgacaattgcatctgtacctacttcgcgttacatttctgacatgaccctcgaggaaatgtcacgagactggttcatgcttatgcctaggcaaaagataata---ggccctctttgcgtgcgattggaccaggcggtcatggataagaacatagtactggaagcaaacttcagtgtaatcttcaaccgattagagaccttgatactactaagggctttcactgaggagggagcaatagttggagaaatttcaccattaccttctcttccaggacatacttatgaggatgtcaaaaatgcagttggggtcctcatcggaggacttgagtggaatggtaacacggttcgagtctctgaaaatatacagagattcgcttggagaagctgtgatgagaatgggagaccttcactacctccagag--cagaaatgagaagtggcgggaacaattgggacagaaatttgaggaaataaggtggttaattgaagaaatacggcacagattgaaagcgacagagaatagtttcgaacaaataacatttatgcaagccttacaactactgcttgaagtagagcaagagataagagctttctcgtttcagcttatttaa
>H5N6_Avian_LC050603_A/muscovy_duck/Quang_Ninh/5c112/2013|2013.279
atggattccaat---actgtgtcaagttttcaggtagactgctttctttggcatgtccgcaagcgatttgcagaccaagaactgggtgatgccccattccttgaccggcttcgccgagatcagaagtccctaagaggaagaggcaacactcttggtctggacatcaaaacagctacttgtgcgggaaaacaaatagtggagcggattcttgatgaggaacctgatgaggcacttaaaatg---------------ccgacttcacgctacctaactgaaatgactctcgaagaaatgtcgagggactggttcatgctcatgcccaagcagaaagtggtg---ggttccctttgcatcaaaatggaccaggcaataatggataaaaccatcatactgaaagcaaacttcagtgtgatttttgaccggttagagactctaatactactcagagctttcacagaagaaggagcaattgtgggagaaatctcaccattaccttctcttccaggacatactggcgaggatgtcaaaaatgcaattggcgtcctcatcggaggacttgaatggaatgataacacagttcgggtctctgaaattatacagagattcgcttggagaagcagtgatgagggtgggagacttccactccctccaaat--cagaaacggaaactggcgagagcaattgagtcagaagtttgaagaaataaggtggctgattgaagaagtacgacatagattgaaaattacagaaaacagcttcgaacagataacgtttatgcaagccttacaactactgcttgaagtggagcaagagataagagccttctcgtttcagcttatttaa
>H16N3_Avian_MF146724_A/black-headed_gull/Netherlands/37/2011|2011.573
atggattcaaat---actgtatcaagctttcaggtagattgctttctttggcatgtccgcaaacgatttgcagaccaagagatgggcgatgccccattccttgaccggcttcgccgagaccagaagtctttaaaggggaggagcagcactcttggcatggacattgaggcggctacatgcgctgggaagcgaataattgagaggattctaaaagaagaatccaatgaggcattaaagatgaatattgcctcaacgcctgcctcacgctacatgactgacatgactccagaggagatgtcaaaagaatggttcatgctcatgccaaaacagaaatttgct---gggcctctccgcatcagaatggatcaggcaatcatagataaggaaatcacactgaaagcgaatttcagtgtaatttttgaccggctggagactctcgtactattaagggcttttaccaatgatggggctattgttggtgaaatctcaccattaccttctcttccaggacatactaatgaggatgtcaaaaatgcaattggagtcctcatcggtggacttgagtggaatgataacacaattcgaatctctgaaaatttacagagattcgcttggggaagcagtgatgaggatgggcgacctccactcacttcaaag--caggaacaaaaactggcgagaacaattgggtcagaagtttgaagaaataaggtggttgattgaggaagtgagacacaaattgaagataacagaaaacagttttgaacaaataacattcatgcaagccttacaactgttgcttgaagtggagcaagagatgaggactttctcgtttcagcttatttga
>H3N2_Swine_KC471421_A/swine/Korea/CY02-10/2012|2012.137
atggactccaat---actgtgtcaagttttcaggtagactgtttcctttggcacatccgcaaacggtttgcagacaatggattgggtgatgccccattccttgatcggctccgccgagatcaaaagtccctaaaaggaagaggcaacacccttggcctcgatatcgaaactgccactcttgttgggaagcaaattgtggagtggattttgagagaggaatccagcgagacacttaagatgaccattgcatctgtacctacttcgcgctacatagctgacatgaccctcgaggaaatgtcacgagactggttcatgctcatgcctaggcaaaagataata---ggccctctttgtgtgcgaatggaccaggcgatcatggaaaagaacattatactaaaagcgaacttcagtctgatctttaaccgattagagactttgatactactaagggctttcactgaggagggagcaatcgttggagaaatttcaccattaccttctcttccaggacatactaacgaggatgtcaaaaatgcagttggggtcctcatcggaggacttgaatggaatggtaacacggttcgaggctctgaaaatctacagagattcgcttggagaaaccgtaatgaggatgggagactttcactacctccagag--cagaaatgaaaagtggcgagagcaattgggacagaaatttgaggaaataaggtggttaattgaagaagtacgacacagattgaaggcaacagagaatagtttcgaacaaataacatttatgcaagccttacaactactgcttgaagtagagcaagagataaggactttctcgtttcagcttatttaa
>H3N2_Swine_KX571155_A/swine/Quebec/1714808/2015|2015.156
atggactccaat---actgtgtcaagctttcaggtagactgtttcctttggcacatccgcaaacggtttgcagacaatggattgggtgatgccccattccttgatcggctccgccgagatcaaaagtccctaaaaggaagaggcaacacccttagcctcgacatcgaaacagccactcttgttgggaaacaaattgttgagtggatgttgaaagaggaatccagcgatacacttaagatgacaattgcatctgtacctacttcgcgctacctagctgacatgaccctcgaggaaatgtcacgagactggttcatgctcatgcctaggcaaaagataata---ggccctctttgtgtgcgaatggaccaggcgattttggaaaagaacatcatactgaaagcaaacttcagtgtgatctttagtcgattggagactttgatactactaagggctttcactgaggagggagcaatcgttggagaaatttcaccattaccttctcttccaggacatactaatgaggatgtcaaaaatgcaattggggtcctcatcggaggacttgaatggaatggtaacacggttcgaggctctgaaaatctacagagattcgcttggagaaaccgtaatgaggatgggagaccttcactacctccagaa--caggaatgaaaagtggcgagagcaattgggacagaaatttgaggaaataaggtggttgattgaagaagtacggcacagattgaaagtaacagagaatagtttcgaacaaataacatttatgcaagccttacaactactgcttgaagtagaacaagagataagaactttctcgtttcagcttatttaa
>H2N3_Avian_MG279801_A/mallard_duck/Ohio/16OS0953/2016|2016.641
atggattccaac---actgtgtcaagctttcaggtagactgctttctttggcatgtccgcaaacgatttgcagaccaagaactgggtgatgccccattccttgaccggcttcgccgagaccagaagtctctaagaggaaggggcagcactcttggtctggacatcgaaacggccactcgtgctggaaagcaaatagtggagaggattctggaggaagaatccgacgaggcactcaaaatgactattgcctctgtgcctgcttcacgctacctaactgacatgactcttgaagagatgtcaagagactggttcatgctcatgcccaagcaaaaagtggca---ggctccctctgtatcagaatggaccaggcaattatggataagaacatcatactgaaggcaaactttagtgtgatcttcgatcggctggagacactaatactactaagagctttcactgaagagggagcaattgttggcgaaatttcaccattgccttctcttccaggacatactgatgaggatgtcaaaaatgcaattggggtcctcatcggaggacttgaatggaatgataacacagttcgaatctctgaaactttacagagattcgcttggagaagcagtaatgaggatgggagacctccactccctccaaag--cagaaacggaaaatggcgagaacaattgagtcagaagtttgaagaaataagatggctgattgaagaagtgcgacatagactaaagatcacagaaaatagttttgaacagataacctttatgcaagccttacaactactgcttgaagtggagcaagagataagaactttctcgtttcagcttatttaa
>H3N2_Human_CY008160_A/Beijing/1/1968|1968.500
atggattctaac---actgtgtcaagttttcaggtagattgcttcctttggcatgtccgaaaacaagttgtagaccaagaactaggtgatgccccattccttgatcggcttcgccgagatcagaagtccctaaggggaagaggcagcactctcggtctaaacatcgaagcagccacccgtgttggaaagcagatagtagagaggattctgaaggaagaatccgatgaggcacttaaaatgaccatggcctccgcacctgcttcgcgatacctaactgacatgactattgaggaattgtcaagggactggttcatgctaatgcccaagcagaaagtggaa---ggacctctttgcatcagaatagaccaggcaatcatggataagaacatcatgttgaaagcgaatttcagtgtgatttttgaccggctagagaccctaatattactaagggctttcaccgaagagggagcaattgttggcgaaatctcaccattgccttctcttccaggacatactattgaggatgtcaaaaatgcaattggggtcctcatcggaggacttgaatggaatgataacacagttcgagtctctaaaactctacagagattcgcttggggaagcagtaatgagaatgggagacctccactcactccaaaa--cagaaacggaaaatggcgagaacagttaggtcaaaagttcgaagagataagatggctgattgaagaagtgagacacagattgaagacaacagagaatagttttgagcaaataacatttatgcaagccttacagctactatttgaagtggaacaggagataagaactttctcgtttcagcttatttaa
>H1N2_Swine_CY045539_A/swine/Texas/050625/2008|2008.500
atggactccaat---actgtgtcaagctttcaggtagactgtttcctttggcacatccgcaaacggtttgcagacaatggattgggtgatgccccattccttgatcggctccgccgagatcaaaagtccttaaaaggaagaggcaacacccttagcctcgacatcgaaacagccactcttgtcgggaaacaaattgtggagtggattttgaaagaggaaaccagcgagacacttaagatgaccattgcatctgtacctacttcgcgctacctagctgacatgaccctcgaggaaatgtcacgagactggttcatgctcatgcctaggcaaaagataata---ggccctctctgtgtgcgaatggaccaggcgatcattgaaaagaacatcatactgaaagcgaacttcagtgtgatctttaaccgattagagactttgatactactgagggctttcactgaggagggagcaatcgttggagaaatttcaccattaccttctcttccaggacatactaatgaggatgtcaaaaatgcagttggggtcctcatcggaggacttgaatggaatggtaacacggttcgaggctctgaaaatctacagagattcgcttggagaaaccgtaatgaggatgggagaccttcactacctccagaa--tagaaatgaaaagtggcgagagcaattgggacagaaatttgaggaaataaggtggttaattgaagaagtacggcacagattgaaaacgacagagaatagtttcgaacaaataacatttatgcaagccttacaactactgcttgaagtagaacaagagatgaggactttctcgtttcagcttatttaa
>H3N2_Human_CY212758_A/Nebraska/27/2016|2016.948
atggattccaac---actgtgtcaagtttccaggtagattgctttctttggcatatccggaaacaagttgtagaccaaaaactgagtgatgccccattcctcgatcggcttcgccgagatcagaggtccctaaggggaagaggcaatactctcggtctagacatcaaatcagccacccatgttggaaagcaaatcgtagaaaagattctgaaaggagaatctgatgaggcacttaaaatgaccatggtctcaacacctgcttcgcgatacataactgacatgactattgaggaattgtcaagaaactggttcatgctaatgcccaagcagaaagtggaa---ggacctctttgcatcagaatggaccaggcaatcatggagaaaaacatcatgttaaaagcgaatttcaatgtgatttttggccgactagagaccatagtattactaagggctttcaccgaagagggagcaattgttggcgaaatctcaccattgccttcttttccaggacatactattgaggatgtcaaaaatgcaattggggtcctcatcggaggacttgaatggaatgataacacagttcgagtctctaaaaatctacagagattcgcttggagaagcagtaatgagaatgggggacctccacttactccaaaa--cagaaacgggaaatggcgagaacagctaggtcagaagtttgaagagataagatggctaattgaagaggtgagacacagattaagaacaactgaaaatagctttgaacaaataacattcatgcaagcattacaactactgtttgaagtggaacaggagataagaactttctcatttcagcttatttaa
>H11N8_Avian_KF695311_A/mallard/Sweden/45/2002|2002.866
atggattccaac---acgataacctcgtttcaggtagattgttatctatggcacataagaaagctactcagcatgagagacatgtgtgatgctccctttgatgacagactccgaagagaccaaaaggcattaaagggaagaggcagcacacttgggctcgatctaagagtggctacaatggaggggaaaaagatcgttgaggacatcctgaagagtgagacagatgaaaatctcaaaatagccattgcttccagtcctgctcctcggtatatcactgatatgagcatagaggagataagccgagaatggtacatgctaatgcctaggcagaaaataact---ggaggccttatggtgaaaatggaccaagccataatggataagagaattattcttaaagcaaatttctcagtcctatttgatcaactagagacattagtctctctgagggcattcacagaagatggtgctattgtggctgaaatatctcccattccctctatgccaggacattctacagaggatgtcaaaaatgcaattggaatcctcatcggtggacttgaatggaatgataactcaattcgagcgtctgaaaatatacagagattcgcttggggagtccgtgatgagaatgggggaccttcactccctccaaaa--cagaaacgctacatggcgagacgagttgagtcagaagtttgaagagatcagatggctcattgctgaatgcaggaatatactaacaaagactgaaaacagctttgagcagataacattcttgcaagcattgcaactcttacttgaaggtgagagtgagatatggactttctcttttcagcttatttaa
>H11N9_Avian_MG280529_A/green-winged_teal/Mississippi/16OS6098/2016|2016.967
atggattccaac---actgtatcaagctttcaggtagactgctttctttggcatgtccgcaaacgatttgcagaccaagaactgggtgatgccccattccttgaccggcttcgccgagatcagaagtccctaaggggaagaggcagcactcttggtctggacatcgaaacggccactcgtgctggaaagcagatagtggagaggattctggaggaagaatccgacgaggcactcaaaatgactattgcctctgtgcctgcttcacgctacctaactgacatgactcttgaagagatgtcaagagactggttcatgctcatgcccaagcaaaaagtggca---ggctccctctgtatcagaatggaccaggcaattatggataagaacatcacattgaaagcaaacttcagtgttatcttcgatagactggagacactaatattactcagagctttcactgaagagggagcaattgtcggcgaaatttcaccactgccttctcttccaggacatactgatgaggatgtcaaaaatgcaattggggtcctcatcggaggacttgaatggaatgataacacagttcgagtctctgaaactttacagagattcgcttggagaagcagtaatgaggatgggagacctccactccctccaaag--cagaaacggaaaatggcgagaacaattgagtcagaagtttgaagaaataaggtggctgattgaagaagtgcgacatagactgaaggtcacagaaaatagttttgaacaaataacatttatgcaagccttacaactattgcttgaagtggagcaagagataagaactttctcgtttcagcttatttaa
>H3N2_Avian_CY132129_A/mallard/Michigan/10OS1497/2010|2010.633
atggattccaac---actgtgtcaagctttcaggtagactgctttctttggcatgtccgcaaacgatttgcagaccaagaactgggtgatgccccattccttgaccggcttcgccgagaccaaaagtctctaagaggaagaggcagcactcttggtctggatatcgaaacagccactcgcgctgggaagcagatagtggagaggattctggaggaagaatccgacgaggcactcaaaatgactattgcctctgtacctgcttcacgctacctaactgacatgactcttgaagagatgtcaagagactggttcatgctcatgcccaaacaaaaagtggca---ggttccctctgtatcagaatggaccaggcgatcatggataagaacattatactgaaagcgaatttcagtgtgatctttgatcggctagagacactaatactactcagagctttcactgaagagggagcaattgtcggcgaaatttcaccattgccttctcttccaggacatactgatgaggatgtcaaaaatgcaattggggtcctcatcggaggacttgaatggaatgataacacagttcgagtctctgaaactctacagagattcgcttggagaagctgtaatgaggatgggagacctccactccctccaaag--cagaaacggaaaatggcgagaacaattgagtcagaagtttgaggaaataaggtggctaattgaagaggtgcgacatagactaaaggttacagagaatagttttgaacaaataacatttatgcaagccttacaactactgcttgaagtggagcaagagataagaactttctcgtttcagcttatttaa
>H3N2_Human_KT841491_A/Delaware/02/2015|2015.003
atggattccaac---actgtgtcaagtttccaggtagattgctttctttggcatatccggaaacaagttgtagaccaaaaactgagtgatgccccattcctcgatcggcttcgccgagatcagaggtccctaaggggaagaggcaatactctcggtctagacatcaaagcagccacccatgttggaaagcaaattgtagaaaagattctgaaagaagaatctgatgaggcacttaaaatgaccatggtctcaacacctgcttcgcgatacataactgacatgactattgaggaattgtcaagaaactggttcatgctaatgcccaagcagaaagtggaa---ggacctctttgcatcagaatggaccaggcaatcatggagaaaaacatcatgttaaaagcgaatttcaatgtgatttttggccgactagagaccatagtattactaagggctttcaccgaagagggagcaattgttggcgaaatctcaccattgccttcttttccagaacatactattgaggatgtcaaaaatgcaattggggtcctcatcggaggacttgaatggaatgataacacggttcgagtctctaaaaatctacagagattcgcttggagaagcagtaatgagaatgggggacctccacttactccaaaa--cagaaacgggaaatggcgagaacagctaggtcagaagtttgaagagataagatggctaattgaagaggtgagacacagattaagaacaactgaaaatagctttgaacaaataacattcatgcaagcattacaactactgtttgaagtggaacaggagataagaactttctcatttcagcttatttaa
>H1N1_Human_KP637858_A/Thailand/KS08205/2008|2008.789
atggactcccac---actgtgtcaagctttcaggtagattgcttcctttggcatgtccgcaaacaagttgcagaccaagatctaggcgatgcccccttccttgatcggcttcgccgagatcagaagtctctaaagggaagaggcagtactctcggtctgaacatcgaaacagctacttgtgttggaaagcaaatagtagagaggattctgaaagaagaatccgatgaggcacttaaaatgaccatggcctccgcacttgcttcgcggtacctaactgacatgactgttgaagaaatgtcaagggactggttcatgctcatgcccaagcaaaaagtggct---ggccctctttgtgtcagaatggaccaggcaataatggataagaacatcatactgaaagcgaatttcagtgtgatttttgaccggttggagaatctgacattattaagggctttcaccgaagagggagcaattgttggcgaaatttcaccattgccttcttttccaggacatactaatgaggatgtcaaaaatgcaattggggtcctcatcgggggacttgaatggaatgataacacagttcgagtctctgaaactctacagagattcgcttggagaagcagtaatgagactgggggacctccattcactacaaca--cagaaacggaaaatggcgggaacaactaggtcagaagtttgaagaagtaagatggctgattgaagaagtgaggcataaattgaagacgacagagaatagttttgagcaaataacatttatgcaagcattacagctattatttgaagtggaacaagagattagaacgttttcgtttcagcttatttag
>H11N3_Avian_CY144591_A/blue-winged_teal/North_Carolina/NC674-362/2005|2005.759
atggattccaac---actgtgtcaagctttcaggtagactgctttctttggcatgtccgcaaacgatttgcagaccaagaactgggtgatgccccattccttgaccggcttcgccgagatcagaaatctctaagaggaagaggcagcactcttggtctggacatcgaaacagccactcgtgctggaaagcaaatagtggagaggattctggaggaggaatccgacgaggcactcaaaatgaccattgcttctgtgcctgcctcacgctacctaactgacatgactcttgaagagatgtcaagagactggttcatgctcatgcccaagcaaaaagtggca---ggctccctctgtatcagaatggaccaggcgattatggataagaacatcatactgaaagcaaatttcagtgtgatctttgatcggatggagacactaatactactcagagctttcactgaagaaggagcaattgtcggcgaaatttcaccattgccttctcttccaggacatactgatgaggatgtcaaaaatgcaattggggtcctcatcggaggacttgaatggaatgataacacagttcgagtctctgaaactctacagagattcgcttggagaagcagtaatgaggatgggagacctccactccctccaaag--cagaaacggaaaatggcgagaacaattgagtcagaagtttgaagaaataaggtggctgattgaagaagtgcgacatagactaaagatcacagagaatagttttgaacaaataacatttatgcaagccttacaactactacttgaagtggagcaagagataagaactttctcgtttcagcttatttaa
>H7N3_Avian_CY185925_A/mallard/Minnesota/AI07-3433/2007|2007.696
atggattccaac---actgtgtcaagctttcaggtagactgctttctttggcatgtccgcaaacgatttgcagaccaagaaatgggtgatgccccattcctcgatcggcttcgccgagaccaaaaatctctaagaggaagaggcagcactcttggtctggacatcgaaacagccactcgtgctggaaagcagatagtggagaggattctggaggaagaatccgatgaggcacttaaaatgaccattgcctctgtacctgcttcacgctacctaactgacatgactcttgaagagatgtcaagagactggttcatgctcatgcccaaacaaaaagtggca---ggttccctctgtatcagaatggaccaggcaattatggacaagaacatcatactgaaagcgaatttcagtgtgattttcgatcggttggagacactaatactactcagagctttcactgaagaaggagcaatcgtcggcgaaatttcaccattgccttctcttccaggacatactgatgaggatgtcaaaaatgcaattggggtcctcatcggaggacttgaatggaatgataacacagttcgagtctctgaaaatctacagagattcgcttggagaagcagtaatgaggatgggggacctccactccctccaaag--cagaaacggaaaatggcgagaacaattgagtcagaagtttgaggaaataaggtggctgattgaagaagtgcgacatagactaaaggttacagagaatagttttgaacaaataacatttatgcaagccttgcaactattgcttgaagtggagcaagagataagaactttctcgtttcagcttatttaa
>H6N2_Avian_CY076633_A/mallard/Washington/44338-120/2007|2007.690
atggattccaac---acgataacctcgtttcaggtagattgctatctatggcacacaagaaagctgctcagcatgagagacacgtgtgatgccccccttgatgacagactcagaagagatcaaaaggcattaaagggaagaggcagcacacccggactcgacctgcgagtggccacaatggaaggcaaaaagattgttgaagacatcctaaagagtgaaacggatgaaaatctcaaaattgcaattgcatccagccctgctcctcggtacattaccgatatgagcatagaggaaataagcagggaatggcacacgctcatgccaaggcagaaaataaca---gggggtctgatggtgaaaatggatcaggccattatggacaagagaataatactcaaggcgaacttctctgtcctatttgatcaactggaaacattagtctcactgagggctttcacagacgatggcgccattgtagctgaaatatctcccattccttccatgccaggacattctacagaggatgtcaaaaatgcaattggaatcctcatcggtggacttgaatggaatgataactcaattcgagcgtctgaaaatatacagagattcgcttggggagtccgtgatgagaatgggggacctccactccctccaaag--cagaaacgctacatggcgagaagagttgagtcagaaatttgaggagatcagatggttaattgcagagtgcagaaacatattaaccagaactgagaacagcttcgagcagataactttcttgcaggcattgcaactcttacttgaagttgagagtgagataaggacattttcttttcagcttatttag
>H3N2_Human_CY264287_A/New_Mexico/29/2017|2017.912
atggattccaac---actgtgtcaagtttccaggtagattgctttctttggcatatccggaaacaagttgtagaccaaaaactgagtgatgccccattcctcgatcggcttcgccgagatcagaggtccctaaggggaagaggcaatactctcggtctagacatcaaatcagccacccatgttggaaagcaaatcgtagaaaagattctgaaaggagaatctgatgaggcacttaaaatgaccatggtctcaacacctgcttcgcgatacataactgacatgactattgaggaattgtcaagaaactggttcatgctaatgcccaagcagaaagtggaa---ggacctctttgcatcagaatggaccaggcaatcatggagaaaaacatcatgttgaaagcgaatttcaatgtgatttttggccgactagagaccatagtattactaagggctttcaccgaagagggagtaattgttggcgaaatctcaccattgccttcttttccaggacatactattgaggatgtcaaaaatgcaattggggtcctcatcggaggacttgaatggaatgataacacagttcgagtctctaaaaatctacagagattcgcttggagaagcagtaatgagaatgggggacctccacttactccaaaa--cagaaacgggaaatggcgagaacagataggtcagaagtttgaagagataagatggctaattgaagaggtgagacacagattaagaacaactgaaaatagctttgaacaaataacattcatgcaagcattacaactactgtttgaagtggaacaggagataagaactttctcatttcagcttatttaa
>H3N8_Avian_MF147119_A/mallard_duck/Netherlands/08/2000|2000.636
atggattccaac---actgtgtcaagctttcaggtagactgctttctttggcatgtccgcaaacgatttgcagaccaagaactgggtgatgccccgttccttgaccggcttcgccgagatcagaagtctctaagaggaagaggcagcactcttggtctggacatcgaaacagctactcgtgcgggaaagcagatagtggagcggattctggaggaagaatccgatgaagcacttaaaatgactattgcttctgtgccagcttcacgctacctaactgacatgactcttgaagagatgtcaagggactggttcatgctcatgcccaagcagaaagtggca---ggttccctttgcatcagaatggaccaggcaataatggacaaaaacatcatattgaaagcaaacttcagtgtgatttttgatcgactggaaaccctaatactacttagagctttcacagaagaaggagcaattgtgggagaaatctcaccattaccttctcttccaggacatactgacgaggatgtcaaaaatgcaattggggtcctcatcggaggacttgaatggaatgataacacagttcgagtctctgaaactctacagagattcgcttggagaagcagtaatgaggatgggagacctccactccctccaaag--cagaaacggaaaatggcgagaacaattgagtcagaagtttgaagaaataagatggctgattgaagaagtacggcatagattaaagattacagagaacagctttgaacagataacgtttatgcaagccttacaactattgcttgaagtggagcaagagataagaactttctcgtttcagcttatttaa
>H9N2_Avian_KM076708_A/Anser_fabalis/China/HuBS428/2014|2014.041
atggattccaac---actgtgtcaagcttccaggtagactgctttctttggcatgtccgcaaacggtttgcagaccaagaactgggtgatgccccatttctagaccggcttcgccgagatcagaagtccctgagaggaagaagcagcactcttggtctggacatcagaacagcaactcgtgaaggaaagcatatagtggagcgaattttggaggaagagtcagacgaagcatttaaaatgactattgcttcagtgccagctccacgctatctaactgacatgactcttgaagaaatgtcaagagattggttaatgctcatacccaaacagaaagtgaca---gggtccctttgcattagaatggaccaagcaatagtggacaaaaacatcacattgaaagcaaatttcagtgtgattttcaatcgattggaagccctaatactacttagagcttttacggatgaaggagcaatagtgggcgaaatctcaccattaccttctcttccaggacatactgacaaggatgtcaaaaatgcaattgaggtcctcatcggaggatttgaatggaatgataacacagttcgagtctctgaaactctacagagattcgcttggagaagcggcgatgaggatgggagacctccactctcttcaaag--taggaacgggaaatggagagaacaattaagccagaagttcgaagaaataagatggttgattgaagaagtacgacataggttaaagattacagagaatagctttgaacaaataacttttatgcaagccttacaactattgcttgaagtggagcaagagataagaactttctcgtttcagcttatttaa
>H3N8_Avian_CY079063_A/northern_pintail/Interior_Alaska/8BM2528R1/2008|2008.614
atggactccaac---acgataacctcgttccaggtagattgctatctatggcacataagaaagctgctcagcatgagagacatgtgtgatgctccctttgatgatagactcagaagagatcaaaaggcattaaagggaagaggcagcacacttggactcgacctgcgagtggccacaatggaaggcaaaaagattgttgaagacatcctaaagagtgaaacagatgaaaatcttaaaattgcaattgcatccagccctgctcctcggtacattaccgatatgagcatagaggaaataagcagggaatggtacatgctcatgccaaggcagaaaataaca---gggggtctgatgatgaaaatggatcaggccattatggacaagaggataatactcaaggcaaatttctctgtcctatttgatcaactggaaacattggtctcactgagggctttcacagacgatggcgccattgtagctgaaatatctcccattccttccatgccaggacattctacagaggatgtcaaaaatgcaattggaatcctcatcggtggacttgaatggaatgataactcaattcgagcgtctgaaaatatacagagattcgcttggggagtccgtgatgagaatgggggacctccactccctccaaag--cagaaacgctacatggcgagaagaattgagtcagaagtttgaagagatcagatggctaattgcagaatgcagaaacatattaaccaaaactgagaacagctttgagcagataacgttcttgcaggcattgcaactcttacttgaagttgagagtgagataaggacattttcttttcagcttatttaa
>H9N2_Avian_CY005877_A/goose/MN/5733-1/1980|1980.000
atggactccaac---acgataacctcgtttcaggtagattgctatctatggcacataagaaagctgctcagcatgagagacatgtgtgatgctccctttgatgatagactcagaagagatcaaaaggcattaaagggaagaggcagcacacttggactcgacctgcgagtggccacaatggaaggcaaaaagattgttgaagacattctaaagagtgagacggacgaaaatctcaaaattgcaattgcatccagccctgctcctcggtacattaccgatatgagcatagaggaaataagcagggaatggtacatgctcatgccaaggcagaagataaca---gggggtctgatggtgaaaatggatcaggccattatggacaagaggataacactcaaagctaatttctctgtcctatttgatcaactggaaacattagtctcactgagggccttcacagacgatggcgccattgtagctgaaatatctcccattccttctatgccaggacattctacagaggatgtcaaaaatgcaattggaatcctcattggtggacttgaatggaatgataactcaattcgagcgtctgaaaatatacagagattcgcttggggaatccgtgatgagaatgggggacctccactccctccaaaa--cagaaacgctacatggcgagaagagttgagtcagaagtttgaagagattagatggctaattgcagaatgcaggaacatattaaccaaaactgagaacagcttcgagcagataacgttcttgcaagcattgcaactcttacttgaagttgagagtgagataaggacattttcttttcagcttatttag
>H3N2_Human_CY000181_A/New_York/44/2003|2003.934
atggattccaac---actgtgtcaagtttccaggtagattgctttctttggcatatccggaaacaagttgtagaccaagaactgagtgatgccccattccttgatcggcttcgccgagatcagaggtccctaaggggaagaggcaacactctcggtctagacatcaaagcagccacccatgttggaaagcagattgtagaaaagattctgaagggagaatctgatgaggcacttaaaatgaccatggcctccacacctgcttcgcgatacataactgacatgactattgaggaattgtcaagaaactggttcatgctaatgcccaagcaaaaaatggaa---ggacccctttgcatcagaatggaccaggcaatcatggagaaaaacatcatgttgaaagcgaatttcagtgtgatctttgaccgactagagaacatagtattactaagggccttcaccgaggagggagcaattgttggcgaaatctcaccattgccttcttttccaggacatactattgaggatgtcaaaaatgcaattggggtcctcatcggagggcttgaatggaatgataacacagttcgagtctctaaaaatctacagagattcgcttggagaagcagtaatgagaatgggggacctccacttactccaaaa--cagaaacggaaaatggcgagaacagctaggtcaaaagtttgaagagataagatggctgattgaagaagtgagacacagactaagaacaactgagaatagttttgagcaaataacattcatgcaagcattacagctgctgtttgaagtggaacaggagataagaactttctcatttcagcttatttaa
>H3N2_Swine_MG784603_A/swine/Minnesota/A02221495/2017|2017.658
atggactccaat---actgtgtcaagctttcaggtagactgtttcctttggcacatccgcaaacggtttgcagacaatggattgggtgatgccccattccttgatcggctccgccgggatcaaaagtccctgataggaagaggcaacacccttaacctcgacatcgaaacagccacccttgttgggaaacaaattgttgagtggattttgaaagaggaatccagcgatacacttaagatgaccattgcatctgtacccaccccgcgctacctagctgacatgaccctcgaggaaatgtcacgagactggttcatgctcatgcctaggcaaaagataata---ggccctctttgtgtgcgaatggaccaggcgatcctggaaaagaacatcatactgaaagcgaacttcagtgtgatctttaaccgattagagactttgatactactaagagctttcactgaggagggagcaatcgttggagaaatttcaccattaccttctcttccaggacatactaatgaggatgtcaaaaatgcaattggggtcctcatcggaggacttgaatggaatggtaacacggttcgaggctctgaaaatctacagagattcgcttggagaaaccgtaatgagaatgggagaccttcactacctccagaa--cagaaatgaaaagtggcgagagcaattgggacagaaatttgaggaaataaggtggttaattgaagaagtacggcacagattgaaagcaacagagaatagtttcgaacaaataacatttatgcaagccttacaactactgcttgaagtagaacaagagataaggactttttcatttcagcttatttaa
>H7N3_Avian_CY140872_A/blue-winged_Teal/North_Dakota/AI09-3760/2009|2009.674
atggattccaac---actgtgtcaagctttcaggtagactgctttctttggcatgtccgcaaacgatttgcagaccaagaactgggtgatgccccattcctcgaccggcttcgccgagatcagaaatccctaagaggaagaggcagcactcttggtctggacatcgaaacagccactcgtgctggaaagcagatagtggagaggattctagaggaagaatccgacgaggcactcaaaatgactattgcctctgtgcctgcttcacgctacctaactgacatgactcttgaagagatgtcaagagactggttcatgctcatgcccaagcaaaaagtggca---ggctccctctgtatcagaatggaccaggcaattatggataagaacatcatactgaaggcgaatttcagtgtgatctttgatcgactggagaccctaatactactcagagctttcactgaagaaggagcaattgttggcgaaatttcaccattgccttctcttccaggacatactgatgaggatgtcaaaaatgcaattggggtcctcatcggaggacttgaatggaatgataacacagttcgagtctctgagactctacagagattcgcttggagaagcagtaatgaggatgggagacctccactccctccaaag--cagaaacggaaaatggcgagaacaattgagtcagaagtttgaagaaataaggtggcttattgaggaagtacgacatagactgaagattacagaaaatagttttgaacaaataacattcatgcaagccttacaactattgcttgaagtggaacaagagataagaactttctcgtttcagcttatttaa
>H5N1_Human_DQ835317_A/China/GD01/2006|2006.500
atggattccaac---actgtgtcaagctttcaggtagactgctttctttggcatgtccgcaagcgatttgcagaccaagaactgggtgatgccccattccttgaccggcttcgccgagatcagaagtccctaagaggaagaggcaacactcttggtctggacatcgaaacagctactcgtgcgggaaaacagatagtggagcggattctggaggaggagtctgatgaggcacttaaaatg---------------ccgacttcacgctacctaactgacatgactctcgaagaaatgtcaagggactggttcatgctcatgcccaagcagaaagtggca---ggttccctttgcatcaaaatggaccaggcaataatggataaaaccatcatattgaaagcaaacttcagtgtgatttttgaccggttagaaaccctaatactgcttagagctttcacagaagaaggagcaatcgtgggagaaatctcaccattaccttctcttccaggacatactggtgaggatgtcaaaaatgcaattggcgtcctcatcggaggacttgaatggaatgataacacagttcgggtctctgaaactatacagagatacgcttggagaagcagtgatgaggatgggagacttccactccttccaaat--cagaaacggaaaatggcgagaacaattgagtcagaagtttgaagaaataaggtggctgattgaagaagtacgacatagattgaaaattacagaaaacagcttcgaacagataacgtttatgcaagccttacaactactgcttgaagtggagcaagagataagagccttctcgtttcagcttatttaa
>H9N2_Avian_EU982320_A/turkey/TX/4-1-81/1981|1981.500
atggactccaac---acgataacctcgtttcaggtagattgctatctatggcacataagaaagctgctcagcatgagagacatgtgtgatgctccctttgatgatagactcaagagagatcaaaaggcattaaagggaagaggcagcacacttgggctcgacctgcgagtggctacaatggaaggcaaaaagattgttgaggacatcctaaagagtgagacggatgaaaatctcaagattgcaattgcatccagccctgctcctcggtacattactgatatgagcatagaggaaataagcagggaatggtacatgctcatgcccaggcagaagataaca---gggggtctgatggtgaaaatggatcaggccattatggacaagaggataacactcaaagcaaatttctctgtcctattcgatcaactggagacattagtctcactgagggctttcacagatgatggcgccattgtagctgaaatatctcccattccctctatgccaggacattctacagaggatgtcaaaaatgcaattggaatcctcatcggtggacttgaatggaatgataactcaattcgagcgtctgaaaatatacagagattcgcttggggaatccgtgatgagaatgggggacctccactccctccaaag--cagaaacgctacatggcgagaagagttgagtcagaagtttgaagaaatcagatggttaattgcagaatgcagaaacatactaaccaaaactgagaacagtttcgagcagataacattcttgcaagcattgcaactcttacttgaagttgagagtgagataaggacattttcttttcagcttatttag
>H3N2_Swine_CY246117_A/swine/Saskatchewan/SD0149/2016|2016.110
atggactcaaat---actgtatcaagctttcaggtagactgtttcctttggcacatccgcaaacggtttgcagacaatggattgggtgatgccccattccttgatcggctccgccgagatcaaaaatccctgaaaggaagaggcaacacccttagcctcgacatcgaaacagccactcttgttgggaaacaaattgttgagtggattttgaaggaggaatccagcgatacacttaagatgaccattgcatctgtacctacttcgcgctacctagctgacatgaccctcgaggaaatgtcacgagactggttcatgatcatacccaggcaaaagataata---ggccctctttgtgtgcgaatggaccaggcgatcatggaaaagaacatcatactgaaggcgaacttcagtgtgatctttaaccgattagaggctttgatactactaagagctttcactgaggagggagcaatcgttggagaaatttcaccattaccttctcttccaggacatactaatgaggatgtcaaaaatgcagttgggatcctcatcggaggacttgaatggaatggtaacacggttcgaggctctgaaaatctacagagattcgcttggagaaaccgtaatgagaatgggagaccttcactacctccagaa--cagaaatgaaaagtggcgagagcaattgggacagaaatttgaggaaataagatggttaattgaagaagtacggcacagattgaaagcaacagagaatagtttcgaacaaataacattcatgcaagccttacaactactgcttgaagtagaacaagagataaggactttctcgtttcagcttatttaa
>H6N5_Avian_MF755250_A/mallard_duck/Netherlands/59/2015|2015.677
atggattccaac---actgtgtcaagctttcaggtagactgctttctttggcatgtccgcaaacgatttgcagaccaagaactgggtgatgccccattccttgaccggcttcgccgagatcagaagtccctgagaggaagaggcagcactcttggtctggacatcgaaacagctacccgtgcgggaaagcagatagtggagcggattctggaagaagaatctgatgaggcacttaaaatgactattgcctcagtgccagcttcacgctacctaactgacatgactcttgaggagatgtcaagggactggttcatgctcatgcccaaacagaaagtggca---ggttccctttgcatcagaatggaccaagcaataatggataaaaacatcatattgaaagcgaacttcagtgtgatttttgaccggctggaaaccctaatactgcttagagctttcacagaagaaggagcaattgtgggagaaatctcaccattaccttctcttccaggacatactgatgaggatgtcaaaaatgcaattggggtcctcatcggaggacttgaatggaatgataacacagttcgagtctctgaaactctacagagattcgcttggagaagcagtaatgagaatgggagacctccactccctccaaag--cagaaacggaaaatggcgaggacaattgagtcagaagtttgaagaaataagatggctgattgaagaagtacggcacagattgaagattacagagaacagcttcgaacagataacttttatgcaagccttacaactattgcttgaagtggagcaagagataagaactttctcgtttcagcttatttaa
>H3N2_Swine_KU752440_A/swine/Arkansas/A01797066/2015|2015.825
atggactccaat---actgtgtcaagctttcaggtagactgtttcctttggcacatccgcaaacgatttgcagacaatggactgggtgatgccccattccttgatcggcttcgccgagatcagaagtccctaaaaggaagaggcaacacccttagcctcgacatcgaaacagccactcttgttgggaaacaaattgtggagtggattttgaaagaagggtccagcgagacacttaagatgaccactgcatctgtacctacttcgcgctacctagctgacatgaccctcgaggaaatgtcacgagactggttcatgctcatgcctaggcaaaagataata---ggccctctttgtgttcgaatagaccaggcaatcattgaaaagaacatcatactgaaagcgaacttcagtgtgatctttaaccgattagagactttgatactactaagggctttcactgaggagggagcaatcgttggagaaatttcaccattgccttctcttccaggacatactaatgaggatgtcaaaaatgcaattggggtcctcatcggaggacttgaatggaatggtaacacggttagaggctctgaaaatctacagagattcgcttggagaaaccgtaatgaggatgggagacctccactacctccagaa--cagaaatgaaaagtggcgagagcaattggggcagaaatttgaggaaataaggtggttaattgaagaagtacgacacagattgagaacaacagagaacagtttcgaacaaataacatttatgcaagccttacaactactgcttgaagtagagcaagagataaggactttctcgtttcagcttatttga
>H3N2_Swine_MF194238_A/swine/South_Dakota/MT_12_07_1554/2012|2012.830
atggactccaat---actgtgtcaagctttcaggtagactgtttcctttggcacatccgcaaacggcttgcagacaatggattgggtgatgccccattccttgatcggctccgccgggatcaaaagtccctaaaaggaagaggcaacacccttagcctagacatcgaaacagccactcttgttgggaaacagattgttgagtggattttgaaagaggaatccagcgatacacttaagatgactattgcatctatacctacttcgcgctacctagctgacatgaccctcgaggaaatgtcacgagactggttcatgctcatgcctaggcaaaagataata---ggccctctttgtgtgcgaatggaccaggcgatcatggaaaaggacatcatactgaaagcgaacttcagtgtgatctttaaccgattagaaactttgatactactaagggctttcactgaggagggagcaatcgtcggagaaatttcaccattaccttctcttccaggacatactaatgaggatgtcaaaaatgcaattggggtcctcatcggaggacttgaatggaatggtaacacggttcgaggatctgaaaatctacagagattcgcttggagaaaccgtaatgaggatgggagaccttcactacctccagaa--cagaaatgaaaagtggcgagagcaattgggacagaaatttgaggaaataagatggttaattgaagaagtacggcacagattgaaaacgacagagaatagtttcgaacaaataacatttatgcaagccttacaactactgcttgaagtagaacaagagctaaggactttctcgtttcagcttatttaa
>H9N2_Avian_KJ725016_A/turtledove/Guangxi/49B6/2013|2013.197
atggattccaac---actgtgtcaagcttccaggtagacggctttctttggcatgtccgcaaacggtttgcagaccaagaactgggtgatgccccatttctagaccggcttcgccgagatcagaagtctctgagaggaagaagcagcactcttggtctggacatcagagccgcaactcgtgaaggaaagcatatagtggagcgaattttggaggaagagtcagacgaagcatttaaaatgactattgcttcagtgccagctccacgctatctaactgacatgactcttgaagaaatgtcaagagattggttaatgctcatacccaaacagaaagtgaca---gggtccctttgcattagaatggaccaagcaatagtggacaaaaacatcacattaaaagcaaatttcagtgtaatcttcaatcgactggaagccctagtactacttagagcttttacggatgaaggagcaatagtgggcgaaatctcaccattaccttctcttccaggacatactgacaaggatgtcaaaaatgcaattgaggtcctcatcggaggatttgaatggaatgataacacagttcgagtctctgaagctctacagagattcgcttggagaagcagcgatgaggatgggagacctccactctctccaaag--taggaacgggaaatggagagaacaattaagccagaagttcgaagaaataagatggttgattgaagaagtacgacataggttaaagattacagagaatagctttgaacaaataacttttatgcaagccttacaactattgcttgaagtggagcaagagataagaactttctcgtttcagcttatttaa
>H7N9_Avian_KP413269_A/silkie_chicken/Shenzhen/2139/2013|2013.948
atggattccaac---actgtgtcaagcttccaggtagactgctttctttggcatgtccgcaaacggtttgcagaccaagaactgggtgatgccccatttctagaccggcttcgccgagatcagaagtccctgagaggaagaagcagcactcttggtctggacatcagaactgcaactcgtgaaggaaagaatatagtggagcgaattttggagaaagagtcagacgaagcatttaaaatgactattgcttcagtgccagctccacgctatctaactgacatgactcttgaagaaatgtcaagagattggttaatgctcatacccaaacagaaagtgaca---gggtccctttgcattagaatggaccaagcaatagtggacaaaaacatcacattgaaagcaaatttcagtgtgattttcaatcggttggaagccctaatactacttagagcttttacggatgaaggagcaatagtgggcgaaatctcaccattaccttctcttccaggacatactgacaaggatgtcaaaaatgcaattgagatcctcatcggaggatttgaatggaatgataacacagttcgagtctctgaaactctacagagattcgcttggagaagcagcgatgaggatgggagacctccactctctccaaag--taggaacgggaaatggagagaacaattaagccagaagttcgaagaaataagatggttgattgaagaagtacgacataggttaaagattacagagaatagctttgaacaaataacttttatgcaagccttacaactattgcttgaagtggagcaagagataagaactttctcgtttcagcttatttaa
>H11N9_Avian_CY184451_A/mallard/Sweden/69639/2007|2007.836
atggactccaac---acgataacctcgtttcaggtagattgttatctatggcacataagaaagctactcagtatgagagacatgtgtgatgctccctttgatgacaggctccgaagagaccaaaaggcattaaagggaagaggcagcacacttggactcgatctaagagtggctacaatggaggggaaaaagatcgttgaggacatcctgaagagtgagacagatgaaaacctcaaaatagccattgcttccagtcccgctcctcggtatatcactgacatgagcatagaggagataagccgagaatggtacatgctgatgcctaggcagaaaataact---ggaggccttatggtgaaaatggaccaagccataatggataagagaattatccttaaagcaaatttctcagttctatttgatcaactagagacattagtctctctgagggcatttacagaagatggtgctattgtggctgaaatatctcccattccctccatgccaggacattctacagaggatgtcaaaaatgcaattggaatcctcatcggtggacttgaatggaatgataactcaattcgagcgtctgaaaatatacagagattcgcttggggaatccgtgatgagaatgggggacctccactccctccaaaa--cagaaacgctacatggcgagacgagttgagtcagaagtttgaggagatcagatggctcattgctgaatgtagaaacatacttacaaagactgaaaatagctttgaacagataacatttttgcaagcattgcaactcttacttgaagttgagagtgagataaggactttctcttttcagcttatttaa
>H11N9_Avian_CY146688_A/duck/Hunan/S4137/2011|2011.860
atggattccaac---actgtgtcaagctttcaggtagactgctttctttggcatgtccgcaaacgatttgcagaccaagaactgggtgatgccccattccttgaccggcttcgccgagatcagaagtccctaagaggaagaggcagcactcttggtctggacatcgagacagctactcgtgcgggaaagcagatagtggaacggattctggaagaagaatctgatgaggcacttaaaatgactattgcttcagtgccggcttcacgctacctaactgacatgactcttgaagagatgtcaagggactggttcatgctcatgcccaaacagaaagtggca---ggttccctttgcatcagaatggaccaggcaataatggataaaaacatcatattaaaagccaacttcagtgtgatttttgaccggctggagaccctaatactacttagagctttcacagaagaaggagcaattgtgggagaaatctcaccgttaccttctcttccaggacatactgatgaggatgtcaaaaatgcaattggggtcctcatcggaggacttgaatggaatgataacacagttcgagtctctgagactctacagagattcgcttggagaagcagtaatgaggatgggagacctccactccctccaaag--cagaaacggaaaatggcgagaacaattgagtcagaagtttgaagaaataagatggctgattgaagaagtgcgacatagattgaagattacagagaacagcttcgaacagataacgtttatgcaagccttacaactattgcttgaagtggagcaagagataagaactttctcgtttcagcttatttaa
>H1N1_Swine_KM029203_A/swine/Hong_Kong/141/2012|2012.011
atggattcaaac---actgtgtcaagctttcaggtagactgctttctctggcatgtccgcaaacggtttgcagactggggacttggtgatgctccatttctcgatcggcttcgccgagatcaaaagtccctaagaggaagaagcagcactcttggtctggaaatcgaaccagccactcgtgcggggaaacaaatagtgaagcgcattctggaagaagagtacgatgaatcacttaaaatgactatcgcttctgtgcctgcttcatgctatctaactgacatgacccttgaagagatatcaagggactggttcatgctcatgccaaagcagaaaatggca---ggttccctttgcatcagaatggaccaggcaataatggataaaaacatcacattgaaagcaaatttcagtgtagtttttgatcgactggaaactctaatactccttagagctttcacagaagaaggggcaattgttggcgaaatctcaccgttaccttctcttccaggacatactgatgaggatgtcaaaaatgcaattggggtcctcatcaaaggatttgaatggaatggtaacacagttcgagtctctgaagctctacagagattcgcttggagaagcattaatgaggacaggagacctccattccctccaaag--cagaaacgggagatggcgagaacaactgggccaaaagtttgaagaaataagatggttaattgaagaagtgcgacacagattaaaaataacagaaaatagctttgaacagataacatttatgcaagcattacaactactgcttgaagtagaacaagagataagaactttctcatttcagcttatttga
>H3N2_Human_KJ942628_A/Minnesota/11/2010|2010.500
atggactccaat---actgtgtcaagttttcaggtagactgtttcctttggcacatccgcaaacggtttgcagacaatggattgggtgatgccccattccttgatcggctccgccgagatcaaaagtccctaaaaggaagaggcaacacccttggcctcgatatcgaaactgccactcttgttgggaagcaaattgtggagtggattttgagagaggaatccagcgagacacttaagatgaccattgcatctgtacctacttcgcgctacatagctgacatgaccctcgaggaaatgtcacgagactggttcatgctcatgcctaggcaaaagataata---ggccctctttgtgtgcgaatggaccaggcgatcatggaaaagaacattatactgaaagcgaacttcagtgtgatctttaaccgattagagactttgatactactaagggctttcactgaggagggagcaatcgttggagaaatttcaccattaccttctcttccaggacatactaacgaggatgtcaaaaatgcagttggggtcctcatcggaggacttgaatggaatggtaacacggttcgaggctctgaaaatctacagagattcgcttggagaaaccgtaatgaggatgggagaccttcactacctccagag--cagaaatgaaaagtggcgagagcaattgggacagaaatttgaggaaataaggtggttaattgaagaagtacgacacagattgaaggcaacagagaatagtttcgaacaaataacatttatgcaagccttacaactactgcttgaagtagagcaagagataaggactttctcgtttcagcttatttaa
>H3N2_Swine_CY158821_A/swine/North_Carolina/00116/2003|2003.499
atggattccaac---actgtgtcaagctttcaggtagactgtttcctttggcacatccgcaaacggtttgcagacaatggattgggtgatgccccattccttgatcggctccgccgagatcaaaagtccctaaaaggaagaggcaacacccttagcctcgacatcgaaacagccactcttgttgggaaacaaattgtggagtggattttgaaagaggaatccagcgagacacttaagatgaccattgcatctgtacctaattcgcgctacctagctgacatgaccctcgaggaaatgtcacgagactggttaatgctcatacctaggcaaaagataata---ggctctctttgtgtgcgaatggaccaggcgatcatggaaaagaacatcatactgaaagcgaacttcagtgtgatctttaaccgattagagactttgatactactaagggctttcactgaggagggagcaatcgttggagaaatttcaccattaccttctcttccaggacatactaatgaggatgtcaaaaatgcagttggggtcctcatcggaggacttgaatggaatggtaacacggttcgaggctctgaaaatctacagagattcgcttggagaaaccgtaatgaggatgggagaccttcactacctccagag--cagaaatgaaaagtggcgagagcaattgggacagaaatttgaggaaataaggtggttaattgaagaagtgcggcacagattgaaagcgacagagaatagtttcgaacaaataacatttatgcaagccttacaactactgcttgaagtagaacaagagataaggactttctcttttcagcttatttaa
>H1N1_Human_CY002708_A/New_York/348/2003|2003.159
atggattcccac---actgtgtcaagctttcaggtagattgcttcctttggcatgtccgcaaacaagttgcagaccaaaatctaggcgatgcccccttccttgatcggcttcgccgagatcagaagtctctaaagggaagaggcagaactctcggtctgaacatcgaaacagccacttgtgttggaaagcaaatagtagagaggattctgaaagaagaatccgatgaggcatttaaaatgaccatggcctccgcacttgcttcgcggtacctaactgacatgactgttgaagaaatgtcaagggactggttcatgctcatgcccaagcagaaagtggct---ggccctctttgtgtcagaatggaccaggcgataatggataagaacatcatactgaaagcgaatttcagtgtgatttttgaccggttggagaatctgacattactaagggctttcaccgaagagggagcaattgttggcgaaatttcaccattgccttcttttccaggacatactaatgaggatgtcaaaaatgcaattggggtcctcatcgggggacttgaatggaatgataacacagttcgagtctctgaaactctacagagattcgcttggagaagcagtaatgagactgggggacctccattcactacaaca--cagaaacggaaaatggcgggaacaattaggtcagaagtttgaagaaataagatggctgattgaagaagtgaggcataaattgaaaacgacagagaatagttttgagcaaataacatttatgcaagcattacagctattatttgaagtggaacaagagattagaacgttttcgtttcagcttatttaa
>H1N1_Human_GU727824_A/IIV-Anadyr/177/2009|2009.923
atggactccaac---accatgtcaagctttcaggtagactgtttcctttggcatatccgcaagcgatttgcagacaatggattgggtgatgccccattccttgatcggctccgccgagatcaaaagtccttaaaaggaagaggcaacacccttggcctcggtatcgaaacagccactcttgctgggaaacaaatcgtggaatggatcttgaaagaggaatccagcgagacacttagaatgacaattgcatctgtgcctacttcgcgctacctttctgacatgaccctcgaggaaatgtcacgagactggttcatgctcatgcctaggcaaaagataata---ggccctctttgcgtgcgattggaccaggcggtcatggaaaagaacatagtactgaaagcgaacttcagtgtaatctttaaccgattagagaccttgatactactaagggctttcactgaggagggagcaatagttggagaaatttcaccattaccttctcttccaggacatacttatgaggatgtcaaaaatgcagttggggtcctcatcggaggacttgaatggaatggtaacacggttcgagtctctgaaaatatacagagattcgcttggagaaactgtgatgagaatgggagaccttcactacctccagag--cagaaatgaaaagtggcgagagcaattgggacagaaatttgaggaaataaggtggttaattgaagaaatgcggcacagattgaaagcgacagagaatagtttcgaacaaataacatttatgcaagccttacaactactgcttgaagtagaacaagagataagagctttctcgtttcagcttatttaa
>H1N1_Avian_KY063956_A/blue-winged_teal/Lousiana/UGAI14-0690/2014|2014.277
atggattccaac---actgtgtcaagctttcaggtagactgctttctttggcatgtccgcaaacgatttgcagaccaagaactgggtgatgccccattccttgaccggcttcgccgagatcaaaagtctctaagaggaagaggcagcactcttggtctggacatcgaaacggccactcgtgctggaaagcagatagtggagaggattctggaggaagaatccgacgaggcactcaaaatgactattgcctctgtgcctgcttcacgctacctaactgacatgactcttgaagagatgtcaagagactggttcatgctcatgcccaagcaaaaagtggca---ggctccctctgtatcagaatggaccaggcgattatggataagaacatcatactgaaggcaaacttcagtgtgatcttcgatcggctggagacactaatactactcagagctttcactgaagagggagcaattgtcggcgaaatttcaccattgccttctcttccaggacatactgatgaggatgtcaaaaatgcaattggggtcctcatcggaggacttgaatggaatgataacacagttcgagtctctgaaactttacagagattcgcttggagaagcagtaatgaggatgggagacctccactccctccaaag--cagaaacggaaaatggcgagaacaattgagtcagaagtttgaagaaataaggtggctgattgaagaagtgcgacatagattaaagatcacagaaaatagttttgaacaaataacatttatgcaagccttacaactactgcttgaagtggagcaagagataagaactttctcgtttcagcttatttaa
>H13N8_Avian_MF147693_A/black-headed_gull/Netherlands/20/2011|2011.468
atggattcaaat---actgtatcaagctttcaggtagattgctttctttggcatgtccgcaaacgatttgcagaccaagagatgggcgatgccccattccttgaccggcttcgccgagatcagaagtctttaaaggggaggagcagcactcttggcatggacattgaggcggctacatgcgctgggaagcgaataattgagaggattctaaaagaagaatccaatgaggcattaaagatgaatattgcctcaacgcctgcctcacgctacatgactgacatgactccagaggagatgtcaaaagaatggttcatgctcatgccaaaacagaaatttgct---gggcctctccgcatcagaatggatcaggcaatcatagataaggaaatcacactgaaagcgaatttcagtgtaatttttgaccggctggagactctcgtactgttaagggcttttaccaatgatggggctattgttggtgaaatctcaccattaccttctcttccaggacatactaatgaggatgtcaaaaatgcaattggagtcctcatcggtggacttgagtggaatgataacacagttcgaatctctgaaaatttacagagattcgcttggggaagcagtgatgaggatgggcgacctccactcacttcaaag--caggaacaaaaactggcgagaacaattgggtcagaagtttgaagaaataaggtggttgattgaggaagtgagacacaaattgaagacaacagaaaacagttttgaacaaataacattcatgcaagccttacaactgttgcttgaagtggagcaagagataaggactttctcgtttcagcttatttaa
>H2N2_Avian_CY117015_A/guinea_fowl/New_York/4449-12/1994|1994.910
atggattccaac---acgataacctcgtttcaggtagattgttatctatggcacataagaaagctactcagcatgagagacatgtgtgatgctccctttgatgatagactcagaagagatcaaaaggcattaaagggaagaagcagcacacttgggctcgacctgcgagtggccacaatggaaggcaaaaaggttgttgaagacatcctaaagagtgaaacggatgaaaatctcagaattgcaattgcatccagccctgcacctcggtacattactgatatgagcatagaggaaataagcagggaatggtacatgctcatgccaaggcagaagatgaca---gggggtctgatggtgaaaatggatcaggccattatgaacaagaggataatactcaaagcaaacttctctgtcctatttgatcaactggaaacactagtctcactgagggctttcacagacgatggcgccattgtagctgaaatatctcccattccttctatgccaggacattctacagaggatgtcaaaaatgcaattggaatcctcatcggtggacttgaatggaatgataactcaattcgagcgtctgaaaatatacagagattcgcttggggagtccgtgatgagaatgggggacctccactccctccaaaa--cagaaacgctacatggcgagaagagttgagtcagaagtttgaagagatcagatggctaattgcagaatgcagaaacatattaaccaaaactgagaacagcttcgagcagataacgttcttgcaagcattgcaactcttacttgaagttgagagtgagataagaacattttcttttcagcttatttag
>H7N9_Avian_MF630073_A/chicken/Guangdong/SD018/2015|2015.071
atggattccaat---actgtgtcaagcttccaggtagactgctttctttggcatgtccgcaaacgatttgcagaccaagaaatgggtgatgccccatttctagaccggcttcgccgagatcagaagtccctgagaggaagaagcagcactcttggtctggacatcagaactgccacgcgtgaaggaaagcatatagtggagcggattttagaggaagagtcagatgaagcatttaaaatgagtattgcttcagtgccagctccacgctatctaactgacatgactcttgaagaaatgtcaagagattggttaatgctcattcccaaacagaaaataaca---gggtccctatgcattagaatggaccaagcaatagtggacaaaaacatcacattgaaagcaaatttcaatgtgattttcaatcggattgaatccctggtactacttagagcttttacggaagaaggagcaattgtaggcgaaatctcaccattaccttctcttccaggacatactgacaaggatgtcaaaaatgcaattgagatcctcatcggaggatttgaatggaatgataatacagttcgagtctctgaaactctacagagattcgcttggagaagcagcgatgaggatgggagatctccactctctacaaag--tagaaacgggaaatggagagaacagttaagccagaagttcgaagaaataagatggttgattgaagaagtacgacatagattaaaaattacggagaatagctttgagcaaataacttttatgcaagccttacaactattgcttgaagtggaacaagagataagaactttctcgtttcagcttatttaa
>H3N2_Swine_KX960693_A/swine/Ohio/14TOSU22297/2014|2014.597
atggactcaaat---actgtgtcaagctttcaggtagactgtttcctttggcacatccgcaaacggtttgcagacaatggattgggtgatgccccattccttgatcggctccgccgagatcaaaagtccataaaaagaagaggcaacaccctcagcctcgacatcgaaacagccactcttgttgggaaacaaattgtggagtggattttaaaagagaaatccagcgagacacttaagatgaccattgcatctatacctacctcgcgctacctagctgacatgaccctcgaggaaatgtcacgagactggttaatgcttatgcctaggcaaaagataata---ggccctctttgtgttcgagtagaccaggcgatcattgaaaagaacatcatactgaaagcgaacttcagtgtgatctttaaccgattagagactttgatactactgagagctttcactgaggagggagcaatcgttggagaaatttcaccattgccttctcttccaggacatactaatgaggatgtcaaaaatgcaattggggtcctcatcggaggacttgaatggaatggtaacacggttcgaggctctgaaaatctacagagattcgcttggagaaaccgtaatgaggatgggagaccttcactacctccagaa--cagaaatgaaaagtggcgagagcaattgggacagaaatttgaggaaataaggtggttaattgaagaagtacgacacagattgaaaacgacagagaacagtttcgaacaaataacatttatgcaagccttacaactactgcttgaagtagagcaagagataaggactttctcgtttcagcttatttaa
>H9N2_Swine_EU502896_A/swine/Jiangxi/1/2004|2004.500
atggattccaac---actgtgtcaagcttccaggtagactgctttctttggcatgtccgcaaacgatttgcagaccaagaactgggtgatgccccatttctagaccggcttcgccgggaacagaagtccctgagaggaagaggcagcactcttggtctggacatcagaaccgcaactcgtgaaggaaagcatatagtggagcggattctgaaggaagaatcagatgaggcacttaaaatgactattgcttcagtgccagccccacgctacctaactgacatgactcttgaagaaatgtcaagagattggttaatgctcattcccaaacagaaagtgaca---gggaccctttgcattagaatggaccaagcaacagtggataaaaccatcacattaaaagcaaacttcagtgtgattttcaatcgactggaagctctaatactacttagagcttttacagacgaaggagaaatagtgggcgaaatctcaccattaccttctcttccaggacatactgatgaggatgtcaaaaatgcaattggggtcctcatcggaggatttgaatggaatgataacacagttcgagtctctgaaaatctacagagattcgcttggagaagcagcgatgaggatgggagacctccactctctccaaag--tagaaacgggaaatggagagaacaattgagccagaaattcgaagaaataaaatggttgattgaagaagtgcgacgtagattaaagattacagagaatagctttgaacaaataacatttatgcaagccttacaactactgcttgaagtggagcaagagataagaactttctcgtttcagcttatttaa
>H6N5_Avian_CY004254_A/mallard/ALB/199/1992|1992.915
atggattccaac---actgtgtcaagctttcaggtagactgctttctttggcatgtccgcaaacgatttgcagaccaagaactgggtgatgccccattcctcgaccggcttcgccgagatcagaaatctctaagaggaagaggcagcactcttggtctggacatcgaaacagccactcgtgctggaaagcagatagtggagaggattctagaggaagaatccgacgaggcactcaaaatgactattgcctctgtacctgcttcacgctacctaactgacatgactcttgaagagatgtcaagagactggttcatgctcatgcccaagcaaaaagtggca---ggctccctctgtatcagaatggaccaggcaattatggataagaacatcatactgaaggcgaatttcagtgtgatcttcgatcggctggagacactaatactactcagagctttcactgaagaaggagcaattgtcggtgaaatttcaccattgccttctcttccaggacatactgatgaggatgtcaaaaatgcaattggggtcctcatcggaggacttgaatggaatgataacacagttcgagtctctgaaactctacagagattcgcttggagaagcagtaatgaggatgggagacctccactccctccaaag--cagaaacggaaaatggcgagaacaattgagtcagaagtttgaagaaataaggtggctgattgaagaagtgcgacatagactaaagattacagagaatagttttgaacaaataacatttatgcaagccttacaactattgcttgaagtggagcaagagataagaactttctcgtttcagcttatttaa
>H5N1_Avian_AY950258_A/chicken/Henan/01/2004|2004.500
atggattccaac---actgtgtcaagctttcaggtagactgctttctttggcatgtccgcaaacgatttgcagaccaagaactgggtgatgccccattccttgaccggcttcgccgagatcagaagtccctaagaggaagaggcaacactcttggtctggacatcgaaacagctactcgtgcgggaaagcagatagtggagcggattctggaggaggagtctgatgaggcacttaaaatg---------------ccggcttcacgctacctaactgacatgactctcgaagaaatgtcaagggactggttcatgctcatgcccaagcagaaagtggca---ggttccctttgcatcaaaatggaccaggcaataatggataaaaccatcatattgaaagcaaacttcagtgtgatttttgaccggttggaaaccctaatactacttagagctttcacagaagaaggagcaatcgtgggagaaatctcaccattaccttctcttccaggacatactgatgaggatgtcaaaaatgcaattggcgtcctcatcggaggacttgaatggaatgataacacagttcgagtctctgaaactctacagagattcgcttggagaagcagtgatgaggatgggagacctccactccctccaaag--cagaaacggaaaatggcgagaacaattgagtcagaagtttgaagaaataaggtggttgattgaagaagtacgacatagattaaaggttacagagaacagctttgaacaaataacgtttatgcaagccttacaactactgcttgaagtggagcaagagataagaactttctcgtttcagcttatttaa
>H6N2_Avian_CY004519_A/coot/Alberta/134/1987|1987.614
atggattccaac---actgtgtcaagctttcaggtagactgctttctttggcatgtccgcaaacgatttgcagaccaagaactgggtgatgccccattccttgaccggcttcgccgagatcagaaatctctaagaggaagaggcagaactcttggtctgaacatcgaaacagccactcgtgctggaaagcagatagtggagaggattctggaggaagaatccgacgaggcactcaaaatgactattgcctctgtacctgcttcacgctacctaactgacatgactcttgaagagatgtcaagagactggttcatgctcatgcccaaacaaaaagtagca---ggccccctctgtatcagaatggaccaggcgattatggataagaacatcatactgaaagcgaacttcagtgtggtcttcgatcggctggagacactaatactactcagggctttcactgaagaaggggcaattgtcggcgaaatttcaccattgccttctcttccaggacatactgatgaggatgtcaaaaatgcaattggggtcctcatcggaggacttgaatggaatgataacacagttcgagtctctgaaactctacagagattcgcttggagaagcagtaatgaggatgggagacctccactccctccaaag--cagaaacggaaaatggcgagaacaattgagtcagaagtttgaagaaataaggtggctgattgaagaagtgcgacatagactaaagattacagagaatagttttgaacaaataacatttatgcaagccttacaactactgcttgaagtggagcaagagataagaactttctcgtttcagcttatttaa
>H1N1_Avian_CY134323_A/green-winged_teal/California/2940/2011|2011.921
atggattccaac---actgtgtcaagctttcaggtagactgctttctttggcatgtccgcaaacgatttgcagaccaagaactgggtgatgccccattcctcgaccggcttcgccgagatcagaaatccctaagaggaagaggcagcactcttggtctggacatcgaaacagccactcgtgctggaaagcagatagtggagaggattctagaggaagaatccgacgaggcactcaaaatgactattgcctctgtgcctgcttcacgctacctaactgacatgactcttgaagagatgtcaagagactggttcatgctcatgcccaagcaaaaagtggca---ggctccctctgtatcagaatggaccaggcaattatggataagaacatcatactgaaggcgaatttcagtgtgatctttgatcgactggagaccctaatactactcagagctttcactgaagaaggagcaattgttggcgaaatttcaccattgccttctcttccaggacatactgatgaggatgtcaaaaatgcaattggggtcctcatcggaggacttgaatggaatgataacacagttcgagtctctgagactctacagagattcgcttggagaagcagtaatgaggatgggagacctccactccctccaaag--cagaaacggaaaatggcgagaacaattgagtcagaagtttgaagaaataaggtggcttattgaggaagtacgacatagactgaagattacagaaaatagttttgaacaaataacatttatgcaagccttacaactattgcttgaagtggaacaagagataagaactttctcgtttcagcttatttaa
>H7N3_Avian_KU290059_A/mallard/Michigan/A00869519/2009|2009.784
atggattccaac---actgtgtcaagctttcaggtagactgctttctttggcatgtccgcaaacgatttgcagaccaagaactgggtgatgccccgttccttgaccggcttcgccgagaccaaaagtctctaagaggaagaggcagcactcttggtctggatatcgaaacagccactcgcgctggaaagcagatagtggagaggattctagaggaagaatccgacgaggcactcaaaatgactattgcctctgtgccagcttcacgctacctaactgacatgactcttgaggagatgtcaagagactggttcatgctcatgcccaaacaaaaagtggca---ggttccctctgtatcagaatggaccaggcgattatggataagagcattatactgaaagcgaatttcagtgtgatctttgatcgactggagacactaatactactcagagctttcactgaagaaggagcaattgtcggtgaaatttcaccattgccttctcttccaggacatactgatgaggatgtcaaaaatgcaattggggtcctcatcggaggacttgaatggaatgataacacagttcgagtctctgaaactttacagagattcgcttggagaagctgtaatgaggatgggagacctccactccctccaaag--cagaaacggaaaatggcgagaacaattgagtcagaagtttgaggaaataagatggctaattgaagaggtgcgacatagactaaaggttactgagaatagttttgaacaaataacatttatgcaagccttacaactactgcttgaagtggagcaagagataagaactttctcgtttcagcttatttaa
>H3N2_Human_MG914119_A/Arizona/MAP6093A/2017|2017.964
atggattccaac---actgtgtcaagtttccaggtagattgctttctttggcatatccggaaacaagttgtagaccaaaaactgagtgatgccccattcctcgatcggcttcgccgagatcagaggtccctaaggggaagaggcaatactctcggtctagacatcaaatcagccacccatgttggaaagcaaatcgtagaaaagattctgaaaggagaatctgatgaggcacttaaaatgaccatggtctcaacacctgcttcgcgatacataactgacatgactattgaggaattgtcaagaaactggttcatgctaatgcccaagcagaaagtggaa---ggacctctttgcatcagaatggaccaggcaatcatggagaaaaacatcatgttgaaagcgaatttcaatgtgatttttggccgactagagaccatagtattactaagggctttcaccgaagagggagcaattgttggcgaaatctcaccattgccttcttttccaggacatactattgaggatgtcaaaaatgcaattggggtcctcatcggaggacttgaatggaatgataacacagttcgagtctctaaaaatctacagagattcgcttggagaagcagtaatgagaatgggggacctccacttactccaaaa--cagaaacgggaaatggcgagaacagctaggtcagaagtttgaagagataagatggctaattgaagaggtgagacacagattaagaacaactgaaaatagctttgaacaaataacattcatgcaagcattacaactactgtttgaagtggaacaggagataagaactttctcatttcagcttatttaa
>H5N1_Avian_CY053881_A/mallard/Maryland/802/2007|2007.500
atggattccaac---actgtgtcaagctttcaggtagactgctttctttggcatgtccgcaaacgatttgcagaccaagaactgggtgatgccccattccttgaccggcttcgccgagatcagaaatctctaagaggaagaggcagcactcttggtctggacatcgaaacagccacccgtgctggaaagcagatagtggagaagattctggaggaggaatccgaagaggcactcaaaatgactattgcttctgtgcctacttcacgttacctaactgacatgactcttgaagagatgtcaagagactggttcatgctcatgcccaagcaaaaagtagca---ggctccctctgtatcagaatggaccaggcgattatggataagaacatcatactgaaagcaaatttcagtgtgatctttgatcgactggagacactaatactactcagagctttcactgaagaaggagcaattgtcggtgaaatttcaccattgccttctcttccaggacatactgatgaggatgtcaaaaatgcaattggggtcctcatcggaggacttgaatggaatgataacacagttcgagtctctgaaactctacagagattcgcttggagaagcagtaatgaggatgggagaccttcactccctccaaag--cagaaacggaaaatggcgagaacaattgagtcagaagtttgaagaaataaggtggctgattgaagaagtgcgacatagactaaagatcacagagaatagttttgaacaaataacatttatgcaagccttacaactactacttgaagtggagcaagagataagaactttctcgtttcagcttatttaa
>H1N3_Avian_KY971249_A/duck/Zhejiang/727D30/2013|2013.567
atggattcaaac---actgtgtcaagctttcaggtagactgctttctttggcatgtccgcaaacgatttgcagaccaagaactgggtgatgccccattccttgaccggcttcgccgagatcagaagtccctaaggggaagaggcagcactcttggtctggacatcgaaacagctactcgtgcgggaaagcagatagtggagcggattctggaagaagaatccgatgaggcacttaaaatgactattgcttcaatgccgacttcacgctacctaactgacatgactcttgaagagatgtcaagagactggttcatgctcatgcctaaacagaaagtggca---ggttccctttgtatcagaatggaccaggcaataatggataaaaacatcatactgaaagcaaacttcagtgtgatttttgatcggctggagaccctaatactactcagagctttcacagaagaaggagcaattgtgggagaaatctcaccattaccttctcttccaggacatactgatgaggatgtcaaaaatgcaattggggtcctcatcggaggacttgaatggaatgataacacagttcgagtctctgaaactctacagagattcgcttggagaagcagtaatgaggatgggagacctccactccctccaaag--cagaaacggaaaatggcgagaacaattgagtcagaagtttgaagaaataagatggctgattgaagaagtgcgacatagattgaaaattacagagaacagtttcgaacaaataacgtttatgcaagccttacaactattgcttgaagtggagcaagagataagaactttctcgtttcagcttatttaa
>H3N2_Human_CY121185_A/Port_Chalmers/1/1973|1973.500
atggattccaac---actgtgtcaagttttcaggtagattgcttcctttggcatgtccgaaaacaagttgtagaccaagaactaggtgatgccccattccttgatcggcttcgccgagatcagaagtccctaaggggaagaggcagcactctcggtctagacatcgaagcagccacccatgttggaaagcagatagtagagaagattctgaaggaagaatctgatgaggcacttaaaatgaccatggcctccacacctgcttcgcgatacataactgacatgactattgaggaattgtcaagagactggttcatgctaatgcccaagcagaaagtggaa---ggacctctttgcatcagaatagaccaggcaatcatggataagaacatcatgttgaaagcgaatttcagtgtgatttttgaccggctagagaccctaatattactaagggctttcaccgaagagggagcaattgttggcgaaatctcaccattgccttcttttccaggacatactattgaggatgtcaaaaatgcaattggggtcctcatcggaggacttgaatggaatgataacacagttcgagtctctaaaactctacagagattcgcttggggaagcagtaatgagaatgggggacctccacttactccaaaa--cagaaacggaaaatggcgagaacagctaggtcaaaagttcgaagagataagatggctgattgaagaagtgagacacagactaaagacaacagagaatagttttgagcaaataacattcatgcaagccttacagctactatttgaagtggagcaggagataagaactttctcgtttcagcttatttaa
>H10N8_Avian_KP287954_A/duck/Jiangxi/4759/2009|2009.200
atggattccaac---actgtgtcaagctttcaggtagactgctttctttggcatgtccgcaaacgatttgcagaccaagaactgggtgatgccccattccttgatcggcttcgccgagatcagaagtccctaagaggaagaggcagcactcttggtctggacatcgagacagctactcgtgcgggaaagcaaatagtggagcggattctggaagaagaatctgatgaggcacttaaaatgactattgcttcagtgccggcttcacgctacctaactgacatgactcttgaagagatgtcaagggactggttcatgctcatgcccaaacagaaagtggca---ggttccctttgcatcagaatggaccaggcaataatggacaaaaacatcatattgaaagcaaacttcagtgtgatttttgaccggctggagaccctaatactacttagagctttcacagaagaaggagcaattgtgggagaaatctcaccgttaccttctcttccaggacatactgatgaggatgtcaaaaatgcaattggggtcctcatcggaggacttgaatggaatgataacacagttcgagtctctgaaactctacagagattcgcttggagaagcagtaatgaggatgggagacctccactccctccaaag--cagaaacggaaaatggcgagaacaattgagtcagaagtttgaagaaataagatggctgattgaagaagtgcgacatagattgaagattacagagaacagcttcgaacaaataacgtttatgcaagcattacaactattgcttgaagtggaacaagagataagaactttctcatttcagcttatttaa
>H1N1_Human_KX407863_A/Nebraska/13/2016|2016.162
atggaatccaac---accatgtcaagctttcaggtagactgttttctttggcatattcgcaagcgatttgcagacaatggattgggtgatgccccattccttgatcggctacgccgagatcaaaagtccttaaaaggaagaggcaacacccttggcctcgacatcaaaacagccactcttgttgggaaacaaattgtggaatggattttgaaagaggaatccagcgagacacttagaatgacaattgcatctgtacctacttcgcgttacatttctgacatgaccctcgaggaaatgtcacgagactggttcatgcttatgcctaggcaaaagataata---ggccctctttgcgtgcgattggaccaggcggtcatggataagaacatagtactggaagcaaacttcagtgtaatcttcaaccgattagagaccttgatactactaagggctttcactgaggagggagcaatagttggagaaatttcaccattaccttctcttccaggacatacttatgaggatgtcaaaaatgcagttggggtcctcatcggaggacttgagtggaatggtaacacggttcgagtctctgaaaatatacagagattcgcttggagaagctgtgatgagaatgggagaccttcactacctccagag--cagaaatgagaagtggcgggaacaattgggacagaaatttgaggaaataaggtggttaattgaagaaatacggcacagattgaaagcgacagagaatagtttcgaacaaataacatttatgcaagccttacaactactgcttgaagtagagcaagagataagagctttctcgtttcagcttatttaa
>H5N2_Avian_GQ923241_A/mallard/Michigan/466372-3/2006|2006.500
atggattccaac---actgtgtcaagctttcaggtagactgctttctttggcatgtccgcaaacgatttgcagaccaagaactgggtgatgccccattccttgaccggcttcgccgagaccaaaagtctctaagaggaagaggcagcactcttggtctggatatcgaaacagccactcacgctggaaagcagatagtggagaggattctggaggaagaatccgacgaggcactcaaaatgactattgcctctgtacctgcttcacgctacctaactgacatgactcttgaagagatgtcaagagactggttcatgctcatgcccaaacaaaaagtggca---ggttccctctgtatcagaatggaccaggcgattatggataagaacattacactgaaagcaaatttcagtgtgatctttgatcggctggagacactaatactactcagagctttcactgaagagggagcaattgtcggcgaaatttcaccattgccttctcttccaggacatactgatgaggatgtcaaaaatgcaattggggtcctcatcggaggacttgaatggaatgataacacagttcgagtctctgaaactctacagagattcgcttggagaagctgtaatgaggatgggagacctccactccctccaaag--cagaaacggaaaatggcgagaacaattgagtcagaagtttgaggaaataaggtggctaattgaagaggtgcgacatagactaaaggttacagagaatagttttgaacaaataacatttatgcaagccttacaactactgcttgaagtggagcaagagataagaactttctcgtttcagcttatttaa
>H3N2_Human_CY252867_A/Canberra/20/2015|2015.427
atggattccaac---actgtgtcaagtttccaggtagattgctttctttggcatatccggaaacaagttgtagaccaaaaactgagtgatgccccattcctcgatcggcttcgccgagatcagaggtccctaaggggaagaggcaatactctcggtctagacatcaaagcagccacccatgttggaaagcaaatagtagaaaagattctgaaagaagaatctgatgaggcacttaaaatgaccatggtctcaacacctgcttcgcgatacataactgacatgactattgaggaattgtcaagaaactggttcatgctaatgcccaagcagaaagtggaa---ggacctctttgcatcagaatggaccaggcaatcatggagaaaaacatcatgttaaaagcgaatttcaatgtggtttttggccgactagagaccatagtattactaagggctttcaccgaagagggagcaattgttggcgaaatctcaccattgccttcttttccaggacatactattgaggatgtcaaaaatgcaattggggtcctcatcggaggacttgaatggaatgataacacagttcgagtctctaaaaatctacagagattcgcttggagaagcagtaatgagaatgggggacctccacttactccaaaa--cagaaacgggaaatggcgagaacagctaggtcagaagtttgaagagataagatggctaattgaagaggtgagacacagattaagaacaactgaaaatagctttgaacaaataacattcatgcaagcattacaactactgtttgaagtggaacaggagataagaactttctcatttcagcttatttaa
>H1N1_Swine_MH234435_A/swine/Ohio/OH-18-7963/2018|2018.260
atggactccaat---actgtgtcaagctttcaggtagactgtttcctttggcacatccgcaaacggtttgcagacaatggattgggtgatgccccattccttgatcggctccgccgagatcaaaagtccctaaaaggaagaggcaacactctcagcctcgacatcgaaacagcaactcttgttgggaaacaaattgtggagtggattttaaaagaggaatccagcgagacacttaagatgaccattgcctctatacctacctcgcgctacctagctgacatgaccctcgaggaaatgtcacgagactggttcatgctcatgcctaggcaaaagataata---ggtcctctttgtgttcgaatagaccaggcgatcattgaaaagaacatcatactgaaagcgaacttcagtgtgatctttaaccgattagagactttgatactactgagagctttcactgaggagggagcaatcgttggagaaatttcaccattgccttctcttccaggacatactaatgaggatgtcaaaaatgcaattggggtcctcatcggaggacttgaatggaatggtaacacggttcgaggctctgaaaatctacagagattcgcttggagaaaccgtaatgaggatgggagaccttcattaccttcagaa--cagaaatgaaaaatggcgagagcaattgggacaaaaatttgaggaaataaggtggttaattgaagaagtacgacacagattgaaaacaacagagaacagtttcgaacaaataacatttatgcaagccttacaactactgcttgaagtagagcaagagataaggactttctcgtttcagcttatttaa
>H13N6_Avian_CY014698_A/gull/Maryland/704/1977|1977.723
atggattcaaac---actgtgtcaagcttccaggtagattgctttctttggcatgtccgcaaacgatttgcagaccaagagatgggcgacgccccattcctagatcggatccgccgagaccaaaagtcattgaaggggagaagtatcactcttggcatagacattgaagcagccactcgcgctgggaagctgataattgagcggattctggacgaagaatccgatgaggcactaaagatgaatattgcctctgtacctgcatcacgctatgtgactgacatgactcctgaagagatgtcaagggactggtttatgctcatgcccaaacagaaatttgct---ggtcccctttgcatcagaatggatcaggcaatcttagataagaacatcgtactgaaagcaaatttcagtgtagcttttgaccggctggaaactctcatactactgagggctttcaccagcgagggagcaattgttggtgagatctcacaattgccttctcttccaggacatactagtgaggatgtcaaaaatgcaattggaatcctcatcgggggacttgaatggaatgataacacagttcgagtctctgaaactctacagagatttgcttggggaagcagtaatgagaatgggagacctccatttgctccaaag--caggaacggaaaatggcgggaacagttgagtcagaagtttgaagagataaggtggttgattgaagaagtaagacataaattgaagacaacagaaagtagttttgaacaaataacattcatgcaagccctacaactactgcttgaagtggagcaagagataagaactttctcgtttcagcttatttaa
>H3N2_Human_CY113977_A/Guangdong/25/1993|1993.500
atggattccaac---actgtgtcaagtttccaggtagattgctttctttggcatatccggaaacaagttgtagaccaagaactgagtgatgccccattccttgatcggcttcgccgagatcagaggtccctaaggggaagaggcaacactctcggtctagacatcaaagcagccacccatgttggaaagcagattgtagaaaagattctgaaggaagaatctgatgaggcacttaaaatgaccatggcctccacacctgcttcgcgatacataactgacatgactattgaggaattgtcaagaaactggttcatgctaatgcccaagcagaaagtggaa---ggacctctttgcatcagaatggaccaggcaatcatggagaaaaacatcatgttgaaagcgaatttcagtgtgatctttgaccgactagagaccctagtattactaagggctttcaccgaagagggagcaattgttggcgaaatctcaccattgccttcttttccaggacatactattgaggatgtcaaaaatgcaattggggtcctcatcggaggacttgaatggaatgataacacagttcgagtctctaaaaatctacagagattcgcttggagaagcagtaatgagaatgggggacctccacttactccaaaa--cagaaacggaaaatggcgagaacagctaggtcaaaagtttgaagagataagatggctgattgaagaagtgagacacagactaaaaacaactgagaatagttttgagcaaataacattcatgcaagcattacagctgctgtttgaagtggaacaggagataagaactttctcatttcagcttatttaa
>H7N3_Avian_KF260037_A/duck/Jiangxi/16285/2010|2010.500
atggattccaac---actgtgtcaagctttcaggtagactgctttctttggcatgtccgcaaacgatttgcagaccaagaactgggtgatgccccattccttgaccggcttcgccgagatcagaagtccttaagaggaagaggcagcactcttggtctggatatcgagacagctactcgtgcgggaaagcagatagtggagcggattctggaggaagaatctgatgaggcacttaaaatgactattgcttcagtgccggcttcacgctacctaactgacatgactcttgaagaaatgtcaagagactggttcatgctcatgcccaaacagaaagtggca---ggttccctttgcatcagaatggaccaagcaataatggataaaaacatcacattgaaagcaaacttcagtgtgatttttgaccggctggaaactctaatactacttagagctttcacagaagaaggagcaattgtgggagaaatctcaccgttaccttctcttccaggacatactgatgaggatgtcaaaaatgcaattggggtcctcatcggaggacttgaatggaatgataacacagttcgagtctctgaaactctacagagattcgcttggagaggcagtaatgaggatgggagacctccactccctccaaag--cagaaacggaaaatggcgagaacaattgagtcagaagtttgaagaaataagatggctgattgaagaagtgcggcatcgattgaagattacagaaaatagctttgaacagataacgtttatgcaagccttacaactattgcttgaagtggagcaagagataagaactttctcgtttcagcttatttaa
>H7N3_Avian_CY207225_A/yellow-billed_pintail/Chile/10/2014|2014.290
atggattcaaat---actgtgtcaagttttcaggtagactgctttctttggcatgtccgcaaacgatttgcagaccaagaactgggtgatgccccattccttgaccggcttcgccgagatcagaagtccctgagaggaagaggcagcactcttggtctggacatcgaaacagccacccgcgtgggaaaacagatagtggaacggattctagaggaagagtccgatgaggcacttaagatgaccattgcctctgttcctacttcacgctacctaactgacatgactcttgaggaaatgtcaagagactggttcatgctaatgcccaagcagaaggtagca---ggctccctatgcattagaatggaccaagcaatcatggataagaacatcacattaaaagcaaacttcagtgtaattttcgacagactggagacactcattctactcagagctttcaccgacgaaggagcaattgttggcgaaatctcaccattgccttctcttccaggacatactgatgaggatgtcaaaaatgcaattggggtcctcatcggaggacttgaatggaatgataacacagttcgagtctctgaaactctacagagattcgcttggagaagcagtcatgaggatgggagacctccactccctccaaag--cagaaacggaaaatggcgagaacaattgagtcagaagtttgaagagataaggtggttgattgaggaagtgagacacagattgaagatcacggaaaatagttttgaacagataacctttatgcaagccttgcaactattgcttgaagtggagcaagagataagaacattctcgtttcagcttatttaa
>H4N6_Avian_CY125954_A/mallard/California/1154/2010|2010.567
atggattccaac---acgataacctcgtttcaggtagattgctatctatggcacataagaaagctgctcagcatgagagacatgtgtgatgctccctttgatgatagactcagaagagatcagaaggcattaaaggggagaggcagcacacttggactcgacctgcgagtggccacaatggagggcaaaaagattgttgaagatatcctaaagagtgaaacggatgaaaacctcaaaattgcaattgcatccagccctgctcctcggtacatcactgacatgagcatcgaggaaataagcagggagtggtacatgctcatgccaaggcagaaaataaca---gggggtctgatggtgaaaatggatcaggccattatggacaagaggataacactcaaggcaaacttctctgtcctatttgatcaactggaaacattagtctcactgagggctttcacagacgatggcgccattgtagctgaaatatctcccattccttccatgccaggacattctacagaggatgtcaaaaatgcaattggaatcctcatcggtggacttgaatggaatgataactcaattcgagcgtctgaaaatatacagagattcgcttggggagtccgtgatgagaatgggggacctccactccctccaaag--cagaaacgctacatggcgagaagagttgagtcagaagtttgaagagatcagatggctaattgcagagtgcagaaacatattaaccaaaactgagaacagcttcgagcaaataacgttcttgcaggcattgcaactcttacttgaggttgagagtgagataaggacattttcttttcagcttatttag
>H3N2_Human_CY119062_A/Malaysia/2205714/2009|2009.288
atggattccaac---actgtgtcaagtttccaggtagattgctttctttggcatatccgtaaacaaattgtagaccaagaactgagtgatgccccattccttgatcggcttcgccgagatcagaggtccctaaggggaagaggcaatactctcggtctagacatcaaagcagccacccatgttggaaagcaaattgtagaaaagattctgaaagaagaatctgatgaggcacttaaaatgaccatggtctccacacctgcttcgcgatacataactgacatgactattgaggaattgtcaagaaactggttcatgctaatgcccaagcagaaaatggaa---ggacctctttgcatcagaatggaccaggcaatcatggagaaaaacatcatgttgaaagcgaatttcagtgtgatttttgaccgactagagaccatagtattactaagggctttcaccgaagagggagcaattgttggcgaaatctcaccattgccttcttttccaggacatactattgaggatgtcaaaaatgcaattggggtcctcatcggaggacttgaatggaatgataacacagttcgagtctctaaaaatctacagagattcgcttggagaagcagtaatgagaatgggggatctccacttactccaaaa--cagaaacgggaaatggcgagaacagctaggtcaaaagtttgaagagataagatggctaattgaagaagtgagacacagattaaaaacaactgaaaatagctttgaacaaataacattcatgcaagcattacaactgctgtttgaagtggaacaggagataagaactttctcatttcagcttatttaa
>H10N7_Avian_EU743374_A/ruddy_turnstone/DE/1529/2001|2001.500
atggattccaac---actgtgtcaagctttcaggtagactgctttctttggcatgtccgcaaacgatttgcagaccaagaactgggtgatgccccattccttgatcggcttcgccgagatcaaaaatctctaagaggaagaggcagcactcttggtctggacatcgaaacggccactcgtgctggaaagcagatagtggagaggattctggaggaagaatccgacgaggcactcaaaatgactattgcctctgtgcctgcttcacgctacctaactgacatgactcttgaagaaatgtcaagagactggttcatgctcatgcccaagcaaaaagtggca---ggctccctctgcatcagaatggaccaggcgattatggataagaacatcatactgaaggcaaacttcagtgtgatcttcgatcggctggagacactgatactactcagagctttcactgaagaaggagcaattgtcggcgaaatttcaccattgccttctcttccaggacatactgatgaggatgtcaaaaatgcaattggggtcctcatcggaggacttgaatggaatgataacacagttcgagtctctgaaactctacagagattcgcttggagaggcagtaatgaggatgggagacctccactccctccaaag--cagaaacggaaaatggcgagaacaattgagtcagaagtttgaagaaataaggtggctgattgaagaagtgcgacatagactaaagattacagagaatagttttgaacaaataacatttatgcaagccttacaactactgcttgaagtggaacaagagataagaactttctcgtttcagcttatttaa
>H4N3_Avian_CY014941_A/pintail_duck/New_York/155/1982|1982.915
atggattccaac---actgtgtcaagctttcaggtagattgctttctttggcatgtccgcaaacgatttgcagaccaagaactgggtgatgccccattcctcgaccggcttcgccgagatcagaaatctctaagaggaagaggcagcactcttggtctggacatcgaaacagccactcgtgctggaaagcagatagtggagagaattctggaggaagaatccgatgaggcactcaaaatgactattgcctctatacctgcttcacgctacctaactgacatgactcttgaagagatgtcaagagactggtttatgctcatgcccaagcaaaaagtagca---ggctccctctgtatcagaatggaccaggcgattatggataggaacatcatactgaaagcgaacttcagtgtgatctttgatcggctggagacactaatactactcagggctttcactgaagaaggagcaattgtcggcgaaatttcaccattgccttctcttccaggacatactgatgaggatgtcaaaaatgcaattggggtcctcatcggaggacttgaatggaatgataacacagttcgagtctctgaaactctacagagattcgcttggagaagcagtaatgaggatgggagacctccactcccttcaaag--cagaaacggaaaatggcgagaacaattgagtcagaagtttgaagaaataaggtggctgattgaagaagtgcgacatagactaaagattacagagaatagttttgaacaaataacatttatgcaagccttacaactactgcttgaagtggagcaagagataagaactttctcgtttcagcttatttaa
>H9N2_Avian_FJ581433_A/chicken/Zhejiang/HJ/2007|2007.500
atggattccaac---actgtgtcaagcttccaggtagactgctttctttggcatgtccgcaaacgatttgcagaccaagaactgggtgatgccccatttctagaccggcttcgccgagatcagaagtccctgagaggaagaagcagcactcttggtctggacatcagaactgctactcgtgaaggaaagcatatagtggaacggattttagaggacgagtcagatgaagcatttaaaatgagtattgcttcagtgccagctccacgctatctaactgtcatgactcttgaagaaatgtcaagagattggttaatgctcattcccaaacagaaagtgaca---gggtccctttgcattagaatggaccaagcaatagtggacaaaaacatcacattgaaagcaaatttcagtgtgattttcaatcgacttgaagccctgatactacttagagcttttacggaagaaggagcaattgtgggcgaaatctcaccattaccttctcttccaggacatactgacaaggatgtcaaaaatgcaattggtgtcctcatcggaggatttgaatggaatgataacacagttcgagtctctgaaactctacagagattcgcttggagaagcagcgatgaggatgggagacctccactctctacaaag--tagaaacgagaaatggagagaacagctaagccagaagttcgaagaaataagatggttgattgaagaagtacgacatagattaaagattgcggagaatagctttgagcaaataacttttatgcaagccttacaactattgcttgaagtggagcaagagataagaactttctcgtttcagcttatttaa
>H7N8_Avian_KY550751_A/northern_shoveler/Nevada/AH0009328/2015|2015.003
atggattccaac---acgataacctcgcttcaggtagattgctatctatggcacataagaaagctgctcagcatgagagacatgtgtgatgctccctttgatgatagactcagaagagatcaaaaggcattaaagggaagaggtagcacacttggactcgacctgcgggtagccacaatggaaggcaaaaagattgttgaagatatcttaaagagtgaaacagatgaaaatctcaaaattgctattgcatccagccctgctcctcggtacattaccgatatgagcatagaggaaataagcagggaatggtacatgctcatgccaaggcagaaaataaca---gggggtctgatggtgaagatggatcaggccatcatggacaagagaataatactcaaggcgaacttctctgtcctatttgatcaactggaaacattagtctcactgagggctttcacagacgatggcgccatcgtagctgaaatatctcccattccttccatgccaggacattctacagaggatgtcaaaaatgcaattggaatcctcatcggtggacttgaatggaatgataactcaattcgagcgtctgaaaatatacagagattcgcttggggagtccgtgatgagaatgggggacctccactccctccaaag--cagaaacgctacatggcgagaagaattgagtcagaagtttgaggagatcagatggttaattgcagagtgcagaaacatattaagcaaaactgagaacagcttcgagcagataacgttcttgcaggcattgcaactcttacttgaagttgagagtgagataaggacattttcttttcagcttatttag
>H9N8_Avian_CY144559_A/ruddy_turnstone/Delaware/AI03-200/2003|2003.384
atggattccaac---actgtgacaagctttcaggtagactgctttctttggcatatccgcaaacgatttgcagaccaagatctgggtgatgccccattccttgatcggcttcgccgagatcagaagtccctaagaggaaggggcagcactcttggtctggacatcgagacagctactcgtgcgggaaagcagatagtggagcggattctggaggaagaatctgatgaggcacttaagatgactattgcttctgtgccgacttcacgctacctaactgacatgactcttgaagaaatgtcaagggattggttcatgctcatgcccaagcagaaagtggca---ggttccctttgcatcagaatggaccaggcaataatggataaaaacatcatattgaaagcaaacttcagtataatttttaaccggctggaaactcttatactacttagagctttcacagaagaaggagcagttgtgggagagatctcaccattgccttctcttccagaacatactgatgaggatgtcaaaaatgcaattggggtcctcatcggaggacttgaatggaatgataacacagttcgagtctctgaaactctacagagattcgcttggagaagcagtaatgaggatgggagacctccactccctccaaag--cagaaacggaaaatggcgagaacaattgagtcagaagtttgaggaaataagatggctgattgaagaagtgcgacatagattgaagattacagagaacagcttcgaacaaataacgtttatgcaagccttgcaactattgcttgaagtagaacaagagataagaactttctcgtttcagcttatttaa
>H1N1_Human_CY083116_A/Quito/WRAIR0617N/2009|2009.764
atggactccaac---accatgtcaagctttcaggtagactgtttcctttggcatatccgcaagcgatttgcagacaatggattgggtgatgccccattccttgatcggctccgccgagatcaaaagtccttaaaaggaagaggcaacacccttggcctcgatatcgaaacagccactcttgttgggaaacaaatcgtggaatggatcttgaaagaggaatccagcgagacacttagaatgacaattgcatctgtacctacttcgcgctacctttctgacatgaccctcgaggaaatgtcacgagactggttcatgctcatgcctaggcaaaagataata---ggccctctttgcgtgcgattggaccaggcggtcatggaaaagaacatagtactgaaagcgaacttcagtgtaatctttaaccgattagagaccttgatactactaagggctttcactgaggagggagcaatagttggagaaatttcaccattaccttctcttccaggacatacttatgaggatgtcaaaaatgcagttggggtcctcatcggaggacttgaatggaatggtaacacggttcgagtctctgaaaatatacagagattcgcttggagaaactgtgatgagaatgggagaccttcactacctccagag--cagaaatgaaaagtggcgagagcaattgggacagaaatttgaggaaataaggtggttaattgaagaaatgcggcacagattgaaagcgacagagaatagtttcgaacaaataacatttatgcaagccttacaactactgcttgaagtagaacaagagataagagctttctcgtttcagcttatttaa
>H5N8_Avian_MF040676_A/Anser_cygnoides/Hubei/FW44/2016|2016.948
atggattccaac---actatgttaagctttcaggtagactgttttctttggtatgtccgcaaacgattcgcagaccaagaactgggtgatgccccgttccttgaccggcttcgccgagatcagaagtctttaagaggaagaggcaacactcttggtctgagcatcgaaacagctactcgtgcgggaaagcagatagtggagcgtattctggaggaagaatctgatgaggcacttaaaatgactgttgcttcaagtccgtcttcacgctacctaactgacatgactcttgaagaaatgtcaaggggctggttcatgctcatgcccaaacagaaagtggca---ggttccctttgcatcaaaatggaccaggcaataatggataaaaacatcatattgaaagcaaacttcagtgtaatttttaaccgactggaagctctaatactacttagagctttcacagaagaaggagcaattgtgggagaaatatcaccgttaccttcttttccaggacatactgatgaggatgtcaaaaatgcaattggggtcctcatcggaggacttgaatggaatgataacacagttcgggtctctgaaactttacagagattcgcttggagaagcagtaatgaggatgggagaccttcactccctccaaag--cagaaacggaaaatggcgagaacaattgggtcagaagtttgaagaaataagatggctgattgaagaagtgcgacatagattgaagattacagaaaatagcttcgaacagataacgtttatgcaagccttacaactattgcttgaagtggaacaagagataagaactttctcgtttcagcttatttga
>H3N8_Avian_CY187025_A/American_black_duck/Ohio/12OS5510/2012|2012.874
atggattccaac---actgtgtcaagctttcaggtagactgctttctttggcatgtccgcaaacgatttgcagaccaagaactgggtgatgccccattccttgaccggcttcgccgagaccaaaagtctctaagaggaagaggcagcactcttggtctggatatcgaaacagccactcgcgctggaaagcagatagtggtgaggattctggaggaagaatccgatgaggcactcaaaatgactattgcctctgtacctgcttcacgctacctaactgacatgactcttgaagagatgtcaagagactggttcatgctcatgcccaaacaaaaagtggca---ggttccctctgtatcagaatggaccaggcgatcatggataagaacattatactgaaagcgaatttcagtgtgatttttgatcggctagagacactaatactactcagagctttcactgaagagggagcaattgtcggcgaaatctcaccattgccttctcttccaggacatactgatgaggatgtcaaaaatgcaattggggtcctcatcggaggacttgaatggaatgataacacagttcgagtctctgaaaatctacagagattcgcttggagaagctgtaatgaggatgggagacctccactccctccaaag--cagaaacggaaaatggcgagaacaattgagtcagaagtttgaggaaataaggtggctaattgaagaggtgcgacatagactaaaggttacagagaatagttttgaacaaataacatttatgcaagccttacaactactgcttgaagtggagcaagagataagaactttctcgtttcagcttatttaa
>H13N6_Avian_MF148137_A/black-headed_gull/Netherlands/16/2014|2014.523
atggattcaaac---actgtatcaagctttcaggtagattgctttctttggcatgtccgcaaacgatttgcagaccaagagatgggtgatgccccattccttgaccggcttcgccgagatcagaagtctttaaaggggaggagcagcactcttggaatggacattgaggcggctacatgcgctgggaagcgaataattgagaggattctaaaagaagaatccaatgaggcattaaagatgaatattgcctcaacgcctgcctcacgctacatgactgacatgactccagaggagatgtcaaaagaatggttcatgctcatgccaaaacagaaatttgct---gggcctctccgcatcagaatggatcaggcgatcatagataaagaaatcacactgaaagcgaatttcagtgtaatttttgaccggctggagactctcgtactgttaagggcttttaccaatgatggggctattgttggtgaaatctcaccattaccttctcttccaggacatactaatgaggatgtcaaaaatgcaattggagtcctcatcggtggacttgagtggaatgataacacagttcgaatctctgaaaatttacagagattcgcttggggaagcagtgatgaggatgggcgacctccactcacttcaaag--cagaaacaaaaactggcgagaacaattgggtcagaagtttgaagaaataaggtggttgattgaggaagtgagacacaaattaaagacaacagaaaacagttttgaacaaataacattcatgcaagccttacaactgttgcttgaagtggagcaagagataaggactttctcgtttcagcttatttaa
>H3N2_Swine_KT356657_A/swine/Missouri/A01840724/2015|2015.096
atggacttcaat---actgtgtcaagctttcaggtagactgtttcctttggcacatccgcaaacggtttgcagacaatggattgggtgatgccccattccttgatcggctccgccgagatcaaaagtccctaaaaggaagaggcaacacccttagcctcgacatcgaaaaagccactcttgttgggaaacaaattgttgagtggattttgaaagaggaatccagcgatacacttaagatgaccattgcatctgtacctactccgcgctacctagttgacatgaccctcgaggaaatgtcacgagactggttcatgctcatgcctaggcaaaagataata---ggccctctttgtgtacgaatggaccaggcgatcctggaaaagaacatcatactgaaagcgaacttcagtgtgatctttaaccgattagagactttgatactactaagggctttcactgaggagggagcaatcgttggagaaatttcaccattaccttctcttccaggacatactaatgaggatgtcaaaaatgcaattggggtcctcatcggagggcttgagtggaatggtaacacggttcgaggctctgaaaatctacagagattcgcttggagaaaccgtaatgaggatgggagaccttcactacctccagaa--cagaaatgaaaagtggcgagagcaattgggacagaaatttgaggaaataaggtggttaattgaagaagtacggcacagattgaaagcgacagagaatagtttcgaacaaataacatttatacaagccttacaactactgcttgaagtagaacaagagataagaactttctcgtttcagcttatttaa
>H3N2_Avian_CY129217_A/American_black_duck/New_Brunswick/02651/2007|2007.729
atggattccaac---actgtgtcaagctttcaggtagactgctttctttggcatgtccgcaaacgatttgcagaccaagaactgggtgatgccccattcctcgaccggcttcgccgagatcagaaatctctaagaggaagaggcagcactcttggtctggacatcgaaacagccactcgtgcaggaaagcagatagtggagaggattctaaaggaagaatccgacgaggcactcaaaatgactattgcctctgtgcctgcttcacgctacctaactgatatgactcttgaagagatgtcaagagactggttcatgctcatgcccaagcaaaaagtggca---ggctccctctgtatcagaatggaccaggcaattatggataagaacatcatactgaaggcgaatttcagtgtgatctttgatcggctggagaccctaatactactcagagctttcactgaagaaggagcaattgttggcgaaatttcaccattgccttctcttccaggacatactgatgaggatgtcaaaaatgcaattggggtcctcatcggaggacttgaatggaatgataacacagttcgagtctctgaaactctacagagattcgcttggagaagcagtaatgaggatgggagacctccactccctccaaag--cagaaacggaaaatggcgagaacaattgagtcagaagtttgaagaaataaggtggctgattgaggaagtacgacatagactgaagattacagagaatagttttgaacaaataacatttatgcaagccttacaactattgcttgaagtggaacaagagataagaactttctcgtttcagcttatttaa
>H3N6_Avian_MG279760_A/green-winged_teal/Ohio/16OS1008/2016|2016.671
atggattccaac---acgataacctcgtttcaggtagattgctatctatggcacataagaaagctgctcagcatgagagacatgtgtgatgctccctttgatgacagactcagaagagatcaaaaggcattaaagggaagaggcagcacacttggactcgatctgcgggtggccacaatggaaggcaaaaagattgttgaagacattttaaagagtgaaacggatgaaaatctcaaaattgccattgcatccagccctgctcctcggtatattaccgatatgagtatagaggaaataagcagggaatggtacatgctcatgccaaggcagaaaataaca---gggggtctgatggtgaagatggatcaggccattatggacaagagaataatactcaaggcgaacttctctgtcctatttgatcaactggaaacattagtctcactgagggctttcacagaagatggcgccattgtagctgaaatatctcccattccttccatgccaggacattctacagaggatgtcaaaaatgcaattggaatcctcatcggtggacttgaatggaatgataactcaattcgagcgtctgaaaatatacagagattcgcttggggagtccgtgatgagaatgggggacctccactccctccaaag--cagaaacgctacatggcgagaggaattgagtcagaagtttgaggagatcagatggttaattgcagaatgcagaaacatattgaccaaaactgaaaacagcttcgagcagataacgttcttgcaagcattgcaactcttacttgaagttgagagtgagataaggacattttcttttcagcttatttag
>H1N1_Human_CY124796_A/Singapore/TT190/2011|2011.236
atggactccaac---accatgtcaagctttcaggtagactgtttcctttggcatatccgcaagcgatttgcagacaatggattgggtgatgccccattccttgatcggctccgccgagatcaaaagtccttaaaaggaagaggcaacacccttggcctcgatatcgaaacagccactcttgttgggaaacaaatcgtggaatggatcttgaaagaggaatccagcgagacacttagaatgacaattgcgtctgtacctacttcgcgttacatttctgacatgaccctcgaggaaatgtcacgagactggttcatgctcatgcctaggcaaaagataata---ggccctctttgcgtgcgattggaccaggcggtcatggaaaagaacatagtactgaaagcgaacttcagtgtaatcttcaaccgattagagaccttgatactactaagggctttcactgaggagggagcaatagttggagaaatttcaccattaccttctcttccaggacatacttatgaggatgtcaaaaatgcagttggggtcctcatcggaggacttgaatggaatggtaacacggttcgagtctctgaaaatatacagagattcgcttggagaaactgtgatgagaatgggagaccttcactacctccagag--cagaaatgaaaagtggcgagagcaattgggacagaaatttgaggaaataaggtggttaattgaagaaatgcggcacagattgaaagcgacagagaatagtttcgaacaaataacatttatgcaagccttacaactactgcttgaagtagaacaagagataagagctttctcgtttcagcttatttaa
>H9N2_Avian_KF260131_A/chicken/Hong_Kong/TSTB25W/2010|2010.500
atggactccaac---actgtgtcaagcttccaggtagattgtttcctttggcatgtccgcaaacgatttgcagaccaagaactgggtgatgccccatttctagaccggcttcgccgggatcagaagtccctgagaggaagaggcagcacccttggtctagacatcagaacctcaactcgtgaagggaagcacatagtggaacgaattctggagggagaatcagatgaggcacttaaaatgactattgcttcagtgccatctccaagatacctaaccgacatgactcttgaagaaatgtcaagagattggttaatgctcattcccaaacaaaaagtgaca---ggttccctttgcattagaatggaccaagcaacaatggataaaaccatcacattaaaagcgaacttcagtgttattttcaatcgattggaagctctaatactacttagagcttttacagacgaaggagcaatagtgggcgaaatctcacccttaccttctcttccaggacatactgatgaggatgtcaaaaatgcgattggggtcctcatcggaggatttgaatggaatgataacacagttcgagtctctgaaaatctacagagattcgcttggagaaacagcgatgaggatgggagacctccactctctccaaag--tagaaacgggaagtggagagaacaattgggccagaagtttgaagaaataagatggttaattgaagaaatacgacatagattaaaaaatacagaaaatagcttcgaacaaataacatttatgcaagccttgcaactattgcttgaagtggagcaagagataagaactttctcgtttcagcttatttag
>H5N1_Avian_FJ445246_A/goose/Hungary/14756/2006|2006.427
atggattccaac---actgtgtcaagctttcaggtagattgctttctttggcatgtccgcaaacgatttgcagaccaagaactgggtgatgccccattccttgaccggcttcgccgagatcagaagtccctaagaggaagaggcaacactcttggtctggacatcgaaacagctactcgtgcgggaaagcagatagtggagcgaattctggagggggagtctgatgaggcacttaaaatg---------------ccagcttcacgctacctaactgatatgactctcgaggaaatgtcaagggactggtttatgctcatgcccaagcagaaagtgaca---ggttccctttgcatcaaaatggaccaggcaataatggataaaaccatcatattgaaagcaaacttcagtgtgatttatgaccggttagagaccctaatactacttagagctttcacagaagaaggagcaatcgtgggagaaatctcaccattaccttctcttccaggacatactaatgaggatgtcaaaaatgcaattggcgtcctcatcggaggacttgaatggaatgataacacggttcgagtctctgaaattatacagagattctcttggagaagcattgatgaggatgggagacttccactccctccagat--cagaaacggaaaatggcgagaacaattgagccaaaagtttgaagaaataaggtggctgattgaagaaatacgacatagattgaaaattacagaaaacagcttcgaacagataacgtttatgcaagccttacaactactgcttgaagtggagcaagagataagaaccttctcgtttcagcttatttaa
>H3N2_Avian_MF755248_A/mallard_duck/Netherlands/56/2015|2015.638
atggattccaat---acgataacctcgtttcaggtagattgttatctatggcacataagaaagctactcagtatgagagacatgtgtgatgctccctttgatgacaggctccggagagaccaaaaggcattaaaggggagaggcagcacacttggactcgatctaagagtggctacaatggaggggaaaaagatcgttgaggacatcttgaagagtgaaacggatgaaaacctcaaaatagccattgcttccagtcctgctcctcggtatatcactgatatgagcatagaggagataagccgagaatggtacatgctgatgcctaggcagaaagtaact---ggaggccttatggtgaaaatggaccaagccataatggataagaaaattatccttaaagctaatttctctgtcctatttgatcaattagagacattagtctctctgagggcattcacagaagatggtgcaattgtggctgagatatctcccattccctccatgccaggacattctacagaggatgtcaaaaatgcaattggaatcctcatcggtggacttgaatggaatgataactcaattcgagcgtctgaaaatatacagagattcgcttggggaatccgtgatgagaatgggggacctccactccctccaaaa--cagaaacgctacatggcgagacgagttgagtcagaagtttgaagagatcagatggctcattgctgaatgcagaaatatactgacaaagactgaaaacagctttgagcagataacattcttgcaagcattgcaactcttactcgaagttgagagtgagataaggactttctcttttcagcttatttaa
>H3N2_Human_KT837223_A/New_Jersey/22/2014|2014.707
atggattccaac---actgtgtcaagtttccaggtagattgctttctttggcatatccggaaacaagttgtagaccaaaaactgagtgatgccccattcctcgatcggcttcgccgagatcagaggtccctaaggggaagaggcaatactctcggtctagacatcaaagcagccacccatgttggaaagcaaattgtagaaaagattctgaaagaagaatctgatgaggcacttaaaatgaccatggtctcaacacctgcttcgcaatacataactgacatgactattgaggaattgtcaagaaactggttcatgctaatgcccaagcagaaagtggaa---ggacctctttgcatcagaatggaccaggcaatcatggagaaaaacatcatgttaaaagcgaatttcaatgtgatttttggccgactagagaccatagtattactaagggctttcaccgaagagggagcaattgttggcgaaatctcaccattgccttcttttccaggacatactattgaggatgtcaaaaatgcaattggggtcctcatcggaggacttgaatggaatgataacacagttcgagtctctaaaaatctacagagattcgcttggagaagcagtaatgagaatgggggacctccacttactccaaaa--cagaaacgggaaatggcgagaacagctaggtcagaagtttgaagagataagatggctaattgaagaggtgagacacagattaagaacaactgaaaatagctttgaacaaataacattcatgcaagcattacaactactgtttgaagtggaacaggagataagaactttctcatttcagcttatttaa
>H3N2_Avian_KT022291_A/pigeon/Guangxi/128P9/2012|2012.871
atggattccaac---actgtgtcaagctttcaggtagactgctttctttggcatgtccgcaaacgatttgcagaccaagaactgggtgatgccccattccttgaccggcttcgccgagatcagaagtccctgagagggagaggcagcactcttggtctggacatcgaaacagctactcgagcaggaaagcagatagtggagcggattctggaagaagaatctgatgaggcacttaaaatgactattgcttcagtgccagcttcacgctacctaactgacatgactcttgaagagatgtcaagggattggttcatgctcatgcccaaacagaaagtggca---ggttccctttgcatcagaatggaccaggcaataatggataaaaacattatactgaaagcaaatttcagtgtgatctttgaccggctggaaaccctaatactacttagagctttcacagaagaaggagcaattgtgggagaaatctcaccattaccttctcttccaggacatactgatgaggatgtcaaaaatgcaattggggtcctcatcggaggacttgaatggaatgataacacaattcgagtctctgaaactctacagagattcgcttggagaagcagtaatgaggatgggagacctccactccctccaaaa--cagaaacggaaaatggcgagaacaattgagtcagaagtttgaagaaataagatggctgattgaagaagtgcgacatagattgaagattacagagaacagcttcgaacagataacgtttatgcaagccttacaactattgcttgaagtagagcaagagataagaactttctcgtttcagcttatttaa
>H7N5_Avian_MF147912_A/mallard_duck/Netherlands/8/2014|2014.822
atggattccaac---actgtgtcaagctttcaggtagactgctttctttggcatgtccgcaaacgatttgcagaccaagaactgggtgatgccccattccttgaccggcttcgccgagatcagaagtccctgagaggaagaggcagcactcttggtctggacatcgaaacagctacccgtgcgggaaagcagatagtggagcggattctggaagaagaatctgatgaggcacttaaaatgactattgcctcagtgccagcttcacgctacctaactgacatgactcttgaggagatgtcaagggactggttcatgctcatgcccaaacagaaagtggca---ggttccctttgcatcagaatggaccaagcaataatggataaaaacatcatattgaaagcgaacttcagtgtgatttttgaccgactggaaaccctaatactacttagagctttcacagaagaaggagcaattgtgggagaaatctcaccattaccttctcttccaggacatactgatgaggatgtcaaaaatgcaattggggtcctcatcggaggacttgaatggaatgataacacagttcgagtctctgaaactctacagagattcgcttggagaagcagtaatgaggatgggagacctccactccctccaaag--cagaaacggaaaatggcgagaacaattgagtcagaagtttgaagaaataagatggctgattgaagaagtgcggcacagattgaagattacagagaacagcttcgaacagataacttttatgcaagccttacaactattgcttgaagtggagcaagagataagaactttctcgtttcagcttatttaa
>H3N9_Avian_CY139757_A/mallard/Minnesota/182749/1998|1998.666
atggattccaac---actgtgtcaagctttcaggtagactgctttctttggcatgtccgcaaaagatttgcagaccaagaactgggtgatgccccattcctcgaccggcttcgccgagatcagaaatctctaagaggaagaggcagcactcttggtctggacatcgaaacagccactcgtgcgggaaagcagatagtggagaggattctagaggaagaatccgatgaggcactcaaaatgactattgcctctgtacctgcttcacgctacctaactgacatgactcttgaagaaatgtcaagagattggttcatgctcatgcccaagcaaaaagtggca---ggctccctctgtatcagaatggaccaggcaatcatggataagaacatcatactgaaggcgaatttcagtgtgatcttcgatcggctggaaacattaatactactaagagctttcactgaggaaggagcaattgtcggcgaaatttcaccattgccctctcttccaggacatactgatgaggatgtcaaaaatgcaattggggtcctcatcggaggacttgaatggaatgataacacagttcgagtctctgaaactctacagagattcgcttggagaagcagtaatgaggatgggagacctccactccctccaaag--cagaaacggaaaatggcgagaacaattgagtcagaagtttgaagaaataaggtggctgattgaagaagtgcgacatagactaaagattacagagaatagttttgaacaaataacatttatgcaagccttacaactattgcttgaagtggaacaagagataagaactttctcgtttcagctcatttaa
>H1N3_Avian_MG280328_A/common_goldeneye/Wisconsin/16OS4242/2016|2016.923
atggattccaac---acgataacctcgtttcaggtagattgctatctatggcacataaggaagctgctcagcatgagagacatgtgtgatgctccctttgatgacagactcagaagagatcaaaaggcattaaagggaagaggtagcacacttgggctcgatctgcgagtggccacaatggacggcaaaaagattgttgaagacatcctgaaaagtgagactgatgaaaatctcaaaattgcaattgcatccagtcctgctccccggtatattaccgatatgagtatagaggaaataagtagagaatggtacatgctcatgccaagacagaagataaca---gggggtctgatggtgaaaatggaccaggcaatcatggataaaagaataatactcaaagcaaacttttccgttctatttgatcaattggaaacattagtctcactgagggctttcactgacgatggtgccattgtagctgaaatatctcccattccttctatgccaggacattctacagaggatgtcaaagatgcaattggaatcctcatcggtggacttgaatggaatgataactcaattcgagcgtctgaaaatatacagagatatgcttggggaatccgttatgagaatgggggatctccattccctccaaag--cagaaacgccacatggcgagaagagttgagtcagaagtttgaagagatcagatggctgattgcagagtgcaggaacatattaaccaaaactgagaacagtttcgagcagataacgttcttgcaagcattgcaactcttacttgaagttgagagtgagataagaacattttcttttcagcttatttaa
>H5N2_Avian_FJ610112_A/chicken/Jalisco/14589-660/1994|1994.500
atggactccaac---acgataacctcgtttcaggtagattgctatctatggcacatacgaaagctgctcagcatgagagacatgtgtgatgctccctttgatgacagactcagaagagatcaaaaggcattaaagggaagaggcagcacacttggactcgacctgcgagtggccaccatggaaggcaaaaagattgttgaagacatcctaaagagtgagacggatgaaaatctcaaaattgcaattgcatccagccctgctcctcggtatattaccgatatgagcatagaggaaataagcagggaatggtacatgctcatgccaaggcagaaaataaca---ggaggcctgatagtaaaaatggatcaggccatcatggacaagagaataatactcaaggcaaacttctctgtcatatttgatcaactggaaacattagtctcactgagggctttcacagacgatggcgccattgtagctgaaatttctccctttccttctatgccaggacattctacagaggatgtcaaaaatgcaattggaatcctcatcggtggacttgaatggaatgataactcaattcgagcgtctgaaaatatacagagatttgcttggggagtccgtgatgagagtgggggaccttcactccctccaaag--cagaaatgctgcatggcgagaagagttgagtcaaaagtttgaagagatcagatggctaattgcagagtgtagaaacatattaaccaaaactgagaacagcttcgagcagataacgttcttgcaggcattgcaactcttacttgaagttgagagtgagataaggacattttcttttcagcttatttag
>H9N2_Avian_GQ148849_A/chicken/Israel/54/2008|2008.414
atggattccaac---actgtgtcaagctttcaggtagattgctttctttggcatgtccgcaaacgatttgcagaccaagaactgggtgatgcccccttccttgatcggcttcgccgagatcagaagtcccttagaggaagaggcagcactcttggtctggatatcgagacagctactcgggcgggaaggcaaatagtggagcggattctggaggaagaatctgatgaggcacttaaaatgactattgcttccgtgccggcttcacgatacctgagtgatatgactcttgaagaaatgtcaagggactggtttatgctcatgccaaagcagaaagtggct---ggttccctgtgcatcagaatggaccaggcaataatggataaaaccatcacattgaaagcaaattttagtgtgatttttgatcggctggacaccttaatactactcagagctttcacagaagaaggagcaattgtgggagaaatctcaccgttaccttctcttccaggacatactgatgaggatgtccaaaatgcaattgggatcctcatcggaggacttgaatggaatgataacacagttcgaatctctgaaactttacagagattcgcttggagaagcagtaatgaggatgggggacctccactccttccaaag--cagaaacggaaaatggcgagaacaattaagtcagaagtttgaggaaataagatggctgattgaagaagtgcgaaatagattgaagagtacagagaacagcttcgaacaaataacgtttatgcaagccttacaactattgcttgaagtggagcaagagataagaactttctcgtttcagcttatttaa
>H5N1_Avian_HM172263_A/duck/Hubei/49/2005|2005.500
atggattccaac---actgtgtcaagctttcaggtagactgctttctttggcatgtccgcaagcgatttgcagaccaagaactgggtgatgccccattccttgaccggcttcgccgagatcagaagtccctaagaggaagaggcaacactcttggtctggacatcgaaacagctactcgtgcgggaaaacagatcgtggagcggattctggaggaggagtctgatgaggcacttaaaatg---------------ccgacttcacgctacctaactgacatgactctcgaagaaatgtcaagggactggttcatgctcatgcccaagcagaaagtggca---ggttccctttgcatcaaaatggaccaggcaataatggataaaaccatcatattgaaagcaaacttcagtgtgatttttgaccggttagaaaccctaatactgcttagagctttcacagaagaaggagcaatcgtgggagaaatctcaccattaccttctcttccaggacatactggtgaggatgtcaaaaatgcaattggcgtcctcatcggaggatttgaatggaatgataacacagttcgggtctctgaaactatacagagatacgcttggagaagcagtgatgagaatgggagacttccactccttccaaat--cagaaacggaaaatggcgagaacaattgagtcagaagtttgaagaaataaggtggctgattgaagaagtacgacatagattgaaaattacagaaaacagcttcgaacagataacgtttatgcaagccttacaactactgcttgaagtggagcaagagataagagccttctcgtttcagcttatttaa
>H5N6_Avian_LC274977_A/northern_goshawk/Mie/2412C007/2016|2016.951
atggattccaac---actgtgtcaagttttcaggtagactgctttctttggcatgtccgcaaacgatttgcagaccaagaactgggtgatgccccattccttgaccggcttcgccgagaccagaagtccctaagaggaagaggcaacactcttggtctggacatcgaaacagctactcgtgcgggaaaacaaatagtggagcggattcttgatgaggaacctgatgagacacttaaaatg---------------ccgacctcacgttacctaactgaaatgactctcgaagaaatgtcgagggactggttcatgctaatgcccaagcagaaagtggtg---ggttccctttgcatcaaaatggaccaggcaataatggataaaagcatcatactgaaagcaaatttcagtgtaatttttaaccggttagagaccctaatactgctcagagctttcacagaagaaggagcaatcgtgggagaaatctcaccattaccttctcttccaggacatactggcgaggatgtcaaaaatgcaattggcgtcctcatcggaggacttgaatggaatgataacacagttcgggtctctgaagttatacagagattcgcttggagaagcagtgatgagggtgggagacttccactctctccaaat--cagaaacggaaactggcgagagcaattgagtcagaagtttgaagaaataaggtggctgattgaagaaatacgacatagattgaaaattacagaaaacagcttcgaacagataacttttatgcaagccttacaactactgcttgaagtggagcaagagataagagccttctcgtttcagcttatttaa
>H4N8_Avian_CY186760_A/blue-winged_teal/Missouri/12OS2519/2012|2012.685
atggattccaac---actgtgtcaagctttcaggtagactgctttctttggcatgtccgcaaacgatttgcagaccaagaactgggtgatgccccattcctcgaccggcttcgccgagatcagaaatctctaagaggaagaggcagcactcttggtctggacattgaaacagccactcgtgctggaaagcagatagtggagaggattctagaggaggaatccgacgaggcactcaaaatgactattgcctctgtgcctgcttcacgctatctaactgacatgactcttgaagagatgtcaagagactggttcatgctcatgcccaagcaaaaagtggca---ggctccctctgtatcagaatggaccaggcaattatggataagaacatcatactgaaggcgaatttcagtgtgatcttcgatcggctggagaccctgatactgctcagagctttcactgaagaaggagcaattgtcggcgaaatttcaccattgccttctcttccaggacatactgatgaggatgtcaaaaatgcaattggggtcctcatcggaggacttgaatggaatgataacacagttcgagtctctgaaactctacagagattcgcttggagaagcagtaatgaggatgggagaccttcactcccttcaaag--cagaaacggaaaatggcgagaacaattgagtcagaagtttgaagaaataaggtggctgattgaggaagtacgacatagactgaagattacagagaatagttttgaacaaataacatttatgcaagccttacaactattgcttgaagtggagcaagagataagaactttctcgtttcagcttatttga
>H1N2_Swine_KY509970_A/swine/Minnesota/A01781045/2016|2016.660
atggactccaat---actgtgtcaagctttcaggtagactgtttcctttggcacatccgcaaacgatttgcagacaatggattgggtgatgccccattccttgatcggctccgccgagatcaaaagtccctaaaaggaagaggcaacacccttagcctcgacatcgaaacagccactcttgttgggaaacaaattgttgagtggatgttgaaagaggaatccagcgatacacttaaaatgacaattgcatctgtacctacctcgcgctacctagctgacatgaccctcgaggaaatgtcacgagactggttcatgctcatgcctaggcaaaagataata---ggtcctctttgtgtgcgaatggaccaggcgattttggaaaagaacatcatactgaaagcaaacttcagtgtgatctttagtcgattggagactttgatactactaagggccttcactgaggagggagcaatcgttggagaaatttcaccattaccttctcttccaggacatactaatgaggatgtcaaaaatgcaattggggtcctcatcggaggacttgaatggaatggtaacacggttcgaggctctgaaaatctacagagattcgcttggagaaaccgtaatgaggatgggagaccttcactacctccagaa--caggaatgaaaagtggcgagagcaattgggacagaaatttgaggaaataaggtggttgattgaagaagtacggcacagattgaaagtaacagagaatagtttcgaacaaataacatttatgcaagccttacaactactgcttgaagtagaacaagagataagaactttctcgtttcagcttatttaa
>H3N2_Human_CY114017_A/Madrid/G101/1993|1993.500
atggattccaac---actgtgtcaagttttcaggtagattgctttctttggcatatccgaaaacaagttgtagaccaagaactaagtgatgccccattccttgatcggcttcgccgagatcagagatccctaaggggaagaggcaacactctcggtctagacatcaaagcagccacccatgttggaaagcagatagtagaaaagattctgaaggaagaatctgatgaggcacttaaaatgaccatggcctccacacctgcttcgcgatacataactgacatgactattgaggaattgtcaagaaactggttcatgctaatgcccaagcagaaagtggaa---ggacctctttgcatcagaatggaccaggcaatcatggagaaaaacatcatgttgaaagcgaatttcagtgtgatctttgaccgaatagagaccctagtcttactaagggctttcaccgaagagggagcaattgttggcgaaatctcaccattgccttcttttccaggacatactattgaggatgtcaaaaatgcaattggggtcctcatcggaggacttgaatggaatgataacacagttcgagtctctaaaaatctacagagattcgcttggggaagcagtaatgagaatgggggacctccacttactccaaaa--cagaaacggaaaatggcgagaacagctaggtcaaaagtttgaagagataagatggctgattgaagaagtgagacacagactaaaaacaactgagaatagttttgagcaaataacattcatgcaagccttacagctgctgtttgaagtggaacaggagataagaactttctcatttcagcttatttaa
>H9N2_Avian_KX000849_A/chicken/Egypt/Q10429E/2014|2014.948
atggattccaac---actgtgtcaagctttcaggtagattgctttctttggcatgtccgcaaacgatttgcagaccaagaaatgggtgatgcccccttccttgatcggcttcgccgagatcagaagtcccttagaggaagaggcagcactcttggtctggatatcgagacagctactcgggcgggaaggcaaatagtggagcggatcctggaggaagaatctgatgagacacttaaaatggctattgcttccatgccagctgcacgatatctgagtgatatgactcttgaagaaatgtcaagggactggtttatgctcatgcccaaacagaaagtggct---ggttccctgtgcatcagaatggaccaggcaataatggacaaaaccataacattgaaggcaaattttagtgtaatttttgatcgattggacaccttaatactactcagagctttcacagaagaaggagcaattgtgggagaaatatcaccgttaccttttcttccaggacatacttatgaggatgtccaaaatgcaattgggaccctcatcggaggacttgaatggaatgataacacaattcggatctttgaaactttacagagattcgcttggagaagcagtgatgaggatgggggacctccactccttccaaaa--cagaaacggaaagtggcgagaacaactaagtcagaagtttgaggaaataagatggctgattgaagaagtgcgaaacaaattaaagaatacagagaacagcttcgaacaaataacatttatgcaagccttacaactactgcttgaagtggagcaagagataagaactttctcgtttcagcgaatttga
>H1N2_Human_CY002636_A/New_York/231/2003|2003.167
atggattccaac---actgtgtcaagtttccaggtagattgctttctttggcatatccggaaacaagttgtagaccaagaactgagtgatgccccattccttgatcggcttcgccgagatcagaggtccctaaggggaagaggcaacactctcggtctagacatcaaagcagccacccatgttggaaagcaaattgtagaaaagattctgaaagaagaatctgatgaggcacttaaaatgaccatggtctccacacctgcttcgcgatacataactgacatgactattgaggaattgtcaagaaactggttcatgctaatgcccaagcagaaagtggaa---ggacctctttgcatcaggatggaccaggcaatcatggagaaaaacatcatgttgaaagcgaatttcagtgtgatctttgaccgactagagaccatagtattactaagggctttcaccgaagagggagcaattgttggcgaaatctcaccattgccttcttttccaggacatactattgaggatgtcaaaaatgcaattggggtcctcatcggaggacttgaatggaatgataacacagttcgagtctctaaaaatctacagagattcgcttggagaagcagtaatgagaatgggggacctccacttactccaaaa--cagaaacggaaaatggcgagaacagctaggtcaaaagtttgaagagataagatggctgattgaagaagtgagacacagactaaaaacaactgaaaatagctttgagcaaataacattcatgcaagcattacagctgctgtttgaagtggaacaggagataagaactttctcatttcagcttatttaa
>H3N2_Human_KT843512_A/Florida/49/2015|2015.315
atggattccaac---actgtgtcaagtttccaggtagattgctttctttggcatatccggaaacaagttgtagaccaaaaactgagtgatgccccattccttgatcggcttcgccgagatcagaggtccctaaggggaagaggcaatactctcggtctagacatcaaagcagccacccatgttggaaagcaaattgtagaaaagattctgaaagaagagtctgatgaggcacttaaaatgaccatggtctcaacacctgcttcgcgatacataactgacatgactattgaggaattgtcaagaaactggttcatgctaatgcccaagcagaaagtggaa---ggacctctttgcatcagaatggaccaggcaatcatggagaaaaacatcatgttaaaagcgaatttcaatgtgatttttggccgactagagacaatagtattactaagggctttcaccgaagagggagcaattattggcgaaatctcaccattgccttcttttccaggacatactattgaggatgtcaaaaatgcaattggggtcctcatcggaggccttgaatggaatgataacacagttcgagtctctaaaaatctacagagattcgcttggagaagcagtaatgagaatgggggacctccacttactccaaaa--cagaaacgggaaatggcgagaacagctaggtcagaagtttgaagagataagatggctaattgaagaagtgagacacagattaagaacaactgaaaatagctttgaacaaataacattcatgcaagcattacaactgctgtttgaagtggaacaggagataagaactttctcatttcagcttatttaa
>H5N1_Avian_CY016911_A/chicken/Nigeria/1047-8/2006|2006.500
atggactccaac---actgtgtcaagctttcaggtagactgctttctttggcatgtccgcaaacgatttgcagaccaagaactgggtgatgccccattccttgaccggcttcgccgagatcagaagtccctaagaggaagaggcaacactcttggtctggacatcgaaacagctactcgtgcgggaaagcagatagtggagcgaattctggaggaggagtctgatgaggcacttaaaatg---------------ccagcttcacgctacttaactgatatgactctcgaggaaatgtcaagggactggttcatgctcatgcccaagcagaaagtgaca---ggttccctttgcatcaaaatggaccaggcaataatggataaaaccatcatattgaaagcaaacttcagtgtgatttatgaccggttagagaccctaatactacttagagctttcacagaagaaggagcaatcgtgggagaaatctcaccattaccttctcttccaggacatactaatgaggatgtcaaaaatgcaattggcgtcctcatcggaggacttgaatggaatgataacacagttcgaatctctgaaattatacagagattcgcttggagaagtattgatgaggatgggagacttccactccctccagat--cagaaacggaaaatggcgagaacaattgagtcaaaagtttgaagaaataaggtggctgattgaagaaatacgacatagattgaaaattacagaaaacagcttcgaacagataacgtttatgcaagccttacaactactgcttgaagtggaacaagagataagaaccttctcgtttcagcttatttaa
>H4N6_Avian_MG280387_A/mallard_duck/Ohio/16OS0908/2016|2016.592
atggattccaac---actgtgtcaagctttcaggtagactgctttctttggcatgtccgcaaacgatttgcagaccaagaactgggtgatgccccattccttgaccggcttcgccgagatcaaaagtccctaaggggaagaggcagcactcttggtctggacatcgaaacggccactcgtgctggaaagcagatagtggagaggattctggaggaagaatccgacgaggcactcaaaatgactattgcctctgtgcctgcttcacgctacctaactgacatgactcttgaagagatgtcaagagactggttcatgctcatgcccaagcaaaaagtggca---ggctccctctgtatcagaatggaccaggcgattatggataagaacatcacattgaaagcaaacttcagtgtgatcttcgataggctggaaacactaatactactcagagctttcactgaagagggagcaattgtcggcgaaatttcaccactgccttctcttccaggacatactgatgaggatgtcaaaaatgcaattggggtcctcatcggaggacttgaatggaatgataacacagttcgagtctctgaaactttacagagattcgcttggagaagcagtaatgaggatgggagacctccactccctccaaag--cagaaacggaaaatggcgagaacaattgagtcagaagtttgaagaaataaggtggctgattgaagaagtgcgacatagactaaagatcacagaaaatagttttgaacaaataacatttatgcaagccttacaactattgcttgaagtggagcaagagataagaactttctcgtttcagcttatttaa
>H1N1_Human_JQ409146_A/Helsinki/Vi3/2009|2009.447
atggactccaac---accatgtcaagctttcaggtagactgtttcctttggcatatccgcaagcgatttgcagacaatggattgggtgatgccccattccttgatcggctccgccgagatcaaaagtccttaaaaggaagaggcaacacccttggcctcgatatcgaaacagccactcttgttgggaaacaaatcgtggaatggatcttgaaagaggaatccagcgagacacttagaatgacaattgcatctgtacctacttcgcgctacctttctgacatgaccctcgaggaaatgtcacgagactggttcatgctcatgcctaggcaaaagataata---ggccctctttgcgtgcgattggaccaggcggtcatggaaaagaacatagtactgaaagcgaacttcagtgtaatctttaaccgattagagaccttgatactactaagggctttcactgaggagggagcaatagttggagaaatttcaccattaccttctcttccaggacatacttatgaggatgtcaaaaatgcagttggggtcctcatcggaggacttgaatggaatggtaacacggttcgagtctctgaaaatatacagagattcgcttggagaaactgtgatgagaatgggagaccttcactacctccagag--cagaaatgaaaagtggcgagagcaattgggacagaaatttgaggaaataaggtggttaattgaagaaatgcggcacagattgaaagcgacagagaatagtttcgaacaaataacatttatgcaagccttacaactactgcttgaagtagaacaagagataagagctttctcgtttcagcttatttaa
>H3N2_Human_CY114513_A/Netherlands/034/2010|2010.975
atggattccaac---actgtgtcaagtttccaggtagattgctttctttggcatatccggaaacaagttgtagaccaagaactgagtgatgccccattccttgatcggcttcgccgagatcagaggtccctaaggggaagaggcaatactctcggtctagacatcaaagcagccacccatgttggaaagcaaattgtagaaaagattctgaaagaagaatctgatgaggcacttaaaatgaccatggtctccacacctgcttcgcgatacataactgacatgactattgaggaattgtcaagaaactggttcatgctaatgcccaagcagaaagtggaa---ggacctctttgcatcagaatggaccaggcaatcatggagaaaaacatcatgttaaaagcgaatttcaatgtgatttttggccgactagagaccatagtattactaagggctttcaccgaagagggagcaattgttggcgaaatctcaccattgccttcttttccaggacatactattgaggatgtcaaaaatgcaattggggtcctcatcggaggacttgaatggaatgataacacagttcgagtctctaaaaatctacagagattcgcttggagaagcagtaatgagaatgggggacctccacttactccaaaa--cagaaacgggaaatggcgagaacagctaggtcaaaagtttgaagagataagatggctaattgaagaagtgagacacagattaagaacaactgaaaatagctttgaacaaataacattcatgcaagcattacaactgctgtttgaagtggaacaggagataagaactttctcatttcagcttatttaa
>H9N1_Avian_CY004335_A/mallard_duck/ALB/396/1983|1983.597
atggattccaac---actgtgtcaagctttcaggtagactgctttctttggcatgtccgcaaacgatttgcagaccaagaactgggtgatgccccattccttgaccggcttcgccgagatcagaaatctctaagaggaagaggcagcacacttggtctggacatcgaaacagccactcgtgctggaaagcagatagtggagaggattctggaggaaaaatccgacgaggcactcaaaatgactattgcctctgtacctgcttcacgctacctaactgacatgactcttgaagagatgtcaagagattggttcatgctcatgcccaagcaaaaagtagca---ggctccctctgtatcagaatggaccaggcaattatggataagaacatcatactgaaagcgaacttcagtgtgattttcgagcggctggagacactaatactactcagggctttcactgaagaaggagcaattgtcggcgaaatttcaccattgccttctcttccaggacatactgatgaggatgtcaaaaatgcaattggggtcctcatcggaggacttgaatggaatgataacacagttcgagtctctgaaattctacagagattcgcttggagaagcagtaatgaggatgggagacctccactccctccaaag--cagaaacggaaaatggcgagaacaattgagtcagaagtttgaagaaataaggtggctgattgaagaagtgcgacatagactaaagattacagagaatagttttgaacaaataacatttatgcaagccttacaactactgcttgaagtggaacaagagataagaactttctcgtttcagcttatttaa
>H1N1_Human_HQ291859_A/Taiwan/1026/2009|2009.033
atgaattcccac---actgtgtcaagctttcaggtagattgcttcctttggcatgtccgcaaacaagttgcagaccaagatctaggcgatgcccccttccttgatcggcttcgccgagatcagaagtctctaaagggaagaggcagcactctcggtctgaacatcgaaacagctacttgtgttggaaagcaaatagtagagaggattctgaaagaagaatccgatgaggcacttaaaatgaccatggcctccgcacttgcttcgcggtacctaactgacatgactgtagaagaaatgtcaagggactggttcatgctcatgcccaagcaaaaagtggct---ggccctctttgtgtcagaatggaccaggcaataatggataagaacatcatactgaaagcgaatttcagtgtgatttttgaccggttggagaatctgacattattaagggctttcaccgaagagggagcaattgttggcgaaatttcaccattgccttcttttccaggacatactaatgaggatgtcaaaaatgcaattggggtcctcatcgggggacttgaatggaatgataacacagttcgagtctctgaaactctacagagattcgcttggagaagcagtaatgagactgggggacctccattcactacaaca--cagaaacggaaaatggcgggaacaactaggtcagaagtttgaagaagtaagatggctgattgaagaagtgaggcataaattgaagacgacagagaatagttttgagcaaataacatttatgcaagcattacagctattatttgaagtggaacaagagattagaacgttttcgtttcagcttatttag
>H1N1_Human_CY020185_A/Maryland/2/1980|1980.500
atggattccaac---actgtgtcaagctttcaggtagattgcttcctttggcatgtccgcaaacaagttgcagaccaagaactaggtgatgccccattccttgatcggcttcgccgagatcagaagtccctaaggggaagaggcagcactctcggtctgaacatcgaaacagccacctgtgttggaaagcaaatagtggagaggattctgaaggaagaatccgatgaggcacttaaaatgaccatggcctccgcacctgcttcgcgatacctaactgacatgactattgaggaaatgtcaagggactggttcatgctcatgcccaagcagaaagtggca---ggccctctttgtgtcagaatggaccaggcgataatggataagaacatcatactgaaagcgaatttcagtgtgatttttgaccggctggagactctaatattactaagggctttcaccgaagagggagcaattgttggcgaaatttcaccattgccttctcttccaggacatactaatgaggatgtcaaaaatgcaattggggtcctcatcggaggacttgaatggaatgataacacagttcgagtctctaaaactctacagagattctcttggagaagcagtaatgagaatgggagacctccactcactccaaaa--cagaaacggaaaatggcgagaacaattaggtcagaagttcgaagaaataagatggctgattgaagaagtgagacacagattgaagataacagagaatagttttgagcaaataacatttatgcaagccttacagctattgtttgaagtggaacaagagataagaacgttctcgtttcagcttatttaa
>H11N9_Avian_CY184409_A/mallard/Sweden/79256/2008|2008.866
atggattccaac---actgtgtcaagctttcaggtagactgctttctttggcatgtccgcaaacgatttgcagaccaagaactgggtgatgccccattccttgaccggcttcgccgagatcagaaatccctaagaggaagaggcagcactcttggtctggacatcgaaacagctactcgtgcgggaaagcagatagtggagcggattctggaagaagaatctgatgaggcacttaaaatgactattgcttcagtgccggcttcacgctacctaactgacatgactcttgaagagatgtcaagggactggtttatgctcatgcccaaacagaaagtggca---ggttccctttgcatcagaatggaccaggcaataatggataaaaacatcatattgaaagcaaacttcagtgtgatttttgaccggctggaaaccctaatactacttagagctttcacagaagaaggagcaattgtgggggaaatctcaccgttaccttctcttccaggacatactgatgaggatgtcaaaaatgcaattggggtcctcatcggaggacttgaatggaatgataacacagttcgagtctctgaaactctacagagattcgcttggagaagcagtaatgaggatgggagacctccactccctccaaag--cagaaacggaaaatggcgagaacaattgagtcagaagtttgaagaaataagatggctgattgaagaagtgcgacatagattgaagattacagagaacagcttcgaacagataacgtttatgcaagccttacaactattgcttgaggtagaacaagagataagaactttctcgtttcagcttatttaa
>H3N8_Avian_CY125385_A/green-winged_teal/New_Brunswick/03483/2009|2009.616
atggattccaac---actgtgtcaagctttcaggtagactgctttctttggcatgtccgcaaacgatttgcagaccaagaaatgggtgatgccccattcctcgaccggcttcgccgagatcagaaatctctaagaggaagaggcagcactcttggtctggacatcgaaacagctactcgtgcaggaaagcagatagtggagaggattctagaggaagaatccgacgaggcactcaaaatgactattgcctctgtgcccgcttcacgctacctaactgacatgactcttgaagagatgtcaagagactggttcatgctcatgcccaagcaaaaagtggca---ggctccctctgtatcagaatggaccaggcaattatggataagaacatcatactgaaggcgaatttcagtgtgatctttgatcggctggagaccctaatactactcagagctttcactgaagaaggagcaattgttggcgaaatttcaccattgccttctcttccaggacatactgatgaggatgtcaaaaatgcaattggggtcctcatcggaggacttgaatggaatgataacacagttcgagtctctgaaactctacagagattcgcttggagaagcagtaatgaggatgggagacctccactccctccaaag--cagaaacggaaaatggcgagaacaattgagtcagaagtttgaagaaataaggtggctgattgaggaagtacgacataggctgaagattacagagaatagttttgaacaaataacatttatgcaagccttacaactattgcttgaagtggaacaagagataagaactttctcgtttcagcttatttaa
>H4N6_Avian_JX454765_A/wild_bird/Korea/YJ117/2007|2007.123
atggattccaac---actgtgtcaagttttcaggtagactgctttctttggcatgtccgcaaacgatttgcagaccaagaactgggtgatgccccattccttgaccggcttcgccgagatcagaagtccttaagaggaagaggcagcactcttggtctggacatcgaaacagctactcgtgcgggaaagcagatagtggagcggattctggaggaagaatctgatgaggcacttaaaatgactattgcttcagtgccggcttcacgctacctaactgacatgactcttgaagaaatgtcaagggactggttcatgctcatgcccaaacagaaagtggca---ggttccctttgcatcagaatggaccaggcaataatggataaaaacatcatattgaaagccaacttcagtgtaatttttgaccggctggaaactctaatactacttagagctttcacagaagaaggagcaattgtgggagaaatctcaccgttaccttctcttccaggacatactgatgaggatgtcaaaaatgcaattggggtcctcatcggaggacttgaatggaatgataacacagttcgagtctctgaaactctacagagattcgcttggagaagcagtaatgaggatgggagacctccactccctccaaag--cagaaacggaaaatggcgagaacaattgagtcagaagtttgaagaaataagatggttgattgaagaagtgcgacatagattgaagattacagagaatagcttcgaacagataacatttatgcaagccttacaactattgcttgaagtggagcaagagataagaactttctcgtttcagcttatttaa
>H5N2_Avian_CY180392_A/mallard/Wisconsin/232/1976|1976.500
atggattccaac---actgtgtcaagctttcaggtagactgctttctttggcatgtccgcaaacgatttgcagaccaagaaatgggtgatgccccattccttgaccggcttcgccgagatcagaaatctctaagaggaagaggcagcactcttggtctggacatcgaaacagccactcgtgctggaaagcagatagtggagcggattctggaggaagaatccgacgaggcactcaaaatgactattgcctctgtacctgcttcacgctacctaactgacatgactcttgaggaaatgtcaagagactggttcatgctcatgcccaagcaaaaagtagca---ggctccctctgtatcagaatggaccaggcaatcatggataagaacatcatactgaaagcgaacttcagtgtgatcttcgaccggctggagacactgatactgctcagggctttcaccgaagaaggggcaattgtcggcgaaatttcaccattgccttctcttccaggacatactgatgaggatgtcaaaaatgcaattggggtcctcatcggaggacttgaatggaatgataacacagttcgagtctctgaaactctacagagattcgcttggagaagcagtaatgaggatgggagacctccactccctccaaag--cagaaacggaaaatggcgagaacaattgagtcagaagtttgaagaaataaggtggctgattgaagaagtacgacatagactaaaggttacagagaatagttttgagcaaataacatttatgcaagccttacaactactgcttgaagtggagcaagagataagaactttctcgtttcagcttatttaa
>H7N3_Avian_CY076305_A/northern_shoveler/Washington/44249-752/2006|2006.932
atggattccaac---actgtgtcaagctttcaggtagactgctttctttggcatgtccgcaaacgatttgcagaccaagaactgggtgatgccccattccttgaccggcttcgccgagaccaaaagtctctaagaggaagaggcagcactcttggtctggatatcgaaacagccactcgcgctggaaagcagatagtggagaggattctggaggaagaatccgacgaggcactcaaaatgactattgcctctgtacctgcttcacgctacctaactgacatgactcttgaagagatgtcaagagactggttcatgctcatgcccaaacagaaagtggca---ggttccctctgtatcagaatggaccaggcgatcatggataagaacattatactgaaagcgaatttcagtgtgatctttgatcggctagagacactaatactactcagagctttcactgaagagggagcaattgtcggcgaaatttcaccattgccttctcttccaggacatactgatgaggatgtcaaaaatgcaattggggtcctcatcggaggacttgaatggaatgataacacaattcgagtctctgaaactctacagagattcgcttggagaagctgtaatgaggatgggagacctccactccctccaaag--cagaaacggaaaatggcgagaacaattgagtcagaagtttgaggaaataaggtggctaattgaagaggtgcgacatagactaaaggttacagagaatagttttgaacaaataacatttatgcaagccttacaactactgcttgaagtggagcaagagataagaactttctcgtttcagcttatttaa
>H5N2_Avian_KU201947_A/Canada_goose/Kansas/197850/2015|2015.195
atggactccaac---actgtgtcaagctttcaggtagactgctttctttggcatgtccgcaaacgatttgcagaccaagaactgggtgatgccccattccttgaccggcttcgccgagaccagaagtccctaagaggaagaggcagcactcttggtctggacatcgagacagctactcgtgagggaaagcaaatagtggagcggattctgggggaagaatctgatgaagcacttaaaatgaatattgcttctgtaccgacttcacgctacctaactgacatgactcttgaagaaatgtcaagagactggttcatgctcatgcccaagcagaaagtagca---ggttctctctgcatcaaaatggaccaggcaataatggataaaaccatcatactgaaagcaaacttcagtgtgatttttgatcggctggaaaccctaatattacttagagctttcacagaagaaggagcaattgtgggagaaatctcaccattaccttctcttccaggacatactgatgaggatgtcaaaactgcaattggggtcctcatcggagggcttgaatggaatgataacacagttcgagtctctgaaactctacagagattcacttggagaagcagtaatgaggatgggagaccttcactcccttcaaaa--cagaaacggaaaatggcgagaacaattgagtcagaagttcgaggaaataagatggctgattgaggaaatgcgacatagattgaagatcacagagaacagcttcgaacaaataacgtttatgcaagctttacaactattgcttgaagtggagcaagagataagaaccttctcgtttcagcttatttaa
>H5N2_Avian_KU646956_A/Anas_platyrhynchos/Belgium/17330cls42/2013|2013.734
atggattccaac---acgataacctcgtttcaggtagattgttatctatggcacataagaaagctactcagtatgagagacatgtgtgatgctccctttgatgacaggctccgaagagaccaaaaggcattaaaggggagaggcagcacacttggactcgacctaagagtggctacaatggagggaaaaaagatcgttgaggacatcttgaagagtgaaacagatgaaagcctcaaaatagccattgcttccagtcctgctcctcggtatatcactgatatgagcatagaggagataagccgagaatggtacatgctgatgcccaggcagaaagtaact---ggaggcctcatggtgaaaatggaccaagccataatggacaagagaattatccttaaagctaatttctcggtcctatttgatcaattagagacattagtctctctgagggcattcacagaagatggtgcaattgtggctgaaatatctcccattccctccatgccaggacattctacagaggatgtcaaaaatgcaattggaatcctcatcggtggacttgaatggaatgataactcaattcgaacgtctgaaaatatacagagattcgcttggggaatccgtgatgagaatgggggacctccactccctccaaag--cagaaacgctacatggcgagacgagttgagtcagaagtttgaagagatcagatggctcattgctgaatgcagaaatatcctgacaaagactgaaaacagctttgagcagataacattcttgcaagcattgcaactcttactcgaagttgagaatgagataaggactttctcttttcagcttatttaa
>H3N2_Human_KT888693_A/Japan/22/2011|2011.967
atggactccaac---actgtgtcaagtttccaggtagattgctttctttggcatatcaggaaacaagttgtagaccaagaactgagtgatgccccattccttgatcggcttcgccgagatcagaggtccctaaggggaagaggcaatactcttggtctagacatcaaagcagccacccatgttggaaagcaaattgtagaaaagattctgaaagaagaatctgatgaggcacttaaaatgaccatagtctccacacctgcttcgcgatacataactgacatgactattgaggaattgtcaagaaactggttcatgctaatgcccaagcagaaagtggaa---ggacctctttgcatcagaatggaccaggcaatcatggagaaaaacatcacgttgaaagcgaatttcagtgtgatttttgaccgactagagactatagtattgctaagggctttcaccgaagagggagcaattgttggcgaaatctcaccattgccttcttttccaggacatactattgagaatgtcaaaaatgcaattggggtcctcatcggaggacttgaatggaatgataacacagttcgagtctctaaaaatctacagagattcgcttggagaagcagtaatgagaatgggggacctccacttactccaaaa--cagaaacgggaaatggcgggaacagctaggtcaaaagtttgaagagataagatggctaattgaagaagtgagacacagattaaaaacaactgaaagtagctttgaacaaataacattcatgcaagcattacaactgctgtttgaggtggaacaggagataagaactttctcatttcagcttatttaa
>H1N1_Human_KC781896_A/Alabama/01/2010|2010.008
atggactccaac---accatgtcaagctttcaggtagactgtttcctttggcatgtccgcaagcgatttgcagacaatggattgggtgatgccccattccttgatcggctccgccgagatcaaaagtccttaaaaggaagaggcaacacccttggcctcgatatcgaaacagccactcttgttgggaaacaaatcgtggaatggatcttgaaagaggaatccagcgagacacttagaatgacaattgcatctgtgcctacttcgcgctacctttctgacatgaccctcgaggaaatgtcacgagactggttcatgctcatgcctaggcaaaagataata---ggccctctttgcgtgcgattggaccagtcggtcatggaaaagaacatagtactgaaagcgaacttcagtgtaatctttaaccgattagagaccttgatactactaagggctttcactgaggagggagcaatagttggagaaatttcaccattaccttctcttccaggacatacttatgaggatgtcaaaaatgcatttggggtcctcatcggaggacttgaatggaatggtaacacggttcgagtctctgaaaatatacagagattcgcttggagaaactgtgatgagaatgggagaccttcactacctccagag--cagaaatgaaaagtggcgagagcaattgggacagaaatttgaggaaataaggtggttaattgaagaaatgcggcacagattgaaagcgacagagaatagtttcgaacaaataacatttatgcaagccttacaactactgcttgaagtagaacaagagataagagctttctcgtttcagcttatttaa
>H2N2_Avian_KM100136_A/duck/Wuxi/2/2013|2013.521
atggattctaac---actgtgtcaagctttcaggtagactgctttctttggcatgtccgcaaacgatttgcagaccaagaactgggtgatgccccgttccttgaccggcttcgccgagatcagaaatccctgaggggaagaggcagcactcttggtctggacatcgaaacagctactcgtgcgggaaagcagatagtggagcggattctggaggaagaatctgatgaggcacttaaaatgactattgcttcagtgccggcttcacgctacctaactgacatgactcttgaagaaatgtcaagggactggttcatgctcatgcccaaacagaaagtggca---ggctccctttgcatcagaatggaccaggcaataatggataaaaacatcatattgaaagcaaacttcagtgtaatttttgaccgactggagactctaatactacttagagctttcacagaagaaggagcaattgtaggagaaatctcaccgttaccctctcttccaggacatactgatgaggatgtcaaaaatgcaattggggtcctcatcggaggacttgaatggaatgataacacagttcgagtctctgaaactctacagagattcgcttggagaagcggtaatgaggatgggagacctccattccctccaaag--cagaaacggaaaatggcgagaacaattgagtcagaagtttgaagaaataagatggctgattgaagaagtgcgacatagactgaagattacagaaaatagcttcgaacagataacgtttatgcaagccttacaactattgcttgaagtggagcaagagataagaactttctcgtttcagcttatttaa
>H6N8_Avian_KX977680_A/barnacle_goose/Netherlands/1/2014|2014.953
atggattccaat---actgtgtcaagctttcaggtagactgctttctttggcatgtccgcaaacgatttgcagaccaagaactgggtgatgccccgttccttgaccggcttcgccgagatcagaagtccctaagaggaagaggcagcactcttggtctggacatcgagacagctactcgtgcaggaaagcagatagtggagcggattctggaagaagaatctgatgaggcacttaaaatgactattgcttcagtgccggcttcacgctacctaactgacatgacccttgaagagatgtcaagggactggtttatgctcatgcccaagcagaaagtggca---ggttccctttgcatcagaatggaccaggcaataatggataaaaacatcatattgaaagcaaacttcagcgtgatttttgaccgattggaaactctaatactacttagagctttcacagaagaaggagcaattgtgggagaaatctcaccattaccttctcttccaggacatactgatgaggatgtcaaaaatgcaattggggtcctcatcggaggacttgaatggaatgataacacagttcgagtctctgaaactctacagagattcgcttggagaagcagtaatgaggatgggagacctccactccctccaaag--cagaaacggaaaatggcgagaacaattgagtcagaagtttgaagaaataagatggttgattgaagaagtgcgacacaaattgaagattacagagaacagcttcgaacagataacgtttatgcaagccttacaactattgcttgaagtggagcaagagataagaactttctcgtttcagcttatttaa
>H5N1_Avian_DQ997534_A/duck/Shanghai/xj/2002|2002.500
atggattccaac---actgtgtcaagctttcaggtagactgctttctttggcatgtccgcaaacgatttgcagaccaagaactgggtgatgccccattccttgaccggcttcgccgagatcagaagtccctaagaggaagaggcaacactcttggtctggacatcgaaacagctactcgtgcgggaaagcagatagtggagcggattctagaggaggagtctgatgaggcacttaaaatg---------------ccggcttcacgctacctaactgacatgactctcgaagaaatgtcaagggattggttcatgctcatgcccaagcagaaagtggca---ggttccctttgcatcaaaatggaccaggcaataatggataaaaccatcatattgaaagcaaacttcagtgtgatttttgaccggttagaaaccctagtactaattagagctttcacagaagaaggagcaatcgtgggagaaatctcaccgttaccttctcttccaggacataatgatgaggatgtcaaaaatgcaattggcgtcctcatcggaggacttgaatggaatgataacacagttcgagtctctgaaactatacagagattcgcttggagaagcagtgatgagggtgggagacctccactccctccaaat--cagaaacggaaaatggcgagaacaattgagtcagaagtttgaagaaataaggtggctgattgaagaagtacgacatagattgaaaattacagaaaacagcttcgaacagataacgtttatgcaagccttacaactactgcttgaagtggagcaagagataagagccttctcgtttcagcttatttaa
>H7N3_Avian_KF260013_A/duck/Jiangxi/16736/2010|2010.500
atggattccaac---actgtgtcaagctttcaggtagactgctttctttggcatgtccgcaaacgatttgcagaccaagaactgggtgatgccccattccttgaccggcttcgccgagatcagaagtccttaagaggaagaggcagcactcttggtctggacatcgagacagctactcgtgcgggaaagcagatagtggagcggattctggaggaagaatctgatgaggcacttaaaatgactattgcttcagtgccggcttcacgctacctaactgacatgactcttgaagaaatgtcaagagactggttcatgctcatgcccaaacagaaagtggca---ggttccctttgcatcagaatggaccaagcaataatggataaaaacatcacattgaaagcaaacttcagtgtgatttttgaccggctggaaactctaatactacttagagctttcacagaagaaggagcaattgtgggagaaatctcaccgttaccttctcttccaggacatactgatgaggatgtcaaaaatgcaattggggtcctcatcggaggacttgaatggaatgataacacagttcgagtctctgaaactctacagagattcgcttggagaggcagtaatgaggatgggagacctccactccctccaaag--cagaaacggaaaatggcgagaacaattgagtcagaagtttgaagaaataagatggctgattgaagaagtgcggcatcgattgaagattacagaaaatagctttgaacagataacgtttatgcaagccttacaactattgcttgaagtggagcaagagataagaactttctcgtttcagcttatttaa
>H1N1_Human_CY263322_A/California/137/2017|2017.893
atggaatccaac---accatgtcaagctttcaggtagactgttttctttggcatattcgcaagcgatttgcagacaatggattgggtgatgccccattccttgatcggctacgccgagatcaaaagtccttaaaaggaagaggcaacacccttggcctcgacatcaaaacagccactcttgttgggaaacaaattgtggaatggattttgaaagaggaatccagcgagacacttagaatgacaattgcatctgtacctacttcgcgttacatttctgacatgaccctcgaggaaatgtcacgagactggttcatgcttatgcctaggcaaaagataata---ggccctctttgcgtgcgattggaccaggcggtcatggataagaacatagtactggaagcaaacttcagtgtaatcttcaaccgattagagaccttgatactactaagggctttcactgaggagggagcaatagttggagaaatttcaccattaccttctcttccaggacatacttatgaggatgtcaaaaatgcagttggggtcctcatcggaggacttgagtggaatggtaacacggttcgagtctctgaaaatatacagagattcgcttggagaagctgtgatgagaatgggagaccttcactacctccagag--cagaaatgagaagtggcgggaacaattgggacagaaatttgaggaaataaggtggttaattgaagaaatacgacacagattgaaagcgacagagaatagtttcgaacaaataacatttatgcaagccttacaactactgcttgaagtagagcaagagataagagctttctcgtttcagcttatttaa
>H2N7_Avian_KM213384_A/ruddy_turnstone/Iceland/1946/2012|2012.381
atggattccaac---actgtgtcaagctttcaggtagactgctttctttggcatgtccgcaaacgatttgcagaccaagaactgggtgatgccccattccttgaccggcttcgccgagatcagaagtccctaagaggaagaggcagcactcttggtctggacatcgagacagctactcgtgcgggaaagcagatagtggagcgaattctggaggaagaatctgatgaggcacttaaaatgactattgcttcagtgccggcttcacgctacctaactgacatgactcttgaagagatgtcaagggactggttcatgctcatgcccaagcagaaagtggca---ggttccctttgcatcagaatggaccaggcaataatggataaaaacatcacattgaaagcaaacttcagtgtgatttttgaccgactagaaactctaatactacttagagctttcacagaagaaggagcaattgtgggagaaatctcaccgttaccttctcttccaggacatactgatgaggatgtcaaaaatgcaattggagtcctcatcggaggacttgaatggaatgataacacagttcgagtctctgaaactctacagagattcgcttggagaagcagtaatgaggatgggagacctccactccctccaaag--cagaaacggaaaatggcgagaacaattgagtcagaagtttgaagaaataagatggctgattgaagaagtgagacatagattgaagattacagagaacagcttcgaacagataacgtttatgcaagccttacaactattgcttgaagtggagcaagagataagaactttctcgtttcagcttatttaa
>H3N2_Human_MH246370_A/Georgia/18/2018|2018.145
atggattccaac---actgtgtcaagtttccaggtagattgctttctttggcatatccggaaacaagttgtagaccaaaaactgagtgatgccccattcctcgatcggcttcgccgagatcagaggtccctaaggggaagaggcaatactctcggtctagacatcaaagcagccacccatgttggaaagcaaatcgtagaaaagattctgaaagaagaatctgatgaggcacttaaaatgaccatggtctcaacacctgcttcgcgatacataactgacatgactattgaggaactgtcaagaaactggttcatgctaatgcccacgcagaaagtggaa---ggccctctttgcatcagaatggaccaggcaatcatggagaaaaacatcatgttaaaagcgaatttcaatgtggtttttggccgactagagaccatagtattactaagggctttcaccgaagagggagcaatcgttggcgaaatctcaccattgccttcttttccaggacatactattgaggatgtcaaaaatgcaattggggtcctcatcggaggacttgaatggaatgataacacagttcgagtctctaaaaatctacagagattcgcttggagaagcagtaatgagaatgggggacctccacttactccaaaa--cagaaacgggaaatggcgagaacagctaggtcagaagtttgaagagataagatggctaattgaagaggtgagacacagattaagaacaactgaaaatagctttgaacaaataacattcatgcaagcattacagctactgtttgaagtggaacaggagataagaactttctcatttcagcttatttaa
>H5N8_Avian_CY144240_A/ruddy_turnstone/New_Jersey/828227/2001|2001.500
atggattccaac---actgtgtcaagttttcaggtagactgctttctttggcatgtccgcaaacgatttgcagaccaagaaatgggtgatgccccattccttgaccggcttcgccgagatcaaaaatccctaagaggaagaggcagcactcttggtctggacattgaaacagccactcgtgctggaaagcagatagtggagcggattctagaggaagaatccgactgggcactcaaaatgactattgcctctgtacctgcttcacgctacctaactgacatgactcttgaggagatgtcaagagactggttcatgctcatgcccaagcaaaaagtagca---ggctccctctgtatcagaatggatcaggcgatcatggataagaacatcatactgaaagcaaacttcagtgtgatcttcgaccggctggagacgctaatactactcagggctttcactgaagaaggagcaattgtcggcgaaatttcacctttgccttctcttccaggacatactgatgaggatgtcaaaaatgcaattggggtcctcatcggaggacttgaatggaatgataacacagttcgagtctctgaaactctacagagattcgcttggagaagctgtaatgaggatgggagacctccactccctccaaaa--cagaaacggaaaatggcgagaacaactgagtcagaagtttgaagaaataagatggctgattgaagaagtgcgacataggctaaagattacagagaatagttttgagcaaataacatttatgcaagccttacaactactgcttgaagtggagcaagagataaggactttctcgtttcagcttatttaa
>H7N3_Avian_CY185933_A/mallard/Minnesota/AI08-5469/2008|2008.732
atggattccaac---actgtgtcaagctttcaggtagactgctttctttggcatgtccgcaaacgatttgcagaccaagaactgggtgatgccccattccttgaccggcttcgccgagaccaaaagtctctaagaggaagaggcagcactcttggtctggatatcgaaacagccacccgcgctggaaagcagatagtggagaggattctggaggaagaatccgacgaggcactcaaaatgactattgcctctgtacctgcttcacgctacctaactgacatgactcttgaagagatgtcaagagactggttcatgctcatgcccaaacaaaaagtggca---ggttccctctgtatcagaatggaccaggcgatcatggataagaacattatactgaaagcgaatttcagtgtgatctttgatcggctggagacactaatactactcagagctttcactgaagaaggagcaattgtgggcgaaatttcaccattgccttctcttccaggacatactgatgaggatgtcaaaaatgcaattggggtcctcatcggaggacttgaatggaatgataacacagttcgagtctctgaaactctacagagattcgcttggagaagctgtaatgaggatgggagacctccactccctccaaag--cagaaacggaaaatggcgagaacaattgagtcagaagtttgaggagataaggtggctaattgaagaggtgcgacatagactaaaggttacagagaatagttttgaacaaataacatttatgcaagccttacaactactgcttgaagtggagcaagagataagaactttctcgtttcagcttatttaa
>H4N6_Avian_CY235118_A/cinnamon_teal/Idaho/UGAI16-1869/2016|2016.619
atggattccaac---actgtgtcaagctttcaggtagactgctttctttggcatgtccgcaaacgatttgcagaccaagaactgggtgatgccccattccttgatcggcttcgccgagatcagaagtctctaagaggaagaggcagcactcttggtctggacatcgaaacggccactcgtgctggaaagcagatagtggagaggattctggaggaagaatccgacgaggcacttaaaatgactattgcctctgtgcctgcttcacgctacctaactgacatgactcttgaagagatgtcaagagactggttcatgctcatgcccaaacaaaaagtggca---ggctccctctgtatcagaatggaccaggcgattatggataagaacatcatactgaaggcaaatttcagtgtgatcttcgatcggctggagacactaatactactcagagccttcaccgaagagggagcaattgtcggcgaaatttcaccattgccttctcttccaggacatactgatgaggatgtcaaaaatgcaattggggtcctcatcggaggacttgaatggaatgataacacagttcgagtctctgaaactttacagagattcgcttggagaagcagtaatgaggatgggagacctccactccctccaaag--cagaaacggaaaatggcgagaacaattgagtcagaagtttgaagaaataaggtggctgattgaagaagtgcgacatagactaaaaattacagaaaatagttttgaacaaataacatttatgcaagcattacaactactgcttgaagtggagcaagagataagaactttctcgtttcagcttatttaa
>H4N6_Avian_KU160983_A/duck/Hunan/S1012/2009|2009.167
atggattccaac---actgtgtcaagctttcaggtagactgctttctttggcatgtccgcaaacgatttgcagaccaagaactgggtgatgccccgttccttgaccggcttcgccgagatcagaagtccctaaggggaagaggcagcactcttggtctggacatcgagacagctactcgtgcgggaaagcagatagtggagcggattctggaagaagaatctgatgaggcacttaaaatgactattgcttcagtgccggcttcacgctacctaactgacatgactcttgaagagatgtcaagggactggttcatgctcatgcctaaacagaaagtggca---ggttccctttgcatcagaatggaccaggcaataatggataaaaacatcatattgaaagcaaacttcagtgtgatttttggtcggctggaaaccctgatactacttagagctttcacagaagaaggagcaattgtgggagaaatctcaccgttaccttctcttccaggacatactgatgaggatgtcaaaaatgcaattggggtcctcatcggaggacttgaatggaatgataacacagttcgagtctctgaaactctacagagattcgcttggagaagcagtaatgaggatgggagacctccactccctccaaag--cagaaacggaaaatggcgagaacaattgagtcagaagtttgaagaaataagatggctgattgaagcagtgcgacatagattgaagattacagaaaacagcttcgaacagataacgtttatgcaagccttacaactattgcttgaagtggagcaagagataagaactttctcgtttcagcttatttaa
>H7N3_Avian_KX351943_A/chicken/Puebla/CPA-04148-16-CENASA-95294/2016|2016.145
atggattccaac---actgtgtcaagttttcaggtagactgctttctttggcatgtccgcaaacgatttgcagaccaagaactgggtgatgccccgttccttgaccggcttcgccgagatcaaaaatctctaaggggaagaggcagcactcttggtctggacatcgaaacagctactcgtgctggaaagcagatagtggaaaggattctggaggaagagtccgatgaggcacttaaaatgaacattgcctctgtacctgcttcacgctacctaaccgacatgactcttgaagagatgtcaagggactggttcatgctcatgcccaaacaaaaagtggca---ggttccctctgcatcagaatggaccaggcaatcatggacaagaacatcacactgaaagcaaacttcagtgtgatcttcgatcgactggagacactaatactactcagagctttcacagaagaaggagcaatcgccggtgagatttcaccattaccttctcttccaggacatactgatgaggatgtcaaaaatgcaattgggaccctcatcggagggcttgaatggaatgataacgcagttcgagtctctgaaactttacagagattcgcttggagaagcagtaatgagaatgggagacctccactccctccaaag--cagaaacggaaaatggcgagaacaattgagtcagaagtttgaggaaataaggtggctgattgaagaagtgcgacatagactaaaggttacagagaatagctttgaacaaataacatttatgcaagccttacaactactgcttgaagtggagcaagagataagaactttctcgtttcagcttatttaa
>H1N1_Human_GU592909_A/Magadan/02/2009|2009.951
atggactccaac---accatgtcaagctttcaggtagactgtttcctttggcatatccgcaagcgatttgcagacaatggattgggtgatgccccattccttgatcggctccgccgagatcaaaagtccttaaaaggaagaggcaacacccttggcctcgatatcgaaacagccactcttgttgggaaacaaatcgtggaatggatcttgaaagaggaatccagcgagacacttaaaatgacaattgcatctgtgcctacttcgcgctacctttctgacatgaccctcgaggaaatgtcacgagactggttcatgctcatgcctaggcaaaagataata---ggccctctttgcgtgcgattggaccaggcggtcatggaaaagaacatagtactgaaagcgaacttcagtgtaatctttaaccgattagagaccttgatactactaagggctttcactgaggagggagcaatagttggagaaatttcaccattaccttctcttccaggacatacttatgaggatgtcaaaaatgcagttggggtcctcatcggaggacttgaatggaatggtaacacggttcgagtctctgaaaatatacagagattcgcttggagaaactgtgatgagaatgggagaccttcactacctccagag--cagaaatgaaaagtggcgagagcaattgggacagaaatttgaggaaataaggtggttaattgaagaaatgcggcacagattgaaagcgacagagaatagtttcgaacaaataacatttatgcaagccttacaactactgcttgaagtagaacaagagataagagctttctcgtttcagcttatttaa
>H1N2_Swine_KX670762_A/swine/Oklahoma/A01566774/2014|2014.868
atggactccaat---actgtgtcaagctttcaggtagactgtttcctttggcacatccgcaaacggtttgcagacaatggattgggtgatgccccattccttgatcggctccgccgagatcaaaagtccctaaaaggaagaggcaacacccttagcctcaacatcgaaacagccactcttgttgggaaacaaattgtggagtggattttgaaagaggaatccagcgagacacttaagatgaccattgcatctgtacctactacgcgctacctagctgacatgacccttgaggaaatgtcacgagactggttcatgctcatgcctaggcaaaagataata---ggccccctatgtgttcgaatggaccaggcgatcattgaaaagaacatcatactgaaagcaaacttcagtgtggtctttaaccgattagagactttaatactactaagggctttcactgaagagggagcaatcgtaggagaaatttcaccattgccttctcttccaggacatactaatgaggatgtcaaaaatgcaattggggtcctcatcggaggacttgaatggaatggtaacacggttcgaggctctgaaaatctacagagattcgcttggagaaaccgtaatgaggatgggagaccttcactacctccagaa--cagaaatgaaaagtggcgagagcaattgggacagaaatttgaggaaataaggtggttaattgaagaagtacgacacagattgaaaacgacagagaacagtttcgaacaaataacatttatgcaagccttacaactactgcttgaagtagaacaagagataaggactttctcgtttcagcttatttaa
>H6N2_Avian_CY109254_A/duck/Guangxi/2140/2006|2006.452
atggattccaac---actgtgtcaagctttcaggtagactgctttctttggcatgtccgcaaacgatttgcagaccaagaactgggtgatgccccattccttgaccggcttcgccgagatcagaagtccctaagaggaagaggcagcactcttggtctggacatcgagacagctactcgtgcgggaaagcagatagtggagcggattctggaagaagaatctgatgaggcacttaaaatgactattgcttcagtgccggcttcacgctacttaactgacatgactcttgaagaaatgtcaagggactggttcatgctcatgcccaaacagaaagtggca---ggccccctttgcatcagaatggaccaggcaataatggataaaaacatcatattgaaagcaaacttcagtgtaatttttgaccggctggaaaccctaatactacttagagctttcacagaagaaggagcaattgtgggagaaatctcaccgttaccttctcttccaggacatactgatgaggatgtcaaaaatgcaattggggtcctcatcggagggcttgaatggaatgataacacagttcgagtctctgaaactctacagagattcgcttggagaagcagtaatgaggatgggagacctccactccctccaaag--cagaaacggaaaatggcgagaacaattgagtcagaagtttgaagaaataagatggctgattgaagaagtgcgacatagattgaagattacagagaacagcttcgaacagataacgtttatgcaagccttacaactattgcttgaagtggagcaagagataagaactttctcgtttcagcttatttaa
>H5N2_Avian_FJ519987_A/ostrich/South_Africa/N227/2004|2004.619
atggattccaac---actgtgtcaagctttcaggtagactgctttctttggcatgtccgcaaacgatttgcagaccaagacctgggtgatgccccattccttgaccggcttcgccgagatcagaagtccctaagaggaagaggcagcactcttggtctggacatcgagacatccactcgtgcgggaaagcagatagtggagcggattctagaggaagaatctgatgaggca------cttactattgcctcagtgccggcttcacgctacctaactgacatgactcttgaagaaatgtcaagggactggttcatgctcatgcccaaacagaaagtggca---ggttccctttgcatcagaatggaccaggcaataatggataaaaacatcatattgaaagcaaacttcagtgtgatttttgaccggctggaaactctaatactacttagagctttcacagaagaaggagcaattgtgggagaaatctcaccattaccttctcttccaggacatactgatgaggatgtcaaaaatgcaattggggtcctcatcggaggacttgaatggaatgataacacagttcgagtctctgaaactctacagagattcgcttggagaagcagtaatgaggatgggagacctccactccctccaaag--cagaaacggaaaatggcgagaacaattgagtcagaagtttgaagaaataagatggctgattgaagaagtgcgacatagattgaagattacagagaacagtttcgaacaaataacatttatgcaagccttacaactattgcttgaagtggagcaagagataagaactttctcgtttcagcttatttaa
>H6N9_Avian_CY004133_A/mallard_duck/ALB/1151/1979|1979.638
atggattccaac---actgtgtcaagctttcaggtagactgctttctttggcatgtccgcaaacgatttgcagaccaagaactgggtgatgccccattccttgaccggcttcgccgagatcagaaatctctaagaggaagaggcagcactcttggtctggacatcgaaacagccactcgtgctggaaagcagatagtggagcggattctggaggaagaatccgacgaggcactcaaaatgactattgcctctgtacctgcttcacgctacctaactgacatgactcttgaggagatgtcgagagactggttcatgctcatgcccaagcaaaaagtagca---ggctccctctgtatcagaatggaccaggcgatcatggataagaacatcatactgaaagcaaacttcagtgtgatcttcgaccggctggagacactgatactgctcagggctttcaccgaagaaggggcaattgtcggcgaaatttcacctttgccttctcttccaggacatactgatgaggatgtcaaaaatgcaattggggtcctcatcggaggacttgaatggaatgataacacagttcgagtctctgaaactctacagagattcgcttggagaagcagtaatgaggatgggagacctccactccctccaaag--cagaaacggaaaatggcgagaacaattgagtcagaagtttgaagaaataaggtggctgattgaagaagtgcgacatagactaaagattacagagaatagttttgagcaaataacatttatgcaagccttacaactactgcttgaagtggagcaagagataagaactttctcgtttcagcttatttaa
>H1N1_Human_KJ645765_A/Gainesville/08/2013|2013.923
atggactccaac---accatgtcaagctttcaggtagactgtttcctttggcatattcgcaagcgatttgcagacaatggattgggtgatgccccattccttgatcggctccgccgagatcaaaagtccttaaaaggaagaggcaacacccttggcctcgatatcgaaacagccactcttgttgggaaacaaatcgtggaatggatcttgaaagaggaatccagcgagacacttagaatgacaattgcatctgtacctacttcgcgttacatttctgacatgaccctcgaggaaatgtcacgagactggttcatgctcatgcctaggcaaaagataata---ggccctctttgcgtgcgattggaccaggcggtcatggaaaaaaacatagtactgaaagcgaacttcagtgtaatcttcaaccgattagagaccttgatactactaagggctttcactgaggagggagcaatagttggagaaatttcaccattaccttctcttccaggacatacttatgaggatgtcaaaaatgcagttggggtcctcatcggaggacttgaatggaatggtaacacggttcgagtctctgaaaatatacagagattcgcttggagaaactgtgatgagaatgggagaccttcactacctccagag--cagaaatgaaaagtggcgagagcaattgggacagaaatttgaggaaataaggtggttaattgaagaaatgcggcacagattgaaagcgacagagaatagtttcgaacaaataacatttatgcaagccttacaactactgcttgaagtagaacaagagataagagctttctcgtttcagcttatttaa
>H3N2_Human_KP638178_A/Thailand/MR08398/2010|2010.666
atggactccaac---actgtgtcaagtttccaggtagattgctttctttggcatatccggaaacaagttgtagaccaagaactgagtgatgccccattccttgatcggcttcgccgagatcagaggtccctaaggggaagaggcaatactcttggtctagacatcaaagcagccacccatgttggaaagcaaattgtagaaaagattctgaaagaagaatctgatgaggcacttaaaatgaccatggtctccacacctgcttcgcgatacataactgacatgactattgaggaattgtcaagaaactggttcatgctaatgcccaagcagaaagtggaa---ggacctctttgcatcagaatggaccaggcaatcatggagaaaaacatcacgttgaaagcgaatttcagtgtgatttttgaccgactagagactatagtattactaagggctttcaccgaagagggagcaattgttggcgaaatctcaccattgccttcttttccaggacatactattgaggatgtcaaaaatgcaattggggtcctcgtcggaggacttgaatggaatgataacacagttcgagtctctaaaaatctacagagattcgcttggagaagcagtaatgagaatgggggacctccacttactccaaaa--cagaaacgggaaatggcgagaacagctaggtcaaaagtttgaagagataagatggctaattgaagaagtgagacacagattaaaaacaactgaaagtagctttgaacaaataacattcatgcaagcattacaactgctgtttgaggtggaacaggagataagaactttctcatttcagcttatttaa
>H3N8_Avian_CY029901_A/red-necked_stint/Western_Australia/4915/1984|1984.500
atggattccaac---actgtatcaagcttccaggtagactgttttctttggcatgtccgcaaacggtttgcagaccaagaactgggtgatgccccattccttgaccggatccgccgagatcagaaatccctgaggggaagaggcagcactcttggtctggacatcgaaatagccactcgtgcaggaaagcagatagtggagcggattctggaagaagaatccgatgatgctcttaaaatgaccattgcttctgtgcccgcttcacgctatctaactgacatgactcttgaagaaatgtcaagggactggttcatgctgatgcccaaacagaaaatggca---ggctccctttgcatcagaatggaccaagcaataatggacaagaacatcatactgaaagcaaatttcagtgtgattttcaatcggctggagacgctgatactactgagggctttcactgaagaaggagcaattgttggtgaaatctcaccagtgccttctcttccaggacatactgatgaggatgtcaaaaatgcaattgggatcctcatcgggggacttgaatggaatgataacacagttcgaatctctgaaactctacagagattcgcttggagaagcagtaatgaggatgggagacctccactccctgcaaag--cagaaacggaaaatggcgagaacaattgagtcagaagtttgaggaaataagatggttgattgaagaagtgcggcatagactaaagattacagaaaatagttttgaacagataacattcatgcaagccttgcaactactgcttgaagtggaacaagagataagaactttctcgtttcagcttatttaa
>H1N1_Avian_CY149632_A/thick-billed_murre/Canada/1871/2011|2011.542
atggattccaac---actgtgtcaagctttcaggtagactgctttctttggcatgtccgcaaacgatttgcagaccaagaactgggtgatgccccattccttgatcggcttcgccgtgatcagaaatctctgagaggaagaggcagcactcttggtctggacatcgaaacagccactcgtgctggaaagcagatagtggagaggattctggaggaagaatccgatgaggcactcaaaatgaccattgcctctgtacctgcttcacgctatctaactgacatgactcttgaagagatgtcaagagactggttcatgctcatgcccaagcagaaagtggct---ggctccctctgtatcagaatggaccaagcaattatggataaaaacatcatactgaaagcgaatttcagtgtgatctttgatcggctagagacattgatactactcagagctttcactgaagaaggagccattgttggcgaaatttcaccactgccttctcttccaggacatactgatgaggatgtcaaaaatgcaattggggtcctcatcggaggacttgaatggaatgataacacagttcgagtctctgaaactctacagagattcgcttggagaagcagtaatgaggatgggagacctccactccctccaaag--cagaaacggaaaatggcgagaacagttgagtcagaagtttgaagaaataagatggctgattgaagaagtgcgacatagactaaagattacagagaatagttttgaacaaataacatttatgcaagccttacaactattgcttgaagtagagcaagagataagaactttctcgtttcagcttatttaa
>H6N2_Avian_CY133254_A/mallard/Wisconsin/10OS3066/2010|2010.753
atggattccaac---actgtgtcaagctttcaggtagactgctttctttggcatgtccgcaaacgatttgcagaccaagaactgggtgatgccccattccttgaccgacttcgccgagaccagaagtctctaagaggaagaggcagcactcttggtctggacatcgaaacggccactcgtgctggaaagcagatagtggagaggattctggaggaagaatccgacgaggcactcaaaatgactattgcctccgtgcctgcttcacgctacctaactgacatgactcttgaagagatgtcaagggactggttcatgctcatgcccaaacaaaaagtagca---tgctccctctgtatcagaatggaccaggcaattatggataagaacatcatactgaaggcaaacttcagtgtgatcttcgatcgactggagacactaatactactcagagctttcactgaagagggagcaattgtcggagaaatttcaccattgccttctcttccaggacatactgatgaggatgtcaaaaatgcaattggggtcctcatcggaggacttgaatggaatgataacacagttcgagtctctgaaactttacagagattcgcttggagaagcagtaatgaggatgggagacctccactccctccaaag--cagaaacggaaaatggcgagaacaattgagtcagaagtttgaagaaataaggtggctgattgaagaagtgcgacatagactaaagatcacagaaaatagttttgaacaaataacatttatgcaagccttgcaactactgcttgaagtggagcaagagataagaactttctcgtttcagcttatttaa
>H9N2_Avian_DQ064482_A/duck/Nanjing/2/97|1997.500
atggattccaat---actgtgtcaagcttccaggtagactgctttctttggcatgtccgcaaacgatttgcagaccgagaactgggtgatgccccatttctagaccggcttcgccgagatcagaagtccctgagaggaagaggcagcactcttggtctggacatcagaaccgccactcgtgagggaaagcatatagtggagcggattctggaggaagagtcagatgaggcacttaaaatgactattgcttcagtgccagctccacgctacctaactgacatgactcttgaagaaatgtcaagagactggttaatgctcattcccaaacagaaagtgaca---gggtccctttgcattagaatggaccaagcaatagtggataaaaacatcacattgaaagcaaacttcagtgtgattttcaatcgactggaagctctaatactacttagagcttttacagacgaaggagcaatagtgggcgaaatctcaccattaccttctcttccaggacatactgacgaggatgtcaaaaatgcaattggggtcctcatcggaggatttgaatggaatgataacacagttcgagtctctgaaactctacagagattcgcttggagaagcagcgatgaggatgggagacctccactctctccaaag--tagaaacgggaaatggagagagcaattgagccagaagtttgaagaaataagatggttgattgaagaagtgcgacatagattaaggattacagagaatagctttgaacaaataacatttatgcaagccttacaactattgcttgaagtggagcaagagataagaaccttctcgtttcagcttatttaa
>H5N1_Avian_CY040903_A/pigeon/Laos/P0022/2007|2007.500
atggattccaac---actgtgtcaagctttcaggtagactgctttctttggcatgtccgcaaacgatttgcagaccaagaactgggtgatgccccattccttgaccggcttcgccgagatcagaagtccctaagaggaagaggcaacactcttggtctggacatcgaaacagctactcgtgcgggaaaacagatagtggagcggattctggaggaggaatctgatgaggcacttaaaatg---------------ccgacttcacgctacctaactgacatgactctcgaagaaatgtcaagggactggttcatgctcatgcccaagcagaaagtggcg---ggttccctttgcatcaaaatggaccaggcaataatggataaaaccatcatattgaaagcaaacttcagtgtgatttttgaccgattagaaaccctaatactgcttagagctttcacagaagaaggagcaatcgtgggagaaatctcaccattaccctctcttccaggacatactggtgaggatgtcaaaaatgcaattggcgtcctcatcggaggacttaaatggaatgataacacagttcgggtctctgaaactatacagagattcgcttggagaagcagtgatgagggtgggagacttccactccctccaaat--cagaaacggaaaatggcgagaacagttgagtcagaagtttgaagaaataaggtggctgattgaagaagtacgacatagattgaaaattaccgaaaacagcttcgaacagataacgtttatgcaagccttacaactactgcttgaagtggaacaagagataagagccttctcgtttcagcttatttaa
>H1N1_Swine_CY116062_A/swine/England/252411/1992|1992.792
atggattcaaac---actgtgtcaagctttcaggtagactgctttctttggcatgttcgcaaacggtttgcagactggggacttggtgatgccccatttctcgatcgacttcgccgagatcagaagtccctaagaggaagaggcaacactcttggtctggaaatcgaaccagccactcgtgcgggaaaacaaatagtgaagcgtattctggaagaagagtacgatgaggcacttaaaataactattgcttctgtgcctgcttcacgctatctaactgacatgactcttgaagagatgtcaagggactggttcatgctcattcccaagcagaaggtggca---ggttccctttgcatcagaatggaccaggcaataatggataaaaacatcacattgaaagcaaacttcagtgtgatttttgatcggctggaaactctgatactccttagggctttcacggaagaaggggcaattgtaggcgaaatctcaccgttaccttctcttccaggacatactgatgaggatgtcaaaaatgcaattggggtcctcatcaaaggacttgaatggaatgataacacagttcgagtctctaaagctctacagagattcgcttggagaagcattaatgaggacgggagacctccattccctccaaag--cagaaacggaaaatggcgagaacaattgggccagaagtttgaagaaataagatggttaattgaagaagtgcgacacagattaaaaataacagaaaatagctttgaacagataacgtttatgcaagcattacaactactgcttgaagtggagcaagagataagaactttctcgtttcagtttatttaa
>H3N8_Avian_CY016399_A/mallard/Ohio/264/1986|1986.852
atggactccaac---acgataacctcgtttcaggtagattgctatctatggcacataagaaagctgctcagcatgagagacatgtgtgatgccccctttgatgatagactcagaagagatcaaaaggcattaaagggaagaggcagcacacttggactcgacctgcgagtggccacaatggaaggcaaaaagattgttgaagacatcctaaagagtgagacagatgaaaatctcaaaattgcaattgcatccagccctgctcctcggtacattaccgatatgagcatagaggaaataagcagggaatggtacatgctcatgccaaggcagaaaataaca---gggggtctgatggtgaaaatggatcaggccatcattgacaagaggataatactcaaggcgaacttctctgtcctatttgatcaactggaaacattagtctcactgagggccttcacagacgatggcgccattgtagctgaaatatctcccattccctccatgccaggacattctacagaggatgtcaaaaatgcaattggaatcctcatcggtggacttgaatggaatgataactcaattcgagcgtctgaaaatatacagagattcgcttggggagtccgtgatgagaatgggggacctccactccctccaaaa--cagaaacgctacatggcgagaagagttgagtcagaagtttgaagagatcagatggctaattgcagagtgcagaaacatattaaccaaaactgagaacagcttcgagcagataacgttcttgcaggcattgcaactcttacttgaagttgagagtgagataaggacattttcttttcagcttatttag
>H3N2_Swine_DQ469974_A/swine/British_Columbia/28103/2005|2005.500
atggactccaat---actgtgtcaagctttcaggtagactgtttcctttggcacatccgcaaacggtttgcagacaatggattgggtgatgccccattccttgatcggctccgccgagatcaaaagtccctaaaaggaagaggcaacacccttagcctcgacatcgaaacagccactcttgttgggaaacaaattgttgagtggattttgaaagaggaatccagcgatacacttaagatgaccattgcatctgtacctacttcgcgctacctagctgacatgaccctcgaggaaatgtcacgagactggttcatgctcatgcctaggcaaaagataata---ggccctctttgtgtgcgaatggaccaggcgatcatggaaaagaacatcatactgaaagcgaacttcagtgtgatctttaaccgattagaggctttgatactactaagggctttcactgaggagggagcaatcgttggagaaatttcaccattaccttctcttccaggacatactaatgaggatgtcaaaaatgcagttggggtcctcatcggaggacttgaatggaatggtaacacggttcgaggctctgaaaatctacagagattcgcttggagaaaccgtaatgaggatgggagaccttcactacctccagaa--cagaaatgaaaagtggcgagagcaattgggacagaaatttgaggaaataaggtggttaattgaagaagtacggcacagattgaaagcgacagagaatagtttcgaacaaataacatttatgcaagccttacaactactgcttgaagtagaacaagagataaggactttctcgtttcagcttatttaa
>H10N7_Avian_KP285897_A/migratory_duck/Jiangxi/33038/2013|2013.953
atggattccaac---actgtgtcaagctttcaggtagactgctttctttggcatgtccgcaaacgatttgcagaccaagaactgggtgatgccccattccttgaccggattcgccgagatcagaagtccctaaaaggaagaggcagcactcttggtctggacatcgagacagctactcgtgcgggaaagcagatagtggagcggattctggaggaggaatctgatgaggcacttaaaatgactattgcttcagtgccggcttcacgctatctaactgacatgactcttgaagagatgtcaagggactggttcatgctcatgcccaaacagaaagtggca---ggttctctttgcatcagtatggaccaggcaataatggataaaaacatcatattgaaagcaaacttcagtgtgatttttgaccggctggagaccctaatactacttagagctttcacagaagatggagcaattgtgggagaaatctcaccgttaccttctcttccaggacatactgatgaggatgtcaaaaatgcaattggggtcctcatcggaggacttgaatggaatgataacacagttcgagtctctgaaactctacagagattcgcttggagaagcagtaatgaggatgggagacctccactccctccaaag--tagaaacggaaaatggcgagaacaattgagtcagaagtttgaagaaataagatggctgattgaagaagtgcgacatagattgaagattacagaaaacagcttcgagcagataacgtttatgcaagccttacaactattgcttgaagtggagcaagagataagaactttctcgtttcagcttatttaa
>H3N2_Human_MH358802_A/North_Dakota/21/2018|2018.233
atggattccaac---actgtgtcaagtttccaggtagattgctttctttggcatatccggaaacaagttgtagaccaaaaactgagtgatgccccattcctcgatcggcttcgccgagatcagaggtccctaaggggaagaggcaatactctcggtctagacatcaaagcagccacccatgctggaaagcaaattatagaaaagattctgaaagaagaatctgatgaggcacttaaaatgaccatggtctcaacacctgcttcgcgatacataactgacatgactattgaggaactgtcaagaaactggttcatgctaatgcccaagcagaaagtggaa---ggacctctttgcatcagaatggaccaggcaatcatggagaaaaaaatcatgttaaaagcgaatttcaatgtgatttttggccgactagagaccatagtattactaagggctttcaccgaagagggagcaattgttggcgaaatctcaccattgccttcttttccaggacatactattgaggatgtcaaaaatgcaattggggtcctcatcggaggacttgaatggaatgataacacagttcgagtctctaaaaatctacagagattcgcttggagaagcagtaatgagaatgggggacctccacttactccaaaa--cagaaacgggaaatggcgagaacagctaggtcagaagtttgaagagataagatggctaattgaagaggtgagacacagattgagaacaactgaaaatagctttgaacaaataacattcatgcaagcattacaactactgtttgaagtggaacaggagataagaactttctcatttcagcttatttaa
>H1N2_Swine_AB914504_A/swine/Chiba/119/2012|2012.786
atggactccaac---accatgtcaagctttcaggtagactgtttcctttggcatatccgcaagcgatttgcagacaatggattgggtgatgccccattccttgatcggctccgccgagatcaaaagtccttaaaaggaagaggcaacacccttggcctcgatatcgaaacagccactcttgttgggaaacaaatcgtggaatggatcttgaaagaagaatccagcgagacacttagaatgacaattgcatctgtacctacttcgcgctacctttctgacatgaccctcgaggaaatgtcacgagactggttcatgctcatgcctaggcaaaagataata---ggccctctttgcgtgcgtttggaccaggcggtcatggaaaagaacataatactgaaagcgaacttcagtgtaatctttaaccgattagagaccttaatactactaagggctttcactgaggagggagcaatagttggagaaatttcaccattaccttctcttccaggacatacttatgaggatgtcaaaaatgcagttggggccctcatcggaggacttgaatggaatggtaacacggttcgagtctctgaaaatattcagagattcgcttggaggaactgtgttgagaatgggagaccttcactacctccagag--aagaaatgaaaagtggcgagagcaattgggacagaaatttgaggaaataaggtggttaattgaagaaatgcggcacagattgaaagcaacagagaatagtttcgaacaaataacatttatgcaagccttacaactactgcttgaagtagaacaagagataagagctttctcgtttcagcttatttaa
>H9N2_Avian_KX598725_A/chicken/Guangdong/SIC14/2013|2013.953
atggattccaac---actgtgtcaagcttccaggtagactgttttctttggcatgtccgcaaacggtttgcagaccaagaactgggtgatgccccattcctagaccggcttcgccgagatcagaagtccctgagaggaagaagcagcactcttggtctggacataagaaccgcaactcgtgaaggaaagcagatagtggagcgaattttggaggaagagtcagacgaaacatttaaaatgactattgcttcagtgccagctccacgctatctagctgacatgactcttgaagaaatgtcaagagattggttaatgctcattcccaaacagaaagtgaca---gggtccctttgcattagaatggaccaagcaatagtggacaaaaatatcacattgaaagcaaatttcagtgtgattttcaatcgactggaagccctaatactacttagagcttttacggatgaaggagcaatagtgggcgaaatctcaccattaccttctcttccaggacatactgacaaggatgtcaagaatgcaattggggtcctcatcggaggatttgaatggaatgataacacagttcgagtctctgaaactctacagagattcgcttggcgaagcagcgatgaggatgggagacctccactctctccaaag--taggaacgggaaatggagagaacaattaagccagaagttcgaagaaataagatggttgattgaagaagtacgacataggttaaagattacagagaatagctttgaacaaataacttttatgcaagccttacaactattgcttgaagtggagcaagagataagaactttctcgtttcagcttatttaa
>H6N2_Avian_KY130735_A/northern_pintail/Alaska/769/2011|2011.748
atggattccaac---actgtgtcaagctttcaggtagactgctttctttggcatgtccgcaaacgatttgcagaccaagaaatgggtgatgccccattcctcgaccggcttcgccgagatcagaaatctctaagaggaagaggcagcactcttggtctggacatcgaaacagcaacccgtgctggaaagcagatagtggagaggattctagaggaagaatccgacgaggcactcaaaatgactgttgcctctgtgcctgcttcacgctacctaactgacatgactcttgaagagatgtcaagagactggttcatgctcatgcccaagcaaaaagtggca---ggttccctctgtatcagaatggaccaggcaattatggataagaacatcatgctgaaggcgaacttcagtgtgatctttgatcggctggagaccctaatactactcagagctttcactgaagaaggagcaattgtcggcgaaatttcaccattgccttctcttccaggacatactgatgaggatgtcaaaaatgcaattggggtcctcatcggaggacttgaatggaatgataacacagttcgagtctctgaaactctacagagattcgcttggagaagcagtaatgagaatgggagacctccactccctccaaag--cagaaacagaaaatggagagaacaattgagtcagaagtttgaagaaataagatggttgattgaggaagtacggcatagactgaagattaccgaaaatagctttgaacaaataacatttatgcaagccttacaactattgcttgaagtggaacaagagataagaactttctcgtttcagcttatttaa
>H3N2_Human_CY214062_A/Illinois/61/2016|2016.984
atggattccaac---actgtgtcaagtttccaggtagattgctttctttggcatatccggaaacaagttgtagaccaaaaactgagtgatgccccattcctcgatcggcttcgccgagatcagaggtccctaaggggaagaggcaatactctcggtctagacatcaaatcagccacccatgttggaaagcaaatcgtagaaaagattctgaaaggagaatctgatgaggcacttaaaatgaccatggtctcaacacctgcttcgcgatacataactgacatgactattgaggaattgtcaagaaactggttcatgctaatgcccaagcagaaagtggaa---ggacctctttgcatcagaatggaccaggcaatcatggagaaaaacatcatgttaaaagcgaatttcaatgtgatttttggccgattagagaccatagtattactaagggctttcaccgaagagggagcaattgtcggcgaaatctcaccattgccttcttttccaggacatactattgaggatgtcaaaaatgcaattggggtcctcatcggaggacttgaatggaatgataacacagttcgagtctctaaaaatctacagagattcgcttggagaagcagtaatgagaatgggggacctccacttactccaaaa--cagaaacgggaaatggcgagaacagctaggtcagaagtttgaagagataagatggctaattgaagaggtgagacacagattaagaacaactgaaaatagctttgaacaaataacattcatgcaagcattacaactactgtttgaagtggaacaggagataagaactttctcatttcagcttatttaa
>H3N2_Human_KT838895_A/New_Jersey/27/2014|2014.882
atggattccaac---actgtgtcaagtttccaggtagattgcttcctttggcatatccggaaacaagttgtagaccaaaaactgagtgatgccccattcctcgatcggcttcgccgagatcagaggtccctaaggggaagaggcaatactctcggtctagacatcaaagcagccacccatgttggaaagcaaattgtagaaaagattctgaaagaagaatctgatgaggcacttaaaatgaccatggtctcaacacctgcttcgcgatacataactgacatgactattgaggaattgtcaagaaactggttcatgctaatgcccaagcagaaagtggaa---ggacctctttgcatcagaatggaccaggcaatcatggagaaaaacatcatgttaaaagcgaatttcaatgtgatttttggccgactagagaccatagtattactaagggctttcaccgaagagggagcaattgttggcgaaatctcaccattgccttcttttccaggacatactattgaggatgtcaaaaatgcaattggggtcctcatcggagggcttgaatggaatgataacacagttcgagtctctaaaaatctacagagattcgcttggagaagcagtaatgagaatgggggacctccacttactccaaaa--cagaaacgggaaatggcgagaacagctaggtcagaagtttgaagagataagatggctaattgaagaggtgagacacagattaagaacaactgaaaatagctttgaacaaataacattcatgcaagcattacaactactgtttgaagtggaacaggagataagaactttctcatttcagcttatttaa
>H3N8_Canine_MF173336_A/canine/Florida/15592-1/2004|2004.500
atggattccaac---actgtgtcaagctttcaggtagactgttttctttggcatgtccgcaaacgattcgcagaccaagaactgggtgatgccccattccttgaccggcttcgccgagaccagaagtccctaaggggaagaggtagcactcttggtctggacatcgaaacagccactcatgcaggaaagcagatagtggagcagattctggaaaaggaatcagatgaggcacttaaaatgaccattgcctctgttcctacttcactctacttaactgacatgactcttgatgagatgtcaagagactggttcatgctcatgcccaagcaaaaagtaaca---ggctccctatgtataagaatggaccaggcaatcatggataagaacatcatacttaaagcaaactttagtgtgattttcgaagggctggaaacactaatactacttagagccttcaccgaagaaggagcagtcgttggcgaaatttcaccattaccttctcttccaggacatactaatgaggatgtcaaaaatgcaattggggtcctcatcggaggacttaaatggaatgataatacggttagaatctctgaaactctacagagattcgcttggagaagcagtcatgagaatgggagaccttcattcccttcaaag--cagaaatgaaaaatggagagaacaattaagccagaaatttgaagaaataagatggttgattgaagaagtgcgacatagattgaaaaatacagaaaatagttttgaacaaataacatttatgcaagccttacaactattgcttgaagtagaacaagagataagaactttctcgtttcagcttatttaa
>H10N7_Avian_CY178939_A/mallard/Wisconsin/455/1979|1979.500
atggattccaac---actgtgtcaagctttcaggtagactgctttctttggcatgtccgcaaacgatttgcagaccaagaattgggtgatgccccattccttgaccggcttcgccgagatcagaaatctctaagaggaagaggtagcactcttggtctggacatcgaaacagccactcgtgctggaaagcagatagtggagcggattctggaggaagaatccgacgaggcactcaagatgactattgcctctgtacctgcttcacgctacctaactgacatgactcttgaggagatgtcaagagactggttcatgctcatgcccaagcaaaaagtagca---ggctccctctgtatcagaatggaccaggcgatcatggataagaacatcatactgaaagcgaacttcagtgtgatcttcgaccggctggagacactgatactgctcagggctttcaccgaagaaggggcaattgtaggcgaaatttcacctttgccttctcttccaggacatactgatgaggatgtcaaaaatgcaattggggtcctcatcggaggacttgaatggaatgataacacagttcgagtctctgaaactctacagagattcgcttggagaagcagtaatgaggatgggagacctccactccctccaaag--cagaaacggaaaatggcgagaacaattgagtcagaagtttgaagaaataaggtggctgattgaagaagtgcgacataaactaaagattacagagaatagttttgagcaaataacatttatgcaagccttacaactactgcttgaagtggagcaagagataagaactttctcgtttcagcttatttaa
>H1N1_Human_CY062815_A/Odense/INS143/2009|2009.860
atggactccaac---accatgtcaagctttcaggtagactgtttcctttggcatatccgcaagcgatttgcagacaatggactgggtgatgccccattccttgatcggctccgccgagatcaaaagtccttaaaaggaagaggcaacacccttggcctcgatatcgaaacagccactcttgttgggaaacaaatcgtggaatggatcttgaaagaggaatccagcgagacacttagaatgacaattgcatctgtacctacttcgcgctacctttctgacatgaccctcgaggaaatgtcacgagactggttcatgcttatgcctaggcaaaagataata---ggccctctttgcgtgcgattggaccaggcggtcatggaaaagaacatagtactgaaagcgaacttcagtgtaatctttaaccgattagagaccttgatactactaagggctttcactgaggagggagcaatagttggagaaatttcaccattaccttctcttccaggacatacttatgaggatgtcaaaaatgcagttggggtcctcatcggaggacttgaatggaatggtaacacggttcgagtctctgaaaatatacagagattcgcttggagaaactgtgatgagaatgggagaccttcactacctccagag--cagaaatgaaaagtggcgagagcaattgggacagaaatttgaggaaataaggtggttaattgaagaaatgcggcacagattgaaagcgacagagaatagtttcgaacaaataacatttatgcaagccttacaactactgcttgaagtagaacaagagataagagctttctcgtttcagcttatttaa
>H1N1_Human_MH083417_A/Colorado/27/2017|2017.989
atggaatccaac---accatgtcaagctttcaggtagactgttttctttggcatattcgcaagcgatttgcagacaatggattgggtgatgccccattccttgatcggctacgccgagatcaaaagtccttaaaaggaagaggcaacacccttggcctcgacatcaaaacagccactcttgttgggaaacaaattgtggaatggattttkaaagaggaatccagcgagacacttagaatgacaattgcatctgtacctacttcgcgttacatttctgacatgaccctcgaggaaatgtcacgagactggttcatgcttatgcctaggcaaaagataata---ggccctctttgcgtgcgattggaccaggcggtcatggataagaacatagtactggaagcaaacttcagtgtaatcttcaaccgattagagaccttgatactactaagggctttcactgaggagggagcaatagttggagaaatttcaccattaccttctcttccaggacatacttatgaggatgtcaagaatgcagttggggtcctcatcggaggacttgagtggaatggtaacacggttcgagtctctgaaaatatacagagattcgcttggagaagctgtgatgagaatgggagaccttcactacctccagag--cagaaatgagaagtggcgggaacaattgggacagaaatttgaggagataaggtggttaattgaagaaatacgacacagattgaaagcgacagagaatagtttcgaacaaataacatttatgcaagccttacaactactgcttgaggtggagcaagagataagagctttctcgtttcagcttatttaa
>H1N1_Swine_MG784573_A/swine/Nebraska/A02219793/2017|2017.641
atggactccaat---actgtgtcaagctttcaggtagactgtttcctttggcacatccgcaaacggtttgcagacaatggattgggtgatgccccattccttgatcggctccgccgagatcaaaagtccctaaaaggaagaggcaacacccttagcctcaacatcgaaacagccactcttgttgggaaacaaattgttgagtggattttgaaagaggaatccagcgatacacttaaaatgaccattgcatctgtgcctacttcgcgctacctagctgacatgaccctcgatgaaatgtcacgagactggttcatgctcatgcctaggcaagagataata---ggccctctttgtgtgcgaatggaccaggcgatcatggaaaagaacatcatactgaaagcgaacttcagtgtgatctttaaccgattagagactttgatactactaagggctttcactgaggagggagcaatcgttggagaaatttcaccattaccttctcttccaggacatactaaagaggatgtcaaaaatgcaattggggtcctcatcggaggacttgaatggaatggtaacacggttcgaggctctgaaaatctacagagattcgcttggagaaaccataatgaggatgggagaccttcactacctccagaa--cagaaatgaaaagtggcgagagcaattgggactgaaatttgaggaaataaggtggttaattgaagaagtacggcacagattgaaagcgacagagaatagtttcgaacaaataacatttatgcaagccttacaactactgcttgaagtagaacaagagataagaactttctcgtttcagcttatttaa
>H4N6_Avian_CY165647_A/mallard/Sweden/80299/2008|2008.888
atggactccaac---acgataacctcgtttcaggtagattgttatctatggcacataagaaagctactcagcatgagagacatgtgtgatgctccctttgatgacaggctccgaagagaccaaaaggcattaaagggaagaggcagcacacttggactcgatctaagagtggctacaatggaagggaaaaagatcgttgaggacatcctgaagagtgagacagatgaaaacctcaaaatagccattgcttccagtcccgctcctcggtatatcactgatatgagcatagaggagataagccgagaatggtacatgctgatgcctagacagaaaataact---ggaggccttatggtgaaaatggaccaagccataatggataagagaattatccttaaagcaaatttctcagttctatttgatcaactagagacattagtctctttgagggcattcacagaagatggtgctattgtggctgaaatatctcccattccctccatgccaggacattctacagaggatgtcaaaaatgcaattggaatcctcatcggtggacttgaatggaatgataactcaattcgagcgtctgaaaatatacagagattcgcttggggaatccgtgatgagaatgggggacctccactccctccaaaa--cagaaacgctacatggcgagacgaattgagtcagaagtttgaagagatcagatggctcattgctgaatgtagaaacatactgacaaagactgagaatagctttgaacagataacatttttgcaagcattgcaactcttacttgaagttgagagtgagataaggactttctcttttcagcttatttaa
>H3N2_Human_CY090977_A/Georgia/NHRC0001/2004|2004.052
atggattccaac---actgtgtcaagtttccaggtagattgctttctttggcatatccggaaacaagttgtagaccaagaactgagtgatgccccattccttgatcggcttcgccgagatcagaggtccctaaggggaagaggcaacactctcggtctagacatcaaagcagccacccatgttggaaagcagattgtagaaaagattctgaagggagaatctgatgaggcacttaaaatgaccatggcctccacacctgcttcgcgatacataactgacatgactattgaggaattgtcaagaaactggttcatgctaatgcccaagcaaaaagtggaa---ggacccctttgcatcagaatggaccaggcaatcatggagaaaaacatcatgttgaaagcgaatttcagtgtgatctttgaccgactagagaacatagtattactaagggctttcaccgaagagggagcaattgttggcgaaatctcaccattgccttcttttccaggacatactattgaggatgtcaaaaatgcaattggggtcctcatcggagggcttgaatggaatgataacacagttcgagtctctaaaaatctacagagattcgcttggagaagcagtaatgagaatgggggacctccacttactccaaaa--cagaaacggaaaatggcgagaacagctaggtcaaaagtttgaagagataagatggctgattgaagaagtgagacacagactaagaacaactgagaatagttttgagcaaataacattcatgcaagcattacagctgctgtttgaagtggaacaggagataagaactttctcatttcagcttatttaa
>H3N2_Human_CY170907_A/Santa_Clara/YGA_03062/2012|2012.975
atggattccaac---actgtgtcaagtttccaggtagattgctttctttggcatatccggaaacaagttgtagaccaaaaactgagtgatgccccattccttgatcggcttcgccgagatcagaggtccctaaggggaagaggcaatactctcggtctagacatcaaagcagccacccatgttggaaagcaaattgtagaaaagattctgaaagaagaatctgatgaggcacttaaaatgaccatggtctcaacacctgcttcgcgatacataactgacatgactattgaggaattgtcaagaaactggttcatgctaatgcccaagcagaaagtggaa---ggacctctttgcatcagaatggaccaggcaatcatggagaaaaacatcatgttaaaagcgaatttcaatgtgatttttggccgactagagaccatagtattactaagggctttcaccgaagagggagcaattgttggcgaaatctcaccattgccttcttttccaggacatactattgaggatgtcaaaaatgcaattggggtcctcatcggaggacttgaatggaatgataacacagttcgagtctctaaaaatctacagagattcgcttggagaagcagtaatgagaatgggggacctccacttactccaaaa--cagaaacgggaaatggcgagaacagctaggtcagaagtttgaagagataagatggctaattgaagaagtgagacacagattaagaacaactgaaaatagctttgaacaaataacattcatgcaagcattacaactgctgtttgaagtggaacaggagataagaactttctcatttcagcttatttaa
>H10N1_Avian_CY167263_A/mallard/Mississippi/12OS443/2012|2012.047
atggattccaac---actgtgtcaagctttcaggtagactgctttctttggcatgtccgcaaacgatttgcagaccaagaactgggtgatgccccattccttgaccggcttcgccgagaccaaaagtctctaagaggaagaggcagcactcttggtctggatatcgaaacagccactcgcgctggaaagcagatagtggagaggattctggaggaagaatccgacgaggcactcaaaatgactattgcctctgtacctgcttcacgctacctaactgacatgactcttgaagagatgtcaagagactggttcatgctcatgcccaaacagaaagtggca---ggttccctttgtatcagaatggaccaggcgatcatggataagaacattatactgaaagcgaatttcagtgtgatctttgatcgactagagacactaatactactcagagctttcactgaagagggagcaattgtcggcgaaatttcaccattgccttctcttccaggacatactgatgaggatgtcaaaaatgcaattggggtcctcatcggaggacttgaatggaatgataacacagttcgagtctctgaaactctacagagattcgcttggagaagctgtaatgaggatgggagacctccactccctccaaag--cagaaacggaaaatggcgagaacaattgagtcagaagtttgaagaaataaggtggctaattgaagaggtgcgacatagactaaaggttacagaaaatagttttgaacaaataacatttatgcaagccttacaactactgcttgaagtggagcaagagataaggactttctcgtttcagcttatttaa
>H3N2_Human_KX414301_A/Montana/09/2016|2016.030
atggattccaac---actgtgtcaagtttccaggtagattgctttctttggcatatccggaaacaagttgtagaccaaaaactgagtgatgccccattcctcgatcggcttcgccgagatcagaggtccctaaggggaagaggcaatactctcggtctggacatcaaagcagccacccatgttggaaagcaaatcgtagaaaagattctgaaagaagaatctgatgaggcacttaaaatgaccatggtctcaacacctgcttcgcgatacataactgacatgactattgaggaattgtcaagaaactggttcatgctaatgcccaagcagaaagtggaa---ggacctctttgtatcagaatggaccaggcaatcatggagaaaaacatcatgttaaaagcgaatttcaatgtgatttttggccgactagagaccatagtattactaagggctttcaccgaagagggagcaattgttggcgaaatctcaccattgccttcttttccaggacatactattgaggatgtcaaaaatgcaattggggtcctcatcggaggacttgaatggaatgataacacagttcgagtctctaaaaatctacagagattcgcttggagaagcagtaatgagaatgggggacctccacttactccaaaa--cagaaacgggaaatggcgagaacagctaggtcagaagtttgaagagataagatggctaattgaagaggtgagacacagattaagaacaactgaaaatagctttgaacaaataacattcatgcaagcattacaactactgtttgaagtggaacaggagataagaactttctcatttcagcttatttaa
>H2N9_Avian_KF260055_A/duck/Guangdong/707/2000|2000.500
atggattccaac---actgtgtcaagctttcaggtagactgctttctttggcatgtccgcaaacgatttgcagaccaagaactaggtgatgccccattccttgaccggcttcgccgagatcagaagtccctaagaggaagaggcagcactcttggtctggacatcgagacagctactcgtgcgggaaagcagatagtggagcggattctggaggaagaatctgacgaggcacttaaaatgactattgcttcagtgccgacttcacgctacctaactgacatgactcttgaagaaatgtcaagagactggttcatgctcatgcccaagcagaaagtggca---ggttcactttgcatcagaatggaccaggcaataatggataaaaacatcatattgaaggcaaacttcagtgtgatttttgaccggctggaaaccctaatactacttagagctttcacagaagaaggagcaattgtgggagaaatctcaccgttaccttctcttccaggacatactgatgaggatgtcaaaaatgcaattggggtcctcatcggaggacttgaatggaatgataacacagttcgagtctctgaaactctacagagattcgcttggagaagcagtaatgaggatgggagacctccactccctccaaag--cagaaacggaaaatggcgagaacaattgagtcagaagtttgaagagataagatggctgattgaagaagtacgacatagattgaagattacagagaacagcttcgaacagattacgtttatgcaagctttacaactattgcttgaagtagagcaagagataagaactttctcgtttcagcttatttaa
>H3N6_Avian_EU871848_A/ruddy_turnstone/NJ/335/2005|2005.500
atggattccaac---actgtgtcaagctttcaggtagactgctttctttggcatgtccgcaaacgatttgcagaccaagaactgggtgatgccccattccttgaccggcttcgccgagaccaaaagtctctaagaggaagaggcagcactcttggtctggatatcgaaacagccactcgcactggaaagcagatagtggagaggattctggaggaagaatccgacgaggcactcaaaatgactattgcctctgtacctgcttcacgctacctaactgacatgactcttgaagagatgtcaagagactggttcatgctcatgcccaaacaaaaagtggca---ggttccctctgtatcagaatggaccaggcgatcatggataagaacattatactgaaagcgaatttcagtgtgatttttgatcggctggagacactaatactactcagagctttcactgaagaaggagcaattgtcggcgaaatttcaccattgccttctcttccaggacatactgatgaggatgtcaaaaatgcaattggggtcctcatcggaggacttgaatggaatgataacacagttcgagtctctgaaactctacagagattcgcttggagaagctgtaatgaggatgggagacctccactccctccaaag--cagaaacggaaaatggcgagaacaattgagtcagaagtttgaggaaataaggtggctaattgaagaggtgcgacatagactaaaggttacagaaaatagttttgaacaaataacatttatgcaagccttacaactactgcttgaagtggagcaagagataaggactttctcgtttcagcttatttaa
>H3N2_Swine_KM028019_A/swine/Guangxi/2242/2011|2011.597
atggactccaac---accatgtcaagctttcaggtagactgtttcctttggcatatccgcaagcgatttgcagacaatggattgggtgatgccccattccttgatcggctccgccgagatcaaaagtccttaaaaggaagaggcaacacccttggcctcgatatcgaaacagccactcttgttgggaaacaaatcgtggaatggatcttaaaagaggaatccagcgagacacttagaatgacaattgcatctgtacctacttcgcgctacctttctgacatgaccctcgaggaaatgtcacgagactggttcatgctcatgcctaggcaaaagataata---ggccctctttgcgtgcggttggaccaggcggtcatggaaaagaacatagtactgaaagcgaacttcagtgtaatctttaaccgattagagaccttgatactactaagggctttcactgaggagggagcaatagttggagaaatttcaccattaccttctcttccaggacatacttatgaggatgtcaaaaatgcagttggggtcctcatcggaggacttgaatggaatggtaacacagttcgagtctctgaaaatatacagagattcgcttggagaaactgtgatgagaatgggagaccttcactacctccagag--cagaaatgaaaagtggcgagagcaattgggacaaaaatttgaggaaataaggtggttaattgaagaaatgcggcacagattgaaagcgacagagaatagtttcgaacaaataacatttatgcaagccttacaactactgcttgaagtagaacaagagataagagctttctcgtttcagcttatttaa
>H1N1_Swine_CY028784_A/swine/California/T9001707/1991|1991.500
atggattccaac---actgtgtcaagctttcaggtagactgtttcctttggcatatccgcaaacggtttgcagacaatggattgggtgatgccccattccttgatcggctccgccgagatcaaaagtccctaaaaggaagaggcagcacccttggtctcgacatcgaaacagccactcttgttgggaaacaaattgtggagtggattttgaaagaggaattcaacgaaacacttaagatgaccattgcatctgtacctacttcgcgctacctagctgacatgaccctcgaggaaatgtcacgagactggttcatgctcatgcctaggcaaaagataata---ggctctctttgtgtgcgaatggaccaggcgatcatggaaaagaacatcatactgaaagcgaacttcagtgtgatttttaaccgattagagactttgatactactaagggctttcaccgaagagggagcaatcgttggagaaatttcaccattaccttctcttccaggacatactgatgaggatgtcaaaaatgcagttggggtcctcatcggagggcttgaatggaatggtaacacggttcgagtctctgaaaatctacagagattcgcttggagaagccgtaatgaggatgggagaccttcactatctccagag--cagaaatgaaaagtggcgagagcaattgggacagaaatttgaggaaataaggtggttgattgaagaagtgcggcacaaattgaaaatgacagagaatagtttcgagcaaataacatttatgcaagccttacaactattgcttgaagtagaacaagagataagaactttctcgtttcagcttatttaa
>H3N2_Human_CY112673_A/Stockholm/20/1993|1993.838
atggattccaac---actgtgtcaagtttccaggtagattgctttctttggcatatccggaaacaagttgtagaccaagaactgagtgatgccccattccttgatcggcttcgccgagatcagaggtccctaaggggaagaggcaacactctcggtctagacatcaaagcagccacccatgttggaaagcagattgtagaaaagattctgaaggaagaatctgatgaggcacttaaaatgaccatggcctccacacctgcttcgcgatacataactgacatgactattgaggaattgtcaagaaactggttcatgctaatgcccaagcagaaagtggaa---ggacctctttgcatcagaatggaccaggcaatcatggagaaaaacatcatgttgaaagcgaatttcagtgtgatctttgaacgactagagaccctagtattactaagggctttcaccgaagagggagcaattgttggcgaaatctcaccattgccttcttttccaggacatactattgaggatgtcaaaaatgcaattggggtcctcatcggaggacttgaatggaatgataacacagttcgagtctctaaaaatctacagagattcgcttggagaagcagtaatgagaatgggggacctccacttactccaaaa--cagaaacggaaaatggcgagaacagctaggtcaaaagtttgaagagataagatggctgattgaagaagtgagacacagactaaaaacaactgagaatagttttgagcaaataacattcatgcaagcattacagctgctgtttgaagtggaacaggagataagaactttctcatttcagcttatttaa
>H3N2_Swine_MF920018_A/swine/Minnesota/MT_13_01_S70/2013|2013.151
atggactccaat---actgtgtcaagctttcaggtagactgtttcctttggcacatccgcaaactgtttgcagacaatggattgggtgatgccccattccttgatcggctccgccgagatcaaaagtccctaaaaggaagaggcaacacccttagcctcgacattgaaacagccactcttgttggaaaacaaattgttgagtggattttgaaagaggactccagcgatacacttaagatgaacattgcatctgtacctacttcgcgctacctagctgacatgaccctcgaggaaatgtcacgagactggttcatgctcatgcctaggcaaaagataata---ggccctctttgtgtgcgaatggaccaggcgattctggaaaagaacatcatactgaaagcgaacttcagtgtgatctttaatcgattagagactttgatactactaagggctttcactgaagagggagcaatcgttggagaaatttcacccttaccttctcttccaggacatactaatgaggatgtcaaaaatgcagttggggtcctcatcggaggatttgaatggaatggtaacacggttcgaggctctgaaaatctacagagattcgcttggagaaaccgtaatgaggatgggagaccttcactacctccagaa--caggaatgaaaagtggcgagagcaattgggacagaaatttgaggaaataaggtggttaattgaagaagtacggcacagattgaaagcgacagagaatagtttcgaacaaataacatttatgcaagccttacaactactgcttgaagtagaacaagagatacgaactttctcgtttcagcttatttaa
>H1N2_Swine_KC778996_A/swine/Minnesota/A01202471/2011|2011.570
atggactccaac---accatgtcaagctttcaggtagactgtttcctttggcatatccgcaagcgatttgcagacaatggattgggtgatgccccattccttgatcggctccgccgagatcaaaagtccttaaagggaagaggcaacacccttggcctcgatatcgaaacagccactcttgatgggaaacaaatagtggaatggatcttgaaagaggaatccagcgagacacttagaatgacaattgcatctgtacctacttcgcgctacctttctgacatgaccctcgaggaaatgtcacgagactggctcatgctcatgcctaggcaaaagataata---ggccctctttgcgtgcgattggaccaggcggtcatggaaaagaacatagtactgaaagcgaacttcagtgtaatctttaaccgattagagaccttgatactactaagggctttcactgaggagggagcaatagttggagaaatttcaccattaccttctcttccaggacatacttatgaggatgtcaaaaatgcagttggggtcctcatcggaggacttgaatggaatggtaacacggttcgagtctctgaaaatatacagagattcacttggagaaactgtgatgagaatgggagaccttcactacctacagag--cagaaatgaaaagtggcgagagcaattgggacagaaatttgaggaaataaggtggttaattgaagaaatgcggcacagattgaaagcgacagagaatagtttcgaacaaataacatttatgcaagccttacaactactgcttgaagtagaacaagagataagagctttctcgtttcagcttatttaa
>H1N1_Swine_KX772276_A/swine/Illinois/A01728329/2015|2015.959
atggactccaat---actgtgtcaagctttcaggtagactgtttcctttggcacatccgtaaacgttttgcagacaatggattgggtgatgccccattccttgatcggctccgccgagatcaaaagtccctaaaaggaagaggcaacaccctcagcctcgacatcaaagcagccactcttgttgggaaacaaattgtagagtggattttaaaagaggaatccagcgagacacttaagatgaccattgcatctatacctacctcgcgctacctggctgacatgaccctcgaggaaatgtcacgagactggttcatgctcatgcctaggcaaaagataata---ggccctctttgtgttcggatggaccaggcgatcattgaaaaggacatcatactgaaagcaaacttcagtgtgatctttaaccgactagagactttgatattactgagagctttcgatgaggagggagcaatcgttggagaaatttcaccattgccttctcttccaggacatactaatgaggatgtcaaaaatgcagttggggtcctcatcggaggacttgaatggaatggtaacacggttcgaggctctgaaaatctacagagattcgcttggaaaaaccgtaatgaggatgggagaccttcactacctccagaa--cagaaatgaaaagtggcgagagcaattgggacagaaatttgaagaaataaggtggttgattgaagaagtacgacacagattgaaaatgacagataacagtttcgaacaaataacatttatgcaagccttacaactactgcttgaagtagagcaagagataaggactttctcgtttcagcttatttaa
>H7N3_Avian_CY005892_A/pheasant/Minnesota/917/1980|1980.633
atggattccaac---actgtgtcaagctttcaggtagactgctttctttggcatgtccgcaaacgatttgcagaccaagaactgggtgatgccccattccttgaccggcttcgccgagatcagaaatctctaagaggaagaggcagcactcttggtctggacatcgaaacagccactcgtgctggaaagcagatagtggagaggattctggaggaagaatccgacgaggaactcaaaatgactattgcctctgtacctgcttcacgctacctaactgacatgactcttgaagagatgtcaagagactggttcatgctcatgcccaagcaaaaagtagca---ggctccctctgtatcagaatggaccagacgattatggataagaacatcatactgaaagcgaacttcagtgtgatcttcgatcggctggagacactaatactactcagggctttcactgaagaaggagcaattgtcggcgaaatttcaccattgccttctcttccaggacatactgatgaggatgtcaaaaatgcaattggggtcctcatcggaggacttgaatggaatgataacacagttcgagtctctgaaactctacagagattcgcttggagaagcagtaatgaggatgggagacctccactccctccaaag--cagaaacggaaaatggcgagaacaattgagtcagaagtttgaagaaataaggtggctgattgaagaagtgcgacatagactaaagattacagagaatagttttgaacaaataacatttatgcaagccttacaactactgcttgaagtggagcaagagataagaactttctcgtttcagcttatttaa
>H3N2_Swine_CY157795_A/swine/Oklahoma/00518/2005|2005.162
atggactccaat---actgtgtcaagctttcaggtagactgtttcctttggcacatccgcaaacggtttgcagacaatggattgggtgatgccccattccttgatcggctccgccgagatcaaaagtccctaaaaggaagaggcaacacccttagcctcgacatcgaaacagccactcttgttgggaaacaaattgttgagtggattttgaaagaggaatccagcgatacacttaagatgaccattgcatctgtacctacttcgcgctacctagctgacatgaccctcgaggaaatgtcacgagactggttcatgctcatgcctaggcaaaagataata---ggccctctttgtgtgcgaatggaccaggcgatcatggaaaagaacataatactgaaagcgaacttcagtgtgatctttaaccgattagagactttgatactactaagggctttcactgaggagggagcaatcgttggagaaatttcaccattaccttctcttccaggacatactaatgaggatgtcaaaaatgcagttggggtcctcatcggagggcttgaatggaatggtaacacggttcgaggctctgaaaatctacagagattcgcttggagaaaccgtaatgaggatgggagaccttcactacctccagaa--cagaaatgaaaagtggcgagagcaattgggacagaaatttgaggaaataaggtggttaattgaagaagtacggcacagattgaaagcgacagagaatagtttcgaacaaataacatttatgcaagccttacaactactgcttgaagtagaacaagagataaggactttctcgtttcagcttatttaa
>H4N8_Avian_CY078309_A/blue-winged_teal/Texas/Sg-00188/2007|2007.704
atggattccaac---actgtgtcaagctttcaggtagactgctttctttggcatgtccgcaaacgatttgcagaccaagaactgggtgatgccccattccttgaccggcttcgccgagaccaaaagtctctaagaggaaggggcagcactcttggtctggatatcgaaacagccactcgcgctggaaagcagatagtggagaggattctggaggaagaatccgacgaggcactcaaaatgactattgcctctgtacctgcttcacgctacctaactgacatgactcttgaagagatgtcaagagactggttcatgctcatgcccaaacaaaaagtggca---ggttccctctgtatcagaatggaccaagcgatcatggataagaacattacactgaaagcgaatttcagtgtgatctttgatcggctggagacactaatactactcagagctttcactgaagagggagcaattgtcggcgaaatttcaccattgccttctcttccaggacatactgatgaggatgtcaaaaatgcaattggggtcctcatcggaggacttgaatggaatgataacacagttcgagtctctgaaactctacagagattcgcttggagaagccgtaatgaggatgggagacctccactccctccaaag--cagaaacggaaaatggcgagaacaattgagccagaagtttgaggaaataaggtggctaattgaagaggtgcgacatagactaaaagttacagagaatagttttgaacaaataacatttatgcaagccttacaactactgcttgaagtggagcaagagataagaactttctcgtttcagcttatttaa
>H1N1_Human_MH125878_A/Illinois/12/2018|2018.096
atggaatccaac---accatgtcaagctttcaggtagactgttttctttggcatattcgcaagcgatttgcagacaatggattgggtgatgccccattccttgatcggctacgccgagatcaaaagtccttaaaaggaagaggcaacacccttggcctcgacatcaaaacagccactcttgttgggaaacaaattgtggaatggattttgaaagaggaatccagcgagacacttagaatgacaattgcatctgtacctacttcgcgttacatttctgacatgaccctcgaggaaatgtcacgagactggttcatgcttatgcctaggcaaaagataata---ggccctctttgcgtgcgattggaccaggcggtcatggataagaacatagtactggaagcaaacttcagtgtcatcttcaaccgattagagaccttgatactactaagggctttcactgaggagggagcaatagttggagaaatttcaccattaccttctcttccaggacatacttatgaggatgtcaaaaatgcagttggggtcctcatcggaggacttgagtggaatggtaacacggttcgagtctctgaaaatatacagagattcgcttggagaagctgtgatgagaatgggagaccttcactacctccagag--cagaaatgagaagtggcgggaacaattgggacagaaatttgaggaaataaggtggttaattgaagaaatacgacacagattgaaagcgacagagaatagtttcgaacaaataacatttatgcaagccttacaactactgcttgaagtagagcaagagataagagctttctcgtttcagcttatttaa
>H5N8_Avian_KT221070_A/goose/Jiangsu/QD5/2014|2014.156
atggattccaac---actatgttaagctttcaggtagactgctttctttggtatgtccgcaaacgatttgcagaccaagaactgggtgatgccccgttccttgaccggcttcgccgagatcagaagtctttaagaggaagaggcagcactcttggtctggacatcgaaacagctactcgtgcgggaaagcagatagtggagcgaattctggaggaagaatctgatgaggcacttaaaatgactgttgcttcagtgccgtcttcacgctacctaactgacatgactcttgaagaaatgtcaagggactggttcatgctcatgcccaaacagaaagtggca---ggttctctttgcatcaaaatggaccaggcaataatggataaaaacatcatattgaaagcaaacttcagtgtaatttttaaccggctggaagctctaatactacttagagctttcacagaagaaggagcaattgtgggagaaatctcaccgttaccttcttttccaggacatactgatgaggatgtcaaaaatgcaattggggtcctcatcggaggacttgaatggaatgataacacagttcgggtctctgaaactctacagagattcgcttggagaagcagtaatgaggatgggagaccttcactccctccaaag--cagaaacggaaaatggcgagaacaattgagtcagaagtttgaagaaataagatggctgattgaagaagtgcgacatagattgaagattacagaaaatagcttcgaacagataacgtttatgcaagccttacaactattgcttgaagtggagcaagagataagaactttctcgtttcagcttatttaa
>H5N8_Avian_MG607431_A/duck/Democratic_Republic_of_the_Congo/17RS882-40/2017|2017.362
atggattccaac---actatgttaagctttcaggtagactgttttctttggtatgtccgcaaacgattcgcagaccaagaactgggtgatgccccgttccttgaccggcttcgccgagatcagaagtctttaagaggaagaggcagcactcttggtctaggcatcgaaacagctactcgtgcggggaagcagatagtggagcgaattctggaggaagaatctgatgaggcacttaaaatgactgttgcttcacgtccgtctccacgctacctaactgacatgactcttgaagaaatgtcaagggactggttcatgctcatgcccaaacagaaagtggca---ggttccctttgcatcaaaatggaccaggcaataatggataaaaacatcatattgaaagcaaacttcagtgtaatttttaaccggctggaagctctaatactacttagagctttcacagaagaaggagcaatagtgggagaaatctcaccgttaccttcttttccaggacatactgatgaggatgtcaaaaatgcaattggggtcctcatcggaggacttgaatggaatgataacacagttcgggtctctgaaactctacagagattcgcttggagaagcagcaatgaggatgggagaccttcactccctccaaag--cagaaacggaaaatggcgagaacaattgggtcagaagtttgaagaaataagatggctgattgaagaagtgcgacatagattgaagattacagaaaatagcttcgaacagataacgttcatgcaagccttacaactattgcttgaagtggaacaagagataagaactttctcgtttcagcttatttga
>H1N1_Avian_CY206785_A/mallard/Southcentral_Alaska/12ML01045/2014|2014.726
atggattccaac---acgataacctcgttccaggtagattgctatctatggcacataagaaagctgctcagcatgagagacatgtgtgatgctccctttgatgatagactcagaagagatcagaaggcattaaaggggagaggcagcacacttggactcgacctgcgagtggccacaatggaaggcaaaaagattgttgaggacatcctaaagagtgaaacggatgaaaacctcaaaattgcaattgcatccagccctgctcctcggtacatcaccgacatgagcatagaggaaataagcagggagtggtacatgctcatgccaaggcagaaaataaca---gggggtctgatggtgaaaatggaccaggccatcatggacaagaggataatactcaaggcaaacttctctgtcctatttgatcaactggaaacattagtctcactgagggctttcacagacgatggcgccattgtagctgaaatatctcctattccttccatgccaggacattctacagaggatgtcaaaaatgcaattggaatcctcatcggtggacttgaatggaatgataactcaattcgagcgtctgaaaatatacagagattcgcttggggagtccgtgatgagaatgggggacctccactccctccaaag--cagaaacgctacatggcgagaagagttgagtcagaagtttgaagagatcagatggctaattgcagagtgcagaaacatattaaccaaaactgaaaacagcttcgagcagataacgttcttgcaggcattgcaactcttacttgaggttgagagtgagataaggacattttcttttcagcttatttag
>H1N7_Avian_CY137814_A/shorebird/Delaware_Bay/226/2009|2009.381
atggattccaac---actgtgtcaagctttcaggtagactgctttctttggcatgtccgcaaacgatttgcagaccaagaactgggtgatgccccattccttgaccggcttcgccgagaccaaaagtctctaagaggaagaggcagcactcttggtctggacatcgaaacagccactcgcgctggaaagcagatagtggagaggattctggaggaagaatccgacgaggcactcaaaatgactattgcctctatacctgcttcacgctacctaactgacatgactcttgaagagatgtcaagagactggttcatgctcatgcccaaacaaaaagtggca---ggttccctctgtatcagaatggaccaggcgatcatggataagaacatcacactgaaagcgaatttcagtgtgatctttgatcggttggagacactaatactactcagagctttcactgaagagggagcaattgtcggcgaaatttcaccattgccttctcttccaggacatactgatgaggatgtcaaaaatgcaattggggtcctcatcggaggacttgaatggaatgataacacagttcgagtctctgaaactttacagagattcgcttggagaagctgtaatgaggatgggagacctccactccctccaaag--cagaaacggaaaatggcgagaacaattgagtcagaagtttgaggaaataaggtggctaattgaagaggtgcgacatagactaaaggttacagagaatagttttgaacaaataacatttatgcaagccttacaactactgcttgaagtggagcaagagataagaactttctcgtttcagcttatttaa
>H1N1_Human_CY211030_A/Pennsylvania/94/2016|2016.855
atggaatccaac---accatgtcaagctttcaggtagactgttttctttggcatattcgcaagcgatttgcagacaatggattgggagatgccccattccttgatcggctacgccgagatcaaaagtccttaaaaggaagaggcaacacccttggcctcgacatcaaaacagccactcttgttgggaaacaaattgtggaatggattttgaaagaggaatccagcgagacacttagaatgacaattgcatctgtacctacttcgcgttacatttctgacatgaccctcgaggaaatgtcacgagactggttcatgcttatgcctaggcaaaagataata---ggccctctttgcgtgcgattggaccaggcggtcatggataagaacatagtactggaagcaaacttcagtgtaatcttcaaccgattagagaccttgatactactaagggctttcactgaggagggagcaatagttggagaaatttcaccattaccttctcttccaggacatacttatgaggatgtcaaaaatgcagttggggtcctcatcggaggacttgagtggaatggtaacacggttcgagtctctgaaaatatacagagattcgcttggagaagctgtgatgagaatgggagaccttcactacctccagag--cagaaatgagaagtggcgggaacaattgggacagaaatttgaggaaataaggtggttaattgaagaaatacggcacagattgaaagcgacagagaatagtttcgaacaaataacatttatgcaagccttacaactactgcttgaagtagagcaagagataagagctttctcgtttcagcttatttaa
>H7N2_Avian_HQ541722_A/chicken/MD/MinhMa/2004|2004.500
atggactccaac---acgataacctcgtttcaggtagattgttatctatggcacataagaaagctactcagcatgagagacatgtgtgatgctccctttgatgatagactcagaagagatcaaaaggcattaaagggaagaagcagcacacttgggctcgacctgcgagtggccacaatggaaggcaaaaaggttgttgaagaaatcctaaagaatgaaactgatgaaaatctcagaattgcaattgcatccagccctgcacctcggtacattactgatatgagcatagaggaaataagtagggaatggtacatgctaatgccaaggcaaaagatgaca---gggagtctgatggtgaaaatggatcaggccattatgaacaagaggataatgctcaaagcaaacttctctgtcctatttgatcaaatggaaacactagtctcactgagggctttcacagacgatggtgccattgtagctgaaatatatcccattccttctatgccaggacattctggagaggatgtcaaaaatgcaattggaatcctcatcggtggacttgaatggaatgataactcaattagagcgtctgaaaatatacagagattcgcttggggagtccgtgatgagaataggggacctccactctctccaaaa--cagaaacgctacatggagggaagagttgagtcagaaatttgaagagatcagatggctgattgcagaatgcaggaacatattaaccaaaactgaaaacagcttcgagcaaataacgttcttgcaagcattgcaactcttacttgaagttgagagtgagataagaacattttcttttcagcttatttaa
>H1N1_Human_KX004918_A/Montana/01/2016|2016.011
atggaatccaac---accatgtcaagctttcaggtagactgttttctttggcatattcgcaagcgatttgcagacaatggattgggtgatgccccattccttgatcggctacgccgagatcaaaagtccttaaaaggaagaggcaacacccttggcctcgacatcaaaacagccactcttgttgggaaacaaattgtggaatggattttgaaagaggaatccagcgagacacttagaatgacaattgcatctgtacctacttcgcgttacatttctgacatgaccctcgaggaaatgtcacgagactggttcatgcttatgcctaggcaaaagataata---ggccctctttgcgtgcgattggaccaggcggtcatggataagaacatagtactggaagcaaacttcagtgtaatcttcaaccgattagagaccttgatactactaagggctttcactgaggagggagcaatagttggagaaatttcaccattaccttctcttccaggacatacttatgaggatgtcaaaaatgcagttggggtcctcatcggaggacttgagtggaatggtaacacggttcgagtctctgaaaatatacagagattcgcttggagaagctgtgatgagaatgggagaccttcactacctccagag--cagaaatgagaagtggcgggaacaattgggacagaaatttgaggaaataaggtggttaattgaagaaatacggcacagattgaaagcgacagagaatagtttcgaacaaataacatttatgcaagccttacaactactgcttgaagtagagcaagagataagagctttctcgtttcagcttatttaa
>H3N2_Human_CY113273_A/Netherlands/209/1980|1980.915
atggattccaac---actgtgtcaagtttccaggtagattgctttctttggcatgtccgaaaacaagttgtagaccaagaactgggtgatgccccattccttgatcggcttcgccgagatcagaggtccctaaggggaagaggcagcactctcggtctagacatcaaagcagccacccatgttggaaagcagatagtagaaaagattctgaaggaagaatctgatgaggcacttaaaatgaccatggcctccacacctgcttcgcgatacataactgacatggctattgaggaattgtcaagaaactggttcatgctaatgcccaagcagaaagtggaa---ggacctctttgcatcagaatggaccaggcaatcatggaaaaaaacatcatgttgaaagcgaatttcagtgtgatttttgaccgactagagaccctagtattactaagggctttcaccgaagagggagcaattgttggcgaaatctcaccattgccttcttttccaggacatactattgaggatgtcaaaaatgcaattggggtcctcatcggaggacttgaatggaatgataacacagttcgagtctctaaaactctacagagattcgcttggggaagcagtaatgagaatgggggacctccacttactccaaaa--cagaaacggaaaatggcgagaacagctaggtcaaaaattcgaagagataagatggctgattgaagaagtgagacacagactgaaaacaactgagaatagttttgagcaaataacattcatgcaagccttacagctgctgtttgaagtggaacaggagataagaactttctcatttcagcttatttaa
>H3N2_Canine_MG254132_A/canine/Guangxi/LZ45/2015|2015.058
atggactccaac---acagtgtcaagctttcaggtagactgctttctttggcatgtccgcaaacgatttgcagaccaaggattgggtgatgccccattccttgatcggcttcgccgagatcagaagtccctaagaggaagaggcagcacccttggtctggacattgaaacaactactcgtatagggaaacagatagtggagtggattctggaagaagaatccgataaggcacttaaaatgaccattgcttcagttccggcttcacgctacctaactgatatgacacttgaagaaatgtcaagagactggttcatgctcatgccaaagcaaaaagtggca---gggtccctttgcatcaaaatggaccaggcaataatgaataaaaacatcacattgaaagcaaacttcagtgtgatttttgaacgactggaaactctaatactacttagagctttcacaaacgaaggtgcaattgtgggagaaatttcaccgttaccttctcttccaggacatactgataaggatgtcaaaaatgcaattgggatcctcatcggaggacttgaatggaatgataacacaattcgagtctctgaaaatctacagagattcgcttggagaagcagtgatgagaatgggagaccttcactccctccaaag--cagaaacggaaaatggcgagaacaattgagtcagaaatttgaggaaataaggtggctgatcgaagaagtacggcatagattgaagattacggaaaacagctttgaacaaataacatttatgcaagccttacaactattgcttgaggtggagcaagagataagaactttctcgtttcagcttatttaa
>H7N3_Avian_CY102200_A/ruddy_turnstone/Delaware_Bay/135/1996|1996.367
atggattccaac---actgtgtcaagctttcaggtagactgttttctttggcatgtccgcaaacgatttgcagaccaagaactgggtgatgccccattccttgaccggcttcgccgagaccaaaaatctctaagaggaagaggcagcactcttggtctggacatcgagacagccactcgtgctggaaagcagatagtggagaggattctggaggaagaatccgacgaggcacttaaaatgactattgcctctgtacctgcttcacgctacctaactgacatgactcttgaagagatgtcaagagactggttcatgctcatgcccaaacaaaaagtggca---ggttccctctgtatcagaatggaccaggcgattatggacaggaacatcatactgaaagcgaatttcagtgtgatcttcgatcggctggagacactaatactactcagagctttcactgaagaaggagcaattgtcggcgaaatttcaccattgccttctcttccaggacatactgatgaggatgtcaaaaatgcaattggggtcctcatcggaggacttgaatggaatgataacacagttcgagtctctgaaactctacagagattcgcttggagaagcagtaatgaggatgggagacctccactccctccaaag--cagaaacggaaaatggcgagaacaattgagtcagaagtttgaggaaataaggtggctgattgaagaagtgcgacatagactaaaggttacagagaatagttttgaacaaataacatttatgcaagccttacaactactgcttgaagtggagcaagagataagaactttctcgtttcagcttatttaa
>H1N1_Human_KF612172_A/Santa_Cruz/12541/2009|2009.496
atggactccaac---accatgtcaagctttcaggtagactgtttcctttggcatatccgcaagcgatttgcagacaatggattgggtgatgccccattccttgatcggctccgccgagatcaaaagtccttaaaaggaagaggcaacacccttggcctcgatatcgaaacagccactcttgttgggaaacaaatcgtggaatggatcttgaaagaggaatccagcgagacacttagaatgacaattgcatctgtacctacttcgcgctacctttctgacatgaccctcgaggaaatgtcacgagactggttcatgctcatgcctaggcaaaagataata---ggccctctttgcgtgcgattggaccaggcggtcatggaaaagaacatagtactgaaagcgaacttcagtgtaatctttaaccgattagagaccttgatactactaagggctttcactgaggagggagcaatagttggagaaatttcaccattaccttctcttccaggacatacttatgaggatgtcaaaaatgcagttggggtcctcatcggaggacttgaatggaatggtaacacggttcgagtctctgaaaatatacagagattcgcttggagaaactgtgatgagaatgggagaccttcactacctccagag--cagaaatgaaaagtggcgagagcaattgggacagaaatttgaggaaataaggtggttaattgaagaaatgcggcacagattgaaagcgacagagaatagtttcgaacaaataacatttatgcaagccttacaactactgcttgaagtagaacaagagataagagctttctcgtttcagcttatttaa
>H5N1_Avian_DQ997525_A/goose/Guangdong/xb/2001|2001.500
atggattccaac---actgtgtcaagctttcaggtagactgctttctttggcatgtccgcaaacgatttgcagaccaagaactgggtgatgccccattccttgaccggcttcgccgagatcagaagtccctaagaggaagaggcagcacccttggtctggacatcgagacagctactcgtgcgggaaagcagatagtggagcggattctggagaaagaatctgatgaggcacttaaaatgactattgcctctctgccggctttacgctacctaactgacatgactcttgaagagatgtcaagggactggttcatgcttatgcccaagcagaaggtggca---ggttccctttgcatcagaatggaccaggcaataatggataaaaccatcatattgaaagcaaacttcagtgtgattttcgaccggctggaaaccctaatactacttagagcattcacagaagaaggagcaattgtgggagaaatctcaccgttaccttctcttccaggacatactgatgaggatgtcaaaaatgcaattggggtcctcatcggaggacttgaatggaatgataacacagttcgagtctctgaaactctacagagattcgcttggagaagcagtaatgagggtgggagaccttcactccctccaaag--cagaaacggaaaatggcgagaacaactgagtcagaagtttgaagaaataagatggctgattgaagaagtgcgacatagattgaagattacagagaacagcttcgaacaaataacgtttatgcaagccttacaactattgcttgaagtggagcaagagataagaactttctcgtttcagcttatttaa
>H5N3_Avian_CY047556_A/mallard/Quebec/16334/2005|2005.630
atggactccaac---acgataacctcgttccaggtagattgctatctatggcacataagaaagctgctcagcatgagagacatgtgtgatgctccctttgatgatagactcagaagagaccagaaggcattaaagggaagaggcagcacacttggactcgacctgcgagtggctacaatggaaggcaaaaagattgttgaagacattctaaagagtgaaactgatgaaaatctcaaaatcgctattgcatccagccctgctcctcggtacattaccgatatgagcatagaggaaataagcagggaatggtacatgctcatgccgaggcagaaaataact---gggggtctgatggtgaaaatggatcaggccattatggacaagaggataatactcaaggcgaacttctctgtcctgtttgatcaactggagacattagtctcactgagggctttcacagacgatggcgccattgtagctgaaatatctcccattccttccatgccaggacattctacagaggatgtcaaaaatgcaattggaatcctcatcggtggacttgaatggaatgataactcaattcgagcgtctgaaaatatacagagattcgcttggggagtccgtgatgagaatgggggacctccactccctccaaag--cagaaacgctacatggcgagaagagttgagtcagaagtttgaagagatcagatggctaattgcagagtgcagaaacatattaaccaaaactgagaacagcttcgagcagataacgttcttgcaagcattgcaactcttacttgaagttgagagtgagataaggacattttcttttcagcttatttag
>H3N2_Swine_CY099147_A/swine/Minnesota/00611/2005|2005.381
atggactccaat---actgtgtcaagctttcaggtagactgtttcctttggcacatccgcaaacggtttgcagacaatggattgggtgatgccccattccttgatcggctccgccgagatcaaaagtccctaaaaggaagaggcaacacccttagcctcgacatcgaaacagccactcttgttgggaaacaaattgttgagtggattttgaaagaggaatccagcgatacacttaagatgaccattgcatctgtacctacttcgcgctacctagctgacatgaccctcgaggaaatgtcacgagactggttcatgctcatgcctaggcaaaagataata---ggccctctttgtgtgcgaatggaccaggcgatcatggaaaagaacatcatactgaaagcgaacttcagtgtgatctttaaccgattagagactttgatactactaagggctttcactgaggagggagcaatcgttggagaaatttcaccattaccttctcttccaggacatactaatgaggatgtcaaaaatgcagttggggtcctcatcggaggacttgaatggaatggtaacacggttcgaggctctgaaaatctacagagattcgcttggagaaaccgtaatgaggatgggagaccttcactacctccagaa--cagaaatgaaaagtggcgagagcaattgggacagaaatttgaggaaataaggtggttaattgaagacgtacggcacagattgaaagcgacagagaatagtttcgaacaaataacatttatgcaagccttacaactactgcttgaagtagaacaagagataaggactttctcgtttcagcttatttaa
>H1N1_Human_CY171547_A/Chicago/YGA_04123/2012|2012.995
atggactccaac---accatgtcaagctttcaggtagactgttttctttggcatattcgcaagcggtttgcagacaatggattgggtgatgccccattccttgatcggctacgccgagatcaaaagtccttaaaaggaagaggcaacacccttggcctcgacatcgaaacagccactcttgttgggaaacaaatcgtggaatggattttgaaagaggaatccagcgagacacttagaatgacaattgcatctgtacctacttcgcgttacatttctgacatgaccctcgaggaaatgtcacgagactggttcatgcttatgcctaggcaaaagataata---ggccctctttgcgtgcgattggaccaggcggtcatggaaaagaacatagtactgaaagcgaacttcagtgtaatcttcaaccgattagagacattgatactactaagggctttcactgaggagggagcaatagttggagaaatttcaccattaccttctcttccaggacatacttatgaggatgtcaaaaatgcagttggggtcctcatcggaggacttgaatggaatggtaacacggttcgagtctctgaaaatatacagagattcgcttggagaagctgtgatgagaatgggagaccttcattacctccagag--cagaaatgagaagtggcgagagcaattgggacagaaatttgaggaaataaggtggttaattgaagaaatgcggcacagattgaaagcgacagagaatagtttcgaacaaataacatttatgcaagccttacaactactgcttgaagtagaacaagagataagagctttctcgtttcagcttatttaa
>H9N2_Avian_CY038446_A/chicken/Pakistan/UDL-03/2005|2005.970
atggattccaac---actgtgtcaagctttcaggtagactgctttctttggcatgtccgcaaacgatttgcagaccaagaactgggtgatgccccattccttgaccggcttcgccgagatcagaagtccctaagaggaagaggcaacactcttggtctggacatcgaaacagctactcgtgcgggaaagcagatagtggagcgaattctggaggaggagtctgatgaggcacttaaaatg---------------ccagcttcacgctacttaactgatatgactctcgaggaaatgtcaagggactggttcatgctcatgcctaagcagaaagtgaca---ggttccctctgcatcaaaatggaccaggcaataatggataaaaccatcatattgaaagcaaacttcagtgtgatttatgaccggttagagaccctaatactacttagagctttcacagaagaaggagcaatcgtgggagaaatctcaccattaccttctcttccaggacatactaatgaggatgtcaaaaatgcaattggcgtcctcatcggaggacttgaatggaatgataacacagttcgagtctctgaaattatacagagattcgcttggagaagcattggtgaggatgggagacttccactccctccagat--cagaaacgggaaatggcgagaacaattgagtcaaaagtttgaagaaataaggtggctgattgaagaaatacgacatagattgaaaattacagaaaacagcttcgaacagataacgtttatgcaagccttacaactactgcttgaagtggagcaagagataagaaccttctcgtttcagcttatttag
>H5N2_Avian_EU249549_A/duck/Malaysia/F118-08-04/2004|2004.500
atggactccaac---actgtgtcaagctttcaggtagactgctttctttggcatgtccgcaaacgatttgcagaccaagaattgggtgatgccccattccttgaccggcttcgccgagatcagaagtccttgagaggaagaggcagcactcttggtctggacatcgagacagctactcgtgcaggaaagcagatagtggagcggattctagaggaggaatctgatgaggcacttaaaatgactattacttcggtgccagcttcacgctatctaactgacatgactcttgaagagatgtcaagggactggttcatgctcatgcccaagcagaaagtagta---ggttccctttgcatcagaatggaccaggcaataatggataaaaacatcatgttgaaagcaaacttcagtgtaatttttaatcggctggaaaccctaatactacttagggctttcacagaagaaggaacaattgtgggagaaatctcaccattaccttctcttccaggacatactgatgaggatgtcaaaaatgcaattggggtcctcattggaggacttgaatggaatgataacacagttcgagtctctgaaactctacagagattcgcttggaaaagcagtaatgaggatgggagacctccactctctccaaag--cagaaacggaaaatggcgagaacaattgagtcagaagtttgaagaaataagatggctgattgaagaagtgcgacatagattgaagattacagagaatagcttcgaacaaataacgtttatgcaagccttacaactattgcttgaagtggagcaagagataagaactttctcgtttcagcttatttaa
>H1N1_Swine_KT313546_A/swine/Oklahoma/A01410195/2014|2014.038
atggactccaat---actgtgtcaagctttcaggtagactgtttcctttggcacatccgcaaacgatttgcagacaatggactgggtgatgccccattccttgatcggctccgccgagatcagaagtccctaaagggaagaggcaacacccttagcctcgacatcgaaacagccactcttgttgggaaacaaattgtggagtggattttgaaagaggaatccagcgagacacttaagatgaccactgcatctgtacctacttcgcgctacctagctgacatgaccctcgaggaaatgtcacgagactggttcatgctcatgcctaggcaaaagataata---ggccctctttgtgttcgaatagaccaggcaatcattgaaaagaacatcatactgaaagcgaacttcagtgtgacctttaatcgattagagactttgatattactaagggctttcactgaggagggagcaatcgttggagaaatttcaccattgccttctcttccaggacatactaatgaggatgtcaaaaatgcaattggggtcctcatcggaggacttgaatggaatggtaacacggttcgaggctctgaaaatctacagagattcgcttggagaaaccgtaatgaggatgggagacctccactacctccagaa--cagaaatgaaaagtggcgagagcaattgggacagaaatttgaggaaataaggtggttagttgaagaagtacgacacagattgagaacgacagagaacagtttcgaacaaataacatttatgcaagccttacaactactgcttgaagtagaacaagagataaggactttctcgtttcagcttatttaa
>H1N1_Swine_KU323034_A/swine/Italy/321118-6/2014|2014.500
atggactccaac---accatgtcaagctttcaggtagactgtttcctttggcatatccgcaagcggtttgcagacaatggaatgggtgatgccccattccttgatcggctccgccgagatcagaagtccttaaaaggaagaggcaacacccttggcctcgatatcgaaacagccactcttgttgggaaacaaatcgtggaatggatcttgaaagaggaacccagcgagacacttagaatgacaattgcatctgtacctacttcgcgttacctttctgacatgaccctcgaggaaatgtcacgagactggttcatgctcatgcctaagcaaaaaataata---ggccctctttgcgtgcgattggaccaggcggtcatggaaaagaacatagtactgaaagcgaacttcagtgtaatcttcaaccgattagataccttgatactactaagggctttcactgaggagggagcaatagttggagaaatttcaccattaccttttcttccaggacatacttatgaggatgtcaaaaatgcaattggggtcctcatcggaggacttgaatggaatgttaacacggttcgagtctctgaagatatacagagattcgcttggagaaactgtgatgagaatgggagaccttcactacctccagag--cagaaatgaaaagtggcgagagcaattgggacagaaatttgaggaaataaggtggttaattgaagaaatccggcacagattgaaagcgacagagaatagtttcgaacaaataacatttatgcaagccttacaactactgcttgaagtagaacaagagataagagctttctcgtttcagcttatttaa
>H1N1_Human_CY090865_A/Netherlands/2631c/2010|2010.107
atggactccaac---accatgtcaagctttcaggtagactgcttcctttggcatatccgcaagcgatttgcagacaatggattgggtgatgccccattccttgatcggctccgccgagatcaaaagtccttaaaaggaagaggcaacacccttggcctcgatatcgaaacagccactcttgttgggaaacaaatcgtggaatggatcttgaaagaggaatccagcgagacacttagaatgacaattgcatctgtacctacttcgcgctacctttctgacatgaccctcgaggaaatgtcacgagactggttcatgctcatgcctaggcaaaagataata---ggccctctttgcgtgcgattggaccaggcggtcatggaaaagaacatagtactgaaagcgaacttcagtgtgatctttaaccgattagagaccttgatactactaagggctttcactgaggagggagcaatagttggagaaatttcaccattaccttctcttccaggacatacttatgaggatgtcaaaaatgcagttggggtcctcatcggaggacttgaatggaatggtaacacggttcgagtctctgaaaatatacagagattcgcttggagaaactgtgatgagaatgggagaccttcactacctccagag--cagaaatgaaaagtggcgagagcaattgggacagaaatttgaggaaataaggtggttaattgaagaaatgcggcacagattgaaagcgacagagaatagtttcgaacaaataacatttatgcaagccttacaactactgcttgaagtagaacaagagataagagctttctcgtttcagcttatttaa
>H16N3_Avian_CY206866_A/glaucous-winged_gull/Southcentral_Alaska/14MB00623/2014|2014.611
atggattcaaat---actgtatcgagtttccaggtagattgctttctttggcatgtccgcaaaagatttgcagaccaagagatgggcgatgccccattcatggaccggctccgccgagaccagaagtctttaaaggggaggagcagcactcttggcatggacatcgaggcagccacatgtgctggaaagcggatagttgagaggattctaaaagaagaatccaatgaggcattaaagatgagtattgcctcaacacctgcctcccgctacatgactgacatgtctccagaggagatgtcaagagaatggtttatgcttatgcccaaatggaaatttgct---gggcccctccgcatcaggatggatcaggcaatcatagataaggaagtcacactaaaagcgaatttcagtgtaacttttggacggctggagactctcgtactattgagggcttttacaagtgatggagctattgttggtgaaatctcaccattaccttctcttccaggacatactaatgaggatgtcaaaaatgcaattggagtcctcatcgggggacttgagtggaatgataacacagttcgaatctctgaaaatttacagagattcgcttggggaagcagtgatgaggatgggcgacctccacacacttcagat--caggaacaaaaactggagagaacaactgggtcagaagtttgaagaaataagatggctgattgaagaagtgagacatagattgaagataacagagaacagtttcgaacaaataacatttatgcaagcattacaactattgcttgaagtggagcaagagataaggactttctcgtttcagcttatttaa
>H3N2_Human_MH082768_A/Oregon/28/2017|2017.970
atggattccaac---actgtgtcaagtttccaggtagattgctttctttggcatatccggaaacaagttgtagaccaaaaactgagtgatgccccattcctcgatcggcttcgccgagatcagaggtccctaaggggaagaggcaatactctcggtctagacatcaaatcagccacccatgttggaaagcaaatcgtagaaaagattctgaaaggagaatctgatgaggcacttaaaatgaccatggtctcaacacctgcttcgcgatacataactgacatgactattgaggaattgtcaagaaactggttcatgctaatgcccaagcagaaagtggaa---ggacctctttgcatcagaatggaccaggcaatcatggagaaaaacatcatgttgaaagcgaatttcaatgtgatttttggccgactagagaccatagtattactaagggctttcaccgaagagggagcaattgttggcgaaatctcaccattgccttcttttccaggacatactattgaggatgtcaaaaatgcaattggggtcctcatcggaggacttgaatggaatgataacacagttcgagtctctaaaaatctacagagattcgcttggagaagcagtaatgagaatgggggacctccacttactccaaaa--cagaaacgggaaatggcgagaacagctaggtcagaagtttgaagagataagatggctaattgaagaggtgagacacagattaagaacaactgaaaatagctttgaacaaataacattcatgcaagcattacaactactgtttgaagtggaacaggagataagaactttctcatttcagcttatttaa
>H3N2_Human_MH079987_A/Hawaii/65/2017|2017.995
atggattccaac---actgtgtcaagtttccaggtagattgctttctttggcatatccggaaacaagtcgtagaccaaaaactgagtgatgccccattcctcgatcggcttcgccgagatcagaggtccctaaggggaagaggcaatactctcggtctagacatcaaatcagccacccatgttggaaagcaaatcgtagaaaagattctgaaaggagaatctgatgaggcacttaaaatgaccatggtctcaacacctgcttcgcgatacataactgacatgactattgaggaattgtcaagaaactggttcatgctaatgcccaagcagaaagtggaa---ggacctctttgcatcagaatggaccaggcaatcatggagaaaaacatcatgttgaaagcgaatttcaatgtgatttttggccgactagagaccatagtattactaagggctttcaccgaagagggagcaattgttggcgaaatctcaccattgccttcttttccaggacatactattgaggatgtcaaaaatgcaattggggtcctcatcggaggacttgaatggaatgataacacagttcgagtctctaaaaatctacagagattcgcttggagaagcagtaatgagaatgggggacctccacttactccaaaa--cagaaacgggaaatggcgagaacagctaggtcagaagtttgaagagataagatggctaattgaagaggtgagacacagattaagaacaactgaaaatagctttgaacaaataacattcatgcaagcattacaactactgtttgaagtggaacaggagataagaactttctcatttcagcttatttaa
>H2N3_Avian_CY078695_A/mallard/Interior_Alaska/6MP0038BR2/2006|2006.608
atggattccaac---actgtgtcaagctttcaggtagactgctttctttggcatgtccgcaaacgatttgcagaccaagaactgggtgatgccccgttccttgaccggcttcgccgagatcaaaaatctctaaggggaagaggcagcactcttggtctggacatcgaaacagccactcgtgctggaaagcagatagtggagaggattctggaagaagaatccgatgaggcacttaaaatgaccattgcctctgtacctgcttcacgctacctaactgacatgactcttgaagagatgtcaagagactggttcatgctcatgcccaagcaaaaagtggca---ggttccctctgtatcagaatggaccaggcaattatggacaagaacataacgctgaaagcaaatttcagtgtgatcttcgatcggctggagacactaatactactcagagctttcacagaagaaggagcaatcgtcggcgaaatttcaccattgccttctcttccaggacatactgatgaggatgtcaaaaatgcaattggggtcctcatcggaggacttgaatggaatgataacacagttcgagtctctgaaactctacagagattcgcttggagaagcagtaatgagaatgggagacctccactccctccaaag--cagaaacggaaaatggcgagaacaattgagtcagaagtttgaggaaataaggtggctgattgaagaagtgcgacatagactaaaagttacagagaatagctttgaacaaataacatttatgcaagccttacaactactgcttgaagtggagcaagagataagaactttctcgtttcagcttatttaa
>H10N1_Avian_CY146032_A/ruddy_turnstone/New_Jersey/AI09-474/2009|2009.405
atggattccaac---actgtgtcaagctttcaggtagactgctttctttggcatgtccgcaaacgatttgcagaccaagaactgggtgatgccccattccttgaccggcttcgccgagatcagaagtccctaaggggaagaggcagcactcttggtctggacatcgaaacggccactcgtgctggaaagcagatagtggagaggattctggaggaagaatccgacgaggcactcaaaatgactattgcctctgtgcctgcttcacgctacctaactgacatgactcttgaagagatgtcaagagactggttcatgctcatgcccaagcaaaaagtggca---ggctccctctgtatcagaatggaccaggcgattatggataagaacatcacattgaaagcaaacttcagtgtgatcttcgataggctggagacactaatactactcagagctttcactgaagagggagcaattgtcggcgaaatttcaccactgccttctcttccaggacatactgatgaggatgtcaaaaatgcaattggaatcctcatcggaggacttgaatggaatgataacacagttcgagtctctgaaactttacagagattcgcttggagaagcagtaatgaggatgggagacctccactccctccaaag--cagaaacggaaaatggcgagaacaattgagtcagaagtttgaagaaataaggtggctgattgaagaagtgcgacatagactaaagatcacagaaaatagttttgaacaaataacatttatgcaagccttacaactattgcttgaagtggaacaagagataagaactttctcgtttcagcttatttaa
>H3N8_Avian_CY102296_A/shorebird/Delaware_Bay/239/1998|1998.378
atggattccaac---actgtgtcaagctttcaggtagactgctttctttggcatgtccgcaaacgatttgcagaccaagaactgggtgatgcccctttccttgaccggcttcgccgagatcagaaatctctaagaggaagaggcagcactcttggtctggacatcgaaacggccactcgtgctggaaagcagatagtggagaggattctggaggaagaatccgacgaggcactcaaaatgactattgcctctgtgcctgcttcacgctacctaactgacatgactcttgaagagatgtcaagagactggttcatgctcatgcccaagcaaaaagtggca---ggctccctctgtattagaatggaccaggcgattatggataagaacatcatactgaaggcaaacttcagtgtgatcttcgatcgactggagacactaatactactcagagctttcactgaagaaggagcaattgtcggcgaaatttcaccattgccttctcttccaggacatactgatgaggatgtcaaaaatgcaattggggtcctcatcggaggacttgagtggaatgataacacagttcgagtctctgaaactctacagagattcgcttggagaagcagtaatgaggatgggagacctccacgccctccaaag--cagaaacggaaaatggcgagaacaattgagtcagaagtttgaagaaatcaggtggctgattgaagaagtacgacatagattaaaggttacagaaaatagttttgaacaaataacatttatgcaagccttacaactactgcttgaagtggagcaagagataagaactttctcgttccagcttatttaa
>H1N1_Swine_CY024937_A/swine/Minnesota/24/1975|1975.500
atggattccaac---actgtgtcaagctttcaggtagattgcttcctttggcatatccgcaaacggtttgcggacaatggattgggtgatgccccattccttgatcggctccgccgagatcaaaagtccctaaaaggaagaggcagcacccttggtcttaacatcgagacagccactcttgctgggaagcaaattgtggagtggattctgaaagaagaatccaacgagacacttaagatgaccattgcatctgtaccttcttcgcgctacctagctgacatgacccttgaggaaatgtcaagggattggttcatgctcatgcctaggcaaaaggtggca---ggctctctttgtgtgcgaatggaccaggcgatcatggaaaagaacatcatactgaaagcgaacttcagtgtgatttttgaccggttggagactttgatactattaagggctttcaccgaagagggagcaattgttggagaaatttcaccattactttctcttccaggacatactgatgaggatgtcaaaaatgcagttggggtcctcatcggagggcttgaatggaatggtaacacagttcgagtctctgaaaatctacagagattcgcttggagaagccgtaatgagaatgggagacctccactacctccagaa--cagaaatgaaaagtggcgagagcaattgggtcagaaatttgaggaaataaggtggctgattgaagaagtgcggcacaaattgaagatgacggagaatagtttcgagcaaataacatttatgcaagccttacaactattgcttgaagtagaacaagagatgagaactttctcgtttcagcttatttaa
>H11N9_Avian_MG279774_A/pintail_duck/Maryland/16OS3852/2016|2016.868
atggattccaac---actgtgtcaagctttcaggtagactgctttctttggcatgtccgcaaacgatttgcagaccaagaactgggtgatgccccattccttgaccggcttcgccgagatcagaagtccctaaggggaagaggcagcactcttggtctggacatcgaaacggccactcgtgctggaaagcagatagtggagaggattctggaggaagaatccgacgaggcactcaaaatgactattgcctctgtacctgcttcacgctacctaactgacatgactcttgaagagatgtcaagagactggttcatgctcatgcccaagcaaaaagtggca---ggccccctctgtatcagaatggaccaggcgattatggataagaacatcacattgaaagcaaacttcagtgtgatattcgataggctggagacactaatactactcagagctttcactgaagagggagcaattgtcggcgaaatttcaccactgccttctcttccaggacatactgatgaggatgtcaaaaatgcaattggggtcctcatcggaggacttgaatggaatgataacacagttcgagtctctgaaactttacagagattcgcttggagaagcagtaatgaggatgggagacctccactccctccaaag--cagaaacggaaaatggcgagaacaattgagtcagaagtttgaagaaataaggtggctgattgaagaagtgcgacatagactaaagatcacagaaaatagttttgaacaaataacatttatgcaagccttacaactattgcttgaagtggagcaagagataagaactttctcgtttcagcttatttaa
>H1N1_Human_CY147839_A/Mexico/24045/2009|2009.299
atggactccaac---accatgtcaagctttcaggtagactgtttcctttggcatatccgcaagcgatttgcagacaatggattgggtgatgccccattccttgatcggctccgccgagatcaaaagtccttaaaaggaagaggcaacacccttggcctcgatatcgaaacagccactcttgttgggaaacaaatcgtggaatggatcttgaaagaggaatccagcgagacacttagaatgacaattgcatctgtacctacttcgcgctacctttctgacatgaccctcgaggaaatgtcacgagactggttcatgctcatgcctaggcaaaagataata---ggccctctttgcgtgcgattggaccaggcgatcatggaaaagaacatagtactgaaagcgaacttcagtgtaatctttaaccgattagagaccttgatactactaagggctttcactgaggagggagcaatagttggagaaatttcaccattaccttctcttccaggacatacttatgaggatgtcaaaaatgcagttggggtcctcatcggaggacttgaatggaatggtaacacggttcgagtctctgaaaatatacagagattcgcttggagaaactgtgatgagaatgggagaccttcactacctccagag--cagaaatgaaaagtggcgagagcaattgggacagaaatttgaggaaataaggtggttaattgaagaaatgcggcacagattgaaagcgacagagaatagtttcgaacaaataacatttatgcaagccttacaactactgcttgaagtagaacaagagataagagctttctcgtttcagcttatttaa
>H3N2_Swine_KF998020_A/swine/Indiana/A01260093/2012|2012.830
atggactccaat---actgtgtcaagttttcaggtagactgtttcctttggcacatccgcaaacggtttgcagacaatggattgggtgatgccccattccttgatcggctccgccgagatcaaaagtccctaaaaggaagaggcaacacccttggcctcgatatcaaaactgccactcttgttgggaagcaaattgtggagtggattttgagagaagaatccagcgagacacttaagatgaccattgcatctgtacctacttcgcgctacatagctgacatgaccctcgaggaaatgtcacgagactggttcatgctcatgcctaggcaaaagataata---ggccctctttgtgtgcgaatagaccaggcgatcatggaaaaggacattatactaaaagcgaacttcagtgtgatctttaaccgattagagactttgatactactaagggctttcactgaggagggagcaatcgttggagaaatttcaccattaccttctcttccaggacatactaacgaggatgtcaaaaatgcagttggggtcctcatcggaggacttgaatggaatggtaacacggttcgaggctctgaaaatctacagagattcgcttggagaaaccgtaatgaggatgggagaccttcactacctccagag--cagaaatgaaaagtggcgagagcaattgggacagaaatttgaggaaataaggtggttaattgaagaagtacgacacagattgaaggcaacagagaatagtttcgaacaaataacatttatgcaagccttacaactactgcttgaagtagagcaagagataaggactttctcgtttcagcttatttaa
>H7N2_Avian_CY034378_A/duck/New_York/88291-13/2005|2005.548
atggactccaac---acgataacctcgtttcaggtagattgttatctatggcacataagaaagctactcagcatgagagacatgtgtgatgctccctttgatgatagactcagaagagatcaaaaggcattaaagggaagaagcagcacacttgggctcgacctgcgagtggccacaatggaaggcaaaaaggttgttgaagaaatcctaaagaatgaaactgatgagaatctcagaattgcaattgcatccagccctgcacctcggtacattactgatatgagcatagaggaaataagtagggaatggtacatgctaatgccaaggcaaaagatgaca---gggagtctgatggtgaaaatggatcaggccattatgaacaaaaggataatgctcaaagcaaacttctctgtcctatttgatcaaatggaaacactagtctcactgagggctttcacagacgatggtgccattgtagctgaaatatatcccattccttctatgccagggcattctggagaggatgtcaaaaatgcaattggaatcctcatcggtggacttgaatggaatgataactcaattagagcgtctgaaaatatacagagattcgcttggggagtccgtgatgagaataggggacctccattctctccaaaa--cagaaacgctacatggagggaagagttgggtcagaaatttgaagagatcagatggctgattgcagaatgcagaaacatattaaccaaaactgaaaacagcttcgagcaaataacgttcttgcaagcattgcaactcttacttgaagttgagagtgagataagaacattttcttttcagcttatttaa
>H2N3_Avian_CY185685_A/mallard/Republic_of_Georgia/2/2012|2012.077
[truncated: 8,916,368 more chars]
