# Supplementary material for: A brief history of bird flu
Source: Philos Trans R Soc Lond B Biol Sci. 2019 May 6;374(1775):20180257. doi: 10.1098/rstb.2018.0257 (PMC6553608; doi:10.1098/rstb.2018.0257)
Supplement: Data for segments 1,2,3,5,7,8 - 10279 taxa [file rstb20180257supp2.zip › internals_subsample/hxnx_all_seg8_10279_bat_og_ape_tn93_nj_batroot.nwk]

((((((((((((((((((((((((((((((((((((((((((((((((((((((((((((((((((((((((((((((((((((((((((((((((((((((((((((((((((((((((((((((((((((((((((((((((((((((((((((((((((((((((((((((((H1N1_Swine_HE582007_A/swine/Villa_Clara/84/2010|2010.833:-0.0005254767805,H1N1_Swine_HE584760_A/swine/La_Habana/130/2010|2010.833:0.001724020901):0.02601352798,H1N1_Human_KJ856172_A/Sri_Lanka/22/2012|2012.416:0.003919227971):0.001463766652,H1N1_Swine_KJ847636_A/swine/Italy/6352-11/2013|2013.038:0.02096686154):0.0008428879993,(H3N2_Swine_CY245989_A/swine/Alberta/SD0123/2015|2015.803:0.01240771685,H1N1_Swine_CY195475_A/swine/Alberta/SD0061/2014|2014.959:0.02030247363):0.0003703953661):0.0005909000991,H1N1_Human_KC780675_A/West_Virginia/13/2009|2009.647:0.002163531612):0.0004767297134,H1N1_Swine_KR699872_A/swine/England/080012/2011|2011.529:0.007099182113):0.0009216461428,H1N1_Human_CY069094_A/Guam/NHRC0026/2009|2009.551:0.002168732626):0.0003449269232,((H1N1_Human_HM157261_A/Yaroslavl/IIV-196/2009|2009.923:0.00388153485,H1N1_Swine_KM029643_A/swine/Hong_Kong/NS3160/2010|2010.803:0.0009299024095):0.000847693016,H1N1_Human_CY096049_A/Hubei/99/2009|2009.775:0.001575588124):0.0002533181449):0.0003315823904,(H1N1_Human_KC780777_A/Alaska/47/2009|2009.923:-0.0005442969679,H1N1_Swine_JX987194_A/swine/Nanjing/50/2011|2011.151:0.002939675875):0.0008663839784):0.0001816926612,H1N1_Human_KJ856070_A/Sri_Lanka/2005/2009|2009.904:0.00346206267):0.0001003318015,(H1N1_Human_CY066875_A/District_of_Columbia/INS228/2009|2009.866:0.001991645236,H3N2_Swine_KM029899_A/swine/Guangxi/NS2394/2012|2012.668:0.001619892827):0.001107909904):6.474033021e-05,(H3N1_Canine_CY090039_A/canine/Korea/1/2010|2010.096:9.513542906e-17,H3N1_Canine_KM514375_A/canine/Korea/VC125678/2012|2012.195:-9.513542906e-17):0.002347645103):3.658534282e-05,H1N1_Human_AB704490_A/Tochigi/10/2010|2010.030:0.002383912818):3.820412804e-05,((H1N1_Human_JQ431324_A/Reunion/2154-2-M5E/2009|2009.677:-0.0007385645287,H1N1_Human_GU367336_A/Almati/01/2009|2009.500:0.003136979656):0.0003706312162,H1N1_Human_CY067647_A/Madrid/INS224/2009|2009.863:-0.0003706312162):0.001173293884):0.0001300282556,(H1N1_Swine_CY158445_A/swine/Illinois/02957/2010|2010.068:0.001205468433,H1N1_Human_CY128103_A/Viet_Nam/835/2009|2009.567:0.001192946694):0.001078977935):0.000137692756,(H1N1_Human_KJ130200_A/New_Zealand/2047/2009|2009.479:2.484656483e-16,H1N1_Swine_CY080436_A/swine/VIC/09-02797-62/2009|2009.630:-2.484656483e-16):0.001064061151):7.391623357e-05,H1N1_Human_CY044175_A/Bethesda/SP506/2009|2009.455:0.001129900573):3.845236924e-05,(((H1N1_Swine_GU324343_A/swine/Taiwan/TD-4119B2/2009|2009.841:-0.0008687841848,H1N1_Swine_HQ393497_A/swine/Taiwan/TD-2542/2010|2010.666:0.003267199312):0.001483182346,H1N1_Swine_JF714104_A/swine/QC/3974-5/2009|2009.874:0.00213141879):0.0009002780479,H1N1_Human_KC782334_A/Georgia/25/2009|2009.989:-0.0009063555199):0.001171004248):2.301423574e-05,H1N1_Human_KC780543_A/New_Jersey/01/2010|2010.000:0.003601012319):7.335718999e-05,H1N1_Human_KJ690412_A/Uganda/MUWRP-066/2009|2009.592:0.001130786592):6.068142061e-05,(H1N1_Human_KC781297_A/Washington/01/2010|2010.249:0.00264291343,H1N1_Human_KJ690436_A/Uganda/MUWRP-224/2010|2010.860:-0.0002352798175):0.001148140456):4.860520033e-05,H1N1_Human_HM230705_A/Zhoushan/52/2009|2009.964:0.002361699948):5.046952382e-05,H1N1_Human_CY083244_A/Virginia/WRAIR1511P/2009|2009.570:0.001149136542):9.690223247e-05,H1N1_Human_CY052715_A/Texas/45140902/2009|2009.701:0.001102782431):5.330255785e-05,H1N1_Human_KJ690404_A/Uganda/MUWRP-093/2009|2009.726:0.001153194257):3.383054237e-05,H1N1_Human_FN434455_A/Quebec/147365/2009|2009.500:0.001172666352):2.489633797e-05,(H1N1_Human_CY063191_A/California/VRDL11/2010|2010.068:-0.0004461217822,H1N1_Human_KC781451_A/Louisiana/01/2010|2010.090:0.001645992788):0.001176110058):1.397947732e-05,(H1N1_Swine_CY116131_A/swine/England/373/2010|2010.011:1.249611064e-16,H1N1_Human_KC780667_A/Nebraska/23/2009|2009.995:-1.249611064e-16):0.001192221918):1.728099559e-05,(((((H1N1_Human_CY062991_A/Vienna/INS179/2010|2010.011:0.0009082021249,H1N1_Swine_CY061551_A/swine/Italy/85437/2009|2009.937:0.006358924609):0.0008032401295,H1N1_Human_CY071838_A/South_Carolina/WRSP520/2009|2009.677:-0.0008206061036):0.0008096285283,(H1N1_Swine_KU245751_A/swine/Poland/1889614/2014|2014.973:0.007603943703,H1N1_Swine_CY159461_A/swine/Arkansas/SG1499/2010|2010.608:0.003425292554):0.0004510061412):0.0004105868257,H1N1_Human_CY071067_A/Tallinn/INS372/2009|2009.975:0.0007762156942):0.0005543810852,((H1N1_Human_CY083563_A/Budapest/WRAIR2411N/2009|2009.923:0.0001840869355,H1N1_Human_KC780518_A/Wisconsin/02/2010|2010.129:0.002214328192):0.0002912785246,H1N1_Human_CY067051_A/Aarhus/INS253/2009|2009.890:0.0009125382818):0.001149217106):3.545333825e-05):5.306387963e-05,((H1N2_Swine_CY086884_A/swine/Indiana/24-0218/2010|2010.140:0.00125369101,H1N2_Swine_KU976866_A/swine/Mexico/AVX50/2013|2013.233:0.006004894763):0.0009847019997,H1N1_Human_CY057410_A/Wisconsin/629-D00832/2009|2009.704:0.0002388132093):0.0005561997121):2.580597975e-05,H1N1_Human_KC780299_A/Pennsylvania/31/2009|2009.923:0.001171953901):1.81507184e-05,(((H1N1_Human_KC881957_A/New_Mexico/04/2011|2011.101:7.388354441e-05,H1N1_Human_KC881933_A/New_Mexico/06/2011|2011.140:-7.388354441e-05):0.002769141005,H1N1_Swine_KM028531_A/swine/Hong_Kong/830/2011|2011.148:-0.000372325915):0.002683414666,H1N1_Human_CY060634_A/Ontario/314095/2009|2009.836:0.00215045027):0.001210725792):6.173077549e-05,H1N1_Swine_HQ840300_A/swine/Minnesota/130A/2009|2009.666:0.001128703768):5.272998534e-05,H1N1_Human_KC780559_A/Minnesota/15/2009|2009.655:0.001144959468):2.797758096e-05,(H1N1_Human_CY063007_A/Tallinn/INS182/2010|2010.008:-6.870955985e-16,H1N1_Human_CY063015_A/Tallinn/INS183/2010|2010.016:6.870955985e-16):0.002385820608):1.359986307e-05,(H1N1_Human_GU136010_A/Myanmar/60/2009|2009.482:5.57493381e-17,H1N1_Human_CY119382_A/Malaysia/2076039/2009|2009.586:-5.57493381e-17):0.001185064164):4.490820357e-05,H1N1_Swine_KF683618_A/swine/Brazil/107-3A/2010|2010.532:0.001153124007):2.573792521e-05,H1N1_Human_CY049935_A/Craven/WR1001/2009|2009.400:0.001171951528):5.752302913e-05,H1N1_Human_JN207844_A/Zhejiang/89w/2009|2009.827:0.001144720474):2.89516163e-05,H1N1_Human_CY062807_A/Vienna/INS142/2009|2009.901:0.001169098146):3.126463632e-05,((((H1N2_Swine_MF194626_A/swine/Iowa/MT_12_07_11_2_10/2011|2011.890:0.004754007554,H1N2_Swine_MF194570_A/swine/Iowa/MT_12_07_11_2_25/2011|2011.890:5.742970497e-05):0.002137408684,H1N2_Swine_KC778996_A/swine/Minnesota/A01202471/2011|2011.570:0.001486417177):0.00388875924,H1N1_Human_CY092876_A/Illinois/NHRC0001/2011|2011.068:0.005865085743):0.0001241282051,(H1N1_Swine_JF275945_A/swine/Nanchang/6/2010|2010.033:0.000100873293,H1N1_Swine_JF275921_A/swine/Nanchang/3/2010|2010.033:0.001097670828):0.001053741071):0.0002695911023):3.902788898e-05,H3N2_Swine_KM027627_A/swine/Guangdong/3502/2011|2011.800:-4.374063531e-05):2.849561178e-05,((((H3N2_Swine_KM029443_A/swine/Hong_Kong/NS2168/2012|2012.468:2.303574614e-05,H3N2_Swine_KM029435_A/swine/Hong_Kong/NS1651/2012|2012.392:0.003576035806):0.0004653755045,H1N1_Human_CY066555_A/San_Diego/INS198/2009|2009.803:0.00195812476):0.000501039681,(H3N2_Swine_KM028019_A/swine/Guangxi/2242/2011|2011.597:0.001980045995,H1N2_Swine_KU177217_A/swine/Zhejiang/SW64/2014|2014.123:0.005270241179):0.0007347185414):0.0005549633648,H1N1_Human_CY083821_A/Los_Angeles/INS423/2010|2010.096:-0.0005713777862):0.0005136388688):4.591561428e-05,(H1N1_Swine_AB911613_A/swine/Kagoshima/60/2010|2010.786:0.002229895798,H1N1_Human_CY062150_A/New_York/2963/2010|2010.058:0.0001667174355):0.000599456422):8.756228696e-05,((H1N1_Human_CY072338_A/Newark/INS319/2009|2009.989:-0.0001338787141,H1N1_Human_KC782019_A/Vermont/01/2010|2010.093:0.001332422835):0.0006339086713,H1N1_Human_CY167344_A/Tennessee/F1057c56/2010|2010.132:0.000565962335):0.001113121157):8.939669895e-05,(H1N1_Human_KC780181_A/Montana/22/2009|2009.915:0.0005294806212,H1N1_Human_GU371262_A/Orenburg/IIV2974/2009|2009.874:0.0006690634997):0.001122085842):4.492692989e-05,H1N1_Human_HM773214_A/Jiangsu/2/2009|2009.866:0.001149121397):4.030662048e-05,(H1N1_Human_CY065999_A/Ulgii/9911/2009|2009.940:0.002184826624,H1N1_Human_CY071371_A/Newark/INS429/2010|2010.173:0.0002138027625):0.00116359042):2.475173956e-05,H1N1_Human_CY128175_A/Viet_Nam/13032015/2009|2009.633:-2.907384229e-05):1.453802011e-05,H3N2_Swine_KM027619_A/swine/Guangdong/3494/2011|2011.800:-1.453802011e-05):7.269917205e-06,H1N1_Human_CY055554_A/Australia/10/2009|2009.548:-7.269917205e-06):3.635412292e-06,H1N1_Human_KC781692_A/Georgia/08/2009|2009.510:-3.635412292e-06):1.817933047e-06,H1N1_Human_CY052270_A/Texas/42102708/2009|2009.438:-1.817933047e-06):9.090800022e-07,H1N1_Human_CY072930_A/Managua/4063-01/2009|2009.663:-9.090800022e-07):4.545967542e-07,H1N1_Human_HM189502_A/Korea/CJ04/2009|2009.704:-4.545967542e-07):2.273267614e-07,H1N1_Human_FN434464_A/Quebec/144147/2009|2009.500:-2.273267614e-07):1.13677576e-07,H1N1_Human_CY071291_A/Athens/INS414/2010|2010.096:-1.13677576e-07):5.684588747e-08,H1N1_Human_HM189316_A/Chita/CRIE-8/2009|2009.836:-5.684588747e-08):2.84264942e-08,H1N1_Human_GQ246615_A/Moscow/01/2009|2009.384:-2.84264942e-08):1.421502198e-08,H1N1_Human_KC780103_A/Alaska/38/2009|2009.693:-1.421502198e-08):7.10839931e-09,H1N1_Swine_JQ695891_A/swine/Shandong/811/2009|2009.500:-7.10839931e-09):3.554643343e-09,H1N1_Human_GQ402275_A/Canada-QC/RV1759/2009|2009.345:-3.554643343e-09):1.777544008e-09,H1N1_Human_GU136002_A/Hiroshima/207/2009|2009.496:-1.777544008e-09):8.888834344e-10,H1N1_Human_CY075431_A/Chile/4064/2009|2009.518:-8.888834344e-10):4.444968032e-10,H1N1_Human_GQ505857_A/Irkutsk/02/2009|2009.500:-4.444968032e-10):2.222766587e-10,H1N1_Human_HQ263277_A/Bethesda/NIH106-D14/2009|2009.844:-2.222766587e-10):1.111513526e-10,H1N1_Human_KC781925_A/Virginia/24/2009|2009.419:-1.111513526e-10):5.558346557e-11,H1N1_Swine_JQ695899_A/swine/Shandong/854/2009|2009.500:-5.558346557e-11):2.779477522e-11,H1N1_Human_GQ330647_A/Moscow/IIV03/2009|2009.419:-2.779477522e-11):1.389884877e-11,H1N1_Human_CY075207_A/Chile/1603/2009|2009.452:-1.389884877e-11):6.950827197e-12,H1N1_Human_GU234177_A/Chita/01/2009|2009.500:-6.950827197e-12):3.475770222e-12,H1N1_Swine_HQ695944_A/swine/Jangsu/46/2010|2010.038:-3.475770222e-12):1.737967436e-12,H1N1_Human_HM569679_A/Argentina/19527/2009|2009.452:-1.737967436e-12):8.692418778e-13,H1N1_Human_GU433037_A/Novosibirsk/02/2009|2009.551:-8.692418778e-13):4.34867452e-13,H1N1_Human_KC781436_A/Utah/27/2009|2009.419:-4.34867452e-13):2.171122571e-13,H1N1_Human_FJ984399_A/Ohio/07/2009|2009.310:-2.171122571e-13):1.083206254e-13,H1N1_Swine_HQ840313_A/swine/Minnesota/136B/2009|2009.663:-1.083206254e-13):5.39535581e-14,H1N1_Human_CY095866_A/Hubei/74/2009|2009.871:-5.39535581e-14):2.666693138e-14,H1N1_Human_GU108490_A/Zhejiang-Yiwu/11/2009|2009.679:-2.666693138e-14):1.327105871e-14,H1N1_Human_KC781745_A/North_Carolina/37/2009|2009.690:-1.327105871e-14):6.223368168e-15,H1N1_Human_CY065766_A/British_Columbia/GFA0401/2009|2009.285:-6.223368168e-15):3.446782101e-15,H1N1_Human_GQ465721_A/Canada-AB/RV1531/2009|2009.321:-3.446782101e-15):1.866053846e-15,H1N1_Human_KC781053_A/North_Carolina/44/2009|2009.718:-1.866053846e-15):8.120488409e-16,H1N1_Human_KC780379_A/Washington/62/2009|2009.855:-8.120488409e-16):5.984267683e-16,H1N1_Human_CY043159_A/New_York/3418/2009|2009.359:-5.984267683e-16):1.567504656e-16,H1N1_Human_CY083443_A/Ft-Benning/WRAIR1669P/2009|2009.745:-1.567504656e-16):-2.857530168e-17,H1N1_Human_KC781171_A/Alabama/03/2010|2010.162:2.857530168e-17):-5.717934753e-17,H1N1_Human_CY044151_A/Bogota/0466N/2009|2009.479:5.717934753e-17):-5.735965576e-17,(((((((((((((((((((((((((H3N2_Swine_KX571144_A/swine/Quebec/1561816/2014|2014.052:-1.429303969e-17,H1N1_Human_KC780769_A/Arkansas/09/2009|2009.866:1.429303969e-17):-4.288990357e-17,H1N1_Human_KC780925_A/Colorado/13/2009|2009.762:4.288990357e-17):0,(H1N1_Human_KF612172_A/Santa_Cruz/12541/2009|2009.496:-1.429124296e-17,H1N1_Human_CY072658_A/Managua/4570-01/2009|2009.622:1.429124296e-17):0):0,(H1N1_Human_CY121844_A/South_Carolina/10/2010|2010.500:-1.428944667e-17,H1N1_Human_CY083116_A/Quito/WRAIR0617N/2009|2009.764:1.428944667e-17):0):0,(H1N1_Human_CY167328_A/Tennessee/F1042A/2010|2010.093:-1.428585546e-17,H1N1_Human_KT182025_A/Singapore/DMS847/2009|2009.685:1.428585546e-17):0):0,(H1N1_Human_CY061582_A/Texas/JMS401/2010|2010.005:-1.428406053e-17,H1N1_Human_CY120377_A/Hong_Kong/H090-761-V10/2009|2009.578:1.428406053e-17):0):0,(H1N1_Human_JQ409146_A/Helsinki/Vi3/2009|2009.447:-1.428226605e-17,H1N1_Human_GQ225369_A/Fujian/1/2009|2009.386:1.428226605e-17):0):0,(H1N1_Human_KM437846_A/Finland/836N/2010|2010.500:1.428047202e-17,H1N1_Human_JN032410_A/Changchun/01/2009|2009.860:-1.428047202e-17):0):0,(H1N1_Human_CY065730_A/England/434/2009|2009.427:0,H1N1_Human_GQ485660_A/Ekaterinburg/01/2009|2009.500:0):0):0,(H1N1_Human_KF918707_A/Beijing/132/2010|2010.844:1.427688531e-17,H1N1_Human_CY089620_A/Nanchang/8008/2009|2009.964:-1.427688531e-17):0):0,(H1N1_Human_CY056160_A/Pensacola/INS38/2009|2009.841:-1.427509263e-17,H1N1_Human_FJ998221_A/Canada-ON/RV1527/2009|2009.310:1.427509263e-17):0):0,(H1N1_Human_AB539743_A/Shanghai/P1/2009|2009.721:0,H1N1_Human_GU136023_A/Yamaguchi/21/2009|2009.419:0):0):0,(H1N1_Human_CY061199_A/Texas/JMS414/2010|2010.093:0,H1N1_Human_CY069126_A/Madrid/INS298/2009|2009.896:0):0):0,(H1N1_Human_CY069238_A/Munich/INS365/2009|2009.937:-1.42697173e-17,H1N1_Human_CY072330_A/Newark/INS318/2009|2009.953:1.42697173e-17):0):0,(H1N1_Swine_KR859643_A/swine/Illinois/A00970252/2010|2010.208:-1.426792642e-17,H1N1_Human_CY063183_A/California/VRDL10/2010|2010.112:1.426792642e-17):0):0,(H1N1_Human_KC780118_A/New_Mexico/07/2009|2009.795:0,H1N1_Human_GQ288376_A/Fuzhou/01/2009|2009.403:0):0):0,(H1N1_Human_CY054658_A/Russia/61/2009|2009.833:0,H1N1_Human_CY069030_A/Guam/NHRC0018/2009|2009.553:0):0):0,(H1N1_Human_CY066763_A/Pensacola/INS211/2009|2009.858:0,H1N1_Human_KC781737_A/Wyoming/08/2009|2009.603:0):0):0,(H1N1_Human_GQ283479_A/Italy/49/2009|2009.400:-1.42607674e-17,H3N2_Swine_KM028635_A/swine/Hong_Kong/NS2822/2011|2011.551:1.42607674e-17):0):0,(H1N1_Human_GQ323499_A/Michigan/06/2009|2009.332:0,H1N1_Human_KC781393_A/Nebraska/02/2010|2010.189:0):0):0,(H1N1_Human_KC781252_A/Georgia/06/2010|2010.096:0,H1N1_Human_CY066675_A/Tessenderlo/INS287/2009|2009.940:0):0):0,(H1N1_Swine_JQ612495_A/swine/Hungary/7380/2010|2010.216:0,H1N1_Human_GQ465726_A/Canada-ON/RV1589/2009|2009.318:0):0):0,(H1N1_Human_CY041545_A/New_York/3209/2009|2009.312:0,H3N2_Swine_KM028555_A/swine/Hong_Kong/NS2810/2011|2011.551:0):0):0,(H1N1_Human_JQ409138_A/Helsinki/Vi2/2009|2009.447:0,H1N1_Swine_KJ764752_A/swine/Korea/GBCG01/2010|2010.123:0):0):2.86762108e-17,H1N1_Human_CY056128_A/District_of_Columbia/INS33/2009|2009.816:-2.86762108e-17):5.735965576e-17):0.0001117719691,H1N1_Human_HM230697_A/Zhoushan/1/2009|2009.885:0.00108372702):5.953431977e-05,(((((((H1N1_Human_KJ690515_A/Uganda/MUWRP-243/2011|2011.274:0.0008613972086,H1N1_Human_CY129658_A/Brooklyn/INS549/2011|2011.225:0.001535216025):0.0002838804644,H1N1_Human_KJ690538_A/Uganda/MUWRP-240/2011|2011.101:0.000919936342):0.0003404311216,H1N1_Human_CY111210_A/Boston/DOA14/2011|2011.049:-0.0003437099953):0.0007135332441,H1N1_Human_CY081073_A/Ontario/3620/2010|2010.896:0.0004867451861):0.001007132743,H1N1_Human_JF764084_A/India/Blore/2010|2010.219:0.005067797206):0.0001950620758,H1N1_Human_KM437686_A/Finland/1529N/2011|2011.500:-0.0002046815358):0.0003600974771,(H1N1_Human_CY129978_A/Warsaw/INS620/2011|2011.082:8.236187229e-17,H1N1_Human_CY129986_A/Warsaw/INS621/2011|2011.093:-8.236187229e-17):0.002052783176):0.001138541178):9.714978041e-05,(((H1N1_Swine_HQ541692_A/swine/Heilongjiang/44/2009|2009.786:-0.001002031667,H1N1_Swine_HQ541700_A/swine/Heilongjiang/105/2009|2009.786:0.003398644901):0.0005036793161,H1N1_Swine_HQ541708_A/swine/Yunnan/74/2010|2010.038:-0.0005036793161):0.0008624235984,(H1N1_Swine_CY207089_A/swine/Colombia/1/2011|2011.455:0.002864465638,H1N1_Human_KC780417_A/Florida/01/2010|2010.014:0.0007430389807):0.0009450215049):0.0002081817886):5.110999431e-05,H1N1_Human_KJ690396_A/Uganda/MUWRP-176/2010|2010.510:0.003573846307):5.677789044e-05,(H1N1_Human_CY049863_A/Cherry_Point/WR0100/2009|2009.332:-5.632941297e-17,H1N1_Human_CY049927_A/New_Bern/WR0670/2009|2009.449:5.632941297e-17):0.001144696902):0.0001102717744,H1N1_Human_KJ856078_A/Sri_Lanka/2008/2009|2009.912:0.003495334866):0.000104852072,H1N1_Human_KC780049_A/Washington/75/2009|2009.816:0.001099971641):0.0001549954279,H1N1_Human_KC781087_A/Iowa/14/2009|2009.932:0.00104766553):8.428697082e-05,(((((((((((H1N1_Human_CY053494_A/Taiwan/167/2009|2009.712:0.001419246531,H3N2_Swine_KX571158_A/swine/Quebec/P0316/2011|2011.186:0.0009791685961):0.0001148595904,H1N1_Human_CY092666_A/Sydney/DD3-41/2010|2010.649:0.001091637381):0.0004987452143,H1N1_Human_JN187343_A/Taiwan/5270/2010|2010.679:-0.0005020581966):0.0002515729615,H1N1_Human_CY093052_A/Chile/78/2010|2010.625:-0.0002515729615):0.000125940898,H1N1_Human_AB704482_A/Tochigi/2/2010|2010.033:-0.000125940898):6.298550755e-05,H1N1_Human_CY096222_A/Melbourne/INS467/2010|2010.641:-6.298550755e-05):3.149990285e-05,H1N1_Swine_JN375264_A/swine/Guangdong/1430/2010|2010.345:-3.149990285e-05):0.000752128989,(((H1N1_Human_KM437662_A/Finland/1520N/2011|2011.500:-0.0006657647664,H1N1_Human_KU322479_A/Parma/641/2010|2010.500:0.001864308887):0.0003346171198,H1N1_Human_JN714512_A/Volgograd/CRIE-DMV/2011|2011.096:-0.0003346171198):0.0001675639841,H1N1_Human_JN185097_A/Tula/CRIE-SIA/2011|2011.066:-0.0001675639841):0.0004478261237):0.00029654016,(H1N1_Swine_KM027571_A/swine/Guangdong/NS2765/2011|2011.627:0.003448713319,H1N1_Swine_KM027691_A/swine/Guangdong/NS3704/2011|2011.858:0.0001510303117):0.002752888552):0.0004347003008,H1N1_Swine_JN375253_A/swine/Guangdong/275/2010|2010.077:0.00231707338):0.0007573040839,H1N1_Human_KT181933_A/Singapore/DMS133/2010|2010.581:0.001644834994):0.001133946707):0.0001252779622,H1N1_Human_KC780886_A/Nevada/01/2010|2010.030:0.001075590384):0.0001429329883,H1N1_Human_CY096590_A/District_of_Columbia/INS525/2010|2010.008:0.00348929829):0.0001137050836,(H1N1_Swine_KX571153_A/swine/Quebec/1698189/2014|2014.055:0.003956034588,H1N1_Human_CY055308_A/Dundgobi/9746/2009|2009.915:0.0008712446839):0.001108455528):2.920170165e-05,(((H1N2_Swine_MG962492_A/swine/Western_Australia/2577896X/2012|2012.589:0.002833083391,H3N2_Swine_CY245885_A/swine/Manitoba/SD0112/2015|2015.534:0.009420525609):0.0009989207994,H1N2_Swine_MG962508_A/swine/Western_Australia/AS16-3457-09/2016|2016.852:0.01651129318):0.002033718431,H1N1_Swine_KM507544_A/swine/Brazil/12A/2010|2010.088:0.0009148606162):0.0008736855128):0.0001048103209,H1N1_Human_KC782011_A/Iowa/01/2010|2010.011:0.001100211548):9.762182976e-05,H1N1_Swine_HQ728098_A/swine/Taiwan/HL-1125/2009|2009.899:0.001107280177):7.129462506e-05,H1N1_Human_GQ232089_A/Guangdong/02/2009|2009.400:0.001123405715):6.628447469e-05,H1N1_Human_KC780226_A/Colorado/02/2010|2010.011:0.001131404979):0.0001028204688,H1N1_Human_CY075544_A/Boston/634/2009|2009.855:0.00231220812):6.256632343e-05,(((((((((((((((((((((((((((((H1N1_Swine_CY116342_A/swine/England/MD0040352R/2009|2009.500:-0.0006815810997,H1N1_Swine_KR699856_A/swine/England/063414/2011|2011.392:0.007926422655):0.0003432256732,H1N1_Swine_CY115995_A/swine/England/1464/2010|2010.937:-0.0003432256732):0.0001719774935,H1N1_Swine_KR701101_A/swine/England/1353/2009|2009.915:-0.0001719774935):0.0006023728453,((H1N1_Human_JX403982_A/Liaoning/1/2009|2009.797:6.507546521e-17,H1N1_Human_KC683499_A/Liaoning/14/2009|2009.951:-6.507546521e-17):0.004044894937,H1N2_Swine_KR700505_A/swine/Netherlands/Asten-263/2011|2011.400:0.005655669075):0.0006141763816):0.0003137006961,H1N1_Human_GU480947_A/Kurgan/01/2009|2009.605:0.002084201971):0.0002315316517,H1N1_Swine_JQ253797_A/swine/Norway/02_11342/2009|2009.770:0.0009688215272):0.0001493409207,H1N1_Swine_CY061801_A/swine/Hong_Kong/2995/2009|2009.959:0.001054475886):0.000259851014,H1N1_Human_CY072442_A/Athens/INS338/2009|2009.995:0.0009378737203):0.0001827439502,(((H1N2_Swine_KC631932_A/swine/Garrel/IDT14892/2012|2012.142:0.00310808302,H1N2_Swine_KC631900_A/swine/Albersloh/IDT14635-1/2012|2012.068:0.0005002238419):0.0006381179345,(H1N2_Swine_KC222528_A/swine/Papenburg/IDT12653/2010|2010.838:0.002236867445,H1N2_Swine_KU322867_A/swine/Italy/124953/2014|2014.500:0.01883818622):0.0006572068632):0.001434121178,H3N2_Swine_JN409443_A/swine/Kansas/11-110529/2011|2011.266:0.002170644922):0.0003392699287):0.0001406401865,((H1N1_Human_KP307946_A/Tomsk/273/2010|2010.500:1.932745268e-16,H1N1_Human_GU560020_A/Tomsk/06/2009|2009.890:-1.932745268e-16):0.0005293937193,H1N1_Human_JN596863_A/Orenburg/01/2009|2009.595:0.0006691504016):0.001039262018):0.000142353818,(((((H1N1_Human_HM101146_A/Tver/IIV-183/2009|2009.899:0.00101727495,H1N1_Human_CY072306_A/Warsaw/INS315/2009|2009.932:0.001381140178):0.000520979068,H1N1_Human_CY053631_A/Russia/165/2009|2009.858:-0.000520979068):0.0002610370252,H1N1_Human_GU367331_A/Salekhard/01/2009|2009.500:-0.0002610370252):0.0001306564008,H1N1_Human_HM124387_A/Orenburg/IIV-13/2010|2010.164:-0.0001306564008):6.541165516e-05,H1N1_Human_JQ612511_A/Hungary/2/2010|2010.030:-6.541165516e-05):0.001089161953):0.0001536999553,H1N1_Human_HM104480_A/Yaroslavl/IIV-198/2009|2009.926:0.001054070287):0.0001945453007,H1N1_Human_CY063586_A/Oslo/INS110/2009|2009.858:-0.0001979649083):0.0001748102754,H1N1_Human_CY073092_A/Ankara/WRAIR1435T/2009|2009.866:-0.0001757718873):8.797794709e-05,H1N1_Human_CY065868_A/Netherlands/1493b/2009|2009.808:-8.797794709e-05):4.402781879e-05,H1N1_Human_HM189324_A/Arkhangelsk/CRIE-GNY/2009|2009.899:-4.402781879e-05):2.202049732e-05,H1N1_Human_GQ527171_A/Omsk/01/2009|2009.611:-2.202049732e-05):1.101318778e-05,H1N1_Human_HM189356_A/Lipetsk/CRIE-BVV/2009|2009.858:-1.101318778e-05):5.507279729e-06,H1N1_Human_CY062983_A/Bonn/INS178/2010|2010.011:-5.507279729e-06):2.754384172e-06,H1N1_Swine_JQ612487_A/swine/Hungary/4431/2010|2010.115:-2.754384172e-06):1.377363678e-06,H1N1_Human_GU211239_A/Omsk/02/2009|2009.500:-1.377363678e-06):6.887676559e-07,H1N1_Human_CY062999_A/Tallinn/INS181/2009|2009.970:-6.887676559e-07):3.444267475e-07,H1N1_Human_GU562454_A/Perm/01/2009|2009.899:-3.444267475e-07):1.722348393e-07,H1N1_Human_HM173603_A/Blagovechensk/01/2009|2009.863:-1.722348393e-07):8.612815556e-08,H1N1_Human_CY066995_A/Brussels/INS245/2009|2009.879:-8.612815556e-08):4.306944733e-08,H1N1_Human_GU451260_A/Tver/IIV2969/2009|2009.868:-4.306944733e-08):0.0001774368383,H1N1_Human_GU727824_A/IIV-Anadyr/177/2009|2009.923:0.002220979452):0.0002560649213,H1N1_Human_KM437822_A/Finland/776N/2010|2010.500:0.002170291209):0.0002848277181,H1N1_Swine_CY099187_A/swine/Minnesota/02979/2010|2010.129:0.002155114067):0.001133873057):5.320334199e-05,H1N1_Swine_JQ695883_A/swine/Shandong/361/2010|2010.500:0.001149427217):4.172351287e-05,((((((((H1N1_Human_CY066707_A/Vienna/INS291/2009|2009.882:0.001512245212,H1N1_Human_HM014328_A/Guangzhou/GIRD07/2009|2009.605:-0.0003167462231):0.000158922887,H1N1_Human_KC782093_A/Rhode_Island/15/2009|2009.447:-0.000158922887):7.951751236e-05,H1N1_Human_GQ351294_A/Italy/85/2009|2009.449:-7.951751236e-05):0.0004590872361,(H1N1_Swine_KR700572_A/swine/Denmark/10-1310-1/2011|2011.392:0.001818644586,H1N1_Human_CY072522_A/Athens/INS349/2009|2009.967:0.0005797705416):0.0007481848898):0.0007934317971,H1N2_Swine_KM028235_A/swine/Guangxi/3205/2011|2011.847:0.007755425438):0.0004841979594,H1N1_Human_CY073002_A/Managua/07193_09/2010|2010.090:9.699304277e-05):0.001446087849,H1N1_Swine_CY246767_A/swine/Saskatchewan/SD0205/2016|2016.948:0.0115743066):0.0002935469629,H1N1_Human_KC781070_A/Oklahoma/05/2009|2009.863:0.002086853093):0.0005780325932):5.515382962e-05,(((((((((((((H1N1_Human_CY129738_A/Madrid/INS573/2011|2011.140:-0.0006369524309,H1N1_Human_CY148255_A/Georgia/T51700/2012|2012.085:0.005464231703):0.002661749056,H1N1_Human_KU322474_A/Parma/167/2011|2011.500:0.002220887239):0.0004282899125,H1N1_Human_KJ856204_A/Sri_Lanka/2290/2011|2011.090:0.001961717746):0.0003411104833,H1N1_Human_KJ856164_A/Sri_Lanka/21406/2010|2010.696:0.0008615509917):0.0003797007777,H1N1_Human_CY176566_A/Springfield/INS3_652/2011|2011.093:0.0008201653178):0.0005527557218,(H1N1_Human_KU322448_A/Parma/644/2010|2010.500:-3.153777913e-16,H1N1_Human_KU322478_A/Parma/7/2011|2011.500:3.153777913e-16):0.0006484271972):0.000336123144,H1N1_Human_KJ943212_A/Santiago/p21d3/2011|2011.586:0.002072237027):0.0002378023412,H1N1_Human_CY160644_A/Peru/PER045/2011|2011.915:0.002177619012):0.0006392170366,(((H1N1_Human_KC781516_A/Utah/51/2009|2009.647:-4.180175428e-17,H1N1_Human_KC782165_A/New_Mexico/16/2009|2009.849:4.180175428e-17):0,(H1N1_Human_CY056232_A/San_Diego/INS69/2009|2009.844:-4.179663152e-17,H1N1_Human_KJ856126_A/Sri_Lanka/20894/2010|2010.918:4.179663152e-17):0):0.000233143806,H1N1_Human_KJ856017_A/Sri_Lanka/1082/2011|2011.038:0.0009654003149):0.000264734658):0.0004364432736,H1N1_Human_KC882270_A/California/20/2011|2011.140:-0.0004375639643):0.0003311573686,H1N1_Human_CY176758_A/Cologne/INS3_686/2011|2011.123:0.002085174395):0.0007666940941,H1N1_Swine_KR701037_A/swine/Hungary/S137/2013|2013.310:0.006522870187):0.001014639813,(((((H1N1_Human_GQ225361_A/Shanghai/1/2009|2009.389:0.003719180914,H1N1_Human_KP637458_A/Thailand/PY08016/2009|2009.559:0.001108098358):0.0004115331971,H1N1_Swine_CY080444_A/swine/QLD/09-02865-07/2009|2009.644:-0.0004115331971):0.001043435839,H1N1_Swine_KC833445_A/swine/Thailand/NS393/2009|2009.619:0.0001631227728):0.000568085618,(H3N2_Swine_KX571157_A/swine/Quebec/1603088/2014|2014.342:-0.000668092808,H1N1_Human_KC780746_A/Illinois/15/2009|2009.847:0.001866636929):0.0006497932257):0.000432667661,H1N2_Swine_AB914488_A/swine/Chiba/14/2012|2012.038:0.005637524842):0.0003772594502):0.0006270922233):0.00017847149,H1N1_Human_CY062815_A/Odense/INS143/2009|2009.860:0.00221516657):0.0001159184156,H1N1_Human_KT181971_A/Singapore/DMS41/2009|2009.759:0.002313968608):7.112509596e-05,((((H1N1_Swine_KR701085_A/swine/England/072865/2013|2013.674:0.02379595377,H1N1_Swine_KR700425_A/swine/England/045033/2013|2013.085:0.01975522001):0.001075176307,H1N1_Human_CY071614_A/Ft_Carson/WR1448P/2009|2009.781:0.00273809161):0.0005314709324,H1N1_Human_CY065578_A/England/385/2009|2009.414:-2.437935735e-05):0.0008250704195,H1N1_Swine_AB911605_A/swine/Hiroshima/52/2011|2011.871:0.005632978696):0.0003455773175):5.691359941e-05,H1N1_Human_CY083212_A/New_Jersey/WRAIR1504P/2009|2009.551:0.001151178161):7.267672934e-05,(H1N1_Human_KC780919_A/Kansas/19/2009|2009.701:0.0006689425855,H1N1_Human_CY075071_A/Athens/INS393/2010|2010.014:0.0005296015354):0.00113818321):3.691041706e-05,((H1N1_Human_CY081538_A/Cambodia/NHRCC00007/2009|2009.784:1.837077552e-16,H1N1_Human_CY081490_A/Cambodia/NHRCC00001/2009|2009.784:-1.837077552e-16):0.001513654819,H1N1_Human_CY065876_A/Netherlands/2631b/2010|2010.008:-0.0003151106983):0.001171206505):8.240085587e-05,((((H3N2_Swine_JQ220554_A/swine/Guangxi/NS2783/2010|2010.849:0.002442300917,H1N1_Human_CY071379_A/Berlin/INS430/2010|2010.096:0.001165203702):0.000515578847,(H3N2_Swine_MH061755_A/swine/Mexico/9741876/2013|2013.236:0.001275759161,H1N2_Swine_MH061723_A/swine/Mexico/9711817/2013|2013.189:0.003554961106):0.01060142721):0.0003305105987,H1N1_Swine_JF956830_A/swine/OH/9838/2011|2011.140:0.0008555965596):0.001062581955,((H1N1_Swine_KM489610_A/swine/Ontario/46/2012|2012.507:0.001059726464,H1N1_Swine_KM489608_A/swine/Ontario/62/2012|2012.501:0.006190863385):0.003878941186,H1N1_Human_KP637842_A/Thailand/IY07144/2010|2010.107:0.0009798858704):0.001135842381):6.08465382e-05):0.0001026922981,H1N1_Human_CY067639_A/Oslo/INS219/2009|2009.819:0.001089254625):6.114962836e-05,H1N1_Human_GU136014_A/Myanmar/JP133/2009|2009.553:0.001143381038):8.266231058e-05,(H1N1_Human_KC780077_A/South_Carolina/18/2009|2009.707:-0.0002912222914,H1N1_Human_CY095767_A/Zhejiang/3/2009|2009.518:0.00148672128):0.001109919961):0.0001054258167,(H1N1_Human_CY071059_A/Vienna/INS368/2010|2010.011:8.701633197e-17,H1N1_Human_CY063047_A/Bochum/INS187/2009|2009.940:-8.701633197e-17):0.001102818736):6.672906531e-05,((H1N1_Swine_AB911597_A/swine/Ibaraki/46/2010|2010.704:0.002858813277,H1N1_Human_GQ168848_A/Massachusetts/06/2009|2009.315:-0.0004511796641):0.0002607486543,H1N1_Human_KC882134_A/Pennsylvania/17/2010|2010.874:0.0009373374648):0.001149186523):3.908678054e-05,(H1N1_Human_CY083092_A/Bogota/WRAIR0442T/2009|2009.463:-0.0006914084544,H1N1_Human_CY083619_A/Lima/WRAIR9202F/2009|2009.501:0.004298913073):0.001190230634):9.08946993e-05,H1N1_Swine_KR074282_A/swine/Nebraska/A01049048/2010|2010.877:0.003573793445):0.0002526397895,((((H1N1_Human_JQ612503_A/Hungary/40/2009|2009.816:0.001523237852,H1N1_Human_JX262213_A/India/GWL01/2011|2011.644:-0.0003277388635):0.0002561392321,H1N1_Human_KC780492_A/Wisconsin/01/2010|2010.063:0.00214879277):0.0001872680822,H1N1_Human_GU592901_A/Bishkek/03/2009|2009.907:0.003430270563):0.0001541423992,H1N1_Human_KC780500_A/Utah/02/2010|2010.110:0.001044493173):0.0008211309173):0.0003321349946,(((((((((((((((((H1N1_Human_CY090031_A/District_of_Columbia/WRAIR0313/2011|2011.074:0.0007077307865,H1N1_Human_CY129866_A/Springfield/INS598/2011|2011.126:0.00531205004):0.0005525366115,H1N1_Human_KC882040_A/Pennsylvania/08/2011|2011.145:-0.0005589589005):0.0002797693303,H1N1_Human_KC881985_A/Pennsylvania/02/2011|2011.142:-0.0002797693303):0.001129709904,H1N1_Human_KC261337_A/Mexico_City/INERPHAC4/2010|2010.227:0.00250774566):0.002471725956,H1N1_Swine_CY207057_A/swine/Colombia/M1445/2015|2015.500:0.008682487401):0.003483849173,H1N1_Swine_CY245869_A/swine/Saskatchewan/SD0110/2015|2015.458:0.01720993077):0.001102572965,H1N1_Human_KC780658_A/South_Carolina/01/2010|2010.071:0.0005462849084):0.00059700702,H1N1_Human_KC781401_A/Utah/03/2010|2010.181:0.001223982859):0.0002177551543,(H1N1_Human_KC780576_A/Virginia/01/2010|2010.055:0.003660545323,H3N2_Swine_KM061017_A/swine/Guangxi/NNXD/2013|2013.247:0.004847382736):0.0008902678736):0.0001754427508,H1N1_Human_KC780355_A/North_Carolina/05/2010|2010.148:0.001075865276):0.0002370761006,H1N1_Human_CY096606_A/Cambridge/INS528/2010|2010.216:-0.000248005567):0.0001241628414,H1N1_Human_KC780237_A/Georgia/01/2010|2010.099:-0.0001241628414):0.0004666131439,((H1N1_Swine_MH061627_A/swine/Mexico/8630550/2011|2011.734:-1.28546854e-16,H1N1_Swine_CY160248_A/swine/Mexico/SG1450/2011|2011.855:1.28546854e-16):0.01004488483,H1N1_Human_CY083499_A/Chicago/WRAIR1691P/2009|2009.784:0.003397390739):0.0007196737871):0.0002702263112,(H1N1_Swine_KJ175143_A/swine/Guatemala/CIP049-IP070167/2010|2010.762:-3.368498895e-16,H1N1_Swine_KJ175135_A/swine/Guatemala/CIP049-IP070166/2010|2010.762:3.368498895e-16):0.00339164098):0.0002895585661,(((H3N1_Swine_MH061715_A/swine/Mexico/9684432/2013|2013.151:1.113621528e-16,H3N1_Swine_MH061707_A/swine/Mexico/9634750/2013|2013.082:-1.113621528e-16):0.0009602634633,H1N1_Swine_MF099147_A/swine/Chile/66/2014|2014.636:0.01875380396):0.002623780744,H1N1_Human_KC781187_A/Wyoming/01/2010|2010.104:0.002338924297):0.0009315900353):0.0002341127629,((((((H3N2_Swine_KC839586_A/swine/Nebraska/A01300022/2012|2012.444:0.001195592188,H3N2_Swine_KJ004014_A/swine/Nebraska/A01300032/2012|2012.444:0.001217401754):0.0004253187607,H3N2_Swine_JX306664_A/swine/Nebraska/A01240337/2011|2011.866:-0.0004319447254):0.0002162138716,H3N2_Swine_KC779036_A/swine/Michigan/A01203498/2012|2012.345:-0.0002162138716):0.001622611943,H3N2_Swine_JN409427_A/swine/Kansas/11-107824/2011|2011.208:0.003208923172):0.0003988785814,H3N2_Swine_JN409395_A/swine/Kansas/10-91088/2010|2010.995:-0.0004121152917):0.002676466582,H3N2_Swine_JQ365140_A/swine/Iowa/A01049750/2011|2011.236:0.0009469868694):0.004672666808):0.0003805674621,(((H1N2_Swine_KF026742_A/swine/Nebraska/A01270646/2012|2012.773:0.001869531311,H1N2_Swine_KC779011_A/swine/Iowa/A01203125/2012|2012.014:-0.0006709871902):0.0003360234522,H1N1_Swine_KC779016_A/swine/Wisconsin/A01203142/2012|2012.027:-0.0003360234522):0.001768435515,(H3N2_Swine_KM355397_A/swine/Thailand/CU-S14252N/2014|2014.052:0.01747566403,H1N1_Human_KC473858_A/Guangzhou/GIRD74/2010|2010.570:0.001045597449):0.0007238946189):0.0006991422236):0.0002564373741):0.0001788964653,(H1N1_Swine_AB704827_A/swine/Chachoengsao/NIAH107037-22/2011|2011.123:3.301928612e-16,H1N1_Swine_AB704859_A/swine/Chachoengsao/NIAH107037-29/2011|2011.123:-3.301928612e-16):0.00351711394):0.0001104145364,H1N1_Human_KC781011_A/Arizona/20/2009|2009.929:0.002277352724):0.0003674463677,(((((((((H1N1_Human_KC780207_A/Maine/13/2009|2009.855:7.190818325e-17,H1N1_Human_KC780690_A/Indiana/03/2010|2010.090:-7.190818325e-17):-1.438345619e-17,H1N1_Human_KC780558_A/West_Virginia/12/2009|2009.808:1.438345619e-17):0.0002509607186,H1N1_Human_KC780533_A/Florida/02/2010|2010.088:0.0009445382702):0.0006134754839,H1N1_Human_KC781390_A/Alaska/01/2010|2010.101:0.001787854401):0.0005697293376,H1N1_Human_KC780473_A/Florida/25/2009|2009.841:-0.0005693891582):0.0006673602417,H1N1_Human_KC781896_A/Alabama/01/2010|2010.008:0.002950199114):0.00035421994,H1N1_Human_CY072554_A/Wroclaw/INS437/2009|2009.937:0.0008375982886):0.0003586247896,H1N2_Swine_CY086900_A/swine/North_Carolina/226125/2010|2010.685:0.005121381762):0.0003042154613,(H1N2_Swine_KM027643_A/swine/Guangdong/3583/2011|2011.819:0.005806723006,H1N1_Human_CY176710_A/Minneapolis/INS3_675/2012|2012.156:0.005141936788):0.0009538279994):0.0006354408024):0.0003251136807,((H1N1_Human_KC781039_A/Massachusetts/31/2009|2009.704:0.0008827184444,H1N1_Human_CY065047_A/New_York/4294/2010|2010.093:0.0003127805445):0.000987169865,H1N1_Human_KC781351_A/Iowa/04/2010|2010.167:0.001412923033):0.0007369700185):0.0001938412446,H1N1_Human_CY092940_A/Maryland/NHRC0004/2009|2009.808:0.002307158887):0.0001890825484,(((((H1N1_Swine_KC471373_A/swine/Korea/CY01-04/2012|2012.003:1.280545593e-17,H1N1_Swine_KC471349_A/swine/Korea/CY11-01/2011|2011.888:-1.280545593e-17):0.001558497083,H1N1_Swine_KC471389_A/swine/Korea/CY01-06/2012|2012.041:-0.0003586260764):0.000179367108,H1N1_Swine_KC471357_A/swine/Korea/CY11-02/2011|2011.888:-0.000179367108):0.002347893926,H3N1_Swine_KC471437_A/swine/Korea/CY03-12/2012|2012.175:0.001279514339):0.01176010314,(H1N1_Human_KU922559_A/Kerala/RGCBA923/2009|2009.764:0.003154064428,H1N1_Swine_AB910583_A/swine/Chiba/30/2012|2012.285:0.004116939865):0.00102314631):0.0009184376159):0.0001600966742,(((((H3N1_Swine_KT983789_A/swine/Iowa/A01476471/2014|2014.038:-0.0009529841685,H3N1_Swine_KT374268_A/swine/Iowa/A01555108/2014|2014.882:0.004552727799):0.00282863713,H3N1_Swine_KR092068_A/swine/Missouri/A01410818/2013|2013.964:0.0008044947824):0.000624039874,H3N1_Swine_KT983784_A/swine/Iowa/A01476500/2013|2013.556:-0.0006348624045):0.01138019231,(H1N1_Swine_HQ695993_A/swine/Jangsu/504/2010|2010.038:0.002991305654,H1N1_Human_CY089628_A/Nanchang/8011/2009|2009.973:-0.0005928905267):0.0009173387258):0.0003755462512,(H3N2_Swine_KM028443_A/swine/Guangxi/NS3900/2011|2011.995:0.001200896607,H3N2_Swine_KM028467_A/swine/Guangxi/508/2012|2012.189:0.001195716627):0.003357400538):0.0006893110116):0.0001017077732,(H1N1_Swine_KC508559_A/swine/Colorado/A01203099/2011|2011.973:0.00903445811,H1N1_Swine_JQ695875_A/swine/Shandong/327/2010|2010.500:0.001899453357):0.00122587412):8.602646233e-05,H1N1_Human_CY089383_A/Managua/3246-01/2010|2010.227:0.006151138708):0.0003401290762,(H1N1_Human_CY090865_A/Netherlands/2631c/2010|2010.107:0.0009900852518,H1N1_Human_JX262214_A/India/GWL02/2011|2011.644:0.002621452811):0.0008516753781):0.0004090765976,(((((H1N1_Human_GU592909_A/Magadan/02/2009|2009.951:-7.569418133e-16,H1N1_Human_GU592893_A/Barnaul/04/2009|2009.962:7.569418133e-16):0.001564040579,H1N2_Swine_KR700667_A/swine/England/101878/2010|2010.666:0.00446383319):0.0006041725503,H1N2_Swine_MF099163_A/swine/Chile/29/2014|2014.515:0.01041512483):0.0004205354698,H1N2_Swine_KC222544_A/swine/Ankum-Stockum/IDT13531/2011|2011.455:0.006294641789):0.0008255911006,H1N1_Swine_KR700173_A/swine/Spain/29113/2012|2012.066:0.008770761317):0.0003051012317):0.0002880667148,(((((((((((((((((((((((((((((((((((((((((((((((((((((((((((((((((((((H1N1_Human_CY112063_A/Hong_Kong/H090-779-V22/2009|2009.600:-1.29510676e-05,H1N1_Human_KC781707_A/Oregon/10/2009|2009.452:0.001211495189):0.001215555811,H1N1_Human_CY055944_A/Australia/82/2009|2009.668:0.001202693068):9.680476984e-06,H1N1_Human_GQ131026_A/Korea/01/2009|2009.332:0.001194136329):7.515112632e-05,(H1N1_Human_GQ463204_A/Hunan/SWL3/2009|2009.447:0.003816420989,H1N1_Human_GU198205_A/Nanjing/3/2009|2009.792:0.001014299278):0.0005170095362):5.293315461e-05,((H1N1_Human_CY083044_A/Dakar/WRAIR0020T/2010|2010.126:0.001790742759,H1N1_Human_CY083036_A/Dakar/WRAIR0019T/2010|2010.068:-0.0005921986377):0.0003004639031,H1N1_Swine_KC345639_A/swine/Cotes_dArmor/110466/2010|2010.090:-0.0003004639031):0.001156608114):5.616638741e-05,H1N1_Swine_JF714005_A/SW/SK/12-71/2009|2009.548:0.002348413119):0.0001300203574,H1N1_Human_GQ117072_A/Minnesota/02/2009|2009.318:0.001069880348):8.374917549e-05,(((H1N1_Human_GQ168856_A/Kansas/02/2009|2009.310:0.001333474043,H1N1_Human_GQ894918_A/Rhode_Island/07/2009|2009.500:0.001065155343):0.0006910049308,H1N1_Swine_KM519961_A/swine/UP-India/IVRI01/2009|2009.340:0.001717586117):0.0005852285528,H1N1_Human_CY044239_A/San_Antonio/PR921/2009|2009.282:0.0006174767184):0.001130637985):5.331430169e-05,H1N1_Avian_HM370964_A/turkey/Ontario/FAV110/2009|2009.808:0.001148075599):8.143428535e-05,H1N1_Human_KC781322_A/Mississippi/01/2009|2009.362:0.001125062686):0.0001351565813,H1N1_Human_GU562462_A/Karasuk/01/2010|2010.008:0.00107134039):0.0002061479949,H1N1_Human_KC780856_A/Wyoming/16/2009|2009.836:0.002189224648):0.0001188800023,(H1N1_Human_GQ223447_A/GuangzhouSB/01/2009|2009.375:0.0003555034417,H1N1_Human_KC781803_A/Oregon/11/2009|2009.460:0.0008443675646):0.001085058823):7.280252327e-05,(H3N2_Swine_JX182061_A/swine/Missouri/A01240017/2011|2011.871:0.003405177865,H3N2_Swine_JQ689120_A/swine/Missouri/A01047969/2010|2010.951:-0.001006762738):0.002357724742):0.0001301959445,H1N1_Human_CY060746_A/Ontario/9698/2009|2009.452:-0.0001386517117):6.938472976e-05,H1N1_Human_GQ223411_A/Beijing/501/2009|2009.384:-6.938472976e-05):3.47012487e-05,H1N1_Human_KC780152_A/Mississippi/03/2009|2009.732:-3.47012487e-05):1.735588849e-05,H1N1_Human_GQ214148_A/Paris/2580/2009|2009.326:-1.735588849e-05):8.679056377e-06,H1N1_Human_CY147839_A/Mexico/24045/2009|2009.299:-8.679056377e-06):4.340084395e-06,H1N1_Human_GQ200294_A/Shandong/1/2009|2009.353:-4.340084395e-06):2.170320373e-06,H1N1_Human_CY073282_A/Silver_Spring/WRAIRSP510P18/2009|2009.460:-2.170320373e-06):1.08529931e-06,H1N1_Human_GQ455036_A/Nanjing/2/2009|2009.458:-1.08529931e-06):5.427192351e-07,H1N1_Human_GQ168640_A/Iowa/04/2009|2009.310:-5.427192351e-07):2.713944157e-07,H1N1_Human_GQ373265_A/Toronto/3141/2009|2009.310:-2.713944157e-07):1.357146119e-07,H1N1_Human_CY053075_A/Houston/13OS/2009|2009.321:-1.357146119e-07):6.786601028e-08,H1N1_Swine_JF714040_A/swine/MB/10422/2009|2009.510:-6.786601028e-08):3.393735743e-08,H1N1_Human_CY051211_A/Wisconsin/629-D01414/2009|2009.485:-3.393735743e-08):1.69708569e-08,H1N1_Human_GQ168624_A/Alabama/02/2009|2009.318:-1.69708569e-08):8.486517543e-09,H1N1_Avian_HM370979_A/turkey/Ontario/FAV114-17/2009|2009.838:-8.486517543e-09):4.243803374e-09,H1N1_Human_CY041964_A/Santo_Domingo/572N/2009|2009.392:-4.243803374e-09):2.12217431e-09,H3N2_Swine_KX571138_A/swine/Quebec/1708732/2015|2015.115:-2.12217431e-09):1.061223826e-09,H1N1_Human_GQ166230_A/Sichuan/1/2009|2009.353:-1.061223826e-09):5.306800874e-10,H3N2_Swine_KX571141_A/swine/Quebec/1279825/2011|2011.186:-5.306800874e-10):2.653740119e-10,H1N1_Human_GQ168871_A/Indiana/09/2009|2009.304:-2.653740119e-10):1.327038849e-10,H1N1_Human_GU433029_A/Tomsk/03/2009|2009.545:-1.327038849e-10):6.636023078e-11,H1N1_Human_HM241721_A/Nsk/NIV10348/2009|2009.682:-6.636023078e-11):3.318469872e-11,H1N1_Human_CY053313_A/Brownsville/37OS/2009|2009.403:-3.318469872e-11):1.659500674e-11,H1N1_Human_GQ465724_A/Canada-NS/RV1565/2009|2009.326:-1.659500674e-11):8.29875937e-12,H1N1_Human_GQ402286_A/Canada-MB/RV2020/2009|2009.408:-8.29875937e-12):4.150197762e-12,H1N1_Human_GQ225385_A/Beijing/3/2009|2009.381:-4.150197762e-12):2.076388327e-12,H1N1_Human_GQ496145_A/Vladivostok/IIV17/2009|2009.553:-2.076388327e-12):1.037516602e-12,H1N1_Human_GQ117110_A/Michigan/02/2009|2009.315:-1.037516602e-12):5.185253892e-13,H1N1_Human_GQ402282_A/Canada-MB/RV1977/2009|2009.386:-5.185253892e-13):2.601583986e-13,H1N1_Human_GQ160530_A/Tennessee/05/2009|2009.321:-2.601583986e-13):1.293723176e-13,H1N1_Human_CY053250_A/Brownsville/35H/2009|2009.400:-1.293723176e-13):6.484067969e-14,H1N1_Human_GQ402279_A/Canada-QC/RV1954/2009|2009.373:-6.484067969e-14):3.162760514e-14,H1N1_Human_CY046945_A/Netherlands/602/2009|2009.323:-3.162760514e-14):1.670058769e-14,H1N1_Human_GQ385304_A/Toronto/0462/2009|2009.397:-1.670058769e-14):8.614633657e-15,H1N1_Human_GQ496146_A/Vladivostok/IIV18/2009|2009.559:-8.614633657e-15):4.154279711e-15,H1N1_Human_CY043114_A/Santo_Domingo/568T/2009|2009.397:-4.154279711e-15):2.428518217e-15,H1N1_Human_CY121684_A/California/07/2009|2009.500:-2.428518217e-15):1.433888043e-15,H1N1_Human_GQ160564_A/Maryland/05/2009|2009.323:-1.433888043e-15):8.4873685e-16,H1N1_Human_GQ402278_A/Canada-SK/RV1798/2009|2009.342:-8.4873685e-16):3.073408332e-16,H1N1_Human_CY053011_A/Houston/5H/2009|2009.378:-3.073408332e-16):2.781060791e-16,H1N1_Human_CY065774_A/Canada/GFA0402/2009|2009.285:-2.781060791e-16):2.781418899e-16,H1N1_Human_CY073298_A/Silver_Spring/WRAIRSP510P20/2009|2009.460:-2.781418899e-16):2.342549135e-16,H1N1_Human_GQ117065_A/Arizona/01/2009|2009.304:-2.342549135e-16):3.221419925e-16,H1N1_Human_GQ465730_A/Canada-SK/RV1794/2009|2009.345:-3.221419925e-16):3.514728978e-16,H1N1_Human_GQ457456_A/Florida/04/2009|2009.318:-3.514728978e-16):3.808113606e-16,H1N1_Human_GQ465728_A/Canada-PQ/RV1758/2009|2009.348:-3.808113606e-16):0.0003765969143,(((((H1N1_Human_GQ377090_A/Colorado/03/2009|2009.318:-2.30485226e-16,H1N1_Human_GQ117106_A/Nebraska/02/2009|2009.285:2.30485226e-16):0.0004490791246,H1N1_Swine_GQ150332_A/swine/Alberta/OTH-33-8/2009|2009.500:0.00315270287):0.0004180719717,H1N1_Human_CY049824_A/Craven/WR0019/2009|2009.340:-0.0004218987815):0.0002113424515,H1N1_Human_GQ465727_A/Canada-AB/RV1644/2009|2009.329:-0.0002113424515):0.0001057354494,H1N1_Human_CY049879_A/Cherry_Point/WR0102/2009|2009.332:-0.0001057354494):0.0008196542339):0.000307791532,H1N1_Human_GQ433900_A/Jiangsu/1/2009|2009.452:0.0008921988008):0.0005037381335,H1N1_Human_CY083483_A/Chicago/WRAIR1690P/2009|2009.784:0.001900736504):0.0002616947813,H1N1_Human_GQ160551_A/New_Jersey/04/2009|2009.285:0.0009342763089):0.0001859130789,(H3N2_Swine_AB704811_A/swine/Chonburi/NIAH106952-028/2011|2011.123:2.612823135e-16,H3N2_Swine_AB704803_A/swine/Chonburi/NIAH106952-026/2011|2011.123:-2.612823135e-16):0.00221891727):0.0006367878172,(H3N2_Swine_KM507515_A/swine/Brazil/365-11-7/2011|2011.858:0.005230790746,H1N1_Human_GQ132166_A/Canada-NS/RV1538/2009|2009.500:0.002019496428):0.0005943524388):0.000334655811,H1N1_Human_CY147887_A/Mexico/24052/2009|2009.318:0.000860872002):0.0001944707989,H1N1_Human_GQ465725_A/Canada-PQ/RV1586/2009|2009.315:0.001012026172):0.0001945226836,H1N1_Human_CY064528_A/Boston/118/2009|2009.466:0.001002365187):0.0009221470337):0.0001144207162,((H1N1_Swine_MF099367_A/swine/Rengo/VN1401-95/2014|2014.425:0.004328424355,H1N1_Swine_MF099304_A/swine/Rengo/VN1401-1563/2015|2015.764:0.001699449414):0.005005316319,H1N1_Swine_AB909402_A/swine/Hiroshima/8/2011|2011.038:0.003644636769):0.001114097036):0.000717713472,H1N1_Swine_AB910575_A/swine/Kagoshima/23/2012|2012.200:0.01333588559):0.0001862176687,((H1N2_Swine_AB914504_A/swine/Chiba/119/2012|2012.786:0.009060864663,H1N2_Swine_KM028123_A/swine/Guangxi/2900/2011|2011.770:0.01057560347):0.002975974374,(H1N1_Swine_MH061763_A/swine/Mexico/9741916/2013|2013.236:0.002421014782,H1N1_Swine_MH061659_A/swine/Mexico/9199572/2012|2012.488:0.003606858988):0.003348161459):0.001380423242):0.0005922376477,(H3N2_Swine_KU322520_A/swine/Italy/171855/2011|2011.500:0.005295264699,H3N2_Swine_KJ413924_A/swine/Ontario/103-18/2011|2011.893:0.003212027137):0.0006194863794):0.0004503417331,(((H1N2_Swine_MF099027_A/swine/Melipilla/VN1401-983/2015|2015.359:0.01901331081,H1N1_Swine_MF099317_A/swine/Rancagua/VN1401-689/2015|2015.019:0.007164017677):0.005322033866,H1N2_Swine_MF099319_A/swine/Chile/VN1401-343/2014|2014.792:0.005979970019):0.001330819569,(H1N2_Swine_KJ729268_A/swine/Zhejiang/43/2012|2012.871:-0.0007575295715,H1N2_Swine_KJ729260_A/swine/Guangxi/325/2012|2012.871:0.003154142805):0.01152389027):0.00112238835):0.0006794693333,(((H3N2_Swine_MF099241_A/swine/Curico/VN1401-1824/2015|2015.937:-1.786926831e-16,H3N2_Swine_MF099258_A/swine/Curico/VN1401-1806/2015|2015.937:1.786926831e-16):0.006274715346,H3N2_Swine_MF099137_A/swine/Chile/33/2014|2014.551:-0.0002168339894):0.02102479544,H3N2_Swine_KM355389_A/swine/Thailand/CU-S14129N/2013|2013.912:0.005918380693):0.0006942545706):9.866621179e-06,((((((H1N2_Swine_KR700417_A/swine/England/041118/2013|2013.005:0.005921632966,H1N2_Swine_KR700747_A/swine/England/7800/2012|2012.107:0.0038023384):0.0005768657766,H1N2_Swine_KR700755_A/swine/England/30148/2012|2012.825:0.003066106392):0.0005822816628,H1N2_Swine_KR699864_A/swine/England/058879/2011|2011.370:0.0005910581636):0.0009997386676,H1N2_Swine_KR700699_A/swine/England/90276/2011|2011.622:0.000209813647):0.003641139934,H1N1_Swine_KR700771_A/swine/England/11582/2012|2012.236:0.007359786748):0.001348621117,H1N2_Swine_KR700675_A/swine/England/142162/2010|2010.921:0.003526495737):0.001421214474):0.0007575523692,((H1N1_Swine_KF823977_A/swine/Italy/325451/2011|2011.953:0.001949161114,H1N1_Swine_KF309241_A/swine/Italy/225349-4/2012|2012.704:0.001690428452):0.0006597268761,H1N1_Swine_KF309217_A/swine/Italy/120336/2012|2012.367:0.0005254549357):0.005267851073):0.0008143830496,H1N2_Swine_KR700803_A/swine/England/61025/2013|2013.345:0.007539536155):0.001351265584,((((((((((((((((((((((((((((((((((((((((((((((((((((H1N1_Human_KU322129_A/Milano/21/2012|2012.500:0.001810099868,H1N1_Human_JX046930_A/Moscow/IIV-45/2012|2012.132:-0.0006115557474):0.0009186520587,H1N1_Human_KY926326_A/Viamao/LACENRS-1400/2011|2011.638:0.002724785189):0.0002116872787,((H1N1_Human_JN153090_A/Vladimir/IIV-35/2011|2011.082:-0.0006556867858,H1N1_Human_JN714496_A/Nizhnii_Novgorod/CRIE-BLM/2011|2011.068:0.001854230907):0.0003289639775,H1N1_Human_JN714488_A/Nizhnii_Novgorod/CRIE-NGV/2010|2010.997:-0.0003289639775):0.0009967604461):0.0002354702358,H1N1_Human_KC882315_A/Indiana/04/2011|2011.049:0.0009527704328):0.0001886655852,H1N1_Swine_KC779021_A/swine/Missouri/A01203163/2012|2012.044:0.002234961442):8.96579646e-05,(((H1N1_Human_KF612168_A/Santa_Cruz/111/2012|2012.181:-0.0005955939784,H1N1_Human_KF612161_A/Santa_Cruz/2083/2011|2011.830:0.001794138099):0.0002997318903,H1N1_Human_KF612166_A/Santa_Cruz/0223/2011|2011.792:-0.0002997318903):0.0008130169582,H1N1_Human_KF612171_A/Santa_Cruz/541/2012|2012.200:0.0003868540481):0.002338918438):0.0002550450614,(H1N1_Swine_CY207049_A/swine/Colombia/M1484/2015|2015.342:0.005634962987,H1N1_Human_KY925097_A/Sao_Jose_do_Inhacora/LACENRS-2082/2012|2012.562:0.0004229183699):0.0009903888851):0.0002011148973,(((H1N1_Human_JF816662_A/Beijing/HZ01/2011|2011.036:-0.0007914791221,H1N1_Human_KP637690_A/Thailand/SP10497/2011|2011.129:0.003199112735):0.0005163601778,(H1N1_Human_JN187344_A/Taiwan/842/2010|2010.967:4.698912754e-16,H1N1_Human_JQ693732_A/Taiwan/2116/2011|2011.145:-4.698912754e-16):0.0006817259414):0.0009527208181,H1N1_Human_KC882376_A/Maine/04/2011|2011.129:0.0002449686355):0.001003010982):0.0001829688367,H1N1_Swine_KJ680542_A/swine/Kenya/1613/2011|2011.592:-0.0001953513698):9.777029978e-05,H1N1_Human_CY092421_A/Missouri/NHRC0001/2011|2011.066:-9.777029978e-05):4.891255401e-05,H1N1_Human_KC881710_A/Minnesota/03/2011|2011.132:-4.891255401e-05):2.446437968e-05,H1N1_Human_CY092908_A/Georgia/NHRC0001/2011|2011.071:-2.446437968e-05):1.223367649e-05,H1N1_Human_CY111378_A/Boston/DOA70/2011|2011.167:-1.223367649e-05):6.117581755e-06,H1N1_Human_CY176446_A/Dayton/INS3_634/2011|2011.055:-6.117581755e-06):3.059162722e-06,H1N1_Human_CY129946_A/Aarhus/INS615/2011|2011.093:-3.059162722e-06):1.52976733e-06,H1N1_Swine_KJ680544_A/swine/Kenya/9469/2011|2011.562:-1.52976733e-06):7.64976671e-07,H1N1_Human_KC882062_A/Kentucky/09/2010|2010.833:-7.64976671e-07):3.825348506e-07,H1N1_Human_CY167552_A/Tennessee/F2026/2011|2011.088:-3.825348506e-07):1.912906886e-07,H1N1_Human_KT181863_A/Singapore/DMS1165/2011|2011.025:-1.912906886e-07):9.56569796e-08,H1N1_Human_CY097984_A/Budapest/WRAIR3789T/2011|2011.047:-9.56569796e-08):4.783430904e-08,H1N1_Human_CY129642_A/Munich/INS541/2011|2011.132:-4.783430904e-08):2.392006479e-08,H1N1_Human_JX625946_A/England/05160856/2010|2010.964:-2.392006479e-08):1.196148846e-08,H1N1_Human_JN129268_A/Moscow/IIV-83/2011|2011.058:-1.196148846e-08):5.981472917e-09,H1N1_Swine_JN673262_A/swine/Texas/A01104004/2011|2011.537:-5.981472917e-09):2.991101545e-09,H1N1_Human_CY176574_A/Aarhus/INS3_653/2011|2011.066:-2.991101545e-09):1.49573265e-09,H1N1_Swine_JN673254_A/swine/Texas/A01104003/2011|2011.537:-1.49573265e-09):7.479582311e-10,H1N1_Human_CY167720_A/Tennessee/F2080c7879A/2011|2011.227:-7.479582311e-10):3.740247267e-10,H1N1_Human_CY176409_A/Brighton/INS3_669/2011|2011.068:-3.740247267e-10):1.870357802e-10,H1N1_Human_CY176486_A/Athens/INS3_642/2011|2011.115:-1.870357802e-10):2.520094911e-05,(H1N1_Human_CY182013_A/Nicaragua/AGA2-62/2011|2011.836:8.106013385e-17,H1N1_Human_CY181781_A/Nicaragua/AGA2-29/2011|2011.773:-8.106013385e-17):0.002370177965):0.0001107118278,H1N1_Human_KC882317_A/Maryland/08/2011|2011.164:0.001092425218):0.0002652245061,H1N1_Human_CY096533_A/Bangkok/INS518/2010|2010.690:0.0009329737259):0.0001536919082,H1N1_Swine_CY207073_A/swine/Colombia/3/2011|2011.570:0.002251638786):0.0001947923491,H1N1_Human_JF764083_A/India/GWL_DSC/2010|2010.688:0.002214541027):0.0002149608342,(((H1N1_Human_KC882318_A/Virginia/04/2011|2011.014:0.001550755865,H1N1_Human_CY129874_A/District_of_Columbia/INS600/2011|2011.025:-0.0003508848585):0.000175628824,H1N1_Human_CY097841_A/District_of_Columbia/WRAIR0309/2010|2010.995:-0.000175628824):0.0007350672648,(H1N1_Human_KC881721_A/Wisconsin/18/2011|2011.099:0.001226002529,H1N1_Human_KC881965_A/Arizona/01/2011|2011.085:0.001170610705):0.0004688755541):0.002143361601):0.0004859197491,(H1N1_Human_JQ768357_A/Tomsk/IIV-19/2012|2012.052:0.002525255027,H1N1_Human_JX473014_A/Vladivostok/28/2012|2012.233:0.001102153238):0.0007668473796):0.0001458595676,H1N1_Human_CY081065_A/Ontario/130741/2010|2010.781:0.001654562971):0.0005989185922,((H3N1_Human_KY925714_A/Santa_Cruz_do_Sul/LACENRS-2672/2013|2013.553:-0.0003656307595,H1N2_Swine_KM507523_A/swine/Brazil/185-11-7/2011|2011.510:0.003973135379):0.0001831173097,H1N1_Human_CY047791_A/Argentina/7785/2009|2009.452:-0.0001831173097):0.0009110707613):0.0001573571424,H1N1_Human_JN704795_A/Cheboksary/IIV-92/2011|2011.142:0.001044074976):0.000437515536,(((((((H1N1_Human_CY129690_A/Athens/INS554/2011|2011.132:0.001242838007,H1N1_Human_KC881798_A/Texas/09/2011|2011.162:0.001164795606):0.0006010926418,H1N1_Human_CY129954_A/Tallinn/INS617/2011|2011.071:-0.0006063653273):0.0003039930209,H1N1_Human_JX625754_A/England/178/2010|2010.918:-0.0003039930209):0.0006808799144,H1N1_Swine_KC222592_A/swine/Neumarkt/IDT14179/2011|2011.855:0.0005203005493):0.0003964395545,H1N1_Human_KC882368_A/Delaware/06/2011|2011.093:0.003220371194):0.0005274009319,H1N1_Human_KC882423_A/Delaware/04/2011|2011.093:-0.0005274009319):0.001152915923,(H1N1_Human_CY129962_A/Tallinn/INS618/2011|2011.085:-0.0001729069633,H1N1_Swine_KM028179_A/swine/Guangxi/NS3098/2011|2011.808:0.001368405952):0.0006560959682):0.0007683015211):0.0003418315489,((H1N1_Swine_KM496991_A/swine/Brazil/18/2012|2012.110:-0.0001355686475,H1N1_Swine_KP027605_A/swine/Brazil/G3P1/2013|2013.597:0.0111648049):0.003556945777,H1N1_Swine_KM497007_A/swine/Brazil/263/2012|2012.904:0.008769926609):0.001699866497):0.0008868643431,(H1N1_Human_KY509823_A/Chungnam/29/2016|2016.008:0.001090928175,H1N1_Human_KY509824_A/Gangwon/61/2016|2016.047:0.002508815456):0.009268780192):0.0001311880059,((((((((((((((((((((((H1N1_Human_CY176646_A/Westmead/INS3_664/2011|2011.551:0.001279449441,H1N1_Swine_MG962484_A/swine/Queensland/P12-14600-69/2012|2012.699:0.004760952766):0.001444108056,H1N1_Human_KU299867_A/Cambodia/V0902335/2011|2011.647:0.0009729420653):0.000353781213,H1N1_Human_KC882405_A/Maryland/06/2011|2011.142:0.0008402952886):0.0001989856164,H1N1_Human_CY121820_A/St-_Petersburg/100/2011|2011.500:0.0009987038372):0.0001621259143,H1N1_Human_HQ834750_A/Moscow/IIV-33/2010|2010.781:0.002240385656):9.470241398e-05,(H1N1_Human_KT181921_A/Singapore/DMS1243/2012|2012.526:0.0004620763054,H1N1_Human_CY171163_A/Chicago/YGA_04019/2012|2012.932:0.001945557307):0.001111629633):5.686285598e-05,(((((H1N1_Human_KP637354_A/Thailand/KS10403/2011|2011.315:0.0008344528515,H1N1_Human_CY176782_A/Kowloon/INS3_691/2011|2011.068:0.002765290779):0.0004946354468,H1N1_Human_CY176462_A/Kowloon/INS3_639/2011|2011.101:-0.0004975502042):0.000249118406,H1N1_Human_KJ943482_A/Santiago/p15d1/2011|2011.622:-0.000249118406):0.0001246728833,H1N2_Swine_KM027587_A/swine/Guangdong/3196/2011|2011.723:-0.0001246728833):0.0001400847787,(H1N1_Human_JN187348_A/Taiwan/5506/2011|2011.044:0.0002800164466,H1N1_Human_CY176630_A/Westmead/INS3_662/2011|2011.551:0.0009154825423):0.00106088452):0.001154092719):0.000232075573,H1N1_Human_HQ891279_A/Vladivistok/7/2010|2010.921:-0.0002400850168):0.0001205018162,H1N1_Human_KC882239_A/North_Carolina/06/2011|2011.052:-0.0001205018162):6.033225039e-05,H1N1_Human_KC881647_A/Wisconsin/16/2011|2011.038:-6.033225039e-05):3.018995729e-05,H1N1_Human_CY092900_A/South_Carolina/NHRC0002/2011|2011.077:-3.018995729e-05):1.509852335e-05,H1N1_Human_JX309936_A/Singapore/GP4523/2010|2010.918:-1.509852335e-05):7.550170567e-06,H1N1_Human_CY176558_A/Headington/INS3_651/2011|2011.030:-7.550170567e-06):8.298177495e-05,H1N1_Human_KP637706_A/Thailand/SP11686/2012|2012.575:0.003544764606):0.0004448242764,H1N1_Human_CY124796_A/Singapore/TT190/2011|2011.236:0.0007696353792):0.0005338377795,(((((((((((((((H1N1_Swine_CY195114_A/swine/Saskatchewan/SD0017/2013|2013.962:0.006209556125,H1N1_Human_CY176702_A/Bronx/INS3_674/2012|2012.216:-0.001351545774):0.001276625334,H1N1_Human_CY147967_A/Georgia/M5081/2012|2012.085:0.00359085629):0.0005509800683,((H1N1_Human_KC891295_A/North_Carolina/09/2012|2012.162:-4.041480189e-17,H1N1_Human_KJ645773_A/Gainesville/05/2014|2014.038:4.041480189e-17):6.736598585e-17,H1N1_Human_KJ645765_A/Gainesville/08/2013|2013.923:-6.736598585e-17):0.0006229341915):0.0007083817244,H1N1_Human_KC891302_A/North_Carolina/18/2012|2012.315:-0.0007100114198):0.000356764281,H1N1_Human_KC891577_A/New_York/34/2012|2012.290:-0.000356764281):0.0001787179908,H1N1_Human_CY115450_A/Mexico/InDRE3740/2011|2011.962:-0.0001787179908):8.946908787e-05,H1N1_Human_CY176534_A/Durham/INS3_648/2012|2012.181:-8.946908787e-05):4.475062761e-05,H1N1_Human_CY176718_A/Dayton/INS3_676/2012|2012.192:-4.475062761e-05):2.238061214e-05,H1N1_Human_KM437694_A/Finland/214/2012|2012.500:-2.238061214e-05):1.119294965e-05,H1N1_Human_MG856226_A/Mexico/VER78/2012|2012.014:-1.119294965e-05):5.597150727e-06,H1N1_Human_JX905424_A/Florida/06/2012|2012.156:-5.597150727e-06):2.798913397e-06,H1N1_Human_CY176734_A/Lima/INS3_678/2012|2012.540:-2.798913397e-06):1.399625755e-06,H1N1_Human_CY176742_A/Lima/INS3_680/2012|2012.526:-1.399625755e-06):6.998974288e-07,H1N1_Human_KC891536_A/Texas/22/2012|2012.153:-6.998974288e-07):3.499909991e-07,H1N1_Human_CY176694_A/Bronx/INS3_673/2012|2012.175:-3.499909991e-07):0.0006699663001):0.0002858255922,H1N1_Human_CY080593_A/Ulaanbaatar/190/2011|2011.027:0.0009180005283):0.0005305877313,H1N1_Human_KC881715_A/North_Carolina/09/2011|2011.052:0.0006663069458):0.0003759929729,H1N1_Human_KC882420_A/Colorado/11/2010|2010.992:0.0008304728283):0.0007974249935,H1N1_Human_JN714504_A/Joshkar-Ola/CRIE-BLP/2011|2011.142:0.001610748469):0.0008524792989,H1N1_Human_KF560154_A/Helsinki/894/2012|2012.162:0.002691477746):0.000770259472,H1N1_Human_KT181922_A/Singapore/DMS1244/2012|2012.688:0.002888378405):0.000407807946):0.0005763760508,H1N1_Human_JQ041358_A/Novosibirsk/KSH/2011|2011.090:0.001703001516):0.0007026513249,H1N1_Human_KF280707_A/India/P121778/2012|2012.148:0.005182414155):0.001038725972,H1N1_Swine_KP404424_A/swine/Tianjin/47/2011|2011.871:0.00678974681):0.0009352153722,(((H1N2_Swine_KP027589_A/swine/Brazil/G2P1/2013|2013.425:-2.693362656e-17,H1N2_Swine_KP027597_A/swine/Brazil/G2P2/2013|2013.425:2.693362656e-17):0.008295177242,H1N2_Swine_KM507529_A/swine/Brazil/232-11-13/2011|2011.625:0.006391092251):0.0005859350885,H3N2_Swine_AB914512_A/swine/Tochigi/14/2013|2013.123:0.00675057923):0.0008039724365):0.0003678074625,H1N1_Swine_KM496999_A/swine/Brazil/66/2011|2011.279:0.004613181437):0.0006721023503,H1N1_Human_KC882296_A/Michigan/03/2011|2011.241:0.004780089168):0.0005267488073,H1N1_Human_CY129890_A/Tessenderlo/INS604/2011|2011.140:0.004487485961):0.00112192699,H1N1_Swine_KU323034_A/swine/Italy/321118-6/2014|2014.500:0.01184570932):0.003281461126,((H1N1_Swine_CY195122_A/swine/Saskatchewan/SD0020/2013|2013.995:0.007705876901,H1N1_Swine_CY195435_A/swine/Saskatchewan/SD0053/2014|2014.923:0.0210811981):0.005572921931,H1N2_Swine_MF099406_A/swine/El_Monte/VN1401-1537/2015|2015.762:0.0199016899):0.0007290211322):0.001044558119):0.001027253618,H3N2_Swine_CY158773_A/swine/Manitoba/SG1438/2011|2011.852:0.01371665097):0.001163419831,H3N2_Swine_MH061571_A/swine/Mexico/10499819/2014|2014.252:0.01670959303):0.00511463292,((((((((((((((((((((((((((((((((((((((((((((((((((((((((((((((((((((((((((((((((((((((((((((((((((((((((((((((((((((((((((((((((((((H1N1_Human_CY220811_A/California/216/2016|2016.948:0.003463611199,H1N1_Swine_KY401916_A/swine/Pennsylvania/A01776820/2016|2016.466:0.002576791008):0.0001208549459,H1N1_Human_KX005974_A/Alaska/02/2016|2016.016:0.003544238435):0.0004450476269,(H1N1_Human_KX915688_A/Wyoming/24/2016|2016.299:-0.0004101033909,H1N1_Human_KX915040_A/Tennessee/23/2016|2016.214:0.001609974397):0.0007566598384):0.0002247718098,H1N1_Human_MF593521_A/Mexico/4436/2016|2016.159:0.003391153653):0.0001831660004,H1N1_Human_KX004229_A/Nevada/42/2015|2015.975:0.001015663157):9.56807121e-05,H1N1_Human_KX410975_A/Oklahoma/08/2016|2016.184:0.001108136094):4.911600876e-05,H1N1_Human_KX919072_A/Texas/112/2016|2016.140:0.001154700798):4.899843411e-05,H1N1_Human_KX005470_A/Arkansas/01/2016|2016.022:0.001154818372):2.532217678e-05,H1N1_Human_KX004814_A/Minnesota/58/2015|2015.975:0.00117849463):3.182512862e-05,H1N1_Human_KX004069_A/Delaware/45/2015|2015.929:0.001171991678):1.855382652e-05,H1N1_Swine_KY115392_A/swine/Illinois/A01775937/2016|2016.397:0.00118526298):9.878398433e-06,H1N1_Human_KX411623_A/Kentucky/19/2016|2016.255:0.001193938408):1.676520232e-05,(H1N1_Human_KX407831_A/Louisiana/06/2016|2016.142:0,H1N1_Human_KX915552_A/Virginia/49/2016|2016.247:0):0.001187051604):4.985206038e-05,(H1N1_Human_KY950070_A/Linkou/0032/2015|2015.959:0.001840960348,H1N1_Human_KY487228_A/Keelung/0068/2016|2016.162:-0.0006424162272):0.001149525264):7.152914706e-05,H1N1_Human_KX408135_A/New_Mexico/31/2015|2015.986:0.001132284588):9.666775626e-05,(((H1N1_Swine_KY239055_A/swine/Illinois/A01749913/2016|2016.293:-0.0003126970963,H1N1_Human_KX775395_A/Krasnodar/CRIE-203/2016|2016.090:0.001508196085):0.0001807150924,H1N1_Human_KY935553_A/environment/Indiana/16TOSU3896/2016|2016.581:0.002220614792):0.0008978781748,H1N1_Human_KX410071_A/Nevada/26/2016|2016.197:0.001520866578):0.0005126833103):5.765518653e-05,H1N1_Human_KX916064_A/New_York/67/2016|2016.247:0.001146264828):3.473041999e-05,H1N1_Swine_MF522013_A/swine/Illinois/A01932036/2017|2017.099:0.004830403872):5.940724921e-05,H1N1_Human_KX915408_A/Hawaii/37/2016|2016.184:0.001121858928):7.786703247e-05,H1N1_Human_KX005697_A/Vermont/10/2015|2015.500:0.001131377155):6.604860214e-05,H1N1_Human_KX406231_A/Connecticut/02/2016|2016.019:0.001137768204):3.518625121e-05,H1N1_Human_KX775411_A/Moscow/CRIE-287/2016|2016.129:0.001158050038):2.099678657e-05,H1N1_Human_KX004465_A/Maryland/24/2015|2015.986:0.001176692667):2.599190524e-05,H1N1_Human_KX919416_A/Arizona/64/2016|2016.337:0.00117488037):3.717028667e-05,(H1N1_Human_CY211030_A/Pennsylvania/94/2016|2016.855:3.872167497e-17,H3N6_Avian_MF148062_A/barnacle_goose/Netherlands/2/2014|2014.953:-3.872167497e-17):0.00115996553):7.267625079e-05,H1N1_Human_KX005982_A/Arizona/46/2015|2015.948:0.001125306936):6.510304795e-05,H1N1_Human_KX410663_A/Ohio/16/2016|2016.227:0.001137217687):4.588755969e-05,H1N1_Human_KY003344_A/New_Hampshire/19/2016|2016.663:-4.667934115e-05):0.0001232344284,(H1N1_Human_KX919016_A/Texas/105/2016|2016.142:0.003200184616,H1N1_Human_KX915560_A/Rhode_Island/22/2016|2016.296:0.000443825851):0.0004692749215):9.45626953e-05,((((H1N1_Human_KY950041_A/Baltimore/0065/2016|2016.121:2.974064226e-16,H1N1_Human_KX408511_A/Ohio/05/2016|2016.088:-2.974064226e-16):-2.586436986e-17,H1N1_Human_KX410543_A/Virginia/44/2016|2016.205:2.586436986e-17):2.198721549e-16,H1N1_Human_KX005853_A/Alabama/01/2016|2016.027:-2.198721549e-16):6.208861316e-16,H1N1_Human_MF593497_A/Mexico/4431/2016|2016.162:-6.208861316e-16):0.001103245276):5.696590447e-05,H1N1_Human_KX411239_A/North_Carolina/37/2016|2016.216:-5.717631024e-05):2.937793173e-05,H1N1_Human_KX775355_A/Arkhangelsk/CRIE-109/2016|2016.036:0.001173636175):4.327899068e-05,H1N1_Human_KX410471_A/North_Carolina/34/2016|2016.173:-4.525655736e-05):2.263308354e-05,H1N1_Human_KX004687_A/Idaho/39/2015|2015.970:-2.263308354e-05):1.131783909e-05,H1N1_Human_KU509874_A/Ohio/30/2015|2015.822:-1.131783909e-05):5.659568356e-06,H1N1_Human_KX006022_A/Colorado/02/2016|2016.025:-5.659568356e-06):2.830108658e-06,H1N1_Human_KX004289_A/Montana/37/2015|2015.962:-2.830108658e-06):1.415216605e-06,H1N1_Human_KX004441_A/New_Mexico/29/2015|2015.945:-1.415216605e-06):7.076894599e-07,H1N1_Human_KU589304_A/Indiana/30/2015|2015.951:-7.076894599e-07):3.538853173e-07,H1N1_Human_KX408567_A/Kansas/07/2016|2016.082:-3.538853173e-07):1.769629574e-07,H1N1_Human_KX004998_A/Oregon/28/2015|2015.945:-1.769629574e-07):8.849163023e-08,H1N1_Human_KX005190_A/Illinois/03/2016|2016.047:-8.849163023e-08):4.425089284e-08,H1N1_Avian_KX232505_A/turkey/Manitoba/FAV-0009-2/2016|2016.282:-4.425089284e-08):2.212798467e-08,H1N1_Human_KX409615_A/North_Dakota/22/2016|2016.178:-2.212798467e-08):1.106526185e-08,H1N1_Human_KT865662_A/Massachusetts/24/2015|2015.658:-1.106526185e-08):5.533266498e-09,H1N1_Human_KX004757_A/Arizona/39/2015|2015.934:-5.533266498e-09):2.766950453e-09,H1N1_Human_KX406831_A/Michigan/28/2016|2016.088:-2.766950453e-09):1.38363289e-09,H1N1_Human_KX408543_A/Georgia/07/2016|2016.049:-1.38363289e-09):6.918970109e-10,H1N1_Human_KX004513_A/Nebraska/20/2015|2015.997:-6.918970109e-10):3.459875477e-10,H1N1_Human_KX915832_A/Utah/37/2016|2016.329:-3.459875477e-10):1.730127086e-10,H1N1_Human_KX915352_A/Maine/18/2016|2016.318:-1.730127086e-10):8.651634949e-11,H1N1_Human_KX005142_A/Virginia/299/2015|2015.973:-8.651634949e-11):4.326335958e-11,H1N1_Human_KX023799_A/DC/2/2016|2016.145:-4.326335958e-11):2.163426301e-11,H1N1_Human_KX005530_A/North_Carolina/36/2015|2015.981:-2.163426301e-11):1.081814582e-11,H1N1_Human_KX005462_A/Georgia/16/2015|2015.962:-1.081814582e-11):5.409113133e-12,H1N1_Human_KX004607_A/Florida/103/2015|2015.992:-5.409113133e-12):2.705122185e-12,H1N1_Human_KX407423_A/California/55/2016|2016.090:-2.705122185e-12):1.352337603e-12,H1N1_Human_KX407951_A/New_Jersey/10/2016|2016.162:-1.352337603e-12):6.757041695e-13,H1N1_Human_KX410927_A/Wyoming/11/2016|2016.208:-6.757041695e-13):3.38367999e-13,H1N1_Human_KX006209_A/Rhode_Island/04/2016|2016.085:-3.38367999e-13):1.690073732e-13,H1N1_Avian_KX232513_A/turkey/Manitoba/FAV-0009-3/2016|2016.282:-1.690073732e-13):8.463760205e-14,H1N1_Human_KX004213_A/Utah/16/2015|2015.973:-8.463760205e-14):4.259824236e-14,H1N1_Human_KU509586_A/Colorado/20/2015|2015.890:-4.259824236e-14):2.128849457e-14,H1N1_Human_KU509594_A/Massachusetts/30/2015|2015.901:-2.128849457e-14):9.403064112e-15,H1N1_Human_KX004360_A/Nevada/43/2015|2015.932:-9.403064112e-15):4.6432153e-15,H1N1_Human_KX411063_A/Illinois/15/2016|2016.142:-4.6432153e-15):1.622042098e-15,H1N1_Human_KX005014_A/Oregon/31/2015|2015.989:-1.622042098e-15):2.485673092e-16,H1N1_Human_KX004639_A/Kentucky/16/2015|2015.970:-2.485673092e-16):0,H1N1_Human_KX004679_A/Idaho/38/2015|2015.973:0):-5.238421275e-17,H1N1_Human_KX005725_A/Indiana/07/2016|2016.063:5.238421275e-17):1.833658673e-16,H1N1_Human_KX407311_A/Massachusetts/05/2016|2016.140:-1.833658673e-16):0,H1N1_Human_KX407879_A/Oregon/08/2016|2016.159:0):-1.310360048e-17,H1N1_Human_KX409927_A/Indiana/32/2016|2016.173:1.310360048e-17):-3.931533293e-17,H1N1_Human_KX006281_A/Texas/78/2015|2015.997:3.931533293e-17):-1.312174951e-17,(((((((((((H1N1_Human_KX005651_A/Florida/05/2016|2016.019:0,H1N1_Human_KX409167_A/Maine/05/2016|2016.126:0):-1.310662183e-17,H1N1_Human_KX409231_A/West_Virginia/01/2016|2016.145:1.310662183e-17):-1.310813302e-17,H1N1_Human_KU589312_A/Colorado/17/2015|2015.852:1.310813302e-17):0,(H1N1_Human_KX004353_A/New_Hampshire/44/2015|2015.923:-2.620116103e-17,H1N1_Human_KX408839_A/West_Virginia/03/2016|2016.173:2.620116103e-17):0):0,(H1N1_Human_KY115794_A/Alaska/15/2016|2016.500:0,H1N1_Human_KX004505_A/Indiana/33/2015|2015.951:0):0):0,(H1N1_Human_KX409647_A/South_Carolina/10/2016|2016.153:-1.309303671e-17,H1N1_Human_KX417066_A/New_York/61/2015|2015.595:1.309303671e-17):0):0,(H1N1_Human_KY926342_A/Pelotas/LACENRS-1213/2016|2016.315:3.927458696e-17,H1N1_Human_KX916072_A/Utah/40/2016|2016.389:-3.927458696e-17):0):0,(H1N1_Human_KX004304_A/Michigan/74/2015|2015.956:-5.236008646e-17,H1N1_Human_KX004822_A/Washington/03/2016|2016.016:5.236008646e-17):0):0,(H1N1_Human_MF593587_A/Mexico/8517/2017|2017.047:-3.926554377e-17,H1N1_Human_KX407287_A/New_Hampshire/04/2016|2016.121:3.926554377e-17):0):0,(H1N1_Swine_KY115417_A/swine/Tennessee/A01894329/2016|2016.236:1.308700791e-17,H1N1_Human_KU589374_A/Alabama/13/2015|2015.918:-1.308700791e-17):0):0,(H1N1_Human_CY259659_A/New_York/A-WC-LVD-16-040/2016|2016.184:-1.308399559e-17,H1N1_Human_KX919232_A/Pennsylvania/76/2016|2016.244:1.308399559e-17):0):1.312174951e-17):0,H1N1_Human_KU589366_A/West_Virginia/25/2015|2015.901:0):1.312477923e-17,H1N1_Human_KU589328_A/Wisconsin/91/2015|2015.937:-1.312477923e-17):0,H1N1_Human_KY925838_A/Porto_Alegre/LACENRS-1053/2016|2016.301:0):0,H1N1_Human_KX004190_A/Alaska/263/2015|2015.836:0):3.938797935e-17,H1N1_Human_KX004918_A/Montana/01/2016|2016.011:-3.938797935e-17):5.252337155e-17,H1N1_Human_KX407471_A/Delaware/09/2016|2016.162:-5.252337155e-17):7.879415806e-17,H1N1_Human_KX411751_A/Iowa/11/2016|2016.222:-7.879415806e-17):7.88032609e-17,H1N1_Human_KX407871_A/Nebraska/14/2016|2016.153:-7.88032609e-17):1.050831545e-16,H1N1_Human_KX409911_A/Mississippi/12/2016|2016.186:-1.050831545e-16):1.050952972e-16,H1N1_Human_KX028875_A/DC/3/2016|2016.132:-1.050952972e-16):1.18245873e-16,H1N1_Human_KX407863_A/Nebraska/13/2016|2016.162:-1.18245873e-16):1.313994888e-16,H1N1_Human_KX406735_A/Louisiana/02/2016|2016.110:-1.313994888e-16):1.314146778e-16,H1N1_Human_KX407103_A/South_Dakota/06/2016|2016.090:-1.314146778e-16):1.445728572e-16,H1N1_Human_KX408247_A/Oklahoma/01/2016|2016.030:-1.445728572e-16):1.840230926e-16,H1N1_Human_MF768847_A/Jeddah/KFAFH3161/2015|2015.841:-1.840230926e-16):1.971903985e-16,H1N1_Human_KX408927_A/Illinois/29/2015|2015.923:-1.971903985e-16):1.972132029e-16,H1N1_Human_KX004237_A/Connecticut/07/2015|2015.951:-1.972132029e-16):1.709378777e-16,H1N1_Human_KX915088_A/Massachusetts/29/2016|2016.238:-1.709378777e-16):2.104094163e-16,H1N1_Human_KX408695_A/District_Of_Columbia/02/2016|2016.096:-2.104094163e-16):2.630421974e-16,H1N1_Human_KX915296_A/Delaware/21/2016|2016.299:-2.630421974e-16):3.193175477e-05,H1N1_Human_KX408031_A/Arkansas/09/2016|2016.181:0.002381062187):4.513351251e-05,H1N1_Human_KX406759_A/Montana/16/2016|2016.082:0.001168099803):5.871983361e-05,H1N1_Swine_KY938570_A/swine/Nebraska/A01783006/2016|2016.838:0.001147777137):8.858303709e-05,(H1N1_Human_KX005231_A/Wisconsin/09/2016|2016.016:0.0004265233345,H1N1_Human_KX004376_A/Wisconsin/88/2015|2015.899:0.0007689756544):0.001121203878):0.0001698652356,H1N1_Human_KX915728_A/Vermont/18/2016|2016.304:0.001022525201):0.0001019402284,H1N1_Human_KX410223_A/Minnesota/38/2016|2016.205:0.001096029553):0.000139877536,H1N1_Human_KY487498_A/EastBaltimore/0119/2016|2016.211:0.001063528684):7.246089499e-05,H1N1_Human_CY209484_A/South_Dakota/31/2016|2016.816:0.001124233914):7.921039599e-05,H1N1_Human_CY218138_A/Wisconsin/09/2017|2017.044:0.002344255936):0.0001260443556,H1N1_Human_KX919304_A/Hawaii/53/2016|2016.375:0.001084125148):7.424682326e-05,H1N1_Human_KX915776_A/New_Mexico/46/2016|2016.293:0.001132250148):0.000263894208,H1N1_Human_KX915216_A/Arizona/55/2016|2016.186:0.0009275934473):0.0001420206698,((((((H1N1_Human_KX004166_A/Arkansas/10/2015|2015.844:1.931259984e-16,H1N1_Human_KX004118_A/Virginia/297/2015|2015.847:-1.931259984e-16):-3.476661704e-16,H1N1_Human_KX004126_A/Pennsylvania/41/2015|2015.816:3.476661704e-16):0.001001268036,H1N1_Human_KT836841_A/Delaware/39/2015|2015.279:0.001394110871):0.0004594617896,(H1N1_Human_KX789448_A/India/Kol-S4659/2015|2015.227:0.002342736699,H1N1_Human_MF768879_A/Jeddah/7611/2014|2014.433:5.567842863e-05):0.0007476664397):0.001027888119,H1N1_Human_MF768863_A/Jeddah/0234/2015|2015.882:0.0001698013346):0.000647951237,(((H1N1_Human_KX775371_A/Rostov/CRIE-162/2016|2016.060:9.039162472e-17,H1N1_Human_KX775387_A/Krasnodar/CRIE-202/2016|2016.077:-9.039162472e-17):-2.582911228e-17,H1N1_Human_KX775363_A/Arkhangelsk/CRIE-111/2016|2016.058:2.582911228e-17):0.0006390393839,H1N1_Human_KX775347_A/Krasnodar/108/2015|2015.975:0.000556459605):0.001765758547):0.0004629797905):9.218097173e-05,H1N1_Human_KX410767_A/Vermont/13/2016|2016.214:0.002315785338):7.805458424e-05,(((((((((((H1N1_Human_CY221610_A/Wisconsin/25/2017|2017.137:-0.0001813520032,H1N1_Human_CY214326_A/Indiana/01/2017|2017.003:0.001376850992):0.0009348689404,H1N1_Human_CY233302_A/Tennessee/34/2017|2017.222:0.002676852504):0.0002232415334,H1N1_Human_CY236271_A/South_Dakota/20/2017|2017.175:0.0009797604253):0.0001140830843,H1N1_Human_CY228953_A/South_Carolina/10/2017|2017.222:0.001089733722):0.0007263694423,H1N1_Human_CY225618_A/Minnesota/14/2017|2017.153:-0.0007318048863):0.0003660049003,H1N1_Human_CY223441_A/Mississippi/05/2017|2017.121:-0.0003660049003):0.0001830573344,H1N1_Human_CY218845_A/Minnesota/04/2017|2017.041:-0.0001830573344):9.154732406e-05,H1N1_Human_CY224194_A/Delaware/14/2017|2017.118:-9.154732406e-05):0.002606109856,((H1N1_Human_CY218861_A/Montana/04/2017|2017.044:0.001332632718,H1N1_Human_CY211062_A/Tennessee/31/2016|2016.858:0.00106274619):0.0002449773635,H1N1_Human_CY216933_A/Montana/02/2017|2017.022:-0.0002471678282):0.003443859748):0.0006254216323,H1N1_Human_CY215246_A/Connecticut/40/2016|2016.959:-0.0006452573568):0.001957604482,H1N1_Human_KX408311_A/North_Dakota/05/2016|2016.052:0.000467023784):0.0008288360773):0.0001637375159,(((H1N1_Human_KX919336_A/Maryland/16/2016|2016.323:0.002313488469,H1N1_Human_KX411303_A/Alabama/10/2016|2016.258:0.002531542017):0.0004004044745,H1N1_Human_KX410735_A/Missouri/11/2016|2016.216:-0.0004171080536):0.0002088221456,H1N1_Human_KX005254_A/South_Dakota/41/2015|2015.967:-0.0002088221456):0.00104807813):0.0001762455222,H1N1_Human_KX006100_A/South_Carolina/06/2016|2016.071:0.001015782071):0.0002544617506,H1N1_Human_KX004110_A/Illinois/16/2015|2015.800:0.0009488379458):0.0001552881069,(H1N1_Human_KX915584_A/Colorado/35/2016|2016.299:0.0009065446293,H1N1_Avian_KX232481_A/turkey/Ontario/FAV-005-2/2016|2016.258:0.001503990827):0.001049111622):0.0001058624518,(H1N1_Human_KX407367_A/Oregon/07/2016|2016.148:-4.847412628e-05,H1N1_Human_KX949288_A/Washington/31/2016|2016.148:0.001243973115):0.001102704115):6.005079521e-05,H1N1_Human_KX407791_A/Florida/27/2016|2016.137:0.001138809096):8.38848979e-05,((((H1N1_Human_CY224242_A/Idaho/11/2017|2017.142:0.002526216311,H1N1_Human_CY222089_A/New_Hampshire/05/2017|2017.082:0.002285220948):9.558190919e-05,H1N1_Human_CY223513_A/North_Dakota/12/2017|2017.164:-0.0001037863585):5.190434659e-05,H1N1_Human_CY218234_A/Washington/06/2017|2017.044:-5.190434659e-05):0.0008942245253,(H1N1_Human_KX006334_A/Minnesota/10/2016|2016.079:0.001756476842,H1N1_Human_CY239629_A/New_Jersey/25/2017|2017.403:0.0006419382852):0.0003150866656):0.001123765872):0.0001393997388,((H1N1_Human_CY223545_A/Wyoming/09/2017|2017.148:0.001615191442,H1N1_Human_KX411391_A/Missouri/12/2016|2016.216:-0.000415320436):0.0008721600254,H3N2_Swine_CY246568_A/swine/Saskatchewan/SD0184/2016|2016.797:0.002741970558):0.001049326352):0.0002628083709,H1N1_Human_KX408687_A/District_Of_Columbia/01/2016|2016.093:0.0009567829536):0.000214876451,((H1N1_Human_KX004489_A/Tennessee/22/2015|2015.951:1.186297437e-16,H1N1_Human_KX004497_A/Tennessee/23/2015|2015.942:-1.186297437e-16):0.0005717327882,H1N1_Human_CY218082_A/Washington/01/2017|2017.014:0.003055675477):0.00226300501):0.0001468279264,H1N1_Human_KX775403_A/Moscow/CRIE-282/2016|2016.096:0.001054209408):8.438951378e-05,H1N1_Human_KX915632_A/Kentucky/23/2016|2016.290:0.001119427293):7.062485553e-05,(H1N1_Human_KX407911_A/Michigan/46/2016|2016.153:0.0003065815902,H1N1_Human_KX410631_A/Maryland/12/2016|2016.148:0.0008919625307):0.001145668497):7.304167921e-05,H1N1_Human_KY115698_A/Georgia/09/2016|2016.500:0.002318973791):6.500268259e-05,H1N1_Human_KX005691_A/Pennsylvania/53/2015|2015.995:0.001140304481):0.0005664420454,H1N1_Avian_KX232489_A/turkey/Ontario/FAV-006-4/2016|2016.263:0.001537362658):0.0005082769243,((((H1N1_Human_KX408231_A/New_Jersey/01/2016|2016.003:0.002820062799,H1N1_Human_KX005158_A/Georgia/15/2015|2015.964:-0.0004124291863):0.003072052124,H1N1_Human_KX004285_A/Florida/99/2015|2015.964:0.004207694313):0.0005713456507,H1N1_Human_KX078505_A/India/DRDE_GWL672/2015|2015.173:0.004292436603):0.0004792915489,H1N1_Human_KX775379_A/Rostov/CRIE-164/2016|2016.058:0.001913700262):0.0007721329597):0.000933125138,((((((((((((((((((((((((((((((((((((((((((((((((((((((((((((((((((((((((((((((((((((((((((((((((((((((((((((((((H1N1_Human_MH079723_A/Nebraska/05/2018|2018.058:1.410984108e-16,H1N1_Human_MH126166_A/South_Dakota/05/2018|2018.066:-1.410984108e-16):0.003094694658,H1N1_Human_MH446944_A/West_Virginia/15/2018|2018.175:0.0005327136076):0.001227929775,H1N1_Human_CY223561_A/New_Mexico/08/2017|2017.140:-2.411296818e-05):0.0005753102431,H1N1_Human_MH446776_A/Minnesota/28/2018|2018.238:0.00365409469):0.0002339759882,H1N1_Human_MH306064_A/Wisconsin/75/2018|2018.175:0.002183074134):0.0001819002753,H1N1_Human_MH083451_A/Florida/06/2018|2018.027:0.001015235377):9.779783856e-05,H1N1_Human_CY258608_A/Wyoming/23/2017|2017.808:0.001106018968):0.0001110523756,(H1N1_Human_MH083609_A/Kansas/17/2017|2017.986:-5.971901947e-16,H1N1_Human_MH443490_A/Iowa/16/2018|2018.027:5.971901947e-16):0.001092764431):7.879522923e-05,((((H1N1_Human_KY487666_A/Baltimore/0124/2016|2016.222:2.707443402e-16,H1N1_Human_KX408735_A/Kansas/15/2016|2016.219:-2.707443402e-16):0.0004764972008,H1N1_Human_MH126046_A/Montana/06/2018|2018.038:0.003131007418):0.0003985734585,H1N1_Human_MH183521_A/California/40/2018|2018.096:0.003228836668):0.0003803971788,H1N1_Human_CY263274_A/West_Virginia/28/2017|2017.921:-0.0003892056367):0.001132854309):0.0001736319522,H1N1_Human_MH083929_A/North_Carolina/48/2017|2017.989:0.001029569087):0.0001035130194,H1N1_Human_MH126126_A/Ohio/07/2018|2018.068:0.001092902653):5.443722171e-05,H1N1_Human_CY250151_A/Hawaii/47/2017|2017.668:0.001148470909):5.956424717e-05,H1N1_Human_MH446808_A/New_Jersey/21/2018|2018.195:0.001144252559):4.328600818e-05,H1N1_Human_CY261989_A/Utah/39/2017|2017.890:0.001154514144):7.792082272e-05,H1N1_Human_MH125670_A/Arizona/03/2018|2018.052:0.001119605146):4.255370661e-05,H1N1_Human_MH360178_A/Washington/72/2018|2018.203:0.001155135747):6.5169485e-05,H1N1_Human_MH125870_A/Illinois/11/2018|2018.096:0.001137200578):8.44628581e-05,H1N1_Human_MH245921_A/Arkansas/07/2018|2018.115:0.002344104814):5.819713233e-05,H1N1_Human_KX005590_A/Nevada/05/2016|2016.066:0.001133539174):5.48038749e-05,H1N1_Human_CY262005_A/Arizona/65/2017|2017.849:-5.555537842e-05):3.966525457e-05,H1N1_Human_MG978660_A/Kentucky/36/2017|2017.978:-3.966525457e-05):7.447257723e-05,(H1N1_Human_MH183721_A/Michigan/31/2018|2018.099:0.0003441537898,H1N1_Human_MH184017_A/Wisconsin/61/2018|2018.104:0.0008557172164):0.003558903164):0.0001418647361,H1N1_Human_MH446568_A/District_Of_Columbia/10/2018|2018.126:-0.0001450740233):7.257432807e-05,H1N1_Human_MH126006_A/Minnesota/06/2018|2018.025:-7.257432807e-05):3.629484746e-05,H1N1_Human_MH305824_A/Indiana/15/2018|2018.162:-3.629484746e-05):1.814954624e-05,H1N1_Human_MH183745_A/Mississippi/09/2018|2018.079:-1.814954624e-05):9.07684552e-06,H1N1_Human_CY263322_A/California/137/2017|2017.893:-9.07684552e-06):4.538953756e-06,H1N1_Human_MG978700_A/Michigan/302/2017|2017.899:-4.538953756e-06):2.269742439e-06,H1N1_Human_MH126190_A/Texas/01/2018|2018.005:-2.269742439e-06):1.13500403e-06,H1N1_Human_MG978572_A/Georgia/31/2017|2017.959:-1.13500403e-06):5.675684358e-07,H1N1_Human_MH183553_A/Connecticut/12/2018|2018.099:-5.675684358e-07):2.838174366e-07,H1N1_Human_MH360162_A/Utah/23/2018|2018.225:-2.838174366e-07):1.419253316e-07,H1N1_Human_MH126038_A/Montana/05/2018|2018.036:-1.419253316e-07):7.097097413e-08,H1N1_Human_KX915000_A/New_Mexico/20/2016|2016.159:-7.097097413e-08):3.548964203e-08,H1N1_Human_MH359906_A/Connecticut/24/2018|2018.219:-3.548964203e-08):1.774689855e-08,H1N1_Human_MH360058_A/Maryland/31/2018|2018.170:-1.774689855e-08):8.874489292e-09,H1N1_Human_MH446685_A/Kentucky/26/2018|2018.153:-8.874489292e-09):4.437764192e-09,H1N1_Human_MH359970_A/Iowa/25/2018|2018.200:-4.437764192e-09):2.219142686e-09,H1N1_Human_CY244802_A/New_Mexico/19/2017|2017.608:-2.219142686e-09):1.109701272e-09,H1N1_Human_CY262061_A/Louisiana/64/2017|2017.868:-1.109701272e-09):5.549150731e-10,H1N1_Human_CY250456_A/Georgia/16/2017|2017.500:-5.549150731e-10):2.774907718e-10,H1N1_Human_MH233680_A/Pennsylvania/55/2018|2018.123:-2.774907718e-10):1.387616477e-10,H1N1_Human_MH305752_A/District_Of_Columbia/04/2018|2018.066:-1.387616477e-10):6.938908323e-11,H1N1_Human_MH079651_A/Colorado/06/2018|2018.022:-6.938908323e-11):3.469835574e-11,H1N1_Human_MH183713_A/Michigan/30/2018|2018.096:-3.469835574e-11):1.735199178e-11,H1N1_Human_CY225538_A/Ohio/07/2017|2017.110:-1.735199178e-11):8.677179884e-12,H1N1_Human_CY260182_A/Mississippi/28/2017|2017.833:-8.677179884e-12):4.339258739e-12,H1N1_Human_MH359938_A/Georgia/21/2018|2018.189:-4.339258739e-12):2.16963716e-12,H1N1_Human_CY250167_A/Michigan/290/2017|2017.721:-2.16963716e-12):1.085245885e-12,H1N1_Human_MH446904_A/Vermont/14/2018|2018.225:-1.085245885e-12):5.419997315e-13,H1N1_Human_MH084069_A/Tennessee/02/2018|2018.030:-5.419997315e-13):2.726589992e-13,H1N1_Human_MH246081_A/New_York/17/2018|2018.093:-2.726589992e-13):1.362587844e-13,H1N1_Human_MH183585_A/Georgia/14/2018|2018.112:-1.362587844e-13):6.785720651e-14,H1N1_Human_MH084193_A/West_Virginia/36/2017|2017.995:-6.785720651e-14):3.446632651e-14,H1N1_Human_MH183809_A/Nebraska/06/2018|2018.123:-3.446632651e-14):1.706837251e-14,H1N1_Human_MH446728_A/Maryland/32/2018|2018.192:-1.706837251e-14):9.996647271e-15,H1N1_Human_CY239637_A/Alaska/20/2017|2017.430:-9.996647271e-15):4.618486069e-15,H1N1_Human_CY263251_A/Alabama/28/2017|2017.868:-4.618486069e-15):2.656608819e-15,H1N1_Human_MH446544_A/Delaware/28/2018|2018.260:-2.656608819e-15):1.722325551e-15,H1N1_Human_MH446848_A/New_York/29/2018|2018.208:-1.722325551e-15):1.281881186e-15,H1N1_Human_MH126198_A/Texas/70/2018|2018.060:-1.281881186e-15):9.748783218e-16,H1N1_Human_MH083905_A/New_York/60/2017|2017.992:-9.748783218e-16):7.479397219e-16,H1N1_Human_MH083529_A/Illinois/50/2017|2017.986:-7.479397219e-16):6.945970581e-16,H1N1_Human_CY245551_A/Nebraska/08/2017|2017.677:-6.945970581e-16):7.88193117e-16,H1N1_Human_CY263290_A/Massachusetts/21/2017|2017.907:-7.88193117e-16):7.615641967e-16,H1N1_Human_MH359986_A/Louisiana/09/2018|2018.047:-7.615641967e-16):7.482913625e-16,H1N1_Human_CY263259_A/Alabama/26/2017|2017.858:-7.482913625e-16):7.483793244e-16,H1N1_Human_CY265351_A/North_Dakota/32/2017|2017.962:-7.483793244e-16):7.618327945e-16,H1N1_Human_MH306016_A/Rhode_Island/03/2018|2018.500:-7.618327945e-16):7.485553101e-16,H1N1_Human_MH084065_A/Tennessee/01/2018|2018.025:-7.485553101e-16):8.021178579e-16,H1N1_Human_MH079646_A/Colorado/04/2018|2018.019:-8.021178579e-16):7.888419882e-16,H1N1_Human_MH083305_A/Alabama/01/2018|2018.003:-7.888419882e-16):8.023065471e-16,H1N1_Human_MH079691_A/Indiana/02/2018|2018.025:-8.023065471e-16):7.890275762e-16,H1N1_Human_MH125974_A/Maine/24/2017|2017.077:-7.890275762e-16):8.292451693e-16,H1N1_Human_MH125910_A/Kansas/03/2018|2018.044:-8.292451693e-16):8.29342739e-16,H1N1_Human_MH083521_A/Illinois/48/2017|2017.951:-8.29342739e-16):8.294403317e-16,H1N1_Human_CY265391_A/North_Carolina/45/2017|2017.899:-8.294403317e-16):8.56297236e-16,H1N1_Human_MH246185_A/West_Virginia/13/2018|2018.151:-8.56297236e-16):8.697792434e-16,H1N1_Human_MH246073_A/New_Hampshire/13/2018|2018.132:-8.697792434e-16):8.43116042e-16,H1N1_Human_MH359914_A/Delaware/24/2018|2018.222:-8.43116042e-16):8.432153021e-16,H1N1_Human_MH183825_A/New_Hampshire/10/2018|2018.099:-8.432153021e-16):8.834724231e-16,H1N1_Human_MH083465_A/Florida/07/2018|2018.027:-8.834724231e-16):9.237390253e-16,H1N1_Human_MH360002_A/Louisiana/12/2018|2018.090:-9.237390253e-16):0.0001146535939,(((H1N1_Human_MH446744_A/Massachusetts/20/2018|2018.203:0.001552758035,H1N1_Human_MH125971_A/Maine/05/2018|2018.063:-0.0003528870286):0.0005302847208,H1N1_Human_CY265495_A/Alaska/79/2017|2017.953:0.0006682594001):0.001098670106,H1N1_Human_MH083969_A/Oklahoma/40/2017|2017.981:0.0001051467007):0.001089163213):6.408388093e-05,H1N1_Human_MH184040_A/Wyoming/08/2018|2018.082:0.001136615371):3.380429911e-05,(((H1N1_Human_MG978644_A/Kansas/16/2017|2017.986:0.001857281222,H1N1_Human_CY265343_A/New_Jersey/37/2017|2017.929:-0.0006587371015):0.0003300707545,H1N1_Human_MH125694_A/Arkansas/05/2018|2018.077:-0.0003300707545):0.0001652029039,H1N1_Human_MH083801_A/Missouri/52/2017|2017.500:-0.0001652029039):0.00117087136):0.0001902222534,(H1N1_Human_MH446928_A/Washington/82/2018|2018.225:0.0008427242054,H1N1_Human_MH233640_A/New_Jersey/13/2018|2018.132:0.001555905181):0.0004137729867):0.0001057244897,H1N1_Human_MH246057_A/Missouri/17/2018|2018.137:0.001096560249):6.584601889e-05,H1N1_Human_MH305976_A/Oregon/19/2018|2018.156:0.002356156525):6.020780374e-05,H1N1_Human_MH360114_A/North_Carolina/22/2018|2018.145:0.00355303737):0.0001246640585,(H1N1_Human_MH126158_A/South_Dakota/04/2018|2018.060:0.002224220627,H1N1_Human_KX915672_A/Idaho/26/2016|2016.301:0.001383283992):0.001106630515):9.899254348e-05,((H1N1_Human_CY225554_A/Massachusetts/06/2017|2017.126:-5.163476222e-17,H1N1_Human_CY229081_A/Virginia/23/2017|2017.227:5.163476222e-17):0.00186726626,H1N1_Human_CY233900_A/Florida/33/2017|2017.249:0.0005403673527):0.002338812376):5.127030716e-05,H1N1_Human_MH233672_A/Ohio/13/2018|2018.134:0.002365561652):3.819523061e-05,(H1N1_Human_CY250127_A/Florida/66/2017|2017.729:-5.310607858e-17,H1N1_Human_MH359826_A/Alaska/19/2018|2018.192:5.310607858e-17):0.001157111101):6.954933287e-05,(H1N1_Human_MH305847_A/Kentucky/19/2018|2018.189:1.196004137e-16,H1N1_Human_MH126230_A/Utah/07/2018|2018.063:-1.196004137e-16):0.001135513596):3.86409578e-05,H1N1_Human_MH084153_A/Vermont/03/2018|2018.038:0.002374007741):0.0002904020114,H1N1_Human_MH125878_A/Illinois/12/2018|2018.096:0.0009047784111):0.0002493723617,H1N1_Human_CY242474_A/Hawaii/33/2017|2017.504:0.0009526903427):0.0002343584092,H1N1_Human_MH246025_A/Massachusetts/15/2018|2018.134:0.002167806572):0.0001562651434,H1N1_Human_MG978785_A/New_York/46/2017|2017.910:0.00226463943):0.0001578364321,((((H1N1_Human_MH083417_A/Colorado/27/2017|2017.989:0.0009979645589,H1N1_Human_MH126142_A/Oklahoma/07/2018|2018.090:0.001401524006):0.0002047142931,H1N1_Human_CY262021_A/Oklahoma/31/2017|2017.866:-0.0002067179046):0.0007533043058,H1N1_Swine_MH156547_A/swine/Ohio/A01354347/2018|2018.123:0.0004529392901):0.001313255858,H1N1_Human_CY261817_A/Maryland/88/2017|2017.836:-0.0001112051554):0.003541704385):8.50487952e-05,H1N1_Human_MH233688_A/Pennsylvania/56/2018|2018.137:0.001088349705):7.212163382e-05,H1N1_Human_MH446784_A/Missouri/25/2018|2018.208:0.002339183742):8.126181893e-05,H1N1_Human_MH083625_A/Kentucky/37/2017|2017.997:0.002330642379):4.882482777e-05,(H1N1_Human_MH083569_A/Iowa/46/2017|2017.934:4.328350752e-16,H1N1_Human_MH083841_A/New_Hampshire/33/2017|2017.989:-4.328350752e-16):0.001153556477):2.952506506e-05,(H1N1_Human_MH083441_A/Connecticut/40/2017|2017.970:6.764657725e-17,H1N1_Human_MH125598_A/Alabama/05/2018|2018.030:-6.764657725e-17):0.001164382951):0.000340300254,((H1N1_Human_MH125734_A/California/21/2018|2018.038:-0.00066245897,H1N1_Human_MH083377_A/Arkansas/46/2017|2017.970:0.001861003091):0.0003323814962,H1N1_Human_CY263243_A/Arkansas/42/2017|2017.921:-0.0003323814962):0.0008630345368):0.0002768890667,((H1N1_Human_CY265407_A/Pennsylvania/272/2017|2017.951:-0.0007882986949,H1N1_Human_CY258568_A/Delaware/36/2017|2017.814:0.003195932308):0.0003962415074,H1N1_Human_CY265423_A/Pennsylvania/273/2017|2017.951:-0.0003962415074):0.00397588439):0.0002007202057,(((((H1N1_Human_MH245985_A/Hawaii/25/2018|2018.121:0.0001701734889,H1N1_Human_MH183985_A/Virginia/11/2018|2018.104:-0.0001701734889):8.516455927e-05,H1N1_Human_MH245961_A/Hawaii/17/2018|2018.104:-8.516455927e-05):4.259691046e-05,H1N1_Human_MH183873_A/Oklahoma/09/2018|2018.049:-4.259691046e-05):2.13035052e-05,H1N1_Human_MH245913_A/Alaska/12/2018|2018.137:-2.13035052e-05):0.0005170480467,H1N1_Human_MH183977_A/Virginia/09/2018|2018.104:0.0006829130483):0.001004119405):0.0001677238653,H1N1_Human_MH446877_A/South_Carolina/01/2018|2018.230:0.001034372321):0.000116543815,H1N1_Human_MH443569_A/North_Carolina/10/2018|2018.041:0.001087271823):7.420357919e-05,((H1N1_Human_MH125846_A/Idaho/04/2018|2018.068:-3.251291832e-16,H1N1_Human_MH083665_A/Maine/01/2018|2018.019:3.251291832e-16):0.0009855155283,H1N1_Human_MH083753_A/Mississippi/01/2018|2018.003:0.0002130285926):0.001140178181):0.0002342739983):0.0005734661236,((((((((((((((((((((H1N1_Human_CY225594_A/Virginia/13/2017|2017.121:-2.962271743e-16,H1N1_Human_CY220843_A/Indiana/09/2017|2017.066:2.962271743e-16):5.152360649e-17,H1N1_Human_CY217053_A/Connecticut/01/2017|2017.008:-5.152360649e-17):2.447648631e-16,H1N1_Human_CY217021_A/South_Dakota/01/2017|2017.000:-2.447648631e-16):2.447926016e-16,H1N1_Human_CY221602_A/Nebraska/05/2017|2017.104:-2.447926016e-16):0.002422123248,H1N1_Human_CY217101_A/Maryland/06/2017|2017.041:-2.551001407e-05):0.001069997096,H1N1_Human_MF593603_A/Mexico/12317/2017|2017.063:0.002552373928):0.0001384212034,H1N1_Human_CY238382_A/Texas/103/2017|2017.247:0.001064580755):0.0002312171492,H1N1_Human_CY226635_A/Tennessee/08/2017|2017.022:0.0009616038572):0.0004320321107,H1N1_Human_MG279290_A/Japan/NHRC_20-1903/2017|2017.104:-0.0004341622067):0.0002173936596,H1N1_Human_CY225794_A/California/44/2017|2017.110:-0.0002173936596):0.0001088625993,H1N1_Human_CY223329_A/South_Carolina/05/2017|2017.137:-0.0001088625993):5.448556513e-05,H1N1_Human_KX410055_A/Idaho/15/2016|2016.173:-5.448556513e-05):2.725326263e-05,H1N1_Human_CY213470_A/Iowa/41/2016|2016.964:-2.725326263e-05):1.363160139e-05,H1N1_Human_CY223601_A/Louisiana/12/2017|2017.129:-1.363160139e-05):6.816609402e-06,H1N1_Human_CY224178_A/Rhode_Island/05/2017|2017.085:-6.816609402e-06):3.408709153e-06,H1N1_Human_CY224186_A/Rhode_Island/08/2017|2017.123:-3.408709153e-06):1.704556849e-06,H1N1_Human_CY218925_A/Missouri/04/2017|2017.030:-1.704556849e-06):0.0001501774831,H1N1_Human_CY214310_A/Wisconsin/105/2016|2016.978:0.001049700339):0.0004771788199,H1N1_Human_CY225546_A/Ohio/06/2017|2017.104:0.0007199506756):0.001211190006,H1N1_Human_CY225802_A/Utah/16/2017|2017.189:-1.217417149e-05):0.001571407228):0.0006204723571,H1N1_Human_CY265471_A/Colorado/26/2017|2017.959:0.003634861042):0.0006609118485,((((((((((((((H1N1_Human_CY265463_A/Nevada/32/2017|2017.962:1.195724599e-16,H1N1_Human_MH083599_A/Kansas/01/2018|2018.016:-1.195724599e-16):0.0009400300399,H1N1_Human_MH245993_A/Idaho/07/2018|2018.115:0.001467603573):0.0004038215325,((H1N1_Human_CY261942_A/Iowa/41/2017|2017.874:-2.655614056e-17,H1N1_Human_CY263235_A/Nevada/27/2017|2017.860:2.655614056e-17):0.0006122020815,H1N1_Human_MH083353_A/Arizona/74/2017|2017.964:0.001795431531):0.0008013920542):0.0002996258167,H1N1_Human_MH084241_A/Wyoming/01/2018|2018.008:-0.0003049334497):0.0001526711428,H1N1_Human_MH083489_A/Idaho/44/2017|2017.978:-0.0001526711428):7.637633995e-05,H1N1_Human_CY264605_A/Oregon/25/2017|2017.855:-7.637633995e-05):3.82074421e-05,H1N1_Human_MH446496_A/Arizona/26/2018|2018.118:-3.82074421e-05):1.910894649e-05,H1N1_Human_MH360130_A/North_Dakota/19/2018|2018.233:-1.910894649e-05):9.556716811e-06,H1N1_Human_CY258680_A/Oregon/19/2017|2017.811:-9.556716811e-06):4.778929912e-06,H1N1_Human_MH360138_A/North_Dakota/20/2018|2018.233:-4.778929912e-06):0.0008235191172,H1N1_Human_MH083873_A/New_Mexico/01/2018|2018.000:0.0003751076624):0.0004577570149,H1N1_Human_CY263402_A/Texas/311/2017|2017.932:0.0007460597914):0.0008382974942,H1N1_Human_MH079771_A/Oregon/01/2018|2018.008:0.000358929446):0.0009190231025,H1N1_Human_MH305925_A/New_Mexico/11/2018|2018.118:0.001192978273):0.0007050318327):0.006632877072,(((((((((((((((((((((((H1N1_Human_KP702185_A/Egypt/42/2014|2014.227:0.002179082494,H1N1_Human_KT836605_A/California/55/2014|2014.233:0.002632354765):0.0005049932282,H1N1_Human_KU922560_A/Kerala/RGCB141437/2014|2014.436:0.001894998453):0.0002563881482,(H1N1_Human_KU592834_A/Alaska/38/2014|2014.671:-6.197578888e-16,H1N1_Human_KU592838_A/Alaska/37/2014|2014.671:6.197578888e-16):0.0009444681172):0.0003247198407,H1N1_Human_KU322463_A/Parma/56/2014|2014.500:0.0008725076965):0.0002680799995,H1N1_Human_CY189453_A/New_York/WC-LVD-14-052/2014|2014.189:-0.0002707927412):0.0001367186516,H1N1_Human_LC032829_A/Okinawa/13T001/2013|2013.814:-0.0001367186516):6.838908099e-05,H1N1_Human_CY189525_A/New_York/WC-LVD-14-062/2014|2014.268:-6.838908099e-05):3.420936355e-05,H1N1_Human_LC033293_A/Nagasaki/13N094/2014|2014.195:-3.420936355e-05):1.710666355e-05,H1N1_Human_LC032861_A/Kyoto/13K017/2014|2014.066:-1.710666355e-05):8.554322889e-06,H1N1_Human_KT274574_A/Nevada/01/2014|2014.000:-8.554322889e-06):0.000363201112,((((H1N1_Human_KJ943046_A/Santiago/p18d1/2013|2013.466:0.001850156111,H1N1_Human_KY925983_A/Cachoeira_do_Sul/LACENRS-1828/2013|2013.488:-0.0006516119896):0.001627453081,H1N1_Human_KY925456_A/Camaqua/LACENRS-3512/2013|2013.655:0.000772461367):0.0004190317203,H1N1_Human_KT181931_A/Singapore/DMS1316/2013|2013.564:-0.0004206614157):0.0002105159454,H1N1_Human_KY925134_A/Rosario_do_Sul/LACENRS-383/2012|2012.471:-0.0002105159454):0.0008364050068):0.0008692375427,(((((H1N1_Human_MF768615_A/Jeddah/8244/2014|2014.921:-0.0004974891881,H1N1_Human_KT836693_A/California/80/2015|2015.208:0.002894102422):0.0002490687595,H1N1_Human_KT836505_A/Washington/59/2014|2014.899:-0.0002490687595):0.001337525943,H1N1_Human_KT836700_A/California/56/2014|2014.992:0.001076726024):0.0003467931158,H1N1_Human_KX004473_A/Utah/18/2015|2015.984:0.0008570236906):0.0002400539311,H1N1_Human_KT836593_A/Virginia/40/2014|2014.973:0.0009554054343):0.0003363865233):0.000267567791,H1N1_Human_KX004182_A/Iowa/53/2015|2015.841:-0.0002710804139):0.0001359740784,H1N1_Human_KT836784_A/Washington/19/2015|2015.115:-0.0001359740784):0.000611114892,H1N1_Human_KT836710_A/Louisiana/03/2015|2015.282:0.003001794492):0.0004968471326,(H1N1_Human_KY487174_A/Taipei/0063/2016|2016.126:-0.0006710235683,H1N1_Human_KY487755_A/Taipei/0008/2015|2015.973:0.001869567689):0.0007239203946):0.0009247928964,(H1N1_Human_KY926008_A/Santa_Maria/LACENRS-2140/2014|2014.658:-1.076834835e-16,H1N1_Human_KY925359_A/Porto_Alegre/LACENRS-1380/2014|2014.444:1.076834835e-16):0.001481277873):0.001484131521,H1N1_Swine_CY245829_A/swine/Manitoba/SD0106/2015|2015.422:0.009500517849):0.00071276824,(H1N1_Human_KU322128_A/Milano/24/2014|2014.500:0.001913099812,H1N1_Human_KT180315_A/FuZhou/SWL11609/2013|2013.923:0.002907527743):0.001779870153):0.001129240309,(((((((((((((((((((H1N1_Human_KT836812_A/Ohio/08/2015|2015.151:0.001074695429,H1N1_Human_KU509661_A/Michigan/63/2015|2015.759:0.001323933958):0.0001601166236,H1N1_Human_KT836547_A/New_Jersey/47/2015|2015.288:0.001046380347):0.0002296990296,H1N1_Human_KU322117_A/Milano/230/2015|2015.500:0.0009767979413):0.0001237907545,H1N1_Human_KT836760_A/Hawaii/09/2015|2015.101:-0.0001291676519):6.463085378e-05,H1N1_Human_KU322116_A/Milano/276/2015|2015.500:-6.463085378e-05):3.231923902e-05,H1N1_Human_KT836439_A/California/35/2015|2015.022:-3.231923902e-05):1.616152603e-05,H1N1_Human_KT836814_A/Minnesota/04/2015|2015.115:-1.616152603e-05):8.08310877e-06,H1N1_Human_KT836667_A/Hawaii/64/2014|2014.926:-8.08310877e-06):4.042031378e-06,H1N1_Human_KT836735_A/South_Dakota/16/2015|2015.197:-4.042031378e-06):2.021254242e-06,H1N1_Human_KT836848_A/Hawaii/17/2015|2015.148:-2.021254242e-06):0.0004210084419,H1N1_Human_KT836789_A/Washington/20/2015|2015.222:0.001975633869):0.0003863142008,(H1N1_Human_KT836450_A/Iowa/27/2014|2014.937:1.321632617e-17,H1N1_Human_KT836441_A/Iowa/23/2014|2014.893:-1.321632617e-17):0.002020374669):0.0003173623065,H1N1_Swine_KU323241_A/swine/Italy/161692/2015|2015.500:0.0008859994853):0.0003556436516,H1N1_Human_KU509562_A/Kentucky/14/2015|2015.614:0.002067602012):0.0005230524299,(((H1N1_Human_KM437806_A/Finland/75/2014|2014.110:0.002683785929,H1N1_Human_KR271571_A/Mexico/200102/2014|2014.038:0.0009312799666):0.0003467816227,H1N1_Human_KM409138_A/Washington/07/2014|2014.110:-0.0003550643745):0.001321963471,H1N1_Human_KM219203_A/Helsinki/303N/2014|2014.088:0.001086963707):0.004365991033):0.0003582017734,H1N1_Human_KT836598_A/Hawaii/67/2014|2014.778:0.0008323666434):0.0004496021395,H1N1_Human_KX004150_A/Maryland/16/2015|2015.633:0.003226190281):0.0006079829844,((((H1N1_Human_KX004102_A/Iowa/55/2015|2015.956:0.001833866002,H1N1_Human_KX005270_A/New_York/74/2015|2015.907:-0.0006353218806):0.0003176968261,H1N1_Human_KX409223_A/Mississippi/08/2016|2016.129:-0.0003176968261):0.004795823131,H1N1_Human_KU517812_A/Gainesville/01/2015|2015.937:3.947063197e-05):0.002117884068,H1N1_Human_KT836493_A/North_Dakota/01/2015|2015.019:0.0002932688247):0.001887810596):0.001023397463,H1N1_Human_KX004134_A/Connecticut/05/2015|2015.781:0.002585374965):0.0007985428485):0.000512240458,((H1N1_Human_KT836636_A/New_Hampshire/01/2015|2015.016:3.781158683e-16,H1N1_Human_KT880117_A/Florida/63/2014|2014.849:-3.781158683e-16):0.0008697004082,H1N1_Human_KX408239_A/New_Jersey/54/2015|2015.995:0.001528928978):0.0008508341937):0.001570144844,((((((H1N1_Human_KX918928_A/Texas/79/2015|2015.975:0.002761837917,H1N1_Human_KU589382_A/Montana/35/2015|2015.921:0.0008655703484):0.0008083325763,H1N1_Human_KY487599_A/EastBaltimore/0103/2016|2016.175:0.000380923164):0.0004273816256,H1N1_Human_KX005522_A/Louisiana/09/2015|2015.910:-0.0004273816256):0.0002142008127,H1N1_Human_CY256798_A/Nicaragua/7912_09/2015|2015.918:-0.0002142008127):0.0001072038409,H1N1_Human_CY256782_A/Nicaragua/8746_02/2015|2015.904:-0.0001072038409):0.0001701113842,H1N1_Human_CY256718_A/Nicaragua/8427_02/2016|2016.014:0.002239521405):0.003255100467):0.003110824225,(((((((((((((((((((H1N1_Human_KF746706_A/Kazan/CRIE-03/2013|2013.008:0.001798139764,H1N1_Human_KF746670_A/Kazan/CRIE-01/2012|2012.992:-0.0005995956434):0.0003003180471,H1N1_Human_KF746714_A/Kazan/CRIE-04/2013|2013.022:-0.0003003180471):0.0007830253211,(H1N1_Human_KJ943236_A/Santiago/p20d1/2013|2013.468:0.005204858605,H1N1_Human_KF560106_A/Helsinki/844/2013|2013.148:0.00203998295):0.0004229578185):0.0004988890282,(H1N1_Swine_CY245677_A/swine/Alberta/SD0077/2015|2015.093:0.002921839663,H1N1_Swine_CY195339_A/swine/Alberta/SD0040/2014|2014.715:-0.0005252264291):0.00685648119):0.0003282479895,H1N1_Human_CY171547_A/Chicago/YGA_04123/2012|2012.995:0.0008601705967):0.0004888185556,H1N1_Swine_CY194609_A/swine/Arkansas/D0386/2013|2013.342:-0.0005025090646):0.0002523366507,H1N1_Human_CY170675_A/Santa_Clara/YGA_03030/2013|2013.019:-0.0002523366507):0.0007080525775,H1N1_Human_KT181930_A/Singapore/DMS1315/2013|2013.364:0.001709125695):0.0005536987135,H1N2_Swine_MH061547_A/swine/Mexico/10290795/2014|2014.973:0.004288288611):0.0006716914231,H1N1_Swine_KP019633_A/swine/Nebraska/A01492657/2014|2014.156:0.002368514275):0.0001040252627,H1N1_Swine_KR701029_A/swine/Finland/si632/2013|2013.140:0.0010850194):0.0001694533995,H1N1_Human_KJ147491_A/Lima/070674913/2013|2013.534:0.001037043571):0.0001771239529,(H1N1_Human_CY182717_A/Houston/JMM_64/2012|2012.945:0.003348778924,H1N1_Human_CY135112_A/Texas/JMM_52/2012|2012.929:0.001496251562):0.001056124739):0.0002309770957,H1N1_Human_CY168539_A/Boston/YGA_01002/2012|2012.964:0.0009550305936):0.0008499098387,H1N1_Human_KF559786_A/Helsinki/551/2013|2013.112:0.001109788438):0.001098423356,H1N1_Human_CY182933_A/Houston/JMM_93/2012|2012.989:0.0009302100183):0.000821556374,(H1N1_Human_KY681654_A/Saudi_Arabia/02/2013|2013.786:2.437307145e-16,H1N1_Human_KY681655_A/Saudi_Arabia/03/2013|2013.786:-2.437307145e-16):0.005563595247):0.0003386025143,((((((((((H1N1_Human_CY183221_A/Houston/JMM_131/2013|2013.022:0.001044382322,H1N1_Human_CY170931_A/Santa_Clara/YGA_03065/2013|2013.068:0.001354032806):0.0002610670571,H1N1_Human_CY186047_A/Houston/JMM_152/2013|2013.096:0.0009427497493):0.0004147948794,H1N1_Human_CY169867_A/Boston/YGA_01185/2013|2013.055:-0.0004174312222):0.000208903617,H1N1_Swine_KF229773_A/swine/France/71-130116/2013|2013.178:-0.000208903617):0.0003877756306,H1N1_Human_KF280723_A/India/P12946/2012|2012.110:0.003245643503):0.0005041519728,H1N1_Human_KJ856025_A/Sri_Lanka/11/2012|2012.762:0.0006829331305):0.0006199331094,(H1N1_Human_CY168427_A/Boston/YGA_00087/2013|2013.079:0.002959044186,H1N1_Human_CY168811_A/Boston/YGA_01041/2012|2012.981:0.0006524938766):0.001205081412):0.002460368451,H1N1_Human_KF280739_A/India/Nag132467/2013|2013.082:0.001173576555):0.004543644966,(((H1N1_Human_CY188677_A/Nicaragua/5804_09/2013|2013.249:0.0002561744791,H1N1_Human_CY188189_A/Nicaragua/7579_04/2013|2013.592:0.002140438755):0.002765844724,H1N1_Human_KP637914_A/Thailand/SN11790/2012|2012.564:-0.0003462937766):0.0001744233126,H1N1_Human_KJ577185_A/Nepal/VIROAF5/2012|2012.649:-0.0001744233126):0.0009493566321):0.0006960093958,H1N1_Human_KF270586_A/India/P131027/2013|2013.071:0.0005802239176):0.002110946882):0.0002913583393,(((((((((((H1N1_Human_KU592739_A/North_Carolina/04/2014|2014.126:-3.084078338e-16,H1N1_Avian_KM244080_A/turkey/Virginia/4135/2014|2014.090:3.084078338e-16):0.003312742682,H1N1_Human_CY188957_A/New_York/WC-LVD-13-018/2013|2013.962:0.001517977585):0.001740750102,H1N1_Human_KM409073_A/Rhode_Island/09/2013|2013.973:0.001878027752):0.0008945325145,((H1N1_Swine_KM975616_A/swine/North_Carolina/A01410573/2014|2014.216:0.006113373637,H1N1_Swine_CY245973_A/swine/Saskatchewan/SD0121/2015|2015.784:0.008550827207):8.725297118e-05,H1N1_Human_KT274600_A/Florida/01/2014|2014.005:0.001050700866):0.000353287777):0.0002821643249,H1N1_Human_CY188837_A/New_York/WC-LVD-13-003/2013|2013.910:-0.0003120966583):0.00015634303,H1N1_Human_KT274660_A/Louisiana/34/2013|2013.967:-0.00015634303):0.0004044055404,((H1N1_Human_KR271539_A/Mexico/101812/2013|2013.962:4.178055591e-05,H1N1_Human_KR271611_A/Mexico/631812/2013|2013.945:0.001156763565):0.001654381996,H1N1_Swine_KP003953_A/swine/Minnesota/A01491704/2014|2014.093:0.001961968961):0.0001965797218):0.0003483440397,((((((((H1N1_Swine_KM975621_A/swine/Kansas/A01410327/2014|2014.101:0.001764708904,H1N1_Swine_KY401840_A/swine/Nebraska/A01776855/2016|2016.468:0.01169226302):0.0004565103117,(H1N1_Human_KU051443_A/Thailand/CU_FS2/2014|2014.288:-7.692805079e-17,H1N1_Human_KU051435_A/Thailand/CU_FS1/2014|2014.285:7.692805079e-17):0.003159628534):0.0005136018811,H1N1_Swine_KM975606_A/swine/Iowa/A01410472/2014|2014.167:0.0006759638196):0.0009025834301,H1N1_Swine_KP137874_A/swine/Kansas/A01377299/2014|2014.326:0.001500789855):0.001691284436,H1N1_Swine_KP137869_A/swine/Nebraska/A01491300/2014|2014.071:0.0007281398234):0.0009756011114,H1N1_Swine_KP031601_A/swine/Illinois/A01493472/2014|2014.230:0.0002284376796):0.0009273857133,H1N1_Human_KY116987_A/District_Of_Columbia/02/2014|2014.342:0.002709884052):0.0005230717129,H1N1_Human_KU922561_A/Kerala/RGCB140815/2014|2014.247:0.003705396811):0.001179378993):0.000574073134,H1N1_Swine_KP019628_A/swine/Missouri/A01492887/2014|2014.110:0.0018391587):0.000450228427,H1N1_Swine_KP003963_A/swine/Illinois/A01490609/2014|2014.019:0.001943124625):0.0003090590944,H1N1_Human_KR271587_A/Mexico/241001/2014|2014.027:0.002110639092):0.003020037828):0.003194876803):0.002147646911):0.01068342352):0.005141153474,H3N2_Swine_KJ413932_A/swine/Ontario/11-105317/2011|2011.893:0.02214244342):0.01340744864,H1N2_Swine_KM489609_A/swine/Ontario/68/2012|2012.773:0.0289885623):0.004316589211,((((((((((((((((((((((((((((((((((((((((((((((((((((H1N2_Swine_CY158109_A/swine/Minnesota/01604/2007|2007.329:0.007256694311,H3N2_Swine_MH061635_A/swine/Mexico/8630588/2011|2011.734:0.0190074467):0.001132023336,H1N1_Swine_KR074388_A/swine/Missouri/A01049487/2011|2011.074:0.01297466611):0.0007319251694,H3N2_Swine_CY045571_A/swine/Oklahoma/008722/2007|2007.500:0.003965860972):0.0001522267568,(H3N2_Swine_HQ825247_A/swine/QC/2108-2/2009|2009.252:0.007949346144,H3N2_Swine_KP031606_A/swine/Kansas/12-165022/2012|2012.997:0.02499665758):0.001857888206):0.0002502483036,H3N2_Swine_CY158621_A/swine/Alberta/SG1405/2005|2005.764:0.002350871842):0.0005338249334,H3N2_Swine_CY157795_A/swine/Oklahoma/00518/2005|2005.162:0.001861176222):0.0005138379081,H1N1_Swine_CY099227_A/swine/Minnesota/001581/2007|2007.315:0.003135810711):0.0004877450361,(H3N2_Swine_DQ469974_A/swine/British_Columbia/28103/2005|2005.500:0.0002637513796,H3N2_Swine_CY158613_A/swine/British_Columbia/00633/2005|2005.378:0.002131627528):0.0007122281952):0.0002513417636,H3N2_Human_EU399755_A/Ontario/1252/2007|2007.500:0.009546087342):0.0002332271488,H3N2_Swine_CY099147_A/swine/Minnesota/00611/2005|2005.381:0.0009223624174):0.000165116666,(H3N2_Swine_CY159077_A/swine/Saskatchewan/SD0001/2011|2011.915:0.003242974702,H3N2_Swine_CY195331_A/swine/Alberta/SD0038/2014|2014.693:0.004028029591):0.002316638143):0.000180193187,H3N2_Swine_DQ469990_A/swine/Ontario/33853/2005|2005.500:-0.0002169237492):0.000108583678,H3N2_Human_DQ469958_A/Ontario/RV1273/2005|2005.500:-0.000108583678):5.434444164e-05,H3N2_Swine_EU826547_A/swine/Quebec/4001/2005|2005.526:-5.434444164e-05):2.719425373e-05,H3N2_Swine_DQ469982_A/swine/Manitoba/12707/2005|2005.500:-2.719425373e-05):1.360324591e-05,H1N1_Swine_KX571159_A/swine/Quebec/1709376/2015|2015.118:-1.360324591e-05):6.802558787e-06,H3N2_Swine_CY158605_A/swine/Manitoba/00446/2005|2005.066:-6.802558787e-06):8.217879129e-05,H3N2_Swine_CY158645_A/swine/Saskatchewan/01114/2006|2006.329:0.001113518465):0.0001965742649,(H3N2_Swine_CY158741_A/swine/Manitoba/02862/2009|2009.496:0.003016733565,H3N2_Swine_CY158653_A/swine/Manitoba/01179/2006|2006.490:0.0005830100659):0.001009021932):0.0001089491831,H1N1_Swine_CY158677_A/swine/Manitoba/01781/2007|2007.751:0.003518797295):0.0002451272782,((((H1N1_Swine_KR057375_A/swine/Minnesota/01076/2006|2006.244:0.004381810546,H3N2_Swine_DQ469966_A/swine/Alberta/14722/2005|2005.500:0.0004296267131):0.0001710050789,(H1N1_Swine_KP795757_A/swine/Illinois/A01049469/2011|2011.068:-0.002496449041,H3N2_Swine_JQ689096_A/swine/Minnesota/A01047396/2011|2011.033:0.007323728313):0.014145397):0.0004262287199,H3N2_Swine_CY158693_A/swine/Manitoba/01799/2007|2007.789:0.004797124787):0.0001794863703,H3N2_Swine_CY158757_A/swine/Manitoba/02946/2010|2010.052:0.00343646311):0.0009055573951):0.0003596051354,((((H1N1_Human_GQ457560_A/Saskatchewan/5350/2009|2009.460:3.556418281e-16,H1N1_Human_GQ457561_A/Saskatchewan/5351/2009|2009.460:-3.556418281e-16):0.002953911641,H3N2_Swine_CY158701_A/swine/Saskatchewan/01834/2007|2007.825:-0.0005552822552):0.004008496839,H1N1_Swine_CY195459_A/swine/Saskatchewan/SD0056/2014|2014.953:0.01328112221):0.006070803863,(H3N2_Swine_CY158725_A/swine/Manitoba/SG1432/2008|2008.458:-2.952904876e-17,H3N2_Swine_CY158717_A/swine/Manitoba/SG1431/2008|2008.458:2.952904876e-17):0.014400602):0.001304606685):0.0003093106302,(((H1N1_Swine_CY158917_A/swine/North_Carolina/SG1281/2007|2007.085:0.008027542105,H1N1_Swine_CY159037_A/swine/Alberta/SG1415/2006|2006.195:0.00292970533):0.0009237790404,H3N2_Swine_JQ365120_A/swine/Illinois/A01047528/2010|2010.918:0.01080384586):0.0002555546881,H1N1_Swine_CY158901_A/swine/Minnesota/SG1261/2006|2006.852:0.003623529793):0.001281672578):0.0002725854764,H1N1_Swine_CY157843_A/swine/Minnesota/00574/2005|2005.315:0.001044857456):7.484266882e-05,H3N2_Swine_JF346147_A/swine/Minnesota/65767/2006|2006.984:0.002340508176):0.0001513922634,H3N2_Swine_CY099251_A/swine/Minnesota/00484/2005|2005.052:0.003490014916):0.0001097518397,H3N2_Avian_DQ469998_A/turkey/Ontario/31232/2005|2005.500:0.001062701063):0.0006756187305,H1N1_Swine_CY099123_A/swine/Minnesota/02053/2008|2008.159:0.006640784885):0.0006971624095,(H3N2_Swine_CY246408_A/swine/Alberta/SD0172/2016|2016.488:0.001951274167,H3N2_Swine_CY195403_A/swine/Alberta/SD0049/2014|2014.901:0.0028794461):0.01426068882):0.0006261845906,H3N2_Swine_CY158797_A/swine/Mexico/SG1444/2011|2011.803:0.02329958538):0.0005723294665,H3N2_Avian_EU743214_A/turkey/Minnesota/366767/2005|2005.500:0.003418044122):0.0005152826182,((((H1N1_Swine_CY157995_A/swine/Arkansas/01460/2007|2007.082:0.00217271707,H1N1_Swine_CY158365_A/swine/Illinois/02626/2009|2009.077:0.00758879791):0.000652778067,H3N2_Swine_CY158101_A/swine/Nebraska/01711/2007|2007.578:0.004243468065):0.0003641110939,H1N2_Swine_CY159341_A/swine/Oklahoma/01382/2006|2006.929:0.005728026135):0.0005612322479,H1N1_Swine_CY157891_A/swine/Arkansas/SG1241/2006|2006.332:0.001224858069):0.002345522507):0.0003894689217,(((H3N2_Swine_KX571151_A/swine/Quebec/1557833/2013|2013.014:-0.0002692349528,H3N2_Swine_CY158637_A/swine/Quebec/01001/2006|2006.145:0.001469105959):0.0001352652715,H1N1_Swine_KX571154_A/swine/Quebec/1600117/2014|2014.323:-0.0001352652715):6.768940336e-05,H3N2_Swine_CY160174_A/swine/Quebec/01002/2006|2006.145:-6.768940336e-05):0.002907246945):0.0003714422724,((H1N1_Swine_CY194369_A/swine/Manitoba/D0175/2012|2012.808:0.008483245761,H1N1_Swine_CY158733_A/swine/Manitoba/SG1433/2009|2009.458:0.01257132244):0.001119782609,H3N2_Swine_CY158117_A/swine/Minnesota/SG1293/2007|2007.260:0.008864289395):0.0009648785709):0.0004711355014,((((((((((((H3N2_Swine_CY158989_A/swine/North_Carolina/SG1364/2010|2010.896:0.003327638959,H3N2_Swine_CY158413_A/swine/North_Carolina/SG1358/2010|2010.729:-0.0009310257251):0.002822977662,(H1N2_Swine_KC508600_A/swine/Michigan/A01259001/2012|2012.737:0.0002838942185,H1N2_Swine_MF045188_A/swine/South_Carolina/A01782474/2016|2016.795:0.0106977838):0.003313044214):0.0002260927216,H1N1_Swine_KT446430_A/swine/North_Carolina/A01202450/2011|2011.532:0.002791817787):0.000553923751,H3N2_Swine_JQ365125_A/swine/Illinois/A01076719/2010|2010.833:3.652444405e-05):0.0005771835988,(H1N1_Swine_KJ739344_A/swine/Virginia/A01202625/2011|2011.742:1.496667163e-16,H1N1_Swine_KC508592_A/swine/Indiana/A01202622/2011|2011.740:-1.496667163e-16):0.004292466008):0.0007821364348,H3N2_Swine_CY158517_A/swine/North_Carolina/03289/2011|2011.016:0.001632692886):0.001107523392,H1N1_Swine_CY158533_A/swine/North_Carolina/SG1387/2011|2011.745:0.006210330451):0.0009906186383,((((((H3N2_Swine_KF026674_A/swine/North_Carolina/A01270394/2012|2012.411:0.004043426334,H3N2_Swine_CY158181_A/swine/North_Carolina/SG1306/2008|2008.501:0.003215159439):0.0005328125065,H3N2_Swine_CY041851_A/swine/North_Carolina/R08-001877-D08-013371/2008_|2008.500:0.001871306496):0.0004189897526,H3N2_Swine_CY159389_A/swine/North_Carolina/01469/2007|2007.140:-0.0004268886904):0.0002135501388,H3N2_Swine_CY158333_A/swine/North_Carolina/SG1338/2009|2009.099:-0.0002135501388):0.0006244178521,H1N2_Swine_CY160003_A/swine/North_Carolina/SG1359/2010|2010.134:0.0004219685911):0.0003712259217,H3N2_Swine_JX008740_A/swine/Iowa/A01057188/2010|2010.392:0.00698943792):0.001140377307):0.001682763711,H3N2_Swine_CY158077_A/swine/North_Carolina/01930/2007|2007.567:0.002728377417):0.0008074406706,H1N2_Swine_KR057383_A/swine/Minnesota/01082/2006|2006.271:0.0003811859206):0.001540305972,(((H3N2_Swine_CY158141_A/swine/Arkansas/SG1297/2008|2008.786:0.000118107361,H3N2_Swine_CY158149_A/swine/Arkansas/SG1298/2008|2008.995:0.003480964191):0.001058650882,H3N2_Swine_CY159445_A/swine/Arkansas/02863/2009|2009.482:0.0013489456):0.001784002369,H3N2_Swine_CY159429_A/swine/Arkansas/02598/2009|2009.115:-0.0005847128931):0.007159597663):0.001205009377,(H1N2_Swine_KT313531_A/swine/Virginia/A01432745/2013|2013.326:1.331054429e-16,H1N1_Swine_KM245324_A/swine/Nebraska/A01240348/2011|2011.874:-1.331054429e-16):0.01682016144):0.00306615158):0.0008124704433,(((((((((((((((H3N2_Swine_MG784603_A/swine/Minnesota/A02221495/2017|2017.658:0.004641220589,H3N2_Swine_MF973455_A/swine/Illinois/0TM102/2017|2017.118:0.001399181619):0.0004117553185,H3N2_Swine_KY935525_A/swine/Illinois/16TOSU7082/2016|2016.414:-0.0004183812831):0.0002094299762,H3N2_Swine_KX981545_A/swine/Ohio/16TOSU5254/2016|2016.608:-0.0002094299762):0.0001047846324,H3N2_Swine_CY242778_A/swine/Indiana/16TOSU4175/2016|2016.496:-0.0001047846324):5.239921084e-05,H3N2_Swine_CY219517_A/swine/Iowa/16TOSU2419/2016|2016.436:-5.239921084e-05):2.980259025e-05,H3N2_Swine_MG521095_A/swine/Pennsylvania/A02218184/2017|2017.468:0.001166144267):0.0006027934924,(H3N2_Swine_MF522061_A/swine/Missouri/A01672702/2017|2017.090:0.00135741947,H3N2_Swine_MF801489_A/swine/Missouri/A01667102/2017|2017.195:0.002250085149):0.001832451273):0.0005123659181,(H3N2_Swine_MF373321_A/swine/Oklahoma/A01672422/2017|2017.044:0.001733379325,H3N2_Swine_MF522031_A/swine/Oklahoma/A01932035/2017|2017.099:-0.0005335083187):0.00191294001):0.0002870955437,((((H3N2_Swine_MF145456_A/swine/Minnesota/A01678475/2016|2016.926:-0.0001160409107,H3N2_Swine_MF145479_A/swine/Missouri/A01671485/2016|2016.953:0.0001160409107):5.802807558e-05,H3N2_Swine_KX632016_A/swine/Minnesota/A01941094/2015|2015.866:-5.802807558e-05):0.0007266521858,H3N2_Swine_CY243060_A/swine/Kentucky/16TOSU6069/2016|2016.833:0.002874172591):0.0003744365647,H3N2_Swine_MG521071_A/swine/Minnesota/A01785267/2017|2017.414:0.002033707493):0.0009361815116):0.0003028109184,H1N1_Swine_MG662662_A/swine/Iowa/A02218750/2017|2017.564:0.003314665623):0.001355190977,H3N2_Swine_MG983214_A/swine/Missouri/A02200041/2018|2018.066:0.003504760933):0.002233804334,(((((H3N2_Swine_KT192577_A/swine/Iowa/A01476914/2014|2014.844:0.001239396546,H3N2_Swine_MF045284_A/swine/Oregon/A01104094/2016|2016.422:0.006060059138):0.0004107136471,H3N2_Swine_KR092038_A/swine/Iowa/A01566613/2014|2014.868:-0.0004322287498):0.0002161441651,H3N2_Swine_KT983804_A/swine/Minnesota/A01847237/2015|2015.249:-0.0002161441651):0.00263765917,H1N2_Swine_KY938612_A/swine/Colorado/A01668653/2016|2016.888:0.004346596718):0.002706232756,(H3N1_Swine_MF045224_A/swine/Iowa/A01782998/2016|2016.822:-0.0007622366769,H3N1_Swine_KY938678_A/swine/Iowa/A01668922/2016|2016.907:0.00316987029):0.003603339783):0.001201172022):0.002148246852,H3N2_Swine_MF599467_A/swine/Kansas/A01378028/2017|2017.564:0.003984425708):0.006351079414,((((((((((((H3N2_Swine_KT356657_A/swine/Missouri/A01840724/2015|2015.096:2.969875594e-17,H3N2_Swine_KT374253_A/swine/Missouri/A01840324/2015|2015.019:-2.969875594e-17):1.930671313e-16,H3N2_Swine_KT192582_A/swine/Missouri/A01840163/2014|2014.945:-1.930671313e-16):0.001626078983,H3N2_Swine_KY401790_A/swine/Iowa/A01944136/2015|2015.740:0.004407771681):0.00184510816,(H1N2_Swine_KJ739349_A/swine/Nebraska/A01202501/2011|2011.605:0.0006403115883,H1N1_Swine_KJ361937_A/swine/Illinois/A01427360/2013|2013.995:0.001758103539):0.003069329566):0.00102010197,H1N2_Swine_KJ161934_A/swine/Indiana/A00968358/2012|2012.104:0.002672165889):0.001839350668,H3N2_Swine_KY938642_A/swine/Missouri/A01668196/2016|2016.858:0.0101056697):0.006299330185,H1N2_Swine_CY158557_A/swine/North_Carolina/SG1391/2011|2011.241:-0.000618528949):0.0003099763933,H1N2_Swine_CY158477_A/swine/Arkansas/SG1376/2011|2011.068:-0.0003099763933):0.0005281026984,(H1N2_Swine_CY158573_A/swine/Indiana/04254/2011|2011.244:0.001518472836,H1N2_Swine_KT589348_A/swine/Illinois/A00857138b/2011|2011.800:0.004539408521):0.0007549095573):0.0003908015629,H1N2_Swine_KP892946_A/swine/Indiana/A01049794/2011|2011.260:0.003246807797):0.0004741970425,(((((H1N1_Swine_KF386847_A/swine/Iowa/A01203904/2012|2012.732:0.007108292609,H3N2_Swine_CY107032_A/swine/Minnesota/A01076196/2010|2010.159:0.001351986388):0.001144253996,H3N2_Swine_HQ825186_A/swine/QC/414/2009|2009.386:5.264749576e-05):0.001701302731,H3N2_Swine_CY158293_A/swine/Georgia/02604/2009|2009.137:-0.0004986375099):0.001078078374,(H1N1_Swine_JF714024_A/SW/MB/5-5/2009|2009.422:0.0008389605867,H3N2_Swine_CY158685_A/swine/Manitoba/01782/2007|2007.753:0.00280062898):0.001384095857):0.0009408162408,H1N1_Swine_CY158765_A/swine/Manitoba/02947/2010|2010.052:0.002678627908):0.0007125128048):0.0006111733,H3N2_Swine_JX239983_A/swine/Illinois/A01240575/2011|2011.967:0.001653780626):0.001792763978):0.001535680369,(H3N2_Swine_CY245981_A/swine/British_Columbia/SD0122/2015|2015.803:0.03659558587,H3N2_Swine_CY245925_A/swine/Saskatchewan/SD0118/2015|2015.668:0.02129532587):0.003862208585):0.00079115923):0.0008291679409,(((((H1N1_Swine_JX045999_A/swine/Illinois/A01049981/2011|2011.373:0.0009862338232,H1N1_Swine_JX099409_A/swine/Illinois/A01104012/2012|2012.066:0.006250586563):0.0005915094726,(H1N1_Swine_MG784573_A/swine/Nebraska/A02219793/2017|2017.641:-0.001386774643,H1N1_Swine_KF836377_A/swine/Illinois/A01227424/2013|2013.679:0.004995081505):0.00558746044):0.002521535482,H1N1_Swine_KC839548_A/swine/South_Dakota/A01202617/2011|2011.740:0.00242360343):0.004086362361,(H3N2_Swine_MF194562_A/swine/Minnesota/MT_12_07_11_3_1/2011|2011.937:0.0009939589395,H3N2_Swine_MF194450_A/swine/Minnesota/MT_12_07_540/2012|2012.008:0.001413674673):0.00262897189):0.0004151732127,H3N2_Swine_JX008750_A/swine/Nebraska/A01049235/2010|2010.932:0.00882585785):0.0003775999354):0.001453726002,H1N1_Swine_KJ764728_A/swine/Korea/251-1/2008|2008.123:0.003435246036):0.0006272699009,(((((((((H3N2_Swine_MF920018_A/swine/Minnesota/MT_13_01_S70/2013|2013.151:0,H3N2_Swine_MF194426_A/swine/Iowa/MT_12_07_4298/2012|2012.663:0):1.195916768e-16,H3N2_Swine_MF920138_A/swine/Minnesota/MT_13_01_S55/2013|2013.137:-1.195916768e-16):0.005451412857,H3N2_Swine_KC839591_A/swine/Iowa/A01300194/2012|2012.449:0.0005642222733):0.001988581389,H3N2_Swine_CY194225_A/swine/Manitoba/D0089/2012|2012.085:0.002869242691):0.0007137431423,H3N2_Swine_CY194305_A/swine/Montana/D0382/2012|2012.510:-0.0001266198701):0.002029486525,H3N2_Swine_CY246069_A/swine/British_Columbia/SD0132/2016|2016.033:0.01456095729):0.00232914451,((H1N1_Swine_KF386852_A/swine/Minnesota/A01301732/2012|2012.652:0.009556759257,H1N1_Swine_KC508554_A/swine/Michigan/A01202708/2011|2011.795:0.005148307116):0.0006747195773,H1N1_Swine_CY158581_A/swine/Iowa/SG1401/2011|2011.759:0.001692154548):0.003187063032):0.002504953729,H3N2_Swine_JX155376_A/swine/Iowa/A01049317/2010|2010.973:0.002582993409):0.002420086422,H3N2_Swine_CY194353_A/swine/Manitoba/D0102/2012|2012.792:0.008664100771):0.001694796309):0.0003051618847,H1N1_Swine_KC435080_A/swine/North_Dakota/A01104053/2012|2012.816:0.01346438257):0.001224399811,H1N1_Swine_CY195082_A/swine/Alberta/SD0014/2013|2013.907:0.010838451):0.001269189689,(((((((((((((((H3N2_Swine_CY099107_A/swine/Minnesota/02782/2009|2009.345:0.005850712902,H3N2_Swine_KT580904_A/swine/Minnesota/D09-24462-1/2009|2009.362:0.0001831377625):0.004113572242,H1N1_Swine_CY158253_A/swine/Minnesota/SG1317/2008|2008.290:0.0007623668123):0.001399031251,H1N1_Swine_KR057343_A/swine/Minnesota/A01049462/2011|2011.068:0.009057157897):0.001328298621,H3N2_Swine_CY099235_A/swine/Minnesota/001332/2006|2006.877:0.001379247178):0.0001349829219,H1N1_Swine_CY158051_A/swine/Kentucky/SG1277/2007|2007.203:0.001068278286):0.0002288240902,H1N1_Swine_CY158893_A/swine/Georgia/SG1251/2006|2006.359:0.002187964987):0.0003537005619,H1N1_Swine_CY158085_A/swine/Kentucky/01569/2007|2007.271:-0.0003682909088):0.00113076294,H3N2_Swine_KP270890_A/swine/Kansas/10-83533/2010|2010.293:0.007334270993):0.0006801467885,H1N1_Swine_CY158317_A/swine/North_Carolina/SG1334/2009|2009.052:0.004055714037):0.0005587005799,H1N1_Swine_HM125986_A/swine/MN/23506/2009|2009.345:0.01053216289):0.0005763096803,H1N2_Swine_CY158925_A/swine/Iowa/SG1290/2007|2007.277:0.003067703205):0.0009281361389,((H3N2_Swine_MF194238_A/swine/South_Dakota/MT_12_07_1554/2012|2012.830:0,H3N2_Swine_MF194394_A/swine/South_Dakota/MT_12_07_2018/2012|2012.197:0):0.0006253974978,H3N2_Swine_MF194682_A/swine/Dakota_Superior/MT_12_07_411/2012|2012.008:0.002986140565):0.00973470726):0.001086456941,(H1N2_Swine_CY159013_A/swine/North_Carolina/SG1394/2011|2011.740:0.01077261519,H1N2_Swine_CY158325_A/swine/North_Carolina/SG1335/2009|2009.052:0.001459547028):0.002401610801):0.001466174386,((H1N1_Swine_KJ739339_A/swine/Mississippi/A01202593/2011|2011.699:-0.0004608182143,H1N1_Swine_KX960240_A/swine/Nebraska/A01444654/2013|2013.036:0.001659362335):0.01236914302,H1N1_Swine_MG298969_A/swine/Nebraska/A01397381/2013|2013.479:0.01916867261):0.0004616972609):0.001407376686,H1N1_Swine_CY158429_A/swine/North_Carolina/SG1361/2010|2010.460:0.005645386108):0.0045701953):0.001076034341,((((((((((((((((((((((H3N2_Swine_CY157955_A/swine/North_Carolina/01484/2006|2006.838:0.0117220443,H1N2_Swine_CY157835_A/swine/North_Carolina/SG1232/2005|2005.071:-0.0007425760534):0.001062226128,H3N2_Avian_EU735830_A/turkey/North_Carolina/353568/2005|2005.500:0.001352958983):0.001019481315,H3N2_Swine_CY159205_A/swine/North_Carolina/SG1464/2004|2004.186:-0.001039524805):0.001853763337,H3N2_Avian_EU735822_A/turkey/Ohio/313053/2004|2004.500:-0.0006452348922):0.0003229085069,H1N1_Swine_JF713878_A/swine/QC/1531-3/2009|2009.345:-0.0003229085069):0.0003839703383,H3N1_Swine_DQ150429_A/swine/MI/PU243/04_|2004.500:0.003224130405):0.0002778837145,H3N2_Swine_CY157779_A/swine/Illinois/00303/2004|2004.375:0.00214630197):0.0009070235977,(((H1N1_Swine_CY158205_A/swine/North_Carolina/SG1309/2008|2008.808:-0.0005092885867,H1N1_Swine_CY158221_A/swine/North_Carolina/02403/2008|2008.696:0.001709159593):0.004463042371,H1N2_Swine_CY158197_A/swine/North_Carolina/02249/2008|2008.575:0.0003693075912):0.01161472284,H1N1_Swine_CY157931_A/swine/Virginia/01359/2006|2006.907:0.009731532817):0.0008348517656):0.0009470281944,(H1N1_Swine_FJ611902_A/swine/Minnesota/07002083/2007|2007.500:0.003692130612,H1N1_Swine_CY157819_A/swine/North_Carolina/SG1226/2005|2005.225:0.002327650214):8.917606335e-05):0.001324474815,(((H3N2_Swine_CY159189_A/swine/North_Carolina/SG1462/2004|2004.167:0.004788134821,H3N2_Swine_CY157683_A/swine/Nebraska/SG1178/2003|2003.595:0.001237103497):0.0001032750129,H1N1_Swine_CY157659_A/swine/North_Carolina/SG1170/2003|2003.093:-0.0001100546071):0.0003019349473,H3N2_Swine_CY157755_A/swine/Missouri/00355/2004|2004.575:0.004545256024):0.0004949668291):0.0007260025399,(((((H1N1_Swine_GU135961_A/swine/Iowa/H03LS4/2003|2003.452:0.001793723393,H3N2_Swine_CY157675_A/swine/Minnesota/SG1176/2003|2003.458:0.004305861285):0.0004173924475,H1N1_Swine_GU135914_A/swine/Iowa/H03G1/2003|2003.285:0.003258746876):0.001722004082,H1N1_Swine_CY099047_A/swine/Minnesota/SG1138/2002|2002.370:0.001271167823):0.001846370633,((H3N2_Swine_CY157827_A/swine/North_Carolina/SG1230/2005|2005.203:0.004115494005,H3N2_Swine_CY159101_A/swine/Iowa/00186/2003|2003.751:0.004344784992):0.0003240616457,H3N2_Swine_CY157987_A/swine/Illinois/01131/2006|2006.340:0.003338702931):0.0003125327962):0.0002766427078,(H1N1_Swine_CY158003_A/swine/Texas/01522/2007|2007.195:0.008308153081,H3N2_Swine_CY157611_A/swine/Texas/00226/2003|2003.923:0.005228423986):0.003242339874):0.0005363249392):0.0004231600049,((H1N1_Swine_KM872074_A/swine/South_Dakota/A01349306/2013|2013.192:0.01487265423,H1N1_Swine_CY157867_A/swine/Minnesota/SG1237/2005|2005.468:0.004892043969):0.00424607632,H3N1_Swine_DQ150437_A/swine/IN/PU542/04_|2004.500:0.005636944473):0.004154382619):0.0002036927462,(H1N2_Swine_CY107831_A/swine/Korea/1130/2009|2009.038:0.02356586096,H3N2_Swine_EF551057_A/swine/North_Carolina/2003|2003.500:0.004126969863):0.0006998754443):0.0008649127987,H1N1_Swine_CY159125_A/swine/Minnesota/SG1454/2003|2003.751:0.007626558958):0.0009332799516,H1N2_Swine_KJ764759_A/swine/Korea/GNO5K1/2005|2005.123:0.005551449098):0.0004636345511,(H1N1_Swine_CY157699_A/swine/Colorado/SG1185/2004|2004.263:-0.00167550624,H1N1_Swine_CY159333_A/swine/Oklahoma/01139/2006|2006.373:0.008942632973):0.01087462749):0.0004971556645,H1N1_Swine_CY158845_A/swine/North_Carolina/SG1202/2004|2004.285:0.006855067324):0.0006794189844,((H3N2_Swine_CY158821_A/swine/North_Carolina/00116/2003|2003.499:0.006005798175,H1N1_Swine_CY099195_A/swine/Illinois/SG1141/2003|2003.178:9.836955346e-06):0.002014522898,(H1N1_Swine_CY122361_A/swine/Mexico/Mex52/2010|2010.500:0.007300069069,H1N2_Swine_CY098496_A/swine/Minnesota/5763/2003|2003.500:0.02180190953):0.002316854234):0.001057206858):0.0005504280385,H1N1_Swine_CY099099_A/swine/Illinois/02064/2008|2008.192:0.0123326289):0.0006059174967,(((((((((((H1N2_Swine_CY045539_A/swine/Texas/050625/2008|2008.500:0.004665058547,H1N2_Swine_CY158885_A/swine/Oklahoma/01117/2006|2006.332:0.0001511215939):0.001024486448,H1N2_Swine_CY158043_A/swine/Oklahoma/01741/2007|2007.641:0.003822118456):0.0008155700468,H1N2_Swine_CY157923_A/swine/Texas/SG1250/2006|2006.468:0.000372157206):0.0007889616291,H1N2_Swine_CY158035_A/swine/Texas/01492/2007|2007.181:0.007757610588):0.001333982605,(H1N2_Swine_CY158909_A/swine/Oklahoma/01452/2007|2007.068:0.004595670072,H1N2_Swine_CY157915_A/swine/Texas/01308/2006|2006.836:-0.0009881654532):0.005498316623):0.001523960169,H3N2_Swine_CY159245_A/swine/Iowa/SG1469/2004|2004.784:-0.0003833655183):0.0008965013635,H3N2_Swine_CY045579_A/swine/Oklahoma/011506/2007|2007.500:0.006445085009):0.001368951735,(((H3N2_Swine_JQ365145_A/swine/Texas/A01049914/2011|2011.321:1.637066651e-16,H3N2_Swine_JQ365150_A/swine/Texas/A01049915/2011|2011.321:-1.637066651e-16):0.003241487157,H3N2_Swine_CY158397_A/swine/Texas/03042/2010|2010.499:0.0003582564737):0.005761990814,H1N2_Swine_CY045587_A/swine/Texas/008648/2008|2008.500:0.0003010505994):0.006601305251):0.001155218766,H3N2_Swine_KU976523_A/swine/Mexico/AVX26/2012|2012.471:0.0176993979):0.003263530492,H1N2_Swine_CY157939_A/swine/North_Carolina/01169/2006|2006.471:0.00811701268):0.001205132649,(H3N2_Swine_CY107019_A/swine/North_Carolina/A01076178/2009|2009.929:0.02173930863,H1N1_Swine_KR057388_A/swine/Minnesota/A01049428/2011|2011.047:0.01525132548):0.001434048504):0.001689634971):0.0006862057836,(H3N2_Swine_CY195187_A/swine/Saskatchewan/SD0025/2014|2014.208:0.00486601275,H3N2_Swine_CY195090_A/swine/Saskatchewan/SD0012/2013|2013.904:0.004861834665):0.01096649045):0.0006647925138,(H1N1_Swine_CY194809_A/swine/Manitoba/D0270/2013|2013.693:0.0001966730895,H1N1_Swine_CY194849_A/swine/Manitoba/D0274/2013|2013.734:0.001001871031):0.02845725154):0.000467707747):0.000817907605,((H3N2_Swine_JF346145_A/swine/Minnesota/5947/2007|2007.137:0.01980364688,H1N2_Swine_CY195267_A/swine/Manitoba/D0342/2014|2014.460:0.02492068478):0.001533916745,H3N2_Swine_CY245861_A/swine/Alberta/SD0109/2015|2015.458:0.02563507189):0.001628856231):0.001337710915,((((((H3N2_Swine_JX128277_A/swine/Indiana/A01202866/2011|2011.874:0.0004597628591,H3N2_Swine_KF386792_A/swine/Michigan/A01432375/2013|2013.005:0.006814634387):0.002136885457,(H3N2_Swine_KX264787_A/swine/Ontario/G13/2014|2014.671:-0.0006055137335,H3N2_Swine_KX264790_A/swine/Ontario/G14/2014|2014.611:0.001804057854):0.009197840803):0.001595390086,((H3N2_Avian_JN706704_A/turkey/Ontario/FAV-10/2011|2011.551:0.0006318019909,H3N2_Avian_JN683633_A/turkey/Ontario/FAV-9/2011|2011.148:0.0030043996):0.0005034792047,(H3N2_Swine_KJ413933_A/swine/Ontario/204-76/2012|2012.638:0.0003856003927,H3N2_Swine_KJ413926_A/swine/Ontario/105-56/2012|2012.137:0.002011012841):0.001916361741):0.002087099075):0.001402635177,H3N2_Swine_KU752456_A/swine/Indiana/A01812061/2015|2015.847:0.01209476041):0.004795712027,(((((H3N2_Swine_CY246117_A/swine/Saskatchewan/SD0149/2016|2016.110:0.003211973708,H3N2_Swine_CY246472_A/swine/British_Columbia/SD0180/2016|2016.660:0.005351747122):0.0007756947063,H3N2_Swine_CY195491_A/swine/Saskatchewan/SD0065/2014|2014.975:0.001653310469):0.002931579864,H1N2_Swine_CY195363_A/swine/Alberta/SD0042/2014|2014.825:0.0007803769328):0.0030008288,H1N2_Swine_KX670676_A/swine/South_Dakota/A01823237/2015|2015.477:-0.0005317819962):0.001831094746,(H3N2_Swine_CY245781_A/swine/Saskatchewan/SD0097/2015|2015.304:0.002757699638,H3N2_Swine_CY246759_A/swine/Alberta/SD0208/2016|2016.945:0.0008697086278):0.00302879012):0.01143905091):0.003042486096,H1N1_Swine_CY246376_A/swine/Quebec/SD0175/2016|2016.433:0.006464695681):0.00543034484):0.0002871088865,(H3N2_Swine_CY194962_A/swine/Manitoba/D0288/2013|2013.849:0.01174768221,H1N2_Swine_CY246231_A/swine/Alberta/SD0164/2016|2016.279:0.005565017089):0.01795150783):0.0009476208585,((((((H1N2_Swine_CY194978_A/swine/Manitoba/D0290/2013|2013.885:-4.996225389e-16,H1N2_Swine_CY194913_A/swine/Manitoba/D0282/2013|2013.811:4.996225389e-16):0.003331050665,H1N2_Swine_CY194385_A/swine/Manitoba/D0104/2012|2012.814:0.005166549252):0.001722682398,H1N1_Swine_CY194289_A/swine/Manitoba/D0172/2012|2012.353:0.0043849889):0.0006054736031,H1N2_Swine_CY194281_A/swine/Manitoba/D0171/2012|2012.334:-0.0006543890773):0.003193079851,(H3N2_Swine_CY246704_A/swine/Manitoba/D0476/2016|2016.937:0.003374757936,H3N2_Swine_CY195451_A/swine/Manitoba/D0363/2014|2014.995:0.003875529238):0.006118955558):0.003770288291,H3N2_Swine_CY245845_A/swine/Manitoba/D0430/2015|2015.455:0.01636756419):0.009140116846):0.001719676304,((((((((H1N1_Swine_CY246608_A/swine/Manitoba/D0465/2016|2016.841:0.006458723981,H1N2_Swine_CY195531_A/swine/Manitoba/D0374/2015|2015.115:-0.0004183217738):0.0002092911561,H3N2_Swine_KX571155_A/swine/Quebec/1714808/2015|2015.156:-0.0002092911561):0.001548739742,H3N2_Swine_CY195307_A/swine/Manitoba/D0349/2014|2014.595:0.002079351707):0.0009763692077,(H3N2_Swine_CY194537_A/swine/Manitoba/D0205/2013|2013.195:-6.316812764e-17,H1N2_Swine_KX264781_A/swine/Manitoba/G6/2014|2014.005:6.316812764e-17):0.0002282245075):0.0005590564509,(H3N2_Swine_MF373249_A/swine/Michigan/A01672424/2017|2017.052:0.003196110651,H3N2_Swine_MG193856_A/swine/Michigan/A02216465/2017|2017.397:0.001624516904):0.008010462553):0.001378350931,H3N2_Swine_CY246536_A/swine/Manitoba/D0460/2016|2016.762:0.006595213392):0.001808969351,H1N2_Swine_CY245588_A/swine/Saskatchewan/SD0136/2016|2016.033:0.005217478125):0.002160339244,((((((((H1N1_Swine_CY246496_A/swine/Manitoba/D0455/2016|2016.663:0.001218644975,H1N2_Swine_CY245941_A/swine/Manitoba/D0406/2015|2015.767:0.001179770152):0.0003435458711,(H1N1_Swine_KX772345_A/swine/Minnesota/A01941706/2015|2015.970:1.699354824e-16,H1N1_Swine_KX632011_A/swine/Minnesota/A01941304/2015|2015.907:-1.699354824e-16):0.002066767906):0.0005423049994,H1N2_Swine_KY509970_A/swine/Minnesota/A01781045/2016|2016.660:0.001868008778):0.001000643949,H1N2_Swine_CY246053_A/swine/Manitoba/D0436/2016|2016.016:0.0001982033839):0.0001590671735,H1N2_Swine_KY888042_A/swine/Kansas/A01378020/2017|2017.205:0.01207787795):0.000928467108,H1N1_Swine_MG521029_A/swine/Nebraska/A02216645/2017|2017.427:0.002048661299):0.0007667630217,H1N2_Swine_CY246432_A/swine/Manitoba/D0450/2016|2016.592:0.004115601221):0.000926987334,H1N2_Swine_MG662650_A/swine/Iowa/A02218429/2017|2017.548:0.008484899201):0.002334685248):0.01059941221):0.001245949882,((((H1N2_Swine_KX960250_A/swine/Minnesota/A01444719/2013|2013.036:0.00695230256,H1N1_Swine_KJ130216_A/swine/South_Dakota/SJ1319788/2013|2013.866:0.03239405162):0.001937330211,H1N2_Swine_KF885646_A/swine/Iowa/13C097/2013|2013.230:0.008093677561):0.004067358972,H1N2_Swine_KT313579_A/swine/Missouri/A01411322/2014|2014.038:0.004696131286):0.003236404436,(H1N2_Swine_MF045230_A/swine/Missouri/A01782148/2016|2016.759:0.000839310328,H1N2_Swine_MF373315_A/swine/Missouri/A01672030/2017|2017.044:0.001557302906):0.005591729111):0.01631149845):0.0007169350379,(((((H3N2_Swine_KU976839_A/swine/Mexico/AVX35/2012|2012.852:0.002830648012,H3N2_Swine_KU976675_A/swine/Mexico/AVX53/2013|2013.405:0.001982729727):0.0009540160921,H1N1_Swine_MH061771_A/swine/Mexico/9762101/2013|2013.260:0.003915913256):0.002376459373,((H1N1_Swine_KU976686_A/swine/Mexico/AVX63/2014|2014.312:0.003970615281,H1N1_Swine_KU976852_A/swine/Mexico/AVX12/2012|2012.241:0.002076607898):0.001499518561,H1N1_Swine_KU976833_A/swine/Mexico/AVX62/2014|2014.036:0.002125085802):0.003164281999):0.006029357068,(((H1N2_Swine_KU976789_A/swine/Mexico/AVX17/2012|2012.208:0.0006322183414,H1N2_Swine_KU976564_A/swine/Mexico/AVX5/2011|2011.208:0.0005632806474):0.0005564200421,H1N2_Swine_KU976793_A/swine/Mexico/AVX18/2012|2012.195:0.009183537627):0.005234303229,H1N2_Swine_KU976625_A/swine/Mexico/AVX4/2011|2011.208:0.01602496371):0.001466812755):0.01064181692,H1N2_Swine_CY246223_A/swine/Saskatchewan/SD0163/2016|2016.279:0.03227701448):0.002256566942):0.0009821734249,(((((((((((((((((((((((((((((((((((((((((((H1N2_Swine_KX907946_A/swine/Kansas/A01377088/2013|2013.500:0.0016284427,H1N2_Swine_KP031614_A/swine/Kansas/12-164540/2012|2012.978:-0.0004285716938):0.00197727603,H1N2_Swine_KJ528303_A/swine/Kansas/12-156064/2012|2012.953:0.004064857386):0.0009205260751,H3N2_Swine_JQ738183_A/swine/Illinois/A00857304b/2012|2012.011:0.001506021011):0.0003113054901,(H1N1_Swine_KX907996_A/swine/Nebraska/A01277241/2012|2012.866:4.522149472e-17,H1N1_Swine_KJ161864_A/swine/Indiana/A00968351/2011|2011.762:-4.522149472e-17):0.003328770472):0.0002631197499,H3N2_Swine_CY131591_A/swine/Ohio/11SW183/2011|2011.600:0.0009184114539):0.0001659632006,H3N2_Swine_CY131241_A/swine/Ohio/11SW114/2011|2011.592:-0.0001682310274):8.415570336e-05,H1N2_Swine_CY131839_A/swine/Ohio/11SW221/2011|2011.627:-8.415570336e-05):4.21120412e-05,H3N2_Human_JN638728_A/Indiana/08/2011|2011.567:-4.21120412e-05):0.001055006744,((((H1N2_Swine_KJ640327_A/swine/Ohio/13TOSU0554/2013|2013.414:-3.044231831e-17,H1N2_Swine_KF386837_A/swine/Ohio/A01279763/2012|2012.926:3.044231831e-17):6.089278935e-17,H1N2_Swine_KF478849_A/swine/Ohio/A01349140/2013|2013.156:-6.089278935e-17):0.001312351564,H3N2_Swine_JX155361_A/swine/Indiana/A01049091/2010|2010.879:-0.0001168525754):0.0009120664587,((H3N2_Swine_HQ734218_A/swine/Pennsylvania/62170-2/2010|2010.814:0.002983967628,H3N2_Swine_HQ734224_A/swine/Pennsylvania/A01076779/2010|2010.814:-0.0005853382423):0.001376749429,H3N2_Swine_KF922843_A/swine/Minnesota/A01134337/2010|2010.877:0.002254565343):0.0002952962677):0.0001514717033):0.0001371452217,((H3N2_Swine_JQ914806_A/swine/North_Carolina/A01049436/2011|2011.049:-2.138118925e-16,H3N2_Swine_JQ914821_A/swine/Indiana/A01049744/2011|2011.222:2.138118925e-16):0.0006015147297,(H1N2_Swine_MF425627_A/swine/Michigan/A01259077/2017|2017.408:0.01002225942,H3N2_Swine_KC435072_A/swine/Michigan/A01259002/2012|2012.805:0.004647209375):0.005633275873):0.001164827195):0.0003108995311,H3N2_Swine_CY130961_A/swine/Ohio/10SW125/2010|2010.611:-0.0003454915548):0.0001729205615,H3N2_Swine_JX565466_A/swine/Ohio/6/2012|2012.452:-0.0001729205615):8.648435788e-05,H3N2_Swine_CY130785_A/swine/Ohio/09SW80/2009|2009.600:-8.648435788e-05):4.325414294e-05,H1N1_Swine_KC839528_A/swine/Minnesota/A01134331/2010|2010.890:-4.325414294e-05):2.163960597e-05,H3N2_Swine_CY130777_A/swine/Ohio/09SW79M/2009|2009.600:-2.163960597e-05):1.082127788e-05,H3N2_Swine_CY131073_A/swine/Ohio/10SW203/2010|2010.644:-1.082127788e-05):5.411376586e-06,H1N2_Swine_KR859417_A/swine/Illinois/A01047046/2010|2010.910:-5.411376586e-06):2.706057217e-06,H3N2_Swine_JQ350554_A/swine/Indiana/A00968322/2010|2010.795:-2.706057217e-06):1.353213121e-06,H1N2_Swine_CY130569_A/swine/Ohio/09SW1489E/2009|2009.507:-1.353213121e-06):6.766988422e-07,H3N2_Human_KJ942628_A/Minnesota/11/2010|2010.500:-6.766988422e-07):3.383955752e-07,H1N2_Swine_CY130657_A/swine/Ohio/09SW1489M/2009|2009.507:-3.383955752e-07):1.692208708e-07,H1N2_Swine_KR859460_A/swine/Illinois/A01047045/2010|2010.910:-1.692208708e-07):0.0005816504313,H1N1_Swine_KC616676_A/swine/Ohio/25/2012|2012.740:0.0006169018161):0.0002967794485,H1N2_Swine_KP830031_A/swine/Illinois/A01049967/2011|2011.356:0.00210313344):0.0002953789079,(((((H3N2_Human_KJ942596_A/Indiana/10/2011|2011.500:-0.0002761178381,H3N2_Swine_JX280454_A/swine/Texas/A01104013/2012|2012.123:0.006316520045):0.001049617309,H3N2_Swine_JX173611_A/swine/Iowa/A01202529/2011|2011.638:0.00137818911):0.0004250689657,H3N2_Swine_CY194449_A/swine/Alabama/D0383/2012|2012.942:-0.0004317501203):0.002153513826,((H1N1_Swine_KF527516_A/swine/Indiana/A01243254/2012|2012.197:1.966900307e-16,H1N1_Swine_KF527561_A/swine/Michigan/A01203374/2012|2012.249:-1.966900307e-16):0.001366681606,H1N1_Swine_KC508519_A/swine/Indiana/A00968365/2012|2012.512:0.001046312336):0.002704952854):0.0007853823863,(H3N2_Human_JQ290182_A/Iowa/09/2011|2011.868:6.190407717e-17,H3N2_Human_JQ290176_A/Iowa/07/2011|2011.868:-6.190407717e-17):0.0004083689593):0.0009247114664):0.0003405996826,(((((((((((H1N2_Swine_MF664423_A/swine/South_Carolina/A01932046/2017|2017.090:-0.0002345723144,H1N2_Swine_MF801565_A/swine/South_Carolina/A02214849/2017|2017.214:0.001430071303):0.00139765399,H1N2_Swine_MF145392_A/swine/South_Carolina/A01671949/2016|2016.989:0.001002438908):0.007527651134,(H1N2_Swine_KX670722_A/swine/Pennsylvania/A01944215/2015|2015.745:0.002366312187,H3N2_Swine_KY402005_A/swine/North_Carolina/A01945753/2015|2015.800:0.001241192432):0.001059692788):0.004295828133,(H1N1_Swine_KX670636_A/swine/Ohio/A01847657/2015|2015.299:0.0004040525953,H1N1_Swine_KX670616_A/swine/Ohio/A01840052/2014|2014.921:0.003204254267):0.01096157298):0.0002104348493,H1N2_Swine_KT767994_A/swine/North_Carolina/A01410564/2014|2014.211:0.008714387732):0.000882376538,(((H3N2_Swine_KY964023_A/swine/Indiana/15TOSU8903/2015|2015.496:0.009227793299,H1N2_Swine_KX960285_A/swine/North_Carolina/A01432952/2013|2013.559:0.001706118168):0.0006297879285,(H1N1_Swine_KT943591_A/swine/North_Carolina/120138/2014|2014.962:0.006759075647,H3N2_Swine_MF973283_A/swine/North_Carolina/A02214438/2017|2017.258:0.01052544154):0.004513349729):0.0005729633166,(H1N1_Swine_KX632042_A/swine/North_Carolina/A01795841/2015|2015.847:-0.001158009474,H1N1_Swine_KY239060_A/swine/North_Carolina/A01730376/2016|2016.058:0.01214129721):0.004165378302):0.0006889683952):0.001266287381,(H1N2_Swine_KF142499_A/swine/Korea/CY0423-12/2013|2013.307:6.471450916e-16,H1N2_Swine_KF142507_A/swine/Korea/CY0423-33/2013|2013.307:-6.471450916e-16):0.003959574576):0.001152517656,(((((((((H3N2_Swine_KF998025_A/swine/Montana/21/2012|2012.701:0.002378104295,H3N2_Swine_KC435088_A/swine/Tennessee/A01104055/2012|2012.814:0.001221639336):0.001031376167,H3N2_Swine_KC471421_A/swine/Korea/CY02-10/2012|2012.137:0.002586732501):0.0001302374789,H3N2_Swine_KF478854_A/swine/Pennsylvania/A01380412/2013|2013.230:0.001074049058):0.0001655966168,H3N2_Swine_JX502012_A/swine/Korea/D79/2011|2011.786:0.001040900354):0.0003982310391,H3N2_Swine_JX502011_A/swine/Korea/A18/2011|2011.704:-0.0004046466669):0.0002025302496,H3N2_Swine_KF467229_A/swine/North_Carolina/A01203272/2012|2012.118:-0.0002025302496):0.0001013130877,H3N1_Swine_KC471445_A/swine/Korea/CY03-13/2012|2012.175:-0.0001013130877):5.067706313e-05,H3N2_Swine_JN940426_A/swine/NY/A01104005/2011|2011.699:-5.067706313e-05):2.534785183e-05,H3N2_Swine_KC471493_A/swine/Korea/CY03-19/2012|2012.233:-2.534785183e-05):0.0003905767311):0.0005092303887,H1N1_Swine_KT313536_A/swine/North_Carolina/A01410047/2013|2013.967:0.003155606633):0.0007512300924,(((H3N2_Swine_MF373327_A/swine/Indiana/A01672517/2017|2017.052:0.01298376375,H1N2_Swine_KY115497_A/swine/Iowa/A01775725/2016|2016.378:0.003041971411):0.001021137022,H1N2_Swine_KX658669_A/swine/Indiana/A01812224/2016|2016.414:0.008980434887):0.000925258761,H1N2_Swine_KX671241_A/swine/Michigan/A02077465/2015|2015.329:-0.0004726420614):0.008590833867):0.0005843213903,H3N2_Swine_KF386832_A/swine/Maryland/A01444460/2013|2013.005:0.0175822698):0.001111948522):0.0001725257344,H3N2_Swine_JX964916_A/swine/Illinois/53612-2/2009|2009.633:-0.000214517934):0.0002182162702,H1N2_Swine_CY158373_A/swine/Missouri/SG1343/2009|2009.707:0.004660980222):0.0006230030027,H1N2_Swine_CY159437_A/swine/Arkansas/02927/2009|2009.918:0.003042721039):0.0006096600947,(((((H3N2_Swine_KT313521_A/swine/Nebraska/A01409533/2013|2013.885:-0.0007983818087,H3N2_Swine_KT694079_A/swine/Nebraska/A01493915/2014|2014.268:0.003194995042):0.004805175519,H3N2_Swine_KF386827_A/swine/Wyoming/A01444560/2013|2013.033:0.001258500589):0.001199638572,H3N2_Swine_KX907877_A/swine/Wyoming/A01381213/2013|2013.384:0.002439284096):0.004378101341,H1N1_Swine_KT313566_A/swine/North_Dakota/A01410241/2014|2014.060:0.006712790843):0.002001613477,(H3N2_Swine_KJ004009_A/swine/Nebraska/A01399268/2013|2013.603:0.009510362386,H1N2_Swine_CY131353_A/swine/Ohio/11SW125/2011|2011.595:0.001518873871):0.0004575598496):0.001001115191):0.0006496875939,H3N2_Swine_KF527551_A/swine/Virginia/A01203436/2012|2012.290:0.00636387049):0.0003677598169,(((((((((((((((((H3N2_Human_KY935549_A/environment/Indiana/16TOSU3767/2016|2016.496:0.001227845504,H3N2_Swine_CY242972_A/swine/Ohio/16TOSU5162/2016|2016.581:0.001185148438):0.0004617070263,H3N2_Swine_CY219759_A/swine/Kentucky/16TOSU3279/2016|2016.512:-0.0004683329909):0.0002341998811,H3N2_Swine_CY219960_A/swine/Michigan/16TOSU3399/2016|2016.460:-0.0002341998811):0.0001171131245,H3N2_Swine_CY219968_A/swine/Michigan/16TOSU3403/2016|2016.460:-0.0001171131245):5.855964402e-05,H3N2_Human_KY935514_A/environment/Indiana/16TOSU3854/2016|2016.496:-5.855964402e-05):0.0006232233557,H3N2_Swine_CY219677_A/swine/Iowa/16TOSU2708/2016|2016.436:0.0005753207652):0.001249142825,H1N2_Swine_KY509928_A/swine/California/A01778665/2016|2016.627:-4.532601898e-05):0.00403632044,(((H3N2_Swine_MH234419_A/swine/Ohio/OH-18-6910/2018|2018.230:0.004203882097,H3N2_Swine_MH234427_A/swine/Ohio/OH-18-7450/2018|2018.249:0.001834556371):0.0006732410666,H3N2_Swine_MF145485_A/swine/Arkansas/A01671574/2016|2016.970:0.000527053264):0.002472138918,H3N2_Swine_MF045200_A/swine/North_Dakota/A01782435/2016|2016.795:0.001171207079):0.001726934558):0.0005154210061,((H1N2_Swine_KY115412_A/swine/North_Carolina/A01731857/2016|2016.112:0.002354339626,H1N1_Swine_KY678549_A/swine/North_Carolina/A01781336/2016|2016.701:0.008628948111):0.002103572004,H1N2_Swine_KX671221_A/swine/Pennsylvania/A02035484/2015|2015.515:0.0003102174219):0.0007395291374):0.001768783198,H1N2_Swine_MF145416_A/swine/Pennsylvania/A01671487/2016|2016.945:0.004310557179):0.001362554829,H1N2_Swine_KY239065_A/swine/Ohio/A01728547/2015|2015.978:0.001958975707):0.001060471677,(H1N1_Swine_MF145501_A/swine/North_Carolina/A01945756/2015|2015.800:0.005130058168,H1N2_Swine_KU160780_A/swine/North_Carolina/A01476787/2014|2014.803:0.0009103440396):0.001429499271):0.0009442224385,H1N2_Swine_MF045206_A/swine/North_Carolina/A01781221/2016|2016.682:0.00825566189):0.001121694893,H1N2_Swine_MG784663_A/swine/North_Carolina/A02218906/2017|2017.603:0.008408460927):0.00224074406,(H1N1_Swine_MF522073_A/swine/North_Carolina/A01672751/2017|2017.104:0.00451031084,H1N1_Swine_KY938588_A/swine/Missouri/A01668216/2016|2016.852:0.003945356013):0.003897920801):0.001448665642,H1N1_Swine_MF973379_A/swine/North_Carolina/A02214775/2017|2017.296:0.005828933555):0.008089650567,H3N2_Swine_KJ640519_A/swine/Indiana/13TOSU1207/2013|2013.496:0.01786130299):0.002546759268):0.0003836537225,((((((H1N1_Swine_EU604696_A/swine/OH/511445/2007|2007.500:-0.0017253921,H1N1_Swine_GQ484362_A/swine/Kansas/77778/2007|2007.953:0.006530866738):0.00245606636,H1N1_Swine_CY099163_A/swine/Ohio/02026/2008|2008.123:-0.001249641205):0.008203069935,H3N2_Swine_CY157947_A/swine/North_Carolina/01312/2006|2006.874:0.004067417608):0.003762771573,(H1N2_Swine_CY158301_A/swine/Kentucky/02564/2009|2009.079:-6.173599659e-17,H1N2_Swine_CY158309_A/swine/Kentucky/02573/2009|2009.110:6.173599659e-17):0.002391863657):0.001374605733,H3N2_Swine_KF386787_A/swine/Pennsylvania/A01432652/2013|2013.249:0.004726294315):0.0005867087172,H3N2_Swine_KF739394_A/swine/Illinois/02907/2009|2009.803:0.001832669552):0.0008963697904):0.0006320541375,(((((((((((((((((((H3N2_Swine_KF998038_A/swine/Illinois/A01427136/2013|2013.841:0.002430493671,H1N1_Swine_KF695379_A/swine/Michigan/A01259075/2013|2013.693:0.001168577881):1.588785535e-05,H3N2_Swine_KJ206206_A/swine/Illinois/A00843193/2014|2014.005:0.001181801598):0.0007588599241,(H1N1_Swine_KF467219_A/swine/Illinois/A01244401/2012|2012.926:0.002572152872,H3N2_Swine_CY194649_A/swine/Kentucky/D0385/2013|2013.381:0.002248474683):0.0004492542945):0.0007930374151,H3N2_Swine_KF454776_A/swine/Ohio/A01349485/2013|2013.211:-0.0008025818364):0.000402168048,H3N2_Swine_KC020477_A/swine/Pennsylvania/A01104049/2012|2012.603:-0.000402168048):0.0002012168493,H3N2_Swine_JX964966_A/swine/Wisconsin/A00677500/2012|2012.630:-0.0002012168493):0.0001006668507,H3N2_Swine_KC261890_A/swine/Pennsylvania/A01104050/2012|2012.603:-0.0001006668507):5.034007531e-05,H3N2_Swine_KF386777_A/swine/Illinois/A01432127/2012|2012.825:-5.034007531e-05):3.545467095e-05,((((H3N2_Swine_KX671280_A/swine/Kansas/A01377165/2013|2013.918:0.001516255033,H3N2_Swine_KT734986_A/swine/Kansas/A01377326/2014|2014.496:-0.0003207560441):0.003279426705,H3N2_Human_KJ942692_A/Indiana/21/2012|2012.500:0.0003518880667):0.0005503984867,(H3N2_Swine_JX964934_A/swine/Maryland/A01104040/2012|2012.619:1.043682445e-16,H3N2_Swine_JX964942_A/swine/Maryland/A01104048/2012|2012.622:-1.043682445e-16):0.0006648431124):0.0003702565379,H3N2_Swine_KC616656_A/swine/Indiana/A01260041/2012|2012.786:0.002024222285):0.001170009997):0.0004541675166,(H3N2_Swine_MF145517_A/swine/Illinois/A01944946/2015|2015.825:0.008095355422,H3N2_Swine_KX772370_A/swine/Illinois/A01728293/2015|2015.973:0.009273484305):0.001135808653):0.001066193579,H3N2_Swine_KF704142_A/swine/Indiana/13TOSU1128/2013|2013.562:0.001297808975):0.0001824837735,H3N2_Swine_KF646127_A/swine/Michigan/A01259074/2013|2013.633:-0.0002009669286):0.001219197428,H3N2_Swine_KX907981_A/swine/Kansas/A01377090/2013|2013.500:0.0006297008407):0.0008454356593,(((H3N2_Swine_KT694089_A/swine/North_Carolina/A01410354/2014|2014.129:0.002932857825,H3N2_Swine_KX851844_A/swine/North_Carolina/A01732322/2016|2016.142:0.005531747409):0.001642628089,H1N2_Swine_MG662588_A/swine/Pennsylvania/A02218034/2017|2017.507:0.009567086415):0.00129166195,H3N2_Swine_KX772327_A/swine/Iowa/A01941921/2015|2015.995:0.00490409492):0.0006076133889):0.0007923896726,H3N2_Swine_KF998020_A/swine/Indiana/A01260093/2012|2012.830:0.00333708813):0.001156223348,H3N2_Swine_KT694094_A/swine/Missouri/A01493970/2014|2014.252:0.004622065081):0.0009195813798,H3N2_Swine_CY195026_A/swine/Maryland/D0384/2013|2013.910:0.002772767325):0.001284143608,((H1N2_Swine_KJ640271_A/swine/Indiana/13TOSU1142/2013|2013.496:-1.688570369e-16,H1N2_Swine_KJ640792_A/swine/Indiana/13TOSU1144/2013|2013.496:1.688570369e-16):3.709077826e-05,(H3N2_Swine_KC855524_A/swine/Ohio/12TOSU176/2012|2012.545:0.004085919286,H3N2_Swine_KM185936_A/swine/Texas/13TOSU0060/2013|2013.159:0.003153625219):0.001166726028):0.002294113032):0.002486931391,(H3N2_Swine_KY401953_A/swine/Colorado/A01775092/2016|2016.356:0.01604851761,H1N2_Swine_MG784639_A/swine/Oklahoma/A02219505/2017|2017.616:0.0169528368):0.003807710058):0.001920595534):0.0001005304086,H3N2_Swine_KX907966_A/swine/Virginia/A01290329/2013|2013.595:0.00844418005):0.0006571884472,(((H1N2_Swine_KF386842_A/swine/Missouri/A01270665/2012|2012.751:-0.0004682593279,H1N2_Swine_KX960320_A/swine/Illinois/A01444496/2013|2013.016:0.001668130334):0.0002343908472,H1N2_Swine_KF026669_A/swine/Illinois/A01270809/2012|2012.778:-0.0002343908472):0.001471691333,H1N2_Swine_KF467239_A/swine/Illinois/A01432156/2012|2012.852:-0.000273147212):0.00224582068):0.0008391133155,(((H1N2_Swine_KT734991_A/swine/Kansas/A01377287/2014|2014.247:0.006261072749,H1N2_Swine_KT735016_A/swine/Kansas/A01377335/2014|2014.512:0.007139813802):0.004046534503,H1N1_Swine_KT735007_A/swine/California/A01459047/2015|2015.386:0.01484647178):0.00134954397,((H1N1_Swine_KX670661_A/swine/Arkansas/A01840184/2014|2014.899:3.0417883e-17,H1N1_Swine_KX670631_A/swine/Arkansas/A01476717/2014|2014.786:-3.0417883e-17):0.004590956619,H3N2_Swine_KU752503_A/swine/Florida/A01104089/2015|2015.877:0.001449445588):0.004895871473):0.0004793220401):7.280721491e-05,H1N2_Swine_KC435036_A/swine/Mississippi/A01202799/2011|2011.838:0.003579924754):0.0003498316046,((((H1N1_Swine_KR047987_A/swine/Iowa/A01057153/2010|2010.375:0.006517234284,H1N1_Swine_KR018902_A/swine/Iowa/A01049670/2011|2011.186:0.005732800637):0.001069269753,H1N1_Swine_CY158277_A/swine/Arkansas/SG1323/2009|2009.778:-0.001138840742):0.000570907045,H1N1_Swine_CY158957_A/swine/Arkansas/SG1327/2009|2009.827:-0.000570907045):0.001532998365,H1N1_Swine_KP941631_A/swine/Iowa/A01049148/2010|2010.896:0.004538004181):0.005634129159):0.0004238723613,(H1N2_Swine_KX960315_A/swine/Illinois/A01443797/2013|2013.195:0.008257266587,H1N1_Swine_KF026430_A/swine/Nebraska/A01301493/2012|2012.636:0.01033467766):0.0009286879289):0.0002279320716,H1N1_Swine_KC866557_A/swine/Ohio/12TOSU44/2012|2012.471:0.005911134192):0.001362405344,((H3N2_Swine_JX239973_A/swine/Illinois/A01202978/2011|2011.956:0.007135075144,H3N2_Swine_JX860644_A/swine/Nebraska/A01049937/2011|2011.337:0.005070687482):0.0005661717714,H1N2_Swine_KJ528287_A/swine/Kansas/11-104259/2011|2011.953:0.005516962109):0.002381655799):0.01139924396,((((((((H3N2_Swine_CY157707_A/swine/Texas/SG1186/2004|2004.805:0.00105093466,H3N2_Swine_CY159625_A/swine/Texas/00376/2004|2004.553:0.007429317105):0.000286065363,H1N1_Swine_CY159261_A/swine/Texas/00867/2005|2005.877:0.002139546748):0.003020554811,(H3N2_Swine_CY159850_A/swine/Texas/SG1270/2007|2007.162:0.0007858757609,H3N1_Swine_CY158019_A/swine/Texas/01822/2007|2007.814:0.005278120575):0.001914320817):0.002983039443,((H3N2_Swine_CY157643_A/swine/Oklahoma/00141/2003|2003.655:3.070869941e-16,H3N2_Swine_CY157595_A/swine/New_Mexico/SG1158/2003|2003.463:-3.070869941e-16):0.002781912053,H3N2_Swine_CY157619_A/swine/Oklahoma/00153/2003|2003.712:0.003243326265):0.001018763677):0.004947642227,(((((H1N1_Swine_CY099275_A/swine/Illinois/02695/2009|2009.244:0.002767048588,H1N1_Swine_CY099267_A/swine/Illinois/01981/2008|2008.041:0.0008326950424):0.00101012098,H1N1_Swine_CY099291_A/swine/Illinois/01918/2007|2007.932:0.0001949978944):0.0005038535605,H1N1_Swine_CY099299_A/swine/Illinois/01917/2007|2007.932:0.0007032942241):0.006130662568,H3N2_Swine_GU135945_A/swine/Iowa/H03LDH5/2003|2003.619:0.01125529378):0.001900165566,(H1N2_Swine_CY157763_A/swine/Kansas/00246/2004|2004.096:0.001172465372,H1N2_Swine_CY159165_A/swine/Oklahoma/00259/2004|2004.167:2.607874919e-05):0.006652386838):0.001326735587):0.0005558514336,((((((((H1N1_Swine_KM198694_A/swine/Iowa/00239/2004|2004.500:1.966376916e-16,H1N2_Swine_MF919796_A/swine/Minnesota/MT_13_01_S79/2013|2013.277:-1.966376916e-16):0.002314568557,H1N1_Human_DQ889685_A/Iowa/CEID23/2005|2005.500:0.003701066574):0.005658223468,(H2N3_Swine_EU258935_A/swine/Missouri/2124514/2006|2006.500:0.001623065959,H2N3_Swine_EU258947_A/swine/Missouri/4296424/2006|2006.500:0.00318240868):0.006429042522):0.001239638039,H1N1_Swine_CY159221_A/swine/Iowa/00250/2004|2004.134:0.001900239836):0.002736025555,H1N2_Swine_CY099131_A/swine/Indiana/00427/2004|2004.836:0.007098249691):0.004592107133,H3N2_Swine_CY159133_A/swine/Nebraska/00188/2003|2003.753:0.01262247282):0.003075137626,(((H3N2_Swine_GU135902_A/swine/Iowa/H02AS8/2002|2002.871:0.003205202428,H3N2_Swine_CY116570_A/swine/Wisconsin/H02AS8/2002|2002.500:0.001600272211):0.004708704742,H1N1_Swine_CY157747_A/swine/Tennessee/00264/2004|2004.189:0.008815409416):0.001574117115,(H3N2_Swine_CY159293_A/swine/Texas/00816/2005|2005.778:-0.0005871550434,H1N1_Swine_CY158027_A/swine/Texas/01657/2007|2007.468:0.001785699164):0.0121682687):0.001194633791):0.001441883898,H1N2_Swine_CY159453_A/swine/Colorado/02875/2009|2009.551:0.02735720866):0.000222165661):0.0009539351622,((((((H1N1_Swine_CY159173_A/swine/Oklahoma/SG1460/2004|2004.649:0.002132489561,H1N1_Swine_CY159149_A/swine/Oklahoma/SG1457/2004|2004.726:0.005117797613):0.004990927545,H1N1_Swine_CY159503_A/swine/Oklahoma/00130/2003|2003.611:0.00113048887):0.001735363053,((H1N1_Swine_CY159803_A/swine/Oklahoma/SG1249/2006|2006.430:2.122437296e-16,H1N1_Swine_CY159269_A/swine/Oklahoma/00790/2005|2005.726:-2.122437296e-16):0.001564643086,H1N1_Swine_CY159285_A/swine/Oklahoma/00801/2005|2005.756:0.005685644089):0.00959044085):0.00218062146,H3N2_Swine_CY157803_A/swine/Oklahoma/SG1216/2005|2005.167:0.005960726643):0.004553872979,H1N1_Swine_CY157635_A/swine/Texas/00195/2003|2003.786:0.01165454529):0.002970550001,((H1N1_Swine_CY157627_A/swine/Texas/SG1162/2003|2003.786:0.002333116906,H1N1_Swine_KR074373_A/swine/Missouri/00564/2005|2005.241:0.003694756863):0.002703089039,H1N1_Swine_CY159141_A/swine/Texas/00244/2004|2004.093:0.009594918658):0.01050458943):0.0005471322759):0.001212784367,H3N2_Swine_CY159117_A/swine/South_Dakota/SG1453/2003|2003.271:0.009119289263):0.001768442496):0.001804060976):0.001450871511,H3N2_Swine_KU976507_A/swine/Mexico/AVX64/2014|2014.425:0.03396733202):0.002549560903):0.002197833959,(((((((((H3N2_Swine_CY122345_A/swine/Mexico/Mex50/2010|2010.500:9.840176375e-17,H3N2_Swine_CY122353_A/swine/Mexico/Mex51/2010|2010.500:-9.840176375e-17):0.002573997335,H1N2_Swine_CY098472_A/swine/Minnesota/1192/2001|2001.500:0.01210011158):0.001786007938,H3N2_Swine_CY095679_A/swine/Texas/4199-2/1998|1998.500:-0.0006333595888):0.002052807718,H1N1_Swine_CY157651_A/swine/Kentucky/SG1167/2003|2003.058:0.01682481317):0.001668204108,(H1N1_Swine_CY159109_A/swine/Nebraska/00178/2003|2003.658:0.01381995591,H1N1_Swine_KR087975_A/swine/Minnesota/00272/2004|2004.244:0.01517172319):0.002808069115):0.001336868772,H3N2_Swine_AF251432_A/Swine/Minnesota/593/99_|1999.500:0.005953438541):0.0008164621327,H1N1_Swine_CY098520_A/swine/North_Carolina/18161/2002|2002.500:0.01441398494):0.003074517957,H1N2_Avian_AY233390_A/duck/NC/91347/01|2001.500:0.01396323933):0.002005916584,(((((H1N1_Swine_CY157667_A/swine/North_Carolina/SG1172/2003|2003.466:0.005375143801,H1N1_Swine_CY159197_A/swine/North_Carolina/SG1463/2004|2004.652:0.00806396628):0.0009383039191,H1N1_Swine_CY157587_A/swine/Arkansas/SG1157/2003|2003.556:0.002704190372):0.004437821442,H1N1_Swine_CY157787_A/swine/Arkansas/SG1214/2005|2005.545:0.002309105146):0.002991716128,H1N1_Swine_CY158173_A/swine/Kentucky/02116/2008|2008.249:0.01079420275):0.005270835283,((H1N1_Swine_CY098480_A/swine/North_Carolina/47834/2000|2000.500:0.005385297774,H1N1_Swine_CY098488_A/swine/Minnesota/6998/2003|2003.500:0.01833762536):0.002339753729,H1N1_Swine_CY157691_A/swine/Missouri/SG1182/2003|2003.770:0.01406032474):0.002769356563):0.003482436276):0.001604203446):0.00200530642,(((H1N2_Swine_KC471429_A/swine/Korea/CY03-11/2012|2012.175:4.586612603e-17,H1N2_Swine_KC471365_A/swine/Korea/CY12-03/2011|2011.926:-4.586612603e-17):0.01304887573,H1N2_Swine_CY107839_A/swine/Korea/1204/2009|2009.123:0.008017358594):0.01125849054,H3N2_Swine_KT427460_A/swine/Korea/S2001/2015|2015.499:0.03188688588):0.00756629679):0.001969637594,((((((((((((((((((((((((((((((H1N1_Swine_KJ640608_A/swine/Ohio/13TOSU1958/2013|2013.581:-0.0006380568305,H1N1_Swine_KJ640391_A/swine/Ohio/13TOSU2115/2013|2013.581:0.001836600951):0.0007920011537,H1N2_Swine_KX670666_A/swine/Minnesota/A01567956/2014|2014.956:0.006497995605):0.0005416905182,H1N1_Swine_KF026732_A/swine/Minnesota/A01270355/2012|2012.734:0.001899506681):0.0003974979698,H1N1_Swine_KX670691_A/swine/Ohio/A01476806/2014|2014.811:-0.0004192862316):0.0003720892228,H3N2_Swine_KM076740_A/swine/Iowa/13H092/2013|2013.655:-0.0003740024074):0.0001871668732,H3N2_Swine_KM076724_A/swine/Iowa/13H076/2013|2013.655:-0.0001871668732):9.361254981e-05,H1N1_Swine_KC779044_A/swine/California/A00968789/2013|2013.038:-9.361254981e-05):4.681256016e-05,H1N1_Swine_KX907917_A/swine/Colorado/A01432240/2012|2012.923:-4.681256016e-05):2.341113398e-05,H1N1_Swine_KM185832_A/swine/Indiana/13TOSU3988/2013|2013.663:-2.341113398e-05):0.0003464705194,(((((((H1N2_Swine_KX960658_A/swine/Indiana/14TOSU6438/2014|2014.542:4.410455362e-17,H3N2_Swine_KT828079_A/swine/Indiana/14TOSU8019/2014|2014.500:-4.410455362e-17):-8.822051556e-17,H3N2_Swine_KT828083_A/swine/Ohio/14TOSU21811/2014|2014.500:8.822051556e-17):5.882128455e-17,H3N2_Swine_KX960693_A/swine/Ohio/14TOSU22297/2014|2014.597:-5.882128455e-17):1.176577881e-16,H3N2_Swine_KT827914_A/swine/Indiana/14TOSU0463/2014|2014.500:-1.176577881e-16):0.001186942564,H3N2_Swine_KM361411_A/swine/North_Dakota/A01104084/2014|2014.562:0.001209670669):0.007364029854,H1N2_Human_KJ620419_A/Minnesota/14/2012|2012.953:-0.001317299063):0.003207041465,H1N1_Swine_KJ640599_A/swine/Iowa/13TOSU0239/2013|2013.496:0.002879802403):0.0008418763821):0.0002654892108,((H3N2_Swine_KM872090_A/swine/California/A00968949/2014|2014.499:-0.0009995379993,H1N1_Swine_KY678591_A/swine/Minnesota/A01781391/2016|2016.701:0.009497137916):0.001374134633,(H3N2_Swine_MG662618_A/swine/North_Carolina/A02218550/2017|2017.564:0.006535454639,H1N2_Swine_KU752448_A/swine/California/A01459157/2015|2015.921:0.0006971076968):0.002382444215):0.002429375013):0.0006239941178,H1N1_Swine_KT449781_A/swine/Minnesota/A01567490/2014|2014.995:0.007856381236):0.0007842299285,H1N2_Swine_KJ995980_A/swine/Nebraska/A01104081/2014|2014.359:0.005399965524):0.0009931076459,((H1N2_Swine_KC616666_A/swine/Iowa/19/2012|2012.690:0.007408415204,H1N2_Swine_KX960340_A/swine/Missouri/A01444795/2013|2013.058:0.002315556162):0.00457500749,H3N2_Swine_KF998043_A/swine/Minnesota/A01279377/2012|2012.885:0.007893812285):0.00131503416):0.000331208368,((((H1N1_Swine_KU752464_A/swine/Indiana/A01812068/2015|2015.863:0.003535706327,H1N1_Swine_KT449759_A/swine/Missouri/A01492716/2014|2014.137:0.002510438404):0.0002374980224,(H1N1_Swine_KT828206_A/swine/Kentucky/14TOSU23804/2014|2014.500:0.001626429882,H1N1_Swine_KT827826_A/swine/Kentucky/14TOSU23975/2014|2014.500:-0.0004278857615):0.004635976522):0.0004518137592,H1N1_Swine_KX671226_A/swine/Missouri/A01945149/2015|2015.721:0.005672497105):0.004390487492,H1N2_Swine_KP003978_A/swine/Iowa/A01445788/2013|2013.151:0.002917104152):0.0004717381769):0.0003995618913,(H1N1_Swine_KJ640808_A/swine/Indiana/13TOSU1998/2013|2013.581:0.00204751331,H1N2_Swine_KJ739329_A/swine/Oklahoma/A01202498/2011|2011.600:0.0003490999242):0.004719013147):0.0001633648727,H1N1_Swine_KJ640583_A/swine/Texas/13TOSU0035/2013|2013.085:0.003380098296):0.001282622334,(((H1N1_Swine_MF194538_A/swine/Iowa/MT_12_07_3830/2012|2012.518:2.463086532e-16,H1N1_Swine_MF194262_A/swine/South_Dakota/MT_12_07_2005/2012|2012.197:-2.463086532e-16):0.0005057800744,H1N1_Swine_MF919804_A/swine/Minnesota/MT_13_01_S17/2013|2013.044:0.0006940909319):0.0008406906397,H1N1_Swine_MF919942_A/swine/Minnesota/MT_13_01_S45/2013|2013.118:0.0003578534812):0.002324246177):0.001690416577,H1N1_Swine_KF998058_A/swine/South_Dakota/A01267922/2012|2012.811:0.004324104515):0.001645442654,H1N2_Swine_KR074340_A/swine/Minnesota/A01202453/2011|2011.532:0.006345415718):0.0002909940104,((((((H1N1_Swine_MG521035_A/swine/Indiana/A02216644/2017|2017.436:2.971816435e-17,H1N1_Swine_MF801533_A/swine/Ohio/A02214229/2017|2017.214:-2.971816435e-17):0.002120420237,H1N2_Swine_KY041969_A/swine/North_Carolina/A01945861/2015|2015.786:0.0002872133759):0.0004335745901,(H1N2_Swine_MF801495_A/swine/North_Carolina/A01667104/2017|2017.178:0.005731776969,H1N2_Swine_KX631971_A/swine/North_Carolina/A01796310/2015|2015.860:-0.002115885888):0.006316951623):0.002313501401,H1N2_Swine_MF973307_A/swine/Pennsylvania/A02214908/2017|2017.315:0.0007509476493):0.007513758403,(((H1N2_Swine_KX960291_A/swine/North_Carolina/A01432766/2013|2013.353:0.008197562067,H1N1_Swine_KX960335_A/swine/Iowa/A01443907/2013|2013.208:0.008987237585):0.002074377011,H3N2_Swine_MF145433_A/swine/North_Carolina/A01945452/2015|2015.762:0.008469763647):0.00192288644,H1N2_Swine_MF522025_A/swine/Indiana/A01932256/2017|2017.123:0.01467593562):0.001835016499):0.002352130779,(((H1N2_Swine_MF194214_A/swine/South_Dakota/MT_12_07_2081/2012|2012.197:-0.0006195526352,H1N2_Swine_KC020461_A/swine/Minnesota/12/2012|2012.488:0.001818096756):0.0003103152202,H1N2_Swine_MF194894_A/swine/Minnesota/MT_12_07_2083/2012|2012.216:-0.0003103152202):0.0001553072911,H1N2_Swine_MF194294_A/swine/South_Dakota/MT_12_07_2079/2012|2012.197:-0.0001553072911):0.005000642013):0.001790180836):0.000951243775,((((((H1N2_Swine_KX907971_A/swine/Nebraska/A01277808/2012|2012.904:0.001267883392,H1N2_Swine_KX907882_A/swine/Nebraska/A01381819/2013|2013.447:0.001130745995):0.000357385783,H1N2_Swine_KX907941_A/swine/Nebraska/A01379861/2013|2013.288:-0.0003590154785):0.001017078654,H1N2_Swine_KJ161856_A/swine/South_Dakota/A01349341/2013|2013.195:0.001391848524):0.00171843896,H1N2_Swine_KX671295_A/swine/Missouri/A02076915/2015|2015.496:0.003114955291):0.001562546631,(H1N2_Swine_KY401856_A/swine/South_Dakota/A01678175/2016|2016.430:0.001717616805,H1N2_Swine_KY115517_A/swine/South_Dakota/A01677105/2016|2016.321:-0.0005177457985):0.003305952815):0.001456091013,H3N1_Swine_KT449741_A/swine/Illinois/A01565507/2014|2014.707:0.0009749996815):0.009398954496):0.0006026436906,H1N1_Swine_KX772276_A/swine/Illinois/A01728329/2015|2015.959:0.0240871531):0.001799065623,((H3N2_Swine_KF982057_A/swine/Illinois/A01427144/2013|2013.847:0.003730239852,H3N2_Swine_KX858561_A/swine/Illinois/A01894510/2016|2016.238:0.004753323391):0.003088970144,H3N2_Swine_KX618883_A/swine/Ilinois/A02090968/2015|2015.770:0.004271347558):0.004234803634):0.001227456008,((((((((((((H1N1_Swine_KY938618_A/swine/Arkansas/A01668226/2016|2016.868:0.003118530666,H1N1_Swine_MF145462_A/swine/Arkansas/A01671281/2016|2016.948:0.006590021485):0.0006357448194,H1N1_Swine_KX658661_A/swine/Indiana/A01812239/2016|2016.458:-6.411279151e-05):3.206067736e-05,H1N1_Swine_KX858576_A/swine/Ohio/A01733849/2016|2016.216:-3.206067736e-05):0.001811075683,(H1N1_Swine_MG521113_A/swine/Indiana/A02218180/2017|2017.471:3.208471431e-16,H1N1_Swine_MG521121_A/swine/Wisconsin/A01104100/2017|2017.792:-3.208471431e-16):0.0005969638723):0.000935995504,(((H3N1_Swine_MF045308_A/swine/Missouri/A01782798/2016|2016.822:0.00107934254,H1N1_Swine_KY509892_A/swine/Ohio/A01778720/2016|2016.641:0.004961059668):0.0002358088368,H1N1_Swine_KY964025_A/swine/Indiana/16TOSU6524/2016|2016.329:0.0009602300847):0.0004347725083,H1N1_Swine_KX772251_A/swine/Kansas/A01377661/2015|2015.932:-0.000438355457):0.0002823722234):0.001134651907,H1N1_Swine_MG521005_A/swine/Illinois/A02218178/2017|2017.493:0.00373020928):0.0006995168991,H1N1_Swine_KY888034_A/swine/Kansas/A01378019/2017|2017.156:0.004144696822):0.000640257212,((H1N1_Swine_KY970169_A/swine/Michigan/A01259076/2017|2017.200:6.783592161e-16,H1N1_Swine_MF801597_A/swine/Michigan/A02214235/2017|2017.216:-6.783592161e-16):0.001889430625,H1N1_Swine_MH234435_A/swine/Ohio/OH-18-7963/2018|2018.260:0.002931196929):0.0005937522798):0.0008311702758,((H3N1_Swine_MH255630_A/swine/Indiana/17TOSU1822/2017|2017.496:0,H1N1_Swine_MF716927_A/swine/Ohio/17TOSU1384/2017|2017.529:0):-2.948471085e-16,H3N1_Swine_MH255661_A/swine/Indiana/17TOSU1827/2017|2017.496:2.948471085e-16):0.002570796937):0.001014669436,((((((((H1N1_Swine_KX851933_A/swine/Minnesota/A01942199/2016|2016.085:0.006108652117,H1N1_Swine_KT828321_A/swine/Iowa/14TOSU10638/2014|2014.500:-6.142893818e-05):3.071867252e-05,H1N2_Swine_KX670621_A/swine/Oklahoma/A01567187/2014|2014.934:-3.071867252e-05):1.536143855e-05,H1N1_Swine_KX670651_A/swine/Pennsylvania/A01554941/2015|2015.362:-1.536143855e-05):7.681770707e-06,H1N1_Swine_KX671256_A/swine/Pennsylvania/A02024399/2015|2015.400:-7.681770707e-06):0.0002613551563,H1N1_Swine_KX960729_A/swine/Indiana/15TOSU1187/2015|2015.556:0.003356605015):0.0004038932642,H1N1_Swine_KX670646_A/swine/Missouri/A01795229/2015|2015.723:0.004436052006):0.0002838870301,H1N1_Swine_KX671203_A/swine/Iowa/A02025218/2015|2015.518:0.004588433888):0.0006766067188,H1N1_Swine_MF045182_A/swine/Missouri/A01782586/2016|2016.795:0.008183048524):0.001722251127):0.001944810971,H1N1_Swine_MF801521_A/swine/Minnesota/A02214666/2017|2017.219:0.01291993588):0.002578177426,H1N1_Swine_KX631942_A/swine/Illinois/A01796450/2015|2015.882:0.01291379622):0.002482404901):0.003977803266,((((((((H1N2_Swine_KT827927_A/swine/Ohio/14TOSU23764/2014|2014.500:2.97804421e-16,H1N2_Swine_KT828076_A/swine/Ohio/14TOSU23771/2014|2014.500:-2.97804421e-16):0.001414318666,H1N2_Swine_KJ640255_A/swine/Texas/13TOSU6276/2013|2013.748:0.0009933149463):0.0005279581945,H1N2_Swine_KT828162_A/swine/Indiana/14TOSU0032/2014|2014.500:-0.00053323088):0.0002668286184,H1N2_Swine_KJ640784_A/swine/Texas/13TOSU6273/2013|2013.748:-0.0002668286184):0.001160158404,H1N2_Swine_KT313584_A/swine/Texas/A01410206/2014|2014.055:0.001239742206):0.004292424463,H1N2_Swine_MF425635_A/swine/California/A01459202/2016|2016.216:0.001755855648):0.0007745012811,H3N2_Swine_KU942652_A/swine/Indiana/A01812151/2016|2016.052:0.000420410109):0.0007707562058,H1N2_Swine_MF996833_A/swine/Illinois/A01944807/2015|2015.816:0.004063057069):0.01496864705):0.002185361822,((((((((((((((((H1N2_Swine_JQ023766_A/swine/Minnesota/0745/2010|2010.167:0.00163344621,H1N2_Swine_CY158341_A/swine/Minnesota/02852/2009|2009.425:0.0007651831764):0.002082790556,H1N1_Swine_KR074292_A/swine/Mississippi/A01202059/2011|2011.433:0.01265342932):0.001152357166,H1N2_Swine_CY099211_A/swine/Minnesota/02324/2008|2008.690:0.003725377903):0.0008487834042,H3N2_Swine_CY045555_A/swine/Oklahoma/001142/2009|2009.500:-0.0009199947806):0.0005079982436,H3N2_Swine_CY159487_A/swine/Texas/SG1501/2010|2010.299:0.001910590147):0.0005650609303,((H1N2_Swine_CY045699_A/swine/Oklahoma/020736-2/2008|2008.500:1.593145147e-16,H1N2_Swine_CY159421_A/swine/Oklahoma/02722/2009|2009.271:-1.593145147e-16):0.0005791778498,H1N2_Swine_CY158933_A/swine/Arkansas/02404/2008|2008.773:0.0006193662711):0.000634439809):0.0005379820217,H1N2_Swine_CY045603_A/swine/Oklahoma/010226-17/2008|2008.500:0.00186784933):0.001279981646,H3N2_Swine_CY159987_A/swine/Oklahoma/02985/2010|2010.186:-7.824833692e-05):0.0008342279118,H1N2_Swine_CY099179_A/swine/Minnesota/SG1133/2008|2008.321:0.003924435136):0.0004632336956,H1N1_Swine_CY158285_A/swine/Oklahoma/SG1325/2009|2009.093:0.001985923992):0.0008643838929,H1N1_Swine_CY158269_A/swine/Colorado/SG1322/2009|2009.649:0.001545929884):0.0005921775939,H1N2_Swine_KF386797_A/swine/Minnesota/A01134341/2010|2010.337:0.008898713403):0.00062328185,(H1N1_Swine_CY158389_A/swine/Oklahoma/SG1251/2010|2010.729:0.001168455263,H1N1_Swine_CY159469_A/swine/Oklahoma/SG1500/2010|2010.797:2.704372625e-05):0.01069469037):0.0003639937319,((H1N1_Swine_KT306802_A/swine/Oklahoma/A01290693/2013|2013.803:0.004106502059,H1N2_Swine_KF026702_A/swine/Oklahoma/A01203865/2012|2012.701:0.006841064853):0.001593948136,H3N2_Swine_CY045563_A/swine/Kansas/015252/2009|2009.500:0.003267362891):0.002070388826):0.002657836928,H1N2_Swine_HQ840332_A/swine/South_Dakota/152B/2009|2009.674:0.004425616624):0.002277281972,H1N1_Swine_KX858596_A/swine/Oklahoma/A01732565/2016|2016.148:0.02258431896):0.001164176997):0.001622609008,(H1N2_Swine_KT306807_A/swine/Oklahoma/A01290898/2013|2013.885:0.0009108128536,H1N2_Swine_KX960301_A/swine/Oklahoma/A01432577/2013|2013.189:0.003909814701):0.009922236337):0.0008247520974,((((((((((H3N2_Swine_KT356673_A/swine/California/A01459014/2015|2015.208:3.823719821e-16,H3N2_Swine_KT356665_A/swine/California/A01459016/2015|2015.208:-3.823719821e-16):0.0006205241962,(H3N2_Swine_KY327775_A/swine/Kentucky/15TOSU1991/2015|2015.852:7.563994526e-17,H3N2_Swine_KY327661_A/swine/Kentucky/15TOSU1908/2015|2015.852:-7.563994526e-17):0.002978547355):0.001452656898,(H3N2_Swine_KX960582_A/swine/Ohio/15TOSU0742/2015|2015.688:7.692978598e-17,H3N2_Swine_KX960503_A/swine/Ohio/15TOSU0741/2015|2015.688:-7.692978598e-17):0.0009549395848):0.001327746832,((((H1N1_Swine_KX960532_A/swine/Indiana/14TOSU2671/2014|2014.526:-0.00011150417,H3N2_Swine_KT827874_A/swine/Kentucky/14TOSU24005/2014|2014.500:0.001310048291):5.575969828e-05,H3N2_Swine_KT827890_A/swine/Kentucky/14TOSU23911/2014|2014.500:-5.575969828e-05):2.793013889e-05,H1N1_Swine_KT828045_A/swine/Indiana/14TOSU0454/2014|2014.500:-2.793013889e-05):2.907724377e-05,H1N1_Swine_KX670656_A/swine/Oklahoma/A01944302/2015|2015.745:0.005998131333):0.001121253109):0.00272013076,(H1N2_Swine_KU229959_A/swine/Missouri/A01432837/2013|2013.427:0.004559525464,H1N2_Swine_KX772256_A/swine/Nebraska/A01941636/2015|2015.973:0.006398286541):0.0006999410596):0.002563544175,(H1N1_Swine_MF973289_A/swine/Oklahoma/A02214419/2017|2017.252:0.001721526414,H1N1_Swine_MF664406_A/swine/Oklahoma/A01672680/2017|2017.085:-0.0005229822934):0.0009862361403):0.001579302722,H1N1_Swine_KT768014_A/swine/Oklahoma/A01476227/2014|2014.611:0.004578172225):0.001464668305,(H3N2_Swine_KY401911_A/swine/Oklahoma/A01777830/2016|2016.553:0.002259332907,H3N2_Swine_MG784579_A/swine/Nebraska/A02221499/2017|2017.655:0.00995391942):0.005416040678):0.002563515279,(H1N2_Swine_KX670762_A/swine/Oklahoma/A01566774/2014|2014.868:0.003772416702,H1N1_Swine_KT306812_A/swine/Oklahoma/A01290605/2013|2013.753:0.003467127804):0.002493165757):0.001865865933,H1N1_Swine_MF145375_A/swine/Oklahoma/A01671948/2016|2016.973:0.002504023335):0.005563763973):0.004170272474,((((((((((((((((((((((H1N2_Swine_KY938606_A/swine/Oklahoma/A01668938/2016|2016.912:0.007514886921,H1N2_Swine_MF045270_A/swine/Indiana/A01782152/2016|2016.759:0.002198640912):0.001072195489,H1N2_Swine_KX851854_A/swine/Arkansas/A01729957/2016|2016.052:0.001336433806):0.003150107833,H1N2_Swine_KX670717_A/swine/Oklahoma/A01857679/2015|2015.748:0.00175346766):0.0004782384426,(((H1N2_Swine_CY243189_A/swine/Ohio/16TOSU8287/2016|2016.496:-7.972429013e-17,H1N2_Swine_CY243181_A/swine/Ohio/16TOSU8320/2016|2016.496:7.972429013e-17):0.0007893728876,H1N2_Swine_KY401889_A/swine/Oklahoma/A01777841/2016|2016.551:0.004022064372):0.0008388544743,H1N2_Swine_MF664412_A/swine/Minnesota/A01932042/2017|2017.104:0.001577156602):0.0007519268973):0.0002559451872,(H3N2_Swine_KU752440_A/swine/Arkansas/A01797066/2015|2015.825:-8.040087533e-17,H3N2_Swine_KU752398_A/swine/Arkansas/A01797067/2015|2015.825:8.040087533e-17):0.0009142940686):0.0004074479475,H1N2_Swine_KT580864_A/swine/Indiana/A01260888/2015|2015.337:-0.0004120712548):0.0009609848482,(((((H1N2_Swine_KY401943_A/swine/Minnesota/A01778109/2016|2016.573:0.002495482672,H1N2_Swine_KX671213_A/swine/Arkansas/A02024656/2015|2015.433:0.001106299322):0.0001003895441,H1N2_Swine_KX671261_A/swine/Arkansas/A02024832/2015|2015.455:-0.0001042163538):0.0003301761315,((H1N2_Swine_KY327555_A/swine/Kentucky/15TOSU1969/2015|2015.852:-2.258572056e-16,H1N2_Swine_CY219693_A/swine/Iowa/16TOSU2756/2016|2016.436:2.258572056e-16):9.680968299e-17,H1N2_Swine_KY327617_A/swine/Kentucky/15TOSU25093/2015|2015.852:-9.680968299e-17):0.0008696530514):0.0004152555519,((H1N2_Swine_KX670697_A/swine/Minnesota/A01567671/2015|2015.019:-0.0001473763145,H1N2_Swine_KX670757_A/swine/Minnesota/A01567833/2015|2015.036:0.001345920435):0.002635349111,H1N2_Swine_KX670681_A/swine/Minnesota/A01567012/2014|2014.419:0.002187405783):0.0007959740097):0.0002659367526,H1N2_Swine_KX772322_A/swine/Iowa/A01727813/2015|2015.951:0.00215743):0.0002131390265):0.0001462882629,H1N2_Swine_MG662612_A/swine/Missouri/A02218506/2017|2017.562:0.007179734821):0.0002058574379,((((((((((H1N2_Swine_MF872676_A/swine/Ohio/A01354316/2017|2017.614:2.70720863e-16,H1N2_Swine_MF872668_A/swine/Ohio/A01354319/2017|2017.614:-2.70720863e-16):0.001212866355,H3N2_Swine_MG193806_A/swine/Maryland/A01764024/2017|2017.726:-1.432223431e-05):7.162125907e-06,H3N2_Swine_MF716901_A/swine/Ohio/17TOSU4061/2017|2017.570:-7.162125907e-06):3.581567471e-06,H3N2_Swine_MH255654_A/swine/Indiana/17TOSU1833/2017|2017.496:-3.581567471e-06):1.791036065e-06,H3N2_Swine_MF716906_A/swine/Ohio/17TOSU1395/2017|2017.529:-1.791036065e-06):8.956442333e-07,H3N2_Swine_MF566115_A/swine/Wisconsin/A01104099/2017|2017.534:-8.956442333e-07):4.478852347e-07,H3N2_Swine_MG193882_A/swine/Maryland/A01764005/2017|2017.710:-4.478852347e-07):0.0007987441044,(H3N2_Swine_MF973331_A/swine/Illinois/A02214843/2017|2017.282:-0.0006351330881,H3N2_Swine_MG521059_A/swine/Iowa/A02218163/2017|2017.468:0.001833677209):0.0003981627561):0.000240369499,H1N1_Swine_MF522037_A/swine/Missouri/A01672819/2017|2017.099:0.003378193853):0.0001365138664,H1N2_Swine_MF145369_A/swine/Michigan/A01671231/2016|2016.937:0.0022658495):0.002222089373):0.000844393254,((H1N1_Swine_KY115492_A/swine/Iowa/A01775501/2016|2016.375:0.002148888926,H1N2_Swine_MF973367_A/swine/Illinois/A02215044/2017|2017.296:0.003908992431):0.0004966603382,H1N2_Swine_KY041959_A/swine/Illinois/A01729946/2016|2016.052:-0.0005180319008):0.0003792687955):0.0006555693558,((H1N2_Swine_KY041964_A/swine/Illinois/A01795970/2015|2015.844:-0.0002116725051,H1N2_Swine_KU752490_A/swine/Florida/A01104090/2015|2015.885:0.001411543511):0.001855644946,H1N2_Swine_KY678543_A/swine/Missouri/A01781220/2016|2016.677:0.001752381436):0.001183873002):0.000397469516,H1N1_Swine_MF973319_A/swine/Missouri/A02214279/2017|2017.252:0.007207890291):0.000495618106,H1N2_Swine_KU229967_A/swine/Wisconsin/A01104088/2015|2015.860:0.005600039865):0.000762993082,(H1N2_Swine_KX247679_A/swine/Alabama/A01104091/2016|2016.260:-0.0001574716603,H1N2_Swine_MF801507_A/swine/Illinois/A02214664/2017|2017.233:0.006257056337):0.0006489803691):0.0008147376661,((((H1N2_Swine_MF522007_A/swine/Iowa/A01932417/2017|2017.137:0.002989670984,H1N2_Swine_KT580912_A/swine/Indiana/A01260910/2015|2015.403:0.0006178336355):0.0007061529858,H1N2_Swine_KX670727_A/swine/Oklahoma/A01857063/2015|2015.652:0.001709503372):0.0004537634844,H3N2_Swine_KY401883_A/swine/North_Carolina/A01777989/2016|2016.567:0.005654207313):0.0003263625447,H1N2_Swine_MF522079_A/swine/Wisconsin/A01932590/2017|2017.159:0.007004422834):0.000521329318):0.000668791045,H1N2_Swine_MG521023_A/swine/Indiana/A02217290/2017|2017.449:0.005998266964):0.0004886816631,H1N1_Swine_KX772365_A/swine/Iowa/A01727251/2015|2015.934:0.003883916055):0.0002232879518,H1N2_Swine_MF145496_A/swine/Iowa/A01944800/2015|2015.808:0.00216161191):0.0007438977468,H1N1_Swine_KX851864_A/swine/Iowa/A01941927/2016|2016.036:0.01011892784):0.0009734240365,((H3N2_Swine_KY938630_A/swine/South_Dakota/A01678473/2016|2016.841:0.001683156984,H1N1_Swine_KY938594_A/swine/Pennsylvania/A01668939/2016|2016.910:-0.0004846128635):0.001303035168,H3N2_Swine_KY938576_A/swine/Minnesota/A01668936/2016|2016.893:0.004736773243):0.00274862969):0.002622065937,H1N2_Swine_MG662624_A/swine/Oklahoma/A01785279/2017|2017.542:0.01017925848):0.0007848616295,((((((((((((((H1N2_Swine_KX772271_A/swine/South_Dakota/A01941705/2015|2015.970:0.007526147071,H1N2_Swine_KX670752_A/swine/Nebraska/A01476438/2014|2014.693:-0.001485744863):0.003867432019,(H1N1_Swine_MG662682_A/swine/Arkansas/A02218161/2017|2017.507:0.00473368861,H1N1_Swine_MF373267_A/swine/Minnesota/A01672344/2017|2017.027:0.001286092216):0.004789067548):0.001049197868,H1N2_Swine_KY938624_A/swine/Illinois/A01782816/2016|2016.833:0.01078589517):0.001993082605,(H3N2_Swine_KT768009_A/swine/Kansas/A01477353/2014|2014.627:0.004034717694,H1N2_Swine_KT306773_A/swine/Kansas/A01290646/2013|2013.784:0.002023163663):0.000770715437):0.000497510146,H1N1_Swine_KT313546_A/swine/Oklahoma/A01410195/2014|2014.038:0.005788292482):0.0003026440978,H1N2_Swine_KX907932_A/swine/Oklahoma/A01432269/2012|2012.945:-0.0003169179859):0.0003570190968,H1N1_Swine_KJ640840_A/swine/Texas/13TOSU0050/2013|2013.085:0.003209784304):0.0009952489321,H3N2_Swine_KJ640239_A/swine/Ohio/13TOSU1373/2013|2013.581:0.002697871186):0.0006615031938,(H1N2_Swine_KY401948_A/swine/Nebraska/A01776543/2016|2016.447:0.00180116712,H1N2_Swine_KY402011_A/swine/Kansas/A01777675/2016|2016.515:0.0018063375):0.002856378299):0.0005606319686,(H1N2_Swine_KC866549_A/swine/Kentucky/12TOSU1155/2012|2012.844:0.001763386882,H1N2_Swine_KT446435_A/swine/Oklahoma/A01049501/2011|2011.090:0.00306389239):0.0007352313332):0.0002858546163,(H1N1_Swine_MF973373_A/swine/Texas/A02214607/2017|2017.274:0.001493377777,H1N1_Swine_MF801559_A/swine/Iowa/A01667091/2017|2017.233:0.000905251609):0.009544739219):0.0004301239206,H1N2_Swine_KC866469_A/swine/Kentucky/12TOSU1053/2012|2012.844:0.0007434907811):0.001285343133,(((((((H3N2_Swine_KT767989_A/swine/Nebraska/A01476165/2014|2014.570:0.002507173923,H3N2_Swine_KX772350_A/swine/Kansas/A01377649/2015|2015.932:0.002306203816):0.0006474835259,H1N1_Swine_MG912585_A/swine/Kansas/A01378038/2017|2017.989:0.001776547872):0.0003154177275,H1N1_Swine_MF045264_A/swine/South_Dakota/A01678471/2016|2016.816:0.0008741483322):0.0006466537478,H3N2_Swine_MG193786_A/swine/Nebraska/A01785261/2017|2017.332:-4.884756929e-05):2.447191239e-05,H3N2_Swine_MF172992_A/swine/Kansas/A01378025/2017|2017.329:-2.447191239e-05):0.001817659334,H3N2_Swine_MH234860_A/swine/Kansas/A01378039/2018|2018.173:0.0005860829202):0.002821650215,((((H3N2_Swine_MF045253_A/swine/Nebraska/A01781225/2016|2016.685:0.0007548286674,H1N2_Swine_MF373261_A/swine/Nebraska/A01672049/2017|2017.011:0.002884760899):0.0006695633501,H1N2_Swine_MG521041_A/swine/Nebraska/A02216637/2017|2017.416:0.004178646399):0.001418879515,(H3N2_Swine_MF872660_A/swine/Iowa/A01667095/2017|2017.195:0.01090913831,H1N1_Swine_KM245329_A/swine/North_Carolina/A01364596/2013|2013.671:0.005079806422):0.0004311854888):0.0005314312371,H1N2_Swine_KY401829_A/swine/Nebraska/A01778104/2016|2016.515:0.005900471692):0.0005257287975):0.0009068391104):0.00339909357,H1N2_Swine_MF045337_A/swine/Kansas/A01781760/2016|2016.723:0.004720175264):0.002509476751):0.004060892248):0.00881448161):0.004488556036,((((((((((H1N1_Canine_MG254129_A/canine/Guangxi/LZ20/2015|2015.038:0.0003958026543,H1N1_Canine_MG254133_A/canine/Guangxi/LZ52/2015|2015.066:-0.0003958026543):0.00361832448,(H1N1_Canine_MG254135_A/canine/Guangxi/LZ317/2013|2013.893:0.02363211948,H1N1_Canine_MG254123_A/canine/Guangxi/HC18/2013|2013.795:-0.002884306665):0.01293900738):0.003457250369,(H3N2_Swine_KM029747_A/swine/Guangdong/NS2883/2012|2012.641:0.001847553493,H3N2_Swine_KM029731_A/swine/Guangdong/NS2717/2012|2012.603:0.002983166774):0.003907301615):0.0003813910814,H1N1_Swine_KJ725051_A/swine/Guangdong/306/2013|2013.038:0.001960257024):0.001096730825,(((H1N1_Swine_KP735729_A/swine/Shandong/S113/2014|2014.852:-0.001222586114,H1N1_Swine_KX264370_A/swine/Zhucheng/90/2014|2014.707:0.006030975369):0.007251228918,H1N1_Swine_KP735731_A/swine/Shandong/S269/2014|2014.852:0.003754109704):0.003114690913,H1N1_Swine_KJ174949_A/swine/Guangxi/BB1/2013|2013.849:0.005502862722):0.00139021825):0.002531353517,H3N2_Swine_KM061025_A/swine/Guangxi/JGB4/2013|2013.452:0.003630737173):0.003314522578,H1N1_Swine_KX296779_A/swine/Ningjin/03/2014|2014.940:0.01346467499):0.01066500269,(((H1N1_Swine_KJ493640_A/swine/Guangxi/S2/2013|2013.175:0.0005495535484,H1N1_Swine_CY085882_A/swine/Hong_Kong/1559/2008|2008.847:0.01165620908):0.003604873431,(H1N2_Swine_JN375319_A/swine/Guangdong/2676/2010|2010.649:-2.822487804e-16,H1N2_Swine_JN375321_A/swine/Guangdong/2712/2010|2010.649:2.822487804e-16):0.01425243228):0.0006236397116,((H1N1_Swine_KM029699_A/swine/Guangdong/NS2541/2012|2012.564:0.004666399626,H1N1_Swine_KM029675_A/swine/Guangdong/NS2433/2012|2012.545:0.003885750027):0.002395723642,H1N1_Swine_KJ725043_A/swine/Guangdong/104/2013|2013.038:0.004926471564):0.007937533093):0.006676290179):0.01205366663,((((((((H1N2_Swine_EU015988_A/swine/Guangxi/13/2006|2006.500:0.01016203625,H1N2_Swine_KM029547_A/swine/Hong_Kong/2569/2010|2010.649:0.00827155489):0.002147656098,(H1N2_Swine_KM029827_A/swine/Guangdong/NS3156/2012|2012.699:0.00232860771,H1N2_Swine_KM028731_A/swine/Hong_Kong/3125/2011|2011.589:0.004916233846):0.01574777505):0.001045023464,(((H1N2_Swine_CY091757_A/swine/Hubei/04/2009|2009.186:-0.000690676854,H1N2_Swine_CY091765_A/swine/Hubei/05/2009|2009.186:0.001889220975):0.008554118511,H1N2_Swine_FJ374516_A/swine/Shanghai/1/2007|2007.225:0.004920489462):0.005166444364,H1N2_Swine_KM028939_A/swine/Hong_Kong/4083/2011|2011.800:0.02425401351):0.001152139368):0.001984796046,(H1N2_Swine_GQ229371_A/swine/Hong_Kong/1110/2006|2006.581:-0.0009110815415,H1N2_Swine_GU086085_A/swine/Guangdong/1222/2006|2006.500:0.003309496669):0.0148980692):0.002332146791,(H1N2_Swine_CY061657_A/swine/Hong_Kong/1435/2009|2009.556:0.02592870306,H1N2_Swine_CY061665_A/swine/Hong_Kong/1479/2009|2009.556:0.01249349262):0.002663386611):0.0004448177061,H1N2_Swine_GQ229331_A/swine/Hong_Kong/1562/2005|2005.860:0.01560712772):0.001865535951,H1N2_Swine_HQ541668_A/swine/Hebei/10/2006|2006.786:0.01697629983):0.001868959637,(H1N2_Swine_KU218719_A/swine/Henan/PL01/2012|2012.800:-1.260036993e-16,H1N2_Swine_JQ806067_A/swine/Henan/YIL/2010|2010.953:1.260036993e-16):0.02000939352):0.002425627801):0.0004628008568,(((H1N2_Swine_KM029403_A/swine/Hong_Kong/1122/2012|2012.200:-1.20239913e-16,H1N2_Swine_KM029411_A/swine/Hong_Kong/1123/2012|2012.200:1.20239913e-16):0.004768448973,H1N2_Swine_KM027835_A/swine/Guangdong/663/2012|2012.162:0.004923962175):0.006212975564,H1N2_Swine_JN375317_A/swine/Hong_Kong/2237/2010|2010.584:0.007463689248):0.0191631403):0.01098234971):0.002924034741,((H3N2_Swine_AB598524_A/swine/Binh_Duong/03_09/2010|2010.123:-7.730764432e-16,H3N2_Swine_AB598523_A/swine/Binh_Duong/03_08/2010|2010.123:7.730764432e-16):0.02924804951,H1N2_Swine_AB628084_A/swine/Binh_Doung/02_16/2010|2010.500:0.00903296139):0.01762382525):0.02154193408,(((((((((((((((((((((H1N1_Swine_HM215171_A/swine/Guangdong/09/2008|2008.666:0.001638209528,H1N1_Swine_GU086045_A/swine/Guangdong/611/2006|2006.500:0.005606632028):0.0008821440881,H3N2_Swine_EU116044_A/swine/Shandong/3/2005|2005.500:0.0003184066778):0.0004879250947,H1N1_Swine_GQ422389_A/swine/Guangdong/103/2002|2002.500:0.0007158917117):0.0007202354071,H1N1_Swine_GU086021_A/swine/Guangdong/109/2006|2006.500:0.001678013836):0.0004535121276,H1N1_Swine_CY091733_A/swine/Guangdong/01/2008|2008.575:-0.0004569566014):0.0002288188343,H1N1_Swine_FJ789837_A/swine/Shanghai/2/2005|2005.534:-0.0002288188343):0.0002269828478,(H1N1_Swine_HM210864_A/swine/Guangdong/07/2009|2009.501:0.001428108777,H1N1_Swine_HM145747_A/swine/Guangdong/11/2009|2009.833:-0.0002295646563):0.0009796799656):0.0004966214766,H1N1_Swine_FJ789836_A/swine/Shanghai/3/2005|2005.534:0.005552881445):0.009181843109,H1N1_Swine_HQ541660_A/swine/Guangxi/12/2005|2005.871:-0.0006279393649):0.01055895937,H1N1_Swine_CY087068_A/swine/Hong_Kong/2428/1994|1994.274:-0.000651674244):0.0003258848497,H1N1_Swine_CY087108_A/swine/Hong_Kong/2518/1994|1994.312:-0.0003258848497):0.005386135228,(((((((((((H1N1_Swine_CY085053_A/swine/Hong_Kong/1219/1993|1993.899:0.005425164073,H1N1_Avian_EU743163_A/turkey/IA/21089-3/1992|1992.500:0.004302683342):0.0002974554136,H1N1_Swine_CY028784_A/swine/California/T9001707/1991|1991.500:0.000872758867):0.000423532975,H1N1_Swine_CY035074_A/swine/Memphis/1/1990|1990.500:0.0001806129418):0.0007771692556,H1N1_Swine_KF057145_A/swine/Beijing/156/1991|1991.500:0.001039257355):0.0004993485722,H1N1_Human_CY039913_A/Maryland/12/1991|1991.500:-0.0005078829808):0.0002540202609,H1N1_Swine_KF057146_A/swine/Beijing/216/1992|1992.500:-0.0002540202609):0.0001270287482,H1N1_Swine_JX138521_A/swine/Hubei/02/2008|2008.871:-0.0001270287482):0.0002654936208,H1N1_Swine_CY027159_A/swine/Iowa/24297/1991|1991.500:0.0009362724321):0.0004680126807,H1N1_Swine_CY022481_A/swine/Maryland/23239/1991|1991.500:0.003148497697):0.0004990697107,H1N1_Swine_CY085482_A/swine/Hong_Kong/NS1680/2001|2001.989:0.02719397621):0.00147707501,H1N1_Swine_CY084997_A/swine/Hong_Kong/347/1993|1993.625:0.002525698044):0.001607157086):0.00279502238,((((H1N1_Swine_CY022433_A/swine/Wisconsin/1915/1988|1988.500:0.006830834384,H1N1_Swine_CY039929_A/Swine/Indiana/1726/1988|1988.500:0.004126413051):0.002142928407,H3N2_Swine_AB434348_A/swine/Chachoengsao/2003|2003.500:0.02647186315):0.002124595084,H1N1_Swine_CY096879_A/swine/Iowa/3421/1990|1990.500:0.0153394294):0.0005676975884,((H1N1_Swine_CY022337_A/swine/Iowa/17672/1988|1988.500:-0.0005698619001,H1N1_Avian_EU735790_A/turkey/NC/19762/1988|1988.500:0.001768406021):0.0009156987038,H1N1_Avian_FJ357108_A/turkey/NC/17026/1988|1988.500:0.0002881181026):0.001641377066):0.001916087074):0.003408782552,(((((H1N2_Swine_GQ229315_A/swine/Hong_Kong/554/2003|2003.310:3.029802636e-06,H1N2_Swine_CY085530_A/swine/Hong_Kong/1248/2002|2002.688:0.007230022195):0.001303034874,H1N2_Swine_CY085602_A/swine/Hong_Kong/1382/2003|2003.789:0.00111542091):0.001318414388,H1N2_Swine_CY085682_A/swine/Hong_Kong/NS915/2004|2004.784:0.002311575884):0.001319927765,H1N2_Swine_DQ139323_A/swine/Zhejiang/1/2004|2004.500:0.006715833179):0.005308551896,(((H1N1_Swine_CY085506_A/swine/Hong_Kong/752/2002|2002.392:0.00912699866,H1N1_Swine_CY085386_A/swine/Hong_Kong/8376/2001|2001.082:0.005513623587):0.003849130337,H1N1_Swine_CY085370_A/swine/Hong_Kong/7945/2000|2000.830:0.003554734508):0.002553251617,H1N1_Swine_CY085498_A/swine/Hong_Kong/227/2002|2002.134:0.005821471949):0.004017106989):0.0137131004):0.001516256933,(H1N1_Swine_CY087140_A/swine/Hong_Kong/5683/1999|1999.970:0.0200014546,H1N1_Swine_CY085354_A/swine/Hong_Kong/NS143/2000|2000.704:0.01853244558):0.003023098661):0.002863229898,H1N2_Swine_CY085522_A/swine/Hong_Kong/NS728/2002|2002.614:0.03000619687):0.004260985935,((H1N1_Swine_CY159365_A/swine/South_Carolina/01414/2006|2006.964:0.004579473936,H1N1_Swine_CY099155_A/swine/North_Carolina/00839/2005|2005.819:0.003904089307):0.002114511516,H3N2_Swine_CY158869_A/swine/Alabama/SG1224/2005|2005.315:0.002774795495):0.02817061973):0.001767052426,H3N2_Swine_AB434380_A/swine/Ratchaburi/NIAH874/2005|2005.500:0.03442890844):0.002060094223,((H3N2_Swine_AB620195_A/swine/Saraburi/NIAH107725-28/2008|2008.452:0.007870751295,H3N2_Swine_AB620203_A/swine/Saraburi/NIAH109713-36/2009|2009.534:0.006947430857):0.02325274949,(H3N2_Swine_KC859218_A/swine/Thailand/PB482/2009|2009.877:0.008154501508,H1N1_Swine_KJ162041_A/swine/Thailand/CU-S3350N/2012|2012.118:0.009139621908):0.04587971458):0.01135128152):0.001424346348,(((((H1N1_Swine_CY022473_A/swine/Kansas/3228/1987|1987.500:0.001169217892,H1N1_Swine_CY022974_A/swine/Iowa/31483/1988|1988.500:0.003642219367):0.0002716718805,H1N1_Swine_CY025014_A/swine/Kansas/3024/1987|1987.500:-0.0002733015759):0.0034556646,H1N1_Swine_CY028175_A/swine/Iowa/2/1987|1987.500:0.005656559247):0.004039455215,((H1N1_Swine_CY027511_A/swine/Iowa/2/1985|1985.500:-0.0004905454248,H1N1_Swine_CY022966_A/swine/Iowa/1/1987|1987.500:0.006536690156):0.000245424252,H1N1_Swine_CY022321_A/swine/Iowa/1/1985|1985.500:-0.000245424252):0.005919924205):0.003700111475,(H1N1_Swine_DQ280200_A/swine/Alberta/56626/03|2003.500:0.002619365599,H1N1_Swine_DQ280216_A/swine/Ontario/53518/03|2003.500:0.005886379585):0.03811166879):0.01112774446):0.004963875937,(((H1N1_Swine_DQ280240_A/swine/Ontario/23866/04|2004.500:0.02458273873,H1N1_Swine_DQ280192_A/swine/Ontario/57561/03|2003.500:0.00693474038):0.003045695718,H1N1_Swine_DQ280248_A/swine/Ontario/11112/2004|2004.500:0.01474785608):0.01380253782,(H1N2_Swine_DQ280208_A/swine/Ontario/55383/04|2004.500:0.0003574807771,H1N2_Swine_DQ280232_A/swine/Ontario/48235/04|2004.500:0.0008380182118):0.01874234313):0.02464369742):0.006677487448):0.01063457352,((((((((((((((((((((((H1N2_Swine_AB434412_A/swine/Ehime/1/1980|1980.500:0.01295142376,H1N1_Swine_AB434404_A/swine/Niigata/1/1977|1977.500:0.005798717185):0.002175426589,H1N1_Swine_CY022105_A/swine/Iowa/4/1976|1976.500:-0.002369245189):0.001627607459,(H1N1_Human_CY026143_A/Wisconsin/301/1976|1976.500:-9.192555241e-16,H1N1_Swine_CY178707_A/swine/Wisconsin/49/1976|1976.500:9.192555241e-16):0.008222630405):0.0009124324623,H1N1_Swine_CY022377_A/swine/Nebraska/123/1977|1977.500:0.008910490369):0.0006639276989,H1N1_Swine_CY022361_A/swine/Minnesota/27/1976|1976.500:-0.0007715389253):0.0004577598802,H1N1_Swine_CY024937_A/swine/Minnesota/24/1975|1975.500:0.001976540905):0.0003126593573,H1N1_Swine_CY022353_A/swine/Kentucky/1/1976|1976.500:0.008225982878):0.0001824853578,H1N1_Swine_CY022958_A/swine/Iowa/1/1977|1977.500:0.003455099542):0.00113233339,H1N1_Swine_CY024946_A/swine/Tennessee/61/1977|1977.500:-0.0005646490981):0.001485428952,(H1N1_Swine_CY022345_A/swine/Illinois/1/1975|1975.500:-3.865755866e-16,H1N1_Swine_CY022401_A/swine/Tennessee/1/1975|1975.500:3.865755866e-16):0.002158453212):0.000703091675,(((H1N1_Swine_CY084845_A/swine/Hong_Kong/80/1978|1978.014:-0.0003737391948,H1N1_Swine_CY084829_A/swine/Hong_Kong/78/1978|1978.000:0.001573610201):0.009227946044,H1N1_Swine_CY084501_A/swine/Hong_Kong/26/1977|1977.277:0.00549914121):0.001898142237,H1N1_Swine_CY084637_A/swine/Hong_Kong/44/1977|1977.293:0.00490105438):0.001136448083):0.001012802106,H1N1_Swine_CY027527_A/swine/Tennessee/8/1978|1978.500:0.005596461039):0.0006470367396,H1N1_Swine_CY026471_A/swine/Iowa/100/1977|1977.500:0.01050489858):0.001099295901,H1N1_Swine_CY025006_A/swine/Arizona/148/1977|1977.500:0.008752341239):0.0005601439192,(((H1N1_Swine_CY026463_A/swine/Tennessee/10/1976|1976.500:-2.019902358e-16,H1N1_Swine_CY022033_A/swine/Tennessee/3/1976|1976.500:2.019902358e-16):0.0002433878328,H1N1_Swine_CY022073_A/swine/Iowa/1/1976|1976.500:0.004594745854):0.0008370320991,H1N1_Swine_CY036803_A/swine/Wisconsin/30954/1976|1976.500:0.002820540252):0.00097855549):0.001557814061,(((((H1N1_Avian_EU735798_A/chicken/PA/35154/1991|1991.500:-0.0001445401426,H1N1_Avian_EU742640_A/turkey/Kansas/4880/1980_|1980.500:0.001340039131):0.00596851486,H1N1_Swine_CY027311_A/swine/Tennessee/2/1978|1978.500:0.001311019414):0.001288289742,(H1N1_Swine_CY022998_A/swine/Wisconsin/629/1980|1980.500:0.003074994869,H1N1_Swine_CY022369_A/swine/Minnesota/5892-7/1979|1979.500:0.009130767757):0.0005952300072):0.001956417182,(((H1N1_Swine_CY026455_A/swine/Ontario/6/1981|1981.500:-0.0002252051804,H1N1_Swine_CY022393_A/swine/Ontario/7/1981|1981.500:0.001425076187):0.001089717074,H1N1_Swine_CY022425_A/swine/Wisconsin/11/1980|1980.500:0.0001088270464):0.0009945968996,H1N1_Avian_CY181373_A/green-winged_teal/Wisconsin/585/1983|1983.500:0.002615862861):0.008779914212):0.003192422724,H1N1_Swine_CY024958_A/swine/Tennessee/84/1977|1977.500:0.0007958989705):0.003316438892):0.0006135831193,(H1N1_Swine_CY084885_A/swine/Hong_Kong/101/1979|1979.989:0.0002297203561,H1N1_Swine_CY084901_A/swine/Hong_Kong/90/1979|1979.989:0.003397687909):0.005383999645):0.00160534883,H1N1_Swine_CY022417_A/swine/Wisconsin/1/1971|1971.500:0.009402504398):0.001116705532,(((((H1N1_Swine_CY115971_A/swine/England/114065/1990|1990.932:0.003735433811,H1N1_Swine_CY116311_A/swine/England/79851/1990|1990.458:0.002311789369):0.003167983878,H1N1_Swine_KF840464_A/swine/England/117316/1986|1986.500:0.003500814679):0.01087631232,H1N1_Swine_CY116094_A/swine/England/283902/1993|1993.301:0.004099944195):0.01981967036,H1N1_Swine_AB434396_A/swine/Hokkaido/2/1981|1981.500:0.01650852924):0.003076299966,H1N1_Swine_AB434388_A/swine/Kyoto/3/1979|1979.500:0.007539181428):0.002970598577):0.003759462123,((((H1N2_Swine_AB434420_A/swine/Saitama/1996|1996.500:0.008130382166,H1N2_Swine_AB600945_A/swine/Saitama/1/2000|2000.500:0.00778970014):0.03340971214,H1N2_Swine_AB600944_A/swine/Niigata/729/2004|2004.500:0.04357263166):0.008676087378,H1N2_Swine_AB600946_A/swine/Saitama/21/2004|2004.500:0.05205308931):0.005452440246,(H1N2_Swine_AB441174_A/swine/Miyazaki/1/2006|2006.500:0.01500848844,H1N2_Swine_AB600947_A/swine/Aomori/1/2005|2005.500:0.02708386261):0.04701663966):0.009502822135):0.00483894583,(((H1N1_Swine_AB434316_A/swine/Chonburi/NIAH977/2004|2004.500:-0.000821944529,H1N1_Swine_AB434308_A/swine/Chonburi/NIAH9469/2004|2004.500:0.002023256955):0.04380464021,H1N2_Swine_AB434340_A/swine/Saraburi/NIAH13021/2005|2005.500:0.0534724101):0.003331219706,(H1N1_Swine_CY028792_A/swine/Iowa/1/1986|1986.500:1.674327507e-16,H1N1_Swine_CY096887_A/swine/Iowa/2/1986|1986.500:-1.674327507e-16):0.01151978237):0.01502729695):0.00758499395,H1N1_Swine_AB600943_A/swine/Okinawa/1/2005|2005.500:0.07052032548):0.004134611459):0.02016906741,((((H1N1_Swine_CY026303_A/swine/Wisconsin/2/1966|1966.500:0.008650776731,H1N1_Swine_CY026295_A/swine/Wisconsin/1/1967|1967.500:-0.000169976398):0.004874078139,H1N1_Swine_CY022441_A/swine/Wisconsin/2/1970|1970.500:0.003749312755):0.006186149582,H1N1_Swine_CY032217_A/swine/Wisconsin/1/1961|1961.500:0.004367125547):0.006628986045,H1N1_Swine_CY026287_A/swine/Wisconsin/1/1957|1957.500:0.002132902006):0.02030736454):0.01863628311,((((H1N1_Swine_CY147410_A/swine/JY2/1931|1931.500:-8.822263827e-05,H1N1_Swine_CY009632_A/swine/1931|1931.500:8.822263827e-05):0.003968372445,H1N1_Swine_CY026431_A/swine/Jamesburg/1942|1942.500:0.003303160715):0.001806435693,(H1N1_Swine_CY045744_A/swine/USA/1976/1931|1931.500:-1.257876054e-17,H1N1_Swine_CY045752_A/swine/USA/1976-MA/1931|1931.500:1.257876054e-17):0.00552979052):0.004165602405,H1N1_Swine_CY027295_A/swine/Ohio/23/1935|1935.500:0.01203751237):0.01555666705):0.02518417116,(((((((((((((((((((((((((((((((((((((((((((((((((((((((((((((((((((((((H3N2_Human_KU322145_A/Milano/270/2015|2015.500:0.003365602435,H3N2_Human_KU591075_A/South_Carolina/09/2015|2015.500:0.003933853249):0.0002690262994,(H3N2_Human_KT843067_A/Massachusetts/18/2015|2015.238:-8.716978816e-17,H3N2_Human_KT843393_A/Massachusetts/19/2015|2015.279:8.716978816e-17):0.0009238906702):0.0001414961422,H3N2_Human_KT841032_A/Idaho/12/2014|2014.956:0.001062320664):7.850964215e-05,H3N2_Human_KX415260_A/Hawaii/13/2016|2016.118:0.001117336363):8.532887813e-05,H3N2_Human_KX412229_A/Alaska/197/2015|2015.658:0.001119303912):5.51536078e-05,H3N2_Human_KY487670_A/Taipei/0011/2015|2015.978:0.002350211835):0.0002204933977,H3N2_Human_KT843075_A/Nebraska/16/2015|2015.222:0.0009738327145):0.000197760026,((H3N2_Human_KX414900_A/Texas/30/2016|2016.126:2.79157367e-16,H3N2_Human_KT843686_A/Ohio/23/2015|2015.586:-2.79157367e-16):0.0006347069908,H3N2_Human_KX413941_A/Colorado/39/2015|2015.986:-0.0006347069908):0.00100672052):0.000153886881,H3N2_Human_KT840342_A/Vermont/22/2014|2014.967:-0.000156156604):9.373780675e-05,(((H3N2_Human_KT842735_A/Pennsylvania/05/2015|2015.099:-0.0002541691078,H3N2_Human_KU591755_A/Georgia/13/2015|2015.770:0.001449668097):0.0001272191921,H3N2_Human_KU591196_A/Maryland/17/2015|2015.767:-0.0001272191921):6.365783964e-05,H3N2_Human_KY487126_A/Baltimore/P0040/2015|2015.019:-6.365783964e-05):0.001107831644):4.565521924e-05,((((H3N2_Human_KX003417_A/Oklahoma/21/2015|2015.879:-1.223566827e-16,H3N2_Human_KX918048_A/New_York/80/2016|2016.323:1.223566827e-16):1.748221401e-17,H3N2_Human_KX412474_A/Illinois/19/2015|2015.778:-1.748221401e-17):3.496980551e-17,H3N2_Human_KU590222_A/Wisconsin/80/2015|2015.701:-3.496980551e-17):0.0006461273073,H3N2_Human_KU591958_A/South_Carolina/11/2015|2015.819:-0.0006461273073):0.001155957411):0.0001026733482,H3N2_Human_KT842235_A/Alabama/08/2015|2015.121:-0.0001043758002):5.221869719e-05,H3N2_Human_KT835920_A/Wyoming/14/2015|2015.058:-5.221869719e-05):2.611349359e-05,H3N2_Human_KU589660_A/Utah/15/2015|2015.529:-2.611349359e-05):1.305881995e-05,H3N2_Human_KT838587_A/Nevada/17/2014|2014.858:-1.305881995e-05):6.531448237e-06,H3N2_Human_KT840603_A/Massachusetts/23/2014|2014.951:-6.531448237e-06):3.266242899e-06,H3N2_Human_KT841613_A/Rhode_Island/05/2015|2015.016:-3.266242899e-06):1.633380922e-06,H3N2_Human_KY487094_A/Columbia/P0087/2015|2015.058:-1.633380922e-06):8.168202388e-07,H3N2_Human_KX412658_A/Connecticut/11/2015|2015.967:-8.168202388e-07):4.084750284e-07,H3N2_Human_KY681673_A/Saudi_Arabia/26/2015|2015.732:-4.084750284e-07):2.04269979e-07,H3N2_Human_CY252811_A/South_Australia/1001/2015|2015.367:-2.04269979e-07):1.021512272e-07,H3N2_Human_KT842135_A/Maine/10/2015|2015.132:-1.021512272e-07):5.108373501e-08,H3N2_Human_KX411985_A/Maine/43/2015|2015.797:-5.108373501e-08):2.554592913e-08,H3N2_Human_KT844121_A/Iowa/31/2015|2015.575:-2.554592913e-08):1.277499572e-08,H3N2_Human_KT842753_A/Kentucky/07/2015|2015.148:-1.277499572e-08):6.38851427e-09,H3N2_Human_KT837389_A/Minnesota/31/2014|2014.822:-6.38851427e-09):3.194765253e-09,H3N2_Human_KT839131_A/Utah/21/2014|2014.847:-3.194765253e-09):1.597636481e-09,H3N2_Human_KT842927_A/Delaware/35/2015|2015.164:-1.597636481e-09):7.989450454e-10,H3N2_Human_KX412482_A/Louisiana/07/2015|2015.860:-7.989450454e-10):3.995358322e-10,H3N2_Human_CY207679_A/New_York/WC-LVD-15-022/2015|2015.066:-3.995358322e-10):1.998001737e-10,H3N2_Human_KY487144_A/Bethesda/P0018/2015|2015.033:-1.998001737e-10):9.991559625e-11,H3N2_Human_KT841341_A/South_Dakota/20/2015|2015.014:-9.991559625e-11):4.996582688e-11,H3N2_Human_KU590680_A/Oregon/14/2015|2015.490:-4.996582688e-11):2.498707397e-11,H3N2_Human_KT844010_A/Illinois/12/2015|2015.493:-2.498707397e-11):1.249528284e-11,H3N2_Human_KU592175_A/South_Dakota/36/2015|2015.581:-1.249528284e-11):6.249062594e-12,H3N2_Human_KT843983_A/Florida/55/2015|2015.504:-6.249062594e-12):3.124983937e-12,H3N2_Human_KX412425_A/Louisiana/06/2015|2015.836:-3.124983937e-12):1.562967515e-12,H3N2_Human_KT843248_A/New_Jersey/13/2015|2015.216:-1.562967515e-12):7.817261371e-13,H3N2_Human_KT837414_A/Maine/05/2014|2014.784:-7.817261371e-13):6.472663264e-05,((H3N2_Human_KU589855_A/Indiana/25/2015|2015.671:-1.401594547e-16,H3N2_Human_KX411947_A/Arizona/17/2015|2015.740:1.401594547e-16):0.0008445526812,H3N2_Human_KU590453_A/Indiana/19/2015|2015.666:-0.0008445526812):0.001135865084):0.0003033795174,((((((((((((H3N2_Human_CY221985_A/Wyoming/07/2017|2017.107:0.001298520681,H3N2_Human_CY225234_A/Illinois/22/2017|2017.175:0.001099894446):0.0001373879888,H3N2_Human_MH246370_A/Georgia/18/2018|2018.145:0.003487357861):0.0003020557294,H3N2_Human_CY216565_A/South_Carolina/04/2017|2017.044:0.0008991336085):0.0002028235603,H3N2_Human_KY950227_A/Baltimore/0294/2017|2017.107:-0.0002077930338):0.0001040254281,H3N2_Human_KX916392_A/Wisconsin/77/2016|2016.611:-0.0001040254281):5.202064643e-05,H3N2_Human_CY220547_A/Louisiana/05/2017|2017.079:-5.202064643e-05):2.602129035e-05,H3N2_Human_CY215166_A/Mississippi/02/2017|2017.030:-2.602129035e-05):1.301263062e-05,H3N2_Human_CY208836_A/Florida/74/2016|2016.682:-1.301263062e-05):0.0004167221608,H3N2_Human_KY949996_A/Baltimore/0281/2017|2017.099:0.001980238386):0.001204700871,H3N2_Human_CY227202_A/Pennsylvania/17/2017|2017.137:0.001197621151):4.012634541e-05,H3N2_Human_CY212045_A/Maine/24/2016|2016.934:-4.410046657e-05):0.0003513827148,((H3N2_Human_KX414908_A/Maryland/05/2016|2016.096:0.001540958872,H3N2_Human_KU590182_A/Minnesota/41/2015|2015.701:-0.0003410878659):0.0001708465987,H3N2_Human_KX003402_A/Arizona/25/2015|2015.836:-0.0001708465987):0.000848536607):0.0009097174877):0.0002702767594,H3N2_Human_KT842009_A/Nevada/09/2015|2015.096:0.002137247305):0.0002628383324,H3N2_Human_KU590629_A/Vermont/09/2015|2015.745:0.0009428762873):0.0004370550167,H3N2_Human_CY252867_A/Canberra/20/2015|2015.427:0.001960315876):0.0003482417809,((H3N2_Human_KY950027_A/Keelung/0089/2016|2016.934:0.001573975942,H3N2_Human_CY209228_A/Michigan/110/2016|2016.847:-0.0003741049356):0.000974774132,H3N2_Human_CY210548_A/New_Hampshire/24/2016|2016.879:0.001423468797):0.0008617052749):0.0002660069793,((((((((((((((((((((((((((((((((((H3N2_Human_MG928449_A/Gainesville/16/2017|2017.123:0.001463150921,H3N2_Human_KY697330_A/Gainesville/13/2016|2016.967:0.000935264206):0.0003686249574,H3N2_Human_CY220387_A/Kentucky/12/2017|2017.071:-0.0003686249574):0.00018434012,H3N2_Human_CY213166_A/Washington/106/2016|2016.962:-0.00018434012):9.219648966e-05,H3N2_Human_MG928481_A/Gainesville/17/2017|2017.137:-9.219648966e-05):4.610516129e-05,H3N2_Human_CY216253_A/South_Dakota/36/2016|2016.970:-4.610516129e-05):2.305940472e-05,H3N2_Human_CY214622_A/Kentucky/02/2017|2017.008:-2.305940472e-05):1.153143303e-05,H3N2_Human_CY232504_A/Vermont/11/2017|2017.247:-1.153143303e-05):5.766582107e-06,H3N2_Human_CY232544_A/Connecticut/19/2017|2017.244:-5.766582107e-06):0.0003119443438,H3N2_Human_CY239876_A/West_Virginia/21/2017|2017.433:0.0008835774166):0.0003075810402,H3N2_Human_CY216557_A/Arkansas/14/2016|2016.956:0.0008901084134):0.002316681389,((((H3N2_Human_KX415644_A/Pennsylvania/20/2016|2016.162:0.00156039803,H3N2_Human_CY220579_A/Kansas/03/2017|2017.090:0.0008380170967):0.001141144481,H3N2_Human_KX917864_A/Alaska/19/2016|2016.312:0.003678968745):0.0001243363018,H3N2_Human_CY213302_A/North_Dakota/30/2016|2016.989:0.001070988918):0.0001500416268,((H3N2_Human_CY209284_A/Oregon/20/2016|2016.833:0.001323897063,H3N2_Human_CY212398_A/Maryland/25/2016|2016.803:0.00108373655):0.0006705041833,H3N2_Human_CY212838_A/Indiana/44/2016|2016.918:0.000529366823):0.0004543331001):9.748570589e-05):0.0001361143365,H3N2_Human_CY227946_A/Maine/23/2016|2016.808:0.003338223892):0.0002614572186,((H3N2_Human_CY210667_A/California/161/2016|2016.860:0.000328494671,H3N2_Human_CY215070_A/Montana/01/2017|2017.000:0.002069920456):0.0003159911108,H3N2_Human_CY225242_A/Illinois/23/2017|2017.175:0.002094322666):0.001046127501):0.0001907926094,H3N2_Human_CY254621_A/Sydney/115/2016|2016.496:-0.0002094412942):0.0001048979195,H3N2_Human_CY213814_A/Ohio/38/2016|2016.789:-0.0001048979195):5.248411481e-05,H3N2_Human_KU591942_A/Minnesota/47/2015|2015.874:-5.248411481e-05):2.624610898e-05,H3N2_Human_CY208884_A/Rhode_Island/26/2016|2016.699:-2.624610898e-05):1.313009279e-05,H3N2_Human_CY212758_A/Nebraska/27/2016|2016.948:-1.313009279e-05):6.566060774e-06,H3N2_Human_KX412746_A/North_Carolina/03/2016|2016.030:-6.566060774e-06):3.283537732e-06,H3N2_Human_KX415324_A/New_Jersey/07/2016|2016.151:-3.283537732e-06):1.642022617e-06,H3N2_Human_KY116650_A/Minnesota/74/2016|2016.759:-1.642022617e-06):8.211382232e-07,H3N2_Human_CY212085_A/Oklahoma/18/2016|2016.918:-8.211382232e-07):4.106325884e-07,H3N2_Human_KY116562_A/Massachusetts/36/2016|2016.756:-4.106325884e-07):2.053480427e-07,H3N2_Human_CY208956_A/Minnesota/75/2016|2016.773:-2.053480427e-07):1.026899005e-07,H3N2_Human_CY208876_A/Rhode_Island/25/2016|2016.699:-1.026899005e-07):5.135289262e-08,H3N2_Human_CY213214_A/Utah/53/2016|2016.973:-5.135289262e-08):0.0001055814421,((((((((((H3N2_Human_MG984189_A/Shanghai/10/2017|2017.025:0.001701861561,H3N2_Human_CY255889_A/New_Hampshire/23/2017|2017.778:-0.0005033174401):0.001063724236,H3N2_Human_CY258088_A/North_Carolina/36/2017|2017.808:0.00254063202):0.000432881761,H3N2_Human_CY256065_A/Oregon/15/2017|2017.740:-0.0004374349323):0.0007568921643,H3N2_Human_CY260150_A/Oklahoma/29/2017|2017.833:0.0004479248445):0.0009965613206,(H3N2_Human_CY245290_A/Mississippi/20/2017|2017.671:0.001039913707,H3N2_Human_CY230670_A/Hawaii/17/2017|2017.214:0.001358715679):0.0002081755173):0.0001208422626,H3N2_Human_MG279242_A/Singapore/NHRC_RGN0212/2017|2017.504:0.00350939009):8.609443004e-05,H3N2_Human_MH082488_A/Mississippi/03/2018|2018.005:0.001125846088):6.539535427e-05,H3N2_Human_MG984485_A/Shanghai/50/2017|2017.679:-7.405509987e-05):3.70379254e-05,H3N2_Human_MH307120_A/New_Jersey/09/2018|2018.068:-3.70379254e-05):0.0007072347167,H3N2_Human_MH126608_A/Delaware/03/2018|2018.049:0.0004932816401):0.001094384214):0.0003287746087,((((((H3N2_Human_CY215102_A/Nevada/57/2016|2016.940:0.006322431124,H3N2_Human_KY289097_A/West_Virginia/07/2016|2016.814:-0.001491710857):0.0007471335128,H3N2_Human_CY214798_A/Wyoming/02/2017|2017.011:-0.0007471335128):0.0003739995792,H3N2_Human_CY209060_A/West_Virginia/06/2016|2016.814:-0.0003739995792):0.0001871609717,H3N2_Human_CY214374_A/Delaware/38/2016|2016.923:-0.0001871609717):0.001342269049,(H3N2_Human_CY256990_A/Nicaragua/6031_14/2016|2016.866:-2.402438835e-16,H3N2_Human_CY257286_A/Nicaragua/6838_08/2016|2016.893:2.402438835e-16):0.001069734978):0.0005122148455,H3N2_Human_CY210611_A/Idaho/41/2016|2016.890:-0.0005185873647):0.0008733975135):0.0004311193884,H3N2_Human_KY115866_A/Illinois/45/2016|2016.633:0.003180869459):0.0005573833678,(((H3N2_Human_KY949762_A/Linkou/0169/2016|2016.918:0.001295057663,H3N2_Human_KY116138_A/Iowa/27/2016|2016.734:0.001103571723):8.73087239e-05,H3N2_Human_CY214062_A/Illinois/61/2016|2016.984:0.001119188247):0.0005486045194,H3N2_Human_CY216037_A/Georgia/04/2017|2017.022:0.002771025818):0.0008224833671):0.0003712106216,H3N2_Human_CY254957_A/Sydney/1059/2016|2016.622:0.002055612499):0.0003283686285,H3N2_Human_CY234742_A/Texas/107/2017|2017.315:0.003210028691):0.0003698175916,((H3N2_Human_KX415028_A/Nebraska/10/2016|2016.129:-1.057880004e-16,H3N2_Human_KX917768_A/Virginia/52/2016|2016.279:1.057880004e-16):0.001401948169,H3N2_Human_KU591460_A/Montana/26/2015|2015.710:-0.0002020771629):0.0008776515788):0.0002685670561,(((((H3N2_Human_KY925441_A/Porto_Alegre/LACENRS-1013/2016|2016.304:3.524080525e-17,H3N2_Human_KX416156_A/Louisiana/09/2016|2016.178:-3.524080525e-17):0.0004112795015,(H3N2_Human_KX133414_A/Gainesville/01/2016|2016.208:0.001943779686,H3N2_Human_CY211614_A/Idaho/35/2016|2016.737:0.005327224606):0.0007805822513):0.0006283554404,(H3N2_Human_KX917944_A/Wyoming/26/2016|2016.312:-3.543854044e-16,H3N2_Human_KX917728_A/Wyoming/19/2016|2016.255:3.543854044e-16):0.0005741227918):0.0004531743518,H3N2_Human_CY210191_A/Louisiana/27/2016|2016.871:-0.0004584819848):0.0002309331076,H3N2_Human_KX412802_A/Georgia/03/2016|2016.030:-0.0002309331076):0.0009393617213):0.0009451511988):0.0004409641393,H3N2_Human_KY681675_A/Saudi_Arabia/28/2015|2015.732:0.0007566294889):0.000236728194,H3N2_Human_KT840048_A/California/44/2014|2014.923:0.002167532908):0.0001357962001,H3N2_Human_KT843770_A/New_Mexico/22/2015|2015.567:0.001066429427):0.0002648815603,H3N2_Human_KU590758_A/Washington/45/2015|2015.455:0.0009197085312):0.0007434368037,(H3N2_Human_CY216053_A/Tennessee/04/2017|2017.038:0.0001482393033,H3N2_Human_CY226571_A/Tennessee/39/2016|2016.956:0.00224837393):0.004104269001):0.0004068883535,((((((((((((H3N2_Human_KX416404_A/Indiana/35/2016|2016.216:0.001125401242,H3N2_Human_KX413989_A/California/131/2015|2015.995:0.001273013886):0.001371028609,H3N2_Human_KX916792_A/Alaska/22/2016|2016.427:0.001039285169):0.0004386923816,H3N2_Human_KX416852_A/Utah/33/2016|2016.263:0.0007585559465):0.0003379856385,H3N2_Human_KX412674_A/Alabama/03/2016|2016.071:0.0008597038151):0.0001861438701,H3N2_Human_KX917144_A/South_Carolina/08/2016|2016.142:-0.000188335523):9.428343203e-05,H3N2_Human_KX916096_A/Connecticut/09/2015|2015.984:-9.428343203e-05):4.718308069e-05,H3N2_Human_KX414301_A/Montana/09/2016|2016.030:-4.718308069e-05):2.36025713e-05,H3N2_Human_KX414493_A/Arizona/22/2016|2016.060:-2.36025713e-05):1.180505269e-05,H3N2_Human_KX414501_A/Arizona/23/2016|2016.052:-1.180505269e-05):5.903497313e-06,H3N2_Human_KX414685_A/Oregon/04/2016|2016.088:-5.903497313e-06):2.952234301e-06,H3N2_Human_KX416628_A/New_Hampshire/16/2016|2016.241:-2.952234301e-06):0.0005946956534,((H3N2_Human_KY116434_A/Nevada/38/2016|2016.723:0.001692088674,H3N2_Human_CY208940_A/Pennsylvania/86/2016|2016.701:-0.0004935445527):0.0002495469633,H3N2_Human_CY209188_A/South_Dakota/28/2016|2016.740:-0.0002495469633):0.001804076281):0.002039169007):0.0002114006186,(((((((((((((((((((((((((((((((((((((((((((((((((((((((((((H3N2_Human_KT837294_A/New_Hampshire/19/2014|2014.740:0.001319997784,H3N2_Human_KT838969_A/Wyoming/14/2014|2014.868:0.001087635829):0.0001873855844,H3N2_Human_KT838936_A/North_Carolina/29/2014|2014.852:0.001007212736):0.0003416387457,H3N2_Human_KT837044_A/New_Mexico/27/2014|2014.712:-0.0003416387457):0.0001710174318,H3N2_Human_KT837839_A/Wyoming/08/2014|2014.770:-0.0001710174318):8.555900693e-05,H3N2_Human_KT841161_A/Michigan/12/2015|2015.019:-8.555900693e-05):4.281363945e-05,H3N2_Human_KT837864_A/Florida/36/2014|2014.753:-4.281363945e-05):2.141321224e-05,H3N2_Human_KT837733_A/Alaska/46/2014|2014.756:-2.141321224e-05):1.070822661e-05,H3N2_Human_KT838712_A/Utah/18/2014|2014.836:-1.070822661e-05):0.001381751197,H3N2_Human_KT841720_A/Arkansas/01/2015|2015.019:0.002226767608):0.001126923111,H3N2_Human_KT840480_A/West_Virginia/06/2014|2014.951:0.001298030157):0.0003869520469,((((((H3N2_Human_KY487532_A/Columbia/P0035/2014|2014.964:0.002535032608,H3N2_Human_KT841524_A/Oklahoma/02/2015|2015.005:0.002292246664):8.400326858e-05,H3N2_Human_CY240551_A/Nicaragua/6302_05/2014|2014.819:0.002331737716):7.793937779e-05,(H3N2_Human_KT835852_A/New_Jersey/02/2015|2015.068:0.001200817082,H3N2_Human_KT843176_A/Hawaii/24/2015|2015.170:-3.887164217e-06):0.001127648785):0.0001369020618,H3N2_Human_KT835931_A/Montana/09/2015|2015.060:0.001065685428):7.062060623e-05,H3N2_Human_KT837223_A/New_Jersey/22/2014|2014.707:0.0011331962):5.378570835e-05,H3N2_Human_KT843188_A/New_Mexico/18/2015|2015.208:0.001150031098):0.0002250273855):0.000158594548,H3N2_Human_KU198903_A/Moscow/CRIE-141/2015|2015.071:0.001045189182):9.370635831e-05,H3N2_Human_KT839782_A/Illinois/09/2014|2014.915:0.001098560141):8.090605707e-05,H3N2_Human_KT838397_A/Texas/70/2014|2014.896:0.00111747446):8.268569319e-05,H3N2_Human_KT840554_A/Montana/28/2014|2014.945:0.001118922024):5.637233909e-05,H3N2_Human_KU589767_A/Iowa/40/2015|2015.674:-5.718953744e-05):4.876576957e-05,((((((((((H3N2_Human_KT841491_A/Delaware/02/2015|2015.003:0.001176768155,H3N2_Human_KT841932_A/Tennessee/06/2015|2015.014:0.002431538707):0.0002809092571,(H3N2_Human_KY615591_A/Baltimore/P0008/2014|2014.951:5.731237243e-05,H3N2_Human_KT840543_A/Tennessee/20/2014|2014.953:-5.731237243e-05):0.0009248883328):0.0003574891331,H3N2_Human_KT841473_A/North_Dakota/03/2015|2015.000:-0.0003597602575):0.0001990372798,H3N2_Human_KT840945_A/District_Of_Columbia/08/2014|2014.986:-0.0001999394543):0.0001002038428,H3N2_Human_KT839734_A/Nebraska/15/2014|2014.926:-0.0001002038428):5.012902662e-05,H3N2_Human_KT840742_A/Nebraska/14/2014|2014.942:-5.012902662e-05):2.507210926e-05,H3N2_Human_KT841627_A/Utah/02/2015|2015.019:-2.507210926e-05):1.253798088e-05,H3N2_Human_KT838514_A/Colorado/28/2014|2014.885:-1.253798088e-05):6.269953865e-06,H3N2_Human_KT840555_A/Colorado/36/2014|2014.959:-6.269953865e-06):0.0006877608227,H3N2_Human_KT839678_A/Indiana/26/2014|2014.934:-0.0006877467262):0.001154694356):9.296582158e-05,(H3N2_Human_KT840033_A/Alabama/10/2014|2014.923:0.0007052893443,H3N2_Human_KT837393_A/Connecticut/21/2014|2014.784:0.0004945816619):0.001113150799):8.461052305e-05,H3N2_Human_KU590955_A/Mississippi/13/2015|2015.614:-8.56493255e-05):4.300027805e-05,H3N2_Human_KT841598_A/Nebraska/02/2015|2015.011:-4.300027805e-05):2.150890688e-05,H3N2_Human_KT841114_A/Mississippi/02/2015|2015.011:-2.150890688e-05):1.076184633e-05,H3N2_Human_KT840278_A/Nevada/22/2014|2014.923:-1.076184633e-05):5.382557629e-06,H3N2_Human_CY207879_A/New_York/WC-LVD-14-097/2014|2014.858:-5.382557629e-06):2.6917088e-06,H3N2_Human_KT837821_A/Mississippi/05/2014|2014.784:-2.6917088e-06):1.346069461e-06,H3N2_Human_KT839553_A/Louisiana/39/2014|2014.940:-1.346069461e-06):6.731422951e-07,H3N2_Human_KT835703_A/Wisconsin/30/2015|2015.068:-6.731422951e-07):3.366249472e-07,H3N2_Human_KT838431_A/Maryland/40/2014|2014.899:-3.366249472e-07):1.683393817e-07,H3N2_Human_KT841487_A/North_Dakota/02/2015|2015.000:-1.683393817e-07):8.418314924e-08,H3N2_Human_KT838742_A/Michigan/26/2014|2014.899:-8.418314924e-08):4.209830579e-08,H3N2_Human_KT839598_A/Washington/37/2014|2014.934:-4.209830579e-08):2.10525191e-08,H3N2_Human_KT839031_A/Mississippi/10/2014|2014.838:-2.10525191e-08):1.052794355e-08,H3N2_Human_KT836051_A/New_York/18/2015|2015.060:-1.052794355e-08):5.264813644e-09,H3N2_Human_KT842334_A/Rhode_Island/08/2015|2015.093:-5.264813644e-09):2.632828157e-09,H3N2_Human_KT842367_A/New_Hampshire/13/2015|2015.132:-2.632828157e-09):1.316624463e-09,H3N2_Human_KT836295_A/Texas/23/2015|2015.055:-1.316624463e-09):6.584170386e-10,H3N2_Human_KT842671_A/Tennessee/07/2015|2015.088:-6.584170386e-10):3.292611081e-10,H3N2_Human_CY257446_A/Nicaragua/4993_07/2014|2014.759:-3.292611081e-10):1.646570252e-10,H3N2_Human_KU888857_A/DC/1/2014|2014.995:-1.646570252e-10):8.234115162e-11,H3N2_Human_KT843052_A/Oregon/06/2015|2015.170:-8.234115162e-11):4.117652402e-11,H3N2_Human_KT842981_A/Washington/34/2015|2015.203:-4.117652402e-11):2.059199747e-11,H3N2_Human_KT842777_A/Arkansas/06/2015|2015.129:-2.059199747e-11):1.029748453e-11,H3N2_Human_KT843318_A/Texas/37/2015|2015.167:-1.029748453e-11):5.149558273e-12,H3N2_Human_KT838497_A/Oklahoma/10/2014|2014.896:-5.149558273e-12):2.57531027e-12,H3N2_Human_KT842325_A/Maryland/03/2015|2015.126:-2.57531027e-12):1.287934456e-12,H3N2_Human_KT838965_A/Delaware/25/2014|2014.885:-1.287934456e-12):4.435098404e-05,((((((((((((((H3N2_Human_KT841910_A/West_Virginia/01/2015|2015.003:-0.0002209376906,H3N2_Human_KT836419_A/West_Virginia/02/2015|2015.074:0.00141643668):0.0001105495855,H3N2_Human_KT841435_A/Colorado/04/2015|2015.011:-0.0001105495855):5.529946178e-05,H3N2_Human_KT841554_A/Georgia/05/2015|2015.003:-5.529946178e-05):2.765797868e-05,H3N2_Human_KT841155_A/Virginia/03/2015|2015.008:-2.765797868e-05):1.383510937e-05,H3N2_Human_KT842177_A/Alabama/07/2015|2015.112:-1.383510937e-05):6.920654283e-06,H3N2_Human_KT839467_A/Wisconsin/57/2014|2014.937:-6.920654283e-06):3.460857135e-06,H3N2_Human_KT839571_A/Missouri/14/2014|2014.918:-3.460857135e-06):1.730945946e-06,H3N2_Human_KT841096_A/North_Carolina/05/2015|2015.019:-1.730945946e-06):8.656055922e-07,H3N2_Human_KT838170_A/North_Dakota/06/2014|2014.748:-8.656055922e-07):4.328691261e-07,H3N2_Human_KT840631_A/Wisconsin/69/2014|2014.959:-4.328691261e-07):0.0004926255489,H3N2_Human_KT841801_A/Wyoming/01/2015|2015.014:0.0007072486404):0.0002522086765,H3N2_Human_KT840473_A/Idaho/10/2014|2014.962:0.0009542882944):0.0005171222975,((((((((((H3N2_Human_KT838895_A/New_Jersey/27/2014|2014.882:0.001148165972,H3N2_Human_KT840184_A/Missouri/18/2014|2014.940:0.00126482797):0.0002578628525,H3N2_Human_KT837035_A/Michigan/11/2014|2014.699:-0.0002644888171):0.000132487511,H3N2_Human_KT837217_A/North_Carolina/24/2014|2014.729:-0.000132487511):6.634339483e-05,H3N2_Human_KT837570_A/Alaska/47/2014|2014.759:-6.634339483e-05):3.319762202e-05,H3N2_Human_KT842200_A/Kansas/08/2015|2015.134:-3.319762202e-05):1.660377874e-05,H3N2_Human_KT836993_A/Pennsylvania/40/2014|2014.699:-1.660377874e-05):8.303168155e-06,H3N2_Human_KT837401_A/Oregon/06/2014|2014.770:-8.303168155e-06):4.152223669e-06,H3N2_Human_KT837672_A/Kansas/07/2014|2014.819:-4.152223669e-06):1.702222612e-05,((H3N2_Human_KT841015_A/Virginia/31/2014|2014.942:-4.49423412e-16,H3N2_Human_KT840139_A/Pennsylvania/67/2014|2014.923:4.49423412e-16):1.728814442e-16,H3N2_Human_KT836322_A/Pennsylvania/04/2015|2015.071:-1.728814442e-16):0.001181521895):0.0003032519528,H3N2_Human_KU591027_A/California/85/2015|2015.688:0.002096727204):0.0006875877637):0.0009567114553,((H3N2_Human_KT839764_A/Kentucky/30/2014|2014.915:3.863157318e-05,H3N2_Human_KT840364_A/Kentucky/27/2014|2014.975:-3.863157318e-05):0.0005426420394,(H3N2_Human_KU591371_A/Missouri/42/2015|2015.756:0,H3N2_Human_KX003978_A/Alaska/209/2015|2015.682:0):0.0006579496769):0.001159358197):0.0001012130945):0.0003785564125,H3N2_Human_KT835807_A/Kansas/09/2015|2015.079:0.0008200963373):0.000215218915,((H3N2_Human_KY487558_A/Bethesda/P0004/2015|2015.005:0.001675663297,H3N2_Human_KT837495_A/Louisiana/09/2014|2014.775:-0.0004771191759):0.0004896999189,H3N2_Human_KY615556_A/Columbia/P0075/2014|2014.986:0.0007162869249):0.0009943888061):0.000165700353,H3N2_Human_KT838190_A/Minnesota/28/2014|2014.795:0.001040777005):8.864308081e-05,(((((((((((H3N2_Human_MF736976_A/Smolensk/CRIE-44/2016|2016.932:0.0006469184281,H3N2_Human_MG856321_A/Saratov/CRIE-250/2017|2017.049:0.002952825203):0.0003749490261,H3N2_Human_MF736987_A/Vologda/CRIE-172/2016|2016.959:-0.0003765787216):0.0001885341039,H3N2_Human_MG856330_A/Karachay-Cherkess/CRIE-296/2016|2016.942:-0.0001885341039):9.437789149e-05,H3N2_Human_MF737003_A/Karachay-Cherkess/CRIE-301/2017|2017.159:-9.437789149e-05):4.7209558e-05,H3N2_Human_MG856302_A/Moscow/CRIE-155/2016|2016.989:-4.7209558e-05):2.361525876e-05,H3N2_Human_CY215134_A/Michigan/124/2016|2016.975:-2.361525876e-05):1.181105646e-05,H3N2_Human_MG856311_A/Moscow/CRIE-226/2017|2017.082:-1.181105646e-05):0.000377516656,H3N2_Human_MH082152_A/Florida/02/2018|2018.011:0.004428351476):0.0003740543952,((((((H3N2_Human_CY211894_A/Tennessee/33/2016|2016.929:0.001140634502,H3N2_Human_CY212422_A/Massachusetts/42/2016|2016.932:0.001257994884):0.000278674272,H3N2_Human_CY220763_A/Missouri/05/2017|2017.068:-0.0002803039674):0.0001402732926,H3N2_Human_CY215917_A/North_Carolina/01/2017|2017.019:-0.0001402732926):7.017750158e-05,H3N2_Human_CY213294_A/Missouri/21/2016|2016.964:-7.017750158e-05):3.509902783e-05,H3N2_Human_CY214254_A/Kansas/30/2016|2016.989:-3.509902783e-05):1.755469615e-05,H3N2_Human_CY238791_A/Tennessee/37/2017|2017.279:-1.755469615e-05):0.0008361635234):0.0009138604496,((H3N2_Human_MH131572_A/Kansas/21/2017|2017.967:-1.379694633e-16,H3N2_Human_CY243706_A/Iowa/25/2017|2017.605:1.379694633e-16):2.759807925e-16,H3N2_Human_CY261165_A/Idaho/38/2017|2017.877:-2.759807925e-16):0.001495160645):0.0005925194198,H3N2_Human_CY242290_A/Ohio/31/2017|2017.562:0.0006054161245):0.002243202989):8.75652014e-05,H3N2_Human_KT841066_A/Texas/84/2014|2014.942:0.00115612541):0.0002545739039,H3N2_Human_KT840729_A/Vermont/09/2014|2014.951:0.002155228496):0.0001859071595,H3N2_Human_KT843235_A/Ohio/10/2015|2015.216:0.002224406618):0.0002998252053,H3N2_Human_KT835962_A/Nevada/12/2015|2015.079:0.0008991499719):0.0002228224324,(H3N2_Human_KT841337_A/Virginia/06/2015|2015.005:0.001452168932,H3N2_Human_KT839233_A/Illinois/07/2014|2014.858:-0.0002536248111):0.002193971311):0.0001733782344,((H3N2_Human_KT836257_A/Missouri/09/2015|2015.063:0.0003030114647,H3N2_Human_KT841818_A/Kentucky/01/2015|2015.000:0.0008968595416):0.001171180102,H3N2_Human_KY116995_A/Virginia/51/2014|2014.992:0.00123386099):0.001045101177):0.0004246758477,(H3N2_Human_KX416124_A/Washington/47/2016|2016.197:0.001650259659,H3N2_Human_KU591159_A/Hawaii/67/2015|2015.759:0.0007573739537):0.002023489042):0.0002790866084,H3N2_Human_CY207887_A/New_York/WC-LVD-14-098/2014|2014.934:0.0009247781566):0.0004912114068,H3N2_Human_KT837551_A/Iowa/16/2014|2014.803:0.003120183751):0.001010674299):0.0006492799294,((((((((((((((((((((((((((((((((((((((((((((((((((((((((((((((((((((((((((((((((((((((((((((((((((((((((((((H3N2_Human_CY243531_A/Alaska/28/2017|2017.425:0.002246772792,H3N2_Human_MH126933_A/Michigan/25/2018|2018.068:0.002611237559):0.0002786164938,H3N2_Human_MG974350_A/Georgia/21/2017|2017.803:0.002123098598):0.0002718871974,H3N2_Human_CY224002_A/Virginia/09/2017|2017.118:0.000930610233):0.0001559950836,((H3N2_Human_MH126997_A/Montana/04/2018|2018.025:0.001641670886,H3N2_Human_MH082432_A/Massachusetts/02/2018|2018.041:-0.0004431267653):0.0002232850201,H3N2_Human_MH127101_A/Ohio/05/2018|2018.055:-0.0002232850201):0.001053970992):0.0001342221061,(H3N2_Human_MH307059_A/Michigan/50/2018|2018.159:0.0002356427421,H3N2_Human_CY232590_A/Minnesota/26/2017|2017.277:0.002160970492):0.0004718085857):9.531461422e-05,(((H3N2_Human_CY261061_A/Massachusetts/19/2017|2017.871:-0.0002204981407,H3N2_Human_MH080143_A/North_Dakota/05/2018|2018.058:0.001419042262):0.0001104657226,H3N2_Human_MH080159_A/Oklahoma/03/2018|2018.033:-0.0001104657226):5.527268368e-05,H3N2_Human_MH079987_A/Hawaii/65/2017|2017.995:-5.527268368e-05):0.001099437332):6.249886764e-05,H3N2_Human_CY230217_A/Wisconsin/28/2017|2017.178:0.001141749038):3.707529198e-05,(H3N2_Human_MH307211_A/Oregon/14/2018|2018.088:-0.0003151750904,H3N2_Human_MH358906_A/Washington/71/2018|2018.192:0.001513719211):0.001163854678):3.264743768e-05,H3N2_Human_CY266134_A/Florida/88/2017|2017.852:0.001166812493):5.432304326e-05,H3N2_Human_MH082795_A/Pennsylvania/03/2018|2018.019:0.001152173928):9.512274685e-05,H3N2_Human_MG974315_A/Georgia/01/2018|2018.003:0.001099769073):5.17224733e-05,(H3N2_Human_MH233363_A/Arizona/05/2018|2018.041:-5.295148473e-17,H3N2_Human_CY246978_A/South_Carolina/16/2017|2017.674:5.295148473e-17):0.00114596698):3.098503868e-05,H3N2_Human_CY264271_A/Rhode_Island/15/2017|2017.907:0.001166704415):3.864999518e-05,H3N2_Human_MH082881_A/Tennessee/03/2018|2018.047:0.00116031517):8.132427419e-05,H3N2_Human_MG974702_A/Nebraska/19/2017|2017.942:0.001122492532):5.065956047e-05,H3N2_Human_MH126661_A/Florida/18/2018|2018.082:-5.248280368e-05):2.583524273e-05,H3N2_Human_MH233427_A/Maine/15/2018|2018.140:0.001176975958):0.0001239556532,H3N2_Human_MH307160_A/New_York/01/2018|2018.025:-0.0001253700774):8.899254528e-05,H3N2_Human_MH443618_A/Pennsylvania/53/2018|2018.047:-8.953214042e-05):4.477916085e-05,H3N2_Human_MH585864_A/Alabama/20/2018|2018.112:-4.477916085e-05):2.239628241e-05,H3N2_Human_MH131652_A/South_Dakota/44/2017|2017.940:-2.239628241e-05):1.120143191e-05,H3N2_Human_MH083152_A/Wyoming/02/2018|2018.008:-1.120143191e-05):5.60161509e-06,H3N2_Human_MH131420_A/Iowa/60/2017|2017.827:-5.60161509e-06):2.801257257e-06,H3N2_Human_MH126453_A/Arkansas/02/2018|2018.058:-2.801257257e-06):1.400853556e-06,H3N2_Human_MH082472_A/Minnesota/04/2018|2018.011:-1.400853556e-06):7.005392784e-07,H3N2_Human_MH358514_A/Arizona/20/2018|2018.184:-7.005392784e-07):3.503259071e-07,H3N2_Human_CY266435_A/Nicaragua/2010_03/2017|2017.597:-3.503259071e-07):1.751910966e-07,H3N2_Human_MG914119_A/Arizona/MAP6093A/2017|2017.964:-1.751910966e-07):8.76096241e-08,H3N2_Human_MH080103_A/Nebraska/03/2018|2018.041:-8.76096241e-08):4.381185229e-08,H3N2_Human_CY264469_A/Utah/41/2017|2017.932:-4.381185229e-08):2.190944694e-08,H3N2_Human_MH126950_A/Minnesota/09/2018|2018.055:-2.190944694e-08):1.095648449e-08,H3N2_Human_MH127029_A/New_Hampshire/08/2018|2018.066:-1.095648449e-08):5.479122264e-09,H3N2_Human_MH307179_A/North_Carolina/20/2018|2018.063:-5.479122264e-09):2.740001635e-09,H3N2_Human_MH082768_A/Oregon/28/2017|2017.970:-2.740001635e-09):1.370220733e-09,H3N2_Human_MH127333_A/Virginia/08/2018|2018.082:-1.370220733e-09):6.85220529e-10,H3N2_Human_CY243659_A/Alaska/45/2017|2017.575:-6.85220529e-10):3.42665464e-10,H3N2_Human_MG914223_A/California/BRD41731N/2017|2017.948:-3.42665464e-10):1.713594899e-10,H3N2_Human_CY222801_A/New_York/06/2017|2017.096:-1.713594899e-10):8.569343471e-11,H3N2_Human_CY232408_A/Florida/27/2017|2017.241:-8.569343471e-11):4.285298338e-11,H3N2_Human_MH443674_A/Virginia/12/2018|2018.038:-4.285298338e-11):2.142946555e-11,H3N2_Human_MG974286_A/Delaware/47/2017|2017.964:-2.142946555e-11):1.071609203e-11,H3N2_Human_CY264770_A/Nebraska/17/2017|2017.923:-1.071609203e-11):5.358954739e-12,H3N2_Human_MH306827_A/Colorado/15/2018|2018.148:-5.358954739e-12):2.679533571e-12,H3N2_Human_MG279326_A/California/NHRC_28273/2017|2017.751:-2.679533571e-12):1.339680421e-12,H3N2_Human_MH307155_A/New_Mexico/15/2018|2018.175:-1.339680421e-12):6.695359703e-13,H3N2_Human_MH082584_A/New_Hampshire/03/2018|2018.036:-6.695359703e-13):3.344646612e-13,H3N2_Human_CY260666_A/Colorado/18/2017|2017.836:-3.344646612e-13):1.672501238e-13,H3N2_Human_MH126797_A/Kansas/04/2018|2018.063:-1.672501238e-13):8.329948048e-14,H3N2_Human_MH082576_A/Nebraska/02/2018|2018.014:-8.329948048e-14):4.151897572e-14,H3N2_Human_MH127037_A/New_Jersey/07/2018|2018.068:-4.151897572e-14):2.024032718e-14,H3N2_Human_CY260126_A/Arkansas/33/2017|2017.847:-2.024032718e-14):9.901756834e-15,H3N2_Human_MH082400_A/Maryland/04/2018|2018.036:-9.901756834e-15):4.89665844e-15,H3N2_Human_MH083056_A/West_Virginia/01/2018|2018.025:-4.89665844e-15):2.40286798e-15,H3N2_Human_MH126365_A/Alabama/06/2018|2018.033:-2.40286798e-15):1.28418245e-15,H3N2_Human_CY260014_A/Wisconsin/334/2017|2017.836:-1.28418245e-15):6.788917036e-16,H3N2_Human_MH233563_A/Vermont/09/2018|2018.137:-6.788917036e-16):4.771360421e-16,H3N2_Human_MG974526_A/Maine/22/2017|2017.989:-4.771360421e-16):4.037956781e-16,H3N2_Human_MH126717_A/Hawaii/09/2018|2018.052:-4.037956781e-16):4.222181927e-16,H3N2_Human_MH082384_A/Maine/04/2018|2018.033:-4.222181927e-16):4.03926103e-16,H3N2_Human_MH246843_A/Utah/13/2018|2018.088:-4.03926103e-16):3.85628104e-16,H3N2_Human_MH307080_A/Missouri/07/2018|2018.041:-3.85628104e-16):3.856904026e-16,H3N2_Human_MH233483_A/New_York/15/2018|2018.140:-3.856904026e-16):4.041218985e-16,H3N2_Human_CY264573_A/Pennsylvania/271/2017|2017.929:-4.041218985e-16):3.858150601e-16,H3N2_Human_CY260682_A/New_Mexico/25/2017|2017.841:-3.858150601e-16):3.675023039e-16,H3N2_Human_MH083160_A/Wyoming/03/2018|2018.011:-3.675023039e-16):4.226959695e-16,H3N2_Human_CY265009_A/Indiana/35/2017|2017.948:-4.226959695e-16):4.227643117e-16,H3N2_Human_CY256161_A/Washington/306/2017|2017.784:-4.227643117e-16):4.228326759e-16,H3N2_Human_MH127373_A/Wisconsin/51/2018|2018.074:-4.228326759e-16):4.045140595e-16,H3N2_Human_CY261459_A/South_Dakota/33/2017|2017.877:-4.045140595e-16):4.229694707e-16,H3N2_Human_MH126965_A/Mississippi/06/2018|2018.019:-4.229694707e-16):4.04644949e-16,H3N2_Human_CY227826_A/Minnesota/21/2017|2017.216:-4.04644949e-16):4.047104255e-16,H3N2_Human_MH246379_A/Hawaii/14/2018|2018.088:-4.047104255e-16):4.231748289e-16,H3N2_Human_MH080151_A/Oklahoma/02/2018|2018.025:-4.231748289e-16):4.232433259e-16,H3N2_Human_MH233571_A/Vermont/10/2018|2018.140:-4.232433259e-16):4.233118452e-16,H3N2_Human_CY220643_A/Montana/07/2017|2017.077:-4.233118452e-16):4.049725437e-16,H3N2_Human_MH082608_A/New_Hampshire/32/2017|2017.984:-4.049725437e-16):4.418597741e-16,H3N2_Human_MH306819_A/California/42/2018|2018.123:-4.418597741e-16):4.41931342e-16,H3N2_Human_MH306979_A/Iowa/23/2018|2018.164:-4.41931342e-16):4.42002933e-16,H3N2_Human_MH358650_A/Illinois/22/2018|2018.208:-4.42002933e-16):4.6049432e-16,H3N2_Human_MH358570_A/Connecticut/23/2018|2018.203:-4.6049432e-16):4.605689423e-16,H3N2_Human_MH127269_A/Texas/78/2018|2018.088:-4.605689423e-16):4.606435888e-16,H3N2_Human_MH082728_A/Ohio/01/2018|2018.025:-4.606435888e-16):4.791469899e-16,H3N2_Human_CY214142_A/California/201/2016|2016.981:-4.791469899e-16):4.607929544e-16,H3N2_Human_MH082824_A/Rhode_Island/01/2018|2018.005:-4.607929544e-16):4.977370875e-16,H3N2_Human_MH126397_A/Alaska/02/2018|2018.038:-4.977370875e-16):2.958728949e-05,H3N2_Human_MH358754_A/Montana/23/2018|2018.214:0.001165911699):3.11785021e-05,H3N2_Human_CY260813_A/Missouri/34/2017|2017.844:0.001168662598):0.0001663212879,H3N2_Human_CY260722_A/Arizona/62/2017|2017.827:0.001033417036):9.447156208e-05,H3N2_Human_CY234574_A/Ohio/11/2017|2017.290:0.003551673224):6.201796297e-05,H3N2_Human_CY264287_A/New_Mexico/29/2017|2017.912:0.002332927127):5.252249371e-05,H3N2_Human_MH358498_A/Alaska/20/2018|2018.211:0.002358250343):9.384743451e-05,(H3N2_Human_MH079991_A/Idaho/02/2018|2018.025:-0.0003775116663,H3N2_Human_MH443658_A/South_Dakota/14/2018|2018.058:0.001577382673):0.001110108995):4.773610617e-05,(((H3N2_Human_CY261491_A/North_Dakota/29/2017|2017.901:-1.586327968e-16,H3N2_Human_CY260949_A/North_Dakota/25/2017|2017.885:1.586327968e-16):0.001157425861,H3N2_Human_CY258200_A/Colorado/17/2017|2017.825:0.002469982405):0.0006256514023,H3N2_Human_CY260277_A/Nevada/24/2017|2017.838:0.00176623491):0.0005665877291):0.0001383835051,(((H3N2_Human_MH127197_A/Tennessee/07/2018|2018.077:0.00145495563,H3N2_Human_MH246515_A/Kentucky/12/2018|2018.112:-0.0002594566416):0.0001300405596,H3N2_Human_MH079999_A/Illinois/01/2018|2018.000:-0.0001300405596):6.51001144e-05,H3N2_Human_CY256217_A/Idaho/33/2017|2017.781:-6.51001144e-05):0.001063622736):0.00011546156,H3N2_Human_MH126989_A/Missouri/08/2018|2018.049:0.001082872619):0.0001024946257,H3N2_Human_CY228601_A/Washington/34/2017|2017.211:0.001102633662):7.70821141e-05,(H3N2_Human_MH081906_A/Alabama/35/2017|2017.964:0.0007286101525,H3N2_Human_CY260523_A/Maryland/89/2017|2017.838:-0.0007286101525):0.0005236785355):0.0002301446793,H3N2_Human_MH080015_A/Indiana/01/2018|2018.019:0.0009700727497):0.0001912433947,H3N2_Human_MH126461_A/Arkansas/04/2018|2018.077:0.004720420753):0.0001268409856,H3N2_Human_MH358758_A/New_Mexico/17/2018|2018.211:0.002268439774):0.000590450669,H3N2_Human_MH233530_A/Oregon/11/2018|2018.085:0.0006033269522):0.0003189062985,(((((((((H3N2_Human_MH358706_A/Louisiana/16/2018|2018.123:5.143425021e-17,H3N2_Human_MH358698_A/Louisiana/15/2018|2018.123:-5.143425021e-17):0.002513953726,H3N2_Human_MH082064_A/Colorado/02/2018|2018.008:0.001085789905):0.0001187772557,H3N2_Human_CY266483_A/Nicaragua/7803_01/2017|2017.619:0.002291995581):0.0004850258713,H3N2_Human_MH082088_A/Connecticut/02/2018|2018.016:-0.0004917401276):0.0002469261889,H3N2_Human_MH079903_A/California/09/2018|2018.019:-0.0002469261889):0.0001237761607,H3N2_Swine_MG928435_A/swine/Florida/UF-1/2017|2017.827:-0.0001237761607):6.193556978e-05,H3N2_Human_MH127303_A/Utah/06/2018|2018.049:-6.193556978e-05):0.001020202828,H3N2_Human_CY250007_A/Michigan/292/2017|2017.732:0.0001836500886):0.0007632134029,H3N2_Human_MH246547_A/Massachusetts/17/2018|2018.159:0.001041054757):0.001205181247):0.0003642766551,H3N2_Human_CY222825_A/Massachusetts/04/2017|2017.085:0.00203794697):0.0002327775612,H3N2_Human_MH306995_A/Kentucky/17/2018|2018.148:0.000969065172):0.0001846511078,H3N2_Human_MH126734_A/Idaho/03/2018|2018.049:0.002222052112):0.0003194944909,H3N2_Human_MH080191_A/South_Dakota/03/2018|2018.038:0.002091388684):0.0003369339405,((((((((((((((H3N2_Human_CY212446_A/Virginia/66/2016|2016.937:0.0007205187659,H3N2_Human_CY228385_A/Maryland/28/2017|2017.189:0.0029068895):0.0003426239835,H3N2_Human_CY223241_A/Utah/12/2017|2017.151:0.0008466317569):0.0002129888716,H3N2_Human_CY230574_A/West_Virginia/11/2017|2017.175:0.0009935080993):0.0001831662412,H3N2_Human_CY232598_A/Arkansas/20/2017|2017.249:0.001012432357):0.0002190265601,H3N2_Human_CY228489_A/Virginia/22/2017|2017.225:-0.0002192056041):0.0002343618048,H3N2_Human_CY230726_A/Alabama/11/2017|2017.178:-0.0002351254306):0.0001176641458,H3N2_Human_CY232512_A/Vermont/12/2017|2017.247:-0.0001176641458):0.000526906979,H3N2_Human_CY216205_A/Louisiana/02/2017|2017.025:0.0006722258029):0.0009584121215,(((H3N2_Human_CY219264_A/Nevada/03/2017|2017.027:-2.053035444e-16,H3N2_Human_CY211775_A/Kentucky/30/2016|2016.926:2.053035444e-16):0.001306174103,H3N2_Human_CY212342_A/Delaware/35/2016|2016.885:0.001090439131):0.0003030124015,H3N2_Human_CY227538_A/Maine/14/2017|2017.195:-0.0003042974634):0.0002442787473):0.0006592503395,H3N2_Human_CY232496_A/Rhode_Island/13/2017|2017.271:0.0005425670537):0.001184583359,H3N2_Human_CY233420_A/Michigan/43/2017|2017.195:0.000619090873):0.0004635519819,H3N2_Human_CY255573_A/Brisbane/3/2017|2017.008:0.003162308921):0.001069348446,(H3N2_Human_MG984301_A/Shanghai/3/2016|2016.899:-1.381371054e-16,H3N2_Human_MG984477_A/Shanghai/5/2016|2016.918:1.381371054e-16):0.003802049166):0.002305939446,(((H3N2_Human_CY220067_A/Texas/11/2017|2017.058:-6.841392371e-17,H3N2_Human_CY220187_A/New_Jersey/07/2017|2017.079:6.841392371e-17):1.539544898e-16,H3N2_Human_CY212798_A/Alabama/18/2016|2016.951:-1.539544898e-16):0.00743584034,H3N2_Human_CY215150_A/Oklahoma/02/2017|2017.003:0.00348428747):0.0001879077695):0.0008901832592):0.0005695427897,H3N2_Human_KY116458_A/Florida/79/2016|2016.753:0.004272207841):0.0003037197264):0.0006668500066,H3N2_Human_KT842896_A/Vermont/05/2015|2015.195:0.002413464929):6.492832776e-05,(((((((((((((H3N2_Human_MH306947_A/Indiana/17/2018|2018.195:0.00120423797,H3N2_Human_MH358922_A/West_Virginia/17/2018|2018.216:0.001203395643):8.279148941e-06,H3N2_Human_MH246875_A/Washington/57/2018|2018.134:0.001195537657):0.0004245708518,H3N2_Human_MH358674_A/Iowa/27/2018|2018.233:-0.0004284053055):0.0002892062036,H3N2_Human_MH358802_A/North_Dakota/21/2018|2018.233:-0.0002899253195):0.0001451718047,H3N2_Human_MH358786_A/North_Carolina/24/2018|2018.252:-0.0001451718047):7.262519444e-05,H3N2_Human_MH358818_A/Rhode_Island/04/2018|2018.500:-7.262519444e-05):3.632814161e-05,H3N2_Human_MH246915_A/Wisconsin/68/2018|2018.145:-3.632814161e-05):0.0003644043707,H3N2_Human_MH126893_A/Maryland/07/2018|2018.066:0.000836998153):0.0006558610094,(((H3N2_Human_CY234646_A/Indiana/24/2017|2017.285:0.001326057279,H3N2_Human_CY234590_A/Connecticut/20/2017|2017.282:0.001081576334):0.0002403610988,H3N2_Human_MH080223_A/Texas/63/2018|2018.044:0.0009634557076):0.0007204613048,H3N2_Human_CY232440_A/Delaware/24/2017|2017.252:0.000474137016):0.0005529705081):0.000725182509,(((H3N2_Human_CY227554_A/New_Jersey/19/2017|2017.173:-1.722006024e-17,H3N2_Human_CY232392_A/New_York/19/2017|2017.079:1.722006024e-17):0.0009364433559,H3N2_Human_CY255565_A/Brisbane/1/2017|2017.003:0.002671061263):0.0006394606879,H3N2_Human_CY258971_A/New_York/A-WC-LVD-16-002/2016|2016.816:-0.0006447333734):0.000477610745):0.0007776821458,H3N2_Human_MH358578_A/Delaware/23/2018|2018.222:0.001033655101):0.002615912806,H3N2_Human_KU589871_A/New_Hampshire/40/2015|2015.701:-0.0005074512119):0.001255638257,H3N2_Human_MH443512_A/Kansas/09/2018|2018.011:0.004231398936):0.002321027799):0.002741711566,(((((((((((((((((((((((((((((((((((((((((((((((((((H3N2_Human_KR057519_A/Maryland/18/2014|2014.332:0.001119511769,H3N2_Human_KT837517_A/District_Of_Columbia/03/2014|2014.827:0.001293482173):0.002753729887,H3N2_Human_CY264661_A/New_Mexico/10/2014|2014.258:0.0008848036281):0.0004005786624,H3N2_Human_KU592843_A/Louisiana/39/2013|2013.992:-0.0004055496278):0.000938125409,H3N2_Human_KR057663_A/New_Hampshire/18/2014|2014.655:0.0008566291178):0.001565397806,H3N2_Human_CY251571_A/Brisbane/141/2013|2013.627:-6.33099279e-05):0.001012834852,(H3N2_Human_LC033333_A/Nagasaki/13N046/2014|2014.079:-0.0006634099649,H3N2_Human_KP336244_A/Thailand/CU-A459/2013|2013.825:0.003060023199):0.001425491908):0.0001782964528,H3N2_Human_KT888980_A/Kabul/1514A01305435T/2013|2013.025:0.00102291897):0.0001695647013,H3N2_Human_KP336263_A/Thailand/CU-C4546/2014|2014.115:0.001034252105):9.390419311e-05,H3N2_Human_KP336256_A/Thailand/CU-B8849/2014|2014.016:0.001109912613):0.0004057707008,H3N2_Human_KT888984_A/Taipei/1514A02605215T/2013|2013.345:-0.000411845208):0.0002064199414,H3N2_Human_CY171379_A/Chicago/YGA_04097/2012|2012.984:-0.0002064199414):0.0001033490734,H3N2_Human_KT888991_A/Budapest/1514A07805419T/2013|2013.096:-0.0001033490734):5.171375801e-05,H3N2_Human_CY170947_A/Santa_Clara/YGA_03067/2012|2012.989:-5.171375801e-05):2.586492593e-05,H3N2_Human_KT888992_A/Budapest/1514A07805832T/2013|2013.099:-2.586492593e-05):1.293633883e-05,H3N2_Human_CY171291_A/Chicago/YGA_04066/2012|2012.964:-1.293633883e-05):6.46918403e-06,H3N2_Human_CY170707_A/Santa_Clara/YGA_03034/2013|2013.044:-6.46918403e-06):3.235099481e-06,H3N2_Human_CY171571_A/Chicago/YGA_04127/2013|2013.000:-3.235099481e-06):1.617803554e-06,H3N2_Human_KM070127_A/Singapore/H2013-422a/2013|2013.419:-1.617803554e-06):8.09028723e-07,H3N2_Human_KP638042_A/Thailand/KS10537/2013|2013.134:-8.09028723e-07):4.045778541e-07,H3N2_Human_KT888983_A/Taipei/1514A02605215N/2013|2013.345:-4.045778541e-07):2.023206833e-07,H3N2_Human_KT888979_A/Kabul/1514A01305430N/2013|2013.016:-2.023206833e-07):1.011762247e-07,H3N2_Human_CY264645_A/West_Virginia/20/2012|2012.885:-1.011762247e-07):0.001052742187,(((((H3N2_Human_KM654629_A/Connecticut/Flu090/2013|2013.000:-0.0002211247812,H3N2_Human_CY148528_A/Boston/DOA2-126/2012|2012.956:0.001420995787):0.0001107096928,H3N2_Human_KM654642_A/Connecticut/Flu166/2013|2013.068:-0.0001107096928):0.0006554137315,H3N2_Human_CY134768_A/Texas/JMM_5/2012|2012.868:0.004175178523):0.0003985380642,H3N2_Human_KM064141_A/Massachusetts/11/2013|2013.521:0.002002045197):0.000287245133,(H3N2_Human_KF034883_A/Suzhou/1275/2013|2013.255:-1.154733436e-05,H3N2_Human_KY926146_A/Ilopolis/LACENRS-3175/2013|2013.611:0.002419180947):0.0009272273093):0.0001491110842):0.0001543090682,H3N2_Human_KM064432_A/Arkansas/13/2013|2013.619:0.002244241304):8.123474259e-05,H3N2_Human_CY169971_A/Boston/YGA_01201/2013|2013.088:0.001117568961):0.0002504641103,H3N2_Human_KU322137_A/Milano/28/2013|2013.500:0.0009471862696):0.0001921279052,H3N2_Human_KJ577193_A/Thailand/VIROAF6/2012|2012.699:-0.0001944673872):9.734168528e-05,H3N2_Human_KU322136_A/Milano/27/2013|2013.500:-9.734168528e-05):4.869394023e-05,H3N2_Human_MH346489_A/Shanghai/2014-06/2014|2014.975:-4.869394023e-05):2.435478624e-05,H3N2_Human_CY251435_A/Newcastle/1/2013|2013.036:-2.435478624e-05):1.21793881e-05,H3N2_Human_CY170907_A/Santa_Clara/YGA_03062/2012|2012.975:-1.21793881e-05):6.090691872e-06,H3N2_Human_KT888985_A/Tel_Aviv/1514A02705506T/2013|2013.082:-6.090691872e-06):3.045845009e-06,H3N2_Human_KF789843_A/Washington/07/2013|2013.016:-3.045845009e-06):1.523172123e-06,H3N2_Human_KJ943062_A/Santiago/p27d0/2013|2013.526:-1.523172123e-06):1.861962029e-05,((((((H3N2_Human_CY189635_A/Nicaragua/3026_01_TR1/2013|2013.518:0.001476829829,H3N2_Human_CY187973_A/Nicaragua/6965_03/2013|2013.526:-0.0002782857079):0.0001393022121,H3N2_Human_CY149256_A/Boston/DOA2-236/2013|2013.025:-0.0001393022121):6.970051195e-05,H3N2_Human_CY170603_A/Santa_Clara/YGA_03020/2013|2013.052:-6.970051195e-05):3.492000823e-05,H3N2_Human_CY168971_A/Boston/YGA_01062/2012|2012.986:-3.492000823e-05):1.746516574e-05,H3N2_Human_KM654601_A/Connecticut/Flu056/2012|2012.995:-1.746516574e-05):0.002093819974,H3N2_Human_KT888987_A/Pristina/1514A06505401N/2013|2013.099:0.0003191739682):0.001180240145):0.000145150682,((((((((((((H3N2_Human_KT838371_A/Alabama/08/2014|2014.844:0.002295426932,H3N2_Human_KU322453_A/Parma/278/2015|2015.500:0.002517950807):6.875750007e-05,H3N2_Human_KT843512_A/Florida/49/2015|2015.315:0.001132860493):0.000127237601,H3N2_Human_KT839785_A/Tennessee/25/2014|2014.934:0.001076579205):0.0001082416306,H3N2_Human_KT839097_A/Georgia/23/2014|2014.901:0.001095575176):6.312556596e-05,(H3N2_Human_KT838617_A/Massachusetts/20/2014|2014.879:-1.713958054e-17,H3N2_Human_KT837440_A/Arkansas/13/2014|2014.822:1.713958054e-17):0.001131554662):0.0003866724972,H3N2_Human_KT839473_A/Florida/66/2014|2014.934:-0.0003868762092):0.0001936383271,H3N2_Human_KT836169_A/Idaho/04/2015|2015.068:-0.0001936383271):9.696041497e-05,H3N2_Human_KT840230_A/Georgia/24/2014|2014.915:-9.696041497e-05):0.0004528405124,(H3N2_Human_KT839095_A/Montana/20/2014|2014.860:0.001546618652,H3N2_Human_CY252091_A/Tasmania/122/2014|2014.677:-0.0003467476459):0.003101654021):0.000527596952,H3N2_Human_CY251739_A/Victoria/503/2014|2014.340:-0.0005014156364):0.0009594784139,(((((((H3N2_Human_KT838177_A/Maine/06/2014|2014.795:0.004095114591,H3N2_Human_KT837209_A/Arkansas/01/2014|2014.710:0.001922149078):0.002819729117,H3N2_Human_KT839267_A/Rhode_Island/21/2014|2014.912:0.0008040304604):0.0005979872059,H3N2_Human_KY926265_A/Ilopolis/LACENRS-1322/2014|2014.512:-0.0006032148534):0.0007685076391,H3N2_Human_KY926194_A/Porto_Alegre/LACENRS-1447/2014|2014.534:0.0004352866484):0.00140632065,H3N2_Human_KM070126_A/Singapore/H2013-411/2013|2013.408:-0.0002048901708):0.000102602101,H3N2_Human_KM064106_A/Utah/07/2013|2013.507:-0.000102602101):8.354765037e-05,(((H3N2_Human_KR057674_A/California/15/2014|2014.647:0.0009367444794,H3N2_Human_KT838886_A/Kansas/10/2014|2014.882:0.003880487268):0.0016127358,H3N2_Human_KT888996_A/Kuwait/F075/2014|2014.038:0.002668540137):0.0005688874569,H3N2_Human_KT889000_A/Kuwait/F093/2014|2014.038:0.0006065598453):0.0008287541187):0.0002407295927):0.0005074149482,H3N2_Human_KU322135_A/Milano/22/2014|2014.500:0.0006946618566):0.00104361369):0.0005529796521,(((((((((((((((H3N2_Human_KT838158_A/Delaware/19/2014|2014.775:0.0007926859153,H3N2_Human_KT837476_A/Oregon/09/2014|2014.759:0.002807057716):0.002191700124,H3N2_Human_KT837928_A/Hawaii/49/2014|2014.795:0.00143500227):0.0001389293794,H3N2_Human_KT842698_A/North_Carolina/11/2015|2015.107:0.002270351132):0.0001368124158,H3N2_Human_KT840225_A/Rhode_Island/22/2014|2014.934:0.00226221969):0.0002520222994,H3N2_Human_KT841914_A/Idaho/10/2015|2015.011:-0.000257869611):0.000129275867,H3N2_Human_KT888989_A/Addis_Ababa/1514A07305892N/2013|2013.734:-0.000129275867):6.468450708e-05,H3N2_Human_KY681660_A/Saudi_Arabia/08/2014|2014.756:-6.468450708e-05):3.236464197e-05,H3N2_Human_KT839193_A/Indiana/19/2014|2014.863:-3.236464197e-05):1.618718764e-05,H3N2_Human_KY681653_A/Saudi_Arabia/01/2013|2013.781:-1.618718764e-05):8.096093503e-06,H3N2_Human_KR057546_A/Hawaii/44/2014|2014.542:-8.096093503e-06):9.55823975e-05,H3N2_Human_LC033133_A/Niigata/13F024/2014|2014.082:0.001100032264):0.0004462889106,H3N2_Human_KY681659_A/Saudi_Arabia/07/2014|2014.756:0.0007535478247):0.0005593210615,H3N2_Human_KT839242_A/Oklahoma/09/2014|2014.896:0.001845222789):0.0003977226296,(H3N2_Human_KY925708_A/Canoas/LACENRS-1793/2015|2015.540:0.001507155165,H3N2_Human_KY926198_A/Pelotas/LACENRS-1787/2015|2015.537:-0.0003072841587):0.0008091931498):0.0002832723726,H3N2_Human_KY487354_A/Columbia/P0090/2015|2015.058:0.002137390986):0.0006307567981):0.0003730150699,H3N2_Human_KJ943105_A/Santiago/op20d1/2012|2012.852:0.003290632202):0.0003213957215,(H3N2_Human_KT837753_A/Washington/20/2014|2014.773:3.381947576e-16,H3N2_Human_KT837673_A/North_Dakota/09/2014|2014.811:-3.381947576e-16):0.003354743602):0.0002858150497,H3N2_Human_KT888254_A/Kuwait/F179-9291/2013|2013.871:0.002097941245):0.0002185076149,H3N2_Human_KJ943195_A/Santiago/p34d1/2013|2013.600:0.0009915347836):0.0004003929915,H3N2_Human_KY925490_A/Porto_Alegre/LACENRS-275/2013|2013.236:0.0007904632936):0.0004830711682,(H3N2_Human_KT837618_A/Ohio/04/2014|2014.825:0.00282910031,H3N2_Human_KY681656_A/Saudi_Arabia/04/2013|2013.786:0.005626566543):0.001324234173):0.0002514150407,H3N2_Human_KT837167_A/Ohio/05/2014|2014.745:0.003403150676):0.0007893212363,(((((((((H3N2_Human_KT888986_A/Prague/1514A06404885N/2012|2012.277:0.001494485117,H3N2_Human_KT888689_A/Korea/18/2012|2012.063:0.003338626915):0.0003962976199,H3N2_Human_KU299813_A/Cambodia/V1028352/2011|2011.795:0.0008060537281):0.0002948882444,H3N2_Human_KT888916_A/Thailand/SV0466_11/2011|2011.630:-0.0003031981229):0.0001518513564,H3N2_Human_KT888982_A/Hong_Kong/1514A01704826T/2011|2011.871:-0.0001518513564):7.59833103e-05,H3N2_Human_KT888714_A/Korea/47/2012|2012.052:-7.59833103e-05):3.80034034e-05,H3N2_Human_KT888905_A/Myanmar/FLUEBMSV00004/2011|2011.721:-3.80034034e-05):0.0001416091948,H3N2_Human_KJ942612_A/Hawaii/22/2012|2012.500:0.002257884426):0.0004449341265,(((H3N2_Human_KT888694_A/North_Carolina/23/2012|2012.159:-0.0003255010665,H3N2_Human_KT888699_A/New_York/28/2012|2012.175:0.001524045187):0.0001632875765,H3N2_Human_KT888709_A/Kyrgyzstan/41/2012|2012.030:-0.0001632875765):8.177208637e-05,H3N2_Human_KT888708_A/Kyrgyzstan/40/2012|2012.030:-8.177208637e-05):0.0007618505318):0.0006639697492,H3N2_Human_KF612210_A/Santa_Cruz/2821/2012|2012.452:0.004180242786):0.0004372283121):0.0003299355142,(((((H3N2_Human_CY182781_A/Houston/JMM_72/2012|2012.953:1.31865429e-16,H3N2_Human_CY264637_A/Rhode_Island/09/2012|2012.907:-1.31865429e-16):-2.260924847e-16,H3N2_Human_CY182941_A/Houston/JMM_94/2012|2012.989:2.260924847e-16):0.000171372462,H3N2_Human_CY186031_A/Houston/JMM_150/2013|2013.066:0.001024126527):0.001614331996,H3N2_Human_CY135048_A/Texas/JMM_44/2012|2012.918:-0.0004145028136):0.0006342010766,H3N2_Human_KJ942684_A/Victoria/361/2011|2011.500:0.004247981057):0.0002819900328):0.0006176677278,(H3N2_Human_KT888970_A/Mexico_City/1514A00905313N/2013|2013.192:1.115305798e-16,H3N2_Human_KT888971_A/Mexico_City/1514A00905315N/2013|2013.189:-1.115305798e-16):0.004901023547):0.0004721727189,H3N2_Human_KM070109_A/Singapore/H2012-490/2012|2012.485:0.00117086233):4.42224585e-05,H3N2_Human_KP336218_A/Thailand/CU-B5697/2011|2011.707:0.001159594348):0.0004334556341,(((((((((((((H3N2_Human_KX416788_A/New_Mexico/34/2016|2016.238:0.001572765478,H3N2_Human_KX917664_A/Hawaii/38/2016|2016.189:0.0008238477552):0.0003280322437,H3N2_Human_KX416524_A/Colorado/27/2016|2016.233:-0.0003293173057):0.0001651307802,H3N2_Human_KX415244_A/Connecticut/04/2016|2016.123:-0.0001651307802):8.271371948e-05,H3N2_Human_KX918184_A/Connecticut/26/2016|2016.233:-8.271371948e-05):4.138727038e-05,H3N2_Human_KX917592_A/Oklahoma/09/2016|2016.238:-4.138727038e-05):0.001285954223,(H3N2_Human_KX416516_A/Colorado/26/2016|2016.200:-1.759858169e-16,H3N2_Human_KX415636_A/North_Carolina/14/2016|2016.186:1.759858169e-16):0.001122504539):0.0001800345332,H3N2_Human_KX416716_A/Kansas/22/2016|2016.249:0.00101266352):0.0003573673226,(((H3N2_Human_KT838284_A/Connecticut/19/2014|2014.753:0.001259652257,H3N2_Human_CY213278_A/Mississippi/20/2016|2016.948:0.001138977129):6.976681725e-05,H3N2_Human_KX416340_A/Iowa/02/2016|2016.167:0.001136730154):0.0001461348527,H3N2_Human_KX916440_A/Texas/170/2016|2016.348:-0.0001502626828):0.0008478845765):0.0008737756546,H3N2_Human_CY211720_A/Mississippi/17/2016|2016.893:0.001384894188):0.0005078320174,H3N2_Human_KX415372_A/Montana/25/2016|2016.162:0.001990530243):0.0003589916386,H3N2_Human_KX413733_A/Michigan/77/2015|2015.871:0.0008315215085):0.001028787727,(((((((((((H3N2_Human_KX415388_A/New_Mexico/10/2016|2016.134:0.001391622297,H3N2_Human_KX417036_A/Missouri/13/2016|2016.318:0.001007866268):0.0002033974653,H3N2_Human_KX916296_A/Georgia/49/2016|2016.255:0.0009942919883):0.0001893351902,H3N2_Human_KX916600_A/Vermont/26/2016|2016.301:-0.0001914322284):9.589825486e-05,H3N2_Human_KX916656_A/South_Carolina/22/2016|2016.395:-9.589825486e-05):4.803992075e-05,H3N2_Human_KX918368_A/Vermont/30/2016|2016.375:-4.803992075e-05):2.402727485e-05,H3N2_Human_KX416884_A/Kentucky/21/2016|2016.263:-2.402727485e-05):1.20154977e-05,H3N2_Human_KX416540_A/North_Dakota/26/2016|2016.219:-1.20154977e-05):6.008679272e-06,H3N2_Human_KY487227_A/Baltimore/0148/2016|2016.268:-6.008679272e-06):3.004804992e-06,H3N2_Human_KX417028_A/Wisconsin/67/2016|2016.334:-3.004804992e-06):1.502635246e-06,H3N2_Human_KX917744_A/Ohio/20/2016|2016.312:-1.502635246e-06):0.001794844987,H3N2_Human_KX917912_A/New_Jersey/24/2016|2016.337:0.0006038121505):0.002465626045):0.002955426469,H3N2_Human_KT837758_A/Iowa/14/2014|2014.778:0.003193182796):0.0009409834792):0.0004316490043,H3N2_Human_KX414293_A/Arkansas/03/2016|2016.085:0.004130110585):0.001167587547):0.0007117664241,((H3N2_Human_KY509848_A/Gyeonggi/458/2016|2016.142:0.002621559161,H3N2_Human_KY509847_A/Chungbuk/107/2016|2016.047:0.002199068394):0.001427546852,H3N2_Human_KY509849_A/Seoul/1595/2015|2015.701:0.002202137068):0.005387905738):0.006868725497,(((((((((((((((((((((((((((((((((((((((((((((((((((((((((((((((((((((((((((((((H3N2_Human_CY114425_A/Netherlands/063/2011|2011.011:0.002408234404,H3N2_Human_KY049992_A/Qinghai/178/2010|2010.200:-6.007907581e-07):3.004405178e-07,H3N2_Human_HQ664935_A/Nanjing/1663/2010|2010.690:-3.004405178e-07):0.002643889112,H3N2_Human_HQ664928_A/Nanjing/1654/2010|2010.690:0.004648773852):0.007194401998,H3N2_Human_KP638146_A/Thailand/SP07043/2007|2007.690:0.002666193275):0.0002775656309,H3N2_Human_CY105874_A/KhanhHoa/KH475/2008|2008.940:0.003358650035):0.0007750538075,H3N2_Human_KT888878_A/Bhutan/FLU_BTD_SV0023_CP2/2009|2009.038:0.00346492945):0.0004745572316,H3N2_Human_CY172851_A/New_York/1095/2007|2007.279:0.001926796885):0.000333139708,(H3N2_Human_CY037307_A/Qatar/AF02/2008|2008.077:0.002954312962,H3N2_Human_CY147655_A/Mexico/24012/2008|2008.918:0.003109683374):0.0009096374946):0.0002122056286,H3N2_Human_CY040102_A/Taiwan/70120/2008|2008.038:0.0003633956157):0.0002678432563,H3N2_Human_CY089777_A/Boston/99/2009|2009.318:0.002448656326):0.0001635878795,(H3N2_Human_CY035154_A/Pennsylvania/PIT05/2008|2008.058:-1.921359434e-17,H3N2_Human_CY035186_A/Pennsylvania/PIT31/2008|2008.104:1.921359434e-17):0.002246725898):0.0001059567788,H3N2_Human_CY026263_A/Illinois/UR06-0555/2007|2007.178:0.001093599616):6.37498865e-05,H3N2_Human_KJ855471_A/Mexico/JAL25216/2009|2009.386:0.00114006692):4.693005733e-05,H3N2_Human_CY173123_A/New_York/1133/2008|2008.077:0.001156578865):3.988832025e-05,(H3N2_Human_CY069433_A/Japan/WRAIR1140P/2009|2009.107:0.001414337426,H3N2_Human_CY114409_A/Netherlands/69/2007|2007.134:0.0009932961867):0.001161352683):2.303935445e-05,H3N2_Human_CY026927_A/Ohio/UR06-0494/2007|2007.164:0.002383649515):6.054153238e-05,H3N2_Human_CY037827_A/Kentucky/UR07-0085/2008|2008.151:0.001133624454):3.608726705e-05,H3N2_Human_CY037723_A/Mississippi/UR07-0100/2008|2008.151:0.001167344277):2.819814097e-05,H3N2_Human_CY032529_A/Managua/14/2007|2007.468:0.001175618665):5.202541064e-05,H3N2_Human_CY093339_A/Guam/WRAIR1557P/2009|2009.085:0.002360804791):4.776685483e-05,H3N2_Human_CY093315_A/Kyrgyzstan/WRAIR1255P/2008|2008.915:0.001153495479):3.771377091e-05,H3N2_Human_CY038819_A/California/UR07-0067/2008|2008.137:0.001166969792):6.602199381e-05,((H3N2_Human_CY069321_A/Japan/WRAIR1037P/2009|2009.022:2.130054871e-16,H3N2_Human_CY093283_A/Colorado/WRAIR1246P/2009|2009.329:-2.130054871e-16):5.810230207e-17,H3N2_Human_CY147623_A/Mexico/24008/2009|2009.247:-5.810230207e-17):0.001132752192):0.0001037240242,H3N2_Human_KJ473726_A/Guangdong/ST798/2008|2008.500:0.001099340279):8.935286133e-05,H3N2_Human_KJ855399_A/Mexico/NAY2090/2007|2007.282:0.002322959704):0.0001928199017,H3N2_Human_CY147647_A/Mexico/24011/2008|2008.833:0.001008025774):0.0001067630367,H3N2_Human_CY032441_A/Managua/25/2007|2007.485:-0.0001090580976):5.455271831e-05,H3N2_Human_CY093244_A/South_Korea/WRAIR1171P/2009|2009.000:-5.455271831e-05):2.728870316e-05,H3N2_Human_CY037323_A/Korea/AF05/2008|2008.134:-2.728870316e-05):1.364670852e-05,H3N2_Human_CY044337_A/Texas/AF01/2007|2008.016:-1.364670852e-05):6.824533141e-06,H3N2_Human_CY025711_A/Illinois/UR06-0478/2007|2007.162:-6.824533141e-06):3.412856214e-06,H3N2_Human_CY036995_A/Kansas/UR07-0135/2008|2008.173:-3.412856214e-06):1.706723031e-06,H3N2_Human_CY036963_A/Ohio/UR07-0043/2008|2008.134:-1.706723031e-06):8.535090285e-07,H3N2_Human_CY037731_A/Florida/UR07-0102/2008|2008.153:-8.535090285e-07):4.268282958e-07,H3N2_Human_CY037611_A/New_York/UR07-0111/2008|2008.159:-4.268282958e-07):2.134510517e-07,H3N2_Human_CY038795_A/California/UR07-0017/2008|2008.118:-2.134510517e-07):1.067439843e-07,H3N2_Human_KP223159_A/Singapore/68Q/2007|2007.370:-1.067439843e-07):5.338122483e-08,H3N2_Human_CY044640_A/Boston/46/2008|2008.134:-5.338122483e-08):2.669523021e-08,H3N2_Human_CY026831_A/Oregon/UR06-0450/2007|2007.153:-2.669523021e-08):1.334992479e-08,H3N2_Human_CY026167_A/Colorado/UR06-0535/2007|2007.178:-1.334992479e-08):6.676117732e-09,H3N2_Human_CY026775_A/Washington/UR06-0252/2007|2007.115:-6.676117732e-09):3.338636877e-09,H3N2_Human_CY118950_A/Malaysia/1755590/2007|2007.241:-3.338636877e-09):1.669607064e-09,H3N2_Human_CY044696_A/Boston/55/2008|2008.148:-1.669607064e-09):8.34948628e-10,H3N2_Human_CY037627_A/Florida/UR07-0146/2008|2008.186:-8.34948628e-10):4.175466017e-10,H3N2_Human_CY037515_A/Mississippi/UR07-0025/2008|2008.121:-4.175466017e-10):2.088091938e-10,H3N2_Human_CY028447_A/Kentucky/UR06-0044/2007|2007.044:-2.088091938e-10):1.044230346e-10,H3N2_Human_CY093291_A/New_Jersey/WRAIR1248P/2009|2009.000:-1.044230346e-10):5.222071228e-11,H3N2_Human_CY026607_A/Washington/UR06-0225/2007|2007.104:-5.222071228e-11):2.611520643e-11,H3N2_Human_CY031559_A/Kentucky/UR06-0571/2007|2007.192:-2.611520643e-11):1.306006369e-11,H3N2_Human_CY028303_A/Ohio/UR06-0256/2007|2007.115:-1.306006369e-11):6.531444826e-12,H3N2_Human_KP223160_A/Singapore/78L/2007|2007.375:-6.531444826e-12):3.266372472e-12,H3N2_Human_CY121636_A/Uruguay/716/2007|2007.500:-3.266372472e-12):1.633888461e-12,H3N2_Human_CY037851_A/Kansas/UR07-0136/2008|2008.173:-1.633888461e-12):8.175197822e-13,H3N2_Human_CY093323_A/Kyrgyzstan/WRAIR1256P/2008|2008.915:-8.175197822e-13):4.087124655e-13,H3N2_Human_CY025855_A/Texas/UR06-0418/2007|2007.153:-4.087124655e-13):2.045001914e-13,H3N2_Human_CY044496_A/Boston/14/2007|2007.953:-2.045001914e-13):1.024207523e-13,H3N2_Human_CY025615_A/Colorado/UR06-0557/2007|2007.181:-1.024207523e-13):5.178168064e-14,H3N2_Human_CY104536_A/HaNoi/TX322/2007|2007.584:-5.178168064e-14):2.613218284e-14,H3N2_Human_CY037835_A/Kentucky/UR07-0124/2008|2008.170:-2.613218284e-14):1.286108261e-14,H3N2_Human_CY025345_A/Florida/UR06-0597/2007|2007.197:-1.286108261e-14):1.216232825e-06,H3N2_Human_CY093355_A/Kuwait/WRAIR1561P/2009|2009.000:0.001197327888):0.0002002570652,H3N2_Human_CY040070_A/Taiwan/2361/2007|2007.863:0.004643149307):0.0002863275052,(H3N2_Human_CY034410_A/Vermont/UR06-0512/2007|2007.173:-3.328756874e-16,H3N2_Human_CY025887_A/Vermont/UR06-0486/2007|2007.162:3.328756874e-16):0.0009311186572):0.0003248468931,H3N2_Human_CY039115_A/Ohio/UR07-0045/2008|2008.134:0.0008675459924):0.000323898096,H3N2_Human_CY172907_A/New_York/1103/2007|2007.230:0.0008734481851):0.0002013158959,((H3N2_Human_KX571000_A/Brisbane/E1/2007|2007.115:9.803970138e-17,H3N2_Human_KJ609218_A/Brisbane/10/2007|2007.099:-9.803970138e-17):0.000463818299,(H3N2_Human_CY093307_A/Iraq/WRAIR1252P/2009|2009.085:3.874807012e-17,H3N2_Human_CY093275_A/Iraq/WRAIR1244P/2009|2009.085:-3.874807012e-17):0.001934811087):0.001006488547):0.0001411675422,(((((((((((((((((((((((((((((H3N2_Human_CY240503_A/Nicaragua/5867_01/2010|2010.408:-0.0003275109816,H3N2_Human_CY093451_A/San_Salvador/WRAIR3537T/2010|2010.608:0.001527381988):0.000164144833,H3N2_Human_CY088943_A/Managua/38-01/2010|2010.416:-0.000164144833):0.001132818969,H3N2_Human_CY121796_A/Brisbane/11/2010|2010.500:0.00247630274):0.0002301305911,H3N2_Human_JX437774_A/Singapore/C2010-362V/2010|2010.359:0.0009660444241):0.0002070093598,H3N2_Human_KT888906_A/India/FLUEINSV0056/2011|2011.696:0.0009910623064):0.0002502264483,H3N2_Human_KT888990_A/Budapest/1514A07804502N/2011|2011.945:0.0009474630053):0.000234088253,H3N2_Human_KM070098_A/Singapore/C2012-011/2012|2012.008:-0.0002362374281):0.0001183410281,H3N2_Human_KT888700_A/Washington/29/2012|2012.129:-0.0001183410281):5.919911893e-05,H3N2_Human_CY162340_A/Peru/PER262/2012|2012.296:-5.919911893e-05):2.962809262e-05,H3N2_Human_CY114513_A/Netherlands/034/2010|2010.975:-2.962809262e-05):1.482111096e-05,H3N2_Human_KT888877_A/Bhutan/FLU_BTA_00010/2011|2011.737:-1.482111096e-05):7.412946792e-06,H3N2_Human_KT888910_A/Jakarta/FLUEJKSV0031/2012|2012.085:-7.412946792e-06):3.707081613e-06,H3N2_Human_KT888902_A/Thailand/FLU_PMKA1835/2012|2012.137:-3.707081613e-06):1.853845015e-06,H3N2_Human_KJ942708_A/Ohio/02/2012|2012.500:-1.853845015e-06):0.0001291395856,((H3N2_Human_KT888884_A/Bulacao/FLU_PHC_0275/2011|2011.871:1.940349441e-16,H3N2_Human_KT888886_A/Bulacao/FLU_PHC_0286/2011|2011.910:-1.940349441e-16):0.001549366347,H3N2_Human_JX437899_A/Singapore/H2011-504C/2011|2011.501:0.0008582672662):0.001080046696):0.0002521890308,H3N2_Human_KT888876_A/Philippines/FLU_AFPA_00063/2012|2012.000:0.00094767734):0.0003581421064,(((((((H3N2_Human_KC882559_A/New_Jersey/01/2011|2011.027:-0.0003468984252,H3N2_Human_KC883230_A/Massachusetts/06/2010|2010.997:0.001546769431):0.0001739470975,H3N2_Human_CY091569_A/South_Carolina/NHRC0001/2011|2011.074:-0.0001739470975):8.711738993e-05,H3N2_Human_KM070052_A/Singapore/S2010-359a/2010|2010.356:-8.711738993e-05):4.358494593e-05,H3N2_Human_CY072218_A/New_York/20343/2010|2010.455:-4.358494593e-05):2.180250186e-05,H3N2_Human_CY167632_A/Tennessee/F2057c54A/2011|2011.178:-2.180250186e-05):0.0002907242732,H3N2_Human_CY134509_A/Boston/DOA36/2011|2011.110:0.003321648934):0.001021607507,H3N2_Human_CY121804_A/Rhode_Island/01/2010|2010.500:0.0013962238):0.0008500016312):0.0001841118056,H3N2_Human_JX437900_A/Singapore/H2011-704C/2011|2011.701:0.001929983963):0.0005449284625,(((H3N2_Human_KT888691_A/Nebraska/20/2012|2012.104:-1.481985827e-16,H3N2_Human_KT888313_A/Yokosuka/SE680/2012|2012.063:1.481985827e-16):0.001561743048,H3N2_Human_KT888707_A/Washington/39/2012|2012.121:-0.0003618720416):0.0002612474816,H3N2_Human_KT888879_A/Bhutan/FLU_BTI_00001/2011|2011.737:-0.0002605267716):0.0002074291327):0.0004660589386,H3N2_Human_KC892842_A/Michigan/03/2012|2012.175:0.0007409671471):0.0003016751927,(H3N2_Human_KT888974_A/Amman/1514A01004462T/2012|2012.027:-1.493913768e-16,H3N2_Human_KT888975_A/Amman/1514A01004465T/2011|2011.926:1.493913768e-16):0.002107549018):0.00018410172,H3N2_Human_KT888703_A/Nebraska/32/2012|2012.162:0.00100914487):0.0002965272463,H3N2_Human_CY250869_A/Brisbane/21/2012|2012.170:0.0009091416862):0.0002544354228,(((((H3N2_Human_CY093228_A/District_of_Columbia/WRAIR0300/2010|2010.877:0.001390196709,H3N2_Human_KY925859_A/Santa_Cruz_do_Sul/LACENRS-913/2011|2011.523:-0.0001903257023):9.529549799e-05,H3N2_Human_CY161020_A/Peru/PER093/2010|2010.874:-9.529549799e-05):4.766283556e-05,H3N2_Human_CY090881_A/Sydney/DD2-02/2010|2010.674:-4.766283556e-05):2.383931671e-05,H3N2_Human_GU907116_A/Nanjing/1/2009|2009.271:-2.383931671e-05):1.192164497e-05,H3N2_Human_CY050568_A/New_York/3104/2009|2009.323:-1.192164497e-05):0.0009441647968):0.0005580376504,H3N2_Human_CY106684_A/Hong_Kong/H090-707-V10/2009|2009.532:0.001863428654):0.001249346141,((((H3N2_Human_KT888908_A/Jakarta/FLUEJKSV0025/2012|2012.030:-2.417286376e-16,H3N2_Human_KT888697_A/Japan/26/2012|2012.173:2.417286376e-16):3.347559429e-16,H3N2_Human_KU299821_A/Cambodia/V1221301/2011|2011.784:-3.347559429e-16):0.0004848467351,H3N2_Human_KT888311_A/Illinois/FDX50179/2012|2012.500:0.0007136973858):0.001338819997,H3N2_Human_KT888968_A/Moscow/1514A00505162N/2012|2012.279:-0.0001350031904):0.003036228097):0.001177844282,H3N2_Human_CY113017_A/Netherlands/377/2008|2008.737:0.003978627583):0.001262986376,(((H3N2_Human_KU322449_A/Parma/173/2011|2011.500:-1.874473829e-16,H3N2_Human_KU322481_A/Parma/171/2011|2011.500:1.874473829e-16):0.003430944679,H3N2_Human_KR137650_A/Bethesda/NIH12/2011|2011.123:0.0001687989523):0.0005502103033,(H3N2_Human_KT888964_A/Moscow/1514A00504942N/2012|2012.049:0.000230486945,H3N2_Human_CY250973_A/Victoria/27/2012|2012.444:0.002182506997):0.0006620772344):0.002429041593):0.0006850085466,H3N2_Human_KP637962_A/Thailand/KS08204/2008|2008.781:0.001724211204):0.002022111239):0.0001264400325,(((((((((H3N2_Human_CY093331_A/Nevada/WRAIR1258P/2009|2009.085:0.003938683688,H3N2_Human_CY093347_A/Texas/WRAIR1558P/2009|2009.085:0.0009063467983):0.0001971020372,H3N2_Human_CY068834_A/California/VRDL383/2009|2009.315:0.002209224117):0.0004120371498,H3N2_Human_CY121756_A/Finland/97/2009|2009.500:-0.000423516059):0.0002119260048,H3N2_Human_CY113025_A/Netherlands/69/2009|2009.030:-0.0002119260048):0.0001059937655,H3N2_Human_CY173539_A/New_York/1191/2009|2009.151:-0.0001059937655):0.0008675883062,(H3N2_Human_CY025759_A/Florida/UR06-0150/2007|2007.088:0.003174329476,H3N2_Human_CY089753_A/Boston/75/2009|2009.041:0.0004331751432):0.0003429453647):0.0009012462572,H3N2_Human_FJ913002_A/Thailand/CU-1101/2008|2008.500:0.0002941600484):0.0005588691376,((H3N2_Human_CY093443_A/Santo_Domingo/WRAIR3516T/2010|2010.490:0,H3N2_Human_CY093435_A/Santo_Domingo/WRAIR3516N/2010|2010.490:0):0.00402689729,H3N2_Human_CY113041_A/Netherlands/761/2009|2009.479:-0.0004150494083):0.003085104693):0.0006357533754,(H3N2_Human_CY093363_A/Arizona/WRAIR1562P/2009|2009.162:-8.984579999e-05,H3N2_Human_CY093267_A/Alabama/WRAIR1242P/2009|2009.085:0.002502839742):0.0005929586007):0.001020031197):0.0001884127993,H3N2_Human_CY114417_A/Netherlands/348/2007|2007.847:0.002242022036):0.0001942142459,H3N2_Human_CY104682_A/TayNguyen/HCM955/2007|2007.518:0.0009942894345):0.0001253141007,H3N2_Human_CY037315_A/Kuwait/AF03/2008|2008.088:0.002289959667):0.0004338467894,H3N2_Human_CY027079_A/Oregon/UR06-0273/2007|2007.118:0.0007547933343):0.0002754933387,H3N2_Human_CY119022_A/Malaysia/1922209/2008|2008.016:0.0009317974157):0.000193017387,H3N2_Human_CY026311_A/Virginia/UR06-0021/2007|2007.019:0.002221052568):0.0001173087169,(H3N2_Human_CY118163_A/Malaysia/1997831/2008|2008.359:-1.596444974e-16,H3N2_Human_CY026791_A/California/UR06-0565/2007|2007.178:1.596444974e-16):0.001078852324):0.0001769813314,((((((((((((((H3N2_Human_KT888883_A/Philippines/FLU_PHC_0105_CP2/2009|2009.244:0.00170501484,H3N2_Human_CY069329_A/Korea/WRAIR1038P/2009|2009.268:-0.0005064707193):0.0002539571731,H3N2_Human_CY093259_A/Florida/WRAIR1241P/2009|2009.329:-0.0002539571731):0.0007030018202,H3N2_Human_GU271978_A/Thailand/CU-B1672/2009|2009.827:0.004165766082):0.0007292961746,H3N2_Human_KM070022_A/Singapore/S2009-329/2009|2009.326:-0.0007493857611):0.0003753346955,H3N2_Human_KM070035_A/Singapore/C2009-677/2009|2009.674:-0.0003753346955):0.0001877251644,H3N2_Human_CY106780_A/Hong_Kong/H090-729-V10/2009|2009.551:-0.0001877251644):0.0004541169628,(((H3N2_Human_CY080559_A/Australia/34/2009|2009.559:-1.150288409e-16,H3N2_Human_KT888915_A/Kathmandu/FLUNP09N_001_CP2/2009|2009.381:1.150288409e-16):3.834941397e-17,H3N2_Human_CY080543_A/Australia/22/2009|2009.551:-3.834941397e-17):1.150676495e-16,H3N2_Human_KT888914_A/Kathmandu/FLUNP09M_299_CP2/2009|2009.521:-1.150676495e-16):0.0007472568222):0.0005937141548,H3N2_Human_GU271986_A/Thailand/CU-B1697/2009|2009.858:0.003023096593):0.000505410742,H3N2_Human_JX905403_A/Florida/22/2009|2009.500:-0.000505410742):0.0005534373011,H3N2_Human_CY119062_A/Malaysia/2205714/2009|2009.288:0.002454366231):7.145855474e-05,H3N2_Human_KT888889_A/Philippines/FLU_PHD_0142_CP2/2009|2009.567:0.001131655715):0.0002972871185,H3N2_Human_MG856255_A/Mexico/InDRE2362/2007|2007.011:0.0009065296879):0.0004493276105,H3N2_Human_CY068301_A/California/VRDL248/2009|2009.318:0.0007544891959):0.002102820818,H3N2_Human_KC883072_A/Illinois/03/2011|2011.058:0.005044460606):0.002044512142):0.0005465159144,(H3N2_Human_CY070971_A/New_York/20342/2010|2010.455:0.001887434613,H3N2_Human_CY026039_A/Alabama/UR06-0482/2007|2007.162:0.001720070006):0.0008192742317):0.0004871395678,H3N2_Human_CY121532_A/Wisconsin/03/2007|2007.500:0.003145022228):0.0009267046943,((((((((((((((((((((((((((((((((((H3N2_Human_KT888969_A/Mexico_City/1514A00904139N_CP2/2010|2010.992:0.001169678948,H3N2_Human_CY091577_A/Illinois/NHRC0002/2011|2011.049:0.002466522643):0.0002334743287,H3N2_Human_KP638178_A/Thailand/MR08398/2010|2010.666:0.0009688511599):0.000167453723,H3N2_Human_KU322490_A/Parma/3/2012|2012.500:0.002259590253):0.0002202177607,H3N2_Human_KC883399_A/Alaska/15/2011|2011.162:0.0009818727872):0.0001791404742,(H3N2_Human_KC882444_A/Iowa/19/2010|2010.995:4.880874803e-16,H3N2_Human_CY121217_A/Iowa/119/2010|2010.500:-4.880874803e-16):0.001012115955):0.0001903736741,(H3N2_Human_KF789772_A/Michigan/33/2012|2012.921:0.002135251431,H3N2_Human_KC883052_A/Wisconsin/22/2011|2011.285:0.0002777425104):0.00102188643):0.0001136156613,(((H3N2_Human_CY161124_A/Peru/PER106/2011|2011.679:-0.0004644644702,H3N2_Human_CY162156_A/Peru/PER236/2012|2012.205:0.002862879597):0.001499692532,H3N2_Human_KY925802_A/Frederico_Westphalen/LACENRS-2130/2012|2012.564:0.004542675996):0.0004964840203,H3N2_Human_CY163132_A/Peru/PER364/2011|2011.723:0.0006953061693):0.001101207962):5.83098881e-05,H3N2_Human_CY092277_A/California/NHRC0004/2011|2011.074:-6.229746074e-05):4.658581607e-05,H3N2_Human_KT888310_A/Illinois/FDX50085/2012|2012.500:-4.659146121e-05):3.744680802e-05,(H3N2_Human_CY160780_A/Peru/PER062/2010|2010.841:0.0003281800429,H3N2_Swine_KJ175127_A/swine/Guatemala/CIP049-IP040078/2010|2010.764:0.003280126819):0.001170938338):9.335750771e-05,H3N2_Human_KC892441_A/California/17/2012|2012.066:0.001087280715):7.456422676e-05,H3N2_Human_KF612209_A/Santa_Cruz/174/2011|2011.677:-6.717967266e-05):3.359546277e-05,H3N2_Human_CY091585_A/California/NHRC0001/2011|2011.036:-3.359546277e-05):1.680054555e-05,H3N2_Human_CY092269_A/California/NHRC0003/2011|2011.074:-1.680054555e-05):8.401680325e-06,H3N2_Human_CY111338_A/Boston/DOA57/2011|2011.145:-8.401680325e-06):4.201544175e-06,H3N2_Human_KT888696_A/Nevada/25usafsam/2012|2012.173:-4.201544175e-06):2.101124211e-06,H3N2_Human_CY114505_A/Netherlands/009/2010|2010.301:-2.101124211e-06):1.050738227e-06,H3N2_Human_CY093419_A/Bogota/WRAIR3457T/2010|2010.915:-1.050738227e-06):5.254572034e-07,H3N2_Human_KP638074_A/Thailand/PY08156/2010|2010.625:-5.254572034e-07):2.627726613e-07,H3N2_Human_KC882635_A/Texas/06/2011|2011.096:-2.627726613e-07):1.314083678e-07,H3N2_Human_CY093539_A/Mexico_City/WRAIR3579N/2010|2010.937:-1.314083678e-07):6.571520611e-08,H3N2_Human_CY167520_A/Tennessee/F2019/2011|2011.055:-6.571520611e-08):0.0001269611538,H3N2_Human_KT888963_A/Moscow/1514A00504307T_CP2/2011|2011.101:-0.0001269593626):6.566973798e-05,(H3N2_Human_KT888988_A/Sarajevo/1514A06604486N/2012|2012.027:0.002660585266,H3N2_Human_CY091561_A/Texas/NHRC0001/2011|2011.066:0.0009790043007):0.00115812285):0.0001277152188,((((((((H3N2_Human_KT888693_A/Japan/22/2011|2011.967:0.004492813514,H3N2_Human_CY171731_A/Chicago/YGA_04198/2013|2013.060:0.003990749729):0.0003368923811,(H3N2_Human_CY182189_A/Nicaragua/AGA2-90/2012|2012.863:-0.0003486326419,H3N2_Human_CY181717_A/Nicaragua/AGA2-20/2012|2012.775:0.001548503648):0.0008715652983):0.0002315767888,H3N2_Human_KF612208_A/Santa_Cruz/1391/2012|2012.597:0.0009669800793):0.0004972776159,H3N2_Human_CY183269_A/Houston/JMM_139/2013|2013.030:0.000705678795):0.0003796687096,H3N2_Human_KY924952_A/Soledade/LACENRS-820/2011|2011.518:-0.0003840412444):0.0001922480627,H3N2_Human_KY926183_A/Frederico_Westphalen/LACENRS-204/2012|2012.447:-0.0001922480627):0.0004168656742,(H3N2_Human_KT888695_A/North_Carolina/24usafsam/2012|2012.126:0.000209051032,H3N2_Human_KJ855351_A/Mexico/VER59/2011|2011.937:0.002187562202):0.000790844284):0.0006619483212,H3N2_Human_KM654624_A/Connecticut/Flu055/2012|2012.986:0.002951578565):0.001086854393):0.0004116998066,H3N2_Human_KJ942796_A/Brisbane/299/2011|2011.500:0.0004827561007):0.0007290108233,(((((((((((H3N2_Human_KJ855359_A/Mexico/VER58/2012|2012.044:0.001220723292,H3N2_Human_KT888302_A/San_Diego/BRD11439/2011|2011.836:0.001177691835):2.440098637e-05,H3N2_Human_KC892834_A/Nevada/12/2012|2012.241:0.002376818223):0.0003372555013,H3N2_Human_KJ855335_A/Mexico/VER40/2011|2011.915:-0.0003401756524):0.0001704054258,H3N2_Human_KT888307_A/San_Diego/FDX11070/2011|2011.953:-0.0001704054258):8.526683412e-05,H3N2_Human_KT888712_A/Colorado/44/2012|2012.022:-8.526683412e-05):4.264630092e-05,H3N2_Human_KT888702_A/Oklahoma/31/2012|2012.162:-4.264630092e-05):2.132671025e-05,H3N2_Human_KT889115_A/Tegucigalpa/FHT00191/2011|2011.756:-2.132671025e-05):1.066513562e-05,H3N2_Human_KT888706_A/Colorado/38/2012|2012.118:-1.066513562e-05):5.33345835e-06,H3N2_Human_KT888701_A/Florida/30/2012|2012.164:-5.33345835e-06):2.667174595e-06,H3N2_Human_KC892826_A/New_Mexico/07/2012|2012.126:-2.667174595e-06):1.333810082e-06,H3N2_Human_KT888692_A/Alaska/21usafsam/2012|2012.077:-1.333810082e-06):0.001837638685):0.0003585618838,(H3N2_Human_CY181845_A/Nicaragua/AGA2-40/2011|2011.792:0.001202626504,H3N2_Human_CY181749_A/Nicaragua/AGA2-25/2011|2011.762:0.001195788623):0.002081382501):0.0005887219501,H3N2_Human_KJ943787_A/Santiago/p4d0/2012|2012.455:0.00120595889):0.0002650639359,H3N2_Human_KT888698_A/Alaska/27/2012|2012.175:0.0009363484269):0.000257094375,H3N2_Human_KU322485_A/Parma/58/2012|2012.500:0.0009467224314):0.001229051048,H3N2_Human_KF789784_A/Alaska/02/2013|2013.137:0.002377769289):0.0007070766793,H3N2_Human_KC882472_A/Texas/24/2010|2010.997:0.004073361944):0.00080869037,H3N2_Human_KC892833_A/California/22/2012|2012.137:0.002853769464):0.005163080083):0.001498587219):0.003348480359,(((((((((((((((((((((((((((((((((((((((((((((((((((((H3N2_Human_CY091033_A/Illinois/NHRC0002/2005|2005.975:-1.92559007e-17,H3N2_Human_CY091145_A/Georgia/NHRC0001/2006|2006.022:1.92559007e-17):0.002542130299,H3N2_Human_CY091041_A/Texas/NHRC0001/2006|2006.118:0.002285148973):0.0003280421626,(H3N2_Human_CY038947_A/Hong_Kong/HKU4/2004|2004.162:0.003389618266,H3N2_Human_CY121452_A/Fujian/445/2003|2003.500:-0.0009819846537):0.002103643177):0.0001601500733,(H3N2_Human_DQ415368_A/TW/36/04|2004.500:0.003098455294,H3N2_Human_CY091137_A/Texas/NHRC0001/2005|2005.126:0.01292727987):0.0004718033069):0.0004918134603,H3N2_Human_CY091089_A/Illinois/NHRC0002/2006|2006.260:-0.0002377782112):0.0001193079659,H3N2_Human_CY091081_A/Missouri/NHRC0001/2006|2006.258:-0.0001193079659):0.0002335127382,H3N2_Human_CY091065_A/South_Carolina/NHRC0001/2006|2006.236:0.0009718829645):0.0009187617379,((((((H3N2_Human_KM438126_A/Quebec/26-270106/2006|2006.071:4.14096844e-16,H3N2_Human_KM438123_A/Quebec/26-151105/2005|2005.871:-4.14096844e-16):1.207965792e-16,H3N2_Human_KM438124_A/Quebec/26-031205/2005|2005.921:-1.207965792e-16):0.004205945084,H3N2_Human_KM438129_A/Quebec/26-281106/2006|2006.907:0.003044644765):0.007693253159,H3N2_Human_CY105218_A/Hanoi/BM767/2003|2003.455:-0.0003806244227):0.0008990295488,(H3N2_Human_CY105418_A/TayNguyen/TN380/2005|2005.660:0.002538790756,H3N2_Human_CY019033_A/Queensland/56/2005|2005.622:0.001062991239):0.0009599784225):0.0002786046597,H3N2_Human_CY091057_A/California/NHRC0001/2006|2006.140:0.002429128229):9.250849507e-05):6.115200468e-05,((H3N2_Human_EU597804_A/Hiroshima/52/2005|2005.500:0.002791558001,H3N2_Human_CY049752_A/Tokyo/Ut-Sk-1/2007|2007.500:0.0008358502643):0.0006148760779,H3N2_Human_CY039411_A/Taiwan/70113/2007|2007.038:-0.0006254913439):0.001155142299):3.320132348e-05,H3N2_Human_EU268231_A/Wyoming/03/2003|2003.500:0.002377845801):9.861339398e-05,H3N2_Human_CY090993_A/South_Carolina/NHRC0001/2005|2005.112:0.002304625616):6.501144324e-05,H3N2_Human_CY014067_A/Waikato/8/2005|2005.603:0.001140103447):4.785695697e-05,H3N2_Human_CY118662_A/Malaysia/23606/2002|2002.879:0.001148103655):7.242288879e-05,H3N2_Human_CY017135_A/South_Australia/22/2005|2005.500:0.001131393918):0.0001278058114,H3N2_Human_CY105882_A/TayNguyen/HCM52/2006|2006.025:0.007182555039):5.987459637e-05,H3N2_Human_CY118870_A/Malaysia/33386/2005|2005.995:0.001124255267):4.367386316e-05,H3N2_Human_CY118718_A/Malaysia/26571/2003|2003.973:0.00115401559):6.061977533e-05,H3N2_Human_CY114393_A/Netherlands/42/2006|2006.151:0.001142412497):0.0001318975968,H3N2_Human_DQ415367_A/TW/3286/03|2003.500:0.019553117):0.0001487467267,H3N2_Human_CY091473_A/Singapore/NHRC0006/2003|2003.764:-0.0001933894981):9.676216586e-05,H3N2_Human_CY104184_A/Hanoi/HN30109/2004|2004.500:-9.676216586e-05):4.838960673e-05,H3N2_Human_CY006080_A/New_York/461/2005|2005.088:-4.838960673e-05):2.419906677e-05,H3N2_Human_CY091129_A/Georgia/NHRC0001/2005|2005.066:-2.419906677e-05):1.21053773e-05,H3N2_Human_CY020049_A/Queensland/50/2004|2004.819:-1.21053773e-05):6.053755765e-06,H3N2_Human_CY040086_A/Taiwan/9/2004|2004.003:-6.053755765e-06):3.02741163e-06,H3N2_Human_CY104088_A/TayNguyen/TN152/2003|2003.712:-3.02741163e-06):1.513972782e-06,H3N2_Human_CY114377_A/California/7/2004|2004.500:-1.513972782e-06):7.571199217e-07,H3N2_Human_CY105282_A/HaNoi/BM769/2004|2004.500:-7.571199217e-07):3.786267497e-07,H3N2_Human_CY091153_A/Singapore/NHRC0001/2003|2003.740:-3.786267497e-07):1.893467813e-07,H3N2_Human_CY114385_A/Wisconsin/67/2005|2005.500:-1.893467813e-07):9.469009967e-08,H3N2_Human_CY118774_A/Malaysia/29242/2004|2004.564:-9.469009967e-08):4.73534073e-08,H3N2_Human_CY039499_A/Hong_Kong/HKU32/2004|2004.584:-4.73534073e-08):0.0001619349667,((((H3N2_Human_CY118942_A/Malaysia/1681079/2006|2006.896:-2.685515852e-16,H3N2_Human_CY118918_A/Malaysia/1665090/2006|2006.797:2.685515852e-16):3.979238282e-17,H3N2_Human_FJ912954_A/Thailand/CU231/2006|2006.500:-3.979238282e-17):0.0003462755447,H3N2_Human_CY105850_A/Hue/H39/2008|2008.074:0.003268790351):0.0003501293207,H3N2_Human_CY121572_A/BRISBANE/9/2006|2006.500:0.0008496998622):0.001041892201):0.0001371756323,H3N2_Human_CY100614_A/Mexico/InDRE756/2003|2003.093:0.001069635243):0.0003912309453,H3N2_Human_CY118846_A/Malaysia/32171/2005|2005.589:0.0008125858611):0.0002498933787,H3N2_Human_CY039243_A/Hong_Kong/HKU64/2005|2005.370:0.0009539234277):0.0001291378566,H3N2_Human_FJ912924_A/Thailand/CU46/2006|2006.500:0.001066215101):0.0002145423536,H3N2_Human_CY112937_A/Fujian/411/2002|2002.500:0.003428227743):0.0001492318697,H3N2_Human_CY091177_A/California/NHRC0003/2003|2003.959:0.001043855651):8.516337196e-05,H3N2_Human_CY091009_A/Illinois/NHRC0001/2005|2005.260:0.00232448542):0.0002375865646,H3N2_Human_CY007799_A/Canterbury/01/2005|2005.170:0.003392520751):0.0003288100271,((((H3N2_Human_CY002958_A/Ashburton/280/2004|2004.778:0.0008510243068,H3N2_Human_CY013481_A/Wellington/27/2004|2004.693:0.000344474682):0.00100040796,H3N2_Human_CY019193_A/New_York/918/2005|2005.025:0.001409812783):0.0003545534363,H3N2_Human_CY006383_A/New_York/467/2004|2004.710:-0.000360477156):0.0001803529474,H3N2_Human_CY091001_A/South_Carolina/NHRC0002/2005|2005.186:-0.0001803529474):0.0008405138916):0.0001977315994,H3N2_Human_CY092221_A/New_Jersey/NHRC0001/2005|2005.110:0.002234950689):0.0002478040883,H3N2_Human_CY112993_A/Netherlands/132/2004|2004.923:0.003322099537):0.0002457396583,H3N2_Human_CY118814_A/Malaysia/29890/2004|2004.762:0.0009935968268):0.0001651167051,H3N2_Human_DQ415366_A/TW/229/03|2003.500:0.001027185766):0.0002635300281,H3N2_Human_CY038755_A/Hong_Kong/HKU79/2005|2005.537:0.00337083134):0.0005035518383,(((((((H3N2_Human_CY113001_A/Netherlands/548/2005|2005.984:-0.0006825864125,H3N2_Human_KJ855415_A/Mexico/DIF2160/2005|2005.027:0.003081215799):0.001630020189,H3N2_Human_CY090985_A/Missouri/NHRC0001/2005|2005.030:0.0007717090538):0.0004622961745,H3N2_Human_CY091505_A/California/NHRC0003/2005|2005.814:-0.0004654967103):0.0002329800307,H3N2_Human_CY105458_A/TayNguyen/TN406/2005|2005.781:-0.0002329800307):0.000550926349,(H3N2_Human_KJ855367_A/Mexico/DIF29/2006|2006.041:7.989236664e-17,H3N2_Human_CY100606_A/Mexico/InDRE29/2006|2006.041:-7.989236664e-17):0.003065323477):0.0002785333819,H3N2_Human_CY091537_A/California/NHRC0007/2005|2005.871:0.0009198551449):0.0004407342091,H3N2_Human_CY091025_A/Texas/NHRC0002/2005|2005.964:0.0007651856293):0.000704602148):0.0003819006129,((((((((((((((H1N2_Swine_DQ280224_A/swine/Ontario/52156/03|2003.500:0.003908039588,H1N2_Human_CY003372_A/New_York/217/2002|2002.956:0.003324522747):0.0006246424523,H1N2_Human_CY002636_A/New_York/231/2003|2003.167:0.000577173833):0.0003530800799,H1N2_Human_CY003773_A/New_York/417/2002|2002.178:0.002055543024):0.0005794426488,H3N2_Human_DQ487332_A/Moscow/10/1999|1999.500:-0.0005890748101):0.0002949777217,H3N2_Human_CY114329_A/Netherlands/124/2001|2001.214:-0.0002949777217):0.0001475146231,H3N2_Human_CY117780_A/Malaysia/14590/2000|2000.482:-0.0001475146231):7.377019717e-05,H1N2_Human_CY017119_A/New_York/C1/2003|2003.500:-7.377019717e-05):3.690351701e-05,H3N2_Human_CY118630_A/Malaysia/17998/2001|2001.079:-3.690351701e-05):1.845498434e-05,H3N2_Human_CY118646_A/Malaysia/18121/2001|2001.153:-1.845498434e-05):0.0007261617689,((((((H3N2_Human_CY090913_A/Missouri/NHRC0001/2000|2000.101:-0.0004556451931,H3N2_Human_CY023046_A/Auckland/600/2000|2000.342:0.001654189314):0.0002279274965,H3N2_Human_CY001249_A/New_York/162/2000|2000.107:-0.0002279274965):0.0001140352604,H3N2_Human_CY090897_A/Illinois/NHRC0001/1999|1999.833:-0.0001140352604):0.001535822516,H3N2_Human_CY020313_A/Queensland/10/2000|2000.500:-0.0003359602234):0.0009030546752,H3N2_Human_CY121412_A/Ulan_Ude/01/2000|2000.500:0.0003007621312):0.002020638428,H1N2_Human_JQ340010_A/Eastern_India/N-1289/2009|2009.644:0.005253817195):0.001705817117):0.0008669672199,((((H3N2_Swine_KF550962_A/swine/Henan/1/2010|2010.123:0.001763826932,H3N2_Swine_FJ157993_A/swine/Guangxi/1/2004|2004.227:0.004283396247):0.0007221073286,H3N2_Swine_EU273791_A/swine/Guangdong/164/06|2006.500:0.0004675326595):0.0006303790512,H1N2_Swine_JX138513_A/swine/Zhejiang/01/2008|2008.200:-0.0006341307053):0.0003175214194,H3N2_Canine_KJ013194_A/canine/Guangxi/L2/2013|2013.367:-0.0003175214194):0.002783380702):0.001045810525,H3N2_Human_CY118550_A/Malaysia/12904/1999|1999.822:0.002584719546):0.0007221924046,H3N2_Human_CY105194_A/HaNoi/1766/2001|2001.500:0.004030183112):0.001616919991,H3N2_Human_DQ415363_A/TW/872/02|2002.500:0.001752079695):0.0009238970149):0.0001522755014,(H3N2_Human_CY091073_A/Texas/NHRC0002/2006|2006.255:0.001339458505,H3N2_Human_CY172339_A/New_York/1022/2006|2006.126:-0.0001439595161):0.0004452188853):0.0006811179613,H3N2_Human_CY091049_A/Illinois/NHRC0001/2006|2006.123:0.001125495676):0.0001843165162,H3N2_Human_CY014163_A/New_York/7/2006|2006.258:0.002185074522):0.001697829671,((((((H3N2_Human_FJ912966_A/Thailand/CU280/2007|2007.500:0.001183491268,H3N2_Human_CY026199_A/California/UR06-0589/2007|2007.195:0.001224142344):0.0004790961592,H3N2_Human_CY114401_A/Netherlands/363/2006|2006.978:-0.0004843688447):0.0002426097025,H3N2_Human_CY030209_A/Virginia/UR06-0605/2007|2007.195:-0.0002426097025):0.0008579217395,H3N2_Human_CY025751_A/Texas/UR06-0480/2007|2007.164:0.001242175529):0.000306387862,H3N2_Human_CY025863_A/Alabama/UR06-0545/2007|2007.178:0.001041506079):0.003025409956,H3N2_Human_CY121516_A/Nepal/921/2006|2006.500:0.0005860822705):0.005951868618):0.0004738792033):0.001028883982,H3N2_Human_CY114321_A/Netherlands/3/2000|2000.014:0.00691843402):0.005885730311,((((((((((((((((((((((((((((((((H3N2_Human_CY000373_A/New_York/31/2004|2004.011:0.000918024296,H3N2_Human_CY091121_A/Missouri/NHRC0002/2004|2004.022:0.001489609317):0.0003572532879,H3N2_Human_CY000181_A/New_York/44/2003|2003.934:-0.0003625259734):0.004470582354,H3N2_Human_CY118670_A/Malaysia/25849/2003|2003.723:0.0003606604664):0.0004206263518,H3N2_Human_CY090929_A/South_Carolina/NHRC0001/2003|2003.803:0.0007846139285):0.0002300810292,H3N2_Human_CY001556_A/New_York/215/2003|2003.304:0.008329766725):0.0001668795189,(H3N2_Human_CY090961_A/Texas/NHRC0001/2003|2003.885:-1.34608908e-16,H3N2_Human_CY090969_A/New_Jersey/NHRC0001/2003|2003.901:1.34608908e-16):0.001022061519):0.0001001480862,(H3N2_Human_CY090953_A/South_Carolina/NHRC0002/2003|2003.866:0.0005179824892,H3N2_Human_CY088178_A/England/539/2003|2003.871:0.0006775164997):0.0005011550134):0.000320399851,H3N2_Human_CY090977_A/Georgia/NHRC0001/2004|2004.052:-0.0003269647695):0.0001636413833,H3N2_Human_CY090945_A/California/NHRC0001/2003|2003.866:-0.0001636413833):8.187651527e-05,H3N2_Human_CY007135_A/Canterbury/423/2003|2003.532:-8.187651527e-05):4.094524249e-05,H3N2_Human_CY090937_A/Missouri/NHRC0001/2003|2003.847:-4.094524249e-05):2.047857226e-05,H3N2_Human_CY088162_A/England/470/2003|2003.844:-2.047857226e-05):1.024442909e-05,H3N2_Human_CY018977_A/Queensland/31/2003|2003.611:-1.024442909e-05):5.123089389e-06,H3N2_Human_CY092213_A/Georgia/NHRC0001/2003|2003.926:-5.123089389e-06):2.561982266e-06,H3N2_Human_CY007055_A/Canterbury/405/2003|2003.507:-2.561982266e-06):1.281209994e-06,H3N2_Human_CY015816_A/Western_Australia/42/2003|2003.710:-1.281209994e-06):6.407144647e-07,H3N2_Human_CY092205_A/Illinois/NHRC0001/2003|2003.822:-6.407144647e-07):0.000422537741,H3N2_Human_CY019009_A/Queensland/41/2004|2004.764:0.001985110643):0.001193068259,((((((((((H3N2_Human_CY022529_A/Auckland/602/2001|2001.630:0.0006145513777,H3N2_Human_CY000573_A/New_York/80/2001|2001.984:0.004212727894):0.0004270595711,H3N2_Human_CY017631_A/Queensland/17/2001|2001.644:0.0007739756195):0.0002249635635,H3N2_Human_CY112945_A/Netherlands/1/2002|2002.016:0.0009770820197):0.0003356199856,H3N2_Human_CY015696_A/Western_Australia/16/2001|2001.732:-0.0003380913245):0.0001725418899,H3N2_Human_CY091105_A/Texas/NHRC0001/2002|2002.058:-0.0001725418899):8.637939488e-05,H3N2_Human_CY090921_A/Illinois/NHRC0001/2002|2002.118:-8.637939488e-05):4.320375547e-05,H3N2_Human_CY012324_A/Waikato/105/2001|2001.699:-4.320375547e-05):2.160563655e-05,H3N2_Human_CY112929_A/Netherlands/118/2001|2001.197:-2.160563655e-05):1.080469833e-05,H3N2_Human_CY091113_A/Georgia/NHRC0001/2002|2002.088:-1.080469833e-05):5.403289522e-06,H3N2_Human_CY091097_A/Missouri/NHRC0001/2002|2002.022:-5.403289522e-06):5.082165048e-06):0.0003051914698,(((((H3N2_Human_CY015768_A/Western_Australia/36/2002|2002.786:-0.0003821626557,H3N2_Human_CY017921_A/Queensland/28/2002|2002.611:0.001582033662):0.0001912255078,H3N2_Human_CY007887_A/Canterbury/31/2002|2002.466:-0.0001912255078):0.0001392124892,(H3N2_Human_CY114345_A/Netherlands/120/2002|2002.153:-6.133837139e-16,H3N2_Human_CY114353_A/Finland/170/2003|2003.500:6.133837139e-16):0.002263558273):0.0009562942319,(((H3N2_Human_CY000245_A/New_York/121/2002|2002.153:-1.940710784e-16,H3N2_Human_CY001172_A/New_York/94/2001|2001.981:1.940710784e-16):1.941042133e-17,H3N2_Human_CY003212_A/New_York/419/2002|2002.047:-1.941042133e-17):0.0003492989044,H3N2_Human_DQ415364_A/TW/3446/02|2002.500:0.002049116223):0.0002637938385):0.0004022352365,((H3N2_Human_CY007751_A/Canterbury/68/2002|2002.507:0.001155702193,H3N2_Human_CY037355_A/Genoa/14/2003|2003.811:0.001240911041):0.0009724270883,H3N2_Human_CY037347_A/Genoa/1/2002|2002.918:0.0002326917864):0.000802503061):0.0009091295745):0.0005956394311,H3N2_Human_CY114369_A/Netherlands/312/2003|2003.732:0.000603665565):0.0003291539511,H3N2_Human_CY112953_A/Netherlands/20/2003|2003.132:0.0008746628553):0.00247784973,H3N2_Swine_CY158749_A/swine/Saskatchewan/02903/2009|2009.729:0.01616241145):0.002054388001,(((((((((((((((H3N2_Human_CY000661_A/New_York/169/2000|2000.005:0.001367900361,H3N2_Human_CY121428_A/California/32/1999|1999.500:0.001030514766):0.0002572810741,H3N2_Human_CY090905_A/South_Carolina/NHRC0001/1999|1999.910:-0.0002572810741):0.002882077473,H3N2_Human_CY114313_A/Netherlands/462/1998|1998.956:0.003178316784):0.0007849577663,H3N2_Human_DQ487336_A/Panama/2007/1999|1999.500:0.004085833773):0.0005700290265,H3N2_Human_CY117740_A/Malaysia/10970/1999|1999.112:0.001821957512):0.0004924963403,H3N2_Human_CY016080_A/New_South_Wales/20/1999|1999.500:0.0007092180965):0.0004059176328,H3N2_Human_CY016511_A/New_South_Wales/2/1999|1999.500:0.0007882586549):0.0002574780966,H3N2_Human_CY090889_A/Georgia/NHRC0001/1999|1999.778:0.0009447336392):0.0001598406472,H3N2_Human_CY118622_A/Malaysia/17392/1998|1998.452:0.001039824487):0.000236281708,H3N2_Human_CY001812_A/New_York/311/1999|1999.162:-0.0002381328124):0.0001191241694,H3N2_Human_CY001820_A/New_York/313/1998|1998.989:-0.0001191241694):5.95813755e-05,H3N2_Human_CY118606_A/Malaysia/17230/1998|1998.395:-5.95813755e-05):2.98100763e-05,H3N2_Human_CY114497_A/Netherlands/301/1999|1999.748:-2.98100763e-05):2.181512814e-05,H3N2_Human_CY112897_A/Netherlands/414/1998|1998.359:0.004810472611):0.0005136415029,H3N2_Human_CY001124_A/New_York/137/1999|1999.756:0.001928619877):0.000998533215):0.003535225486,((((H3N2_Human_CY112857_A/Johannesburg/10/1997|1997.496:0.003667273182,H3N2_Human_CY009744_A/New_York/590/1996|1996.940:-5.976856269e-05):0.00262750074,H3N2_Human_CY112649_A/Oslo/244/1997|1997.500:0.001001032416):0.0006530162243,(H3N2_Human_CY112873_A/Oslo/21/1997|1997.500:-0.0002771728058,H3N2_Human_CY112841_A/Hong_Kong/1/1997|1997.500:0.001475716927):0.0005604939927):0.002613769715,H3N2_Human_CY112849_A/Hong_Kong/280/1997|1997.466:0.003769749086):0.003168870865):0.0007996904365,((((((((((((((((((((((((H3N2_Human_CY112641_A/Oslo/2219/1993|1993.868:-0.000860637469,H3N2_Human_CY112689_A/Wellington/59/1993|1993.500:0.000860637469):0.003190355025,H3N2_Human_CY114249_A/Hong_Kong/42/1996|1996.170:0.004668747717):0.0003049957945,(H3N2_Human_CY114225_A/Netherlands/1/1995|1995.027:-0.0004131126197,H3N2_Human_CY017287_A/New_York/680/1995|1995.104:0.001611656741):0.002141348691):0.0001764717843,H3N2_Human_CY112713_A/Hong_Kong/1/1994|1994.414:0.002226390388):0.0002950876735,H3N2_Human_CY114041_A/Madrid/G252/1993|1993.500:0.0009079701428):0.0003706525444,H3N2_Human_CY112705_A/England/7/1994|1994.500:0.000833164262):0.0002300744376,H3N2_Human_CY112833_A/Singapore/1/1996|1996.115:0.0009637908665):0.0001523288434,(((((H3N2_Human_CY007983_A/New_York/526/1997|1997.992:0.001257834009,H3N2_Human_CY114305_A/Netherlands/300/1997|1997.975:0.001149799604):6.175086352e-05,H3N2_Human_CY112889_A/Sydney/5/1997|1997.500:0.001142065943):0.0003408098941,H3N2_Human_CY114297_A/Auckland/10/1997|1997.581:-0.0003460825796):0.0001731863479,H3N2_Human_CY006263_A/New_York/511/1997|1997.959:-0.0001731863479):0.0009688298376,((H3N2_Human_CY118462_A/Malaysia/10370/1996|1996.501:0.001606792306,H3N2_Human_CY012212_A/New_York/598/1996|1996.959:-0.0004082481847):0.0002043297943,H3N2_Human_CY114257_A/Hong_Kong/357/1996|1996.545:-0.0002043297943):0.0002356547913):0.001049454908):0.0001208468565,(((H3N2_Human_CY002276_A/Memphis/24/1995|1995.500:2.009311377e-16,H3N2_Human_CY114193_A/Geneva/A9509/1995|1995.085:-2.009311377e-16):0.0001840303407,(H3N2_Human_CY114201_A/Hong_Kong/3/1995|1995.063:0.003498738169,H3N2_Human_CY114169_A/Finland/338/1995_|1995.500:0.00130673647):0.002246447935):0.001188113212,H3N2_Human_CY118422_A/Malaysia/07145/1995|1995.501:0.001220851353):0.00230835645):0.000205773626,H3N2_Human_CY114217_A/Lyon/2279/1995|1995.885:-0.0002172007634):0.0001086786317,H3N2_Human_CY112737_A/Johannesburg/33/1994|1994.500:-0.0001086786317):5.434912087e-05,H3N2_Human_CY112745_A/Johannesburg/47/1994|1994.500:-5.434912087e-05):2.71794647e-05,H3N2_Human_CY114233_A/Geneva/3958/1996|1996.500:-2.71794647e-05):1.359218537e-05,H3N2_Human_CY114161_A/Netherlands/18/1994|1994.011:-1.359218537e-05):6.797319639e-06,H3N2_Human_CY113977_A/Guangdong/25/1993|1993.500:-6.797319639e-06):3.399273517e-06,H3N2_Human_CY012988_A/New_York/738/1994|1994.093:-3.399273517e-06):1.699943718e-06,H3N2_Human_CY114113_A/Scotland/160/1993|1993.500:-1.699943718e-06):0.0003429926442,H3N2_Human_CY112673_A/Stockholm/20/1993|1993.838:0.0008525405628):0.0002466627072,H3N2_Human_CY013721_A/New_York/791/1993|1993.189:0.002155825639):0.00040489118,H3N2_Human_CY012972_A/New_York/735/1994|1994.036:0.0032264781):0.0005094657211,(H3N2_Human_CY112753_A/South_Australia/15/1994|1994.419:0.002773929697,H3N2_Human_CY112761_A/South_Australia/25/1994|1994.436:-0.0003755145701):0.001926755881):0.0005934543325,H3N2_Human_CY112665_A/Singapore/19/1993|1993.970:0.003041673279):0.000488030624,(((H3N2_Human_CY112825_A/Wuhan/359/1995|1995.500:-2.053962741e-17,H3N2_Human_CY112793_A/Nanchang/933/1995|1995.500:2.053962741e-17):0.0007161349383,H3N2_Human_CY118430_A/Malaysia/07831/1995|1995.737:0.004114585329):0.001054887419,H3N2_Human_CY010752_A/New_York/648/1995|1995.951:0.000146721176):0.0007200870904):0.0002672214737,((((((H3N2_Human_CY006343_A/Nanchang/0058/1994|1994.500:-1.009114484e-17,H3N2_Human_CY009016_A/Nanchang/12/1993|1993.500:1.009114484e-17):-4.037174635e-17,H3N2_Human_CY006351_A/Nanchang/58/1993|1993.500:4.037174635e-17):0.003155948623,H3N2_Human_CY121329_A/Harbin/15/1992|1992.500:-0.0007593353891):0.0003800695943,H3N2_Human_CY113985_A/Lyon/672/1993|1993.142:-0.0003800695943):0.001220616756,H3N2_Human_CY113681_A/Beijing/32/1992|1992.500:-1.993090159e-05):0.0003893931426,H3N2_Human_CY012132_A/New_York/758/1993|1993.090:0.004448841451):0.0008014927677):0.0003510321723):0.0002632655431,(((((((H3N2_Human_CY121361_A/South_Africa/1147/1996|1996.500:0.002933019239,H3N2_Human_CY114481_A/Brisbane/8/1996|1996.500:0.0006744853797):0.0004984770243,H3N2_Human_CY118446_A/Malaysia/10111/1996|1996.463:-0.0005037497098):0.000418576652,H3N2_Human_CY117788_A/Malaysia/14712/1997|1997.967:0.001999672227):0.0008719412162,H3N2_Human_CY112865_A/Nice/491/1996|1996.995:0.00153908567):0.0001995184649,H3N2_Human_CY114281_A/Lyon/1781/1996|1996.816:-0.0002069864726):0.001165520193,H3N2_Human_CY117756_A/Malaysia/13241/1997|1997.559:0.0006509064179):0.0003007646126,H3N2_Human_CY036851_A/Siena/1/1997|1997.014:0.0009057323583):0.001104030642):0.0002941187822,((((((H3N2_Human_CY112817_A/Victoria/75/1995|1995.567:-7.116865177e-17,H3N2_Human_CY038507_A/Siena/3/1995|1995.071:7.116865177e-17):5.476759982e-07,H3N2_Human_CY114289_A/Netherlands/91/1996|1996.079:0.001197996445):0.0004104553482,H3N2_Human_CY112785_A/Hong_Kong/55/1995|1995.778:0.004437630893):0.0005629065926,H3N2_Human_CY112801_A/Netherlands/271/1995|1995.918:0.0006306615463):0.001049203581,H3N2_Human_CY114185_A/Finland/381/1995|1995.500:0.0001572506917):0.001654618219,H3N2_Human_CY114153_A/Hong_Kong/56/1994|1994.584:0.001671434671):0.001762253614):0.0005105139349,((H3N2_Human_CY114121_A/Shandong/9/1993|1993.500:-0.0001127432046,H3N2_Human_CY114049_A/Netherlands/101/1993|1993.123:0.001308242193):5.63818741e-05,H3N2_Human_CY113449_A/Singapore/3/1993|1993.014:-5.63818741e-05):0.000617610599):0.0008855883125,(((H3N2_Human_CY023006_A/Auckland/589/2000|2000.740:-3.986214506e-17,H3N2_Human_CY017167_A/South_Australia/52/2000|2000.500:3.986214506e-17):0.00164283651,H3N2_Human_CY002116_A/Memphis/59/1999|1999.500:-0.0004442923895):0.001800695825,H3N2_Human_CY001497_A/New_York/250/1998|1998.945:-0.0006008248189):0.007062354435):0.001899089392,((H3N2_Human_CY114137_A/Yamagata/56/1993|1993.500:2.074577331e-16,H3N2_Human_CY114145_A/Yamagata/61/1993|1993.500:-2.074577331e-16):2.28245157e-16,H3N2_Human_CY112520_A/Sendai/C273/1992|1992.500:-2.28245157e-16):0.002326321733):0.0009211329525,((((((((((((((((((((((H3N2_Human_CY113817_A/Paris/424/1991|1991.915:0.001433139461,H3N2_Human_CY113713_A/Houston/56941/1992|1992.252:-0.0002376404722):0.0007974186264,(H3N2_Human_CY112488_A/Finland/220/1992|1992.063:0.0002986967212,H3N2_Human_CY112456_A/Stockholm/20/1991|1991.959:0.0009011742851):0.001010808494):0.0005503003269,H3N2_Human_CY113697_A/Houston/56798/1992|1992.252:-0.0002543914758):0.000127275699,H3N2_Human_CY113737_A/Netherlands/823/1992|1992.090:-0.000127275699):6.365516768e-05,H3N2_Human_CY113809_A/Paris/417/1991|1991.915:-6.365516768e-05):3.184078173e-05,H3N2_Human_CY113889_A/South_Australia/23/1992|1992.244:-3.184078173e-05):1.592311696e-05,H3N2_Human_CY113897_A/South_Australia/27/1992|1992.260:-1.592311696e-05):7.962921994e-06,H3N2_Human_CY112480_A/Finland/218/1992|1992.063:-7.962921994e-06):3.982142988e-06,H3N2_Human_CY112448_A/Geneva/6447/1991|1991.904:-3.982142988e-06):1.991412606e-06,H3N2_Human_CY113689_A/Geneva/5113/1992|1992.038:-1.991412606e-06):0.001154504793,(H3N2_Human_CY035234_A/Siena/6/1991|1991.978:5.929424777e-17,H3N2_Human_CY036835_A/Siena/1/1991|1991.959:-5.929424777e-17):4.540827333e-05):0.0009314216173,H3N2_Human_CY112536_A/Stockholm/8/1992|1992.164:0.0002671130268):0.004630158899,((((H3N2_Human_CY113745_A/Netherlands/935/1992|1992.025:0.001061696877,H3N2_Human_CY113865_A/Paris/583/1992|1992.000:0.00133671825):0.0003776999284,H3N2_Human_CY113561_A/England/260/1991|1991.704:-0.0003776999284):0.0001890402362,H3N2_Human_CY113881_A/Paris/614/1992|1992.000:-0.0001890402362):0.0002416493677,(H3N2_Human_CY113537_A/Victoria/2/1990|1990.500:0.001681384555,H3N2_Human_CY113545_A/Wellington/3/1990|1990.500:-0.0004828404339):0.002179930042):0.0002358143665):0.0001642775127,H3N2_Human_CY114473_A/United_Kingdom/261/1991|1991.500:0.001020477437):0.000424865856,((H3N2_Human_CY113777_A/Oviedo/31/1991|1991.989:0.001626701015,H3N2_Human_CY113657_A/Madrid/G12/1991|1991.500:-0.0004281568942):0.0002461317657,(H3N2_Human_CY113721_A/Madrid/G58/1992|1992.036:-0.0002504483263,H3N2_Human_CY113929_A/Tilburg/5957/1991|1991.923:0.001445947315):0.000956011467):0.005664382219):0.000802801291,(H3N2_Human_CY114465_A/Beijing/353/1989|1989.500:6.148558016e-17,H3N2_Human_CY112408_A/Beijing/352/1989|1989.500:-6.148558016e-17):0.0003797252426):0.0004182926811,((((H3N2_Human_CY114073_A/Netherlands/357/1993|1993.929:-4.253382491e-16,H3N2_Human_CY114105_A/Scotland/142/1993|1993.500:4.253382491e-16):0.00014604083,H3N2_Human_CY112881_A/Oslo/2352/1993|1993.866:0.002261592783):0.0004281369671,H3N2_Human_CY112681_A/Victoria/104/1993|1993.671:0.000769949152):0.001647208584,((H3N2_Human_CY114017_A/Madrid/G101/1993|1993.500:0.002968859764,H3N2_Human_CY003716_A/Hong_Kong/14/1992|1992.500:-0.00057224653):0.000286694624,H3N2_Human_CY113905_A/Stockholm/7/1992|1992.121:-0.000286694624):0.0001673091651):0.0007991624065):0.001179706828,((((((((((((((H3N2_Human_CY112424_A/Geneva/5007/1989|1989.500:0.001132654168,H3N2_Human_CY113369_A/Shanghai/11/1987|1987.500:0.001280339774):0.0003540390962,H3N2_Human_CY035202_A/Siena/3/1988|1988.096:-0.0003606650608):0.0007159232701,(H3N2_Human_CY113513_A/Memphis/5/1990|1990.500:-5.983517775e-17,H3N2_Human_CY113505_A/Memphis/2/1990|1990.500:5.983517775e-17):0.003508136954):0.0003153141933,H3N2_Human_CY114449_A/Victoria/1/1988|1988.500:0.001186786279):0.0001141277708,H3N2_Human_CY121297_A/Sichuan/2/1987|1987.500:0.001088808196):0.0002802472789,H3N2_Human_CY096863_A/Memphis/3/1988|1988.500:0.0009296114316):0.0003105882333,H3N2_Human_CY113377_A/Atlanta/3572/1988|1988.500:-0.0003169457869):0.0001586304823,H3N2_Human_CY113401_A/Stockholm/12/1988|1988.500:-0.0001586304823):7.935504435e-05,H3N2_Human_CY114457_A/Oklahoma/5/1988|1988.500:-7.935504435e-05):3.969647701e-05,H3N2_Human_CY003548_A/Hong_Kong/7/1987|1987.500:-3.969647701e-05):0.0001327631317,H3N2_Human_CY113417_A/England/138/1989|1989.500:0.004695951778):0.0005189446687,(H3N2_Human_CY113753_A/Netherlands/938/1991|1991.964:0.003306664912,H3N2_Human_CY113521_A/Shanghai/24/1990|1990.500:0.002721208857):0.001310264913):0.0006334583905,H3N2_Human_CY113385_A/England/427/1988|1988.500:0.002078084861):0.0002629484774,H3N2_Human_CY112432_A/Hong_Kong/1/1989|1989.500:0.004616465559):0.000677227069):0.0006870033693,((H3N2_Human_CY113497_A/Waikato/1/1989|1989.500:-0.0002581631386,H3N2_Human_CY113489_A/Wellington/5/1989|1989.500:0.001453662127):0.0001291496364,H3N2_Human_CY113473_A/Singapore/40/1989|1989.500:-0.0001291496364):0.001720326286):0.0007131984132,H3N2_Human_CY113457_A/Singapore/34/1989|1989.500:0.0004714840776):0.001313166836,((((((((H3N2_Human_CY035210_A/Siena/4/1990|1990.019:0.001053500811,H3N2_Human_CY113441_A/Netherlands/738/1989|1989.959:0.002554806051):0.0005239810659,H3N2_Human_CY113569_A/Geneva/5366/1991|1991.500:0.001881336442):0.0002984818404,H3N2_Human_CY113433_A/Netherlands/650/1989|1989.948:-0.0003052204078):0.0001527614214,H3N2_Human_CY113529_A/Suita/1/1990|1990.500:-0.0001527614214):0.0001830901029,H3N2_Human_CY035218_A/Siena/10/1990|1990.047:0.002219984329):0.001996303522,H3N2_Human_CY113553_A/Canberra/1/1991|1991.500:0.001629860434):0.0002726595531,H3N2_Human_CY113409_A/Atlanta/211/1989|1989.500:-0.0002813125818):0.003060330491,(((H3N2_Human_CY006327_A/Hong_Kong/4/1984|1984.500:0.002579252626,H3N2_Human_CY003748_A/Hong_Kong/7/1984|1984.500:0.002234125113):0.0009518158488,H3N2_Human_CY003516_A/Hong_Kong/2/1988|1988.500:0.001477646881):0.0002519952675,H3N2_Human_CY003508_A/Hong_Kong/6/1985|1985.500:0.002153322241):0.0005954567002):0.0004804108207):0.001782289671,H3N2_Human_CY114097_A/Paris/287/1993|1993.500:0.004131218688):0.00178570924):0.001951414403):0.005017677143,(((((((((H3N2_Human_CY113273_A/Netherlands/209/1980|1980.915:0.003538973057,H3N2_Human_CY112365_A/Bilthoven/4791/1981|1981.500:0.003760482627):0.0002829461242,H3N2_Human_CY006895_A/Memphis/9/1980|1980.500:-0.0003152175235):0.0001576559208,H3N2_Human_CY112357_A/Rotterdam/577/1980|1980.500:-0.0001576559208):0.0006268520313,H3N2_Human_CY113281_A/Lyon/2380/1981|1981.500:0.001789482488):0.0002615561183,(((H3N2_Human_CY006319_A/Hong_Kong/14/1983|1983.500:0.001438527978,H3N2_Human_CY003724_A/Hong_Kong/26/1983|1983.500:-0.0002430289894):0.001231628654,(H3N2_Human_CY113305_A/Philippines/2/1982|1982.500:9.286454343e-17,H3N2_Human_CY065980_A/Philippines/2-MA/1982|1982.414:-9.286454343e-17):0.003591331081):0.0005663549805,H3N2_Human_CY114441_A/Netherlands/233/1982|1982.247:0.003060387812):0.00179439519):0.001148070555,H3N2_Human_CY113297_A/Netherlands/241/1982|1982.915:0.003909186369):0.0006973988956,(H3N2_Human_CY113329_A/Netherlands/330/1985|1985.000:0.003350582706,H3N2_Human_CY016064_A/Memphis/2/1986|1986.500:0.0002577241563):0.004073120724):0.001555513939,H3N2_Human_CY113313_A/Oslo/13676/1983|1983.500:0.003870147815):0.002452738477,((((((((H3N2_Human_CY121281_A/Leningrad/360/1986|1986.500:0.004358204291,H3N2_Human_CY113345_A/Stockholm/10/1985|1985.500:-0.0007506996724):0.001471967464,H3N2_Human_CY002092_A/Memphis/66/1986|1986.500:0.009517151051):0.001237267727,H3N2_Human_CY003524_A/Hong_Kong/24/1985|1985.500:-4.024331211e-05):0.001150933269,H3N2_Human_CY113321_A/Guildford/V728/1985|1985.500:0.001277408205):0.0001810944059,H3N2_Human_CY113353_A/Wellington/4/1985|1985.500:0.001011673644):0.001616775509,(H3N2_Human_CY008456_A/Memphis/5/1985|1985.500:0.001457293482,H3N2_Human_CY113337_A/Netherlands/333/1985|1985.085:0.0009393197516):0.002640952046):0.001081944971,H3N2_Human_CY113393_A/Netherlands/450/1988|1988.162:0.01119797709):0.0009085211487,H3N2_Human_CY113361_A/Colorado/2/1986|1986.500:0.007272542577):0.006372898785):0.001168070868):0.003138223604,((((H3N2_Human_CY006056_A/Hong_Kong/1/1982|1982.500:0.00234066248,H3N2_Human_CY006759_A/Nanjing/2/1982|1982.500:0.002517347871):0.001016206617,H3N2_Human_CY006855_A/Nanjing/36/1983|1983.500:0.001371585356):0.001526546352,(H3N2_Human_CY006103_A/Hong_Kong/45/1980|1980.500:-3.118695256e-17,H3N2_Human_CY003492_A/Hong_Kong/46/1980|1980.500:3.118695256e-17):0.0008983913977):0.0085737459,H3N2_Human_CY114433_A/Bangkok/1/1979|1979.500:0.003677863228):0.001978617453):0.01569425755,((((((((((((((((((H3N2_Swine_FJ830859_A/swine/Guangdong/01/1998|1998.500:0.002818674356,H3N2_Swine_KC620458_A/swine/HuNan/01/2008|2008.186:0.001997505784):0.0002792974544,H3N2_Swine_GU086141_A/swine/Guangdong/423/2006|2006.500:0.0009162366002):0.0005297183176,H3N2_Swine_GQ422409_A/swine/Guangdong/106/2002|2002.500:-0.0005329971913):0.0002666724917,H3N2_Swine_JX494718_A/swine/Guangdong/L23/2010|2010.123:-0.0002666724917):0.0001333977051,H3N2_Human_KP765776_A/HuNan/01/2014|2014.000:-0.0001333977051):0.000318693499,H3N2_Swine_GQ422413_A/swine/Guangdong/113/2002|2002.500:-0.0003184236147):0.0005797633545,H3N2_Human_CY021945_A/Albany/1/1976|1976.500:0.007981263811):0.0003662976977,H3N2_Human_CY021833_A/Albany/15/1976|1976.500:0.000808265744):0.001036597618,H3N2_Swine_EU273790_A/swine/Heilongjiang/1/05|2005.500:0.004449535507):0.0002896622334,H3N2_Swine_JX138529_A/swine/Hunan/3/2008|2008.534:0.002114808257):0.001098918215,((H3N2_Human_CY003732_A/Hong_Kong/43/1975|1975.500:-0.0004348473516,H3N2_Human_CY006048_A/Beijing/39/1975|1975.500:0.001634718358):0.0004632460322,(H3N2_Human_CY121201_A/Victoria/3/1975|1975.500:0.001269077882,H3N2_Human_CY146813_A/Victoria/JY2/1968|1968.500:-7.357889352e-05):0.0007373979984):0.002121874867):0.002080320228,(H3N2_Human_CY113217_A/Bilthoven/5657/1976|1976.500:2.092139082e-16,H3N2_Human_CY006839_A/Memphis/110/1976|1976.500:-2.092139082e-16):0.0003462874832):0.001170208611,H3N2_Human_CY022313_A/Memphis/104/1976|1976.500:-0.0002581654631):0.005964880297,((((((H3N2_Human_CY006711_A/Memphis/18/1978|1978.500:1.562204622e-16,H3N2_Human_CY008127_A/Memphis/4/1977|1977.500:-1.562204622e-16):1.249992718e-16,H3N2_Human_CY008119_A/Memphis/2/1977|1977.500:-1.249992718e-16):0.0006017793139,H3N2_Human_CY006703_A/Memphis/12/1978|1978.500:0.000596764807):0.004115446087,H3N2_Human_CY020225_A/Albany/14/1978|1978.500:-0.0004990951286):0.004086320996,((H3N2_Human_CY006831_A/Memphis/103/1974|1974.500:0.001628244285,H3N2_Human_CY006719_A/Memphis/101/1974|1974.500:-0.0004297001645):0.0002148897079,H3N2_Human_CY021081_A/Albany/42/1975|1975.500:-0.0002148897079):0.001672332025):0.0008997711675,H3N2_Human_CY006911_A/Hong_Kong/49/1974|1974.500:0.0003136186133):0.003470569866):0.001843618667,H3N2_Human_CY009008_A/Hong_Kong/33/1973|1973.500:0.001783669878):0.0004653685458,(((H3N2_Human_CY113121_A/Bilthoven/5930/1974|1974.500:-0.0003840594324,H3N2_Human_CY113129_A/Bilthoven/5931/1974|1974.500:0.001583930439):0.001920756129,H3N2_Human_CY003500_A/Hong_Kong/14/1974|1974.500:0.002898963882):0.003387820121,(H3N2_Human_CY121185_A/Port_Chalmers/1/1973|1973.500:0,H3N2_Human_CY147434_A/Port_Chalmers/JY2/1973|1973.500:0):0.0002491816227):0.002077400839):0.001857693971,(((((((((((H3N2_Human_CY113193_A/Bilthoven/628/1976|1976.500:0.002839813443,H3N2_Human_CY112341_A/Bilthoven/4273/1975|1975.500:0.0007599301876):0.001432952862,H3N2_Human_CY113169_A/Bilthoven/2600/1975|1975.500:0.000978662984):0.00471600221,H3N2_Human_CY021097_A/Albany/20/1974|1974.500:0.003848359419):0.001833684198,((H3N2_Human_CY007975_A/Guandong/243/1972|1972.500:0.0002566569222,H3N2_Human_CY008688_A/Memphis/105/1972|1972.500:0.005771216847):0.00059542078,H3N2_Human_CY002100_A/Memphis/102/1972|1972.500:0.0006022686736):0.0006173919729):0.001428616401,H3N2_Human_AX350200_A/Udorn/307/1972|1972.500:0.000988352027):0.0009470744256,((((H3N2_Human_CY021601_A/Memphis/3/1971|1971.500:0.0008744124915,H3N2_Human_CY113073_A/Bilthoven/21801/1971|1971.500:0.002733092128):0.0001794335668,H3N2_Human_CY112301_A/Bilthoven/6022/1972|1972.500:0.004721894126):0.0003298892724,H3N2_Human_CY113065_A/Bilthoven/21438/1971|1971.500:-0.0003515479432):0.002503585177,H3N2_Human_CY121161_A/England/42/1972|1972.500:0.006053798887):0.0002887797487):0.0008128348324,(H3N2_Human_CY112325_A/Bilthoven/748/1973|1973.500:0.0007654508142,H3N2_Human_CY113081_A/Bilthoven/23290/1972|1972.500:0.002842053805):0.0004048910489):0.0003191012178,H3N2_Human_CY003532_A/Hong_Kong/11/1973|1973.500:0.004512484004):0.0004515741246,H3N2_Human_CY113105_A/Bilthoven/3517/1973|1973.500:0.0005886426477):0.000354954316,H3N2_Human_CY006815_A/Memphis/3/1973|1973.500:0.000920500302):0.001310797656,((H3N2_Human_CY113257_A/Rotterdam/8179/1977|1977.500:0.006522383007,H3N2_Human_CY113241_A/Bilthoven/3895/1977|1977.500:0.0007651341766):0.001949603002,H3N2_Human_CY021105_A/Albany/4/1977|1977.500:0.000453861585):0.008064630276):0.0005061460795):0.005446343325,H3N2_Human_CY002500_A/Memphis/1/1971|1971.500:0.006416604063):0.003915995805):0.009121856935,H3N2_Swine_CY116319_A/swine/England/87842/1990|1990.595:0.06843717399):0.005469230453,(H3N2_Swine_MG962436_A/swine/Western_Australia/2577766G/2012|2012.548:0.01030667302,H3N2_Swine_MG962500_A/swine/Western_Australia/AS16-2465-03/2016|2016.696:0.008179945091):0.1063019349):0.02553926804,((((((((((((((((((((((((((((((((((((((((H1N1_Human_CY073939_A/Mexico/UASLP-006/2008|2008.074:3.137631216e-17,H1N1_Human_CY073931_A/Mexico/UASLP-005/2008|2008.077:-3.137631216e-17):0.0007825064286,H1N1_Human_CY044560_A/Boston/34/2008|2008.107:0.004075503922):0.001227992182,(H1N1_Human_CY070068_A/Peru/WRAIR1296P/2007|2007.500:0.005882555856,H1N1_Human_CY172923_A/New_York/1105/2008|2008.044:0.001350006479):0.000602830368):0.0004852919955,H1N1_Human_KP637618_A/Thailand/SP07102/2007|2007.981:0.001916426883):0.0002692936135,(((H1N1_Human_KP637858_A/Thailand/KS08205/2008|2008.789:0.0006608958615,H1N1_Human_CY074423_A/California/VRDL275/2009|2009.326:0.0005376482594):0.00076028675,H1N1_Human_KP637794_A/Thailand/SS08191/2009|2009.499:0.004083021504):0.0003179772938,H1N1_Human_KP637626_A/Thailand/SP07146/2008|2008.712:-0.0003259917849):0.0009431862327):0.0001828109548,((H1N1_Human_CY043437_A/Hyogo/07K030/2007|2007.962:0.0004760338341,H1N1_Human_CY043429_A/Hokkaido/07H007/2007|2007.945:0.0007194651548):0.001670748478,H1N1_Human_HQ291859_A/Taiwan/1026/2009|2009.033:0.001934111162):0.0004333781057):0.0001153630123,H1N1_Human_CY121596_A/South_Dakota/06/2007|2007.500:0.001086266956):8.170935155e-05,H1N1_Human_CY044345_A/New_Jersey/AF09/2008|2008.121:0.001114895225):0.0001975840065,H1N1_Human_CY100928_A/Pucallpa/WRAIR1704P/2009|2009.036:0.000999396665):0.0001439251545,H1N1_Human_CY058499_A/New_Jersey/15/2007|2007.896:0.001053764299):0.0003105961912,H1N1_Human_CY044409_A/Managua/4070-01/2008|2008.441:0.003306770294):0.0002306233724,((H1N1_Human_CY104986_A/Hue/H386/2008|2008.800:0.00108158882,H1N1_Human_CY105074_A/Hue/H436/2008|2008.885:0.0001169553011):0.0003946006936,(H1N1_Human_CY173011_A/New_York/1117/2008|2008.110:-3.142256432e-17,H1N1_Human_CY038811_A/Florida/UR07-0026/2008|2008.123:3.142256432e-17):0.002009087119):0.0009924528299):0.0001391447428,((H1N1_Human_CY069545_A/Arkansas/WRAIR1249P/2009|2009.200:-1.360140705e-16,H1N1_Human_KJ130168_A/New_Zealand/1212b/2009|2009.449:1.360140705e-16):0.001335561997,H1N1_Human_CY039139_A/Managua/1409-01/2008|2008.652:0.00106285313):0.002293547126):0.0003751974781,H1N1_Human_FJ445062_A/England/26/2008|2008.022:0.0008210002165):0.0001929507224,H1N1_Human_CY100880_A/Medellin/WRAIR1297P/2008|2008.488:0.002219951698):0.0004002433419,H1N1_Human_CY119286_A/Malaysia/1882831/2007|2007.827:0.002006746481):0.0002392355064,H1N1_Human_HQ291851_A/Taiwan/10092/2007|2007.868:0.00217153733):0.0001467248296,H1N1_Human_CY118171_A/Malaysia/1999752/2008|2008.364:0.002250436407):0.0001178877893,H1N1_Human_HQ291867_A/Taiwan/9042/2008|2008.860:0.003510786054):0.0003385779689,H1N1_Human_CY037683_A/Florida/UR07-0022/2008|2008.121:0.002068006262):0.0004488610123,H1N1_Human_CY037699_A/Kentucky/UR07-0061/2008|2008.137:0.001961452765):0.0002339884111,((((H1N1_Human_CY044377_A/Boston/26/2008|2008.090:0.001427639205,H1N1_Human_CY044488_A/Boston/12/2007|2007.923:-0.0002321402164):0.0005964292585,(H1N1_Human_CY058491_A/Brisbane/59/2007|2007.496:0.0004019099921,H1N1_Human_CY043453_A/Kyoto/07K316/2008|2008.074:0.005676517699):0.0006156953669):0.0004682465519,H1N1_Human_CY026591_A/Kentucky/UR06-0476/2007|2007.162:0.0007370798331):0.0002797481516,H1N1_Human_CY028311_A/California/UR06-0479/2007|2007.162:-0.0002901846966):0.0009851432513):0.0007287181285,((H1N1_Human_HQ533873_A/Tianjin/15/2009|2009.500:0.001784314787,H1N1_Human_CY119294_A/Malaysia/2132379/2008|2008.959:0.0006233188255):0.0009115373844,H1N1_Human_CY119302_A/Malaysia/2143035/2009|2009.014:0.001497493009):0.00170930641):0.000655913402,H1N1_Human_KY925061_A/Tramandai/LACENRS-324/2009|2009.575:0.002978571056):0.001192417894,((((((((((H1N1_Human_CY028143_A/Kansas/UR06-0191/2007|2007.096:0.00277653688,H1N1_Human_CY025225_A/Michigan/UR06-0015/2006|2006.989:-0.0003689032669):0.0001845421615,H1N1_Human_HQ166048_A/Netherlands/26/2007|2007.115:-0.0001845421615):0.001114372709,H1N1_Human_CY026863_A/North_Carolina/UR06-0099/2007|2007.077:0.00128885888):0.0001016648692,H1N1_Human_CY027703_A/Illinois/UR06-0131/2007|2007.082:0.001102151937):0.0002942401025,H1N1_Human_CY172563_A/New_York/1052/2006|2006.959:-0.0002988501737):0.0001494528817,H1N1_Human_CY027151_A/North_Carolina/UR06-0011/2006|2006.962:-0.0001494528817):0.001344665238,H1N1_Human_CY041454_A/California/UR06-0439/2007|2007.153:0.001067942516):0.001810188967,H1N1_Human_CY026519_A/Kentucky/UR06-0057/2007|2007.060:0.0030307364):2.47419856e-05,((H1N1_Human_CY021761_A/South_Australia/51/2005|2005.500:-0.0003207299166,H1N1_Human_CY013577_A/Otago/5/2005|2005.682:0.001519274037):0.0003667790881,H1N1_Human_CY172539_A/New_York/1049/2006|2006.236:0.004446576584):0.001823434105):0.0007612915578,((((((H1N1_Human_CY027959_A/Oregon/UR06-0185/2007|2007.096:0.001237307148,H1N1_Human_CY028095_A/Tennessee/UR06-0523/2007|2007.173:0.001159306085):0.0002390972454,H1N1_Human_CY027839_A/Kansas/UR06-0085/2007|2007.068:-0.0002403823073):0.0001202801089,H1N1_Human_CY025217_A/Texas/UR06-0012/2006|2006.967:-0.0001202801089):6.016065807e-05,H1N1_Human_CY027087_A/Oregon/UR06-0230/2007|2007.107:-6.016065807e-05):6.613087274e-05,H1N1_Human_CY027775_A/Oklahoma/UR06-0063/2007|2007.058:0.007208629055):0.0007254545031,H1N1_Human_CY027207_A/Mississippi/UR06-0047/2007|2007.058:0.0004769138694):0.00256718911):0.0003789598011):0.0001561986326,(((H1N1_Human_FJ445030_A/England/654/2007|2007.997:-0.0001699539302,H1N1_Human_FJ445064_A/England/545/2007|2007.570:0.001365452919):0.0018287997,H1N1_Human_KP637762_A/Thailand/SS07035/2007|2007.748:0.0005736564955):0.001424451706,H1N1_Human_FJ445049_A/England/593/2006|2006.225:0.0009762857918):0.000739125114):0.001021700742,((((((((((((((((((((((H1N1_Human_CY026855_A/Ohio/UR06-0341/2007|2007.134:0.001048418357,H1N1_Human_CY028031_A/Ohio/UR06-0522/2007|2007.175:0.001348194877):0.000205199637,(H1N1_Human_CY027831_A/Virginia/UR06-0075/2007|2007.066:-2.204046891e-16,H1N1_Human_CY028103_A/Virginia/UR06-0387/2007|2007.142:2.204046891e-16):0.0009986171694):0.000213467475,H1N1_Human_CY027903_A/Colorado/UR06-0496/2007|2007.162:-0.0002167463487):0.0001083932509,H1N1_Human_CY027967_A/Oklahoma/UR06-0241/2007|2007.115:-0.0001083932509):5.420666744e-05,H1N1_Human_CY025385_A/Alabama/UR06-0455/2007|2007.159:-5.420666744e-05):2.710670955e-05,H1N1_Human_CY028199_A/Kentucky/UR06-0007/2006|2006.929:-2.710670955e-05):1.355586791e-05,H1N1_Human_CY025233_A/Kentucky/UR06-0010/2006|2006.962:-1.355586791e-05):6.779190992e-06,H1N1_Human_CY025895_A/Mississippi/UR06-0537/2007|2007.178:-6.779190992e-06):3.390224247e-06,H1N1_Human_CY027639_A/Tennessee/UR06-0388/2007|2007.142:-3.390224247e-06):0.002446940536,H1N1_Human_CY025249_A/Illinois/UR006-018/2007|2007.008:0.002358655095):2.983027405e-05,H1N1_Human_CY027415_A/Alabama/UR06-0536/2007|2007.175:0.002398028989):6.187299028e-05,H1N1_Human_CY172723_A/New_York/1075/2007|2007.107:0.001130619764):6.439457184e-05,H1N1_Human_CY027063_A/Tennessee/UR06-0151/2007|2007.088:0.004787320906):0.0003834807599,H1N1_Human_CY025537_A/Florida/UR06-0355/2007|2007.137:-0.000400011443):0.0002000198631,H1N1_Human_CY026567_A/Texas/UR06-0397/2007|2007.145:-0.0002000198631):0.0001000442278,H1N1_Human_CY172667_A/New_York/1068/2007|2007.142:-0.0001000442278):5.003149364e-05,H1N1_Human_CY025337_A/Colorado/UR06-0255/2007|2007.115:-5.003149364e-05):2.502043845e-05,H1N1_Human_CY026551_A/Florida/UR06-0577/2007|2007.195:-2.502043845e-05):1.251256592e-05,H1N1_Human_CY026575_A/Vermont/UR06-0573/2007|2007.192:-1.251256592e-05):6.257456745e-06,H1N1_Human_CY025815_A/Vermont/UR06-0051/2007|2007.058:-6.257456745e-06):3.129315486e-06,H1N1_Human_CY026999_A/North_Carolina/UR06-0364/2007|2007.134:-3.129315486e-06):0.001504504769,H1N1_Human_CY027879_A/Mississippi/UR06-0014/2006|2006.989:-0.0003059050298):0.001733232405):0.005827156575,((((((((((((H1N1_Human_CY002532_A/New_York/220/2002|2002.984:-1.719695197e-05,H1N1_Human_CY002708_A/New_York/348/2003|2003.159:0.002413810186):0.001018242687,H1N1_Human_LK054736_A/Paris/650/2004|2004.500:0.002606823362):0.000269664709,H1N1_Human_CY125192_A/Christchurch/1/2003|2003.500:0.0009206824775):0.0002425208952,H1N1_Human_CY019887_A/Memphis/5/2003|2003.500:0.0009616399126):0.0001363591322,H1N1_Human_CY003388_A/New_York/293/2003|2003.074:0.001058711808):0.0001502257861,H1N1_Human_CY019345_A/Memphis/6/2003|2003.500:-0.0001522303292):0.0001862938903,(H1N1_Human_CY105354_A/TayNguyen/TN334/2005|2005.449:0.001230996629,H1N1_Human_CY104826_A/Hanoi/ISBM31/2005|2005.266:-3.245250792e-05):0.002223190593):0.0009151460505,((H1N1_Human_FJ912918_A/Thailand/CU44/2006|2006.500:-0.0003858699908,H1N1_Human_FJ912936_A/Thailand/CU68/2006|2006.500:0.001585740997):0.005905725434,H1N1_Human_CY025449_A/Texas/UR06-0467/2007|2007.162:0.01765842761):0.000868092632):0.001266743954,(((((H1N1_Human_CY119134_A/Malaysia/25531/2003|2003.589:-4.881085062e-16,H1N1_Human_CY119142_A/Malaysia/25750/2003|2003.688:4.881085062e-16):0.001294575146,H1N1_Human_HQ291864_A/Taiwan/5515/2005|2005.033:0.001113058467):0.0002501294536,H1N1_Human_CY016703_A/South_Australia/58/2005|2005.500:-0.0002554021391):0.0008597862705,H1N1_Human_CY016463_A/Waikato/11/2005|2005.663:0.005173333081):0.0007911568011,H1N1_Human_FJ445039_A/England/493/2006|2006.271:0.005297280872):0.003340069413):0.001458758678,H1N1_Human_CY006679_A/New_York/494/2002|2002.926:0.006214075676):0.0001169292837,((((H1N1_Human_CY104818_A/HaNoi/HN981/2003|2003.937:1.507497375e-16,H1N1_Human_CY104048_A/HaNoi/HN1024/2003|2003.978:-1.507497375e-16):6.461927116e-17,H1N1_Human_CY104008_A/HaNoi/2546/2002|2002.500:-6.461927116e-17):0.001195947195,H1N1_Human_CY125184_A/Neimenggu/52/2002|2002.500:0.001202467932):5.351501682e-05,H1N1_Human_CY104698_A/HaNoi/2480/2001|2001.500:0.00115030179):0.0008440826691):0.0008436629439,(H1N1_Human_CY103992_A/HaNoi/2476/2001|2001.500:0.001455666419,H1N1_Human_CY104016_A/HaNoi/2704/2002|2002.500:0.0009409468145):0.001696177482):0.001556752836):0.0010589616,(((((((((((H1N1_Human_CY044353_A/South_Korea/AF10/2008|2007.970:1.371245955e-16,H1N1_Human_CY121652_A/Hong_Kong/1870/2008|2008.500:-1.371245955e-16):0.001552151279,H1N1_Human_KP223154_A/Singapore/89Z/2007|2007.386:-0.0003536071582):0.0007649183347,H1N1_Human_KP223151_A/Singapore/24D/2007|2007.351:0.0004349526716):0.001014851309,H1N1_Human_HQ291850_A/Taiwan/3700/2007|2007.211:0.001392826125):0.0004128348401,H1N1_Human_CY043397_A/Niigata/07F125/2008|2008.140:0.003216614827):0.001369568116,H1N1_Human_CY035130_A/St-_Petersburg/8/2006|2006.500:0.002267688878):0.001876550215,((H1N1_Human_CY125208_A/Hong_Kong/2637/2004|2004.500:-5.3727239e-17,H1N1_Human_CY125200_A/Canada/591/2004|2004.500:5.3727239e-17):0.0004894185147,H1N1_Human_CY007471_A/Canterbury/106/2004|2004.696:0.0007060804742):0.0002411841265):0.001230254994,((((((H1N1_Human_CY104842_A/HaNoi/Q421/2006|2006.463:-0.0002238140254,H1N1_Human_CY105170_A/HoChiMinh/HCM526/2006|2006.384:0.001422358146):0.001658561173,H1N1_Human_HQ291845_A/Taiwan/10393/2005|2005.989:-0.0004547443664):0.0002274149625,H1N1_Human_HQ291848_A/Taiwan/0586/2006|2006.121:-0.0002274149625):0.0002832619274,(H1N1_Human_HQ291853_A/Taiwan/2823/2008|2008.715:0.0001053924298,H1N1_Human_HQ291861_A/Taiwan/5505/2006|2006.008:0.001094478576):0.0009192541813):0.0008099050479,H1N1_Human_CY119230_A/Malaysia/1706215/2007|2007.011:0.004045870679):0.002493221776,H1N1_Human_CY119174_A/Malaysia/32217/2005|2005.605:0.003594438959):0.0001852941306):0.000227362634,((H1N1_Human_CY118000_A/Malaysia/32151/2005|2005.584:0.00506267563,H1N1_Human_CY119158_A/Malaysia/30025/2004|2004.808:0.0009777265776):0.0008082099581,H1N1_Human_CY119222_A/Malaysia/1686034/2006|2006.921:0.007711041873):0.0003970447516):0.001470424976,H1N1_Human_CY118016_A/Malaysia/34291/2006|2006.282:0.001863445864):0.00116858618,H1N1_Human_CY125152_A/Singapore/14/2001|2001.500:0.001085941897):0.002197985438):0.003092590603,(((((((H1N1_Human_CY016647_A/New_South_Wales/18/1999|1999.500:-0.0003568858988,H1N1_Human_CY017127_A/New_South_Wales/24/1999|1999.500:0.00155543002):0.0006490658643,(H1N1_Human_DQ415362_A/Taiwan/4845/1999|1999.500:-0.001028605367,H1N1_Human_CY040142_A/Taiwan/5072/1999|1999.997:0.004628348998):0.005465887471):0.0005352525499,((H1N1_Human_CY125128_A/Fujian/156/2000|2000.500:-0.0003009376636,H1N1_Human_CY009808_A/Canterbury/87/2000|2000.737:0.001499481785):0.000357805429,(H1N1_Human_CY125168_A/Russia/2187/2002|2002.500:0.003157700809,H1N1_Human_CY003012_A/New_York/241/2001|2001.060:0.0004697074564):0.002059204508):0.0006868992909):0.0004015833775,H1N1_Human_CY147322_A/New_Caledonia/20-JY2/1999|1999.500:-0.0004301260287):0.0002152782212,H1N1_Human_DQ508861_A/New_Caledonia/20/1999|1999.500:-0.0002152782212):0.001382115152,(H1N1_Human_CY021697_A/Memphis/15/2000|2000.500:0.005308894344,H1N1_Human_CY020265_A/Memphis/1/2001|2001.500:0.004418908889):0.0020521249):0.00145269175,(((((H1N1_Human_CY019927_A/Western_Australia/20/2001|2001.501:0.002085503301,H1N1_Human_CY010296_A/Canterbury/72/2001|2001.537:0.002741775971):0.0005304077723,H1N1_Human_CY010224_A/Canterbury/34/2001|2001.521:-0.0005410230382):0.0006578943358,H1N1_Human_CY125144_A/Chile/8885/2001|2001.500:0.002993664121):0.0004202993623,(H1N1_Human_CY084235_A/Taiwan/141/2002|2002.500:3.761617811e-16,H1N1_Human_CY040158_A/Taiwan/123/2002|2002.011:-3.761617811e-16):0.004430813074):0.0006027089622,H1N1_Human_CY020433_A/Western_Australia/22/2001|2001.679:0.0006056748662):0.003818723132):0.001095891997):0.002684588679,((((H1N1_Human_CY010104_A/Canterbury/27/2000|2000.616:0.001234598066,H1N1_Human_CY125112_A/Bangkok/163/2000|2000.500:0.001162015167):0.0002061061168,H1N1_Human_CY125120_A/Brazil/74200/2000|2000.500:-0.0002073911788):0.0001037153937,H1N1_Human_CY001956_A/New_York/205/2001|2001.019:-0.0001037153937):0.004111723356,H1N1_Human_CY020153_A/Memphis/7/2001|2001.500:0.0007130264179):0.00256765504):0.001916397395,(H1N1_Human_CY119110_A/Malaysia/14210/2000|2000.337:0.001942505767,H1N1_Human_CY119094_A/Malaysia/14458/2000|2000.433:0.006609643886):0.000836126851):0.003455057376,(((((((H1N1_Human_CY017015_A/Nanchang/14/1996|1996.500:-8.77213254e-17,H1N1_Human_CY013849_A/Nanchang/19/1996|1996.500:8.77213254e-17):0.001255180963,H1N1_Human_CY125016_A/Nanchang/16A/1999|1999.500:0.00114143227):0.0002318291265,H1N1_Human_CY125096_A/Ostrava/801/1998|1998.500:-0.0002331141884):0.0009942269285,H1N1_Human_CY125080_A/Shanghai/2/1997|1997.500:0.001420007882):0.001080451628,H1N1_Human_CY033618_A/Beijing/262/1995|1995.500:0.004973154601):0.0007943320142,((H1N1_Human_CY119126_A/Malaysia/15042/1998|1998.071:0.002839065824,H1N1_Human_DQ415361_A/TW/3355/1997|1997.500:-0.0004404364378):0.00246535306,H1N1_Human_CY125072_A/Johannesburg/159/1997|1997.500:0.002358302284):0.0004434750002):0.001288786058,H1N1_Human_CY119118_A/Malaysia/14817/1997|1997.997:0.00113540714):0.001377415626):0.008440385995,((((((((((((((H1N1_Human_CY019129_A/Memphis/5/1996|1996.500:0.001358102948,H1N1_Human_CY010808_A/New_York/614/1995|1995.948:-0.0001595588271):7.979467357e-05,H1N1_Human_CY010848_A/New_York/640/1996|1996.003:-7.979467357e-05):0.000164591404,H1N1_Human_CY036843_A/Siena/14/1995|1995.964:0.001031550116):0.002196942211,H1N1_Human_DQ415360_A/Taiwan/0130/1996|1996.500:0.002671369149):0.0004840933338,H1N1_Human_CY010832_A/New_York/651/1995|1995.918:-0.00050815556):0.0002542968501,H1N1_Human_CY010840_A/New_York/653/1996|1996.003:-0.0002542968501):0.0004465243338,H1N1_Human_CY125056_A/Shengzhen/227/1995|1995.500:0.001953919243):0.002614184949,(H1N1_Human_CY125064_A/Shanghai/8/1996|1996.500:-0.000366424251,H1N1_Human_CY019791_A/Memphis/6/1996|1996.500:0.001564968372):0.0035091841):0.001745000337,(((((H1N1_Human_CY000453_A/New_York/146/2000|2000.277:-0.0002900781381,H1N1_Human_CY017833_A/South_Australia/39/2000|2000.500:0.001488622259):0.0004636375157,H1N1_Human_CY021753_A/South_Australia/44/2000|2000.500:0.0007401792907):0.0003171828332,H1N1_Human_CY125670_A/England/192/2000|2000.500:0.002086656188):0.001592672498,H1N1_Human_CY125136_A/Chile/4795/2000|2000.500:0.002025205723):0.002125039548,((H1N1_Human_CY117748_A/Malaysia/12530/1997|1997.345:0.002075194988,H1N1_Human_CY125088_A/Moscow/13/1998|1998.500:0.003959954666):0.006917677082,H1N1_Human_CY242095_A/Bayern/7/1995|1995.500:0.002261560509):0.00143985853):0.004568497589):0.003959787479,H1N1_Human_CY125040_A/Wellington/47/1992|1992.500:0.002145358256):0.0007839909454,(H1N1_Human_CY009320_A/Texas/36/1991|1991.500:-1.55857396e-16,H1N1_Human_CY147386_A/Texas/36-JY2/1991|1991.500:1.55857396e-16):0.002879866068):0.00181097768,H1N1_Human_CY036827_A/Siena/10/1989|1989.005:0.004302278406):0.001973730513,H1N1_Human_CY036947_A/Siena/9/1989|1989.003:0.005347922627):0.002071678735,H1N1_Human_CY125048_A/Florida/2/1993|1993.500:0.005955848727):0.0008384914873):0.004224067745,H1N1_Human_CY045856_A/Siena/4/1987|1987.500:0.008273422321):0.006175224802,((((H1N1_Human_CY020241_A/Memphis/39/1983|1983.500:1.88347975e-16,H1N1_Human_CY017881_A/Memphis/35/1983|1983.500:-1.88347975e-16):3.767791794e-17,H1N1_Human_CY121265_A/Chile/1/1983|1983.500:-3.767791794e-17):0.00148506146,((H1N1_Human_CY020193_A/New_Zealand/7/1983|1983.500:0.00121848733,H1N1_Human_CY021041_A/Christs_Hospital/157/1982|1982.500:0.001189146283):0.0002969163963,H1N1_Human_CY021729_A/Memphis/1/1984|1984.500:-0.0003021890818):0.003394463993):0.003303056095,H3N2_Human_CY187388_A/Caen/1/1984|1984.500:-0.004488684227):0.002909530001):0.002403465437,((((((H1N1_Human_CY019105_A/Memphis/12/1986|1986.500:0.001331672794,H1N1_Human_CY019775_A/Memphis/3/1987|1987.500:-0.0001318017876):6.587169044e-05,H1N1_Human_CY021737_A/New_York/2924-1/1986|1986.500:-6.587169044e-05):0.0002935155145,H1N1_Human_CY020569_A/Texas/2922-3/1986|1986.500:0.002108212595):0.001286711737,H1N1_Human_DQ508877_A/Taiwan/01/1986|1986.500:-8.021476586e-05):0.0001758250358,H1N1_Human_CY021977_A/Memphis/1/1987|1987.500:0.003447823396):0.002077600943,H1N1_Swine_EU004441_A/swine/Tianjin/01/2004|2004.500:0.002821033619):0.01091504719):0.0001814351076,((H1N1_Human_CY021033_A/Baylor/4052/1981|1981.500:0.003801773821,H1N1_Human_CY010912_A/Memphis/7/1980|1980.500:0.003497681863):0.0002719300145,H1N1_Human_CY010368_A/Baylor/11515/1982|1982.500:0.01216219068):0.002409952849):0.006006445523,(((((((((((((((H1N1_Human_CY019743_A/Memphis/1/1979|1979.500:-0.000382510689,H1N1_Human_CY021721_A/California/10/1978|1978.500:0.002781140075):0.0001913692029,H1N1_Human_CY026415_A/Albany/8/1979|1979.500:-0.0001913692029):9.570637271e-05,H1N1_Human_CY021913_A/USSR/46/1979|1979.500:-9.570637271e-05):0.001191966468,(H1N1_Human_CY009288_A/USSR/92/1977|1977.500:0.001189708379,H1N1_Human_CY009296_A/Hong_Kong/117/1977|1977.500:0.001217925234):1.24971208e-05):0.0002411505015,H1N1_Human_CY017367_A/Memphis/20/1978|1978.500:-0.0002465859455):0.0001233441937,H1N1_Human_CY020169_A/Lackland/3/1978|1978.500:-0.0001233441937):6.168756124e-05,H1N1_Human_CY121882_A/USSR/90/1977|1977.500:-6.168756124e-05):3.085083708e-05,H1N1_Human_CY019967_A/Arizona/14/1978|1978.500:-3.085083708e-05):1.542894838e-05,H1N1_Human_CY021801_A/Albany/20/1978|1978.500:-1.542894838e-05):7.716239922e-06,H1N1_Human_CY020297_A/Brazil/11/1978|1978.500:-7.716239922e-06):3.85900323e-06,H1N1_Human_CY010888_A/Memphis/13/1978|1978.500:-3.85900323e-06):1.929943452e-06,H1N1_Human_CY020177_A/Lackland/7/1978|1978.500:-1.929943452e-06):0.001080559144,H1N1_Human_CY020185_A/Maryland/2/1980|1980.500:0.003722613202):0.001578786235,H1N1_Human_CY147378_A/FLW/1951|1951.500:0.0008383200944):0.0009635968713,((((H1N1_Human_CY021825_A/Albany/12/1951|1951.500:-7.212858785e-05,H1N1_Human_CY022025_A/Albany/14/1951|1951.500:0.002468741822):0.001200567854,(H1N1_Human_CY009336_A/Fort_Warren/1/1950|1950.500:1.097612586e-16,H1N1_Human_CY147338_A/Fort_Warren/50-JY2/1950|1950.500:-1.097612586e-16):0.003628987852):3.495552874e-05,(H1N1_Human_CY009344_A/Malaysia/1954|1954.500:-1.421731713e-16,H1N1_Human_CY021057_A/Malaya/302/1954|1954.500:1.421731713e-16):0.003592248794):0.0008601089652,((H1N1_Human_CY147362_A/Roma/JY2/1949|1949.500:-3.893384853e-17,H1N1_Human_CY019975_A/Roma/1949|1949.500:3.893384853e-17):0.002361441723,H1N1_Human_CY019951_A/Albany/4835/1948|1948.500:0.001237629829):0.0006643805748):0.001020723859):0.001689651245):0.002218431026,(((((((((((((((((((((((((H3N2_Human_CY019895_A/Albany/11/1968|1968.500:2.722907591e-16,H3N2_Human_CY112237_A/Bilthoven/15793/1968|1968.500:-2.722907591e-16):7.811110032e-05,(H3N2_Human_KX879577_A/Alchi/2/1968|1968.500:0.01078183959,H3N2_Human_CY121121_A/Aichi/2/1968|1968.500:-0.002317234355):0.002367186545):0.0005916822806,H3N2_Human_CY112261_A/Bilthoven/808/1969|1969.500:0.0006121345257):0.0003515185557,H3N2_Human_CY147450_A/Northern_Territories/60-JY2/1968|1968.500:0.0008425251452):0.0004643199321,H3N2_Human_CY019903_A/Albany/1/1969|1969.500:-0.0004664122101):0.0002333575707,H3N2_Human_CY019911_A/Albany/19/1968|1968.500:-0.0002333575707):0.0001167012495,H3N2_Human_CY019919_A/Albany/3/1969|1969.500:-0.0001167012495):5.836806528e-05,H3N2_Human_CY034008_A/Hong_Kong/1-11/1968|1968.500:-5.836806528e-05):2.918965468e-05,H3N2_Human_CY033037_A/Hong_Kong/1-6/1968|1968.500:-2.918965468e-05):1.459763945e-05,H3N2_Human_CY113057_A/Bilthoven/17938/1969|1969.500:-1.459763945e-05):7.300226318e-06,H3N2_Human_CY008160_A/Beijing/1/1968|1968.500:-7.300226318e-06):0.0008055310653,((H3N2_Human_CY112293_A/Hong_Kong/107/1971|1971.500:0.001488245372,H3N2_Human_CY003556_A/Hong_Kong/6/1972|1972.500:0.0009193882403):0.004759750428,H3N2_Human_CY006687_A/Hong_Kong/46/1971|1971.500:0.001309063551):0.004079387644):0.001073519446,H3N2_Human_KC296479_A/Bilthoven/16190/1968|1968.500:0.0001319766178):0.003690549598,(H2N2_Human_CY032289_A/Johannesburg/617/1967|1967.500:0.002122893447,H2N2_Human_CY125826_A/Montevideo/2208/1967|1967.500:0.006341711787):0.001291057443):0.0007042716854,H2N2_Human_CY125858_A/England/1/1961|1961.500:0.006731863926):0.0004513286234,(H2N2_Human_CY033984_A/Georgia/1/1967|1967.500:-1.537198887e-16,H2N2_Human_KP098412_A/Georgia/1/1963|1963.500:1.537198887e-16):0.005397085296):0.0009900013808,H2N2_Human_CY034930_A/Czech_Republic/1/1966|1966.500:0.003354002735):0.0008523591527,H2N2_Human_CY032281_A/Tashkent/1046/1967|1967.500:0.004664610251):0.001127407359,(((((((((((((H2N2_Human_CY020417_A/Albany/2/1968|1968.500:-0.0005844326362,H2N2_Human_KM402813_A/Netherlands/B1/1968|1968.162:0.00298104587):0.0002922938965,H2N2_Human_CY125922_A/Cornell/1001/1967|1967.500:-0.0002922938965):0.0001461970197,H2N2_Human_CY021025_A/Albany/1/1968|1968.500:-0.0001461970197):0.006458290893,H2N2_Human_CY020401_A/Albany/7/1967|1967.500:0.002055668739):0.0004054498568,H2N2_Human_CY125842_A/Ann_Arbor/7/1967|1967.500:0.001991653922):0.0006739804982,H2N2_Human_CY020521_A/Albany/9/1967|1967.500:0.0005342132631):0.001491042734,((((H3N2_Human_CY022942_A/Albany/1/1970|1970.500:0.0008831447038,H3N2_Human_CY006303_A/Hong_Kong/3/1969|1969.500:0.003928292556):0.0009139311072,H3N2_Human_CY112269_A/Bilthoven/93/1970|1970.500:0.001494394107):0.001296131082,H3N2_Human_CY021121_A/Albany/6/1970|1970.500:-0.0001030952604):0.0008471802295,H3N2_Human_CY112277_A/Bilthoven/2668/1970|1970.500:0.0003555580899):0.001384841234):0.004621423494,H2N2_Human_KP098420_A/Leningrad/29/1963|1963.500:1.540417077e-06):0.001061834189,H2N2_Human_CY032249_A/Potsdam/2/1965|1965.500:0.001366930342):0.0007687054036,H2N2_Human_CY032241_A/Berlin/3/1964|1964.500:0.001671236382):0.0006800546317,H2N2_Human_CY032265_A/Cottbus/1/1964|1964.500:0.0005264423392):0.0007416684356,((H2N2_Human_CY125874_A/ITS/1/1957|1957.500:0.002600505077,H2N2_Human_DQ508885_A/Taiwan/1964|1964.500:0.002210932183):0.0001982862189,H2N2_Human_CY125850_A/Korea/426/1968|1968.500:0.0010095711):0.0004624811178):0.0004944572533,H2N2_Human_KP098404_A/Victoria/5/1968|1968.500:0.001932332524):0.0002845916547):0.001444588693,((H2N2_Human_CY035082_A/Netherlands/56/1963|1963.500:1.228926115e-16,H2N2_Human_CY125890_A/Netherlands/65/1963|1963.500:-1.228926115e-16):0.003002182027,H2N2_Human_CY045792_A/North_Carolina/1/1963|1963.500:0.0006053225916):0.0003673997574):0.001985019661,H2N2_Human_KP098396_A/Beijing/12/1964|1964.500:0.003205185956):0.001412497626,H2N2_Human_KP098444_A/England/12/1962|1962.500:0.003973395469):0.00465440609,H2N2_Human_CY077790_A/Netherlands/056H1/1960|1960.500:0.005075266517):0.008826451287,((((((((((H2N2_Human_CY125906_A/Ann_Arbor/6/1960|1960.500:0.003689034614,H2N2_Human_CY125882_A/Rockville_Illinois/5-CA/1957|1957.500:0.00234481605):0.0002550879726,H2N2_Human_KP098388_A/Zhang/4/1957|1957.500:-0.0002683246829):0.000233961605,H2N2_Human_KM402805_A/Netherlands/M1/1957|1957.693:0.004604552015):0.0001353215307,((H2N2_Human_CY021937_A/Albany/1/1960|1960.500:1.004966521e-16,H2N2_Human_CY020545_A/Albany/1/1959|1959.090:-1.004966521e-16):0.002189093846,H2N2_Human_CY125914_A/Ann_Arbor/23/1957|1957.500:0.0002093212813):0.001085046112):0.0001114080197,H2N2_Human_KP098436_A/Okuda/1957|1957.500:0.00352118448):0.0007053175648,((((H2N2_Human_CY077901_A/Rotterdam/1957|1957.500:0.001529162766,H2N2_Human_CY125834_A/Rockville_Illinois/5/1957|1957.500:-0.0003292917594):0.0005918803627,(H2N2_Human_CY021817_A/Albany/1/1958|1958.500:0.001470227288,H2N2_Human_CY022017_A/Albany/20/1957|1957.500:-0.0002716831669):0.0006065333836):0.0009399234792,H2N2_Human_CY021809_A/Albany/22/1957|1957.500:0.001466726745):0.000173758821,H2N2_Human_CY021017_A/Albany/5/1958|1958.077:-0.0001757195234):0.004496251311):0.0006836229381,((H2N2_Human_CY034072_A/Singapore/1-MA12B/1957|1957.500:-0.0001308311989,H2N2_Human_CY032257_A/Krasnodar/101/1959|1959.500:0.001330702205):6.55113751e-05,H2N2_Human_CY034064_A/Singapore/1-MA12A/1957|1957.500:-6.55113751e-05):0.002935544959):0.000791606272,H1N1_Human_CY125866_A/Kw/1/1957|1957.500:0.0003993012879):0.001090265103,H2N2_Human_KP098428_A/Shanghai/202/1957|1957.500:0.001897378684):0.001296109708,H2N2_Human_CY031607_A/Moscow/1019/1965|1965.500:0.004822477646):0.001057651034):0.001572074666,H1N1_Human_CY146797_A/Denver/JY2/1957|1957.500:0.003660349352):0.007661392627):0.003961483277):0.01335635838,(((((H1N1_Human_CY147354_A/Cameron/JY2/1946|1946.500:0.001353439438,H1N1_Human_CY146781_A/Hickox/JY2/1940|1940.500:-0.0001535684313):7.68016389e-05,H1N1_Human_CY013275_A/Hickox/1940|1940.500:-7.68016389e-05):0.006426204011,(H1N1_Human_CY009616_A/Fort_Monmouth/1/1947|1947.500:0.001233342242,H1N1_Human_CY147346_A/Fort_Monmouth/1-JY2/1947|1947.500:0.001179651699):0.0008895321021):0.01019726662,(H1N1_Human_CY146773_A/Bellamy/JY2/1942|1942.500:0.004624311344,H1N1_Human_CY021713_A/AA/Huston/1945|1945.500:0.007590642742):0.0005252454355):0.003051407702,H1N1_Human_CY020289_A/AA/Marton/1943|1943.500:0.005625190563):0.006735312891):0.005036540295,((((((((H3N2_Human_CY113481_A/Victoria/1/1989|1989.500:0.001473642686,H1N1_Human_EF467817_A/Puerto_Rico/8/1934|1934.500:-0.0002737716797):0.001556635492,H1N1_Human_CY147426_A/New_Jersey/Wistar/1976|1976.500:-0.0003580913715):0.0001790859298,H1N1_Human_CY021961_A/New_Jersey/1976|1976.500:-0.0001790859298):0.001034175107,H1N1_Human_CY019959_A/Alaska/1935|1935.500:0.0007715501026):0.001559638994,H1N1_Human_AF389122_A/Puerto_Rico/8/34/Mount_Sinai|1934.500:0.002362450061):0.006972390816,H1N1_Human_CY020449_A/Henry/1936|1936.500:0.0003474772064):0.004693302917,(H9N2_Avian_CY093092_A/quail/Lebanon/272/2010|2010.619:0.002661945257,H9N2_Avian_CY093100_A/quail/Lebanon/273/2010|2010.619:0.02200933787):0.07559598111):0.01249473935,((((H1N1_Human_CY120988_A/NWS/1934|1934.500:0.006625636299,H1N1_Human_CY009608_A/Wilson-Smith/1933|1933.500:0.000606926036):0.0006424052086,H1N1_Human_CY090849_A/United_Kingdom/1-MA/1933|1933.414:0.001782212945):0.0007202455437,(H1N1_Human_CY096815_A/bh/1935|1935.500:4.668042375e-17,H1N1_Human_CY147330_A/BH/JY2/1935|1935.500:-4.668042375e-17):0.003516485663):0.01054184786,((H1N1_Human_CY147402_A/Melbourne/JY2/1935|1935.500:-5.470973904e-17,H1N1_Human_CY009328_A/Melbourne/1935|1935.500:5.470973904e-17):0.0009262513624,H1N1_Human_CY045776_A/Melbourne/1/1946|1946.500:0.003931758988):0.009745542271):0.001253222508):0.006303707653):0.01424771081,H1N1_Human_AF333238_A/BrevigMission/1/1918|1918.500:0.003932873887):0.001526798378):0.01369467885,(H7N7_Avian_GU186781_A/chicken/Brescia/1902|1902.500:0.03049185895,H7N1_Avian_CY077424_A/chicken/Rostock/45/1934|1934.500:0.02156274839):0.003467026969):0.009173146441,((((((((((((((((((((((((((((((((((((((((H6N8_Avian_CY126876_A/laughing_gull/Delaware_Bay/4/1990|1990.293:0.002607083977,H9N9_Avian_CY101543_A/laughing_gull/Delaware/2971/1988|1988.638:-0.0002104707433):0.001115798279,H2N8_Avian_U96745_A/herring_gull/DE/677/1988|1988.500:0.002505601021):9.489423014e-05,H2N1_Avian_CY003911_A/herring_gull/DE/698/1988|1988.370:0.001101468218):0.0001777651768,H2N8_Avian_CY003918_A/herring_gull/DE/703/1988|1988.370:0.00102605163):0.0001365176469,H2N1_Avian_CY101478_A/ruddy_turnstone/Delaware/519/1988|1988.367:-0.0001412940052):7.061596323e-05,H11N1_Avian_CY126668_A/shorebird/Delaware_Bay/744/1988|1988.373:-7.061596323e-05):0.0009058682557,(H11N1_Avian_CY126756_A/ruddy_turnstone/New_Jersey/348/1989|1989.389:0,H11N1_Avian_CY126740_A/red_knot/New_Jersey/320/1989|1989.389:0):0.002635299617):0.0007646588264,(H4N9_Avian_CY101527_A/ruddy_turnstone/Delaware/2368/1988|1988.411:0.002738989748,H11N9_Avian_CY126684_A/ruddy_turnstone/Delaware_Bay/772/1988|1988.373:-0.0003313561356):0.0004865827432):0.001191455788,((((((H9N1_Avian_CY005130_A/ruddy_turnstone/DE/2731/1987|1987.400:0.001220291834,H11N1_Avian_CY126652_A/herring_gull/Delaware_Bay/2610/1987|1987.381:0.001176321399):0.0001085566628,H11N1_Avian_CY126644_A/ruddy_turnstone/Delaware/2589/1987|1987.381:-0.0001098417247):5.493872862e-05,H9N5_Avian_CY101402_A/ruddy_turnstone/Delaware_Bay/2774/1987|1987.381:-5.493872862e-05):2.747830325e-05,H9N5_Avian_CY004416_A/red_knot/Delaware/2552/1987|1987.512:-2.747830325e-05):1.374362401e-05,H9N5_Avian_CY005117_A/ruddy_turnstone/DE/2576/1987|1987.416:-1.374362401e-05):6.874049649e-06,H9N5_Avian_CY101410_A/ruddy_turnstone/Delaware_Bay/2795/1987|1987.378:-6.874049649e-06):3.367878448e-06):0.0003400295741,((((((H9N6_Avian_CY005137_A/ruddy_turnstone/DE/510/1988|1988.367:1.335188354e-17,H9N6_Avian_CY004571_A/ruddy_turnstone/DE/773/1988|1988.373:-1.335188354e-17):0.001148369365,H9N9_Avian_CY101511_A/ruddy_turnstone/Virginia/2297/1988|1988.403:0.002451374266):0.002706496634,H11N1_Avian_CY126708_A/gull/Delaware/2952/1988|1988.452:0.0009119693389):0.0001461328022,H13N9_Avian_CY126292_A/ruddy_turnstone/Delaware_Bay/520/1988|1988.367:0.001056793181):0.0001655835518,H11N9_Avian_CY126284_A/ruddy_turnstone/Delaware_Bay/513/1988|1988.367:-0.0001705235877):8.528944036e-05,H11N1_Avian_CY126716_A/gull/Delaware_Bay/2673/1988|1988.548:-8.528944036e-05):0.0008693675148):0.0007996854292,H6N8_Avian_CY004098_A/laughing_gull/New_Jersey/276/1989|1989.304:0.002811893842):0.0008269033502,H10N5_Avian_CY136602_A/red_knot/Delaware/2561/1987|1987.378:0.002191815338):0.002842083316,H6N3_Avian_CY126764_A/herring_gull/New_Jersey/413/1989|1989.389:0.006970323311):0.001685128377,(((H2N7_Avian_CY117433_A/sanderling/New_Jersey/756/1986|1986.359:0.001191271016,H2N7_Avian_CY117457_A/herring_gull/Delaware_Bay/433/1986|1986.414:0.001205342217):9.409283963e-05,H2N7_Avian_CY003926_A/laughing_gull/New_Jersey/798/1986|1986.359:-9.537790158e-05):4.770478903e-05,H2N7_Avian_CY117465_A/shorebird/Delaware_Bay/539/1986|1986.414:-4.770478903e-05):0.003228631602):0.001340369655,(((((((H6N8_Avian_CY126892_A/laughing_gull/New_Jersey/194/1990|1990.397:4.557682718e-18,H6N8_Avian_CY126884_A/laughing_gull/New_Jersey/177/1990|1990.397:-4.557682718e-18):0.0002611186494,H2N1_Avian_CY117481_A/laughing_gull/Delaware_Bay/10/1990|1990.293:0.003338624981):0.0003443367732,H6N8_Avian_CY101663_A/ruddy_turnstone/Delaware_Bay/231/1991|1991.392:0.003284687308):0.001011260174,H6N8_Avian_CY126932_A/laughing_gull/Delaware_Bay/261/1991|1991.395:0.001398423425):0.0003442205043,H5N9_Avian_EU743139_A/emu/NY/12716/1994|1994.500:0.004516814368):0.0008991555794,(H2N1_Avian_CY015139_A/ruddy_turnstone/Delaware/34/1993|1993.367:4.453417335e-18,H2N1_Avian_CY117489_A/ruddy_turnstone/Delaware_Bay/81/1993|1993.367:-4.453417335e-18):0.005186519378):0.003440843183,((((H2N3_Avian_CY117505_A/ruddy_turnstone/Delaware_Bay/129/1994|1994.386:0.0004269889389,H2N3_Avian_CY117497_A/laughing_gull/Delaware_Bay/34/1994|1994.386:0.001971426188):0.003883919427,H11N3_Avian_CY127044_A/ruddy_turnstone/Delaware_Bay/39/1994|1994.329:0.002185874072):0.002586890741,(H10N2_Avian_CY136884_A/shorebird/Delaware_Bay/63/1996|1996.367:0.001852054921,H6N2_Avian_CY127393_A/ruddy_turnstone/Delaware_Bay/203/1996|1996.367:0.001749727074):0.008486149007):0.00322794743,H3N3_Avian_CY102052_A/ruddy_turnstone/Delaware_Bay/203/1994|1994.386:0.002950646939):0.001881431255):0.005572976415):0.008557210697,(H2N7_Avian_CY117231_A/swan/Maryland/206/1986|1986.203:0.002816091998,H5N3_Avian_CY004395_A/herring_gull/NJ/402/1989|1989.307:0.005695318908):0.004762317621):0.01194771471,(H2N9_Avian_CY005810_A/gull/Maryland/19/1977|1977.255:-7.455852421e-18,H2N9_Avian_CY117473_A/gull/Maryland/18/1977|1977.581:7.455852421e-18):0.00582732796):0.00404988448,((((((((((((H6N2_Avian_CY015455_A/mallard/Ohio/344/1987|1987.797:0.003778357473,H12N5_Avian_CY177762_A/duck/Wisconsin/2697/1985|1985.500:-0.0001786138422):0.0004331280061,(H4N8_Avian_CY013251_A/mallard/Ohio/338/1986|1986.825:-3.510586639e-17,H3N1_Avian_CY021433_A/mallard/Ohio/181/1986|1986.847:3.510586639e-17):0.005629913408):0.001626373545,H11N9_Avian_CY021617_A/Black_Duck/Ohio/239/1986|1986.849:0.005727859879):0.001470831242,H6N6_Avian_CY005424_A/sanderling/Delaware/1258/1986|1986.688:0.003416050394):0.001120231142,((H8N4_Avian_CY178867_A/mallard/Wisconsin/2080/1984|1984.500:0.001323555704,H8N4_Avian_CY178218_A/mallard/Wisconsin/2086/1984|1984.500:-0.0001250115834):0.007007046727,H3N6_Avian_CY014552_A/mallard_duck/Alberta/331/1985|1985.627:0.004010342542):0.0007457724155):0.0003555814625,(((H6N4_Avian_CY178138_A/mallard/Wisconsin/772/1982|1982.500:3.675854815e-17,H6N4_Avian_CY179439_A/mallard/Wisconsin/773/1982|1982.500:-3.675854815e-17):3.309981688e-17,H12N5_Avian_CY177754_A/mallard/Wisconsin/986/1982|1982.500:-3.309981688e-17):0.003129181844,H7N3_Avian_CY185725_A/mallard/Alberta/699/1981|1981.636:0.002898691925):0.0008822236591):0.001391515555,H4N2_Avian_CY177850_A/mallard/Wisconsin/867/1982|1982.500:0.00536478687):0.001833972879,H6N8_Avian_CY004118_A/pintail_duck/ALB/628/1979|1979.614:0.004281852274):0.0005038367034,((((H5N2_Avian_FJ610138_A/Chicken/Virginia/40018/84|1984.500:0.006709343555,H5N2_Avian_CY015077_A/chicken/Pennsylvania/1/1983|1983.500:0.00180206735):0.002424621287,(H5N2_Avian_FJ357095_A/guinea_fowl/OH/22911-20/1986|1986.500:6.966105253e-17,H5N2_Avian_EU743237_A/goose/OH/22911-2/1986|1986.500:-6.966105253e-17):0.004917746346):0.03361273367,(H6N1_Avian_CY180408_A/blue-winged_teal/Wisconsin/340/1976|1976.500:0.004147065221,H6N1_Avian_CY180592_A/mallard/Wisconsin/557/1976|1976.500:0.0007109451293):0.001532627338):0.001180497957,H3N1_Avian_CY180223_A/green-winged_teal/Wisconsin/539/1976|1976.500:0.001228877502):0.002353722478):0.0007598075809,H6N1_Avian_CY179015_A/mallard/Wisconsin/541/1979|1979.500:0.00322043706):0.0004241798865,((((((((H3N8_Avian_CY177794_A/mallard/Wisconsin/827/1982|1982.500:0.001162118931,H4N8_Avian_CY177802_A/mallard/Wisconsin/830/1982|1982.500:0.001236510455):4.602658758e-05,H4N2_Avian_CY177826_A/mallard/Wisconsin/851/1982|1982.500:-4.765628305e-05):2.383982199e-05,H3N8_Avian_CY177882_A/mallard/Wisconsin/908/1982|1982.500:-2.383982199e-05):1.192575695e-05,H3N5_Avian_CY178787_A/mallard/Wisconsin/856/1982|1982.500:-1.192575695e-05):0.00629552277,H1N1_Avian_CY005870_A/pigeon/MN/1407/1981|1981.751:0.002219961751):0.002528088791,((H2N3_Avian_CY117281_A/mallard/Alberta/202/1980|1980.595:0.001109021281,H2N3_Avian_CY117289_A/mallard/Alberta/207/1980|1980.595:0.001289393846):0.002277798836,H10N7_Avian_CY178274_A/mallard/Wisconsin/42/1981|1981.500:0.002572135383):0.003635150399):0.004591176834,(((H3N2_Avian_CY179551_A/mallard/Wisconsin/162/1977|1977.500:0.003356992428,H3N6_Avian_CY180424_A/mallard/Wisconsin/418/1976|1976.500:0.000270415838):0.001292491896,H6N2_Avian_CY179823_A/green-winged_teal/Alabama/741/1975|1975.500:0.003583518434):0.0009499549918,H11N9_Avian_CY179367_A/mallard/Wisconsin/298/1977|1977.500:0.0002295756753):0.0003610091181):0.002274396296,H5N2_Avian_CY180392_A/mallard/Wisconsin/232/1976|1976.500:0.002611499195):0.0007389807445):0.0004025687653,((H10N7_Avian_CY014743_A/mallard_duck/Minnesota/19/1979|1979.581:-6.334704925e-17,H10N7_Avian_GU186628_A/turkey/MN/3/1979|1979.500:6.334704925e-17):0.01456139032,H3N2_Avian_CY179775_A/mallard/Wisconsin/31/1975|1975.500:0.009163591634):0.0007024312477):0.002213795826):0.0006631050497,((((((((H6N6_Avian_CY180896_A/widgeon/Wisconsin/15/1980|1980.500:0.008545533676,H11N9_Avian_CY180888_A/blue-winged_teal/Wisconsin/145/1980|1980.500:0.00243775406):0.0001551382648,(H6N5_Avian_CY004015_A/blue-winged_teal/ALB/48/1978|1978.597:0.004020193515,H10N3_Avian_CY005191_A/blue-winged_teal/ALB/778/1978|1978.600:0.002037687842):0.001112190873):0.0001227100132,H11N9_Avian_CY178330_A/mallard/Wisconsin/261/1980|1980.500:-0.0001774888992):0.000750258265,H2N3_Avian_CY117345_A/mallard/Alberta/720/1984|1984.603:0.004174695327):0.002598245599,H1N2_Avian_CY014905_A/mallard_duck/New_York/170/1982|1982.915:0.003550148725):0.001493831266,((H4N2_Avian_CY181309_A/mallard/Wisconsin/145/1978|1978.500:0.009713881494,H11N9_Avian_CY179711_A/mallard/Wisconsin/10/1975|1975.500:0.008835575777):0.003314252462,H6N2_Avian_CY181121_A/mallard/Wisconsin/18/1974|1974.500:0.001527773667):0.003546783923):0.004366390284,((H6N2_Avian_CY004022_A/mallard_duck/ALB/280/1978|1978.600:7.173576333e-18,H6N2_Avian_CY004003_A/mallard_duck/ALB/250/1978|1978.597:-7.173576333e-18):7.177199351e-17,H4N2_Avian_CY004787_A/mallard_duck/Alberta/354/1978|1978.605:-7.177199351e-17):0.006750072206):0.001151546522,H5N2_Avian_EU743082_A/turkey/CO/118899/1972|1972.500:0.0155341563):0.007691414267):0.001108365558,((((H10N7_Avian_CY178939_A/mallard/Wisconsin/455/1979|1979.500:-2.322875698e-05,H10N7_Avian_CY181105_A/scaup/Saskatchewan/9/1981|1981.500:0.001221772878):1.162067355e-05,H10N7_Avian_CY180047_A/mallard/Wisconsin/230/1979|1979.500:-1.162067355e-05):0.001318918717,(H11N9_Avian_CY180079_A/mallard/Wisconsin/443/1979|1979.500:0.0008593949711,H6N1_Avian_CY181197_A/widgeon/Wisconsin/69/1978|1978.500:0.001539020156):0.001105991224):0.005845450827,H6N9_Avian_CY004133_A/mallard_duck/ALB/1151/1979|1979.638:0.001450333361):0.002349417755):0.0005796329048,(H2N9_Avian_CY003859_A/pintail/Alberta/293/1977|1977.671:0.001184035109,H3N3_Avian_CY004603_A/mallard_duck/ALB/712/1978|1978.619:0.001214380018):0.002424444336):0.0008730630584,(((((((((H6N2_Avian_CY180488_A/duck/Minnesota/25/1975|1975.500:0.001107516773,H1N2_Avian_CY179431_A/mallard/Wisconsin/393/1977|1977.500:0.002519891492):5.766926859e-05,H11N9_Avian_CY179703_A/mallard/Wisconsin/5/1975|1975.500:0.002371335907):0.0005131120177,(H4N3_Avian_CY004753_A/mallard/Alberta/300/1977|1977.660:0.0001080844624,H2N3_Avian_CY120781_A/blue-winged_teal/Alberta/604/1978|1978.605:0.002290330665):0.0006866711597):0.0005128703462,(H6N2_Avian_CY180584_A/green-winged_teal/Wisconsin/453/1976|1976.500:1.079878607e-05,H6N2_Avian_CY180576_A/green-winged_teal/Wisconsin/432/1976|1976.500:0.001187745335):0.001921596843):0.0002703745046,((H12N6_Avian_CY089649_A/duck/Wisconsin/480/1979|1979.441:-1.505387152e-17,H12N6_Avian_CY178963_A/mallard/Wisconsin/480/1979|1979.500:1.505387152e-17):0.004054530303,(H3N2_Avian_CY180952_A/duck/Wisconsin/1151/1978|1978.500:-2.918039983e-17,H3N2_Avian_CY181025_A/duck/Wisconsin/1175/1978|1978.500:2.918039983e-17):0.006879381164):0.0006616017609):0.0006243607719,H4N8_Avian_CY004759_A/mallard_duck/ALB/210/1977|1977.660:0.005617243852):0.0009092980722,H4N6_Avian_CY180480_A/duck/Minnesota/24/1975|1975.500:0.003968246785):0.0003654889809,(((((((H2N3_Avian_CY117239_A/mallard/Ontario/56/1976|1976.500:0.004994174456,H3N2_Avian_EU742656_A/duck/NY/6874/1978|1978.500:0.002305281228):0.0001342355771,H4N6_Avian_CY180352_A/mallard/Wisconsin/64/1976|1976.500:0.001058681393):0.0001379791459,H4N6_Avian_CY178990_A/snipe/Wisconsin/330/1976|1976.500:-0.00015130127):0.0001215387374,((H4N6_Avian_CY180464_A/duck/Minnesota/104/1974|1974.500:-3.263112449e-17,H4N6_Avian_CY180472_A/duck/Minnesota/110/1974|1974.500:3.263112449e-17):0.001410638631,H5N2_Avian_CY179783_A/mallard/Wisconsin/42/1975|1975.500:0.002196865988):0.001101824688):4.824870818e-05,(H3N5_Avian_CY179895_A/mallard/Wisconsin/52/1975|1975.500:2.191680246e-18,H3N5_Avian_CY179871_A/mallard/Wisconsin/17/1975|1975.500:-2.191680246e-18):0.001155786072):0.0005816118458,H3N2_Avian_CY179559_A/mallard/Wisconsin/414/1977|1977.500:0.0006099095509):0.0005223623036,H3N2_Avian_CY178982_A/mallard/Wisconsin/82/1976|1976.500:0.0006820920181):0.0006913127653):0.002535044318,H3N2_Avian_CY181041_A/green-winged_teal/Wisconsin/7/1974|1974.500:0.008255596048):0.002617469989):0.001466143731,((((((((H4N2_Avian_CY004808_A/pintail_duck/ALB/599/1979|1979.608:6.534727797e-18,H4N2_Avian_CY004801_A/blue-winged_teal/Alberta/580/1979|1979.608:-6.534727797e-18):0.00108751353,H11N9_Avian_CY179375_A/mallard/Wisconsin/329/1977|1977.500:0.004946337134):0.0001068216968,H4N2_Avian_CY004794_A/mallard_duck/Alberta/106/1979|1979.597:-0.0001084513923):0.001983274942,(H11N9_Avian_CY004363_A/mallard/Alberta/294/1977|1977.663:0.003629980863,H1N1_Avian_CY130010_A/duck/Alberta/35/1976|1976.500:0.003641023429):0.0004685927138):0.001939545236,((H7N3_Avian_CY005019_A/blue-winged_teal/ALB/295/1977|1977.666:1.049236172e-17,H7N3_Avian_CY005026_A/widgeon/Alberta/284/1977|1977.666:-1.049236172e-17):0.00609651282,H1N1_Avian_CY004470_A/mallard/Alberta/46/1977|1977.600:-5.036808883e-05):0.0005167252061):0.0003565471937,(H3N8_Avian_CY004110_A/mallard_duck/ALB/564/1979|1979.608:1.227189526e-17,H3N8_Avian_CY004610_A/green-winged_teal/ALB/438/1979|1979.605:-1.227189526e-17):0.002047932935):0.0001371191499,((((H3N2_Avian_CY178779_A/mallard/Wisconsin/414/1981|1981.500:0.001160638709,H12N5_Avian_CY178338_A/mallard/Wisconsin/317/1981|1981.500:0.001237776418):0.003965568423,H11N9_Avian_CY178755_A/mallard/Wisconsin/435/1981|1981.500:0.0008843657956):0.0007651019679,(H6N8_Avian_CY178234_A/widgeon/Wisconsin/617/1983|1983.500:-3.521024459e-18,H6N8_Avian_CY178242_A/pintail/Wisconsin/627/1983|1983.500:3.521024459e-18):0.01158526873):0.002208049584,(H12N2_Avian_CY181389_A/mallard/Wisconsin/214/1977|1977.500:0.001784825705,H6N6_Avian_CY014768_A/turkey/Minnesota/957/1980|1980.668:0.01664876543):0.0008528781024):0.004096588991):0.001156725571,H4N6_Avian_CY181129_A/blue-winged_teal/Wisconsin/19/1974|1974.500:0.003003913896):0.001541692515):0.00126321392,H2N6_Avian_CY117337_A/mallard/Pennsylvania/9001/1984|1984.679:0.01989497827):0.0001540471388,((((((((((((((H6N2_Avian_CY179479_A/duck/Wisconsin/3078/1986|1986.500:-2.305709256e-17,H6N2_Avian_CY179463_A/duck/Wisconsin/3071/1986|1986.500:2.305709256e-17):0.00116339598,H6N2_Avian_CY178146_A/mallard/Wisconsin/2077/1984|1984.500:0.002451669916):8.238044856e-05,H6N2_Avian_CY178170_A/duck/Wisconsin/2722/1985|1985.500:-9.066320038e-05):0.0001491704286,(H6N2_Avian_CY004214_A/pintail_duck/ALB/111/1985|1985.614:3.131868808e-17,H6N2_Avian_CY004222_A/shoveler/ALB/114/1985|1985.614:-3.131868808e-17):0.001050016223):0.0002233120537,H6N2_Avian_CY178154_A/duck/Wisconsin/2711/1985|1985.500:0.0009805047526):0.003346268302,((H6N2_Avian_CY126788_A/pintail/Alberta/321/1986|1986.611:0.001175250392,H6N2_Avian_CY126780_A/mallard/Alberta/298/1986|1986.611:0.001223378995):0.004556851007,H6N2_Avian_CY016136_A/pintail/Ohio/351/1987|1987.797:0.005207229359):0.001565950533):0.002097289813,(H5N2_Avian_CY036763_A/mallard/Wisconsin/944/1982|1982.500:-0.0001428737052,H11N1_Avian_CY017769_A/Black_Duck/Ohio/194/1986|1986.847:0.004959053846):0.0003593744125):0.0001617979088,(((((H1N1_Avian_CY136749_A/ruddy_turnstone/New_Jersey/147/1990|1990.397:0.004556412262,H11N9_Avian_CY178891_A/mallard/Wisconsin/1854/1983|1983.500:0.003956166357):0.0002391399657,(H12N5_Avian_CY017857_A/mallard/Ohio/407/1987|1987.500:0.007338108514,H6N8_Avian_CY178186_A/duck/Wisconsin/2790/1985|1985.500:0.001173302392):0.00351977454):0.0008453324281,H4N6_Avian_CY180344_A/mallard/Wisconsin/364/1984|1984.500:0.007160516222):0.0005217890419,H11N9_Avian_CY021665_A/mallard/Ohio/173/1990|1990.500:0.0145482767):0.0009940851313,H4N2_Avian_CY005910_A/turkey/Minnesota/833/1980|1979.666:0.0006633394825):0.0009583646169):0.0001265437928,(((((((((H6N2_Avian_CY127060_A/ruddy_turnstone/Delaware_Bay/162/1994|1994.329:-4.480563757e-17,H3N2_Avian_CY102104_A/red_knot/Delaware_Bay/252/1994|1994.389:4.480563757e-17):0.001284879823,H6N1_Avian_CY136786_A/ruddy_turnstone/Delaware_Bay/126/1994|1994.386:-8.633570163e-05):0.001289041729,H1N2_Avian_CY136810_A/ruddy_turnstone/Delaware_Bay/154/1994|1994.386:-9.225767826e-05):4.616430353e-05,H6N8_Avian_CY127036_A/shorebird/Delaware_Bay/29/1994|1994.329:-4.616430353e-05):0.0002345781198,H6N8_Avian_CY127052_A/herring_gull/Delaware_Bay/77/1994|1994.329:0.000965930955):0.0008537283909,((H7N5_Avian_CY102112_A/shorebird/Delaware_Bay/274/1994|1994.389:-0.0001120077392,H7N7_Avian_CY185899_A/red_knot/Delaware_Bay/242/1994|1994.389:0.00131055186):5.603205473e-05,H7N7_Avian_CY185825_A/shorebird/Delaware_Bay/285/1994|1994.389:-5.603205473e-05):0.008900754992):0.0006911282904,H11N9_Avian_CY021449_A/blue-winged_teal/Ohio/96/1993|1993.500:0.001716613403):0.001460564043,(H1N1_Avian_EU026106_A/duck/NY/13152-13/1994|1994.500:0.003678897772,H11N2_Avian_CY127189_A/ruddy_turnstone/Delaware_Bay/112/1995|1995.381:0.001134479967):0.0009992197909):0.001200093688,H4N6_Avian_CY021217_A/mallard/Ohio/178/1990|1990.500:0.004575982518):0.00110015989):0.002113878904,((((H6N6_Avian_CY180864_A/green-winged_teal/Wisconsin/121/1980|1980.500:0.006076626129,H2N3_Avian_CY117255_A/mallard/New_York/66861/1978|1978.500:0.00368864646):0.0001463871091,H2N2_Avian_CY116839_A/mallard/New_York/6750/1978|1978.500:-0.000195118167):0.001205006083,H11N9_Avian_CY180063_A/mallard/Wisconsin/789/1976|1976.500:0.00122146178):2.829606423e-05,H2N3_Avian_CY117247_A/black_duck/New_Jersey/1580/1978|1978.093:-3.831841244e-05):0.0002265198034):0.001103901073,(((H6N8_Avian_CY014957_A/mallard_duck/New_York/90/1982|1982.915:1.036985896e-17,H6N8_Avian_CY014949_A/wood_duck/New_York/60/1982|1982.915:-1.036985896e-17):-1.037591612e-17,H6N1_Avian_CY178531_A/blue-winged_teal/Wisconsin/377/1982|1982.500:1.037591612e-17):0,H6N8_Avian_CY177834_A/mallard/Wisconsin/857/1982|1982.500:0):0.008242132281):0.0006511917975,(((((H6N8_Avian_CY126860_A/mallard/Alberta/197/1989|1989.671:2.440529514e-17,H6N8_Avian_CY126820_A/mallard/Alberta/167/1989|1989.671:-2.440529514e-17):0.001646694479,(H6N8_Avian_CY021681_A/Canada_goose/Ohio/127/1989|1989.500:0.001260613085,H6N8_Avian_CY021209_A/mallard/Ohio/123/1989|1989.500:-6.511409582e-05):0.003179806689):0.0008367622127,(H6N8_Avian_CY126964_A/green-winged_teal/Alberta/107/1992|1992.614:-6.420618634e-05,H6N8_Avian_CY126972_A/blue-winged_teal/Alberta/142/1992|1992.622:0.001259705175):0.002809102329):0.01030050802,H3N8_Avian_EU735838_A/duck/NY/13822/1995|1995.500:0.01839216338):0.003382295905,(H5N1_Avian_CY179415_A/mallard/Wisconsin/568/1982|1982.500:-8.461907068e-05,H5N1_Avian_EU871824_A/turkey/Ontario/84/1983|1983.038:0.001283163192):0.002363724285):0.005484411153):0.001637822911,H3N8_Avian_CY101947_A/ruddy_turnstone/Delaware_Bay/125/1994|1994.386:0.009800527507):0.0007580545647,(((H4N1_Avian_CY004964_A/mallard_duck/Alberta/291/1977|1977.655:0.001232161541,H1N1_Avian_CY004596_A/mallard/Alberta/127/1977|1977.638:-3.666255183e-05):0.001288805643,H4N2_Avian_CY180416_A/blue-winged_teal/Wisconsin/345/1976|1976.500:-8.897645965e-05):0.003131112198,(H11N9_Avian_CY180688_A/mallard/Wisconsin/477/1976|1976.500:0.004273192542,H4N6_Avian_CY181245_A/mallard/Wisconsin/14/1974|1974.500:0.005506403318):0.0005298389491):0.0005744867143):0.0006757001435):0.0006808375576,((((((((((((H5N7_Avian_CY004980_A/shorebird/DE/75/2004|2004.373:0.001321303272,H5N7_Avian_CY144583_A/ruddy_turnstone/New_Jersey/1148676/2004|2004.373:-0.0001227591507):6.140575004e-05,H10N7_Avian_EU743406_A/ruddy_turnstone/NJ/350/2004|2004.500:-6.140575004e-05):3.071811974e-05,H5N7_Avian_EU871925_A/ruddy_turnstone/NJ/327/2004|2004.500:-3.071811974e-05):1.536668981e-05,H10N7_Avian_CY005260_A/shorebird/DE/122/2004|2004.373:-1.536668981e-05):7.687163663e-06,H10N7_Avian_EU743390_A/ruddy_turnstone/NJ/203/2004|2004.500:-7.687163663e-06):3.845493111e-06,H5N7_Avian_CY004402_A/shorebird/DE/101/2004|2004.373:-3.845493111e-06):0.0002932528149,H2N2_Avian_EU735814_A/chicken/PA/298101-4/2004|2004.500:0.006944065027):0.001146941679,H10N7_Avian_CY144872_A/sanderling/New_Jersey/1148674/2004|2004.373:6.735466046e-05):0.0009442492026,((H9N1_Avian_CY144767_A/ruddy_turnstone/New_Jersey/AI07-72/2007|2007.181:0.003442378446,H6N2_Avian_CY077130_A/ruddy_turnstone/Delaware/293/2006|2006.386:0.005022226789):0.002651775677,H9N2_Avian_CY144703_A/ruddy_turnstone/New_Jersey/AI06-539/2006|2006.392:0.007193453203):0.001502078332):0.001580537258,H6N8_Avian_CY041286_A/shorebird/Delaware/133/2006|2006.386:0.01461074361):0.002314134738,(H1N1_Avian_EU980520_A/mallard/Maryland/199/2003|2003.500:0.002595304426,H1N1_Avian_FJ357132_A/mallard/Maryland/42/2003|2003.500:-0.0001968892988):0.004971259186):0.009027667834,(((((H4N6_Avian_CY101647_A/blue-winged_teal/Alberta/121/1990|1990.652:0.01249660722,H11N9_Avian_EU871840_A/green-winged_teal/LA/9GW/1987|1987.500:0.00475674953):0.0003914290432,H5N2_Avian_EU743110_A/rhea/TX/39923/1993|1993.500:0.01090508237):0.0006213345623,H4N6_Avian_EU871888_A/mallard/Minnesota/269/1999|1999.500:0.003603788054):0.0009164273568,H7N3_Avian_EU743011_A/duck/PA/143585/2001|2001.500:0.01682693679):0.001508975567,(H5N8_Avian_CY144240_A/ruddy_turnstone/New_Jersey/828227/2001|2001.500:0.01092251111,H5N2_Avian_CY139693_A/mallard/Minnesota/346250/2000|2000.500:0.005095056132):0.001839584409):0.002280145575):0.006732554278):0.001561772893,((((H6N6_Avian_CY004174_A/mallard/Alberta/289/82|1982.616:-2.034773012e-17,H6N4_Avian_CY004182_A/blue-winged_teal/ALB/685/1982|1982.633:2.034773012e-17):4.479065956e-17,H6N6_Avian_CY004150_A/pintail/Alberta/189/82|1982.605:-4.479065956e-17):5.703898108e-17,H6N6_Avian_CY004158_A/widgeon/ALB/256/1982|1982.614:-5.703898108e-17):0.001188257062,H6N6_Avian_CY004166_A/blue-winged_teal/ALB/266/1982|1982.614:1.161394381e-05):0.01178514388):0.002232719455,(((((((((((H2N3_Avian_CY180512_A/mallard/Wisconsin/793/1976|1976.500:4.38065805e-18,H6N9_Avian_CY180520_A/duck/Minnesota/1/1975|1975.500:-4.38065805e-18):-6.579099405e-18,H6N1_Avian_CY180640_A/duck/Minnesota/56/1975|1975.500:6.579099405e-18):4.39148786e-18,H6N1_Avian_CY180624_A/duck/Minnesota/2/1975|1975.500:-4.39148786e-18):0.001142175865,H2N3_Avian_CY003851_A/mallard/Alberta/77/1977|1977.600:0.002465328754):6.677061091e-05,H6N6_Avian_CY005885_A/blue-winged_teal/MN/993/1980|1980.674:0.003560639515):0.0001767199842,(((H7N3_Avian_CY005061_A/mallard_duck/Alberta/435/1985|1985.633:-6.777380301e-05,H2N1_Avian_CY003933_A/mallard/Alberta/323/1988|1988.671:0.001266317924):0.003631932515,H3N8_Avian_CY177778_A/mallard/Wisconsin/420/1981|1981.500:0.002401106615):0.0004481358643,H4N2_Avian_CY180320_A/mallard/Wisconsin/619/1983|1983.500:0.001958553005):0.00226619805):0.000953965274,H2N3_Avian_CY178474_A/mallard/Wisconsin/1120/1982|1982.500:0.001152832224):0.0001506694891,H11N9_Avian_CY178763_A/mallard/Wisconsin/1073/1982|1982.500:-6.484015616e-06):6.997336637e-06,H7N4_Avian_CY178859_A/mallard/Wisconsin/1111/1982|1982.500:0.001192678353):0.0009337074932,H8N4_Avian_CY180664_A/mallard/Wisconsin/426/1979|1979.500:0.003595734404):0.0003913063816,((((H2N3_Avian_CY117353_A/mallard/Alberta/856/1984|1984.633:0.008662204776,H4N8_Avian_CY178795_A/mallard/Wisconsin/902/1982|1982.500:0.00351870959):0.001226657769,H5N2_Avian_EU182313_A/turkey/Minnesota/3397-3/1992|1992.500:0.007391766037):7.2315524e-05,H7N3_Avian_CY180656_A/mallard/Wisconsin/438/1979|1979.500:0.001053431594):0.0009325842095,H10N7_Avian_CY178282_A/mallard/Wisconsin/53/1981|1981.500:0.007057447209):0.0005516366376):0.0008278915867):0.0007165976929,(((((H3N3_Avian_CY004684_A/mallard/ALB/394/1988|1988.674:0.002455393997,H11N9_Avian_CY139709_A/blue-winged_teal/Louisiana/B3/1986|1986.500:-5.878076321e-05):6.515061538e-05,(H1N1_Avian_EU735806_A/quail/IN/38685/1993|1993.500:0.001090223483,H3N8_Avian_CY102015_A/ruddy_turnstone/Delaware_Bay/176/1994|1994.386:0.007431176662):0.003632456268):0.0004786582592,((H4N3_Avian_CY004900_A/blue-winged_teal/ALB/136/1990|1990.638:0.002386331208,H4N6_Avian_CY101679_A/mallard/Alberta/18/1991|1991.603:0.003641542562):0.002283794799,H6N2_Avian_CY012836_A/pintail/Ohio/294/1988|1988.781:0.01007349651):0.0007893041942):0.0020200922,H2N9_Avian_CY003867_A/laughing_gull/New_Jersey/75/1985|1985.405:0.005338307725):0.002969133501,((((((H5N2_Avian_CY014853_A/mallard/New_York/189/1982|1982.915:0.001170241518,H4N6_Avian_CY181365_A/mallard/Wisconsin/1683/1983|1983.500:0.001228173609):2.618068851e-05,H4N2_Avian_CY179303_A/mallard/Wisconsin/1719/1983|1983.500:0.001180316282):3.086032166e-05,H5N2_Avian_CY178082_A/mallard/Wisconsin/99/1982|1982.500:-3.417330398e-05):1.710952569e-05,H5N2_Avian_CY178114_A/mallard/Wisconsin/1616/1983|1983.500:-1.710952569e-05):0.0003176220956,H6N2_Avian_CY178843_A/pintail/Wisconsin/381/1983|1983.500:0.0008786486618):0.0009340648132,H11N9_Avian_CY179247_A/mallard/Wisconsin/1069/1982|1982.500:0.0002657080282):0.001742219858):0.001016978977):0.0005636571725,((((((((H4N6_Avian_CY179351_A/mallard/Wisconsin/1674/1983|1983.500:0.001211544604,H3N2_Avian_CY178426_A/mallard/Wisconsin/1793/1983|1983.500:0.001196089008):4.729743193e-05,H3N6_Avian_CY177922_A/mallard/Wisconsin/1729/1983|1983.500:-5.257011742e-05):0.001232948328,H11N9_Avian_CY014810_A/mallard/Tennessee/11457/1985|1985.041:0.001170739485):6.313127864e-05,H1N1_Avian_KF424150_A/mallard/Tennessee/11464/1985|1985.041:0.002345017383):0.001186281836,H3N8_Avian_CY177978_A/mallard/Wisconsin/2117/1984|1984.500:1.704131284e-05):0.0002248109556,H3N2_Avian_CY178418_A/mallard/Wisconsin/1784/1983|1983.500:0.003402326949):0.0008377811337,H1N1_Avian_CY179207_A/mallard/Wisconsin/2315/1984|1984.500:0.005270073798):0.0006581352677,H12N5_Avian_CY178346_A/mallard/Wisconsin/1834/1983|1983.500:0.00667775413):0.002864859121):0.0006350984006,((((((((((((((((H9N1_Avian_CY004335_A/mallard_duck/ALB/396/1983|1983.597:0.003654244271,H9N1_Avian_CY005102_A/mallard_duck/Alberta/743/1983|1983.636:0.001166383283):2.074748378e-05,H9N1_Avian_CY004646_A/mallard_duck/ALB/506/1983|1983.611:0.001183069323):3.575615786e-05,H3N1_Avian_CY004638_A/blue-winged_teal/ALB/452/1983|1983.611:0.001165523317):5.195137851e-05,H12N1_Avian_CY005347_A/mallard_duck/Alberta/342/1983|1983.595:-5.529195579e-05):0.004798496589,(H2N5_Avian_CY003875_A/mallard/Alberta/884/1984|1984.633:0.004873315457,H3N8_Avian_CY178587_A/mallard/Wisconsin/483/1983|1983.500:0.00116708675):0.001294044612):0.0005519604243,H7N7_Avian_CY178915_A/duck/Wisconsin/3034/1986|1986.500:0.003066926074):0.0003417043336,(((((H6N2_Avian_CY004519_A/coot/Alberta/134/1987|1987.614:0.001224735712,H6N2_Avian_CY136706_A/mallard/Alberta/260/1987|1987.649:-2.923672292e-05):1.463495438e-05,H6N2_Avian_CY136698_A/mallard/Alberta/238/1987|1987.633:-1.463495438e-05):1.095767958e-05,H6N2_Avian_CY004527_A/mallard_duck/ALB/294/1987|1987.649:0.002397969498):0.00493529348,H3N2_Avian_CY017415_A/mallard/Ohio/424/1988|1988.500:0.003569238915):0.0009725890237,(H10N7_Avian_CY179239_A/mallard/Wisconsin/1350/1983|1983.500:0.003543030305,H1N1_Avian_CY178827_A/mallard/Wisconsin/586/1983|1983.500:0.003744486878):0.0008896121681):0.0001948101816):6.150511294e-05,(((H4N3_Avian_CY014941_A/pintail_duck/New_York/155/1982|1982.915:0.008568423359,H10N7_Avian_CY180055_A/mallard/Saskatchewan/65/1981|1981.500:0.001241705222):0.00134719511,H6N2_Avian_CY020993_A/mallard/Ohio/81/1986|1986.500:0.008526444874):0.0004315818992,H6N2_Avian_CY016168_A/green-winged_teal/Ohio/86/1986|1986.816:0.002528823463):0.0008451774823):3.895250104e-05,(((((H11N3_Avian_CY005277_A/mallard_duck/ALB/797/1983|1983.641:9.838534805e-05,H4N8_Avian_CY181081_A/blue-winged_teal/Saskatchewan/11/1982|1982.500:0.001100158773):0.006061944589,H3N2_Avian_CY178034_A/mallard/Wisconsin/2263/1984|1984.500:0.008659822796):0.0006722623177,(H2N1_Avian_CY178523_A/duck/Wisconsin/2420/1985|1985.500:0.001237005091,H1N3_Avian_CY178747_A/mallard/Wisconsin/1092/1982|1982.500:-3.846097018e-05):0.0004861167903):0.0004876833678,((H12N5_Avian_CY177634_A/mallard/Wisconsin/1873/1983|1983.500:0.003640372319,H3N5_Avian_CY004653_A/mallard/Alberta/635/1983|1983.630:0.003609914855):2.331520763e-05,H3N6_Avian_CY177906_A/mallard/Wisconsin/408/1983|1983.500:0.002397407216):0.001069923886):0.0001786470116,H7N3_Avian_CY005892_A/pheasant/Minnesota/917/1980|1980.633:0.002367338664):7.711853411e-05):4.744575023e-05,H4N6_Avian_CY178058_A/mallard/Wisconsin/2322/1984|1984.500:-7.818017393e-05):3.526675305e-05,H7N3_Avian_CY178490_A/mallard/Wisconsin/143/1981|1981.500:0.002378112495):0.0002580656059,(((H4N6_Avian_CY101519_A/ruddy_turnstone/Delaware/2354/1988|1988.411:1.101047628e-17,H4N6_Avian_CY101486_A/red_knot/Delaware/541/1988|1988.367:-1.101047628e-17):0,H4N6_Avian_CY101503_A/shorebird/Delaware_Bay/718/1988|1988.373:0):1.103327229e-17,H4N6_Avian_CY004864_A/ruddy_turnstone/DE/512/1988|1988.367:-1.103327229e-17):0.008250309827):0.0002749524954,(H10N6_Avian_CY005203_A/mallard_duck/ALB/40/1984|1984.619:-1.226765773e-17,H10N6_Avian_CY005210_A/pintail_duck/ALB/584/1984|1984.578:1.226765773e-17):0.003399482771):0.0002474141194,H4N2_Avian_CY178002_A/mallard/Wisconsin/2191/1984|1984.500:0.003362407627):0.0004506779653,(((((((((H3N6_Avian_CY101085_A/blue-winged_teal/Alberta/134/1989|1989.638:0.004912735954,H4N6_Avian_CY004821_A/ruddy_turnstone/New_Jersey/47/1985|1985.405:0.002326808551):0.001249836236,H2N3_Avian_CY178515_A/duck/Wisconsin/2409/1985|1985.500:-3.992329282e-05):1.999273932e-05,H10N3_Avian_CY178298_A/duck/Wisconsin/2368/1985|1985.500:-1.999273932e-05):1.001196462e-05,H10N3_Avian_CY178883_A/mallard/Wisconsin/2364/1984|1984.500:-1.001196462e-05):5.013804157e-06,H10N3_Avian_CY178306_A/duck/Wisconsin/2385/1985|1985.500:-5.013804157e-06):2.510825243e-06,H4N6_Avian_CY101583_A/mallard/Alberta/575/1986|1986.633:-2.510825243e-06):1.257380353e-06,H12N5_Avian_CY178354_A/duck/Wisconsin/2676/1985|1985.500:-1.257380353e-06):0.0001509968326,((H6N3_Avian_CY014913_A/chicken/New_York/28263/1989|1989.332:0.006552324663,H7N8_Avian_CY021625_A/mallard/Ohio/421/1987|1987.808:0.002063917652):0.001407633031,(H10N7_Avian_CY017785_A/mallard/Ohio/99/1989|1989.797:-4.736951572e-18,H10N7_Avian_CY020929_A/mallard/Ohio/122/1989|1989.797:4.736951572e-18):0.00218708321):0.0004537530193):0.0007325448242,((H6N2_Avian_CY014884_A/chicken/New_York/14677-13/1998|1998.151:0.002020800301,H6N2_Avian_CY014892_A/duck/New_York/16873/1999|1999.395:0.008962487436):0.01022658893,H6N8_Avian_CY127028_A/pintail/Alberta/87/1993|1993.625:0.006073574207):0.001681342658):0.001473526665):0.0002294440286,(H4N6_Avian_CY004857_A/pintail_duck/ALB/623/1985|1985.652:0.001990197417,H7N3_Avian_CY185841_A/shorebird/Delaware_Bay/2696/1988|1988.638:0.002830430137):0.0009612128738):0.0001702482403):0.000383738144,((((((H1N3_Avian_CY136844_A/shorebird/Delaware_Bay/211/1994|1994.389:0.001199495409,H1N1_Avian_CY136765_A/ruddy_turnstone/Delaware_Bay/82/1994|1994.386:0.001208138204):0.002533371696,H11N8_Avian_CY127004_A/ruddy_turnstone/Delaware_Bay/36/1993|1993.329:0.002320692854):0.0008001630945,(H6N8_Avian_CY127012_A/ruddy_turnstone/Delaware_Bay/37/1993|1993.329:-4.892272379e-06,H6N8_Avian_CY127020_A/shorebird/Delaware_Bay/222/1993|1993.329:0.001203436393):0.0004197188962):0.006604305066,H3N2_Avian_CY101894_A/ruddy_turnstone/Delaware_Bay/81/1994|1994.386:0.003879133111):0.001670332807,H11N9_Avian_CY126956_A/mallard/Alberta/251/1991|1991.649:0.004154385753):0.006615373147,H5N2_Avian_CY014876_A/black_duck/New_York/184/1988|1988.500:0.0005467665336):0.0004230432933):0.002436593229,(((((((((((((H6N3_Avian_CY004238_A/mallard_duck/ALB/191/1990|1990.581:-1.139733994e-17,H6N3_Avian_CY004230_A/mallard_duck/ALB/155/1990|1990.589:1.139733994e-17):-1.629685174e-18,H6N3_Avian_CY126900_A/mallard/Alberta/207/1990|1990.655:1.629685174e-18):0.001158416341,H6N3_Avian_CY136757_A/pintail/Alberta/145/1990|1990.652:4.012778016e-05):0.00615529705,H7N3_Avian_CY101615_A/mallard/Alberta/195/1989|1989.671:0.003578012626):0.0008753824618,(H6N2_Avian_CY126924_A/ruddy_turnstone/Delaware_Bay/255/1991|1991.392:0.004981468557,H3N6_Avian_CY101623_A/herring_gull/New_Jersey/159/1990|1990.397:0.001096959134):0.003520041463):0.0003112855115,(H9N2_Avian_CY005150_A/mallard/Alberta/11/1991|1991.603:-6.445416689e-18,H9N2_Avian_CY005157_A/mallard/Alberta/17/1991|1991.603:6.445416689e-18):0.00112875983):5.329176374e-05,(H2N3_Avian_CY003940_A/mallard/Alberta/353/1988|1988.671:0,H2N3_Avian_CY117369_A/mallard/Alberta/356/1988|1988.671:0):0.001150525043):8.743596342e-05,H10N6_Avian_CY089561_A/mallard/Ohio/42/1989|1989.797:0.001116380843):0.001140985933,(((H4N2_Avian_CY015463_A/green-winged_teal/Ohio/344/1986|1986.827:-3.817385758e-18,H2N1_Avian_CY021129_A/mallard/Ohio/37/1986|1986.500:3.817385758e-18):0,(H11N3_Avian_CY018019_A/mallard/Ohio/102/1986|1986.811:-1.270641516e-18,H2N1_Avian_CY017697_A/mallard/Ohio/30/1986|1986.800:1.270641516e-18):0):0.001240014103,H4N9_Avian_CY014861_A/mallard_duck/New_York/180/1986|1986.756:-4.146998162e-05):0.001279810282):0.0004476694322,(H7N7_Avian_CY005075_A/ruddy_turnstone/DE/2378/1988|1988.411:0.005911792894,H10N2_Avian_CY144783_A/green-winged_teal/Louisiana/272GW/1987|1987.500:0.003768397389):0.002953470101):0.000703687696,((H11N9_Avian_CY021649_A/green-winged_teal/Ohio/397/1986|1986.500:0.001206037885,H4N6_Avian_CY015471_A/mallard/Ohio/83/1986|1986.811:0.001201595728):0.0001497122393,H4N2_Avian_CY011060_A/mallard/Ohio/275/1987|1987.797:0.002253975573):0.001142538463):0.0007674116195,H10N7_Avian_CY144905_A/green-winged_teal/Louisiana/169GW/1988|1988.500:0.003247700831):0.001105372335,H3N8_Avian_CY017865_A/northern_shoveler/Ohio/454/1987|1987.500:0.004859719071):0.001412156898):4.256477873e-05,((((((((((((((((((((((((((((H11N9_Avian_CY146291_A/ruddy_turnstone/New_Jersey/AI09-1144/2009|2009.408:0.001203240611,H11N1_Avian_CY127891_A/shorebird/Delaware_Bay/549/2009|2009.384:0.001209753331):7.201086649e-05,H1N7_Avian_CY146016_A/ruddy_turnstone/New_Jersey/AI09-464/2009|2009.397:-7.863683112e-05):3.923607935e-05,H11N1_Avian_CY145887_A/ruddy_turnstone/New_Jersey/AI09-151/2009|2009.356:-3.923607935e-05):1.962954586e-05,H6N1_Avian_CY146113_A/ruddy_turnstone/Delaware/AI09-666/2009|2009.403:-1.962954586e-05):9.820532773e-06,H6N1_Avian_CY127859_A/shorebird/Delaware_Bay/231/2009|2009.381:-9.820532773e-06):4.91314969e-06,H6N1_Avian_CY127883_A/shorebird/Delaware_Bay/478/2009|2009.384:-4.91314969e-06):2.458018191e-06,H1N1_Avian_CY137806_A/shorebird/Delaware_Bay/170/2009|2009.381:-2.458018191e-06):1.229731617e-06,H6N1_Avian_CY145983_A/ruddy_turnstone/New_Jersey/AI09-377/2009|2009.364:-1.229731617e-06):6.152274943e-07,H11N1_Avian_CY145935_A/laughing_gull/New_Jersey/AI09-271/2009|2009.367:-6.152274943e-07):0.0005918457374,H6N8_Avian_CY127843_A/shorebird/Delaware_Bay/181/2009|2009.381:0.0006066983835):0.004352530441,((H3N2_Avian_CY129217_A/American_black_duck/New_Brunswick/02651/2007|2007.729:1.426792642e-17,H3N2_Avian_CY129066_A/American_black_duck/New_Brunswick/02650/2007|2007.729:-1.426792642e-17):0.001118366616,(H7N3_Avian_CY129338_A/American_black_duck/New_Brunswick/02490/2007|2007.710:8.142200945e-18,H7N3_Avian_CY128718_A/American_black_duck/New_Brunswick/02493/2007|2007.710:-8.142200945e-18):0.002493171447):0.0004915191024):0.0004652369924,(H6N1_Avian_CY127917_A/Canada_goose/Delaware_Bay/34/2010|2010.378:-3.56643072e-17,H6N1_Avian_CY127925_A/shorebird/Delaware_Bay/380/2010|2010.381:3.56643072e-17):0.003175113151):0.0005201102198,(((H4N9_Avian_CY125577_A/blue-winged_teal/Prince_Edward_Island/03910/2009|2009.630:0.001236936171,H3N8_Avian_CY125289_A/blue-winged_teal/Prince_Edward_Island/03927/2009|2009.630:-4.14371817e-05):2.073521893e-05,H3N9_Avian_CY128954_A/American_black_duck/New_Brunswick/03451/2009|2009.611:-2.073521893e-05):0.002502607901,H1N3_Avian_CY203857_A/mallard/Maryland/08OS1424/2008|2008.652:-0.0001027353955):8.49192255e-05):0.0002370987764,((((((((H4N6_Avian_CY139095_A/American_black_duck/New_Brunswick/00587/2010|2010.619:-1.912999673e-17,H4N6_Avian_CY138902_A/American_black_duck/New_Brunswick/00470/2010|2010.611:1.912999673e-17):0.001194899418,(H3N8_Avian_CY139283_A/American_black_duck/Prince_Edward_Island/00788/2010|2010.647:1.365378047e-17,H3N8_Avian_CY138157_A/snow_goose/Nunavet/03438/2010|2010.548:-1.365378047e-17):0.001212734195):3.609767017e-05,H3N6_Avian_CY139177_A/American_black_duck/New_Brunswick/00619/2010|2010.622:0.001158500651):5.39548146e-05,H3N8_Avian_CY138460_A/blue-winged_teal/Prince_Edward_Island/00803/2010|2010.666:-5.39548146e-05):2.701447522e-05,H3N6_Avian_CY139169_A/American_black_duck/New_Brunswick/00618/2010|2010.622:-2.701447522e-05):1.351817464e-05,H4N8_Avian_CY139144_A/American_black_duck/New_Brunswick/00615/2010|2010.622:-1.351817464e-05):0.0009229487052,H3N8_Avian_CY149712_A/blue-winged_teal/Canada/3285/2011|2011.729:0.003937751033):0.0007297916961,(((H3N8_Avian_CY125385_A/green-winged_teal/New_Brunswick/03483/2009|2009.616:0.001214352284,H3N8_Avian_CY125393_A/ring-necked_duck/New_Brunswick/03400/2009|2009.603:-1.448127768e-05):7.246225752e-06,H3N8_Avian_CY125337_A/ring-necked_duck/Nova_Scotia/03378/2009|2009.600:-7.246225752e-06):0.00119551817,H3N8_Avian_CY125569_A/blue-winged_teal/Prince_Edward_Island/03912/2009|2009.630:0.001212115442):0.00171865546):0.0009776115015):0.001084668751,(H6N1_Avian_CY076249_A/northern_shoveler/Washington/44249-603/2006|2006.816:0.003666492193,H11N9_Avian_KR870241_A/duck/Pennsylvania/02099/2012|2012.085:-3.908392738e-05):9.325927687e-05):0.001135761789,((H1N9_Avian_CY053801_A/northern_shoveler/California/K168/2005|2005.866:0.002446249633,H2N5_Avian_CY139949_A/mallard/Minnesota/AI06-1003/2006|2006.500:0.002391884055):6.268487365e-05,H11N9_Avian_CY029925_A/mallard/Missouri/209/2006|2006.500:0.001125653046):8.040448273e-05):0.0006242154841,((((((H7N6_Avian_CY076393_A/northern_shoveler/California/27985/2007|2007.063:-1.430239001e-17,H7N6_Avian_CY076401_A/northern_shoveler/California/44287-179/2007|2007.063:1.430239001e-17):0.002504414902,H10N3_Avian_CY076465_A/cinnamon_teal/California/44287-659/2007|2007.090:0.001103089717):0.00122483585,H10N7_Avian_CY145854_A/mallard/Minnesota/Sg-01030/2008|2008.696:0.009836429056):2.419330181e-05,H6N2_Avian_CY079440_A/gadwall/Wisconsin/08OS2296/2008|2008.800:0.001147359896):0.0001919875646,H4N8_Avian_CY140840_A/blue-winged_Teal/Texas/AI09-3464/2009|2009.699:0.003461890799):0.001111629588,H12N5_Avian_CY077194_A/mallard/Alberta/234/2007|2007.586:0.002535996835):0.000589733594):0.0002746963581,(((((((((H11N9_Avian_CY206858_A/mallard/Southcentral_Alaska/15ML00407/2015|2015.288:0.001212542951,H7N3_Avian_CY206842_A/mallard/Southcentral_Alaska/15ML00249/2015|2015.137:0.001185872176):5.618777078e-05,H7N3_Avian_CY206850_A/mallard/Southcentral_Alaska/15ML00267/2015|2015.203:-5.618777078e-05):0.002432957005,H6N6_Avian_KY131068_A/northern_pintail/Alaska/490/2013|2013.723:0.002388588951):6.749147678e-05,H3N8_Avian_KY131108_A/northern_pintail/Alaska/619/2013|2013.707:0.001131090768):5.618281188e-05,H10N7_Avian_KM373942_A/Northern_shoveler/Alaska/ND0006934/2013|2013.367:0.001150314159):5.764648667e-05,H5N2_Avian_KY130668_A/glaucous-winged_gull/Alaska/392/2011|2011.718:-6.343920004e-05):0.0002362204019,(((H11N2_Avian_CY133905_A/northern_shoveler/California/2810/2011|2011.825:-7.489362547e-05,H6N4_Avian_CY120575_A/mallard/California/1492/2010|2010.605:0.001273437746):3.748001026e-05,H11N9_Avian_CY134411_A/cinnamon_teal/California/225/2011|2011.041:-3.748001026e-05):0.0004190147468,((H4N9_Avian_CY134235_A/mallard/California/2584V/2011|2011.611:-2.077610338e-17,H4N9_Avian_CY134227_A/mallard/California/2584P/2011|2011.611:2.077610338e-17):0.00135600949,H4N6_Avian_CY133969_A/mallard/California/2532V/2011|2011.611:0.002251495129):0.0007901096926):0.0009739627179):0.0002655394723,((((((H3N6_Avian_KT338557_A/northern_pintail/Alaska/830/2014|2014.745:0.001164769054,H4N1_Avian_KT338369_A/mallard/Alaska/417/2014|2014.751:0.001233646073):6.27170429e-05,H3N1_Avian_KT338424_A/American_green-winged_teal/Alaska/478/2014|2014.751:-6.27170429e-05):0.0003144508997,H10N7_Avian_KY131388_A/northern_shoveler/Alaska/UGAI15-7315/2015|2015.742:0.0008867295639):0.002376126581,H11N2_Avian_KT338517_A/glaucous-winged_gull/Alaska/670/2014|2014.723:2.921772326e-05):0.001094093192,(H1N1_Avian_KT338472_A/northern_pintail/Alaska/576/2014|2014.734:-5.558282872e-05,H5N2_Avian_KX351606_A/American_wigeon/California/COL041/2014|2014.795:0.00125412695):0.000117551721):0.002118782146,(H11N2_Avian_KT338317_A/emperor_goose/Alaska/50/2014|2014.718:-5.586027797e-18,H3N8_Avian_KT338581_A/northern_pintail/Alaska/870/2014|2014.742:5.586027797e-18):0.004014298596):0.000718434035):0.0007790004193,((((((((H4N8_Avian_KX351598_A/mallard/California/UCD841/2015|2015.603:0.002478502681,H4N6_Avian_KX351687_A/mallard/California/UCD806/2015|2015.562:0.001148905584):0.0001117673607,H4N6_Avian_KY828695_A/mallard/California/UCD955/2015|2015.595:-0.0001223826266):0.00746365463,H1N1_Avian_KT338533_A/glaucous-winged_gull/Alaska/800/2014|2014.726:0.002250732978):0.0001534887441,H9N2_Avian_CY206689_A/mallard/Southcentral_Alaska/12ML00951/2014|2014.715:-0.0001771461236):8.859807993e-05,H4N6_Avian_CY206777_A/mallard/Southcentral_Alaska/12ML01039/2014|2014.726:-8.859807993e-05):0.0002347852373,(((((H3N6_Avian_KY131411_A/northern_pintail/Alaska/UGAI15-7415/2015|2015.756:0.001082903856,H3N8_Avian_KX949528_A/northern_pintail/Alaska/UGAI15-7403/2015|2015.753:0.003737723699):0.000138979981,H4N6_Avian_KY131356_A/northern_pintail/Alaska/UGAI15-7298/2015|2015.732:-0.0001442526665):7.248549476e-05,H10N7_Avian_KX949544_A/green-winged_teal/Alaska/UGAI15-6394/2015|2015.679:-7.248549476e-05):0.001308864613,H9N2_Avian_CY206769_A/mallard/Southcentral_Alaska/12ML01015/2014|2014.726:-0.0001076841497):0.0005466553242,H4N6_Avian_KY131341_A/northern_pintail/Alaska/UGAI15-6995/2015|2015.721:0.001860038422):0.0009801935804):0.0002899862596,(H13N2_Avian_KY131124_A/glaucous-winged_gull/Alaska/660/2013|2013.721:0.001123119243,H13N2_Avian_KY131076_A/glaucous-winged_gull/Alaska/544/2013|2013.712:0.002504289023):0.003362599732):0.0007955753697,H11N9_Avian_CY206834_A/mallard/Southcentral_Alaska/12ML01685/2014|2014.896:0.004102128171):0.001196443448):0.0008420160069):0.0003450953952,(((H5N2_Avian_GQ923481_A/mallard/Washington/456277-7/2006|2006.500:0.004980984416,H4N6_Avian_CY045339_A/mallard/California/GL30/2005|2005.633:0.001066238763):0.0002152776675,H3N3_Avian_CY032732_A/northern_shoveler/California/HKWF979/2007|2007.918:0.005900927867):0.0003048991801,H12N5_Avian_CY077202_A/mallard/Interior_Alaska/7MP0167/2007|2007.614:0.01203271556):0.00309249614):0.0006212600467,(((((((((((((((((((H1N1_Avian_CY133689_A/American_green-winged_teal/Mississippi/11OS256/2011|2011.038:0.00116492526,H3N2_Avian_KX960429_A/blue-winged_teal/Guatemala/CIP049H109-28/2012|2012.874:0.004868925404):5.998351441e-05,H4N8_Avian_CY205772_A/blue-winged_teal/Texas/AI10-4468/2010|2010.710:0.001143833292):0.001123133093,((H12N6_Avian_CY139554_A/American_black_duck/New_Brunswick/00998/2010|2010.710:0.001262379051,H4N9_Avian_CY139373_A/American_black_duck/New_Brunswick/00886/2010|2010.699:-6.250804447e-05):3.127311449e-05,H4N9_Avian_CY139356_A/mallard/New_Brunswick/00879/2010|2010.696:-3.127311449e-05):0.002190633496):0.0001742397343,(H7N3_Avian_CY140872_A/blue-winged_Teal/North_Dakota/AI09-3760/2009|2009.674:-4.189162356e-05,H7N3_Avian_KU289915_A/blue_winged_teal/Minnesota/A00137660/2009|2009.567:0.00124176263):0.001196834882):1.411888027e-05,(H5N4_Avian_CY096684_A/blue-winged_teal/Guatemala/CIP049-13/2010|2010.082:2.683318489e-17,H5N4_Avian_CY096676_A/blue-winged_teal/Guatemala/CIP049-12/2010|2010.082:-2.683318489e-17):0.00119268491):3.28400777e-05,H3N6_Avian_CY097038_A/mallard/Wisconsin/2712/2009|2009.775:0.001159539356):3.275314101e-05,H7N7_Avian_KU289939_A/blue_winged_teal/South_Dakota/A00772794/2009|2009.740:0.001173620321):2.092782634e-05,H1N1_Avian_CY134323_A/green-winged_teal/California/2940/2011|2011.921:-2.540121046e-05):1.271067708e-05,H7N7_Avian_CY079416_A/northern_shoveler/Mississippi/09OS643/2009|2009.038:-1.271067708e-05):6.36038246e-06,H7N3_Avian_KU290271_A/northern_shoveler/Oklahoma/A00744384/2009|2009.948:-6.36038246e-06):3.182717196e-06,H7N3_Avian_KU290128_A/mallard/Oklahoma/A00744383/2009|2009.948:-3.182717196e-06):1.592623589e-06,H7N7_Avian_KU289899_A/blue_winged_teal/Louisiana/A00557206/2009|2009.063:-1.592623589e-06):7.969452963e-07,H7N7_Avian_KU290255_A/northern_shoveler/Mississippi/A00682947/2008|2008.986:-7.969452963e-07):0.0001208460969,(H7N6_Avian_KU289790_A/American_green_winged_teal/Mississippi/A00630203/2009|2009.063:0.0002078696803,H4N3_Avian_CY205569_A/blue-winged_teal/Texas/AI10-3382/2010|2010.693:0.002199763932):0.001088360375):0.0001605065425,(H3N3_Avian_KY644456_A/blue-winged_teal/Guatemala/CIP049H104-93/2011|2011.915:0.003073272912,H7N7_Avian_CY132145_A/mallard/Missouri/10MO0551/2010|2010.992:0.001747354642):0.001070255707):0.0002322540955,(H3N6_Avian_CY140731_A/mallard/Minnesota/AI09-2519/2009|2009.679:0.002984175716,H7N3_Avian_CY141632_A/mallard/Interior_Alaska/10BM07575R0/2010|2010.500:0.003049674948):0.001595958769):0.0009800931657,H11N3_Avian_KY644301_A/blue-winged_teal/Guatemala/CIP049H105-04/2011|2011.934:0.001763760983):0.0007983018813,((((((((H7N3_Avian_CY196190_A/mallard/Interior_Alaska/11BM03577/2011|2011.633:-4.061204582e-05,H7N3_Avian_CY196655_A/mallard/Interior_Alaska/11ML00058/2011|2011.721:0.001240483052):0.001265024446,H4N6_Avian_CY136023_A/American_green-winged_teal/Interior_Alaska/10BM07000R0/2010|2010.578:0.001133218483):6.195328113e-05,H7N3_Avian_CY141810_A/northern_pintail/Interior_Alaska/10BM09832R0/2010|2010.500:-6.405319081e-05):3.20702623e-05,H7N3_Avian_CY185773_A/mallard/Alberta/167/2010|2010.611:-3.20702623e-05):0.0001046071153,H7N3_Avian_CY132881_A/northern_pintail/Illinois/10OS3959/2010|2010.888:0.00109649956):0.001199255534,(((H10N7_Avian_CY132889_A/mallard/Illinois/10OS4334/2010|2010.904:-0.0001460202179,H4N8_Avian_CY141037_A/mallard/Arkansas/AI09-5944/2009|2009.940:0.002553653831):8.641541019e-05,H6N1_Avian_CY133025_A/mallard/Illinois/10OS3599/2010|2010.827:0.001122743977):0.001235658001,H7N3_Avian_KU290144_A/mallard/South_Dakota/A00649542/2008|2008.882:-4.109462818e-05):1.796085121e-05):0.0002077102437,H7N3_Avian_KU289774_A/American_green_winged_teal/Colorado/A00660616/2008|2008.855:0.002200714074):0.001179740639,(((((H7N3_Avian_KU290043_A/mallard/Iowa/A00558620/2008|2008.795:0.006337874948,H7N3_Avian_KU290035_A/mallard/Indiana/A00142205/2008|2008.901:-0.0002974727406):0.0001493654642,H7N3_Avian_KU290152_A/mallard/Wisconsin/A00465618/2008|2008.677:-0.0001493654642):7.486513174e-05,H7N3_Avian_KU290011_A/mallard/Delaware/A00456271/2009|2009.063:-7.486513174e-05):3.746294944e-05,H2N3_Avian_CY079480_A/mallard/Wisconsin/08OS2841/2008|2008.830:-3.746294944e-05):1.874669119e-05,H7N3_Avian_CY185781_A/mallard/Alberta/192/2010|2010.611:-1.874669119e-05):3.047102098e-05):0.001620005147):0.0004573545565,H11N9_Avian_CY134379_A/mallard/California/198/2012|2012.016:0.003174186537):0.004306714451):0.0007430943125,((((((H5N2_Avian_GQ923193_A/American_wigeon/Iowa/463993/2006|2006.500:-3.620589653e-05,H5N2_Avian_GQ923337_A/mallard/Arkansas/473507-1/2006|2006.500:0.001231704885):0.0009551282576,H5N2_Avian_GQ923529_A/wild_bird/Minnesota/460613/2006|2006.500:0.002656593187):0.0007654061895,H4N6_Avian_CY079328_A/mallard/Wisconsin/08OS2261/2008|2008.797:0.001649599134):0.0003555271981,H1N2_Avian_CY076161_A/western_grebe/Washington/20569-004/2007|2007.901:0.01384105136):0.0005738633964,(H11N9_Avian_CY094113_A/mallard/California/6517/2008|2008.844:0.002296234076,H4N6_Avian_CY039743_A/mallard/California/7766/2008|2008.767:0.00494331043):0.002281916495):0.0007152794232,((((H6N2_Avian_KY130735_A/northern_pintail/Alaska/769/2011|2011.748:0.007300578825,H6N8_Avian_KY131191_A/northern_pintail/Alaska/916/2013|2013.737:0.007414099755):0.003548830529,H12N5_Avian_CY149624_A/thick-billed_murre/Canada/1813/2011|2011.548:0.01015759767):0.001823005215,H6N9_Avian_CY167074_A/long-tailed_duck/Wisconsin/11OS4520/2011|2011.907:0.0105899526):0.002347573529,H1N2_Avian_CY094449_A/green-winged_teal/California/8326/2008|2008.797:0.004967491646):0.003730472516):0.0005246565422):0.0002658307908,((((((H4N6_Avian_CY166967_A/blue-winged_teal/Missouri/11OS2620/2011|2011.690:0,H4N6_Avian_CY166951_A/blue-winged_teal/Missouri/11OS2583/2011|2011.690:0):0.001241568979,H2N3_Avian_CY132281_A/mallard/Ohio/11OS2149/2011|2011.619:0.00236593564):4.41087141e-05,(H12N5_Avian_KY644225_A/blue-winged_teal/Guatemala/CIP049H104-99/2011|2011.915:1.803407959e-17,H14N3_Avian_KJ195680_A/blue-winged_teal/Guatemala/CIP049H105-15/2011|2011.934:-1.803407959e-17):0.001150317409):2.445984743e-05,H10N7_Avian_CY166222_A/mallard/Wisconsin/11OS3578/2011|2011.827:0.004837899766):0.0007702709899,(((H4N8_Avian_KY013704_A/mallard/Minnesota/UGAI14-3457/2014|2014.690:0.003593319151,H7N3_Avian_KY551280_A/Northern_shoveler/Utah/AH0007941/2014|2014.997:0.002464562206):6.911823197e-05,H8N4_Avian_KY828774_A/northern_shoveler/California/LDC185/2014|2014.921:0.001129284858):0.0006495317392,(H4N8_Avian_CY186760_A/blue-winged_teal/Missouri/12OS2519/2012|2012.685:0.005284243851,H7N3_Avian_CY166999_A/northern_shoveler/Illinois/11OS4404/2011|2011.866:0.000849862863):0.0005628497233):0.0004725936684):0.0007084658756,H2N9_Avian_CY195739_A/mallard/Interior_Alaska/12ML00059/2012|2012.718:0.005396469947):0.003965298923):0.0004476495399,H11N9_Avian_KX351569_A/northern_shoveler/California/1670V/2013|2013.003:0.009480897109):0.001115900948,(((((((((H1N1_Avian_CY076137_A/mallard/California/20385-004/2007|2007.592:-5.75804486e-18,H1N1_Avian_CY076129_A/mallard/California/20385-002/2007|2007.592:5.75804486e-18):0.002433524416,H3N1_Avian_CY039624_A/northern_shoveler/California/HKWF569/2007|2007.858:0.001173980203):7.882002125e-06,H11N2_Avian_CY094513_A/northern_pintail/California/6791/2008|2008.874:0.001201277385):4.913281253e-05,H11N9_Avian_CY093675_A/mallard/California/10125/2008|2008.948:-5.444044549e-05):2.72444832e-05,H9N2_Avian_KY575200_A/American_wigeon/Mexico-Sonora/769/2008|2008.951:-2.72444832e-05):0.0003545735531,(H11N3_Avian_CY167139_A/mallard/Arkansas/12OS140/2012|2012.038:0.0002810354519,H5N3_Avian_CY167179_A/American_green-winged_teal/Mississippi/12OS191/2012|2012.041:0.002126598161):0.002055267767):0.0006435183674,(((((H12N5_Avian_CY078871_A/mallard/Interior_Alaska/9BM1585R1/2009|2009.477:-1.319893627e-17,H12N5_Avian_CY079782_A/mallard/Interior_Alaska/9BM1799/2009|2009.496:1.319893627e-17):-1.100592837e-17,H8N4_Avian_CY142294_A/northern_pintail/Interior_Alaska/9BM8237R0/2009|2009.500:1.100592837e-17):0.004002411199,(H10N2_Avian_CY094257_A/mallard/California/11353/2008|2008.948:-2.159704364e-17,H6N2_Avian_CY093778_A/northern_shoveler/California/9680/2008|2008.932:2.159704364e-17):0.003242430356):0.0008603976548,H8N4_Avian_CY079384_A/northern_pintail/Interior_Alaska/8BM2046R1/2008|2008.603:0.001545543493):0.0006502159115,H4N6_Avian_CY094137_A/mallard/California/6772/2008|2008.871:0.003011064526):0.000439505498):0.0004747558598,(((((H4N4_Avian_CY094345_A/northern_shoveler/California/10024/2008|2008.970:0.002457155932,H10N8_Avian_CY093770_A/northern_shoveler/California/9235/2008|2008.890:-4.952231937e-05):2.477555571e-05,H1N3_Avian_CY094337_A/northern_shoveler/California/9781/2008|2008.951:-2.477555571e-05):0.007454657357,H7N9_Avian_CY067682_A/blue-winged_teal/Guatemala/CIP049-02/2008|2008.173:0.001025808437):8.179016843e-05,(H7N3_Avian_KU289931_A/blue_winged_teal/Missouri/A00624484/2008|2008.685:8.506098193e-18,H7N3_Avian_KU289923_A/blue_winged_teal/Missouri/A00624483/2008|2008.685:-8.506098193e-18):0.003578329165):8.783123208e-05,H7N9_Avian_CY067674_A/blue-winged_teal/Guatemala/CIP049-01/2008|2008.101:-0.000116593125):0.000818559916):0.001369381898,H1N6_Avian_CY094241_A/mallard/California/10064/2008|2008.970:0.003506989275):0.003681742263):0.0007844166703,((((((H7N7_Avian_CY185990_A/mallard/Minnesota/19033/1999|1999.468:0.00244439551,H11N6_Avian_CY127599_A/mallard/Alberta/125/1999|1999.589:0.002382883762):0.002745674426,H12N4_Avian_CY144385_A/ruddy_turnstone/Delaware/AI03-378/2003|2003.392:0.004626507719):0.0005231745413,((H6N6_Avian_CY020857_A/mallard/Ohio/664/2002|2002.630:1.839831009e-17,H4N6_Avian_CY020777_A/mallard/Ohio/655/2002|2002.630:-1.839831009e-17):0.01370921059,H4N6_Avian_CY102629_A/mallard/Alberta/235/1999|1999.608:0.00102195865):0.0007854362601):0.0004933092031,(H7N3_Avian_AY241639_A/chicken/New_York/12273-11/1999|1999.500:0.002396290757,H12N5_Avian_CY004383_A/mallard/Alberta/52/1997|1997.830:0.009853744165):0.0002870614684):0.0004699200103,((H2N3_Avian_FJ517271_A/mallard/MN/506/2000|2000.500:0.005915897181,H2N3_Avian_DQ021571_A/mallard/MN/51/1998|1998.500:0.001334389993):0.003511709197,H6N5_Avian_CY144369_A/red_knot/New_Jersey/828235/2001|2001.500:0.01262903003):0.002106510778):0.001800992637,(H7N1_Avian_CY139933_A/blue-winged_teal/Texas/578575/2002|2002.500:-2.77389056e-17,H7N1_Avian_CY139941_A/blue-winged_teal/Texas/578588/2002|2002.500:2.77389056e-17):0.01100712961):0.001939787892):0.002457996296,(H6N5_Avian_CY004254_A/mallard/ALB/199/1992|1992.915:2.457852231e-17,H6N5_Avian_CY126996_A/mallard/Alberta/203/1992|1992.644:-2.457852231e-17):0.002637899251):0.0008340480596,((((((H6N2_Avian_CY020785_A/mallard/Ohio/666/2002|2002.630:0.00122473043,H6N2_Avian_CY020841_A/mallard/Ohio/653/2002|2002.630:0.001171882804):5.149870717e-05,H6N2_Avian_CY020825_A/mallard/Maryland/172/2002|2002.482:0.001146190746):0.006054555602,(H1N1_Avian_EU026062_A/mallard/Maryland/369/2002|2002.500:-4.978256758e-05,H1N1_Avian_EU743580_A/mallard/Maryland/02-184/2002|2002.500:0.001248326688):0.002482762955):0.000966742196,H3N8_Avian_CY011032_A/blue-winged_teal/Ohio/926/2002|2002.682:0.002685199506):0.003982855323,H3N9_Avian_CY139757_A/mallard/Minnesota/182749/1998|1998.666:0.01352770589):0.002388092684,((H6N2_Avian_CY127666_A/shorebird/Delaware_Bay/208/2001|2001.375:0.002506114653,H6N2_Avian_CY127658_A/shorebird/Delaware_Bay/124/2001|2001.373:-0.0001076995253):0.000105429008,(H11N2_Avian_CY144288_A/ruddy_turnstone/Delaware/828213/2001|2001.500:-8.729026238e-18,H5N2_Avian_CY144248_A/ruddy_turnstone/New_Jersey/828212/2001|2001.500:8.729026238e-18):0.001101067963):0.007581549322):0.002045345196):0.00329696641,((((((((((((((((((H5N2_Avian_GQ923433_A/duck/Pennsylvania/446080-7/2006|2006.500:-8.883954878e-05,H5N2_Avian_GQ923425_A/duck/Pennsylvania/446080-6/2006|2006.500:0.00128738367):0.00120339139,H5N2_Avian_GQ117141_A/duck/New_York/445743/2006|2006.500:0.002400964866):0.0007031123818,(H5N2_Avian_CY036038_A/Muscovy_duck/New_York/62095-1/2006|2006.367:-0.0001700046107,H5N2_Avian_GQ117133_A/chicken/New_York/439235/2006|2006.500:0.00377750923):0.0005191139592):0.001287144473,H10N7_Avian_CY053809_A/mallard/California/K752/2006|2006.093:0.002341145424):0.0002311802339,((H1N9_Avian_CY146428_A/ruddy_turnstone/New_Jersey/AI09-1381/2009|2009.408:0.001258909288,H1N9_Avian_CY137918_A/shorebird/Delaware_Bay/351/2009|2009.381:-5.903828124e-05):0.005109817929,H10N4_Avian_CY190335_A/mallard/Maryland/06OS2409/2006|2006.995:0.0009331026319):0.001004171115):0.0001435556366,(H2N3_Avian_CY095184_A/duck/New_York/53294-6/2005|2005.337:0.005146551822,H3N6_Avian_CY203745_A/mallard/Maryland/07OS882/2007|2007.485:-0.0003259242674):0.001093909176):0.0005837686245,((H1N1_Avian_CY128930_A/mallard-black_duck_hybrid/Nova_Scotia/02150/2007|2007.500:-2.365847067e-17,H1N1_Avian_CY128946_A/mallard/Nova_Scotia/02151/2007|2007.600:2.365847067e-17):0.001286434858,H7N4_Avian_CY128864_A/mallard/Nova_Scotia/02286/2007|2007.636:-8.656385193e-05):0.0006191935535):0.0003026461214,(H8N4_Avian_CY128898_A/American_black_duck/Nova_Scotia/02043/2007|2007.600:-6.216791821e-17,H3N8_Avian_CY128882_A/American_black_duck/Nova_Scotia/02213/2007|2007.500:6.216791821e-17):0.007038569586):0.0003204862064,H10N4_Avian_CY190303_A/mallard/Maryland/06OS194/2006|2006.055:0.002989610777):0.0009863690327,(H10N8_Avian_CY020905_A/longtail_duck/Maryland/295/2005|2005.926:-0.001706258475,H10N8_Avian_CY020913_A/common_scoter/Maryland/297/2005|2005.926:0.003012857761):0.003719874948):0.0009688773999,(((H7N4_Avian_CY203625_A/mallard/Maryland/06OS101/2006|2006.041:0.00278255439,H11N1_Avian_CY021185_A/mallard/Ohio/1851/2005|2005.500:0.004504962794):0.0005292523241,(H5N2_Avian_GQ923513_A/wild_bird/Minnesota/459254-5/2006|2006.500:-9.182870878e-05,H4N6_Avian_CY047548_A/redhead/Alberta/11817/2005|2005.595:0.00129037283):0.000670395457):0.0009454241508,H11N9_Avian_CY021689_A/mallard/Missouri/MO32/2005|2005.500:0.001463385836):0.004280620767):0.0003577985345,(((((((((H7N3_Avian_KY013814_A/blue-winged_teal/Louisiana/UGAI15-2510/2015|2015.255:0.002272176133,H7N3_Avian_KY284410_A/northern_shoveler/Mississippi/15OS8011/2015|2015.973:0.003791820204):0.0001961154386,H7N3_Avian_KY013861_A/blue-winged_teal/Louisiana/UGAI15-4814/2015|2015.696:0.0009853978446):0.0005829482417,H7N1_Avian_KY550916_A/mallard/Tennessee/AH0039713/2016|2016.063:0.003053512579):0.0007516331556,H7N3_Avian_KY013728_A/blue-winged_teal/Texas/UGAI15-0642/2015|2015.211:0.003483902859):0.001446382988,((H10N7_Avian_KY064004_A/blue-winged_teal/Lousiana/UGAI14-1108/2014|2014.252:0.003872815643,H10N3_Avian_KX544825_A/green-winged_teal/Missouri/13OS6332/2013|2013.989:-0.0002653110235):0.000129068397,H10N7_Avian_KY063988_A/blue-winged_teal/Lousiana/UGAI14-1009/2014|2014.252:0.003537252685):0.002263945473):0.005798048359,(((((H3N8_Avian_CY141029_A/mallard/Arkansas/AI09-5900/2009|2009.942:0.002459578806,H5N5_Avian_MF359890_A/mallard/Alberta/383/2009|2009.638:0.001172220799):4.434050412e-05,H7N3_Avian_KY644364_A/northern_shoveler/Guatemala/CIP049H107-88/2012|2012.058:0.001144159392):2.673513711e-05,H10N7_Avian_CY133847_A/mallard/Missouri/10MO0391/2010|2010.973:0.001179758507):1.794844447e-05,H5N2_Avian_CY186985_A/gadwall/Ohio/12OS5632/2012|2012.858:0.001185868362):0.0001328355933,H4N2_Avian_CY187188_A/American_green-winged_teal/Wisconsin/12OS4281/2012|2012.781:0.002278967288):0.001654128052):0.0009019051853,(((H10N7_Avian_CY129370_A/mallard/New_Brunswick/04394/2007|2007.674:-5.414284029e-05,H10N7_Avian_CY129241_A/American_black_duck/New_Brunswick/04395/2007|2007.674:0.001249641829):0.003446954503,H7N3_Avian_CY076265_A/northern_shoveler/Washington/44249-664/2006|2006.849:0.002581467584):0.0001614782681,H4N3_Avian_CY103398_A/blue-winged_teal/Alberta/346/2007|2007.655:0.001042597441):0.00150604624):0.0002898454186,(H7N9_Avian_KY013768_A/blue-winged_teal/Louisiana/UGAI15-1367/2015|2015.236:-3.753527394e-17,H7N9_Avian_KY013776_A/blue-winged_teal/Louisiana/UGAI15-1692/2015|2015.236:3.753527394e-17):0.003920032186):0.001370878552,(H1N1_Avian_KF424046_A/mallard/Alberta/88/2004|2004.586:0.0005350351842,H4N6_Avian_CY102955_A/mallard/Alberta/66/2005|2005.567:0.0006635089367):0.000439924474):0.002470490786):0.001209709662,(((((((H11N9_Avian_CY129074_A/American_black_duck/New_Brunswick/02519/2007|2007.715:-7.542916516e-17,H11N9_Avian_CY129265_A/American_black_duck/New_Brunswick/02485/2007|2007.710:7.542916516e-17):0.0010711964,(H7N6_Avian_CY125369_A/black_scoter/New_Brunswick/00010/2009|2009.332:-2.198688197e-17,H7N6_Avian_CY129422_A/black_scoter/New_Brunswick/00003/2009|2009.096:2.198688197e-17):0.003766937287):9.926132921e-05,(H6N7_Avian_CY144671_A/ruddy_turnstone/New_Jersey/AI06-582/2006|2006.392:-0.0002192703486,H7N3_Avian_EU500856_A/American_black_duck/NB/2538/2007|2007.500:0.003819013979):0.001110034963):8.53220621e-05,H4N6_Avian_CY047588_A/mallard/Quebec/11002/2006|2006.630:-9.634386351e-05):4.819835629e-05,H4N6_Avian_CY047628_A/mallard/Quebec/11106/2006|2006.633:-4.819835629e-05):0.00220669708,((H3N8_Avian_CY205383_A/mallard/Maryland/09OS1403/2009|2009.652:-3.696892486e-18,H3N8_Avian_CY204943_A/mallard/Maryland/09OS1400/2009|2009.652:3.696892486e-18):0.001079812417,(H7N3_Avian_CY204886_A/mallard/Maryland/09OS1150/2009|2009.578:7.306352039e-18,H7N3_Avian_CY204902_A/mallard/Maryland/09OS1152/2009|2009.578:-7.306352039e-18):0.002527692202):0.003896712408):0.001943935179,(H6N1_Avian_CY077122_A/shorebird/Delaware_Bay/255/2006|2006.386:0.001281024006,H6N1_Avian_CY047023_A/ruddy_turnstone/Delaware/291/2006|2006.386:-8.247988519e-05):0.005519996094):0.002508866723):0.001346910341,(((((((((((((((((H1N1_Avian_CY149552_A/bufflehead/Maine/161/2011|2011.910:-3.271040727e-17,H1N1_Avian_CY149568_A/common_eider/Maine/270/2011|2011.921:3.271040727e-17):-1.090904917e-17,H1N1_Avian_CY149632_A/thick-billed_murre/Canada/1871/2011|2011.542:1.090904917e-17):0.000230447442,H4N8_Avian_CY149656_A/blue-winged_teal/Canada/3231/2011|2011.658:0.0009680966789):0.004735837398,((H2N3_Avian_CY202862_A/mallard/Maryland/10OS118/2010|2010.077:0.001069120177,H3N8_Avian_CY138524_A/blue-winged_teal/Nova_Scotia/01027/2010|2010.723:0.003751507377):6.743801503e-05,H4N9_Avian_CY146525_A/mallard/New_Jersey/AI09-6426/2009|2009.740:0.001136378791):0.0001153267692):6.318465596e-05,H11N9_Avian_CY146485_A/mallard/New_Jersey/AI09-5122/2009|2009.740:-8.002563516e-05):4.003470643e-05,H3N8_Avian_CY140939_A/northern_pintail/Minnesota/AI09-4322/2009|2009.696:-4.003470643e-05):2.002830962e-05,H11N9_Avian_CY146501_A/mallard/New_Jersey/AI09-5361/2009|2009.740:-2.002830962e-05):1.001963901e-05,H5N9_Avian_MF359846_A/ruddy_turnstone/Delaware_Bay/117/2011|2011.389:-1.001963901e-05):5.012564614e-06,H2N3_Avian_CY202870_A/mallard/Maryland/10OS121/2010|2010.077:-5.012564614e-06):0.0003593886319,(H10N3_Avian_CY141045_A/northern_shoveler/Arkansas/AI09-6012/2009|2009.940:0.0005634222568,H11N9_Avian_CY097690_A/American_green-winged_teal/Mississippi/300/2010|2010.041:0.004294588094):0.002055690379):0.0006008256542,(((H10N7_Avian_CY139381_A/mallard-black_duck_hybrid/New_Brunswick/00904/2010|2010.701:-1.860059518e-17,H10N7_Avian_CY139397_A/American_black_duck/New_Brunswick/00909/2010|2010.701:1.860059518e-17):0.0003772687396,H10N6_Avian_CY139493_A/American_black_duck/New_Brunswick/00971/2010|2010.707:0.0008212753813):0.00192340682,(H6N1_Avian_KX620065_A/shorebird/Delaware_Bay/548/2012|2012.836:-1.126679278e-16,H6N1_Avian_KX620121_A/ruddy_turnstone/Delaware_Bay/595/2012|2012.855:1.126679278e-16):0.01531168448):0.00100949878):0.0002059437988,H4N8_Avian_CY149600_A/bufflehead/Maine/338/2011|2011.929:0.00355099171):0.000212143943,(((((H1N2_Avian_CY132273_A/mallard/Ohio/11OS2073/2011|2011.627:0.001169446938,H6N2_Avian_CY166366_A/mallard/Illinois/11OS4121/2011|2011.805:0.001243547004):5.880442528e-05,H7N8_Avian_CY132513_A/mallard/Ohio/11OS2010/2011|2011.619:-6.543038991e-05):3.273353307e-05,H3N1_Avian_CY132289_A/mallard/Ohio/11OS2142/2011|2011.619:-3.273353307e-05):1.637594588e-05,H7N8_Avian_CY132505_A/mallard/Ohio/11OS2033/2011|2011.625:-1.637594588e-05):8.19256776e-06,H3N8_Avian_CY132334_A/mallard/Ohio/11OS2153/2011|2011.638:-8.19256776e-06):0.0002181354924):0.0006680709586,H6N8_Avian_CY149608_A/bufflehead/Maine/340/2011|2011.929:0.002046946085):0.0008295090586,((H4N8_Avian_KJ567901_A/blue-winged_teal/Iowa/13OS2368/2013|2013.721:0.0006230745591,H4N8_Avian_KJ568245_A/blue-winged_teal/Iowa/13OS2367/2013|2013.721:-0.0006230745591):0.0007535934996,H4N8_Avian_CY206639_A/blue-winged_teal/Texas/UGAI14-3659/2014|2014.712:0.002848312423):0.003010591112):0.0005129963585,H10N8_Avian_KX544830_A/mallard/Ohio/13OS5191/2013|2013.923:0.006221224073):0.0001973655788,(H4N6_Avian_CY149680_A/blue-winged_teal/Canada/3239/2011|2011.715:0.00382372806,H4N6_Avian_CY149784_A/blue-winged_teal/Canada/3300/2011|2011.732:-0.0002162234406):0.003477121045):0.004534326746):0.01070994438,H1N1_Avian_CY018889_A/mallard/Ohio/118/1993|1993.786:0.009466781542):0.0007751272691,H7N7_Avian_CY005082_A/red_knot/NJ/325/1989|1989.315:0.003080656598):0.001487252867,(((((((H11N9_Avian_CY127165_A/shorebird/Delaware_Bay/43/1995|1995.381:-1.520109765e-17,H11N9_Avian_CY127313_A/ruddy_turnstone/Delaware_Bay/271/1995|1995.384:1.520109765e-17):-2.172913565e-18,H11N2_Avian_CY127273_A/ruddy_turnstone/Delaware_Bay/237/1995|1995.384:2.172913565e-18):0.006921870308,H11N9_Avian_CY020969_A/blue-winged_teal/Ohio/101/1993|1993.500:0.001579687653):0.00483604753,H2N3_Avian_CY117223_A/silkie_chicken/Pennsylvania/9600897/1996|1996.500:0.007632950679):0.002303050554,H10N7_Avian_GU186505_A/turkey/VA/31409/1991|1991.500:0.003760994958):0.002719837049,H7N9_Avian_CY014790_A/turkey/Minnesota/1/1988|1988.529:0.002671616472):0.0004385776932,(((H6N8_Avian_CY127100_A/mallard/Alberta/32/1994|1994.603:0.001148688117,H6N8_Avian_CY127124_A/mallard/Alberta/232/1994|1994.619:0.002478720148):0.01171062578,H8N4_Avian_CY005005_A/mallard/Alberta/194/1992|1992.915:0.00301487632):0.0001880879748,((H3N6_Avian_CY101631_A/laughing_gull/New_Jersey/180/1990|1990.397:0.004147178784,H1N4_Avian_CY136828_A/ruddy_turnstone/Delaware_Bay/172/1994|1994.386:0.01573222584):0.000962570982,H1N1_Avian_CY012804_A/mallard/Ohio/171/1990|1990.795:0.001393430183):0.002074485772):0.0007710416406):0.0001333946443):0.0005517893591,((H10N7_Avian_CY005088_A/pintail/Alberta/129/1993|1993.915:0.001008403291,H10N7_Avian_CY136969_A/mallard/Alberta/71/1998|1998.592:0.007475159952):0.0002520926836,H10N7_Avian_GU186497_A/quail/NJ/25254-22/1995|1995.500:0.008357371001):0.002769297269):0.0006573886778):0.001290491679):0.0005237669852,(((H10N1_Avian_CY005228_A/mallard/ALB/5/1995|1995.581:1.528706402e-17,H10N7_Avian_CY136868_A/mallard/Alberta/2/1995|1995.586:-1.528706402e-17):0.006897006246,H10N7_Avian_CY136741_A/ruddy_turnstone/New_Jersey/146/1990|1990.397:0.00278637727):0.00440644821,H1N1_Avian_CY004535_A/mallard/Alberta/322/1988|1988.671:0.001712845128):0.002073039703):0.000857860329,((((((((((((((((((((((((H1N1_Avian_CY146145_A/ruddy_turnstone/New_Jersey/AI09-775/2009|2009.405:0.002507386997,H1N1_Avian_KF424030_A/gull/Delaware/428/2009|2009.384:-0.0001087576111):5.442981754e-05,H1N1_Avian_CY137878_A/shorebird/Delaware_Bay/324/2009|2009.381:-5.442981754e-05):2.724046268e-05,H1N7_Avian_CY137978_A/shorebird/Delaware_Bay/771/2009|2009.422:-2.724046268e-05):1.363303231e-05,H1N8_Avian_CY145879_A/ruddy_turnstone/New_Jersey/AI09-119/2009|2009.381:-1.363303231e-05):6.82292868e-06,H1N8_Avian_CY146121_A/ruddy_turnstone/New_Jersey/AI09-710/2009|2009.386:-6.82292868e-06):0.002436473812,((((H6N8_Avian_CY202822_A/mallard/Maryland/09OS1002/2009|2009.518:0.003631017769,H6N8_Avian_CY202830_A/mallard/Maryland/09OS1025/2009|2009.518:0.001185162372):2.567746975e-05,H1N9_Avian_CY146129_A/ruddy_turnstone/New_Jersey/AI09-727/2009|2009.397:0.001171158653):2.97294968e-05,H11N8_Avian_CY127875_A/shorebird/Delaware_Bay/257/2009|2009.381:0.002381412674):1.951094378e-05,H11N8_Avian_CY145903_A/ruddy_turnstone/New_Jersey/AI09-169/2009|2009.348:0.001173224549):0.001193727498):4.876439199e-05,(H6N1_Avian_CY146218_A/ruddy_turnstone/New_Jersey/AI09-937/2009|2009.397:0.001267924034,H10N1_Avian_CY146153_A/ruddy_turnstone/New_Jersey/AI09-827/2009|2009.405:-6.805302737e-05):0.001150405386):5.104339277e-05,H1N8_Avian_CY137962_A/shorebird/Delaware_Bay/655/2009|2009.414:0.001143203141):2.74106013e-05,H11N8_Avian_CY145911_A/ruddy_turnstone/New_Jersey/AI09-194/2009|2009.362:0.00117753629):4.857494482e-05,H1N1_Avian_CY146105_A/ruddy_turnstone/New_Jersey/AI09-626/2009|2009.397:0.001147800219):0.0009024278339,H11N1_Avian_CY127867_A/shorebird/Delaware_Bay/236/2009|2009.381:0.001502944762):0.002134143361,((((((((((H6N8_Avian_CY144977_A/ruddy_turnstone/New_Jersey/Sg-00482/2008|2008.353:-4.314938237e-05,H6N8_Avian_CY145505_A/ruddy_turnstone/New_Jersey/Sg-00471/2008|2008.362:0.001238648371):2.1590852e-05,H6N8_Avian_CY127811_A/shorebird/Delaware_Bay/340/2008|2008.373:-2.1590852e-05):0.001117796833,H6N8_Avian_CY127819_A/shorebird/Delaware_Bay/375/2008|2008.373:0.003742835267):0.006363151184,((H5N1_Avian_CY077114_A/ruddy_turnstone/Delaware/103/2007|2007.386:-7.812761911e-05,H5N1_Avian_CY144751_A/ruddy_turnstone/New_Jersey/AI07-699/2007|2007.605:0.002474740853):3.91428678e-05,H5N1_Avian_CY043932_A/shorebird/Delaware/472/2007|2007.392:-3.91428678e-05):0.0009344233278):0.0001329363422,H6N1_Avian_CY144759_A/ruddy_turnstone/New_Jersey/AI07-296/2007|2007.567:0.001072000509):8.787411419e-05,H6N1_Avian_CY127787_A/ruddy_turnstone/Delaware_Bay/136/2007|2007.386:-0.0001008784948):5.053240591e-05,H9N1_Avian_CY077178_A/shorebird/Delaware/554/2007|2007.392:-5.053240591e-05):2.529694043e-05,H5N1_Avian_CY144743_A/ruddy_turnstone/New_Jersey/AI07-69/2007|2007.564:-2.529694043e-05):1.266387639e-05,H5N1_Avian_GU186521_A/ruddy_turnstone/DE/509531/2007|2007.500:-1.266387639e-05):0.0005433122935,((H12N5_Avian_CY144719_A/ruddy_turnstone/New_Jersey/AI07-697/2007|2007.605:1.93643345e-05,H12N5_Avian_CY144727_A/ruddy_turnstone/New_Jersey/AI07-796/2007|2007.625:0.001179179786):0.001097682309,H12N1_Avian_CY144711_A/ruddy_turnstone/New_Jersey/AI07-839/2007|2007.622:0.0001061344975):0.0006528585089):0.0002804425671):0.000647610722,((((H5N2_Avian_GQ923553_A/quail/New_York/501360/2007|2007.500:0.01259485402,H5N2_Avian_GQ117165_A/turkey/New_York/465977/2006|2006.500:-0.000413939657):0.0002120781628,H5N2_Avian_GQ923313_A/mallard/Kentucky/472048-2/2006|2006.500:0.0009994684517):9.842144157e-05,H5N2_Avian_GQ117245_A/duck/New_York/489761/2007|2007.500:0.00232161963):5.692446227e-05,((H5N1_Avian_CY053881_A/mallard/Maryland/802/2007|2007.500:0.001210363859,H5N9_Avian_CY203753_A/mallard/Maryland/07OS1217/2007|2007.545:0.001197269753):0.001247375367,H5N9_Avian_CY089519_A/mallard/Maryland/792/2007|2007.500:-5.277704602e-05):0.004822046529):0.000263158852):0.001244102369,(((((((H11N5_Avian_CY145441_A/ruddy_turnstone/New_Jersey/Sg-00557/2008|2008.422:0.001230442717,H11N9_Avian_CY145691_A/ruddy_turnstone/New_Jersey/Sg-00561/2008|2008.375:-3.494372765e-05):1.74891627e-05,H11N2_Avian_CY145723_A/ruddy_turnstone/New_Jersey/Sg-00567/2008|2008.422:-1.74891627e-05):0.003569089567,H6N2_Avian_CY127835_A/shorebird/Delaware_Bay/604/2008|2008.375:0.006150659427):0.001338731238,H3N6_Avian_CY125602_A/blue-winged_teal/New_Brunswick/03757/2009|2009.701:0.001077674359):0.0003159592914,(((H4N9_Avian_CY146493_A/mallard/New_Jersey/AI09-5137/2009|2009.740:-3.389852933e-05,H4N1_Avian_CY146541_A/mallard/New_Jersey/AI09-6446/2009|2009.740:0.00123244265):0.001608156719,H11N2_Avian_CY149768_A/blue-winged_teal/Canada/3296/2011|2011.729:0.002035280529):0.0008078011756,(H5N2_Avian_CY202814_A/mallard/Maryland/07OS2435/2007|2007.986:1.80524069e-18,H5N2_Avian_CY202806_A/mallard/Maryland/07OS2433/2007|2007.986:-1.80524069e-18):0.004032403912):0.0008959834026):0.001191260042,((((H3N2_Avian_CY145755_A/mallard/New_Jersey/Sg-00888/2008|2008.726:-1.304546026e-17,H3N2_Avian_CY145771_A/mallard/New_Jersey/Sg-00893/2008|2008.726:1.304546026e-17):0.002400250506,H6N8_Avian_CY190591_A/American_black_duck/Maryland/07OS2482/2007|2007.992:0.001207254113):1.418189258e-05,H3N6_Avian_CY053865_A/mallard/Ohio/1506/2006|2006.500:0.00118024423):2.468666296e-05,H1N1_Avian_KF424094_A/green_winged_teal/Louisiana/Sg-00090/2007|2007.712:-2.678657264e-05):1.436495073e-05):4.181784528e-05,H4N8_Avian_CY132921_A/American_green-winged_teal/Illinois/10OS1598/2010|2010.677:0.006058702339):0.0001342528721):0.0005880473955,(((H3N6_Avian_CY022721_A/mallard/Ohio/1717/2005|2005.500:9.044586759e-18,H3N6_Avian_CY081320_A/blue-winged_teal/Ohio/1714/2005|2005.500:-9.044586759e-18):0.005583843674,H11N9_Avian_CY203713_A/mallard/Maryland/06OS1236/2006|2006.597:0.001673994685):0.0003277823172,((H7N4_Avian_KU290104_A/mallard/New_York/A00723400/2009|2009.945:0.001227800706,H12N5_Avian_CY203873_A/mallard/Maryland/09OS1090/2009|2009.578:-2.792970017e-05):1.397999634e-05,H12N5_Avian_CY203865_A/mallard/Maryland/09OS1083/2009|2009.578:-1.397999634e-05):0.00453386387):0.000546839227):0.000777810698,((((((((((((((H3N8_Avian_CY140148_A/blue-winged_teal/North_Dakota/Sg-00740/2008|2008.682:0.002353309485,H3N6_Avian_CY133621_A/blue-winged_teal/Iowa/10OS2649/2010|2010.712:0.004891532071):4.563569735e-05,(H6N2_Avian_CY133286_A/gadwall/Mississippi/10OS4531/2010|2010.942:-1.005864575e-17,H6N2_Avian_CY133310_A/northern_shoveler/Mississippi/10OS4526/2010|2010.940:1.005864575e-17):0.003608427707):1.981754537e-05,((H4N2_Avian_CY205891_A/blue-winged_teal/Texas/AI11-3181/2011|2011.707:0.001241167488,H4N2_Avian_CY205925_A/blue-winged_teal/Texas/AI11-3249/2011|2011.707:-4.129648124e-05):0.001283100527,H3N2_Avian_CY166464_A/mallard/Wisconsin/11OS3493/2011|2011.808:-8.455640638e-05):0.001189058811):2.653930215e-05,((H3N2_Avian_KY644389_A/blue-winged_teal/Guatemala/CIP049H102-09/2011|2011.860:0.003711526233,H3N8_Avian_CY205577_A/blue-winged_teal/Louisiana/AI10-3481/2010|2010.701:0.001115753038):0.0006668331299,H2N3_Avian_CY079496_A/mallard/Wisconsin/08OS2844/2008|2008.830:0.0005369836765):0.0005898455937):1.453983851e-05,H4N6_Avian_CY205618_A/blue-winged_teal/Louisiana/AI10-3613/2010|2010.696:0.001184142908):2.971727819e-05,H4N6_Avian_CY205698_A/blue-winged_teal/Texas/AI10-4161/2010|2010.696:0.001169252443):2.097771369e-05,(H11N9_Avian_CY166748_A/northern_shoveler/Mississippi/11OS5812/2011|2011.934:9.349246523e-18,H11N9_Avian_CY167204_A/northern_shoveler/Mississippi/12OS346/2012|2012.044:-9.349246523e-18):0.001175009892):1.152481423e-05,H4N6_Avian_CY133773_A/blue-winged_teal/Missouri/10MO030/2010|2010.707:0.001186164639):9.85544544e-06,(H3N5_Avian_CY033368_A/northern_shoveler/California/HKWF1199/2007|2007.926:-4.22050996e-05,H3N5_Avian_CY033352_A/northern_shoveler/California/HKWF1131/2007|2007.918:0.001240749221):0.001194045179):1.498093221e-05,H3N6_Avian_CY133749_A/blue-winged_teal/Missouri/10MO0011/2010|2010.704:-1.800896859e-05):6.642545039e-05,(H4N6_Avian_CY133741_A/blue-winged_teal/Missouri/10MO003/2010|2010.704:0.0001707049765,H4N2_Avian_KY644418_A/blue-winged_teal/Guatemala/CIP049H102-05/2011|2011.860:0.002242288965):0.001155556893):0.0004925571632,(((H12N8_Avian_CY203665_A/mallard/Maryland/06OS480/2006|2006.463:0.001220363535,H12N8_Avian_CY203641_A/mallard/Maryland/06OS444/2006|2006.463:0.001178265851):3.877772923e-05,H5N2_Avian_CY203649_A/mallard/Maryland/06OS471/2006|2006.463:-4.04074247e-05):0.002535285038,H1N6_Avian_CY020865_A/blue-winged_teal/Ohio/907/2002|2002.682:0.001076229644):0.0007281761903):0.0004975236746,(((((((((H3N2_Avian_CY203176_A/mallard/Maryland/09OS1351/2009|2009.649:-3.221928971e-17,H4N6_Avian_CY203208_A/mallard/Maryland/09OS1362/2009|2009.649:3.221928971e-17):4.252286536e-06,H3N2_Avian_CY203168_A/mallard/Maryland/09OS1350/2009|2009.649:0.00119561872):0.001203121422,(H5N1_Avian_EF212862_A/mallard/ON/499/2005|2005.500:0.00120250376,H11N2_
[truncated: 536,474 more chars]
