# Supplementary material for: A brief history of bird flu
Source: Philos Trans R Soc Lond B Biol Sci. 2019 May 6;374(1775):20180257. doi: 10.1098/rstb.2018.0257 (PMC6553608; doi:10.1098/rstb.2018.0257)
Supplement: Data for segments 1,2,3,5,7,8 - 10279 taxa [file rstb20180257supp2.zip › internals_subsample/hxnx_all_seg8_10279_bat_og_infoTbl.txt]

beastNames	accn	host	subtype	Htype	Ntype	country	region	continent	decDate	avHost5
H3N2_Swine_MF920138_A/swine/Minnesota/MT_13_01_S55/2013|2013.137	MF920138	Swine	H3N2	H3	N2	USA	NorthernAmerica	America	2013.137	Swine
H1N1_Human_MH126158_A/South_Dakota/04/2018|2018.060	MH126158	Human	H1N1	H1	N1	USA	NorthernAmerica	America	2018.06	Human
H9N2_Avian_CY038462_A/chicken/Pakistan/UDL-01/2008|2008.022	CY038462	Avian	H9N2	H9	N2	Pakistan	SouthernAsia	Asia	2008.022	Dom-gal
H3N2_Human_CY000661_A/New_York/169/2000|2000.005	CY000661	Human	H3N2	H3	N2	USA	NorthernAmerica	America	2000.005	Human
H5N1_Avian_CY179415_A/mallard/Wisconsin/568/1982|1982.500	CY179415	Avian	H5N1	H5	N1	USA	NorthernAmerica	America	1982.5	Wild-ans-short
H11N9_Avian_KF260027_A/northern_pintail/Hong_Kong/MPJ851/2009|2009.500	KF260027	Avian	H11N9	H11	N9	Hong Kong	EasternAsia	Asia	2009.5	Wild-ans-long
H3N2_Human_CY007751_A/Canterbury/68/2002|2002.507	CY007751	Human	H3N2	H3	N2	New Zealand	AustraliaNewZealandOceania	Oceania	2002.507	Human
H6N1_Avian_JF965272_A/duck/Eastern_China/34/2005|2005.285	JF965272	Avian	H6N1	H6	N1	China	EasternAsia	Asia	2005.285	Dom-ans
H9N2_Human_MF440740_A/Beijing/1/2017|2017.321	MF440740	Human	H9N2	H9	N2	China	EasternAsia	Asia	2017.321	Human
H5N1_Avian_HM172275_A/chicken/Jiangsu/18/2008|2008.500	HM172275	Avian	H5N1	H5	N1	China	EasternAsia	Asia	2008.5	Dom-gal
H1N2_Avian_KU881684_A/Anseriformes/Anhui/S61/2014|2014.973	KU881684	Avian	H1N2	H1	N2	China	EasternAsia	Asia	2014.973	Wild-ans-short
H11N2_Avian_CY138141_A/lesser_black-backed_gull/Iceland/145/2010|2010.389	CY138141	Avian	H11N2	H11	N2	Iceland	NorthernEurope	Europe	2010.389	Wild-other
H2N1_Avian_CY117481_A/laughing_gull/Delaware_Bay/10/1990|1990.293	CY117481	Avian	H2N1	H2	N1	USA	NorthernAmerica	America	1990.293	Wild-other
H1N1_Human_CY225618_A/Minnesota/14/2017|2017.153	CY225618	Human	H1N1	H1	N1	USA	NorthernAmerica	America	2017.153	Human
H3N2_Swine_JX155361_A/swine/Indiana/A01049091/2010|2010.879	JX155361	Swine	H3N2	H3	N2	USA	NorthernAmerica	America	2010.879	Swine
H10N4_Avian_CY142254_A/northern_pintail/Interior_Alaska/9BM7694R0/2009|2009.500	CY142254	Avian	H10N4	H10	N4	USA	NorthernAmerica	America	2009.5	Wild-ans-long
H11N1_Avian_CY055179_A/aquatic_bird/India/NIV-17095/2007|2007.975	CY055179	Avian	H11N1	H11	N1	India	SouthernAsia	Asia	2007.975	Wild-ans-short
H10N6_Avian_CY133565_A/long-tailed_duck/Wisconsin/10OS3919/2010|2010.874	CY133565	Avian	H10N6	H10	N6	USA	NorthernAmerica	America	2010.874	Wild-ans-short
H5N1_Avian_AB450643_A/chicken/Kohn_Kaen/NIAH330/2004|2004.500	AB450643	Avian	H5N1	H5	N1	Thailand	SouthEasternAsia	Asia	2004.5	Dom-gal
H1N1_Human_KX410543_A/Virginia/44/2016|2016.205	KX410543	Human	H1N1	H1	N1	USA	NorthernAmerica	America	2016.205	Human
H3N2_Human_CY261061_A/Massachusetts/19/2017|2017.871	CY261061	Human	H3N2	H3	N2	USA	NorthernAmerica	America	2017.871	Human
H4N6_Avian_KU160839_A/duck/Anhui/S2193/2012|2012.340	KU160839	Avian	H4N6	H4	N6	China	EasternAsia	Asia	2012.34	Dom-ans
H1N1_Swine_CY157659_A/swine/North_Carolina/SG1170/2003|2003.093	CY157659	Swine	H1N1	H1	N1	USA	NorthernAmerica	America	2003.093	Swine
H3N2_Avian_JN706704_A/turkey/Ontario/FAV-10/2011|2011.551	JN706704	Avian	H3N2	H3	N2	Canada	NorthernAmerica	America	2011.551	Dom-gal
H10N7_Avian_KX977727_A/mallard_duck/Netherlands/32/2013|2013.592	KX977727	Avian	H10N7	H10	N7	Netherlands	WesternEurope	Europe	2013.592	Wild-ans-short
H1N1_Human_KF560154_A/Helsinki/894/2012|2012.162	KF560154	Human	H1N1	H1	N1	Finland	NorthernEurope	Europe	2012.162	Human
H3N2_Human_KC892842_A/Michigan/03/2012|2012.175	KC892842	Human	H3N2	H3	N2	USA	NorthernAmerica	America	2012.175	Human
H3N2_Human_CY000245_A/New_York/121/2002|2002.153	CY000245	Human	H3N2	H3	N2	USA	NorthernAmerica	America	2002.153	Human
H1N1_Human_HM189356_A/Lipetsk/CRIE-BVV/2009|2009.858	HM189356	Human	H1N1	H1	N1	Russia	EasternEurope	Europe	2009.858	Human
H9N2_Avian_KC768052_A/duck/Shanghai/C163/2009|2009.841	KC768052	Avian	H9N2	H9	N2	China	EasternAsia	Asia	2009.841	Dom-ans
H7N7_Avian_KT777874_A/ostrich/South_Africa/KRB/2013|2013.247	KT777874	Avian	H7N7	H7	N7	South Africa	SouthernAfrica	Africa	2013.247	Wild-other
H1N1_Human_JN596863_A/Orenburg/01/2009|2009.595	JN596863	Human	H1N1	H1	N1	Russia	EasternEurope	Europe	2009.595	Human
H3N2_Human_CY006056_A/Hong_Kong/1/1982|1982.500	CY006056	Human	H3N2	H3	N2	Hong Kong	EasternAsia	Asia	1982.5	Human
H9N2_Human_KX595342_A/Hunan/44557/2015|2015.912	KX595342	Human	H9N2	H9	N2	China	EasternAsia	Asia	2015.912	Human
H9N2_Avian_KU143453_A/chicken/Wenzhou/YHQL04/2014|2014.953	KU143453	Avian	H9N2	H9	N2	China	EasternAsia	Asia	2014.953	Dom-gal
H11N2_Avian_CY041422_A/mallard/Netherlands/26/2005|2005.500	CY041422	Avian	H11N2	H11	N2	Netherlands	WesternEurope	Europe	2005.5	Wild-ans-short
H1N2_Swine_DQ280208_A/swine/Ontario/55383/04|2004.500	DQ280208	Swine	H1N2	H1	N2	Canada	NorthernAmerica	America	2004.5	Swine
H6N6_Avian_KY415945_A/duck/Ganzhou/GZ148/2016|2016.071	KY415945	Avian	H6N6	H6	N6	China	EasternAsia	Asia	2016.071	Dom-ans
H1N8_Avian_CY146121_A/ruddy_turnstone/New_Jersey/AI09-710/2009|2009.386	CY146121	Avian	H1N8	H1	N8	USA	NorthernAmerica	America	2009.386	Wild-other
H3N2_Human_CY114097_A/Paris/287/1993|1993.500	CY114097	Human	H3N2	H3	N2	France	WesternEurope	Europe	1993.5	Human
H3N2_Human_CY118630_A/Malaysia/17998/2001|2001.079	CY118630	Human	H3N2	H3	N2	Malaysia	SouthEasternAsia	Asia	2001.079	Human
H1N1_Human_CY026999_A/North_Carolina/UR06-0364/2007|2007.134	CY026999	Human	H1N1	H1	N1	USA	NorthernAmerica	America	2007.134	Human
H7N3_Avian_KY013814_A/blue-winged_teal/Louisiana/UGAI15-2510/2015|2015.255	KY013814	Avian	H7N3	H7	N3	USA	NorthernAmerica	America	2015.255	Wild-ans-long
H1N1_Swine_CY022337_A/swine/Iowa/17672/1988|1988.500	CY022337	Swine	H1N1	H1	N1	USA	NorthernAmerica	America	1988.5	Swine
H3N2_Human_CY114505_A/Netherlands/009/2010|2010.301	CY114505	Human	H3N2	H3	N2	Netherlands	WesternEurope	Europe	2010.301	Human
H10N6_Avian_CY204662_A/surf_scoter/Maryland/14OS1407/2014|2014.896	CY204662	Avian	H10N6	H10	N6	USA	NorthernAmerica	America	2014.896	Wild-ans-short
H11N9_Avian_CY025201_A/sharp-tailed_sandpiper/Australia/6/2004|2004.500	CY025201	Avian	H11N9	H11	N9	Australia	AustraliaNewZealandOceania	Oceania	2004.5	Wild-other
H1N1_Swine_KR699872_A/swine/England/080012/2011|2011.529	KR699872	Swine	H1N1	H1	N1	United Kingdom	NorthernEurope	Europe	2011.529	Swine
H7N9_Avian_MF988742_A/duck/Anhui/S702/2013|2013.255	MF988742	Avian	H7N9	H7	N9	China	EasternAsia	Asia	2013.255	Dom-ans
H1N1_Human_MH083353_A/Arizona/74/2017|2017.964	MH083353	Human	H1N1	H1	N1	USA	NorthernAmerica	America	2017.964	Human
H7N3_Avian_CY180656_A/mallard/Wisconsin/438/1979|1979.500	CY180656	Avian	H7N3	H7	N3	USA	NorthernAmerica	America	1979.5	Wild-ans-short
H7N9_Human_KF277194_A/Nanchang/1/2013|2013.310	KF277194	Human	H7N9	H7	N9	China	EasternAsia	Asia	2013.31	Human
H3N2_Avian_CY186915_A/blue-winged_teal/Ohio/12OS2154/2012|2012.704	CY186915	Avian	H3N2	H3	N2	USA	NorthernAmerica	America	2012.704	Wild-ans-long
H5N8_Avian_KY576100_A/common_teal/Korea/W555/2017|2017.008	KY576100	Avian	H5N8	H5	N8	South Korea	EasternAsia	Asia	2017.008	Wild-ans-long
H11N9_Avian_CY094113_A/mallard/California/6517/2008|2008.844	CY094113	Avian	H11N9	H11	N9	USA	NorthernAmerica	America	2008.844	Wild-ans-short
H1N2_Avian_CY136836_A/ruddy_turnstone/Delaware_Bay/181/1994|1994.386	CY136836	Avian	H1N2	H1	N2	USA	NorthernAmerica	America	1994.386	Wild-other
H9N2_Avian_KX978755_A/gadwall_duck/Netherlands/2/2006|2006.071	KX978755	Avian	H9N2	H9	N2	Netherlands	WesternEurope	Europe	2006.071	Wild-ans-short
H1N1_Human_MH245961_A/Hawaii/17/2018|2018.104	MH245961	Human	H1N1	H1	N1	USA	NorthernAmerica	America	2018.104	Human
H1N1_Human_CY176646_A/Westmead/INS3_664/2011|2011.551	CY176646	Human	H1N1	H1	N1	Australia	AustraliaNewZealandOceania	Oceania	2011.551	Human
H1N1_Swine_CY159803_A/swine/Oklahoma/SG1249/2006|2006.430	CY159803	Swine	H1N1	H1	N1	USA	NorthernAmerica	America	2006.43	Swine
H12N2_Avian_CY166230_A/American_green-winged_teal/Wisconsin/11OS3580/2011|2011.827	CY166230	Avian	H12N2	H12	N2	USA	NorthernAmerica	America	2011.827	Wild-ans-long
H1N1_Human_KC780500_A/Utah/02/2010|2010.110	KC780500	Human	H1N1	H1	N1	USA	NorthernAmerica	America	2010.11	Human
H3N2_Human_CY171291_A/Chicago/YGA_04066/2012|2012.964	CY171291	Human	H3N2	H3	N2	USA	NorthernAmerica	America	2012.964	Human
H4N6_Avian_CY102629_A/mallard/Alberta/235/1999|1999.608	CY102629	Avian	H4N6	H4	N6	Canada	NorthernAmerica	America	1999.608	Wild-ans-short
H8N4_Avian_MF046404_A/mallard/Alberta/203/2015|2015.608	MF046404	Avian	H8N4	H8	N4	Canada	NorthernAmerica	America	2015.608	Wild-ans-short
H1N1_Human_LK054736_A/Paris/650/2004|2004.500	LK054736	Human	H1N1	H1	N1	France	WesternEurope	Europe	2004.5	Human
H6N2_Avian_CY041398_A/mallard/Netherlands/71/2006|2006.500	CY041398	Avian	H6N2	H6	N2	Netherlands	WesternEurope	Europe	2006.5	Wild-ans-short
H2N2_Human_CY034072_A/Singapore/1-MA12B/1957|1957.500	CY034072	Human	H2N2	H2	N2	Singapore	SouthEasternAsia	Asia	1957.5	Human
H3N2_Human_MH358706_A/Louisiana/16/2018|2018.123	MH358706	Human	H3N2	H3	N2	USA	NorthernAmerica	America	2018.123	Human
H6N1_Avian_CY132985_A/gadwall/Illinois/10OS3342/2010|2010.827	CY132985	Avian	H6N1	H6	N1	USA	NorthernAmerica	America	2010.827	Wild-ans-short
H1N1_Swine_AB911597_A/swine/Ibaraki/46/2010|2010.704	AB911597	Swine	H1N1	H1	N1	Japan	EasternAsia	Asia	2010.704	Swine
H3N2_Avian_KY284491_A/blue-winged_teal/Missouri/15OS4769/2015|2015.696	KY284491	Avian	H3N2	H3	N2	USA	NorthernAmerica	America	2015.696	Wild-ans-long
H9N2_Avian_GQ148855_A/turkey/Israel/689/2008|2008.285	GQ148855	Avian	H9N2	H9	N2	Israel	WesternAsia	Asia	2008.285	Dom-gal
H5N1_Avian_KC261485_A/chicken/Eastern_China/ZG56/2011|2011.953	KC261485	Avian	H5N1	H5	N1	China	EasternAsia	Asia	2011.953	Dom-gal
H3N2_Human_MH307211_A/Oregon/14/2018|2018.088	MH307211	Human	H3N2	H3	N2	USA	NorthernAmerica	America	2018.088	Human
H1N1_Human_KU589366_A/West_Virginia/25/2015|2015.901	KU589366	Human	H1N1	H1	N1	USA	NorthernAmerica	America	2015.901	Human
H3N2_Swine_KX772327_A/swine/Iowa/A01941921/2015|2015.995	KX772327	Swine	H3N2	H3	N2	USA	NorthernAmerica	America	2015.995	Swine
H6N2_Avian_KJ200849_A/duck/Hubei/S1114/2009|2009.173	KJ200849	Avian	H6N2	H6	N2	China	EasternAsia	Asia	2009.173	Dom-ans
H3N2_Canine_KX570971_A/canine/North_Carolina/109904/2015|2015.573	KX570971	Canine	H3N2	H3	N2	USA	NorthernAmerica	America	2015.573	Canine
H7N6_Avian_CY061614_A/duck/Victoria/512/2007|2007.500	CY061614	Avian	H7N6	H7	N6	Australia	AustraliaNewZealandOceania	Oceania	2007.5	Dom-ans
H3N2_Human_CY007135_A/Canterbury/423/2003|2003.532	CY007135	Human	H3N2	H3	N2	New Zealand	AustraliaNewZealandOceania	Oceania	2003.532	Human
H3N2_Human_MH126453_A/Arkansas/02/2018|2018.058	MH126453	Human	H3N2	H3	N2	USA	NorthernAmerica	America	2018.058	Human
H9N4_Avian_MG279817_A/blue-winged_teal/Ohio/16OS1068/2016|2016.690	MG279817	Avian	H9N4	H9	N4	USA	NorthernAmerica	America	2016.69	Wild-ans-long
H1N1_Human_CY250127_A/Florida/66/2017|2017.729	CY250127	Human	H1N1	H1	N1	USA	NorthernAmerica	America	2017.729	Human
H5N2_Avian_KP000027_A/chicken/Shijiazhuang/1209/2013|2013.937	KP000027	Avian	H5N2	H5	N2	China	EasternAsia	Asia	2013.937	Dom-gal
H7N6_Avian_CY076393_A/northern_shoveler/California/27985/2007|2007.063	CY076393	Avian	H7N6	H7	N6	USA	NorthernAmerica	America	2007.063	Wild-ans-short
H1N1_Human_CY223441_A/Mississippi/05/2017|2017.121	CY223441	Human	H1N1	H1	N1	USA	NorthernAmerica	America	2017.121	Human
H3N2_Swine_JQ350554_A/swine/Indiana/A00968322/2010|2010.795	JQ350554	Swine	H3N2	H3	N2	USA	NorthernAmerica	America	2010.795	Swine
H6N2_Avian_HM145037_A/duck/Fujian/8719/2005|2005.500	HM145037	Avian	H6N2	H6	N2	China	EasternAsia	Asia	2005.5	Dom-ans
H7N9_Avian_MF630505_A/duck/Shanghai/SD015/2015|2015.044	MF630505	Avian	H7N9	H7	N9	China	EasternAsia	Asia	2015.044	Dom-ans
H6N2_Avian_HM145024_A/mallard/Jiangxi/12147/2005|2005.500	HM145024	Avian	H6N2	H6	N2	China	EasternAsia	Asia	2005.5	Wild-ans-short
H3N2_Avian_KT022243_A/chicken/Guangxi/015C10/2009|2009.285	KT022243	Avian	H3N2	H3	N2	China	EasternAsia	Asia	2009.285	Dom-gal
H4N9_Avian_CY097658_A/mallard/Ohio/2031/2009|2009.586	CY097658	Avian	H4N9	H4	N9	USA	NorthernAmerica	America	2009.586	Wild-ans-short
H4N1_Avian_CY004964_A/mallard_duck/Alberta/291/1977|1977.655	CY004964	Avian	H4N1	H4	N1	Canada	NorthernAmerica	America	1977.655	Wild-ans-short
H9N2_Avian_EU086230_A/chicken/Guangxi/37/2005|2005.500	EU086230	Avian	H9N2	H9	N2	China	EasternAsia	Asia	2005.5	Dom-gal
H4N6_Avian_KJ568133_A/blue-winged_teal/Iowa/13OS2359/2013|2013.721	KJ568133	Avian	H4N6	H4	N6	USA	NorthernAmerica	America	2013.721	Wild-ans-long
H3N3_Avian_KY644456_A/blue-winged_teal/Guatemala/CIP049H104-93/2011|2011.915	KY644456	Avian	H3N3	H3	N3	Guatemala	CentralAmerica	America	2011.915	Wild-ans-long
H1N1_Human_CY066707_A/Vienna/INS291/2009|2009.882	CY066707	Human	H1N1	H1	N1	Austria	WesternEurope	Europe	2009.882	Human
H1N1_Avian_KF424062_A/mallard/Minnesota/Sg-00627/2008|2008.573	KF424062	Avian	H1N1	H1	N1	USA	NorthernAmerica	America	2008.573	Wild-ans-short
H7N4_Avian_CY022705_A/chicken/New_South_Wales/327/1997|1997.904	CY022705	Avian	H7N4	H7	N4	Australia	AustraliaNewZealandOceania	Oceania	1997.904	Dom-gal
H8N4_Avian_CY096700_A/blue-winged_teal/Guatemala/CIP049-07/2010|2010.082	CY096700	Avian	H8N4	H8	N4	Guatemala	CentralAmerica	America	2010.082	Wild-ans-long
H5N1_Avian_GQ386149_A/grebe/Tyva/3/2009|2009.471	GQ386149	Avian	H5N1	H5	N1	Russia	EasternEurope	Europe	2009.471	Wild-other
H1N1_Human_KT836450_A/Iowa/27/2014|2014.937	KT836450	Human	H1N1	H1	N1	USA	NorthernAmerica	America	2014.937	Human
H1N1_Human_KX004069_A/Delaware/45/2015|2015.929	KX004069	Human	H1N1	H1	N1	USA	NorthernAmerica	America	2015.929	Human
H1N1_Human_KU592834_A/Alaska/38/2014|2014.671	KU592834	Human	H1N1	H1	N1	USA	NorthernAmerica	America	2014.671	Human
H5N1_Avian_EF205188_A/chicken/Tula/4/05|2005.500	EF205188	Avian	H5N1	H5	N1	Russia	EasternEurope	Europe	2005.5	Dom-gal
H3N2_Swine_KT356673_A/swine/California/A01459014/2015|2015.208	KT356673	Swine	H3N2	H3	N2	USA	NorthernAmerica	America	2015.208	Swine
H5N2_Avian_GQ923433_A/duck/Pennsylvania/446080-7/2006|2006.500	GQ923433	Avian	H5N2	H5	N2	USA	NorthernAmerica	America	2006.5	Dom-ans
H7N9_Human_KY286423_A/Minhang/S01/2013|2013.156	KY286423	Human	H7N9	H7	N9	China	EasternAsia	Asia	2013.156	Human
H3N2_Human_KJ942692_A/Indiana/21/2012|2012.500	KJ942692	Human	H3N2	H3	N2	USA	NorthernAmerica	America	2012.5	Human
H1N1_Human_CY261817_A/Maryland/88/2017|2017.836	CY261817	Human	H1N1	H1	N1	USA	NorthernAmerica	America	2017.836	Human
H2N3_Avian_CY117239_A/mallard/Ontario/56/1976|1976.500	CY117239	Avian	H2N3	H2	N3	Canada	NorthernAmerica	America	1976.5	Wild-ans-short
H1N1_Human_MH126006_A/Minnesota/06/2018|2018.025	MH126006	Human	H1N1	H1	N1	USA	NorthernAmerica	America	2018.025	Human
H2N5_Avian_CY003875_A/mallard/Alberta/884/1984|1984.633	CY003875	Avian	H2N5	H2	N5	Canada	NorthernAmerica	America	1984.633	Wild-ans-short
H1N1_Human_KT836735_A/South_Dakota/16/2015|2015.197	KT836735	Human	H1N1	H1	N1	USA	NorthernAmerica	America	2015.197	Human
H9N2_Avian_CY184177_A/mallard/Sweden/99668/2009|2009.710	CY184177	Avian	H9N2	H9	N2	Sweden	NorthernEurope	Europe	2009.71	Wild-ans-short
H3N2_Swine_HQ734218_A/swine/Pennsylvania/62170-2/2010|2010.814	HQ734218	Swine	H3N2	H3	N2	USA	NorthernAmerica	America	2010.814	Swine
H1N1_Human_CY026855_A/Ohio/UR06-0341/2007|2007.134	CY026855	Human	H1N1	H1	N1	USA	NorthernAmerica	America	2007.134	Human
H6N2_Avian_KJ200665_A/chicken/Guangdong/S1453/2010|2010.173	KJ200665	Avian	H6N2	H6	N2	China	EasternAsia	Asia	2010.173	Dom-gal
H11N9_Avian_CY021473_A/mallard/Maryland/1124/2005|2005.500	CY021473	Avian	H11N9	H11	N9	USA	NorthernAmerica	America	2005.5	Wild-ans-short
H11N9_Avian_KX351691_A/mallard/California/57889/2015|2015.537	KX351691	Avian	H11N9	H11	N9	USA	NorthernAmerica	America	2015.537	Wild-ans-short
H4N6_Avian_CY157362_A/mallard/California/3166/2012|2012.595	CY157362	Avian	H4N6	H4	N6	USA	NorthernAmerica	America	2012.595	Wild-ans-short
H1N1_Human_CY002532_A/New_York/220/2002|2002.984	CY002532	Human	H1N1	H1	N1	USA	NorthernAmerica	America	2002.984	Human
H3N3_Avian_CY045275_A/mallard/Quebec/16485/2005|2005.630	CY045275	Avian	H3N3	H3	N3	Canada	NorthernAmerica	America	2005.63	Wild-ans-short
H4N6_Avian_CY132137_A/mallard/Ohio/10OS1319/2010|2010.584	CY132137	Avian	H4N6	H4	N6	USA	NorthernAmerica	America	2010.584	Wild-ans-short
H3N2_Avian_CY178394_A/mallard/Wisconsin/260/1980|1980.500	CY178394	Avian	H3N2	H3	N2	USA	NorthernAmerica	America	1980.5	Wild-ans-short
H1N2_Swine_CY130569_A/swine/Ohio/09SW1489E/2009|2009.507	CY130569	Swine	H1N2	H1	N2	USA	NorthernAmerica	America	2009.507	Swine
H10N3_Avian_MG280511_A/common_goldeneye/Wisconsin/16OS4147/2016|2016.921	MG280511	Avian	H10N3	H10	N3	USA	NorthernAmerica	America	2016.921	Wild-ans-short
H2N3_Avian_CY117263_A/mallard/Alberta/309/1979|1979.603	CY117263	Avian	H2N3	H2	N3	Canada	NorthernAmerica	America	1979.603	Wild-ans-short
H1N1_Human_CY081073_A/Ontario/3620/2010|2010.896	CY081073	Human	H1N1	H1	N1	Canada	NorthernAmerica	America	2010.896	Human
H1N1_Swine_CY022998_A/swine/Wisconsin/629/1980|1980.500	CY022998	Swine	H1N1	H1	N1	USA	NorthernAmerica	America	1980.5	Swine
H1N1_Human_CY083044_A/Dakar/WRAIR0020T/2010|2010.126	CY083044	Human	H1N1	H1	N1	Senegal	WesternAfrica	Africa	2010.126	Human
H1N1_Human_CY028143_A/Kansas/UR06-0191/2007|2007.096	CY028143	Human	H1N1	H1	N1	USA	NorthernAmerica	America	2007.096	Human
H1N1_Swine_CY084845_A/swine/Hong_Kong/80/1978|1978.014	CY084845	Swine	H1N1	H1	N1	Hong Kong	EasternAsia	Asia	1978.014	Swine
H6N1_Avian_CY093627_A/mallard/California/8399/2008|2008.805	CY093627	Avian	H6N1	H6	N1	USA	NorthernAmerica	America	2008.805	Wild-ans-short
H9N2_Avian_KX470446_A/turkey/Poland/08/2014|2014.290	KX470446	Avian	H9N2	H9	N2	Poland	EasternEurope	Europe	2014.29	Dom-gal
H1N1_Swine_FJ789836_A/swine/Shanghai/3/2005|2005.534	FJ789836	Swine	H1N1	H1	N1	China	EasternAsia	Asia	2005.534	Swine
H7N3_Avian_KF042071_A/duck/Zhejiang/DK10/2013|2013.200	KF042071	Avian	H7N3	H7	N3	China	EasternAsia	Asia	2013.2	Dom-ans
H10N4_Avian_CY190303_A/mallard/Maryland/06OS194/2006|2006.055	CY190303	Avian	H10N4	H10	N4	USA	NorthernAmerica	America	2006.055	Wild-ans-short
H4N2_Avian_KC282883_A/duck/Jiangsu/1-15/2011|2011.030	KC282883	Avian	H4N2	H4	N2	China	EasternAsia	Asia	2011.03	Dom-ans
H1N1_Swine_KR700588_A/swine/Poland/16315/2011|2011.816	KR700588	Swine	H1N1	H1	N1	Poland	EasternEurope	Europe	2011.816	Swine
H3N2_Human_CY114425_A/Netherlands/063/2011|2011.011	CY114425	Human	H3N2	H3	N2	Netherlands	WesternEurope	Europe	2011.011	Human
H3N2_Human_CY113401_A/Stockholm/12/1988|1988.500	CY113401	Human	H3N2	H3	N2	Sweden	NorthernEurope	Europe	1988.5	Human
H3N8_Avian_CY133476_A/gadwall/Iowa/10OS2753/2010|2010.792	CY133476	Avian	H3N8	H3	N8	USA	NorthernAmerica	America	2010.792	Wild-ans-short
H3N1_Avian_KT338424_A/American_green-winged_teal/Alaska/478/2014|2014.751	KT338424	Avian	H3N1	H3	N1	USA	NorthernAmerica	America	2014.751	Wild-ans-long
H1N3_Avian_KY971251_A/chicken/Zhejiang/7418/2015|2015.504	KY971251	Avian	H1N3	H1	N3	China	EasternAsia	Asia	2015.504	Dom-gal
H3N8_Avian_KY644215_A/blue-winged_teal/Guatemala/CIP049H109-38/2012|2012.874	KY644215	Avian	H3N8	H3	N8	Guatemala	CentralAmerica	America	2012.874	Wild-ans-long
H3N2_Human_CY112432_A/Hong_Kong/1/1989|1989.500	CY112432	Human	H3N2	H3	N2	Hong Kong	EasternAsia	Asia	1989.5	Human
H5N2_Avian_FJ610138_A/Chicken/Virginia/40018/84|1984.500	FJ610138	Avian	H5N2	H5	N2	USA	NorthernAmerica	America	1984.5	Dom-gal
H5N1_Avian_CY036241_A/great_egret/Hong_Kong/807/2008|2008.500	CY036241	Avian	H5N1	H5	N1	Hong Kong	EasternAsia	Asia	2008.5	Wild-other
H1N1_Swine_KX670651_A/swine/Pennsylvania/A01554941/2015|2015.362	KX670651	Swine	H1N1	H1	N1	USA	NorthernAmerica	America	2015.362	Swine
H6N6_Avian_KJ200713_A/chicken/Hunan/S4495/2010|2010.940	KJ200713	Avian	H6N6	H6	N6	China	EasternAsia	Asia	2010.94	Dom-gal
H1N2_Swine_CY243189_A/swine/Ohio/16TOSU8287/2016|2016.496	CY243189	Swine	H1N2	H1	N2	USA	NorthernAmerica	America	2016.496	Swine
H3N2_Swine_MF373249_A/swine/Michigan/A01672424/2017|2017.052	MF373249	Swine	H3N2	H3	N2	USA	NorthernAmerica	America	2017.052	Swine
H7N9_Avian_KX215939_A/chicken/Huaian/003/2015|2015.096	KX215939	Avian	H7N9	H7	N9	China	EasternAsia	Asia	2015.096	Dom-gal
H1N1_Swine_MF973379_A/swine/North_Carolina/A02214775/2017|2017.296	MF973379	Swine	H1N1	H1	N1	USA	NorthernAmerica	America	2017.296	Swine
H7N1_Avian_KF298405_A/mallard/Minnesota/AI09-1714/2009|2009.564	KF298405	Avian	H7N1	H7	N1	USA	NorthernAmerica	America	2009.564	Wild-ans-short
H7N4_Avian_CY178859_A/mallard/Wisconsin/1111/1982|1982.500	CY178859	Avian	H7N4	H7	N4	USA	NorthernAmerica	America	1982.5	Wild-ans-short
H5N2_Avian_KJ162784_A/duck/Taiwan/4379/2013|2013.025	KJ162784	Avian	H5N2	H5	N2	Taiwan	EasternAsia	Asia	2013.025	Dom-ans
H3N2_Human_CY121572_A/BRISBANE/9/2006|2006.500	CY121572	Human	H3N2	H3	N2	Australia	AustraliaNewZealandOceania	Oceania	2006.5	Human
H5N6_Avian_LC379589_A/jungle_crow/Hyogo/2803A002/2018|2018.162	LC379589	Avian	H5N6	H5	N6	Japan	EasternAsia	Asia	2018.162	Wild-other
H1N1_Human_MH360114_A/North_Carolina/22/2018|2018.145	MH360114	Human	H1N1	H1	N1	USA	NorthernAmerica	America	2018.145	Human
H1N1_Human_DQ415362_A/Taiwan/4845/1999|1999.500	DQ415362	Human	H1N1	H1	N1	Taiwan	EasternAsia	Asia	1999.5	Human
H10N7_Avian_CY129370_A/mallard/New_Brunswick/04394/2007|2007.674	CY129370	Avian	H10N7	H10	N7	Canada	NorthernAmerica	America	2007.674	Wild-ans-short
H2N2_Avian_EU735814_A/chicken/PA/298101-4/2004|2004.500	EU735814	Avian	H2N2	H2	N2	USA	NorthernAmerica	America	2004.5	Dom-gal
H11N2_Avian_CY133009_A/gadwall/Illinois/10OS3384/2010|2010.827	CY133009	Avian	H11N2	H11	N2	USA	NorthernAmerica	America	2010.827	Wild-ans-short
H7N9_Avian_MF630345_A/chicken/Xinjiang/SD033/2014|2014.921	MF630345	Avian	H7N9	H7	N9	China	EasternAsia	Asia	2014.921	Dom-gal
H1N2_Avian_CY076145_A/rock_dove/Oregon/20547-003/2007|2007.844	CY076145	Avian	H1N2	H1	N2	USA	NorthernAmerica	America	2007.844	Wild-other
H6N2_Avian_CY178843_A/pintail/Wisconsin/381/1983|1983.500	CY178843	Avian	H6N2	H6	N2	USA	NorthernAmerica	America	1983.5	Wild-ans-short
H11N2_Avian_CY127650_A/shorebird/Delaware_Bay/75/2001|2001.373	CY127650	Avian	H11N2	H11	N2	USA	NorthernAmerica	America	2001.373	Wild-other
H3N2_Human_KF789772_A/Michigan/33/2012|2012.921	KF789772	Human	H3N2	H3	N2	USA	NorthernAmerica	America	2012.921	Human
H3N2_Human_KX917864_A/Alaska/19/2016|2016.312	KX917864	Human	H3N2	H3	N2	USA	NorthernAmerica	America	2016.312	Human
H3N2_Swine_CY158693_A/swine/Manitoba/01799/2007|2007.789	CY158693	Swine	H3N2	H3	N2	Canada	NorthernAmerica	America	2007.789	Swine
H7N9_Avian_MF630489_A/duck/Jiangsu/S1220/2016|2016.364	MF630489	Avian	H7N9	H7	N9	China	EasternAsia	Asia	2016.364	Dom-ans
H3N2_Human_KY487144_A/Bethesda/P0018/2015|2015.033	KY487144	Human	H3N2	H3	N2	USA	NorthernAmerica	America	2015.033	Human
H9N2_Avian_DQ064469_A/chicken/Guangdong/56/01|2001.500	DQ064469	Avian	H9N2	H9	N2	China	EasternAsia	Asia	2001.5	Dom-gal
H7N1_Avian_KY550916_A/mallard/Tennessee/AH0039713/2016|2016.063	KY550916	Avian	H7N1	H7	N1	USA	NorthernAmerica	America	2016.063	Wild-ans-short
H5N6_Avian_KT454951_A/Gallinula_chloropus/Guangdong/GZ174/2014|2014.685	KT454951	Avian	H5N6	H5	N6	China	EasternAsia	Asia	2014.685	Wild-other
H1N1_Swine_KR057375_A/swine/Minnesota/01076/2006|2006.244	KR057375	Swine	H1N1	H1	N1	USA	NorthernAmerica	America	2006.244	Swine
H9N2_Avian_KC417059_A/chicken/Shanghai/C2/2012|2012.038	KC417059	Avian	H9N2	H9	N2	China	EasternAsia	Asia	2012.038	Dom-gal
H3N2_Human_MH443618_A/Pennsylvania/53/2018|2018.047	MH443618	Human	H3N2	H3	N2	USA	NorthernAmerica	America	2018.047	Human
H3N2_Human_MH127197_A/Tennessee/07/2018|2018.077	MH127197	Human	H3N2	H3	N2	USA	NorthernAmerica	America	2018.077	Human
H5N3_Avian_HM849015_A/mallard/PT/28006/2007|2007.682	HM849015	Avian	H5N3	H5	N3	Portugal	SouthernEurope	Europe	2007.682	Wild-ans-short
H6N8_Avian_KX978197_A/mallard_duck/Netherlands/16/2007|2007.871	KX978197	Avian	H6N8	H6	N8	Netherlands	WesternEurope	Europe	2007.871	Wild-ans-short
H5N6_Avian_KU143450_A/duck/Wenzhou/YHQL22/2014|2014.953	KU143450	Avian	H5N6	H5	N6	China	EasternAsia	Asia	2014.953	Dom-ans
H5N1_Swine_AY700216_A/swine/Shandong/2/03|2003.500	AY700216	Swine	H5N1	H5	N1	China	EasternAsia	Asia	2003.5	Swine
H2N2_Avian_CY121931_A/mallard/Sweden/58112/2006|2006.836	CY121931	Avian	H2N2	H2	N2	Sweden	NorthernEurope	Europe	2006.836	Wild-ans-short
H9N2_Avian_KP415191_A/chicken/Yantai/2303/2013|2013.800	KP415191	Avian	H9N2	H9	N2	China	EasternAsia	Asia	2013.8	Dom-gal
H1N1_Swine_CY207057_A/swine/Colombia/M1445/2015|2015.500	CY207057	Swine	H1N1	H1	N1	Colombia	SouthernAmerica	America	2015.5	Swine
H1N1_Human_CY216933_A/Montana/02/2017|2017.022	CY216933	Human	H1N1	H1	N1	USA	NorthernAmerica	America	2017.022	Human
H4N8_Avian_CY206721_A/mallard/Southcentral_Alaska/12ML00992/2014|2014.723	CY206721	Avian	H4N8	H4	N8	USA	NorthernAmerica	America	2014.723	Wild-ans-short
H4N2_Avian_CY180320_A/mallard/Wisconsin/619/1983|1983.500	CY180320	Avian	H4N2	H4	N2	USA	NorthernAmerica	America	1983.5	Wild-ans-short
H1N1_Human_CY072442_A/Athens/INS338/2009|2009.995	CY072442	Human	H1N1	H1	N1	Greece	SouthernEurope	Europe	2009.995	Human
H4N5_Avian_CY177089_A/mallard/California/933V/2013|2013.581	CY177089	Avian	H4N5	H4	N5	USA	NorthernAmerica	America	2013.581	Wild-ans-short
H6N2_Avian_EU094477_A/mallard/SanJiang/113/2006|2006.500	EU094477	Avian	H6N2	H6	N2	China	EasternAsia	Asia	2006.5	Wild-ans-short
H1N1_Human_CY056160_A/Pensacola/INS38/2009|2009.841	CY056160	Human	H1N1	H1	N1	USA	NorthernAmerica	America	2009.841	Human
H3N8_Avian_KJ568165_A/American_green-winged_teal/Ohio/13OS1861/2013|2013.685	KJ568165	Avian	H3N8	H3	N8	USA	NorthernAmerica	America	2013.685	Wild-ans-long
H1N1_Avian_CY097766_A/mallard/Mississippi/413/2010|2010.044	CY097766	Avian	H1N1	H1	N1	USA	NorthernAmerica	America	2010.044	Wild-ans-short
H1N9_Avian_CY179679_A/thick-billed_murre/Alaska/326/1976|1976.500	CY179679	Avian	H1N9	H1	N9	USA	NorthernAmerica	America	1976.5	Wild-other
H1N1_Swine_KR701085_A/swine/England/072865/2013|2013.674	KR701085	Swine	H1N1	H1	N1	United Kingdom	NorthernEurope	Europe	2013.674	Swine
H3N2_Human_KU322485_A/Parma/58/2012|2012.500	KU322485	Human	H3N2	H3	N2	Italy	SouthernEurope	Europe	2012.5	Human
H3N2_Swine_KM507515_A/swine/Brazil/365-11-7/2011|2011.858	KM507515	Swine	H3N2	H3	N2	Brazil	SouthernAmerica	America	2011.858	Swine
H6N2_Avian_CY016168_A/green-winged_teal/Ohio/86/1986|1986.816	CY016168	Avian	H6N2	H6	N2	USA	NorthernAmerica	America	1986.816	Wild-ans-long
H4N8_Avian_KY583781_A/mallard/Ohio/15OS3614/2015|2015.636	KY583781	Avian	H4N8	H4	N8	USA	NorthernAmerica	America	2015.636	Wild-ans-short
H6N8_Avian_CY004118_A/pintail_duck/ALB/628/1979|1979.614	CY004118	Avian	H6N8	H6	N8	Canada	NorthernAmerica	America	1979.614	Wild-ans-short
H6N2_Avian_CY109750_A/duck/Shantou/1080/2007|2007.452	CY109750	Avian	H6N2	H6	N2	China	EasternAsia	Asia	2007.452	Dom-ans
H6N6_Avian_CY178675_A/blue-winged_teal/Wisconsin/333/1981|1981.500	CY178675	Avian	H6N6	H6	N6	USA	NorthernAmerica	America	1981.5	Wild-ans-long
H1N1_Human_CY019105_A/Memphis/12/1986|1986.500	CY019105	Human	H1N1	H1	N1	USA	NorthernAmerica	America	1986.5	Human
H7N3_Avian_KJ568389_A/blue-winged_teal/Ohio/13OS1773/2013|2013.701	KJ568389	Avian	H7N3	H7	N3	USA	NorthernAmerica	America	2013.701	Wild-ans-long
H3N8_Avian_CY101836_A/mallard/Alberta/72/1993|1993.625	CY101836	Avian	H3N8	H3	N8	Canada	NorthernAmerica	America	1993.625	Wild-ans-short
H5N6_Avian_KM496981_A/duck/Laos/XBY004/2014|2014.192	KM496981	Avian	H5N6	H5	N6	Laos	SouthEasternAsia	Asia	2014.192	Dom-ans
H4N6_Avian_JX454733_A/wild_bird/Korea/GS26/2006|2006.123	JX454733	Avian	H4N6	H4	N6	South Korea	EasternAsia	Asia	2006.123	Wild-other
H4N6_Avian_CY145739_A/mallard/New_Jersey/Sg-00760/2008|2008.721	CY145739	Avian	H4N6	H4	N6	USA	NorthernAmerica	America	2008.721	Wild-ans-short
H3N8_Equine_CY032329_A/equine/Rook/93753/1989|1989.500	CY032329	Equine	H3N8	H3	N8	United Kingdom	NorthernEurope	Europe	1989.5	Equine
H6N2_Avian_KT266962_A/chicken/Guangxi/121/2012|2012.575	KT266962	Avian	H6N2	H6	N2	China	EasternAsia	Asia	2012.575	Dom-gal
H7N7_Equine_CY036883_A/equine/Sao_Paulo/4/1976|1976.500	CY036883	Equine	H7N7	H7	N7	Brazil	SouthernAmerica	America	1976.5	Equine
H1N1_Avian_CY014629_A/duck/Australia/749/1980|1980.500	CY014629	Avian	H1N1	H1	N1	Australia	AustraliaNewZealandOceania	Oceania	1980.5	Dom-ans
H5N8_Avian_KU201844_A/Northern_pintail/Washington/196271/2014|2014.992	KU201844	Avian	H5N8	H5	N8	USA	NorthernAmerica	America	2014.992	Wild-ans-long
H3N8_Avian_CY195723_A/mallard/Interior_Alaska/12ML00034/2012|2012.630	CY195723	Avian	H3N8	H3	N8	USA	NorthernAmerica	America	2012.63	Wild-ans-short
H1N1_Human_CY060746_A/Ontario/9698/2009|2009.452	CY060746	Human	H1N1	H1	N1	Canada	NorthernAmerica	America	2009.452	Human
H1N1_Human_CY121844_A/South_Carolina/10/2010|2010.500	CY121844	Human	H1N1	H1	N1	USA	NorthernAmerica	America	2010.5	Human
H3N8_Avian_CY157571_A/mallard/California/2924/2012|2012.556	CY157571	Avian	H3N8	H3	N8	USA	NorthernAmerica	America	2012.556	Wild-ans-short
H8N4_Avian_CY183576_A/mallard/Sweden/101165/2009|2009.844	CY183576	Avian	H8N4	H8	N4	Sweden	NorthernEurope	Europe	2009.844	Wild-ans-short
H3N8_Avian_CY186679_A/American_green-winged_teal/Illinois/12OS5103/2012|2012.800	CY186679	Avian	H3N8	H3	N8	USA	NorthernAmerica	America	2012.8	Wild-ans-long
H3N2_Human_KX416524_A/Colorado/27/2016|2016.233	KX416524	Human	H3N2	H3	N2	USA	NorthernAmerica	America	2016.233	Human
H3N2_Swine_KR701221_A/swine/Belgium/Bree-205/2011|2011.277	KR701221	Swine	H3N2	H3	N2	Belgium	WesternEurope	Europe	2011.277	Swine
H3N2_Human_KT888905_A/Myanmar/FLUEBMSV00004/2011|2011.721	KT888905	Human	H3N2	H3	N2	Myanmar	SouthEasternAsia	Asia	2011.721	Human
H9N2_Avian_KY415947_A/chicken/Ganzhou/GZ86/2016|2016.071	KY415947	Avian	H9N2	H9	N2	China	EasternAsia	Asia	2016.071	Dom-gal
H3N2_Swine_KJ640239_A/swine/Ohio/13TOSU1373/2013|2013.581	KJ640239	Swine	H3N2	H3	N2	USA	NorthernAmerica	America	2013.581	Swine
H3N2_Human_KT838497_A/Oklahoma/10/2014|2014.896	KT838497	Human	H3N2	H3	N2	USA	NorthernAmerica	America	2014.896	Human
H6N2_Avian_CY190311_A/mallard/Maryland/06OS196/2006|2006.055	CY190311	Avian	H6N2	H6	N2	USA	NorthernAmerica	America	2006.055	Wild-ans-short
H5N6_Avian_LC314562_A/black-headed_gull/Hyogo/2801E009/2017|2017.047	LC314562	Avian	H5N6	H5	N6	Japan	EasternAsia	Asia	2017.047	Wild-other
H1N1_Human_KY926326_A/Viamao/LACENRS-1400/2011|2011.638	KY926326	Human	H1N1	H1	N1	Brazil	SouthernAmerica	America	2011.638	Human
H9N2_Avian_CY146664_A/duck/Hunan/S4111/2011|2011.860	CY146664	Avian	H9N2	H9	N2	China	EasternAsia	Asia	2011.86	Dom-ans
H3N8_Avian_LC028188_A/muscovy_duck/Vietnam/LBM721/2014|2014.781	LC028188	Avian	H3N8	H3	N8	Viet Nam	SouthEasternAsia	Asia	2014.781	Dom-ans
H3N2_Human_KT837044_A/New_Mexico/27/2014|2014.712	KT837044	Human	H3N2	H3	N2	USA	NorthernAmerica	America	2014.712	Human
H5N7_Avian_CY004402_A/shorebird/DE/101/2004|2004.373	CY004402	Avian	H5N7	H5	N7	USA	NorthernAmerica	America	2004.373	Wild-other
H1N1_Human_KX916064_A/New_York/67/2016|2016.247	KX916064	Human	H1N1	H1	N1	USA	NorthernAmerica	America	2016.247	Human
H5N6_Avian_LC050603_A/muscovy_duck/Quang_Ninh/5c112/2013|2013.279	LC050603	Avian	H5N6	H5	N6	Viet Nam	SouthEasternAsia	Asia	2013.279	Dom-ans
H16N3_Avian_MF146724_A/black-headed_gull/Netherlands/37/2011|2011.573	MF146724	Avian	H16N3	H16	N3	Netherlands	WesternEurope	Europe	2011.573	Wild-other
H3N2_Swine_KC471421_A/swine/Korea/CY02-10/2012|2012.137	KC471421	Swine	H3N2	H3	N2	South Korea	EasternAsia	Asia	2012.137	Swine
H3N2_Swine_KX571155_A/swine/Quebec/1714808/2015|2015.156	KX571155	Swine	H3N2	H3	N2	Canada	NorthernAmerica	America	2015.156	Swine
H2N3_Avian_MG279801_A/mallard_duck/Ohio/16OS0953/2016|2016.641	MG279801	Avian	H2N3	H2	N3	USA	NorthernAmerica	America	2016.641	Wild-ans-short
H3N2_Human_CY008160_A/Beijing/1/1968|1968.500	CY008160	Human	H3N2	H3	N2	China	EasternAsia	Asia	1968.5	Human
H1N2_Swine_CY045539_A/swine/Texas/050625/2008|2008.500	CY045539	Swine	H1N2	H1	N2	USA	NorthernAmerica	America	2008.5	Swine
H3N2_Human_CY212758_A/Nebraska/27/2016|2016.948	CY212758	Human	H3N2	H3	N2	USA	NorthernAmerica	America	2016.948	Human
H11N8_Avian_KF695311_A/mallard/Sweden/45/2002|2002.866	KF695311	Avian	H11N8	H11	N8	Sweden	NorthernEurope	Europe	2002.866	Wild-ans-short
H11N9_Avian_MG280529_A/green-winged_teal/Mississippi/16OS6098/2016|2016.967	MG280529	Avian	H11N9	H11	N9	USA	NorthernAmerica	America	2016.967	Wild-ans-long
H3N2_Avian_CY132129_A/mallard/Michigan/10OS1497/2010|2010.633	CY132129	Avian	H3N2	H3	N2	USA	NorthernAmerica	America	2010.633	Wild-ans-short
H3N2_Human_KT841491_A/Delaware/02/2015|2015.003	KT841491	Human	H3N2	H3	N2	USA	NorthernAmerica	America	2015.003	Human
H1N1_Human_KP637858_A/Thailand/KS08205/2008|2008.789	KP637858	Human	H1N1	H1	N1	Thailand	SouthEasternAsia	Asia	2008.789	Human
H11N3_Avian_CY144591_A/blue-winged_teal/North_Carolina/NC674-362/2005|2005.759	CY144591	Avian	H11N3	H11	N3	USA	NorthernAmerica	America	2005.759	Wild-ans-long
H7N3_Avian_CY185925_A/mallard/Minnesota/AI07-3433/2007|2007.696	CY185925	Avian	H7N3	H7	N3	USA	NorthernAmerica	America	2007.696	Wild-ans-short
H6N2_Avian_CY076633_A/mallard/Washington/44338-120/2007|2007.690	CY076633	Avian	H6N2	H6	N2	USA	NorthernAmerica	America	2007.69	Wild-ans-short
H3N2_Human_CY264287_A/New_Mexico/29/2017|2017.912	CY264287	Human	H3N2	H3	N2	USA	NorthernAmerica	America	2017.912	Human
H3N8_Avian_MF147119_A/mallard_duck/Netherlands/08/2000|2000.636	MF147119	Avian	H3N8	H3	N8	Netherlands	WesternEurope	Europe	2000.636	Wild-ans-short
H9N2_Avian_KM076708_A/Anser_fabalis/China/HuBS428/2014|2014.041	KM076708	Avian	H9N2	H9	N2	China	EasternAsia	Asia	2014.041	Wild-ans-short
H3N8_Avian_CY079063_A/northern_pintail/Interior_Alaska/8BM2528R1/2008|2008.614	CY079063	Avian	H3N8	H3	N8	USA	NorthernAmerica	America	2008.614	Wild-ans-long
H9N2_Avian_CY005877_A/goose/MN/5733-1/1980|1980.000	CY005877	Avian	H9N2	H9	N2	USA	NorthernAmerica	America	1980	Dom-ans
H3N2_Human_CY000181_A/New_York/44/2003|2003.934	CY000181	Human	H3N2	H3	N2	USA	NorthernAmerica	America	2003.934	Human
H3N2_Swine_MG784603_A/swine/Minnesota/A02221495/2017|2017.658	MG784603	Swine	H3N2	H3	N2	USA	NorthernAmerica	America	2017.658	Swine
H7N3_Avian_CY140872_A/blue-winged_Teal/North_Dakota/AI09-3760/2009|2009.674	CY140872	Avian	H7N3	H7	N3	USA	NorthernAmerica	America	2009.674	Wild-ans-long
H5N1_Human_DQ835317_A/China/GD01/2006|2006.500	DQ835317	Human	H5N1	H5	N1	China	EasternAsia	Asia	2006.5	Human
H9N2_Avian_EU982320_A/turkey/TX/4-1-81/1981|1981.500	EU982320	Avian	H9N2	H9	N2	USA	NorthernAmerica	America	1981.5	Dom-gal
H3N2_Swine_CY246117_A/swine/Saskatchewan/SD0149/2016|2016.110	CY246117	Swine	H3N2	H3	N2	Canada	NorthernAmerica	America	2016.11	Swine
H6N5_Avian_MF755250_A/mallard_duck/Netherlands/59/2015|2015.677	MF755250	Avian	H6N5	H6	N5	Netherlands	WesternEurope	Europe	2015.677	Wild-ans-short
H3N2_Swine_KU752440_A/swine/Arkansas/A01797066/2015|2015.825	KU752440	Swine	H3N2	H3	N2	USA	NorthernAmerica	America	2015.825	Swine
H3N2_Swine_MF194238_A/swine/South_Dakota/MT_12_07_1554/2012|2012.830	MF194238	Swine	H3N2	H3	N2	USA	NorthernAmerica	America	2012.83	Swine
H9N2_Avian_KJ725016_A/turtledove/Guangxi/49B6/2013|2013.197	KJ725016	Avian	H9N2	H9	N2	China	EasternAsia	Asia	2013.197	Wild-other
H7N9_Avian_KP413269_A/silkie_chicken/Shenzhen/2139/2013|2013.948	KP413269	Avian	H7N9	H7	N9	China	EasternAsia	Asia	2013.948	Dom-gal
H11N9_Avian_CY184451_A/mallard/Sweden/69639/2007|2007.836	CY184451	Avian	H11N9	H11	N9	Sweden	NorthernEurope	Europe	2007.836	Wild-ans-short
H11N9_Avian_CY146688_A/duck/Hunan/S4137/2011|2011.860	CY146688	Avian	H11N9	H11	N9	China	EasternAsia	Asia	2011.86	Dom-ans
H1N1_Swine_KM029203_A/swine/Hong_Kong/141/2012|2012.011	KM029203	Swine	H1N1	H1	N1	Hong Kong	EasternAsia	Asia	2012.011	Swine
H3N2_Human_KJ942628_A/Minnesota/11/2010|2010.500	KJ942628	Human	H3N2	H3	N2	USA	NorthernAmerica	America	2010.5	Human
H3N2_Swine_CY158821_A/swine/North_Carolina/00116/2003|2003.499	CY158821	Swine	H3N2	H3	N2	USA	NorthernAmerica	America	2003.499	Swine
H1N1_Human_CY002708_A/New_York/348/2003|2003.159	CY002708	Human	H1N1	H1	N1	USA	NorthernAmerica	America	2003.159	Human
H1N1_Human_GU727824_A/IIV-Anadyr/177/2009|2009.923	GU727824	Human	H1N1	H1	N1	Russia	EasternEurope	Europe	2009.923	Human
H1N1_Avian_KY063956_A/blue-winged_teal/Lousiana/UGAI14-0690/2014|2014.277	KY063956	Avian	H1N1	H1	N1	USA	NorthernAmerica	America	2014.277	Wild-ans-long
H13N8_Avian_MF147693_A/black-headed_gull/Netherlands/20/2011|2011.468	MF147693	Avian	H13N8	H13	N8	Netherlands	WesternEurope	Europe	2011.468	Wild-other
H2N2_Avian_CY117015_A/guinea_fowl/New_York/4449-12/1994|1994.910	CY117015	Avian	H2N2	H2	N2	USA	NorthernAmerica	America	1994.91	Dom-gal
H7N9_Avian_MF630073_A/chicken/Guangdong/SD018/2015|2015.071	MF630073	Avian	H7N9	H7	N9	China	EasternAsia	Asia	2015.071	Dom-gal
H3N2_Swine_KX960693_A/swine/Ohio/14TOSU22297/2014|2014.597	KX960693	Swine	H3N2	H3	N2	USA	NorthernAmerica	America	2014.597	Swine
H9N2_Swine_EU502896_A/swine/Jiangxi/1/2004|2004.500	EU502896	Swine	H9N2	H9	N2	China	EasternAsia	Asia	2004.5	Swine
H6N5_Avian_CY004254_A/mallard/ALB/199/1992|1992.915	CY004254	Avian	H6N5	H6	N5	Canada	NorthernAmerica	America	1992.915	Wild-ans-short
H5N1_Avian_AY950258_A/chicken/Henan/01/2004|2004.500	AY950258	Avian	H5N1	H5	N1	China	EasternAsia	Asia	2004.5	Dom-gal
H6N2_Avian_CY004519_A/coot/Alberta/134/1987|1987.614	CY004519	Avian	H6N2	H6	N2	Canada	NorthernAmerica	America	1987.614	Wild-other
H1N1_Avian_CY134323_A/green-winged_teal/California/2940/2011|2011.921	CY134323	Avian	H1N1	H1	N1	USA	NorthernAmerica	America	2011.921	Wild-ans-long
H7N3_Avian_KU290059_A/mallard/Michigan/A00869519/2009|2009.784	KU290059	Avian	H7N3	H7	N3	USA	NorthernAmerica	America	2009.784	Wild-ans-short
H3N2_Human_MG914119_A/Arizona/MAP6093A/2017|2017.964	MG914119	Human	H3N2	H3	N2	USA	NorthernAmerica	America	2017.964	Human
H5N1_Avian_CY053881_A/mallard/Maryland/802/2007|2007.500	CY053881	Avian	H5N1	H5	N1	USA	NorthernAmerica	America	2007.5	Wild-ans-short
H1N3_Avian_KY971249_A/duck/Zhejiang/727D30/2013|2013.567	KY971249	Avian	H1N3	H1	N3	China	EasternAsia	Asia	2013.567	Dom-ans
H3N2_Human_CY121185_A/Port_Chalmers/1/1973|1973.500	CY121185	Human	H3N2	H3	N2	New Zealand	AustraliaNewZealandOceania	Oceania	1973.5	Human
H10N8_Avian_KP287954_A/duck/Jiangxi/4759/2009|2009.200	KP287954	Avian	H10N8	H10	N8	China	EasternAsia	Asia	2009.2	Dom-ans
H1N1_Human_KX407863_A/Nebraska/13/2016|2016.162	KX407863	Human	H1N1	H1	N1	USA	NorthernAmerica	America	2016.162	Human
H5N2_Avian_GQ923241_A/mallard/Michigan/466372-3/2006|2006.500	GQ923241	Avian	H5N2	H5	N2	USA	NorthernAmerica	America	2006.5	Wild-ans-short
H3N2_Human_CY252867_A/Canberra/20/2015|2015.427	CY252867	Human	H3N2	H3	N2	Australia	AustraliaNewZealandOceania	Oceania	2015.427	Human
H1N1_Swine_MH234435_A/swine/Ohio/OH-18-7963/2018|2018.260	MH234435	Swine	H1N1	H1	N1	USA	NorthernAmerica	America	2018.26	Swine
H13N6_Avian_CY014698_A/gull/Maryland/704/1977|1977.723	CY014698	Avian	H13N6	H13	N6	USA	NorthernAmerica	America	1977.723	Wild-other
H3N2_Human_CY113977_A/Guangdong/25/1993|1993.500	CY113977	Human	H3N2	H3	N2	China	EasternAsia	Asia	1993.5	Human
H7N3_Avian_KF260037_A/duck/Jiangxi/16285/2010|2010.500	KF260037	Avian	H7N3	H7	N3	China	EasternAsia	Asia	2010.5	Dom-ans
H7N3_Avian_CY207225_A/yellow-billed_pintail/Chile/10/2014|2014.290	CY207225	Avian	H7N3	H7	N3	Chile	SouthernAmerica	America	2014.29	Wild-ans-short
H4N6_Avian_CY125954_A/mallard/California/1154/2010|2010.567	CY125954	Avian	H4N6	H4	N6	USA	NorthernAmerica	America	2010.567	Wild-ans-short
H3N2_Human_CY119062_A/Malaysia/2205714/2009|2009.288	CY119062	Human	H3N2	H3	N2	Malaysia	SouthEasternAsia	Asia	2009.288	Human
H10N7_Avian_EU743374_A/ruddy_turnstone/DE/1529/2001|2001.500	EU743374	Avian	H10N7	H10	N7	USA	NorthernAmerica	America	2001.5	Wild-other
H4N3_Avian_CY014941_A/pintail_duck/New_York/155/1982|1982.915	CY014941	Avian	H4N3	H4	N3	USA	NorthernAmerica	America	1982.915	Wild-ans-short
H9N2_Avian_FJ581433_A/chicken/Zhejiang/HJ/2007|2007.500	FJ581433	Avian	H9N2	H9	N2	China	EasternAsia	Asia	2007.5	Dom-gal
H7N8_Avian_KY550751_A/northern_shoveler/Nevada/AH0009328/2015|2015.003	KY550751	Avian	H7N8	H7	N8	USA	NorthernAmerica	America	2015.003	Wild-ans-short
H9N8_Avian_CY144559_A/ruddy_turnstone/Delaware/AI03-200/2003|2003.384	CY144559	Avian	H9N8	H9	N8	USA	NorthernAmerica	America	2003.384	Wild-other
H1N1_Human_CY083116_A/Quito/WRAIR0617N/2009|2009.764	CY083116	Human	H1N1	H1	N1	Ecuador	SouthernAmerica	America	2009.764	Human
H5N8_Avian_MF040676_A/Anser_cygnoides/Hubei/FW44/2016|2016.948	MF040676	Avian	H5N8	H5	N8	China	EasternAsia	Asia	2016.948	Dom-ans
H3N8_Avian_CY187025_A/American_black_duck/Ohio/12OS5510/2012|2012.874	CY187025	Avian	H3N8	H3	N8	USA	NorthernAmerica	America	2012.874	Wild-ans-short
H13N6_Avian_MF148137_A/black-headed_gull/Netherlands/16/2014|2014.523	MF148137	Avian	H13N6	H13	N6	Netherlands	WesternEurope	Europe	2014.523	Wild-other
H3N2_Swine_KT356657_A/swine/Missouri/A01840724/2015|2015.096	KT356657	Swine	H3N2	H3	N2	USA	NorthernAmerica	America	2015.096	Swine
H3N2_Avian_CY129217_A/American_black_duck/New_Brunswick/02651/2007|2007.729	CY129217	Avian	H3N2	H3	N2	Canada	NorthernAmerica	America	2007.729	Wild-ans-short
H3N6_Avian_MG279760_A/green-winged_teal/Ohio/16OS1008/2016|2016.671	MG279760	Avian	H3N6	H3	N6	USA	NorthernAmerica	America	2016.671	Wild-ans-long
H1N1_Human_CY124796_A/Singapore/TT190/2011|2011.236	CY124796	Human	H1N1	H1	N1	Singapore	SouthEasternAsia	Asia	2011.236	Human
H9N2_Avian_KF260131_A/chicken/Hong_Kong/TSTB25W/2010|2010.500	KF260131	Avian	H9N2	H9	N2	Hong Kong	EasternAsia	Asia	2010.5	Dom-gal
H5N1_Avian_FJ445246_A/goose/Hungary/14756/2006|2006.427	FJ445246	Avian	H5N1	H5	N1	Hungary	EasternEurope	Europe	2006.427	Dom-ans
H3N2_Avian_MF755248_A/mallard_duck/Netherlands/56/2015|2015.638	MF755248	Avian	H3N2	H3	N2	Netherlands	WesternEurope	Europe	2015.638	Wild-ans-short
H3N2_Human_KT837223_A/New_Jersey/22/2014|2014.707	KT837223	Human	H3N2	H3	N2	USA	NorthernAmerica	America	2014.707	Human
H3N2_Avian_KT022291_A/pigeon/Guangxi/128P9/2012|2012.871	KT022291	Avian	H3N2	H3	N2	China	EasternAsia	Asia	2012.871	Wild-other
H7N5_Avian_MF147912_A/mallard_duck/Netherlands/8/2014|2014.822	MF147912	Avian	H7N5	H7	N5	Netherlands	WesternEurope	Europe	2014.822	Wild-ans-short
H3N9_Avian_CY139757_A/mallard/Minnesota/182749/1998|1998.666	CY139757	Avian	H3N9	H3	N9	USA	NorthernAmerica	America	1998.666	Wild-ans-short
H1N3_Avian_MG280328_A/common_goldeneye/Wisconsin/16OS4242/2016|2016.923	MG280328	Avian	H1N3	H1	N3	USA	NorthernAmerica	America	2016.923	Wild-ans-short
H5N2_Avian_FJ610112_A/chicken/Jalisco/14589-660/1994|1994.500	FJ610112	Avian	H5N2	H5	N2	Mexico	CentralAmerica	America	1994.5	Dom-gal
H9N2_Avian_GQ148849_A/chicken/Israel/54/2008|2008.414	GQ148849	Avian	H9N2	H9	N2	Israel	WesternAsia	Asia	2008.414	Dom-gal
H5N1_Avian_HM172263_A/duck/Hubei/49/2005|2005.500	HM172263	Avian	H5N1	H5	N1	China	EasternAsia	Asia	2005.5	Dom-ans
H5N6_Avian_LC274977_A/northern_goshawk/Mie/2412C007/2016|2016.951	LC274977	Avian	H5N6	H5	N6	Japan	EasternAsia	Asia	2016.951	Wild-other
H4N8_Avian_CY186760_A/blue-winged_teal/Missouri/12OS2519/2012|2012.685	CY186760	Avian	H4N8	H4	N8	USA	NorthernAmerica	America	2012.685	Wild-ans-long
H1N2_Swine_KY509970_A/swine/Minnesota/A01781045/2016|2016.660	KY509970	Swine	H1N2	H1	N2	USA	NorthernAmerica	America	2016.66	Swine
H3N2_Human_CY114017_A/Madrid/G101/1993|1993.500	CY114017	Human	H3N2	H3	N2	Spain	SouthernEurope	Europe	1993.5	Human
H9N2_Avian_KX000849_A/chicken/Egypt/Q10429E/2014|2014.948	KX000849	Avian	H9N2	H9	N2	Egypt	NorthernAfrica	Africa	2014.948	Dom-gal
H1N2_Human_CY002636_A/New_York/231/2003|2003.167	CY002636	Human	H1N2	H1	N2	USA	NorthernAmerica	America	2003.167	Human
H3N2_Human_KT843512_A/Florida/49/2015|2015.315	KT843512	Human	H3N2	H3	N2	USA	NorthernAmerica	America	2015.315	Human
H5N1_Avian_CY016911_A/chicken/Nigeria/1047-8/2006|2006.500	CY016911	Avian	H5N1	H5	N1	Nigeria	WesternAfrica	Africa	2006.5	Dom-gal
H4N6_Avian_MG280387_A/mallard_duck/Ohio/16OS0908/2016|2016.592	MG280387	Avian	H4N6	H4	N6	USA	NorthernAmerica	America	2016.592	Wild-ans-short
H1N1_Human_JQ409146_A/Helsinki/Vi3/2009|2009.447	JQ409146	Human	H1N1	H1	N1	Finland	NorthernEurope	Europe	2009.447	Human
H3N2_Human_CY114513_A/Netherlands/034/2010|2010.975	CY114513	Human	H3N2	H3	N2	Netherlands	WesternEurope	Europe	2010.975	Human
H9N1_Avian_CY004335_A/mallard_duck/ALB/396/1983|1983.597	CY004335	Avian	H9N1	H9	N1	Canada	NorthernAmerica	America	1983.597	Wild-ans-short
H1N1_Human_HQ291859_A/Taiwan/1026/2009|2009.033	HQ291859	Human	H1N1	H1	N1	Taiwan	EasternAsia	Asia	2009.033	Human
H1N1_Human_CY020185_A/Maryland/2/1980|1980.500	CY020185	Human	H1N1	H1	N1	USA	NorthernAmerica	America	1980.5	Human
H11N9_Avian_CY184409_A/mallard/Sweden/79256/2008|2008.866	CY184409	Avian	H11N9	H11	N9	Sweden	NorthernEurope	Europe	2008.866	Wild-ans-short
H3N8_Avian_CY125385_A/green-winged_teal/New_Brunswick/03483/2009|2009.616	CY125385	Avian	H3N8	H3	N8	Canada	NorthernAmerica	America	2009.616	Wild-ans-long
H4N6_Avian_JX454765_A/wild_bird/Korea/YJ117/2007|2007.123	JX454765	Avian	H4N6	H4	N6	South Korea	EasternAsia	Asia	2007.123	Wild-other
H5N2_Avian_CY180392_A/mallard/Wisconsin/232/1976|1976.500	CY180392	Avian	H5N2	H5	N2	USA	NorthernAmerica	America	1976.5	Wild-ans-short
H7N3_Avian_CY076305_A/northern_shoveler/Washington/44249-752/2006|2006.932	CY076305	Avian	H7N3	H7	N3	USA	NorthernAmerica	America	2006.932	Wild-ans-short
H5N2_Avian_KU201947_A/Canada_goose/Kansas/197850/2015|2015.195	KU201947	Avian	H5N2	H5	N2	USA	NorthernAmerica	America	2015.195	Wild-ans-short
H5N2_Avian_KU646956_A/Anas_platyrhynchos/Belgium/17330cls42/2013|2013.734	KU646956	Avian	H5N2	H5	N2	Belgium	WesternEurope	Europe	2013.734	Wild-ans-short
H3N2_Human_KT888693_A/Japan/22/2011|2011.967	KT888693	Human	H3N2	H3	N2	Japan	EasternAsia	Asia	2011.967	Human
H1N1_Human_KC781896_A/Alabama/01/2010|2010.008	KC781896	Human	H1N1	H1	N1	USA	NorthernAmerica	America	2010.008	Human
H2N2_Avian_KM100136_A/duck/Wuxi/2/2013|2013.521	KM100136	Avian	H2N2	H2	N2	China	EasternAsia	Asia	2013.521	Dom-ans
H6N8_Avian_KX977680_A/barnacle_goose/Netherlands/1/2014|2014.953	KX977680	Avian	H6N8	H6	N8	Netherlands	WesternEurope	Europe	2014.953	Wild-ans-short
H5N1_Avian_DQ997534_A/duck/Shanghai/xj/2002|2002.500	DQ997534	Avian	H5N1	H5	N1	China	EasternAsia	Asia	2002.5	Dom-ans
H7N3_Avian_KF260013_A/duck/Jiangxi/16736/2010|2010.500	KF260013	Avian	H7N3	H7	N3	China	EasternAsia	Asia	2010.5	Dom-ans
H1N1_Human_CY263322_A/California/137/2017|2017.893	CY263322	Human	H1N1	H1	N1	USA	NorthernAmerica	America	2017.893	Human
H2N7_Avian_KM213384_A/ruddy_turnstone/Iceland/1946/2012|2012.381	KM213384	Avian	H2N7	H2	N7	Iceland	NorthernEurope	Europe	2012.381	Wild-other
H3N2_Human_MH246370_A/Georgia/18/2018|2018.145	MH246370	Human	H3N2	H3	N2	USA	NorthernAmerica	America	2018.145	Human
H5N8_Avian_CY144240_A/ruddy_turnstone/New_Jersey/828227/2001|2001.500	CY144240	Avian	H5N8	H5	N8	USA	NorthernAmerica	America	2001.5	Wild-other
H7N3_Avian_CY185933_A/mallard/Minnesota/AI08-5469/2008|2008.732	CY185933	Avian	H7N3	H7	N3	USA	NorthernAmerica	America	2008.732	Wild-ans-short
H4N6_Avian_CY235118_A/cinnamon_teal/Idaho/UGAI16-1869/2016|2016.619	CY235118	Avian	H4N6	H4	N6	USA	NorthernAmerica	America	2016.619	Wild-ans-short
H4N6_Avian_KU160983_A/duck/Hunan/S1012/2009|2009.167	KU160983	Avian	H4N6	H4	N6	China	EasternAsia	Asia	2009.167	Dom-ans
H7N3_Avian_KX351943_A/chicken/Puebla/CPA-04148-16-CENASA-95294/2016|2016.145	KX351943	Avian	H7N3	H7	N3	Mexico	CentralAmerica	America	2016.145	Dom-gal
H1N1_Human_GU592909_A/Magadan/02/2009|2009.951	GU592909	Human	H1N1	H1	N1	Russia	EasternEurope	Europe	2009.951	Human
H1N2_Swine_KX670762_A/swine/Oklahoma/A01566774/2014|2014.868	KX670762	Swine	H1N2	H1	N2	USA	NorthernAmerica	America	2014.868	Swine
H6N2_Avian_CY109254_A/duck/Guangxi/2140/2006|2006.452	CY109254	Avian	H6N2	H6	N2	China	EasternAsia	Asia	2006.452	Dom-ans
H5N2_Avian_FJ519987_A/ostrich/South_Africa/N227/2004|2004.619	FJ519987	Avian	H5N2	H5	N2	South Africa	SouthernAfrica	Africa	2004.619	Wild-other
H6N9_Avian_CY004133_A/mallard_duck/ALB/1151/1979|1979.638	CY004133	Avian	H6N9	H6	N9	Canada	NorthernAmerica	America	1979.638	Wild-ans-short
H1N1_Human_KJ645765_A/Gainesville/08/2013|2013.923	KJ645765	Human	H1N1	H1	N1	USA	NorthernAmerica	America	2013.923	Human
H3N2_Human_KP638178_A/Thailand/MR08398/2010|2010.666	KP638178	Human	H3N2	H3	N2	Thailand	SouthEasternAsia	Asia	2010.666	Human
H3N8_Avian_CY029901_A/red-necked_stint/Western_Australia/4915/1984|1984.500	CY029901	Avian	H3N8	H3	N8	Australia	AustraliaNewZealandOceania	Oceania	1984.5	Wild-other
H1N1_Avian_CY149632_A/thick-billed_murre/Canada/1871/2011|2011.542	CY149632	Avian	H1N1	H1	N1	Canada	NorthernAmerica	America	2011.542	Wild-other
H6N2_Avian_CY133254_A/mallard/Wisconsin/10OS3066/2010|2010.753	CY133254	Avian	H6N2	H6	N2	USA	NorthernAmerica	America	2010.753	Wild-ans-short
H9N2_Avian_DQ064482_A/duck/Nanjing/2/97|1997.500	DQ064482	Avian	H9N2	H9	N2	China	EasternAsia	Asia	1997.5	Dom-ans
H5N1_Avian_CY040903_A/pigeon/Laos/P0022/2007|2007.500	CY040903	Avian	H5N1	H5	N1	Laos	SouthEasternAsia	Asia	2007.5	Wild-other
H1N1_Swine_CY116062_A/swine/England/252411/1992|1992.792	CY116062	Swine	H1N1	H1	N1	United Kingdom	NorthernEurope	Europe	1992.792	Swine
H3N8_Avian_CY016399_A/mallard/Ohio/264/1986|1986.852	CY016399	Avian	H3N8	H3	N8	USA	NorthernAmerica	America	1986.852	Wild-ans-short
H3N2_Swine_DQ469974_A/swine/British_Columbia/28103/2005|2005.500	DQ469974	Swine	H3N2	H3	N2	Canada	NorthernAmerica	America	2005.5	Swine
H10N7_Avian_KP285897_A/migratory_duck/Jiangxi/33038/2013|2013.953	KP285897	Avian	H10N7	H10	N7	China	EasternAsia	Asia	2013.953	Wild-ans-long
H3N2_Human_MH358802_A/North_Dakota/21/2018|2018.233	MH358802	Human	H3N2	H3	N2	USA	NorthernAmerica	America	2018.233	Human
H1N2_Swine_AB914504_A/swine/Chiba/119/2012|2012.786	AB914504	Swine	H1N2	H1	N2	Japan	EasternAsia	Asia	2012.786	Swine
H9N2_Avian_KX598725_A/chicken/Guangdong/SIC14/2013|2013.953	KX598725	Avian	H9N2	H9	N2	China	EasternAsia	Asia	2013.953	Dom-gal
H6N2_Avian_KY130735_A/northern_pintail/Alaska/769/2011|2011.748	KY130735	Avian	H6N2	H6	N2	USA	NorthernAmerica	America	2011.748	Wild-ans-long
H3N2_Human_CY214062_A/Illinois/61/2016|2016.984	CY214062	Human	H3N2	H3	N2	USA	NorthernAmerica	America	2016.984	Human
H3N2_Human_KT838895_A/New_Jersey/27/2014|2014.882	KT838895	Human	H3N2	H3	N2	USA	NorthernAmerica	America	2014.882	Human
H3N8_Canine_MF173336_A/canine/Florida/15592-1/2004|2004.500	MF173336	Canine	H3N8	H3	N8	USA	NorthernAmerica	America	2004.5	Canine
H10N7_Avian_CY178939_A/mallard/Wisconsin/455/1979|1979.500	CY178939	Avian	H10N7	H10	N7	USA	NorthernAmerica	America	1979.5	Wild-ans-short
H1N1_Human_CY062815_A/Odense/INS143/2009|2009.860	CY062815	Human	H1N1	H1	N1	Denmark	NorthernEurope	Europe	2009.86	Human
H1N1_Human_MH083417_A/Colorado/27/2017|2017.989	MH083417	Human	H1N1	H1	N1	USA	NorthernAmerica	America	2017.989	Human
H1N1_Swine_MG784573_A/swine/Nebraska/A02219793/2017|2017.641	MG784573	Swine	H1N1	H1	N1	USA	NorthernAmerica	America	2017.641	Swine
H4N6_Avian_CY165647_A/mallard/Sweden/80299/2008|2008.888	CY165647	Avian	H4N6	H4	N6	Sweden	NorthernEurope	Europe	2008.888	Wild-ans-short
H3N2_Human_CY090977_A/Georgia/NHRC0001/2004|2004.052	CY090977	Human	H3N2	H3	N2	USA	NorthernAmerica	America	2004.052	Human
H3N2_Human_CY170907_A/Santa_Clara/YGA_03062/2012|2012.975	CY170907	Human	H3N2	H3	N2	USA	NorthernAmerica	America	2012.975	Human
H10N1_Avian_CY167263_A/mallard/Mississippi/12OS443/2012|2012.047	CY167263	Avian	H10N1	H10	N1	USA	NorthernAmerica	America	2012.047	Wild-ans-short
H3N2_Human_KX414301_A/Montana/09/2016|2016.030	KX414301	Human	H3N2	H3	N2	USA	NorthernAmerica	America	2016.03	Human
H2N9_Avian_KF260055_A/duck/Guangdong/707/2000|2000.500	KF260055	Avian	H2N9	H2	N9	China	EasternAsia	Asia	2000.5	Dom-ans
H3N6_Avian_EU871848_A/ruddy_turnstone/NJ/335/2005|2005.500	EU871848	Avian	H3N6	H3	N6	USA	NorthernAmerica	America	2005.5	Wild-other
H3N2_Swine_KM028019_A/swine/Guangxi/2242/2011|2011.597	KM028019	Swine	H3N2	H3	N2	China	EasternAsia	Asia	2011.597	Swine
H1N1_Swine_CY028784_A/swine/California/T9001707/1991|1991.500	CY028784	Swine	H1N1	H1	N1	USA	NorthernAmerica	America	1991.5	Swine
H3N2_Human_CY112673_A/Stockholm/20/1993|1993.838	CY112673	Human	H3N2	H3	N2	Sweden	NorthernEurope	Europe	1993.838	Human
H3N2_Swine_MF920018_A/swine/Minnesota/MT_13_01_S70/2013|2013.151	MF920018	Swine	H3N2	H3	N2	USA	NorthernAmerica	America	2013.151	Swine
H1N2_Swine_KC778996_A/swine/Minnesota/A01202471/2011|2011.570	KC778996	Swine	H1N2	H1	N2	USA	NorthernAmerica	America	2011.57	Swine
H1N1_Swine_KX772276_A/swine/Illinois/A01728329/2015|2015.959	KX772276	Swine	H1N1	H1	N1	USA	NorthernAmerica	America	2015.959	Swine
H7N3_Avian_CY005892_A/pheasant/Minnesota/917/1980|1980.633	CY005892	Avian	H7N3	H7	N3	USA	NorthernAmerica	America	1980.633	Dom-gal
H3N2_Swine_CY157795_A/swine/Oklahoma/00518/2005|2005.162	CY157795	Swine	H3N2	H3	N2	USA	NorthernAmerica	America	2005.162	Swine
H4N8_Avian_CY078309_A/blue-winged_teal/Texas/Sg-00188/2007|2007.704	CY078309	Avian	H4N8	H4	N8	USA	NorthernAmerica	America	2007.704	Wild-ans-long
H1N1_Human_MH125878_A/Illinois/12/2018|2018.096	MH125878	Human	H1N1	H1	N1	USA	NorthernAmerica	America	2018.096	Human
H5N8_Avian_KT221070_A/goose/Jiangsu/QD5/2014|2014.156	KT221070	Avian	H5N8	H5	N8	China	EasternAsia	Asia	2014.156	Dom-ans
H5N8_Avian_MG607431_A/duck/Democratic_Republic_of_the_Congo/17RS882-40/2017|2017.362	MG607431	Avian	H5N8	H5	N8	Democratic Republic of the Congo	CentralAfrica	Africa	2017.362	Dom-ans
H1N1_Avian_CY206785_A/mallard/Southcentral_Alaska/12ML01045/2014|2014.726	CY206785	Avian	H1N1	H1	N1	USA	NorthernAmerica	America	2014.726	Wild-ans-short
H1N7_Avian_CY137814_A/shorebird/Delaware_Bay/226/2009|2009.381	CY137814	Avian	H1N7	H1	N7	USA	NorthernAmerica	America	2009.381	Wild-other
H1N1_Human_CY211030_A/Pennsylvania/94/2016|2016.855	CY211030	Human	H1N1	H1	N1	USA	NorthernAmerica	America	2016.855	Human
H7N2_Avian_HQ541722_A/chicken/MD/MinhMa/2004|2004.500	HQ541722	Avian	H7N2	H7	N2	USA	NorthernAmerica	America	2004.5	Dom-gal
H1N1_Human_KX004918_A/Montana/01/2016|2016.011	KX004918	Human	H1N1	H1	N1	USA	NorthernAmerica	America	2016.011	Human
H3N2_Human_CY113273_A/Netherlands/209/1980|1980.915	CY113273	Human	H3N2	H3	N2	Netherlands	WesternEurope	Europe	1980.915	Human
H3N2_Canine_MG254132_A/canine/Guangxi/LZ45/2015|2015.058	MG254132	Canine	H3N2	H3	N2	China	EasternAsia	Asia	2015.058	Canine
H7N3_Avian_CY102200_A/ruddy_turnstone/Delaware_Bay/135/1996|1996.367	CY102200	Avian	H7N3	H7	N3	USA	NorthernAmerica	America	1996.367	Wild-other
H1N1_Human_KF612172_A/Santa_Cruz/12541/2009|2009.496	KF612172	Human	H1N1	H1	N1	Bolivia	SouthernAmerica	America	2009.496	Human
H5N1_Avian_DQ997525_A/goose/Guangdong/xb/2001|2001.500	DQ997525	Avian	H5N1	H5	N1	China	EasternAsia	Asia	2001.5	Dom-ans
H5N3_Avian_CY047556_A/mallard/Quebec/16334/2005|2005.630	CY047556	Avian	H5N3	H5	N3	Canada	NorthernAmerica	America	2005.63	Wild-ans-short
H3N2_Swine_CY099147_A/swine/Minnesota/00611/2005|2005.381	CY099147	Swine	H3N2	H3	N2	USA	NorthernAmerica	America	2005.381	Swine
H1N1_Human_CY171547_A/Chicago/YGA_04123/2012|2012.995	CY171547	Human	H1N1	H1	N1	USA	NorthernAmerica	America	2012.995	Human
H9N2_Avian_CY038446_A/chicken/Pakistan/UDL-03/2005|2005.970	CY038446	Avian	H9N2	H9	N2	Pakistan	SouthernAsia	Asia	2005.97	Dom-gal
H5N2_Avian_EU249549_A/duck/Malaysia/F118-08-04/2004|2004.500	EU249549	Avian	H5N2	H5	N2	Malaysia	SouthEasternAsia	Asia	2004.5	Dom-ans
H1N1_Swine_KT313546_A/swine/Oklahoma/A01410195/2014|2014.038	KT313546	Swine	H1N1	H1	N1	USA	NorthernAmerica	America	2014.038	Swine
H1N1_Swine_KU323034_A/swine/Italy/321118-6/2014|2014.500	KU323034	Swine	H1N1	H1	N1	Italy	SouthernEurope	Europe	2014.5	Swine
H1N1_Human_CY090865_A/Netherlands/2631c/2010|2010.107	CY090865	Human	H1N1	H1	N1	Netherlands	WesternEurope	Europe	2010.107	Human
H16N3_Avian_CY206866_A/glaucous-winged_gull/Southcentral_Alaska/14MB00623/2014|2014.611	CY206866	Avian	H16N3	H16	N3	USA	NorthernAmerica	America	2014.611	Wild-other
H3N2_Human_MH082768_A/Oregon/28/2017|2017.970	MH082768	Human	H3N2	H3	N2	USA	NorthernAmerica	America	2017.97	Human
H3N2_Human_MH079987_A/Hawaii/65/2017|2017.995	MH079987	Human	H3N2	H3	N2	USA	NorthernAmerica	America	2017.995	Human
H2N3_Avian_CY078695_A/mallard/Interior_Alaska/6MP0038BR2/2006|2006.608	CY078695	Avian	H2N3	H2	N3	USA	NorthernAmerica	America	2006.608	Wild-ans-short
H10N1_Avian_CY146032_A/ruddy_turnstone/New_Jersey/AI09-474/2009|2009.405	CY146032	Avian	H10N1	H10	N1	USA	NorthernAmerica	America	2009.405	Wild-other
H3N8_Avian_CY102296_A/shorebird/Delaware_Bay/239/1998|1998.378	CY102296	Avian	H3N8	H3	N8	USA	NorthernAmerica	America	1998.378	Wild-other
H1N1_Swine_CY024937_A/swine/Minnesota/24/1975|1975.500	CY024937	Swine	H1N1	H1	N1	USA	NorthernAmerica	America	1975.5	Swine
H11N9_Avian_MG279774_A/pintail_duck/Maryland/16OS3852/2016|2016.868	MG279774	Avian	H11N9	H11	N9	USA	NorthernAmerica	America	2016.868	Wild-ans-short
H1N1_Human_CY147839_A/Mexico/24045/2009|2009.299	CY147839	Human	H1N1	H1	N1	Mexico	CentralAmerica	America	2009.299	Human
H3N2_Swine_KF998020_A/swine/Indiana/A01260093/2012|2012.830	KF998020	Swine	H3N2	H3	N2	USA	NorthernAmerica	America	2012.83	Swine
H7N2_Avian_CY034378_A/duck/New_York/88291-13/2005|2005.548	CY034378	Avian	H7N2	H7	N2	USA	NorthernAmerica	America	2005.548	Dom-ans
H2N3_Avian_CY185685_A/mallard/Republic_of_Georgia/2/2012|2012.077	CY185685	Avian	H2N3	H2	N3	Georgia	WesternAsia	Asia	2012.077	Wild-ans-short
H6N1_Avian_CY033408_A/ring_necked_duck/California/HKWF402/2007|2007.838	CY033408	Avian	H6N1	H6	N1	USA	NorthernAmerica	America	2007.838	Wild-ans-short
H1N1_Human_DQ415360_A/Taiwan/0130/1996|1996.500	DQ415360	Human	H1N1	H1	N1	Taiwan	EasternAsia	Asia	1996.5	Human
H11N9_Avian_CY021665_A/mallard/Ohio/173/1990|1990.500	CY021665	Avian	H11N9	H11	N9	USA	NorthernAmerica	America	1990.5	Wild-ans-short
H1N1_Human_CY258608_A/Wyoming/23/2017|2017.808	CY258608	Human	H1N1	H1	N1	USA	NorthernAmerica	America	2017.808	Human
H5N1_Avian_AY676051_A/chicken/Korea/es/2003|2003.500	AY676051	Avian	H5N1	H5	N1	South Korea	EasternAsia	Asia	2003.5	Dom-gal
H1N1_Swine_CY099047_A/swine/Minnesota/SG1138/2002|2002.370	CY099047	Swine	H1N1	H1	N1	USA	NorthernAmerica	America	2002.37	Swine
H3N2_Avian_LC028108_A/muscovy_duck/Vietnam/LBM115/2012|2012.523	LC028108	Avian	H3N2	H3	N2	Viet Nam	SouthEasternAsia	Asia	2012.523	Dom-ans
H7N9_Avian_MF630465_A/duck/Hunan/S40506/2015|2015.874	MF630465	Avian	H7N9	H7	N9	China	EasternAsia	Asia	2015.874	Dom-ans
H7N2_Avian_KY551383_A/mallard/Utah/AH0020535/2015|2015.959	KY551383	Avian	H7N2	H7	N2	USA	NorthernAmerica	America	2015.959	Wild-ans-short
H3N2_Human_CY092277_A/California/NHRC0004/2011|2011.074	CY092277	Human	H3N2	H3	N2	USA	NorthernAmerica	America	2011.074	Human
H1N4_Avian_KU143425_A/duck/Wenzhou/YJYF78/2015|2015.038	KU143425	Avian	H1N4	H1	N4	China	EasternAsia	Asia	2015.038	Dom-ans
H3N2_Human_CY234574_A/Ohio/11/2017|2017.290	CY234574	Human	H3N2	H3	N2	USA	NorthernAmerica	America	2017.29	Human
H3N8_Equine_CY030097_A/equine/Kentucky/1/1986|1986.500	CY030097	Equine	H3N8	H3	N8	USA	NorthernAmerica	America	1986.5	Equine
H5N2_Avian_KY828799_A/northern_shoveler/California/LDC188/2014|2014.921	KY828799	Avian	H5N2	H5	N2	USA	NorthernAmerica	America	2014.921	Wild-ans-short
H3N2_Human_CY172851_A/New_York/1095/2007|2007.279	CY172851	Human	H3N2	H3	N2	USA	NorthernAmerica	America	2007.279	Human
H1N1_Human_KU589328_A/Wisconsin/91/2015|2015.937	KU589328	Human	H1N1	H1	N1	USA	NorthernAmerica	America	2015.937	Human
H3N2_Human_CY031559_A/Kentucky/UR06-0571/2007|2007.192	CY031559	Human	H3N2	H3	N2	USA	NorthernAmerica	America	2007.192	Human
H7N7_Avian_KF260007_A/duck/Jiangxi/23008/2009|2009.500	KF260007	Avian	H7N7	H7	N7	China	EasternAsia	Asia	2009.5	Dom-ans
H1N1_Swine_MH061771_A/swine/Mexico/9762101/2013|2013.260	MH061771	Swine	H1N1	H1	N1	Mexico	CentralAmerica	America	2013.26	Swine
H3N2_Human_CY243659_A/Alaska/45/2017|2017.575	CY243659	Human	H3N2	H3	N2	USA	NorthernAmerica	America	2017.575	Human
H3N2_Human_MG856311_A/Moscow/CRIE-226/2017|2017.082	MG856311	Human	H3N2	H3	N2	Russia	EasternEurope	Europe	2017.082	Human
H1N1_Human_KY925061_A/Tramandai/LACENRS-324/2009|2009.575	KY925061	Human	H1N1	H1	N1	Brazil	SouthernAmerica	America	2009.575	Human
H1N1_Human_MH126038_A/Montana/05/2018|2018.036	MH126038	Human	H1N1	H1	N1	USA	NorthernAmerica	America	2018.036	Human
H1N1_Human_CY209484_A/South_Dakota/31/2016|2016.816	CY209484	Human	H1N1	H1	N1	USA	NorthernAmerica	America	2016.816	Human
H3N2_Human_KY487126_A/Baltimore/P0040/2015|2015.019	KY487126	Human	H3N2	H3	N2	USA	NorthernAmerica	America	2015.019	Human
H3N2_Human_CY121361_A/South_Africa/1147/1996|1996.500	CY121361	Human	H3N2	H3	N2	South Africa	SouthernAfrica	Africa	1996.5	Human
H5N1_Avian_HM172304_A/duck/Anhui/1/06|2006.500	HM172304	Avian	H5N1	H5	N1	China	EasternAsia	Asia	2006.5	Dom-ans
H7N9_Avian_KP414018_A/chicken/Shaoxing/5224/2013|2013.822	KP414018	Avian	H7N9	H7	N9	China	EasternAsia	Asia	2013.822	Dom-gal
H5N1_Avian_HM172303_A/chicken/Hunan/41/2004|2004.500	HM172303	Avian	H5N1	H5	N1	China	EasternAsia	Asia	2004.5	Dom-gal
H1N1_Human_KT181921_A/Singapore/DMS1243/2012|2012.526	KT181921	Human	H1N1	H1	N1	Singapore	SouthEasternAsia	Asia	2012.526	Human
H3N2_Human_CY113745_A/Netherlands/935/1992|1992.025	CY113745	Human	H3N2	H3	N2	Netherlands	WesternEurope	Europe	1992.025	Human
H1N1_Human_KT181933_A/Singapore/DMS133/2010|2010.581	KT181933	Human	H1N1	H1	N1	Singapore	SouthEasternAsia	Asia	2010.581	Human
H1N1_Avian_EU026106_A/duck/NY/13152-13/1994|1994.500	EU026106	Avian	H1N1	H1	N1	USA	NorthernAmerica	America	1994.5	Dom-ans
H1N1_Avian_EU026062_A/mallard/Maryland/369/2002|2002.500	EU026062	Avian	H1N1	H1	N1	USA	NorthernAmerica	America	2002.5	Wild-ans-short
H6N2_Avian_AF474064_A/chicken/California/6643/2001|2001.500	AF474064	Avian	H6N2	H6	N2	USA	NorthernAmerica	America	2001.5	Dom-gal
H6N8_Avian_CY202822_A/mallard/Maryland/09OS1002/2009|2009.518	CY202822	Avian	H6N8	H6	N8	USA	NorthernAmerica	America	2009.518	Wild-ans-short
H11N9_Avian_CY126284_A/ruddy_turnstone/Delaware_Bay/513/1988|1988.367	CY126284	Avian	H11N9	H11	N9	USA	NorthernAmerica	America	1988.367	Wild-other
H1N2_Swine_MF522079_A/swine/Wisconsin/A01932590/2017|2017.159	MF522079	Swine	H1N2	H1	N2	USA	NorthernAmerica	America	2017.159	Swine
H3N2_Human_CY100614_A/Mexico/InDRE756/2003|2003.093	CY100614	Human	H3N2	H3	N2	Mexico	CentralAmerica	America	2003.093	Human
H2N9_Avian_CY003964_A/blue-winged_teal/Alberta/16/1997|1997.811	CY003964	Avian	H2N9	H2	N9	Canada	NorthernAmerica	America	1997.811	Wild-ans-long
H13N6_Avian_CY195667_A/gull/Massachusetts/12JR00671/2012|2012.775	CY195667	Avian	H13N6	H13	N6	USA	NorthernAmerica	America	2012.775	Wild-other
H1N1_Swine_CY159221_A/swine/Iowa/00250/2004|2004.134	CY159221	Swine	H1N1	H1	N1	USA	NorthernAmerica	America	2004.134	Swine
H8N4_Avian_CY079384_A/northern_pintail/Interior_Alaska/8BM2046R1/2008|2008.603	CY079384	Avian	H8N4	H8	N4	USA	NorthernAmerica	America	2008.603	Wild-ans-long
H1N1_Swine_KM496999_A/swine/Brazil/66/2011|2011.279	KM496999	Swine	H1N1	H1	N1	Brazil	SouthernAmerica	America	2011.279	Swine
H5N1_Avian_HM172296_A/chicken/Shandong/A-5/2006|2006.500	HM172296	Avian	H5N1	H5	N1	China	EasternAsia	Asia	2006.5	Dom-gal
H1N1_Human_CY045856_A/Siena/4/1987|1987.500	CY045856	Human	H1N1	H1	N1	Italy	SouthernEurope	Europe	1987.5	Human
H2N9_Avian_KF260059_A/northern_shoveler/Hong_Kong/MPL961/2011|2011.500	KF260059	Avian	H2N9	H2	N9	Hong Kong	EasternAsia	Asia	2011.5	Wild-ans-short
H1N1_Swine_KR699880_A/swine/Netherlands/Groelnlo-186/2011|2011.247	KR699880	Swine	H1N1	H1	N1	Netherlands	WesternEurope	Europe	2011.247	Swine
H3N2_Human_KC296479_A/Bilthoven/16190/1968|1968.500	KC296479	Human	H3N2	H3	N2	Netherlands	WesternEurope	Europe	1968.5	Human
H3N2_Human_KJ855399_A/Mexico/NAY2090/2007|2007.282	KJ855399	Human	H3N2	H3	N2	Mexico	CentralAmerica	America	2007.282	Human
H3N2_Swine_CY159205_A/swine/North_Carolina/SG1464/2004|2004.186	CY159205	Swine	H3N2	H3	N2	USA	NorthernAmerica	America	2004.186	Swine
H1N1_Avian_MF046361_A/mallard/Alberta/260/2016|2016.655	MF046361	Avian	H1N1	H1	N1	Canada	NorthernAmerica	America	2016.655	Wild-ans-short
H3N6_Avian_KY131411_A/northern_pintail/Alaska/UGAI15-7415/2015|2015.756	KY131411	Avian	H3N6	H3	N6	USA	NorthernAmerica	America	2015.756	Wild-ans-long
H3N2_Swine_KF026674_A/swine/North_Carolina/A01270394/2012|2012.411	KF026674	Swine	H3N2	H3	N2	USA	NorthernAmerica	America	2012.411	Swine
H2N9_Avian_KY130719_A/northern_pintail/Alaska/655/2011|2011.745	KY130719	Avian	H2N9	H2	N9	USA	NorthernAmerica	America	2011.745	Wild-ans-long
H3N2_Human_CY106684_A/Hong_Kong/H090-707-V10/2009|2009.532	CY106684	Human	H3N2	H3	N2	Hong Kong	EasternAsia	Asia	2009.532	Human
H1N1_Human_KX005470_A/Arkansas/01/2016|2016.022	KX005470	Human	H1N1	H1	N1	USA	NorthernAmerica	America	2016.022	Human
H1N6_Avian_CY020865_A/blue-winged_teal/Ohio/907/2002|2002.682	CY020865	Avian	H1N6	H1	N6	USA	NorthernAmerica	America	2002.682	Wild-ans-long
H1N2_Human_CY003773_A/New_York/417/2002|2002.178	CY003773	Human	H1N2	H1	N2	USA	NorthernAmerica	America	2002.178	Human
H13N6_Avian_KX979083_A/black-headed_gull/Netherlands/11/2009|2009.534	KX979083	Avian	H13N6	H13	N6	Netherlands	WesternEurope	Europe	2009.534	Wild-other
H2N2_Human_CY125922_A/Cornell/1001/1967|1967.500	CY125922	Human	H2N2	H2	N2	USA	NorthernAmerica	America	1967.5	Human
H1N1_Human_CY007471_A/Canterbury/106/2004|2004.696	CY007471	Human	H1N1	H1	N1	New Zealand	AustraliaNewZealandOceania	Oceania	2004.696	Human
H6N8_Avian_CY041382_A/black-headed_gull/Netherlands/1/2005|2005.500	CY041382	Avian	H6N8	H6	N8	Netherlands	WesternEurope	Europe	2005.5	Wild-other
H3N2_Canine_GU433373_A/canine/Guangdong/1/2007|2007.293	GU433373	Canine	H3N2	H3	N2	China	EasternAsia	Asia	2007.293	Canine
H3N2_Human_KY487670_A/Taipei/0011/2015|2015.978	KY487670	Human	H3N2	H3	N2	Taiwan	EasternAsia	Asia	2015.978	Human
H1N1_Human_FJ998221_A/Canada-ON/RV1527/2009|2009.310	FJ998221	Human	H1N1	H1	N1	Canada	NorthernAmerica	America	2009.31	Human
H7N2_Avian_AY241638_A/chicken/NY/119256-7/2001|2001.500	AY241638	Avian	H7N2	H7	N2	USA	NorthernAmerica	America	2001.5	Dom-gal
H5N1_Avian_KP288328_A/duck/Nanchang/9789/2013|2013.748	KP288328	Avian	H5N1	H5	N1	China	EasternAsia	Asia	2013.748	Dom-ans
H3N6_Avian_CY077234_A/mallard/Interior_Alaska/7MP0510/2007|2007.682	CY077234	Avian	H3N6	H3	N6	USA	NorthernAmerica	America	2007.682	Wild-ans-short
H8N4_Avian_MF147369_A/mallard_duck/Netherlands/11/2006|2006.559	MF147369	Avian	H8N4	H8	N4	Netherlands	WesternEurope	Europe	2006.559	Wild-ans-short
H6N2_Avian_CY110330_A/duck/Shantou/9414/2006|2006.367	CY110330	Avian	H6N2	H6	N2	China	EasternAsia	Asia	2006.367	Dom-ans
H6N1_Avian_CY144174_A/ruddy_turnstone/New_Jersey/AI00-1049/2000|2000.370	CY144174	Avian	H6N1	H6	N1	USA	NorthernAmerica	America	2000.37	Wild-other
H5N1_Avian_CY016919_A/ostrich/Nigeria/1047-25/2006|2006.500	CY016919	Avian	H5N1	H5	N1	Nigeria	WesternAfrica	Africa	2006.5	Wild-other
H3N6_Swine_KJ889419_A/swine/Kazakhstan/106/1985|1985.500	KJ889419	Swine	H3N6	H3	N6	Kazakhstan	CentralAsia	Asia	1985.5	Swine
H3N2_Human_CY210191_A/Louisiana/27/2016|2016.871	CY210191	Human	H3N2	H3	N2	USA	NorthernAmerica	America	2016.871	Human
H1N1_Swine_KT735007_A/swine/California/A01459047/2015|2015.386	KT735007	Swine	H1N1	H1	N1	USA	NorthernAmerica	America	2015.386	Swine
H6N1_Avian_CY094569_A/mallard/California/6695/2009|2009.814	CY094569	Avian	H6N1	H6	N1	USA	NorthernAmerica	America	2009.814	Wild-ans-short
H5N1_Avian_GU186513_A/turkey/VA/505477-18/2007|2007.500	GU186513	Avian	H5N1	H5	N1	USA	NorthernAmerica	America	2007.5	Dom-gal
H5N2_Avian_KP732707_A/duck/Eastern_China/L0321/2010|2010.216	KP732707	Avian	H5N2	H5	N2	China	EasternAsia	Asia	2010.216	Dom-ans
H12N5_Avian_CY184003_A/mallard/Sweden/343/2002|2002.830	CY184003	Avian	H12N5	H12	N5	Sweden	NorthernEurope	Europe	2002.83	Wild-ans-short
H10N7_Avian_KX013080_A/mallard/Ohio/13OS1979/2013|2013.600	KX013080	Avian	H10N7	H10	N7	USA	NorthernAmerica	America	2013.6	Wild-ans-short
H1N1_Human_KF918707_A/Beijing/132/2010|2010.844	KF918707	Human	H1N1	H1	N1	China	EasternAsia	Asia	2010.844	Human
H3N2_Human_KX918368_A/Vermont/30/2016|2016.375	KX918368	Human	H3N2	H3	N2	USA	NorthernAmerica	America	2016.375	Human
H10N7_Avian_CY129241_A/American_black_duck/New_Brunswick/04395/2007|2007.674	CY129241	Avian	H10N7	H10	N7	Canada	NorthernAmerica	America	2007.674	Wild-ans-short
H3N2_Swine_KC859218_A/swine/Thailand/PB482/2009|2009.877	KC859218	Swine	H3N2	H3	N2	Thailand	SouthEasternAsia	Asia	2009.877	Swine
H1N2_Swine_FJ374516_A/swine/Shanghai/1/2007|2007.225	FJ374516	Swine	H1N2	H1	N2	China	EasternAsia	Asia	2007.225	Swine
H1N1_Avian_CY202958_A/mallard/Maryland/12OS631/2012|2012.085	CY202958	Avian	H1N1	H1	N1	USA	NorthernAmerica	America	2012.085	Wild-ans-short
H3N2_Human_MG974350_A/Georgia/21/2017|2017.803	MG974350	Human	H3N2	H3	N2	USA	NorthernAmerica	America	2017.803	Human
H9N2_Avian_DQ064465_A/chicken/Guangdong/21/02|2002.500	DQ064465	Avian	H9N2	H9	N2	China	EasternAsia	Asia	2002.5	Dom-gal
H5N1_Avian_MH135554_A/chicken/Bangladesh/33395/2017|2017.625	MH135554	Avian	H5N1	H5	N1	Bangladesh	SouthernAsia	Asia	2017.625	Dom-gal
H2N2_Human_CY032241_A/Berlin/3/1964|1964.500	CY032241	Human	H2N2	H2	N2	Germany	WesternEurope	Europe	1964.5	Human
H4N6_Avian_CY166967_A/blue-winged_teal/Missouri/11OS2620/2011|2011.690	CY166967	Avian	H4N6	H4	N6	USA	NorthernAmerica	America	2011.69	Wild-ans-long
H12N1_Avian_LC339671_A/duck/Hokkaido/W26/2012|2012.756	LC339671	Avian	H12N1	H12	N1	Japan	EasternAsia	Asia	2012.756	Dom-ans
H5N1_Avian_JF772160_A/quail/Guangxi/12/2002|2002.534	JF772160	Avian	H5N1	H5	N1	China	EasternAsia	Asia	2002.534	Dom-gal
H3N8_Canine_MF173318_A/canine/New_York/1623-1/2010|2010.500	MF173318	Canine	H3N8	H3	N8	USA	NorthernAmerica	America	2010.5	Canine
H3N2_Human_CY105218_A/Hanoi/BM767/2003|2003.455	CY105218	Human	H3N2	H3	N2	Viet Nam	SouthEasternAsia	Asia	2003.455	Human
H3N2_Human_CY026607_A/Washington/UR06-0225/2007|2007.104	CY026607	Human	H3N2	H3	N2	USA	NorthernAmerica	America	2007.104	Human
H1N1_Avian_CY202781_A/snow_goose/Delaware/12OS3767/2012|2012.145	CY202781	Avian	H1N1	H1	N1	USA	NorthernAmerica	America	2012.145	Wild-ans-long
H4N6_Avian_CY205618_A/blue-winged_teal/Louisiana/AI10-3613/2010|2010.696	CY205618	Avian	H4N6	H4	N6	USA	NorthernAmerica	America	2010.696	Wild-ans-long
H5N5_Avian_JX878687_A/duck/HuBei/03/2010|2010.236	JX878687	Avian	H5N5	H5	N5	China	EasternAsia	Asia	2010.236	Dom-ans
H1N2_Swine_KX960291_A/swine/North_Carolina/A01432766/2013|2013.353	KX960291	Swine	H1N2	H1	N2	USA	NorthernAmerica	America	2013.353	Swine
H2N3_Avian_CY117071_A/mallard/Rugen/26-4/1980|1980.500	CY117071	Avian	H2N3	H2	N3	Germany	WesternEurope	Europe	1980.5	Wild-ans-short
H1N1_Human_KX406735_A/Louisiana/02/2016|2016.110	KX406735	Human	H1N1	H1	N1	USA	NorthernAmerica	America	2016.11	Human
H1N1_Swine_EU604696_A/swine/OH/511445/2007|2007.500	EU604696	Swine	H1N1	H1	N1	USA	NorthernAmerica	America	2007.5	Swine
H10N8_Avian_CY184636_A/mallard/Sweden/2823/2003|2003.395	CY184636	Avian	H10N8	H10	N8	Sweden	NorthernEurope	Europe	2003.395	Wild-ans-short
H6N3_Avian_CY014913_A/chicken/New_York/28263/1989|1989.332	CY014913	Avian	H6N3	H6	N3	USA	NorthernAmerica	America	1989.332	Dom-gal
H6N2_Avian_CY180488_A/duck/Minnesota/25/1975|1975.500	CY180488	Avian	H6N2	H6	N2	USA	NorthernAmerica	America	1975.5	Dom-ans
H6N6_Avian_CY109534_A/duck/Fujian/3796/2006|2006.285	CY109534	Avian	H6N6	H6	N6	China	EasternAsia	Asia	2006.285	Dom-ans
H1N2_Avian_KF013946_A/Muscovy_duck/Guangxi/GXd-3/2012|2012.153	KF013946	Avian	H1N2	H1	N2	China	EasternAsia	Asia	2012.153	Dom-ans
H6N2_Avian_CY067714_A/rosy-billed_pochard/Argentina/CIP051-925/2008|2008.123	CY067714	Avian	H6N2	H6	N2	Argentina	SouthernAmerica	America	2008.123	Wild-ans-short
H3N2_Swine_CY157827_A/swine/North_Carolina/SG1230/2005|2005.203	CY157827	Swine	H3N2	H3	N2	USA	NorthernAmerica	America	2005.203	Swine
H3N2_Swine_KC261890_A/swine/Pennsylvania/A01104050/2012|2012.603	KC261890	Swine	H3N2	H3	N2	USA	NorthernAmerica	America	2012.603	Swine
H1N1_Human_MH083609_A/Kansas/17/2017|2017.986	MH083609	Human	H1N1	H1	N1	USA	NorthernAmerica	America	2017.986	Human
H5N1_Avian_GU252834_A/goose/Tripura/103596/2008|2008.247	GU252834	Avian	H5N1	H5	N1	India	SouthernAsia	Asia	2008.247	Dom-ans
H1N1_Swine_HM210864_A/swine/Guangdong/07/2009|2009.501	HM210864	Swine	H1N1	H1	N1	China	EasternAsia	Asia	2009.501	Swine
H6N8_Avian_KY131159_A/northern_pintail/Alaska/792/2013|2013.726	KY131159	Avian	H6N8	H6	N8	USA	NorthernAmerica	America	2013.726	Wild-ans-long
H5N3_Avian_GU052841_A/mallard/Montana/458328-5/2006|2006.500	GU052841	Avian	H5N3	H5	N3	USA	NorthernAmerica	America	2006.5	Wild-ans-short
H7N6_Avian_CY133133_A/common_goldeneye/Wisconsin/10OS4202/2010|2010.918	CY133133	Avian	H7N6	H7	N6	USA	NorthernAmerica	America	2010.918	Wild-ans-short
H1N1_Human_KX407103_A/South_Dakota/06/2016|2016.090	KX407103	Human	H1N1	H1	N1	USA	NorthernAmerica	America	2016.09	Human
H4N6_Avian_CY206655_A/blue-winged_teal/Texas/UGAI14-3781/2014|2014.701	CY206655	Avian	H4N6	H4	N6	USA	NorthernAmerica	America	2014.701	Wild-ans-long
H3N8_Avian_KY284476_A/mallard/Ohio/15OS4242/2015|2015.616	KY284476	Avian	H3N8	H3	N8	USA	NorthernAmerica	America	2015.616	Wild-ans-short
H11N2_Avian_CY149768_A/blue-winged_teal/Canada/3296/2011|2011.729	CY149768	Avian	H11N2	H11	N2	Canada	NorthernAmerica	America	2011.729	Wild-ans-long
H3N2_Human_KU591027_A/California/85/2015|2015.688	KU591027	Human	H3N2	H3	N2	USA	NorthernAmerica	America	2015.688	Human
H1N1_Human_MH083625_A/Kentucky/37/2017|2017.997	MH083625	Human	H1N1	H1	N1	USA	NorthernAmerica	America	2017.997	Human
H1N1_Human_CY071067_A/Tallinn/INS372/2009|2009.975	CY071067	Human	H1N1	H1	N1	Estonia	NorthernEurope	Europe	2009.975	Human
H5N3_Avian_KX978912_A/mallard_duck/Netherlands/20/2009|2009.816	KX978912	Avian	H5N3	H5	N3	Netherlands	WesternEurope	Europe	2009.816	Wild-ans-short
H9N2_Avian_CY103003_A/sanderling/Delaware_Bay/449/2006|2006.389	CY103003	Avian	H9N2	H9	N2	USA	NorthernAmerica	America	2006.389	Wild-other
H3N2_Swine_GQ422413_A/swine/Guangdong/113/2002|2002.500	GQ422413	Swine	H3N2	H3	N2	China	EasternAsia	Asia	2002.5	Swine
H1N1_Human_KX407367_A/Oregon/07/2016|2016.148	KX407367	Human	H1N1	H1	N1	USA	NorthernAmerica	America	2016.148	Human
H1N1_Swine_CY099195_A/swine/Illinois/SG1141/2003|2003.178	CY099195	Swine	H1N1	H1	N1	USA	NorthernAmerica	America	2003.178	Swine
H6N2_Avian_HM144992_A/wild_duck/Shantou/5769/2004|2004.500	HM144992	Avian	H6N2	H6	N2	China	EasternAsia	Asia	2004.5	Wild-ans-short
H4N6_Avian_CY132521_A/mallard/Ohio/11OS2085/2011|2011.627	CY132521	Avian	H4N6	H4	N6	USA	NorthernAmerica	America	2011.627	Wild-ans-short
H1N1_Human_CY225594_A/Virginia/13/2017|2017.121	CY225594	Human	H1N1	H1	N1	USA	NorthernAmerica	America	2017.121	Human
H1N1_Human_GQ168640_A/Iowa/04/2009|2009.310	GQ168640	Human	H1N1	H1	N1	USA	NorthernAmerica	America	2009.31	Human
H1N1_Avian_CY012828_A/mallard/Ohio/56/1999|1999.789	CY012828	Avian	H1N1	H1	N1	USA	NorthernAmerica	America	1999.789	Wild-ans-short
H1N1_Swine_CY157931_A/swine/Virginia/01359/2006|2006.907	CY157931	Swine	H1N1	H1	N1	USA	NorthernAmerica	America	2006.907	Swine
H1N2_Swine_CY107831_A/swine/Korea/1130/2009|2009.038	CY107831	Swine	H1N2	H1	N2	South Korea	EasternAsia	Asia	2009.038	Swine
H4N6_Avian_CY079328_A/mallard/Wisconsin/08OS2261/2008|2008.797	CY079328	Avian	H4N6	H4	N6	USA	NorthernAmerica	America	2008.797	Wild-ans-short
H3N2_Swine_CY159429_A/swine/Arkansas/02598/2009|2009.115	CY159429	Swine	H3N2	H3	N2	USA	NorthernAmerica	America	2009.115	Swine
H1N1_Avian_KJ764768_A/wild_duck/Korea/PSC30-20/2010|2010.038	KJ764768	Avian	H1N1	H1	N1	South Korea	EasternAsia	Asia	2010.038	Wild-ans-short
H1N2_Swine_KY401856_A/swine/South_Dakota/A01678175/2016|2016.430	KY401856	Swine	H1N2	H1	N2	USA	NorthernAmerica	America	2016.43	Swine
H6N8_Avian_CY021481_A/mallard/Maryland/2022/2005|2005.500	CY021481	Avian	H6N8	H6	N8	USA	NorthernAmerica	America	2005.5	Wild-ans-short
H14N6_Avian_KJ195672_A/blue-winged_teal/Guatemala/CIP049H106-62/2011|2011.953	KJ195672	Avian	H14N6	H14	N6	Guatemala	CentralAmerica	America	2011.953	Wild-ans-long
H3N2_Swine_CY157803_A/swine/Oklahoma/SG1216/2005|2005.167	CY157803	Swine	H3N2	H3	N2	USA	NorthernAmerica	America	2005.167	Swine
H12N5_Avian_CY017737_A/pintail_duck/Alaska/102/2005|2005.603	CY017737	Avian	H12N5	H12	N5	USA	NorthernAmerica	America	2005.603	Wild-ans-short
H7N7_Avian_KF260015_A/duck/Jiangxi/21980/2010|2010.500	KF260015	Avian	H7N7	H7	N7	China	EasternAsia	Asia	2010.5	Dom-ans
H9N2_Avian_MG042256_A/chicken/Bangladesh/31624/2016|2016.989	MG042256	Avian	H9N2	H9	N2	Bangladesh	SouthernAsia	Asia	2016.989	Dom-gal
H3N8_Avian_CY102692_A/mallard/Alberta/160/2001|2001.595	CY102692	Avian	H3N8	H3	N8	Canada	NorthernAmerica	America	2001.595	Wild-ans-short
H1N1_Swine_MG521035_A/swine/Indiana/A02216644/2017|2017.436	MG521035	Swine	H1N1	H1	N1	USA	NorthernAmerica	America	2017.436	Swine
H6N8_Avian_KX978113_A/greater_white-fronted_goose/Netherlands/4/2008|2008.058	KX978113	Avian	H6N8	H6	N8	Netherlands	WesternEurope	Europe	2008.058	Wild-ans-long
H7N3_Avian_KY551272_A/mallard/New_York/AH0049315/2016|2016.066	KY551272	Avian	H7N3	H7	N3	USA	NorthernAmerica	America	2016.066	Wild-ans-short
H1N1_Swine_CY115860_A/swine/Morbihan/0287/2007|2007.619	CY115860	Swine	H1N1	H1	N1	France	WesternEurope	Europe	2007.619	Swine
H11N9_Avian_CY005855_A/shoveler/Netherlands/19/1999|1999.500	CY005855	Avian	H11N9	H11	N9	Netherlands	WesternEurope	Europe	1999.5	Wild-ans-short
H1N1_Swine_KR859643_A/swine/Illinois/A00970252/2010|2010.208	KR859643	Swine	H1N1	H1	N1	USA	NorthernAmerica	America	2010.208	Swine
H2N5_Avian_CY149400_A/glaucous_gull/Iceland/1382/2011|2011.814	CY149400	Avian	H2N5	H2	N5	Iceland	NorthernEurope	Europe	2011.814	Wild-other
H3N2_Avian_MG042252_A/duck/Bangladesh/31019/2016|2016.811	MG042252	Avian	H3N2	H3	N2	Bangladesh	SouthernAsia	Asia	2016.811	Dom-ans
H1N2_Swine_JX138513_A/swine/Zhejiang/01/2008|2008.200	JX138513	Swine	H1N2	H1	N2	China	EasternAsia	Asia	2008.2	Swine
H3N2_Swine_KM029443_A/swine/Hong_Kong/NS2168/2012|2012.468	KM029443	Swine	H3N2	H3	N2	Hong Kong	EasternAsia	Asia	2012.468	Swine
H1N1_Avian_KJ889427_A/duck/Bavaria/2/1977|1977.500	KJ889427	Avian	H1N1	H1	N1	Germany	WesternEurope	Europe	1977.5	Dom-ans
H1N1_Human_KU922559_A/Kerala/RGCBA923/2009|2009.764	KU922559	Human	H1N1	H1	N1	India	SouthernAsia	Asia	2009.764	Human
H3N1_Swine_KC471437_A/swine/Korea/CY03-12/2012|2012.175	KC471437	Swine	H3N1	H3	N1	South Korea	EasternAsia	Asia	2012.175	Swine
H5N2_Avian_EU743031_A/chicken/NY/14009/1993|1993.500	EU743031	Avian	H5N2	H5	N2	USA	NorthernAmerica	America	1993.5	Dom-gal
H1N1_Human_MH126190_A/Texas/01/2018|2018.005	MH126190	Human	H1N1	H1	N1	USA	NorthernAmerica	America	2018.005	Human
H11N3_Avian_KY644301_A/blue-winged_teal/Guatemala/CIP049H105-04/2011|2011.934	KY644301	Avian	H11N3	H11	N3	Guatemala	CentralAmerica	America	2011.934	Wild-ans-long
H14N3_Avian_KX960422_A/blue-winged_teal/Guatemala/CIP049H108-11/2012|2012.855	KX960422	Avian	H14N3	H14	N3	Guatemala	CentralAmerica	America	2012.855	Wild-ans-long
H1N2_Swine_CY116218_A/swine/England/483/2006|2006.359	CY116218	Swine	H1N2	H1	N2	United Kingdom	NorthernEurope	Europe	2006.359	Swine
H7N7_Avian_KU289939_A/blue_winged_teal/South_Dakota/A00772794/2009|2009.740	KU289939	Avian	H7N7	H7	N7	USA	NorthernAmerica	America	2009.74	Wild-ans-long
H5N1_Avian_MF116329_A/duck/China/E26/2012|2012.351	MF116329	Avian	H5N1	H5	N1	China	EasternAsia	Asia	2012.351	Dom-ans
H5N1_Avian_KR732475_A/duck/Egypt/0923-NLQP/2009|2009.500	KR732475	Avian	H5N1	H5	N1	Egypt	NorthernAfrica	Africa	2009.5	Dom-ans
H6N5_Avian_KY983227_A/American_wigeon/California/HS007B/2015|2015.811	KY983227	Avian	H6N5	H6	N5	USA	NorthernAmerica	America	2015.811	Wild-ans-long
H3N6_Avian_CY206288_A/blue-winged_teal/Texas/AI12-4448/2012|2012.712	CY206288	Avian	H3N6	H3	N6	USA	NorthernAmerica	America	2012.712	Wild-ans-long
H3N2_Human_MH358818_A/Rhode_Island/04/2018|2018.500	MH358818	Human	H3N2	H3	N2	USA	NorthernAmerica	America	2018.5	Human
H1N2_Swine_KR700667_A/swine/England/101878/2010|2010.666	KR700667	Swine	H1N2	H1	N2	United Kingdom	NorthernEurope	Europe	2010.666	Swine
H4N6_Avian_MF046324_A/mallard/Alberta/455/2015|2015.608	MF046324	Avian	H4N6	H4	N6	Canada	NorthernAmerica	America	2015.608	Wild-ans-short
H9N2_Avian_LC000600_A/muscovy_duck/Vietnam/LBM694/2014|2014.515	LC000600	Avian	H9N2	H9	N2	Viet Nam	SouthEasternAsia	Asia	2014.515	Dom-ans
H5N1_Avian_DQ997279_A/goose/Jilin/hb/2003|2003.500	DQ997279	Avian	H5N1	H5	N1	China	EasternAsia	Asia	2003.5	Dom-ans
H1N1_Swine_CY026455_A/swine/Ontario/6/1981|1981.500	CY026455	Swine	H1N1	H1	N1	Canada	NorthernAmerica	America	1981.5	Swine
H1N1_Human_GQ465727_A/Canada-AB/RV1644/2009|2009.329	GQ465727	Human	H1N1	H1	N1	Canada	NorthernAmerica	America	2009.329	Human
H1N2_Swine_MF664412_A/swine/Minnesota/A01932042/2017|2017.104	MF664412	Swine	H1N2	H1	N2	USA	NorthernAmerica	America	2017.104	Swine
H11N9_Avian_KY561071_A/mallard_duck/Ohio/15OS5361/2015|2015.792	KY561071	Avian	H11N9	H11	N9	USA	NorthernAmerica	America	2015.792	Wild-ans-short
H9N2_Avian_KF260096_A/pigeon/Hong_Kong/WF255/2007|2007.500	KF260096	Avian	H9N2	H9	N2	Hong Kong	EasternAsia	Asia	2007.5	Wild-other
H10N8_Avian_KP287962_A/migratory_duck/Jiangxi/21248/2009|2009.822	KP287962	Avian	H10N8	H10	N8	China	EasternAsia	Asia	2009.822	Wild-ans-long
H1N2_Swine_KJ739349_A/swine/Nebraska/A01202501/2011|2011.605	KJ739349	Swine	H1N2	H1	N2	USA	NorthernAmerica	America	2011.605	Swine
H3N8_Avian_CY078269_A/green-winged_teal/Louisiana/Sg-00092/2007|2007.704	CY078269	Avian	H3N8	H3	N8	USA	NorthernAmerica	America	2007.704	Wild-ans-long
H1N1_Human_CY119118_A/Malaysia/14817/1997|1997.997	CY119118	Human	H1N1	H1	N1	Malaysia	SouthEasternAsia	Asia	1997.997	Human
H1N1_Swine_KM027571_A/swine/Guangdong/NS2765/2011|2011.627	KM027571	Swine	H1N1	H1	N1	China	EasternAsia	Asia	2011.627	Swine
H3N2_Human_CY121329_A/Harbin/15/1992|1992.500	CY121329	Human	H3N2	H3	N2	China	EasternAsia	Asia	1992.5	Human
H4N6_Avian_CY149680_A/blue-winged_teal/Canada/3239/2011|2011.715	CY149680	Avian	H4N6	H4	N6	Canada	NorthernAmerica	America	2011.715	Wild-ans-long
H4N6_Avian_KU160951_A/duck/Henan/S4179/2009|2009.921	KU160951	Avian	H4N6	H4	N6	China	EasternAsia	Asia	2009.921	Dom-ans
H5N6_Avian_KY005875_A/chicken/Henan/YB0597/2016|2016.200	KY005875	Avian	H5N6	H5	N6	China	EasternAsia	Asia	2016.2	Dom-gal
H3N2_Avian_CY203265_A/mallard/Maryland/10OS1087/2010|2010.633	CY203265	Avian	H3N2	H3	N2	USA	NorthernAmerica	America	2010.633	Wild-ans-short
H1N2_Swine_MG962492_A/swine/Western_Australia/2577896X/2012|2012.589	MG962492	Swine	H1N2	H1	N2	Australia	AustraliaNewZealandOceania	Oceania	2012.589	Swine
H9N2_Avian_KP336383_A/northern_pintail/Alaska/2011-0703/2011|2011.745	KP336383	Avian	H9N2	H9	N2	USA	NorthernAmerica	America	2011.745	Wild-ans-long
H5N6_Avian_KP286113_A/chicken/Dongguan/3363/2013|2013.962	KP286113	Avian	H5N6	H5	N6	China	EasternAsia	Asia	2013.962	Dom-gal
H6N8_Avian_CY126892_A/laughing_gull/New_Jersey/194/1990|1990.397	CY126892	Avian	H6N8	H6	N8	USA	NorthernAmerica	America	1990.397	Wild-other
H1N1_Swine_MF872824_A/swine/Spain/45690-2/2016|2016.986	MF872824	Swine	H1N1	H1	N1	Spain	SouthernEurope	Europe	2016.986	Swine
H1N1_Avian_CY138789_A/mallard/New_Brunswick/00349/2010|2010.600	CY138789	Avian	H1N1	H1	N1	Canada	NorthernAmerica	America	2010.6	Wild-ans-short
H3N2_Human_KX416884_A/Kentucky/21/2016|2016.263	KX416884	Human	H3N2	H3	N2	USA	NorthernAmerica	America	2016.263	Human
H3N8_Avian_CY206223_A/blue-winged_teal/Texas/AI12-3655/2012|2012.710	CY206223	Avian	H3N8	H3	N8	USA	NorthernAmerica	America	2012.71	Wild-ans-long
H3N2_Avian_CY005556_A/duck/Hong_Kong/7/1975|1975.500	CY005556	Avian	H3N2	H3	N2	Hong Kong	EasternAsia	Asia	1975.5	Dom-ans
H3N2_Human_MH358698_A/Louisiana/15/2018|2018.123	MH358698	Human	H3N2	H3	N2	USA	NorthernAmerica	America	2018.123	Human
H6N2_Avian_CY126924_A/ruddy_turnstone/Delaware_Bay/255/1991|1991.392	CY126924	Avian	H6N2	H6	N2	USA	NorthernAmerica	America	1991.392	Wild-other
H1N1_Human_CY009288_A/USSR/92/1977|1977.500	CY009288	Human	H1N1	H1	N1	Russia	EasternEurope	Europe	1977.5	Human
H4N8_Avian_KY828622_A/mallard/California/UCD980/2015|2015.595	KY828622	Avian	H4N8	H4	N8	USA	NorthernAmerica	America	2015.595	Wild-ans-short
H4N8_Avian_CY136291_A/northern_pintail/Interior_Alaska/9BM12153R0/2009|2009.500	CY136291	Avian	H4N8	H4	N8	USA	NorthernAmerica	America	2009.5	Wild-ans-long
H2N3_Avian_CY178515_A/duck/Wisconsin/2409/1985|1985.500	CY178515	Avian	H2N3	H2	N3	USA	NorthernAmerica	America	1985.5	Dom-ans
H1N1_Human_KF612168_A/Santa_Cruz/111/2012|2012.181	KF612168	Human	H1N1	H1	N1	Bolivia	SouthernAmerica	America	2012.181	Human
H1N1_Human_KX004102_A/Iowa/55/2015|2015.956	KX004102	Human	H1N1	H1	N1	USA	NorthernAmerica	America	2015.956	Human
H5N1_Avian_KY171075_A/chicken/Vietnam/NCVD14-A380/2014|2014.299	KY171075	Avian	H5N1	H5	N1	Viet Nam	SouthEasternAsia	Asia	2014.299	Dom-gal
H3N2_Human_CY037355_A/Genoa/14/2003|2003.811	CY037355	Human	H3N2	H3	N2	Italy	SouthernEurope	Europe	2003.811	Human
H3N8_Avian_CY102280_A/shorebird/Delaware_Bay/210/1998|1998.378	CY102280	Avian	H3N8	H3	N8	USA	NorthernAmerica	America	1998.378	Wild-other
H10N7_Avian_MF145727_A/mallard_duck/Netherlands/21/2010|2010.682	MF145727	Avian	H10N7	H10	N7	Netherlands	WesternEurope	Europe	2010.682	Wild-ans-short
H7N3_Avian_CY024742_A/turkey/Italy/8000/2002|2002.500	CY024742	Avian	H7N3	H7	N3	Italy	SouthernEurope	Europe	2002.5	Dom-gal
H1N1_Avian_MF613776_A/mallard/Alberta/233/2015|2015.608	MF613776	Avian	H1N1	H1	N1	Canada	NorthernAmerica	America	2015.608	Wild-ans-short
H7N9_Avian_MF630513_A/duck/Shanghai/SD016/2015|2015.044	MF630513	Avian	H7N9	H7	N9	China	EasternAsia	Asia	2015.044	Dom-ans
H9N2_Avian_EF492340_A/chicken/Israel/853/2005|2005.500	EF492340	Avian	H9N2	H9	N2	Israel	WesternAsia	Asia	2005.5	Dom-gal
H1N1_Human_CY026143_A/Wisconsin/301/1976|1976.500	CY026143	Human	H1N1	H1	N1	USA	NorthernAmerica	America	1976.5	Human
H6N2_Avian_KY983128_A/American_wigeon/California/HS001/2015|2015.811	KY983128	Avian	H6N2	H6	N2	USA	NorthernAmerica	America	2015.811	Wild-ans-long
H3N2_Human_KT838936_A/North_Carolina/29/2014|2014.852	KT838936	Human	H3N2	H3	N2	USA	NorthernAmerica	America	2014.852	Human
H10N7_Avian_KX544826_A/mallard/Missouri/13OS6556/2013|2013.904	KX544826	Avian	H10N7	H10	N7	USA	NorthernAmerica	America	2013.904	Wild-ans-short
H3N1_Avian_CY140864_A/blue-winged_Teal/North_Dakota/AI09-3642/2009|2009.674	CY140864	Avian	H3N1	H3	N1	USA	NorthernAmerica	America	2009.674	Wild-ans-long
H3N2_Human_CY118606_A/Malaysia/17230/1998|1998.395	CY118606	Human	H3N2	H3	N2	Malaysia	SouthEasternAsia	Asia	1998.395	Human
H4N2_Avian_CY180600_A/green-winged_teal/Wisconsin/118/1979|1979.500	CY180600	Avian	H4N2	H4	N2	USA	NorthernAmerica	America	1979.5	Wild-ans-long
H6N2_Avian_CY140547_A/American_wigeon/Louisiana/Sg-01032/2008|2008.855	CY140547	Avian	H6N2	H6	N2	USA	NorthernAmerica	America	2008.855	Wild-ans-long
H9N2_Avian_MG204052_A/chicken/Xiamen/10/2015|2015.786	MG204052	Avian	H9N2	H9	N2	China	EasternAsia	Asia	2015.786	Dom-gal
H6N2_Avian_JF965288_A/duck/Eastern_China/59/2003|2003.871	JF965288	Avian	H6N2	H6	N2	China	EasternAsia	Asia	2003.871	Dom-ans
H9N2_Swine_EU086310_A/swine/Guangxi/FS2/2005|2005.500	EU086310	Swine	H9N2	H9	N2	China	EasternAsia	Asia	2005.5	Swine
H3N2_Human_CY113257_A/Rotterdam/8179/1977|1977.500	CY113257	Human	H3N2	H3	N2	Netherlands	WesternEurope	Europe	1977.5	Human
H4N3_Avian_CY004900_A/blue-winged_teal/ALB/136/1990|1990.638	CY004900	Avian	H4N3	H4	N3	Canada	NorthernAmerica	America	1990.638	Wild-ans-long
H1N1_Avian_CY094705_A/mallard/California/5351/2009|2009.589	CY094705	Avian	H1N1	H1	N1	USA	NorthernAmerica	America	2009.589	Wild-ans-short
H1N2_Human_JQ340010_A/Eastern_India/N-1289/2009|2009.644	JQ340010	Human	H1N2	H1	N2	India	SouthernAsia	Asia	2009.644	Human
H12N5_Avian_CY195989_A/mallard/Interior_Alaska/10BM13335/2010|2010.619	CY195989	Avian	H12N5	H12	N5	USA	NorthernAmerica	America	2010.619	Wild-ans-short
H9N2_Avian_KP866070_A/chicken/Jiangsu/925/2009|2009.918	KP866070	Avian	H9N2	H9	N2	China	EasternAsia	Asia	2009.918	Dom-gal
H5N2_Avian_KM657863_A/chicken/Aguascalientes/IA13/2010|2010.285	KM657863	Avian	H5N2	H5	N2	Mexico	CentralAmerica	America	2010.285	Dom-gal
H6N2_Avian_KX979187_A/mallard_duck/Netherlands/3/2008|2008.016	KX979187	Avian	H6N2	H6	N2	Netherlands	WesternEurope	Europe	2008.016	Wild-ans-short
H1N2_Avian_CY178923_A/thick-billed_murre/Alaska/236/1976|1976.500	CY178923	Avian	H1N2	H1	N2	USA	NorthernAmerica	America	1976.5	Wild-other
H3N2_Swine_KF922843_A/swine/Minnesota/A01134337/2010|2010.877	KF922843	Swine	H3N2	H3	N2	USA	NorthernAmerica	America	2010.877	Swine
H5N1_Avian_CY061298_A/chicken/West_Bengal/239020/2010|2010.030	CY061298	Avian	H5N1	H5	N1	India	SouthernAsia	Asia	2010.03	Dom-gal
H7N9_Avian_MF630369_A/chicken/Zhejiang/S1190/2015|2015.225	MF630369	Avian	H7N9	H7	N9	China	EasternAsia	Asia	2015.225	Dom-gal
H13N6_Avian_CY196615_A/glaucous-winged_gull/Southcentral_Alaska/11JR02474/2011|2011.658	CY196615	Avian	H13N6	H13	N6	USA	NorthernAmerica	America	2011.658	Wild-other
H4N6_Avian_KY131356_A/northern_pintail/Alaska/UGAI15-7298/2015|2015.732	KY131356	Avian	H4N6	H4	N6	USA	NorthernAmerica	America	2015.732	Wild-ans-long
H5N1_Avian_CY146704_A/duck/Hunan/S4220/2011|2011.866	CY146704	Avian	H5N1	H5	N1	China	EasternAsia	Asia	2011.866	Dom-ans
H5N2_Avian_KP000019_A/chicken/Laiwu/0313/2014|2014.195	KP000019	Avian	H5N2	H5	N2	China	EasternAsia	Asia	2014.195	Dom-gal
H6N6_Avian_KU762363_A/duck/Guizhou/013/2014|2014.778	KU762363	Avian	H6N6	H6	N6	China	EasternAsia	Asia	2014.778	Dom-ans
H3N2_Human_KT888982_A/Hong_Kong/1514A01704826T/2011|2011.871	KT888982	Human	H3N2	H3	N2	Hong Kong	EasternAsia	Asia	2011.871	Human
H1N2_Swine_CY158909_A/swine/Oklahoma/01452/2007|2007.068	CY158909	Swine	H1N2	H1	N2	USA	NorthernAmerica	America	2007.068	Swine
H1N1_Human_KC781053_A/North_Carolina/44/2009|2009.718	KC781053	Human	H1N1	H1	N1	USA	NorthernAmerica	America	2009.718	Human
H4N6_Avian_KY130759_A/northern_pintail/Alaska/936/2011|2011.756	KY130759	Avian	H4N6	H4	N6	USA	NorthernAmerica	America	2011.756	Wild-ans-long
H6N1_Avian_DQ376784_A/chicken/Taiwan/0107/02|2002.500	DQ376784	Avian	H6N1	H6	N1	Taiwan	EasternAsia	Asia	2002.5	Dom-gal
H3N2_Human_KT888980_A/Kabul/1514A01305435T/2013|2013.025	KT888980	Human	H3N2	H3	N2	Afghanistan	SouthernAsia	Asia	2013.025	Human
H1N1_Avian_EU743580_A/mallard/Maryland/02-184/2002|2002.500	EU743580	Avian	H1N1	H1	N1	USA	NorthernAmerica	America	2002.5	Wild-ans-short
H6N8_Avian_CY149536_A/greylag_goose/Iceland/0980/2011|2011.833	CY149536	Avian	H6N8	H6	N8	Iceland	NorthernEurope	Europe	2011.833	Wild-ans-long
H6N2_Avian_HM144997_A/mallard/Jiangxi/8264/2004|2004.500	HM144997	Avian	H6N2	H6	N2	China	EasternAsia	Asia	2004.5	Wild-ans-short
H1N1_Human_MH446944_A/West_Virginia/15/2018|2018.175	MH446944	Human	H1N1	H1	N1	USA	NorthernAmerica	America	2018.175	Human
H6N6_Avian_KJ200905_A/duck/Zhejiang/S1023/2010|2010.167	KJ200905	Avian	H6N6	H6	N6	China	EasternAsia	Asia	2010.167	Dom-ans
H3N2_Human_MH443512_A/Kansas/09/2018|2018.011	MH443512	Human	H3N2	H3	N2	USA	NorthernAmerica	America	2018.011	Human
H5N2_Avian_JQ041416_A/chicken/Hebei/1102/2010|2010.953	JQ041416	Avian	H5N2	H5	N2	China	EasternAsia	Asia	2010.953	Dom-gal
H5N3_Avian_KX979585_A/mallard_duck/Netherlands/1/2008|2008.079	KX979585	Avian	H5N3	H5	N3	Netherlands	WesternEurope	Europe	2008.079	Wild-ans-short
H11N9_Avian_CY139749_A/mallard/Minnesota/182722/1998|1998.666	CY139749	Avian	H11N9	H11	N9	USA	NorthernAmerica	America	1998.666	Wild-ans-short
H1N1_Human_CY218845_A/Minnesota/04/2017|2017.041	CY218845	Human	H1N1	H1	N1	USA	NorthernAmerica	America	2017.041	Human
H6N2_Avian_CY013867_A/green-winged_teal/Ohio/178/1999|1999.808	CY013867	Avian	H6N2	H6	N2	USA	NorthernAmerica	America	1999.808	Wild-ans-long
H10N3_Avian_KP286137_A/duck/Jiangxi/33663/2013|2013.953	KP286137	Avian	H10N3	H10	N3	China	EasternAsia	Asia	2013.953	Dom-ans
H4N6_Avian_KX978806_A/mallard_duck/Netherlands/19/2012|2012.682	KX978806	Avian	H4N6	H4	N6	Netherlands	WesternEurope	Europe	2012.682	Wild-ans-short
H3N6_Avian_CY022721_A/mallard/Ohio/1717/2005|2005.500	CY022721	Avian	H3N6	H3	N6	USA	NorthernAmerica	America	2005.5	Wild-ans-short
H5N2_Avian_GQ923177_A/duck/Minnesota/462960-2/2006|2006.500	GQ923177	Avian	H5N2	H5	N2	USA	NorthernAmerica	America	2006.5	Dom-ans
H9N2_Avian_DQ064467_A/chicken/Guangdong/47/01|2001.500	DQ064467	Avian	H9N2	H9	N2	China	EasternAsia	Asia	2001.5	Dom-gal
H1N2_Swine_EU053151_A/swine/Bakum/1832/2000|2000.500	EU053151	Swine	H1N2	H1	N2	Germany	WesternEurope	Europe	2000.5	Swine
H9N2_Avian_FJ534540_A/chicken/Henan/1-2/2008|2008.025	FJ534540	Avian	H9N2	H9	N2	China	EasternAsia	Asia	2008.025	Dom-gal
H3N6_Avian_CY049768_A/mallard/Altai/1208/2007|2007.704	CY049768	Avian	H3N6	H3	N6	Russia	EasternEurope	Europe	2007.704	Wild-ans-short
H3N2_Human_CY093339_A/Guam/WRAIR1557P/2009|2009.085	CY093339	Human	H3N2	H3	N2	Guam	MicronesiaOceania	Oceania	2009.085	Human
H1N1_Human_KM437822_A/Finland/776N/2010|2010.500	KM437822	Human	H1N1	H1	N1	Finland	NorthernEurope	Europe	2010.5	Human
H4N6_Avian_CY133773_A/blue-winged_teal/Missouri/10MO030/2010|2010.707	CY133773	Avian	H4N6	H4	N6	USA	NorthernAmerica	America	2010.707	Wild-ans-long
H10N8_Avian_KP285409_A/chicken/Jiangxi/28113/2013|2013.838	KP285409	Avian	H10N8	H10	N8	China	EasternAsia	Asia	2013.838	Dom-gal
H3N2_Human_KT838965_A/Delaware/25/2014|2014.885	KT838965	Human	H3N2	H3	N2	USA	NorthernAmerica	America	2014.885	Human
H3N2_Human_CY113305_A/Philippines/2/1982|1982.500	CY113305	Human	H3N2	H3	N2	Philippines	SouthEasternAsia	Asia	1982.5	Human
H3N2_Human_CY093363_A/Arizona/WRAIR1562P/2009|2009.162	CY093363	Human	H3N2	H3	N2	USA	NorthernAmerica	America	2009.162	Human
H1N2_Avian_KY415935_A/duck/Yuhuan/YH45/2016|2016.129	KY415935	Avian	H1N2	H1	N2	China	EasternAsia	Asia	2016.129	Dom-ans
H9N1_Avian_CY005130_A/ruddy_turnstone/DE/2731/1987|1987.400	CY005130	Avian	H9N1	H9	N1	USA	NorthernAmerica	America	1987.4	Wild-other
H3N2_Human_CY264271_A/Rhode_Island/15/2017|2017.907	CY264271	Human	H3N2	H3	N2	USA	NorthernAmerica	America	2017.907	Human
H1N1_Avian_CY144304_A/ruddy_turnstone/Delaware/650656/2002|2002.389	CY144304	Avian	H1N1	H1	N1	USA	NorthernAmerica	America	2002.389	Wild-other
H3N1_Swine_KT983789_A/swine/Iowa/A01476471/2014|2014.038	KT983789	Swine	H3N1	H3	N1	USA	NorthernAmerica	America	2014.038	Swine
H9N2_Avian_DQ683044_A/chicken/Israel/1808/2004|2004.500	DQ683044	Avian	H9N2	H9	N2	Israel	WesternAsia	Asia	2004.5	Dom-gal
H1N1_Human_KT836598_A/Hawaii/67/2014|2014.778	KT836598	Human	H1N1	H1	N1	USA	NorthernAmerica	America	2014.778	Human
H3N2_Swine_KM872090_A/swine/California/A00968949/2014|2014.499	KM872090	Swine	H3N2	H3	N2	USA	NorthernAmerica	America	2014.499	Swine
H3N2_Avian_LC028084_A/duck/Vietnam/LBM48/2011|2011.890	LC028084	Avian	H3N2	H3	N2	Viet Nam	SouthEasternAsia	Asia	2011.89	Dom-ans
H5N6_Human_KP765792_A/Guangzhou/39715/2014|2014.942	KP765792	Human	H5N6	H5	N6	China	EasternAsia	Asia	2014.942	Human
H1N1_Swine_KP404288_A/swine/Hunan/196/2011|2011.871	KP404288	Swine	H1N1	H1	N1	China	EasternAsia	Asia	2011.871	Swine
H2N2_Avian_CY014825_A/chicken/New_York/13828-3/1995|1995.500	CY014825	Avian	H2N2	H2	N2	USA	NorthernAmerica	America	1995.5	Dom-gal
H6N1_Avian_CY187001_A/mallard/Ohio/12OS2174/2012|2012.866	CY187001	Avian	H6N1	H6	N1	USA	NorthernAmerica	America	2012.866	Wild-ans-short
H1N2_Swine_KJ640327_A/swine/Ohio/13TOSU0554/2013|2013.414	KJ640327	Swine	H1N2	H1	N2	USA	NorthernAmerica	America	2013.414	Swine
H6N2_Avian_CY180584_A/green-winged_teal/Wisconsin/453/1976|1976.500	CY180584	Avian	H6N2	H6	N2	USA	NorthernAmerica	America	1976.5	Wild-ans-long
H1N1_Human_CY083443_A/Ft-Benning/WRAIR1669P/2009|2009.745	CY083443	Human	H1N1	H1	N1	USA	NorthernAmerica	America	2009.745	Human
H3N2_Human_CY112993_A/Netherlands/132/2004|2004.923	CY112993	Human	H3N2	H3	N2	Netherlands	WesternEurope	Europe	2004.923	Human
H1N1_Human_KX411751_A/Iowa/11/2016|2016.222	KX411751	Human	H1N1	H1	N1	USA	NorthernAmerica	America	2016.222	Human
H4N8_Avian_KU160855_A/duck/Chongqing/S2086/2012|2012.340	KU160855	Avian	H4N8	H4	N8	China	EasternAsia	Asia	2012.34	Dom-ans
H5N1_Avian_CY133081_A/mallard/Wisconsin/10OS2672/2010|2010.751	CY133081	Avian	H5N1	H5	N1	USA	NorthernAmerica	America	2010.751	Wild-ans-short
H1N1_Human_MH233680_A/Pennsylvania/55/2018|2018.123	MH233680	Human	H1N1	H1	N1	USA	NorthernAmerica	America	2018.123	Human
H4N6_Avian_KY415944_A/duck/Ganzhou/GZ5/2015|2015.945	KY415944	Avian	H4N6	H4	N6	China	EasternAsia	Asia	2015.945	Dom-ans
H1N1_Human_CY119110_A/Malaysia/14210/2000|2000.337	CY119110	Human	H1N1	H1	N1	Malaysia	SouthEasternAsia	Asia	2000.337	Human
H5N6_Avian_KY415954_A/chicken/Ganzhou/GZ50/2015|2015.945	KY415954	Avian	H5N6	H5	N6	China	EasternAsia	Asia	2015.945	Dom-gal
H3N2_Human_KU589855_A/Indiana/25/2015|2015.671	KU589855	Human	H3N2	H3	N2	USA	NorthernAmerica	America	2015.671	Human
H1N1_Human_CY172563_A/New_York/1052/2006|2006.959	CY172563	Human	H1N1	H1	N1	USA	NorthernAmerica	America	2006.959	Human
H4N6_Avian_KJ567885_A/American_green-winged_teal/Ohio/13OS2050/2013|2013.721	KJ567885	Avian	H4N6	H4	N6	USA	NorthernAmerica	America	2013.721	Wild-ans-long
H3N2_Human_KX003417_A/Oklahoma/21/2015|2015.879	KX003417	Human	H3N2	H3	N2	USA	NorthernAmerica	America	2015.879	Human
H2N2_Avian_CY191015_A/mallard/Maryland/11OS3829/2012|2012.041	CY191015	Avian	H2N2	H2	N2	USA	NorthernAmerica	America	2012.041	Wild-ans-short
H10N3_Avian_KY063912_A/blue-winged_teal/Lousiana/UGAI14-0463/2014|2014.255	KY063912	Avian	H10N3	H10	N3	USA	NorthernAmerica	America	2014.255	Wild-ans-long
H1N1_Human_KY487666_A/Baltimore/0124/2016|2016.222	KY487666	Human	H1N1	H1	N1	USA	NorthernAmerica	America	2016.222	Human
H1N1_Human_KX407871_A/Nebraska/14/2016|2016.153	KX407871	Human	H1N1	H1	N1	USA	NorthernAmerica	America	2016.153	Human
H9N2_Avian_KU646988_A/Anas_platyrhynchos/Belgium/24311pcs5/2012|2012.688	KU646988	Avian	H9N2	H9	N2	Belgium	WesternEurope	Europe	2012.688	Wild-ans-short
H3N2_Swine_KU322612_A/swine/Italy/100176-1/2013|2013.500	KU322612	Swine	H3N2	H3	N2	Italy	SouthernEurope	Europe	2013.5	Swine
H1N1_Human_GQ527171_A/Omsk/01/2009|2009.611	GQ527171	Human	H1N1	H1	N1	Russia	EasternEurope	Europe	2009.611	Human
H5N2_Avian_KX602704_A/chicken/Zhejiang/81643/2015|2015.622	KX602704	Avian	H5N2	H5	N2	China	EasternAsia	Asia	2015.622	Dom-gal
H3N8_Avian_CY235158_A/green-winged_teal/Idaho/UGAI16-1900/2016|2016.622	CY235158	Avian	H3N8	H3	N8	USA	NorthernAmerica	America	2016.622	Wild-ans-long
H9N2_Avian_MG192164_A/chicken/Fujian/SD056/2017|2017.200	MG192164	Avian	H9N2	H9	N2	China	EasternAsia	Asia	2017.2	Dom-gal
H5N2_Avian_GQ923161_A/mallard/Oregon/461067-2/2006|2006.500	GQ923161	Avian	H5N2	H5	N2	USA	NorthernAmerica	America	2006.5	Wild-ans-short
H1N1_Swine_CY194609_A/swine/Arkansas/D0386/2013|2013.342	CY194609	Swine	H1N1	H1	N1	USA	NorthernAmerica	America	2013.342	Swine
H3N8_Avian_MH135713_A/ruddy_turnstone/Delaware_Bay/607/2017|2017.392	MH135713	Avian	H3N8	H3	N8	USA	NorthernAmerica	America	2017.392	Wild-other
H11N9_Avian_CY235311_A/mallard/Idaho/UGAI16-1962/2016|2016.627	CY235311	Avian	H11N9	H11	N9	USA	NorthernAmerica	America	2016.627	Wild-ans-short
H3N6_Avian_CY097038_A/mallard/Wisconsin/2712/2009|2009.775	CY097038	Avian	H3N6	H3	N6	USA	NorthernAmerica	America	2009.775	Wild-ans-short
H1N1_Human_KX409911_A/Mississippi/12/2016|2016.186	KX409911	Human	H1N1	H1	N1	USA	NorthernAmerica	America	2016.186	Human
H5N1_Avian_LC106105_A/duck/Cairo/157CA/2015|2015.027	LC106105	Avian	H5N1	H5	N1	Egypt	NorthernAfrica	Africa	2015.027	Dom-ans
H5N6_Avian_LC279792_A/muscovy_duck/Vietnam/LBM817/2015|2015.858	LC279792	Avian	H5N6	H5	N6	Viet Nam	SouthEasternAsia	Asia	2015.858	Dom-ans
H11N3_Avian_CY186744_A/blue-winged_teal/Illinois/12OS2951/2012|2012.685	CY186744	Avian	H11N3	H11	N3	USA	NorthernAmerica	America	2012.685	Wild-ans-long
H5N2_Avian_CY021529_A/turkey/Italy/1258/2005|2005.500	CY021529	Avian	H5N2	H5	N2	Italy	SouthernEurope	Europe	2005.5	Dom-gal
H1N1_Swine_CY116491_A/swine/Italy/172336/2001|2001.500	CY116491	Swine	H1N1	H1	N1	Italy	SouthernEurope	Europe	2001.5	Swine
H6N2_Avian_CY140523_A/mallard/Minnesota/Sg-01018/2008|2008.688	CY140523	Avian	H6N2	H6	N2	USA	NorthernAmerica	America	2008.688	Wild-ans-short
H4N9_Avian_CY146493_A/mallard/New_Jersey/AI09-5137/2009|2009.740	CY146493	Avian	H4N9	H4	N9	USA	NorthernAmerica	America	2009.74	Wild-ans-short
H16N3_Avian_CY239300_A/glaucous-winged_gull/Southcentral_Alaska/13MB02410/2013|2013.597	CY239300	Avian	H16N3	H16	N3	USA	NorthernAmerica	America	2013.597	Wild-other
H3N2_Human_MH358906_A/Washington/71/2018|2018.192	MH358906	Human	H3N2	H3	N2	USA	NorthernAmerica	America	2018.192	Human
H9N2_Avian_CY005150_A/mallard/Alberta/11/1991|1991.603	CY005150	Avian	H9N2	H9	N2	Canada	NorthernAmerica	America	1991.603	Wild-ans-short
H3N2_Swine_KT767989_A/swine/Nebraska/A01476165/2014|2014.570	KT767989	Swine	H3N2	H3	N2	USA	NorthernAmerica	America	2014.57	Swine
H4N2_Avian_CY076896_A/duck/Guangxi/912/2008|2008.200	CY076896	Avian	H4N2	H4	N2	China	EasternAsia	Asia	2008.2	Dom-ans
H1N1_Human_KF057140_A/Jiangsu/1/2011|2011.008	KF057140	Human	H1N1	H1	N1	China	EasternAsia	Asia	2011.008	Human
H11N9_Avian_CY146640_A/duck/Hunan/S4013/2011|2011.855	CY146640	Avian	H11N9	H11	N9	China	EasternAsia	Asia	2011.855	Dom-ans
H3N2_Human_KT843983_A/Florida/55/2015|2015.504	KT843983	Human	H3N2	H3	N2	USA	NorthernAmerica	America	2015.504	Human
H3N2_Canine_MH266332_A/canine/Kentucky/128656/2017|2017.564	MH266332	Canine	H3N2	H3	N2	USA	NorthernAmerica	America	2017.564	Canine
H1N1_Human_CY009616_A/Fort_Monmouth/1/1947|1947.500	CY009616	Human	H1N1	H1	N1	USA	NorthernAmerica	America	1947.5	Human
H3N2_Human_MH082152_A/Florida/02/2018|2018.011	MH082152	Human	H3N2	H3	N2	USA	NorthernAmerica	America	2018.011	Human
H1N2_Swine_KY041964_A/swine/Illinois/A01795970/2015|2015.844	KY041964	Swine	H1N2	H1	N2	USA	NorthernAmerica	America	2015.844	Swine
H4N9_Avian_CY133173_A/mallard/Wisconsin/10OS3169/2010|2010.825	CY133173	Avian	H4N9	H4	N9	USA	NorthernAmerica	America	2010.825	Wild-ans-short
H1N1_Human_CY019927_A/Western_Australia/20/2001|2001.501	CY019927	Human	H1N1	H1	N1	Australia	AustraliaNewZealandOceania	Oceania	2001.501	Human
H3N2_Human_CY121636_A/Uruguay/716/2007|2007.500	CY121636	Human	H3N2	H3	N2	Uruguay	SouthernAmerica	America	2007.5	Human
H5N6_Avian_KT454943_A/Copsychus_saularis/Guangdong/SW8/2014|2014.584	KT454943	Avian	H5N6	H5	N6	China	EasternAsia	Asia	2014.584	Wild-other
H8N4_Avian_CY183503_A/mallard/Sweden/7996/2005|2005.685	CY183503	Avian	H8N4	H8	N4	Sweden	NorthernEurope	Europe	2005.685	Wild-ans-short
H1N1_Human_GQ323499_A/Michigan/06/2009|2009.332	GQ323499	Human	H1N1	H1	N1	USA	NorthernAmerica	America	2009.332	Human
H5N1_Avian_FJ784872_A/duck/Hunan/3340/2006|2006.912	FJ784872	Avian	H5N1	H5	N1	China	EasternAsia	Asia	2006.912	Dom-ans
H1N1_Human_KT836814_A/Minnesota/04/2015|2015.115	KT836814	Human	H1N1	H1	N1	USA	NorthernAmerica	America	2015.115	Human
H4N6_Avian_MF682758_A/mallard_duck/Netherlands/70/2008|2008.951	MF682758	Avian	H4N6	H4	N6	Netherlands	WesternEurope	Europe	2008.951	Wild-ans-short
H1N1_Human_GQ463204_A/Hunan/SWL3/2009|2009.447	GQ463204	Human	H1N1	H1	N1	China	EasternAsia	Asia	2009.447	Human
H1N1_Swine_KF386852_A/swine/Minnesota/A01301732/2012|2012.652	KF386852	Swine	H1N1	H1	N1	USA	NorthernAmerica	America	2012.652	Swine
H5N1_Avian_HM172278_A/chicken/Xinjiang/78/2005|2005.500	HM172278	Avian	H5N1	H5	N1	China	EasternAsia	Asia	2005.5	Dom-gal
H7N9_Human_KP416634_A/Shenzhen/SP113/2014|2014.192	KP416634	Human	H7N9	H7	N9	China	EasternAsia	Asia	2014.192	Human
H8N2_Avian_CY183429_A/mallard/Sweden/60041/2007|2007.781	CY183429	Avian	H8N2	H8	N2	Sweden	NorthernEurope	Europe	2007.781	Wild-ans-short
H3N6_Avian_CY140731_A/mallard/Minnesota/AI09-2519/2009|2009.679	CY140731	Avian	H3N6	H3	N6	USA	NorthernAmerica	America	2009.679	Wild-ans-short
H1N1_Swine_KF309217_A/swine/Italy/120336/2012|2012.367	KF309217	Swine	H1N1	H1	N1	Italy	SouthernEurope	Europe	2012.367	Swine
H1N1_Human_CY265463_A/Nevada/32/2017|2017.962	CY265463	Human	H1N1	H1	N1	USA	NorthernAmerica	America	2017.962	Human
H1N1_Human_CY037683_A/Florida/UR07-0022/2008|2008.121	CY037683	Human	H1N1	H1	N1	USA	NorthernAmerica	America	2008.121	Human
H3N2_Swine_KR701403_A/swine/Germany/Visbek-IDT13347/2011|2011.500	KR701403	Swine	H3N2	H3	N2	Germany	WesternEurope	Europe	2011.5	Swine
H3N2_Human_KY116562_A/Massachusetts/36/2016|2016.756	KY116562	Human	H3N2	H3	N2	USA	NorthernAmerica	America	2016.756	Human
H9N2_Avian_JQ904464_A/chicken/Shandong/1/2008|2008.038	JQ904464	Avian	H9N2	H9	N2	China	EasternAsia	Asia	2008.038	Dom-gal
H5N1_Avian_KY171171_A/chicken/Vietnam/NCVD14-A463/2014|2014.140	KY171171	Avian	H5N1	H5	N1	Viet Nam	SouthEasternAsia	Asia	2014.14	Dom-gal
H3N2_Human_CY112705_A/England/7/1994|1994.500	CY112705	Human	H3N2	H3	N2	United Kingdom	NorthernEurope	Europe	1994.5	Human
H2N3_Avian_CY166676_A/mallard/Wisconsin/11OS3468/2011|2011.789	CY166676	Avian	H2N3	H2	N3	USA	NorthernAmerica	America	2011.789	Wild-ans-short
H3N6_Avian_CY140370_A/blue-winged_teal/North_Dakota/Sg-00759/2008|2008.693	CY140370	Avian	H3N6	H3	N6	USA	NorthernAmerica	America	2008.693	Wild-ans-long
H6N2_Avian_DQ376794_A/duck/Kingmen/E322/04|2004.500	DQ376794	Avian	H6N2	H6	N2	Taiwan	EasternAsia	Asia	2004.5	Dom-ans
H1N1_Swine_CY116070_A/swine/England/254/2002|2002.175	CY116070	Swine	H1N1	H1	N1	United Kingdom	NorthernEurope	Europe	2002.175	Swine
H5N1_Avian_GU182161_A/chicken/Hunan/8/2008|2008.871	GU182161	Avian	H5N1	H5	N1	China	EasternAsia	Asia	2008.871	Dom-gal
H3N2_Human_CY007975_A/Guandong/243/1972|1972.500	CY007975	Human	H3N2	H3	N2	China	EasternAsia	Asia	1972.5	Human
H3N2_Swine_KC839586_A/swine/Nebraska/A01300022/2012|2012.444	KC839586	Swine	H3N2	H3	N2	USA	NorthernAmerica	America	2012.444	Swine
H11N9_Avian_CY133829_A/mallard/Missouri/10MO0333/2010|2010.973	CY133829	Avian	H11N9	H11	N9	USA	NorthernAmerica	America	2010.973	Wild-ans-short
H1N1_Human_CY020241_A/Memphis/39/1983|1983.500	CY020241	Human	H1N1	H1	N1	USA	NorthernAmerica	America	1983.5	Human
H3N2_Swine_KJ640519_A/swine/Indiana/13TOSU1207/2013|2013.496	KJ640519	Swine	H3N2	H3	N2	USA	NorthernAmerica	America	2013.496	Swine
H1N2_Swine_CY099211_A/swine/Minnesota/02324/2008|2008.690	CY099211	Swine	H1N2	H1	N2	USA	NorthernAmerica	America	2008.69	Swine
H11N3_Avian_KX028841_A/duck/Zhejiang/727D2/2013|2013.567	KX028841	Avian	H11N3	H11	N3	China	EasternAsia	Asia	2013.567	Dom-ans
H1N9_Avian_CY137393_A/ruddy_turnstone/Delaware_Bay/93/2002|2002.384	CY137393	Avian	H1N9	H1	N9	USA	NorthernAmerica	America	2002.384	Wild-other
H10N7_Avian_CY137710_A/blue-winged_teal/Alberta/271/2007|2007.589	CY137710	Avian	H10N7	H10	N7	Canada	NorthernAmerica	America	2007.589	Wild-ans-long
H5N1_Avian_EF205183_A/chicken/Omsk/14/05|2005.500	EF205183	Avian	H5N1	H5	N1	Russia	EasternEurope	Europe	2005.5	Dom-gal
H10N7_Avian_KP287978_A/duck/Jiangxi/26182/2009|2009.986	KP287978	Avian	H10N7	H10	N7	China	EasternAsia	Asia	2009.986	Dom-ans
H7N9_Avian_KT779631_A/duck/Wuxi/0405006/2013|2013.258	KT779631	Avian	H7N9	H7	N9	China	EasternAsia	Asia	2013.258	Dom-ans
H6N6_Avian_CY180896_A/widgeon/Wisconsin/15/1980|1980.500	CY180896	Avian	H6N6	H6	N6	USA	NorthernAmerica	America	1980.5	Wild-ans-long
H3N2_Canine_MF173261_A/canine/Indiana/2093681/2015|2015.500	MF173261	Canine	H3N2	H3	N2	USA	NorthernAmerica	America	2015.5	Canine
H1N1_Human_GQ132166_A/Canada-NS/RV1538/2009|2009.500	GQ132166	Human	H1N1	H1	N1	Canada	NorthernAmerica	America	2009.5	Human
H5N2_Avian_CY022081_A/poultry/Italy/367/1997|1997.500	CY022081	Avian	H5N2	H5	N2	Italy	SouthernEurope	Europe	1997.5	Dom-gal
H1N1_Avian_CY137806_A/shorebird/Delaware_Bay/170/2009|2009.381	CY137806	Avian	H1N1	H1	N1	USA	NorthernAmerica	America	2009.381	Wild-other
H10N8_Avian_KP862023_A/duck/Hunan/S1496/2011|2011.170	KP862023	Avian	H10N8	H10	N8	China	EasternAsia	Asia	2011.17	Dom-ans
H2N8_Avian_KY415936_A/Pigeon/Longquan/LQ67/2016|2016.079	KY415936	Avian	H2N8	H2	N8	China	EasternAsia	Asia	2016.079	Wild-other
H3N2_Human_MH082472_A/Minnesota/04/2018|2018.011	MH082472	Human	H3N2	H3	N2	USA	NorthernAmerica	America	2018.011	Human
H3N2_Swine_JN409427_A/swine/Kansas/11-107824/2011|2011.208	JN409427	Swine	H3N2	H3	N2	USA	NorthernAmerica	America	2011.208	Swine
H8N4_Avian_CY004999_A/mallard/Alberta/7/1987|1987.589	CY004999	Avian	H8N4	H8	N4	Canada	NorthernAmerica	America	1987.589	Wild-ans-short
H2N2_Human_KP098388_A/Zhang/4/1957|1957.500	KP098388	Human	H2N2	H2	N2	China	EasternAsia	Asia	1957.5	Human
H3N2_Human_CY003732_A/Hong_Kong/43/1975|1975.500	CY003732	Human	H3N2	H3	N2	Hong Kong	EasternAsia	Asia	1975.5	Human
H8N4_Avian_CY183372_A/mallard/Sweden/2834/2003|2003.400	CY183372	Avian	H8N4	H8	N4	Sweden	NorthernEurope	Europe	2003.4	Wild-ans-short
H3N2_Human_CY006711_A/Memphis/18/1978|1978.500	CY006711	Human	H3N2	H3	N2	USA	NorthernAmerica	America	1978.5	Human
H1N2_Swine_KM028123_A/swine/Guangxi/2900/2011|2011.770	KM028123	Swine	H1N2	H1	N2	China	EasternAsia	Asia	2011.77	Swine
H6N2_Avian_JF965284_A/duck/Eastern_China/54/2002|2002.953	JF965284	Avian	H6N2	H6	N2	China	EasternAsia	Asia	2002.953	Dom-ans
H2N2_Human_CY125850_A/Korea/426/1968|1968.500	CY125850	Human	H2N2	H2	N2	Korea	EasternAsia	Asia	1968.5	Human
H10N3_Avian_CY178298_A/duck/Wisconsin/2368/1985|1985.500	CY178298	Avian	H10N3	H10	N3	USA	NorthernAmerica	America	1985.5	Dom-ans
H3N2_Swine_CY158741_A/swine/Manitoba/02862/2009|2009.496	CY158741	Swine	H3N2	H3	N2	Canada	NorthernAmerica	America	2009.496	Swine
H9N2_Avian_KX470454_A/turkey/Poland/09/2014|2014.293	KX470454	Avian	H9N2	H9	N2	Poland	EasternEurope	Europe	2014.293	Dom-gal
H3N8_Equine_CY032941_A/equine/Kentucky/2/1980|1980.500	CY032941	Equine	H3N8	H3	N8	USA	NorthernAmerica	America	1980.5	Equine
H2N3_Avian_CY132281_A/mallard/Ohio/11OS2149/2011|2011.619	CY132281	Avian	H2N3	H2	N3	USA	NorthernAmerica	America	2011.619	Wild-ans-short
H1N1_Swine_CY026463_A/swine/Tennessee/10/1976|1976.500	CY026463	Swine	H1N1	H1	N1	USA	NorthernAmerica	America	1976.5	Swine
H1N1_Avian_CY141085_A/red-necked_grebe/Minnesota/AI10-1948/2010|2010.512	CY141085	Avian	H1N1	H1	N1	USA	NorthernAmerica	America	2010.512	Wild-other
H3N8_Avian_KX351526_A/mallard/California/UCD840/2015|2015.600	KX351526	Avian	H3N8	H3	N8	USA	NorthernAmerica	America	2015.6	Wild-ans-short
H1N2_Swine_CY045699_A/swine/Oklahoma/020736-2/2008|2008.500	CY045699	Swine	H1N2	H1	N2	USA	NorthernAmerica	America	2008.5	Swine
H11N2_Avian_CY097562_A/mallard/Illinois/4162/2009|2009.912	CY097562	Avian	H11N2	H11	N2	USA	NorthernAmerica	America	2009.912	Wild-ans-short
H4N8_Avian_CY014933_A/mallard_duck/New_York/194/1982|1982.915	CY014933	Avian	H4N8	H4	N8	USA	NorthernAmerica	America	1982.915	Wild-ans-short
H7N3_Avian_HM346489_A/chicken/Chakwal/NARC-35/2001|2001.367	HM346489	Avian	H7N3	H7	N3	Pakistan	SouthernAsia	Asia	2001.367	Dom-gal
H4N6_Avian_CY164316_A/mallard/Sweden/1677/2002|2002.953	CY164316	Avian	H4N6	H4	N6	Sweden	NorthernEurope	Europe	2002.953	Wild-ans-short
H1N1_Swine_MF973289_A/swine/Oklahoma/A02214419/2017|2017.252	MF973289	Swine	H1N1	H1	N1	USA	NorthernAmerica	America	2017.252	Swine
H9N2_Avian_KX000859_A/pigeon/Egypt/S10408B/2014|2014.937	KX000859	Avian	H9N2	H9	N2	Egypt	NorthernAfrica	Africa	2014.937	Wild-other
H5N6_Avian_KU042881_A/chicken/Zhejiang/727026/2014|2014.567	KU042881	Avian	H5N6	H5	N6	China	EasternAsia	Asia	2014.567	Dom-gal
H3N8_Avian_KY551519_A/mallard/New_Jersey/AH0005870/2014|2014.500	KY551519	Avian	H3N8	H3	N8	USA	NorthernAmerica	America	2014.5	Wild-ans-short
H6N8_Avian_CY015131_A/ruddy_turnstone/Delaware/105/1998|1998.375	CY015131	Avian	H6N8	H6	N8	USA	NorthernAmerica	America	1998.375	Wild-other
H5N2_Avian_KM455909_A/chicken/Hidalgo/1433-6/2005|2005.500	KM455909	Avian	H5N2	H5	N2	Mexico	CentralAmerica	America	2005.5	Dom-gal
H3N2_Swine_KX571144_A/swine/Quebec/1561816/2014|2014.052	KX571144	Swine	H3N2	H3	N2	Canada	NorthernAmerica	America	2014.052	Swine
H5N2_Avian_LC010708_A/duck/Quang_Ninh/13c1-2-1/2013|2013.271	LC010708	Avian	H5N2	H5	N2	Viet Nam	SouthEasternAsia	Asia	2013.271	Dom-ans
H3N8_Canine_KM359851_A/canine/VT/11039/2013|2013.500	KM359851	Canine	H3N8	H3	N8	USA	NorthernAmerica	America	2013.5	Canine
H9N2_Avian_DQ064474_A/chicken/Heilongjiang/35/00|2000.500	DQ064474	Avian	H9N2	H9	N2	China	EasternAsia	Asia	2000.5	Dom-gal
H1N1_Human_CY010888_A/Memphis/13/1978|1978.500	CY010888	Human	H1N1	H1	N1	USA	NorthernAmerica	America	1978.5	Human
H9N2_Avian_DQ683039_A/chicken/Israel/1376/2003|2003.500	DQ683039	Avian	H9N2	H9	N2	Israel	WesternAsia	Asia	2003.5	Dom-gal
H14N3_Avian_KY673162_A/blue-winged_teal/Guatemala/CIP049H113-74/2013|2013.025	KY673162	Avian	H14N3	H14	N3	Guatemala	CentralAmerica	America	2013.025	Wild-ans-long
H5N2_Avian_AY300976_A/Chukkar/MN/14951-7/1998|1998.500	AY300976	Avian	H5N2	H5	N2	USA	NorthernAmerica	America	1998.5	Wild-other
H3N2_Human_KX415028_A/Nebraska/10/2016|2016.129	KX415028	Human	H3N2	H3	N2	USA	NorthernAmerica	America	2016.129	Human
H3N2_Human_CY114225_A/Netherlands/1/1995|1995.027	CY114225	Human	H3N2	H3	N2	Netherlands	WesternEurope	Europe	1995.027	Human
H3N2_Human_CY091537_A/California/NHRC0007/2005|2005.871	CY091537	Human	H3N2	H3	N2	USA	NorthernAmerica	America	2005.871	Human
H2N3_Avian_CY117281_A/mallard/Alberta/202/1980|1980.595	CY117281	Avian	H2N3	H2	N3	Canada	NorthernAmerica	America	1980.595	Wild-ans-short
H9N9_Avian_KJ938654_A/chicken/Changzhou/C08/2013|2013.967	KJ938654	Avian	H9N9	H9	N9	China	EasternAsia	Asia	2013.967	Dom-gal
H3N2_Human_CY001812_A/New_York/311/1999|1999.162	CY001812	Human	H3N2	H3	N2	USA	NorthernAmerica	America	1999.162	Human
H4N6_Avian_CY102208_A/pintail/Alberta/275/1996|1996.649	CY102208	Avian	H4N6	H4	N6	Canada	NorthernAmerica	America	1996.649	Wild-ans-short
H5N6_Avian_KU143447_A/duck/Wuhan/WHYF03/2015|2015.038	KU143447	Avian	H5N6	H5	N6	China	EasternAsia	Asia	2015.038	Dom-ans
H1N1_Swine_KU976686_A/swine/Mexico/AVX63/2014|2014.312	KU976686	Swine	H1N1	H1	N1	Mexico	CentralAmerica	America	2014.312	Swine
H6N6_Avian_JX304774_A/duck/Guangxi/GXd-7/2011|2011.036	JX304774	Avian	H6N6	H6	N6	China	EasternAsia	Asia	2011.036	Dom-ans
H3N2_Human_MH082881_A/Tennessee/03/2018|2018.047	MH082881	Human	H3N2	H3	N2	USA	NorthernAmerica	America	2018.047	Human
H7N3_Avian_CY005054_A/green-winged_teal/Alberta/228/1985|1985.619	CY005054	Avian	H7N3	H7	N3	Canada	NorthernAmerica	America	1985.619	Wild-ans-long
H4N6_Avian_CY140800_A/blue-winged_Teal/North_Dakota/AI09-3131/2009|2009.671	CY140800	Avian	H4N6	H4	N6	USA	NorthernAmerica	America	2009.671	Wild-ans-long
H3N6_Avian_AB470300_A/pelican/Zambia/01/2006|2006.619	AB470300	Avian	H3N6	H3	N6	Zambia	EasternAfrica	Africa	2006.619	Wild-other
H1N1_Swine_JN375253_A/swine/Guangdong/275/2010|2010.077	JN375253	Swine	H1N1	H1	N1	China	EasternAsia	Asia	2010.077	Swine
H3N2_Swine_MF872660_A/swine/Iowa/A01667095/2017|2017.195	MF872660	Swine	H3N2	H3	N2	USA	NorthernAmerica	America	2017.195	Swine
H3N2_Avian_LC132916_A/duck/Mongolia/124/2015|2015.660	LC132916	Avian	H3N2	H3	N2	Mongolia	EasternAsia	Asia	2015.66	Dom-ans
H1N1_Human_HM241721_A/Nsk/NIV10348/2009|2009.682	HM241721	Human	H1N1	H1	N1	India	SouthernAsia	Asia	2009.682	Human
H1N1_Human_KC782334_A/Georgia/25/2009|2009.989	KC782334	Human	H1N1	H1	N1	USA	NorthernAmerica	America	2009.989	Human
H1N1_Human_MH446784_A/Missouri/25/2018|2018.208	MH446784	Human	H1N1	H1	N1	USA	NorthernAmerica	America	2018.208	Human
H3N2_Human_CY112269_A/Bilthoven/93/1970|1970.500	CY112269	Human	H3N2	H3	N2	Netherlands	WesternEurope	Europe	1970.5	Human
H3N2_Human_CY117740_A/Malaysia/10970/1999|1999.112	CY117740	Human	H3N2	H3	N2	Malaysia	SouthEasternAsia	Asia	1999.112	Human
H5N1_Avian_KY629432_A/chicken/Bangladesh/22482/2014|2014.285	KY629432	Avian	H5N1	H5	N1	Bangladesh	SouthernAsia	Asia	2014.285	Dom-gal
H5N1_Avian_CY206119_A/mallard/Minnesota/AI11-4429/2011|2011.704	CY206119	Avian	H5N1	H5	N1	USA	NorthernAmerica	America	2011.704	Wild-ans-short
H12N5_Avian_LC339607_A/duck/Hokkaido/W132/2004|2004.811	LC339607	Avian	H12N5	H12	N5	Japan	EasternAsia	Asia	2004.811	Dom-ans
H11N2_Avian_CY144288_A/ruddy_turnstone/Delaware/828213/2001|2001.500	CY144288	Avian	H11N2	H11	N2	USA	NorthernAmerica	America	2001.5	Wild-other
H6N2_Avian_JF965286_A/duck/Eastern_China/57/2003|2003.704	JF965286	Avian	H6N2	H6	N2	China	EasternAsia	Asia	2003.704	Dom-ans
H6N8_Avian_EF597382_A/wild_duck/Shantou/1737/2000|2000.500	EF597382	Avian	H6N8	H6	N8	China	EasternAsia	Asia	2000.5	Wild-ans-short
H3N8_Avian_KY551503_A/mallard/Oregon/AH0038721/2015|2015.608	KY551503	Avian	H3N8	H3	N8	USA	NorthernAmerica	America	2015.608	Wild-ans-short
H2N3_Avian_CY122127_A/mallard/Sweden/81/2003|2003.500	CY122127	Avian	H2N3	H2	N3	Sweden	NorthernEurope	Europe	2003.5	Wild-ans-short
H7N3_Avian_CY139925_A/blue-winged_teal/Texas/578585/2002|2002.500	CY139925	Avian	H7N3	H7	N3	USA	NorthernAmerica	America	2002.5	Wild-ans-long
H7N7_Avian_CY183421_A/mallard/Sweden/7206/2004|2004.890	CY183421	Avian	H7N7	H7	N7	Sweden	NorthernEurope	Europe	2004.89	Wild-ans-short
H7N6_Avian_KF260070_A/wild_waterfowl/Hong_Kong/MPM3375/2011|2011.500	KF260070	Avian	H7N6	H7	N6	Hong Kong	EasternAsia	Asia	2011.5	Wild-ans-short
H10N3_Avian_KU921413_A/duck/Fujian/1761/2010|2010.953	KU921413	Avian	H10N3	H10	N3	China	EasternAsia	Asia	2010.953	Dom-ans
H1N2_Swine_KR700165_A/swine/Spain/24237/2011|2011.496	KR700165	Swine	H1N2	H1	N2	Spain	SouthernEurope	Europe	2011.496	Swine
H5N2_Avian_KC784973_A/duck/Taiwan/DV1242/2009|2009.022	KC784973	Avian	H5N2	H5	N2	Taiwan	EasternAsia	Asia	2009.022	Dom-ans
H1N2_Swine_MF522007_A/swine/Iowa/A01932417/2017|2017.137	MF522007	Swine	H1N2	H1	N2	USA	NorthernAmerica	America	2017.137	Swine
H3N8_Avian_CY028648_A/duck/Victoria/1992|1992.500	CY028648	Avian	H3N8	H3	N8	Australia	AustraliaNewZealandOceania	Oceania	1992.5	Dom-ans
H3N2_Human_KJ855359_A/Mexico/VER58/2012|2012.044	KJ855359	Human	H3N2	H3	N2	Mexico	CentralAmerica	America	2012.044	Human
H2N2_Avian_CY116927_A/guinea_fowl/New_Jersey/26146/1990|1990.258	CY116927	Avian	H2N2	H2	N2	USA	NorthernAmerica	America	1990.258	Dom-gal
H3N2_Human_KT888884_A/Bulacao/FLU_PHC_0275/2011|2011.871	KT888884	Human	H3N2	H3	N2	Philippines	SouthEasternAsia	Asia	2011.871	Human
H7N5_Avian_CY120559_A/mallard/California/1390/2010|2010.589	CY120559	Avian	H7N5	H7	N5	USA	NorthernAmerica	America	2010.589	Wild-ans-short
H5N1_Avian_KR732512_A/chicken/Vietnam/NCVD-421/2010|2010.500	KR732512	Avian	H5N1	H5	N1	Viet Nam	SouthEasternAsia	Asia	2010.5	Dom-gal
H5N6_Avian_KP286105_A/chicken/Dongguan/2690/2013|2013.962	KP286105	Avian	H5N6	H5	N6	China	EasternAsia	Asia	2013.962	Dom-gal
H10N7_Avian_CY179239_A/mallard/Wisconsin/1350/1983|1983.500	CY179239	Avian	H10N7	H10	N7	USA	NorthernAmerica	America	1983.5	Wild-ans-short
H11N3_Avian_CY021257_A/mallard/Ohio/94/1993|1993.500	CY021257	Avian	H11N3	H11	N3	USA	NorthernAmerica	America	1993.5	Wild-ans-short
H6N2_Avian_CY016160_A/gadwall/Ohio/37/1999|1999.789	CY016160	Avian	H6N2	H6	N2	USA	NorthernAmerica	America	1999.789	Wild-ans-short
H3N2_Human_KT888914_A/Kathmandu/FLUNP09M_299_CP2/2009|2009.521	KT888914	Human	H3N2	H3	N2	Nepal	SouthernAsia	Asia	2009.521	Human
H1N1_Human_CY090849_A/United_Kingdom/1-MA/1933|1933.414	CY090849	Human	H1N1	H1	N1	United Kingdom	NorthernEurope	Europe	1933.414	Human
H12N4_Avian_MG280023_A/mallard_duck/Ohio/16OS0921/2016|2016.592	MG280023	Avian	H12N4	H12	N4	USA	NorthernAmerica	America	2016.592	Wild-ans-short
H9N2_Avian_KC209499_A/wild_bird/Korea/8G39/2005|2005.844	KC209499	Avian	H9N2	H9	N2	South Korea	EasternAsia	Asia	2005.844	Wild-other
H6N1_Avian_KY575176_A/green_winged_teal/Mexico-Sonora/266/2008|2008.049	KY575176	Avian	H6N1	H6	N1	Mexico	CentralAmerica	America	2008.049	Wild-ans-long
H5N2_Avian_KU201724_A/mallard/Idaho/AH0007413/2015|2015.044	KU201724	Avian	H5N2	H5	N2	USA	NorthernAmerica	America	2015.044	Wild-ans-short
H1N1_Human_CY083499_A/Chicago/WRAIR1691P/2009|2009.784	CY083499	Human	H1N1	H1	N1	USA	NorthernAmerica	America	2009.784	Human
H3N2_Human_CY264645_A/West_Virginia/20/2012|2012.885	CY264645	Human	H3N2	H3	N2	USA	NorthernAmerica	America	2012.885	Human
H1N1_Human_KU322448_A/Parma/644/2010|2010.500	KU322448	Human	H1N1	H1	N1	Italy	SouthernEurope	Europe	2010.5	Human
H12N5_Avian_KY990793_A/mallard_duck/California/UCD567/2016|2016.542	KY990793	Avian	H12N5	H12	N5	USA	NorthernAmerica	America	2016.542	Wild-ans-short
H7N3_Avian_CY101615_A/mallard/Alberta/195/1989|1989.671	CY101615	Avian	H7N3	H7	N3	Canada	NorthernAmerica	America	1989.671	Wild-ans-short
H4N6_Avian_KU160919_A/duck/Guangxi/S2090/2012|2012.427	KU160919	Avian	H4N6	H4	N6	China	EasternAsia	Asia	2012.427	Dom-ans
H6N2_Avian_AB569531_A/duck/Zambia/08/2009|2009.619	AB569531	Avian	H6N2	H6	N2	Zambia	EasternAfrica	Africa	2009.619	Dom-ans
H1N1_Swine_MG521029_A/swine/Nebraska/A02216645/2017|2017.427	MG521029	Swine	H1N1	H1	N1	USA	NorthernAmerica	America	2017.427	Swine
H3N2_Human_KT888883_A/Philippines/FLU_PHC_0105_CP2/2009|2009.244	KT888883	Human	H3N2	H3	N2	Philippines	SouthEasternAsia	Asia	2009.244	Human
H9N2_Avian_KX598735_A/chicken/Fujian/SIC13/2013|2013.953	KX598735	Avian	H9N2	H9	N2	China	EasternAsia	Asia	2013.953	Dom-gal
H1N2_Swine_KU322786_A/swine/Italy/34333/2014|2014.500	KU322786	Swine	H1N2	H1	N2	Italy	SouthernEurope	Europe	2014.5	Swine
H6N8_Avian_CY127730_A/shorebird/Delaware_Bay/13/2004|2004.367	CY127730	Avian	H6N8	H6	N8	USA	NorthernAmerica	America	2004.367	Wild-other
H1N1_Human_CY104698_A/HaNoi/2480/2001|2001.500	CY104698	Human	H1N1	H1	N1	Viet Nam	SouthEasternAsia	Asia	2001.5	Human
H3N8_Canine_MF173339_A/canine/Vermont/278213/2013|2013.500	MF173339	Canine	H3N8	H3	N8	USA	NorthernAmerica	America	2013.5	Canine
H2N3_Avian_FJ517271_A/mallard/MN/506/2000|2000.500	FJ517271	Avian	H2N3	H2	N3	USA	NorthernAmerica	America	2000.5	Wild-ans-short
H1N1_Human_CY036843_A/Siena/14/1995|1995.964	CY036843	Human	H1N1	H1	N1	Italy	SouthernEurope	Europe	1995.964	Human
H1N1_Swine_KT306802_A/swine/Oklahoma/A01290693/2013|2013.803	KT306802	Swine	H1N1	H1	N1	USA	NorthernAmerica	America	2013.803	Swine
H3N2_Human_KX133414_A/Gainesville/01/2016|2016.208	KX133414	Human	H3N2	H3	N2	USA	NorthernAmerica	America	2016.208	Human
H9N1_Avian_CY077178_A/shorebird/Delaware/554/2007|2007.392	CY077178	Avian	H9N1	H9	N1	USA	NorthernAmerica	America	2007.392	Wild-other
H1N1_Swine_KT828045_A/swine/Indiana/14TOSU0454/2014|2014.500	KT828045	Swine	H1N1	H1	N1	USA	NorthernAmerica	America	2014.5	Swine
H1N1_Swine_CY115971_A/swine/England/114065/1990|1990.932	CY115971	Swine	H1N1	H1	N1	United Kingdom	NorthernEurope	Europe	1990.932	Swine
H4N6_Avian_CY005571_A/duck/Hong_Kong/365/1978|1978.500	CY005571	Avian	H4N6	H4	N6	Hong Kong	EasternAsia	Asia	1978.5	Dom-ans
H6N9_Avian_CY204060_A/green-winged_teal/Ohio/14OS1103/2014|2014.718	CY204060	Avian	H6N9	H6	N9	USA	NorthernAmerica	America	2014.718	Wild-ans-long
H1N1_Swine_KF500939_A/swine/Italy/73449/2013|2013.200	KF500939	Swine	H1N1	H1	N1	Italy	SouthernEurope	Europe	2013.2	Swine
H1N1_Swine_KM975616_A/swine/North_Carolina/A01410573/2014|2014.216	KM975616	Swine	H1N1	H1	N1	USA	NorthernAmerica	America	2014.216	Swine
H6N2_Avian_CY109318_A/duck/Hunan/2110/2006|2006.285	CY109318	Avian	H6N2	H6	N2	China	EasternAsia	Asia	2006.285	Dom-ans
H3N2_Human_KT837217_A/North_Carolina/24/2014|2014.729	KT837217	Human	H3N2	H3	N2	USA	NorthernAmerica	America	2014.729	Human
H8N4_Avian_CY140675_A/mallard/Minnesota/AI09-1854/2009|2009.570	CY140675	Avian	H8N4	H8	N4	USA	NorthernAmerica	America	2009.57	Wild-ans-short
H3N2_Avian_CY076185_A/mallard/Washington/44242-124/2006|2006.556	CY076185	Avian	H3N2	H3	N2	USA	NorthernAmerica	America	2006.556	Wild-ans-short
H6N2_Avian_CY146533_A/mallard/New_Jersey/AI09-6434/2009|2009.740	CY146533	Avian	H6N2	H6	N2	USA	NorthernAmerica	America	2009.74	Wild-ans-short
H3N2_Swine_CY242778_A/swine/Indiana/16TOSU4175/2016|2016.496	CY242778	Swine	H3N2	H3	N2	USA	NorthernAmerica	America	2016.496	Swine
H5N2_Avian_CY146680_A/duck/Hunan/S4124/2011|2011.860	CY146680	Avian	H5N2	H5	N2	China	EasternAsia	Asia	2011.86	Dom-ans
H1N1_Human_CY225538_A/Ohio/07/2017|2017.110	CY225538	Human	H1N1	H1	N1	USA	NorthernAmerica	America	2017.11	Human
H5N1_Avian_KF881628_A/chicken/Egypt/M7217B/2013|2013.082	KF881628	Avian	H5N1	H5	N1	Egypt	NorthernAfrica	Africa	2013.082	Dom-gal
H7N7_Avian_CY015043_A/goose/Leipzig/187-7/1979|1979.500	CY015043	Avian	H7N7	H7	N7	Germany	WesternEurope	Europe	1979.5	Dom-ans
H1N2_Swine_CY159453_A/swine/Colorado/02875/2009|2009.551	CY159453	Swine	H1N2	H1	N2	USA	NorthernAmerica	America	2009.551	Swine
H3N2_Swine_CY245989_A/swine/Alberta/SD0123/2015|2015.803	CY245989	Swine	H3N2	H3	N2	Canada	NorthernAmerica	America	2015.803	Swine
H3N2_Swine_KU942652_A/swine/Indiana/A01812151/2016|2016.052	KU942652	Swine	H3N2	H3	N2	USA	NorthernAmerica	America	2016.052	Swine
H4N2_Avian_CY177850_A/mallard/Wisconsin/867/1982|1982.500	CY177850	Avian	H4N2	H4	N2	USA	NorthernAmerica	America	1982.5	Wild-ans-short
H1N1_Human_KC881721_A/Wisconsin/18/2011|2011.099	KC881721	Human	H1N1	H1	N1	USA	NorthernAmerica	America	2011.099	Human
H6N2_Avian_CY021865_A/blue-winged_teal/Ohio/1387/2005|2005.500	CY021865	Avian	H6N2	H6	N2	USA	NorthernAmerica	America	2005.5	Wild-ans-long
H1N1_Avian_MG280430_A/lesser_scaup/Illinois/17OS1579/2017|2017.200	MG280430	Avian	H1N1	H1	N1	USA	NorthernAmerica	America	2017.2	Wild-ans-short
H3N2_Swine_KM029747_A/swine/Guangdong/NS2883/2012|2012.641	KM029747	Swine	H3N2	H3	N2	China	EasternAsia	Asia	2012.641	Swine
H7N9_Avian_MF630385_A/chicken/Zhejiang/S4017/2013|2013.934	MF630385	Avian	H7N9	H7	N9	China	EasternAsia	Asia	2013.934	Dom-gal
H5N1_Avian_JX534593_A/wild_duck/Fujian/1/2011|2011.186	JX534593	Avian	H5N1	H5	N1	China	EasternAsia	Asia	2011.186	Wild-ans-short
H3N6_Avian_CY102152_A/mallard/Alberta/142/1994|1994.614	CY102152	Avian	H3N6	H3	N6	Canada	NorthernAmerica	America	1994.614	Wild-ans-short
H1N1_Human_KX408247_A/Oklahoma/01/2016|2016.030	KX408247	Human	H1N1	H1	N1	USA	NorthernAmerica	America	2016.03	Human
H7N3_Avian_EU743011_A/duck/PA/143585/2001|2001.500	EU743011	Avian	H7N3	H7	N3	USA	NorthernAmerica	America	2001.5	Dom-ans
H6N2_Avian_AB593443_A/Muscovy_duck/Vietnam/G33/2007|2007.704	AB593443	Avian	H6N2	H6	N2	Viet Nam	SouthEasternAsia	Asia	2007.704	Dom-ans
H1N1_Swine_CY061865_A/swine/Hong_Kong/2896/2009|2009.959	CY061865	Swine	H1N1	H1	N1	Hong Kong	EasternAsia	Asia	2009.959	Swine
H3N2_Canine_MF173133_A/canine/Illinois/41915/2015|2015.500	MF173133	Canine	H3N2	H3	N2	USA	NorthernAmerica	America	2015.5	Canine
H2N3_Avian_CY139957_A/mallard/Minnesota/AI06-1029/2006|2006.500	CY139957	Avian	H2N3	H2	N3	USA	NorthernAmerica	America	2006.5	Wild-ans-short
H5N1_Swine_HM440143_A/swine/South_Kalimantan/UT6015/2006|2006.500	HM440143	Swine	H5N1	H5	N1	Indonesia	SouthEasternAsia	Asia	2006.5	Swine
H1N1_Swine_CY195082_A/swine/Alberta/SD0014/2013|2013.907	CY195082	Swine	H1N1	H1	N1	Canada	NorthernAmerica	America	2013.907	Swine
H5N1_Avian_GQ122519_A/chicken/Banten/UT6025/2006|2006.786	GQ122519	Avian	H5N1	H5	N1	Indonesia	SouthEasternAsia	Asia	2006.786	Dom-gal
H5N1_Avian_GQ122428_A/chicken/West_Java/UT1001/2003|2003.800	GQ122428	Avian	H5N1	H5	N1	Indonesia	SouthEasternAsia	Asia	2003.8	Dom-gal
H5N1_Avian_KM213390_A/ruddy_turnstone/Iceland/2899/2013|2013.389	KM213390	Avian	H5N1	H5	N1	Iceland	NorthernEurope	Europe	2013.389	Wild-other
H5N2_Avian_CY049760_A/gadwall/Altai/1202/2007|2007.704	CY049760	Avian	H5N2	H5	N2	Russia	EasternEurope	Europe	2007.704	Wild-ans-short
H2N7_Avian_CY185701_A/black-headed_gull/Republic_of_Georgia/8/2012|2012.003	CY185701	Avian	H2N7	H2	N7	Georgia	WesternAsia	Asia	2012.003	Wild-other
H2N3_Avian_CY095184_A/duck/New_York/53294-6/2005|2005.337	CY095184	Avian	H2N3	H2	N3	USA	NorthernAmerica	America	2005.337	Dom-ans
H4N6_Avian_CY205698_A/blue-winged_teal/Texas/AI10-4161/2010|2010.696	CY205698	Avian	H4N6	H4	N6	USA	NorthernAmerica	America	2010.696	Wild-ans-long
H13N8_Avian_MF146786_A/yellow-legged_gull/Georgia/1/2011|2011.132	MF146786	Avian	H13N8	H13	N8	Georgia	WesternAsia	Asia	2011.132	Wild-other
H3N2_Human_CY210667_A/California/161/2016|2016.860	CY210667	Human	H3N2	H3	N2	USA	NorthernAmerica	America	2016.86	Human
H1N1_Human_CY035130_A/St-_Petersburg/8/2006|2006.500	CY035130	Human	H1N1	H1	N1	Russia	EasternEurope	Europe	2006.5	Human
H1N1_Human_CY010104_A/Canterbury/27/2000|2000.616	CY010104	Human	H1N1	H1	N1	New Zealand	AustraliaNewZealandOceania	Oceania	2000.616	Human
H10N8_Avian_CY137726_A/shorebird/Delaware_Bay/379/2008|2008.373	CY137726	Avian	H10N8	H10	N8	USA	NorthernAmerica	America	2008.373	Wild-other
H1N1_Swine_CY158893_A/swine/Georgia/SG1251/2006|2006.359	CY158893	Swine	H1N1	H1	N1	USA	NorthernAmerica	America	2006.359	Swine
H1N1_Human_CY079548_A/Switzerland/5165/2010|2010.803	CY079548	Human	H1N1	H1	N1	Switzerland	WesternEurope	Europe	2010.803	Human
H1N1_Swine_CY158765_A/swine/Manitoba/02947/2010|2010.052	CY158765	Swine	H1N1	H1	N1	Canada	NorthernAmerica	America	2010.052	Swine
H4N8_Avian_KY014032_A/blue-winged_teal/Texas/UGAI15-7060/2015|2015.710	KY014032	Avian	H4N8	H4	N8	USA	NorthernAmerica	America	2015.71	Wild-ans-long
H10N4_Avian_CY077036_A/herring_gull/Netherlands/4/2006|2006.500	CY077036	Avian	H10N4	H10	N4	Netherlands	WesternEurope	Europe	2006.5	Wild-other
H1N1_Human_CY069238_A/Munich/INS365/2009|2009.937	CY069238	Human	H1N1	H1	N1	Germany	WesternEurope	Europe	2009.937	Human
H7N3_Avian_KR150897_A/turkey/California/8199/2015|2015.184	KR150897	Avian	H7N3	H7	N3	USA	NorthernAmerica	America	2015.184	Dom-gal
H2N9_Avian_KY583814_A/mallard/Ohio/15OS4177/2015|2015.616	KY583814	Avian	H2N9	H2	N9	USA	NorthernAmerica	America	2015.616	Wild-ans-short
H3N2_Swine_KR701253_A/swine/Netherlands/Geesteren-346/2011|2011.581	KR701253	Swine	H3N2	H3	N2	Netherlands	WesternEurope	Europe	2011.581	Swine
H1N1_Human_MH183713_A/Michigan/30/2018|2018.096	MH183713	Human	H1N1	H1	N1	USA	NorthernAmerica	America	2018.096	Human
H1N1_Human_KY681654_A/Saudi_Arabia/02/2013|2013.786	KY681654	Human	H1N1	H1	N1	Saudi Arabia	WesternAsia	Asia	2013.786	Human
H1N2_Swine_KU229959_A/swine/Missouri/A01432837/2013|2013.427	KU229959	Swine	H1N2	H1	N2	USA	NorthernAmerica	America	2013.427	Swine
H11N9_Avian_CY166748_A/northern_shoveler/Mississippi/11OS5812/2011|2011.934	CY166748	Avian	H11N9	H11	N9	USA	NorthernAmerica	America	2011.934	Wild-ans-short
H6N1_Avian_CY076601_A/mallard/Washington/44338-047/2007|2007.674	CY076601	Avian	H6N1	H6	N1	USA	NorthernAmerica	America	2007.674	Wild-ans-short
H3N2_Human_KP223160_A/Singapore/78L/2007|2007.375	KP223160	Human	H3N2	H3	N2	Singapore	SouthEasternAsia	Asia	2007.375	Human
H3N8_Avian_CY005047_A/pintail_duck/Alberta/169/1980|1980.592	CY005047	Avian	H3N8	H3	N8	Canada	NorthernAmerica	America	1980.592	Wild-ans-short
H1N1_Human_CY053313_A/Brownsville/37OS/2009|2009.403	CY053313	Human	H1N1	H1	N1	USA	NorthernAmerica	America	2009.403	Human
H1N8_Avian_KX714358_A/American_green-winged_teal/Alaska/88857/2008|2008.603	KX714358	Avian	H1N8	H1	N8	USA	NorthernAmerica	America	2008.603	Wild-ans-long
H1N1_Human_CY176742_A/Lima/INS3_680/2012|2012.526	CY176742	Human	H1N1	H1	N1	Peru	SouthernAmerica	America	2012.526	Human
H4N6_Avian_KX228222_A/chicken/Wales/600-020823/2014|2014.477	KX228222	Avian	H4N6	H4	N6	United Kingdom	NorthernEurope	Europe	2014.477	Dom-gal
H7N7_Avian_CY132977_A/American_green-winged_teal/Illinois/10OS3329/2010|2010.827	CY132977	Avian	H7N7	H7	N7	USA	NorthernAmerica	America	2010.827	Wild-ans-long
H3N2_Human_KX415388_A/New_Mexico/10/2016|2016.134	KX415388	Human	H3N2	H3	N2	USA	NorthernAmerica	America	2016.134	Human
H3N2_Human_CY113217_A/Bilthoven/5657/1976|1976.500	CY113217	Human	H3N2	H3	N2	Netherlands	WesternEurope	Europe	1976.5	Human
H1N1_Human_KT836439_A/California/35/2015|2015.022	KT836439	Human	H1N1	H1	N1	USA	NorthernAmerica	America	2015.022	Human
H5N1_Avian_EU814507_A/rook/Rostov-on-Don/26/2007|2007.951	EU814507	Avian	H5N1	H5	N1	Russia	EasternEurope	Europe	2007.951	Wild-other
H1N1_Human_CY063183_A/California/VRDL10/2010|2010.112	CY063183	Human	H1N1	H1	N1	USA	NorthernAmerica	America	2010.112	Human
H10N7_Avian_KX978229_A/mallard_duck/Netherlands/1/2012|2012.036	KX978229	Avian	H10N7	H10	N7	Netherlands	WesternEurope	Europe	2012.036	Wild-ans-short
H1N1_Human_CY026551_A/Florida/UR06-0577/2007|2007.195	CY026551	Human	H1N1	H1	N1	USA	NorthernAmerica	America	2007.195	Human
H4N6_Avian_CY044020_A/northern_shoveler/Alaska/7MP0954/2007|2007.679	CY044020	Avian	H4N6	H4	N6	USA	NorthernAmerica	America	2007.679	Wild-ans-short
H3N2_Human_KX916392_A/Wisconsin/77/2016|2016.611	KX916392	Human	H3N2	H3	N2	USA	NorthernAmerica	America	2016.611	Human
H13N8_Avian_CY185637_A/yellow-legged_gull/Georgia/2/2013|2013.178	CY185637	Avian	H13N8	H13	N8	Georgia	WesternAsia	Asia	2013.178	Wild-other
H5N2_Avian_KT327407_A/thrush/Taiwan/A234/2015|2015.044	KT327407	Avian	H5N2	H5	N2	Taiwan	EasternAsia	Asia	2015.044	Wild-other
H3N2_Swine_MG193806_A/swine/Maryland/A01764024/2017|2017.726	MG193806	Swine	H3N2	H3	N2	USA	NorthernAmerica	America	2017.726	Swine
H3N8_Avian_CY037011_A/blue-winged_teal/Manitoba/13436/2005|2005.660	CY037011	Avian	H3N8	H3	N8	Canada	NorthernAmerica	America	2005.66	Wild-ans-long
H1N1_Human_GQ168856_A/Kansas/02/2009|2009.310	GQ168856	Human	H1N1	H1	N1	USA	NorthernAmerica	America	2009.31	Human
H10N2_Avian_KY828691_A/northern_shoveler/California/LDC192/2014|2014.921	KY828691	Avian	H10N2	H10	N2	USA	NorthernAmerica	America	2014.921	Wild-ans-short
H11N9_Avian_KY561260_A/American_green-winged_teal/Missouri/15OS6591/2015|2015.830	KY561260	Avian	H11N9	H11	N9	USA	NorthernAmerica	America	2015.83	Wild-ans-long
H3N8_Avian_KY551011_A/mallard/South_Dakota/AH0014945/2015|2015.685	KY551011	Avian	H3N8	H3	N8	USA	NorthernAmerica	America	2015.685	Wild-ans-short
H7N9_Human_KM374046_A/Zhejiang/LS01/2014|2014.104	KM374046	Human	H7N9	H7	N9	China	EasternAsia	Asia	2014.104	Human
H1N2_Swine_CY086884_A/swine/Indiana/24-0218/2010|2010.140	CY086884	Swine	H1N2	H1	N2	USA	NorthernAmerica	America	2010.14	Swine
H1N1_Human_KX028875_A/DC/3/2016|2016.132	KX028875	Human	H1N1	H1	N1	USA	NorthernAmerica	America	2016.132	Human
H3N2_Human_CY208876_A/Rhode_Island/25/2016|2016.699	CY208876	Human	H3N2	H3	N2	USA	NorthernAmerica	America	2016.699	Human
H3N2_Swine_EU273791_A/swine/Guangdong/164/06|2006.500	EU273791	Swine	H3N2	H3	N2	China	EasternAsia	Asia	2006.5	Swine
H9N2_Avian_KX598754_A/chicken/Shandong/SIC34/2014|2014.871	KX598754	Avian	H9N2	H9	N2	China	EasternAsia	Asia	2014.871	Dom-gal
H9N2_Avian_KT338304_A/chicken/Shandong/1167/2015|2015.340	KT338304	Avian	H9N2	H9	N2	China	EasternAsia	Asia	2015.34	Dom-gal
H16N3_Avian_KX978149_A/black-headed_gull/Netherlands/5/2013|2013.510	KX978149	Avian	H16N3	H16	N3	Netherlands	WesternEurope	Europe	2013.51	Wild-other
H6N6_Avian_CY109718_A/duck/Yunnan/1330/2007|2007.200	CY109718	Avian	H6N6	H6	N6	China	EasternAsia	Asia	2007.2	Dom-ans
H10N5_Avian_KP284889_A/migratory_duck/Jiangxi/30556/2013|2013.827	KP284889	Avian	H10N5	H10	N5	China	EasternAsia	Asia	2013.827	Wild-ans-long
H5N1_Avian_AB265204_A/whooper_swan/Mongolia/2/06|2006.367	AB265204	Avian	H5N1	H5	N1	Mongolia	EasternAsia	Asia	2006.367	Wild-ans-short
H10N8_Avian_CY078463_A/mallard/Interior_Alaska/6MP0758/2006|2006.600	CY078463	Avian	H10N8	H10	N8	USA	NorthernAmerica	America	2006.6	Wild-ans-short
H5N1_Avian_MF113024_A/duck/Nigeria/16VIR5840-83/2016|2016.027	MF113024	Avian	H5N1	H5	N1	Nigeria	WesternAfrica	Africa	2016.027	Dom-ans
H3N2_Swine_MF194426_A/swine/Iowa/MT_12_07_4298/2012|2012.663	MF194426	Swine	H3N2	H3	N2	USA	NorthernAmerica	America	2012.663	Swine
H7N3_Avian_CY205183_A/mallard/Maryland/12OS3629/2013|2013.022	CY205183	Avian	H7N3	H7	N3	USA	NorthernAmerica	America	2013.022	Wild-ans-short
H6N4_Avian_CY178138_A/mallard/Wisconsin/772/1982|1982.500	CY178138	Avian	H6N4	H6	N4	USA	NorthernAmerica	America	1982.5	Wild-ans-short
H5N1_Avian_KU042862_A/pigeon/Zhejiang/112089/2014|2014.885	KU042862	Avian	H5N1	H5	N1	China	EasternAsia	Asia	2014.885	Wild-other
H1N1_Human_KC780777_A/Alaska/47/2009|2009.923	KC780777	Human	H1N1	H1	N1	USA	NorthernAmerica	America	2009.923	Human
H3N2_Human_CY025863_A/Alabama/UR06-0545/2007|2007.178	CY025863	Human	H3N2	H3	N2	USA	NorthernAmerica	America	2007.178	Human
H11N9_Avian_KY561067_A/mallard_duck/Wisconsin/15OS7136/2015|2015.868	KY561067	Avian	H11N9	H11	N9	USA	NorthernAmerica	America	2015.868	Wild-ans-short
H6N3_Avian_CY004238_A/mallard_duck/ALB/191/1990|1990.581	CY004238	Avian	H6N3	H6	N3	Canada	NorthernAmerica	America	1990.581	Wild-ans-short
H4N2_Avian_CY165158_A/mallard/Sweden/68551/2007|2007.795	CY165158	Avian	H4N2	H4	N2	Sweden	NorthernEurope	Europe	2007.795	Wild-ans-short
H1N1_Swine_HF674892_A/swine/Spain/SF11131/2007|2007.500	HF674892	Swine	H1N1	H1	N1	Spain	SouthernEurope	Europe	2007.5	Swine
H1N1_Human_CY129642_A/Munich/INS541/2011|2011.132	CY129642	Human	H1N1	H1	N1	Germany	WesternEurope	Europe	2011.132	Human
H5N1_Avian_AB615241_A/tufted_duck/Fukushima/2/2011|2011.038	AB615241	Avian	H5N1	H5	N1	Japan	EasternAsia	Asia	2011.038	Wild-ans-short
H3N2_Human_MH306995_A/Kentucky/17/2018|2018.148	MH306995	Human	H3N2	H3	N2	USA	NorthernAmerica	America	2018.148	Human
H6N2_Avian_KY983144_A/American_wigeon/California/HS025/2015|2015.811	KY983144	Avian	H6N2	H6	N2	USA	NorthernAmerica	America	2015.811	Wild-ans-long
H9N2_Avian_KF881374_A/chicken/Egypt/D7663C/2013|2013.268	KF881374	Avian	H9N2	H9	N2	Egypt	NorthernAfrica	Africa	2013.268	Dom-gal
H1N2_Swine_KR699864_A/swine/England/058879/2011|2011.370	KR699864	Swine	H1N2	H1	N2	United Kingdom	NorthernEurope	Europe	2011.37	Swine
H5N2_Avian_MG964364_A/Canada_goose/Wyoming/15-009285-1/2015|2015.203	MG964364	Avian	H5N2	H5	N2	USA	NorthernAmerica	America	2015.203	Wild-ans-short
H5N6_Avian_KU143444_A/turtledove/Wuhan/HKBJ27/2015|2015.038	KU143444	Avian	H5N6	H5	N6	China	EasternAsia	Asia	2015.038	Wild-other
H6N1_Avian_LC316735_A/muscovy_duck/Vietnam/LBM838/2015|2015.934	LC316735	Avian	H6N1	H6	N1	Viet Nam	SouthEasternAsia	Asia	2015.934	Dom-ans
H1N1_Avian_CY146145_A/ruddy_turnstone/New_Jersey/AI09-775/2009|2009.405	CY146145	Avian	H1N1	H1	N1	USA	NorthernAmerica	America	2009.405	Wild-other
H10N7_Avian_CY005088_A/pintail/Alberta/129/1993|1993.915	CY005088	Avian	H10N7	H10	N7	Canada	NorthernAmerica	America	1993.915	Wild-ans-short
H1N1_Human_CY125096_A/Ostrava/801/1998|1998.500	CY125096	Human	H1N1	H1	N1	Czech Republic	EasternEurope	Europe	1998.5	Human
H10N7_Avian_MF613914_A/American_black_duck/Alberta/118/2016|2016.608	MF613914	Avian	H10N7	H10	N7	Canada	NorthernAmerica	America	2016.608	Wild-ans-short
H9N2_Avian_LC208483_A/chicken/Japan/AQ-HE61/2015|2015.512	LC208483	Avian	H9N2	H9	N2	Japan	EasternAsia	Asia	2015.512	Dom-gal
H1N1_Human_CY125208_A/Hong_Kong/2637/2004|2004.500	CY125208	Human	H1N1	H1	N1	Hong Kong	EasternAsia	Asia	2004.5	Human
H1N1_Swine_CY028792_A/swine/Iowa/1/1986|1986.500	CY028792	Swine	H1N1	H1	N1	USA	NorthernAmerica	America	1986.5	Swine
H5N8_Avian_KU201780_A/mallard/Idaho/AH0005955/2014|2014.973	KU201780	Avian	H5N8	H5	N8	USA	NorthernAmerica	America	2014.973	Wild-ans-short
H3N2_Human_MH081906_A/Alabama/35/2017|2017.964	MH081906	Human	H3N2	H3	N2	USA	NorthernAmerica	America	2017.964	Human
H5N1_Avian_CY033181_A/duck/Vietnam/942B/2004|2004.500	CY033181	Avian	H5N1	H5	N1	Viet Nam	SouthEasternAsia	Asia	2004.5	Dom-ans
H3N2_Human_CY065980_A/Philippines/2-MA/1982|1982.414	CY065980	Human	H3N2	H3	N2	Philippines	SouthEasternAsia	Asia	1982.414	Human
H1N1_Human_CY081065_A/Ontario/130741/2010|2010.781	CY081065	Human	H1N1	H1	N1	Canada	NorthernAmerica	America	2010.781	Human
H2N2_Human_KP098396_A/Beijing/12/1964|1964.500	KP098396	Human	H2N2	H2	N2	China	EasternAsia	Asia	1964.5	Human
H10N7_Avian_MG280331_A/mallard_duck/Illinois/16OS4899/2016|2016.967	MG280331	Avian	H10N7	H10	N7	USA	NorthernAmerica	America	2016.967	Wild-ans-short
H1N1_Swine_HQ541648_A/swine/Hunan/26/2010|2010.038	HQ541648	Swine	H1N1	H1	N1	China	EasternAsia	Asia	2010.038	Swine
H3N2_Human_KX918048_A/New_York/80/2016|2016.323	KX918048	Human	H3N2	H3	N2	USA	NorthernAmerica	America	2016.323	Human
H1N1_Human_CY021761_A/South_Australia/51/2005|2005.500	CY021761	Human	H1N1	H1	N1	Australia	AustraliaNewZealandOceania	Oceania	2005.5	Human
H5N1_Avian_AB465627_A/chicken/Egypt/CL6/2007|2007.200	AB465627	Avian	H5N1	H5	N1	Egypt	NorthernAfrica	Africa	2007.2	Dom-gal
H4N6_Avian_KU160927_A/duck/Guangxi/S4312/2011|2011.838	KU160927	Avian	H4N6	H4	N6	China	EasternAsia	Asia	2011.838	Dom-ans
H4N6_Avian_CY196101_A/mallard/Interior_Alaska/11BM02557/2011|2011.605	CY196101	Avian	H4N6	H4	N6	USA	NorthernAmerica	America	2011.605	Wild-ans-short
H2N5_Avian_CY185621_A/black-headed_gull/Republic_of_Georgia/9/2012|2012.142	CY185621	Avian	H2N5	H2	N5	Georgia	WesternAsia	Asia	2012.142	Wild-other
H9N2_Avian_KX349961_A/duck/Nanjing/01/1999|1999.038	KX349961	Avian	H9N2	H9	N2	China	EasternAsia	Asia	1999.038	Dom-ans
H3N2_Avian_CY129066_A/American_black_duck/New_Brunswick/02650/2007|2007.729	CY129066	Avian	H3N2	H3	N2	Canada	NorthernAmerica	America	2007.729	Wild-ans-short
H3N8_Avian_MF575096_A/ruddy_turnstone/Netherlands/6/2008|2008.849	MF575096	Avian	H3N8	H3	N8	Netherlands	WesternEurope	Europe	2008.849	Wild-other
H5N1_Avian_LC167754_A/Muscovy_duck/Vietnam/HU3-1403/2015|2015.619	LC167754	Avian	H5N1	H5	N1	Viet Nam	SouthEasternAsia	Asia	2015.619	Dom-ans
H3N2_Human_KX916600_A/Vermont/26/2016|2016.301	KX916600	Human	H3N2	H3	N2	USA	NorthernAmerica	America	2016.301	Human
H3N2_Swine_KJ004009_A/swine/Nebraska/A01399268/2013|2013.603	KJ004009	Swine	H3N2	H3	N2	USA	NorthernAmerica	America	2013.603	Swine
H11N2_Avian_CY145723_A/ruddy_turnstone/New_Jersey/Sg-00567/2008|2008.422	CY145723	Avian	H11N2	H11	N2	USA	NorthernAmerica	America	2008.422	Wild-other
H3N2_Human_CY211614_A/Idaho/35/2016|2016.737	CY211614	Human	H3N2	H3	N2	USA	NorthernAmerica	America	2016.737	Human
H1N1_Swine_KM872074_A/swine/South_Dakota/A01349306/2013|2013.192	KM872074	Swine	H1N1	H1	N1	USA	NorthernAmerica	America	2013.192	Swine
H6N8_Avian_MF046240_A/ruddy_turnstone/Delaware_Bay/139/2016|2016.389	MF046240	Avian	H6N8	H6	N8	USA	NorthernAmerica	America	2016.389	Wild-other
H5N6_Avian_KM251505_A/duck/Sichuan/NCXJ15/2014|2014.318	KM251505	Avian	H5N6	H5	N6	China	EasternAsia	Asia	2014.318	Dom-ans
H3N2_Human_KT888877_A/Bhutan/FLU_BTA_00010/2011|2011.737	KT888877	Human	H3N2	H3	N2	Bhutan	SouthernAsia	Asia	2011.737	Human
H7N3_Avian_KU289979_A/domestic_duck/West_Virginia/A00140912/2008|2008.518	KU289979	Avian	H7N3	H7	N3	USA	NorthernAmerica	America	2008.518	Dom-ans
H9N9_Avian_KF042132_A/chicken/Zhejiang/C11/2013|2013.200	KF042132	Avian	H9N9	H9	N9	China	EasternAsia	Asia	2013.2	Dom-gal
H4N8_Avian_CY028263_A/red-necked_stint/Australia/2/2004|2004.500	CY028263	Avian	H4N8	H4	N8	Australia	AustraliaNewZealandOceania	Oceania	2004.5	Wild-other
H5N1_Avian_KF888482_A/chicken/Bangladesh/18061/2012|2012.682	KF888482	Avian	H5N1	H5	N1	Bangladesh	SouthernAsia	Asia	2012.682	Dom-gal
H2N1_Avian_CY178523_A/duck/Wisconsin/2420/1985|1985.500	CY178523	Avian	H2N1	H2	N1	USA	NorthernAmerica	America	1985.5	Dom-ans
H5N2_Avian_AB261857_A/chicken/Ibaraki/1/2005|2005.500	AB261857	Avian	H5N2	H5	N2	Japan	EasternAsia	Asia	2005.5	Dom-gal
H1N2_Swine_KY115412_A/swine/North_Carolina/A01731857/2016|2016.112	KY115412	Swine	H1N2	H1	N2	USA	NorthernAmerica	America	2016.112	Swine
H4N8_Avian_CY140973_A/blue-winged_teal/Texas/AI09-4463/2009|2009.718	CY140973	Avian	H4N8	H4	N8	USA	NorthernAmerica	America	2009.718	Wild-ans-long
H1N1_Human_CY063191_A/California/VRDL11/2010|2010.068	CY063191	Human	H1N1	H1	N1	USA	NorthernAmerica	America	2010.068	Human
H6N5_Avian_CY180528_A/duck/Minnesota/9/1975|1975.500	CY180528	Avian	H6N5	H6	N5	USA	NorthernAmerica	America	1975.5	Dom-ans
H5N2_Avian_KR265580_A/duck/Japan/11UO0008/2011|2011.753	KR265580	Avian	H5N2	H5	N2	Japan	EasternAsia	Asia	2011.753	Dom-ans
H3N2_Human_KX416124_A/Washington/47/2016|2016.197	KX416124	Human	H3N2	H3	N2	USA	NorthernAmerica	America	2016.197	Human
H11N9_Avian_CY180776_A/duck/Minnesota/47/1975|1975.500	CY180776	Avian	H11N9	H11	N9	USA	NorthernAmerica	America	1975.5	Dom-ans
H3N2_Human_KT888706_A/Colorado/38/2012|2012.118	KT888706	Human	H3N2	H3	N2	USA	NorthernAmerica	America	2012.118	Human
H2N3_Avian_CY122312_A/mallard/Netherlands/1/2010|2010.500	CY122312	Avian	H2N3	H2	N3	Netherlands	WesternEurope	Europe	2010.5	Wild-ans-short
H1N1_Avian_KF424022_A/mallard/Minnesota/AI07-3100/2007|2007.693	KF424022	Avian	H1N1	H1	N1	USA	NorthernAmerica	America	2007.693	Wild-ans-short
H1N1_Human_KX005590_A/Nevada/05/2016|2016.066	KX005590	Human	H1N1	H1	N1	USA	NorthernAmerica	America	2016.066	Human
H2N3_Avian_CY117505_A/ruddy_turnstone/Delaware_Bay/129/1994|1994.386	CY117505	Avian	H2N3	H2	N3	USA	NorthernAmerica	America	1994.386	Wild-other
H6N2_Avian_KY130596_A/northern_pintail/Alaska/224/2011|2011.712	KY130596	Avian	H6N2	H6	N2	USA	NorthernAmerica	America	2011.712	Wild-ans-long
H1N1_Human_KR271587_A/Mexico/241001/2014|2014.027	KR271587	Human	H1N1	H1	N1	Mexico	CentralAmerica	America	2014.027	Human
H9N2_Avian_DQ064484_A/chicken/Shandong/6/96|1996.500	DQ064484	Avian	H9N2	H9	N2	China	EasternAsia	Asia	1996.5	Dom-gal
H9N2_Avian_KF972025_A/wild_waterfowl/Dongting/C4317/2012|2012.162	KF972025	Avian	H9N2	H9	N2	China	EasternAsia	Asia	2012.162	Wild-ans-short
H10N7_Avian_CY137550_A/mallard/Alberta/56/2004|2004.501	CY137550	Avian	H10N7	H10	N7	Canada	NorthernAmerica	America	2004.501	Wild-ans-short
H1N1_Human_CY026575_A/Vermont/UR06-0573/2007|2007.192	CY026575	Human	H1N1	H1	N1	USA	NorthernAmerica	America	2007.192	Human
H3N1_Avian_CY130481_A/northern_pintail/Interior_Alaska/10BM00849R2/2010|2010.389	CY130481	Avian	H3N1	H3	N1	USA	NorthernAmerica	America	2010.389	Wild-ans-long
H10N2_Avian_CY094257_A/mallard/California/11353/2008|2008.948	CY094257	Avian	H10N2	H10	N2	USA	NorthernAmerica	America	2008.948	Wild-ans-short
H5N2_Avian_GQ923553_A/quail/New_York/501360/2007|2007.500	GQ923553	Avian	H5N2	H5	N2	USA	NorthernAmerica	America	2007.5	Dom-gal
H9N2_Avian_KJ426287_A/chicken/Henan/Z01/2007|2007.016	KJ426287	Avian	H9N2	H9	N2	China	EasternAsia	Asia	2007.016	Dom-gal
H3N2_Human_CY258088_A/North_Carolina/36/2017|2017.808	CY258088	Human	H3N2	H3	N2	USA	NorthernAmerica	America	2017.808	Human
H6N2_Avian_KX979443_A/greater_white-fronted_goose/Netherlands/9/2009|2009.995	KX979443	Avian	H6N2	H6	N2	Netherlands	WesternEurope	Europe	2009.995	Wild-ans-long
H5N1_Human_KP638549_A/Vietnam/UT36282/2010|2010.233	KP638549	Human	H5N1	H5	N1	China	EasternAsia	Asia	2010.233	Human
H7N9_Avian_KF042098_A/pigeon/Zhejiang/P2/2013|2013.285	KF042098	Avian	H7N9	H7	N9	China	EasternAsia	Asia	2013.285	Wild-other
H3N2_Human_KM070022_A/Singapore/S2009-329/2009|2009.326	KM070022	Human	H3N2	H3	N2	Singapore	SouthEasternAsia	Asia	2009.326	Human
H1N2_Swine_KY938612_A/swine/Colorado/A01668653/2016|2016.888	KY938612	Swine	H1N2	H1	N2	USA	NorthernAmerica	America	2016.888	Swine
H4N2_Avian_CY011060_A/mallard/Ohio/275/1987|1987.797	CY011060	Avian	H4N2	H4	N2	USA	NorthernAmerica	America	1987.797	Wild-ans-short
H6N2_Avian_JF965274_A/duck/Eastern_China/39/2007|2007.200	JF965274	Avian	H6N2	H6	N2	China	EasternAsia	Asia	2007.2	Dom-ans
H3N2_Swine_CY099251_A/swine/Minnesota/00484/2005|2005.052	CY099251	Swine	H3N2	H3	N2	USA	NorthernAmerica	America	2005.052	Swine
H1N1_Human_LC032861_A/Kyoto/13K017/2014|2014.066	LC032861	Human	H1N1	H1	N1	Japan	EasternAsia	Asia	2014.066	Human
H3N2_Human_CY260277_A/Nevada/24/2017|2017.838	CY260277	Human	H3N2	H3	N2	USA	NorthernAmerica	America	2017.838	Human
H3N8_Equine_EU794571_A/equine/Xinjiang/4/2007|2007.953	EU794571	Equine	H3N8	H3	N8	China	EasternAsia	Asia	2007.953	Equine
H11N1_Avian_CY126668_A/shorebird/Delaware_Bay/744/1988|1988.373	CY126668	Avian	H11N1	H11	N1	USA	NorthernAmerica	America	1988.373	Wild-other
H9N2_Avian_KU311596_A/chicken/VungTau/0189/2014|2014.192	KU311596	Avian	H9N2	H9	N2	Viet Nam	SouthEasternAsia	Asia	2014.192	Dom-gal
H3N1_Avian_CY180223_A/green-winged_teal/Wisconsin/539/1976|1976.500	CY180223	Avian	H3N1	H3	N1	USA	NorthernAmerica	America	1976.5	Wild-ans-long
H7N3_Avian_HM346505_A/chicken/Chakwal/NARC-46/2003|2003.989	HM346505	Avian	H7N3	H7	N3	Pakistan	SouthernAsia	Asia	2003.989	Dom-gal
H1N1_Swine_KT313536_A/swine/North_Carolina/A01410047/2013|2013.967	KT313536	Swine	H1N1	H1	N1	USA	NorthernAmerica	America	2013.967	Swine
H12N7_Avian_CY144840_A/sanderling/New_Jersey/471580/2001|2001.500	CY144840	Avian	H12N7	H12	N7	USA	NorthernAmerica	America	2001.5	Wild-other
H1N1_Swine_CY022473_A/swine/Kansas/3228/1987|1987.500	CY022473	Swine	H1N1	H1	N1	USA	NorthernAmerica	America	1987.5	Swine
H3N2_Swine_FJ830859_A/swine/Guangdong/01/1998|1998.500	FJ830859	Swine	H3N2	H3	N2	China	EasternAsia	Asia	1998.5	Swine
H1N1_Human_JN714488_A/Nizhnii_Novgorod/CRIE-NGV/2010|2010.997	JN714488	Human	H1N1	H1	N1	Russia	EasternEurope	Europe	2010.997	Human
H1N1_Avian_CY138757_A/mallard/New_Brunswick/00340/2010|2010.600	CY138757	Avian	H1N1	H1	N1	Canada	NorthernAmerica	America	2010.6	Wild-ans-short
H4N6_Avian_CY125642_A/American_black_duck/Prince_Edward_Island/02662/2007|2007.622	CY125642	Avian	H4N6	H4	N6	Canada	NorthernAmerica	America	2007.622	Wild-ans-short
H5N1_Avian_KT362026_A/duck/Bangladesh/21980/2014|2014.145	KT362026	Avian	H5N1	H5	N1	Bangladesh	SouthernAsia	Asia	2014.145	Dom-ans
H1N1_Avian_CY138548_A/mallard/Nova_Scotia/00085/2010|2010.690	CY138548	Avian	H1N1	H1	N1	Canada	NorthernAmerica	America	2010.69	Wild-ans-short
H3N2_Human_KT889115_A/Tegucigalpa/FHT00191/2011|2011.756	KT889115	Human	H3N2	H3	N2	Honduras	CentralAmerica	America	2011.756	Human
H7N9_Avian_CY186296_A/mallard/Sweden/1621/2002|2002.945	CY186296	Avian	H7N9	H7	N9	Sweden	NorthernEurope	Europe	2002.945	Wild-ans-short
H10N5_Avian_CY196029_A/American_green-winged_teal/Interior_Alaska/11BM00304/2011|2011.512	CY196029	Avian	H10N5	H10	N5	USA	NorthernAmerica	America	2011.512	Wild-ans-long
H1N1_Swine_CY194369_A/swine/Manitoba/D0175/2012|2012.808	CY194369	Swine	H1N1	H1	N1	Canada	NorthernAmerica	America	2012.808	Swine
H5N1_Swine_HM440119_A/swine/Banten/UT6008/2007|2007.500	HM440119	Swine	H5N1	H5	N1	Indonesia	SouthEasternAsia	Asia	2007.5	Swine
H3N8_Avian_CY204293_A/mallard/Ohio/14OS0985/2014|2014.674	CY204293	Avian	H3N8	H3	N8	USA	NorthernAmerica	America	2014.674	Wild-ans-short
H1N1_Swine_KY888034_A/swine/Kansas/A01378019/2017|2017.156	KY888034	Swine	H1N1	H1	N1	USA	NorthernAmerica	America	2017.156	Swine
H3N2_Avian_CY079344_A/American_green-winged_teal/Wisconsin/08OS2292/2008|2008.800	CY079344	Avian	H3N2	H3	N2	USA	NorthernAmerica	America	2008.8	Wild-ans-long
H12N5_Avian_KM244064_A/guinea_fowl/Massachusetts/14075-3/2013|2013.290	KM244064	Avian	H12N5	H12	N5	USA	NorthernAmerica	America	2013.29	Dom-gal
H3N2_Human_KX916656_A/South_Carolina/22/2016|2016.395	KX916656	Human	H3N2	H3	N2	USA	NorthernAmerica	America	2016.395	Human
H5N2_Avian_KR150913_A/pheasant/Washington/3147-2/2015|2015.068	KR150913	Avian	H5N2	H5	N2	USA	NorthernAmerica	America	2015.068	Dom-gal
H10N7_Avian_EU743390_A/ruddy_turnstone/NJ/203/2004|2004.500	EU743390	Avian	H10N7	H10	N7	USA	NorthernAmerica	America	2004.5	Wild-other
H9N2_Avian_KC821283_A/chicken/Shandong/03/2011|2011.162	KC821283	Avian	H9N2	H9	N2	China	EasternAsia	Asia	2011.162	Dom-gal
H10N7_Avian_CY077044_A/mute_swan/Netherlands/1/2006|2006.500	CY077044	Avian	H10N7	H10	N7	Netherlands	WesternEurope	Europe	2006.5	Wild-ans-short
H9N2_Avian_JN540068_A/chicken/Sihala/NARC-12103/2008|2008.145	JN540068	Avian	H9N2	H9	N2	Pakistan	SouthernAsia	Asia	2008.145	Dom-gal
H1N1_Human_KX410735_A/Missouri/11/2016|2016.216	KX410735	Human	H1N1	H1	N1	USA	NorthernAmerica	America	2016.216	Human
H16N3_Avian_CY149344_A/glaucous_gull-herring_gull_hybrid/Iceland/1108/2011|2011.789	CY149344	Avian	H16N3	H16	N3	Iceland	NorthernEurope	Europe	2011.789	Wild-other
H2N1_Avian_CY117553_A/shorebird/Delaware_Bay/24/1998|1998.375	CY117553	Avian	H2N1	H2	N1	USA	NorthernAmerica	America	1998.375	Wild-other
H4N6_Avian_KT338597_A/mallard/Alaska/898/2014|2014.745	KT338597	Avian	H4N6	H4	N6	USA	NorthernAmerica	America	2014.745	Wild-ans-short
H3N2_Swine_JQ365145_A/swine/Texas/A01049914/2011|2011.321	JQ365145	Swine	H3N2	H3	N2	USA	NorthernAmerica	America	2011.321	Swine
H1N1_Human_MH083929_A/North_Carolina/48/2017|2017.989	MH083929	Human	H1N1	H1	N1	USA	NorthernAmerica	America	2017.989	Human
H7N3_Avian_EU084931_A/chicken/NY/14714-2/1999|1999.500	EU084931	Avian	H7N3	H7	N3	USA	NorthernAmerica	America	1999.5	Dom-gal
H1N2_Swine_KR700338_A/swine/England/997/2008|2008.937	KR700338	Swine	H1N2	H1	N2	United Kingdom	NorthernEurope	Europe	2008.937	Swine
H3N8_Avian_CY140707_A/mallard/Minnesota/AI09-2434/2009|2009.592	CY140707	Avian	H3N8	H3	N8	USA	NorthernAmerica	America	2009.592	Wild-ans-short
H11N8_Avian_CY127762_A/shorebird/Delaware_Bay/291/2005|2005.378	CY127762	Avian	H11N8	H11	N8	USA	NorthernAmerica	America	2005.378	Wild-other
H1N1_Swine_KP941631_A/swine/Iowa/A01049148/2010|2010.896	KP941631	Swine	H1N1	H1	N1	USA	NorthernAmerica	America	2010.896	Swine
H1N1_Swine_JQ695891_A/swine/Shandong/811/2009|2009.500	JQ695891	Swine	H1N1	H1	N1	China	EasternAsia	Asia	2009.5	Swine
H3N8_Equine_CY032377_A/equine/Italy/1062/1991|1991.500	CY032377	Equine	H3N8	H3	N8	Italy	SouthernEurope	Europe	1991.5	Equine
H1N2_Swine_CY157923_A/swine/Texas/SG1250/2006|2006.468	CY157923	Swine	H1N2	H1	N2	USA	NorthernAmerica	America	2006.468	Swine
H3N2_Human_DQ415364_A/TW/3446/02|2002.500	DQ415364	Human	H3N2	H3	N2	Taiwan	EasternAsia	Asia	2002.5	Human
H1N2_Swine_HF674908_A/Swine/Spain/SF12091/2007|2007.500	HF674908	Swine	H1N2	H1	N2	Spain	SouthernEurope	Europe	2007.5	Swine
H12N6_Avian_CY089649_A/duck/Wisconsin/480/1979|1979.441	CY089649	Avian	H12N6	H12	N6	USA	NorthernAmerica	America	1979.441	Dom-ans
H1N2_Swine_KR057383_A/swine/Minnesota/01082/2006|2006.271	KR057383	Swine	H1N2	H1	N2	USA	NorthernAmerica	America	2006.271	Swine
H10N8_Avian_KP285457_A/chicken/Jiangxi/34609/2013|2013.975	KP285457	Avian	H10N8	H10	N8	China	EasternAsia	Asia	2013.975	Dom-gal
H4N8_Avian_KX351698_A/American_wigeon/California/LDC111/2014|2014.890	KX351698	Avian	H4N8	H4	N8	USA	NorthernAmerica	America	2014.89	Wild-ans-long
H9N2_Avian_DQ683045_A/chicken/Israel/1953/2004|2004.500	DQ683045	Avian	H9N2	H9	N2	Israel	WesternAsia	Asia	2004.5	Dom-gal
H5N2_Avian_CY014853_A/mallard/New_York/189/1982|1982.915	CY014853	Avian	H5N2	H5	N2	USA	NorthernAmerica	America	1982.915	Wild-ans-short
H3N2_Human_CY112325_A/Bilthoven/748/1973|1973.500	CY112325	Human	H3N2	H3	N2	Netherlands	WesternEurope	Europe	1973.5	Human
H1N1_Human_CY125200_A/Canada/591/2004|2004.500	CY125200	Human	H1N1	H1	N1	Canada	NorthernAmerica	America	2004.5	Human
H5N1_Avian_GU252826_A/duck/Tripura/103597/2008|2008.285	GU252826	Avian	H5N1	H5	N1	India	SouthernAsia	Asia	2008.285	Dom-ans
H3N2_Human_KU590680_A/Oregon/14/2015|2015.490	KU590680	Human	H3N2	H3	N2	USA	NorthernAmerica	America	2015.49	Human
H6N6_Avian_KJ781234_A/duck/Guangdong/C120/2011|2011.500	KJ781234	Avian	H6N6	H6	N6	China	EasternAsia	Asia	2011.5	Dom-ans
H3N2_Human_KT840225_A/Rhode_Island/22/2014|2014.934	KT840225	Human	H3N2	H3	N2	USA	NorthernAmerica	America	2014.934	Human
H9N7_Avian_CY102192_A/shorebird/Delaware_Bay/31/1996|1996.364	CY102192	Avian	H9N7	H9	N7	USA	NorthernAmerica	America	1996.364	Wild-other
H7N7_Avian_KP417107_A/wild_bird/Jiangxi/34458/2013|2013.953	KP417107	Avian	H7N7	H7	N7	China	EasternAsia	Asia	2013.953	Wild-other
H3N2_Human_KT888254_A/Kuwait/F179-9291/2013|2013.871	KT888254	Human	H3N2	H3	N2	Kuwait	WesternAsia	Asia	2013.871	Human
H3N2_Swine_CY158701_A/swine/Saskatchewan/01834/2007|2007.825	CY158701	Swine	H3N2	H3	N2	Canada	NorthernAmerica	America	2007.825	Swine
H2N2_Avian_CY117031_A/chicken/New_Jersey/8695-5/1994|1994.910	CY117031	Avian	H2N2	H2	N2	USA	NorthernAmerica	America	1994.91	Dom-gal
H7N7_Avian_GU186781_A/chicken/Brescia/1902|1902.500	GU186781	Avian	H7N7	H7	N7	Italy	SouthernEurope	Europe	1902.5	Dom-gal
H10N7_Avian_CY137470_A/mallard/Alberta/150/2002|2002.499	CY137470	Avian	H10N7	H10	N7	Canada	NorthernAmerica	America	2002.499	Wild-ans-short
H3N2_Swine_CY158333_A/swine/North_Carolina/SG1338/2009|2009.099	CY158333	Swine	H3N2	H3	N2	USA	NorthernAmerica	America	2009.099	Swine
H9N2_Avian_CY206689_A/mallard/Southcentral_Alaska/12ML00951/2014|2014.715	CY206689	Avian	H9N2	H9	N2	USA	NorthernAmerica	America	2014.715	Wild-ans-short
H4N6_Avian_KY130556_A/northern_pintail/Alaska/85/2011|2011.710	KY130556	Avian	H4N6	H4	N6	USA	NorthernAmerica	America	2011.71	Wild-ans-long
H3N2_Human_CY220547_A/Louisiana/05/2017|2017.079	CY220547	Human	H3N2	H3	N2	USA	NorthernAmerica	America	2017.079	Human
H7N7_Avian_KY550861_A/mallard/West_Virginia/AH0077733/2016|2016.033	KY550861	Avian	H7N7	H7	N7	USA	NorthernAmerica	America	2016.033	Wild-ans-short
H9N2_Avian_KX598757_A/chicken/Guangdong/SIC37/2015|2015.038	KX598757	Avian	H9N2	H9	N2	China	EasternAsia	Asia	2015.038	Dom-gal
H1N1_Human_HQ166048_A/Netherlands/26/2007|2007.115	HQ166048	Human	H1N1	H1	N1	Netherlands	WesternEurope	Europe	2007.115	Human
H3N2_Human_CY114201_A/Hong_Kong/3/1995|1995.063	CY114201	Human	H3N2	H3	N2	Hong Kong	EasternAsia	Asia	1995.063	Human
H3N2_Human_CY240503_A/Nicaragua/5867_01/2010|2010.408	CY240503	Human	H3N2	H3	N2	Nicaragua	CentralAmerica	America	2010.408	Human
H1N1_Human_CY052270_A/Texas/42102708/2009|2009.438	CY052270	Human	H1N1	H1	N1	USA	NorthernAmerica	America	2009.438	Human
H1N2_Swine_MF045230_A/swine/Missouri/A01782148/2016|2016.759	MF045230	Swine	H1N2	H1	N2	USA	NorthernAmerica	America	2016.759	Swine
H11N9_Avian_CY140471_A/mallard/Minnesota/Sg-00930/2008|2008.707	CY140471	Avian	H11N9	H11	N9	USA	NorthernAmerica	America	2008.707	Wild-ans-short
H1N1_Avian_KY284455_A/American_green-winged_teal/Ohio/15OS5188/2015|2015.721	KY284455	Avian	H1N1	H1	N1	USA	NorthernAmerica	America	2015.721	Wild-ans-long
H5N1_Avian_EU430503_A/domestic_green-winged_teal/Hunan/67/2005|2005.500	EU430503	Avian	H5N1	H5	N1	China	EasternAsia	Asia	2005.5	Dom-ans
H1N2_Swine_KY327617_A/swine/Kentucky/15TOSU25093/2015|2015.852	KY327617	Swine	H1N2	H1	N2	USA	NorthernAmerica	America	2015.852	Swine
H11N9_Avian_CY004363_A/mallard/Alberta/294/1977|1977.663	CY004363	Avian	H11N9	H11	N9	Canada	NorthernAmerica	America	1977.663	Wild-ans-short
H7N9_Avian_MF630449_A/duck/Guangxi/SDY129/2014|2014.808	MF630449	Avian	H7N9	H7	N9	China	EasternAsia	Asia	2014.808	Dom-ans
H5N1_Avian_FM163444_A/chicken/Poland/R3248/2007|2007.500	FM163444	Avian	H5N1	H5	N1	Poland	EasternEurope	Europe	2007.5	Dom-gal
H6N6_Avian_KY056317_A/chicken/Zhejiang/234/2016|2016.082	KY056317	Avian	H6N6	H6	N6	China	EasternAsia	Asia	2016.082	Dom-gal
H5N2_Avian_KC790065_A/goose/MB/428/2006|2006.962	KC790065	Avian	H5N2	H5	N2	Canada	NorthernAmerica	America	2006.962	Dom-ans
H3N2_Human_CY090993_A/South_Carolina/NHRC0001/2005|2005.112	CY090993	Human	H3N2	H3	N2	USA	NorthernAmerica	America	2005.112	Human
H7N3_Avian_CY207241_A/yellow-billed_teal/Chile/12/2014|2014.315	CY207241	Avian	H7N3	H7	N3	Chile	SouthernAmerica	America	2014.315	Wild-ans-short
H6N6_Swine_JQ815882_A/swine/Yangzhou/080/2009|2009.038	JQ815882	Swine	H6N6	H6	N6	China	EasternAsia	Asia	2009.038	Swine
H3N2_Avian_CY166334_A/mallard/Wisconsin/11OS3079/2011|2011.729	CY166334	Avian	H3N2	H3	N2	USA	NorthernAmerica	America	2011.729	Wild-ans-short
H3N2_Human_CY260014_A/Wisconsin/334/2017|2017.836	CY260014	Human	H3N2	H3	N2	USA	NorthernAmerica	America	2017.836	Human
H1N1_Human_AB704490_A/Tochigi/10/2010|2010.030	AB704490	Human	H1N1	H1	N1	Japan	EasternAsia	Asia	2010.03	Human
H1N1_Human_KC780919_A/Kansas/19/2009|2009.701	KC780919	Human	H1N1	H1	N1	USA	NorthernAmerica	America	2009.701	Human
H3N2_Human_CY113449_A/Singapore/3/1993|1993.014	CY113449	Human	H3N2	H3	N2	Singapore	SouthEasternAsia	Asia	1993.014	Human
H3N2_Swine_JQ365125_A/swine/Illinois/A01076719/2010|2010.833	JQ365125	Swine	H3N2	H3	N2	USA	NorthernAmerica	America	2010.833	Swine
H9N2_Human_KU217319_A/Zhongshan/201501/2015|2015.101	KU217319	Human	H9N2	H9	N2	China	EasternAsia	Asia	2015.101	Human
H4N8_Avian_MG279969_A/blue-winged_teal/Missouri/16OS2203/2016|2016.690	MG279969	Avian	H4N8	H4	N8	USA	NorthernAmerica	America	2016.69	Wild-ans-long
H1N1_Swine_CY116535_A/swine/Lutol/3/2000|2000.500	CY116535	Swine	H1N1	H1	N1	Poland	EasternEurope	Europe	2000.5	Swine
H3N2_Swine_MF716901_A/swine/Ohio/17TOSU4061/2017|2017.570	MF716901	Swine	H3N2	H3	N2	USA	NorthernAmerica	America	2017.57	Swine
H5N8_Avian_KP101008_A/quail/California/K1400794/2014|2014.285	KP101008	Avian	H5N8	H5	N8	USA	NorthernAmerica	America	2014.285	Dom-gal
H3N2_Human_CY008456_A/Memphis/5/1985|1985.500	CY008456	Human	H3N2	H3	N2	USA	NorthernAmerica	America	1985.5	Human
H3N2_Avian_EU735822_A/turkey/Ohio/313053/2004|2004.500	EU735822	Avian	H3N2	H3	N2	USA	NorthernAmerica	America	2004.5	Dom-gal
H5N1_Avian_AY028445_A/goose/Guangdong/3/1997|1997.500	AY028445	Avian	H5N1	H5	N1	China	EasternAsia	Asia	1997.5	Dom-ans
H1N1_Swine_CY246767_A/swine/Saskatchewan/SD0205/2016|2016.948	CY246767	Swine	H1N1	H1	N1	Canada	NorthernAmerica	America	2016.948	Swine
H5N1_Avian_CY047479_A/duck/Omsk/1822/2006|2006.534	CY047479	Avian	H5N1	H5	N1	Russia	EasternEurope	Europe	2006.534	Dom-ans
H10N4_Avian_CY190335_A/mallard/Maryland/06OS2409/2006|2006.995	CY190335	Avian	H10N4	H10	N4	USA	NorthernAmerica	America	2006.995	Wild-ans-short
H10N7_Avian_CY186776_A/mallard/Missouri/12OS5756/2012|2012.940	CY186776	Avian	H10N7	H10	N7	USA	NorthernAmerica	America	2012.94	Wild-ans-short
H7N9_Avian_MF630185_A/chicken/Guangxi/SD006/2014|2014.063	MF630185	Avian	H7N9	H7	N9	China	EasternAsia	Asia	2014.063	Dom-gal
H4N8_Avian_KT777919_A/yellow-billed_duck/South_Africa/STR0963/2013|2013.085	KT777919	Avian	H4N8	H4	N8	South Africa	SouthernAfrica	Africa	2013.085	Wild-ans-short
H4N9_Avian_CY101527_A/ruddy_turnstone/Delaware/2368/1988|1988.411	CY101527	Avian	H4N9	H4	N9	USA	NorthernAmerica	America	1988.411	Wild-other
H3N2_Human_CY215102_A/Nevada/57/2016|2016.940	CY215102	Human	H3N2	H3	N2	USA	NorthernAmerica	America	2016.94	Human
H3N8_Avian_KX960474_A/Northern_shoveler/Guatemala/CIP049HT114-14/2013|2013.049	KX960474	Avian	H3N8	H3	N8	Guatemala	CentralAmerica	America	2013.049	Wild-ans-short
H1N2_Swine_CY158043_A/swine/Oklahoma/01741/2007|2007.641	CY158043	Swine	H1N2	H1	N2	USA	NorthernAmerica	America	2007.641	Swine
H1N1_Avian_CY137686_A/mallard/Alberta/66/2007|2007.627	CY137686	Avian	H1N1	H1	N1	Canada	NorthernAmerica	America	2007.627	Wild-ans-short
H13N8_Avian_MF147361_A/black-headed_gull/Netherlands/2/2010|2010.532	MF147361	Avian	H13N8	H13	N8	Netherlands	WesternEurope	Europe	2010.532	Wild-other
H3N8_Avian_CY139283_A/American_black_duck/Prince_Edward_Island/00788/2010|2010.647	CY139283	Avian	H3N8	H3	N8	Canada	NorthernAmerica	America	2010.647	Wild-ans-short
H5N1_Avian_KU971573_A/chicken/Ivory_Coast/15VIR2742-3/2015|2015.279	KU971573	Avian	H5N1	H5	N1	Cote d'Ivoire	WesternAfrica	Africa	2015.279	Dom-gal
H3N2_Human_LC033333_A/Nagasaki/13N046/2014|2014.079	LC033333	Human	H3N2	H3	N2	Japan	EasternAsia	Asia	2014.079	Human
H1N1_Human_GU198205_A/Nanjing/3/2009|2009.792	GU198205	Human	H1N1	H1	N1	China	EasternAsia	Asia	2009.792	Human
H6N2_Avian_KJ567941_A/northern_pintail/Wisconsin/13OS2778/2013|2013.740	KJ567941	Avian	H6N2	H6	N2	USA	NorthernAmerica	America	2013.74	Wild-ans-long
H5N1_Avian_HQ630844_A/grebe/Tyva/2/2010|2010.471	HQ630844	Avian	H5N1	H5	N1	Russia	EasternEurope	Europe	2010.471	Wild-other
H3N6_Avian_CY101631_A/laughing_gull/New_Jersey/180/1990|1990.397	CY101631	Avian	H3N6	H3	N6	USA	NorthernAmerica	America	1990.397	Wild-other
H5N6_Avian_KY415940_A/chicken/Taishun/TS90/2016|2016.134	KY415940	Avian	H5N6	H5	N6	China	EasternAsia	Asia	2016.134	Dom-gal
H3N2_Human_CY090945_A/California/NHRC0001/2003|2003.866	CY090945	Human	H3N2	H3	N2	USA	NorthernAmerica	America	2003.866	Human
H7N3_Avian_CY204886_A/mallard/Maryland/09OS1150/2009|2009.578	CY204886	Avian	H7N3	H7	N3	USA	NorthernAmerica	America	2009.578	Wild-ans-short
H3N2_Human_CY114345_A/Netherlands/120/2002|2002.153	CY114345	Human	H3N2	H3	N2	Netherlands	WesternEurope	Europe	2002.153	Human
H11N2_Avian_LC042069_A/duck/Hokkaido/WZ1/2014|2014.795	LC042069	Avian	H11N2	H11	N2	Japan	EasternAsia	Asia	2014.795	Dom-ans
H5N1_Avian_AB212284_A/duck/Yokohama/aq10/2003|2003.500	AB212284	Avian	H5N1	H5	N1	Japan	EasternAsia	Asia	2003.5	Dom-ans
H3N1_Avian_CY132289_A/mallard/Ohio/11OS2142/2011|2011.619	CY132289	Avian	H3N1	H3	N1	USA	NorthernAmerica	America	2011.619	Wild-ans-short
H1N2_Swine_KM027643_A/swine/Guangdong/3583/2011|2011.819	KM027643	Swine	H1N2	H1	N2	China	EasternAsia	Asia	2011.819	Swine
H3N2_Human_CY232504_A/Vermont/11/2017|2017.247	CY232504	Human	H3N2	H3	N2	USA	NorthernAmerica	America	2017.247	Human
H5N1_Avian_HM172290_A/duck/Jiangxi/80/2005|2005.500	HM172290	Avian	H5N1	H5	N1	China	EasternAsia	Asia	2005.5	Dom-ans
H9N2_Avian_KY415937_A/chicken/Yuhuan/YH15/2016|2016.129	KY415937	Avian	H9N2	H9	N2	China	EasternAsia	Asia	2016.129	Dom-gal
H1N1_Human_DQ889685_A/Iowa/CEID23/2005|2005.500	DQ889685	Human	H1N1	H1	N1	USA	NorthernAmerica	America	2005.5	Human
H7N9_Avian_KP418228_A/chicken/Shantou/4833/2014|2014.553	KP418228	Avian	H7N9	H7	N9	China	EasternAsia	Asia	2014.553	Dom-gal
H4N6_Avian_CY196367_A/mallard/Interior_Alaska/11CH00019/2011|2011.688	CY196367	Avian	H4N6	H4	N6	USA	NorthernAmerica	America	2011.688	Wild-ans-short
H3N2_Human_MG928449_A/Gainesville/16/2017|2017.123	MG928449	Human	H3N2	H3	N2	USA	NorthernAmerica	America	2017.123	Human
H3N2_Swine_KM076724_A/swine/Iowa/13H076/2013|2013.655	KM076724	Swine	H3N2	H3	N2	USA	NorthernAmerica	America	2013.655	Swine
H3N2_Swine_MH061571_A/swine/Mexico/10499819/2014|2014.252	MH061571	Swine	H3N2	H3	N2	Mexico	CentralAmerica	America	2014.252	Swine
H1N1_Swine_CY158051_A/swine/Kentucky/SG1277/2007|2007.203	CY158051	Swine	H1N1	H1	N1	USA	NorthernAmerica	America	2007.203	Swine
H1N1_Human_CY228953_A/South_Carolina/10/2017|2017.222	CY228953	Human	H1N1	H1	N1	USA	NorthernAmerica	America	2017.222	Human
H1N1_Human_HM230705_A/Zhoushan/52/2009|2009.964	HM230705	Human	H1N1	H1	N1	China	EasternAsia	Asia	2009.964	Human
H3N6_Avian_CY004125_A/mallard_duck/ALB/676/1979|1979.614	CY004125	Avian	H3N6	H3	N6	Canada	NorthernAmerica	America	1979.614	Wild-ans-short
H1N2_Swine_CY130657_A/swine/Ohio/09SW1489M/2009|2009.507	CY130657	Swine	H1N2	H1	N2	USA	NorthernAmerica	America	2009.507	Swine
H4N6_Avian_CY190711_A/mallard/Maryland/08OS3079/2008|2008.978	CY190711	Avian	H4N6	H4	N6	USA	NorthernAmerica	America	2008.978	Wild-ans-short
H1N1_Human_GQ377090_A/Colorado/03/2009|2009.318	GQ377090	Human	H1N1	H1	N1	USA	NorthernAmerica	America	2009.318	Human
H5N1_Avian_AB465628_A/duck/Egypt/D2br10/2007|2007.038	AB465628	Avian	H5N1	H5	N1	Egypt	NorthernAfrica	Africa	2007.038	Dom-ans
H3N2_Avian_AB612888_A/duck/Hokkaido/5/1977|1977.500	AB612888	Avian	H3N2	H3	N2	Japan	EasternAsia	Asia	1977.5	Dom-ans
H1N1_Human_KT274574_A/Nevada/01/2014|2014.000	KT274574	Human	H1N1	H1	N1	USA	NorthernAmerica	America	2014	Human
H5N1_Avian_CY047471_A/chicken/Domodedovo/MK/2007|2007.036	CY047471	Avian	H5N1	H5	N1	Russia	EasternEurope	Europe	2007.036	Dom-gal
H5N1_Avian_AB284328_A/common_goldeneye/Mongolia/12/2006|2006.367	AB284328	Avian	H5N1	H5	N1	Mongolia	EasternAsia	Asia	2006.367	Wild-ans-short
H3N2_Canine_JX414248_A/canine/Guangdong/05/2011|2011.123	JX414248	Canine	H3N2	H3	N2	China	EasternAsia	Asia	2011.123	Canine
H9N2_Avian_KX000780_A/quail/Egypt/D10105/2014|2014.630	KX000780	Avian	H9N2	H9	N2	Egypt	NorthernAfrica	Africa	2014.63	Dom-gal
H5N2_Avian_GQ923313_A/mallard/Kentucky/472048-2/2006|2006.500	GQ923313	Avian	H5N2	H5	N2	USA	NorthernAmerica	America	2006.5	Wild-ans-short
H1N1_Human_KU322128_A/Milano/24/2014|2014.500	KU322128	Human	H1N1	H1	N1	Italy	SouthernEurope	Europe	2014.5	Human
H9N5_Avian_CY144460_A/ruddy_turnstone/Delaware/AI03-165/2003|2003.384	CY144460	Avian	H9N5	H9	N5	USA	NorthernAmerica	America	2003.384	Wild-other
H1N2_Swine_KJ161934_A/swine/Indiana/A00968358/2012|2012.104	KJ161934	Swine	H1N2	H1	N2	USA	NorthernAmerica	America	2012.104	Swine
H3N2_Human_CY168971_A/Boston/YGA_01062/2012|2012.986	CY168971	Human	H3N2	H3	N2	USA	NorthernAmerica	America	2012.986	Human
H14N6_Avian_CY133385_A/northern_shoveler/Missouri/10OS4673/2010|2010.945	CY133385	Avian	H14N6	H14	N6	USA	NorthernAmerica	America	2010.945	Wild-ans-short
H5N8_Avian_KJ509144_A/bean_goose/Korea/H328/2014|2014.085	KJ509144	Avian	H5N8	H5	N8	South Korea	EasternAsia	Asia	2014.085	Wild-ans-long
H1N1_Swine_JX138521_A/swine/Hubei/02/2008|2008.871	JX138521	Swine	H1N1	H1	N1	China	EasternAsia	Asia	2008.871	Swine
H6N6_Avian_KT267026_A/pigeon/Guangxi/161/2014|2014.205	KT267026	Avian	H6N6	H6	N6	China	EasternAsia	Asia	2014.205	Wild-other
H5N8_Avian_MF926489_A/goose/Kalmykia/813/2016|2016.849	MF926489	Avian	H5N8	H5	N8	Russia	EasternEurope	Europe	2016.849	Dom-ans
H3N2_Human_CY227946_A/Maine/23/2016|2016.808	CY227946	Human	H3N2	H3	N2	USA	NorthernAmerica	America	2016.808	Human
H1N1_Human_KF280707_A/India/P121778/2012|2012.148	KF280707	Human	H1N1	H1	N1	India	SouthernAsia	Asia	2012.148	Human
H1N1_Swine_CY099275_A/swine/Illinois/02695/2009|2009.244	CY099275	Swine	H1N1	H1	N1	USA	NorthernAmerica	America	2009.244	Swine
H5N1_Avian_EU748907_A/falcon/Saudi_Arabia/D1795/2005|2005.500	EU748907	Avian	H5N1	H5	N1	Saudi Arabia	WesternAsia	Asia	2005.5	Wild-other
H16N3_Avian_CY004564_A/herring_gull/Delaware_Bay/712/1988|1988.370	CY004564	Avian	H16N3	H16	N3	USA	NorthernAmerica	America	1988.37	Wild-other
H1N1_Human_MF768847_A/Jeddah/KFAFH3161/2015|2015.841	MF768847	Human	H1N1	H1	N1	Saudi Arabia	WesternAsia	Asia	2015.841	Human
H1N1_Human_KT181930_A/Singapore/DMS1315/2013|2013.364	KT181930	Human	H1N1	H1	N1	Singapore	SouthEasternAsia	Asia	2013.364	Human
H6N6_Avian_KT267034_A/pigeon/Guangxi/164/2014|2014.282	KT267034	Avian	H6N6	H6	N6	China	EasternAsia	Asia	2014.282	Wild-other
H1N1_Swine_MF145501_A/swine/North_Carolina/A01945756/2015|2015.800	MF145501	Swine	H1N1	H1	N1	USA	NorthernAmerica	America	2015.8	Swine
H4N6_Avian_CY180344_A/mallard/Wisconsin/364/1984|1984.500	CY180344	Avian	H4N6	H4	N6	USA	NorthernAmerica	America	1984.5	Wild-ans-short
H3N2_Human_KX411947_A/Arizona/17/2015|2015.740	KX411947	Human	H3N2	H3	N2	USA	NorthernAmerica	America	2015.74	Human
H2N1_Avian_CY015139_A/ruddy_turnstone/Delaware/34/1993|1993.367	CY015139	Avian	H2N1	H2	N1	USA	NorthernAmerica	America	1993.367	Wild-other
H11N9_Avian_CY206240_A/blue-winged_teal/Texas/AI12-3737/2012|2012.707	CY206240	Avian	H11N9	H11	N9	USA	NorthernAmerica	America	2012.707	Wild-ans-long
H3N2_Swine_KM027619_A/swine/Guangdong/3494/2011|2011.800	KM027619	Swine	H3N2	H3	N2	China	EasternAsia	Asia	2011.8	Swine
H13N8_Avian_CY185517_A/black-headed_gull/Georgia/1/2011|2011.296	CY185517	Avian	H13N8	H13	N8	Georgia	WesternAsia	Asia	2011.296	Wild-other
H3N2_Human_KT888701_A/Florida/30/2012|2012.164	KT888701	Human	H3N2	H3	N2	USA	NorthernAmerica	America	2012.164	Human
H3N8_Avian_GU186470_A/laughing_gull/NJ/768/2005|2005.500	GU186470	Avian	H3N8	H3	N8	USA	NorthernAmerica	America	2005.5	Wild-other
H3N2_Swine_CY095679_A/swine/Texas/4199-2/1998|1998.500	CY095679	Swine	H3N2	H3	N2	USA	NorthernAmerica	America	1998.5	Swine
H1N1_Human_MH359938_A/Georgia/21/2018|2018.189	MH359938	Human	H1N1	H1	N1	USA	NorthernAmerica	America	2018.189	Human
H1N1_Human_MH083599_A/Kansas/01/2018|2018.016	MH083599	Human	H1N1	H1	N1	USA	NorthernAmerica	America	2018.016	Human
H1N1_Human_CY103992_A/HaNoi/2476/2001|2001.500	CY103992	Human	H1N1	H1	N1	Viet Nam	SouthEasternAsia	Asia	2001.5	Human
H1N2_Swine_KR701149_A/swine/Netherlands/Wanroij-CVI2117A/2012|2012.367	KR701149	Swine	H1N2	H1	N2	Netherlands	WesternEurope	Europe	2012.367	Swine
H3N2_Swine_CY160174_A/swine/Quebec/01002/2006|2006.145	CY160174	Swine	H3N2	H3	N2	Canada	NorthernAmerica	America	2006.145	Swine
H10N7_Avian_KM373942_A/Northern_shoveler/Alaska/ND0006934/2013|2013.367	KM373942	Avian	H10N7	H10	N7	USA	NorthernAmerica	America	2013.367	Wild-ans-short
H5N1_Avian_KT825153_A/chicken/India/12CL2168/2013|2013.995	KT825153	Avian	H5N1	H5	N1	India	SouthernAsia	Asia	2013.995	Dom-gal
H1N1_Human_FJ445049_A/England/593/2006|2006.225	FJ445049	Human	H1N1	H1	N1	United Kingdom	NorthernEurope	Europe	2006.225	Human
H3N9_Avian_CY128954_A/American_black_duck/New_Brunswick/03451/2009|2009.611	CY128954	Avian	H3N9	H3	N9	Canada	NorthernAmerica	America	2009.611	Wild-ans-short
H6N2_Avian_CY109486_A/duck/Fujian/416/2006|2006.038	CY109486	Avian	H6N2	H6	N2	China	EasternAsia	Asia	2006.038	Dom-ans
H7N3_Avian_KY550743_A/northern_shoveler/California/AH0007019/2014|2014.236	KY550743	Avian	H7N3	H7	N3	USA	NorthernAmerica	America	2014.236	Wild-ans-short
H10N3_Avian_CY144897_A/mallard/Minnesota/AI06-1017/2006|2006.500	CY144897	Avian	H10N3	H10	N3	USA	NorthernAmerica	America	2006.5	Wild-ans-short
H5N1_Avian_CY016903_A/duck/Egypt/2253-3/2006|2006.500	CY016903	Avian	H5N1	H5	N1	Egypt	NorthernAfrica	Africa	2006.5	Dom-ans
H6N6_Avian_KJ200921_A/duck/Zhejiang/S4204/2010|2010.940	KJ200921	Avian	H6N6	H6	N6	China	EasternAsia	Asia	2010.94	Dom-ans
H1N2_Swine_CY246432_A/swine/Manitoba/D0450/2016|2016.592	CY246432	Swine	H1N2	H1	N2	Canada	NorthernAmerica	America	2016.592	Swine
H1N2_Avian_CY132273_A/mallard/Ohio/11OS2073/2011|2011.627	CY132273	Avian	H1N2	H1	N2	USA	NorthernAmerica	America	2011.627	Wild-ans-short
H9N2_Avian_CY111594_A/rosy-billed_pochard/Argentina/CIP051-559/2007|2007.500	CY111594	Avian	H9N2	H9	N2	Argentina	SouthernAmerica	America	2007.5	Wild-ans-short
H3N2_Human_DQ415367_A/TW/3286/03|2003.500	DQ415367	Human	H3N2	H3	N2	Taiwan	EasternAsia	Asia	2003.5	Human
H7N1_Avian_KX979321_A/mallard_duck/Netherlands/60/2008|2008.786	KX979321	Avian	H7N1	H7	N1	Netherlands	WesternEurope	Europe	2008.786	Wild-ans-short
H1N2_Swine_KX671221_A/swine/Pennsylvania/A02035484/2015|2015.515	KX671221	Swine	H1N2	H1	N2	USA	NorthernAmerica	America	2015.515	Swine
H1N2_Avian_KY971229_A/duck/Zhejiang/D6/2013|2013.789	KY971229	Avian	H1N2	H1	N2	China	EasternAsia	Asia	2013.789	Dom-ans
H3N8_Avian_CY146632_A/duck/Hunan/S1824/2012|2012.225	CY146632	Avian	H3N8	H3	N8	China	EasternAsia	Asia	2012.225	Dom-ans
H6N3_Avian_CY136757_A/pintail/Alberta/145/1990|1990.652	CY136757	Avian	H6N3	H6	N3	Canada	NorthernAmerica	America	1990.652	Wild-ans-short
H7N5_Avian_CY005012_A/mallard_duck/ALB/224/1977|1977.592	CY005012	Avian	H7N5	H7	N5	Canada	NorthernAmerica	America	1977.592	Wild-ans-short
H9N2_Avian_KX000783_A/chicken/Egypt/F10993B/2015|2015.321	KX000783	Avian	H9N2	H9	N2	Egypt	NorthernAfrica	Africa	2015.321	Dom-gal
H1N1_Human_MH245913_A/Alaska/12/2018|2018.137	MH245913	Human	H1N1	H1	N1	USA	NorthernAmerica	America	2018.137	Human
H1N1_Human_CY072930_A/Managua/4063-01/2009|2009.663	CY072930	Human	H1N1	H1	N1	Nicaragua	CentralAmerica	America	2009.663	Human
H9N2_Avian_MG063471_A/chicken/Guangdong/GD1601/2016|2016.200	MG063471	Avian	H9N2	H9	N2	China	EasternAsia	Asia	2016.2	Dom-gal
H1N1_Human_HM101146_A/Tver/IIV-183/2009|2009.899	HM101146	Human	H1N1	H1	N1	Russia	EasternEurope	Europe	2009.899	Human
H5N1_Avian_HM172274_A/chicken/Shandong/A-10/2006|2006.500	HM172274	Avian	H5N1	H5	N1	China	EasternAsia	Asia	2006.5	Dom-gal
H6N1_Avian_HM144902_A/mallard/Jiangxi/10668/2005|2005.500	HM144902	Avian	H6N1	H6	N1	China	EasternAsia	Asia	2005.5	Wild-ans-short
H3N2_Human_CY212085_A/Oklahoma/18/2016|2016.918	CY212085	Human	H3N2	H3	N2	USA	NorthernAmerica	America	2016.918	Human
H3N2_Human_CY070971_A/New_York/20342/2010|2010.455	CY070971	Human	H3N2	H3	N2	USA	NorthernAmerica	America	2010.455	Human
H3N2_Human_CY015696_A/Western_Australia/16/2001|2001.732	CY015696	Human	H3N2	H3	N2	Australia	AustraliaNewZealandOceania	Oceania	2001.732	Human
H1N1_Swine_KR699888_A/swine/Belgium/Maldegem-553/2010|2010.863	KR699888	Swine	H1N1	H1	N1	Belgium	WesternEurope	Europe	2010.863	Swine
H2N2_Avian_CY116871_A/mallard/Potsdam/177-6/1983|1983.500	CY116871	Avian	H2N2	H2	N2	Germany	WesternEurope	Europe	1983.5	Wild-ans-short
H3N2_Human_JX437899_A/Singapore/H2011-504C/2011|2011.501	JX437899	Human	H3N2	H3	N2	Singapore	SouthEasternAsia	Asia	2011.501	Human
H3N2_Swine_CY194353_A/swine/Manitoba/D0102/2012|2012.792	CY194353	Swine	H3N2	H3	N2	Canada	NorthernAmerica	America	2012.792	Swine
H1N1_Human_CY027063_A/Tennessee/UR06-0151/2007|2007.088	CY027063	Human	H1N1	H1	N1	USA	NorthernAmerica	America	2007.088	Human
H6N6_Avian_KJ200913_A/duck/Zhejiang/S1134/2011|2011.184	KJ200913	Avian	H6N6	H6	N6	China	EasternAsia	Asia	2011.184	Dom-ans
H5N2_Avian_KC790049_A/mallard/QC/2323-25/2006|2006.690	KC790049	Avian	H5N2	H5	N2	Canada	NorthernAmerica	America	2006.69	Wild-ans-short
H3N2_Swine_CY099235_A/swine/Minnesota/001332/2006|2006.877	CY099235	Swine	H3N2	H3	N2	USA	NorthernAmerica	America	2006.877	Swine
H13N8_Avian_CY184492_A/black-headed_gull/Sweden/74342/2008|2008.551	CY184492	Avian	H13N8	H13	N8	Sweden	NorthernEurope	Europe	2008.551	Wild-other
H3N2_Human_CY113561_A/England/260/1991|1991.704	CY113561	Human	H3N2	H3	N2	United Kingdom	NorthernEurope	Europe	1991.704	Human
H3N2_Human_CY232512_A/Vermont/12/2017|2017.247	CY232512	Human	H3N2	H3	N2	USA	NorthernAmerica	America	2017.247	Human
H9N2_Avian_KM113213_A/chicken/Chongqing/C2093/2013|2013.359	KM113213	Avian	H9N2	H9	N2	China	EasternAsia	Asia	2013.359	Dom-gal
H5N1_Avian_KP336330_A/crow/India/01CA12/2012|2012.005	KP336330	Avian	H5N1	H5	N1	India	SouthernAsia	Asia	2012.005	Wild-other
H6N5_Avian_KX978672_A/mallard_duck/Netherlands/13/2007|2007.833	KX978672	Avian	H6N5	H6	N5	Netherlands	WesternEurope	Europe	2007.833	Wild-ans-short
H6N1_Avian_KJ162816_A/chicken/Taiwan/1843/2012|2012.962	KJ162816	Avian	H6N1	H6	N1	Taiwan	EasternAsia	Asia	2012.962	Dom-gal
H7N3_Avian_CY005848_A/mallard/Netherlands/12/2000|2000.500	CY005848	Avian	H7N3	H7	N3	Netherlands	WesternEurope	Europe	2000.5	Wild-ans-short
H2N3_Avian_CY206345_A/blue-winged_teal/Texas/AI13-3534/2013|2013.704	CY206345	Avian	H2N3	H2	N3	USA	NorthernAmerica	America	2013.704	Wild-ans-long
H9N2_Avian_KJ726715_A/chicken/Shanghai/C/2011|2011.452	KJ726715	Avian	H9N2	H9	N2	China	EasternAsia	Asia	2011.452	Dom-gal
H1N1_Swine_KY115492_A/swine/Iowa/A01775501/2016|2016.375	KY115492	Swine	H1N1	H1	N1	USA	NorthernAmerica	America	2016.375	Swine
H12N5_Avian_CY144719_A/ruddy_turnstone/New_Jersey/AI07-697/2007|2007.605	CY144719	Avian	H12N5	H12	N5	USA	NorthernAmerica	America	2007.605	Wild-other
H4N6_Avian_CY128019_A/shorebird/Delaware_Bay/588/2008|2008.375	CY128019	Avian	H4N6	H4	N6	USA	NorthernAmerica	America	2008.375	Wild-other
H2N8_Avian_KC899768_A/wild_duck/SH38-51/2010|2010.200	KC899768	Avian	H2N8	H2	N8	South Korea	EasternAsia	Asia	2010.2	Wild-ans-short
H3N2_Human_KY289097_A/West_Virginia/07/2016|2016.814	KY289097	Human	H3N2	H3	N2	USA	NorthernAmerica	America	2016.814	Human
H1N1_Human_KU322129_A/Milano/21/2012|2012.500	KU322129	Human	H1N1	H1	N1	Italy	SouthernEurope	Europe	2012.5	Human
H5N2_Avian_CY206264_A/mallard/Minnesota/AI12-4031/2012|2012.718	CY206264	Avian	H5N2	H5	N2	USA	NorthernAmerica	America	2012.718	Wild-ans-short
H3N2_Human_CY089777_A/Boston/99/2009|2009.318	CY089777	Human	H3N2	H3	N2	USA	NorthernAmerica	America	2009.318	Human
H1N1_Avian_CY017729_A/pintail/Ohio/25/1999|1999.789	CY017729	Avian	H1N1	H1	N1	USA	NorthernAmerica	America	1999.789	Wild-ans-short
H3N2_Human_KP638146_A/Thailand/SP07043/2007|2007.690	KP638146	Human	H3N2	H3	N2	Thailand	SouthEasternAsia	Asia	2007.69	Human
H2N2_Human_KP098444_A/England/12/1962|1962.500	KP098444	Human	H2N2	H2	N2	United Kingdom	NorthernEurope	Europe	1962.5	Human
H5N2_Avian_MF359838_A/ruddy_turnstone/Delaware_Bay/431/2011|2011.395	MF359838	Avian	H5N2	H5	N2	USA	NorthernAmerica	America	2011.395	Wild-other
H1N1_Swine_CY026303_A/swine/Wisconsin/2/1966|1966.500	CY026303	Swine	H1N1	H1	N1	USA	NorthernAmerica	America	1966.5	Swine
H3N8_Avian_CY047516_A/mallard/Alberta/11527/2005|2005.586	CY047516	Avian	H3N8	H3	N8	Canada	NorthernAmerica	America	2005.586	Wild-ans-short
H7N3_Avian_KU290075_A/mallard/Nebraska/A00709657/2009|2009.907	KU290075	Avian	H7N3	H7	N3	USA	NorthernAmerica	America	2009.907	Wild-ans-short
H6N6_Avian_CY180864_A/green-winged_teal/Wisconsin/121/1980|1980.500	CY180864	Avian	H6N6	H6	N6	USA	NorthernAmerica	America	1980.5	Wild-ans-long
H4N6_Avian_CY206615_A/blue-winged_teal/Texas/UGAI14-2912/2014|2014.701	CY206615	Avian	H4N6	H4	N6	USA	NorthernAmerica	America	2014.701	Wild-ans-long
H3N2_Swine_MF145433_A/swine/North_Carolina/A01945452/2015|2015.762	MF145433	Swine	H3N2	H3	N2	USA	NorthernAmerica	America	2015.762	Swine
H1N1_Swine_FJ536814_A/swine/Fujian/204/2007|2007.786	FJ536814	Swine	H1N1	H1	N1	China	EasternAsia	Asia	2007.786	Swine
H3N8_Avian_KX977771_A/mallard_duck/Netherlands/13/2012|2012.748	KX977771	Avian	H3N8	H3	N8	Netherlands	WesternEurope	Europe	2012.748	Wild-ans-short
H1N1_Swine_AB911605_A/swine/Hiroshima/52/2011|2011.871	AB911605	Swine	H1N1	H1	N1	Japan	EasternAsia	Asia	2011.871	Swine
H5N2_Avian_KJ933381_A/duck/Zhejiang/6DK19/2013|2013.953	KJ933381	Avian	H5N2	H5	N2	China	EasternAsia	Asia	2013.953	Dom-ans
H3N2_Human_CY019895_A/Albany/11/1968|1968.500	CY019895	Human	H3N2	H3	N2	USA	NorthernAmerica	America	1968.5	Human
H3N2_Human_KU592175_A/South_Dakota/36/2015|2015.581	KU592175	Human	H3N2	H3	N2	USA	NorthernAmerica	America	2015.581	Human
H1N1_Human_JN129268_A/Moscow/IIV-83/2011|2011.058	JN129268	Human	H1N1	H1	N1	Russia	EasternEurope	Europe	2011.058	Human
H1N1_Human_KX406231_A/Connecticut/02/2016|2016.019	KX406231	Human	H1N1	H1	N1	USA	NorthernAmerica	America	2016.019	Human
H4N2_Avian_CY094641_A/mallard/California/5495/2009|2009.556	CY094641	Avian	H4N2	H4	N2	USA	NorthernAmerica	America	2009.556	Wild-ans-short
H1N2_Swine_KT580912_A/swine/Indiana/A01260910/2015|2015.403	KT580912	Swine	H1N2	H1	N2	USA	NorthernAmerica	America	2015.403	Swine
H7N3_Avian_KX351617_A/mallard/California/LDC331/2015|2015.005	KX351617	Avian	H7N3	H7	N3	USA	NorthernAmerica	America	2015.005	Wild-ans-short
H1N1_Swine_CY158429_A/swine/North_Carolina/SG1361/2010|2010.460	CY158429	Swine	H1N1	H1	N1	USA	NorthernAmerica	America	2010.46	Swine
H7N7_Avian_KY550821_A/northern_shoveler/California/AH0079568/2016|2016.071	KY550821	Avian	H7N7	H7	N7	USA	NorthernAmerica	America	2016.071	Wild-ans-short
H1N1_Human_MH246025_A/Massachusetts/15/2018|2018.134	MH246025	Human	H1N1	H1	N1	USA	NorthernAmerica	America	2018.134	Human
H5N1_Avian_KP715084_A/common_pochard/Henan/09L/2015|2015.014	KP715084	Avian	H5N1	H5	N1	China	EasternAsia	Asia	2015.014	Wild-ans-short
H1N2_Swine_EU053137_A/swine/Doetlingen/IDT4735/2005|2005.932	EU053137	Swine	H1N2	H1	N2	Germany	WesternEurope	Europe	2005.932	Swine
H1N2_Swine_MF425627_A/swine/Michigan/A01259077/2017|2017.408	MF425627	Swine	H1N2	H1	N2	USA	NorthernAmerica	America	2017.408	Swine
H1N3_Avian_KX960456_A/blue-winged_teal/Guatemala/CIP049H102-18/2011|2011.860	KX960456	Avian	H1N3	H1	N3	Guatemala	CentralAmerica	America	2011.86	Wild-ans-long
H7N9_Human_KX215948_A/Huaian/083/2014|2014.400	KX215948	Human	H7N9	H7	N9	China	EasternAsia	Asia	2014.4	Human
H1N1_Swine_KR700521_A/swine/France/56-110525/2010|2010.901	KR700521	Swine	H1N1	H1	N1	France	WesternEurope	Europe	2010.901	Swine
H3N2_Human_CY114289_A/Netherlands/91/1996|1996.079	CY114289	Human	H3N2	H3	N2	Netherlands	WesternEurope	Europe	1996.079	Human
H3N2_Human_CY232408_A/Florida/27/2017|2017.241	CY232408	Human	H3N2	H3	N2	USA	NorthernAmerica	America	2017.241	Human
H3N2_Swine_KU976523_A/swine/Mexico/AVX26/2012|2012.471	KU976523	Swine	H3N2	H3	N2	Mexico	CentralAmerica	America	2012.471	Swine
H3N8_Equine_CY028904_A/equine/Kentucky/magnificent_genius1/1981|1981.500	CY028904	Equine	H3N8	H3	N8	USA	NorthernAmerica	America	1981.5	Equine
H5N3_Avian_GQ227556_A/duck/Altai/1285/1991|1991.619	GQ227556	Avian	H5N3	H5	N3	Russia	EasternEurope	Europe	1991.619	Dom-ans
H1N1_Swine_KM497007_A/swine/Brazil/263/2012|2012.904	KM497007	Swine	H1N1	H1	N1	Brazil	SouthernAmerica	America	2012.904	Swine
H1N1_Avian_KF424158_A/mallard/Ohio/4809-9/2008|2008.901	KF424158	Avian	H1N1	H1	N1	USA	NorthernAmerica	America	2008.901	Wild-ans-short
H1N1_Human_CY125670_A/England/192/2000|2000.500	CY125670	Human	H1N1	H1	N1	United Kingdom	NorthernEurope	Europe	2000.5	Human
H11N9_Avian_CY203713_A/mallard/Maryland/06OS1236/2006|2006.597	CY203713	Avian	H11N9	H11	N9	USA	NorthernAmerica	America	2006.597	Wild-ans-short
H5N8_Avian_KP732717_A/duck/Eastern_China/S1210/2013|2013.940	KP732717	Avian	H5N8	H5	N8	China	EasternAsia	Asia	2013.94	Dom-ans
H4N6_Avian_CY101519_A/ruddy_turnstone/Delaware/2354/1988|1988.411	CY101519	Avian	H4N6	H4	N6	USA	NorthernAmerica	America	1988.411	Wild-other
H15N4_Avian_CY098544_A/teal/Chany/7119/2008|2008.660	CY098544	Avian	H15N4	H15	N4	Russia	EasternEurope	Europe	2008.66	Wild-ans-short
H9N2_Avian_AB473942_A/duck/Hokkaido/49/98|1998.500	AB473942	Avian	H9N2	H9	N2	Japan	EasternAsia	Asia	1998.5	Dom-ans
H3N8_Avian_CY047612_A/mallard/Quebec/11082/2006|2006.630	CY047612	Avian	H3N8	H3	N8	Canada	NorthernAmerica	America	2006.63	Wild-ans-short
H1N1_Human_KU592739_A/North_Carolina/04/2014|2014.126	KU592739	Human	H1N1	H1	N1	USA	NorthernAmerica	America	2014.126	Human
H3N2_Swine_CY158989_A/swine/North_Carolina/SG1364/2010|2010.896	CY158989	Swine	H3N2	H3	N2	USA	NorthernAmerica	America	2010.896	Swine
H5N1_Avian_KF881434_A/duck/Egypt/Q4596A/2012|2012.049	KF881434	Avian	H5N1	H5	N1	Egypt	NorthernAfrica	Africa	2012.049	Dom-ans
H3N2_Human_MH079903_A/California/09/2018|2018.019	MH079903	Human	H3N2	H3	N2	USA	NorthernAmerica	America	2018.019	Human
H3N2_Human_CY092221_A/New_Jersey/NHRC0001/2005|2005.110	CY092221	Human	H3N2	H3	N2	USA	NorthernAmerica	America	2005.11	Human
H1N1_Human_KX915296_A/Delaware/21/2016|2016.299	KX915296	Human	H1N1	H1	N1	USA	NorthernAmerica	America	2016.299	Human
H10N8_Human_KJ406562_A/Jiangxi/IPB13c/2013|2013.967	KJ406562	Human	H10N8	H10	N8	China	EasternAsia	Asia	2013.967	Human
H6N2_Avian_CY204036_A/green-winged_teal/Ohio/14OS2001/2014|2014.679	CY204036	Avian	H6N2	H6	N2	USA	NorthernAmerica	America	2014.679	Wild-ans-long
H1N1_Human_CY025225_A/Michigan/UR06-0015/2006|2006.989	CY025225	Human	H1N1	H1	N1	USA	NorthernAmerica	America	2006.989	Human
H3N2_Human_KX917944_A/Wyoming/26/2016|2016.312	KX917944	Human	H3N2	H3	N2	USA	NorthernAmerica	America	2016.312	Human
H3N2_Human_KX916296_A/Georgia/49/2016|2016.255	KX916296	Human	H3N2	H3	N2	USA	NorthernAmerica	America	2016.255	Human
H5N6_Avian_KP285025_A/duck/Dongguan/3069/2013|2013.962	KP285025	Avian	H5N6	H5	N6	China	EasternAsia	Asia	2013.962	Dom-ans
H3N2_Human_CY037515_A/Mississippi/UR07-0025/2008|2008.121	CY037515	Human	H3N2	H3	N2	USA	NorthernAmerica	America	2008.121	Human
H1N2_Swine_JN375319_A/swine/Guangdong/2676/2010|2010.649	JN375319	Swine	H1N2	H1	N2	China	EasternAsia	Asia	2010.649	Swine
H6N8_Avian_CY127012_A/ruddy_turnstone/Delaware_Bay/37/1993|1993.329	CY127012	Avian	H6N8	H6	N8	USA	NorthernAmerica	America	1993.329	Wild-other
H11N2_Avian_CY132185_A/mallard/Ohio/11OS2213/2011|2011.630	CY132185	Avian	H11N2	H11	N2	USA	NorthernAmerica	America	2011.63	Wild-ans-short
H3N2_Human_KP336218_A/Thailand/CU-B5697/2011|2011.707	KP336218	Human	H3N2	H3	N2	Thailand	SouthEasternAsia	Asia	2011.707	Human
H2N3_Avian_KY130660_A/northern_pintail/Alaska/366/2011|2011.723	KY130660	Avian	H2N3	H2	N3	USA	NorthernAmerica	America	2011.723	Wild-ans-long
H4N2_Avian_CY125585_A/blue-winged_teal/New_Brunswick/03756/2009|2009.701	CY125585	Avian	H4N2	H4	N2	Canada	NorthernAmerica	America	2009.701	Wild-ans-long
H10N7_Avian_CY144905_A/green-winged_teal/Louisiana/169GW/1988|1988.500	CY144905	Avian	H10N7	H10	N7	USA	NorthernAmerica	America	1988.5	Wild-ans-long
H3N2_Human_CY080543_A/Australia/22/2009|2009.551	CY080543	Human	H3N2	H3	N2	Australia	AustraliaNewZealandOceania	Oceania	2009.551	Human
H5N1_Avian_KY171402_A/chicken/Vietnam/NCVD-2716/2013|2013.055	KY171402	Avian	H5N1	H5	N1	Viet Nam	SouthEasternAsia	Asia	2013.055	Dom-gal
H1N2_Swine_KF386842_A/swine/Missouri/A01270665/2012|2012.751	KF386842	Swine	H1N2	H1	N2	USA	NorthernAmerica	America	2012.751	Swine
H7N9_Human_KF662947_A/Guangdong/1/2013|2013.605	KF662947	Human	H7N9	H7	N9	China	EasternAsia	Asia	2013.605	Human
H1N1_Human_MH083451_A/Florida/06/2018|2018.027	MH083451	Human	H1N1	H1	N1	USA	NorthernAmerica	America	2018.027	Human
H3N8_Avian_CY097714_A/mallard/Mississippi/360/2010|2010.041	CY097714	Avian	H3N8	H3	N8	USA	NorthernAmerica	America	2010.041	Wild-ans-short
H9N2_Avian_KP866059_A/chicken/Shanghai/5/2003|2003.918	KP866059	Avian	H9N2	H9	N2	China	EasternAsia	Asia	2003.918	Dom-gal
H5N2_Avian_CY166780_A/northern_shoveler/Mississippi/11OS5875/2011|2011.934	CY166780	Avian	H5N2	H5	N2	USA	NorthernAmerica	America	2011.934	Wild-ans-short
H10N6_Avian_KP287818_A/migratory_duck/Jiangxi/9334/2005|2005.816	KP287818	Avian	H10N6	H10	N6	China	EasternAsia	Asia	2005.816	Wild-ans-long
H5N1_Avian_DQ407248_A/little_grebe/Thailand/Phichit-01/2004|2004.500	DQ407248	Avian	H5N1	H5	N1	Thailand	SouthEasternAsia	Asia	2004.5	Wild-other
H1N1_Human_MH083969_A/Oklahoma/40/2017|2017.981	MH083969	Human	H1N1	H1	N1	USA	NorthernAmerica	America	2017.981	Human
H1N1_Human_KC781436_A/Utah/27/2009|2009.419	KC781436	Human	H1N1	H1	N1	USA	NorthernAmerica	America	2009.419	Human
H11N9_Avian_CY032920_A/northern_shoveler/California/HKWF611/2007|2007.858	CY032920	Avian	H11N9	H11	N9	USA	NorthernAmerica	America	2007.858	Wild-ans-short
H1N1_Swine_CY157627_A/swine/Texas/SG1162/2003|2003.786	CY157627	Swine	H1N1	H1	N1	USA	NorthernAmerica	America	2003.786	Swine
H3N2_Swine_CY158181_A/swine/North_Carolina/SG1306/2008|2008.501	CY158181	Swine	H3N2	H3	N2	USA	NorthernAmerica	America	2008.501	Swine
H10N7_Avian_CY132177_A/mallard/Ohio/11OS2044/2011|2011.625	CY132177	Avian	H10N7	H10	N7	USA	NorthernAmerica	America	2011.625	Wild-ans-short
H4N2_Avian_KY130799_A/northern_pintail/Alaska/303/2012|2012.726	KY130799	Avian	H4N2	H4	N2	USA	NorthernAmerica	America	2012.726	Wild-ans-long
H3N2_Swine_KT828083_A/swine/Ohio/14TOSU21811/2014|2014.500	KT828083	Swine	H3N2	H3	N2	USA	NorthernAmerica	America	2014.5	Swine
H5N1_Human_DQ360842_A/Thailand/676/2005|2005.500	DQ360842	Human	H5N1	H5	N1	Thailand	SouthEasternAsia	Asia	2005.5	Human
H5N4_Avian_CY096684_A/blue-winged_teal/Guatemala/CIP049-13/2010|2010.082	CY096684	Avian	H5N4	H5	N4	Guatemala	CentralAmerica	America	2010.082	Wild-ans-long
H7N3_Avian_CY005061_A/mallard_duck/Alberta/435/1985|1985.633	CY005061	Avian	H7N3	H7	N3	Canada	NorthernAmerica	America	1985.633	Wild-ans-short
H3N8_Avian_CY103158_A/mallard/Alberta/274/2006|2006.603	CY103158	Avian	H3N8	H3	N8	Canada	NorthernAmerica	America	2006.603	Wild-ans-short
H1N1_Human_CY125064_A/Shanghai/8/1996|1996.500	CY125064	Human	H1N1	H1	N1	China	EasternAsia	Asia	1996.5	Human
H4N2_Avian_KY561084_A/mallard/Ohio/15OS5718/2015|2015.803	KY561084	Avian	H4N2	H4	N2	USA	NorthernAmerica	America	2015.803	Wild-ans-short
H1N1_Human_MF593603_A/Mexico/12317/2017|2017.063	MF593603	Human	H1N1	H1	N1	Mexico	CentralAmerica	America	2017.063	Human
H3N2_Swine_CY158101_A/swine/Nebraska/01711/2007|2007.578	CY158101	Swine	H3N2	H3	N2	USA	NorthernAmerica	America	2007.578	Swine
H5N6_Avian_KP732723_A/duck/Eastern_China/S0908/2014|2014.685	KP732723	Avian	H5N6	H5	N6	China	EasternAsia	Asia	2014.685	Dom-ans
H3N2_Swine_KF467229_A/swine/North_Carolina/A01203272/2012|2012.118	KF467229	Swine	H3N2	H3	N2	USA	NorthernAmerica	America	2012.118	Swine
H3N2_Human_KJ942596_A/Indiana/10/2011|2011.500	KJ942596	Human	H3N2	H3	N2	USA	NorthernAmerica	America	2011.5	Human
H3N2_Human_CY090961_A/Texas/NHRC0001/2003|2003.885	CY090961	Human	H3N2	H3	N2	USA	NorthernAmerica	America	2003.885	Human
H6N8_Avian_CY126876_A/laughing_gull/Delaware_Bay/4/1990|1990.293	CY126876	Avian	H6N8	H6	N8	USA	NorthernAmerica	America	1990.293	Wild-other
H3N2_Human_KY697330_A/Gainesville/13/2016|2016.967	KY697330	Human	H3N2	H3	N2	USA	NorthernAmerica	America	2016.967	Human
H6N2_Avian_CY014884_A/chicken/New_York/14677-13/1998|1998.151	CY014884	Avian	H6N2	H6	N2	USA	NorthernAmerica	America	1998.151	Dom-gal
H6N1_Avian_CY166350_A/mallard/Wisconsin/11OS3098/2011|2011.732	CY166350	Avian	H6N1	H6	N1	USA	NorthernAmerica	America	2011.732	Wild-ans-short
H1N2_Swine_KX670697_A/swine/Minnesota/A01567671/2015|2015.019	KX670697	Swine	H1N2	H1	N2	USA	NorthernAmerica	America	2015.019	Swine
H1N1_Human_CY065766_A/British_Columbia/GFA0401/2009|2009.285	CY065766	Human	H1N1	H1	N1	Canada	NorthernAmerica	America	2009.285	Human
H7N3_Avian_KY550853_A/American_green-winged_teal/Colorado/AH0026688/2015|2015.090	KY550853	Avian	H7N3	H7	N3	USA	NorthernAmerica	America	2015.09	Wild-ans-long
H7N1_Avian_GQ401161_A/duck/Denmark/53-147-8/2008|2008.312	GQ401161	Avian	H7N1	H7	N1	Denmark	NorthernEurope	Europe	2008.312	Dom-ans
H9N2_Avian_KX598738_A/chicken/Fujian/SIC5/2013|2013.500	KX598738	Avian	H9N2	H9	N2	China	EasternAsia	Asia	2013.5	Dom-gal
H1N2_Swine_MG662650_A/swine/Iowa/A02218429/2017|2017.548	MG662650	Swine	H1N2	H1	N2	USA	NorthernAmerica	America	2017.548	Swine
H1N1_Human_CY125112_A/Bangkok/163/2000|2000.500	CY125112	Human	H1N1	H1	N1	Thailand	SouthEasternAsia	Asia	2000.5	Human
H6N2_Avian_KJ200817_A/duck/Guangdong/S4192/2008|2008.770	KJ200817	Avian	H6N2	H6	N2	China	EasternAsia	Asia	2008.77	Dom-ans
H11N9_Avian_MF146197_A/common_teal/Netherlands/7/2005|2005.953	MF146197	Avian	H11N9	H11	N9	Netherlands	WesternEurope	Europe	2005.953	Wild-ans-long
H1N1_Swine_CY080444_A/swine/QLD/09-02865-07/2009|2009.644	CY080444	Swine	H1N1	H1	N1	Australia	AustraliaNewZealandOceania	Oceania	2009.644	Swine
H2N3_Avian_MG280058_A/mallard_duck/Ohio/16OS0827/2016|2016.573	MG280058	Avian	H2N3	H2	N3	USA	NorthernAmerica	America	2016.573	Wild-ans-short
H11N9_Avian_CY179695_A/duck/Wisconsin/2550/1985|1985.500	CY179695	Avian	H11N9	H11	N9	USA	NorthernAmerica	America	1985.5	Dom-ans
H1N3_Avian_CY120663_A/northern_pintail/California/3466/2010|2010.934	CY120663	Avian	H1N3	H1	N3	USA	NorthernAmerica	America	2010.934	Wild-ans-long
H7N9_Human_KF007120_A/Nanjing/6/2013|2013.274	KF007120	Human	H7N9	H7	N9	China	EasternAsia	Asia	2013.274	Human
H6N6_Avian_CY110594_A/duck/Fujian/1641/2006|2006.123	CY110594	Avian	H6N6	H6	N6	China	EasternAsia	Asia	2006.123	Dom-ans
H3N1_Avian_LC367446_A/duck/Mongolia/62/2013|2013.666	LC367446	Avian	H3N1	H3	N1	Mongolia	EasternAsia	Asia	2013.666	Dom-ans
H5N1_Avian_JX534601_A/wild_duck/Fujian/2/2011|2011.189	JX534601	Avian	H5N1	H5	N1	China	EasternAsia	Asia	2011.189	Wild-ans-short
H1N2_Swine_KX671295_A/swine/Missouri/A02076915/2015|2015.496	KX671295	Swine	H1N2	H1	N2	USA	NorthernAmerica	America	2015.496	Swine
H3N6_Avian_KX121258_A/duck/Hunan/146/2014|2014.866	KX121258	Avian	H3N6	H3	N6	China	EasternAsia	Asia	2014.866	Dom-ans
H1N1_Avian_CY181373_A/green-winged_teal/Wisconsin/585/1983|1983.500	CY181373	Avian	H1N1	H1	N1	USA	NorthernAmerica	America	1983.5	Wild-ans-long
H1N2_Swine_KX772271_A/swine/South_Dakota/A01941705/2015|2015.970	KX772271	Swine	H1N2	H1	N2	USA	NorthernAmerica	America	2015.97	Swine
H5N2_Avian_KU201932_A/Coopers_hawk/Minnesota/198225/2015|2015.282	KU201932	Avian	H5N2	H5	N2	USA	NorthernAmerica	America	2015.282	Wild-other
H3N2_Human_KT842325_A/Maryland/03/2015|2015.126	KT842325	Human	H3N2	H3	N2	USA	NorthernAmerica	America	2015.126	Human
H16N3_Avian_GQ907298_A/black_headed_gull/Mongolia/1756/2006|2006.685	GQ907298	Avian	H16N3	H16	N3	Mongolia	EasternAsia	Asia	2006.685	Wild-other
H1N1_Swine_CY045744_A/swine/USA/1976/1931|1931.500	CY045744	Swine	H1N1	H1	N1	USA	NorthernAmerica	America	1931.5	Swine
H6N1_Avian_CY203337_A/mallard/Maryland/10OS1947/2010|2010.704	CY203337	Avian	H6N1	H6	N1	USA	NorthernAmerica	America	2010.704	Wild-ans-short
H3N2_Human_CY214798_A/Wyoming/02/2017|2017.011	CY214798	Human	H3N2	H3	N2	USA	NorthernAmerica	America	2017.011	Human
H14N7_Avian_MG279745_A/Northern_shoveler/Missouri/16OS6248/2016|2016.970	MG279745	Avian	H14N7	H14	N7	USA	NorthernAmerica	America	2016.97	Wild-ans-short
H9N2_Avian_KC821260_A/chicken/Shandong/sd01/2010|2010.000	KC821260	Avian	H9N2	H9	N2	China	EasternAsia	Asia	2010	Dom-gal
H16N3_Avian_KX979191_A/black-headed_gull/Netherlands/93/2012|2012.540	KX979191	Avian	H16N3	H16	N3	Netherlands	WesternEurope	Europe	2012.54	Wild-other
H5N1_Avian_AM914020_A/domestic_duck/Germany/R1772/2007|2007.500	AM914020	Avian	H5N1	H5	N1	Germany	WesternEurope	Europe	2007.5	Dom-ans
H5N6_Avian_KU143449_A/chicken/Wuhan/WHYJ02/2015|2015.038	KU143449	Avian	H5N6	H5	N6	China	EasternAsia	Asia	2015.038	Dom-gal
H10N7_Avian_CY079360_A/mallard/Illinois/08OS2710/2008|2008.816	CY079360	Avian	H10N7	H10	N7	USA	NorthernAmerica	America	2008.816	Wild-ans-short
H1N1_Human_KX407831_A/Louisiana/06/2016|2016.142	KX407831	Human	H1N1	H1	N1	USA	NorthernAmerica	America	2016.142	Human
H6N2_Avian_CY109310_A/duck/Guizhou/2773/2006|2006.367	CY109310	Avian	H6N2	H6	N2	China	EasternAsia	Asia	2006.367	Dom-ans
H7N7_Avian_KY063808_A/blue-winged_teal/Lousiana/UGAI14-0210/2014|2014.241	KY063808	Avian	H7N7	H7	N7	USA	NorthernAmerica	America	2014.241	Wild-ans-long
H1N1_Human_KC891536_A/Texas/22/2012|2012.153	KC891536	Human	H1N1	H1	N1	USA	NorthernAmerica	America	2012.153	Human
H4N6_Avian_KU161087_A/goose/Jiangsu/S2433/2011|2011.438	KU161087	Avian	H4N6	H4	N6	China	EasternAsia	Asia	2011.438	Dom-ans
H9N2_Avian_KU042470_A/pigeon/Zhejiang/P4/2013|2013.266	KU042470	Avian	H9N2	H9	N2	China	EasternAsia	Asia	2013.266	Wild-other
H5N2_Avian_AY300989_A/Duck/NJ/117228-7/2001|2001.500	AY300989	Avian	H5N2	H5	N2	USA	NorthernAmerica	America	2001.5	Dom-ans
H3N8_Avian_CY102328_A/mallard/Alberta/169/1998|1998.592	CY102328	Avian	H3N8	H3	N8	Canada	NorthernAmerica	America	1998.592	Wild-ans-short
H5N2_Avian_GQ923345_A/mallard/Arkansas/473507-9/2006|2006.500	GQ923345	Avian	H5N2	H5	N2	USA	NorthernAmerica	America	2006.5	Wild-ans-short
H4N6_Avian_KX228214_A/chicken/England/474-016250/2014|2014.392	KX228214	Avian	H4N6	H4	N6	United Kingdom	NorthernEurope	Europe	2014.392	Dom-gal
H3N3_Avian_MG204063_A/duck/Fujian/SD063/2017|2017.200	MG204063	Avian	H3N3	H3	N3	China	EasternAsia	Asia	2017.2	Dom-ans
H7N3_Avian_KY551288_A/American_green-winged_teal/AH0003731/2015|2015.003	KY551288	Avian	H7N3	H7	N3	USA	NorthernAmerica	America	2015.003	Wild-ans-long
H4N6_Avian_KT338345_A/northern_pintail/Alaska/257/2014|2014.710	KT338345	Avian	H4N6	H4	N6	USA	NorthernAmerica	America	2014.71	Wild-ans-long
H14N4_Avian_KY644271_A/blue-winged_teal/Guatemala/CIP049H113-08/2013|2013.025	KY644271	Avian	H14N4	H14	N4	Guatemala	CentralAmerica	America	2013.025	Wild-ans-long
H3N2_Human_CY104088_A/TayNguyen/TN152/2003|2003.712	CY104088	Human	H3N2	H3	N2	Viet Nam	SouthEasternAsia	Asia	2003.712	Human
H5N2_Avian_CY004321_A/mallard_duck/ALB/57/1976|1976.611	CY004321	Avian	H5N2	H5	N2	Canada	NorthernAmerica	America	1976.611	Wild-ans-short
H11N9_Avian_CY186907_A/blue-winged_teal/Ohio/12OS2152/2012|2012.704	CY186907	Avian	H11N9	H11	N9	USA	NorthernAmerica	America	2012.704	Wild-ans-long
H1N2_Swine_GQ229315_A/swine/Hong_Kong/554/2003|2003.310	GQ229315	Swine	H1N2	H1	N2	Hong Kong	EasternAsia	Asia	2003.31	Swine
H3N2_Human_CY002276_A/Memphis/24/1995|1995.500	CY002276	Human	H3N2	H3	N2	USA	NorthernAmerica	America	1995.5	Human
H11N9_Avian_CY129074_A/American_black_duck/New_Brunswick/02519/2007|2007.715	CY129074	Avian	H11N9	H11	N9	Canada	NorthernAmerica	America	2007.715	Wild-ans-short
H7N3_Avian_CY144695_A/ruddy_turnstone/New_Jersey/AI06-179/2006|2006.373	CY144695	Avian	H7N3	H7	N3	USA	NorthernAmerica	America	2006.373	Wild-other
H3N2_Human_CY121516_A/Nepal/921/2006|2006.500	CY121516	Human	H3N2	H3	N2	Nepal	SouthernAsia	Asia	2006.5	Human
H12N7_Avian_CY144264_A/ruddy_turnstone/Delaware/471599/2001|2001.500	CY144264	Avian	H12N7	H12	N7	USA	NorthernAmerica	America	2001.5	Wild-other
H1N1_Swine_CY099299_A/swine/Illinois/01917/2007|2007.932	CY099299	Swine	H1N1	H1	N1	USA	NorthernAmerica	America	2007.932	Swine
H9N2_Avian_KM113285_A/chicken/Guangdong/C1122/2011|2011.214	KM113285	Avian	H9N2	H9	N2	China	EasternAsia	Asia	2011.214	Dom-gal
H4N2_Avian_CY094673_A/mallard/California/5192/2009|2009.567	CY094673	Avian	H4N2	H4	N2	USA	NorthernAmerica	America	2009.567	Wild-ans-short
H13N8_Avian_KX978031_A/black-headed_gull/Netherlands/10/2013|2013.545	KX978031	Avian	H13N8	H13	N8	Netherlands	WesternEurope	Europe	2013.545	Wild-other
H6N1_Avian_CY077122_A/shorebird/Delaware_Bay/255/2006|2006.386	CY077122	Avian	H6N1	H6	N1	USA	NorthernAmerica	America	2006.386	Wild-other
H9N1_Avian_CY185525_A/black-headed_gull/Georgia/2/2011|2011.296	CY185525	Avian	H9N1	H9	N1	Georgia	WesternAsia	Asia	2011.296	Wild-other
H2N2_Avian_CY121971_A/mallard/Netherlands/31/2006|2006.500	CY121971	Avian	H2N2	H2	N2	Netherlands	WesternEurope	Europe	2006.5	Wild-ans-short
H3N2_Swine_CY158749_A/swine/Saskatchewan/02903/2009|2009.729	CY158749	Swine	H3N2	H3	N2	Canada	NorthernAmerica	America	2009.729	Swine
H1N2_Swine_KX670676_A/swine/South_Dakota/A01823237/2015|2015.477	KX670676	Swine	H1N2	H1	N2	USA	NorthernAmerica	America	2015.477	Swine
H6N2_Avian_KY284397_A/mallard/Ohio/15OS4208/2015|2015.616	KY284397	Avian	H6N2	H6	N2	USA	NorthernAmerica	America	2015.616	Wild-ans-short
H3N6_Avian_CY203705_A/mallard/Maryland/06OS1207/2006|2006.597	CY203705	Avian	H3N6	H3	N6	USA	NorthernAmerica	America	2006.597	Wild-ans-short
H6N1_Avian_CY145983_A/ruddy_turnstone/New_Jersey/AI09-377/2009|2009.364	CY145983	Avian	H6N1	H6	N1	USA	NorthernAmerica	America	2009.364	Wild-other
H9N2_Avian_KP866095_A/chicken/Guangdong/C76/2012|2012.918	KP866095	Avian	H9N2	H9	N2	China	EasternAsia	Asia	2012.918	Dom-gal
H3N2_Human_CY113409_A/Atlanta/211/1989|1989.500	CY113409	Human	H3N2	H3	N2	USA	NorthernAmerica	America	1989.5	Human
H5N2_Avian_KX838903_A/mallard/Alaska/AH0088535/2016|2016.611	KX838903	Avian	H5N2	H5	N2	USA	NorthernAmerica	America	2016.611	Wild-ans-short
H11N2_Avian_CY096628_A/blue-winged_teal/Guatemala/CIP049-10/2009|2009.860	CY096628	Avian	H11N2	H11	N2	Guatemala	CentralAmerica	America	2009.86	Wild-ans-long
H1N1_Swine_KR699976_A/swine/Belgium/Faimes-628/2010|2010.953	KR699976	Swine	H1N1	H1	N1	Belgium	WesternEurope	Europe	2010.953	Swine
H1N1_Swine_KM029699_A/swine/Guangdong/NS2541/2012|2012.564	KM029699	Swine	H1N1	H1	N1	China	EasternAsia	Asia	2012.564	Swine
H3N1_Swine_KC471445_A/swine/Korea/CY03-13/2012|2012.175	KC471445	Swine	H3N1	H3	N1	South Korea	EasternAsia	Asia	2012.175	Swine
H6N3_Avian_CY004206_A/mallard_duck/ALB/76/1985|1985.614	CY004206	Avian	H6N3	H6	N3	Canada	NorthernAmerica	America	1985.614	Wild-ans-short
H3N8_Equine_CY032297_A/equine/Sao_Paulo/6/1963|1963.500	CY032297	Equine	H3N8	H3	N8	Brazil	SouthernAmerica	America	1963.5	Equine
H16N3_Avian_CY213731_A/glaucous-winged_gull/Southcentral_Alaska/13MB02558/2013|2013.660	CY213731	Avian	H16N3	H16	N3	USA	NorthernAmerica	America	2013.66	Wild-other
H1N1_Human_CY053011_A/Houston/5H/2009|2009.378	CY053011	Human	H1N1	H1	N1	USA	NorthernAmerica	America	2009.378	Human
H9N2_Avian_MH135678_A/chicken/Bangladesh/33386/2017|2017.625	MH135678	Avian	H9N2	H9	N2	Bangladesh	SouthernAsia	Asia	2017.625	Dom-gal
H3N2_Human_KX417036_A/Missouri/13/2016|2016.318	KX417036	Human	H3N2	H3	N2	USA	NorthernAmerica	America	2016.318	Human
H3N2_Human_KX412425_A/Louisiana/06/2015|2015.836	KX412425	Human	H3N2	H3	N2	USA	NorthernAmerica	America	2015.836	Human
H6N5_Avian_KY575216_A/green_winged_teal/Mexico-Sonora/829/2009|2009.025	KY575216	Avian	H6N5	H6	N5	Mexico	CentralAmerica	America	2009.025	Wild-ans-long
H3N2_Human_KX414685_A/Oregon/04/2016|2016.088	KX414685	Human	H3N2	H3	N2	USA	NorthernAmerica	America	2016.088	Human
H1N1_Swine_CY158317_A/swine/North_Carolina/SG1334/2009|2009.052	CY158317	Swine	H1N1	H1	N1	USA	NorthernAmerica	America	2009.052	Swine
H1N2_Swine_CY086900_A/swine/North_Carolina/226125/2010|2010.685	CY086900	Swine	H1N2	H1	N2	USA	NorthernAmerica	America	2010.685	Swine
H7N7_Avian_KY551320_A/mallard/Idaho/AH0011522/2015|2015.608	KY551320	Avian	H7N7	H7	N7	USA	NorthernAmerica	America	2015.608	Wild-ans-short
H7N3_Avian_KY550892_A/American_green-winged_teal/Indiana/AH0029607/2015|2015.830	KY550892	Avian	H7N3	H7	N3	USA	NorthernAmerica	America	2015.83	Wild-ans-long
H6N2_Avian_EF592499_A/mallard/SanJiang/151/2006|2006.500	EF592499	Avian	H6N2	H6	N2	China	EasternAsia	Asia	2006.5	Wild-ans-short
H1N2_Swine_KR859460_A/swine/Illinois/A01047045/2010|2010.910	KR859460	Swine	H1N2	H1	N2	USA	NorthernAmerica	America	2010.91	Swine
H3N6_Avian_CY144639_A/ruddy_turnstone/New_Jersey/1321394/2005|2005.386	CY144639	Avian	H3N6	H3	N6	USA	NorthernAmerica	America	2005.386	Wild-other
H1N2_Swine_MF194894_A/swine/Minnesota/MT_12_07_2083/2012|2012.216	MF194894	Swine	H1N2	H1	N2	USA	NorthernAmerica	America	2012.216	Swine
H4N6_Avian_CY164508_A/mallard/Sweden/5811/2005|2005.849	CY164508	Avian	H4N6	H4	N6	Sweden	NorthernEurope	Europe	2005.849	Wild-ans-short
H3N2_Canine_FJ560886_A/canine/Korea/GCVP01/2007|2007.367	FJ560886	Canine	H3N2	H3	N2	South Korea	EasternAsia	Asia	2007.367	Canine
H1N1_Swine_KJ889328_A/swine/Netherlands/25/1980|1980.500	KJ889328	Swine	H1N1	H1	N1	Netherlands	WesternEurope	Europe	1980.5	Swine
H3N2_Human_CY121161_A/England/42/1972|1972.500	CY121161	Human	H3N2	H3	N2	United Kingdom	NorthernEurope	Europe	1972.5	Human
H3N2_Swine_KY401790_A/swine/Iowa/A01944136/2015|2015.740	KY401790	Swine	H3N2	H3	N2	USA	NorthernAmerica	America	2015.74	Swine
H7N2_Avian_CY031032_A/duck/Italy/4609/2003|2003.500	CY031032	Avian	H7N2	H7	N2	Italy	SouthernEurope	Europe	2003.5	Dom-ans
H6N2_Avian_CY095256_A/duck/Egypt/053/2005|2005.096	CY095256	Avian	H6N2	H6	N2	Egypt	NorthernAfrica	Africa	2005.096	Dom-ans
H3N2_Human_CY261491_A/North_Dakota/29/2017|2017.901	CY261491	Human	H3N2	H3	N2	USA	NorthernAmerica	America	2017.901	Human
H12N5_Avian_CY203865_A/mallard/Maryland/09OS1083/2009|2009.578	CY203865	Avian	H12N5	H12	N5	USA	NorthernAmerica	America	2009.578	Wild-ans-short
H5N1_Avian_EF212862_A/mallard/ON/499/2005|2005.500	EF212862	Avian	H5N1	H5	N1	Canada	NorthernAmerica	America	2005.5	Wild-ans-short
H3N2_Swine_CY159133_A/swine/Nebraska/00188/2003|2003.753	CY159133	Swine	H3N2	H3	N2	USA	NorthernAmerica	America	2003.753	Swine
H1N2_Swine_AB600944_A/swine/Niigata/729/2004|2004.500	AB600944	Swine	H1N2	H1	N2	Japan	EasternAsia	Asia	2004.5	Swine
H7N9_Avian_KY751192_A/chicken/Guangdong/GD20/2017|2017.014	KY751192	Avian	H7N9	H7	N9	China	EasternAsia	Asia	2017.014	Dom-gal
H3N6_Avian_CY186883_A/blue-winged_teal/Ohio/12OS2229/2012|2012.682	CY186883	Avian	H3N6	H3	N6	USA	NorthernAmerica	America	2012.682	Wild-ans-long
H5N2_Avian_EU743023_A/chicken/NJ/17169/1993|1993.500	EU743023	Avian	H5N2	H5	N2	USA	NorthernAmerica	America	1993.5	Dom-gal
H3N6_Avian_CY049784_A/garganey/Altai/1216/2007|2007.704	CY049784	Avian	H3N6	H3	N6	Russia	EasternEurope	Europe	2007.704	Wild-ans-short
H1N1_Human_CY096606_A/Cambridge/INS528/2010|2010.216	CY096606	Human	H1N1	H1	N1	USA	NorthernAmerica	America	2010.216	Human
H3N2_Swine_CY157619_A/swine/Oklahoma/00153/2003|2003.712	CY157619	Swine	H3N2	H3	N2	USA	NorthernAmerica	America	2003.712	Swine
H3N2_Swine_MF045253_A/swine/Nebraska/A01781225/2016|2016.685	MF045253	Swine	H3N2	H3	N2	USA	NorthernAmerica	America	2016.685	Swine
H2N3_Avian_CY079496_A/mallard/Wisconsin/08OS2844/2008|2008.830	CY079496	Avian	H2N3	H2	N3	USA	NorthernAmerica	America	2008.83	Wild-ans-short
H3N2_Avian_CY179775_A/mallard/Wisconsin/31/1975|1975.500	CY179775	Avian	H3N2	H3	N2	USA	NorthernAmerica	America	1975.5	Wild-ans-short
H5N1_Avian_FM177139_A/chicken/Germany/R3294/2007|2007.500	FM177139	Avian	H5N1	H5	N1	Germany	WesternEurope	Europe	2007.5	Dom-gal
H5N1_Avian_AB523779_A/common_goldeneye/Mongolia/X60/2009|2009.534	AB523779	Avian	H5N1	H5	N1	Mongolia	EasternAsia	Asia	2009.534	Wild-ans-short
H11N9_Avian_CY130074_A/duck/Memphis/546/1974|1974.500	CY130074	Avian	H11N9	H11	N9	USA	NorthernAmerica	America	1974.5	Dom-ans
H4N6_Avian_CY181129_A/blue-winged_teal/Wisconsin/19/1974|1974.500	CY181129	Avian	H4N6	H4	N6	USA	NorthernAmerica	America	1974.5	Wild-ans-long
H1N1_Swine_EU004441_A/swine/Tianjin/01/2004|2004.500	EU004441	Swine	H1N1	H1	N1	China	EasternAsia	Asia	2004.5	Swine
H2N1_Avian_CY117521_A/shorebird/Delaware_Bay/122/1997|1997.364	CY117521	Avian	H2N1	H2	N1	USA	NorthernAmerica	America	1997.364	Wild-other
H3N2_Human_CY113329_A/Netherlands/330/1985|1985.000	CY113329	Human	H3N2	H3	N2	Netherlands	WesternEurope	Europe	1985	Human
H3N3_Avian_KY673160_A/blue-winged_teal/Guatemala/CIP049H105-08/2011|2011.934	KY673160	Avian	H3N3	H3	N3	Guatemala	CentralAmerica	America	2011.934	Wild-ans-long
H1N1_Human_CY021729_A/Memphis/1/1984|1984.500	CY021729	Human	H1N1	H1	N1	USA	NorthernAmerica	America	1984.5	Human
H1N2_Swine_KM489609_A/swine/Ontario/68/2012|2012.773	KM489609	Swine	H1N2	H1	N2	Canada	NorthernAmerica	America	2012.773	Swine
H1N1_Human_MH079723_A/Nebraska/05/2018|2018.058	MH079723	Human	H1N1	H1	N1	USA	NorthernAmerica	America	2018.058	Human
H5N2_Avian_GQ923193_A/American_wigeon/Iowa/463993/2006|2006.500	GQ923193	Avian	H5N2	H5	N2	USA	NorthernAmerica	America	2006.5	Wild-ans-long
H11N6_Avian_CY144607_A/ruddy_turnstone/New_Jersey/1321416/2005|2005.397	CY144607	Avian	H11N6	H11	N6	USA	NorthernAmerica	America	2005.397	Wild-other
H4N6_Avian_CY141005_A/blue-winged_teal/Louisiana/AI09-5291/2009|2009.871	CY141005	Avian	H4N6	H4	N6	USA	NorthernAmerica	America	2009.871	Wild-ans-long
H7N6_Avian_GU186478_A/Northern_shoveler/NC/6412-052/2005|2005.500	GU186478	Avian	H7N6	H7	N6	USA	NorthernAmerica	America	2005.5	Wild-ans-short
H3N2_Human_CY019911_A/Albany/19/1968|1968.500	CY019911	Human	H3N2	H3	N2	USA	NorthernAmerica	America	1968.5	Human
H3N2_Human_CY233420_A/Michigan/43/2017|2017.195	CY233420	Human	H3N2	H3	N2	USA	NorthernAmerica	America	2017.195	Human
H5N1_Avian_HM006755_A/Chicken/Laos/Xaythiani-26/2006|2006.500	HM006755	Avian	H5N1	H5	N1	Laos	SouthEasternAsia	Asia	2006.5	Dom-gal
H7N9_Avian_KJ395965_A/chicken/Guangdong/G1/2013|2013.340	KJ395965	Avian	H7N9	H7	N9	China	EasternAsia	Asia	2013.34	Dom-gal
H3N2_Human_CY037627_A/Florida/UR07-0146/2008|2008.186	CY037627	Human	H3N2	H3	N2	USA	NorthernAmerica	America	2008.186	Human
H6N2_Avian_KY415918_A/duck/Hubei/ZYSYG7/2015|2015.888	KY415918	Avian	H6N2	H6	N2	China	EasternAsia	Asia	2015.888	Dom-ans
H3N1_Swine_KT374268_A/swine/Iowa/A01555108/2014|2014.882	KT374268	Swine	H3N1	H3	N1	USA	NorthernAmerica	America	2014.882	Swine
H2N9_Avian_CY184257_A/mallard/Sweden/101120/2009|2009.841	CY184257	Avian	H2N9	H2	N9	Sweden	NorthernEurope	Europe	2009.841	Wild-ans-short
H4N6_Avian_CY235102_A/cinnamon_teal/Idaho/UGAI16-1861/2016|2016.619	CY235102	Avian	H4N6	H4	N6	USA	NorthernAmerica	America	2016.619	Wild-ans-short
H3N8_Avian_CY143696_A/mallard/Interior_Alaska/10BM09158R0/2010|2010.595	CY143696	Avian	H3N8	H3	N8	USA	NorthernAmerica	America	2010.595	Wild-ans-short
H7N2_Avian_EU742892_A/chicken/FL/90348-4/2001|2001.500	EU742892	Avian	H7N2	H7	N2	USA	NorthernAmerica	America	2001.5	Dom-gal
H4N6_Avian_CY145341_A/ruddy_turnstone/Delaware/Sg-00541/2008|2008.411	CY145341	Avian	H4N6	H4	N6	USA	NorthernAmerica	America	2008.411	Wild-other
H3N2_Swine_MF099137_A/swine/Chile/33/2014|2014.551	MF099137	Swine	H3N2	H3	N2	Chile	SouthernAmerica	America	2014.551	Swine
H3N2_Human_CY050568_A/New_York/3104/2009|2009.323	CY050568	Human	H3N2	H3	N2	USA	NorthernAmerica	America	2009.323	Human
H1N1_Avian_CY076137_A/mallard/California/20385-004/2007|2007.592	CY076137	Avian	H1N1	H1	N1	USA	NorthernAmerica	America	2007.592	Wild-ans-short
H6N8_Avian_CY096065_A/rosy-billed_pochard/Argentina/CIP051-269/2007|2007.362	CY096065	Avian	H6N8	H6	N8	Argentina	SouthernAmerica	America	2007.362	Wild-ans-short
H7N8_Avian_MH458926_A/Duck/Hubei/HF5/2017|2017.318	MH458926	Avian	H7N8	H7	N8	China	EasternAsia	Asia	2017.318	Dom-ans
H5N3_Avian_LC371806_A/duck/Hokkaido/167/2007|2007.827	LC371806	Avian	H5N3	H5	N3	Japan	EasternAsia	Asia	2007.827	Dom-ans
H1N2_Swine_KC866549_A/swine/Kentucky/12TOSU1155/2012|2012.844	KC866549	Swine	H1N2	H1	N2	USA	NorthernAmerica	America	2012.844	Swine
H11N2_Avian_CY127345_A/shorebird/Delaware_Bay/29/1996|1996.364	CY127345	Avian	H11N2	H11	N2	USA	NorthernAmerica	America	1996.364	Wild-other
H1N1_Swine_KP404336_A/swine/Hunan/951/2013|2013.038	KP404336	Swine	H1N1	H1	N1	China	EasternAsia	Asia	2013.038	Swine
H1N1_Swine_HQ695993_A/swine/Jangsu/504/2010|2010.038	HQ695993	Swine	H1N1	H1	N1	China	EasternAsia	Asia	2010.038	Swine
H5N1_Avian_KY926759_A/chicken/Cameroon/16VIR3791-16/2016|2016.449	KY926759	Avian	H5N1	H5	N1	Cameroon	CentralAfrica	Africa	2016.449	Dom-gal
H4N6_Avian_CY103150_A/mallard/Alberta/258/2006|2006.603	CY103150	Avian	H4N6	H4	N6	Canada	NorthernAmerica	America	2006.603	Wild-ans-short
H10N8_Avian_KP862039_A/duck/Hunan/S4280/2009|2009.937	KP862039	Avian	H10N8	H10	N8	China	EasternAsia	Asia	2009.937	Dom-ans
H13N6_Avian_CY125305_A/black-legged_kittiwake/Quebec/02838-1/2009|2009.627	CY125305	Avian	H13N6	H13	N6	Canada	NorthernAmerica	America	2009.627	Wild-other
H4N8_Avian_CY038374_A/northern_pintail/Interior_Alaska/2/2007|2007.682	CY038374	Avian	H4N8	H4	N8	USA	NorthernAmerica	America	2007.682	Wild-ans-long
H10N7_Avian_CY204766_A/mallard/Maryland/13OS3318/2014|2014.477	CY204766	Avian	H10N7	H10	N7	USA	NorthernAmerica	America	2014.477	Wild-ans-short
H3N2_Human_KM070127_A/Singapore/H2013-422a/2013|2013.419	KM070127	Human	H3N2	H3	N2	Singapore	SouthEasternAsia	Asia	2013.419	Human
H6N6_Avian_KU050818_A/chicken/Zhejiang/727009/2014|2014.567	KU050818	Avian	H6N6	H6	N6	China	EasternAsia	Asia	2014.567	Dom-gal
H3N2_Human_CY243531_A/Alaska/28/2017|2017.425	CY243531	Human	H3N2	H3	N2	USA	NorthernAmerica	America	2017.425	Human
H1N1_Human_KX408135_A/New_Mexico/31/2015|2015.986	KX408135	Human	H1N1	H1	N1	USA	NorthernAmerica	America	2015.986	Human
H1N1_Avian_CY140643_A/mallard/Minnesota/AI09-1678/2009|2009.567	CY140643	Avian	H1N1	H1	N1	USA	NorthernAmerica	America	2009.567	Wild-ans-short
H3N2_Swine_CY246069_A/swine/British_Columbia/SD0132/2016|2016.033	CY246069	Swine	H3N2	H3	N2	Canada	NorthernAmerica	America	2016.033	Swine
H5N6_Swine_KT313406_A/swine/Guangdong/1/2014|2014.460	KT313406	Swine	H5N6	H5	N6	China	EasternAsia	Asia	2014.46	Swine
H1N2_Swine_MF872816_A/swine/Spain/45700-1/2016|2016.879	MF872816	Swine	H1N2	H1	N2	Spain	SouthernEurope	Europe	2016.879	Swine
H11N2_Avian_CY166804_A/northern_shoveler/Mississippi/11OS6077/2011|2011.940	CY166804	Avian	H11N2	H11	N2	USA	NorthernAmerica	America	2011.94	Wild-ans-short
H4N8_Avian_CY140273_A/mallard/Minnesota/Sg-00616/2008|2008.573	CY140273	Avian	H4N8	H4	N8	USA	NorthernAmerica	America	2008.573	Wild-ans-short
H3N2_Human_KT837414_A/Maine/05/2014|2014.784	KT837414	Human	H3N2	H3	N2	USA	NorthernAmerica	America	2014.784	Human
H5N2_Avian_KU143433_A/chicken/Wuhan/WHJF/2014|2014.953	KU143433	Avian	H5N2	H5	N2	China	EasternAsia	Asia	2014.953	Dom-gal
H3N2_Human_CY113753_A/Netherlands/938/1991|1991.964	CY113753	Human	H3N2	H3	N2	Netherlands	WesternEurope	Europe	1991.964	Human
H6N1_Avian_DQ376767_A/chicken/Taiwan/ns2/99|1999.500	DQ376767	Avian	H6N1	H6	N1	Taiwan	EasternAsia	Asia	1999.5	Dom-gal
H1N1_Human_KC881715_A/North_Carolina/09/2011|2011.052	KC881715	Human	H1N1	H1	N1	USA	NorthernAmerica	America	2011.052	Human
H1N1_Avian_CY004542_A/blue-winged_teal/Alberta/141/1992|1992.915	CY004542	Avian	H1N1	H1	N1	Canada	NorthernAmerica	America	1992.915	Wild-ans-long
H3N8_Avian_KX979496_A/mallard_duck/Netherlands/30/2010|2010.721	KX979496	Avian	H3N8	H3	N8	Netherlands	WesternEurope	Europe	2010.721	Wild-ans-short
H4N6_Avian_KY828661_A/mallard/California/UCD360/2014|2014.611	KY828661	Avian	H4N6	H4	N6	USA	NorthernAmerica	America	2014.611	Wild-ans-short
H6N5_Avian_CY144369_A/red_knot/New_Jersey/828235/2001|2001.500	CY144369	Avian	H6N5	H6	N5	USA	NorthernAmerica	America	2001.5	Wild-other
H9N2_Avian_KY983168_A/northern_pintail/California/HS050B/2015|2015.819	KY983168	Avian	H9N2	H9	N2	USA	NorthernAmerica	America	2015.819	Wild-ans-long
H3N8_Avian_CY028640_A/black_duck/Perth/699/1978|1978.068	CY028640	Avian	H3N8	H3	N8	Australia	AustraliaNewZealandOceania	Oceania	1978.068	Wild-ans-short
H1N1_Human_CY026863_A/North_Carolina/UR06-0099/2007|2007.077	CY026863	Human	H1N1	H1	N1	USA	NorthernAmerica	America	2007.077	Human
H6N2_Avian_KT266954_A/goose/Guangxi/115/2012|2012.244	KT266954	Avian	H6N2	H6	N2	China	EasternAsia	Asia	2012.244	Dom-ans
H1N1_Human_CY061582_A/Texas/JMS401/2010|2010.005	CY061582	Human	H1N1	H1	N1	USA	NorthernAmerica	America	2010.005	Human
H3N2_Human_KT839782_A/Illinois/09/2014|2014.915	KT839782	Human	H3N2	H3	N2	USA	NorthernAmerica	America	2014.915	Human
H10N7_Avian_CY139381_A/mallard-black_duck_hybrid/New_Brunswick/00904/2010|2010.701	CY139381	Avian	H10N7	H10	N7	Canada	NorthernAmerica	America	2010.701	Wild-ans-short
H11N9_Avian_CY180688_A/mallard/Wisconsin/477/1976|1976.500	CY180688	Avian	H11N9	H11	N9	USA	NorthernAmerica	America	1976.5	Wild-ans-short
H1N1_Human_CY250167_A/Michigan/290/2017|2017.721	CY250167	Human	H1N1	H1	N1	USA	NorthernAmerica	America	2017.721	Human
H10N7_Avian_KX977815_A/mallard_duck/Netherlands/22/2010|2010.682	KX977815	Avian	H10N7	H10	N7	Netherlands	WesternEurope	Europe	2010.682	Wild-ans-short
H4N6_Avian_JX454702_A/wild_duck/Korea/CSM20-5/2009|2009.871	JX454702	Avian	H4N6	H4	N6	South Korea	EasternAsia	Asia	2009.871	Wild-ans-short
H3N2_Human_CY003716_A/Hong_Kong/14/1992|1992.500	CY003716	Human	H3N2	H3	N2	Hong Kong	EasternAsia	Asia	1992.5	Human
H3N2_Human_CY022313_A/Memphis/104/1976|1976.500	CY022313	Human	H3N2	H3	N2	USA	NorthernAmerica	America	1976.5	Human
H5N1_Avian_KU201860_A/American_wigeon/Washington/196336/2015|2015.003	KU201860	Avian	H5N1	H5	N1	USA	NorthernAmerica	America	2015.003	Wild-ans-long
H1N2_Swine_KR700699_A/swine/England/90276/2011|2011.622	KR700699	Swine	H1N2	H1	N2	United Kingdom	NorthernEurope	Europe	2011.622	Swine
H16N3_Avian_CY125610_A/mallard/Quebec/02916-1/2009|2009.627	CY125610	Avian	H16N3	H16	N3	Canada	NorthernAmerica	America	2009.627	Wild-ans-short
H1N1_Human_KX915688_A/Wyoming/24/2016|2016.299	KX915688	Human	H1N1	H1	N1	USA	NorthernAmerica	America	2016.299	Human
H6N1_Avian_CY133881_A/American_wigeon/California/2423/2010|2010.808	CY133881	Avian	H6N1	H6	N1	USA	NorthernAmerica	America	2010.808	Wild-ans-long
H1N1_Swine_MF919804_A/swine/Minnesota/MT_13_01_S17/2013|2013.044	MF919804	Swine	H1N1	H1	N1	USA	NorthernAmerica	America	2013.044	Swine
H7N9_Avian_KY751187_A/chicken/Liaoning/LN1/2016|2016.022	KY751187	Avian	H7N9	H7	N9	China	EasternAsia	Asia	2016.022	Dom-gal
H1N1_Human_CY009336_A/Fort_Warren/1/1950|1950.500	CY009336	Human	H1N1	H1	N1	USA	NorthernAmerica	America	1950.5	Human
H3N2_Human_CY216037_A/Georgia/04/2017|2017.022	CY216037	Human	H3N2	H3	N2	USA	NorthernAmerica	America	2017.022	Human
H3N2_Human_CY022529_A/Auckland/602/2001|2001.630	CY022529	Human	H3N2	H3	N2	New Zealand	AustraliaNewZealandOceania	Oceania	2001.63	Human
H11N2_Avian_CY060327_A/mallard/Sweden/55/2002|2002.874	CY060327	Avian	H11N2	H11	N2	Sweden	NorthernEurope	Europe	2002.874	Wild-ans-short
H10N7_Avian_CY146412_A/ruddy_turnstone/New_Jersey/AI09-1336/2009|2009.408	CY146412	Avian	H10N7	H10	N7	USA	NorthernAmerica	America	2009.408	Wild-other
H9N2_Avian_MF673355_A/chicken/Jordan/56/2003|2003.173	MF673355	Avian	H9N2	H9	N2	Jordan	WesternAsia	Asia	2003.173	Dom-gal
H5N8_Avian_MH107219_A/Cygnus_olor/Belgium/2967/2017|2017.216	MH107219	Avian	H5N8	H5	N8	Belgium	WesternEurope	Europe	2017.216	Wild-ans-short
H7N7_Avian_CY024782_A/starling/Victoria/1985|1985.500	CY024782	Avian	H7N7	H7	N7	Australia	AustraliaNewZealandOceania	Oceania	1985.5	Wild-other
H2N7_Avian_CY117433_A/sanderling/New_Jersey/756/1986|1986.359	CY117433	Avian	H2N7	H2	N7	USA	NorthernAmerica	America	1986.359	Wild-other
H9N2_Avian_KY983211_A/northern_pintail/California/HS050A/2015|2015.819	KY983211	Avian	H9N2	H9	N2	USA	NorthernAmerica	America	2015.819	Wild-ans-long
H2N2_Human_CY125858_A/England/1/1961|1961.500	CY125858	Human	H2N2	H2	N2	United Kingdom	NorthernEurope	Europe	1961.5	Human
H9N2_Avian_KY415948_A/duck/Ganzhou/GZ188/2016|2016.071	KY415948	Avian	H9N2	H9	N2	China	EasternAsia	Asia	2016.071	Dom-ans
H1N1_Human_GQ160530_A/Tennessee/05/2009|2009.321	GQ160530	Human	H1N1	H1	N1	USA	NorthernAmerica	America	2009.321	Human
H1N1_Human_CY176758_A/Cologne/INS3_686/2011|2011.123	CY176758	Human	H1N1	H1	N1	Germany	WesternEurope	Europe	2011.123	Human
H7N3_Avian_KU290096_A/mallard/New_York/A00723392/2009|2009.945	KU290096	Avian	H7N3	H7	N3	USA	NorthernAmerica	America	2009.945	Wild-ans-short
H5N1_Avian_AB478042_A/village_chicken/Kyaing_Tong/2433/2007|2007.500	AB478042	Avian	H5N1	H5	N1	Myanmar	SouthEasternAsia	Asia	2007.5	Dom-gal
H12N8_Avian_CY203665_A/mallard/Maryland/06OS480/2006|2006.463	CY203665	Avian	H12N8	H12	N8	USA	NorthernAmerica	America	2006.463	Wild-ans-short
H5N1_Avian_KX160182_A/chicken/Liaoning/S4092/2011|2011.860	KX160182	Avian	H5N1	H5	N1	China	EasternAsia	Asia	2011.86	Dom-gal
H5N6_Avian_CY177429_A/mallard/California/1500P/2013|2013.575	CY177429	Avian	H5N6	H5	N6	USA	NorthernAmerica	America	2013.575	Wild-ans-short
H7N8_Avian_KF260041_A/duck/Jiangxi/9631/2009|2009.500	KF260041	Avian	H7N8	H7	N8	China	EasternAsia	Asia	2009.5	Dom-ans
H9N2_Avian_KF260090_A/chicken/Hong_Kong/NT286/2007|2007.500	KF260090	Avian	H9N2	H9	N2	Hong Kong	EasternAsia	Asia	2007.5	Dom-gal
H3N2_Human_KT836257_A/Missouri/09/2015|2015.063	KT836257	Human	H3N2	H3	N2	USA	NorthernAmerica	America	2015.063	Human
H4N6_Avian_CY164388_A/mallard/Sweden/3272/2003|2003.674	CY164388	Avian	H4N6	H4	N6	Sweden	NorthernEurope	Europe	2003.674	Wild-ans-short
H1N1_Swine_JX045999_A/swine/Illinois/A01049981/2011|2011.373	JX045999	Swine	H1N1	H1	N1	USA	NorthernAmerica	America	2011.373	Swine
H4N6_Avian_CY206027_A/blue-winged_teal/Texas/AI11-3691/2011|2011.696	CY206027	Avian	H4N6	H4	N6	USA	NorthernAmerica	America	2011.696	Wild-ans-long
H3N8_Equine_CY032313_A/equine/Santa_Fe/1/1985|1985.500	CY032313	Equine	H3N8	H3	N8	USA	NorthernAmerica	America	1985.5	Equine
H3N2_Human_KY924952_A/Soledade/LACENRS-820/2011|2011.518	KY924952	Human	H3N2	H3	N2	Brazil	SouthernAmerica	America	2011.518	Human
H3N2_Swine_CY045555_A/swine/Oklahoma/001142/2009|2009.500	CY045555	Swine	H3N2	H3	N2	USA	NorthernAmerica	America	2009.5	Swine
H1N2_Swine_KT306807_A/swine/Oklahoma/A01290898/2013|2013.885	KT306807	Swine	H1N2	H1	N2	USA	NorthernAmerica	America	2013.885	Swine
H3N2_Swine_MF373327_A/swine/Indiana/A01672517/2017|2017.052	MF373327	Swine	H3N2	H3	N2	USA	NorthernAmerica	America	2017.052	Swine
H7N1_Avian_CY139933_A/blue-winged_teal/Texas/578575/2002|2002.500	CY139933	Avian	H7N1	H7	N1	USA	NorthernAmerica	America	2002.5	Wild-ans-long
H5N3_Avian_CY096724_A/blue-winged_teal/Guatemala/CIP049-09/2010|2010.082	CY096724	Avian	H5N3	H5	N3	Guatemala	CentralAmerica	America	2010.082	Wild-ans-long
H3N2_Human_CY088162_A/England/470/2003|2003.844	CY088162	Human	H3N2	H3	N2	United Kingdom	NorthernEurope	Europe	2003.844	Human
H1N1_Human_CY066875_A/District_of_Columbia/INS228/2009|2009.866	CY066875	Human	H1N1	H1	N1	USA	NorthernAmerica	America	2009.866	Human
H1N1_Human_CY176710_A/Minneapolis/INS3_675/2012|2012.156	CY176710	Human	H1N1	H1	N1	USA	NorthernAmerica	America	2012.156	Human
H4N6_Avian_CY092165_A/duck/Western_Australia/8108/1984|1984.500	CY092165	Avian	H4N6	H4	N6	Australia	AustraliaNewZealandOceania	Oceania	1984.5	Dom-ans
H3N2_Human_KT837753_A/Washington/20/2014|2014.773	KT837753	Human	H3N2	H3	N2	USA	NorthernAmerica	America	2014.773	Human
H9N2_Avian_KF768184_A/chicken/Guangxi/066C10/2010|2010.438	KF768184	Avian	H9N2	H9	N2	China	EasternAsia	Asia	2010.438	Dom-gal
H5N1_Avian_CY036249_A/grey_heron/Hong_Kong/1046/2008|2008.500	CY036249	Avian	H5N1	H5	N1	Hong Kong	EasternAsia	Asia	2008.5	Wild-other
H3N2_Swine_CY195026_A/swine/Maryland/D0384/2013|2013.910	CY195026	Swine	H3N2	H3	N2	USA	NorthernAmerica	America	2013.91	Swine
H4N9_Avian_CY125577_A/blue-winged_teal/Prince_Edward_Island/03910/2009|2009.630	CY125577	Avian	H4N9	H4	N9	Canada	NorthernAmerica	America	2009.63	Wild-ans-long
H4N6_Avian_CY145058_A/ruddy_turnstone/New_Jersey/Sg-00494/2008|2008.375	CY145058	Avian	H4N6	H4	N6	USA	NorthernAmerica	America	2008.375	Wild-other
H9N2_Avian_KM519969_A/chicken/India/80998/2008|2008.030	KM519969	Avian	H9N2	H9	N2	India	SouthernAsia	Asia	2008.03	Dom-gal
H5N2_Avian_JQ041417_A/duck/Eastern_China/1111/2011|2011.038	JQ041417	Avian	H5N2	H5	N2	China	EasternAsia	Asia	2011.038	Dom-ans
H1N1_Human_KX408927_A/Illinois/29/2015|2015.923	KX408927	Human	H1N1	H1	N1	USA	NorthernAmerica	America	2015.923	Human
H9N5_Avian_CY005117_A/ruddy_turnstone/DE/2576/1987|1987.416	CY005117	Avian	H9N5	H9	N5	USA	NorthernAmerica	America	1987.416	Wild-other
H1N2_Swine_KY401948_A/swine/Nebraska/A01776543/2016|2016.447	KY401948	Swine	H1N2	H1	N2	USA	NorthernAmerica	America	2016.447	Swine
H1N1_Human_CY176409_A/Brighton/INS3_669/2011|2011.068	CY176409	Human	H1N1	H1	N1	United Kingdom	NorthernEurope	Europe	2011.068	Human
H6N2_Avian_CY004527_A/mallard_duck/ALB/294/1987|1987.649	CY004527	Avian	H6N2	H6	N2	Canada	NorthernAmerica	America	1987.649	Wild-ans-short
H1N1_Human_CY021825_A/Albany/12/1951|1951.500	CY021825	Human	H1N1	H1	N1	USA	NorthernAmerica	America	1951.5	Human
H5N1_Avian_CY144743_A/ruddy_turnstone/New_Jersey/AI07-69/2007|2007.564	CY144743	Avian	H5N1	H5	N1	USA	NorthernAmerica	America	2007.564	Wild-other
H1N1_Swine_CY116280_A/swine/England/68327/1998|1998.882	CY116280	Swine	H1N1	H1	N1	United Kingdom	NorthernEurope	Europe	1998.882	Swine
H7N7_Avian_CY005075_A/ruddy_turnstone/DE/2378/1988|1988.411	CY005075	Avian	H7N7	H7	N7	USA	NorthernAmerica	America	1988.411	Wild-other
H3N8_Avian_CY180728_A/duck/Minnesota/53/1974|1974.500	CY180728	Avian	H3N8	H3	N8	USA	NorthernAmerica	America	1974.5	Dom-ans
H1N1_Human_KC780181_A/Montana/22/2009|2009.915	KC780181	Human	H1N1	H1	N1	USA	NorthernAmerica	America	2009.915	Human
H5N2_Avian_CY179407_A/mallard/Wisconsin/411/1981|1981.500	CY179407	Avian	H5N2	H5	N2	USA	NorthernAmerica	America	1981.5	Wild-ans-short
H5N1_Avian_DQ997413_A/duck/Zhejiang/bj/2002|2002.500	DQ997413	Avian	H5N1	H5	N1	China	EasternAsia	Asia	2002.5	Dom-ans
H7N3_Avian_CY205191_A/mallard/Maryland/12OS3630/2013|2013.022	CY205191	Avian	H7N3	H7	N3	USA	NorthernAmerica	America	2013.022	Wild-ans-short
H1N1_Swine_CY158533_A/swine/North_Carolina/SG1387/2011|2011.745	CY158533	Swine	H1N1	H1	N1	USA	NorthernAmerica	America	2011.745	Swine
H9N2_Avian_KP414537_A/chicken/Dongguan/2827/2013|2013.962	KP414537	Avian	H9N2	H9	N2	China	EasternAsia	Asia	2013.962	Dom-gal
H3N8_Avian_CY157418_A/mallard/California/3304/2012|2012.605	CY157418	Avian	H3N8	H3	N8	USA	NorthernAmerica	America	2012.605	Wild-ans-short
H5N6_Avian_KP732718_A/goose/Eastern_China/S0513/2013|2013.362	KP732718	Avian	H5N6	H5	N6	China	EasternAsia	Asia	2013.362	Dom-ans
H3N2_Avian_KJ439891_A/duck/Zhejiang/D11/2013|2013.789	KJ439891	Avian	H3N2	H3	N2	China	EasternAsia	Asia	2013.789	Dom-ans
H10N7_Avian_CY137742_A/shorebird/Delaware_Bay/586/2008|2008.375	CY137742	Avian	H10N7	H10	N7	USA	NorthernAmerica	America	2008.375	Wild-other
H9N2_Avian_CY093092_A/quail/Lebanon/272/2010|2010.619	CY093092	Avian	H9N2	H9	N2	Lebanon	WesternAsia	Asia	2010.619	Dom-gal
H7N3_Avian_CY020889_A/black_duck/Maryland/415/2001|2001.660	CY020889	Avian	H7N3	H7	N3	USA	NorthernAmerica	America	2001.66	Wild-ans-short
H3N6_Avian_LC339885_A/duck/Mongolia/146/2010|2010.655	LC339885	Avian	H3N6	H3	N6	Mongolia	EasternAsia	Asia	2010.655	Dom-ans
H6N2_Avian_CY127060_A/ruddy_turnstone/Delaware_Bay/162/1994|1994.329	CY127060	Avian	H6N2	H6	N2	USA	NorthernAmerica	America	1994.329	Wild-other
H3N2_Human_KR057674_A/California/15/2014|2014.647	KR057674	Human	H3N2	H3	N2	USA	NorthernAmerica	America	2014.647	Human
H12N5_Avian_CY184027_A/mallard/Sweden/2213/2003|2003.778	CY184027	Avian	H12N5	H12	N5	Sweden	NorthernEurope	Europe	2003.778	Wild-ans-short
H9N2_Avian_KX598739_A/chicken/Guangdong/SIC2/2012|2012.871	KX598739	Avian	H9N2	H9	N2	China	EasternAsia	Asia	2012.871	Dom-gal
H10N7_Avian_CY144872_A/sanderling/New_Jersey/1148674/2004|2004.373	CY144872	Avian	H10N7	H10	N7	USA	NorthernAmerica	America	2004.373	Wild-other
H5N2_Avian_MG965828_A/turkey/South_Dakota/15-017406-1/2015|2015.400	MG965828	Avian	H5N2	H5	N2	USA	NorthernAmerica	America	2015.4	Dom-gal
H1N1_Human_CY176694_A/Bronx/INS3_673/2012|2012.175	CY176694	Human	H1N1	H1	N1	USA	NorthernAmerica	America	2012.175	Human
H3N2_Swine_GU135945_A/swine/Iowa/H03LDH5/2003|2003.619	GU135945	Swine	H3N2	H3	N2	USA	NorthernAmerica	America	2003.619	Swine
H9N2_Avian_GU053190_A/chicken/Korea/MS96-CE6/1996|1996.500	GU053190	Avian	H9N2	H9	N2	South Korea	EasternAsia	Asia	1996.5	Dom-gal
H3N2_Human_KX416788_A/New_Mexico/34/2016|2016.238	KX416788	Human	H3N2	H3	N2	USA	NorthernAmerica	America	2016.238	Human
H3N2_Human_KT837570_A/Alaska/47/2014|2014.759	KT837570	Human	H3N2	H3	N2	USA	NorthernAmerica	America	2014.759	Human
H2N3_Avian_CY117289_A/mallard/Alberta/207/1980|1980.595	CY117289	Avian	H2N3	H2	N3	Canada	NorthernAmerica	America	1980.595	Wild-ans-short
H5N2_Avian_KU143435_A/chicken/Wenzhou/HAYXLG03/2015|2015.038	KU143435	Avian	H5N2	H5	N2	China	EasternAsia	Asia	2015.038	Dom-gal
H1N1_Swine_KR074292_A/swine/Mississippi/A01202059/2011|2011.433	KR074292	Swine	H1N1	H1	N1	USA	NorthernAmerica	America	2011.433	Swine
H3N2_Avian_KJ567869_A/blue-winged_teal/Wisconsin/13OS3463/2013|2013.742	KJ567869	Avian	H3N2	H3	N2	USA	NorthernAmerica	America	2013.742	Wild-ans-long
H1N1_Human_GQ225369_A/Fujian/1/2009|2009.386	GQ225369	Human	H1N1	H1	N1	China	EasternAsia	Asia	2009.386	Human
H6N1_Avian_CY127917_A/Canada_goose/Delaware_Bay/34/2010|2010.378	CY127917	Avian	H6N1	H6	N1	USA	NorthernAmerica	America	2010.378	Wild-ans-short
H3N8_Equine_CY032957_A/equine/Johannesburg/1/1986|1986.500	CY032957	Equine	H3N8	H3	N8	South Africa	SouthernAfrica	Africa	1986.5	Equine
H4N6_Avian_JX454694_A/wild_duck/Korea/CSM4-28/2010|2010.704	JX454694	Avian	H4N6	H4	N6	South Korea	EasternAsia	Asia	2010.704	Wild-ans-short
H4N6_Avian_CY204401_A/mallard/Maryland/14OS1309/2014|2014.611	CY204401	Avian	H4N6	H4	N6	USA	NorthernAmerica	America	2014.611	Wild-ans-short
H1N1_Human_MH446904_A/Vermont/14/2018|2018.225	MH446904	Human	H1N1	H1	N1	USA	NorthernAmerica	America	2018.225	Human
H3N2_Human_KT888307_A/San_Diego/FDX11070/2011|2011.953	KT888307	Human	H3N2	H3	N2	USA	NorthernAmerica	America	2011.953	Human
H3N2_Human_CY215150_A/Oklahoma/02/2017|2017.003	CY215150	Human	H3N2	H3	N2	USA	NorthernAmerica	America	2017.003	Human
H3N8_Avian_MG042297_A/duck/Bangladesh/30828/2016|2016.737	MG042297	Avian	H3N8	H3	N8	Bangladesh	SouthernAsia	Asia	2016.737	Dom-ans
H10N7_Avian_CY132169_A/mallard/Ohio/11OS2145/2011|2011.619	CY132169	Avian	H10N7	H10	N7	USA	NorthernAmerica	America	2011.619	Wild-ans-short
H6N1_Avian_CY018913_A/snow_goose/Maryland/353/2005|2005.948	CY018913	Avian	H6N1	H6	N1	USA	NorthernAmerica	America	2005.948	Wild-ans-long
H1N1_Human_KC882405_A/Maryland/06/2011|2011.142	KC882405	Human	H1N1	H1	N1	USA	NorthernAmerica	America	2011.142	Human
H4N6_Avian_CY205804_A/green-winged_teal/Louisiana/AI11-2929/2011|2011.693	CY205804	Avian	H4N6	H4	N6	USA	NorthernAmerica	America	2011.693	Wild-ans-long
H5N6_Avian_KY415941_A/chicken/Taishun/TS2/2016|2016.134	KY415941	Avian	H5N6	H5	N6	China	EasternAsia	Asia	2016.134	Dom-gal
H10N7_Avian_CY137180_A/shorebird/Delaware_Bay/202/2001|2001.375	CY137180	Avian	H10N7	H10	N7	USA	NorthernAmerica	America	2001.375	Wild-other
H1N1_Human_KX775403_A/Moscow/CRIE-282/2016|2016.096	KX775403	Human	H1N1	H1	N1	Russia	EasternEurope	Europe	2016.096	Human
H6N2_Avian_HM144994_A/wild_duck/Shantou/7307/2004|2004.500	HM144994	Avian	H6N2	H6	N2	China	EasternAsia	Asia	2004.5	Wild-ans-short
H5N6_Avian_KT454959_A/Syrrhaptes_paradoxus/Guangdong/ZH283/2015|2015.137	KT454959	Avian	H5N6	H5	N6	China	EasternAsia	Asia	2015.137	Wild-other
H3N2_Human_KT843248_A/New_Jersey/13/2015|2015.216	KT843248	Human	H3N2	H3	N2	USA	NorthernAmerica	America	2015.216	Human
H6N2_Avian_CY020849_A/pintail/Ohio/73/1989|1989.797	CY020849	Avian	H6N2	H6	N2	USA	NorthernAmerica	America	1989.797	Wild-ans-short
H4N6_Avian_CY179759_A/blue-winged_teal/Wisconsin/278/1975|1975.500	CY179759	Avian	H4N6	H4	N6	USA	NorthernAmerica	America	1975.5	Wild-ans-long
H1N2_Swine_KU976789_A/swine/Mexico/AVX17/2012|2012.208	KU976789	Swine	H1N2	H1	N2	Mexico	CentralAmerica	America	2012.208	Swine
H4N2_Avian_KU160998_A/duck/Hunan/S2046/2011|2011.419	KU160998	Avian	H4N2	H4	N2	China	EasternAsia	Asia	2011.419	Dom-ans
H1N9_Avian_CY146129_A/ruddy_turnstone/New_Jersey/AI09-727/2009|2009.397	CY146129	Avian	H1N9	H1	N9	USA	NorthernAmerica	America	2009.397	Wild-other
H1N1_Human_CY119286_A/Malaysia/1882831/2007|2007.827	CY119286	Human	H1N1	H1	N1	Malaysia	SouthEasternAsia	Asia	2007.827	Human
H6N8_Avian_CY127417_A/ruddy_turnstone/Delaware_Bay/69/1998|1998.375	CY127417	Avian	H6N8	H6	N8	USA	NorthernAmerica	America	1998.375	Wild-other
H7N7_Avian_CY024790_A/chicken/Victoria/1976|1976.038	CY024790	Avian	H7N7	H7	N7	Australia	AustraliaNewZealandOceania	Oceania	1976.038	Dom-gal
H4N8_Avian_CY140176_A/mallard/Minnesota/Sg-00767/2008|2008.652	CY140176	Avian	H4N8	H4	N8	USA	NorthernAmerica	America	2008.652	Wild-ans-short
H16N3_Avian_CY185589_A/black-headed_gull/Republic_of_Georgia/4/2012|2012.022	CY185589	Avian	H16N3	H16	N3	Georgia	WesternAsia	Asia	2012.022	Wild-other
H3N6_Avian_CY139883_A/mallard/Minnesota/346242/2000|2000.500	CY139883	Avian	H3N6	H3	N6	USA	NorthernAmerica	America	2000.5	Wild-ans-short
H2N3_Avian_CY097602_A/mallard/Missouri/132/2009|2009.932	CY097602	Avian	H2N3	H2	N3	USA	NorthernAmerica	America	2009.932	Wild-ans-short
H3N2_Canine_KJ917357_A/canine/Guangdong/02/2013|2013.285	KJ917357	Canine	H3N2	H3	N2	China	EasternAsia	Asia	2013.285	Canine
H11N9_Avian_MF146317_A/black-headed_gull/Netherlands/40/2009|2009.885	MF146317	Avian	H11N9	H11	N9	Netherlands	WesternEurope	Europe	2009.885	Wild-other
H6N2_Avian_HM144981_A/wild_duck/Shantou/3155/2003|2003.500	HM144981	Avian	H6N2	H6	N2	China	EasternAsia	Asia	2003.5	Wild-ans-short
H7N3_Avian_CY185773_A/mallard/Alberta/167/2010|2010.611	CY185773	Avian	H7N3	H7	N3	Canada	NorthernAmerica	America	2010.611	Wild-ans-short
H4N6_Avian_CY166772_A/American_green-winged_teal/Mississippi/11OS5869/2011|2011.934	CY166772	Avian	H4N6	H4	N6	USA	NorthernAmerica	America	2011.934	Wild-ans-long
H3N8_Avian_CY102160_A/mallard/Alberta/193/1994|1994.616	CY102160	Avian	H3N8	H3	N8	Canada	NorthernAmerica	America	1994.616	Wild-ans-short
H7N9_Human_CY187622_A/Anhui/1-DEWH730/2013|2013.500	CY187622	Human	H7N9	H7	N9	China	EasternAsia	Asia	2013.5	Human
H3N2_Swine_AB620195_A/swine/Saraburi/NIAH107725-28/2008|2008.452	AB620195	Swine	H3N2	H3	N2	Thailand	SouthEasternAsia	Asia	2008.452	Swine
H10N3_Avian_CY146444_A/mallard/Minnesota/AI09-1669/2009|2009.567	CY146444	Avian	H10N3	H10	N3	USA	NorthernAmerica	America	2009.567	Wild-ans-short
H1N2_Swine_KR700244_A/swine/France/CotesdArmor-0074/2011|2011.088	KR700244	Swine	H1N2	H1	N2	France	WesternEurope	Europe	2011.088	Swine
H3N2_Swine_CY157947_A/swine/North_Carolina/01312/2006|2006.874	CY157947	Swine	H3N2	H3	N2	USA	NorthernAmerica	America	2006.874	Swine
H6N5_Avian_CY032708_A/American_wigeon/California/HKWF371/2007|2007.764	CY032708	Avian	H6N5	H6	N5	USA	NorthernAmerica	America	2007.764	Wild-ans-long
H1N1_Human_MH245993_A/Idaho/07/2018|2018.115	MH245993	Human	H1N1	H1	N1	USA	NorthernAmerica	America	2018.115	Human
H3N8_Avian_CY097362_A/American_green-winged_teal/Wisconsin/2690/2009|2009.800	CY097362	Avian	H3N8	H3	N8	USA	NorthernAmerica	America	2009.8	Wild-ans-long
H3N2_Human_CY035218_A/Siena/10/1990|1990.047	CY035218	Human	H3N2	H3	N2	Italy	SouthernEurope	Europe	1990.047	Human
H3N8_Avian_CY028656_A/wedge-tailed_shearwater/Western_Australia/405/1977|1977.500	CY028656	Avian	H3N8	H3	N8	Australia	AustraliaNewZealandOceania	Oceania	1977.5	Wild-other
H1N1_Human_HM189324_A/Arkhangelsk/CRIE-GNY/2009|2009.899	HM189324	Human	H1N1	H1	N1	Russia	EasternEurope	Europe	2009.899	Human
H1N1_Human_MH084069_A/Tennessee/02/2018|2018.030	MH084069	Human	H1N1	H1	N1	USA	NorthernAmerica	America	2018.03	Human
H3N2_Human_CY113001_A/Netherlands/548/2005|2005.984	CY113001	Human	H3N2	H3	N2	Netherlands	WesternEurope	Europe	2005.984	Human
H13N2_Avian_JX030402_A/mallard/Korea/SH38-45/2010|2010.219	JX030402	Avian	H13N2	H13	N2	South Korea	EasternAsia	Asia	2010.219	Wild-ans-short
H7N9_Avian_KY751183_A/chicken/Shandong/SD216/2016|2016.951	KY751183	Avian	H7N9	H7	N9	China	EasternAsia	Asia	2016.951	Dom-gal
H10N6_Avian_CY005203_A/mallard_duck/ALB/40/1984|1984.619	CY005203	Avian	H10N6	H10	N6	Canada	NorthernAmerica	America	1984.619	Wild-ans-short
H5N2_Avian_GQ923225_A/mallard/Indiana/465297-2/2006|2006.500	GQ923225	Avian	H5N2	H5	N2	USA	NorthernAmerica	America	2006.5	Wild-ans-short
H3N2_Human_KT888983_A/Taipei/1514A02605215N/2013|2013.345	KT888983	Human	H3N2	H3	N2	Taiwan	EasternAsia	Asia	2013.345	Human
H1N2_Swine_CY116272_A/swine/England/661263/1997|1997.112	CY116272	Swine	H1N2	H1	N2	United Kingdom	NorthernEurope	Europe	1997.112	Swine
H5N1_Avian_MF112961_A/chicken/Nigeria/16VIR5840-23/2015|2015.104	MF112961	Avian	H5N1	H5	N1	Nigeria	WesternAfrica	Africa	2015.104	Dom-gal
H3N6_Avian_EU743540_A/mallard/MN/259/1999|1999.500	EU743540	Avian	H3N6	H3	N6	USA	NorthernAmerica	America	1999.5	Wild-ans-short
H5N6_Avian_KP285001_A/chicken/Shenzhen/2464/2013|2013.948	KP285001	Avian	H5N6	H5	N6	China	EasternAsia	Asia	2013.948	Dom-gal
H11N1_Avian_CY126708_A/gull/Delaware/2952/1988|1988.452	CY126708	Avian	H11N1	H11	N1	USA	NorthernAmerica	America	1988.452	Wild-other
H7N3_Avian_KU290152_A/mallard/Wisconsin/A00465618/2008|2008.677	KU290152	Avian	H7N3	H7	N3	USA	NorthernAmerica	America	2008.677	Wild-ans-short
H1N1_Human_KX408695_A/District_Of_Columbia/02/2016|2016.096	KX408695	Human	H1N1	H1	N1	USA	NorthernAmerica	America	2016.096	Human
H4N3_Avian_CY103398_A/blue-winged_teal/Alberta/346/2007|2007.655	CY103398	Avian	H4N3	H4	N3	Canada	NorthernAmerica	America	2007.655	Wild-ans-long
H3N8_Avian_CY133573_A/blue-winged_teal/Iowa/10OS2411/2010|2010.712	CY133573	Avian	H3N8	H3	N8	USA	NorthernAmerica	America	2010.712	Wild-ans-long
H3N8_Avian_LC339877_A/duck/Mongolia/144/2005|2005.710	LC339877	Avian	H3N8	H3	N8	Mongolia	EasternAsia	Asia	2005.71	Dom-ans
H6N1_Avian_CY097578_A/mallard/Illinois/4180/2009|2009.912	CY097578	Avian	H6N1	H6	N1	USA	NorthernAmerica	America	2009.912	Wild-ans-short
H1N1_Avian_CY137510_A/mallard/Alberta/219/2002|2002.512	CY137510	Avian	H1N1	H1	N1	Canada	NorthernAmerica	America	2002.512	Wild-ans-short
H3N2_Human_CY112857_A/Johannesburg/10/1997|1997.496	CY112857	Human	H3N2	H3	N2	South Africa	SouthernAfrica	Africa	1997.496	Human
H1N2_Swine_KU229967_A/swine/Wisconsin/A01104088/2015|2015.860	KU229967	Swine	H1N2	H1	N2	USA	NorthernAmerica	America	2015.86	Swine
H5N2_Avian_KJ018204_A/chicken/New_Jersey/251-4/2008|2008.085	KJ018204	Avian	H5N2	H5	N2	USA	NorthernAmerica	America	2008.085	Dom-gal
H6N2_Avian_KJ200737_A/duck/Guangdong/S1328/2010|2010.167	KJ200737	Avian	H6N2	H6	N2	China	EasternAsia	Asia	2010.167	Dom-ans
H2N9_Avian_CY005550_A/duck/Hong_Kong/278/1978|1978.500	CY005550	Avian	H2N9	H2	N9	Hong Kong	EasternAsia	Asia	1978.5	Dom-ans
H5N1_Avian_DQ449644_A/duck/Kurgan/08/2005|2005.500	DQ449644	Avian	H5N1	H5	N1	Russia	EasternEurope	Europe	2005.5	Dom-ans
H3N2_Human_KU299813_A/Cambodia/V1028352/2011|2011.795	KU299813	Human	H3N2	H3	N2	Cambodia	SouthEasternAsia	Asia	2011.795	Human
H5N1_Avian_KX160151_A/chicken/Gansu/5/2012|2012.419	KX160151	Avian	H5N1	H5	N1	China	EasternAsia	Asia	2012.419	Dom-gal
H4N3_Avian_CY134307_A/northern_shoveler/California/4020/2011|2011.011	CY134307	Avian	H4N3	H4	N3	USA	NorthernAmerica	America	2011.011	Wild-ans-short
H3N8_Equine_MF173243_A/equine/Oregon/78356/2012|2012.500	MF173243	Equine	H3N8	H3	N8	USA	NorthernAmerica	America	2012.5	Equine
H3N2_Swine_CY158517_A/swine/North_Carolina/03289/2011|2011.016	CY158517	Swine	H3N2	H3	N2	USA	NorthernAmerica	America	2011.016	Swine
H1N1_Swine_KM028531_A/swine/Hong_Kong/830/2011|2011.148	KM028531	Swine	H1N1	H1	N1	Hong Kong	EasternAsia	Asia	2011.148	Swine
H7N3_Avian_CY206850_A/mallard/Southcentral_Alaska/15ML00267/2015|2015.203	CY206850	Avian	H7N3	H7	N3	USA	NorthernAmerica	America	2015.203	Wild-ans-short
H10N7_Avian_CY205666_A/blue-winged_teal/Texas/AI10-3828/2010|2010.712	CY205666	Avian	H10N7	H10	N7	USA	NorthernAmerica	America	2010.712	Wild-ans-long
H3N2_Swine_MF973331_A/swine/Illinois/A02214843/2017|2017.282	MF973331	Swine	H3N2	H3	N2	USA	NorthernAmerica	America	2017.282	Swine
H1N2_Swine_KR699840_A/swine/Italy/275736/2010|2010.742	KR699840	Swine	H1N2	H1	N2	Italy	SouthernEurope	Europe	2010.742	Swine
H3N2_Swine_EU924274_A/swine/Nordkirchen/IDT1993/2003|2003.285	EU924274	Swine	H3N2	H3	N2	Germany	WesternEurope	Europe	2003.285	Swine
H6N8_Avian_CY181381_A/mallard/Saskatchewan/83/1981|1981.500	CY181381	Avian	H6N8	H6	N8	Canada	NorthernAmerica	America	1981.5	Wild-ans-short
H3N2_Human_KY925441_A/Porto_Alegre/LACENRS-1013/2016|2016.304	KY925441	Human	H3N2	H3	N2	Brazil	SouthernAmerica	America	2016.304	Human
H10N7_Avian_MG279932_A/common_goldeneye/Wisconsin/16OS4144/2016|2016.921	MG279932	Avian	H10N7	H10	N7	USA	NorthernAmerica	America	2016.921	Wild-ans-short
H3N8_Avian_CY180183_A/mallard/Wisconsin/316/1976|1976.500	CY180183	Avian	H3N8	H3	N8	USA	NorthernAmerica	America	1976.5	Wild-ans-short
H3N2_Human_KT841801_A/Wyoming/01/2015|2015.014	KT841801	Human	H3N2	H3	N2	USA	NorthernAmerica	America	2015.014	Human
H3N2_Canine_KF042272_A/canine/Liaoning/H6/2012|2012.378	KF042272	Canine	H3N2	H3	N2	China	EasternAsia	Asia	2012.378	Canine
H3N2_Human_CY035234_A/Siena/6/1991|1991.978	CY035234	Human	H3N2	H3	N2	Italy	SouthernEurope	Europe	1991.978	Human
H11N9_Avian_CY180888_A/blue-winged_teal/Wisconsin/145/1980|1980.500	CY180888	Avian	H11N9	H11	N9	USA	NorthernAmerica	America	1980.5	Wild-ans-long
H1N1_Avian_CY120615_A/mallard/California/3134/2010|2010.896	CY120615	Avian	H1N1	H1	N1	USA	NorthernAmerica	America	2010.896	Wild-ans-short
H1N1_Human_KC780379_A/Washington/62/2009|2009.855	KC780379	Human	H1N1	H1	N1	USA	NorthernAmerica	America	2009.855	Human
H3N2_Human_CY026775_A/Washington/UR06-0252/2007|2007.115	CY026775	Human	H3N2	H3	N2	USA	NorthernAmerica	America	2007.115	Human
H6N6_Avian_AB983234_A/duck/Vietnam/LBM678/2014|2014.422	AB983234	Avian	H6N6	H6	N6	Viet Nam	SouthEasternAsia	Asia	2014.422	Dom-ans
H3N2_Human_CY112929_A/Netherlands/118/2001|2001.197	CY112929	Human	H3N2	H3	N2	Netherlands	WesternEurope	Europe	2001.197	Human
H2N3_Avian_CY122135_A/mallard/Sweden/84/2003|2003.500	CY122135	Avian	H2N3	H2	N3	Sweden	NorthernEurope	Europe	2003.5	Wild-ans-short
H6N1_Avian_CY017793_A/snow_goose/Maryland/410/2005|2005.948	CY017793	Avian	H6N1	H6	N1	USA	NorthernAmerica	America	2005.948	Wild-ans-long
H1N1_Human_KC780658_A/South_Carolina/01/2010|2010.071	KC780658	Human	H1N1	H1	N1	USA	NorthernAmerica	America	2010.071	Human
H3N2_Human_CY113721_A/Madrid/G58/1992|1992.036	CY113721	Human	H3N2	H3	N2	Spain	SouthernEurope	Europe	1992.036	Human
H1N1_Human_KC781393_A/Nebraska/02/2010|2010.189	KC781393	Human	H1N1	H1	N1	USA	NorthernAmerica	America	2010.189	Human
H3N8_Avian_LC349379_A/duck/Mongolia/29/2011|2011.652	LC349379	Avian	H3N8	H3	N8	Mongolia	EasternAsia	Asia	2011.652	Dom-ans
H1N1_Swine_CY246376_A/swine/Quebec/SD0175/2016|2016.433	CY246376	Swine	H1N1	H1	N1	Canada	NorthernAmerica	America	2016.433	Swine
H3N8_Equine_CY028848_A/equine/Kentucky/pass_the_pepper1/1976|1976.500	CY028848	Equine	H3N8	H3	N8	USA	NorthernAmerica	America	1976.5	Equine
H10N3_Avian_CY146436_A/mallard/Minnesota/AI09-1666/2009|2009.567	CY146436	Avian	H10N3	H10	N3	USA	NorthernAmerica	America	2009.567	Wild-ans-short
H1N1_Avian_CY140362_A/blue-winged_teal/North_Dakota/Sg-00735/2008|2008.677	CY140362	Avian	H1N1	H1	N1	USA	NorthernAmerica	America	2008.677	Wild-ans-long
H1N1_Human_JQ409138_A/Helsinki/Vi2/2009|2009.447	JQ409138	Human	H1N1	H1	N1	Finland	NorthernEurope	Europe	2009.447	Human
H3N2_Human_CY232440_A/Delaware/24/2017|2017.252	CY232440	Human	H3N2	H3	N2	USA	NorthernAmerica	America	2017.252	Human
H2N2_Human_CY021937_A/Albany/1/1960|1960.500	CY021937	Human	H2N2	H2	N2	USA	NorthernAmerica	America	1960.5	Human
H3N2_Human_CY026167_A/Colorado/UR06-0535/2007|2007.178	CY026167	Human	H3N2	H3	N2	USA	NorthernAmerica	America	2007.178	Human
H6N2_Avian_CY141069_A/blue-winged_teal/Texas/AI09-6182/2009|2009.948	CY141069	Avian	H6N2	H6	N2	USA	NorthernAmerica	America	2009.948	Wild-ans-long
H7N9_Human_KF007072_A/Wuxi/3/2013|2013.263	KF007072	Human	H7N9	H7	N9	China	EasternAsia	Asia	2013.263	Human
H4N8_Avian_CY149584_A/bufflehead/Maine/287/2011|2011.926	CY149584	Avian	H4N8	H4	N8	USA	NorthernAmerica	America	2011.926	Wild-ans-short
H7N3_Avian_CY132881_A/northern_pintail/Illinois/10OS3959/2010|2010.888	CY132881	Avian	H7N3	H7	N3	USA	NorthernAmerica	America	2010.888	Wild-ans-long
H5N1_Avian_KU311526_A/chicken/DongNai/0182/2013|2013.614	KU311526	Avian	H5N1	H5	N1	Viet Nam	SouthEasternAsia	Asia	2013.614	Dom-gal
H3N2_Swine_KX907966_A/swine/Virginia/A01290329/2013|2013.595	KX907966	Swine	H3N2	H3	N2	USA	NorthernAmerica	America	2013.595	Swine
H6N6_Avian_LC028148_A/muscovy_duck/Vietnam/LBM541/2013|2013.940	LC028148	Avian	H6N6	H6	N6	Viet Nam	SouthEasternAsia	Asia	2013.94	Dom-ans
H1N2_Swine_KX772256_A/swine/Nebraska/A01941636/2015|2015.973	KX772256	Swine	H1N2	H1	N2	USA	NorthernAmerica	America	2015.973	Swine
H4N6_Avian_CY132913_A/blue-winged_teal/Illinois/10OS1563/2010|2010.674	CY132913	Avian	H4N6	H4	N6	USA	NorthernAmerica	America	2010.674	Wild-ans-long
H2N3_Avian_CY117191_A/duck/Pennsylvania/9411697/1996|1996.500	CY117191	Avian	H2N3	H2	N3	USA	NorthernAmerica	America	1996.5	Dom-ans
H3N2_Avian_CY166278_A/blue-winged_teal/Iowa/44555-551/2011|2011.710	CY166278	Avian	H3N2	H3	N2	USA	NorthernAmerica	America	2011.71	Wild-ans-long
H5N2_Avian_MG964372_A/chicken/Idaho/15-001711-7/2015|2015.038	MG964372	Avian	H5N2	H5	N2	USA	NorthernAmerica	America	2015.038	Dom-gal
H1N1_Human_MF593521_A/Mexico/4436/2016|2016.159	MF593521	Human	H1N1	H1	N1	Mexico	CentralAmerica	America	2016.159	Human
H1N1_Human_CY053250_A/Brownsville/35H/2009|2009.400	CY053250	Human	H1N1	H1	N1	USA	NorthernAmerica	America	2009.4	Human
H6N2_Avian_KY561244_A/mallard_duck/Ohio/15OS5882/2015|2015.868	KY561244	Avian	H6N2	H6	N2	USA	NorthernAmerica	America	2015.868	Wild-ans-short
H1N1_Avian_CY166537_A/American_green-winged_teal/Wisconsin/11OS3376/2011|2011.786	CY166537	Avian	H1N1	H1	N1	USA	NorthernAmerica	America	2011.786	Wild-ans-long
H1N1_Avian_KY561231_A/blue-winged_teal/Missouri/15OS6536/2015|2015.830	KY561231	Avian	H1N1	H1	N1	USA	NorthernAmerica	America	2015.83	Wild-ans-long
H3N2_Human_KX414900_A/Texas/30/2016|2016.126	KX414900	Human	H3N2	H3	N2	USA	NorthernAmerica	America	2016.126	Human
H9N2_Avian_KJ426448_A/chicken/Beijing/B7/2010|2010.921	KJ426448	Avian	H9N2	H9	N2	China	EasternAsia	Asia	2010.921	Dom-gal
H4N6_Avian_CY140116_A/blue-winged_teal/North_Dakota/Sg-00706/2008|2008.668	CY140116	Avian	H4N6	H4	N6	USA	NorthernAmerica	America	2008.668	Wild-ans-long
H5N2_Avian_KU201820_A/mallard/Oregon/195547/2014|2014.973	KU201820	Avian	H5N2	H5	N2	USA	NorthernAmerica	America	2014.973	Wild-ans-short
H6N1_Avian_DQ376764_A/chicken/Taiwan/G23/87|1987.500	DQ376764	Avian	H6N1	H6	N1	Taiwan	EasternAsia	Asia	1987.5	Dom-gal
H1N1_Swine_CY158277_A/swine/Arkansas/SG1323/2009|2009.778	CY158277	Swine	H1N1	H1	N1	USA	NorthernAmerica	America	2009.778	Swine
H1N1_Human_KX915552_A/Virginia/49/2016|2016.247	KX915552	Human	H1N1	H1	N1	USA	NorthernAmerica	America	2016.247	Human
H3N2_Swine_AB620203_A/swine/Saraburi/NIAH109713-36/2009|2009.534	AB620203	Swine	H3N2	H3	N2	Thailand	SouthEasternAsia	Asia	2009.534	Swine
H3N2_Human_KY509848_A/Gyeonggi/458/2016|2016.142	KY509848	Human	H3N2	H3	N2	South Korea	EasternAsia	Asia	2016.142	Human
H3N1_Avian_CY133757_A/blue-winged_teal/Missouri/10MO013/2010|2010.704	CY133757	Avian	H3N1	H3	N1	USA	NorthernAmerica	America	2010.704	Wild-ans-long
H3N2_Human_CY112865_A/Nice/491/1996|1996.995	CY112865	Human	H3N2	H3	N2	France	WesternEurope	Europe	1996.995	Human
H1N1_Human_MH360138_A/North_Dakota/20/2018|2018.233	MH360138	Human	H1N1	H1	N1	USA	NorthernAmerica	America	2018.233	Human
H9N2_Avian_MG280660_A/chicken/Jiangsu/YZ640/2012|2012.318	MG280660	Avian	H9N2	H9	N2	China	EasternAsia	Asia	2012.318	Dom-gal
H1N2_Avian_MF046302_A/spot-billed_duck/Alberta/266/2016|2016.655	MF046302	Avian	H1N2	H1	N2	Canada	NorthernAmerica	America	2016.655	Wild-ans-short
H3N8_Avian_CY190663_A/mallard/Maryland/07OS97/2007|2007.052	CY190663	Avian	H3N8	H3	N8	USA	NorthernAmerica	America	2007.052	Wild-ans-short
H1N2_Avian_MG280287_A/green-winged_teal/Ohio/16OS2015/2016|2016.690	MG280287	Avian	H1N2	H1	N2	USA	NorthernAmerica	America	2016.69	Wild-ans-long
H3N2_Swine_CY158397_A/swine/Texas/03042/2010|2010.499	CY158397	Swine	H3N2	H3	N2	USA	NorthernAmerica	America	2010.499	Swine
H9N2_Avian_MG051190_A/chicken/Anhui/AH326/2016|2016.219	MG051190	Avian	H9N2	H9	N2	China	EasternAsia	Asia	2016.219	Dom-gal
H5N1_Avian_HM172261_A/chicken/Sichuan/81/2005|2005.500	HM172261	Avian	H5N1	H5	N1	China	EasternAsia	Asia	2005.5	Dom-gal
H1N1_Human_FJ984399_A/Ohio/07/2009|2009.310	FJ984399	Human	H1N1	H1	N1	USA	NorthernAmerica	America	2009.31	Human
H9N2_Avian_MG063468_A/chicken/Anhui/AH329/2016|2016.529	MG063468	Avian	H9N2	H9	N2	China	EasternAsia	Asia	2016.529	Dom-gal
H10N7_Avian_CY005235_A/mallard/ALB/196/1996|1996.619	CY005235	Avian	H10N7	H10	N7	Canada	NorthernAmerica	America	1996.619	Wild-ans-short
H1N1_Avian_CY235327_A/mallard/Idaho/UGAI16-1971/2016|2016.627	CY235327	Avian	H1N1	H1	N1	USA	NorthernAmerica	America	2016.627	Wild-ans-short
H3N2_Human_CY232598_A/Arkansas/20/2017|2017.249	CY232598	Human	H3N2	H3	N2	USA	NorthernAmerica	America	2017.249	Human
H7N5_Avian_CY102112_A/shorebird/Delaware_Bay/274/1994|1994.389	CY102112	Avian	H7N5	H7	N5	USA	NorthernAmerica	America	1994.389	Wild-other
H9N2_Avian_KM609754_A/chicken/Beijing/16/2013|2013.225	KM609754	Avian	H9N2	H9	N2	China	EasternAsia	Asia	2013.225	Dom-gal
H4N6_Avian_CY139965_A/mallard/Minnesota/AI06-1135/2006|2006.500	CY139965	Avian	H4N6	H4	N6	USA	NorthernAmerica	America	2006.5	Wild-ans-short
H4N8_Avian_FJ517318_A/mallard/MN/327/1999|1999.500	FJ517318	Avian	H4N8	H4	N8	USA	NorthernAmerica	America	1999.5	Wild-ans-short
H1N1_Swine_JN375264_A/swine/Guangdong/1430/2010|2010.345	JN375264	Swine	H1N1	H1	N1	China	EasternAsia	Asia	2010.345	Swine
H1N1_Swine_KT943591_A/swine/North_Carolina/120138/2014|2014.962	KT943591	Swine	H1N1	H1	N1	USA	NorthernAmerica	America	2014.962	Swine
H6N1_Avian_JN860184_A/turkey/France/09010-1/2009|2009.200	JN860184	Avian	H6N1	H6	N1	France	WesternEurope	Europe	2009.2	Dom-gal
H11N3_Avian_MG280339_A/green-winged_teal/Tennessee/17OS0664/2017|2017.066	MG280339	Avian	H11N3	H11	N3	USA	NorthernAmerica	America	2017.066	Wild-ans-long
H3N2_Swine_JF346145_A/swine/Minnesota/5947/2007|2007.137	JF346145	Swine	H3N2	H3	N2	USA	NorthernAmerica	America	2007.137	Swine
H9N2_Avian_KM113293_A/chicken/Guangdong/C1095/2009|2009.227	KM113293	Avian	H9N2	H9	N2	China	EasternAsia	Asia	2009.227	Dom-gal
H10N1_Avian_CY241556_A/ruddy_turnstone/New_Jersey/UGAI16-1541/2016|2016.386	CY241556	Avian	H10N1	H10	N1	USA	NorthernAmerica	America	2016.386	Wild-other
H3N2_Swine_CY158653_A/swine/Manitoba/01179/2006|2006.490	CY158653	Swine	H3N2	H3	N2	Canada	NorthernAmerica	America	2006.49	Swine
H4N7_Avian_CY136185_A/mallard/Interior_Alaska/9BM8935R0/2009|2009.500	CY136185	Avian	H4N7	H4	N7	USA	NorthernAmerica	America	2009.5	Wild-ans-short
H3N2_Human_CY232544_A/Connecticut/19/2017|2017.244	CY232544	Human	H3N2	H3	N2	USA	NorthernAmerica	America	2017.244	Human
H7N9_Avian_KU143460_A/chicken/Taizhou/TZJF02/2015|2015.038	KU143460	Avian	H7N9	H7	N9	China	EasternAsia	Asia	2015.038	Dom-gal
H3N8_Avian_CY133765_A/blue-winged_teal/Missouri/10MO021/2010|2010.704	CY133765	Avian	H3N8	H3	N8	USA	NorthernAmerica	America	2010.704	Wild-ans-long
H1N1_Human_KF612171_A/Santa_Cruz/541/2012|2012.200	KF612171	Human	H1N1	H1	N1	Bolivia	SouthernAmerica	America	2012.2	Human
H3N2_Human_KM654642_A/Connecticut/Flu166/2013|2013.068	KM654642	Human	H3N2	H3	N2	USA	NorthernAmerica	America	2013.068	Human
H4N1_Avian_LC349307_A/duck/Mongolia/202/2013|2013.666	LC349307	Avian	H4N1	H4	N1	Mongolia	EasternAsia	Asia	2013.666	Dom-ans
H5N6_Avian_LC318659_A/grey-faced_buzzard/Aomori/10/2016|2016.989	LC318659	Avian	H5N6	H5	N6	Japan	EasternAsia	Asia	2016.989	Wild-other
H1N1_Swine_CY116311_A/swine/England/79851/1990|1990.458	CY116311	Swine	H1N1	H1	N1	United Kingdom	NorthernEurope	Europe	1990.458	Swine
H9N2_Avian_KP866094_A/duck/Anhui/C313/2012|2012.918	KP866094	Avian	H9N2	H9	N2	China	EasternAsia	Asia	2012.918	Dom-ans
H3N8_Avian_CY166732_A/mallard/Wisconsin/11OS4383/2011|2011.844	CY166732	Avian	H3N8	H3	N8	USA	NorthernAmerica	America	2011.844	Wild-ans-short
H5N2_Avian_KP792304_A/duck/Taiwan/DV413/2006|2006.570	KP792304	Avian	H5N2	H5	N2	Taiwan	EasternAsia	Asia	2006.57	Dom-ans
H1N1_Human_CY058491_A/Brisbane/59/2007|2007.496	CY058491	Human	H1N1	H1	N1	Australia	AustraliaNewZealandOceania	Oceania	2007.496	Human
H2N3_Avian_CY097207_A/American_green-winged_teal/Illinois/2479/2009|2009.792	CY097207	Avian	H2N3	H2	N3	USA	NorthernAmerica	America	2009.792	Wild-ans-long
H11N8_Avian_CY145911_A/ruddy_turnstone/New_Jersey/AI09-194/2009|2009.362	CY145911	Avian	H11N8	H11	N8	USA	NorthernAmerica	America	2009.362	Wild-other
H3N8_Avian_CY102604_A/pintail/Alberta/37/1999|1999.575	CY102604	Avian	H3N8	H3	N8	Canada	NorthernAmerica	America	1999.575	Wild-ans-short
H1N1_Human_KJ690404_A/Uganda/MUWRP-093/2009|2009.726	KJ690404	Human	H1N1	H1	N1	Uganda	EasternAfrica	Africa	2009.726	Human
H5N1_Avian_KF881495_A/chicken/Egypt/Q2247A/2010|2010.742	KF881495	Avian	H5N1	H5	N1	Egypt	NorthernAfrica	Africa	2010.742	Dom-gal
H4N8_Avian_CY013251_A/mallard/Ohio/338/1986|1986.825	CY013251	Avian	H4N8	H4	N8	USA	NorthernAmerica	America	1986.825	Wild-ans-short
H5N1_Swine_HM440063_A/swine/Banten/UT3062/2005|2005.500	HM440063	Swine	H5N1	H5	N1	Indonesia	SouthEasternAsia	Asia	2005.5	Swine
H5N2_Avian_KX977933_A/greater_white-fronted_goose/Netherlands/6/2008|2008.995	KX977933	Avian	H5N2	H5	N2	Netherlands	WesternEurope	Europe	2008.995	Wild-ans-long
H8N4_Avian_MF682749_A/mallard_duck/Netherlands/7/2015|2015.005	MF682749	Avian	H8N4	H8	N4	Netherlands	WesternEurope	Europe	2015.005	Wild-ans-short
H1N9_Avian_CY144441_A/ruddy_turnstone/Delaware/650657/2002|2002.395	CY144441	Avian	H1N9	H1	N9	USA	NorthernAmerica	America	2002.395	Wild-other
H9N2_Avian_CY126236_A/chicken/El_Fayoum/CAI25/2011|2011.000	CY126236	Avian	H9N2	H9	N2	Egypt	NorthernAfrica	Africa	2011	Dom-gal
H3N2_Human_KF612210_A/Santa_Cruz/2821/2012|2012.452	KF612210	Human	H3N2	H3	N2	Bolivia	SouthernAmerica	America	2012.452	Human
H1N1_Swine_KT306812_A/swine/Oklahoma/A01290605/2013|2013.753	KT306812	Swine	H1N1	H1	N1	USA	NorthernAmerica	America	2013.753	Swine
H5N1_Avian_LC167634_A/chicken/Vietnam/HU3-770/2015|2015.619	LC167634	Avian	H5N1	H5	N1	Viet Nam	SouthEasternAsia	Asia	2015.619	Dom-gal
H4N8_Avian_KY013688_A/blue-winged_teal/Louisiana/UGAI14-2395/2014|2014.699	KY013688	Avian	H4N8	H4	N8	USA	NorthernAmerica	America	2014.699	Wild-ans-long
H3N2_Swine_KU752503_A/swine/Florida/A01104089/2015|2015.877	KU752503	Swine	H3N2	H3	N2	USA	NorthernAmerica	America	2015.877	Swine
H1N1_Human_KF746706_A/Kazan/CRIE-03/2013|2013.008	KF746706	Human	H1N1	H1	N1	Russia	EasternEurope	Europe	2013.008	Human
H1N2_Swine_EU053145_A/swine/Cloppenburg/IDT4777/2005|2005.948	EU053145	Swine	H1N2	H1	N2	Germany	WesternEurope	Europe	2005.948	Swine
H11N9_Avian_CY021649_A/green-winged_teal/Ohio/397/1986|1986.500	CY021649	Avian	H11N9	H11	N9	USA	NorthernAmerica	America	1986.5	Wild-ans-long
H1N1_Avian_CY004470_A/mallard/Alberta/46/1977|1977.600	CY004470	Avian	H1N1	H1	N1	Canada	NorthernAmerica	America	1977.6	Wild-ans-short
H3N2_Human_CY068834_A/California/VRDL383/2009|2009.315	CY068834	Human	H3N2	H3	N2	USA	NorthernAmerica	America	2009.315	Human
H5N2_Avian_CY036763_A/mallard/Wisconsin/944/1982|1982.500	CY036763	Avian	H5N2	H5	N2	USA	NorthernAmerica	America	1982.5	Wild-ans-short
H7N3_Avian_CY185717_A/mallard/Alberta/49/1976|1976.608	CY185717	Avian	H7N3	H7	N3	Canada	NorthernAmerica	America	1976.608	Wild-ans-short
H2N1_Avian_CY178250_A/mallard/Wisconsin/647/1983|1983.500	CY178250	Avian	H2N1	H2	N1	USA	NorthernAmerica	America	1983.5	Wild-ans-short
H10N7_Avian_CY097674_A/northern_shoveler/Mississippi/252/2010|2010.025	CY097674	Avian	H10N7	H10	N7	USA	NorthernAmerica	America	2010.025	Wild-ans-short
H4N6_Avian_CY045363_A/mallard/New_Zealand/1615-17/2004|2004.500	CY045363	Avian	H4N6	H4	N6	New Zealand	AustraliaNewZealandOceania	Oceania	2004.5	Wild-ans-short
H7N7_Avian_CY167212_A/northern_shoveler/Mississippi/12OS347/2012|2012.044	CY167212	Avian	H7N7	H7	N7	USA	NorthernAmerica	America	2012.044	Wild-ans-short
H1N3_Avian_CY053817_A/green-winged_teal/California/K481/2006|2006.016	CY053817	Avian	H1N3	H1	N3	USA	NorthernAmerica	America	2006.016	Wild-ans-long
H3N8_Avian_CY146477_A/mallard/New_Jersey/AI09-5121/2009|2009.742	CY146477	Avian	H3N8	H3	N8	USA	NorthernAmerica	America	2009.742	Wild-ans-short
H1N2_Swine_KU976564_A/swine/Mexico/AVX5/2011|2011.208	KU976564	Swine	H1N2	H1	N2	Mexico	CentralAmerica	America	2011.208	Swine
H4N6_Avian_KU160991_A/duck/Hunan/S1166/2010|2010.167	KU160991	Avian	H4N6	H4	N6	China	EasternAsia	Asia	2010.167	Dom-ans
H4N6_Avian_CY102772_A/mallard/Alberta/237/2003|2003.600	CY102772	Avian	H4N6	H4	N6	Canada	NorthernAmerica	America	2003.6	Wild-ans-short
H7N8_Avian_KU290083_A/mallard/New_Jersey/A00122457/2008|2008.890	KU290083	Avian	H7N8	H7	N8	USA	NorthernAmerica	America	2008.89	Wild-ans-short
H3N2_Avian_LC028164_A/duck/Vietnam/LBM559/2013|2013.940	LC028164	Avian	H3N2	H3	N2	Viet Nam	SouthEasternAsia	Asia	2013.94	Dom-ans
H1N5_Avian_CY076980_A/Bewicks_swan/Netherlands/1/2007|2007.500	CY076980	Avian	H1N5	H1	N5	Netherlands	WesternEurope	Europe	2007.5	Wild-ans-short
H1N1_Swine_MF099367_A/swine/Rengo/VN1401-95/2014|2014.425	MF099367	Swine	H1N1	H1	N1	Chile	SouthernAmerica	America	2014.425	Swine
H5N8_Avian_MF926481_A/swan/Voronezh/2/2017|2017.005	MF926481	Avian	H5N8	H5	N8	Russia	EasternEurope	Europe	2017.005	Wild-ans-short
H3N2_Human_KT837294_A/New_Hampshire/19/2014|2014.740	KT837294	Human	H3N2	H3	N2	USA	NorthernAmerica	America	2014.74	Human
H7N7_Avian_CY133681_A/American_green-winged_teal/Mississippi/11OS255/2011|2011.038	CY133681	Avian	H7N7	H7	N7	USA	NorthernAmerica	America	2011.038	Wild-ans-long
H3N2_Human_CY090905_A/South_Carolina/NHRC0001/1999|1999.910	CY090905	Human	H3N2	H3	N2	USA	NorthernAmerica	America	1999.91	Human
H3N2_Avian_AB781673_A/muscovy_duck/Vietnam/LBM189/2012|2012.500	AB781673	Avian	H3N2	H3	N2	Viet Nam	SouthEasternAsia	Asia	2012.5	Dom-ans
H10N8_Avian_CY087764_A/shearwater/Australia/2/1972|1972.441	CY087764	Avian	H10N8	H10	N8	Australia	AustraliaNewZealandOceania	Oceania	1972.441	Wild-other
H6N2_Avian_JF965283_A/duck/Eastern_China/53/2002|2002.871	JF965283	Avian	H6N2	H6	N2	China	EasternAsia	Asia	2002.871	Dom-ans
H6N5_Avian_HM145041_A/duck/Guangxi/1455/2004|2004.500	HM145041	Avian	H6N5	H6	N5	China	EasternAsia	Asia	2004.5	Dom-ans
H10N6_Avian_CY089561_A/mallard/Ohio/42/1989|1989.797	CY089561	Avian	H10N6	H10	N6	USA	NorthernAmerica	America	1989.797	Wild-ans-short
H3N2_Canine_MH105873_A/canine/Korea/AS-14/2013|2013.603	MH105873	Canine	H3N2	H3	N2	South Korea	EasternAsia	Asia	2013.603	Canine
H9N2_Avian_KF768193_A/chicken/Guangxi/DX/2008|2008.945	KF768193	Avian	H9N2	H9	N2	China	EasternAsia	Asia	2008.945	Dom-gal
H3N8_Avian_CY004674_A/blue-winged_teal/ALB/569/1985|1985.638	CY004674	Avian	H3N8	H3	N8	Canada	NorthernAmerica	America	1985.638	Wild-ans-long
H5N2_Avian_MF099654_A/teal/Djankoy/4-17-11/2010|2010.877	MF099654	Avian	H5N2	H5	N2	Ukraine	EasternEurope	Europe	2010.877	Wild-ans-short
H1N1_Swine_CY159365_A/swine/South_Carolina/01414/2006|2006.964	CY159365	Swine	H1N1	H1	N1	USA	NorthernAmerica	America	2006.964	Swine
H1N2_Swine_AB441174_A/swine/Miyazaki/1/2006|2006.500	AB441174	Swine	H1N2	H1	N2	Japan	EasternAsia	Asia	2006.5	Swine
H1N1_Human_KM437806_A/Finland/75/2014|2014.110	KM437806	Human	H1N1	H1	N1	Finland	NorthernEurope	Europe	2014.11	Human
H9N2_Avian_MG192165_A/chicken/Fujian/SD070/2017|2017.200	MG192165	Avian	H9N2	H9	N2	China	EasternAsia	Asia	2017.2	Dom-gal
H1N1_Human_KY925134_A/Rosario_do_Sul/LACENRS-383/2012|2012.471	KY925134	Human	H1N1	H1	N1	Brazil	SouthernAmerica	America	2012.471	Human
H3N2_Human_KT841627_A/Utah/02/2015|2015.019	KT841627	Human	H3N2	H3	N2	USA	NorthernAmerica	America	2015.019	Human
H6N8_Avian_KX977625_A/mallard_duck/Netherlands/15/2007|2007.855	KX977625	Avian	H6N8	H6	N8	Netherlands	WesternEurope	Europe	2007.855	Wild-ans-short
H16N3_Avian_MF146876_A/black-headed_gull/Netherlands/25/2009|2009.553	MF146876	Avian	H16N3	H16	N3	Netherlands	WesternEurope	Europe	2009.553	Wild-other
H5N6_Avian_KP732721_A/duck/Eastern_China/S0711/2014|2014.523	KP732721	Avian	H5N6	H5	N6	China	EasternAsia	Asia	2014.523	Dom-ans
H1N2_Swine_KX907932_A/swine/Oklahoma/A01432269/2012|2012.945	KX907932	Swine	H1N2	H1	N2	USA	NorthernAmerica	America	2012.945	Swine
H3N2_Human_MG974526_A/Maine/22/2017|2017.989	MG974526	Human	H3N2	H3	N2	USA	NorthernAmerica	America	2017.989	Human
H3N8_Avian_CY040970_A/chicken/Laos/A0573/2007|2007.500	CY040970	Avian	H3N8	H3	N8	Laos	SouthEasternAsia	Asia	2007.5	Dom-gal
H11N9_Avian_GQ257429_A/guinea_fowl/New_York/26410-17/1995|1995.500	GQ257429	Avian	H11N9	H11	N9	USA	NorthernAmerica	America	1995.5	Dom-gal
H5N2_Avian_KT327384_A/goose/Taiwan/01004/2015|2015.022	KT327384	Avian	H5N2	H5	N2	Taiwan	EasternAsia	Asia	2015.022	Dom-ans
H1N2_Swine_CY157763_A/swine/Kansas/00246/2004|2004.096	CY157763	Swine	H1N2	H1	N2	USA	NorthernAmerica	America	2004.096	Swine
H3N5_Avian_CY004696_A/mallard/Alberta/118/1995|1995.581	CY004696	Avian	H3N5	H3	N5	Canada	NorthernAmerica	America	1995.581	Wild-ans-short
H3N6_Avian_CY014552_A/mallard_duck/Alberta/331/1985|1985.627	CY014552	Avian	H3N6	H3	N6	Canada	NorthernAmerica	America	1985.627	Wild-ans-short
H9N2_Avian_JQ254958_A/chicken/Israel/32/2009|2009.038	JQ254958	Avian	H9N2	H9	N2	Israel	WesternAsia	Asia	2009.038	Dom-gal
H7N1_Avian_GU186598_A/softbill/CA/33445-158/1992|1992.500	GU186598	Avian	H7N1	H7	N1	USA	NorthernAmerica	America	1992.5	Wild-other
H1N1_Human_GQ385304_A/Toronto/0462/2009|2009.397	GQ385304	Human	H1N1	H1	N1	Canada	NorthernAmerica	America	2009.397	Human
H5N6_Avian_KP286433_A/duck/Jiangxi/13475/2014|2014.241	KP286433	Avian	H5N6	H5	N6	China	EasternAsia	Asia	2014.241	Dom-ans
H7N9_Avian_KY013768_A/blue-winged_teal/Louisiana/UGAI15-1367/2015|2015.236	KY013768	Avian	H7N9	H7	N9	USA	NorthernAmerica	America	2015.236	Wild-ans-long
H3N2_Human_KT841910_A/West_Virginia/01/2015|2015.003	KT841910	Human	H3N2	H3	N2	USA	NorthernAmerica	America	2015.003	Human
H4N6_Avian_CY166068_A/mallard/Sweden/105137/2009|2009.904	CY166068	Avian	H4N6	H4	N6	Sweden	NorthernEurope	Europe	2009.904	Wild-ans-short
H1N1_Swine_KR700149_A/swine/Spain/22013/2011|2011.277	KR700149	Swine	H1N1	H1	N1	Spain	SouthernEurope	Europe	2011.277	Swine
H3N2_Swine_CY194537_A/swine/Manitoba/D0205/2013|2013.195	CY194537	Swine	H3N2	H3	N2	Canada	NorthernAmerica	America	2013.195	Swine
H3N2_Human_KX415260_A/Hawaii/13/2016|2016.118	KX415260	Human	H3N2	H3	N2	USA	NorthernAmerica	America	2016.118	Human
H7N7_Equine_KF435061_A/equine/Detroit/3/1964|1964.500	KF435061	Equine	H7N7	H7	N7	USA	NorthernAmerica	America	1964.5	Equine
H13N6_Avian_MH068339_A/laughing_gull/New_Jersey/UGAI17-2839/2017|2017.389	MH068339	Avian	H13N6	H13	N6	USA	NorthernAmerica	America	2017.389	Wild-other
H6N2_Avian_LC028100_A/duck/Vietnam/LBM74-c1/2011|2011.929	LC028100	Avian	H6N2	H6	N2	Viet Nam	SouthEasternAsia	Asia	2011.929	Dom-ans
H5N2_Avian_CY132465_A/mallard/Ohio/11OS2239/2011|2011.630	CY132465	Avian	H5N2	H5	N2	USA	NorthernAmerica	America	2011.63	Wild-ans-short
H1N2_Swine_KY401829_A/swine/Nebraska/A01778104/2016|2016.515	KY401829	Swine	H1N2	H1	N2	USA	NorthernAmerica	America	2016.515	Swine
H6N8_Avian_CY126860_A/mallard/Alberta/197/1989|1989.671	CY126860	Avian	H6N8	H6	N8	Canada	NorthernAmerica	America	1989.671	Wild-ans-short
H5N2_Avian_MG964756_A/chicken/Wisconsin/15-014400-1/2015|2015.337	MG964756	Avian	H5N2	H5	N2	USA	NorthernAmerica	America	2015.337	Dom-gal
H10N9_Avian_KF260029_A/northern_shoveler/Hong_Kong/MPE2531/2008|2008.500	KF260029	Avian	H10N9	H10	N9	Hong Kong	EasternAsia	Asia	2008.5	Wild-ans-short
H3N2_Swine_KC855524_A/swine/Ohio/12TOSU176/2012|2012.545	KC855524	Swine	H3N2	H3	N2	USA	NorthernAmerica	America	2012.545	Swine
H1N2_Swine_KC222528_A/swine/Papenburg/IDT12653/2010|2010.838	KC222528	Swine	H1N2	H1	N2	Germany	WesternEurope	Europe	2010.838	Swine
[truncated: 8,280 more rows]
