# Supplementary material for: A brief history of bird flu
Source: Philos Trans R Soc Lond B Biol Sci. 2019 May 6;374(1775):20180257. doi: 10.1098/rstb.2018.0257 (PMC6553608; doi:10.1098/rstb.2018.0257)
Supplement: Data for segments 1,2,3,5,7,8 - 10279 taxa [file rstb20180257supp2.zip › internals_subsample/hxnx_internals_10279_infoTbl.xlsx]

## Sheet: hxnx_internals_10279_infoTbl
IsolateName	Seg_1	Seg_2	Seg_3	Seg_5	Seg_7	Seg_8	Accn_1	Accn_2	Accn_3	Accn_5	Accn_7	Accn_8	host	subtype	Htype	Ntype	country	region	continent	decDate	avHost5
A/swine/Minnesota/MT_13_01_S55/2013	H3N2_Swine_MF920131_A/swine/Minnesota/MT_13_01_S55/2013|2013.137	H3N2_Swine_MF920132_A/swine/Minnesota/MT_13_01_S55/2013|2013.137	H3N2_Swine_MF920133_A/swine/Minnesota/MT_13_01_S55/2013|2013.137	H3N2_Swine_MF920135_A/swine/Minnesota/MT_13_01_S55/2013|2013.137	H3N2_Swine_MF920137_A/swine/Minnesota/MT_13_01_S55/2013|2013.137	H3N2_Swine_MF920138_A/swine/Minnesota/MT_13_01_S55/2013|2013.137	MF920131	MF920132	MF920133	MF920135	MF920137	MF920138	Swine	H3N2	H3	N2	USA	NorthernAmerica	America	2013.14	Swine
A/South_Dakota/04/2018	H1N1_Human_MH126165_A/South_Dakota/04/2018|2018.060	H1N1_Human_MH126164_A/South_Dakota/04/2018|2018.060	H1N1_Human_MH126163_A/South_Dakota/04/2018|2018.060	H1N1_Human_MH126161_A/South_Dakota/04/2018|2018.060	H1N1_Human_MH126159_A/South_Dakota/04/2018|2018.060	H1N1_Human_MH126158_A/South_Dakota/04/2018|2018.060	MH126165	MH126164	MH126163	MH126161	MH126159	MH126158	Human	H1N1	H1	N1	USA	NorthernAmerica	America	2018.06	Human
A/chicken/Pakistan/UDL-01/2008	H9N2_Avian_CY038455_A/chicken/Pakistan/UDL-01/2008|2008.022	H9N2_Avian_CY038456_A/chicken/Pakistan/UDL-01/2008|2008.022	H9N2_Avian_CY038457_A/chicken/Pakistan/UDL-01/2008|2008.022	H9N2_Avian_CY038459_A/chicken/Pakistan/UDL-01/2008|2008.022	H9N2_Avian_CY038461_A/chicken/Pakistan/UDL-01/2008|2008.022	H9N2_Avian_CY038462_A/chicken/Pakistan/UDL-01/2008|2008.022	CY038455	CY038456	CY038457	CY038459	CY038461	CY038462	Avian	H9N2	H9	N2	Pakistan	SouthernAsia	Asia	2008.02	Dom-gal
A/New_York/169/2000	H3N2_Human_CY000664_A/New_York/169/2000|2000.005	H3N2_Human_CY000663_A/New_York/169/2000|2000.005	H3N2_Human_CY000662_A/New_York/169/2000|2000.005	H3N2_Human_CY000660_A/New_York/169/2000|2000.005	H3N2_Human_CY000658_A/New_York/169/2000|2000.005	H3N2_Human_CY000661_A/New_York/169/2000|2000.005	CY000664	CY000663	CY000662	CY000660	CY000658	CY000661	Human	H3N2	H3	N2	USA	NorthernAmerica	America	2000.01	Human
A/mallard/Wisconsin/568/1982	H5N1_Avian_CY179418_A/mallard/Wisconsin/568/1982|1982.500	H5N1_Avian_CY179417_A/mallard/Wisconsin/568/1982|1982.500	H5N1_Avian_CY179416_A/mallard/Wisconsin/568/1982|1982.500	H5N1_Avian_CY179414_A/mallard/Wisconsin/568/1982|1982.500	H5N1_Avian_CY179412_A/mallard/Wisconsin/568/1982|1982.500	H5N1_Avian_CY179415_A/mallard/Wisconsin/568/1982|1982.500	CY179418	CY179417	CY179416	CY179414	CY179412	CY179415	Avian	H5N1	H5	N1	USA	NorthernAmerica	America	1982.5	Wild-ans-short
A/northern_pintail/Hong_Kong/MPJ851/2009	H11N9_Avian_KF260759_A/northern_pintail/Hong_Kong/MPJ851/2009|2009.500	H11N9_Avian_KF260515_A/northern_pintail/Hong_Kong/MPJ851/2009|2009.500	H11N9_Avian_KF260271_A/northern_pintail/Hong_Kong/MPJ851/2009|2009.500	H11N9_Avian_KF259783_A/northern_pintail/Hong_Kong/MPJ851/2009|2009.500	H11N9_Avian_KF259264_A/northern_pintail/Hong_Kong/MPJ851/2009|2009.500	H11N9_Avian_KF260027_A/northern_pintail/Hong_Kong/MPJ851/2009|2009.500	KF260759	KF260515	KF260271	KF259783	KF259264	KF260027	Avian	H11N9	H11	N9	Hong Kong	EasternAsia	Asia	2009.5	Wild-ans-long
A/Canterbury/68/2002	H3N2_Human_CY007754_A/Canterbury/68/2002|2002.507	H3N2_Human_CY007753_A/Canterbury/68/2002|2002.507	H3N2_Human_CY007752_A/Canterbury/68/2002|2002.507	H3N2_Human_CY007750_A/Canterbury/68/2002|2002.507	H3N2_Human_CY007748_A/Canterbury/68/2002|2002.507	H3N2_Human_CY007751_A/Canterbury/68/2002|2002.507	CY007754	CY007753	CY007752	CY007750	CY007748	CY007751	Human	H3N2	H3	N2	New Zealand	AustraliaNewZealandOceania	Oceania	2002.51	Human
A/duck/Eastern_China/34/2005	H6N1_Avian_JF965030_A/duck/Eastern_China/34/2005|2005.285	H6N1_Avian_JF965070_A/duck/Eastern_China/34/2005|2005.285	H6N1_Avian_JF965120_A/duck/Eastern_China/34/2005|2005.285	H6N1_Avian_JF965199_A/duck/Eastern_China/34/2005|2005.285	H6N1_Avian_JF965240_A/duck/Eastern_China/34/2005|2005.285	H6N1_Avian_JF965272_A/duck/Eastern_China/34/2005|2005.285	JF965030	JF965070	JF965120	JF965199	JF965240	JF965272	Avian	H6N1	H6	N1	China	EasternAsia	Asia	2005.29	Dom-ans
A/Beijing/1/2017	H9N2_Human_MF440743_A/Beijing/1/2017|2017.321	H9N2_Human_MF440742_A/Beijing/1/2017|2017.321	H9N2_Human_MF440741_A/Beijing/1/2017|2017.321	H9N2_Human_MF440739_A/Beijing/1/2017|2017.321	H9N2_Human_MF440737_A/Beijing/1/2017|2017.321	H9N2_Human_MF440740_A/Beijing/1/2017|2017.321	MF440743	MF440742	MF440741	MF440739	MF440737	MF440740	Human	H9N2	H9	N2	China	EasternAsia	Asia	2017.32	Human
A/chicken/Jiangsu/18/2008	H5N1_Avian_HM172417_A/chicken/Jiangsu/18/2008|2008.500	H5N1_Avian_HM172368_A/chicken/Jiangsu/18/2008|2008.500	H5N1_Avian_HM172352_A/chicken/Jiangsu/18/2008|2008.500	H5N1_Avian_HM172234_A/chicken/Jiangsu/18/2008|2008.500	H5N1_Avian_HM172134_A/chicken/Jiangsu/18/2008|2008.500	H5N1_Avian_HM172275_A/chicken/Jiangsu/18/2008|2008.500	HM172417	HM172368	HM172352	HM172234	HM172134	HM172275	Avian	H5N1	H5	N1	China	EasternAsia	Asia	2008.5	Dom-gal
A/Anseriformes/Anhui/S61/2014	H1N2_Avian_KU881677_A/Anseriformes/Anhui/S61/2014|2014.973	H1N2_Avian_KU881678_A/Anseriformes/Anhui/S61/2014|2014.973	H1N2_Avian_KU881680_A/Anseriformes/Anhui/S61/2014|2014.973	H1N2_Avian_KU881681_A/Anseriformes/Anhui/S61/2014|2014.973	H1N2_Avian_KU881683_A/Anseriformes/Anhui/S61/2014|2014.973	H1N2_Avian_KU881684_A/Anseriformes/Anhui/S61/2014|2014.973	KU881677	KU881678	KU881680	KU881681	KU881683	KU881684	Avian	H1N2	H1	N2	China	EasternAsia	Asia	2014.97	Wild-ans-short
A/lesser_black-backed_gull/Iceland/145/2010	H11N2_Avian_CY138144_A/lesser_black-backed_gull/Iceland/145/2010|2010.389	H11N2_Avian_CY138143_A/lesser_black-backed_gull/Iceland/145/2010|2010.389	H11N2_Avian_CY138142_A/lesser_black-backed_gull/Iceland/145/2010|2010.389	H11N2_Avian_CY138140_A/lesser_black-backed_gull/Iceland/145/2010|2010.389	H11N2_Avian_CY138138_A/lesser_black-backed_gull/Iceland/145/2010|2010.389	H11N2_Avian_CY138141_A/lesser_black-backed_gull/Iceland/145/2010|2010.389	CY138144	CY138143	CY138142	CY138140	CY138138	CY138141	Avian	H11N2	H11	N2	Iceland	NorthernEurope	Europe	2010.39	Wild-other
A/laughing_gull/Delaware_Bay/10/1990	H2N1_Avian_CY117484_A/laughing_gull/Delaware_Bay/10/1990|1990.293	H2N1_Avian_CY117483_A/laughing_gull/Delaware_Bay/10/1990|1990.293	H2N1_Avian_CY117482_A/laughing_gull/Delaware_Bay/10/1990|1990.293	H2N1_Avian_CY117480_A/laughing_gull/Delaware_Bay/10/1990|1990.293	H2N1_Avian_CY117478_A/laughing_gull/Delaware_Bay/10/1990|1990.293	H2N1_Avian_CY117481_A/laughing_gull/Delaware_Bay/10/1990|1990.293	CY117484	CY117483	CY117482	CY117480	CY117478	CY117481	Avian	H2N1	H2	N1	USA	NorthernAmerica	America	1990.29	Wild-other
A/Minnesota/14/2017	H1N1_Human_CY225611_A/Minnesota/14/2017|2017.153	H1N1_Human_CY225612_A/Minnesota/14/2017|2017.153	H1N1_Human_CY225613_A/Minnesota/14/2017|2017.153	H1N1_Human_CY225615_A/Minnesota/14/2017|2017.153	H1N1_Human_CY225617_A/Minnesota/14/2017|2017.153	H1N1_Human_CY225618_A/Minnesota/14/2017|2017.153	CY225611	CY225612	CY225613	CY225615	CY225617	CY225618	Human	H1N1	H1	N1	USA	NorthernAmerica	America	2017.15	Human
A/swine/Indiana/A01049091/2010	H3N2_Swine_JX155357_A/swine/Indiana/A01049091/2010|2010.879	H3N2_Swine_JX155358_A/swine/Indiana/A01049091/2010|2010.879	H3N2_Swine_JX155359_A/swine/Indiana/A01049091/2010|2010.879	H3N2_Swine_JX155360_A/swine/Indiana/A01049091/2010|2010.879	H3N2_Swine_JF812335_A/swine/Indiana/A01049091/2010|2010.879	H3N2_Swine_JX155361_A/swine/Indiana/A01049091/2010|2010.879	JX155357	JX155358	JX155359	JX155360	JF812335	JX155361	Swine	H3N2	H3	N2	USA	NorthernAmerica	America	2010.88	Swine
A/northern_pintail/Interior_Alaska/9BM7694R0/2009	H10N4_Avian_CY142257_A/northern_pintail/Interior_Alaska/9BM7694R0/2009|2009.500	H10N4_Avian_CY142256_A/northern_pintail/Interior_Alaska/9BM7694R0/2009|2009.500	H10N4_Avian_CY142255_A/northern_pintail/Interior_Alaska/9BM7694R0/2009|2009.500	H10N4_Avian_CY142253_A/northern_pintail/Interior_Alaska/9BM7694R0/2009|2009.500	H10N4_Avian_CY142251_A/northern_pintail/Interior_Alaska/9BM7694R0/2009|2009.500	H10N4_Avian_CY142254_A/northern_pintail/Interior_Alaska/9BM7694R0/2009|2009.500	CY142257	CY142256	CY142255	CY142253	CY142251	CY142254	Avian	H10N4	H10	N4	USA	NorthernAmerica	America	2009.5	Wild-ans-long
A/aquatic_bird/India/NIV-17095/2007	H11N1_Avian_CY055172_A/aquatic_bird/India/NIV-17095/2007|2007.975	H11N1_Avian_CY055173_A/aquatic_bird/India/NIV-17095/2007|2007.975	H11N1_Avian_CY055174_A/aquatic_bird/India/NIV-17095/2007|2007.975	H11N1_Avian_CY055176_A/aquatic_bird/India/NIV-17095/2007|2007.975	H11N1_Avian_CY055178_A/aquatic_bird/India/NIV-17095/2007|2007.975	H11N1_Avian_CY055179_A/aquatic_bird/India/NIV-17095/2007|2007.975	CY055172	CY055173	CY055174	CY055176	CY055178	CY055179	Avian	H11N1	H11	N1	India	SouthernAsia	Asia	2007.97	Wild-ans-short
A/long-tailed_duck/Wisconsin/10OS3919/2010	H10N6_Avian_CY133568_A/long-tailed_duck/Wisconsin/10OS3919/2010|2010.874	H10N6_Avian_CY133567_A/long-tailed_duck/Wisconsin/10OS3919/2010|2010.874	H10N6_Avian_CY133566_A/long-tailed_duck/Wisconsin/10OS3919/2010|2010.874	H10N6_Avian_CY133564_A/long-tailed_duck/Wisconsin/10OS3919/2010|2010.874	H10N6_Avian_CY133562_A/long-tailed_duck/Wisconsin/10OS3919/2010|2010.874	H10N6_Avian_CY133565_A/long-tailed_duck/Wisconsin/10OS3919/2010|2010.874	CY133568	CY133567	CY133566	CY133564	CY133562	CY133565	Avian	H10N6	H10	N6	USA	NorthernAmerica	America	2010.87	Wild-ans-short
A/chicken/Kohn_Kaen/NIAH330/2004	H5N1_Avian_AB450503_A/chicken/Kohn_Kaen/NIAH330/2004|2004.500	H5N1_Avian_AB450519_A/chicken/Kohn_Kaen/NIAH330/2004|2004.500	H5N1_Avian_AB450535_A/chicken/Kohn_Kaen/NIAH330/2004|2004.500	H5N1_Avian_AB450581_A/chicken/Kohn_Kaen/NIAH330/2004|2004.500	H5N1_Avian_AB450627_A/chicken/Kohn_Kaen/NIAH330/2004|2004.500	H5N1_Avian_AB450643_A/chicken/Kohn_Kaen/NIAH330/2004|2004.500	AB450503	AB450519	AB450535	AB450581	AB450627	AB450643	Avian	H5N1	H5	N1	Thailand	SouthEasternAsia	Asia	2004.5	Dom-gal
A/Virginia/44/2016	H1N1_Human_KX410536_A/Virginia/44/2016|2016.205	H1N1_Human_KX410537_A/Virginia/44/2016|2016.205	H1N1_Human_KX410538_A/Virginia/44/2016|2016.205	H1N1_Human_KX410540_A/Virginia/44/2016|2016.205	H1N1_Human_KX410542_A/Virginia/44/2016|2016.205	H1N1_Human_KX410543_A/Virginia/44/2016|2016.205	KX410536	KX410537	KX410538	KX410540	KX410542	KX410543	Human	H1N1	H1	N1	USA	NorthernAmerica	America	2016.2	Human
A/Massachusetts/19/2017	H3N2_Human_CY261054_A/Massachusetts/19/2017|2017.871	H3N2_Human_CY261055_A/Massachusetts/19/2017|2017.871	H3N2_Human_CY261056_A/Massachusetts/19/2017|2017.871	H3N2_Human_CY261058_A/Massachusetts/19/2017|2017.871	H3N2_Human_CY261060_A/Massachusetts/19/2017|2017.871	H3N2_Human_CY261061_A/Massachusetts/19/2017|2017.871	CY261054	CY261055	CY261056	CY261058	CY261060	CY261061	Human	H3N2	H3	N2	USA	NorthernAmerica	America	2017.87	Human
A/duck/Anhui/S2193/2012	H4N6_Avian_KU160832_A/duck/Anhui/S2193/2012|2012.340	H4N6_Avian_KU160833_A/duck/Anhui/S2193/2012|2012.340	H4N6_Avian_KU160834_A/duck/Anhui/S2193/2012|2012.340	H4N6_Avian_KU160836_A/duck/Anhui/S2193/2012|2012.340	H4N6_Avian_KU160838_A/duck/Anhui/S2193/2012|2012.340	H4N6_Avian_KU160839_A/duck/Anhui/S2193/2012|2012.340	KU160832	KU160833	KU160834	KU160836	KU160838	KU160839	Avian	H4N6	H4	N6	China	EasternAsia	Asia	2012.34	Dom-ans
A/swine/North_Carolina/SG1170/2003	H1N1_Swine_CY157662_A/swine/North_Carolina/SG1170/2003|2003.093	H1N1_Swine_CY157661_A/swine/North_Carolina/SG1170/2003|2003.093	H1N1_Swine_CY157660_A/swine/North_Carolina/SG1170/2003|2003.093	H1N1_Swine_CY157658_A/swine/North_Carolina/SG1170/2003|2003.093	H1N1_Swine_CY157656_A/swine/North_Carolina/SG1170/2003|2003.093	H1N1_Swine_CY157659_A/swine/North_Carolina/SG1170/2003|2003.093	CY157662	CY157661	CY157660	CY157658	CY157656	CY157659	Swine	H1N1	H1	N1	USA	NorthernAmerica	America	2003.09	Swine
A/turkey/Ontario/FAV-10/2011	H3N2_Avian_JN706697_A/turkey/Ontario/FAV-10/2011|2011.551	H3N2_Avian_JN706698_A/turkey/Ontario/FAV-10/2011|2011.551	H3N2_Avian_JN706699_A/turkey/Ontario/FAV-10/2011|2011.551	H3N2_Avian_JN706701_A/turkey/Ontario/FAV-10/2011|2011.551	H3N2_Avian_JN706703_A/turkey/Ontario/FAV-10/2011|2011.551	H3N2_Avian_JN706704_A/turkey/Ontario/FAV-10/2011|2011.551	JN706697	JN706698	JN706699	JN706701	JN706703	JN706704	Avian	H3N2	H3	N2	Canada	NorthernAmerica	America	2011.55	Dom-gal
A/mallard_duck/Netherlands/32/2013	H10N7_Avian_KX977792_A/mallard_duck/Netherlands/32/2013|2013.592	H10N7_Avian_KX979761_A/mallard_duck/Netherlands/32/2013|2013.592	H10N7_Avian_KX977719_A/mallard_duck/Netherlands/32/2013|2013.592	H10N7_Avian_KX979333_A/mallard_duck/Netherlands/32/2013|2013.592	H10N7_Avian_KX978154_A/mallard_duck/Netherlands/32/2013|2013.592	H10N7_Avian_KX977727_A/mallard_duck/Netherlands/32/2013|2013.592	KX977792	KX979761	KX977719	KX979333	KX978154	KX977727	Avian	H10N7	H10	N7	Netherlands	WesternEurope	Europe	2013.59	Wild-ans-short
A/Helsinki/894/2012	H1N1_Human_KF560157_A/Helsinki/894/2012|2012.162	H1N1_Human_KF560156_A/Helsinki/894/2012|2012.162	H1N1_Human_KF560155_A/Helsinki/894/2012|2012.162	H1N1_Human_KF560153_A/Helsinki/894/2012|2012.162	H1N1_Human_KF560151_A/Helsinki/894/2012|2012.162	H1N1_Human_KF560154_A/Helsinki/894/2012|2012.162	KF560157	KF560156	KF560155	KF560153	KF560151	KF560154	Human	H1N1	H1	N1	Finland	NorthernEurope	Europe	2012.16	Human
A/Michigan/03/2012	H3N2_Human_KC892835_A/Michigan/03/2012|2012.175	H3N2_Human_KC892836_A/Michigan/03/2012|2012.175	H3N2_Human_KC892837_A/Michigan/03/2012|2012.175	H3N2_Human_KC892839_A/Michigan/03/2012|2012.175	H3N2_Human_KC892841_A/Michigan/03/2012|2012.175	H3N2_Human_KC892842_A/Michigan/03/2012|2012.175	KC892835	KC892836	KC892837	KC892839	KC892841	KC892842	Human	H3N2	H3	N2	USA	NorthernAmerica	America	2012.17	Human
A/New_York/121/2002	H3N2_Human_CY000248_A/New_York/121/2002|2002.153	H3N2_Human_CY000247_A/New_York/121/2002|2002.153	H3N2_Human_CY000246_A/New_York/121/2002|2002.153	H3N2_Human_CY000244_A/New_York/121/2002|2002.153	H3N2_Human_CY000242_A/New_York/121/2002|2002.153	H3N2_Human_CY000245_A/New_York/121/2002|2002.153	CY000248	CY000247	CY000246	CY000244	CY000242	CY000245	Human	H3N2	H3	N2	USA	NorthernAmerica	America	2002.15	Human
A/Lipetsk/CRIE-BVV/2009	H1N1_Human_HM189349_A/Lipetsk/CRIE-BVV/2009|2009.858	H1N1_Human_HM189350_A/Lipetsk/CRIE-BVV/2009|2009.858	H1N1_Human_HM189351_A/Lipetsk/CRIE-BVV/2009|2009.858	H1N1_Human_HM189353_A/Lipetsk/CRIE-BVV/2009|2009.858	H1N1_Human_HM189355_A/Lipetsk/CRIE-BVV/2009|2009.858	H1N1_Human_HM189356_A/Lipetsk/CRIE-BVV/2009|2009.858	HM189349	HM189350	HM189351	HM189353	HM189355	HM189356	Human	H1N1	H1	N1	Russia	EasternEurope	Europe	2009.86	Human
A/duck/Shanghai/C163/2009	H9N2_Avian_KC768061_A/duck/Shanghai/C163/2009|2009.841	H9N2_Avian_KC768058_A/duck/Shanghai/C163/2009|2009.841	H9N2_Avian_KC768055_A/duck/Shanghai/C163/2009|2009.841	H9N2_Avian_KC768049_A/duck/Shanghai/C163/2009|2009.841	H9N2_Avian_KC768043_A/duck/Shanghai/C163/2009|2009.841	H9N2_Avian_KC768052_A/duck/Shanghai/C163/2009|2009.841	KC768061	KC768058	KC768055	KC768049	KC768043	KC768052	Avian	H9N2	H9	N2	China	EasternAsia	Asia	2009.84	Dom-ans
A/ostrich/South_Africa/KRB/2013	H7N7_Avian_KT777877_A/ostrich/South_Africa/KRB/2013|2013.247	H7N7_Avian_KT777876_A/ostrich/South_Africa/KRB/2013|2013.247	H7N7_Avian_KT777875_A/ostrich/South_Africa/KRB/2013|2013.247	H7N7_Avian_KT777873_A/ostrich/South_Africa/KRB/2013|2013.247	H7N7_Avian_KT777871_A/ostrich/South_Africa/KRB/2013|2013.247	H7N7_Avian_KT777874_A/ostrich/South_Africa/KRB/2013|2013.247	KT777877	KT777876	KT777875	KT777873	KT777871	KT777874	Avian	H7N7	H7	N7	South Africa	SouthernAfrica	Africa	2013.25	Wild-other
A/Orenburg/01/2009	H1N1_Human_JN596865_A/Orenburg/01/2009|2009.595	H1N1_Human_JN596861_A/Orenburg/01/2009|2009.595	H1N1_Human_JN596864_A/Orenburg/01/2009|2009.595	H1N1_Human_JN596860_A/Orenburg/01/2009|2009.595	H1N1_Human_JN596862_A/Orenburg/01/2009|2009.595	H1N1_Human_JN596863_A/Orenburg/01/2009|2009.595	JN596865	JN596861	JN596864	JN596860	JN596862	JN596863	Human	H1N1	H1	N1	Russia	EasternEurope	Europe	2009.6	Human
A/Hong_Kong/1/1982	H3N2_Human_CY006059_A/Hong_Kong/1/1982|1982.500	H3N2_Human_CY006058_A/Hong_Kong/1/1982|1982.500	H3N2_Human_CY006057_A/Hong_Kong/1/1982|1982.500	H3N2_Human_CY006055_A/Hong_Kong/1/1982|1982.500	H3N2_Human_CY006053_A/Hong_Kong/1/1982|1982.500	H3N2_Human_CY006056_A/Hong_Kong/1/1982|1982.500	CY006059	CY006058	CY006057	CY006055	CY006053	CY006056	Human	H3N2	H3	N2	Hong Kong	EasternAsia	Asia	1982.5	Human
A/Hunan/44557/2015	H9N2_Human_KX595335_A/Hunan/44557/2015|2015.912	H9N2_Human_KX595336_A/Hunan/44557/2015|2015.912	H9N2_Human_KX595337_A/Hunan/44557/2015|2015.912	H9N2_Human_KX595339_A/Hunan/44557/2015|2015.912	H9N2_Human_KX595341_A/Hunan/44557/2015|2015.912	H9N2_Human_KX595342_A/Hunan/44557/2015|2015.912	KX595335	KX595336	KX595337	KX595339	KX595341	KX595342	Human	H9N2	H9	N2	China	EasternAsia	Asia	2015.91	Human
A/chicken/Wenzhou/YHQL04/2014	H9N2_Avian_KU143582_A/chicken/Wenzhou/YHQL04/2014|2014.953	H9N2_Avian_KU143539_A/chicken/Wenzhou/YHQL04/2014|2014.953	H9N2_Avian_KU143496_A/chicken/Wenzhou/YHQL04/2014|2014.953	H9N2_Avian_KU143410_A/chicken/Wenzhou/YHQL04/2014|2014.953	H9N2_Avian_KU143324_A/chicken/Wenzhou/YHQL04/2014|2014.953	H9N2_Avian_KU143453_A/chicken/Wenzhou/YHQL04/2014|2014.953	KU143582	KU143539	KU143496	KU143410	KU143324	KU143453	Avian	H9N2	H9	N2	China	EasternAsia	Asia	2014.95	Dom-gal
A/mallard/Netherlands/26/2005	H11N2_Avian_CY041425_A/mallard/Netherlands/26/2005|2005.500	H11N2_Avian_CY041424_A/mallard/Netherlands/26/2005|2005.500	H11N2_Avian_CY041423_A/mallard/Netherlands/26/2005|2005.500	H11N2_Avian_CY041421_A/mallard/Netherlands/26/2005|2005.500	H11N2_Avian_CY041419_A/mallard/Netherlands/26/2005|2005.500	H11N2_Avian_CY041422_A/mallard/Netherlands/26/2005|2005.500	CY041425	CY041424	CY041423	CY041421	CY041419	CY041422	Avian	H11N2	H11	N2	Netherlands	WesternEurope	Europe	2005.5	Wild-ans-short
A/swine/Ontario/55383/04	H1N2_Swine_DQ280205_A/swine/Ontario/55383/04|2004.500	H1N2_Swine_DQ280206_A/swine/Ontario/55383/04|2004.500	H1N2_Swine_DQ280207_A/swine/Ontario/55383/04|2004.500	H1N2_Swine_DQ280209_A/swine/Ontario/55383/04|2004.500	H1N2_Swine_DQ280210_A/swine/Ontario/55383/04|2004.500	H1N2_Swine_DQ280208_A/swine/Ontario/55383/04|2004.500	DQ280205	DQ280206	DQ280207	DQ280209	DQ280210	DQ280208	Swine	H1N2	H1	N2	Canada	NorthernAmerica	America	2004.5	Swine
A/duck/Ganzhou/GZ148/2016	H6N6_Avian_KY415902_A/duck/Ganzhou/GZ148/2016|2016.071	H6N6_Avian_KY415857_A/duck/Ganzhou/GZ148/2016|2016.071	H6N6_Avian_KY415813_A/duck/Ganzhou/GZ148/2016|2016.071	H6N6_Avian_KY415769_A/duck/Ganzhou/GZ148/2016|2016.071	H6N6_Avian_KY415681_A/duck/Ganzhou/GZ148/2016|2016.071	H6N6_Avian_KY415945_A/duck/Ganzhou/GZ148/2016|2016.071	KY415902	KY415857	KY415813	KY415769	KY415681	KY415945	Avian	H6N6	H6	N6	China	EasternAsia	Asia	2016.07	Dom-ans
A/ruddy_turnstone/New_Jersey/AI09-710/2009	H1N8_Avian_CY146124_A/ruddy_turnstone/New_Jersey/AI09-710/2009|2009.386	H1N8_Avian_CY146123_A/ruddy_turnstone/New_Jersey/AI09-710/2009|2009.386	H1N8_Avian_CY146122_A/ruddy_turnstone/New_Jersey/AI09-710/2009|2009.386	H1N8_Avian_CY146120_A/ruddy_turnstone/New_Jersey/AI09-710/2009|2009.386	H1N8_Avian_CY146118_A/ruddy_turnstone/New_Jersey/AI09-710/2009|2009.386	H1N8_Avian_CY146121_A/ruddy_turnstone/New_Jersey/AI09-710/2009|2009.386	CY146124	CY146123	CY146122	CY146120	CY146118	CY146121	Avian	H1N8	H1	N8	USA	NorthernAmerica	America	2009.39	Wild-other
A/Paris/287/1993	H3N2_Human_CY114100_A/Paris/287/1993|1993.500	H3N2_Human_CY114099_A/Paris/287/1993|1993.500	H3N2_Human_CY114098_A/Paris/287/1993|1993.500	H3N2_Human_CY114096_A/Paris/287/1993|1993.500	H3N2_Human_CY114094_A/Paris/287/1993|1993.500	H3N2_Human_CY114097_A/Paris/287/1993|1993.500	CY114100	CY114099	CY114098	CY114096	CY114094	CY114097	Human	H3N2	H3	N2	France	WesternEurope	Europe	1993.5	Human
A/Malaysia/17998/2001	H3N2_Human_CY118633_A/Malaysia/17998/2001|2001.079	H3N2_Human_CY118632_A/Malaysia/17998/2001|2001.079	H3N2_Human_CY118631_A/Malaysia/17998/2001|2001.079	H3N2_Human_CY118629_A/Malaysia/17998/2001|2001.079	H3N2_Human_CY118627_A/Malaysia/17998/2001|2001.079	H3N2_Human_CY118630_A/Malaysia/17998/2001|2001.079	CY118633	CY118632	CY118631	CY118629	CY118627	CY118630	Human	H3N2	H3	N2	Malaysia	SouthEasternAsia	Asia	2001.08	Human
A/North_Carolina/UR06-0364/2007	H1N1_Human_CY027002_A/North_Carolina/UR06-0364/2007|2007.134	H1N1_Human_CY027001_A/North_Carolina/UR06-0364/2007|2007.134	H1N1_Human_CY027000_A/North_Carolina/UR06-0364/2007|2007.134	H1N1_Human_CY026998_A/North_Carolina/UR06-0364/2007|2007.134	H1N1_Human_CY026996_A/North_Carolina/UR06-0364/2007|2007.134	H1N1_Human_CY026999_A/North_Carolina/UR06-0364/2007|2007.134	CY027002	CY027001	CY027000	CY026998	CY026996	CY026999	Human	H1N1	H1	N1	USA	NorthernAmerica	America	2007.13	Human
A/blue-winged_teal/Louisiana/UGAI15-2510/2015	H7N3_Avian_KY013807_A/blue-winged_teal/Louisiana/UGAI15-2510/2015|2015.255	H7N3_Avian_KY013808_A/blue-winged_teal/Louisiana/UGAI15-2510/2015|2015.255	H7N3_Avian_KY013809_A/blue-winged_teal/Louisiana/UGAI15-2510/2015|2015.255	H7N3_Avian_KY013811_A/blue-winged_teal/Louisiana/UGAI15-2510/2015|2015.255	H7N3_Avian_KY013813_A/blue-winged_teal/Louisiana/UGAI15-2510/2015|2015.255	H7N3_Avian_KY013814_A/blue-winged_teal/Louisiana/UGAI15-2510/2015|2015.255	KY013807	KY013808	KY013809	KY013811	KY013813	KY013814	Avian	H7N3	H7	N3	USA	NorthernAmerica	America	2015.26	Wild-ans-long
A/swine/Iowa/17672/1988	H1N1_Swine_CY022340_A/swine/Iowa/17672/1988|1988.500	H1N1_Swine_CY022339_A/swine/Iowa/17672/1988|1988.500	H1N1_Swine_CY022338_A/swine/Iowa/17672/1988|1988.500	H1N1_Swine_CY022336_A/swine/Iowa/17672/1988|1988.500	H1N1_Swine_CY022334_A/swine/Iowa/17672/1988|1988.500	H1N1_Swine_CY022337_A/swine/Iowa/17672/1988|1988.500	CY022340	CY022339	CY022338	CY022336	CY022334	CY022337	Swine	H1N1	H1	N1	USA	NorthernAmerica	America	1988.5	Swine
A/Netherlands/009/2010	H3N2_Human_CY114508_A/Netherlands/009/2010|2010.301	H3N2_Human_CY114507_A/Netherlands/009/2010|2010.301	H3N2_Human_CY114506_A/Netherlands/009/2010|2010.301	H3N2_Human_CY114504_A/Netherlands/009/2010|2010.301	H3N2_Human_CY114502_A/Netherlands/009/2010|2010.301	H3N2_Human_CY114505_A/Netherlands/009/2010|2010.301	CY114508	CY114507	CY114506	CY114504	CY114502	CY114505	Human	H3N2	H3	N2	Netherlands	WesternEurope	Europe	2010.3	Human
A/surf_scoter/Maryland/14OS1407/2014	H10N6_Avian_CY204665_A/surf_scoter/Maryland/14OS1407/2014|2014.896	H10N6_Avian_CY204664_A/surf_scoter/Maryland/14OS1407/2014|2014.896	H10N6_Avian_CY204663_A/surf_scoter/Maryland/14OS1407/2014|2014.896	H10N6_Avian_CY204661_A/surf_scoter/Maryland/14OS1407/2014|2014.896	H10N6_Avian_CY204659_A/surf_scoter/Maryland/14OS1407/2014|2014.896	H10N6_Avian_CY204662_A/surf_scoter/Maryland/14OS1407/2014|2014.896	CY204665	CY204664	CY204663	CY204661	CY204659	CY204662	Avian	H10N6	H10	N6	USA	NorthernAmerica	America	2014.9	Wild-ans-short
A/sharp-tailed_sandpiper/Australia/6/2004	H11N9_Avian_CY025204_A/sharp-tailed_sandpiper/Australia/6/2004|2004.500	H11N9_Avian_CY025203_A/sharp-tailed_sandpiper/Australia/6/2004|2004.500	H11N9_Avian_CY025202_A/sharp-tailed_sandpiper/Australia/6/2004|2004.500	H11N9_Avian_CY025200_A/sharp-tailed_sandpiper/Australia/6/2004|2004.500	H11N9_Avian_CY025198_A/sharp-tailed_sandpiper/Australia/6/2004|2004.500	H11N9_Avian_CY025201_A/sharp-tailed_sandpiper/Australia/6/2004|2004.500	CY025204	CY025203	CY025202	CY025200	CY025198	CY025201	Avian	H11N9	H11	N9	Australia	AustraliaNewZealandOceania	Oceania	2004.5	Wild-other
A/swine/England/080012/2011	H1N1_Swine_KR699865_A/swine/England/080012/2011|2011.529	H1N1_Swine_KR699866_A/swine/England/080012/2011|2011.529	H1N1_Swine_KR699867_A/swine/England/080012/2011|2011.529	H1N1_Swine_KR699869_A/swine/England/080012/2011|2011.529	H1N1_Swine_KR699871_A/swine/England/080012/2011|2011.529	H1N1_Swine_KR699872_A/swine/England/080012/2011|2011.529	KR699865	KR699866	KR699867	KR699869	KR699871	KR699872	Swine	H1N1	H1	N1	United Kingdom	NorthernEurope	Europe	2011.53	Swine
A/duck/Anhui/S702/2013	H7N9_Avian_MF988735_A/duck/Anhui/S702/2013|2013.255	H7N9_Avian_MF988736_A/duck/Anhui/S702/2013|2013.255	H7N9_Avian_MF988737_A/duck/Anhui/S702/2013|2013.255	H7N9_Avian_MF988739_A/duck/Anhui/S702/2013|2013.255	H7N9_Avian_MF988741_A/duck/Anhui/S702/2013|2013.255	H7N9_Avian_MF988742_A/duck/Anhui/S702/2013|2013.255	MF988735	MF988736	MF988737	MF988739	MF988741	MF988742	Avian	H7N9	H7	N9	China	EasternAsia	Asia	2013.26	Dom-ans
A/Arizona/74/2017	H1N1_Human_MH083346_A/Arizona/74/2017|2017.964	H1N1_Human_MH083347_A/Arizona/74/2017|2017.964	H1N1_Human_MH083348_A/Arizona/74/2017|2017.964	H1N1_Human_MH083350_A/Arizona/74/2017|2017.964	H1N1_Human_MH083352_A/Arizona/74/2017|2017.964	H1N1_Human_MH083353_A/Arizona/74/2017|2017.964	MH083346	MH083347	MH083348	MH083350	MH083352	MH083353	Human	H1N1	H1	N1	USA	NorthernAmerica	America	2017.96	Human
A/mallard/Wisconsin/438/1979	H7N3_Avian_CY180659_A/mallard/Wisconsin/438/1979|1979.500	H7N3_Avian_CY180658_A/mallard/Wisconsin/438/1979|1979.500	H7N3_Avian_CY180657_A/mallard/Wisconsin/438/1979|1979.500	H7N3_Avian_CY180655_A/mallard/Wisconsin/438/1979|1979.500	H7N3_Avian_CY180653_A/mallard/Wisconsin/438/1979|1979.500	H7N3_Avian_CY180656_A/mallard/Wisconsin/438/1979|1979.500	CY180659	CY180658	CY180657	CY180655	CY180653	CY180656	Avian	H7N3	H7	N3	USA	NorthernAmerica	America	1979.5	Wild-ans-short
A/Nanchang/1/2013	H7N9_Human_KF277196_A/Nanchang/1/2013|2013.310	H7N9_Human_KF469232_A/Nanchang/1/2013|2013.310	H7N9_Human_KF277195_A/Nanchang/1/2013|2013.310	H7N9_Human_KF277193_A/Nanchang/1/2013|2013.310	H7N9_Human_KF277192_A/Nanchang/1/2013|2013.310	H7N9_Human_KF277194_A/Nanchang/1/2013|2013.310	KF277196	KF469232	KF277195	KF277193	KF277192	KF277194	Human	H7N9	H7	N9	China	EasternAsia	Asia	2013.31	Human
A/blue-winged_teal/Ohio/12OS2154/2012	H3N2_Avian_CY186918_A/blue-winged_teal/Ohio/12OS2154/2012|2012.704	H3N2_Avian_CY186917_A/blue-winged_teal/Ohio/12OS2154/2012|2012.704	H3N2_Avian_CY186916_A/blue-winged_teal/Ohio/12OS2154/2012|2012.704	H3N2_Avian_CY186914_A/blue-winged_teal/Ohio/12OS2154/2012|2012.704	H3N2_Avian_CY186912_A/blue-winged_teal/Ohio/12OS2154/2012|2012.704	H3N2_Avian_CY186915_A/blue-winged_teal/Ohio/12OS2154/2012|2012.704	CY186918	CY186917	CY186916	CY186914	CY186912	CY186915	Avian	H3N2	H3	N2	USA	NorthernAmerica	America	2012.7	Wild-ans-long
A/common_teal/Korea/W555/2017	H5N8_Avian_KY576115_A/common_teal/Korea/W555/2017|2017.008	H5N8_Avian_KY576110_A/common_teal/Korea/W555/2017|2017.008	H5N8_Avian_KY576105_A/common_teal/Korea/W555/2017|2017.008	H5N8_Avian_KY576095_A/common_teal/Korea/W555/2017|2017.008	H5N8_Avian_KY576085_A/common_teal/Korea/W555/2017|2017.008	H5N8_Avian_KY576100_A/common_teal/Korea/W555/2017|2017.008	KY576115	KY576110	KY576105	KY576095	KY576085	KY576100	Avian	H5N8	H5	N8	South Korea	EasternAsia	Asia	2017.01	Wild-ans-long
A/mallard/California/6517/2008	H11N9_Avian_CY094116_A/mallard/California/6517/2008|2008.844	H11N9_Avian_CY094115_A/mallard/California/6517/2008|2008.844	H11N9_Avian_CY094114_A/mallard/California/6517/2008|2008.844	H11N9_Avian_CY094112_A/mallard/California/6517/2008|2008.844	H11N9_Avian_CY094110_A/mallard/California/6517/2008|2008.844	H11N9_Avian_CY094113_A/mallard/California/6517/2008|2008.844	CY094116	CY094115	CY094114	CY094112	CY094110	CY094113	Avian	H11N9	H11	N9	USA	NorthernAmerica	America	2008.84	Wild-ans-short
A/ruddy_turnstone/Delaware_Bay/181/1994	H1N2_Avian_CY136839_A/ruddy_turnstone/Delaware_Bay/181/1994|1994.386	H1N2_Avian_CY136838_A/ruddy_turnstone/Delaware_Bay/181/1994|1994.386	H1N2_Avian_CY136837_A/ruddy_turnstone/Delaware_Bay/181/1994|1994.386	H1N2_Avian_CY136835_A/ruddy_turnstone/Delaware_Bay/181/1994|1994.386	H1N2_Avian_CY136833_A/ruddy_turnstone/Delaware_Bay/181/1994|1994.386	H1N2_Avian_CY136836_A/ruddy_turnstone/Delaware_Bay/181/1994|1994.386	CY136839	CY136838	CY136837	CY136835	CY136833	CY136836	Avian	H1N2	H1	N2	USA	NorthernAmerica	America	1994.39	Wild-other
A/gadwall_duck/Netherlands/2/2006	H9N2_Avian_KX978047_A/gadwall_duck/Netherlands/2/2006|2006.071	H9N2_Avian_KX979696_A/gadwall_duck/Netherlands/2/2006|2006.071	H9N2_Avian_KX977949_A/gadwall_duck/Netherlands/2/2006|2006.071	H9N2_Avian_KX977909_A/gadwall_duck/Netherlands/2/2006|2006.071	H9N2_Avian_KX977763_A/gadwall_duck/Netherlands/2/2006|2006.071	H9N2_Avian_KX978755_A/gadwall_duck/Netherlands/2/2006|2006.071	KX978047	KX979696	KX977949	KX977909	KX977763	KX978755	Avian	H9N2	H9	N2	Netherlands	WesternEurope	Europe	2006.07	Wild-ans-short
A/Hawaii/17/2018	H1N1_Human_MH245968_A/Hawaii/17/2018|2018.104	H1N1_Human_MH245967_A/Hawaii/17/2018|2018.104	H1N1_Human_MH245966_A/Hawaii/17/2018|2018.104	H1N1_Human_MH245964_A/Hawaii/17/2018|2018.104	H1N1_Human_MH245962_A/Hawaii/17/2018|2018.104	H1N1_Human_MH245961_A/Hawaii/17/2018|2018.104	MH245968	MH245967	MH245966	MH245964	MH245962	MH245961	Human	H1N1	H1	N1	USA	NorthernAmerica	America	2018.1	Human
A/Westmead/INS3_664/2011	H1N1_Human_CY176649_A/Westmead/INS3_664/2011|2011.551	H1N1_Human_CY176648_A/Westmead/INS3_664/2011|2011.551	H1N1_Human_CY176647_A/Westmead/INS3_664/2011|2011.551	H1N1_Human_CY176645_A/Westmead/INS3_664/2011|2011.551	H1N1_Human_CY176643_A/Westmead/INS3_664/2011|2011.551	H1N1_Human_CY176646_A/Westmead/INS3_664/2011|2011.551	CY176649	CY176648	CY176647	CY176645	CY176643	CY176646	Human	H1N1	H1	N1	Australia	AustraliaNewZealandOceania	Oceania	2011.55	Human
A/swine/Oklahoma/SG1249/2006	H1N1_Swine_CY159806_A/swine/Oklahoma/SG1249/2006|2006.430	H1N1_Swine_CY159805_A/swine/Oklahoma/SG1249/2006|2006.430	H1N1_Swine_CY159804_A/swine/Oklahoma/SG1249/2006|2006.430	H1N1_Swine_CY159802_A/swine/Oklahoma/SG1249/2006|2006.430	H1N1_Swine_CY159800_A/swine/Oklahoma/SG1249/2006|2006.430	H1N1_Swine_CY159803_A/swine/Oklahoma/SG1249/2006|2006.430	CY159806	CY159805	CY159804	CY159802	CY159800	CY159803	Swine	H1N1	H1	N1	USA	NorthernAmerica	America	2006.43	Swine
A/American_green-winged_teal/Wisconsin/11OS3580/2011	H12N2_Avian_CY166233_A/American_green-winged_teal/Wisconsin/11OS3580/2011|2011.827	H12N2_Avian_CY166232_A/American_green-winged_teal/Wisconsin/11OS3580/2011|2011.827	H12N2_Avian_CY166231_A/American_green-winged_teal/Wisconsin/11OS3580/2011|2011.827	H12N2_Avian_CY166229_A/American_green-winged_teal/Wisconsin/11OS3580/2011|2011.827	H12N2_Avian_CY166227_A/American_green-winged_teal/Wisconsin/11OS3580/2011|2011.827	H12N2_Avian_CY166230_A/American_green-winged_teal/Wisconsin/11OS3580/2011|2011.827	CY166233	CY166232	CY166231	CY166229	CY166227	CY166230	Avian	H12N2	H12	N2	USA	NorthernAmerica	America	2011.83	Wild-ans-long
A/Utah/02/2010	H1N1_Human_KC780501_A/Utah/02/2010|2010.110	H1N1_Human_KC780499_A/Utah/02/2010|2010.110	H1N1_Human_KC780504_A/Utah/02/2010|2010.110	H1N1_Human_KC780505_A/Utah/02/2010|2010.110	H1N1_Human_KC780506_A/Utah/02/2010|2010.110	H1N1_Human_KC780500_A/Utah/02/2010|2010.110	KC780501	KC780499	KC780504	KC780505	KC780506	KC780500	Human	H1N1	H1	N1	USA	NorthernAmerica	America	2010.11	Human
A/Chicago/YGA_04066/2012	H3N2_Human_CY171294_A/Chicago/YGA_04066/2012|2012.964	H3N2_Human_CY171293_A/Chicago/YGA_04066/2012|2012.964	H3N2_Human_CY171292_A/Chicago/YGA_04066/2012|2012.964	H3N2_Human_CY171290_A/Chicago/YGA_04066/2012|2012.964	H3N2_Human_CY171288_A/Chicago/YGA_04066/2012|2012.964	H3N2_Human_CY171291_A/Chicago/YGA_04066/2012|2012.964	CY171294	CY171293	CY171292	CY171290	CY171288	CY171291	Human	H3N2	H3	N2	USA	NorthernAmerica	America	2012.96	Human
A/mallard/Alberta/235/1999	H4N6_Avian_CY102632_A/mallard/Alberta/235/1999|1999.608	H4N6_Avian_CY102631_A/mallard/Alberta/235/1999|1999.608	H4N6_Avian_CY102630_A/mallard/Alberta/235/1999|1999.608	H4N6_Avian_CY102628_A/mallard/Alberta/235/1999|1999.608	H4N6_Avian_CY102626_A/mallard/Alberta/235/1999|1999.608	H4N6_Avian_CY102629_A/mallard/Alberta/235/1999|1999.608	CY102632	CY102631	CY102630	CY102628	CY102626	CY102629	Avian	H4N6	H4	N6	Canada	NorthernAmerica	America	1999.61	Wild-ans-short
A/mallard/Alberta/203/2015	H8N4_Avian_MF613758_A/mallard/Alberta/203/2015|2015.608	H8N4_Avian_MF046426_A/mallard/Alberta/203/2015|2015.608	H8N4_Avian_MF046264_A/mallard/Alberta/203/2015|2015.608	H8N4_Avian_MF046445_A/mallard/Alberta/203/2015|2015.608	H8N4_Avian_MF046517_A/mallard/Alberta/203/2015|2015.608	H8N4_Avian_MF046404_A/mallard/Alberta/203/2015|2015.608	MF613758	MF046426	MF046264	MF046445	MF046517	MF046404	Avian	H8N4	H8	N4	Canada	NorthernAmerica	America	2015.61	Wild-ans-short
A/Paris/650/2004	H1N1_Human_LK054729_A/Paris/650/2004|2004.500	H1N1_Human_LK054730_A/Paris/650/2004|2004.500	H1N1_Human_LK054731_A/Paris/650/2004|2004.500	H1N1_Human_LK054733_A/Paris/650/2004|2004.500	H1N1_Human_LK054735_A/Paris/650/2004|2004.500	H1N1_Human_LK054736_A/Paris/650/2004|2004.500	LK054729	LK054730	LK054731	LK054733	LK054735	LK054736	Human	H1N1	H1	N1	France	WesternEurope	Europe	2004.5	Human
A/mallard/Netherlands/71/2006	H6N2_Avian_CY041401_A/mallard/Netherlands/71/2006|2006.500	H6N2_Avian_CY041400_A/mallard/Netherlands/71/2006|2006.500	H6N2_Avian_CY041399_A/mallard/Netherlands/71/2006|2006.500	H6N2_Avian_CY041397_A/mallard/Netherlands/71/2006|2006.500	H6N2_Avian_CY041395_A/mallard/Netherlands/71/2006|2006.500	H6N2_Avian_CY041398_A/mallard/Netherlands/71/2006|2006.500	CY041401	CY041400	CY041399	CY041397	CY041395	CY041398	Avian	H6N2	H6	N2	Netherlands	WesternEurope	Europe	2006.5	Wild-ans-short
A/Singapore/1-MA12B/1957	H2N2_Human_CY034075_A/Singapore/1-MA12B/1957|1957.500	H2N2_Human_CY034074_A/Singapore/1-MA12B/1957|1957.500	H2N2_Human_CY034073_A/Singapore/1-MA12B/1957|1957.500	H2N2_Human_CY034071_A/Singapore/1-MA12B/1957|1957.500	H2N2_Human_CY034069_A/Singapore/1-MA12B/1957|1957.500	H2N2_Human_CY034072_A/Singapore/1-MA12B/1957|1957.500	CY034075	CY034074	CY034073	CY034071	CY034069	CY034072	Human	H2N2	H2	N2	Singapore	SouthEasternAsia	Asia	1957.5	Human
A/Louisiana/16/2018	H3N2_Human_MH358699_A/Louisiana/16/2018|2018.123	H3N2_Human_MH358700_A/Louisiana/16/2018|2018.123	H3N2_Human_MH358701_A/Louisiana/16/2018|2018.123	H3N2_Human_MH358703_A/Louisiana/16/2018|2018.123	H3N2_Human_MH358705_A/Louisiana/16/2018|2018.123	H3N2_Human_MH358706_A/Louisiana/16/2018|2018.123	MH358699	MH358700	MH358701	MH358703	MH358705	MH358706	Human	H3N2	H3	N2	USA	NorthernAmerica	America	2018.12	Human
A/gadwall/Illinois/10OS3342/2010	H6N1_Avian_CY132988_A/gadwall/Illinois/10OS3342/2010|2010.827	H6N1_Avian_CY132987_A/gadwall/Illinois/10OS3342/2010|2010.827	H6N1_Avian_CY132986_A/gadwall/Illinois/10OS3342/2010|2010.827	H6N1_Avian_CY132984_A/gadwall/Illinois/10OS3342/2010|2010.827	H6N1_Avian_CY132982_A/gadwall/Illinois/10OS3342/2010|2010.827	H6N1_Avian_CY132985_A/gadwall/Illinois/10OS3342/2010|2010.827	CY132988	CY132987	CY132986	CY132984	CY132982	CY132985	Avian	H6N1	H6	N1	USA	NorthernAmerica	America	2010.83	Wild-ans-short
A/swine/Ibaraki/46/2010	H1N1_Swine_AB911590_A/swine/Ibaraki/46/2010|2010.704	H1N1_Swine_AB911591_A/swine/Ibaraki/46/2010|2010.704	H1N1_Swine_AB911592_A/swine/Ibaraki/46/2010|2010.704	H1N1_Swine_AB911594_A/swine/Ibaraki/46/2010|2010.704	H1N1_Swine_AB911596_A/swine/Ibaraki/46/2010|2010.704	H1N1_Swine_AB911597_A/swine/Ibaraki/46/2010|2010.704	AB911590	AB911591	AB911592	AB911594	AB911596	AB911597	Swine	H1N1	H1	N1	Japan	EasternAsia	Asia	2010.7	Swine
A/blue-winged_teal/Missouri/15OS4769/2015	H3N2_Avian_KY284381_A/blue-winged_teal/Missouri/15OS4769/2015|2015.696	H3N2_Avian_KY284357_A/blue-winged_teal/Missouri/15OS4769/2015|2015.696	H3N2_Avian_KY284449_A/blue-winged_teal/Missouri/15OS4769/2015|2015.696	H3N2_Avian_KY284347_A/blue-winged_teal/Missouri/15OS4769/2015|2015.696	H3N2_Avian_KY284500_A/blue-winged_teal/Missouri/15OS4769/2015|2015.696	H3N2_Avian_KY284491_A/blue-winged_teal/Missouri/15OS4769/2015|2015.696	KY284381	KY284357	KY284449	KY284347	KY284500	KY284491	Avian	H3N2	H3	N2	USA	NorthernAmerica	America	2015.7	Wild-ans-long
A/turkey/Israel/689/2008	H9N2_Avian_GQ140270_A/turkey/Israel/689/2008|2008.285	H9N2_Avian_GQ148869_A/turkey/Israel/689/2008|2008.285	H9N2_Avian_GQ140284_A/turkey/Israel/689/2008|2008.285	H9N2_Avian_GQ148841_A/turkey/Israel/689/2008|2008.285	H9N2_Avian_GQ148827_A/turkey/Israel/689/2008|2008.285	H9N2_Avian_GQ148855_A/turkey/Israel/689/2008|2008.285	GQ140270	GQ148869	GQ140284	GQ148841	GQ148827	GQ148855	Avian	H9N2	H9	N2	Israel	WesternAsia	Asia	2008.29	Dom-gal
A/chicken/Eastern_China/ZG56/2011	H5N1_Avian_KC261450_A/chicken/Eastern_China/ZG56/2011|2011.953	H5N1_Avian_KC261455_A/chicken/Eastern_China/ZG56/2011|2011.953	H5N1_Avian_KC261460_A/chicken/Eastern_China/ZG56/2011|2011.953	H5N1_Avian_KC261470_A/chicken/Eastern_China/ZG56/2011|2011.953	H5N1_Avian_KC261480_A/chicken/Eastern_China/ZG56/2011|2011.953	H5N1_Avian_KC261485_A/chicken/Eastern_China/ZG56/2011|2011.953	KC261450	KC261455	KC261460	KC261470	KC261480	KC261485	Avian	H5N1	H5	N1	China	EasternAsia	Asia	2011.95	Dom-gal
A/Oregon/14/2018	H3N2_Human_MH307204_A/Oregon/14/2018|2018.088	H3N2_Human_MH307205_A/Oregon/14/2018|2018.088	H3N2_Human_MH307206_A/Oregon/14/2018|2018.088	H3N2_Human_MH307208_A/Oregon/14/2018|2018.088	H3N2_Human_MH307210_A/Oregon/14/2018|2018.088	H3N2_Human_MH307211_A/Oregon/14/2018|2018.088	MH307204	MH307205	MH307206	MH307208	MH307210	MH307211	Human	H3N2	H3	N2	USA	NorthernAmerica	America	2018.09	Human
A/West_Virginia/25/2015	H1N1_Human_KU589359_A/West_Virginia/25/2015|2015.901	H1N1_Human_KU589360_A/West_Virginia/25/2015|2015.901	H1N1_Human_KU589361_A/West_Virginia/25/2015|2015.901	H1N1_Human_KU589363_A/West_Virginia/25/2015|2015.901	H1N1_Human_KU589365_A/West_Virginia/25/2015|2015.901	H1N1_Human_KU589366_A/West_Virginia/25/2015|2015.901	KU589359	KU589360	KU589361	KU589363	KU589365	KU589366	Human	H1N1	H1	N1	USA	NorthernAmerica	America	2015.9	Human
A/swine/Iowa/A01941921/2015	H3N2_Swine_KX772323_A/swine/Iowa/A01941921/2015|2015.995	H3N2_Swine_KX772324_A/swine/Iowa/A01941921/2015|2015.995	H3N2_Swine_KX772325_A/swine/Iowa/A01941921/2015|2015.995	H3N2_Swine_KX772326_A/swine/Iowa/A01941921/2015|2015.995	H3N2_Swine_KU680982_A/swine/Iowa/A01941921/2015|2015.995	H3N2_Swine_KX772327_A/swine/Iowa/A01941921/2015|2015.995	KX772323	KX772324	KX772325	KX772326	KU680982	KX772327	Swine	H3N2	H3	N2	USA	NorthernAmerica	America	2015.99	Swine
A/duck/Hubei/S1114/2009	H6N2_Avian_KJ200852_A/duck/Hubei/S1114/2009|2009.173	H6N2_Avian_KJ200851_A/duck/Hubei/S1114/2009|2009.173	H6N2_Avian_KJ200850_A/duck/Hubei/S1114/2009|2009.173	H6N2_Avian_KJ200848_A/duck/Hubei/S1114/2009|2009.173	H6N2_Avian_KJ200846_A/duck/Hubei/S1114/2009|2009.173	H6N2_Avian_KJ200849_A/duck/Hubei/S1114/2009|2009.173	KJ200852	KJ200851	KJ200850	KJ200848	KJ200846	KJ200849	Avian	H6N2	H6	N2	China	EasternAsia	Asia	2009.17	Dom-ans
A/canine/North_Carolina/109904/2015	H3N2_Canine_KX570975_A/canine/North_Carolina/109904/2015|2015.573	H3N2_Canine_KX571003_A/canine/North_Carolina/109904/2015|2015.573	H3N2_Canine_KX570965_A/canine/North_Carolina/109904/2015|2015.573	H3N2_Canine_KX570964_A/canine/North_Carolina/109904/2015|2015.573	H3N2_Canine_KX571020_A/canine/North_Carolina/109904/2015|2015.573	H3N2_Canine_KX570971_A/canine/North_Carolina/109904/2015|2015.573	KX570975	KX571003	KX570965	KX570964	KX571020	KX570971	Canine	H3N2	H3	N2	USA	NorthernAmerica	America	2015.57	Canine
A/duck/Victoria/512/2007	H7N6_Avian_CY061617_A/duck/Victoria/512/2007|2007.500	H7N6_Avian_CY061616_A/duck/Victoria/512/2007|2007.500	H7N6_Avian_CY061615_A/duck/Victoria/512/2007|2007.500	H7N6_Avian_CY061613_A/duck/Victoria/512/2007|2007.500	H7N6_Avian_CY061611_A/duck/Victoria/512/2007|2007.500	H7N6_Avian_CY061614_A/duck/Victoria/512/2007|2007.500	CY061617	CY061616	CY061615	CY061613	CY061611	CY061614	Avian	H7N6	H7	N6	Australia	AustraliaNewZealandOceania	Oceania	2007.5	Dom-ans
A/Canterbury/423/2003	H3N2_Human_CY007138_A/Canterbury/423/2003|2003.532	H3N2_Human_CY007137_A/Canterbury/423/2003|2003.532	H3N2_Human_CY007136_A/Canterbury/423/2003|2003.532	H3N2_Human_CY007134_A/Canterbury/423/2003|2003.532	H3N2_Human_CY007132_A/Canterbury/423/2003|2003.532	H3N2_Human_CY007135_A/Canterbury/423/2003|2003.532	CY007138	CY007137	CY007136	CY007134	CY007132	CY007135	Human	H3N2	H3	N2	New Zealand	AustraliaNewZealandOceania	Oceania	2003.53	Human
A/Arkansas/02/2018	H3N2_Human_MH126460_A/Arkansas/02/2018|2018.058	H3N2_Human_MH126459_A/Arkansas/02/2018|2018.058	H3N2_Human_MH126458_A/Arkansas/02/2018|2018.058	H3N2_Human_MH126456_A/Arkansas/02/2018|2018.058	H3N2_Human_MH126454_A/Arkansas/02/2018|2018.058	H3N2_Human_MH126453_A/Arkansas/02/2018|2018.058	MH126460	MH126459	MH126458	MH126456	MH126454	MH126453	Human	H3N2	H3	N2	USA	NorthernAmerica	America	2018.06	Human
A/blue-winged_teal/Ohio/16OS1068/2016	H9N4_Avian_MG280217_A/blue-winged_teal/Ohio/16OS1068/2016|2016.690	H9N4_Avian_MG280071_A/blue-winged_teal/Ohio/16OS1068/2016|2016.690	H9N4_Avian_MG280361_A/blue-winged_teal/Ohio/16OS1068/2016|2016.690	H9N4_Avian_MG280491_A/blue-winged_teal/Ohio/16OS1068/2016|2016.690	H9N4_Avian_MG280142_A/blue-winged_teal/Ohio/16OS1068/2016|2016.690	H9N4_Avian_MG279817_A/blue-winged_teal/Ohio/16OS1068/2016|2016.690	MG280217	MG280071	MG280361	MG280491	MG280142	MG279817	Avian	H9N4	H9	N4	USA	NorthernAmerica	America	2016.69	Wild-ans-long
A/Florida/66/2017	H1N1_Human_CY250120_A/Florida/66/2017|2017.729	H1N1_Human_CY250121_A/Florida/66/2017|2017.729	H1N1_Human_CY250122_A/Florida/66/2017|2017.729	H1N1_Human_CY250124_A/Florida/66/2017|2017.729	H1N1_Human_CY250126_A/Florida/66/2017|2017.729	H1N1_Human_CY250127_A/Florida/66/2017|2017.729	CY250120	CY250121	CY250122	CY250124	CY250126	CY250127	Human	H1N1	H1	N1	USA	NorthernAmerica	America	2017.73	Human
A/chicken/Shijiazhuang/1209/2013	H5N2_Avian_KP000020_A/chicken/Shijiazhuang/1209/2013|2013.937	H5N2_Avian_KP000021_A/chicken/Shijiazhuang/1209/2013|2013.937	H5N2_Avian_KP000022_A/chicken/Shijiazhuang/1209/2013|2013.937	H5N2_Avian_KP000024_A/chicken/Shijiazhuang/1209/2013|2013.937	H5N2_Avian_KP000026_A/chicken/Shijiazhuang/1209/2013|2013.937	H5N2_Avian_KP000027_A/chicken/Shijiazhuang/1209/2013|2013.937	KP000020	KP000021	KP000022	KP000024	KP000026	KP000027	Avian	H5N2	H5	N2	China	EasternAsia	Asia	2013.94	Dom-gal
A/northern_shoveler/California/27985/2007	H7N6_Avian_CY076396_A/northern_shoveler/California/27985/2007|2007.063	H7N6_Avian_CY076395_A/northern_shoveler/California/27985/2007|2007.063	H7N6_Avian_CY076394_A/northern_shoveler/California/27985/2007|2007.063	H7N6_Avian_CY076392_A/northern_shoveler/California/27985/2007|2007.063	H7N6_Avian_CY076390_A/northern_shoveler/California/27985/2007|2007.063	H7N6_Avian_CY076393_A/northern_shoveler/California/27985/2007|2007.063	CY076396	CY076395	CY076394	CY076392	CY076390	CY076393	Avian	H7N6	H7	N6	USA	NorthernAmerica	America	2007.06	Wild-ans-short
A/Mississippi/05/2017	H1N1_Human_CY223434_A/Mississippi/05/2017|2017.121	H1N1_Human_CY223435_A/Mississippi/05/2017|2017.121	H1N1_Human_CY223436_A/Mississippi/05/2017|2017.121	H1N1_Human_CY223438_A/Mississippi/05/2017|2017.121	H1N1_Human_CY223440_A/Mississippi/05/2017|2017.121	H1N1_Human_CY223441_A/Mississippi/05/2017|2017.121	CY223434	CY223435	CY223436	CY223438	CY223440	CY223441	Human	H1N1	H1	N1	USA	NorthernAmerica	America	2017.12	Human
A/swine/Indiana/A00968322/2010	H3N2_Swine_JQ350549_A/swine/Indiana/A00968322/2010|2010.795	H3N2_Swine_JQ350550_A/swine/Indiana/A00968322/2010|2010.795	H3N2_Swine_JQ350551_A/swine/Indiana/A00968322/2010|2010.795	H3N2_Swine_JQ350552_A/swine/Indiana/A00968322/2010|2010.795	H3N2_Swine_JQ350553_A/swine/Indiana/A00968322/2010|2010.795	H3N2_Swine_JQ350554_A/swine/Indiana/A00968322/2010|2010.795	JQ350549	JQ350550	JQ350551	JQ350552	JQ350553	JQ350554	Swine	H3N2	H3	N2	USA	NorthernAmerica	America	2010.8	Swine
A/duck/Fujian/8719/2005	H6N2_Avian_HM145713_A/duck/Fujian/8719/2005|2005.500	H6N2_Avian_HM145544_A/duck/Fujian/8719/2005|2005.500	H6N2_Avian_HM145375_A/duck/Fujian/8719/2005|2005.500	H6N2_Avian_HM145206_A/duck/Fujian/8719/2005|2005.500	H6N2_Avian_HM144868_A/duck/Fujian/8719/2005|2005.500	H6N2_Avian_HM145037_A/duck/Fujian/8719/2005|2005.500	HM145713	HM145544	HM145375	HM145206	HM144868	HM145037	Avian	H6N2	H6	N2	China	EasternAsia	Asia	2005.5	Dom-ans
A/duck/Shanghai/SD015/2015	H7N9_Avian_MF630498_A/duck/Shanghai/SD015/2015|2015.044	H7N9_Avian_MF630499_A/duck/Shanghai/SD015/2015|2015.044	H7N9_Avian_MF630500_A/duck/Shanghai/SD015/2015|2015.044	H7N9_Avian_MF630502_A/duck/Shanghai/SD015/2015|2015.044	H7N9_Avian_MF630504_A/duck/Shanghai/SD015/2015|2015.044	H7N9_Avian_MF630505_A/duck/Shanghai/SD015/2015|2015.044	MF630498	MF630499	MF630500	MF630502	MF630504	MF630505	Avian	H7N9	H7	N9	China	EasternAsia	Asia	2015.04	Dom-ans
A/mallard/Jiangxi/12147/2005	H6N2_Avian_HM145700_A/mallard/Jiangxi/12147/2005|2005.500	H6N2_Avian_HM145531_A/mallard/Jiangxi/12147/2005|2005.500	H6N2_Avian_HM145362_A/mallard/Jiangxi/12147/2005|2005.500	H6N2_Avian_HM145193_A/mallard/Jiangxi/12147/2005|2005.500	H6N2_Avian_HM144855_A/mallard/Jiangxi/12147/2005|2005.500	H6N2_Avian_HM145024_A/mallard/Jiangxi/12147/2005|2005.500	HM145700	HM145531	HM145362	HM145193	HM144855	HM145024	Avian	H6N2	H6	N2	China	EasternAsia	Asia	2005.5	Wild-ans-short
A/chicken/Guangxi/015C10/2009	H3N2_Avian_KT022242_A/chicken/Guangxi/015C10/2009|2009.285	H3N2_Avian_KT022241_A/chicken/Guangxi/015C10/2009|2009.285	H3N2_Avian_KT022240_A/chicken/Guangxi/015C10/2009|2009.285	H3N2_Avian_KT022239_A/chicken/Guangxi/015C10/2009|2009.285	H3N2_Avian_KT022244_A/chicken/Guangxi/015C10/2009|2009.285	H3N2_Avian_KT022243_A/chicken/Guangxi/015C10/2009|2009.285	KT022242	KT022241	KT022240	KT022239	KT022244	KT022243	Avian	H3N2	H3	N2	China	EasternAsia	Asia	2009.29	Dom-gal
A/mallard/Ohio/2031/2009	H4N9_Avian_CY097661_A/mallard/Ohio/2031/2009|2009.586	H4N9_Avian_CY097660_A/mallard/Ohio/2031/2009|2009.586	H4N9_Avian_CY097659_A/mallard/Ohio/2031/2009|2009.586	H4N9_Avian_CY097657_A/mallard/Ohio/2031/2009|2009.586	H4N9_Avian_CY097655_A/mallard/Ohio/2031/2009|2009.586	H4N9_Avian_CY097658_A/mallard/Ohio/2031/2009|2009.586	CY097661	CY097660	CY097659	CY097657	CY097655	CY097658	Avian	H4N9	H4	N9	USA	NorthernAmerica	America	2009.59	Wild-ans-short
A/mallard_duck/Alberta/291/1977	H4N1_Avian_CY004967_A/mallard_duck/Alberta/291/1977|1977.655	H4N1_Avian_CY004966_A/mallard_duck/Alberta/291/1977|1977.655	H4N1_Avian_CY004965_A/mallard_duck/Alberta/291/1977|1977.655	H4N1_Avian_CY004963_A/mallard_duck/Alberta/291/1977|1977.655	H4N1_Avian_CY004961_A/mallard_duck/Alberta/291/1977|1977.655	H4N1_Avian_CY004964_A/mallard_duck/Alberta/291/1977|1977.655	CY004967	CY004966	CY004965	CY004963	CY004961	CY004964	Avian	H4N1	H4	N1	Canada	NorthernAmerica	America	1977.65	Wild-ans-short
A/chicken/Guangxi/37/2005	H9N2_Avian_EU086233_A/chicken/Guangxi/37/2005|2005.500	H9N2_Avian_EU086232_A/chicken/Guangxi/37/2005|2005.500	H9N2_Avian_EU086231_A/chicken/Guangxi/37/2005|2005.500	H9N2_Avian_EU086229_A/chicken/Guangxi/37/2005|2005.500	H9N2_Avian_EU086227_A/chicken/Guangxi/37/2005|2005.500	H9N2_Avian_EU086230_A/chicken/Guangxi/37/2005|2005.500	EU086233	EU086232	EU086231	EU086229	EU086227	EU086230	Avian	H9N2	H9	N2	China	EasternAsia	Asia	2005.5	Dom-gal
A/blue-winged_teal/Iowa/13OS2359/2013	H4N6_Avian_KJ568126_A/blue-winged_teal/Iowa/13OS2359/2013|2013.721	H4N6_Avian_KJ568127_A/blue-winged_teal/Iowa/13OS2359/2013|2013.721	H4N6_Avian_KJ568128_A/blue-winged_teal/Iowa/13OS2359/2013|2013.721	H4N6_Avian_KJ568130_A/blue-winged_teal/Iowa/13OS2359/2013|2013.721	H4N6_Avian_KJ568132_A/blue-winged_teal/Iowa/13OS2359/2013|2013.721	H4N6_Avian_KJ568133_A/blue-winged_teal/Iowa/13OS2359/2013|2013.721	KJ568126	KJ568127	KJ568128	KJ568130	KJ568132	KJ568133	Avian	H4N6	H4	N6	USA	NorthernAmerica	America	2013.72	Wild-ans-long
A/blue-winged_teal/Guatemala/CIP049H104-93/2011	H3N3_Avian_KY644242_A/blue-winged_teal/Guatemala/CIP049H104-93/2011|2011.915	H3N3_Avian_KY644396_A/blue-winged_teal/Guatemala/CIP049H104-93/2011|2011.915	H3N3_Avian_KY644492_A/blue-winged_teal/Guatemala/CIP049H104-93/2011|2011.915	H3N3_Avian_KY644395_A/blue-winged_teal/Guatemala/CIP049H104-93/2011|2011.915	H3N3_Avian_KY644339_A/blue-winged_teal/Guatemala/CIP049H104-93/2011|2011.915	H3N3_Avian_KY644456_A/blue-winged_teal/Guatemala/CIP049H104-93/2011|2011.915	KY644242	KY644396	KY644492	KY644395	KY644339	KY644456	Avian	H3N3	H3	N3	Guatemala	CentralAmerica	America	2011.91	Wild-ans-long
A/Vienna/INS291/2009	H1N1_Human_CY066710_A/Vienna/INS291/2009|2009.882	H1N1_Human_CY066709_A/Vienna/INS291/2009|2009.882	H1N1_Human_CY066708_A/Vienna/INS291/2009|2009.882	H1N1_Human_CY066706_A/Vienna/INS291/2009|2009.882	H1N1_Human_CY066704_A/Vienna/INS291/2009|2009.882	H1N1_Human_CY066707_A/Vienna/INS291/2009|2009.882	CY066710	CY066709	CY066708	CY066706	CY066704	CY066707	Human	H1N1	H1	N1	Austria	WesternEurope	Europe	2009.88	Human
A/mallard/Minnesota/Sg-00627/2008	H1N1_Avian_KF424055_A/mallard/Minnesota/Sg-00627/2008|2008.573	H1N1_Avian_KF424056_A/mallard/Minnesota/Sg-00627/2008|2008.573	H1N1_Avian_KF424057_A/mallard/Minnesota/Sg-00627/2008|2008.573	H1N1_Avian_KF424059_A/mallard/Minnesota/Sg-00627/2008|2008.573	H1N1_Avian_KF424061_A/mallard/Minnesota/Sg-00627/2008|2008.573	H1N1_Avian_KF424062_A/mallard/Minnesota/Sg-00627/2008|2008.573	KF424055	KF424056	KF424057	KF424059	KF424061	KF424062	Avian	H1N1	H1	N1	USA	NorthernAmerica	America	2008.57	Wild-ans-short
A/chicken/New_South_Wales/327/1997	H7N4_Avian_CY022708_A/chicken/New_South_Wales/327/1997|1997.904	H7N4_Avian_CY022707_A/chicken/New_South_Wales/327/1997|1997.904	H7N4_Avian_CY022706_A/chicken/New_South_Wales/327/1997|1997.904	H7N4_Avian_CY022704_A/chicken/New_South_Wales/327/1997|1997.904	H7N4_Avian_CY022702_A/chicken/New_South_Wales/327/1997|1997.904	H7N4_Avian_CY022705_A/chicken/New_South_Wales/327/1997|1997.904	CY022708	CY022707	CY022706	CY022704	CY022702	CY022705	Avian	H7N4	H7	N4	Australia	AustraliaNewZealandOceania	Oceania	1997.9	Dom-gal
A/blue-winged_teal/Guatemala/CIP049-07/2010	H8N4_Avian_CY096693_A/blue-winged_teal/Guatemala/CIP049-07/2010|2010.082	H8N4_Avian_CY096694_A/blue-winged_teal/Guatemala/CIP049-07/2010|2010.082	H8N4_Avian_CY096695_A/blue-winged_teal/Guatemala/CIP049-07/2010|2010.082	H8N4_Avian_CY096697_A/blue-winged_teal/Guatemala/CIP049-07/2010|2010.082	H8N4_Avian_CY096699_A/blue-winged_teal/Guatemala/CIP049-07/2010|2010.082	H8N4_Avian_CY096700_A/blue-winged_teal/Guatemala/CIP049-07/2010|2010.082	CY096693	CY096694	CY096695	CY096697	CY096699	CY096700	Avian	H8N4	H8	N4	Guatemala	CentralAmerica	America	2010.08	Wild-ans-long
A/grebe/Tyva/3/2009	H5N1_Avian_GQ386146_A/grebe/Tyva/3/2009|2009.471	H5N1_Avian_GQ386147_A/grebe/Tyva/3/2009|2009.471	H5N1_Avian_GQ386145_A/grebe/Tyva/3/2009|2009.471	H5N1_Avian_GQ386144_A/grebe/Tyva/3/2009|2009.471	H5N1_Avian_GQ386148_A/grebe/Tyva/3/2009|2009.471	H5N1_Avian_GQ386149_A/grebe/Tyva/3/2009|2009.471	GQ386146	GQ386147	GQ386145	GQ386144	GQ386148	GQ386149	Avian	H5N1	H5	N1	Russia	EasternEurope	Europe	2009.47	Wild-other
A/Iowa/27/2014	H1N1_Human_KT836922_A/Iowa/27/2014|2014.937	H1N1_Human_KT836473_A/Iowa/27/2014|2014.937	H1N1_Human_KT836463_A/Iowa/27/2014|2014.937	H1N1_Human_KT836447_A/Iowa/27/2014|2014.937	H1N1_Human_KT836470_A/Iowa/27/2014|2014.937	H1N1_Human_KT836450_A/Iowa/27/2014|2014.937	KT836922	KT836473	KT836463	KT836447	KT836470	KT836450	Human	H1N1	H1	N1	USA	NorthernAmerica	America	2014.94	Human
A/Delaware/45/2015	H1N1_Human_KX004062_A/Delaware/45/2015|2015.929	H1N1_Human_KX004063_A/Delaware/45/2015|2015.929	H1N1_Human_KX004064_A/Delaware/45/2015|2015.929	H1N1_Human_KX004066_A/Delaware/45/2015|2015.929	H1N1_Human_KX004068_A/Delaware/45/2015|2015.929	H1N1_Human_KX004069_A/Delaware/45/2015|2015.929	KX004062	KX004063	KX004064	KX004066	KX004068	KX004069	Human	H1N1	H1	N1	USA	NorthernAmerica	America	2015.93	Human
A/Alaska/38/2014	H1N1_Human_KU592792_A/Alaska/38/2014|2014.671	H1N1_Human_KU592749_A/Alaska/38/2014|2014.671	H1N1_Human_KU592847_A/Alaska/38/2014|2014.671	H1N1_Human_KU592759_A/Alaska/38/2014|2014.671	H1N1_Human_KU592818_A/Alaska/38/2014|2014.671	H1N1_Human_KU592834_A/Alaska/38/2014|2014.671	KU592792	KU592749	KU592847	KU592759	KU592818	KU592834	Human	H1N1	H1	N1	USA	NorthernAmerica	America	2014.67	Human
A/chicken/Tula/4/05	H5N1_Avian_EF205209_A/chicken/Tula/4/05|2005.500	H5N1_Avian_EF205202_A/chicken/Tula/4/05|2005.500	H5N1_Avian_EF205195_A/chicken/Tula/4/05|2005.500	H5N1_Avian_EF205181_A/chicken/Tula/4/05|2005.500	H5N1_Avian_EF205167_A/chicken/Tula/4/05|2005.500	H5N1_Avian_EF205188_A/chicken/Tula/4/05|2005.500	EF205209	EF205202	EF205195	EF205181	EF205167	EF205188	Avian	H5N1	H5	N1	Russia	EasternEurope	Europe	2005.5	Dom-gal
A/swine/California/A01459014/2015	H3N2_Swine_KT356666_A/swine/California/A01459014/2015|2015.208	H3N2_Swine_KT356667_A/swine/California/A01459014/2015|2015.208	H3N2_Swine_KT356668_A/swine/California/A01459014/2015|2015.208	H3N2_Swine_KT356670_A/swine/California/A01459014/2015|2015.208	H3N2_Swine_KT356672_A/swine/California/A01459014/2015|2015.208	H3N2_Swine_KT356673_A/swine/California/A01459014/2015|2015.208	KT356666	KT356667	KT356668	KT356670	KT356672	KT356673	Swine	H3N2	H3	N2	USA	NorthernAmerica	America	2015.21	Swine
A/duck/Pennsylvania/446080-7/2006	H5N2_Avian_GQ923436_A/duck/Pennsylvania/446080-7/2006|2006.500	H5N2_Avian_GQ923435_A/duck/Pennsylvania/446080-7/2006|2006.500	H5N2_Avian_GQ923434_A/duck/Pennsylvania/446080-7/2006|2006.500	H5N2_Avian_GQ923432_A/duck/Pennsylvania/446080-7/2006|2006.500	H5N2_Avian_GQ923430_A/duck/Pennsylvania/446080-7/2006|2006.500	H5N2_Avian_GQ923433_A/duck/Pennsylvania/446080-7/2006|2006.500	GQ923436	GQ923435	GQ923434	GQ923432	GQ923430	GQ923433	Avian	H5N2	H5	N2	USA	NorthernAmerica	America	2006.5	Dom-ans
A/Minhang/S01/2013	H7N9_Human_KY286416_A/Minhang/S01/2013|2013.156	H7N9_Human_KY286417_A/Minhang/S01/2013|2013.156	H7N9_Human_KY286418_A/Minhang/S01/2013|2013.156	H7N9_Human_KY286420_A/Minhang/S01/2013|2013.156	H7N9_Human_KY286422_A/Minhang/S01/2013|2013.156	H7N9_Human_KY286423_A/Minhang/S01/2013|2013.156	KY286416	KY286417	KY286418	KY286420	KY286422	KY286423	Human	H7N9	H7	N9	China	EasternAsia	Asia	2013.16	Human
A/Indiana/21/2012	H3N2_Human_KJ942695_A/Indiana/21/2012|2012.500	H3N2_Human_KJ942694_A/Indiana/21/2012|2012.500	H3N2_Human_KJ942693_A/Indiana/21/2012|2012.500	H3N2_Human_KJ942691_A/Indiana/21/2012|2012.500	H3N2_Human_KJ942689_A/Indiana/21/2012|2012.500	H3N2_Human_KJ942692_A/Indiana/21/2012|2012.500	KJ942695	KJ942694	KJ942693	KJ942691	KJ942689	KJ942692	Human	H3N2	H3	N2	USA	NorthernAmerica	America	2012.5	Human
A/Maryland/88/2017	H1N1_Human_CY261810_A/Maryland/88/2017|2017.836	H1N1_Human_CY261811_A/Maryland/88/2017|2017.836	H1N1_Human_CY261812_A/Maryland/88/2017|2017.836	H1N1_Human_CY261814_A/Maryland/88/2017|2017.836	H1N1_Human_CY261816_A/Maryland/88/2017|2017.836	H1N1_Human_CY261817_A/Maryland/88/2017|2017.836	CY261810	CY261811	CY261812	CY261814	CY261816	CY261817	Human	H1N1	H1	N1	USA	NorthernAmerica	America	2017.84	Human
A/mallard/Ontario/56/1976	H2N3_Avian_CY117242_A/mallard/Ontario/56/1976|1976.500	H2N3_Avian_CY117241_A/mallard/Ontario/56/1976|1976.500	H2N3_Avian_CY117240_A/mallard/Ontario/56/1976|1976.500	H2N3_Avian_CY117238_A/mallard/Ontario/56/1976|1976.500	H2N3_Avian_CY117236_A/mallard/Ontario/56/1976|1976.500	H2N3_Avian_CY117239_A/mallard/Ontario/56/1976|1976.500	CY117242	CY117241	CY117240	CY117238	CY117236	CY117239	Avian	H2N3	H2	N3	Canada	NorthernAmerica	America	1976.5	Wild-ans-short
A/Minnesota/06/2018	H1N1_Human_MH126013_A/Minnesota/06/2018|2018.025	H1N1_Human_MH126012_A/Minnesota/06/2018|2018.025	H1N1_Human_MH126011_A/Minnesota/06/2018|2018.025	H1N1_Human_MH126009_A/Minnesota/06/2018|2018.025	H1N1_Human_MH126007_A/Minnesota/06/2018|2018.025	H1N1_Human_MH126006_A/Minnesota/06/2018|2018.025	MH126013	MH126012	MH126011	MH126009	MH126007	MH126006	Human	H1N1	H1	N1	USA	NorthernAmerica	America	2018.03	Human
A/mallard/Alberta/884/1984	H2N5_Avian_CY003878_A/mallard/Alberta/884/1984|1984.633	H2N5_Avian_CY003877_A/mallard/Alberta/884/1984|1984.633	H2N5_Avian_CY003876_A/mallard/Alberta/884/1984|1984.633	H2N5_Avian_CY003874_A/mallard/Alberta/884/1984|1984.633	H2N5_Avian_CY003872_A/mallard/Alberta/884/1984|1984.633	H2N5_Avian_CY003875_A/mallard/Alberta/884/1984|1984.633	CY003878	CY003877	CY003876	CY003874	CY003872	CY003875	Avian	H2N5	H2	N5	Canada	NorthernAmerica	America	1984.63	Wild-ans-short
A/South_Dakota/16/2015	H1N1_Human_KT836917_A/South_Dakota/16/2015|2015.197	H1N1_Human_KT836893_A/South_Dakota/16/2015|2015.197	H1N1_Human_KT836888_A/South_Dakota/16/2015|2015.197	H1N1_Human_KT836842_A/South_Dakota/16/2015|2015.197	H1N1_Human_KT836920_A/South_Dakota/16/2015|2015.197	H1N1_Human_KT836735_A/South_Dakota/16/2015|2015.197	KT836917	KT836893	KT836888	KT836842	KT836920	KT836735	Human	H1N1	H1	N1	USA	NorthernAmerica	America	2015.2	Human
A/mallard/Sweden/99668/2009	H9N2_Avian_CY184180_A/mallard/Sweden/99668/2009|2009.710	H9N2_Avian_CY184179_A/mallard/Sweden/99668/2009|2009.710	H9N2_Avian_CY184178_A/mallard/Sweden/99668/2009|2009.710	H9N2_Avian_CY184176_A/mallard/Sweden/99668/2009|2009.710	H9N2_Avian_CY184174_A/mallard/Sweden/99668/2009|2009.710	H9N2_Avian_CY184177_A/mallard/Sweden/99668/2009|2009.710	CY184180	CY184179	CY184178	CY184176	CY184174	CY184177	Avian	H9N2	H9	N2	Sweden	NorthernEurope	Europe	2009.71	Wild-ans-short
A/swine/Pennsylvania/62170-2/2010	H3N2_Swine_HQ734213_A/swine/Pennsylvania/62170-2/2010|2010.814	H3N2_Swine_HQ734214_A/swine/Pennsylvania/62170-2/2010|2010.814	H3N2_Swine_HQ734215_A/swine/Pennsylvania/62170-2/2010|2010.814	H3N2_Swine_HQ734216_A/swine/Pennsylvania/62170-2/2010|2010.814	H3N2_Swine_HQ734217_A/swine/Pennsylvania/62170-2/2010|2010.814	H3N2_Swine_HQ734218_A/swine/Pennsylvania/62170-2/2010|2010.814	HQ734213	HQ734214	HQ734215	HQ734216	HQ734217	HQ734218	Swine	H3N2	H3	N2	USA	NorthernAmerica	America	2010.81	Swine
A/Ohio/UR06-0341/2007	H1N1_Human_CY026858_A/Ohio/UR06-0341/2007|2007.134	H1N1_Human_CY026857_A/Ohio/UR06-0341/2007|2007.134	H1N1_Human_CY026856_A/Ohio/UR06-0341/2007|2007.134	H1N1_Human_CY026854_A/Ohio/UR06-0341/2007|2007.134	H1N1_Human_CY026852_A/Ohio/UR06-0341/2007|2007.134	H1N1_Human_CY026855_A/Ohio/UR06-0341/2007|2007.134	CY026858	CY026857	CY026856	CY026854	CY026852	CY026855	Human	H1N1	H1	N1	USA	NorthernAmerica	America	2007.13	Human
A/chicken/Guangdong/S1453/2010	H6N2_Avian_KJ200668_A/chicken/Guangdong/S1453/2010|2010.173	H6N2_Avian_KJ200667_A/chicken/Guangdong/S1453/2010|2010.173	H6N2_Avian_KJ200666_A/chicken/Guangdong/S1453/2010|2010.173	H6N2_Avian_KJ200664_A/chicken/Guangdong/S1453/2010|2010.173	H6N2_Avian_KJ200662_A/chicken/Guangdong/S1453/2010|2010.173	H6N2_Avian_KJ200665_A/chicken/Guangdong/S1453/2010|2010.173	KJ200668	KJ200667	KJ200666	KJ200664	KJ200662	KJ200665	Avian	H6N2	H6	N2	China	EasternAsia	Asia	2010.17	Dom-gal
A/mallard/Maryland/1124/2005	H11N9_Avian_CY021476_A/mallard/Maryland/1124/2005|2005.500	H11N9_Avian_CY021475_A/mallard/Maryland/1124/2005|2005.500	H11N9_Avian_CY021474_A/mallard/Maryland/1124/2005|2005.500	H11N9_Avian_CY021472_A/mallard/Maryland/1124/2005|2005.500	H11N9_Avian_CY021470_A/mallard/Maryland/1124/2005|2005.500	H11N9_Avian_CY021473_A/mallard/Maryland/1124/2005|2005.500	CY021476	CY021475	CY021474	CY021472	CY021470	CY021473	Avian	H11N9	H11	N9	USA	NorthernAmerica	America	2005.5	Wild-ans-short
A/mallard/California/57889/2015	H11N9_Avian_KX351622_A/mallard/California/57889/2015|2015.537	H11N9_Avian_KX351714_A/mallard/California/57889/2015|2015.537	H11N9_Avian_KX351644_A/mallard/California/57889/2015|2015.537	H11N9_Avian_KX351706_A/mallard/California/57889/2015|2015.537	H11N9_Avian_KX351669_A/mallard/California/57889/2015|2015.537	H11N9_Avian_KX351691_A/mallard/California/57889/2015|2015.537	KX351622	KX351714	KX351644	KX351706	KX351669	KX351691	Avian	H11N9	H11	N9	USA	NorthernAmerica	America	2015.54	Wild-ans-short
A/mallard/California/3166/2012	H4N6_Avian_CY157365_A/mallard/California/3166/2012|2012.595	H4N6_Avian_CY157364_A/mallard/California/3166/2012|2012.595	H4N6_Avian_CY157363_A/mallard/California/3166/2012|2012.595	H4N6_Avian_CY157361_A/mallard/California/3166/2012|2012.595	H4N6_Avian_CY157359_A/mallard/California/3166/2012|2012.595	H4N6_Avian_CY157362_A/mallard/California/3166/2012|2012.595	CY157365	CY157364	CY157363	CY157361	CY157359	CY157362	Avian	H4N6	H4	N6	USA	NorthernAmerica	America	2012.6	Wild-ans-short
A/New_York/220/2002	H1N1_Human_CY002535_A/New_York/220/2002|2002.984	H1N1_Human_CY002534_A/New_York/220/2002|2002.984	H1N1_Human_CY002533_A/New_York/220/2002|2002.984	H1N1_Human_CY002531_A/New_York/220/2002|2002.984	H1N1_Human_CY002529_A/New_York/220/2002|2002.984	H1N1_Human_CY002532_A/New_York/220/2002|2002.984	CY002535	CY002534	CY002533	CY002531	CY002529	CY002532	Human	H1N1	H1	N1	USA	NorthernAmerica	America	2002.98	Human
A/mallard/Quebec/16485/2005	H3N3_Avian_CY045278_A/mallard/Quebec/16485/2005|2005.630	H3N3_Avian_CY045277_A/mallard/Quebec/16485/2005|2005.630	H3N3_Avian_CY045276_A/mallard/Quebec/16485/2005|2005.630	H3N3_Avian_CY045274_A/mallard/Quebec/16485/2005|2005.630	H3N3_Avian_CY045272_A/mallard/Quebec/16485/2005|2005.630	H3N3_Avian_CY045275_A/mallard/Quebec/16485/2005|2005.630	CY045278	CY045277	CY045276	CY045274	CY045272	CY045275	Avian	H3N3	H3	N3	Canada	NorthernAmerica	America	2005.63	Wild-ans-short
A/mallard/Ohio/10OS1319/2010	H4N6_Avian_CY132140_A/mallard/Ohio/10OS1319/2010|2010.584	H4N6_Avian_CY132139_A/mallard/Ohio/10OS1319/2010|2010.584	H4N6_Avian_CY132138_A/mallard/Ohio/10OS1319/2010|2010.584	H4N6_Avian_CY132136_A/mallard/Ohio/10OS1319/2010|2010.584	H4N6_Avian_CY132134_A/mallard/Ohio/10OS1319/2010|2010.584	H4N6_Avian_CY132137_A/mallard/Ohio/10OS1319/2010|2010.584	CY132140	CY132139	CY132138	CY132136	CY132134	CY132137	Avian	H4N6	H4	N6	USA	NorthernAmerica	America	2010.58	Wild-ans-short
A/mallard/Wisconsin/260/1980	H3N2_Avian_CY178397_A/mallard/Wisconsin/260/1980|1980.500	H3N2_Avian_CY178396_A/mallard/Wisconsin/260/1980|1980.500	H3N2_Avian_CY178395_A/mallard/Wisconsin/260/1980|1980.500	H3N2_Avian_CY178393_A/mallard/Wisconsin/260/1980|1980.500	H3N2_Avian_CY178391_A/mallard/Wisconsin/260/1980|1980.500	H3N2_Avian_CY178394_A/mallard/Wisconsin/260/1980|1980.500	CY178397	CY178396	CY178395	CY178393	CY178391	CY178394	Avian	H3N2	H3	N2	USA	NorthernAmerica	America	1980.5	Wild-ans-short
A/swine/Ohio/09SW1489E/2009	H1N2_Swine_CY130572_A/swine/Ohio/09SW1489E/2009|2009.507	H1N2_Swine_CY130571_A/swine/Ohio/09SW1489E/2009|2009.507	H1N2_Swine_CY130570_A/swine/Ohio/09SW1489E/2009|2009.507	H1N2_Swine_CY130568_A/swine/Ohio/09SW1489E/2009|2009.507	H1N2_Swine_CY130566_A/swine/Ohio/09SW1489E/2009|2009.507	H1N2_Swine_CY130569_A/swine/Ohio/09SW1489E/2009|2009.507	CY130572	CY130571	CY130570	CY130568	CY130566	CY130569	Swine	H1N2	H1	N2	USA	NorthernAmerica	America	2009.51	Swine
A/common_goldeneye/Wisconsin/16OS4147/2016	H10N3_Avian_MG279874_A/common_goldeneye/Wisconsin/16OS4147/2016|2016.921	H10N3_Avian_MG280078_A/common_goldeneye/Wisconsin/16OS4147/2016|2016.921	H10N3_Avian_MG280222_A/common_goldeneye/Wisconsin/16OS4147/2016|2016.921	H10N3_Avian_MG280531_A/common_goldeneye/Wisconsin/16OS4147/2016|2016.921	H10N3_Avian_MG280231_A/common_goldeneye/Wisconsin/16OS4147/2016|2016.921	H10N3_Avian_MG280511_A/common_goldeneye/Wisconsin/16OS4147/2016|2016.921	MG279874	MG280078	MG280222	MG280531	MG280231	MG280511	Avian	H10N3	H10	N3	USA	NorthernAmerica	America	2016.92	Wild-ans-short
A/mallard/Alberta/309/1979	H2N3_Avian_CY117266_A/mallard/Alberta/309/1979|1979.603	H2N3_Avian_CY117265_A/mallard/Alberta/309/1979|1979.603	H2N3_Avian_CY117264_A/mallard/Alberta/309/1979|1979.603	H2N3_Avian_CY117262_A/mallard/Alberta/309/1979|1979.603	H2N3_Avian_CY117260_A/mallard/Alberta/309/1979|1979.603	H2N3_Avian_CY117263_A/mallard/Alberta/309/1979|1979.603	CY117266	CY117265	CY117264	CY117262	CY117260	CY117263	Avian	H2N3	H2	N3	Canada	NorthernAmerica	America	1979.6	Wild-ans-short
A/Ontario/3620/2010	H1N1_Human_CY081066_A/Ontario/3620/2010|2010.896	H1N1_Human_CY081067_A/Ontario/3620/2010|2010.896	H1N1_Human_CY081068_A/Ontario/3620/2010|2010.896	H1N1_Human_CY081070_A/Ontario/3620/2010|2010.896	H1N1_Human_CY081072_A/Ontario/3620/2010|2010.896	H1N1_Human_CY081073_A/Ontario/3620/2010|2010.896	CY081066	CY081067	CY081068	CY081070	CY081072	CY081073	Human	H1N1	H1	N1	Canada	NorthernAmerica	America	2010.9	Human
A/swine/Wisconsin/629/1980	H1N1_Swine_CY023001_A/swine/Wisconsin/629/1980|1980.500	H1N1_Swine_CY023000_A/swine/Wisconsin/629/1980|1980.500	H1N1_Swine_CY022999_A/swine/Wisconsin/629/1980|1980.500	H1N1_Swine_CY022997_A/swine/Wisconsin/629/1980|1980.500	H1N1_Swine_CY022995_A/swine/Wisconsin/629/1980|1980.500	H1N1_Swine_CY022998_A/swine/Wisconsin/629/1980|1980.500	CY023001	CY023000	CY022999	CY022997	CY022995	CY022998	Swine	H1N1	H1	N1	USA	NorthernAmerica	America	1980.5	Swine
A/Dakar/WRAIR0020T/2010	H1N1_Human_CY083037_A/Dakar/WRAIR0020T/2010|2010.126	H1N1_Human_CY083038_A/Dakar/WRAIR0020T/2010|2010.126	H1N1_Human_CY083039_A/Dakar/WRAIR0020T/2010|2010.126	H1N1_Human_CY083041_A/Dakar/WRAIR0020T/2010|2010.126	H1N1_Human_CY083043_A/Dakar/WRAIR0020T/2010|2010.126	H1N1_Human_CY083044_A/Dakar/WRAIR0020T/2010|2010.126	CY083037	CY083038	CY083039	CY083041	CY083043	CY083044	Human	H1N1	H1	N1	Senegal	WesternAfrica	Africa	2010.13	Human
A/Kansas/UR06-0191/2007	H1N1_Human_CY028146_A/Kansas/UR06-0191/2007|2007.096	H1N1_Human_CY028145_A/Kansas/UR06-0191/2007|2007.096	H1N1_Human_CY028144_A/Kansas/UR06-0191/2007|2007.096	H1N1_Human_CY028142_A/Kansas/UR06-0191/2007|2007.096	H1N1_Human_CY028140_A/Kansas/UR06-0191/2007|2007.096	H1N1_Human_CY028143_A/Kansas/UR06-0191/2007|2007.096	CY028146	CY028145	CY028144	CY028142	CY028140	CY028143	Human	H1N1	H1	N1	USA	NorthernAmerica	America	2007.1	Human
A/swine/Hong_Kong/80/1978	H1N1_Swine_CY084838_A/swine/Hong_Kong/80/1978|1978.014	H1N1_Swine_CY084839_A/swine/Hong_Kong/80/1978|1978.014	H1N1_Swine_CY084840_A/swine/Hong_Kong/80/1978|1978.014	H1N1_Swine_CY084842_A/swine/Hong_Kong/80/1978|1978.014	H1N1_Swine_CY084844_A/swine/Hong_Kong/80/1978|1978.014	H1N1_Swine_CY084845_A/swine/Hong_Kong/80/1978|1978.014	CY084838	CY084839	CY084840	CY084842	CY084844	CY084845	Swine	H1N1	H1	N1	Hong Kong	EasternAsia	Asia	1978.01	Swine
A/mallard/California/8399/2008	H6N1_Avian_CY093630_A/mallard/California/8399/2008|2008.805	H6N1_Avian_CY093629_A/mallard/California/8399/2008|2008.805	H6N1_Avian_CY093628_A/mallard/California/8399/2008|2008.805	H6N1_Avian_CY093626_A/mallard/California/8399/2008|2008.805	H6N1_Avian_CY093624_A/mallard/California/8399/2008|2008.805	H6N1_Avian_CY093627_A/mallard/California/8399/2008|2008.805	CY093630	CY093629	CY093628	CY093626	CY093624	CY093627	Avian	H6N1	H6	N1	USA	NorthernAmerica	America	2008.81	Wild-ans-short
A/turkey/Poland/08/2014	H9N2_Avian_KX470439_A/turkey/Poland/08/2014|2014.290	H9N2_Avian_KX470440_A/turkey/Poland/08/2014|2014.290	H9N2_Avian_KX470441_A/turkey/Poland/08/2014|2014.290	H9N2_Avian_KX470443_A/turkey/Poland/08/2014|2014.290	H9N2_Avian_KX470445_A/turkey/Poland/08/2014|2014.290	H9N2_Avian_KX470446_A/turkey/Poland/08/2014|2014.290	KX470439	KX470440	KX470441	KX470443	KX470445	KX470446	Avian	H9N2	H9	N2	Poland	EasternEurope	Europe	2014.29	Dom-gal
A/swine/Shanghai/3/2005	H1N1_Swine_FJ789830_A/swine/Shanghai/3/2005|2005.534	H1N1_Swine_FJ789831_A/swine/Shanghai/3/2005|2005.534	H1N1_Swine_FJ789838_A/swine/Shanghai/3/2005|2005.534	H1N1_Swine_FJ789833_A/swine/Shanghai/3/2005|2005.534	H1N1_Swine_FJ789835_A/swine/Shanghai/3/2005|2005.534	H1N1_Swine_FJ789836_A/swine/Shanghai/3/2005|2005.534	FJ789830	FJ789831	FJ789838	FJ789833	FJ789835	FJ789836	Swine	H1N1	H1	N1	China	EasternAsia	Asia	2005.53	Swine
A/duck/Zhejiang/DK10/2013	H7N3_Avian_KF042073_A/duck/Zhejiang/DK10/2013|2013.200	H7N3_Avian_KF042069_A/duck/Zhejiang/DK10/2013|2013.200	H7N3_Avian_KF042079_A/duck/Zhejiang/DK10/2013|2013.200	H7N3_Avian_KF042075_A/duck/Zhejiang/DK10/2013|2013.200	H7N3_Avian_KF042077_A/duck/Zhejiang/DK10/2013|2013.200	H7N3_Avian_KF042071_A/duck/Zhejiang/DK10/2013|2013.200	KF042073	KF042069	KF042079	KF042075	KF042077	KF042071	Avian	H7N3	H7	N3	China	EasternAsia	Asia	2013.2	Dom-ans
A/mallard/Maryland/06OS194/2006	H10N4_Avian_CY190306_A/mallard/Maryland/06OS194/2006|2006.055	H10N4_Avian_CY190305_A/mallard/Maryland/06OS194/2006|2006.055	H10N4_Avian_CY190304_A/mallard/Maryland/06OS194/2006|2006.055	H10N4_Avian_CY190302_A/mallard/Maryland/06OS194/2006|2006.055	H10N4_Avian_CY190300_A/mallard/Maryland/06OS194/2006|2006.055	H10N4_Avian_CY190303_A/mallard/Maryland/06OS194/2006|2006.055	CY190306	CY190305	CY190304	CY190302	CY190300	CY190303	Avian	H10N4	H10	N4	USA	NorthernAmerica	America	2006.06	Wild-ans-short
A/duck/Jiangsu/1-15/2011	H4N2_Avian_KC282876_A/duck/Jiangsu/1-15/2011|2011.030	H4N2_Avian_KC282877_A/duck/Jiangsu/1-15/2011|2011.030	H4N2_Avian_KC282878_A/duck/Jiangsu/1-15/2011|2011.030	H4N2_Avian_KC282880_A/duck/Jiangsu/1-15/2011|2011.030	H4N2_Avian_KC282882_A/duck/Jiangsu/1-15/2011|2011.030	H4N2_Avian_KC282883_A/duck/Jiangsu/1-15/2011|2011.030	KC282876	KC282877	KC282878	KC282880	KC282882	KC282883	Avian	H4N2	H4	N2	China	EasternAsia	Asia	2011.03	Dom-ans
A/swine/Poland/16315/2011	H1N1_Swine_KR700581_A/swine/Poland/16315/2011|2011.816	H1N1_Swine_KR700582_A/swine/Poland/16315/2011|2011.816	H1N1_Swine_KR700583_A/swine/Poland/16315/2011|2011.816	H1N1_Swine_KR700585_A/swine/Poland/16315/2011|2011.816	H1N1_Swine_KR700587_A/swine/Poland/16315/2011|2011.816	H1N1_Swine_KR700588_A/swine/Poland/16315/2011|2011.816	KR700581	KR700582	KR700583	KR700585	KR700587	KR700588	Swine	H1N1	H1	N1	Poland	EasternEurope	Europe	2011.82	Swine
A/Netherlands/063/2011	H3N2_Human_CY114428_A/Netherlands/063/2011|2011.011	H3N2_Human_CY114427_A/Netherlands/063/2011|2011.011	H3N2_Human_CY114426_A/Netherlands/063/2011|2011.011	H3N2_Human_CY114424_A/Netherlands/063/2011|2011.011	H3N2_Human_CY114422_A/Netherlands/063/2011|2011.011	H3N2_Human_CY114425_A/Netherlands/063/2011|2011.011	CY114428	CY114427	CY114426	CY114424	CY114422	CY114425	Human	H3N2	H3	N2	Netherlands	WesternEurope	Europe	2011.01	Human
A/Stockholm/12/1988	H3N2_Human_CY113404_A/Stockholm/12/1988|1988.500	H3N2_Human_CY113403_A/Stockholm/12/1988|1988.500	H3N2_Human_CY113402_A/Stockholm/12/1988|1988.500	H3N2_Human_CY113400_A/Stockholm/12/1988|1988.500	H3N2_Human_CY113398_A/Stockholm/12/1988|1988.500	H3N2_Human_CY113401_A/Stockholm/12/1988|1988.500	CY113404	CY113403	CY113402	CY113400	CY113398	CY113401	Human	H3N2	H3	N2	Sweden	NorthernEurope	Europe	1988.5	Human
A/gadwall/Iowa/10OS2753/2010	H3N8_Avian_CY133479_A/gadwall/Iowa/10OS2753/2010|2010.792	H3N8_Avian_CY133478_A/gadwall/Iowa/10OS2753/2010|2010.792	H3N8_Avian_CY133477_A/gadwall/Iowa/10OS2753/2010|2010.792	H3N8_Avian_CY133475_A/gadwall/Iowa/10OS2753/2010|2010.792	H3N8_Avian_CY133473_A/gadwall/Iowa/10OS2753/2010|2010.792	H3N8_Avian_CY133476_A/gadwall/Iowa/10OS2753/2010|2010.792	CY133479	CY133478	CY133477	CY133475	CY133473	CY133476	Avian	H3N8	H3	N8	USA	NorthernAmerica	America	2010.79	Wild-ans-short
A/American_green-winged_teal/Alaska/478/2014	H3N1_Avian_KT338417_A/American_green-winged_teal/Alaska/478/2014|2014.751	H3N1_Avian_KT338418_A/American_green-winged_teal/Alaska/478/2014|2014.751	H3N1_Avian_KT338419_A/American_green-winged_teal/Alaska/478/2014|2014.751	H3N1_Avian_KT338421_A/American_green-winged_teal/Alaska/478/2014|2014.751	H3N1_Avian_KT338423_A/American_green-winged_teal/Alaska/478/2014|2014.751	H3N1_Avian_KT338424_A/American_green-winged_teal/Alaska/478/2014|2014.751	KT338417	KT338418	KT338419	KT338421	KT338423	KT338424	Avian	H3N1	H3	N1	USA	NorthernAmerica	America	2014.75	Wild-ans-long
A/chicken/Zhejiang/7418/2015	H1N3_Avian_KY971055_A/chicken/Zhejiang/7418/2015|2015.504	H1N3_Avian_KY971083_A/chicken/Zhejiang/7418/2015|2015.504	H1N3_Avian_KY971111_A/chicken/Zhejiang/7418/2015|2015.504	H1N3_Avian_KY971167_A/chicken/Zhejiang/7418/2015|2015.504	H1N3_Avian_KY971223_A/chicken/Zhejiang/7418/2015|2015.504	H1N3_Avian_KY971251_A/chicken/Zhejiang/7418/2015|2015.504	KY971055	KY971083	KY971111	KY971167	KY971223	KY971251	Avian	H1N3	H1	N3	China	EasternAsia	Asia	2015.5	Dom-gal
A/blue-winged_teal/Guatemala/CIP049H109-38/2012	H3N8_Avian_KY644272_A/blue-winged_teal/Guatemala/CIP049H109-38/2012|2012.874	H3N8_Avian_KY644382_A/blue-winged_teal/Guatemala/CIP049H109-38/2012|2012.874	H3N8_Avian_KY644366_A/blue-winged_teal/Guatemala/CIP049H109-38/2012|2012.874	H3N8_Avian_KY644374_A/blue-winged_teal/Guatemala/CIP049H109-38/2012|2012.874	H3N8_Avian_KY644360_A/blue-winged_teal/Guatemala/CIP049H109-38/2012|2012.874	H3N8_Avian_KY644215_A/blue-winged_teal/Guatemala/CIP049H109-38/2012|2012.874	KY644272	KY644382	KY644366	KY644374	KY644360	KY644215	Avian	H3N8	H3	N8	Guatemala	CentralAmerica	America	2012.87	Wild-ans-long
A/Hong_Kong/1/1989	H3N2_Human_CY112435_A/Hong_Kong/1/1989|1989.500	H3N2_Human_CY112434_A/Hong_Kong/1/1989|1989.500	H3N2_Human_CY112433_A/Hong_Kong/1/1989|1989.500	H3N2_Human_CY112431_A/Hong_Kong/1/1989|1989.500	H3N2_Human_CY112429_A/Hong_Kong/1/1989|1989.500	H3N2_Human_CY112432_A/Hong_Kong/1/1989|1989.500	CY112435	CY112434	CY112433	CY112431	CY112429	CY112432	Human	H3N2	H3	N2	Hong Kong	EasternAsia	Asia	1989.5	Human
A/Chicken/Virginia/40018/84	H5N2_Avian_FJ610141_A/Chicken/Virginia/40018/84|1984.500	H5N2_Avian_FJ610140_A/Chicken/Virginia/40018/84|1984.500	H5N2_Avian_FJ610139_A/Chicken/Virginia/40018/84|1984.500	H5N2_Avian_FJ610137_A/Chicken/Virginia/40018/84|1984.500	H5N2_Avian_FJ610135_A/Chicken/Virginia/40018/84|1984.500	H5N2_Avian_FJ610138_A/Chicken/Virginia/40018/84|1984.500	FJ610141	FJ610140	FJ610139	FJ610137	FJ610135	FJ610138	Avian	H5N2	H5	N2	USA	NorthernAmerica	America	1984.5	Dom-gal
A/great_egret/Hong_Kong/807/2008	H5N1_Avian_CY036234_A/great_egret/Hong_Kong/807/2008|2008.500	H5N1_Avian_CY036235_A/great_egret/Hong_Kong/807/2008|2008.500	H5N1_Avian_CY036236_A/great_egret/Hong_Kong/807/2008|2008.500	H5N1_Avian_CY036238_A/great_egret/Hong_Kong/807/2008|2008.500	H5N1_Avian_CY036240_A/great_egret/Hong_Kong/807/2008|2008.500	H5N1_Avian_CY036241_A/great_egret/Hong_Kong/807/2008|2008.500	CY036234	CY036235	CY036236	CY036238	CY036240	CY036241	Avian	H5N1	H5	N1	Hong Kong	EasternAsia	Asia	2008.5	Wild-other
A/swine/Pennsylvania/A01554941/2015	H1N1_Swine_KX670647_A/swine/Pennsylvania/A01554941/2015|2015.362	H1N1_Swine_KX670648_A/swine/Pennsylvania/A01554941/2015|2015.362	H1N1_Swine_KX670649_A/swine/Pennsylvania/A01554941/2015|2015.362	H1N1_Swine_KX670650_A/swine/Pennsylvania/A01554941/2015|2015.362	H1N1_Swine_KT164901_A/swine/Pennsylvania/A01554941/2015|2015.362	H1N1_Swine_KX670651_A/swine/Pennsylvania/A01554941/2015|2015.362	KX670647	KX670648	KX670649	KX670650	KT164901	KX670651	Swine	H1N1	H1	N1	USA	NorthernAmerica	America	2015.36	Swine
A/chicken/Hunan/S4495/2010	H6N6_Avian_KJ200716_A/chicken/Hunan/S4495/2010|2010.940	H6N6_Avian_KJ200715_A/chicken/Hunan/S4495/2010|2010.940	H6N6_Avian_KJ200714_A/chicken/Hunan/S4495/2010|2010.940	H6N6_Avian_KJ200712_A/chicken/Hunan/S4495/2010|2010.940	H6N6_Avian_KJ200710_A/chicken/Hunan/S4495/2010|2010.940	H6N6_Avian_KJ200713_A/chicken/Hunan/S4495/2010|2010.940	KJ200716	KJ200715	KJ200714	KJ200712	KJ200710	KJ200713	Avian	H6N6	H6	N6	China	EasternAsia	Asia	2010.94	Dom-gal
A/swine/Ohio/16TOSU8287/2016	H1N2_Swine_CY243192_A/swine/Ohio/16TOSU8287/2016|2016.496	H1N2_Swine_CY243191_A/swine/Ohio/16TOSU8287/2016|2016.496	H1N2_Swine_CY243190_A/swine/Ohio/16TOSU8287/2016|2016.496	H1N2_Swine_CY243188_A/swine/Ohio/16TOSU8287/2016|2016.496	H1N2_Swine_CY243186_A/swine/Ohio/16TOSU8287/2016|2016.496	H1N2_Swine_CY243189_A/swine/Ohio/16TOSU8287/2016|2016.496	CY243192	CY243191	CY243190	CY243188	CY243186	CY243189	Swine	H1N2	H1	N2	USA	NorthernAmerica	America	2016.5	Swine
A/swine/Michigan/A01672424/2017	H3N2_Swine_MF373244_A/swine/Michigan/A01672424/2017|2017.052	H3N2_Swine_MF373245_A/swine/Michigan/A01672424/2017|2017.052	H3N2_Swine_MF373246_A/swine/Michigan/A01672424/2017|2017.052	H3N2_Swine_MF373247_A/swine/Michigan/A01672424/2017|2017.052	H3N2_Swine_MF373248_A/swine/Michigan/A01672424/2017|2017.052	H3N2_Swine_MF373249_A/swine/Michigan/A01672424/2017|2017.052	MF373244	MF373245	MF373246	MF373247	MF373248	MF373249	Swine	H3N2	H3	N2	USA	NorthernAmerica	America	2017.05	Swine
A/chicken/Huaian/003/2015	H7N9_Avian_KX215970_A/chicken/Huaian/003/2015|2015.096	H7N9_Avian_KX215960_A/chicken/Huaian/003/2015|2015.096	H7N9_Avian_KX215950_A/chicken/Huaian/003/2015|2015.096	H7N9_Avian_KX215930_A/chicken/Huaian/003/2015|2015.096	H7N9_Avian_KX215920_A/chicken/Huaian/003/2015|2015.096	H7N9_Avian_KX215939_A/chicken/Huaian/003/2015|2015.096	KX215970	KX215960	KX215950	KX215930	KX215920	KX215939	Avian	H7N9	H7	N9	China	EasternAsia	Asia	2015.1	Dom-gal
A/swine/North_Carolina/A02214775/2017	H1N1_Swine_MF973374_A/swine/North_Carolina/A02214775/2017|2017.296	H1N1_Swine_MF973375_A/swine/North_Carolina/A02214775/2017|2017.296	H1N1_Swine_MF973376_A/swine/North_Carolina/A02214775/2017|2017.296	H1N1_Swine_MF973377_A/swine/North_Carolina/A02214775/2017|2017.296	H1N1_Swine_MF973378_A/swine/North_Carolina/A02214775/2017|2017.296	H1N1_Swine_MF973379_A/swine/North_Carolina/A02214775/2017|2017.296	MF973374	MF973375	MF973376	MF973377	MF973378	MF973379	Swine	H1N1	H1	N1	USA	NorthernAmerica	America	2017.3	Swine
A/mallard/Minnesota/AI09-1714/2009	H7N1_Avian_KF298398_A/mallard/Minnesota/AI09-1714/2009|2009.564	H7N1_Avian_KF298399_A/mallard/Minnesota/AI09-1714/2009|2009.564	H7N1_Avian_KF298400_A/mallard/Minnesota/AI09-1714/2009|2009.564	H7N1_Avian_KF298402_A/mallard/Minnesota/AI09-1714/2009|2009.564	H7N1_Avian_KF298404_A/mallard/Minnesota/AI09-1714/2009|2009.564	H7N1_Avian_KF298405_A/mallard/Minnesota/AI09-1714/2009|2009.564	KF298398	KF298399	KF298400	KF298402	KF298404	KF298405	Avian	H7N1	H7	N1	USA	NorthernAmerica	America	2009.56	Wild-ans-short
A/mallard/Wisconsin/1111/1982	H7N4_Avian_CY178862_A/mallard/Wisconsin/1111/1982|1982.500	H7N4_Avian_CY178861_A/mallard/Wisconsin/1111/1982|1982.500	H7N4_Avian_CY178860_A/mallard/Wisconsin/1111/1982|1982.500	H7N4_Avian_CY178858_A/mallard/Wisconsin/1111/1982|1982.500	H7N4_Avian_CY178856_A/mallard/Wisconsin/1111/1982|1982.500	H7N4_Avian_CY178859_A/mallard/Wisconsin/1111/1982|1982.500	CY178862	CY178861	CY178860	CY178858	CY178856	CY178859	Avian	H7N4	H7	N4	USA	NorthernAmerica	America	1982.5	Wild-ans-short
A/duck/Taiwan/4379/2013	H5N2_Avian_KJ162777_A/duck/Taiwan/4379/2013|2013.025	H5N2_Avian_KJ162778_A/duck/Taiwan/4379/2013|2013.025	H5N2_Avian_KJ162779_A/duck/Taiwan/4379/2013|2013.025	H5N2_Avian_KJ162781_A/duck/Taiwan/4379/2013|2013.025	H5N2_Avian_KJ162783_A/duck/Taiwan/4379/2013|2013.025	H5N2_Avian_KJ162784_A/duck/Taiwan/4379/2013|2013.025	KJ162777	KJ162778	KJ162779	KJ162781	KJ162783	KJ162784	Avian	H5N2	H5	N2	Taiwan	EasternAsia	Asia	2013.03	Dom-ans
A/BRISBANE/9/2006	H3N2_Human_CY121575_A/BRISBANE/9/2006|2006.500	H3N2_Human_CY121574_A/BRISBANE/9/2006|2006.500	H3N2_Human_CY121573_A/BRISBANE/9/2006|2006.500	H3N2_Human_CY121571_A/BRISBANE/9/2006|2006.500	H3N2_Human_CY121569_A/BRISBANE/9/2006|2006.500	H3N2_Human_CY121572_A/BRISBANE/9/2006|2006.500	CY121575	CY121574	CY121573	CY121571	CY121569	CY121572	Human	H3N2	H3	N2	Australia	AustraliaNewZealandOceania	Oceania	2006.5	Human
A/jungle_crow/Hyogo/2803A002/2018	H5N6_Avian_LC379582_A/jungle_crow/Hyogo/2803A002/2018|2018.162	H5N6_Avian_LC379583_A/jungle_crow/Hyogo/2803A002/2018|2018.162	H5N6_Avian_LC379584_A/jungle_crow/Hyogo/2803A002/2018|2018.162	H5N6_Avian_LC379586_A/jungle_crow/Hyogo/2803A002/2018|2018.162	H5N6_Avian_LC379588_A/jungle_crow/Hyogo/2803A002/2018|2018.162	H5N6_Avian_LC379589_A/jungle_crow/Hyogo/2803A002/2018|2018.162	LC379582	LC379583	LC379584	LC379586	LC379588	LC379589	Avian	H5N6	H5	N6	Japan	EasternAsia	Asia	2018.16	Wild-other
A/North_Carolina/22/2018	H1N1_Human_MH360108_A/North_Carolina/22/2018|2018.145	H1N1_Human_MH360109_A/North_Carolina/22/2018|2018.145	H1N1_Human_MH360110_A/North_Carolina/22/2018|2018.145	H1N1_Human_MH360112_A/North_Carolina/22/2018|2018.145	H1N1_Human_MH360113_A/North_Carolina/22/2018|2018.145	H1N1_Human_MH360114_A/North_Carolina/22/2018|2018.145	MH360108	MH360109	MH360110	MH360112	MH360113	MH360114	Human	H1N1	H1	N1	USA	NorthernAmerica	America	2018.14	Human
A/Taiwan/4845/1999	H1N1_Human_DQ415285_A/Taiwan/4845/1999|1999.500	H1N1_Human_DQ415296_A/Taiwan/4845/1999|1999.500	H1N1_Human_DQ415307_A/Taiwan/4845/1999|1999.500	H1N1_Human_DQ415329_A/Taiwan/4845/1999|1999.500	H1N1_Human_DQ415351_A/Taiwan/4845/1999|1999.500	H1N1_Human_DQ415362_A/Taiwan/4845/1999|1999.500	DQ415285	DQ415296	DQ415307	DQ415329	DQ415351	DQ415362	Human	H1N1	H1	N1	Taiwan	EasternAsia	Asia	1999.5	Human
A/mallard/New_Brunswick/04394/2007	H10N7_Avian_CY129373_A/mallard/New_Brunswick/04394/2007|2007.674	H10N7_Avian_CY129372_A/mallard/New_Brunswick/04394/2007|2007.674	H10N7_Avian_CY129371_A/mallard/New_Brunswick/04394/2007|2007.674	H10N7_Avian_CY129369_A/mallard/New_Brunswick/04394/2007|2007.674	H10N7_Avian_CY129367_A/mallard/New_Brunswick/04394/2007|2007.674	H10N7_Avian_CY129370_A/mallard/New_Brunswick/04394/2007|2007.674	CY129373	CY129372	CY129371	CY129369	CY129367	CY129370	Avian	H10N7	H10	N7	Canada	NorthernAmerica	America	2007.67	Wild-ans-short
A/chicken/PA/298101-4/2004	H2N2_Avian_EU735817_A/chicken/PA/298101-4/2004|2004.500	H2N2_Avian_EU735816_A/chicken/PA/298101-4/2004|2004.500	H2N2_Avian_EU735815_A/chicken/PA/298101-4/2004|2004.500	H2N2_Avian_EU735813_A/chicken/PA/298101-4/2004|2004.500	H2N2_Avian_EU735811_A/chicken/PA/298101-4/2004|2004.500	H2N2_Avian_EU735814_A/chicken/PA/298101-4/2004|2004.500	EU735817	EU735816	EU735815	EU735813	EU735811	EU735814	Avian	H2N2	H2	N2	USA	NorthernAmerica	America	2004.5	Dom-gal
A/gadwall/Illinois/10OS3384/2010	H11N2_Avian_CY133012_A/gadwall/Illinois/10OS3384/2010|2010.827	H11N2_Avian_CY133011_A/gadwall/Illinois/10OS3384/2010|2010.827	H11N2_Avian_CY133010_A/gadwall/Illinois/10OS3384/2010|2010.827	H11N2_Avian_CY133008_A/gadwall/Illinois/10OS3384/2010|2010.827	H11N2_Avian_CY133006_A/gadwall/Illinois/10OS3384/2010|2010.827	H11N2_Avian_CY133009_A/gadwall/Illinois/10OS3384/2010|2010.827	CY133012	CY133011	CY133010	CY133008	CY133006	CY133009	Avian	H11N2	H11	N2	USA	NorthernAmerica	America	2010.83	Wild-ans-short
A/chicken/Xinjiang/SD033/2014	H7N9_Avian_MF630338_A/chicken/Xinjiang/SD033/2014|2014.921	H7N9_Avian_MF630339_A/chicken/Xinjiang/SD033/2014|2014.921	H7N9_Avian_MF630340_A/chicken/Xinjiang/SD033/2014|2014.921	H7N9_Avian_MF630342_A/chicken/Xinjiang/SD033/2014|2014.921	H7N9_Avian_MF630344_A/chicken/Xinjiang/SD033/2014|2014.921	H7N9_Avian_MF630345_A/chicken/Xinjiang/SD033/2014|2014.921	MF630338	MF630339	MF630340	MF630342	MF630344	MF630345	Avian	H7N9	H7	N9	China	EasternAsia	Asia	2014.92	Dom-gal
A/rock_dove/Oregon/20547-003/2007	H1N2_Avian_CY076148_A/rock_dove/Oregon/20547-003/2007|2007.844	H1N2_Avian_CY076147_A/rock_dove/Oregon/20547-003/2007|2007.844	H1N2_Avian_CY076146_A/rock_dove/Oregon/20547-003/2007|2007.844	H1N2_Avian_CY076144_A/rock_dove/Oregon/20547-003/2007|2007.844	H1N2_Avian_CY076142_A/rock_dove/Oregon/20547-003/2007|2007.844	H1N2_Avian_CY076145_A/rock_dove/Oregon/20547-003/2007|2007.844	CY076148	CY076147	CY076146	CY076144	CY076142	CY076145	Avian	H1N2	H1	N2	USA	NorthernAmerica	America	2007.84	Wild-other
A/pintail/Wisconsin/381/1983	H6N2_Avian_CY178846_A/pintail/Wisconsin/381/1983|1983.500	H6N2_Avian_CY178845_A/pintail/Wisconsin/381/1983|1983.500	H6N2_Avian_CY178844_A/pintail/Wisconsin/381/1983|1983.500	H6N2_Avian_CY178842_A/pintail/Wisconsin/381/1983|1983.500	H6N2_Avian_CY178840_A/pintail/Wisconsin/381/1983|1983.500	H6N2_Avian_CY178843_A/pintail/Wisconsin/381/1983|1983.500	CY178846	CY178845	CY178844	CY178842	CY178840	CY178843	Avian	H6N2	H6	N2	USA	NorthernAmerica	America	1983.5	Wild-ans-short
A/shorebird/Delaware_Bay/75/2001	H11N2_Avian_CY127653_A/shorebird/Delaware_Bay/75/2001|2001.373	H11N2_Avian_CY127652_A/shorebird/Delaware_Bay/75/2001|2001.373	H11N2_Avian_CY127651_A/shorebird/Delaware_Bay/75/2001|2001.373	H11N2_Avian_CY127649_A/shorebird/Delaware_Bay/75/2001|2001.373	H11N2_Avian_CY127647_A/shorebird/Delaware_Bay/75/2001|2001.373	H11N2_Avian_CY127650_A/shorebird/Delaware_Bay/75/2001|2001.373	CY127653	CY127652	CY127651	CY127649	CY127647	CY127650	Avian	H11N2	H11	N2	USA	NorthernAmerica	America	2001.37	Wild-other
A/Michigan/33/2012	H3N2_Human_KF789776_A/Michigan/33/2012|2012.921	H3N2_Human_KF789761_A/Michigan/33/2012|2012.921	H3N2_Human_KF790531_A/Michigan/33/2012|2012.921	H3N2_Human_KF789771_A/Michigan/33/2012|2012.921	H3N2_Human_KF789757_A/Michigan/33/2012|2012.921	H3N2_Human_KF789772_A/Michigan/33/2012|2012.921	KF789776	KF789761	KF790531	KF789771	KF789757	KF789772	Human	H3N2	H3	N2	USA	NorthernAmerica	America	2012.92	Human
A/Alaska/19/2016	H3N2_Human_KX917857_A/Alaska/19/2016|2016.312	H3N2_Human_KX917858_A/Alaska/19/2016|2016.312	H3N2_Human_KX917859_A/Alaska/19/2016|2016.312	H3N2_Human_KX917861_A/Alaska/19/2016|2016.312	H3N2_Human_KX917863_A/Alaska/19/2016|2016.312	H3N2_Human_KX917864_A/Alaska/19/2016|2016.312	KX917857	KX917858	KX917859	KX917861	KX917863	KX917864	Human	H3N2	H3	N2	USA	NorthernAmerica	America	2016.31	Human
A/swine/Manitoba/01799/2007	H3N2_Swine_CY158696_A/swine/Manitoba/01799/2007|2007.789	H3N2_Swine_CY158695_A/swine/Manitoba/01799/2007|2007.789	H3N2_Swine_CY158694_A/swine/Manitoba/01799/2007|2007.789	H3N2_Swine_CY158692_A/swine/Manitoba/01799/2007|2007.789	H3N2_Swine_CY158690_A/swine/Manitoba/01799/2007|2007.789	H3N2_Swine_CY158693_A/swine/Manitoba/01799/2007|2007.789	CY158696	CY158695	CY158694	CY158692	CY158690	CY158693	Swine	H3N2	H3	N2	Canada	NorthernAmerica	America	2007.79	Swine
A/duck/Jiangsu/S1220/2016	H7N9_Avian_MF630482_A/duck/Jiangsu/S1220/2016|2016.364	H7N9_Avian_MF630483_A/duck/Jiangsu/S1220/2016|2016.364	H7N9_Avian_MF630484_A/duck/Jiangsu/S1220/2016|2016.364	H7N9_Avian_MF630486_A/duck/Jiangsu/S1220/2016|2016.364	H7N9_Avian_MF630488_A/duck/Jiangsu/S1220/2016|2016.364	H7N9_Avian_MF630489_A/duck/Jiangsu/S1220/2016|2016.364	MF630482	MF630483	MF630484	MF630486	MF630488	MF630489	Avian	H7N9	H7	N9	China	EasternAsia	Asia	2016.36	Dom-ans
A/Bethesda/P0018/2015	H3N2_Human_KY487125_A/Bethesda/P0018/2015|2015.033	H3N2_Human_KY487222_A/Bethesda/P0018/2015|2015.033	H3N2_Human_KY615392_A/Bethesda/P0018/2015|2015.033	H3N2_Human_KY487408_A/Bethesda/P0018/2015|2015.033	H3N2_Human_KY487309_A/Bethesda/P0018/2015|2015.033	H3N2_Human_KY487144_A/Bethesda/P0018/2015|2015.033	KY487125	KY487222	KY615392	KY487408	KY487309	KY487144	Human	H3N2	H3	N2	USA	NorthernAmerica	America	2015.03	Human
A/chicken/Guangdong/56/01	H9N2_Avian_DQ064550_A/chicken/Guangdong/56/01|2001.500	H9N2_Avian_DQ064523_A/chicken/Guangdong/56/01|2001.500	H9N2_Avian_DQ064496_A/chicken/Guangdong/56/01|2001.500	H9N2_Avian_DQ064442_A/chicken/Guangdong/56/01|2001.500	H9N2_Avian_DQ064388_A/chicken/Guangdong/56/01|2001.500	H9N2_Avian_DQ064469_A/chicken/Guangdong/56/01|2001.500	DQ064550	DQ064523	DQ064496	DQ064442	DQ064388	DQ064469	Avian	H9N2	H9	N2	China	EasternAsia	Asia	2001.5	Dom-gal
A/mallard/Tennessee/AH0039713/2016	H7N1_Avian_KY550909_A/mallard/Tennessee/AH0039713/2016|2016.063	H7N1_Avian_KY550910_A/mallard/Tennessee/AH0039713/2016|2016.063	H7N1_Avian_KY550911_A/mallard/Tennessee/AH0039713/2016|2016.063	H7N1_Avian_KY550913_A/mallard/Tennessee/AH0039713/2016|2016.063	H7N1_Avian_KY550915_A/mallard/Tennessee/AH0039713/2016|2016.063	H7N1_Avian_KY550916_A/mallard/Tennessee/AH0039713/2016|2016.063	KY550909	KY550910	KY550911	KY550913	KY550915	KY550916	Avian	H7N1	H7	N1	USA	NorthernAmerica	America	2016.06	Wild-ans-short
A/Gallinula_chloropus/Guangdong/GZ174/2014	H5N6_Avian_KT454944_A/Gallinula_chloropus/Guangdong/GZ174/2014|2014.685	H5N6_Avian_KT454945_A/Gallinula_chloropus/Guangdong/GZ174/2014|2014.685	H5N6_Avian_KT454946_A/Gallinula_chloropus/Guangdong/GZ174/2014|2014.685	H5N6_Avian_KT454948_A/Gallinula_chloropus/Guangdong/GZ174/2014|2014.685	H5N6_Avian_KT454950_A/Gallinula_chloropus/Guangdong/GZ174/2014|2014.685	H5N6_Avian_KT454951_A/Gallinula_chloropus/Guangdong/GZ174/2014|2014.685	KT454944	KT454945	KT454946	KT454948	KT454950	KT454951	Avian	H5N6	H5	N6	China	EasternAsia	Asia	2014.68	Wild-other
A/swine/Minnesota/01076/2006	H1N1_Swine_KR057368_A/swine/Minnesota/01076/2006|2006.244	H1N1_Swine_KR057369_A/swine/Minnesota/01076/2006|2006.244	H1N1_Swine_KR057370_A/swine/Minnesota/01076/2006|2006.244	H1N1_Swine_KR057372_A/swine/Minnesota/01076/2006|2006.244	H1N1_Swine_KR057374_A/swine/Minnesota/01076/2006|2006.244	H1N1_Swine_KR057375_A/swine/Minnesota/01076/2006|2006.244	KR057368	KR057369	KR057370	KR057372	KR057374	KR057375	Swine	H1N1	H1	N1	USA	NorthernAmerica	America	2006.24	Swine
A/chicken/Shanghai/C2/2012	H9N2_Avian_KC417068_A/chicken/Shanghai/C2/2012|2012.038	H9N2_Avian_KC417065_A/chicken/Shanghai/C2/2012|2012.038	H9N2_Avian_KC417062_A/chicken/Shanghai/C2/2012|2012.038	H9N2_Avian_KC417056_A/chicken/Shanghai/C2/2012|2012.038	H9N2_Avian_KC417050_A/chicken/Shanghai/C2/2012|2012.038	H9N2_Avian_KC417059_A/chicken/Shanghai/C2/2012|2012.038	KC417068	KC417065	KC417062	KC417056	KC417050	KC417059	Avian	H9N2	H9	N2	China	EasternAsia	Asia	2012.04	Dom-gal
A/Pennsylvania/53/2018	H3N2_Human_MH443619_A/Pennsylvania/53/2018|2018.047	H3N2_Human_MH443617_A/Pennsylvania/53/2018|2018.047	H3N2_Human_MH443615_A/Pennsylvania/53/2018|2018.047	H3N2_Human_MH443621_A/Pennsylvania/53/2018|2018.047	H3N2_Human_MH443616_A/Pennsylvania/53/2018|2018.047	H3N2_Human_MH443618_A/Pennsylvania/53/2018|2018.047	MH443619	MH443617	MH443615	MH443621	MH443616	MH443618	Human	H3N2	H3	N2	USA	NorthernAmerica	America	2018.05	Human
A/Tennessee/07/2018	H3N2_Human_MH127204_A/Tennessee/07/2018|2018.077	H3N2_Human_MH127203_A/Tennessee/07/2018|2018.077	H3N2_Human_MH127202_A/Tennessee/07/2018|2018.077	H3N2_Human_MH127200_A/Tennessee/07/2018|2018.077	H3N2_Human_MH127198_A/Tennessee/07/2018|2018.077	H3N2_Human_MH127197_A/Tennessee/07/2018|2018.077	MH127204	MH127203	MH127202	MH127200	MH127198	MH127197	Human	H3N2	H3	N2	USA	NorthernAmerica	America	2018.08	Human
A/mallard/PT/28006/2007	H5N3_Avian_HM992820_A/mallard/PT/28006/2007|2007.682	H5N3_Avian_HM992821_A/mallard/PT/28006/2007|2007.682	H5N3_Avian_HM992822_A/mallard/PT/28006/2007|2007.682	H5N3_Avian_HM992823_A/mallard/PT/28006/2007|2007.682	H5N3_Avian_HM992824_A/mallard/PT/28006/2007|2007.682	H5N3_Avian_HM849015_A/mallard/PT/28006/2007|2007.682	HM992820	HM992821	HM992822	HM992823	HM992824	HM849015	Avian	H5N3	H5	N3	Portugal	SouthernEurope	Europe	2007.68	Wild-ans-short
A/mallard_duck/Netherlands/16/2007	H6N8_Avian_KX977602_A/mallard_duck/Netherlands/16/2007|2007.871	H6N8_Avian_KX979738_A/mallard_duck/Netherlands/16/2007|2007.871	H6N8_Avian_KX979222_A/mallard_duck/Netherlands/16/2007|2007.871	H6N8_Avian_KX978526_A/mallard_duck/Netherlands/16/2007|2007.871	H6N8_Avian_KX978131_A/mallard_duck/Netherlands/16/2007|2007.871	H6N8_Avian_KX978197_A/mallard_duck/Netherlands/16/2007|2007.871	KX977602	KX979738	KX979222	KX978526	KX978131	KX978197	Avian	H6N8	H6	N8	Netherlands	WesternEurope	Europe	2007.87	Wild-ans-short
A/duck/Wenzhou/YHQL22/2014	H5N6_Avian_KU143580_A/duck/Wenzhou/YHQL22/2014|2014.953	H5N6_Avian_KU143537_A/duck/Wenzhou/YHQL22/2014|2014.953	H5N6_Avian_KU143494_A/duck/Wenzhou/YHQL22/2014|2014.953	H5N6_Avian_KU143405_A/duck/Wenzhou/YHQL22/2014|2014.953	H5N6_Avian_KU143322_A/duck/Wenzhou/YHQL22/2014|2014.953	H5N6_Avian_KU143450_A/duck/Wenzhou/YHQL22/2014|2014.953	KU143580	KU143537	KU143494	KU143405	KU143322	KU143450	Avian	H5N6	H5	N6	China	EasternAsia	Asia	2014.95	Dom-ans
A/swine/Shandong/2/03	H5N1_Swine_AY700215_A/swine/Shandong/2/03|2003.500	H5N1_Swine_AY700214_A/swine/Shandong/2/03|2003.500	H5N1_Swine_AY700213_A/swine/Shandong/2/03|2003.500	H5N1_Swine_AY646426_A/swine/Shandong/2/03|2003.500	H5N1_Swine_AY700217_A/swine/Shandong/2/03|2003.500	H5N1_Swine_AY700216_A/swine/Shandong/2/03|2003.500	AY700215	AY700214	AY700213	AY646426	AY700217	AY700216	Swine	H5N1	H5	N1	China	EasternAsia	Asia	2003.5	Swine
A/mallard/Sweden/58112/2006	H2N2_Avian_CY121934_A/mallard/Sweden/58112/2006|2006.836	H2N2_Avian_CY121933_A/mallard/Sweden/58112/2006|2006.836	H2N2_Avian_CY121932_A/mallard/Sweden/58112/2006|2006.836	H2N2_Avian_CY121930_A/mallard/Sweden/58112/2006|2006.836	H2N2_Avian_CY121928_A/mallard/Sweden/58112/2006|2006.836	H2N2_Avian_CY121931_A/mallard/Sweden/58112/2006|2006.836	CY121934	CY121933	CY121932	CY121930	CY121928	CY121931	Avian	H2N2	H2	N2	Sweden	NorthernEurope	Europe	2006.84	Wild-ans-short
A/chicken/Yantai/2303/2013	H9N2_Avian_KP415184_A/chicken/Yantai/2303/2013|2013.800	H9N2_Avian_KP415185_A/chicken/Yantai/2303/2013|2013.800	H9N2_Avian_KP415186_A/chicken/Yantai/2303/2013|2013.800	H9N2_Avian_KP415188_A/chicken/Yantai/2303/2013|2013.800	H9N2_Avian_KP415190_A/chicken/Yantai/2303/2013|2013.800	H9N2_Avian_KP415191_A/chicken/Yantai/2303/2013|2013.800	KP415184	KP415185	KP415186	KP415188	KP415190	KP415191	Avian	H9N2	H9	N2	China	EasternAsia	Asia	2013.8	Dom-gal
A/swine/Colombia/M1445/2015	H1N1_Swine_CY207060_A/swine/Colombia/M1445/2015|2015.500	H1N1_Swine_CY207059_A/swine/Colombia/M1445/2015|2015.500	H1N1_Swine_CY207058_A/swine/Colombia/M1445/2015|2015.500	H1N1_Swine_CY207056_A/swine/Colombia/M1445/2015|2015.500	H1N1_Swine_CY207054_A/swine/Colombia/M1445/2015|2015.500	H1N1_Swine_CY207057_A/swine/Colombia/M1445/2015|2015.500	CY207060	CY207059	CY207058	CY207056	CY207054	CY207057	Swine	H1N1	H1	N1	Colombia	SouthernAmerica	America	2015.5	Swine
A/Montana/02/2017	H1N1_Human_CY216926_A/Montana/02/2017|2017.022	H1N1_Human_CY216927_A/Montana/02/2017|2017.022	H1N1_Human_CY216928_A/Montana/02/2017|2017.022	H1N1_Human_CY216930_A/Montana/02/2017|2017.022	H1N1_Human_CY216932_A/Montana/02/2017|2017.022	H1N1_Human_CY216933_A/Montana/02/2017|2017.022	CY216926	CY216927	CY216928	CY216930	CY216932	CY216933	Human	H1N1	H1	N1	USA	NorthernAmerica	America	2017.02	Human
A/mallard/Southcentral_Alaska/12ML00992/2014	H4N8_Avian_CY206724_A/mallard/Southcentral_Alaska/12ML00992/2014|2014.723	H4N8_Avian_CY206723_A/mallard/Southcentral_Alaska/12ML00992/2014|2014.723	H4N8_Avian_CY206722_A/mallard/Southcentral_Alaska/12ML00992/2014|2014.723	H4N8_Avian_CY206720_A/mallard/Southcentral_Alaska/12ML00992/2014|2014.723	H4N8_Avian_CY206718_A/mallard/Southcentral_Alaska/12ML00992/2014|2014.723	H4N8_Avian_CY206721_A/mallard/Southcentral_Alaska/12ML00992/2014|2014.723	CY206724	CY206723	CY206722	CY206720	CY206718	CY206721	Avian	H4N8	H4	N8	USA	NorthernAmerica	America	2014.72	Wild-ans-short
A/mallard/Wisconsin/619/1983	H4N2_Avian_CY180323_A/mallard/Wisconsin/619/1983|1983.500	H4N2_Avian_CY180322_A/mallard/Wisconsin/619/1983|1983.500	H4N2_Avian_CY180321_A/mallard/Wisconsin/619/1983|1983.500	H4N2_Avian_CY180319_A/mallard/Wisconsin/619/1983|1983.500	H4N2_Avian_CY180317_A/mallard/Wisconsin/619/1983|1983.500	H4N2_Avian_CY180320_A/mallard/Wisconsin/619/1983|1983.500	CY180323	CY180322	CY180321	CY180319	CY180317	CY180320	Avian	H4N2	H4	N2	USA	NorthernAmerica	America	1983.5	Wild-ans-short
A/Athens/INS338/2009	H1N1_Human_CY072445_A/Athens/INS338/2009|2009.995	H1N1_Human_CY072444_A/Athens/INS338/2009|2009.995	H1N1_Human_CY072443_A/Athens/INS338/2009|2009.995	H1N1_Human_CY072441_A/Athens/INS338/2009|2009.995	H1N1_Human_CY072439_A/Athens/INS338/2009|2009.995	H1N1_Human_CY072442_A/Athens/INS338/2009|2009.995	CY072445	CY072444	CY072443	CY072441	CY072439	CY072442	Human	H1N1	H1	N1	Greece	SouthernEurope	Europe	2009.99	Human
A/mallard/California/933V/2013	H4N5_Avian_CY177092_A/mallard/California/933V/2013|2013.581	H4N5_Avian_CY177091_A/mallard/California/933V/2013|2013.581	H4N5_Avian_CY177090_A/mallard/California/933V/2013|2013.581	H4N5_Avian_CY177088_A/mallard/California/933V/2013|2013.581	H4N5_Avian_CY177086_A/mallard/California/933V/2013|2013.581	H4N5_Avian_CY177089_A/mallard/California/933V/2013|2013.581	CY177092	CY177091	CY177090	CY177088	CY177086	CY177089	Avian	H4N5	H4	N5	USA	NorthernAmerica	America	2013.58	Wild-ans-short
A/mallard/SanJiang/113/2006	H6N2_Avian_EU094470_A/mallard/SanJiang/113/2006|2006.500	H6N2_Avian_EU094471_A/mallard/SanJiang/113/2006|2006.500	H6N2_Avian_EU094472_A/mallard/SanJiang/113/2006|2006.500	H6N2_Avian_EU094474_A/mallard/SanJiang/113/2006|2006.500	H6N2_Avian_EU094476_A/mallard/SanJiang/113/2006|2006.500	H6N2_Avian_EU094477_A/mallard/SanJiang/113/2006|2006.500	EU094470	EU094471	EU094472	EU094474	EU094476	EU094477	Avian	H6N2	H6	N2	China	EasternAsia	Asia	2006.5	Wild-ans-short
A/Pensacola/INS38/2009	H1N1_Human_CY056163_A/Pensacola/INS38/2009|2009.841	H1N1_Human_CY056162_A/Pensacola/INS38/2009|2009.841	H1N1_Human_CY056161_A/Pensacola/INS38/2009|2009.841	H1N1_Human_CY056159_A/Pensacola/INS38/2009|2009.841	H1N1_Human_CY056157_A/Pensacola/INS38/2009|2009.841	H1N1_Human_CY056160_A/Pensacola/INS38/2009|2009.841	CY056163	CY056162	CY056161	CY056159	CY056157	CY056160	Human	H1N1	H1	N1	USA	NorthernAmerica	America	2009.84	Human
A/American_green-winged_teal/Ohio/13OS1861/2013	H3N8_Avian_KJ568158_A/American_green-winged_teal/Ohio/13OS1861/2013|2013.685	H3N8_Avian_KJ568159_A/American_green-winged_teal/Ohio/13OS1861/2013|2013.685	H3N8_Avian_KJ568160_A/American_green-winged_teal/Ohio/13OS1861/2013|2013.685	H3N8_Avian_KJ568162_A/American_green-winged_teal/Ohio/13OS1861/2013|2013.685	H3N8_Avian_KJ568164_A/American_green-winged_teal/Ohio/13OS1861/2013|2013.685	H3N8_Avian_KJ568165_A/American_green-winged_teal/Ohio/13OS1861/2013|2013.685	KJ568158	KJ568159	KJ568160	KJ568162	KJ568164	KJ568165	Avian	H3N8	H3	N8	USA	NorthernAmerica	America	2013.68	Wild-ans-long
A/mallard/Mississippi/413/2010	H1N1_Avian_CY097769_A/mallard/Mississippi/413/2010|2010.044	H1N1_Avian_CY097768_A/mallard/Mississippi/413/2010|2010.044	H1N1_Avian_CY097767_A/mallard/Mississippi/413/2010|2010.044	H1N1_Avian_CY097765_A/mallard/Mississippi/413/2010|2010.044	H1N1_Avian_CY097763_A/mallard/Mississippi/413/2010|2010.044	H1N1_Avian_CY097766_A/mallard/Mississippi/413/2010|2010.044	CY097769	CY097768	CY097767	CY097765	CY097763	CY097766	Avian	H1N1	H1	N1	USA	NorthernAmerica	America	2010.04	Wild-ans-short
A/thick-billed_murre/Alaska/326/1976	H1N9_Avian_CY179682_A/thick-billed_murre/Alaska/326/1976|1976.500	H1N9_Avian_CY179681_A/thick-billed_murre/Alaska/326/1976|1976.500	H1N9_Avian_CY179680_A/thick-billed_murre/Alaska/326/1976|1976.500	H1N9_Avian_CY179678_A/thick-billed_murre/Alaska/326/1976|1976.500	H1N9_Avian_CY179676_A/thick-billed_murre/Alaska/326/1976|1976.500	H1N9_Avian_CY179679_A/thick-billed_murre/Alaska/326/1976|1976.500	CY179682	CY179681	CY179680	CY179678	CY179676	CY179679	Avian	H1N9	H1	N9	USA	NorthernAmerica	America	1976.5	Wild-other
A/swine/England/072865/2013	H1N1_Swine_KR701078_A/swine/England/072865/2013|2013.674	H1N1_Swine_KR701079_A/swine/England/072865/2013|2013.674	H1N1_Swine_KR701080_A/swine/England/072865/2013|2013.674	H1N1_Swine_KR701082_A/swine/England/072865/2013|2013.674	H1N1_Swine_KR701084_A/swine/England/072865/2013|2013.674	H1N1_Swine_KR701085_A/swine/England/072865/2013|2013.674	KR701078	KR701079	KR701080	KR701082	KR701084	KR701085	Swine	H1N1	H1	N1	United Kingdom	NorthernEurope	Europe	2013.67	Swine
A/Parma/58/2012	H3N2_Human_KU322185_A/Parma/58/2012|2012.500	H3N2_Human_KU322227_A/Parma/58/2012|2012.500	H3N2_Human_KU322270_A/Parma/58/2012|2012.500	H3N2_Human_KU322356_A/Parma/58/2012|2012.500	H3N2_Human_KU322442_A/Parma/58/2012|2012.500	H3N2_Human_KU322485_A/Parma/58/2012|2012.500	KU322185	KU322227	KU322270	KU322356	KU322442	KU322485	Human	H3N2	H3	N2	Italy	SouthernEurope	Europe	2012.5	Human
A/swine/Brazil/365-11-7/2011	H3N2_Swine_KM507508_A/swine/Brazil/365-11-7/2011|2011.858	H3N2_Swine_KM507509_A/swine/Brazil/365-11-7/2011|2011.858	H3N2_Swine_KM507510_A/swine/Brazil/365-11-7/2011|2011.858	H3N2_Swine_KM507512_A/swine/Brazil/365-11-7/2011|2011.858	H3N2_Swine_KM507514_A/swine/Brazil/365-11-7/2011|2011.858	H3N2_Swine_KM507515_A/swine/Brazil/365-11-7/2011|2011.858	KM507508	KM507509	KM507510	KM507512	KM507514	KM507515	Swine	H3N2	H3	N2	Brazil	SouthernAmerica	America	2011.86	Swine
A/green-winged_teal/Ohio/86/1986	H6N2_Avian_CY016171_A/green-winged_teal/Ohio/86/1986|1986.816	H6N2_Avian_CY016170_A/green-winged_teal/Ohio/86/1986|1986.816	H6N2_Avian_CY016169_A/green-winged_teal/Ohio/86/1986|1986.816	H6N2_Avian_CY016167_A/green-winged_teal/Ohio/86/1986|1986.816	H6N2_Avian_CY016165_A/green-winged_teal/Ohio/86/1986|1986.816	H6N2_Avian_CY016168_A/green-winged_teal/Ohio/86/1986|1986.816	CY016171	CY016170	CY016169	CY016167	CY016165	CY016168	Avian	H6N2	H6	N2	USA	NorthernAmerica	America	1986.82	Wild-ans-long
A/mallard/Ohio/15OS3614/2015	H4N8_Avian_KY583898_A/mallard/Ohio/15OS3614/2015|2015.636	H4N8_Avian_KY583773_A/mallard/Ohio/15OS3614/2015|2015.636	H4N8_Avian_KY583879_A/mallard/Ohio/15OS3614/2015|2015.636	H4N8_Avian_KY584003_A/mallard/Ohio/15OS3614/2015|2015.636	H4N8_Avian_KY583784_A/mallard/Ohio/15OS3614/2015|2015.636	H4N8_Avian_KY583781_A/mallard/Ohio/15OS3614/2015|2015.636	KY583898	KY583773	KY583879	KY584003	KY583784	KY583781	Avian	H4N8	H4	N8	USA	NorthernAmerica	America	2015.64	Wild-ans-short
A/pintail_duck/ALB/628/1979	H6N8_Avian_CY004121_A/pintail_duck/ALB/628/1979|1979.614	H6N8_Avian_CY004120_A/pintail_duck/ALB/628/1979|1979.614	H6N8_Avian_CY004119_A/pintail_duck/ALB/628/1979|1979.614	H6N8_Avian_CY004117_A/pintail_duck/ALB/628/1979|1979.614	H6N8_Avian_CY004115_A/pintail_duck/ALB/628/1979|1979.614	H6N8_Avian_CY004118_A/pintail_duck/ALB/628/1979|1979.614	CY004121	CY004120	CY004119	CY004117	CY004115	CY004118	Avian	H6N8	H6	N8	Canada	NorthernAmerica	America	1979.61	Wild-ans-short
A/duck/Shantou/1080/2007	H6N2_Avian_CY109743_A/duck/Shantou/1080/2007|2007.452	H6N2_Avian_CY109744_A/duck/Shantou/1080/2007|2007.452	H6N2_Avian_CY109745_A/duck/Shantou/1080/2007|2007.452	H6N2_Avian_CY109747_A/duck/Shantou/1080/2007|2007.452	H6N2_Avian_CY109749_A/duck/Shantou/1080/2007|2007.452	H6N2_Avian_CY109750_A/duck/Shantou/1080/2007|2007.452	CY109743	CY109744	CY109745	CY109747	CY109749	CY109750	Avian	H6N2	H6	N2	China	EasternAsia	Asia	2007.45	Dom-ans
A/blue-winged_teal/Wisconsin/333/1981	H6N6_Avian_CY178678_A/blue-winged_teal/Wisconsin/333/1981|1981.500	H6N6_Avian_CY178677_A/blue-winged_teal/Wisconsin/333/1981|1981.500	H6N6_Avian_CY178676_A/blue-winged_teal/Wisconsin/333/1981|1981.500	H6N6_Avian_CY178674_A/blue-winged_teal/Wisconsin/333/1981|1981.500	H6N6_Avian_CY178672_A/blue-winged_teal/Wisconsin/333/1981|1981.500	H6N6_Avian_CY178675_A/blue-winged_teal/Wisconsin/333/1981|1981.500	CY178678	CY178677	CY178676	CY178674	CY178672	CY178675	Avian	H6N6	H6	N6	USA	NorthernAmerica	America	1981.5	Wild-ans-long
A/Memphis/12/1986	H1N1_Human_CY019108_A/Memphis/12/1986|1986.500	H1N1_Human_CY019107_A/Memphis/12/1986|1986.500	H1N1_Human_CY019106_A/Memphis/12/1986|1986.500	H1N1_Human_CY019104_A/Memphis/12/1986|1986.500	H1N1_Human_CY019102_A/Memphis/12/1986|1986.500	H1N1_Human_CY019105_A/Memphis/12/1986|1986.500	CY019108	CY019107	CY019106	CY019104	CY019102	CY019105	Human	H1N1	H1	N1	USA	NorthernAmerica	America	1986.5	Human
A/blue-winged_teal/Ohio/13OS1773/2013	H7N3_Avian_KJ568382_A/blue-winged_teal/Ohio/13OS1773/2013|2013.701	H7N3_Avian_KJ568383_A/blue-winged_teal/Ohio/13OS1773/2013|2013.701	H7N3_Avian_KJ568384_A/blue-winged_teal/Ohio/13OS1773/2013|2013.701	H7N3_Avian_KJ568386_A/blue-winged_teal/Ohio/13OS1773/2013|2013.701	H7N3_Avian_KJ568388_A/blue-winged_teal/Ohio/13OS1773/2013|2013.701	H7N3_Avian_KJ568389_A/blue-winged_teal/Ohio/13OS1773/2013|2013.701	KJ568382	KJ568383	KJ568384	KJ568386	KJ568388	KJ568389	Avian	H7N3	H7	N3	USA	NorthernAmerica	America	2013.7	Wild-ans-long
A/mallard/Alberta/72/1993	H3N8_Avian_CY101839_A/mallard/Alberta/72/1993|1993.625	H3N8_Avian_CY101838_A/mallard/Alberta/72/1993|1993.625	H3N8_Avian_CY101837_A/mallard/Alberta/72/1993|1993.625	H3N8_Avian_CY101835_A/mallard/Alberta/72/1993|1993.625	H3N8_Avian_CY101833_A/mallard/Alberta/72/1993|1993.625	H3N8_Avian_CY101836_A/mallard/Alberta/72/1993|1993.625	CY101839	CY101838	CY101837	CY101835	CY101833	CY101836	Avian	H3N8	H3	N8	Canada	NorthernAmerica	America	1993.62	Wild-ans-short
A/duck/Laos/XBY004/2014	H5N6_Avian_KM496974_A/duck/Laos/XBY004/2014|2014.192	H5N6_Avian_KM496975_A/duck/Laos/XBY004/2014|2014.192	H5N6_Avian_KM496976_A/duck/Laos/XBY004/2014|2014.192	H5N6_Avian_KM496978_A/duck/Laos/XBY004/2014|2014.192	H5N6_Avian_KM496980_A/duck/Laos/XBY004/2014|2014.192	H5N6_Avian_KM496981_A/duck/Laos/XBY004/2014|2014.192	KM496974	KM496975	KM496976	KM496978	KM496980	KM496981	Avian	H5N6	H5	N6	Laos	SouthEasternAsia	Asia	2014.19	Dom-ans
A/wild_bird/Korea/GS26/2006	H4N6_Avian_JX454736_A/wild_bird/Korea/GS26/2006|2006.123	H4N6_Avian_JX454735_A/wild_bird/Korea/GS26/2006|2006.123	H4N6_Avian_JX454734_A/wild_bird/Korea/GS26/2006|2006.123	H4N6_Avian_JX454732_A/wild_bird/Korea/GS26/2006|2006.123	H4N6_Avian_JX454730_A/wild_bird/Korea/GS26/2006|2006.123	H4N6_Avian_JX454733_A/wild_bird/Korea/GS26/2006|2006.123	JX454736	JX454735	JX454734	JX454732	JX454730	JX454733	Avian	H4N6	H4	N6	South Korea	EasternAsia	Asia	2006.12	Wild-other
A/mallard/New_Jersey/Sg-00760/2008	H4N6_Avian_CY145742_A/mallard/New_Jersey/Sg-00760/2008|2008.721	H4N6_Avian_CY145741_A/mallard/New_Jersey/Sg-00760/2008|2008.721	H4N6_Avian_CY145740_A/mallard/New_Jersey/Sg-00760/2008|2008.721	H4N6_Avian_CY145738_A/mallard/New_Jersey/Sg-00760/2008|2008.721	H4N6_Avian_CY145736_A/mallard/New_Jersey/Sg-00760/2008|2008.721	H4N6_Avian_CY145739_A/mallard/New_Jersey/Sg-00760/2008|2008.721	CY145742	CY145741	CY145740	CY145738	CY145736	CY145739	Avian	H4N6	H4	N6	USA	NorthernAmerica	America	2008.72	Wild-ans-short
A/equine/Rook/93753/1989	H3N8_Equine_CY032332_A/equine/Rook/93753/1989|1989.500	H3N8_Equine_CY032331_A/equine/Rook/93753/1989|1989.500	H3N8_Equine_CY032330_A/equine/Rook/93753/1989|1989.500	H3N8_Equine_CY032328_A/equine/Rook/93753/1989|1989.500	H3N8_Equine_CY032326_A/equine/Rook/93753/1989|1989.500	H3N8_Equine_CY032329_A/equine/Rook/93753/1989|1989.500	CY032332	CY032331	CY032330	CY032328	CY032326	CY032329	Equine	H3N8	H3	N8	United Kingdom	NorthernEurope	Europe	1989.5	Equine
A/chicken/Guangxi/121/2012	H6N2_Avian_KT266955_A/chicken/Guangxi/121/2012|2012.575	H6N2_Avian_KT266956_A/chicken/Guangxi/121/2012|2012.575	H6N2_Avian_KT266957_A/chicken/Guangxi/121/2012|2012.575	H6N2_Avian_KT266959_A/chicken/Guangxi/121/2012|2012.575	H6N2_Avian_KT266961_A/chicken/Guangxi/121/2012|2012.575	H6N2_Avian_KT266962_A/chicken/Guangxi/121/2012|2012.575	KT266955	KT266956	KT266957	KT266959	KT266961	KT266962	Avian	H6N2	H6	N2	China	EasternAsia	Asia	2012.58	Dom-gal
A/equine/Sao_Paulo/4/1976	H7N7_Equine_CY036886_A/equine/Sao_Paulo/4/1976|1976.500	H7N7_Equine_CY036885_A/equine/Sao_Paulo/4/1976|1976.500	H7N7_Equine_CY036884_A/equine/Sao_Paulo/4/1976|1976.500	H7N7_Equine_CY036882_A/equine/Sao_Paulo/4/1976|1976.500	H7N7_Equine_CY036880_A/equine/Sao_Paulo/4/1976|1976.500	H7N7_Equine_CY036883_A/equine/Sao_Paulo/4/1976|1976.500	CY036886	CY036885	CY036884	CY036882	CY036880	CY036883	Equine	H7N7	H7	N7	Brazil	SouthernAmerica	America	1976.5	Equine
A/duck/Australia/749/1980	H1N1_Avian_CY005690_A/duck/Australia/749/1980|1980.500	H1N1_Avian_CY005689_A/duck/Australia/749/1980|1980.500	H1N1_Avian_CY005688_A/duck/Australia/749/1980|1980.500	H1N1_Avian_CY005687_A/duck/Australia/749/1980|1980.500	H1N1_Avian_CY014628_A/duck/Australia/749/1980|1980.500	H1N1_Avian_CY014629_A/duck/Australia/749/1980|1980.500	CY005690	CY005689	CY005688	CY005687	CY014628	CY014629	Avian	H1N1	H1	N1	Australia	AustraliaNewZealandOceania	Oceania	1980.5	Dom-ans
A/Northern_pintail/Washington/196271/2014	H5N8_Avian_KU201837_A/Northern_pintail/Washington/196271/2014|2014.992	H5N8_Avian_KU201838_A/Northern_pintail/Washington/196271/2014|2014.992	H5N8_Avian_KU201839_A/Northern_pintail/Washington/196271/2014|2014.992	H5N8_Avian_KU201841_A/Northern_pintail/Washington/196271/2014|2014.992	H5N8_Avian_KU201843_A/Northern_pintail/Washington/196271/2014|2014.992	H5N8_Avian_KU201844_A/Northern_pintail/Washington/196271/2014|2014.992	KU201837	KU201838	KU201839	KU201841	KU201843	KU201844	Avian	H5N8	H5	N8	USA	NorthernAmerica	America	2014.99	Wild-ans-long
A/mallard/Interior_Alaska/12ML00034/2012	H3N8_Avian_CY195726_A/mallard/Interior_Alaska/12ML00034/2012|2012.630	H3N8_Avian_CY195725_A/mallard/Interior_Alaska/12ML00034/2012|2012.630	H3N8_Avian_CY195724_A/mallard/Interior_Alaska/12ML00034/2012|2012.630	H3N8_Avian_CY195722_A/mallard/Interior_Alaska/12ML00034/2012|2012.630	H3N8_Avian_CY195720_A/mallard/Interior_Alaska/12ML00034/2012|2012.630	H3N8_Avian_CY195723_A/mallard/Interior_Alaska/12ML00034/2012|2012.630	CY195726	CY195725	CY195724	CY195722	CY195720	CY195723	Avian	H3N8	H3	N8	USA	NorthernAmerica	America	2012.63	Wild-ans-short
A/Ontario/9698/2009	H1N1_Human_CY060739_A/Ontario/9698/2009|2009.452	H1N1_Human_CY060740_A/Ontario/9698/2009|2009.452	H1N1_Human_CY060741_A/Ontario/9698/2009|2009.452	H1N1_Human_CY060743_A/Ontario/9698/2009|2009.452	H1N1_Human_CY060745_A/Ontario/9698/2009|2009.452	H1N1_Human_CY060746_A/Ontario/9698/2009|2009.452	CY060739	CY060740	CY060741	CY060743	CY060745	CY060746	Human	H1N1	H1	N1	Canada	NorthernAmerica	America	2009.45	Human
A/South_Carolina/10/2010	H1N1_Human_CY121847_A/South_Carolina/10/2010|2010.500	H1N1_Human_CY121846_A/South_Carolina/10/2010|2010.500	H1N1_Human_CY121845_A/South_Carolina/10/2010|2010.500	H1N1_Human_CY121843_A/South_Carolina/10/2010|2010.500	H1N1_Human_CY121841_A/South_Carolina/10/2010|2010.500	H1N1_Human_CY121844_A/South_Carolina/10/2010|2010.500	CY121847	CY121846	CY121845	CY121843	CY121841	CY121844	Human	H1N1	H1	N1	USA	NorthernAmerica	America	2010.5	Human
A/mallard/California/2924/2012	H3N8_Avian_CY157574_A/mallard/California/2924/2012|2012.556	H3N8_Avian_CY157573_A/mallard/California/2924/2012|2012.556	H3N8_Avian_CY157572_A/mallard/California/2924/2012|2012.556	H3N8_Avian_CY157570_A/mallard/California/2924/2012|2012.556	H3N8_Avian_CY157568_A/mallard/California/2924/2012|2012.556	H3N8_Avian_CY157571_A/mallard/California/2924/2012|2012.556	CY157574	CY157573	CY157572	CY157570	CY157568	CY157571	Avian	H3N8	H3	N8	USA	NorthernAmerica	America	2012.56	Wild-ans-short
A/mallard/Sweden/101165/2009	H8N4_Avian_CY183579_A/mallard/Sweden/101165/2009|2009.844	H8N4_Avian_CY183578_A/mallard/Sweden/101165/2009|2009.844	H8N4_Avian_CY183577_A/mallard/Sweden/101165/2009|2009.844	H8N4_Avian_CY183575_A/mallard/Sweden/101165/2009|2009.844	H8N4_Avian_CY183573_A/mallard/Sweden/101165/2009|2009.844	H8N4_Avian_CY183576_A/mallard/Sweden/101165/2009|2009.844	CY183579	CY183578	CY183577	CY183575	CY183573	CY183576	Avian	H8N4	H8	N4	Sweden	NorthernEurope	Europe	2009.84	Wild-ans-short
A/American_green-winged_teal/Illinois/12OS5103/2012	H3N8_Avian_CY186682_A/American_green-winged_teal/Illinois/12OS5103/2012|2012.800	H3N8_Avian_CY186681_A/American_green-winged_teal/Illinois/12OS5103/2012|2012.800	H3N8_Avian_CY186680_A/American_green-winged_teal/Illinois/12OS5103/2012|2012.800	H3N8_Avian_CY186678_A/American_green-winged_teal/Illinois/12OS5103/2012|2012.800	H3N8_Avian_CY186676_A/American_green-winged_teal/Illinois/12OS5103/2012|2012.800	H3N8_Avian_CY186679_A/American_green-winged_teal/Illinois/12OS5103/2012|2012.800	CY186682	CY186681	CY186680	CY186678	CY186676	CY186679	Avian	H3N8	H3	N8	USA	NorthernAmerica	America	2012.8	Wild-ans-long
A/Colorado/27/2016	H3N2_Human_KX416517_A/Colorado/27/2016|2016.233	H3N2_Human_KX416518_A/Colorado/27/2016|2016.233	H3N2_Human_KX416519_A/Colorado/27/2016|2016.233	H3N2_Human_KX416521_A/Colorado/27/2016|2016.233	H3N2_Human_KX416523_A/Colorado/27/2016|2016.233	H3N2_Human_KX416524_A/Colorado/27/2016|2016.233	KX416517	KX416518	KX416519	KX416521	KX416523	KX416524	Human	H3N2	H3	N2	USA	NorthernAmerica	America	2016.23	Human
A/swine/Belgium/Bree-205/2011	H3N2_Swine_KR701214_A/swine/Belgium/Bree-205/2011|2011.277	H3N2_Swine_KR701215_A/swine/Belgium/Bree-205/2011|2011.277	H3N2_Swine_KR701216_A/swine/Belgium/Bree-205/2011|2011.277	H3N2_Swine_KR701218_A/swine/Belgium/Bree-205/2011|2011.277	H3N2_Swine_KR701220_A/swine/Belgium/Bree-205/2011|2011.277	H3N2_Swine_KR701221_A/swine/Belgium/Bree-205/2011|2011.277	KR701214	KR701215	KR701216	KR701218	KR701220	KR701221	Swine	H3N2	H3	N2	Belgium	WesternEurope	Europe	2011.28	Swine
A/Myanmar/FLUEBMSV00004/2011	H3N2_Human_KT889039_A/Myanmar/FLUEBMSV00004/2011|2011.721	H3N2_Human_KT889189_A/Myanmar/FLUEBMSV00004/2011|2011.721	H3N2_Human_KT888559_A/Myanmar/FLUEBMSV00004/2011|2011.721	H3N2_Human_KT888345_A/Myanmar/FLUEBMSV00004/2011|2011.721	H3N2_Human_KT888388_A/Myanmar/FLUEBMSV00004/2011|2011.721	H3N2_Human_KT888905_A/Myanmar/FLUEBMSV00004/2011|2011.721	KT889039	KT889189	KT888559	KT888345	KT888388	KT888905	Human	H3N2	H3	N2	Myanmar	SouthEasternAsia	Asia	2011.72	Human
A/chicken/Ganzhou/GZ86/2016	H9N2_Avian_KY415903_A/chicken/Ganzhou/GZ86/2016|2016.071	H9N2_Avian_KY415859_A/chicken/Ganzhou/GZ86/2016|2016.071	H9N2_Avian_KY415815_A/chicken/Ganzhou/GZ86/2016|2016.071	H9N2_Avian_KY415771_A/chicken/Ganzhou/GZ86/2016|2016.071	H9N2_Avian_KY415683_A/chicken/Ganzhou/GZ86/2016|2016.071	H9N2_Avian_KY415947_A/chicken/Ganzhou/GZ86/2016|2016.071	KY415903	KY415859	KY415815	KY415771	KY415683	KY415947	Avian	H9N2	H9	N2	China	EasternAsia	Asia	2016.07	Dom-gal
A/swine/Ohio/13TOSU1373/2013	H3N2_Swine_KJ640232_A/swine/Ohio/13TOSU1373/2013|2013.581	H3N2_Swine_KJ640233_A/swine/Ohio/13TOSU1373/2013|2013.581	H3N2_Swine_KJ640234_A/swine/Ohio/13TOSU1373/2013|2013.581	H3N2_Swine_KJ640236_A/swine/Ohio/13TOSU1373/2013|2013.581	H3N2_Swine_KJ640238_A/swine/Ohio/13TOSU1373/2013|2013.581	H3N2_Swine_KJ640239_A/swine/Ohio/13TOSU1373/2013|2013.581	KJ640232	KJ640233	KJ640234	KJ640236	KJ640238	KJ640239	Swine	H3N2	H3	N2	USA	NorthernAmerica	America	2013.58	Swine
A/Oklahoma/10/2014	H3N2_Human_KT838437_A/Oklahoma/10/2014|2014.896	H3N2_Human_KT839144_A/Oklahoma/10/2014|2014.896	H3N2_Human_KT838530_A/Oklahoma/10/2014|2014.896	H3N2_Human_KT838494_A/Oklahoma/10/2014|2014.896	H3N2_Human_KT838522_A/Oklahoma/10/2014|2014.896	H3N2_Human_KT838497_A/Oklahoma/10/2014|2014.896	KT838437	KT839144	KT838530	KT838494	KT838522	KT838497	Human	H3N2	H3	N2	USA	NorthernAmerica	America	2014.9	Human
A/mallard/Maryland/06OS196/2006	H6N2_Avian_CY190314_A/mallard/Maryland/06OS196/2006|2006.055	H6N2_Avian_CY190313_A/mallard/Maryland/06OS196/2006|2006.055	H6N2_Avian_CY190312_A/mallard/Maryland/06OS196/2006|2006.055	H6N2_Avian_CY190310_A/mallard/Maryland/06OS196/2006|2006.055	H6N2_Avian_CY190308_A/mallard/Maryland/06OS196/2006|2006.055	H6N2_Avian_CY190311_A/mallard/Maryland/06OS196/2006|2006.055	CY190314	CY190313	CY190312	CY190310	CY190308	CY190311	Avian	H6N2	H6	N2	USA	NorthernAmerica	America	2006.06	Wild-ans-short
A/black-headed_gull/Hyogo/2801E009/2017	H5N6_Avian_LC314555_A/black-headed_gull/Hyogo/2801E009/2017|2017.047	H5N6_Avian_LC314556_A/black-headed_gull/Hyogo/2801E009/2017|2017.047	H5N6_Avian_LC314557_A/black-headed_gull/Hyogo/2801E009/2017|2017.047	H5N6_Avian_LC314559_A/black-headed_gull/Hyogo/2801E009/2017|2017.047	H5N6_Avian_LC314561_A/black-headed_gull/Hyogo/2801E009/2017|2017.047	H5N6_Avian_LC314562_A/black-headed_gull/Hyogo/2801E009/2017|2017.047	LC314555	LC314556	LC314557	LC314559	LC314561	LC314562	Avian	H5N6	H5	N6	Japan	EasternAsia	Asia	2017.05	Wild-other
A/Viamao/LACENRS-1400/2011	H1N1_Human_KY925356_A/Viamao/LACENRS-1400/2011|2011.638	H1N1_Human_KY925761_A/Viamao/LACENRS-1400/2011|2011.638	H1N1_Human_KY925686_A/Viamao/LACENRS-1400/2011|2011.638	H1N1_Human_KY926063_A/Viamao/LACENRS-1400/2011|2011.638	H1N1_Human_KY925952_A/Viamao/LACENRS-1400/2011|2011.638	H1N1_Human_KY926326_A/Viamao/LACENRS-1400/2011|2011.638	KY925356	KY925761	KY925686	KY926063	KY925952	KY926326	Human	H1N1	H1	N1	Brazil	SouthernAmerica	America	2011.64	Human
A/duck/Hunan/S4111/2011	H9N2_Avian_CY146657_A/duck/Hunan/S4111/2011|2011.860	H9N2_Avian_CY146658_A/duck/Hunan/S4111/2011|2011.860	H9N2_Avian_CY146659_A/duck/Hunan/S4111/2011|2011.860	H9N2_Avian_CY146661_A/duck/Hunan/S4111/2011|2011.860	H9N2_Avian_CY146663_A/duck/Hunan/S4111/2011|2011.860	H9N2_Avian_CY146664_A/duck/Hunan/S4111/2011|2011.860	CY146657	CY146658	CY146659	CY146661	CY146663	CY146664	Avian	H9N2	H9	N2	China	EasternAsia	Asia	2011.86	Dom-ans
A/muscovy_duck/Vietnam/LBM721/2014	H3N8_Avian_LC028181_A/muscovy_duck/Vietnam/LBM721/2014|2014.781	H3N8_Avian_LC028182_A/muscovy_duck/Vietnam/LBM721/2014|2014.781	H3N8_Avian_LC028183_A/muscovy_duck/Vietnam/LBM721/2014|2014.781	H3N8_Avian_LC028185_A/muscovy_duck/Vietnam/LBM721/2014|2014.781	H3N8_Avian_LC028187_A/muscovy_duck/Vietnam/LBM721/2014|2014.781	H3N8_Avian_LC028188_A/muscovy_duck/Vietnam/LBM721/2014|2014.781	LC028181	LC028182	LC028183	LC028185	LC028187	LC028188	Avian	H3N8	H3	N8	Viet Nam	SouthEasternAsia	Asia	2014.78	Dom-ans
A/New_Mexico/27/2014	H3N2_Human_KT837040_A/New_Mexico/27/2014|2014.712	H3N2_Human_KT837043_A/New_Mexico/27/2014|2014.712	H3N2_Human_KT837041_A/New_Mexico/27/2014|2014.712	H3N2_Human_KT837046_A/New_Mexico/27/2014|2014.712	H3N2_Human_KT837047_A/New_Mexico/27/2014|2014.712	H3N2_Human_KT837044_A/New_Mexico/27/2014|2014.712	KT837040	KT837043	KT837041	KT837046	KT837047	KT837044	Human	H3N2	H3	N2	USA	NorthernAmerica	America	2014.71	Human
A/shorebird/DE/101/2004	H5N7_Avian_CY004405_A/shorebird/DE/101/2004|2004.373	H5N7_Avian_CY004404_A/shorebird/DE/101/2004|2004.373	H5N7_Avian_CY004403_A/shorebird/DE/101/2004|2004.373	H5N7_Avian_CY004401_A/shorebird/DE/101/2004|2004.373	H5N7_Avian_CY004399_A/shorebird/DE/101/2004|2004.373	H5N7_Avian_CY004402_A/shorebird/DE/101/2004|2004.373	CY004405	CY004404	CY004403	CY004401	CY004399	CY004402	Avian	H5N7	H5	N7	USA	NorthernAmerica	America	2004.37	Wild-other
A/New_York/67/2016	H1N1_Human_KX916057_A/New_York/67/2016|2016.247	H1N1_Human_KX916058_A/New_York/67/2016|2016.247	H1N1_Human_KX916059_A/New_York/67/2016|2016.247	H1N1_Human_KX916061_A/New_York/67/2016|2016.247	H1N1_Human_KX916063_A/New_York/67/2016|2016.247	H1N1_Human_KX916064_A/New_York/67/2016|2016.247	KX916057	KX916058	KX916059	KX916061	KX916063	KX916064	Human	H1N1	H1	N1	USA	NorthernAmerica	America	2016.25	Human
A/muscovy_duck/Quang_Ninh/5c112/2013	H5N6_Avian_LC050596_A/muscovy_duck/Quang_Ninh/5c112/2013|2013.279	H5N6_Avian_LC050597_A/muscovy_duck/Quang_Ninh/5c112/2013|2013.279	H5N6_Avian_LC050598_A/muscovy_duck/Quang_Ninh/5c112/2013|2013.279	H5N6_Avian_LC050600_A/muscovy_duck/Quang_Ninh/5c112/2013|2013.279	H5N6_Avian_LC050602_A/muscovy_duck/Quang_Ninh/5c112/2013|2013.279	H5N6_Avian_LC050603_A/muscovy_duck/Quang_Ninh/5c112/2013|2013.279	LC050596	LC050597	LC050598	LC050600	LC050602	LC050603	Avian	H5N6	H5	N6	Viet Nam	SouthEasternAsia	Asia	2013.28	Dom-ans
A/black-headed_gull/Netherlands/37/2011	H16N3_Avian_MF146022_A/black-headed_gull/Netherlands/37/2011|2011.573	H16N3_Avian_MF146748_A/black-headed_gull/Netherlands/37/2011|2011.573	H16N3_Avian_MF146401_A/black-headed_gull/Netherlands/37/2011|2011.573	H16N3_Avian_MF147744_A/black-headed_gull/Netherlands/37/2011|2011.573	H16N3_Avian_MF147747_A/black-headed_gull/Netherlands/37/2011|2011.573	H16N3_Avian_MF146724_A/black-headed_gull/Netherlands/37/2011|2011.573	MF146022	MF146748	MF146401	MF147744	MF147747	MF146724	Avian	H16N3	H16	N3	Netherlands	WesternEurope	Europe	2011.57	Wild-other
A/swine/Korea/CY02-10/2012	H3N2_Swine_KC471414_A/swine/Korea/CY02-10/2012|2012.137	H3N2_Swine_KC471415_A/swine/Korea/CY02-10/2012|2012.137	H3N2_Swine_KC471416_A/swine/Korea/CY02-10/2012|2012.137	H3N2_Swine_KC471418_A/swine/Korea/CY02-10/2012|2012.137	H3N2_Swine_KC471420_A/swine/Korea/CY02-10/2012|2012.137	H3N2_Swine_KC471421_A/swine/Korea/CY02-10/2012|2012.137	KC471414	KC471415	KC471416	KC471418	KC471420	KC471421	Swine	H3N2	H3	N2	South Korea	EasternAsia	Asia	2012.14	Swine
A/swine/Quebec/1714808/2015	H3N2_Swine_KX571196_A/swine/Quebec/1714808/2015|2015.156	H3N2_Swine_KX571179_A/swine/Quebec/1714808/2015|2015.156	H3N2_Swine_KX571103_A/swine/Quebec/1714808/2015|2015.156	H3N2_Swine_KX571214_A/swine/Quebec/1714808/2015|2015.156	H3N2_Swine_KX571132_A/swine/Quebec/1714808/2015|2015.156	H3N2_Swine_KX571155_A/swine/Quebec/1714808/2015|2015.156	KX571196	KX571179	KX571103	KX571214	KX571132	KX571155	Swine	H3N2	H3	N2	Canada	NorthernAmerica	America	2015.16	Swine
A/mallard_duck/Ohio/16OS0953/2016	H2N3_Avian_MG279912_A/mallard_duck/Ohio/16OS0953/2016|2016.641	H2N3_Avian_MG279860_A/mallard_duck/Ohio/16OS0953/2016|2016.641	H2N3_Avian_MG279945_A/mallard_duck/Ohio/16OS0953/2016|2016.641	H2N3_Avian_MG279878_A/mallard_duck/Ohio/16OS0953/2016|2016.641	H2N3_Avian_MG280030_A/mallard_duck/Ohio/16OS0953/2016|2016.641	H2N3_Avian_MG279801_A/mallard_duck/Ohio/16OS0953/2016|2016.641	MG279912	MG279860	MG279945	MG279878	MG280030	MG279801	Avian	H2N3	H2	N3	USA	NorthernAmerica	America	2016.64	Wild-ans-short
A/Beijing/1/1968	H3N2_Human_CY008163_A/Beijing/1/1968|1968.500	H3N2_Human_CY008162_A/Beijing/1/1968|1968.500	H3N2_Human_CY008161_A/Beijing/1/1968|1968.500	H3N2_Human_CY008159_A/Beijing/1/1968|1968.500	H3N2_Human_CY008157_A/Beijing/1/1968|1968.500	H3N2_Human_CY008160_A/Beijing/1/1968|1968.500	CY008163	CY008162	CY008161	CY008159	CY008157	CY008160	Human	H3N2	H3	N2	China	EasternAsia	Asia	1968.5	Human
A/swine/Texas/050625/2008	H1N2_Swine_CY045532_A/swine/Texas/050625/2008|2008.500	H1N2_Swine_CY045533_A/swine/Texas/050625/2008|2008.500	H1N2_Swine_CY045534_A/swine/Texas/050625/2008|2008.500	H1N2_Swine_CY045536_A/swine/Texas/050625/2008|2008.500	H1N2_Swine_CY045538_A/swine/Texas/050625/2008|2008.500	H1N2_Swine_CY045539_A/swine/Texas/050625/2008|2008.500	CY045532	CY045533	CY045534	CY045536	CY045538	CY045539	Swine	H1N2	H1	N2	USA	NorthernAmerica	America	2008.5	Swine
A/Nebraska/27/2016	H3N2_Human_CY212751_A/Nebraska/27/2016|2016.948	H3N2_Human_CY212752_A/Nebraska/27/2016|2016.948	H3N2_Human_CY212753_A/Nebraska/27/2016|2016.948	H3N2_Human_CY212755_A/Nebraska/27/2016|2016.948	H3N2_Human_CY212757_A/Nebraska/27/2016|2016.948	H3N2_Human_CY212758_A/Nebraska/27/2016|2016.948	CY212751	CY212752	CY212753	CY212755	CY212757	CY212758	Human	H3N2	H3	N2	USA	NorthernAmerica	America	2016.95	Human
A/mallard/Sweden/45/2002	H11N8_Avian_CY060278_A/mallard/Sweden/45/2002|2002.866	H11N8_Avian_CY060279_A/mallard/Sweden/45/2002|2002.866	H11N8_Avian_CY060280_A/mallard/Sweden/45/2002|2002.866	H11N8_Avian_CY060282_A/mallard/Sweden/45/2002|2002.866	H11N8_Avian_CY060284_A/mallard/Sweden/45/2002|2002.866	H11N8_Avian_KF695311_A/mallard/Sweden/45/2002|2002.866	CY060278	CY060279	CY060280	CY060282	CY060284	KF695311	Avian	H11N8	H11	N8	Sweden	NorthernEurope	Europe	2002.87	Wild-ans-short
A/green-winged_teal/Mississippi/16OS6098/2016	H11N9_Avian_MG280047_A/green-winged_teal/Mississippi/16OS6098/2016|2016.967	H11N9_Avian_MG280125_A/green-winged_teal/Mississippi/16OS6098/2016|2016.967	H11N9_Avian_MG279941_A/green-winged_teal/Mississippi/16OS6098/2016|2016.967	H11N9_Avian_MG280479_A/green-winged_teal/Mississippi/16OS6098/2016|2016.967	H11N9_Avian_MG280536_A/green-winged_teal/Mississippi/16OS6098/2016|2016.967	H11N9_Avian_MG280529_A/green-winged_teal/Mississippi/16OS6098/2016|2016.967	MG280047	MG280125	MG279941	MG280479	MG280536	MG280529	Avian	H11N9	H11	N9	USA	NorthernAmerica	America	2016.97	Wild-ans-long
A/mallard/Michigan/10OS1497/2010	H3N2_Avian_CY132132_A/mallard/Michigan/10OS1497/2010|2010.633	H3N2_Avian_CY132131_A/mallard/Michigan/10OS1497/2010|2010.633	H3N2_Avian_CY132130_A/mallard/Michigan/10OS1497/2010|2010.633	H3N2_Avian_CY132128_A/mallard/Michigan/10OS1497/2010|2010.633	H3N2_Avian_CY132126_A/mallard/Michigan/10OS1497/2010|2010.633	H3N2_Avian_CY132129_A/mallard/Michigan/10OS1497/2010|2010.633	CY132132	CY132131	CY132130	CY132128	CY132126	CY132129	Avian	H3N2	H3	N2	USA	NorthernAmerica	America	2010.63	Wild-ans-short
A/Delaware/02/2015	H3N2_Human_KT841403_A/Delaware/02/2015|2015.003	H3N2_Human_KT841406_A/Delaware/02/2015|2015.003	H3N2_Human_KT841785_A/Delaware/02/2015|2015.003	H3N2_Human_KT841628_A/Delaware/02/2015|2015.003	H3N2_Human_KT841667_A/Delaware/02/2015|2015.003	H3N2_Human_KT841491_A/Delaware/02/2015|2015.003	KT841403	KT841406	KT841785	KT841628	KT841667	KT841491	Human	H3N2	H3	N2	USA	NorthernAmerica	America	2015	Human
A/Thailand/KS08205/2008	H1N1_Human_KP637851_A/Thailand/KS08205/2008|2008.789	H1N1_Human_KP637852_A/Thailand/KS08205/2008|2008.789	H1N1_Human_KP637853_A/Thailand/KS08205/2008|2008.789	H1N1_Human_KP637855_A/Thailand/KS08205/2008|2008.789	H1N1_Human_KP637857_A/Thailand/KS08205/2008|2008.789	H1N1_Human_KP637858_A/Thailand/KS08205/2008|2008.789	KP637851	KP637852	KP637853	KP637855	KP637857	KP637858	Human	H1N1	H1	N1	Thailand	SouthEasternAsia	Asia	2008.79	Human
A/blue-winged_teal/North_Carolina/NC674-362/2005	H11N3_Avian_CY144594_A/blue-winged_teal/North_Carolina/NC674-362/2005|2005.759	H11N3_Avian_CY144593_A/blue-winged_teal/North_Carolina/NC674-362/2005|2005.759	H11N3_Avian_CY144592_A/blue-winged_teal/North_Carolina/NC674-362/2005|2005.759	H11N3_Avian_CY144590_A/blue-winged_teal/North_Carolina/NC674-362/2005|2005.759	H11N3_Avian_CY144588_A/blue-winged_teal/North_Carolina/NC674-362/2005|2005.759	H11N3_Avian_CY144591_A/blue-winged_teal/North_Carolina/NC674-362/2005|2005.759	CY144594	CY144593	CY144592	CY144590	CY144588	CY144591	Avian	H11N3	H11	N3	USA	NorthernAmerica	America	2005.76	Wild-ans-long
A/mallard/Minnesota/AI07-3433/2007	H7N3_Avian_CY185928_A/mallard/Minnesota/AI07-3433/2007|2007.696	H7N3_Avian_CY185927_A/mallard/Minnesota/AI07-3433/2007|2007.696	H7N3_Avian_CY185926_A/mallard/Minnesota/AI07-3433/2007|2007.696	H7N3_Avian_CY185924_A/mallard/Minnesota/AI07-3433/2007|2007.696	H7N3_Avian_CY185922_A/mallard/Minnesota/AI07-3433/2007|2007.696	H7N3_Avian_CY185925_A/mallard/Minnesota/AI07-3433/2007|2007.696	CY185928	CY185927	CY185926	CY185924	CY185922	CY185925	Avian	H7N3	H7	N3	USA	NorthernAmerica	America	2007.7	Wild-ans-short
A/mallard/Washington/44338-120/2007	H6N2_Avian_CY076636_A/mallard/Washington/44338-120/2007|2007.690	H6N2_Avian_CY076635_A/mallard/Washington/44338-120/2007|2007.690	H6N2_Avian_CY076634_A/mallard/Washington/44338-120/2007|2007.690	H6N2_Avian_CY076632_A/mallard/Washington/44338-120/2007|2007.690	H6N2_Avian_CY076630_A/mallard/Washington/44338-120/2007|2007.690	H6N2_Avian_CY076633_A/mallard/Washington/44338-120/2007|2007.690	CY076636	CY076635	CY076634	CY076632	CY076630	CY076633	Avian	H6N2	H6	N2	USA	NorthernAmerica	America	2007.69	Wild-ans-short
A/New_Mexico/29/2017	H3N2_Human_CY264280_A/New_Mexico/29/2017|2017.912	H3N2_Human_CY264281_A/New_Mexico/29/2017|2017.912	H3N2_Human_CY264282_A/New_Mexico/29/2017|2017.912	H3N2_Human_CY264284_A/New_Mexico/29/2017|2017.912	H3N2_Human_CY264286_A/New_Mexico/29/2017|2017.912	H3N2_Human_CY264287_A/New_Mexico/29/2017|2017.912	CY264280	CY264281	CY264282	CY264284	CY264286	CY264287	Human	H3N2	H3	N2	USA	NorthernAmerica	America	2017.91	Human
A/mallard_duck/Netherlands/08/2000	H3N8_Avian_MF146878_A/mallard_duck/Netherlands/08/2000|2000.636	H3N8_Avian_MF146806_A/mallard_duck/Netherlands/08/2000|2000.636	H3N8_Avian_MF148042_A/mallard_duck/Netherlands/08/2000|2000.636	H3N8_Avian_MF145983_A/mallard_duck/Netherlands/08/2000|2000.636	H3N8_Avian_MF146526_A/mallard_duck/Netherlands/08/2000|2000.636	H3N8_Avian_MF147119_A/mallard_duck/Netherlands/08/2000|2000.636	MF146878	MF146806	MF148042	MF145983	MF146526	MF147119	Avian	H3N8	H3	N8	Netherlands	WesternEurope	Europe	2000.64	Wild-ans-short
A/Anser_fabalis/China/HuBS428/2014	H9N2_Avian_KM076701_A/Anser_fabalis/China/HuBS428/2014|2014.041	H9N2_Avian_KM076702_A/Anser_fabalis/China/HuBS428/2014|2014.041	H9N2_Avian_KM076703_A/Anser_fabalis/China/HuBS428/2014|2014.041	H9N2_Avian_KM076705_A/Anser_fabalis/China/HuBS428/2014|2014.041	H9N2_Avian_KM076707_A/Anser_fabalis/China/HuBS428/2014|2014.041	H9N2_Avian_KM076708_A/Anser_fabalis/China/HuBS428/2014|2014.041	KM076701	KM076702	KM076703	KM076705	KM076707	KM076708	Avian	H9N2	H9	N2	China	EasternAsia	Asia	2014.04	Wild-ans-short
A/northern_pintail/Interior_Alaska/8BM2528R1/2008	H3N8_Avian_CY079066_A/northern_pintail/Interior_Alaska/8BM2528R1/2008|2008.614	H3N8_Avian_CY079065_A/northern_pintail/Interior_Alaska/8BM2528R1/2008|2008.614	H3N8_Avian_CY079064_A/northern_pintail/Interior_Alaska/8BM2528R1/2008|2008.614	H3N8_Avian_CY079062_A/northern_pintail/Interior_Alaska/8BM2528R1/2008|2008.614	H3N8_Avian_CY079060_A/northern_pintail/Interior_Alaska/8BM2528R1/2008|2008.614	H3N8_Avian_CY079063_A/northern_pintail/Interior_Alaska/8BM2528R1/2008|2008.614	CY079066	CY079065	CY079064	CY079062	CY079060	CY079063	Avian	H3N8	H3	N8	USA	NorthernAmerica	America	2008.61	Wild-ans-long
A/goose/MN/5733-1/1980	H9N2_Avian_CY005880_A/goose/MN/5733-1/1980|1980.000	H9N2_Avian_CY005879_A/goose/MN/5733-1/1980|1980.000	H9N2_Avian_CY005878_A/goose/MN/5733-1/1980|1980.000	H9N2_Avian_CY005876_A/goose/MN/5733-1/1980|1980.000	H9N2_Avian_CY005874_A/goose/MN/5733-1/1980|1980.000	H9N2_Avian_CY005877_A/goose/MN/5733-1/1980|1980.000	CY005880	CY005879	CY005878	CY005876	CY005874	CY005877	Avian	H9N2	H9	N2	USA	NorthernAmerica	America	1980	Dom-ans
A/New_York/44/2003	H3N2_Human_CY000184_A/New_York/44/2003|2003.934	H3N2_Human_CY000183_A/New_York/44/2003|2003.934	H3N2_Human_CY000182_A/New_York/44/2003|2003.934	H3N2_Human_CY000180_A/New_York/44/2003|2003.934	H3N2_Human_CY000178_A/New_York/44/2003|2003.934	H3N2_Human_CY000181_A/New_York/44/2003|2003.934	CY000184	CY000183	CY000182	CY000180	CY000178	CY000181	Human	H3N2	H3	N2	USA	NorthernAmerica	America	2003.93	Human
A/swine/Minnesota/A02221495/2017	H3N2_Swine_MG784598_A/swine/Minnesota/A02221495/2017|2017.658	H3N2_Swine_MG784599_A/swine/Minnesota/A02221495/2017|2017.658	H3N2_Swine_MG784600_A/swine/Minnesota/A02221495/2017|2017.658	H3N2_Swine_MG784601_A/swine/Minnesota/A02221495/2017|2017.658	H3N2_Swine_MG784602_A/swine/Minnesota/A02221495/2017|2017.658	H3N2_Swine_MG784603_A/swine/Minnesota/A02221495/2017|2017.658	MG784598	MG784599	MG784600	MG784601	MG784602	MG784603	Swine	H3N2	H3	N2	USA	NorthernAmerica	America	2017.66	Swine
A/blue-winged_Teal/North_Dakota/AI09-3760/2009	H7N3_Avian_CY140875_A/blue-winged_Teal/North_Dakota/AI09-3760/2009|2009.674	H7N3_Avian_CY140874_A/blue-winged_Teal/North_Dakota/AI09-3760/2009|2009.674	H7N3_Avian_CY140873_A/blue-winged_Teal/North_Dakota/AI09-3760/2009|2009.674	H7N3_Avian_CY140871_A/blue-winged_Teal/North_Dakota/AI09-3760/2009|2009.674	H7N3_Avian_CY140869_A/blue-winged_Teal/North_Dakota/AI09-3760/2009|2009.674	H7N3_Avian_CY140872_A/blue-winged_Teal/North_Dakota/AI09-3760/2009|2009.674	CY140875	CY140874	CY140873	CY140871	CY140869	CY140872	Avian	H7N3	H7	N3	USA	NorthernAmerica	America	2009.67	Wild-ans-long
A/China/GD01/2006	H5N1_Human_DQ835310_A/China/GD01/2006|2006.500	H5N1_Human_DQ835311_A/China/GD01/2006|2006.500	H5N1_Human_DQ835312_A/China/GD01/2006|2006.500	H5N1_Human_DQ835314_A/China/GD01/2006|2006.500	H5N1_Human_DQ835316_A/China/GD01/2006|2006.500	H5N1_Human_DQ835317_A/China/GD01/2006|2006.500	DQ835310	DQ835311	DQ835312	DQ835314	DQ835316	DQ835317	Human	H5N1	H5	N1	China	EasternAsia	Asia	2006.5	Human
A/turkey/TX/4-1-81/1981	H9N2_Avian_EU982323_A/turkey/TX/4-1-81/1981|1981.500	H9N2_Avian_EU982322_A/turkey/TX/4-1-81/1981|1981.500	H9N2_Avian_EU982321_A/turkey/TX/4-1-81/1981|1981.500	H9N2_Avian_EU982319_A/turkey/TX/4-1-81/1981|1981.500	H9N2_Avian_EU982317_A/turkey/TX/4-1-81/1981|1981.500	H9N2_Avian_EU982320_A/turkey/TX/4-1-81/1981|1981.500	EU982323	EU982322	EU982321	EU982319	EU982317	EU982320	Avian	H9N2	H9	N2	USA	NorthernAmerica	America	1981.5	Dom-gal
A/swine/Saskatchewan/SD0149/2016	H3N2_Swine_CY246120_A/swine/Saskatchewan/SD0149/2016|2016.110	H3N2_Swine_CY246119_A/swine/Saskatchewan/SD0149/2016|2016.110	H3N2_Swine_CY246118_A/swine/Saskatchewan/SD0149/2016|2016.110	H3N2_Swine_CY246116_A/swine/Saskatchewan/SD0149/2016|2016.110	H3N2_Swine_CY246114_A/swine/Saskatchewan/SD0149/2016|2016.110	H3N2_Swine_CY246117_A/swine/Saskatchewan/SD0149/2016|2016.110	CY246120	CY246119	CY246118	CY246116	CY246114	CY246117	Swine	H3N2	H3	N2	Canada	NorthernAmerica	America	2016.11	Swine
A/mallard_duck/Netherlands/59/2015	H6N5_Avian_MF755255_A/mallard_duck/Netherlands/59/2015|2015.677	H6N5_Avian_MF755257_A/mallard_duck/Netherlands/59/2015|2015.677	H6N5_Avian_MF755247_A/mallard_duck/Netherlands/59/2015|2015.677	H6N5_Avian_MF755246_A/mallard_duck/Netherlands/59/2015|2015.677	H6N5_Avian_MF755244_A/mallard_duck/Netherlands/59/2015|2015.677	H6N5_Avian_MF755250_A/mallard_duck/Netherlands/59/2015|2015.677	MF755255	MF755257	MF755247	MF755246	MF755244	MF755250	Avian	H6N5	H6	N5	Netherlands	WesternEurope	Europe	2015.68	Wild-ans-short
A/swine/Arkansas/A01797066/2015	H3N2_Swine_KU752436_A/swine/Arkansas/A01797066/2015|2015.825	H3N2_Swine_KU752437_A/swine/Arkansas/A01797066/2015|2015.825	H3N2_Swine_KU752438_A/swine/Arkansas/A01797066/2015|2015.825	H3N2_Swine_KU752439_A/swine/Arkansas/A01797066/2015|2015.825	H3N2_Swine_KU229933_A/swine/Arkansas/A01797066/2015|2015.825	H3N2_Swine_KU752440_A/swine/Arkansas/A01797066/2015|2015.825	KU752436	KU752437	KU752438	KU752439	KU229933	KU752440	Swine	H3N2	H3	N2	USA	NorthernAmerica	America	2015.83	Swine
A/swine/South_Dakota/MT_12_07_1554/2012	H3N2_Swine_MF194231_A/swine/South_Dakota/MT_12_07_1554/2012|2012.830	H3N2_Swine_MF194232_A/swine/South_Dakota/MT_12_07_1554/2012|2012.830	H3N2_Swine_MF194233_A/swine/South_Dakota/MT_12_07_1554/2012|2012.830	H3N2_Swine_MF194235_A/swine/South_Dakota/MT_12_07_1554/2012|2012.830	H3N2_Swine_MF194237_A/swine/South_Dakota/MT_12_07_1554/2012|2012.830	H3N2_Swine_MF194238_A/swine/South_Dakota/MT_12_07_1554/2012|2012.830	MF194231	MF194232	MF194233	MF194235	MF194237	MF194238	Swine	H3N2	H3	N2	USA	NorthernAmerica	America	2012.83	Swine
A/turtledove/Guangxi/49B6/2013	H9N2_Avian_KJ725009_A/turtledove/Guangxi/49B6/2013|2013.197	H9N2_Avian_KJ725010_A/turtledove/Guangxi/49B6/2013|2013.197	H9N2_Avian_KJ725011_A/turtledove/Guangxi/49B6/2013|2013.197	H9N2_Avian_KJ725013_A/turtledove/Guangxi/49B6/2013|2013.197	H9N2_Avian_KJ725015_A/turtledove/Guangxi/49B6/2013|2013.197	H9N2_Avian_KJ725016_A/turtledove/Guangxi/49B6/2013|2013.197	KJ725009	KJ725010	KJ725011	KJ725013	KJ725015	KJ725016	Avian	H9N2	H9	N2	China	EasternAsia	Asia	2013.2	Wild-other
A/silkie_chicken/Shenzhen/2139/2013	H7N9_Avian_KP413262_A/silkie_chicken/Shenzhen/2139/2013|2013.948	H7N9_Avian_KP413263_A/silkie_chicken/Shenzhen/2139/2013|2013.948	H7N9_Avian_KP413264_A/silkie_chicken/Shenzhen/2139/2013|2013.948	H7N9_Avian_KP413266_A/silkie_chicken/Shenzhen/2139/2013|2013.948	H7N9_Avian_KP413268_A/silkie_chicken/Shenzhen/2139/2013|2013.948	H7N9_Avian_KP413269_A/silkie_chicken/Shenzhen/2139/2013|2013.948	KP413262	KP413263	KP413264	KP413266	KP413268	KP413269	Avian	H7N9	H7	N9	China	EasternAsia	Asia	2013.95	Dom-gal
A/mallard/Sweden/69639/2007	H11N9_Avian_CY184454_A/mallard/Sweden/69639/2007|2007.836	H11N9_Avian_CY184453_A/mallard/Sweden/69639/2007|2007.836	H11N9_Avian_CY184452_A/mallard/Sweden/69639/2007|2007.836	H11N9_Avian_CY184450_A/mallard/Sweden/69639/2007|2007.836	H11N9_Avian_CY184448_A/mallard/Sweden/69639/2007|2007.836	H11N9_Avian_CY184451_A/mallard/Sweden/69639/2007|2007.836	CY184454	CY184453	CY184452	CY184450	CY184448	CY184451	Avian	H11N9	H11	N9	Sweden	NorthernEurope	Europe	2007.84	Wild-ans-short
A/duck/Hunan/S4137/2011	H11N9_Avian_CY146681_A/duck/Hunan/S4137/2011|2011.860	H11N9_Avian_CY146682_A/duck/Hunan/S4137/2011|2011.860	H11N9_Avian_CY146683_A/duck/Hunan/S4137/2011|2011.860	H11N9_Avian_CY146685_A/duck/Hunan/S4137/2011|2011.860	H11N9_Avian_CY146687_A/duck/Hunan/S4137/2011|2011.860	H11N9_Avian_CY146688_A/duck/Hunan/S4137/2011|2011.860	CY146681	CY146682	CY146683	CY146685	CY146687	CY146688	Avian	H11N9	H11	N9	China	EasternAsia	Asia	2011.86	Dom-ans
A/swine/Hong_Kong/141/2012	H1N1_Swine_KM029196_A/swine/Hong_Kong/141/2012|2012.011	H1N1_Swine_KM029197_A/swine/Hong_Kong/141/2012|2012.011	H1N1_Swine_KM029198_A/swine/Hong_Kong/141/2012|2012.011	H1N1_Swine_KM029200_A/swine/Hong_Kong/141/2012|2012.011	H1N1_Swine_KM029202_A/swine/Hong_Kong/141/2012|2012.011	H1N1_Swine_KM029203_A/swine/Hong_Kong/141/2012|2012.011	KM029196	KM029197	KM029198	KM029200	KM029202	KM029203	Swine	H1N1	H1	N1	Hong Kong	EasternAsia	Asia	2012.01	Swine
A/Minnesota/11/2010	H3N2_Human_KJ942631_A/Minnesota/11/2010|2010.500	H3N2_Human_KJ942630_A/Minnesota/11/2010|2010.500	H3N2_Human_KJ942629_A/Minnesota/11/2010|2010.500	H3N2_Human_KJ942627_A/Minnesota/11/2010|2010.500	H3N2_Human_KJ942625_A/Minnesota/11/2010|2010.500	H3N2_Human_KJ942628_A/Minnesota/11/2010|2010.500	KJ942631	KJ942630	KJ942629	KJ942627	KJ942625	KJ942628	Human	H3N2	H3	N2	USA	NorthernAmerica	America	2010.5	Human
A/swine/North_Carolina/00116/2003	H3N2_Swine_CY158824_A/swine/North_Carolina/00116/2003|2003.499	H3N2_Swine_CY158823_A/swine/North_Carolina/00116/2003|2003.499	H3N2_Swine_CY158822_A/swine/North_Carolina/00116/2003|2003.499	H3N2_Swine_CY158820_A/swine/North_Carolina/00116/2003|2003.499	H3N2_Swine_CY158818_A/swine/North_Carolina/00116/2003|2003.499	H3N2_Swine_CY158821_A/swine/North_Carolina/00116/2003|2003.499	CY158824	CY158823	CY158822	CY158820	CY158818	CY158821	Swine	H3N2	H3	N2	USA	NorthernAmerica	America	2003.5	Swine
A/New_York/348/2003	H1N1_Human_CY002711_A/New_York/348/2003|2003.159	H1N1_Human_CY002710_A/New_York/348/2003|2003.159	H1N1_Human_CY002709_A/New_York/348/2003|2003.159	H1N1_Human_CY002707_A/New_York/348/2003|2003.159	H1N1_Human_CY002705_A/New_York/348/2003|2003.159	H1N1_Human_CY002708_A/New_York/348/2003|2003.159	CY002711	CY002710	CY002709	CY002707	CY002705	CY002708	Human	H1N1	H1	N1	USA	NorthernAmerica	America	2003.16	Human
A/IIV-Anadyr/177/2009	H1N1_Human_GU727830_A/IIV-Anadyr/177/2009|2009.923	H1N1_Human_GU727829_A/IIV-Anadyr/177/2009|2009.923	H1N1_Human_GU727827_A/IIV-Anadyr/177/2009|2009.923	H1N1_Human_GU727828_A/IIV-Anadyr/177/2009|2009.923	H1N1_Human_GU727831_A/IIV-Anadyr/177/2009|2009.923	H1N1_Human_GU727824_A/IIV-Anadyr/177/2009|2009.923	GU727830	GU727829	GU727827	GU727828	GU727831	GU727824	Human	H1N1	H1	N1	Russia	EasternEurope	Europe	2009.92	Human
A/blue-winged_teal/Lousiana/UGAI14-0690/2014	H1N1_Avian_KY063949_A/blue-winged_teal/Lousiana/UGAI14-0690/2014|2014.277	H1N1_Avian_KY063950_A/blue-winged_teal/Lousiana/UGAI14-0690/2014|2014.277	H1N1_Avian_KY063951_A/blue-winged_teal/Lousiana/UGAI14-0690/2014|2014.277	H1N1_Avian_KY063953_A/blue-winged_teal/Lousiana/UGAI14-0690/2014|2014.277	H1N1_Avian_KY063955_A/blue-winged_teal/Lousiana/UGAI14-0690/2014|2014.277	H1N1_Avian_KY063956_A/blue-winged_teal/Lousiana/UGAI14-0690/2014|2014.277	KY063949	KY063950	KY063951	KY063953	KY063955	KY063956	Avian	H1N1	H1	N1	USA	NorthernAmerica	America	2014.28	Wild-ans-long
A/black-headed_gull/Netherlands/20/2011	H13N8_Avian_MF147654_A/black-headed_gull/Netherlands/20/2011|2011.468	H13N8_Avian_MF146509_A/black-headed_gull/Netherlands/20/2011|2011.468	H13N8_Avian_MF146812_A/black-headed_gull/Netherlands/20/2011|2011.468	H13N8_Avian_MF146365_A/black-headed_gull/Netherlands/20/2011|2011.468	H13N8_Avian_MF147158_A/black-headed_gull/Netherlands/20/2011|2011.468	H13N8_Avian_MF147693_A/black-headed_gull/Netherlands/20/2011|2011.468	MF147654	MF146509	MF146812	MF146365	MF147158	MF147693	Avian	H13N8	H13	N8	Netherlands	WesternEurope	Europe	2011.47	Wild-other
A/guinea_fowl/New_York/4449-12/1994	H2N2_Avian_CY117018_A/guinea_fowl/New_York/4449-12/1994|1994.910	H2N2_Avian_CY117017_A/guinea_fowl/New_York/4449-12/1994|1994.910	H2N2_Avian_CY117016_A/guinea_fowl/New_York/4449-12/1994|1994.910	H2N2_Avian_CY117014_A/guinea_fowl/New_York/4449-12/1994|1994.910	H2N2_Avian_CY117012_A/guinea_fowl/New_York/4449-12/1994|1994.910	H2N2_Avian_CY117015_A/guinea_fowl/New_York/4449-12/1994|1994.910	CY117018	CY117017	CY117016	CY117014	CY117012	CY117015	Avian	H2N2	H2	N2	USA	NorthernAmerica	America	1994.91	Dom-gal
A/chicken/Guangdong/SD018/2015	H7N9_Avian_MF630066_A/chicken/Guangdong/SD018/2015|2015.071	H7N9_Avian_MF630067_A/chicken/Guangdong/SD018/2015|2015.071	H7N9_Avian_MF630068_A/chicken/Guangdong/SD018/2015|2015.071	H7N9_Avian_MF630070_A/chicken/Guangdong/SD018/2015|2015.071	H7N9_Avian_MF630072_A/chicken/Guangdong/SD018/2015|2015.071	H7N9_Avian_MF630073_A/chicken/Guangdong/SD018/2015|2015.071	MF630066	MF630067	MF630068	MF630070	MF630072	MF630073	Avian	H7N9	H7	N9	China	EasternAsia	Asia	2015.07	Dom-gal
A/swine/Ohio/14TOSU22297/2014	H3N2_Swine_KX960619_A/swine/Ohio/14TOSU22297/2014|2014.597	H3N2_Swine_KX986892_A/swine/Ohio/14TOSU22297/2014|2014.597	H3N2_Swine_KX960696_A/swine/Ohio/14TOSU22297/2014|2014.597	H3N2_Swine_KX960545_A/swine/Ohio/14TOSU22297/2014|2014.597	H3N2_Swine_KX960595_A/swine/Ohio/14TOSU22297/2014|2014.597	H3N2_Swine_KX960693_A/swine/Ohio/14TOSU22297/2014|2014.597	KX960619	KX986892	KX960696	KX960545	KX960595	KX960693	Swine	H3N2	H3	N2	USA	NorthernAmerica	America	2014.6	Swine
A/swine/Jiangxi/1/2004	H9N2_Swine_EU502898_A/swine/Jiangxi/1/2004|2004.500	H9N2_Swine_EU502899_A/swine/Jiangxi/1/2004|2004.500	H9N2_Swine_EU502900_A/swine/Jiangxi/1/2004|2004.500	H9N2_Swine_EU502897_A/swine/Jiangxi/1/2004|2004.500	H9N2_Swine_EU502895_A/swine/Jiangxi/1/2004|2004.500	H9N2_Swine_EU502896_A/swine/Jiangxi/1/2004|2004.500	EU502898	EU502899	EU502900	EU502897	EU502895	EU502896	Swine	H9N2	H9	N2	China	EasternAsia	Asia	2004.5	Swine
A/mallard/ALB/199/1992	H6N5_Avian_CY004257_A/mallard/ALB/199/1992|1992.915	H6N5_Avian_CY004256_A/mallard/ALB/199/1992|1992.915	H6N5_Avian_CY004255_A/mallard/ALB/199/1992|1992.915	H6N5_Avian_CY004253_A/mallard/ALB/199/1992|1992.915	H6N5_Avian_CY004251_A/mallard/ALB/199/1992|1992.915	H6N5_Avian_CY004254_A/mallard/ALB/199/1992|1992.915	CY004257	CY004256	CY004255	CY004253	CY004251	CY004254	Avian	H6N5	H6	N5	Canada	NorthernAmerica	America	1992.91	Wild-ans-short
A/chicken/Henan/01/2004	H5N1_Avian_AY950279_A/chicken/Henan/01/2004|2004.500	H5N1_Avian_AY950272_A/chicken/Henan/01/2004|2004.500	H5N1_Avian_AY950265_A/chicken/Henan/01/2004|2004.500	H5N1_Avian_AY950251_A/chicken/Henan/01/2004|2004.500	H5N1_Avian_AY950237_A/chicken/Henan/01/2004|2004.500	H5N1_Avian_AY950258_A/chicken/Henan/01/2004|2004.500	AY950279	AY950272	AY950265	AY950251	AY950237	AY950258	Avian	H5N1	H5	N1	China	EasternAsia	Asia	2004.5	Dom-gal
A/coot/Alberta/134/1987	H6N2_Avian_CY004522_A/coot/Alberta/134/1987|1987.614	H6N2_Avian_CY004521_A/coot/Alberta/134/1987|1987.614	H6N2_Avian_CY004520_A/coot/Alberta/134/1987|1987.614	H6N2_Avian_CY004518_A/coot/Alberta/134/1987|1987.614	H6N2_Avian_CY004516_A/coot/Alberta/134/1987|1987.614	H6N2_Avian_CY004519_A/coot/Alberta/134/1987|1987.614	CY004522	CY004521	CY004520	CY004518	CY004516	CY004519	Avian	H6N2	H6	N2	Canada	NorthernAmerica	America	1987.61	Wild-other
A/green-winged_teal/California/2940/2011	H1N1_Avian_CY134326_A/green-winged_teal/California/2940/2011|2011.921	H1N1_Avian_CY134325_A/green-winged_teal/California/2940/2011|2011.921	H1N1_Avian_CY134324_A/green-winged_teal/California/2940/2011|2011.921	H1N1_Avian_CY134322_A/green-winged_teal/California/2940/2011|2011.921	H1N1_Avian_CY134320_A/green-winged_teal/California/2940/2011|2011.921	H1N1_Avian_CY134323_A/green-winged_teal/California/2940/2011|2011.921	CY134326	CY134325	CY134324	CY134322	CY134320	CY134323	Avian	H1N1	H1	N1	USA	NorthernAmerica	America	2011.92	Wild-ans-long
A/mallard/Michigan/A00869519/2009	H7N3_Avian_KU290062_A/mallard/Michigan/A00869519/2009|2009.784	H7N3_Avian_KU290061_A/mallard/Michigan/A00869519/2009|2009.784	H7N3_Avian_KU290060_A/mallard/Michigan/A00869519/2009|2009.784	H7N3_Avian_KU290058_A/mallard/Michigan/A00869519/2009|2009.784	H7N3_Avian_KU290056_A/mallard/Michigan/A00869519/2009|2009.784	H7N3_Avian_KU290059_A/mallard/Michigan/A00869519/2009|2009.784	KU290062	KU290061	KU290060	KU290058	KU290056	KU290059	Avian	H7N3	H7	N3	USA	NorthernAmerica	America	2009.78	Wild-ans-short
A/Arizona/MAP6093A/2017	H3N2_Human_MG914122_A/Arizona/MAP6093A/2017|2017.964	H3N2_Human_MG914121_A/Arizona/MAP6093A/2017|2017.964	H3N2_Human_MG914120_A/Arizona/MAP6093A/2017|2017.964	H3N2_Human_MG914118_A/Arizona/MAP6093A/2017|2017.964	H3N2_Human_MG914116_A/Arizona/MAP6093A/2017|2017.964	H3N2_Human_MG914119_A/Arizona/MAP6093A/2017|2017.964	MG914122	MG914121	MG914120	MG914118	MG914116	MG914119	Human	H3N2	H3	N2	USA	NorthernAmerica	America	2017.96	Human
A/mallard/Maryland/802/2007	H5N1_Avian_CY053884_A/mallard/Maryland/802/2007|2007.500	H5N1_Avian_CY053883_A/mallard/Maryland/802/2007|2007.500	H5N1_Avian_CY053882_A/mallard/Maryland/802/2007|2007.500	H5N1_Avian_CY053880_A/mallard/Maryland/802/2007|2007.500	H5N1_Avian_CY053878_A/mallard/Maryland/802/2007|2007.500	H5N1_Avian_CY053881_A/mallard/Maryland/802/2007|2007.500	CY053884	CY053883	CY053882	CY053880	CY053878	CY053881	Avian	H5N1	H5	N1	USA	NorthernAmerica	America	2007.5	Wild-ans-short
A/duck/Zhejiang/727D30/2013	H1N3_Avian_KY971053_A/duck/Zhejiang/727D30/2013|2013.567	H1N3_Avian_KY971081_A/duck/Zhejiang/727D30/2013|2013.567	H1N3_Avian_KY971109_A/duck/Zhejiang/727D30/2013|2013.567	H1N3_Avian_KY971165_A/duck/Zhejiang/727D30/2013|2013.567	H1N3_Avian_KY971221_A/duck/Zhejiang/727D30/2013|2013.567	H1N3_Avian_KY971249_A/duck/Zhejiang/727D30/2013|2013.567	KY971053	KY971081	KY971109	KY971165	KY971221	KY971249	Avian	H1N3	H1	N3	China	EasternAsia	Asia	2013.57	Dom-ans
A/Port_Chalmers/1/1973	H3N2_Human_CY121188_A/Port_Chalmers/1/1973|1973.500	H3N2_Human_CY121187_A/Port_Chalmers/1/1973|1973.500	H3N2_Human_CY121186_A/Port_Chalmers/1/1973|1973.500	H3N2_Human_CY121184_A/Port_Chalmers/1/1973|1973.500	H3N2_Human_CY121182_A/Port_Chalmers/1/1973|1973.500	H3N2_Human_CY121185_A/Port_Chalmers/1/1973|1973.500	CY121188	CY121187	CY121186	CY121184	CY121182	CY121185	Human	H3N2	H3	N2	New Zealand	AustraliaNewZealandOceania	Oceania	1973.5	Human
A/duck/Jiangxi/4759/2009	H10N8_Avian_KP287947_A/duck/Jiangxi/4759/2009|2009.200	H10N8_Avian_KP287948_A/duck/Jiangxi/4759/2009|2009.200	H10N8_Avian_KP287949_A/duck/Jiangxi/4759/2009|2009.200	H10N8_Avian_KP287951_A/duck/Jiangxi/4759/2009|2009.200	H10N8_Avian_KP287953_A/duck/Jiangxi/4759/2009|2009.200	H10N8_Avian_KP287954_A/duck/Jiangxi/4759/2009|2009.200	KP287947	KP287948	KP287949	KP287951	KP287953	KP287954	Avian	H10N8	H10	N8	China	EasternAsia	Asia	2009.2	Dom-ans
A/Nebraska/13/2016	H1N1_Human_KX407856_A/Nebraska/13/2016|2016.162	H1N1_Human_KX407857_A/Nebraska/13/2016|2016.162	H1N1_Human_KX407858_A/Nebraska/13/2016|2016.162	H1N1_Human_KX407860_A/Nebraska/13/2016|2016.162	H1N1_Human_KX407862_A/Nebraska/13/2016|2016.162	H1N1_Human_KX407863_A/Nebraska/13/2016|2016.162	KX407856	KX407857	KX407858	KX407860	KX407862	KX407863	Human	H1N1	H1	N1	USA	NorthernAmerica	America	2016.16	Human
A/mallard/Michigan/466372-3/2006	H5N2_Avian_GQ923244_A/mallard/Michigan/466372-3/2006|2006.500	H5N2_Avian_GQ923243_A/mallard/Michigan/466372-3/2006|2006.500	H5N2_Avian_GQ923242_A/mallard/Michigan/466372-3/2006|2006.500	H5N2_Avian_GQ923240_A/mallard/Michigan/466372-3/2006|2006.500	H5N2_Avian_GQ923238_A/mallard/Michigan/466372-3/2006|2006.500	H5N2_Avian_GQ923241_A/mallard/Michigan/466372-3/2006|2006.500	GQ923244	GQ923243	GQ923242	GQ923240	GQ923238	GQ923241	Avian	H5N2	H5	N2	USA	NorthernAmerica	America	2006.5	Wild-ans-short
A/Canberra/20/2015	H3N2_Human_CY252870_A/Canberra/20/2015|2015.427	H3N2_Human_CY252869_A/Canberra/20/2015|2015.427	H3N2_Human_CY252868_A/Canberra/20/2015|2015.427	H3N2_Human_CY252866_A/Canberra/20/2015|2015.427	H3N2_Human_CY252864_A/Canberra/20/2015|2015.427	H3N2_Human_CY252867_A/Canberra/20/2015|2015.427	CY252870	CY252869	CY252868	CY252866	CY252864	CY252867	Human	H3N2	H3	N2	Australia	AustraliaNewZealandOceania	Oceania	2015.43	Human
A/swine/Ohio/OH-18-7963/2018	H1N1_Swine_MH234438_A/swine/Ohio/OH-18-7963/2018|2018.260	H1N1_Swine_MH234437_A/swine/Ohio/OH-18-7963/2018|2018.260	H1N1_Swine_MH234436_A/swine/Ohio/OH-18-7963/2018|2018.260	H1N1_Swine_MH234434_A/swine/Ohio/OH-18-7963/2018|2018.260	H1N1_Swine_MH234432_A/swine/Ohio/OH-18-7963/2018|2018.260	H1N1_Swine_MH234435_A/swine/Ohio/OH-18-7963/2018|2018.260	MH234438	MH234437	MH234436	MH234434	MH234432	MH234435	Swine	H1N1	H1	N1	USA	NorthernAmerica	America	2018.26	Swine
A/gull/Maryland/704/1977	H13N6_Avian_CY014701_A/gull/Maryland/704/1977|1977.723	H13N6_Avian_CY014700_A/gull/Maryland/704/1977|1977.723	H13N6_Avian_CY014699_A/gull/Maryland/704/1977|1977.723	H13N6_Avian_CY014697_A/gull/Maryland/704/1977|1977.723	H13N6_Avian_CY014695_A/gull/Maryland/704/1977|1977.723	H13N6_Avian_CY014698_A/gull/Maryland/704/1977|1977.723	CY014701	CY014700	CY014699	CY014697	CY014695	CY014698	Avian	H13N6	H13	N6	USA	NorthernAmerica	America	1977.72	Wild-other
A/Guangdong/25/1993	H3N2_Human_CY113980_A/Guangdong/25/1993|1993.500	H3N2_Human_CY113979_A/Guangdong/25/1993|1993.500	H3N2_Human_CY113978_A/Guangdong/25/1993|1993.500	H3N2_Human_CY113976_A/Guangdong/25/1993|1993.500	H3N2_Human_CY113974_A/Guangdong/25/1993|1993.500	H3N2_Human_CY113977_A/Guangdong/25/1993|1993.500	CY113980	CY113979	CY113978	CY113976	CY113974	CY113977	Human	H3N2	H3	N2	China	EasternAsia	Asia	1993.5	Human
A/duck/Jiangxi/16285/2010	H7N3_Avian_KF260769_A/duck/Jiangxi/16285/2010|2010.500	H7N3_Avian_KF260525_A/duck/Jiangxi/16285/2010|2010.500	H7N3_Avian_KF260281_A/duck/Jiangxi/16285/2010|2010.500	H7N3_Avian_KF259793_A/duck/Jiangxi/16285/2010|2010.500	H7N3_Avian_KF259274_A/duck/Jiangxi/16285/2010|2010.500	H7N3_Avian_KF260037_A/duck/Jiangxi/16285/2010|2010.500	KF260769	KF260525	KF260281	KF259793	KF259274	KF260037	Avian	H7N3	H7	N3	China	EasternAsia	Asia	2010.5	Dom-ans
A/yellow-billed_pintail/Chile/10/2014	H7N3_Avian_CY207228_A/yellow-billed_pintail/Chile/10/2014|2014.290	H7N3_Avian_CY207227_A/yellow-billed_pintail/Chile/10/2014|2014.290	H7N3_Avian_CY207226_A/yellow-billed_pintail/Chile/10/2014|2014.290	H7N3_Avian_CY207224_A/yellow-billed_pintail/Chile/10/2014|2014.290	H7N3_Avian_CY207222_A/yellow-billed_pintail/Chile/10/2014|2014.290	H7N3_Avian_CY207225_A/yellow-billed_pintail/Chile/10/2014|2014.290	CY207228	CY207227	CY207226	CY207224	CY207222	CY207225	Avian	H7N3	H7	N3	Chile	SouthernAmerica	America	2014.29	Wild-ans-short
A/mallard/California/1154/2010	H4N6_Avian_CY125957_A/mallard/California/1154/2010|2010.567	H4N6_Avian_CY125956_A/mallard/California/1154/2010|2010.567	H4N6_Avian_CY125955_A/mallard/California/1154/2010|2010.567	H4N6_Avian_CY125953_A/mallard/California/1154/2010|2010.567	H4N6_Avian_CY125951_A/mallard/California/1154/2010|2010.567	H4N6_Avian_CY125954_A/mallard/California/1154/2010|2010.567	CY125957	CY125956	CY125955	CY125953	CY125951	CY125954	Avian	H4N6	H4	N6	USA	NorthernAmerica	America	2010.57	Wild-ans-short
A/Malaysia/2205714/2009	H3N2_Human_CY119065_A/Malaysia/2205714/2009|2009.288	H3N2_Human_CY119064_A/Malaysia/2205714/2009|2009.288	H3N2_Human_CY119063_A/Malaysia/2205714/2009|2009.288	H3N2_Human_CY119061_A/Malaysia/2205714/2009|2009.288	H3N2_Human_CY119059_A/Malaysia/2205714/2009|2009.288	H3N2_Human_CY119062_A/Malaysia/2205714/2009|2009.288	CY119065	CY119064	CY119063	CY119061	CY119059	CY119062	Human	H3N2	H3	N2	Malaysia	SouthEasternAsia	Asia	2009.29	Human
A/ruddy_turnstone/DE/1529/2001	H10N7_Avian_EU743377_A/ruddy_turnstone/DE/1529/2001|2001.500	H10N7_Avian_EU743376_A/ruddy_turnstone/DE/1529/2001|2001.500	H10N7_Avian_EU743375_A/ruddy_turnstone/DE/1529/2001|2001.500	H10N7_Avian_EU743373_A/ruddy_turnstone/DE/1529/2001|2001.500	H10N7_Avian_EU743371_A/ruddy_turnstone/DE/1529/2001|2001.500	H10N7_Avian_EU743374_A/ruddy_turnstone/DE/1529/2001|2001.500	EU743377	EU743376	EU743375	EU743373	EU743371	EU743374	Avian	H10N7	H10	N7	USA	NorthernAmerica	America	2001.5	Wild-other
A/pintail_duck/New_York/155/1982	H4N3_Avian_CY014944_A/pintail_duck/New_York/155/1982|1982.915	H4N3_Avian_CY014943_A/pintail_duck/New_York/155/1982|1982.915	H4N3_Avian_CY014942_A/pintail_duck/New_York/155/1982|1982.915	H4N3_Avian_CY014940_A/pintail_duck/New_York/155/1982|1982.915	H4N3_Avian_CY014938_A/pintail_duck/New_York/155/1982|1982.915	H4N3_Avian_CY014941_A/pintail_duck/New_York/155/1982|1982.915	CY014944	CY014943	CY014942	CY014940	CY014938	CY014941	Avian	H4N3	H4	N3	USA	NorthernAmerica	America	1982.91	Wild-ans-short
A/chicken/Zhejiang/HJ/2007	H9N2_Avian_FJ581429_A/chicken/Zhejiang/HJ/2007|2007.500	H9N2_Avian_FJ581435_A/chicken/Zhejiang/HJ/2007|2007.500	H9N2_Avian_FJ581430_A/chicken/Zhejiang/HJ/2007|2007.500	H9N2_Avian_FJ581428_A/chicken/Zhejiang/HJ/2007|2007.500	H9N2_Avian_FJ581432_A/chicken/Zhejiang/HJ/2007|2007.500	H9N2_Avian_FJ581433_A/chicken/Zhejiang/HJ/2007|2007.500	FJ581429	FJ581435	FJ581430	FJ581428	FJ581432	FJ581433	Avian	H9N2	H9	N2	China	EasternAsia	Asia	2007.5	Dom-gal
A/northern_shoveler/Nevada/AH0009328/2015	H7N8_Avian_KY550744_A/northern_shoveler/Nevada/AH0009328/2015|2015.003	H7N8_Avian_KY550745_A/northern_shoveler/Nevada/AH0009328/2015|2015.003	H7N8_Avian_KY550746_A/northern_shoveler/Nevada/AH0009328/2015|2015.003	H7N8_Avian_KY550748_A/northern_shoveler/Nevada/AH0009328/2015|2015.003	H7N8_Avian_KY550750_A/northern_shoveler/Nevada/AH0009328/2015|2015.003	H7N8_Avian_KY550751_A/northern_shoveler/Nevada/AH0009328/2015|2015.003	KY550744	KY550745	KY550746	KY550748	KY550750	KY550751	Avian	H7N8	H7	N8	USA	NorthernAmerica	America	2015	Wild-ans-short
A/ruddy_turnstone/Delaware/AI03-200/2003	H9N8_Avian_CY144562_A/ruddy_turnstone/Delaware/AI03-200/2003|2003.384	H9N8_Avian_CY144561_A/ruddy_turnstone/Delaware/AI03-200/2003|2003.384	H9N8_Avian_CY144560_A/ruddy_turnstone/Delaware/AI03-200/2003|2003.384	H9N8_Avian_CY144558_A/ruddy_turnstone/Delaware/AI03-200/2003|2003.384	H9N8_Avian_CY144556_A/ruddy_turnstone/Delaware/AI03-200/2003|2003.384	H9N8_Avian_CY144559_A/ruddy_turnstone/Delaware/AI03-200/2003|2003.384	CY144562	CY144561	CY144560	CY144558	CY144556	CY144559	Avian	H9N8	H9	N8	USA	NorthernAmerica	America	2003.38	Wild-other
A/Quito/WRAIR0617N/2009	H1N1_Human_CY083109_A/Quito/WRAIR0617N/2009|2009.764	H1N1_Human_CY083110_A/Quito/WRAIR0617N/2009|2009.764	H1N1_Human_CY083111_A/Quito/WRAIR0617N/2009|2009.764	H1N1_Human_CY083113_A/Quito/WRAIR0617N/2009|2009.764	H1N1_Human_CY083115_A/Quito/WRAIR0617N/2009|2009.764	H1N1_Human_CY083116_A/Quito/WRAIR0617N/2009|2009.764	CY083109	CY083110	CY083111	CY083113	CY083115	CY083116	Human	H1N1	H1	N1	Ecuador	SouthernAmerica	America	2009.76	Human
A/Anser_cygnoides/Hubei/FW44/2016	H5N8_Avian_MF040669_A/Anser_cygnoides/Hubei/FW44/2016|2016.948	H5N8_Avian_MF040670_A/Anser_cygnoides/Hubei/FW44/2016|2016.948	H5N8_Avian_MF040671_A/Anser_cygnoides/Hubei/FW44/2016|2016.948	H5N8_Avian_MF040673_A/Anser_cygnoides/Hubei/FW44/2016|2016.948	H5N8_Avian_MF040675_A/Anser_cygnoides/Hubei/FW44/2016|2016.948	H5N8_Avian_MF040676_A/Anser_cygnoides/Hubei/FW44/2016|2016.948	MF040669	MF040670	MF040671	MF040673	MF040675	MF040676	Avian	H5N8	H5	N8	China	EasternAsia	Asia	2016.95	Dom-ans
A/American_black_duck/Ohio/12OS5510/2012	H3N8_Avian_CY187028_A/American_black_duck/Ohio/12OS5510/2012|2012.874	H3N8_Avian_CY187027_A/American_black_duck/Ohio/12OS5510/2012|2012.874	H3N8_Avian_CY187026_A/American_black_duck/Ohio/12OS5510/2012|2012.874	H3N8_Avian_CY187024_A/American_black_duck/Ohio/12OS5510/2012|2012.874	H3N8_Avian_CY187022_A/American_black_duck/Ohio/12OS5510/2012|2012.874	H3N8_Avian_CY187025_A/American_black_duck/Ohio/12OS5510/2012|2012.874	CY187028	CY187027	CY187026	CY187024	CY187022	CY187025	Avian	H3N8	H3	N8	USA	NorthernAmerica	America	2012.87	Wild-ans-short
A/black-headed_gull/Netherlands/16/2014	H13N6_Avian_MF146253_A/black-headed_gull/Netherlands/16/2014|2014.523	H13N6_Avian_MF146399_A/black-headed_gull/Netherlands/16/2014|2014.523	H13N6_Avian_MF147496_A/black-headed_gull/Netherlands/16/2014|2014.523	H13N6_Avian_MF147488_A/black-headed_gull/Netherlands/16/2014|2014.523	H13N6_Avian_MF146491_A/black-headed_gull/Netherlands/16/2014|2014.523	H13N6_Avian_MF148137_A/black-headed_gull/Netherlands/16/2014|2014.523	MF146253	MF146399	MF147496	MF147488	MF146491	MF148137	Avian	H13N6	H13	N6	Netherlands	WesternEurope	Europe	2014.52	Wild-other
A/swine/Missouri/A01840724/2015	H3N2_Swine_KT356653_A/swine/Missouri/A01840724/2015|2015.096	H3N2_Swine_KT356654_A/swine/Missouri/A01840724/2015|2015.096	H3N2_Swine_KT356655_A/swine/Missouri/A01840724/2015|2015.096	H3N2_Swine_KT356656_A/swine/Missouri/A01840724/2015|2015.096	H3N2_Swine_KP901308_A/swine/Missouri/A01840724/2015|2015.096	H3N2_Swine_KT356657_A/swine/Missouri/A01840724/2015|2015.096	KT356653	KT356654	KT356655	KT356656	KP901308	KT356657	Swine	H3N2	H3	N2	USA	NorthernAmerica	America	2015.1	Swine
A/American_black_duck/New_Brunswick/02651/2007	H3N2_Avian_CY129220_A/American_black_duck/New_Brunswick/02651/2007|2007.729	H3N2_Avian_CY129219_A/American_black_duck/New_Brunswick/02651/2007|2007.729	H3N2_Avian_CY129218_A/American_black_duck/New_Brunswick/02651/2007|2007.729	H3N2_Avian_CY129216_A/American_black_duck/New_Brunswick/02651/2007|2007.729	H3N2_Avian_CY129214_A/American_black_duck/New_Brunswick/02651/2007|2007.729	H3N2_Avian_CY129217_A/American_black_duck/New_Brunswick/02651/2007|2007.729	CY129220	CY129219	CY129218	CY129216	CY129214	CY129217	Avian	H3N2	H3	N2	Canada	NorthernAmerica	America	2007.73	Wild-ans-short
A/green-winged_teal/Ohio/16OS1008/2016	H3N6_Avian_MG279761_A/green-winged_teal/Ohio/16OS1008/2016|2016.671	H3N6_Avian_MG280273_A/green-winged_teal/Ohio/16OS1008/2016|2016.671	H3N6_Avian_MG279843_A/green-winged_teal/Ohio/16OS1008/2016|2016.671	H3N6_Avian_MG280242_A/green-winged_teal/Ohio/16OS1008/2016|2016.671	H3N6_Avian_MG280143_A/green-winged_teal/Ohio/16OS1008/2016|2016.671	H3N6_Avian_MG279760_A/green-winged_teal/Ohio/16OS1008/2016|2016.671	MG279761	MG280273	MG279843	MG280242	MG280143	MG279760	Avian	H3N6	H3	N6	USA	NorthernAmerica	America	2016.67	Wild-ans-long
A/Singapore/TT190/2011	H1N1_Human_CY124789_A/Singapore/TT190/2011|2011.236	H1N1_Human_CY124790_A/Singapore/TT190/2011|2011.236	H1N1_Human_CY124791_A/Singapore/TT190/2011|2011.236	H1N1_Human_CY124793_A/Singapore/TT190/2011|2011.236	H1N1_Human_CY124795_A/Singapore/TT190/2011|2011.236	H1N1_Human_CY124796_A/Singapore/TT190/2011|2011.236	CY124789	CY124790	CY124791	CY124793	CY124795	CY124796	Human	H1N1	H1	N1	Singapore	SouthEasternAsia	Asia	2011.24	Human
A/chicken/Hong_Kong/TSTB25W/2010	H9N2_Avian_KF260863_A/chicken/Hong_Kong/TSTB25W/2010|2010.500	H9N2_Avian_KF260619_A/chicken/Hong_Kong/TSTB25W/2010|2010.500	H9N2_Avian_KF260375_A/chicken/Hong_Kong/TSTB25W/2010|2010.500	H9N2_Avian_KF259887_A/chicken/Hong_Kong/TSTB25W/2010|2010.500	H9N2_Avian_KF259368_A/chicken/Hong_Kong/TSTB25W/2010|2010.500	H9N2_Avian_KF260131_A/chicken/Hong_Kong/TSTB25W/2010|2010.500	KF260863	KF260619	KF260375	KF259887	KF259368	KF260131	Avian	H9N2	H9	N2	Hong Kong	EasternAsia	Asia	2010.5	Dom-gal
A/goose/Hungary/14756/2006	H5N1_Avian_FJ445249_A/goose/Hungary/14756/2006|2006.427	H5N1_Avian_FJ445248_A/goose/Hungary/14756/2006|2006.427	H5N1_Avian_FJ445247_A/goose/Hungary/14756/2006|2006.427	H5N1_Avian_FJ445245_A/goose/Hungary/14756/2006|2006.427	H5N1_Avian_FJ445243_A/goose/Hungary/14756/2006|2006.427	H5N1_Avian_FJ445246_A/goose/Hungary/14756/2006|2006.427	FJ445249	FJ445248	FJ445247	FJ445245	FJ445243	FJ445246	Avian	H5N1	H5	N1	Hungary	EasternEurope	Europe	2006.43	Dom-ans
A/mallard_duck/Netherlands/56/2015	H3N2_Avian_MF755242_A/mallard_duck/Netherlands/56/2015|2015.638	H3N2_Avian_MF755262_A/mallard_duck/Netherlands/56/2015|2015.638	H3N2_Avian_MF755261_A/mallard_duck/Netherlands/56/2015|2015.638	H3N2_Avian_MF755259_A/mallard_duck/Netherlands/56/2015|2015.638	H3N2_Avian_MF755260_A/mallard_duck/Netherlands/56/2015|2015.638	H3N2_Avian_MF755248_A/mallard_duck/Netherlands/56/2015|2015.638	MF755242	MF755262	MF755261	MF755259	MF755260	MF755248	Avian	H3N2	H3	N2	Netherlands	WesternEurope	Europe	2015.64	Wild-ans-short
A/New_Jersey/22/2014	H3N2_Human_KT837188_A/New_Jersey/22/2014|2014.707	H3N2_Human_KT837175_A/New_Jersey/22/2014|2014.707	H3N2_Human_KT837218_A/New_Jersey/22/2014|2014.707	H3N2_Human_KT837191_A/New_Jersey/22/2014|2014.707	H3N2_Human_KT837235_A/New_Jersey/22/2014|2014.707	H3N2_Human_KT837223_A/New_Jersey/22/2014|2014.707	KT837188	KT837175	KT837218	KT837191	KT837235	KT837223	Human	H3N2	H3	N2	USA	NorthernAmerica	America	2014.71	Human
A/pigeon/Guangxi/128P9/2012	H3N2_Avian_KT022290_A/pigeon/Guangxi/128P9/2012|2012.871	H3N2_Avian_KT022289_A/pigeon/Guangxi/128P9/2012|2012.871	H3N2_Avian_KT022288_A/pigeon/Guangxi/128P9/2012|2012.871	H3N2_Avian_KT022287_A/pigeon/Guangxi/128P9/2012|2012.871	H3N2_Avian_KT022292_A/pigeon/Guangxi/128P9/2012|2012.871	H3N2_Avian_KT022291_A/pigeon/Guangxi/128P9/2012|2012.871	KT022290	KT022289	KT022288	KT022287	KT022292	KT022291	Avian	H3N2	H3	N2	China	EasternAsia	Asia	2012.87	Wild-other
A/mallard_duck/Netherlands/8/2014	H7N5_Avian_MF145762_A/mallard_duck/Netherlands/8/2014|2014.822	H7N5_Avian_MF147428_A/mallard_duck/Netherlands/8/2014|2014.822	H7N5_Avian_MF145734_A/mallard_duck/Netherlands/8/2014|2014.822	H7N5_Avian_MF147716_A/mallard_duck/Netherlands/8/2014|2014.822	H7N5_Avian_MF147259_A/mallard_duck/Netherlands/8/2014|2014.822	H7N5_Avian_MF147912_A/mallard_duck/Netherlands/8/2014|2014.822	MF145762	MF147428	MF145734	MF147716	MF147259	MF147912	Avian	H7N5	H7	N5	Netherlands	WesternEurope	Europe	2014.82	Wild-ans-short
A/mallard/Minnesota/182749/1998	H3N9_Avian_CY139760_A/mallard/Minnesota/182749/1998|1998.666	H3N9_Avian_CY139759_A/mallard/Minnesota/182749/1998|1998.666	H3N9_Avian_CY139758_A/mallard/Minnesota/182749/1998|1998.666	H3N9_Avian_CY139756_A/mallard/Minnesota/182749/1998|1998.666	H3N9_Avian_CY139754_A/mallard/Minnesota/182749/1998|1998.666	H3N9_Avian_CY139757_A/mallard/Minnesota/182749/1998|1998.666	CY139760	CY139759	CY139758	CY139756	CY139754	CY139757	Avian	H3N9	H3	N9	USA	NorthernAmerica	America	1998.67	Wild-ans-short
A/common_goldeneye/Wisconsin/16OS4242/2016	H1N3_Avian_MG280240_A/common_goldeneye/Wisconsin/16OS4242/2016|2016.923	H1N3_Avian_MG280502_A/common_goldeneye/Wisconsin/16OS4242/2016|2016.923	H1N3_Avian_MG280421_A/common_goldeneye/Wisconsin/16OS4242/2016|2016.923	H1N3_Avian_MG280167_A/common_goldeneye/Wisconsin/16OS4242/2016|2016.923	H1N3_Avian_MG280341_A/common_goldeneye/Wisconsin/16OS4242/2016|2016.923	H1N3_Avian_MG280328_A/common_goldeneye/Wisconsin/16OS4242/2016|2016.923	MG280240	MG280502	MG280421	MG280167	MG280341	MG280328	Avian	H1N3	H1	N3	USA	NorthernAmerica	America	2016.92	Wild-ans-short
A/chicken/Jalisco/14589-660/1994	H5N2_Avian_FJ610115_A/chicken/Jalisco/14589-660/1994|1994.500	H5N2_Avian_FJ610114_A/chicken/Jalisco/14589-660/1994|1994.500	H5N2_Avian_FJ610113_A/chicken/Jalisco/14589-660/1994|1994.500	H5N2_Avian_FJ610111_A/chicken/Jalisco/14589-660/1994|1994.500	H5N2_Avian_FJ610109_A/chicken/Jalisco/14589-660/1994|1994.500	H5N2_Avian_FJ610112_A/chicken/Jalisco/14589-660/1994|1994.500	FJ610115	FJ610114	FJ610113	FJ610111	FJ610109	FJ610112	Avian	H5N2	H5	N2	Mexico	CentralAmerica	America	1994.5	Dom-gal
A/chicken/Israel/54/2008	H9N2_Avian_GQ140264_A/chicken/Israel/54/2008|2008.414	H9N2_Avian_GQ148863_A/chicken/Israel/54/2008|2008.414	H9N2_Avian_GQ140278_A/chicken/Israel/54/2008|2008.414	H9N2_Avian_GQ148835_A/chicken/Israel/54/2008|2008.414	H9N2_Avian_GQ148821_A/chicken/Israel/54/2008|2008.414	H9N2_Avian_GQ148849_A/chicken/Israel/54/2008|2008.414	GQ140264	GQ148863	GQ140278	GQ148835	GQ148821	GQ148849	Avian	H9N2	H9	N2	Israel	WesternAsia	Asia	2008.41	Dom-gal
A/duck/Hubei/49/2005	H5N1_Avian_HM172449_A/duck/Hubei/49/2005|2005.500	H5N1_Avian_HM172360_A/duck/Hubei/49/2005|2005.500	H5N1_Avian_HM172311_A/duck/Hubei/49/2005|2005.500	H5N1_Avian_HM172216_A/duck/Hubei/49/2005|2005.500	H5N1_Avian_HM172119_A/duck/Hubei/49/2005|2005.500	H5N1_Avian_HM172263_A/duck/Hubei/49/2005|2005.500	HM172449	HM172360	HM172311	HM172216	HM172119	HM172263	Avian	H5N1	H5	N1	China	EasternAsia	Asia	2005.5	Dom-ans
A/northern_goshawk/Mie/2412C007/2016	H5N6_Avian_LC274970_A/northern_goshawk/Mie/2412C007/2016|2016.951	H5N6_Avian_LC274971_A/northern_goshawk/Mie/2412C007/2016|2016.951	H5N6_Avian_LC274972_A/northern_goshawk/Mie/2412C007/2016|2016.951	H5N6_Avian_LC274974_A/northern_goshawk/Mie/2412C007/2016|2016.951	H5N6_Avian_LC274976_A/northern_goshawk/Mie/2412C007/2016|2016.951	H5N6_Avian_LC274977_A/northern_goshawk/Mie/2412C007/2016|2016.951	LC274970	LC274971	LC274972	LC274974	LC274976	LC274977	Avian	H5N6	H5	N6	Japan	EasternAsia	Asia	2016.95	Wild-other
A/blue-winged_teal/Missouri/12OS2519/2012	H4N8_Avian_CY186763_A/blue-winged_teal/Missouri/12OS2519/2012|2012.685	H4N8_Avian_CY186762_A/blue-winged_teal/Missouri/12OS2519/2012|2012.685	H4N8_Avian_CY186761_A/blue-winged_teal/Missouri/12OS2519/2012|2012.685	H4N8_Avian_CY186759_A/blue-winged_teal/Missouri/12OS2519/2012|2012.685	H4N8_Avian_CY186757_A/blue-winged_teal/Missouri/12OS2519/2012|2012.685	H4N8_Avian_CY186760_A/blue-winged_teal/Missouri/12OS2519/2012|2012.685	CY186763	CY186762	CY186761	CY186759	CY186757	CY186760	Avian	H4N8	H4	N8	USA	NorthernAmerica	America	2012.68	Wild-ans-long
A/swine/Minnesota/A01781045/2016	H1N2_Swine_KY509965_A/swine/Minnesota/A01781045/2016|2016.660	H1N2_Swine_KY509966_A/swine/Minnesota/A01781045/2016|2016.660	H1N2_Swine_KY509967_A/swine/Minnesota/A01781045/2016|2016.660	H1N2_Swine_KY509968_A/swine/Minnesota/A01781045/2016|2016.660	H1N2_Swine_KY509969_A/swine/Minnesota/A01781045/2016|2016.660	H1N2_Swine_KY509970_A/swine/Minnesota/A01781045/2016|2016.660	KY509965	KY509966	KY509967	KY509968	KY509969	KY509970	Swine	H1N2	H1	N2	USA	NorthernAmerica	America	2016.66	Swine
A/Madrid/G101/1993	H3N2_Human_CY114020_A/Madrid/G101/1993|1993.500	H3N2_Human_CY114019_A/Madrid/G101/1993|1993.500	H3N2_Human_CY114018_A/Madrid/G101/1993|1993.500	H3N2_Human_CY114016_A/Madrid/G101/1993|1993.500	H3N2_Human_CY114014_A/Madrid/G101/1993|1993.500	H3N2_Human_CY114017_A/Madrid/G101/1993|1993.500	CY114020	CY114019	CY114018	CY114016	CY114014	CY114017	Human	H3N2	H3	N2	Spain	SouthernEurope	Europe	1993.5	Human
A/chicken/Egypt/Q10429E/2014	H9N2_Avian_KX000752_A/chicken/Egypt/Q10429E/2014|2014.948	H9N2_Avian_KX000877_A/chicken/Egypt/Q10429E/2014|2014.948	H9N2_Avian_KX000874_A/chicken/Egypt/Q10429E/2014|2014.948	H9N2_Avian_KX000744_A/chicken/Egypt/Q10429E/2014|2014.948	H9N2_Avian_KX000714_A/chicken/Egypt/Q10429E/2014|2014.948	H9N2_Avian_KX000849_A/chicken/Egypt/Q10429E/2014|2014.948	KX000752	KX000877	KX000874	KX000744	KX000714	KX000849	Avian	H9N2	H9	N2	Egypt	NorthernAfrica	Africa	2014.95	Dom-gal
A/New_York/231/2003	H1N2_Human_CY002639_A/New_York/231/2003|2003.167	H1N2_Human_CY002638_A/New_York/231/2003|2003.167	H1N2_Human_CY002637_A/New_York/231/2003|2003.167	H1N2_Human_CY002635_A/New_York/231/2003|2003.167	H1N2_Human_CY002633_A/New_York/231/2003|2003.167	H1N2_Human_CY002636_A/New_York/231/2003|2003.167	CY002639	CY002638	CY002637	CY002635	CY002633	CY002636	Human	H1N2	H1	N2	USA	NorthernAmerica	America	2003.17	Human
A/Florida/49/2015	H3N2_Human_KT843531_A/Florida/49/2015|2015.315	H3N2_Human_KT843467_A/Florida/49/2015|2015.315	H3N2_Human_KT843355_A/Florida/49/2015|2015.315	H3N2_Human_KT843375_A/Florida/49/2015|2015.315	H3N2_Human_KT843541_A/Florida/49/2015|2015.315	H3N2_Human_KT843512_A/Florida/49/2015|2015.315	KT843531	KT843467	KT843355	KT843375	KT843541	KT843512	Human	H3N2	H3	N2	USA	NorthernAmerica	America	2015.32	Human
A/chicken/Nigeria/1047-8/2006	H5N1_Avian_CY016914_A/chicken/Nigeria/1047-8/2006|2006.500	H5N1_Avian_CY016913_A/chicken/Nigeria/1047-8/2006|2006.500	H5N1_Avian_CY016912_A/chicken/Nigeria/1047-8/2006|2006.500	H5N1_Avian_CY016910_A/chicken/Nigeria/1047-8/2006|2006.500	H5N1_Avian_CY016908_A/chicken/Nigeria/1047-8/2006|2006.500	H5N1_Avian_CY016911_A/chicken/Nigeria/1047-8/2006|2006.500	CY016914	CY016913	CY016912	CY016910	CY016908	CY016911	Avian	H5N1	H5	N1	Nigeria	WesternAfrica	Africa	2006.5	Dom-gal
A/mallard_duck/Ohio/16OS0908/2016	H4N6_Avian_MG279791_A/mallard_duck/Ohio/16OS0908/2016|2016.592	H4N6_Avian_MG280018_A/mallard_duck/Ohio/16OS0908/2016|2016.592	H4N6_Avian_MG280353_A/mallard_duck/Ohio/16OS0908/2016|2016.592	H4N6_Avian_MG280346_A/mallard_duck/Ohio/16OS0908/2016|2016.592	H4N6_Avian_MG280099_A/mallard_duck/Ohio/16OS0908/2016|2016.592	H4N6_Avian_MG280387_A/mallard_duck/Ohio/16OS0908/2016|2016.592	MG279791	MG280018	MG280353	MG280346	MG280099	MG280387	Avian	H4N6	H4	N6	USA	NorthernAmerica	America	2016.59	Wild-ans-short
A/Helsinki/Vi3/2009	H1N1_Human_JQ409139_A/Helsinki/Vi3/2009|2009.447	H1N1_Human_JQ409140_A/Helsinki/Vi3/2009|2009.447	H1N1_Human_JQ409141_A/Helsinki/Vi3/2009|2009.447	H1N1_Human_JQ409143_A/Helsinki/Vi3/2009|2009.447	H1N1_Human_JQ409145_A/Helsinki/Vi3/2009|2009.447	H1N1_Human_JQ409146_A/Helsinki/Vi3/2009|2009.447	JQ409139	JQ409140	JQ409141	JQ409143	JQ409145	JQ409146	Human	H1N1	H1	N1	Finland	NorthernEurope	Europe	2009.45	Human
A/Netherlands/034/2010	H3N2_Human_CY114516_A/Netherlands/034/2010|2010.975	H3N2_Human_CY114515_A/Netherlands/034/2010|2010.975	H3N2_Human_CY114514_A/Netherlands/034/2010|2010.975	H3N2_Human_CY114512_A/Netherlands/034/2010|2010.975	H3N2_Human_CY114510_A/Netherlands/034/2010|2010.975	H3N2_Human_CY114513_A/Netherlands/034/2010|2010.975	CY114516	CY114515	CY114514	CY114512	CY114510	CY114513	Human	H3N2	H3	N2	Netherlands	WesternEurope	Europe	2010.97	Human
A/mallard_duck/ALB/396/1983	H9N1_Avian_CY004338_A/mallard_duck/ALB/396/1983|1983.597	H9N1_Avian_CY004337_A/mallard_duck/ALB/396/1983|1983.597	H9N1_Avian_CY004336_A/mallard_duck/ALB/396/1983|1983.597	H9N1_Avian_CY004334_A/mallard_duck/ALB/396/1983|1983.597	H9N1_Avian_CY004332_A/mallard_duck/ALB/396/1983|1983.597	H9N1_Avian_CY004335_A/mallard_duck/ALB/396/1983|1983.597	CY004338	CY004337	CY004336	CY004334	CY004332	CY004335	Avian	H9N1	H9	N1	Canada	NorthernAmerica	America	1983.6	Wild-ans-short
A/Taiwan/1026/2009	H1N1_Human_HQ291984_A/Taiwan/1026/2009|2009.033	H1N1_Human_HQ291969_A/Taiwan/1026/2009|2009.033	H1N1_Human_HQ292034_A/Taiwan/1026/2009|2009.033	H1N1_Human_HQ291934_A/Taiwan/1026/2009|2009.033	H1N1_Human_HQ292009_A/Taiwan/1026/2009|2009.033	H1N1_Human_HQ291859_A/Taiwan/1026/2009|2009.033	HQ291984	HQ291969	HQ292034	HQ291934	HQ292009	HQ291859	Human	H1N1	H1	N1	Taiwan	EasternAsia	Asia	2009.03	Human
A/Maryland/2/1980	H1N1_Human_CY020188_A/Maryland/2/1980|1980.500	H1N1_Human_CY020187_A/Maryland/2/1980|1980.500	H1N1_Human_CY020186_A/Maryland/2/1980|1980.500	H1N1_Human_CY020184_A/Maryland/2/1980|1980.500	H1N1_Human_CY020182_A/Maryland/2/1980|1980.500	H1N1_Human_CY020185_A/Maryland/2/1980|1980.500	CY020188	CY020187	CY020186	CY020184	CY020182	CY020185	Human	H1N1	H1	N1	USA	NorthernAmerica	America	1980.5	Human
A/mallard/Sweden/79256/2008	H11N9_Avian_CY184412_A/mallard/Sweden/79256/2008|2008.866	H11N9_Avian_CY184411_A/mallard/Sweden/79256/2008|2008.866	H11N9_Avian_CY184410_A/mallard/Sweden/79256/2008|2008.866	H11N9_Avian_CY184408_A/mallard/Sweden/79256/2008|2008.866	H11N9_Avian_CY184406_A/mallard/Sweden/79256/2008|2008.866	H11N9_Avian_CY184409_A/mallard/Sweden/79256/2008|2008.866	CY184412	CY184411	CY184410	CY184408	CY184406	CY184409	Avian	H11N9	H11	N9	Sweden	NorthernEurope	Europe	2008.87	Wild-ans-short
A/green-winged_teal/New_Brunswick/03483/2009	H3N8_Avian_CY125388_A/green-winged_teal/New_Brunswick/03483/2009|2009.616	H3N8_Avian_CY125387_A/green-winged_teal/New_Brunswick/03483/2009|2009.616	H3N8_Avian_CY125386_A/green-winged_teal/New_Brunswick/03483/2009|2009.616	H3N8_Avian_CY125384_A/green-winged_teal/New_Brunswick/03483/2009|2009.616	H3N8_Avian_CY125382_A/green-winged_teal/New_Brunswick/03483/2009|2009.616	H3N8_Avian_CY125385_A/green-winged_teal/New_Brunswick/03483/2009|2009.616	CY125388	CY125387	CY125386	CY125384	CY125382	CY125385	Avian	H3N8	H3	N8	Canada	NorthernAmerica	America	2009.62	Wild-ans-long
A/wild_bird/Korea/YJ117/2007	H4N6_Avian_JX454768_A/wild_bird/Korea/YJ117/2007|2007.123	H4N6_Avian_JX454767_A/wild_bird/Korea/YJ117/2007|2007.123	H4N6_Avian_JX454766_A/wild_bird/Korea/YJ117/2007|2007.123	H4N6_Avian_JX454764_A/wild_bird/Korea/YJ117/2007|2007.123	H4N6_Avian_JX454762_A/wild_bird/Korea/YJ117/2007|2007.123	H4N6_Avian_JX454765_A/wild_bird/Korea/YJ117/2007|2007.123	JX454768	JX454767	JX454766	JX454764	JX454762	JX454765	Avian	H4N6	H4	N6	South Korea	EasternAsia	Asia	2007.12	Wild-other
A/mallard/Wisconsin/232/1976	H5N2_Avian_CY180395_A/mallard/Wisconsin/232/1976|1976.500	H5N2_Avian_CY180394_A/mallard/Wisconsin/232/1976|1976.500	H5N2_Avian_CY180393_A/mallard/Wisconsin/232/1976|1976.500	H5N2_Avian_CY180391_A/mallard/Wisconsin/232/1976|1976.500	H5N2_Avian_CY180389_A/mallard/Wisconsin/232/1976|1976.500	H5N2_Avian_CY180392_A/mallard/Wisconsin/232/1976|1976.500	CY180395	CY180394	CY180393	CY180391	CY180389	CY180392	Avian	H5N2	H5	N2	USA	NorthernAmerica	America	1976.5	Wild-ans-short
A/northern_shoveler/Washington/44249-752/2006	H7N3_Avian_CY076308_A/northern_shoveler/Washington/44249-752/2006|2006.932	H7N3_Avian_CY076307_A/northern_shoveler/Washington/44249-752/2006|2006.932	H7N3_Avian_CY076306_A/northern_shoveler/Washington/44249-752/2006|2006.932	H7N3_Avian_CY076304_A/northern_shoveler/Washington/44249-752/2006|2006.932	H7N3_Avian_CY076302_A/northern_shoveler/Washington/44249-752/2006|2006.932	H7N3_Avian_CY076305_A/northern_shoveler/Washington/44249-752/2006|2006.932	CY076308	CY076307	CY076306	CY076304	CY076302	CY076305	Avian	H7N3	H7	N3	USA	NorthernAmerica	America	2006.93	Wild-ans-short
A/Canada_goose/Kansas/197850/2015	H5N2_Avian_KU201941_A/Canada_goose/Kansas/197850/2015|2015.195	H5N2_Avian_KU201942_A/Canada_goose/Kansas/197850/2015|2015.195	H5N2_Avian_KX838895_A/Canada_goose/Kansas/197850/2015|2015.195	H5N2_Avian_KU201944_A/Canada_goose/Kansas/197850/2015|2015.195	H5N2_Avian_KU201946_A/Canada_goose/Kansas/197850/2015|2015.195	H5N2_Avian_KU201947_A/Canada_goose/Kansas/197850/2015|2015.195	KU201941	KU201942	KX838895	KU201944	KU201946	KU201947	Avian	H5N2	H5	N2	USA	NorthernAmerica	America	2015.19	Wild-ans-short
A/Anas_platyrhynchos/Belgium/17330cls42/2013	H5N2_Avian_KU646949_A/Anas_platyrhynchos/Belgium/17330cls42/2013|2013.734	H5N2_Avian_KU646950_A/Anas_platyrhynchos/Belgium/17330cls42/2013|2013.734	H5N2_Avian_KU646951_A/Anas_platyrhynchos/Belgium/17330cls42/2013|2013.734	H5N2_Avian_KU646953_A/Anas_platyrhynchos/Belgium/17330cls42/2013|2013.734	H5N2_Avian_KU646955_A/Anas_platyrhynchos/Belgium/17330cls42/2013|2013.734	H5N2_Avian_KU646956_A/Anas_platyrhynchos/Belgium/17330cls42/2013|2013.734	KU646949	KU646950	KU646951	KU646953	KU646955	KU646956	Avian	H5N2	H5	N2	Belgium	WesternEurope	Europe	2013.73	Wild-ans-short
A/Japan/22/2011	H3N2_Human_KT889087_A/Japan/22/2011|2011.967	H3N2_Human_KT888755_A/Japan/22/2011|2011.967	H3N2_Human_KT888183_A/Japan/22/2011|2011.967	H3N2_Human_KT889057_A/Japan/22/2011|2011.967	H3N2_Human_KT888725_A/Japan/22/2011|2011.967	H3N2_Human_KT888693_A/Japan/22/2011|2011.967	KT889087	KT888755	KT888183	KT889057	KT888725	KT888693	Human	H3N2	H3	N2	Japan	EasternAsia	Asia	2011.97	Human
A/Alabama/01/2010	H1N1_Human_KC781898_A/Alabama/01/2010|2010.008	H1N1_Human_KC781897_A/Alabama/01/2010|2010.008	H1N1_Human_KC781900_A/Alabama/01/2010|2010.008	H1N1_Human_KC781899_A/Alabama/01/2010|2010.008	H1N1_Human_KC781902_A/Alabama/01/2010|2010.008	H1N1_Human_KC781896_A/Alabama/01/2010|2010.008	KC781898	KC781897	KC781900	KC781899	KC781902	KC781896	Human	H1N1	H1	N1	USA	NorthernAmerica	America	2010.01	Human
A/duck/Wuxi/2/2013	H2N2_Avian_KM100139_A/duck/Wuxi/2/2013|2013.521	H2N2_Avian_KM100138_A/duck/Wuxi/2/2013|2013.521	H2N2_Avian_KM100137_A/duck/Wuxi/2/2013|2013.521	H2N2_Avian_KM100135_A/duck/Wuxi/2/2013|2013.521	H2N2_Avian_KM100133_A/duck/Wuxi/2/2013|2013.521	H2N2_Avian_KM100136_A/duck/Wuxi/2/2013|2013.521	KM100139	KM100138	KM100137	KM100135	KM100133	KM100136	Avian	H2N2	H2	N2	China	EasternAsia	Asia	2013.52	Dom-ans
A/barnacle_goose/Netherlands/1/2014	H6N8_Avian_KX979041_A/barnacle_goose/Netherlands/1/2014|2014.953	H6N8_Avian_KX979753_A/barnacle_goose/Netherlands/1/2014|2014.953	H6N8_Avian_KX979071_A/barnacle_goose/Netherlands/1/2014|2014.953	H6N8_Avian_KX979571_A/barnacle_goose/Netherlands/1/2014|2014.953	H6N8_Avian_KX978981_A/barnacle_goose/Netherlands/1/2014|2014.953	H6N8_Avian_KX977680_A/barnacle_goose/Netherlands/1/2014|2014.953	KX979041	KX979753	KX979071	KX979571	KX978981	KX977680	Avian	H6N8	H6	N8	Netherlands	WesternEurope	Europe	2014.95	Wild-ans-short
A/duck/Shanghai/xj/2002	H5N1_Avian_DQ997530_A/duck/Shanghai/xj/2002|2002.500	H5N1_Avian_DQ997529_A/duck/Shanghai/xj/2002|2002.500	H5N1_Avian_DQ997535_A/duck/Shanghai/xj/2002|2002.500	H5N1_Avian_DQ997533_A/duck/Shanghai/xj/2002|2002.500	H5N1_Avian_DQ997536_A/duck/Shanghai/xj/2002|2002.500	H5N1_Avian_DQ997534_A/duck/Shanghai/xj/2002|2002.500	DQ997530	DQ997529	DQ997535	DQ997533	DQ997536	DQ997534	Avian	H5N1	H5	N1	China	EasternAsia	Asia	2002.5	Dom-ans
A/duck/Jiangxi/16736/2010	H7N3_Avian_KF260745_A/duck/Jiangxi/16736/2010|2010.500	H7N3_Avian_KF260501_A/duck/Jiangxi/16736/2010|2010.500	H7N3_Avian_KF260257_A/duck/Jiangxi/16736/2010|2010.500	H7N3_Avian_KF259769_A/duck/Jiangxi/16736/2010|2010.500	H7N3_Avian_KF259250_A/duck/Jiangxi/16736/2010|2010.500	H7N3_Avian_KF260013_A/duck/Jiangxi/16736/2010|2010.500	KF260745	KF260501	KF260257	KF259769	KF259250	KF260013	Avian	H7N3	H7	N3	China	EasternAsia	Asia	2010.5	Dom-ans
A/California/137/2017	H1N1_Human_CY263315_A/California/137/2017|2017.893	H1N1_Human_CY263316_A/California/137/2017|2017.893	H1N1_Human_CY263317_A/California/137/2017|2017.893	H1N1_Human_CY263319_A/California/137/2017|2017.893	H1N1_Human_CY263321_A/California/137/2017|2017.893	H1N1_Human_CY263322_A/California/137/2017|2017.893	CY263315	CY263316	CY263317	CY263319	CY263321	CY263322	Human	H1N1	H1	N1	USA	NorthernAmerica	America	2017.89	Human
A/ruddy_turnstone/Iceland/1946/2012	H2N7_Avian_KM213377_A/ruddy_turnstone/Iceland/1946/2012|2012.381	H2N7_Avian_KM213378_A/ruddy_turnstone/Iceland/1946/2012|2012.381	H2N7_Avian_KM213379_A/ruddy_turnstone/Iceland/1946/2012|2012.381	H2N7_Avian_KM213381_A/ruddy_turnstone/Iceland/1946/2012|2012.381	H2N7_Avian_KM213383_A/ruddy_turnstone/Iceland/1946/2012|2012.381	H2N7_Avian_KM213384_A/ruddy_turnstone/Iceland/1946/2012|2012.381	KM213377	KM213378	KM213379	KM213381	KM213383	KM213384	Avian	H2N7	H2	N7	Iceland	NorthernEurope	Europe	2012.38	Wild-other
A/Georgia/18/2018	H3N2_Human_MH246371_A/Georgia/18/2018|2018.145	H3N2_Human_MH246364_A/Georgia/18/2018|2018.145	H3N2_Human_MH246365_A/Georgia/18/2018|2018.145	H3N2_Human_MH246367_A/Georgia/18/2018|2018.145	H3N2_Human_MH246369_A/Georgia/18/2018|2018.145	H3N2_Human_MH246370_A/Georgia/18/2018|2018.145	MH246371	MH246364	MH246365	MH246367	MH246369	MH246370	Human	H3N2	H3	N2	USA	NorthernAmerica	America	2018.14	Human
A/ruddy_turnstone/New_Jersey/828227/2001	H5N8_Avian_CY144243_A/ruddy_turnstone/New_Jersey/828227/2001|2001.500	H5N8_Avian_CY144242_A/ruddy_turnstone/New_Jersey/828227/2001|2001.500	H5N8_Avian_CY144241_A/ruddy_turnstone/New_Jersey/828227/2001|2001.500	H5N8_Avian_CY144239_A/ruddy_turnstone/New_Jersey/828227/2001|2001.500	H5N8_Avian_CY144237_A/ruddy_turnstone/New_Jersey/828227/2001|2001.500	H5N8_Avian_CY144240_A/ruddy_turnstone/New_Jersey/828227/2001|2001.500	CY144243	CY144242	CY144241	CY144239	CY144237	CY144240	Avian	H5N8	H5	N8	USA	NorthernAmerica	America	2001.5	Wild-other
A/mallard/Minnesota/AI08-5469/2008	H7N3_Avian_CY185936_A/mallard/Minnesota/AI08-5469/2008|2008.732	H7N3_Avian_CY185935_A/mallard/Minnesota/AI08-5469/2008|2008.732	H7N3_Avian_CY185934_A/mallard/Minnesota/AI08-5469/2008|2008.732	H7N3_Avian_CY185932_A/mallard/Minnesota/AI08-5469/2008|2008.732	H7N3_Avian_CY185930_A/mallard/Minnesota/AI08-5469/2008|2008.732	H7N3_Avian_CY185933_A/mallard/Minnesota/AI08-5469/2008|2008.732	CY185936	CY185935	CY185934	CY185932	CY185930	CY185933	Avian	H7N3	H7	N3	USA	NorthernAmerica	America	2008.73	Wild-ans-short
A/cinnamon_teal/Idaho/UGAI16-1869/2016	H4N6_Avian_CY235121_A/cinnamon_teal/Idaho/UGAI16-1869/2016|2016.619	H4N6_Avian_CY235120_A/cinnamon_teal/Idaho/UGAI16-1869/2016|2016.619	H4N6_Avian_CY235119_A/cinnamon_teal/Idaho/UGAI16-1869/2016|2016.619	H4N6_Avian_CY235117_A/cinnamon_teal/Idaho/UGAI16-1869/2016|2016.619	H4N6_Avian_CY235115_A/cinnamon_teal/Idaho/UGAI16-1869/2016|2016.619	H4N6_Avian_CY235118_A/cinnamon_teal/Idaho/UGAI16-1869/2016|2016.619	CY235121	CY235120	CY235119	CY235117	CY235115	CY235118	Avian	H4N6	H4	N6	USA	NorthernAmerica	America	2016.62	Wild-ans-short
A/duck/Hunan/S1012/2009	H4N6_Avian_KU160976_A/duck/Hunan/S1012/2009|2009.167	H4N6_Avian_KU160977_A/duck/Hunan/S1012/2009|2009.167	H4N6_Avian_KU160978_A/duck/Hunan/S1012/2009|2009.167	H4N6_Avian_KU160980_A/duck/Hunan/S1012/2009|2009.167	H4N6_Avian_KU160982_A/duck/Hunan/S1012/2009|2009.167	H4N6_Avian_KU160983_A/duck/Hunan/S1012/2009|2009.167	KU160976	KU160977	KU160978	KU160980	KU160982	KU160983	Avian	H4N6	H4	N6	China	EasternAsia	Asia	2009.17	Dom-ans
A/chicken/Puebla/CPA-04148-16-CENASA-95294/2016	H7N3_Avian_KX351931_A/chicken/Puebla/CPA-04148-16-CENASA-95294/2016|2016.145	H7N3_Avian_KX351932_A/chicken/Puebla/CPA-04148-16-CENASA-95294/2016|2016.145	H7N3_Avian_KX351194_A/chicken/Puebla/CPA-04148-16-CENASA-95294/2016|2016.145	H7N3_Avian_KX351968_A/chicken/Puebla/CPA-04148-16-CENASA-95294/2016|2016.145	H7N3_Avian_KX351930_A/chicken/Puebla/CPA-04148-16-CENASA-95294/2016|2016.145	H7N3_Avian_KX351943_A/chicken/Puebla/CPA-04148-16-CENASA-95294/2016|2016.145	KX351931	KX351932	KX351194	KX351968	KX351930	KX351943	Avian	H7N3	H7	N3	Mexico	CentralAmerica	America	2016.14	Dom-gal
A/Magadan/02/2009	H1N1_Human_GU592912_A/Magadan/02/2009|2009.951	H1N1_Human_GU592911_A/Magadan/02/2009|2009.951	H1N1_Human_GU592910_A/Magadan/02/2009|2009.951	H1N1_Human_GU592908_A/Magadan/02/2009|2009.951	H1N1_Human_GU592906_A/Magadan/02/2009|2009.951	H1N1_Human_GU592909_A/Magadan/02/2009|2009.951	GU592912	GU592911	GU592910	GU592908	GU592906	GU592909	Human	H1N1	H1	N1	Russia	EasternEurope	Europe	2009.95	Human
A/swine/Oklahoma/A01566774/2014	H1N2_Swine_KX670758_A/swine/Oklahoma/A01566774/2014|2014.868	H1N2_Swine_KX670759_A/swine/Oklahoma/A01566774/2014|2014.868	H1N2_Swine_KX670760_A/swine/Oklahoma/A01566774/2014|2014.868	H1N2_Swine_KX670761_A/swine/Oklahoma/A01566774/2014|2014.868	H1N2_Swine_KP270786_A/swine/Oklahoma/A01566774/2014|2014.868	H1N2_Swine_KX670762_A/swine/Oklahoma/A01566774/2014|2014.868	KX670758	KX670759	KX670760	KX670761	KP270786	KX670762	Swine	H1N2	H1	N2	USA	NorthernAmerica	America	2014.87	Swine
A/duck/Guangxi/2140/2006	H6N2_Avian_CY109247_A/duck/Guangxi/2140/2006|2006.452	H6N2_Avian_CY109248_A/duck/Guangxi/2140/2006|2006.452	H6N2_Avian_CY109249_A/duck/Guangxi/2140/2006|2006.452	H6N2_Avian_CY109251_A/duck/Guangxi/2140/2006|2006.452	H6N2_Avian_CY109253_A/duck/Guangxi/2140/2006|2006.452	H6N2_Avian_CY109254_A/duck/Guangxi/2140/2006|2006.452	CY109247	CY109248	CY109249	CY109251	CY109253	CY109254	Avian	H6N2	H6	N2	China	EasternAsia	Asia	2006.45	Dom-ans
A/ostrich/South_Africa/N227/2004	H5N2_Avian_FJ519978_A/ostrich/South_Africa/N227/2004|2004.619	H5N2_Avian_FJ519989_A/ostrich/South_Africa/N227/2004|2004.619	H5N2_Avian_FJ519988_A/ostrich/South_Africa/N227/2004|2004.619	H5N2_Avian_FJ519986_A/ostrich/South_Africa/N227/2004|2004.619	H5N2_Avian_FJ519984_A/ostrich/South_Africa/N227/2004|2004.619	H5N2_Avian_FJ519987_A/ostrich/South_Africa/N227/2004|2004.619	FJ519978	FJ519989	FJ519988	FJ519986	FJ519984	FJ519987	Avian	H5N2	H5	N2	South Africa	SouthernAfrica	Africa	2004.62	Wild-other
A/mallard_duck/ALB/1151/1979	H6N9_Avian_CY004136_A/mallard_duck/ALB/1151/1979|1979.638	H6N9_Avian_CY004135_A/mallard_duck/ALB/1151/1979|1979.638	H6N9_Avian_CY004134_A/mallard_duck/ALB/1151/1979|1979.638	H6N9_Avian_CY004132_A/mallard_duck/ALB/1151/1979|1979.638	H6N9_Avian_CY004130_A/mallard_duck/ALB/1151/1979|1979.638	H6N9_Avian_CY004133_A/mallard_duck/ALB/1151/1979|1979.638	CY004136	CY004135	CY004134	CY004132	CY004130	CY004133	Avian	H6N9	H6	N9	Canada	NorthernAmerica	America	1979.64	Wild-ans-short
A/Gainesville/08/2013	H1N1_Human_KJ645758_A/Gainesville/08/2013|2013.923	H1N1_Human_KJ645759_A/Gainesville/08/2013|2013.923	H1N1_Human_KJ645760_A/Gainesville/08/2013|2013.923	H1N1_Human_KJ645762_A/Gainesville/08/2013|2013.923	H1N1_Human_KJ645764_A/Gainesville/08/2013|2013.923	H1N1_Human_KJ645765_A/Gainesville/08/2013|2013.923	KJ645758	KJ645759	KJ645760	KJ645762	KJ645764	KJ645765	Human	H1N1	H1	N1	USA	NorthernAmerica	America	2013.92	Human
A/Thailand/MR08398/2010	H3N2_Human_KP638171_A/Thailand/MR08398/2010|2010.666	H3N2_Human_KP638172_A/Thailand/MR08398/2010|2010.666	H3N2_Human_KP638173_A/Thailand/MR08398/2010|2010.666	H3N2_Human_KP638175_A/Thailand/MR08398/2010|2010.666	H3N2_Human_KP638177_A/Thailand/MR08398/2010|2010.666	H3N2_Human_KP638178_A/Thailand/MR08398/2010|2010.666	KP638171	KP638172	KP638173	KP638175	KP638177	KP638178	Human	H3N2	H3	N2	Thailand	SouthEasternAsia	Asia	2010.67	Human
A/red-necked_stint/Western_Australia/4915/1984	H3N8_Avian_CY029904_A/red-necked_stint/Western_Australia/4915/1984|1984.500	H3N8_Avian_CY029903_A/red-necked_stint/Western_Australia/4915/1984|1984.500	H3N8_Avian_CY029902_A/red-necked_stint/Western_Australia/4915/1984|1984.500	H3N8_Avian_CY029900_A/red-necked_stint/Western_Australia/4915/1984|1984.500	H3N8_Avian_CY029898_A/red-necked_stint/Western_Australia/4915/1984|1984.500	H3N8_Avian_CY029901_A/red-necked_stint/Western_Australia/4915/1984|1984.500	CY029904	CY029903	CY029902	CY029900	CY029898	CY029901	Avian	H3N8	H3	N8	Australia	AustraliaNewZealandOceania	Oceania	1984.5	Wild-other
A/thick-billed_murre/Canada/1871/2011	H1N1_Avian_CY149635_A/thick-billed_murre/Canada/1871/2011|2011.542	H1N1_Avian_CY149634_A/thick-billed_murre/Canada/1871/2011|2011.542	H1N1_Avian_CY149633_A/thick-billed_murre/Canada/1871/2011|2011.542	H1N1_Avian_CY149631_A/thick-billed_murre/Canada/1871/2011|2011.542	H1N1_Avian_CY149629_A/thick-billed_murre/Canada/1871/2011|2011.542	H1N1_Avian_CY149632_A/thick-billed_murre/Canada/1871/2011|2011.542	CY149635	CY149634	CY149633	CY149631	CY149629	CY149632	Avian	H1N1	H1	N1	Canada	NorthernAmerica	America	2011.54	Wild-other
A/mallard/Wisconsin/10OS3066/2010	H6N2_Avian_CY133257_A/mallard/Wisconsin/10OS3066/2010|2010.753	H6N2_Avian_CY133256_A/mallard/Wisconsin/10OS3066/2010|2010.753	H6N2_Avian_CY133255_A/mallard/Wisconsin/10OS3066/2010|2010.753	H6N2_Avian_CY133253_A/mallard/Wisconsin/10OS3066/2010|2010.753	H6N2_Avian_CY133251_A/mallard/Wisconsin/10OS3066/2010|2010.753	H6N2_Avian_CY133254_A/mallard/Wisconsin/10OS3066/2010|2010.753	CY133257	CY133256	CY133255	CY133253	CY133251	CY133254	Avian	H6N2	H6	N2	USA	NorthernAmerica	America	2010.75	Wild-ans-short
A/duck/Nanjing/2/97	H9N2_Avian_DQ064563_A/duck/Nanjing/2/97|1997.500	H9N2_Avian_DQ064536_A/duck/Nanjing/2/97|1997.500	H9N2_Avian_DQ064509_A/duck/Nanjing/2/97|1997.500	H9N2_Avian_DQ064455_A/duck/Nanjing/2/97|1997.500	H9N2_Avian_DQ064401_A/duck/Nanjing/2/97|1997.500	H9N2_Avian_DQ064482_A/duck/Nanjing/2/97|1997.500	DQ064563	DQ064536	DQ064509	DQ064455	DQ064401	DQ064482	Avian	H9N2	H9	N2	China	EasternAsia	Asia	1997.5	Dom-ans
A/pigeon/Laos/P0022/2007	H5N1_Avian_CY040896_A/pigeon/Laos/P0022/2007|2007.500	H5N1_Avian_CY040897_A/pigeon/Laos/P0022/2007|2007.500	H5N1_Avian_CY040898_A/pigeon/Laos/P0022/2007|2007.500	H5N1_Avian_CY040900_A/pigeon/Laos/P0022/2007|2007.500	H5N1_Avian_CY040902_A/pigeon/Laos/P0022/2007|2007.500	H5N1_Avian_CY040903_A/pigeon/Laos/P0022/2007|2007.500	CY040896	CY040897	CY040898	CY040900	CY040902	CY040903	Avian	H5N1	H5	N1	Laos	SouthEasternAsia	Asia	2007.5	Wild-other
A/swine/England/252411/1992	H1N1_Swine_CY116055_A/swine/England/252411/1992|1992.792	H1N1_Swine_CY116056_A/swine/England/252411/1992|1992.792	H1N1_Swine_CY116057_A/swine/England/252411/1992|1992.792	H1N1_Swine_CY116059_A/swine/England/252411/1992|1992.792	H1N1_Swine_CY116061_A/swine/England/252411/1992|1992.792	H1N1_Swine_CY116062_A/swine/England/252411/1992|1992.792	CY116055	CY116056	CY116057	CY116059	CY116061	CY116062	Swine	H1N1	H1	N1	United Kingdom	NorthernEurope	Europe	1992.79	Swine
A/mallard/Ohio/264/1986	H3N8_Avian_CY016402_A/mallard/Ohio/264/1986|1986.852	H3N8_Avian_CY016401_A/mallard/Ohio/264/1986|1986.852	H3N8_Avian_CY016400_A/mallard/Ohio/264/1986|1986.852	H3N8_Avian_CY016398_A/mallard/Ohio/264/1986|1986.852	H3N8_Avian_CY016396_A/mallard/Ohio/264/1986|1986.852	H3N8_Avian_CY016399_A/mallard/Ohio/264/1986|1986.852	CY016402	CY016401	CY016400	CY016398	CY016396	CY016399	Avian	H3N8	H3	N8	USA	NorthernAmerica	America	1986.85	Wild-ans-short
A/swine/British_Columbia/28103/2005	H3N2_Swine_DQ469971_A/swine/British_Columbia/28103/2005|2005.500	H3N2_Swine_DQ469972_A/swine/British_Columbia/28103/2005|2005.500	H3N2_Swine_DQ469973_A/swine/British_Columbia/28103/2005|2005.500	H3N2_Swine_DQ469975_A/swine/British_Columbia/28103/2005|2005.500	H3N2_Swine_DQ469977_A/swine/British_Columbia/28103/2005|2005.500	H3N2_Swine_DQ469974_A/swine/British_Columbia/28103/2005|2005.500	DQ469971	DQ469972	DQ469973	DQ469975	DQ469977	DQ469974	Swine	H3N2	H3	N2	Canada	NorthernAmerica	America	2005.5	Swine
A/migratory_duck/Jiangxi/33038/2013	H10N7_Avian_KP285890_A/migratory_duck/Jiangxi/33038/2013|2013.953	H10N7_Avian_KP285891_A/migratory_duck/Jiangxi/33038/2013|2013.953	H10N7_Avian_KP285892_A/migratory_duck/Jiangxi/33038/2013|2013.953	H10N7_Avian_KP285894_A/migratory_duck/Jiangxi/33038/2013|2013.953	H10N7_Avian_KP285896_A/migratory_duck/Jiangxi/33038/2013|2013.953	H10N7_Avian_KP285897_A/migratory_duck/Jiangxi/33038/2013|2013.953	KP285890	KP285891	KP285892	KP285894	KP285896	KP285897	Avian	H10N7	H10	N7	China	EasternAsia	Asia	2013.95	Wild-ans-long
A/North_Dakota/21/2018	H3N2_Human_MH358795_A/North_Dakota/21/2018|2018.233	H3N2_Human_MH358796_A/North_Dakota/21/2018|2018.233	H3N2_Human_MH358797_A/North_Dakota/21/2018|2018.233	H3N2_Human_MH358799_A/North_Dakota/21/2018|2018.233	H3N2_Human_MH358801_A/North_Dakota/21/2018|2018.233	H3N2_Human_MH358802_A/North_Dakota/21/2018|2018.233	MH358795	MH358796	MH358797	MH358799	MH358801	MH358802	Human	H3N2	H3	N2	USA	NorthernAmerica	America	2018.23	Human
A/swine/Chiba/119/2012	H1N2_Swine_AB914497_A/swine/Chiba/119/2012|2012.786	H1N2_Swine_AB914498_A/swine/Chiba/119/2012|2012.786	H1N2_Swine_AB914499_A/swine/Chiba/119/2012|2012.786	H1N2_Swine_AB914501_A/swine/Chiba/119/2012|2012.786	H1N2_Swine_AB914503_A/swine/Chiba/119/2012|2012.786	H1N2_Swine_AB914504_A/swine/Chiba/119/2012|2012.786	AB914497	AB914498	AB914499	AB914501	AB914503	AB914504	Swine	H1N2	H1	N2	Japan	EasternAsia	Asia	2012.79	Swine
A/chicken/Guangdong/SIC14/2013	H9N2_Avian_KX598515_A/chicken/Guangdong/SIC14/2013|2013.953	H9N2_Avian_KX598557_A/chicken/Guangdong/SIC14/2013|2013.953	H9N2_Avian_KX598599_A/chicken/Guangdong/SIC14/2013|2013.953	H9N2_Avian_KX598641_A/chicken/Guangdong/SIC14/2013|2013.953	H9N2_Avian_KX598683_A/chicken/Guangdong/SIC14/2013|2013.953	H9N2_Avian_KX598725_A/chicken/Guangdong/SIC14/2013|2013.953	KX598515	KX598557	KX598599	KX598641	KX598683	KX598725	Avian	H9N2	H9	N2	China	EasternAsia	Asia	2013.95	Dom-gal
A/northern_pintail/Alaska/769/2011	H6N2_Avian_KY130728_A/northern_pintail/Alaska/769/2011|2011.748	H6N2_Avian_KY130729_A/northern_pintail/Alaska/769/2011|2011.748	H6N2_Avian_KY130730_A/northern_pintail/Alaska/769/2011|2011.748	H6N2_Avian_KY130732_A/northern_pintail/Alaska/769/2011|2011.748	H6N2_Avian_KY130734_A/northern_pintail/Alaska/769/2011|2011.748	H6N2_Avian_KY130735_A/northern_pintail/Alaska/769/2011|2011.748	KY130728	KY130729	KY130730	KY130732	KY130734	KY130735	Avian	H6N2	H6	N2	USA	NorthernAmerica	America	2011.75	Wild-ans-long
A/Illinois/61/2016	H3N2_Human_CY214055_A/Illinois/61/2016|2016.984	H3N2_Human_CY214056_A/Illinois/61/2016|2016.984	H3N2_Human_CY214057_A/Illinois/61/2016|2016.984	H3N2_Human_CY214059_A/Illinois/61/2016|2016.984	H3N2_Human_CY214061_A/Illinois/61/2016|2016.984	H3N2_Human_CY214062_A/Illinois/61/2016|2016.984	CY214055	CY214056	CY214057	CY214059	CY214061	CY214062	Human	H3N2	H3	N2	USA	NorthernAmerica	America	2016.98	Human
A/New_Jersey/27/2014	H3N2_Human_KT838910_A/New_Jersey/27/2014|2014.882	H3N2_Human_KT838972_A/New_Jersey/27/2014|2014.882	H3N2_Human_KT838917_A/New_Jersey/27/2014|2014.882	H3N2_Human_KT838992_A/New_Jersey/27/2014|2014.882	H3N2_Human_KT838956_A/New_Jersey/27/2014|2014.882	H3N2_Human_KT838895_A/New_Jersey/27/2014|2014.882	KT838910	KT838972	KT838917	KT838992	KT838956	KT838895	Human	H3N2	H3	N2	USA	NorthernAmerica	America	2014.88	Human
A/canine/Florida/15592-1/2004	H3N8_Canine_MF173341_A/canine/Florida/15592-1/2004|2004.500	H3N8_Canine_MF173207_A/canine/Florida/15592-1/2004|2004.500	H3N8_Canine_MF173291_A/canine/Florida/15592-1/2004|2004.500	H3N8_Canine_MF173252_A/canine/Florida/15592-1/2004|2004.500	H3N8_Canine_MF173222_A/canine/Florida/15592-1/2004|2004.500	H3N8_Canine_MF173336_A/canine/Florida/15592-1/2004|2004.500	MF173341	MF173207	MF173291	MF173252	MF173222	MF173336	Canine	H3N8	H3	N8	USA	NorthernAmerica	America	2004.5	Canine
A/mallard/Wisconsin/455/1979	H10N7_Avian_CY178942_A/mallard/Wisconsin/455/1979|1979.500	H10N7_Avian_CY178941_A/mallard/Wisconsin/455/1979|1979.500	H10N7_Avian_CY178940_A/mallard/Wisconsin/455/1979|1979.500	H10N7_Avian_CY178938_A/mallard/Wisconsin/455/1979|1979.500	H10N7_Avian_CY178936_A/mallard/Wisconsin/455/1979|1979.500	H10N7_Avian_CY178939_A/mallard/Wisconsin/455/1979|1979.500	CY178942	CY178941	CY178940	CY178938	CY178936	CY178939	Avian	H10N7	H10	N7	USA	NorthernAmerica	America	1979.5	Wild-ans-short
A/Odense/INS143/2009	H1N1_Human_CY062818_A/Odense/INS143/2009|2009.860	H1N1_Human_CY062817_A/Odense/INS143/2009|2009.860	H1N1_Human_CY062816_A/Odense/INS143/2009|2009.860	H1N1_Human_CY062814_A/Odense/INS143/2009|2009.860	H1N1_Human_CY062812_A/Odense/INS143/2009|2009.860	H1N1_Human_CY062815_A/Odense/INS143/2009|2009.860	CY062818	CY062817	CY062816	CY062814	CY062812	CY062815	Human	H1N1	H1	N1	Denmark	NorthernEurope	Europe	2009.86	Human
A/Colorado/27/2017	H1N1_Human_MH083410_A/Colorado/27/2017|2017.989	H1N1_Human_MH083411_A/Colorado/27/2017|2017.989	H1N1_Human_MH083412_A/Colorado/27/2017|2017.989	H1N1_Human_MH083414_A/Colorado/27/2017|2017.989	H1N1_Human_MH083416_A/Colorado/27/2017|2017.989	H1N1_Human_MH083417_A/Colorado/27/2017|2017.989	MH083410	MH083411	MH083412	MH083414	MH083416	MH083417	Human	H1N1	H1	N1	USA	NorthernAmerica	America	2017.99	Human
A/swine/Nebraska/A02219793/2017	H1N1_Swine_MG784568_A/swine/Nebraska/A02219793/2017|2017.641	H1N1_Swine_MG784569_A/swine/Nebraska/A02219793/2017|2017.641	H1N1_Swine_MG784570_A/swine/Nebraska/A02219793/2017|2017.641	H1N1_Swine_MG784571_A/swine/Nebraska/A02219793/2017|2017.641	H1N1_Swine_MG784572_A/swine/Nebraska/A02219793/2017|2017.641	H1N1_Swine_MG784573_A/swine/Nebraska/A02219793/2017|2017.641	MG784568	MG784569	MG784570	MG784571	MG784572	MG784573	Swine	H1N1	H1	N1	USA	NorthernAmerica	America	2017.64	Swine
A/mallard/Sweden/80299/2008	H4N6_Avian_CY165650_A/mallard/Sweden/80299/2008|2008.888	H4N6_Avian_CY165649_A/mallard/Sweden/80299/2008|2008.888	H4N6_Avian_CY165648_A/mallard/Sweden/80299/2008|2008.888	H4N6_Avian_CY165646_A/mallard/Sweden/80299/2008|2008.888	H4N6_Avian_CY165644_A/mallard/Sweden/80299/2008|2008.888	H4N6_Avian_CY165647_A/mallard/Sweden/80299/2008|2008.888	CY165650	CY165649	CY165648	CY165646	CY165644	CY165647	Avian	H4N6	H4	N6	Sweden	NorthernEurope	Europe	2008.89	Wild-ans-short
A/Georgia/NHRC0001/2004	H3N2_Human_CY090980_A/Georgia/NHRC0001/2004|2004.052	H3N2_Human_CY090979_A/Georgia/NHRC0001/2004|2004.052	H3N2_Human_CY090978_A/Georgia/NHRC0001/2004|2004.052	H3N2_Human_CY090976_A/Georgia/NHRC0001/2004|2004.052	H3N2_Human_CY090974_A/Georgia/NHRC0001/2004|2004.052	H3N2_Human_CY090977_A/Georgia/NHRC0001/2004|2004.052	CY090980	CY090979	CY090978	CY090976	CY090974	CY090977	Human	H3N2	H3	N2	USA	NorthernAmerica	America	2004.05	Human
A/Santa_Clara/YGA_03062/2012	H3N2_Human_CY170910_A/Santa_Clara/YGA_03062/2012|2012.975	H3N2_Human_CY170909_A/Santa_Clara/YGA_03062/2012|2012.975	H3N2_Human_CY170908_A/Santa_Clara/YGA_03062/2012|2012.975	H3N2_Human_CY170906_A/Santa_Clara/YGA_03062/2012|2012.975	H3N2_Human_CY170904_A/Santa_Clara/YGA_03062/2012|2012.975	H3N2_Human_CY170907_A/Santa_Clara/YGA_03062/2012|2012.975	CY170910	CY170909	CY170908	CY170906	CY170904	CY170907	Human	H3N2	H3	N2	USA	NorthernAmerica	America	2012.97	Human
A/mallard/Mississippi/12OS443/2012	H10N1_Avian_CY167266_A/mallard/Mississippi/12OS443/2012|2012.047	H10N1_Avian_CY167265_A/mallard/Mississippi/12OS443/2012|2012.047	H10N1_Avian_CY167264_A/mallard/Mississippi/12OS443/2012|2012.047	H10N1_Avian_CY167262_A/mallard/Mississippi/12OS443/2012|2012.047	H10N1_Avian_CY167260_A/mallard/Mississippi/12OS443/2012|2012.047	H10N1_Avian_CY167263_A/mallard/Mississippi/12OS443/2012|2012.047	CY167266	CY167265	CY167264	CY167262	CY167260	CY167263	Avian	H10N1	H10	N1	USA	NorthernAmerica	America	2012.05	Wild-ans-short
A/Montana/09/2016	H3N2_Human_KX414294_A/Montana/09/2016|2016.030	H3N2_Human_KX414295_A/Montana/09/2016|2016.030	H3N2_Human_KX414296_A/Montana/09/2016|2016.030	H3N2_Human_KX414298_A/Montana/09/2016|2016.030	H3N2_Human_KX414300_A/Montana/09/2016|2016.030	H3N2_Human_KX414301_A/Montana/09/2016|2016.030	KX414294	KX414295	KX414296	KX414298	KX414300	KX414301	Human	H3N2	H3	N2	USA	NorthernAmerica	America	2016.03	Human
A/duck/Guangdong/707/2000	H2N9_Avian_KF260787_A/duck/Guangdong/707/2000|2000.500	H2N9_Avian_KF260543_A/duck/Guangdong/707/2000|2000.500	H2N9_Avian_KF260299_A/duck/Guangdong/707/2000|2000.500	H2N9_Avian_KF259811_A/duck/Guangdong/707/2000|2000.500	H2N9_Avian_KF259292_A/duck/Guangdong/707/2000|2000.500	H2N9_Avian_KF260055_A/duck/Guangdong/707/2000|2000.500	KF260787	KF260543	KF260299	KF259811	KF259292	KF260055	Avian	H2N9	H2	N9	China	EasternAsia	Asia	2000.5	Dom-ans
A/ruddy_turnstone/NJ/335/2005	H3N6_Avian_EU871851_A/ruddy_turnstone/NJ/335/2005|2005.500	H3N6_Avian_EU871850_A/ruddy_turnstone/NJ/335/2005|2005.500	H3N6_Avian_EU871849_A/ruddy_turnstone/NJ/335/2005|2005.500	H3N6_Avian_EU871847_A/ruddy_turnstone/NJ/335/2005|2005.500	H3N6_Avian_EU871845_A/ruddy_turnstone/NJ/335/2005|2005.500	H3N6_Avian_EU871848_A/ruddy_turnstone/NJ/335/2005|2005.500	EU871851	EU871850	EU871849	EU871847	EU871845	EU871848	Avian	H3N6	H3	N6	USA	NorthernAmerica	America	2005.5	Wild-other
A/swine/Guangxi/2242/2011	H3N2_Swine_KM028012_A/swine/Guangxi/2242/2011|2011.597	H3N2_Swine_KM028013_A/swine/Guangxi/2242/2011|2011.597	H3N2_Swine_KM028014_A/swine/Guangxi/2242/2011|2011.597	H3N2_Swine_KM028016_A/swine/Guangxi/2242/2011|2011.597	H3N2_Swine_KM028018_A/swine/Guangxi/2242/2011|2011.597	H3N2_Swine_KM028019_A/swine/Guangxi/2242/2011|2011.597	KM028012	KM028013	KM028014	KM028016	KM028018	KM028019	Swine	H3N2	H3	N2	China	EasternAsia	Asia	2011.6	Swine
A/swine/California/T9001707/1991	H1N1_Swine_CY028787_A/swine/California/T9001707/1991|1991.500	H1N1_Swine_CY028786_A/swine/California/T9001707/1991|1991.500	H1N1_Swine_CY028785_A/swine/California/T9001707/1991|1991.500	H1N1_Swine_CY028783_A/swine/California/T9001707/1991|1991.500	H1N1_Swine_CY028781_A/swine/California/T9001707/1991|1991.500	H1N1_Swine_CY028784_A/swine/California/T9001707/1991|1991.500	CY028787	CY028786	CY028785	CY028783	CY028781	CY028784	Swine	H1N1	H1	N1	USA	NorthernAmerica	America	1991.5	Swine
A/Stockholm/20/1993	H3N2_Human_CY112676_A/Stockholm/20/1993|1993.838	H3N2_Human_CY112675_A/Stockholm/20/1993|1993.838	H3N2_Human_CY112674_A/Stockholm/20/1993|1993.838	H3N2_Human_CY112672_A/Stockholm/20/1993|1993.838	H3N2_Human_CY112670_A/Stockholm/20/1993|1993.838	H3N2_Human_CY112673_A/Stockholm/20/1993|1993.838	CY112676	CY112675	CY112674	CY112672	CY112670	CY112673	Human	H3N2	H3	N2	Sweden	NorthernEurope	Europe	1993.84	Human
A/swine/Minnesota/MT_13_01_S70/2013	H3N2_Swine_MF920011_A/swine/Minnesota/MT_13_01_S70/2013|2013.151	H3N2_Swine_MF920012_A/swine/Minnesota/MT_13_01_S70/2013|2013.151	H3N2_Swine_MF920013_A/swine/Minnesota/MT_13_01_S70/2013|2013.151	H3N2_Swine_MF920015_A/swine/Minnesota/MT_13_01_S70/2013|2013.151	H3N2_Swine_MF920017_A/swine/Minnesota/MT_13_01_S70/2013|2013.151	H3N2_Swine_MF920018_A/swine/Minnesota/MT_13_01_S70/2013|2013.151	MF920011	MF920012	MF920013	MF920015	MF920017	MF920018	Swine	H3N2	H3	N2	USA	NorthernAmerica	America	2013.15	Swine
A/swine/Minnesota/A01202471/2011	H1N2_Swine_KC778992_A/swine/Minnesota/A01202471/2011|2011.570	H1N2_Swine_KC778993_A/swine/Minnesota/A01202471/2011|2011.570	H1N2_Swine_KC778994_A/swine/Minnesota/A01202471/2011|2011.570	H1N2_Swine_KC778995_A/swine/Minnesota/A01202471/2011|2011.570	H1N2_Swine_JX092390_A/swine/Minnesota/A01202471/2011|2011.570	H1N2_Swine_KC778996_A/swine/Minnesota/A01202471/2011|2011.570	KC778992	KC778993	KC778994	KC778995	JX092390	KC778996	Swine	H1N2	H1	N2	USA	NorthernAmerica	America	2011.57	Swine
A/swine/Illinois/A01728329/2015	H1N1_Swine_KX772272_A/swine/Illinois/A01728329/2015|2015.959	H1N1_Swine_KX772273_A/swine/Illinois/A01728329/2015|2015.959	H1N1_Swine_KX772274_A/swine/Illinois/A01728329/2015|2015.959	H1N1_Swine_KX772275_A/swine/Illinois/A01728329/2015|2015.959	H1N1_Swine_KU558826_A/swine/Illinois/A01728329/2015|2015.959	H1N1_Swine_KX772276_A/swine/Illinois/A01728329/2015|2015.959	KX772272	KX772273	KX772274	KX772275	KU558826	KX772276	Swine	H1N1	H1	N1	USA	NorthernAmerica	America	2015.96	Swine
A/pheasant/Minnesota/917/1980	H7N3_Avian_CY005895_A/pheasant/Minnesota/917/1980|1980.633	H7N3_Avian_CY005894_A/pheasant/Minnesota/917/1980|1980.633	H7N3_Avian_CY005893_A/pheasant/Minnesota/917/1980|1980.633	H7N3_Avian_CY005891_A/pheasant/Minnesota/917/1980|1980.633	H7N3_Avian_CY005889_A/pheasant/Minnesota/917/1980|1980.633	H7N3_Avian_CY005892_A/pheasant/Minnesota/917/1980|1980.633	CY005895	CY005894	CY005893	CY005891	CY005889	CY005892	Avian	H7N3	H7	N3	USA	NorthernAmerica	America	1980.63	Dom-gal
A/swine/Oklahoma/00518/2005	H3N2_Swine_CY157798_A/swine/Oklahoma/00518/2005|2005.162	H3N2_Swine_CY157797_A/swine/Oklahoma/00518/2005|2005.162	H3N2_Swine_CY157796_A/swine/Oklahoma/00518/2005|2005.162	H3N2_Swine_CY157794_A/swine/Oklahoma/00518/2005|2005.162	H3N2_Swine_CY157792_A/swine/Oklahoma/00518/2005|2005.162	H3N2_Swine_CY157795_A/swine/Oklahoma/00518/2005|2005.162	CY157798	CY157797	CY157796	CY157794	CY157792	CY157795	Swine	H3N2	H3	N2	USA	NorthernAmerica	America	2005.16	Swine
A/blue-winged_teal/Texas/Sg-00188/2007	H4N8_Avian_CY078312_A/blue-winged_teal/Texas/Sg-00188/2007|2007.704	H4N8_Avian_CY078311_A/blue-winged_teal/Texas/Sg-00188/2007|2007.704	H4N8_Avian_CY078310_A/blue-winged_teal/Texas/Sg-00188/2007|2007.704	H4N8_Avian_CY078308_A/blue-winged_teal/Texas/Sg-00188/2007|2007.704	H4N8_Avian_CY078306_A/blue-winged_teal/Texas/Sg-00188/2007|2007.704	H4N8_Avian_CY078309_A/blue-winged_teal/Texas/Sg-00188/2007|2007.704	CY078312	CY078311	CY078310	CY078308	CY078306	CY078309	Avian	H4N8	H4	N8	USA	NorthernAmerica	America	2007.7	Wild-ans-long
A/Illinois/12/2018	H1N1_Human_MH125885_A/Illinois/12/2018|2018.096	H1N1_Human_MH125884_A/Illinois/12/2018|2018.096	H1N1_Human_MH125883_A/Illinois/12/2018|2018.096	H1N1_Human_MH125881_A/Illinois/12/2018|2018.096	H1N1_Human_MH125879_A/Illinois/12/2018|2018.096	H1N1_Human_MH125878_A/Illinois/12/2018|2018.096	MH125885	MH125884	MH125883	MH125881	MH125879	MH125878	Human	H1N1	H1	N1	USA	NorthernAmerica	America	2018.1	Human
A/goose/Jiangsu/QD5/2014	H5N8_Avian_KT221063_A/goose/Jiangsu/QD5/2014|2014.156	H5N8_Avian_KT221064_A/goose/Jiangsu/QD5/2014|2014.156	H5N8_Avian_KT221065_A/goose/Jiangsu/QD5/2014|2014.156	H5N8_Avian_KT221067_A/goose/Jiangsu/QD5/2014|2014.156	H5N8_Avian_KT221069_A/goose/Jiangsu/QD5/2014|2014.156	H5N8_Avian_KT221070_A/goose/Jiangsu/QD5/2014|2014.156	KT221063	KT221064	KT221065	KT221067	KT221069	KT221070	Avian	H5N8	H5	N8	China	EasternAsia	Asia	2014.16	Dom-ans
A/duck/Democratic_Republic_of_the_Congo/17RS882-40/2017	H5N8_Avian_MG607403_A/duck/Democratic_Republic_of_the_Congo/17RS882-40/2017|2017.362	H5N8_Avian_MG607407_A/duck/Democratic_Republic_of_the_Congo/17RS882-40/2017|2017.362	H5N8_Avian_MG607411_A/duck/Democratic_Republic_of_the_Congo/17RS882-40/2017|2017.362	H5N8_Avian_MG607419_A/duck/Democratic_Republic_of_the_Congo/17RS882-40/2017|2017.362	H5N8_Avian_MG607427_A/duck/Democratic_Republic_of_the_Congo/17RS882-40/2017|2017.362	H5N8_Avian_MG607431_A/duck/Democratic_Republic_of_the_Congo/17RS882-40/2017|2017.362	MG607403	MG607407	MG607411	MG607419	MG607427	MG607431	Avian	H5N8	H5	N8	Democratic Republic of the Congo	CentralAfrica	Africa	2017.36	Dom-ans
A/mallard/Southcentral_Alaska/12ML01045/2014	H1N1_Avian_CY206788_A/mallard/Southcentral_Alaska/12ML01045/2014|2014.726	H1N1_Avian_CY206787_A/mallard/Southcentral_Alaska/12ML01045/2014|2014.726	H1N1_Avian_CY206786_A/mallard/Southcentral_Alaska/12ML01045/2014|2014.726	H1N1_Avian_CY206784_A/mallard/Southcentral_Alaska/12ML01045/2014|2014.726	H1N1_Avian_CY206782_A/mallard/Southcentral_Alaska/12ML01045/2014|2014.726	H1N1_Avian_CY206785_A/mallard/Southcentral_Alaska/12ML01045/2014|2014.726	CY206788	CY206787	CY206786	CY206784	CY206782	CY206785	Avian	H1N1	H1	N1	USA	NorthernAmerica	America	2014.73	Wild-ans-short
A/shorebird/Delaware_Bay/226/2009	H1N7_Avian_CY137817_A/shorebird/Delaware_Bay/226/2009|2009.381	H1N7_Avian_CY137816_A/shorebird/Delaware_Bay/226/2009|2009.381	H1N7_Avian_CY137815_A/shorebird/Delaware_Bay/226/2009|2009.381	H1N7_Avian_CY137813_A/shorebird/Delaware_Bay/226/2009|2009.381	H1N7_Avian_CY137811_A/shorebird/Delaware_Bay/226/2009|2009.381	H1N7_Avian_CY137814_A/shorebird/Delaware_Bay/226/2009|2009.381	CY137817	CY137816	CY137815	CY137813	CY137811	CY137814	Avian	H1N7	H1	N7	USA	NorthernAmerica	America	2009.38	Wild-other
A/Pennsylvania/94/2016	H1N1_Human_CY211023_A/Pennsylvania/94/2016|2016.855	H1N1_Human_CY211024_A/Pennsylvania/94/2016|2016.855	H1N1_Human_CY211025_A/Pennsylvania/94/2016|2016.855	H1N1_Human_CY211027_A/Pennsylvania/94/2016|2016.855	H1N1_Human_CY211029_A/Pennsylvania/94/2016|2016.855	H1N1_Human_CY211030_A/Pennsylvania/94/2016|2016.855	CY211023	CY211024	CY211025	CY211027	CY211029	CY211030	Human	H1N1	H1	N1	USA	NorthernAmerica	America	2016.86	Human
A/chicken/MD/MinhMa/2004	H7N2_Avian_HQ541726_A/chicken/MD/MinhMa/2004|2004.500	H7N2_Avian_HQ541725_A/chicken/MD/MinhMa/2004|2004.500	H7N2_Avian_HQ541724_A/chicken/MD/MinhMa/2004|2004.500	H7N2_Avian_HQ541723_A/chicken/MD/MinhMa/2004|2004.500	H7N2_Avian_HQ541721_A/chicken/MD/MinhMa/2004|2004.500	H7N2_Avian_HQ541722_A/chicken/MD/MinhMa/2004|2004.500	HQ541726	HQ541725	HQ541724	HQ541723	HQ541721	HQ541722	Avian	H7N2	H7	N2	USA	NorthernAmerica	America	2004.5	Dom-gal
A/Montana/01/2016	H1N1_Human_KX004911_A/Montana/01/2016|2016.011	H1N1_Human_KX004912_A/Montana/01/2016|2016.011	H1N1_Human_KX004913_A/Montana/01/2016|2016.011	H1N1_Human_KX004915_A/Montana/01/2016|2016.011	H1N1_Human_KX004917_A/Montana/01/2016|2016.011	H1N1_Human_KX004918_A/Montana/01/2016|2016.011	KX004911	KX004912	KX004913	KX004915	KX004917	KX004918	Human	H1N1	H1	N1	USA	NorthernAmerica	America	2016.01	Human
A/Netherlands/209/1980	H3N2_Human_CY113276_A/Netherlands/209/1980|1980.915	H3N2_Human_CY113275_A/Netherlands/209/1980|1980.915	H3N2_Human_CY113274_A/Netherlands/209/1980|1980.915	H3N2_Human_CY113272_A/Netherlands/209/1980|1980.915	H3N2_Human_CY113270_A/Netherlands/209/1980|1980.915	H3N2_Human_CY113273_A/Netherlands/209/1980|1980.915	CY113276	CY113275	CY113274	CY113272	CY113270	CY113273	Human	H3N2	H3	N2	Netherlands	WesternEurope	Europe	1980.91	Human
A/canine/Guangxi/LZ45/2015	H3N2_Canine_MG254180_A/canine/Guangxi/LZ45/2015|2015.058	H3N2_Canine_MG254164_A/canine/Guangxi/LZ45/2015|2015.058	H3N2_Canine_MG254148_A/canine/Guangxi/LZ45/2015|2015.058	H3N2_Canine_MG254116_A/canine/Guangxi/LZ45/2015|2015.058	H3N2_Canine_MG254084_A/canine/Guangxi/LZ45/2015|2015.058	H3N2_Canine_MG254132_A/canine/Guangxi/LZ45/2015|2015.058	MG254180	MG254164	MG254148	MG254116	MG254084	MG254132	Canine	H3N2	H3	N2	China	EasternAsia	Asia	2015.06	Canine
A/ruddy_turnstone/Delaware_Bay/135/1996	H7N3_Avian_CY102203_A/ruddy_turnstone/Delaware_Bay/135/1996|1996.367	H7N3_Avian_CY102202_A/ruddy_turnstone/Delaware_Bay/135/1996|1996.367	H7N3_Avian_CY102201_A/ruddy_turnstone/Delaware_Bay/135/1996|1996.367	H7N3_Avian_CY102199_A/ruddy_turnstone/Delaware_Bay/135/1996|1996.367	H7N3_Avian_CY102197_A/ruddy_turnstone/Delaware_Bay/135/1996|1996.367	H7N3_Avian_CY102200_A/ruddy_turnstone/Delaware_Bay/135/1996|1996.367	CY102203	CY102202	CY102201	CY102199	CY102197	CY102200	Avian	H7N3	H7	N3	USA	NorthernAmerica	America	1996.37	Wild-other
A/Santa_Cruz/12541/2009	H1N1_Human_KF612037_A/Santa_Cruz/12541/2009|2009.496	H1N1_Human_KF612055_A/Santa_Cruz/12541/2009|2009.496	H1N1_Human_KF612072_A/Santa_Cruz/12541/2009|2009.496	H1N1_Human_KF612112_A/Santa_Cruz/12541/2009|2009.496	H1N1_Human_KF612152_A/Santa_Cruz/12541/2009|2009.496	H1N1_Human_KF612172_A/Santa_Cruz/12541/2009|2009.496	KF612037	KF612055	KF612072	KF612112	KF612152	KF612172	Human	H1N1	H1	N1	Bolivia	SouthernAmerica	America	2009.5	Human
A/goose/Guangdong/xb/2001	H5N1_Avian_DQ997528_A/goose/Guangdong/xb/2001|2001.500	H5N1_Avian_DQ997527_A/goose/Guangdong/xb/2001|2001.500	H5N1_Avian_DQ997526_A/goose/Guangdong/xb/2001|2001.500	H5N1_Avian_DQ997524_A/goose/Guangdong/xb/2001|2001.500	H5N1_Avian_DQ997521_A/goose/Guangdong/xb/2001|2001.500	H5N1_Avian_DQ997525_A/goose/Guangdong/xb/2001|2001.500	DQ997528	DQ997527	DQ997526	DQ997524	DQ997521	DQ997525	Avian	H5N1	H5	N1	China	EasternAsia	Asia	2001.5	Dom-ans
A/mallard/Quebec/16334/2005	H5N3_Avian_CY047559_A/mallard/Quebec/16334/2005|2005.630	H5N3_Avian_CY047558_A/mallard/Quebec/16334/2005|2005.630	H5N3_Avian_CY047557_A/mallard/Quebec/16334/2005|2005.630	H5N3_Avian_CY047555_A/mallard/Quebec/16334/2005|2005.630	H5N3_Avian_CY047553_A/mallard/Quebec/16334/2005|2005.630	H5N3_Avian_CY047556_A/mallard/Quebec/16334/2005|2005.630	CY047559	CY047558	CY047557	CY047555	CY047553	CY047556	Avian	H5N3	H5	N3	Canada	NorthernAmerica	America	2005.63	Wild-ans-short
A/swine/Minnesota/00611/2005	H3N2_Swine_CY099150_A/swine/Minnesota/00611/2005|2005.381	H3N2_Swine_CY099149_A/swine/Minnesota/00611/2005|2005.381	H3N2_Swine_CY099148_A/swine/Minnesota/00611/2005|2005.381	H3N2_Swine_CY099146_A/swine/Minnesota/00611/2005|2005.381	H3N2_Swine_CY099144_A/swine/Minnesota/00611/2005|2005.381	H3N2_Swine_CY099147_A/swine/Minnesota/00611/2005|2005.381	CY099150	CY099149	CY099148	CY099146	CY099144	CY099147	Swine	H3N2	H3	N2	USA	NorthernAmerica	America	2005.38	Swine
A/Chicago/YGA_04123/2012	H1N1_Human_CY171550_A/Chicago/YGA_04123/2012|2012.995	H1N1_Human_CY171549_A/Chicago/YGA_04123/2012|2012.995	H1N1_Human_CY171548_A/Chicago/YGA_04123/2012|2012.995	H1N1_Human_CY171546_A/Chicago/YGA_04123/2012|2012.995	H1N1_Human_CY171544_A/Chicago/YGA_04123/2012|2012.995	H1N1_Human_CY171547_A/Chicago/YGA_04123/2012|2012.995	CY171550	CY171549	CY171548	CY171546	CY171544	CY171547	Human	H1N1	H1	N1	USA	NorthernAmerica	America	2012.99	Human
A/chicken/Pakistan/UDL-03/2005	H9N2_Avian_CY038439_A/chicken/Pakistan/UDL-03/2005|2005.970	H9N2_Avian_CY038440_A/chicken/Pakistan/UDL-03/2005|2005.970	H9N2_Avian_CY038441_A/chicken/Pakistan/UDL-03/2005|2005.970	H9N2_Avian_CY038443_A/chicken/Pakistan/UDL-03/2005|2005.970	H9N2_Avian_CY038445_A/chicken/Pakistan/UDL-03/2005|2005.970	H9N2_Avian_CY038446_A/chicken/Pakistan/UDL-03/2005|2005.970	CY038439	CY038440	CY038441	CY038443	CY038445	CY038446	Avian	H9N2	H9	N2	Pakistan	SouthernAsia	Asia	2005.97	Dom-gal
A/duck/Malaysia/F118-08-04/2004	H5N2_Avian_EU249545_A/duck/Malaysia/F118-08-04/2004|2004.500	H5N2_Avian_EU249546_A/duck/Malaysia/F118-08-04/2004|2004.500	H5N2_Avian_EU249547_A/duck/Malaysia/F118-08-04/2004|2004.500	H5N2_Avian_EU249548_A/duck/Malaysia/F118-08-04/2004|2004.500	H5N2_Avian_EU249550_A/duck/Malaysia/F118-08-04/2004|2004.500	H5N2_Avian_EU249549_A/duck/Malaysia/F118-08-04/2004|2004.500	EU249545	EU249546	EU249547	EU249548	EU249550	EU249549	Avian	H5N2	H5	N2	Malaysia	SouthEasternAsia	Asia	2004.5	Dom-ans
A/swine/Oklahoma/A01410195/2014	H1N1_Swine_KT313542_A/swine/Oklahoma/A01410195/2014|2014.038	H1N1_Swine_KT313543_A/swine/Oklahoma/A01410195/2014|2014.038	H1N1_Swine_KT313544_A/swine/Oklahoma/A01410195/2014|2014.038	H1N1_Swine_KT313545_A/swine/Oklahoma/A01410195/2014|2014.038	H1N1_Swine_KJ605032_A/swine/Oklahoma/A01410195/2014|2014.038	H1N1_Swine_KT313546_A/swine/Oklahoma/A01410195/2014|2014.038	KT313542	KT313543	KT313544	KT313545	KJ605032	KT313546	Swine	H1N1	H1	N1	USA	NorthernAmerica	America	2014.04	Swine
A/swine/Italy/321118-6/2014	H1N1_Swine_KU323027_A/swine/Italy/321118-6/2014|2014.500	H1N1_Swine_KU323028_A/swine/Italy/321118-6/2014|2014.500	H1N1_Swine_KU323029_A/swine/Italy/321118-6/2014|2014.500	H1N1_Swine_KU323031_A/swine/Italy/321118-6/2014|2014.500	H1N1_Swine_KU323033_A/swine/Italy/321118-6/2014|2014.500	H1N1_Swine_KU323034_A/swine/Italy/321118-6/2014|2014.500	KU323027	KU323028	KU323029	KU323031	KU323033	KU323034	Swine	H1N1	H1	N1	Italy	SouthernEurope	Europe	2014.5	Swine
A/Netherlands/2631c/2010	H1N1_Human_CY090868_A/Netherlands/2631c/2010|2010.107	H1N1_Human_CY090867_A/Netherlands/2631c/2010|2010.107	H1N1_Human_CY090866_A/Netherlands/2631c/2010|2010.107	H1N1_Human_CY090864_A/Netherlands/2631c/2010|2010.107	H1N1_Human_CY090862_A/Netherlands/2631c/2010|2010.107	H1N1_Human_CY090865_A/Netherlands/2631c/2010|2010.107	CY090868	CY090867	CY090866	CY090864	CY090862	CY090865	Human	H1N1	H1	N1	Netherlands	WesternEurope	Europe	2010.11	Human
A/glaucous-winged_gull/Southcentral_Alaska/14MB00623/2014	H16N3_Avian_CY206869_A/glaucous-winged_gull/Southcentral_Alaska/14MB00623/2014|2014.611	H16N3_Avian_CY206868_A/glaucous-winged_gull/Southcentral_Alaska/14MB00623/2014|2014.611	H16N3_Avian_CY206867_A/glaucous-winged_gull/Southcentral_Alaska/14MB00623/2014|2014.611	H16N3_Avian_CY206865_A/glaucous-winged_gull/Southcentral_Alaska/14MB00623/2014|2014.611	H16N3_Avian_CY206863_A/glaucous-winged_gull/Southcentral_Alaska/14MB00623/2014|2014.611	H16N3_Avian_CY206866_A/glaucous-winged_gull/Southcentral_Alaska/14MB00623/2014|2014.611	CY206869	CY206868	CY206867	CY206865	CY206863	CY206866	Avian	H16N3	H16	N3	USA	NorthernAmerica	America	2014.61	Wild-other
A/Oregon/28/2017	H3N2_Human_MH082773_A/Oregon/28/2017|2017.970	H3N2_Human_MH082772_A/Oregon/28/2017|2017.970	H3N2_Human_MH082771_A/Oregon/28/2017|2017.970	H3N2_Human_MH082774_A/Oregon/28/2017|2017.970	H3N2_Human_MH082769_A/Oregon/28/2017|2017.970	H3N2_Human_MH082768_A/Oregon/28/2017|2017.970	MH082773	MH082772	MH082771	MH082774	MH082769	MH082768	Human	H3N2	H3	N2	USA	NorthernAmerica	America	2017.97	Human
A/Hawaii/65/2017	H3N2_Human_MH079986_A/Hawaii/65/2017|2017.995	H3N2_Human_MH079985_A/Hawaii/65/2017|2017.995	H3N2_Human_MH079984_A/Hawaii/65/2017|2017.995	H3N2_Human_MH079990_A/Hawaii/65/2017|2017.995	H3N2_Human_MH079988_A/Hawaii/65/2017|2017.995	H3N2_Human_MH079987_A/Hawaii/65/2017|2017.995	MH079986	MH079985	MH079984	MH079990	MH079988	MH079987	Human	H3N2	H3	N2	USA	NorthernAmerica	America	2017.99	Human
A/mallard/Interior_Alaska/6MP0038BR2/2006	H2N3_Avian_CY078698_A/mallard/Interior_Alaska/6MP0038BR2/2006|2006.608	H2N3_Avian_CY078697_A/mallard/Interior_Alaska/6MP0038BR2/2006|2006.608	H2N3_Avian_CY078696_A/mallard/Interior_Alaska/6MP0038BR2/2006|2006.608	H2N3_Avian_CY078694_A/mallard/Interior_Alaska/6MP0038BR2/2006|2006.608	H2N3_Avian_CY078692_A/mallard/Interior_Alaska/6MP0038BR2/2006|2006.608	H2N3_Avian_CY078695_A/mallard/Interior_Alaska/6MP0038BR2/2006|2006.608	CY078698	CY078697	CY078696	CY078694	CY078692	CY078695	Avian	H2N3	H2	N3	USA	NorthernAmerica	America	2006.61	Wild-ans-short
A/ruddy_turnstone/New_Jersey/AI09-474/2009	H10N1_Avian_CY146035_A/ruddy_turnstone/New_Jersey/AI09-474/2009|2009.405	H10N1_Avian_CY146034_A/ruddy_turnstone/New_Jersey/AI09-474/2009|2009.405	H10N1_Avian_CY146033_A/ruddy_turnstone/New_Jersey/AI09-474/2009|2009.405	H10N1_Avian_CY146031_A/ruddy_turnstone/New_Jersey/AI09-474/2009|2009.405	H10N1_Avian_CY146029_A/ruddy_turnstone/New_Jersey/AI09-474/2009|2009.405	H10N1_Avian_CY146032_A/ruddy_turnstone/New_Jersey/AI09-474/2009|2009.405	CY146035	CY146034	CY146033	CY146031	CY146029	CY146032	Avian	H10N1	H10	N1	USA	NorthernAmerica	America	2009.4	Wild-other
A/shorebird/Delaware_Bay/239/1998	H3N8_Avian_CY102299_A/shorebird/Delaware_Bay/239/1998|1998.378	H3N8_Avian_CY102298_A/shorebird/Delaware_Bay/239/1998|1998.378	H3N8_Avian_CY102297_A/shorebird/Delaware_Bay/239/1998|1998.378	H3N8_Avian_CY102295_A/shorebird/Delaware_Bay/239/1998|1998.378	H3N8_Avian_CY102293_A/shorebird/Delaware_Bay/239/1998|1998.378	H3N8_Avian_CY102296_A/shorebird/Delaware_Bay/239/1998|1998.378	CY102299	CY102298	CY102297	CY102295	CY102293	CY102296	Avian	H3N8	H3	N8	USA	NorthernAmerica	America	1998.38	Wild-other
A/swine/Minnesota/24/1975	H1N1_Swine_CY024940_A/swine/Minnesota/24/1975|1975.500	H1N1_Swine_CY024939_A/swine/Minnesota/24/1975|1975.500	H1N1_Swine_CY024938_A/swine/Minnesota/24/1975|1975.500	H1N1_Swine_CY024936_A/swine/Minnesota/24/1975|1975.500	H1N1_Swine_CY024934_A/swine/Minnesota/24/1975|1975.500	H1N1_Swine_CY024937_A/swine/Minnesota/24/1975|1975.500	CY024940	CY024939	CY024938	CY024936	CY024934	CY024937	Swine	H1N1	H1	N1	USA	NorthernAmerica	America	1975.5	Swine
A/pintail_duck/Maryland/16OS3852/2016	H11N9_Avian_MG280501_A/pintail_duck/Maryland/16OS3852/2016|2016.868	H11N9_Avian_MG279881_A/pintail_duck/Maryland/16OS3852/2016|2016.868	H11N9_Avian_MG280577_A/pintail_duck/Maryland/16OS3852/2016|2016.868	H11N9_Avian_MG280383_A/pintail_duck/Maryland/16OS3852/2016|2016.868	H11N9_Avian_MG280269_A/pintail_duck/Maryland/16OS3852/2016|2016.868	H11N9_Avian_MG279774_A/pintail_duck/Maryland/16OS3852/2016|2016.868	MG280501	MG279881	MG280577	MG280383	MG280269	MG279774	Avian	H11N9	H11	N9	USA	NorthernAmerica	America	2016.87	Wild-ans-short
A/Mexico/24045/2009	H1N1_Human_CY147842_A/Mexico/24045/2009|2009.299	H1N1_Human_CY147841_A/Mexico/24045/2009|2009.299	H1N1_Human_CY147840_A/Mexico/24045/2009|2009.299	H1N1_Human_CY147838_A/Mexico/24045/2009|2009.299	H1N1_Human_CY147836_A/Mexico/24045/2009|2009.299	H1N1_Human_CY147839_A/Mexico/24045/2009|2009.299	CY147842	CY147841	CY147840	CY147838	CY147836	CY147839	Human	H1N1	H1	N1	Mexico	CentralAmerica	America	2009.3	Human
A/swine/Indiana/A01260093/2012	H3N2_Swine_KF998013_A/swine/Indiana/A01260093/2012|2012.830	H3N2_Swine_KF998014_A/swine/Indiana/A01260093/2012|2012.830	H3N2_Swine_KF998015_A/swine/Indiana/A01260093/2012|2012.830	H3N2_Swine_KF998017_A/swine/Indiana/A01260093/2012|2012.830	H3N2_Swine_KC310693_A/swine/Indiana/A01260093/2012|2012.827	H3N2_Swine_KF998020_A/swine/Indiana/A01260093/2012|2012.830	KF998013	KF998014	KF998015	KF998017	KC310693	KF998020	Swine	H3N2	H3	N2	USA	NorthernAmerica	America	2012.83	Swine
A/duck/New_York/88291-13/2005	H7N2_Avian_CY034381_A/duck/New_York/88291-13/2005|2005.548	H7N2_Avian_CY034380_A/duck/New_York/88291-13/2005|2005.548	H7N2_Avian_CY034379_A/duck/New_York/88291-13/2005|2005.548	H7N2_Avian_CY034377_A/duck/New_York/88291-13/2005|2005.548	H7N2_Avian_CY034375_A/duck/New_York/88291-13/2005|2005.548	H7N2_Avian_CY034378_A/duck/New_York/88291-13/2005|2005.548	CY034381	CY034380	CY034379	CY034377	CY034375	CY034378	Avian	H7N2	H7	N2	USA	NorthernAmerica	America	2005.55	Dom-ans
A/mallard/Republic_of_Georgia/2/2012	H2N3_Avian_CY185688_A/mallard/Republic_of_Georgia/2/2012|2012.077	H2N3_Avian_CY185687_A/mallard/Republic_of_Georgia/2/2012|2012.077	H2N3_Avian_CY185686_A/mallard/Republic_of_Georgia/2/2012|2012.077	H2N3_Avian_CY185684_A/mallard/Republic_of_Georgia/2/2012|2012.077	H2N3_Avian_CY185682_A/mallard/Republic_of_Georgia/2/2012|2012.077	H2N3_Avian_CY185685_A/mallard/Republic_of_Georgia/2/2012|2012.077	CY185688	CY185687	CY185686	CY185684	CY185682	CY185685	Avian	H2N3	H2	N3	Georgia	WesternAsia	Asia	2012.08	Wild-ans-short
A/ring_necked_duck/California/HKWF402/2007	H6N1_Avian_CY033401_A/ring_necked_duck/California/HKWF402/2007|2007.838	H6N1_Avian_CY033402_A/ring_necked_duck/California/HKWF402/2007|2007.838	H6N1_Avian_CY033403_A/ring_necked_duck/California/HKWF402/2007|2007.838	H6N1_Avian_CY033405_A/ring_necked_duck/California/HKWF402/2007|2007.838	H6N1_Avian_CY033407_A/ring_necked_duck/California/HKWF402/2007|2007.838	H6N1_Avian_CY033408_A/ring_necked_duck/California/HKWF402/2007|2007.838	CY033401	CY033402	CY033403	CY033405	CY033407	CY033408	Avian	H6N1	H6	N1	USA	NorthernAmerica	America	2007.84	Wild-ans-short
A/Taiwan/0130/1996	H1N1_Human_DQ415283_A/Taiwan/0130/1996|1996.500	H1N1_Human_DQ415294_A/Taiwan/0130/1996|1996.500	H1N1_Human_DQ415305_A/Taiwan/0130/1996|1996.500	H1N1_Human_DQ415327_A/Taiwan/0130/1996|1996.500	H1N1_Human_DQ415349_A/Taiwan/0130/1996|1996.500	H1N1_Human_DQ415360_A/Taiwan/0130/1996|1996.500	DQ415283	DQ415294	DQ415305	DQ415327	DQ415349	DQ415360	Human	H1N1	H1	N1	Taiwan	EasternAsia	Asia	1996.5	Human
A/mallard/Ohio/173/1990	H11N9_Avian_CY021668_A/mallard/Ohio/173/1990|1990.500	H11N9_Avian_CY021667_A/mallard/Ohio/173/1990|1990.500	H11N9_Avian_CY021666_A/mallard/Ohio/173/1990|1990.500	H11N9_Avian_CY021664_A/mallard/Ohio/173/1990|1990.500	H11N9_Avian_CY021662_A/mallard/Ohio/173/1990|1990.500	H11N9_Avian_CY021665_A/mallard/Ohio/173/1990|1990.500	CY021668	CY021667	CY021666	CY021664	CY021662	CY021665	Avian	H11N9	H11	N9	USA	NorthernAmerica	America	1990.5	Wild-ans-short
A/Wyoming/23/2017	H1N1_Human_CY258601_A/Wyoming/23/2017|2017.808	H1N1_Human_CY258602_A/Wyoming/23/2017|2017.808	H1N1_Human_CY258603_A/Wyoming/23/2017|2017.808	H1N1_Human_CY258605_A/Wyoming/23/2017|2017.808	H1N1_Human_CY258607_A/Wyoming/23/2017|2017.808	H1N1_Human_CY258608_A/Wyoming/23/2017|2017.808	CY258601	CY258602	CY258603	CY258605	CY258607	CY258608	Human	H1N1	H1	N1	USA	NorthernAmerica	America	2017.81	Human
A/chicken/Korea/es/2003	H5N1_Avian_AY676023_A/chicken/Korea/es/2003|2003.500	H5N1_Avian_AY676027_A/chicken/Korea/es/2003|2003.500	H5N1_Avian_AY676031_A/chicken/Korea/es/2003|2003.500	H5N1_Avian_AY676039_A/chicken/Korea/es/2003|2003.500	H5N1_Avian_AY676047_A/chicken/Korea/es/2003|2003.500	H5N1_Avian_AY676051_A/chicken/Korea/es/2003|2003.500	AY676023	AY676027	AY676031	AY676039	AY676047	AY676051	Avian	H5N1	H5	N1	South Korea	EasternAsia	Asia	2003.5	Dom-gal
A/swine/Minnesota/SG1138/2002	H1N1_Swine_CY099050_A/swine/Minnesota/SG1138/2002|2002.370	H1N1_Swine_CY099049_A/swine/Minnesota/SG1138/2002|2002.370	H1N1_Swine_CY099048_A/swine/Minnesota/SG1138/2002|2002.370	H1N1_Swine_CY099046_A/swine/Minnesota/SG1138/2002|2002.370	H1N1_Swine_CY099044_A/swine/Minnesota/SG1138/2002|2002.370	H1N1_Swine_CY099047_A/swine/Minnesota/SG1138/2002|2002.370	CY099050	CY099049	CY099048	CY099046	CY099044	CY099047	Swine	H1N1	H1	N1	USA	NorthernAmerica	America	2002.37	Swine
A/muscovy_duck/Vietnam/LBM115/2012	H3N2_Avian_LC028101_A/muscovy_duck/Vietnam/LBM115/2012|2012.523	H3N2_Avian_LC028102_A/muscovy_duck/Vietnam/LBM115/2012|2012.523	H3N2_Avian_LC028103_A/muscovy_duck/Vietnam/LBM115/2012|2012.523	H3N2_Avian_LC028105_A/muscovy_duck/Vietnam/LBM115/2012|2012.523	H3N2_Avian_LC028107_A/muscovy_duck/Vietnam/LBM115/2012|2012.523	H3N2_Avian_LC028108_A/muscovy_duck/Vietnam/LBM115/2012|2012.523	LC028101	LC028102	LC028103	LC028105	LC028107	LC028108	Avian	H3N2	H3	N2	Viet Nam	SouthEasternAsia	Asia	2012.52	Dom-ans
A/duck/Hunan/S40506/2015	H7N9_Avian_MF630458_A/duck/Hunan/S40506/2015|2015.874	H7N9_Avian_MF630459_A/duck/Hunan/S40506/2015|2015.874	H7N9_Avian_MF630460_A/duck/Hunan/S40506/2015|2015.874	H7N9_Avian_MF630462_A/duck/Hunan/S40506/2015|2015.874	H7N9_Avian_MF630464_A/duck/Hunan/S40506/2015|2015.874	H7N9_Avian_MF630465_A/duck/Hunan/S40506/2015|2015.874	MF630458	MF630459	MF630460	MF630462	MF630464	MF630465	Avian	H7N9	H7	N9	China	EasternAsia	Asia	2015.87	Dom-ans
A/mallard/Utah/AH0020535/2015	H7N2_Avian_KY551376_A/mallard/Utah/AH0020535/2015|2015.959	H7N2_Avian_KY551377_A/mallard/Utah/AH0020535/2015|2015.959	H7N2_Avian_KY551378_A/mallard/Utah/AH0020535/2015|2015.959	H7N2_Avian_KY551380_A/mallard/Utah/AH0020535/2015|2015.959	H7N2_Avian_KY551382_A/mallard/Utah/AH0020535/2015|2015.959	H7N2_Avian_KY551383_A/mallard/Utah/AH0020535/2015|2015.959	KY551376	KY551377	KY551378	KY551380	KY551382	KY551383	Avian	H7N2	H7	N2	USA	NorthernAmerica	America	2015.96	Wild-ans-short
A/California/NHRC0004/2011	H3N2_Human_CY092280_A/California/NHRC0004/2011|2011.074	H3N2_Human_CY092279_A/California/NHRC0004/2011|2011.074	H3N2_Human_CY092278_A/California/NHRC0004/2011|2011.074	H3N2_Human_CY092276_A/California/NHRC0004/2011|2011.074	H3N2_Human_CY092274_A/California/NHRC0004/2011|2011.074	H3N2_Human_CY092277_A/California/NHRC0004/2011|2011.074	CY092280	CY092279	CY092278	CY092276	CY092274	CY092277	Human	H3N2	H3	N2	USA	NorthernAmerica	America	2011.07	Human
A/duck/Wenzhou/YJYF78/2015	H1N4_Avian_KU143554_A/duck/Wenzhou/YJYF78/2015|2015.038	H1N4_Avian_KU143511_A/duck/Wenzhou/YJYF78/2015|2015.038	H1N4_Avian_KU143468_A/duck/Wenzhou/YJYF78/2015|2015.038	H1N4_Avian_KU143382_A/duck/Wenzhou/YJYF78/2015|2015.038	H1N4_Avian_KU143296_A/duck/Wenzhou/YJYF78/2015|2015.038	H1N4_Avian_KU143425_A/duck/Wenzhou/YJYF78/2015|2015.038	KU143554	KU143511	KU143468	KU143382	KU143296	KU143425	Avian	H1N4	H1	N4	China	EasternAsia	Asia	2015.04	Dom-ans
A/Ohio/11/2017	H3N2_Human_CY234567_A/Ohio/11/2017|2017.290	H3N2_Human_CY234568_A/Ohio/11/2017|2017.290	H3N2_Human_CY234569_A/Ohio/11/2017|2017.290	H3N2_Human_CY234571_A/Ohio/11/2017|2017.290	H3N2_Human_CY234573_A/Ohio/11/2017|2017.290	H3N2_Human_CY234574_A/Ohio/11/2017|2017.290	CY234567	CY234568	CY234569	CY234571	CY234573	CY234574	Human	H3N2	H3	N2	USA	NorthernAmerica	America	2017.29	Human
A/equine/Kentucky/1/1986	H3N8_Equine_CY030100_A/equine/Kentucky/1/1986|1986.500	H3N8_Equine_CY030099_A/equine/Kentucky/1/1986|1986.500	H3N8_Equine_CY030098_A/equine/Kentucky/1/1986|1986.500	H3N8_Equine_CY030096_A/equine/Kentucky/1/1986|1986.500	H3N8_Equine_CY030094_A/equine/Kentucky/1/1986|1986.500	H3N8_Equine_CY030097_A/equine/Kentucky/1/1986|1986.500	CY030100	CY030099	CY030098	CY030096	CY030094	CY030097	Equine	H3N8	H3	N8	USA	NorthernAmerica	America	1986.5	Equine
A/northern_shoveler/California/LDC188/2014	H5N2_Avian_KY828713_A/northern_shoveler/California/LDC188/2014|2014.921	H5N2_Avian_KY828771_A/northern_shoveler/California/LDC188/2014|2014.921	H5N2_Avian_KY828698_A/northern_shoveler/California/LDC188/2014|2014.921	H5N2_Avian_KY828816_A/northern_shoveler/California/LDC188/2014|2014.921	H5N2_Avian_KY828699_A/northern_shoveler/California/LDC188/2014|2014.921	H5N2_Avian_KY828799_A/northern_shoveler/California/LDC188/2014|2014.921	KY828713	KY828771	KY828698	KY828816	KY828699	KY828799	Avian	H5N2	H5	N2	USA	NorthernAmerica	America	2014.92	Wild-ans-short
A/New_York/1095/2007	H3N2_Human_CY172854_A/New_York/1095/2007|2007.279	H3N2_Human_CY172853_A/New_York/1095/2007|2007.279	H3N2_Human_CY172852_A/New_York/1095/2007|2007.279	H3N2_Human_CY172850_A/New_York/1095/2007|2007.279	H3N2_Human_CY172848_A/New_York/1095/2007|2007.279	H3N2_Human_CY172851_A/New_York/1095/2007|2007.279	CY172854	CY172853	CY172852	CY172850	CY172848	CY172851	Human	H3N2	H3	N2	USA	NorthernAmerica	America	2007.28	Human
A/Wisconsin/91/2015	H1N1_Human_KU589321_A/Wisconsin/91/2015|2015.937	H1N1_Human_KU589322_A/Wisconsin/91/2015|2015.937	H1N1_Human_KU589323_A/Wisconsin/91/2015|2015.937	H1N1_Human_KU589325_A/Wisconsin/91/2015|2015.937	H1N1_Human_KU589327_A/Wisconsin/91/2015|2015.937	H1N1_Human_KU589328_A/Wisconsin/91/2015|2015.937	KU589321	KU589322	KU589323	KU589325	KU589327	KU589328	Human	H1N1	H1	N1	USA	NorthernAmerica	America	2015.94	Human
A/Kentucky/UR06-0571/2007	H3N2_Human_CY031562_A/Kentucky/UR06-0571/2007|2007.192	H3N2_Human_CY031561_A/Kentucky/UR06-0571/2007|2007.192	H3N2_Human_CY031560_A/Kentucky/UR06-0571/2007|2007.192	H3N2_Human_CY031558_A/Kentucky/UR06-0571/2007|2007.192	H3N2_Human_CY031556_A/Kentucky/UR06-0571/2007|2007.192	H3N2_Human_CY031559_A/Kentucky/UR06-0571/2007|2007.192	CY031562	CY031561	CY031560	CY031558	CY031556	CY031559	Human	H3N2	H3	N2	USA	NorthernAmerica	America	2007.19	Human
A/duck/Jiangxi/23008/2009	H7N7_Avian_KF260739_A/duck/Jiangxi/23008/2009|2009.500	H7N7_Avian_KF260495_A/duck/Jiangxi/23008/2009|2009.500	H7N7_Avian_KF260251_A/duck/Jiangxi/23008/2009|2009.500	H7N7_Avian_KF259763_A/duck/Jiangxi/23008/2009|2009.500	H7N7_Avian_KF259244_A/duck/Jiangxi/23008/2009|2009.500	H7N7_Avian_KF260007_A/duck/Jiangxi/23008/2009|2009.500	KF260739	KF260495	KF260251	KF259763	KF259244	KF260007	Avian	H7N7	H7	N7	China	EasternAsia	Asia	2009.5	Dom-ans
A/swine/Mexico/9762101/2013	H1N1_Swine_MH061764_A/swine/Mexico/9762101/2013|2013.260	H1N1_Swine_MH061765_A/swine/Mexico/9762101/2013|2013.260	H1N1_Swine_MH061766_A/swine/Mexico/9762101/2013|2013.260	H1N1_Swine_MH061768_A/swine/Mexico/9762101/2013|2013.260	H1N1_Swine_MH061770_A/swine/Mexico/9762101/2013|2013.260	H1N1_Swine_MH061771_A/swine/Mexico/9762101/2013|2013.260	MH061764	MH061765	MH061766	MH061768	MH061770	MH061771	Swine	H1N1	H1	N1	Mexico	CentralAmerica	America	2013.26	Swine
A/Alaska/45/2017	H3N2_Human_CY243652_A/Alaska/45/2017|2017.575	H3N2_Human_CY243653_A/Alaska/45/2017|2017.575	H3N2_Human_CY243654_A/Alaska/45/2017|2017.575	H3N2_Human_CY243656_A/Alaska/45/2017|2017.575	H3N2_Human_CY243658_A/Alaska/45/2017|2017.575	H3N2_Human_CY243659_A/Alaska/45/2017|2017.575	CY243652	CY243653	CY243654	CY243656	CY243658	CY243659	Human	H3N2	H3	N2	USA	NorthernAmerica	America	2017.58	Human
A/Moscow/CRIE-226/2017	H3N2_Human_MG856303_A/Moscow/CRIE-226/2017|2017.082	H3N2_Human_MG856304_A/Moscow/CRIE-226/2017|2017.082	H3N2_Human_MG856305_A/Moscow/CRIE-226/2017|2017.082	H3N2_Human_MG856307_A/Moscow/CRIE-226/2017|2017.082	H3N2_Human_MG856310_A/Moscow/CRIE-226/2017|2017.082	H3N2_Human_MG856311_A/Moscow/CRIE-226/2017|2017.082	MG856303	MG856304	MG856305	MG856307	MG856310	MG856311	Human	H3N2	H3	N2	Russia	EasternEurope	Europe	2017.08	Human
A/Tramandai/LACENRS-324/2009	H1N1_Human_KY925245_A/Tramandai/LACENRS-324/2009|2009.575	H1N1_Human_KY925596_A/Tramandai/LACENRS-324/2009|2009.575	H1N1_Human_KY925887_A/Tramandai/LACENRS-324/2009|2009.575	H1N1_Human_KY926381_A/Tramandai/LACENRS-324/2009|2009.575	H1N1_Human_KY926336_A/Tramandai/LACENRS-324/2009|2009.575	H1N1_Human_KY925061_A/Tramandai/LACENRS-324/2009|2009.575	KY925245	KY925596	KY925887	KY926381	KY926336	KY925061	Human	H1N1	H1	N1	Brazil	SouthernAmerica	America	2009.58	Human
A/Montana/05/2018	H1N1_Human_MH126045_A/Montana/05/2018|2018.036	H1N1_Human_MH126044_A/Montana/05/2018|2018.036	H1N1_Human_MH126043_A/Montana/05/2018|2018.036	H1N1_Human_MH126041_A/Montana/05/2018|2018.036	H1N1_Human_MH126039_A/Montana/05/2018|2018.036	H1N1_Human_MH126038_A/Montana/05/2018|2018.036	MH126045	MH126044	MH126043	MH126041	MH126039	MH126038	Human	H1N1	H1	N1	USA	NorthernAmerica	America	2018.04	Human
A/South_Dakota/31/2016	H1N1_Human_CY209477_A/South_Dakota/31/2016|2016.816	H1N1_Human_CY209478_A/South_Dakota/31/2016|2016.816	H1N1_Human_CY209479_A/South_Dakota/31/2016|2016.816	H1N1_Human_CY209481_A/South_Dakota/31/2016|2016.816	H1N1_Human_CY209483_A/South_Dakota/31/2016|2016.816	H1N1_Human_CY209484_A/South_Dakota/31/2016|2016.816	CY209477	CY209478	CY209479	CY209481	CY209483	CY209484	Human	H1N1	H1	N1	USA	NorthernAmerica	America	2016.82	Human
A/Baltimore/P0040/2015	H3N2_Human_KY487205_A/Baltimore/P0040/2015|2015.019	H3N2_Human_KY615409_A/Baltimore/P0040/2015|2015.019	H3N2_Human_KY615420_A/Baltimore/P0040/2015|2015.019	H3N2_Human_KY487402_A/Baltimore/P0040/2015|2015.019	H3N2_Human_KY615500_A/Baltimore/P0040/2015|2015.019	H3N2_Human_KY487126_A/Baltimore/P0040/2015|2015.019	KY487205	KY615409	KY615420	KY487402	KY615500	KY487126	Human	H3N2	H3	N2	USA	NorthernAmerica	America	2015.02	Human
A/South_Africa/1147/1996	H3N2_Human_CY121364_A/South_Africa/1147/1996|1996.500	H3N2_Human_CY121363_A/South_Africa/1147/1996|1996.500	H3N2_Human_CY121362_A/South_Africa/1147/1996|1996.500	H3N2_Human_CY121360_A/South_Africa/1147/1996|1996.500	H3N2_Human_CY121358_A/South_Africa/1147/1996|1996.500	H3N2_Human_CY121361_A/South_Africa/1147/1996|1996.500	CY121364	CY121363	CY121362	CY121360	CY121358	CY121361	Human	H3N2	H3	N2	South Africa	SouthernAfrica	Africa	1996.5	Human
A/duck/Anhui/1/06	H5N1_Avian_HM172409_A/duck/Anhui/1/06|2006.500	H5N1_Avian_HM172401_A/duck/Anhui/1/06|2006.500	H5N1_Avian_HM172356_A/duck/Anhui/1/06|2006.500	H5N1_Avian_HM172238_A/duck/Anhui/1/06|2006.500	H5N1_Avian_HM172133_A/duck/Anhui/1/06|2006.500	H5N1_Avian_HM172304_A/duck/Anhui/1/06|2006.500	HM172409	HM172401	HM172356	HM172238	HM172133	HM172304	Avian	H5N1	H5	N1	China	EasternAsia	Asia	2006.5	Dom-ans
A/chicken/Shaoxing/5224/2013	H7N9_Avian_KP414011_A/chicken/Shaoxing/5224/2013|2013.822	H7N9_Avian_KP414012_A/chicken/Shaoxing/5224/2013|2013.822	H7N9_Avian_KP414013_A/chicken/Shaoxing/5224/2013|2013.822	H7N9_Avian_KP414015_A/chicken/Shaoxing/5224/2013|2013.822	H7N9_Avian_KP414017_A/chicken/Shaoxing/5224/2013|2013.822	H7N9_Avian_KP414018_A/chicken/Shaoxing/5224/2013|2013.822	KP414011	KP414012	KP414013	KP414015	KP414017	KP414018	Avian	H7N9	H7	N9	China	EasternAsia	Asia	2013.82	Dom-gal
A/chicken/Hunan/41/2004	H5N1_Avian_HM172428_A/chicken/Hunan/41/2004|2004.500	H5N1_Avian_HM172404_A/chicken/Hunan/41/2004|2004.500	H5N1_Avian_HM172319_A/chicken/Hunan/41/2004|2004.500	H5N1_Avian_HM172224_A/chicken/Hunan/41/2004|2004.500	H5N1_Avian_HM172130_A/chicken/Hunan/41/2004|2004.500	H5N1_Avian_HM172303_A/chicken/Hunan/41/2004|2004.500	HM172428	HM172404	HM172319	HM172224	HM172130	HM172303	Avian	H5N1	H5	N1	China	EasternAsia	Asia	2004.5	Dom-gal
A/Singapore/DMS1243/2012	H1N1_Human_KT180637_A/Singapore/DMS1243/2012|2012.526	H1N1_Human_KT180423_A/Singapore/DMS1243/2012|2012.526	H1N1_Human_KT180851_A/Singapore/DMS1243/2012|2012.526	H1N1_Human_KT181279_A/Singapore/DMS1243/2012|2012.526	H1N1_Human_KT181707_A/Singapore/DMS1243/2012|2012.526	H1N1_Human_KT181921_A/Singapore/DMS1243/2012|2012.526	KT180637	KT180423	KT180851	KT181279	KT181707	KT181921	Human	H1N1	H1	N1	Singapore	SouthEasternAsia	Asia	2012.53	Human
A/Netherlands/935/1992	H3N2_Human_CY113748_A/Netherlands/935/1992|1992.025	H3N2_Human_CY113747_A/Netherlands/935/1992|1992.025	H3N2_Human_CY113746_A/Netherlands/935/1992|1992.025	H3N2_Human_CY113744_A/Netherlands/935/1992|1992.025	H3N2_Human_CY113742_A/Netherlands/935/1992|1992.025	H3N2_Human_CY113745_A/Netherlands/935/1992|1992.025	CY113748	CY113747	CY113746	CY113744	CY113742	CY113745	Human	H3N2	H3	N2	Netherlands	WesternEurope	Europe	1992.03	Human
A/Singapore/DMS133/2010	H1N1_Human_KT180649_A/Singapore/DMS133/2010|2010.581	H1N1_Human_KT180435_A/Singapore/DMS133/2010|2010.581	H1N1_Human_KT180863_A/Singapore/DMS133/2010|2010.581	H1N1_Human_KT181291_A/Singapore/DMS133/2010|2010.581	H1N1_Human_KT181719_A/Singapore/DMS133/2010|2010.581	H1N1_Human_KT181933_A/Singapore/DMS133/2010|2010.581	KT180649	KT180435	KT180863	KT181291	KT181719	KT181933	Human	H1N1	H1	N1	Singapore	SouthEasternAsia	Asia	2010.58	Human
A/duck/NY/13152-13/1994	H1N1_Avian_EU026109_A/duck/NY/13152-13/1994|1994.500	H1N1_Avian_EU026108_A/duck/NY/13152-13/1994|1994.500	H1N1_Avian_EU026107_A/duck/NY/13152-13/1994|1994.500	H1N1_Avian_EU026105_A/duck/NY/13152-13/1994|1994.500	H1N1_Avian_EU026103_A/duck/NY/13152-13/1994|1994.500	H1N1_Avian_EU026106_A/duck/NY/13152-13/1994|1994.500	EU026109	EU026108	EU026107	EU026105	EU026103	EU026106	Avian	H1N1	H1	N1	USA	NorthernAmerica	America	1994.5	Dom-ans
A/mallard/Maryland/369/2002	H1N1_Avian_EU026065_A/mallard/Maryland/369/2002|2002.500	H1N1_Avian_EU026064_A/mallard/Maryland/369/2002|2002.500	H1N1_Avian_EU026063_A/mallard/Maryland/369/2002|2002.500	H1N1_Avian_EU026061_A/mallard/Maryland/369/2002|2002.500	H1N1_Avian_EU026059_A/mallard/Maryland/369/2002|2002.500	H1N1_Avian_EU026062_A/mallard/Maryland/369/2002|2002.500	EU026065	EU026064	EU026063	EU026061	EU026059	EU026062	Avian	H1N1	H1	N1	USA	NorthernAmerica	America	2002.5	Wild-ans-short
A/chicken/California/6643/2001	H6N2_Avian_EU182258_A/chicken/California/6643/2001|2001.500	H6N2_Avian_EU182259_A/chicken/California/6643/2001|2001.500	H6N2_Avian_EU182260_A/chicken/California/6643/2001|2001.500	H6N2_Avian_EU182261_A/chicken/California/6643/2001|2001.500	H6N2_Avian_AF474055_A/chicken/California/6643/2001|2001.500	H6N2_Avian_AF474064_A/chicken/California/6643/2001|2001.500	EU182258	EU182259	EU182260	EU182261	AF474055	AF474064	Avian	H6N2	H6	N2	USA	NorthernAmerica	America	2001.5	Dom-gal
A/mallard/Maryland/09OS1002/2009	H6N8_Avian_CY202825_A/mallard/Maryland/09OS1002/2009|2009.518	H6N8_Avian_CY202824_A/mallard/Maryland/09OS1002/2009|2009.518	H6N8_Avian_CY202823_A/mallard/Maryland/09OS1002/2009|2009.518	H6N8_Avian_CY202821_A/mallard/Maryland/09OS1002/2009|2009.518	H6N8_Avian_CY202819_A/mallard/Maryland/09OS1002/2009|2009.518	H6N8_Avian_CY202822_A/mallard/Maryland/09OS1002/2009|2009.518	CY202825	CY202824	CY202823	CY202821	CY202819	CY202822	Avian	H6N8	H6	N8	USA	NorthernAmerica	America	2009.52	Wild-ans-short
A/ruddy_turnstone/Delaware_Bay/513/1988	H11N9_Avian_CY126287_A/ruddy_turnstone/Delaware_Bay/513/1988|1988.367	H11N9_Avian_CY126286_A/ruddy_turnstone/Delaware_Bay/513/1988|1988.367	H11N9_Avian_CY126285_A/ruddy_turnstone/Delaware_Bay/513/1988|1988.367	H11N9_Avian_CY126283_A/ruddy_turnstone/Delaware_Bay/513/1988|1988.367	H11N9_Avian_CY126281_A/ruddy_turnstone/Delaware_Bay/513/1988|1988.367	H11N9_Avian_CY126284_A/ruddy_turnstone/Delaware_Bay/513/1988|1988.367	CY126287	CY126286	CY126285	CY126283	CY126281	CY126284	Avian	H11N9	H11	N9	USA	NorthernAmerica	America	1988.37	Wild-other
A/swine/Wisconsin/A01932590/2017	H1N2_Swine_MF522074_A/swine/Wisconsin/A01932590/2017|2017.159	H1N2_Swine_MF522075_A/swine/Wisconsin/A01932590/2017|2017.159	H1N2_Swine_MF522076_A/swine/Wisconsin/A01932590/2017|2017.159	H1N2_Swine_MF522077_A/swine/Wisconsin/A01932590/2017|2017.159	H1N2_Swine_MF522078_A/swine/Wisconsin/A01932590/2017|2017.159	H1N2_Swine_MF522079_A/swine/Wisconsin/A01932590/2017|2017.159	MF522074	MF522075	MF522076	MF522077	MF522078	MF522079	Swine	H1N2	H1	N2	USA	NorthernAmerica	America	2017.16	Swine
A/Mexico/InDRE756/2003	H3N2_Human_CY100607_A/Mexico/InDRE756/2003|2003.093	H3N2_Human_CY100608_A/Mexico/InDRE756/2003|2003.093	H3N2_Human_CY100609_A/Mexico/InDRE756/2003|2003.093	H3N2_Human_CY100611_A/Mexico/InDRE756/2003|2003.093	H3N2_Human_CY100613_A/Mexico/InDRE756/2003|2003.093	H3N2_Human_CY100614_A/Mexico/InDRE756/2003|2003.093	CY100607	CY100608	CY100609	CY100611	CY100613	CY100614	Human	H3N2	H3	N2	Mexico	CentralAmerica	America	2003.09	Human
A/blue-winged_teal/Alberta/16/1997	H2N9_Avian_CY003967_A/blue-winged_teal/Alberta/16/1997|1997.811	H2N9_Avian_CY003966_A/blue-winged_teal/Alberta/16/1997|1997.811	H2N9_Avian_CY003965_A/blue-winged_teal/Alberta/16/1997|1997.811	H2N9_Avian_CY003963_A/blue-winged_teal/Alberta/16/1997|1997.811	H2N9_Avian_CY003961_A/blue-winged_teal/Alberta/16/1997|1997.811	H2N9_Avian_CY003964_A/blue-winged_teal/Alberta/16/1997|1997.811	CY003967	CY003966	CY003965	CY003963	CY003961	CY003964	Avian	H2N9	H2	N9	Canada	NorthernAmerica	America	1997.81	Wild-ans-long
A/gull/Massachusetts/12JR00671/2012	H13N6_Avian_CY195670_A/gull/Massachusetts/12JR00671/2012|2012.775	H13N6_Avian_CY195669_A/gull/Massachusetts/12JR00671/2012|2012.775	H13N6_Avian_CY195668_A/gull/Massachusetts/12JR00671/2012|2012.775	H13N6_Avian_CY195666_A/gull/Massachusetts/12JR00671/2012|2012.775	H13N6_Avian_CY195664_A/gull/Massachusetts/12JR00671/2012|2012.775	H13N6_Avian_CY195667_A/gull/Massachusetts/12JR00671/2012|2012.775	CY195670	CY195669	CY195668	CY195666	CY195664	CY195667	Avian	H13N6	H13	N6	USA	NorthernAmerica	America	2012.78	Wild-other
A/swine/Iowa/00250/2004	H1N1_Swine_CY159224_A/swine/Iowa/00250/2004|2004.134	H1N1_Swine_CY159223_A/swine/Iowa/00250/2004|2004.134	H1N1_Swine_CY159222_A/swine/Iowa/00250/2004|2004.134	H1N1_Swine_CY159220_A/swine/Iowa/00250/2004|2004.134	H1N1_Swine_CY159218_A/swine/Iowa/00250/2004|2004.134	H1N1_Swine_CY159221_A/swine/Iowa/00250/2004|2004.134	CY159224	CY159223	CY159222	CY159220	CY159218	CY159221	Swine	H1N1	H1	N1	USA	NorthernAmerica	America	2004.13	Swine
A/northern_pintail/Interior_Alaska/8BM2046R1/2008	H8N4_Avian_CY079387_A/northern_pintail/Interior_Alaska/8BM2046R1/2008|2008.603	H8N4_Avian_CY079386_A/northern_pintail/Interior_Alaska/8BM2046R1/2008|2008.603	H8N4_Avian_CY079385_A/northern_pintail/Interior_Alaska/8BM2046R1/2008|2008.603	H8N4_Avian_CY079383_A/northern_pintail/Interior_Alaska/8BM2046R1/2008|2008.603	H8N4_Avian_CY079381_A/northern_pintail/Interior_Alaska/8BM2046R1/2008|2008.603	H8N4_Avian_CY079384_A/northern_pintail/Interior_Alaska/8BM2046R1/2008|2008.603	CY079387	CY079386	CY079385	CY079383	CY079381	CY079384	Avian	H8N4	H8	N4	USA	NorthernAmerica	America	2008.6	Wild-ans-long
A/swine/Brazil/66/2011	H1N1_Swine_KM496992_A/swine/Brazil/66/2011|2011.279	H1N1_Swine_KM496993_A/swine/Brazil/66/2011|2011.279	H1N1_Swine_KM496994_A/swine/Brazil/66/2011|2011.279	H1N1_Swine_KM496996_A/swine/Brazil/66/2011|2011.279	H1N1_Swine_KM496998_A/swine/Brazil/66/2011|2011.279	H1N1_Swine_KM496999_A/swine/Brazil/66/2011|2011.279	KM496992	KM496993	KM496994	KM496996	KM496998	KM496999	Swine	H1N1	H1	N1	Brazil	SouthernAmerica	America	2011.28	Swine
A/chicken/Shandong/A-5/2006	H5N1_Avian_HM172444_A/chicken/Shandong/A-5/2006|2006.500	H5N1_Avian_HM172382_A/chicken/Shandong/A-5/2006|2006.500	H5N1_Avian_HM172316_A/chicken/Shandong/A-5/2006|2006.500	H5N1_Avian_HM172235_A/chicken/Shandong/A-5/2006|2006.500	H5N1_Avian_HM172164_A/chicken/Shandong/A-5/2006|2006.500	H5N1_Avian_HM172296_A/chicken/Shandong/A-5/2006|2006.500	HM172444	HM172382	HM172316	HM172235	HM172164	HM172296	Avian	H5N1	H5	N1	China	EasternAsia	Asia	2006.5	Dom-gal
A/Siena/4/1987	H1N1_Human_CY045859_A/Siena/4/1987|1987.500	H1N1_Human_CY045858_A/Siena/4/1987|1987.500	H1N1_Human_CY045857_A/Siena/4/1987|1987.500	H1N1_Human_CY045855_A/Siena/4/1987|1987.500	H1N1_Human_CY045853_A/Siena/4/1987|1987.500	H1N1_Human_CY045856_A/Siena/4/1987|1987.500	CY045859	CY045858	CY045857	CY045855	CY045853	CY045856	Human	H1N1	H1	N1	Italy	SouthernEurope	Europe	1987.5	Human
A/northern_shoveler/Hong_Kong/MPL961/2011	H2N9_Avian_KF260791_A/northern_shoveler/Hong_Kong/MPL961/2011|2011.500	H2N9_Avian_KF260547_A/northern_shoveler/Hong_Kong/MPL961/2011|2011.500	H2N9_Avian_KF260303_A/northern_shoveler/Hong_Kong/MPL961/2011|2011.500	H2N9_Avian_KF259815_A/northern_shoveler/Hong_Kong/MPL961/2011|2011.500	H2N9_Avian_KF259296_A/northern_shoveler/Hong_Kong/MPL961/2011|2011.500	H2N9_Avian_KF260059_A/northern_shoveler/Hong_Kong/MPL961/2011|2011.500	KF260791	KF260547	KF260303	KF259815	KF259296	KF260059	Avian	H2N9	H2	N9	Hong Kong	EasternAsia	Asia	2011.5	Wild-ans-short
A/swine/Netherlands/Groelnlo-186/2011	H1N1_Swine_KR699873_A/swine/Netherlands/Groelnlo-186/2011|2011.247	H1N1_Swine_KR699874_A/swine/Netherlands/Groelnlo-186/2011|2011.247	H1N1_Swine_KR699875_A/swine/Netherlands/Groelnlo-186/2011|2011.247	H1N1_Swine_KR699877_A/swine/Netherlands/Groelnlo-186/2011|2011.247	H1N1_Swine_KR699879_A/swine/Netherlands/Groelnlo-186/2011|2011.247	H1N1_Swine_KR699880_A/swine/Netherlands/Groelnlo-186/2011|2011.247	KR699873	KR699874	KR699875	KR699877	KR699879	KR699880	Swine	H1N1	H1	N1	Netherlands	WesternEurope	Europe	2011.25	Swine
A/Bilthoven/16190/1968	H3N2_Human_KC296477_A/Bilthoven/16190/1968|1968.500	H3N2_Human_KC296476_A/Bilthoven/16190/1968|1968.500	H3N2_Human_KC296478_A/Bilthoven/16190/1968|1968.500	H3N2_Human_KC296481_A/Bilthoven/16190/1968|1968.500	H3N2_Human_KC296475_A/Bilthoven/16190/1968|1968.500	H3N2_Human_KC296479_A/Bilthoven/16190/1968|1968.500	KC296477	KC296476	KC296478	KC296481	KC296475	KC296479	Human	H3N2	H3	N2	Netherlands	WesternEurope	Europe	1968.5	Human
A/Mexico/NAY2090/2007	H3N2_Human_KJ855392_A/Mexico/NAY2090/2007|2007.282	H3N2_Human_KJ855393_A/Mexico/NAY2090/2007|2007.282	H3N2_Human_KJ855394_A/Mexico/NAY2090/2007|2007.282	H3N2_Human_KJ855396_A/Mexico/NAY2090/2007|2007.282	H3N2_Human_KJ855398_A/Mexico/NAY2090/2007|2007.282	H3N2_Human_KJ855399_A/Mexico/NAY2090/2007|2007.282	KJ855392	KJ855393	KJ855394	KJ855396	KJ855398	KJ855399	Human	H3N2	H3	N2	Mexico	CentralAmerica	America	2007.28	Human
A/swine/North_Carolina/SG1464/2004	H3N2_Swine_CY159208_A/swine/North_Carolina/SG1464/2004|2004.186	H3N2_Swine_CY159207_A/swine/North_Carolina/SG1464/2004|2004.186	H3N2_Swine_CY159206_A/swine/North_Carolina/SG1464/2004|2004.186	H3N2_Swine_CY159204_A/swine/North_Carolina/SG1464/2004|2004.186	H3N2_Swine_CY159202_A/swine/North_Carolina/SG1464/2004|2004.186	H3N2_Swine_CY159205_A/swine/North_Carolina/SG1464/2004|2004.186	CY159208	CY159207	CY159206	CY159204	CY159202	CY159205	Swine	H3N2	H3	N2	USA	NorthernAmerica	America	2004.19	Swine
A/mallard/Alberta/260/2016	H1N1_Avian_MF613918_A/mallard/Alberta/260/2016|2016.655	H1N1_Avian_MF613905_A/mallard/Alberta/260/2016|2016.655	H1N1_Avian_MF613772_A/mallard/Alberta/260/2016|2016.655	H1N1_Avian_MF046547_A/mallard/Alberta/260/2016|2016.655	H1N1_Avian_MF613928_A/mallard/Alberta/260/2016|2016.655	H1N1_Avian_MF046361_A/mallard/Alberta/260/2016|2016.655	MF613918	MF613905	MF613772	MF046547	MF613928	MF046361	Avian	H1N1	H1	N1	Canada	NorthernAmerica	America	2016.65	Wild-ans-short
A/northern_pintail/Alaska/UGAI15-7415/2015	H3N6_Avian_KY131404_A/northern_pintail/Alaska/UGAI15-7415/2015|2015.756	H3N6_Avian_KY131405_A/northern_pintail/Alaska/UGAI15-7415/2015|2015.756	H3N6_Avian_KY131406_A/northern_pintail/Alaska/UGAI15-7415/2015|2015.756	H3N6_Avian_KY131408_A/northern_pintail/Alaska/UGAI15-7415/2015|2015.756	H3N6_Avian_KY131410_A/northern_pintail/Alaska/UGAI15-7415/2015|2015.756	H3N6_Avian_KY131411_A/northern_pintail/Alaska/UGAI15-7415/2015|2015.756	KY131404	KY131405	KY131406	KY131408	KY131410	KY131411	Avian	H3N6	H3	N6	USA	NorthernAmerica	America	2015.76	Wild-ans-long
A/swine/North_Carolina/A01270394/2012	H3N2_Swine_KF026672_A/swine/North_Carolina/A01270394/2012|2012.411	H3N2_Swine_KF026671_A/swine/North_Carolina/A01270394/2012|2012.411	H3N2_Swine_KF026673_A/swine/North_Carolina/A01270394/2012|2012.411	H3N2_Swine_KF026675_A/swine/North_Carolina/A01270394/2012|2012.411	H3N2_Swine_JX952144_A/swine/North_Carolina/A01270394/2012|2012.411	H3N2_Swine_KF026674_A/swine/North_Carolina/A01270394/2012|2012.411	KF026672	KF026671	KF026673	KF026675	JX952144	KF026674	Swine	H3N2	H3	N2	USA	NorthernAmerica	America	2012.41	Swine
A/northern_pintail/Alaska/655/2011	H2N9_Avian_KY130712_A/northern_pintail/Alaska/655/2011|2011.745	H2N9_Avian_KY130713_A/northern_pintail/Alaska/655/2011|2011.745	H2N9_Avian_KY130714_A/northern_pintail/Alaska/655/2011|2011.745	H2N9_Avian_KY130716_A/northern_pintail/Alaska/655/2011|2011.745	H2N9_Avian_KY130718_A/northern_pintail/Alaska/655/2011|2011.745	H2N9_Avian_KY130719_A/northern_pintail/Alaska/655/2011|2011.745	KY130712	KY130713	KY130714	KY130716	KY130718	KY130719	Avian	H2N9	H2	N9	USA	NorthernAmerica	America	2011.74	Wild-ans-long
A/Hong_Kong/H090-707-V10/2009	H3N2_Human_CY106687_A/Hong_Kong/H090-707-V10/2009|2009.532	H3N2_Human_CY106686_A/Hong_Kong/H090-707-V10/2009|2009.532	H3N2_Human_CY106685_A/Hong_Kong/H090-707-V10/2009|2009.532	H3N2_Human_CY106683_A/Hong_Kong/H090-707-V10/2009|2009.532	H3N2_Human_CY106681_A/Hong_Kong/H090-707-V10/2009|2009.532	H3N2_Human_CY106684_A/Hong_Kong/H090-707-V10/2009|2009.532	CY106687	CY106686	CY106685	CY106683	CY106681	CY106684	Human	H3N2	H3	N2	Hong Kong	EasternAsia	Asia	2009.53	Human
A/Arkansas/01/2016	H1N1_Human_KX005463_A/Arkansas/01/2016|2016.022	H1N1_Human_KX005464_A/Arkansas/01/2016|2016.022	H1N1_Human_KX005465_A/Arkansas/01/2016|2016.022	H1N1_Human_KX005467_A/Arkansas/01/2016|2016.022	H1N1_Human_KX005469_A/Arkansas/01/2016|2016.022	H1N1_Human_KX005470_A/Arkansas/01/2016|2016.022	KX005463	KX005464	KX005465	KX005467	KX005469	KX005470	Human	H1N1	H1	N1	USA	NorthernAmerica	America	2016.02	Human
A/blue-winged_teal/Ohio/907/2002	H1N6_Avian_CY020868_A/blue-winged_teal/Ohio/907/2002|2002.682	H1N6_Avian_CY020867_A/blue-winged_teal/Ohio/907/2002|2002.682	H1N6_Avian_CY020866_A/blue-winged_teal/Ohio/907/2002|2002.682	H1N6_Avian_CY020864_A/blue-winged_teal/Ohio/907/2002|2002.682	H1N6_Avian_CY020862_A/blue-winged_teal/Ohio/907/2002|2002.682	H1N6_Avian_CY020865_A/blue-winged_teal/Ohio/907/2002|2002.682	CY020868	CY020867	CY020866	CY020864	CY020862	CY020865	Avian	H1N6	H1	N6	USA	NorthernAmerica	America	2002.68	Wild-ans-long
A/New_York/417/2002	H1N2_Human_CY003776_A/New_York/417/2002|2002.178	H1N2_Human_CY003775_A/New_York/417/2002|2002.178	H1N2_Human_CY003774_A/New_York/417/2002|2002.178	H1N2_Human_CY003772_A/New_York/417/2002|2002.178	H1N2_Human_CY003770_A/New_York/417/2002|2002.178	H1N2_Human_CY003773_A/New_York/417/2002|2002.178	CY003776	CY003775	CY003774	CY003772	CY003770	CY003773	Human	H1N2	H1	N2	USA	NorthernAmerica	America	2002.18	Human
A/black-headed_gull/Netherlands/11/2009	H13N6_Avian_KX979410_A/black-headed_gull/Netherlands/11/2009|2009.534	H13N6_Avian_KX979866_A/black-headed_gull/Netherlands/11/2009|2009.534	H13N6_Avian_KX978772_A/black-headed_gull/Netherlands/11/2009|2009.534	H13N6_Avian_KX978094_A/black-headed_gull/Netherlands/11/2009|2009.534	H13N6_Avian_KX978273_A/black-headed_gull/Netherlands/11/2009|2009.534	H13N6_Avian_KX979083_A/black-headed_gull/Netherlands/11/2009|2009.534	KX979410	KX979866	KX978772	KX978094	KX978273	KX979083	Avian	H13N6	H13	N6	Netherlands	WesternEurope	Europe	2009.53	Wild-other
A/Cornell/1001/1967	H2N2_Human_CY125925_A/Cornell/1001/1967|1967.500	H2N2_Human_CY125924_A/Cornell/1001/1967|1967.500	H2N2_Human_CY125923_A/Cornell/1001/1967|1967.500	H2N2_Human_CY125921_A/Cornell/1001/1967|1967.500	H2N2_Human_CY125919_A/Cornell/1001/1967|1967.500	H2N2_Human_CY125922_A/Cornell/1001/1967|1967.500	CY125925	CY125924	CY125923	CY125921	CY125919	CY125922	Human	H2N2	H2	N2	USA	NorthernAmerica	America	1967.5	Human
A/Canterbury/106/2004	H1N1_Human_CY007474_A/Canterbury/106/2004|2004.696	H1N1_Human_CY007473_A/Canterbury/106/2004|2004.696	H1N1_Human_CY007472_A/Canterbury/106/2004|2004.696	H1N1_Human_CY007470_A/Canterbury/106/2004|2004.696	H1N1_Human_CY007468_A/Canterbury/106/2004|2004.696	H1N1_Human_CY007471_A/Canterbury/106/2004|2004.696	CY007474	CY007473	CY007472	CY007470	CY007468	CY007471	Human	H1N1	H1	N1	New Zealand	AustraliaNewZealandOceania	Oceania	2004.7	Human
A/black-headed_gull/Netherlands/1/2005	H6N8_Avian_CY041385_A/black-headed_gull/Netherlands/1/2005|2005.500	H6N8_Avian_CY041384_A/black-headed_gull/Netherlands/1/2005|2005.500	H6N8_Avian_CY041383_A/black-headed_gull/Netherlands/1/2005|2005.500	H6N8_Avian_CY041381_A/black-headed_gull/Netherlands/1/2005|2005.500	H6N8_Avian_CY041379_A/black-headed_gull/Netherlands/1/2005|2005.500	H6N8_Avian_CY041382_A/black-headed_gull/Netherlands/1/2005|2005.500	CY041385	CY041384	CY041383	CY041381	CY041379	CY041382	Avian	H6N8	H6	N8	Netherlands	WesternEurope	Europe	2005.5	Wild-other
A/canine/Guangdong/1/2007	H3N2_Canine_GU433376_A/canine/Guangdong/1/2007|2007.293	H3N2_Canine_GU433375_A/canine/Guangdong/1/2007|2007.293	H3N2_Canine_GU433374_A/canine/Guangdong/1/2007|2007.293	H3N2_Canine_GU433372_A/canine/Guangdong/1/2007|2007.293	H3N2_Canine_GU433370_A/canine/Guangdong/1/2007|2007.293	H3N2_Canine_GU433373_A/canine/Guangdong/1/2007|2007.293	GU433376	GU433375	GU433374	GU433372	GU433370	GU433373	Canine	H3N2	H3	N2	China	EasternAsia	Asia	2007.29	Canine
A/Taipei/0011/2015	H3N2_Human_KY615571_A/Taipei/0011/2015|2015.978	H3N2_Human_KY615476_A/Taipei/0011/2015|2015.978	H3N2_Human_KY615458_A/Taipei/0011/2015|2015.978	H3N2_Human_KY487115_A/Taipei/0011/2015|2015.978	H3N2_Human_KY487093_A/Taipei/0011/2015|2015.978	H3N2_Human_KY487670_A/Taipei/0011/2015|2015.978	KY615571	KY615476	KY615458	KY487115	KY487093	KY487670	Human	H3N2	H3	N2	Taiwan	EasternAsia	Asia	2015.98	Human
A/Canada-ON/RV1527/2009	H1N1_Human_FJ998205_A/Canada-ON/RV1527/2009|2009.310	H1N1_Human_FJ998227_A/Canada-ON/RV1527/2009|2009.310	H1N1_Human_FJ998224_A/Canada-ON/RV1527/2009|2009.310	H1N1_Human_FJ998218_A/Canada-ON/RV1527/2009|2009.310	H1N1_Human_FJ998212_A/Canada-ON/RV1527/2009|2009.310	H1N1_Human_FJ998221_A/Canada-ON/RV1527/2009|2009.310	FJ998205	FJ998227	FJ998224	FJ998218	FJ998212	FJ998221	Human	H1N1	H1	N1	Canada	NorthernAmerica	America	2009.31	Human
A/chicken/NY/119256-7/2001	H7N2_Avian_EU084909_A/chicken/NY/119256-7/2001|2001.500	H7N2_Avian_EU084910_A/chicken/NY/119256-7/2001|2001.500	H7N2_Avian_EU084911_A/chicken/NY/119256-7/2001|2001.500	H7N2_Avian_EU084912_A/chicken/NY/119256-7/2001|2001.500	H7N2_Avian_AY241599_A/chicken/NY/119256-7/2001|2001.500	H7N2_Avian_AY241638_A/chicken/NY/119256-7/2001|2001.500	EU084909	EU084910	EU084911	EU084912	AY241599	AY241638	Avian	H7N2	H7	N2	USA	NorthernAmerica	America	2001.5	Dom-gal
A/duck/Nanchang/9789/2013	H5N1_Avian_KP288321_A/duck/Nanchang/9789/2013|2013.748	H5N1_Avian_KP288322_A/duck/Nanchang/9789/2013|2013.748	H5N1_Avian_KP288323_A/duck/Nanchang/9789/2013|2013.748	H5N1_Avian_KP288325_A/duck/Nanchang/9789/2013|2013.748	H5N1_Avian_KP288327_A/duck/Nanchang/9789/2013|2013.748	H5N1_Avian_KP288328_A/duck/Nanchang/9789/2013|2013.748	KP288321	KP288322	KP288323	KP288325	KP288327	KP288328	Avian	H5N1	H5	N1	China	EasternAsia	Asia	2013.75	Dom-ans
A/mallard/Interior_Alaska/7MP0510/2007	H3N6_Avian_CY077237_A/mallard/Interior_Alaska/7MP0510/2007|2007.682	H3N6_Avian_CY077236_A/mallard/Interior_Alaska/7MP0510/2007|2007.682	H3N6_Avian_CY077235_A/mallard/Interior_Alaska/7MP0510/2007|2007.682	H3N6_Avian_CY077233_A/mallard/Interior_Alaska/7MP0510/2007|2007.682	H3N6_Avian_CY077231_A/mallard/Interior_Alaska/7MP0510/2007|2007.682	H3N6_Avian_CY077234_A/mallard/Interior_Alaska/7MP0510/2007|2007.682	CY077237	CY077236	CY077235	CY077233	CY077231	CY077234	Avian	H3N6	H3	N6	USA	NorthernAmerica	America	2007.68	Wild-ans-short
A/mallard_duck/Netherlands/11/2006	H8N4_Avian_MF147843_A/mallard_duck/Netherlands/11/2006|2006.559	H8N4_Avian_MF146650_A/mallard_duck/Netherlands/11/2006|2006.559	H8N4_Avian_MF147516_A/mallard_duck/Netherlands/11/2006|2006.559	H8N4_Avian_MF146512_A/mallard_duck/Netherlands/11/2006|2006.559	H8N4_Avian_MF146848_A/mallard_duck/Netherlands/11/2006|2006.559	H8N4_Avian_MF147369_A/mallard_duck/Netherlands/11/2006|2006.559	MF147843	MF146650	MF147516	MF146512	MF146848	MF147369	Avian	H8N4	H8	N4	Netherlands	WesternEurope	Europe	2006.56	Wild-ans-short
A/duck/Shantou/9414/2006	H6N2_Avian_CY110323_A/duck/Shantou/9414/2006|2006.367	H6N2_Avian_CY110324_A/duck/Shantou/9414/2006|2006.367	H6N2_Avian_CY110325_A/duck/Shantou/9414/2006|2006.367	H6N2_Avian_CY110327_A/duck/Shantou/9414/2006|2006.367	H6N2_Avian_CY110329_A/duck/Shantou/9414/2006|2006.367	H6N2_Avian_CY110330_A/duck/Shantou/9414/2006|2006.367	CY110323	CY110324	CY110325	CY110327	CY110329	CY110330	Avian	H6N2	H6	N2	China	EasternAsia	Asia	2006.37	Dom-ans
A/ruddy_turnstone/New_Jersey/AI00-1049/2000	H6N1_Avian_CY144177_A/ruddy_turnstone/New_Jersey/AI00-1049/2000|2000.370	H6N1_Avian_CY144176_A/ruddy_turnstone/New_Jersey/AI00-1049/2000|2000.370	H6N1_Avian_CY144175_A/ruddy_turnstone/New_Jersey/AI00-1049/2000|2000.370	H6N1_Avian_CY144173_A/ruddy_turnstone/New_Jersey/AI00-1049/2000|2000.370	H6N1_Avian_CY144171_A/ruddy_turnstone/New_Jersey/AI00-1049/2000|2000.370	H6N1_Avian_CY144174_A/ruddy_turnstone/New_Jersey/AI00-1049/2000|2000.370	CY144177	CY144176	CY144175	CY144173	CY144171	CY144174	Avian	H6N1	H6	N1	USA	NorthernAmerica	America	2000.37	Wild-other
A/ostrich/Nigeria/1047-25/2006	H5N1_Avian_CY016922_A/ostrich/Nigeria/1047-25/2006|2006.500	H5N1_Avian_CY016921_A/ostrich/Nigeria/1047-25/2006|2006.500	H5N1_Avian_CY016920_A/ostrich/Nigeria/1047-25/2006|2006.500	H5N1_Avian_CY016918_A/ostrich/Nigeria/1047-25/2006|2006.500	H5N1_Avian_CY016916_A/ostrich/Nigeria/1047-25/2006|2006.500	H5N1_Avian_CY016919_A/ostrich/Nigeria/1047-25/2006|2006.500	CY016922	CY016921	CY016920	CY016918	CY016916	CY016919	Avian	H5N1	H5	N1	Nigeria	WesternAfrica	Africa	2006.5	Wild-other
A/swine/Kazakhstan/106/1985	H3N6_Swine_KJ889412_A/swine/Kazakhstan/106/1985|1985.500	H3N6_Swine_KJ889413_A/swine/Kazakhstan/106/1985|1985.500	H3N6_Swine_KJ889414_A/swine/Kazakhstan/106/1985|1985.500	H3N6_Swine_KJ889416_A/swine/Kazakhstan/106/1985|1985.500	H3N6_Swine_KJ889418_A/swine/Kazakhstan/106/1985|1985.500	H3N6_Swine_KJ889419_A/swine/Kazakhstan/106/1985|1985.500	KJ889412	KJ889413	KJ889414	KJ889416	KJ889418	KJ889419	Swine	H3N6	H3	N6	Kazakhstan	CentralAsia	Asia	1985.5	Swine
A/Louisiana/27/2016	H3N2_Human_CY210184_A/Louisiana/27/2016|2016.871	H3N2_Human_CY210185_A/Louisiana/27/2016|2016.871	H3N2_Human_CY215680_A/Louisiana/27/2016|2016.871	H3N2_Human_CY210188_A/Louisiana/27/2016|2016.871	H3N2_Human_CY210190_A/Louisiana/27/2016|2016.871	H3N2_Human_CY210191_A/Louisiana/27/2016|2016.871	CY210184	CY210185	CY215680	CY210188	CY210190	CY210191	Human	H3N2	H3	N2	USA	NorthernAmerica	America	2016.87	Human
A/swine/California/A01459047/2015	H1N1_Swine_KT735000_A/swine/California/A01459047/2015|2015.386	H1N1_Swine_KT735001_A/swine/California/A01459047/2015|2015.386	H1N1_Swine_KT735002_A/swine/California/A01459047/2015|2015.386	H1N1_Swine_KT735004_A/swine/California/A01459047/2015|2015.386	H1N1_Swine_KT735006_A/swine/California/A01459047/2015|2015.386	H1N1_Swine_KT735007_A/swine/California/A01459047/2015|2015.386	KT735000	KT735001	KT735002	KT735004	KT735006	KT735007	Swine	H1N1	H1	N1	USA	NorthernAmerica	America	2015.39	Swine
A/mallard/California/6695/2009	H6N1_Avian_CY094572_A/mallard/California/6695/2009|2009.814	H6N1_Avian_CY094571_A/mallard/California/6695/2009|2009.814	H6N1_Avian_CY094570_A/mallard/California/6695/2009|2009.814	H6N1_Avian_CY094568_A/mallard/California/6695/2009|2009.814	H6N1_Avian_CY094566_A/mallard/California/6695/2009|2009.814	H6N1_Avian_CY094569_A/mallard/California/6695/2009|2009.814	CY094572	CY094571	CY094570	CY094568	CY094566	CY094569	Avian	H6N1	H6	N1	USA	NorthernAmerica	America	2009.81	Wild-ans-short
A/turkey/VA/505477-18/2007	H5N1_Avian_GU186516_A/turkey/VA/505477-18/2007|2007.500	H5N1_Avian_GU186515_A/turkey/VA/505477-18/2007|2007.500	H5N1_Avian_GU186514_A/turkey/VA/505477-18/2007|2007.500	H5N1_Avian_GU186512_A/turkey/VA/505477-18/2007|2007.500	H5N1_Avian_GU186510_A/turkey/VA/505477-18/2007|2007.500	H5N1_Avian_GU186513_A/turkey/VA/505477-18/2007|2007.500	GU186516	GU186515	GU186514	GU186512	GU186510	GU186513	Avian	H5N1	H5	N1	USA	NorthernAmerica	America	2007.5	Dom-gal
A/duck/Eastern_China/L0321/2010	H5N2_Avian_KP732567_A/duck/Eastern_China/L0321/2010|2010.216	H5N2_Avian_KP732587_A/duck/Eastern_China/L0321/2010|2010.216	H5N2_Avian_KP732607_A/duck/Eastern_China/L0321/2010|2010.216	H5N2_Avian_KP732647_A/duck/Eastern_China/L0321/2010|2010.216	H5N2_Avian_KP732687_A/duck/Eastern_China/L0321/2010|2010.216	H5N2_Avian_KP732707_A/duck/Eastern_China/L0321/2010|2010.216	KP732567	KP732587	KP732607	KP732647	KP732687	KP732707	Avian	H5N2	H5	N2	China	EasternAsia	Asia	2010.22	Dom-ans
A/mallard/Sweden/343/2002	H12N5_Avian_CY184006_A/mallard/Sweden/343/2002|2002.830	H12N5_Avian_CY184005_A/mallard/Sweden/343/2002|2002.830	H12N5_Avian_CY184004_A/mallard/Sweden/343/2002|2002.830	H12N5_Avian_CY184002_A/mallard/Sweden/343/2002|2002.830	H12N5_Avian_CY184000_A/mallard/Sweden/343/2002|2002.830	H12N5_Avian_CY184003_A/mallard/Sweden/343/2002|2002.830	CY184006	CY184005	CY184004	CY184002	CY184000	CY184003	Avian	H12N5	H12	N5	Sweden	NorthernEurope	Europe	2002.83	Wild-ans-short
A/mallard/Ohio/13OS1979/2013	H10N7_Avian_KX013074_A/mallard/Ohio/13OS1979/2013|2013.600	H10N7_Avian_KX013047_A/mallard/Ohio/13OS1979/2013|2013.600	H10N7_Avian_KX013036_A/mallard/Ohio/13OS1979/2013|2013.600	H10N7_Avian_KX013057_A/mallard/Ohio/13OS1979/2013|2013.600	H10N7_Avian_KX013085_A/mallard/Ohio/13OS1979/2013|2013.600	H10N7_Avian_KX013080_A/mallard/Ohio/13OS1979/2013|2013.600	KX013074	KX013047	KX013036	KX013057	KX013085	KX013080	Avian	H10N7	H10	N7	USA	NorthernAmerica	America	2013.6	Wild-ans-short
A/Beijing/132/2010	H1N1_Human_KF918700_A/Beijing/132/2010|2010.844	H1N1_Human_KF918701_A/Beijing/132/2010|2010.844	H1N1_Human_KF918702_A/Beijing/132/2010|2010.844	H1N1_Human_KF918704_A/Beijing/132/2010|2010.844	H1N1_Human_KF918706_A/Beijing/132/2010|2010.844	H1N1_Human_KF918707_A/Beijing/132/2010|2010.844	KF918700	KF918701	KF918702	KF918704	KF918706	KF918707	Human	H1N1	H1	N1	China	EasternAsia	Asia	2010.84	Human
A/Vermont/30/2016	H3N2_Human_KX918361_A/Vermont/30/2016|2016.375	H3N2_Human_KX918362_A/Vermont/30/2016|2016.375	H3N2_Human_KX918363_A/Vermont/30/2016|2016.375	H3N2_Human_KX918365_A/Vermont/30/2016|2016.375	H3N2_Human_KX918367_A/Vermont/30/2016|2016.375	H3N2_Human_KX918368_A/Vermont/30/2016|2016.375	KX918361	KX918362	KX918363	KX918365	KX918367	KX918368	Human	H3N2	H3	N2	USA	NorthernAmerica	America	2016.38	Human
A/American_black_duck/New_Brunswick/04395/2007	H10N7_Avian_CY129244_A/American_black_duck/New_Brunswick/04395/2007|2007.674	H10N7_Avian_CY129243_A/American_black_duck/New_Brunswick/04395/2007|2007.674	H10N7_Avian_CY129242_A/American_black_duck/New_Brunswick/04395/2007|2007.674	H10N7_Avian_CY129240_A/American_black_duck/New_Brunswick/04395/2007|2007.674	H10N7_Avian_CY129238_A/American_black_duck/New_Brunswick/04395/2007|2007.674	H10N7_Avian_CY129241_A/American_black_duck/New_Brunswick/04395/2007|2007.674	CY129244	CY129243	CY129242	CY129240	CY129238	CY129241	Avian	H10N7	H10	N7	Canada	NorthernAmerica	America	2007.67	Wild-ans-short
A/swine/Thailand/PB482/2009	H3N2_Swine_KC859211_A/swine/Thailand/PB482/2009|2009.877	H3N2_Swine_KC859212_A/swine/Thailand/PB482/2009|2009.877	H3N2_Swine_KC859213_A/swine/Thailand/PB482/2009|2009.877	H3N2_Swine_KC859215_A/swine/Thailand/PB482/2009|2009.877	H3N2_Swine_KC859217_A/swine/Thailand/PB482/2009|2009.877	H3N2_Swine_KC859218_A/swine/Thailand/PB482/2009|2009.877	KC859211	KC859212	KC859213	KC859215	KC859217	KC859218	Swine	H3N2	H3	N2	Thailand	SouthEasternAsia	Asia	2009.88	Swine
A/swine/Shanghai/1/2007	H1N2_Swine_FJ374512_A/swine/Shanghai/1/2007|2007.225	H1N2_Swine_FJ374513_A/swine/Shanghai/1/2007|2007.225	H1N2_Swine_FJ374517_A/swine/Shanghai/1/2007|2007.225	H1N2_Swine_FJ374515_A/swine/Shanghai/1/2007|2007.225	H1N2_Swine_FJ374518_A/swine/Shanghai/1/2007|2007.225	H1N2_Swine_FJ374516_A/swine/Shanghai/1/2007|2007.225	FJ374512	FJ374513	FJ374517	FJ374515	FJ374518	FJ374516	Swine	H1N2	H1	N2	China	EasternAsia	Asia	2007.22	Swine
A/mallard/Maryland/12OS631/2012	H1N1_Avian_CY202961_A/mallard/Maryland/12OS631/2012|2012.085	H1N1_Avian_CY202960_A/mallard/Maryland/12OS631/2012|2012.085	H1N1_Avian_CY202959_A/mallard/Maryland/12OS631/2012|2012.085	H1N1_Avian_CY202957_A/mallard/Maryland/12OS631/2012|2012.085	H1N1_Avian_CY202955_A/mallard/Maryland/12OS631/2012|2012.085	H1N1_Avian_CY202958_A/mallard/Maryland/12OS631/2012|2012.085	CY202961	CY202960	CY202959	CY202957	CY202955	CY202958	Avian	H1N1	H1	N1	USA	NorthernAmerica	America	2012.09	Wild-ans-short
A/Georgia/21/2017	H3N2_Human_MG974343_A/Georgia/21/2017|2017.803	H3N2_Human_MG974344_A/Georgia/21/2017|2017.803	H3N2_Human_MG974345_A/Georgia/21/2017|2017.803	H3N2_Human_MG974347_A/Georgia/21/2017|2017.803	H3N2_Human_MG974349_A/Georgia/21/2017|2017.803	H3N2_Human_MG974350_A/Georgia/21/2017|2017.803	MG974343	MG974344	MG974345	MG974347	MG974349	MG974350	Human	H3N2	H3	N2	USA	NorthernAmerica	America	2017.8	Human
A/chicken/Guangdong/21/02	H9N2_Avian_DQ064546_A/chicken/Guangdong/21/02|2002.500	H9N2_Avian_DQ064519_A/chicken/Guangdong/21/02|2002.500	H9N2_Avian_DQ064492_A/chicken/Guangdong/21/02|2002.500	H9N2_Avian_DQ064438_A/chicken/Guangdong/21/02|2002.500	H9N2_Avian_DQ064384_A/chicken/Guangdong/21/02|2002.500	H9N2_Avian_DQ064465_A/chicken/Guangdong/21/02|2002.500	DQ064546	DQ064519	DQ064492	DQ064438	DQ064384	DQ064465	Avian	H9N2	H9	N2	China	EasternAsia	Asia	2002.5	Dom-gal
A/chicken/Bangladesh/33395/2017	H5N1_Avian_MH135445_A/chicken/Bangladesh/33395/2017|2017.625	H5N1_Avian_MH135515_A/chicken/Bangladesh/33395/2017|2017.625	H5N1_Avian_MH135536_A/chicken/Bangladesh/33395/2017|2017.625	H5N1_Avian_MH135574_A/chicken/Bangladesh/33395/2017|2017.625	H5N1_Avian_MH135336_A/chicken/Bangladesh/33395/2017|2017.625	H5N1_Avian_MH135554_A/chicken/Bangladesh/33395/2017|2017.625	MH135445	MH135515	MH135536	MH135574	MH135336	MH135554	Avian	H5N1	H5	N1	Bangladesh	SouthernAsia	Asia	2017.62	Dom-gal
A/Berlin/3/1964	H2N2_Human_CY032244_A/Berlin/3/1964|1964.500	H2N2_Human_CY032243_A/Berlin/3/1964|1964.500	H2N2_Human_CY032242_A/Berlin/3/1964|1964.500	H2N2_Human_CY032240_A/Berlin/3/1964|1964.500	H2N2_Human_CY032238_A/Berlin/3/1964|1964.500	H2N2_Human_CY032241_A/Berlin/3/1964|1964.500	CY032244	CY032243	CY032242	CY032240	CY032238	CY032241	Human	H2N2	H2	N2	Germany	WesternEurope	Europe	1964.5	Human
A/blue-winged_teal/Missouri/11OS2620/2011	H4N6_Avian_CY166970_A/blue-winged_teal/Missouri/11OS2620/2011|2011.690	H4N6_Avian_CY166969_A/blue-winged_teal/Missouri/11OS2620/2011|2011.690	H4N6_Avian_CY166968_A/blue-winged_teal/Missouri/11OS2620/2011|2011.690	H4N6_Avian_CY166966_A/blue-winged_teal/Missouri/11OS2620/2011|2011.690	H4N6_Avian_CY166964_A/blue-winged_teal/Missouri/11OS2620/2011|2011.690	H4N6_Avian_CY166967_A/blue-winged_teal/Missouri/11OS2620/2011|2011.690	CY166970	CY166969	CY166968	CY166966	CY166964	CY166967	Avian	H4N6	H4	N6	USA	NorthernAmerica	America	2011.69	Wild-ans-long
A/duck/Hokkaido/W26/2012	H12N1_Avian_LC339664_A/duck/Hokkaido/W26/2012|2012.756	H12N1_Avian_LC339665_A/duck/Hokkaido/W26/2012|2012.756	H12N1_Avian_LC339666_A/duck/Hokkaido/W26/2012|2012.756	H12N1_Avian_LC339668_A/duck/Hokkaido/W26/2012|2012.756	H12N1_Avian_LC339670_A/duck/Hokkaido/W26/2012|2012.756	H12N1_Avian_LC339671_A/duck/Hokkaido/W26/2012|2012.756	LC339664	LC339665	LC339666	LC339668	LC339670	LC339671	Avian	H12N1	H12	N1	Japan	EasternAsia	Asia	2012.76	Dom-ans
A/quail/Guangxi/12/2002	H5N1_Avian_JF772153_A/quail/Guangxi/12/2002|2002.534	H5N1_Avian_JF772154_A/quail/Guangxi/12/2002|2002.534	H5N1_Avian_JF772155_A/quail/Guangxi/12/2002|2002.534	H5N1_Avian_JF772157_A/quail/Guangxi/12/2002|2002.534	H5N1_Avian_JF772159_A/quail/Guangxi/12/2002|2002.534	H5N1_Avian_JF772160_A/quail/Guangxi/12/2002|2002.534	JF772153	JF772154	JF772155	JF772157	JF772159	JF772160	Avian	H5N1	H5	N1	China	EasternAsia	Asia	2002.53	Dom-gal
A/canine/New_York/1623-1/2010	H3N8_Canine_MF173152_A/canine/New_York/1623-1/2010|2010.500	H3N8_Canine_MF173201_A/canine/New_York/1623-1/2010|2010.500	H3N8_Canine_MF173212_A/canine/New_York/1623-1/2010|2010.500	H3N8_Canine_MF173375_A/canine/New_York/1623-1/2010|2010.500	H3N8_Canine_MF173311_A/canine/New_York/1623-1/2010|2010.500	H3N8_Canine_MF173318_A/canine/New_York/1623-1/2010|2010.500	MF173152	MF173201	MF173212	MF173375	MF173311	MF173318	Canine	H3N8	H3	N8	USA	NorthernAmerica	America	2010.5	Canine
A/Hanoi/BM767/2003	H3N2_Human_CY105221_A/Hanoi/BM767/2003|2003.455	H3N2_Human_CY105220_A/Hanoi/BM767/2003|2003.455	H3N2_Human_CY105219_A/Hanoi/BM767/2003|2003.455	H3N2_Human_CY105217_A/Hanoi/BM767/2003|2003.455	H3N2_Human_CY105215_A/Hanoi/BM767/2003|2003.455	H3N2_Human_CY105218_A/Hanoi/BM767/2003|2003.455	CY105221	CY105220	CY105219	CY105217	CY105215	CY105218	Human	H3N2	H3	N2	Viet Nam	SouthEasternAsia	Asia	2003.45	Human
A/Washington/UR06-0225/2007	H3N2_Human_CY026610_A/Washington/UR06-0225/2007|2007.104	H3N2_Human_CY026609_A/Washington/UR06-0225/2007|2007.104	H3N2_Human_CY026608_A/Washington/UR06-0225/2007|2007.104	H3N2_Human_CY026606_A/Washington/UR06-0225/2007|2007.104	H3N2_Human_CY026604_A/Washington/UR06-0225/2007|2007.104	H3N2_Human_CY026607_A/Washington/UR06-0225/2007|2007.104	CY026610	CY026609	CY026608	CY026606	CY026604	CY026607	Human	H3N2	H3	N2	USA	NorthernAmerica	America	2007.1	Human
A/snow_goose/Delaware/12OS3767/2012	H1N1_Avian_CY202784_A/snow_goose/Delaware/12OS3767/2012|2012.145	H1N1_Avian_CY202783_A/snow_goose/Delaware/12OS3767/2012|2012.145	H1N1_Avian_CY202782_A/snow_goose/Delaware/12OS3767/2012|2012.145	H1N1_Avian_CY202780_A/snow_goose/Delaware/12OS3767/2012|2012.145	H1N1_Avian_CY202778_A/snow_goose/Delaware/12OS3767/2012|2012.145	H1N1_Avian_CY202781_A/snow_goose/Delaware/12OS3767/2012|2012.145	CY202784	CY202783	CY202782	CY202780	CY202778	CY202781	Avian	H1N1	H1	N1	USA	NorthernAmerica	America	2012.14	Wild-ans-long
A/blue-winged_teal/Louisiana/AI10-3613/2010	H4N6_Avian_CY205621_A/blue-winged_teal/Louisiana/AI10-3613/2010|2010.696	H4N6_Avian_CY205620_A/blue-winged_teal/Louisiana/AI10-3613/2010|2010.696	H4N6_Avian_CY205619_A/blue-winged_teal/Louisiana/AI10-3613/2010|2010.696	H4N6_Avian_CY205617_A/blue-winged_teal/Louisiana/AI10-3613/2010|2010.696	H4N6_Avian_CY205615_A/blue-winged_teal/Louisiana/AI10-3613/2010|2010.696	H4N6_Avian_CY205618_A/blue-winged_teal/Louisiana/AI10-3613/2010|2010.696	CY205621	CY205620	CY205619	CY205617	CY205615	CY205618	Avian	H4N6	H4	N6	USA	NorthernAmerica	America	2010.7	Wild-ans-long
A/duck/HuBei/03/2010	H5N5_Avian_JX878680_A/duck/HuBei/03/2010|2010.236	H5N5_Avian_JX878681_A/duck/HuBei/03/2010|2010.236	H5N5_Avian_JX878682_A/duck/HuBei/03/2010|2010.236	H5N5_Avian_JX878684_A/duck/HuBei/03/2010|2010.236	H5N5_Avian_JX878686_A/duck/HuBei/03/2010|2010.236	H5N5_Avian_JX878687_A/duck/HuBei/03/2010|2010.236	JX878680	JX878681	JX878682	JX878684	JX878686	JX878687	Avian	H5N5	H5	N5	China	EasternAsia	Asia	2010.24	Dom-ans
A/swine/North_Carolina/A01432766/2013	H1N2_Swine_KX960287_A/swine/North_Carolina/A01432766/2013|2013.353	H1N2_Swine_KX960288_A/swine/North_Carolina/A01432766/2013|2013.353	H1N2_Swine_KX960289_A/swine/North_Carolina/A01432766/2013|2013.353	H1N2_Swine_KX960290_A/swine/North_Carolina/A01432766/2013|2013.353	H1N2_Swine_KF282744_A/swine/North_Carolina/A01432766/2013|2013.452	H1N2_Swine_KX960291_A/swine/North_Carolina/A01432766/2013|2013.353	KX960287	KX960288	KX960289	KX960290	KF282744	KX960291	Swine	H1N2	H1	N2	USA	NorthernAmerica	America	2013.35	Swine
A/mallard/Rugen/26-4/1980	H2N3_Avian_CY117074_A/mallard/Rugen/26-4/1980|1980.500	H2N3_Avian_CY117073_A/mallard/Rugen/26-4/1980|1980.500	H2N3_Avian_CY117072_A/mallard/Rugen/26-4/1980|1980.500	H2N3_Avian_CY117070_A/mallard/Rugen/26-4/1980|1980.500	H2N3_Avian_CY117068_A/mallard/Rugen/26-4/1980|1980.500	H2N3_Avian_CY117071_A/mallard/Rugen/26-4/1980|1980.500	CY117074	CY117073	CY117072	CY117070	CY117068	CY117071	Avian	H2N3	H2	N3	Germany	WesternEurope	Europe	1980.5	Wild-ans-short
A/Louisiana/02/2016	H1N1_Human_KX406728_A/Louisiana/02/2016|2016.110	H1N1_Human_KX406729_A/Louisiana/02/2016|2016.110	H1N1_Human_KX406730_A/Louisiana/02/2016|2016.110	H1N1_Human_KX406732_A/Louisiana/02/2016|2016.110	H1N1_Human_KX406734_A/Louisiana/02/2016|2016.110	H1N1_Human_KX406735_A/Louisiana/02/2016|2016.110	KX406728	KX406729	KX406730	KX406732	KX406734	KX406735	Human	H1N1	H1	N1	USA	NorthernAmerica	America	2016.11	Human
A/swine/OH/511445/2007	H1N1_Swine_EU604691_A/swine/OH/511445/2007|2007.500	H1N1_Swine_EU604692_A/swine/OH/511445/2007|2007.500	H1N1_Swine_EU604693_A/swine/OH/511445/2007|2007.500	H1N1_Swine_EU604694_A/swine/OH/511445/2007|2007.500	H1N1_Swine_EU604695_A/swine/OH/511445/2007|2007.500	H1N1_Swine_EU604696_A/swine/OH/511445/2007|2007.500	EU604691	EU604692	EU604693	EU604694	EU604695	EU604696	Swine	H1N1	H1	N1	USA	NorthernAmerica	America	2007.5	Swine
A/mallard/Sweden/2823/2003	H10N8_Avian_CY184639_A/mallard/Sweden/2823/2003|2003.395	H10N8_Avian_CY184638_A/mallard/Sweden/2823/2003|2003.395	H10N8_Avian_CY184637_A/mallard/Sweden/2823/2003|2003.395	H10N8_Avian_CY184635_A/mallard/Sweden/2823/2003|2003.395	H10N8_Avian_CY184633_A/mallard/Sweden/2823/2003|2003.395	H10N8_Avian_CY184636_A/mallard/Sweden/2823/2003|2003.395	CY184639	CY184638	CY184637	CY184635	CY184633	CY184636	Avian	H10N8	H10	N8	Sweden	NorthernEurope	Europe	2003.39	Wild-ans-short
A/chicken/New_York/28263/1989	H6N3_Avian_CY014916_A/chicken/New_York/28263/1989|1989.332	H6N3_Avian_CY014915_A/chicken/New_York/28263/1989|1989.332	H6N3_Avian_CY014914_A/chicken/New_York/28263/1989|1989.332	H6N3_Avian_CY014912_A/chicken/New_York/28263/1989|1989.332	H6N3_Avian_CY014910_A/chicken/New_York/28263/1989|1989.332	H6N3_Avian_CY014913_A/chicken/New_York/28263/1989|1989.332	CY014916	CY014915	CY014914	CY014912	CY014910	CY014913	Avian	H6N3	H6	N3	USA	NorthernAmerica	America	1989.33	Dom-gal
A/duck/Minnesota/25/1975	H6N2_Avian_CY180491_A/duck/Minnesota/25/1975|1975.500	H6N2_Avian_CY180490_A/duck/Minnesota/25/1975|1975.500	H6N2_Avian_CY180489_A/duck/Minnesota/25/1975|1975.500	H6N2_Avian_CY180487_A/duck/Minnesota/25/1975|1975.500	H6N2_Avian_CY180485_A/duck/Minnesota/25/1975|1975.500	H6N2_Avian_CY180488_A/duck/Minnesota/25/1975|1975.500	CY180491	CY180490	CY180489	CY180487	CY180485	CY180488	Avian	H6N2	H6	N2	USA	NorthernAmerica	America	1975.5	Dom-ans
A/duck/Fujian/3796/2006	H6N6_Avian_CY109527_A/duck/Fujian/3796/2006|2006.285	H6N6_Avian_CY109528_A/duck/Fujian/3796/2006|2006.285	H6N6_Avian_CY109529_A/duck/Fujian/3796/2006|2006.285	H6N6_Avian_CY109531_A/duck/Fujian/3796/2006|2006.285	H6N6_Avian_CY109533_A/duck/Fujian/3796/2006|2006.285	H6N6_Avian_CY109534_A/duck/Fujian/3796/2006|2006.285	CY109527	CY109528	CY109529	CY109531	CY109533	CY109534	Avian	H6N6	H6	N6	China	EasternAsia	Asia	2006.29	Dom-ans
A/Muscovy_duck/Guangxi/GXd-3/2012	H1N2_Avian_KF013941_A/Muscovy_duck/Guangxi/GXd-3/2012|2012.153	H1N2_Avian_KF013948_A/Muscovy_duck/Guangxi/GXd-3/2012|2012.153	H1N2_Avian_KF013947_A/Muscovy_duck/Guangxi/GXd-3/2012|2012.153	H1N2_Avian_KF013945_A/Muscovy_duck/Guangxi/GXd-3/2012|2012.153	H1N2_Avian_KF013943_A/Muscovy_duck/Guangxi/GXd-3/2012|2012.153	H1N2_Avian_KF013946_A/Muscovy_duck/Guangxi/GXd-3/2012|2012.153	KF013941	KF013948	KF013947	KF013945	KF013943	KF013946	Avian	H1N2	H1	N2	China	EasternAsia	Asia	2012.15	Dom-ans
A/rosy-billed_pochard/Argentina/CIP051-925/2008	H6N2_Avian_CY067707_A/rosy-billed_pochard/Argentina/CIP051-925/2008|2008.123	H6N2_Avian_CY067708_A/rosy-billed_pochard/Argentina/CIP051-925/2008|2008.123	H6N2_Avian_CY067709_A/rosy-billed_pochard/Argentina/CIP051-925/2008|2008.123	H6N2_Avian_CY067711_A/rosy-billed_pochard/Argentina/CIP051-925/2008|2008.123	H6N2_Avian_CY067713_A/rosy-billed_pochard/Argentina/CIP051-925/2008|2008.123	H6N2_Avian_CY067714_A/rosy-billed_pochard/Argentina/CIP051-925/2008|2008.123	CY067707	CY067708	CY067709	CY067711	CY067713	CY067714	Avian	H6N2	H6	N2	Argentina	SouthernAmerica	America	2008.12	Wild-ans-short
A/swine/North_Carolina/SG1230/2005	H3N2_Swine_CY157830_A/swine/North_Carolina/SG1230/2005|2005.203	H3N2_Swine_CY157829_A/swine/North_Carolina/SG1230/2005|2005.203	H3N2_Swine_CY157828_A/swine/North_Carolina/SG1230/2005|2005.203	H3N2_Swine_CY157826_A/swine/North_Carolina/SG1230/2005|2005.203	H3N2_Swine_CY157824_A/swine/North_Carolina/SG1230/2005|2005.203	H3N2_Swine_CY157827_A/swine/North_Carolina/SG1230/2005|2005.203	CY157830	CY157829	CY157828	CY157826	CY157824	CY157827	Swine	H3N2	H3	N2	USA	NorthernAmerica	America	2005.2	Swine
A/swine/Pennsylvania/A01104050/2012	H3N2_Swine_KC261883_A/swine/Pennsylvania/A01104050/2012|2012.603	H3N2_Swine_KC261884_A/swine/Pennsylvania/A01104050/2012|2012.603	H3N2_Swine_KC261885_A/swine/Pennsylvania/A01104050/2012|2012.603	H3N2_Swine_KC261887_A/swine/Pennsylvania/A01104050/2012|2012.603	H3N2_Swine_KC261889_A/swine/Pennsylvania/A01104050/2012|2012.603	H3N2_Swine_KC261890_A/swine/Pennsylvania/A01104050/2012|2012.603	KC261883	KC261884	KC261885	KC261887	KC261889	KC261890	Swine	H3N2	H3	N2	USA	NorthernAmerica	America	2012.6	Swine
A/Kansas/17/2017	H1N1_Human_MH083602_A/Kansas/17/2017|2017.986	H1N1_Human_MH083603_A/Kansas/17/2017|2017.986	H1N1_Human_MH083604_A/Kansas/17/2017|2017.986	H1N1_Human_MH083606_A/Kansas/17/2017|2017.986	H1N1_Human_MH083608_A/Kansas/17/2017|2017.986	H1N1_Human_MH083609_A/Kansas/17/2017|2017.986	MH083602	MH083603	MH083604	MH083606	MH083608	MH083609	Human	H1N1	H1	N1	USA	NorthernAmerica	America	2017.99	Human
A/goose/Tripura/103596/2008	H5N1_Avian_GU252827_A/goose/Tripura/103596/2008|2008.247	H5N1_Avian_GU252828_A/goose/Tripura/103596/2008|2008.247	H5N1_Avian_GU252829_A/goose/Tripura/103596/2008|2008.247	H5N1_Avian_GU252831_A/goose/Tripura/103596/2008|2008.247	H5N1_Avian_GU252833_A/goose/Tripura/103596/2008|2008.247	H5N1_Avian_GU252834_A/goose/Tripura/103596/2008|2008.247	GU252827	GU252828	GU252829	GU252831	GU252833	GU252834	Avian	H5N1	H5	N1	India	SouthernAsia	Asia	2008.25	Dom-ans
A/swine/Guangdong/07/2009	H1N1_Swine_HM210867_A/swine/Guangdong/07/2009|2009.501	H1N1_Swine_HM210866_A/swine/Guangdong/07/2009|2009.501	H1N1_Swine_HM210865_A/swine/Guangdong/07/2009|2009.501	H1N1_Swine_HM210863_A/swine/Guangdong/07/2009|2009.501	H1N1_Swine_HM210861_A/swine/Guangdong/07/2009|2009.501	H1N1_Swine_HM210864_A/swine/Guangdong/07/2009|2009.501	HM210867	HM210866	HM210865	HM210863	HM210861	HM210864	Swine	H1N1	H1	N1	China	EasternAsia	Asia	2009.5	Swine
A/northern_pintail/Alaska/792/2013	H6N8_Avian_KY131152_A/northern_pintail/Alaska/792/2013|2013.726	H6N8_Avian_KY131153_A/northern_pintail/Alaska/792/2013|2013.726	H6N8_Avian_KY131154_A/northern_pintail/Alaska/792/2013|2013.726	H6N8_Avian_KY131156_A/northern_pintail/Alaska/792/2013|2013.726	H6N8_Avian_KY131158_A/northern_pintail/Alaska/792/2013|2013.726	H6N8_Avian_KY131159_A/northern_pintail/Alaska/792/2013|2013.726	KY131152	KY131153	KY131154	KY131156	KY131158	KY131159	Avian	H6N8	H6	N8	USA	NorthernAmerica	America	2013.73	Wild-ans-long
A/mallard/Montana/458328-5/2006	H5N3_Avian_GU052844_A/mallard/Montana/458328-5/2006|2006.500	H5N3_Avian_GU052843_A/mallard/Montana/458328-5/2006|2006.500	H5N3_Avian_GU052842_A/mallard/Montana/458328-5/2006|2006.500	H5N3_Avian_GU052840_A/mallard/Montana/458328-5/2006|2006.500	H5N3_Avian_GU052838_A/mallard/Montana/458328-5/2006|2006.500	H5N3_Avian_GU052841_A/mallard/Montana/458328-5/2006|2006.500	GU052844	GU052843	GU052842	GU052840	GU052838	GU052841	Avian	H5N3	H5	N3	USA	NorthernAmerica	America	2006.5	Wild-ans-short
A/common_goldeneye/Wisconsin/10OS4202/2010	H7N6_Avian_CY133136_A/common_goldeneye/Wisconsin/10OS4202/2010|2010.918	H7N6_Avian_CY133135_A/common_goldeneye/Wisconsin/10OS4202/2010|2010.918	H7N6_Avian_CY133134_A/common_goldeneye/Wisconsin/10OS4202/2010|2010.918	H7N6_Avian_CY133132_A/common_goldeneye/Wisconsin/10OS4202/2010|2010.918	H7N6_Avian_CY133130_A/common_goldeneye/Wisconsin/10OS4202/2010|2010.918	H7N6_Avian_CY133133_A/common_goldeneye/Wisconsin/10OS4202/2010|2010.918	CY133136	CY133135	CY133134	CY133132	CY133130	CY133133	Avian	H7N6	H7	N6	USA	NorthernAmerica	America	2010.92	Wild-ans-short
A/South_Dakota/06/2016	H1N1_Human_KX407096_A/South_Dakota/06/2016|2016.090	H1N1_Human_KX407097_A/South_Dakota/06/2016|2016.090	H1N1_Human_KX407098_A/South_Dakota/06/2016|2016.090	H1N1_Human_KX407100_A/South_Dakota/06/2016|2016.090	H1N1_Human_KX407102_A/South_Dakota/06/2016|2016.090	H1N1_Human_KX407103_A/South_Dakota/06/2016|2016.090	KX407096	KX407097	KX407098	KX407100	KX407102	KX407103	Human	H1N1	H1	N1	USA	NorthernAmerica	America	2016.09	Human
A/blue-winged_teal/Texas/UGAI14-3781/2014	H4N6_Avian_CY206658_A/blue-winged_teal/Texas/UGAI14-3781/2014|2014.701	H4N6_Avian_CY206657_A/blue-winged_teal/Texas/UGAI14-3781/2014|2014.701	H4N6_Avian_CY206656_A/blue-winged_teal/Texas/UGAI14-3781/2014|2014.701	H4N6_Avian_CY206654_A/blue-winged_teal/Texas/UGAI14-3781/2014|2014.701	H4N6_Avian_CY206652_A/blue-winged_teal/Texas/UGAI14-3781/2014|2014.701	H4N6_Avian_CY206655_A/blue-winged_teal/Texas/UGAI14-3781/2014|2014.701	CY206658	CY206657	CY206656	CY206654	CY206652	CY206655	Avian	H4N6	H4	N6	USA	NorthernAmerica	America	2014.7	Wild-ans-long
A/mallard/Ohio/15OS4242/2015	H3N8_Avian_KY284519_A/mallard/Ohio/15OS4242/2015|2015.616	H3N8_Avian_KY284442_A/mallard/Ohio/15OS4242/2015|2015.616	H3N8_Avian_KY284414_A/mallard/Ohio/15OS4242/2015|2015.616	H3N8_Avian_KY284399_A/mallard/Ohio/15OS4242/2015|2015.616	H3N8_Avian_KY284520_A/mallard/Ohio/15OS4242/2015|2015.616	H3N8_Avian_KY284476_A/mallard/Ohio/15OS4242/2015|2015.616	KY284519	KY284442	KY284414	KY284399	KY284520	KY284476	Avian	H3N8	H3	N8	USA	NorthernAmerica	America	2015.62	Wild-ans-short
A/blue-winged_teal/Canada/3296/2011	H11N2_Avian_CY149771_A/blue-winged_teal/Canada/3296/2011|2011.729	H11N2_Avian_CY149770_A/blue-winged_teal/Canada/3296/2011|2011.729	H11N2_Avian_CY149769_A/blue-winged_teal/Canada/3296/2011|2011.729	H11N2_Avian_CY149767_A/blue-winged_teal/Canada/3296/2011|2011.729	H11N2_Avian_CY149765_A/blue-winged_teal/Canada/3296/2011|2011.729	H11N2_Avian_CY149768_A/blue-winged_teal/Canada/3296/2011|2011.729	CY149771	CY149770	CY149769	CY149767	CY149765	CY149768	Avian	H11N2	H11	N2	Canada	NorthernAmerica	America	2011.73	Wild-ans-long
A/California/85/2015	H3N2_Human_KU591020_A/California/85/2015|2015.688	H3N2_Human_KU591021_A/California/85/2015|2015.688	H3N2_Human_KU591022_A/California/85/2015|2015.688	H3N2_Human_KU591024_A/California/85/2015|2015.688	H3N2_Human_KU591026_A/California/85/2015|2015.688	H3N2_Human_KU591027_A/California/85/2015|2015.688	KU591020	KU591021	KU591022	KU591024	KU591026	KU591027	Human	H3N2	H3	N2	USA	NorthernAmerica	America	2015.69	Human
A/Kentucky/37/2017	H1N1_Human_MH083618_A/Kentucky/37/2017|2017.997	H1N1_Human_MH083619_A/Kentucky/37/2017|2017.997	H1N1_Human_MH083620_A/Kentucky/37/2017|2017.997	H1N1_Human_MH083622_A/Kentucky/37/2017|2017.997	H1N1_Human_MH083624_A/Kentucky/37/2017|2017.997	H1N1_Human_MH083625_A/Kentucky/37/2017|2017.997	MH083618	MH083619	MH083620	MH083622	MH083624	MH083625	Human	H1N1	H1	N1	USA	NorthernAmerica	America	2018	Human
A/Tallinn/INS372/2009	H1N1_Human_CY071070_A/Tallinn/INS372/2009|2009.975	H1N1_Human_CY071069_A/Tallinn/INS372/2009|2009.975	H1N1_Human_CY071068_A/Tallinn/INS372/2009|2009.975	H1N1_Human_CY071066_A/Tallinn/INS372/2009|2009.975	H1N1_Human_CY071064_A/Tallinn/INS372/2009|2009.975	H1N1_Human_CY071067_A/Tallinn/INS372/2009|2009.975	CY071070	CY071069	CY071068	CY071066	CY071064	CY071067	Human	H1N1	H1	N1	Estonia	NorthernEurope	Europe	2009.97	Human
A/mallard_duck/Netherlands/20/2009	H5N3_Avian_KX978343_A/mallard_duck/Netherlands/20/2009|2009.816	H5N3_Avian_KX979874_A/mallard_duck/Netherlands/20/2009|2009.816	H5N3_Avian_KX979352_A/mallard_duck/Netherlands/20/2009|2009.816	H5N3_Avian_KX979220_A/mallard_duck/Netherlands/20/2009|2009.816	H5N3_Avian_KX979174_A/mallard_duck/Netherlands/20/2009|2009.816	H5N3_Avian_KX978912_A/mallard_duck/Netherlands/20/2009|2009.816	KX978343	KX979874	KX979352	KX979220	KX979174	KX978912	Avian	H5N3	H5	N3	Netherlands	WesternEurope	Europe	2009.82	Wild-ans-short
A/sanderling/Delaware_Bay/449/2006	H9N2_Avian_CY103006_A/sanderling/Delaware_Bay/449/2006|2006.389	H9N2_Avian_CY103005_A/sanderling/Delaware_Bay/449/2006|2006.389	H9N2_Avian_CY103004_A/sanderling/Delaware_Bay/449/2006|2006.389	H9N2_Avian_CY103002_A/sanderling/Delaware_Bay/449/2006|2006.389	H9N2_Avian_CY077143_A/sanderling/Delaware_Bay/449/2006|2006.389	H9N2_Avian_CY103003_A/sanderling/Delaware_Bay/449/2006|2006.389	CY103006	CY103005	CY103004	CY103002	CY077143	CY103003	Avian	H9N2	H9	N2	USA	NorthernAmerica	America	2006.39	Wild-other
A/swine/Guangdong/113/2002	H3N2_Swine_GQ422429_A/swine/Guangdong/113/2002|2002.500	H3N2_Swine_GQ422424_A/swine/Guangdong/113/2002|2002.500	H3N2_Swine_GQ422418_A/swine/Guangdong/113/2002|2002.500	H3N2_Swine_GQ422407_A/swine/Guangdong/113/2002|2002.500	H3N2_Swine_GQ422393_A/swine/Guangdong/113/2002|2002.500	H3N2_Swine_GQ422413_A/swine/Guangdong/113/2002|2002.500	GQ422429	GQ422424	GQ422418	GQ422407	GQ422393	GQ422413	Swine	H3N2	H3	N2	China	EasternAsia	Asia	2002.5	Swine
A/Oregon/07/2016	H1N1_Human_KX407360_A/Oregon/07/2016|2016.148	H1N1_Human_KX407361_A/Oregon/07/2016|2016.148	H1N1_Human_KX407362_A/Oregon/07/2016|2016.148	H1N1_Human_KX407364_A/Oregon/07/2016|2016.148	H1N1_Human_KX407366_A/Oregon/07/2016|2016.148	H1N1_Human_KX407367_A/Oregon/07/2016|2016.148	KX407360	KX407361	KX407362	KX407364	KX407366	KX407367	Human	H1N1	H1	N1	USA	NorthernAmerica	America	2016.15	Human
A/swine/Illinois/SG1141/2003	H1N1_Swine_CY099198_A/swine/Illinois/SG1141/2003|2003.178	H1N1_Swine_CY099197_A/swine/Illinois/SG1141/2003|2003.178	H1N1_Swine_CY099196_A/swine/Illinois/SG1141/2003|2003.178	H1N1_Swine_CY099194_A/swine/Illinois/SG1141/2003|2003.178	H1N1_Swine_CY099192_A/swine/Illinois/SG1141/2003|2003.178	H1N1_Swine_CY099195_A/swine/Illinois/SG1141/2003|2003.178	CY099198	CY099197	CY099196	CY099194	CY099192	CY099195	Swine	H1N1	H1	N1	USA	NorthernAmerica	America	2003.18	Swine
A/wild_duck/Shantou/5769/2004	H6N2_Avian_HM145668_A/wild_duck/Shantou/5769/2004|2004.500	H6N2_Avian_HM145499_A/wild_duck/Shantou/5769/2004|2004.500	H6N2_Avian_HM145330_A/wild_duck/Shantou/5769/2004|2004.500	H6N2_Avian_HM145161_A/wild_duck/Shantou/5769/2004|2004.500	H6N2_Avian_HM144823_A/wild_duck/Shantou/5769/2004|2004.500	H6N2_Avian_HM144992_A/wild_duck/Shantou/5769/2004|2004.500	HM145668	HM145499	HM145330	HM145161	HM144823	HM144992	Avian	H6N2	H6	N2	China	EasternAsia	Asia	2004.5	Wild-ans-short
A/mallard/Ohio/11OS2085/2011	H4N6_Avian_CY132524_A/mallard/Ohio/11OS2085/2011|2011.627	H4N6_Avian_CY132523_A/mallard/Ohio/11OS2085/2011|2011.627	H4N6_Avian_CY132522_A/mallard/Ohio/11OS2085/2011|2011.627	H4N6_Avian_CY132520_A/mallard/Ohio/11OS2085/2011|2011.627	H4N6_Avian_CY132518_A/mallard/Ohio/11OS2085/2011|2011.627	H4N6_Avian_CY132521_A/mallard/Ohio/11OS2085/2011|2011.627	CY132524	CY132523	CY132522	CY132520	CY132518	CY132521	Avian	H4N6	H4	N6	USA	NorthernAmerica	America	2011.63	Wild-ans-short
A/Virginia/13/2017	H1N1_Human_CY225587_A/Virginia/13/2017|2017.121	H1N1_Human_CY225588_A/Virginia/13/2017|2017.121	H1N1_Human_CY225589_A/Virginia/13/2017|2017.121	H1N1_Human_CY225591_A/Virginia/13/2017|2017.121	H1N1_Human_CY225593_A/Virginia/13/2017|2017.121	H1N1_Human_CY225594_A/Virginia/13/2017|2017.121	CY225587	CY225588	CY225589	CY225591	CY225593	CY225594	Human	H1N1	H1	N1	USA	NorthernAmerica	America	2017.12	Human
A/Iowa/04/2009	H1N1_Human_GQ168639_A/Iowa/04/2009|2009.310	H1N1_Human_GQ168638_A/Iowa/04/2009|2009.310	H1N1_Human_GQ200244_A/Iowa/04/2009|2009.310	H1N1_Human_GQ168637_A/Iowa/04/2009|2009.310	H1N1_Human_GQ168641_A/Iowa/04/2009|2009.310	H1N1_Human_GQ168640_A/Iowa/04/2009|2009.310	GQ168639	GQ168638	GQ200244	GQ168637	GQ168641	GQ168640	Human	H1N1	H1	N1	USA	NorthernAmerica	America	2009.31	Human
A/mallard/Ohio/56/1999	H1N1_Avian_CY012831_A/mallard/Ohio/56/1999|1999.789	H1N1_Avian_CY012830_A/mallard/Ohio/56/1999|1999.789	H1N1_Avian_CY012829_A/mallard/Ohio/56/1999|1999.789	H1N1_Avian_CY012827_A/mallard/Ohio/56/1999|1999.789	H1N1_Avian_CY012825_A/mallard/Ohio/56/1999|1999.789	H1N1_Avian_CY012828_A/mallard/Ohio/56/1999|1999.789	CY012831	CY012830	CY012829	CY012827	CY012825	CY012828	Avian	H1N1	H1	N1	USA	NorthernAmerica	America	1999.79	Wild-ans-short
A/swine/Virginia/01359/2006	H1N1_Swine_CY157934_A/swine/Virginia/01359/2006|2006.907	H1N1_Swine_CY157933_A/swine/Virginia/01359/2006|2006.907	H1N1_Swine_CY157932_A/swine/Virginia/01359/2006|2006.907	H1N1_Swine_CY157930_A/swine/Virginia/01359/2006|2006.907	H1N1_Swine_CY157928_A/swine/Virginia/01359/2006|2006.907	H1N1_Swine_CY157931_A/swine/Virginia/01359/2006|2006.907	CY157934	CY157933	CY157932	CY157930	CY157928	CY157931	Swine	H1N1	H1	N1	USA	NorthernAmerica	America	2006.91	Swine
A/swine/Korea/1130/2009	H1N2_Swine_CY107824_A/swine/Korea/1130/2009|2009.038	H1N2_Swine_CY107825_A/swine/Korea/1130/2009|2009.038	H1N2_Swine_CY107826_A/swine/Korea/1130/2009|2009.038	H1N2_Swine_CY107828_A/swine/Korea/1130/2009|2009.038	H1N2_Swine_CY107830_A/swine/Korea/1130/2009|2009.038	H1N2_Swine_CY107831_A/swine/Korea/1130/2009|2009.038	CY107824	CY107825	CY107826	CY107828	CY107830	CY107831	Swine	H1N2	H1	N2	South Korea	EasternAsia	Asia	2009.04	Swine
A/mallard/Wisconsin/08OS2261/2008	H4N6_Avian_CY079331_A/mallard/Wisconsin/08OS2261/2008|2008.797	H4N6_Avian_CY079330_A/mallard/Wisconsin/08OS2261/2008|2008.797	H4N6_Avian_CY079329_A/mallard/Wisconsin/08OS2261/2008|2008.797	H4N6_Avian_CY079327_A/mallard/Wisconsin/08OS2261/2008|2008.797	H4N6_Avian_CY079325_A/mallard/Wisconsin/08OS2261/2008|2008.797	H4N6_Avian_CY079328_A/mallard/Wisconsin/08OS2261/2008|2008.797	CY079331	CY079330	CY079329	CY079327	CY079325	CY079328	Avian	H4N6	H4	N6	USA	NorthernAmerica	America	2008.8	Wild-ans-short
A/swine/Arkansas/02598/2009	H3N2_Swine_CY159432_A/swine/Arkansas/02598/2009|2009.115	H3N2_Swine_CY159431_A/swine/Arkansas/02598/2009|2009.115	H3N2_Swine_CY159430_A/swine/Arkansas/02598/2009|2009.115	H3N2_Swine_CY159428_A/swine/Arkansas/02598/2009|2009.115	H3N2_Swine_CY159426_A/swine/Arkansas/02598/2009|2009.115	H3N2_Swine_CY159429_A/swine/Arkansas/02598/2009|2009.115	CY159432	CY159431	CY159430	CY159428	CY159426	CY159429	Swine	H3N2	H3	N2	USA	NorthernAmerica	America	2009.12	Swine
A/wild_duck/Korea/PSC30-20/2010	H1N1_Avian_KJ764771_A/wild_duck/Korea/PSC30-20/2010|2010.038	H1N1_Avian_KJ764770_A/wild_duck/Korea/PSC30-20/2010|2010.038	H1N1_Avian_KJ764769_A/wild_duck/Korea/PSC30-20/2010|2010.038	H1N1_Avian_KJ764767_A/wild_duck/Korea/PSC30-20/2010|2010.038	H1N1_Avian_KJ764765_A/wild_duck/Korea/PSC30-20/2010|2010.038	H1N1_Avian_KJ764768_A/wild_duck/Korea/PSC30-20/2010|2010.038	KJ764771	KJ764770	KJ764769	KJ764767	KJ764765	KJ764768	Avian	H1N1	H1	N1	South Korea	EasternAsia	Asia	2010.04	Wild-ans-short
A/swine/South_Dakota/A01678175/2016	H1N2_Swine_KY401851_A/swine/South_Dakota/A01678175/2016|2016.430	H1N2_Swine_KY401852_A/swine/South_Dakota/A01678175/2016|2016.430	H1N2_Swine_KY401853_A/swine/South_Dakota/A01678175/2016|2016.430	H1N2_Swine_KY401854_A/swine/South_Dakota/A01678175/2016|2016.430	H1N2_Swine_KY401855_A/swine/South_Dakota/A01678175/2016|2016.430	H1N2_Swine_KY401856_A/swine/South_Dakota/A01678175/2016|2016.430	KY401851	KY401852	KY401853	KY401854	KY401855	KY401856	Swine	H1N2	H1	N2	USA	NorthernAmerica	America	2016.43	Swine
A/mallard/Maryland/2022/2005	H6N8_Avian_CY021484_A/mallard/Maryland/2022/2005|2005.500	H6N8_Avian_CY021483_A/mallard/Maryland/2022/2005|2005.500	H6N8_Avian_CY021482_A/mallard/Maryland/2022/2005|2005.500	H6N8_Avian_CY021480_A/mallard/Maryland/2022/2005|2005.500	H6N8_Avian_CY021478_A/mallard/Maryland/2022/2005|2005.500	H6N8_Avian_CY021481_A/mallard/Maryland/2022/2005|2005.500	CY021484	CY021483	CY021482	CY021480	CY021478	CY021481	Avian	H6N8	H6	N8	USA	NorthernAmerica	America	2005.5	Wild-ans-short
A/blue-winged_teal/Guatemala/CIP049H106-62/2011	H14N6_Avian_KJ195665_A/blue-winged_teal/Guatemala/CIP049H106-62/2011|2011.953	H14N6_Avian_KJ195666_A/blue-winged_teal/Guatemala/CIP049H106-62/2011|2011.953	H14N6_Avian_KJ195667_A/blue-winged_teal/Guatemala/CIP049H106-62/2011|2011.953	H14N6_Avian_KJ195669_A/blue-winged_teal/Guatemala/CIP049H106-62/2011|2011.953	H14N6_Avian_KJ195671_A/blue-winged_teal/Guatemala/CIP049H106-62/2011|2011.953	H14N6_Avian_KJ195672_A/blue-winged_teal/Guatemala/CIP049H106-62/2011|2011.953	KJ195665	KJ195666	KJ195667	KJ195669	KJ195671	KJ195672	Avian	H14N6	H14	N6	Guatemala	CentralAmerica	America	2011.95	Wild-ans-long
A/swine/Oklahoma/SG1216/2005	H3N2_Swine_CY157806_A/swine/Oklahoma/SG1216/2005|2005.167	H3N2_Swine_CY157805_A/swine/Oklahoma/SG1216/2005|2005.167	H3N2_Swine_CY157804_A/swine/Oklahoma/SG1216/2005|2005.167	H3N2_Swine_CY157802_A/swine/Oklahoma/SG1216/2005|2005.167	H3N2_Swine_CY157800_A/swine/Oklahoma/SG1216/2005|2005.167	H3N2_Swine_CY157803_A/swine/Oklahoma/SG1216/2005|2005.167	CY157806	CY157805	CY157804	CY157802	CY157800	CY157803	Swine	H3N2	H3	N2	USA	NorthernAmerica	America	2005.17	Swine
A/pintail_duck/Alaska/102/2005	H12N5_Avian_CY017740_A/pintail_duck/Alaska/102/2005|2005.603	H12N5_Avian_CY017739_A/pintail_duck/Alaska/102/2005|2005.603	H12N5_Avian_CY017738_A/pintail_duck/Alaska/102/2005|2005.603	H12N5_Avian_CY017736_A/pintail_duck/Alaska/102/2005|2005.603	H12N5_Avian_CY017734_A/pintail_duck/Alaska/102/2005|2005.603	H12N5_Avian_CY017737_A/pintail_duck/Alaska/102/2005|2005.603	CY017740	CY017739	CY017738	CY017736	CY017734	CY017737	Avian	H12N5	H12	N5	USA	NorthernAmerica	America	2005.6	Wild-ans-short
A/duck/Jiangxi/21980/2010	H7N7_Avian_KF260747_A/duck/Jiangxi/21980/2010|2010.500	H7N7_Avian_KF260503_A/duck/Jiangxi/21980/2010|2010.500	H7N7_Avian_KF260259_A/duck/Jiangxi/21980/2010|2010.500	H7N7_Avian_KF259771_A/duck/Jiangxi/21980/2010|2010.500	H7N7_Avian_KF259252_A/duck/Jiangxi/21980/2010|2010.500	H7N7_Avian_KF260015_A/duck/Jiangxi/21980/2010|2010.500	KF260747	KF260503	KF260259	KF259771	KF259252	KF260015	Avian	H7N7	H7	N7	China	EasternAsia	Asia	2010.5	Dom-ans
A/chicken/Bangladesh/31624/2016	H9N2_Avian_MG042396_A/chicken/Bangladesh/31624/2016|2016.989	H9N2_Avian_MG042110_A/chicken/Bangladesh/31624/2016|2016.989	H9N2_Avian_MG132069_A/chicken/Bangladesh/31624/2016|2016.989	H9N2_Avian_MG042164_A/chicken/Bangladesh/31624/2016|2016.989	H9N2_Avian_MG042174_A/chicken/Bangladesh/31624/2016|2016.989	H9N2_Avian_MG042256_A/chicken/Bangladesh/31624/2016|2016.989	MG042396	MG042110	MG132069	MG042164	MG042174	MG042256	Avian	H9N2	H9	N2	Bangladesh	SouthernAsia	Asia	2016.99	Dom-gal
A/mallard/Alberta/160/2001	H3N8_Avian_CY102695_A/mallard/Alberta/160/2001|2001.595	H3N8_Avian_CY102694_A/mallard/Alberta/160/2001|2001.595	H3N8_Avian_CY102693_A/mallard/Alberta/160/2001|2001.595	H3N8_Avian_CY102691_A/mallard/Alberta/160/2001|2001.595	H3N8_Avian_CY102689_A/mallard/Alberta/160/2001|2001.595	H3N8_Avian_CY102692_A/mallard/Alberta/160/2001|2001.595	CY102695	CY102694	CY102693	CY102691	CY102689	CY102692	Avian	H3N8	H3	N8	Canada	NorthernAmerica	America	2001.6	Wild-ans-short
A/swine/Indiana/A02216644/2017	H1N1_Swine_MG521030_A/swine/Indiana/A02216644/2017|2017.436	H1N1_Swine_MG521031_A/swine/Indiana/A02216644/2017|2017.436	H1N1_Swine_MG521032_A/swine/Indiana/A02216644/2017|2017.436	H1N1_Swine_MG521033_A/swine/Indiana/A02216644/2017|2017.436	H1N1_Swine_MG521034_A/swine/Indiana/A02216644/2017|2017.436	H1N1_Swine_MG521035_A/swine/Indiana/A02216644/2017|2017.436	MG521030	MG521031	MG521032	MG521033	MG521034	MG521035	Swine	H1N1	H1	N1	USA	NorthernAmerica	America	2017.44	Swine
A/greater_white-fronted_goose/Netherlands/4/2008	H6N8_Avian_KX978528_A/greater_white-fronted_goose/Netherlands/4/2008|2008.058	H6N8_Avian_KX979788_A/greater_white-fronted_goose/Netherlands/4/2008|2008.058	H6N8_Avian_KX978108_A/greater_white-fronted_goose/Netherlands/4/2008|2008.058	H6N8_Avian_KX978773_A/greater_white-fronted_goose/Netherlands/4/2008|2008.058	H6N8_Avian_KX977804_A/greater_white-fronted_goose/Netherlands/4/2008|2008.058	H6N8_Avian_KX978113_A/greater_white-fronted_goose/Netherlands/4/2008|2008.058	KX978528	KX979788	KX978108	KX978773	KX977804	KX978113	Avian	H6N8	H6	N8	Netherlands	WesternEurope	Europe	2008.06	Wild-ans-long
A/mallard/New_York/AH0049315/2016	H7N3_Avian_KY551265_A/mallard/New_York/AH0049315/2016|2016.066	H7N3_Avian_KY551266_A/mallard/New_York/AH0049315/2016|2016.066	H7N3_Avian_KY551267_A/mallard/New_York/AH0049315/2016|2016.066	H7N3_Avian_KY551269_A/mallard/New_York/AH0049315/2016|2016.066	H7N3_Avian_KY551271_A/mallard/New_York/AH0049315/2016|2016.066	H7N3_Avian_KY551272_A/mallard/New_York/AH0049315/2016|2016.066	KY551265	KY551266	KY551267	KY551269	KY551271	KY551272	Avian	H7N3	H7	N3	USA	NorthernAmerica	America	2016.07	Wild-ans-short
A/swine/Morbihan/0287/2007	H1N1_Swine_HE603921_A/swine/Morbihan/0287/2007|2007.619	H1N1_Swine_CY115854_A/swine/Morbihan/0287/2007|2007.619	H1N1_Swine_CY115855_A/swine/Morbihan/0287/2007|2007.619	H1N1_Swine_CY115857_A/swine/Morbihan/0287/2007|2007.619	H1N1_Swine_CY115859_A/swine/Morbihan/0287/2007|2007.619	H1N1_Swine_CY115860_A/swine/Morbihan/0287/2007|2007.619	HE603921	CY115854	CY115855	CY115857	CY115859	CY115860	Swine	H1N1	H1	N1	France	WesternEurope	Europe	2007.62	Swine
A/shoveler/Netherlands/19/1999	H11N9_Avian_CY005858_A/shoveler/Netherlands/19/1999|1999.500	H11N9_Avian_CY005857_A/shoveler/Netherlands/19/1999|1999.500	H11N9_Avian_CY005856_A/shoveler/Netherlands/19/1999|1999.500	H11N9_Avian_CY005854_A/shoveler/Netherlands/19/1999|1999.500	H11N9_Avian_CY005852_A/shoveler/Netherlands/19/1999|1999.500	H11N9_Avian_CY005855_A/shoveler/Netherlands/19/1999|1999.500	CY005858	CY005857	CY005856	CY005854	CY005852	CY005855	Avian	H11N9	H11	N9	Netherlands	WesternEurope	Europe	1999.5	Wild-ans-short
A/swine/Illinois/A00970252/2010	H1N1_Swine_KR859636_A/swine/Illinois/A00970252/2010|2010.208	H1N1_Swine_KR859637_A/swine/Illinois/A00970252/2010|2010.208	H1N1_Swine_KR859638_A/swine/Illinois/A00970252/2010|2010.208	H1N1_Swine_KR859640_A/swine/Illinois/A00970252/2010|2010.208	H1N1_Swine_KR859642_A/swine/Illinois/A00970252/2010|2010.208	H1N1_Swine_KR859643_A/swine/Illinois/A00970252/2010|2010.208	KR859636	KR859637	KR859638	KR859640	KR859642	KR859643	Swine	H1N1	H1	N1	USA	NorthernAmerica	America	2010.21	Swine
A/glaucous_gull/Iceland/1382/2011	H2N5_Avian_CY149403_A/glaucous_gull/Iceland/1382/2011|2011.814	H2N5_Avian_CY149402_A/glaucous_gull/Iceland/1382/2011|2011.814	H2N5_Avian_CY149401_A/glaucous_gull/Iceland/1382/2011|2011.814	H2N5_Avian_CY149399_A/glaucous_gull/Iceland/1382/2011|2011.814	H2N5_Avian_CY149397_A/glaucous_gull/Iceland/1382/2011|2011.814	H2N5_Avian_CY149400_A/glaucous_gull/Iceland/1382/2011|2011.814	CY149403	CY149402	CY149401	CY149399	CY149397	CY149400	Avian	H2N5	H2	N5	Iceland	NorthernEurope	Europe	2011.81	Wild-other
A/duck/Bangladesh/31019/2016	H3N2_Avian_MG042375_A/duck/Bangladesh/31019/2016|2016.811	H3N2_Avian_MG042282_A/duck/Bangladesh/31019/2016|2016.811	H3N2_Avian_MG042420_A/duck/Bangladesh/31019/2016|2016.811	H3N2_Avian_MG042097_A/duck/Bangladesh/31019/2016|2016.811	H3N2_Avian_MG042271_A/duck/Bangladesh/31019/2016|2016.811	H3N2_Avian_MG042252_A/duck/Bangladesh/31019/2016|2016.811	MG042375	MG042282	MG042420	MG042097	MG042271	MG042252	Avian	H3N2	H3	N2	Bangladesh	SouthernAsia	Asia	2016.81	Dom-ans
A/swine/Zhejiang/01/2008	H1N2_Swine_JX138506_A/swine/Zhejiang/01/2008|2008.200	H1N2_Swine_JX138507_A/swine/Zhejiang/01/2008|2008.200	H1N2_Swine_JX138508_A/swine/Zhejiang/01/2008|2008.200	H1N2_Swine_JX138510_A/swine/Zhejiang/01/2008|2008.200	H1N2_Swine_JX138512_A/swine/Zhejiang/01/2008|2008.200	H1N2_Swine_JX138513_A/swine/Zhejiang/01/2008|2008.200	JX138506	JX138507	JX138508	JX138510	JX138512	JX138513	Swine	H1N2	H1	N2	China	EasternAsia	Asia	2008.2	Swine
A/swine/Hong_Kong/NS2168/2012	H3N2_Swine_KM029436_A/swine/Hong_Kong/NS2168/2012|2012.468	H3N2_Swine_KM029437_A/swine/Hong_Kong/NS2168/2012|2012.468	H3N2_Swine_KM029438_A/swine/Hong_Kong/NS2168/2012|2012.468	H3N2_Swine_KM029440_A/swine/Hong_Kong/NS2168/2012|2012.468	H3N2_Swine_KM029442_A/swine/Hong_Kong/NS2168/2012|2012.468	H3N2_Swine_KM029443_A/swine/Hong_Kong/NS2168/2012|2012.468	KM029436	KM029437	KM029438	KM029440	KM029442	KM029443	Swine	H3N2	H3	N2	Hong Kong	EasternAsia	Asia	2012.47	Swine
A/duck/Bavaria/2/1977	H1N1_Avian_KJ889420_A/duck/Bavaria/2/1977|1977.500	H1N1_Avian_KJ889421_A/duck/Bavaria/2/1977|1977.500	H1N1_Avian_KJ889422_A/duck/Bavaria/2/1977|1977.500	H1N1_Avian_KJ889424_A/duck/Bavaria/2/1977|1977.500	H1N1_Avian_KJ889426_A/duck/Bavaria/2/1977|1977.500	H1N1_Avian_KJ889427_A/duck/Bavaria/2/1977|1977.500	KJ889420	KJ889421	KJ889422	KJ889424	KJ889426	KJ889427	Avian	H1N1	H1	N1	Germany	WesternEurope	Europe	1977.5	Dom-ans
A/Kerala/RGCBA923/2009	H1N1_Human_KY888158_A/Kerala/RGCBA923/2009|2009.762	H1N1_Human_KU922533_A/Kerala/RGCBA923/2009|2009.764	H1N1_Human_KU922539_A/Kerala/RGCBA923/2009|2009.764	H1N1_Human_KU922546_A/Kerala/RGCBA923/2009|2009.764	H1N1_Human_KU922553_A/Kerala/RGCBA923/2009|2009.764	H1N1_Human_KU922559_A/Kerala/RGCBA923/2009|2009.764	KY888158	KU922533	KU922539	KU922546	KU922553	KU922559	Human	H1N1	H1	N1	India	SouthernAsia	Asia	2009.76	Human
A/swine/Korea/CY03-12/2012	H3N1_Swine_KC471430_A/swine/Korea/CY03-12/2012|2012.175	H3N1_Swine_KC471431_A/swine/Korea/CY03-12/2012|2012.175	H3N1_Swine_KC471432_A/swine/Korea/CY03-12/2012|2012.175	H3N1_Swine_KC471434_A/swine/Korea/CY03-12/2012|2012.175	H3N1_Swine_KC471436_A/swine/Korea/CY03-12/2012|2012.175	H3N1_Swine_KC471437_A/swine/Korea/CY03-12/2012|2012.175	KC471430	KC471431	KC471432	KC471434	KC471436	KC471437	Swine	H3N1	H3	N1	South Korea	EasternAsia	Asia	2012.17	Swine
A/chicken/NY/14009/1993	H5N2_Avian_EU743034_A/chicken/NY/14009/1993|1993.500	H5N2_Avian_EU743033_A/chicken/NY/14009/1993|1993.500	H5N2_Avian_EU743032_A/chicken/NY/14009/1993|1993.500	H5N2_Avian_EU743030_A/chicken/NY/14009/1993|1993.500	H5N2_Avian_EU743028_A/chicken/NY/14009/1993|1993.500	H5N2_Avian_EU743031_A/chicken/NY/14009/1993|1993.500	EU743034	EU743033	EU743032	EU743030	EU743028	EU743031	Avian	H5N2	H5	N2	USA	NorthernAmerica	America	1993.5	Dom-gal
A/Texas/01/2018	H1N1_Human_MH126193_A/Texas/01/2018|2018.005	H1N1_Human_MH126194_A/Texas/01/2018|2018.005	H1N1_Human_MH126196_A/Texas/01/2018|2018.005	H1N1_Human_MH126191_A/Texas/01/2018|2018.005	H1N1_Human_MH126195_A/Texas/01/2018|2018.005	H1N1_Human_MH126190_A/Texas/01/2018|2018.005	MH126193	MH126194	MH126196	MH126191	MH126195	MH126190	Human	H1N1	H1	N1	USA	NorthernAmerica	America	2018.01	Human
A/blue-winged_teal/Guatemala/CIP049H105-04/2011	H11N3_Avian_KY644287_A/blue-winged_teal/Guatemala/CIP049H105-04/2011|2011.934	H11N3_Avian_KY644414_A/blue-winged_teal/Guatemala/CIP049H105-04/2011|2011.934	H11N3_Avian_KY644315_A/blue-winged_teal/Guatemala/CIP049H105-04/2011|2011.934	H11N3_Avian_KY644484_A/blue-winged_teal/Guatemala/CIP049H105-04/2011|2011.934	H11N3_Avian_KY644407_A/blue-winged_teal/Guatemala/CIP049H105-04/2011|2011.934	H11N3_Avian_KY644301_A/blue-winged_teal/Guatemala/CIP049H105-04/2011|2011.934	KY644287	KY644414	KY644315	KY644484	KY644407	KY644301	Avian	H11N3	H11	N3	Guatemala	CentralAmerica	America	2011.93	Wild-ans-long
A/blue-winged_teal/Guatemala/CIP049H108-11/2012	H14N3_Avian_KX960399_A/blue-winged_teal/Guatemala/CIP049H108-11/2012|2012.855	H14N3_Avian_KX986863_A/blue-winged_teal/Guatemala/CIP049H108-11/2012|2012.855	H14N3_Avian_KX960391_A/blue-winged_teal/Guatemala/CIP049H108-11/2012|2012.855	H14N3_Avian_KX960390_A/blue-winged_teal/Guatemala/CIP049H108-11/2012|2012.855	H14N3_Avian_KX960489_A/blue-winged_teal/Guatemala/CIP049H108-11/2012|2012.855	H14N3_Avian_KX960422_A/blue-winged_teal/Guatemala/CIP049H108-11/2012|2012.855	KX960399	KX986863	KX960391	KX960390	KX960489	KX960422	Avian	H14N3	H14	N3	Guatemala	CentralAmerica	America	2012.86	Wild-ans-long
A/swine/England/483/2006	H1N2_Swine_CY116211_A/swine/England/483/2006|2006.359	H1N2_Swine_CY116212_A/swine/England/483/2006|2006.359	H1N2_Swine_CY116213_A/swine/England/483/2006|2006.359	H1N2_Swine_CY116215_A/swine/England/483/2006|2006.359	H1N2_Swine_CY116217_A/swine/England/483/2006|2006.359	H1N2_Swine_CY116218_A/swine/England/483/2006|2006.359	CY116211	CY116212	CY116213	CY116215	CY116217	CY116218	Swine	H1N2	H1	N2	United Kingdom	NorthernEurope	Europe	2006.36	Swine
A/blue_winged_teal/South_Dakota/A00772794/2009	H7N7_Avian_KU289942_A/blue_winged_teal/South_Dakota/A00772794/2009|2009.740	H7N7_Avian_KU289941_A/blue_winged_teal/South_Dakota/A00772794/2009|2009.740	H7N7_Avian_KU289940_A/blue_winged_teal/South_Dakota/A00772794/2009|2009.740	H7N7_Avian_KU289938_A/blue_winged_teal/South_Dakota/A00772794/2009|2009.740	H7N7_Avian_KU289936_A/blue_winged_teal/South_Dakota/A00772794/2009|2009.740	H7N7_Avian_KU289939_A/blue_winged_teal/South_Dakota/A00772794/2009|2009.740	KU289942	KU289941	KU289940	KU289938	KU289936	KU289939	Avian	H7N7	H7	N7	USA	NorthernAmerica	America	2009.74	Wild-ans-long
A/duck/China/E26/2012	H5N1_Avian_MF116344_A/duck/China/E26/2012|2012.351	H5N1_Avian_MF116339_A/duck/China/E26/2012|2012.351	H5N1_Avian_MF116334_A/duck/China/E26/2012|2012.351	H5N1_Avian_MF116324_A/duck/China/E26/2012|2012.351	H5N1_Avian_MF116314_A/duck/China/E26/2012|2012.351	H5N1_Avian_MF116329_A/duck/China/E26/2012|2012.351	MF116344	MF116339	MF116334	MF116324	MF116314	MF116329	Avian	H5N1	H5	N1	China	EasternAsia	Asia	2012.35	Dom-ans
A/duck/Egypt/0923-NLQP/2009	H5N1_Avian_KR732508_A/duck/Egypt/0923-NLQP/2009|2009.500	H5N1_Avian_KR732577_A/duck/Egypt/0923-NLQP/2009|2009.500	H5N1_Avian_KR732438_A/duck/Egypt/0923-NLQP/2009|2009.500	H5N1_Avian_KR732567_A/duck/Egypt/0923-NLQP/2009|2009.500	H5N1_Avian_KR732401_A/duck/Egypt/0923-NLQP/2009|2009.500	H5N1_Avian_KR732475_A/duck/Egypt/0923-NLQP/2009|2009.500	KR732508	KR732577	KR732438	KR732567	KR732401	KR732475	Avian	H5N1	H5	N1	Egypt	NorthernAfrica	Africa	2009.5	Dom-ans
A/American_wigeon/California/HS007B/2015	H6N5_Avian_KY983169_A/American_wigeon/California/HS007B/2015|2015.811	H6N5_Avian_KY983230_A/American_wigeon/California/HS007B/2015|2015.811	H6N5_Avian_KY983155_A/American_wigeon/California/HS007B/2015|2015.811	H6N5_Avian_KY983182_A/American_wigeon/California/HS007B/2015|2015.811	H6N5_Avian_KY983134_A/American_wigeon/California/HS007B/2015|2015.811	H6N5_Avian_KY983227_A/American_wigeon/California/HS007B/2015|2015.811	KY983169	KY983230	KY983155	KY983182	KY983134	KY983227	Avian	H6N5	H6	N5	USA	NorthernAmerica	America	2015.81	Wild-ans-long
A/blue-winged_teal/Texas/AI12-4448/2012	H3N6_Avian_CY206291_A/blue-winged_teal/Texas/AI12-4448/2012|2012.712	H3N6_Avian_CY206290_A/blue-winged_teal/Texas/AI12-4448/2012|2012.712	H3N6_Avian_CY206289_A/blue-winged_teal/Texas/AI12-4448/2012|2012.712	H3N6_Avian_CY206287_A/blue-winged_teal/Texas/AI12-4448/2012|2012.712	H3N6_Avian_CY206285_A/blue-winged_teal/Texas/AI12-4448/2012|2012.712	H3N6_Avian_CY206288_A/blue-winged_teal/Texas/AI12-4448/2012|2012.712	CY206291	CY206290	CY206289	CY206287	CY206285	CY206288	Avian	H3N6	H3	N6	USA	NorthernAmerica	America	2012.71	Wild-ans-long
A/Rhode_Island/04/2018	H3N2_Human_MH358811_A/Rhode_Island/04/2018|2018.500	H3N2_Human_MH358812_A/Rhode_Island/04/2018|2018.500	H3N2_Human_MH358813_A/Rhode_Island/04/2018|2018.500	H3N2_Human_MH358815_A/Rhode_Island/04/2018|2018.500	H3N2_Human_MH358817_A/Rhode_Island/04/2018|2018.500	H3N2_Human_MH358818_A/Rhode_Island/04/2018|2018.500	MH358811	MH358812	MH358813	MH358815	MH358817	MH358818	Human	H3N2	H3	N2	USA	NorthernAmerica	America	2018.5	Human
A/swine/England/101878/2010	H1N2_Swine_KR700660_A/swine/England/101878/2010|2010.666	H1N2_Swine_KR700661_A/swine/England/101878/2010|2010.666	H1N2_Swine_KR700662_A/swine/England/101878/2010|2010.666	H1N2_Swine_KR700664_A/swine/England/101878/2010|2010.666	H1N2_Swine_KR700666_A/swine/England/101878/2010|2010.666	H1N2_Swine_KR700667_A/swine/England/101878/2010|2010.666	KR700660	KR700661	KR700662	KR700664	KR700666	KR700667	Swine	H1N2	H1	N2	United Kingdom	NorthernEurope	Europe	2010.67	Swine
A/mallard/Alberta/455/2015	H4N6_Avian_MF613870_A/mallard/Alberta/455/2015|2015.608	H4N6_Avian_MF046541_A/mallard/Alberta/455/2015|2015.608	H4N6_Avian_MF613857_A/mallard/Alberta/455/2015|2015.608	H4N6_Avian_MF613728_A/mallard/Alberta/455/2015|2015.608	H4N6_Avian_MF613667_A/mallard/Alberta/455/2015|2015.608	H4N6_Avian_MF046324_A/mallard/Alberta/455/2015|2015.608	MF613870	MF046541	MF613857	MF613728	MF613667	MF046324	Avian	H4N6	H4	N6	Canada	NorthernAmerica	America	2015.61	Wild-ans-short
A/muscovy_duck/Vietnam/LBM694/2014	H9N2_Avian_LC000593_A/muscovy_duck/Vietnam/LBM694/2014|2014.515	H9N2_Avian_LC000594_A/muscovy_duck/Vietnam/LBM694/2014|2014.515	H9N2_Avian_LC000595_A/muscovy_duck/Vietnam/LBM694/2014|2014.515	H9N2_Avian_LC000597_A/muscovy_duck/Vietnam/LBM694/2014|2014.515	H9N2_Avian_LC000599_A/muscovy_duck/Vietnam/LBM694/2014|2014.515	H9N2_Avian_LC000600_A/muscovy_duck/Vietnam/LBM694/2014|2014.515	LC000593	LC000594	LC000595	LC000597	LC000599	LC000600	Avian	H9N2	H9	N2	Viet Nam	SouthEasternAsia	Asia	2014.52	Dom-ans
A/goose/Jilin/hb/2003	H5N1_Avian_DQ997282_A/goose/Jilin/hb/2003|2003.500	H5N1_Avian_DQ997281_A/goose/Jilin/hb/2003|2003.500	H5N1_Avian_DQ997280_A/goose/Jilin/hb/2003|2003.500	H5N1_Avian_DQ997278_A/goose/Jilin/hb/2003|2003.500	H5N1_Avian_DQ997275_A/goose/Jilin/hb/2003|2003.500	H5N1_Avian_DQ997279_A/goose/Jilin/hb/2003|2003.500	DQ997282	DQ997281	DQ997280	DQ997278	DQ997275	DQ997279	Avian	H5N1	H5	N1	China	EasternAsia	Asia	2003.5	Dom-ans
A/swine/Ontario/6/1981	H1N1_Swine_CY026458_A/swine/Ontario/6/1981|1981.500	H1N1_Swine_CY026457_A/swine/Ontario/6/1981|1981.500	H1N1_Swine_CY026456_A/swine/Ontario/6/1981|1981.500	H1N1_Swine_CY026454_A/swine/Ontario/6/1981|1981.500	H1N1_Swine_CY026452_A/swine/Ontario/6/1981|1981.500	H1N1_Swine_CY026455_A/swine/Ontario/6/1981|1981.500	CY026458	CY026457	CY026456	CY026454	CY026452	CY026455	Swine	H1N1	H1	N1	Canada	NorthernAmerica	America	1981.5	Swine
A/Canada-AB/RV1644/2009	H1N1_Human_GQ465667_A/Canada-AB/RV1644/2009|2009.329	H1N1_Human_GQ465751_A/Canada-AB/RV1644/2009|2009.329	H1N1_Human_GQ465739_A/Canada-AB/RV1644/2009|2009.329	H1N1_Human_GQ465715_A/Canada-AB/RV1644/2009|2009.329	H1N1_Human_GQ465691_A/Canada-AB/RV1644/2009|2009.329	H1N1_Human_GQ465727_A/Canada-AB/RV1644/2009|2009.329	GQ465667	GQ465751	GQ465739	GQ465715	GQ465691	GQ465727	Human	H1N1	H1	N1	Canada	NorthernAmerica	America	2009.33	Human
A/swine/Minnesota/A01932042/2017	H1N2_Swine_MF664407_A/swine/Minnesota/A01932042/2017|2017.104	H1N2_Swine_MF664408_A/swine/Minnesota/A01932042/2017|2017.104	H1N2_Swine_MF664409_A/swine/Minnesota/A01932042/2017|2017.104	H1N2_Swine_MF664410_A/swine/Minnesota/A01932042/2017|2017.104	H1N2_Swine_MF664411_A/swine/Minnesota/A01932042/2017|2017.104	H1N2_Swine_MF664412_A/swine/Minnesota/A01932042/2017|2017.104	MF664407	MF664408	MF664409	MF664410	MF664411	MF664412	Swine	H1N2	H1	N2	USA	NorthernAmerica	America	2017.1	Swine
A/mallard_duck/Ohio/15OS5361/2015	H11N9_Avian_KY561295_A/mallard_duck/Ohio/15OS5361/2015|2015.792	H11N9_Avian_KY561044_A/mallard_duck/Ohio/15OS5361/2015|2015.792	H11N9_Avian_KY561225_A/mallard_duck/Ohio/15OS5361/2015|2015.792	H11N9_Avian_KY561291_A/mallard_duck/Ohio/15OS5361/2015|2015.792	H11N9_Avian_KY561193_A/mallard_duck/Ohio/15OS5361/2015|2015.792	H11N9_Avian_KY561071_A/mallard_duck/Ohio/15OS5361/2015|2015.792	KY561295	KY561044	KY561225	KY561291	KY561193	KY561071	Avian	H11N9	H11	N9	USA	NorthernAmerica	America	2015.79	Wild-ans-short
A/pigeon/Hong_Kong/WF255/2007	H9N2_Avian_KF260828_A/pigeon/Hong_Kong/WF255/2007|2007.500	H9N2_Avian_KF260584_A/pigeon/Hong_Kong/WF255/2007|2007.500	H9N2_Avian_KF260340_A/pigeon/Hong_Kong/WF255/2007|2007.500	H9N2_Avian_KF259852_A/pigeon/Hong_Kong/WF255/2007|2007.500	H9N2_Avian_KF259333_A/pigeon/Hong_Kong/WF255/2007|2007.500	H9N2_Avian_KF260096_A/pigeon/Hong_Kong/WF255/2007|2007.500	KF260828	KF260584	KF260340	KF259852	KF259333	KF260096	Avian	H9N2	H9	N2	Hong Kong	EasternAsia	Asia	2007.5	Wild-other
A/migratory_duck/Jiangxi/21248/2009	H10N8_Avian_KP287955_A/migratory_duck/Jiangxi/21248/2009|2009.822	H10N8_Avian_KP287956_A/migratory_duck/Jiangxi/21248/2009|2009.822	H10N8_Avian_KP287957_A/migratory_duck/Jiangxi/21248/2009|2009.822	H10N8_Avian_KP287959_A/migratory_duck/Jiangxi/21248/2009|2009.822	H10N8_Avian_KP287961_A/migratory_duck/Jiangxi/21248/2009|2009.822	H10N8_Avian_KP287962_A/migratory_duck/Jiangxi/21248/2009|2009.822	KP287955	KP287956	KP287957	KP287959	KP287961	KP287962	Avian	H10N8	H10	N8	China	EasternAsia	Asia	2009.82	Wild-ans-long
A/swine/Nebraska/A01202501/2011	H1N2_Swine_KJ739345_A/swine/Nebraska/A01202501/2011|2011.605	H1N2_Swine_KJ739346_A/swine/Nebraska/A01202501/2011|2011.605	H1N2_Swine_KJ739347_A/swine/Nebraska/A01202501/2011|2011.605	H1N2_Swine_KJ739348_A/swine/Nebraska/A01202501/2011|2011.605	H1N2_Swine_JX092393_A/swine/Nebraska/A01202501/2011|2011.605	H1N2_Swine_KJ739349_A/swine/Nebraska/A01202501/2011|2011.605	KJ739345	KJ739346	KJ739347	KJ739348	JX092393	KJ739349	Swine	H1N2	H1	N2	USA	NorthernAmerica	America	2011.61	Swine
A/green-winged_teal/Louisiana/Sg-00092/2007	H3N8_Avian_CY078272_A/green-winged_teal/Louisiana/Sg-00092/2007|2007.704	H3N8_Avian_CY078271_A/green-winged_teal/Louisiana/Sg-00092/2007|2007.704	H3N8_Avian_CY078270_A/green-winged_teal/Louisiana/Sg-00092/2007|2007.704	H3N8_Avian_CY078268_A/green-winged_teal/Louisiana/Sg-00092/2007|2007.704	H3N8_Avian_CY078266_A/green-winged_teal/Louisiana/Sg-00092/2007|2007.704	H3N8_Avian_CY078269_A/green-winged_teal/Louisiana/Sg-00092/2007|2007.704	CY078272	CY078271	CY078270	CY078268	CY078266	CY078269	Avian	H3N8	H3	N8	USA	NorthernAmerica	America	2007.7	Wild-ans-long
A/Malaysia/14817/1997	H1N1_Human_CY119121_A/Malaysia/14817/1997|1997.997	H1N1_Human_CY119120_A/Malaysia/14817/1997|1997.997	H1N1_Human_CY119119_A/Malaysia/14817/1997|1997.997	H1N1_Human_CY119117_A/Malaysia/14817/1997|1997.997	H1N1_Human_CY119115_A/Malaysia/14817/1997|1997.997	H1N1_Human_CY119118_A/Malaysia/14817/1997|1997.997	CY119121	CY119120	CY119119	CY119117	CY119115	CY119118	Human	H1N1	H1	N1	Malaysia	SouthEasternAsia	Asia	1998	Human
A/swine/Guangdong/NS2765/2011	H1N1_Swine_KM027564_A/swine/Guangdong/NS2765/2011|2011.627	H1N1_Swine_KM027565_A/swine/Guangdong/NS2765/2011|2011.627	H1N1_Swine_KM027566_A/swine/Guangdong/NS2765/2011|2011.627	H1N1_Swine_KM027568_A/swine/Guangdong/NS2765/2011|2011.627	H1N1_Swine_KM027570_A/swine/Guangdong/NS2765/2011|2011.627	H1N1_Swine_KM027571_A/swine/Guangdong/NS2765/2011|2011.627	KM027564	KM027565	KM027566	KM027568	KM027570	KM027571	Swine	H1N1	H1	N1	China	EasternAsia	Asia	2011.63	Swine
A/Harbin/15/1992	H3N2_Human_CY121332_A/Harbin/15/1992|1992.500	H3N2_Human_CY121331_A/Harbin/15/1992|1992.500	H3N2_Human_CY121330_A/Harbin/15/1992|1992.500	H3N2_Human_CY121328_A/Harbin/15/1992|1992.500	H3N2_Human_CY121326_A/Harbin/15/1992|1992.500	H3N2_Human_CY121329_A/Harbin/15/1992|1992.500	CY121332	CY121331	CY121330	CY121328	CY121326	CY121329	Human	H3N2	H3	N2	China	EasternAsia	Asia	1992.5	Human
A/blue-winged_teal/Canada/3239/2011	H4N6_Avian_CY149683_A/blue-winged_teal/Canada/3239/2011|2011.715	H4N6_Avian_CY149682_A/blue-winged_teal/Canada/3239/2011|2011.715	H4N6_Avian_CY149681_A/blue-winged_teal/Canada/3239/2011|2011.715	H4N6_Avian_CY149679_A/blue-winged_teal/Canada/3239/2011|2011.715	H4N6_Avian_CY149677_A/blue-winged_teal/Canada/3239/2011|2011.715	H4N6_Avian_CY149680_A/blue-winged_teal/Canada/3239/2011|2011.715	CY149683	CY149682	CY149681	CY149679	CY149677	CY149680	Avian	H4N6	H4	N6	Canada	NorthernAmerica	America	2011.71	Wild-ans-long
A/duck/Henan/S4179/2009	H4N6_Avian_KU160944_A/duck/Henan/S4179/2009|2009.921	H4N6_Avian_KU160945_A/duck/Henan/S4179/2009|2009.921	H4N6_Avian_KU160946_A/duck/Henan/S4179/2009|2009.921	H4N6_Avian_KU160948_A/duck/Henan/S4179/2009|2009.921	H4N6_Avian_KU160950_A/duck/Henan/S4179/2009|2009.921	H4N6_Avian_KU160951_A/duck/Henan/S4179/2009|2009.921	KU160944	KU160945	KU160946	KU160948	KU160950	KU160951	Avian	H4N6	H4	N6	China	EasternAsia	Asia	2009.92	Dom-ans
A/chicken/Henan/YB0597/2016	H5N6_Avian_KY005868_A/chicken/Henan/YB0597/2016|2016.200	H5N6_Avian_KY005869_A/chicken/Henan/YB0597/2016|2016.200	H5N6_Avian_KY005870_A/chicken/Henan/YB0597/2016|2016.200	H5N6_Avian_KY005872_A/chicken/Henan/YB0597/2016|2016.200	H5N6_Avian_KY005874_A/chicken/Henan/YB0597/2016|2016.200	H5N6_Avian_KY005875_A/chicken/Henan/YB0597/2016|2016.200	KY005868	KY005869	KY005870	KY005872	KY005874	KY005875	Avian	H5N6	H5	N6	China	EasternAsia	Asia	2016.2	Dom-gal
A/mallard/Maryland/10OS1087/2010	H3N2_Avian_CY203268_A/mallard/Maryland/10OS1087/2010|2010.633	H3N2_Avian_CY203267_A/mallard/Maryland/10OS1087/2010|2010.633	H3N2_Avian_CY203266_A/mallard/Maryland/10OS1087/2010|2010.633	H3N2_Avian_CY203264_A/mallard/Maryland/10OS1087/2010|2010.633	H3N2_Avian_CY203262_A/mallard/Maryland/10OS1087/2010|2010.633	H3N2_Avian_CY203265_A/mallard/Maryland/10OS1087/2010|2010.633	CY203268	CY203267	CY203266	CY203264	CY203262	CY203265	Avian	H3N2	H3	N2	USA	NorthernAmerica	America	2010.63	Wild-ans-short
A/swine/Western_Australia/2577896X/2012	H1N2_Swine_MG962485_A/swine/Western_Australia/2577896X/2012|2012.589	H1N2_Swine_MG962486_A/swine/Western_Australia/2577896X/2012|2012.589	H1N2_Swine_MG962487_A/swine/Western_Australia/2577896X/2012|2012.589	H1N2_Swine_MG962489_A/swine/Western_Australia/2577896X/2012|2012.589	H1N2_Swine_MG962491_A/swine/Western_Australia/2577896X/2012|2012.589	H1N2_Swine_MG962492_A/swine/Western_Australia/2577896X/2012|2012.589	MG962485	MG962486	MG962487	MG962489	MG962491	MG962492	Swine	H1N2	H1	N2	Australia	AustraliaNewZealandOceania	Oceania	2012.59	Swine
A/northern_pintail/Alaska/2011-0703/2011	H9N2_Avian_KP336376_A/northern_pintail/Alaska/2011-0703/2011|2011.745	H9N2_Avian_KP336377_A/northern_pintail/Alaska/2011-0703/2011|2011.745	H9N2_Avian_KP336378_A/northern_pintail/Alaska/2011-0703/2011|2011.745	H9N2_Avian_KP336380_A/northern_pintail/Alaska/2011-0703/2011|2011.745	H9N2_Avian_KP336382_A/northern_pintail/Alaska/2011-0703/2011|2011.745	H9N2_Avian_KP336383_A/northern_pintail/Alaska/2011-0703/2011|2011.745	KP336376	KP336377	KP336378	KP336380	KP336382	KP336383	Avian	H9N2	H9	N2	USA	NorthernAmerica	America	2011.74	Wild-ans-long
A/chicken/Dongguan/3363/2013	H5N6_Avian_KP286106_A/chicken/Dongguan/3363/2013|2013.962	H5N6_Avian_KP286107_A/chicken/Dongguan/3363/2013|2013.962	H5N6_Avian_KP286108_A/chicken/Dongguan/3363/2013|2013.962	H5N6_Avian_KP286110_A/chicken/Dongguan/3363/2013|2013.962	H5N6_Avian_KP286112_A/chicken/Dongguan/3363/2013|2013.962	H5N6_Avian_KP286113_A/chicken/Dongguan/3363/2013|2013.962	KP286106	KP286107	KP286108	KP286110	KP286112	KP286113	Avian	H5N6	H5	N6	China	EasternAsia	Asia	2013.96	Dom-gal
A/laughing_gull/New_Jersey/194/1990	H6N8_Avian_CY126895_A/laughing_gull/New_Jersey/194/1990|1990.397	H6N8_Avian_CY126894_A/laughing_gull/New_Jersey/194/1990|1990.397	H6N8_Avian_CY126893_A/laughing_gull/New_Jersey/194/1990|1990.397	H6N8_Avian_CY126891_A/laughing_gull/New_Jersey/194/1990|1990.397	H6N8_Avian_CY126889_A/laughing_gull/New_Jersey/194/1990|1990.397	H6N8_Avian_CY126892_A/laughing_gull/New_Jersey/194/1990|1990.397	CY126895	CY126894	CY126893	CY126891	CY126889	CY126892	Avian	H6N8	H6	N8	USA	NorthernAmerica	America	1990.4	Wild-other
A/swine/Spain/45690-2/2016	H1N1_Swine_MF872829_A/swine/Spain/45690-2/2016|2016.986	H1N1_Swine_MF872817_A/swine/Spain/45690-2/2016|2016.986	H1N1_Swine_MF872841_A/swine/Spain/45690-2/2016|2016.986	H1N1_Swine_MF872815_A/swine/Spain/45690-2/2016|2016.986	H1N1_Swine_MF872847_A/swine/Spain/45690-2/2016|2016.986	H1N1_Swine_MF872824_A/swine/Spain/45690-2/2016|2016.986	MF872829	MF872817	MF872841	MF872815	MF872847	MF872824	Swine	H1N1	H1	N1	Spain	SouthernEurope	Europe	2016.99	Swine
A/mallard/New_Brunswick/00349/2010	H1N1_Avian_CY138792_A/mallard/New_Brunswick/00349/2010|2010.600	H1N1_Avian_CY138791_A/mallard/New_Brunswick/00349/2010|2010.600	H1N1_Avian_CY138790_A/mallard/New_Brunswick/00349/2010|2010.600	H1N1_Avian_CY138788_A/mallard/New_Brunswick/00349/2010|2010.600	H1N1_Avian_CY138786_A/mallard/New_Brunswick/00349/2010|2010.600	H1N1_Avian_CY138789_A/mallard/New_Brunswick/00349/2010|2010.600	CY138792	CY138791	CY138790	CY138788	CY138786	CY138789	Avian	H1N1	H1	N1	Canada	NorthernAmerica	America	2010.6	Wild-ans-short
A/Kentucky/21/2016	H3N2_Human_KX416877_A/Kentucky/21/2016|2016.263	H3N2_Human_KX416878_A/Kentucky/21/2016|2016.263	H3N2_Human_KX416879_A/Kentucky/21/2016|2016.263	H3N2_Human_KX416881_A/Kentucky/21/2016|2016.263	H3N2_Human_KX416883_A/Kentucky/21/2016|2016.263	H3N2_Human_KX416884_A/Kentucky/21/2016|2016.263	KX416877	KX416878	KX416879	KX416881	KX416883	KX416884	Human	H3N2	H3	N2	USA	NorthernAmerica	America	2016.26	Human
A/blue-winged_teal/Texas/AI12-3655/2012	H3N8_Avian_CY206226_A/blue-winged_teal/Texas/AI12-3655/2012|2012.710	H3N8_Avian_CY206225_A/blue-winged_teal/Texas/AI12-3655/2012|2012.710	H3N8_Avian_CY206224_A/blue-winged_teal/Texas/AI12-3655/2012|2012.710	H3N8_Avian_CY206222_A/blue-winged_teal/Texas/AI12-3655/2012|2012.710	H3N8_Avian_CY206220_A/blue-winged_teal/Texas/AI12-3655/2012|2012.710	H3N8_Avian_CY206223_A/blue-winged_teal/Texas/AI12-3655/2012|2012.710	CY206226	CY206225	CY206224	CY206222	CY206220	CY206223	Avian	H3N8	H3	N8	USA	NorthernAmerica	America	2012.71	Wild-ans-long
A/duck/Hong_Kong/7/1975	H3N2_Avian_CY005559_A/duck/Hong_Kong/7/1975|1975.500	H3N2_Avian_CY005558_A/duck/Hong_Kong/7/1975|1975.500	H3N2_Avian_CY005557_A/duck/Hong_Kong/7/1975|1975.500	H3N2_Avian_CY005555_A/duck/Hong_Kong/7/1975|1975.500	H3N2_Avian_CY005553_A/duck/Hong_Kong/7/1975|1975.500	H3N2_Avian_CY005556_A/duck/Hong_Kong/7/1975|1975.500	CY005559	CY005558	CY005557	CY005555	CY005553	CY005556	Avian	H3N2	H3	N2	Hong Kong	EasternAsia	Asia	1975.5	Dom-ans
A/Louisiana/15/2018	H3N2_Human_MH358691_A/Louisiana/15/2018|2018.123	H3N2_Human_MH358692_A/Louisiana/15/2018|2018.123	H3N2_Human_MH358693_A/Louisiana/15/2018|2018.123	H3N2_Human_MH358695_A/Louisiana/15/2018|2018.123	H3N2_Human_MH358697_A/Louisiana/15/2018|2018.123	H3N2_Human_MH358698_A/Louisiana/15/2018|2018.123	MH358691	MH358692	MH358693	MH358695	MH358697	MH358698	Human	H3N2	H3	N2	USA	NorthernAmerica	America	2018.12	Human
A/ruddy_turnstone/Delaware_Bay/255/1991	H6N2_Avian_CY126927_A/ruddy_turnstone/Delaware_Bay/255/1991|1991.392	H6N2_Avian_CY126926_A/ruddy_turnstone/Delaware_Bay/255/1991|1991.392	H6N2_Avian_CY126925_A/ruddy_turnstone/Delaware_Bay/255/1991|1991.392	H6N2_Avian_CY126923_A/ruddy_turnstone/Delaware_Bay/255/1991|1991.392	H6N2_Avian_CY126921_A/ruddy_turnstone/Delaware_Bay/255/1991|1991.392	H6N2_Avian_CY126924_A/ruddy_turnstone/Delaware_Bay/255/1991|1991.392	CY126927	CY126926	CY126925	CY126923	CY126921	CY126924	Avian	H6N2	H6	N2	USA	NorthernAmerica	America	1991.39	Wild-other
A/USSR/92/1977	H1N1_Human_CY009291_A/USSR/92/1977|1977.500	H1N1_Human_CY009290_A/USSR/92/1977|1977.500	H1N1_Human_CY009289_A/USSR/92/1977|1977.500	H1N1_Human_CY009287_A/USSR/92/1977|1977.500	H1N1_Human_CY009285_A/USSR/92/1977|1977.500	H1N1_Human_CY009288_A/USSR/92/1977|1977.500	CY009291	CY009290	CY009289	CY009287	CY009285	CY009288	Human	H1N1	H1	N1	Russia	EasternEurope	Europe	1977.5	Human
A/mallard/California/UCD980/2015	H4N8_Avian_KY828605_A/mallard/California/UCD980/2015|2015.595	H4N8_Avian_KY828823_A/mallard/California/UCD980/2015|2015.595	H4N8_Avian_KY828775_A/mallard/California/UCD980/2015|2015.595	H4N8_Avian_KY828781_A/mallard/California/UCD980/2015|2015.595	H4N8_Avian_KY828717_A/mallard/California/UCD980/2015|2015.595	H4N8_Avian_KY828622_A/mallard/California/UCD980/2015|2015.595	KY828605	KY828823	KY828775	KY828781	KY828717	KY828622	Avian	H4N8	H4	N8	USA	NorthernAmerica	America	2015.6	Wild-ans-short
A/northern_pintail/Interior_Alaska/9BM12153R0/2009	H4N8_Avian_CY136294_A/northern_pintail/Interior_Alaska/9BM12153R0/2009|2009.500	H4N8_Avian_CY136293_A/northern_pintail/Interior_Alaska/9BM12153R0/2009|2009.500	H4N8_Avian_CY136292_A/northern_pintail/Interior_Alaska/9BM12153R0/2009|2009.500	H4N8_Avian_CY136290_A/northern_pintail/Interior_Alaska/9BM12153R0/2009|2009.500	H4N8_Avian_CY136288_A/northern_pintail/Interior_Alaska/9BM12153R0/2009|2009.500	H4N8_Avian_CY136291_A/northern_pintail/Interior_Alaska/9BM12153R0/2009|2009.500	CY136294	CY136293	CY136292	CY136290	CY136288	CY136291	Avian	H4N8	H4	N8	USA	NorthernAmerica	America	2009.5	Wild-ans-long
A/duck/Wisconsin/2409/1985	H2N3_Avian_CY178518_A/duck/Wisconsin/2409/1985|1985.500	H2N3_Avian_CY178517_A/duck/Wisconsin/2409/1985|1985.500	H2N3_Avian_CY178516_A/duck/Wisconsin/2409/1985|1985.500	H2N3_Avian_CY178514_A/duck/Wisconsin/2409/1985|1985.500	H2N3_Avian_CY178512_A/duck/Wisconsin/2409/1985|1985.500	H2N3_Avian_CY178515_A/duck/Wisconsin/2409/1985|1985.500	CY178518	CY178517	CY178516	CY178514	CY178512	CY178515	Avian	H2N3	H2	N3	USA	NorthernAmerica	America	1985.5	Dom-ans
A/Santa_Cruz/111/2012	H1N1_Human_KF612033_A/Santa_Cruz/111/2012|2012.181	H1N1_Human_KF612051_A/Santa_Cruz/111/2012|2012.181	H1N1_Human_KF612068_A/Santa_Cruz/111/2012|2012.181	H1N1_Human_KF612108_A/Santa_Cruz/111/2012|2012.181	H1N1_Human_KF612148_A/Santa_Cruz/111/2012|2012.181	H1N1_Human_KF612168_A/Santa_Cruz/111/2012|2012.181	KF612033	KF612051	KF612068	KF612108	KF612148	KF612168	Human	H1N1	H1	N1	Bolivia	SouthernAmerica	America	2012.18	Human
A/Iowa/55/2015	H1N1_Human_KX004095_A/Iowa/55/2015|2015.956	H1N1_Human_KX004096_A/Iowa/55/2015|2015.956	H1N1_Human_KX004097_A/Iowa/55/2015|2015.956	H1N1_Human_KX004099_A/Iowa/55/2015|2015.956	H1N1_Human_KX004101_A/Iowa/55/2015|2015.956	H1N1_Human_KX004102_A/Iowa/55/2015|2015.956	KX004095	KX004096	KX004097	KX004099	KX004101	KX004102	Human	H1N1	H1	N1	USA	NorthernAmerica	America	2015.96	Human
A/chicken/Vietnam/NCVD14-A380/2014	H5N1_Avian_KY171068_A/chicken/Vietnam/NCVD14-A380/2014|2014.299	H5N1_Avian_KY171069_A/chicken/Vietnam/NCVD14-A380/2014|2014.299	H5N1_Avian_KY171070_A/chicken/Vietnam/NCVD14-A380/2014|2014.299	H5N1_Avian_KY171072_A/chicken/Vietnam/NCVD14-A380/2014|2014.299	H5N1_Avian_KY171074_A/chicken/Vietnam/NCVD14-A380/2014|2014.299	H5N1_Avian_KY171075_A/chicken/Vietnam/NCVD14-A380/2014|2014.299	KY171068	KY171069	KY171070	KY171072	KY171074	KY171075	Avian	H5N1	H5	N1	Viet Nam	SouthEasternAsia	Asia	2014.3	Dom-gal
A/Genoa/14/2003	H3N2_Human_CY037358_A/Genoa/14/2003|2003.811	H3N2_Human_CY037357_A/Genoa/14/2003|2003.811	H3N2_Human_CY037356_A/Genoa/14/2003|2003.811	H3N2_Human_CY037354_A/Genoa/14/2003|2003.811	H3N2_Human_CY037352_A/Genoa/14/2003|2003.811	H3N2_Human_CY037355_A/Genoa/14/2003|2003.811	CY037358	CY037357	CY037356	CY037354	CY037352	CY037355	Human	H3N2	H3	N2	Italy	SouthernEurope	Europe	2003.81	Human
A/shorebird/Delaware_Bay/210/1998	H3N8_Avian_CY102283_A/shorebird/Delaware_Bay/210/1998|1998.378	H3N8_Avian_CY102282_A/shorebird/Delaware_Bay/210/1998|1998.378	H3N8_Avian_CY102281_A/shorebird/Delaware_Bay/210/1998|1998.378	H3N8_Avian_CY102279_A/shorebird/Delaware_Bay/210/1998|1998.378	H3N8_Avian_CY102277_A/shorebird/Delaware_Bay/210/1998|1998.378	H3N8_Avian_CY102280_A/shorebird/Delaware_Bay/210/1998|1998.378	CY102283	CY102282	CY102281	CY102279	CY102277	CY102280	Avian	H3N8	H3	N8	USA	NorthernAmerica	America	1998.38	Wild-other
A/mallard_duck/Netherlands/21/2010	H10N7_Avian_MF145854_A/mallard_duck/Netherlands/21/2010|2010.682	H10N7_Avian_MF147284_A/mallard_duck/Netherlands/21/2010|2010.682	H10N7_Avian_MF147105_A/mallard_duck/Netherlands/21/2010|2010.682	H10N7_Avian_MF148138_A/mallard_duck/Netherlands/21/2010|2010.682	H10N7_Avian_MF147071_A/mallard_duck/Netherlands/21/2010|2010.682	H10N7_Avian_MF145727_A/mallard_duck/Netherlands/21/2010|2010.682	MF145854	MF147284	MF147105	MF148138	MF147071	MF145727	Avian	H10N7	H10	N7	Netherlands	WesternEurope	Europe	2010.68	Wild-ans-short
A/turkey/Italy/8000/2002	H7N3_Avian_CY024745_A/turkey/Italy/8000/2002|2002.500	H7N3_Avian_CY024744_A/turkey/Italy/8000/2002|2002.500	H7N3_Avian_CY024743_A/turkey/Italy/8000/2002|2002.500	H7N3_Avian_CY024741_A/turkey/Italy/8000/2002|2002.500	H7N3_Avian_CY024739_A/turkey/Italy/8000/2002|2002.500	H7N3_Avian_CY024742_A/turkey/Italy/8000/2002|2002.500	CY024745	CY024744	CY024743	CY024741	CY024739	CY024742	Avian	H7N3	H7	N3	Italy	SouthernEurope	Europe	2002.5	Dom-gal
A/mallard/Alberta/233/2015	H1N1_Avian_MF613685_A/mallard/Alberta/233/2015|2015.608	H1N1_Avian_MF046567_A/mallard/Alberta/233/2015|2015.608	H1N1_Avian_MF046452_A/mallard/Alberta/233/2015|2015.608	H1N1_Avian_MF613755_A/mallard/Alberta/233/2015|2015.608	H1N1_Avian_MF613812_A/mallard/Alberta/233/2015|2015.608	H1N1_Avian_MF613776_A/mallard/Alberta/233/2015|2015.608	MF613685	MF046567	MF046452	MF613755	MF613812	MF613776	Avian	H1N1	H1	N1	Canada	NorthernAmerica	America	2015.61	Wild-ans-short
A/duck/Shanghai/SD016/2015	H7N9_Avian_MF630506_A/duck/Shanghai/SD016/2015|2015.044	H7N9_Avian_MF630507_A/duck/Shanghai/SD016/2015|2015.044	H7N9_Avian_MF630508_A/duck/Shanghai/SD016/2015|2015.044	H7N9_Avian_MF630510_A/duck/Shanghai/SD016/2015|2015.044	H7N9_Avian_MF630512_A/duck/Shanghai/SD016/2015|2015.044	H7N9_Avian_MF630513_A/duck/Shanghai/SD016/2015|2015.044	MF630506	MF630507	MF630508	MF630510	MF630512	MF630513	Avian	H7N9	H7	N9	China	EasternAsia	Asia	2015.04	Dom-ans
A/chicken/Israel/853/2005	H9N2_Avian_EF492413_A/chicken/Israel/853/2005|2005.500	H9N2_Avian_EF492384_A/chicken/Israel/853/2005|2005.500	H9N2_Avian_EF492355_A/chicken/Israel/853/2005|2005.500	H9N2_Avian_EF492315_A/chicken/Israel/853/2005|2005.500	H9N2_Avian_EF492254_A/chicken/Israel/853/2005|2005.500	H9N2_Avian_EF492340_A/chicken/Israel/853/2005|2005.500	EF492413	EF492384	EF492355	EF492315	EF492254	EF492340	Avian	H9N2	H9	N2	Israel	WesternAsia	Asia	2005.5	Dom-gal
A/Wisconsin/301/1976	H1N1_Human_CY026146_A/Wisconsin/301/1976|1976.500	H1N1_Human_CY026145_A/Wisconsin/301/1976|1976.500	H1N1_Human_CY026144_A/Wisconsin/301/1976|1976.500	H1N1_Human_CY178722_A/Wisconsin/301/1976|1976.500	H1N1_Human_CY026140_A/Wisconsin/301/1976|1976.500	H1N1_Human_CY026143_A/Wisconsin/301/1976|1976.500	CY026146	CY026145	CY026144	CY178722	CY026140	CY026143	Human	H1N1	H1	N1	USA	NorthernAmerica	America	1976.5	Human
A/American_wigeon/California/HS001/2015	H6N2_Avian_KY983189_A/American_wigeon/California/HS001/2015|2015.811	H6N2_Avian_KY983214_A/American_wigeon/California/HS001/2015|2015.811	H6N2_Avian_KY983202_A/American_wigeon/California/HS001/2015|2015.811	H6N2_Avian_KY983123_A/American_wigeon/California/HS001/2015|2015.811	H6N2_Avian_KY983210_A/American_wigeon/California/HS001/2015|2015.811	H6N2_Avian_KY983128_A/American_wigeon/California/HS001/2015|2015.811	KY983189	KY983214	KY983202	KY983123	KY983210	KY983128	Avian	H6N2	H6	N2	USA	NorthernAmerica	America	2015.81	Wild-ans-long
A/North_Carolina/29/2014	H3N2_Human_KT839019_A/North_Carolina/29/2014|2014.852	H3N2_Human_KT839015_A/North_Carolina/29/2014|2014.852	H3N2_Human_KT838887_A/North_Carolina/29/2014|2014.852	H3N2_Human_KT838897_A/North_Carolina/29/2014|2014.852	H3N2_Human_KT838967_A/North_Carolina/29/2014|2014.852	H3N2_Human_KT838936_A/North_Carolina/29/2014|2014.852	KT839019	KT839015	KT838887	KT838897	KT838967	KT838936	Human	H3N2	H3	N2	USA	NorthernAmerica	America	2014.85	Human
A/mallard/Missouri/13OS6556/2013	H10N7_Avian_KX013072_A/mallard/Missouri/13OS6556/2013|2013.904	H10N7_Avian_KX013060_A/mallard/Missouri/13OS6556/2013|2013.904	H10N7_Avian_KX544824_A/mallard/Missouri/13OS6556/2013|2013.904	H10N7_Avian_KX013054_A/mallard/Missouri/13OS6556/2013|2013.904	H10N7_Avian_KX013067_A/mallard/Missouri/13OS6556/2013|2013.904	H10N7_Avian_KX544826_A/mallard/Missouri/13OS6556/2013|2013.904	KX013072	KX013060	KX544824	KX013054	KX013067	KX544826	Avian	H10N7	H10	N7	USA	NorthernAmerica	America	2013.9	Wild-ans-short
A/blue-winged_Teal/North_Dakota/AI09-3642/2009	H3N1_Avian_CY140867_A/blue-winged_Teal/North_Dakota/AI09-3642/2009|2009.674	H3N1_Avian_CY140866_A/blue-winged_Teal/North_Dakota/AI09-3642/2009|2009.674	H3N1_Avian_CY140865_A/blue-winged_Teal/North_Dakota/AI09-3642/2009|2009.674	H3N1_Avian_CY140863_A/blue-winged_Teal/North_Dakota/AI09-3642/2009|2009.674	H3N1_Avian_CY140861_A/blue-winged_Teal/North_Dakota/AI09-3642/2009|2009.674	H3N1_Avian_CY140864_A/blue-winged_Teal/North_Dakota/AI09-3642/2009|2009.674	CY140867	CY140866	CY140865	CY140863	CY140861	CY140864	Avian	H3N1	H3	N1	USA	NorthernAmerica	America	2009.67	Wild-ans-long
A/Malaysia/17230/1998	H3N2_Human_CY118609_A/Malaysia/17230/1998|1998.395	H3N2_Human_CY118608_A/Malaysia/17230/1998|1998.395	H3N2_Human_CY118607_A/Malaysia/17230/1998|1998.395	H3N2_Human_CY118605_A/Malaysia/17230/1998|1998.395	H3N2_Human_CY118603_A/Malaysia/17230/1998|1998.395	H3N2_Human_CY118606_A/Malaysia/17230/1998|1998.395	CY118609	CY118608	CY118607	CY118605	CY118603	CY118606	Human	H3N2	H3	N2	Malaysia	SouthEasternAsia	Asia	1998.39	Human
A/green-winged_teal/Wisconsin/118/1979	H4N2_Avian_CY180603_A/green-winged_teal/Wisconsin/118/1979|1979.500	H4N2_Avian_CY180602_A/green-winged_teal/Wisconsin/118/1979|1979.500	H4N2_Avian_CY180601_A/green-winged_teal/Wisconsin/118/1979|1979.500	H4N2_Avian_CY180599_A/green-winged_teal/Wisconsin/118/1979|1979.500	H4N2_Avian_CY180597_A/green-winged_teal/Wisconsin/118/1979|1979.500	H4N2_Avian_CY180600_A/green-winged_teal/Wisconsin/118/1979|1979.500	CY180603	CY180602	CY180601	CY180599	CY180597	CY180600	Avian	H4N2	H4	N2	USA	NorthernAmerica	America	1979.5	Wild-ans-long
A/American_wigeon/Louisiana/Sg-01032/2008	H6N2_Avian_CY140550_A/American_wigeon/Louisiana/Sg-01032/2008|2008.855	H6N2_Avian_CY140549_A/American_wigeon/Louisiana/Sg-01032/2008|2008.855	H6N2_Avian_CY140548_A/American_wigeon/Louisiana/Sg-01032/2008|2008.855	H6N2_Avian_CY140546_A/American_wigeon/Louisiana/Sg-01032/2008|2008.855	H6N2_Avian_CY140544_A/American_wigeon/Louisiana/Sg-01032/2008|2008.855	H6N2_Avian_CY140547_A/American_wigeon/Louisiana/Sg-01032/2008|2008.855	CY140550	CY140549	CY140548	CY140546	CY140544	CY140547	Avian	H6N2	H6	N2	USA	NorthernAmerica	America	2008.86	Wild-ans-long
A/chicken/Xiamen/10/2015	H9N2_Avian_MG204058_A/chicken/Xiamen/10/2015|2015.786	H9N2_Avian_MG204056_A/chicken/Xiamen/10/2015|2015.786	H9N2_Avian_MG204054_A/chicken/Xiamen/10/2015|2015.786	H9N2_Avian_MG204050_A/chicken/Xiamen/10/2015|2015.786	H9N2_Avian_MG204046_A/chicken/Xiamen/10/2015|2015.786	H9N2_Avian_MG204052_A/chicken/Xiamen/10/2015|2015.786	MG204058	MG204056	MG204054	MG204050	MG204046	MG204052	Avian	H9N2	H9	N2	China	EasternAsia	Asia	2015.79	Dom-gal
A/duck/Eastern_China/59/2003	H6N2_Avian_JF965046_A/duck/Eastern_China/59/2003|2003.871	H6N2_Avian_JF965094_A/duck/Eastern_China/59/2003|2003.871	H6N2_Avian_JF965135_A/duck/Eastern_China/59/2003|2003.871	H6N2_Avian_JF965214_A/duck/Eastern_China/59/2003|2003.871	H6N2_Avian_JF965256_A/duck/Eastern_China/59/2003|2003.871	H6N2_Avian_JF965288_A/duck/Eastern_China/59/2003|2003.871	JF965046	JF965094	JF965135	JF965214	JF965256	JF965288	Avian	H6N2	H6	N2	China	EasternAsia	Asia	2003.87	Dom-ans
A/swine/Guangxi/FS2/2005	H9N2_Swine_EU086316_A/swine/Guangxi/FS2/2005|2005.500	H9N2_Swine_EU086314_A/swine/Guangxi/FS2/2005|2005.500	H9N2_Swine_EU086313_A/swine/Guangxi/FS2/2005|2005.500	H9N2_Swine_EU086309_A/swine/Guangxi/FS2/2005|2005.500	H9N2_Swine_EU086304_A/swine/Guangxi/FS2/2005|2005.500	H9N2_Swine_EU086310_A/swine/Guangxi/FS2/2005|2005.500	EU086316	EU086314	EU086313	EU086309	EU086304	EU086310	Swine	H9N2	H9	N2	China	EasternAsia	Asia	2005.5	Swine
A/Rotterdam/8179/1977	H3N2_Human_CY113260_A/Rotterdam/8179/1977|1977.500	H3N2_Human_CY113259_A/Rotterdam/8179/1977|1977.500	H3N2_Human_CY113258_A/Rotterdam/8179/1977|1977.500	H3N2_Human_CY113256_A/Rotterdam/8179/1977|1977.500	H3N2_Human_CY113254_A/Rotterdam/8179/1977|1977.500	H3N2_Human_CY113257_A/Rotterdam/8179/1977|1977.500	CY113260	CY113259	CY113258	CY113256	CY113254	CY113257	Human	H3N2	H3	N2	Netherlands	WesternEurope	Europe	1977.5	Human
A/blue-winged_teal/ALB/136/1990	H4N3_Avian_CY004903_A/blue-winged_teal/ALB/136/1990|1990.638	H4N3_Avian_CY004902_A/blue-winged_teal/ALB/136/1990|1990.638	H4N3_Avian_CY004901_A/blue-winged_teal/ALB/136/1990|1990.638	H4N3_Avian_CY004899_A/blue-winged_teal/ALB/136/1990|1990.638	H4N3_Avian_CY004897_A/blue-winged_teal/ALB/136/1990|1990.638	H4N3_Avian_CY004900_A/blue-winged_teal/ALB/136/1990|1990.638	CY004903	CY004902	CY004901	CY004899	CY004897	CY004900	Avian	H4N3	H4	N3	Canada	NorthernAmerica	America	1990.64	Wild-ans-long
A/mallard/California/5351/2009	H1N1_Avian_CY094708_A/mallard/California/5351/2009|2009.589	H1N1_Avian_CY094707_A/mallard/California/5351/2009|2009.589	H1N1_Avian_CY094706_A/mallard/California/5351/2009|2009.589	H1N1_Avian_CY094704_A/mallard/California/5351/2009|2009.589	H1N1_Avian_CY094702_A/mallard/California/5351/2009|2009.589	H1N1_Avian_CY094705_A/mallard/California/5351/2009|2009.589	CY094708	CY094707	CY094706	CY094704	CY094702	CY094705	Avian	H1N1	H1	N1	USA	NorthernAmerica	America	2009.59	Wild-ans-short
A/Eastern_India/N-1289/2009	H1N2_Human_JQ340008_A/Eastern_India/N-1289/2009|2009.644	H1N2_Human_JQ340007_A/Eastern_India/N-1289/2009|2009.644	H1N2_Human_JQ340006_A/Eastern_India/N-1289/2009|2009.644	H1N2_Human_JQ340005_A/Eastern_India/N-1289/2009|2009.644	H1N2_Human_JQ340009_A/Eastern_India/N-1289/2009|2009.644	H1N2_Human_JQ340010_A/Eastern_India/N-1289/2009|2009.644	JQ340008	JQ340007	JQ340006	JQ340005	JQ340009	JQ340010	Human	H1N2	H1	N2	India	SouthernAsia	Asia	2009.64	Human
A/mallard/Interior_Alaska/10BM13335/2010	H12N5_Avian_CY195992_A/mallard/Interior_Alaska/10BM13335/2010|2010.619	H12N5_Avian_CY195991_A/mallard/Interior_Alaska/10BM13335/2010|2010.619	H12N5_Avian_CY195990_A/mallard/Interior_Alaska/10BM13335/2010|2010.619	H12N5_Avian_CY195988_A/mallard/Interior_Alaska/10BM13335/2010|2010.619	H12N5_Avian_CY195986_A/mallard/Interior_Alaska/10BM13335/2010|2010.619	H12N5_Avian_CY195989_A/mallard/Interior_Alaska/10BM13335/2010|2010.619	CY195992	CY195991	CY195990	CY195988	CY195986	CY195989	Avian	H12N5	H12	N5	USA	NorthernAmerica	America	2010.62	Wild-ans-short
A/chicken/Jiangsu/925/2009	H9N2_Avian_KP865911_A/chicken/Jiangsu/925/2009|2009.918	H9N2_Avian_KP865864_A/chicken/Jiangsu/925/2009|2009.918	H9N2_Avian_KP865826_A/chicken/Jiangsu/925/2009|2009.918	H9N2_Avian_KP865758_A/chicken/Jiangsu/925/2009|2009.918	H9N2_Avian_KP866027_A/chicken/Jiangsu/925/2009|2009.918	H9N2_Avian_KP866070_A/chicken/Jiangsu/925/2009|2009.918	KP865911	KP865864	KP865826	KP865758	KP866027	KP866070	Avian	H9N2	H9	N2	China	EasternAsia	Asia	2009.92	Dom-gal
A/chicken/Aguascalientes/IA13/2010	H5N2_Avian_KM657856_A/chicken/Aguascalientes/IA13/2010|2010.285	H5N2_Avian_KM657857_A/chicken/Aguascalientes/IA13/2010|2010.285	H5N2_Avian_KM657858_A/chicken/Aguascalientes/IA13/2010|2010.285	H5N2_Avian_KM657860_A/chicken/Aguascalientes/IA13/2010|2010.285	H5N2_Avian_KM657862_A/chicken/Aguascalientes/IA13/2010|2010.285	H5N2_Avian_KM657863_A/chicken/Aguascalientes/IA13/2010|2010.285	KM657856	KM657857	KM657858	KM657860	KM657862	KM657863	Avian	H5N2	H5	N2	Mexico	CentralAmerica	America	2010.29	Dom-gal
A/mallard_duck/Netherlands/3/2008	H6N2_Avian_KX977617_A/mallard_duck/Netherlands/3/2008|2008.016	H6N2_Avian_KX979633_A/mallard_duck/Netherlands/3/2008|2008.016	H6N2_Avian_KX978128_A/mallard_duck/Netherlands/3/2008|2008.016	H6N2_Avian_KX978315_A/mallard_duck/Netherlands/3/2008|2008.016	H6N2_Avian_KX979152_A/mallard_duck/Netherlands/3/2008|2008.016	H6N2_Avian_KX979187_A/mallard_duck/Netherlands/3/2008|2008.016	KX977617	KX979633	KX978128	KX978315	KX979152	KX979187	Avian	H6N2	H6	N2	Netherlands	WesternEurope	Europe	2008.02	Wild-ans-short
A/thick-billed_murre/Alaska/236/1976	H1N2_Avian_CY178926_A/thick-billed_murre/Alaska/236/1976|1976.500	H1N2_Avian_CY178925_A/thick-billed_murre/Alaska/236/1976|1976.500	H1N2_Avian_CY178924_A/thick-billed_murre/Alaska/236/1976|1976.500	H1N2_Avian_CY178922_A/thick-billed_murre/Alaska/236/1976|1976.500	H1N2_Avian_CY178920_A/thick-billed_murre/Alaska/236/1976|1976.500	H1N2_Avian_CY178923_A/thick-billed_murre/Alaska/236/1976|1976.500	CY178926	CY178925	CY178924	CY178922	CY178920	CY178923	Avian	H1N2	H1	N2	USA	NorthernAmerica	America	1976.5	Wild-other
A/swine/Minnesota/A01134337/2010	H3N2_Swine_KF922839_A/swine/Minnesota/A01134337/2010|2010.877	H3N2_Swine_KF922840_A/swine/Minnesota/A01134337/2010|2010.877	H3N2_Swine_KF922841_A/swine/Minnesota/A01134337/2010|2010.877	H3N2_Swine_KF922842_A/swine/Minnesota/A01134337/2010|2010.877	H3N2_Swine_JQ756382_A/swine/Minnesota/A01134337/2010|2010.877	H3N2_Swine_KF922843_A/swine/Minnesota/A01134337/2010|2010.877	KF922839	KF922840	KF922841	KF922842	JQ756382	KF922843	Swine	H3N2	H3	N2	USA	NorthernAmerica	America	2010.88	Swine
A/chicken/West_Bengal/239020/2010	H5N1_Avian_CY061291_A/chicken/West_Bengal/239020/2010|2010.030	H5N1_Avian_CY061292_A/chicken/West_Bengal/239020/2010|2010.030	H5N1_Avian_CY061293_A/chicken/West_Bengal/239020/2010|2010.030	H5N1_Avian_CY061295_A/chicken/West_Bengal/239020/2010|2010.030	H5N1_Avian_CY061297_A/chicken/West_Bengal/239020/2010|2010.030	H5N1_Avian_CY061298_A/chicken/West_Bengal/239020/2010|2010.030	CY061291	CY061292	CY061293	CY061295	CY061297	CY061298	Avian	H5N1	H5	N1	India	SouthernAsia	Asia	2010.03	Dom-gal
A/chicken/Zhejiang/S1190/2015	H7N9_Avian_MF630362_A/chicken/Zhejiang/S1190/2015|2015.225	H7N9_Avian_MF630363_A/chicken/Zhejiang/S1190/2015|2015.225	H7N9_Avian_MF630364_A/chicken/Zhejiang/S1190/2015|2015.225	H7N9_Avian_MF630366_A/chicken/Zhejiang/S1190/2015|2015.225	H7N9_Avian_MF630368_A/chicken/Zhejiang/S1190/2015|2015.225	H7N9_Avian_MF630369_A/chicken/Zhejiang/S1190/2015|2015.225	MF630362	MF630363	MF630364	MF630366	MF630368	MF630369	Avian	H7N9	H7	N9	China	EasternAsia	Asia	2015.22	Dom-gal
A/glaucous-winged_gull/Southcentral_Alaska/11JR02474/2011	H13N6_Avian_CY196618_A/glaucous-winged_gull/Southcentral_Alaska/11JR02474/2011|2011.658	H13N6_Avian_CY196617_A/glaucous-winged_gull/Southcentral_Alaska/11JR02474/2011|2011.658	H13N6_Avian_CY196616_A/glaucous-winged_gull/Southcentral_Alaska/11JR02474/2011|2011.658	H13N6_Avian_CY196614_A/glaucous-winged_gull/Southcentral_Alaska/11JR02474/2011|2011.658	H13N6_Avian_CY196612_A/glaucous-winged_gull/Southcentral_Alaska/11JR02474/2011|2011.658	H13N6_Avian_CY196615_A/glaucous-winged_gull/Southcentral_Alaska/11JR02474/2011|2011.658	CY196618	CY196617	CY196616	CY196614	CY196612	CY196615	Avian	H13N6	H13	N6	USA	NorthernAmerica	America	2011.66	Wild-other
A/northern_pintail/Alaska/UGAI15-7298/2015	H4N6_Avian_KY131349_A/northern_pintail/Alaska/UGAI15-7298/2015|2015.732	H4N6_Avian_KY131350_A/northern_pintail/Alaska/UGAI15-7298/2015|2015.732	H4N6_Avian_KY131351_A/northern_pintail/Alaska/UGAI15-7298/2015|2015.732	H4N6_Avian_KY131353_A/northern_pintail/Alaska/UGAI15-7298/2015|2015.732	H4N6_Avian_KY131355_A/northern_pintail/Alaska/UGAI15-7298/2015|2015.732	H4N6_Avian_KY131356_A/northern_pintail/Alaska/UGAI15-7298/2015|2015.732	KY131349	KY131350	KY131351	KY131353	KY131355	KY131356	Avian	H4N6	H4	N6	USA	NorthernAmerica	America	2015.73	Wild-ans-long
A/duck/Hunan/S4220/2011	H5N1_Avian_CY146697_A/duck/Hunan/S4220/2011|2011.866	H5N1_Avian_CY146698_A/duck/Hunan/S4220/2011|2011.866	H5N1_Avian_CY146699_A/duck/Hunan/S4220/2011|2011.866	H5N1_Avian_CY146701_A/duck/Hunan/S4220/2011|2011.866	H5N1_Avian_CY146703_A/duck/Hunan/S4220/2011|2011.866	H5N1_Avian_CY146704_A/duck/Hunan/S4220/2011|2011.866	CY146697	CY146698	CY146699	CY146701	CY146703	CY146704	Avian	H5N1	H5	N1	China	EasternAsia	Asia	2011.87	Dom-ans
A/chicken/Laiwu/0313/2014	H5N2_Avian_KP000012_A/chicken/Laiwu/0313/2014|2014.195	H5N2_Avian_KP000013_A/chicken/Laiwu/0313/2014|2014.195	H5N2_Avian_KP000014_A/chicken/Laiwu/0313/2014|2014.195	H5N2_Avian_KP000016_A/chicken/Laiwu/0313/2014|2014.195	H5N2_Avian_KP000018_A/chicken/Laiwu/0313/2014|2014.195	H5N2_Avian_KP000019_A/chicken/Laiwu/0313/2014|2014.195	KP000012	KP000013	KP000014	KP000016	KP000018	KP000019	Avian	H5N2	H5	N2	China	EasternAsia	Asia	2014.19	Dom-gal
A/duck/Guizhou/013/2014	H6N6_Avian_KU762356_A/duck/Guizhou/013/2014|2014.778	H6N6_Avian_KU762357_A/duck/Guizhou/013/2014|2014.778	H6N6_Avian_KU762358_A/duck/Guizhou/013/2014|2014.778	H6N6_Avian_KU762360_A/duck/Guizhou/013/2014|2014.778	H6N6_Avian_KU762362_A/duck/Guizhou/013/2014|2014.778	H6N6_Avian_KU762363_A/duck/Guizhou/013/2014|2014.778	KU762356	KU762357	KU762358	KU762360	KU762362	KU762363	Avian	H6N6	H6	N6	China	EasternAsia	Asia	2014.78	Dom-ans
A/Hong_Kong/1514A01704826T/2011	H3N2_Human_KT888275_A/Hong_Kong/1514A01704826T/2011|2011.871	H3N2_Human_KT888151_A/Hong_Kong/1514A01704826T/2011|2011.871	H3N2_Human_KT888502_A/Hong_Kong/1514A01704826T/2011|2011.871	H3N2_Human_KT888435_A/Hong_Kong/1514A01704826T/2011|2011.871	H3N2_Human_KT888227_A/Hong_Kong/1514A01704826T/2011|2011.871	H3N2_Human_KT888982_A/Hong_Kong/1514A01704826T/2011|2011.871	KT888275	KT888151	KT888502	KT888435	KT888227	KT888982	Human	H3N2	H3	N2	Hong Kong	EasternAsia	Asia	2011.87	Human
A/swine/Oklahoma/01452/2007	H1N2_Swine_CY158912_A/swine/Oklahoma/01452/2007|2007.068	H1N2_Swine_CY158911_A/swine/Oklahoma/01452/2007|2007.068	H1N2_Swine_CY158910_A/swine/Oklahoma/01452/2007|2007.068	H1N2_Swine_CY158908_A/swine/Oklahoma/01452/2007|2007.068	H1N2_Swine_CY158906_A/swine/Oklahoma/01452/2007|2007.068	H1N2_Swine_CY158909_A/swine/Oklahoma/01452/2007|2007.068	CY158912	CY158911	CY158910	CY158908	CY158906	CY158909	Swine	H1N2	H1	N2	USA	NorthernAmerica	America	2007.07	Swine
A/North_Carolina/44/2009	H1N1_Human_KC781059_A/North_Carolina/44/2009|2009.718	H1N1_Human_KC781057_A/North_Carolina/44/2009|2009.718	H1N1_Human_KC781055_A/North_Carolina/44/2009|2009.718	H1N1_Human_KC781056_A/North_Carolina/44/2009|2009.718	H1N1_Human_KC781054_A/North_Carolina/44/2009|2009.718	H1N1_Human_KC781053_A/North_Carolina/44/2009|2009.718	KC781059	KC781057	KC781055	KC781056	KC781054	KC781053	Human	H1N1	H1	N1	USA	NorthernAmerica	America	2009.72	Human
A/northern_pintail/Alaska/936/2011	H4N6_Avian_KY130752_A/northern_pintail/Alaska/936/2011|2011.756	H4N6_Avian_KY130753_A/northern_pintail/Alaska/936/2011|2011.756	H4N6_Avian_KY130754_A/northern_pintail/Alaska/936/2011|2011.756	H4N6_Avian_KY130756_A/northern_pintail/Alaska/936/2011|2011.756	H4N6_Avian_KY130758_A/northern_pintail/Alaska/936/2011|2011.756	H4N6_Avian_KY130759_A/northern_pintail/Alaska/936/2011|2011.756	KY130752	KY130753	KY130754	KY130756	KY130758	KY130759	Avian	H4N6	H4	N6	USA	NorthernAmerica	America	2011.76	Wild-ans-long
A/chicken/Taiwan/0107/02	H6N1_Avian_DQ376892_A/chicken/Taiwan/0107/02|2002.500	H6N1_Avian_DQ376856_A/chicken/Taiwan/0107/02|2002.500	H6N1_Avian_DQ376820_A/chicken/Taiwan/0107/02|2002.500	H6N1_Avian_DQ376748_A/chicken/Taiwan/0107/02|2002.500	H6N1_Avian_DQ376670_A/chicken/Taiwan/0107/02|2002.500	H6N1_Avian_DQ376784_A/chicken/Taiwan/0107/02|2002.500	DQ376892	DQ376856	DQ376820	DQ376748	DQ376670	DQ376784	Avian	H6N1	H6	N1	Taiwan	EasternAsia	Asia	2002.5	Dom-gal
A/Kabul/1514A01305435T/2013	H3N2_Human_KT888273_A/Kabul/1514A01305435T/2013|2013.025	H3N2_Human_KT888149_A/Kabul/1514A01305435T/2013|2013.025	H3N2_Human_KT888500_A/Kabul/1514A01305435T/2013|2013.025	H3N2_Human_KT888433_A/Kabul/1514A01305435T/2013|2013.025	H3N2_Human_KT888225_A/Kabul/1514A01305435T/2013|2013.025	H3N2_Human_KT888980_A/Kabul/1514A01305435T/2013|2013.025	KT888273	KT888149	KT888500	KT888433	KT888225	KT888980	Human	H3N2	H3	N2	Afghanistan	SouthernAsia	Asia	2013.03	Human
A/mallard/Maryland/02-184/2002	H1N1_Avian_EU743583_A/mallard/Maryland/02-184/2002|2002.500	H1N1_Avian_EU743582_A/mallard/Maryland/02-184/2002|2002.500	H1N1_Avian_EU743581_A/mallard/Maryland/02-184/2002|2002.500	H1N1_Avian_EU743579_A/mallard/Maryland/02-184/2002|2002.500	H1N1_Avian_EU743577_A/mallard/Maryland/02-184/2002|2002.500	H1N1_Avian_EU743580_A/mallard/Maryland/02-184/2002|2002.500	EU743583	EU743582	EU743581	EU743579	EU743577	EU743580	Avian	H1N1	H1	N1	USA	NorthernAmerica	America	2002.5	Wild-ans-short
A/greylag_goose/Iceland/0980/2011	H6N8_Avian_CY149539_A/greylag_goose/Iceland/0980/2011|2011.833	H6N8_Avian_CY149538_A/greylag_goose/Iceland/0980/2011|2011.833	H6N8_Avian_CY149537_A/greylag_goose/Iceland/0980/2011|2011.833	H6N8_Avian_CY149535_A/greylag_goose/Iceland/0980/2011|2011.833	H6N8_Avian_CY149533_A/greylag_goose/Iceland/0980/2011|2011.833	H6N8_Avian_CY149536_A/greylag_goose/Iceland/0980/2011|2011.833	CY149539	CY149538	CY149537	CY149535	CY149533	CY149536	Avian	H6N8	H6	N8	Iceland	NorthernEurope	Europe	2011.83	Wild-ans-long
A/mallard/Jiangxi/8264/2004	H6N2_Avian_HM145673_A/mallard/Jiangxi/8264/2004|2004.500	H6N2_Avian_HM145504_A/mallard/Jiangxi/8264/2004|2004.500	H6N2_Avian_HM145335_A/mallard/Jiangxi/8264/2004|2004.500	H6N2_Avian_HM145166_A/mallard/Jiangxi/8264/2004|2004.500	H6N2_Avian_HM144828_A/mallard/Jiangxi/8264/2004|2004.500	H6N2_Avian_HM144997_A/mallard/Jiangxi/8264/2004|2004.500	HM145673	HM145504	HM145335	HM145166	HM144828	HM144997	Avian	H6N2	H6	N2	China	EasternAsia	Asia	2004.5	Wild-ans-short
A/West_Virginia/15/2018	H1N1_Human_MH446951_A/West_Virginia/15/2018|2018.175	H1N1_Human_MH446950_A/West_Virginia/15/2018|2018.175	H1N1_Human_MH446949_A/West_Virginia/15/2018|2018.175	H1N1_Human_MH446947_A/West_Virginia/15/2018|2018.175	H1N1_Human_MH446945_A/West_Virginia/15/2018|2018.175	H1N1_Human_MH446944_A/West_Virginia/15/2018|2018.175	MH446951	MH446950	MH446949	MH446947	MH446945	MH446944	Human	H1N1	H1	N1	USA	NorthernAmerica	America	2018.17	Human
A/duck/Zhejiang/S1023/2010	H6N6_Avian_KJ200908_A/duck/Zhejiang/S1023/2010|2010.167	H6N6_Avian_KJ200907_A/duck/Zhejiang/S1023/2010|2010.167	H6N6_Avian_KJ200906_A/duck/Zhejiang/S1023/2010|2010.167	H6N6_Avian_KJ200904_A/duck/Zhejiang/S1023/2010|2010.167	H6N6_Avian_KJ200902_A/duck/Zhejiang/S1023/2010|2010.167	H6N6_Avian_KJ200905_A/duck/Zhejiang/S1023/2010|2010.167	KJ200908	KJ200907	KJ200906	KJ200904	KJ200902	KJ200905	Avian	H6N6	H6	N6	China	EasternAsia	Asia	2010.17	Dom-ans
A/Kansas/09/2018	H3N2_Human_MH443513_A/Kansas/09/2018|2018.011	H3N2_Human_MH443515_A/Kansas/09/2018|2018.011	H3N2_Human_MH443517_A/Kansas/09/2018|2018.011	H3N2_Human_MH443516_A/Kansas/09/2018|2018.011	H3N2_Human_MH443511_A/Kansas/09/2018|2018.011	H3N2_Human_MH443512_A/Kansas/09/2018|2018.011	MH443513	MH443515	MH443517	MH443516	MH443511	MH443512	Human	H3N2	H3	N2	USA	NorthernAmerica	America	2018.01	Human
A/chicken/Hebei/1102/2010	H5N2_Avian_JQ041388_A/chicken/Hebei/1102/2010|2010.953	H5N2_Avian_JQ041392_A/chicken/Hebei/1102/2010|2010.953	H5N2_Avian_JQ041396_A/chicken/Hebei/1102/2010|2010.953	H5N2_Avian_JQ041404_A/chicken/Hebei/1102/2010|2010.953	H5N2_Avian_JQ041412_A/chicken/Hebei/1102/2010|2010.953	H5N2_Avian_JQ041416_A/chicken/Hebei/1102/2010|2010.953	JQ041388	JQ041392	JQ041396	JQ041404	JQ041412	JQ041416	Avian	H5N2	H5	N2	China	EasternAsia	Asia	2010.95	Dom-gal
A/mallard_duck/Netherlands/1/2008	H5N3_Avian_KX979515_A/mallard_duck/Netherlands/1/2008|2008.079	H5N3_Avian_KX979673_A/mallard_duck/Netherlands/1/2008|2008.079	H5N3_Avian_KX979309_A/mallard_duck/Netherlands/1/2008|2008.079	H5N3_Avian_KX977642_A/mallard_duck/Netherlands/1/2008|2008.079	H5N3_Avian_KX979412_A/mallard_duck/Netherlands/1/2008|2008.079	H5N3_Avian_KX979585_A/mallard_duck/Netherlands/1/2008|2008.079	KX979515	KX979673	KX979309	KX977642	KX979412	KX979585	Avian	H5N3	H5	N3	Netherlands	WesternEurope	Europe	2008.08	Wild-ans-short
A/mallard/Minnesota/182722/1998	H11N9_Avian_CY139752_A/mallard/Minnesota/182722/1998|1998.666	H11N9_Avian_CY139751_A/mallard/Minnesota/182722/1998|1998.666	H11N9_Avian_CY139750_A/mallard/Minnesota/182722/1998|1998.666	H11N9_Avian_CY139748_A/mallard/Minnesota/182722/1998|1998.666	H11N9_Avian_CY139746_A/mallard/Minnesota/182722/1998|1998.666	H11N9_Avian_CY139749_A/mallard/Minnesota/182722/1998|1998.666	CY139752	CY139751	CY139750	CY139748	CY139746	CY139749	Avian	H11N9	H11	N9	USA	NorthernAmerica	America	1998.67	Wild-ans-short
A/Minnesota/04/2017	H1N1_Human_CY218838_A/Minnesota/04/2017|2017.041	H1N1_Human_CY218839_A/Minnesota/04/2017|2017.041	H1N1_Human_CY218840_A/Minnesota/04/2017|2017.041	H1N1_Human_CY218842_A/Minnesota/04/2017|2017.041	H1N1_Human_CY218844_A/Minnesota/04/2017|2017.041	H1N1_Human_CY218845_A/Minnesota/04/2017|2017.041	CY218838	CY218839	CY218840	CY218842	CY218844	CY218845	Human	H1N1	H1	N1	USA	NorthernAmerica	America	2017.04	Human
A/green-winged_teal/Ohio/178/1999	H6N2_Avian_CY013870_A/green-winged_teal/Ohio/178/1999|1999.808	H6N2_Avian_CY013869_A/green-winged_teal/Ohio/178/1999|1999.808	H6N2_Avian_CY013868_A/green-winged_teal/Ohio/178/1999|1999.808	H6N2_Avian_CY013866_A/green-winged_teal/Ohio/178/1999|1999.808	H6N2_Avian_CY013864_A/green-winged_teal/Ohio/178/1999|1999.808	H6N2_Avian_CY013867_A/green-winged_teal/Ohio/178/1999|1999.808	CY013870	CY013869	CY013868	CY013866	CY013864	CY013867	Avian	H6N2	H6	N2	USA	NorthernAmerica	America	1999.81	Wild-ans-long
A/duck/Jiangxi/33663/2013	H10N3_Avian_KP286130_A/duck/Jiangxi/33663/2013|2013.953	H10N3_Avian_KP286131_A/duck/Jiangxi/33663/2013|2013.953	H10N3_Avian_KP286132_A/duck/Jiangxi/33663/2013|2013.953	H10N3_Avian_KP286134_A/duck/Jiangxi/33663/2013|2013.953	H10N3_Avian_KP286136_A/duck/Jiangxi/33663/2013|2013.953	H10N3_Avian_KP286137_A/duck/Jiangxi/33663/2013|2013.953	KP286130	KP286131	KP286132	KP286134	KP286136	KP286137	Avian	H10N3	H10	N3	China	EasternAsia	Asia	2013.95	Dom-ans
A/mallard_duck/Netherlands/19/2012	H4N6_Avian_KX979311_A/mallard_duck/Netherlands/19/2012|2012.682	H4N6_Avian_KX979691_A/mallard_duck/Netherlands/19/2012|2012.682	H4N6_Avian_KX979598_A/mallard_duck/Netherlands/19/2012|2012.682	H4N6_Avian_KX978556_A/mallard_duck/Netherlands/19/2012|2012.682	H4N6_Avian_KX979385_A/mallard_duck/Netherlands/19/2012|2012.682	H4N6_Avian_KX978806_A/mallard_duck/Netherlands/19/2012|2012.682	KX979311	KX979691	KX979598	KX978556	KX979385	KX978806	Avian	H4N6	H4	N6	Netherlands	WesternEurope	Europe	2012.68	Wild-ans-short
A/mallard/Ohio/1717/2005	H3N6_Avian_CY022724_A/mallard/Ohio/1717/2005|2005.500	H3N6_Avian_CY022723_A/mallard/Ohio/1717/2005|2005.500	H3N6_Avian_CY022722_A/mallard/Ohio/1717/2005|2005.500	H3N6_Avian_CY022720_A/mallard/Ohio/1717/2005|2005.500	H3N6_Avian_CY022718_A/mallard/Ohio/1717/2005|2005.500	H3N6_Avian_CY022721_A/mallard/Ohio/1717/2005|2005.500	CY022724	CY022723	CY022722	CY022720	CY022718	CY022721	Avian	H3N6	H3	N6	USA	NorthernAmerica	America	2005.5	Wild-ans-short
A/duck/Minnesota/462960-2/2006	H5N2_Avian_GQ923180_A/duck/Minnesota/462960-2/2006|2006.500	H5N2_Avian_GQ923179_A/duck/Minnesota/462960-2/2006|2006.500	H5N2_Avian_GQ923178_A/duck/Minnesota/462960-2/2006|2006.500	H5N2_Avian_GQ923176_A/duck/Minnesota/462960-2/2006|2006.500	H5N2_Avian_GQ923174_A/duck/Minnesota/462960-2/2006|2006.500	H5N2_Avian_GQ923177_A/duck/Minnesota/462960-2/2006|2006.500	GQ923180	GQ923179	GQ923178	GQ923176	GQ923174	GQ923177	Avian	H5N2	H5	N2	USA	NorthernAmerica	America	2006.5	Dom-ans
A/chicken/Guangdong/47/01	H9N2_Avian_DQ064547_A/chicken/Guangdong/47/01|2001.500	H9N2_Avian_DQ064521_A/chicken/Guangdong/47/01|2001.500	H9N2_Avian_DQ064494_A/chicken/Guangdong/47/01|2001.500	H9N2_Avian_DQ064440_A/chicken/Guangdong/47/01|2001.500	H9N2_Avian_DQ064386_A/chicken/Guangdong/47/01|2001.500	H9N2_Avian_DQ064467_A/chicken/Guangdong/47/01|2001.500	DQ064547	DQ064521	DQ064494	DQ064440	DQ064386	DQ064467	Avian	H9N2	H9	N2	China	EasternAsia	Asia	2001.5	Dom-gal
A/swine/Bakum/1832/2000	H1N2_Swine_GQ161101_A/swine/Bakum/1832/2000|2000.500	H1N2_Swine_GQ161102_A/swine/Bakum/1832/2000|2000.500	H1N2_Swine_GQ161103_A/swine/Bakum/1832/2000|2000.500	H1N2_Swine_GQ161105_A/swine/Bakum/1832/2000|2000.500	H1N2_Swine_DQ186977_A/swine/Bakum/1832/2000|2000.500	H1N2_Swine_EU053151_A/swine/Bakum/1832/2000|2000.500	GQ161101	GQ161102	GQ161103	GQ161105	DQ186977	EU053151	Swine	H1N2	H1	N2	Germany	WesternEurope	Europe	2000.5	Swine
A/chicken/Henan/1-2/2008	H9N2_Avian_FJ534543_A/chicken/Henan/1-2/2008|2008.025	H9N2_Avian_FJ534542_A/chicken/Henan/1-2/2008|2008.025	H9N2_Avian_FJ534545_A/chicken/Henan/1-2/2008|2008.025	H9N2_Avian_FJ534544_A/chicken/Henan/1-2/2008|2008.025	H9N2_Avian_FJ534541_A/chicken/Henan/1-2/2008|2008.025	H9N2_Avian_FJ534540_A/chicken/Henan/1-2/2008|2008.025	FJ534543	FJ534542	FJ534545	FJ534544	FJ534541	FJ534540	Avian	H9N2	H9	N2	China	EasternAsia	Asia	2008.03	Dom-gal
A/mallard/Altai/1208/2007	H3N6_Avian_CY049761_A/mallard/Altai/1208/2007|2007.704	H3N6_Avian_CY049762_A/mallard/Altai/1208/2007|2007.704	H3N6_Avian_CY049763_A/mallard/Altai/1208/2007|2007.704	H3N6_Avian_CY049765_A/mallard/Altai/1208/2007|2007.704	H3N6_Avian_CY049767_A/mallard/Altai/1208/2007|2007.704	H3N6_Avian_CY049768_A/mallard/Altai/1208/2007|2007.704	CY049761	CY049762	CY049763	CY049765	CY049767	CY049768	Avian	H3N6	H3	N6	Russia	EasternEurope	Europe	2007.7	Wild-ans-short
A/Guam/WRAIR1557P/2009	H3N2_Human_CY093332_A/Guam/WRAIR1557P/2009|2009.085	H3N2_Human_CY093333_A/Guam/WRAIR1557P/2009|2009.085	H3N2_Human_CY093334_A/Guam/WRAIR1557P/2009|2009.085	H3N2_Human_CY093336_A/Guam/WRAIR1557P/2009|2009.085	H3N2_Human_CY093338_A/Guam/WRAIR1557P/2009|2009.085	H3N2_Human_CY093339_A/Guam/WRAIR1557P/2009|2009.085	CY093332	CY093333	CY093334	CY093336	CY093338	CY093339	Human	H3N2	H3	N2	Guam	MicronesiaOceania	Oceania	2009.09	Human
A/Finland/776N/2010	H1N1_Human_KM437825_A/Finland/776N/2010|2010.500	H1N1_Human_KM437824_A/Finland/776N/2010|2010.500	H1N1_Human_KM437823_A/Finland/776N/2010|2010.500	H1N1_Human_KM437821_A/Finland/776N/2010|2010.500	H1N1_Human_KM437819_A/Finland/776N/2010|2010.500	H1N1_Human_KM437822_A/Finland/776N/2010|2010.500	KM437825	KM437824	KM437823	KM437821	KM437819	KM437822	Human	H1N1	H1	N1	Finland	NorthernEurope	Europe	2010.5	Human
A/blue-winged_teal/Missouri/10MO030/2010	H4N6_Avian_CY133776_A/blue-winged_teal/Missouri/10MO030/2010|2010.707	H4N6_Avian_CY133775_A/blue-winged_teal/Missouri/10MO030/2010|2010.707	H4N6_Avian_CY133774_A/blue-winged_teal/Missouri/10MO030/2010|2010.707	H4N6_Avian_CY133772_A/blue-winged_teal/Missouri/10MO030/2010|2010.707	H4N6_Avian_CY133770_A/blue-winged_teal/Missouri/10MO030/2010|2010.707	H4N6_Avian_CY133773_A/blue-winged_teal/Missouri/10MO030/2010|2010.707	CY133776	CY133775	CY133774	CY133772	CY133770	CY133773	Avian	H4N6	H4	N6	USA	NorthernAmerica	America	2010.71	Wild-ans-long
A/chicken/Jiangxi/28113/2013	H10N8_Avian_KP285402_A/chicken/Jiangxi/28113/2013|2013.838	H10N8_Avian_KP285403_A/chicken/Jiangxi/28113/2013|2013.838	H10N8_Avian_KP285404_A/chicken/Jiangxi/28113/2013|2013.838	H10N8_Avian_KP285406_A/chicken/Jiangxi/28113/2013|2013.838	H10N8_Avian_KP285408_A/chicken/Jiangxi/28113/2013|2013.838	H10N8_Avian_KP285409_A/chicken/Jiangxi/28113/2013|2013.838	KP285402	KP285403	KP285404	KP285406	KP285408	KP285409	Avian	H10N8	H10	N8	China	EasternAsia	Asia	2013.84	Dom-gal
A/Delaware/25/2014	H3N2_Human_KT838943_A/Delaware/25/2014|2014.885	H3N2_Human_KT839007_A/Delaware/25/2014|2014.885	H3N2_Human_KT838976_A/Delaware/25/2014|2014.885	H3N2_Human_KT838449_A/Delaware/25/2014|2014.885	H3N2_Human_KT838847_A/Delaware/25/2014|2014.885	H3N2_Human_KT838965_A/Delaware/25/2014|2014.885	KT838943	KT839007	KT838976	KT838449	KT838847	KT838965	Human	H3N2	H3	N2	USA	NorthernAmerica	America	2014.88	Human
A/Philippines/2/1982	H3N2_Human_CY121252_A/Philippines/2/1982|1982.500	H3N2_Human_CY065974_A/Philippines/2/1982|1982.414	H3N2_Human_CY121250_A/Philippines/2/1982|1982.500	H3N2_Human_CY065971_A/Philippines/2/1982|1982.414	H3N2_Human_CY113302_A/Philippines/2/1982|1982.500	H3N2_Human_CY113305_A/Philippines/2/1982|1982.500	CY121252	CY065974	CY121250	CY065971	CY113302	CY113305	Human	H3N2	H3	N2	Philippines	SouthEasternAsia	Asia	1982.5	Human
A/Arizona/WRAIR1562P/2009	H3N2_Human_CY093356_A/Arizona/WRAIR1562P/2009|2009.162	H3N2_Human_CY093357_A/Arizona/WRAIR1562P/2009|2009.162	H3N2_Human_CY093358_A/Arizona/WRAIR1562P/2009|2009.162	H3N2_Human_CY093360_A/Arizona/WRAIR1562P/2009|2009.162	H3N2_Human_CY093362_A/Arizona/WRAIR1562P/2009|2009.162	H3N2_Human_CY093363_A/Arizona/WRAIR1562P/2009|2009.162	CY093356	CY093357	CY093358	CY093360	CY093362	CY093363	Human	H3N2	H3	N2	USA	NorthernAmerica	America	2009.16	Human
A/duck/Yuhuan/YH45/2016	H1N2_Avian_KY415891_A/duck/Yuhuan/YH45/2016|2016.129	H1N2_Avian_KY415847_A/duck/Yuhuan/YH45/2016|2016.129	H1N2_Avian_KY415803_A/duck/Yuhuan/YH45/2016|2016.129	H1N2_Avian_KY415759_A/duck/Yuhuan/YH45/2016|2016.129	H1N2_Avian_KY415671_A/duck/Yuhuan/YH45/2016|2016.129	H1N2_Avian_KY415935_A/duck/Yuhuan/YH45/2016|2016.129	KY415891	KY415847	KY415803	KY415759	KY415671	KY415935	Avian	H1N2	H1	N2	China	EasternAsia	Asia	2016.13	Dom-ans
A/ruddy_turnstone/DE/2731/1987	H9N1_Avian_CY005133_A/ruddy_turnstone/DE/2731/1987|1987.400	H9N1_Avian_CY005132_A/ruddy_turnstone/DE/2731/1987|1987.400	H9N1_Avian_CY005131_A/ruddy_turnstone/DE/2731/1987|1987.400	H9N1_Avian_CY005129_A/ruddy_turnstone/DE/2731/1987|1987.400	H9N1_Avian_CY005127_A/ruddy_turnstone/DE/2731/1987|1987.400	H9N1_Avian_CY005130_A/ruddy_turnstone/DE/2731/1987|1987.400	CY005133	CY005132	CY005131	CY005129	CY005127	CY005130	Avian	H9N1	H9	N1	USA	NorthernAmerica	America	1987.4	Wild-other
A/Rhode_Island/15/2017	H3N2_Human_CY264264_A/Rhode_Island/15/2017|2017.907	H3N2_Human_CY264265_A/Rhode_Island/15/2017|2017.907	H3N2_Human_CY264266_A/Rhode_Island/15/2017|2017.907	H3N2_Human_CY264268_A/Rhode_Island/15/2017|2017.907	H3N2_Human_CY264270_A/Rhode_Island/15/2017|2017.907	H3N2_Human_CY264271_A/Rhode_Island/15/2017|2017.907	CY264264	CY264265	CY264266	CY264268	CY264270	CY264271	Human	H3N2	H3	N2	USA	NorthernAmerica	America	2017.91	Human
A/ruddy_turnstone/Delaware/650656/2002	H1N1_Avian_CY144307_A/ruddy_turnstone/Delaware/650656/2002|2002.389	H1N1_Avian_CY144306_A/ruddy_turnstone/Delaware/650656/2002|2002.389	H1N1_Avian_CY144305_A/ruddy_turnstone/Delaware/650656/2002|2002.389	H1N1_Avian_CY144303_A/ruddy_turnstone/Delaware/650656/2002|2002.389	H1N1_Avian_CY144301_A/ruddy_turnstone/Delaware/650656/2002|2002.389	H1N1_Avian_CY144304_A/ruddy_turnstone/Delaware/650656/2002|2002.389	CY144307	CY144306	CY144305	CY144303	CY144301	CY144304	Avian	H1N1	H1	N1	USA	NorthernAmerica	America	2002.39	Wild-other
A/swine/Iowa/A01476471/2014	H3N1_Swine_KT983785_A/swine/Iowa/A01476471/2014|2014.038	H3N1_Swine_KT983786_A/swine/Iowa/A01476471/2014|2014.038	H3N1_Swine_KT983787_A/swine/Iowa/A01476471/2014|2014.038	H3N1_Swine_KT983788_A/swine/Iowa/A01476471/2014|2014.038	H3N1_Swine_KP137716_A/swine/Iowa/A01476471/2014|2014.038	H3N1_Swine_KT983789_A/swine/Iowa/A01476471/2014|2014.038	KT983785	KT983786	KT983787	KT983788	KP137716	KT983789	Swine	H3N1	H3	N1	USA	NorthernAmerica	America	2014.04	Swine
A/chicken/Israel/1808/2004	H9N2_Avian_EF492425_A/chicken/Israel/1808/2004|2004.500	H9N2_Avian_EF492396_A/chicken/Israel/1808/2004|2004.500	H9N2_Avian_EF492367_A/chicken/Israel/1808/2004|2004.500	H9N2_Avian_EF492327_A/chicken/Israel/1808/2004|2004.500	H9N2_Avian_EF492265_A/chicken/Israel/1808/2004|2004.500	H9N2_Avian_DQ683044_A/chicken/Israel/1808/2004|2004.500	EF492425	EF492396	EF492367	EF492327	EF492265	DQ683044	Avian	H9N2	H9	N2	Israel	WesternAsia	Asia	2004.5	Dom-gal
A/Hawaii/67/2014	H1N1_Human_KT836624_A/Hawaii/67/2014|2014.778	H1N1_Human_KT836669_A/Hawaii/67/2014|2014.778	H1N1_Human_KT836600_A/Hawaii/67/2014|2014.778	H1N1_Human_KT836579_A/Hawaii/67/2014|2014.778	H1N1_Human_KT836668_A/Hawaii/67/2014|2014.778	H1N1_Human_KT836598_A/Hawaii/67/2014|2014.778	KT836624	KT836669	KT836600	KT836579	KT836668	KT836598	Human	H1N1	H1	N1	USA	NorthernAmerica	America	2014.78	Human
A/swine/California/A00968949/2014	H3N2_Swine_KM872083_A/swine/California/A00968949/2014|2014.499	H3N2_Swine_KM872084_A/swine/California/A00968949/2014|2014.499	H3N2_Swine_KM872085_A/swine/California/A00968949/2014|2014.499	H3N2_Swine_KM872087_A/swine/California/A00968949/2014|2014.499	H3N2_Swine_KM872089_A/swine/California/A00968949/2014|2014.499	H3N2_Swine_KM872090_A/swine/California/A00968949/2014|2014.499	KM872083	KM872084	KM872085	KM872087	KM872089	KM872090	Swine	H3N2	H3	N2	USA	NorthernAmerica	America	2014.5	Swine
A/duck/Vietnam/LBM48/2011	H3N2_Avian_LC028077_A/duck/Vietnam/LBM48/2011|2011.890	H3N2_Avian_LC028078_A/duck/Vietnam/LBM48/2011|2011.890	H3N2_Avian_LC028079_A/duck/Vietnam/LBM48/2011|2011.890	H3N2_Avian_LC028081_A/duck/Vietnam/LBM48/2011|2011.890	H3N2_Avian_LC028083_A/duck/Vietnam/LBM48/2011|2011.890	H3N2_Avian_LC028084_A/duck/Vietnam/LBM48/2011|2011.890	LC028077	LC028078	LC028079	LC028081	LC028083	LC028084	Avian	H3N2	H3	N2	Viet Nam	SouthEasternAsia	Asia	2011.89	Dom-ans
A/Guangzhou/39715/2014	H5N6_Human_KP765785_A/Guangzhou/39715/2014|2014.942	H5N6_Human_KP765786_A/Guangzhou/39715/2014|2014.942	H5N6_Human_KP765787_A/Guangzhou/39715/2014|2014.942	H5N6_Human_KP765789_A/Guangzhou/39715/2014|2014.942	H5N6_Human_KP765791_A/Guangzhou/39715/2014|2014.942	H5N6_Human_KP765792_A/Guangzhou/39715/2014|2014.942	KP765785	KP765786	KP765787	KP765789	KP765791	KP765792	Human	H5N6	H5	N6	China	EasternAsia	Asia	2014.94	Human
A/swine/Hunan/196/2011	H1N1_Swine_KP404281_A/swine/Hunan/196/2011|2011.871	H1N1_Swine_KP404282_A/swine/Hunan/196/2011|2011.871	H1N1_Swine_KP404283_A/swine/Hunan/196/2011|2011.871	H1N1_Swine_KP404285_A/swine/Hunan/196/2011|2011.871	H1N1_Swine_KP404287_A/swine/Hunan/196/2011|2011.871	H1N1_Swine_KP404288_A/swine/Hunan/196/2011|2011.871	KP404281	KP404282	KP404283	KP404285	KP404287	KP404288	Swine	H1N1	H1	N1	China	EasternAsia	Asia	2011.87	Swine
A/chicken/New_York/13828-3/1995	H2N2_Avian_CY014828_A/chicken/New_York/13828-3/1995|1995.500	H2N2_Avian_CY014827_A/chicken/New_York/13828-3/1995|1995.500	H2N2_Avian_CY014826_A/chicken/New_York/13828-3/1995|1995.500	H2N2_Avian_CY014824_A/chicken/New_York/13828-3/1995|1995.500	H2N2_Avian_CY014822_A/chicken/New_York/13828-3/1995|1995.500	H2N2_Avian_CY014825_A/chicken/New_York/13828-3/1995|1995.500	CY014828	CY014827	CY014826	CY014824	CY014822	CY014825	Avian	H2N2	H2	N2	USA	NorthernAmerica	America	1995.5	Dom-gal
A/mallard/Ohio/12OS2174/2012	H6N1_Avian_CY187004_A/mallard/Ohio/12OS2174/2012|2012.866	H6N1_Avian_CY187003_A/mallard/Ohio/12OS2174/2012|2012.866	H6N1_Avian_CY187002_A/mallard/Ohio/12OS2174/2012|2012.866	H6N1_Avian_CY187000_A/mallard/Ohio/12OS2174/2012|2012.866	H6N1_Avian_CY186998_A/mallard/Ohio/12OS2174/2012|2012.866	H6N1_Avian_CY187001_A/mallard/Ohio/12OS2174/2012|2012.866	CY187004	CY187003	CY187002	CY187000	CY186998	CY187001	Avian	H6N1	H6	N1	USA	NorthernAmerica	America	2012.87	Wild-ans-short
A/swine/Ohio/13TOSU0554/2013	H1N2_Swine_KJ640320_A/swine/Ohio/13TOSU0554/2013|2013.414	H1N2_Swine_KJ640321_A/swine/Ohio/13TOSU0554/2013|2013.414	H1N2_Swine_KJ640322_A/swine/Ohio/13TOSU0554/2013|2013.414	H1N2_Swine_KJ640324_A/swine/Ohio/13TOSU0554/2013|2013.414	H1N2_Swine_KJ640326_A/swine/Ohio/13TOSU0554/2013|2013.414	H1N2_Swine_KJ640327_A/swine/Ohio/13TOSU0554/2013|2013.414	KJ640320	KJ640321	KJ640322	KJ640324	KJ640326	KJ640327	Swine	H1N2	H1	N2	USA	NorthernAmerica	America	2013.41	Swine
A/green-winged_teal/Wisconsin/453/1976	H6N2_Avian_CY180587_A/green-winged_teal/Wisconsin/453/1976|1976.500	H6N2_Avian_CY180586_A/green-winged_teal/Wisconsin/453/1976|1976.500	H6N2_Avian_CY180585_A/green-winged_teal/Wisconsin/453/1976|1976.500	H6N2_Avian_CY180583_A/green-winged_teal/Wisconsin/453/1976|1976.500	H6N2_Avian_CY180581_A/green-winged_teal/Wisconsin/453/1976|1976.500	H6N2_Avian_CY180584_A/green-winged_teal/Wisconsin/453/1976|1976.500	CY180587	CY180586	CY180585	CY180583	CY180581	CY180584	Avian	H6N2	H6	N2	USA	NorthernAmerica	America	1976.5	Wild-ans-long
A/Ft-Benning/WRAIR1669P/2009	H1N1_Human_CY083436_A/Ft-Benning/WRAIR1669P/2009|2009.745	H1N1_Human_CY083437_A/Ft-Benning/WRAIR1669P/2009|2009.745	H1N1_Human_CY083438_A/Ft-Benning/WRAIR1669P/2009|2009.745	H1N1_Human_CY083440_A/Ft-Benning/WRAIR1669P/2009|2009.745	H1N1_Human_CY083442_A/Ft-Benning/WRAIR1669P/2009|2009.745	H1N1_Human_CY083443_A/Ft-Benning/WRAIR1669P/2009|2009.745	CY083436	CY083437	CY083438	CY083440	CY083442	CY083443	Human	H1N1	H1	N1	USA	NorthernAmerica	America	2009.74	Human
A/Netherlands/132/2004	H3N2_Human_CY112996_A/Netherlands/132/2004|2004.923	H3N2_Human_CY112995_A/Netherlands/132/2004|2004.923	H3N2_Human_CY112994_A/Netherlands/132/2004|2004.923	H3N2_Human_CY112992_A/Netherlands/132/2004|2004.923	H3N2_Human_CY112990_A/Netherlands/132/2004|2004.923	H3N2_Human_CY112993_A/Netherlands/132/2004|2004.923	CY112996	CY112995	CY112994	CY112992	CY112990	CY112993	Human	H3N2	H3	N2	Netherlands	WesternEurope	Europe	2004.92	Human
A/Iowa/11/2016	H1N1_Human_KX411744_A/Iowa/11/2016|2016.222	H1N1_Human_KX411745_A/Iowa/11/2016|2016.222	H1N1_Human_KX411746_A/Iowa/11/2016|2016.222	H1N1_Human_KX411748_A/Iowa/11/2016|2016.222	H1N1_Human_KX411750_A/Iowa/11/2016|2016.222	H1N1_Human_KX411751_A/Iowa/11/2016|2016.222	KX411744	KX411745	KX411746	KX411748	KX411750	KX411751	Human	H1N1	H1	N1	USA	NorthernAmerica	America	2016.22	Human
A/duck/Chongqing/S2086/2012	H4N8_Avian_KU160848_A/duck/Chongqing/S2086/2012|2012.340	H4N8_Avian_KU160849_A/duck/Chongqing/S2086/2012|2012.340	H4N8_Avian_KU160850_A/duck/Chongqing/S2086/2012|2012.340	H4N8_Avian_KU160852_A/duck/Chongqing/S2086/2012|2012.340	H4N8_Avian_KU160854_A/duck/Chongqing/S2086/2012|2012.340	H4N8_Avian_KU160855_A/duck/Chongqing/S2086/2012|2012.340	KU160848	KU160849	KU160850	KU160852	KU160854	KU160855	Avian	H4N8	H4	N8	China	EasternAsia	Asia	2012.34	Dom-ans
A/mallard/Wisconsin/10OS2672/2010	H5N1_Avian_CY133084_A/mallard/Wisconsin/10OS2672/2010|2010.751	H5N1_Avian_CY133083_A/mallard/Wisconsin/10OS2672/2010|2010.751	H5N1_Avian_CY133082_A/mallard/Wisconsin/10OS2672/2010|2010.751	H5N1_Avian_CY133080_A/mallard/Wisconsin/10OS2672/2010|2010.751	H5N1_Avian_CY133078_A/mallard/Wisconsin/10OS2672/2010|2010.751	H5N1_Avian_CY133081_A/mallard/Wisconsin/10OS2672/2010|2010.751	CY133084	CY133083	CY133082	CY133080	CY133078	CY133081	Avian	H5N1	H5	N1	USA	NorthernAmerica	America	2010.75	Wild-ans-short
A/Pennsylvania/55/2018	H1N1_Human_MH233673_A/Pennsylvania/55/2018|2018.123	H1N1_Human_MH233674_A/Pennsylvania/55/2018|2018.123	H1N1_Human_MH233675_A/Pennsylvania/55/2018|2018.123	H1N1_Human_MH233677_A/Pennsylvania/55/2018|2018.123	H1N1_Human_MH233679_A/Pennsylvania/55/2018|2018.123	H1N1_Human_MH233680_A/Pennsylvania/55/2018|2018.123	MH233673	MH233674	MH233675	MH233677	MH233679	MH233680	Human	H1N1	H1	N1	USA	NorthernAmerica	America	2018.12	Human
A/duck/Ganzhou/GZ5/2015	H4N6_Avian_KY415900_A/duck/Ganzhou/GZ5/2015|2015.945	H4N6_Avian_KY415856_A/duck/Ganzhou/GZ5/2015|2015.945	H4N6_Avian_KY415812_A/duck/Ganzhou/GZ5/2015|2015.945	H4N6_Avian_KY415768_A/duck/Ganzhou/GZ5/2015|2015.945	H4N6_Avian_KY415680_A/duck/Ganzhou/GZ5/2015|2015.945	H4N6_Avian_KY415944_A/duck/Ganzhou/GZ5/2015|2015.945	KY415900	KY415856	KY415812	KY415768	KY415680	KY415944	Avian	H4N6	H4	N6	China	EasternAsia	Asia	2015.94	Dom-ans
A/Malaysia/14210/2000	H1N1_Human_CY119113_A/Malaysia/14210/2000|2000.337	H1N1_Human_CY119112_A/Malaysia/14210/2000|2000.337	H1N1_Human_CY119111_A/Malaysia/14210/2000|2000.337	H1N1_Human_CY119109_A/Malaysia/14210/2000|2000.337	H1N1_Human_CY119107_A/Malaysia/14210/2000|2000.337	H1N1_Human_CY119110_A/Malaysia/14210/2000|2000.337	CY119113	CY119112	CY119111	CY119109	CY119107	CY119110	Human	H1N1	H1	N1	Malaysia	SouthEasternAsia	Asia	2000.34	Human
A/chicken/Ganzhou/GZ50/2015	H5N6_Avian_KY415910_A/chicken/Ganzhou/GZ50/2015|2015.945	H5N6_Avian_KY415866_A/chicken/Ganzhou/GZ50/2015|2015.945	H5N6_Avian_KY415822_A/chicken/Ganzhou/GZ50/2015|2015.945	H5N6_Avian_KY415778_A/chicken/Ganzhou/GZ50/2015|2015.945	H5N6_Avian_KY415690_A/chicken/Ganzhou/GZ50/2015|2015.945	H5N6_Avian_KY415954_A/chicken/Ganzhou/GZ50/2015|2015.945	KY415910	KY415866	KY415822	KY415778	KY415690	KY415954	Avian	H5N6	H5	N6	China	EasternAsia	Asia	2015.94	Dom-gal
A/Indiana/25/2015	H3N2_Human_KU589848_A/Indiana/25/2015|2015.671	H3N2_Human_KU589849_A/Indiana/25/2015|2015.671	H3N2_Human_KU589850_A/Indiana/25/2015|2015.671	H3N2_Human_KU589852_A/Indiana/25/2015|2015.671	H3N2_Human_KU589854_A/Indiana/25/2015|2015.671	H3N2_Human_KU589855_A/Indiana/25/2015|2015.671	KU589848	KU589849	KU589850	KU589852	KU589854	KU589855	Human	H3N2	H3	N2	USA	NorthernAmerica	America	2015.67	Human
A/New_York/1052/2006	H1N1_Human_CY172566_A/New_York/1052/2006|2006.959	H1N1_Human_CY172565_A/New_York/1052/2006|2006.959	H1N1_Human_CY172564_A/New_York/1052/2006|2006.959	H1N1_Human_CY172562_A/New_York/1052/2006|2006.959	H1N1_Human_CY172560_A/New_York/1052/2006|2006.959	H1N1_Human_CY172563_A/New_York/1052/2006|2006.959	CY172566	CY172565	CY172564	CY172562	CY172560	CY172563	Human	H1N1	H1	N1	USA	NorthernAmerica	America	2006.96	Human
A/American_green-winged_teal/Ohio/13OS2050/2013	H4N6_Avian_KJ567878_A/American_green-winged_teal/Ohio/13OS2050/2013|2013.721	H4N6_Avian_KJ567879_A/American_green-winged_teal/Ohio/13OS2050/2013|2013.721	H4N6_Avian_KJ567880_A/American_green-winged_teal/Ohio/13OS2050/2013|2013.721	H4N6_Avian_KJ567882_A/American_green-winged_teal/Ohio/13OS2050/2013|2013.721	H4N6_Avian_KJ567884_A/American_green-winged_teal/Ohio/13OS2050/2013|2013.721	H4N6_Avian_KJ567885_A/American_green-winged_teal/Ohio/13OS2050/2013|2013.721	KJ567878	KJ567879	KJ567880	KJ567882	KJ567884	KJ567885	Avian	H4N6	H4	N6	USA	NorthernAmerica	America	2013.72	Wild-ans-long
A/Oklahoma/21/2015	H3N2_Human_KX003411_A/Oklahoma/21/2015|2015.879	H3N2_Human_KX003412_A/Oklahoma/21/2015|2015.879	H3N2_Human_KU590648_A/Oklahoma/21/2015|2015.879	H3N2_Human_KX003414_A/Oklahoma/21/2015|2015.879	H3N2_Human_KX003416_A/Oklahoma/21/2015|2015.879	H3N2_Human_KX003417_A/Oklahoma/21/2015|2015.879	KX003411	KX003412	KU590648	KX003414	KX003416	KX003417	Human	H3N2	H3	N2	USA	NorthernAmerica	America	2015.88	Human
A/mallard/Maryland/11OS3829/2012	H2N2_Avian_CY191018_A/mallard/Maryland/11OS3829/2012|2012.041	H2N2_Avian_CY191017_A/mallard/Maryland/11OS3829/2012|2012.041	H2N2_Avian_CY191016_A/mallard/Maryland/11OS3829/2012|2012.041	H2N2_Avian_CY191014_A/mallard/Maryland/11OS3829/2012|2012.041	H2N2_Avian_CY191012_A/mallard/Maryland/11OS3829/2012|2012.041	H2N2_Avian_CY191015_A/mallard/Maryland/11OS3829/2012|2012.041	CY191018	CY191017	CY191016	CY191014	CY191012	CY191015	Avian	H2N2	H2	N2	USA	NorthernAmerica	America	2012.04	Wild-ans-short
A/blue-winged_teal/Lousiana/UGAI14-0463/2014	H10N3_Avian_KY063905_A/blue-winged_teal/Lousiana/UGAI14-0463/2014|2014.255	H10N3_Avian_KY063906_A/blue-winged_teal/Lousiana/UGAI14-0463/2014|2014.255	H10N3_Avian_KY063907_A/blue-winged_teal/Lousiana/UGAI14-0463/2014|2014.255	H10N3_Avian_KY063909_A/blue-winged_teal/Lousiana/UGAI14-0463/2014|2014.255	H10N3_Avian_KY063911_A/blue-winged_teal/Lousiana/UGAI14-0463/2014|2014.255	H10N3_Avian_KY063912_A/blue-winged_teal/Lousiana/UGAI14-0463/2014|2014.255	KY063905	KY063906	KY063907	KY063909	KY063911	KY063912	Avian	H10N3	H10	N3	USA	NorthernAmerica	America	2014.26	Wild-ans-long
A/Baltimore/0124/2016	H1N1_Human_KY487667_A/Baltimore/0124/2016|2016.222	H1N1_Human_KY487566_A/Baltimore/0124/2016|2016.222	H1N1_Human_KY487101_A/Baltimore/0124/2016|2016.222	H1N1_Human_KY487158_A/Baltimore/0124/2016|2016.222	H1N1_Human_KY615563_A/Baltimore/0124/2016|2016.222	H1N1_Human_KY487666_A/Baltimore/0124/2016|2016.222	KY487667	KY487566	KY487101	KY487158	KY615563	KY487666	Human	H1N1	H1	N1	USA	NorthernAmerica	America	2016.22	Human
A/Nebraska/14/2016	H1N1_Human_KX407864_A/Nebraska/14/2016|2016.153	H1N1_Human_KX407865_A/Nebraska/14/2016|2016.153	H1N1_Human_KX407866_A/Nebraska/14/2016|2016.153	H1N1_Human_KX407868_A/Nebraska/14/2016|2016.153	H1N1_Human_KX407870_A/Nebraska/14/2016|2016.153	H1N1_Human_KX407871_A/Nebraska/14/2016|2016.153	KX407864	KX407865	KX407866	KX407868	KX407870	KX407871	Human	H1N1	H1	N1	USA	NorthernAmerica	America	2016.15	Human
A/Anas_platyrhynchos/Belgium/24311pcs5/2012	H9N2_Avian_KU646981_A/Anas_platyrhynchos/Belgium/24311pcs5/2012|2012.688	H9N2_Avian_KU646982_A/Anas_platyrhynchos/Belgium/24311pcs5/2012|2012.688	H9N2_Avian_KU646983_A/Anas_platyrhynchos/Belgium/24311pcs5/2012|2012.688	H9N2_Avian_KU646985_A/Anas_platyrhynchos/Belgium/24311pcs5/2012|2012.688	H9N2_Avian_KU646987_A/Anas_platyrhynchos/Belgium/24311pcs5/2012|2012.688	H9N2_Avian_KU646988_A/Anas_platyrhynchos/Belgium/24311pcs5/2012|2012.688	KU646981	KU646982	KU646983	KU646985	KU646987	KU646988	Avian	H9N2	H9	N2	Belgium	WesternEurope	Europe	2012.69	Wild-ans-short
A/swine/Italy/100176-1/2013	H3N2_Swine_KU322605_A/swine/Italy/100176-1/2013|2013.500	H3N2_Swine_KU322606_A/swine/Italy/100176-1/2013|2013.500	H3N2_Swine_KU322607_A/swine/Italy/100176-1/2013|2013.500	H3N2_Swine_KU322609_A/swine/Italy/100176-1/2013|2013.500	H3N2_Swine_KU322611_A/swine/Italy/100176-1/2013|2013.500	H3N2_Swine_KU322612_A/swine/Italy/100176-1/2013|2013.500	KU322605	KU322606	KU322607	KU322609	KU322611	KU322612	Swine	H3N2	H3	N2	Italy	SouthernEurope	Europe	2013.5	Swine
A/Omsk/01/2009	H1N1_Human_JN596866_A/Omsk/01/2009|2009.611	H1N1_Human_JN596867_A/Omsk/01/2009|2009.611	H1N1_Human_JN596868_A/Omsk/01/2009|2009.611	H1N1_Human_GQ527170_A/Omsk/01/2009|2009.611	H1N1_Human_GQ527168_A/Omsk/01/2009|2009.611	H1N1_Human_GQ527171_A/Omsk/01/2009|2009.611	JN596866	JN596867	JN596868	GQ527170	GQ527168	GQ527171	Human	H1N1	H1	N1	Russia	EasternEurope	Europe	2009.61	Human
A/chicken/Zhejiang/81643/2015	H5N2_Avian_KX602676_A/chicken/Zhejiang/81643/2015|2015.622	H5N2_Avian_KX602680_A/chicken/Zhejiang/81643/2015|2015.622	H5N2_Avian_KX602684_A/chicken/Zhejiang/81643/2015|2015.622	H5N2_Avian_KX602692_A/chicken/Zhejiang/81643/2015|2015.622	H5N2_Avian_KX602700_A/chicken/Zhejiang/81643/2015|2015.622	H5N2_Avian_KX602704_A/chicken/Zhejiang/81643/2015|2015.622	KX602676	KX602680	KX602684	KX602692	KX602700	KX602704	Avian	H5N2	H5	N2	China	EasternAsia	Asia	2015.62	Dom-gal
A/green-winged_teal/Idaho/UGAI16-1900/2016	H3N8_Avian_CY235161_A/green-winged_teal/Idaho/UGAI16-1900/2016|2016.622	H3N8_Avian_CY235160_A/green-winged_teal/Idaho/UGAI16-1900/2016|2016.622	H3N8_Avian_CY235159_A/green-winged_teal/Idaho/UGAI16-1900/2016|2016.622	H3N8_Avian_CY235157_A/green-winged_teal/Idaho/UGAI16-1900/2016|2016.622	H3N8_Avian_CY235155_A/green-winged_teal/Idaho/UGAI16-1900/2016|2016.622	H3N8_Avian_CY235158_A/green-winged_teal/Idaho/UGAI16-1900/2016|2016.622	CY235161	CY235160	CY235159	CY235157	CY235155	CY235158	Avian	H3N8	H3	N8	USA	NorthernAmerica	America	2016.62	Wild-ans-long
A/chicken/Fujian/SD056/2017	H9N2_Avian_MG192176_A/chicken/Fujian/SD056/2017|2017.200	H9N2_Avian_MG192172_A/chicken/Fujian/SD056/2017|2017.200	H9N2_Avian_MG192168_A/chicken/Fujian/SD056/2017|2017.200	H9N2_Avian_MG192160_A/chicken/Fujian/SD056/2017|2017.200	H9N2_Avian_MG192152_A/chicken/Fujian/SD056/2017|2017.200	H9N2_Avian_MG192164_A/chicken/Fujian/SD056/2017|2017.200	MG192176	MG192172	MG192168	MG192160	MG192152	MG192164	Avian	H9N2	H9	N2	China	EasternAsia	Asia	2017.2	Dom-gal
A/mallard/Oregon/461067-2/2006	H5N2_Avian_GQ923164_A/mallard/Oregon/461067-2/2006|2006.500	H5N2_Avian_GQ923163_A/mallard/Oregon/461067-2/2006|2006.500	H5N2_Avian_GQ923162_A/mallard/Oregon/461067-2/2006|2006.500	H5N2_Avian_GQ923160_A/mallard/Oregon/461067-2/2006|2006.500	H5N2_Avian_GQ923158_A/mallard/Oregon/461067-2/2006|2006.500	H5N2_Avian_GQ923161_A/mallard/Oregon/461067-2/2006|2006.500	GQ923164	GQ923163	GQ923162	GQ923160	GQ923158	GQ923161	Avian	H5N2	H5	N2	USA	NorthernAmerica	America	2006.5	Wild-ans-short
A/swine/Arkansas/D0386/2013	H1N1_Swine_CY194612_A/swine/Arkansas/D0386/2013|2013.342	H1N1_Swine_CY194611_A/swine/Arkansas/D0386/2013|2013.342	H1N1_Swine_CY194610_A/swine/Arkansas/D0386/2013|2013.342	H1N1_Swine_CY194608_A/swine/Arkansas/D0386/2013|2013.342	H1N1_Swine_CY194606_A/swine/Arkansas/D0386/2013|2013.342	H1N1_Swine_CY194609_A/swine/Arkansas/D0386/2013|2013.342	CY194612	CY194611	CY194610	CY194608	CY194606	CY194609	Swine	H1N1	H1	N1	USA	NorthernAmerica	America	2013.34	Swine
A/ruddy_turnstone/Delaware_Bay/607/2017	H3N8_Avian_MH135734_A/ruddy_turnstone/Delaware_Bay/607/2017|2017.392	H3N8_Avian_MH135715_A/ruddy_turnstone/Delaware_Bay/607/2017|2017.392	H3N8_Avian_MH135701_A/ruddy_turnstone/Delaware_Bay/607/2017|2017.392	H3N8_Avian_MH135704_A/ruddy_turnstone/Delaware_Bay/607/2017|2017.392	H3N8_Avian_MH135766_A/ruddy_turnstone/Delaware_Bay/607/2017|2017.392	H3N8_Avian_MH135713_A/ruddy_turnstone/Delaware_Bay/607/2017|2017.392	MH135734	MH135715	MH135701	MH135704	MH135766	MH135713	Avian	H3N8	H3	N8	USA	NorthernAmerica	America	2017.39	Wild-other
A/mallard/Idaho/UGAI16-1962/2016	H11N9_Avian_CY235314_A/mallard/Idaho/UGAI16-1962/2016|2016.627	H11N9_Avian_CY235313_A/mallard/Idaho/UGAI16-1962/2016|2016.627	H11N9_Avian_CY235312_A/mallard/Idaho/UGAI16-1962/2016|2016.627	H11N9_Avian_CY235310_A/mallard/Idaho/UGAI16-1962/2016|2016.627	H11N9_Avian_CY235308_A/mallard/Idaho/UGAI16-1962/2016|2016.627	H11N9_Avian_CY235311_A/mallard/Idaho/UGAI16-1962/2016|2016.627	CY235314	CY235313	CY235312	CY235310	CY235308	CY235311	Avian	H11N9	H11	N9	USA	NorthernAmerica	America	2016.63	Wild-ans-short
A/mallard/Wisconsin/2712/2009	H3N6_Avian_CY097041_A/mallard/Wisconsin/2712/2009|2009.775	H3N6_Avian_CY097040_A/mallard/Wisconsin/2712/2009|2009.775	H3N6_Avian_CY097039_A/mallard/Wisconsin/2712/2009|2009.775	H3N6_Avian_CY097037_A/mallard/Wisconsin/2712/2009|2009.775	H3N6_Avian_CY097035_A/mallard/Wisconsin/2712/2009|2009.775	H3N6_Avian_CY097038_A/mallard/Wisconsin/2712/2009|2009.775	CY097041	CY097040	CY097039	CY097037	CY097035	CY097038	Avian	H3N6	H3	N6	USA	NorthernAmerica	America	2009.78	Wild-ans-short
A/Mississippi/12/2016	H1N1_Human_KX409904_A/Mississippi/12/2016|2016.186	H1N1_Human_KX409905_A/Mississippi/12/2016|2016.186	H1N1_Human_KX409906_A/Mississippi/12/2016|2016.186	H1N1_Human_KX409908_A/Mississippi/12/2016|2016.186	H1N1_Human_KX409910_A/Mississippi/12/2016|2016.186	H1N1_Human_KX409911_A/Mississippi/12/2016|2016.186	KX409904	KX409905	KX409906	KX409908	KX409910	KX409911	Human	H1N1	H1	N1	USA	NorthernAmerica	America	2016.19	Human
A/duck/Cairo/157CA/2015	H5N1_Avian_LC106042_A/duck/Cairo/157CA/2015|2015.027	H5N1_Avian_LC106051_A/duck/Cairo/157CA/2015|2015.027	H5N1_Avian_LC106060_A/duck/Cairo/157CA/2015|2015.027	H5N1_Avian_LC106078_A/duck/Cairo/157CA/2015|2015.027	H5N1_Avian_LC106096_A/duck/Cairo/157CA/2015|2015.027	H5N1_Avian_LC106105_A/duck/Cairo/157CA/2015|2015.027	LC106042	LC106051	LC106060	LC106078	LC106096	LC106105	Avian	H5N1	H5	N1	Egypt	NorthernAfrica	Africa	2015.03	Dom-ans
A/muscovy_duck/Vietnam/LBM817/2015	H5N6_Avian_LC279787_A/muscovy_duck/Vietnam/LBM817/2015|2015.858	H5N6_Avian_LC279788_A/muscovy_duck/Vietnam/LBM817/2015|2015.858	H5N6_Avian_LC279789_A/muscovy_duck/Vietnam/LBM817/2015|2015.858	H5N6_Avian_LC279790_A/muscovy_duck/Vietnam/LBM817/2015|2015.858	H5N6_Avian_LC279791_A/muscovy_duck/Vietnam/LBM817/2015|2015.858	H5N6_Avian_LC279792_A/muscovy_duck/Vietnam/LBM817/2015|2015.858	LC279787	LC279788	LC279789	LC279790	LC279791	LC279792	Avian	H5N6	H5	N6	Viet Nam	SouthEasternAsia	Asia	2015.86	Dom-ans
A/blue-winged_teal/Illinois/12OS2951/2012	H11N3_Avian_CY186747_A/blue-winged_teal/Illinois/12OS2951/2012|2012.685	H11N3_Avian_CY186746_A/blue-winged_teal/Illinois/12OS2951/2012|2012.685	H11N3_Avian_CY186745_A/blue-winged_teal/Illinois/12OS2951/2012|2012.685	H11N3_Avian_CY186743_A/blue-winged_teal/Illinois/12OS2951/2012|2012.685	H11N3_Avian_CY186741_A/blue-winged_teal/Illinois/12OS2951/2012|2012.685	H11N3_Avian_CY186744_A/blue-winged_teal/Illinois/12OS2951/2012|2012.685	CY186747	CY186746	CY186745	CY186743	CY186741	CY186744	Avian	H11N3	H11	N3	USA	NorthernAmerica	America	2012.68	Wild-ans-long
A/turkey/Italy/1258/2005	H5N2_Avian_CY021532_A/turkey/Italy/1258/2005|2005.500	H5N2_Avian_CY021531_A/turkey/Italy/1258/2005|2005.500	H5N2_Avian_CY021530_A/turkey/Italy/1258/2005|2005.500	H5N2_Avian_CY021528_A/turkey/Italy/1258/2005|2005.500	H5N2_Avian_CY021526_A/turkey/Italy/1258/2005|2005.500	H5N2_Avian_CY021529_A/turkey/Italy/1258/2005|2005.500	CY021532	CY021531	CY021530	CY021528	CY021526	CY021529	Avian	H5N2	H5	N2	Italy	SouthernEurope	Europe	2005.5	Dom-gal
A/swine/Italy/172336/2001	H1N1_Swine_CY116484_A/swine/Italy/172336/2001|2001.500	H1N1_Swine_CY116485_A/swine/Italy/172336/2001|2001.500	H1N1_Swine_CY116486_A/swine/Italy/172336/2001|2001.500	H1N1_Swine_CY116488_A/swine/Italy/172336/2001|2001.500	H1N1_Swine_CY116490_A/swine/Italy/172336/2001|2001.500	H1N1_Swine_CY116491_A/swine/Italy/172336/2001|2001.500	CY116484	CY116485	CY116486	CY116488	CY116490	CY116491	Swine	H1N1	H1	N1	Italy	SouthernEurope	Europe	2001.5	Swine
A/mallard/Minnesota/Sg-01018/2008	H6N2_Avian_CY140526_A/mallard/Minnesota/Sg-01018/2008|2008.688	H6N2_Avian_CY140525_A/mallard/Minnesota/Sg-01018/2008|2008.688	H6N2_Avian_CY140524_A/mallard/Minnesota/Sg-01018/2008|2008.688	H6N2_Avian_CY140522_A/mallard/Minnesota/Sg-01018/2008|2008.688	H6N2_Avian_CY140520_A/mallard/Minnesota/Sg-01018/2008|2008.688	H6N2_Avian_CY140523_A/mallard/Minnesota/Sg-01018/2008|2008.688	CY140526	CY140525	CY140524	CY140522	CY140520	CY140523	Avian	H6N2	H6	N2	USA	NorthernAmerica	America	2008.69	Wild-ans-short
A/mallard/New_Jersey/AI09-5137/2009	H4N9_Avian_CY146496_A/mallard/New_Jersey/AI09-5137/2009|2009.740	H4N9_Avian_CY146495_A/mallard/New_Jersey/AI09-5137/2009|2009.740	H4N9_Avian_CY146494_A/mallard/New_Jersey/AI09-5137/2009|2009.740	H4N9_Avian_CY146492_A/mallard/New_Jersey/AI09-5137/2009|2009.740	H4N9_Avian_CY146490_A/mallard/New_Jersey/AI09-5137/2009|2009.740	H4N9_Avian_CY146493_A/mallard/New_Jersey/AI09-5137/2009|2009.740	CY146496	CY146495	CY146494	CY146492	CY146490	CY146493	Avian	H4N9	H4	N9	USA	NorthernAmerica	America	2009.74	Wild-ans-short
A/glaucous-winged_gull/Southcentral_Alaska/13MB02410/2013	H16N3_Avian_CY239303_A/glaucous-winged_gull/Southcentral_Alaska/13MB02410/2013|2013.597	H16N3_Avian_CY239302_A/glaucous-winged_gull/Southcentral_Alaska/13MB02410/2013|2013.597	H16N3_Avian_CY239301_A/glaucous-winged_gull/Southcentral_Alaska/13MB02410/2013|2013.597	H16N3_Avian_CY239299_A/glaucous-winged_gull/Southcentral_Alaska/13MB02410/2013|2013.597	H16N3_Avian_CY239297_A/glaucous-winged_gull/Southcentral_Alaska/13MB02410/2013|2013.597	H16N3_Avian_CY239300_A/glaucous-winged_gull/Southcentral_Alaska/13MB02410/2013|2013.597	CY239303	CY239302	CY239301	CY239299	CY239297	CY239300	Avian	H16N3	H16	N3	USA	NorthernAmerica	America	2013.6	Wild-other
A/Washington/71/2018	H3N2_Human_MH358899_A/Washington/71/2018|2018.192	H3N2_Human_MH358900_A/Washington/71/2018|2018.192	H3N2_Human_MH358901_A/Washington/71/2018|2018.192	H3N2_Human_MH358903_A/Washington/71/2018|2018.192	H3N2_Human_MH358905_A/Washington/71/2018|2018.192	H3N2_Human_MH358906_A/Washington/71/2018|2018.192	MH358899	MH358900	MH358901	MH358903	MH358905	MH358906	Human	H3N2	H3	N2	USA	NorthernAmerica	America	2018.19	Human
A/mallard/Alberta/11/1991	H9N2_Avian_CY005153_A/mallard/Alberta/11/1991|1991.603	H9N2_Avian_CY005152_A/mallard/Alberta/11/1991|1991.603	H9N2_Avian_CY005151_A/mallard/Alberta/11/1991|1991.603	H9N2_Avian_CY005149_A/mallard/Alberta/11/1991|1991.603	H9N2_Avian_CY005148_A/mallard/Alberta/11/1991|1991.603	H9N2_Avian_CY005150_A/mallard/Alberta/11/1991|1991.603	CY005153	CY005152	CY005151	CY005149	CY005148	CY005150	Avian	H9N2	H9	N2	Canada	NorthernAmerica	America	1991.6	Wild-ans-short
A/swine/Nebraska/A01476165/2014	H3N2_Swine_KT767985_A/swine/Nebraska/A01476165/2014|2014.570	H3N2_Swine_KT767986_A/swine/Nebraska/A01476165/2014|2014.570	H3N2_Swine_KT767987_A/swine/Nebraska/A01476165/2014|2014.570	H3N2_Swine_KT767988_A/swine/Nebraska/A01476165/2014|2014.570	H3N2_Swine_KM409517_A/swine/Nebraska/A01476165/2014|2014.570	H3N2_Swine_KT767989_A/swine/Nebraska/A01476165/2014|2014.570	KT767985	KT767986	KT767987	KT767988	KM409517	KT767989	Swine	H3N2	H3	N2	USA	NorthernAmerica	America	2014.57	Swine
A/duck/Guangxi/912/2008	H4N2_Avian_CY076889_A/duck/Guangxi/912/2008|2008.200	H4N2_Avian_CY076890_A/duck/Guangxi/912/2008|2008.200	H4N2_Avian_CY076891_A/duck/Guangxi/912/2008|2008.200	H4N2_Avian_CY076893_A/duck/Guangxi/912/2008|2008.200	H4N2_Avian_CY076895_A/duck/Guangxi/912/2008|2008.200	H4N2_Avian_CY076896_A/duck/Guangxi/912/2008|2008.200	CY076889	CY076890	CY076891	CY076893	CY076895	CY076896	Avian	H4N2	H4	N2	China	EasternAsia	Asia	2008.2	Dom-ans
A/Jiangsu/1/2011	H1N1_Human_KF057091_A/Jiangsu/1/2011|2011.008	H1N1_Human_KF057098_A/Jiangsu/1/2011|2011.008	H1N1_Human_KF057105_A/Jiangsu/1/2011|2011.008	H1N1_Human_KF057119_A/Jiangsu/1/2011|2011.008	H1N1_Human_KF057133_A/Jiangsu/1/2011|2011.008	H1N1_Human_KF057140_A/Jiangsu/1/2011|2011.008	KF057091	KF057098	KF057105	KF057119	KF057133	KF057140	Human	H1N1	H1	N1	China	EasternAsia	Asia	2011.01	Human
A/duck/Hunan/S4013/2011	H11N9_Avian_CY146633_A/duck/Hunan/S4013/2011|2011.855	H11N9_Avian_CY146634_A/duck/Hunan/S4013/2011|2011.855	H11N9_Avian_CY146635_A/duck/Hunan/S4013/2011|2011.855	H11N9_Avian_CY146637_A/duck/Hunan/S4013/2011|2011.855	H11N9_Avian_CY146639_A/duck/Hunan/S4013/2011|2011.855	H11N9_Avian_CY146640_A/duck/Hunan/S4013/2011|2011.855	CY146633	CY146634	CY146635	CY146637	CY146639	CY146640	Avian	H11N9	H11	N9	China	EasternAsia	Asia	2011.86	Dom-ans
A/Florida/55/2015	H3N2_Human_KT843851_A/Florida/55/2015|2015.504	H3N2_Human_KT844020_A/Florida/55/2015|2015.504	H3N2_Human_KT843978_A/Florida/55/2015|2015.504	H3N2_Human_KT844021_A/Florida/55/2015|2015.504	H3N2_Human_KT843982_A/Florida/55/2015|2015.504	H3N2_Human_KT843983_A/Florida/55/2015|2015.504	KT843851	KT844020	KT843978	KT844021	KT843982	KT843983	Human	H3N2	H3	N2	USA	NorthernAmerica	America	2015.5	Human
A/canine/Kentucky/128656/2017	H3N2_Canine_MH266335_A/canine/Kentucky/128656/2017|2017.564	H3N2_Canine_MH266334_A/canine/Kentucky/128656/2017|2017.564	H3N2_Canine_MH266333_A/canine/Kentucky/128656/2017|2017.564	H3N2_Canine_MH266331_A/canine/Kentucky/128656/2017|2017.564	H3N2_Canine_MH266329_A/canine/Kentucky/128656/2017|2017.564	H3N2_Canine_MH266332_A/canine/Kentucky/128656/2017|2017.564	MH266335	MH266334	MH266333	MH266331	MH266329	MH266332	Canine	H3N2	H3	N2	USA	NorthernAmerica	America	2017.56	Canine
A/Fort_Monmouth/1/1947	H1N1_Human_CY009619_A/Fort_Monmouth/1/1947|1947.500	H1N1_Human_CY009618_A/Fort_Monmouth/1/1947|1947.500	H1N1_Human_CY009617_A/Fort_Monmouth/1/1947|1947.500	H1N1_Human_CY009615_A/Fort_Monmouth/1/1947|1947.500	H1N1_Human_CY009613_A/Fort_Monmouth/1/1947|1947.500	H1N1_Human_CY009616_A/Fort_Monmouth/1/1947|1947.500	CY009619	CY009618	CY009617	CY009615	CY009613	CY009616	Human	H1N1	H1	N1	USA	NorthernAmerica	America	1947.5	Human
A/Florida/02/2018	H3N2_Human_MH082159_A/Florida/02/2018|2018.011	H3N2_Human_MH082158_A/Florida/02/2018|2018.011	H3N2_Human_MH082157_A/Florida/02/2018|2018.011	H3N2_Human_MH082155_A/Florida/02/2018|2018.011	H3N2_Human_MH082153_A/Florida/02/2018|2018.011	H3N2_Human_MH082152_A/Florida/02/2018|2018.011	MH082159	MH082158	MH082157	MH082155	MH082153	MH082152	Human	H3N2	H3	N2	USA	NorthernAmerica	America	2018.01	Human
A/swine/Illinois/A01795970/2015	H1N2_Swine_KY041960_A/swine/Illinois/A01795970/2015|2015.844	H1N2_Swine_KY041961_A/swine/Illinois/A01795970/2015|2015.844	H1N2_Swine_KY041962_A/swine/Illinois/A01795970/2015|2015.844	H1N2_Swine_KY041963_A/swine/Illinois/A01795970/2015|2015.844	H1N2_Swine_KU301040_A/swine/Illinois/A01795970/2015|2015.844	H1N2_Swine_KY041964_A/swine/Illinois/A01795970/2015|2015.844	KY041960	KY041961	KY041962	KY041963	KU301040	KY041964	Swine	H1N2	H1	N2	USA	NorthernAmerica	America	2015.84	Swine
A/mallard/Wisconsin/10OS3169/2010	H4N9_Avian_CY133176_A/mallard/Wisconsin/10OS3169/2010|2010.825	H4N9_Avian_CY133175_A/mallard/Wisconsin/10OS3169/2010|2010.825	H4N9_Avian_CY133174_A/mallard/Wisconsin/10OS3169/2010|2010.825	H4N9_Avian_CY133172_A/mallard/Wisconsin/10OS3169/2010|2010.825	H4N9_Avian_CY133170_A/mallard/Wisconsin/10OS3169/2010|2010.825	H4N9_Avian_CY133173_A/mallard/Wisconsin/10OS3169/2010|2010.825	CY133176	CY133175	CY133174	CY133172	CY133170	CY133173	Avian	H4N9	H4	N9	USA	NorthernAmerica	America	2010.83	Wild-ans-short
A/Western_Australia/20/2001	H1N1_Human_CY019930_A/Western_Australia/20/2001|2001.501	H1N1_Human_CY019929_A/Western_Australia/20/2001|2001.501	H1N1_Human_CY019928_A/Western_Australia/20/2001|2001.501	H1N1_Human_CY019926_A/Western_Australia/20/2001|2001.501	H1N1_Human_CY019924_A/Western_Australia/20/2001|2001.501	H1N1_Human_CY019927_A/Western_Australia/20/2001|2001.501	CY019930	CY019929	CY019928	CY019926	CY019924	CY019927	Human	H1N1	H1	N1	Australia	AustraliaNewZealandOceania	Oceania	2001.5	Human
A/Uruguay/716/2007	H3N2_Human_CY121639_A/Uruguay/716/2007|2007.500	H3N2_Human_CY121638_A/Uruguay/716/2007|2007.500	H3N2_Human_CY121637_A/Uruguay/716/2007|2007.500	H3N2_Human_CY121635_A/Uruguay/716/2007|2007.500	H3N2_Human_CY121633_A/Uruguay/716/2007|2007.500	H3N2_Human_CY121636_A/Uruguay/716/2007|2007.500	CY121639	CY121638	CY121637	CY121635	CY121633	CY121636	Human	H3N2	H3	N2	Uruguay	SouthernAmerica	America	2007.5	Human
A/Copsychus_saularis/Guangdong/SW8/2014	H5N6_Avian_KT454936_A/Copsychus_saularis/Guangdong/SW8/2014|2014.584	H5N6_Avian_KT454937_A/Copsychus_saularis/Guangdong/SW8/2014|2014.584	H5N6_Avian_KT454938_A/Copsychus_saularis/Guangdong/SW8/2014|2014.584	H5N6_Avian_KT454940_A/Copsychus_saularis/Guangdong/SW8/2014|2014.584	H5N6_Avian_KT454942_A/Copsychus_saularis/Guangdong/SW8/2014|2014.584	H5N6_Avian_KT454943_A/Copsychus_saularis/Guangdong/SW8/2014|2014.584	KT454936	KT454937	KT454938	KT454940	KT454942	KT454943	Avian	H5N6	H5	N6	China	EasternAsia	Asia	2014.58	Wild-other
A/mallard/Sweden/7996/2005	H8N4_Avian_CY183506_A/mallard/Sweden/7996/2005|2005.685	H8N4_Avian_CY183505_A/mallard/Sweden/7996/2005|2005.685	H8N4_Avian_CY183504_A/mallard/Sweden/7996/2005|2005.685	H8N4_Avian_CY183502_A/mallard/Sweden/7996/2005|2005.685	H8N4_Avian_CY183500_A/mallard/Sweden/7996/2005|2005.685	H8N4_Avian_CY183503_A/mallard/Sweden/7996/2005|2005.685	CY183506	CY183505	CY183504	CY183502	CY183500	CY183503	Avian	H8N4	H8	N4	Sweden	NorthernEurope	Europe	2005.68	Wild-ans-short
A/Michigan/06/2009	H1N1_Human_GQ323502_A/Michigan/06/2009|2009.332	H1N1_Human_GQ323500_A/Michigan/06/2009|2009.332	H1N1_Human_GQ323501_A/Michigan/06/2009|2009.332	H1N1_Human_GQ323503_A/Michigan/06/2009|2009.332	H1N1_Human_GQ894937_A/Michigan/06/2009|2009.500	H1N1_Human_GQ323499_A/Michigan/06/2009|2009.332	GQ323502	GQ323500	GQ323501	GQ323503	GQ894937	GQ323499	Human	H1N1	H1	N1	USA	NorthernAmerica	America	2009.33	Human
A/duck/Hunan/3340/2006	H5N1_Avian_FJ784840_A/duck/Hunan/3340/2006|2006.912	H5N1_Avian_FJ784824_A/duck/Hunan/3340/2006|2006.912	H5N1_Avian_FJ784808_A/duck/Hunan/3340/2006|2006.912	H5N1_Avian_FJ784792_A/duck/Hunan/3340/2006|2006.912	H5N1_Avian_FJ784888_A/duck/Hunan/3340/2006|2006.912	H5N1_Avian_FJ784872_A/duck/Hunan/3340/2006|2006.912	FJ784840	FJ784824	FJ784808	FJ784792	FJ784888	FJ784872	Avian	H5N1	H5	N1	China	EasternAsia	Asia	2006.91	Dom-ans
A/Minnesota/04/2015	H1N1_Human_KT836748_A/Minnesota/04/2015|2015.115	H1N1_Human_KT836778_A/Minnesota/04/2015|2015.115	H1N1_Human_KT836772_A/Minnesota/04/2015|2015.115	H1N1_Human_KT836788_A/Minnesota/04/2015|2015.115	H1N1_Human_KT836747_A/Minnesota/04/2015|2015.115	H1N1_Human_KT836814_A/Minnesota/04/2015|2015.115	KT836748	KT836778	KT836772	KT836788	KT836747	KT836814	Human	H1N1	H1	N1	USA	NorthernAmerica	America	2015.12	Human
A/mallard_duck/Netherlands/70/2008	H4N6_Avian_MF682673_A/mallard_duck/Netherlands/70/2008|2008.951	H4N6_Avian_MF682835_A/mallard_duck/Netherlands/70/2008|2008.951	H4N6_Avian_MF682739_A/mallard_duck/Netherlands/70/2008|2008.951	H4N6_Avian_MF682855_A/mallard_duck/Netherlands/70/2008|2008.951	H4N6_Avian_MF682669_A/mallard_duck/Netherlands/70/2008|2008.951	H4N6_Avian_MF682758_A/mallard_duck/Netherlands/70/2008|2008.951	MF682673	MF682835	MF682739	MF682855	MF682669	MF682758	Avian	H4N6	H4	N6	Netherlands	WesternEurope	Europe	2008.95	Wild-ans-short
A/Hunan/SWL3/2009	H1N1_Human_GQ463197_A/Hunan/SWL3/2009|2009.447	H1N1_Human_GQ463198_A/Hunan/SWL3/2009|2009.447	H1N1_Human_GQ463199_A/Hunan/SWL3/2009|2009.447	H1N1_Human_GQ463201_A/Hunan/SWL3/2009|2009.447	H1N1_Human_GQ463203_A/Hunan/SWL3/2009|2009.447	H1N1_Human_GQ463204_A/Hunan/SWL3/2009|2009.447	GQ463197	GQ463198	GQ463199	GQ463201	GQ463203	GQ463204	Human	H1N1	H1	N1	China	EasternAsia	Asia	2009.45	Human
A/swine/Minnesota/A01301732/2012	H1N1_Swine_KF386848_A/swine/Minnesota/A01301732/2012|2012.652	H1N1_Swine_KF386849_A/swine/Minnesota/A01301732/2012|2012.652	H1N1_Swine_KF386850_A/swine/Minnesota/A01301732/2012|2012.652	H1N1_Swine_KF386851_A/swine/Minnesota/A01301732/2012|2012.652	H1N1_Swine_JX844140_A/swine/Minnesota/A01301732/2012|2012.674	H1N1_Swine_KF386852_A/swine/Minnesota/A01301732/2012|2012.652	KF386848	KF386849	KF386850	KF386851	JX844140	KF386852	Swine	H1N1	H1	N1	USA	NorthernAmerica	America	2012.65	Swine
A/chicken/Xinjiang/78/2005	H5N1_Avian_HM172446_A/chicken/Xinjiang/78/2005|2005.500	H5N1_Avian_HM172397_A/chicken/Xinjiang/78/2005|2005.500	H5N1_Avian_HM172343_A/chicken/Xinjiang/78/2005|2005.500	H5N1_Avian_HM172246_A/chicken/Xinjiang/78/2005|2005.500	H5N1_Avian_HM172143_A/chicken/Xinjiang/78/2005|2005.500	H5N1_Avian_HM172278_A/chicken/Xinjiang/78/2005|2005.500	HM172446	HM172397	HM172343	HM172246	HM172143	HM172278	Avian	H5N1	H5	N1	China	EasternAsia	Asia	2005.5	Dom-gal
A/Shenzhen/SP113/2014	H7N9_Human_KP416627_A/Shenzhen/SP113/2014|2014.192	H7N9_Human_KP416628_A/Shenzhen/SP113/2014|2014.192	H7N9_Human_KP416629_A/Shenzhen/SP113/2014|2014.192	H7N9_Human_KP416631_A/Shenzhen/SP113/2014|2014.192	H7N9_Human_KP416633_A/Shenzhen/SP113/2014|2014.192	H7N9_Human_KP416634_A/Shenzhen/SP113/2014|2014.192	KP416627	KP416628	KP416629	KP416631	KP416633	KP416634	Human	H7N9	H7	N9	China	EasternAsia	Asia	2014.19	Human
A/mallard/Sweden/60041/2007	H8N2_Avian_CY183432_A/mallard/Sweden/60041/2007|2007.781	H8N2_Avian_CY183431_A/mallard/Sweden/60041/2007|2007.781	H8N2_Avian_CY183430_A/mallard/Sweden/60041/2007|2007.781	H8N2_Avian_CY183428_A/mallard/Sweden/60041/2007|2007.781	H8N2_Avian_CY183426_A/mallard/Sweden/60041/2007|2007.781	H8N2_Avian_CY183429_A/mallard/Sweden/60041/2007|2007.781	CY183432	CY183431	CY183430	CY183428	CY183426	CY183429	Avian	H8N2	H8	N2	Sweden	NorthernEurope	Europe	2007.78	Wild-ans-short
A/mallard/Minnesota/AI09-2519/2009	H3N6_Avian_CY140734_A/mallard/Minnesota/AI09-2519/2009|2009.679	H3N6_Avian_CY140733_A/mallard/Minnesota/AI09-2519/2009|2009.679	H3N6_Avian_CY140732_A/mallard/Minnesota/AI09-2519/2009|2009.679	H3N6_Avian_CY140730_A/mallard/Minnesota/AI09-2519/2009|2009.679	H3N6_Avian_CY140728_A/mallard/Minnesota/AI09-2519/2009|2009.679	H3N6_Avian_CY140731_A/mallard/Minnesota/AI09-2519/2009|2009.679	CY140734	CY140733	CY140732	CY140730	CY140728	CY140731	Avian	H3N6	H3	N6	USA	NorthernAmerica	America	2009.68	Wild-ans-short
A/swine/Italy/120336/2012	H1N1_Swine_KF309210_A/swine/Italy/120336/2012|2012.367	H1N1_Swine_KF309211_A/swine/Italy/120336/2012|2012.367	H1N1_Swine_KF309212_A/swine/Italy/120336/2012|2012.367	H1N1_Swine_KF309214_A/swine/Italy/120336/2012|2012.367	H1N1_Swine_KF309216_A/swine/Italy/120336/2012|2012.367	H1N1_Swine_KF309217_A/swine/Italy/120336/2012|2012.367	KF309210	KF309211	KF309212	KF309214	KF309216	KF309217	Swine	H1N1	H1	N1	Italy	SouthernEurope	Europe	2012.37	Swine
A/Nevada/32/2017	H1N1_Human_CY265456_A/Nevada/32/2017|2017.962	H1N1_Human_CY265457_A/Nevada/32/2017|2017.962	H1N1_Human_CY265458_A/Nevada/32/2017|2017.962	H1N1_Human_CY265460_A/Nevada/32/2017|2017.962	H1N1_Human_CY265462_A/Nevada/32/2017|2017.962	H1N1_Human_CY265463_A/Nevada/32/2017|2017.962	CY265456	CY265457	CY265458	CY265460	CY265462	CY265463	Human	H1N1	H1	N1	USA	NorthernAmerica	America	2017.96	Human
A/Florida/UR07-0022/2008	H1N1_Human_CY037686_A/Florida/UR07-0022/2008|2008.121	H1N1_Human_CY037685_A/Florida/UR07-0022/2008|2008.121	H1N1_Human_CY037684_A/Florida/UR07-0022/2008|2008.121	H1N1_Human_CY037682_A/Florida/UR07-0022/2008|2008.121	H1N1_Human_CY037680_A/Florida/UR07-0022/2008|2008.121	H1N1_Human_CY037683_A/Florida/UR07-0022/2008|2008.121	CY037686	CY037685	CY037684	CY037682	CY037680	CY037683	Human	H1N1	H1	N1	USA	NorthernAmerica	America	2008.12	Human
A/swine/Germany/Visbek-IDT13347/2011	H3N2_Swine_KR701396_A/swine/Germany/Visbek-IDT13347/2011|2011.500	H3N2_Swine_KR701397_A/swine/Germany/Visbek-IDT13347/2011|2011.500	H3N2_Swine_KR701398_A/swine/Germany/Visbek-IDT13347/2011|2011.500	H3N2_Swine_KR701400_A/swine/Germany/Visbek-IDT13347/2011|2011.500	H3N2_Swine_KR701402_A/swine/Germany/Visbek-IDT13347/2011|2011.500	H3N2_Swine_KR701403_A/swine/Germany/Visbek-IDT13347/2011|2011.500	KR701396	KR701397	KR701398	KR701400	KR701402	KR701403	Swine	H3N2	H3	N2	Germany	WesternEurope	Europe	2011.5	Swine
A/Massachusetts/36/2016	H3N2_Human_KY116555_A/Massachusetts/36/2016|2016.756	H3N2_Human_KY116556_A/Massachusetts/36/2016|2016.756	H3N2_Human_KY116557_A/Massachusetts/36/2016|2016.756	H3N2_Human_KY116559_A/Massachusetts/36/2016|2016.756	H3N2_Human_KY116561_A/Massachusetts/36/2016|2016.756	H3N2_Human_KY116562_A/Massachusetts/36/2016|2016.756	KY116555	KY116556	KY116557	KY116559	KY116561	KY116562	Human	H3N2	H3	N2	USA	NorthernAmerica	America	2016.76	Human
A/chicken/Shandong/1/2008	H9N2_Avian_JQ904459_A/chicken/Shandong/1/2008|2008.038	H9N2_Avian_JQ904460_A/chicken/Shandong/1/2008|2008.038	H9N2_Avian_JQ904461_A/chicken/Shandong/1/2008|2008.038	H9N2_Avian_JQ904462_A/chicken/Shandong/1/2008|2008.038	H9N2_Avian_JQ904463_A/chicken/Shandong/1/2008|2008.038	H9N2_Avian_JQ904464_A/chicken/Shandong/1/2008|2008.038	JQ904459	JQ904460	JQ904461	JQ904462	JQ904463	JQ904464	Avian	H9N2	H9	N2	China	EasternAsia	Asia	2008.04	Dom-gal
A/chicken/Vietnam/NCVD14-A463/2014	H5N1_Avian_KY171164_A/chicken/Vietnam/NCVD14-A463/2014|2014.140	H5N1_Avian_KY171165_A/chicken/Vietnam/NCVD14-A463/2014|2014.140	H5N1_Avian_KY171166_A/chicken/Vietnam/NCVD14-A463/2014|2014.140	H5N1_Avian_KY171168_A/chicken/Vietnam/NCVD14-A463/2014|2014.140	H5N1_Avian_KY171170_A/chicken/Vietnam/NCVD14-A463/2014|2014.140	H5N1_Avian_KY171171_A/chicken/Vietnam/NCVD14-A463/2014|2014.140	KY171164	KY171165	KY171166	KY171168	KY171170	KY171171	Avian	H5N1	H5	N1	Viet Nam	SouthEasternAsia	Asia	2014.14	Dom-gal
A/England/7/1994	H3N2_Human_CY112708_A/England/7/1994|1994.500	H3N2_Human_CY112707_A/England/7/1994|1994.500	H3N2_Human_CY112706_A/England/7/1994|1994.500	H3N2_Human_CY112704_A/England/7/1994|1994.500	H3N2_Human_CY112702_A/England/7/1994|1994.500	H3N2_Human_CY112705_A/England/7/1994|1994.500	CY112708	CY112707	CY112706	CY112704	CY112702	CY112705	Human	H3N2	H3	N2	United Kingdom	NorthernEurope	Europe	1994.5	Human
A/mallard/Wisconsin/11OS3468/2011	H2N3_Avian_CY166679_A/mallard/Wisconsin/11OS3468/2011|2011.789	H2N3_Avian_CY166678_A/mallard/Wisconsin/11OS3468/2011|2011.789	H2N3_Avian_CY166677_A/mallard/Wisconsin/11OS3468/2011|2011.789	H2N3_Avian_CY166675_A/mallard/Wisconsin/11OS3468/2011|2011.789	H2N3_Avian_CY166673_A/mallard/Wisconsin/11OS3468/2011|2011.789	H2N3_Avian_CY166676_A/mallard/Wisconsin/11OS3468/2011|2011.789	CY166679	CY166678	CY166677	CY166675	CY166673	CY166676	Avian	H2N3	H2	N3	USA	NorthernAmerica	America	2011.79	Wild-ans-short
[truncated: 9,478 more rows]
