# Supplementary material for: A brief history of bird flu
Source: Philos Trans R Soc Lond B Biol Sci. 2019 May 6;374(1775):20180257. doi: 10.1098/rstb.2018.0257 (PMC6553608; doi:10.1098/rstb.2018.0257)
Supplement: Data for segments 1,2,3,5,7,8 - 8809 taxa for display [file rstb20180257supp3.zip]

Archive with 21 entries (20 files):
- internals_subsample_for_display/
- internals_subsample_for_display/hxnx_all_seg1_8809_with_og.fas
- internals_subsample_for_display/hxnx_all_seg1_8809_with_og_ape_tn93_nj_batroot.nwk
- internals_subsample_for_display/hxnx_all_seg1_8809_with_og_infoTbl.txt
- internals_subsample_for_display/hxnx_all_seg2_8809_with_og.fas
- internals_subsample_for_display/hxnx_all_seg2_8809_with_og_ape_tn93_nj_batroot.nwk
- internals_subsample_for_display/hxnx_all_seg2_8809_with_og_infoTbl.txt
- internals_subsample_for_display/hxnx_all_seg3_8809_with_og.fas
- internals_subsample_for_display/hxnx_all_seg3_8809_with_og_ape_tn93_nj_batroot.nwk
- internals_subsample_for_display/hxnx_all_seg3_8809_with_og_infoTbl.txt
- internals_subsample_for_display/hxnx_all_seg5_8809_with_og.fas
- internals_subsample_for_display/hxnx_all_seg5_8809_with_og_ape_tn93_nj_batroot.nwk
- internals_subsample_for_display/hxnx_all_seg5_8809_with_og_infoTbl.txt
- internals_subsample_for_display/hxnx_all_seg7_8809_with_og.fas
- internals_subsample_for_display/hxnx_all_seg7_8809_with_og_ape_tn93_nj_batroot.nwk
- internals_subsample_for_display/hxnx_all_seg7_8809_with_og_infoTbl.txt
- internals_subsample_for_display/hxnx_all_seg8_8809_with_og.fas
- internals_subsample_for_display/hxnx_all_seg8_8809_with_og_ape_tn93_nj_batroot.nwk
- internals_subsample_for_display/hxnx_all_seg8_8809_with_og_infoTbl.txt
- internals_subsample_for_display/hxnx_all_segs_8809_barplots.png
- internals_subsample_for_display/hxnx_internals_8809_infoTbl.xlsx
