# Supplementary material for: A brief history of bird flu
Source: Philos Trans R Soc Lond B Biol Sci. 2019 May 6;374(1775):20180257. doi: 10.1098/rstb.2018.0257 (PMC6553608; doi:10.1098/rstb.2018.0257)
Supplement: Data for segments 1,2,3,5,7,8 - 8809 taxa for display [file rstb20180257supp3.zip › internals_subsample_for_display/hxnx_all_seg1_8809_with_og.fas]

>H6N1_Avian_KX979106_A/greater_white-fronted_goose/Netherlands/11/2009|2009.937
atggagagaataaaagaactaagagatttgatgtcgcagtctcgcactcgcgagatactgacaaaaaccactgtggaccatatggccataataaagaaatacacgtcaggaagacaggagaagaatcctgcccttaggatgaaatggatgatggcaatgaaatatccgattacagcagacaaaagaataatggagatgatccctgaaagaaatgagcagggtcagactctctggagcagaacaaatgatgctggatcagacagagtgatggtgtcacctctggcagtgacatggtggaatagaaatgggccaacgacaagtacagtccattatccaaaggtctacaaaacctactttgaaaaggttgaaaggttgaaacatggaaccttcggtcctgttcactttcgaaatcaggttaaaatacgccgcagggttgacataaacccgggccatgcagatctcagtgctaaagaagcacaagatgtcatcatggaggtcgttttcccaaacgaagttggagccaggatattgacatcagagtcacaattaacaataacaaaggaaaagaaggaggagcttcaggactgtaagattgctcctttgatggtggcatacatgttggagagagaactggttcgcaaaaccagattcctaccagtagctggcgggacaagcagcgtgtatatcgaggtgttgcatttgactcaagggacctgctgggaacaaatgtacacaccgggaggggaggtgagaaatgatgatgttgatcaaagtttgatcattgctgctagaaatattgttaggagagcaacagtatcagcagacccgttggcttcgctcttggagatgtgccatagtacacaaattggcgggataaggatggtggacattcttagacagaacccaacagaagagcaagctgtggatatatgcaaagcagcaatgggtctaagaatcagttcatccttcagctttggaggtttcactttcaaacggacaagtgggtcatctgtcaaaagagaagaagaagtgctcacaggcaacctccaaacactgaaaataagagtacatgaaggatatgaggaattcacaatggttggacgaagagcgacagccattctaaggaaagcaaccagaaggctaatccaattaatagtgagtgggagagacgagcagtcaatcgctgaagcgatcatagtggcaatggttttctcacaagaggattgcatgataaaagcagtacgaggtgatttgaattttgttaacagagcaaatcagcggctaaatcctatgcatcaacttctgaggcatttccaaaaggatgcaaaggtgctgtttcaaaactggggaattgaaccaattgacaatgtcatggggatgattggaatactgcctgacatgacccccagcacagagatgtcactgagaggagtgagagtcagtaaaatgggagtggatgaatattccagtactgagagagtggtcgtgagcattgatcgtttcttgagagtccgagatcagaggggaaacgtgctcttgtctcctgaagaagttagtgaaacacagggaacagagaaactgacgataacatattcatcgtccatgatgtgggaaatcaatggtccagaatcggtgctagtcaacacatatcaatggatcattagaaattgggaaactgtgaagattcagtggtcccaagaccctacaatgttgtacaacaagatggagtttgagcccttccaatccttggtgcctaaggctgccagaggccagtatagtgggtttgtgaggacgttattccagcagatgcgtgatgtgctggggacatttgacactgtccaaataataaagctcctaccatttgcagcagccccaccagaacagagtaggatgcagttctcttctctgactgtgaatgtaagaggttcaggaatgagaatacttgtgagaggcaactcccctgtgttcaactataacaaggcaaccaagagactcacagttcttggaaaggatgcaggtgccttaacagaagatccagatgagggaacagcaggagtagaatctgcggtattaagaggatttctaattctgggcaaagaagacaaaagatatggaccagcattgagcatcaatgaattgagcaatcttgcgaaaggggaaaaggctaatgtgttgataggacaaggagacgtggtgttggtaatgaaacggaaacgggactctagcatacttactgacagccagacagcgaccaaaagaattcggatggccatcaattag---
>H3N8_Avian_KX978644_A/turnstone/Netherlands/1/2010|2010.770
atggagagaataaaagaactaagagatttgatgtcgcagtctcgcactcgcgagatactgacaaaaaccactgtggaccatatggccataataaagaaatacacgtcaggaagacaggagaagaatcctgcccttaggatgaaatggatgatggcaatgaaatatccgattacagcagacaaaaggataatggagatgatccctgaaagaaatgagcagggtcagactctctggagcaaaacaaatgatgctggatcagacagagtgatggtgtcacctctggcagtgacatggtggaatagaaatgggccaacgacaagtacagtccattatccaaaggtctacaaaacctactttgaaaaggttgaaaggttgaaacatggaaccttcggtcctgttcactttcgaaatcaggttaaaatacgccgcagggttgacataaacccgggccatgcagatctcagtgctaaagaagcacaagatgtcatcatggaggtcgttttcccaaatgaagttggagccaggatattgacatcagagtcacaattaacaataacaaaggaaaagaaggaggagcttcaggactgtaagattgctcctttgatggtggcatacatgttggagagagaactggttcgcaaaaccagattcctaccagtagctggcgggacaagcagcgtgtatatcgaggtgttgcatttgactcaagggacctgctgggaacaaatgtacacaccgggaggggaggtgagaaatgatgatgttgatcaaagtttgatcattgctgctagaaatattgttaggagagcaacagtatcagcagacccgttggcttcgctcttggagatgtgccatagtacacaaattggcgggataaggatggtggacattcttagacagaacccaacagaagagcaagctgtggatatatgcaaagcagcaatgggtctaagaatcagttcatccttcagctttggaggtttcactttcaaacggacaagtgggtcatctgtcaaaagagaagaagaagtgctcacaggcaacctccaaacactgaaaataagagtacatgaaggatatgaggaattcacaatggttgggcgaagagcgacagccattctaaggaaagcaaccagaaggctaatccaattaatagtgagtgggagagacgagcagtcaatcgctgaagcgatcatagtggcaatggttttctcacaagaggattgcatgataaaagcagtacgaggtgatttgaattttgttaacagagcaaatcagcggctaaatcctatgcatcaacttctgaggcatttccaaaaggatgcaaaggtgctgtttcaaaactggggaattgaaccaattgacaatgtcatggggatgattggaatactgcctgacatgacccccagcacagagatgtcactgagaggagtgagagtcagtaaaatgggagtggatgaatattccagtactgagagagtggtcgtgagcattgatcgtttcttgagagtccgagatcagaggggaaacgtgctcttgtctcctgaagaagttagtgaaacacagggaacagagaaactgacaataacatattcatcgtccatgatgtgggaaatcaatggtccagaatcggtgctagtcaacacatatcaatggatcattagaaattgggaaactgtgaagattcagtggtcccaagaccctacaatgttgtacaacaagatggagtttgagcccttccaatccttggtgcctaaggctgccagaggccagtatagtgggtttgtgaggacgttattccagcagatgcgtgatgtgctggggacatttgacactgtccaaataataaagctcctaccatttgcagcagccccaccagaacagagtaggatgcagttctcttctctgactgtgaatgtaagaggttcaggaatgagaatacttgtgagaggcaactcccctgtgttcaactataacaaggcaaccaagagactcacagttcttggaaaggatgcaggtgccttaacagaagatccagatgagggaacagcaggagtggaatctgcggtattaagaggatttctaattctgggcaaagaagacaaaagatatggaccagcattgagtatcagtgaattgagcaatcttgcgaaaggggaaaaggctaatgtgttgatagggcaaggagacgtggtgttggtaatgaaacggaaacgggactctagcatacttactgacagccagacagcgaccaaaagaattcggatggccatcaattag---
>H6N5_Avian_CY149451_A/greylag_goose/Iceland/1459/2011|2011.833
atggagagaataaaagaactaagagatttgatgtcgcagtctcgcactcgcgagatactgacaaaaaccactgtggaccatatggccataataaagaaatacacgtcaggaagacaggagaagaatcctgcccttaggatgaaatggatgatggcaatgaaatatccgattacagcagacaaaaggataatggagatgatccctgaaagaaatgagcagggtcagactctctggagcaaaacaaatgatgctggatcagacagagtgatggtgtcacctctggcagtaacatggtggaatagaaatgggccaacgacaagtacagtccattatccaaaggtctacaaaacctactttgaaaaggttgaaaggttgaaacatggaaccttcggtcctgttcactttcgaaatcaggttaaaatacgccgcagggttgacatcaacccgggccatgcagatctcagtgctaaagaagcacaagatgtcatcatggaggtcgttttcccaaacgaagttggagccaggatattgacatcagagtcacaattaacaataacaaaggaaaagaaggaggagcttcaggactgtaagattgctcctttgatggtggcatacatgttggagagagaactggttcgcaaaaccagattcctaccagtagctggcgggacaagcagcgtgtatatcgaggtgttgcatttgactcaagggacctgctgggaacaaatgtacacaccgggaggggaggtgagaaatgatgatgttgaccaaagtttgatcattgctgctagaaatattgttaggagagcaacagtatcagcagacccgttggcttcgctcttggagatgtgccatagtacacaaattggcgggataaggatggtggacattcttagacagaacccaacagaagagcaagctgtggatatatgcaaagcagcaatgggtctaagaatcagttcatccttcagctttggaggtttcactttcaaacggacaagtgggtcatctgtcaaaagagaagaagaagtgctcacaggcaacctccaaacactgaaaataagagtacatgaaggatatgaggaattcacaatggttgggcgaagagcgacagccattctaaggaaagcaaccagaaggctaatccaattaatagtgagtgggagagacgagcagtcaatcgctgaagcgatcatagtggcaatggttttctcacaagaggattgcatgataaaagcagtgcgaggtgacttgaattttgttaacagagcaaatcagcggctaaatcctatgcaccaacttctgaggcatttccaaaaggatgcaaaggtgctgtttcaaaactgggggattgaaccaattgacaatgtcatggggatgattggaatactgcctgacatgacccccagcacagagatgtcactgagaggagtgagagtcagtaaaatgggagtggatgaatattccagtactgagagagtggtcgtgagcattgatcgtttcttgagagtccgagatcagaggggaaacgtgctcttgtctcctgaagaagttagtgaaacacagggaacagagaaactgacgataacgtattcatcgtccatgatgtgggaaatcaatggtccagaatcggtgttagtcaacacatatcaatggatcattagaaattgggaaactgtgaagattcagtggtcccaagaccctacgatgttgtacaacaagatggagtttgagcccttccaatccttggtgcctaaggctgccagaggccagtatagtgggtttgtgaggacgttattccagcagatgcgtgatgtgctggggacatttgacactgtccaaataataaagctcctaccatttgcagcagccccaccagaacagagtaggatgcagttctcttctctgactgtgaatgtaagaggttcaggaatgagagtacttgtgagaggcaactcccctgtgttcaactataacaaggcaaccaagagactcacagttcttggaaaggatgcaggtgccttaacggaagatccagatgagggaacagcaggggtggaatctgcggtattaagaggatttctaattctgggcaaagaagacaaaagatatggaccagcattgagcatcaatgaattgagcaatcttgcgaaaggggaaaaggctaatgtgttgatagggcaaggagacgtggtgttggtaatgaaacggaaacgggactctagcatacttactgacagccagacagcgaccaaaagaattcggatggccatcaattag---
>H6N5_Avian_CY149507_A/greylag_goose/Iceland/0948/2011|2011.833
atggagagaataaaagaactaagagatttgatgtcgcagtctcgcactcgcgagatactgacaaaaaccactgtggaccatatggccataataaagaaatacacgtcaggaagacaggagaagaatcctgcccttaggatgaaatggatgatggcaatgaaatatccgattacagcagacaaaaggataatggagatgatccctgaaagaaatgagcagggtcagactctctggagcaaaacaaatgatgctggatcagacagagtgatggtgtcacctctggcagtgacatggtggaatagaaatgggccaacgacaagtacagtccattatccaaaggtctacaaaacctactttgaaaaggttgaaaggttgaaacatggaaccttcggtcctgttcattttcgaaatcaggttaaaatacgccgcagggttgacataaacccgggccatgcagatctcagtgctaaagaagcacaagatgtcatcatggaggtcgttttcccaaacgaagttggagccaggatattgacatcagagtcacaattaacaataacaaaggaaaagaaggaggagcttcaggactgtaagattgctcctttgatggtggcatacatgttggagagagaactggttcgcaaaaccagattcctaccagtagctggcgggacaagcagcgtgtatatcgaggtgttgcatttgactcaagggacctgctgggaacaaatgtacacaccgggagggggggtgagaaatgatgatgttgaccaaagtttgatcattgctgctagaaatattgttaggagagcaacagtatcagcagacccgttggcttcgctcttggagatgtgccatagtacacaaattggcgggataaggatggtggacattcttagacagaacccaacagaagagcaagctgtggatatatgcaaagcagcaatgggtctaagaatcagttcatccttcagctttggaggtttcactttcaaacggacaagtggatcatctgtcaaaagagaagaagaaatgctcacaggcaacctccaaacactgaaaataagagtacatgaaggatatgaggaattcacaatggttgggcgaagagcgacagccattctaaggaaagcaaccagaaggctaatccaactaatagtgagtgggagagacgagcagtcaatcgctgaagcgatcatagtggcaatggttttctcacaagaggattgcatgataaaagcagtgcgaggtgacttgaattttgttaacagagcaaatcagcggctaaatcctatgcaccaacttctgaggcatttccaaaaggatgcaaaggtgctgtttcaaaactgggggattgaaccaattgacaatgtcatggggatgattggaatactgcctgacatgacccccagcacagagatgtcactgagaggagtgagagtcagtaaaatgggagtggatgaatattccagtactgagagagtggtcgtgagcattgatcgtttcttgagagtccgagatcagaggggaaacgtgctcttgtctcctgaagaagttagtgaaacacagggaacagagaaactgacgataacgtattcatcgtccatgatgtgggaaatcaatggtccagaatcggtgttagtcaacacatatcaatggatcattagaaattgggaaactgtgaagattcagtggtcccaagaccctacgatgttgtacaacaagatggagtttgagcccttccaatccttggtgcctaaggctgccagaggccagtatagtgggtttgtgaggacgttattccagcagatgcgtgatgtgctggggacatttgacactgtccaaataataaagctcctaccatttgcagcagccccaccagaacagagtaggatgcagttctcttctctgactgtgaatgtaagaggttcaggaatgagaatacttgtgagaggcaactcccctgtgttcaactataacaaggcaaccaagagactcacagttcttggaaaggatgcaggtgccttaacggaagatccagatgagggaacagcaggggtggaatctgcggtattaagaggatttctaattctgggcaaagaagacaaaagatatggaccagcattgagcatcaatgaattgagcaatcttgcgaaaggggaaaaggctaatgtgttgatagggcaaggagacgtggtgttggtaatgaaacggaaacgggactctagcatacttactgacagccagacagcgaccaaaagaattcggatggccatcaattag---
>H6N2_Avian_KX979145_A/greater_white-fronted_goose/Netherlands/6/2010|2010.893
atggagagaataaaagaactaagagatttgatgtcgcagtctcgcactcgcgagatactgacaaaaaccactgtggaccatatggccataataaagaaatacacgtcaggaagacaggagaagaatcctgcccttaggatgaaatggatgatggcaatgaaatatccgattacagcagacaaaaggataatggagatgatccctgaaagaaatgagcagggtcagactctctggagcaaaacaaatgatgctggatcagacagagtgatggtgtcacctctggcagtgacatggtggaatagaaatgggccaacgacaagtacagtccattatccaaaggtctacaaaacctactttgaaaaggttgaaagattgaaacatggaaccttcggtcctgttcactttcgaaatcaggttaaaatacgccgcagggttgacataaacccgggccatgcagatctcagtgctaaagaagcacaagatgtcatcatggaggtcgttttcccaaatgaagttggagccaggatattgacatcagagtcacaattaacaataacaaaggaaaagaaggaggagcttcaggactgtaagattgctcctttgatggtggcatacatgttggagagagaactggttcgcaaaaccagattcctaccagtagctggcgggacaagcagcgtgtatatcgaggtgttgcatttgactcaagggacctgctgggaacaaatgtacacaccgggaggggaggtgagaaatgatgatgttgatcaaagtttgatcattgctgctagaaatattgttaggagagcaacagtatcagcagacccgttggcttcgctcttggagatgtgccatagtacacaaattggcgggataaggatggtggacattcttagacagaacccaacagaagagcaagctgtggatatatgcaaagcagcaatgggtctaagaatcagttcatccttcagctttggaggtttcactttcaaacggacaagtgggtcatctgtcaaaagagaagaagaagtgctcacaggcaacctccaaacactgaaaataagagtacatgaaggatatgaggaattcacaatggttgggcgaagagcgacagccattctaaggaaagcaaccagaaggctaatccaattaatagtgagtgggagagacgagcagtcaattgctgaagcgatcatagtggcaatggttttctcacaagaggattgcatgataaaagcagtacgaggtgatttgaattttgttaacagagcaaatcagcggctaaatcctatgcatcaacttctaaggcatttccaaaaggatgcaaaggtgctgtttcaaaactggggaattgaaccaattgacaatgtcatggggatgattggaatactgcctgacatgacccccagcacagagatgtcactgagaggagtgagagtcagtaaaatgggagtggatgaatattccagtactgagagagtggtcgtgagcattgatcgtttcttgagagtccgagatcagaggggaaacgtgctcttgtctcctgaagaagttagtgaaacacagggaacagagaaactgacaataacatattcatcgtccatgatgtgggaaatcaatggtccagaatcggtgctagtcaacacatatcaatggatcattagaaattgggaaactgtgaagattcagtggtcccaagaccctacaatgttgtacaacaagatggagtttgagcccttccaatccttggtgcctaaggctgccagaggccagtatagtggatttgtgaggacgttattccagcagatgcgtgatgtgctggggacatttgacactgtccaaataataaagctcctaccatttgcagcagccccaccagaacagagtaggatgcagttctcttctctgactgtgaatgtaagaggttcaggaatgagaatacttgtgagaggcaactcccctgtgttcaactataacaaggcaaccaagagactcacagttcttggaaaggatgcaggtgccttaacagaagatccagatgagggaacagcaggagtggaatctgcggtattaagaggatttctaattttgggcaaagaagacaaaagatatggaccagcattgagcatcaatgaattgagcaatcttgcgaagggggaaaaggctaatgtgttgatagggcaaggagacgtggtgttggtaatgaaacggaaacgggactctagcatacttactgacagccagacagcgaccaaaagaattcggatggccatcaattag---
>H5N2_Avian_KX979372_A/Eurasian_wigeon/Netherlands/1/2010|2010.737
atggagagaataaaagaactaagagatttgatgtcgcattctcgcactcgcgagatactgacaaaaaccaccgtggaccatatggccataataaagaaatacacctcaggaagacaggagaagaatcctgcccttaggatgaaatggatgatggcaatgaaatatccgattacagcagacaaaagaataatggagatgatccctgaaagaaatgagcaaggtcagactctctggagcaaaacaaatgatgctggatcagacagagtgatggtgtcacctctggcagtgacatggtggaatagaaatgggccaacgacaagtacagttcattatccaaaggtctacaaaacctactttgaaaaggttgaaaggttgaaacatggaaccttcggtcctgtccactttcgaaatcaggttaaaatacgccgcagggttgacataaacccgggccatgcagatctcagtgctaaagaagcacaagatgtcatcatggaggtcgttttcccaaacgaagttggagccaggatattgacatcagaatcacaattaacaataacaaaggaaaagaaggaggagcttcaggactgtaagattgctcctttgatggtggcatacatgttggaaagagaactggttcgcaaaaccagattcctaccagtagctggcgggacaagcagtgtgtatatcgaggtgttgcatttgactcaagggacctgctgggaacaaatgtacacaccgggaggggaagtgagaaatgatgatgttgatcaaagtttgatcattgctgctagaaatattgttaggagagcaacagtatcagcagacccgttggcttcgctcttggagatgtgccatagtacacaaattggcgggataaggatggtggacattcttagacagaacccaacagaagagcaagctgtggatatatgcaaagcagcaatgggtctaagaatcagttcatccttcagttttggaggtttcactttcaaacggacaagtgggtcatctgttaaaagagaagaagaagtgctcacaggcaacctccaaacactgaaaataagagtacatgaaggatatgaggaattcacaatggttgggcgaagagcgacagccatcctaaggaaagcaaccagaaggctaatccaattaatagtgagtgggagagacgagcagtcaatcgctgaagcgatcatagtggcaatggttttctcacaagaggattgcatgataaaagcagtacgaggtgatttgaattttgttaacagagcgaatcagcggctaaatcctatgcatcaacttctgaggcatttccaaaaggatgcaaaggtgctgtttcaaaactggggaattgaaccaattgacaatgtcatggggatgattggaatactgcctgacatgacccccagcacagagaggtcactgagaggagtgagagtcagtaaaatgggagtggatgaatattccagtactgagagagtggtcgtgagcattgatcgtttcttgagagtccgagatcagaggggaaacgtgctcttgtctcctgaagaagttagtgaaacacagggaacagagaaactgacgataacatattcatcgtccatgatgtgggaaatcaatggtccagaatcggtgctagtcaacacatatcaatggatcattagaaattgggaaactgtgaagattcagtggtcccaagaccctacaatgttgtacaacaagatggagtttgagcccttccaatccttggtgcctaaggctgccagaggccagtatagtgggtttgtgagaacgttattccagcagatgcgtgatgtgctggggacatttgacactgtccaaataataaagctcctaccatttgcagcagccccaccagaacagagtaggatgcagttctcttctctgactgtgaatgtaagaggttcaggaatgagaatacttgtgagaggcaactcccctgtgttcaactataacaaggcaaccaagagactcacagttcttggaaaggatgcaggtgccttaacagaagatccagatgagggaacagcaggagtggaatctgcggtattaagaggatttctaattctgggcaaagaagacaaaagatatggaccggcactgagcatcaacgaattgagcaatcttgcgaaaggggaaaaggctaatgtgttgatagggcaaggagacgtggtgttggtaatgaaacggaaacgggactctagcatacttactgacagccagacagcgaccaaaagaattcggatggccatcaattag---
>H5N2_Avian_CY149355_A/great_black-backed_gull/Iceland/1110/2011|2011.789
atggagagaataaaagaactaagagatttgatgtcgcagtctcgcacccgcgagatactgacaaaaaccactgtggaccatatggccataataaagaaatacacgtcaggaagacaggagaagaatcctgcccttaggatgaaatggatgatggcaatgaaatatccgattacagcagacaaaagaataatggagatgatccctgaaagaaatgagcaaggtcagactctctggagcaaaacaaatgatgctggatcagacagagtgatggtgtcacctctggcagtgacatggtggaatagaaatgggccaacgacaagtacagtccattatccaaaggtctacaaaacctactttgaaaaggttgaaaggttgaaacatggaaccttcggtcctgttcactttcgaaatcaggttaaaatacgccgcagggttgacataaacccgggccatgcagatctcagtgctaaagaagcacaagatgtcatcatggaggttgttttcccaaacgaagttggagccaggatattgacatcagagtcacaattaacaataacaaaggaaaagaaggaggagcttcaggactgtaagattactcctttgatggtggcatacatgttggagagagaactggttcgcaaaaccagattcctaccagtagctggaggaacaagcagcgtgtatatcgaggtgttgcatttgacccaagggacttgctgggaacaaatgtacacaccgggaggggaggtgagaaatgatgatgttgatcaaagtttgatcattgctgctagaaatattgttaggagagcaacagtatcagcagacccgttggcttcactcttggagatgtgccatagtacacaaattggcgggataaggatggtggacattcttagacagaacccaacagaagagcaagctgtggatatatgcaaagcagcaatgggtctaagaatcagttcatccttcagctttggaggtttcactttcaaacggacaagtgggtcatctgtcaaaagagaagaagaagtgctcacaggcaacctccaaacactgaaaataagagtacatgaaggatatgaggaattcacaatggttgggcgaagagcgacagccatcctaaggaaagcaaccagaaggctaatccaattaatagtgagtgggagagacgagcagtcaatcgctgaagcgatcatagtggcaatggttttctcacaagaggattgcatgataaaagcagtacgaggtgatttgaattttgttaacagagcgaatcagcggctaaatcctatgcatcaacttctgaggcatttccaaaaggatgcaaaggtgctgtttcaaaactggggaattgaaccaattgacaatgtcatggggatgattggaatactgcctgacatgacccccagcacagagatgtcactgagaggagtaagagtcagtaaaatgggagtggatgaatattccagtactgagagagtggtcgtgagcattgatcgtttcttgagagtccgagatcagaggggaaacgtgctcttgtctcctgaagaagttagtgaaacacagggaacagagaaactgacgataacatattcatcgtccatgatgtgggaaatcaatggtccagaatcggtgctagtcaacacgtatcaatggatcattagaaattgggaaactgtgaagattcagtggtcccaagaccctacaatgttgtacaacaagatggagtttgagcccttccaatccttggtgcctaaggctgccagaggccaatatagtgggtttgtgaggacgttattccagcagatgcgtgatgtgctggggacatttgacactatccaaataataaagctcctaccatttgcagcagccccaccagaacagagtaggatgcaattctcttctctgactgtgaatgtaagaggttcaggaatgagaatacttgtgagaggcaactcccctgtgttcaactataacaaggcaaccaagagactcacagttcttggaaaagatgcaggtgccttaacagaagatccagatgagggaacagcaggagtggaatctgcggtattaagaggatttctaattttgggcaaagaagacaaaagatatggaccagcattgagcatcaacgaattgagcaatcttgcgaaaggggaaaaggctaatgtgttgatagggcaaggagacgtggtgttggtaatgaaacggaaacgggactctagcatacttactgacagccagacagcgaccaaaagaattcggatggccatcaattag---
>H1N1_Avian_KX979142_A/greater_white-fronted_goose/Netherlands/1/2012|2012.885
atggagagaataaaagaactaagagatttgatgtcgcagtctcgcactcgcgagatactgacaaaaaccactgtggaccatatggccataataaagaaatacacgtcaggaagacaggagaagaatcctgcccttaggatgaaatggatgatggcaatgaaatatccgattacagcagacaaaagaataatggagatgatccctgaaagaaatgagcaaggtcagactctctggagcaaaacaaatgatgctggatcagacagagtgatggtgtcacctctggcagtgacatggtggaatagaaatgggccaacgacaagtacagtccattatccaaaggtctacaaaacctactttgaaaaggttgaaaggttgaaacatggaaccttcggtcctgttcactttcgaaatcaggttaaaatacgccgcagggttgacataaacccgggccatgcagatctcagtgctaaagaagcacaagatgtcatcatggaggtcgttttcccaaacgaagttggagccaggatattgacatcagagtcacaattaacaataacaaaggaaaagaaggaggagcttcaggactgtaagattgctcctttgatggtggcatacatgttggagagagaactggttcgcaaaaccagattcctaccagtagctggaggaacaagcagcgtgtatatcgaggtgttgcatttgacccaagggacttgctgggagcaaatgtacacaccgggaggggaggtgagaaatgatgatgttgatcaaagtttgatcattgctgctagaaatattgttaggagagcaacagtatcagcagacccgttggcttcgctcttggagatgtgccatagtacacaaattggcgggataaggatggtggacattcttagacagaacccaacagaagagcaagctgtggatatatgcaaagcagcaatgggtctaagaatcagttcatccttcagctttggaggttttactttcaaacggacaagtgggtcatctgtcaaaagagaagaagaagtgctcacaggcaacctccaaacactgaaaataagagtacatgaaggatatgaggaattcacaatggttgggcgaagagcgacagccatcctaaggaaggcaaccagaaggctaatccaattaatagtgagtgggagagacgagcagtcaatcgctgaagcgatcatagtggcaatggttttctcacaagaggattgcatgataaaagcagtacgaggtgacttgaattttgttaacagagcgaatcagcggctaaatcctatgcatcaacttctgaggcatttccaaaaggatgcaaaggtgctgtttcaaaactggggaattgaaccaattgacaatgtcatggggatgattggaatactgcctgacatgacccccagcacagagatgtcactgagaggagtaagagtcagtaaaatgggagtggatgaatattccagtactgagagagtggtcgtgagcattgatcgtttcttgagagtccgagatcagaggggaaatgtgctcttgtctcctgaagaagttagtgaaacacagggaacagagaaactgacgataacatattcatcgtccatgatgtgggaaatcaatggtccagaatcggtgctagtcaacacgtaccaatggatcattaggaattgggaaactgtgaagattcagtggtcccaagaccctacaatgttgtacaacaagatggagtttgagcccttccaatccttggtgcctaaggctgccagaggccagtatagtgggtttgtgaggacgttattccagcagatgcgtgatgtgctggggacatttgacactgtccaaataataaagctcctaccatttgcagcagccccaccagaacagagtaggatgcagttctcttctctgactgtgaatgtaagaggttcaggaatgagaatacttgtgagaggcaactcccctgtgttcaactataacaaggcaaccaagagactcacagttcttggaaaagatgcaggtgccttaacagaagatccagatgagggaacagcaggagtggaatctgcggtattaagaggatttctaatcttgggcaaagaagacaaaagatatggaccagcattgagcatcaacgaattgagtaatcttgcgaaaggggaaaaggctaatgtgttgatagggcaaggagacgtggtgttggtaatgaaacggaaacgggactctagcatacttactgacagccagacagcgaccaaaagaattcggatggccatcaattag---
>H5N3_Avian_KX979214_A/greater_white-fronted_goose/Netherlands/5/2010|2010.866
atggagagaataaaagaactaagagatttgatgtcgcagtctcgcactcgcgagatactgacaaaaaccactgtggaccatatggccataataaagaaatacacgtcaggaagacaggagaagaatcctgcccttaggatgaaatggatgatggcaatgaaatatccgattacagcagacaaaagaataatggagatgatccctgaaagaaatgagcaaggtcagactctctggagcaaaacaaatgatgctggatcagacagagtgatggtttcacctctggcagtgacatggtggaatagaaatggaccaacgacaagtacagtccattatccaaaggtctacaaaacctactttgaaaaggttgaaaggttgaaacatggaaccttcggtcctgttcactttcgaaatcaggttaaaatacgccgcagggttgacataaacccgggccatgcagatctcagtgctaaagaagcacaagatgtcatcatggaggtcgttttcccaaatgaagttggagccaggatattgacatcagagtcacaattaacaataacaaaggaaaagaaggaggagcttcaggactgtaagattgctcctttgatggtggcatacatgttggagagagaactggttcgcaaaaccagattcctaccagtagctggaggaacaagcagcgtgtatatcgaggtgttgcatttgacccaagggacctgctgggaacaaatgtacacaccgggaggggaggtgagaaatgatgatgttgatcaaagtttgatcattgctgctagaaatattgttaggagagcaacagtatcagcagacccgttggcttcgctcttggagatgtgccatagtacacaaattggcgggataaggatggtggacattcttagacagaacccaacagaagagcaagctgtggatatatgcaaagcagcaatgggtctaagaatcagttcatccttcagctttggaggtttcactttcaaacggacaagtgggtcatctgtcaaaagagaagaagaagtgctcacaggcaacctccaaacactgaaaataagagtacatgaaggatatgaggaattcacaatggttgggcgaagagcgacagccatcctaaggaaagcaaccagaaggctaatccaattaatagtgagtgggagagacgagcagtcaatcgctgaagcgatcatagtggcaatggttttctcacaagaggattgcatgataaaagcagtacgaggtgatttgaattttgttaacagagcgaatcagcggctaaatcctatgcatcaacttctgaggcatttccaaaaggatgcaaaggtgctgtttcaaaactggggaattgaaccaattgacaatgtcatggggatgattggaatactgcctgacatgacccccagcacagagatgtcactgagaggagtaagagtcagtaaaatgggagtggatgaatattccagtactgagagagtggtcgtgagcattgatcgtttcttgagagtccgagatcagaggggaaacgtgctcttgtctcctgaagaagttagtgaaacacagggaacagagaaactgacaataacatattcatcgtccatgatgtgggaaatcaatggtccagaatcggtgctagtcaacacgtatcaatggatcattagaaattgggaaactgtgaagattcagtggtcccaagaccctacaatgttgtacaacaagatggagtttgagcccttccaatccttggtgcctaaggctgccagaggccagtatagtgggtttgtgaggacgttattccagcagatgcgtgatgtgctggggacatttgacactgtccaaataataaagctcctaccatttgcagcagccccaccagaacagagtaggatgcagttctcttctctgactgtgaatgtaagaggttcaggaatgagaatacttgtgagaggcaactcccctgtgttcaactataacaaggcaaccaagagactcacagttcttggaaaagatgcaggtgccttaacagaggatccagatgagggaacagcaggagtggaatctgcggtattaagaggatttctaattttgggcaaagaagacaaaagatatggaccagcattgagcatcaacgaattgagcaatcttgcgaaaggggaaaaggctaatgtgttgatagggcaaggagacgtggtgttggtaatgaaacggaaacgggactctagcatacttactgacagccagacagcgaccaaaagaattcggatggccatcaattag---
>H6N2_Avian_KX978968_A/greater_white-fronted_goose/Netherlands/9/2009|2009.995
atggagagaataaaagaactaagagatttgatgtcgcagtctcgcactcgcgagatactgacaaaaaccactgtggaccatatggccataataaagaaatacacgtcaggaagacaggagaagaatcctgcccttaggatgaaatggatgatggcaatgaaatatccgattacagcagacaaaagaataatggaaatgatccctgaaagaaatgagcaaggtcagactctctggagcaaaacaaatgatgctggatcagacagagtgatggtgtcacctctggcagtgacatggtggaatagaaatgggccaacgacaagtacagtccattatccaaaggtctacaaaacctactttgaaaaggttgaaaggttgaaacatggaaccttcggtcctgttcactttcgaaatcaggttaaaatacgccgcagggttgacataaacccgggccatgcagatctcagtgctaaagaagcacaagatgtcatcatggaggtcgttttcccaaacgaagttggagccaggatattgacatcagagtcacaattaacaataacaaaggaaaagaaggaggagcttcaggactgtaagattgctcctttgatggtggcatacatgttggagagagaactggttcgcaaaaccagattcctaccagtagctggagggacaagcagcgtgtatatcgaggtgttgcatttgacccaagggacctgctgggaacaaatgtacacaccgggaggggaggtgagaaatgatgatgttgatcaaagtttgatcattgctgctagaaatattgttaggagagcaacagtatcagcagacccgttggcttcgctcttggagatgtgccatagtacacaaattggcgggataaggatggtggacattcttagacagaacccaacagaagagcaagctgtggatatatgcaaagcagcaatgggtctaagaatcagttcatccttcagctttggaggtttcactttcaaacggacaagtggatcatctgtcaaaagagaagaagaagtgctcacaggcaacctccaaacactgaaaataagagtacatgaaggatatgaggaattcacaatggttgggcgacgagcgacagcaatcctaaggaaagcaaccagaaggctaatccaattaatagtgagtgggagagacgagcagtcaatcgctgaagcaatcatagtggcaatggttttctcacaagaggattgcatgataaaagcagtacgaggtgatttgaattttgttaacagagcgaatcagcggctaaatcctatgcatcaacttttgaggcatttccaaaaggatgcaaaggtgctgtttcaaaactggggaattgaaccaattgacaatgtcatggggatgattggaatactgcctgacatgacccccagcacagagatgtcactgagaggagtgagggtcagtaaaatgggagtggatgagtattccagtactgagagagtggtcgtgagcatagatcgtttcttgagagtccgagatcagaggggaaacgtgctcttgtctcctgaagaagttagtgaaacacagggaacagagaaactgacgataacatattcatcgtccatgatgtgggaaatcaatggtccagaatcggtgctagtcaacacatatcaatggatcattagaaattgggaaactgtgaagattcagtggtcccaagaccctacaatgttgtacaacaagatggagtttgagcccttccaatccttggtgcctaaggctgccagaggtcagtatagtgggtttgtgaggacgttattccagcagatgcgtgatgtgctggggacatttgacactgtccaaataataaagctcctaccatttgcagcagccccaccagaacagagtaggatgcagttctcttctctgactgtgaatgtaagaggttcaggaatgagaatacttgtgagaggcaactcccctttgttcaactataacaaggcaaccaagagactcacagttcttggaaaggatgcaggtgccttaacagaagatccagatgagggaacagcaggagtggaatctgcggttttaagaggatttctaattctgggcaaagaagacaaaagatatggaccagcattgagcatcaacgaattgagcaatcttgcgaaaggggaaaaggctaatgtgttgatagggcaaggagacgtggtgttggtaatgaaacggaaacgggactctagcatacttactgacagccagacagcgaccaaaagaattcggatggccatcaattag---
>H11N9_Avian_MF146443_A/European_herring_gull/Netherlands/1/2015|2015.041
atggagagaataaaagaactaagagatttgatgtcgcagtctcgcactcgcgagatactgacaaaaaccactgtggaccatatggccataataaagaaatacacgtcaggaagacaggagaagaatcctgcccttagaatgaaatggatgatggcaatgaaatatccgattacagcagacaaaaggataatggagatgatccctgaaagaaatgagcagggtcagactctctggagcaaaacaaatgatgctggatcagatagagtgatggtgtcacctctggcagtgacatggtggaatagaaatgggccaacgaaaagtacagtccattatccaaaggtctacaaaacctactttgaaaaggttgaaaggttgaaacatggaaccttcggtcctgttcattttcggaatcaggttaaaatacgccgcagggttgacataaacccgggccatgcagatctcagtgctaaagaagcacaagatgtcatcatggaggtcgttttcccaaacgaagttggagccaggatattgacatcagagtcacaattaacaataacaaaagaaaagaaggaggagcttcaggactgtaagattgctcctttgatggtggcatacatgttggagagagaactggttcgcaaaaccagattcctgcccgtagctggcgggacaagcagcgtgtatatcgaggtgttgcatttgactcaagggacctgctgggaacaaatgtacacaccgggaggggaggtgagaaatgatgatgttgatcaaagtttgatcattgctgctagaaatattgttagaagagcaacagtatcagcagacccgttggcttcgcttttggagatgtgccatagtacacaaattggcgggataaggatggtggacattcttagacagaacccaacagaagagcaagctgtggatatatgcaaagcagcaatgggtctaagaatcagttcatccttcagctttggagggttcaccttcaaacggacaagtgggtcatctgtcaaaagagaagaagaagtgctcacaggcaacctccaaacactgaaaataagagtacatgaaggatatgaggaattcacaatggttgggcgaagagcgacagccattctaaggaaagcaaccagaaggctaatccaattaatagtgagtgggagagacgagcagtcaatcgctgaagcgatcatagtggcaatggttttctcacaagaggattgcatgataaaagcagtacgaggtgatttgaattttgttaacagagcaaatcagcggctgaatcctatgcatcaacttctgaggcatttccaaaaggacgcaaaggtgctgtttcaaaattggggaattgaaccaattgacaatgtcatggggatgattggaatactgcctgacatgacccccagcacagagatgtcactgagaggagtgagagtcagtaaaatgggagtggatgaatattccagtactgagagagtggtcgtgagcattgatcgtttcttgagagtccgagatcagagaggaaacgtgctcttgtctcccgaagaagttagtgaaacacagggaacagagaaactgacgataacatattcatcgccaatgatgtgggaaatcaatggtccagaatcggtgctagtcaacacatatcaatggatcattagaaattgggaaactgtgaagattcaatggtcccaagaccctacaatgttgtacaacaagatggagtttgagcccttccaatccttggtgcctaaggctgctagaggccagtatagtgggtttgtgaggacgttatttcagcagatgcgtgatgtgctggggacatttgacactgtccaaataataaagctcctaccatttgcagcagccccaccagaacagagtaggatgcagttctcttctttgactgtaaatgtaagaggttcaggaatgagaatacttgtgagaggcaactcccctgtgttcaactataacaaggcaaccaagagactcacagttcttggaaaggatgcaggtgctttaacagaagatccagatgagggaacagcaggagtggaatctgcggtgttaagagggtttctaattctgggcaaagaagacaaaagatatggaccagcattgagcatcaatgagttgagtaatcttgcgaaaggggaaaaggctaatgtgttgatagggcaaggagacgtggtgttggtaatgaaacggaaacgggactctagcatacttactgacagccagacagcgaccaaaagaattcggatggccatcaattag---
>H6N8_Avian_KX978414_A/greater_white-fronted_goose/Netherlands/4/2010|2010.093
atggagagaataaaagaactaagagatttgatgtcgcagtctcgcactcgcgagatactgacaaaaaccactgtggaccatatggccataataaagaaatacacgtcaggaagacaggagaagaatcctgcccttaggatgaaatggatgatggcaatgaaatatccgattacagcagacaaaagaataatggagatgatccctgaaagaaatgagcaaggtcagactctctggagcaaaacaaatgatgctggatcagacagagtgatggtgtcacctctggctgtgacatggtggaatagaaatgggccaacgacaagtacagtccattatccaaaggtctacaaaacctactttgaaaaggtcgaaaggttgaaacatggaaccttcggtcctgttcactttcgaaatcaggttaaaatacgccgcagggttgacataaacccgggccatgcagatctcagtgctaaagaagcacaagatgtcatcatggaggtcgttttcccaaatgaagttggagccaggatattgacatcagagtcacaattaacaataacaaaggaaaagaaggaggagcttcaggactgtaagattgctcctttgatggtggcatacatgttggagagagaactggttcgcaaaaccagattcctaccagtagctggcgggacaagcagcgtgtatatcgaggtgttgcatttgactcaagggacctgctgggaacaaatgtacacaccgggaggagaggtgagaaatgatgatgttgatcaaagtttgatcattgctgctagaaatattgtcaggagagcaacagtatcagcagacccgttggcttcgctcttggagatgtgccatagcacacaaattggcgggataaggatggtggacattcttagacagaacccaacagaagagcaagctgtggatatatgcaaagcagcaatgggtctaagaatcagttcatccttcagctttggaggtttcactttcaaacggacaagtgggtcatctgtcaaaagagaagaagaagtgctcacaggcaacctccaaacactgaaaataagagtacatgaaggatatgaggaattcacaatggttgggcgaagtgcaacagccattctaaggaaagcaaccagaaggctaatccaattaatagtgagtgggaaagacgagcagtcaatcgctgaagcgatcatagtggcaatggttttctcacaagaggattgcatgataaaagcagtacgaggtgatttgaattttgttaacagagcgaatcagcggctaaatcctatgcatcaacttctgaggcatttccaaaaggatgcaaaggtgctgtttcaaaactggggaattgaaccaattgacaatgtcatggggatgattggaatactgcctgacatgacccccagcacagagatgtcactgagaggagtgagagtcagtaaaatgggagtggatgaatattccagtactgagagagtggtcgtaagcattgatcgtttcttgagagtccgagatcagaggggaaacgtgctcttgtctcctgaagaagttagtgaaacacagggaacagagaaactgacgataacatattcatcgtccatgatgtgggaaatcaatggtccggaatcggtgctagttaacacatatcaatggatcattagaaattgggaaactgtgaagattcagtggtcccaagaccctacaatgttgtacaataagatggagtttgagcccttccaatccttagtgcctaaggctgccagaggccaatatagtggatttgtgaggacgttattccagcagatgcgtgatgtgctggggacatttgacactgtccaaataataaagctcctaccatttgcagcagccccaccagaacagagtaggatgcagttctcttctctgactgtgaatgtcagaggttcaggaatgagaatacttgtgagaggaaactcccctgtgttcaactataacaaggcaaccaagagactcacagttcttggaaaggatgcaggtgccttgacagaagatccagatgagggaacagcaggagtggaatctgcggtattaagaggatttctaattctgggcaaagaagacaaaagatatggaccagcattgagcatcaacgaattgagcaatcttgcgaaaggggaaaaggctaatgtgttgatagggcaaggagacgtggtgttggtaatgaaacggaaacgggactctagcatacttactgacagccagacagcgaccaaaagaattcggatggccatcaattag---
>H5N3_Avian_KF885672_A/duck/Moscow/4182/2010|2010.871
atggagagaataaaagaactaagagatttgatgtcgcagtctcgcactcgcgagatactgacaaaaaccactgtggaccatatggccataataaagaaatacacgtcaggaagacaggagaagaaccctgcccttaggatgaaatggatgatggcaatgaaatatccgattacagcagacaaaagaataatggagatgatccctgaaagaaatgagcagggtcagactctctggagcaaaacaaatgatgcaggatcagacagagtgatgatatcacctctggctgtgacatggtggaatagaaatgggccgacgacaagtacagtccactatccaaaggtctacaaaacctactttgaaaaggtcgaaaggttgaaacatggaaccttcggtcctgttcacttccgaaatcaggttaaaatacgccgcagggttgacataaacccgggccatgcagatctcagtgccaaagaagcacaagatgtcatcatggaggtcgttttcccaaacgaagttggagccaggatattgacatcagagtcacaactaacaataacaaaagaaaagaaggaggagcttcaggactgtaagattgctcctttgatggtggcatacatgttggagagagaactggttcgcaaaaccagattcctaccagtagcaggcggaacaagcagtgtgtatatcgaggtgttgcatttgactcaagggacctgctgggaacaaatgtacacaccgggaggggaggtgagaaatgatgatgttgatcagagtttgatcattgctgctaggaatattgttaggagagcaacagtatcagcagacccgctggcttcgctcttggagatgtgccatagtacacaaattggcgggataaggatggtggacattcttagacagaacccaacagaagagcaggctgtggatatatgcaaagcagcgatgggtttaagaatcagttcatccttcagctttggaggtttcactttcaaaaggacaagtgggtcatctgtaaaaagagaagaagaagtgctcacaggcaacctccaaacactgaaaataagagtacatgaaggatatgaggaattcacagtggttgggcgaagagctacagccattctaaggaaagcaaccagaaggttgatccaattaatagtgagtgggagagacgagcagtcaatcgctgaagtgatcatagtggcaatggttttctcacaagaggattgcatgataaaagcagtacgaggtgatttgaattttgtcaacagagcgaatcagcggctaaaccctatgcatcaacttctgaggcatttccaaaaggatgcaaaggtgctgtttcaaaactggggaattgaaccaattgacaatgtcatggggatgatcggaatactgcccgacatgacccccagcacagagatgtcactaagaggagtaagagtcagtaaaatgggagtggatgaatattccagtactgagagagtggtcgtgagcattgatcgtttcttgagagtccgagatcagaggggaaacgtgctcttgtctcctgaagaagttagtgaaacacagggaacagagaaactgacgataacatactcatcgtccatgatgtgggaaatcaatggcccggaatcagtgctagtcaacacatatcaatggatcattagaaattgggaaactgtgaagattcagtggtcccaagaccctacaatgttgtacaataagatggagtttgagcccttccaatccttggtgcccaaggctgccagaggccagtatagtggatttgtgaggacgttattccagcagatgcgtgatgtgctggggacatttgacactgttcagataataaagctcctaccatttgcagcagccccaccggaacagagtaggatgcagttctcttctctgactgtgaatgtaagaggttcaggaatgagaatacttgttagaggcaactcccctgtgttcaactataacagggcaaccaagagactaacagttcttggaaaggatgcaggtgccttgacagaagatccagatgagggaacagcaggagtggaatctgcggtattaagaggatttctaatcctgggcaaagaagacaaaagatatggaccagcattgagcatcaacgagttgagcaatcttgcgaaaggggaaaaggctaatgtgttgatagggcaaggagacgtagtgttggtaatgaaacggaaacgggactctagcatacttactgacagccagacagcgaccaaaagaattcggatggccatcaattag---
>H5N3_Avian_MF992939_A/duck/Moscow/4182-C/2010|2010.500
atggagagaataaaagaactaagagatttgatgtcgcagtctcgcactcgcgagatactgacaaaaaccactgtggaccatatggccataataaagaaatacacgtcaggaagacaggagaagaaccctgcccttaggatgaaatggatgatggcaatgaaatatccgattacagcagacaaaagaataatggagatgatccctgaaagaaatgagcagggtcagactctctggagcaaaacaaatgatgcaggatcagacagagtgatgatatcacctctggctgtgacatggtggaatagaaatgggccgacgacaagtacagtccactatccaaaggtctacaaaacctactttgaaaaggtcgaaaggttgaaacatggaaccttcggtcctgttcacttccgaaatcaggttaaaatacgccgcagggttgacataaacccgggccatgcagatctcagtgccaaagaagcacaagatgtcatcatggaggtcgttttcccaaacgaagttggagccaggatattgacatcagagtcacaactaacaataacaaaagaaaagaaggaggagcttcaggactgtaagattgctcctttgatggtggcatacatgttggagagagaactggttcgcaaaaccagattcctaccagtagcaggcggaacaagcagtgtgtatatcgaggtgttgcatttgactcaagggacctgctgggaacaaatgtacacaccgggaggggaggtgagaaatgatgatgttgatcagagtttgatcattgctgctaggaatattgttaggagagcaacagtatcagcagacccgctggcttcgctcttggagatgtgccatagtacacaaattggcgggataaggatggtggacattcttagacagaacccaacagaagagcaggctgtggatatatgcaaagcagcgatgggtttaagaatcagttcatccttcagctttggaggtttcactttcaaaaggacaagtgggtcatctgtaaaaagagaagaagaagtgctcacaggcaacctccaaacactgaaaataagagtacatgaaggatatgaggaattcacagtggttgggcgaagagctacagccattctaaggaaagcaaccagaaggttgatccaattaatagtgagtgggagagacgagcagtcaatcgctgaagtgatcatagtggcaatggttttctcacaagaggattgcatgataaaagcagtacgaggtgatttgaattttgtcaacagagcgaatcagcggctaaaccctatgcatcaacttctgaggcatttccaaaaggatgcaaaggtgctgtttcaaaactggggaattgaaccaattgacaatgtcatggggatgatcggaatactgcccgacatgacccccagcacagagatgtcactaagaggagtaagagtcagtaaaatgggagtggatgaatattccagtactgagagagtggtcgtgagcattgatcgtttcttgagagtccgagatcagaggggaaacgtgctcttgtctcctgaagaagttagtgaaacacagggaacagagaaactgacgataacatactcatcgtccatgatgtgggaaatcaatggcccggaatcagtgctagtcaacacatatcaatggatcattagaaattgggaaactgtgaagattcagtggtcccaagaccctacaatgttgtacaataagatggagtttgagcccttccaatccttggtgcccaaggctgccagaggccagtatagtggatttgtgaggacgttattccagcagatgcgtgatgtgctggggacatttgacactgttcagataataaagctcctaccatttgcagcagccccaccggaacagagtaggatgcagttctcttctctgactgtgaatgtaagaggttcaggaatgagaatacttgttagaggcaactcccctgtgttcaactataacagggcaaccaagagactaacagttcttggaaaggatgcaggtgccttgacagaagatccagatgagggaacagcaggagtggaatctgcggtattaagaggatttctaatcctgggcaaagaagacaaaagatatggaccagcattgagcatcaacgagttgagcaatcttgcgaaaggggaaaaggctaatgtgttgatagggcaaggagacgtagtgttggtaatgaaacggaaacgggactctagcatacttactgacagccagacagcgaccaaaagaattcggatggccatcaattag---
>H5N2_Avian_KU143562_A/chicken/Wuhan/WHJF/2014|2014.953
atggagagaataaaagaactaagagatttgatgtcgcagtctcgcactcgcgagatactgacaaaaaccactgtggaccatatggccataataaagaaatacacgtcaggaagacaggagaagaaccctgcccttaggatgaaatggatgatggcaatgaaatatccgattacagcagacaaaagaataatggaaatgatccctgaaagaaatgagcaaggtcagactctctggagcaaaacaaatgatgctggatcagacagagtgatggtgtcacctctggctgtgacatggtggaatagaaatgggccgacgacaagtacagtccactatccaaaggtctacaaaacctactttgaaaaggttgaaaggttgaaacatggaaccttcggtcctgttcactttcgaaatcaggttaaaatacgccgcagggttgacacaaacccgggccatgcagatctcagtgccaaagaagcacaagatgtcatcatggaggtcgttttcccaaacgaagttggagccaggatattgacatcagagtcacaattaacaataacaaaggaaaagaaggaggagcttcagaactgtaagattgctcctttaatggtggcatacatgttggagagagaactggttcgcaaaaccagattcctaccagtagctggcggaacaagcagcgtgtatatcgaggtgttgcatttgacccaagggacctgctgggaacaaatgtacacaccgggaggggaggtgagaaatgatgatgttgatcagagtttgatcattgctgctagaaatattgttaggagagcaacagtatcagcagacccgttggcttcgcttttagagatgtgccatagtacacaaattggcgggataaggatggtggacattcttagacagaatccaacagaagagcaagctgtggatatatgcaaagcagcaatgggtttaagaatcagttcatccttcagctttggaggtttcaccttcaaaaggacaagtgggtcatctgtcaaaagagaagaagaagtgctcacaggcaacctccaaacactgaaaataagagtacatgaaggatatgaggaattcacaatggttgggcgaagagctacagccattctaaggaaagcaaccagaaggctgattcaattaatagtgagtgggagagacgagcagtcaatcgctgaagcgatcatagtggcaatggttttctcacaagaggattgcatgataaaagcagtacgaggtgatttgaattttgttaacagagcgaatcagcggctaaatcccatgcaccaacttctgaggcatttccaaaaggatgcaaaggtgctgtttcaaaactggggaattgaaccaattgacaatgtcatggggatgatcggaatactgcctgacatgacccccagcacagagatgtcactgagaggagtgagggtcagtaaaatgggagtggatgaatattccagtactgagagagtggtcgtgagcatcgatcgtttcttgagagtccgagatcagaggggaaacgtactcttgtctcccgaagaagttagtgaaacacagggaacagagaaactgacgataacatattcatcgtccatgatgtgggaaatcaatggtccggaatcagtgctagtcaacacatatcaatggatcattagaaattgggaaactgtgaagatccagtggtcccaagaccctacaatgttgtacaataagatggagtttgagcccttccaatccttggtgcccaaggctgccagaggccagtatagtggattcgtgaggacgttattccagcagatgcgtgatgtgctggggacatttgacactgtccaaataataaagctcctaccatttgcagcagccccaccggaacagagtaggatgcaattctcttctctgactgtgaatgtaagaggttcaggaatgagaatacttgtgagaggcaactcccctgtgttcaactataacaaagcaaccaagagactcacagttcttggaaaggatgcaggtgccttgacagaagatccagatgagggaacagcaggagtggaatctgcggtattaagaggatttctaattctgggcaaagaagacaaaagatatggaccagcattaagtatcaacgaattgagcaatcttgcgaaaggggaaaaagctaatgtgttgatagggcaaggagacgtggtgttggtaatgaaacggaaacgggactctagcatacttactgacagccagacagcgaccaaaagaattcggatggccatcaattaa---
>H4N6_Avian_JX454720_A/duck/Korea/DY104/2007|2007.953
atggagagaataaaagaactaagagatttgatgtcgcagtctcgcactcgcgagatactgacaaaaaccactgtggaccatatggccataataaagaaatacacgtcaggaaggcaggagaagaaccctgcccttaggatgaaatggatgatggcaatgaaatatccgattacagcagacaaaagaataatggaaatgatccctgaaagaaatgagcaaggtcagactctctggagcaaaacaaatgatgctggatcagacagagtgatggtgtcacctctggctgtgacatggtggaatagaaatgggccgacgacaagtacagtccactatccaaaggtctacaaaacctactttgaaaaagttgaaaggttgaaacatggaaccttcggtcctgttcactttcgaaatcaggttaaaatacgccgcagggtcgacataaacccgggccacgcagatctcagtgccaaagaagcacaagatgtcatcatggaggtcgttttcccaaacgaagttggagccaggatattgacatcagagtcacaattaacaataacaaaggaaaagaaggaggagcttcagaactgtaagattgctcctttgatggtggcatacatgttggagagagaactggttcgcaaaaccagattcctaccagtagctggcggaacaagcagcgtgtatatcgaggtgttgcatttaactcaagggacctgctgggaacaaatgtacacaccgggaggggaggtgagaaatgatgatgttgatcagagtttgatcattgctgctagaaatattgttaggagagcaacagtatcagcagacccgttggcttcgctcttagagatgtgccatagtacacaaattggcgggataaggatggtggacattcttagacagaatccaacagaagagcaagctgtggacatatgcaaagcagcaatgggtttaagaatcagttcatccttcagctttggaggtttcaccttcaaaaggacaagtgggtcatctgtcaaaagagaagaagaagtgctcacaggcaacctccaaacactgaaaataagagtacatgaaggatatgaggaattcacaatggttgggcgaagagctacagccattctaaggaaagcaaccagaaggctgatccaattaatagtgagtgggagagacgagcagtcaatcgctgaagcgatcatagtggcaatggttttctcacaagaggattgcatgataaaagcagtacgaggtgatttgaattttgttaacagagcgaatcagcggctaaatcctatgcaccaacttctgaggcatttccaaaaggatgcaaaggtgctgtttcaaaactggggaattgaacccattgacaatgtcatggggatgatcggaatactgcctgacatgacccccagcacagagatgtcactgagaggagtgagagtcagtaaaatgggagtggatgaatattccagtactgagagagtggtcgtgagcattgatcgtttcttgagagtccgagatcagaggggaaacgtgctcttgtctcccgaagaagttagtgaaacacagggaacagagaaactgacgataacatattcatcgtccatgatgtgggaaatcaatggtccggaatcagtgctagtcaacacatatcaatggatcattagaaattgggaaactgtgaagattcagtggtcccaagaccctacaatgttgtacaataagatggagtttgagcccttccaatccttggtgcccaaggctgccagaggccagtatagtggatttgtgaggacgttattccagcagatgcgtgatgtgctggggacatttgacactgtccaaataataaagctcctaccatttgcagcagcaccaccggaacagagtaggatgcaattctcttctctgactgtgaatgtaagaggttcaggaatgagaatacttgtgagaggcaactcccctgtgttcaactataacaaggcaaccaagagactcacagttcttggaaaggatgcaggtgccttgacagaagatccagatgagggaacagcaggagtggaatctgcggtattaagaggatttctaattctaggcaaagaagacaaaagatatggaccagcattgagcatcaacgaattgagcaatcttgcgaaaggggaaaaggctaatgtgttgatagggcaaggagacgtggtgttggtaatgaaacggaaacgggactctagcatacttactgacagccagacagcgaccaaaagaattcggatggccatcaattag---
>H9N2_Avian_KU366357_A/duck/Jiangxi/7554/2007|2007.989
atggagagaataaaagaactaagagatttaatgtcgcagtctcgcactcgcgagatactgacaaaaaccactgtggaccatatggccataataaagaaatacacgtcaggaagacaggagaagaaccctgcccttaggatgaaatggatgatggcaatgaaatatccgattacagcagacaaaagaataatggaaatgatccctgaaagaaatgagcaaggtcagactctctggagcaaaacaaatgatgctggatcagacagagtgatggtgtcacctctggctgtgacatggtggaatagaaatgggccgacgacaagtacagtccactatccaaaggtctacaaaacctactttgaaaaggtcgaaaggttgaaacatggaaccttcggtcctgttcactttcgaaatcaggttaaaatacgccgcagggttgacataaacccaggccatgcagatctcagtgccaaagaagcacaagatgtcatcatggaggtcgttttcccaaacgaagttggagccaggatattaacatcagagtcacaattaacaataacaaaggaaaagaaagaggagcttcaggactgtaagattgctcctttgatggtggcatacatgttggagagagaactggttcgcaaaaccagattcctaccagtagctggcggaacaagcagcgtgtatatcgaggtgttgcatttgactcaagggacctgctgggaacaaatgtacacaccaggaggggaggtgagaaatgatgatgttgatcagagtttgatcattgctgctagaaatattgttaggagagcaacagtatcagcagacccgttggcttcgctcttagagatgtgccatagtacacaaattggcgggataaggatggtggacattcttagacagaacccaacagaagagcaagctgtggatatatgcaaagcagcaatgggtttgagaatcagttcatccttcagctttggaggtttcaccttcaagaggacaagtgggtcatctgtcaaaagagaagaagaagtgctcacaggcaacctccagacactgaaaataagagtacatgaagggtatgaggaattcacaatggttgggcgaagagctacagccattctaaggaaagcaaccagaaggctgatccaattaatagtgagtgggagagacgagcagtcaattgcagaagcgatcatagtggcaatggttttctcacaagaggattgcatgataaaagcagtacgaggtgatctgaattttgttaacagagcgaatcagcggctaaatcctatgcatcaacttctgaggcatttccaaaaggatgcaaaagtgctgtttcaaaactggggaatcgaaccaattgacaatgtcatggggatgatcggaatactgcctgacatgacccccagcacagagatgtcactgagaggagtgagagtcagcaaaatgggggtggatgaatattccagtactgagagagtggtcgtgagcattgatcgtttcttgagagtccgagatcagaggggaaatgtgctcttatctcctgaagaagttagtgaaacacagggaacagagaaactgacgataacatattcatcgtccatgatgtgggaaattaatggtccggaatcagtgctagtcaacacatatcaatggatcattagaaattgggaaactgtgaagattcagtggtcccaagaccctacgatgttgtacaataagatggagtttgagcccttccaatccttggtgcccaaggctgccagaggccagtatagtggatttgtaagggcgttattccagcaaatgcgtgatgtgctgggaacgtttgacactgtccaaataataaagctcctaccatttgcagcagctccaccggaacagagtaggatgcagttctcttctctgactgtgaatgtaagaggttcaggaatgagaatacttgtgagaggcaactcccctgtgttcaactataacaaggcaaccaagagactcacagttcttggaaaggatgcaggtgccttgacagaagatccagatgagggaacagcaggagtggaatctgcggtattaagaggatttctaatcctgggcaaagaagacaaaagatatggaccagcattgagcatcaacgaattgagcaatcttgcgaaaggggaaaaggctaatgtgttgatagggcaaggagacgtggtgttggtgatgaaacggaaacgggactctagcatacttactgacagccagacagcgaccaaaagaattcggatggccatcaattag---
>H4N6_Avian_KU160816_A/chicken/Hunan/S1267/2010|2010.167
atggagagaataaaagaactaagagatttgatgtcgcagtctcgcactcgcgagatactgacaaaaaccactgtggaccacatggccataataaagaaatacacgtcaggaagacaggagaagaaccctgccctcaggatgaaatggatgatggcaatgaaatatccgattacagcagacaaaagaataatggagatgatccctgaaagaaatgagcaaggtcagactctctggagcaaaacaaatgatgctggatcagacagagtgatggtgtcacctctggctgtgacatggtggaatagaaatgggccaacgacaagtacagtccactatccaaaggtctacaaaacctactttgaaaaggtcgaaaggttgaaacatgggaccttcggtcctgttcactttcgaaatcaggttaaaatacgccgcagggttgacataaacccgggccatgcagatctcagtgccaaagaagcacaggatgtcatcatggaggtcgttttcccaaacgaagttggagccaggatattgacatcagagtcacaattaacaataacaaaggaaaagaaggaggagcttcaggactgtaagattgctcctttgatggtggcatacatgttggagagagaactggttcgcaaaaccagatttctaccagtagctggcggaacaagcagcgtgtatatcgaggtgttgcatttgactcaagggacctgctgggaacaaatgtacacaccgggaggggaggtgagaaatgatgatgttgatcagagtttgatcattgctgctagaaatattgttaggagagcaacagtatcagcagacccattggcttcgctcttggagatgtgccacagtacacaaattggcggggtaaggatggtggacattcttagacagaacccaacagaagagcaagctgtggatatatgcaaagcagcaatgggtttaagaattagttcatccttcagcttcggaggtttcactttcaaaaggacaagtgggtcatctgtcaaaagagaagaagaagtgctcacaggcaacctccaaacactgaaaataagagtacatgagggatatgaggaattcacaatggttggacgaagagctacagccattttgaggaaagcaaccagaaggctgatccaattaatagtgagtgggagagacgagcagtcaatcgctgaagcaatcatagtggcaatggttttctcacaagaggattgcatgataaaagcagtacgaggtgatttgaattttgttaacagagcgaatcagcggctaaatcctatgcatcaacttctgaggcatttccaaaaagatgcaaaagtgctgtttcaaaactgggggattgaaccaattgacaatgtcatggggatgatcggaatactgcctgacatgacccccagcacagagatgtcactgagaggagtgagagtcagtaaaatgggagtggatgaatattccagtactgagagagtggtcgtgagcattgatcgtttcttgagagtccgagatcagaggggaaacgtgctcttgtctcctgaggaagttagcgaaacacagggaacagagaaactgacgataacatattcatcgtccatgatgtgggaaatcaatggtccggaatcagtgctagtcaacacatatcaatggatcattagaaattgggaaactgtgaagattcagtggtcccaagaccctacaatgttgtacaataagatggagtttgagcccttccaatccttggtgcccaaggctgccagaggccagtatagtgggtttgtgaggacattgttccagcagatgcgtgatgtgctggggacatttgacactatccaaataataaagctcctaccatttgcagcagccccaccggaacagagtaggatgcagttctcttctctgactgtgaacgtaagaggttcaggaatgagaatacttgtgagaggcaactcccctgtgttcaactataacaaggcaaccaagagactcacagttcttggaaaggatgcaggtgccttgacagaagatccagatgagggaacagcaggagtggaatctgcagtattaagaggatttctaattctgggcaaagaagacaaaagatatggaccagcattgagcatcaacgaattgagcaatcttgcgaaaggggaaaaggctaatgtgttgatagggcaaggagacgtggtgttggtaatgaaacggaaacgggactctagcatacttactgacagccagacagcgaccaaaagaattcggatggccatcaattag---
>H4N6_Avian_KU160808_A/chicken/Hunan/S1248/2010|2010.167
atggagagaataaaagaactaagagatttgatgtcgcagtctcgcactcgcgagatactgacaaaaaccactgtggaccacatggccataataaagaaatacacgtcaggaagacaggagaagaaccctgccctcaggatgaaatggatgatggcaatgaaatatccgattacagcagacaaaagaataatggagatgatccctgaaagaaatgagcaaggtcagactctctggagcaaaacaaatgatgctggatcagacagagtgatggtgtcacctctggctgtgacatggtggaatagaaatgggccaacgacaagtacagtccactatccaaaggtctacaaaacctactttgaaaaggtcgaaaggttgaaacatgggaccttcggtcctgttcactttcgaaatcaggttaaaatacgccgcagggttgacataaacccgggccatgcagatctcagtgccaaagaagcacaggatgtcatcatggaggtcgttttcccaaacgaagttggagccaggatattgacatcagagtcacaattaacaataacaaaggaaaagaaggaggagcttcaggactgtaagattgctcctttgatggtggcatacatgttggagagagaactggttcgcaaaaccagatttctaccagtagctggcggaacaagcagcgtgtatatcgaggtgttgcatttgactcaagggacctgctgggaacaaatgtacacaccgggaggggaggtgagaaatgatgatgttgatcagagtttgatcattgctgctagaaatattgttaggagagcaacagtatcagcagacccattggcttcgctcttggagatgtgccacagtacacaaattggcggggtaaggatggtggacattcttagacagaacccaacagaagagcaagctgtggatatatgcaaagcagcaatgggtttaagaattagttcatccttcagcttcggaggtttcactttcaaaaggacaagtgggtcatctgtcaaaagagaagaagaagtgctcacaggcaacctccaaacactgaaaataagagtacatgagggatatgaggaattcacaatggttggacgaagagctacagccattttgaggaaagcaaccagaaggctgatccaattaatagtgagtgggagagacgagcagtcaatcgctgaagcaatcatagtggcaatggttttctcacaagaggattgcatgataaaagcagtacgaggtgatttgaattttgttaacagagcgaatcagcggctaaatcctatgcatcaacttctgaggcatttccaaaaagatgcaaaagtgctgtttcaaaactgggggattgaaccaattgacaatgtcatggggatgatcggaatactgcctgacatgacccccagcacagagatgtcactgagaggagtgagagtcagtaaaatgggagtggatgaatattccagtactgagagagtggtcgtgagcattgatcgtttcttgagagtccgagatcagaggggaaacgtgctcttgtctcctgaggaagttagcgaaacacagggaacagagaaactgacgataacatattcatcgtccatgatgtgggaaatcaatggtccggaatcagtgctagtcaacacatatcaatggatcattagaaattgggaaactgtgaagattcagtggtcccaagaccctacaatgttgtacaataagatggagtttgagcccttccaatccttggtgcccaaggctgccagaggccagtatagtgggtttgtgaggacattgttccagcagatgcgtgatgtgctggggacatttgacactatccaaataataaagctcctaccatttgcagcagccccaccggaacagagtaggatgcagttctcttctctgactgtgaacgtaagaggttcaggaatgagaatacttgtgagaggcaactcccctgtgttcaactataacaaggcaaccaagagactcacagttcttggaaaggatgcaggtgccttgacagaagatccagatgagggaacagcaggagtggaatctgcagtattaagaggatttctaattctgggcaaagaagacaaaagatatggaccagcattgagcatcaacgaattgagcaatcttgcgaaaggggaaaaggctaatgtgttgatagggcaaggagacgtggtgttggtaatgaaacggaaacgggactctagcatacttactgacagccagacagcgaccaaaagaattcggatggccatcaattag---
>H7N3_Avian_KF260769_A/duck/Jiangxi/16285/2010|2010.500
atggagagaataaaagaactaagagatttaatgtcgcagtctcgcactcgcgagatactgacaaaaaccactgtggaccatatggccataataaagaaatacacgtcaggaagacaggagaagaaccctgccctcaggatgaaatggatgatggcaatgaaatatccgattacagcagacaaaagaataatggagatgatccctgaaagaaatgagcaaggtcagactctctggagcaaaacaaatgatgctggatcagacagagtgatggtgtcacctctggctgtgacatggtggaatagaaatgggccaacgacaagtacagtccactatccaaaggtttacaaaacctactttgaaaaggtcgaaaggttgaaacatggaaccttcggtcctgttcactttcgaaatcaggttaaaatacgccgcagggttgacataaacccgggccatgcagatctcagtgccaaagaagcacaagatgtcatcatggaggtcgttttcccaaacgaagttggagccaggatattgacatcagagtcacaattaacaataacaaaggaaaagaaggaggagcttcaggactgtaagattgctcctttgatggtggcatacatgttggagagagaactggttcgcaaaaccagatttctaccagtagctggcggaacaagcagcgtgtatatcgaggtgttgcatttgactcaagggacctgctgggaacaaatgtacacaccgggaggggaggtgagaaatgatgatgttgatcagagtttgatcattgctgctagaaatattgttaggagagcaacagtatcagcagacccattggcttcgctcttggagatgtgccacagtacacaaattggcggggtaaggatggtggacattcttaaacagaacccaacagaagagcaagctgtggatatatgcaaagcagcaatgggtttaagaatcagttcatccttcagcttcggaggttttactttcaaaaggacaagtgggtcatctgtcaaaagagaagaagaagtgctcacaggcaacctccaaacactgaaaataagagtacatgagggatatgaggaattcacaatggttggacgaagagctacagccattttgaggaaagcaaccagaaggctgatccaattaatagtgagtgggagagacgagcagtcaatcgctgaagcaatcatagtggcaatggttttctcacaagaggattgcatgataaaagcagtacgaggtgatttgaattttgttaacagagcgaatcagcggctgaatcctatgcatcaacttctgaggcatttccaaaaggatgcaaaagtgctgtttcaaaattgggggattgaaccaattgacaatgtcatggggatgatcggaatattgcctgacatgacccccagcacagagatgtcactgagaggagtgagagtcagtaaaatgggagtggatgaatattccagtactgagagagtggtcgtgagcattgatcgtttcttgagagtccgagatcagaggggaaacgtgctcttgtctcctgaggaagttagtgaaacacagggaacagagaaactgacgataacatattcatcgtccatgatgtgggaaatcaatggtccggaatcagtgctagtcaacacatatcaatggatcattagaaattgggaaactgtgaagattcagtggtcccaagaccctacaatgttgtacaataagatggagtttgagcccttccaatccttagtgcccaaggctgccagaggccagtatagtgggtttgtgaggacattgttccagcagatgcgtgatgtgctggggacatttgacactgtccaaataataaagctcctaccatttgcagcagccccaccggaacagagtaggatgcagttctcttctctgactgtgaacgtaagaggttcaggaatgagaatacttgtgagaggcaactcccctgtgttcaactataacaaggcaaccaagagactcacagttcttggaaaggatgcaggtgccttgacagaagatccagatgagggaacagcaggagtggaatctgcggtattaagaggatttctaattctgggcaaagaagacaaaagatatggaccagcattgagcatcaacgaattgagcaatcttgcgaaaggggaaaaggctaatgtgttgatagggcaaggagacgtggtgttggtaatgaaacggaaacgggactctagcatacttactgacagccagacagcgaccaaaagaattcggatggccatcaattag---
>H7N7_Avian_KF260747_A/duck/Jiangxi/21980/2010|2010.500
atggagagaataaaagaactaagagatttaatgtcgcagtctcgcactcgcgagatactgacaaaaaccactgtggaccatatggccataataaagaaatacacgtcaggaagacaggagaagaaccctgccctcaggatgaaatggatgatggcaatgaaatatccgattacagcagacaaaagaataatggagatgatccctgaaagaaatgagcaaggtcagactctctggagcaaaacaaatgatgctggatcagacagagtgatggtgtcacctctggctgtgacatggtggaatagaaatgggccaacgacaagtacagtccactatccaaaggtttacaaaacctactttgaaaaggtcgaaaggttgaaacatggaaccttcggtcctgttcactttcgaaatcaggttaaaatacgccgcagggttgacataaacccgggccatgcagatctcagtgccaaagaagcacaagatgtcatcatggaggtcgttttcccaaacgaagttggagccaggatattgacatcagagtcacaattaacaataacaaaggaaaagaaagaggagcttcaggactgtaagattgctcctttgatggtggcatacatgttggagagagaactggttcgcaaaaccagatttctaccagtagctggcggaacaagcagcgtgtatatcgaggtgttgcatttgactcaagggacctgctgggaacaaatgtacacaccgggaggggaggtgagaaatgatgatgttgatcagagtttgatcattgctgctagaaatattgttaggagagcaacagtatcagcagacccattggcttcgctcttggagatgtgccacagtacacaaattggcggggtaaggatggtggacattcttaaacagaacccaacagaagagcaagctgtggatatatgcaaagcagcaatgggtttaagaatcagttcatccttcagcttcggaggttttactttcaaaaggacaagtgggtcatctgtcaaaagagaagaagaagtgctcacaggcaacctccaaacactgaaaataagagtacatgagggatatgaggaattcacaatggttggacgaagagctacagccattttgaggaaagcaaccagaaggctgatccaattaatagtgagtgggagagacgagcagtcaatcgctgaagcaatcatagtggcaatggttttctcacaagaggattgcatgataaaagcagtacgaggtgatttgaattttgttaacagagcgaatcagcggctgaatcctatgcatcaacttctgaggcatttccaaaaggatgcaaaagtgctgtttcaaaattgggggattgaaccaattgacaatgtcatggggatgatcggaatattgcctgacatgacccccagcacagagatgtcactgagaggagtgagagtcagtaaaatgggagtggatgaatattccagtactgagagagtggtcgtgagcattgatcgtttcttgagagtccgagatcagaggggaaacgtgctcttgtctcctgaggaagttagtgaaacacagggaacagagaaactgacgataacatattcatcgtccatgatgtgggaaatcaatggtccggaatcagtgctagtcaacacatatcaatggatcattagaaattgggaaactgtgaagattcagtggtcccaagaccctacaatgttgtacaataagatggagtttgagcccttccaatccttagtgcccaaggctgccagaggccagtatagtgggtttgtgaggacattgttccagcagatgcgtgatgtgctggggacatttgacactgtccaaataataaagctcctaccatttgcagcagccccaccggaacagagtaggatgcagttctcttctctgactgtgaacgtaagaggttcaggaatgagaatacttgtgagaggcaactcccctgtgttcaactataacaaggcaaccaagagactcacagttcttggaaaggatgcaggtgccttgacagaagatccagatgagggaacagcaggagtggaatctgcggtattaagaggatttctaattctgggcaaagaagacaaaagatatggaccagcattgagcatcaacgaattgagcaatcttgcgaaaggggaaaaggctaatgtgttgatagggcaaggagacgtggtgttggtaatgaaacggaaacgggactctagcatacttactgacagccagacagcgaccaaaagaattcggatggccatcaattag---
>H7N7_Avian_KF260746_A/duck/Jiangxi/16769/2010|2010.500
atggagagaataaaagaactaagagatttaatgtcgcagtctcgcactcgcgagatactgacaaaaaccactgtggaccatatggccataataaagaaatacacgtcaggaagacaggagaagaaccctgccctcaggatgaaatggatgatggcaatgaaatatccgattacagcagacaaaagaataatggagatgatccctgaaagaaatgagcaaggtcagactctctggagcaaaacaaatgatgctggatcagacagagtgatggtgtcacctctggctgtgacatggtggaatagaaatgggccaacgacaagtacagtccactatccaaaggtttacaaaacctactttgaaaaggtcgaaaggttgaaacatggaaccttcggtcctgttcactttcgaaatcaggttaaaatacgccgcagggttgacataaacccgggccatgcagatctcagtgccaaagaagcacaagatgtcatcatggaggtcgttttcccaaacgaagttggagccaggatattgacatcagagtcacaattaacaataacaaaggaaaagaaggaggagcttcaggactgtaagattgctcctttgatggtggcatacatgttggagagagaactggttcgcaaaaccagatttctaccagtagctggcggaacaagcagcgtgtatatcgaggtgttgcatttgactcaagggacctgctgggaacaaatgtacacaccgggaggggaggtgagaaatgatgatgttgatcagagtttgatcattgctgctagaaatattgttaggagagcaacagtatcagcagacccattggcttcgctcttggagatgtgccacagtacacaaattggcggggtaaggatggtggacattcttaaacagaacccaacagaagagcaagctgtggatatatgcaaagcagcaatgggtttaagaatcagttcatccttcagcttcggaggttttactttcaaaaggacaagtgggtcatctgtcaaaagagaagaagaagtgctcacaggcaacctccaaacactgaaaataagagtacatgagggatatgaggaattcacaatggttggacgaagagctacagccattttgaggaaagcaaccagaaggctgatccaattaatagtgagtgggagagacgagcagtcaatcgctgaagcaatcatagtggcaatggttttctcacaagaggattgcatgataaaagcagtacgaggtgatttgaattttgttaacagagcgaatcagcggctgaatcctatgcatcaacttctgaggcatttccaaaaggatgcaaaagtgctgtttcaaaattgggggattgaaccaattgacaatgtcatgggaatgatcggaatactgcctgacatgacccccagcacagagatgtcactgagaggagtgagagtcagtaaaatgggagtggatgaatattccagtactgagagagtggtcgtgagcattgatcgtttcttgagagtccgagatcagaggggaaacgtgctcttgtctcctgaggaagttagtgaaacacagggaacagagaaactgacgataacatattcatcgtccatgatgtgggaaatcaatggtccggaatcagtgctagtcaacacatatcaatggatcattagaaattgggaaactgtgaagattcagtggtcccaagaccctacaatgttgtacaataagatggagtttgagcccttccaatccttagtgcccaaggctgccagaggccagtatagtgggtttgtgaggacattgttccagcagatgcgtgatgtgctggggacatttgacactgtccaaataataaagctcctaccatttgcagcagccccaccggaacagagtaggatgcagttctcttctctgactgtgaacgtaagaggttcaggaatgagaatacttgtgagaggcaactcccctgtgttcaactataacaaggcaaccaagagactcacagttcttggaaaggatgcaggtgccttgacagaagatccagatgagggaacagcaggagtggaatctgcggtattaagaggatttctaattctgggcaaagaagacaaaagatatggaccagcattgagcatcaacgaattgagcaatcttgcgaaaggggaaaaggctaatgtgttgatagggcaaggagacgtggtgttggtaatgaaacggaaacgggactctagcatacttactgacagccagacagcgaccaaaagaattcggatggccatcaattag---
>H7N3_Avian_KF260745_A/duck/Jiangxi/16736/2010|2010.500
atggagagaataaaagaactaagagatttaatgtcgcagtctcgcactcgcgagatactgacaaaaaccactgtggaccatatggccataataaagaaatacacgtcaggaagacaggagaagaaccctgccctcaggatgaaatggatgatggcaatgaaatatccgattacagcagacaaaagaataatggagatgatccctgaaagaaatgagcaaggtcagactctctggagcaaaacaaatgatgctggatcagacagagtgatggtgtcacctctggctgtgacatggtggaatagaaatgggccaacgacaagtacagtccactatccaaaggtttacaaaacctactttgaaaaggtcgaaaggttgaaacatggaaccttcggtcctgttcactttcgaaatcaggttaaaatacgccgcagggttgacataaacccgggccatgcagatctcagtgccaaagaagcacaagatgtcatcatggaggtcgttttcccaaacgaagttggagccaggatattgacatcagagtcacaattaacaataacaaaggaaaagaaggaagagcttcaggactgtaagattgctcctttgatggtggcatacatgttggagagagaactggttcgcaaaaccagatttctaccagtagctggcggaacaagcagcgtgtatatcgaggtgttgcatttgactcaagggacctgctgggaacaaatgtacacaccgggaggggaggtgagaaatgatgatgttgatcagagtttgatcattgctgctagaaatattgttaggagagcaacagtatcagcagacccattggcttcgctcttggagatgtgccacagtacacaaattggcggggtaaggatggtggacattcttaaacagaacccaacagaagagcaagctgtggatatatgcaaagcagcaatgggtttaagaatcagttcatccttcagcttcggaggttttactttcaaaaggacaagtgggtcatctgtcaaaagagaagaagaagtgctcacaggcaacctccaaacactgaaaataagagtacatgagggatatgaggaattcacaatggttggacgaagagctacagccattttgaggaaagcaaccagaaggctgatccaattaatagtgagtgggagagacgagcagtcaatcgctgaagcaatcatagtggcaatggtcttctcacaagaggattgcatgataaaagcagtacgaggtgatttgaattttgttaacagagcgaatcagcggctgaatcctatgcatcaacttctgaggcatttccaaaaggatgcaaaagtgctgtttcaaaattgggggattgaaccaattgacaatgtcatggggatgatcggaatactgcctgacatgacccccagcacagagatgtcactgagaggagtgagagtcagtaaaatgggagtggatgaatattccagtactgagagagtggtcgtgagcattgatcgtttcttgagagtccgagatcagaggggaaacgtgctcttgtctcctgaggaagttagtgaaacacagggaacagagaaactgacgataacatattcatcgtccatgatgtgggaaatcaatggtccggaatcagtgctagtcaacacatatcaatggatcattagaaattgggaaactgtgaagattcagtggtcccaagaccctacaatgttgtacaataagatggagtttgagcccttccaatccttagtgcccaaggctgccagaggccagtatagtgggtttgtgaggacattgttccagcagatgcgtgatgtgctggggacatttgacactgtccaaataataaagctcctaccatttgcagcagccccaccggaacagagtaggatgcagttctcttctctgactgtgaacgtaagaggttcgggaatgagaatacttgtgagaggcaactcccctgtgttcaactataacaaggcaaccaagagactcacagttcttggaaaggatgcaggtgccttgacagaagatccagatgagggaacagcaggagtggaatctgcggtattaagaggatttctaattctgggcaaagaagacaaaagatatggaccagcattgagcatcaacgaattgagcaatcttgcgaaaggggaaaaggctaatgtgttgatagggcaaggagacgtggtgttggtaatgaaacggaaacgggactctagcatacttactgacagccagacagcgaccaaaagaattcggatggccatcaattag---
>H10N8_Avian_KP862034_A/duck/Hunan/S3137/2009|2009.729
atggagagaataaaagaactaagagatttgatgtcgcagtctcgcactcgcgagatactgacaaaaaccactgtggaccatatggccataataaagaaatacacgtcaggaagacaggagaagaaccctgccctcaggatgaaatggatgatggcaatgaaatatccgattacagcagacaaaagaataatggagatgatccctgaaagaaatgagcaaggtcagactctctggagcaaaacaaatgatgctggatcagacagagtgatggtgtcacctctggctgtgacatggtggaatagaaatgggccaacgacaagtacagtccactatccaaaggtctacaaaacctactttgaaaaggtcgaaaggttgaaacatggaaccttcggtcctgttcactttcgaaatcaggttaaaatacgccgcagggttgacataaacccgggccatgcagatctcagtgccaaagaagcacaggatgtcatcatggaggtcgttttcccaaacgaagttggagccaggatattgacatcagagtcacaattaacaataacaaaggaaaagaaggaggagcttcaggactgtaagattgctcctttgatggtggcatacatgttggagagagaactggttcgcaaaaccagatttctaccagtagctggcggaacaagcagcgtgtatatcgaggtgttgcatttgactcaagggacctgctgggaacaaatgtacacaccgggaggggaggtgagaaatgatgatgttgatcagagtttgatcattgctgctagaaatattgttaggagagcaacagtatcagcagacccattggcttcgctcttggagatgtgccacagtacacaaattggcggggtaaggatggtggacattcttagacagaacccaacagaagagcaagctgtggatatatgcaaggcagcaatgggtttaagaattagttcatccttcagcttcggaggtttcactttcaaaaggacaagtgggtcatctgtcaaaagagaagaagaagtgctcacaggcaacctccaaacactgaaaataagagtacatgagggatatgaggaattcacaatggttggacgaagagctacagccattttgaggaaagcaaccagaaggctgatccaattaatagtgagtgggagagacgagcagtcaatcgctgaagcaatcatagtggcaatggttttctcacaagaggattgcatgataaaagcagtccgaggcgatctgaattttgttaacagagcgaatcagcggctaaatcctatgcatcaacttctgaggcatttccaaaaggatgcaaaagtgctgtttcaaaactgggggattgaaccaattgacaatgtcatggggatgatcggaatactgcctgacatgacccccagcacagaaatgtcactgagaggagtgagagtcagtaaaatgggagtggatgaatattccagtactgagagagtggtcgtgagcattgatcgtttcttgagagtccgagatcagaggggaaacgtgctcttgtctcctgaggaagttagtgaaacacagggaacagagaaactgacgataacatattcatcgtccatgatgtgggaaatcaatggtccggaatcagtgctagtcaacacatatcaatggatcattagaaattgggaaactgtgaagattcagtggtcccaagaccctacaatgttgtacaataagatggagtttgagcccttccaatccttggtgcccaaggctgccagaggccagtatagtgggtttgtgaggacattgttccagcagatgcgtgatgtgctggggacatttgacactgtccaaataataaagctcctaccatttgcagcagccccaccggaacagagtaggatgcagttctcttctctgactgtgaacgtaagaggttcaggaatgagaatacttgtgagaggcaactcccctgtgttcaactataacaaggcaaccaagagactcacagttcttggaaaggatgcaggtgccttgacagaagatccagatgagggaacagcaggagtggaatctgcggtattaagaggatttctaattctgggcaaagaagacaaaagatatggaccagcattgagcatcaacgaattgagcaatcttgcaaaaggggaaagggctaatgtgttgatagggcaaggagacgtggtgttggtaatgaaacggaaacgggactctagcatacttactgacagccagacagcgaccaaaagaattcggatggccatcaattag---
>H4N6_Avian_LC349340_A/duck/Mongolia/262/2011|2011.666
atggagagaataaaagaactaagagatttgatgtcgcagtctcgcactcgcgagatactgacaaaaaccactgtggaccatatggccataataaagaaatacacgtcaggaaggcaggagaagaaccctgccctcaggatgaaatggatgatggcaatgaaatatccgattacagcagacaaaagaataatggagatgatccctgaaagaaatgagcaaggtcagactctctggagcaaaacaaatgatgctggatcagacagagtgatggtgtcacctctggctgtgacatggtggaatagaaatgggccaacgacaagtacagtccactatccaaaggtctacaaaacctactttgaaaaggtcgaaaggttgaaacatggaaccttcggtcctgttcactttcgaaatcaggttaaaatacgccgcagggttgacataaacccgggccatgcagatctcagtgccaaagaagcacaggatgtcatcatggaggtcgttttcccaaatgaagttggagccaggatattgacatcagagtcacaattaacaataacaaaggaaaagaaggaggaacttcaggactgtaagattgctcctttgatggtggcatacatgttggagagagaactggttcgcaaaaccagatttttaccagtagctggcggaacaagcagcgtgtatatcgaggtgttgcatttgactcaagggacctgctgggaacaaatgtacacaccgggaggggaggtgagaaatgatgatgttgatcagagtttgatcatcgctgctagaaatatcgttaggagagcaacagtatcagcagacccattggcttcgctcttggagatgtgccacagtacacaaattggcggggtaaggatggtggacattcttagacagaacccaacagaagagcaagctgtggatatatgcaaagcagcaatgggtttaagaatcagttcatccttcagctttggaggtttcactttcaaaaggacaagtgggtcgtctgtcaaaagagaagaagaagtgctcacaggcaacctccaaacactgaaaataagagtacatgaaggatatgaggaattcacaatggttgggcgaagagctacagccattttgaggaaagcaaccagaaggctgatccaattaatagtgagtgggagagacgagcagtcaatcgctgaagcaatcatagtggcaatggttttctcacaagaggactgcatgataaaagcagtacgaggtgatctgaattttgttaacagagcgaatcagcggctaaatcctatgcatcaacttctgaggcatttccaaaaggatgcaaaggtgttgtttcaaaactgggggattgaaccaattgacaatgtaatggggatgatcggaatactgcctgacatgacccccagcacagagatgtcactgagaggagtgagagtcagcaaaatgggagtggatgaatattccagtactgagagagtggtcgtgagcattgatcgtttcttgagagtccgagatcagaggggaaacgtgctcttgtctcctgaggaagttagtgaaacacagggaacagagaaactgacgataacatattcatcgtccatgatgtgggaaatcaatggtccggaatcagtgctagtcaacacatatcaatggatcattagaaattgggaaactgtgaagattcagtggtcccaagaccctacaatgttgtacaataagatggaatttgagcccttccaatccttggtgcccaaggctgccagaggccagtatagtgggtttgtgaggacattgttccagcagatgcgtgatgtgctggggacatttgacactgtccaaataataaagctcctaccatttgcagcagctccaccggaacagagtaggatgcagttctcctctctgactgtgaacgtaagaggttcaggaatgagaatacttgtgagaggcaactcccctgtgttcaactataacaaggcaaccaagagactcacagttcttggaaaggatgcaggtgccttgacagaagatccagatgagggaacagcaggagtggaatctgcggtattaagaggatttctaattttgggcaaagaggacaaaagatatggaccagcattgagcatcaacgaattgagcaatcttgcgaaaggggaaaaggctaatgtgttgatagggcaaggagacgtggtgttggtaatgaaacggaaacgggactctagcatacttactgacagccagacagcgaccaaaagaattcggatggccatcaattag---
>H4N3_Avian_LC339894_A/duck/Mongolia/17/2011|2011.649
atggagagaataaaagaactaagagatttgatgtcgcagtctcgcactcgcgagatactgacaaaaaccactgtggaccatatggccataataaagaaatacacgtcaggaagacaggagaagaaccctgccctcaggatgaaatggatgatggcaatgaaatatccgattacagcagacaaaagaataatggagatgatccctgaaagaaatgagcaaggtcagactctctggagcaaaacaaatgatgctggatcagacagagtgatggtgtcacctctggctgtgacatggtggaatagaaatgggccaacgacaagtacagtccactatccaaaggtctacaaaacctactttgaaaaggtcgaaaggttgaaacatggaaccttcggtcctgttcactttcgaaatcaggttaaaatacgccgcagggttgacataaacccgggccatgcagatctcagtgccaaagaagcacaggatgtcatcatggaggtcgttttcccaaatgaagttggagccaggatattgacatcagagtcacaattaacaataacaaaggaaaagaaggaggaacttcaggactgtaagattgctcctttgatggtggcatacatgttggagagagaactggttcgcaaaaccagatttttaccagtagctggcggaacaagcagcgtgtatatcgaggtgttgcatttgactcaagggacctgctgggaacagatgtacacaccgggaggggaggtgagaaatgatgatgttgatcagagtttgatcatcgctgctagaaatatcgttaggagagcaacagtatcagcagacccattggcttcgctcttggagatgtgccacagtacacaaattggcggggtaaggatggtggacattcttagacagaacccaacagaagagcaagctgtggatatatgcaaagcagcaatgggtttaagaatcagttcatccttcagctttggaggtttcactttcaaaaggacaagtgggtcgtctgtcaaaagagaagaagaagtgctcacaggcaacctccaaacactgaaaataagagtacatgaaggatatgaggaattcacaatggttgggcgaagagctacagccattttgaggaaagcaaccagaaggctgatccaattaatagtgagtgggagagacgagcagtcaatcgctgaagcaatcatagtggcaatggttttctcacaagaggactgcatgataaaagcagtacgaggtgatctgaattttgttaacagagcgaatcagcggctaaatcctatgcatcaacttctgaggcatttccaaaaggatgcaaaggtgttgtttcaaaactgggggattgaaccaattgacaatgtaatggggatgatcggaatactgcctgacatgacccccagcacagagatgtcactgagaggagtgagagtcagcaaaatgggagtggatgaatattccagtactgagagagtggtcgtgagcattgatcgtttcttgagagtccgagatcagaggggaaacgtgctcttgtctcctgaggaagttagtgaaacacagggaacagagaaactgacgataacatattcatcgtccatgatgtgggaaatcaatggtccggaatcagtgctagtcaacacatatcaatggatcattagaaattgggaaactgtgaagattcagtggtcccaagaccctacaatgttgtacaataagatggaatttgagcccttccaatccttggtgcccaaggctgccagaggccagtatagtgggtttgtgaggacattgttccagcagatgcgtgatgtgctggggacatttgacactgtccaaataataaagctcctaccatttgcagcagccccaccggaacagagtaggatgcaattctcctctctgactgtgaacgtaagaggttcaggaatgagaatacttgtgagaggcaactcccctgtgttcaactataacaaggcaaccaagagactcacagttcttggaaaggatgcaggtgccttgacagaagatccagatgagggaacagcaggagtggaatctgcggtattaagaggatttctaattctgggcaaagaggacaaaagatatggaccagcattgagcatcaacgaattgagcaatcttgcgaaaggggaaaaggctaatgtgttgatagggcaaggagacgtggtgttggtaatgaaacggaaacgggactctagcatacttactgacagccagacagcgaccaaaagaattcggatggccatcaattag---
>H1N2_Avian_KF013941_A/Muscovy_duck/Guangxi/GXd-3/2012|2012.153
atggagagaataaaagaactaagagatttgatgtcgcagtctcgcactcgcgagatactgacaaaaaccacagtggaccatatggccataataaagaaatacacgtcaggaagacaggagaagaaccctgcacttaggatgaaatggatgatggcaatgaaatatccgattacagcagacaaaagaataatggagatgatccctgaaagaaatgagcaaggtcagaccctttggagcaaaacaaatgatgctggatcggacagagtgatggtgtcacctctggctgtgacatggtggaatagaaatgggccaacgacaagtacagtccactatccaaaggtctacaaaacctactttgaaaaggtcgaaaggttgaaacatgggaccttcggtcctgttcactttcgaaatcaagttaaaatacgccgcagggttgacataaacccgggccatgcagatctcagtgccaaagaagcacaagatgtcatcatggaggtcgttttcccaaacgaagttggagccaggatattgacatcagaatcacaattaacaataacaaaggaaaagaaggaggagcttcaggactgtaaaattgctcctttgatggtggcatacatgttggagagagaactggttcgcaaaaccagattcctaccagtagctggcggaacaagcagcgtgtatatcgaggtattgcatttgactcaagggacctgctgggaacaaatgtacacaccaggaggggaggtgagaaatgatgatgttgatcagagtttgatcattgctgctagaaatattgttaggagagcaacagtatcagcagacccgttggcttcgcttttggagatgtgccatagtacgcaaattggcgggataagaatggtggacattcttagacagaacccaacagaagagcaagctgtggatatatgcaaagcagcaatgggcttaagaatcagttcatccttcagctttggaggtttcacttttaagaggacaagtggatcatctgtcaaaaaagaagaggaagtgcttacaggcaacctccaaacactgaaaataagagtacatgaaggatatgaggaattcacaatggttgggcgaagagctacagccattctaaggaaagcaaccagaaggctgatccaattaatagtgagtgggagagacgagcagtcaatcgctgaagcaatcatagtggcaatggttttctcacaagaggattgcatgataaaagcagtacgaggtgatttgaattttgttaacagagcgaatcagcggctaaatcctatgcatcaacttctgaggcatttccaaaaggatgcaaaggtgctgtttcaaaactggggaattgagccaattgacaatgtcatggggatgatcgggatactgcctgacatgacccccagcacagagatgtcactgagaggagtgagagtcagtaaaatgggagtggatgaatattccagtactgagagagtggtcgtgagcattgatcgtttcttgagagtccgagatcagagaggaaatgtgctcttgtctcctgaggaggttagtgaaacacagggaacagagaaactgacgataacatattcatcgtccatgatgtgggaaatcaatggtccggaatcagtgctagtcaacacatatcaatggatcattagaaattgggagactgtgaagattcagtggtcccaagaccctacaatgttgtacaataagatggagtttgagccctttcaatccttggtgcccaaggctgccagaggccagtatagtggatttgtgagaacgttattccagcagatgcgtgatgtgctggggacatttgacactgtccaaataataaggctcctaccatttgcagcagccccaccggaacagagtaggatgcaattctcttctttgactgtgaatgtaagaggttcaggaatgagaatacttgtgagaggcaactcccctgtattcaactataacaggggaaccaagagactcacagttcttgggaaggatgcaggtgccttgacagaagatccagatgagggaacagcaggagttgaatctgcagtattaagaggatttctaattctgggcaaagaagacaaaagatatggaccagcattgagcatcaacgaattgagcaatcttgcgaagggggaaaaggctaatgtgttgatagggcaaggagacgtggtgttggtaatgaaacggaaacgggactctagcatacttactgacagccagacagcgaccaaaagaattcggatggccatcaattag---
>H1N2_Avian_KF013901_A/sparrow/Guangxi/GXs-1/2012|2012.186
atggagagaataaaagaactaagagatttgatgtcgcagtctcgcactcgcgagatactgacaaaaaccacagtggaccatatggccataataaagaaatacacgtcaggaagacaggagaagaaccctgcacttaggatgaaatggatgatggcaatgaaatatccgattacagcagacaaaagaataatggagatgatccctgaaagaaatgagcaaggtcagaccctttggagcaaaacaaatgatgctggatcggacagagtgatggtgtcacctctggctgtgacatggtggaatagaaatgggccaacgacaagtacagtccactatccaaaggtctacaaaacctactttgaaaaggtcgaaaggttgaaacatgggaccttcggtcctgttcactttcgaaatcaagttaaaatacgccgcagggttgacataaacccgggccatgcagatctcagtgccaaagaagcacaagatgtcatcatggaggtcgttttcccaaacgaagttggagccaggatattgacatcagaatcacaattaacaataacaaaggaaaagaaggaggagcttcaggactgtaaaattgctcctttgatggtggcatacatgttggagagagaactggttcgcaaaaccagattcctaccagtagctggcggaacaagcagcgtgtatatcgaggtattgcatttgactcaagggacctgctgggaacaaatgtacacaccaggaggggaggtgagaaatgatgatgttgatcagagtttgatcattgctgctagaaatattgttaggagagcaacagtatcagcagacccgttggcttcgcttttggagatgtgccatagtacgcaaattggcgggataagaatggtggacattcttagacagaacccaacagaggagcaagctgtggatatatgcaaagcagcaatgggcttaagaatcagttcatccttcagctttggaggtttcacttttaagaggacaagtggatcatctgtcaaaaaagaagaggaagtgcttacaggcaacctccaaacactgaaaataagagtacatgaaggatatgaggaattcacaatggttgggcgaagagctacagccattctaaggaaagcaaccagaaggctgatccaattaatagtgagtgggagagacgagcagtcaatcgctgaagcaatcatagtggcaatggttttctcacaagaggattgcatgataaaagcagtacgaggtgatttgaattttgttaacagagcgaatcagcggctaaatcctatgcatcaacttctgaggcatttccaaaaggatgcaaaggtgctgtttcaaaactggggaattgagccaattgacaatgtcatggggatgatcgggatactgcctgacatgacccccagcccagagatgtcactgagaggagtgagagtcagtaaaatgggagtggatgaatattccagtactgagagagtggtcgtgagcattgatcgtttcttgagagtccgagatcagagaggaaatgtgctcttgtctcctgaggaggttagtgaaacacagggaacagagaaactgacgataacatattcatcgtccatgatgtgggaaatcaatggtccggaatcagtgctagtcaacacatatcaatggatcattagaaattgggagactgtgaagattcagtggtcccaagaccctacaatgttgtacaataagatggagtttgagccctttcaatccttggtgcccaaggctgccagaggccagtatagtggatttgtgagaacgttattccagcagatgcgtgatgtgctggggacatttgacactgtccaaataataaagctcctaccatttgcagcagccccaccggaacagagtaggatgcaattctcttctttgactgtgaatgtaagaggttcaggaatgagaatacttgtgagaggcaactcccctgtattcaactataacagggcaaccaagagactcacagttcttgggaaggatgcaggtgccttgacagaagatccagatgagggaacagcaggagttgaatctgcagtattaagaggatttctaattctgggcaaagaagacaaaagatatggaccagcattgagcatcaacgaattgagcaatcttgcgaagggggaaaaggctaatgtgttgatagggcaaggagacgtggtgttggtaatgaaacggaaacgggactctagcatacttactgacagccagacagcgaccaaaagaattcggatggccatcaattag---
>H10N8_Avian_KP862042_A/duck/Hunan/S4280/2009|2009.937
atggagagaataaaagaactaagagatttgatgtcgcagtctcgcactcgcgagatactgacaaaaaccactgtggaccatatggccataataaagaaatacacgtcaggaagacaggagaagaaccctgcccttaggatgaaatggatgatggcaatgaaatatccgattacagcagacaaaagaataatggagatgatccctgaaagaaatgagcaaggtcagaccctttggagcaaaacaaatgatgctggatcggacagagtgatggtgtcacctctggctgtgacatggtggaatagaaatggaccaacgacaagtacagtccactatccaaaggtctacaaaacctactttgaaaaggtcgaaaggttgaaacatggaaccttcggtcctgttcactttcgaaatcaagttaaaatacgccgcagggttgacataaacccgggccatgcagatctcagtgccaaagaagcacaagatgtcatcatggaggtcgttttcccaaacgaagttggagccaggatattgacatcagagtcacaattaacaataacaaaggaaaagaaggaggagcttcaggactgtaaaattgctcctttgatggtggcatacatgttggagagagaactggttcgcaaaaccagattcctaccagtagctggcggaacaagcagcgtgtatatcgaggtgttgcatttgactcaagggacctgctgggaacaaatgtacacaccaggaggggaggtgagaaatgatgatgttgatcagagtttgatcattgctgctagaaatattgttaggagagcaacagtatcagcagacccgttggcttcgctcttggagatgtgccatagtacgcaaattggcgggataaggatggtggacattcttagacagaacccaacagaagagcaagctgtggatatatgcaaagcagcaatgggtttaagaatcagttcatccttcagctttggaggtttcacttttaagaggacaagtggatcatctgtcaaaaaagaagaagaagtgctcacaggcaacctccaaacactgaaaataagagtacatgaaggatatgaggaattcacaatggttgggcgaagagctacagccattctaaggaaagcaaccagaaggctgatccaattaatagtgagtgggagagacgagcagtcaatcgctgaagcaatcatagtggcaatggttttctcacaagaggattgcatgataaaagcagtccgaggtgatctgaattttgttaacagagcgaatcagcggctaaatcctatgcatcaacttctgaggcatttccaaaaggatgcaaaagtgctgtttcaaaactggggaattgaaccaattgacaatgtcatggggatgatcggaatactgcctgacatgacccccagcacagagatgtcactgagaagagtgagagtcagtaaaatgggagtggatgaatattccagtactgagagagtggtcgtgagcattgatcgtttcttgagagttcgagatcagaagggaaatgtgctcttgtctcctgaagaagttagtgaaacacagggaacagagaaactgacgataacatattcatcgtccatgatgtgggaaatcaatggtccggaatcagtgctagtcaacacatatcaatggatcattagaaattgggagactgtgaagattcagtggtcccaagaccctacaatgttgtacaataagatggagtttgagcccttccaatccttggtgcccaaggctgccagaggccagtatagtggatttgtgagaacgttattccagcagatgcgtgatgtgctggggacatttgacactgtccaaataataaagctcctaccatttgcagcagccccaccggaacagagtaggatgcagttctcctctctgactgtgaatgtaagaggttcaggaatgagaatacttgtgagaggcaactcccctgtgttcaactataacaaggcaaccaagagactcacagttcttggaaaggatgcaggtgccttgacagaagatccagatgagggaacagcaggagttgaatctgcagtattgagaggatttctaattctgggcaaagaagacaaaagatatggaccagcattgagcatcaacgaattgagcaatcttgcgaaaggggaaaaggctaatgtgttgatagggcaaggagacgtggtgttggtaatgaaacggaaacgggactctagcatacttactgacagccagacagcgaccaaaagaattcggatggccatcaattag---
>H4N6_Avian_KU160920_A/duck/Guangxi/S4312/2011|2011.838
atggagagaataaaagaactaagagatttgatgtcgcagtctcgcactcgcgagatactgacaaaaaccactgtggaccatatggccgtaataaagaaatacacgtcaggaagacaggagaagaaccctgcccttaggatgaaatggatgatggcaatgaaatatccgattacagcagacaaaagaataatgaagatgattcctgaaagaaatgagcaaggtcagaccctttggagcaaaacaaatgatgctggatcggacagagtgatggtgtcacctctggctgtgacatggtggaatagaaatggaccaacgacaagtacagtccattatccaaaggtctacaagacctattttgaaaaggtcaaaaggttgaaacatggaaccttcggtcctgttcactttcgaaatcaagttaaaatacgccgcagggttgacataaacccgggccatgcagatctcagtgccaaagaagcacaagatgtcatcatggaggtcgttttcccaaacgaagttggagccaggatattgacatcggagtcacaattaacaataacaaaggaaaagaaggaggagcttcaggactgtaaaattgctcctttgatggtggcatacatgttggagagagaactggttcgcaaaaccagattcctaccagtagctggcggaacaagcagcgtgtatatcgaggtgttacatttgactcaagggacctgctgggaacaaatgtacacaccaggaggggaggtgagaaatgatgatgttgatcaaagtttgatcattgctgctagaaatattgttaggagagcaacagtatcagcagacccgttggctgcgctcttggagatgtgccatagtacgcaaattggcgggataaagatggtagacattcttagacagaacccaacagaagagcaagctgtggatatatgcaaggcagcaatgggtctaagaatcagttcatccttcagctttggaggtttcacttttaagaggacaagtggatcatctgtcaaaaaagaagaagaagtgctcacaggcaacctccaaacactgaaaataagagtacatgaaggatatgaggaattcacaatggttgggcgaagagctacagccattctaaggaaagcaaccagaaggctgatccaattaatagtgagtgggagagacgaacagtcaatcgctgaagcagtcatagtggcaatggttttctcacaagaggattgcatgataaaagcagtacgaggtgacttgaattttgttaacagagcgaatcagcggctaaatcctatgcatcaacttctgaggcatttccaaaaggatgcaaaagtgctgtttcaaaactggggaattgaaccaattgacaatgtcatggggatgatcggaatactgcctgacatgacccccagcacagagatgtcactgagaggagtgagagtcagtaaaatgggggtggatgaatattccagtactgagagagtggtcgtgagcattgatcgtttcttgagagtccgagatcagaggggaaatgtgctcttgtctcctgaggaagttagtgaaacacagggaacagagaaactgacgataacatattcatcgtccatgatgtgggaaatcaatggtccggaatcagtgctagtcaacacttatcaatggatcattagaaattgggagactgtgaagattcaatggtcccaagaccctacaatgttgtacaataagatggagtttgagcccttccaatccttggtgcccaaggctgccagaggccagtatagtggatttgtgagaacgttattccagcagatgcgtgatgtgctggggacatttgatactgtccaaataataaagctcctaccatttgcagcagccccaccggaacagagtaggatgcagttctcctctctgactgtgaatgtaagaggttcaggaatgagaatacttgtgagaggcaactcccctgtgttcaactataacaaggcaaccaagagactcacagttcttggaaaggatgcaggtgccttgacagaagatccagatgagggaacagcaggagttgaatctgcagtattaagaggatttctaattctgggcaaagaagacaaaagatatggaccagcattgagcatcaacgaattgagcaatcttgcgaaaggagaaaaggctaatgtgttgatagggcaaggagacgtggtgttggtaatgaaacggaaacgggactctagcatacttactgacagccagacagcgaccaaaagaattcggatggccatcaattag---
>H5N1_Avian_KP762508_A/chicken/Jiangsu/927/2013|2013.879
atggagagaataaaagaactaagagatttgatgtcgcagtctcgcactcgcgagatactgacaaaaaccactgtggaccatatggccataataaagaaatacacgtcaggaagacaggagaagaaccctgcccttaggatgaaatggatgatggcaatgaaatatccaattacagctgacaaaagaataatggagatgatccctgaaagaaatgagcaaggtcagaccctttggagcaaaacaaatgatgctggatcggacagagtgatggtgtcacctctggctgtgacatggtggaatagaaatggaccaacgacaagtacagtccactatccaaaagtctataaaacctactttgaaaaggtcgaaaggttgaaacatggaaccttcggtcctgttcactttcgaaatcaagttaaaatacgccgcagggttgacataaacccgggccatgcagatctcagtgccaaagaagcacaagatgtcatcatggaggtcgttttcccaaacgaagttggagccaggatattgacatcagagtcacaattaacaataacaaaggaaaagaaggaggagcttcaggactgtaaaattgctcctttgatggtagcatacatgttggagagagaactggttcgcaaaaccagattcctaccagtaactggcggaacaagcagtgtgtacatcgaggtgttgcatttgactcaagggacctgctgggaacaaatgtacacaccaggaggggaggtgagaaatgatgatgttgatcagagtttgatcactgctgctagaaatattgttaggagagcaacagtatcagcagacccgttggcttcgctcttagagatgtgccatagtacgcaaattggcgggataaggatggtggacattcttagacagaacccaacagaagagcaagccgtggatatatgcaaagcagcaatgggtttaagaatcagttcatccttcagctttggaggtttcacttttaagaggacaagtggatcatctgttaaaaaggaagaagaagtgctcacaggcaacctccaaacactgaaaataagagtacatgaaggatatgaggaattcacaatggttgggcgaagagctacagccattctaaggaaagcaaccagaaggctgatccaattaatagtgagtgggagagacgagcagtcaatcgctgaagcaatcatagtagcaatggttttctcacaagaggattgcatgataaaagcagtacgaggtgatttgaattttgttaacagagcgaatcagcggctaaatcctatgcatcaacttctgaggcatttccaaaaggatgcaaaagtgctgtttcaaaactggggaattgaaccaattgacaatgtcatggggatgatcggaatactgcctgacatgacccccagcacagagatgtcactgagaggagtgagagtcagtaaaatgggagtggatgaatattccagtactgagagagtggtcgtgagcattgatcgtttcttgagagtccgagatcagaggggaaatgtgctcttgtctcctgaggaagttagcgaaacacagggaacagagaaactgacgataacatattcatcatccatgatgtgggaaatcaatggtccggaatcagtgctagtcaacacataccaatggatcattagaaattgggagactgtgaagattcagtggtcccaggaccccacaatgttgtacaataagatggagtttgagcccttccaatccttggtgcccaaggctgccagaggccagtatagtggatttgtgagaacgttattccagcagatgcgtgacgtgctggggacatttgatactgtccaaataataaagctcctaccatttgcagcagccccaccggaacagagtaggatgcagttctcctctctgactgtgaatgtaagaggttcaggaatgagaatacttgtgagaggcaactcccctgtgttcaactataacaaagcaaccaagagactcacagttcttggaaaggatgcaggtgcattgacagaagatccagatgagggaacagcaggagttgaatctgcagtattaagaggatttctaattctgggcaaagaagacaaaagatatggaccagcattaagcattaatgaattgagcaatcttgcgaaaggggaaaaggctaatgtgttgatagggcaaggagacgtggtgttggtaatgaaacggaaacgggactctagcatacttactgacagccagacagcgaccaaaagaattcggatggccatcaattag---
>H5N1_Avian_KY437764_A/goose/Yangzhou/0403/2014|2014.252
atggaaagaataaaagaactaagagatctgatgtcgcagtctcgcactcgcgagatactgacaaaaaccactgtggaccatatggccataataaagaaatacacgtcagggagacaggagaagaaccctgcccttaggatgaaatggatgatggcaatgaaatatccaattacagctgacaaaagaataatggagatgatccctgaaagaaatgagcaaggtcagaccctttggagcaaaacaaatgatgctggatcggacagagtgatggtgtcacctctggctgtgacatggtggaatagaaatggaccaacgacaagtacagtccactatccaaaagtctataaaacctactttgaaaaagtcgaaaggttgaaacatggaaccttcggtcctgttcactttcgaaatcaagttaaaatacgccgcagggttgacataaacccgggccatgcagatctcagtgccaaagaagcacaagatgtcatcatggaggtcgttttcccaaacgaagttggagccaggatattgacatcagagtcacaattaacaataacaaaggagaagaaggaggagcttcagaactgtaaaattgctcctttgatggtagcatacatgttggagagagaactggttcgcaaaaccagattcctaccagtaactggcggaacaagcagtgtgtacatcgaggtgttgcatttgactcaagggacctgctgggaacaaatgtacacaccaggaggggaggtgagaaatgatgatgttgatcagagtttgatcattgctgctagaaatattgttaggagagcaacagtatcagcagacccrttggcttcgctcttagagatgtgccatagtacgcaaattggcgggataaggatggtggacattcttagacagaacccaacagaagagcaagccgtggatatatgcaaagcagcaatgggtttaagaatcagttcatccttcagctttggaggtttcacttttaagaggacaagtggatcatctgttaaaaaagaagaagaagtgctcacaggcaacctccaaacactgaaaataagagtacatgaaggatatgaggaattcacaatggttgggcgaagagctacagccattctaaggaaagcaaccagaaggctgatccaattaatagtgagtgggagagacgagcagtcaatcgctgaagcaatcatagtagcaatggttttctcacaagaggattgcatgataaaagcagtacgaggtgacttgaattttgttaacagagcgaatcagcggctaaatcctatgcatcaacttctgaggcatttccaaaaggatgcaaaagtgctgtttcagaactggggaattgaaccaattgacaatgtcatggggatgatcggaatactgcctgacatgacccccagcacagagatgtcactgagaggagtgagagtcagtaaaatgggagtggatgaatattccagtactgagagagtggttgtgagcattgatcgtttcttgagagtccgagatcagaggggaaatgtgctcttgtctcctgaggaagttagcgaaacacagggaacagagaaactgacgataacatattcatcatccatgatgtgggaaatcaatggtccggaatcagtgctagtcaacacataccaatggatcattagaaattgggagactgtgaagattcagtggtcccaagaccccacaatgttgtacaataagatggagtttgagcccttccaatccttggtgcccaaggctgccagaggccagtatagtggatttgtgagaacgttattccagcagatgcgtgatgtgctggggacatttgatactgtccaaataataaagctcttaccatttgcagcagccccaccggaacagagtaggatgcagttctcctctctgactgtgaatgtaagaggttcaggaatgagaatacttgtgagaggcaactcccctgtgttcaactataataaagcaaccaagagactcacagttcttggaaaggatgcaggtgcattgacagaaggtccagatgagggaacagcaggagttgaatctgcagtattaagaggatttctaattctgggcaaagaagacaatagatatggaccagcattaagcattaatgaattgagcaatcttgcgaaaggggaaaaggctaatgtgttgatagggcaaggagacgtggtgttggtaatgaaacggaaacgggactctagcatacttactgacagccagacagcgaccaaaagaattcggatggccatcaattag---
>H4N6_Avian_KU161080_A/goose/Jiangsu/S2433/2011|2011.438
atggagagaataaaagaactaagagatttgatgtcgcagtctcgcactcgcgagatactgacaaaaaccactgtggaccatatggccataataaagaaatacacgtcgggaagacaggagaagaaccctgcccttaggatgaaatggatgatggcaatgaaatatccgattacagcagacaaaagaataatggagatgatccctgaaagaaatgagcaaggtcagactctttggagcaaaacaaatgatgctggatcggacagagtgatggtgtcacctctggctgtgacatggtggaatagaaatgggccaacgacaagcacagtccactatccaaaggtctacaaaacctactttgaaaaggtcgaaaggttgaagcatggaaccttcggtcctgttcactttcgaaatcaagttaaaatacgccgcagggttgacataaaccctggccatgcagatctcagtgccaaagaggcacaagatgtcatcatggaggtcgttttcccaaatgaagttggagccaggatattgacatcagagtcacaattaacaattacaaaagaaaagaaggaggagcttcaagactgtaagattgctcctttgatggtggcatacatgttggagagagaactggttcgcaaaaccagattcctaccagtagctggcggaacaagcagcgtgtatatcgaggtgttgcatttgactcaagggacctgctgggaacaaatgtacacaccaggaggggaggtgagaaatgatgatgttgatcagagtttgatcattgctgctagaaatattgttaggagagcaacagtatcagcagacccgttggcttcgctcttggagatgtgccatagtacgcaaattggcgggataaggatggtggacattcttagacagaacccaacagaagaacaagctgtggatatatgcaaagcagcaatgggtttaagaatcagttcatccttcagctttggaggtttcacttttaagaggacaagtgggtcatctgtcaaaagagaagaagaagtgctcacaggcaacctccaaacactgaaaataagagtacatgaaggatatgaggaattcacaatggttgggcgaagagctacagccattctaaggaaagcaaccagaagactgatccaattaatagtgagtgggagagacgagcagtcaatcgctgaagcaatcatagtggcaatggttttctcacaagaggattgcatgataaaagcagtacgaggtgatttgaattttgttaacagagcgaaccagcggctaaatcctatgcatcaacttctgaggcatttccaaaaggatgcaaaagtgctgtttcaaaactggggaattgaaccaattgacaatgtcatggggatgatcggaatattgcctgacatgacccccagcacagagatgtcactgagaggagtgagagtcagtaaaatgggagtggatgaatattccagtactgagagagtggtcgtgagcattgatcgtttcctgagagtccgagatcagaggggaaatgtgctcttgtctcctgaggaagtcagtgaaacacagggaacagagaaactgacgataacatattcatcgtccatgatgtgggaaatcaatggtccagaatcagtgctagtcaacacatatcaatggatcattagaaattgggaaactgtgaagattcagtggtcccaagaccctacaatgttgtacaataagatggagtttgagcccttccaatccttggtgcccaaggctgccagaggccagtatagtggatttgtgagaacgttattccagcagatgcgtgatgtgctggggacatttgacactgtccaaataataaagctcctaccatttgcagcagccccaccggaacagagtaggatgcagttctcctctctgactgtgaatgtgagaggttcaggaatgagaatacttgtgagaggcaactcccctgtgttcaactataacaaggcaaccaagagactcacagttcttggaaaggatgcaggtgccttgacagaagatccagatgagggaacagcaggagtggagtctgcggtattaagaggatttctaattctgggcaaagaagacaaaagatatggaccagcattgagcatcaacgaattgagcagtcttgcgaaaggggaaaaggctaatgtgttgatagggcaaggagacgtagtgttggtaatgaaacggaaacgggactctagcatacttactgacagccagacagcgaccaaaagaattcggatggccatcaattag---
>H4N6_Avian_KU161000_A/duck/Jiangsu/S2447/2011|2011.419
atggagagaataaaagaactaagagatttgatgtcgcagtctcgcactcgcgagatactgacaaaaaccactgtggaccatatggccataataaagaaatacacgtcgggaagacaggagaagaaccctgcccttaggatgaaatggatgatggcaatgaaatatccgattacagcagacaaaagaataatggagatgatccctgaaagaaatgagcaaggtcagactctttggagcaaaacaaatgatgctggatcggacagagtgatggtgtcacctctggctgtgacatggtggaatagaaatgggccaacgacaagcacagtccactatccaaaggtctacaaaacctactttgaaaaggtcgaaaggttgaagcatggaaccttcggtcctgttcactttcgaaatcaagttaaaatacgccgcagggttgacataaaccctggccatgcagatctcagtgccaaagaggcacaagatgtcatcatggaggtcgttttcccaaatgaagttggagccaggatattgacatcagagtcacaattaacaattacaaaagaaaagaaggaggagcttcaagactgtaagattgctcctttgatggtggcatacatgttggagagagaactggttcgcaaaaccagattcctaccagtagctggcggaacaagcagcgtgtatatcgaggtgttgcatttgactcaagggacctgctgggaacaaatgtacacaccaggaggggaggtgagaaatgatgatgttgatcagagtttgatcattgctgctagaaatattgttaggagagcaacagtatcagcagacccgttggcttcgctcttggagatgtgccatagtacgcaaattggcgggataaggatggtggacattcttagacagaacccaacagaagaacaagctgtggatatatgcaaagcagcaatgggtttaagaatcagttcatccttcagctttggaggtttcacttttaagaggacaagtgggtcatctgtcaaaagagaagaagaagtgctcacaggcaacctccaaacactgaaaataagagtacatgaaggatatgaggaattcacaatggttgggcgaagagctacagccattctaaggaaagcaaccagaagactgatccaattaatagtgagtgggagagacgagcagtcaatcgctgaagcaatcatagtggcaatggttttctcacaagaggattgcatgataaaagcagtacgaggtgatttgaattttgttaacagagcgaaccagcggctaaatcctatgcatcaacttctgaggcatttccaaaaggatgcaaaagtgctgtttcaaaactggggaattgaaccaattgacaatgtcatggggatgatcggaatattgcctgacatgacccccagcacagagatgtcactgagaggagtgagagtcagtaaaatgggagtggatgaatattccagtactgagagagtggtcgtgagcattgatcgtttcctgagagtccgagatcagaggggaaatgtgctcttgtctcctgaggaagtcagtgaaacacagggaacagagaaactgacgataacatattcatcgtccatgatgtgggaaatcaatggtccagaatcagtgctagtcaacacatatcaatggatcattagaaattgggaaactgtgaagattcagtggtcccaagaccctacaatgttgtacaataagatggagtttgagcccttccaatccttggtgcccaaggctgccagaggccagtatagtggatttgtgagaacgttattccagcagatgcgtgatgtgctggggacatttgacactgtccaaataataaagctcctaccatttgcagcagccccaccggaacagagtaggatgcagttctcctctctgactgtgaatgtgagaggttcaggaatgagaatacttgtgagaggcaactcccctgtgttcaactataacaaggcaaccaagagactcacaattcttggaaaggatgcaggtgccttgacagaagatccagatgagggaacagcaggagtggagtctgcggtattaagaggatttctaattctgggcaaagaagacaaaagatatggaccagcattgagcatcaacgaattgagcagtcttgcgaaaggggaaaaggctaatgtgttgatagggcaaggagacgtagtgttggtaatgaaacggaaacgggactctagcatacttactgacagccagacagcgaccaaaagaattcggatggccatcaattag---
>H11N9_Avian_KF260748_A/duck/Guizhou/1078/2011|2011.500
atggagagaataaaagaactaagagatttgatgtcgcagtctcgcactcgcgagatactgacaaaaaccactgtggaccatatggccataataaagaaatacacgtcaggaagacaggagaagaaccctgcccttaggatgaaatggatgatggcaatgaaatatccgattacagcagacaaaagaatagtggagatgatccctgaaagaaatgagcaaggtcagactctttggagcaaaacaaatgacgctggatcggacagagtgatggtgtcacctctggctgtgacatggtggaatagaaatgggccaacgacaagcacagtccactatccaaaggtctacaaaacctactttgaaaaggccgaaaggttgaaacatgggaccttcggccctgttcactttcgaaatcaagtgaaaatacgccgcagggttgacataaacccgggccatgcagatctcagtgccaaagaagcacaagatgtcatcatggaggtcgttttcccaaacgaagttggagccagaatattgacatcagagtcacaattaacaataacaaaggaaaagaaggaggagcttcaggattgtaagattgctcctttgatggtggcatacatgttggagagagaactggttcgcaaaaccagattcctaccagtagctggcggaacaagcagtgtgtatatcgaggtgttgcatttgactcaagggacctgctgggaacaaatgtacacaccaggaggggaggtgagaaatgatgatgttgatcagagtttgatcattgctgctagaaatattgttaggagagcaacagtatcagcagacccgttggcttcgctcttggagatgtgccatagtacgcaaattggcgggataaggatggtggacattcttagacagaacccaacagaagagcaagctgtggatatatgcaaagcagcaatgggcttaagaatcagttcatccttcagctttggaggtttcacttttaagaggacaagtgggtcatctgttaaaaaagaagaagaagtgctcacaggcaaccttcaaacactgaaaataagagtacatgaaggatatgaggaattcacaatggttggacgaagagctacagccattttaaggaaagcaaccagaaggctgatccaattaatagtgagtgggagagacgaacagtcaatcgctgaagcaatcatagtggcaatggttttctcacaagaggattgcatggtaaaagcagtacgaggtgatttgaattttgttaacagagcgaaccagcggctgaatcctatgcatcaacttctgaggcatttccaaaaggatgcaaaagtgctatttcaaaactggggaattgaaccaattgacaatgtcatggggatgatcggaatactgcctgacatgacccccagcacagagatgtcactgagaggagtgagagtcagtaaaatgggagtggatgaatattccagtactgagagagtggtcgtgagcattgatcgtttcttgagggtccgagatcagagggggaacgtgctcttgtctcctgaggaagttagtgaaacacagggaacagagaaactgacgataacatattcatcgtccatgatgtgggaaatcaatggtccggaatcagtgctagtcaacacatatcaatggatcattagaagttgggaaactgtgaaaattcaatggtcccaagaccctacaatgttatacaataagatggagtttgagcccttccaatccttggtgcccaaggctgccagaggccagtatagtggatttgtaagaacgttattccagcagatgcgtgatgtgctggggacatttgacactgttcaaataataaagctcctaccattcgcagcagccccaccggaacagagtaggatgcagttctcctctctgactgtgaatgtaagaggttcaggaatgagaatacttgtgagaggcaactctcctgtgttcaactataacaaggcaaccaagaggctcacagttcttggaaaggatgcaggtgccttgacagaagatccagatgagggaacagcaggagtggaatctgcggtattaagaggatttttaattctgggcaaagaagacaaaagatatggaccagcattgagcatcaacgaattgagcaatcttgcaaaaggggaaaaggctaatgtgttgatagggcaaggagacgtagtgttggtaatgaaacggaaacgggactctagcatacttactgacagccagacagcgaccaaaagaattcgaatggccatcaattag---
>H3N8_Avian_AB786912_A/muscovy_duck/Vietnam/LBM240/2012|2012.500
atggagagaataaaagaactaagagatttgatgtcgcagtctcgcactcgcgagatactgacaaaaaccactgtggaccatatggccataataaagaaatacacgtcgggaagacaggagaagaaccctgcccttaggatgaaatggatgatggcaatgaaatatccgattacagcagacagaagaataatggagatgatccctgaaagaaatgagcagggtcagactctttggagcaaaacaaatgatgctggatcggacagagtgatggtgtcacctttggctgtaacatggtggaatagaaatgggccaacgacaagcacagtccactacccaaaggtctacaaaacctactttgaaaaagttgaaaggttgaaacatggaaccttcggtcctgttcactttcgaaatcaagttaaaatacgccgcagggttgacataaacccaggtcatgcagatctcagtgccaaagaagcacaagatgtcatcatggaagtcgttttcccaaacgaagttggagccagaatattgacatcagagtcacaattaacaataacaaaggaaaagaaggaggagcttcaggactgtaagattgctcctttgatggtggcatacatgttggagagagagctggttcgcaaaaccagattcctaccagtagctggcggaacaagcagcgtgtatatcgaggtgttgcatttaactcaagggacatgctgggaacaaatgtacacaccaggaggggaggtgagaaatgatgatgttgatcagagtttgatcattgctgctagaaatattgttaggagagcaacagtatcagcagacccgttggcttcactcttggagatgtgccatagtacgcaaattggcgggataaggatggtggacattcttagacagaacccaacagaagagcaagctgtggatatatgcaaagcagcaatgggtttaagaattagttcatccttcagctttggaggtttcacttttaagagaacaagtgggtcatctgtcaaaagggaagaagaagtgctcacaggcaacctccaaacactgaaaataagagtacatgaaggatatgaagaattcacaatggttggacgaagagctaccgccattctaaggaaagcaaccagaaggctgatccaattaatagtgagtgggagagacgagcagtcaatcactgaagcaatcatagtggcaatggttttctcacaagaggactgcatgataaaagcagtgcgaggcgatttgaattttgttaacagagcgaatcagcggctaaatcctatgcatcaacttctgaggcattttcaaaaggatgcaaaagtgctgtttcaaaactggggaattgaaccaattgacaatgtcatggggatgatcggaatattgcctgacatgacccccagcacagagatgtcactgagaggagtgagagtcagtaaaatgggagtggatgagtattccagtactgagagggtggtcgtgagcattgatcgtttcttgagagtccgagaccagaggggaaacgtgcttttgtctcctgaggaagttagtgaaacgcagggaacagagaaactgacgataacatattcatcgtccatgatgtgggaaatcaatggtccggaatcagtgctagtcaacacatatcaatggataattaggaattgggaaactgtaaagattcaatggtcccaagaccctacaatgttgtacaataagatggaatttgagcccttccaatccttggtgcccaaggctgccagaggccagtatagtggatttgtgagaacattattccagcaaatgcgtgatgtgctggggacatttgacactgtccaaataataaagctcctaccattcgcagcagccccaccggaacagagtaggatgcaattctcctctctgactgtgaatgtaaggggttcaggaatgagaatacttgtgagaggcaactcccctgtgttcaactataacaaggcgaccaagagactcacagttcttggaaaggatgcaggtgccttgacagaagatccagatgaggggacagcaggagtggaatctgcggtattaagagggtttctaattctgggcaaagaagataaaagatatggaccagcattgagcatcaatgaattgagcaatctcgcgaaaggggagaaggctaatgtgttgatagggcaaggagacgtggtgttggtaatgaaacggaaacgggactctagcatacttactgacagccagacagcgaccaaaagaattcggatggccatcaattag---
>H3N6_Avian_AB812570_A/duck/Vietnam/LBM235/2012|2012.430
atggagagaataaaagaactaagagatttgatgtcgcagtctcgcactcgcgagatactgacaaaaaccactgtggaccatatggccataataaagaaatacacgtcgggaagacaggagaagaaccctgcccttaggatgaaatggatgatggcaatgaaatatccgattacagcagacagaagaataatggagatgatccctgaaagaaatgagcagggtcagactctttggagcaaaacaaatgatgctggatcggacagagtgatggtgtcacctttggctgtaacatggtggaatagaaatgggccaacgacaagcacagtccactacccaaaggtctacaaaacctactttgaaaaagttgaaaggttgaaacatggaaccttcggtcctgttcactttcgaaatcaagttaaaatacgccgcagggttgacataaacccaggtcatgcagatctcagtgccaaagaagcacaagatgtcatcatggaagtcgttttcccaaacgaagttggagccagaatattgacatcagagtcacaattaacaataacaaaggaaaagaaggaggagcttcaggactgtaagattgctcctttgatggtggcatacatgttggagagagagctggttcgcaaaaccagattcctaccagtagctggcggaacaagcagcgtgtatatcgaggtgttgcatttaactcaagggacatgctgggaacaaatgtacacaccaggaggggaggtgagaaatgatgatgttgatcagagtttgatcattgctgctagaaatattgttaggagagcaacagtatcagcagacccgttggcttcactcttggagatgtgccatagtacgcaaattggcgggataaggatggtggacattcttagacagaacccaacagaagagcaagctgtggatatatgcaaagcagcaatgggtttaagaattagttcatccttcagctttggaggtttcacttttaagagaacaagtgggtcatctgtcaaaagggaagaagaagtgctcacaggcaacctccaaacactgaaaataagagtacatgaaggatatgaagaattcacaatggttggacgaagagctaccgccattctaaggaaagcaaccagaaggctgatccaattaatagtgagtgggagagacgagcagtcaatcactgaagcaatcatagtggcaatggttttctcacaagaggactgcatgataaaagcagtgcgaggcgatttgaattttgttaacagagcgaatcagcggctaaatcctatgcatcaacttctgaggcattttcaaaaggatgcaaaagtgctgtttcaaaactggggaattgaaccaattgacaatgtcatggggatgatcggaatattgcctgacatgacccccagcacagagatgtcactgagaggagtgagagtcagtaaaatgggagtggatgagtattccagtactgagagggtggtcgtgagcattgatcgtttcttgagagtccgagaccagaggggaaacgtgcttttgtctcctgaggaagttagtgaaacgcagggaacagagaaactgacgataacatattcatcgtccatgatgtgggaaatcaatggtccggaatcagtgctagtcaacacatatcaatggataattaggaattgggaaactgtaaagattcaatggtcccaagaccctacaatgttgtacaataagatggaatttgagcccttccaatccttggtgcccaaggctgccagaggccagtatagtggatttgtgagaacattattccagcaaatgcgtgatgtgctggggacatttgacactgtccaaataataaagctcctaccattcgcagcagccccaccggaacagagtaggatgcaattctcctctctgactgtgaatgtaaggggttcaggaatgagaatacttgtgagaggcaactcccctgtgttcaactataacaaggcgaccaagagactcacagttcttggaaaggatgcaggtgccttgacagaagatccagatgaggggacagcaggagtggaatctgcggtattaagagggtttctaattctgggcaaagaagataaaagatatggaccagcattgagcatcaatgaattgagcaatctcgcgaaaggggagaaggctaatgtgttgatagggcaaggagacgtggtgttggtaatgaaacggaaacgggactctagcatacttactgacagccagacagcgaccaaaagaattcggatggccatcaattag---
>H6N6_Avian_LC028141_A/muscovy_duck/Vietnam/LBM541/2013|2013.940
atggagagaataaaagaactaagggatttgatgtctcagtctcgcactcgcgagatactgacaaaaaccactgtggaccatatggccataataaagaaatacacatcgggaagacaggagaagaaccctgcccttaggatgaaatggatgatggcaatgaaatatccgattacagcagacagaagaataatggagatgatccctgaaagaaatgagcaaggtcagattctttggagcaaaacaaatgatgctggatcagacagagtgatggtgtcacctttggctgtaacatggtggaatagaaatgggccaacgacaagcacagtccactacccaaaggtctacaaaacctacttcgaaaaggttaaaagattgaaacatggaaccttcggtcctgttcactttcgaaatcaagttaaaatacgccgcagggttgacataaacccgggccatgcagatctcagtgccaaagaagcacaagatgtcatcatggaggtcgttttcccaaacgaagttggagccagaatattgacatcagaatcacaattaacaataacaaaggaaaagaaggaagagcttcaggactgtaaaattgctcctttgatggtggcatacatgttggagagagaactggttcgcaaaaccagattcctaccagtagctggcggaacgagcagcgtgtatatcgaggtgttgcatttaactcaagggacctgttgggaacaaatgtacacaccaggaggagaggtgagaaatgatgatgttgaccagagtttgatcattgctgctagaaatattgttaggagagcaacagtatcagcggacccgttggcttcactcttggagatgtgccatagtacgcaaattggcgggataaggatggtggacattcttagacagaacccaacagaagagcaagctgtggatatatgcaaagcagcaatgggtttaagaattagttcatccttcagctttggaggtttcacttttaagaggacaagtggatcatccgtcaaaaaagaagaagaagtgctcacaggcaacctccaaacactgaaaataagagtacatgaaggatatgaagaattcacaatggttggacgaagagctacagccattctaaggaaagcaaccagaaggctgatccaattaatagtgagtgggagagacgggcagtcaatcgctgaagcaatcatagtggcaatggttttctcacaagaggactgcatgataaaagcagtgcgaggcgatttgaattttgtcaacagagcgaatcagcggctaaatcctatgcatcaacttctgaggcattttcaaaaagatgcaaaagtgctgtttcaaaactggggaatagaaccaattgacaatgttatggggatgatcggaatattgcctgacatgacccccagcacagagatgtcactgagaggggtgagagtcagtaaaatgggagtggatgagtattccagtactgaaaaggtggtcgtgagcattgatcgtttcttgagagtccgagatcagaggggaaacgtgctcttgtcccctgaggaagttagtgaaacgcagggaacagagaaactgacgataacatattcgtcgtccatgatgtgggaaatcaatggtccggaatcagtgctagtcaacacatatcaatggatcattaggaattgggaaactgtaaagattcaatggtcccaagaccctacaatgttgtacaataagatggagtttgagcccttccaatccttggtgcccaaggctgccagaggccagtatagtggatttgtgagaacattattccagcagatgcgtgatgtgctggggacatttgacactgtccaaataataaagctcctaccattcgcagcagccccaccggaacagagtaggatgcaattctcatctctgactgtgaatgtaagaggttcgggaatgagaatacttgtgagaggcaactcccctgtgttcaactataacaaggcaaccaagagactcacagttcttggaaaggatgcaggtgccttgacagaagatccagatgagggaacagcaggagtggaatctgcggtattaagagggtttctgattctgggcaaagaagacaaaagatatggaccagcattgagcatcaatgaattgagcaatctcgcgaaaggggaaaaggctaatgtgctgatagggcaaggagacgtggtgttggtaatgaaacggaaacgggactctagcatacttactgacagccagacagcgaccaaaagaattcggatggccatcaattag---
>H4N8_Avian_KU160952_A/duck/Hubei/S2114/2012|2012.419
atggagagaataaaagaactaagagatttgatgtcgcagtctcgcactcgcgagatactgacaaaaaccactgtggaccatatggccataataaagaaatacacgtcgggaagacaggagaagaaccctgcccttaggatgaaatggatgatggcaatgaaatatccgattacagcagacagaagaataatggagatgatccctgaaagaaatgagcaaggtcagactctttggagcaaaacaaatgatgctggatcggacagagtgatggtgtcacctttggctgtaacatggtggaatagaaatgggccaacgacaagcacagtccactatccaaaggtctacaaaacctactttgaaaaggttggaaggttgaaacatggaaccttcggtcctgttcactttcgaaatcaagttaaaatacgccgcagggttgacataaacccgggccatgcagatctcagtgccaaagaagcacaagatgtcatcatggaggtcgttttcccaaacgaagttggagccagaatattgacatcagaatcacaattaacaataacaaaggaaaagaaggaggagcttcaggactgtaagattgctcctttgatggtggcatacatgttggagagagaactggttcgaaaaaccagattcctaccagtagctggtggaacaagcagcgtgtatatcgaggtgttgcatttgactcaagggacctgctgggaacaaatgtacacaccaggaggggaggtgagaaatgatgatgttgatcagagtctgatcattgctgctagaaatattgttaggagagcaacagtatcagcagacccgttggcttcgctcttggagatgtgccatagtacgcaaattggcgggataaggatggtggacattcttaggcagaacccaacagaagagcaagctgtggacatatgcaaggcagcaatgggtttaagaattagttcatccttcagctttggaggtttcacttttaagaggacaagtggatcatctgtcaaaaaagaagaagaagtgctcacgggcaacctccaaacactgaaaataagagtacatgaaggatatgaagaattcacaatggttggacgaagagctacagccattctaaggaaagcaaccagaaggctgattcaattaatagtgagtgggagagacgagcagtcaatcgctgaagcaatcatagtggcaatggttttctcacaagaggactgcatgataaaagcagtgcgaggcgatttgaattttgttaacagagcgaatcagcggctaaatcctatgcatcaacttctgaggcatttccaaaaggatgccaaagtgctgtttcaaaactggggaattgaaccaattgacaatgtcatggggatgatcggaatattgcctgacatgacccccagcacagagatgtcactgagaggagtgagagtcagtaaaatgggagtggatgaatattccagtactgagagggtggtcgtgagcattgatcgtttcttgagagtccgagaccagaggggaaacgtgctcttgtctcctgaggaagttagtgaaacgcagggaacagagaaactgacaataacatattcatcgtccatgatgtgggaaatcaatggtccggaatcagtgctagtcaacacatatcaatggatcattagaaattgggaaactgtaaagattcaatggtcccaagaccctacaatgttgtacaataagatggagtttgagcccttccaatccttggtgcccaaggctgccagaggccagtatagtggatttgtgagaacattattccagcagatgcgtgatgtgctggggacatttgacactgtccaaataataaagctcctaccattcgcagcagccccaccggaacagagtaggatgcagttctcctctctgactgtgaatgtaagaggttcaggaatgagaatacttgtgagaggcaactcccctgtgttcaactataacaaggcaaccaagagactcacagttcttggaaaggatgcaggtgccttgacagaagatccagatgagggaacagcaggagtggaatctgcggtattaagaggatttctaattctgggcaaagaagacaaaagatatggaccagcattgagcatcaatgaattgagcaatcttgcgaaaggggaaaaggctaatgtgttgatagggcaaggagacgtggtgttggtaatgaaacggaaacgggactctagcatacttactgacagccagacagcgaccaaaagaattcggatggccatcaattag---
>H4N2_Avian_CY146569_A/duck/Hunan/S11313/2012|2012.227
atggagagaataaaagaactaagagatttgatgtcgcagtctcgcactcgcgagatactgacaaaaaccactgtggaccatatggccataataaagaaatacacgtcgggaagacaggagaagaaccctgcccttaggatgaaatggatgatggcaatgaaatatccgattacagcagacagaagaataatggagatgatccctgaaagaaatgagcaaggtcagactctttggagcaaaacaaatgatgctggatcggacagagtaatggtgtcacctttggctgtaacatggtggaatagaaatgggccaacgacaagcacagtccactatccaaaggtctacaaaacttactttgaaaaggttgaaaggttgaaacatggaaccttcggtcctgttcactttcgaaatcaagttaaaatacgccgcagggttgacataaacccgggccatgcagatctcagtgccaaagaagcacaagatgtcatcatggaggtcgttttcccaaacgaagttggagccagaatattgacatcagagtcacaattaacaataacaaaggaaaagaaggaggagcttcaggactgtaagattgctcctttgatggtggcatacatgttggagagagaactggttcgcaaaaccagattcctaccagtagctggcggaacaagcagcgtgtatatcgaggtgttgcatttgactcaagggacctgctgggaacaaatgtacacaccaggaggggaggtgagaaatgatgatgttgatcagagtttgatcattgctgctagaaatattgttagaagagcaacagtatcagcagacccgttggcttcgctcttggagatgtgccatagtacgcaaattggcgggataaggatggtggacattcttagacagaacccaacagaagagcaagctgtggatatatgcaaagcagcaatgggtttaagaattagttcatccttcagctttggaggtttcacttttaagaggacaagtgggtcatctgtcaaaaaagaagaagaagtgctcacaggcaacctccaaacactgaaaataagagtacatgaaggatatgaagaattcacaatggttggacgaagagctacagccattctaaggaaagcaaccagaaggctgatccaattgatagtgagtgggagagacgagcagtcaatcgctgaggcaatcatagtggcaatggttttctcacaggaggactgcatgataaaagcagtgcgaggcgatttgaattttgttaacagagcgaatcagcggctaaatcctatgcatcaacttctgaggcatttccaaaaggatgcaagagtgctgtttcaaaactggggaattgaaccaattgacaatgtcatggggatgatcggaatattgcctgacatgacccccagcacagagatgtcactgagaggagtgagagtcagtagaatgggagtggatgaatattccagtactgaaagggtggtcgtgagcattgatcgtttcttgagagtccgagaccagaggggaaacgtgctcttgtctcctgaggaagttagtgaaacgcagggaacagagaaactgacgataacatattcatcgtccatgatgtgggaaatcaatggtccggaatcagtgctagtcaacacatatcaatggatcattagaaattgggaaactgtaaagattcagtggtctcaagaccctacaatgttgtacaataagatggagtttgagcccttccaatccttggtacccaaggctgccagaggccagtatagtggatttgtgagaacattattccagcagatgcgtgatgtgctggggacatttgacactgtccaaataataaagctcctaccattcgcagcagccccaccggaacagagtaggatgcagttctcctctctgactgtgaatgtaagaggttcaggaatgagaatacttgtgagaggcaactcccctgtgttcaactataacaaggcaaccaagagactcacagttcttggaaaggatgcaggtgccttgacagaagatccaaatgagggaacagcaggagtggaatctgcggtattaagaggatttctaattctgggcaaagatgacaaaaggtatggaccagcattgagcatcaatgaactgagcaatcttgcgaaaggggaaaaggctaatgtgttgatagggcaaggagacgtggtgttggtaatgaaacggaaacgggactctagcatacttactgacagccagacagcgaccaaaagaattcggatggccatcaattag---
>H7N7_Avian_KT777877_A/ostrich/South_Africa/KRB/2013|2013.247
atggagagaataaaagaactaagagatttgatgtcacagtctcgcactcgcgagatactgacaaaaaccactgtggaccatatggccataataaagaaatacacgtcagggagacaggagaagaatcctgctcttaggatgaaatggatgatggcaatgaaatatccgattacagcagacaaaagaataatggaaatgatccctgaaagaaatgagcaaggtcagactctctggagcaaaacaaatgatgctgggtcagacagagtgatggtgtcacctctggctgtgacatggtggaatagaaatgggccaacgacaagtacagtccactacccaaaggtctacaaaacctactttgaaaaagttgaaaggttgaaacatggaaccttcggtcctgtccactttcgaaatcagattaaaatacgccgcagggttgacataaacccgggccatgcagatctcagtgccaaagaagcacaagatgtcatcatggaggttgttttcccaaacgaagttggagccaggatattgacatcagagtcacaattaacaataacaaaggaaaagaaagaggagcttcaggactgtaagattgctcctttgatggtggcatacatgttggagagagaactggttcgcaaaaccagattcctaccagtagctggcggaacaagcagtgtgtatatcgaggtgttgcatttgacgcaaggtacctgctgggaacaaatgtacacaccgggaggggaggtgagaaatgatgatgttgatcagagtttgatcattgctgctagaaatattgttaggagagcaacagtatcagcagacccgttggcttcgctcttggagatgtgtcatggtacacaaattggcgggatgaggatggtggacattcttagacagaacccaacagaagagcaggctgtggatatatgcaaagcagcaatgggtttaagaatcagttcatccttcagctttggaggtttcactttcaaaaggacaagtgggtcatctgtcaaaagagaagaagaagtgctcacaggcaacctccaaacactgaaaataagagtacatgaaggatatgaggaattcacaatggttgggcgaagagctacagccatcctaaggaaggcaaccagaaggctgatccaattaatagtgagtgggagagacgagcagtcaatcgctgaagcaatcatagtggcaatggttttctcacaagaggattgcatgataaaagcagtacgaggtgatttgaattttgtcaacagagcgaaccagcggctaaaccctatgcatcaactgctgaggcatttccaaaaggatgcaaaggtgctgtttcaaaactggggaattgaaccaattgacaatgtcatggggatgatcggaatactacctgatatgacccccagcacagaaatgtcactgagaggagtgagagtcagtaaaatgggagtggatgaatactccagtactgagagagtggttgtgagcattgatcgcttcttgagagtccgagatcagaggggaaacgtgctcttgtctcctgaagaagttagtgaaacacagggaacagagaaactgacgataacatattcatcatccatgatgtgggaaatcaatgggccggaatcagtgctagtcaacacatatcaatggatcattagaaattgggaaactgtgaagattcaatggtcccaagaccctacaatgttatacaataagatggagtttgagcccttccaatccttggtgcccaaagcagccagaggccagtatagtggatttgtgaggacgctattccagcaaatgcgtgatgtgctgggaacatttgaaacagtccaaataataaagctcctaccatttgcagcagccccaccgaaacagagtaggatgcagttctcctctttgactgtgaatgtaagaggttcaggaatgagaatacttgtgagaggcaattcccctgtgttcaactataacaaggcaactaagagactcacagttcttggaaaagatgcaggtgccttgacagaagatccagatgagggaacagcaggagtggaatctgcggtattaagaggatttctaattctgggcaaagaagacaaaagatatggaccagcattgagcatcaacgaattgagcaatcttgcaaaaggggaaaaggctaacgtgttaatagggcaaggagacgtggtgttggtaatgaaacggaaacgggactctagtatacttactgacagccagacagcgaccaaaagaattcggatggccatcaattag---
>H3N2_Avian_KT022274_A/duck/Guangxi/112D4/2012|2012.500
atggagagaataaaagaactaagagatttgatgtcgcagtctcgcactcgcgagatactgacaaaaaccactgtggaccatatggccataataaagaaatacatgtcaggaagacaggagaagaaccctgcccttaggatgaaatggatgatggcaatgaaatatccaattacagcagacaaaagaataatggaaatgattcctgaaagaaatgagcaaggtcagaccctttggagcaaaacaaatgatgctggatcggacagagtgatggtgtcacctctggctgtgacatggtggaatagaaatggaccaacaacaagtacagtccactatccaaaggtctacaaaacctactttgaaaaagtcgaaaggttgaaacatggaacctttggtcctgttcactttcgaaatcaagttaaaatacgccgcagggttgacataaacccaggccatgcagatctcagtgccaaagaagcacaagatgtcatcatggaggtcgttttcccaaacgaagttggagccaggatattgacatcggagtcacaattaacaataacaaaggaaaagaaggaagagcttcaggactgtaaaattgctcctttgatggtggcatacatgttggagagagaactggttcgcaaaaccagattcctaccagtagctggcggaacaagcagcgtgtatatcgaggtattgcatttgactcaagggacctgctgggaacaaatgtacacaccaggaggggaggtgagaaatgatgatgttgatcaaagtttgatcattgctgctaggaatattgttaggagagcaacagtatcagcagacccgttggcttcgctcttggagatgtgccatagtacgcaaattggcggaataaggatggtagacattcttagacagaacccaacagaagagcaagctgtggatatatgcaaggcagcaatgggtctaagaatcagttcatccttcagctttggaggtttcacttttaagaggacaagtggatcatctgtcaaaaaagaagaagaagtgctcacaggcaacctccaaacactgaaaataagagtacatgaaggatatgaggaattcacaatggttgggcgaagagctacagccattctaaggaaagcaaccagaaggctgatccaattaatagtgagtgggagagacgagcagtcaatcgctgaagcaatcatagtggcaatggttttctcacaagaggattgcatgataaaagcagtacgaggtgatttgaattttgttaacagagcgaatcagcgactaaatcctatgcatcaacttctgaggcatttccagaaggatgcaaaagtgctgtttcaaaactggagaattgaaccaattgacaatgtcatggggatgatcggaatactgcctgacatgacccccagcacagagatgtcactgagaggagtgagagtcagtaaaatgggagtggatgaatattccagtactgagagagtggttgtgagcattgatcgtttcttgagagtccgagctcagaggggaaatgtgctcttgtctcctgaggaagttagtgaaacacagggaacagagaaactgacgataacatattcatcgtccatgatgtgggaaatcaatggtccggaatcagtgctagtcaacacttatcaatggatcattagaaattgggagactgtgaagattcaatggtcccaagaccctacaatgttgtacaataagatggagtttgagcccttccaatccttggtgcccaaggctgccagaggccagtatagtggattcgtgagaacgttattccagcagatgcgtgatgtgctggggacatttgatactgtccaaataataaagctcctaccatttgcagcagccccaccggaacagagtaggatgcagttctcctctctgactgtgaatgtaagaggttcaggaatgagaatacttgtgagaggcaactcccctgtgttcaactataacaaggcaaccaagaggctcacagttcttggaaaggatgcaggtgccttgacagaagatccagatgagggaacagcaggagttgaatctgcagtattaagaggatttctaattctgggcaaagaagacaaaagatatggaccagcattgagcatcaatgaattgagcaatcttgcgaaaggagaaaaggctaatgtgttgatagggcaaggagacgtggtgttggtgatgaaacggaaacgggactctagcatacttactgacagccagacagcgaccaaaagaattcggatggccatcaattag---
>H3N6_Avian_LC053481_A/duck/Vietnam/LBM798/2014|2014.923
atggagagaataaaagaactaagagatttgatgtcgcagtctcgcactcgcgagatactgacaaaaaccactgtggaccatatggccataattaagaaatacacgtcaggaagacaggagaagaatcctgccctcaggatgaaatggatgatggcaatgaaatatccgattacagcagacaaaagaataatggaaatgatccctgaaagaaatgaacaaggtcagactctctggagcaaaacgaatgatgctggatcagacagagtgatggtgtcacctctggccgtgacatggtggaatagaaatgggccgacgacaagtacagtccactatccaaaggtctacaaaacctattttgaaaaagtcgaaaggttgaaacacggaaccttcggtcctgttcactttcgaaatcaggttaaaatacgccgcagggttgacataaacccgggccatgcagatctcagtgctaaagaagcacaagatgtcatcatggaggtcgttttcccaaacgaagttggagccaggatattgacatcagaatcacaattaacaataacaaaggaaaagaaggaggagcttcaggactgtaagatcgctcctttgatggtggcatacatgttggagagagaactggttcgcaaaaccagattcctaccagtagctggcggaacaagcagcgtgtatatcgaggtattgcatttgactcaagggacctgctgggaacaaatgtacacaccgggaggggaggtgagaaatgatgatgtcgatcagagtttgattattgctgctagaaacattgttaggagagcaacagtatcagcagatccgttggcttcgctcttggagatgtgccatagtacacaaattggcgggataaggatggtggacattcttagacaaaacccaacagaagagcaagctgtggatatatgcaaagcagcaatgggtttaagaatcagttcatccttcagttttggaggtttcactttcaaaaggacaagtgggtcatctgtcaaaagagaagaagaagtgctcacaggcaacctccaaacactgaaaataagagtacatgaaggatatgaagaattcacaatggtcgggcgaagagctacagccattctaaggaaagcaaccagaagactgatccaattaatagtgagtgggagggacgagcagtcaatcgctgaagcgattatcgtagcaatggttttctcacaagaggattgcatgataaaagcagtacgaggtgatttgaattttgttaacagagcaaatcagcggctaaatcctatgcatcaactcctgaggcatttccaaaaggatgcaaaggtgctgtttcaaaactggggaattgaaccaattgacaatgtcatggggatgatcggaatactgcctgacatgacccccagcacagagatgtcactgagaggagtgagagtcagtaaaatgggagtggatgaatattccagtactgagagagtggtcgtgagcattgatcgtttcttgagagttcgagatcagaggggaaacgtactcttgtctcctgaagaagttagtgaaacacagggaacagagaaactgacgataacatattcatcgtctatgatgtgggaaatcaatggtccggaatcagtgctagtcaacacatatcaatggatcattagaaattgggaaactgtgaagattcaatggtctcaagaccctacaatgttgtacaataagatggagtttgagcccttccaatccttggtgcccaaggctgccagaggccaatatagtggatttgtgaggacgttgttccagcagatgcgtgacgtgctggggacatttgacactgtccaaataataaagctcctaccatttgcagcagccccaccggaacagagtaggatgcagttctcttctctgactgtgaatgtaagaggttcaggaatgaggatacttgtgagaggaaactcccctgtgttcaactataacaaggcaaccaagagactcacagttcttggaaaggatgcaggtgcattgacagaagatccagatgagggaacagcaggagtggaatctgcggtattaagaggatttctaattctgggcaaggaagacaaaagatatggaccagcattgagcatcaacgaattgagcaatcttgcgaaaggggaaaaggctaatgtgttgatagggcaaggagacgtggtgttggtaatgaaacggaaacgggactctagcatacttactgacagccagacagcgaccaaaaggattcggatggccatcaattag---
>H6N6_Avian_KY415879_A/duck/Hubei/ZYSYF8/2015|2015.871
atggagagaataaaagaactaagagatttgatgtcgcagtctcgcactcgcgagatactgacaaaaaccactgtggaccatatggccataattaagaaatacacgtcaggaagacaggagaagaatcctgccctcaggatgaaatggatgatggcaatgaaatatccgattacagcagacaaaagaataatggaaatgatccctgaaagaaatgaacaaggtcagactctctggagcaaaacgaatgatgctggatcagacagagtgatggtgtcacctctggccgtgacatggtggaatagaaatgggccgacgacaagtacagtccactatccaaaggtctacaaaacctattttgaaaaagtcgaaaggttgaaacacggaaccttcggtcctgttcactttcgaaatcaggttaaaatacgccgcagggttgacataaacccgggccatgcagatctcagtgctaaagaagcacaagatgtcatcatggaggtcgttttcccaaacgaagttggagccaggatattgacatcagaatcacaattaacaataacaaaggaaaagaaggaggagcttcaggactgtaagatcgctcctttgatggtggcatacatgttggagagagaactggttcgcaaaaccagattcctaccagtagctggcggaacaagcagcgtgtatatcgaggtattgcatttgactcaagggacctgctgggaacaaatgtacacaccgggaggggaggtgagaaatgatgatgtcgatcagagtttgattattgctgctagaaacattgttaggagagcaacagtatcagcagatccgttggcttcgctcttggagatgtgccatagtacacaaattggcgggataaggatggtggacattcttagacaaaacccaacagaagagcaagctgtggatatatgcaaagcagcaatgggcttaagaatcagttcatccttcagttttggaggtttcactttcaaaagaacaagtgggtcatctgtcaaaagagaagaagaagtgctcacaggcaacctccaaacactgaaaataagagtacatgaaggatatgaagaattcacaatggtcgggcgaagagctacagccattctaaggaaagcaaccagaagactgatccaattaatagtgagtgggagggacgagcagtcaatcgctgaagcgattatcgtagcaatggttttctcacaagaggactgcatgataaaagcagtacgaggtgatttgaattttgttaacagagcaaatcagcggctaaatcctatgcatcaacttctgaggcatttccaaaaggatgcaaaggtgctgtttcaaaactggggaattgaaccaattgacaatgtcatggggatgatcggaatactgcctgacatgacccccagcacagagatgtcactaagaggagtgagagtcagtaaaatgggagtggatgaatattccagtactgagagagtggtcgtgagcattgatcgtttcttgagagttcgagatcagaggggaaacgtactcttgtctcctgaagaagttagtgaaacgcagggaacagagaaactgacgataacatattcatcgtctatgatgtgggaaatcaatggtccggaatcagtgctagtcaacacatatcaatggatcattagaaattgggaaactgtgaagattcaatggtctcaagaccctacaatgttgtacaacaagatggagtttgagcccttccaatccttggtgcccaaggctgccagaggccaatatagtggatttgtgaggacgttgttccagcagatgcgtgacgtgctgggaacatttgacactgtccaaataataaagctcctaccatttgcagcagccccaccggaacagagtaggatgcagttctcttctctgactgtgaatgtaagaggttcaggaatgagaatacttgtgagaggcaactcccctgtgttcaactataacaaggcaaccaagagactcacagttcttggaaaggatgcaggtgcattgacagaagatccagatgagggaacagtaggagtggaatctgcggtattaagaggatttctaattctgggcaaggaagacaaaagatatgggccagcattgagcatcaacgaattgagcaatcttgcgaaaggggaaaaggctaatgtgttgatagggcaaggagacgtggtgttggtaatgaaacggaaacgggactctagcatacttactgacagccagacagcgaccaaaaggattcggatggccatcaattag---
>H9N2_Avian_KU143586_A/duck/Wuhan/WHYF05/2014|2014.953
atggagagaataaaagaactaagagatttgatgtcgcagtctcgcactcgcgagatactgacaaaaaccactgtggaccatatggccataattaagaaatacacgtcaggaagacaggagaagaatcctgcccttaggatgaaatggatgatggcaatgaaatatccgattacagcagacaaaagaataatggaaatgatccctgaaagaaatgaacaaggtcagactctctggagcaaaacgaatgatgctggatcagacagagtgatggtgtcacctctggctgtgacatggtggaatagaaatgggccgacgacaagtacagtccactatccaaaggtctacaaaacctaytttgaaaaagtcgaaaggttgaaacatggaaccttcggtcctgttcactttcgaaatcaggttaaaatacgccgcagggttgacataaacccgggccatgcagatctcagtgccaaagaagcacaagatgtcatcatggaggtcgttttcccaaacgaagttggagccaggatattgacatcagagtcacaattaacaataacaaaggaaaagaaggaggagcttcaggactgtaagatcgctcctttgatggtggcatacatgttggagagagaactggttcgcaaaaccagattcctaccagtagctggcggaacaagcagcgtgtatatcgaggtattgcatttgactcaagggacctgctgggaacaaatgtacacaccgggaggggaggtgagaaatgatgatgtcgatcagagtttgattattgctgctagaaacattgttaggagagcaacagtatcagcagatccgttggcttcgctcttggagatgtgccatagtacacaaattggcgggataaggatggtggacattcttagacagaacccaacagaagagcaagctgtggatatatgcaaagcagcaatgggtttaagaatcagttcatccttcagttttggaggtttcactttcaaaaggacaagtgggtcatctgtcaaaagagaagaagaagtactcacaggcaacctccaaacactgaaaataagagtacatgaaggatatgaagaattcacaatggttgggcgaagagctacagccattctaaggaaagcaaccagaagactgatccaattaatagtgagtgggagggacgagcagtcaatcgctgaagcgattatcgtagcaatggttttctcacaagaggattgcatgataaaagcagtacgaggtgatttgaattttgttaacagagcaaatcagcggctaaatcctatgcatcaacttctgaggcatttccaaaaggatgcaaaggtgctgtttcaaaactggggaattgaaccaattgacaatgtcatggggatgatcggaatactgcctgacatgacccccagcacagagatgtcactgagaggagtgagagtcagtaaaatgggagtggatgaatattccagtactgagagagtggtcgtgagcattgatcgtttcttgagagttcgagatcagaggggaaacgtactcttgtctcctgaagaagttagtgaaacacagggaacagagaaactgacgataacatattcatcgtctatgatgtgggaaatcaatggtccggaatcagtgctagtcaacacatatcaatggatcattagaaattgggaaactgtgaagattcaatggtctcaagaccctacaatgttgtacaataagatggagtttgagcccttccaatccttggtgcccaaggctgccagaggccaatatagtggatttgtgaggacgttgttccagcagatgcgtgacgtgctggggacatttgacactgtccaaataataaagctcctaccatttgcagcagccccaccggaacagagtaggatgcagttctcttctctgactgtgaatgtaagaggttcaggaatgaggatacttgtgagaggaaactcccctgtgttcaactataacaaggcaaccaagagactcacagttcttggaaaggatgcaggtgcattgacagaagatccagatgagggaacagcaggagtggaatctgcggtattaagaggatttctaattctgggcaaggaagacaaaagatatggaccagcattgagcatcaacgaattgagcaatcttgcgaaaggggaaaaggctaatgtgttgatagggcaaggagacgtggtgttggtaatgaaacggaaacgggactctagcatacttactgacagccagacagcgaccaaaaggattcggatggccatcaattag---
>H5N1_Avian_KR010408_A/goose/Inner_Mongolia/IM-192/2014|2014.816
atggagagaataaaagaactaagagatttgatgtcgcagtctcgcactcgcgagatactgacaaaaaccactgtggaccacatggccataattaagaaatacacgtcaggaagacaggagaagaatcctgccctcaggatgaagtggatgatggcaatgaaatatccgattacagcagacaaaagaataatggaaatgatccctgaaagaaatgaacaaggtcagactctctggagcaaaacaaatgatgctggatcagacagagtgatggtatcacctctggctgtgacatggtggaatagaaatgggccgacgacaagtacagtccactatccaaaggtctacaaaacctattttgaaaagatcgaaaggttgaagcacggaaccttcggtcctgttcactttcgaaatcaggttaaaatacgccgcagggttgacataaacccgggccatgcagatctcagcgctaaagaagcgcaagatgtcatcatggaggtcgttttcccaaacgaagttggagccaggatattgacatcagaatcacaattaacaataacaaaggaaaagaaggaggagcttcaggactgtaagatcgctcctttgatggtggcatacatgttggagagagaactggttcgcaaaaccagattcctaccagtagctggcggaacaagcagcgtgtatatcgaggtattgcatttgactcaagggacctgctgggaacaaatgtacacaccgggaggggaggtgagaaatgatgatgtcgatcagagtttgatcattgctgctagaaacattgttaggagagcaacagtatcagcagatccgttggcttcgctcttggagatgtgccatagtacacaaattggcggggtaaggatggtggacattcttagacagaacccaacagaagagcaagctgtggatatatgcaaagcagcaatgggtttaagaatcagttcatccttcagttttggaggtttcactttcaaaaggacaagtgggtcatctgtcaaaagagaagaagaagtgctcacaggcaacctccaaacactgaaaataagagtacatgaaggatatgaagaattcacaatggtcgggcgaagagctacagccattctaaggaaagcaaccagaagactgatccaattaatagtgagtgggagggacgagcagtcaatcgctgaagcgattatcgtagcaatggttttctcacaagaggattgcatgataaaagcagtacgaggtgatttgaattttgttaacagagcaaatcagcggctaaatcctatgcatcaacttctgaggcatttccaaaaggatgcaaaggtgctgtttcaaaactggggaattgaaccaattgacaatgtcatggggatgatcggaatactgcctgacatgacccccagcacagagatgtcactgagaggagtgagagtcagtaaaatgggagtggatgaatattccagtactgagagagtggtcgtgagcattgatcgtttcttgagagttcgagatcaaaggggaaacgtactcttgtctcctgaagaagttagtgaaacacagggaacagagaaactgacgataacatattcatcgtctatgatgtgggaaatcaatggtccggaatcagtgctagtcaacacatatcaatggatcattagaaattgggaaactgtgaagattcaatggtctcaagaccctacaatgttgtacaataagatggagtttgagcccttccaatccttggtgcccaaggctgccagaggccaatatagtggatttgtgaggacgttgttccagcagatgcgtgacgtgctggggacatttgacactgcccaaataataaagctcctaccatttgcagcagccccaccggaacagagtaggatgcagttctcttctctgactgtgaatgtaagaggttcaggaatgagaatacttgtgagaggcaactcccctgtgttcaactataacaaggcaaccaagagactcacagttcttggaaaggatgcgggtgcattgacagaagatccagatgagggaacagcaggagtggaatctgcggtattaagaggatttctaattctgggcaaggaagacaaaagatatggaccagcattgagcatcaacgaattgagcaatcttgcgaaaggggaaaaggctaatgtgttgatagggcaaggagacgtggtgttggtaatgaaacggaaacgggactctagcatacttactgacagccagacagcgaccaaaaggattcggatggccatcaattag---
>H6N2_Avian_KY415872_A/duck/Hubei/ZYSYG15/2015|2015.888
atggagagaataaaagaactaagagatttgatgtcgcagtctcgcactcgcgagatactgacaaaaaccactgtggaccatatggccataattaagaaatacacgtcaggaagacaggagaagaatcctgccctcaggatgaaatggatgatggcaatgaaatatccgattacagcagacaaaagaataatggaaatgatccctgaaagaaatgaacaaggtcagactctctggagcaagacaaatgatgctggatcagacagagtgatggtgtcacctctggctgtgacatggtggaatagaaatggaccgacggcaagtacagtccactatccaaaggtctacaaaacctattttgaaaaagtcgaaaggttgaaacacggaaccttcggtcctgttcactttcgaaatcaggttaaaatacgccgcagggttgacataaacccgggccatgcagatctcagtgctaaagaagcacaagatgtcatcatggaggtcgttttcccaaacgaagttggagccaggatattgacatcagaatcacaattaacaataacaaaggaaaagaaggaggagcttcaggactgtaagatcgctcctttgatggtggcatacatgttggagagagaactggttcgcaaaaccagattcctaccagtagctggcggaacaagcagcgtatatatcgaggtattgcatttgactcaagggacctgctgggaacaaatgtacacaccgggaggggaggtgagaaatgatgatgtcgatcagagtttgatcattgctgctagaaacattgttaggagagcaacagtatcagcagatccgttggcttcgctcttggagatgtgccatagtacacaaattggcgggataaggatggtggacattcttagacagaacccaacagaagagcaagctgtggatatatgcaaagcagcaatgggtttaagaatcagttcatccttcagttttggaggtttcactttcaaaaggacaagtgggtcatctgtcaaaagagaagaagaagtgctcacaggcaacctccaaacactgaaaataagagtacatgaaggatatgaagaattcacaatggtcgggcgaagagctacagccattctaaggaaagcaaccagaagactgatccaattaatagtgagtgggagagacgagcagtcaatcgctgaagcgattatcgtagcaatggttttctcacaagaggattgcatgataaaagcagtacgaggtgatttgaattttgttaacagagcaaatcagcggctaaatcctatgcatcaacttctgaggcacttccaaaaggatgcaaaggtgctgtttcaaaactggggaattgaaccaattgacaatgtcatggggatgattggaatattgcctgacatgacccccagcacagagatgtcactgagaggagtgagagtcagtaaaatgggagtggatgaatattccagtactgagagagtggtcgtgagcattgatcgtttcttgagagttcgagatcagaggggaaacgtactcttgtctcctgaagaggttagtgaaacacagggaacagagaaactgacgataacatattcatcgtctatgatgtgggaaatcaatggtccggaatcagtgctagtcaacacatatcaatggatcattagaaattgggaaactgtgaagattcaatggtctcaagaccctacaatgttgtacaataagatggagtttgagcccttccaatccttggtgcccagggctgccagaggccagtatagtgggtttgtgaggacgttgttccagcagatgcgtgacgtgctggggacatttgacactgtccaaataataaagctcctaccatttgcagcagccccaccggaacagagtaggatgcagttctcttctctgactgtgaatgtaagaggttcaggaatgagaatacttgtgagaggcaactcccctgtgttcaactataacaaggcaaccaagagactcacagttcttggaaaggatgcaggtgcattgacagaagatccagatgagggaacagcaggagtggaatctgcggtattaagaggatttctaattctgggcaaggaagacaaaagatatggaccagcattgagcatcaacgaattgagcaatcttgcgaaaggggaaaaggctaatgtgttgatagggcaaggagacgtggtgttggtaatgaaacggaaacgggactctagcatacttactgacagccagacagcgaccaaaaggattcggatggccatcaattaa---
>H3N6_Avian_LC339728_A/duck/Hokkaido/10/2015|2015.770
atggagagaataaaagaactaagagatttgatgtcgcagtctcgcactcgcgagatactgacaaaaaccactgtggaccatatggccataattaagaaatacacgtcaggaagacaggagaagaatcctgccctcaggatgaaatggatgatggcaatgaaatatccgattacagcagacaaaagaataatggaaatgatccctgaaagaaatgaacaaggtcagactctctggagcaagacaaatgatgctggatcagacagagtgatggtgtcacctctggctgtgacatggtggaatagaaatgggccgacgacaagtacagtccactatccaaaggtctacaaaacctattttgaaaaagtcgaaaggttgaaacacggaaccttcggtcctgttcactttcgaaatcaggttaaaatacgccgcagggttgacataaacccgggccatgcagatctcagtgctaaagaagcacaagatgtcatcatggaggtcgttttcccaaacgaagttggagccaggatattgacatcagaatcacaattaacaataacaaaggaaaagaaggaggagcttcaggactgtaagatcgctcctttgatggtggcatacatgttggagagagaactggttcgcaaaaccagattcctaccagtagctggcggaacaagcagcgtatacatcgaggtattgcatttgactcaagggacctgctgggaacaaatgtacacaccgggaggggaggtgagaaatgatgatgtcgatcagagtttgatcattgctgctagaaacattgttaggagagcaacagtatcagcagatccgttggcttcgctcttggagatgtgccatagtacacaaattggcggaataaggatggtggacattcttagacagaacccaacagaagagcaagctgtggatatatgcaaagcagcaatgggtttaagaatcagttcatccttcagttttggaggtttcactttcaaaaggacaagtgggtcatctgtcaaaagagaagaagaagtgctcacaggcaacctccaaacactgaaaataagagtacatgaaggatatgaagaattcacaatggtcgggcgaagagctacagccattctaaggaaagcaaccagaagactgatccaattaatagtgagtgggagagacgagcagtcaatcgctgaagcgattatcgtagcaatggttttctcacaagaggattgcatgataaaagcagtacgaggtgatttgaattttgttaacagagcaaatcagcggctaaatcctatgcatcaacttctgaggcatttccaaaaggatgcaaaggtgctgtttcaaaactggggaattgaaccaattgacaatgtcatggggatgatcggaatattgcctgacatgacccccagcacagagatgtcactgagaggagtgagagtcagtaaaatgggagtggatgaatattccagtactgagagagtgatcgtgagcattgatcgtttcttgagagttcgagatcagaggggaaacgtactcttgtctcctgaagaagttagtgaaacacagggaacagagaaactgacgataacatattcatcgtctatgatgtgggaaatcaatggtccggaatcagtgctagtcaacacatatcaatggatcattagaaattgggagactgtgaagattcaatggtctcaagaccctacaatgttgtacaataagatggagtttgagcccttccaatccttggtgcccaaggctgccagaggccagtatagtggatttgtgaggacgttgttccagcagatgcgtgacgtgctggggacatttgacactgtccaaataataaagctcctaccatttgcagcagccccaccggaacagagtaggatgcagttctcttctctgactgtgaatgtaagaggttcaggaatgagaatacttgtgagaggcaactcccctgtgttcaactataacaaggcaaccaagagactcacagttcttggaaaggatgcaggtgcattgacagaagatccagatgagggaacagcaggagtggaatctgcggtgttaagaggatttctaattctgggcaaggaagacaaaagatatggaccagcattgagcatcgacgaattgagcaatcttgcgaaaggggaaaaagctaatgtgttgatagggcaaggagacgtggtgttggtaatgaaacggaaacgggactctagcatacttactgacagccagacagcgaccaaaaggattcggatggccatcaattag---
>H1N1_Avian_LC148827_A/duck/Hokkaido/W9/2015|2015.745
atggagagaataaaagaactgagagatttgatgtcgcagtctcgcactcgcgagatactgacaaaaaccactgtggaccatatggccataattaagaaatacacgtcaggaagacaggagaagaatcctgccctcaggatgaaatggatgatggcaatgaaatatccgattacagcagacaaaagaataatggaaatgatccctgaaagaaatgaacaaggtcagactctctggagcaagacaaatgatgctggatcagacagagtgatggtgtcacctctggctgtgacatggtggaatagaaatgggccgacgacaagtacagttcactatccaaaggtctacaaaacctattttgaaaaagtcgaaaggttgaaacacggaaccttcggtcctgttcactttcgaaatcaggttaaaatacgccgcagggttgacataaacccgggccatgcagatctcagtgctaaagaagcacaagatgtcatcatggaggtcgttttcccaaacgaagttggagccaggatattgacatcagaatcacaattaacaataacaaaggaaaagaaggaggagcttcaggactgtaagatcgctcctttgatggtggcatacatgttggagagagaactggttcgcaaaaccagattcctaccagtagctggcggaacaagcagcgtatatatcgaggtattgcatttgactcaagggacctgctgggaacaaatgtacacaccgggaggggaggtgagaaatgatgatgtcgatcagagtttgatcattgctgctagaaacattgttaggagggcaacagtatcagcagatccgttggcttcgctcttggagatgtgccatagtacacaaattggcgggataaggatggtggacattcttagacagaacccaacagaagagcaagctgtggatatatgcaaagcagcaatgggtttaagaatcagttcatccttcagttttggaggtttcactttcaaaaggacaagtgggtcatctgtcaaaagagaagaagaagtgctcacaggcaacctccaaacactgaaaataagaatacatgaaggatatgaagaattcacaatggtcggacgaaaagctacagccattctaaggaaagcaaccagaagactgatccaattaatagtgagtgggagagacgagcagtcaatcgctgaagcgattatcgtagcaatggttttctcacaagaggattgcatgataaaagcagtacgaggtgatttgaattttgttaacagagcaaatcagcggctaaatcctatgcatcaacttctgaggcatttccaaaaggatgcaaaggtgctgtttcaaaactggggaattgaaccaattgacaatgtcatggggatgatcggaatattgcctgacatgacccccagcacagagatgtcactgagaggagtgagagtcagtaaaatgggagtggatgaatattccagtactgagagagtggtcgtgagcattgatcgtttcttgagagttcgagatcagaggggaaacgtactcttgtctcctgaagaagttagtgaaacacagggaacagagaaactgacgataacatattcatcgtctatgatgtgggaaatcaatggtccggaatcagtgctagtcaacacatatcaatggatcattagaaattgggaaactgtgaagattcaatggtctcaagaccctacaatgttgtacaataagatggagtttgagcccttccaatccttggtgcccaaggctgccagaggccagtatagtggatttgtgaggacgttgttccagcagatgcgtgacgtgctggggacatttgacactgtccaaataataaagctcctaccatttgcagcagccccaccggaacagagtaggatgcagttctcttctctgactgtgaatgtaagaggttcaggaatgagaatacttgtgagaggcaattcccctgtgttcaactataacaaggcaaccaagagactcacagttcttggaaaggatgcaggtgcattgacagaagatccagatgaggggacagcaggagtggaatctgcggtattaagaggatttctaattctgggcaaggaagacaaaagatatggaccagcattgagcatcaacgaattgagcaatcttgcgaaaggggaaaaggctaatgtgttgatagggcaaggagacgtggtgttggtaatgaaacggaaacgggactctagcatacttactgacagccagacagcgaccaaaaggattcggatggccatcaattag---
>H11N9_Avian_KX121185_A/bean_goose/Hubei/SZY200/2016|2016.153
atggagagaataaaagaactaagagatttaatgtcgcagtctcgcactcgcgagatactgacaaaaaccactgtggaccatatggccataattaaaaaatacacgtcaggaagacaggagaagaatcctgccctcaggatgaaatggatgatggcaatgaaatatccgattacagcagacaaaagaataatggaaatgatccctgaaagaaatgaacaaggtcagactctctggagcaagacaaatgatgctggatcagacagagtgatggtgtcacctctggctgtgacatggtggaatagaaacgggccgacgacaagtacagtccactatccaaaggtctacaaaacctattttgaaaaagtcgaaaggttgaaacacggaaccttcggtcctgttcactttcgaaatcaggttaaaatacgccgcagggttgacataaacccgggccatgcagatctcagtgctaaagaagcacaagatgtcatcatggaggtcgttttcccaaacgaagttggagccaggatattgacatcagaatcacaattaacaataacaaaggaaaagaaggaggagcttcaggaatgtaagatcgctcctttgatggtggcatacatgttggagagagaactggttcgcaaaaccagattcctaccagtagctggcggaacaagcagcgtatatatcgaggtattgcatttgactcaagggacctgctgggaacaaatgtacacaccgggaggggaggtgagaaatgatgatgtcgatcagagtttgatcattgctgctagaaatattgttaggagagcaacagtatcagcagatccgttggcttcgctcttggagatgtgccatagtacacaaattggcgggataaggatggtggacattcttagacagaacccaacagaagagcaagctgtggatatatgcaaagcagcaatgggtttaagaatcagttcatccttcagttttggaggtttcactttcaaaaggacaagtgggtcatctgtcaaaagagaagaagaagtgctcacaggcaacctccaaacactgaaaataagagtacatgaaggatatgaagaattcacaatggtcgggcgaagagctacagccattctaaggaaagcaaccagaagactgatccaattaatagtgagtgggagagacgagcagtcaatcgctgaagctattatcgtagcaatggttttctcacaagaggattgcatgataaaagcagtacgaggtgatttgaattttgttaacagagcaaatcagcggctaaatcctatgcatcaacttctgaggcatttccaaaaggatgcaaaggtgctgtttcagaactggggaattgaaccaattgacaatgtcatggggatgatcggaatattgcctgacatgacccccagcacagagatgtcactgagaggagtgagagtcagtaaaatgggagtggatgaatattccagtactgagagagtggtcgtgagcattgatcgtttcttgagagttcgagatcagaggggaaacgtactcttgtctcctgaagaagttagtgaaacacagggaacagagaaactgacgataacatattcatcgtctatgatgtgggaaatcaatggtccggaatcagtgctagtcaacacatatcaatggatcattagaaattgggaaactgtgaagattcaatggtctcaagaccctacaatgttgtacaataagatggagtttgaacccttccaatccttggtgcccaaggctgccagaggccagtatagtggatttgtgaggacgttgttccagcagatgcgtgacgtgctggggacatttgacactgtccaaataataaagctcctaccatttgcagcagccccaccggaacagagtaggatgcagttctcttctctgactgtgaatgtaagaggttcaggaatgagaatacttgtgagaggcaactcccctgtgttcaactataacaaagcaaccaagagactcacagttcttggaaaggatgcaggtgcattgacagaagatccggatgagggaacagcaggagtggaatctgcggtattaagaggatttctaattctgggcaaggaagacaaaagatatggaccagcattgagcatcaacgaattgagcaatcttgcgaaaggggaaaaggctaatgtgttgatagggcaaggagacgtggtgttggtaatgaaacggaaacgggactctagcatacttactgacagccagacagcgaccaaaaggattcggatggccatcaattag---
>H6N2_Avian_MG042177_A/duck/Bangladesh/31227/2016|2016.899
atggagagaataaaagaactaagagatttgatgtcgcagtctcgcactcgcgagatactgacaaaaaccactgtggaccatatggccataattaagaaatacacgtcaggaagacaggagaagaatcctgccctcaggatgaaatggatgatggcaatgaaatatccgattacagcagacaaaagaataatggaaatgatccctgaaagaaatgaacaaggtcagactctctggagcaaaacaaatgatgctggatcagacagagtgatggtatcacctctggctgtgacatggtggaatagaaatgggccgacgacaagtacagtccactatccaaaggtctacaaaacctattttgaaaaggtcgaaaggttgaaacacggaaccttcggtcctgttcactttcgaaatcaggttaaaatacgccgcagggttgacataaacccgggccatgcagatctcagtgctaaagaagcgcaagatgtcatcatggaggtcgtttttccaaacgaagtaggagccaggatattgacatcagaatcacaattaacaataacaaaggaaaagaaggaggagcttcaggactgtaagatcgctcctttgatggtggcatacatgttggagagagaactggttcgtaaaaccagattcctaccagtagctggcggaacaagcagcgtgtatatcgaggtattgcatttgactcaagggacctgctgggaacaaatgtacacaccgggaggggaggtgagaaatgatgatgtcgatcagagtttgatcattgctgctagaaacattgttaggagagcaacagtatcagcagatccgttggcttcgctcttggagatgtgccatagcacacaaattggcgggataaggatggtggacattcttagacagaacccaacagaagagcaagctgtggatatatgcaaggcagcaatgggcttaagaatcagttcatccttcagttttggaggtttcactttcaaaagaacaagtgggtcatctgtcaaaagagaagaagaagtgctcacaggcaacctccaaacactgaaaataagagtacatgaaggatacgaagaattcacaatggtcgggcgaagagctacagccattctaaggaaagcaaccagaagactgatccaattaatagtgagtgggagggacgagcagtcaatcgctgaagcgattatcgtagcaatggttttctcacaagaggattgcatgataaaagcagtacgaggtgacttgaattttgttaatagagcaaatcagcggctaaatcctatgcaccaacttctgaggcatttccaaaaggatgcaaaggtgctgtttcaaaactggggagttgaaccaattgacaatgtcatggggatgatcggaatactgcctgacatgacccccagcacagagatgtcactaagaggagtgagagtcagtaaaatgggagtggatgaatattccagtactgagagagtagtcgtgagcattgatcgtttcttgagagttcgagatcagaggggaaacgtactcttgtctcctgaagaagttagtgaaacgcagggaacagagaaactgacgataacatattcatcgtctatgatgtgggaaataaatggtccggaatcagtgctagtcaacacatatcaatggatcattagaaattgggaaactgtgaagattcaatggtcccaagaccctacaatgttgtacaataagatggagtttgagccattccaatccttggtgcccaaggctgccagaggccaatatagtggatttgtgaggacgttgttccagcagatgcgtgacgtgctggggacatttgacactgtccaaataataaagctcttaccatttgcagcagccccaccggaacagagtaggatgcagttctcttctctgactgtgaatgtaagaggttcaggaatgagaatacttgtgagaggcaattcccctgtgttcaactataacaaggcaaccaagagactcacagttcttggaaaggatgcaggtgcattgacagaagacccagacgagggaacagcaggagtggaatctgcagtattaagaggatttctaattctgggcaaggaagacaaaagatatggaccagcattgagcatcaacgaattgagcaatcttgcgaaaggggaaaaggctaatgtgttgatagggcaaggagacgtggtgttggtaatgaaacggaaacgggactctagcatacttactgacagccagacagcgaccaaaaggattcggatggccatcaattag---
>H3N8_Avian_KX949521_A/northern_pintail/Alaska/UGAI15-7403/2015|2015.753
atggagagaataaaagaactaagagatttgatgtcgcagtctcgcactcgcgagatactgacaaaaaccactgtggaccatatggccataattaagaaatacacgtcaggaagacaggagaagaatcctgccctcaggatgaaatggatgatggcaatgaaatatccgattacagcagacaaaagaataatggaaatgatccctgaaaggaatgaacaaggtcagactctctggagcaaaacaaatgatgctggatcagacagagtgatggtgtcacctctggctgtgacatggtggaatagaaatgggccgacgacaagtaccgtccactatccaaaggtctacaaaacctattttgagaaagtcgagaggttgaaacacggaactttcggtcctgttcactttcgaaatcaggttaaaatacgccgcagggttgacataaacccgggccatgcagatctcagtgctaaagaagcacaagatgtcatcatggaggtcgttttcccaaacgaagttggagccaggatattgacatcagaatcacaattaacaataacaaaggaaaagaaggaggagcttcaggactgtaagatcgctcctttgatggtggcatacatgttggagagagaactggttcgcaaaaccagattcctaccagtagctggcggaacaagcagcgtgtatatcgaggtattgcatttgactcaagggacctgctgggaacaaatgtacacaccgggaggggaagtgagaaatgatgatgtcgatcagagtttgatcattgctgctagaaacattgttaggagagcaacagtatcagcagatccgttggcttcactcttggagatgtgccatagtacacaaattggcgggataaggatggtagacattcttagacagaacccaacagaagagcaagctgtggatatatgcaaagcagcaatgggtttaagaatcagttcatccttcagttttggaggtttcactttcaaaaggacaagtgggtcatctgtcaaaagagaagaagaagtgctcacaggcaacctccaaacactgaaaataagagtacatgaaggatatgaagaattcacaatggtcgggcgaagagctacagccattctaaggaaagcaaccagaagactgatccaattaatagtgagtgggagggacgagcagtcaatcgctgaagcgattatcgtagcaatggttttctcacaagaggattgcatgataaaagcagtacgaggtgatttgaattttgttaacagggcaaatcagcggctaaatcccatgcaccaacttctgaggcatttccaaaaggatgcaaaggtgctgtttcaaaactggggaattgaaccaattgacaatgtcatggggatgatcggaatattgcctgacatgacccccagcacagagatgtcattgagaggagtgagagtcagtaaaatgggggtagatgagtattccagtactgagagagtggtcgtgagcattgatcgtttcttgagagttcgagatcagaggggaaacgtactcttgtctcctgaagaagttagtgaaacacagggaacagagaaactgacgataacatattcatcgtctatgatgtgggaaatcaatggtccggaatcagtgctagtcaacacatatcaatggatcattagaaattgggaaactgtgaagattcaatggtctcaagaccctacaatgttgtacaataagatggagtttgagcccttccaatccttggtgcccaaggctgccagaggtcaatatagtggatttgtgaggacgttgtttcagcagatgcgtgacgtgctggggacatttgacactgtccaaataataaagctcctaccatttgcagcagccccaccggaacagaataggatgcagttctcttctctgactgtgaatgtgagaggttcaggcatgagaatacttgtgagaggcaactctcctgtgttcaactataacaaggcaaccaagaggctcacagttcttggaaaggatgcaggtgcattgacagaagatccagatgagggaacagcaggagtggaatctgcggtattaagaggatttctaatcctgggcaaggaagacaaaagatatggaccagcattgagcatcaacgaattgagcaatcttgcgaaaggggaaaaggctaatgtgttgatagggcaaggagacgtggtgttggtaatgaaacggaaacgggactctagcatacttactgacagccagacagcgaccaaaaggattcggatggccatcaattag---
>H6N1_Avian_KY131326_A/northern_pintail/Alaska/UGAI15-6994/2015|2015.721
atggagagaataaaagaactaagagatttgatgtcgcagtctcgcactcgcgagatactgacaaaaaccactgtggaccatatggccataattaagaaatacacgtcaggaagacaggagaagaatcctgccctcaggatgaaatggatgatggcaatgaaatatccgattacagcagacaaaagaataatggaaatgatccctgaaaggaatgaacaaggtcagactctctggagcaaaacaaatgatgctggatcagacagagtgatggtgtcacctctggctgtgacatggtggaatagaaatgggccgacgacaagtaccgtccactatccaaaggtctacaaaacctattttgagaaagtcgagaggttgaaacacggaactttcggtcctgttcactttcgaaatcaggttaaaatacgccgcagggttgacataaacccgggccatgcagatctcagtgctaaagaagcacaagatgtcatcatggaggtcgttttcccaaacgaagttggagccaggatattgacatcagaatcacaattaacaataacaaaggaaaagaaggaggagcttcaggactgtaagatcgctcctttgatggtggcatacatgttggagagagaactggttcgcaaaaccagattcctaccagtagctggcggaacaagcagcgtgtatatcgaggtattgcatttgactcaagggacctgctgggaacaaatgtacacaccgggaggggaagtgagaaatgatgatgtcgatcagagtttgatcattgctgctagaaacattgttaggagagcaacagtatcagcagatccgttggcttcactcttggagatgtgccatagtacacaaattggcgggataaggatggtagacattcttagacagaacccaacagaagagcaagctgtggatatatgcaaagcagcaatgggtttaagaatcagttcatccttcagttttggaggtttcactttcaaaaggacaagtgggtcatctgtcaaaagagaagaagaagtgctcacaggcaacctccaaacactgaaaataagagtacatgaaggatatgaagaattcacaatggtcgggcgaagagctacagccattctaaggaaagcaaccagaagactgatccaattaatagtgagtgggagggacgagcagtcaatcgctgaagcgattatcgtagcaatggttttctcacaagaggattgcatgataaaagcagtacgaggtgatttgaattttgttaacagggcaaatcagcggctaaatcccatgcaccaacttctgaggcatttccaaaaggatgcaaaggtgctgtttcaaaactggggaattgaaccaattgacaatgtcatggggatgatcggaatattgcctgacatgacccccagcacagagatgtcattgagaggagtgagagtcagtaaaatgggggtagatgagtattccagtactgagagagtggtcgtgagcattgatcgtttcttgagagttcgagatcagaggggaaacgtactcttgtctcctgaagaagttagtgaaacacagggaacagagaaactgacgataacatattcatcgtctatgatgtgggaaatcaatggtccggaatcagtgctagtcaacacatatcaatggatcattagaaattgggaaactgtgaagattcaatggtctcaagaccctacaatgttgtacaataagatggagtttgagcccttccaatccttggtgcccaaggctgccagaggtcaatatagtggatttgtgaggacgttgtttcagcagatgcgtgacgtgctggggacatttgacactgtccaaataataaagctcctaccatttgcagcagccccaccggaacagagtaggatgcagttctcttctctgactgtgaatgtgagaggttcaggcatgagaatacttgtgagaggcaactctcctgtgttcaactataacaaggcaaccaagaggctcacagttcttggaaaggatgcaggtgcattgacagaagatccagatgagggaacagcaggagtggaatctgcggtattaagaggatttctaatcctgggcaaggaagacaaaagatatggaccagcattgagcatcaacgaattgagcaatcttgcgaaaggggaaaaggctaatgtgttgatagggcaaggagacgtggtgttggtaatgaaacggaaacgggactctagcatacttactgacagccagacagcgaccaaaaggattcggatggccatcaattag---
>H3N6_Avian_KY131404_A/northern_pintail/Alaska/UGAI15-7415/2015|2015.756
atggagagaataaaagaactaagagatttgatgtcgcagtctcgcactcgcgagatactgacaaaaaccactgtggaccatatggccataattaagaaatacacgtcaggaagacaggagaagaatcctgccctcaggatgaaatggatgatggcaatgaaatatccgattacagcagacaaaagaataatggaaatgatccctgaaaggaatgaacaaggtcagactctctggagcaaaacaaatgatgctggatcagacagagtgatggtgtcacctctggctgtgacatggtggaatagaaatgggccgacgacaagtaccgtccactatccaaaggtctacaaaacctattttgagaaagtcgagaggttgaaacacggaactttcggtcctgttcactttcgaaatcaggttaaaatacgccgcagggttgacataaacccgggccatgcagatctcagtgctaaagaagcacaagatgtcatcatggaggtcgttttcccaaacgaagttggagccaggatattgacatcagaatcacaattaacaataacaaaggaaaagaaggaggagcttcaggactgtaagatcgctcctttgatggtggcatacatgttggagagagaactggttcgcaaaaccagattcctaccagtagctggcggaacaagcagcgtgtatatcgaggtattgcatttgactcaagggacctgctgggaacaaatgtacacaccgggaggggaagtgagaaatgatgatgtcgatcagagtttgatcattgctgctagaaacattgttaggagagcaacagtatcagcagatccgttggcttcactcttggagatgtgccatagtacacaaattggcgggataaggatggtagacattcttagacagaacccaacagaagagcaagctgtggatatatgcaaagcagcaatgggtttaagaatcagttcatccttcagttttggaggtttcactttcaaaaggacaagtgggtcatctgtcaaaagagaagaagaagtgctcacaggcaacctccaaacactgaaaataagagtacatgaaggatatgaagaattcacaatggtcgggcgaagagctacagccattctaaggaaagcaaccagaagactgatccaattaatagtgagtgggagggacgagcagtcaatcgctgaagcgattatcgtagcaatggttttctcacaagaggattgcatgataaaagcagtacgaggtgatttgaattttgttaacagggcaaatcagcggctaaatcccatgcaccaacttctgaggcatttccaaaaggatgcaaaggtgctgtttcaaaactggggaattgaaccaattgacaatgtcatggggatgatcggaatattgcctgacatgacccccagcacagagatgtcattgagaggagtgagagtcagtaaaatgggggtagatgagtattccagtactgagagagtggtcgtgagcattgatcgtttcttgagagttcgagatcagaggggaaacgtactcttgtctcctgaagaagttagtgaaacacagggaacagagaaactgacgataacatattcatcgtctatgatgtgggaaatcaatggtccggaatcagtgctagtcaacacatatcaatggatcattagaaattgggaaactgtgaagattcaatggtctcaagaccctacaatgttgtacaataagatggagtttgagcccttccaatccttggtgcccaaggctgccagaggtcaatatagtggatttgtgaggacgttgtttcagcagatgcgtgacgtgctggggacatttgacactgtccaaataataaagctcctaccatttgcagcagccccaccggaacagagtaggatgcagttctcttctctgactgtgaatgtgagaggttcaggcatgagaatacttgtgagaggcaactctcctgtgttcaactataacaaggcaaccaagaggctcacagttcttggaaaggatgcaggtgcattgacagaagatccagatgagggaacagcaggagtggaatctgcggtattaagaggatttctaatcctgggcaaggaagacaaaagatatggaccagcattgagcatcaacgaattgagcaatcttgcgaaaggggaaaaggctaatgtgttgatagggcaaggagacgtggtgttggtaatgaaacggaaacgggactctagcatacttactgacagccagacagcgaccaaaaggattcggatggccatcaattag---
>H8N4_Avian_MG976689_A/northern_pintail/Alaska/UGAI16-3997/2016|2016.679
atggagagaataaaagaactaagagatttgatgtcgcagtctcgcactcgcgagatactgacaaaaaccactgtggaccatatggccataattaagaaatacacgtcaggaagacaggagaagaatcctgccctcaggatgaaatggatgatggcaatgaaatatccgattacagcagacaaaagaataatggaaatgatccctgaaaggaatgaacaaggtcagactctctggagcaaaacaaatgatgctggatcagacagagtgatggtgtcacctctggctgtgacatggtggaatagaaatgggccgacgacaagtaccgtccactatccaaaggtctacaaaacctattttgagaaagtcgaaaggttgaaacacggaactttcggtcctgttcactttcgaaatcaggttaaaatacgccgcagggttgacataaacccgggccatgcagatctcagtgctaaagaagcacaagatgtcatcatggaagtcgttttcccaaacgaagttggagccaggatattgacatcagaatcacaattaacaataacaaaggaaaagaaggaggagcttcaggactgtaagatcgctcctttgatggtggcatacatgttggagagagaactggttcgcaaaaccagattcctaccagtagctggcggaacaagcagcgtgtatattgaggtattgcatttgactcaagggacctgctgggaacaaatgtacacaccgggaggggaagtgagaaatgatgatgtcgaccagagtttgatcattgctgctagaaacattgttaggagagcaacagtatcagcagatccgttggcttcactcttggagatgtgccatagtacacaaattggcgggataaggatggtggacattcttagacagaacccaacagaagagcaagctgtggatatatgcaaagcagcaatgggtttaagaatcagttcatccttcagttttggaggtttcactttcaaaaggacaagtgggtcatctgtcaaaagagaagaagaagtgctcacaggcaacctccaaacactgaaaataagagtacatgaaggatatgaagaattcacaatggtcggacgaagagctacagccattctaaggaaagcaaccagaagactgatccaattaatagtgagtgggagggacgagcagtcaatcgctgaagcgattatcgtagcaatggttttctcacaagaggatagcatgataaaagcagtacgaggtgatttgaattttgttaacagggcaaatcagcggctaaatcctatgcaccaacttctgaggcatttccaaaaggatgcaaaggtgctgtttcaaaactggggaattgaaccaattgacaatgtcatggggatgatcggaatattgcctgacatgacccccagcacagagatgtcattgagaggagtgagagtcagtaaaatgggagtggatgaatattccagtactgagagagtggtcgtaagcattgatcgtttcttgagagttcgagatcagaggggaaacgtactcttgtctcctgaagaagttagtgaaacacagggaacagagaaactgacgataacatattcatcgtctatgatgtgggaaatcaatggtccggaatcagtgctagtcaacacatatcaatggatcattagaaattgggaagctgtgaagattcaatggtctcaagaccctacaatgttgtacaataagatggagtttgagcccttccaatccttggtgcccaaggctgccagaggtcaatatagtggatttgtgaggacgttgttccagcagatgcgtgacgtgctggggacatttgacactgtccaaataataaagctcctaccatttgcagcagccccaccggaacagagtaggatgcagttctcttctctgactgtgaatgtaagaggttcaggaatgagaatacttgtgagaggcaactcccctgtgttcaactataacaaggcaaccaagaggctcacagttcttggaaaggatgcaggtgcattgacagaagatccagatgagggaacaacaggagtggaatctgcggtattaagaggatttctaattctgggcaaggaagacaaaagatatggaccagcactgagcatcaacgaattgagcaatcttgcgaaaggggaaaaggctaatgtgttgatagggcaaggagacgtggtgttggtaatgaaacggaaacgggactctagcatacttactgacagccagacagcgaccaaaaggattcggatggccatcaattag---
>H4N2_Avian_MH135553_A/duck/Bangladesh/33638/2017|2017.740
atggagagaataaaagaactaatagatttgatgtcgcagtctcgcactcgcgagatactgacaaaaaccactgtggaccatatggccataattaagaaatacacgtcaggaagacaggagaagaatcctgccctcaggatgaaatggatgatggcaatgaaatatccgattacagcagacaaaagaataatggaaatgatccctgaaagaaatgaacaaggtcagactctctggagcaagacaaatgatgcaggatcagacagagtgatggtatcacctctggctgtgacatggtggaatagaaatgggccgacgacaagtacagtccactatccaaaggtctacaaaacctattttgaaaaagtcgaaaggttgaaacacggaaccttcggtcctgttcactttcgaaatcaggttaaaatacgccgcagggttgacataaacccgggccatgcagatctcagtgctaaagaagcacaagatgtcatcatggaggtcgttttcccaaacgaagttggagccaggatattgacatcggaatcacaattaacaataacaaaggaaaagaaggaggagcttcaggactgtaaaatcgctcctttgatggtggcatacatgttggagagagaactggttcgcaaaaccaggttcctaccagtagttggcggaacaagcagcgtatatatcgaagtattgcatttgactcaagggacctgctgggaacaaatgtacacaccgggaggagaggtgagaaatgatgatgtcgatcagagtttgatcattgctgctagaaacattgttaggagagcaacagtatcagcagacccgttggcttcgctcttggagatgtgccatagtacccaaattggcgggataaggatggtggacattcttaaacagaacccgacagaagagcaggctgtggatatatgcaaagcagcaatgggtttaagaatcagttcatccttcagttttggaggtttcactttcaaaaggacaagtgggtcatctgtcaaaagagaagaagaagtgctcacaggcaacctccaaacactgaaaataagagtacatgaaggatatgaagaattcacaatggtcgggcgaagagctacagccattttaaggaaagcaaccagaagactgatccaattaatagtgagtgggagagacgagcagtcaatcgctgaagcaattattgtagcaatggttttctcacaagaggattgcatgataaaagcagtacgaggtgatttgaattttgttaacagagcaaatcagcggctaaaccctatgcatcaacttctgaggcatttccaaaaggatgcaaaggtgctgtttcaaaactggggaattgaaccaattgacaatgtcatggggatgataggaatattgcctgacatgacccccagcacagagatgtcactgagaggagtgagagtcagtaaaatgggagtggatgaatattccagtactgagagagtggtcgtgagcattgatcgtttcttgagagttcgagatcagaggggaaacgtactcttgtctcctgaagaagttagtgaaacacagggaacagagaaactgacgataacatattcatcgtctatgatgtgggaaatcaatggtccggaatcagtgctagtcaacacatatcaatggatcattagaaattgggaaactgtgaagattcaatggtctcaagaccctacaatgttgtacaataaaatggagtttgagcccttccaatccttggtgcccaaggctgccagaggccagtatagtggatttgtgaggacgttgttccagcagatgcgtgacgtgctgggaacatttgatactgtccaaataataaagctcctaccatttgcagcagccccaccggaacagagtaggatgcagttctcttctctgactgtgaatgtaagaggttcaggaatgagaatacttgtgagaggcaactcccctgtgttcaactataacaaggcaaccaagagactcacagttcttggaaaggatgcaggtgcattgacagaagatccagatgaggggacagcaggagtggaatctgcggtattaagaggatttctaattctgggcaaggaagacaaaagatatggaccagcattgagcatcaacgaattgagcaatcttgcgaaaggggaaaaggctaatgtgttgatagggcaaggagacgtggtgttggtaatgaaacggaaacgggactctagcatacttactgacagccagacagcgaccaaaaggattcggatggccatcaattag---
>H1N1_Avian_LC367495_A/duck/Mongolia/675/2010|2010.658
atggagagaataaaagaactaagagatttgatgtcgcagtctcgcactcgcgagatactgacaaaaaccactgtggaccatatggccataattaagaaatacacgtcaggaagacaggagaagaaccctgcccttaggatgaaatggatgatggcaatgaaatatccgattacagcagacaaaagaataatggaaatgatccctgaaagaaatgaacaaggtcagactctctggagcaaaacaaatgatgctggatcagacagagtgatggtgtcacctctggctgtgacatggtggaatagaaatgggccgacgacaagtacagtccactatccaaaggtctacaaaacctattttgaaaaagtcgaaaggttgaaacatggaaccttcggtcctgttcactttcgaaatcaggttaaaatacgccgcagggttgacataaatccgggccatgcagatctcagtgccaaagaagcacaagatgtcatcatggaggtcgttttcccaaacgaagttggagccaggatattgacatcagagtcacaattaacaataacaaaggaaaagaaggaggagcttcaggactgtaagatcgctcctttgatggtggcatacatgttggagagagaactggttcgcaaaaccagattcctaccagtagctggcggaacaagcagcgtgtatatcgaggtattgcatttgactcaagggacctgctgggaacaaatgtacacaccgggaggggaggtgagaaatgatgatgtcgatcagagtttgatcattgctgctagaaatattgttaggagagcaacagtatcagcagatccgttggcttcgctcttggagatgtgccatagtacacaaattggcgggataaggatggtggacattcttagacagaacccaacagaagagcaagctgtggatatatgcaaggcagcaatgggtttgagaatcagttcatccttcagctttggaggtttcactttcaaaaggacaagtgggtcatctgtcaaaagagaagaagaagtgctcacaggcaacctccaaacactgaaaataagagtacatgaaggatatgaagagttcacaatggttgggcgaagagctacagccattctaaggaaagcaaccagaaggctgatccaattaatagtgagtgggagagacgagcagtcaattgctgaagcgattatcgtggcaatggttttctcgcaagaggattgcatgataaaagcagtacgaggtgatttgaattttgttaacagagcaaatcagcggctaaatcctatgcatcaacttctgaggcatttccaaaaggatgcaaaggtgctgtttcaaaactggggaattgaaccaattgacaatgtcatggggatgatcggaatactgcctgacatgacccccagcacagagatgtcactgagaggagtgagagtcagtaaaatgggagtggatgaatattccagtactgagagagtggttgtgagcattgatcgtttcttgagagtccgagatcagaggggaaacgtactcttgtctcctgaagaagttagtgaaacacagggaacagagaaactgacgataacatattcatcgtctatgatgtgggaaatcaatggtccggaatcagtgctagtcaacacatatcaatggatcattagaaattgggaaactgtgaagattcagtggtctcaagaccctacaatgttgtacaacaagatggagtttgagcccttccaatccttggtgcccaaggctgccagaggccagtatagtggatttgtgaggacgttgttccagcagatgcgtgatgtgctggggacatttgacaccgtccaaataataaagctcctaccatttgcagcagccccaccggaacagagtaggatgcagttctcttctctgactgtgaatgtaagaggttcaggaatgagaatacttgtgagaggcaattcccctgtgttcaactataacaaggcaaccaagagactcacagttcttggaaaggatgcaggtgcattgacagaagatccagatgagggaacagcaggagtggaatctgcggtattaagaggatttctaattctgggcaaggaagacaaaagatatggaccagcattgagcatcaacgaattgagcaatcttgcgaaaggggaaaaggctaatgtgttgatagggcaaggagacgtggtgttggtaatgaaacggaaacgggactctagcatacttactgacagccagacagcgaccaaaaggattcggatggccatcaattag---
>H3N8_Avian_CY146601_A/duck/Hunan/S1256/2012|2012.222
atggagagaataaaagaactaagagatttgatgtcgcagtctcgcactcgcgagatactgacaaaaaccactgtggaccatatggccataattaagaaatacacgtcaggaagacaggagaagaaccctgcccttaggatgaaatggatgatggcaatgaaatatccgattacagcggacaaaagaataatggaaatgatccctgaaagaaatgaacaaggtcagactctctggagcaaaacaaatgatgctggatcggacagagtgatggtgtcacctctggctgtgacatggtggaatagaaatgggccgacgacaagtacagtccactatccaaaggtctacaaaacctattttgaaaaagttgaaaggttgaaacatggaaccttcggtcctgttcactttcgaaatcaggttaaaatacgccgcagggttgacataaatccgggccatgcagatctcagtgccaaagaagcacaagatgtcatcatggaggtcgttttcccaaacgaagttggagccaggatattgacatcagagtcacaattaacaataacaagggaaaagaaggaggagcttcaggactgtaagatcgctcctttgatggtggcatacatgttggagagagaactggttcgcaaaaccagattcctaccagtagctggcggaacaagcagggtgtatatcgaggtattgcatttgactcaagggacctgctgggaacaaatgtacacaccgggaggggaggtgagaaatgatgatgtcgatcaaagtttgatcattgctgctagaaacattgttaggagagcaacagtatcagcagatccgttggcttcgctcttggagatgtgccatagtacacaaattggcgggataaggatggtggacattcttagacagaacccaacagaagagcaagctgtggatatatgcaaggcagcaatgggtttgagaatcagttcatccttcagctttggaggtttcactttcaaaaggacaagtgggtcatctgtcaaaagagaagaagaagtgctcacaggcaacctccaaacactgaaaataagagtacatgaaggatatgaagagttcacaatggttgggcgaagagctacagccattctaaggaaagcaaccagaaggctgatccaattaatagtgagtgggagagacgagcagtcaattgctgaagcgattatcgtggcaatggttttctcrcargaggattgcatgataaaagcagtacgaggtgatttgaattttgttaacagagcaaatcagcggctaaatcctatgcatcaacttctgaggcatttccaaaaggatgcaaaggtgctgtttcaaaactggggaattgaaccaattgacaatgtcatggggatgatcggaatactgcctgacatgacccccagcacagagatgtcactgagaggagtgagagtcagtaaaatgggagtggatgaatattccagtactgagagagtggttgtgagcattgatcgtttcttgagagtccgagatcagaggggaaacgtactcttgtctcctgaagaagttagtgaaacacagggaacagagaaactgacgataacatattcatcgtctatgatgtgggaaatcaatggtccggaatcagtgctagtcaacacatatcaatggatcattagaaattgggaaactgtgaagattcagtggtctcaagaccctacaatgttgtacaataagatggagtttgagcccttccaatccttggtgcccaaggctgccagaggccagtatagtggatttgtgaggacgttgttccagcagatgcgtgatgtgctggggacatttgacaccgtccaaataataaagctcctaccatttgcagcagccccaccggaacagagtaggatgcagttctcttctctgactgtgaatgtaagaggttcaggaatgagaatacttgtgagaggcaattcccctgtgttcaactataacaaggcaaccaagagactcacagttcttggaaaggatgcaggtgcattgacagaagatccagatgagggaacagcaggagtggaatctgcggtattaagaggatttctaattctgggcaaggaggacaaaagatatggaccagcattgagcatcagcgaattgagcaatcttgcgaaaggggaaaaggctaatgtgttgatagggcaaggagacgtggtgttggtaatgaaacggaaacgggactctagcatacttactgacagccagacagcgaccaaaaggattcggatggccatcaattag---
>H10N8_Avian_KP285594_A/duck/Jiangxi/6460/2013|2013.090
atggagagaataaaagaactaagagatttgatgtcacagtctcgcactcgcgagatactgacaaagaccactgtggaccatatggccataattaagaaatacacgtcaggaagacaggagaagaaccctgcccttaggatgaaatggatgatggcaatgaaatatccgattacagcagacaaaagaataatggaaatgatccctgaaagaaatgaacaaggtcagactctctggagcaaaacaaatgatgctggatcagacagagtgatggtgtcacctctggctgtgacatggtggaatagaaatgggccgacgacaagtacagtccactatccaaaggtctacaaaacctattttgaaaaagtcgaaaggttgaaacatggaaccttcggtcctgttcactttcgaaatcaggttaaaatacgccgcagggttgacataaatccgggccatgcagatctcagtgccaaagaagcacaagatgtcatcatggaggtcgttttcccaaacgaagttggagccagaatattgacatcagattcacaattaacaataacaaaggaaaagaaggaggagcttcaggactgtaagatcgctcctttgatggtggcatacatgttggagagagaactggttcgcaaaaccagattcctaccagtagctggcggaacaagcagcgtgtatatcgaggtattgcatttgactcaagggacctgctgggaacaaatgtacacaccgggaggggaggtgagaaatgatgatgtcgatcagagtctgatcattgctgctagaaatattgttaggagagcaacagtatcagcagatccgttggcttcgctcttggagatgtgccatagtacacaaattggcgggataaggatggtggacattcttagacagaacccaacagaagagcaagctgtggatatatgcaaggcagcaatgggtttgagaatcagttcatccttcagctttggaggtttcactttcaaaaggacaagtgggtcatctgtcagaagagaagaagaagtactcacaggcaacctccaaacactaaaaataagagtacatgaaggatatgaagagttcacaatggttgggcgaagagctacagccattctaaggaaagcaaccagaaggctgatccaattaatagtgagtgggagagacgagcagtcaattgctgaagcgattatcgtggcaatggttttctcgcaagaggattgcatgataaaagcagtacgaggtgatttgaattttgttaacagagcaaatcagcggctaaatcctatgcatcaacttctgaggcatttccaaaaggatgcaaaggtgctgtttcaaaactggggaattgaaccaattgacaatgtaatggggatgattggaatactgcctgacatgacccccagcacagagatgtcactgagaggagtgagagtcagtaaaatgggagtggatgaatattccagtactgagagagtggttgtgagcattgatcgtttcttgagagtccgagatcagagaggaaacgtactcttgtctcctgaagaagttagtgaaacacaaggaacagagaaactgacgataacatattcatcgtctatgatgtgggaaatcaatggtccggaatcagtgctagtcaacacatatcaatggatcattagaaattgggaaactgtgaagattcagtggtctcaagaccctacaatgttgtacaataaaatggagtttgagcccttccagtccttagtgcccaaggctgccagaggccagtatagtggatttgtgaggacgttgttccagcagatgcgtgatgtgctggggacatttgacaccgtccaaataataaagctcctaccatttgcagcggccccaccggaacagagtaggatgcagttctcttctctgactgtgaatgtaagaggttcaggaatgagaatacttgtgagaggcaattctcctgtgttcaactataacaaggcaaccaagagactcacaattcttggaaaggatgcaggtgcattgacagaagatccagatgagggaacagcaggagtggaatctgcggtattaagaggatttctaattctgggcaaggaagacaaaagatatggaccagcattgagcatcaacgaattgagcaatcttgcgaaaggggaaaaggctaatgtgttgatagggcaaggagacgtggtgttggtaatgaaacggaaacgggactctagcatacttactgacagccagacagcgaccaaaaggattcggatggccatcaattag---
>H10N8_Avian_KP285650_A/duck/Jiangxi/6535/2013|2013.090
atggagagaataaaagaactaagagatttgatgtcacagtctcgcactcgcgagatactgacaaagaccactgtggaccatatggccataattaagaaatacacgtcaggaagacaggagaagaaccctgcccttaggatgaaatggatgatggcaatgaaatatccgattacagcagacaaaagaataatggaaatgatccctgaaagaaatgaacaaggtcagactctctggagcaaaacaaatgatgctggatcagacagagtgatggtgtcacctctggctgtgacatggtggaatagaaatgggccgacgacaagtacagtccactatccaaaggtctacaaaacctattttgaaaaagtcgaaaggttgaaacatggaaccttcggtcctgttcactttcgaaatcaggttaaaatacgccgcagggttgacataaatccgggccatgcagatctcagtgccaaagaagcacaagatgtcatcatggaggtcgttttcccaaacgaagttggagccagaatattgacatcagattcacaattaacaataacaaaggaaaagaaggaggagcttcaggactgtaagatcgctcctttgatggtggcatacatgttggagagagaactggttcgcaaaaccagattcctaccagtagctggcggaacaagcagcgtgtatatcgaggtattgcatttgactcaagggacctgctgggaacaaatgtacacaccgggaggggaggtgagaaatgatgatgtcgatcagagtctgatcattgctgctagaaatattgttaggagagcaacagtatcagcagatccgttggcttcgctcttggagatgtgccatagtacacaaattggcgggataaggatggtggacattcttagacagaacccaacagaagagcaagctgtggatatatgcaaggcagcaatgggtttgagaatcagttcatccttcagctttggaggtttcactttcaaaaggacaagtgggtcatctgtcagaagagaagaagaagtactcacaggcaacctccaaacactaaaaataagagtacatgaaggatatgaagagttcacaatggttgggcgaagagctacagccattctaaggaaagcaaccagaaggctgatccaattaatagtgagtgggagagacgagcagtcaattgctgaagcgattatcgtggcaatggttttctcgcaagaggattgcatgataaaagcagtacgaggtgatttgaattttgttaacagagcaaatcagcggctaaatcctatgcatcaacttctgaggcatttccaaaaggatgcaaaggtgctgtttcaaaactggggaattgaaccaattgacaatgtaatggggatgattggaatactgcctgacatgacccccagcacagagatgtcactgagaggagtgagagtcagtaaaatgggagtggatgaatattccagtactgagagagtggttgtgagcattgatcgtttcttgagagtccgagatcagagaggaaacgtactcttgtctcctgaagaagttagtgaaacacaaggaacagagaaactgacgataacatattcatcgtctatgatgtgggaaatcaatggtccggaatcagtgctagtcaacacatatcaatggatcattagaaattgggaaactgtgaagattcagtggtctcaagaccctacaatgttgtacaataaaatggagtttgagcccttccagtccttagtgcccaaggctgccagaggccagtatagtggatttgtgaggacgttgttccagcagatgcgtgatgtgctggggacatttgacaccgtccaaataataaagctcctaccatttgcagcggccccaccggaacagagtaggatgcagttctcttctctgactgtgaatgtaagaggttcaggaatgagaatacttgtgagaggcaattctcctgtgttcaactataacaaggcaaccaagagactcacaattcttggaaaggatgcaggtgcattgacagaagatccagatgagggaacagcaggagtggaatctgcggtattaagaggatttctaattctgggcaaggaagacaaaagatatggaccagcattgagcatcaacgaattgagcaatcttgcgaaaggggaaaaggctaatgtgttgatagggcaaggagacgtggtgttggtaatgaaacggaaacgggactctagcatacttactgacagccagacagcgaccaaaaggattcggatggccatcaattag---
>H6N8_Avian_KX867854_A/wild_bird/Jiangxi/P419/2016|2016.016
atggagaggataaaagaactaaaagatttgatgtcgcagtctcgcactcgcgagatactgacaaaaaccactgtggaccatatggccataattaagaaatacacgtcaggaagacaggagaagaaccctgcccttaggatgaaatggatgatggcaatgaaatatccgattacagcagacaaaagaataatggaaatgatccctgaaagaaatgaacaaggtcagactctctggagcaaaacaaatgatgctggatcagacagagtgatggtgtcacctctggctgtgacatggtggaatagaaatgggccgacgacaagtacagtccactatccaaaggtctacaaaacctattttgaaaaagtcgaaaggttgaaacacggaaccttcggtcccgttcactttcgaaatcaggttaaaatacgccgcagggttgacataaacccgggccatgcagatctcagtgccaaagaagcacaagatgtcatcatggaggtcgttttcccaaacgaagttggagccaggatattgacatcagagtcacaattaacaataacaaaggaaaagaaggaggagcttcaggactgtaagatcgctcctttgatggtggcatacatgttggagagagaactggttcgcaaaaccagattcctaccagtagctggcggaacaagcaacgtgtatatcgaggtgttgcatttgactcaagggacctgctgggaacaaatgtacacaccgggaggggaggtgagaaatgatgatgtcgatcagagtttgatcattgctgctagaaatattgttaggagagcaacagtatcagcagatccattggcttcgctcttggagatgtgccatagtacacaaattggcgggataaggatggtggacattcttagacagaacccaacagaagagcaagctgtggatatatgcaaagcagcaatgggtttgagaatcagttcatccttcagctttggaggtttcactttcaaaaggacaagtgggtcatctgtcaaaagagaagaagaagtgctcacaggcaacctccaaacactgaaaattagagtacatgaaggatatgaagaattcacaatggttgggcgaagagctacagccattctaaggaaagcaaccagaaggctgatccaattaatagtgagtgggagagacgagcagtcaatcgctgaagcgattatcgtggcaatggttttctcacaagaggattgcatgataaaagcagtacgaggtgatttgaattttgttaatagagcaaatcagcggctaaatcctatgcatcaacttctgaggcatttccaaaaggatgcaaaagtgctgtttcaaaactggggaattgaaccaattgacaatgtcatggggatgatcggaatactgcctgacatgacccccagcacagagatgtcactgagaggagtgagagtcagtaaaatgggagtggatgaatattccagcactgagagggtggtcgtgagcattgatcgtttcttgagagtccgagatcagaggggaaacgtactcttgtctcctgaagaagttagtgaaacacagggaacagagaaactgacgataacatattcatcgtctatgatgtgggaaatcaatggtccggaatcagtgctagtcaacacatatcaatggatcattagaaattgggaaactgtgaagattcagtggtctcaagaccctacaatgttgtacaataagatggagtttgagcccttccaatccttggtgcccaaggctgccagaggccaatatagtggatttgtgaggacgttgttccagcagatgcgtgatgtgctggggacatttgacactgtccaaataataaagctcctaccatttgcagcagccccaccggaacagagtaggatgcagttctcttctctgactgtgaatgtaagaggttcaggaatgagaatacttgtgagaggcaactcccctgtgttcaactataacaaggcaaccaagagactcacagttcttggaaaggatgcaggtgcattgacagaagatccagatgagggaacagcaggagtggaatctgcggtattaagaggatttctaattctgggcaaggaagacaaaagatatggaccagcattgagcatcaacgaattgagcaatcttgcgaaaggggaaaaggctaatgtgttaatagggcaaggagacgtggtgttggtaatgaaacggaaacgggactctagcatacttactgacagccagacagcgaccaaaagaattcggatggccatcaattag---
>H3N8_Avian_LC367351_A/duck/Mongolia/405/2011|2011.655
atggagagaattaaagaactaagagatttgatgtcgcagtctcgcactcgcgagatactgacaaaaaccactgtggaccatatggccataattaagaaatacacgtcaggaagacaggagaagaaccctgcccttaggatgaaatggatgatggcaatgaaatatccgattacagcagacaaaagaataatggaaatgatccctgaaagaaatgaacaaggtcagactctctggagcaaaacaaatgatgctggatcagacagagtgatggtgtcacctctggctgtgacatggtggaatagaagtgggccgacgacaagtacagtccactatccaaaggtctacaaaacctactttgaaaaagtcgaaaggttgaaacatggaaccttcggtcctgttcactttcgaaatcaggttaaaatacgccgcagggttgacataaacccgggccatgcagatctcagtgccaaagaagcacaagatgtcatcatggaggtcgttttcccaaacgaagttggagccaggatattgacatcagagtcgcaattaacaataacaaaggaaaagaaggaggagcttcaggactgtaagatcgctcctttgatggtggcatacatgttggagagagaactggttcgcaaaaccagattcctaccagtagctggcggaacaagcagcgtgtatatagaggtattacatttgactcaagggacctgctgggaacaaatgtacacaccgggaggggaggtgagaaatgatgatgtcgatcagagtttgatcattgctgctagaaatattgttaggagagcaacagtatcagcagacccgttggcttcgctcttggagatgtgccatagtacacaaattggcgggataaggatggtggacattcttagacagaacccaacagaagagcaagctgtggatatctgcaaagcagcaatgggtttgaggatcagttcatccttcagctttggaggtttcactttcaaaaggacaagtgggtcatctgtcaaaagagaagaagaagtgctcacaggcaacctccaaacactgaaaataagagtacatgaaggatatgaagaattcacaatggttgggcgaagagctacagccattctaaggaaagcaaccagaaggctgatccaattaatagtgagtgggagagacgagcagtcaatcgctgaagcgattatagtggcaatggttttctcacaagaggattgcatgataaaagcagtgcgaggtgatttgaattttgttaacagagcaaatcagcggctaaatcctatgcatcaacttctgaggcatttccaaaaggatgcaaaggtgctgtttcaaaactggggaattgaaccaattgacaatgtcatggggatgatcggaatactgcctgacatgacccccagcacagagatgtcactgagaggagtgagagtcagtaaaatgggagtggatgaatattccagcactgagagagtggtcgtgagcattgatcgtttcttgagagtccgagatcagaggggaaacgtactcttgtctcccgaagaagttagtgaaacacagggaacagagaaactgacgataacatattcatcgtctatgatgtgggaaatcaatggtccggaatcagtgctagtcaacacatatcaatggatcattagaaattgggaaactgtgaagattcagtggtcccaagaccctacaatgttgtacaataagatggagtttgagcctttccaatccttggtgcccaaggctgccagaggccagtacagtggatttgtgaggacgttattccagcagatgcgtgatgtgctggggacatttgacactgtccaaataataaagctcctaccatttgcagcagccccaccggaacagagtaggatgcagttctcttctctgactgtgaatgtaagaggttcaggaatgagaatacttgtgagaggcaactcccctgtgttcaactataacaaggcaaccaagagactcacagttctcggaaaggatgcaggtgcattgacagaagatccagatgagggaacagcaggagtggagtctgcggtgttaagaggatttctaattctgggcaaggaagacaaaagatatggaccagcattgagcatcaacgaattgagcaatcttgcgaaaggggaaaaggctaatgtgttgatagggcaaggagacgtggtgttggtaatgaaacggaaacgggactctagcatacttactgacagccagacagcgaccaaaaggattcggatggccatcaattag---
>H4N2_Avian_KU160960_A/duck/Hubei/S2213/2012|2012.419
atggagagaataaaagaactaagagatttgatgtcgcagtctcgcactcgcgagatactgacaaaaaccactgtggaccatatggccataattaagaaatacacgtcaggaagacaggagaagaaccctgcccttaggatgaaatggatgatggcaatgaaatatccaattacagcagacaaaagaataatggaaatgatccctgaaagaaatgaacaaggtcagactctctggagcaaaacaaatgatgctggatcagacagagtgatggtgtcacctctggctgtgacatggtggaatagaaatggaccgacgacaagtacagtccactatccaaaggtctacaaaacctattttgaaaaagtcgaaaggttgaaacatggaaccttcggtcctgttcactttcgaaatcaggttaaaatacgccgcagggttgacataaacccgggccatgcagatctcagtgccaaagaagcacaagatgtcatcatggaggtcgttttcccaaacgaagttggagccaggatattgacatcagagtcacaattaacaataacaaaggaaaagaaggaggagcttcaggactgtaagatcgctcctttgatggtggcatacatgttggagagagaactggttcgcaaaaccagattcctaccagtagctggcggaacaagcagcgtgtatatcgaggtattgcatttgactcaagggacctgctgggaacaaatgtacacaccgggaggggaggtgagaaatgatgatgtcgatcagagtttgatcattgctgctagaaatattgttaggagagcaacagtatcagcagatccgttggcttcgctcttggagatgtgccatagcacacaaattggcgggataaggatggtggacattcttagacagaacccaacagaagaacaagctgtggatatatgcaaagcagcaatgggtttgagaatcagttcatccttcagctttggaggtttcactttcaaaaggacaagtgggtcatctgtcaaaagagaggaagaagtgctcacaggcaacctccaaacactgaaaataagagtacatgaaggatatgaagaattcacaatggttgggcgaagagctacagccattctaaggaaagcaaccagaaggctgatccaattaatagtgagtgggagagatgagcaatcaatcgcagaagcgattatcgtggcaatggttttctcacaagaggattgcatgataaaagcagtacgaggtgatctgaattttgttaacagagcaaatcagcggctaaatcctatgcatcaactcctgaggcatttccaaaaggatgcaaaggtgctgtttcaaaactggggaattgaaccaattgacaatgtaatggggatgatcggaatactgcctgacatgacccccagcacagagatgtcactgagaggagtgagagtcagtaaaatgggagtggatgaatattccagtactgagagagtggtcgtgagcattgatcgtttcttgagagttcgagatcagaggggaaacgtactcttgtctcctgaagaagttagtgaaacacagggaacagagaaactgacgataacatactcatcgtctatgatgtgggaaatcaatggtccggaatcagtgctagtcaacacatatcaatggatcattagaaattgggaaactgtaaagattcagtggtctcaagaccctacaatgttgtacaataagatggagtttgagcccttccaatccttggtgcccaaggctgccagaggccagtatagtggatttgtgaggacgttgttccagcagatgcgtgatgtgctggggacatttgacactgtccaaataataaagctcctaccatttgcagcagccccaccggaacagagtaggatgcagttctcttctctgactgtgaatgtaagaggttcaggaatgagaatacttgtgagaggcaactcccctgtgttcaactataacaaggcaactaagagactcacagttcttggaaaggatgcaggtgcattgacagaagatccagatgagggaacagcaggagtggaatctgcggtattaagaggatttctaattctgggcaaggaagacaaaagatatggaccagcattgagcatcaacgaattgagcaatcttgcgaaaggggaaaaggctaatgtgttgatagggcaaggagacgtggtgttggtaatgaaacggaaacgggactctagcatacttactgacagccagacagcgaccaaaagaattcggatggccatcaattag---
>H3N2_Avian_LC028157_A/duck/Vietnam/LBM559/2013|2013.940
atggagagaataaaagaactaagagatttgatgtcacagtctcgcactcgcgagatactgacaaaaaccactgtggaccatatggccataattaagaaatacacgtcaggaagacaggagaagaaccctgcccttaggatgaaatggatgatggcaatgaaatatccgattacagcagacaaaagaataatggaaatgatccctgaaagaaatgaacaaggtcagactctctggagcaaaacaaatgatgctggatcagacagagtgatggtgtcacctctggctgtaacatggtggaatagaaatgggccgacaacaagtacagtccactatccaaaggtctacaaaacctattttgaaaaagtcgaaaggttgaaacatggaaccttcggtcctgttcactttcgaaatcaggttaaaatacgccgcagggttgacataaacccgggccatgcagatctcagtgccaaagaagcacaagatgtcatcatggaggtcgttttcccaaacgaagttggagccaggatattgacatcagagtcacaattaacaataacaaagaaaaagaaggaagagcttcaggactgtaagatcgctcctttgatggtggcatacatgttggagagagaactggttcgcaaaaccagattcctaccagtagctggcggaacaagcagcgtgtatatcgaggtattgcatttgactcaagggacctgctgggaacaaatgtacacaccgggaggggaggtgagaaatgatgatgtcgatcagagtttgatcattgctgctagaaatattgttaggagagcaacagtatcagcagatccgttggcttcgctcttggagatgtgccatagtacacaaattggcgggataaggatggtggacattcttagacagaacccaacagaagagcaagctgtggatatatgcaaagcagcaatgggtttgagaatcagttcatccttcagctttggaggtttcactttcaaaaggacaagtgggtcatctgtcaaaagagaagaagaagtgctcacaggcaatctccaaacactgaaaataagagtacatgaaggatatgaagaattcacaatggttgggcgaagagctacagccattctaaggaaagcaaccagaaggctgatccagttaatagtgagtgggagagacgagcaatcaatcgctgaagcgattatcgtggcaatggttttctcacaagaggattgcatgataaaagcagtacgaggtgatttgaactttgttaacagagcaaatcagcggctaaatcctatgcatcaacttctgaggcatttccaaaaggatgcaaaggtgctgtttcaaaattgggggattgaaccaattgacaatgtcatggggatgatcggaatactgcctgacatgacccccagcacagagatgtcactgagaggagtgagagtcagtaaaatgggagtggatgaatattccagtactgagagagtggtcgtgagcattgatcgtttcttgagagtccgagatcagagggggaacgtactcttgtctcctgaagaagttagtgaaacacagggaacagagaagctgacgataacatattcatcgtctatgatgtgggaaatcaatggtccggaatcagtgctagtcaacacatatcaatggatcattagaaattgggaaaatgtgaagattcagtggtctcaagaccctacaatgttgtacaataagatggagtttgagcccttccaatccttggtgcctaaggctgccagaggccagtatagtggatttgtgaggatgttgttccagcagatgcgtgatgtgctggggacatttgacactgtccaaataataaagctcctaccatttgcagcagccccaccggaacagagtaggatgcagttctcttctctgactgtgaatgtaagaggttcaggaatgagaatacttgtgagaggcaactcccctgtgttcaactataataaggcaaccaagagactcacagttcttgggaaggatgcaggtgcattgacagaagatccagatgagggtacagcaggagtggaatctgcggtattaagaggatttctaattctgggcaaggaagacaaaagatatggaccagcattgagcatcaacgaattgagcaatcttgcgaaaggggaaaaggctaatgtgttgatagggcaaggagacacggtgttggtaatgaaacggaaacgggactctagcatacttactgacagccagacagcgaccaaaaggattcggatggccatcaattag---
>H3N2_Avian_LC053489_A/duck/Quang_Ninh/220/2014|2014.710
atggagagaataaaagaactaagagatttgatgtcgcagtctcgcactcgcgagatactgacaaaaaccactgtggaccatatggccataattaagaaatacacgtcaggaagacaggagaagaatcctgcccttaggatgaaatggatgatggcaatgaaatatccgattacagcagacaaaagaataatggaaatgatccctgaaagaaatgaacaaggtcagactctctggagcaaaacaaatgatgctggatcagacagagtgatggtgtcacctctggctgtgacatggtggaatagaaatgggccgacaacaagtacagtccactatccaaaggtctacaaaacctattttgaaaaagtcgaaaggttgaaacatggaaccttcggtcctgttcactttcgaaatcaggttaaaatacgccgcagggttgacataaacccgggccatgcagatctcagtgccaaagaagcacaagatgtcatcatggaggtcgttttcccaaacgaagttggggccaggatattgacatcagagtcacaattaacaataacaaaggaaaagaaagaagagcttcaaggctgtaagatcgctcctttgatggtggcatacatgttggagagagaactggttcgcaaaaccagattcctcccagtagctggcggaacaagcagtgtgtatatcgaggtattgcatttgactcaagggacttgctgggaacaaatgtacacaccgggaggagaggtgagaaatgatgatgtcgatcagagtttgatcattgctgctagaaatattgttaggagagcaacagtatcagcagatccgttggcttcgctcttggagatgtgccatagtacacaaattggcgggataaggatggtggacattcttagacagaacccaacagaagagcaagctgtggatatatgcaaagcagcaatgggtttgagaatcagttcatccttcagctttggaggtttcactttcaaaaggacaagtgggtcatctgtcaaaagagaagaagaagtgctcacaggcaatctccagacactgaaaataagagtacatgaaggatatgaagaattcacaatggtggggcgaagagctacagccattctaaggaaagcaaccagaaggctgatccaattaatagtgagtgggagagacgagcaatcaatcgctgaagcgattatcgtggcaatggttttctcacaagaggattgcatgataaaagcagtacgaggtgatttgaattttgttaacagagcaaatcagcggctaaaccctatgcatcaacttctgaggcatttccaaaaggatgcaaaggtgctgtttcaaaattggggaattgaaccaattgacaatgtcatggggatgatcggaatactgcctgacatgacccccagcacagagatgtcactgagaggagtgagagtcagtaaaatgggagtggatgaatattccagtactgagagagtggtcgtgagcattgatcgtttcttgagagtccgagatcagaggggaaacatactcttgtctcctgaagaagttagtgaaacacaaggaacagagaaactgacgataacatattcatcgtctatgatgtgggagatcaatggtccggaatcagtactagtcaacacatatcaatggatcattagaaattgggaaactgtgaagattcagtggtctcaagatcctacaatgttgtacaataagatggagtttgagcccttccaatccttggtgcctaaggctgccagaggccagtatagtggatttgtaaggacgttgttccagcagatgcgtgatgtgctggggacatttgacactgtccaaataataaagctcctaccatttgcagcagccccaccggaacagagtaggatgcagttctcctctctgattgtgaatgtaagaggttcaggaatgagaatacttgtgagaggcaactcccctgtgttcaactataataaggcaaccaagagactcacagttcttggaaaggatgcaggtgcattgacagaagatccagatgagggaacagcaggagtggaatctgcagtattaagaggatttctaattctgggcaaggaagacaaaagatatggaccagcattgagcatcaacgaattgagcaatcttgcgaaaggggaaaaggctaatgtgttgatagggcaaggagacgtggtgttggtaatgaaacggaaacgggactctagcatacttactgacagccagacagcgaccaaaaggattcggatggccatcaattag---
>H3N2_Avian_KM222545_A/chicken/Shanghai/LPM2/2013|2013.619
atggagagaataaaagaactaagagatttgatgtcgcagtctcgcacccgcgagatactgacaaaaaccactgtggaccatatggccataatcaagaaatacacgtcaggaagacaggagaaaaaccctgcccttatgatgaaatggatgatggcaatgaaatatccgattacagcagacaaaagaatagtggaaatgatccctgagagaaatgaacaaggtcagactctctggagcaaaacaaatgatgctggatcagacagagtgatggtgtcacctctggctgtgacatggtggaatagaaatgggccgacgacaagtacagtccactatccaaaggtctacaaaacctactttgaaaaagtcgaaaggttgaagcatggaaccttcggtcctgttcactttcgaaatcaggttaaaatacgccgcagggttgacataaacccgggccatgcagatctcagtgccaaagaagcacaagatgtcatcatggaggtcgttttcccaaatgaagttggagccaggatattgacatcagagtcacaattaacaataacaaaggaaaagaaggaagagctacaggactgtaagatcgctcctttgatggtggcatacatgttggagagagaactggttcgcaagaccagattcttaccagtagctggcggaacaagcagcgtgtatatcgaggtattgcatttgactcaaggaacctgctgggaacaaatgtacacaccgggaggggaggtgaggaatgatgatgtcgatcagagtttgatcattgctgctagaaatattgttaggagagcaacagtatcagcagacccgttggcttcgctcttggagatgtgccatagtacacaaattggcgggataaggatggtggacattcttagacagaacccaacagaagagcaagctgtggatatatgcaaagcagcaatgggtttgagaatcagttcatccttcagctttggaggtttcactttcaaaaggacaagtgggtcatctgtcaaaagagaagaagaagtgctcacaggcaacctccaaacactgaaaataagagtacatgaaggatatgaagaattcacaatggttgggcgaagagctacagccattctaaggaaagcaaccagaaggctgatccaattaatagtgagtgggagagacgagcagtcaatcgctgaagcgattatagtggcaatggttttctcacaagaggattgcatgataaaagcagtacgaggtgatttgaattttgttaacagagcaaatcagcggctaaatcctatgcatcaacttctgaggcattttcaaaaggatgcaaaggtattgtttcaaaactggggaattgaaccaattgacaatgtcatggggatgatcggaatactgcctgacatgacccccagcacagagatgtcactgagaggagtaagagtcagtaaaatgggagtggatgaatattccagtactgagagagtggtcgtgagcattgatcgtttcttgagagtccgagatcagagggggaacgtactattgtctcctgaagaagttagtgaaacacagggaacagagaaactgacgataacatattcgtcgtctatgatgtgggaaatcaatggtccggaatcagtgctagtcaacacatatcaatggatcattagaaattgggaaactgtgaaaatccagtggtcccaagaccctacaatgttgtacaataagatggagtttgagcccttccaatccttggtgcccaaggctaccagaggccagtatagtggatttgtgaggacgttattccagcagatgcgtgatgtgctggggacatttgacactgttcaaataataaagctcctaccatttgcagcagccccaccggaacagagtaggatgcagttctcttctctgactgtgaatgtacgaggttcaggaatgagaatacttgtgagaggcaactcccctgtgttcaactataacaaggcaaccaagagactcacagttcttggaaaggatgcaggtgcattgacagaagatccagatgagggaacagcaggagtggaatctgcggtattaagaggatttctaattctgggcaaagaagataaaagatatggaccagcattgagcatcaacgaattgagcaatcttgcgaaaggggaaaaggctaatgtgttgatagggcaaggagacgtggtgttggtaatgaaacggaaacgggactctagcatacttactgacagccagacagcgaccaaaagaattcggatggccatcaattag---
>H11N9_Avian_KU143557_A/wild_bird/Wuhan/CDHN173/2015|2015.038
atggagagaataaaagaactaagagatttgatgtcgcagtctcgcactcgcgagatactgacaaaaaccactgtggaccatatggccataattaagaaatacacgtcaggaagacaggagaagaaccctgcccttaggatgaaatggatgatggcaatgaaatatccgattacagcagacaaaagaataatggaaatgatccctgaaagaaatgaacaaggtcagactctctggagcaaaacaaatgatgctggatcagacagaatgatggtgtcacctctggctgtgacatggtggaatagaaatggcccgacgacaagtacagtccactatccaaaggtctacaaaacctactttgaaaaggtcgaaaggttgaaacatggaaccttcggtcctgttcactttcgaaatcaggttaaaatacgccgcagggttgacataaacccgggccatgcagacctcagtgccaaagaggcacaagatgtcattatggaggtcgttttcccaaacgaagttggagccaggatattgacatccgagtcacaattaacaataacaaaggaaaagaaggaagagctccaggactgtaagatcgctcctttgatggtggcatacatgttggagagagaactggttcgcagaaccagattcctaccagtagctggcggaacaagcagcgtgtatatcgaagtattgcatttgactcaggggacctgctgggaacaaatgtacacaccgggaggggaggtgagaaatgatgatgtcgatcagagtttgatcattgctgctagaaatattgttaggagagcaacagtatcagcagacccgttggcttcgctgttggagatgtgccatagtacacaaattggaggaataaggatggtggacattctcagacagaacccaacagaagagcaagctgtggatatctgcaaagcagcaatgggtttgagaatcagttcatccttcagctttggaggtttcactttcaaaaggacaagtgggtcatctgtcagaaaagaagaagaagtgctcacaggcaacctccaaacactgaaaataagagtacatgaaggatatgaagaattcacaatggttgggcgaagagccacagccattttaagaaaagcaaccagaaggctgatccaattaatagtgagtgggagagacgagcagtcaatcgctgaagcgattatagtggcaatggttttctcacaagaggattgcatgataaaagcagtacgaggtgatttgaattttgttaacagagcaaatcagcggctaaatcctatgcatcaacttctgaggcatttccaaaaggatgcaaaggtgctgtttcaaaactggggaattgaaccaattgacaatgtcatggggatgatcgggatactgcctgacatgacccccagcacagagatgtcactgagaggagtgagagtcagtaaaatgggagtggatgaatattccagtactgagagagtggttgtgagcattgatcgtttcttgagggtccgagatcagaggggaaacgtgctcttgtctcctgaagaagttagtgaaacacaggggacagagaaattgacgataacatattcatcgtctatgatgtgggaaatcaatggtccggaatcagtgctagtcaacacatatcagtggatcattagaaactgggaaactgtgaagattcagtggtcccaagaccccacaatgttgtacaataaaatggagtttgagcccttccaatctttggtgcccaaggctgccagaggccagtatagtggattcgtgagaacgttgttccagcagatgcgtgatgtgctggggacatttgacactgttcagataataaagcttctaccatttgcagcagccccaccggaacagagtaggatgcagttctcttctctgactgtgaatgtaagaggttcaggaatgagaatacttgtgagaggcaattcccctgtgttcaactataacaaagcaaccaagagactcacagttcttggaaaggatgcaggtgcattgacagaagatccagatgagggaacagcaggagtggaatctgcggtattaagaggatttctaattctgggcaaggaagacaaaagatatggaccagcattgagcatcaacgaattaagcaatcttgcgaaaggggaaaaagctaatgtgttgatagggcaaggagacgtggtgttggtaatgaaacggaaacgggactctagcatacttactgacagccagacagcgaccaaaaggattcggatggccatcaattag---
>H11N9_Avian_KU143556_A/wild_bird/Wuhan/CDHN22/2015|2015.038
atggagagaataaaagaactaagagatttgatgtcgcagtctcgcactcgcgagatactgacaaaaaccactgtggaccatatggccataattaagaaatacacgtcaggaagacaggagaagaaccctgcccttaggatgaaatggatgatggcaatgaaatatccgattacagcagacaaaagaataatggaaatgatccctgaaagaaatgaacaaggtcagactctctggagcaaaacaaatgatgctggatcagacagaatgatggtgtcacctctggctgtgacatggtggaatagaaatggcccgacgacaagtacagtccactatccaaaggtctacaaaacctactttgaaaaggtcgaaaggttgaaacatggaaccttcggtcctgttcactttcgaaatcaggttaaaatacgccgcagggttgacataaacccgggccatgcagacctcagtgccaaagaggcacaagatgtcattatggaggtcgttttcccaaacgaagttggagccaggatattgacatccgagtcacaattaacaataacaaaggaaaagaaggaagagctccaggactgtaagatcgctcctttgatggtggcatacatgttggagagagaactggttcgcagaaccagattcctaccagtagctggcggaacaagcagcgtgtatatcgaagtattgcatttgactcaggggacctgctgggaacaaatgtacacaccgggaggggaggtgagaaatgatgatgtcgatcagagtttgatcattgctgctagaaatattgttaggagagcaacagtatcagcagacccgttggcttcgctgttggagatgtgccatagtacacaaattggaggaataaggatggtggacattctcagacagaacccaacagaagagcaagctgtggatatctgcaaagcagcaatgggtttgagaatcagttcatccttcagctttggaggtttcactttcaaaaggacaagtgggtcatctgtcagaaaagaagaagaagtgctcacaggcaacctccaaacactgaaaataagagtacatgaaggatatgaagaattcacaatggttgggcgaagagccacagccattttaagaaaagcaaccagaaggctgatccaattaatagtgagtgggagagacgagcagtcaatcgctgaagcgattatagtggcaatggttttctcacaagaggattgcatgataaaagcagtacgaggtgatttgaattttgttaacagagcaaatcagcggctaaatcctatgcatcaacttctgaggcatttccaaaaggatgcaaaggtgctgtttcaaaactggggaattgaaccaattgacaatgtcatggggatgatcgggatactgcctgacatgacccccagcacagagatgtcactgagaggagtgagagtcagtaaaatgggagtggatgaatattccagtactgagagagtggttgtgagcattgatcgtttcttgagggtccgagatcagaggggaaacgtgctcttgtctcctgaagaagttagtgaaacacaggggacagagaaattgacgataacatattcatcgtctatgatgtgggaaatcaatggtccggaatcagtgctagtcaacacatatcagtggatcattagaaactgggaaactgtgaagattcagtggtcccaagaccccacaatgttgtacaataaaatggagtttgagcccttccaatctttggtgcccaaggctgccagaggccagtatagtggattcgtgagaacgttgttccagcagatgcgtgatgtgctggggacatttgacactgttcagataataaagcttctaccatttgcagcagccccaccggaacagagtaggatgcagttctcttctctgactgtgaatgtaagaggttcaggaatgagaatacttgtgagaggcaattcccctgtgttcaactataacaaagcaaccaagagactcacagttcttggaaaggatgcaggtgcattgacagaagatccagatgagggaacagcaggagtggaatctgcggtattaagaggatttctaattctgggcaaggaagacaaaagatatggaccagcattgagcatcaacgaattaagcaatcttgcgaaaggggaaaaagctaatgtgttgatagggcaaggagacgtggtgttggtaatgaaacggaaacgggactctagcatacttactgacagccagacagcgaccaaaaggattcggatggccatcaattag---
>H1N1_Avian_KU143552_A/wild_bird/Wuhan/WHHN16/2014|2014.953
atggagagaataaaagaactaagagatttgatgtcgcagtcccgcactcgcgagatactgacaaaaaccactgtggaccatatggccataattaagaaatacacgtcaggaagacaggagaagaaccctgcccttaggatgaaatggatgatggcaatgaaatatccgattacagcagacaaaagaataatggaaatgatccctgaaagaaatgaacaaggtcagactctctggagcaaaacaaatgatgctggatcagacagagtgatggtgtcacctctggctgtgacatggtggaatagaaatgggccgrcgacaagtacagtccactatccaaaggtctacaaaacctattttgaaaaagtcgaaaggttgaaacaaggaaccttcggtcctgttcactttcgaaatcaggttaaaatacgccgcagggttgacataaacccgggccatgcagatctcagtgccaaagaagcacaagatgtcatcatggaggtcgttttcccaaacgaagttggagccaggatattgacatcagagtcacaattaacaataacaaaggaaaagaaggaggagcttcaggactgtaagatcgctcctttgatggtggcatacatgttggagagagaactggttcgcaaaaccagattcctaccagtagctggcggaacaagcagtgtgtatatcgaggtattgcatttgactcaagggacctgctgggaacaaatgtacacaccgggaggggaggtgagaaatgatgatgtcgatcagagtttgatcattgctgctagaaatattgttaggagagcaacagtatcagcagatccgttggcttcgctcttggagatgtgccatagtacacaaattggcgggataaggatggtggacattcttagacagaacccaacagaagagcaagctgtggatatatgcaaagcagcaatgggtttgagaatcagttcatccttcagctttggaggtttcactttcaaaaggacaagtgggtcatctgtcagaagagaagaagaagtgctcacaggcaacctccaaacactgaaaataagagtacatgaaggatatgaagaattcacaatggttgggcgaagagctacagccattttaagaaaagcaaccagaaggctgatccaattaatagtgagtgggagagacgagcagtcaatcgctgaagcgattatagtggcaatggttttctcacaagaggattgcatgataaaagcagtacgaggtgatttgaattttgttaacagagcaaatcagcggctaaatcctatgcatcaacttctgaggcatttccaaaaggatgcaaaggtgctgtttcaaaactggggaattgaaccaattgacaatgtcatggggatgatcgggatactgcctgacatgacccccagcacagagatgtcactgagaggagtgagagtcagtaaaatgggagtggatgaatattccagtactgagagagtggttgtgagcattgatcgtttcttgagggtccgagatcagaggggaaacgtgctcttgtctcctgaagaagttagtgaaacacaggggacagagaaactgacgataacatattcatcgtctatgatgtgggaaatcaatggtccggaatcagtgctagtcaacacatatcagtggatcattagaaactgggaaactgtgaagattcagtggtcccaagaccccacaatgttgtacaataaaatggagtttgagcccttccaatctttggtgcccaaggctgccagaggccagtatagtggattcgtgagaacgttgttccagcagatgcgtgatgtgctggggacatttgacactgttcagataataaagcttctaccatttgcagcagccccaccggaacagagtaggatgcagttctcttctctgactgtgaatgtaagaggttcaggaatgagaatacttgtgagaggcaattcccctgtgttcaactataacaaagcaaccaagagactcacagttcttggaaaggatgcaggtgcattgacagaagatccagatgagggaacagcaggagtggaatctgcggtattaagaggatttctaattctgggcaaggaagacaaaagatatggaccagcattgagcatcaacgaattgagcaatcttgcgaaaggggaaaaggctaatgtgttgatagggcaaggagacgtggtgttggtaatgaaacggaaacgggactctagcatacttactgacagccagacagcgaccaaaaggattcggatggccatcaattag---
>H5N2_Avian_KY765295_A/ostrich/South_Africa/325863/2015|2015.496
atggagagaataaaagaactaagagatttgatgtcgcagtctcgcactcgcgagatactgacaaaaaccactgtggaccatatggccataattaagaaatacacgtcaggaagacaggagaagaaccctgcccttaggatgaaatggatgatggcaatgaaatatccgattacagcagacaaaagaataatggaaatgatccctgaaagaaatgaacaaggccaggctctctggagcaaaacaaatgatgctggatcagacagagtgatggtgtcacctctggctgtgacatggtggaatagaaatgggccgacgacaagtacggtccactatccaaaggtctacaaaacctactttgaaaaagtcgaaaggttgaaacatggaaccttcggtcctgttcactttcggaatcaggttaaaatacgccgcagggttgacataaacccgggccatacagatctcagtgccaaagaagcacaagatgtcatcatggaggtcgttttcccaaacgaagttggagccaggatactgacatcagagtcacaattaacaataacaaaggaaaagaaggaggagcttcagaactgtaagatcgctcctttaatggtggcctacatgttggagagagaactggttcgcaaaaccagattcctaccagtagctggtggaacaagcagcgtgtatatcgaggtattgcatttgactcaagggacctgctgggaacaaatgtatacaccgggaggggaggtgagaaatgatgatgtcgatcagagtttgatcattgctgctagaaatattgttaggagagcaacagtatcagcagacccgttggcttcgctattggagatgtgccatagtacacaaattggcgggataaggatggtggacattcttagacaaaacccaacggaagagcaagctgtggatatatgcaaagcagcaatgggtttgagaatcagttcatccttcagctttggaggtttcacttttaaaaggacaagtggatcatctgtcaaaagagaagaagaagtgctcacaggcaacctccaaacactgaaaataagagtacatgaaggatatgaagaattcacaatggttgggcgaagagccacagccattctaaggaaagcaaccagaaggctgattcaattaatagtgagtgggagagacgagcagtcaatcgctgaagcgattattgtggcaatggttttctcacaagaggattgcatgataaaagcagtgcgaggtgatttgaattttgttaacagagcaaatcagcggctaaatcctatgcaccaacttctgaggcatttccaaaaggatgcaaaggtgctgtttcaaaattggggaattgagcccattgacaatgtcatgggaatgatcggaatactgcctgacatgacccccagcacagagatgtcactgagaggagtgagagttagtaaaatgggagtggatgaatattccagtactgagagagtggtcgtgagcattgaccgtttcttgagagtccgagaccagaggggaaatgtactcttgtctcctgaagaagttagtgaaacacggggaacagagaaactgacgataacatattcatcgtctatgatgtgggaaatcaatgggccggaatcagtgctaattaacacataccaatggatcattagaaattgggaaactgtgaagattcagtggtcccaagatcctacaatgttgtacaataaaatggagtttgagcctttccaatccttggtgcccaaggctgcgagaggccagtatagtggatttgtgaggacgctattccagcagatgcgtgatgtgctggggacatttgacactatccaaataataaaactactaccatttgcagcagccccacctaaacagagtaggatgcagttctcttctctgactgtgaatgtaagaggctcaggaatgagaatacttgtgagaggcaactcccctgtgttcaactataacaaagcaaccaagagactcacagttcttggaaaggatgcaggtgcattgacagaagatccagatgagggaacagcaggagtggaatctgcggtattaagaggatttctaattctgggcaaagaagacaaaagatatggaccagcattgagcattaacgaattgagcaatcttgcgaaaggggaaaaggctaatgtgttgatagggcaaggagacgtggtgttggtaatgaaacggaaacgggactctagcatacttactgacagccagacagcgaccaaaagaattcggatggccatcaattag---
>H10N2_Avian_LC121281_A/duck/Mongolia/141/2015|2015.660
atggagagaataaaagaactaagagatttgatgtcgcagtctcgcactcgcgagatactgacaaaaaccactgtggaccatatggccataattaagaagtacacgtcaggaagacaggaaaagaatcctgcccttaggatgaaatggatgatggcaatgaaatatccgatcacagcagacaaaagaataatggaaatgatccctgagagaaatgaacaaggccagactctctggagcaaaacaaatgatgctggatcagatagagtgatggtgtcacctctggctgtgacatggtggaatagaaatgggccgacgacaagtacggtccactatccaaaggtctacaaaacctactttgaaaaagtcgaaaggttgaaacatggaaccttcggtcctgttcactttcggaatcaggttaaaatacgccgcagggttgacataaacccgggccatgcagatcttagtgccaaagaagcacaagatgtcatcatggaggtcgttttcccaaatgaagttggagccaggatattgacatcagagtcacaattaacaataacaagggaaaagaaagaggagcttcaggactgtaagatcgctcctttaatggtggcatacatgttggagagagaactggttcgcaaaaccagattcctaccagtagctggcggaacaagcagcgtgtatatcgaggtattgcatttgactcaagggacctgctgggaacaaatgtacacaccgggaggggaggtgagaaatgatgatgtcgaccagagtttgatcattgctgctagaaatattgttaggagagcaacagtatcagcagacccgttggcttcgctcttggagatgtgccatagtacacaaattggagggataaggatggtggacattcttagacagaacccaacagaagagcaagctgtggatatatgcaaagcagcaatgggtttgagaatcagttcatccttcagctttggaggtttcacttttaaaaggacaagtgggtcatctgtcaaaaaagaagaagaggtgctcacaggcaacctccaaacactgaaaataagagtacatgaaggatatgaagaattcacaatggttgggcgaagagctacagccattctaaggaaagcaaccagaaggctgatccaattaatagtgagcgggagagacgagcagtcaattgctgaagcgattatagtggcaatggttttctcacaagaggattgcatgataaaagcagtacgaggtgatttgaattttgttaacagagcaaatcagcggctaaatcctatgcatcaacttctgaggcacttccaaaaggatgcaaaggtgctgtttcaaaattggggaattgaacccattgacaatgtcatgggaatgatcggaatactgcctgacatgacccccagtacggagatgtcactgagaggagtgagagtcagtaaaatgggagtggatgaatattccagtactgagagagtggtcgtgagcattgatcgtttcttgagagtccgagaccagaggggaaacgtactcttgtctcctgaagaagttagtgaaacacaagggacagagaaactgacgataacatattcatcgtctatgatgtgggaaatcaatgggccagaatcagtgctagtcaacacttatcaatggatcattagaaattgggaaactgtgaagattcagtggtcccaagacccgacaatgttgtacaataagatggagtttgagcctttccaatccttggtgcccaaggctgccagaggccagtatagtggatttgtgaggacgttattccagcagatgcgtgatgtgctggggacatttgacactgtccaaataataaaactcctaccatttgcagcagccccaccggaacagagtaggatgcagttctcttctctgactgtgaatgtaagaggttcaggaatgagaatacttgtaagaggaaactccccggtgttcaactataacaaagcaaccaagagactcacagttcttggaaaggatgcaggtgcattgacagaagatccagatgagggaacagcaggagtggaatccgcagtattaagaggatttctaattctaggcaaagaggacaaaagatatggaccagcattgagcattaacgaattgagcaatcttgcgaaaggggaaaaggctaatgtgttgatagggcaaggagacgtagtgttggtaatgaaacggaaacgggactctagcatacttactgacagccagacagcgaccaaaagaattcggatggccatcaattag---
>H10N2_Avian_LC108117_A/duck/Mongolia/66/2015|2015.660
atggagagaataaaagaactaagagatttgatgtcgcagtctcgcactcgcgagatactgacaaaaaccactgtggaccatatggccataattaagaagtacacgtcaggaagacaggaaaagaatcctgcccttaggatgaaatggatgatggcaatgaaatatccgatcacagcagacaaaagaataatggaaatgatccctgagagaaatgaacaaggccagactctctggagcaaaacaaatgatgctggatcagatagagtgatggtgtcacctctggctgtgacatggtggaatagaaatgggccgacgacaagtacggtccactatccaaaggtctacaaaacctactttgaaaaagtcgaaaggttgaaacatggaaccttcggtcctgttcactttcggaatcaggttaaaatacgccgcagggttgacataaacccgggccatgcagatcttagtgccaaagaagcacaagatgtcatcatggaggtcgttttcccaaatgaagttggagccaggatattgacatcagagtcacaattaacaataacaagggaaaagaaagaggagcttcaggactgtaagatcgctcctttaatggtggcatacatgttggagagagaactggttcgcaaaaccagattcctaccagtagctggcggaacaagcagcgtgtatatcgaggtattgcatttgactcaagggacctgctgggaacaaatgtacacaccgggaggggaggtgagaaatgatgatgtcgaccagagtttgatcattgctgctagaaatattgttaggagagcaacagtatcagcagacccgttggcttcgctcttggagatgtgccatagtacacaaattggagggataaggatggtggacattcttagacagaacccaacagaagagcaagctgtggatatatgcaaagcagcaatgggtttgagaatcagttcatccttcagctttggaggtttcacttttaaaaggacaagtgggtcatctgtcaaaaaagaagaagaggtgctcacaggcaacctccaaacactgaaaataagagtacatgaaggatatgaagaattcacaatggttgggcgaagagctacagccattctaaggaaagcaaccagaaggctgatccaattaatagtgagcgggagagacgagcagtcaattgctgaagcgattatagtggcaatggttttctcacaagaggattgcatgataaaagcagtacgaggtgatttgaattttgttaacagagcaaatcagcggctaaatcctatgcatcaacttctgaggcacttccaaaaggatgcaaaggtgctgtttcaaaattggggaattgaacccattgacaatgtcatgggaatgatcggaatactgcctgacatgacccccagtacggagatgtcactgagaggagtgagagtcagtaaaatgggagtggatgaatattccagtactgagagagtggtcgtgagcattgatcgtttcttgagagtccgagaccagaggggaaacgtactcttgtctcctgaagaagttagtgaaacacaagggacagagaaactgacgataacatattcatcgtctatgatgtgggaaatcaatgggccagaatcagtgctagtcaacacttatcaatggatcattagaaattgggaaactgtgaagattcagtggtcccaagacccgacaatgttgtacaataagatggagtttgagcctttccaatccttggtgcccaaggctgccagaggccagtatagtggatttgtgaggacgttattccagcagatgcgtgatgtgctggggacatttgacactgtccaaataataaaactcctaccatttgcagcagccccaccggaacagagtaggatgcagttctcttctctgactgtgaatgtaagaggttcaggaatgagaatacttgtaagaggaaactccccggtgttcaactataacaaagcaaccaagagactcacagttcttggaaaggatgcaggtgcattgacagaagatccagatgagggaacagcaggagtggaatccgcagtattaagaggatttctaattctaggcaaagaggacaaaagatatggaccagcattgagcattaacgaattgagcaatcttgcgaaaggggaaaaggctaatgtgttgatagggcaaggagacgtagtgttggtaatgaaacggaaacgggactctagcatacttactgacagccagacagcgaccaaaagaattcggatggccatcaattag---
>H9N2_Avian_KY415880_A/chicken/Hubei/ZYSJF15/2016|2016.063
atggagagaataaaagaactaagagatttgatgtcgcagtctcgcactcgcgagatactgacaaaaaccactgtggaccatatggccataattaagaagtacacgtcaggaagacaggaaaagaatcctgcccttaggatgaaatggatgatggcaatgaaatatccgatcacagcagacaaaagaataatggaaatgatccctgagagaaatgaacaaggccagactctctggagcaaaacaaatgatgctggatcagatagagtgatggtgtcacctctggctgtgacatggtggaatagaaatgggccgacgacaagtacggtccactatccaaaggtctacaaaacctactttgaaaaagtcgaaaggttgaaacatggaaccttcggtcctgttcactttcggaatcaggttaaaatacgccgcagggttgacataaacccgggccatgcagatcttagtgccaaagaagcacaagatgtcatcatggaggtcgttttcccaaatgaagttggagccaggatattgacatcagagtcacaattaacaataacaagggaaaagaaagaggagcttcaggactgtaagatcgctcctttaatggtggcatacatgttggagagagaactggttcgcaaaaccagattcctaccagtagctggcggaacaagcagcgtgtatatcgaggtattgcatttgactcaagggacctgctgggaacaaatgtacacaccgggaggggaggtgagaaatgatgatgtcgaccagagtttgatcattgctgctagaaatattgttaggagagcaacagtatcagcagacccgttggcttcgctcttggagatgtgccatagtacacaaattggagggataaggatggtggacattcttagacagaacccaacagaagagcaagctgtggatatatgcaaagcagcaatgggtttgagaatcagttcatccttcagctttggaggtttcacttttaaaaggacaagtgggtcatctgtcaaaaaagaagaagaggtgctcacaggcaacctccaaacactgaaaataagagtacatgaaggatatgaagaattcacaatggttgggcgaagagctacagccattctaaggaaagcaaccagaaggctgatccaattaatagtgagcgggagagacgagcagtcaattgctgaagcgattatagtggcaatggttttctcacaagaggattgcatgataaaagcggtacgaggtgatttgaattttgttaacagagcaaatcagcggctaaatcctatgcatcaacttctgaggcatttccaaaaggatgcaaaggtgctgtttcaaaattggggaattgaacccattgacaatgtcatgggaatgatcggaatactgcctgacatgacccccagtacggagatgtcgctgagaggagtgagagtcagtaaaatgggagtggatgaatattccagtactgagagagtggtcgtgagcattgatcgtttcttgagagtccgagaccagaggggaaacgtactcttgtctcctgaagaagttagtgaagcacaagggacagagaaactgacgataacatattcatcgtctatgatgtgggaaatcaatgggccagaatcagtgctagtcaacacatatcaatggatcattagaaattgggaaactgtgaagattcagtggtcccaagacccgacaatgttgtacaataagatggagtttgagcctttccaatccttggtgcccaaggctgccagaggccagtatagtggatttgtgaggacgttattccagcagatgcgtgatgtgctggggacatttgacactgtccaaataataaaactcctaccatttgcagcagccccaccggaacagagtaggatgcagttctcttctctgactgtgaatgtaagaggttcaggaatgagaatacttgtaagaggaaactcccctgtgttcaactataacaaagcaaccaagagactcacagttcttggaaaggatgcaggtgcattgacagaagatccagatgagggaacagcaggagtggaatccgcagtattaagaggatttctaattctgggcaaagaggacaaaagatatggaccagcattgagcattaacgaattgagcaatcttgcgaaaggggaaaaggctaatgtgttgatagggcaaggagacgtagtgttggtaatgaaacggaaacgggactctagcatacttactgacagccagacagcgaccaaaagaattcggatggccatcaattag---
>H6N2_Avian_KY415874_A/duck/Hubei/ZYSYG7/2015|2015.888
atggagagaataaaagaactaagagatttgatgtcgcagtctcgcactcgcgagatactgacaaaaaccactgtggaccacatggccataattaagaagtacacgtcaggaagacaggagaagaatcctgcccttaggatgaaatggatgatggcaatgaaatacccgatcacagcagacagaagaataatggaaatgatccctgagagaaatgaacaaggccagactctctggagcaaaacaaatgatgctggatcagatagagtgatggtgtcacctctggctgtgacatggtggaatagaaatgggccgacgacaagtacggtccattatccaaaggtctacaaaacctactttgaaaaagttgaaaggttgaaacatggaaccttcggtcctgttcactttcggaatcaggttaaaatacgccgcagggttgacataaacccgggccatgcagatcttagtgccaaagaagcacaagatgtcatcatggaggtcgttttcccaaatgaagttggagccaggatattgacatcagagtcacaattaacaataacaaaggaaaagaaagaggagcttcaggactgtaagatcgctcctttaatggtggcatacatgttggagagagaactggttcgcaaaaccaggttcctaccagtagctggcggaacaagcagcgtgtatatcgaggtattgcatttgactcaagggacttgctgggaacaaatgtacacaccgggaggggaggtgagaaatgatgatgtcgaccagagtttgatcattgctgctagaaatattgttaggagagcaacagtatcagcagacccgttggcttcgctcttggagatgtgccatagtacacaaattggcggaataaggatggtggacattcttagacagaacccaacagaagagcaagctgtggatatatgcaaagcagcaatgggtttgagaatcagttcatccttcagctttggaggtttcacttttaaaaggacaagtgggtcatctgtcaaaaaagaagaagaggtgctcacaggcaacctccaaacactgaaaataagagtacatgaaggatatgaagaattcacaatggttgggcgaagagctacagccattctaaggaaagcaaccagaaggctgatccaattaatagtgagcgggagagacgagcagtcaattgctgaagcgattatagtggcaatggttttctcacaagaggattgcatgataaaagcggtacgaggtgatttgaattttgttaacagagcaaatcagcggctaagtcctatgcatcaacttctgaggcatttccaaaaggatgcaaaggtgctgtttcaaaattggggaattgaacccattgacaatgtcatgggaatgatcggaatactgcctgacatgacccccagtacggagatgtcgctgagaggagtgagagtcagtaaaatgggagtggatgaatattccagtactgagagagtggtcgtgagcattgatcgtttcttgagagtccgagaccagaggggaaacgtactcttgtctcctgaagaagttagtgaagcacaagggacagagaaactgacgataacatattcatcgtctatgatgtgggaaatcaatgggccagaatcagtgctagtcaacacatatcaatggatcattagaaattgggaaactgtgaagattcagtggtcccaagacccgacaatgttgtacaataagatggagtttgagcctttccaatccttggtgcccaaggctgccagaggccagtatagtggatttgtgaggacgttattccagcagatgcgtgatgtgctggggacatttgacactgtccaaataataaaactcctaccatttgcagcagccccaccggaacagagtaggatgcagttctcttctctgactgtgaatgtaagaggttcaggaatgagaatacttgtaagaggaaactcccctgtgttcaactataacaaagcaaccaagagactcacagttcttggaaaggatgcaggtgcattgacagaagatccagatgagggaacagcaggagtggaatccgcagtattaagaggatttctaattctgggcaaagaggacaaaagatatggaccagcattgagcattaacgaattgagcaatcttgcgaaaggggaaaaggctaatgtgttgatagggcaaggagacgtagtgttggtaatgaaacggaaacgggactctagcatacttactgacagccagacagcgaccaaaagaattcggatggccatcaattag---
>H3N8_Avian_MG042352_A/duck/Bangladesh/30828/2016|2016.737
atggagagaataaaagaactaagagatttgatgtcgcagtctcgcactcgcgagatactgtcaaaaaccactgtggaccatatggccataattaagaaatacacgtcaggaaggcaggagaagaaccctgcccttaggatgaaatggatgatggcaatgaaatatccgattacagcagacaaaagaataatggaaatgatccctgaaagaaatgaacaaggccagactctctggagcaaaacaaatgatgccggatcagacagagtgatggtgtcacctctggctgtgacatggtggaacagaaatgggccgacaacaagtacggttcattatccaaaggtctacaaaacctactttgaaaaagtcgaaaggttgaagcatggaaccttcggtcctgttcactttcggaaccagattaaaatacgccgcagggttgacataaacccgggccatgcagacctcagtgccaaagaagcacaagacgtcatcatggaggtcgttttcccaaacgaagttggagccaggatattgacatcagaatcacaattaacaataacaaaggaaaagaaggaggagcttcagaactgtaagatcgctcctttaatggtggcatacatgttggagagagaactggttcgcaaaaccagattcctaccagtagctggcggaacaagcagcgtgtacatcgaggtattgcatttgactcaagggacttgctgggaacaaatgtacacaccgggaggggaggtgagaaatgacgatatcgatcaaagtttgatcattgctgctagaaatattgttaggagagcaacagtatcaacagacccgttggcttcgctcctggagatgtgccatagtacacaaattggcgggataaggatggtggacattcttaggcagaacccaacagaagagcaagctgtggatatatgcaaggcagcaatgggtttgagaatcagttcatccttcagctttggaggtttcacttttaaaaggacaagtgggtcatctgtcaaaagagaagaagaagtgctcacaggcaacctccaaacactgaaaataagggtacatgaaggatatgaagaattcacaatggttggacgaagagccacagccattctaaggaaagcaaccagaaggctgatccaattaatagtgagtgggagagacgagcagtcaatcgctgaagcgattatagtggcaatggttttctcacaagaagattgcatgataaaagcagtacgaggtgatttgaactttgttaacagagcaaatcagcggctgaatcctatgcaccaacttctgaggcatttccaaaaggatgcaaaggtgttgtttcaaaattggggaattgaacctattgacaatgtcatgggaatgatcggaatactgcctgacatgacccccagcacagagatgtcactgagaggagtgagagtcagtaaaatgggagtggatgaatattccagtactgagagagtggtcgtgagcattgatcgtttcttgagagtccgagaccagagaggaaacgtactcttgtctcctgaagaagttagtgaaacacagggaacagagaaactgacaataacatattcatcgtctatgatgtgggaaatcaatggtccggaatcagtactggtcaacacatatcaatggatcattagaaattgggaaactgtgaagattcagtggtcccaagaccccacaatgttgtacaataagatggagtttgagcctttccaatccttggtgcccaaggctgtcagaggccagtatagtggatttgtgaggacgttattccagcagatgcgtgatgtgctggggacatttgacactgtccaaataataaagctcctaccatttgcagcagccccaccagaacagagtaggatgcagttctcttctctgactgtgaatgtaagaggttcgggcatgagaatacttgtgagaggcaactcccctgtgttcaactataacaaagcaaccaagaggctcacagttcttggaaaggatgcaggtgcattgacagaagatccagatgagggaacagcaggagtggaatctgcggtattaagaggatttctaattctgggcaaagaagacaaaagatatggaccagcattgagcattaacgaattgagcaatcttgcgaaaggggagaaggctaatgtgttgatagggcaaggagacgtggtgttggtaatgaaacggaaacgggactctagcatacttactgacagccagacagcgaccaaaagaattcggatggccatcaattag---
>H7N9_Avian_MF630442_A/duck/Guangxi/SDY129/2014|2014.808
atggagagaataaaagaactaagagatttgatgtcgcagtcccgcactcgcgagatactgacaaaaaccactgtggaccatatggccataattaagaaatacacgtcaggaagacaggagaagaatcctgcccttaggatgaaatggatgatggcaatgaaatatccgattacagcagacaaaagaataatggaaatgatccccgaaagaaatgaacaaggtcagactctctggagcaagaccaatgatgccggatcagacagagtgatggtgtcacctctggctgtgacatggtggaatagaaatgggccaacgacaagtacagtccactatccaaaggtctacaaaacctactttgaaaaagtcgaaagattgaaacatggaaccttcggtcctgttcactttcgaaatcaggttaaaatacgccgcagggttgacataaacccgggccatgcagatctcagtgccaaagaagcacaagacgtcatcatggaggtcgttttcccaaacgaggttggagccaggatattgacatcagagtcacaactaacaataacaaaggaaaagaaggaggagcttcaggactgtaagatcgctcctttgatggtggcatacatgttggagagagaactggttcgcaaaaccagattcctaccagtagctggcggaacaagcagcgtatatatcgaggtattgcatttgactcaaggaacctgctgggaacaaatgtacacaccgggaggggaggtgagaaatgatgatgtcgatcagagtttgatcattgctgctagaaatattgttaggagagcaacagtatcagcagacccgttggcttcgctcttggagatgtgccatagtacacaaattggcgggataaggatggtggacattcttagacagaacccaacagaagagcaagctgtggatatatgcaaagcagcaatgggtttgagaatcagttcatcctttagctttggaggtttcactttcaaaagaacaagtggatcatctgtcaaaagagaagaagaagtgctcacaggcaacctccaaacattgaaaataagagtacatgaagggtatgaagagttcacaatggttgggcgaagagctacagccattctaaggaaagcaaccagaaggctgatccaattaatagtgagtgggagagatgagcagtcaatcgctgaagcgattatagtggcaatggttttctcacaagaggattgcatgataaaagcggtacgaggtgatttgaattttgttaacagagcaaatcaacggctaaatcctatgcatcaacttctgaggcatttccaaaaggatgcaaaggtgctgtttcaaaactggggaattgaaccaattgacaatgtcatggggatgatcggaatactgcctgacatgacccccagcacagagatgtcactgagaggagtaagagtcagtaaaatgggagtggatgaatattccagtactgagagagtggtcgtgagcattgatcgtttcttgagagtccgagatcagaggggaaacgtactcttgtctcctgaggaagttagtgagacacagggaacagagaaactgacgataacatattcatcgtctatgatgtgggaaatcaatggtccggaatcagtgctagtcaacacataccaatggatcattagaaattgggaaactgtgaaaattcaatggtcccaagaccctacaatgctgtacaataagatggagtttgagcccttccaatccttggtgcccaaggctgccagaggccagtatagtggatttgtgaggacgttattccaacaaatgcgtgatgtgctgggaacatttgacactgtccaaataataaagctcctaccatttgcagcagccccaccggaacagagtaggatgcaattctcttctctaactgtgaatgtaagaggttcaggaatgagaatccttgtgagaggcaattcccctgtgttcaactataacaaagcaaccaagagactcacagtccttggaaaggatgcaggtgcattgacagaagatccagatgagggaacagcaggagtggaatctgcggtattaagaggatttctaattctgggcaaagaagacaaaagatatggaccagcattgagcatcaacgaattgagcaatcttgcgaaaggggagaaggctaatgtgttgatagggcaaggagacgtggtgttggtaatgaaacggaaacgggactctagcatacttactgacagccagacagcgaccaaaaggattcggatggccatcaattag---
>H7N9_Avian_MF630434_A/duck/Fujian/S4170/2014|2014.841
atggagagaataaaagaactaagagatttgatgtcgcagtcccgcactcgcgagatactgacaaaaaccactgtggaccatatggccataattaagaaatacacgtcaggaagacaggagaagaatcctgcccttaggatgaaatggatgatggcaatgaaatatccgattacagcagacaaaagaataatggaaatgatccccgaaagaaatgaacaaggtcagactctctggagcaagacaaatgatgccggatcagacagagtgatggtgtcacctctggctgtgacatggtggaatagaaatgggccaacgacaagtacagtccactatccaaaggtctacaaaacctactttgaaaaagtcgaaagattgaaacatggaaccttcggtcctgttcactttcgaaatcaggttaaaatacgccgcagggttgacataaacccgggccatgcagatctcagtgccaaagaagcacaagacgtcatcatggaggtcgttttcccaaacgaggttggagccaggatattgacatcagagtcacaactaacaataacaaaagaaaagaaggaggagcttcaggactgtaagatcgctcctttgatggtggcatacatgttggagagagaactggttcgcaaaaccagattcctaccagtagctggcggaacaagcagcgtatatatcgaggtattgcatttgactcaaggaacctgctgggaacaaatgtacacaccgggaggggaggtgagaaatgatgatgtcgatcagagtctgatcattgctgctagaaatattgttaggagagcaacagtatcagcagacccgttggcttcgctcttggaaatgtgccatagtacacaaattggtgggataaggatggtggacattcttagacagaacccaacagaagagcaagctgtggatatatgcaaagcagcaatgggtttgagaatcagttcatcctttagctttggaggtttcactttcaaaagaacaagtggatcatctgtcaaaagagaagaagaagtgctcacaggcaacctccaaacattgaaaataagagtacatgaagggtatgaagagttcacaatggttgggcgaagagctacagccattctaaggaaagcaaccagaaggctgatccaattaatagtgagtgggagagatgagcagtcaatcgctgaagcgattatagtggcaatggttttctcgcaagaggattgcatgataaaagcggtacgaggtgatttgaattttgttaacagagcaaatcaacggctaaatcctatgcatcaacttctgaggcatttccaaaaggatgcaaaggtgctgtttcaaaactggggaattgaaccaattgacaatgtcatggggatgatcggaatactgcctgacatgacccccagcacagagatgtcactgagaggagtaagagtcagtaaaatgggagtggatgaatattccagtactgagagagtggtcgtgagcattgatcgtttcttgagagtccgagatcagaggggaaacgtactcttgtctcctgaggaagttagtgagacacagggaacagagaaactgacgataacatattcatcgtctatgatgtgggaaatcaatggtccggaatcagtgctagtcaacacataccaatggatcattagaaattgggaaactgtgaaaattcaatggtcccaagaccctacaatgctgtacaataagatggagtttgagcccttccaatccttggtgcccaaggctgccagaggccagtatagtggatttgtgaggacgttattccaacaaatgcgtgatgtgctggggacatttgacactgtccaaataataaagctcctaccatttgcagcagccccaccggaacagagtaggatgcaattctcttctctaactgtgaatgtaagaggttcaggaatgagaatccttgtgagaggcaattcccctgtgttcaactataacaaagcaaccaagagactcacagtccttggaaaggatgcaggtgcattgacagaagatccagatgagggaacagcaggagtggaatctgcggtattaagaggatttctaattctgggcaaagaagacaaaagatatggaccagcattgagcatcaacgaattgagcaatcttgcgaaaggggagaaggctaatgtgttgatagggcaaggagacgtggtgttggtaatgaaacggaaacgggactctagcatacttactgacagccagacagcgaccaaaaggattcggatggccatcaattag---
>H11N9_Avian_KF260754_A/duck/Jiangxi/22537/2012|2012.500
atggagagaataaaagaactaagagatttgatgtcgcagtcccgcactcgcgagatactgacaaaaaccactgtggaccatatggccataattaagaaatacacgtcaggaagacaggagaagaatcctgcccttaggatgaaatggatgatggcaatgaaatattcgattacagcagacaaaagaataatggaaatgatccccgaaagaaatgaacaaggtcagactctctggagcaaaacaaatgatgctggatcagacagagtgatggtgtcacctctggctgtgacatggtggaatagaaatgggccaacgacaagtacagtccactatccaaaggtctacaaaacctactttgaaaaagtcgaaaggttgaaacatggtaccttcggtcctgttcactttcgaaatcaggttaaaatacgccgcagggttgacataaacccgggccatgcagatctcagtgccaaagaagcacaagatgtcatcatggaggtcgttttcccaaacgaagttggagccaggatattgacatcagagtcacaattaacaataacaaaggaaaagaaggaggagcttcaggactgtaaaatcgctcctttgatggtggcatacatgttggagagagaactggttcgcaaaaccagattcctaccagtagctggcggaacaagcagcgtatatatcgaggtattgcatttgactcaaggaacctgctgggaacaaatgtacacaccgggaggggaggtgagaaatgatgatgtcgatcagagtttgatcattgctgctagaaatattgttaggagagcaacagtatcagcagacccgttggctttgctcttggagatgtgccatagtacacaaattggcgggataaggatggtggacattcttagacagaacccaacagaagagcaagctgtggatatatgcaaagcagcaatgggtttgagaatcagttcatcctttagctttggaggtttcactttcaaaagaacaagtgggtcatctgtcaaaagagaagaagaagtgctcacaggcaacctccaaacattgaaaataagagtacatgaagggtatgaagaattcacaatggttggacgaagagctacagccattctaaggaaagcaaccagaaggttgatccaattaatagtgagtgggagagatgagcagtcaatcgctgaagcgattatagtggcaatggttttctcacaagaggattgcatgataaaagcagtacgaggtgatttgaattttgttaacagagcaaatcagcggctaaatcctatgcatcaacttctgaggcatttccaaaaggatgcaaaggtgctgtttcaaaactggggaattgaaccaattgacaatgtcatggggatgatcggaatactgcctgacatgacccccagcacagagatgtcactgagaggagtaagagtcagtaaaacgggagtggatgaatattccagtactgagagagtggtcgtgagcattgatcgtttcttgagagtccgagatcagaggggaaacgtactcttgtctcctgaggaagttagtgaaacacagggaacagagaaactgacgataacatattcatcgtctatgatgtgggaaatcaatggtccggaatcagtgctagtcaacacataccaatggatcattagaaattgggaaactgtgaaaattcaatggtcccaagaccctacaatgttgtacaataagatggagtttgagcccttccaatccttggtgcccaaggctgccagaggccagtatagtggatttgtgaggacgttattccaacaaatgcgtgatgtgctggggacatttgacactgtccaaataataaagctcctaccatttgcagcagccccaccggagcagagtaggatgcagttctcttctctgactgtgaatgtaagaggttcaggaatgagaatccttgtgagaggcaactcccctgtgttcaactataacaaggcaaccaagagactcacagtccttggaaaggatgcaggtacattgacagaagatccagatgagggaacagcaggagtggaatctgcggtattaagaggatttctaattctgggcaaagaagacaaaagatatggaccagcattgagcatcaacgaattgagcaatcttgcgaaaggggagaaggctaatgtgttgatagggcaaggagacgtggtgttggtaatgaaacggaaacgggactctagcatacttactgacagccagacagcgaccaaaaggattcggatggccatcaattag---
>H4N2_Avian_KU161016_A/duck/Jiangxi/S21055/2012|2012.425
atggagagaataaaagaactaagagatttgatgtcgcagtctcgcactcgcgagatactgacaaaaaccactgtggaccatatggccataattaagaaatacacgtcaggaagacaggagaagaatcctgcccttaggatgaaatggatgatggcaatgaaatatccgattacagcagacaaaagaataatggaaatgatccccgaaagaaatgaacaaggtcagactctctggagcaaaacaaatgatgctggatcagacagagtgatggtgtcacctctggctgtgacatggtggaatagaaatgggccgacgacaagtacagtccactatccaaaggtctacaaaacctactttgaaaaagtcgaaaggttgaaacatggaaccttcggtcctgttcactttcgaaatcaggtcaaaatacgccgcagggttgacataaacccgggccatgcagatctcagtgccaaagaagcacaagatgtcatcatggaggtcgttttcccaaacgaagttggagccaggatattgacatcagagtcacaattaacaataacaaaggaaaagaaggaggagcttcaggactgtaaaatcgctcctttgatggtggcatacatgttggagagagaactggttcgcaaaaccagattcctaccagtagctggcggaacaagcagcgtgtatatcgaggtattgcatttgactcaaggaacctgctgggaacaaatgtacacaccgggaggagaggtgagaaatgatgatgtcgatcagagtttgatcattgctgctagaaatattgttaggagagcaacagtatcagcagacccgttggcttcgctcttggagatgtgccatagtacacaaattggcgggataaggatggtggacattcttagacagaatccaacagaagagcaagctgtggatatatgcaaagcagcaatgggtttgagaatcagttcatccttcagctttggaggtttcaccttcaaaagaacaagtgggtcatctgtcaaaagagaagaagaagtgctcacaggcaacctccaaacattgaaaataagagtacatgaagggtatgaagaattcacaatggttgggcgaagagctacagccattctaaggaaagcaaccagaaggctgatccaattaatagtgagtgggagagatgagcagtcaatcgctgaagcgattatagtggcaatggttttctcacaagaggattgcatgataaaagcagtacggggtgatttgaattttgttaacagagcaaatcagcggctaaatcctatgcatcaacttctgaggcatttccaaaaggatgcaaaggtgctgtttcaaaactggggaattgaaccaattgacaatgtcatggggatgatcggaatactgcctgacatgacccccagcacagagatgtcactgagaggagtaagagtcagtaaaatgggagtggatgaatattccagtactgagagagtggtcgtgagcattgatcgtttcttgagagtccgagatcagaggggaaacgtactcttgtctcctgaagaagttagtgaaacactgggaacagagaaactgacgataacatactcatcgtctatgatgtgggaaatcaatggtccggaatcagtgttagtcaacacataccaatggatcattagaaattgggaaactgtgaagattcaatggtcccaagaccctacaatgttgtacaataagatggagtttgagcccttccaatccttggtgcccaaggctgccagaggccagtatagtggatttgtgaggacgttattccaacagatgcgtgatgtgctggggacatttgacactgtccaaataataaagctcctaccatttgcagcagcaccaccggaacagagtaggatgcagttctcttctctgactgtgaatgtaagaggttcaggaatgagaatccttgtgagaggcaactcccctgtgttcaactataacaaggcaaccaagagactcacagtccttggaaaggatgcaggtgcattgacagaagatccagatgagggaacagcaggagtggaatctgcggtattaagaggatttctaattctgggcaaagaagacaaaagatatggaccagcattgagcatcaacgaattgagcaatcttgcgaaaggggagaaggctaatgtgttgatagggcaaggagacgtggtgttggtaatgaaacggaaacgggactctagcatacttactgacagccagacagcgaccaaaaggattcggatggccatcaattag---
>H7N7_Avian_KM593183_A/chicken/Jiangxi/C25/2014|2014.123
atggagagaataaaagaactaagagatttgatgtcgcagtctcgcactcgcgagatactgacaaaaaccactgtggaccatatggccataattaagaaatacacgtcaggaagacaggagaagaatcctgcccttaggatgaaatggatgatggcaatgaaatatccgattacagcagacaaaagaataatggaaatgatccctgaaagaaatgaacaaggtcagactctctggagcaaaacaaatgatgctggatcagacagagtgatggtgtcacctctggctgtgacatggtggaatagaaatgggccgacgacaagtacggtccactatccaaaggtctacaaaacctactttgaaaaagtcgaaaggttgaaacatggaaccttcggtcctgttcactttcgaaatcaggttaaaatacgccgcagggttgacataaacccgggccatgcagatctcagtgccaaagaagcacaagatgtcatcatggaggtcgttttcccaaacgaagttggagccaggatattgacatcagagtcacaattaacaataacaaaggaaaagaaggaggaacttcagaactgtaaaatcactcctttgatggtggcatacatgttggagagagaactggttcgcaaaaccagattcctaccagtagctggcggaacaagcagcgtgtatatcgaggtattgcatttgacccaaggaacctgctgggaacaaatgtacacaccgggaggggaggtgagaaatgatgatgtcgatcagagtttgatcattgctgctagaaatattgttaggagagcaacagtatcagcagacccgttggcttcgctcttggagatgtgccatagtacacaaattggcgggataaggatggtggacattcttagacagaacccaactgaagagcaagctgtggatatatgcaaagcagcaatgggtttgagaatcagttcatccttcagctttggaggtttcactttcaaaagaacaagtgggtcatctgtcaaaagggaagaagaagtgctcacaggcaacctccaaacattgaaaataagagtacatgaagggtatgaagaattcacaatggttgggcgaagagctacagccattctaaggaaagcaaccagaaggctgatccaattaatagtgagtgggagagatgagcagtcgatcgctgaagcgattatagtggcaatggttttctcacaagaggattgcatgataaaagcagtacgaggtgatttgaattttgttaacagagcaaatcagcggctaaatcctatgcatcaacttctgaggcatttccaaaaggatgcaaaggtgctgtttcaaaactggggaattgaaccaattgacaatgtcatggggatgatcggaatactgcctgacatgacccccagcacagagatgtcactgagaggagtaagagtcagtaaaatgggagtggatgaatattccagtactgagagagtggtcgtgagcattgatcgtttcttgagagtccgagaccagaggggaaacgtactcttgtctcctgaagaagttagtgaaacacagggaacagagaaactgacgataacatattcatcgtctatgatgtgggaaatcaatggtccggaatcagtgctagtcaacacataccaatgggtcattagaaattgggaaactgtgaagattcaatggtcccaagaccctacaatgttgtacaataagatggagtttgagccattccaatccttggtgcccaaggctgccagaggtcaatatagtggatttgtgaggacgttattccaacagatgcgtgatgtgctggggacatttgacactgtccaaataataaagctcctaccatttgcagcagccccaccggaacagagtaggatgcagttctcttctctgactgtgaatgtaagaggttcaggaatgagaatccttgtgagaggcaactcccctgtgttcaactataacaaggcaaccaagagactcacagtccttggaaaggatgcaggtgcattgacagaagatccagatgagggaacagcgggagtggaatctgcggtattgagaggatttctaattctgggcaaagaagacaaaagatatgggccagcattgagcatcaacgaattgagcaatcttgcgaaaggggagaaggctaatgtgttgatagggcaaggagacgtggtgttggtaatgaaacggaaacgggactctagcatacttactgacagccagacagcgaccaaaagaattcggatggccatcaattag---
>H5N8_Avian_LC053457_A/duck/Quang_Ninh/19c511/2013|2013.271
atggagagaataaaagaattaagagatttgatgtcgcagtctcgcactcgcgagatactgacaaaaaccactgtggaccatatggccataattaagaaatacacgtcaggaagacaggagaagaatcctgcccttaggatgaagtggatgatggcaatgaaatatccgattacagcagacaaaagaataatggaaatgatccctgaaagaaatgaacaaggtcagactctctggagcaaaacaagtgatgctggatcagacagagtgatggtgtcacctctggctgtgacatggtggaatagaaatgggccgacgacaagtacagtccactatccaaaggtctacaaaacctattttgaaaaagtcgaaaggttgaaacatggaaccttcggtcctgttcactttcgaaatcaggttaaaatacgccgcagggttgacataaacccgggccatgcagatctcagtgccaaagaagcacaagacgtcatcatggaggtcgttttcccaaacgaagttggagccaggatattgacatcagagtcacaattaacaataacaaaggaaaagaaggaggagcttcaggactgtaagatcgctcctttgatggtggcatacatgttggagagagaactggttcgcaaaaccagattcctaccagtagctggcggaacaagcagcgtgtatatcgaggtattgcatttgactcaaggaacctgctgggagcaaatgtacacaccgggaggggaggtgagaaatgatgatgtcgatcaaagtttgatcattgctgctagaaatattgttaggagagcaacagtatcagcagatccgttggcttcgctcttggagatgtgccatagtacacaaattggagggataaggatggtggacatccttagacagaacccaacagaagagcaagctgtggatatatgcaaagcagcaatgggtttgagaatcagttcatccttcagctttggaggtttcactttcaaaaggacaagtgggtcatctgtcaaaagagaagaagaagtgctcacaggcaacctccaaacattgaaaataagagtacatgaagggtatgaagaattcacaatggttgggcgaagagctacagccattctaaggaaagcaaccagaaggctgatccaattaatagtgagtgggagagatgagcagtcaatcgctgaagcgattatagtggcaatggttttctcacaagaggattgcatgataaaagcagtacgaggtgatttaaattttgttaacagagcaaatcagcgactaaatcctatgcatcaacttctgaggcatttccaaaaggatgcaaaggtgctgtttcaaaactggggaattgaaccaattgacaatgtcatggggatgatcggaatactgcctgacatgacccccagcacagagatgtcactgagaggagtaagagtcagtaaaatgggagtggatgaatattccagtactgagagagtggtcgtaagcattgatcgtttcttgagagtccgagatcagagaggaaacgtactcttgtcccctgaagaagttagtgaaacacagggaacagagaaactgacgataacatattcatcgtctatgatgtgggaaatcaatggtccggaatcagtgctagtcaacacatatcaatggatcatcagaaattgggaaactgtgaagattcaatggtcacaagaccctacaatgttgtacaataaaatggagtttgaaccctttcaatccttggtgcccaaggctgctagaggccagtatagtggatttgtgaggacgttattccaacagatgcgtgatgtgctggggacatttgacactgtccaaataataaagctcctaccatttgcagcagccccaccggaacagagtaggatgcagttctcttctctgactgtgaatgtaagaggttcaggaatgagaatccttgtgagaggcaactcccctgtgttcaactataacaaggcaaccaagagactcacagtccttggaaaggatgcaggtgcattgacagaagacccagatgagggaacagcaggagtggaatctgcggtattaagaggattcctaattctgggcaaagaagacaaaagatatggaccagcattgagcatcaacgaattgagcaatcttgcgaaaggggagaaggctaatgtgttgatagggcaaggagacgtggtgttggtaatgaaacggaaacgggactctagcatacttactgacagccagacagcgaccaaaaggattcggatggccatcaattag---
>H10N7_Avian_LC121377_A/duck/Mongolia/499/2015|2015.663
atggagagaataaaagaactaagagatttgatgtcgcagtctcgcactcgcgagatactgacaaaaaccactgtggaccatatggccataattaagaaatacacgtcaggaagacaggagaagaatcctgcccttaggatgaaatggatgatggcaatgaaatatccgattacagcagacaaaagaataatggaaatgatccccgagagaaatgaacaaggtcagactctctggagcaaaacaaatgatgctggatcagacagagtgatggtatcacctctggctgtgacatggtggaataggaatgggccgacgacaagtacagtccactatccaaaggtctataaaacctactttgaaaaagtcgaaaggttgaaacatggaaccttcggccctgttcactttcgaaatcaggttaaaatacgccgcagggttgacataaacccgggccatgcagatctcagtgccaaagaagcacaagatgtcatcatggaggtcgttttcccaaacgaagttggagccaggatattgacatcagagtcacaattaacaataacaaaggaaaagaaggaggagcttcaggattgtaaaatcgctcctttgatggtggcatacatgttggagagagaactggttcgcaaaaccaggttcctaccagtagctggtggaacaagcagcgtgtatatcgaggtattgcatttgactcaaggaacctgctgggagcaaatgtacacaccgggaggggaggtgagaaatgatgatgtcgatcagagtttgatcattgctgctagaaatattgtcaggagagcaacagtatcagcagacccgttggcttcgctcttggatatgtgccatagtacacaaattggcgggataaggatggtggacattcttagacagaacccaacagaggagcaagctgtggatatatgcaaagcagcaatgggtttgagaatcagttcatccttcagctttggaggtttcactttcaaaagaacaagtgggtcatctgtcaaaagagaagaagaagtgctcacaggcaacctccaaacattgaaaataagagtacatgaagggtatgaagaattcacaatggttgggcgaagagctacagccattctaaggaaagcaaccagaaggctgatccaattaatagtgagtgggagagatgagcagtcgatcgctgaagcgattatagtggcaatggttttctcacaagaggattgcatgataaaagcagtacgaggtgatttgaattttgttaacagagcaaatcagcggctaaatcctatgcatcaacttctgaggcatttccaaaaggatgcaaaggtgctgtttcaaaactggggaattgaaccaattgacaatgtcatggggatgatcggaatactgcctgacatgacccccagcacagagatgtcattgagaggagtaagagtcagtaaaatgggagtggatgaatattccagtactgagagagtggtcgtgagcattgatcgtttcttgagagtccgagatcagaggggaaacgtactcttgtctcctgaagaagttagtgaaacacagggaacagagaaactgacgataacatattcatcgtctatgatgtgggaaatcaatggtccggaatcagtactagtcaacacataccaatggatcattagaaattgggaaaccgtgaagattcaatggtcccaagaccctacaatgttgtacaataagatggagttcgagccattccaatccttggtgcccaaggctgccagaggccaatatagtggatttgtgaggacgttgttccaacagatgcgtgatgtactggggacatttgacactgtccaaataataaagctcctaccatttgcagcagccccaccggaacagagtaggatgcagttctcttctctgactgtgaatgtaagaggttcaggaatgagaatccttgtgagaggcaactctcctgtgttcaactataacaaggcaaccaagagactcacagtccttggaaaggatgcaggtgcattgacagaagatccagatgagggaacagcaggagtggaatctgcggtattgagaggatttctaattctgggcaaagaagacaaaagatatgggccagcattgagcatcaacgagttgagcaatcttgcgaaaggggagaaggctaatgtgttgatagggcaaggagacgtggtgttggtaatgaaacggaaacgggactctagcatacttactgacagccagacagcgaccaaaaggattcggatggccatcaattag---
>H10N7_Avian_LC121417_A/duck/Mongolia/626/2015|2015.663
atggagagaataaaagaactaagagatttgatgtcgcagtctcgcactcgcgagatactgacaaaaaccactgtggaccatatggccataattaagaaatacacgtcaggaagacaggagaagaatcctgcccttaggatgaaatggatgatggcaatgaaatatccgattacagcagacaaaagaataatggaaatgatccccgagagaaatgaacaaggtcagactctctggagcaaaacaaatgatgctggatcagacagagtgatggtatcacctctggctgtgacatggtggaataggaatgggccgacgacaagtacagtccactatccaaaggtctataaaacctactttgaaaaagtcgaaaggttgaaacatggaaccttcggccctgttcactttcgaaatcaggttaaaatacgccgcagggttgacataaacccgggccatgcagatctcagtgccaaagaagcacaagatgtcatcatggaggtcgttttcccaaacgaagttggagccaggatattgacatcagagtcacaattaacaataacaaaggaaaagaaggaggagcttcaggattgtaaaatcgctcctttgatggtggcatacatgttggagagagaactggttcgcaaaaccaggttcctaccagtagctggtggaacaagcagcgtgtatatcgaggtattgcatttgactcaaggaacctgctgggagcaaatgtacacaccgggaggggaggtgagaaatgatgatgtcgatcagagtttgatcattgctgctagaaatattgtcaggagagcaacagtatcagcagacccgttggcttcgctcttggatatgtgccatagtacacaaattggcgggataaggatggtggacattcttagacagaacccaacagaggagcaagctgtggatatatgcaaagcagcaatgggtttgagaatcagttcatccttcagctttggaggtttcactttcaaaagaacaagtgggtcatctgtcaaaagagaagaagaagtgctcacaggcaacctccaaacattgaaaataagagtacatgaagggtatgaagaattcacaatggttgggcgaagagctacagccattctaaggaaagcaaccagaaggctgatccaattaatagtgagtgggagagatgagcagtcgatcgctgaagcgattatagtggcaatggttttctcacaagaggattgcatgataaaagcagtacgaggtgatttgaattttgttaacagagcaaatcagcggctaaatcctatgcatcaacttctgaggcatttccaaaaggatgcaaaggtgctgtttcaaaactggggaattgaaccaattgacaatgtcatggggatgatcggaatactgcctgacatgacccccagcacagagatgtcattgagaggagtaagagtcagtaaaatgggagtggatgaatattccagtactgagagagtggtcgtgagcattgatcgtttcttgagagtccgagatcagaggggaaacgtactcttgtctcctgaagaagttagtgaaacacagggaacagagaaactgacgataacatattcatcgtctatgatgtgggaaatcaatggtccggaatcagtactagtcaacacataccaatggatcattagaaattgggaaaccgtgaagattcaatggtcccaagaccctacaatgttgtacaataagatggagttcgagccattccaatccttggtgcccaaggctgccagaggccaatatagtggatttgtgaggacgttgttccaacagatgcgtgatgtactggggacatttgacactgtccaaataataaagctcctaccatttgcagcagccccaccggaacagagtaggatgcagttctcttctctgactgtgaatgtaagaggttcaggaatgagaatccttgtgagaggcaactctcctgtgttcaactataacaaggcaaccaagagactcacagtccttggaaaggatgcaggtgcattgacagaagatccagatgagggaacagcaggagtggaatctgcggtattgagaggatttctaattctgggcaaagaagacaaaagatatgggccagcattgagcatcaacgagttgagcaatcttgcgaaaggggagaaggctaatgtgttgatagggcaaggagacgtggtgttggtaatgaaacggaaacgggactctagcatacttactgacagccagacagcgaccaaaaggattcggatggccatcaattag---
>H6N6_Avian_KY415902_A/duck/Ganzhou/GZ148/2016|2016.071
atggagagaataaaagaactaagagatttgatgtcgcagtctcgcactcgcgagatactgacaaaaaccactgtggaccatatggccataattaagaaatacacgtcaggaagacaggagaagaatcctgcccttaggatgaaatggatgatggcaatgaaatatccgattacagcagacaaaagaataatggaaatgatccccgagagaaatgaacaaggtcagactctctggagcaaaacaaatgatgctggatcagacagagtgatggtatcacctctggctgtgacatggtggaataggaatgggccgacgacaagtacagtccactatccaaaggtctataaaacctactttgaaaaagtcgaaaggttgaaacatggaaccttcggccctgttcactttcgaaatcaggttaaaatacgccgcagggttgacataaacccgggccatgcagatctcagtgccaaagaagcacaagatgtcatcatggaggtcgttttcccaaacgaagttggagccaggatattgacatcagagtcacaattaacaataacaaaggaaaagaaggaggagcttcaggattgtaaaatcgctcctttgatggtggcatacatgttggagagagaactggttcgcaaaaccaggttcctaccagtagctggtggaacaagcagcgtgtatatcgaggtattgcatttgactcaaggaacctgctgggagcaaatgtacacaccgggaggggaggtgagaaatgatgatgtcgatcagagtttgatcattgctgctagaaatattgtcaggagagcaacagtatcagcagacccgttggcttcgctcttggatatgtgccatagtacacaaattggcgggataaggatggtggacattcttagacagaacccaacagaggagcaagctgtggatatatgcaaagcagcaatgggtttgagaatcagttcatccttcagctttggaggtttcactttcaaaagaacaagtgggtcatctgtcaaaaaagaagaagaagtgctcacaggcaacctccaaacattgaaaataagagtacatgaagggtatgaagaattcacaatggttgggcgaagagctacagccattctaaggaaagcaaccagaaggctgatccaattaatagtgagtgggagagatgagcagtcgatcgctgaagcgattatagtggcgatggttttctcacaagaggactgcatgataaaagcagtacgaggtgatttgaattttgttaacagagcaaatcagcggctaaatcctatgcatcaacttctgaggcacttccaaaaggatgcaaaggtgctgtttcaaaactgggggattgaaccaattgacaatgtcatggggatgatcggaatattgcctgacatgacccccagcacagagatgtcactgagaggagtaagagtcagtaaaatgggagtggatgaatattccagtactgagagagtggtcgtgagcattgatcgtttcttgagagtccgggatcagaggggaaatgtactcttgtctcctgaagaagttagtgaaacacagggaacagagaaactgacgataacatattcatcgtctatgatgtgggaaatcaatggtccggaatcagtactagtcaacacataccaatggatcattagaaattgggaaaccgtgaagattcaatggtcccaagaccctacaatgttgtacaataagatggagttcgagccattccaatccttggtgcccaaggctgccagaggccaatacagtggatttgtgaggacgttattccagcagatgcgtgatgtactggggacatttgacactgtccaaataataaagctcctaccatttgcagcagccccaccggaacagagtaggatgcagttctcttctctgactgtgaatgtaaggggttcaggaatgagaatccttgtgagaggcaactcccctgtgttcaactataacaaggcaaccaagagactcacagtccttgggaaggatgcaggtgcattgacagaagatccagatgagggaacagcaggagtggaatctgcggtattgagaggatttctaattctgggcaaagaagacaaaagatatgggccagcattgagcatcaatgaattgagcaatcttgcgaaaggggaaaaggctaatgtgttgatagggcaaggagacgtggtgttggtaatgaaacggaaacgggactctagcatacttactgacagccagacagcgaccaaaaggattcggatggccatcaattag---
>H5N2_Avian_KT327400_A/thrush/Taiwan/A234/2015|2015.044
atggagagaataaaagaactaagagacttgatgtcgcattctcgcactcgcgagatactgacaaaaaccactgtggaccatatggccataattaagaaatacacatcaggaagacaggagaagaatcctgcccttaggatgaaatggatgatggcaatgaaatatccgattacagccgacaaaagaataatggaaatgatccccgaaagaaatgagcaaggtcaaattctctggagcaaaacaaatgatgctggatcagacagagtgatggtatcacctctggctgtaacatggtggaatagaaatgggccgacgataagtacagtccactatccaaaggtctacaaaacttactttgaaaaagtcgagaggttgaaacatggaacctttggtcctgttcactttcgaaatcaggttaaaatacgccgcagggttgacataaacccgggccatgcagatctcagtgccaaagaagcacaggatgtcatcatggaggtcgttttcccaaacgaagttggagccaggatattgacatcagagtcacaattaacaataacaaaggagaagaaggaggagcttcaggactgtaaaattgctcctttgatggtggcatacatgttggagagagaactggttcgcaaaaccagatttctaccagtagctggcggaacaagcagcgtgtatatcgaggtattgcatttgactcaggggacctgctgggaacaaatgtacacaccgggaggggaggtgagaaatgatgatgtcgatcagagtttgatcattgctgctagaaatattgttaggagggcaacagtatcagcagacccgttggcttcgctcttggagatgtgccatagtacacaaattggcgggataagaatggtggatattcttagacagaacccaacagaagagcaagctgtggatatatgcaaagcagctatgggtttgagaatcagttcatccttcagctttggaggtttcactttcaaaagaacaagtgggtcatctgtcaaaagagaagaagaagtgctcacaggcaacctccaaacattgaaaataagagtacatgaagggtatgaagaattcacaatggttgggcgaagagccacagccattctaaggaaggcaaccagaaggctgatccaattaatagtgagtggaagagatgagcagtcaatcgctgaagcgattatagtggcaatggttttctcacaagaggattgcatgataaaggcagtacgaggtgatttaaactttgttaacagagcaaatcagcggctaaatcctatgcatcaacttctgaggcatttccaaaaggatgcaaaggtgctgtttcaaaactggggaattgaaccaatcgataatgtcatggggatgatcggaatgctgcctgacatgacccccagcacagagatgtcactgagaggagtaagagtcagtaaaatgggagtggatgaatattccagtactgaaaaagtggtcgtgagcattgatcgtttcttgagagtccgagatcagaggggaaacgtactcttgtctcctgaggaagttagtgaaacacagggaacagagaaactgacgataacatattcatcgtctatgatgtgggaaatcaatggtccggaatcagtgctagtcaacacataccaatggatcattagaaattgggaaactgtgaagattcaatggtcccaagaccctacaatgttgtacaataagatggagtttgagccattccaatccttggtgcccaaggctgccagaggtcagtatagtggatttgttaggacgttattccaacagatgcgtgatgtgctggggacatttgacactgtccagataataaagctcctaccatttgcagcagccccaccagaacagagtaggatgcagttctcttctttgactgtgaatgtaagaggttcaggaatgagaatccttgtgagaggcaactcccctgtgttcaactacaacaagacaaccaagagactcacagtccttggaaaggatgcaggtgcattgacagaagatccagatgagggaacagcaggagtggaatctgcggtattaagaggatttctaattctgggcaaagaagacaaaagatatggaccagcattgagcatcaatgaattgagcaatcttgcgaaaggggagaaggctaatgtgttgatagggcaaggagacgtggtgttggtaatgaaacggaaacgggactctagcatacttactgacagccagacagcgaccaaaaggattcggatggccatcaattag---
>H5N2_Avian_KT327392_A/night_heron/Taiwan/A289/2015|2015.049
atggagagaataaaagaactaagagacttgatgtcgcattctcgcactcgcgagatactgacaaaaaccactgtggaccatatggccataattaagaaatacacatcaggaagacaggagaagaatcctgcccttaggatgaaatggatgatggcaatgaaatatccgattacagccgacaaaagaataatggaaatgatccccgaaagaaatgagcaaggtcaaattctctggagcaaaacaaatgatgctggatcagacagagtgatggtatcacctctggctgtaacatggtggaatagaaatgggccgacgataagtacagtccactatccaaaggtctacaaaacttactttgaaaaagtcgaaaggttgaaacatggaacctttggtcctgttcactttcgaaatcaggttaaaatacgccgcagggttgacataaacccgggccatgcagatctcagtgccaaagaagcacaggatgtcatcatggaggtcgttttcccaaacgaagttggagccaggatattgacatcagagtcacaattaacaataacaaaggagaagaaggaggagcttcaggactgtaaaatcgctcctttgatggtggcatacatgttggagagagaactggttcgcaaaaccagatttctaccagtagctggcggaacaagcagcgtgtatatcgaggtattgcatttgactcaggggacctgctgggaacaaatgtacacaccgggaggggaggtgagaaatgatgatgtcgatcagagtttgatcattgctgctagaaatattgttaggagggcaacagtatcagcagacccgttggcttcgctcttggagatgtgccatagtacacaaattggcgggataagaatagtggatattcttagacagaacccaacagaagagcaagctgtggatatatgcaaagcagctatgggtttgagaatcagttcatccttcagctttggaggtttcactttcaaaagaacaagtgggtcatctgtcaaaagagaagaagaagtgctcacaggcaacctccaaacattgaaaataagagtacatgaagggtatgaagaattcacaatggttgggcgaagagccacagccattctaaggaaggcaaccagaaggctgatccaattaatagtgagtggaagagatgagcagtcaatcgctgaaacgattatagtggcaatggttttctcacaagaggattgcatgataaaggcagtacgaggtgatttaaactttgttaacagagcaaatcagcggctaaatcctatgcatcaacttctgaggcatttccaaaaggatgcaaaggtgctgtttcaaaactggggaattgaaccaatcgataatgtcatggggatgatcggaatgctgcctgacatgacccccagcacagagatgtcactgagaggagtaagagtcagtaaaatgggagtggatgaatattccagtactgaaaaagtggtcgtgagcattgatcgtttcttgagagtccgagatcagaggggaaacgtactcttgtctcctgaggaagttagtgaaacacagggaacagagaaactgacgataacatattcatcgtctatgatgtgggaaatcaatggtccggaatcagtgctagtcaacacataccaatggatcattagaaattgggaaactgtgaagattcaatggtcccaagaccctacaatgttgtacaataagatggagtttgagccattccaatccttggtgcccaaggctgccagaggtcagtatagtggatttgttaggacgttattccaacagatgcgtgatgtgctggggacatttgacactgtccagataataaagctcctaccatttgcagcagccccaccagaacagagtaggatgcagttctcttctttgactgtgaatgtaagaggttcaggaatgagaatccttgtgagaggcaactcccctgtgttcaactacaacaagacaaccaagaggctcacagtccttggaaaggatgcaggtgcattgacagaagatccagatgagggaacagcaggagtggaatctgcggtattaagaggatttctaattctgggcaaagaagacaaaagatatggaccagcattgagcatcaatgaattgagcaatcttgcgaaaggggagaaggctaatgtgttgatagggcaaggagacgtggtgttggtaatgaaacggaaacgggactctagcatacttactgacagccagacagcgaccaaaaggattcggatggccatcaattag---
>H5N2_Avian_KT327378_A/goose/Taiwan/01004/2015|2015.022
atggagagaataaaagaactaagagacttgatgtcgcagtctcgcactcgcgagatactgacaaaaaccactgtggaccatatggccataattaagaaatacacatcaggaagacaggagaagaatcctgcccttaggatgaaatggatgatggcaatgaaatatccgattacagccgacaaaagaataatggaaatgatccccgaaagaaatgagcaaggtcaaattctctggagcaaaacaaatgatgctggatcagacagagtgatggtatcacctctggctgtaacatggtggaatagaaatgggccgacgataagtacagtccactatccaaaggtctacaaaacttactttgaaaaagtcgaaaggttgaaacatggaacctttggtcctgttcactttcgaaatcaggttaaaatacgccgcagggttgacataaacccgggccatgcagatctcagtgccaaagaagcacaggatgtcatcatggaggtcgttttcccaaacgaagttggagccaggatattgacatcagagtcacaattaacaataacaaaggagaagaaggaggagcttcaggactgtaaaatcgctcctttgatggtggcatacatgttggagagagaactggttcgcaaaaccagatttctaccagtagctggcggaacaagcagcgtgtatatcgaggtattgcatttgactcaggggacctgctgggaacaaatgtacacaccgggaggggaggtgagaaatgatgatgtcgatcagagtttgatcattgctgctagaaatattgttaggagggcaacagtatcagcagacccgttggcttcgctcttggagatgtgccatagtacacaaattggcgggataagaatggtggatattcttagacagaacccaacagaagagcaagctgtggatatatgcaaagcagctatgggtttgagaatcagttcatccttcagctttggaggtttcactttcaaaagaacaagtgggtcatctgtcaaaagagaagaagaagtgctcacaggcaacctccaaacattgaaaataagagtacatgaagggtatgaagaattcacaatggttgggcgaagagccacagccattctaaggaaggcaaccagaaggctgatccaattaatagtgagtggaagagatgagcagtcaatcgctgaagcgattatagtggcaatggttttctcacaagaggattgcatgataaaggcagtacgaggtgatttaaactttgttaacagagcaaatcagcggctaaatcctatgcatcaacttctgaggcatttccaaaaggatgcaaaggtgctgtttcaaaactggggaattgaaccaatcgataatgtcatggggatgatcggaatgctgcctgacatgacccccagcacagagatgtcactgagaggagtaagagtcagtaaaatgggagtggatgaatattccagtactgaaaaagtggtcgtgagcattgatcgtttcttgagagtccgagatcagaggggaaacgtactcttgtctcctgaggaagttagtgaaacacagggaacagagaaactgacgataacatattcatcgtctatgatgtgggaaatcaatggtccggaatcagtgctagtcaacacataccaatggatcattagaaattgggaaactgtgaagattcaatggtcccaagaccctacaatgttgtacaataagatggagtttgagccattccaatccttggtgcccaaggctgccagaggtcagtatagtggatttgttaggacgttattccaacagatgcgtgatgtgctggggacatttgacactgtccagataataaagctcctaccatttgcagcagccccaccagaacagagtaggatgcagttctcttctttgactgtgaatgtaagaggttcaggaatgagaatccttgtgagaggcaactcccctgtgttcaactacaacaagacaaccaagagactcacagtccttggaaaggatgcaggtgcattgacagaagatccagatgagggaacagcaggagtggaatctgcggtattaagaggatttctaattctgggcaaagaagacaaaagatatggaccagcattgagcatcaatgaattgagcaatcttgcgaaaggggagaaggctaatgtgttgatagggcaaggagacgtggtgttggtaatgaaacggaaacgggactctagcatacttactgacagccagacagcgaccaaaaggattcggatggccatcaattag---
>H5N2_Avian_KU646882_A/goose/Taiwan/01031/2015|2015.030
atggagagaataaaagaactaagagacttgatgtcgcagtctcgcactcgcgagatactgacaaaaaccactgtggaccatatggccataattaagaaatacacatcaggaagacaggagaagaatcctgccctcaggatgaaatggatgatggcaatgaaatatccgattacagccgacaaaagaataatggaaatgatccccgaaagaaatgagcaaggtcaaattctctggagcaaaacaaatgatgctggatcagacagagtgatggtatcacctctggctgtaacatggtggaatagaaatgggccgacgataagtacagtccactatccaaaggtctacaaaacttactttgaaaaagtcgaaaggttgaaacatggaacctttggtcctgttcactttcgaaatcaggttaaaatacgccgcagggttgacataaacccgggccatgcagatctcagtgccaaagaagcacaagatgtcatcatggaggtcgttttcccaaacgaagttggagccaggatattgacatcagagtcacaattaacaataacaaaggagaagaaggaggagcttcaggactgtaaaatcgctcctttgatggtggcatacatgttggagagagaactggttcgcaaaaccagattcctaccagtagctggcggaacaagcagcgtgtatatcgaggtattgcatttgactcaggggacctgctgggaacaaatgtacacaccgggaggggaggtgagaaatgatgatgtcgatcagagtttgatcattgctgctagaaatattgttaggagggcaacagtatcagcagacccgttggcttcgctcttggagatgtgccatagtacacaaattggtgggataagaatggtggatattcttagacagaacccaacagaagagcaagctgtggatatatgcaaagcagctatgggtttgagaatcagttcatccttcagctttggaggtttcactttcaaaagaacaagtgggtcatctgtcaaaagagaagaagaagtgctcacaggcaacctccaaacattgaaaataagagtacatgaagggtatgaagaattcacaatggttgggcgaagagccacagccattctaaggaaggcaaccagaaggctgatccaattaatagtgagtggaagagatgagcagtcaatcgctgaagcgattatagtggcaatggttttctcacaagaggattgcatgataaaggcagtacgaggtgatttaaactttgttaacagagcaaatcagcggctaaatcctatgcatcaacttctgaggcatttccaaaaggatgcaaaggtgctgtttcaaaactggggaattgaaccaatcgataatgtcatggggatgatcggaatgctgcctgacatgacccccagcacagagatgtcactgagaggagtaagagtcagtaaaatgggagtggatgaatattccagtactgaaaaagtggtcgtgagcattgatcgtttcttgagagtccgagatcagaggggaaacgtactcttgtctcctgaggaagttagtgaaacacagggaacagagaaactgacgataacatattcatcgtctatgatgtgggaaatcaatggtccggaatcagtgctagtcaacacataccaatggatcattagaaattgggaaactgtgaagattcaatggtcccaagaccctacaatgttgtacaataagatggagtttgagccattccaatccttggtgcccaaggctgccagaggtcagtatagtggatttgttaggacgttattccaacagatgcgtgatgtgctggggacatttgacactgtccagataataaagctcctaccatttgcagcagccccaccagaacagagtaggatgcagttctcttctttgactgtgaatgtaagaggttcaggaatgagaatccttgtgagaggcaactcccctgtgttcaactacaacaagacaaccaagagactcacagtccttggaaaggatgcaggtgcattgacagaagatccagatgagggaacagcaggagtggaatctgcggtattaagaggatttctaattctgggcaaagaagacaaaagatatggaccagcattgagcatcaatgaattgagcaatcttgcgaaaggggagaaggctaatgtgttgatagggcaaggagacgtggtgttggtaatgaaacggaaacgggactctagcatacttactgacagccagacagcgaccaaaaggattcggatggccatcaattag---
>H7N7_Avian_KP414896_A/chicken/Jiangxi/10784/2014|2014.132
atggagagaataaaagaactaagagatttgatgtcgcagtcccgcactcgcgagatactgacaaaaaccactgtggaccatatggccataattaagaaatacacgtcaggaagacaggagaagaatcctgcccttaggatgaaatggatgatggcaatgaaatatccgattacagcagacaaaagaataatggaaatgatcccagaaagaaatgaacaaggtcagactctctggagcaaaacaaatgatgctggatcagacagagtgatggtgtcacctctggctgtgacatggtggaatagaaatgggccaacgacaagtacagtccactatccaaaggtctacaaaacctattttgaaaaagtcgaaaggttgaaacatggaaccttcggtcctgttcattttcgaaatcaggttaaaatacgccgcagggttgacataaacccgggccatgcagatctcagtgccaaagaagcacaagatgtcatcatggaggtcgttttcccaaatgaagttggagccaggatattgacatcagagtcacagctaacaataacaaaggaaaagaaggaggagcttcaggactgtaagatcgctcctttgatggtggcatacatgttggagagagaactggttcgcaaaaccagattcctaccagtagctggcggaacaagcagcgtatatatcgaggtattgcatttgactcaaggaacctgctgggaacaaatgtacacaccgggaggggaggtgagaaatgatgatgtcgatcagagtttgatcattgctgctagaaatattgttaggagagcaacagtatcagcagacccgttggcttcgctcttggagatgtgccatagtacacaaattggcgggataaggatggtggacattcttagacagaacccaacagaagagcaagctgtggatatatgcaaagcagcaatgggtttgagaatcagttcatcctttagctttggaggtttcactttcaaaagaacaagtgggtcatctgtcaaaagagaagaagaagtgctcacaggcaacctccaaacattgaaaataagagtacatgaagggtatgaagaattcacaatggttgggcgaagagctacagccattctaaggaaagcaaccagaaggctgattcaattaatagtgagtgggagagatgagcagtcaatcgctgaagcaattatagtggcaatggttttctcacaagaggattgcatgataaaggcggtgcgaggtgatttgaattttgttaacagagcaaatcagcggctaaatcctatgcatcaacttctgaggcatttccaaaaggatgcaaaggtgctgtttcaaaactggggaattgaaccaattgacaatgtcatggggatgatcggaatactgcctgacatgacccccagcacagagatgtcactgagaggagtaagagtcagtaaaatgggagtggatgaatattccagtactgagagggtagtcgtgagcattgatcgtttcttgagagtccgagatcagaggggaaacgtactcttgtctcctgaggaagttagtgagacacagggaacagagaaactgacgataacatattcatcgtctatgatgtgggaaatcaatggtccggaatcagtgctagtcaacacataccaatggatcattagaaactgggaaactgtgaaaattcaatggtcccaagaccctacaatgttgtacaataagatggagtttgagcccttccaatccttggtgcccaaggctgccagaggccagtatagtggatttgtgaggacgttattccaacaaatgcgtgatgtgctggggacatttgacactgtccaaataataaagctcctcccatttgcagcagccccaccggaacagagtaggatgcagttctcttctctgactgtgaatgtaagaggttcaggaatgagaatccttgtgagaggcaattcccctgtgttcaactataacaaggcaaccaagagactcacagtccttggaaaggatgcaggtgcattgacagaagatccagatgagggaacagcaggagtggaatctgcggtattaagaggatttctaattctgggcaaagaagacaaaagatatggaccagcattgagcatcaacgaattgagcaatcttgcgaaaggggagaaggctaatgtgttgatagggcaaggagaagtggtgttggtaatgaaacggaaacgggactctagcatacttactgacagccagacagcgaccaaaagaattcggatggccatcaattag---
>H10N3_Avian_LC121385_A/duck/Mongolia/518/2015|2015.663
atggagagaataaaagaactaagagatttaatgtcgcagtcccgcactcgcgagatactgacaaaaaccactgtggaccatatggccataattaagaaatacacgtcaggaagacaggagaagaatcctgcccttaggatgaaatggatgatggcaatgaaatatccgattacagcagacaaaggaataatggaaatgatccccgaaagaaatgaacaaggtcagactctctggagcaagacaaatgatgccggatcagacagagtgatggtgtcacctctggctgtgacatggtggaatagaaatgggccaacgacaagtacagtccactatccaaaggtctacaaaacctattttgaaaaagtcgaaaggttgaaacatgggaccttcggtcctgttcactttcgaaatcaggttaaaatacgccgcagggttgacataaacccgggccatgcagatctcagtgccaaagaagcacaagatgtcataatggaggtcgttttcccaaacgaagttggagccaggatattgacatcagagtcacaactaacaataacaaaggaaaagaaggaggagcttcaggactgtaaaatcgctcctttgatggtggcatacatgttggagagagaactggttcgcaaaaccaggttcctaccagtagctggcggaacaagcagcgtatatatcgaggtattgcatttgactcaaggaacctgctgggaacaaatgtacacaccaggaggggaagtgagaaatgatgatgtcgatcagagtttgatcattgctgctagaaatattgttaggagagcaacagtatcagcagacccgttggcttcgctcttggagatgtgccatagtacacaaattggcgggataaggatggtggacattcttagacagaacccaacagaagagcaagctgtggatatatgcaaagcagcaatgggtttgagaatcagttcatcctttagctttggaggtttcactttcaaaagaacaagtggatcatctgtcaaaagagaagaagaagtgctcacaggcaacctccaaacattgaaaataagagtacatgaagggtatgaagagttcacaatggttgggcgaagagctacagccattctaaggaaagcaaccagaaggctgatccaattaatagtgagtgggagagatgagcagtcaatcgctgaagcgattatagtggcaatggttttctcacaagaggattgcatgataaaagcggtacgaggtgatttgaattttgttaacagagcaaatcagcggctaaatcctatgcatcaacttctgaggcatttccaaaaggatgcaaaggtactgtttcaaaactggggaattgaaccaattgacaatgtcatggggatgatcggaatactgcctgacatgacccccagcacagagatgtcactgagaggagtaagagtcagtagaatgggagtggatgaatattccagtactgagagagtggtcgtgagcattgatcgtttcttgagagtccgagatcagaggggaaacgtactcttgtctcctgaggaagttagtgagacacagggaacagagaaactgacgataacatattcatcgtctatgatgtgggaaatcaatggtccggaatcagtgctagtcaacacataccaatggatcattagaaattgggaaactgtgaaaattcaatggtcccaagaccccacaatgttgtacaataagatggagtttgagcccttccaatccttggtgcccaaggctgccagaggccagtatagtggatttgtgagaacattattccaacaaatgcgtgatgtgctggggacatttgacactgtccaaataataaagctcctaccatttgcagcagccccaccggaacagagcaagatgcagttttcttctctgactgtgaatgtaagaggttcaggaatgagaatccttgtgagaggcaattcccctgtgttcaactataacaaggcaaccaagagactcacagtccttggaaaggatgcaggtgcattgacagaagatccagatgagggaacagcaggagtggaatctgcggtattaagaggatttctaattctgggcagagaagacaaaagatatggaccagcattgagcatcaacgaattgagcaatcttgcgaaaggggagaaggctaatgtgttgatagggcaaggagacgtggtgttggtaatgaaacggaaaagggactctagcatacttactgacagccagacagcgaccaaaaggattcggatggccatcaattag---
>H15N9_Avian_KY635570_A/duck/Bangladesh/24704/2015|2015.142
atggagagaataaaagaactaagagatttgatgtcgcagtcccgcactcgcgagatactgacaaaaaccactgtggaccatatggccataattaagaaatacacatcaggaagacaggagaagaatcctgcccttaggatgaaatggatgatggcaatgaaatatccgattacagcagaccaaagaataatggaaatgatccccgaaagaaacgaacaaggtcagactctctggagcaaaacaaatgatgctggatcagacagagtgatggtgtcacctctggctgtgacatggtggaatagaaatgggccaacgacaagtacagtccactatccaaaggtctacaaaacctactttgaaaaagtcgaaaggttgaaacatggaaccttcggtcctgttcactttcgaaatcaggttaaaatacgtcgcagggttgacataaacccgggccatgcagatctcagtgccaaagaagcacaagatgtcatcatggaggtcgttttcccaaacgaagttggagccaggatattgacatcagaatcacaattaacaataacaaaggaaaagaaggaggagcttcaggactgtaaaatcgcccctttgatggtggcatacatgttggagagagaactggttcgcaaaaccagattcctaccagtagctggcggaacaagcagcgtatatatcgaggtattgcatttgactcaaggaacctgctgggaacaaatgtatacaccgggaggggaggtgagaaatgatgatgtcgatcagagtttgatcattgctgctagaaatattgttagaagagcaacagtatcagcagacccgttggcttcgctcttggagatgtgccatagtacacaaattggcgggataaggatggtggacattcttagacagaatccaacagaagagcaagctgtggttatatgcaaagcagcaatggggttaagaatcagctcatcctttagctttggaggattcactttcaaaagaacaagtgggtcatctgtcaaaagagaggaagaagtgctcacaggcaaccttcaaacattgaaaataagagtacatgaagggtatgaagaattcacaatggttgggcgaagggctacagccattctaaggaaagcaaccagaaggctgatccaattaatagtgagtgggagagatgagcagtcaatcgctgaagcgattatagtggcaatggttttctcacaagaggattgcatgataaaagcagtacgaggtgatttgaattttgttaacagagcaaatcagcggctaaatcctatgcatcaacttctgaggcatttccaaaaggatgcaaaggtgctgtttcaaaactggggaattgaaccaattgacaatgtcatggggatgatcggaatattgcctgacatgacccccagcacagagatgtcactgagaggagtaagagtaagtaaaatgggagtggatgaatattccagcactgagagagtggtcgtgagcattgatcgtttcttgagagtccgagatcagaggggaaacgtactcttgtctcctgaggaagttagtgagacacagggaacagagaaactgacgataacatattcatcgtctatgatgtgggaaatcaatggtccggaatcagtgctagtcaacacataccaatggatcattagaaattgggaaactgtgaaaattcaatggtcccaagaccctacaatgttgtacaataagatggagtttgagcccttccaatccttggtgcccaaggctgccagaggccagtatagtggatttgtgaggacgttattccaacaaatgcgtgatgtgctggggacatttgacactgtccaaataataaagctcctaccatttgcagcagccccaccggaacagagtaggatgcagttctcttctctgactgtgaatgtaagaggttcaggaatgagaatccttgtgagaggcaactcccctgtgttcaattataacaaggcaaccaagagactcacagtccttggaaaggatgcaggtgcattgacagaagatccagatgagggaacagcaggagtggaatctgcggtattaagaggatttctaattctgggcaaagaagacaaaagatatggaccagcattgagcatcaacgaattgagcaatcttgcaaaaggggagaaggctaatgtgttgatagggcaaggagacgtggtgttggtaatgaaacggaaacgggactctagcatacttactgacagccagacagcgaccaaaaggattcggatggccatcaattag---
>H15N9_Avian_KY635497_A/duck/Bangladesh/24697/2015|2015.142
atggagagaataaaagaactaagagatttgatgtcgcagtcccgcactcgcgagatactgacaaaaaccactgtggaccatatggccataattaagaaatacacatcaggaagacaggagaagaatcctgcccttaggatgaaatggatgatggcaatgaaatatccgattacagcagaccaaagaataatggaaatgatccccgaaagaaacgaacaaggtcagactctctggagcaaaacaaatgatgctggatcagacagagtgatggtgtcacctctggctgtgacatggtggaatagaaatgggccaacgacaagtacagtccactatccaaaggtctacaaaacctactttgaaaaagtcgaaaggttgaaacatggaaccttcggtcctgttcactttcgaaatcaggttaaaatacgtcgcagggttgacataaacccgggccatgcagatctcagtgccaaagaagcacaagatgtcatcatggaggtcgttttcccaaacgaagttggagccaggatattgacatcagaatcacaattaacaataacaaaggaaaagaaggaggagcttcaggactgtaaaatcgcccctttgatggtggcatacatgttggagagagaactggttcgcaaaaccagattcctaccagtagctggcggaacaagcagcgtatatatcgaggtattgcatttgactcaaggaacctgctgggaacaaatgtatacaccgggaggggaggtgagaaatgatgatgtcgatcagagtttgatcattgctgctagaaatattgttagaagagcaacagtatcagcagacccgttggcttcgctcttggagatgtgccatagtacacaaattggcgggataaggatggtggacattcttagacagaatccaacagaagagcaagctgtggatatatgcaaagcagcaatggggttaagaatcagctcatcctttagctttggaggattcactttcaaaagaacaagtgggtcatctgtcaaaagagaggaagaagtgctcacaggcaaccttcaaacattgaaaataagagtacatgaagggtatgaagaattcacaatggttgggcgaagggctacagccattctaaggaaagcaaccagaaggctgatccaattaatagtgagtgggagagatgagcagtcaatcgctgaagcgattatagtggcaatggttttctcacaagaggattgcatgataaaagcagtacgaggtgatttgaattttgttaacagagcaaatcagcggctaaatcctatgcatcaacttctgaggcatttccaaaaggatgcaaaggtgctgtttcaaaactggggaattgaaccaattgacaatgtcatggggatgatcggaatattgcctgacatgacccccagcacagagatgtcactgagaggagtaagagtaagtaaaatgggagtggatgaatattccagcactgagagagtggtcgtgagcattgatcgtttcttgagagtccgagatcagaggggaaacgtactcttgtctcctgaggaagttagtgagacacagggaacagagaaactgacgataacatattcatcgtctatgatgtgggaaatcaatggtccggaatcagtgctagtcaacacataccaatggatcattagaaattgggaaactgtgaaaattcaatggtcccaagaccctacaatgttgtacaataagatggagtttgagcccttccaatccttggtgcccaaggctgccagaggccagtatagtggatttgtgaggacgttattccaacaaatgcgtgatgtgctggggacatttgacactgtccaaataataaagctcctaccatttgcagcagccccaccggaacagagtaggatgcagttctcttctctgactgtgaatgtaagaggttcaggaatgagaatccttgtgagaggcaactcccctgtgttcaattataacaaggcaaccaagagactcacagtccttggaaaggatgcaggtgcattgacagaagatccagatgagggaacagcaggagtggaatctgcggtattaagaggatttctaattctgggcaaagaagacaaaagatatggaccagcattgagcatcaacgaattgagcaatcttgcaaaaggggagaaggctaatgtgttgatagggcaaggagacgtggtgttggtaatgaaacggaaacgggactctagcatacttactgacagccagacagcgaccaaaaggattcggatggccatcaattag---
>H5N8_Avian_KY576112_A/common_teal/Korea/W548/2016|2016.953
atggagagaataaaagaactaagagatttgatgtcgcagtctcgcactcgcgagatgctgacaaaaaccactgtggaccatatggccataataaagaaatacacatcaggaagacaggagaagaaccctgccctcaggatgaaatggatgatggcaatgaaatatcctattacagcagacaaaagaataatggagatgatccctgaaaggaatgagcaaggtcagactctctggagcaaaacaaatgacgctggatcagacagagtgatggtgtcacctctggctgtgacatggtggaatagaaatgggccaacgacaagtacagtccactatccaaaggtctacaaaacctactttgaaaaggtagaaaggttgaaacatggaacctttggtcctgttcactttcgaaatcaggttaagatacgccgcagggttgacataaacccgggccatgcagatctcagtgccaaagaagcacaggatgtcatcatggaggtcgttttcccaaatgaagttggagccaggatattgacatcagaatcacagttaacaataacaagggaaaagaaggaagaacttcaggactgtaagattgctcctttgatggtggcatacatgttggagagagaactggttcgcaaaaccagatttctaccagtagctggcggaacaagcagcgtatatatcgaggtattgcatttgactcaagggacctgctgggaacaaatgtacacaccgggaggggaggtgagaaatgatgatgttgatcagagtttaatcattgctgctagaaatatcgttaggagagcaacagtatcagcagacccattggcttcgctcttggaaatgtgccacagtacacaaattggcggagtaaggatggtggacattcttagacagaacccaacggaagagcaagctgtggatatatgcaaagcagcaatgggtttaagaatcagctcatccttcagctttggaggtttcactttcaaaaggacaagtgggtcgtctgtcaaaaaagaagaagaagtgctcacaggcaacctccaaacactgaaaataagaatacatgaaggatatgaggaattcacaatggttgggcgaagagctacagccattttgaggaaagcaaccagaaggctgatccaattaatagtgagtgggagagacgagcagtcaatcgctgaagcagtcatagtggcaatggttttctcacaagaggactgcatgataaaagcagtacgaggtgatctgaattttgttaacagagcgaatcagcggctaaatcctatgcatcaacttctgaggcatttccaaaaggatgcaaaggtgctgttccaaaactgggggattgaaccaattgacaatgtaatggggatgattggaatactgcctgacatgacccccagcacagagatgtcactgagaggagtgagagtcagcaaaatgggagtagatgaatattccagtactgagagagtggtcgtgagcattgatcgtttcttgagagtccgagatcagagaggaaacgtgctcctgtctcctgaggaagttagtgaaacacagggaacagagaaactgacgataacatattcatcgtccatgatgtgggaaatcaatggtccagaatccgtgctagtcaacacatatcaatggatcattagaaattgggaaactgtgaagattcagtggtcccaagaccctacaatgttgtacaataagatggaatttgagcccttccaatccttggtgcccaaggctgccagaggccagtatagtggatttgtgaggacattattccagcagatgcgtgatgtgctggggacatttgacactgtccaaataataaaactcctaccatttgcagcagctccaccggagcagagtaagatgcagttttcctctctgactgtgaacgtaagaggttcaggaatgagaatacttgtgagaggcaactcccctgtgttcaactataacaaggccaccaagagactcacaattcttggaaaggatgcaggtgccttgacagaagatccggatgagggaacatcaggagtggagtctgcagtattaagaggatttctaattctgggcaaagaggacaaaagatatggaccagcattgagcatcaatgaattgagcaatcttgcgaaaggggaaaaggctaacgtgttgatagggcaaggagacgtagtgttggtaatgaaacggaaacgggactctagcatacttactgacagccagacagcgaccaaaagaattcggatggccatcaattag---
>H5N8_Avian_MF155629_A/grey_heron/W779/2017|2017.071
atggagagaataaaagaactaagagatttgatgtcgcagtctcgcactcgcgagatgctgacaaaaaccactgtggaccatatggccataataaagaaatacacatcaggaagacaggagaagaaccctgccctcaggatgaaatggatgatggcaatgaaatatcctattacagcagacaaaagaataatggagatgatccctgaaaggaatgagcaaggtcagactctctggagcaaaacaaatgacgctggatcagacagagtgatggtgtcacctctggctgtgacatggtggaatagaaatgggccaacgacaagtacagtccactatccaaaggtctacaaaacctactttgaaaaggtagaaaggttgaaacatggaacctttggtcctgttcactttcgaaatcaggttaagatacgccgcagggttgacataaacccgggccatgcagatctcagtgccaaagaagcacaggatgtcatcatggaggtcgttttcccaaatgaagttggagccaggatattgacatcagaatcacagttaacaataacaagggaaaagaaggaagaacttcaggactgtaagattgctcctttgatggtggcatacatgttggagagagaactggttcgcaaaaccagatttctaccagtagctggcggaacaagcagcgtatatatcgaggtattgcatttgactcaagggacctgctgggaacaaatgtacacaccgggaggggaggtgagaaatgatgatgttgatcagagtttaatcattgctgctagaaatatcgttaggagagcaacagtatcagcagacccattggcttcgctcttggaaatgtgccacagtacacaaattggcggagtaaggatggtggacattcttagacagaacccaacggaagagcaagctgtggatatatgcaaagcagcaatgggtttaagaatcagctcatccttcagctttggaggtttcactttcaaaaggacaagtgggtcgtctgtcaaaaaagaagaagaagtgctcacaggcaacctccaaacactgaaaataagaatacatgaaggatatgaggaattcacaatggttgggcgaagagctacagccattttgaggaaagcaaccagaaggctgatccaattaatagtgagtgggagagacgagcagtcaatcgctgaagcagtcatagtggcaatggttttctcacaagaggactgcatgataaaagcagtacgaggtgatctgaattttgttaacagagcgaatcagcggctaaatcctatgcatcaacttctgaggcatttccaaaaggatgcaaaggtgctgttccaaaactggggggttgaaccaattgacaatgtaatggggatgattggaatactgcctgacatgacccccagcacagagatgtcactgagaggagtgagagtcagcaaaatgggagtagatgaatattccagtactgagagagtggtcgtgagcattgatcgtttcttgagagtccgagatcagagaggaaacgtgctcctgtctcctgaggaagttagtgaaacacagggaacagagaaactgacgataacatattcatcgtccatgatgtgggaaatcaatggtccagaatccgtgctagtcaacacatatcaatggatcattagaaattgggaaactgtgaagattcggtggtcccaagaccctacaatgttgtacaataaggtggaatttgagcccttccaatccttggtgcccaaggctgccagaggccagtatagtggatttgtgaggacattattccagcagatgcgtgatgtgctggggacatttgacactgtccaaataataaaactcctaccatttgcagcagctccaccggagcagagtaagatgcagttttcctctctgactgtgaacgtaagaggttcaggaatgagaatacttgtgagaggcaactcccctgtgttcaactataacaaggccaccaagagactcacaattcttggaaaggatgcaggtgccttgacagaagatccggatgagggaacatcaggagtggagtctgcagtattaagaggatttctaattctgggcaaagaggacaaaagatatggaccagcattgagcatcaatgaattgagcaatcttgcgaaaggggaaaaggctaacgtgttgatagggcaaggagacgtagtgttggtaatgaaacggaaacgggactctagcatacttactgacagccagacagcgaccaaaagaattcggatggccatcaattag---
>H5N8_Avian_KY576114_A/common_teal/Korea/W550/2016|2016.953
atggagagaataaaagaactaagagatttgatgtcgcagtctcgcactcgcgagatgctgacaaaaaccactgtggaccatatggccataataaagaaatacacatcaggaagacaggagaagaaccctgccctcaggatgaaatggatgatggcaatgaaatatcctattacagcagacaaaagaataatggagatgatccctgaaaggaatgagcaaggtcagactctctggagcaaaacaaatgacgctggatcagacagagtgatggtgtcacctctggctgtgacatggtggaatagaaatgggccaacgacaagtacagtccactatccaaaggtctacaaaacctactttgaaaaggtagaaaggttgaaacatggaacctttggtcctgttcactttcgaaatcaggttaagatacgccgcagggttgacataaacccgggccatgcagatctcagtgccaaagaagcacaggatgtcatcatggaggtcgttttcccaaatgaagttggagccaggatattgacatcagaatcacagttaacaataacaagggaaaagaaggaagaacttcaggactgtaagattgctcctttgatggtggcatacatgttggagagagaactggttcgcaaaaccagatttctaccagtagctggcggaacaagcagcgtatatatcgaggtattgcatttgactcaagggacctgctgggaacaaatgtacacaccgggaggggaggtgagaaatgatgatgttgatcagagtttaatcattgctgctagaaatatcgttaggagagcaacagtatcagcagacccattggcttcgctcttggaaatgtgccacagtacacaaattggcggagtaaggatggtggacattcttagacagaacccaacggaagagcaagctgtggatatatgcaaagcagcaatgggtttaagaatcagctcatccttcagctttggaggtttcactttcaaaaggacaagtgggtcgtctgtcaaaaaagaagaagaagtgctcacaggcaacctccaaacactgaaaataagaatacatgaaggatatgaggaattcacaatggttgggcgaagagctacagccattttgaggaaagcaaccagaaggctgatccaattaatagtgagtgggagagacgagcagtcaatcgctgaagcagtcatagtggcaatggttttctcacaagaggactgcatgataaaagcagtacgaggtgatctgaattttgttaacagagcgaatcagcggctaaatcctatgcatcaacttctgaggcatttccaaaaggatgcaaaggtgctgttccaaaactgggggattgaaccaattgacaatgtaatggggatgattggaatactgcctgacatgacccccagcacagagatgtcactgagaggagtgagagtcagcaaaatgggagtagatgaatattccagtactgagagagtggtcgtgagcattgatcgtttcttgagagtccgagatcagagaggaaacgtgctcctgtctcctgaggaagttagtgaaacacagggaacagagaaactgacgataacatattcatcgtccatgatgtgggaaatcaatggtccagaatccgtgctagtcaacacatatcaatggatcattagaaattgggaaactgtgaagattcagtggtcccaagaccctacaatgttgtacaataagatggaatttgagcccttccaatccttggtgcccaaggctgccagaggccagtatagtggatttgtgaggacattattccagcagatgcgtgatgtgctggggacatttgacactgtccaaataataaaactcctaccatttgcagcagctccaccggagcagagtaagatgcagttttcctctctgactgtgaacgtaagaggttcaggaatgagaatacttgtgagaggcaactcccctgtgttcaactataacaaggccaccaagagactcacaattcttggaaaggatgcaggtgccttgacagaagatccggatgagggaacatcaggagtggagtctgcagtattaagaggatttctaattctgggcaaagaggacaaaagatatggaccagcattgagcatcaatgaattgagcaatcttgcgaaaggggaaaaggctaacgtgttgatagggcaaggagacgtagtgttggtaatgaaacggaaacgggactctagcatacttactgacagccagacagcgaccaaaagaattcggatggccatcaattag---
>H5N8_Avian_KY576115_A/common_teal/Korea/W555/2017|2017.008
atggagagaataaaagaactaagagatttgatgtcgcagtctcgcactcgcgagatgctgacaaaaaccactgtggaccatatggccataataaagaaatacacatcaggaagacaggagaagaaccctgccctcaggatgaaatggatgatggcaatgaaatatcctattacagcagacaaaagaataatggagatgatccctgaaaggaatgagcaaggtcagactctctggagcaaaacaaatgacgctggatcagacagagtgatggtgtcacctctggctgtgacatggtggaatagaaatgggccaacgacaagtacagtccactatccaaaggtctacaaaacctactttgaaaaggtagaaaggttgaaacatggaacctttggtcctgttcactttcgaaatcaggttaagatacgccgcagggttgacataaacccgggccatgcagatctcagtgccaaagaagcacaggatgtcatcatggaggtcgttttcccaaatgaagttggagccaggatattgacatcagaatcacagttaacaataacaagggaaaagaaggaagaacttcaggactgtaagattgctcctttgatggtggcatacatgttggagagagaactggttcgcaaaaccagatttctaccagtagctggcggaacaagcagcgtatatatcgaggtattgcatttgactcaagggacctgctgggaacaaatgtacacaccgggaggggaggtgagaaatgatgatgttgatcagagtttaatcattgctgctagaaatatcgttaggagagcaacagtatcagcagacccattggcttcgctcttggaaatgtgccacagtacacaaattggcggagtaaggatggtggacattcttagacagaacccaacggaagagcaagctgtggatatatgcaaagcagcaatgggtttaagaatcagctcatccttcagctttggaggtttcactttcaaaaggacaagtgggtcgtctgtcaaaaaagaagaagaagtgctcacaggcaacctccaaacactgaaaataagaatacatgaaggatatgaggaattcacaatggttgggcgaagagctacagccattttgaggaaagcaaccagaaggctgatccaattaatagtgagtgggagagacgagcagtcaatcgctgaagcagtcatagtggcaatggttttctcacaagaggactgcatgataaaagcagtacgaggtgatctgaattttgttaacagagcgaatcagcggctaaatcctatgcatcaacttctgaggcatttccaaaaggatgcaaaggtgctgttccaaaactgggggattgaaccaattgacaatgtaatggggatgattggaatactgcctgacatgacccccagcacagagatgtcactgagaggagtgagagtcagcaaaatgggagtagatgaatattccagtactgagagagtggtcgtgagcattgatcgtttcttgagagtccgagatcagagaggaaacgtgctcctgtctcctgaggaagttagtgaaacacagggaacagagaaactgacgataacatattcatcgtccatgatgtgggaaatcaatggtccagaatccgtgctagtcaacacatatcaatggatcattagaaattgggaaactgtgaagattcagtggtcccaagaccctacaatgttgtacaataagatggaatttgagcccttccaatccttggtgcccaaggctgccagaggccagtatagtggatttgtgaggacattattccagcagatgcgtgatgtgctggggacgtttgacactgtccaaataataaaactcctaccatttgcagcagctccaccggagcagagtaagatgcagttttcctctctgactgtgaacgtaagaggttcaggaatgagaatacttgtgagaggcaactcccctgtgttcaactataacaaggccaccaagaaactcacaattcttggaaaggatgcaggtgccttgacagaagatccggatgagggaacatcaggagtggagtctgcagtattaagaggatttctaattctgggcaaagaggacaaaagatatggaccagcattgagcatcaatgaattgagcaatcttgcaaaaggggaaaaggctaacgtgttgatagggcaaggagacgtagtgttggtaatgaaacggaaacgggactctagcatacttactgacagccagacagcgaccaaaagaattcggatggccatcaattag---
>H5N8_Avian_MG650641_A/chicken/Cameroon/17RS1661-1/2017|2017.038
atggagagaataaaagaactaagagatttgatgtcgcagtctcgcactcgcgagatactgacaaaaaccactgtggaccatatggccataataaagaaatacacatcaggaagacaggagaagaaccctgccctcaggatgaaatggatgatggcaatgaaatatcctattacagcagacaaaagaataatggagatgatccctgaaaggaatgagcaaggtcagactctctggagcaaaacaaatgacgctggatcagacagagtgatggtgtcacctctggctgtgacatggtggaatagaaatgggccaacgacaagtacagtccactatccaaaggtctacaaaacctactttgaaaaggtagaaaggttgaaacatggaacctttggtcctgttcactttcgaaatcaggttaagatacgccgcagggttgacataaacccgggccatgcagatctcagtgccaaagaagcacaggatgtcatcatggaggtcgttttcccaaatgaagttggagccaggatattgacatcagaatcacagttaacaataacaagggaaaagaaggaagaacttcaggactgtaagattgctcctttgatggtggcatacatgttggagagagaactggttcgcaaaaccagatttctaccagtagctggcggaacaagcagcgtatatatcgaggtattgcatttgactcaagggacctgctgggaacaaatgtacacaccgggaggggaggtgagaaatgatgatgttgatcagagtttaatcattgctgctagaaatatcgttaggagagcaacagtatcagcagacccattggcttcgctcttggaaatgtgccacagtacacaaattggcggagtaaggttggtggacattcttagacagaacccaacggaagagcaagctgtggatatatgcaaagcagcaatgggtttaagaatcagctcatccttcagctttggaggtttcactttcaaaaggacaagtgggtcgtctgtcaaaaaagaagaagaagtgctcacaggcaacctccaaacactaaaaataagaatacatgaaggatatgaggaattcacaatggttgggcgaagagctacagccattttgaggaaagcaaccagaaggctgatccaattaatagtgagtgggagagacgagcagtcaatcgctgaagcagtcatagtggcaatggttttctcacaagaggactgcatgataaaagcagtacgaggtgatctgaattttgtaaacagagcgaatcagcggctaaatcctatgcatcaacttctgaggcatttccaaaaggatgcaagggtgctgttccaaaactgggggattgaaccaattgacaatgtaatggggatgattggaatactgcctgacatgacccccagcacagagatgtcactgagaggagtgagagtcagcaaaatgggagtggatgaatattccagtactgagagagtggtcgtgagcattgatcgtttcttgagagtccgagatcagagaggaaacgtgctcctgtctcctgaggaagttagtgaaacacagggaacagagaaactgacgataacatattcatcgtccatgatgtgggaaatcaatggtccagaatccgtgctagtcaacacatatcaatggatcattagaaattgggaaactgtgaagattcagtggtcccaagaccctacaatgttgtacaataagatggaatttgagcccttccaatccttggtgcccaaggctgccagaggccagtatagtggatttgtgaggacattattccagcagatgcgtgatgtgctggggacatttgacactgtccaaataataaaactcctaccatttgcagcagctccaccggagcagagtaagatgcagttttcctctctgactgtgaacgtaagaggttcaggaatgagaatacttgtgagaggcaactcccctgtgttcaactataacaaggccaccaagagactcacaattcttggaaaggatgcaggtgccttgacagaagatccggatgagggaacatcaggagtggagtctgcagtattaagaggatttctaattctgggcaaagaggacaaaagatatggaccagcattgagcatcaatgaattgagcaatcttgcgaaaggggaaaaggctaacgtgttgatagggcaaggagacgtagtgttggtaatgaaacggaaacgggactctagcatacttactgacagccagacagcgaccaaaagaattcggatggccatcaattag---
>H5N8_Avian_MF037863_A/green-winged_teal/Egypt/877/2016|2016.934
atggagagaataaaagaactaagagatttgatgtcgcagtctcgcactcgcgagatactgacaaaaaccactgtggaccatatggccataataaagaaatacacatcaggaagacaggagaagaaccctgccctcaggatgaaatggatgatggcaatgaaatatcctattacagcagacaaaagaataatggagatgatccctgaaaggaatgagcaaggtcagactctctggagcaaaacaaatgacgctggatcagacagagtgatggtgtcacctctggctgtgacatggtggaatagaaatgggccaacgacaagtacagtccactatccaaaggtctacaaaacctactttgaaaaggtagaaaggttgaaacatggaacctttggtcctgttcactttcgaaatcaggttaagatacgccgcagggttgacataaacccgggccatgcagatctcagtgccaaagaagcacaggatgtcatcatggaggtcgttttcccaaatgaagttggagccaggatattgacatcagaatcacagttaacaataacaagggaaaagaaggaagaacttcaggactgtaagattgctcctttgatggtggcatacatgttggagagagaactggttcgcaaaaccagatttctaccagtagctggcggaacaagcagcgtatatatcgaggtattgcatttgactcaagggacctgctgggaacaaatgtacacaccgggaggggaggtgagaaatgatgatgttgatcagagtttaatcattgctgctagaaatatcgttaggagagcaacagtatcagcagacccgttggcttcgctcttggaaatgtgccacagtacacaaattggcggagtaaggatggtggacattcttagacagaacccaacggaagagcaagctgtggatatatgcaaagcagcaatgggtttaagaatcagctcatccttcagctttggaggtttcactttcaaaaggacaagtgggtcgtctgtcaaaaaagaagaagaagtgctcacaggcaacctccaaacactgaaaataagaatacatgaaggatatgaggaattcacaatggttgggcgaagagctacagccattttgaggaaagcaaccagaaggctgatccaattaatagtgagtgggagagacgagcagtcaatcgctgaagcagtcatagtggcaatggttttctcacaagaggactgcatgataaaagcagtacgaggtgatctgaattttgttaacagagcgaatcagcggctaaatcctatgcatcaacttctgaggcatttccaaaaggatgcaaaggtgctgttccaaaactgggggattgaaccaattgacaatgtaatggggatgattggaatactgcctgacatgacccccagcacagagatgtcactgagaggagtgagagtcagcaaaatgggagtggatgaatattccagtactgagagagtggtcgtgagcattgatcgtttcttgagagtccgagatcagagaggaaacgtgctcctgtctcctgaggaagttagtgaaacacagggaacagagaaactgacgataacatattcatcgtccatgatgtgggaaatcaatggtccagagtccgtgctagtcaacacatatcaatggatcattagaaattgggaaactgtgaagattcagtggtcccaagaccctacaatgttgtacaataagatggaatttgagcccttccaatccttggtgcccaaggctgccagaggccagtatagtggatttgtgaggacattattccagcagatgcgtgatgtgctggggacatttgacactgtccaaataataaaactcctaccatttgcagcagctccaccggagcagagtaagatgcagttttcctctctgactgtgaacgtaagaggttcaggaatgagaatacttgtgagaggcaactcccctgtgttcaactataacaaggccaccaagaggctcacaattcttggaaaggatgcaggtgccctgacagaagatccggatgagggaacatcaggagtggagtctgcagtattaagaggatttctaattctgggcaaagaggacaaaagatatggaccagcattgagcatcaatgaattgagcaatcttgcgaaaggggaaaaggctaacgtgttgatagggcaaggagacgtagtgttggtaatgaaacggaaacgggactctagcatacttactgacagccagacagcgaccaaaagaattcggatggccatcaattag---
>H5N8_Avian_MF037859_A/green-winged_teal/Egypt/871/2016|2016.934
atggagagaataaaagaactaagagatttgatgtcgcagtctcgcactcgcgagatactgacaaaaaccactgtggaccatatggccataataaagaaatacacatcaggaagacaggagaagaaccctgccctcaggatgaaatggatgatggcaatgaaatatcctattacagcagacaaaagaataatggagatgatccctgaaaggaatgagcaaggtcagactctctggagcaaaacaaatgacgctggatcagacagagtgatggtgtcacctctggctgtgacatggtggaatagaaatgggccaacgacaagtacagtccactatccaaaggtctacaaaacctactttgaaaaggtagaaaggttgaaacatggaacctttggtcctgttcactttcgaaatcaggttaagatacgccgcagggttgacataaacccgggccatgcagatctcagtgccaaagaagcacaggatgtcatcatggaggtcgttttcccaaatgaagttggagccaggatattgacatcagaatcacagttaacaataacaagggaaaagaaggaagaacttcaggactgtaagattgctcctttgatggtggcatacatgttggagagagaactggttcgcaaaaccagatttctaccagtagctggcggaacaagcagcgtatatatcgaggtattgcatttgactcaagggacctgctgggaacaaatgtacacaccgggaggggaggtgagaaatgatgatgttgatcagagtttaatcattgctgctagaaatatcgttaggagagcaacagtatcagcagacccgttggcttcgctcttggaaatgtgccacagtacacaaattggcggagtaaggatggtggacattcttagacagaacccaacggaagagcaagctgtggatatatgcaaagcagcaatgggtttaagaatcagctcatccttcagctttggaggtttcactttcaaaaggacaagtgggtcgtctgtcaaaaaagaagaagaagtgctcccaggcaacctccaaacactgaaaataagaatacatgaaggatatgaggaattcacaatggttgggcgaagagctacagccattttgaggaaagcaaccagaaggctgatccaattaatagtgagtgggagagacgagcagtcaatcgctgaagcagtcatagtggcaatggttttctcacaagaggactgcatgataaaagcagtacgaggtgatctgaattttgttaacagagcgaatcagcggctaaatcctatgcatcaacttctgaggcatttccaaaaggatgcaaaggtgctgttccaaaactgggggattgaaccaattgacaatgtaatggggatgattggaatactgcctgacatgacccccagcacagagatgtcactgagaggagtgagagtcagcaaaatgggagtggatgaatattccagtactgagagagtggtcgtgagcattgatcgtttcttgagagtccgagatcagagaggaaacgtgctcctgtctcctgaggaagttagtgaaacacagggaacagagaaactgacgataacatattcatcgtccatgatgtgggaaatcaatggtccagagtccgtgctagtcaacacatatcaatggatcattagaaattgggaaactgtgaagattcagtggtcccaagaccctacaatgttgtacaataagatggaatttgagcccttccaatccttggtgcccaaggctgccagaggccagtatagtggatttgtgaggacattattccagcagatgcgtgatgtgctggggacatttgacactgtccaaataataaaactcctaccatttgcagcagctccaccggagcagagtaagatgcagttttcctctctgactgtgaacgtaagaggttcaggaatgagaatacttgtgagaggcaactcccctgtgttcaactataacaaggccaccaagaggctcacaattcttggaaaggatgcaggtgccctgacagaagatccggatgagggaacatcaggagtggagtctgcagtattaagaggatttctaattctgggcaaagaggacaaaagatatggaccagcattgagcatcaatgaattgagcaatcttgcgaaaggggaaaaggctaacgtgttgatagggcaaggagacgtagtgttggtaatgaaacggaaacgggactctagcatacttactgacagccagacagcgaccaaaagaattcggatggccatcaattag---
>H5N8_Avian_MF040669_A/Anser_cygnoides/Hubei/FW44/2016|2016.948
atggagagaataatagacctaagagatttgatgtcgcagtctcgcactcgcgagatactgacaaaaaccactgtggaccatatggccataataaagaaatacacatcaggaagacaggagaagaaccctgccctcaggatgaaatggatgatggcaatgaaatatcctattacagcagacaaaagaataatggagatgatccctgaaaggaatgagcaaggtcagactctctggagcaaaacaaatgacgctggatcagacagagtgatggtgtcacctctggctgtgacatggtggaatagaaatgggccaacgacaagtacagtccactatccaaaggtctacaaaacctactttgaaaaggtagaaaggttgaaacatggaacctttggtcctgttcactttcgaaatcaggttaagatacgccgcagggttgacataaacccgggccatgcagatctcagtgccaaagaagcacaggatgtcatcatggaggtcgttttcccaaatgaagttggagccaggatattgacatcagaatcacagttaacaataacaagggaaaagaaggaagaacttcaggactgtaagattgctcctttgatggtggcatacatgttggagagagaactggttcgcaaaaccagatttctaccagtagctggcggaacaagcagcgtatatatcgaggtattgcatttgactcaagggacctgctgggaacaaatgtacacaccgggaggggaggtgagaaatgatgatgttgatcagagtttaatcattgctgctagaaatatcgttaggagagcaacagtatcagcagacccattggcttcgctcttggaaatgtgccacagtacacaaattggcggagtaaggatggtggacattcttagacagaacccaacagaagagcaagctgtggatatatgcaaagcagcaatgggtttaagaatcagctcatccttcagctttggaggtttcactttcaaaaggacaagtgggtcgtctgtcaaaaaagaagaagaagtgctcacaggcaacctccaaacactgaaaataagaatacatgaaggatatgaggaattcacaatggtggggcgaagagctacagccattttgaggaaagcaaccagaaggctgatccagttaatagtgagtgggagagacgagcagtcaatcgctgaagcagtcatagtggcaatggttttctcacaagaggactgcatgataaaagcagtacgaggtgatctgaattttgttaacagagcgaatcagcggctaaatcctatgcatcaacttctgaggcatttccaaaaggatgcaaaggtgctgttccaaaactgggggattgaaccaattgacaatgtaatggggatgattggaatactgcctgacatgacccccagcacagagatgtcactgagaggagtgagagtcagcaaaatgggagtggatgaatattccagtactgagagagtggtcgtgagcattgatcgtttcttgagagtccgagatcagagaggaaacgtgctcctgtctcctgaggaagttagtgaaacacagggaacagagaaactgacgataacatattcatcgtccatgatgtgggaaatcaatggtccagaatccgtgctagtcaacacatatcaatggatcattagaaattgggaaactgtgaagattcagtggtcccaagaccctacaatgttatacaataagatggaatttgagcccttccaatccttggtgcccaaggctgccagaggccagtatagtggatttgtgaggacattattccagcagatgcgtgatgtgctggggacatttgacactgtccaaataataaaactcctaccatttgcagcagctccaccggagcagagtaagatgcagttttcctctctgactgtgaacgtaagaggttcaggaatgagaatacttgtgagaggcaactcccctgtgttcaactataacaaggccaccaagagactcacaattcttggaaaggatgcaggtgccttgacagaagatccggatgagggaacatcaggagtggagtctgcagtattaagaggatttctaattctgggcaaagaggacaaaagatatggaccagcattgagcatcaatgaattgagcaatcttgcgaaaggggaaaaggctaacgtgttgatagggcaaggagacgtagtgttggtaatgaaacggaaacgggactctagcatacttactgacagccagacagcgaccaaaagaattcggatggccatcaattag---
>H5N8_Avian_MG607403_A/duck/Democratic_Republic_of_the_Congo/17RS882-40/2017|2017.362
atggagagaataaaagaactaagagatttgatgtcgcagtctcgcactcgcgagatactgacaaaaaccactgtggaccatatggccataataaagaaatacacatcaggaagacaggagaagaaccctgccctcaggatgaaatggatgatggcaatgaaatatcctattacagcagacaaaagaataatggagatgatccctgaaaggaatgagcaaggtcagactctctggagcaaaacaaatgacgctggatcagacagagtgatggtgtcacctctggctgtgacatggtggaataggaatgggccaacgacaagtacagtccactatccaaaggtctacaaaacctactttgaaaaggtagaaaggttgaaacatggaacctttggtcctgttcactttcgaaatcaggttaagatacgccgcagggttgacacaaacccgggccatgcagatctcagtgccaaagaagcacaggatgtcatcatggaggtcgttttcccaaatgaagttggagccaggatattgacatcagaatcacagttaacaataacaagggaaaagaaggaagaacttcaggactgtaagattgctcctttgatggtggcatacatgttggagagggaactggttcgcaaaaccagatttctaccagtagctggcgggacaagcagcgtatatattgaggtattgcatttgactcaagggacctgctgggaacaaatgtacacaccgggaggggaggtgagaaatgacgatgttgatcagagtttaatcattgctgctagaaatatcgttaggagagcaacagtatcagcagacccattggcttcgctattggaaatgtgccacagtacacaaattggcggagtgaggatggtggacattcttagacagaacccaacggaagagcaagctgtggatatatgcaaagcagcaatgggtctaagaatcagctcatccttcagctttggaggtttcactttcaaaaggacaagtgggtcatctgtcaaaaaagaggaagaagtgctcacaggcaacctccaaacactgaaaataagaatacatgaaggatatgaggaattcacaatggttgggcgaagagctacagccattttgaggaaagcaaccagaaggctgatccaattaatagtgagtgggagagacgagcagtcaatcgctgaagcagtcatagtggcaatggttttctcacaagaggactgcatgataaaagcagtacgaggtgatctgaattttgttaacagagcgaatcagcggctaaatcctatgcatcaacttctgaggcatttccaaaaggatgcaaaggtgctgttccaaaactgggggattgaaccaattgacaatgtaatggggatgattggaatactgcctgacatgacccccagcacagagatgtcactgagaggagtgagagtcagcaaaatgggagtggatgaatattccagtactgagagagtggtcgtgagcatcgatcgtttcttgagagtccgagatcagagaggaaacgtgctcctgtctcctgaggaagttagtgaaacacagggaacagagaaactgacgataacatattcatcgtccatgatgtgggaaatcaatggtccagaatctgtgctagtcaacacatatcaatggatcattagaaattgggaaactgtgaagattcagtggtcccaagaccctacaatgttgtacaataagatggaatttgagcccttccaatccttggtgcccaaggctgccagaggccagtatagtggatttgtgaggacattattccagcagatgcgtgatgtgctggggacatttgacactgtccaaataataaaactcctaccatttgcagcagctccaccggagcagagtaagatgcagttttcctctctgactgtgaacgtaagaggttcaggaatgagaatacttgtgagaggcaactcccctgtgttcaactataacaaggccaccaagagactcacaattcttggaaaggatgcaggtgccttgacagaagatccggatgagggaacatcaggagtggagtctgcagtattaagaggatttctaattctgggcaaagaggacaaaagatatggaccagcattgagcatcaatgaattgagcaatcttgcgaagggggaaaaggctaacgtgctgatagggcaaggagacgtagtgttggtaatgaaacggaaacgggactctagcatacttactgacagccagacagcgaccaaaagaattcggatggccatcaattag---
>H5N8_Avian_MG607402_A/duck/Democratic_Republic_of_the_Congo/17RS882-33/2017|2017.364
atggagagaataaaagaactaagagatttgatgtcgcagtctcgcactcgcgagatactgacaaaaaccactgtggaccatatggccataataaagaaatacacatcaggaagacaggagaagaaccctgccctcaggatgaaatggatgatggcaatgaaatatcctattacagcagacaaaagaataatggagatgatccctgaaaggaatgagcaaggtcagactctctggagcaaaacaaatgacgctggatcagacagagtgatggtgtcacctctggctgtgacatggtggaataggaatgggccaacgacaagtacagtccactatccaaaggtctacaaaacctactttgaaaaggtagaaaggttgaaacatggaacctttggtcctgttcactttcgaaatcaggttaagatacgccgcagggttgacacaaacccgggccatgcagatctcagtgccaaagaagcacaggatgtcatcatggaggtcgttttcccaaatgaagttggagccaggatattgacatcagaatcacagttaacaataacaagggaaaagaaggaagaacttcaggactgtaagattgctcctttgatggtggcatacatgttggagagggaactggttcgcaaaaccagatttctaccagtatctggcgggacaagcagcgtatatattgaggtattgcatttgactcaagggacctgctgggaacaaatgtacacaccgggaggggaggtgagaaatgacgatgttgatcagagtttaatcattgctgctagaaatatcgttaggagagcaacagtatcagcagacccattggcttcgctattggaaatgtgccacagtacacaaattggcggagtgaggatggtggacattcttagacagaacccaacggaagagcaagctgtggatatatgcaaagcagcaatgggtctaagaatcagctcatccttcagctttggaggtttcactttcaaaaggacaagtgggtcatctgtcaaaaaagaggaagaagtgctcacaggcaacctccaaacactgaaaataagaatacatgaaggatatgaggaattcacaatggttgggcgaagagctacagccattttgaggaaagcaaccagaaggctgatccaattaatagtgagtgggagagacgagcagtcaatcgctgaagcagtcatagtggcaatggttttctcacaagaggactgcatgataaaagcagtacgaggtgatctgaattttgttaacagagcgaatcagcggctaaatcctatgcatcaacttctgaggcatttccaaaaggatgcaaaggtgctgttccaaaactgggggattgaaccaattgacaatgtaatggggatgattggaatactgcctgacatgacccccagcacagagatgtcactgagaggagtgagagtcagcaaaatgggagtggatgaatattccagtactgagagagtggtcgtgagcatcgatcgtttcttgagagtccgagatcagagaggaaacgtgctcctgtctcctgaggaagttagtgaaacacagggaacagagaaactgacgataacatattcatcgtccatgatgtgggaaatcaatggtccagaatctgtgctagtcaacacatatcaatggatcattagaaattgggaaactgtgaagattcagtggtcccaagaccctacaatgttgtacaataagatggaatttgagcccttccaatccttggtgcccaaggctgccagaggccagtatagtggatttgtgaggacattattccagcagatgcgtgatgtgctggggacatttgacactgtccaaataataaaactcctaccatttgcagcagctccaccggagcagagtaagatgcagttttcctctctgactgtgaacgtaagaggttcaggaatgagaatacttgtgagaggcaactcccctgtgttcaactataacaaggccaccaagagactcacaattcttggaaaggatgcaggtgccttgacagaagatccggatgagggaacatcaggagtggagtctgcagtattaagaggatttctaattctgggcaaagaggacaaaagatatggaccagcattgagcatcaatgaattgagcaatcttgcgaagggggaaaaggctaacgtgctgatagggcaaggagacgtagtgttggtaatgaaacggaaacgggactctagcatacttactgacagccagacagcgaccaaaagaattcggatggccatcaattag---
>H5N8_Avian_MG881943_A/grey-headed_gull/Uganda/MUWRP-538/2017|2017.008
atggagagaataaaagaactaagagatttgatgtcgcagtctcgcactcgcgagatactgacaaaaaccactgtggaccatatggccataataaagaaatacacatcaggaagacaggagaagaaccctgccctcaggatgaaatggatgatggcaatgaaatatcctattacagcagacaaaagaataatggagatgatccctgaaaggaatgagcaaggtcagactctctggagcaaaacaaatgacgctggatcagacagagtgatggtgtcacctctggctgtgacatggtggaatagaaatgggccaacgacaagtacagtccactatccaaaggtctacaaaacctactttgaaaaggtagaaaggttgaaacatggaacctttggtcctgttcactttcgaaatcaggttaagatacgccgcagggttgacacaaacccgggccatgcagatctcagtgccaaagaagcacaggatgtcatcatggaggtcgttttcccaaatgaagttggagccaggatattgacatcagaatcacagttaacaataacaagggaaaagaaggaagaacttcaggactgtaagattgctcctttgatggtggcatacatgttggagagggaactggttcgcaaaaccagatttctaccagtagctggcggaacaagcagcgtatatattgaggtattgcatttgactcaagggacctgctgggaacaaatgtacacaccgggaggggaggtgagaaatgatgatgttgatcagagtttaatcattgctgctagaaatatcgttaggagagcaacagtatcagcagacccattggcttcgctattggaaatgtgccacagtacacaaattggcggagtgaggatggtggacattcttagacagaacccaacggaagagcaagctgtggatatatgcaaagcagcaatgggtctaagaatcagctcatccttcagctttggaggtttcactttcaaaaggacaagtgggtcgtctgtcaaaaaagaagaagaagtgctcacaggcaacctccaaacactgaaaataagaatacatgaaggatatgaggaattcacaatggttgggcgaagagctacagccattttgaggaaagcaaccagaaggctgatccaattaatagtgagtgggagagacgagcagtcaatcgctgaagcagtcatagtggcaatggttttctcacaagaggactgcatgataaaagcagtacgaggtgatctgaattttgttaacagagcgaatcagcggctaaatcctatgcatcaacttctgaggcatttccaaaaggatgcaaaggtgctgttccaaaactgggggattgaaccaattgacaatgtaatggggatgattggaatactgcctgacatgacccccagcacagagatgtcactgagaggagtgagagtcagcaaaatgggagtggatgaatattccagtactgagagagtggtcgtgagcattgatcgtttcttgagagtccgagatcagagaggaaacgtgctcctgtctcctgaggaagttagtgaaacacagggaacagagaaactgacgataacatattcatcgtccatgatgtgggaaatcaatggtccagaatccgtgctagtcaacacatatcaatggatcattagaaattgggaaactgtgaagattcagtggtcccaagaccctacaatgttgtacaataagatggaatttgagcccttccaatccttggtgcccaaggctgccagaggccagtatagtggatttgtgaggacattattccagcagatgcgtgatgtgctggggacatttgacactgtccaaataataaaactcctaccatttgcagcagctccaccggagcagagtaagatgcagttttcctctctgactgtgaacgtaagaggttcaggaatgagaatacttgtgagaggcaactcccctgtgttcaactataacaaggccaccaagagactcacaattcttggaaaggatgcaggtgccttgacagaagatccggatgagggaacatcaggagtggagtctgcagtattaagaggatttctaattctgggcaaagaagacaaaagatatggaccagcattgagcatcaatgaattgagcaatcttgcgaaaggggaaaaggctaacgtgctgatagggcaaggagacgtagtgttggtaatgaaacggaaacgggactctagcatacttactgacagccagacagcgaccaaaagaattcggatggccatcaattag---
>H5N8_Avian_MG650639_A/duck/Cameroon/17RS1661-3/2017|2017.038
atggagagaataaaagaactaagagatttgatgtcgcagtctcgcactcgcgagatactgacaaaaaccactgtggaccatatggccataataaagaaatacacatcaggaagacaggagaagaaccctgccctcaggatgaaatggatgatggcaatgaaatatcctattacagcagacaaaagaataatggagatgatccctgaaaggaatgagcaaggtcagactctctggagcaaaacaaatgacgctggatcagacagagtaatggtgtcacctctggctgtgacatggtggaatagaaatgggccaacgacaagtacagtccactatccaaaggtctacaaaacctactttgaaaaggtagaaaggttgaaacatggaacctttggtcctgttcactttcgaaatcaggttaagatacgccgcagggttgacacaaacccgggccatgcagatctcagtgccaaagaagcacaggatgtcatcatggaggtcgttttcccaaatgaagttggagccaggatattgacatcagaatcacagttaacaataacaagggaaaagaaggaagaacttcaggactgtaagattgctcctttgatggtggcatacatgttggagagggaactggttcgcaaaaccagatttctaccagtagctggcggaacaagcagcgtatatattgaggtattgcatttgactcaagggacctgctgggaacaaatgtacacaccgggaggggaggtgagaaatgatgatgttgatcagagtttaatcattgctgctagaaatatcgttaggagagcaacagtatcagcagacccattggcttcgctcttggaaatgtgccacagtacacaaattggcggagtgaggatggtggacattcttagacagaacccaacggaagagcaagctgtggatatatgcaaagcagcaatgggtttaagaatcagctcatccttcagctttggaggtttcactttcaaaaggacaagtgggtcgtctgtcaaaaaagaagaagaagtgctcacaggcaacctccaaacactgaaaataagaatacatgaaggatatgaggaattcacaatggttgggcgaagagctacagccattttgaggaaagcaaccagaaggctgatccaattaatagtgagtgggagagacgagcagtcaatcgctgaagcagtcatagtggcaatggttttctcacaagaggactgcatgataaaagcagtacgaggtgatctgaattttgttaacagagcgaatcagcggctaaatcctatgcatcaacttctgaggcatttccaaaaggatgcaaaggtgctgttccaaaactgggggactgaaccaattgacaatgtaatggggatgattggaatactgcctgacataaccccaagcacagagatgtcactgagaggagtgagagtcagcaaaatgggagtggatgaatattccagtactgagagagtggtcgtgagcattgatcgtttcttgagagtccgagatcagagaggaaacgtgctcctgtctcctgaggaagttagtgaaacacagggaacagagaaactgacgataacatattcatcgtccatgatgtgggaaatcaatggtccagaatccgtgctagtcaacacatatcaatggatcattagaaattgggaaactgtgaagattcattggtcccaagaccctacaatgttgtacaataagatggaatttgagcccttccaatccttggttcccaaggctgccagaggccagtatagtggatttgtgaggacattattccagcagatgcgtgatgtgctggggacatttgacactgtccaaataataaaactcctaccatttgcagcagctccaccggagcagagtaagatgcagttttcctctctgactgtgaacgtaagaggttcaggaatgagaatacttgtgagaggcaactcccctgtgttcaactataacaaggccaccaagagactcacaattcttggaaaggatgcaggtgccttgacggaagatccggatgagggaacatcaggagtggagtctgcagtattaagaggatttctaattctgggcaaagaggacaaaagatatggaccagcattgagcatcaatgaattgagcaatcttgcgaaaggggaaaaggctaacgtgttgatagggcaaggagacgtagtgttggtaatgaaacggaaacgggactctagcatacttactgacagccagacagcgaccaaaagaattcggatggccatcaattag---
>H5N8_Avian_MH107206_A/Guinea_fowl/Belgium/6102/2017|2017.449
atggagagaataaaagaactaagagatttgatgtcgcagtctcgcactcgcgagatactgacaaaaaccactgtggaccatatggccataataaagaaatacacatcaggaagacaggagaagaaccctgccctcaggatgaaatggatgatggcaatgaaatatcctattacagccgacaaaagaataatggagatgatccctgaaaggaatgagcaaggtcagattctctggagcaaaacaaatgacgctggatcagacagagtgatggtatcacctctggctgtgacatggtggaatagaaatgggccaacaacaagcacagtacactacccaaaagtctacaaaacctactttgaaaaggtagaaaggttgaaacatggaacctttggtcctgttcactttcgaaatcaggttaagatacgccgcagggttgacataaacccgggccatgcggatctcagtgccaaagaagcacaggatgtcatcatggaggtcgttttcccaaatgaagttggagccaggatcttgacatcagaatcacaattaacaataacaaaggaaaagaaggaggaacttcaggattgcaagattgctcctttgatggtggcatacatgttggagagagaactggttcgcaagaccagatttttaccagtagctggcggaacaagcagcgtatatatcgaggtattgcatttgactcaagggacctgctgggaacaaatgtacacaccaggaggggaggtgagaaatgatgatgttgatcagagtttgatcattgctgctagaaatatcgttaggagggcaacagtatcagcagacccattggcttcgctcttggaaatgtgccacagtacacaaattggtggagtaaggatggtggacattcttaggcagaacccaacagaagagcaagctgtggatatatgcaaagcagcaatgggtttaagaatcagttcatccttcagctttggaggtttcactttcaaaaggacaagtgggtcgtctgtcaaaagagaagaagaagtactcactggcaacctccaaacactgaaaataagagtacatgaaggatatgaggaattcacaatggttgggcgaagagctacagccattttgaggaaagcaaccaggagactgatccaactaatagtgagtggaagagacgagcagtcaatcactgaagcaatcatagcggcaatggttttctcacaggaggattgcatgataaaagcagtacgaggtgatctgaattttgtcaacagagcgaatcagcggctaaatcctatgcatcaacttctgaggcatttccaaaaggatgcaaaagtgctgtttcaaaactggggaattgaaccaattgacaatgtaatggggatgatcgggatactgcctgacatgacacccagcacagagatgtcactgagaggagtgagagtcagcaaaatgggagtggatgaatattccagtactgagagagtggtcgtgagcattgatcgcttcttgagagtccgagatcagaggggaaatgtgcttctgtctcctgaggaagttagtgaaacacagggaacagagaaactgacgataacgtattcatcgtccatgatgtgggaaatcaatggtccggaatccgtgctagtcaacacatatcaatggatcattagaaattgggaaaatgtgaagattcagtggtcccaggaccctacgatgttgtacaataagatggaatttgagcccttccaatccttggtgcccaaggctgccagaggccagtatagtggatttgttaggacattattccaacagatgcgtgatgtgctggggacatttgacactgtccaaataataaagctcctaccatttgcagcagccccaccggaacagagtaggatgcaattttcctctctgactgtgaacgtaagaggttcaggaatgagaatacttgtgagaggcaactcccccgtgttcaactataacaaagccaccaagagactcacagttcttggaaaggatgcaggcgccttgacagaatatccagatgagggaacagcaggagtggagtctgcagtattaagaggatttctaattctgggcaaagaggacaaaagatatggaccagcattgagcatcaacgaattgagcaatcttgcgaaaggggaaaaggctaatgtgttgatagggcaaggagacgtggtgttggtaatgaaacggaaacgggactctagcatacttactgacagccagacagcgaccaaaagaattcggatggccatcaattag---
>H5N8_Avian_MH107198_A/Brahma_chicken/Belgium/6153/2017|2017.452
atggagagaataaaagaactaagagatttgatgtcgcagtctcgcactcgcgagatactgacaaaaaccactgtggaccatatggccataataaagaaatacacatcaggaagacaggagaagaaccctgccctcaggatgaaatggatgatggcaatgaaatatcctattacagccgacaaaagaataatggagatgatccctgaaaggaatgagcaaggtcagattctctggagcaaaacaaatgacgctggatcagacagagtgttggtatcacctctggctgtgacatggtggaatagaaatgggccaacaacaagtacagtacactacccaaaagtctacaaaacctactttgaaaaggtagaaaggttgaaacatggaacctttggtcctgttcactttcgaaatcaggttaagatacgccgcagggttgacataaacccgggccatgcggatctcagtgccaaagaagcacaggatgtcatcatggaggtcgttttcccaaatgaagttggagccaggatcttaacatcagaatcacaattaacaataacaaaggaaaagaaggaggaacttcaggattgcaagattgctcctttgatggtggcatacatgttggagagagaactggttcgcaaggccagatttttaccagtagctggcggaacaagcagcgtatatatcgaggtattgcatttgactcaagggacctgctgggaacaaatgtacacaccaggaggggaggtgagaaatgatgatgttgatcagagtttgatcattgctgctagaaatatcgttaggagggcaacagtatcagcagacccattggcttcgctcttggaaatgtgccacagtacacaaattggtggagtaaggatggtggacattcttaggcggaacccaacagaagagcaagctgtggatatatgcaaagcagcaataggtttaagaatcagttcatccttcagctttggaggtttcactttcaaaaggacaagtgggtcgtctgtcaaaagagaagaagaagtactcactggcaacctccaaacactgaaaataagagtacatgaaggatatgaggaattcacaatggttgggcgaagagctacagccattttgaggaaagcaaccaggagactgatccaattaatagtgagtggaagagacgagcagtcaatcgctgaagcaatcatagcggcaatggttttctcacaggaggattgcatgataaaagcagtacgaggtgatctgaattttgtcaacagagcgaatcagcggctaaatcctatgcatcaacttctgaggcatttccaaaaggatgcaaaagtgctgtttcaaaactggggaattgaaccaattgacaatgtaatggggatgatcgggatactgcctgacatgacccccagcacagagatgtcactgagaggagtgagagtcagcaaaatgggagtggatgaatattccagtactgagagagtggtcgtgagcattgatcgcttcttgagagtccgagatcagaggggaaatgtgcttctgtctcctgaggaagttagtgaaacacagggaacagagaaactgacgataacgtattcatcgtccatgatgtgggaaatcaatggtccggaatccgtgctagtcaacacatatcaatggatcattagaaattgggaaaatgtgaagattcagtggtcccaggaccctacgatgttgtacaataagatggaatttgagcccttccaatccttggtgcccaaggctgccagaggccagtatagtggatttgttaggacattattccaacagatgcgtgatgtgctggggacatttgacactgtccaaataataaagctcctaccatttgcagcagccccaccggaacagagtaggatgcaattttcctctctgactgtgaacgtaagaggttcaggaatgagaatacttgtgagaggcaactcccctgtgttcaactataacaaagccaccaagagactcacagttcttggaaaggatgcaggcgccttgacagaatatccagatgagggaacagcaggagtggagtctgcagtattaagaggatttctaattctgggcaaagaggacaaaagatatggaccagcattgagcatcaacgaattgagcaatcttgcgaaaggggaaaaggctaatgtgttgatagggcaaggagacgtggtgttggtaatgaaacggaaacgggactctagcatacttactgacagccagacagcgaccaaaagaattcggatggccatcaattag---
>H5N8_Avian_MF926482_A/goose/Kalmykia/813/2016|2016.849
atggagagaataaaagaactaagagatttgatgtcgcagtctcgcactcgcgagatactgacaaaaaccactgtggaccatatggccataataaagaaatacacatcaggaagacaggagaagaaccctgccctcaggatgaaatggatgatggcaatgaaatatcctattacagctgacaaaagaataatggagatgatccctgaaaggaatgagcaaggtcagactctctggagcaaaacaaatgacgctggatcagacagagtgatggtatcacctctggctgtgacatggtggaatagaaatgggccaacaacaagtacagtacactacccaaaagtctacaaaacctactttgaaaaggtagaaaggttgaaacatggaacctttggtcctgttcactttcgaaatcaggttaagatacgccgcagggttgacataaacccgggccatgcggatctcagtgccaaagaagcacaggatgtcatcatggaggtcgttttcccaaatgaagttggagccaggatcttgacatcagaatcacaattaacaataacaaaggaaaagaaggaggaacttcaggattgcaagattgctcctttgatggtggcatacatgttggagagagaactggttcgcaagaccagatttttaccagtagctggcggaacaagcagcgtatatatcgaggtattgcatttgactcaagggacctgctgggaacaaatgtacacaccaggaggggaggtgagaaatgatgatgttgatcagagtttgatcattgctgctagaaatatcgttaggagggcaacagtatcagcagacccattggcttcgctcttggaaatgtgccacagtacacaaattggtggagtaaggatggtggacattcttaggcagaacccaacagaagagcaagctgtggatatatgcaaagcagcaatgggtttaagaatcagttcatccttcagctttggaggtttcactttcaaaaggacaagtgggtcgtctgtcaaaagagaagaagaagtactcactggcaacctccaaacactgaaaataagagtacatgaaggatatgaggaattcacaatggttgggcgaagagctacagccattttgaggaaagcaaccaggagactgatccaattaatagtgagtggaagagacgagcagtcaatcgctgaagcaatcatagtggcaatggttttctcacaggaggattgcatgataaaagcagtacgaggtgatctgaattttgtcaacagagcgaatcagcggctaaatcctatgcatcaacttctgaggcatttccaaaaggatgcaaaagtgctgtttcaaaactgggggattgaaccaattgacaatgtaatggggatgatcgggatactgcctgacatgacccccagcacagagatgtcactgagaggagtgagagtcagcaaaatgggagtggatgaatattccagtactgagagagtggtcgtgagcattgatcgcttcttgagagtccgagatcagaagggaaatgtgcttctgtctcctgaggaagttagtgaaacacagggaacagagaaactgacgataacgtattcatcgtccatgatgtgggaaatcaatggtccggaatccgtgctagtcaacacatatcaatggatcattagaaattgggaaactgtgaagattcagtggtcccaggaccctacgatgttgtacaataagatggaatttgagcccttccaatccttggtgcccaaggctgccagaggccagtatagtggatttgtgaggacattattccaacagatgcgtgatgtgctggggacatttgacactgtccaaataataaagctcctaccatttgcagcagccccaccggaacagagtaggatgcaattttcctctctgactgtgaacgtaagaggttcaggaatgagaatacttgtgagaggcaactcccctgtgttcaactataacaaagccaccaagagactcacagttcttggaaaggatgcaggcgccttgacagaatatccagatgagggaacagcaggagtggagtctgcagtattaagaggatttctaattctgggcaaagaggacaaaagatatggaccagcattgagcatcaacgaattgagcaatcttgcgaaaggggaaaaggctaatgtgttgatagggcaaggagacgtggtgttggtaatgaaacggaaacgggactctagcatacttactgacagccagacagcgaccaaaagaattcggatggccatcaattag---
>H5N8_Avian_MF926458_A/chicken/Chechnya/58/2017|2017.019
atggagagaataaaagaattaagagatttgatgtcgcagtctcgcactcgcgagatactgacaaaaaccactgtggaccatatggccataataaagaaatacacatcaggaagacaggagaagaaccctgccctcaggatgaaatggatgatggcaatgaaatatcctattacagctgacaaaagaataatggagatgatccctgaaaggaatgagcaaggtcagactctctggagcaaaacgaatgacgctggatcagacagagtgatggtatcacctctggctgtgacatggtggaatagaaatgggccaacaacaagtacagtacactacccaaaagtctacaaaacctactttgaaaaggtagaaaggttgaaacatggaacctttggtcctgttcactttcgaaatcaggttaagatacgccgcagggttgacataaacccgggccatgcggatctcagtgccaaagaagcacaggatgtcatcatggaggtcgttttcccaaatgaagttggagccaggatcttgacatcagaatcacaattaacaataacaaaggaaaagaaggaggaacttcaggattgcaagattgctcctttgatggtggcatacatgttggagagagaactggttcgcaagaccagatttttaccagtagctggcggaacaagcagcgtatatatcgaggtattgcatttgactcaagggacctgctgggaacaaatgtacacaccaggagggggggtgagaaatgatgatgttgatcagagtttgatcattgctgctagaaatatcgttaggagggcaacagtatcagcagacccattggcttcactcttggaaatgtgccacagtacacaaattggtggagtaaggatggtggacattcttaggcagaacccaacagaagagcaagctgtggatatatgcaaagcagcaatgggcttaagaatcagttcatccttcagctttggaggtttcactttcaaaaggacaagtgggtcgtctgtcaaaagagaagaagaagtactcactggcaacctccaaacactgaaaataagagtacatgaaggatatgaggaattcacaatggttgggcgaagagctacagccattttgaggaaagcaaccaggagactgatccaattaatagtgagtggaagagacgagcagtcaatcgctgaagcaatcatagtggcaatggttttctcacaggaggattgcatgataaaagcagtacgaggtgatctgaattttgtcaacagagcgaatcagcggctaaaccctatgcatcaacttctgaggcatttccaaaaggatgcaaaagtgctgtttcaaaactgggggattgaaccaattgacaatgtaatggggatgatcgggatactgcctgacatgacccccagcacagagatgtcactgagaggagtgagagtcagcaaaatgggagtggatgaatattccagtactgagagagtggtcgtgagcattgatcgcttcttgagagtccgagatcagaggggaaatgtgcttctgtctcctgaggaagttagtgaaacacagggaacagagaaactgacgataacgtattcatcgtccatgatgtgggaaatcaatggtccggaatccgtgctagtcaacacatatcaatggatcattagaaattgggaaactgtgaagattcagtggtcccaggaccctacgatgttgtacaataagatggaatttgagcccttccaatccttggtgcccaaggctgccagaggccagtatagtggatttgtgaggacattattccaacagatgcgtgatgtgctggggacatttgacactgtccaaataataaagctcctaccatttgcagcagccccaccggaacagagtaggatgcaattttcctctctgactgtgaacgtaagaggttcaggaatgagaatacttgtgagaggcaactcccctgtgttcaactataacaaggccaccaagagactcacagttcttggaaaggatgcaggcgccttgacagaatatccagatgagggaacagcaggagtggagtctgcagtattaagaggatttctaattctgggcaaagaggacaaaagatatggaccagcattgagcatcaacgaattgagcaatcttgcgaaaggggaaaaggctaatgtgttgatagggcaaggagacgtggtgttggtaatgaaacggaaacgggactctagcatacttactgacagccagacagcgaccaaaagaattcggatggccatcaattag---
>H5N8_Avian_MF926450_A/chicken/Moscow/94/2017|2017.159
atggagagaataaaagaactaagagatttgatgtcgcagtcccgcactcgcgagatactgacaaaaaccactgtggaccatatggccataataaagaaatacacatcaggaagacaggagaagaaccctgccctcaggatgaaatggatgatggcaatgaaatatcctattacagctgacaaaagaataatggagatgatccctgaaaggaatgagcaaggtcagactctctggagcaaaacgaatgacgctggatcagacagagtgatggtatcacctctggctgtgacatggtggaatagaaatgggccaacaacaagtacagtacactacccaaaagtctacaaaacctactttgaaaaggtagaaaggttgaaacatggaacctttggtcctgttcactttcgaaatcaggttaagatacgccgcagggttgacataaacccgggccatgcggatctcagtgccaaagaagcacaggatgtcatcatggaggtcgttttcccaaatgaagttggagccaggatcttgacatcagaatcacaattaacaataacaaaggaaaagaaggaggaacttcaggattgcaagattgctcctttgatggtggcatacatgttggagagagaactggttcgcaagaccagatttttaccagtagctggcggaacaagcagcgtatatatcgaggtattgcatttgactcaagggacctgctgggaacaaatgtacacaccaggagggggggtgagaaatgatgatgttgatcagagtttgatcattgctgctagaaatatcgttaggagggcaacagtatcagcagacccattggcttcactcttggaaatgtgccacagtacacaaattggtggagtaaggatggtggacattcttaggcagaacccaacagaagagcaagctgtggatatatgcaaagcagcaatgggcttaagaatcagttcatccttcagctttggaggtttcactttcaaaaggacaagtgggtcgtctgtcaaaagagaagaagaagtactcactggcaacctccaaacactgaaaataagagtacatgaaggatatgaggaattcacaatggttgggcgaagagctacagccattttgaggaaagcaaccaggagactgatccaattaatagtgagtggaagagacgagcagtcaatcgctgaagcaatcatagtggcaatggttttctcacaggaggattgcatgattaaagcagtacgaggtgatctgaattttgtcaacagagcgaatcagcggctaaaccctatgcatcaacttctgaggcatttccaaaaggatgcaaaagtgctgtttcaaaactgggggattgaaccaattgacaatgtaatggggatgatcgggatactgcctgacatgacccccagcacagagatgtcactgagaggggtgagagtcagcaaaatgggagtggatgaatattccagtactgagagagtggtcgtaagcattgatcgcttcttgagagtccgagatcagaggggaaatgtgcttctgtctcctgaggaagttagtgaaacacagggaacagagaaactgacgataacgtattcatcgtccatgatgtgggaaatcaatggtccggaatccgtgctagtcaacacatatcaatggatcattagaaattgggaaactgtgaagattcagtggtcccaggaccctacgatgttgtacaataagatggaatttgagcccttccaatccttggtgcccaaggctgccagaggccagtatagtggatttgtgaggacattattccaacagatgcgtgatgtgctggggacatttgacactgtccaaataataaagctcctaccatttgcagcagccccaccggaacagagtaggatgcaattttcctctctgactgtgaacgtaagaggttcaggaatgagaatacttgtgagaggcaactcccctgtgttcaactataacaaggccaccaagagactcacagttcttggaaaggatgcaggcgccttgacagaatatccagatgagggaacagcaggagtggagtctgcagtattaagaggatttctaattctgggcaaagaggacaaaagatatggaccagcattgagcatcaacgaattgagcaatcttgcgaaaggggaaaaggctaatgtgttgatagggcaaggagacgtggtgttggtaatgaaacggaaacgggactctagcatacttactgacagccagacagcgaccaaaagaattcggatggccatcaattag---
>H5N6_Avian_LC379582_A/jungle_crow/Hyogo/2803A002/2018|2018.162
atggagagaataaaagaactaagagatttgatgtcgcagtcccgcactcgcgagatactgacaaaaaccactgtggaccatatggccataataaagaaatacacatcaggaagacaggagaagaaccctgccctcaggatgaaatggatgatggcaatgaaatatcctattacagctgacaaaagaataatggagatgatccctgaaaggaatgagcaaggtcagactctctggagcaaaacaaatgacgctggatcagacagagtgatggtatcacctctggctgtgacatggtggaatagaaatgggccaacaacaagtacagtacactacccaaaagtctacaaaacctactttgaaaaggtagaaaggttgaaacatggaacctttggtcctgttcactttcgaaatcaggttaagatacgccgcagggttgacataaacccgggccatgcggatctcagtgccaaagaagcacaggatgtcatcatggaggtcgttttcccaaatgaagttggagccaggatcttgacatcagaatcacaattaacaataacaaaggaaaagaaggaggaacttcaggattgcaaaattgctcctttgatggtggcatacatgttggagagagaattggttcgcaagaccagatttttaccagtagctggcggaacaagcagcgtatatatcgaggtattgcatttgactcaagggacctgctgggaacaaatgtacacaccaggaggggaggtgagaaatgatgatgttgatcagagtttgatcattgctgctagaaatatcgttaggagggcaacagtatcagcagacccattggcttcgctcttggaaatgtgccacagtacacaaattggtggagtaaggatggtggacattcttaggcagaacccaacagaagagcaagctgtggatatatgcaaagcagcaatgggtttaagaatcagttcatccttcagctttggaggtttcactttcaaaaggacaagtgggtcgtctgtcaaaagagaagaagaagtactcactggcaacctccaaacactgaaaataagagtacatgaaggatatgaggaattcacaatggttgggcgaagagctacagccattttgagaaaagcaaccaggagactgatccaattaatagtgagtggaagagacgagcagtcaatcgctgaagcaatcatagtggcaatggttttctcacaggaggattgcatgataaaagcagtacgaggtgatctgaattttgtcaacagagcgaatcagcggctaaatcctatgcatcaacttctgaggcatttccaaaaggatgcaaaagtgctgtttcaaaactgggggattgaaccaattgacaatgtaatggggatgatcgggatactgcctgacatgacccccagcacagagatgtcactgagaggagtgagagtcagcaaaatgggagtggatgaatattccagtactgagagagtggtcgtgagcattgatcgcttcttgagagtccgagatcagaggggaaatgtgcttctgtcccctgaggaagttagtgaaacacagggaacagagaaactgacgataacgtattcatcgtccatgatgtgggaaatcaatggtccggaatccgtgctagtcaacacatatcaatggatcattagaaattgggaaactgtgaagattcagtggtcccaggaccctacgatgttgtacaataagatggaatttgagcccttccaatccttggtgcccaaggctgccagaggccagtatagtggatttgtgaggacattattccaacagatgcgtgatgtgctggggacatttgacactgtccaaataataaagcttctaccatttgcagcagccccaccggaacagagtaggatgcaattttcctctctgactgtgaacgtaagaggttcaggaatgagaatacttgtgagaggcaactcccctgtgttcaactataacaaggccaccaagagactcacagttcttggaaaggatgcaggcgccttgacagaatatccagatgagggaacagcaggagtggagtctgcagtattaagaggatttctaattctgggcaaagaggacaaaagatatggaccagcattgagcatcaacgaattgagcaatcttgcgaaaggggaaaaggctaatgtgttgatagggcaaggagacgtggtgttggtaatgaaacggaaacgggactctagcatacttactgacagccagacagcgaccaaaagaattcggatggccatcaattag---
>H5N6_Avian_LC379590_A/jungle_crow/Hyogo/2803E011/2018|2018.167
atggagagaataaaagaactaagagatttgatgtcgcagtcccgcactcgcgagatactgacaaaaaccactgtggaccatatggccataataaagaaatacacatcaggaagacaggagaagaaccctgccctcaggatgaaatggatgatggcaatgaaatatcctattacagctgacaaaagaataatggagatgatccctgaaaggaatgagcaaggtcagactctctggagcaaaacaaatgacgctggatcagacagagtgatggtatcacctctggctgtgacatggtggaatagaaatgggccaacaacaagtacagtacactacccaaaagtctacaaaacctactttgaaaaggtagaaaggttgaaacatggaacctttggtcctgttcactttcgaaatcaggttaagatacgccgcagggttgacataaacccgggccatgcggatctcagtgccaaagaagcacaggatgtcatcatggaggtcgttttcccaaatgaagttggagccaggatcttgacatcagaatcacaattaacaataacaaaggaaaagaaggaggaacttcaggattgcaaaattgctcctttgatggtggcatacatgttggagagagaattggttcgcaagaccagatttttaccagtagctggcggaacaagcagcgtatatatcgaggtattgcatttgactcaagggacctgctgggaacaaatgtacacaccaggaggggaggtgagaaatgatgatgttgatcagagtttgatcattgctgctagaaatatcgttaggagggcaacagtatcagcagacccattggcttcgctcttggaaatgtgccacagtacacaaattggtggagtaaggatggtggacattcttaggcagaacccaacagaagagcaagctgtggatatatgcaaagcagcaatgggtttaagaatcagttcatccttcagctttggaggtttcactttcaaaaggacaagtgggtcgtctgtcaaaagagaagaagaagtactcactggcaacctccaaacactgaaaataagagtacatgaaggatatgaggaattcacaatggttgggcgaagagctacagccattttgagaaaagcaaccaggagactgatccaattaatagtgagtggaagagacgagcagtcaatcgctgaagcaatcatagtggcaatggttttctcacaggaggattgcatgataaaagcagtacgaggtgatctgaattttgtcaacagagcgaatcagcggctaaatcctatgcatcaacttctgaggcatttccaaaaggatgcaaaagtgctgtttcaaaactgggggattgaaccaattgacaatgtaatggggatgatcgggatactgcctgacatgacccccagcacagagatgtcactgagaggagtgagagtcagcaaaatgggagtggatgaatattccagtactgagagagtggtcgtgagcattgatcgcttcttgagagtccgagatcagaggggaaatgtgcttctgtcccctgaggaagttagtgaaacacagggaacagagaaactgacgataacgtattcatcgtccatgatgtgggaaatcaatggtccggaatccgtgctagtcaacacatatcaatggatcattagaaattgggaaactgtgaagattcagtggtctcaggaccctacgatgttgtacaataagatggaatttgagcccttccaatccttggtgcccaaggctgccagaggccagtatagtggatttgtgaggacattattccaacagatgcgtgatgtgctggggacatttgacactgtccaaataataaagcttctaccatttgcagcagccccaccggaacagagtaggatgcaattttcctctctgactgtgaacgtaagaggttcaggaatgagaatacttgtgagaggcaactcccctgtgttcaactataacaaggccaccaagagactcacagttcttggaaaggatgcaggcgccttgacagaatatccagatgagggaacagcaggagtggagtctgcagtattaagaggatttctaattctgggcaaagaggacaaaagatatggaccagcattgagcatcaacgaattgagcaatcttgcgaaaggggaaaaggctaatgtgttgatagggcaaggagacgtggtgttggtaatgaaacggaaacgggactctagcatacttactgacagccagacagcgaccaaaagaattcggatggccatcaattag---
>H6N2_Avian_KU143559_A/wild_bird/Wuhan/CDHN09/2015|2015.038
atggagagaataaaagaactaagagatttgatgtcgcagtctcgcactcgcgagatactgacaaaaaccactgtggaccatatggccataataaagaaatacacgtcaggaagacaggagaagaacccagccctcaggatgaaatggatgatggcaatgaaatatccgattacagcagacaaaagaataatggagatgatccctgagagaaatgagcaaggtcagactctctggagcaaaacaaatgatgctggatcagacagagtgatggtgtcacctctggctgtgacatggtggaatagaaatgggccaacgacaagtacagtccactatccaaaggtctacaaaacctactttgaaaaggttgaaaggttgaaacatggaaccttcggtcctgttcactttcgaaatcaggttaaaatacgccgcagggttgacataaatccgggccatgcagacctcagtgccaaagaagcacaggatgtcatcatggaggtcgttttcccaaatgaagttggagccaggatattgacatcagaatcacaattaacaataacaaaggaaaagaaggaggaacttcaggactgtaagattgctcctttgatggtggcatacatgttggagagagaactggttcgcaaaaccagatttttaccagtggctggcggaacaagcagcgtatatatcgaggtgttgcatttgactcaagggacctgctgggaacaaatgtacacaccgggaggggaggtgagaaatgatgatgttgatcagagtttgatcattgctgctagaaatatcgttaggagagcaacagtatcagcagacccgttggcttcgctcttggaaatgtgccacagtacacaaattggcggggtaagaatggtggacattcttagacagaacccaacagaagagcaagctgtggatatatgcaaagcagcaatgggtttaagaatcagttcatccttcagctttggaggtttcactttcaaaaggacaagtgggtcgtctatcaaaagagaagaagaagtgctcacaggcaacctccaaacactgaaaataagagtacatgaaggatatgaggaattcacaatggttgggcgaagagctacagccattttgagtaaagcaaccagaaggctaatccaattaatagtgagtgggagagacgagcagtcaatcgctgaagcaatcatagtggcaatggttttctcacaagaggactgcatgataaaagcagtacgaggtgatctgaattttgttaacagagcgaatcagcggctaaaccctatgcatcaacttctgaggcattttcaaaaggatgcaaaggtgctgtttcaaaactgggggattgaaccaattgacagtgtaatggggatgatcggaatactgcctgacatgacccccagcacagagatgtcactgagaggagtgagagtcagcaaaatgggagtggatgaatattccagtactgagagagtggtcgtgagtattgatcgtttcttgagagtccgagatcagaggggaaacgtgctcctgtctcctgaggaagttagtgaaacacagggaacagagaaactgacgataacatattcatcgtccatgatgtgggaaatcaatggtccagaatcagtgctagtcaacacatatcaatggatcattagaaattgggaaactgtgaagattcagtggtcccaagaccctacaatgttgtacaataagatggaatttgagcccttccaatccttggtgcccaaggctgccagaggccagtatagtgggtttgtgaggacattattccagcagatgcgtgatgtgctggggacatttgacactgtccaaataataaagctcctaccatttgcagcagccccaccggaacagagtaggatgcagttttcttctctgactgtgaacgtaagaggttcaggaatgagaatacttgtgagaggcaactcccctgtgttcaactataacaaggcaaccaagagactcacagttcttggaaaggatgcaggtgccttgacagaagatccagatgagggaacagcaggagtggaatttgcggtgttaagaggatttctaattctgggcaaagaagacaaaagatatggaccagcattgagcatcaacgaattgagcaatcttgcgaaaggggaaaaggctaatgtgttgatagggcaaggagacgtggtgttggtaatgaaacggaaacgggactctagcatacttactgacagccagacagcgaccaaaagaattcggatggccatcaattag---
>H6N2_Avian_KU143560_A/wild_bird/Wuhan/CDHN15/2015|2015.038
atggagagaataaaagaactaagagatttgatgtcgcagtctcgcactcgcgagatactgacaaaaaccactgtggaccatatggccataataaagaaatacacgtcaggaagacaggagaagaacccagccctcaggatgaaatggatgatggcaatgaaatatccgattacagcagacaaaagaataatggagatgatccctgagagaaatgagcaaggtcagactctctggagcaaaacaaatgatgctggatcagacagagtgatggtgtcacctctggctgtgacatggtggaatagaaatgggccaacgacaagtacagtccactatccaaaggtctacaaaacctactttgaaaaggttgaaaggttgaaacatggaaccttcggtcctgttcactttcgaaatcaggttaaaatacgccgcagggttgacataaatccgggccatgcagacctcagtgccaaagaagcacaggatgtcatcatggaggtcgttttcccaaatgaagttggagccaggatattgacatcagaatcacaattaacaataacaaaggaaaagaaggaggaacttcaggactgtaagattgctcctttgatggtggcatacatgttggagagagaactggttcgcaaaaccagatttttaccagtggctggcggaacaagcagcgtatatatcgaggtgttgcatttgactcaagggacctgctgggaacaaatgtacacaccgggaggggaggtgagaaatgatgatgttgatcagagtttgatcattgctgctagaaatatcgttaggagagcaacagtatcagcagacccgttggcttcgctcttggaaatgtgccacagtacacaaattggcggggtaagaatggtggacattcttagacagaacccaacagaagagcaagctgtggatatatgcaaagcagcaatgggtttaagaatcagttcatccttcagctttggaggtttcactttcaaaaggacaagtgggtcgtctatcaaaagagaagaagaagtgctcacaggcaacctccaaacactgaaaataagagtacatgaaggatatgaggaattcacaatggttgggcgaagagctacagccattttgagtaaagcaaccagaaggctaatccaattaatagtgagtgggagagacgagcagtcaatcgctgaagcaatcatagtggcaatggttttctcacaagaggactgcatgataaaagcagtacgaggtgatctgaattttgttaacagagcgaatcagcggctaaaccctatgcatcaacttctgaggcattttcaaaaggatgcaaaggtgctgtttcaaaactgggggattgaaccaattgacagtgtaatggggatgatcggaatactgcctgacatgacccccagcacagagatgtcactgagaggagtgagagtcagcaaaatgggagtggatgaatattccagtactgagagagtggtcgtgagtattgatcgtttcttgagagtccgagatcagaggggaaacgtgctcctgtctcctgaggaagttagtgaaacacagggaacagagaaactgacgataacatattcatcgtccatgatgtgggaaatcaatggtccagaatcagtgctagtcaacacatatcaatggatcattagaaattgggaaactgtgaagattcagtggtcccaagaccctacaatgttgtacaataagatggaatttgagcccttccaatccttggtgcccaaggctgccagaggccagtatagtgggtttgtgaggacattattccagcagatgcgtgatgtgctggggacatttgacactgtccaaataataaagctcctaccatttgcagcagccccaccggaacagagtaggatgcagttttcttctctgactgtgaacgtaagaggttcaggaatgagaatacttgtgagaggcaactcccctgtgttcaactataacaaggcaaccaagagactcacagttcttggaaaggatgcaggtgccttgacagaagatccagatgagggaacagcaggagtggaatttgcggtgttaagaggatttctaattctgggcaaagaagacaaaagatatggaccagcattgagcatcaacgaattgagcaatcttgcgaaaggggaaaaggctaatgtgttgatagggcaaggagacgtggtgttggtaatgaaacggaaacgggactctagcatacttactgacagccagacagcgaccaaaagaattcggatggccatcaattag---
>H2N8_Avian_KX394373_A/duck/Zhejiang/6D10/2013|2013.951
atggagagaataaaagaactaagagatttgatgtcgcagtctcgcactcgcgagatactgacaaaaaccactgtggaccatatggccataataaagaaatacacgtcaggaagacaggagaagaaccctgccctcaggatgaaatggatgatggcaatgaaatatccgattacagcagacaaaagaataatggagatgatccctgagagaaatgagcaaggtcagactctctggagcaaaacaaatgatgctggatcagacagagtgatggtgtcacctctggctgtgacatggtggaatagaaatgggccaacgacaagtacagtccattatccaaaggtctacaaaacctactttgaaaaggtcaaaaggttgaaacatggaaccttcggtcctgttcactttcgaaatcaggttaaaatacgccgcagggttgacataaacccgggccatgcagatctcagtgccaaagaagcacaggatgtcatcatggaggtcgttttcccaaatgaagttggagccaggatattgacatcagaatcacaattaacaataacaaaggaaaagaaggaggaacttcaggactgtaagattgctcctttgatggtggcatacatgttggagagggaactggttcgcaaaaccagatttttaccagtagctggcggaacaagcagcgtatatatcgaggtgttgcatttgactcaagggacctgctgggaacaaatgtacacaccgggaggggaggtgagaaatgatgatgttgatcagagtttgatcattgctgctagaaatatcgttaggagagcaacagtatcagcagacccattggcttcgctcttggaaatgtgccacagtacacaaattggcggggtaaggatggtggacattcttagacagaacccaacagaagagcaagctgtggatatatgcaaagcagcaatgggtttaagaatcagttcatccttcagctttggaggtttcactttcaaaaggacaagtgggtcgtctgtcaaaagagaggaagaagtgctcacaggcaacctccaaacactgaaaataagagtacatgagggatatgaggaattcacaatggttgggcgaagagctacagccattttgaggaaagcaaccagaaggctgatccaattaatagtgagtgggagagacgagcagtcaatcgctgaagcaatcatagtggcaatggttttctcacaagaggactgcatgataaaagcagtacgaggtgatctgaattttgttaacagagcgaatcagcggctaaatcctatgcatcaacttctgaggcattttcaaaaggatgcaaaggtgctgtttcaaaactgggggattgaaccaattgacaatgtaatggggatgatcggaatactgcctgacatgacccccagcacagagatgtcactgagaggagtgagagtcagcaaaatgggagtggatgaatattccagtactgagagagtggtcgtgagcattgatcgtttcttgagagtccgagatcagaggggaaacgtgctcctgtctcctgaggaagttagtgaaacacagggaacagagaaactgacgataacatattcatcgtccatgatgtgggaaatcaatggtccggaatcagtgctagtcaacacgtatcaatggatcattagaaattgggaaactgtaaagattcagtggtcccaagaccctacaatgttgtacaataagatggaatttgagcccttccaatccttggtgcccaaggctgctagaggccagtatagtgggtttgtgaggacattattccagcagatgcgtgatgtgctggggacatttgacactgtccaaataataaagctcctaccatttgcagcagccccaccggaacagagtagaatgcagttttcctctctgactgtgaacgtaagaggttcaggaatgagaatacttgtgagaggcaactcccctgtgttcaactataacaaggcaaccaagagactcacagttcttgggaaggatgcaggtgccttgacagaagatccagatgagggaacagcaggggtggaatctgcagtattaagaggatttctaattctgggcaaagaggacaaaagatatggaccagcattgagcatcaacgaattgagcaatcttgcgaaaggggaaaaggctaatgtgttgatagggcaaggagacgtggtgttggtaatgaaacggaaacgggactctagcatacttactgacagccagacagcgaccaaaagaattcggatggccatcaattag---
>H3N6_Avian_KX121267_A/duck/Hunan/7/2015|2015.260
atggagagaataaaagaactaagagatttgatgtcgcagtctcgcactcgcgagatactgacaaaaaccactgtggaccatatggccataataaagaaatacacgtcaggaagacaggagaagaacccagccctcaggatgaaatggatgatggcaatgaaatatccgattacagcagacagaagaataatggagatgatccctgagagaaatgagcaaggtcagactctctggagcaaaacaaatgatgctggatcagacagggtgatggtgtcacctctggctgtgacatggtggaatagaaatggaccaacgacaagtacagtccactatccaaaggtctacaaaacctactttgaaaaggtcgaaaggttgaaacatggaaccttcggtcctgttcactttcgaaatcaggttaaaatacgccgcagggttgacataaatccaggccatgcagacctcagtgccaaagaggcacaggatgtcatcatggaggttgttttcccaaatgaagttggagccaggatattgacatcagaatcacaattaacaataacaaaggaaaagaaggaagaacttcagaactgtaagattgcccctttgatggtggcatacatgttggagagagaactggttcgcaaaaccagatttttaccagtggctggcggaataagcagcgtatatatcgaggtgttgcatttgactcaagggacctgctgggaacaaatgtacacaccgggaggggaggtgagaaatgatgatgttgatcagagtttgatcattgctgctagaaatatcgttaggagagcaacagtatcagctgacccattggcttcgctcttggaaatgtgccacagtacacaaattggcggggtaagaatggtggacattcttagacagaacccaacagaagagcaagctgtggacatatgcaaagcagcaatgggattaagaatcagttcatccttcagctttggaggtttcactttcaaaaggacaagtgggtcgtctatcaaaagagaggaagaagtgctcacaggcaacctccaaacactgaaaataagagtacatgaaggatatgaggaattcacaatggttgggcgaagagctacagccattttgaggaaagcaaccagaaggctaatccaattaatagtgagtgggagagacgagcagtcaatcgctgaagcaatcatagtggcaatggttttctcacaagaggactgcatgataaaagcagtacgaggtgatctgaattttgttaacagagcgaatcagcggctaaaccctatgcatcaacttctgaggcattttcaaaaggatgcaaaggtgctgtttcaaaactgggggattgaaccaattgacaatgtaatggggatgatcggaatactgcctgacatgacccccagcacagagatgtcactgagaggagtgagagccagcaaaatgggagtggatgaatattccagtactgagagagtggtcgtaagcattgatcgtttcttgagagtccgggatcaaaggggaaacgtgctcctgtctcctgaggaagttagtgaaacacagggaacagagaaactgacgataacatattcatcgtccatgatgtgggaaatcaatggtccggaatcagtgctagtcaacacatatcaatggatcattagaaattgggagactgtgaagattcagtggtcccaagaccctacaatgttgtacaacaagatggaatttgagcccttccaatccttagtgcccaaggctgctagaggccagtatagtgggtttgtgaggacattgttccagcagatgcgtgatgtgctggggacatttgacactgtccaaataataaagctcctaccatttgcagcagccccaccggaacagagtaggatgcagttttcttctctgactgtgaacgtaagaggttcaggaatgagaatacttgtgagaggcaactcccctgtgtttaactataacaaagcaaccaagagactcacagttcttggaaaggatgcaggtgccttgaccgaagatccagatgagggaacagcaggagtggaatctgcagtattaagaggattcctaattctgggtaaagaggacaaaagatatggaccagcattgagcatcaacgaattgagcaatcttgcgaaaggggaaaaggctaatgtgctgatagggcaaggagacgtggtgttggtaatgaaacggaaacgggactctagcatacttactgacagccagacagcgaccaaaagaattcggatggccatcaattag---
>H2N3_Avian_LC121425_A/duck/Mongolia/655/2015|2015.663
atggagagaataaaagaactaagagatttgatgtcgcagtctcgcactcgcgagatactgacaaaaaccactgtggaccatatggccataataaagaaatacacatcaggaagacaggagaagaaccctgccctcaggatgaaatggatgatggcaatgaaatatcctattacagcagacaaaagaataatggagatgatccctgaaaggaatgagcaaggtcagactctctggagcaaaacaaatgacgctggatcagacagagtgatggtgtcacctctggctgtgacatggtggaatagaaatgggccaacgacaagtacagtccactatccaaaggtctacaaaacctactttgaaaaggtagaaaggttgaaacatggaacctttggtcctgttcactttcgaaatcaggttaagatacgccgcagggttgacataaacccgggccatgcagatctcagtgccaaagaagcacaggatgtcatcatggaggtcgttttcccaaatgaagttggagccaggatattgacatcagaatcacaattaacaataacaaaggaaaagaaggaggaacttcaggactgtaagattgctcctttaatggtggcatacatgttggagagagaactggttcgcaaaaccagatttttaccagtagctggcggaacaagcagcgtatatatcgaggtattgcatttgactcaagggacctgctgggaacaaatgtacacaccgggaggggaggtgagaaatgatgatgttgatcagagtttgatcattgctgctagaaatatcgttaggagagcaacagtatcagcagacccattggcttcactcttggaaatgtgccacagtacacaaattggcggggtaaggatggtggacattcttagacagaacccaacagaagagcaagctgtggatatatgcaaagcagcaatgggtttaagaatcagttcatccttcagctttggaggtttcactttcaaaagaacaagtgggtcgtctgtcaaaagagaagaagaagtgctcacaggcaacctccaaacactgaaaataagagtacatgaaggatatgaggaattcacaatggttgggcgaagagctacagccattttgaggaaagcaaccagaaggctgatccaattaatagtgagtgggagagacgagcagtcaatcgctgaagcaatcatagtggcaatggttttctcacaagaggactgcatgataaaagcagtacgaggtgatctgaattttgttaatagagcgaatcagcggctaaatcctatgcatcaacttctgaggcatttccaaaaggatgcaaaggtgctgtttcaaaactgggggattgaaccaattgacaatgtaatggggatgattggaatactgcctgacatgacccccagcacagagatgtcactaagaggagtgagagtcagcaaaatgggagtggatgaatattccagtactgagagagtggtcgtgagcattgatcgtttcttgagagtccgagatcagagaggaaacgtgctcctgtctcctgaggaagttagtgaaacacagggaacagagaaactgacgataacatattcatcgtccatgatgtgggaaatcaatggtccggaatccgtgctagtcaacacatatcaatggatcattagaaattgggaaactgtgaagattcagtggtcccaagacccaacgatgttgtacaataagatggaatttgagcccttccaatccttggtgcccaaagctgccagaggccagtatagtggatttgtgaggacattattccagcagatgcgtgatgtgctggggacatttgacactgtccaaataataaagctactaccatttgcggcagccccaccggaacagagtaggatgcagttttcctctctgactgtgaacgtaagaggttcaggaatgagaatacttgtgagaggcaactcccctgtgttcaactataacaaggccaccaagagactcacagttcttggaaaggatgcaggtgccttgacagaagatccagatgagggaacagcaggagtggagtctgcagtattaagaggatttctaattctgggcaaagaggacaaaaggtatggaccagcattgagcatcaacgaattgagcaatcttgcgaaaggggaaaaggctaatgtgttgatagggcaaggagacgtggtgttggtaatgaaacggaaacgggactctagcatacttactgacagccagacagcgaccaaaagaattcggatggccatcaattag---
>H2N3_Avian_LC121369_A/duck/Mongolia/482/2015|2015.663
atggagagaataaaagaactaagagatttgatgtcgcagtctcgcactcgcgagatactgacaaaaaccactgtggaccatatggccataataaagaaatacacatcaggaagacaggagaagaaccctgccctcaggatgaaatggatgatggcaatgaaatatcctattacagcagacaaaagaataatggagatgatccctgaaaggaatgagcaaggtcagactctctggagcaaaacaaatgacgctggatcagacagagtgatggtgtcacctctggctgtgacatggtggaatagaaatgggccaacgacaagtacagtccactatccaaaggtctacaaaacctactttgaaaaggtagaaaggttgaaacatggaacctttggtcctgttcactttcgaaatcaggttaagatacgccgcagggttgacataaacccgggccatgcagatctcagtgccaaagaagcacaggatgtcatcatggaggtcgttttcccaaatgaagttggagccaggatattgacatcagaatcacaattaacaataacaaaggaaaagaaggaggaacttcaggactgtaagattgctcctttaatggtggcatacatgttggagagagaactggttcgcaaaaccagatttttaccagtagctggcggaacaagcagcgtatatatcgaggtattgcatttgactcaagggacctgctgggaacaaatgtacacaccgggaggggaggtgagaaatgatgatgttgatcagagtttgatcattgctgctagaaatatcgttaggagagcaacagtatcagcagacccattggcttcactcttggaaatgtgccacagtacacaaattggcggggtaaggatggtggacattcttagacagaacccaacagaagagcaagctgtggatatatgcaaagcagcaatgggtttaagaatcagttcatccttcagctttggaggtttcactttcaaaaggacaagtgggtcgtctgtcaaaagagaagaagaagtgctcacaggcaacctccaaacactgaaaataagagtacatgaaggatatgaggaattcacaatggttgggcgaagagctacagccattttgaggaaagcaaccagaaggctgatccaattaatagtgagtgggagagacgagcagtcaatcgctgaagcaatcatagtggcaatggttttctcacaagaggactgcatgataaaagcagtacgaggtgatctgaattttgttaatagagcgaatcagcggctaaatcctatgcatcaacttctgaggcatttccaaaaggatgcaaaggtgctgtttcaaaactgggggattgaaccaattgacaatgtaatggggatgattggaatactgcctgacatgacccccagcacagagatgtcactaagaggagtgagagtcagcaaaatgggagtggatgaatattccagtactgagagagtggtcgtgagcattgatcgtttcttgagagtccgagatcagagaggaaacgtgctcctgtctcctgaggaagttagtgaaacacagggaacagagaaactgacgataacatattcatcgtccatgatgtgggaaatcaatggtccggaatccgtgctagtcaacacatatcaatggatcattagaaattgggaaactgtgaagattcagtggtcccaagacccaacgatgttgtacaataagatggaatttgagcccttccaatccttggtgcccaaagctgccagaggccagtatagtggatttgtgaggacattattccagcagatgcgtgatgtgttggggacatttgacactgtccaaataataaagctactaccatttgcggcagccccaccggaacagagtaggatgcagttttcctctctgactgtgaacgtaagaggctcaggaatgagaatacttgtgagaggcaactcccctgtgttcaactataacaaggccaccaagagactcacagttcttggaaaggatgcaggtgccttgacagaagatccagatgagggaacagcaggagtggagtctgcagtattaagaggatttctaattctgggcaaagaggacaaaaggtatggaccagcattgagcatcaacgaattgagcaatcttgcgaaaggggaaaaggctaatgtgttgatagggcaaggagacgtggtgttggtaatgaaacggaaacgggactctagcatacttactgacagccagacagcgaccaaaagaattcggatggccatcaattag---
>H4N6_Avian_LC121257_A/duck/Mongolia/118/2015|2015.660
atggagagaataaaagaactaagagatttgatgtcgcagtctcgcactcgcgagatactgacaaaaaccactgtggaccatatggccataataaagaaatacacatcaggaagacaggagaagaaccctgccctcaggatgaaatggatgatggcaatgaaatatcctattacagcagacaaaagaataatggagatgatccctgaaaggaatgagcaaggtcagactctctggagcaaaacaaatgacgctggatcagacagagtgatggtgtcacctctggctgtgacatggtggaatagaaatgggccaacgacaagtacagtccactatccaaaggtctacaaaacctactttgaaaaggtagaaaggttgaaacatggaacctttggtcctgttcactttcgaaatcaggttaagatacgccgcagggttgacataaacccgggccatgcagatctcagtgccaaagaagcacaggatgtcatcatggaggtcgttttcccaaatgaagttggagccaggatattgacatcagaatcgcaattaacgataacaaaggaaaagaaggaggaacttcaggactgtaagattgctcctttgatggtggcatacatgttggagagagaactggttcgcaaaaccagatttttaccagtagctggcggaacaagcagcgtatatatcgaggtattgcatttgactcaagggacctgctgggaacaaatgtacacaccgggaggggaggtgaggaatgatgatgttgatcagagtttgatcattgctgctagaaatatcgttaggagagcaacagtatcagcagacccattggcttcgctcttggaaatgtgccacagtacacaaattggcggggtaaggatggtggacattcttagacagaacccaacagaagagcaagctgtggatatatgcaaagcagcaatgggtttaagaatcagttcatccttcagctttggaggtttcactttcaaaaggacaagtgggtcgtctgtcaaaagagaagaagaagtgctcacaggcaacctccaaacactgaaaataagagtacatgaaggatatgaggaattcacaatggttgggcgaagagctacagccattttgaggaaagcaaccagaaggctgatccaattaatagtgagtgggagagacgagcagtcaatcgctgaagcaatcatagtggcaatggttttctcacaagaggattgcatgataaaagcagtacgaggtgatctgaattttgttaacagagcgaatcagcggctaaatcctatgcatcaacttctgaggcatttccaaaaagatgcaaaggtgctgtttcaaacctgggggattgaaccaattgacaatgtaatggggatgattggaatactgcctgacatgacccccagcacagagatgtcactgagaggagtgagagtcagcaaaatgggggtggatgaatattccagtactgagagagtggtcgtgagcattgatcgtttcttgagagtccgagatcagagaggaaacgtgctcctgtctcctgaggaagttagtgaaacacagggaacagagaaactgacgataacatattcatcgtccatgatgtgggaaatcaatggtccggagtccgtgctagtcaacacatatcaatggatcattagaaattgggaaactgtgaagattcagtggtcccaagaccctacgatgttgtacaataagatggaatttgagcccttccaatccttggtgcccaaggctgccagaggccagtatagtggatttgtgaggacattattccagcagatgcgtgatgtgctggggacatttgacactgtccaaataataaagctcctaccatttgcagcagccccaccggaacagagtaggatgcaattttcctctctgactgtgaacgtaagaggttcaggaatgagaatacttgtgagaggcaactcccctgtgttcaactataacaaggccaccaagagactcacagttcttggaaaggatgcaggtgccttgacagaagatccagatgagggaacagcaggagtggagtctgcagtattaagaggatttctaattctgggcaaagaggacaaaagatatggaccagcattgagcatcaacgaattgagcaatcttgcaaaaggggaaaaggctaatgtgttgatagggcaaggagacgtggtgttggtaatgaaacggaaacgggactctagcatacttactgacagccagacagcgaccaaaagaattcggatggccatcaattag---
>H4N6_Avian_KY635476_A/duck/Bangladesh/25891/2015|2015.521
atggagagaataaaagaactaagagatttgatgtcgcagtctcgcactcgcgagatactgacaaaaaccactgtggaccatatggccataataaagaaatacacatcaggaagacaggagaagaaccctgccctcaggatgaaatggatgatggcaatgaaataccctattacagcagacaaaaggataatggagatgatccctgaaaggaatgagcaaggtcagactctctggagcaaaacaaatgacgctggatcagacagaatgatggtgtcacctctggctgtgacatggtggaatagaaatggaccaatgacaagtacagtccactatccaaaggtctacaaaacctactttgaaaaggtagaaaggttgaaacatggaacctttggtcctgttcactttcgaaatcaggtgaagatacgccgcagggttgacataaacccgggccatgcagatctcagtgccaaagaagcacaggatgtcatcatggaggtcgttttcccgaatgaagttggagccaggatattgacatcagaatcacaattaacaataacaaaggaaaagaaggaggaacttcaggactgtaagattgctcctttgatggtggcatacatgttggagagagaactggttcgcaaaaccagatttttaccagtagctggcggaacaagcagcgtatatgtcgaggtattgcatttgactcaagggacctgctgggaacaaatgtacacaccgggaggggaggtgagaaatgatgatgttgatcagagtttgatcattgctgctagaaatattgttaggagagcaacagtatcagcagacccattggcttcgctcttggaaatgtgtcacagtacacaaattggcggagtaaggatggtggacattcttagacagaacccaacagaagagcaagctgtggatatatgcaaagcagcaatgggtttaagaatcagttcatccttcagctttggaggtttcactttcaaaaggacaagtgggtcatctgtcaaaagagaagaagaagtgctcacaggcaaccttcaaacactgaaaataagagtacatgaaggatatgaggaattcacaatggttgggcgaagagctacagccattttgaggaaagcaaccagaaggctgatccaattaatagtgagtggaagagacgagcagtcaatcgctgaagcaatcatagtggcaatggttttctcacaagaggactgcatgataaaagcagtacgaggtgatctgaattttgttaacagagcgaatcagcggctaaaccctatgcatcaacttctgaggcatttccaaaaggatgcaaaggtgctgtttcaaaactgggggattgaaccaattgacaatgtaatggggatgattggaatactgcctgacatgacccccagcacagagatgtcactgagaggagtgagagtcagtaaaatgggagtggatgaatattccagtactgagagagtggtcgtgagcattgatcgtttcttgagagtccgagatcagagaggaaacgtgctcctgtctcctgaggaagttagtgaaacacagggaacagagaaactgacgataacatattcatcgtccatgatgtgggaaatcaatggtccggaatccgtgctagtcaacacatatcaatggatcattagaaattgggaaactgtgaagattcagtggtcccaagaccctacgatgttgtacaataagatggaatttgagcccttccaatccttggtgcccaaggctgccagaggtcagtatagtggatttgtgaggacattattccagcagatgcgtgatgtgctggggacatttgacactgtccaaataataaagctcctaccatttgcagcagccccaccggaacagagtaggatgcaattttcctctctgactgtgaacgtaagaggttcaggaatgagaatacttgtgagaggcaactcccctgtgttcaactataacaaggccaccaagaggctcacagttcttggaaaggatgcaggtgccttgacagaagatccagatgagggaacagcaggagtggagtctgcagtattaagaggatttctaattctgggcaaagaggataaaagatatggaccagcattgagcatcaacgaattgagcaatcttgcgaaaggggaaaaggctaatgtgttgatagggcaaggagacgtggtgttggtaatgaaacggaaacgggactccagcatacttactgacagccagacagcgaccaaaagaattcggatggccatcaattag---
>H4N6_Avian_LC121241_A/duck/Mongolia/101/2015|2015.660
atggagagaataaaagaactaagagatttgatgtcgcagtcccgcactcgcgagatactgacaaaaaccactgtggaccatatggccataataaagaaatacacatcaggaagacaggagaagaaccctgccctcaggatgaagtggatgatggcaatgaaatatccgattacagcagacaaaagaataatgaagatgatccctgaaagaaatgagcaaggtcaagctctctggagcaaaacaaatgatgctggatcagacagagtgatggtgtcacctctggctgtgacatggtggaatagaaatgggccaacgacaagtacagtccactatccaaaggtctacaaaacctactttgaaaaggtcgagaggttgaaacatggaacctttggtcctgttcactttcgaaatcaggttaaaatacgccgcagggttgacataaacccgggccatgcagatctcagtgccaaggaggcacaggatgtcatcatggaggtcgttttcccaaatgaagttggagccaggatattgacatcagaatcacaattaacaataacaaaggaaaagaaggaggaacttcaggactgtaagattgctcctttgatggtggcatacatgttggagagagaactggttcgcaaaaccagatttttaccagtagctggcggaacaagcagcgtatatatcgaggtgttgcatttgactcaagggacctgctgggaacaaatgtacacaccgggaggggaggtgagaaatgatgatgttgatcagagtttgatcattgctgctagaaatatcgttaggagagcaacagtatcggcagacccattggcttcgctcttggaaatgtgccacagtacacaaattggcggggtaaggatggtggacattcttagacagaacccaacagaagagcaagctgtggatatatgcaaagcagcaatgggtttaagaatcagttcatccttcagctttggaggtttcactttcaaaaggacaagtgggtcgtctgtcaaaagagaagaagaagtgctcacaggcaacctccaaacactgaaaataagagtacatgaaggatatgaggaattcacaatggttgggcgaagagctacagccattttgaggaaagcaaccagaaggctgatccaattaatagtgagtgggagagacgagcagtcaatcgctgaggcaatcatagtggcaatggttttctcacaagaggactgcatgataaaagcagtacgaggtgatctgaattttgttaacagagcgaatcagcggctaaatcctatgcaccaacttctgaggcatttccaaaaggacgcaaaggtgctgtttcaaaactgggggatcgaaccaattgacaatgtgatggggatgattgggatactgcctgacatgacccccagcacagagatgtcaatgagaggagtgagagtcagcaaaatgggagtggatgaatattccagtactgagagagtggtcgtgagcattgatcgtttcttgagagtccgagatcagaggggaaacgtgctcctgtctcctgaggaagttagtgaaacacagggaacagagaaactgacgataacatattcatcgtccatgatgtgggaaatcaatggtccggaatccgtgctagtcaacacatatcaatggatcattagaaattgggaaactgtgaagattcagtggtcccaagaccctacaatgttgtacaataagatggagtttgagcccttccaatccttggtgcccaaggctgccagaggccagtatagtgggtttgtgaggacattatttcagcagatgcgtgatgtgctggggacatttgacactgtccaaataataaagctcctaccatttgcagcagccccaccggaacagagtaggatgcagttttcctctctgactgtgaacgtaagaggttcaggaatgagaatacttgtgagaggcaactcccctgtgttcaactataacaaggcaaccaagagactcacagttcttggaaaggatgcaggtgccttgacagaagatccagatgagggaacagccggagtggaatctgcagtactaagaggatttctaattctgggcaaagaggacaaaagatatgggccagcattgagcatcaacgaattaagcaatcttgcgaaaggggaaaaggctaatgtgttgatagggcaaggagacgtggtgttggtaatgaaacggaaacgggactctagcatacttactgacagccagacagcgaccaaaagaattcggatggccatcaattag---
>H6N2_Avian_MF693979_A/domestic_duck/Georgia/1/2015|2015.773
atggagagaataaaagaactaagagatttgatgttgcagtctcgcactcgcgagatactgacaaaaaccactgtggaccatatggccataataaagaaatacacgtcaggaagacaggagaagaaccctgccctcaggatgaaatggatgatggcaatgaaatatccgattacagcagacaaaagaataatggagatgatccctgaaagaaatgagcaaggtcagactctctggagcaaaacaaatgatgctggatcagacagagtgatggtgtcacctctggctgtgacatggtggaatagaaacggaccaacgacaagtacagtccactatccaaaggtctacaaaacctactttgaaaaggtcgaaaggttgaaacatggaaccttcggtcctgtccactttcgaaatcaggttaaaatacgccgcagggttgacataaacccgggccatgcagatctcagtgccaaagaagcacaggatgtcatcatggaggtcgttttcccaaatgaagttggagccaggatattgacatcagagtcacaattaacaataacaaaggaaaagaaggaggagcttcaggactgtaagattgctcctttgatggtggcatacatgttggagagagaactggttcgcagaaccagatttttaccagtagctggtggaacaagcagcgtgtatatcgaggtgttgcatttgactcaagggacctgctgggaacaaatgtacacaccgggaggggaggtgaggaatgatgatgttgatcagagtttgatcatcgctgctagaaatatcgttaggagagcaacagtatcagcagacccattagcctcgctcttggagatgtgccacagtacacaaattggcggggtaagaatggtggacattcttagacagaatccaacagaagagcaagctgtggatatatgcaaagcagcaatgggtttaagaatcagttcatccttcagctttggaggtttcacttttaaaaggacaagtgggtcgtctatcaaaagagaagaagaagtgctcacaggcaacctccaaacactgaaaataagagtacatgaaggatatgaggaattcacgatggttgggcgaagagctacagccattctgaggaaagcaaccagaaggctgatccaattaatagtgagtgggagagacgagcagtcaatcgctgaagcaatcatagtggcaatggttttctcacaagaggactgcatgataaaagcagtacgaggtgatctgaattttgtcaacagagcgaatcagcggctaaatcctatgcatcaacttctgaggcatttccaaaaggatgcaaaagtgttgtttcaaaactgggggattgagccaattgacaatgtaatggggatgatcggaatactgcctgacatgacccccagtacagagatgtcactgagaggagtgagagtcagcaaaatgggagtggatgaatattccagtactgagagagtggtcgtgagcattgatcgtttcttgagagtccgagatcagaggggaaacgtgctcttgtctcctgaggaagttagtgaaacacagggaacagagaaactgacgataacatattcatcgtccatgatgtgggaaatcaatggtccggaatcagtgctagtcaacacatatcaatggatcattagaaattgggaaactgtgaagattcagtggtcccaagaccctacaatgttgtacaataagatggaatttgagcccttccaatccttggtgcccaaggctgccagaggccagtatagtgggtttgtgagggcattgttccagcagatgcgtgatgtgctggggacatttgacactgtccaaataataaagctcctaccatttgcagcagccccaccggaacagagtaggatgcagttctcctctctgactgtgaacgtaagaggttcaggaatgagaatacttgtgagaggcaactcccctgtgttcaactataacaaggcaatcaagagactcacagtccttgggaaagatgcaggtgccttgacagaagatccggatgagggaacagcaggagtggaatctgcagtattaagaggatttctaattctgggcaaagaggacaaaagatatggaccagcattgagcatcaatgaattgagtaatcttgcgaaaggggaaaaggctaatgtgttgatagggcaaggagacgtggtgttggtaatgaaacggaaacgagactctagcatacttactgacagccagacagcgaccaaaagaattcggatggccatcaattag---
>H7N9_Avian_KY635525_A/duck/Bangladesh/26992/2015|2015.940
atggagagaataaaagaactaagagatttgatgtcgcagtcccgcactcgcgagatactgacaaaaaccactgtggaccatatggccataataaagaaatacacgtcaggaagacaggagaagaaccctgccctcaggatgaaatggatgatggcaatgaaatatccgattacagcagacaaaagaataatggagatgatccctgagagaaatgagcaaggtcaaaccctctggagcaaaacaaatgatgctggatcagacagagtgatggtgtcacctctggctgtgacatggtggaatagaaatgggccaacgacaagtacagtccactatccaaaggtctacaaaacctactttgaaaaggtcgaaaggttgaaacatggaacctttggtcctgttcactttcgaaatcaggttaaaatacgccgcagggttgacataaacccaggccatgcagatctcagtgccaaagaagcacaggatgtcatcatggaggtcgttttcccaaatgaagttggagccaggatattgacatcagaatcacaattaacaataacaaaggaaaagaaggaggaacttcaggactgtaagattgctcctttgatggtggcatacatgttggagagagaactggttcgcaaaaccagatttttaccagtagctggtgggacaagcagtgtatatattgaggtgttgcatttgactcaagggacctgctgggaacaaatgtacacaccgggaggggaggtgagaaatgatgatgttgatcagagtttgatcattgctgctagaaatatcgttaggagagcaacagtatcagcagacccattggcttcgctcttggaaatgtgccacagtacacaaattggcggggtaaggatggtggacattcttagacagaacccaacagaagagcaagctgtggatatatgcaaagcagcaatgggtttgagaatcagttcatccttcagctttggaggcttcactttcaaaaggacaagtgggtcatctgtcaaaagagaagaagaagtgctcacaggcaacctccaaacactgaaaataagagtacatgaaggatacgaggaattcacaatggttgggcgaagagctacagccattttgaggaaagcaaccagaaggctgatccaattaattgtgagtgggagagacgaacagtcaatcgctgaagcaatcatagtggcaatggttttctcacaagaggactgcatgataaaagcagtacgaggtgatctgaattttgttaacagagcgaatcagcggctaaatcctatgcatcaacttctgaggcattttcaaaaggatgcaaaagtgttgtttcaaaactgggggattgaaccaattgacaatgtaatggggatgatcggaatactgcctgacatgacccccagcacagagatgtcactgagaggagtgagagtcagcaaaatgggagtggatgaatattccagtactgagagagtggtcgtgagcattgatcgtttcttgagagtccgagatcagaggggaaacgtgctcctgtctcctgaggaagttagtgaaacacagggaacagagaaactgacgataacatattcatcgtccatgatgtgggaaatcaatggtccggaatcagtgctagtcaacacatatcaatggatcattagaaattgggaaactgtgaagattcagtggtcccaagaccctacaatgttgtacaataagatggaatttgagcccttccaatccttggtgcccaaggctgccagaggccagtatagtgggtttgtgaggacattattccagcagatgcgtgatgtgctggggacatttgacactgtccaaataataaagctcctaccatttgcagcagccccaccggaacagagtaggatgcagttttcctccctgactgtgaacgtaagaggttcaggaatgagaatacttgtgagaggcaattcccttgtattcaactataacaaggcaaccaagagactcacagttcttggaaaggatgcaggtgccttgacagaagacccagatgagggaacagcaggagtggaatctgcagtattaagaggatttctaattctgggcaaagaggacaaaagatatggaccagcgttgagcatcaacgaattgagcaaccttgcgaaaggggaaaaggctaatgtgctgatagggcaaggagacgtggtgttggtaatgaaacggaaacgggactctagcatacttactgacagccagacagcgaccaaaagaattcggatggccatcaattag---
>H7N9_Avian_KY635459_A/duck/Bangladesh/26980/2015|2015.940
atggagagaataaaagaactaagagatttgatgtcgcagtcccgcactcgcgagatactgacaaaaaccactgtggaccatatggccataataaagaaatacacgtcaggaagacaggagaagaaccctgccctcaggatgaaatggatgatggcaatgaaatatccgattacagcagacaaaagaataatggagatgatccctgagagaaatgagcaaggtcaaaccctctggagcaaaacaaatgatgctggatcagacagagtgatggtgtcacctctggctgtgacatggtggaatagaaatgggccaacgacaagtacagtccactatccaaaggtctacaaaacctactttgaaaaggtcgaaaggttgaaacatggaacctttggtcctgttcactttcgaaatcaggttaaaatacgccgcagggttgacataaacccaggccatgcagatctcagtgccaaagaagcacaggatgtcatcatggaggtcgttttcccaaatgaagttggagccaggatattgacatcagaatcacaattaacaataacaaaggaaaagaaggaggaacttcaggactgtaagattgctcctttgatggtggcatacatgttggagagagaactggttcgcaaaaccagatttttaccagtagctggtgggacaagcagtgtatatattgaggtgttgcatttgactcaagggacctgctgggaacaaatgtacacaccgggaggggaggtgagaaatgatgatgttgatcagagtttgatcattgctgctagaaatatcgttaggagagcaacagtatcagcagacccattggcttcgctcttggaaatgtgccacagtacacaaattggcggggtaaggatggtggacattcttagacagaacccaacagaagagcaagctgtggatatatgcaaagcagcaatgggtttgagaatcagttcatccttcagctttggaggcttcactttcaaaaggacaagtgggtcatctgtcaaaagagaagaagaagtgctcacaggcaacctccaaacactgaaaataagagtacatgaaggatacgaggaattcacaatggttgggcgaagagctacagccattttgaggaaagcaaccagaaggctgatccaattaattgtgagtgggagagacgaacagtcaatcgctgaagcaatcatagtggcaatggttttctcacaagaggactgcatgataaaagcagtacgaggtgatctgaattttgttaacagagcgaatcagcggctaaatcctatgcatcaacttctgaggcattttcaaaaggatgcaaaagtgttgtttcaaaactgggggattgaaccaattgacaatgtaatggggatgatcggaatactgcctgacatgacccccagcacagagatgtcactgagaggagtgagagtcagcaaaatgggagtggatgaatattccagtactgagagagtggtcgtgagcattgatcgtttcttgagagtccgagatcagaggggaaacgtgctcctgtctcctgaggaagttagtgaaacacagggaacagagaaactgacgataacatattcatcgtccatgatgtgggaaatcaatggtccggaatcagtgctagtcaacacatatcaatggatcattagaaattgggaaactgtgaagattcagtggtcccaagaccctacaatgttgtacaataagatggaatttgagcccttccaatccttggtgcccaaggctgccagaggccagtatagtgggtttgtgaggacattattccagcagatgcgtgatgtgctggggacatttgacactgtccaaataataaagctcctaccatttgcagcagccccaccggaacagagtaggatgcagttttcctccctgactgtgaacgtaagaggttcaggaatgagaatacttgtgagaggcaattcccctgtattcaactataacaaggcaaccaagagactcacagttcttggaaaggatgcaggtgccttgacagaagacccagatgagggaacagcaggagtggaatctgcagtattaagaggatttctaattctgggcaaagaggacaaaagatatggaccagcgttgagcatcaacgaattgagcaaccttgcgaaaggggaaaaggctaatgtgctgatagggcaaggagacgtggtgttggtaatgaaacggaaacgggactctagcatacttactgacagccagacagcgaccaaaagaattcggatggccatcaattag---
>H1N1_Avian_LC121393_A/duck/Mongolia/520/2015|2015.663
atggagagaataaaagaactaagagatttgatgtcgcagtctcgcactcgcgagatactgacaaaaaccactgtggaccatatggccataataaagaaatacacgtcaggaagacaggagaagaaccctgccctcaggatgaaatggatgatggcaatgaaatatccgattacagcagacaaaagaataatggagatgatccctgagagaaatgagcaaggtcaaaccctctggagcaaaacaaatgatgctggatcagacagagtgatggtgtcacctctggctgtgacatggtggaatagaaatgggccaacgacaagtacagtccactatccaaaggtctacaaaacctactttgaaaaggtcgaaaggttgaaacatggaacctttggtcctgttcactttcgaaatcaggttaaaatacgccgcagggttgacataaacccaggccatgcagatctcagtgccaaagaagcacaggatgtcatcatggaggtcgttttcccaaatgaagttggagccaggatattgacatcagaatcacaattaacaataacaagggaaaagaaggaggaacttcaggactgtaagattgctcccttgatggtggcatacatgttggagagagaactggttcgcaaaaccagatttttaccagtagctggcggaacaagcagtgtatatatcgaggtgttgcatttgactcaagggacctgctgggaacaaatgtacacaccgggaggggaggtgagaaatgatgatgttgatcagagtttgatcattgctgctagaaatatcgttaggagagcaacagtatcagcagacccgttggcttcgctcttggaaatgtgccacagtacacaaattggcggggtaaggatggtggacattcttagacagaacccaacagaagagcaagctgtggatatatgcaaagcagcaatgggtttgagaatcagttcatccttcagctttggaggcttcactttcaaaaggacaagtgggtcatctgtcaaaagagaagaagaagtgctcacaggcaacctccaaacactgaaaataagagtacatgaaggatatgaggaattcacaatggttgggcgaagagctacagccattttgaggaaagcaaccagaaggctgatccaattaattgtgagtgggagagacgaacagtcaatcgctgaagcaatcatagtggcaatggttttctcacaagaggactgcatgataaaagcagtacgaggtgatctgaattttgttaacagagcgaatcagcggttaaatcctatgcatcaacttctgaggcattttcaaaaggatgcaaaagtgttgtttcaaaactgggggattgaaccaattgacaatgtaatggggatgatcggaatactgcctgacatgacccccagcacagagatgtcactgagaggagtgagagtcagcaaaatgggggtggatgaatattccagtactgagagagtggtcgtgagcattgatcgtttcttgagagtccgagatcagaggggaaacgtgctcctgtctcctgaggaagttagtgaaacacagggaacagagaaactgacgataacatattcatcgtccatgatgtgggaaatcaatggtccggaatcagtgctagtcaacacatatcaatggatcattagaaattgggaaactgtgaagattcagtggtcccaagaccctacaatgttgtacaataagatggaatttgagcccttccaatccttggtgcccaaggctgccagaggccagtatagtgggtttgtgaggacattattccagcagatgcgtgatgtgctggggacatttgacactgtccaaataataaagctcctaccatttgcagcagccccaccggaacagagtaggatgcagttttcctccctgactgtgaacgtaagaggttcaggaatgagaatacttgtgagaggcaattcccctgtattcaactataacaaggcaaccaagagactcacagttcttggaaaggatgcaggtgccttgacagaagacccagatgagggaacagcaggagtggaatctgcagtattaagaggatttctaattctgggcaaagaggacaaaagatatggaccagcgttgagcatcaacgaattgagcaatcttgcgaaaggggaaaaggctaatgtgctgatagggcaaggagacgtggtgttggtaatgaaacggaaacgggactctagcatacttactgacagccagacagcgaccaaaagaattcggatggccatcaattag---
>H3N2_Avian_MG042375_A/duck/Bangladesh/31019/2016|2016.811
atggagagaataaaagaactaagagatttgatgtcgcagtctcgcactcgcgagatactaacaaaaaccactgtggaccatatggccataataaagaaatacacgtcaggaagacaggagaagaaccctgccctcaggatgaaatggatgatggcaatgaaatatccgattacagcagacagaagaataatggagatgatccctgagagaaatgagcaaggtcaaaccctctggagcaaaacaaatgatgctggatcagacagggtgatggtgtcacctctggctgtgacatggtggaatagaaacggaccaacaacaagtacagtccactatccaaaggtctacaaaacctactttgaaaaggtcgaaaggttgaaacatggaacctttggtcctgttcactttcgaaatcaggttaaaatacgccgcagggttgacataaacccaggccatgcagatctcagtgccaaagaagcacaggatgtcatcatggaggtcgttttcccaaatgaagttggagccaggatactgacatcagaatcacaattaacaataacaaaggaaaagaaggaggaacttcaggactgtaagattgctcctttgatggtggcatacatgttggagagagaactggttcgcaaaaccagatttttaccagtggctggcggaacgagcagtgtatatatcgaagtgttgcatttgacccaagggacttgctgggaacaaatgtacacaccgggaggggaggtgagaaatgatgatgttgatcagagtttgatcattgctgctagaaatatcgttaggagagcaacagtatcagcagacccattggcttcgctcttggaaatgtgccacagtacacaaattggcggggtaaggatggtggacattcttagacagaatccaacagaagagcaagctgtggatatatgcaaagcagcaatgggtttaagaatcagttcatccttcagctttggaggcttcactttcaaaaggacaagtgggtcatctgtcaaaagagaagaagaagtgctcacaggcaacctccaaacactgaaaataagagtacatgaaggatatgaggaattcacaatggttgggcgaagagctacagccattttgaggaaagcaaccagaaggctgatccaactaattgtgagtgggagagacgaacagtcaatcgctgaagcaatcatagtggcaatggttttctcacaagaggactgcatgataaaagcagtacgaggtgatctgaattttgttaacagagcgaatcagcggctaaaccctatgcatcaacttctaaggcattttcaaaaggatgcaaaagtgttgtttcaaaactgggggattgaaccaattgacaatgtaatggggatgatcggaatactgcctgacatgacccccagcacagagatgtcactgagaggagtgagagtcagcaaaatgggagtggatgaatattccagtactgagagagtggttgtgagcattgatcgtttcttgagagtccgagatcagaggggaaacgtgctcctgtctcctgaggaagttagtgaaacacagggaacagagaaactgacgataacatattcatcgtccatgatgtgggaaatcaatggtccggagtcagtactggtcaacacatatcaatggatcattagaaattgggaaactgtaaagattcagtggtcccaagaccctacaatgttgtacaataagatggaatttgagcccttccaatccttggtgcccaaggctgccagaggccagtatagtgggtttgtgaggacattattccagcagatgcgtgatgtgctggggacatttgacactgtccaaataataaagctcctaccatttgcagcagccccaccggaacagagtagaatgcagttttcctccttgactgtgaacgtaagaggttcaggaatgagaatacttgtgagaggcaattcccctgtattcaactataacaaggcaaccaagagactcacagttcttggaaaggatgcaggtgccttgacagaagacccagacgagggaacagcaggagtggaatctgcagtattaagagggtttctaattctgggcaaagaggacaaaagatatggaccagcgttgagcatcaacgaattgagcaatcttgcaaaaggggaaaaggctaatgtgctgatagggcaaggagacgtggtgttggtaatgaaacggaaacgggactctagcatacttactgacagccagacagcgaccaaaagaattcggatggccatcaattag---
>H5N2_Avian_JX069078_A/ostrich/South_Africa/AI2114/2011|2011.167
atggaaagaataaaagaactaagagatttgatgtcgcagtctcgcactcgcgagatactgacaaaaaccactgtggaccatatggccataataaagaaatacacgtcaggaagacaggagaagaaccctgccctcaggatgaaatggatgatggcaatgaaatatccgattacggcagacaaaagaataatggagatgatccctgaaagaaatgagcaaggtcaaactctctggagcaaaacaaatgatgctggatcagacagagtgatggtgtcacctctggctgtgacatggtggaatagaaatgggccaacgacaagtacagttcactatccaaaggtctacaaaacctactttgaaaaggtcgaaaggttgaaacatggaaccttcggtcctgttcactttcgaaatcaggttaaaatacgtcgcagggttgacataaacccaggccatgcagatctcagtgccaaagaagcacaggatgtaatcatggaggtcgttttcccaaacgaagttggagccaggatattgacatcagagtcacaattaacaataacaaaggaaaagaaggaggagcttcaggactgtaagattgctcctttgatggtggcatacatgttggagagagaactggttcgtaaaaccagatttctgccagtagctggcggaacaagcagcgtgtatattgaggtgttacatttgactcaagggacatgctgggaacaaatgtacacaccgggaggggaggtgagaaatgatgatgttgatcagagtttgatcattgctgctagaaacattgttaggagagcaacagtatcagcagatccattggcttcgctcttggagatgtgtcacagtacacaaattggcggggtaagaatggtggacattcttagacaaaacccaacagaagaacaagctgtggatatatgcaaagcagcaatgggtttaagaatcagttcatccttcagctttggaggtttcactttcaaaaggacaagtggatcatctgtcaaaagagaagaagaagtgctcacaggcaacccccaaacactgaaaataagagtacatgaaggatatgaggaattcacaatggttgggcgaagagctaccgccattttgaggaaagcaaccagaaggctgatccaattaatagtgagtgggagagacgagcagtcaatcgctgaagcaatcatagtggcaatggttttctcacaagaggattgcatgataaaagcagtacgaggtgatttgaattttgttaacagagcgaatcagcggctaaatcctatgcatcaacttctgaggcatttccaaaaggatgcaaaggtgctgtttcaaaactgggggattgaaccaattgacaatgtcatggggatgatcggaataatgcctgacatgacccccagcgcagagatgtcactgagaggagtgagagtcagtaaaatgggagtggatgaatattccagtactgagagagtggttgtgagcattgatcgtttcctgagagttcgagatcagaggggaaacgtgctcttgtcccctgaggaagttagtgaaacacagggaacagagaaactgacgataacatattcatcgttcatgatgtgggaaatcaatggtccggaatcagtgctagtcaacacatatcaatggataattagaaattgggaaactgtgaagattcagtggtcccaagaccctacaatgttgtacaataagatggagtttgaacccttccaatccttggtgcccaaagctgccagaggccaatacagtgggtttgtgaggacattgttccagcagatgcgtgatgtgctggggacatttgacactgtccaaataataaagctcctaccatttgcagcagccccaccgaaacagagtaggatgcagttctcttctctgactgtgaacgtaagaggttcaggaatgagaatacttgtgagaggcaactcccctgtgttcaactataacaaggcaaccaagagactcacagttcttgggaaagatgcaggtgctttggcagaagatccagatgagggaacagcaggagtggaatctgcggtattaagaggatttctaattctgggcaaagaagacaaaagatatggaccagcattgagcatcaacgaattgagcaatcttgcgaaaggggaaaaggctaatgtgttgatagggcaaggagacgtggtgttggtaatgaaacgaaaacgggactctagcatacttactgacagccagacagcgaccaaaagaattcggatggccatcaattag---
>H5N2_Avian_JX069094_A/ostrich/South_Africa/AI2512/2011|2011.548
atggaaagaataaaagaactaagagatttgatgtcgcagtctcgcactcgcgagatactgacaaaaaccactgtggaccatatggccataataaagaaatacacgtcaggaagacaggagaagaaccctgacctcaggatgaaatggatgatggcaatgaaatatccgattacggcagacaaaagaataatggagatgatccctgaaagaaatgagcaaggtcaaactctctggagcaaaacaaatgatgctggatcagacagagtgatggtgtcacctctggctgtgacatggtggaatagaaatgggccaacgacaagtacagttcactatccaaaggtctacaaaacctactttgaaaaggtcgaaaggttgaaacatggaaccttcggtcctgttcactttcgaaatcaggttaaaatacgtcgcagggttgacataaacccaggccatgcagatctcagtgccaaagaagcacaggatgtaatcatggaggtcgttttcccaaacgaagttggagccaggatattgacatcagagtcacaattaacaataacaaaggaaaagaaggaggagcttcaggactgtaagattgctcctttgatggtggcatacatgttggagagagaactggttcgtaaaaccagatttctgccagtagctggcggaacaagcagcgtgtatattgaggtgttacatttgactcaagggacatgctgggaacaaatgtacacaccgggaggggaggtgagaaatgatgatgttgatcagagtttgatcattgctgctagaaacattgttaggagagcaacagtatcagcagatccattggcttcgctcttggagatgtgtcacagtacacaaattggcggggtaagaatggtggacattcttagacaaaacccaacagaagaacaagctgtggatatatgcaaagcagcaatgggtttaagaatcagttcatccttcagctttggaggtttcactttcaaaaggacaagtggatcatctgtcaaaagagaagaagaagtgctcacaggcaacccccaaacactgaaaataagagtacatgaaggatatgaggaattcacaatggttgggcgaagagctaccgccattttgaggaaagcaaccagaaggctgatccaattaatagtgagtgggagagacgagcagtcaatcgctgaagcaatcatagtggcaattgttttctcacaagaggattgcatgataaaagcagtacgaggtgatttgaattttgttaacagagcgaatcagcggctaaatcctatgcatcaacttctgaggcatttccaaaaggatgcaaaggtgctgtttcaaaactgggggattgaaccaattgacaatgtcatggggatgatcggaataatgcctgacatgacccccagcgcagagatgtcactgagaggagtgagagtcagtaaaatgggagtggatgaatattccagtactgagagagtggttgtgagcattgatcgtttcctgagagttcgagatcagaggggaaacgtgctcttgtcccctgaggaagttagtgaaacacagggaacagagaaactgacgataacatattcatcgttcatgatgtgggaaatcaatggtccggaatcagtgctagtcaacacatatcaatggataattagaaattgggaaactgtgaagattcagtggtcccaagaccctacaatgttgtacaataagatggagtttgaacccttccaatccttggtgcccaaagctgccagaggccaatacagtgggtttgtgaggacattgttccagcagatgcgtgatgtgctggggacatttgacactgtccaaataataaagctcctaccatttgcagcagccccaccgaaacagagtaggatgcagttctcttctctgactgtgaacgtaagaggttcaggaatgagaatacttgtgagaggcaactcccctgtgttcaactataacaaggcaaccaagagactcacaattcttgggaaagatgcaggtgctttggcagaagatccagatgagggaacagcaggagtggaatctgcggtattaagaggatttctaattctgggcaaagaagacaaaagatatggaccagcattgagcatcaacgaattgagcaatcttgcgaaaggggaaaaggctaatgtgttgatagggcaaggagacgtggtgttggtaatgaaacgaaaacgggactctagcatacttactgacagccagacagcgaccaaaagaattcggatggccatcaattag---
>H7N1_Avian_KT777916_A/ostrich/South_Africa/OUD/2012|2012.162
atggagagaataaaagaactaagagatttgatgtcgcagtctcgcactcgcgagatactgacaaaaaccactgtggaccatatggccataataaagaaatacacgtcaggaagacaggagaagaaccctgccctcaggatgaaatggatgatggcaatgaaatatccgattacagcagacaaaagaataatggagatgatccctgaaagaaatgagcaaggtcagactctctggagcaaaacaaatgatgctggatcagacagagtgatggtgtcacctctggctgtgacatggtggaatagaaatgggccaacgacaagtacagttcactatccaaaggtctacaaaacctactttgaaaaggtcgaaaggttgaaacatggaaccttcggtcctgttcactttcgaaatcaagttaaaatacgtcgtagggttgacataaacccaggccatgcagatctcaatgccaaagaagcacaggatgtcatcatggaggtcgttttcccaaacgaagttggagccaggatattgacatcagagtcacaattaacaataacaaaagaaaagaaggaggagcttcaggactgcaagattgctcctttgatggtggcatacatgttggagagagaactagttcgcaaaaccagatttctgccagtagctggcggaacaagcagcgtgtatattgaggtgctgcatttgactcaagggacatgctgggaacaaatgtacacaccaggaggggaggtgagaaatgatgatgttgatcagagtttgatcattgctgctagaaatattgttaggagagcaaccgtatcagcagatccattggcttcgctcttggagatgtgtcacagtacacaaattggcggagtaagaatggtggacattcttagacagaacccaacagaagagcaagctgtggatatatgcaaagctgcaatgggtttaagaatcagttcatccttcagctttggaggtttcactttcaaaaggacaagtggatcatctgtcaaaagagaagaagaagtgctcacaggcaacccccaaacactgaaaataagagtacatgaaggatatgaggaattcacaatggttgggcgaagagctaccgccattttgaggaaagcaaccagaaggctgatccaattaatagtgagtggaagagacgaacagtcaatcgctgaagcaatcatagtggcaatggttttctcacaagaggattgcatgataaaagcagtacgaggtgatttgaattttgtcaacagagcgaatcagcggctgaatcctatgcatcaacttctgaggcatttccaaaaggacgcaaaggtgctgtttcaaaactggggggttgaaccaattgacaatgtcatgggaatgatcggaatactgcctgacatgacccccagcgcagagatgtcactgagaggagtgagagtcagtaaaatgggagtggatgagtattccagtactgagagagtgattgtgagcattgatcgtttcttgatagtccgagatcagagaggaaacgtgctcttgtcccctgaggaagttagtgaaacacagggaacagagaaactgacgataacatattcatcgtccatgatgtgggaaatcaatggtccggaatcagtgctagtcaacacatatcaatggatcattagaaattgggaaactgtgaagattcagtggtcccaagaccctacaatgttgtacaataagatggagtttgaacccttccaatccttggtgcccaaagctgccagaggcaagtacagcgggtttgtaaggacattgttccagcagatgcgtgatgtgctggggacatttgacactgtccaaataataaagctcctaccatttgcagcagccccaccggaacagagtaggatgcagttctcttctctgactgtgaatgtaagaggttcaggaatgagaatacttgtgagaggcaactcccctgtgttcaactataacaaggcaaccaaaaggctcacagttcttgggaaagatgcaggcgccttgacagaagatccagatgagggaacagcaggagtggaatctgcggtattaagaggatttctaattctgggcaaagaagacaaaagatatggaccagcattgagcatcaacgaattgagcaatcttacgaagggggaaaaggctaatgtgttgatagggcaaggagacgtggtgttggtaatgaaacgaaaacgggactctagcatacttactgacagccacacagcgaccaaaagaattcggatggccatcaattag---
>H7N1_Avian_KT777809_A/sacred_ibis/South_Africa/120701/2012|2012.496
atggagagaataaaagaactaagagatttgatgtcgcagtctcgcactcgcgagatactgacaaaaaccactgtggaccatatggccataataaagaaatacacgtcaggaagacaggagaagaaccctgccctcaggatgaaatggatgatggcaatgaaatatccgattacagcagacaaaagaataatggagatgatccctgaaagaaatgagcaaggtcagactctctggagcaaaacaaatgatgctggatcagacagagtgatggtgtcacctctggctgtgacatggtggaatagaaatgggccaacgacaagtacagttcactatccaaaggtctacaaaacctactttgaaaaggtcgaaaggttgaaacatggaaccttcggtcctgttcactttcgaaatcaggttaagatacgtcgtagggttgacataaacccaggccatgcagatctcagtgccaaagaagcacaggatgtcatcatggaggtcgttttcccaaacgaagttggagccaggatattgacatcagagtcacaattaacaataacaaaagaaaagaaggaggagcttcaggactgcaagattgctcctttgatggtggcatacatgttggagagagaactagttcgcaaaaccagatttctgccagtagctggcggaacaagcagcgtgtatattgaggtgctgcatttgactcaagggacatgctgggaacaaatgtacacaccaggaggggaggtgagaaatgatgatgttgatcagagtttgatcattgctgctagaaatattgttaggagagcaaccgtatcagcagatccattggcttcgctcttggagatgtgtcacagtacacaaattggcggagtaagaatggtggacattcttagacagaacccaacagaagagcaagctgtggatatatgcaaagctgcaatgggtttaagaatcagttcatccttcagctttggaggtttcactttcaaaaggacaagtggatcatctgtcaaaagagaagaagaagtgctcacaggcaacccccaaacactgaaaataagagtacatgaaggatatgaggaattcacaatggttgggcgaagagctaccgccattttgaggaaagcaaccagaaggctgatccaattaatagtgagtggaagagacgaacagtcaatcgctgaagcaatcatagtggcaatggttttctcacaagaggattgcatggtaaaagcagtacgaggtgatttgaattttgttaacagagcgaatcagcggctgaatcctatgcatcaacttctgaggcatttccaaaaggacgcaaaggtgctgtttcaaaactggggggttgaaccaattgacaatgtcatgggaatgatcggaatactgcccgacatgacccccagcgcagagatgtcactgagaggagtgagagtcagtaaaatgggagtggatgagtattccagtactgagagagtggttgtgagcattgatcgtttcttgagagtccgagatcagagaggaaacgtgctcttgtcccctgaggaagttagtgaaacacagggaacagagaaactgacgataacatattcatcgtccatgatgtgggaaatcaatggtccggaatcagtgctagtcaacacatatcaatggatcattagaaattgggaaactgtgaagattcagtggtcccaagaccctacaatgttgtacaataagatggagtttgaacccttccaatccttggtgcccaaagctgccagaggcccgtacagcgggtttgtaaggacattgttccagcagatacgtgatgtgctggggacatttgacactgtccaaataataaagctcttaccatttgcagcagccccaccgaaacagagtaggatgcagttctcttctctgactgtgaacgtaagaggttcaggaatgagaatacttgtgagaggcaactcccctgtgttcaactataacaaggcaaccaaaaggctcacagttcttgggaaagatgcaggtgccttgacagaagatccagatgagggaacagcaggagtggaatctgcggtattaagaggatttctaattctgggcaaagaagacaaaagatatggaccagcattgagcatcaacgaattgagcaatcttacgaagggggaaaaggctaatgtgttgatagggcaaggagacgtggtgttggtaatgaaacgaaaacgggactctagcatacttactgacagccagacagcgaccaaaagaattcggatggccatcaattaa---
>H7N1_Avian_KT777908_A/ostrich/South_Africa/ORD/2012|2012.162
atggagagaataaaagaactaagagatttgatgtcgctgtctcgcactcgcgagatactgacaaaaaccactgtggaccatatggccataataaagaaatacacatcaggaagacaggagaagaaccctgccctcaggatgaaatggatgatggcaatgaaatatccgattacagcagacaaaagaataatggagatgatccctgaaagaaatgagcaaggtcagacgctctggagcaaaacaaatgatgctggatcagacagagtgatggtgtcacctctggctgtgacatggtggaatagaaatgggccaacggcaagtacagttcactatccaaaggtctacaaaacctactttgaaaaggtcgaaaggttgaaacatggaaccttcggtcctgttcactttcgaaatcaggttaaaatacgtcgcagggttgacataaacccaggccatgcagatctcagtgccaaagaagcacaggatgtcatcatggaggtcgttttcccaaacgaagttggagccaggatattgacatcagagtcacaattaacaataacaagggaaaagaaggaggagcttcaggactgtaagattgctcctttgatggtggcttacatgttggagagagaactagttcgcaaaaccagattcctgccagtagctggcggaacaagcagcgtgtatattgaggtgttgcatttgactcaagggacatgctgggaacaaatgtacacaccgggaggggaggtgagaaatgatgatgttgatcagagtttgatcattgctgctagaaatattgtcaggagagcaacagtatcagcagatccattggcttcgctcttggagatgtgtcacagtacacaaattggcggagtaagaatggtggacattcttagacagaatccaacagaagagcaagctgtggatatatgcaaagcagcaatgggtttaaggatcagttcatccttcagctttggaggtttcactttcaaaaggacaagtggatcatctgtcaaaagagaagaagaagtgcttacaggcaacccccaaacactgaaaataagaatgcatgaaggatatgaggaattcacaatggttggccgaagagctaccgccattttgaggaaagcaaccagaaggctgatccaattaatagtgagtgggagagacgagcagtcaatcgctgaagcaatcatagtagcaatggttttctcacaagaggattgcatgataaaagcagtacgaggtgatttgaattttgttaacagagcgaatcagcggctaaatcctatgcatcaacttctgaggcatttccaaaaggatgcaaaggtgctgtttcaaaactgggggattgaaccaattgacaatgtcatggggatgatcggaatactgcctgacatgacccccagcgcagagatgtcactgagaggagtgagagtcagtaaaatgggagtggatgaatattccagtactgagagagtggttgtgagcattgatcgtttcttgagagtccgagatcagaggggaaacgtgcttttgtcccctgaggaagttagtgaaacacagggaacagagaaactgacgataacatattcatcgtccatgatgtgggaaattaatggtccagaatcagtgctagtcaacacatatcaatggatcattagaaattgggaaactgtgaaaattcagtggtcccaagatcctacaatgttgtacaataagatggagtttgaacccttccaatccttggtgcccaaagctgccagaggccagtacagtgggtttgtaaggacattgttccagcagatgcgtgatgtgctgggaacatttgacactgtccaaataataaagctcctaccatttgcagcagccccaccggaacagagtaggatgcagttctcttctctgactgtgaacgtaagaggttcaggaatgagaatacttgtgagaggcaactctcctgtgttcaactataacaaggcaaccaagagactcacagttcttgggaaagatgcaggtgccttgacagaagatccagatgagggaacagcaggagtggaatctgcggtattaagaggatttctaattctgggcaaagaagacaaaagatatggaccagcattgagcatcaatgaactgagcaatcttgcgaaaggggaaaaggctaatgtgttgatagggcaaggggacgtggtgttggtaatgaaacgaaaacgggactctagcatacttactgacagccagacagcgaccaaaagaattcgaatggccatcaattag---
>H7N8_Avian_MH458919_A/Duck/Hubei/HF5/2017|2017.318
atggagagaataaaagagctaagagatttgatgtcacagtctcgcactcgcgagatactgacaaaaaccactgtggaccatatggccataataaagaaatacacatcaggaagacaggagaagaaccctgctcttaggatgaaatggatgatggcaatgaaatatccaattacagcagacaaaagaataatggagatgatccctgaaagaaatgagcaaggccaaactctctggagcaaaacaaatgatgctggatcagacagggtgatggtgtcacccctggctgtgacatggtggaatagaaatggaccaacgacaagcacagtccattatccaaaggtttacaaaacctactttgaaaaagttgaaaggttgaaacatggaacctttggtcctgtccactttcgaaatcaggtcaaaatacgccgcagggtcgacataaacccgggccatgcagatctcagtgctaaagaagcacaagatgtcatcatggaggtcgttttcccaaacgaagttggggccaggatattgacatcagagtcacaattaacaataacaaaggaaaagaaagaggagcttcaagactgtaagattgctcctttgatggtggcatacatgttggagagggaactggttcgcaaaaccagattcctaccagtagctggcggaacaagcagcgtgtatatcgaggtgttacatttgactcaagggacctgttgggaacaaatgtacacaccaggaggagaagtgagaaatgatgatgtcgatcaaagtttgattattgctgctagaaatattgttaggagagcaacagtatcagcagacccgttggcttcgcttttggagatgtgccatagtacacaaattggcgggataaggatggttgacattcttagacaaaacccaacagaagagcaagctgtggatatatgcaaagcagcaatgggtctaagaatcagttcatccttcagttttgggggtttcactttcaaaaggacaagtgggtcatctgtcaagaaagaggaagaagtgctcacaggcaatctccaaacattgaaaataagaatacacgaaggatatgaggaattcacaatggttgggcgaagagcaacagccattctaaggaaagcaaccagaaggttgatacaattaatagtgagtgggagggatgagcagtcaatcgctgaagcgatcatagtggcaatggttttctcacaagaagactgcatgataaaagcagtacgaggtgatttgaattttgtcaacagagcaaaccagcggctaaatcctatgcatcaacttctgaggcatttccaaaaggatgcaaaagtgctgtttcaaaactggggagttgaacccattgacaatgtcatggggatgatcggaatactgcctgacatgaccccaagcacagagatgtcactaagaggagtgagagtcagtaaaatgggagtggatgaatattccagtactgagagggttgtagtgagcattgatcgtttcttaagggtccgagatcaaaggggaaatgtactcttatctcctgaggaggtcagtgaaacacaaggaacagagaagctgacgataacatattcatcgtccatgatgtgggaaatcaacggtccggaatcagtactggtcaacacatatcaatggatcattagaaattgggaaactgtgaagattcagtggtcacaagaccctacaatgttatacaataagatggagtttgagcccttccaatccttggtgcctaaagctgccagaggccaatatagtggattcgtgaggacattattccagcagatgcgcgatgtgctggggacatttgacactgttcaaataataaagctcctaccatttgcagcagccccaccagagcagagtagattgcagttctcttctctgactgtgaatgtaaggggttcagggatgagaatacttgtgagaggtaactcccctgtgttcaactataacaaggcaaccaagaggctcacagtccttggaaaggatgcaggtgctttgacagaagatccagacgagggaacagcaggagtggaatctgcagtattaagaggatttctaattctgggtaaagaagataagagatatggcccagcattgagcatcaacgaattgagcaatcttgcgaaaggggagaaagctaatgtgttgatagggcaaggagacgtggtgttggtaatgaaacggaaacgggactctagcatacttactgacagccagacagcgaccaaaaggattcggatggccatcaattag---
>H1N1_Avian_KY402062_A/hooded_crane/Korea/1176/2016|2016.033
atggagagaataaaagaactaagagatttgatgtcacagtctcgcactcgcgagatactgacaaaaaccactgtggaccatatggccataataaagaaatacacatcaggaagacaggagaagaaccctgctcttaggatgaaatggatgatggcaatgaaatatccaattacagcagacaaaagaataatggagatgatccctgaaagaaatgagcaaggccaaactctctggagcaaaacaaatgatgctggatcagacagagtgatggtgtcacccctggctgtgacatggtggaatagaaatgggccaacgacaagcacagtccattatccaaaggtttacaaaacctactttgaaaaagttgaaaggttgaaacatggaacctttggtcctgttcactttcgaaatcaggtcaaaatacgccgcagggtcgacataaacccgggccatgcagatctcagtgctaaagaagcacaagatgtcatcatggaggtcgttttcccaaacgaagttggagccaggatattgacatcagagtcacaattaacaataacaaaggaaaagaaagaggagcttcaagactgtaagattgctcctttgatggtggcatacatgttggagagggaactggttcgcaaaaccagattcctaccagtagctggcggaacaagcagcgtgtatatcgaggtgttgcatttgactcaagggacctgttgggaacaaatgtacacaccaggaggagaagtgagaaatgatgatgtcgatcaaagtttgattattgctgctagaaatattgttaggagagcaacagtatcagcagacccgttggcttcgcttttggagatgtgccatagtacacaaattggcgggataaggatggttgacattcttagacaaaacccaacagaagagcaagctgtggatatatgcaaagcagcaatgggtctaagaatcagttcatccttcagttttggaggtttcactttcaaaaggacaagtgggtcatctgtcaagaaagaagaagaagtgctcacaggcaatctccaaacattgaaaataagagtacacgaaggatatgaggaattcacaatggttgggcgaagagcaacagccattctaaggaaagcaaccagaaggttgatacaattaatagtgagtgggagggacgagcagtcaatcgctgaagcgatcatagtggcaatggttttctcacaagaagactgcatgataaaagcagtacgaggtgatttgaattttgtcaacagagcaaaccagcggctaaatcctatgcatcaacttctgaggcatttccaaaaggatgcaaaagtgctgtttcagaactggggagttgaacccattgacaatgtcatggggatgatcggaatactgcctgacatgaccccaagcacagagatgtcactgagaggagtgagagtcagcaaaatgggagtggatgaatattccagtactgagagggttgtagtgagcattgatcgtttcttaagggtccgagatcaaaggggaaatgtactcttatctcccgaggaggtcagtgaaacacaaggaacagagaagctgacgataacatattcatcgtccatgatgtgggaaatcaatggtccggaatcagtactggtcaacacatatcaatggatcattagaaattgggaaactgtgaagattcagtggtcacaagaccctacaatgttatacaataagatggagtttgagcccttccaatccttggtgcctaaggctgccagaggccagtatagtggattcgtgaggacattattccagcagatgcgtgatgtgctggggacatttgacactgttcaaataataaagctcctaccatttgcagcagccccaccagagcagagtagaatgcagttctcttctctgactgtgaatgtaaggggttcagggatgagaatacttgtgagaggtaattcccctgtgttcaactacaacaaggcaaccaagaggctcacagtccttggaaaggatgcaggtgccttgacagaagatccagacgagggaacagcaggagtggaatctgcggtattaagaggatttctaattctgggcaaagaagataagagatatggcccagcattgagcattaacgaattgagcaatcttgcgaaaggggagaaagctaatgtgttgataggacaaggagacgtggtgttggtaatgaaacggaaacgggactctagcatacttactgacagccagacagcgaccaaaaggattcggatggccatcaattag---
>H5N2_Avian_KX978125_A/greater_white-fronted_goose/Netherlands/6/2008|2008.995
atggagagaataaaagagctaagagatttgatgtcgcagtctcgcactcgcgagatactgacaaaaaccactgtggaccatatggccataataaagaaatatacgtcaggaagacaggagaagaatcctgctcttaggatgaaatggatgatggcaatgaaatatccgattacagcagacaaaaggataatggagatgatccctgaaagaaatgagcaaggtcagactctctggagcaaaacaaatgatgctggatcagacagggtgatggtgtcacctctggctgtgacatggtggaatagaaatgggccaacgacaagtacagtccattatccaaaggtctacaaaacctattttgaaaaggtcgaaaggttaaaacatggaaccttcggtcccgttcactttcgaaatcaggttaaaatacgccgcagagttgacataaacccgggccatgcagatctcagtgctaaagaagcacaagatgtcatcatggaggtcgttttcccaaacgaagttggagccaggatattgacatcagagtcacaattaacaataacaaaagaaaagaaggaagagcttcaggattgtaagattgctcctttgatggtggcatacatgttggagagagaactggtccgcaaaaccagattcctaccagtagctggcggaacaagcagcgtgtacatagaagtgttgcatttgactcaagggacttgctgggaacaaatgtacacaccgggaggagaggtgagaaacgatgatgttgatcagagtttgattattgctgctagaaatattgttaggagagcaacagtatcagcagacccattggcttcgcttttggagatgtgccatagtacacaaattggcgggataaggatggtagacattcttaggcaaaacccaacagaagagcaagctgtggatatatgcaaagcagcaatgggtctaagaatcagttcatccttcagctttggaggtttcactttcaaaagaacaagtgggtcatctgtcaaaagagaagaagaagtgctcacaggcaacctccaaacattgaaaataagagtacatgaaggatatgaggaattcacaatggttgggcgaagagcaactgccattctaaggaaagcaaccagacggctgatccagataatagtgagtgggagagacgagcagtcaatcgccgaagcgatcatagtggcaatggttttctcacaagaagattgcatgataaaagcagtacgaggtgacttgaattttgttaacagagcgaaccagcggctaaatcctatgcatcaactcctgaggcatttccaaaaagatgcaaaggtattgtttcaaaactggggaattgaacccattgacaatgtcatggggatgatcggaatattgcctgacatgacccccagtacagagatgtcactgagaggagtgagagtcagtaaaatgggagtggatgaatattccagtactgagagagtggtcgtgagcattgatcggttcttgagggtccgagaccagaggggaaatgtgctcttgtctcctgaagaggttagtgaaacacagggaacagagaagctgacgataacatattcatcgtccatgatgtgggagatcaatggtccagaatcagtgctagtcaacacatatcaatggatcattagaaattgggaaactgtgaagattcagtggtcccaagaccctacaatgttatacaataagatggagtttgagcccttccaatccttggtgcccaaggctgccaggggccagtatagtggatttgtgagaacgctattccagcagatgcgtgatgtgttggggacatttgacactgtccaaataataaaactcctaccatttgcagcagccccaccggaacagagtaggatgcagttctcttctctgactgtgaacgtaaggggttcaggaatgagaatacttgtgagaggcaactcccctgtgttcaactataataaggcaaccaagaggctcacagtccttggaaaggatgcaggtgctttgacagaagatccagatgagggaacagcaggagtggaatctgcggtattaagaggatttctaattctgggcaaggaagacaaaagatatggaccagcattgagcatcaacgaattgagcaatcttgcgaaaggggagaaggctaatgtgttgatagggcaaggagacgtagtgttggtaatgaaacggaaacgggactctagcatacttactgacagccagacagcgaccaaaagaattcggatggccatcaattag---
>H3N8_Avian_KX978104_A/dunlin/Netherlands/3/2007|2007.578
atggagagaataaaagagctaagagatttgatgtcgcagtctcgcactcgcgagatactgacaaaaaccactgtggaccatatggccataataaagaaatatacgtcaggaagacaggagaagaatcctgctcttaggatgaaatggatgatggcaatgaaatatccgattacagcagacaaaaggataatggagatgatccctgaaagaaatgagcaaggtcaaactctctggagcaaaacaaatgatgctggatcagacagggtgatggtgtcacctctggctgtgacatggtggaatagaaatgggccaacgacaagtacagtccattatccaaaggtctacaaaacctattttgaaaaggtcgaaaggttaaaacatggaaccttcggtcccgttcactttcgaaatcaggttaaaatacgccgcagagttgacataaacccgggccatgcagatctcagtgctaaagaagcacaagatgtcatcatggaggtcgttttcccaaacgaagttggagccaggatattgacatcagagtcacaattaacaataacaaaagaaaagaaggaagagcttcaggattgtaagattgctcctttgatggtggcatacatgttggagagagaactggtccgcaaaaccagattcctaccagtagctggcggaacaagcagcgtgtatatcgaggtgttgcatttgactcaagggacctgctgggaacaaatgtacacaccgggaggggaggtgagaaatgatgatgttgatcagagtttgattattgctgctagaaatattgttaggagagcaacagtatcagcagacccattggcttcgcttttggagatgtgccatagtacacaaattggcgggataaggatggtagacattcttaggcaaaacccaacagaagagcaagctgtggatatatgcaaagcagcaatgggtctaagaatcagttcatccttcagctttggaggtttcactttcaaaaggacaagtgggtcatctgtcaaaagagaagaagaagtgctcacaggcaacctccaaacattgaaaataagagtacatgaaggatatgaggaattcacaatggttggacgaagagcaactgccattctaaggaaagcaaccagaaggctgatccagttaatagtaagtgggagagacgagcagtcaatcgccgaagcgatcatagtggcaatggttttctcacaagaagattgcatgataaaagcagtacgaggtgacttgaattttgttaacagagcgaaccagcggctaaatcctatgcatcaactcctgaggcatttccaaaaagatgcaaaggtgctgtttcaaaactggggaattgaacccattgacaatgtcatggggatgatcggaatattgcctgacatgacccccagtacagagatgtcactgagaggagtgagagtcagtaaaatgggagtggatgaatattccagtactgagagagtggtcgtaagcattgatcgtttcttgagggtccgagaccagaggggaaatgtgctcttgtctcctgaagaggttagtgaaacacagggaacagagaagctgacgataacatattcatcgtccatgatgtgggagatcaatggcccagaatcagtgctagtcaacacatatcaatggatcattagaaattgggaaactgtgaagattcagtggtcccaagaccctacaatgttatacaataagatggagtttgagcccttccaatccttggtgcccagagctgccaggggccagtatagtggatttgtgagaacgctattccagcagatgcgtgatgtgttggggacatttgacactgtccaaataataaaactcctaccatttgcagcagccccaccggaacagagtaggatgcagttctcttctctgactgtgaacgtaaggggttcaggaatgagaatactagtgagaggcaactcccctgtgttcaactataataaggcaaccaagaggctcacagtccttggaaaggatgcaggtgctttgacagaagatccagatgagggaacagcaggagtggaatctgcggtattaagaggatttctaattctgggcaaggaagacaaaagatatggaccagcattgagcatcaacgaattgagcaatcttgcgaaaggggagaaggctaatgtgttgatagggcaaggagacgtagtgttggtaatgaaacggaaacgggactctagcatacttactgacagccagacagcgaccaaaagaattcggatggccatcaattag---
>H3N8_Avian_CY041353_A/turnstone/Netherlands/1/2007|2007.500
atggagagaataaaagagctaagagatttgatgtcgcagtctcgcactcgcgagatactgacaaaaaccactgtggaccatatggccataataaagaaatatacgtcaggaagacaggagaagaatcctgctcttaggatgaaatggatgatggcaatgaaatatccgattacagcagacaaaaggataatggagatgatccctgaaagaaatgagcaaggtcaaactctctggagcaaaacaaatgatgctggatcagacagggtgatggtgtcacctctggctgtgacatggtggaatagaaatgggccaacgacaagtacagtccattatccaaaggtctacaaaacctattttgaaaaggtcgaaaggttaaaacatggaaccttcggtcccgttcactttcgaaatcaggttaaaatacgccgcagagttgacataaacccgggccatgcagatctcagtgctaaagaagcacaagatgtcatcatggaggtcgttttcccaaacgaagttggagccaggatattgacatcagagtcacaattaacaataacaaaagaaaagaaggaagagcttcaggattgtaagattgctcctttgatggtggcatacatgttggagagagaactggtccgcaaaaccagattcctaccagtagctggcggaacaagcagcgtgtatatcgaggtgttgcatttgactcaagggacctgctgggaacaaatgtacacaccgggaggggaggtgagaaatgatgatgttgatcagagtttgattattgctgctagaaatattgttaggagagcaacagtatcagcagacccattggcttcgcttttggagatgtgccatagtacacaaattggcgggataaggatggtagacattcttaggcaaaacccaacagaagagcaagctgtggatatatgcaaagcagcaatgggtctaagaatcagttcatccttcagctttggaggtttcactttcaaaaggacaagtgggtcatctgtcaaaagagaagaagaagtgctcacaggcaacctccaaacattgaaaataagagtacatgaaggatatgaggaattcacaatggttggacgaagagcaactgccattctaaggaaagcaaccagaaggctgatccagttaatagtaagtgggagagacgagcagtcaatcgccgaagcgatcatagtggcaatggttttctcacaagaagattgcatgataaaagcagtacgaggtgacttgaattttgttaacagagcgaaccagcggctaaatcctatgcatcaactcctgaggcatttccaaaaagatgcaaaggtgctgtttcaaaactggggaattgaacccattgacaatgtcatggggatgatcggaatattgcctgacatgacccccagtacagagatgtcactgagaggagtgagagtcagtaaaatgggagtggatgaatattccagtactgagagagtggtcgtaagcattgatcgtttcttgagggtccgagaccagaggggaaatgtgctcttgtctcctgaagaggttagtgaaacacagggaacagagaagctgacgataacatattcatcgtccatgatgtgggagatcaatggcccagaatcagtgctagtcaacacatatcaatggatcattagaaattgggaaactgtgaagattcagtggtcccaagaccctacaatgttatacaataagatggagtttgagcccttccaatccttggtgcccagagctgccaggggccagtatagtggatttgtgagaacgctattccagcagatgcgtgatgtgttggggacatttgacactgtccaaataataaaactcctaccatttgcagcagccccaccggaacagagtaggatgcagttctcttctctgactgtgaacgtaaggggttcaggaatgagaatactagtgagaggcaactcccctgtgttcaactataataaggcaaccaagaggctcacagtccttggaaaggatgcaggtgctttgacagaagatccagatgagggaacagcaggagtggaatctgcggtattaagaggatttctaattctgggcaaggaagacaaaagatatggaccagcattgagcatcaacgaattgagcaatcttgcgaaaggggagaaggctaatgtgttgatagggcaaggagacgtagtgttggtaatgaaacggaaacgggactctagcatacttactgacagccagacagcgaccaaaagaattcggatggccatcaattag---
>H4N6_Avian_MF147637_A/European_herring_gull/Netherlands/1/2006|2006.090
atggagagaataaaagagctaagagatttgatgtcgcagtctcgcactcgcgagatactgacaaaaaccactgtggaccatatggccataataaagaaatatacgtcaggaagacaggagaagaatcctgctcttaggatgaaatggatgatggcaatgaaatatccgattacagcagacaaaaggataatggagatgatccctgaaagaaatgagcaaggtcagactctctggagcaaaacaaatgatgctggatcagacagggtgatggtgtcacctctggctgtgacatggtggaatagaaatgggccaacgacaagtacagtccattatccaaaggtctacaaaacctattttgaaaaggtcgaaaggttaaaacatggaaccttcggtcccgttcactttcgaaatcaggttaaaatacgccgcagagttgacataaacccgggccatgcagatctcagtgctaaagaagcacaagatgtcatcatggaggtcgttttcccaaacgaagttggagccaggatattgacatcagagtcacaattaacaataacaaaagaaaagaaggaagagcttcaagattgtaagattgctcctttgatggtggcatacatgttggagagagaactggtccgcaaaaccagattcctaccagtggctggcggaacaagcagcgtgtatattgaggtgttgcatttgactcaagggacttgctgggaacaaatgtacacaccgggaggggaggtgagaaatgatgatgttgatcagagtttgattattgctgctagaaatattgttaggagagcaacagtatcagcagacccattggcttcgcttttggagatgtgccatagtacacaaattggcgggataaggatggtagacattcttaggcaaaacccaacagaagagcaagctgtggatatatgcaaagcagcaatgggtctaagaatcagttcatccttcagctttggaggtttcactttcaaaaggacaagtgggtcatctgtcaaaagagaagaagaagtgctcacaggcaacctccaaacattgaaaataagagtacatgaaggatatgaggaattcacaatggttgggcgaagatcaactgccatcctaaggaaagcaaccagaaggctgatccagttaatagtgagtgggagagacgagcagtcaatcgccgaagcgatcatagtggcaatggttttctcacaagaagattgcgtgataaaagcagtacgaggtgacttgaattttgttaacagagcgaaccagcggctaaatcctatgcatcaactcctgaggcatttccaaaaagatgcaaaggtactgtttcaaaactggggaattgaacccattgacaatgtcatggggatgatcggaatattgcctgacatgacccccagtacagagatgtcactgagaggagtgagagtcagtaaaatgggagtggatgagtattccagtactgagagagtggtcgtgagcattgatcgtttcttgagggtccgagaccagaggggaaacgtgctcttgtctcctgaagaggttagtgaaacacagggaacagagaagctgacgataacatattcatcgtccatgatgtgggagatcaatggtccagaatcagtgctagtcaacacgtatcaatggatcattagaaattgggaaactgtgaagattcagtggtcccaagaccctacaatgttatacaataagatggaatttgagcccttccaatccttggtgcccaaggctgccagaggccagtatagtggatttgtgagaacactattccagcagatgcgtgatgtgctggggacatttgacactgtccaaataataaaactcctaccatttgcagcagccccaccggaacagagtaggatgcagttctcttctctgactgtgaacgtaaggggttcaggaatgagaatacttgtgagaggcaactcccctgtgttcaactataataaggcaaccaagaggctcacagtccttggaaaggatgcaggtgctttgacagaagatccagatgagggaacagcaggagtggaatctgcggtattaagaggatttctaattctgggcaaggaagacaaaagatatggaccagcattaagcatcaacgaattgagcaatcttgcgaaaggggagaaggctaatgtgttgatagggcaaggagacgtagtgttggtaatgaaacggaaacgggactctagcatacttactgacagccagacagcgaccaaaagaattcggatggccatcaattag---
>H4N5_Avian_CY076999_A/black-headed_gull/Netherlands/1/2006|2006.500
atggagagaataaaagagctaagagatttgatgtcgcagtctcgcactcgcgagatactgacaaaaaccactgtggaccatatggccataataaagaaatatacgtcaggaagacaggagaagaatcctgctcttaggatgaaatggatgatggcaatgaaatatccgattacagcagacaaaaggataatggagatgatccctgaaagaaatgagcaaggtcagactctctggagcaaaacaaatgatgctggatcagacagggtgatggtgtcacctctggctgtgacatggtggaatagaaatgggccaacgacaagtacagtccattatccaaaggtctacaaaacctattttgaaaaggtcgaaaggttaaaacatggaaccttcggtcccgttcactttcgaaatcaggttaaaatacgccgcagagttgacataaacccgggccatgcagatctcagtgctaaagaagcacaagatgtcatcatggaggtcgttttcccaaacgaagttggagccaggatattgacatcagagtcacaattaacaataacaaaagaaaagaaggaagagcttcaagattgtaagattgctcctttgatggtggcatacatgttggagagagaactggtccgcaaaaccagattcctaccagtggctggcggaacaagcagcgtgtatatcgaggtgttgcatttgactcaagggacttgctgggaacaaatgtacacaccgggaggggaggtgagaaatgatgatgttgatcagagtttgattattgctgctagaaatattgttaggagagcaacagtatcagcagacccattggcttcgcttttggagatgtgccatagtacacaaattggcgggataaggatggtagacattcttaggcaaaacccaacagaagagcaagctgtggacatatgcaaagcagcaatgggtctaagaatcagttcatccttcagctttggaggtttcactttcaaaaggacaagtgggtcatctgtcaaaagagaagaagaagtgctcacaggcaacctccaaacattgaaaataagagtacatgaaggatatgaggaattcacaatggttgggcgaagatcaactgccatcctaaggaaagcaaccagaaggctgatccagttaatagtgagtgggagagacgagcagtcaatcgccgaagcgatcatagtggcaatggttttctcacaagaagattgcatgataaaagcagtacgaggtgacttgaattttgttaacagagcgaaccagcggctaaatcctatgcatcaactcctgaggcatttccaaaaagatgcaaaggtactgtttcaaaactggggaattgaacccattgacaatgtcatggggatgatcggaatattgcctgacatgacccccagtacagagatgtcactgagaggagtgagagtcagtaaaatgggagtggatgagtattccagtactgagagagtggtcgtgagcattgatcgtttcttgagggtccgagaccagaggggaaacgtgctcttgtctcctgaagaggttagtgaaacacagggaacagagaagctgacgataacatattcatcgtccatgatgtgggagatcaatggtccagaatcagtgctagtcaacacgtatcaatggatcattagaaattgggaaactgtgaagattcagtggtcccaagaccctacaatgttatacaataagatggaatttgagcccttccaatccttggtgcccaaggctgccagaggccagtatagtggatttgtgagaacgctattccagcagatgcgtgatgtgctggggacatttgacactgtccaaataataaaactcctaccatttgcagcagccccaccggaacagagtaggatgcagttctcttctctgactgtgaacgtaaggggttcaggaatgagaatacttgtgagaggcaactcccctgtgttcaactataataaggcaaccaagaggctcacagtccttggaaaggatgcaggtgctttgacaggagatccagatgagggaacagcaggagtggaatctgcggtattaagaggatttctaattctgggcaaggaagacaaaagatatggaccagcattaagcatcaacgaattgagcaatcttgcgaaaggggagaaggctaatgtgttgatagggcaaggagacgtagtgttggtaatgaaacggaaacgggactctagcatacttactgacagccagacagcgaccaaaagaattcggatggccatcaattag---
>H6N8_Avian_CY041385_A/black-headed_gull/Netherlands/1/2005|2005.500
atggagagaataaaagagctaagagatttgatgtcgcagtctcgcactcgcgagatactgacaaaaaccactgtggaccatatggccataataaagaaatatacgtcaggaagacaggagaagaatcctgctcttaggatgaaatggatgatggcaatgaaatatccgattacagcagacaaaaggataatggagatgatccctgaaagaaatgagcaaggtcagactctctggagcaaaacaaatgatgctggatcagacagggtgatggtgtcacctctggctgtgacatggtggaatagaaatggaccaacgacaagtacagtccattatccaaaggtctacaaaacctattttgaaaaggtcgaaaggttaaaacatggaaccttcggtcccgttcactttcgaaatcaggttaaaatacgccgcagagttgacataaacccgggccatgcagatctcagtgctaaagaagcacaagatgtcatcatggaggtcgttttcccaaacgaagttggagccaggatattgacatcagagtcacaattaacaataacaaaagaaaagaaggaagagcttcaggactgtaagattgctcctttgatggtggcatacatgttggagagagaactggtccgcaaaaccagattcctaccagtagctggaggaacaagcagcgtgtatatcgaggtattgcatttgactcaagggacctgctgggaacaaatgtacacaccgggaggggaggtgagaaatgatgatgttgatcagagtttgattattgctgctagaaatattgttaggagagcaacagtatcagcagacccattggcttcgcttttggagatgtgccatagtacacaaattggcgggataaggatggtagacattcttaggcaaaacccaacagaagagcaagctgtggatatatgcaaagcagcaatgggtctaagaatcagttcatccttcagctttggaggtttcactttcaaaaggacaagtgggtcatctgtcaaaagagaagaagaagtgctcacaggcaacctccaaacattgaaaataagagtacatgaaggatatgaggaattcacaatggttgggcgaagagcaactgccattctaaggaaagcaaccagaaggctgatccagttaatagtgagtgggagagacgagcagtcaatcgctgaagcgatcatagtggcaatggttttctcacaagaagattgcatgataaaagcagtacgaggtgacttgaattttgttaacagagcgaaccagcggctaaatcctatgcatcaactcctgaggcatttccaaaaagatgcaaaggtactgtttcaaaactggggaattgaacccattgacaatgtcatggggatgatcggaatattgcctgacatgacccccagtacagagatgtcactgagaggagtgagagtcagtaaaatgggagtggatgaatattccagtactgagagagtggtcgtgagcattgatcgtttcttgagggtccgagaccagaggggaaacgtgctcttgtctcctgaagaggttagtgaaacacagggaacagagaagctgacgataacatattcatcgtccatgatgtgggagatcaatggtccagaatcagtgctagtcaacacgtatcaatggatcattagaaattgggaaactgtgaagattcagtggtcccaagaccctacaatgttatacaataagatggagtttgagcccttccaatccttggtgcccaaggctgccagaggccagtatagtggatttgtgagaacgctattccagcagatgcgtgatgtgctggggacatttgacactgtccaaataataaaactcctaccatttgcagcagccccaccggaacagagtaggatgcagttctcttctctgactgtgaatgtaaggggttcaggaatgagaatacttgtgagaggcaactcccctgtgttcaactacaataaggcaaccaagaggctcacagtccttggaaaggatgcaggtgctttgacagaagatccagatgagggaacagcaggagtggaatctgcggtattaagaggattcctaattctgggcaaggaagacaaaagatatggaccagcattgagcatcaacgaattgagcaatcttgcgaaaggggagaaggctaatgtgttgatagggcaaggagacatagtgttggttatgaaacggaaacgggactctagcatacttactgacagccagacagcgaccaaaagaattcggatggccatcaattag---
>H6N1_Avian_KX979078_A/greater_white-fronted_goose/Netherlands/1/2010|2010.052
atggagagaataaaagagctaagagatttgatgtcgcagtctcgcactcgcgagatactgacaaaaaccactgtggaccatatggccataataaagaaatatacgtcaggaagacaggagaagaatcctgctcttaggatgaaatggatgatggcaatgaaatatccgattacagcagacaaaaggataatggagatgatccctgaaagaaatgagcaaggccagactctctggagcaaaacaaatgatgctggatcagacagggtgatggtgtcacctctggcggtgacatggtggaatagaaatgggccaacgacaagtacagtccattatccaaaggtctacaaaacctattttgaaaaggtcgaaaggttaaaacatggaaccttcggtcccgttcactttcgaaatcaggttaaaatacgccgcagagttgacataaacccgggccatgcagatctcagtgctaaagaagcacaagatgtcatcatggaggttgttttcccaaacgaagttggagccaggatattgacatcagagtcacaattaacaataacaaaagaaaagaaggaagagcttcagaattgtaagattgctcctttgatggtggcatacatgttggagagagagctggtccgcaaaaccagattcctaccagtagctggcgggacaagcagcgtgtatatcgaggtattgcatttgactcaagggacctgctgggaacaaatgtacacaccgggaggggaggtaagaaatgatgatgttgatcagagtttgattattgctgctagaaatattgttaggagagcaacagtatcagcagacccattggcttcgcttttggagatgtgccatagtacacaaattggcgggataaggatggtagacattcttaggcagaacccaacagaagagcaagctgtggatatatgcaaagcagcaatgggtctaagaatcagttcatccttcagctttggaggtttcaccttcaaaaggacaagtgggtcatctgtcaaaagagaagaagaagtgctcacaggcaaccttcaaacattgaaaataagagtacatgaaggatatgaggaattcacaatggttgggcgaagagcaactgccattctaaggaaagcaaccagaaggctgatccagttaatagtgagtgggagagacgagcagtcaatcgccgaagcgatcatagtggcaatggttttctcacaagaagattgcatgataaaagcagtacgaggtgacttgaattttgttaacagagcgaaccagcggctaaatcctatgcatcaactcctgaggcatttccaaaaagatgcaaaggtactgtttcaaaactggggaattgaacccattgacaatgtcatggggatgatcggaatattacccgacatgacccccagtacagagatgtcactgagaggagtgagagtcagtaaaatgggagtggatgaatattccagtactgagagagtggtcgtgagcatcgatcgtttcttgagggtccgagaccagaggggaaatgtgctcttgtctcctgaagaagttagtgaaacacagggaacagagaagctgacgataacatattcatcgtccatgatgtgggagatcaatggtccagaatcagtgctagtcaacacgtatcaatggatcattagaaattgggaaactgtgaagattcaatggtcccaagaccctacaatgttatacaataagatggagtttgagcccttccaatccttggtgcccaaggctgccagaggccagtatagtggatttgtgagaacgctattccagcagatgcgtgatgtgctggggacatttgacactgtccaaataataaaactcctaccatttgcagcagccccaccggaacagagtaggatgcagttctcttctctgactgtgaacgtaagaggttcaggaatgagaatacttgtgagaggcaactcccctgtgttcaactataataaggcaaccaagaggctcacagtccttggaaaggatgcaggtgctttgacagaagatccagatgagggaacagcaggagtggaatctgcggtattaagaggatttttgattctgggcaaggaagacaaaagatatggaccagcattgagcatcaacgaattgagcaatcttgcgaaaggggagaaggctaatgtattgatagggcaaggagacgtagtgttggtaatgaaacggaaacgggactctagcatacttactgacagccagacagcgaccaaaagaattcggatggccatcaattag---
>H10N1_Avian_MF575032_A/Eurasian_wigeon/Netherlands/3/2007|2007.800
atggagagaataaaagagctaagagatttgatgtcgcagtctcgcactcgcgagatactgacaaaaaccactgtggaccatatggccataataaagaaatatacgtcaggaagacaggagaagaatcctgctcttaggatgaaatggatgatggcaatgaaatatccgattacagcagacaaaaggataatggagatgatccctgagagaaatgagcaaggtcagactctctggagcaaaacaaatgatgctggatcagacagggtgatggtgtcacctctggctgtgacatggtggaatagaaatgggccaacgacaagtacagtccattatccaaaggtctacaaaacctattttgaaaaggtcgaaaggttaaaacatggaaccttcggtcccgttcactttcgaaatcaggttaaaatacgccgcagagttgacataaacccgggccatgcagatctcagtgctaaagaagcacaagatgtcatcatggaggttgttttcccaaacgaagttggagccaggatattgacatcagagtcacaattaacaataacaaaggaaaagaaggaagagcttcaggattgtaagattgctcctttgatggtggcatacatgttggagagagagctggtccgcaaaaccagattcctaccagtagctggcggaacaagcagtgtgtatatcgaggtgttgcatttgactcaagggacctgctgggaacaaatgtacacaccgggaggggaggtgagaaatgatgatgttgatcagagtttgattattgctgctagaaatattgttaggagagcaacagtatcagcagacccattggcttcgcttttggagatgtgccatagtacacaaattggcgggataaggatggtagacattcttaggcagaacccaacagaagagcaagctgtggatatatgcaaagcagcaatgggtctaagaatcagttcatccttcagctttggaggtttcactttcaaaaggacaagtgggtcatctgtcaaaagagaagaagaagtgctcacaggcaacctccaaacattgaaaataagagtacatgaaggatatgaggaattcacaatggttgggcgaagagcaactgccattctaaggaaagcaaccagaaggctgatccagttaatagtgagtgggagagacgagcagtcaatcgccgaagcgatcatagtggcaatggttttctcacaagaagattgcatgataaaagcagtacgaggtgacttgaattttgttaacagagcgaaccagcggctaaatcctatgcatcaactcctgaggcatttccaaaaagatgcaaaggtactgtttcaaaactggggaattgaacccattgacaatgtcatggggatgatcggaatattgcccgacatgacccccagtacagagatgtcactgagaggagtgagagtcagtaaaatgggagtggatgaatattccagtactgagagagtggtcgtgagcatcgatcgtttcttgagggtccgagaccagaggggaaatgtgctcttgtctcctgaagaagttagtgaaacacagggaacagagaagctgacgataacatattcatcgtccatgatgtgggagatcaatggtccagaatcagtgctagtcaacacgtatcaatggatcattagaaattgggaaactgtgaagattcaatggtcccaagaccctacaatgttatacaataagatggagtttgagcccttccaatccttggtgcccaaggctgccagaggccagtatagtggatttgtgagaacgctattccagcagatgcgtgatgtgctggggacatttgacactgtccaaataataaaactcctaccatttgcagcagccccaccggaacagagtaggatgcagttctcttctctgactgtgaacgtaaggggttcaggaatgagaatacttgtgagaggcaactcccctgtgttcaactataataaggcaaccaagaggctcacagtccttggaaaggatgcaggtgctttgacagaagatccagatgagggaacagcaggagtggaatctgcggtattaagaggatttctgattctgggcaaggaagacaaaagatatggaccagcattgagcatcaacgaattgagcaatcttgcgaaaggggagaaggctaatgtgttgatagggcaaggagacgtagtgttggtaatgaaacggaaacgggactctagcatacttactgacagccagacagcgaccaaaagaattcggatggccatcaattag---
>H10N1_Avian_CY077055_A/Eurasian_wigeon/Netherlands/4/2007|2007.500
atggagagaataaaagagctaagagatttgatgtcgcagtctcgcactcgcgagatactgacaaaaaccactgtggaccatatggccataataaagaaatatacgtcaggaagacaggagaagaatcctgctcttaggatgaaatggatgatggcaatgaaatatccgattacagcagacaaaaggataatggagatgatccctgagagaaatgagcaaggtcagactctctggagcaaaacaaatgatgctggatcagacagggtgatggtgtcacctctggctgtgacatggtggaatagaaatgggccaacgacaagtacagtccattatccaaaggtctacaaaacctattttgaaaaggtcgaaaggttaaaacatggaaccttcggtcccgttcactttcgaaatcaggttaaaatacgccgcagagttgacataaacccgggccatgcagatctcagtgctaaagaagcacaagatgtcatcatggaggttgttttcccaaacgaagttggagccaggatattgacatcagagtcacaattaacaataacaaaggaaaagaaggaagagcttcaggattgtaagattgctcctttgatggtggcatacatgttggagagagagctggtccgcaaaaccagattcctaccagtagctggcggaacaagcagtgtgtatatcgaggtgttgcatttgactcaagggacctgctgggaacaaatgtacacaccgggaggggaggtgagaaatgatgatgttgatcagagtttgattattgctgctagaaatattgttaggagagcaacagtatcagcagacccattggcttcgcttttggagatgtgccatagtacacaaattggcgggataaggatggtagacattcttaggcagaacccaacagaagagcaagctgtggatatatgcaaagcagcaatgggtctaagaatcagttcatccttcagctttggaggtttcactttcaaaaggacaagtgggtcatctgtcaaaagagaagaagaagtgctcacaggcaacctccaaacattgaaaataagagtacatgaaggatatgaggaattcacaatggttgggcgaagagcaactgccattctaaggaaagcaaccagaaggctgatccagttaatagtgagtgggagagacgagcagtcaatcgccgaagcgatcatagtggcaatggttttctcacaagaagattgcatgataaaagcagtacgaggtgacttgaattttgttaacagagcgaaccagcggctaaatcctatgcatcaactcctgaggcatttccaaaaagatgcaaaggtactgtttcaaaactggggaattgaacccattgacaatgtcatggggatgatcggaatattgcccgacatgacccccagtacagagatgtcactgagaggagtgagagtcagtaaaatgggagtggatgaatattccagtactgagagagtggtcgtgagcatcgatcgtttcttgagggtccgagaccagaggggaaatgtgctcttgtctcctgaagaagttagtgaaacacagggaacagagaagctgacgataacatattcatcgtccatgatgtgggagatcaatggtccagaatcagtgctagtcaacacgtatcaatggatcattagaaattgggaaactgtgaagattcaatggtcccaagaccctacaatgttatacaataagatggagtttgagcccttccaatccttggtgcccaaggctgccagaggccagtatagtggatttgtgagaacgctattccagcagatgcgtgatgtgctggggacatttgacactgtccaaataataaaactcctaccatttgcagcagccccaccggaacagagtaggatgcagttctcttctctgactgtgaacgtaaggggttcaggaatgagaatacttgtgagaggcaactcccctgtgttcaactataataaggcaaccaagaggctcacagtccttggaaaggatgcaggtgctttgacagaagatccagatgagggaacagcaggagtggaatctgcggtattaagaggatttctgattctgggcaaggaagacaaaagatatggaccagcattgagcatcaacgaattgagcaatcttgcgaaaggggagaaggctaatgtgttgatagggcaaggagacgtagtgttggtaatgaaacggaaacgggactctagcatacttactgacagccagacagcgaccaaaagaattcggatggccatcaattag---
>H4N6_Avian_KX979012_A/bewicks_swan/Netherlands/3/2007|2007.929
atggagagaataaaagagctaagagatttaatgtcgcagtctcgcactcgcgagatactgacaaaaaccactgtggaccatatggccataataaagaaatatacgtcaggaagacaggagaagaatcctgctcttaggatgaaatggatgatggcaatgaaatatccgattacagcagacaaaaggataatggagatgatccctgagagaaatgagcaaggccagactctctggagcaaaacaaatgatgctggatcagacagggtgatggtgtcacctctggctgtgacatggtggaatagaaatgggccaacgacaagtacagtccattatccaaaggtctacaaaacctattttgaaaaggtcgaaaggttaaaacatggaaccttcggtcccgttcactttcgaaatcaggttaaaatacgccgcagagttgacataaacccgggccatgcagatctcagtgctaaagaagcacaagatgtcatcatggaggttgttttcccaaatgaagttggagccaggatattgacatcagagtcacaattaacaataacaaaggaaaagaaggaagagcttcaggattgtaagattgctcctttgatggtggcatacatgttggagagagagctggtccgcaaaaccagattcctaccagtagctggcggaacaagcagtgtgtatatcgaggtgttgcatttgactcaagggacctgctgggaacaaatgtacacaccgggaggggaggtgagaaatgatgatgttgatcagagtttgattattgctgctagaaatattgttaggagagcaacagtatcagcagacccattggcttcgcttttggagatgtgccatagtacacaaattggcgggataaggatggtagacattcttaggcagaacccaacagaagagcaagctgtggatatatgcaaagcagcaatgggtctaagaatcagttcatccttcagctttggaggtttcactttcaaaaggacaagtgggtcatctgtcaaaagagaagaagaagtgctcacaggcaacctccaaacattgaaaataagagtacatgaaggatatgaggaattcacaatggttgggcgaagagcaactgccattctaaggaaagcaaccagaaggctgatccagttaatagtgagtgggagagacgagcagtcaatcgccgaagcgatcatagtggcaatggttttctcacaagaagattgcatgataaaagcagtacgaggtgacttgaattttgttaacagagcgaaccagcggctaaatcctatgcatcaactcctgaggcatttccaaaaagatgcaaaggtactgtttcaaaactggggaattgaacccattgacaatgtcatggggatgatcggaatattgcccgacatgacccccagtacagagatgtcactgagaggagtgagagtcagtaaaatgggagtggatgaatattccagtactgagagagtggtcgtgagcatcgatcgtttcttgagggtccgagaccagaggggaaatgtgctcttgtctcctgaagaagttagtgaaacacagggaacagagaagctgacgataacatattcatcgtccatgatgtgggagatcaatggtccagaatcagtgctagtcaacacgtatcaatggatcattagaaattgggaaactgtgaagattcaatggtcccaagaccctacaatgttatacaataagatggagtttgagcccttccaatccttggtgcccaaggctgccagaggccagtatagtggatttgtgagaacgctattccagcagatgcgtgatgtgctggggacatttgacactgtccaaataataaaactcctaccatttgcagcagccccaccggaacagagtaggatgcagttctcttctctgactgtgaacgtaaggggttcaggaatgagaatacttgtgagaggcaactcccctgtgttcaactataataaggcaaccaagaggctcacagtccttggaaaggatgcaggtgctttgacagaagatccagatgagggaacagcaggagtggaatctgcggtattaagaggatttctgattctgggcaaggaagacaaaagatatggaccagcattgagcatcaacgaattgagcaatcttgcgaaaggggagaaggctaatgtgttgatagggcaaggagacgtagtgttggtaatgaaacggaaacgggactctagcatacttactgacagccagacagcgaccaaaagaattcggatggccatcaattag---
>H5N3_Avian_CY047043_A/breeder_duck/France/090045b/2009|2009.500
atggagagaataaaagaactaagagatttgatgtcgcagtctcgcactcgcgagatactgacaaaaaccactgtggaccatatggccataataaagaaatatacgtcgggaagacaggagaagaatcctgcccttaggatgaaatggatgatggcaatgaaatatccgattacagcagacaaaaggataatggagatgatccctgaaaaaaatgagcaaggtcagactctttggagcaaaacaaatgatgctggatcagacagagtgatggtgtcacctctggcagtgacatggtggaatagaaatgggccaacgacaaatacagtccattatccaaaggtctacaaaacctattttgaaaaggtagaaaggttaaaacatggaaccttcggtcccgttcactttcgaaatcaggttaaaatacgccgcagggttgacataaacccgggccatgcagatcttcagtctaaagaagcacaagatgtcatcatggaggtcgttttcccaaacgaagttggagccaggatattgacatcagagtcacaattaacaataacaaaggaaaagaaggaggagcttcaggactgtaagattgctcccttgatggtggcatacatgttggagagagaactggttcgcaaaaccagattcctaccagtagctggcgggacaagcagcgtgtatatcgaagtgttgcatttgactcaagggacctgctgggaacaaatgtacacaccgggaggggaggtgagaaatgatgatgttgatcagagtttgattattgctgctagaaatattgttaggagagcaacagtatcagcagacccgttggcttcgcttttggagatgtgccatagtacacaaattggcggggtgaggatggtggacattcttaggcaaaatccaacagaagagcaagctgtggatatatgcaaagcagcaatgggtctaagaatcagttcatccttcagctttggaggcttcactttcaaaaggacaagcgggtcatctgtcaaaagagaagaagaagtgctcacaggcaacctccaaacattgaaaataagggtacatgaaggatatgaggaattcacaatggttgggcgaagagcaacagccattctaaggaaagcaaccagaaggctaatccaattaatagtgagtgggagagacgagcagtcaatcgctgaagcgatcatagtggcaatggttttctcacaagaggattgcatgataaaggcggtacgaggtgatttgaattttgttaacagagcgaaccagcggctaaatcctatgcatcaacttctgaggcatttccaaaaagatgcaaaggtgctatttcaaaactggggaattgaacccattgacaatgtcatggggatgatcggaatattgcctgacatgacccccagtacagagatgtcactgagaggagtgagagtcagtaaaatgggagtggatgaatattccagtactgagagagtggtcgtgagcattgatcgtttcttgagggtccgagaccagaggggaaacgtgcttttgtctcctgaagaggttagtgagacacagggaacagagaagctgacgataacatattcatcgtccatgatgtgggagatcaatggtccggagtcagtgctagtcaacacatatcaatggatcattagaaattgggaaactgtgaagattcagtggtcacaagaccctacaatgttatacaataagatggagtttgagcccttccaatctttagtgcctaaagctgccagaggccagtatagtggatttgtgagaacgctattccaacagatgcgtgatgtgctggggacatttgacactgtccaaataataaagctactaccatttgcagcagcaccaccggaacagagtaggatgcagttctcttctctgactgtgaatgtaaggggttcaggaatgagaatacttgtgagaggcaactcccctgcgttcaactataacaaggcaaccaagaggctcacagtccttggaaaggatgcaggtgctttaacagaagacccagatgagggaacagcaggagtggaatctgcggtattaagaggatttctaattctgggcaaagaagacaaaagatatggaccagcattgagcatcaacgaattgagcaatcttgcgaaaggggagaaggctaatgtgttaatagggcaaggagacgtggtgttggtaatgaaacggaaacgggactctagcatacttactgacagccagacagcgaccaaaagaattcggatggccatcaattag---
>H6N2_Avian_KX978172_A/Eurasian_wigeon/Netherlands/1/2006|2006.970
atggagagaataaaagaactaagagatttgatgtcgcagtctcgcactcgcgagatactgacaaaaaccactgtggaccatatggccataataaagaaatatacgtcaggaagacaggagaagaatcctgcccttaggatgaaatggatgatggcaatgaaatatccgattacagcagacaaaaggataatggagatgatccctgaaagaaatgagcaaggtcagactctctggagcaaaataaatgatgctggatcagacagagtgatggtgtcacctctggcagtgacatggtggaatagaaatgggccaacgacaagtacagtccattatccaaaggtctacaaaacctattttgaaaaggtcgaaaggttaaaacatggaaccttcggtcccgttcactttcgaaatcaggttaaaatacgccgcagggttgacataaacccgggccatgcagatctcagtgctaaagaagcacaagatgtcatcatggaggtcgttttcccaaatgaagttggagccaggatattgacatcagagtcacaattaacaataacaaaggaaaagaaggaggagcttcaggactgtaagattgctcctttgatggtggcatacatgttggagagagaactggttcgcaaaaccagattcctaccagtagctggcgggacaagcagcgtgtatatcgaagtgttgcatctgactcaagggacctgctgggaacaaatgtacacaccgggaggggaggtgagaaatgatgatgttgatcagagtttgattattgctgctagaaatattgttaggagagcaacagtatcagcagacccgttggcttcgcttttggagatgtgccatagtacacaaattggcgggatgaggatggtggacattcttaggcaaaacccaacagaagagcaagctgtggatatatgcaaagcagcaatgggtctaagaatcagttcatccttcagctttggaggcttcactttcaaaaggacaagtgggtcatctgtcaaaagagaagaagaagtgctcacaggcaacctccaaacattgaaaataagagtacatgaaggatatgaggaattcacaatggttgggcgaagagcaacagccattctaaggaaagcaaccagaaggctgatccaattaatagtgagtgggagagacgagcagtcaatcgctgaagcaatcatagtagcaatggttttctcacaagaggattgcatgataaaggcagtacgaggtgatttgaattttgttaacagagcgaatcagcggctaaatcctatgcatcaacttctgaggcatttccaaaaagatgcaaaggtgctatttcaaaactggggaattgaacccattgacaatatcatggggatgatcggaatactacctgacatgacccccagtacagagatgtcactgagaggagtgagagtcagtaaaatgggagtggatgaatattccagtactgagagagtggtcgtgagcattgatcgtttcttgagggtccgagaccagaagggaaacgtgctcttgtctcctgaagaggttagtgagacacagggaacagagaagctgacgataacatattcatcgtccatgatgtgggagatcaatggtccggagtcagtgctagtcaacacatatcaatggatcattagaaattgggaaactgtgaagattcagtggtcacaagaccctacaatgttatacaataagatggagtttgagcccttccaatccttggtgcctaaagctgccagaggccagtatagtggatttgtgagaacgctattccagcagatgcgtgatgtgctggggacatttgacactgtccaaataataaagctcctaccatttgcagcagcaccaccggaacagagcaggatgcagttctcttctctgactgtgaacgtaaggggttcaggaatgagaatacttgtgagaggcaactcccctgtgttcaactataacaaggcaaccaagaggctcacagtccttggaaaggatgcaggtgctttaacagaagacccagatgagggaacagcaggagtggaatctgcggtattaagagggtttctaattctgggcaaagaagacaaaagatatggaccagcattgagcatcaacgaattgagcaatcttgcgaaaggggagaaggctaatgtgttgatagggcaaggagacgtggtgttggtaatgaaacggaaacgggactctagcatacttactgacagccagacagcgaccaaaagaattcggatggccatcaattag---
>H12N5_Avian_MF147485_A/Eurasian_wigeon/Netherlands/2/2009|2009.792
atggagagaataaaagaactaagagatttgatgtcgcagtctcgcactcgcgagatactgacaaaaaccactgtggaccatatggccataataaagaaatatacgtcaggaagacaggagaagaatcctgcccttaggatgaagtggatgatggcaatgaaatatccgattacagcagacaaaaggataatggagatgatccctgaaagaaatgagcaaggtcaaactctctggagcaaaacaaatgatgctggatcagacagagtgatggtgtcacctctggcggtgacatggtggaatagaaatgggccaacgacaagtacagtccattatccaaaggtctacaaaacctattttgaaaaggtcgaaaggttaaagcatggaaccttcggtcccgttcactttcgaaatcaggttaaaatacgccgcagggttgacgtaaacccgggccatgcagacctcagtgctaaagaagcacaagatgtcatcatggaggtcgttttcccaaacgaagttggagccaggatattgacatcagagtcacaactaacaataacaaaggaaaagaaggaggagcttcaggactgtaagattgctcctttgatggtggcatacatgttggagagagaactggttcgcaaaaccagattcctaccagtagccggcgggacaagcagcgtgtatatcgaagtgttgcacttgacccaagggacctgctgggaacaaatgtacacaccgggaggggaggtgagaaatgatgatgttgatcagagtttgattattgctgctagaaatattgttaggagagcaacagtatcagcagacccgttggcttcgcttttggagatgtgccacagtacacagattggcgggatgaggatggtggacattcttaggcaaaacccaacagaagagcaagctgtggatatatgcaaagcagcaatgggtctaagaatcagttcatccttcagctttggaggtttcactttcaaaaggacaagtggatcatctgtcaaaagagaagaagaagtgctcacaggcaacctccaaacattgaaaataagagtacatgaaggatatgaggaattcacaatggttgggcgaagagcaacagccattctaaggaaagcaaccagaaggctgatccaattaatagtgagtgggagagacgagcagtcaatcgctgaagcgatcatagtggcaatggttttctcacaagaggattgcatgataaaggcagtacgaggtgatttgaattttgttaacagagcgaaccagcggctaaatcctatgcaccaactcctgaggcatttccaaaaagatgcaaaggtgctatttcaaaactggggaattgaacccattgacaatgtcatggggatgatcggaatattgcctgacatgacccccagtacagagatgtcactgagaggagtgagagtcagtaaaatgggagtggatgaatattccagtactgagagagtggtcgtgagcattgatcgtttcttgagggtccgagaccagaggggaaacgtgctcttgtctcctgaagaggttagtgagacacagggaacagagaagctgacgataacatattcatcgtccatgatgtgggagattaatggtccggaatcagtgctagtcaacacatatcaatggatcattagaaattgggaaactgtgaagattcagtggtcccaagaccctacaatgttatacaataagatggagtttgagcccttccaatccttggtgcctaaggctgccagaggccagtatagtggatttgtgagaacgctattccagcagatgcgtgatgtgctggggacatttgacactgtccaaataataaagctcctaccatttgcagcagcaccaccggaacagagtaggatgcagttttcttctctgactgtgaacgtaaggggttcaggaatgagaatacttgtgagaggcaactcccctgtgttcaactataacaaggcaaccaagaggctcacagtccttggaaaggatgcaggtgctttaacaggagacccagatgagggaacagcaggagtggaatctgcggtattaagaggatttctaattctgggcaaagaagacaaaagatatggaccagcattgagcatcaatgaattgagcaatcttgcgaaaggggagaaggctaatgtgttgatagggcaaggagacgtggtgttggtaatgaaacggaaacgggactctagcatacttactgacagccagacagcgaccaaaagaattcggatggccatcaattag---
>H6N8_Avian_KX978528_A/greater_white-fronted_goose/Netherlands/4/2008|2008.058
atggagagaataaaagaactaagagatttgatgtcgcagtctcgcacccgcgagatactgacaaaaaccactgtggaccatatggccataataaagaaatacacatcaggaagacaggagaagaatcctgctcttaggatgaaatggatgatggcaatgaaatatccgattacagcagacaaaagaataatggagatgatccctgaaagaaatgagcaaggtcagactctctggagcaaaacaaatgatgctggatcagacagagtgatggtgtcacctctggctgtgacatggtggaataggaatgggccaacgacaagtacagtccattatccaaaggtctacaaaacctactttgaaaaggtcgaaagattgaaacatggaaccttcggtcccgttcactttcgaaaccaggttaaaatacgccgcagggttgacacaaacccgggccattcagatctcagtgctaaagaagcacaagatgtcatcatggaggtcgttttcccaaacgaagttggagccaggatattgacatcagagtcacaactaacaataacaaaggaaaagaaggaggagcttcaggactgtaagattgctcctttgatggtggcatacatgttggagagagaactggttcgcaaaaccagattcctaccagtagctggcgggacgagcagcgtgtatatcgaggtattgcatttgactcaagggacctgctgggaacaaatgtacacaccgggaggagaggtgagaaatgatgatgttgatcagagtttgattattgctgccagaaatattgttaggagagcaacggtatcagcagacccgttggcttcgcttttggagatgtgtcatagtacacaaattggcgggataaggatggtggacatccttaggcaaaacccaacagaagagcaagctgtggatatatgtaaagcggcaatgggtctaagaatcagttcatccttcagctttggaggtttcactttcaaaagaacaagtgggtcatctgtcaaaagagaagaagaagtgctcacaggcaacctccaaacattgaaaataagagtacatgaaggatatgaggaattcacaatggttgggcgaagagcaacagccattctaaggaaagcaaccagaaggctgatccaactaatagtgagtgggagagacgagcagtcaatcgctgaagcgatcatagtggcaatggttttctcacaagaggattgcatgataaaagcagtacgaggtgatttgaattttgttaacagagcgaaccagcggctaaaccctatgcatcaactcctgaggcatttccaaaaagatgcaaaagtgctgtttcaaaactggggaattgaacccattgacaatgtcatgggaatgatcggaatactgcctgacatgacccccagtacagagatgtcactgagaggagttagagtcagtaaaatgggagtggatgaatattccagtactgagagagtggtcgtaagtattgatcgtttcttgagggtccgagaccagaggggaaacgtgcttttgtctcctgaagaggttagtgaaacacagggaacagagaagctgacgataacatattcatcgtctatgatgtgggagatcaatggtccggaatcagtgctagtcaacacatatcaatggatcattagaagttgggaaactgtgaagattcagtggtcccaagaccctacaatgttatacaataagatggagtttgagcccttccaatccttggtgcctaaggctgccagaggccagtatagtggatttgtgagaacgctattccagcagatgcgtgatgtgttgggaacatttgacactgtccaaataataaagctcctgccatttgcagcagccccaccggaacagagtaggatgcagttctcttctctgactgtgaacgtaaggggttcagggatgaggatacttgtgagaggcaactcccctgtgttcaactataacaaggcaaccaagaggctcacagtccttggaaaagatgcaggtgctttgacagaagatccagatgagggaacagcaggagtggaatctgcggtattaagaggatttctaattctgggcaaagaagacaaaagatatgggccagcattgagcatcaacgaattaagcaatcttgcgaaaggggagaaggctaatgtgttgatagggcaaggagacgtagtgttggtgatgaaacggaaacgggactctagcatacttactgacagccagacagcgaccaaaagaattcggatggccatcaattag---
>H6N8_Avian_KX978505_A/bean_goose/Netherlands/1/2008|2008.058
atggagagaataaaagaactaagagatttgatgtcgcagtctcgcacccgcgagatactgacaaaaaccactgtggaccatatggccataataaagaaatacacatcaggaagacaggagaagaatcctgctcttaggatgaaatggatgatggcaatgaaatatccgattacagcagacaaaagaataatggagatgatccctgaaagaaatgagcaaggtcagactctctggagcaaaacaaatgatgctggatcagacagagtgatggtgtcacctctggctgtgacatggtggaataggaatgggccaacgacaagtacagtccattatccaaaggtctacaaaacctactttgaaaaggtcgaaagattgaaacatggaaccttcggtcccgttcactttcgaaaccaggttaaaatacgccgcagggttgacacaaacccgggccattcagatctcagtgctaaagaagcacaagatgtcatcatggaggtcgttttcccaaacgaagttggagccaggatattgacatcagagtcacaactaacaataacaaaggaaaagaaggaggagcttcaggactgtaagattgctcctttgatggtggcatacatgttggagagagaactggttcgcaaaaccagattcctaccagtagctggcgggacgagcagcgtgtatatcgaggtattgcatttgactcaagggacctgctgggaacaaatgtacacaccgggaggagaggtgagaaatgatgatgttgatcagagtttgattattgctgccagaaatattgttaggagagcaacggtatcagcagacccgttggcttcgcttttggagatgtgtcatagtacacaaattggcgggataaggatggtggacatccttaggcaaaacccaacagaagagcaagctgtggatatatgtaaagcggcaatgggtctaagaatcagttcatccttcagctttggaggtttcactttcaaaagaacaagtgggtcatctgtcaaaagagaagaagaagtgctcacaggcaacctccaaacattgaaaataagagtacatgaaggatatgaggaattcacaatggttgggcgaagagcaacagccattctaaggaaagcaaccagaaggctgatccaactaatagtgagtgggagagacgagcagtcaatcgctgaagcgatcatagtggcaatggttttctcacaagaggattgcatgataaaagcagtacgaggtgatttgaattttgttaacagagcgaaccagcggctaaaccctatgcatcaactcctgaggcatttccaaaaagatgcaaaagtgctgtttcaaaactggggaattgaacccattgacaatgtcatgggaatgatcggaatactgcctgacatgacccccagtacagagatgtcactgagaggagttagagtcagtaaaatgggagtggatgaatattccagtactgagagagtggtcgtaagtattgatcgtttcttgagggtccgagaccagaggggaaacgtgcttttgtctcctgaagaggttagtgaaacacagggaacagagaagctgacgataacatattcatcgtctatgatgtgggagatcaatggtccggaatcagtgctagtcaacacatatcaatggatcattagaagttgggaaactgtgaagattcagtggtcccaagaccctacaatgttatacaataagatggagtttgagcccttccaatccttggtgcctaaggctgccagaggccagtatagtggatttgtgagaacgctattccagcagatgcgtgatgtgttgggaacatttgacactgtccaaataataaagctcctgccatttgcagcagccccaccggaacagagtaggatgcagttctcttctctgactgtgaacgtaaggggttcagggatgaggatacttgtgagaggcaactcccctgtgttcaactataacaaggcaaccaagaggctcacagtccttggaaaagatgcaggtgctttgacagaagatccagatgagggaacagcaggagtggaatctgcggtattaagaggatttctaattctgggcaaagaagacaaaagatatgggccagcattgagcatcaacgaattaagcaatcttgcgaaaggggagaaggctaatgtgttgatagggcaaggagacgtagtgttggtgatgaaacggaaacgggactctagcatacttactgacagccagacagcgaccaaaagaattcggatggccatcaattag---
>H6N8_Avian_KX977970_A/greater_white-fronted_goose/Netherlands/4/2006|2006.071
atggagagaataaaagaactaagagatttgatgtcgcagtctcgcactcgcgagatactgacaagaaccactgtggaccatatggccataataaagaaatatacgtcaggaagacaggagaagaatcctgcccttaggatgaaatggatgatggcaatgaaatatccgattacagcagacaagaggataatggagatgatccctgaaagaaatgagcaaggtcagactctctggagcagaacaaatgatgctgggtcagacagagtgatggtgtcacctttggctgtgacatggtggaatagaaatgggccaacgacaagtacagtccattatccaaaggtctacaaaacctattttgaaaaggtcgaaaggttaaaacatggaaccttcggtcccgttcactttcgaaatcaggttaaaatacgccgcagggttgacataaacccgggccatgcagatctcagtgctaaagaagcacaggatgtcatcatggaagtcgttttcccaaacgaagttggagccaggatattgacatcagagtcacaattaacaataacaaaggaaaagaaggaggagcttcaggactgtaagattgctcctttgatggtggcatacatgttggagagagagttggttcgcaaaaccagattcttaccagtagctggcgggacaagcagcgtgtatatcgaggtgttgcatttgacacaagggacttgctgggaacaaatgtacacaccgggaggggaggtgagaaatgatgatgttgatcagagtttgattattgctgctagaaatattgttaggagagcaacagtatcagcagacccgttggcttcgcttttggagatgtgccatagtacacaaattggcgggataaggatggtggacatccttaggcaaaacccaacagaagagcaagctgtggatatatgcaaagcagcgatgggtctaagaatcagttcatccttcagctttggaggtttcacttttaaaaggacaagtgggtcatctgtcaaaagagaagaagaggtgctcacaggcaacctccaaacattgaaaataagggtgcatgaaggatatgaggaattcacaatggttgggcgaagagcaacagccattctaaggaaagcaaccagaaggctaatccaactaatagtgagtgggagagacgagcagtcaatagctgaagcgatcatagtggcgatggttttctcacaagaggattgcatgataaaagcagtacgaggtgatttgaattttgttaacagagcaaaccagcgactaaatcctatgcatcaactcctgaggcatttccaaaaagatgcaaaagtgctgtttcagaactggggaattgaacccattgacaatgtcatggggatgatcggaatattgcctgacatgacccccagcacagagatgtcactgagaggagtgagagtcagtaaaatgggagtggatgaatattccagcactgagagagtggtcgtgagcattgatcgtttcttgagggtccgagaccagaggggaaatgtgctcttgtctcctgaagaggttagtgaaacacagggaacagagaagctgacgataacatattcatcgtccatgatgtgggagatcaatggtccggaatcagtgctagtcaacacatatcaatggatcattagaaactgggaaactgtgaagattcagtggtcccaagaccctacaatgttatacaataagatggagtttgagcccttccaatccttagtgcctaaggctgccagaggccagtatagtggatttgtgagaacgctattccagcagatgcgtgatgtgttggggacatttgacactgtccaaataataaagctcctaccatttgcagcagccccaccggaacagagtagaatgcagttctcttctctgactgtgaatgtgaggggttcaggaatgaggatacttgtgagaggcaactcccctgtgttcaattataacaaggcaaccaagaggctcacagtccttggaaaagatgcaggtgctttgacagaagatccagatgagggaacagcaggagtggaatctgcggtattaagaggatttctaattctgggcaaagaagacaaaagatatggaccagcattgagcatcaacgaattaagcaatcttgcgaaaggggagaaggctaatgtgttgatagggcaaggagacgtggtgttggtaatgaaacggaaacgggactctagcatacttactgacagccagacagcgaccaaaagaattcggatggccatcaattag---
>H9N2_Avian_MF575141_A/Eurasian_wigeon/Netherlands/4/2005|2005.822
atggagagaataaaagaactaagagatttgatgtcgcagtctcgcactcgcgagatactgacgaagaccactgtggaccatatggccataataaagaaatatacgtcaggaagacaggagaagaatcctgcccttaggatgaaatggatgatggcaatgaaatatccgattacagcagacaaaaggataatggagatgatccctgaaagaaatgagcaaggtcagactctttggagcaaaacaaatgatgctggatcagacagagtgatggtgtcacctctggctgtgacatggtggaatagaaatgggccaacgacaagtactgttcattatccaaaggtctacaaaacctactttgaaaaggtcgaaagattaaaacatggaaccttcggtcccgttcactttcggaatcaggttaaaatacgccgcagggttgacataaatccgggccatgcagatctcagtgctaaagaagcacaagatgtcatcatggaggtcgttttcccaaacgaagttggagccaggatattgacatcagagtcacaattaacaataacaaaggaaaagaaggaggagcttcaggactgtaagattgctcctttgatggtggcatacatgttggagagggaactggttcgcaaaaccagattcctaccagtagctggcggaacaagcagcgtgtacatcgaggtgttgcatttgactcaagggacctgctgggaacaaatgtacacaccgggaggggaggtgagaaatgatgatgttgatcagagtttgattattgctgctagaaatattgttaggagagcaacagtatcagcagacccgttggcttcgctcttggagatgtgccacagtacacaaattggcgggataaggatggtggacattcttagacaaaacccaacagaagagcaagctgtggatatatgcaaagcagcaatgggtctaagaatcagttcatccttcagctttggaggtttcaccttcaagaggacaagtgggtcatctgtcaaaagggaagaagaagtgctcacaggcaacctccaaacattgaaaataagagtacatgaaggatatgaggaattcacaatggtggggcgaagagcaacagccattctaaggaaagcaaccagaaggctgatccaattaatagtgagtgggagggatgagcagtcaatcgctgaagcgatcatagtggcaatggttttctcacaggaggattgcatgataaaagcagtacgaggtgatttgaattttgttaacagagcgaaccagcggctaaatcctatgcaccaactcctgaggcatttccaaaaagatgcaaaggtgctgtttcaaaactggggaattgaacccattgacaatgtcatggggatgattggaatactgcctgacatgacccccagcacagagatgtcactgagaggagtgagagtcagtaaaatgggagtggatgaatattccagtactgagagagtggttgtgagcattgatcgtttcttaagggtccgagatcagagaggaaacgtgctattgtctcctgaagaggttagtgaaacacagggaacagagaagctgacgataacatattcatcgtccatgatgtgggaaatcaatggtccggaatcagtactagtcaacacatatcaatggatcattagaaattgggaaattgtgaagattcagtggtcccaagaccctacaatgttatacaataagatggagtttgagcccttccaatccttggtgcctaaggctgccagaggccagtatagtggatttgtgaggacgctattccagcagatgcgtgatgtcttggggacatttgacactgtccaaataataaagctcctaccatttgcagcagccccaccggaacagagcaggatgcagttctcttctctgactgtgaacgtaaggggttcaggaatgagaatacttgtgagaggcaactcccctgtgttcaactacaacaaggcaactaagaggctcacagtccttggaaaggatgcaggtgccttgacagtagatccagatgagggaacagcaggagtggaatctgcggtattaagaggatttctaattctgggcaaagaagacaaaagatatggaccagcgttgagcatcaacgaattgagcaatcttgcgaaaggggagaaagctaatgtgttgatagggcaaggagacgtggtgttggtaatgaaacggaaacgggactctagcatacttactgacagccagacagcgaccaaaagaattcggatggccatcaattag---
>H1N1_Avian_MF146504_A/common_teal/Netherlands/3/2005|2005.926
atggagagaataaaagaactaagagatttgatgtcgcagtctcgcactcgcgaggtactgacgaagaccactgtggaccatatggccataataaagaaatatacgtcaggaagacaggagaagaatcctgcccttaggatgaaatggatgatggcaatgaaatatccgattacagcagacaaaaggataatggagatgatccctgaaagaaatgagcaaggtcagactctttggagcaaaacaaatgatgctggatcagacagagtgatggtgtcacctctggctgtgacatggtggaatagaaatgggccaacgacaagtactgttcattatccaaaggtctacaaaacctactttgaaaaggtcgaaagattaaaacatggaaccttcggtcccgttcactttcggaatcaggttaaaatacgccgcagggttgacataaatccgggccatgcagatctcagtgctaaagaagcacaagatgtcatcatggaggtcgttttcccaaacgaagttggagccaggatattgacatcagagtcacaattaacaataacaaaggaaaagaaggaggagcttcaggactgtaagattgctcctttgatggtggcatacatgttggagagggaactggttcgcaaaaccagattcctaccagtagctggcggaacaagcagcgtgtacatcgaggtgttgcatttgactcaagggacctgctgggaacaaatgtacacaccgggaggggaggtgagaaatgatgatgttgatcagagtttgattattgctgctagaaatattgttaggagagcaacagtatcagcagacccgttggcttcgcttttggagatgtgccacagtacacaaattggcgggataaggatggtggacattcttagacaaaacccaacagaagagcaagctgtggatatatgcaaagcagcaatgggtctaagaatcagttcatctttcagctttggaggtttcaccttcaagaggacaagtgggtcatctgtcaaaagggaagaagaagtgctcacaggcaacctccaaacattgagaataagaatacatgaaggatatgaggaattcacaatggtggggcgaagagcaacagccattctaaggaaagcaaccagaaggctgatccaattaatagtgagtgggagggatgagcagtcaatcgctgaagcgatcatagtggcaatggttttctcacaggaggattgcatgataaaagcagtacgaggtgatttgaattttgttaacagagcgaaccagcggctaaatcctatgcaccaactcctgaggcatttccaaaaagatgcaaaggtgctgtttcaaaactggggaaatgaacccattgacaatgtcatggggatgattggaatactgcctgacatgacccccagcacagagatgtcactgagaggagtgagagtcagtaaaatgggagtggatgaatattccagtactgagagagtggttgtgagcattgatcgtttcttaagggtccgagatcagagaggaaacgtgctattgtctcctgaagaggttagtgaaacacagggaacagagaagctgacgataacatattcatcgtccatgatgtgggaaatcaatggtccggaatcagtactagtcaacacatatcaatggatcattagaaattgggaaattgtgaagattcagtggtcccaagaccctacaatgttatacaataagatggagtttgagcccttccaatccttggtgcctaaggctgccagaggccagtatagtggatttgtgaggacgctattccagcagatgcgtgatgtcttggggacatttgacactgtccaaataataaagctcctaccatttgcagcagccccaccggaacagagcaggatgcagttctcttctctgactgtgaacgtaaggggttcaggaatgagaatacttgtgagaggcaactcccctgtgttcaactacaacaaggcaactaagaggctcacagtccttggaaaggatgcaggtgccttgacagaagatccagatgagggaacagcaggagtggaatctgcggtattaagaggatttctaattctgggcaaagaagacaaaagatatggaccagcattgagcatcaacgaattgagcaatcttgcgaaaggggagaaagctaatgtgttgatagggcaaggagacgtggtgttggtaatgaaacggaaacgggactctagcatacttactgacagccagacagcgaccaaaagaattcggatggccatcaattag---
>H5N2_Avian_CY021532_A/turkey/Italy/1258/2005|2005.500
atggagagaataaaagaactaagagatttgatgtcgcagtctcgcactcgcgagatactgacgaagaccactgtggaccatatggccataataaagaaatatacgtcaggaagacaggagaagaatcctgcccttaggatgaaatggatgatggcaatgaaatatccgataacagcagacaaaaggataatggagatgatccctgaaagaaatgagcaaggtcagactctttggagcaaaacaaatgatgctggatcagacagagtgatggtgtcacccctggctgtgacatggtggaatagaagtgggccaacgacaagtacagtccattatccaaaggtctacaaaacctactttgaaaaggtcgaaaggttaaaacatggaaccttcggtcctgttcactttcgaaatcaggttaaaatacgccgcagggttgacacaaacccgggccatgcagatctcagtgctaaagaagcacaagatgtcatcatggaggtcgttttcccaaacgaagttggagccaggatattgacatcagagtcacaattaacaataacaaaggaaaagaaggaggagcttcaggactgtaagattgctcctttgatggtggcatacatgttggagagggaactggttcgcaaaaccagattcctaccagtagctggcggaacaagcagcgtgtatatcgaggtgttgcatttgactcaagggacctgctgggaacagatgtacacaccgggaggggaggtgagaaatgatgatgttgatcagagtttgattattgctgctagaaatattgttaggagagcaacagtatcagcagacccgttggcttcgctcttggagatgtgccatagtacacaaattggcgggataaggatggtggacattctcagacaaaacccaacagaagaacaagctgtggacatatgcaaagcagcaatgggtctaagaatcagttcatccttcagctttggaggtttcaccttcaagaggacaagtgggtcatctgtcaaaagagaagaagaagtgctcacaggcaacctccaaacattgaaaataagagtacatgaaggatatgaggaattcacaatggtggggcgaagagcaacagccattctaaggaaagcaaccagaaggctgatccaattaatagtgagtgggagagatgagcagtcaatcgctgaagcgatcatagtggcaatggttttctcacaggaggattgcatgataaaagcagtacgaggtgatttgaattttgttaacagagcgaaccagcgactaaatcctatgcatcaactcctgaggcatttccaaaaagatgcaaaggtgctgtttcaaaactggggaattgaacccattgacaatgtcatgggaatgatcggaatactgcctgacatgacccccagcacagagatgtcactgagaggagtgagagtcagtaaaatgggagtggatgaatattccagtactgagagagtggttgtgagcattgatcgtttcttaagggtccgagatcagagaggaaacgtgctattgtctcctgaggaggttagtgaaacacagggaacagagaagctaacgataacatattcatcgtccatgatgtgggaaatcaatggtccggaatcagtgctagtcaacacatatcaatggatcattagaaattgggaaattgtgaagattcagtggtcccaagaccctacaatgttatacaataagatggagtttgagcccttccaatccttggtgcctaaggctgccagaggccagtatagcgggtttgtgaggacgctattccagcagatgcgtgatgtgttggggacatttgacactgtccaaataataaagctcctaccatttgcagcagccccaccggaacagagtaggatgcagttctcttcgctgactgtgaacgtaaggggttcaggaatgagaatacttgtgagaggcaactcccctgtgttcaactacaacaaggcaaccaaaaggctcacagtccttggaaaggatgcaggtgccttgacagaagatccagatgagggaacagcaggagtggaatctgcggtattaaggggatttctaattctgggcaaagaagacaaaagatatggaccagcattgagcatcaacgaattgagcaatcttgcgaaaggggagaaagctaatgtgttgatagggcaaggagacgtggtgttggtaatgaaacggaaacgggactctagcatacttactgacagccagacagcgaccaaaagaattcggatggccatcaattag---
>H5N2_Avian_CY022636_A/turkey/Italy/1325/2005|2005.500
atggagagaataaaagaactaagagatttgatgtcgcagtctcgcactcgcgagatactgacgaagaccactgtggaccatatggccataataaagaaatatacgtcaggaagacaggagaagaatcctgcccttaggatgaaatggatgatggcaatgaaatatccgataacagcagacaaaaggataatggagatgatccctgaaagaaatgagcaaggtcagactctttggagcaaaacaaatgatgctggatcagacagagtgatggtgtcacccctggctgtgacatggtggaatagaagtgggccaacgacaagtacagtccattatccaaaggtctacaaaacctactttgaaaaggtcgaaaggttaaaacatggaaccttcggtcctgttcactttcgaaatcaggttaaaatacgccgcagggttgacacaaacccgggccatgcagatctcagtgctaaagaagcacaagatgtcatcatggaggtcgttttcccaaacgaagttggagccaggatattgacatcagagtcacaattaacaataacaaaggaaaagaaggaggagcttcaggactgtaagattgctcctttgatggtggcatacatgttggagagggaactggttcgcaaaaccagattcctaccagtagctggcggaacaagcagcgtgtatatcgaggtgttgcatttgactcaagggacctgctgggaacagatgtacacaccgggaggggaggtgagaaatgatgatgttgatcagagtttgattattgctgctagaaatattgttaggagagcaacagtatcagcagacccgttggcttcgctcttggagatgtgccatagtacacaaattggcgggataaggatggtggacattctcagacaaaacccaacagaagaacaagctgtggacatatgcaaagcagcaatgggtctaagaatcagttcatccttcagctttggaggtttcaccttcaagaggacaagtgggtcatctgtcaaaagagaagaagaagtgctcacaggcaacctccaaacattgaaaataagagtacatgaaggatatgaggaattcacaatggtggggcgaagagcaacagccattctaaggaaagcaaccagaaggctgatccaattaatagtgagtgggagagatgagcagtcaatcgctgaagcgatcatagtggcaatggttttctcacaggaggattgcatgataaaagcagtacgaggtgatttgaattttgttaacagagcgaaccagcgactaaatcctatgcatcaactcctgaggcatttccaaaaagatgcaaaggtgctgtttcaaaactggggaattgaacccattgacaatgtcatgggaatgatcggaatactgcctgacatgacccccagcacagagatgtcactgagaggagtgagagtcagtaaaatgggagtggatgaatattccagtactgagagagtggttgtgagcattgatcgtttcttaagggtccgagatcagagaggaaacgtgctattgtctcctgaggaggttagtgaaacacagggaacagagaagctaacgataacatattcatcgtccatgatgtgggaaatcaatggtccggaatcagtgctagtcaacacatatcaatggatcattagaaattgggaaattgtgaagattcagtggtcccaagaccctacaatgttatacaataagatggagtttgagcccttccaatccttggtgcctaaggctgccagaggccagtatagtgggtttgtgaggacgctattccagcagatgcgtgatgtgttggggacatttgacactgtccaaataataaagctcctaccatttgcagcagccccaccggaacagagtaggatgcaattctcttcgctgactgtgaacgtaaggggttcaggaatgagaatacttgtgagaggcaactcccctgtgttcaactacaacaaggcaaccaaaaggctcacagtccttggaaaggatgcaggtgccttgacagaagatccagatgagggaacagcaggagtggaatctgcggtattaaggggatttctaattctgggcaaagaagacaaaagatatggaccagcattgagcatcaacgaattgagcaatcttgcgaaaggggagaaagctaatgtgttgatagggcaaggagacgtggtgttggtaatgaaacggaaacgggactctagcatacttactgacagccagacagcgaccaaaagaattcggatggccatcaattag---
>H4N6_Avian_CY076991_A/dunlin/Sweden/1/2005|2005.500
atggagagaataaaagaactaagagatttgatgtcgcagtctcgcactcgcgagatactgacaaaaaccactgtggaccatatggccataataaagaaatacacgtcaggaagacaggagaagaatcctgcccttaggatgaaatggatgatggcaatgaaatatccgattacagcagacaaaaggataatggagatgatccctgaaagaaatgagcaaggtcagactctctggagcaaaacaaatgatgctggatcagacagagtgatggtgtcgcctctggctgtgacatggtggaatagaaatgggccaacgacaagcacagtccattatccaaaggtctacaaaacctactttgaaaaggtcgaaaggttaaaacatggaactttcggtcccgtccactttcgaaatcaggttaaaatacgccgcagggttgacataaacccaggccatgcagatctcagtgctaaagaagcacaagatgtcatcatggaggttgttttcccaaacgaagttggagccaggatattgacatcagagtcacaactaacaataacaaaggaaaagaaggaggagcttcaggactgtaagattgctcctttgatggtggcatacatgttggagagagaactggttcgtaagaccagattcctaccagtagctggcggaacaagtagcgtgtatatcgaggtgttgcatttgactcaagggacctgctgggaacaaatgtacacaccgggaggggaggtgagaaatgatgatgttgatcaaagtttgattattgctgctagaaatattgttagaagagcaacagtatcagcagacccattggcttcgcttttggagatgtgccatagtacacaaattggcgggataaagatggtagacattcttagacaaaacccaacagaagagcaagctgtggatatatgcaaagcagcaatgggtctaagaatcagttcatccttcagctttggaggtttcactttcaaaaggacaagtgggtcatctgtcaaaagagaagaagaagtgctcacaggcaacctccaaacattgaaaataagagtacatgaaggatatgaggaattcacaatggttgggcgaagagcaacagccattctaaggaaagcaaccagaaggctgatacaattaatagtgagtggaagagacgagcagtcaatcgctgaagcgatcatagtggcaatggttttctcacaagaggattgcatgataaaagcagtacgaggtgatttgaattttgttaacagagcgaaccagcggctaaatcctatgcatcaactcctgaggcatttccaaaaagatgcaaaggtgctgtttcaaaactggggaattgaacccattgacaatgtcatggggatgatcggaatattgcctgatatgacccccagtacagagatgtcactgagaggagtgagagtcagtaaaatgggagtggatgaatattccagtactgagagagtggtcgtgagcattgatcgtttcttgagggtccgagaccagaggggaaatgtgctcttatctcctgaagaagttagtgaaacacaaggaacagagaagctgacgataacatattcatcgtccatgatgtgggaaatcaatggtccagaatcagtgctagttaacacataccaatggatcattagaaattgggaaactgtgaagattcagtggtcccaagaccctacaatgttatacaataagatggagtttgagcccttccaatccttggtgcctaaggctgccagaggccagtatagtggatttgtgaggacgctatttcaacagatgcgtgatgtgctggggacatttgacactgttcaaataataaagctcctaccatttgcagcagccccaccggaacagagcaggatgcagttctcttctctgactgttaacgtaaggggttcaggaatgagaatacttgtgagaggcaactcccctgtgttcaactataacaaggcaaccaagaggctcacagtccttggaaaggatgcaggtgctttggcagaagatccagatgagggaacagcaggagtggaatctgcggtattaagagggtttctaattctgggcaaagaagacaaaagatatggaccagcattgagcatcaacgaattgagcaatcttgcgaaaggggagaaggctaatgtgttgatagggcaaggagacgtggtgttggtaatgaaacggaaacgagactctagcatacttactgacagccagacagcgaccaaaagaattcggatggccatcaattag---
>H6N2_Avian_CY041369_A/Eurasian_wigeon/Sweden/1/2004|2004.500
atggagagaataaaagaactaagagatttgatgtctcagtctcgcactcgcgagatactgacaaaaaccactgtggaccatatggccataataaagaaatacacgtcaggaagacaggagaagaatcctgcccttaggatgaaatggatgatggcaatgaaatatccgattacagcagacaaaaggataatggagatgatccctgaaagaaatgagcaaggtcagactctctggagcaaaacaaatgatgctggatcagacagagtgatggtgtcgcctctggctgtgacatggtggaatagaaatgggccaacgacaagcacagtccattatccaaaggtctacaaaacctactttgaaaaggtcgaaaggttaaaacatggaaccttcggtcccgtccactttcgaaatcaggttaaaatacgccgcagggttgacataaacccaggccatgcagatctcagtgctaaagaagcacaagatgtcatcatggaggtcgttttcccaaacgaagttggagccaggatattgacatcagagtcacaactaacaataacaaaggaaaagaaggaggagcttcaggactgtaagattgctcctttgatggtggcatacatgttggagagagaactggttcgtaagaccagattcctaccagtagctggcggaacaagtagcgtgtatatcgaggtgttgcatttgactcaagggacctgctgggaacaaatgtacacaccaggaggggaggtgagaaatgatgatgttgatcagagtttgattattgctgctagaaatattgttagaagagcaacagtatcagcagacccattggcttcgcttttggagatgtgccatagtacacaaattggcgggataaggatggtagacattcttagacaaaacccaacagaagagcaagctgtggatatatgcaaagcagcaatgggtctaagaatcagttcatccttcagctttggaggtttcactttcaaaaggacaagtgggtcatctgtcaaaagagaagaagaagtgctcacaggcaacctccaaacattgaaaataagagtacatgaaggatatgaggaattcacaatggttgggcgaagagcaacagccattctaaggaaagcaaccagaaggctgatacaattaatagtgagtgggagagacgagcagtcaatcgctgaagcgatcatagtggcaatggttttctcacaagaggattgcatgataaaagcagtacgaggtgatttgaattttgttaacagagcgaaccagcggctaaatcctatgcatcaactcctgaggcatttccaaaaagatgcaaaggtgctgtttcaaaactggggaattgaacccattgacaatgtcatggggatgatcggaatattgcctgatatgacccccagtacagagatgtcactgagaggagtgagagtcagtaaaatgggagtggatgaatattccagtactgagagagtggtcgtgagcattgatcgtttcttgagggtccgagaccagaggggaaatgtgctcttgtctcctgaagaagttagtgaaacacaaggaacagagaaactgacgataacatattcatcgtccatgatgtgggaaatcaatggtccagaatcagtgctagtcaacacatatcagtggatcatcagaaattgggaaactgtgaagattcagtggtcccaagaccctacaatgttatacaataagatggagtttgagcccttccaatccttggtgcctaaggctgccagaggccagtatagtggatttgtgaggacgctatttcaacagatgcgtgatgtgctggggacatttgacactgttcaaataataaagctcctaccatttgcagcagccccaccggaacagagcaggatgcagttctcttctctgactgtgaacgtaaggggttcaggaatgagaatacttgtgagaggcaactcccctgtgttcaactataacaaggcaaccaagaggctcacagtccttggaaaggatgcaggtgctttgacagaagatccagatgagggaacagcaggagtggaatctgcggtattaagagggtttctaattctgggcaaagaagacaaaagatatggaccagcattgagcatcaacgaattgagcaatcttgcgaaaggggagaaggctaatgtgttgatagggcaaggagacgtggtgttggtaatgaaacggaaacgagactctagcatacttactgacagccagacagcgaccaaaagaattcggatggccatcaattag---
>H5N3_Avian_CY046147_A/duck/France/06436/2006|2006.216
atggagagaataaaagaattaagagagttgatgtcgcagtctcgcactcgcgagatactgacaaaaaccaccgtggaccatatggccataataaagaaatacacgtcaggaagacaggagaagaatcctgcccttaggatgaaatggatgatggcaatgaaatatccgattacagcagacaaaaggataatggagatgatccctgaaagaaatgagcaaggtcagactctctggagcaaaacaaatgatgctggatcagacagagtgatggtgtcgcctctggctgtgacatggtggaatagaaatgggccaacgacaagcacaatccattatccaaaggtctacaaaacttactttgaaaaggtcgaaaggttaaaacatggaaccttcggtcccgtccactttgggaatcaggtaaagatacgccgcaagggtgacataaacccaggccatgcagatctcagtgctaaagaagcacaagatgtcatcatggaggtcgtctctccaaacgaagttggagccaggatattgacatcagagtcacaattaacaataacaaaggaaaagaaggaggagcttcaggactgtaagattgctcctttgatggtggcatacatgttggagagagaactggttcgtaagaccagattcctaccagtagctggcggaacaagtagcgtgtatatcgaggtgttgcatttgacccaagggacttgctgggaacaaatgtacacaccaggaggggaggtgagaaatgatgatgttgatcagagtttgattattgctgctagaaatattgttaggagagcaacagtatcagcagacccattagcttcgcttttggatatgtgccatagtacacaaattggcgggataaggatggtggacattcttagacaaaacccaacagaagagcaagctgtggatatatgcaaagcagcaatgggtctaagaatcagttcatccttcagctttggaggtttcactttcaaaaggacaagtgggtcatctgtcaaaagagaagaagaagtgctcacaggcaacctccaaacattgaaaataagagtacatgaaggatatgaggaattcacaatggttgggcgaagagcaacagccattctaaggaaagcaaccagaaggctgatccaattaatagtgagtggaagagacgaacagtcaatcgctgaagcgatcatagtggcaatggttttctcacaagaagattgcatgataaaggcagtacgaggtgatttgaattttgttaacagagcgaaccagcggctaaatcctatgcatcaactcctgaggcatttccaaaaagatgcaaaggtgctgtttcaaaactggggaattgaacccattgacaatgtcatggggatgattggaatattacctgatatgacccccagtacagaaatgtcattgagaggagtgagagtcagtaaaatgggagtggatgagtattccagtactgagagagtggtcgtgagcattgatcgtttcttgagggtccgagaccagaggggaaatgtgctcttgtctcctgaggaagttagtgaaacacaaggaacagagaagctgacgataacatattcatcgtccatgatgtgggaaatcaatggtccagaatcggtgctagtcaacacataccagtggatcatcagaaattgggaaactgtgaagattcagtggtcccaagaccctacaatgttatacaataagatggagtttgagcccttccaatccttggtgcctaaagctgccagaggccagtatagtggatttgtgaggacgctatttcaacagatgcgtgatgtgctggggacatttgacactgttcaaataataaagctcctaccatttgcagcagccccaccggaacagagtaggatgcagttctcttctctgactgtgaacgtaaggggttcaggaatgagaatacttgtgagaggcaattcccctgtgttcaactataacaaggcaaccaagaggctcacagttcttggaaaggatgcaggtgctttgacagaagatccagatgagggaacagcaggagtggaatctgcagtattaagagggtttctaattctgggcaaagaagacaaaagatatggaccagcattgagcatcaacgaattgagtaatcttgcgaaaggggagaaggctaatgtgttgatagggcaaggagacgtggtgttggtaatgaaacggaaacgggactctagcatacttactgacagccagacagcgaccaaaagaattcggatggccatcaattag---
>H5N1_Avian_CY046134_A/duck/France/05066b/2005|2005.500
atggagagaataaaagaactaagagatttgatgtcgcagtctcgcactcgcgagatactgacaaaaaccaccgtggaccatatggccataataaagaaatatacatcaggaagacaggagaagaaccctgcccttaggatgaaatggatgatggcaatgaaatatccgattacagcagataaaaggataatggagatgattcctgaaagaaatgagcaaggtcagactctctggagcaaagctaatgatgctgggtcagacagagtgatggtgtcacctctggctgtgacatggtggaatagaaatgggccaacgacaagtacagtccattatccaaaggtctacaaaacctattttgaaaaggtcgaaaggttaaagcatggaaccttcggccccgttcactttcgaaatcaggttaaaatacgccgcagggttgatataaacccaggccatgcagatctcagtgctaaagaagcacaagatgtcatcatggaggtcgttttcccaaacgaagttggagccaggatattgacatcagagtcgcaattaacaataacaaaggaaaagaaggaggagcttcaggactgtaagattgctcctttgatggtggcatacatgttggagagagagctggttcgtagaaccagattcctgccagtagctggcggaacaagcagcgtgtacatcgaggtattgcatttgactcaagggacctgctgggaacaaatgtacacaccgggaggggaggtgagaaatgatgatcttgatcagagtttgatcattgctgctagaaatattgttaggagagcaacagtatcagcagacccgttggcttcgctcttggagatgtgccatagtacacaaattggcgggataagaatggtggacattcttagacaaaacccaacagaagagcaagctgtggatatatgcaaagcagcaatgggtctaagaatcagttcatccttcagctttggaggtttcactttcaaaaggacaagtgggtcatctgtcaaaagagaagaagaagtgctcacaggcaaccttcaaacattgaaaataagagtacatgaaggatatgaggaattcacaatggttgggcgaagagcaacagccattctaaggaaagcaaccagaaggctgatccaactaatagtgagtgggagagacgagcagtcaatcgctgaagcgatcatagtggcaatggttttctcacaagaggattgcatgataaaagcagtacgaggtgatttgaattttgttaacagggcgaatcagcggctaaatcctatgcatcaacttctgaggcatttccaaaaagatgcaaaggtgctgtttcaaaactgggggattgaacccattgacaatgtcatggggatgatcgggatactgcctgacatgacccccagcacagagatgtcactgagaggagtgagagtaagtaaaatgggagtggatgaatactccagtactgagagagtggtcgtgagcattgaccgtttcttgagggtccgagatcagagaggaaacgtgctcttgtctcctgaagaggttagtgaaacacagggaacagagaaactgacgataacatattcatcgtccatgatgtgggaaatcaatggtccggaatcagtgctagtcaacacgtatcaatggatcattagaaattgggaaactgtgaagattcagtggtcccaagaccctacaatgttatacaataagatggagtttgagcccttccaatccttggtgcctaaggccgccagaggccagtatagcggatttgtgaggacgctattccagcagatgcgtgatgtgctggggacatttgacactgtccaaataataaagctcctaccatttgcagcggccccaccggaacagagtaggatgcaattctcttctctgacggtgaatgtaaggggttcaggaatgagaatacttgtgagaggcaactcccctgtgttcaactataacaaggcaaccaagaggctaacagtccttggaaaggatgcaggtgccttgacagaagatccagatgagggagcagcaggagtggaatctgcggtgttaagaggatttctaattctgggcaaagaagacaagagatatggaccagcactgagcatcaacgaattgagcaatcttgcgaaaggggagaaagctaatgtgttgatagggcaaggagacgtggtgttggtaatgaaacggaaacgggactctagcatacttactgacagccagacagcgaccaaaagaattcggatggccatcaattag---
>H5N3_Avian_CY046117_A/duck/France/02166/2002|2002.500
atggagagaataaaagaactaagagatttgatgtcgcagtctcgcactcgcgagatactgacaaaaaccactgtggaccatatggccataataaagaaatatacgtcaggaagacaggaaaaaaatcctgctcttaggatgaaatggatgatggcaatgaaatatccgattacagcagacaaaaggataatggagatgatccctgaaagaaatgagcaaggtcagactctctggagcaaaacaaatgatgctggatcagacagagtgatggtgtcacctctggctgtgacatggtggaatagaaatgggccaacaacaagtacagtccattatccaaaggtatacaaaacctattttgaaaaggtcgaaaggttaaaacatggaaccttcggtcccgttcactttcgaaatcaggttaaaatacgccgcagagttgacataaacccgggccatgcagatctcagtgctaaagaagcacaagatgtcatcatggaggtcgttttcccaaacgaagttggagccaggatattgacatcagagtcacaattaacaataacaaaagaaaagaaggaagagcttcaggactgtaagattgctcctttgatggtggcatacatgttggagagagaactggttcgcaaaaccagattcctaccagtagctggtgggacaagcagcgtgtatatcgaggtgttgcatttgactcaagggacctgctgggaacaaatgtacacaccgggaggggaggtgagaaatgatgacgttgatcagagtttgattattgctgctagaaacattgttaggagagcaacagtatcagcagacccattggcttcgcttttggagatgtgccatagtacacaaattggcgggataaggatggtggacattcttagacaaaacccaacagaagagcaagctgtggatatatgcaaagcagcgatgggtctaagaatcagttcatccttcagctttggaggtttcactttcaaaaggacaagtggatcatctgccaaaagagaagaagaagtgctcacaggcaacctccaaacattgaaaataagagtacatgaaggatatgaggaattcacaatggttgggcgaagagcaacagccattctaaggaaggcaaccagaaggctaatccagttaatagtaagtgggagagacgagcagtcaatcgctgaagcaatcatagtggcaatggttttctcacaagaggattgcatgataaaagcagtacgaggtgatttgaattttgttaacagagcgaaccagcggctaaatcctatgcatcaactcctgaggcatttccaaaaagatgcaaaggtgctgtttcaaaactggggaattgaacccattgacaatgtcatgggaatgatcggaatattgcctgacatgacccccagtacagagatgtcactgagaggagtgagagtcagcaaaatgggagtggatgaatattccagtactgagagagtggtcgtgagcattgatcgtttcttaagggtccgagaccagaggggaaacgtgctcttgtcccctgaagaggttagtgaaacacagggaacagagaagctgacgataacatattcatcgtccatgatgtgggagatcaatggtccggaatcagtgctggtcaacacatttcaatggatcattagaaattgggaaactgtgaagattcagtggtcccaagaacctacaatgttatacaataagatggagtttgagcccttccaatccttggtgcctaaggctgccagaggccaatatagtggatttgtgagaacgctattccagcagatgcgtgatgtgctggggacatttgatactgtccaaataataaagctcctaccatttgcagcagccccaccggaacagagtaggatgcagttctcttctctgactgtgaacgtaaggggttcaggaatgagaatacttgtgagaggcaactcccctgtgttcaactacaacaaggcaaccaagaggctcacagtccttggaaaggatgcaggtgctttgacagaagatccagatgagggaacagcaggagtggaatctgcggtactaagaggatttctaatcctgggcaaggaagacaaaagatatggaccagcattgagcatcaacgaattgagcaatcttgcgaaaggggagaaggctaatgtgttgatagggcaaggagacgtagtgttggtaatgaaacggaaacgggactctagcatacttactgacagccagacagcgaccaaaagaattcggatggccatcaattag---
>H10N4_Avian_MF575187_A/ruddy_turnstone/Netherlands/1/2008|2008.740
atggagagaataaaagaactaagagatttgatgtcgcagtctcgcactcgcgagatactgacaaaaactactgtggaccatatggcaataataaagaaatatacgtcagggagacaggagaagaatcctgcccttagaatgaaatggatgatggcaatgaaatatccgatcacagcagacaaaaggataatggagatgatccctgaaaggaatgagcaaggtcaaactctctggagcaaaacaaatgatgctggatcagacagggtgatggtgtcacctttggccgtgacatggtggaatagaaatgggccaacgacaagtacagtccattatccaaaggtctacaaaacctatttcgaaaaggtcgaaaggttaaaacatggaaccttcggtcccgttcactttcgaaatcaggttaagatacgccgcagggttgacataaacccgggccatgcagatctcagtgctaaagaagcacaagatgtcatcatggaagtcgttttcccaaacgaagttggagccagaatattgacatcagagtcacaattaacaataacaaaggaaaagaaagaggagctccaggactgtaagattgctcctttgatggtggcatacatgttggagagagaactggttcgtaaaaccagattcctaccagtagcgggcgggacaagcagtgtatatatcgaggtgctgcatttgactcaagggacctgctgggaacaaatgtacacacctggaggggaggtgagaaatgatgatgttgatcagagcttgattattgctgccagaaacattgttaggagagcaacagtatcagcagacccgttggcttcgctcttggagatgtgccatagtacacaaattggcgggataaggatggtggacatccttagacaaaacccaacagaagagcaagctgtggatatatgcaaagcagcaatgggtctaagaatcagttcatctttcagctttgggggtttcactttcaaaaggacaagtgggtcatctgtcaaaagagaagaagaagtgctcacaggcaacctccaaacattgaaaataagagtacatgaaggatatgaggaattcacaatggttgggcgaagggcaacagccattctaaggaaagcaaccagaaggctgatccaattaatagtgagtgggagagacgagcagtcaatcgccgaagcgatcatagtggcaatggttttctcacaagaggactgcatgataaaagcagtacgaggtgatttgaattttgtcaacagagcgaatcaacggctaaatcctatgcatcaactcctgaggcatttccaaaaggatgcaaaggtgctgtttcaaaactggggagttgagcccattgacaatgtcatggggatgatcggaatattgcctgacatgacccccagcacagagatgtcactgagaggagtgagagtcagtagaatgggagtggatgagtattccagtactgagagagtggttgtgagcattgatcgtttcttgagggtccgagaccagagggggaacgtgctcttgtctcctgaagaggttagtgaaacacagggaacagagaagttgacgataacatattcatcgtccatgatgtgggagatcaacggtccggaatcagtgctagtcaacacatatcaatggatcattagaaattgggaaactgtgaagatccaatggtcccaagaccctacaatgttatacaataagatggagtttgaacccttccaatccttggtgcctaaggctgccagaggccagtatagtggatttgtgaggacgctattccagcagatgcgtgatgtcatggggacatttgacactgttcaaataataaagctcctaccatttgcagcagccccaccggaacagagtaggatgcagttctcttccctaactgtaaacgtgaggggttcaggaatgaggatacttgtgagaggcaactcccctgtgttcaactatagcaaggcaaccaaaagactcacaatccttggaaaggatgcaggtgccttgacagaggacccagaagagggaacagcaggagtggaatctgcggtattaagaggatttctaattctgggcaaagaagacaaaagatatggaccagcattgagcatcaacgaattgagcaatcttgcgaaaggggagaaggctaatgtgttgatagggcaaggagacgtggtgttggtaatgaaacggaaacgggactctagcatacttactgacagccagacagcgaccaaaagaattcggatggccatcaattaa---
>H2N3_Avian_CY122291_A/common_teal/Netherlands/2/2008|2008.500
atggagagaataaaagaactaagagatttgatgtcgcagtctcgcactcgcgagatactgacaaaaactactgtggaccatatggccataataaagaaatatacgtcaggaagacaggagaagaatcctgctcttaggatgaaatggatgatggcaatgaaatatccgattacagcagacaaaaggataatggagatgatccctgaaaggaatgagcaaggtcaaactctctggagcaaaacaaatgatgctggatcagacagggtgatggtgtcacctctggctgtgacatggtggaatagaaatgggccaacgacaaatacagtccattatccaaaggtctacaaaacctatttcgaaaaggtcgaaaggttaaaacatggaaccttcggtcccgttcactttcgaaatcaggttaagatacgccgcagagttgacataaacccgggccatgcagatctcagcgctaaagaagcacaagatgtcatcatggaggttgttttcccaaacgaagttggagccaggatattgacatcagagtcacaactaacaataacaaaggaaaagaaagaggagcttcaggactgtaaaattgctcctttgatggtggcatacatgttggagagagaactggttcgtaaaaccagattcctaccagtagcgggcggaacaagcagcgtgtatatcgaggtgttgcatttaacccaagggacctgctgggaacaaatgtacacacctggaggggaggtgagaaatgatgatgttgatcagagcttaattattgctgccagaaacattgttaggagagcaacagtatcagcggacccgttggcttcgctcttggagatgtgccatagtacacaaattggcgggataaggatggtggacatccttagacaaaaccctacagaagagcaagctgtggatatatgcaaagcagcaatgggtctaagaatcagttcatccttcagctttggaggtttcactttcaaaaggacaagtgggtcatctgtcaaaagagaagaagaagtgctcacaggcaacctccaaacattgaaaataagggtacatgaaggatatgaggaattcacaatggttgggcgaagagcaacagccattctaaggaaagcaaccagaaggctgatccaattaatagtgagtgggagagacgagcagtcaatcgccgaagcgatcatagtggcaatggttttctcacaagaggattgcatgataaaagcagtacgaggtgatttgaattttgtcaacagagcaaatcagaggctaaatcctatgcatcagctcctaaggcatttccaaaaggatgcaaaggtgctgtttcaaaactggggaattgaacccattgacaatgtcatggggatgatcgggatattgcctgacatgacccccagcacagagatgtcactgagaggagtgagagtcagtaaaatgggagtggatgaatattccagtactgagagagtggttgtgagcattgatcgtttcttgagggtccgagaccagaggggaaacgtgctcttgtctcctgaagaggttagtgaaacacaggggacagagaagctgacgataacatattcatcgtccatgatgtgggaaatcaatggtccggaatcagtgctagtaaacacatatcaatggatcattagaaattgggaaactgtgaagattcaatggtcccaagaccctacaatgttatacaataagatggagtttgaacccttccaatccttggtgcctaaagctgccagaggccagtacagtggatttgtgaggacgctattccagcagatgcgtgatgtgctggggacatttgacactgtccaaataataaagctcctaccatttgcagcagccccaccggaacagagtaggatgcagttctcttctctaactgtaaacgtaaggggttcaggaatgaggatacttgtgagaggcaactcccctgtgttcaactataacaaggcaactaagagactcacagtccttgggaaggatgcaggtgccttgacagaggacccagatgagggaacagcaggagtggaatctgcagtattaagaggatttctaattctgggcaaagaagacaaaagatatggaccagcattgagcatcaatgaattgggcaatcttgcgaaaggggagaaggctaatgtattgatagggcaaggagacgtggtgttggtaatgaaacggaaacgagactctagcatacttactgacagccagacagcgaccaaaagaattcggatggccatcaattag---
>H7N7_Avian_KF260722_A/duck/Fujian/5408/2008|2008.500
atggagagaataaaagaactaagagatttgatgtcacagtctcgcactcgcgagatactgacaaaaactactgtggaccatatggccataataaagaaatatacgtcaggaagacaggagaagaatcctgctcttaggatgaagtggatgatggcaatgaaatatccgattacagcagacaaaaggataatggagatgatccctgaaaggaatgagcaaggtcaaactctctggagcaaaacaaatgatgctggatcggacagggtgatggtgtcacctctggctgtgacatggtggaatagaaatgggccaacgacaagtacagtccattatccaaaggtctacaaaacctattttgaaaaggtcgaaaggttaaaacacggaaccttcggtcccgtccactttcgaaatcaggttaagatacgccgcagggttgacataaacccgggccatgcagatctcagcgctaaagaagcacaagatgtcatcatggaggttgttttcccaaacgaagttggagccaggatattgacatcagagtcacaattaacaataacaaaagaaaagaaagaggagcttcaggactgtaagattgctcctttgatggtagcatacatgttggagagagaactggttcgtaaaaccagattcctaccagtagcgggtgggacaagcagcgtatacatcgaggtgttgcatttaactcaagggacctgctgggaacaaatgtacacacctggaggggaggtgagaaatgatgatgttgatcagagcttaattattgctgccagaaacattgttaggagagcaacagtctcagcagacccattggcttcgctcttggagatgtgccatagtacacaaattggcgggataagaatggtggacatccttagacaaaacccaacagaagagcaagctgtggatatatgcaaagcagcaatgggtttaagaatcagttcatccttcagctttggaggtttcactttcaaaaggacaagtgggtcatctgtcaaaagagaagaagaagtgctcacaggcaacctccaaacattaaaaataagagtacatgaagggtatgaggaattcacaatggttgggcgaagagcaacagccattctaaggaaagcaaccagaaggcttatccaattaatagtgagtgggagagacgagcagtcaatcgccgaagcgatcatagtggcaatggttttctcacaagaggattgcatgataaaagcagtgcgaggtgatttgaattttgttaacagagcgaaccagcggttaaatcctatgcatcaactcctgaggcatttccaaaaggatgcaaaggtgctgtttcaaaactggggagttgagcccattgataatgtcatggggatgatcggaatattgcctgacatgacccccagcacagagatgtcactgagaggagtgagggtcagtaaaatgggagtggatgagtactccagtactgagagagtggtcgtgagcattgatcgtttcctgagggtccgagaccagaggggaaacgtgctcttatctcctgaagaggttagtgaaacacaggggacagagaagctgacgataacatattcatcgtccatgatgtgggaaatcaatggtccggaatcagtgctagtcaacacatatcaatggatcattagaaattgggaaactgtgaagattcaatggtcccaagaccctacaatgttatacaataagatggaatttgaacccttccaatccttggtacctaaggctgccagaggccagtatagtgggtttgtgaggacgctattccagcagatgcgtgatgtgctggggacatttgacactgtccaaataataaagctcctaccatttgcagcagccccaccggaacagagtaggatgcaattctcttctttaactgtaaacgtaaggggttcaggaatgagaatacttgtaagaggcaactcccctgtgttcaactataacaaggcaaccaagagactcacagtcctcggaaaggatgcaggtgctttgacagaggacccagatgagggaacagcaggagtggagtctgcggtattaagaggatttctaattctgggcaaagaagacaaaagatatggaccagcattgagcatcaacgaattgagcaatcttgcgaaaggggagaaggctaatgtgttgatagggcaaggagacgtggtgttggtaatgaaacggaaacgggactctagcatacttactgacagccagacagcgaccaaaagaattcggatggccatcaattag---
>H7N7_Avian_KF260779_A/duck/Fujian/5448/2008|2008.500
atggagagaataaaagaactaagagatttgatgtcacagtctcgcactcgcgagatactgacaaaaactactgtggaccatatggccataataaagaaatatacgtcaggaagacaggagaagaatcctgctcttaggatgaagtggatgatggcaatgaaatatccgattacagcagacaaaaggataatggagatgatccctgaaaggaatgagcaaggtcaaactctctggagcaaaacaaatgatgctggatcggacagggtgatggtgtcacctctggctgtgacatggtggaatagaaatgggccaacgacaagtacagtccattatccaaaggtctacaaaacctattttgaaaaggtcgaaaggttaaaacacggaaccttcggtcccgtccactttcgaaatcaggttaagatacgccgcagggttgacataaacccgggccatgcagatctcagcgctaaagaagcacaagatgtcatcatggaggttgttttcccaaacgaagttggagccaggatattgacatcagagtcacaattaacaataacaaaagaaaagaaagaggagcttcaggactgtaagattgctcctttgatggtagcatacatgttggagagagaactggttcgtaaaaccagattcctaccagtagcgggtgggacaagcagcgtatacatcgaggtgttgcatttaactcaagggacctgctgggaacaaatgtacacacctggaggggaggtgagaaatgatgatgttgatcagagcttaattattgctgccagaaacattgttaggagagcaacagtctcagcagacccattggcttcgctcttggagatgtgccatagtacacaaattggcgggataagaatggtggacatccttagacaaaacccaacagaagagcaagctgtggatatatgcaaagcagcaatgggtttaagaatcagttcatccttcagctttggaggtttcactttcaaaaggacaagtgggtcatctgtcaaaagagaagaagaagtgctcacaggcaacctccaaacattaaaaataagagtacatgaagggtatgaggaattcacaatggttgggcgaagagcaacagccattctaaggaaagcaaccagaaggcttatccaattaatagtgagtgggagagacgagcagtcaatcgccgaagcgatcatagtggcaatggttttctcacaagaggattgcatgataaaagcagtgcgaggtgatttgaattttgttaacagagcgaaccagcggttaaatcctatgcatcaactcctgaggcatttccaaaaggatgcaaaggtgctgtttcaaaactggggagttgagcccattgataatgtcatggggatgatcggaatattgcctgacatgacccccagcacagagatgtcactgagaggagtgagggtcagtaaaatgggagtggatgagtactccagtactgagagagtggtcgtgagcattgatcgtttcctgagggtccgagaccagaggggaaacgtgctcttatctcctgaagaggttagtgaaacacaggggacagagaagctgacgataacatattcatcgtccatgatgtgggaaatcaatggtccggaatcagtgctagtcaacacatatcaatggatcattagaaattgggaaactgtgaagattcaatggtcccaagaccctacaatgttatacaataagatggaatttgaacccttccaatccttggtacctaaggctgccagaggccagtatagtgggtttgtgaggacgctattccagcagatgcgtgatgtgctggggacatttgacactgtccaaataataaagctcctaccatttgcagcagccccaccggaacagagtaggatgcaattctcttctttaactgtaaacgtaaggggttcaggaatgagaatacttgtaagaggcaactcccctgtgttcaactataacaaggcaaccaagagactcacagtcctcggaaaggatgcaggtgctttgacagaggacccagatgagggaacagcaggagtggagtctgcggtattaagaggatttctaattctgggcaaagaagacaaaagatatggaccagcattgagcatcaacgaattgagcaatcttgcgaaaggggagaaggctaatgtgttgatagggcaaggagacgtggtgttggtaatgaaacggaaacgggactctagcatacttactgacagccagacagcgaccaaaagaattcggatggccatcaattag---
>H7N1_Avian_CY025148_A/turkey/Italy/4617/1999|1999.951
atggagagaataaaagaactaagagatttgatgtcgcagtctcgcactcgcgagatactgacaaaaaccactgtggaccatatggccataataaagaaatatacgtcaggaagacaggagaagaatcctgcccttaggatgaaatggatgatggcamtgaaatatccgattacagcagacaaaaggataatggagatgatccctgaaagaaatgagcaaggtcagactctctggagcagaacaaatgatgctggatcagacagagtgatagtgtcacctctggctgtgacgtggtggaatagaaatgggccaacgacaagtacagtccattatccaaaggtctacaaaacctactttgaaaaggtcgaaaggttaaaacatggaaccttcggtcccgttcactttcgaaatcaggttaagatacgccgcagggttgacataaacccgggccatgcagatctcagtgctaaagaagcacaagatgtcatcatggaggtcgttttcccaaacgaagttggagccaggatattgacatcagagtcacaattaacaataacaaaggaaaagaaggaggagcttcaggactgtaagattgctcctttgatggtggcatacatgttggagagagaactggttcgcaaaaccagattcctacctgtagctggcgggacaagcagcgtgtatatcgaggtgttgcatttgacccaagggacctgctgggaacaaatgtacacacctggaggggaggtgagaaatgatgatgttgatcagagtttaattattgctgctagaaatattgttaggagagcaacagtatcagcagacccgttggcttcgctcttggagatgtgccatagtacacaaattggcgggataaggatggtggacatccttagacaaaacccaacagaagagcaagctgtggatatatgcaaagcagcaatgggtctaagaatcagttcatccttcagctttggaggcttcactttcaaaaggacaagtgggtcatctgtcaaaagagaagaagaagtgctcacaggcaacctccaaacattgaaaataagagtacatgaaggatatgaggaattcacaatggttgggcgaagagcaacagccattctaaggaaagcaaccagaaggctgatccaattaatagtgagtgggagagacgagcagtcaatcgctgaagcgatcatagtggcaatggttttctcacaagaggattgcatgataaaagcagtacgaggtgatctgaattttgtcaacagagcgaaccagcggttaaatcctatgcatcaactcctgaggcatttccaaaaggatgcaaaggtgctgtttcagaactggggaattgaacccattgacaatgtcatggggatgatcggaatattgcctgacatgaccccaaacacagagatgtcactgagaggagtgagagtcagtaaaatgggagtggatgagtattccagtactgagagagtggtcgtgagcattgatcgtttcttgagagtccgagaccagatgggaaacgtgctcttgtctcctgaagaggttagtgaaacacaggggacagagaagctgacgataacatattcatcgtccatgatgtgggaaatcaatggcccagaatcagtgctagtcaacacatatcaatggatcattaaaaattgggaaactgtgaagattcaatggtcccaagaccctacaatgttatacaataagatggagtttgagcccttccaatccttggtgcctaaggctgccagaggccagtatagtggatttgtgaggacgctattccagcagatgcgtgatgtgctggggacatttgacactgtccaaataataaagctcctaccatttgcagcagccccaccggaacagagtaggatgcagttctcttctctaactgtgaacgtaaggggttcaggaatgagaatacttgtgagaggcaactcccctgtgttcaactataacaaggcaaccaagaggcttacagtccttggaaaggatgcaggtgccttgacagaggatccagatgagggaacagcaggagtggaatctgcggtattaagaggatttctaattctgggcaaagaagacaaaagatatggaccagcattgagcatcaacgaattgagcaatcttgcgaaaggggagaaggctaatgtgttgatagggcaaggagacgtggtgttggtaatgaaacggaaacgggactctagcatacttactgacagccagacagcgaccaaaagaattcggatggccatcaattag---
>H7N1_Avian_CY022668_A/guinea_fowl/Italy/155/2000|2000.027
atggagagaataaaagaactaagagatttgatgtcgcagtctcgcactcgcgagatactgacaaraaccactgtggaccatatggccataataaagaaatatacgtcaggaagacaggagaagaatcctgcccttaggatgaaatggatgatggcaatgaaatatccgattacagcagacaaaaggataatggagatgatccctgaaagaaatgagcaaggtcagactctctggagcagaacaaatgatgctggatcagacagagtgatagtgtcacctctggctgtgacgtggtggaatagaaatgggccaacgacaagtacagtccattatccaaaggtctacaaaacctactttgaaaaggtcgaaaggttaaaacatggaaccttcggtcccgttcactttcgaaatcaggttaagatacgccgcagggttgacataaacccgggccatgcagatctcagtgctaaagaagcacaagatgtcatcatggaggtcgttttcccaaacgaagttggagccaggatattgacatcagagtcacaattaacaataacaaaggaaaagaaggaggagcttcaggactgtaagattgctcctttgatggtggcatacatgttggagagagaactggttcgcaaaaccagattcctacctgtagctggcgggacaagcagcgtgtatatcgaggtgttgcatttgacccaagggacctgctgggaacaaatgtacacacctggaggggaggtgagaaatgatgatgttgatcagagtttaattattgctgctagaaatattgttaggagagcaacagtatcagcagacccgttggcttcgctcttggagatgtgccatagtacacaaattggcgggataaggatggtggacatccttagacaaaacccaacagaagagcaagctgtggatatatgcaaagcagcaatgggtctaagaatcagttcatccttcagctttggaggcttcactttcaaaaggacaagtgggtcatctgtcaaaagagaagaagaagtgctcacaggcaacctccaaacattgaaaataagagtacatgaaggatatgaggaattcacaatggttgggcgaagagcaacagccattctaaggaaagcaaccagaaggctgatccaattaatagtgagtgggagagacgagcagtcaatcgctgaagcgatcatagtggcaatggttttctcacaagaggattgcatgataaaagcagtacgaggtgatctgaattttgtcaacagagcgaaccagcggttaaatcctatgcatcaactcctgaggcatttccaaaaggatgcaaaggtgctgtttcagaactggggaattgaacccattgacaatgtcatggggatgatcggaatattgcctgacatgaccccaagcacagagatgtcactgagaggagtgagagtcagtaaaatgggagtggatgagtattccagtactgagagagtggtcgtgagcattgatcgtttcttgagagtccgagaccagatgggaaacgtgctcttgtctcctgaagaggttagtgaaacacaggggacagagaagctgacgataacatattcatcgtccatgatgtgggaaatcaatggcccagaatcagtgctagtcaacacatatcaatggatcattaaaaattgggaaactgtgaagattcaatggtcccaagaccctacaatgttatacaataagatggagtttgagcccttccaatccttggtgcctaaggctgccagaggccagtatagtggatttgtgaggacgctattccagcagatgcgtgatgtgctggggacatttgacactgtccaaataataaagctcctaccatttgcagcagccccaccggaacagagtaggatgcagttctcttctctaactgtgaacgtaaggggttcaggaatgagaatacttgtgagaggcaactcccctgtgttcaactataacaaggcaaccaagaggcttacagtccttggaaaggatgcaggtgccttgacagaggatccagatgagggaacagcaggagtggaatctgcggtattaagaggatttctaattctgggcaaagaagacaaaagatatggaccagcattgagcatcaacgaattgagcaatcttgcgaaaggggagaaggctaatgtgttgatagggcaaggagacgtggtgttggtaatgaaacggaaacgggactctagcatacttactgacagccagacagcgaccaaaagaattcggatggccatcaattag---
>H7N1_Avian_CY021564_A/duck/Italy/551/2000|2000.063
atggagagaataaaagaactaagagatttgatgtcgcagtctcgcactcgcgagatactgacaaaaaccactgtggaccatatggccataataaagaaatatacgtcaggaagacaggagaagaatcctgcccttaggatgaaatggatgatggcaatgaaatatccgattacagcagacaaaaggataatggagatgatccctgaaagaaatgagcaaggtcagactctctggagcagaacaaatgatgctggatcagacagagtgatagtgtcacctctggctgtgacgtggtggaatagaaatgggccaacgacaagtacagtccattatccaaaggtctacaaaacctactttgagaaggtcgaaaggttaaaacatggaaccttcggtcccgttcactttcgaaatcaggttaagatacgccgcagggttgacataaacccgggccatgcagatctcagtgctaaagaagcacaagatgtcatcatggaggtcgttttcccaaacgaagttggagccaggatattgacatcagagtcacaattaacaataacaaaggaaaagaaggaggagcttcaggactgtaagattgctcctttgatggtggcatacatgttggagagagaactggttcgcaaaaccagattcctacctgtagctggcgggacaagcagcgtgtatatcgaggtgttgcatttgacccaagggacctgctgggaacaaatgtacacacctggaggggaggtgagaaatgatgatgttgatcagagtttaattattgctgctagaaatattgttaggagagcaacagtatcagcagacccgttggcttcgctcttggagatgtgccatagtacacaaattggcgggataaggatggtggacatccttagacaaaacccaacagaagagcaagctgtggatatatgcaaagcagcaatgggtctaagaatcagttcatccttcagctttggaggcttcactttcaaaaggacaagtgggtcatctgtcaaaagagaagaagaagtgctcacaggcaacctccaaacattgaaaataagagtacatgaaggatatgaggaattcacaatggttgggcgaagagcaacagccattctaaggaaagcaaccagaaggctgatccaattaatagtgagtgggagagacgagcagtcaatcgctgaagcgatcatagtggcaatggttttctcacaagaggattgcatgataaaagcagtacgaggtgatctgaattttgtcaacagagcgaaccagcggttaaatcctatgcatcaactcctgaggcatttccaaaaggatgcaaaggtgctgtttcagaactggggaattgaacccattgacaatgtcatggggatgatcggaatattgcctgacatgaccccaagcacagagatgtcactgagaggagtgagagtcagtaaaatgggagtggatgagtattccagtactgagagagtggtcgtgagcattgatcgtttcttgagagtccgagaccagatgggaaacgtgctcttgtctcctgaagaggttagtgaaacacaggggacagagaagctgacgataacatattcatcgtccatgatgtgggaaatcaatggcccagaatcagtgctagtcaacacatatcaatggatcattaaaaattgggaaactgtgaagattcaatggtcccaagaccctacaatgttatacaataagatggagtttgagcccttccaatccttggtgcctaaggctgccagaggccagtatagtggatttgtgaggacgctattccagcagatgcgtgatgtgctggggacatttgacactgtccaaataataaagctcctaccatttgcagcagccccaccggaacagagtaggatgcagttctcttctctaactgtgaacgtaaggggttcaggaatgagaatacttgtgagaggcaactcccctgtgttcaactataacaaggcaaccaagaggcttacagtccttggaaaggatgcaggtgccttgacagaggatccagatgagggaacagcaggagtggaatctgcggtattaagaggatttctaattctgggcaaagaagacaaaagatatggaccagcattgagcatcaacgaattgagcaatcttgcgaaaggggagaaggctaatgtgttgatagggcaaggagacgtggtgttggtaatgaaacggaaacgggactctagcatacttactgacagccagacagcgaccaaaagaattcggatggccatcaattag---
>H7N1_Avian_DQ991333_A/ostrich/Italy/984/00|2000.500
atggagagaataaaagaactaagagatttgatgtcgcagtctcgcactcgcgagatactgacaaaaaccactgtggaccatatggccataataaagaaatatacgtcaggaagacaggagaagaatcctgcccttaggatgaaatggatgatggcaatgaaatatccgattacagcagacaaaaggataatggagatgatccctgaaagaaatgagcaaggtcagactctctggagcagaacaaatgatgctggatcagacagagtgatagtgtcacctctggctgtgacgtggtggaatagaaatgggccaacgacaagtacagtccattatccaaaggtctacaaaacctactttgagaaggtcgaaaggttaaaacatggaaccttcggtcccgttcactttcgaaatcaggttaagatacgccgcagggttgacataaacccgggccatgcagatctcagtgctaaagaagcacaagatgtcatcatggaggtcgttttcccaaacgaagttggagccaggatattgacatcagagtcacaattaacaataacaaaggaaaagaaggaggagctccaggactgtaagattgctcctttgatggtggcatacatgttggagagagaactggttcgcaaaaccagattcctacctgtagctggcgggacaagcagcgtgtatatcgaggtgttgcatttgacccaagggacctgctgggaacaaatgtacacacctggaggggaggtgagaaatgatgatgttgatcagagtttaattattgctgctagaaatattgttaggagagcaacagtatcagcagacccgttggcttcgctcttggagatgtgccatggtacacaaattggcgggataaggatggtggacatccttagacaaaacccaacagaagagcaagctgtggatatatgcaaagcagcaatgggtctaagaatcagttcatccttcagctttggaggcttcactttcaaaaggacaagtgggtcatctgtcaaaagagaagaagaagtgctcacaggcaacctccaaacattgaaaataagagtacatgaaggatatgaggaattcacaatggttgggcgaagagcaacagccattctaaggaaagcaaccagaaggctgatccaattaatagtgagtgggagagacgagcagtcaatcgctgaagcgatcatagtggcaatggttttctcacaagaggattgcatgataaaagcagtacgaggtgatctgaattttgtcaacagagcgaaccagcggttaaatcctatgcatcaactcctgaggcatttccaaaaggatgcaaaggtgctgtttcagaactggggaattgaacccattgacaatgtcatggggatgatcggaatattgcctgacatgaccccaagcacagagatgtcactgagaggagtgagagtcagtaaaatgggagtggatgagtattccagtactgagagagtggtcgtgagcattgatcgtttcttgagagtccgagaccagatgggaaacgtgctcttgtctcctgaagaggttagtgaaacacaggggacagagaagctgacgataacatattcatcgtccatgatgtgggaaatcaatggcccagaatcagtgctagtcaacacatatcaatggatcattaaaaattgggaaactgtgaagattcaatggtcccaagaccctacaatgttatacaataagatggagtttgagcccttccaatccttggtgcctaaggctgccagaggcaagtatagtggatttgtgaggacgctattccagcagatgcgtgatgtgctggggacatttgacactgtccaaataataaagctcctaccatttgcagcagccccaccggaacagagtaggatgcagttctcttctctaactgtgaacgtaaggggttcaggaatgagaatacttgtgagaggcaactcccctgtgttcaactataacaaggcaaccaagaggcttacagtccttggaaaggatgcaggtgccttgacagaggatccagatgagggaacagcaggagtggaatctgcggtattaagaggatttctaattctgggcaaagaagacaaaagatatggaccagcattgagcatcaacgaattgagcaatcttgcgaaaggggagaaggctaatgtgttgatagggcaaggagacgtggtgttggtaatgaaacggaaacgggactctagcatacttactgacagccagacagcgaccaaaagaattcggatggccatcaattag---
>H7N1_Avian_KF493333_A/ostrich/Italy/1086/2000|2000.093
atggagagaataaaagaactaagaggtttgatgtcgcagtctcgcactcgcgagatactgacaaaaaccactgtggaccatatggccataataaagaaatatacgtcaggaagacaggagaagaatcctgcccttaggatgaaatggatgatggcaatgaaatatccgattacagcagacaaaaggataatggagatgatccctgaaagaaatgagcaaggtcagactctctggagcagaacaaatgatgctggatcagacagagtgatagtgtcacctctggctgtgacgtggtggaatagaaatgggccaacgacaagtacagtccattatccaaaggtctacaaaacctactttgaaaaggtcgaaaggttaaaacatggaaccttcggtcccgttcactttcgaaatcaggttaagatacgccgcagggttgacataaacccgggccatgcagatctcagtgctaaagaagcacaagatgtcatcatggaggtcgttttcccaaacgaagttggagccaggatattgacatcagagtcacaattaacaataacaaaggaaaagaaggaggagcttcaggactgtaagattgctcctttgatggtggcatacatgttggagagagaactggttcgcaaaaccagattcctacctgtagctggcgggacaagcagcgtgtatatcgaggtgttgcatttgacccaagggacctgctgggaacaaatgtacacacctggaggggaggtgagaaatgatgatgttgatcagagtttaattattgctgctagaaatattgttaggagagcaacagtatcagcagacccgttggcttcgctcttggagatgtgccatagtacacaaattggcgggataaggatggtggacatccttagacaaaacccaacagaagagcaagctgtggatatatgcaaagcagcaatgggtctaagaatcagttcatccttcagctttggaggcttcactttcaaaaggacaagtgggtcatctgtcaaaagagaagaagaagtgctcacaggcaacctccaaacattgaaaataagagtacatgaaggatatgaggaattcacaatggttgggcgaagagcaacagccattctaaggaaagcaaccagaaggctgatccaattaatagtgagtgggagagacgagcagtcaatcgctgaagcgatcatagtggcaatggttttctcacaagaggattgcatgataaaagcagtacgaggtgatctgaattttgtcaacagagcgaaccagcggttaaatcctatgcatcaactcctgaggcatttccaaaaggatgcaaaggtgctgtttcagaactggggaattgaacccattgacaatgtcatggggatgatcggaatattgcctgacatgaccccaagcacagagatgtcactgagaggagtgagagtcagtaaaatgggagtggatgagtattccagtactgagagagtggtcgtgagcattgatcgtttcttgagagtccgagaccagatgggaaacgtgctcttgtctcctgaagaggttagtgaaacacaggggacagagaagctgacgataacatattcatcgtccatgatgtgggaaatcaatggcccagaatcagtgctagtcaacacttatcaatggatcattaaaaattgggaaactgtgaagattcaatggtcccaagaccctacaatgttatacaataagatggagtttgagcccttccaatccttggtgcctaaggctgccagaggccagtatagtggatttgtgaggacgctattccagcagatgcgtgatgtgctggggacatttgacactgtccaaataataaagctcctaccatttgcagcagccccaccgaaacagagtaggatgcagttctcttctctaactgtgaacgtaaggggttcaggaatgagaatacttgtgagaggcaactcccctgtgttcaattataacaaggcaaccaagaggcttacagtccttggaaaggatgcaggtgccttgacagaggatccagatgagggaacagcaggagtggaatctgcggtattaagaggatttctaattctgggcaaagaagacaaaagatatggaccagcattgagcatcaacgaattgagcaatcttgcgaaaggggagaaggctaatgtgttgatagggcaaggagacgtggtgttggtaatgaaacggaaacgggactctagcatacttactgacagccagacagcgaccaaaagaattcggatggccatcaattag---
>H7N1_Avian_CY025188_A/turkey/Italy/2732/1999|1999.592
atggagagaataaaagaactaagagatttgatgtcgcagtctcgcactcgcgagatactgacaaaaaccactgtggaccatatggccataataaagaaatatacgtcaggaagacaggagaagaatcctgcccttaggatgaaatggatgatggcaatgaaatatccgattacagcagacaaaaggataatggagatgatccctgaaagaaatgagcaaggtcagactctctggagcagaacaaatgatgctggatcagacagagtgatagtgtcacctctggctgtgacgtggtggaatagaaatgggccaacgacaagtacagtccattatccaaaggtctacaaaacctactttgaaaaggtcgaaaggttaaaacatggaaccttcggtcccgttcactttcgaaatcaggttaagatacgccgcagggttgacataaacccgggccatgcagatctcagtgctaaagaagcacaagatgtcatcatggaggtcgttttcccaaacgaagttggagccaggatattgacatcagagtcacaattaacaataacaaaggaaaagaaggaggagcttcaggactgtaagattgctcctttgatggtggcatacatgttggagagagaactggttcgcaaaaccagattcctacctgtagctggcgggacaagcagcgtgtatatcgaggtgttgcatttgacccaagggacctgctgggaacaaatgtacacacctggaggggaggtaagaaatgatgatgttgatcagagtttaattattgctgctagaaatattgttaggagagcaacagtatcagcagacccgttggcttcgctcttggagatgtgccatagtacacaaatcggcgggataaggatggtggacatccttagacaaaacccaacagaagagcaagctgtggatatatgcaaagcagcaatgggtctaagaatcagttcatccttcagctttggaggtttcactttcaaaaggacaagtgggtcatctgtcaaaagagaagaagaagtgctcacaggcaacctccaaacattgaaaataagagtgcatgaaggatatgaggaattcacaatggttgggcgaagagcaacagccattctaaggaaagcaaccagaaggctgatccaattaatagtgagtgggagagacgagcagtcaatcgctgaagcgaccatagtggcaatggttttctcacaagaggattgcatgataaaagcagtacgaggtgatttgaattttgtcaacagagcgaaccagcggctaaatcctatgcatcaactcctgaggcatttccaaaaggatgcaaaggtgctgtttcagaactggggaattgaacccattgacaatgtcatggggatgatcggaatattgcctgacatgacccccagcacggagatgtcactgagaggagtgagagtcagtaaaatgggagtggatgagtattccagtactgagagagtggtcgtgagcattgatcgtttcttgagagtccgagaccagaggggaaacgtgctcttgtctcctgaagaggttagtgaaacacaggggacagagaagctgacgataacatattcatcgtccatgatgtgggaaatcaatggcccggagtcagtgctggtcaacacatatcaatggatcataaaaaattgggaaactgtgaagattcaatggtcccaagaccctacaatgttatacaataagatggagtttgagcccttccaatccttggtgcctaaggctgccagaggccagtatagtggatttgtgaggacgctattccagcagatgcgtgatgtgctggggacatttgacactgtccaaataataaagctcctaccatttgcagcagccccaccggaacagagtaggatgcagttctcttctctaactgtgaacgtaaggggttcaggaatgagagtacttgtgagaggcaactcccctgtgttcaactataacaaggcaaccaagaggctcacagtccttggaaaggatgcaggtgccttgacagaggatccagatgagggaacagcaggagtggaatctgcggtattaagaggatttctaattctgggcaaagaagacaaaagatatggaccagcattgagcatcaacgaattgagcaatcttgcgaaaggggagaaggctaatgtgttgatagggcaaggagacgtggtgttggtaatgaaacggaaacgggactctagcatacttactgacagccagacagcgaccaaaagaattcggatggccatcaattag---
>H7N1_Avian_CY021428_A/turkey/Italy/1351/2001|2001.123
atggagagaataaaagaactaagagatttgatgtcgcagtctcgcactcgcgagatactgacaaaaaccactgtggaccatatggccataataaagaaatatacatcaggaagacaggagaagaatcctgcacttaggatgaaatggatgatggcaatgaaatatccgattacagcagacaaaaggataatggagatgatccctgaaagaaatgagcaaggtcagactctctggagcagaacaaatgatgctggatcagacagagtgatagtgtcacctctggctgtgacgtggtggaatagaaacggaccaacgacaagtacagtccattatccaaaggtctacaaaacctactttgaaaaggtcgaaaggttgaaacatggaaccttcggtcccgttcactttcgaaatcaggttaagatacgccgcagggttgacataaacccgggccatgcggatctcagtgctaaagaagcacaagatgtcatcatggaggtcgttttcccaaacgaagttggagccaggatattgacatcagagtcacaattaacaataacaaaggaaaagaaggaggagcttcagaactgcaagattgctcctttgatggtggcatacatgttggagagagaactggtccgcaaaaccagattcctacctgtggctggcgggacaagcagcgtatatattgaggtgttgcatttgacccaagggacctgctgggaacaaatgtacacacctggaggggaggtgagaaatgatgatgttgatcagagtttaattattgctgctagaaatattgttaggagagcaacagtatcagcagacccattggcttcgctcttggagatgtgccatagtacacaaattggcgggataagaatggtggacatccttagacaaaacccaacagaagagcaagctgtggatatatgcaaagcagcaatgggactaagaatcagttcatccttcagctttggaggtttcactttcaaaaggacaagtgggtcatctgtcaaaagagaagaagaagtgctcacaggcaacctccaaacattgagaataagagtacatgaaggatatgaggaattcacaatggttgggcggagagcaacagccattctaaggaaagcaaccagaaggctgatccaattaatagtgagtgggagagacgagcagtcaatcgctgaagcgaccatagtggcaatggttttctcacaagaggattgcatgataaaagcagtacgaggtgatttgaattttgtcaacagagcgaaccagcggctaaatcccatgcatcaactcctgaggcatttccaaaaggatgcaaaggtgctgtttcagaattggggaattgaaccaattgacaatgtcatggggatgatcggaatattgcctgacatgacccccagcacagaaatgtcactgagaggagtgagggtcagtaaaatgggagtggatgagtattccagtactgagagagtggtcgtgagcattgatcgtttcttgagagtccgagaccagaagggaaatgtgctcttgtctcctgaagaggttagtgaaacacaggggatagagaagatgacgataacatattcatcgtccatgatgtgggaaatcaatggcccggaatcagtgctggtcaacacatatcaatggatcattaaaaattgggaaactgtgaagatccaatggtcccaagaccctacaatgttatacaataagatggagtttgagcccttccaatccttggtgcctaaagctgccagaggccagtatagtggatttgtgaggactctattccagcagatgcgtgatgtgctggggacatttgacactatccaaataataaagctcctaccatttgcagcagccccaccggaacagagtaggatgcagttctcgtctctaactgtgaacgtaaggggttcaggaatgagaatacttgtgagaggtaactcccctgtgttcaactataacagggcaaccaagaggctcacagtccttggaaaggatgcaggtgccttgacagaggatccagatgagggaacagcaggagtggaatctgcggtattaagaggatttctaattctgggcaaagaagacaaaagatatggaccagcattgagcatcaacgaattgagcaatcttgcgaaaggagagaaggctaatgtgttgataggacaaggagacgtggtgttggtaatgaaacggaaacgggactctagcatacttactgacagccagacagcgaccaaaagaattcggatggccatcaattag---
>H7N1_Avian_CY021556_A/chicken/Italy/322/2001|2001.041
atggagagaataaaagaactaagagatttgatgtcgcagtctcgcactcgcgagatactgacaaaaaccactgtggaccatatggccataataaagaaatatacatcaggaagacaggagaagaatcctgcacttaggatgaaatggatgatggcaatgaaatatccgattacagcagacaaaaggataatggagatgatccctgaaagaaatgagcaaagtcagactctctggagcagaacaaatgatgctggatcagacagagtgatagtgtcacctctggctgtgacgtggtggaatagaaacgggccaacgacaagtacagtccattatccaaaggtctacaaaacctactttgaaaaggtcgaaaggttgaaacatggaaccttcggtcccgttcactttcgaaatcaggttaagatacgccgcagggttgacataaacccgggccatgcggatctcagtgctaaagaagcacaagatgtcatcatggaggtcgttttcccaaacgaagttggagccaggatattgacatcagagtcacaattaacaataacaaaggaaaagaaggaggagcttcagaactgcaagattgctcctttgatggtggcatacatgttggagagagaactggtccgcaaaaccagattcctacctgtagctggcgggacaagcagcgtgtatattgaggtgttgcatttgacccaagggacctgctgggaacaaatgtacacacctggaggggaggtgagaaatgatgatgttgatcagagtttaattattgctgctagaaatattgttaggagagcaacagtatcagcagacccattggcttcgctcttggagatgtgccatagtacacaaattggcgggataagaatggtggacatccttagacaaaacccaacagaagagcaagccgtggatatatgcaaagcagcaatgggactaagaatcagttcatccttcagctttggaggtttcactttcaaaaggacaagtgggtcatctgtcaaaagagaagaagaagtgctcacaggcaacctccaaacattgagaataagagtacatgaaggatatgaggaattcacaatggttgggcggagagcaacagccattctaaggaaagcaaccagaaggctgatccaattaatagtgagtgggagagacgagcagtcaatcgctgaagcaaccatagtggcaatggttttctcacaagaggattgcatgataaaagcagtacgaggtgatttgaattttgtcaacagagcgaaccagcggctaaatcctatgcatcaactcctgaggcatttccaaaaggatgcaaaggtgctgtttcagaactggggaattgaaccaattgacaatgtcatggggatgatcggaatattgcctgacatgacccccagcacagaaatgtcactgagaggagtgagggtcagtaaaatgggagtggatgagtattccagtactgagagagtggtcgtgagcattgatcgtttcttgagagtccgagaccagaagggaaatgtgctcttgtctcctgaagaggttagtgaaacacaggggatagagaagatgacgataacatattcatcgtccatgatgtgggaaatcaatggcccggaatcagtgctggtcaacacatatcaatggatcattaaaaattgggaaactgtgaagatccaatggtcccaagaccctacaatgttatacaataagatggagtttgagcccttccaatccttggtgcctaaagctgccagaggccagtatagtggatttgtgaggactctattccagcagatgcgtgatgtgctggggacatttgacactatccaaataataaagctcctaccatttgcagcagccccaccggaacagagtaggatgcagttctcgtctctaactgtgaacgtaaggggttcaggaatgagaatacttgtgagaggtaactcccctgtgttcaactataacagggcaaccaagaggctcacagtccttggaaaggatgcaggtgccttgacagaggatccagatgagggaacagcaggagtggaatctgcggtattaagaggatttctaattctgggcaaagaagacaaaagatatggaccagcattgagcatcaacgaattgagcaatcttgcgaaaggagagaaggctaatgtgttgataggacaaggagacgtggtgttggtaatgaaacggaaacgggactctagcatacttactgacagccagacagcgaccaaaagaattcggatggccatcaattag---
>H7N1_Avian_KF493486_A/turkey/Italy/6960/2000|2000.973
atggagagaataaaagaactaagagatttgatgtcgcagtctcgcactcgcgagatactgacaaaaaccactgtggaccatatggccataataaagaaatatacatcaggaagacaggagaagaatcctgcacttaggatgaaatggatgatggcaatgaaatatccgattacagcagacaaaaggataatggagatgatccctgaaagaaatgagcaaggtcagactctctggagcagaacaaatgatgctggatcagacagagtgatagtgtcacctctggctgtgacgtggtggaatagaaacgggccaacgacaagtacagtccattatccaaaggtctacaaaacctactttgaaaaggtcgaaaggttgaaacatggaaccttcggtcccgttcactttcgaaatcaggttaagatacgccgcagggttgacataaacccgggccatgcggatctcagtgctaaagaagcacaagatgtcatcatggaggtcgttttcccaaacgaagttggagccaggatattgacatcagagtcacaattaacaataacaaaggaaaagaaggaggagcttcagaactgcaatattgctcctttgatggtggcatacatgttggagagagaactggtccgcaaaaccagattcctacctgtagctggcgggacaagcagcgtgtatattgaggtgttgcatttgacccaaggaacctgctgggaacaaatgtacacacctggaggggaggtgagaaatgatgatgttgatcagagtttaattattgctgctagaaatattgttaggagagcaacagtatcagcagacccattggcttcgctcttggagatgtgccatagtacacaaattggagggataagaatggtggacatccttagacaaaacccaacagaagagcaagctgtggatatatgcaaagcagcaatgggactaagaatcagttcatccttcagctttggaggtttcactttcaaaaggacaagtgggtcatctgtcaaaagagaagaagaagtgctcacaggcaacctccaaacattgagaataagagtacatgaaggatatgaggaattcacaatggttgggcggagagcaacagccattctaaggaaagcaaccagaaggctgatccaattaatagtgagtgggagagatgagcagtcaatcgctgaagcgaccatagtggcaatggttttctcacaagaggattgcatgataaaagcagtacgaggtgatttgaattttgtaaacagagcgaaccagcggctaaatcctatgcatcaactcctgaggcatttccaaaaggatgcaaaggtgctgtttcagaactggggaattgaacccattgacaatgtcatggggatgatcggaatattgcctgacatgacccccagcacagaaatgtcactgagaggagtgagggtcagtaaaatgggagtggatgagtattccagtactgagagagtggtcgtgagtattgatcgtttcttgagagtccgagaccagaagggaaatgtgctcttgtctcctgaagaggttagtgaaacacaggggatagagaagatgacgataacatattcatcgtccatgatgtgggaaatcaatggcccggaatcagtgctagtcaacacatatcaatggatcattaaaaattgggaaactgtgaagatccaatggtcccaagaccctacaatgttatacaataagatggagtttgagcccttccaatccttggtgcctaaagctgccagaggccagtatagtggatttgtgaggactctattccagcagatgcgtgatgtgctggggacatttgacactgtccaaataataaagctcctaccatttgcagcagccccaccggaacagagtaggatgcagttctcgtctctaactgtgaacgtaaggggttcaggaatgagaatacttgtgagaggtaactcccctgtgttcaactataacagggcaaccaagaggctcacagtccttggaaaggatgcaggtgccttgacagaggatccagatgagggaacagcaggagtggaatctgcggtattaagaggatttctaattctgggcaaagaagacaaaagatatggaccagcattgagcatcaacgaattgagcaatcttgcgaaaggagagaaggctaatgtgttgatagggcaaggagacgtggtgttggtaatgaaacggaaacgggactctagcatacttactgacagccagacagcgaccaaaagaattcggatggccatcaattag---
>H5N2_Avian_FJ519978_A/ostrich/South_Africa/N227/2004|2004.619
[truncated: 20,250,044 more chars]
