# Supplementary material for: A brief history of bird flu
Source: Philos Trans R Soc Lond B Biol Sci. 2019 May 6;374(1775):20180257. doi: 10.1098/rstb.2018.0257 (PMC6553608; doi:10.1098/rstb.2018.0257)
Supplement: Data for segments 1,2,3,5,7,8 - 8809 taxa for display [file rstb20180257supp3.zip › internals_subsample_for_display/hxnx_all_seg1_8809_with_og_ape_tn93_nj_batroot.nwk]

((((((((((((((((((((((((((((((((((((((((((((((((((((((((((((((((H1N1_Avian_CY134358_A/green-winged_teal/California/123/2012|2012.016:0.003204456533,H1N1_Avian_CY134374_A/northern_pintail/California/183/2012|2012.016:0.00390956047):0.001270999923,H11N9_Avian_CY133700_A/American_green-winged_teal/Mississippi/11OS257/2011|2011.038:0.00182985543):0.0007921298445,H10N7_Avian_CY166193_A/American_green-winged_teal/Wisconsin/11OS3499/2011|2011.825:0.004120754144):0.001516091541,((H2N6_Avian_KY828675_A/mallard/California/UCD353/2014|2014.611:0.001626308974,H3N8_Avian_KY551496_A/mallard/Oregon/AH0038721/2015|2015.608:0.004142862023):0.008069164841,H11N9_Avian_CY133832_A/mallard/Missouri/10MO0333/2010|2010.973:0.003750077354):0.0001985116207):0.0001376386321,(((H1N1_Avian_CY120658_A/northern_pintail/California/3452/2010|2010.923:0.003501327199,H1N1_Avian_CY167166_A/mallard/Arkansas/12OS179/2012|2012.038:0.004514787362):0.0002473200492,H6N1_Avian_CY133168_A/mallard/Wisconsin/10OS3144/2010|2010.825:0.0006154813369):0.0001951126152,H11N9_Avian_CY133036_A/northern_shoveler/Illinois/10OS3619/2010|2010.827:0.0002448065753):9.564026062e-05):0.000206014093,((H11N9_Avian_CY166377_A/blue-winged_teal/Illinois/11OS4176/2011|2011.805:0.002392459143,H4N3_Avian_CY120610_A/northern_shoveler/California/3046/2010|2010.896:0.003822614558):0.0002926386912,H12N5_Avian_CY205010_A/mallard/Maryland/11OS906/2011|2011.490:0.004162224064):0.0002429743176):0.0001139424245,H10N3_Avian_CY167158_A/northern_shoveler/Arkansas/12OS160/2012|2012.038:0.003002723235):0.0001306026165,H10N7_Avian_CY133850_A/mallard/Missouri/10MO0391/2010|2010.973:0.003885813884):9.384725585e-05,H11N9_Avian_CY166994_A/northern_shoveler/Illinois/11OS5680/2011|2011.866:0.001642820423):0.0002348510796,(((H4N8_Avian_CY166978_A/blue-winged_teal/Missouri/11OS2640/2011|2011.690:0.000508763548,H5N2_Avian_CY166930_A/mallard/Missouri/11OS4987/2011|2011.868:0.001692890242):0.0003998370523,H4N8_Avian_CY186763_A/blue-winged_teal/Missouri/12OS2519/2012|2012.685:0.00181469413):0.0002918561042,H4N2_Avian_KY644435_A/blue-winged_teal/Guatemala/CIP049H102-05/2011|2011.860:0.002814758696):0.002014099175):0.00016153557,H1N3_Avian_CY133720_A/mallard/Mississippi/11OS34/2011|2011.016:0.003851065706):0.0002532275426,H12N5_Avian_KY644204_A/blue-winged_teal/Guatemala/CIP049H104-99/2011|2011.915:0.002678721097):0.0003463765692,H11N6_Avian_CY206251_A/blue-winged_teal/Texas/AI12-3768/2012|2012.715:0.008755790315):0.0004470719549,H7N3_Avian_KT887391_A/blue-winged_teal/Louisiana/UGAI14-816/2014|2014.277:0.01186133157):0.0002719028537,(H12N4_Avian_CY133364_A/American_green-winged_teal/Missouri/10OS4622/2010|2010.945:0.005509713248,H11N2_Avian_CY166815_A/gadwall/Mississippi/11OS6084/2011|2011.940:0.002977922084):0.0002215124046):0.0003785984521,H4N8_Avian_KY644405_A/blue-winged_teal/Guatemala/CIP049H102-10/2011|2011.860:0.01106850657):0.0002639105522,(H10N7_Avian_CY167247_A/American_green-winged_teal/Mississippi/12OS405/2012|2012.047:0.003324473012,H7N3_Avian_CY167002_A/northern_shoveler/Illinois/11OS4404/2011|2011.866:0.003782843411):0.00343408262):0.0001204848511,((H11N9_Avian_KX351739_A/northern_shoveler/California/1670V/2013|2013.003:0.002003184522,H3N8_Avian_KM373967_A/mallard/Idaho/ND0002644/2013|2013.636:0.001976175834):0.0009521734756,H6N8_Avian_KX351584_A/northern_shoveler/California/1628V/2013|2013.068:0.002598939856):0.009511472885):0.0007834735021,(((H7N2_Avian_KJ527619_A/American_green-winged_teal/Ohio/13OS1769/2013|2013.699:0,H7N3_Avian_KJ567998_A/American_green-winged_teal/Ohio/13OS1777/2013|2013.701:0):0.000511903708,H7N3_Avian_KJ568382_A/blue-winged_teal/Ohio/13OS1773/2013|2013.701:0.001247510243):0.001372803969,H4N8_Avian_MG599663_A/duck/Alberta/36/2016|2016.605:0.005324278987):0.007148269895):0.0004626733393,(((((((((H6N2_Avian_KY983189_A/American_wigeon/California/HS001/2015|2015.811:0.001589691535,H6N2_Avian_KY983179_A/American_wigeon/California/HS025/2015|2015.811:0.001052931818):0.002392670505,H1N1_Avian_KY828659_A/mallard/California/UCD318/2014|2014.556:0.004291107683):0.0001198174875,(H1N1_Avian_MF359862_A/mallard/Alberta/21/2014|2014.608:0.002723647629,H7N3_Avian_KY551344_A/mallard/Utah/AH0020690/2015|2015.921:0.01029965133):0.001489552977):0.001913124277,H1N1_Avian_CY206307_A/blue-winged_teal/Texas/AI12-4549/2012|2012.704:0.002077523634):0.0004247835657,H4N2_Avian_CY187191_A/American_green-winged_teal/Wisconsin/12OS4281/2012|2012.781:0.004048665572):0.0003927536799,((H4N6_Avian_KY131349_A/northern_pintail/Alaska/UGAI15-7298/2015|2015.732:0.001429247566,H4N6_Avian_KY828676_A/mallard/California/UCD360/2014|2014.611:0.007044640934):0.003727464615,H4N6_Avian_KM373943_A/mallard/Idaho/ND0002640/2013|2013.636:0.006667738448):0.002822692615):0.001320841591,((H11N2_Avian_KY990803_A/mallard_duck/California/UCD728/2016|2016.586:0.0006941901532,H12N5_Avian_KY990796_A/mallard_duck/California/UCD567/2016|2016.542:0.001066265519):0.003630036207,H7N7_Avian_KY551352_A/American_wigeon/Utah/AH0067123/2015|2015.918:0.003981516785):0.008518110893):0.0009808942559,H7N1_Avian_CY167150_A/northern_shoveler/Arkansas/12OS158/2012|2012.038:0.005103292516):0.0002608779215,((H3N6_Avian_MG280322_A/blue-winged_teal/Ohio/16OS1027/2016|2016.671:0.003467022347,H3N2_Avian_KY583868_A/mallard/Ohio/15OS4278/2015|2015.636:0.0005170339972):0.0002410738034,H3N2_Avian_KY284381_A/blue-winged_teal/Missouri/15OS4769/2015|2015.696:0.0001982852677):0.006947374855):0.004515645681):0.0004938769504,(((((((H6N5_Avian_KY983169_A/American_wigeon/California/HS007B/2015|2015.811:-9.50066498e-05,H6N5_Avian_KY983174_A/American_wigeon/California/HS007A/2015|2015.811:0.0009734853232):0.004785729941,H5N2_Avian_KT338409_A/American_green-winged_teal/Alaska/472/2014|2014.773:0.0009925214484):0.0001138987833,(H1N1_Avian_CY206700_A/mallard/Southcentral_Alaska/12ML00957/2014|2014.715:0.002089631846,H4N8_Avian_CY206724_A/mallard/Southcentral_Alaska/12ML00992/2014|2014.723:0.0009997912399):0.001469827686):0.0007913132658,(H3N8_Avian_KY990747_A/mallard_duck/California/UCD705/2016|2016.584:-4.345140053e-05,H4N6_Avian_CY235121_A/cinnamon_teal/Idaho/UGAI16-1869/2016|2016.619:0.003134064691):0.005792328364):0.002522758353,((H7N3_Avian_KY550846_A/American_green-winged_teal/Colorado/AH0026688/2015|2015.090:0.003275069675,H4N8_Avian_KY828605_A/mallard/California/UCD980/2015|2015.595:0.002046662331):0.003230919538,H1N1_Avian_KY828798_A/mallard/California/UCD926/2015|2015.592:0.007140639593):0.000243174609):8.179402219e-05,H2N5_Avian_KY828652_A/mallard/California/UCD320/2014|2014.556:0.002314385292):0.003126585005,((H3N8_Avian_CY235209_A/mallard/Idaho/UGAI16-1930/2016|2016.627:0.001891079065,H4N6_Avian_CY235362_A/cinnamon_teal/Utah/UGAI16-2006/2016|2016.630:0.0007590475312):0.003422731819,H1N2_Avian_MF613757_A/mallard/Alberta/310/2016|2016.655:0.001020368618):0.007231146196):0.003485499176):0.0009798471258,((((((((H4N6_Avian_CY166588_A/blue-winged_teal/Wisconsin/11OS3027/2011|2011.751:0.0005496196992,H10N2_Avian_CY166401_A/greater_scaup/Wisconsin/11OS5760/2011|2011.923:0.003867202959):0.0002649969579,H5N2_Avian_CY166644_A/American_green-winged_teal/Wisconsin/11OS3431/2011|2011.789:0.0006163937155):0.0006639520718,(H11N9_Avian_CY186910_A/blue-winged_teal/Ohio/12OS2152/2012|2012.704:0.002581402064,H3N6_Avian_KR077977_A/redhead/Ohio/13OS0373/2013|2013.123:0.002291201237):0.001122325782):0.0002958854312,H1N2_Avian_CY166249_A/mallard/Wisconsin/11OS4104/2011|2011.786:0.002597814205):0.001233428789,((H11N2_Avian_CY186926_A/American_green-winged_teal/Ohio/12OS2161/2012|2012.704:0.004127595347,H10N7_Avian_CY132172_A/mallard/Ohio/11OS2145/2011|2011.619:0.00164157565):0.0002125287199,H4N6_Avian_CY205106_A/mallard/Maryland/11OS964/2011|2011.663:0.004016371311):0.001245207425):0.0008210882194,(((H11N9_Avian_KJ568198_A/mallard/Wisconsin/13OS2800/2013|2013.740:0.003175531681,H3N2_Avian_CY204136_A/mallard/Ohio/14OS0550/2014|2014.638:0.003940036555):0.001500302216,H12N5_Avian_CY186966_A/northern_shoveler/Ohio/12OS3173/2012|2012.781:0.001609204609):0.001063591006,((H4N4_Avian_CY195960_A/northern_pintail/Interior_Alaska/10BM03314/2010|2010.510:0.0008924014881,H4N4_Avian_CY195880_A/gull/Massachusetts/14WP00033/2014|2014.041:0.0004269885442):6.636514331e-05,H4N4_Avian_CY195920_A/gull/Massachusetts/14WP00080/2014|2014.041:0.0003730953992):0.006148540421):0.001173965909):0.002372476839,((H4N8_Avian_KY013681_A/blue-winged_teal/Louisiana/UGAI14-2395/2014|2014.699:0.001955318206,H3N1_Avian_KY583998_A/American_green-winged_teal/Ohio/15OS3625/2015|2015.677:0.001579450388):0.0009885348802,H7N1_Avian_KY550909_A/mallard/Tennessee/AH0039713/2016|2016.063:0.002116677599):0.004694140774):0.0006104252736,(((((H3N8_Avian_KY013878_A/mallard/Pennsylvania/UGAI15-5019/2015|2015.685:0.0004198076227,H7N3_Avian_KY551265_A/mallard/New_York/AH0049315/2016|2016.066:0.004002452537):0.004875213044,H5N2_Avian_KY561209_A/mallard_duck/Ohio/15OS5289/2015|2015.655:0.002291418816):0.0004376866066,H3N8_Avian_MG280172_A/long-tailed_duck/Wisconsin/16OS4632/2016|2016.904:0.004953381481):0.0008215587388,((H12N4_Avian_MG279810_A/mallard_duck/Ohio/16OS0921/2016|2016.592:3.626832293e-05,H8N4_Avian_MG280073_A/mallard_duck/Ohio/16OS0841/2016|2016.584:0.0008435700582):0.002652175708,H7N7_Avian_KY550854_A/mallard/West_Virginia/AH0077733/2016|2016.033:0.001335242183):0.001215535478):0.00089303466,((((H3N8_Avian_MH135734_A/ruddy_turnstone/Delaware_Bay/607/2017|2017.392:0.001033443141,H5N7_Avian_MH068662_A/ruddy_turnstone/New_Jersey/UGAI17-2989/2017|2017.400:-0.0001549644677):0.0003541603513,H5N2_Avian_MH068406_A/ruddy_turnstone/New_Jersey/UGAI17-1991/2017|2017.362:0.0009671222233):0.0001476704669,H3N2_Avian_MH068574_A/ruddy_turnstone/New_Jersey/UGAI17-2786/2017|2017.386:-0.0001484977484):0.01270778557,H1N1_Avian_MG279731_A/black_duck/Deleware/16OS4338/2016|2016.940:0.006969630899):0.001615588936):0.002198579927):0.004237338156):0.0006223928145,((((((((H4N6_Avian_MF046365_A/duck/Alberta/31/2016|2016.605:0.003828683561,H7N4_Avian_KY551368_A/mallard/Utah/AH0020452/2015|2015.942:0.00599620573):0.0004310497669,H7N3_Avian_KY551100_A/American_green-winged_teal/Texas/AH0058646/2016|2016.071:0.004974170039):0.002359463014,(H10N3_Avian_KY983135_A/northern_shoveler/California/HS249/2015|2015.926:0.0009835903574,H5N3_Avian_KY983109_A/northern_shoveler/California/HS225/2015|2015.926:-0.000105111684):0.009485520257):0.001469586343,(((H7N3_Avian_KY550885_A/American_green-winged_teal/Indiana/AH0029607/2015|2015.830:0.002427011675,H3N8_Avian_KY583747_A/American_green-winged_teal/Missouri/15OS4838/2015|2015.696:0.00378549176):0.0006815465184,H14N7_Avian_KX024580_A/blue-winged_teal/Texas/UGAI15-6890/2015|2015.718:0.001984177321):0.003548648347,H4N6_Avian_KX351661_A/mallard/California/UCD806/2015|2015.562:0.008892440044):0.006958345245):0.001695599019,(((((H5N1_Avian_MF613762_A/ruddy_turnstone/Delaware_Bay/317/2016|2016.392:0.00412292634,H5N1_Avian_MF613753_A/Canada_goose/Delaware_Bay/601/2016|2016.395:0.002542309467):0.002060614431,H4N6_Avian_KY584022_A/mallard/Ohio/15OS4235/2015|2015.616:0.001487857836):0.002918460481,H11N9_Avian_KY561167_A/mallard_duck/Wisconsin/15OS7136/2015|2015.868:0.004714325981):0.0002090109976,(H3N2_Avian_CY204031_A/green-winged_teal/Ohio/14OS1964/2014|2014.679:0.002477684335,H3N8_Avian_MG280336_A/mallard_duck/Ohio/16OS0859/2016|2016.586:0.005542174393):0.0007036442561):0.0003461232172,(H7N3_Avian_KT887304_A/ruddy_turnstone/New_Jersey/UGAI14-1907/2014|2014.367:0.002202976397,H3N9_Avian_CY204633_A/mallard/Maryland/14OS1447/2014|2014.704:0.004450480199):0.001708281934):0.006159243169):0.001803422995,(((((H11N2_Avian_KR270997_A/thick-billed_murre/Greenland/911-3/2014|2014.123:0.005150160131,H9N3_Avian_MG280315_A/mallard_duck/Ohio/16OS0875/2016|2016.586:0.006494900001):0.0005376364639,(H6N9_Avian_CY204063_A/green-winged_teal/Ohio/14OS1103/2014|2014.718:0.00674776838,H4N6_Avian_KY583741_A/blue-winged_teal/Missouri/15OS4830/2015|2015.696:0.004889585256):0.00106167913):0.0009235729648,H2N9_Avian_KY561240_A/northern_pintail_duck/Ohio/15OS5942/2015|2015.868:0.007793739852):0.001048399629,H10N7_Avian_CY205226_A/mallard/Maryland/13OS0783/2013|2013.501:0.004019524953):0.0009843750535,((H3N6_Avian_CY206259_A/blue-winged_teal/Texas/AI12-3834/2012|2012.707:0.001110177962,H3N8_Avian_CY187020_A/gadwall/Ohio/12OS2222/2012|2012.874:0.001535834672):0.000762663488,H3N8_Avian_KR077985_A/redhead/Ohio/13OS363/2013|2013.123:0.001003117657):0.001921660287):0.0006690248416):0.002694734773,((((((((H6N8_Avian_MF613847_A/ruddy_turnstone/Delaware_Bay/139/2016|2016.389:0,H6N8_Avian_CY241665_A/ruddy_turnstone/New_Jersey/UGAI16-2120/2016|2016.359:0):1.225367113e-16,H3N8_Avian_MF613679_A/ruddy_turnstone/Delaware_Bay/144/2016|2016.389:-1.225367113e-16):2.817682173e-05,H3N8_Avian_MF046444_A/ruddy_turnstone/Delaware_Bay/450/2016|2016.395:0.0008503018517):0.0005675331584,H11N5_Avian_CY241312_A/ruddy_turnstone/New_Jersey/UGAI16-1303/2016|2016.384:0.0007542829492):0.0003890307025,H10N9_Avian_CY241304_A/ruddy_turnstone/New_Jersey/UGAI16-1299/2016|2016.384:0.0009322391255):0.0002724910694,H6N5_Avian_CY241689_A/ruddy_turnstone/New_Jersey/UGAI16-2139/2016|2016.359:0.001494061821):0.0002280351295,H11N5_Avian_CY241460_A/ruddy_turnstone/New_Jersey/UGAI16-1492/2016|2016.364:0.001428263281):0.01111138939,H10N9_Avian_MF613760_A/ruddy_turnstone/Delaware_Bay/337/2016|2016.392:0.0107756698):0.005204356466):0.003870302895,((((((((((H3N5_Avian_CY241296_A/ruddy_turnstone/New_Jersey/UGAI16-1296/2016|2016.375:0.0004431241513,H11N2_Avian_MF613691_A/ruddy_turnstone/Delaware_Bay/303/2016|2016.392:0.0004367142298):4.093420185e-05,H10N2_Avian_CY241485_A/ruddy_turnstone/New_Jersey/UGAI16-1504/2016|2016.386:0.000397625281):7.585710253e-05,H10N5_Avian_CY241363_A/ruddy_turnstone/New_Jersey/UGAI16-1333/2016|2016.386:-7.601943356e-05):3.801874307e-05,H10N5_Avian_CY241444_A/ruddy_turnstone/New_Jersey/UGAI16-1483/2016|2016.364:-3.801874307e-05):0.0001438050269,H10N5_Avian_MF613752_A/mallard/Alberta/447/2015|2015.608:0.0007373363136):0.0002491623374,H10N9_Avian_MF046375_A/ruddy_turnstone/Delaware_Bay/299/2016|2016.392:0.0006298952973):0.0007138892769,H10N5_Avian_MF046492_A/ruddy_turnstone/Delaware_Bay/356/2016|2016.392:0.003710184538):0.008082807998,(((H10N7_Avian_MG280286_A/mallard_duck/Arkansas/16OS3645/2016|2016.956:0.00027746761,H10N7_Avian_MG280089_A/mallard_duck/Illinois/17OS1431/2017|2017.184:0.001484158571):0.0002267696236,H10N9_Avian_MG280466_A/Northern_shoveler/Mississippi/16OS6114/2016|2016.967:0.001097743435):0.007594636816,H1N1_Avian_MG280074_A/lesser_scaup/Illinois/17OS1579/2017|2017.200:0.006909609387):0.000472112587):0.001927206332,H9N1_Avian_CY206610_A/blue-winged_teal/Louisiana/UGAI14-2494/2014|2014.710:0.005232958259):0.001055222368,(((H7N7_Avian_KY063801_A/blue-winged_teal/Lousiana/UGAI14-0210/2014|2014.241:2.181988588e-05,H7N7_Avian_KT887415_A/blue-winged_teal/Louisiana/UGAI14-845/2014|2014.277:-2.181988588e-05):1.091260261e-05,H7N7_Avian_KY063833_A/blue-winged_teal/Lousiana/UGAI14-0224/2014|2014.241:-1.091260261e-05):5.457631784e-06,H7N7_Avian_KT887320_A/blue-winged_teal/Louisiana/UGAI14-209/2014|2014.241:-5.457631784e-06):0.004396994939):0.01242902745):0.001571183515):0.001280956575,((((((((((((((((((H3N6_Avian_CY206082_A/green-winged_teal/Texas/AI11-3781/2011|2011.710:0.001553940885,H3N6_Avian_CY167117_A/wood_duck/Wisconsin/11OS2912/2011|2011.729:0.001531097815):0.0005374073714,H5N3_Avian_CY167053_A/northern_pintail/Illinois/11OS4796/2011|2011.805:0.002118735086):0.0001765548134,(H4N8_Avian_CY206090_A/blue-winged_teal/Texas/AI11-3817/2011|2011.712:0,H4N8_Avian_CY206194_A/blue-winged_teal/Texas/AI11-4963/2011|2011.712:0):0.002036287739):0.0001623856679,H2N3_Avian_CY167010_A/mallard/Illinois/11OS4420/2011|2011.866:0.003833549512):0.0001453351175,H3N3_Avian_KY673171_A/blue-winged_teal/Guatemala/CIP049H105-08/2011|2011.934:0.003422218229):0.000197947526,(((H4N2_Avian_CY204247_A/mallard/Ohio/14OS0965/2014|2014.671:0.0004533273731,H5N2_Avian_CY204104_A/mallard/Ohio/14OS0460/2014|2014.652:0.000426511008):0.003723808784,H4N8_Avian_CY204214_A/mallard/Ohio/14OS0573/2014|2014.638:0.002051937886):0.003685592241,H3N2_Avian_KX960482_A/blue-winged_teal/Guatemala/CIP049H109-28/2012|2012.874:0.003966715977):0.001971961413):0.0002577419693,H3N8_Avian_CY206275_A/blue-winged_teal/Texas/AI12-4394/2012|2012.726:0.004184488363):0.0003273152976,(H3N6_Avian_CY186886_A/blue-winged_teal/Ohio/12OS2229/2012|2012.682:0.002176988884,H7N1_Avian_KJ567942_A/blue-winged_teal/Ohio/13OS2037/2013|2013.707:0.004492989817):0.001380775459):0.00107031368,H3N2_Avian_KY644297_A/blue-winged_teal/Guatemala/CIP049H109-15/2012|2012.874:0.01130074745):0.0006179238406,(H5N2_Avian_KY828713_A/northern_shoveler/California/LDC188/2014|2014.921:0.002425599515,H5N2_Avian_CY194220_A/mallard/Southcentral_Alaska/12ML01048_AAF1/2014|2014.726:0.001992966831):0.01392174582):0.001044570508,((((((((H11N3_Avian_KY561186_A/American_green-winged_teal/Mississippi/15OS8008/2015|2015.973:0.007170860953,H4N2_Avian_CY206602_A/blue-winged_teal/Louisiana/UGAI14-2408/2014|2014.699:0.0003792571192):0.0008169728424,H3N2_Avian_KJ567862_A/blue-winged_teal/Wisconsin/13OS3463/2013|2013.742:0.001854101897):0.0003751157352,(H3N2_Avian_KY561230_A/green-winged_teal/Ohio/15OS5438/2015|2015.707:0.001614187054,H11N9_Avian_KY561295_A/mallard_duck/Ohio/15OS5361/2015|2015.792:0.001937297688):0.001865004975):0.0004652006755,H5N2_Avian_MG280405_A/green-winged_teal/Mississippi/16OS5996/2016|2016.964:0.004910204439):0.0004306764018,H3N8_Avian_KY551012_A/mallard/North_Dakota/AH0050030/2015|2015.770:0.003712689105):0.000254004447,H7N3_Avian_KY013854_A/blue-winged_teal/Louisiana/UGAI15-4814/2015|2015.696:0.001944295386):0.0005541422867,H7N7_Avian_KY551156_A/mallard/Pennsylvania/AH0038929/2015|2015.608:0.00295637214):0.0006957367036,((((((H7N9_Avian_MF357713_A/chicken/Alabama/17-008899-10/2017|2017.211:0.0008133355803,H7N9_Avian_MF357793_A/chicken/Tennessee/17-007429-7/2017|2017.175:0.001386706058):0.0001204957351,H7N9_Avian_KY818808_A/chicken/Tennessee/17-007147-2/2017|2017.167:0.001203454764):0.0002605868017,H7N9_Avian_MF357833_A/duck/Alabama/17-008643-2/2017|2017.200:0.001725566799):0.0002610971658,H7N9_Avian_MF357841_A/guinea_fowl/Alabama/17-008645-2/2017|2017.197:0.001062704213):0.002458408976,H7N9_Avian_MG266061_A/blue-winged_teal/Wyoming/AH0099021/2016|2016.682:0.004242443355):0.002376339037,H6N1_Avian_MG383441_A/gadwall_duck/Missouri/16OS3397/2016|2016.844:0.004319715784):0.001002445119):0.004655866647):0.0005520859739,(((((((H3N8_Avian_MH068358_A/laughing_gull/New_Jersey/UGAI17-2848/2017|2017.389:0.0005126307551,H9N7_Avian_MH068534_A/ruddy_turnstone/New_Jersey/UGAI17-2775/2017|2017.386:-7.337390995e-05):0.000511559649,H3N7_Avian_MH068638_A/ruddy_turnstone/New_Jersey/UGAI17-2936/2017|2017.392:0.0008121870168):0.001080247761,H6N8_Avian_MG280257_A/American_wigeon/Maryland/16OS5139/2016|2016.863:0.003145507599):0.003208972858,(H4N8_Avian_MG279933_A/blue-winged_teal/Missouri/16OS2203/2016|2016.690:0.00218215274,H11N9_Avian_MG280501_A/pintail_duck/Maryland/16OS3852/2016|2016.868:0.007204103347):0.0006295773378):0.0002970930492,(H10N2_Avian_KY561302_A/northern_shoveler/Mississippi/15OS7809/2015|2015.964:0.00323599006,H3N8_Avian_KY013957_A/mallard/Minnesota/UGAI15-6157/2015|2015.712:0.002079730368):0.0007668862037):0.001636651546,(H1N2_Avian_MG280060_A/green-winged_teal/Ohio/16OS2015/2016|2016.690:0,H1N2_Avian_MG280122_A/green-winged_teal/Ohio/16OS2038/2016|2016.710:0):0.004148863524):0.004297151793,H10N7_Avian_KT887328_A/blue-winged_teal/Louisiana/UGAI14-252/2014|2014.241:0.008237591019):0.0005786748201):0.000351421335,H5N8_Avian_KP101001_A/quail/California/K1400794/2014|2014.285:0.0145341878):0.001893558887,H11N9_Avian_MF613921_A/mallard/Alberta/379/2015|2015.608:0.009261111478):0.00222727221,(((((((((H3N8_Avian_CY140942_A/northern_pintail/Minnesota/AI09-4322/2009|2009.696:0.001820250705,H3N6_Avian_CY140734_A/mallard/Minnesota/AI09-2519/2009|2009.679:0.0008249811426):0.0004138458371,H4N8_Avian_CY140851_A/blue-winged_Teal/Minnesota/AI09-3575/2009|2009.696:0.0004662515316):0.0005752171344,(H5N2_Avian_CY133816_A/gadwall/Missouri/10MO0280/2010|2010.874:0.00322196225,H7N3_Avian_CY141635_A/mallard/Interior_Alaska/10BM07575R0/2010|2010.500:0.002086594991):0.0007614037945):0.0008016486282,H6N2_Avian_CY133313_A/northern_shoveler/Mississippi/10OS4526/2010|2010.940:0.003899980932):0.001142192356,((((H2N3_Avian_KY130653_A/northern_pintail/Alaska/366/2011|2011.723:0,H2N3_Avian_KY130597_A/green-winged_teal/Alaska/227/2011|2011.710:0):0.0001966263116,H2N9_Avian_KY130712_A/northern_pintail/Alaska/655/2011|2011.745:0.0006825685067):0.0009063972729,H2N9_Avian_CY196209_A/mallard/Interior_Alaska/11BM03593/2011|2011.633:0.002633788279):0.001521508214,H3N1_Avian_KT338417_A/American_green-winged_teal/Alaska/478/2014|2014.751:0.006104332565):0.004019072892):0.0003936970347,(((H10N7_Avian_CY133900_A/mallard/California/2420/2010|2010.808:0.003552858015,H4N6_Avian_CY094780_A/mallard/California/1188/2010|2010.573:0.004464624774):0.0003145767777,H2N3_Avian_CY120570_A/mallard/California/1438/2010|2010.603:0.003701778354):0.001726335871,H12N5_Avian_CY120674_A/northern_shoveler/California/3483/2010|2010.934:0.006156215924):0.001617257011):0.0006200776392,H1N8_Avian_CY187076_A/lesser_scaup/Wisconsin/12OS4408/2012|2012.860:0.0113264513):0.0006188123781,(((((H7N7_Avian_CY132980_A/American_green-winged_teal/Illinois/10OS3329/2010|2010.827:0,H7N7_Avian_CY133004_A/American_green-winged_teal/Illinois/10OS3368/2010|2010.827:0):0.01037829518,H3N8_Avian_CY140984_A/blue-winged_teal/Louisiana/AI09-5159/2009|2009.868:0.003129110398):0.0004899183937,H1N1_Avian_CY097769_A/mallard/Mississippi/413/2010|2010.044:0.002618613688):0.0002677052088,H4N8_Avian_CY141040_A/mallard/Arkansas/AI09-5944/2009|2009.940:0.002850669917):0.0007668966439,H4N6_Avian_CY133224_A/mallard/Wisconsin/10OS2918/2010|2010.753:0.007048801263):0.0002452132895):0.0004943657884,(((((H4N2_Avian_KY644417_A/blue-winged_teal/Guatemala/CIP049H101-29/2011|2011.844:0.003271729484,H6N2_Avian_CY166369_A/mallard/Illinois/11OS4121/2011|2011.805:0.002041405464):0.001449062536,H11N9_Avian_CY206315_A/blue-winged_teal/Texas/AI12-4566/2012|2012.707:0.006188948813):0.001434273428,(H11N3_Avian_KX365059_A/blue-winged_teal/Guatemala/CIP049H110-36/2012|2012.910:0,H11N3_Avian_KY644486_A/blue-winged_teal/Guatemala/CIP049H110-37/2012|2012.910:0):0.006261815352):0.002456591627,((H11N9_Avian_CY206243_A/blue-winged_teal/Texas/AI12-3737/2012|2012.707:0.001389674101,H4N6_Avian_CY206299_A/blue-winged_teal/Texas/AI12-4460/2012|2012.729:0.002588702274):0.0004562440449,H2N5_Avian_CY186690_A/northern_shoveler/Illinois/12OS5128/2012|2012.800:0.003090479816):0.007404543243):0.002949674626,(H7N7_Avian_CY133684_A/American_green-winged_teal/Mississippi/11OS255/2011|2011.038:0.001873767232,H11N3_Avian_CY133876_A/mallard/Missouri/10MO0550/2010|2010.992:0.003890945329):0.002188035825):0.001355076708):0.0005346509934):0.0003159480103,(H6N2_Avian_CY177020_A/green-winged_teal/California/3722/2012|2012.803:0.001522908808,H3N8_Avian_KT338441_A/northern_pintail/Alaska/523/2014|2014.742:0.003345182262):0.00622961423):0.0003142873679,H7N3_Avian_KY013815_A/mallard/Pennsylvania/UGAI15-2877/2015|2015.222:0.0137346012):0.001113864148,((((H11N9_Avian_MG280047_A/green-winged_teal/Mississippi/16OS6098/2016|2016.967:0.007659010295,H3N8_Avian_MF613856_A/mallard/Alberta/66/2016|2016.605:0.003994325571):0.0001491123106,H4N8_Avian_KT338433_A/bufflehead/Alaska/512/2014|2014.789:0.004780490342):0.001038962404,(H7N7_Avian_KY561333_A/mallard_duck/Ohio/15OS7675/2015|2015.899:0.004063351353,H8N4_Avian_KY983137_A/northern_shoveler/California/HS206/2015|2015.926:0.004840025741):0.002062788994):0.002017986266,H6N5_Avian_KM244089_A/chicken/Texas/9686-3/2014|2014.211:0.008150157289):0.005356258807):0.001833406463):0.0004998411868,(((((((((((H13N8_Avian_CY213710_A/glaucous-winged_gull/Southcentral_Alaska/15MB02018/2015|2015.701:0,H13N8_Avian_CY213702_A/glaucous-winged_gull/Southcentral_Alaska/15MB02016/2015|2015.701:0):0.0001668850761,(H13N6_Avian_CY213670_A/glaucous-winged_gull/Southcentral_Alaska/15MB01694/2015|2015.666:0.0003284154804,H13N6_Avian_CY213534_A/glaucous-winged_gull/Southcentral_Alaska/15MB01610/2015|2015.647:0.0005514229006):0.0002736994605):0.006228496008,H13N6_Avian_KR010432_A/Eurasian_curlew/Liaoning/ZH-186/2014|2014.795:0.001804288205):0.01275167986,((H4N6_Avian_CY166775_A/American_green-winged_teal/Mississippi/11OS5869/2011|2011.934:0.0003782155886,H4N6_Avian_CY166711_A/mallard/Wisconsin/11OS4310/2011|2011.844:0.001381198363):0.0006553047054,H5N3_Avian_CY167199_A/American_green-winged_teal/Mississippi/12OS311/2012|2012.044:0.002889473079):0.0007890566349):0.0004498521513,((((H4N6_Avian_KJ568286_A/blue-winged_teal/Ohio/13OS2064/2013|2013.721:0.0002737358147,H6N8_Avian_CY191290_A/mallard/Maryland/13OS3020/2014|2014.027:0.004147068985):0.001011961374,H10N7_Avian_KX013074_A/mallard/Ohio/13OS1979/2013|2013.600:0.001663813101):0.002321275099,H10N3_Avian_KX013073_A/mallard/Ontario/13OS4098/2013|2013.926:0.005294514871):0.001500573091,H5N2_Avian_CY186795_A/American_green-winged_teal/Mississippi/12OS5061/2012|2012.934:0.004103608388):0.0007721555377):0.0007678581988,H2N3_Avian_CY205354_A/mallard/Maryland/13OS0899/2013|2013.584:0.005350082439):0.0009385366173,((H11N2_Avian_MG280477_A/pintail_duck/Illinois/16OS1842/2016|2016.805:0.0004183389559,H11N9_Avian_MG280422_A/mallard_duck/Wisconsin/16OS3314/2016|2016.751:0.0004614994252):0.005745470358,H3N8_Avian_KY550988_A/mallard/South_Dakota/AH0014958/2015|2015.685:0.005014823917):0.002749540705):0.0008947340144,((((((((H7N9_Avian_KY013761_A/blue-winged_teal/Louisiana/UGAI15-1367/2015|2015.236:0.0006328416806,H7N9_Avian_KY013769_A/blue-winged_teal/Louisiana/UGAI15-1692/2015|2015.236:0.0002469967005):0.001802396875,H6N2_Avian_KY561018_A/American_green-winged_teal/Illinois/15OS5977/2015|2015.830:0.001741740279):0.0002049049301,H3N8_Avian_KX351677_A/mallard/California/UCD840/2015|2015.600:0.003337230011):0.0003435950495,(H4N8_Avian_MG279854_A/blue-winged_teal/Ohio/16OS1018/2016|2016.671:0.001480243331,H2N3_Avian_MG280194_A/mallard_duck/Ohio/16OS0827/2016|2016.573:0.001165930798):0.00100196154):0.0004996330577,H7N6_Avian_MG280085_A/scoter/Maryland/16OS2531/2016|2016.879:0.008714068932):0.0006704144725,H2N3_Avian_CY202792_A/snow_goose/Delaware/12OS3778/2012|2012.145:0.003025879669):0.0004147283971,((H10N7_Avian_MG280463_A/scoter/Maryland/16OS2525/2016|2016.879:0.002194266366,H7N4_Avian_MG280027_A/long-tailed_duck/Wisconsin/16OS5291/2016|2016.921:0.001339051507):0.0008849433435,H6N1_Avian_MG280384_A/Northern_shoveler/Mississippi/16OS5984/2016|2016.964:0.002219816932):0.004980746431):0.002190881098,H3N1_Avian_KY678648_A/blue-winged_teal/Illinois/15OS6152/2015|2015.825:0.004216031441):0.00388030136):0.0004420349423,(((H7N3_Avian_KY013807_A/blue-winged_teal/Louisiana/UGAI15-2510/2015|2015.255:0.001635604731,H7N3_Avian_KY013721_A/blue-winged_teal/Texas/UGAI15-0642/2015|2015.211:0.001448565907):0.002308321494,(H4N8_Avian_KY583811_A/blue-winged_teal/Missouri/15OS4822/2015|2015.696:0,H4N8_Avian_KY284419_A/blue-winged_teal/Missouri/15OS4823/2015|2015.696:0):0.003706881849):0.006872975692,H2N3_Avian_CY206348_A/blue-winged_teal/Texas/AI13-3534/2013|2013.704:0.00773425529):0.0009901061179):0.0008333577153,((H2N2_Avian_KY272979_A/quail/Connecticut/16-016726-1/2016|2016.381:0.0006590247062,H2N2_Avian_KY272856_A/quail/Rhode_Island/16-018622-1/2016|2016.430:0.002883354695):0.006199104476,H2N2_Avian_KY272971_A/turkey/Connecticut/15-009905-1/2015|2015.227:0.003226477722):0.009243282879):0.001851415825,(H10N6_Avian_CY204673_A/surf_scoter/Maryland/14OS1418/2014|2014.896:0.004389320621,H7N1_Avian_KY550877_A/mallard_x_black_duck/Massachusetts/AH0011261/2015|2015.145:0.003175057522):0.00766646275):0.006904867581):0.003462765765,(((((((((((((((((((((H4N6_Avian_CY064248_A/blue-winged_teal/Texas/Sg-00081/2007|2007.704:0.001289409551,H3N8_Avian_CY103490_A/mallard/Alberta/507/2008|2008.600:0.004476236184):9.658555296e-05,H6N1_Avian_CY078344_A/mallard/Minnesota/Sg-00220/2007|2007.701:0.001230240376):0.0001288661868,H4N6_Avian_CY140171_A/blue-winged_teal/North_Dakota/Sg-00750/2008|2008.690:0.004327201132):0.0002367997968,((H4N8_Avian_CY140843_A/blue-winged_Teal/Texas/AI09-3464/2009|2009.699:0.004634247326,H3N8_Avian_CY103518_A/northern_pintail/Alberta/8/2009|2009.630:0.002017205422):0.001106636839,H6N1_Avian_CY097581_A/mallard/Illinois/4180/2009|2009.912:0.002462255401):0.001223575204):0.0002924478226,H1N1_Avian_CY140646_A/mallard/Minnesota/AI09-1678/2009|2009.567:0.006036245409):0.0003250935956,H6N2_Avian_CY140550_A/American_wigeon/Louisiana/Sg-01032/2008|2008.855:0.006659909504):0.0003368678967,H6N8_Avian_CY140143_A/mallard/North_Dakota/Sg-00737/2008|2008.677:0.003722617035):0.0002624257049,((((((H4N6_Avian_KY131006_A/northern_pintail/Alaska/372/2013|2013.704:0.006043547827,H12N5_Avian_KY130637_A/northern_pintail/Alaska/325/2011|2011.715:0.003302143268):0.0009390671378,H4N6_Avian_CY143868_A/mallard/Interior_Alaska/10BM10864R0/2010|2010.605:-7.754667095e-05):0.0004010928728,H7N3_Avian_CY141813_A/northern_pintail/Interior_Alaska/10BM09832R0/2010|2010.500:0.0004829906414):6.561484065e-05,H3N6_Avian_CY136340_A/mallard/Interior_Alaska/10BM09893R0/2010|2010.500:-6.769868568e-05):0.000408213514,H4N6_Avian_CY136026_A/American_green-winged_teal/Interior_Alaska/10BM07000R0/2010|2010.578:0.0004743772924):0.002135600372,H4N6_Avian_CY132916_A/blue-winged_teal/Illinois/10OS1563/2010|2010.674:0.0059533078):0.005721160018):0.0003553068001,((((H4N6_Avian_CY132900_A/American_green-winged_teal/Illinois/10OS1551/2010|2010.674:0.003405125545,H3N8_Avian_KY551520_A/mallard/New_Jersey/AH0005885/2014|2014.500:0.00596491609):0.003052985097,H9N2_Avian_KY575193_A/American_wigeon/Mexico-Sonora/769/2008|2008.951:0.0101927464):0.0009033238511,H1N5_Avian_CY137697_A/mallard/Alberta/91/2007|2007.638:0.002604580568):0.001154112613,H7N3_Avian_KU289777_A/American_green_winged_teal/Colorado/A00660616/2008|2008.855:0.005260490786):0.0003895821694):0.0005487601366,(((((H6N1_Avian_CY133884_A/American_wigeon/California/2423/2010|2010.808:0.0003927218141,H6N1_Avian_CY120602_A/mallard/California/2444/2010|2010.819:0.0004883001467):0.00109850253,H6N1_Avian_CY094572_A/mallard/California/6695/2009|2009.814:0.001110593897):0.0006310661801,(H6N1_Avian_CY196699_A/goose/Interior_Alaska/11PG00149/2011|2011.337:0,H6N1_Avian_CY196691_A/goose/Interior_Alaska/11PG00148/2011|2011.337:0):0.003815034109):0.002460248463,(((H6N1_Avian_CY138479_A/blue-winged_teal/Prince_Edward_Island/00849/2010|2010.671:0,H6N1_Avian_CY138487_A/blue-winged_teal/Nova_Scotia/01000/2010|2010.718:0):0.0005311874062,H6N1_Avian_CY139565_A/mallard/Nova_Scotia/01013/2010|2010.718:-9.193056106e-05):0.001604063587,H6N1_Avian_CY166353_A/mallard/Wisconsin/11OS3098/2011|2011.732:0.002392356616):0.0030842794):0.004375487052,((((H3N3_Avian_KY644242_A/blue-winged_teal/Guatemala/CIP049H104-93/2011|2011.915:0.002066954402,H14N6_Avian_CY133388_A/northern_shoveler/Missouri/10OS4673/2010|2010.945:0.001912405954):0.0007229725299,H1N1_Avian_CY120618_A/mallard/California/3134/2010|2010.896:0.004180025968):0.0001148855228,H4N8_Avian_CY205775_A/blue-winged_teal/Texas/AI10-4468/2010|2010.710:0.001644606066):0.000672623806,(((H5N3_Avian_CY096717_A/blue-winged_teal/Guatemala/CIP049-09/2010|2010.082:0.0002014296481,H5N3_Avian_CY096701_A/blue-winged_teal/Guatemala/CIP049-08/2010|2010.082:0.001117960384):0.0005485132069,H8N4_Avian_CY096693_A/blue-winged_teal/Guatemala/CIP049-07/2010|2010.082:-0.0001085940163):8.269528712e-05,H3N1_Avian_CY133760_A/blue-winged_teal/Missouri/10MO013/2010|2010.704:0.004795847143):0.0009029908978):0.00774302912):0.0003989128276):2.120244923e-05,((H4N3_Avian_CY134310_A/northern_shoveler/California/4020/2011|2011.011:0.002295503872,H7N4_Avian_CY133784_A/mallard/Missouri/10MO053/2010|2010.874:0.002573264277):0.001440535377,H7N7_Avian_CY133728_A/northern_shoveler/Mississippi/11OS202/2011|2011.036:0.003940727434):0.005887344148):0.0003922465986,H10N3_Avian_CY032685_A/northern_shoveler/California/HKWF1370/2007|2007.945:0.004022346513):0.0004372444895,((((((((((H11N9_Avian_CY207220_A/black-necked_stilt/Chile/2/2013|2013.811:-0.0002037977887,H11N9_Avian_CY207212_A/black-necked_stilt/Chile/1/2013|2013.811:0.001082606285):0.002684620099,H6N8_Avian_KY013661_A/ruddy_turnstone/New_Jersey/UGAI14-1314/2014|2014.367:0.002188301872):0.001899007556,H9N1_Avian_CY195824_A/gull/Massachusetts/13JR00943/2013|2013.173:0.001658361166):0.002853159019,(H1N1_Avian_CY202784_A/snow_goose/Delaware/12OS3767/2012|2012.145:-4.481691091e-05,H1N1_Avian_CY202776_A/snow_goose/Delaware/12OS3766/2012|2012.145:0.0004843685621):0.005262642187):0.001845108394,(H4N8_Avian_KY013846_A/mallard/Minnesota/UGAI15-4803/2015|2015.693:0.004968693983,H6N1_Avian_CY204329_A/mallard/Maryland/14OS1154/2014|2014.556:0.004838644526):0.002397652765):0.004286011309,(H12N5_Avian_CY149627_A/thick-billed_murre/Canada/1813/2011|2011.548:0.006047922201,H2N3_Avian_CY132996_A/American_green-winged_teal/Illinois/10OS3343/2010|2010.827:0.001962338106):0.0009221071532):0.001407106901,(H3N2_Avian_CY132132_A/mallard/Michigan/10OS1497/2010|2010.633:0.001790145914,H3N2_Avian_CY132116_A/mallard/Ohio/10OS1470/2010|2010.627:0.0004126266563):0.002763540468):0.0004801511822,H5N9_Avian_CY133792_A/mallard/Missouri/10MO084/2010|2010.874:0.004396639931):0.0005500188843,H10N3_Avian_CY134318_A/American_wigeon/California/2930/2011|2011.921:0.009261814407):0.001680496445,H6N1_Avian_CY097469_A/blue-winged_teal/Wisconsin/2649/2009|2009.792:0.005096985318):0.0001857568174):0.0001800598479,(((((H4N6_Avian_CY134132_A/mallard/California/2563V/2011|2011.611:-0.0001188339925,H5N8_Avian_CY134108_A/mallard/California/2559P/2011|2011.611:0.0009986723736):0.0001699648899,H11N9_Avian_CY134084_A/mallard/California/2555V/2011|2011.611:0.001150195956):0.0003759684202,(H4N8_Avian_CY134140_A/mallard/California/2566P/2011|2011.611:0.0009597903278,H5N1_Avian_CY133996_A/mallard/California/2535V/2011|2011.611:0.0007996236233):0.001396323793):0.00306065186,H3N8_Avian_CY133924_A/mallard/California/2521P/2011|2011.611:0.005468617922):0.005169082306,((H4N6_Avian_CY133776_A/blue-winged_teal/Missouri/10MO030/2010|2010.707:0.001783829466,H4N6_Avian_CY205629_A/blue-winged_teal/Louisiana/AI10-3640/2010|2010.696:0.0004257618637):0.003031392583,H7N3_Avian_KT887383_A/blue-winged_teal/Louisiana/UGAI14-523/2014|2014.255:0.008679705173):0.004390049773):0.0005508408236):0.0003729478718,(((H4N6_Avian_CY140883_A/blue-winged_Teal/Minnesota/AI09-3786/2009|2009.679:0.006879398015,H12N5_Avian_CY094388_A/American_wigeon/California/8352/2008|2008.797:0.007963793488):0.0003158874767,H7N3_Avian_KU290054_A/mallard/Kansas/A00523306/2008|2008.899:0.002310949133):0.002998339009,H10N2_Avian_CY094260_A/mallard/California/11353/2008|2008.948:0.007658160599):0.001081008992):0.0001348782615,H4N8_Avian_CY166409_A/common_goldeneye/Wisconsin/11OS5764/2011|2011.923:0.009473943001):0.0004288451663,((((H4N3_Avian_CY205572_A/blue-winged_teal/Texas/AI10-3382/2010|2010.693:0.006269123225,H2N3_Avian_CY097605_A/mallard/Missouri/132/2009|2009.932:0.00131642759):0.0005353375846,H2N3_Avian_CY097210_A/American_green-winged_teal/Illinois/2479/2009|2009.792:0.003242451884):0.002442748152,(H7N1_Avian_KT887256_A/blue-winged_teal/Louisiana/UGAI14-106/2014|2014.238:0.008554100126,H6N2_Avian_CY177036_A/northern_shoveler/California/3769/2012|2012.811:0.007210659561):0.00647099083):0.002034674886,((((H7N3_Avian_KJ568390_A/American_green-winged_teal/Wisconsin/13OS3468/2013|2013.742:0.004417087293,H4N6_Avian_CY204404_A/mallard/Maryland/14OS1309/2014|2014.611:0.004035402981):0.002056414896,H10N7_Avian_CY149579_A/black_scoter/Maine/276/2011|2011.921:0.004221277976):0.001210993103,H1N1_Avian_CY204978_A/mallard/Maryland/09OS2012/2009|2009.874:0.003691613641):0.00285029985,H6N2_Avian_CY079443_A/gadwall/Wisconsin/08OS2296/2008|2008.800:0.004463793037):0.002676146025):0.00201370028):0.0007833269627,(((((((H3N8_Avian_CY186682_A/American_green-winged_teal/Illinois/12OS5103/2012|2012.800:0.002940176802,H14N8_Avian_CY133560_A/long-tailed_duck/Wisconsin/10OS3918/2010|2010.874:0.001919456006):0.0006022523201,H3N8_Avian_CY149595_A/long-tailed_duck/Maine/295/2011|2011.926:0.002947379223):0.0006640294274,((H7N3_Avian_KY551188_A/ruddy_turnstone/New_Jersey/UGAI15-4215/2015|2015.400:-0.0001491720987,H7N3_Avian_KY551180_A/ruddy_turnstone/New_Jersey/UGAI15-3933/2015|2015.392:0.001027650772):0.003693087831,H1N1_Avian_MF613685_A/mallard/Alberta/233/2015|2015.608:0.004333626852):0.003177830002):0.001583674798,((H11N2_Avian_CY207180_A/helmeted_guineafowl/Colombia/2441/2015|2015.227:0,H11N2_Avian_KX097953_A/helmeted_guineafowl/Colombia/2440/2015|2015.227:0):0.005394234299,H3N2_Avian_MG279812_A/mallard_duck/Ohio/16OS4983/2016|2016.863:0.005866987666):0.00118151209):0.0009052987317,H3N8_Avian_CY133144_A/mallard/Wisconsin/10OS3084/2010|2010.753:0.002349177485):0.001089673508,((H10N4_Avian_MF046229_A/red_knot/Delaware_Bay/155/2016|2016.389:0,H10N4_Avian_MF613664_A/red_knot/Delaware_Bay/310/2016|2016.392:0):0.002089727616,H7N3_Avian_KY551204_A/blue_winged_teal/Texas/UGAI15-4927/2015|2015.696:0.002785938934):0.003864110916):0.001247188631,((H5N3_Avian_KY644387_A/blue-winged_teal/Guatemala/CIP049H105-05/2011|2011.934:0.005072014338,H10N8_Avian_KX013078_A/mallard/Ohio/13OS5191/2013|2013.923:0.008022794963):0.001966025813,H7N2_Avian_KY551376_A/mallard/Utah/AH0020535/2015|2015.959:0.01321971016):0.002432870877):0.00256844294):0.000612283222,((((((H3N8_Avian_MG280181_A/blue-winged_teal/Illinois/16OS1724/2016|2016.693:0.001661302607,H4N5_Avian_MG280401_A/mallard_duck/Ohio/16OS0818/2016|2016.573:0.000544394387):0.001885618964,H7N3_Avian_KY551084_A/American_green-winged_teal/Texas/AH0040565/2016|2016.071:0.00345635714):0.0038338724,(H3N8_Avian_KJ567902_A/blue-winged_teal/Iowa/13OS2346/2013|2013.721:0,H3N8_Avian_KJ568270_A/blue-winged_teal/Iowa/13OS2345/2013|2013.721:0):0.006097047637):0.001652765495,H5N2_Avian_CY133916_A/northern_shoveler/California/2815/2011|2011.825:0.001904913189):0.0001049590772,(H12N5_Avian_CY134294_A/mallard/California/2595V/2011|2011.611:0.002019634996,H4N9_Avian_CY134238_A/mallard/California/2584V/2011|2011.611:0.0001831375741):0.0007284105472):0.002535786684,(((H9N2_Avian_KY983184_A/northern_pintail/California/HS050B/2015|2015.819:0,H9N2_Avian_KY983147_A/northern_pintail/California/HS050A/2015|2015.819:0):0.004163305565,H4N8_Avian_CY235346_A/cinnamon_teal/Utah/UGAI16-1985/2016|2016.611:0.00474871996):0.008176806672,H10N3_Avian_KX013048_A/green-winged_teal/Missouri/13OS6332/2013|2013.989:0.01117209881):0.001599954107):0.005869257806):0.0008806157004,((((((((H3N2_Avian_MG280011_A/gadwall_duck/Wisconsin/16OS4758/2016|2016.825:0.001942753487,H7N3_Avian_KY551218_A/mallard/Minnesota/AH0065348/2015|2015.811:0.0002586098532):0.003637877495,H5N3_Avian_CY167182_A/American_green-winged_teal/Mississippi/12OS191/2012|2012.041:0.003503615548):0.003113996163,H7N3_Avian_CY186755_A/northern_shoveler/Illinois/12OS4951/2012|2012.915:0.005461543151):0.001804022032,H11N3_Avian_CY167142_A/mallard/Arkansas/12OS140/2012|2012.038:0.004487301147):0.00224550988,(((H7N8_Avian_KY684340_A/turkey/Indiana/16-001574-8/2016|2016.038:0,H7N8_Avian_KU558903_A/turkey/Indiana/16-001403-1/2016|2016.036:0):0.0007297242971,H7N8_Avian_KY550893_A/lesser_scaup/Kentucky/AH0012935/2015|2015.907:0.0005920263121):0.001089538107,H4N8_Avian_KX351747_A/American_wigeon/California/LDC111/2014|2014.890:0.002009828253):0.007641575647):0.001328841839,(((((H3N2_Avian_CY166281_A/blue-winged_teal/Iowa/44555-551/2011|2011.710:0.0002192541882,H5N1_Avian_CY206122_A/mallard/Minnesota/AI11-4429/2011|2011.704:0.001541606154):0.0004038317508,(H7N7_Avian_KT887272_A/blue-winged_teal/Texas/UGAI14-1210TX/2014|2014.184:0.01100140802,H4N5_Avian_CY206674_A/mallard/Minnesota/AI11-4213/2011|2011.682:0.001125229719):0.0004858508378):0.0007868318981,(H3N2_Avian_CY187183_A/blue_winged-teal/Wisconsin/12OS4239/2012|2012.781:0.004435289164,H6N5_Avian_CY166217_A/mallard/Wisconsin/11OS3577/2011|2011.827:0.0008761995408):0.0004648258816):0.0004214501689,H1N3_Avian_CY167093_A/mallard/Wisconsin/11OS4493/2011|2011.885:0.003542201724):0.0005882674575,H4N9_Avian_CY166596_A/mallard/Wisconsin/11OS3407/2011|2011.786:0.001449253178):0.002531663433):0.0005774394604,H7N7_Avian_CY167231_A/northern_shoveler/Mississippi/12OS362/2012|2012.044:0.006951800834):0.001936037741,((((H10N1_Avian_CY241559_A/ruddy_turnstone/New_Jersey/UGAI16-1541/2016|2016.386:0,H10N1_Avian_CY241519_A/ruddy_turnstone/New_Jersey/UGAI16-1522/2016|2016.386:0):0.001628457692,H10N2_Avian_CY241551_A/ruddy_turnstone/New_Jersey/UGAI16-1537/2016|2016.386:0.00145572668):0.003426773022,(H9N2_Avian_KX185900_A/American_oystercatcher/Chile/C1307/2015|2015.732:0.002872122939,H9N7_Avian_KX185903_A/gray_plover/Chile/C1313/2015|2015.732:0.001550137221):0.003321216243):0.008420771749,H4N6_Avian_KJ567918_A/blue-winged_teal/Iowa/13OS2338/2013|2013.721:0.008315358013):0.005007396052):0.002589634195):0.001721464444,H14N7_Avian_MG279776_A/Northern_shoveler/Missouri/16OS6248/2016|2016.970:0.02119401052):0.0006646692762):0.002962730888,(((((((((((((((((H3N2_Avian_MG280399_A/blue-winged_teal/Ohio/16OS1061/2016|2016.682:0.008828557105,H1N1_Avian_KY561174_A/mallard_duck/Wisconsin/15OS6906/2015|2015.868:0.0009896003691):0.0002727945532,H4N8_Avian_KY583898_A/mallard/Ohio/15OS3614/2015|2015.636:-0.0002867141965):0.001015599858,H3N1_Avian_KY583919_A/mallard/Ohio/15OS3988/2015|2015.597:0.001210154245):0.0001639544078,H3N8_Avian_CY241168_A/ruddy_turnstone/New_Jersey/UGAI16-1244/2016|2016.375:0.00654250826):0.000318201618,H3N6_Avian_KY678702_A/mallard/Ohio/15OS4288/2015|2015.636:0.000994834251):0.0002003482209,(H11N9_Avian_KY561177_A/green-winged_teal/Missouri/15OS5246/2015|2015.852:0.0003964068415,H7N2_Avian_KY550964_A/mallard/Kentucky/AH00729344/2016|2016.126:0.002693016245):0.0002510729455):0.0006239162684,(H1N1_Avian_KY284456_A/American_green-winged_teal/Ohio/15OS5188/2015|2015.721:0.0003862254594,H6N2_Avian_KY284427_A/mallard/Ohio/15OS4208/2015|2015.616:0.001818325759):0.0007112790746):0.000840060694,H5N2_Avian_MG279796_A/American_wigeon/Ohio/16OS3736/2016|2016.805:0.005296925893):1.195807808e-05,H1N1_Avian_KY584001_A/American_green-winged_teal/Ohio/15OS3630/2015|2015.677:0.0009132978206):0.0009241056235,((H11N3_Avian_MG280114_A/green-winged_teal/Tennessee/17OS0664/2017|2017.066:0.004617974321,H1N1_Avian_MG280567_A/mallard_duck/Illinois/16OS4499/2016|2016.910:0.002496626672):0.002294303184,H6N8_Avian_KY561273_A/green-winged_teal/Missouri/15OS6475/2015|2015.830:0.003525535202):0.0003193091728):0.0006921689509,(((H7N1_Avian_MG280312_A/green-winged_teal/Illinois/17OS1208/2017|2017.164:-2.784171405e-05,H7N3_Avian_MG280447_A/lesser_scaup/Illinois/17OS1577/2017|2017.200:0.0004673933652):0.005103471896,H9N4_Avian_MG280217_A/blue-winged_teal/Ohio/16OS1068/2016|2016.690:0.006560256145):0.001386824005,H1N1_Avian_CY235330_A/mallard/Idaho/UGAI16-1971/2016|2016.627:0.004425372045):0.0005156197123):0.00148458507,H7N2_Avian_MG280355_A/Northern_shoveler/Mississippi/16OS6138/2016|2016.967:0.004360455615):0.0006925597214,(((((((((H3N6_Avian_MG279761_A/green-winged_teal/Ohio/16OS1008/2016|2016.671:0.0008239212422,H1N9_Avian_MG280515_A/mallard_duck/Maryland/16OS2621/2016|2016.989:0.001822252886):0.001103997658,H7N3_Avian_MG280338_A/mallard_duck/Maryland/17OS0098/2017|2017.063:0.002451451734):0.002714021536,H6N5_Avian_KY561025_A/green-winged_teal/Ohio/15OS5495/2015|2015.795:0.003092904379):0.0004918005425,(H1N1_Avian_KY561120_A/blue-winged_teal/Missouri/15OS6536/2015|2015.830:0.000518435247,H1N1_Avian_MG280278_A/green-winged_teal/Tennessee/17OS0732/2017|2017.066:0.001684337323):0.0003928138146):0.0006026544509,H4N8_Avian_MG279867_A/mallard_duck/Ohio/16OS4989/2016|2016.863:0.006880639437):0.0003633298898,(H10N7_Avian_MG279784_A/common_goldeneye/Wisconsin/16OS4144/2016|2016.921:-2.34250214e-05,H1N3_Avian_MG280240_A/common_goldeneye/Wisconsin/16OS4242/2016|2016.923:0.0009022335177):0.001719738824):0.0004256571804,(H7N3_Avian_MG280317_A/green-winged_teal/Illinois/17OS1400/2017|2017.181:0.005206319528,H10N7_Avian_MG280164_A/Northern_shoveler/Ohio/16OS5078/2016|2016.877:0.00327180567):0.003563077701):0.0005607445087,H4N2_Avian_MG280131_A/green-winged_teal/Ohio/16OS3692/2016|2016.792:0.005835254848):0.0001923628216,H1N3_Avian_MG279755_A/mallard_duck/Tennessee/17OS0370/2017|2017.038:0.006560026334):0.0004262276001):0.0003073348331,H6N1_Avian_MG279833_A/pintail_duck/Illinois/16OS1650/2016|2016.805:0.006041543418):0.0003972230708,(H6N1_Avian_MG280513_A/green-winged_teal/Ohio/16OS0556/2016|2016.805:0.001671273617,H1N7_Avian_MG280090_A/mallard_duck/Wisconsin/16OS4004/2016|2016.918:0.001863494976):0.006479388408):0.002007316067,(((H9N2_Avian_MH068470_A/ruddy_turnstone/New_Jersey/UGAI17-2707/2017|2017.378:0.0008978299091,H5N2_Avian_MH068398_A/ruddy_turnstone/New_Jersey/UGAI17-1985/2017|2017.362:0.0004224488968):0.000271068407,(H3N7_Avian_MH068654_A/ruddy_turnstone/New_Jersey/UGAI17-2983/2017|2017.400:0.0005137212042,H5N7_Avian_MH068558_A/ruddy_turnstone/New_Jersey/UGAI17-2783/2017|2017.386:-7.446435904e-05):0.001494068699):0.0001551169037,H9N2_Avian_MH068670_A/ruddy_turnstone/New_Jersey/UGAI17-3019/2017|2017.400:0.0002841813366):0.007532509823):0.00740925054,((((((((((((H7N9_Avian_KY551297_A/American_green-winged_teal/Idaho/AH0006121/2015|2015.027:0.002279068004,H4N6_Avian_CY204055_A/mallard/Ohio/14OS3201/2014|2014.879:0.002590821514):0.0001866890349,H2N9_Avian_KY583892_A/blue-winged_teal/Missouri/15OS5111/2015|2015.696:0.006970269747):0.0001983475203,H4N6_Avian_CY206372_A/blue-winged_teal/Texas/AI13-3569/2013|2013.707:0.002916071808):0.0003013746986,H2N3_Avian_CY204096_A/mallard/Ohio/14OS3363/2014|2014.871:0.006766121475):0.0004843210972,H3N8_Avian_MF613778_A/mallard/Alberta/612/2015|2015.611:0.006049014365):0.0005395258075,(H4N8_Avian_KY013981_A/blue-winged_teal/Texas/UGAI15-6514/2015|2015.718:0.001966636907,H4N8_Avian_KY013862_A/blue-winged_teal/Louisiana/UGAI15-4817/2015|2015.696:0.001121906459):0.003472269028):0.0007412576941,(H4N6_Avian_KY584000_A/blue-winged_teal/Missouri/15OS4858/2015|2015.696:0.004147592312,H10N7_Avian_MG280395_A/mallard_duck/Illinois/16OS4899/2016|2016.967:0.009778711777):0.002184530899):0.001174241801,((((H12N5_Avian_KY750574_A/mallard/Interior_Alaska/12ML00678/2013|2013.710:-8.654580675e-05,H4N6_Avian_KY750582_A/mallard/Interior_Alaska/12ML00831/2014|2014.156:0.0009675677675):0.002478601568,H4N6_Avian_MF613870_A/mallard/Alberta/455/2015|2015.608:0.002846579995):0.0006745716795,H3N6_Avian_KY131389_A/northern_pintail/Alaska/UGAI15-7399/2015|2015.753:0.006047521216):0.001189585708,H4N6_Avian_KY130982_A/northern_pintail/Alaska/267/2013|2013.696:0.003287901003):0.002235904451):0.000758774036,H11N9_Avian_CY187084_A/blue_winged-teal/Wisconsin/12OS3069/2012|2012.723:0.004867489145):0.0004008423534,H4N5_Avian_KY990757_A/mallard_duck/California/UCD738/2016|2016.586:0.009462437396):0.002220740791,H7N3_Avian_KY550791_A/northern_shoveler/California/AH0076719/2016|2016.030:0.01111268608):0.001350655303,((H10N7_Avian_MF613935_A/American_black_duck/Alberta/118/2016|2016.608:0.0006084639295,H1N1_Avian_MF046490_A/American_black_duck/Alberta/238/2016|2016.655:0.001153162251):0.006972281283,H3N6_Avian_MF613701_A/American_black_duck/Alberta/96/2016|2016.608:0.007499593813):0.00518614023):0.0009725927144):0.008811673798):0.004853522162,(((((((((((((((((((((((((((((H7N3_Avian_KU740201_A/pheasant/New_Jersey/26996-2/2014|2014.630:0.005506557364,H3N6_Avian_KJ526077_A/blue-winged_teal/Ohio/13OS1410/2013|2013.682:0.0007022223404):0.0001188369778,H2N8_Avian_KJ568326_A/mallard/Ohio/13OS1972/2013|2013.595:-0.0001272551078):0.0001470319105,H3N2_Avian_KJ568278_A/American_green-winged_teal/Ohio/13OS1867/2013|2013.685:0.0002946907691):0.0004316199475,H3N8_Avian_KM374031_A/blue-winged_teal/Kansas/ND0006685/2013|2013.690:0.001778463024):0.0002648671988,H1N8_Avian_KJ567950_A/mallard/Ohio/13OS1966/2013|2013.595:0.0001734338698):0.0001732756522,H1N1_Avian_CY191306_A/mallard/Maryland/13OS3036/2014|2014.027:0.002483178184):0.0001367550264,H6N8_Avian_KJ567854_A/American_green-winged_teal/Ohio/13OS2097/2013|2013.723:0.001193707398):7.665000213e-05,(H10N7_Avian_CY204769_A/mallard/Maryland/13OS3318/2014|2014.477:0.004738751848,H10N7_Avian_CY202698_A/mallard/Ohio/14OS3237/2014|2014.896:0.001931226852):0.00125868261):0.0002708833344,H11N9_Avian_CY191282_A/American_black_duck/Maryland/13OS2956/2013|2013.893:0.001049424303):0.000917495131,(H3N2_Avian_CY186918_A/blue-winged_teal/Ohio/12OS2154/2012|2012.704:0.0007455310378,H4N8_Avian_KJ568406_A/mallard/Ohio/13OS1993/2013|2013.595:0.0014545106):0.0003053549253):0.0003073464401,H7N3_Avian_CY205194_A/mallard/Maryland/12OS3630/2013|2013.022:0.004601093159):0.0003023674631,H1N8_Avian_KF382700_A/duck/Pennsylvania/4844-6/2013|2013.096:0.004552367346):9.176741752e-05,H10N9_Avian_CY186870_A/blue-winged_teal/Ohio/12OS2138/2012|2012.682:0.002354985653):0.0008271298141,(H6N5_Avian_CY186854_A/American_green-winged_teal/Ohio/12OS2128/2012|2012.674:0.0006440117457,H6N1_Avian_CY187004_A/mallard/Ohio/12OS2174/2012|2012.866:0.002001220102):0.001172904831):0.0003198871744,H3N2_Avian_CY187118_A/blue_winged-teal/Wisconsin/12OS2603/2012|2012.742:0.003665140402):0.0006711155518,((((((((H6N8_Avian_KJ568078_A/American_green-winged_teal/Ohio/13OS2060/2013|2013.721:0.0009432281788,H4N8_Avian_KJ567894_A/blue-winged_teal/Iowa/13OS2368/2013|2013.721:0.0008180740816):0.0004843890937,H4N8_Avian_CY206642_A/blue-winged_teal/Texas/UGAI14-3659/2014|2014.712:0.002622402828):4.133121189e-05,((H6N7_Avian_KJ568374_A/American_green-winged_teal/Ohio/13OS2070/2013|2013.721:0,H6N7_Avian_KJ568334_A/blue-winged_teal/Ohio/13OS2055/2013|2013.721:0):0.0004330733086,H3N6_Avian_CY204079_A/mallard/Ohio/14OS0770/2014|2014.649:0.004441924558):0.0004211053801):3.663958655e-05,H4N8_Avian_KJ568238_A/blue-winged_teal/Iowa/13OS2367/2013|2013.721:-5.048525818e-05):0.0003435462471,H4N8_Avian_KM373999_A/mallard/New_Jersey/ND0007063/2013|2013.655:0.00186660084):0.0004183140542,H5N2_Avian_CY191274_A/mallard/Maryland/13OS2946/2013|2013.893:0.002658315878):0.0004793776218,H6N8_Avian_KM244065_A/turkey/Minnesota/42782-1/2013|2013.918:0.002640726859):0.0003292923058,(H6N2_Avian_KJ568046_A/blue-winged_teal/Ohio/13OS2082/2013|2013.721:0.0002219302153,H6N2_Avian_KJ567870_A/American_green-winged_teal/Ohio/13OS2083/2013|2013.721:0.0002173266298):0.001774637897):0.0005187488884):0.0002534379864,H3N8_Avian_KY561176_A/American_green-winged_teal/Mississippi/15OS7984/2015|2015.973:0.006143900552):0.0002737091708,((H6N2_Avian_CY204039_A/green-winged_teal/Ohio/14OS2001/2014|2014.679:0.002030532435,H11N3_Avian_KY561315_A/mallard_duck/Ohio/15OS7510/2015|2015.934:0.007340108702):0.0008605403165,H7N3_Avian_CY204681_A/mallard/Maryland/14OS2911/2015|2015.005:0.00359951533):0.005367096954):0.0005584278245,(H6N1_Avian_MG280400_A/blue-winged_teal/Wisconsin/16OS3226/2016|2016.751:0.007209594473,H3N8_Avian_CY204296_A/mallard/Ohio/14OS0985/2014|2014.674:0.005805399274):0.001317931872):0.001003021244,H3N2_Avian_KJ568062_A/American_green-winged_teal/Ohio/13OS2056/2013|2013.721:0.002438237947):0.0005551216128,(((H12N5_Avian_CY186878_A/blue-winged_teal/Ohio/12OS2140/2012|2012.682:0.001970466138,H5N1_Avian_CY187012_A/mallard/Ohio/12OS2218/2012|2012.874:0.002456785131):0.00122828983,(H10N8_Avian_KJ568014_A/American_green-winged_teal/Ohio/13OS1869/2013|2013.685:0.0004303696614,H9N2_Avian_KJ568310_A/mallard/Ohio/13OS3856/2013|2013.778:0.002659053425):0.005078722305):0.001717482382,H6N1_Avian_CY191002_A/mallard/Maryland/11OS3701/2011|2011.890:0.004130157637):0.002284433748):0.00801520198,(((((((H3N8_Avian_CY125388_A/green-winged_teal/New_Brunswick/03483/2009|2009.616:0.0005370544867,H3N8_Avian_CY125340_A/ring-necked_duck/Nova_Scotia/03378/2009|2009.600:0.0003439674741):0.0002886174756,H3N8_Avian_CY125396_A/ring-necked_duck/New_Brunswick/03400/2009|2009.603:0.00059115035):0.0001693485733,H3N8_Avian_CY125572_A/blue-winged_teal/Prince_Edward_Island/03912/2009|2009.630:0.002482230991):0.003180772804,H8N4_Avian_CY190690_A/American_black_duck/Maryland/08OS1725/2008|2008.899:0.0008123342016):0.001816339148,(H6N1_Avian_CY146116_A/ruddy_turnstone/Delaware/AI09-666/2009|2009.403:0.006320725274,H10N3_Avian_CY146439_A/mallard/Minnesota/AI09-1666/2009|2009.567:0.004871412133):0.0002286541357):0.0007207579559,H1N1_Avian_CY190058_A/mallard/Maryland/08OS1349/2008|2008.595:0.005559628867):0.001344275405,H5N2_Avian_CY202817_A/mallard/Maryland/07OS2435/2007|2007.986:0.003985440648):0.001134751551):0.0001111449855,((((((((((((H3N7_Avian_CY138471_A/blue-winged_teal/Prince_Edward_Island/00831/2010|2010.668:0,H3N7_Avian_CY138375_A/blue-winged_teal/New_Brunswick/00599/2010|2010.619:0):-3.137054021e-17,H3N7_Avian_CY138383_A/blue-winged_teal/New_Brunswick/00600/2010|2010.619:3.137054021e-17):0.0006720869109,H3N8_Avian_CY138728_A/green-winged_teal/New_Brunswick/00335/2010|2010.600:0.0002067215854):0.0001321303955,((H3N8_Avian_CY138160_A/snow_goose/Nunavet/03438/2010|2010.548:0.000533725838,H3N8_Avian_CY139286_A/American_black_duck/Prince_Edward_Island/00788/2010|2010.647:-9.446899289e-05):0.002041509286,H3N8_Avian_CY139573_A/mallard/Nova_Scotia/01016/2010|2010.718:0.0001665277087):0.0007497349036):0.000198033511,(((H7N7_Avian_CY138841_A/green-winged_teal/New_Brunswick/00392/2010|2010.603:-5.465713352e-17,H7N7_Avian_CY138808_A/mallard/Nova_Scotia/00372/2010|2010.600:5.465713352e-17):0.0001968955238,H7N7_Avian_CY138776_A/American_black_duck/New_Brunswick/00344/2010|2010.600:0.0002426561273):0.0008674295163,H10N7_Avian_CY138816_A/mallard/Nova_Scotia/00375/2010|2010.600:0.0008948320733):0.000246094713):0.001547970193,(H4N8_Avian_CY149363_A/great_black-backed_gull/Iceland/1113/2011|2011.789:3.024390469e-17,H4N8_Avian_CY149587_A/bufflehead/Maine/287/2011|2011.926:-3.024390469e-17):0.005090070513):0.001138405765,H4N6_Avian_CY132124_A/mallard/Michigan/10OS1491/2010|2010.633:0.002012400291):0.00105583646,(H4N6_Avian_CY205378_A/mallard/Maryland/10OS0956/2010|2010.605:0.005345961406,H6N2_Avian_CY097597_A/mallard/Missouri/129/2009|2009.932:0.001770557863):0.0001584944781):0.0001229585714,H7N3_Avian_KY551140_A/duck/New_Jersey/10-001022-21/2010|2010.019:0.001264417136):0.0004786676533,H6N2_Avian_CY190986_A/mallard/Maryland/10OS2170/2010|2010.901:0.0008480091278):0.0004951414733,H6N1_Avian_CY203324_A/mallard/Maryland/10OS1918/2010|2010.704:0.002609786491):0.000567026672,((H2N2_Avian_CY133455_A/mallard/Iowa/10OS2721/2010|2010.789:0.001212314481,H5N1_Avian_CY133084_A/mallard/Wisconsin/10OS2672/2010|2010.751:0.0009890488587):0.000517585241,H5N2_Avian_CY203372_A/mallard/Maryland/11OS1715/2011|2011.608:0.001691977143):0.003639531269):0.002641437482):0.002902263893,(((((((H10N9_Avian_CY141056_A/mallard/Arkansas/AI09-6032/2009|2009.942:0.0009923786913,H6N9_Avian_CY097108_A/mallard/Ohio/1686/2009|2009.605:-0.0001139000179):5.696672452e-05,H4N9_Avian_CY097661_A/mallard/Ohio/2031/2009|2009.586:-5.696672452e-05):0.0001797305894,H4N2_Avian_CY096985_A/American_black_duck/Wisconsin/2542/2009|2009.759:0.0006996096023):0.0004129802718,H6N1_Avian_CY097116_A/mallard/Ohio/1690/2009|2009.605:0.0004674498991):0.0003043309501,H2N3_Avian_CY202873_A/mallard/Maryland/10OS121/2010|2010.077:0.004575567594):0.001018525779,(((H3N2_Avian_CY133608_A/blue-winged_teal/Iowa/10OS2624/2010|2010.712:0.00267841762,H3N2_Avian_CY132704_A/mallard/Illinois/10OS2677/2010|2010.751:0.0004166660392):0.000600800181,H2N2_Avian_CY133463_A/American_wigeon/Iowa/10OS2748/2010|2010.792:0.002502262637):0.000647795807,H3N2_Avian_CY133108_A/blue-winged_teal/Wisconsin/10OS2862/2010|2010.751:0.001566520527):0.0003337179493):0.0004678876027,H11N9_Avian_CY187134_A/American_green-winged_teal/Wisconsin/12OS3031/2012|2012.742:0.005746496204):0.00391615689):0.002294855134,((((((((H4N6_Avian_CY077221_A/northern_pintail/Interior_Alaska/7MP1246/2007|2007.600:3.42977191e-06,H4N6_Avian_CY043999_A/northern_pintail/Alaska/7MP1393/2007|2007.616:0.0004361218792):0.002598155612,H1N1_Avian_CY137665_A/mallard/Alberta/128/2006|2006.586:0.0009361140496):0.001563566012,H1N6_Avian_CY094244_A/mallard/California/10064/2008|2008.970:0.01023090558):0.0004753046365,H5N2_Avian_KC790058_A/goose/MB/428/2006|2006.962:0.003530497473):0.0003612871619,(((H1N2_Avian_CY076148_A/rock_dove/Oregon/20547-003/2007|2007.844:0,H1N2_Avian_CY076156_A/rock_dove/Oregon/20547-004/2007|2007.844:0):0.007017362325,H6N1_Avian_KY575169_A/green_winged_teal/Mexico-Sonora/266/2008|2008.049:0.004662918872):0.001675382266,H6N1_Avian_CY140227_A/mallard/Minnesota/Sg-00927/2008|2008.710:0.008790584583):0.00171554603):0.0001783102022,((((H1N1_Avian_CY129381_A/American_black_duck/New_Brunswick/01989/2007|2007.595:0.001058650519,H1N1_Avian_CY128949_A/mallard/Nova_Scotia/02151/2007|2007.600:-0.0001776285578):0.006044671157,H1N1_Avian_KF424119_A/mallard/Missouri/466554-14/2007|2007.500:0.001065066258):0.0008384088844,H7N3_Avian_EU500857_A/chicken/SK/HR-00011/2007|2007.500:0.01187034754):0.0002244573721,H11N9_Avian_CY125356_A/ring-necked_duck/New_Brunswick/03449/2009|2009.611:0.007921132646):0.000100644197):0.0001388065714,H3N2_Avian_CY203171_A/mallard/Maryland/09OS1350/2009|2009.649:0.008702204881):0.002360889401,(((H7N3_Avian_CY144690_A/sanderling/New_Jersey/AI06-125/2006|2006.373:-5.068899064e-05,H7N7_Avian_GQ257403_A/ruddy_turnstone/Delaware/752/2006|2006.500:0.0004895861568):0.0004351621826,H7N3_Avian_CY039342_A/shorebird/Delaware_Bay/513/2006|2006.389:0.0008857564732):0.004896742031,H5N2_Avian_GQ923356_A/Canada_goose/Texas/475000-3/2006|2006.500:0.006775980185):0.0001895300387):0.001198153681):0.001349314903,H12N2_Avian_CY166233_A/American_green-winged_teal/Wisconsin/11OS3580/2011|2011.827:0.01522533043):0.001013947295,H3N8_Avian_CY047495_A/mallard/British_Columbia/07706/2005|2005.638:0.01507106334):0.001066551111,((((((((((H6N2_Avian_CY078304_A/green-winged_teal/Minnesota/Sg-00180/2007|2007.701:0.0004365721624,H6N2_Avian_CY078296_A/mallard/Minnesota/Sg-00166/2007|2007.723:0.0004422363339):9.198852651e-05,H8N4_Avian_CY064128_A/mallard/Minnesota/Sg-00062/2007|2007.586:-9.198852651e-05):0.0004382120686,H1N1_Avian_KF424015_A/mallard/Minnesota/AI07-3100/2007|2007.693:0.002659360979):0.0002546034139,H6N2_Avian_CY203820_A/mallard/Maryland/08OS1390/2008|2008.652:0.003289526271):0.0007124110595,((((H4N6_Avian_CY128022_A/shorebird/Delaware_Bay/588/2008|2008.375:0,H4N6_Avian_CY038103_A/ruddy_turnstone/New_Jersey/Sg-00494/2008|2008.375:0):-1.465480923e-16,H4N6_Avian_CY038113_A/ruddy_turnstone/New_Jersey/Sg-00496/2008|2008.353:1.465480923e-16):0.0001553397699,H6N6_Avian_CY038208_A/ruddy_turnstone/New_Jersey/Sg-00551/2008|2008.386:0.001164939036):0.000438725159,H1N3_Avian_CY203844_A/mallard/Maryland/08OS1409/2008|2008.652:0.003546890688):0.002096841495):0.0009770371007,(H7N1_Avian_KU289841_A/American_green_winged_teal/Utah/A00461135/2009|2009.038:0,H7N1_Avian_KU289849_A/American_green_winged_teal/Utah/A00461136/2009|2009.038:0):0.007956639421):0.0007244415292,(((H9N2_Avian_CY125757_A/northern_pintail/Interior_Alaska/10BM14807R2/2010|2010.627:0.00197889731,H9N2_Avian_CY130460_A/mallard/Interior_Alaska/10BM02980R0/2010|2010.499:0.0002238752605):0.001281422322,H5N5_Avian_MF359852_A/mallard/Alberta/383/2009|2009.638:0.004058815991):0.0004854323887,H8N4_Avian_CY136196_A/northern_pintail/Interior_Alaska/9BM8967R0/2009|2009.500:0.006018011871):0.003783712767):0.0004296360411,H1N1_Avian_CY137753_A/mallard/Alberta/496/2008|2008.600:0.003820331957):0.000651128147,H7N6_Avian_CY129425_A/black_scoter/New_Brunswick/00003/2009|2009.096:0.004921417762):0.0009723971543,(((H7N3_Avian_CY140875_A/blue-winged_Teal/North_Dakota/AI09-3760/2009|2009.674:0.004919103249,H11N9_Avian_CY097693_A/American_green-winged_teal/Mississippi/300/2010|2010.041:0.004019604125):0.0005077183642,H10N7_Avian_CY205596_A/blue-winged_teal/Louisiana/AI10-3525/2010|2010.696:0.00895975646):0.002226201075,(H3N6_Avian_CY140373_A/blue-winged_teal/North_Dakota/Sg-00759/2008|2008.693:0.004499018302,H10N3_Avian_CY097300_A/lesser_scaup/Wisconsin/3964/2009|2009.893:0.002653281754):0.00168189001):0.004836221682):0.003807127297):0.001605322694,((((((((((((H10N1_Avian_CY097308_A/mallard/Wisconsin/4230/2009|2009.929:0.001611415602,H4N6_Avian_CY097669_A/mallard/Ohio/1695/2009|2009.647:0.002819927213):0.0001986849492,H6N8_Avian_CY097284_A/mallard/Wisconsin/1534/2009|2009.627:0.001116024297):0.0007195801323,H3N8_Avian_CY141032_A/mallard/Arkansas/AI09-5900/2009|2009.942:0.0019389169):0.0005516489973,H11N2_Avian_CY132932_A/mallard/Wisconsin/10OS2524/2010|2010.734:0.002106395217):0.0004106025587,(H10N7_Avian_CY139384_A/mallard-black_duck_hybrid/New_Brunswick/00904/2010|2010.701:0.004724656246,H6N2_Avian_CY146512_A/mallard/New_Jersey/AI09-5405/2009|2009.740:0.001940595268):0.0004849281328):0.0003264406884,(H10N7_Avian_CY097677_A/northern_shoveler/Mississippi/252/2010|2010.025:0.002350985163,H9N2_Avian_CY097637_A/northern_shoveler/Missouri/298/2009|2009.929:0.00342029307):0.001465994798):0.0006146223344,((H12N5_Avian_CY203244_A/mallard/Maryland/10OS1067/2010|2010.633:0.003409166637,H3N6_Avian_CY132329_A/mallard/Ohio/11OS2049/2011|2011.625:0.001903968311):0.002846607294,H7N3_Avian_KU289745_A/American_black_duck/Delaware/A00870108/2010|2010.132:0.002513290155):0.0001803166065):0.002506593099,H10N7_Avian_CY140135_A/blue-winged_teal/North_Dakota/Sg-00730/2008|2008.677:0.00288113114):0.0004935326945,(((H3N8_Avian_KY551328_A/American_green-winged_teal/Idaho/AH0011443/2015|2015.641:3.774463404e-17,H3N8_Avian_KY551336_A/mallard/Idaho/AH0011459/2015|2015.641:-3.774463404e-17):0.008178579912,H7N1_Avian_CY185910_A/blue-winged_teal/Texas/AI12-909/2012|2012.178:0.003449483494):0.0004097283265,H5N2_Avian_CY166783_A/northern_shoveler/Mississippi/11OS5875/2011|2011.934:0.004059693536):0.004079732626):0.0007382768645,H3N8_Avian_CY064184_A/ring-necked_duck/Minnesota/Sg-00069/2007|2007.586:0.006328103506):0.002096193426,H5N3_Avian_GQ923572_A/mallard/Montana/458329-2/2006|2006.500:0.003344499183):0.001541123152,(((H1N1_Avian_CY186698_A/northern_shoveler/Illinois/12OS5138/2012|2012.800:0.001889159958,H5N1_Avian_CY186674_A/mallard/Illinois/12OS5080/2012|2012.800:0.001645608635):0.0003574975775,H3N6_Avian_CY186821_A/mallard/Ohio/12OS2351/2012|2012.666:0.0009666970409):0.005095496678,H12N5_Avian_KM244057_A/guinea_fowl/Massachusetts/14075-3/2013|2013.290:0.0129673822):0.004988385546):0.003580539708):0.001856505876):0.002224763883,((H12N4_Avian_CY144388_A/ruddy_turnstone/Delaware/AI03-378/2003|2003.392:0.006771887995,H4N8_Avian_CY004946_A/mallard/Alberta/30/2001|2001.567:0.005313951964):0.001440237691,H9N5_Avian_CY075932_A/common_murre/Oregon/19497-004/2005|2005.562:0.01021433537):0.003255650325):0.001287615682,(((((H12N1_Avian_CY144714_A/ruddy_turnstone/New_Jersey/AI07-839/2007|2007.622:0.0004393659745,H12N5_Avian_CY144730_A/ruddy_turnstone/New_Jersey/AI07-796/2007|2007.625:0.0004416559863):0.0009573847526,H12N5_Avian_CY144722_A/ruddy_turnstone/New_Jersey/AI07-697/2007|2007.605:0.000811130138):0.01993091671,(H5N2_Avian_CY144514_A/ruddy_turnstone/Delaware/AI03-371/2003|2003.392:0.009106487827,H4N6_Avian_CY102815_A/mallard/Alberta/251/2004|2004.619:0.009056209748):0.005808683534):0.0009812975055,H2N3_Avian_GQ257510_A/mallard/Maryland/320/2003|2003.500:0.006982251884):0.001094838044,(H7N3_Avian_CY018908_A/blue-winged_teal/Ohio/658/2004|2004.666:0.00118944985,H3N3_Avian_CY102783_A/mallard/Alberta/254/2003|2003.600:0.0001299364918):0.01292105761):0.001618333453):0.0008781755952,H5N2_Avian_GQ923228_A/mallard/Indiana/465297-2/2006|2006.500:0.01253125698):0.0008927811634,H11N9_Avian_CY021180_A/green-winged_teal/Ohio/1844/2005|2005.500:0.01341836357):0.002155747517,((H6N1_Avian_EF655843_A/dunlin/Barrow/65/2005|2005.500:0.003810609739,H8N4_Avian_CY017756_A/mallard/Alaska/708/2005|2005.630:0.002425926791):0.001561493787,H1N8_Avian_KX714351_A/American_green-winged_teal/Alaska/88857/2008|2008.603:0.005188327323):0.01237422557):0.002369519427,H7N7_Avian_GQ257395_A/ruddy_turnstone/Delaware/892/2006|2006.500:0.02767830726):0.001629992991,(((((((((((((((((((((H10N7_Avian_KX714415_A/American_green-winged_teal/Alaska/133988/2009|2009.597:0.001792351727,H10N4_Avian_CY142193_A/northern_pintail/Interior_Alaska/9BM11564R0/2009|2009.500:0.001294829509):8.776187326e-05,H10N7_Avian_CY135350_A/mallard/Interior_Alaska/9BM3075R2/2009|2009.542:0.001240004131):0.0002433075469,H4N6_Avian_CY143041_A/mallard/Interior_Alaska/9BM9049R0/2009|2009.608:0.0001951046526):0.0004054617048,(H4N7_Avian_CY136270_A/northern_pintail/Interior_Alaska/9BM7799R0/2009|2009.500:7.53669372e-17,H4N7_Avian_CY136188_A/mallard/Interior_Alaska/9BM8935R0/2009|2009.500:-7.53669372e-17):0.0002554553105):0.0003577250164,H10N5_Avian_CY078730_A/mallard/Interior_Alaska/9BM1852/2009|2009.510:0.001074216633):0.0006887236625,H10N7_Avian_CY130371_A/mallard/Interior_Alaska/10BM01929R0/2010|2010.452:0.00366388776):0.003126423557,H8N4_Avian_CY080137_A/northern_pintail/Interior_Alaska/8MP0213R2/2008|2008.597:0.001260421003):0.001391466066,H5N2_Avian_KC790050_A/swan/BC/2045/2008|2008.438:0.001281401504):0.007015590827,(((H11N9_Avian_CY076340_A/mallard/Washington/44256-527/2006|2006.852:0.004822164941,H7N3_Avian_CY078890_A/mallard/Interior_Alaska/6MP0984/2006|2006.630:0.004571969487):0.0003465770232,H4N5_Avian_CY077411_A/northern_pintail/Interior_Alaska/7MP1067R1/2007|2007.704:0.00320518025):0.0007984423234,((H2N3_Avian_CY078586_A/northern_pintail/Interior_Alaska/6MP0792/2006|2006.605:0.00116847445,H2N3_Avian_CY078698_A/mallard/Interior_Alaska/6MP0038BR2/2006|2006.608:0.00103317934):0.002231816859,H12N5_Avian_CY012847_A/pintail_duck/Alaska/20/2005|2005.603:0.001307882214):0.0008882821878):0.0005990333791):0.0009717789365,H3N8_Avian_CY078562_A/northern_shoveler/Interior_Alaska/6MP1339/2006|2006.688:0.00627526044):0.0002297454467,((((((H5N1_Avian_CY166743_A/northern_shoveler/Mississippi/11OS5805/2011|2011.934:0.001072877636,H5N3_Avian_CY166831_A/American_widgeon/Mississippi/11OS6097/2011|2011.940:0.004262268399):0.007880542231,H3N8_Avian_CY166548_A/northern_shoveler/Wisconsin/11OS3008/2011|2011.751:0.003404511862):0.001085002783,(H11N9_Avian_MG279811_A/green-winged_teal/Missouri/16OS6199/2016|2016.970:0.0004933125759,H11N9_Avian_MG280092_A/Northern_shoveler/Missouri/16OS3609/2016|2016.937:-5.441540975e-05):0.00985150712):0.0007642951784,(H6N1_Avian_CY133800_A/gadwall/Missouri/10MO095/2010|2010.874:0.003839522313,H9N2_Avian_CY133640_A/northern_shoveler/Arkansas/11OS386/2011|2011.030:0.002809851564):0.00102432793):0.005228183506,H5N2_Avian_GQ923180_A/duck/Minnesota/462960-2/2006|2006.500:0.00268482726):0.001809616765,H4N8_Avian_CY144666_A/bufflehead/North_Carolina/NC6412-125/2005|2005.967:0.004514141296):0.00180125022):0.0008985037461,((H4N6_Avian_CY142689_A/northern_pintail/Interior_Alaska/9BM7232R0/2009|2009.595:0.0014287746,H4N8_Avian_CY143233_A/northern_shoveler/Interior_Alaska/9BM12519R0/2009|2009.671:0.0003325276608):0.0006634198727,H10N4_Avian_CY142257_A/northern_pintail/Interior_Alaska/9BM7694R0/2009|2009.500:0.001104857112):0.008403683198):0.0004594707029,(((((((((H8N4_Avian_KY131247_A/green-winged_teal/Alaska/UGAI15-6067/2015|2015.679:0.0003237820599,H6N8_Avian_KX949425_A/mallard/Alaska/UGAI15-6397/2015|2015.685:0.0009956079724):0.0005403723218,H6N2_Avian_KY131428_A/northern_pintail/Alaska/UGAI15-7567/2015|2015.762:0.0003407231952):0.0007653547404,H6N1_Avian_KY131302_A/northern_pintail/Alaska/UGAI15-6978/2015|2015.721:0.001444767434):0.007213133248,H4N1_Avian_CY134254_A/mallard/California/2589V/2011|2011.611:0.00289872746):0.001667600519,H1N3_Avian_CY097741_A/northern_shoveler/Mississippi/397/2010|2010.044:0.005117544789):0.004753269084,(((H4N6_Avian_CY079146_A/northern_pintail/Interior_Alaska/8BM3658/2008|2008.729:0.003531067562,H3N6_Avian_CY077237_A/mallard/Interior_Alaska/7MP0510/2007|2007.682:0.00447902207):0.0004235755805,H4N6_Avian_KX714327_A/American_green-winged_teal/Alaska/14258/2006|2006.625:0.0004403648286):0.0003695809384,H10N6_Avian_KX714311_A/American_green-winged_teal/Alaska/11508/2006|2006.592:0.0005115880924):0.0003718402991):0.002277616138,(H10N7_Avian_CY093917_A/green-winged_teal/California/00083/2009|2009.005:0.001992832955,H4N6_Avian_CY094612_A/mallard/California/5271/2009|2009.573:0.0037666191):0.006068458807):0.00134373255,H2N6_Avian_CY196128_A/mallard/Interior_Alaska/11BM02987/2011|2011.616:0.008171730122):0.001814512741,((H4N6_Avian_CY076524_A/mallard/Washington/44338-015/2007|2007.658:0.0001574023769,H6N1_Avian_CY076556_A/mallard/Washington/44338-019/2007|2007.658:0.0002821492742):0.009849353492,H10N1_Avian_CY076284_A/northern_shoveler/Washington/44249-700/2006|2006.860:0.008819176818):0.003582414804):0.0003271145789):0.0008360892822,H4N6_Avian_CY103347_A/northern_pintail/Alberta/265/2007|2007.589:0.009574022658):0.0002782781996,(((H10N7_Avian_CY094356_A/northern_shoveler/California/HKWF592C/2007|2007.858:0.006380158671,H5N1_Avian_CY097357_A/mallard/Wisconsin/2576/2009|2009.762:0.008043005625):0.005688357006,H5N2_Avian_GQ923348_A/mallard/Arkansas/473507-9/2006|2006.500:0.002926341842):0.0009479398837,((H11N9_Avian_CY129077_A/American_black_duck/New_Brunswick/02519/2007|2007.715:0.001886182487,H2N3_Avian_CY045294_A/mallard/Quebec/11063/2006|2006.630:0.001645921107):0.001977474616,H6N7_Avian_CY144674_A/ruddy_turnstone/New_Jersey/AI06-582/2006|2006.392:0.001589912557):0.003373191316):0.004381121155):0.0006100451373,(((((((H4N6_Avian_KT338338_A/northern_pintail/Alaska/257/2014|2014.710:0.001026047325,H4N1_Avian_KT338362_A/mallard/Alaska/417/2014|2014.751:0.001176725245):0.0001205452921,H4N6_Avian_KT338590_A/mallard/Alaska/898/2014|2014.745:0.0007609951624):0.001247637294,H3N3_Avian_KT338346_A/American_green-winged_teal/Alaska/306/2014|2014.693:0.002304001149):0.001085640404,(H11N9_Avian_CY206861_A/mallard/Southcentral_Alaska/15ML00407/2015|2015.288:0.0009722026342,H7N3_Avian_CY206845_A/mallard/Southcentral_Alaska/15ML00249/2015|2015.137:0.000349547975):0.001599387682):0.0008882033909,H8N4_Avian_MF613758_A/mallard/Alberta/203/2015|2015.608:0.004474935698):0.005558878931,(((H5N2_Avian_KY130661_A/glaucous-winged_gull/Alaska/392/2011|2011.718:0.005051004143,H6N2_Avian_KU310476_A/greater_white-fronted_goose/Alaska/UGAI15-3913/2015|2015.351:0.006149054014):0.001185876293,H10N7_Avian_KX949537_A/green-winged_teal/Alaska/UGAI15-6394/2015|2015.679:0.005562222431):0.0006416997229,H9N2_Avian_KU310452_A/cackling_goose/Alaska/UGAI15-3075/2015|2015.375:0.005882767784):0.00195276761):0.001512147059,(H3N8_Avian_KX714447_A/American_green-winged_teal/Alaska/137916/2009|2009.712:0.004380919628,H3N6_Avian_CY076180_A/mallard/Oregon/44221-105/2006|2006.784:0.004998719137):0.002480154245):0.003997245856):0.0008495724255,H5N2_Avian_GQ923300_A/northern_pintail/Utah/469648/2006|2006.500:0.0102400461):0.001176430515,((((((((H4N6_Avian_CY166839_A/American_green-winged_teal/Mississippi/11OS5903/2011|2011.937:0.002915752893,H3N8_Avian_CY166393_A/American_green-winged_teal/Illinois/11OS4814/2011|2011.805:0.004203354239):0.00117904642,H7N3_Avian_CY177052_A/mallard/California/3956/2012|2012.830:0.006950000165):0.00164016495,H4N6_Avian_KJ567878_A/American_green-winged_teal/Ohio/13OS2050/2013|2013.721:0.006513924412):0.003647128244,(H11N2_Avian_CY132188_A/mallard/Ohio/11OS2213/2011|2011.630:0.003174904981,H9N2_Avian_CY205210_A/mallard/Maryland/13OS0755/2013|2013.501:0.009415609425):0.004046353774):0.001522516742,(H2N3_Avian_CY157341_A/mallard/California/3148/2012|2012.586:0.001447539262,H2N7_Avian_CY157117_A/mallard/California/2805/2012|2012.529:0.001639641974):0.009600137557):0.001256555536,(((H3N8_Avian_CY076244_A/northern_pintail/Oregon/44249-559/2006|2006.638:0.002470984684,H3N8_Avian_CY076052_A/teal/Oregon/44336-130/2007|2007.622:0.004195825435):0.0002659075573,H11N9_Avian_CY075964_A/northern_shoveler/California/44241-862/2006|2006.918:0.005114348959):0.001032168957,H3N1_Avian_CY039617_A/northern_shoveler/California/HKWF569/2007|2007.858:0.006625833965):0.002691578102):0.0009843304603,((((H4N6_Avian_MF613875_A/spot-billed_duck/Alberta/110/2016|2016.608:0.003420386035,H7N7_Avian_KY551036_A/mallard/South_Dakota/AH0038061/2016|2016.003:0.00189110267):0.0001843975388,H7N3_Avian_KY550917_A/mallard/Kentucky/AH0051748/2016|2016.063:0.0006948250737):0.000348438679,H7N3_Avian_MG279778_A/mallard_duck/Illinois/16OS4580/2016|2016.956:0.002303954487):0.0009727576005,H7N3_Avian_KY551448_A/mallard/Utah/AH0075862/2016|2016.090:0.001683266499):0.008351849943):0.005058734845,((H11N3_Avian_CY021148_A/mallard/Missouri/MO130/2005|2005.500:0.006995337771,H12N4_Avian_CY140111_A/mallard/North_Dakota/Sg-00703/2008|2008.668:0.01065390289):0.000658988538,H7N3_Avian_CY076428_A/northern_shoveler/California/28327/2007|2007.071:0.007509299595):0.0007650596689):0.002856604137):0.0006806496759,H7N3_Avian_CY133676_A/American_green-winged_teal/Mississippi/11OS250/2011|2011.038:0.01354611953):0.001165273229,(((((((H6N8_Avian_KY131152_A/northern_pintail/Alaska/792/2013|2013.726:0.00336372081,H2N1_Avian_CY206829_A/mallard/Southcentral_Alaska/12ML01615/2014|2014.888:0.006911023897):0.0005262412778,(H6N6_Avian_KY131061_A/northern_pintail/Alaska/490/2013|2013.723:0.0005228647517,H6N8_Avian_KY131184_A/northern_pintail/Alaska/916/2013|2013.737:-8.360790651e-05):0.003045755951):0.001504051891,((H3N8_Avian_KY131101_A/northern_pintail/Alaska/619/2013|2013.707:0.0007534229356,H3N8_Avian_KY131176_A/northern_pintail/Alaska/911/2013|2013.726:-0.0003134845331):0.002912099842,H3N8_Avian_KY130768_A/emperor_goose/Alaska/18/2012|2012.734:0.000626897324):0.001654661768):0.002863748641,(((((H4N6_Avian_CY187167_A/American_green-winged_teal/Wisconsin/12OS2997/2012|2012.737:0.006399406416,H4N6_Avian_CY167027_A/northern_shoveler/Illinois/11OS4707/2011|2011.805:0.00207045709):0.0005068717555,H3N8_Avian_CY103542_A/mallard/Alberta/551/2009|2009.641:0.001250320951):0.0003795350781,H4N6_Avian_CY157365_A/mallard/California/3166/2012|2012.595:0.005883765926):0.00174158436,H3N2_Avian_KY644256_A/blue-winged_teal/Guatemala/CIP049H102-09/2011|2011.860:0.003073699868):0.001106699523,H13N2_Avian_MF099029_A/gull/Arica/71/2016|2016.027:0.008673470086):0.0005399975559):0.0007790836172,(((((((H4N6_Avian_KJ568126_A/blue-winged_teal/Iowa/13OS2359/2013|2013.721:0.0009017276162,H4N8_Avian_KY013697_A/mallard/Minnesota/UGAI14-3457/2014|2014.690:0.00351683873):0.000603933497,H10N3_Avian_CY204436_A/mallard/Maryland/14OS1315/2014|2014.611:0.00385528554):0.0004219452599,H11N9_Avian_CY186829_A/mallard/Ohio/12OS4697/2012|2012.781:0.002011979188):0.0005330247175,((H5N2_Avian_KY561310_A/northern_pintail/Ohio/15OS5861/2015|2015.868:0.001615303392,H4N2_Avian_KY561139_A/mallard/Ohio/15OS5718/2015|2015.803:0.001918711457):0.002335890332,H3N8_Avian_KY284519_A/mallard/Ohio/15OS4242/2015|2015.616:0.002560748292):0.003252617927):0.001512704211,H11N9_Avian_CY166727_A/mallard/Wisconsin/11OS4368/2011|2011.844:0.00265327716):0.001359896446,H3N8_Avian_CY241272_A/ruddy_turnstone/New_Jersey/UGAI16-1289/2016|2016.375:0.009039098573):0.001133547309,((H11N9_Avian_CY241160_A/ruddy_turnstone/New_Jersey/UGAI16-1241/2016|2016.375:0.002746105208,H11N9_Avian_CY241428_A/ruddy_turnstone/New_Jersey/UGAI16-1474/2016|2016.364:0.004352639429):0.0130055634,H11N8_Avian_KY013669_A/ruddy_turnstone/New_Jersey/UGAI14-1519/2014|2014.386:0.007462815471):0.004954956211):0.00293637292):0.001266417603,(((((((H3N8_Avian_CY196233_A/American_green-winged_teal/Interior_Alaska/11BM03661/2011|2011.666:0.001077589557,H3N8_Avian_CY196277_A/northern_shoveler/Interior_Alaska/11BM03861/2011|2011.671:0.001126961662):0.0008861558313,H3N6_Avian_CY196666_A/northern_pintail/Interior_Alaska/11ML00065/2011|2011.729:0.000437526335):0.0007459556257,H3N8_Avian_CY143699_A/mallard/Interior_Alaska/10BM09158R0/2010|2010.595:0.001464567175):0.0001064063391,H8N4_Avian_CY142585_A/northern_pintail/Interior_Alaska/10BM12413R0/2010|2010.500:0.00344184049):0.001165303701,(H3N8_Avian_CY143033_A/northern_pintail/Interior_Alaska/9BM8907R0/2009|2009.608:0.0009517700933,H3N8_Avian_KX714439_A/American_green-winged_teal/Alaska/137896/2009|2009.737:0.0003685087126):0.001061032612):0.0007746584131,(H2N4_Avian_CY195750_A/mallard/Interior_Alaska/12ML00064/2012|2012.718:1.713183209e-17,H8N4_Avian_CY195734_A/mallard/Interior_Alaska/12ML00058/2012|2012.718:-1.713183209e-17):0.005229049034):0.000909101343,(((H4N8_Avian_CY136294_A/northern_pintail/Interior_Alaska/9BM12153R0/2009|2009.500:0.0008220709705,H4N6_Avian_CY079668_A/northern_pintail/Interior_Alaska/8BM3608/2008|2008.704:0.001382480248):0.001010149426,H3N8_Avian_KX714359_A/American_green-winged_teal/Alaska/98313/2008|2008.699:0.002986155979):0.000262602082,(H3N6_Avian_KX714383_A/American_green-winged_teal/Alaska/103781/2008|2008.699:0,H3N6_Avian_KX714391_A/American_green-winged_teal/Alaska/103885/2008|2008.699:0):0.001498467973):0.0001373639359):0.001665097013):0.01009873081,(((((H16N3_Avian_CY130524_A/glaucous-winged_gull/Southeastern_Alaska/10JR01811R0/2010|2010.688:0.0009790001215,H16N3_Avian_CY130516_A/glaucous-winged_gull/Southeastern_Alaska/10JR01700R0/2010|2010.685:0.001663470765):0.005583412645,H13N6_Avian_CY130347_A/glaucous-winged_gull/Southeastern_Alaska/9JR0822R0/2009|2009.630:0.004283123289):0.001080998044,H13N6_Avian_CY196618_A/glaucous-winged_gull/Southcentral_Alaska/11JR02474/2011|2011.658:0.01019698922):0.005369628359,((H13N8_Avian_MF461185_A/black-tailed_gull/Weihai/17/2016|2016.989:0,H13N8_Avian_MH201567_A/black-tailed_gull/Weihai/6/2016|2016.989:0):0.007398015139,(H13N2_Avian_MF461177_A/black-tailed_gull/Weihai/115/2016|2016.989:0,H13N2_Avian_MH201559_A/black-tailed_gull/Weihai/42/2016|2016.989:0):0.01307448891):0.01648166539):0.004117558936,H13N6_Avian_LC339624_A/duck/Hokkaido/W189/2006|2006.814:0.007181433539):0.01304516682):0.000140620835):0.001662516558,((((((((((H10N7_Avian_CY186779_A/mallard/Missouri/12OS5756/2012|2012.940:0.004810518736,H5N2_Avian_CY186988_A/gadwall/Ohio/12OS5632/2012|2012.858:0.004568546864):0.004784526292,(H4N2_Avian_CY094644_A/mallard/California/5495/2009|2009.556:0.0007840275496,H5N2_Avian_CY094596_A/mallard/California/5222/2009|2009.567:0.0005377230597):0.007084280224):0.0003110382986,((H3N8_Avian_CY206226_A/blue-winged_teal/Texas/AI12-3655/2012|2012.710:0.006025686893,H5N2_Avian_CY206267_A/mallard/Minnesota/AI12-4031/2012|2012.718:0.002898695668):0.004892457868,H4N6_Avian_CY186958_A/blue-winged_teal/Ohio/12OS3128/2012|2012.742:0.004154852613):0.001441315188):0.0006031029565,(((H11N2_Avian_CY096941_A/mallard/Illinois/3048/2009|2009.792:0.002621439921,H11N3_Avian_CY096949_A/mallard/Illinois/3051/2009|2009.792:0.00180489898):0.0003466059501,H11N9_Avian_CY097589_A/mallard/Iowa/3193/2009|2009.849:0.001417406477):0.0003298304877,H3N2_Avian_CY097493_A/blue-winged_teal/Wisconsin/2720/2009|2009.792:0.002330450937):0.001709538028):0.0004154685669,((H4N6_Swine_KU641618_A/swine/Missouri/A01727926/2015|2015.956:0.003475298558,H7N3_Avian_KY561085_A/mallard/Arkansas/15OS7607/2015|2015.959:0.003194680142):0.002158546077,H7N7_Avian_KY550869_A/mallard/New_York/AH0081570/2016|2016.077:0.008002460849):0.0003408731838):0.000196160471,(((((((H12N5_Avian_KY983200_A/American_wigeon/California/HS010/2015|2015.811:0.00169512033,H5N2_Avian_KY284486_A/gadwall/Arkansas/15OS7729/2015|2015.962:0.003617018021):0.001433360255,H4N6_Avian_CY206780_A/mallard/Southcentral_Alaska/12ML01039/2014|2014.726:0.001672567331):0.00108451875,(H1N1_Avian_KT338465_A/northern_pintail/Alaska/576/2014|2014.734:0.0005222616461,H1N1_Avian_KT338526_A/glaucous-winged_gull/Alaska/800/2014|2014.726:0.002123912482):0.002517794593):0.0008761346861,H5N2_Avian_CY213611_A/least_sandpiper/Southcentral_Alaska/16MB01323/2016|2016.356:0.007663500277):0.001526516352,(((H7N3_Avian_KY284515_A/northern_shoveler/Mississippi/15OS8011/2015|2015.973:0.0001005114511,H7N3_Avian_KY551076_A/mallard/Kansas/AH0044134/2016|2016.077:0.002994572208):0.00364778228,H7N7_Avian_KY550980_A/mallard/Kentucky/AH0069753/2016|2016.088:0.003063930227):0.004690476421,H5N9_Avian_CY235322_A/mallard/Idaho/UGAI16-1964/2016|2016.627:0.005700506691):0.0005355779259):0.0007797286847,H6N1_Avian_KY561118_A/American_green-winged_teal/Missouri/15OS6486/2015|2015.830:0.008798078368):0.001089007355,H6N2_Avian_CY166799_A/American_widgeon/Mississippi/11OS6073/2011|2011.940:0.004404209716):0.001685838597):0.0005132029103,H4N8_Avian_KY014017_A/blue-winged_teal/Louisiana/UGAI15-6874/2015|2015.726:0.008042356937):0.0005242553284,H3N8_Avian_CY206066_A/blue-winged_teal/Texas/AI11-3766/2011|2011.710:0.003072961863):0.001700331191,((((H4N6_Avian_CY206332_A/blue-winged_teal/Louisiana/AI12-4633/2012|2012.723:0.0009026112624,H10N3_Avian_CY186771_A/northern_shoveler/Missouri/12OS5755/2012|2012.940:0.002639768139):0.0007541823952,(H4N8_Avian_CY187110_A/blue_winged-teal/Wisconsin/12OS4306/2012|2012.781:0,H4N8_Avian_CY187102_A/blue_winged-teal/Wisconsin/12OS4304/2012|2012.781:0):0.003242977723):0.0004344533706,H4N6_Avian_CY206210_A/blue-winged_teal/Texas/AI12-3566/2012|2012.707:0.001772089527):0.001351931054,H4N8_Avian_CY206594_A/blue-winged_teal/Louisiana/UGAI14-2115/2014|2014.699:0.00628755177):0.002311104942):0.001762016468,H12N5_Avian_MF046543_A/blue-winged_teal/Alberta/233/2016|2016.652:0.01343549123):0.004742831921):0.005071165916):0.005020062909,(((((((((H2N1_Avian_CY117556_A/shorebird/Delaware_Bay/24/1998|1998.375:-5.616277838e-05,H2N8_Avian_CY102267_A/ruddy_turnstone/Delaware_Bay/142/1998|1998.375:0.0004954196235):0.0008099398364,H6N8_Avian_CY127444_A/shorebird/Delaware_Bay/194/1998|1998.378:0.004504967145):0.005366886854,(H2N1_Avian_CY117524_A/shorebird/Delaware_Bay/122/1997|1997.364:9.167537708e-05,H2N1_Avian_CY117548_A/shorebird/Delaware_Bay/236/1997|1997.364:0.0003475814681):0.001802583831):0.000360535652,H6N8_Avian_CY127420_A/ruddy_turnstone/Delaware_Bay/69/1998|1998.375:0.006398184241):0.0002775549769,H6N8_Avian_CY015134_A/ruddy_turnstone/Delaware/105/1998|1998.375:0.006219995927):0.006327555738,((((H6N2_Avian_CY102599_A/shorebird/Delaware_Bay/287/1999|1999.392:0.002854190173,H9N7_Avian_CY102539_A/ruddy_turnstone/Delaware_Bay/261/1999|1999.392:0.002457948178):0.000980288493,H3N2_Avian_CY102507_A/shorebird/Delaware_Bay/212/1999|1999.392:0.00258294379):0.0002947520296,(H11N2_Avian_CY127543_A/shorebird/Delaware_Bay/191/1999|1999.392:0.001438418956,H6N2_Avian_CY127460_A/shorebird/Delaware_Bay/75/1999|1999.392:0.0003224413861):0.001034104988):0.000778723833,(H11N7_Avian_CY127575_A/shorebird/Delaware_Bay/284/1999|1999.392:0,H11N7_Avian_CY127567_A/shorebird/Delaware_Bay/273/1999|1999.392:0):0.0009838335673):0.01080391673):0.002234928593,((((H7N3_Avian_CY102203_A/ruddy_turnstone/Delaware_Bay/135/1996|1996.367:0.0004771762958,H7N3_Avian_CY185852_A/ruddy_turnstone/Delaware_Bay/126/1996|1996.367:-3.791945061e-05):1.896788705e-05,H6N2_Avian_CY127396_A/ruddy_turnstone/Delaware_Bay/203/1996|1996.367:-1.896788705e-05):0.0002451888384,H7N3_Avian_JQ988869_A/duck/Guangdong/1/1996|1996.500:0.001516335349):0.006878491887,H1N1_Avian_EU026117_A/duck/NJ/7717-70/1995|1995.500:0.006181298257):0.003435044322):0.001844287055,((((H5N2_Avian_KC790090_A/duck/BC/8038/2006|2006.956:0.002033289964,H5N2_Avian_CY047711_A/blue-winged_teal/Saskatchewan/22542/2007|2007.627:-0.0002744824879):0.002964610079,H3N6_Avian_KX714319_A/American_green-winged_teal/Alaska/14164/2006|2006.622:0.001477030091):0.0009477504156,(H3N8_Avian_KY130736_A/green-winged_teal/Alaska/816/2011|2011.764:0.003298999367,H3N6_Avian_KY130533_A/northern_pintail/Alaska/52/2011|2011.704:0.001135472937):0.009996658765):0.001975399724,(H3N8_Avian_CY078914_A/northern_pintail/Interior_Alaska/7MP0509/2007|2007.679:0.003763389682,H7N3_Avian_CY103117_A/mallard/Alberta/243/2006|2006.603:0.004714735516):0.0007996462983):0.01533724408):0.003632795702,((H10N1_Avian_CY005231_A/mallard/ALB/5/1995|1995.581:3.764129417e-05,H10N7_Avian_CY136871_A/mallard/Alberta/2/1995|1995.586:0.000401615551):0.004736879826,H6N8_Avian_CY127031_A/pintail/Alberta/87/1993|1993.625:0.008319412801):0.00379537736):0.002804196271):0.00314368458,(((((((((H7N2_Avian_CY034381_A/duck/New_York/88291-13/2005|2005.548:0.003245709935,H7N2_Avian_CY031714_A/Muscovy_duck/New_York/23164-10/2005|2005.170:0.002965824511):0.0005727837573,(H7N2_Avian_CY028579_A/Guinea_fowl/New_York/8391-1/2006|2006.500:0.001721812982,H7N2_Avian_CY028603_A/Guinea_fowl/New_York/19501-4/2006|2006.500:0.0009206579041):0.003009561128):0.001669488803,H7N2_Avian_CY036009_A/Muscovy_duck/New_York/19495-7/2006|2006.140:0.004745951512):0.002438240644,H7N2_Avian_EU743260_A/chicken/NJ/294508-12/2004|2004.500:0.004355413021):0.001554360681,H7N2_Avian_HQ541726_A/chicken/MD/MinhMa/2004|2004.500:0.004970916638):0.004286510645,H7N2_Avian_EU743002_A/chicken/CT/260413-2/2003|2003.500:0.005370010977):0.002186978153,H7N2_Avian_CY031754_A/chicken/New_York/31621-9/2005|2005.225:0.009787899943):0.005297180085,(((H11N9_Avian_CY203716_A/mallard/Maryland/06OS1236/2006|2006.597:0.006249662685,H5N2_Avian_GQ923316_A/mallard/Kentucky/472048-2/2006|2006.500:0.004031490555):0.008094467632,H11N3_Avian_KJ361907_A/call_duck/Maryland/S698/2004|2004.953:0.003733078088):0.002190165165,(H10N7_Avian_CY137473_A/mallard/Alberta/150/2002|2002.499:0.009491076768,H11N9_Avian_CY127637_A/mallard/Alberta/64/2000|2000.592:0.002158242255):0.00340609793):0.002672499768):0.005981960895,H5N2_Avian_GQ923396_A/mallard/Louisiana/476670-4/2007|2007.500:0.0252051868):0.004424361143):0.001046795273,((((H8N4_Avian_GU186465_A/duck/LA/B174/1986|1986.500:0.003706028124,H4N6_Avian_CY101586_A/mallard/Alberta/575/1986|1986.633:0.001622917656):0.001464666033,H4N3_Avian_CY004903_A/blue-winged_teal/ALB/136/1990|1990.638:0.007513671797):0.0008542064643,H12N5_Avian_CY178357_A/duck/Wisconsin/2676/1985|1985.500:0.004533314852):0.002694107534,((H11N2_Avian_CY005311_A/mallard/ALB/124/1991|1991.649:0.001504568431,H9N2_Avian_CY005160_A/mallard/Alberta/17/1991|1991.603:-0.00018518209):0.004747104486,H6N8_Avian_CY021204_A/green-winged_teal/Ohio/80/1993|1993.500:0.01291301647):0.001079444226):0.002269345535):0.00148375684,(((((((H1N8_Avian_CY190586_A/snow_goose/Delaware/07OS206/2007|2007.123:0.0003637482401,H1N8_Avian_CY190570_A/snow_goose/Delaware/07OS201/2007|2007.123:0.00183902433):0.004443176084,H10N8_Avian_CY020916_A/common_scoter/Maryland/297/2005|2005.926:0.002701862643):0.0007659016916,H4N6_Avian_CY125645_A/American_black_duck/Prince_Edward_Island/02662/2007|2007.622:0.003245083615):0.00340548123,((H11N6_Avian_CY127757_A/shorebird/Delaware_Bay/146/2005|2005.378:6.861963291e-05,H11N8_Avian_CY144618_A/ruddy_turnstone/New_Jersey/1321410/2005|2005.397:0.0008124023279):0.002787734165,H11N8_Avian_CY127765_A/shorebird/Delaware_Bay/291/2005|2005.378:0.001204261558):0.01418362745):0.004756692807,H3N8_Avian_CY102607_A/pintail/Alberta/37/1999|1999.575:0.003645782555):0.002054156371,(H5N5_Avian_CY139844_A/mallard/Minnesota/355811/2000|2000.500:-0.000163504638,H5N5_Avian_EU871920_A/mallard/MN/105/2000|2000.500:0.001043343019):0.005594446184):0.002253432174,(((((H5N2_Avian_CY139680_A/mallard/Minnesota/355779/2000|2000.500:0.002337141427,H5N2_Avian_FJ357076_A/mallard/MN/1/2000|2000.500:0.00163705812):0.001022392291,H2N3_Avian_FJ517274_A/mallard/MN/506/2000|2000.500:0.001193874092):0.00117160407,(H7N1_Avian_CY139936_A/blue-winged_teal/Texas/578575/2002|2002.500:0,H7N1_Avian_CY139944_A/blue-winged_teal/Texas/578588/2002|2002.500:0):0.002609820105):0.001416313781,H10N7_Avian_CY004359_A/mallard/Alberta/209/2003|2003.597:0.005642285627):0.0006910387027,(H3N2_Avian_CY011055_A/blue-winged_teal/Ohio/908/2002|2002.682:0.003702698384,H1N1_Avian_FJ357135_A/mallard/Maryland/42/2003|2003.500:0.003883519801):0.003196446977):0.00291575456):0.01359571402):0.001746766725,(((((((((((((((((((((((((H2N5_Avian_CY149643_A/white-rumped_sandpiper/Canada/2541/2011|2011.625:0.002054973665,H3N5_Avian_CY149651_A/ruddy_turnstone/Canada/02937/2011|2011.660:0.001032207571):0.0006189412639,(H2N5_Avian_CY149403_A/glaucous_gull/Iceland/1382/2011|2011.814:0.0004129848745,H2N5_Avian_CY149427_A/great_black-backed_gull/Iceland/1395/2011|2011.814:0.0004658236218):0.001600886552):0.01008448682,H5N2_Avian_CY133241_A/American_green-winged_teal/Wisconsin/10OS2955/2010|2010.753:0.004867228145):9.538246168e-05,((H4N8_Avian_CY140976_A/blue-winged_teal/Texas/AI09-4463/2009|2009.718:0.002720498737,H4N6_Avian_CY097017_A/mallard/Wisconsin/2653/2009|2009.792:0.003492662054):0.0003589993337,(H3N2_Avian_CY166337_A/mallard/Wisconsin/11OS3079/2011|2011.729:0.001806901799,H4N9_Avian_CY133176_A/mallard/Wisconsin/10OS3169/2010|2010.825:0.001727376255):0.002102445895):0.0002393548011):0.001040473417,(((((H4N6_Avian_CY205621_A/blue-winged_teal/Louisiana/AI10-3613/2010|2010.696:0.002716305977,H3N8_Avian_CY205693_A/blue-winged_teal/Louisiana/AI10-4005/2010|2010.696:0.0008177088723):0.0001581392468,(H4N6_Avian_CY133744_A/blue-winged_teal/Missouri/10MO003/2010|2010.704:0.002117672707,H3N6_Avian_CY133752_A/blue-winged_teal/Missouri/10MO0011/2010|2010.704:0.001414097591):0.0002898312756):0.0002127782756,H4N8_Avian_CY166962_A/blue-winged_teal/Missouri/11OS2585/2011|2011.690:0.003561916259):0.0003532154249,(H3N2_Avian_KX960460_A/blue-winged_teal/Guatemala/CIP049H102-29/2011|2011.860:0.003743754577,H12N6_Avian_CY139557_A/American_black_duck/New_Brunswick/00998/2010|2010.710:0.002463977758):9.951359037e-05):0.00236213419,H7N3_Avian_CY185952_A/blue-winged_teal/Louisiana/AI11-2911/2011|2011.690:0.004742258242):0.002073470707):0.0009865430767,((H4N8_Avian_KX960473_A/blue-winged_teal/Guatemala/CIP049H101-36/2011|2011.844:0.002519704542,H3N8_Avian_CY157574_A/mallard/California/2924/2012|2012.556:0.007307180147):0.001257210291,(H10N7_Avian_KY130840_A/emperor_goose/Alaska/602/2012|2012.748:0.002386809907,H4N6_Avian_KY130888_A/mallard/Alaska/756/2012|2012.803:0.00204770478):0.002840058185):0.005491325983):0.001308607712,(((((H4N6_Avian_CY103125_A/mallard/Alberta/246/2006|2006.603:0.001744355891,H4N6_Avian_CY103243_A/mallard/Alberta/114/2007|2007.638:0.0008982535614):7.732824201e-05,H4N6_Avian_CY103474_A/mallard/Alberta/121/2008|2008.595:0.0008047960456):0.0003447295535,((H10N3_Avian_CY120682_A/northern_shoveler/California/3628/2011|2011.000:0.007886048205,H9N2_Avian_CY157509_A/northern_shoveler/California/6535/2009|2009.811:0.005208416743):0.0004854604692,H4N8_Avian_CY032889_A/bufflehead/California/HKWF205/2007|2007.822:0.0008069562754):0.0007808846135):0.0002192999977,H3N8_Avian_CY140151_A/blue-winged_teal/North_Dakota/Sg-00740/2008|2008.682:0.00267506281):0.001200564619,H9N2_Avian_CY206772_A/mallard/Southcentral_Alaska/12ML01015/2014|2014.726:0.007366181288):0.0006529316817):0.0005496732743,(H11N2_Avian_CY134398_A/northern_pintail/California/2548/2010|2010.808:0.006831110756,H3N8_Avian_CY206340_A/blue-winged_teal/Louisiana/AI13-3483/2013|2013.721:0.00945275188):0.002115217707):0.000328062672,((((((((H5N2_Avian_CY133160_A/American_green-winged_teal/Wisconsin/10OS3127/2010|2010.800:0.003042119489,H10N3_Avian_CY097621_A/northern_shoveler/Missouri/196/2009|2009.932:0.004062372731):0.000619523129,H8N4_Avian_CY096645_A/blue-winged_teal/Guatemala/CIP049-04/2010|2010.082:0.002274442398):0.0002162473677,(H5N4_Avian_CY096677_A/blue-winged_teal/Guatemala/CIP049-13/2010|2010.082:0.0005350282236,H5N4_Avian_CY096669_A/blue-winged_teal/Guatemala/CIP049-12/2010|2010.082:-9.547657241e-05):0.003807453584):0.0002189950165,(H7N6_Avian_CY141973_A/northern_pintail/Interior_Alaska/10BM09015R0/2010|2010.500:-8.809971217e-05,H10N6_Avian_CY142577_A/northern_pintail/Interior_Alaska/10BM11380R0/2010|2010.500:0.0005273565573):0.002268585138):0.001497776213,(((H12N5_Avian_CY079186_A/northern_pintail/Interior_Alaska/8BM3736/2008|2008.737:0.0004448566702,H3N8_Avian_CY143249_A/northern_pintail/Interior_Alaska/9BM9447R0/2009|2009.614:0.0004339518261):0.0002872078567,H12N8_Avian_CY142561_A/mallard/Interior_Alaska/9BM10393R0/2009|2009.500:0.00281285458):0.004249905993,(H6N5_Avian_KY575209_A/green_winged_teal/Mexico-Sonora/829/2009|2009.025:0.0005995637002,H6N1_Avian_KY575185_A/northern_shoveler/Mexico-Sonora/738/2008|2008.948:0.001162848323):0.006361776027):0.001926169718):0.001180582157,(H1N3_Avian_CY077157_A/mallard/Alberta/76/2006|2006.564:0.001450497049,H4N7_Avian_CY047695_A/mallard/Manitoba/23912/2007|2007.644:0.007014754353):0.0008775067241):0.0004614969277,(H1N9_Avian_CY093765_A/northern_shoveler/California/9140/2008|2008.882:0.001040082139,H5N9_Avian_CY094188_A/mallard/California/8834/2008|2008.797:-0.0001602437581):0.002185348616):0.0008321827446,(H1N2_Avian_CY076164_A/western_grebe/Washington/20569-004/2007|2007.901:0.00401040337,H12N8_Avian_CY140622_A/ring-necked_duck/Minnesota/Sg-01066/2008|2008.778:0.004468612225):0.00204448344):0.001134240185):0.0009032020792,(H2N3_Avian_CY196707_A/goose/Interior_Alaska/11PG00437/2011|2011.548:0.005533049625,H7N3_Avian_KU290078_A/mallard/Nebraska/A00709657/2009|2009.907:0.002937024592):0.00440329725):0.0006821831106,H5N2_Avian_GQ923308_A/northern_pintail/California/469993/2006|2006.500:0.00488280686):0.001372293201,((((((((((H6N2_Avian_KY130589_A/northern_pintail/Alaska/224/2011|2011.712:0.0009241349385,H3N8_Avian_KY130629_A/northern_pintail/Alaska/323/2011|2011.723:0.001280126962):0.007980140394,H1N2_Avian_CY094452_A/green-winged_teal/California/8326/2008|2008.797:0.00653436608):0.006405187555,((H6N1_Avian_CY094396_A/American_wigeon/California/8363/2008|2008.797:0.0007525823376,H6N2_Avian_CY093781_A/northern_shoveler/California/9680/2008|2008.932:0.002331602035):0.000161136167,H6N1_Avian_CY093630_A/mallard/California/8399/2008|2008.805:-0.0001637451462):0.009635413043):0.001171678954,(H10N7_Avian_CY137713_A/blue-winged_teal/Alberta/271/2007|2007.589:-1.478244249e-16,H10N7_Avian_CY137705_A/mallard/Alberta/182/2007|2007.597:1.478244249e-16):0.003962274166):0.0005448591356,(((H7N7_Avian_KU289902_A/blue_winged_teal/Louisiana/A00557206/2009|2009.063:0.0002576788952,H7N7_Avian_KU290258_A/northern_shoveler/Mississippi/A00682947/2008|2008.986:0.001503181447):0.0001012631035,H7N7_Avian_CY079419_A/northern_shoveler/Mississippi/09OS643/2009|2009.038:0.001223233972):0.001627206474,H7N3_Avian_KU290046_A/mallard/Iowa/A00558620/2008|2008.795:0.002815576673):0.008972659704):0.0002672554899,((((((((H4N8_Avian_CY205604_A/blue-winged_teal/Louisiana/AI10-3543/2010|2010.699:0.003114052381,H6N8_Avian_CY120650_A/mallard/California/3188/2010|2010.904:0.004891624326):0.001197219148,H7N3_Avian_KU289910_A/blue_winged_teal/Louisiana/A00637297/2009|2009.058:0.002811165305):0.0008481701015,H4N6_Avian_CY206030_A/blue-winged_teal/Texas/AI11-3691/2011|2011.696:0.004524480205):0.0006129137698,((H1N1_Avian_KY063949_A/blue-winged_teal/Lousiana/UGAI14-0690/2014|2014.277:0.0006417359821,H11N9_Avian_KY063941_A/blue-winged_teal/Lousiana/UGAI14-0595/2014|2014.277:0.0006803023506):0.0007883376042,H10N3_Avian_KT887360_A/blue-winged_teal/Louisiana/UGAI14-478/2014|2014.255:0.004989986003):0.004451941972):0.0004916790532,H3N8_Avian_KJ568030_A/American_green-winged_teal/Wisconsin/13OS3462/2013|2013.742:0.007618843729):4.020474628e-05,H4N6_Avian_CY206283_A/blue-winged_teal/Louisiana/AI12-4445/2012|2012.723:0.007725478611):0.001529806571,H7N3_Avian_KU289966_A/blue_winged_teal/Texas/A00676566/2009|2009.063:0.004883473346):0.0005263216355,H3N2_Avian_CY097333_A/mallard/Wisconsin/2549/2009|2009.759:0.003735614602):0.003446721414):0.000359819863,(((H5N2_Avian_JX570818_A/turkey/MB/FAV10/2010|2010.901:0,H5N2_Avian_JX570826_A/turkey/MB/FAV11/2010|2010.899:0):0.007558587651,H7N3_Avian_CY039593_A/northern_shoveler/California/HKWF2031/2008|2008.060:1.377003772e-05):0.00214055328,H2N3_Avian_CY141167_A/mallard/Minnesota/AI08-3437/2008|2008.584:0.008292960423):0.005064793948):0.0004153314283,(((H10N3_Avian_CY080294_A/mallard/Minnesota/Sg-00195/2007|2007.723:0.0004555347652,H10N7_Avian_CY064152_A/mallard/Minnesota/Sg-00065/2007|2007.586:-1.627792002e-05):0.003630525021,H1N1_Avian_KF424087_A/green_winged_teal/Louisiana/Sg-00090/2007|2007.712:0.004856622259):0.001585900689,(H4N7_Avian_CY032905_A/American_wigeon/California/HKWF450/2007|2007.841:0.004102677902,H10N3_Avian_CY053796_A/northern_shoveler/California/JN587/2006|2006.929:0.004815717544):0.001598073345):0.002865566671):0.0004399984884,H2N5_Avian_CY139952_A/mallard/Minnesota/AI06-1003/2006|2006.500:0.003175445847):0.000496065526,H7N3_Avian_CY076268_A/northern_shoveler/Washington/44249-664/2006|2006.849:0.006667262063):0.0003904215586):0.0006244836522,H7N3_Avian_KU289769_A/American_green_winged_teal/Colorado/A00551331/2007|2007.858:0.01094289166):0.000641729685,(((((((((((((((((((((H7N3_Avian_KR150890_A/turkey/California/8199/2015|2015.184:0.0004983169891,H7N3_Avian_KY551281_A/American_green-winged_teal/AH0003731/2015|2015.003:0.0003804915072):5.35322311e-05,(H7N3_Avian_KY550736_A/northern_shoveler/California/AH0007019/2014|2014.236:0.000294248216,H7N3_Avian_KY551273_A/Northern_shoveler/Utah/AH0007941/2014|2014.997:0.0001446489502):0.0003867498131):0.0003406050241,H7N7_Avian_KY575225_A/northern_pintail/California/AH0011948/2015|2015.047:9.911384727e-05):0.0002768723024,H7N3_Avian_KY550838_A/cinnamon_teal/New_Mexico/AH0013653/2015|2015.110:0.001046198877):0.0004479422679,H7N3_Avian_KY551305_A/American_green-winged_teal/Utah/AH0021680/2015|2015.142:0.003097679785):0.002547009343,H7N8_Avian_KY550744_A/northern_shoveler/Nevada/AH0009328/2015|2015.003:0.00553405457):0.0007684729517,(H7N2_Avian_KY551116_A/American_green-winged_teal/Texas/AH0057366/2016|2016.079:0.005056378114,H7N7_Avian_KY551360_A/cinnamon_teal/Utah/AH0067154/2015|2015.937:0.005239269882):0.002887545517):0.0005994742086,H7N4_Avian_KX351537_A/northern_shoveler/California/LDC351/2015|2015.005:0.004311855139):0.0004278181857,H12N5_Avian_KY563736_A/green-winged_teal/Missouri/15OS6705/2015|2015.852:0.006783020686):0.001010630237,H11N9_Avian_CY235314_A/mallard/Idaho/UGAI16-1962/2016|2016.627:0.009267878966):0.001216699795,H10N7_Avian_MF613705_A/mallard/Alberta/464/2015|2015.608:0.00275775135):0.001593500134,(H11N9_Avian_CY177068_A/green-winged_teal/California/514/2013|2013.068:0.000836849659,H11N2_Avian_CY177060_A/bufflehead/California/4935/2012|2012.995:0.0009279082908):0.002536978995):0.001732699112,H3N8_Avian_KY644272_A/blue-winged_teal/Guatemala/CIP049H109-38/2012|2012.874:0.007561397013):0.0009418250611,(((H12N5_Avian_CY166636_A/American_green-winged_teal/Wisconsin/11OS3425/2011|2011.789:0.001604458202,H2N3_Avian_CY166679_A/mallard/Wisconsin/11OS3468/2011|2011.789:0.001485696004):0.0003069355305,H10N7_Avian_CY191010_A/mallard/Maryland/11OS3818/2012|2012.041:0.001457463134):0.0006143474434,H3N8_Avian_CY186739_A/blue-winged_teal/Illinois/12OS2929/2012|2012.685:0.002709365561):0.00198359821):0.0005165524824,(((((H7N7_Avian_KY551164_A/duck/Pennsylvania/15-030188-1/2015|2015.704:0.00298964759,H7N7_Avian_KY551313_A/mallard/Idaho/AH0011522/2015|2015.608:0.002329234062):0.003523718205,H7N3_Avian_MF613723_A/ruddy_turnstone/Delaware_Bay/15/2015|2015.375:0.005470491912):0.001995698871,H10N7_Avian_KY063981_A/blue-winged_teal/Lousiana/UGAI14-1009/2014|2014.252:0.004987149217):0.002046763094,(H10N1_Avian_MG280253_A/common_goldeneye/Wisconsin/16OS4100/2016|2016.921:-8.968015112e-17,H6N1_Avian_MG280220_A/common_goldeneye/Wisconsin/16OS4246/2016|2016.923:8.968015112e-17):0.009594285674):0.001460607753,((H4N6_Avian_CY206658_A/blue-winged_teal/Texas/UGAI14-3781/2014|2014.701:0.001396292999,H4N6_Avian_CY206650_A/blue-winged_teal/Louisiana/UGAI14-3733/2014|2014.699:0.000805070341):0.003006659368,H7N3_Avian_KT887280_A/ruddy_turnstone/New_Jersey/UGAI14-1343/2014|2014.378:0.005020342031):0.004410904857):0.00438909013):0.0002282405693,((((H11N3_Avian_KY644287_A/blue-winged_teal/Guatemala/CIP049H105-04/2011|2011.934:0.001405092928,H14N3_Avian_KJ195673_A/blue-winged_teal/Guatemala/CIP049H105-15/2011|2011.934:0.0012409286):0.0003666443409,H14N3_Avian_KY644428_A/blue-winged_teal/Guatemala/CIP049H105-31/2011|2011.934:0.001852724296):0.00223247315,(H12N4_Avian_CY166946_A/blue-winged_teal/Missouri/11OS2563/2011|2011.690:0.004374843041,H3N8_Avian_CY187126_A/mallard/Wisconsin/12OS4331/2012|2012.819:0.004090408361):0.0009207927453):0.0007137313089,H1N1_Avian_CY186655_A/blue-winged_teal/Illinois/12OS4788/2012|2012.800:0.003756296414):0.001095944692):0.001281024336,H1N2_Avian_CY133808_A/mallard/Missouri/10MO0253/2010|2010.874:0.006685308068):0.00116022328,((((((H9N2_Avian_CY157533_A/northern_pintail/California/3100/2011|2011.932:0.003594038072,H11N2_Avian_CY120642_A/northern_shoveler/California/3183/2010|2010.904:0.002636071088):0.0005002246471,H11N2_Avian_CY133908_A/northern_shoveler/California/2810/2011|2011.825:0.004859504844):0.0006565012429,(H10N7_Avian_CY157245_A/mallard/California/2956/2012|2012.559:0.004486993606,H2N3_Avian_CY134334_A/mallard/California/2961/2011|2011.921:0.003078017465):0.0004808129144):0.0004276804064,H6N2_Avian_KY130728_A/northern_pintail/Alaska/769/2011|2011.748:0.004599642266):0.001154665817,H8N4_Avian_KY828763_A/northern_shoveler/California/LDC185/2014|2014.921:0.0127705131):0.001537935139,H1N9_Avian_CY167125_A/mallard/Arkansas/12OS061/2012|2012.036:0.009699931851):0.001274649801):0.001839036045,H5N2_Avian_CY120634_A/American_wigeon/California/3180/2010|2010.904:0.009898054731):0.0003719121691,(((((((((((((H4N6_Avian_KY130752_A/northern_pintail/Alaska/936/2011|2011.756:0.0008693305181,H4N6_Avian_KY130680_A/glaucous-winged_gull/Alaska/540/2011|2011.718:0.000449175765):8.195659269e-05,H4N6_Avian_KY130621_A/glaucous-winged_gull/Alaska/311/2011|2011.723:-8.219457195e-05):0.00067959688,H4N6_Avian_KY130549_A/northern_pintail/Alaska/85/2011|2011.710:0.002414808078):0.0002023356133,H12N5_Avian_CY196040_A/mallard/Interior_Alaska/11BM01009/2011|2011.575:0.003340858336):0.0003214062255,H6N1_Avian_KX351610_A/gadwall/California/1711V/2013|2013.003:0.0063689779):0.0002953654357,H14N2_Avian_CY146904_A/northern_shoveler/California/2696/2011|2011.825:0.001911678906):0.0002317768316,H8N4_Avian_KY130565_A/northern_pintail/Alaska/136/2011|2011.710:0.00153351354):0.001646307738,((H7N3_Avian_KX351931_A/chicken/Puebla/CPA-04148-16-CENASA-95294/2016|2016.145:0.01877349037,H7N3_Avian_KX351890_A/chicken/Jalisco/CPA-01859-16-CENASA-95294/2016|2016.074:0.01749820207):0.003039175675,(H7N3_Human_CY125725_A/Mexico/InDRE7218/2012|2012.518:-2.212977434e-05,H7N3_Avian_JX465635_A/chicken/Jalisco/CPA1/2012|2012.447:0.0009006084478):0.004243094446):0.006010453384):0.001225212484,((((((H10N7_Avian_KY063997_A/blue-winged_teal/Lousiana/UGAI14-1108/2014|2014.252:0.004806260142,H10N2_Avian_KY828716_A/northern_shoveler/California/LDC192/2014|2014.921:0.004132447233):0.001905997298,H10N1_Avian_CY167266_A/mallard/Mississippi/12OS443/2012|2012.047:0.003014611068):0.001224650231,H7N3_Avian_KU290131_A/mallard/Oklahoma/A00744383/2009|2009.948:0.00371085211):0.0004930811472,H11N9_Avian_CY134382_A/mallard/California/198/2012|2012.016:0.004052370685):0.0004301210989,((H7N3_Avian_CY132884_A/northern_pintail/Illinois/10OS3959/2010|2010.888:0.003875942705,H7N3_Avian_CY185776_A/mallard/Alberta/167/2010|2010.611:0.00234448297):0.001081471682,H7N3_Avian_CY196658_A/mallard/Interior_Alaska/11ML00058/2011|2011.721:0.002932003964):0.0002535266325):0.0004559621495,(H1N3_Avian_CY120666_A/northern_pintail/California/3466/2010|2010.934:0.000485216544,H1N3_Avian_CY134406_A/mallard/California/3569/2010|2010.962:0.0003932621294):0.004068755205):0.0002187486906):0.0005050642254,H4N6_Avian_KY644474_A/blue-winged_teal/Guatemala/CIP049H110-27/2012|2012.910:0.009069661416):0.0008221412323,(((H3N8_Avian_KY550776_A/northern_pintail/Nevada/AH0033473/2015|2015.849:0.002216019467,H10N3_Avian_MG279805_A/mallard_duck/Tennessee/17OS0706/2017|2017.066:0.004897997537):0.001071243185,H2N3_Avian_KX960488_A/blue-winged_teal/Guatemala/CIP049H111-98/2012|2012.932:0.00793603857):0.00478584475,H11N2_Avian_CY141000_A/blue-winged_teal/Louisiana/AI09-5234/2009|2009.871:0.004500464603):0.0005582938258):0.001052510399,((H7N2_Avian_KY551108_A/American_green-winged_teal/Texas/AH0058651/2016|2016.071:0.002875368566,H7N3_Avian_KY551020_A/American_green-winged_teal/Kansas/AH0068556/2015|2015.915:0.000656735029):0.005036452227,(H6N1_Avian_MG280086_A/mallard_duck/Ohio/16OS2064/2016|2016.748:0.003056794348,H6N4_Avian_MG279911_A/mallard_duck/Ohio/16OS0826/2016|2016.573:0.0009215820264):0.005829849088):0.004261350551):0.0002950293532,((H3N8_Avian_KY551226_A/blue-winged_teal/Louisiana/AH054274/2015|2015.696:0.001613955532,H3N8_Avian_KY013838_A/blue-winged_teal/Texas/UGAI15-4643/2015|2015.696:0.0005905956869):0.002777214476,H3N8_Avian_CY235161_A/green-winged_teal/Idaho/UGAI16-1900/2016|2016.622:0.01030073504):0.006388806981):0.002462691268):0.003596258663,H2N9_Avian_CY195742_A/mallard/Interior_Alaska/12ML00059/2012|2012.718:0.01227493234):0.0002514827454):0.002957973951,(((((((((((((H4N6_Avian_CY140119_A/blue-winged_teal/North_Dakota/Sg-00706/2008|2008.668:0.004085278758,H3N1_Avian_CY076620_A/mallard/Washington/44338-052/2007|2007.696:0.0034707771):0.0001675782862,H3N2_Avian_CY045326_A/northern_pintail/Saskatchewan/22910/2007|2007.605:0.001148281791):0.000329273614,H4N6_Avian_CY140211_A/blue-winged_teal/Minnesota/Sg-00799/2008|2008.666:0.003684505139):0.0003432670347,H10N6_Avian_CY079403_A/northern_shoveler/Mississippi/09OS168/2009|2009.027:0.003661931947):0.0002398447758,(H4N6_Avian_CY063928_A/blue-winged_teal/Minnesota/Sg-00036/2007|2007.586:0.0004112684793,H4N6_Avian_CY063920_A/blue-winged_teal/Minnesota/Sg-00035/2007|2007.586:0.000467540017):0.0001857034108):0.0005651177449,((H4N6_Avian_CY166970_A/blue-winged_teal/Missouri/11OS2620/2011|2011.690:0,H4N6_Avian_CY166954_A/blue-winged_teal/Missouri/11OS2583/2011|2011.690:0):0.005638265097,H4N8_Avian_CY140768_A/blue-winged_Teal/Minnesota/AI09-2977/2009|2009.679:0.001019723676):0.002535816435):0.0008907368679,H4N8_Avian_CY097557_A/ring-necked_duck/Illinois/4125/2009|2009.910:0.004004722499):0.0004209303725,(H7N9_Avian_CY067667_A/blue-winged_teal/Guatemala/CIP049-01/2008|2008.101:0.0007554168807,H7N9_Avian_CY067675_A/blue-winged_teal/Guatemala/CIP049-02/2008|2008.173:0.00277247693):0.005030573832):0.001131611861,H4N6_Avian_CY141008_A/blue-winged_teal/Louisiana/AI09-5291/2009|2009.871:0.00529615768):0.0006470444709,H11N9_Avian_CY097573_A/mallard/Illinois/4179/2009|2009.912:0.005477796595):0.002848260327,H3N8_Avian_CY205580_A/blue-winged_teal/Louisiana/AI10-3481/2010|2010.701:0.00731785752):0.003107735449,((((((H5N2_Avian_GQ117248_A/duck/New_York/489761/2007|2007.500:0.003848413439,H5N2_Avian_GQ117168_A/turkey/New_York/465977/2006|2006.500:0.0001284824917):0.0007607931922,H5N2_Avian_GQ923556_A/quail/New_York/501360/2007|2007.500:0.005046156981):0.00420366271,(H2N2_Avian_CY141175_A/mallard/Minnesota/AI08-3881/2008|2008.671:0.00368485851,H3N8_Avian_CY140710_A/mallard/Minnesota/AI09-2434/2009|2009.592:0.005687988915):0.0019912934):0.0007486392018,H7N3_Avian_KC669385_A/cinnamon_teal/Mexico/2817/2006|2006.123:0.002101541333):0.001596300935,H4N3_Avian_CY103401_A/blue-winged_teal/Alberta/346/2007|2007.655:0.004930020871):0.0008160983713,(((H1N1_Avian_KX714463_A/American_green-winged_teal/Alaska/137946/2009|2009.712:0.001080988094,H4N1_Avian_CY079676_A/northern_pintail/Interior_Alaska/8BM3723/2008|2008.737:0.001568619313):0.001890202302,(H1N1_Avian_CY080122_A/mallard/Interior_Alaska/8BM2102/2008|2008.603:0.001872315427,H1N6_Avian_CY077261_A/mallard/Interior_Alaska/7MP2230/2007|2007.707:0.0007712877524):0.004391903769):0.001029102527,((H1N1_Avian_CY137689_A/mallard/Alberta/66/2007|2007.627:0.001871581107,H8N4_Avian_CY140103_A/mallard/Minnesota/Sg-00686/2008|2008.586:0.006141710245):0.0005538392743,H4N6_Avian_CY064208_A/blue-winged_teal/Texas/Sg-00076/2007|2007.707:0.00210769727):0.0007928345071):0.002279601712):0.003916549614):0.002361788409,(((H4N6_Avian_CY045358_A/green-winged_teal/California/K218/2005|2005.923:0.004171740394,H12N5_Avian_CY077189_A/mallard/Alberta/162/2007|2007.586:0.00382750991):0.00223237177,H10N7_Avian_CY144867_A/ruddy_turnstone/New_Jersey/1148669/2004|2004.381:0.003579713836):0.0009986875335,H5N2_Avian_GQ923460_A/mallard/Nevada/450206-4/2006|2006.500:0.01116750706):0.002513997466):0.001486189273):0.001975299736,H5N2_Avian_GQ923188_A/green_winged_teal/Iowa/463990-3/2006|2006.500:0.01301684654):0.001133485733,((((((((((((H5N7_Avian_CY004983_A/shorebird/DE/75/2004|2004.373:0.0005185615477,H10N7_Avian_EU743393_A/ruddy_turnstone/NJ/203/2004|2004.500:-7.930470255e-05):3.966687063e-05,H10N7_Avian_CY144875_A/sanderling/New_Jersey/1148674/2004|2004.373:-3.966687063e-05):1.984070031e-05,H7N3_Avian_CY004412_A/ruddy_turnstone/New_Jersey/65/1985|1985.405:-1.984070031e-05):9.923985314e-06,H10N8_Avian_CY144859_A/ruddy_turnstone/New_Jersey/1148668/2004|2004.373:-9.923985314e-06):4.96381157e-06,H5N7_Avian_CY004405_A/shorebird/DE/101/2004|2004.373:-4.96381157e-06):0.0001521731052,(H5N7_Avian_CY144586_A/ruddy_turnstone/New_Jersey/1148676/2004|2004.373:0,H5N7_Avian_EU871928_A/ruddy_turnstone/NJ/327/2004|2004.500:0):0.002935448897):0.001720396211,(H2N3_Avian_CY095187_A/duck/New_York/53294-6/2005|2005.337:0.006114529348,H10N7_Avian_CY144883_A/mallard/North_Carolina/1321371/2004|2004.970:0.002846105237):0.00186914859):0.002142408582,(((H4N6_Avian_CY203700_A/mallard/Maryland/06OS1110/2006|2006.581:0.001823200988,H5N2_Avian_GQ923276_A/mallard/Ohio/468158/2006|2006.500:0.003059421327):0.0004159256759,(H4N2_Avian_CY203796_A/mallard/Maryland/07OS1340/2007|2007.605:0.003247975423,H9N1_Avian_CY203724_A/mallard/Maryland/07OS832/2007|2007.460:-0.0001573621324):0.002720435848):0.0009111946752,H12N5_Avian_CY190330_A/mallard/Maryland/06OS2334/2006|2006.885:0.002209279943):0.001960787376):0.001625803479,H5N2_Avian_GQ923548_A/duck/Ohio/470655/2007|2007.500:0.006631693762):0.002223506121,(H5N2_Avian_GQ923516_A/wild_bird/Minnesota/459254-5/2006|2006.500:0.003211451547,H5N2_Avian_GQ923212_A/green_winged_teal/Ohio/464069/2006|2006.500:0.005692412162):0.005880033205):0.001613443335,H12N5_Avian_CY144331_A/ruddy_turnstone/Delaware/650644/2002|2002.348:0.006818554561):0.001160417223,H3N8_Avian_CY045374_A/mallard/Washington/20010-002/2006|2006.748:0.01346531421):0.001910799046):0.002953124977,((((((((((((((((((((H1N7_Avian_CY137817_A/shorebird/Delaware_Bay/226/2009|2009.381:0.0003891362373,H1N7_Avian_CY146140_A/ruddy_turnstone/Delaware/AI09-769/2009|2009.403:0.0004918857235):6.966558916e-05,H1N7_Avian_CY137981_A/shorebird/Delaware_Bay/771/2009|2009.422:-7.06249184e-05):3.533507693e-05,H10N7_Avian_CY146415_A/ruddy_turnstone/New_Jersey/AI09-1336/2009|2009.408:-3.533507693e-05):1.767522941e-05,H1N7_Avian_CY146043_A/ruddy_turnstone/New_Jersey/AI09-525/2009|2009.397:-1.767522941e-05):0.0002592005984,((H1N1_Avian_KF424063_A/shorebird/Delaware/274/2009|2009.381:0.001352364646,H10N7_Avian_CY137873_A/shorebird/Delaware_Bay/322/2009|2009.381:0.0008492891444):0.000126475977,H10N1_Avian_CY146156_A/ruddy_turnstone/New_Jersey/AI09-827/2009|2009.405:-0.0001269651796):0.0001812657406):0.0004976835963,H10N7_Avian_CY146051_A/ruddy_turnstone/New_Jersey/AI09-549/2009|2009.397:0.0003827068186):0.0006275246407,H10N7_Avian_CY146027_A/ruddy_turnstone/Delaware/AI09-467/2009|2009.403:0.00113715334):0.000844953411,H10N6_Avian_CY133568_A/long-tailed_duck/Wisconsin/10OS3919/2010|2010.874:0.0122337691):0.000557792248,(((H10N1_Avian_CY146035_A/ruddy_turnstone/New_Jersey/AI09-474/2009|2009.405:-0.0001658234112,H1N7_Avian_CY146237_A/ruddy_turnstone/Delaware/AI09-960/2009|2009.403:0.001044631908):0.0004880749127,H10N7_Avian_CY137989_A/shorebird/Delaware_Bay/792/2009|2009.422:0.001273594214):0.0002032185566,H11N9_Avian_CY146294_A/ruddy_turnstone/New_Jersey/AI09-1144/2009|2009.408:0.002450097128):0.0003137857585):0.001273214312,H6N2_Avian_CY166201_A/american_green-winged_teal/Wisconsin/11OS3551/2011|2011.825:0.005040516628):0.001609547209,(((H2N1_Avian_CY191034_A/American_black_duck/Maryland/11OS3898/2012|2012.044:0.0004571955971,H2N2_Avian_CY205034_A/mallard/Maryland/11OS3951/2011|2011.071:0.000422642784):2.903867828e-05,H2N2_Avian_CY191266_A/mallard/Maryland/12OS565/2012|2012.074:0.0004108805123):0.001795567977,H4N6_Avian_CY149787_A/blue-winged_teal/Canada/3300/2011|2011.732:0.0008551261233):0.00417819502):0.0009837164848,((((((H3N8_Avian_CY149707_A/blue-winged_teal/Canada/3264/2011|2011.723:0.0003809725887,H6N8_Avian_CY149611_A/bufflehead/Maine/340/2011|2011.929:0.001821799981):0.001241308274,H4N8_Avian_CY149659_A/blue-winged_teal/Canada/3231/2011|2011.658:0.0009713422428):0.001206569275,(H3N8_Avian_CY138463_A/blue-winged_teal/Prince_Edward_Island/00803/2010|2010.666:0.001085067519,H4N8_Avian_CY139147_A/American_black_duck/New_Brunswick/00615/2010|2010.622:0.0006847015067):0.0005682059627):0.0002811319191,H3N8_Avian_CY138527_A/blue-winged_teal/Nova_Scotia/01027/2010|2010.723:0.0005951064125):0.0003241573616,(((H6N1_Avian_KX620083_A/shorebird/Delaware_Bay/548/2012|2012.836:0,H6N1_Avian_KX620087_A/ruddy_turnstone/Delaware_Bay/595/2012|2012.855:0):0.003781125945,H5N2_Avian_MF359885_A/ruddy_turnstone/Delaware_Bay/431/2011|2011.395:-0.000249355647):0.0004105556134,H7N7_Avian_CY186001_A/ruddy_turnstone/New_Jersey/AI11-1678/2011|2011.392:3.000414572e-05):0.003627941351):0.000731730572,((H1N1_Avian_CY149635_A/thick-billed_murre/Canada/1871/2011|2011.542:0.0004722522054,H1N1_Avian_CY149555_A/bufflehead/Maine/161/2011|2011.910:0.0004066725705):0.003384739978,H4N6_Avian_CY149683_A/blue-winged_teal/Canada/3239/2011|2011.715:0.001943069085):0.001976399485):0.0009186955409):0.004931010469,((H5N2_Avian_KJ018197_A/chicken/New_Jersey/251-4/2008|2008.085:0.0004327552663,H5N2_Avian_KJ018189_A/chicken/New_Jersey/577-6/2008|2008.233:0.0008866310751):0.007445127229,H7N3_Avian_KU290062_A/mallard/Michigan/A00869519/2009|2009.784:0.004652559207):0.001981571701):0.0004441114029,H5N2_Avian_GQ923324_A/Canada_goose/Wyoming/473197-10/2006|2006.500:0.008180160245):0.0007434894702,((((H4N9_Avian_CY125580_A/blue-winged_teal/Prince_Edward_Island/03910/2009|2009.630:0.0009301086362,H3N9_Avian_CY128957_A/American_black_duck/New_Brunswick/03451/2009|2009.611:0.002157378328):0.0007424290186,H3N8_Avian_CY125292_A/blue-winged_teal/Prince_Edward_Island/03927/2009|2009.630:0.0005834272772):0.002435391531,(H5N2_Avian_CY138319_A/blue-winged_teal/New_Brunswick/00288/2010|2010.701:0.0024019513,H5N2_Avian_CY139334_A/American_black_duck/New_Brunswick/00867/2010|2010.699:0.0002416518788):0.00113502289):0.0007889517284,H5N9_Avian_MF359831_A/ruddy_turnstone/Delaware_Bay/117/2011|2011.389:0.002329524868):0.007437705389):0.003720009177,(((((H2N9_Avian_CY076847_A/bufflehead/California/JN1016/2006|2006.929:0.0003023579517,H7N7_Avian_CY076388_A/northern_shoveler/California/44287-164/2007|2007.063:0.00145850239):0.005086790367,H4N6_Avian_CY132600_A/mallard/Ohio/08OS1270/2008|2008.597:0.009864273061):0.003926288521,H10N7_Avian_CY137593_A/mallard/Alberta/67/2004|2004.501:0.005860568456):0.001594910943,H7N9_Avian_KX827375_A/mallard/Alberta/177/2004|2004.614:0.007236151242):0.0008951795291,(H11N9_Avian_CY021692_A/mallard/Missouri/MO32/2005|2005.500:0.005317294302,H3N8_Avian_CY103161_A/mallard/Alberta/274/2006|2006.603:0.009568262492):0.004577755891):0.001027800055):0.0007794242083,((((((H1N1_Avian_CY138792_A/mallard/New_Brunswick/00349/2010|2010.600:0,H1N1_Avian_CY138551_A/mallard/Nova_Scotia/00085/2010|2010.690:0):1.194817002e-16,H1N1_Avian_CY138295_A/blue-winged_teal/Nova_Scotia/00126/2010|2010.690:-1.194817002e-16):0.005830333389,(H3N2_Avian_CY203332_A/mallard/Maryland/10OS1934/2010|2010.704:0.0003652632834,H3N6_Avian_CY203316_A/mallard/Maryland/10OS1907/2010|2010.704:0.0009550155225):0.004019482994):0.001837969873,((H3N1_Avian_CY140867_A/blue-winged_Teal/North_Dakota/AI09-3642/2009|2009.674:0.002034278105,H4N6_Avian_CY140910_A/blue-winged_Teal/North_Dakota/AI09-3881/2009|2009.699:0.0006093250741):0.0006142163596,H4N8_Avian_CY140558_A/northern_pintail/Louisiana/Sg-01033/2008|2008.855:0.00293290732):0.00168719754):0.002504507913,H3N8_Avian_CY133544_A/mallard/Illinois/10OS3676/2010|2010.830:0.005346885296):0.00964199963,H4N6_Avian_CY079451_A/mallard/Illinois/08OS2315/2008|2008.814:0.008089906641):0.003240404793):0.002024211458,(((H12N5_Avian_CY144538_A/ruddy_turnstone/Delaware/AI03-118/2003|2003.384:0.005317288384,H3N8_Avian_CY011035_A/blue-winged_teal/Ohio/926/2002|2002.682:0.004525950557):0.001679795833,H11N9_Avian_CY139868_A/mallard/Minnesota/346229/2000|2000.500:0.004592104246):0.0008313327134,H5N2_Avian_GQ923508_A/green_winged_teal/Delaware/458672-5/2006|2006.500:0.01147358404):0.002147388965):0.0009983648951,H9N7_Avian_CY102640_A/shorebird/Delaware_Bay/277/2000|2000.367:0.006492743498):0.0006448940857,(((((((((((((((H3N2_Avian_KY063897_A/blue-winged_teal/Lousiana/UGAI14-0462/2014|2014.255:0,H3N2_Avian_KY063925_A/blue-winged_teal/Lousiana/UGAI14-0511/2014|2014.255:0):0.0004361231612,(H3N8_Avian_KY013745_A/blue-winged_teal/Louisiana/UGAI15-0714/2015|2015.236:0.002320283093,H3N8_Avian_KY550760_A/ruddy_duck/Nevada/AH0006859/2015|2015.060:0.001212727708):0.002667425949):0.001432498527,(H4N2_Avian_KY644444_A/blue-winged_teal/Guatemala/CIP049H112-31/2012|2012.970:0.001483590336,H3N8_Avian_KY063857_A/blue-winged_teal/Lousiana/UGAI14-0342/2014|2014.241:0.0007191822338):0.0003555329129):0.0009518450729,H10N2_Avian_KY561276_A/American_coot/Missouri/15OS6556/2015|2015.830:0.007684762461):0.001212768033,((H10N3_Avian_KY063905_A/blue-winged_teal/Lousiana/UGAI14-0463/2014|2014.255:0,H10N3_Avian_KY063913_A/blue-winged_teal/Lousiana/UGAI14-0494/2014|2014.255:0):0.0002269078831,H10N3_Avian_KT887344_A/blue-winged_teal/Louisiana/UGAI14-430/2014|2014.255:0.001533952459):0.006676587083):0.002145068342,H3N8_Avian_KX960470_A/Northern_shoveler/Guatemala/CIP049HT114-14/2013|2013.049:0.004783059216):0.002317611254,((H3N8_Avian_CY032717_A/northern_pintail/California/HKWF792/2007|2007.907:0.0005892328588,H3N8_Avian_CY076172_A/American_coot/Oregon/20589-007/2007|2007.959:0.0007301571735):0.002456885822,(H10N3_Avian_CY186731_A/northern_shoveler/Illinois/12OS5294/2012|2012.858:0.01156756263,H3N8_Avian_CY097709_A/mallard/Mississippi/354/2010|2010.041:0.001458627626):0.004338298758):0.002059335874):0.001477665355,((H10N3_Avian_CY097166_A/American_coot/Illinois/3405/2009|2009.830:0.003521189925,H10N3_Avian_CY079411_A/American_coot/Mississippi/09OS615/2009|2009.063:0.003590362988):0.001879161513,H10N3_Avian_CY076100_A/American_coot/California/20181-006/2007|2007.164:0.004157527585):0.002578738756):0.002794928988,(((H4N8_Avian_CY035788_A/least_sandpiper/South_Central_Alaska/3/2007|2007.351:0,H4N8_Avian_CY044007_A/least_sandpiper/Alaska/7KW0411/2007|2007.353:0):0.003450509648,H4N8_Avian_CY077332_A/least_sandpiper/South_Central_Alaska/7KW0434/2007|2007.353:0.00544016926):0.002916790692,H11N2_Avian_CY094156_A/mallard/California/8028/2008|2008.795:0.003597976336):0.0004688591912):0.0008820405098,((H6N2_Avian_CY032693_A/northern_shoveler/California/HKWF268/2007|2007.822:0.001148277463,H6N2_Avian_CY076628_A/mallard/Washington/44338-112/2007|2007.690:0.001500865518):0.004482888888,H1N3_Avian_CY053820_A/green-winged_teal/California/K481/2006|2006.016:0.0008573769687):0.001978670565):0.005816362063,H3N8_Avian_CY004709_A/mallard/Alberta/156/2001|2001.595:0.000512903988):0.001643960188,H7N3_Avian_CY144315_A/red_knot/Delaware/650665/2002|2002.403:0.009372986609):0.001188847767,H10N7_Avian_CY005249_A/pintail/Alberta/202/2000|2000.627:0.001598540901):0.0003470105189,H7N3_Avian_EU743014_A/duck/PA/143585/2001|2001.500:0.00376647411):0.001688410341,((H9N8_Avian_CY144562_A/ruddy_turnstone/Delaware/AI03-200/2003|2003.384:0.0004722439433,H9N5_Avian_CY144380_A/ruddy_turnstone/Delaware/AI03-193/2003|2003.384:-3.334677708e-05):1.667957762e-05,H9N5_Avian_CY144463_A/ruddy_turnstone/Delaware/AI03-165/2003|2003.384:-1.667957762e-05):0.01022636021):0.003197404695):0.001214005834):0.003448092024,(((((((((((((((((((((((H4N6_Avian_CY206364_A/blue-winged_teal/Texas/AI13-3557/2013|2013.704:0.003629423685,H4N8_Avian_CY186723_A/mallard/Illinois/12OS4808/2012|2012.893:0.003019321138):0.0003516216787,H3N6_Avian_CY206291_A/blue-winged_teal/Texas/AI12-4448/2012|2012.712:0.0009697611591):0.0003791255224,H4N6_Avian_CY206618_A/blue-winged_teal/Texas/UGAI14-2912/2014|2014.701:0.005423034317):0.0003387483595,H4N2_Avian_KY644471_A/blue-winged_teal/Guatemala/CIP049H109-06/2012|2012.874:0.0009755672775):0.0002759653376,((H6N2_Avian_KJ567934_A/northern_pintail/Wisconsin/13OS2778/2013|2013.740:0.002308603436,H3N8_Avian_KJ567958_A/mallard/Wisconsin/13OS2767/2013|2013.740:0.001671352091):0.000679236532,(H6N8_Avian_KJ568118_A/American_green-winged_teal/Wisconsin/13OS3465/2013|2013.742:0.001088215188,H3N8_Avian_CY206495_A/blue-winged_teal/Texas/AI13-3971/2013|2013.718:0.002444795614):0.001554879971):0.001493247657):0.0003004611601,H14N3_Avian_KY673166_A/blue-winged_teal/Guatemala/CIP049H113-74/2013|2013.025:0.002153103935):0.0004853915994,H3N8_Avian_CY206551_A/blue-winged_teal/Texas/AI13-4087/2013|2013.712:0.003930953248):0.0003712288263,((H4N8_Avian_CY206535_A/blue-winged_teal/Texas/AI13-4076/2013|2013.710:0,H4N8_Avian_CY206469_A/blue-winged_teal/Texas/AI13-3942/2013|2013.710:0):0.003450585658,H4N8_Avian_KY551504_A/blue-winged_teal/Kansas/AH0001572/2014|2014.500:0.001425322602):0.00106519464):0.0005393275159,((((H4N6_Avian_KY583782_A/blue-winged_teal/Ohio/15OS4890/2015|2015.696:0.001154220443,H3N8_Avian_KY284406_A/blue-winged_teal/Missouri/15OS4859/2015|2015.696:0.003264345903):0.0003506870271,H3N8_Avian_KY013933_A/blue-winged_teal/Texas/UGAI15-5934/2015|2015.729:8.771666047e-05):0.000552586611,(H7N3_Avian_KY551250_A/American_green-winged_teal/Louisiana/AH0036368/2016|2016.041:0.0005379979041,H7N3_Avian_KY551242_A/northern_shoveler/Louisiana/AH0036366/2016|2016.041:-9.874105896e-05):0.004111129224):0.0007476716471,H7N6_Avian_KY284445_A/American_green-winged_teal/Illinois/15OS6133/2015|2015.819:0.00191381481):0.002873958886):0.0007093888421,H8N2_Avian_CY134302_A/northern_shoveler/California/3676/2010|2010.953:0.003514053831):0.0006259382834,(((((H1N1_Avian_CY141088_A/red-necked_grebe/Minnesota/AI10-1948/2010|2010.512:0,H1N1_Avian_CY141096_A/red-necked_grebe/Minnesota/AI10-1954/2010|2010.512:0):0.003661104081,H8N4_Avian_CY097541_A/American_black_duck/Illinois/4119/2009|2009.910:0.002096223652):0.0003849868558,H5N2_Avian_CY097183_A/mallard/Illinois/3974/2009|2009.792:0.002272984797):0.000422967781,H3N6_Avian_CY133552_A/long-tailed_duck/Wisconsin/10OS3915/2010|2010.874:0.004489772682):0.00038741091,H7N3_Avian_CY097629_A/mallard/Missouri/220/2009|2009.932:0.002723210863):0.0007099180072):0.0003926259116,H12N5_Avian_CY133116_A/bufflehead/Wisconsin/10OS3204/2010|2010.849:0.006287501394):0.0004184002238,H7N3_Avian_KU290030_A/mallard/Illinois/A00755320/2009|2009.962:0.002655238669):0.000112470661,H10N7_Avian_CY133496_A/mallard/Illinois/10OS4078/2010|2010.907:0.005035674182):0.001961833476,(((H4N8_Avian_KY014025_A/blue-winged_teal/Texas/UGAI15-7060/2015|2015.710:0.002558234976,H11N9_Avian_KY561069_A/American_green-winged_teal/Missouri/15OS6591/2015|2015.830:0.003212887755):0.0007807442563,H12N5_Avian_KY284504_A/American_green-winged_teal/Missouri/15OS4865/2015|2015.721:0.003678733073):0.003310477714,(H2N9_Avian_CY206634_A/blue-winged_teal/Texas/UGAI14-3584/2014|2014.699:0.003106499219,H12N5_Avian_MG280303_A/mallard_duck/Maryland/16OS2559/2016|2016.959:0.005355836103):0.002442137959):0.002684468847):0.00456527503,(((((((((H4N8_Avian_CY205522_A/blue-winged_teal/Texas/AI10-3272/2010|2010.693:0.001437113114,H4N6_Avian_CY205548_A/blue-winged_teal/Texas/AI10-3324/2010|2010.693:0.002555907754):0.0004771551662,(H3N8_Avian_CY133576_A/blue-winged_teal/Iowa/10OS2411/2010|2010.712:0.001889789892,H3N8_Avian_CY205685_A/blue-winged_teal/Texas/AI10-3848/2010|2010.712:0.002534896913):0.0006331539428):0.0007115245376,((H3N8_Avian_CY205540_A/blue-winged_teal/Texas/AI10-3317/2010|2010.693:0.000437636311,H4N8_Avian_CY132924_A/American_green-winged_teal/Illinois/10OS1598/2010|2010.677:0.0004422020701):0.0004086997036,H6N1_Avian_CY166823_A/gadwall/Mississippi/11OS6085/2011|2011.940:0.004929820865):0.0004824577847):0.0004348880535,H3N8_Avian_CY133768_A/blue-winged_teal/Missouri/10MO021/2010|2010.704:0.001853945441):0.002568446433,H10N7_Avian_CY079363_A/mallard/Illinois/08OS2710/2008|2008.816:0.000771213589):0.00217641172,((H7N7_Avian_KU289785_A/American_green_winged_teal/Mississippi/A00468514/2009|2009.063:0.0008591268492,H10N6_Avian_CY145790_A/blue-winged_teal/Minnesota/Sg-00899/2008|2008.674:0.0009024993315):0.0005925604248,H10N7_Avian_CY145734_A/mallard/Minnesota/Sg-00630/2008|2008.573:0.0007288582454):0.0008665766365):0.00167655232,H7N1_Avian_KU290331_A/ring-necked_duck/Texas/A00766403/2009|2009.049:0.004514974625):0.0003792873655,(H7N3_Avian_KU289833_A/American_green_winged_teal/Texas/A00604814/2009|2009.090:0.003142346468,H10N7_Avian_CY094148_A/mallard/California/6957/2008|2008.890:0.004868457579):0.0005069776446):0.001374001297,H10N7_Avian_CY136557_A/blue-winged_teal/Alberta/405/2008|2008.600:0.004366626385):0.001980017693):0.004351570585,((H4N6_Avian_CY047687_A/American_green-winged_teal/Manitoba/23884/2007|2007.636:0.005254422745,H7N3_Avian_EU500841_A/Canada_goose/BC/3752/2007|2007.500:0.008240665714):0.0008653513818,H6N2_Avian_CY190314_A/mallard/Maryland/06OS196/2006|2006.055:0.007742569134):8.350529744e-05):0.002615628075,((((((((((H3N8_Avian_CY038168_A/ruddy_turnstone/New_Jersey/Sg-00525/2008|2008.386:-1.384213173e-05,H1N5_Avian_CY145368_A/ruddy_turnstone/New_Jersey/Sg-00544/2008|2008.414:0.0004527392979):6.923423979e-06,H12N5_Avian_CY038108_A/ruddy_turnstone/New_Jersey/Sg-00495/2008|2008.373:-6.923423979e-06):3.4983818e-05,H4N6_Avian_CY127998_A/shorebird/Delaware_Bay/446/2008|2008.373:0.0004046868228):0.0002271803195,(H11N9_Avian_CY038243_A/ruddy_turnstone/New_Jersey/Sg-00564/2008|2008.386:0,H12N5_Avian_CY038078_A/ruddy_turnstone/New_Jersey/Sg-00484/2008|2008.370:0):0.0006558264797):0.0001809453449,H3N7_Avian_CY042551_A/ruddy_turnstone/New_Jersey/Sg-00543/2008|2008.414:0.000257309625):0.0002223081238,H4N6_Avian_CY038193_A/ruddy_turnstone/Delaware/Sg-00539/2008|2008.411:0.00109761837):0.0006609368397,H12N4_Avian_CY145654_A/ruddy_turnstone/Delaware/Sg-00540/2008|2008.411:0.0002194647445):0.002308547924,(((H4N6_Avian_CY079331_A/mallard/Wisconsin/08OS2261/2008|2008.797:0.001350102474,H7N3_Avian_KU290038_A/mallard/Indiana/A00142205/2008|2008.901:0.0004087050015):0.000511099517,H1N1_Avian_KF424031_A/northern_shoveler/Minnesota/Sg-00651/2008|2008.578:0.0008113833185):0.001646957646,H3N6_Avian_CY097041_A/mallard/Wisconsin/2712/2009|2009.775:0.001896619488):0.0008205746703):0.0005284831258,(((H2N3_Avian_CY097001_A/blue-winged_teal/Wisconsin/2572/2009|2009.762:0.002462339358,H12N5_Avian_CY097276_A/mallard/Wisconsin/4218/2009|2009.926:0.001964323266):0.0003031415471,H1N1_Avian_CY097397_A/mallard/Wisconsin/4194/2009|2009.921:0.001683864233):0.0008626308159,((H11N2_Avian_CY149771_A/blue-winged_teal/Canada/3296/2011|2011.729:0.002338277265,H6N8_Avian_CY132948_A/American_green-winged_teal/Wisconsin/10OS2767/2010|2010.734:0.0007511458214):0.0001961348019,H6N2_Avian_CY133257_A/mallard/Wisconsin/10OS3066/2010|2010.753:0.001574079781):0.003853433087):0.001793291841):0.001312055049,(H3N8_Avian_CY094692_A/mallard/California/5255/2009|2009.570:0.007314888946,H4N1_Avian_CY146544_A/mallard/New_Jersey/AI09-6446/2009|2009.740:0.005279134057):0.002858141513):0.004073806405):0.0006995696243,(((((((((((((((H5N3_Avian_KC790074_A/duck/SK/4612/2010|2010.945:0.002107236173,H5N3_Avian_KC790066_A/duck/SK/4628/2010|2010.945:9.731504514e-05):0.0007909437446,H1N3_Avian_CY138128_A/ring-billed_gull/Quebec/G139/2010|2010.375:0.0009756758088):5.402482022e-05,H6N1_Avian_CY127920_A/Canada_goose/Delaware_Bay/34/2010|2010.378:0.0003833316348):7.033783186e-05,H6N1_Avian_CY127928_A/shorebird/Delaware_Bay/380/2010|2010.381:-7.099387523e-05):3.550489262e-05,H1N3_Avian_CY138104_A/ring-billed_gull/Quebec/G018/2010|2010.359:-3.550489262e-05):0.0009448449038,H5N3_Avian_MF359875_A/laughing_gull/Delaware_Bay/341/2011|2011.392:0.00605860261):0.003414550486,((((H11N3_Avian_CY166719_A/mallard/Wisconsin/11OS4362/2011|2011.844:0.0009122160411,H4N2_Avian_CY166459_A/mallard/Wisconsin/11OS3491/2011|2011.808:0.00173692694):0.0003341705338,H5N1_Avian_CY132452_A/mallard/Ohio/11OS2216/2011|2011.630:0.00277200853):0.00316335189,H3N3_Avian_CY140694_A/mallard/Minnesota/AI09-1870/2009|2009.570:0.0003893830664):0.0007263473607,H2N3_Avian_CY205066_A/mallard/Maryland/11OS1826/2011|2011.611:0.003283504782):0.0009352234147):0.0003369999421,H1N1_Avian_CY187159_A/American_green-winged_teal/Wisconsin/12OS2994/2012|2012.737:0.00515695195):0.000496190561,(H3N6_Avian_CY133600_A/mallard/Iowa/10OS2492/2010|2010.712:0.0009562285139,H4N6_Avian_CY133584_A/mallard/Iowa/10OS2420/2010|2010.712:0.0008031854372):0.00370207541):0.001207424996,H7N8_Avian_CY185812_A/mallard/Alberta/590/2010|2010.616:0.008824369487):0.0007261169142,((((((H11N2_Avian_CY096621_A/blue-winged_teal/Guatemala/CIP049-10/2009|2009.860:0,H11N2_Avian_CY096637_A/blue-winged_teal/Guatemala/CIP049-03/2009|2009.860:0):0.001272361517,H3N8_Avian_CY096653_A/blue-winged_teal/Guatemala/CIP049-05/2010|2010.082:0.001819158118):0.00365680999,H11N9_Avian_CY079339_A/mallard/Wisconsin/08OS2271/2008|2008.797:0.002593848584):0.000742557284,H3N8_Avian_CY141064_A/American_green-winged_teal/Texas/AI09-6046/2009|2009.948:0.004171307245):0.0003806549025,((((H10N5_Avian_CY196032_A/American_green-winged_teal/Interior_Alaska/11BM00304/2011|2011.512:-6.297541821e-05,H10N5_Avian_CY196024_A/American_green-winged_teal/Interior_Alaska/11BM00293/2011|2011.512:0.0005022322634):0.001733900176,H2N3_Avian_CY196674_A/mallard/Interior_Alaska/11ML00069/2011|2011.729:0.0009185847215):0.001841241745,H6N1_Avian_CY177028_A/American_wigeon/California/3741/2012|2012.803:0.006663000057):0.002818752352,H11N9_Avian_CY125749_A/glaucous-winged_gull/Southeastern_Alaska/10JR01856R0/2010|2010.688:0.003938422978):0.000897187736):0.0006982050214,(((H10N1_Avian_CY137905_A/shorebird/Delaware_Bay/342/2009|2009.381:0,H10N1_Avian_CY137889_A/shorebird/Delaware_Bay/338/2009|2009.381:0):0.0009557411183,H10N7_Avian_CY146367_A/ruddy_turnstone/Delaware/AI09-1268/2009|2009.416:0.001249463119):0.00462465397,(H7N3_Avian_KU289894_A/American_green_winged_teal/Wyoming/A00230796/2008|2008.932:0.003181973198,H12N5_Avian_CY079395_A/northern_shoveler/Mississippi/09OS025/2009|2009.022:0.004817406379):0.000319510249):0.0002245954022):0.0004833685418):0.0008108974992,((((H7N3_Avian_CY133044_A/American_green-winged_teal/Illinois/10OS4014/2010|2010.904:0.001780824426,H12N5_Avian_CY141104_A/mallard/Minnesota/AI10-2217/2010|2010.589:0.00398773161):0.0002458059866,H7N3_Avian_CY133736_A/northern_shoveler/Mississippi/11OS289/2011|2011.041:0.006020518828):0.0005553781395,H6N9_Avian_CY167077_A/long-tailed_duck/Wisconsin/11OS4520/2011|2011.907:0.003909363744):0.0005399678641,H1N1_Avian_CY202929_A/mallard/Maryland/12OS608/2012|2012.085:0.007094425594):0.003126708665):0.0008313887986,((H13N2_Avian_KY131117_A/glaucous-winged_gull/Alaska/660/2013|2013.721:0.001019376355,H13N2_Avian_KY131069_A/glaucous-winged_gull/Alaska/544/2013|2013.712:0.001628981045):0.01864209236,H1N1_Avian_CY166313_A/mallard/Illinois/11OS5582/2011|2011.863:0.006479551528):0.00111169953):0.001237725489,((((((((H3N6_Avian_CY078264_A/blue-winged_teal/Texas/Sg-00085/2007|2007.707:0.001656208452,H3N8_Avian_CY064232_A/blue-winged_teal/Texas/Sg-00079/2007|2007.704:0.002764596348):0.0002985313619,(H4N8_Avian_CY077708_A/blue-winged_teal/Texas/Sg-00074/2007|2007.704:0.003026013398,H3N8_Avian_CY064224_A/blue-winged_teal/Texas/Sg-00078/2007|2007.704:0.001399992336):0.0003769783464):0.0003964422634,(H4N8_Avian_CY078312_A/blue-winged_teal/Texas/Sg-00188/2007|2007.704:0.004150447197,H1N9_Avian_CY137997_A/mallard/Alberta/155/2009|2009.630:0.007047541852):0.0001547334086):0.0005148707681,H3N8_Avian_CY078360_A/blue-winged_teal/Louisiana/Sg-00224/2007|2007.704:0.003155737589):0.0005308818825,(((H3N6_Avian_CY140506_A/green-winged_teal/Minnesota/Sg-01000/2008|2008.693:0.002219186395,H6N2_Avian_CY140614_A/green-winged_teal/Minnesota/Sg-01065/2008|2008.775:0.001309221598):0.001588832839,H11N9_Avian_CY140474_A/mallard/Minnesota/Sg-00930/2008|2008.707:0.001510524958):0.001598539541,(H7N3_Avian_KU289982_A/domestic_duck/West_Virginia/A00140912/2008|2008.518:0,H7N3_Avian_KU289990_A/domestic_duck/West_Virginia/A00140913/2008|2008.518:0):0.003307410232):0.002570481042):0.0003330725581,H4N8_Avian_CY079515_A/northern_shoveler/Illinois/08OS3331/2008|2008.871:0.007765065184):0.0005844876872,(H7N3_Avian_KU290099_A/mallard/New_York/A00723392/2009|2009.945:0.003884978039,H8N4_Avian_CY140678_A/mallard/Minnesota/AI09-1854/2009|2009.570:0.0009831130304):0.004932293349):0.00132785015,H3N8_Avian_CY146480_A/mallard/New_Jersey/AI09-5121/2009|2009.742:0.009550980564):0.0004246080183):0.0007171091166,H3N8_Avian_KY130832_A/northern_pintail/Alaska/500/2012|2012.740:0.009733891584):0.0008446531685):0.002466215381,((((H3N2_Avian_MH068590_A/ruddy_turnstone/New_Jersey/UGAI17-2892/2017|2017.392:0,H3N8_Avian_MG982890_A/ruddy_turnstone/Delaware_Bay/329/2017|2017.384:0):0.0004070535312,H3N8_Avian_MH068566_A/ruddy_turnstone/New_Jersey/UGAI17-2784/2017|2017.386:3.249811997e-05):0.002476021928,H10N3_Avian_MG279874_A/common_goldeneye/Wisconsin/16OS4147/2016|2016.921:0.003289099452):0.002238779339,(H4N6_Avian_MG279791_A/mallard_duck/Ohio/16OS0908/2016|2016.592:0.003887238237,H7N3_Avian_KY284390_A/American_black_duck/Ohio/16OS0658/2016|2016.208:0.002327835464):0.001847310206):0.01158059578):0.00352099654,(H1N5_Avian_CY042540_A/ruddy_turnstone/Delaware/Sg-00538/2008|2008.411:-0.0001646621027,H11N5_Avian_CY042585_A/ruddy_turnstone/New_Jersey/Sg-00557/2008|2008.422:0.0006041119792):0.01663035409):0.003075296981,((((((((((H1N5_Avian_CY140357_A/blue-winged_teal/North_Dakota/Sg-00733/2008|2008.677:0.007153413079,H5N2_Avian_CY033441_A/American_green-winged_teal/California/HKWF609/2007|2007.858:0.008178752269):0.0006189167843,(H11N9_Avian_CY097421_A/northern_pintail/Wisconsin/4198/2009|2009.921:0.004001057162,H6N2_Avian_CY097461_A/American_green-winged_teal/Wisconsin/2530/2009|2009.792:0.001314663266):0.002783033727):0.002446125515,((H4N8_Avian_CY139976_A/mallard/Minnesota/AI06-962/2006|2006.500:0.001613239699,H5N2_Avian_GQ923220_A/mallard/Minnesota/464334/2006|2006.500:0.0005913115194):0.003536958869,H3N8_Avian_CY037014_A/blue-winged_teal/Manitoba/13436/2005|2005.660:0.002259790684):0.0004401150158):0.0002788102378,(H10N3_Avian_CY144900_A/mallard/Minnesota/AI06-1017/2006|2006.500:0.003269376114,H7N3_Avian_CY185928_A/mallard/Minnesota/AI07-3433/2007|2007.696:0.002949204386):0.005206757264):0.0005232912479,H5N2_Avian_GQ923500_A/waterfowl/Colorado/457952-2/2006|2006.500:0.005061537854):0.000402825671,H6N1_Avian_CY076252_A/northern_shoveler/Washington/44249-603/2006|2006.816:0.00734239884):0.00170597978,((H12N5_Avian_CY076068_A/mallard/Washington/44338-195/2007|2007.885:0.001886801479,H12N5_Avian_CY094108_A/mallard/California/6490/2008|2008.836:0.003439131247):0.001469734583,H6N1_Avian_CY033401_A/ring_necked_duck/California/HKWF402/2007|2007.838:0.003433077173):0.004172865804):0.001471116455,((((H6N1_Avian_CY018916_A/snow_goose/Maryland/353/2005|2005.948:0.001773514167,H6N1_Avian_CY017796_A/snow_goose/Maryland/410/2005|2005.948:0.0008717329581):0.0005520544621,H6N2_Avian_CY021868_A/blue-winged_teal/Ohio/1387/2005|2005.500:0.0003298326544):0.001398801666,H11N1_Avian_CY021188_A/mallard/Ohio/1851/2005|2005.500:0.001474943198):0.001522655028,(H10N9_Avian_CY203740_A/mallard/Maryland/07OS871/2007|2007.485:0.0008414770484,H5N8_Avian_CY203732_A/mallard/Maryland/07OS864/2007|2007.485:0.001361295522):0.005233799272):0.002637613299):0.0006734356837,H4N6_Avian_CY139968_A/mallard/Minnesota/AI06-1135/2006|2006.500:0.008587804893):0.001814120388,(((((((H7N7_Avian_KU289857_A/American_green_winged_teal/Utah/A00468772/2009|2009.041:0.00293206471,H3N8_Avian_CY140630_A/American_wigeon/Minnesota/Sg-01067/2008|2008.778:0.001051785001):0.0006245824309,H4N2_Avian_CY097025_A/blue-winged_teal/Wisconsin/2713/2009|2009.792:0.007904541778):0.0005450865285,H7N3_Avian_KU290147_A/mallard/South_Dakota/A00649542/2008|2008.882:0.002109899478):0.0005994020364,(H7N3_Avian_KU290155_A/mallard/Wisconsin/A00465618/2008|2008.677:0.004051000102,H7N7_Avian_KU290006_A/gadwall/Arizona/A00663934/2009|2009.005:0.004449495196):0.0005380802514):0.001344601894,H2N9_Avian_CY117404_A/mallard/Alberta/289/2009|2009.633:0.002544330109):0.0006604770533,((H3N7_Avian_CY033321_A/northern_shoveler/California/HKWF1021/2007|2007.918:0.003632428607,H4N8_Avian_CY093869_A/bufflehead/California/8522/2008|2008.814:0.002127340379):0.0006384155625,H8N8_Avian_KY130557_A/northern_pintail/Alaska/104/2011|2011.710:0.006303819246):0.00156780992):0.001656981143,(((H3N8_Avian_CY133479_A/gadwall/Iowa/10OS2753/2010|2010.792:0.003269198875,H3N8_Avian_CY132356_A/mallard/Ohio/11OS1992/2011|2011.611:0.002507896549):0.0005280174201,H3N8_Avian_CY166297_A/mallard/Illinois/11OS5570/2011|2011.863:0.001697237414):0.001031757381,H10N1_Avian_KY561264_A/mallard/Ohio/15OS5649/2015|2015.877:0.007496038808):0.004013709371):0.007943546087):0.005138401997):0.001256110794,(H8N4_Avian_CY142297_A/northern_pintail/Interior_Alaska/9BM8237R0/2009|2009.500:0.001075314022,H12N5_Avian_CY079785_A/mallard/Interior_Alaska/9BM1799/2009|2009.496:0.000244964784):0.02419829249):0.001238608585):0.0001802533181,(((((((((((((((((((H1N1_Avian_KF424071_A/shorebird/Delaware_Bay/170/2009|2009.381:0.0005302504132,H1N8_Avian_CY145882_A/ruddy_turnstone/New_Jersey/AI09-119/2009|2009.381:-9.099356808e-05):0.000189447345,H1N1_Avian_CY146108_A/ruddy_turnstone/New_Jersey/AI09-626/2009|2009.397:0.0006900234967):0.0001097764163,H1N1_Avian_KF424079_A/shorebird/Delaware_Bay/324/2009|2009.381:0.0003301427742):0.0009395417955,H1N8_Avian_CY146124_A/ruddy_turnstone/New_Jersey/AI09-710/2009|2009.386:-5.959128914e-05):0.0006053566925,H11N8_Avian_CY127878_A/shorebird/Delaware_Bay/257/2009|2009.381:0.0002767365451):0.0004378678753,H11N8_Avian_CY145906_A/ruddy_turnstone/New_Jersey/AI09-169/2009|2009.348:0.00177584908):0.0002727113862,(H11N8_Avian_CY145914_A/ruddy_turnstone/New_Jersey/AI09-194/2009|2009.362:0.000308738494,H1N8_Avian_CY137965_A/shorebird/Delaware_Bay/655/2009|2009.414:0.0001305183511):0.0006070385638):0.0002575532409,(H1N9_Avian_CY146132_A/ruddy_turnstone/New_Jersey/AI09-727/2009|2009.397:0.0009272776227,H1N1_Avian_KF424023_A/gull/Delaware/428/2009|2009.384:0.0003921124096):0.002846624606):0.002171131149,H11N9_Avian_CY146310_A/ruddy_turnstone/New_Jersey/AI09-1164/2009|2009.408:0.00680449865):0.00420624059,H6N8_Avian_CY190594_A/American_black_duck/Maryland/07OS2482/2007|2007.992:0.00381341639):0.0009037777097,((H4N2_Avian_CY125588_A/blue-winged_teal/New_Brunswick/03756/2009|2009.701:0.0009989762796,H12N5_Avian_CY203876_A/mallard/Maryland/09OS1090/2009|2009.578:-0.0001204976061):0.000550531095,H3N8_Avian_CY204946_A/mallard/Maryland/09OS1400/2009|2009.652:0.0007710506413):0.004592641207):0.001249985565,((H6N1_Avian_KJ568054_A/American_green-winged_teal/Ohio/13OS1793/2013|2013.701:0,H6N1_Avian_KJ568134_A/American_green-winged_teal/Ohio/13OS1794/2013|2013.701:0):0.004381520088,H6N2_Avian_CY140526_A/mallard/Minnesota/Sg-01018/2008|2008.688:0.006326664371):0.002390351628):0.001311854777,H1N1_Avian_CY076644_A/mallard/Washington/44338-218/2007|2007.871:0.005599769361):0.0004313316875,H3N8_Avian_CY128885_A/American_black_duck/Nova_Scotia/02213/2007|2007.500:0.005541117952):0.0003916015008,H5N2_Avian_GQ923196_A/American_wigeon/Iowa/463993/2006|2006.500:0.006109632006):0.003794299075,(H1N1_Avian_CY137625_A/mallard/Alberta/240/2005|2005.521:0.003971358559,H3N8_Avian_CY190666_A/mallard/Maryland/07OS97/2007|2007.052:0.004982670498):0.00135154471):0.00165648515,(((((((H5N2_Avian_CY036041_A/Muscovy_duck/New_York/62095-1/2006|2006.367:0.0002340704399,H5N2_Avian_GQ117136_A/chicken/New_York/439235/2006|2006.500:0.0002056745019):0.0003427623247,H5N2_Avian_GQ117144_A/duck/New_York/445743/2006|2006.500:0.000540380423):0.001551694965,(H3N2_Avian_CY047607_A/mallard/Quebec/11045/2006|2006.630:0.002189006265,H4N6_Avian_CY047631_A/mallard/Quebec/11106/2006|2006.633:1.554495354e-05):0.0002179631645):0.0004936445786,H7N9_Avian_CY024825_A/blue-winged_teal/Ohio/566/2006|2006.500:0.004402513323):0.0003135249914,(H11N3_Avian_CY144594_A/blue-winged_teal/North_Carolina/NC674-362/2005|2005.759:0.002919601862,H12N5_Avian_CY021300_A/mallard/Maryland/1135/2005|2005.500:0.001955396005):0.0005898359504):0.0004739363274,H3N8_Avian_CY021324_A/green-winged_teal/Ohio/1289/2005|2005.500:0.001289785736):0.002749862019,(H5N2_Avian_GQ923436_A/duck/Pennsylvania/446080-7/2006|2006.500:0.003513392449,H5N2_Avian_GQ923428_A/duck/Pennsylvania/446080-6/2006|2006.500:0.003140064146):0.002464712065):0.004583436391):0.001874937843,(((((H1N1_Avian_FJ357060_A/blue_winged_teal/TX/27/2002|2002.500:0,H1N1_Avian_FJ357068_A/blue_winged_teal/TX/43/2002|2002.500:0):0.001746991021,H1N1_Swine_AY619954_A/swine/Saskatchewan/18789/02|2002.500:0.007149652203):0.001480028559,((H1N9_Avian_CY137396_A/ruddy_turnstone/Delaware_Bay/93/2002|2002.384:0.0004897235449,H1N1_Avian_CY137353_A/shorebird/Delaware_Bay/50/2002|2002.381:-5.082637867e-05):2.54222075e-05,H1N9_Avian_CY144436_A/ruddy_turnstone/New_Jersey/650663/2002|2002.362:-2.54222075e-05):0.004361425918):0.001181963869,(((H6N8_Avian_CY127733_A/shorebird/Delaware_Bay/13/2004|2004.367:0,H6N8_Avian_CY004289_A/shorebird/DE/12/2004|2004.367:0):0.002385809035,H6N8_Avian_CY127741_A/shorebird/Delaware_Bay/65/2004|2004.373:0.0002566618513):0.004998370125,(H11N9_Avian_CY140827_A/mallard/Minnesota/AI09-3302/2009|2009.688:5.33407121e-17,H2N9_Avian_CY140835_A/mallard/Minnesota/AI09-3353/2009|2009.688:-5.33407121e-17):0.008115005002):0.00288154334):0.001355519615,(H1N1_Avian_CY139656_A/northern_pintail/Texas/421716/2001|2001.115:0.002305612497,H1N9_Avian_CY137312_A/shorebird/Delaware_Bay/39/2002|2002.381:0.004808988496):0.0004150981273):0.003684542891):0.0034210163,(((((H1N1_Avian_KX714455_A/American_green-winged_teal/Alaska/137930/2009|2009.712:0.00323455448,H2N3_Avian_CY139960_A/mallard/Minnesota/AI06-1029/2006|2006.500:0.004351663704):0.0008401791782,H3N8_Avian_CY093606_A/mallard/California/6471/2008|2008.836:0.003609385293):0.0009562808932,H12N5_Avian_CY097645_A/northern_pintail/Missouri/319/2009|2009.929:0.008077139977):0.007154073835,H10N8_Avian_CY078466_A/mallard/Interior_Alaska/6MP0758/2006|2006.600:0.01243394003):0.000877132411,H4N6_Avian_CY102958_A/mallard/Alberta/66/2005|2005.567:0.01106130242):0.006568364654):0.006676552732):0.00156510444,(((((((((((((((((H3N7_Avian_CY038163_A/ruddy_turnstone/New_Jersey/Sg-00522/2008|2008.386:0,H3N2_Avian_CY145200_A/ruddy_turnstone/New_Jersey/Sg-00520/2008|2008.389:0):-4.699356718e-17,H10N2_Avian_CY042565_A/ruddy_turnstone/New_Jersey/Sg-00548/2008|2008.414:4.699356718e-17):7.693870555e-05,((H3N2_Avian_CY038158_A/ruddy_turnstone/New_Jersey/Sg-00518/2008|2008.403:-5.41582549e-05,H3N2_Avian_CY103466_A/shorebird/Delaware_Bay/485/2008|2008.373:0.0004930554211):2.710007878e-05,H3N2_Avian_CY145500_A/ruddy_turnstone/Delaware/Sg-00469/2008|2008.384:-2.710007878e-05):0.0003623993051):0.004253147873,H6N2_Avian_CY127838_A/shorebird/Delaware_Bay/604/2008|2008.375:0.004681385208):0.0008009956261,(((((H3N2_Avian_CY129069_A/American_black_duck/New_Brunswick/02650/2007|2007.729:0.001690951103,H3N2_Avian_CY145758_A/mallard/New_Jersey/Sg-00888/2008|2008.726:0.001845475882):0.000334013864,H7N3_Avian_KU290187_A/mute_swan/Rhode_Island/A00325114/2008|2008.595:0.005484440486):0.000549939893,H12N9_Avian_CY202995_A/mallard/Maryland/07OS1544/2007|2007.658:0.001210026608):0.0003332167717,(H11N2_Avian_CY145750_A/mallard/New_Jersey/Sg-00884/2008|2008.723:0.002132617028,H3N6_Avian_CY047703_A/American_black_duck/New_Brunswick/25182/2007|2007.721:0.002287013101):0.0001163249648):0.0003716557591,H3N6_Avian_CY125605_A/blue-winged_teal/New_Brunswick/03757/2009|2009.701:0.002060203559):0.0008270677061):0.0003025217057,((H6N1_Avian_CY140859_A/American_green-winged_teal/Minnesota/AI09-3589/2009|2009.696:0.003526623134,H7N2_Avian_KU289974_A/bufflehead/Virginia/A00120022/2008|2008.937:0.004023494938):0.0005818026876,H5N2_Avian_CY079459_A/American_black_duck/Illinois/08OS2688/2008|2008.816:0.002075511825):0.001770996132):0.0009073193061,H4N6_Avian_CY190714_A/mallard/Maryland/08OS3079/2008|2008.978:0.00662236992):0.002511714411,((((((((H1N1_Avian_CY133092_A/American_green-winged_teal/Wisconsin/10OS2847/2010|2010.751:0.001878719449,H1N2_Avian_CY097202_A/American_green-winged_teal/Illinois/3054/2009|2009.792:0.0007768125588):0.001051998295,(H4N6_Avian_CY138519_A/blue-winged_teal/Nova_Scotia/01009/2010|2010.718:0.000164115978,H4N6_Avian_CY138511_A/blue-winged_teal/Nova_Scotia/01008/2010|2010.718:0.001155274054):0.002970335447):0.0006086925085,H1N1_Avian_KF424151_A/mallard/Ohio/4809-9/2008|2008.901:0.002950846853):0.0005496833463,H1N1_Avian_CY097509_A/American_green-winged_teal/Wisconsin/2743/2009|2009.792:0.003450579476):0.001018056956,H3N8_Avian_CY138311_A/blue-winged_teal/New_Brunswick/00285/2010|2010.701:0.005028466817):0.0007373990447,(H4N2_Avian_CY205894_A/blue-winged_teal/Texas/AI11-3181/2011|2011.707:0,H4N2_Avian_CY205928_A/blue-winged_teal/Texas/AI11-3249/2011|2011.707:0):0.003781063288):0.001180544412,H7N4_Avian_KU290107_A/mallard/New_York/A00723400/2009|2009.945:0.004067008803):0.004191383069,(((((H3N8_Avian_CY021348_A/mallard/Ohio/1801/2005|2005.500:0.002384410927,H5N2_Avian_GQ923252_A/mallard/Michigan/466547-5/2006|2006.500:0.002927332148):0.0001119962669,(H4N6_Avian_CY021356_A/green-winged_teal/Ohio/1292/2005|2005.500:0.0008263081879,H11N2_Avian_CY021172_A/green-winged_teal/Ohio/1747/2005|2005.500:0.002702638036):0.0003353648165):0.0002244662886,H3N3_Avian_CY045278_A/mallard/Quebec/16485/2005|2005.630:0.001992827766):0.0008382364564,H6N5_Avian_CY203692_A/mallard/Maryland/06OS501/2006|2006.510:0.008167569465):0.0008073072041,H5N1_Avian_CY053332_A/wood_duck/Ohio/623/2004|2004.500:0.005069010813):0.0003037459042):0.0008124120583):0.0002129442464,H5N1_Avian_GU186538_A/mallard/PA/454069-9/2006|2006.500:0.004672864142):0.0006473473029,((((((((H1N5_Avian_CY042524_A/ruddy_turnstone/New_Jersey/Sg-00532/2008|2008.422:0.0008939890972,H10N7_Avian_CY144932_A/ruddy_turnstone/Delaware/Sg-00472/2008|2008.384:0.000425400935):9.658156452e-05,H10N7_Avian_CY137745_A/shorebird/Delaware_Bay/586/2008|2008.375:-9.724390991e-05):4.864031855e-05,H10N7_Avian_CY145103_A/ruddy_turnstone/New_Jersey/Sg-00504/2008|2008.375:-4.864031855e-05):2.433203679e-05,H10N7_Avian_CY144916_A/ruddy_turnstone/Delaware/Sg-00468/2008|2008.384:-2.433203679e-05):7.34640401e-05,(H11N9_Avian_KT932368_A/ruddy_turnstone/Ilha_de_Canelas/A17/2008|2008.899:0.001974818983,H11N9_Avian_KT932362_A/ruddy_turnstone/Ilha_de_Canelas/A08/2008|2008.899:0.002445985816):0.002580954394):0.0004563023759,H4N6_Avian_CY145344_A/ruddy_turnstone/Delaware/Sg-00541/2008|2008.411:-1.382767922e-05):6.916035876e-06,H10N7_Avian_CY136541_A/shorebird/Delaware_Bay/369/2008|2008.373:-6.916035876e-06):0.0006087728412,H10N7_Avian_CY145256_A/ruddy_turnstone/New_Jersey/Sg-00528/2008|2008.403:0.0004915799473):0.0107631561):0.0002250795322,(((H1N1_Avian_CY137649_A/shorebird/Delaware_Bay/558/2006|2006.389:0,H1N1_Avian_CY043911_A/shorebird/Delaware/246/2006|2006.386:0):0.0004900976891,H1N1_Avian_CY077141_A/shorebird/Delaware/350/2006|2006.389:0.0008292923431):0.003864243659,(H3N6_Avian_CY081323_A/blue-winged_teal/Ohio/1714/2005|2005.500:-2.493132406e-16,H3N6_Avian_CY022724_A/mallard/Ohio/1717/2005|2005.500:2.493132406e-16):0.003709840861):0.001791404722):0.001799884888,((H10N7_Avian_CY205669_A/blue-winged_teal/Texas/AI10-3828/2010|2010.712:0.005020107193,H10N7_Avian_CY167174_A/mallard/Arkansas/12OS184/2012|2012.038:0.005295691381):0.00208780817,H10N7_Avian_KX013072_A/mallard/Missouri/13OS6556/2013|2013.904:0.01304181779):0.006849291432):0.000911358071,(((((((((((((((((((H6N8_Avian_CY127814_A/shorebird/Delaware_Bay/340/2008|2008.373:0.0005817068158,H6N8_Avian_CY145508_A/ruddy_turnstone/New_Jersey/Sg-00471/2008|2008.362:0.0002971016805):0.0001807893757,H6N8_Avian_CY144980_A/ruddy_turnstone/New_Jersey/Sg-00482/2008|2008.353:0.001140326442):0.0007230806247,(H11N2_Avian_CY145726_A/ruddy_turnstone/New_Jersey/Sg-00567/2008|2008.422:0.0003391694895,H6N8_Avian_CY127822_A/shorebird/Delaware_Bay/375/2008|2008.373:0.001865381729):0.0006082389811):0.0005041794359,H10N8_Avian_CY137729_A/shorebird/Delaware_Bay/379/2008|2008.373:0.0003776000605):0.002653678398,H6N1_Avian_CY144762_A/ruddy_turnstone/New_Jersey/AI07-296/2007|2007.567:0.001338200446):0.0002726535779,H9N1_Avian_CY077181_A/shorebird/Delaware/554/2007|2007.392:0.001052613179):0.0001147972728,(H5N1_Avian_CY077117_A/ruddy_turnstone/Delaware/103/2007|2007.386:0.0005266636804,H5N1_Avian_CY144754_A/ruddy_turnstone/New_Jersey/AI07-699/2007|2007.605:-8.740683527e-05):0.0003256098502):0.0002328952157,H5N1_Avian_CY144746_A/ruddy_turnstone/New_Jersey/AI07-69/2007|2007.564:0.0002067543665):0.0003526891805,H5N1_Avian_CY043935_A/shorebird/Delaware/472/2007|2007.392:0.0009682805157):0.0003181229014,H5N1_Avian_GU186524_A/ruddy_turnstone/DE/509531/2007|2007.500:0.001886107009):0.001862397444,(H12N5_Avian_CY097653_A/mallard/Ohio/1688/2009|2009.605:0.003607108401,H3N2_Avian_CY140590_A/mallard/Minnesota/Sg-01040/2008|2008.701:0.0008188973327):0.00172774903):0.0002814966835,(H5N1_Avian_CY053884_A/mallard/Maryland/802/2007|2007.500:0.001100960291,H5N9_Avian_CY203756_A/mallard/Maryland/07OS1217/2007|2007.545:0.001542642888):0.0004915987259):0.0005228811587,H3N6_Avian_CY053868_A/mallard/Ohio/1506/2006|2006.500:0.0004081233552):0.0005597059541,H5N2_Avian_KC790042_A/mallard/QC/2323-25/2006|2006.690:0.002999727913):0.0008810336535,(H10N7_Avian_CY129244_A/American_black_duck/New_Brunswick/04395/2007|2007.674:0.004093596268,H7N3_Avian_CY129341_A/American_black_duck/New_Brunswick/02490/2007|2007.710:0.002580079964):0.003571473751):0.0006063701803,((H3N8_Avian_CY047615_A/mallard/Quebec/11082/2006|2006.630:0.002648647401,H4N6_Avian_CY045318_A/American_black_duck/New_Brunswick/19502/2006|2006.712:0.005378458131):0.00125662317,H3N6_Avian_CY203708_A/mallard/Maryland/06OS1207/2006|2006.597:0.004120771986):0.0004215191392):0.001049264427,(H2N2_Avian_CY190346_A/mallard/Maryland/06OS2460/2006|2006.953:0.005054390306,H5N2_Avian_GQ923372_A/waterfowl/Colorado/476466/2007|2007.500:0.001605087591):0.0007241032712):0.001442620451,(H1N9_Avian_CY146431_A/ruddy_turnstone/New_Jersey/AI09-1381/2009|2009.408:0.0005302124246,H1N9_Avian_CY137921_A/shorebird/Delaware_Bay/351/2009|2009.381:-9.095557945e-05):0.01445416841):0.004333740335,(((((((H1N1_Avian_CY095235_A/Muscovy_duck/New_York/97382-2/2005|2005.611:-0.000143020564,H1N1_Avian_CY203612_A/mallard/Maryland/05OS1244/2005|2005.647:0.00102194534):7.163016294e-05,H3N8_Avian_CY081315_A/mallard/Maryland/1127/2005|2005.485:-7.163016294e-05):0.002015265924,(H11N9_Avian_CY021252_A/american_black_duck/Ohio/1823/2005|2005.500:0.0009698142733,H11N9_Avian_CY045302_A/mallard/Quebec/11111/2006|2006.633:0.003012256588):0.002443460276):0.0001840505206,H11N9_Avian_CY021476_A/mallard/Maryland/1124/2005|2005.500:0.004740414673):0.0004493255466,(((H3N8_Avian_CY125540_A/American_wigeon/New_Brunswick/04488/2007|2007.674:1.296883898e-16,H3N8_Avian_CY129349_A/American_black_duck/New_Brunswick/02749/2007|2007.674:-1.296883898e-16):0.00274253464,H7N3_Avian_EU500849_A/American_black_duck/NB/2538/2007|2007.500:0.003469968795):0.001889654101,H7N6_Avian_GU186481_A/Northern_shoveler/NC/6412-052/2005|2005.500:0.001677090081):0.0002273927602):0.0007916095304,H10N4_Avian_CY190306_A/mallard/Maryland/06OS194/2006|2006.055:0.00253777948):0.001318168688,H5N1_Avian_EF392844_A/mallard/ON/499/2005|2005.500:0.009191515761):0.000514532129):0.002941923058):0.001677117071,((((((((((((((H3N8_Avian_CY102915_A/shorebird/Delaware_Bay/435/2005|2005.384:0.0009206628162,H11N8_Avian_CY144626_A/ruddy_turnstone/New_Jersey/1321411/2005|2005.397:0.0003978434669):0.0001104723641,H3N8_Avian_CY144658_A/ruddy_turnstone/New_Jersey/1321430/2005|2005.386:-0.0001107103434):5.538483247e-05,H3N6_Avian_CY102880_A/shorebird/Delaware_Bay/179/2005|2005.378:-5.538483247e-05):9.601749959e-05,(((H3N6_Avian_CY144642_A/ruddy_turnstone/New_Jersey/1321394/2005|2005.386:0.0005193489177,H11N6_Avian_CY144602_A/ruddy_turnstone/New_Jersey/AI05-1058/2005|2005.373:-8.009207255e-05):4.006546954e-05,H11N6_Avian_CY144610_A/ruddy_turnstone/New_Jersey/1321416/2005|2005.397:-4.006546954e-05):2.004124111e-05,H3N6_Avian_CY102840_A/shorebird/Delaware_Bay/148/2005|2005.378:-2.004124111e-05):0.000783488174):0.0001172433396,(((H3N6_Avian_EU871851_A/ruddy_turnstone/NJ/335/2005|2005.500:0.001367086026,H3N6_Avian_EU871859_A/ruddy_turnstone/NJ/357/2005|2005.500:0.0003916455887):0.0002394322286,H3N8_Avian_CY102864_A/shorebird/Delaware_Bay/167/2005|2005.378:0.0006406147541):0.0002691686771,(H3N8_Avian_GU186473_A/laughing_gull/NJ/768/2005|2005.500:0,H3N8_Avian_CY144650_A/ruddy_turnstone/New_Jersey/1321415/2005|2005.397:0):0.000170147913):0.001208847793):0.0003460764447,H3N6_Avian_CY144634_A/ruddy_turnstone/New_Jersey/AI05-1094/2005|2005.373:0.001422616107):0.0005694899664,((((H7N3_Avian_CY041321_A/ruddy_turnstone/Delaware_Bay/279/2006|2006.386:0,H7N3_Avian_CY144778_A/ruddy_turnstone/Delaware/AI06-778/2006|2006.386:0):0.0009942773294,H7N3_Avian_CY144698_A/ruddy_turnstone/New_Jersey/AI06-179/2006|2006.373:-0.0001144389483):0.007003164584,H7N2_Avian_GQ257388_A/ruddy_turnstone/New_Jersey/563/2006|2006.500:0.005110301316):0.0004022670758,(((H9N2_Avian_CY043919_A/shorebird/Delaware/249/2006|2006.386:0.0004229287913,H9N2_Avian_CY144706_A/ruddy_turnstone/New_Jersey/AI06-539/2006|2006.392:0.000455879705):0.0003273914166,H9N2_Avian_CY103006_A/sanderling/Delaware_Bay/449/2006|2006.389:0.0009963552492):0.002756365704,H6N2_Avian_CY077133_A/ruddy_turnstone/Delaware/293/2006|2006.386:0.003470737626):0.001428012917):0.0002882815248):0.0007783324528,H9N1_Avian_CY144770_A/ruddy_turnstone/New_Jersey/AI07-72/2007|2007.181:0.01249912142):0.002301402921,H6N8_Avian_CY041289_A/shorebird/Delaware/133/2006|2006.386:0.008651181042):0.004583793974,(H6N8_Avian_CY144498_A/ruddy_turnstone/New_Jersey/AI03-650/2003|2003.384:0.0009468219626,H6N8_Avian_CY144506_A/ruddy_turnstone/Delaware/AI03-629/2003|2003.392:0.0003725643789):0.0007877608128):0.006002714181,H2N1_Avian_FJ686721_A/mallard/Ohio/362/2003|2003.500:0.006076595351):0.0004895021827,((((((H5N9_Avian_KC790082_A/duck/AB/329/2006|2006.712:0.006424828696,H5N9_Avian_CY056275_A/mallard/California/39/2005|2005.633:0.002509859684):0.00232212825,H5N2_Avian_GQ923476_A/mallard/Idaho/455398-2/2006|2006.500:0.005795954188):0.004506368186,H3N1_Avian_CY102791_A/mallard/Alberta/192/2004|2004.614:0.006403464791):0.0007556365538,H3N2_Avian_CY024817_A/mallard/Maryland/708/2005|2005.500:0.009162951415):0.001512963756,(H4N8_Avian_EU880827_A/turkey/CA/358533/2005|2005.500:0.007776339239,H3N6_Avian_CY102759_A/pintail/Alberta/166/2003|2003.586:0.001184295346):0.004073433091):0.001381609066,H6N5_Avian_CY004281_A/mallard/Alberta/154/2003|2003.586:0.004607315672):0.000306197115):0.000451004755,(H7N3_Avian_CY021644_A/mallard/Delaware/418/2005|2005.953:0.001096218086,H7N4_Avian_CY203628_A/mallard/Maryland/06OS101/2006|2006.041:0.0006650841746):0.008585031761):0.0009703044324,H4N6_Avian_CY021244_A/green-winged_teal/Ohio/1324/2005|2005.500:0.01062170292):0.00056350456):0.001954840076,((((((((((((((((((((((((((H4N1_Avian_CY132556_A/mallard/Ohio/11OS2095/2011|2011.630:0.001469253987,H5N2_Avian_CY132468_A/mallard/Ohio/11OS2239/2011|2011.630:0.0002957455808):0.000127068701,H1N1_Avian_CY166572_A/American_black_duck/Wisconsin/11OS3016/2011|2011.751:-0.0001290647576):6.456279159e-05,H6N1_Avian_CY132500_A/mallard/Ohio/11OS2240/2011|2011.630:-6.456279159e-05):3.232362238e-05,H1N1_Avian_CY166540_A/American_green-winged_teal/Wisconsin/11OS3376/2011|2011.786:-3.232362238e-05):7.09392093e-05,H1N1_Avian_CY132228_A/mallard/Ohio/11OS1998/2011|2011.614:0.0003686124419):0.0002126889222,H4N6_Avian_CY132524_A/mallard/Ohio/11OS2085/2011|2011.627:0.001550429427):0.0004270227962,H10N7_Avian_CY166225_A/mallard/Wisconsin/11OS3578/2011|2011.827:0.002670492519):0.0009897760861,((H11N2_Avian_CY133520_A/mallard/Illinois/10OS4179/2010|2010.910:0.003708594114,H1N2_Avian_CY133297_A/mallard/Mississippi/10OS4593/2010|2010.942:0.002062684119):0.0001945329341,(H11N9_Avian_KR870234_A/duck/Pennsylvania/02099/2012|2012.085:-0.0002253494996,H4N2_Avian_CY133439_A/mallard/Iowa/10OS2685/2010|2010.789:0.002429900718):0.0002515245051):0.0003527866433):0.0002786311739,H7N9_Avian_CY133656_A/northern_shoverl/Mississippi/11OS145/2011|2011.019:0.002380112803):0.0001614574091,H1N1_Avian_CY133692_A/American_green-winged_teal/Mississippi/11OS256/2011|2011.038:0.002497978021):0.0003865778062,(((H3N3_Avian_KY644479_A/blue-winged_teal/Guatemala/CIP049H109-14/2012|2012.874:0.001102646931,H14N3_Avian_KY644391_A/blue-winged_teal/Guatemala/CIP049H110-31/2012|2012.910:0.001543374598):0.001029231612,H5N3_Avian_KY644325_A/blue-winged_teal/Guatemala/CIP049H113-53/2013|2013.025:0.001623601911):0.002902627,H2N3_Avian_KJ568182_A/blue-winged_teal/Ohio/13OS2104/2013|2013.723:0.00586570018):0.002768798692):0.0002394418712,H7N1_Avian_KF298398_A/mallard/Minnesota/AI09-1714/2009|2009.564:0.001182897484):0.0001181914763,(H6N1_Avian_CY140760_A/blue-winged_Teal/North_Dakota/AI09-2912/2009|2009.668:0.001026699501,H12N5_Avian_CY140787_A/mallard/Minnesota/AI09-3066/2009|2009.682:0.002064820134):0.0006183882264):0.0002977823122,(H4N6_Avian_CY205807_A/green-winged_teal/Louisiana/AI11-2929/2011|2011.693:0.003219703168,H9N2_Avian_CY157541_A/mallard/California/3370/2012|2012.644:0.006605186124):0.0008107266747):0.0001749021707,(H4N6_Avian_CY205701_A/blue-winged_teal/Texas/AI10-4161/2010|2010.696:0.002799657632,H6N1_Avian_KX351689_A/gadwall/California/COL039/2014|2014.795:0.01299150035):0.000168829831):0.0002365429662,(H1N1_Avian_CY134326_A/green-winged_teal/California/2940/2011|2011.921:0.002596201132,H9N2_Avian_CY157525_A/northern_pintail/California/2789/2011|2011.825:0.0036264753):0.00131086982):0.0001650163017,H6N2_Avian_CY166938_A/mallard/Missouri/11OS6301/2011|2011.951:0.007352299104):0.0006490145084,(H11N9_Avian_CY186787_A/mallard/Missouri/12OS5759/2012|2012.940:0.007238935113,H2N3_Avian_CY186996_A/northern_shoveler/Ohio/12OS5647/2012|2012.858:0.00762564134):0.002934934764):0.000407505749,H5N3_Avian_CY166305_A/mallard/Illinois/11OS5576/2011|2011.863:0.00979585038):9.468446266e-05,H11N9_Avian_CY166751_A/northern_shoveler/Mississippi/11OS5812/2011|2011.934:0.004947501514):0.0005597963862,(H7N3_Avian_CY187036_A/American_green-winged_teal/Ohio/12OS5538/2012|2012.877:5.837578317e-17,H7N3_Avian_CY187044_A/northern_shoveler/Ohio/12OS5539/2012|2012.877:-5.837578317e-17):0.0119549904):0.0002127835819,((((((H14N3_Avian_KX960399_A/blue-winged_teal/Guatemala/CIP049H108-11/2012|2012.855:0.002572661152,H14N3_Avian_KY644499_A/blue-winged_teal/Guatemala/CIP049H113-07/2013|2013.025:0.0005242485225):0.001063748817,(H14N4_Avian_KY644373_A/blue-winged_teal/Guatemala/CIP049H113-08/2013|2013.025:-4.717104729e-05,H14N4_Avian_KY644354_A/blue-winged_teal/Guatemala/CIP049H113-76/2013|2013.025:0.0004864278924):0.002488744329):0.002118124478,H11N9_Avian_CY167223_A/mallard/Mississippi/12OS361/2012|2012.044:0.003016491756):0.001416084218,H7N3_Avian_KJ568342_A/blue-winged_teal/Iowa/13OS2316/2013|2013.721:0.005332305966):0.002654863054,H4N2_Avian_CY166385_A/mallard/Illinois/11OS4311/2011|2011.863:0.004303144575):0.0004944907676,H11N3_Avian_CY186747_A/blue-winged_teal/Illinois/12OS2951/2012|2012.685:0.006014051219):0.001755330124):0.001772527932,(((((((H7N3_Avian_KU289761_A/American_green_winged_teal/Arizona/A00115995/2009|2009.005:0.001156681599,H11N3_Avian_KY575177_A/green_winged_teal/Mexico-Sonora/701/2008|2008.948:0.0001627047428):0.0001201118693,H7N3_Avian_KU289865_A/American_green_winged_teal/Utah/A00614935/2009|2009.038:0.002085349742):0.0001455352104,H7N3_Avian_KU289753_A/American_green_winged_teal/Arizona/A00115994/2009|2009.005:0.0002942523618):0.0009993041262,(H7N3_Avian_CY094468_A/green-winged_teal/California/11275/2008|2008.948:0.0008210481837,H7N3_Avian_CY094580_A/green-winged_teal/California/1841/2009|2009.047:0.0009405779969):0.0003284752099):0.0004243845789,H10N5_Avian_CY146463_A/mallard/Minnesota/AI09-1864/2009|2009.570:0.003122563764):0.001117090189,(((((H4N3_Avian_KX960414_A/blue-winged_teal/Guatemala/CIP049H103-30/2011|2011.899:0,H4N3_Avian_KY644254_A/blue-winged_teal/Guatemala/CIP049H103-37/2011|2011.899:0):0.002610371584,H11N3_Avian_KY644406_A/northern_shoveler/Guatemala/CIP049H104-69/2011|2011.915:0.005857199779):0.0004369225232,H6N2_Avian_CY166265_A/northern_pintail/Wisconsin/11OS4111/2011|2011.789:0.002220791022):0.004890879629,H7N3_Avian_KU290070_A/mallard/Montana/A00750842/2009|2009.707:0.001370293011):0.0008346836955,H6N4_Avian_CY120578_A/mallard/California/1492/2010|2010.605:0.00500061068):0.002267887797):0.0007440639973,(H11N9_Avian_CY097100_A/mallard/Missouri/350/2009|2009.929:0.002389972145,H7N5_Avian_CY120562_A/mallard/California/1390/2010|2010.589:0.00516986105):0.005248746887):0.0005799280977):0.005307847671,((((((((H4N6_Avian_CY140803_A/blue-winged_Teal/North_Dakota/AI09-3131/2009|2009.671:0.001068290255,H4N6_Avian_CY140934_A/blue-winged_teal/Louisiana/AI09-4180/2009|2009.677:0.0006953901093):0.0003810960509,H3N9_Avian_CY140960_A/American_green-winged_teal/Texas/AI09-4396/2009|2009.715:0.001826346267):0.000565619347,H4N6_Avian_CY097033_A/blue-winged_teal/Wisconsin/2741/2009|2009.792:0.000759720283):0.0006084966887,((H10N6_Avian_CY138940_A/American_black_duck/New_Brunswick/00477/2010|2010.611:-0.0001618857141,H4N6_Avian_CY138905_A/American_black_duck/New_Brunswick/00470/2010|2010.611:0.001041724095):0.0002560459656,H3N6_Avian_CY139180_A/American_black_duck/New_Brunswick/00619/2010|2010.622:0.0006240872709):0.001620281074):0.000978028916,H11N9_Avian_CY141016_A/mallard/Arkansas/AI09-5663/2009|2009.940:0.002793863597):0.0008174153475,H4N8_Avian_CY205202_A/mallard/Maryland/13OS0611/2013|2013.477:0.01186934013):0.004215161,H6N2_Avian_CY141072_A/blue-winged_teal/Texas/AI09-6182/2009|2009.948:0.006345134605):0.00169123357,H10N7_Avian_CY205002_A/mallard/Maryland/10OS566/2010|2010.499:0.01102107287):0.001551323215):0.001223075954,(((((((((H5N2_Avian_KX351722_A/American_wigeon/California/COL041/2014|2014.795:0.006235857968,H7N3_Avian_KY131093_A/northern_pintail/Alaska/568/2013|2013.718:0.002246943216):0.0004954131184,H7N4_Avian_KY551289_A/mallard/Idaho/AH0008589/2015|2015.016:0.00488776988):0.0004175220626,H5N2_Avian_CY239407_A/glaucous-winged_gull/Southcentral_Alaska/16MB03648/2016|2016.734:0.008155683425):0.0004214721547,H11N9_Avian_KX351622_A/mallard/California/57889/2015|2015.537:0.004722070904):0.0003873724204,H10N7_Avian_KY131168_A/northern_pintail/Alaska/856/2013|2013.726:0.004870804704):0.0002789284987,H7N9_Avian_KY550799_A/cinnamon_teal/California/AH0079011/2016|2016.060:0.007368439689):0.0008320816206,((H7N4_Avian_KT338502_A/northern_pintail/Alaska/619/2014|2014.723:0.0001140070975,H7N4_Avian_KT338488_A/bufflehead/Alaska/594/2014|2014.789:-0.0001140070975):0.001815825286,H2N3_Avian_CY206821_A/mallard/Southcentral_Alaska/12ML01535/2014|2014.877:0.004174061437):0.005915366839):0.0005346673936,H10N7_Avian_KM373935_A/Northern_shoveler/Alaska/ND0006934/2013|2013.367:0.003974617792):0.01459790003,((((H10N8_Avian_CY093773_A/northern_shoveler/California/9235/2008|2008.890:0.0002864651569,H1N3_Avian_CY094340_A/northern_shoveler/California/9781/2008|2008.951:0.001032924875):0.0004079091574,(H4N4_Avian_CY094348_A/northern_shoveler/California/10024/2008|2008.970:0.001002660529,H7N3_Avian_KU290282_A/northern_shoveler/Oregon/A00654616/2008|2008.973:0.001642586596):0.0009203817482):0.0006974841308,H7N6_Avian_KU290266_A/northern_shoveler/Nevada/A00505416/2008|2008.929:0.001515099948):0.001057731203,((H7N3_Avian_CY133423_A/northern_shoveler/Missouri/10OS4750/2010|2010.945:0.002631736307,H7N7_Avian_CY132148_A/mallard/Missouri/10MO0551/2010|2010.992:0.001786830039):0.001782578068,H7N3_Avian_KU289950_A/blue_winged_teal/Texas/A00463679/2010|2010.186:0.001333673942):0.005026006891):0.001759813064):0.004550849549):0.001502550075,(((((((((((H11N9_Avian_CY146488_A/mallard/New_Jersey/AI09-5122/2009|2009.740:8.475658876e-17,H4N9_Avian_CY146528_A/mallard/New_Jersey/AI09-6426/2009|2009.740:-8.475658876e-17):0.002601794984,H3N8_Avian_CY097365_A/American_green-winged_teal/Wisconsin/2690/2009|2009.800:0.0004892830511):0.0003403319192,H2N3_Avian_CY141024_A/mallard/Arkansas/AI09-5761/2009|2009.942:0.004108772549):0.0004987881204,H11N9_Avian_CY097316_A/greater_scaup/Wisconsin/4234/2009|2009.929:0.003957363687):0.0005376489488,H11N9_Avian_CY133471_A/mallard/Iowa/10OS2752/2010|2010.792:0.001682794714):0.002678683919,H7N3_Avian_CY204889_A/mallard/Maryland/09OS1150/2009|2009.578:0.007922457394):0.001187933672,(((H11N9_Avian_CY133052_A/mallard/Wisconsin/10OS4193/2010|2010.912:0.004191417609,H9N2_Avian_CY133380_A/mallard/Missouri/10OS4670/2010|2010.945:0.003372483201):0.0007371539492,H4N2_Avian_CY133249_A/mallard/Wisconsin/10OS3051/2010|2010.753:0.002379006144):0.0007402556641,(H7N3_Avian_CY185968_A/ruddy_turnstone/New_Jersey/AI11-2098/2011|2011.392:0.003723830737,H11N9_Avian_CY141150_A/mallard/Minnesota/AI10-2762/2010|2010.666:0.0007014702966):0.001063670372):0.003608652678):0.0008412282957,H12N2_Avian_CY190026_A/blue-winged_teal/Maryland/06MD462/2006|2006.784:0.00197828542):0.001196720628,(((H10N8_Avian_CY190730_A/mallard/Maryland/08OS3097/2008|2008.978:0.005058883557,H4N6_Avian_CY140902_A/mallard/Minnesota/AI09-3821/2009|2009.699:0.004758832347):0.005388859187,H5N1_Avian_GU186516_A/turkey/VA/505477-18/2007|2007.500:0.00644686981):0.000253874344,H3N6_Avian_CY203748_A/mallard/Maryland/07OS882/2007|2007.485:0.002813218823):0.001000281391):0.000836764962,(H3N8_Avian_CY140077_A/blue-winged_teal/Minnesota/Sg-00649/2008|2008.578:0.001434228864,H4N6_Avian_CY132140_A/mallard/Ohio/10OS1319/2010|2010.584:0.004783599125):0.002731003479):0.001197673988,H5N2_Avian_MF359844_A/shorebird/Delaware_Bay/318/2011|2011.392:0.02175033779):0.001060522297):0.003165079595):0.001871268797,((((((((((H11N9_Avian_CY094116_A/mallard/California/6517/2008|2008.844:0.002083291941,H1N1_Avian_CY094556_A/mallard/California/6768/2009|2009.814:0.005011016835):0.0009302959394,H4N6_Avian_CY094140_A/mallard/California/6772/2008|2008.871:0.001283008701):0.0006245159328,H1N1_Avian_CY076140_A/mallard/California/20385-004/2007|2007.592:0.001589861854):0.001137071583,((H14N6_Avian_CY133273_A/mallard/Wisconsin/10OS3941/2010|2010.879:0.006542850253,H5N2_Avian_CY094164_A/mallard/California/8035/2008|2008.795:0.00378853264):0.001382043173,H8N4_Avian_CY079387_A/northern_pintail/Interior_Alaska/8BM2046R1/2008|2008.603:0.003115195382):0.001696255624):0.0009526020981,((H3N1_Avian_CY136286_A/northern_pintail/Interior_Alaska/9BM10146R0/2009|2009.500:0,H3N1_Avian_CY130484_A/northern_pintail/Interior_Alaska/10BM00849R2/2010|2010.389:0):8.161945912e-17,H3N1_Avian_CY136170_A/mallard/Interior_Alaska/9BM8465R0/2009|2009.500:-8.161945912e-17):0.007606689539):0.0003520821934,H5N2_Avian_CY120594_A/mallard/California/2396/2010|2010.827:0.006702378215):0.001164058979,(H10N3_Avian_CY141048_A/northern_shoveler/Arkansas/AI09-6012/2009|2009.940:0.006023397325,H6N1_Avian_CY098227_A/aquatic_bird/Korea/CN20/2009|2009.871:0.009304340205):0.004854771433):0.002261572348,(H6N5_Avian_CY032701_A/American_wigeon/California/HKWF371/2007|2007.764:0.001315407628,H6N5_Avian_CY094436_A/American_wigeon/California/HKWF541C/2007|2007.841:0.0013306139):0.003887508699):0.001130221277,((((H11N3_Avian_CY076332_A/mallard/Washington/44256-522/2006|2006.852:0.0004839332803,H3N8_Avian_CY102807_A/mallard/Alberta/241/2004|2004.619:0.0003970886805):0.0004168518445,(H1N9_Avian_CY053804_A/northern_shoveler/California/K168/2005|2005.866:0.002374667396,H6N2_Avian_CY045350_A/northern_shoveler/California/K138/2005|2005.847:0.001609166132):0.0004682269688):0.0005854609294,H4N6_Avian_CY045342_A/mallard/California/GL30/2005|2005.633:0.006595206149):0.0007880581765,H3N8_Avian_CY047535_A/northern_pintail/Alberta/11701/2005|2005.592:0.0005304444843):0.001952564694):0.002500518402,(((((((H7N3_Avian_CY036798_A/ruddy_turnstone/Delaware_Bay/123/2007|2007.386:0,H7N3_Avian_CY036790_A/ruddy_turnstone/Delaware_Bay/121/2007|2007.386:0):0.001750670711,H8N4_Avian_CY128901_A/American_black_duck/Nova_Scotia/02043/2007|2007.600:0.004014975024):0.0007999822612,H3N8_Avian_CY145766_A/mallard/New_Jersey/Sg-00892/2008|2008.718:0.005015287002):0.00344614305,H5N3_Avian_CY047559_A/mallard/Quebec/16334/2005|2005.630:0.002842862872):0.001249885022,((H4N6_Avian_CY129133_A/American_black_duck/New_Brunswick/02726/2007|2007.715:0.0004545957076,H4N6_Avian_CY128811_A/mallard/Nova_Scotia/02238/2007|2007.500:0.0004252426734):0.0006699090323,H10N7_Avian_CY190610_A/mallard/Maryland/07OS56/2007|2007.052:0.002866159157):0.003516401885):0.002474548866,(((((H12N5_Avian_CY077173_A/mallard/Alberta/224/2006|2006.603:0.007371451087,H5N1_Avian_GU186530_A/mute_swan/MI/451072-2/2006|2006.500:0.007468774092):0.000411506639,H6N2_Avian_CY127798_A/ruddy_turnstone/Delaware_Bay/173/2007|2007.389:0.01637781579):0.0009481358321,H2N3_Avian_CY117396_A/mallard/Alberta/242/2004|2004.619:0.005323871643):0.000750669999,H5N2_Avian_FJ686745_A/mallard/Maryland/897/2004|2004.500:0.006203061412):0.0004535284403,(H12N8_Avian_CY203644_A/mallard/Maryland/06OS444/2006|2006.463:0.0003929361115,H5N2_Avian_CY203652_A/mallard/Maryland/06OS471/2006|2006.463:0.0004858723848):0.00655000364):0.0009877290506):0.001850527803,(H7N3_Avian_KU289934_A/blue_winged_teal/Missouri/A00624484/2008|2008.685:0,H7N3_Avian_KU289926_A/blue_winged_teal/Missouri/A00624483/2008|2008.685:0):0.01918905758):0.0009314974721):0.003563011643):0.002785050446,(H5N2_Avian_GQ923420_A/tundra_swan/Alaska/442960/2006|2006.500:0.005417926717,H5N2_Avian_GQ923404_A/white_front_goose/Alaska/477003/2007|2007.500:0.006694298351):0.01454165455):0.003986616956):0.001212772059,((((((H6N2_Avian_CY127669_A/shorebird/Delaware_Bay/208/2001|2001.375:0.004327994937,H6N2_Avian_CY127661_A/shorebird/Delaware_Bay/124/2001|2001.373:0.00277423215):0.009883666487,H6N5_Avian_CY139795_A/mallard/Minnesota/182729/1998|1998.666:0.004221333933):0.00100009064,H3N8_Avian_CY015507_A/pintail/Alaska/279/2005|2005.608:0.01432628538):0.0003014117835,H11N9_Avian_GQ257486_A/mallard/Maryland/439/2002|2002.500:0.01307415272):0.001152968822,((((H12N5_Avian_CY005371_A/ruddy_turnstone/Delaware/97/2000|2000.367:0.0005423234379,H12N5_Avian_CY144193_A/ruddy_turnstone/New_Jersey/AI00-2132/2000|2000.370:-0.0001027717868):0.0005828181125,H12N5_Avian_EU743487_A/ruddy_turnstone/New_Jersey/581/2000|2000.500:-0.0001435612674):0.002135820304,H10N5_Avian_CY144794_A/ruddy_turnstone/Delaware/AI00-1121/2000|2000.384:0.003186800931):0.002598313302,H10N6_Avian_CY190970_A/mallard/Maryland/09OS2237/2009|2009.992:0.01388817375):0.006927458752):0.001913934938,(((H3N2_Avian_CY144578_A/American_black_duck/North_Carolina/1321373/2004|2004.973:0.001325979633,H4N6_Avian_CY021340_A/mallard/Maryland/1241/2005|2005.500:0.00355661786):0.005566129095,H6N2_Avian_CY020844_A/mallard/Ohio/653/2002|2002.630:0.009925229629):0.004102367997,H7N3_Avian_CY102711_A/shorebird/Delaware_Bay/53/2002|2002.381:0.01137358956):0.001790584926):0.003673282345):0.001109061326,(H5N2_Avian_GQ923532_A/wild_bird/Minnesota/460613/2006|2006.500:0.01339511852,H5N2_Avian_GQ923412_A/northern_pintail/Florida/480645-5/2007|2007.500:0.01468566526):0.007428224055):0.003927246476,((((H7N3_Avian_KY550822_A/American_green-winged_teal/California/AH0079678/2016|2016.079:0.001884228992,H7N7_Avian_KY550814_A/northern_shoveler/California/AH0079568/2016|2016.071:0.002089970555):0.004659738345,H7N3_Avian_KX351657_A/mallard/California/LDC331/2015|2015.005:0.002036965053):0.0008454829044,((H6N1_Avian_MG280539_A/green-winged_teal/Tennessee/17OS0651/2017|2017.066:0.001353106956,H1N1_Avian_MG279889_A/mallard_duck/Maryland/16OS2571/2016|2016.959:0.003955584283):0.0006978075989,H1N1_Avian_MG280129_A/green-winged_teal/Mississippi/16OS6075/2016|2016.967:0.002868956997):0.00600852313):0.004862561945,(((H11N9_Avian_KY990813_A/mallard_duck/California/UCD690/2016|2016.584:0.005916920297,H5N1_Avian_MG280597_A/gadwall_duck/Tennessee/17OS0341/2017|2017.036:0.007097821888):0.001040339541,H7N3_Avian_MG280096_A/Northern_shoveler/Mississippi/16OS6142/2016|2016.967:0.007122485238):0.004024255032,H7N7_Avian_KM244097_A/chicken/Delaware/10851/2014|2014.249:0.005271489646):0.002728288824):0.0244464055):0.003355596981,((((((H6N2_Avian_EU182258_A/chicken/California/6643/2001|2001.500:0.0007491569526,H6N2_Avian_EU182270_A/chicken/CA/S0403106/2004|2004.500:0.01093600313):0.003168917385,H6N2_Avian_EU182262_A/Japanese_quail/CA/K0401010/2004|2004.500:0.01863539601):0.0124407259,H6N3_Avian_CY127071_A/laughing_gull/Delaware_Bay/208/1994|1994.329:0.01116684677):0.003307117608,((H3N6_Avian_CY102615_A/mallard/Alberta/199/1999|1999.597:0.002696463592,H3N6_Avian_EU743567_A/pintail/Minnesota/479/1999|1999.500:0.004867914552):0.0003723763909,H2N3_Avian_CY003983_A/mallard/Alberta/226/98|1998.608:0.00184537284):0.01235115805):0.001643011774,H1N1_Avian_CY004545_A/blue-winged_teal/Alberta/141/1992|1992.915:0.005834927126):0.0009327862367,((((H10N4_Avian_CY137039_A/shorebird/Delaware_Bay/267/2000|2000.367:0,H10N4_Avian_CY137031_A/shorebird/Delaware_Bay/260/2000|2000.367:0):0.0002310017539,H10N4_Avian_CY144810_A/red_knot/Delaware/AI00-1269/2000|2000.395:0.001087504529):0.002222251371,(H12N5_Avian_EU743494_A/ruddy_turnstone/Delaware/1444/2000|2000.500:0.0004321912326,H12N4_Avian_CY144201_A/ruddy_turnstone/New_Jersey/AI00-1385/2000|2000.370:0.0004476471485):0.001765871912):0.002312907591,H11N3_Avian_CY144356_A/ruddy_turnstone/Delaware/650612/2002|2002.408:0.01126462058):0.02326259222):0.004711802321):0.005191432182):0.002854114901,((((((((((((H12N5_Avian_CY005357_A/green-winged_teal/ALB/199/1991|1991.649:0.003971158804,H3N8_Avian_CY101690_A/mallard/Alberta/32/1991|1991.603:0.001793553757):0.001658029489,(H2N3_Avian_CY139744_A/mallard/Minnesota/182714/1998|1998.666:-5.414142824e-05,H2N3_Avian_FJ357084_A/mallard/MN/14/1998|1998.500:0.0004930385944):0.01057991763):0.001335560702,(H9N7_Avian_CY102195_A/shorebird/Delaware_Bay/31/1996|1996.364:0,H10N7_Avian_CY136895_A/shorebird/Delaware_Bay/72/1996|1996.367:0):0.01151771193):0.001083070905,(H10N7_Avian_CY005238_A/mallard/ALB/196/1996|1996.619:0.007289270197,H3N8_Avian_CY102251_A/mallard/Alberta/117/1997|1997.592:0.008546293068):0.0008002218776):0.001371374918,(H3N8_Avian_CY101951_A/ruddy_turnstone/Delaware_Bay/125/1994|1994.386:0.01076883385,H8N4_Avian_CY005008_A/mallard/Alberta/194/1992|1992.915:0.006409339131):0.004373400369):0.001693985258,(((H6N1_Avian_CY139903_A/northern_pintail/Texas/828189/2002|2002.500:0.001663423714,H6N1_Avian_CY139920_A/northern_pintail/Texas/828191/2002|2002.500:0.0009790471722):0.0005961297702,H12N5_Avian_CY004345_A/pintail_duck/Alberta/49/2003|2003.562:0.001614708215):0.005542467992,H5N2_Avian_CY207196_A/black-bellied_whistling-duck/Colombia/1/2011|2011.279:0.02422701583):0.01121040225):0.002285788245,(H3N8_Avian_CY020748_A/mallard/Ohio/654/2002|2002.630:0.001125368109,H4N6_Avian_CY020732_A/mallard/Ohio/667/2002|2002.630:0.001961813127):0.01948468048):0.001256543988,((((((H7N3_Avian_AY650276_A/GSC_chicken/British_Columbia/04|2004.500:0.001024877136,H7N3_Avian_GU186609_A/chicken/Canada/314514-1/2005|2005.500:-0.0001459523602):7.302329143e-05,H7N3_Avian_KP055066_A/chicken/BC/CN-006/2004|2004.123:-7.302329143e-05):0.0004829795151,H7N3_Human_CY015013_A/Canada/rv504/2004|2004.356:0.0003965095812):9.27449087e-05,H7N3_Avian_AY648294_A/GSC_chicken_B/British_Columbia/04|2004.500:-9.278549146e-05):0.008335197801,H12N5_Avian_CY195992_A/mallard/Interior_Alaska/10BM13335/2010|2010.619:0.0155447754):0.001672790027,((H4N6_Avian_CY102211_A/pintail/Alberta/275/1996|1996.649:0.01008833653,H7N3_Avian_CY185752_A/mallard/Alberta/93/1996|1996.584:0.005732120018):0.002500955754,(H4N8_Avian_CY038367_A/northern_pintail/Interior_Alaska/2/2007|2007.682:0.0003875861941,H4N8_Avian_CY043975_A/mallard/Alaska/7MP1028/2007|2007.682:0.0004908924794):0.01153687765):0.001028642177):0.009070148941):0.0008723163301,(((((((((((((H12N7_Avian_CY144843_A/sanderling/New_Jersey/471580/2001|2001.500:0.0009154459605,H6N5_Avian_CY144372_A/red_knot/New_Jersey/828235/2001|2001.500:0.002174708245):0.0001160900991,H5N8_Avian_CY144243_A/ruddy_turnstone/New_Jersey/828227/2001|2001.500:-0.0001204211163):6.090105322e-05,H5N7_Avian_FJ517266_A/shorebird/DE/1346/2001|2001.500:-6.090105322e-05):0.002910524267,(((H10N7_Avian_EU743409_A/ruddy_turnstone/NJ/350/2004|2004.500:0,H10N7_Avian_CY005263_A/shorebird/DE/122/2004|2004.373:0):0.0003794876264,H10N7_Avian_EU743361_A/ruddy_turnstone/DE/323/2004|2004.500:0.0009422629828):0.0001335486444,H10N7_Avian_CY137545_A/shorebird/Delaware_Bay/10/2004|2004.367:-0.0001348763359):0.004703128205):0.00321543643,H1N1_Avian_CY137047_A/pintail/Alberta/207/2000|2000.537:0.002616188117):0.0006501385182,H12N6_Avian_CY077165_A/mallard/Alberta/221/2006|2006.603:0.01165417026):0.001403671015,(H11N9_Avian_CY127594_A/mallard/Alberta/122/1999|1999.589:0.004367280937,H2N3_Avian_CY039390_A/mallard/Alberta/12017/2005|2005.600:0.01284021249):0.003882869055):0.0007833376697,H4N6_Avian_CY102632_A/mallard/Alberta/235/1999|1999.608:0.006430973366):0.0006192155272,((H1N3_Avian_FJ357044_A/blue_winged_teal/TX/34/2002|2002.500:0,H1N3_Avian_FJ357052_A/blue_winged_teal/TX/75/2002|2002.500:0):0.0002488549463,H7N3_Avian_CY139928_A/blue-winged_teal/Texas/578585/2002|2002.500:0.0001900422199):0.005176515233):0.0009835815419,H4N1_Avian_CY004932_A/mallard/Alberta/47/98|1998.592:0.007930755522):0.001460663869,(H4N6_Avian_CY004953_A/pintail/Alberta/269/2001|2001.616:0.009306382682,H6N8_Avian_CY075940_A/mallard/California/19524-001/2005|2005.616:0.02074797514):0.004435463101):0.002143249509,H3N2_Avian_CY076188_A/mallard/Washington/44242-124/2006|2006.556:0.0225145146):0.002210472507,H5N2_Avian_CY047503_A/mallard/British_Columbia/07826/2005|2005.660:0.02063527006):0.008808544732):0.0006474611029,(((((H4N6_Avian_CY140542_A/American_wigeon/Louisiana/Sg-01031/2008|2008.852:0.006584277431,H10N7_Avian_CY053812_A/mallard/California/K752/2006|2006.093:0.003258963251):0.003905415096,H4N2_Avian_KY130792_A/northern_pintail/Alaska/303/2012|2012.726:0.008216553334):0.006915227519,(H9N9_Avian_CY144530_A/ruddy_turnstone/Delaware/AI03-224/2003|2003.384:0.01002797089,H3N6_Avian_CY102719_A/redhead/Alberta/192/2002|2002.622:0.003470101928):0.003689647808):0.005577046965,(H3N8_Avian_CY102347_A/mallard/Alberta/242/1998|1998.608:0.01046986449,H6N1_Avian_CY004265_A/pintail/ALB/179/1993|1993.915:0.009104529272):0.002305921884):0.004382603226,(H1N1_Avian_EU026065_A/mallard/Maryland/369/2002|2002.500:0.01108427052,H2N4_Avian_CY003991_A/mallard/Alberta/149/2002|2002.584:0.00940582752):0.01169284105):0.004505023666):0.002135655787,(((((((((((H2N7_Avian_CY094372_A/northern_shoveler/California/HKWF1128C/2007|2007.918:0.001339310385,H5N7_Avian_CY094444_A/cinnamon_teal/California/HKWF1111C/2007|2007.918:0.0008627947265):0.001129926092,H3N8_Avian_CY078272_A/green-winged_teal/Louisiana/Sg-00092/2007|2007.704:0.00196666081):0.0004117417941,H3N8_Avian_CY103375_A/mallard/Alberta/318/2007|2007.655:0.002247488954):0.0007535391598,H1N1_Avian_CY140365_A/blue-winged_teal/North_Dakota/Sg-00735/2008|2008.677:0.00460482378):0.0005071259899,H7N6_Avian_CY076396_A/northern_shoveler/California/27985/2007|2007.063:0.006462100098):0.000391099782,H7N6_Avian_KU289793_A/American_green_winged_teal/Mississippi/A00630203/2009|2009.063:0.006834413107):0.0003124647662,H2N3_Avian_CY097381_A/mallard/Wisconsin/2785/2009|2009.830:0.003570986754):0.000667707397,H5N3_Avian_KY575201_A/northern_shoveler/Mexico-Sonora/797/2008|2008.951:0.009042009624):0.001802492439,H7N3_Avian_KU289886_A/American_green_winged_teal/Utah/A00833077/2009|2009.003:0.008121058142):0.01897425053,(H7N1_Avian_CY005098_A/mallard/Alberta/34/2001|2001.567:0.0003123537264,H7N3_Avian_CY102671_A/mallard/Alberta/22/2001|2001.564:0.001006152557):0.007635373335):0.0275207298,(((H6N2_Avian_CY139860_A/mallard/Minnesota/355777/2000|2000.500:0.0007922866998,H6N7_Avian_CY139852_A/mallard/Minnesota/346268/2000|2000.500:0.00141048587):0.00505473517,H7N3_Avian_EU084927_A/chicken/NY/14714-2/1999|1999.500:0.003905690773):0.003671955963,H11N9_Avian_CY021660_A/black_duck/Ohio/161/1999|1999.500:0.007690523693):0.0139760518):0.0003113777742):0.00166658202,((((((((((H3N8_Avian_CY102531_A/ruddy_turnstone/Delaware_Bay/244/1999|1999.392:0.000298516048,H3N8_Avian_CY102430_A/ruddy_turnstone/Delaware_Bay/150/1999|1999.392:0.001021762758):0.0004609661194,H3N2_Avian_CY102371_A/shorebird/Delaware_Bay/106/1999|1999.392:0.000419240624):0.007120458003,H10N7_Avian_CY136988_A/shorebird/Delaware_Bay/180/1999|1999.392:0.005931216608):0.006141677339,(H3N3_Swine_AY619962_A/swine/Ontario/K01477/01|2001.500:0.002204588272,H3N3_Swine_AY619970_A/swine/Ontario/42729A/01|2001.500:0.0004380211811):0.005350203801):0.0008827907766,(((H5N2_Avian_EU084949_A/Duck/NY/185502/2002|2002.500:0.0002098255604,H5N2_Avian_GQ257440_A/duck/New_York/492652/2007|2007.500:0.009184308868):0.01231975605,H5N2_Avian_EU084936_A/Duck/NY/44018-1/2000|2000.500:0.01167655976):0.002194919713,(H10N7_Avian_CY137023_A/shorebird/Delaware_Bay/212/2000|2000.367:0,H10N7_Avian_CY137015_A/shorebird/Delaware_Bay/211/2000|2000.367:0):0.009031261424):0.001008094653):0.001178196179,(H11N2_Avian_CY017852_A/green-winged_teal/Ohio/81/1999|1999.500:0.008178722915,H5N2_Avian_JQ990147_A/parrot/Guangdong/258/2004|2004.992:0.01182466562):0.002421601008):0.002295725812,((((((H1N6_Avian_CY020868_A/blue-winged_teal/Ohio/907/2002|2002.682:-6.277047132e-05,H4N6_Avian_CY020740_A/mallard/Maryland/750/2002|2002.652:0.003149951707):0.000836214636,H4N8_Avian_CY020772_A/black_duck/Maryland/834/2002|2002.655:0.003607898492):0.0003283716627,H6N6_Avian_CY020860_A/mallard/Ohio/664/2002|2002.630:0.002564092678):0.001509656738,H7N3_Avian_CY020892_A/black_duck/Maryland/415/2001|2001.660:0.005779194494):0.001250540638,((H5N2_Avian_EU980493_A/mallard/MD/865/2002|2002.500:0.002233259955,H6N2_Avian_CY011119_A/mallard/Maryland/881/2002|2002.658:0.0008573533355):0.003303018377,H1N1_Avian_CY017732_A/pintail/Ohio/25/1999|1999.789:0.003414034531):0.003289781264):0.001218893459,H3N8_Avian_CY095647_A/blue-winged_teal/Ohio/1858/2006|2006.500:0.01224385671):0.004587004778):0.002053843499,((((((((((((H10N7_Avian_CY144835_A/ruddy_turnstone/New_Jersey/471605/2001|2001.500:0.0005184559903,H10N7_Avian_CY144851_A/sanderling/New_Jersey/471586/2001|2001.500:-7.919914519e-05):3.961581524e-05,H10N7_Avian_EU743369_A/ruddy_turnstone/DE/1450/2001|2001.500:-3.961581524e-05):0.001049327597,H10N7_Avian_EU743377_A/ruddy_turnstone/DE/1529/2001|2001.500:-0.0001688253702):8.447225101e-05,H10N7_Avian_CY137143_A/shorebird/Delaware_Bay/192/2001|2001.375:-8.447225101e-05):0.0003005116288,((H10N7_Avian_EU743345_A/red_knot/GA/1721/2001|2001.500:0,H10N7_Avian_EU743456_A/ruddy_turnstone/NJ/2002/2001|2001.500:0):0.0001422720421,H11N7_Avian_CY144275_A/ruddy_turnstone/New_Jersey/471606/2001|2001.500:0.0002969848031):0.0005800819947):0.0008527903695,H12N7_Avian_CY144259_A/ruddy_turnstone/Delaware/828199/2001|2001.500:0.0004693546936):0.0003390123747,H10N7_Avian_EU743440_A/ruddy_turnstone/NJ/1605/2001|2001.500:0.001424888044):0.0003116389053,H10N7_Avian_CY137183_A/shorebird/Delaware_Bay/202/2001|2001.375:0.002345740254):0.005772000444,(((H3N6_Avian_EU743543_A/mallard/MN/259/1999|1999.500:0.001633715153,H4N8_Avian_FJ517321_A/mallard/MN/327/1999|1999.500:0.003258883938):0.0001324599367,H10N7_Avian_GQ257470_A/mallard/Maryland/209/2001|2001.500:0.007514429332):0.0009541302658,H4N6_Avian_EU871883_A/mallard/Minnesota/160/1999|1999.500:0.001254510493):0.0008893377156):0.002880773328,((H9N7_Avian_CY144546_A/ruddy_turnstone/New_Jersey/AI03-128/2003|2003.384:0.005364537327,H11N9_Avian_CY144339_A/red_knot/Delaware/650666/2002|2002.389:0.005831152655):0.005017810575,(H11N9_Avian_CY029928_A/mallard/Missouri/209/2006|2006.500:0.00667884898,H1N1_Avian_CY137537_A/mallard/Alberta/130/2003|2003.496:0.001325163624):0.008467514592):0.001067461049):0.0006794205794,H6N8_Avian_CY140992_A/lesser_scaup/Louisiana/AI09-5204/2009|2009.868:0.02504072307):0.00147760141,(H2N3_Avian_CY003999_A/mallard/Alberta/79/2003|2003.581:0.003375326459,H3N2_Avian_CY078506_A/mallard/Interior_Alaska/6MP0991/2006|2006.630:0.001958602909):0.01297312621):0.004347376526):0.001484004191,H1N1_Avian_CY137513_A/mallard/Alberta/219/2002|2002.512:0.02088473824):0.004709705037,H5N2_Avian_EU980508_A/mallard/MD/185/2003|2003.500:0.023140515):0.002991905561):0.003659703056):0.01240160621,(((((((((((((((((((H4N8_Avian_CY179226_A/blue-winged_teal/Wisconsin/330/1977|1977.500:-3.020372947e-17,H4N8_Avian_CY179234_A/mallard/Wisconsin/1349/1983|1983.500:3.020372947e-17):0.002442610574,H3N8_Avian_CY181216_A/green-winged_teal/Wisconsin/282/1978|1978.500:0.003772463128):0.0006955504399,((H1N1_Avian_CY004497_A/mallard/Alberta/965/1979|1979.622:0.002884024558,H2N3_Avian_CY117266_A/mallard/Alberta/309/1979|1979.603:0.0006499902912):0.002675290763,H3N8_Avian_CY185712_A/blue-winged_teal/Alberta/221/1978|1978.597:0.004961437873):0.002730238284):0.0008147376453,(H4N6_Avian_CY004776_A/mallard_duck/ALB/161/1977|1977.671:0.0009765899116,H4N8_Avian_CY004783_A/pintail_duck/ALB/220/1977|1977.668:0.0003428001206):0.003333823654):0.0004722121823,(H6N8_Avian_CY179218_A/widgeon/Wisconsin/308/1977|1977.500:0,H6N8_Avian_CY179426_A/green-winged_teal/Wisconsin/328/1977|1977.500:0):0.004338848258):0.000304708408,H1N1_Avian_CY004481_A/pintail_duck/ALB/219/1977|1977.671:0.007265290591):0.0002915685117,((((((H11N9_Avian_CY021620_A/Black_Duck/Ohio/239/1986|1986.849:0.0008970844625,H7N3_Avian_CY101618_A/mallard/Alberta/195/1989|1989.671:0.01030807389):0.001099190285,H6N8_Avian_CY021684_A/Canada_goose/Ohio/127/1989|1989.500:0.009588277069):0.006464083952,H1N3_Avian_CY178750_A/mallard/Wisconsin/1092/1982|1982.500:0.004169954268):0.001236145414,H3N2_Avian_CY178397_A/mallard/Wisconsin/260/1980|1980.500:0.001743307347):0.0002285149561,(H9N2_Avian_CY005880_A/goose/MN/5733-1/1980|1980.000:0.001871283803,H3N8_Avian_CY180875_A/blue-winged_teal/Wisconsin/124/1980|1980.500:0.001659781219):0.002167386029):0.004947265747,(H2N3_Avian_CY120784_A/blue-winged_teal/Alberta/604/1978|1978.605:0.001881832373,H4N3_Avian_CY004755_A/mallard/Alberta/300/1977|1977.660:0.0007643417555):0.001141198347):0.0001111071175):0.0002760489932,(H11N9_Avian_CY179378_A/mallard/Wisconsin/329/1977|1977.500:0.003239329487,H2N3_Avian_CY003854_A/mallard/Alberta/77/1977|1977.600:0.002976336374):0.00144510634):0.0005673625969,H1N5_Avian_CY014975_A/mallard_duck/New_York/6861/1978|1978.581:0.005766411176):0.0003229991774,H3N2_Avian_EU742659_A/duck/NY/6874/1978|1978.500:0.006308040798):0.0004480056628,(H6N8_Avian_CY181116_A/widgeon/Wisconsin/88/1978|1978.500:4.562901171e-06,H6N8_Avian_CY181224_A/widgeon/Wisconsin/42/1978|1978.500:0.001756297441):0.01121696326):0.0006580285947,((H6N6_Avian_CY180899_A/widgeon/Wisconsin/15/1980|1980.500:0.002656027568,H6N6_Avian_CY005888_A/blue-winged_teal/MN/993/1980|1980.674:-1.001493413e-05):0.0004126117937,H6N6_Avian_CY014771_A/turkey/Minnesota/957/1980|1980.668:0.0009106313562):0.01193254906):0.0006951868495,(((((H7N3_Avian_CY179514_A/mallard/Wisconsin/1279/1983|1983.500:0.0006650040427,H7N4_Avian_CY179538_A/mallard/Wisconsin/1391/1983|1983.500:0.0002138044537):0.002496892378,(H12N5_Avian_CY177757_A/mallard/Wisconsin/986/1982|1982.500:0.0008154811265,H6N4_Avian_CY178141_A/mallard/Wisconsin/772/1982|1982.500:0.0005047976795):0.003752291577):0.00258362071,H7N3_Avian_CY178493_A/mallard/Wisconsin/143/1981|1981.500:0.003925067352):0.0004083699169,H10N7_Avian_CY179242_A/mallard/Wisconsin/1350/1983|1983.500:0.009567610867):0.005536666809,H11N9_Avian_CY180090_A/mallard/Wisconsin/538/1979|1979.500:0.005663781124):0.00144209258):0.0004631574576,(((((H11N3_Avian_CY005280_A/mallard_duck/ALB/797/1983|1983.641:0.006708524547,H3N8_Avian_CY101437_A/mallard/Alberta/16/1987|1987.589:0.01333764294):0.00077058108,H4N2_Avian_CY004837_A/mallard_duck/Alberta/630/1984|1984.595:0.006709553662):0.0009964898277,H3N5_Avian_CY004656_A/mallard/Alberta/635/1983|1983.630:0.006554714116):0.00434840561,((H1N1_Avian_KF424231_A/blue_winged_teal/Alberta/212/1984|1984.603:0.003946848848,H6N6_Avian_CY005427_A/sanderling/Delaware/1258/1986|1986.688:0.003167168156):0.000715801261,H6N2_Avian_CY020996_A/mallard/Ohio/81/1986|1986.500:0.005593389004):0.0071932014):0.007861659594,H4N6_Avian_CY101578_A/blue-winged_teal/Alberta/427/1986|1986.619:0.01314741107):0.005160378787):0.0006009549603,(((H3N6_Avian_CY101088_A/blue-winged_teal/Alberta/134/1989|1989.638:0.007996690041,H6N8_Avian_CY004273_A/Mallard/Alberta/206/1996|1996.619:0.007355078541):0.002530550851,H7N9_Avian_CY127260_A/ruddy_turnstone/Delaware_Bay/220/1995|1995.384:0.0124269328):0.007910465507,H6N2_Avian_CY004225_A/shoveler/ALB/114/1985|1985.614:0.009692821582):0.007134917135):0.001587107469,((((H6N8_Avian_CY178189_A/duck/Wisconsin/2790/1985|1985.500:0.0009865792193,H6N2_Avian_CY178157_A/duck/Wisconsin/2711/1985|1985.500:0.00033517139):0.0001260178123,H6N2_Avian_CY178173_A/duck/Wisconsin/2722/1985|1985.500:-0.0001273455038):0.0003853303091,(H6N2_Avian_CY179482_A/duck/Wisconsin/3078/1986|1986.500:0,H6N2_Avian_CY179466_A/duck/Wisconsin/3071/1986|1986.500:0):0.0009360542702):0.001062191919,(H6N2_Avian_CY178149_A/mallard/Wisconsin/2077/1984|1984.500:-0.0002581872105,H6N2_Avian_CY126791_A/pintail/Alberta/321/1986|1986.611:0.005565111906):0.0002768811845):0.02114065604):0.003043621196,((((((((((((H6N5_Avian_CY179794_A/green-winged_teal/Wisconsin/112/1975|1975.500:0.001760724752,H3N2_Avian_CY179754_A/mallard/Wisconsin/316/1975|1975.500:0.001329429453):0.0004233005206,H5N2_Avian_CY179786_A/mallard/Wisconsin/42/1975|1975.500:0.0004556995754):0.0005438796209,(H3N6_Avian_CY181264_A/blue-winged_teal/Wisconsin/123/1978|1978.500:0.007825255929,H12N5_Avian_CY180675_A/mallard/Wisconsin/321/1976|1976.500:0.002932980823):0.0007742459627):0.005801564822,((H4N6_Avian_CY181132_A/blue-winged_teal/Wisconsin/19/1974|1974.500:0.001483404746,H3N8_Avian_CY179746_A/blue-winged_teal/Wisconsin/279/1975|1975.500:0.005639352188):0.0004660790147,H11N9_Avian_CY180779_A/duck/Minnesota/47/1975|1975.500:0.003099860834):0.00153343971):0.001934799227,H1N1_Avian_CY130013_A/duck/Alberta/35/1976|1976.500:0.007555523177):0.0004556817864,(((H11N9_Avian_CY181280_A/blue-winged_teal/Wisconsin/151/1978|1978.500:0.001702922509,H6N1_Avian_CY181200_A/widgeon/Wisconsin/69/1978|1978.500:0.001381261863):0.004358320137,H6N1_Avian_CY181159_A/gadwall/Wisconsin/80/1978|1978.500:0.01621767404):0.003025666539,(H4N2_Avian_CY180603_A/green-winged_teal/Wisconsin/118/1979|1979.500:0.004600927056,H12N6_Avian_CY180699_A/mallard/Wisconsin/503/1976|1976.500:0.00208334671):0.005440414118):0.001648636337):0.0002250632953,(H3N8_Avian_CY004113_A/mallard_duck/ALB/564/1979|1979.608:0.01103823564,H5N2_Avian_CY180395_A/mallard/Wisconsin/232/1976|1976.500:0.005743639711):0.003708669207):0.0004885848828,(H6N8_Avian_CY004061_A/mallard_duck/ALB/761/1978|1978.647:0.001777203629,H8N4_Avian_CY180667_A/mallard/Wisconsin/426/1979|1979.500:0.005782629566):0.009860647511):0.0005750392138,(H5N2_Avian_CY179770_A/mallard/Alabama/847/1975|1975.500:0.001149270988,H5N2_Avian_FJ517337_A/blue_goose/WI/711/1975|1975.500:0.00105077065):0.007925876077):0.000660034706,H7N5_Avian_CY005015_A/mallard_duck/ALB/224/1977|1977.592:0.01241018914):0.000814029501,((H12N5_Avian_CY130085_A/duck/Alberta/60/1976|1976.500:0.002560281877,H6N2_Avian_CY179802_A/mallard/Wisconsin/331/1975|1975.500:0.003660697332):0.001273664387,H4N3_Avian_CY179026_A/green-winged_teal/Wisconsin/404/1976|1976.500:0.004082862847):0.01090177924):0.000441642172,(((((((H1N1_Avian_CY179402_A/widgeon/Wisconsin/505/1979|1979.500:0.00478017719,H1N1_Avian_CY004489_A/pintail_duck/ALB/238/1979|1979.603:0.0009768117632):0.0005660717617,(H1N1_Avian_CY178830_A/mallard/Wisconsin/586/1983|1983.500:0.003912439751,H4N2_Avian_CY177853_A/mallard/Wisconsin/867/1982|1982.500:0.008616670851):0.002395332348):0.0005525358298,H1N1_Avian_CY179946_A/mallard/Wisconsin/73/1979|1979.500:0.001756575875):0.001706733449,H11N9_Avian_CY178758_A/mallard/Wisconsin/435/1981|1981.500:0.008600490526):0.0004093584592,H1N1_Avian_CY005873_A/pigeon/MN/1407/1981|1981.751:0.01007997666):0.003271690764,((H5N2_Avian_EU743280_A/turkey/TX/1-40-82/1982|1982.500:0.005161600861,H5N2_Avian_CY005902_A/duck/Minnesota/1516/1981|1981.773:0.002844075845):0.009730788771,(H6N8_Avian_CY004121_A/pintail_duck/ALB/628/1979|1979.614:-7.148317261e-18,H6N9_Avian_CY004136_A/mallard_duck/ALB/1151/1979|1979.638:7.148317261e-18):0.01198310799):0.002035190754):0.003987882122,H4N2_Avian_CY181312_A/mallard/Wisconsin/145/1978|1978.500:0.009353084867):0.0005835882183):0.0008312432644):0.001378519958,(((((((((((H3N5_Avian_CY178790_A/mallard/Wisconsin/856/1982|1982.500:0.0005209797508,H4N8_Avian_CY177805_A/mallard/Wisconsin/830/1982|1982.500:-8.142809961e-05):0.0002459115403,H3N8_Avian_CY177885_A/mallard/Wisconsin/908/1982|1982.500:0.0001945994401):0.002153888084,H2N3_Avian_CY178518_A/duck/Wisconsin/2409/1985|1985.500:0.005416216742):0.0009014492793,H6N2_Avian_CY178846_A/pintail/Wisconsin/381/1983|1983.500:0.007893382996):0.00167008444,((H11N9_Avian_CY179698_A/duck/Wisconsin/2550/1985|1985.500:0.00103351194,H11N9_Avian_CY177725_A/mallard/Wisconsin/2269/1984|1984.500:-0.0001536735588):0.009162140147,H3N8_Avian_CY181068_A/shoveler/Saskatchewan/3/1982|1982.500:0.0007166899774):0.001727104914):0.001233772998,H3N8_Avian_CY101570_A/mallard/Alberta/378/1988|1988.701:0.01060515249):0.002227257905,(H7N3_Avian_CY005895_A/pheasant/Minnesota/917/1980|1980.633:0.009626472731,H9N2_Avian_EU982323_A/turkey/TX/4-1-81/1981|1981.500:0.005728413888):0.0007207093158):0.004414837197,(((H10N7_Avian_CY180050_A/mallard/Wisconsin/230/1979|1979.500:0.002065847395,H10N7_Avian_CY181108_A/scaup/Saskatchewan/9/1981|1981.500:0.006404016111):0.005739095099,H10N3_Avian_CY005194_A/blue-winged_teal/ALB/778/1978|1978.600:0.004921150063):0.0006492850657,H6N5_Avian_CY004018_A/blue-winged_teal/ALB/48/1978|1978.597:0.006239893355):0.0003354170459):0.003699881831,H7N3_Avian_CY177487_A/mallard/Wisconsin/1132/1982|1982.500:0.01415538437):0.001952877812,((((H5N2_Avian_CY178085_A/mallard/Wisconsin/99/1982|1982.500:0.001243354843,H6N8_Avian_CY177837_A/mallard/Wisconsin/857/1982|1982.500:0.001847258448):0.0003287785799,H11N9_Avian_CY178894_A/mallard/Wisconsin/1854/1983|1983.500:0.005916069115):0.0005687715953,H5N1_Avian_CY179418_A/mallard/Wisconsin/568/1982|1982.500:-0.0001407701739):0.00507594491,H6N6_Avian_CY180867_A/green-winged_teal/Wisconsin/121/1980|1980.500:0.003921565535):0.01361527396):0.002971150214,(H2N3_Avian_CY178742_A/mallard/Wisconsin/515/1981|1981.500:0.01868731301,H6N3_Avian_CY004209_A/mallard_duck/ALB/76/1985|1985.614:0.01482004377):0.003963359769):0.001526950527):0.003151247797,H4N6_Avian_CY179762_A/blue-winged_teal/Wisconsin/278/1975|1975.500:0.008927965994):0.003783328247):0.001542635995,((((((((((((((((H11N9_Avian_CY126287_A/ruddy_turnstone/Delaware_Bay/513/1988|1988.367:-9.283861792e-05,H11N1_Avian_CY126711_A/gull/Delaware/2952/1988|1988.452:0.0005323902691):4.645415709e-05,H11N1_Avian_CY126671_A/shorebird/Delaware_Bay/744/1988|1988.373:-4.645415709e-05):0.000202274466,(H4N9_Avian_CY101530_A/ruddy_turnstone/Delaware/2368/1988|1988.411:0.0005918840513,H11N9_Avian_CY126687_A/ruddy_turnstone/Delaware_Bay/772/1988|1988.373:0.000286924445):0.0002389575851):0.001468221408,(H13N9_Avian_CY126295_A/ruddy_turnstone/Delaware_Bay/520/1988|1988.367:0.001626038328,H6N8_Avian_CY126310_A/knot/Delaware_Bay/526/1988|1988.367:0.002357811383):0.0002990956109):0.0004734625719,(((((H6N8_Avian_CY126895_A/laughing_gull/New_Jersey/194/1990|1990.397:0,H6N8_Avian_CY126887_A/laughing_gull/New_Jersey/177/1990|1990.397:0):0.002844905835,H6N8_Avian_CY126879_A/laughing_gull/Delaware_Bay/4/1990|1990.293:0.0002401328657):0.0004773066584,H2N1_Avian_CY117484_A/laughing_gull/Delaware_Bay/10/1990|1990.293:0.001509793115):0.000585657769,H6N8_Avian_CY101666_A/ruddy_turnstone/Delaware_Bay/231/1991|1991.392:0.006888379153):0.001124423539,H5N3_Avian_CY004398_A/herring_gull/NJ/402/1989|1989.307:0.001875957694):0.003590761462):0.001400281215,((((H9N6_Avian_CY005140_A/ruddy_turnstone/DE/510/1988|1988.367:0,H9N6_Avian_CY004574_A/ruddy_turnstone/DE/773/1988|1988.373:0):1.919971723e-06,H11N1_Avian_CY126719_A/gull/Delaware_Bay/2673/1988|1988.548:0.0004369771945):4.057950194e-05,H4N6_Avian_CY101522_A/ruddy_turnstone/Delaware/2354/1988|1988.411:0.0003992101285):0.001040151492,((H9N9_Avian_CY101514_A/ruddy_turnstone/Virginia/2297/1988|1988.403:-0.0002711912277,H9N9_Avian_CY101546_A/laughing_gull/Delaware/2971/1988|1988.638:0.002029998703):0.0009732862553,H6N8_Avian_CY004101_A/laughing_gull/New_Jersey/276/1989|1989.304:0.003465654031):0.002080798025):0.0009915952961):0.002917743156,(((((((H9N1_Avian_CY005133_A/ruddy_turnstone/DE/2731/1987|1987.400:0,H11N1_Avian_CY126647_A/ruddy_turnstone/Delaware/2589/1987|1987.381:0):0.0009472273902,H10N5_Avian_CY136605_A/red_knot/Delaware/2561/1987|1987.378:0.001695382063):4.301948548e-05,H9N5_Avian_CY005120_A/ruddy_turnstone/DE/2576/1987|1987.416:0.001280093301):0.0002639461258,(H9N5_Avian_CY101405_A/ruddy_turnstone/Delaware_Bay/2774/1987|1987.381:0.001852554904,H9N5_Avian_CY004419_A/red_knot/Delaware/2552/1987|1987.512:0.0003490988861):0.0001791487271):0.0001111451674,H9N5_Avian_CY101413_A/ruddy_turnstone/Delaware_Bay/2795/1987|1987.378:0.0007701449548):0.0003561942043,H11N1_Avian_CY126655_A/herring_gull/Delaware_Bay/2610/1987|1987.381:0.001628953136):0.0004978593531,((((H2N1_Avian_CY003913_A/herring_gull/DE/698/1988|1988.370:-9.016978491e-05,H2N1_Avian_CY101481_A/ruddy_turnstone/Delaware/519/1988|1988.367:0.0005294266301):0.0001667937026,H2N8_Avian_CY003921_A/herring_gull/DE/703/1988|1988.370:0.0002727579485):0.0007249582386,H2N8_Avian_EU743194_A/herring_gull/DE/677/1988|1988.500:0.002805430732):0.0003400503233,((H11N1_Avian_CY126759_A/ruddy_turnstone/New_Jersey/348/1989|1989.389:0.0001890855666,H11N1_Avian_CY126743_A/red_knot/New_Jersey/320/1989|1989.389:0.0006893931069):0.003414912523,H6N3_Avian_CY126767_A/herring_gull/New_Jersey/413/1989|1989.389:0.004145462285):0.002358223163):0.002610287435):0.0003526938695):0.002580737083,(((((((H11N2_Avian_CY017082_A/bufflehead/Ohio/246/1986|1986.500:0.001778885879,H4N6_Avian_CY015474_A/mallard/Ohio/83/1986|1986.811:0.002212150514):0.0001473173047,H11N1_Avian_CY017772_A/Black_Duck/Ohio/194/1986|1986.847:0.001173660845):0.0002402730795,H2N1_Avian_CY021132_A/mallard/Ohio/37/1986|1986.500:0.001087692338):0.0002713389683,H3N1_Avian_CY021436_A/mallard/Ohio/181/1986|1986.847:0.001056427036):0.000601949057,H11N9_Avian_CY021652_A/green-winged_teal/Ohio/397/1986|1986.500:0.002055539464):0.0007631271434,(H1N1_Avian_CY136752_A/ruddy_turnstone/New_Jersey/147/1990|1990.397:0.005919760308,H4N2_Avian_CY012823_A/mallard/Ohio/97/1989|1989.797:0.005275929675):0.0005071903119):0.00037653139,((((((H6N2_Avian_CY004522_A/coot/Alberta/134/1987|1987.614:-9.546892788e-05,H6N2_Avian_CY004530_A/mallard_duck/ALB/294/1987|1987.649:0.00141485896):8.21263236e-05,H6N2_Avian_CY136709_A/mallard/Alberta/260/1987|1987.649:0.0007982448921):0.0006085310916,H6N2_Avian_CY016139_A/pintail/Ohio/351/1987|1987.797:0.002038922033):0.002330109313,H5N2_Avian_CY014879_A/black_duck/New_York/184/1988|1988.500:0.003915682739):0.0004382413282,H4N2_Avian_CY011063_A/mallard/Ohio/275/1987|1987.797:0.00442471765):0.003286214254,H4N9_Avian_CY014864_A/mallard_duck/New_York/180/1986|1986.756:0.001873743018):0.0009384275635):0.0004065390663):0.004997335086,H9N2_Avian_KC209496_A/wild_bird/Korea/8G39/2005|2005.844:0.02477575429):0.00436577306,(((((((((((H10N3_Avian_CY178301_A/duck/Wisconsin/2368/1985|1985.500:0.0005361532504,H10N3_Avian_CY178309_A/duck/Wisconsin/2385/1985|1985.500:-9.689640527e-05):0.0009248125999,H10N3_Avian_CY178886_A/mallard/Wisconsin/2364/1984|1984.500:-4.53417582e-05):0.001273405865,(H7N7_Avian_CY178918_A/duck/Wisconsin/3034/1986|1986.500:0.005141836196,H2N3_Avian_CY003886_A/mallard_duck/Alberta/376/1985|1985.627:0.000638603616):0.0005162774321):0.0008478358022,H3N8_Avian_CY177981_A/mallard/Wisconsin/2117/1984|1984.500:0.002927158683):0.0002303928489,((H3N6_Avian_CY179322_A/duck/Wisconsin/2843/1985|1985.500:0.0004765178123,H3N6_Avian_CY178461_A/duck/Wisconsin/2791/1985|1985.500:-3.726096711e-05):0.002357264659,H3N2_Avian_CY177997_A/mallard/Wisconsin/2163/1984|1984.500:0.001622464028):0.001234487905):0.0006146695216,H5N2_Avian_CY011255_A/wigeon/Ohio/379/1988|1988.786:0.009746668871):0.0006349040591,H3N2_Avian_CY178670_A/blue-winged_teal/Wisconsin/331/1981|1981.500:0.001789771889):0.0005831879703,H4N8_Avian_CY014936_A/mallard_duck/New_York/194/1982|1982.915:0.01051920078):0.001425468318,H1N2_Avian_CY014908_A/mallard_duck/New_York/170/1982|1982.915:0.00457993457):0.0008467434623,H2N6_Avian_CY117340_A/mallard/Pennsylvania/9001/1984|1984.679:0.006097726765):0.001241539872,(H3N2_Avian_CY178782_A/mallard/Wisconsin/414/1981|1981.500:0.00183742796,H4N2_Avian_CY180307_A/mallard/Wisconsin/477/1981|1981.500:0.0025848322):0.002930109432):0.002205118725):0.00195901974,((((((((((((H3N8_Avian_CY178590_A/mallard/Wisconsin/483/1983|1983.500:0.0008930555929,H5N2_Avian_CY014856_A/mallard/New_York/189/1982|1982.915:0.002198464042):0.0005097722912,H4N2_Avian_CY178005_A/mallard/Wisconsin/2191/1984|1984.500:-7.275002854e-05):0.0004760742336,(H4N2_Avian_CY179306_A/mallard/Wisconsin/1719/1983|1983.500:0.0004456178299,H5N2_Avian_CY178117_A/mallard/Wisconsin/1616/1983|1983.500:0.0004331906664):0.003079200272):0.0002429849722,H1N1_Avian_KF424143_A/mallard/Tennessee/11464/1985|1985.041:0.001528249238):0.00013724443,H8N4_Avian_CY178870_A/mallard/Wisconsin/2080/1984|1984.500:0.005224802813):9.146223851e-05,(H3N6_Avian_CY177925_A/mallard/Wisconsin/1729/1983|1983.500:0.00031197033,H4N6_Avian_CY179354_A/mallard/Wisconsin/1674/1983|1983.500:0.0001275813212):0.001897353128):0.0002975632622,H2N1_Avian_CY178526_A/duck/Wisconsin/2420/1985|1985.500:0.005847958087):0.0001646354768,H1N1_Avian_CY179210_A/mallard/Wisconsin/2315/1984|1984.500:0.003051654147):0.0005681581404,((H12N5_Avian_CY017860_A/mallard/Ohio/407/1987|1987.500:0.001495406479,H1N9_Avian_CY017282_A/mallard/Ohio/265/1987|1987.797:0.002925398321):0.003562354322,H12N5_Avian_CY177765_A/duck/Wisconsin/2697/1985|1985.500:0.0008939491196):0.00262803655):0.001160109182,H5N1_Avian_EU871817_A/turkey/Ontario/84/1983|1983.038:0.005696392244):0.001024713095,H3N8_Avian_CY101658_A/mallard/Alberta/220/1990|1990.655:0.01049532311):0.001288372847,((H6N3_Avian_CY014916_A/chicken/New_York/28263/1989|1989.332:0.01078908147,H11N3_Avian_CY018022_A/mallard/Ohio/102/1986|1986.811:0.005935163073):0.002711630762,H4N6_Avian_CY004824_A/ruddy_turnstone/New_Jersey/47/1985|1985.405:0.005925025993):0.004992485701):0.005458487156):0.001985836339,(((H6N8_Avian_CY126967_A/green-winged_teal/Alberta/107/1992|1992.614:0.0005128704639,H6N8_Avian_CY126975_A/blue-winged_teal/Alberta/142/1992|1992.622:0.0003681514969):0.007516805587,H6N8_Avian_CY126863_A/mallard/Alberta/197/1989|1989.671:0.001402489435):0.01483311912,H3N8_Avian_EU735841_A/duck/NY/13822/1995|1995.500:0.03328995575):0.01184175059):0.005714541495,((((((((((((H7N3_Avian_GU186617_A/turkey/MN/24552/1982|1982.500:0.001083611953,H7N3_Avian_CY014785_A/turkey/Minnesota/1200/1980|1980.827:0.0002363549049):0.005348740265,H3N2_Avian_CY180266_A/blue-winged_teal/Wisconsin/89/1979|1979.500:0.001332884724):0.0006381387772,H5N2_Avian_EU182306_A/turkey/Minnesota/3397-3/1992|1992.500:0.003599956744):0.0005326151393,(H4N6_Avian_CY180499_A/duck/Minnesota/A/1975|1975.500:0.0003337513321,H3N8_Avian_CY180250_A/mallard/Wisconsin/31/1979|1979.500:0.000984754951):0.001687087589):0.0005179578085,(((H5N2_Avian_KP674450_A/chicken/Pennsylvania/7659/1985|1985.500:0.002999385695,H5N2_Avian_CY179410_A/mallard/Wisconsin/411/1981|1981.500:0.001884023922):0.0006010912781,H4N2_Avian_CY005913_A/turkey/Minnesota/833/1980|1979.666:0.002510143903):0.0006684378348,H4N3_Avian_CY014944_A/pintail_duck/New_York/155/1982|1982.915:0.004242049975):0.001857478111):0.0006319165376,H4N8_Avian_CY180859_A/mallard/Wisconsin/120/1980|1980.500:0.002438366843):0.001784618366,(((H6N2_Avian_CY180491_A/duck/Minnesota/25/1975|1975.500:0.0004172799298,H6N1_Avian_CY180643_A/duck/Minnesota/56/1975|1975.500:0.002225190956):0.003925929077,H3N5_Avian_CY179898_A/mallard/Wisconsin/52/1975|1975.500:0.002316351377):0.0003232795466,(H11N9_Avian_CY004366_A/mallard/Alberta/294/1977|1977.663:0.003872212702,H1N2_Avian_CY179434_A/mallard/Wisconsin/393/1977|1977.500:0.001439276003):0.001036068674):0.0008188880433):0.001253938085,H3N6_Avian_CY179722_A/mallard/Wisconsin/18/1977|1977.500:0.006613938006):0.0005653309579,H7N3_Avian_CY185720_A/mallard/Alberta/49/1976|1976.608:0.00566140606):0.001501339,(((((H4N1_Avian_CY004967_A/mallard_duck/Alberta/291/1977|1977.655:0.003298132282,H4N1_Avian_CY179330_A/mallard/Wisconsin/394/1977|1977.500:0.002916941419):0.001129462397,H6N2_Avian_CY004006_A/mallard_duck/ALB/250/1978|1978.597:0.006055577254):0.0005138113764,((H3N8_Avian_CY004677_A/blue-winged_teal/ALB/569/1985|1985.638:0.00190779854,H3N8_Avian_CY101610_A/mallard/Alberta/20/1989|1989.584:0.003855621631):0.001950566522,H4N6_Avian_CY021220_A/mallard/Ohio/178/1990|1990.500:0.01032250864):0.008265805934):0.0005585189855,((H12N5_Avian_CY177637_A/mallard/Wisconsin/1873/1983|1983.500:0.005680792786,H3N8_Avian_CY020940_A/northern_shoveler/Ohio/35/1986|1986.500:0.004610243375):0.003608310462,H3N8_Avian_CY004613_A/green-winged_teal/ALB/438/1979|1979.605:0.004523486326):0.003956208275):0.002671236014,H12N5_Avian_CY178341_A/mallard/Wisconsin/317/1981|1981.500:0.02101109286):0.002117982167):0.001822062415,((H3N2_Avian_CY004583_A/pintail_duck/ALB/86/1976|1976.614:3.784515237e-17,H5N2_Avian_CY004324_A/mallard_duck/ALB/57/1976|1976.611:-3.784515237e-17):0.01162391086,H5N2_Avian_CY180387_A/blue-winged_teal/Wisconsin/231/1976|1976.500:0.006982697235):0.007984175199):0.0009164279346,(H6N2_Avian_CY016171_A/green-winged_teal/Ohio/86/1986|1986.816:0.006500815498,H1N1_Avian_EU743150_A/turkey/MO/21939/1987|1987.500:0.004703421933):0.01166131594):0.002018275245):0.00613116599,((((((((((H7N7_Avian_CY185902_A/red_knot/Delaware_Bay/242/1994|1994.389:0.0004253229926,H7N7_Avian_CY185828_A/shorebird/Delaware_Bay/285/1994|1994.389:0.0004534855037):0.0001837883091,H7N5_Avian_CY102115_A/shorebird/Delaware_Bay/274/1994|1994.389:0.0002561308815):0.006056209907,(H3N2_Avian_CY101897_A/ruddy_turnstone/Delaware_Bay/81/1994|1994.386:0.000459798367,H3N8_Avian_CY102018_A/ruddy_turnstone/Delaware_Bay/176/1994|1994.386:-2.054152185e-05):0.005592280673):0.0008279496125,H1N1_Avian_EU026109_A/duck/NY/13152-13/1994|1994.500:0.003632885089):0.004447131059,H1N1_Avian_EU735809_A/quail/IN/38685/1993|1993.500:0.004916560797):0.003143223607,((((H11N6_Avian_CY127602_A/mallard/Alberta/125/1999|1999.589:0.002847340805,H6N2_Avian_CY016163_A/gadwall/Ohio/37/1999|1999.789:0.004712221308):0.0001588144114,H10N7_Avian_EU743329_A/northern_shoveler/TX/56/2000|2000.500:0.004298414195):0.001803118386,H5N2_Avian_EU084940_A/Duck/NJ/117228-7/2001|2001.500:0.004708852235):0.006171509648,H2N3_Avian_CY117226_A/silkie_chicken/Pennsylvania/9600897/1996|1996.500:0.01099222023):0.002979122447):0.001993974797,((((((H11N2_Avian_CY127653_A/shorebird/Delaware_Bay/75/2001|2001.373:-0.0001084082845,H12N7_Avian_CY144267_A/ruddy_turnstone/Delaware/471599/2001|2001.500:0.0005476651296):0.003527181088,H11N2_Avian_CY144283_A/semi-palmated_sandpiper/Delaware/828234/2001|2001.500:0.003146407132):0.001155473973,(H6N1_Avian_CY127629_A/shorebird/Delaware_Bay/259/2000|2000.367:0.0008477731602,H6N1_Avian_CY144169_A/laughing_gull/New_York/AI00-470/2000|2000.414:0.00135388063):0.0001772380957):0.0003456953139,H6N1_Avian_CY127621_A/gull/Delaware_Bay/18/2000|2000.364:0.00142660905):0.0004698483732,H6N1_Avian_CY144177_A/ruddy_turnstone/New_Jersey/AI00-1049/2000|2000.370:0.0007435388854):0.0009504244191,(H11N2_Avian_CY144291_A/ruddy_turnstone/Delaware/828213/2001|2001.500:0.0004453982997,H5N2_Avian_CY144251_A/ruddy_turnstone/New_Jersey/828212/2001|2001.500:0.0004334101966):0.003221173488):0.01358082534):0.006548880663,((((((H7N9_Avian_CY014793_A/turkey/Minnesota/1/1988|1988.529:0.008416165656,H3N2_Avian_CY017418_A/mallard/Ohio/424/1988|1988.500:0.002762303621):0.0006036862217,H3N3_Avian_CY004687_A/mallard/ALB/394/1988|1988.674:0.007091691965):0.0009194696782,H6N2_Avian_CY012839_A/pintail/Ohio/294/1988|1988.781:0.005147632297):0.0007560622836,(H6N3_Avian_CY004241_A/mallard_duck/ALB/191/1990|1990.581:0.0004190943554,H6N3_Avian_CY136760_A/pintail/Alberta/145/1990|1990.652:2.016248971e-05):0.009453149432):0.002717199065,((((H6N5_Avian_CY004257_A/mallard/ALB/199/1992|1992.915:0.000451625207,H6N5_Avian_CY126999_A/mallard/Alberta/203/1992|1992.644:-1.236836186e-05):0.002430596112,H3N9_Avian_CY101831_A/mallard/Alberta/54/1993|1993.625:0.005610732625):0.005598070352,H10N7_Avian_CY017788_A/mallard/Ohio/99/1989|1989.797:0.006958736023):0.0009323645557,H3N8_Avian_CY019204_A/pintail/Ohio/339/1987|1987.797:0.005334726875):0.001753419782):0.001777393129,H3N8_Avian_CY101602_A/mallard/Alberta/782/1986|1986.649:0.0104038461):0.003125204236):0.005925146132,(((((((H7N2_Avian_EU742982_A/chicken/NJ/16224-6/1999|1999.500:0.0005972611781,H7N2_Avian_FJ517330_A/chicken/NY/21586-8/1999|1999.500:0.001612330152):0.0008887176551,(H7N2_Avian_EU084913_A/chicken/NJ/118878-5/2001|2001.500:0.001494506749,H7N2_Avian_EU742919_A/guinea_fowl/NJ/119063-8/2001|2001.500:0.002483868802):0.005369655211):0.0006238655249,H7N2_Avian_EU084903_A/chicken/NJ/30749-3/2000|2000.500:0.005212258981):0.0009535272249,H7N2_Avian_EU742895_A/chicken/FL/90348-4/2001|2001.500:0.009793520578):0.001567579013,(H7N2_Avian_EU743265_A/turkey/VA/158512/2002|2002.500:0.0006955129243,H7N2_Avian_EU982307_A/turkey/VA/55/2002|2002.500:0.0006247658816):0.008984928867):0.009950045667,((H7N2_Avian_EU742973_A/chicken/PA/149092-1/2002|2002.500:0.001441689087,H7N2_Avian_EU742968_A/chicken/PA/19241/1997|1997.500:0.0003170425277):0.003156104418,H7N2_Avian_EU743272_A/goose/NY/8600-3/1998|1998.500:0.006003057346):0.004537010113):0.002626626209,H7N2_Avian_EU084909_A/chicken/NY/119256-7/2001|2001.500:0.01493543403):0.01959343949):0.01122593431,(H7N7_Avian_CY005078_A/ruddy_turnstone/DE/2378/1988|1988.411:0.01320099148,H3N6_Avian_CY101778_A/mallard/Alberta/129/1991|1991.649:0.01790241509):0.01556527881):0.004218170545):0.008665653361,(((((((((((((((((H1N1_Avian_CY180811_A/mallard/Wisconsin/795/1976|1976.500:0.00664562152,H3N1_Avian_CY004716_A/mallard_duck/ALB/26/1976|1976.608:0.003629123187):0.001135033681,(H3N2_Avian_CY180955_A/duck/Wisconsin/1151/1978|1978.500:0,H3N2_Avian_CY181028_A/duck/Wisconsin/1175/1978|1978.500:0):0.008866762867):0.0003278838445,H1N1_Avian_CY004473_A/mallard/Alberta/46/1977|1977.600:0.005950576191):0.0008361758705,((H6N1_Avian_CY180411_A/blue-winged_teal/Wisconsin/340/1976|1976.500:0.0008525455683,H6N1_Avian_CY180595_A/mallard/Wisconsin/557/1976|1976.500:2.729281282e-05):0.0002010793509,H4N8_Avian_CY180435_A/mallard/Wisconsin/473/1976|1976.500:0.001120527147):0.006991641298):0.001268194884,((H2N9_Avian_CY003862_A/pintail/Alberta/293/1977|1977.671:0.002242520587,H3N3_Avian_CY004606_A/mallard_duck/ALB/712/1978|1978.619:0.003075646261):0.0008789851449,(H6N6_Avian_CY178678_A/blue-winged_teal/Wisconsin/333/1981|1981.500:2.875839306e-16,H6N6_Avian_CY178646_A/mallard/Wisconsin/307/1981|1981.500:-2.875839306e-16):0.008557002434):0.005212761229):0.0005593594444,((H6N9_Avian_CY180523_A/duck/Minnesota/1/1975|1975.500:0.001502630882,H6N1_Avian_CY180627_A/duck/Minnesota/2/1975|1975.500:0.0002582294596):0.002116889141,H11N9_Avian_CY179714_A/mallard/Wisconsin/10/1975|1975.500:0.001425133311):0.002659769366):0.0008917138029,H12N5_Avian_CY179866_A/gadwall/Wisconsin/13/1975|1975.500:0.004352956201):0.0006801829877,H9N1_Avian_CY181344_A/mallard/Wisconsin/24/1974|1974.500:0.006042181859):0.0009791950589,(H6N5_Avian_CY180531_A/duck/Minnesota/9/1975|1975.500:0,H6N5_Avian_CY180635_A/duck/Minnesota/33/1975|1975.500:0):0.004612460783):0.0004673154577,((H12N6_Avian_CY089652_A/duck/Wisconsin/480/1979|1979.441:-8.030793828e-17,H12N6_Avian_CY178966_A/mallard/Wisconsin/480/1979|1979.500:8.030793828e-17):0.003581884739,H4N2_Avian_CY181151_A/blue-winged_teal/Wisconsin/175/1978|1978.500:0.002177567315):0.01124228264):0.004701828132,(H2N9_Avian_CY005813_A/gull/Maryland/19/1977|1977.255:0,H2N9_Avian_CY117476_A/gull/Maryland/18/1977|1977.581:0):0.01880493884):0.002325429778,H3N8_Avian_CY004669_A/mallard_duck/ALB/525/1985|1985.638:0.01759383983):0.002735004691,((((((((H6N4_Avian_CY004185_A/blue-winged_teal/ALB/685/1982|1982.633:0.0004823474336,H6N6_Avian_CY004169_A/blue-winged_teal/ALB/266/1982|1982.614:0.0003961312399):7.530717589e-05,H6N6_Avian_CY004161_A/widgeon/ALB/256/1982|1982.614:-7.546950692e-05):3.774511446e-05,H6N6_Avian_CY004153_A/pintail/Alberta/189/82|1982.605:-3.774511446e-05):0.0029447733,H6N8_Avian_CY181384_A/mallard/Saskatchewan/83/1981|1981.500:0.000589629478):0.008788859644,(H2N9_Avian_CY003870_A/laughing_gull/New_Jersey/75/1985|1985.405:0.008505935273,H6N2_Avian_CY180619_A/mallard/Saskatchewan/36/1981|1981.500:0.003200367133):0.001632031652):0.003666012852,(((H4N2_Avian_CY004811_A/pintail_duck/ALB/599/1979|1979.608:0,H4N2_Avian_CY004797_A/mallard_duck/Alberta/106/1979|1979.597:0):4.389937467e-17,H4N2_Avian_CY004804_A/blue-winged_teal/Alberta/580/1979|1979.608:-4.389937467e-17):0.002409278045,H4N6_Avian_CY179338_A/mallard/Wisconsin/607/1977|1977.500:0.002899279197):0.006366138527):0.001336724737,H3N2_Avian_CY179554_A/mallard/Wisconsin/162/1977|1977.500:0.007209656792):0.0006066036792,(((H7N3_Avian_CY005022_A/blue-winged_teal/ALB/295/1977|1977.666:0,H7N3_Avian_CY005029_A/widgeon/Alberta/284/1977|1977.666:0):0.003740965549,H10N7_Avian_CY005187_A/mallard_duck/ALB/302/1977|1977.663:0.002036365376):0.003438181478,H5N2_Avian_CY180539_A/duck/Minnesota/63/1976|1976.500:0.001916832886):0.007580477838):0.004210196577):0.003226362624,(H2N3_Avian_CY117242_A/mallard/Ontario/56/1976|1976.500:0.004478060403,H2N3_Avian_CY180515_A/mallard/Wisconsin/793/1976|1976.500:0.004884907312):0.02019885477):0.001077805268,H3N5_Avian_CY181052_A/mallard/Wisconsin/22/1974|1974.500:0.01751010731):0.004244465967,((((((((H4N6_Avian_CY180467_A/duck/Minnesota/104/1974|1974.500:0.0004297709885,H4N6_Avian_CY180475_A/duck/Minnesota/110/1974|1974.500:0.0004490375078):0.004182886974,H6N8_Avian_CY181256_A/mallard/Wisconsin/13/1974|1974.500:0.001144454279):0.001373817925,(H6N1_Avian_CY179834_A/Canada_goose/Alabama/726/1975|1975.500:0.00312031297,H6N2_Avian_CY181336_A/mallard/Wisconsin/23/1974|1974.500:0.002200940798):0.002227606467):0.0007723119337,(((H3N6_Avian_CY004128_A/mallard_duck/ALB/676/1979|1979.614:0.0009869194968,H3N8_Avian_CY005050_A/pintail_duck/Alberta/169/1980|1980.592:0.00299303603):0.008171278748,H9N1_Avian_CY180715_A/green-winged_teal/Wisconsin/562/1979|1979.500:0.01009575275):0.001032749866,H4N8_Avian_CY180507_A/duck/Minnesota/44/1975|1975.500:0.006604406205):0.003577206189):0.000736373568,H6N1_Avian_CY179018_A/mallard/Wisconsin/541/1979|1979.500:0.007723485723):0.001263783138,H4N6_Avian_CY180483_A/duck/Minnesota/24/1975|1975.500:0.00762359414):0.005856716014,((H1N1_Avian_CY179001_A/blue-winged_teal/Wisconsin/336/1976|1976.500:0.004021613887,H3N8_Avian_CY179282_A/mallard/Wisconsin/487/1981|1981.500:0.006251291776):0.004498157082,H5N2_Avian_EU743085_A/turkey/CO/118899/1972|1972.500:0.01393968523):0.003000657188):0.004661908712,H9N2_Avian_CY014670_A/turkey/Wisconsin/1/1966|1966.500:0.02172235411):0.001435174374):0.003368966304,(((((((((H4N8_Avian_CY181084_A/blue-winged_teal/Saskatchewan/11/1982|1982.500:0.005237820467,H2N5_Avian_CY003878_A/mallard/Alberta/884/1984|1984.633:0.01014763563):0.0004689250458,H11N9_Avian_CY005270_A/redhead_duck/Alberta/357/1983|1983.597:0.00860548256):0.0006468718317,((H11N9_Avian_CY179250_A/mallard/Wisconsin/1069/1982|1982.500:0.0008858244353,H2N3_Avian_CY178477_A/mallard/Wisconsin/1120/1982|1982.500:0.001318437465):0.0001311453772,H7N4_Avian_CY178862_A/mallard/Wisconsin/1111/1982|1982.500:0.0003068488599):0.005381503295):0.0005625493943,(H4N6_Avian_CY178445_A/duck/Wisconsin/2731/1985|1985.500:0,H4N6_Avian_CY178453_A/duck/Wisconsin/2736/1985|1985.500:0):0.01244254257):0.00161752505,H1N1_Avian_CY136645_A/blue-winged_teal/Alberta/69/1987|1987.592:0.008174616767):0.00050328731,(((H3N1_Avian_CY004641_A/blue-winged_teal/ALB/452/1983|1983.611:0.0009260515998,H12N1_Avian_CY005350_A/mallard_duck/Alberta/342/1983|1983.595:0.0008352506606):0.0001383361098,H9N1_Avian_CY004649_A/mallard_duck/ALB/506/1983|1983.611:-0.0001396638013):0.0002222104822,H9N1_Avian_CY005105_A/mallard_duck/Alberta/743/1983|1983.636:0.001100025819):0.00912184632):0.0008121686345,H1N6_Avian_CY004465_A/mallard/Alberta/42/1977|1977.584:0.003595924571):0.001545815823,(((H2N3_Avian_CY117284_A/mallard/Alberta/202/1980|1980.595:0.009375630054,H8N4_Avian_CY004994_A/pintail_duck/Alberta/114/1979|1979.597:0.007779139924):0.0005866513565,H7N3_Avian_CY185728_A/mallard/Alberta/699/1981|1981.636:0.007569244045):0.001317593608,H5N2_Avian_CY178654_A/mallard/Saskatchewan/17/1981|1981.500:0.01167860253):0.0005257670835):0.003519963507,H6N1_Avian_CY178534_A/blue-winged_teal/Wisconsin/377/1982|1982.500:0.01536878481):0.008128743909):0.004569205258):0.001810571134,((((((((((((((((((((H3N8_Canine_KM359863_A/canine/VT/11039/2013|2013.500:0.0001088720638,H3N8_Canine_MF173352_A/canine/New_York/159903/2012|2012.500:0.001652430197):0.0002425142672,H3N8_Canine_MF173359_A/canine/Vermont/278213/2013|2013.500:-0.0002438419587):0.0009507019016,H3N8_Canine_KM359861_A/canine/NY/120106-2/2011|2011.500:0.0008103102016):0.0007756117805,H3N8_Canine_MF173150_A/canine/Connecticut/85863/2011|2011.500:0.002324993405):0.0007276514776,H3N8_Canine_MF173152_A/canine/New_York/1623-1/2010|2010.500:0.0005946016374):0.002550916225,(H3N8_Canine_KX571046_A/canine/Massachusetts/26810/2016|2016.142:0.001221278365,H3N8_Canine_MF173179_A/canine/Maine/058124/2016|2016.500:0.0005381355857):0.005216649618):0.002875619797,((H3N8_Canine_MF173239_A/canine/Pennsylvania/96978/2009|2009.500:0.0002093185694,H3N8_Canine_KM359862_A/canine/PA/33225-4/2010|2010.500:0.001110071463):0.0003696145166,H3N8_Canine_KM359864_A/canine/PA/111788-2/2009|2009.500:7.097002008e-05):0.005274238188):0.00805655581,H3N8_Canine_MF173341_A/canine/Florida/15592-1/2004|2004.500:0.005579289848):0.001865521775,(H3N8_Equine_CY030766_A/equine/California/8560/2002|2002.500:0,H3N8_Equine_AY855338_A/equine/Kentucky/5/2002|2002.500:0):0.000138894297):0.0006285673548,H3N8_Equine_FJ375221_A/equine/Newmarket/5/2003|2003.500:0.0002636554225):0.00112261263,H3N8_Equine_DQ222920_A/equine/Wisconsin/1/03|2003.500:0.00355994948):0.0008133509153,H3N8_Equine_JX844143_A/equine/Kyonggi/SA1/2011|2011.496:0.006274766478):0.002139274283,(((H3N8_Equine_MF173384_A/equine/Georgia/121362-16/2016|2016.500:0.0006851376363,H3N8_Equine_MF173119_A/equine/New_York/135857/2016|2016.500:0.00019367086):0.001167439714,(H3N8_Equine_KR351238_A/equine/Tennessee/28B/2014|2014.803:0,H3N8_Equine_KR351206_A/equine/Tennessee/28A/2014|2014.803:0):0.003260125911):0.003554534687,(H3N8_Equine_MF173110_A/equine/Oregon/78356/2012|2012.500:0,H3N8_Equine_MF173363_A/equine/Florida/146609/2011|2011.500:0):0.005434199251):0.007610370672):0.004008591094,(((((((((H3N8_Equine_EU794516_A/equine/Liaoning/9/2008|2008.285:0.0003991545119,H3N8_Equine_EU794524_A/equine/Inner_Mongolia/8/2008|2008.123:0.0004796539844):5.831707936e-05,H3N8_Equine_EU794564_A/equine/Xinjiang/4/2007|2007.953:0.0008212249848):9.745943407e-05,H3N8_Equine_EU794492_A/equine/Gansu/7/2008|2008.038:-9.799112942e-05):4.900661468e-05,H3N8_Equine_EU794508_A/equine/Heilongjiang/10/2008|2008.285:-4.900661468e-05):0.0001915449982,(((H3N8_Equine_GU571147_A/equine/Huabei/1/2007|2007.921:0.0007992936907,H3N8_Equine_KP693697_A/equine/Guangxi/1/2008|2008.822:0.005865942116):5.265340498e-05,H3N8_Equine_KF309031_A/equine/Heilongjiang/1/2010|2010.307:0.0008243858423):0.0007872416954,H3N8_Equine_KF559332_A/equine/Richmond/1/2007|2007.627:0.000763184981):0.001138203521):0.001209970079,(H3N8_Equine_KC986396_A/equine/Heilongjiang/SS1/2013|2013.123:0.001300447241,H3N8_Equine_KF806992_A/equine/Xuzhou/01/2013_|2013.652:0.008070805151):0.002075046861):0.001226060013,H3N8_Equine_MG132044_A/donkey/Shandong/1/2017|2017.233:0.01024914671):0.002047339742,H3N8_Equine_EU794556_A/equine/Xinjiang/3/2007|2007.871:0.003811268247):0.003452929699,H3N8_Equine_MF067524_A/equine/Ankara/1/2013|2013.540:0.01133505661):0.002602071499):0.002227657776,H3N8_Equine_CY030758_A/equine/California/4537/1997|1997.500:0.005461503246):0.007937138328,((((((((((H3N8_Equine_CY030124_A/equine/Kentucky/694/1988|1988.500:0,H3N8_Equine_CY030132_A/equine/Kentucky/698/1988|1988.500:0):0.001192862663,H3N8_Equine_CY030172_A/equine/Tennessee/5/1986|1986.500:0.0005721369044):0.001047289015,(H3N8_Equine_CY032960_A/equine/Johannesburg/1/1986|1986.500:0.0008351563928,H3N8_Equine_CY031545_A/equine/Kentucky/2/1987|1987.500:4.332228057e-05):0.0002766190255):0.0001944758385,H3N8_Equine_CY030108_A/equine/Kentucky/1/1987|1987.500:-0.0001968757783):0.00108903687,H3N8_Equine_CY032236_A/equine/Kentucky/3/1986|1986.500:0.004015575666):0.0007359022887,H3N8_Equine_CY030100_A/equine/Kentucky/1/1986|1986.500:0.0006952040469):0.002739007219,(H3N8_Equine_CY032316_A/equine/Santa_Fe/1/1985|1985.500:-0.0001335945604,H3N8_Equine_CY032308_A/equine/Cordoba/18/1985|1985.500:0.0005728514055):0.00393219745):0.001017605437,(((H3N8_Equine_CY028851_A/equine/Kentucky/pass_the_pepper1/1976|1976.500:-0.0001357070284,H3N8_Equine_CY028859_A/equine/Kentucky/bitter_boredom5/1976|1976.500:0.0005749638735):0.0004450454787,H3N8_Equine_CY028907_A/equine/Kentucky/magnificent_genius1/1981|1981.500:0.000434425363):0.001145536839,(H3N8_Equine_CY028915_A/equine/California/103/1982|1982.500:0.001544269569,H3N8_Equine_CY030092_A/equine/California/83/1982|1982.500:-0.0002239907635):0.00330526469):0.001692952019):0.001920313783,((((H3N8_Equine_CY030180_A/equine/Kentucky/1/1991|1991.500:0.0005863114782,H3N8_Equine_CY030156_A/equine/Kentucky/1/1992|1992.500:0.001174990782):0.001267580947,(H3N8_Equine_CY030148_A/equine/Texas/39655/1991|1991.500:0.0003966173793,H3N8_Equine_CY030164_A/equine/Alaska/29759/1991|1991.500:0.001362919917):0.001844746454):0.002152863922,H3N8_Equine_CY030188_A/equine/Kentucky/8/1994|1994.500:0.005006417659):0.002162109269,H3N8_Equine_CY030140_A/equine/Kentucky/1277/1990|1990.500:0.003810280957):0.005248668556):0.0005395693946,((((((H3N8_Equine_CY032420_A/equine/Berlin/1/1989|1989.500:0.0005612801642,H3N8_Equine_CY032324_A/equine/Sussex/1/1989|1989.500:0.002525236811):0.0001710850174,H3N8_Equine_CY032332_A/equine/Rook/93753/1989|1989.500:0.0002699729345):0.001530354461,H3N8_Equine_CY032372_A/equine/Rome/5/1991|1991.500:0.001564837207):0.0006838211323,(H3N8_Equine_CY032380_A/equine/Italy/1062/1991|1991.500:0.001383639512,H3N8_Equine_CY032356_A/equine/Austria/421/1992|1992.500:0.002162542116):0.0008795180969):0.0008852187543,(H3N8_Equine_CY032364_A/equine/Switzerland/173/1993|1993.500:0.001297336799,H3N8_Equine_CY032348_A/equine/Italy/1199/1992|1992.500:0.0009050546419):0.001456754118):0.0009335252459,((H3N8_Swine_FJ200417_A/swine/Anhui/01/2006|2006.014:0.0006124484337,H3N8_Swine_FJ200425_A/swine/Chibi/01/2005|2005.953:-0.0001728967825):0.001579642221,H3N8_Equine_EU794532_A/equine/Qinghai/1/1994|1994.500:-0.0002572123678):0.003019168739):0.00782227874):0.004761816231):0.01637367597,(((((((((((H3N8_Equine_CY028899_A/equine/Georgia/13/1981|1981.500:0.00105656018,H3N8_Equine_CY028891_A/equine/Georgia/10/1981|1981.500:0.0007043001616):0.001365249714,H3N8_Equine_CY028819_A/equine/California/1/1980|1980.500:0.001507821841):0.0006083176438,H3N8_Equine_CY028835_A/equine/Kentucky/1/1981|1981.500:0.001713222139):0.00174495901,(H3N8_Equine_CY032944_A/equine/Kentucky/2/1980|1980.500:0.002177317158,H3N8_Equine_CY028811_A/equine/Kentucky/4/1980|1980.500:0.001361504745):0.0002635846156):0.000498416157,(H3N8_Equine_CY096906_A/equine/New_Market/nasalwash1/1979|1979.500:5.105656657e-05,H3N8_Equine_CY096898_A/equine/New_Market/1/1979|1979.500:0.0003884950846):0.0008257086414):0.001850357329,(((H3N8_Equine_CY032388_A/equine/Switzerland/1118/1979|1979.500:0.002303288711,H3N8_Equine_CY032412_A/equine/Fontainebleau/1/1979|1979.500:0.0007931106654):0.0002510336935,H3N8_Equine_CY033488_A/equine/Kascakew/1/1978|1978.500:-0.0002551983798):0.001436356383,H3N8_Equine_CY028803_A/equine/Kentucky/1/1978|1978.500:0.002997976595):0.0008289962792):0.001036584522,H3N8_Equine_CY032396_A/equine/Romania/1/1980|1980.500:0.004465199585):0.005044617257,H3N8_Equine_CY028923_A/equine/New_York/VR-297/1983|1983.500:0.002267403049):0.001565735039,H3N8_Equine_CY030196_A/equine/New_York/1/1975|1975.500:0.00176346544):0.003917218554,(((H7N7_Equine_CY036902_A/equine/Argentina/1/1977|1977.500:0.0008208598098,H7N7_Equine_CY036894_A/equine/Uruguay/1063/1976|1976.500:0.0009404424506):5.385678229e-05,H7N7_Equine_CY036886_A/equine/Sao_Paulo/4/1976|1976.500:0.0003853265066):0.0007863456253,H7N7_Equine_CY036878_A/equine/Kentucky/1a/1975|1975.500:0.0009789170292):0.004480912932):0.004390610421,H7N7_Equine_KF435054_A/equine/Detroit/3/1964|1964.500:0.0262636716):0.004863733055):0.01022739908,(((H3N8_Equine_CY032428_A/equine/Uruguay/1/1963|1963.500:0.002699705163,H3N8_Equine_CY028843_A/equine/Miami/1/1963|1963.500:0.005330629161):0.002604439919,(H3N8_Equine_CY032300_A/equine/Sao_Paulo/6/1963|1963.500:0,H3N8_Equine_CY032404_A/equine/Sao_Paulo/1/1969|1969.500:0):0.01013873392):0.003494946872,H3N8_Equine_CY034941_A/equine/Sachiyama/1/1971|1971.500:0.02367434614):0.004476919305):0.03206405258,(((((((((((((H2N7_Avian_CY117468_A/shorebird/Delaware_Bay/539/1986|1986.414:0.001668926497,H2N7_Avian_CY117460_A/herring_gull/Delaware_Bay/433/1986|1986.414:-0.0003495401559):0.0001852012396,H2N7_Avian_CY003929_A/laughing_gull/New_Jersey/798/1986|1986.359:0.0002555471026):0.001176515254,H2N7_Avian_CY117234_A/swan/Maryland/206/1986|1986.203:0.0005890891431):0.001624432951,H2N7_Avian_CY117436_A/sanderling/New_Jersey/756/1986|1986.359:0.003253177306):0.009759919763,(H7N3_Avian_CY005057_A/green-winged_teal/Alberta/228/1985|1985.619:0.004987609506,H3N2_Avian_CY178429_A/mallard/Wisconsin/1793/1983|1983.500:0.003927055654):0.001276951955):0.002211303052,((H12N5_Avian_CY004386_A/mallard/Alberta/52/1997|1997.830:0.007233307965,H3N8_Avian_CY102187_A/lesser_scaup/Alberta/206/1995|1995.611:0.002125804793):0.004948939027,H11N9_Avian_GQ257432_A/guinea_fowl/New_York/26410-17/1995|1995.500:0.005012555909):0.008221447414):0.0008530606998,H2N3_Avian_CY117348_A/mallard/Alberta/720/1984|1984.603:0.005954181789):0.001327618158,(H3N8_Avian_CY180339_A/widgeon/Wisconsin/638/1983|1983.500:0.006751977491,H4N6_Avian_CY180347_A/mallard/Wisconsin/364/1984|1984.500:0.009544693991):0.001647654719):0.003372583702,H6N2_Avian_CY179826_A/green-winged_teal/Alabama/741/1975|1975.500:0.005691805932):0.01848655754,(((((H2N2_Avian_CY116842_A/mallard/New_York/6750/1978|1978.500:0.002376666829,H2N3_Avian_CY117258_A/mallard/New_York/66861/1978|1978.500:0.0020429633):0.001927452384,H2N3_Avian_CY117250_A/black_duck/New_Jersey/1580/1978|1978.093:0.001642986923):0.005114587687,(H6N2_Avian_CY179810_A/green-winged_teal/Wisconsin/367/1975|1975.500:0.003798978458,H1N2_Avian_CY180611_A/mallard/Wisconsin/590/1979|1979.500:0.00330877972):0.004491528677):0.006002730555,((H11N9_Avian_CY181272_A/blue-winged_teal/Wisconsin/103/1978|1978.500:0.006659223846,H4N2_Avian_CY180459_A/mallard/Wisconsin/637/1979|1979.500:0.003631812315):0.001872716174,(H10N7_Avian_GU186631_A/turkey/MN/3/1979|1979.500:0.0007908367886,H10N7_Avian_CY014746_A/mallard_duck/Minnesota/19/1979|1979.581:-0.0003513869121):0.002950531146):0.008646963672):0.007690861538,(H3N2_Avian_CY181044_A/green-winged_teal/Wisconsin/7/1974|1974.500:0.001684780213,H6N2_Avian_CY179842_A/mallard/Alabama/627/1975|1975.500:0.004982029906):0.01867915842):0.001777953272):0.005558340678,((((H6N2_Avian_CY095259_A/duck/Egypt/053/2005|2005.096:-3.716539279e-05,H6N2_Avian_CY087759_A/turkey/Massachusetts/3740/1965|1965.441:0.0004770018415):6.712528029e-05,H6N2_Avian_CY045478_A/whiskered_tern/Egypt/04/2004|2004.926:-6.731856637e-05):0.009437102739,H5N9_Avian_CY080514_A/turkey/Wisconsin/1/1968|1968.441:0.009186936646):0.009840473946,H8N4_Avian_CY005831_A/turkey/Ontario/6118/1968|1968.500:0.01955373793):0.006520968782):0.0112561352,H10N7_Avian_KF435062_A/duck/Manitoba/1953|1953.500:0.03134588507):0.009437562841,((((((((((((H4N6_Avian_CY178993_A/snipe/Wisconsin/330/1976|1976.500:-1.603481491e-16,H4N6_Avian_CY180355_A/mallard/Wisconsin/64/1976|1976.500:1.603481491e-16):0.0001859405404,H4N2_Avian_CY180419_A/blue-winged_teal/Wisconsin/345/1976|1976.500:0.0002533163048):0.0002107153826,H3N1_Avian_CY180226_A/green-winged_teal/Wisconsin/539/1976|1976.500:0.001110002341):0.0003498288943,H3N6_Avian_CY180427_A/mallard/Wisconsin/418/1976|1976.500:0.0005309339497):0.00200317417,H3N8_Avian_CY180202_A/mallard/Wisconsin/383/1976|1976.500:0.002437699255):0.0008476810498,H4N2_Avian_CY180379_A/mallard/Wisconsin/209/1976|1976.500:0.000921995097):0.0006409276222,H3N2_Avian_CY178985_A/mallard/Wisconsin/82/1976|1976.500:0.00540140187):0.002936199066,(((H3N8_Avian_CY180787_A/duck/Minnesota/12/1975|1975.500:-0.0001113637688,H3N8_Avian_CY180771_A/duck/Minnesota/3/1975|1975.500:0.0005506206139):0.001836455588,(H3N8_Avian_CY180731_A/duck/Minnesota/53/1974|1974.500:0,H3N8_Avian_CY180747_A/duck/Minnesota/56/1974|1974.500:0):0.002152094196):0.005002200606,H4N6_Avian_CY181248_A/mallard/Wisconsin/14/1974|1974.500:0.004451524465):0.0006221368541):0.001857642472,H9N2_Avian_CY180146_A/green-winged_teal/Wisconsin/228/1976|1976.500:0.01244515143):0.003335232882,((((H6N5_Avian_CY179970_A/green-winged_teal/Wisconsin/109/1979|1979.500:-0.0001273886839,H6N5_Avian_CY179930_A/green-winged_teal/Wisconsin/19/1979|1979.500:0.0005669403351):0.001536644525,H6N1_Avian_CY180819_A/mallard/Wisconsin/3/1980|1980.500:0.001554708549):0.003094524686,H3N2_Avian_CY180915_A/blue-winged_teal/Wisconsin/156/1980|1980.500:0.009121707651):0.006558233408,H6N8_Avian_CY014952_A/wood_duck/New_York/60/1982|1982.915:0.01890898565):0.00679062843):0.001780391072,((H5N2_Avian_FJ610141_A/Chicken/Virginia/40018/84|1984.500:0.003183131499,H5N2_Avian_CY015080_A/chicken/Pennsylvania/1/1983|1983.500:0.001679841085):0.005236592166,(H5N2_Avian_FJ357098_A/guinea_fowl/OH/22911-20/1986|1986.500:0,H5N2_Avian_EU743240_A/goose/OH/22911-2/1986|1986.500:0):0.01158787837):0.03113788578):0.01886537515,((H3N8_Avian_CY180755_A/duck/Minnesota/34/1976|1976.500:0.001320298696,H3N8_Avian_CY179546_A/mallard/Wisconsin/85/1977|1977.500:0.001323304483):0.005986291293,(H11N9_Avian_CY130077_A/duck/Memphis/546/1974|1974.500:0.001951590547,H11N9_Avian_CY180763_A/duck/Minnesota/83/1974|1974.500:-0.0001902882864):0.007203951426):0.03024558805):0.004887516262):0.002998983085):0.005120459824,((H6N2_Avian_CY180587_A/green-winged_teal/Wisconsin/453/1976|1976.500:-0.0001003079619,H6N2_Avian_CY180579_A/green-winged_teal/Wisconsin/432/1976|1976.500:0.000539564807):0.006831111423,H11N9_Avian_CY180691_A/mallard/Wisconsin/477/1976|1976.500:0.003019058097):0.03697234097):0.00875872436):0.006600270075):0.005620249796,((H4N2_Avian_CY004790_A/mallard_duck/Alberta/354/1978|1978.605:0.005694799669,H7N3_Avian_CY180651_A/mallard/Wisconsin/223/1979|1979.500:0.01104794946):0.0115330523,H12N2_Avian_CY181392_A/mallard/Wisconsin/214/1977|1977.500:0.009029759184):0.003676765999):0.006379968311,((((((((((((((((((((((((H7N3_Avian_KU289918_A/blue_winged_teal/Minnesota/A00137660/2009|2009.567:0.0003421297387,H10N7_Avian_CY097533_A/lesser_scaup/Illinois/4115/2009|2009.910:0.004525375981):0.001866592037,H3N1_Avian_CY140811_A/mallard/Minnesota/AI09-3228/2009|2009.685:0.001693936383):0.000691439725,H11N2_Avian_CY140566_A/mallard/Minnesota/Sg-01034/2008|2008.784:0.004447138892):0.0001516067955,((H4N8_Avian_CY140276_A/mallard/Minnesota/Sg-00616/2008|2008.573:0.001189316225,H7N3_Avian_CY185936_A/mallard/Minnesota/AI08-5469/2008|2008.732:0.002347237744):0.0006303866202,H6N1_Avian_CY140718_A/mallard/Minnesota/AI09-2509/2009|2009.679:0.003379399018):0.0007153106846):0.0007922037031,((((H4N6_Avian_CY140534_A/blue-winged_teal/Minnesota/Sg-01026/2008|2008.693:-0.0001746046119,H4N5_Avian_CY140381_A/green-winged_teal/Minnesota/Sg-00820/2008|2008.671:0.001054442993):0.003080702631,H4N6_Avian_CY186942_A/blue-winged_teal/Ohio/12OS2294/2012|2012.704:0.002702744628):0.000238087866,(H7N7_Avian_KU289942_A/blue_winged_teal/South_Dakota/A00772794/2009|2009.740:0.001760584661,H3N6_Avian_CY140926_A/blue-winged_Teal/North_Dakota/AI09-4039/2009|2009.701:0.002217791714):0.002004594382):0.0001598367079,H3N8_Avian_KJ568158_A/American_green-winged_teal/Ohio/13OS1861/2013|2013.685:0.009796010953):0.0001392561151):0.0003299762708,H6N2_Avian_CY127902_A/shorebird/Delaware_Bay/707/2009|2009.422:0.004596249238):0.0002385173501,((H1N2_Avian_CY097445_A/blue-winged_teal/Wisconsin/2509/2009|2009.753:0.0008173869961,H3N2_Avian_CY140918_A/mallard/Minnesota/AI09-4022/2009|2009.679:0.002273226295):0.00101763711,(H3N2_Avian_CY079347_A/American_green-winged_teal/Wisconsin/08OS2292/2008|2008.800:-5.095050911e-05,H3N2_Avian_CY079435_A/American_green-winged_teal/Wisconsin/08OS2291/2008|2008.800:0.0004906954509):0.002094924742):0.0007700386946):0.0002347476299,H3N8_Avian_CY140127_A/blue-winged_teal/North_Dakota/Sg-00719/2008|2008.685:0.002877685389):0.0001336685566,((H6N1_Avian_CY132988_A/gadwall/Illinois/10OS3342/2010|2010.827:0.0004466674731,H7N8_Avian_CY133281_A/American_black_duck/Wisconsin/10OS3949/2010|2010.879:0.002640170213):0.00508285147,H2N3_Avian_CY079483_A/mallard/Wisconsin/08OS2841/2008|2008.830:0.001172059187):0.002357757834):8.16527192e-05,(((H3N1_Avian_CY132300_A/mallard/Ohio/11OS2150/2011|2011.619:0.0009177683435,H7N8_Avian_CY132516_A/mallard/Ohio/11OS2010/2011|2011.619:0.001286782875):5.082280262e-05,H10N1_Avian_CY132156_A/mallard/Ohio/11OS2206/2011|2011.630:0.0003870267751):0.0001290606805,H4N8_Avian_CY132364_A/mallard/Ohio/11OS2096/2011|2011.630:-0.0001295403452):0.00599268387):0.0001541350818,H3N8_Avian_CY079427_A/American_green-winged_teal/Wisconsin/08OS2270/2008|2008.797:0.001252989033):0.0002849152637,H8N1_Avian_CY166791_A/northern_shoveler/Mississippi/11OS5900/2011|2011.934:0.008703678945):0.0001140878832,H3N2_Avian_CY133200_A/mallard/Wisconsin/10OS2900/2010|2010.753:0.009553810063):0.0006781118318,(H4N6_Avian_CY196104_A/mallard/Interior_Alaska/11BM02557/2011|2011.605:0.004753840834,H7N6_Avian_CY133136_A/common_goldeneye/Wisconsin/10OS4202/2010|2010.918:0.001911184036):0.005015742213):0.000342346196,H7N9_Avian_CY186009_A/mallard/Minnesota/AI09-3770/2009|2009.696:0.004535585002):0.0005487114649,(((((H5N2_Avian_CY166652_A/American_green-winged_teal/Wisconsin/11OS3432/2011|2011.789:0.00122124034,H1N2_Avian_CY132276_A/mallard/Ohio/11OS2073/2011|2011.627:0.000540385841):0.0002381322829,H5N2_Avian_CY206186_A/mallard/Minnesota/AI11-4897/2011|2011.723:0.001086520666):0.0003502941911,H3N2_Avian_CY132308_A/mallard/Ohio/11OS2141/2011|2011.619:8.968253164e-05):0.001725456524,H3N6_Avian_CY205138_A/mallard/Maryland/12OS1526/2012|2012.605:0.004055318185):0.002829908297,H4N6_Avian_CY205815_A/blue-winged_teal/Texas/AI11-3094/2011|2011.707:0.006171646866):0.001825142992):0.001194446864,((((((((((H5N5_Avian_CY177230_A/mallard/California/1392/2013|2013.556:0.0008582741804,H5N6_Avian_CY177432_A/mallard/California/1500P/2013|2013.575:0.0009054061836):0.0004071276795,H4N5_Avian_CY177092_A/mallard/California/933V/2013|2013.581:0.000913883537):0.003986204008,(H11N9_Avian_CY206837_A/mallard/Southcentral_Alaska/12ML01685/2014|2014.896:0.00177674266,H4N6_Avian_CY177148_A/mallard/California/1353/2013|2013.553:0.003991813376):0.001862125815):0.0002706824002,H11N3_Avian_CY186894_A/blue-winged_teal/Ohio/12OS2241/2012|2012.685:0.002832956026):0.001268521061,H14N2_Avian_CY167274_A/northern_shoveler/Mississippi/12OS456/2012|2012.047:0.00490008045):0.003000880726,((H10N3_Avian_CY132164_A/mallard/Ohio/11OS1966/2011|2011.581:0.0006102783256,H5N4_Avian_CY206106_A/mallard/Minnesota/AI11-4227/2011|2011.682:0.002924490268):0.0003292203635,H2N3_Avian_CY132284_A/mallard/Ohio/11OS2149/2011|2011.619:0.001891107603):0.001396320228):0.0008621017456,(((H6N2_Avian_CY132688_A/blue-winged_teal/Illinois/10OS3610/2010|2010.827:-0.0001795575011,H6N2_Avian_CY133020_A/American_green-winged_teal/Illinois/10OS3589/2010|2010.827:0.001060579462):0.0009274650918,H3N6_Avian_CY132664_A/blue-winged_teal/Illinois/10OS1546/2010|2010.674:0.00129139012):0.00115383053,H3N6_Avian_CY205970_A/blue-winged_teal/Texas/AI11-3387/2011|2011.712:0.006452005264):0.0002100009071):0.001318735528,H3N8_Avian_CY149715_A/blue-winged_teal/Canada/3285/2011|2011.729:0.005489556537):0.001620108339,H3N6_Avian_CY133624_A/blue-winged_teal/Iowa/10OS2649/2010|2010.712:0.008467226867):0.002587098402,(H6N1_Avian_CY133431_A/American_wigeon/Missouri/10OS4752/2010|2010.945:-3.495045429e-17,H6N1_Avian_CY132092_A/mallard/Ohio/10OS1354/2010|2010.595:3.495045429e-17):0.004290449246):0.001425930304):0.003667498098,(((((((((((H1N1_Avian_CY146148_A/ruddy_turnstone/New_Jersey/AI09-775/2009|2009.405:0,H1N7_Avian_CY146019_A/ruddy_turnstone/New_Jersey/AI09-464/2009|2009.397:0):0.0009442782118,H6N1_Avian_CY145986_A/ruddy_turnstone/New_Jersey/AI09-377/2009|2009.364:0.0008173479688):6.136128995e-05,H6N1_Avian_CY127886_A/shorebird/Delaware_Bay/478/2009|2009.384:0.0003767737774):6.262528078e-05,((H6N1_Avian_CY127862_A/shorebird/Delaware_Bay/231/2009|2009.381:0.0001793984299,H6N1_Avian_CY146221_A/ruddy_turnstone/New_Jersey/AI09-937/2009|2009.397:0.0007004399512):0.0003279972093,H6N8_Avian_CY127846_A/shorebird/Delaware_Bay/181/2009|2009.381:0.001882210196):0.0003766483359):0.0003712279779,((H11N1_Avian_CY127894_A/shorebird/Delaware_Bay/549/2009|2009.384:0,H11N1_Avian_CY145890_A/ruddy_turnstone/New_Jersey/AI09-151/2009|2009.356:0):3.837988521e-05,H11N1_Avian_CY145938_A/laughing_gull/New_Jersey/AI09-271/2009|2009.367:0.000400517281):0.002285994663):0.0005366776356,H11N1_Avian_CY127870_A/shorebird/Delaware_Bay/236/2009|2009.381:0.002116813664):0.0007102606041,H6N8_Avian_CY202825_A/mallard/Maryland/09OS1002/2009|2009.518:0.002732545112):0.003330003237,H11N9_Avian_CY203003_A/mallard/Maryland/07OS1563/2007|2007.658:0.004804243608):0.0006994674885,H3N8_Avian_KP636475_A/American_black_duck/Maine/44411/532/2008|2008.500:0.006061977):0.003982177382,H6N8_Avian_CY190034_A/American_green-winged_teal/Maryland/06MD700/2006|2006.803:0.01004386138):0.001022725616,((((((((H10N7_Avian_CY190706_A/mallard/Maryland/08OS3075/2008|2008.978:0.001396960007,H7N8_Avian_KU290086_A/mallard/New_Jersey/A00122457/2008|2008.890:0.001249052627):0.0004512962504,H11N8_Avian_CY190738_A/mallard/Maryland/08OS3109/2008|2008.978:0.0004273630468):0.0006584249705,H4N6_Avian_CY203211_A/mallard/Maryland/09OS1362/2009|2009.649:0.001774488226):0.001063577615,(H10N7_Avian_CY203900_A/mallard/Maryland/09OS1125/2009|2009.578:0.007946733494,H4N6_Avian_CY145742_A/mallard/New_Jersey/Sg-00760/2008|2008.721:0.0009762480163):0.0008592405501):0.0009801497418,H7N3_Avian_CY133321_A/mallard/Wisconsin/10OS3171/2010|2010.827:0.004186630373):0.001165816002,H7N3_Avian_KU290014_A/mallard/Delaware/A00456271/2009|2009.063:0.004381543795):0.0008913213622,H11N9_Avian_CY202905_A/mallard/Maryland/10OS2293/2010|2010.003:0.01149729837):0.00174474099,((H2N3_Avian_CY140726_A/mallard/Minnesota/AI09-2518/2009|2009.679:0.0006259576135,H6N3_Avian_CY140795_A/mallard/Minnesota/AI09-3100/2009|2009.685:0.001135344647):0.002243257381,H4N9_Avian_CY139359_A/mallard/New_Brunswick/00879/2010|2010.696:0.004425153596):0.003358996178):0.003884094055):0.001187034685):0.001117994334,((H6N1_Avian_CY127773_A/shorebird/Delaware_Bay/255/2006|2006.386:0.0002908739283,H6N1_Avian_CY047026_A/ruddy_turnstone/Delaware/291/2006|2006.386:0.001029092929):0.002380459022,H6N1_Avian_CY127790_A/ruddy_turnstone/Delaware_Bay/136/2007|2007.386:0.003396983236):0.009609821973):0.001747310034,H7N2_Avian_CY031738_A/quail/New_York/30732-12/2005|2005.222:0.01821982793):0.007794815312,((((((((((((((H3N3_Avian_CY102055_A/ruddy_turnstone/Delaware_Bay/203/1994|1994.386:0.001337647462,H2N3_Avian_CY117500_A/laughing_gull/Delaware_Bay/34/1994|1994.386:0.001312479134):0.0001159579781,H2N3_Avian_CY117508_A/ruddy_turnstone/Delaware_Bay/129/1994|1994.386:0.001206166138):6.756900916e-05,H6N8_Avian_CY127039_A/shorebird/Delaware_Bay/29/1994|1994.329:0.00169563575):0.0002042334032,((H6N1_Avian_CY136789_A/ruddy_turnstone/Delaware_Bay/126/1994|1994.386:0.001741834455,H6N8_Avian_CY127055_A/herring_gull/Delaware_Bay/77/1994|1994.329:0.0009082921413):0.0002124405597,H3N2_Avian_CY102107_A/red_knot/Delaware_Bay/252/1994|1994.389:0.0006657631962):0.0002416981152):0.0001307205083,(H1N3_Avian_CY136847_A/shorebird/Delaware_Bay/211/1994|1994.389:0.0006661886124,H11N3_Avian_CY127047_A/ruddy_turnstone/Delaware_Bay/39/1994|1994.329:0.000212290061):0.0007503828459):0.0002258468834,H1N2_Avian_CY136839_A/ruddy_turnstone/Delaware_Bay/181/1994|1994.386:0.000654280507):0.001093414594,(((H11N2_Avian_CY127276_A/ruddy_turnstone/Delaware_Bay/237/1995|1995.384:0.0004480784156,H11N9_Avian_CY127316_A/ruddy_turnstone/Delaware_Bay/271/1995|1995.384:0.0004317599655):9.319923072e-05,H11N9_Avian_CY127168_A/shorebird/Delaware_Bay/43/1995|1995.381:-9.386157611e-05):0.004357237527,H11N2_Avian_CY127348_A/shorebird/Delaware_Bay/29/1996|1996.364:0.00320402168):0.00547134491):0.001422332954,((H1N4_Avian_CY136831_A/ruddy_turnstone/Delaware_Bay/172/1994|1994.386:0.0009161269652,H1N1_Avian_CY136768_A/ruddy_turnstone/Delaware_Bay/82/1994|1994.386:-3.720218933e-05):0.0003393912381,(H6N2_Avian_CY127063_A/ruddy_turnstone/Delaware_Bay/162/1994|1994.329:0.0004342997132,H1N8_Avian_CY136863_A/red_knot/Delaware_Bay/240/1994|1994.389:0.0004445087831):0.0009919984961):0.002647700019):0.002516713695,((H2N1_Avian_CY015142_A/ruddy_turnstone/Delaware/34/1993|1993.367:0.0002149988464,H2N1_Avian_CY117492_A/ruddy_turnstone/Delaware_Bay/81/1993|1993.367:0.0002242579987):0.002368285754,H6N8_Avian_CY127023_A/shorebird/Delaware_Bay/222/1993|1993.329:0.003853027734):0.001589767676):0.005219085865,H6N8_Avian_CY126935_A/laughing_gull/Delaware_Bay/261/1991|1991.395:0.002699691078):0.001719600278,H11N9_Avian_CY021668_A/mallard/Ohio/173/1990|1990.500:0.003096985468):0.001028630186,(((H2N2_Avian_CY116978_A/chicken/New_York/4438-3/1995|1994.778:0.0007460673423,H2N2_Avian_CY116986_A/chicken/New_Jersey/5404-1/1995|1994.819:0.00057332269):0.0004818317591,H2N2_Avian_CY014828_A/chicken/New_York/13828-3/1995|1995.500:-4.13207787e-05):0.006828140554,H2N2_Avian_CY117034_A/chicken/New_Jersey/8695-5/1994|1994.910:0.008985180924):0.009815080078):0.001774733214,(((H1N2_Avian_CY136813_A/ruddy_turnstone/Delaware_Bay/154/1994|1994.386:0.001052958463,H1N4_Avian_CY136797_A/ruddy_turnstone/Delaware_Bay/150/1994|1994.386:-0.0001741499663):0.007712292426,H11N8_Avian_CY127007_A/ruddy_turnstone/Delaware_Bay/36/1993|1993.329:0.002557147631):0.00134484277,H6N8_Avian_CY127015_A/ruddy_turnstone/Delaware_Bay/37/1993|1993.329:0.008405664528):0.008614947137):0.003224520625,((((((H3N6_Avian_CY101626_A/herring_gull/New_Jersey/159/1990|1990.397:0.0004844893566,H10N7_Avian_CY136744_A/ruddy_turnstone/New_Jersey/146/1990|1990.397:-4.523251141e-05):2.262869589e-05,H3N6_Avian_CY101634_A/laughing_gull/New_Jersey/180/1990|1990.397:-2.262869589e-05):0.0007325733343,H10N7_Avian_GU186508_A/turkey/VA/31409/1991|1991.500:0.004583079315):0.002573300429,H6N2_Avian_CY020852_A/pintail/Ohio/73/1989|1989.797:0.002794273205):0.0006068602162,H6N2_Avian_CY126927_A/ruddy_turnstone/Delaware_Bay/255/1991|1991.392:0.006580220073):0.0001267121573,H10N7_Avian_GU186500_A/quail/NJ/25254-22/1995|1995.500:0.01150916582):0.002192388182):0.00286716704):0.002613075357,(((((((((((((H1N3_Avian_KX960486_A/blue-winged_teal/Guatemala/CIP049H102-18/2011|2011.860:0.002532385322,H4N2_Avian_CY166492_A/northern_pintail/Wisconsin/11OS3295/2011|2011.748:0.002789489933):0.0006095389389,H14N6_Avian_KJ195665_A/blue-winged_teal/Guatemala/CIP049H106-62/2011|2011.953:0.002500814434):0.0007874313936,H7N3_Avian_KY644264_A/northern_shoveler/Guatemala/CIP049H107-88/2012|2012.058:0.003450400005):0.000582203095,H1N3_Avian_KY644475_A/northern_shoveler/Guatemala/CIP049H103-05/2011|2011.899:0.0007379581522):0.0005979639047,H11N9_Avian_CY186715_A/mallard/Illinois/12OS4468/2012|2012.893:0.003737008237):0.002584968028,H3N8_Avian_CY195776_A/mallard/Interior_Alaska/12ML00098/2012|2012.718:0.005833174009):0.004713323635,((((H10N7_Avian_CY076124_A/California_gull/Washington/20371-003/2007|2007.559:0.0005278712478,H10N7_Avian_CY076108_A/common_murre/Oregon/20361-001/2007|2007.559:-8.861440262e-05):0.006801074732,H10N7_Avian_CY076292_A/northern_shoveler/Washington/44249-731/2006|2006.912:0.002632958163):0.001640196871,(H3N8_Avian_KX714367_A/American_green-winged_teal/Alaska/103773/2008|2008.718:0.002047862753,H3N8_Avian_CY076484_A/American_green-winged_teal/Oregon/44336-183/2007|2007.690:0.0006017446541):0.003346012307):0.001464217575,H3N6_Avian_CY140968_A/blue-winged_teal/Texas/AI09-4405/2009|2009.715:0.00573459069):0.0007553474652):0.00457532033,((H10N2_Avian_CY076316_A/northern_shoveler/Washington/44249-765/2006|2006.937:0.005332690899,H5N2_Avian_GQ923164_A/mallard/Oregon/461067-2/2006|2006.500:0.008174714678):0.001199323365,H5N2_Avian_GQ923140_A/Guinea_fowl/Oregon/459674-5/2006|2006.500:0.002823829233):0.001454441875):0.001079222363,((((H4N8_Avian_CY141112_A/red-necked_grebe/Minnesota/AI10-2528/2010|2010.597:0.01000318018,H4N6_Avian_CY076476_A/northern_shoveler/Oregon/44336-179/2007|2007.690:0.0002813503968):0.001465475626,H6N2_Avian_KP179319_A/pekin_duck/Mexico/CPA-5009/2007|2007.841:0.003050286414):0.001175378861,((H3N8_Avian_CY206058_A/blue-winged_teal/Texas/AI11-3764/2011|2011.707:0.004739982078,H1N8_Avian_CY166289_A/mallard/Illinois/11OS5564/2011|2011.863:0.00282778387):0.002347378863,H9N2_Avian_CY146520_A/mallard/Arkansas/AI09-5649/2009|2009.942:0.002571147147):0.001936806205):0.002538741196,((H10N7_Avian_KP896496_A/harlequin_duck/Alaska/250/2014|2014.170:0.004409766139,H3N8_Avian_CY206764_A/mallard/Southcentral_Alaska/12ML01012/2014|2014.723:0.001802737296):0.005183370936,(H4N6_Avian_KY131334_A/northern_pintail/Alaska/UGAI15-6995/2015|2015.721:0.002716030713,H10N7_Avian_KY131381_A/northern_shoveler/Alaska/UGAI15-7315/2015|2015.742:0.002158725403):0.007671547141):0.00686581522):0.00274452474):0.004686897397,H7N4_Avian_CY128867_A/mallard/Nova_Scotia/02286/2007|2007.636:0.01400749043):0.004896301135,(((((((((((H12N5_Avian_CY079194_A/mallard/Interior_Alaska/8MP0792R1/2008|2008.630:0.002544504566,H1N1_Avian_CY093662_A/mallard/California/8843/2008|2008.844:0.001427426564):9.11541366e-05,(H7N3_Avian_CY080214_A/northern_pintail/Interior_Alaska/8MP0262R2/2008|2008.600:-8.0149732e-05,H3N8_Avian_CY080168_A/mallard/Interior_Alaska/8BM2312/2008|2008.608:0.001399539764):0.0003520763304):0.0007181697282,H3N8_Avian_CY079066_A/northern_pintail/Interior_Alaska/8BM2528R1/2008|2008.614:0.001383846113):0.0008544138475,H3N8_Avian_CY039799_A/American_green-winged_teal/Interior_Alaska/4/2007|2007.682:2.447502005e-05):0.0008080407497,((H4N6_Avian_CY044023_A/northern_shoveler/Alaska/7MP0954/2007|2007.679:0.000355992137,H4N6_Avian_CY045430_A/mallard/Interior_Alaska/7MP1050R1/2007|2007.690:0.0009642866689):0.002011438874,H4N6_Avian_KX714375_A/American_green-winged_teal/Alaska/103777/2008|2008.718:0.0002002535241):0.002762648089):0.003762148228,H3N8_Avian_CY077348_A/northern_shoveler/Alaska/7MP1669B/2007|2007.668:0.00686819972):0.0003709503611,(((H4N6_Avian_KX714335_A/American_green-winged_teal/Alaska/14366/2006|2006.627:0.0009419697389,H12N5_Avian_CY077205_A/mallard/Interior_Alaska/7MP0167/2007|2007.614:0.002591041063):0.0004859342232,H3N6_Avian_CY078634_A/mallard/Interior_Alaska/6MP1142/2006|2006.723:0.0008338350773):0.0008662164323,((H3N6_Avian_CY013270_A/pintail/Alaska/53/2005|2005.600:0.000756889801,H4N6_Avian_CY017748_A/pintail/Alaska/310/2005|2005.608:0.001447372099):0.0009236711834,H4N6_Avian_CY078602_A/mallard/Interior_Alaska/6MP0891/2006|2006.622:0.0008481217536):0.0009116951819):0.0009574191566):0.0005101372197,(H5N2_Avian_GQ923172_A/tundra_swan/Alaska/462958/2006|2006.500:0.001388952086,H4N6_Avian_CY076220_A/mallard/Washington/44242-288/2006|2006.627:0.0008138204843):0.002244767154):0.002548263996,(H3N8_Avian_CY047519_A/mallard/Alberta/11527/2005|2005.586:0.006561198935,H4N6_Avian_CY102775_A/mallard/Alberta/237/2003|2003.600:0.004642856341):0.0004811929058):0.001555803113,H6N8_Avian_CY144428_A/ruddy_turnstone/Delaware/650679/2002|2002.381:0.007269209378):0.001288678988,H5N2_Avian_AY849783_A/chicken/Texas/298313/2004|2004.500:0.0155532128):0.002121433802):0.002131431278,H5N2_Avian_GQ923484_A/mallard/Washington/456277-7/2006|2006.500:0.02318467774):0.002757039841,(((((((H7N3_Avian_CY144299_A/laughing_gull/New_York/AI00-2455/2000|2000.414:0.006123807888,H6N6_Avian_CY139776_A/mallard/Minnesota/182751/1998|1998.666:0.003232809176):0.004440463376,H11N2_Avian_CY127192_A/ruddy_turnstone/Delaware_Bay/112/1995|1995.381:0.005023561961):0.00113693579,((H1N1_Avian_CY136980_A/mallard/Alberta/119/1998|1998.595:0.005094334736,H2N1_Avian_CY117388_A/mallard/Alberta/33/2001|2001.567:0.008400753723):0.004115224906,H2N9_Avian_CY003967_A/blue-winged_teal/Alberta/16/1997|1997.811:0.005428071449):0.003534903206):0.001248980151,(((H11N2_Avian_CY127380_A/shorebird/Delaware_Bay/58/1996|1996.367:0,H10N2_Avian_CY136887_A/shorebird/Delaware_Bay/63/1996|1996.367:0):0.0007514513808,H10N2_Avian_CY136927_A/laughing_gull/Delaware_Bay/245/1996|1996.367:0.001009004291):0.004644680107,H7N3_Avian_HQ541716_A/chicken/New_York/12273-11/1999|1999.500:0.0117077282):0.0003121031296):0.0004586811374,(H6N2_Avian_CY014887_A/chicken/New_York/14677-13/1998|1998.151:0.0007749542378,H6N2_Avian_CY014895_A/duck/New_York/16873/1999|1999.395:0.007689554223):0.01147293365):0.0007452812684,((((((((H3N1_Avian_EU743523_A/mallard/MN/330/1999|1999.500:0.0007856496912,H3N2_Avian_EU743507_A/mallard/Minnesota/290/1999|1999.500:0.001423941639):0.003783751955,H6N2_Avian_CY018014_A/green-winged_teal/Ohio/203/1998|1998.792:0.002444117899):0.002648469688,((H12N5_Avian_CY139688_A/mallard/Minnesota/355788/2000|2000.500:0.001906963876,H3N6_Avian_CY139886_A/mallard/Minnesota/346242/2000|2000.500:0.00118021736):0.0003594255925,H3N8_Avian_FJ517301_A/mallard/Minnesota/354/1999|1999.500:0.0009613047295):0.003761380173):0.0003459472023,H6N1_Avian_CY015483_A/mallard/Ohio/249/1998|1998.792:0.003267175083):0.003940619213,H11N9_Avian_CY020972_A/blue-winged_teal/Ohio/101/1993|1993.500:0.003271701135):0.0003331872964,H1N1_Avian_CY136855_A/red_knot/Delaware_Bay/221/1994|1994.389:0.00631487732):0.0003328163363,H3N5_Avian_CY004699_A/mallard/Alberta/118/1995|1995.581:0.008311918255):0.0004438521902,H3N6_Avian_CY017716_A/mallard/Ohio/156/1990|1990.795:0.002852883697):0.0004738119316):0.002012713582,H2N5_Avian_CY003959_A/mallard/Alberta/202/1996|1996.619:0.009970872539):0.001715120473):0.005005872511):0.002532741378,(((((((H5N2_Avian_KM455902_A/chicken/Hidalgo/1433-6/2005|2005.500:0.003636406618,H5N2_Avian_KM455934_A/chicken/Mexico/1433-13/2006|2006.500:0.006165305169):0.0006785273996,H5N2_Avian_KM455918_A/chicken/Durango/1433-9/2006|2006.500:0.01109574641):0.0009717218305,H5N2_Avian_KM455910_A/chicken/Durango/1433-8/2005|2005.500:0.008808348046):0.001555917908,H5N2_Avian_GU050166_A/yellow-headed_Amazon/California/500658/2007|2007.500:0.01902672895):0.007041828311,H5N2_Avian_KM657856_A/chicken/Aguascalientes/IA13/2010|2010.285:0.02975379052):0.02582841372,((H5N2_Avian_CY005844_A/chicken/Chis/15224/1997|1997.195:0.01747087253,H5N2_Avian_FJ610101_A/chicken/Puebla/14587-644/1994|1994.500:0.01202904381):0.000366826782,(H5N2_Avian_FJ610115_A/chicken/Jalisco/14589-660/1994|1994.500:0.004610684578,H5N2_Swine_KU141369_A/swine/Mexico/GtoDMZC02/2014|2014.792:0.00340917415):0.002969192268):0.008781118901):0.009013104563,(H5N2_Avian_AB261850_A/chicken/Ibaraki/1/2005|2005.500:0.01739230319,H5N2_Avian_GU186564_A/chicken/Guatemala/194573/2002|2002.500:0.01007963669):0.03174409202):0.006496347363):0.008993127456,(((((((((H6N8_Avian_CY024801_A/mallard/Maryland/1983/2005|2005.500:0,H6N8_Avian_CY203636_A/mallard/Maryland/06OS120/2006|2006.041:0):0.005423334992,(H6N1_Avian_CY141080_A/white-fronted_goose/Texas/AI09-6225/2009|2009.959:0.001190518918,H6N2_Avian_CY140819_A/northern_pintail/Minnesota/AI09-3254/2009|2009.685:0.003674652681):0.006345238469):0.00197573584,(((H9N2_Avian_KX377327_A/greater_white-fronted_goose/Alaska/81081/2008|2008.386:0.0005493706909,H9N2_Avian_CY079653_A/northern_shoveler/Interior_Alaska/8BM3470/2008|2008.666:-0.0001101138457):0.002890055295,H9N2_Avian_KC693641_A/white-fronted_goose/Korea/20-36/2007|2007.951:0.001089440052):0.006951766144,H5N2_Avian_GQ923268_A/snow_goose/Montana/466771-4/2006|2006.500:0.00339392911):0.00609663589):0.0198853636,((((H2N2_Avian_CY117050_A/guinea_fowl/New_York/13824/1995|1995.047:0.0006322606331,H2N2_Avian_CY117058_A/chicken/New_Jersey/13839-17/1995|1995.030:0.0006921628858):0.001286356151,H2N2_Avian_CY117018_A/guinea_fowl/New_York/4449-12/1994|1994.910:0.001366602858):0.001343752758,H2N2_Avian_CY117002_A/guinea_fowl/New_Jersey/14600-21/1995|1995.049:0.002645884735):0.001124211836,H6N2_Avian_EU182250_A/chicken/California/431/2000|2000.500:0.01476921394):0.008029323629):0.002339254044,H2N1_Avian_CY014559_A/mallard/Alberta/323/1988|1988.671:0.008262931468):0.0047972764,(((((H2N3_Avian_CY139728_A/blue-winged_teal/Louisiana/42B/1987|1987.500:0.002856316217,H4N8_Avian_CY139720_A/blue-winged_teal/Louisiana/3B/1986|1986.500:0.003806548359):0.002783472761,H3N6_Avian_CY014555_A/mallard_duck/Alberta/331/1985|1985.627:0.003485349249):0.001086481014,(H10N6_Avian_CY089564_A/mallard/Ohio/42/1989|1989.797:0.003257753457,H12N5_Avian_CY016426_A/mallard/Ohio/409/1988|1988.786:0.001612136062):0.00998923564):0.002101580369,H10N7_Avian_CY136629_A/ruddy_turnstone/DE/2764/1987|1987.381:0.01147960665):0.001419207892,((H11N9_Avian_CY021452_A/blue-winged_teal/Ohio/96/1993|1993.500:0.005442396095,H3N6_Avian_CY102155_A/mallard/Alberta/142/1994|1994.614:0.004859398003):0.005187824025,H3N6_Avian_CY101786_A/mallard/Alberta/35/1992|1992.608:0.01117711539):0.00267879384):0.0005361952328):0.0009305375653,(((((((H2N2_Avian_CY116938_A/chicken/Pennsylvania/24825/1991|1991.277:0.0002273938071,H2N2_Avian_CY116946_A/chicken/New_York/29878/1991|1991.411:0.001982197523):0.0006236232564,H2N2_Avian_CY116954_A/guinea_fowl/New_Jersey/30701/1991|1991.425:0.0006953995326):0.003041914106,H2N2_Avian_CY116914_A/chicken/Connecticut/13657/1990|1990.027:0.001173253953):0.000610013462,H2N2_Avian_CY116930_A/guinea_fowl/New_Jersey/26146/1990|1990.258:0.001615167693):0.009783052793,((H4N6_Avian_CY101489_A/red_knot/Delaware/541/1988|1988.367:0.0005052676182,H4N6_Avian_CY004867_A/ruddy_turnstone/DE/512/1988|1988.367:-6.601077305e-05):3.303332498e-05,H4N6_Avian_CY101506_A/shorebird/Delaware_Bay/718/1988|1988.373:-3.303332498e-05):0.006743541071):0.00244513737,((H5N2_Avian_EU743113_A/rhea/TX/39923/1993|1993.500:0.002738008042,H5N2_Avian_EU743105_A/chicken/Florida/25717/1993|1993.500:0.0007940955523):0.0008231954789,(H5N2_Avian_EU743034_A/chicken/NY/14009/1993|1993.500:0,H5N2_Avian_EU743093_A/chicken/NJ/17169/1993|1993.500:0):0.001400354914):0.01897902207):0.001306492261,((((H3N8_Avian_CY101805_A/American_wigeon/Alberta/215/1992|1992.644:-3.061034941e-17,H3N8_Avian_CY101813_A/pintail/Alberta/232/1992|1992.644:3.061034941e-17):0.004294946308,H1N1_Avian_CY004538_A/mallard/Alberta/322/1988|1988.671:0.001468473863):0.0008789588969,H9N2_Avian_EU982315_A/turkey/TX/10-49-89/1989|1989.500:0.008121063561):0.001629814659,((H4N6_Avian_CY004910_A/blue-winged_teal/ALB/293/1994|1994.496:0.003022937348,H4N6_Avian_CY004918_A/mallard/ALB/49/1995|1995.581:0.002746233649):0.007666520004,H4N6_Avian_CY102171_A/mallard/Alberta/43/1995|1995.592:0.01162357874):0.0006835497448):0.00550697669):0.004537161558):0.004095226445,(((((H1N1_Avian_KF424183_A/blue-winged_teal/LA/B228/1986|1986.500:0.004770456823,H7N7_Avian_CY005085_A/red_knot/NJ/325/1989|1989.315:0.01288840576):0.0005343769003,(H2N1_Avian_CY005420_A/semi-palmated_sandpiper/Brazil/43/1990|1990.293:0.01680833489,H1N1_Avian_EU743174_A/turkey/SD/7034/1986|1986.500:0.003585946903):0.00110815367):0.0009072344138,H10N7_Avian_CY005091_A/pintail/Alberta/129/1993|1993.915:0.01517825439):0.004748272212,((H6N8_Avian_CY178237_A/widgeon/Wisconsin/617/1983|1983.500:-7.546086946e-05,H6N8_Avian_CY178245_A/pintail/Wisconsin/627/1983|1983.500:0.0005147177146):0.003753118145,H7N3_Avian_CY185844_A/shorebird/Delaware_Bay/2696/1988|1988.638:0.01065862224):0.0006559496903):0.000126290383,H1N1_Avian_CY012807_A/mallard/Ohio/171/1990|1990.795:0.01356729572):0.00185961238):0.001190356733,(H4N2_Avian_CY015466_A/green-winged_teal/Ohio/344/1986|1986.827:0.005167809987,H11N9_Avian_CY020948_A/mallard/Ohio/568/1987|1987.500:0.006939894089):0.006244216254):0.003438861938):0.008024261084):0.0008502581737,((((((((H10N7_Avian_CY144908_A/green-winged_teal/Louisiana/169GW/1988|1988.500:0.006139291194,H7N3_Avian_CY005064_A/mallard_duck/Alberta/435/1985|1985.633:0.00322612386):0.00545979032,H3N2_Avian_CY020724_A/mallard/Ohio/48/1986|1986.800:0.01052579954):0.00711811668,H5N2_Avian_CY178101_A/blue-winged_teal/Wisconsin/568/1983|1983.500:0.00905467245):0.001334459092,((H11N9_Avian_CY180891_A/blue-winged_teal/Wisconsin/145/1980|1980.500:0.000354558541,H10N7_Avian_CY178285_A/mallard/Wisconsin/53/1981|1981.500:0.00273048016):0.0002020343245,H11N9_Avian_CY178333_A/mallard/Wisconsin/261/1980|1980.500:0.003803147637):0.0009910825449):0.002647144005,H4N6_Avian_CY101650_A/blue-winged_teal/Alberta/121/1990|1990.652:0.02098338615):0.001687944931,H10N6_Avian_CY005206_A/mallard_duck/ALB/40/1984|1984.619:0.01108855753):0.0002332633944,(H4N6_Avian_CY004860_A/pintail_duck/ALB/623/1985|1985.652:0.007017931664,H8N4_Avian_CY014585_A/mallard/Alberta/7/1987|1987.589:0.004645013989):0.01140116107):0.001569585892,((H11N9_Avian_CY014813_A/mallard/Tennessee/11457/1985|1985.041:0.002582770816,H2N1_Avian_CY178253_A/mallard/Wisconsin/647/1983|1983.500:0.001867916047):0.001388692285,H4N8_Avian_CY013254_A/mallard/Ohio/338/1986|1986.825:0.01011464816):0.005230622561):0.002775789557):0.005608454713,((((((H10N2_Avian_CY144786_A/green-winged_teal/Louisiana/272GW/1987|1987.500:0.005023120632,H7N8_Avian_CY021628_A/mallard/Ohio/421/1987|1987.808:0.003452981648):0.00141264092,H11N9_Avian_EU871843_A/green-winged_teal/LA/9GW/1987|1987.500:0.005360170797):0.0009623027679,H11N9_Avian_CY139712_A/blue-winged_teal/Louisiana/B3/1986|1986.500:0.003503146118):0.0005344131684,H4N6_Avian_CY017708_A/mallard/Ohio/324/1988|1988.781:0.002702976277):0.0002543068707,(H2N3_Avian_CY117372_A/mallard/Alberta/356/1988|1988.671:0.006152871297,H9N2_Avian_CY005147_A/mallard_duck/Alberta/321/1988|1988.671:0.003680377565):0.004909601469):0.00248254342,H5N2_Avian_EU743078_A/turkey/Minnesota/40550/1987|1987.500:0.01613195135):0.001500472327):0.001542714541,(((((H11N3_Avian_CY021260_A/mallard/Ohio/94/1993|1993.500:0.001401813075,H1N1_Avian_CY018892_A/mallard/Ohio/118/1993|1993.786:0.0003594891858):0.0005128059546,H11N3_Avian_GQ257425_A/chicken/New_Jersey/4236-18/1993|1993.500:0.004370654847):0.008316241204,H6N8_Avian_CY127103_A/mallard/Alberta/32/1994|1994.603:0.007662135565):0.0004328550826,H11N9_Avian_CY126943_A/mallard/Alberta/122/1991|1991.649:0.001925126721):0.001244661855,((H2N3_Avian_CY003951_A/mallard/Alberta/201/1996|1996.619:0.004698035379,H2N9_Avian_CY116782_A/pintail/Alberta/22/1997|1997.575:0.005636490604):0.006419759278,H1N1_Avian_CY136943_A/pintail/Alberta/140/1996|1996.584:0.01299288879):0.002301538139):0.004329276373):0.001168888265,H4N6_Avian_CY101674_A/mallard/Alberta/12/1991|1991.603:0.006168257148):0.003508754885,((H11N9_Avian_CY127404_A/mallard/Alberta/279/1996|1996.649:0.004059532686,H3N8_Avian_CY102139_A/mallard/Alberta/31/1994|1994.603:0.001709638311):0.0006832416946,H2N3_Avian_CY117194_A/duck/Pennsylvania/9411697/1996|1996.500:0.01154297899):0.000739100652):0.0006498901471,((((H11N9_Avian_CY139752_A/mallard/Minnesota/182722/1998|1998.666:0.003582174699,H3N9_Avian_CY139760_A/mallard/Minnesota/182749/1998|1998.666:0.007183387666):0.0006643662438,H7N3_Avian_CY139704_A/mallard/Minnesota/182761/1998|1998.666:0.004717456764):0.005971576675,H10N9_Avian_CY136879_A/shorebird/DE/23/96|1996.364:0.007540622981):0.0008413493246,((H6N2_Avian_CY013870_A/green-winged_teal/Ohio/178/1999|1999.808:0.004562402197,H2N3_Avian_FJ686777_A/mallard/Maryland/232/2001|2001.500:0.00754767213):0.0006084785196,(H9N2_Avian_CY102735_A/shorebird/Delaware_Bay/127/2003|2003.378:0.0004243806497,H9N2_Avian_CY144490_A/ruddy_turnstone/Delaware/AI03-114/2003|2003.384:0.0004545441261):0.01365347178):0.005345805639):0.001121139106):0.0004723224419,(((((((((H3N5_Avian_CY033345_A/northern_shoveler/California/HKWF1131/2007|2007.918:0.0008179265492,H8N4_Avian_CY039545_A/northern_shoveler/California/AKS273/2007|2007.915:0.0005005797339):0.0005049259902,H3N3_Avian_CY032725_A/northern_shoveler/California/HKWF979/2007|2007.918:0.0003759067864):0.0006869086105,H11N9_Avian_CY032913_A/northern_shoveler/California/HKWF611/2007|2007.858:0.00152950692):0.0008193052052,H11N2_Avian_CY094516_A/northern_pintail/California/6791/2008|2008.874:0.005881079298):0.002865188114,H11N9_Avian_CY038233_A/ruddy_turnstone/New_Jersey/Sg-00561/2008|2008.375:0.01433833326):0.0001637539015,H2N3_Avian_CY103534_A/mallard/Alberta/421/2009|2009.638:0.01380450651):0.0008540562815,H1N1_Avian_CY078938_A/mallard/Interior_Alaska/7MP0172/2007|2007.614:0.01170245063):0.0003995363049,H6N8_Avian_CY140598_A/mallard/Minnesota/Sg-01042/2008|2008.701:0.006384740973):0.009565816266,H3N8_Avian_CY101839_A/mallard/Alberta/72/1993|1993.625:0.00098761157):0.0001509037777):0.001992281942,((((H3N6_Avian_EU743559_A/mallard/MN/515/2000|2000.500:-5.762714807e-18,H3N9_Avian_EU871875_A/mallard/MN/158/2000|2000.500:5.762714807e-18):0.004735080254,H10N4_Avian_CY144802_A/ruddy_turnstone/New_Jersey/AI00-1143/2000|2000.367:0.01911589299):0.0009312098924,((H10N7_Avian_CY136964_A/mallard/Alberta/90/1997|1997.578:0.005266566649,H10N7_Avian_CY136972_A/mallard/Alberta/71/1998|1998.592:0.006839339605):0.0005040320867,H11N9_Avian_CY020956_A/mallard/Ohio/209/1998|1998.500:0.00810510799):0.001973857475):0.001019074102,(H11N2_Avian_CY139820_A/mallard/Minnesota/355785/2000|2000.500:0.006356367274,H1N1_Avian_KF424039_A/mallard/Alberta/88/2004|2004.586:0.009424348857):0.005428094135):0.005145452091):0.001548821339,(((((H6N2_Avian_CY139736_A/mallard/Minnesota/182718/1998|1998.666:0.000643219032,H6N3_Avian_CY139812_A/mallard/Minnesota/182750/1998|1998.666:0.0002378029288):0.0008333925497,H4N2_Avian_CY139768_A/mallard/Minnesota/182772/1998|1998.666:0.0009303583699):0.003337000097,H11N2_Avian_CY127516_A/shorebird/Delaware_Bay/181/1999|1999.392:0.01019318456):9.608436881e-05,H5N2_Avian_EU084946_A/Chukkar/MN/14951-7/1998|1998.500:0.00230887255):0.0009086172367,(H3N8_Avian_CY102299_A/shorebird/Delaware_Bay/239/1998|1998.378:0.0004721005677,H3N8_Avian_CY102283_A/shorebird/Delaware_Bay/210/1998|1998.378:-3.284372255e-05):0.004697574664):0.005482902733):0.001355030291,((((((((((((((H1N1_Avian_CY144307_A/ruddy_turnstone/Delaware/650656/2002|2002.389:0,H11N2_Avian_CY144364_A/ruddy_turnstone/New_Jersey/650615/2002|2002.370:0):0.0004432006331,H9N9_Avian_CY144404_A/ruddy_turnstone/Delaware/650633/2002|2002.389:0.0004356078632):3.754838069e-05,H7N3_Avian_CY144412_A/ruddy_turnstone/Delaware/650635/2002|2002.389:0.0004017490958):4.453399847e-05,H11N9_Avian_CY127693_A/shorebird/Delaware_Bay/26/2002|2002.381:-4.473415362e-05):2.238039847e-05,H6N1_Avian_CY144420_A/ruddy_turnstone/Delaware/650625/2002|2002.348:-2.238039847e-05):0.0004313724371,H11N9_Avian_CY127701_A/shorebird/Delaware_Bay/37/2002|2002.381:0.0004477388461):0.0001647035523,H9N9_Avian_CY144396_A/ruddy_turnstone/New_Jersey/650599/2002|2002.384:0.0007158169126):0.0001377000741,H11N1_Avian_CY137296_A/shorebird/Delaware_Bay/31/2002|2002.381:0.00206827578):0.0001175773288,(H6N1_Avian_CY127717_A/shorebird/Delaware_Bay/184/2002|2002.384:0.0007291833171,H11N1_Avian_CY127725_A/ruddy_turnstone/Delaware_Bay/197/2002|2002.384:0.001031677025):0.0003277138698):0.0002851320007,(H1N9_Avian_CY144444_A/ruddy_turnstone/Delaware/650657/2002|2002.395:0.0005027178574,H1N9_Avian_CY144323_A/ruddy_turnstone/Delaware/650608/2002|2002.408:-6.346101226e-05):0.002818454354):0.0007767403693,((((H9N1_Avian_CY102751_A/shorebird/Delaware_Bay/283/2003|2003.381:-6.163135134e-05,H9N8_Avian_CY144554_A/ruddy_turnstone/Delaware/AI03-163/2003|2003.384:0.0005008881965):0.0005675327294,(H9N5_Avian_CY102743_A/shorebird/Delaware_Bay/246/2003|2003.381:-6.917911261e-05,H9N9_Avian_CY144570_A/ruddy_turnstone/Delaware/AI03-180/2003|2003.384:0.0005087307638):0.001646030795):0.001524280054,H9N1_Avian_CY004427_A/laughing_gull/Delaware_Bay/5/2003|2003.378:0.004268450832):0.001988242672,H9N9_Avian_CY144522_A/ruddy_turnstone/New_Jersey/AI03-444/2003|2003.381:0.003839594899):0.002275355228):0.007081179839,H11N9_Avian_CY005337_A/shorebird/DE/236/2003|2003.408:0.03912426934):0.007416787364,(((H3N2_Avian_CY018006_A/blue-winged_teal/Ohio/31/1999|1999.789:0.007303649125,H3N5_Avian_EU743535_A/mallard/Minnesota/280/1999|1999.500:0.00525017728):0.001325653206,H5N2_Avian_CY016618_A/mallard/Maryland/789/2002|2002.652:0.01455447761):0.0008138832576,H6N5_Avian_CY015491_A/mallard/Ohio/170/1999|1999.808:0.006998841087):0.0008322748601):0.001014828726,H7N7_Avian_CY185993_A/mallard/Minnesota/19033/1999|1999.468:0.00717082998):0.005913045581):0.004125025291,((((((((((((((((((((((((((((((((((((((((((((((((((((((((((((((((((((((((((H1N1_Human_MH125885_A/Illinois/12/2018|2018.096:0.001789163518,H1N1_Human_MH246080_A/New_Hampshire/13/2018|2018.132:0.001301449773):1.117662738e-05,(H1N1_Human_MH446575_A/District_Of_Columbia/10/2018|2018.126:0.0004607733075,H1N1_Human_MH359907_A/Delaware/24/2018|2018.222:-2.151646238e-05):0.000870245534):1.067118653e-05,(H1N1_Human_MH083458_A/Florida/07/2018|2018.027:-4.595210996e-05,H1N1_Human_MH245928_A/Arkansas/07/2018|2018.115:0.001365342142):0.0004319310839):1.055297973e-05,H1N1_Human_MH446876_A/South_Carolina/01/2018|2018.230:0.001310663596):1.306801743e-05,H1N1_Human_MH183738_A/Mississippi/09/2018|2018.079:0.0004252684393):1.442163203e-05,H1N1_Human_MH359932_A/Georgia/21/2018|2018.189:0.0004254190425):9.875774645e-06,H1N1_Human_MH083618_A/Kentucky/37/2017|2017.997:0.0004306352058):1.360132538e-05,H1N1_Human_MH360155_A/Utah/23/2018|2018.225:-1.438094051e-05):0.0003758692432,(H1N1_Human_MH126045_A/Montana/05/2018|2018.036:-3.506522491e-05,H1N1_Human_MH306057_A/Wisconsin/75/2018|2018.175:0.001355344031):6.521767871e-05):0.0002438235723,(H1N1_Human_MH126173_A/South_Dakota/05/2018|2018.066:0.0008649716687,H1N1_Human_MH446935_A/Washington/82/2018|2018.225:0.002664433832):0.0001985774247):0.000353879351,((((((H1N1_Human_MG978565_A/Georgia/31/2017|2017.959:0.0004631663102,H1N1_Human_MH183802_A/Nebraska/06/2018|2018.123:-2.390946503e-05):0.002218405251,H1N1_Human_CY250120_A/Florida/66/2017|2017.729:0.003105411222):2.404392975e-05,((H1N1_Human_MH125852_A/Idaho/04/2018|2018.068:0.0004450466635,H1N1_Human_MH083794_A/Missouri/52/2017|2017.500:-5.495012373e-06):2.750808478e-06,H1N1_Human_CY265336_A/New_Jersey/37/2017|2017.929:-2.750808478e-06):0.001739203417):2.124892318e-05,(((H1N1_Human_MH360123_A/North_Dakota/19/2018|2018.233:0.001362021773,H1N1_Human_MH084234_A/Wyoming/01/2018|2018.008:0.0003988385692):0.0004865504454,H1N1_Human_MH083600_A/Kansas/01/2018|2018.016:-4.692523798e-05):0.0004755295093,H1N1_Human_MH083346_A/Arizona/74/2017|2017.964:0.0004055675172):0.0008631791067):2.438487901e-05,H1N1_Human_CY250144_A/Hawaii/47/2017|2017.668:0.001298192883):1.326069453e-05,(H1N1_Swine_MH156540_A/swine/Ohio/A01354347/2018|2018.123:0.002237445278,H1N1_Human_CY262014_A/Oklahoma/31/2017|2017.866:-3.579148754e-05):0.001315790305):9.101735547e-05):0.0002720427209,H1N1_Human_MH125741_A/California/21/2018|2018.038:0.0009391605981):0.0001530041419,(H1N1_Human_MH183978_A/Virginia/11/2018|2018.104:0.0004352499301,H1N1_Human_MH183866_A/Oklahoma/09/2018|2018.049:0.0004457720307):0.0005919186801):0.0004486723707,(H1N1_Human_MH084146_A/Vermont/03/2018|2018.038:0.002306872518,H1N1_Human_MH083434_A/Connecticut/40/2017|2017.970:0.002558010934):0.0002021393761):6.740518833e-05,((H1N1_Human_MH246032_A/Massachusetts/15/2018|2018.134:0.001370335338,H1N1_Human_CY263283_A/Massachusetts/21/2017|2017.907:-5.094530619e-05):0.001821466264,H1N1_Human_CY261982_A/Utah/39/2017|2017.890:0.0008344782777):0.001048630957):0.001321500345,H1N1_Human_CY223554_A/New_Mexico/08/2017|2017.140:0.001772749711):0.001670875823,((H1N1_Human_KY115691_A/Georgia/09/2016|2016.500:0.0004443520159,H1N1_Human_KX409160_A/Maine/05/2016|2016.126:0.0004358735933):0.0004628149652,H1N1_Human_KX411232_A/North_Carolina/37/2016|2016.216:0.0004176416873):0.0002753226239):9.418406325e-05,(H1N1_Avian_KX232498_A/turkey/Manitoba/FAV-0009-2/2016|2016.282:0,H1N1_Avian_KX232506_A/turkey/Manitoba/FAV-0009-3/2016|2016.282:0):0.0007855735786):0.0001051826888,((((((((((((((((((H1N1_Swine_KY239051_A/swine/Illinois/A01749913/2016|2016.293:0.001770950484,H1N1_Swine_KY115388_A/swine/Illinois/A01775937/2016|2016.397:0.00220742589):0.0009150503338,H1N1_Human_MF768856_A/Jeddah/0234/2015|2015.882:0.001295352066):2.746458709e-05,H1N1_Human_KX916057_A/New_York/67/2016|2016.247:0.0008507021898):1.757928942e-05,H1N1_Swine_KY401912_A/swine/Pennsylvania/A01776820/2016|2016.466:0.001302877696):9.524745528e-06,H1N1_Human_KX004369_A/Wisconsin/88/2015|2015.899:0.0004298523056):9.279414638e-06,H1N1_Human_CY209477_A/South_Dakota/31/2016|2016.816:0.0004304275143):6.561305487e-06,H1N1_Human_KX919065_A/Texas/112/2016|2016.140:0.0004333578851):9.77290123e-06,H1N1_Avian_KX232482_A/turkey/Ontario/FAV-006-4/2016|2016.263:0.0004293782766):8.226041445e-06,H1N1_Human_KX005718_A/Indiana/07/2016|2016.063:0.0004315622131):6.368637266e-06,H1N1_Human_KX914993_A/New_Mexico/20/2016|2016.159:0.0004335505533):3.518753326e-06,H1N1_Human_KX919409_A/Arizona/64/2016|2016.337:-4.024673589e-06):2.015027084e-06,H1N1_Human_KX004672_A/Idaho/38/2015|2015.973:-2.015027084e-06):3.422166032e-06,(((((H1N1_Human_MF593514_A/Mexico/4436/2016|2016.159:0.001759341671,H1N1_Human_MF593580_A/Mexico/8517/2017|2017.047:0.0008819328122):0.00183320579,H1N1_Human_KX915545_A/Virginia/49/2016|2016.247:0.0003763475276):4.313541904e-05,H1N1_Human_KX409224_A/West_Virginia/01/2016|2016.145:-4.57088105e-05):2.288416359e-05,H1N1_Human_KX407824_A/Louisiana/06/2016|2016.142:-2.288416359e-05):1.549007613e-05,H1N1_Human_KX004807_A/Minnesota/58/2015|2015.975:0.0004243912353):0.000436497728):0.0004373902623,((((((((H1N1_Human_CY211023_A/Pennsylvania/94/2016|2016.855:0.00313989604,H1N1_Human_KX410624_A/Maryland/12/2016|2016.148:0.001726096197):1.848682701e-05,H1N1_Human_KX407872_A/Oregon/08/2016|2016.159:0.002198330154):1.820518681e-05,H1N1_Human_KX411744_A/Iowa/11/2016|2016.222:0.001308515943):1.012632361e-05,H1N1_Swine_KY938565_A/swine/Nebraska/A01783006/2016|2016.838:0.001308597318):1.593245196e-05,H1N1_Human_KX410656_A/Ohio/16/2016|2016.227:0.000866141696):1.247529702e-05,H1N1_Human_KX407464_A/Delaware/09/2016|2016.162:0.001310623734):1.40982619e-05,H1N1_Human_KY949925_A/Linkou/0032/2015|2015.959:0.0004242558646):9.256883653e-06,H1N1_Human_KX410968_A/Oklahoma/08/2016|2016.184:0.0004306623069):4.72200082e-06):2.515886085e-06,H1N1_Human_KX006202_A/Rhode_Island/04/2016|2016.085:0.0004372147384):4.369122019e-06,H1N1_Human_KX004506_A/Nebraska/20/2015|2015.997:0.0004355500685):4.110509076e-06,H1N1_Human_KU509579_A/Colorado/20/2015|2015.890:0.0004343687653):4.92434035e-06,H1N1_Human_KX004183_A/Alaska/263/2015|2015.836:0.0004350349544):3.38059313e-06):6.148468343e-06,H1N1_Human_KX408680_A/District_Of_Columbia/01/2016|2016.093:-7.521102613e-06):3.655188743e-06,H1N1_Human_KY487114_A/Keelung/0068/2016|2016.162:0.0004367808432):2.118925777e-05,((((((((H1N1_Human_CY223594_A/Louisiana/12/2017|2017.129:0.0008937903046,H1N1_Human_CY224179_A/Rhode_Island/08/2017|2017.123:-1.531163117e-05):0.0004367022934,H1N1_Human_MG279293_A/Japan/NHRC_20-1903/2017|2017.104:0.0008848794428):1.508753636e-05,H1N1_Human_CY225539_A/Ohio/06/2017|2017.104:-1.65793411e-05):0.0003842500608,H1N1_Human_CY238375_A/Texas/103/2017|2017.247:5.554430991e-05):0.0002455909651,H1N1_Human_MF593596_A/Mexico/12317/2017|2017.063:0.001076372745):0.000906508139,H1N1_Human_CY214303_A/Wisconsin/105/2016|2016.978:0.00309554395):8.49445814e-05,(((H1N1_Swine_MF522008_A/swine/Illinois/A01932036/2017|2017.099:0.005365250478,H1N1_Human_CY223538_A/Wyoming/09/2017|2017.148:0.0035304421):2.752480665e-05,H1N1_Human_CY220804_A/California/216/2016|2016.948:0.001287984268):5.228501536e-05,H1N1_Human_KX408304_A/North_Dakota/05/2016|2016.052:-6.411100641e-05):0.0003593861334):0.0002122093573,(H1N1_Swine_KY115413_A/swine/Tennessee/A01894329/2016|2016.236:0.00134843876,H1N1_Human_KX005645_A/Florida/05/2016|2016.019:-2.904872807e-05):0.001008568894):0.0004095036117):0.0001119055823,((((((H1N1_Human_CY218838_A/Minnesota/04/2017|2017.041:0.0003830703409,H1N1_Human_CY221603_A/Wisconsin/25/2017|2017.137:0.002260532838):0.001358997426,(H1N1_Human_CY223506_A/North_Dakota/12/2017|2017.164:0.001363465379,H1N1_Human_CY224235_A/Idaho/11/2017|2017.142:-4.171476996e-05):0.002643650784):2.363221905e-05,H1N1_Human_KY925784_A/Porto_Alegre/LACENRS-1053/2016|2016.301:0.0008500108326):0.0009839522303,H1N1_Human_MF593490_A/Mexico/4431/2016|2016.162:0.00167703668):0.0002449058768,H1N1_Human_KY950125_A/Baltimore/0065/2016|2016.121:0.0006334137967):0.000170368037,((((H1N1_Human_KX004490_A/Tennessee/23/2015|2015.942:0.0008626840237,H1N1_Human_CY218075_A/Washington/01/2017|2017.014:0.001783337504):0.0008766976035,H3N2_Swine_CY246571_A/swine/Saskatchewan/SD0184/2016|2016.797:0.002676643454):4.467401993e-05,((H1N1_Human_KX410760_A/Vermont/13/2016|2016.214:0.001791362183,H1N1_Human_KU589367_A/Alabama/13/2015|2015.918:-3.25547071e-05):1.629865899e-05,H1N1_Human_KX005455_A/Georgia/16/2015|2015.962:-1.629865899e-05):0.0003871771262):3.687072814e-05,H1N1_Human_KX417059_A/New_York/61/2015|2015.595:-3.937575733e-05):0.0002711638121):0.000220738072):6.427158994e-05,(((H1N1_Human_CY220836_A/Indiana/09/2017|2017.066:0.0009031662701,H1N1_Human_CY225587_A/Virginia/13/2017|2017.121:-2.468759668e-05):1.235926676e-05,H1N1_Human_CY217014_A/South_Dakota/01/2017|2017.000:-1.235926676e-05):0.002357929631,H1N1_Avian_KX232474_A/turkey/Ontario/FAV-005-2/2016|2016.258:0.0007397775311):0.001265413957):0.0002579107369,H1N1_Human_KX411384_A/Missouri/12/2016|2016.216:0.001459195437):0.0001996165273,(((H1N1_Human_MF768840_A/Jeddah/KFAFH3161/2015|2015.841:0.0008935177636,H1N1_Human_KX004751_A/Arizona/39/2015|2015.934:-1.249580283e-05):6.256651978e-06,H1N1_Human_KX004222_A/Nevada/42/2015|2015.975:-6.256651978e-06):3.132713543e-06,H1N1_Human_KX004911_A/Montana/01/2016|2016.011:-3.132713543e-06):0.0002642110753):0.0003873423942,H1N1_Human_KY926391_A/Pelotas/LACENRS-1213/2016|2016.315:0.001827324486):0.0003024012916,(((H1N1_Human_KX775340_A/Krasnodar/108/2015|2015.975:0,H1N1_Human_KX775380_A/Krasnodar/CRIE-202/2016|2016.077:0):0.0002038273368,(H1N1_Human_KX775356_A/Arkhangelsk/CRIE-111/2016|2016.058:0.0004338726724,H1N1_Human_KX775364_A/Rostov/CRIE-162/2016|2016.060:0.000444606001):0.0002362549198):0.00106945302,H1N1_Human_KX775348_A/Arkhangelsk/CRIE-109/2016|2016.036:0.0009146786452):0.0001306740455):0.000285113132,(H1N1_Human_KX078498_A/India/DRDE_GWL672/2015|2015.173:0.001228898807,H1N1_Human_KX789446_A/India/Kol-S4659/2015|2015.227:0.002749477568):0.0007193637039):0.0004048551616,(((H1N1_Human_KX775372_A/Rostov/CRIE-164/2016|2016.058:0.001322147332,H1N1_Human_KX775404_A/Moscow/CRIE-287/2016|2016.129:0.001772936328):0.0004457907813,H1N1_Human_KX775396_A/Moscow/CRIE-282/2016|2016.096:0.001761320016):0.0007655887202,H1N1_Human_KX775388_A/Krasnodar/CRIE-203/2016|2016.090:0.001000988676):0.0001580598773):0.001961649146,((((((((((((H1N1_Human_CY256721_A/Nicaragua/8427_02/2016|2016.014:0.000428003343,H1N1_Human_KY487534_A/EastBaltimore/0103/2016|2016.175:0.0008913866892):1.424440573e-05,H1N1_Human_CY256785_A/Nicaragua/8746_02/2015|2015.904:0.0004256747848):1.877912854e-05,H1N1_Human_CY256801_A/Nicaragua/7912_09/2015|2015.918:-1.944147393e-05):0.003598596022,(H1N1_Human_KX409216_A/Mississippi/08/2016|2016.129:0.001779769513,H1N1_Human_KU517805_A/Gainesville/01/2015|2015.937:0.00130441486):0.0003994199097):0.0004552875965,((((H1N1_Human_KT836917_A/South_Dakota/16/2015|2015.197:0.0009043217651,H1N1_Human_KU321896_A/Milano/230/2015|2015.500:-2.448338404e-05):0.0004150904239,H1N1_Human_KT836743_A/Ohio/08/2015|2015.151:0.000906961011):2.44923676e-05,H1N1_Swine_KU323234_A/swine/Italy/161692/2015|2015.500:0.0004154253135):0.0001267762729,(H1N1_Human_KU321895_A/Milano/276/2015|2015.500:0.0002351709412,H1N1_Human_KU509555_A/Kentucky/14/2015|2015.614:0.005514784886):0.0003226337211):0.00111121803):0.0005651371295,H1N1_Human_LC032854_A/Kyoto/13K017/2014|2014.066:-2.401968127e-05):0.0003721343014,(H1N1_Swine_CY245832_A/swine/Manitoba/SD0106/2015|2015.422:0.007691770656,H1N1_Human_LC033286_A/Nagasaki/13N094/2014|2014.195:0.001243655551):5.47097919e-05):4.05458309e-05,H1N1_Human_KU322163_A/Parma/56/2014|2014.500:0.0004027199842):1.88620262e-05,H1N1_Human_KT836627_A/California/55/2014|2014.233:0.0008660141401):2.111601869e-05,H1N1_Human_LC032822_A/Okinawa/13T001/2013|2013.814:-2.548154373e-05):5.191700399e-05,((((((H1N1_Human_KY487629_A/Taipei/0063/2016|2016.126:0.0004530495496,H1N1_Human_KY487634_A/Taipei/0008/2015|2015.973:-1.379270448e-05):0.001330341377,H1N1_Human_KX915825_A/Utah/37/2016|2016.329:0.002205137103):0.0003149352505,(H1N1_Human_MF768608_A/Jeddah/8244/2014|2014.921:3.113978422e-06,H1N1_Human_KT836937_A/Washington/59/2014|2014.899:0.001316272363):0.001010052676):0.0006040475255,(H1N1_Human_KT836678_A/Louisiana/03/2015|2015.282:0.002253882814,H1N1_Human_KT836654_A/Virginia/40/2014|2014.973:0.001282671155):0.001402248005):0.0007004360238,(H1N1_Human_KY925780_A/Santa_Maria/LACENRS-2140/2014|2014.658:0.0004749573908,H1N1_Human_KY924989_A/Porto_Alegre/LACENRS-1380/2014|2014.444:0.0004048809903):0.0006245647896):0.0002777979635,H1N1_Human_CY189528_A/New_York/WC-LVD-14-062/2014|2014.268:0.002382249428):0.0003888160043):0.0003857887371,H1N1_Human_KU592792_A/Alaska/38/2014|2014.671:0.002266090645):0.0003871306187):3.225528039e-05,H1N1_Human_KU922530_A/Kerala/RGCB141437/2014|2014.436:0.00318489318):0.002991880314,((((((((((((H1N1_Swine_KP137865_A/swine/Nebraska/A01491300/2014|2014.071:0.0002664539266,H1N1_Swine_KY401836_A/swine/Nebraska/A01776855/2016|2016.468:0.009560616524):0.0005410439596,H1N1_Swine_KM975617_A/swine/Kansas/A01410327/2014|2014.101:0.0007945621688):5.351510934e-05,(H1N1_Swine_KM975602_A/swine/Iowa/A01410472/2014|2014.167:0.001322027929,H1N1_Swine_KP137870_A/swine/Kansas/A01377299/2014|2014.326:-2.641587274e-06):0.0003904365485):2.822710472e-05,(H1N1_Human_KU051436_A/Thailand/CU_FS2/2014|2014.288:0,H1N1_Human_KU051428_A/Thailand/CU_FS1/2014|2014.285:0):0.0008542582591):0.0004554697268,H1N1_Swine_KP031597_A/swine/Illinois/A01493472/2014|2014.230:0.001312647027):3.889341937e-05,H1N1_Human_KY116980_A/District_Of_Columbia/02/2014|2014.342:0.002618242474):0.0003914253795,H1N1_Human_KU922529_A/Kerala/RGCB140815/2014|2014.247:0.003159924634):0.0003431968011,((((((H1N1_Swine_KM975612_A/swine/North_Carolina/A01410573/2014|2014.216:0.001315603263,H1N1_Human_KT274589_A/Florida/01/2014|2014.005:0.001330418265):9.549323517e-06,H1N1_Swine_KP003949_A/swine/Minnesota/A01491704/2014|2014.093:0.000430369867):1.155027652e-05,H1N1_Human_KT274642_A/Louisiana/34/2013|2013.967:0.0008700737594):7.783806982e-06,H1N1_Swine_KP019624_A/swine/Missouri/A01492887/2014|2014.110:-8.749445016e-06):4.381411686e-06,H1N1_Human_CY188840_A/New_York/WC-LVD-13-003/2013|2013.910:-4.381411686e-06):0.0005930342113,(H1N1_Swine_CY245976_A/swine/Saskatchewan/SD0121/2015|2015.784:0.004096669082,H1N1_Swine_KP003959_A/swine/Illinois/A01490609/2014|2014.019:0.0003363793957):0.001170538332):0.000118891932):7.141573415e-05,((H1N1_Human_KU592742_A/North_Carolina/04/2014|2014.126:0.0004352488594,H1N1_Avian_KM244073_A/turkey/Virginia/4135/2014|2014.090:0.0004439459589):0.0004444251996,H1N1_Human_KM409066_A/Rhode_Island/09/2013|2013.973:0.0004352139616):0.0008055398808):0.001105102588,((((H1N1_Human_MF768872_A/Jeddah/7611/2014|2014.433:0.003750071401,H1N1_Human_KP702178_A/Egypt/42/2014|2014.227:0.002452031162):0.000690456644,H1N1_Human_KT180647_A/Singapore/DMS1316/2013|2013.564:0.0008511421981):1.399868814e-05,(H1N1_Human_KJ943049_A/Santiago/p18d1/2013|2013.466:0.0008988950263,H1N1_Human_KY925249_A/Cachoeira_do_Sul/LACENRS-1828/2013|2013.488:0.0004204913151):0.0008733332879):6.933945203e-06,(H1N1_Human_KU321907_A/Milano/24/2014|2014.500:0.001789073802,H1N1_Human_KT180310_A/FuZhou/SWL11609/2013|2013.923:-2.539343746e-05):0.001771157988):0.0001333028023):0.0002778344982,H1N1_Human_KY924962_A/Camaqua/LACENRS-3512/2013|2013.655:0.001485421122):0.0002139367018,(H1N1_Human_KM437809_A/Finland/75/2014|2014.110:0.0004473131702,H1N1_Human_KM219206_A/Helsinki/303N/2014|2014.088:0.0004325252108):0.001491957634):0.0003995503251):0.0008245355068,(H1N1_Human_KY509795_A/Chungnam/29/2016|2016.008:0.0008194871432,H1N1_Human_KY509796_A/Gangwon/61/2016|2016.047:0.0004999028891):0.005468384495):0.0002897020867,(H1N1_Human_CY188680_A/Nicaragua/5804_09/2013|2013.249:0.001409034178,H1N1_Human_CY188192_A/Nicaragua/7579_04/2013|2013.592:0.001676004522):0.00297235322):0.0003901729269,(((((((((((((H1N1_Swine_CY245680_A/swine/Alberta/SD0077/2015|2015.093:0.0008611058136,H1N1_Swine_CY195342_A/swine/Alberta/SD0040/2014|2014.715:0.001782497365):0.001609350216,(H3N2_Swine_CY246411_A/swine/Alberta/SD0172/2016|2016.488:0.004945307765,H3N2_Swine_CY195406_A/swine/Alberta/SD0049/2014|2014.901:-6.939950393e-05):0.001996314196):0.002357216818,H1N1_Human_KJ147484_A/Lima/070674913/2013|2013.534:0.002539273195):6.773872228e-05,H1N2_Swine_MH061540_A/swine/Mexico/10290795/2014|2014.973:0.001696534678):0.0005367293787,H1N1_Human_CY171550_A/Chicago/YGA_04123/2012|2012.995:0.001292666856):0.0004200599991,(H1N1_Swine_KR701022_A/swine/Finland/si632/2013|2013.140:0.0008730431703,H1N1_Human_KF559789_A/Helsinki/551/2013|2013.112:0.0008874125015):0.001300870795):3.159433655e-05,H1N1_Human_KT180646_A/Singapore/DMS1315/2013|2013.364:0.002208757166):9.277461813e-06,H1N1_Human_CY168542_A/Boston/YGA_01002/2012|2012.964:0.0008673777839):6.351184212e-06,(H1N1_Human_KY681479_A/Saudi_Arabia/02/2013|2013.786:0,H1N1_Human_KY681480_A/Saudi_Arabia/03/2013|2013.786:0):0.002645966456):8.702987147e-06,H1N1_Human_KF560109_A/Helsinki/844/2013|2013.148:0.0004269942425):1.08439713e-05,H1N1_Human_CY135115_A/Texas/JMM_52/2012|2012.929:-1.237826198e-05):9.096083549e-06,((H1N1_Swine_CY194612_A/swine/Arkansas/D0386/2013|2013.342:0.002215753672,H1N1_Human_KJ943239_A/Santiago/p20d1/2013|2013.468:0.001313281303):0.0002474960768,H1N1_Swine_KP019629_A/swine/Nebraska/A01492657/2014|2014.156:0.001079275533):0.0006571035474):0.0004583971406,H1N1_Human_KJ577178_A/Nepal/VIROAF5/2012|2012.649:0.001305080124):0.0002241248291):0.0002717531406,H1N1_Human_KF270579_A/India/P131027/2013|2013.071:0.003750150895):0.0003891468547,H1N1_Human_KP637907_A/Thailand/SN11790/2012|2012.564:0.00137750326):0.000844336019,H3N1_Human_KY926291_A/Santa_Cruz_do_Sul/LACENRS-2672/2013|2013.553:0.004520438651):0.0008960591478,(((H1N1_Human_KF746698_A/Kazan/CRIE-03/2013|2013.008:8.427256882e-05,H1N1_Human_KF746707_A/Kazan/CRIE-04/2013|2013.022:0.0007942061046):0.0006177145156,H1N1_Human_KF746662_A/Kazan/CRIE-01/2012|2012.992:0.0002617497624):0.000665773365,(H1N1_Human_KJ645758_A/Gainesville/08/2013|2013.923:0,H1N1_Human_KJ645766_A/Gainesville/05/2014|2014.038:0):0.001761390631):0.001472583828):0.0004698049961,H1N1_Human_KY926028_A/Rosario_do_Sul/LACENRS-383/2012|2012.471:0.02449702172):0.0004702288076,(((((((((H1N2_Swine_KJ729269_A/swine/Zhejiang/43/2012|2012.871:-1.891470935e-06,H1N2_Swine_KJ729261_A/swine/Guangxi/325/2012|2012.871:0.0004407886371):0.006279226605,H1N1_Human_CY176633_A/Westmead/INS3_662/2011|2011.551:0.001284079763):2.189972644e-05,H1N1_Human_CY176785_A/Kowloon/INS3_691/2011|2011.068:0.001301801094):1.455886149e-05,H1N2_Swine_KM027580_A/swine/Guangdong/3196/2011|2011.723:0.003092249053):6.14456795e-06,H1N1_Human_CY176465_A/Kowloon/INS3_639/2011|2011.101:0.001312717363):6.832243838e-06,H1N1_Human_KP637347_A/Thailand/KS10403/2011|2011.315:0.001760113656):1.290424396e-05,H1N1_Human_JN187174_A/Taiwan/5506/2011|2011.044:-1.948216064e-05):2.288175675e-05,H1N1_Human_KJ943485_A/Santiago/p15d1/2011|2011.622:0.001744216666):0.0003515684869,(((H1N1_Swine_KF229767_A/swine/France/71-130116/2013|2013.178:0.003281533239,H1N1_Human_KF280732_A/India/Nag132467/2013|2013.082:0.003820693848):0.0009789853402,H1N1_Human_KF280716_A/India/P12946/2012|2012.110:0.00347092529):0.0005593951888,H1N1_Human_KJ856018_A/Sri_Lanka/11/2012|2012.762:0.002665429925):0.0008666677587):0.0005990465923):0.0007008847987,(H1N1_Human_KC882386_A/Maryland/06/2011|2011.142:0.0004443289538,H1N1_Human_CY176561_A/Headington/INS3_651/2011|2011.030:0.00131935141):0.0003216556392):9.576397387e-05,H1N1_Human_KF280700_A/India/P121778/2012|2012.148:0.003986186663):0.00069000617,((((((((((((((H1N1_Human_CY176697_A/Bronx/INS3_673/2012|2012.175:0.001768655868,H1N1_Human_KC891292_A/North_Carolina/09/2012|2012.162:0.001322422166):1.063913823e-05,H1N1_Human_CY120019_A/Mexico/InDRE3740/2011|2011.962:0.002646377662):5.096196258e-06,H1N1_Human_CY176537_A/Durham/INS3_648/2012|2012.181:-1.356692323e-05):0.00042766069,H1N1_Human_KM437697_A/Finland/214/2012|2012.500:0.003116368072):1.59100408e-05,H1N1_Human_CY176721_A/Dayton/INS3_676/2012|2012.192:-2.414653727e-05):1.20945995e-05,H1N1_Human_MG856219_A/Mexico/VER78/2012|2012.014:-1.20945995e-05):6.058002935e-06,H1N1_Human_KF560157_A/Helsinki/894/2012|2012.162:-6.058002935e-06):7.156519489e-05,((H1N1_Human_JX905428_A/Florida/06/2012|2012.156:0.001336160156,H1N1_Human_CY147970_A/Georgia/M5081/2012|2012.085:-1.677012378e-05):0.0001586546508,(H1N1_Human_CY176745_A/Lima/INS3_680/2012|2012.526:0.001678211306,H1N1_Human_CY176737_A/Lima/INS3_678/2012|2012.540:0.002747794427):0.0007263320417):0.0003699672731):0.0003936583003,H1N1_Swine_CY195117_A/swine/Saskatchewan/SD0017/2013|2013.962:0.01026839968):0.001829788043,H1N1_Human_KU299860_A/Cambodia/V0902335/2011|2011.647:0.003630373927):0.0006156786689,H1N1_Human_CY121823_A/St-_Petersburg/100/2011|2011.500:0.001573421276):0.0001987984913,((((H1N1_Human_KT180637_A/Singapore/DMS1243/2012|2012.526:0.0008889170898,H1N1_Human_KT180638_A/Singapore/DMS1244/2012|2012.688:0.001315634129):0.00402673162,H1N1_Human_KC881717_A/North_Carolina/09/2011|2011.052:0.001310649548):0.0004937466603,(H1N1_Human_CY176649_A/Westmead/INS3_664/2011|2011.551:0.0003493286125,H1N1_Swine_MG962477_A/swine/Queensland/P12-14600-69/2012|2012.699:0.005410440374):0.000426129703):0.0003573080888,((H1N1_Human_KC882311_A/Colorado/11/2010|2010.992:0.0008433819532,H1N1_Human_KP637699_A/Thailand/SP11686/2012|2012.575:0.004040027664):1.810366698e-05,H1N1_Human_CY124789_A/Singapore/TT190/2011|2011.236:0.0004213330014):0.001313896602):4.079999109e-05):1.438046843e-05,((((H1N1_Human_JN187170_A/Taiwan/842/2010|2010.967:0.0004477673527,H1N1_Human_JQ693762_A/Taiwan/2116/2011|2011.145:-8.510507522e-06):0.0008815820193,H1N1_Human_JX309929_A/Singapore/GP4523/2010|2010.918:0.0008793234289):0.0004425697631,(H1N1_Human_HQ891286_A/Vladivistok/7/2010|2010.921:0.001319949091,H1N1_Human_CY080571_A/Ulaanbaatar/190/2011|2011.027:0.001325282756):3.191287698e-06):9.586471299e-06,(H1N1_Human_JQ041361_A/Novosibirsk/KSH/2011|2011.090:-1.532846546e-05,H1N1_Human_JN714497_A/Joshkar-Ola/CRIE-BLP/2011|2011.142:0.001339751984):0.0008743417998):6.121269665e-06):1.015891414e-05,H1N1_Human_HQ834743_A/Moscow/IIV-33/2010|2010.781:0.001759166661):0.0002099978178):0.0005933705256,((((((((((((((((((H1N1_Human_KY925810_A/Sao_Jose_do_Inhacora/LACENRS-2082/2012|2012.562:0.00352680532,H1N1_Swine_CY207052_A/swine/Colombia/M1484/2015|2015.342:0.007181379139):0.001349227381,H1N1_Human_CY129645_A/Munich/INS541/2011|2011.132:-4.621898152e-05):1.581693767e-05,H1N1_Swine_CY207076_A/swine/Colombia/3/2011|2011.570:0.001320261142):9.850040978e-06,H1N1_Human_JX625939_A/England/05160856/2010|2010.964:0.0004249456088):5.765630102e-06,(H1N1_Human_JN703379_A/Cheboksary/IIV-92/2011|2011.142:0.001319227004,H1N1_Human_CY097977_A/Budapest/WRAIR3789T/2011|2011.047:0.00221287659):6.004583198e-07):2.504339e-06,H1N1_Human_CY176577_A/Aarhus/INS3_653/2011|2011.066:0.001761700058):4.147690226e-06,H1N1_Human_CY176412_A/Brighton/INS3_669/2011|2011.068:0.0004332422596):3.889386189e-06,H1N1_Human_CY129949_A/Aarhus/INS615/2011|2011.093:-4.787533936e-06):2.398632348e-06,H1N1_Human_KT180579_A/Singapore/DMS1165/2011|2011.025:-2.398632348e-06):1.201758773e-06,H1N1_Human_CY176489_A/Athens/INS3_642/2011|2011.115:-1.201758773e-06):2.757708048e-06,H1N1_Human_KC882275_A/Michigan/03/2011|2011.241:0.0004362725341):0.0003369368616,(((H1N1_Human_KF612033_A/Santa_Cruz/111/2012|2012.181:0.0004250946049,H1N1_Human_KF612036_A/Santa_Cruz/541/2012|2012.200:0.0008942954273):6.475429687e-05,H1N1_Human_KF612031_A/Santa_Cruz/0223/2011|2011.792:0.0003751648937):0.002189425442,H1N1_Human_KF612026_A/Santa_Cruz/2083/2011|2011.830:0.00225466442):0.001186755911):0.000106984225,(((((((((H1N1_Swine_KU323027_A/swine/Italy/321118-6/2014|2014.500:0.008918739431,H1N1_Human_JX046923_A/Moscow/IIV-45/2012|2012.132:-1.536233664e-05):5.437066252e-06,H1N1_Human_JQ768350_A/Tomsk/IIV-19/2012|2012.052:0.0008846772088):0.0002230098104,H1N1_Human_JX473007_A/Vladivostok/28/2012|2012.233:-0.0002274200155):0.000779909246,H1N1_Human_KU321908_A/Milano/21/2012|2012.500:0.002325857996):0.0004179339327,H1N1_Human_KJ856165_A/Sri_Lanka/22/2012|2012.416:0.003576014999):0.0007590615366,((H1N1_Swine_JN673255_A/swine/Texas/A01104004/2011|2011.537:0,H1N1_Swine_JN673247_A/swine/Texas/A01104003/2011|2011.537:0):0.001788561326,H1N1_Human_CY092911_A/Georgia/NHRC0001/2011|2011.071:0.0004159898927):0.0004028120668):4.827162328e-05,(((H1N1_Human_JN129265_A/Moscow/IIV-83/2011|2011.058:0.0008794825311,H1N1_Human_KC881902_A/Minnesota/03/2011|2011.132:0.0008813778108):1.357007553e-06,H1N1_Human_KY925356_A/Viamao/LACENRS-1400/2011|2011.638:0.001319576161):2.0419874e-06,H1N1_Human_CY176449_A/Dayton/INS3_634/2011|2011.055:0.0008783881835):6.704693077e-06):2.831125826e-06,H1N1_Human_KC882055_A/Kentucky/09/2010|2010.833:-7.443185282e-06):7.373303512e-06,(H1N1_Human_CY167723_A/Tennessee/F2080c7879A/2011|2011.227:0.0004389338244,H1N1_Human_CY167331_A/Tennessee/F1042A/2010|2010.093:3.230207282e-07):0.000434545887):1.126479285e-05):9.056281889e-05,((H1N1_Swine_KC779017_A/swine/Missouri/A01203163/2012|2012.044:0.004442635419,H1N1_Swine_KX013010_A/swine/Schallern/IDT19989/2014|2014.268:0.007202424713):1.718971531e-05,(H1N1_Swine_KJ680514_A/swine/Kenya/1613/2011|2011.592:0.0004548889786,H1N1_Swine_KJ680516_A/swine/Kenya/9469/2011|2011.562:0.0004249494025):0.002187478614):0.0001202412334):0.0001327641585,H1N1_Human_CY092424_A/Missouri/NHRC0001/2011|2011.066:0.0006408782729):0.000115010998,(H1N1_Human_CY182016_A/Nicaragua/AGA2-62/2011|2011.836:0.001390094758,H1N1_Human_CY181784_A/Nicaragua/AGA2-29/2011|2011.773:0.00080994688):0.001723714208):0.0006414419273,((H1N1_Human_JN714481_A/Nizhnii_Novgorod/CRIE-NGV/2010|2010.997:0,H1N1_Human_JN714489_A/Nizhnii_Novgorod/CRIE-BLM/2011|2011.068:0):0.0004332774061,H1N1_Human_JN153093_A/Vladimir/IIV-35/2011|2011.082:5.979439098e-06):0.0009907850363):0.0003660196331,(((((H1N1_Swine_KC222585_A/swine/Neumarkt/IDT14179/2011|2011.855:0.003090725816,H1N1_Human_CY129957_A/Tallinn/INS617/2011|2011.071:0.0004376821776):2.562116295e-06,H1N1_Human_CY129693_A/Athens/INS554/2011|2011.132:-3.277215156e-06):1.082403724e-05,H1N1_Human_KC882424_A/Delaware/04/2011|2011.093:0.0008721854372):0.0008788467785,((H1N1_Human_CY129965_A/Tallinn/INS618/2011|2011.085:-4.539296005e-06,H1N1_Human_CY129893_A/Tessenderlo/INS604/2011|2011.140:0.0004437961412):0.0004279341015,H1N1_Swine_KM028172_A/swine/Guangxi/NS3098/2011|2011.808:0.003992809065):1.475600693e-05):0.0004429866347,H1N1_Human_JX625747_A/England/178/2010|2010.918:0.001317371882):3.342723631e-05):0.0003695495964):4.988205478e-05,H1N1_Human_CY096536_A/Bangkok/INS518/2010|2010.690:0.003528196996):1.103952737e-05,(H1N1_Human_KC882352_A/Virginia/04/2011|2011.014:0.001770961382,H1N1_Human_KC881879_A/Arizona/01/2011|2011.085:0.0004342428557):0.0008905980532):7.599178756e-06,(((((H1N1_Human_CY176761_A/Cologne/INS3_686/2011|2011.123:0.0001231054572,H1N1_Swine_KR701030_A/swine/Hungary/S137/2013|2013.310:0.007432474081):0.0003732339043,H1N1_Human_CY129741_A/Madrid/INS573/2011|2011.140:0.0009649429878):0.0008432587545,H1N1_Human_KU322174_A/Parma/167/2011|2011.500:0.0009241045059):0.0004229333091,((H1N1_Human_KC882372_A/Maine/04/2011|2011.129:0.0008819601595,H1N1_Human_KP637683_A/Thailand/SP10497/2011|2011.129:0.001319276564):0.0004510829758,H1N1_Human_JF816659_A/Beijing/HZ01/2011|2011.036:0.001766713737):0.0004662010598):0.001708702946,H1N1_Human_CY081058_A/Ontario/130741/2010|2010.781:0.001730097461):5.688902313e-05):0.002554438981,(((((((((((H1N1_Swine_KP735701_A/swine/Shandong/S113/2014|2014.852:0.002257722533,H1N1_Swine_KX264368_A/swine/Zhucheng/90/2014|2014.707:0.0003882989949):0.003261191002,H1N1_Swine_KP735703_A/swine/Shandong/S269/2014|2014.852:0.002536162102):0.0008649677067,H1N1_Swine_KX296772_A/swine/Ningjin/03/2014|2014.940:0.006773885598):0.0006719959832,H1N1_Swine_KJ174942_A/swine/Guangxi/BB1/2013|2013.849:0.003337319534):0.001139927435,(H3N2_Swine_KM029740_A/swine/Guangdong/NS2883/2012|2012.641:0.000406602125,H3N2_Swine_KM029724_A/swine/Guangdong/NS2717/2012|2012.603:0.001795051665):0.001327161878):2.682371754e-05,((H1N1_Canine_MG254183_A/canine/Guangxi/LZ317/2013|2013.893:0.0008984040505,H1N1_Canine_MG254171_A/canine/Guangxi/HC18/2013|2013.795:0.0004198990835):0.005783962963,H1N1_Swine_KJ725055_A/swine/Guangdong/306/2013|2013.038:0.001802295861):0.000431866231):0.0001089758391,((H3N2_Canine_MG254180_A/canine/Guangxi/LZ45/2015|2015.058:0,H1N1_Canine_MG254177_A/canine/Guangxi/LZ20/2015|2015.038:0):1.270338622e-17,H1N1_Canine_MG254181_A/canine/Guangxi/LZ52/2015|2015.066:-1.270338622e-17):0.008685170775):0.0003589282116,H3N2_Swine_KM061023_A/swine/Guangxi/JGB4/2013|2013.452:0.005234564954):0.006870508812,((H1N2_Swine_KM029820_A/swine/Guangdong/NS3156/2012|2012.699:0.004450603604,H1N2_Swine_KM028724_A/swine/Hong_Kong/3125/2011|2011.589:0.002656712819):0.002717760628,H1N2_Swine_KM028228_A/swine/Guangxi/3205/2011|2011.847:0.005384727727):0.000579000075):0.0005630466628,((H3N2_Swine_MF099042_A/swine/Curico/VN1401-1824/2015|2015.937:0.001294303588,H3N2_Swine_MF098919_A/swine/Curico/VN1401-1806/2015|2015.937:0.0009057380505):0.005100095727,H3N2_Swine_MF099023_A/swine/Chile/33/2014|2014.551:0.00113477215):0.01926920989):0.0004678337043,(H1N2_Swine_KP027582_A/swine/Brazil/G2P1/2013|2013.425:-1.836695916e-05,H1N2_Swine_KP027590_A/swine/Brazil/G2P2/2013|2013.425:0.0004579186103):0.01250670765):5.044791647e-05):0.0002256636971,(((((H1N1_Human_CY090024_A/District_of_Columbia/WRAIR0313/2011|2011.074:0.000452954662,H1N1_Human_CY129869_A/Springfield/INS598/2011|2011.126:0.001308347598):3.910753276e-05,H1N1_Human_KC881984_A/Pennsylvania/02/2011|2011.142:0.0008426563493):0.001341252272,H1N1_Swine_CY207060_A/swine/Colombia/M1445/2015|2015.500:0.01355492249):0.0003970824027,H1N1_Human_KC261309_A/Mexico_City/INERPHAC4/2010|2010.227:0.0009068173069):0.0004285082359,H1N1_Human_CY055947_A/Australia/82/2009|2009.668:0.001785407469):0.0001322029318):0.0001461576939,(((H1N1_Human_CY081541_A/Cambodia/NHRCC00007/2009|2009.784:0,H1N1_Human_CY069033_A/Guam/NHRC0018/2009|2009.553:0):4.096763929e-19,H1N1_Human_CY081493_A/Cambodia/NHRCC00001/2009|2009.784:-4.096763929e-19):4.0347384e-06,(H1N1_Human_CY090868_A/Netherlands/2631c/2010|2010.107:0.0004407740351,H1N1_Human_CY065879_A/Netherlands/2631b/2010|2010.008:0.0008786123064):0.0008784650453):0.0007215295952):9.847469666e-05,(((H1N1_Swine_JQ695876_A/swine/Shandong/361/2010|2010.500:0.002218668812,H1N1_Swine_JQ695868_A/swine/Shandong/327/2010|2010.500:0.003107263914):0.001332625362,H1N1_Swine_CY061544_A/swine/Italy/85437/2009|2009.937:0.00132366286):9.924086387e-07,(H1N1_Human_GU198198_A/Nanjing/3/2009|2009.792:0.001335275659,H1N1_Human_CY089613_A/Nanchang/8008/2009|2009.964:0.001310327864):0.000441369151):0.0003719573053):4.03084335e-05,(H1N1_Human_GU592904_A/Bishkek/03/2009|2009.907:0.0004426676477,H1N1_Human_GQ402175_A/Canada-QC/RV1759/2009|2009.345:0.0008767223846):0.000420043339):1.398167312e-05,H1N1_Human_KC780200_A/Maine/13/2009|2009.855:0.001315267331):6.427417892e-06,((((((H3N2_Swine_KJ413877_A/swine/Ontario/11-105317/2011|2011.893:0,H3N2_Swine_KJ413871_A/swine/Ontario/103-18/2011|2011.893:0):0.003104630705,H1N1_Swine_JF714097_A/swine/QC/3974-5/2009|2009.874:0.0004293841438):0.0004352292649,H1N1_Human_CY060627_A/Ontario/314095/2009|2009.836:2.53515807e-06):3.363459054e-06,H1N1_Human_CY073005_A/Managua/07193_09/2010|2010.090:0.0008780158646):0.0002236200992,H1N1_Human_CY089386_A/Managua/3246-01/2010|2010.227:0.001540721759):0.000138953695,((H1N1_Human_KF612037_A/Santa_Cruz/12541/2009|2009.496:5.819849911e-06,H1N1_Human_CY092943_A/Maryland/NHRC0004/2009|2009.808:0.001315930759):0.0002195044014,(H1N1_Swine_CY099190_A/swine/Minnesota/02979/2010|2010.129:0.001767177576,H1N1_Human_CY072661_A/Managua/4570-01/2009|2009.622:-5.551395652e-06):0.0006656255746):0.0001388338991):7.816230948e-05):1.958764897e-06,H1N1_Human_GQ465661_A/Canada-AB/RV1531/2009|2009.321:-9.674081754e-07):1.1454035e-07,((((((((((((((((((((((((((((((((H1N2_Swine_KC631925_A/swine/Garrel/IDT14892/2012|2012.142:0.008498995957,H1N2_Swine_KC631893_A/swine/Albersloh/IDT14635-1/2012|2012.068:0.001312870157):0.0009110188723,H1N2_Swine_KC222521_A/swine/Papenburg/IDT12653/2010|2010.838:-3.600926515e-05):2.012565135e-05,H1N2_Swine_KC222537_A/swine/Ankum-Stockum/IDT13531/2011|2011.455:0.001310974453):0.002355682302,H1N2_Swine_KU322860_A/swine/Italy/124953/2014|2014.500:0.01462115043):0.0004882861936,((H1N1_Swine_KF309210_A/swine/Italy/120336/2012|2012.367:0.001314037727,H1N1_Swine_KF309234_A/swine/Italy/225349-4/2012|2012.704:0.003557228564):0.001367064594,H1N1_Swine_KF823970_A/swine/Italy/325451/2011|2011.953:0.001731275618):0.005535950874):0.0007275181424,(H1N1_Human_CY072445_A/Athens/INS338/2009|2009.995:0.0004368793945,H1N1_Human_CY072557_A/Wroclaw/INS437/2009|2009.937:0.0008825106377):1.065793241e-05):0.0002478202355,H1N1_Human_GU592912_A/Magadan/02/2009|2009.951:0.001980832083):0.0001687096878,H1N1_Human_CY053624_A/Russia/165/2009|2009.858:0.001762370697):1.613706819e-05,((((((H1N1_Human_CY072309_A/Warsaw/INS315/2009|2009.932:-1.116950265e-05,H1N1_Human_JQ612504_A/Hungary/2/2010|2010.030:0.00265257571):0.0004416186626,H1N1_Human_HM101148_A/Tver/IIV-183/2009|2009.899:0.000440017016):2.402895689e-06,H1N1_Human_HM189317_A/Arkhangelsk/CRIE-GNY/2009|2009.899:-3.305793192e-06):8.371886366e-07,((H1N1_Human_CY062986_A/Bonn/INS178/2010|2010.011:0.0008795498123,H1N1_Human_CY063002_A/Tallinn/INS181/2009|2009.970:0.0008798641388):0.0003401291306,H1N1_Human_HM124380_A/Orenburg/IIV-13/2010|2010.164:0.001647491361):0.0001078792429):6.77969313e-07,H1N1_Human_CY063589_A/Oslo/INS110/2009|2009.858:-1.805919609e-06):1.109338968e-06,H1N1_Human_HM189349_A/Lipetsk/CRIE-BVV/2009|2009.858:0.0008787627062):6.154997616e-06):4.292486472e-05,(((((((H1N2_Swine_KR700410_A/swine/England/041118/2013|2013.005:0.005276611277,H1N2_Swine_KR700748_A/swine/England/30148/2012|2012.825:0.005901858):0.001340690561,H1N2_Swine_KR700692_A/swine/England/90276/2011|2011.622:0.0008580908418):0.0004560984954,H1N2_Swine_KR699857_A/swine/England/058879/2011|2011.370:0.0004264012883):1.733576391e-05,H1N2_Swine_KR700740_A/swine/England/7800/2012|2012.107:0.0004225834266):0.003016909776,H1N1_Swine_KR700764_A/swine/England/11582/2012|2012.236:0.01252250201):0.0003229456494,((H1N2_Swine_KR700660_A/swine/England/101878/2010|2010.666:0.003091322292,H1N2_Swine_KR700668_A/swine/England/142162/2010|2010.921:0.003558051585):0.0003777823295,(H1N1_Swine_KR701078_A/swine/England/072865/2013|2013.674:0.01352474061,H1N2_Swine_KR700796_A/swine/England/61025/2013|2013.345:0.006087734391):0.001844446204):0.0003263992433):0.0008560425268,H1N1_Swine_JQ612480_A/swine/Hungary/4431/2010|2010.115:0.001173652477):0.0001914414751):0.0003330928865,((((H1N1_Human_JX403975_A/Liaoning/1/2009|2009.797:0,H1N1_Human_KC683492_A/Liaoning/14/2009|2009.951:0):0.001768745136,H1N1_Swine_CY061794_A/swine/Hong_Kong/2995/2009|2009.959:0.003096426463):8.612071205e-06,((H1N2_Swine_KU218712_A/swine/Henan/PL01/2012|2012.800:0.0004171900634,H1N2_Swine_JQ277166_A/swine/Henan/4/2010|2010.953:0.001342223888):0.0006856828473,H1N2_Swine_JQ806060_A/swine/Henan/YIL/2010|2010.953:0.0006378958113):0.00468526497):0.0003272117806,H1N2_Swine_KR700498_A/swine/Netherlands/Asten-263/2011|2011.400:0.008361411056):4.874621795e-05):6.858967537e-05,((((((((((H1N1_Human_CY062810_A/Vienna/INS142/2009|2009.901:0.001323110899,H1N1_Human_CY065871_A/Netherlands/1493b/2009|2009.808:0.0004381913618):0.0004399291583,H1N1_Swine_JQ253790_A/swine/Norway/02_11342/2009|2009.770:-7.458694565e-07):3.745632642e-07,H1N1_Human_CY066998_A/Brussels/INS245/2009|2009.879:-3.745632642e-07):1.881030428e-07,H1N1_Human_GU211242_A/Omsk/02/2009|2009.500:-1.881030428e-07):9.446584526e-08,H1N1_Human_GU562457_A/Perm/01/2009|2009.899:-9.446584526e-08):7.682349961e-07,H1N1_Human_HM104484_A/Yaroslavl/IIV-198/2009|2009.926:0.001319996667):1.32850934e-06,H1N1_Human_CY069129_A/Madrid/INS298/2009|2009.896:0.0004399951809):1.27740927e-06,H1N1_Human_GU371258_A/Orenburg/IIV2974/2009|2009.874:0.0004373341593):1.928789762e-06,H1N1_Human_JN596866_A/Omsk/01/2009|2009.611:0.0008808853672):4.025599694e-06,H1N1_Human_KM437825_A/Finland/776N/2010|2010.500:0.001317039693):1.831028298e-05):0.0001131914385,(((((H1N1_Swine_CY116335_A/swine/England/MD0040352R/2009|2009.500:0,H1N1_Swine_KR701094_A/swine/England/1353/2009|2009.915:0):0.0004389963354,H1N1_Swine_CY115988_A/swine/England/1464/2010|2010.937:4.535411505e-07):2.902305682e-05,H1N1_Swine_KR699849_A/swine/England/063414/2011|2011.392:0.005296493532):0.0001909996953,H1N1_Swine_KU245744_A/swine/Poland/1889614/2014|2014.973:0.007904797678):0.002214845243,H1N1_Human_GU451255_A/Tver/IIV2969/2009|2009.868:0.0006736508318):0.0003342540249):0.0001281458412,(H1N1_Human_JN596865_A/Orenburg/01/2009|2009.595:0.001293638384,H1N1_Human_KC781898_A/Alabama/01/2010|2010.008:0.001355969023):0.0002683316423):0.0002117101386,(H1N1_Human_GU727830_A/IIV-Anadyr/177/2009|2009.923:0.001324062022,H1N1_Human_JN596869_A/Kurgan/01/2009|2009.605:-0.0004432017193):3.273395108e-05):0.0003165600303,((H1N1_Human_KJ690429_A/Uganda/MUWRP-224/2010|2010.860:0.002187672505,H1N1_Human_CY128106_A/Viet_Nam/835/2009|2009.567:1.753173261e-05):0.0002160387516,(H1N1_Human_KJ856071_A/Sri_Lanka/2008/2009|2009.912:0.0008839558372,H1N1_Human_KJ856064_A/Sri_Lanka/2005/2009|2009.904:0.0008764998346):0.001562287604):0.000136904375):4.561752897e-05,(((((((((((((H1N1_Human_KJ690508_A/Uganda/MUWRP-243/2011|2011.274:0.001287210126,H1N1_Human_KJ690531_A/Uganda/MUWRP-240/2011|2011.101:0.001354064356):0.001315558872,H1N1_Human_CY129661_A/Brooklyn/INS549/2011|2011.225:0.002683050864):0.0004435850747,H1N1_Human_CY081066_A/Ontario/3620/2010|2010.896:0.001325841187):0.001237808497,(H1N1_Human_CY129981_A/Warsaw/INS620/2011|2011.082:0.001314470547,H1N1_Human_CY129989_A/Warsaw/INS621/2011|2011.093:0.0004443369283):0.00346480329):0.001042975793,(H1N1_Human_KC881840_A/Pennsylvania/17/2010|2010.874:0.002194063195,H1N1_Human_KM437689_A/Finland/1529N/2011|2011.500:0.0008901074428):0.002153473457):0.0001527877861,H1N1_Human_JF265677_A/India/Blore/2010|2010.219:0.003656402495):0.000689081227,((H1N1_Human_KC881940_A/New_Mexico/06/2011|2011.140:0.0008598810764,H1N1_Swine_KM028524_A/swine/Hong_Kong/830/2011|2011.148:0.0004600894746):0.002648941522,H1N1_Human_CY062818_A/Odense/INS143/2009|2009.860:0.001794490204):0.0003178687519):0.0001226450381,(((H1N1_Human_JX262204_A/India/GWL02/2011|2011.644:-5.204145037e-06,H1N1_Human_JX262203_A/India/GWL01/2011|2011.644:0.0004444609902):0.000862986421,H1N1_Human_JF265678_A/India/GWL_DSC/2010|2010.688:0.005787585068):0.002930061083,(H1N1_Human_GU592896_A/Barnaul/04/2009|2009.962:0,H1N1_Human_GU560023_A/Tomsk/06/2009|2009.890:0):0.00108578262):0.0002501131246):6.221427193e-05,((((((((H1N1_Human_AB539736_A/Shanghai/P1/2009|2009.721:-7.684600349e-06,H1N1_Human_CY096042_A/Hubei/99/2009|2009.775:0.002207726238):2.27802585e-06,H1N1_Swine_HQ695990_A/swine/Jangsu/504/2010|2010.038:0.001322543308):3.306584701e-07,(H1N1_Swine_JQ695884_A/swine/Shandong/811/2009|2009.500:-2.882730473e-06,H1N1_Swine_JQ695892_A/swine/Shandong/854/2009|2009.500:0.0004421395756):0.0004395557772):1.189089415e-06,(H1N1_Swine_HQ695941_A/swine/Jangsu/46/2010|2010.038:0.0008818257975,H1N1_Human_HM189309_A/Chita/CRIE-8/2009|2009.836:-2.901021652e-06):0.0004390758326):3.349256995e-06,(H1N1_Human_KC473861_A/Guangzhou/GIRD74/2010|2010.570:0.0008786847903,H1N1_Human_CY095859_A/Hubei/74/2009|2009.871:0.00133090654):0.0004381768619):5.033189205e-06,H1N1_Human_JN032403_A/Changchun/01/2009|2009.860:0.002205988659):2.669357906e-06,((((H1N1_Swine_HQ541694_A/swine/Heilongjiang/44/2009|2009.786:0.002219019184,H1N1_Swine_HQ541711_A/swine/Yunnan/74/2010|2010.038:-1.381494621e-05):0.000885958054,H1N1_Swine_HQ541703_A/swine/Heilongjiang/105/2009|2009.786:0.0004443294992):0.0003269045507,(H1N1_Human_CY065992_A/Ulgii/9911/2009|2009.940:0.001771963608,H1N1_Human_JN207841_A/Zhejiang/89w/2009|2009.827:0.0004325876102):0.0003439486588):5.553968377e-05,H1N1_Human_GU480948_A/Almati/01/2009|2009.500:0.0003813619305):5.385860899e-05):6.444418371e-06,H1N1_Human_HM230700_A/Zhoushan/1/2009|2009.885:0.003538670764):9.397864094e-05):0.0001379583215,(H1N1_Human_CY071062_A/Vienna/INS368/2010|2010.011:0.0008332350745,H1N1_Human_CY063050_A/Bochum/INS187/2009|2009.940:0.0004911884444):0.0002581509432):3.806058395e-05,(H1N1_Human_CY103903_A/Guangdong/5301/2009|2009.500:0.0004928845999,H1N1_Human_CY089621_A/Nanchang/8011/2009|2009.973:0.002591286038):0.0002952451347):1.572632351e-05,((H1N1_Swine_JF275948_A/swine/Nanchang/6/2010|2010.033:0.0004415075784,H1N1_Swine_JF275924_A/swine/Nanchang/3/2010|2010.033:-2.250733275e-06):0.0004118181957,(H1N1_Swine_JF956825_A/swine/OH/9838/2011|2011.140:0.003553256274,H1N1_Human_KC781391_A/Alaska/01/2010|2010.101:0.00220619578):0.0004634519811):0.0002867390435):2.325278313e-05,(H1N1_Human_HM230708_A/Zhoushan/52/2009|2009.964:0.001274271963,H1N1_Human_HM173606_A/Blagovechensk/01/2009|2009.863:0.0009302792554):0.0003271043221):7.681090624e-05):2.42735021e-05,((((((((((H1N1_Human_KC781453_A/Louisiana/01/2010|2010.090:0.0004457305068,H1N1_Human_KC781254_A/Georgia/06/2010|2010.096:0.0004341078743):3.497121942e-06,(H1N1_Human_CY063186_A/California/VRDL10/2010|2010.112:0.0004336110643,H1N1_Human_CY072333_A/Newark/INS318/2009|2009.953:5.940586899e-06):0.0008787874469):0.0004385085975,(H1N1_Swine_KR859636_A/swine/Illinois/A00970252/2010|2010.208:0.00132513545,H1N1_Swine_JQ612488_A/swine/Hungary/7380/2010|2010.216:0.003093430896):4.060416211e-06):2.338742347e-06,(H1N1_Human_KC780501_A/Utah/02/2010|2010.110:0.001786412747,H1N1_Human_KC781395_A/Nebraska/02/2010|2010.189:0.002206608121):0.0008901948474):1.400501158e-06,H1N1_Human_CY067642_A/Oslo/INS219/2009|2009.819:0.000434370438):5.126652618e-06,(((((H3N2_Swine_CY245992_A/swine/Alberta/SD0123/2015|2015.803:0.0228300764,H1N1_Human_KC780753_A/Illinois/15/2009|2009.847:0.001356566073):0.0004500587202,H1N1_Human_CY061585_A/Texas/JMS401/2010|2010.005:0.001777934051):0.0003254261932,H1N1_Human_KC780540_A/New_Jersey/01/2010|2010.000:0.00122119792):6.783097884e-05,H3N1_Swine_KC222513_A/swine/Wuerusreuth/IDT10990/2009|2009.877:0.000863656999):1.842581707e-05,(((H1N1_Human_CY071070_A/Tallinn/INS372/2009|2009.975:0.0004385641349,H1N1_Human_CY071294_A/Athens/INS414/2010|2010.096:0.001320849816):1.967111209e-05,H1N1_Swine_KJ847629_A/swine/Italy/6352-11/2013|2013.038:0.006668916873):0.0003285513847,H1N1_Swine_KM519955_A/swine/UP-India/IVRI01/2009|2009.340:0.002111256696):9.990543086e-05):9.88427038e-06):1.70669515e-06,H1N1_Human_KC782024_A/Vermont/01/2010|2010.093:0.001320903864):0.000221454026,((H1N1_Human_GQ377038_A/Massachusetts/06/2009|2009.315:0.0004369150332,H1N1_Human_KC781752_A/North_Carolina/37/2009|2009.690:0.004426057551):2.567783356e-05,H1N1_Human_KC780893_A/Nevada/01/2010|2010.030:0.001749105987):0.0002223075079):0.000127541349,((H1N1_Human_JQ431392_A/Reunion/2154-2-M5E/2009|2009.677:0.0004427794956,H1N1_Human_GU367334_A/Salekhard/01/2009|2009.500:0.0004360290007):0.0002191580192,H1N1_Human_CY083824_A/Los_Angeles/INS423/2010|2010.096:0.001104848167):0.0001340854049):6.100726531e-05,(H1N1_Human_GU480935_A/Irkutsk/02/2009|2009.500:0.0008708488617,H1N1_Swine_KM507538_A/swine/Brazil/12A/2010|2010.088:0.0004494299442):0.0004155245748):1.049939539e-05):9.088092824e-06,((((((((((((((((((((H1N1_Swine_AB704820_A/swine/Chachoengsao/NIAH107037-22/2011|2011.123:-3.146205117e-06,H1N1_Swine_AB704852_A/swine/Chachoengsao/NIAH107037-29/2011|2011.123:0.0004424030503):0.003551621248,H1N1_Human_CY112066_A/Hong_Kong/H090-779-V22/2009|2009.600:0.0004309413835):4.667076592e-06,H1N1_Swine_JF714033_A/swine/MB/10422/2009|2009.510:0.001324404619):1.380389748e-06,H1N1_Human_CY060739_A/Ontario/9698/2009|2009.452:0.0004358513494):5.616766193e-06,((H1N1_Human_GQ402186_A/Canada-MB/RV2020/2009|2009.408:0,H1N1_Human_GQ402182_A/Canada-MB/RV1977/2009|2009.386:0):0.0004403265302,H1N1_Human_GQ200292_A/Shandong/1/2009|2009.353:-7.748790606e-07):0.0004348126232):3.996539273e-06,(H3N2_Swine_CY158776_A/swine/Manitoba/SG1438/2011|2011.852:0.00715846028,H1N1_Human_GQ894916_A/Rhode_Island/07/2009|2009.500:0.0008713248941):4.270131722e-06):1.540181293e-05,H1N1_Human_KC780861_A/Wyoming/16/2009|2009.836:0.002200993287):0.0002110734991,((H3N2_Swine_AB704804_A/swine/Chonburi/NIAH106952-028/2011|2011.123:0,H3N2_Swine_AB704796_A/swine/Chonburi/NIAH106952-026/2011|2011.123:0):0.004400236411,H1N1_Swine_JF713998_A/SW/SK/12-71/2009|2009.548:0.001809789013):0.0002365770227):5.243916387e-05,((H1N1_Human_GQ465667_A/Canada-AB/RV1644/2009|2009.329:-1.332148035e-05,H1N1_Swine_GQ150325_A/swine/Alberta/OTH-33-8/2009|2009.500:0.002219018474):0.0009186569206,(H1N1_Avian_HM370972_A/turkey/Ontario/FAV114-17/2009|2009.838:0.0004435868707,H1N1_Avian_HM370957_A/turkey/Ontario/FAV110/2009|2009.808:0.0004352216256):0.001313127358):0.0002785831371):3.372219868e-05,(H1N1_Human_HM241715_A/Nsk/NIV10348/2009|2009.682:0.007091806292,H1N1_Human_GQ168870_A/Indiana/09/2009|2009.304:7.422582798e-06):0.0003178762094):6.769538249e-05,(((H1N1_Human_CY049872_A/Cherry_Point/WR0102/2009|2009.332:0,H1N1_Human_CY049817_A/Craven/WR0019/2009|2009.340:0):2.570188039e-05,H1N1_Human_CY073291_A/Silver_Spring/WRAIRSP510P20/2009|2009.460:0.003061785084):0.000217397856,(H1N1_Human_GQ200223_A/Kansas/02/2009|2009.310:0.0004452597477,H1N1_Human_CY044192_A/San_Antonio/PR921/2009|2009.282:0.0004336650282):0.0002265108437):0.000162232431):5.309450159e-05,((((((((H1N1_Human_CY083037_A/Dakar/WRAIR0020T/2010|2010.126:0.0004436679071,H1N1_Swine_KX571194_A/swine/Quebec/1698189/2014|2014.055:-4.411061985e-06):2.210897248e-06,H1N1_Swine_KC477397_A/swine/Cotes_dArmor/110466/2010|2010.090:-2.210897248e-06):7.715929464e-06,H1N1_Human_CY083029_A/Dakar/WRAIR0019T/2010|2010.068:0.001311081534):0.0008846106182,H1N1_Human_CY041957_A/Santo_Domingo/572N/2009|2009.392:0.0004358290783):0.0004348066767,H1N1_Human_CY043107_A/Santo_Domingo/568T/2009|2009.397:0.0004460498644):0.0004474629151,H1N1_Human_CY083476_A/Chicago/WRAIR1690P/2009|2009.784:0.003543232286):0.0004375649346,((((H1N1_Human_GQ396729_A/Tennessee/05/2009|2009.321:-2.303063962e-06,H1N1_Human_GQ200229_A/Alabama/02/2009|2009.318:0.0004418547151):0.0004397131878,(H1N1_Human_GQ214149_A/Paris/2580/2009|2009.326:0,H1N1_Human_GQ465665_A/Canada-PQ/RV1586/2009|2009.315:0):0.0004401251933):2.534073576e-06,H1N1_Human_CY053078_A/Houston/13OS/2009|2009.321:-3.196418966e-06):2.550506336e-06,H1N1_Human_GQ385297_A/Toronto/0462/2009|2009.397:0.0008771601677):5.087815854e-06):2.168239165e-06,((((((H1N1_Human_GU234169_A/Ekaterinburg/01/2009|2009.500:0,H1N1_Human_GU234179_A/Chita/01/2009|2009.500:0):0,(H1N1_Human_GQ496152_A/Vladivostok/IIV18/2009|2009.559:0,H1N1_Human_GQ496139_A/Vladivostok/IIV17/2009|2009.553:0):0):0.0004424134686,H1N1_Human_GU433032_A/Tomsk/03/2009|2009.545:-2.861817481e-06):1.435726615e-06,H1N1_Human_GQ166228_A/Sichuan/1/2009|2009.353:-1.435726615e-06):9.398464513e-07,H1N1_Human_GQ455029_A/Nanjing/2/2009|2009.458:0.0008785843638):2.870005834e-05,H1N1_Human_GU562465_A/Karasuk/01/2010|2010.008:0.0004104963876):0.0004384700795):0.0004348031445):2.543675518e-06,((((((((((((((H1N1_Human_GQ223441_A/GuangzhouSB/01/2009|2009.375:-4.257680585e-06,H1N1_Human_KC781805_A/Oregon/11/2009|2009.460:0.0004435145257):0.0008803736772,H1N1_Human_CY053253_A/Brownsville/35H/2009|2009.400:0.0004403440466):1.182556986e-06,H1N1_Human_GQ132136_A/Canada-NS/RV1538/2009|2009.500:-2.177575436e-06):1.093947849e-06,H1N1_Human_GQ373259_A/Toronto/3141/2009|2009.310:-1.093947849e-06):5.495785625e-07,H1N1_Human_GQ465664_A/Canada-NS/RV1565/2009|2009.326:-5.495785625e-07):1.688194414e-06,H1N1_Human_GQ433894_A/Jiangsu/1/2009|2009.452:0.0004379833729):0.0004397123012,H1N1_Human_CY147890_A/Mexico/24052/2009|2009.318:-4.118289095e-07):5.32916798e-08,((((((H1N1_Human_GQ463197_A/Hunan/SWL3/2009|2009.447:0.001321505304,H1N1_Human_GQ200260_A/Nebraska/02/2009|2009.247:0.0004401208767):2.640690541e-07,H1N1_Human_CY147842_A/Mexico/24045/2009|2009.299:0.0004396551215):1.0468934e-06,H1N1_Human_GQ402178_A/Canada-SK/RV1798/2009|2009.342:0.0004388722971):6.318961427e-07,H1N1_Human_JQ409131_A/Helsinki/Vi2/2009|2009.447:-1.50152944e-06):4.990160138e-07,H1N1_Human_CY052718_A/Texas/45140902/2009|2009.701:0.000879105217):3.126469101e-07,H1N1_Human_GQ402179_A/Canada-QC/RV1954/2009|2009.373:-7.105152857e-07):3.5795758e-07):7.930852971e-08,H1N1_Human_GQ465670_A/Canada-SK/RV1794/2009|2009.345:-2.849331596e-07):1.439203204e-07,H1N1_Human_GQ465668_A/Canada-PQ/RV1758/2009|2009.348:-1.439203204e-07):7.270201753e-08,H1N1_Human_GQ117070_A/Minnesota/02/2009|2009.318:-7.270201753e-08):3.672966511e-08,H1N1_Human_CY051214_A/Wisconsin/629-D01414/2009|2009.485:-3.672966511e-08):1.855814658e-08,H1N1_Human_GQ223412_A/Beijing/501/2009|2009.384:-1.855814658e-08):9.377786836e-09,H1N1_Human_GQ160811_A/Korea/01/2009|2009.332:-9.377786836e-09):1.240930277e-06):1.759917851e-06,H1N1_Human_CY046940_A/Netherlands/602/2009|2009.323:0.0004395440588):1.957417587e-06,H1N1_Human_GQ225378_A/Beijing/3/2009|2009.381:0.0004372183515):0.0002118089532,((H1N1_Human_CY083436_A/Ft-Benning/WRAIR1669P/2009|2009.745:0.002642474388,H1N1_Human_CY083205_A/New_Jersey/WRAIR1504P/2009|2009.551:0.0008859336055):0.0003598898186,H1N1_Human_CY083612_A/Lima/WRAIR9202F/2009|2009.501:0.00096150565):0.00154623868):5.568748184e-05,H1N1_Human_GQ465666_A/Canada-ON/RV1589/2009|2009.318:-0.0001621124295):4.080357671e-05,(((((((((H1N1_Human_CY176713_A/Minneapolis/INS3_675/2012|2012.156:0.004428577441,H1N1_Human_KJ943215_A/Santiago/p21d3/2011|2011.586:0.0004316842796):0.002233126,H1N1_Human_KU322178_A/Parma/7/2011|2011.500:0.0004273163703):9.32094586e-06,H1N1_Human_CY160647_A/Peru/PER045/2011|2011.915:0.002204205811):4.46578295e-06,H1N1_Human_KU322148_A/Parma/644/2010|2010.500:-1.283883908e-05):0.0004508955144,H1N1_Human_KJ856010_A/Sri_Lanka/1082/2011|2011.038:-9.911515346e-06):1.167137065e-05,H1N1_Human_KJ856197_A/Sri_Lanka/2290/2011|2011.090:0.001755128555):0.0009192726019,(H1N1_Human_KJ856157_A/Sri_Lanka/21406/2010|2010.696:0.0008472086718,H1N1_Human_KJ856119_A/Sri_Lanka/20894/2010|2010.918:0.003126990875):0.002209180598):0.00206636212,((H1N1_Swine_JX987187_A/swine/Nanjing/50/2011|2011.151:3.837732911e-05,H1N1_Human_HM773207_A/Jiangsu/2/2009|2009.866:0.0008405474468):0.0004011051011,H3N2_Swine_KM507508_A/swine/Brazil/365-11-7/2011|2011.858:0.01010719896):0.0003446552784):0.0002469211709,H1N1_Human_KC781316_A/Mississippi/01/2009|2009.362:0.0008255823288):0.0002979640675):6.665117125e-05,((((((H1N1_Human_KR271580_A/Mexico/241001/2014|2014.027:0.002279126435,H1N1_Human_KR271532_A/Mexico/101812/2013|2013.962:0.002144876453):0.0007046837495,H1N1_Human_KR271604_A/Mexico/631812/2013|2013.945:0.0006285912282):0.0008457824912,H1N1_Human_KR271564_A/Mexico/200102/2014|2014.038:0.0002551641502):0.001335991983,H1N1_Human_CY073085_A/Ankara/WRAIR1435T/2009|2009.866:0.001543155072):0.0001864707622,(H1N1_Human_CY083085_A/Bogota/WRAIR0442T/2009|2009.463:0.0004449908836,H1N1_Human_CY065767_A/Canada/GFA0402/2009|2009.285:0.0004338176127):0.0003092325246):3.766786924e-05,H1N1_Human_CY049920_A/New_Bern/WR0670/2009|2009.449:0.000927172177):0.0003838601138):4.07147965e-05,((H1N1_Swine_GU324340_A/swine/Taiwan/TD-4119B2/2009|2009.841:0.0008529371284,H1N1_Swine_HQ393490_A/swine/Taiwan/TD-2542/2010|2010.666:0.007156782024):0.000454990984,H1N1_Swine_HQ728091_A/swine/Taiwan/HL-1125/2009|2009.899:-2.118548641e-05):0.00132393962):1.2621873e-05):4.2595191e-06,(((H1N1_Human_CY069241_A/Munich/INS365/2009|2009.937:0.001319501629,H1N1_Human_CY071374_A/Newark/INS429/2010|2010.173:0.00132410155):0.0007737206358,H1N1_Human_HM157255_A/Yaroslavl/IIV-196/2009|2009.923:0.0007748477181):5.533409155e-05,((H1N1_Human_GU108483_A/Zhejiang-Yiwu/11/2009|2009.679:-5.695473631e-06,H1N1_Human_CY095760_A/Zhejiang/3/2009|2009.518:0.001325081815):0.0004417755063,H1N1_Human_CY069097_A/Guam/NHRC0026/2009|2009.551:-1.027164147e-06):0.000387952933):5.194700507e-05):1.125746949e-06,H1N1_Human_CY044144_A/Bogota/0466N/2009|2009.479:-1.033942212e-06):3.012148027e-07,(H1N1_Human_KC780414_A/Florida/01/2010|2010.014:0.001321241833,H1N1_Human_GQ288369_A/Fuzhou/01/2009|2009.403:-9.630270691e-07):2.433350959e-07):1.687918785e-07,H1N1_Human_CY065571_A/England/385/2009|2009.414:-4.410668277e-07):1.427492174e-07,(H1N1_Human_KC780696_A/Indiana/03/2010|2010.090:0.0008789273721,H1N1_Human_GQ323502_A/Michigan/06/2009|2009.332:-4.486987308e-07):1.507219397e-07):9.083034169e-08,((H1N1_Human_KC780491_A/Wisconsin/01/2010|2010.063:-1.088699023e-06,H1N1_Human_CY065759_A/British_Columbia/GFA0401/2009|2009.285:0.001320478731):4.300480871e-07,H1N1_Human_KC781927_A/Virginia/24/2009|2009.419:-4.300480871e-07):1.957141695e-07):1.318160167e-08,(((H1N1_Human_GU136088_A/Yamaguchi/21/2009|2009.419:0.0004392792024,H1N1_Human_CY066766_A/Pensacola/INS211/2009|2009.858:0.0004395292939):3.151495237e-07,H1N1_Human_CY043162_A/New_York/3418/2009|2009.359:0.000438982327):2.593638079e-08,((H1N1_Human_CY121847_A/South_Carolina/10/2010|2010.500:0.0004391388946,H1N1_Human_KJ130193_A/New_Zealand/2047/2009|2009.479:0.0008802511376):4.378667617e-07,H1N1_Human_FN434448_A/Quebec/147365/2009|2009.500:-4.378667617e-07):2.00630151e-07):1.748229898e-08):2.950292518e-09,(((H1N1_Human_KJ690405_A/Uganda/MUWRP-066/2009|2009.592:0.0008792476993,H1N1_Human_CY056131_A/District_of_Columbia/INS33/2009|2009.816:0.0004392585838):2.298756559e-07,H1N1_Human_CY055557_A/Australia/10/2009|2009.548:-3.922066911e-07):1.483796185e-07,((H1N1_Human_JQ409139_A/Helsinki/Vi3/2009|2009.447:-1.479788585e-06,H1N2_Swine_CY086877_A/swine/Indiana/24-0218/2010|2010.140:0.00176089374):5.336930502e-07,H1N1_Human_GQ351287_A/Italy/85/2009|2009.449:-5.336930502e-07):2.963174633e-07):9.937753998e-09):1.638150874e-08,((((((((((H1N1_Human_KP637835_A/Thailand/IY07144/2010|2010.107:0.0008810758215,H1N1_Swine_KC833438_A/swine/Thailand/NS393/2009|2009.619:0.0004383142108):3.069270394e-06,H1N1_Human_KP637451_A/Thailand/PY08016/2009|2009.559:-3.069270394e-06):0.0004372420374,(H1N1_Swine_CY080437_A/swine/QLD/09-02865-07/2009|2009.644:0.0004428818616,H1N1_Human_KJ130161_A/New_Zealand/1212b/2009|2009.449:-3.625016444e-06):3.674426708e-06):4.387956927e-05,H1N1_Human_GQ225354_A/Shanghai/1/2009|2009.389:-4.415982515e-05):0.0004273265026,(((H1N1_Human_GU136065_A/Hiroshima/207/2009|2009.496:0,H1N1_Human_HM569682_A/Argentina/19527/2009|2009.452:0):0.00087379203,H1N1_Human_GU136078_A/Myanmar/JP133/2009|2009.553:0.0008875102304):4.163376137e-06,H1N1_Human_CY128178_A/Viet_Nam/13032015/2009|2009.633:0.001316258868):1.414203356e-05):0.0003891658536,H1N1_Human_KC780319_A/Georgia/25/2009|2009.989:0.002605227808):4.892635131e-05,H1N1_Human_CY044168_A/Bethesda/SP506/2009|2009.455:-1.726261966e-06):6.567910048e-07,H1N1_Human_GQ160545_A/Ohio/07/2009|2009.310:-6.567910048e-07):3.087357144e-07,((H1N1_Human_CY075434_A/Chile/4064/2009|2009.518:0.0004423736017,H1N1_Human_CY075210_A/Chile/1603/2009|2009.452:0.0004364348947):0.0004410525896,H1N1_Human_FJ998205_A/Canada-ON/RV1527/2009|2009.310:-5.416091543e-07):2.408009594e-07):3.734699094e-08,H1N1_Human_CY065723_A/England/434/2009|2009.427:-3.121153278e-07):6.361046975e-08):3.310149457e-08,((H1N1_Human_GQ225362_A/Fujian/1/2009|2009.386:-1.419414594e-06,H1N1_Human_CY072525_A/Athens/INS349/2009|2009.967:0.001760833366):5.209900583e-07,H1N1_Swine_KX571198_A/swine/Quebec/1709376/2015|2015.118:-5.209900583e-07):2.609215926e-07):1.63958674e-07,H3N2_Swine_KX571192_A/swine/Quebec/1557833/2013|2013.014:-4.169667297e-07):1.531306049e-07,(((((((((((((((H1N1_Human_JN714505_A/Volgograd/CRIE-DMV/2011|2011.096:0.0004365570843,H1N1_Human_JN185090_A/Tula/CRIE-SIA/2011|2011.066:0.0004419215891):0.0004424369817,H1N1_Human_KM437665_A/Finland/1520N/2011|2011.500:0.0004389001669):0.0004391495028,H1N1_Human_KU322179_A/Parma/641/2010|2010.500:0.0004414458034):0.002658947835,H1N1_Human_CY096225_A/Melbourne/INS467/2010|2010.641:0.000877158869):0.0004636039144,(((H1N1_Human_CY093055_A/Chile/78/2010|2010.625:0.0008813883246,H1N1_Human_CY092669_A/Sydney/DD3-41/2010|2010.649:0.0004403622847):7.913745251e-06,H1N1_Human_JN187169_A/Taiwan/5270/2010|2010.679:0.00131413769):1.049544551e-05,H1N1_Human_KT180649_A/Singapore/DMS133/2010|2010.581:0.001754951252):0.0004298861168):0.0003445681458,H1N2_Swine_KM027636_A/swine/Guangdong/3583/2011|2011.819:0.008408583605):7.914958101e-05,((H1N1_Swine_JN375011_A/swine/Guangdong/275/2010|2010.077:0.001315965018,H1N1_Human_AB704475_A/Tochigi/2/2010|2010.033:0.0004434489336):2.20950186e-06,H1N1_Human_CY053487_A/Taiwan/167/2009|2009.712:-2.447481122e-06):4.459911972e-06):0.0003556662247,((((H1N1_Swine_KM027564_A/swine/Guangdong/NS2765/2011|2011.627:0.0008701901459,H1N1_Swine_KM027684_A/swine/Guangdong/NS3704/2011|2011.858:0.000890265526):0.003964458498,H1N1_Swine_JN375006_A/swine/Guangdong/1430/2010|2010.345:0.0009147714213):0.003017920314,H3N2_Swine_MH061564_A/swine/Mexico/10499819/2014|2014.252:0.01385870775):0.0003063507889,H1N1_Human_KT180741_A/Singapore/DMS847/2009|2009.685:0.0002225533494):0.0001269708356):9.697172924e-05,((H1N1_Human_GU136074_A/Myanmar/60/2009|2009.482:-1.822512833e-06,H1N1_Human_CY119385_A/Malaysia/2076039/2009|2009.586:0.0008828444736):0.000438376544,H1N1_Human_CY111970_A/Hong_Kong/H090-761-V10/2009|2009.578:0.0004414618371):3.75036625e-06):4.179200293e-06,((H1N1_Human_AB704483_A/Tochigi/10/2010|2010.030:0.002208411289,H1N1_Swine_AB910576_A/swine/Chiba/30/2012|2012.285:0.007171227477):0.001225410138,H1N1_Human_CY083109_A/Quito/WRAIR0617N/2009|2009.764:0.003454942515):7.950533171e-05):9.536254403e-06,H1N1_Human_KT180687_A/Singapore/DMS41/2009|2009.759:0.001773278122):0.0002294043764,((((((H3N1_Swine_KC471430_A/swine/Korea/CY03-12/2012|2012.175:0,H3N1_Swine_KC471438_A/swine/Korea/CY03-13/2012|2012.175:0):7.604267292e-18,H1N1_Swine_KC471366_A/swine/Korea/CY01-04/2012|2012.003:-7.604267292e-18):7.617310632e-18,H1N1_Swine_KC471342_A/swine/Korea/CY11-01/2011|2011.888:-7.617310632e-18):7.630398795e-18,H1N1_Swine_KC471382_A/swine/Korea/CY01-06/2012|2012.041:-7.630398795e-18):7.643532011e-18,H1N1_Swine_KC471350_A/swine/Korea/CY11-02/2011|2011.888:-7.643532011e-18):0.005761892958,H1N1_Human_KF918700_A/Beijing/132/2010|2010.844:0.0008989270889):0.000225571321):0.0005277661625,(H1N1_Human_KC780677_A/West_Virginia/13/2009|2009.647:0.0008776613432,H1N1_Swine_KF683611_A/swine/Brazil/107-3A/2010|2010.532:0.00309817773):0.0003245031977):6.466097356e-05,H1N1_Human_CY047784_A/Argentina/7785/2009|2009.452:0.0003850861379):5.509165503e-05,H1N1_Human_CY072933_A/Managua/4063-01/2009|2009.663:-1.198455665e-06):4.611836203e-07):6.648862931e-08,H1N1_Human_GQ232082_A/Guangdong/02/2009|2009.400:-6.208337921e-07):1.953897583e-07):7.363477178e-07,H1N1_Human_GU433040_A/Novosibirsk/02/2009|2009.551:-1.840891122e-06):8.162690582e-06,(((((H1N1_Swine_KM496992_A/swine/Brazil/66/2011|2011.279:0.008031993609,H1N1_Human_GQ246613_A/Moscow/01/2009|2009.384:-1.818334098e-05):4.655729168e-05,H1N1_Swine_CY159464_A/swine/Arkansas/SG1499/2010|2010.608:0.003087345688):0.0001946892205,H1N1_Human_GQ330652_A/Moscow/IIV03/2009|2009.419:-0.0002163236535):0.0001646537291,H1N1_Human_CY066710_A/Vienna/INS291/2009|2009.882:0.0003866055108):2.873731018e-05,(((H1N2_Swine_KU976736_A/swine/Mexico/AVX50/2013|2013.233:0.00584186883,H1N1_Swine_CY207092_A/swine/Colombia/1/2011|2011.455:0.006269956834):0.0003436834234,(H1N1_Swine_KR699865_A/swine/England/080012/2011|2011.529:0.004049060803,H1N1_Swine_KR700418_A/swine/England/045033/2013|2013.085:0.009897962676):0.0008152533193):0.0002512977895,H1N1_Human_KC780084_A/South_Carolina/18/2009|2009.707:0.0002233090573):0.0001996230264):1.718828565e-05):1.137265628e-06,(((H1N1_Human_GQ283485_A/Italy/49/2009|2009.400:0.0004540904661,H1N1_Human_KY888158_A/Kerala/RGCBA923/2009|2009.762:0.002636522825):0.0003270904111,H1N1_Human_HM014331_A/Guangzhou/GIRD07/2009|2009.605:0.00165931007):6.249506813e-05,(H1N1_Human_KC780579_A/Virginia/01/2010|2010.055:0.0009024614271,H1N1_Swine_KM489586_A/swine/Ontario/46/2012|2012.507:0.007117224639):0.0003924672114):3.629869441e-05):6.586406705e-06,(((((((((((((((H3N2_Swine_KM029436_A/swine/Hong_Kong/NS2168/2012|2012.468:0.0004299224387,H3N2_Swine_KM061015_A/swine/Guangxi/NNXD/2013|2013.247:0.002660231767):0.000887864224,H3N2_Swine_KM029428_A/swine/Hong_Kong/NS1651/2012|2012.392:0.001320283718):0.000442161248,(H3N2_Swine_KM028548_A/swine/Hong_Kong/NS2810/2011|2011.551:0,H3N2_Swine_KM028628_A/swine/Hong_Kong/NS2822/2011|2011.551:0):0.001773554882):6.991499385e-06,H3N2_Swine_KM028012_A/swine/Guangxi/2242/2011|2011.597:-1.523450315e-05):1.375968614e-05,(H3N2_Swine_KM028436_A/swine/Guangxi/NS3900/2011|2011.995:0.0003966660848,H3N2_Swine_KM028460_A/swine/Guangxi/508/2012|2012.189:0.002245943368):0.0008753688217):3.53223812e-05,H3N2_Swine_KM029892_A/swine/Guangxi/NS2394/2012|2012.668:0.004862567694):0.0002118532607,(H3N2_Swine_KM027612_A/swine/Guangdong/3494/2011|2011.800:0,H3N2_Swine_KM027620_A/swine/Guangdong/3502/2011|2011.800:0):0.001558406831):0.003125199883,((H1N2_Swine_AB914497_A/swine/Chiba/119/2012|2012.786:0.01121282055,H3N2_Swine_JQ220532_A/swine/Guangxi/NS2783/2010|2010.849:0.003627785383):0.0009847742452,(H1N1_Swine_AB911598_A/swine/Hiroshima/52/2011|2011.871:0.003998595266,H1N1_Swine_AB909395_A/swine/Hiroshima/8/2011|2011.038:0.004469543743):0.001560437141):4.945672043e-05):0.0001847788104,((((H1N1_Swine_JX045994_A/swine/Illinois/A01049981/2011|2011.373:0.001321878687,H1N1_Swine_JX099402_A/swine/Illinois/A01104012/2012|2012.066:0.003545157281):0.0004347271713,(H1N1_Swine_MG784568_A/swine/Nebraska/A02219793/2017|2017.641:0.0004560821626,H1N1_Swine_KF836370_A/swine/Illinois/A01227424/2013|2013.679:0.002189939366):0.009502272837):0.0002453471556,((H1N1_Swine_KC435073_A/swine/North_Dakota/A01104053/2012|2012.816:0.00512716731,H1N1_Swine_KC839544_A/swine/South_Dakota/A01202617/2011|2011.740:0.002437843761):0.0002447701397,H3N2_Swine_KF998039_A/swine/Minnesota/A01279377/2012|2012.885:0.007629311022):0.0002411992727):0.002926716329,(((H1N2_Swine_KR074336_A/swine/Minnesota/A01202453/2011|2011.532:0.005788418091,H1N1_Swine_HQ840316_A/swine/Minnesota/136B/2009|2009.663:-1.917529966e-05):9.612233546e-06,H1N1_Swine_HQ840303_A/swine/Minnesota/130A/2009|2009.666:-9.612233546e-06):4.598178471e-05,H1N1_Swine_KR074278_A/swine/Nebraska/A01049048/2010|2010.877:0.006190170602):0.0004361676609):0.000857057326):3.011152631e-06,H1N1_Human_CY057191_A/Dundgobi/9746/2009|2009.915:8.029876617e-06):0.0002087194289,(H1N1_Swine_AB910568_A/swine/Kagoshima/23/2012|2012.200:0.007129360641,H1N1_Human_KC781188_A/Wyoming/01/2010|2010.104:0.00132685564):0.0006535997482):0.0002353727353,((H1N1_Swine_AB911590_A/swine/Ibaraki/46/2010|2010.704:0.001762586589,H1N1_Human_KC780050_A/Washington/75/2009|2009.816:-3.779112938e-06):1.052898218e-05,H1N1_Human_KC781290_A/Washington/01/2010|2010.249:0.0004310428719):0.0004391964087):0.0001264973915,(H1N1_Human_KJ690389_A/Uganda/MUWRP-176/2010|2010.510:0.001810769853,H3N2_Swine_AB914505_A/swine/Tochigi/14/2013|2013.123:0.007554645201):0.00054031433):0.00016661609,((((((((((H3N2_Swine_JN409420_A/swine/Kansas/11-107824/2011|2011.208:0.005774344141,H1N1_Human_KC781515_A/Utah/51/2009|2009.647:0.0004299216886):5.54308976e-06,H1N1_Human_HM189562_A/Korea/CJ04/2009|2009.704:0.0004336247695):1.484255277e-06,H1N1_Human_KC782167_A/New_Mexico/16/2009|2009.849:0.00177126674):2.277125773e-06,H1N1_Human_CY054651_A/Russia/61/2009|2009.833:0.001765781137):1.283039665e-06,(H1N1_Human_KC780183_A/Montana/22/2009|2009.915:0.002451080389,H1N1_Swine_KJ764755_A/swine/Korea/GBCG01/2010|2010.123:0.001982227):0.000223591666):1.565980111e-06,(H1N1_Human_CY063010_A/Tallinn/INS182/2010|2010.008:0.0004453401387,H1N1_Human_CY063018_A/Tallinn/INS183/2010|2010.016:-6.083293572e-06):0.002211421051):1.03283212e-06,H1N1_Swine_CY158448_A/swine/Illinois/02957/2010|2010.068:0.001322282645):8.167493625e-06,(H1N1_Swine_KR057384_A/swine/Minnesota/A01049428/2011|2011.047:0.004002269537,H1N1_Human_KC781089_A/Iowa/14/2009|2009.932:0.002206510167):0.0004387005734):1.219349582e-05,(((H1N1_Human_CY066558_A/San_Diego/INS198/2009|2009.803:-4.754439613e-07,H1N1_Human_KC780927_A/Colorado/13/2009|2009.762:0.0004397322891):2.33063199e-06,H1N1_Human_CY071607_A/Ft_Carson/WR1448P/2009|2009.781:0.001757465502):0.0004525789357,H1N1_Swine_KC508555_A/swine/Colorado/A01203099/2011|2011.973:0.007573535297):0.0004506327756):0.0002114663075,(H1N1_Human_KC780778_A/Alaska/47/2009|2009.923:0.000425861655,H1N1_Swine_KR700565_A/swine/Denmark/10-1310-1/2011|2011.392:0.003551734581):0.0002368444413):0.0005215541264):8.630411075e-05,H1N1_Human_KJ690397_A/Uganda/MUWRP-093/2009|2009.726:0.0003887226116):3.749601013e-05):1.476353679e-05,((((H1N2_Swine_KM507524_A/swine/Brazil/232-11-13/2011|2011.625:0.002214685737,H1N2_Swine_KM507517_A/swine/Brazil/185-11-7/2011|2011.510:0.000875927554):0.00356838453,H1N1_Human_KC781074_A/Oklahoma/05/2009|2009.863:0.002210306388):0.0003194820137,H1N1_Human_FN434462_A/Quebec/144147/2009|2009.500:0.0003290536651):6.181688998e-06,(H1N1_Human_KC780305_A/Pennsylvania/31/2009|2009.923:0.001759603755,H1N1_Human_KP307943_A/Tomsk/273/2010|2010.500:0.001332316875):0.0003322053575):7.5828711e-05):3.368399811e-05,((((H1N1_Swine_KM496984_A/swine/Brazil/18/2012|2012.110:0.001724622122,H1N1_Swine_KP027598_A/swine/Brazil/G3P1/2013|2013.597:0.008088781315):0.004553212922,H1N1_Swine_KM029636_A/swine/Hong_Kong/NS3160/2010|2010.803:0.003537982981):0.0003072979838,H1N2_Swine_KU177210_A/swine/Zhejiang/SW64/2014|2014.123:0.003920773511):0.0003052147054,(H1N1_Human_JQ612496_A/Hungary/40/2009|2009.816:0.0009044678528,H1N2_Swine_AB914481_A/swine/Chiba/14/2012|2012.038:0.008005757441):0.0002332918418):0.0001474794904):1.056739136e-05,((((((((H3N2_Swine_KJ413892_A/swine/Ontario/204-76/2012|2012.638:0,H3N2_Swine_KJ413887_A/swine/Ontario/105-56/2012|2012.151:0):0.0004111106461,(H3N2_Avian_JN706697_A/turkey/Ontario/FAV-10/2011|2011.551:0.0004215467156,H3N2_Avian_JN683626_A/turkey/Ontario/FAV-9/2011|2011.148:0.0009001684608):0.001360428165):0.0002022008711,((H3N2_Swine_KF386788_A/swine/Michigan/A01432375/2013|2013.005:0.004471529234,H3N2_Swine_JX128273_A/swine/Indiana/A01202866/2011|2011.874:0.004925540285):0.0002772011519,H3N2_Swine_KX264691_A/swine/Ontario/G13/2014|2014.671:0.009690454638):0.0008839653866):0.0002448692272,H3N2_Swine_KX264688_A/swine/Ontario/G14/2014|2014.611:0.007145581437):0.0009609596859,H3N2_Swine_KU752449_A/swine/Indiana/A01812061/2015|2015.847:0.0155924248):0.004597448197,H3N2_Swine_KX571197_A/swine/Quebec/1603088/2014|2014.342:0.00244344085):0.0008061572638,((((H1N1_Human_CY062994_A/Vienna/INS179/2010|2010.011:0.0008813919726,H1N1_Human_CY067054_A/Aarhus/INS253/2009|2009.890:0.0004379943689):2.953890522e-06,H1N1_Human_KM437849_A/Finland/836N/2010|2010.500:0.0004357438425):1.907262599e-05,(H1N1_Human_CY066678_A/Tessenderlo/INS287/2009|2009.940:0.0004380963113,H1N1_Human_CY075074_A/Athens/INS393/2010|2010.014:0.001322764031):0.0004227499057):3.936615065e-05,((H1N1_Swine_CY116124_A/swine/England/373/2010|2010.011:0.001410975593,H1N1_Human_CY083556_A/Budapest/WRAIR2411N/2009|2009.923:0.003013027295):0.000332037958,(H1N1_Human_CY071382_A/Berlin/INS430/2010|2010.096:0.001388900164,H1N1_Swine_KR700166_A/swine/Spain/29113/2012|2012.066:0.01070614812):0.0003645114902):5.841876383e-05):0.0009825576489):0.000537399066,((((((H1N1_Swine_MH061620_A/swine/Mexico/8630550/2011|2011.734:-3.025659003e-06,H1N1_Swine_CY160251_A/swine/Mexico/SG1450/2011|2011.855:0.0004425773102):0.003006331065,H3N2_Swine_MH061628_A/swine/Mexico/8630588/2011|2011.734:0.004558854523):0.0008245188606,H1N1_Human_KC780362_A/North_Carolina/05/2010|2010.148:0.001388465126):0.0006322534766,((H3N1_Swine_MH061708_A/swine/Mexico/9684432/2013|2013.151:0.00623806115,H3N1_Swine_MH061700_A/swine/Mexico/9634750/2013|2013.082:0.001784270268):0.002863123662,(H1N1_Swine_MH061756_A/swine/Mexico/9741916/2013|2013.236:0.00357008999,H1N1_Swine_MH061652_A/swine/Mexico/9199572/2012|2012.488:0.001313319627):0.00369959972):0.002760034534):0.0001694112223,((((H1N1_Swine_CY195125_A/swine/Saskatchewan/SD0020/2013|2013.995:0.01027005985,H1N1_Swine_CY195438_A/swine/Saskatchewan/SD0053/2014|2014.923:0.01448515452):0.001007623512,H1N1_Swine_CY195478_A/swine/Alberta/SD0061/2014|2014.959:0.01265562197):0.002290254757,H1N1_Swine_KM489584_A/swine/Ontario/62/2012|2012.501:0.00574626665):0.0008162579492,H1N1_Swine_CY245872_A/swine/Saskatchewan/SD0110/2015|2015.458:0.01530692801):0.000469345974):0.0001192816949,((H1N1_Swine_KJ175136_A/swine/Guatemala/CIP049-IP070167/2010|2010.762:2.087319254e-06,H1N1_Swine_KJ175128_A/swine/Guatemala/CIP049-IP070166/2010|2010.762:-2.087319254e-06):0.003990905638,H1N1_Human_CY096609_A/Cambridge/INS528/2010|2010.216:0.001329646843):9.141671928e-05):0.00053856227):0.0001990796627):7.283621909e-05,((((((H1N2_Swine_MG962485_A/swine/Western_Australia/2577896X/2012|2012.589:0.0003360507556,H1N2_Swine_MG962501_A/swine/Western_Australia/AS16-3457-09/2016|2016.852:0.01131690513):0.007369588627,H1N2_Swine_MF099378_A/swine/El_Monte/VN1401-1537/2015|2015.762:0.02108824445):0.001365285402,(H1N1_Swine_CY246770_A/swine/Saskatchewan/SD0205/2016|2016.948:0.02494068361,H3N2_Swine_KU322513_A/swine/Italy/171855/2011|2011.500:0.007577245449):0.0009090335681):0.0006675066965,((H3N2_Swine_MH061748_A/swine/Mexico/9741876/2013|2013.236:0.004907071984,H1N2_Swine_MH061716_A/swine/Mexico/9711817/2013|2013.189:0.00265249013):0.005462643963,H1N1_Swine_KM497000_A/swine/Brazil/263/2012|2012.904:0.01220833672):0.0006516568317):8.744142718e-05,(H3N2_Swine_KM355390_A/swine/Thailand/CU-S14252N/2014|2014.052:0.01025482517,H3N2_Swine_KM355382_A/swine/Thailand/CU-S14129N/2013|2013.912:0.01627329973):0.00173832184):0.0002683842947,(((H3N2_Swine_KX571182_A/swine/Quebec/1279825/2011|2011.186:0,H3N2_Swine_KX571162_A/swine/Quebec/P0316/2011|2011.186:0):6.676428766e-07,(H3N1_Canine_CY090032_A/canine/Korea/1/2010|2010.096:0,H3N1_Canine_KM514368_A/canine/Korea/VC125678/2012|2012.195:0):0.002200695697):1.126258026e-05,H1N1_Human_CY067650_A/Madrid/INS224/2009|2009.863:0.0004294857619):0.0001781095999):0.0001252365673):7.527687542e-05,((H1N1_Swine_HE578805_A/swine/Villa_Clara/84/2010|2010.833:0.008003645965,H1N1_Swine_HE584753_A/swine/La_Habana/130/2010|2010.833:0.01230602124):0.001397918127,H1N1_Swine_CY080429_A/swine/VIC/09-02797-62/2009|2009.630:5.88124245e-05):0.0006761690779):0.0002656865764,((H1N1_Swine_AB911606_A/swine/Kagoshima/60/2010|2010.786:0.003144192723,H1N1_Swine_KP404417_A/swine/Tianjin/47/2011|2011.871:0.007595253708):0.0005613175855,(H3N2_Swine_CY245888_A/swine/Manitoba/SD0112/2015|2015.534:0.02030379343,H1N1_Swine_MF099383_A/swine/Chile/66/2014|2014.636:0.01799504346):0.001223515967):0.0002482273653):0.0009606433391,H1N2_Swine_MF098846_A/swine/Chile/VN1401-343/2014|2014.792:0.01530544816):0.0001585134795,(((H3N1_Swine_KR092064_A/swine/Missouri/A01410818/2013|2013.964:0.00174592515,H3N1_Swine_KT983780_A/swine/Iowa/A01476500/2013|2013.556:1.288232556e-05):0.002024205202,(H3N1_Swine_KT983785_A/swine/Iowa/A01476471/2014|2014.038:0.002561245736,H3N1_Swine_KT374264_A/swine/Iowa/A01555108/2014|2014.882:0.004537498901):0.002459714321):0.0108156559,(H1N1_Swine_MF099212_A/swine/Rengo/VN1401-95/2014|2014.425:0.0006210266063,H1N1_Swine_MF098847_A/swine/Rengo/VN1401-1563/2015|2015.764:0.007842521184):0.01382613365):0.0001562350998):0.001340873892,((H1N2_Swine_MF099321_A/swine/Melipilla/VN1401-983/2015|2015.359:0.008288600106,H1N1_Swine_MF099294_A/swine/Rancagua/VN1401-689/2015|2015.019:0.01736267421):0.003754994497,H1N2_Swine_MF098835_A/swine/Chile/29/2014|2014.515:0.009658408194):0.006087428661):0.02100349971,((((((H1N1_Swine_KU976797_A/swine/Mexico/AVX63/2014|2014.312:0.00601081391,H1N1_Swine_KU976606_A/swine/Mexico/AVX12/2012|2012.241:0.001542448801):0.0001145729248,H1N1_Swine_KU976494_A/swine/Mexico/AVX62/2014|2014.036:0.006169293433):0.003333935942,((H1N1_Swine_MH061764_A/swine/Mexico/9762101/2013|2013.260:0.00190418542,H3N2_Swine_KU976616_A/swine/Mexico/AVX53/2013|2013.405:0.002523065849):0.000819004455,H3N2_Swine_KU976587_A/swine/Mexico/AVX35/2012|2012.852:0.000946492548):0.006291663754):0.009689672768,H3N2_Swine_KU976825_A/swine/Mexico/AVX26/2012|2012.471:0.01877207956):0.001560596803,((H1N2_Swine_KU976712_A/swine/Mexico/AVX17/2012|2012.208:0,H1N2_Swine_KU976535_A/swine/Mexico/AVX5/2011|2011.208:0):0.0009614977306,H1N2_Swine_KU976895_A/swine/Mexico/AVX18/2012|2012.195:0.005244619822):0.01344146892):0.005372777212,H1N2_Swine_KU976653_A/swine/Mexico/AVX4/2011|2011.208:0.01752467421):0.01926886102):0.00139468885,((((((((((((H1N2_Swine_CY158046_A/swine/Oklahoma/01741/2007|2007.641:0.0009025227483,H1N2_Swine_CY158888_A/swine/Oklahoma/01117/2006|2006.332:0.0008579329236):0.0006751086564,(H1N2_Swine_CY157926_A/swine/Texas/SG1250/2006|2006.468:0.0009136563809,H1N2_Swine_CY158038_A/swine/Texas/01492/2007|2007.181:0.003508161908):0.001108401791):0.0002841837657,(H1N2_Swine_CY158912_A/swine/Oklahoma/01452/2007|2007.068:0.001595623614,H1N2_Swine_CY157918_A/swine/Texas/01308/2006|2006.836:0.003269547985):0.00286055647):0.001059298036,H1N1_Swine_CY159288_A/swine/Oklahoma/00801/2005|2005.756:0.004532399171):0.008839219582,(((H3N2_Swine_CY157806_A/swine/Oklahoma/SG1216/2005|2005.167:0.001758601143,H1N1_Swine_CY159176_A/swine/Oklahoma/SG1460/2004|2004.649:0.001328236543):0.000611319325,H1N1_Swine_CY159152_A/swine/Oklahoma/SG1457/2004|2004.726:0.00517814823):0.0008022632246,(H1N1_Swine_CY159806_A/swine/Oklahoma/SG1249/2006|2006.430:0.0003017603891,H1N1_Swine_CY159272_A/swine/Oklahoma/00790/2005|2005.726:0.002344413739):0.003946911868):0.005749505993):0.007859241823,(((H1N2_Swine_CY159456_A/swine/Colorado/02875/2009|2009.551:0.03178828926,H3N2_Swine_CY159120_A/swine/South_Dakota/SG1453/2003|2003.271:0.01164363482):0.0009039660414,H1N1_Swine_CY159336_A/swine/Oklahoma/01139/2006|2006.373:0.02403001516):0.0009665871095,H1N1_Swine_CY157694_A/swine/Missouri/SG1182/2003|2003.770:0.01666958045):0.00362225857):0.0002038342076,H1N1_Swine_CY122354_A/swine/Mexico/Mex52/2010|2010.500:0.009281662603):0.0003248278974,H3N2_Swine_EF551050_A/swine/North_Carolina/2003|2003.500:0.0103709256):0.001003537365,(((((((((H3N2_Swine_MF194231_A/swine/South_Dakota/MT_12_07_1554/2012|2012.830:-0.0001507165487,H3N2_Swine_MF194387_A/swine/South_Dakota/MT_12_07_2018/2012|2012.197:0.00103055493):0.0009146867715,H3N2_Swine_MF194675_A/swine/Dakota_Superior/MT_12_07_411/2012|2012.008:-3.543659852e-05):0.007345196418,(H1N1_Swine_KR057339_A/swine/Minnesota/A01049462/2011|2011.068:0.004732672879,H3N2_Swine_KP270893_A/swine/Kansas/10-83533/2010|2010.293:0.00690235169):0.006144501247):0.007804557253,((H3N2_Swine_CY158400_A/swine/Texas/03042/2010|2010.499:0.006835251562,H3N1_Swine_CY158022_A/swine/Texas/01822/2007|2007.814:0.002064624583):0.008854091361,H1N1_Swine_CY159264_A/swine/Texas/00867/2005|2005.877:0.002236572381):0.001959573771):0.003480318775,H3N2_Swine_CY157710_A/swine/Texas/SG1186/2004|2004.805:0.0007379145926):0.003281145982,(H1N1_Swine_CY157630_A/swine/Texas/SG1162/2003|2003.786:0.002754229264,H1N1_Swine_CY157638_A/swine/Texas/00195/2003|2003.786:0.001224146287):0.0007743535486):0.00109043796,H3N2_Swine_CY159628_A/swine/Texas/00376/2004|2004.553:0.002273662813):0.00259114325,(H3N2_Swine_CY157646_A/swine/Oklahoma/00141/2003|2003.655:0.001373010333,H3N2_Swine_CY157598_A/swine/New_Mexico/SG1158/2003|2003.463:0.001272221514):0.002954406634):0.003137707928,((H1N1_Swine_CY159144_A/swine/Texas/00244/2004|2004.093:0.007847613326,H1N1_Swine_KR074366_A/swine/Missouri/00564/2005|2005.241:0.00792101682):0.001777505126,H3N2_Swine_CY157622_A/swine/Oklahoma/00153/2003|2003.712:0.003793708712):0.001247583491):0.006559771944):0.0004452681542,(H3N2_Swine_CY158824_A/swine/North_Carolina/00116/2003|2003.499:0.006725687262,H1N1_Swine_CY099198_A/swine/Illinois/SG1141/2003|2003.178:0.004040569645):0.004910405466):0.001370768502,(((((((((H3N2_Swine_CY159136_A/swine/Nebraska/00188/2003|2003.753:0.005339416152,H1N1_Swine_CY159112_A/swine/Nebraska/00178/2003|2003.658:0.008607607328):0.00497439398,H1N1_Swine_KR087968_A/swine/Minnesota/00272/2004|2004.244:0.01443012523):0.002373371754,H1N1_Swine_CY098513_A/swine/North_Carolina/18161/2002|2002.500:0.01425682475):0.001159619443,H1N1_Swine_CY098473_A/swine/North_Carolina/47834/2000|2000.500:0.01031523521):0.0005437250797,H3N2_Swine_CY095672_A/swine/Texas/4199-2/1998|1998.500:0.00234805034):0.0002210577713,((((H3N2_Swine_AB598482_A/swine/Binh_Duong/03_09/2010|2010.123:0,H3N2_Swine_AB598481_A/swine/Binh_Duong/03_08/2010|2010.123:0):0.009974420998,H1N2_Swine_AB628077_A/swine/Binh_Doung/02_16/2010|2010.500:0.01520185012):0.01109089379,H1N1_Swine_CY157654_A/swine/Kentucky/SG1167/2003|2003.058:0.01498681145):0.0009286578358,H3N2_Swine_AF251434_A/Swine/Minnesota/593/99_|1999.500:0.01754574559):0.0003502638492):0.0004523258196,H1N2_Avian_AY233387_A/duck/NC/91347/01|2001.500:0.01092471899):0.0003169969773,(H3N2_Swine_CY122338_A/swine/Mexico/Mex50/2010|2010.500:-0.0001768309617,H3N2_Swine_CY122346_A/swine/Mexico/Mex51/2010|2010.500:0.0001768309617):0.005400659004):0.0002013172198,H1N2_Swine_CY098465_A/swine/Minnesota/1192/2001|2001.500:0.007876815122):0.000881948971):0.0006879482632,(((((((((H1N2_Swine_KM029396_A/swine/Hong_Kong/1122/2012|2012.200:-5.618394249e-05,H1N2_Swine_KM029404_A/swine/Hong_Kong/1123/2012|2012.200:0.0004950811087):0.006774775604,H1N2_Swine_KM027828_A/swine/Guangdong/663/2012|2012.162:0.007189995963):0.01411861365,H1N2_Swine_JN375282_A/swine/Hong_Kong/2237/2010|2010.584:0.0192642461):0.004876619025,H1N2_Swine_CY061650_A/swine/Hong_Kong/1435/2009|2009.556:0.02203174277):0.001793205755,(H1N2_Swine_GQ229377_A/swine/Hong_Kong/1110/2006|2006.581:-0.0002785135689,H1N2_Swine_GU086078_A/swine/Guangdong/1222/2006|2006.500:0.003815067538):0.01560423646):0.0005604451533,(((H1N2_Swine_CY091750_A/swine/Hubei/04/2009|2009.186:0.0018062789,H1N2_Swine_CY091758_A/swine/Hubei/05/2009|2009.186:0.001280238075):0.005460270594,H1N2_Swine_FJ374512_A/swine/Shanghai/1/2007|2007.225:0.003042570479):0.01282849499,H1N2_Swine_HQ541671_A/swine/Hebei/10/2006|2006.786:0.01922179341):0.0005974646281):0.0005515169173,H1N2_Swine_GQ229337_A/swine/Hong_Kong/1562/2005|2005.860:0.007708695206):0.001607710954,H1N2_Swine_KM028932_A/swine/Hong_Kong/4083/2011|2011.800:0.03054235183):0.0005299143385,(((H1N2_Swine_JN375284_A/swine/Guangdong/2676/2010|2010.649:0,H1N2_Swine_JN375286_A/swine/Guangdong/2712/2010|2010.649:0):0.01089638116,H1N2_Swine_KM029540_A/swine/Hong_Kong/2569/2010|2010.649:0.009570541692):0.003500335745,H1N2_Swine_EU015993_A/swine/Guangxi/13/2006|2006.500:0.005101002046):0.006755653621):0.006615555227):0.001109893926):0.00191838599,((((((((((((((((((((((((((((((((((((((((((H1N2_Swine_MF973362_A/swine/Illinois/A02215044/2017|2017.296:0.00353999981,H1N2_Swine_KX247672_A/swine/Alabama/A01104091/2016|2016.260:0.003562826373):7.072170567e-05,H1N2_Swine_KY041955_A/swine/Illinois/A01729946/2016|2016.052:0.0003541527517):0.001180896515,H1N2_Swine_MF145492_A/swine/Iowa/A01944800/2015|2015.808:0.0005910430062):0.0005918530407,H1N1_Swine_KX772361_A/swine/Iowa/A01727251/2015|2015.934:0.001625935663):0.0006535783787,((((H1N2_Swine_CY219696_A/swine/Iowa/16TOSU2756/2016|2016.436:0.002252037531,H1N2_Swine_KY327652_A/swine/Kentucky/15TOSU1969/2015|2015.852:-5.03837406e-05):2.520791607e-05,H1N2_Swine_KY327561_A/swine/Kentucky/15TOSU25093/2015|2015.852:-2.520791607e-05):0.0003922996365,H1N2_Swine_KX772318_A/swine/Iowa/A01727813/2015|2015.951:0.001817774819):0.001820527451,H1N2_Swine_KY401938_A/swine/Minnesota/A01778109/2016|2016.573:0.002177420484):0.0006915465475):0.000297552137,(((((((H1N2_Swine_KY938601_A/swine/Oklahoma/A01668938/2016|2016.912:0.004784399068,H1N2_Swine_KX851850_A/swine/Arkansas/A01729957/2016|2016.052:8.351134303e-05):0.0003656804835,H1N2_Swine_MF045265_A/swine/Indiana/A01782152/2016|2016.759:0.002738203132):0.0002950537273,H1N2_Swine_MG521018_A/swine/Indiana/A02217290/2017|2017.449:0.003945010315):0.001670025644,H1N1_Swine_MF973314_A/swine/Missouri/A02214279/2017|2017.252:0.006544867574):0.0004282863155,H1N2_Swine_KX671257_A/swine/Arkansas/A02024832/2015|2015.455:0.0008504106615):1.879480563e-05,H1N2_Swine_KX671209_A/swine/Arkansas/A02024656/2015|2015.433:0.0008609738426):0.000161220729,H3N2_Swine_MF872655_A/swine/Iowa/A01667095/2017|2017.195:0.003328683793):0.000186685839):8.443015158e-05,H1N2_Swine_KX670723_A/swine/Oklahoma/A01857063/2015|2015.652:0.002955475339):0.0001188764488,(H3N2_Swine_KU752436_A/swine/Arkansas/A01797066/2015|2015.825:0.000601673006,H3N2_Swine_KU752394_A/swine/Arkansas/A01797067/2015|2015.825:0.004257016148):0.002558497788):0.0002335720686,H1N2_Swine_MG662607_A/swine/Missouri/A02218506/2017|2017.562:0.005957769446):0.0003127286542,H1N2_Swine_MF801502_A/swine/Illinois/A02214664/2017|2017.233:0.003811429785):0.0002102786488,((H1N2_Swine_KT580905_A/swine/Indiana/A01260910/2015|2015.403:0,H1N2_Swine_KT580857_A/swine/Indiana/A01260888/2015|2015.337:0):0.0005853137375,H1N2_Swine_MF522074_A/swine/Wisconsin/A01932590/2017|2017.159:0.005624711687):0.001449104087):0.0004536948884,(((H3N2_Swine_MF145480_A/swine/Arkansas/A01671574/2016|2016.970:0.006723701001,H1N2_Swine_KX670713_A/swine/Oklahoma/A01857679/2015|2015.748:0.0008295617101):2.913149867e-05,(H1N2_Swine_CY243192_A/swine/Ohio/16TOSU8287/2016|2016.496:0,H1N2_Swine_CY243184_A/swine/Ohio/16TOSU8320/2016|2016.496:0):0.002647187934):0.0003292054917,((H1N2_Swine_MF664407_A/swine/Minnesota/A01932042/2017|2017.104:0.0009436974649,H1N2_Swine_MF522002_A/swine/Iowa/A01932417/2017|2017.137:0.003474868881):0.0004571030181,H1N2_Swine_KY401884_A/swine/Oklahoma/A01777841/2016|2016.551:0.0004242299291):0.0003378867646):0.0003178164309):0.0002712165498,((H1N2_Swine_KY041960_A/swine/Illinois/A01795970/2015|2015.844:0.0003887755229,H1N2_Swine_KY678538_A/swine/Missouri/A01781220/2016|2016.677:0.006281260657):0.0001198945528,H1N2_Swine_KU752483_A/swine/Florida/A01104090/2015|2015.885:0.001203441978):0.001953058102):0.0003446738836,(((((H3N2_Swine_MG193799_A/swine/Maryland/A01764024/2017|2017.726:0,H3N2_Swine_MF716935_A/swine/Ohio/17TOSU4061/2017|2017.570:0):0,(H3N2_Swine_MG193875_A/swine/Maryland/A01764005/2017|2017.710:0,H1N2_Swine_MF872661_A/swine/Ohio/A01354319/2017|2017.614:0):0):0,(H3N2_Swine_MF716932_A/swine/Ohio/17TOSU1395/2017|2017.529:0,H1N2_Swine_MF872669_A/swine/Ohio/A01354316/2017|2017.614:0):0):0.0001745515423,((H3N2_Swine_MH255650_A/swine/Indiana/17TOSU1833/2017|2017.496:0.000601002472,H3N2_Swine_MF566108_A/swine/Wisconsin/A01104099/2017|2017.534:0.0002788359091):0.0002862349294,(H3N2_Swine_MF973326_A/swine/Illinois/A02214843/2017|2017.282:0.0008166232303,H3N2_Swine_MG521054_A/swine/Iowa/A02218163/2017|2017.468:0.001826979949):0.001043455563):0.0002641096325):0.001367395506,H1N2_Swine_MF145364_A/swine/Michigan/A01671231/2016|2016.937:0.0008453896184):0.002664864176):0.0009007686964,(((((H3N2_Swine_CY219963_A/swine/Michigan/16TOSU3399/2016|2016.460:0,H3N2_Swine_CY219971_A/swine/Michigan/16TOSU3403/2016|2016.460:0):0.0003857031331,H1N2_Swine_KY509923_A/swine/California/A01778665/2016|2016.627:0.001373028481):3.518102151e-05,H3N2_Swine_CY219762_A/swine/Kentucky/16TOSU3279/2016|2016.512:-3.5668555e-05):1.784547993e-05,H3N2_Swine_CY219680_A/swine/Iowa/16TOSU2708/2016|2016.436:-1.784547993e-05):0.004470247241,H3N2_Swine_MF045195_A/swine/North_Dakota/A01782435/2016|2016.795:0.005819976197):0.003001120243):0.001285988077,H1N2_Swine_KU229960_A/swine/Wisconsin/A01104088/2015|2015.860:0.006492308487):0.001004600531,((H3N2_Swine_KU942645_A/swine/Indiana/A01812151/2016|2016.052:0.001114258784,H1N2_Swine_MF425628_A/swine/California/A01459202/2016|2016.216:0.003312080116):0.0004434832409,H1N2_Swine_MF996829_A/swine/Illinois/A01944807/2015|2015.816:0.001761233192):0.005480559187):0.0006393415314,(((H1N1_Swine_KY115488_A/swine/Iowa/A01775501/2016|2016.375:0.001906128725,H1N1_Swine_MG662657_A/swine/Iowa/A02218750/2017|2017.564:0.002963760793):0.003907272514,H1N1_Swine_MF522032_A/swine/Missouri/A01672819/2017|2017.099:0.003262201794):0.002804735188,H3N2_Swine_KY938571_A/swine/Minnesota/A01668936/2016|2016.893:0.008028887839):0.001302735649):0.000518254933,H3N2_Swine_KX772323_A/swine/Iowa/A01941921/2015|2015.995:0.006971874565):0.0004724493308,(((((((((((((((H1N1_Swine_MG521030_A/swine/Indiana/A02216644/2017|2017.436:0,H1N1_Swine_MF801528_A/swine/Ohio/A02214229/2017|2017.214:0):0.002958065344,H1N2_Swine_KY041965_A/swine/North_Carolina/A01945861/2015|2015.786:0.0005708808796):0.0004802177591,H1N2_Swine_MF973302_A/swine/Pennsylvania/A02214908/2017|2017.315:0.002179905165):0.0009396846159,(H1N2_Swine_MG784658_A/swine/North_Carolina/A02218906/2017|2017.603:0.007476425195,H1N2_Swine_KX631967_A/swine/North_Carolina/A01796310/2015|2015.860:0.0005409545686):0.0002042820574):0.004356625581,(H1N1_Swine_MF145497_A/swine/North_Carolina/A01945756/2015|2015.800:0.002045747886,H1N2_Swine_KU160776_A/swine/North_Carolina/A01476787/2014|2014.803:0.0001559059045):0.0011583163):0.0001301226112,H3N2_Swine_MF145429_A/swine/North_Carolina/A01945452/2015|2015.762:0.006177809638):8.045109709e-05,((H1N2_Swine_KY115408_A/swine/North_Carolina/A01731857/2016|2016.112:0.002974862746,H1N1_Swine_KY239056_A/swine/North_Carolina/A01730376/2016|2016.058:0.004584970449):0.000467345246,(H1N1_Swine_KX632038_A/swine/North_Carolina/A01795841/2015|2015.847:0.002935319163,H3N2_Swine_KY402001_A/swine/North_Carolina/A01945753/2015|2015.800:0.005979345997):0.001348276291):0.0008105067687):0.0003524639965,H3N2_Swine_KT694085_A/swine/North_Carolina/A01410354/2014|2014.129:4.801251178e-05):0.0001863216664,(((H1N2_Swine_KX671217_A/swine/Pennsylvania/A02035484/2015|2015.515:0.004915074879,H1N2_Swine_MF145411_A/swine/Pennsylvania/A01671487/2016|2016.945:0.01037040918):0.001138785395,H1N2_Swine_KY239061_A/swine/Ohio/A01728547/2015|2015.978:0.002886517848):0.0007718985109,(H1N2_Swine_MF045201_A/swine/North_Carolina/A01781221/2016|2016.682:0.009494119164,H1N1_Swine_KY678544_A/swine/North_Carolina/A01781336/2016|2016.701:0.003529832488):0.0006274809231):0.001101342563):0.0002150734035,H1N2_Swine_MG662583_A/swine/Pennsylvania/A02218034/2017|2017.507:0.009663213466):0.0005251607955,(H1N1_Swine_MF973374_A/swine/North_Carolina/A02214775/2017|2017.296:0.01110771338,H1N2_Swine_MF522020_A/swine/Indiana/A01932256/2017|2017.123:0.006056071798):0.0007207081823):0.00041617428,H3N2_Swine_KX851840_A/swine/North_Carolina/A01732322/2016|2016.142:0.006616932718):0.0006278693098,((H1N1_Swine_MF522068_A/swine/North_Carolina/A01672751/2017|2017.104:0.003642508197,H1N1_Swine_KY938583_A/swine/Missouri/A01668216/2016|2016.852:0.001240114119):0.002383996879,H3N2_Swine_KY401878_A/swine/North_Carolina/A01777989/2016|2016.567:0.007495404638):0.00336923031):0.0002040723676,((H1N1_Swine_KX670657_A/swine/Arkansas/A01840184/2014|2014.899:0.0010490373,H1N1_Swine_KX670627_A/swine/Arkansas/A01476717/2014|2014.786:0.0002703527321):0.001186122337,H3N2_Swine_KU752496_A/swine/Florida/A01104089/2015|2015.877:0.003694479899):0.0006665651497):0.000207585067,(H3N2_Swine_MF973278_A/swine/North_Carolina/A02214438/2017|2017.258:0.0008472473444,H3N2_Swine_MG662613_A/swine/North_Carolina/A02218550/2017|2017.564:0.002689179641):0.005876761925):0.0007369662315):0.001184605048,((((((((((((((H3N2_Swine_KF998031_A/swine/Illinois/A01427136/2013|2013.841:0.0004334558915,H3N2_Swine_KF646120_A/swine/Michigan/A01259074/2013|2013.633:0.0004475660693):4.32235487e-05,H3N2_Swine_KF704135_A/swine/Indiana/13TOSU1128/2013|2013.562:-4.418287794e-05):0.0008694338364,H1N2_Swine_MF425620_A/swine/Michigan/A01259077/2017|2017.408:0.01263296724):8.119555388e-06,((H1N2_Swine_KJ739325_A/swine/Oklahoma/A01202498/2011|2011.600:0.0009122289047,H1N1_Swine_KF695372_A/swine/Michigan/A01259075/2013|2013.693:0.0004071574367):6.888351852e-05,H1N1_Swine_KJ640801_A/swine/Indiana/13TOSU1998/2013|2013.581:-6.970892997e-05):0.000438677431):4.007956792e-05,(H1N2_Swine_KJ640264_A/swine/Indiana/13TOSU1142/2013|2013.496:0,H1N2_Swine_KJ640785_A/swine/Indiana/13TOSU1144/2013|2013.496:0):0.0003925120965):0.00038718245,H3N2_Swine_KJ206199_A/swine/Illinois/A00843193/2014|2014.005:0.001829375199):0.003966339895,(((((H1N1_Swine_KF467215_A/swine/Illinois/A01244401/2012|2012.926:0.001697804047,H3N2_Swine_KF454772_A/swine/Ohio/A01349485/2013|2013.211:0.002720931182):4.743379237e-05,H3N2_Swine_CY194652_A/swine/Kentucky/D0385/2013|2013.381:0.001273598587):7.048526283e-05,H3N2_Swine_KC855521_A/swine/Ohio/12TOSU176/2012|2012.545:0.0008097277003):0.0001359709538,H3N2_Swine_KF386773_A/swine/Illinois/A01432127/2012|2012.825:-0.0001385449154):6.940789821e-05,H3N2_Swine_JX964959_A/swine/Wisconsin/A00677500/2012|2012.630:-6.940789821e-05):3.93292615e-05):0.0001359701092,H3N2_Swine_KM872083_A/swine/California/A00968949/2014|2014.499:0.007049231428):0.0001467474276,(H3N2_Swine_KC261883_A/swine/Pennsylvania/A01104050/2012|2012.603:0,H3N2_Swine_KC020470_A/swine/Pennsylvania/A01104049/2012|2012.603:0):0.0002604971627):0.0001225991127,(((H3N2_Swine_KM185929_A/swine/Texas/13TOSU0060/2013|2013.159:0.00052025405,H3N2_Swine_KX907977_A/swine/Kansas/A01377090/2013|2013.500:0.003912794428):0.0006421153389,H3N2_Swine_KC435081_A/swine/Tennessee/A01104055/2012|2012.814:0.002033436722):0.0006829385815,H3N2_Swine_KF026672_A/swine/North_Carolina/A01270394/2012|2012.411:0.00289008802):9.748963015e-05):4.273273258e-05,(((((H1N2_Swine_MF045225_A/swine/Missouri/A01782148/2016|2016.759:0.001107060313,H1N2_Swine_MF373310_A/swine/Missouri/A01672030/2017|2017.044:0.001095712257):0.0006417596112,H3N2_Swine_KY938637_A/swine/Missouri/A01668196/2016|2016.858:0.001566960194):0.001206453693,H1N1_Swine_MF045177_A/swine/Missouri/A01782586/2016|2016.795:0.004578991113):0.008319212422,H1N1_Swine_KY678586_A/swine/Minnesota/A01781391/2016|2016.701:0.009303119573):0.002167939505,H1N1_Swine_KC616672_A/swine/Ohio/25/2012|2012.740:0.001376102135):0.001109050048):0.0001298919358,H3N2_Swine_KF998013_A/swine/Indiana/A01260093/2012|2012.830:0.001634525113):9.934209905e-05,H3N2_Swine_KJ640232_A/swine/Ohio/13TOSU1373/2013|2013.581:0.005781424317):0.0001243458862,H3N2_Swine_KF467225_A/swine/North_Carolina/A01203272/2012|2012.118:0.0002435658692):0.0005468493317):0.0002818279277,((H3N2_Swine_MF145513_A/swine/Illinois/A01944946/2015|2015.825:0.007661160746,H3N2_Swine_KX772366_A/swine/Illinois/A01728293/2015|2015.973:0.005329608424):0.0008454834421,H1N1_Swine_KT449777_A/swine/Minnesota/A01567490/2014|2014.995:0.007298410251):0.004009247721):0.000290432308,((H3N2_Swine_CY195029_A/swine/Maryland/D0384/2013|2013.910:0.00202517985,H3N2_Swine_KT694090_A/swine/Missouri/A01493970/2014|2014.252:0.004635640197):0.001948095351,(H1N1_Swine_KX670632_A/swine/Ohio/A01847657/2015|2015.299:0.001906970721,H1N1_Swine_KX670612_A/swine/Ohio/A01840052/2014|2014.921:0.0007382611261):0.008977359741):0.0003835659695):0.0003511857548,(((((H3N2_Swine_JX964927_A/swine/Maryland/A01104040/2012|2012.619:0,H3N2_Swine_JX964935_A/swine/Maryland/A01104048/2012|2012.622:0):0.0001943804243,(H3N2_Human_KJ942695_A/Indiana/21/2012|2012.500:-0.0001845502084,H3N2_Swine_KC616652_A/swine/Indiana/A01260041/2012|2012.786:0.002385913548):0.000245621932):0.0002344360912,(H3N2_Swine_KX671276_A/swine/Kansas/A01377165/2013|2013.918:0.0006418608372,H3N2_Swine_KT734982_A/swine/Kansas/A01377326/2014|2014.496:0.003776461688):0.002883381346):0.0007447075031,H1N2_Swine_MG784634_A/swine/Oklahoma/A02219505/2017|2017.616:0.01211977402):0.0009119250887,H3N2_Swine_KY401949_A/swine/Colorado/A01775092/2016|2016.356:0.01285937551):0.001563429099):0.0002894102358,((((((((((((H3N2_Swine_KY935498_A/swine/Illinois/16TOSU7082/2016|2016.414:-0.0001323986449,H3N2_Swine_CY242975_A/swine/Ohio/16TOSU5162/2016|2016.581:0.00145327281):0.0002768766798,H3N2_Human_KY935508_A/environment/Indiana/16TOSU3854/2016|2016.496:0.001045004817):0.0003369910096,(H3N2_Swine_KX981528_A/swine/Ohio/16TOSU5254/2016|2016.608:0.001408189697,H3N2_Swine_CY219520_A/swine/Iowa/16TOSU2419/2016|2016.436:-8.88033559e-05):0.0001054870796):8.36794784e-05,H3N2_Swine_CY242781_A/swine/Indiana/16TOSU4175/2016|2016.496:0.0003559626401):4.661068525e-05,H3N2_Swine_MF973436_A/swine/Illinois/0TM102/2017|2017.118:0.002603246979):0.0001947980023,H3N2_Swine_MG784598_A/swine/Minnesota/A02221495/2017|2017.658:0.001573697078):0.0001272581179,(H3N2_Swine_MF522056_A/swine/Missouri/A01672702/2017|2017.090:0,H3N2_Swine_MF801484_A/swine/Missouri/A01667102/2017|2017.195:0):0.0007525402008):0.0005090365716,H3N2_Swine_MF145474_A/swine/Missouri/A01671485/2016|2016.953:0.0008181051662):0.0002777161582,(H3N2_Swine_MF373316_A/swine/Oklahoma/A01672422/2017|2017.044:0,H3N2_Swine_MF522026_A/swine/Oklahoma/A01932035/2017|2017.099:0):0.001929426763):0.0002617629425,H3N2_Swine_MG983207_A/swine/Missouri/A02200041/2018|2018.066:0.005750838664):0.001817339751,((((H3N2_Swine_KY938625_A/swine/South_Dakota/A01678473/2016|2016.841:0.001817197899,H3N2_Swine_MG521066_A/swine/Minnesota/A01785267/2017|2017.414:0.004839862087):0.0009879176717,H3N2_Swine_KX632012_A/swine/Minnesota/A01941094/2015|2015.866:0.001225399263):0.0008810590224,H3N2_Swine_CY243063_A/swine/Kentucky/16TOSU6069/2016|2016.833:0.004955641874):3.193133329e-05,H3N2_Swine_MF145451_A/swine/Minnesota/A01678475/2016|2016.926:0.004897839952):0.001071862255):0.002659832268,((((((H3N1_Swine_MF045219_A/swine/Iowa/A01782998/2016|2016.822:0.0004086188007,H3N1_Swine_KY938673_A/swine/Iowa/A01668922/2016|2016.907:0.00135268346):0.008631297452,H3N2_Swine_KT192573_A/swine/Iowa/A01476914/2014|2014.844:0.0003113251637):0.0002604750573,H3N2_Swine_KR092034_A/swine/Iowa/A01566613/2014|2014.868:0.00063483205):0.0001806586449,H3N2_Swine_KT983800_A/swine/Minnesota/A01847237/2015|2015.249:0.001588202469):0.001996933197,H3N2_Swine_MF045277_A/swine/Oregon/A01104094/2016|2016.422:0.003810434311):0.004417046375,H1N1_Swine_KT313532_A/swine/North_Carolina/A01410047/2013|2013.967:0.004158186704):0.001128134854):0.002596403073):0.000142059867,(H1N2_Swine_KX960287_A/swine/North_Carolina/A01432766/2013|2013.353:0.006621991804,H3N2_Swine_KF478850_A/swine/Pennsylvania/A01380412/2013|2013.230:0.003196744292):0.001233565634):0.0007368660605,((((((((((((H1N1_Swine_KX858572_A/swine/Ohio/A01733849/2016|2016.216:0.0008664081839,H1N1_Swine_MF145457_A/swine/Arkansas/A01671281/2016|2016.948:0.002668360409):8.528890624e-05,H1N1_Swine_KX658654_A/swine/Indiana/A01812239/2016|2016.458:0.0007973888788):0.0003416041715,(H3N2_Swine_MH234422_A/swine/Ohio/OH-18-6910/2018|2018.230:0.002412438293,H3N2_Swine_MH234430_A/swine/Ohio/OH-18-7450/2018|2018.249:0.003812433383):0.001216669978):0.0002921206696,H1N1_Swine_KY938613_A/swine/Arkansas/A01668226/2016|2016.868:0.003610042425):0.0007828995964,(((H3N1_Swine_MH255613_A/swine/Indiana/17TOSU1822/2017|2017.496:0,H3N1_Swine_MH255643_A/swine/Indiana/17TOSU1827/2017|2017.496:0):0.000264939781,H1N1_Swine_MF716915_A/swine/Ohio/17TOSU1384/2017|2017.529:0.0006139849949):0.001183258641,(H1N1_Swine_MG521108_A/swine/Indiana/A02218180/2017|2017.471:-0.0001564879745,H1N1_Swine_MG521114_A/swine/Wisconsin/A01104100/2017|2017.792:0.001915901926):0.0005864658407):0.002862055496):0.00211870912,(H3N2_Swine_MF373322_A/swine/Indiana/A01672517/2017|2017.052:0.005609922146,H1N2_Swine_KX671237_A/swine/Michigan/A02077465/2015|2015.329:0.001055313661):0.0002751156894):0.0009760477323,H1N2_Swine_KY115493_A/swine/Iowa/A01775725/2016|2016.378:0.004943306457):0.0007322282345,H1N2_Swine_KX658662_A/swine/Indiana/A01812224/2016|2016.414:0.008054397728):0.001006528858,H1N2_Swine_KT767990_A/swine/North_Carolina/A01410564/2014|2014.211:0.003239150703):0.001949272936,H1N2_Swine_KX960281_A/swine/North_Carolina/A01432952/2013|2013.559:0.001976620231):0.001046820825,(((H1N2_Swine_MF664418_A/swine/South_Carolina/A01932046/2017|2017.090:0,H1N2_Swine_MF145387_A/swine/South_Carolina/A01671949/2016|2016.989:0):0.000204052944,H1N2_Swine_MF801560_A/swine/South_Carolina/A02214849/2017|2017.214:0.0006744257294):0.008216843891,H1N2_Swine_KX670718_A/swine/Pennsylvania/A01944215/2015|2015.745:0.007179094243):0.005889844827):0.001464574253,(H1N1_Swine_KT943588_A/swine/North_Carolina/120138/2014|2014.962:0.001347509131,H1N2_Swine_MF801490_A/swine/North_Carolina/A01667104/2017|2017.178:0.005754717956):0.004218338073):0.001647686552):0.005080132953,H3N2_Swine_KF998021_A/swine/Montana/21/2012|2012.701:0.008394155879):0.001873047977,((((((((((((((((((H1N2_Swine_KT735012_A/swine/Kansas/A01377335/2014|2014.512:0.001704602601,H1N2_Swine_KX907942_A/swine/Kansas/A01377088/2013|2013.500:0.001382578636):0.003641152247,H1N2_Swine_KP031610_A/swine/Kansas/12-164540/2012|2012.978:0.0003564517615):0.0001906769204,H1N2_Swine_KT734987_A/swine/Kansas/A01377287/2014|2014.247:0.006422843799):0.000583061684,H1N2_Swine_KJ528296_A/swine/Kansas/12-156064/2012|2012.953:0.0005628782137):0.002634527509,((H3N2_Swine_KF386823_A/swine/Wyoming/A01444560/2013|2013.033:0.0004508480799,H3N2_Swine_KX907873_A/swine/Wyoming/A01381213/2013|2013.384:0.0004293775293):0.001168260069,(H3N2_Swine_KT313517_A/swine/Nebraska/A01409533/2013|2013.885:0.002028831892,H3N2_Swine_KT694075_A/swine/Nebraska/A01493915/2014|2014.268:0.001055338746):0.006887319768):0.003201896267):0.0003980211913,(((((H1N1_Swine_KC866554_A/swine/Ohio/12TOSU44/2012|2012.471:0.003321646011,H3N2_Swine_CY131594_A/swine/Ohio/11SW183/2011|2011.600:-0.0002344647745):0.0004334747533,H3N2_Swine_JQ738176_A/swine/Illinois/A00857304b/2012|2012.011:0.0004503325666):4.232248704e-05,H3N2_Swine_CY131244_A/swine/Ohio/11SW114/2011|2011.592:-4.340552055e-05):0.000473026666,H3N2_Human_JQ070797_A/Indiana/08/2011|2011.567:0.0004089016077):0.0004799588464,(H3N2_Swine_JX501996_A/swine/Korea/A18/2011|2011.704:0,H3N2_Swine_JX501997_A/swine/Korea/D79/2011|2011.786:0):0.0003984624387):5.51167934e-05):0.0002348297841,H3N2_Swine_KJ004005_A/swine/Nebraska/A01399268/2013|2013.603:0.006853452653):0.0003751240508,(H1N1_Swine_KX907992_A/swine/Nebraska/A01277241/2012|2012.866:0,H1N1_Swine_KJ161857_A/swine/Indiana/A00968351/2011|2011.762:0):0.00188826605):0.0004847078229,(((H3N2_Swine_KC471414_A/swine/Korea/CY02-10/2012|2012.137:0,H3N2_Swine_KC471486_A/swine/Korea/CY03-19/2012|2012.233:0):0.0004979460536,(H3N2_Swine_KT427453_A/swine/Korea/S2001/2015|2015.499:0,H3N2_Canine_KT446472_A/canine/Korea/S3001/2015|2015.318:0):0.0129462248):0.0003858756929,(H1N2_Swine_KF142492_A/swine/Korea/CY0423-12/2013|2013.307:0,H1N2_Swine_KF142500_A/swine/Korea/CY0423-33/2013|2013.307:0):0.005037368529):0.0007042641333):0.0003756802159,(H1N1_Swine_KT735000_A/swine/California/A01459047/2015|2015.386:0.01008648972,H1N1_Swine_KT313562_A/swine/North_Dakota/A01410241/2014|2014.060:0.007091171629):0.001328739218):0.0007209047193,H3N2_Swine_KX907962_A/swine/Virginia/A01290329/2013|2013.595:0.006892721054):0.001210860163,(((((((H3N2_Swine_JX239969_A/swine/Illinois/A01202978/2011|2011.956:0.002100000687,H3N2_Swine_CY194452_A/swine/Alabama/D0383/2012|2012.942:0.005465010384):0.0001826547674,(H3N2_Swine_JX280447_A/swine/Texas/A01104013/2012|2012.123:0.002071185938,H3N2_Swine_JX173607_A/swine/Iowa/A01202529/2011|2011.638:0.0005744175857):0.0002665765983):0.000320213416,((H3N2_Swine_JN940419_A/swine/NY/A01104005/2011|2011.699:0.0003355347504,H1N1_Swine_KC508515_A/swine/Indiana/A00968365/2012|2012.512:0.00186582859):0.0001969019555,H3N2_Human_JQ290185_A/Iowa/09/2011|2011.868:0.00245544303):0.0001325839126):0.0006053048401,(((H1N2_Swine_KJ640320_A/swine/Ohio/13TOSU0554/2013|2013.414:0.001725755628,H1N2_Swine_KF478845_A/swine/Ohio/A01349140/2013|2013.156:0.001359283073):0.0005108337857,H1N2_Swine_KF386833_A/swine/Ohio/A01279763/2012|2012.926:0.000811370433):0.001185904308,H3N2_Swine_JX565462_A/swine/Ohio/6/2012|2012.452:0.002811711399):0.0009824913572):0.000351053625,(H1N1_Swine_KF527512_A/swine/Indiana/A01243254/2012|2012.197:0.002381991961,H1N1_Swine_KF527557_A/swine/Michigan/A01203374/2012|2012.249:0.002042694844):0.001028820657):0.0003325919793,H3N2_Swine_KF386783_A/swine/Pennsylvania/A01432652/2013|2013.249:0.003647679191):0.0005798646132,(((((H1N1_Swine_KX671222_A/swine/Missouri/A01945149/2015|2015.721:0.002401470205,H1N1_Swine_KT449755_A/swine/Missouri/A01492716/2014|2014.137:0.001575425726):0.0004057179737,(H1N1_Swine_KT828175_A/swine/Kentucky/14TOSU23804/2014|2014.500:0,H1N1_Swine_KT827957_A/swine/Kentucky/14TOSU23975/2014|2014.500:0):0.004039587113):0.0002238640738,H1N1_Swine_KU752457_A/swine/Indiana/A01812068/2015|2015.863:0.006029673503):0.001968961178,H1N1_Swine_KJ640592_A/swine/Iowa/13TOSU0239/2013|2013.496:0.002725778965):0.003313370074,H1N2_Swine_KP003974_A/swine/Iowa/A01445788/2013|2013.151:0.006981458697):0.0001636203028):0.0003813256704):0.0007099276033,((((((H3N2_Swine_KT828050_A/swine/Ohio/14TOSU21811/2014|2014.500:-8.29083948e-05,H3N2_Swine_KT827833_A/swine/Indiana/14TOSU8019/2014|2014.500:0.0009617168911):4.148835056e-05,H1N2_Swine_KX960635_A/swine/Indiana/14TOSU6438/2014|2014.542:-4.148835056e-05):2.07574558e-05,H3N2_Swine_KX960619_A/swine/Ohio/14TOSU22297/2014|2014.597:-2.07574558e-05):1.038537667e-05,H3N2_Swine_KT827867_A/swine/Indiana/14TOSU0463/2014|2014.500:-1.038537667e-05):0.000993492617,H3N2_Swine_KM361404_A/swine/North_Dakota/A01104084/2014|2014.562:-0.0001134882744):0.001282310871,H3N2_Swine_MF599460_A/swine/Kansas/A01378028/2017|2017.564:0.01452759046):0.008098365004):0.002239860222,(((((((H3N2_Swine_KT356653_A/swine/Missouri/A01840724/2015|2015.096:0.0004581214135,H3N2_Swine_KT374249_A/swine/Missouri/A01840324/2015|2015.019:0.0004206870829):2.291253545e-05,H3N2_Swine_KT192578_A/swine/Missouri/A01840163/2014|2014.945:0.0004170066551):0.0004101895156,H3N2_Swine_KY401786_A/swine/Iowa/A01944136/2015|2015.740:0.002681992716):0.007174181076,((H1N2_Swine_KJ739345_A/swine/Nebraska/A01202501/2011|2011.605:0.0008906535377,H1N1_Swine_KJ361930_A/swine/Illinois/A01427360/2013|2013.995:0.0008702068042):0.0007720115291,H3N2_Swine_KY964012_A/swine/Indiana/15TOSU8903/2015|2015.496:0.008653281585):0.003076251915):0.002123142379,H1N2_Swine_KJ161927_A/swine/Indiana/A00968358/2012|2012.104:0.00218539897):0.0037270839,((((H1N2_Swine_CY158576_A/swine/Indiana/04254/2011|2011.244:0.0007558368458,H1N2_Swine_KT589341_A/swine/Illinois/A00857138b/2011|2011.800:0.004116766456):0.001090800061,H1N2_Swine_CY158480_A/swine/Arkansas/SG1376/2011|2011.068:-0.0002087174109):0.0002014155914,H1N2_Swine_KP892942_A/swine/Indiana/A01049794/2011|2011.260:0.001127112154):0.000430585952,H1N2_Swine_CY158560_A/swine/North_Carolina/SG1391/2011|2011.241:0.0004498351512):0.0006036156662):0.001305057637,H3N2_Swine_KX858557_A/swine/Illinois/A01894510/2016|2016.238:0.01884835455):0.001047499145):0.001746338468,((((((H3N2_Swine_KJ640512_A/swine/Indiana/13TOSU1207/2013|2013.496:0.01274062992,H3N2_Swine_JQ914802_A/swine/North_Carolina/A01049436/2011|2011.049:-0.0006288042578):0.0006664547965,H3N2_Swine_JX155357_A/swine/Indiana/A01049091/2010|2010.879:0.0002315815268):0.0006430764152,H3N2_Swine_JQ914817_A/swine/Indiana/A01049744/2011|2011.222:0.0006848208949):0.001417863077,H3N2_Swine_KC435065_A/swine/Michigan/A01259002/2012|2012.805:0.005205516926):0.0008389598823,H1N1_Swine_KC508550_A/swine/Michigan/A01202708/2011|2011.795:0.007828767892):0.0006062980857,(((((H3N2_Human_KJ942631_A/Minnesota/11/2010|2010.500:0.001795061892,H3N2_Swine_KF922839_A/swine/Minnesota/A01134337/2010|2010.877:0.001292425072):2.188623036e-05,H3N2_Swine_JQ350549_A/swine/Indiana/A00968322/2010|2010.795:0.001301124534):8.620955775e-05,H3N2_Swine_CY131076_A/swine/Ohio/10SW203/2010|2010.644:0.0003521434398):8.563284211e-05,H3N2_Swine_CY130964_A/swine/Ohio/10SW125/2010|2010.611:-8.68938558e-05):6.92527965e-05,H1N1_Swine_KC839524_A/swine/Minnesota/A01134331/2010|2010.890:0.001252452254):0.002047008013):0.0006214733015):0.0001777707034,H3N2_Swine_JX239979_A/swine/Illinois/A01240575/2011|2011.967:0.001081995494):0.0005392911013,(((((((((((H1N2_Swine_CY131842_A/swine/Ohio/11SW221/2011|2011.627:0,H1N2_Swine_CY131356_A/swine/Ohio/11SW125/2011|2011.595:0):0.002026530747,H1N1_Swine_KF026428_A/swine/Nebraska/A01301493/2012|2012.636:0.006016533511):0.0002988055545,H1N2_Swine_KR859410_A/swine/Illinois/A01047046/2010|2010.910:-0.0003288421946):0.0001645566465,H1N2_Swine_KR859453_A/swine/Illinois/A01047045/2010|2010.910:-0.0001645566465):0.0003752047324,H3N2_Swine_HQ734219_A/swine/Pennsylvania/A01076779/2010|2010.814:6.494645071e-05):0.0002614100535,(H1N2_Swine_KP830027_A/swine/Illinois/A01049967/2011|2011.356:0.001087067959,H3N2_Swine_KF386828_A/swine/Maryland/A01444460/2013|2013.005:0.005128167431):0.0006288642395):0.0002997938389,H1N2_Swine_KC435032_A/swine/Mississippi/A01202799/2011|2011.838:0.00413386187):0.0002534878679,H1N2_Swine_KX960308_A/swine/Illinois/A01443797/2013|2013.195:0.009208857528):0.0001795245316,H3N2_Swine_HQ734213_A/swine/Pennsylvania/62170-2/2010|2010.814:0.0006169952018):0.0001962688403,(((H1N2_Swine_KF467235_A/swine/Illinois/A01432156/2012|2012.852:-0.0001267804311,H1N2_Swine_KX960316_A/swine/Illinois/A01444496/2013|2013.016:0.001445286714):0.0006611719099,H1N2_Swine_KF026667_A/swine/Illinois/A01270809/2012|2012.778:0.0002196608667):0.0002549803019,H1N2_Swine_KF386838_A/swine/Missouri/A01270665/2012|2012.751:0.001069511085):0.002969941165):0.0006410199312,H1N2_Swine_KJ528280_A/swine/Kansas/11-104259/2011|2011.953:0.00221639217):0.0007306585635):0.0004264494631,H3N2_Swine_KF527547_A/swine/Virginia/A01203436/2012|2012.290:0.003544749021):0.003117118385):0.002606106403,(((((((H1N1_Swine_CY158280_A/swine/Arkansas/SG1323/2009|2009.778:-4.805889701e-05,H1N1_Swine_CY158960_A/swine/Arkansas/SG1327/2009|2009.827:0.0004873157422):0.0007198162484,H1N1_Swine_KP941627_A/swine/Iowa/A01049148/2010|2010.896:0.004156768416):0.0003519276879,(H1N2_Swine_CY158376_A/swine/Missouri/SG1343/2009|2009.707:0.003256979363,H1N2_Swine_CY159440_A/swine/Arkansas/02927/2009|2009.918:0.001615617413):0.0003303900697):0.0001287977921,H1N1_Swine_KR047983_A/swine/Iowa/A01057153/2010|2010.375:0.002193297898):0.0008006561408,H1N1_Swine_KR018898_A/swine/Iowa/A01049670/2011|2011.186:0.005170851887):0.002037938472,((H3N2_Swine_KF982050_A/swine/Illinois/A01427144/2013|2013.847:0.002939903665,H3N2_Swine_KX618879_A/swine/Ilinois/A02090968/2015|2015.770:0.006424013545):0.003611215748,(H1N2_Swine_KT313575_A/swine/Missouri/A01411322/2014|2014.038:0.00511117089,H1N2_Swine_KF885639_A/swine/Iowa/13C097/2013|2013.230:0.003338368795):0.004435083937):0.005492928262):0.002034765198,(((H1N2_Swine_CY158304_A/swine/Kentucky/02564/2009|2009.079:0.0004867285543,H1N2_Swine_CY158312_A/swine/Kentucky/02573/2009|2009.110:-4.747170918e-05):0.001203447254,H3N2_Swine_KF739387_A/swine/Illinois/02907/2009|2009.803:0.007283700026):0.0001338967866,((H3N2_Swine_CY099110_A/swine/Minnesota/02782/2009|2009.345:0.003039723356,H3N2_Swine_KT580897_A/swine/Minnesota/D09-24462-1/2009|2009.362:0.001835274511):0.000775081174,H1N2_Swine_KX960246_A/swine/Minnesota/A01444719/2013|2013.036:0.01656459561):0.001304312754):0.001147256965):0.001253026778):0.002343333228,((((((((((((((H1N1_Swine_KX671199_A/swine/Iowa/A02025218/2015|2015.518:0.001078233426,H1N1_Swine_KX960605_A/swine/Indiana/15TOSU1187/2015|2015.556:0.003344026734):0.0003295062931,(H1N1_Swine_KX670647_A/swine/Pennsylvania/A01554941/2015|2015.362:-0.0001040743918,H1N1_Swine_KX671252_A/swine/Pennsylvania/A02024399/2015|2015.400:0.0005436260429):0.0005516672592):0.0003171266819,H1N2_Swine_KX670617_A/swine/Oklahoma/A01567187/2014|2014.934:0.0005646695114):0.0007016386619,((H1N1_Swine_KX670642_A/swine/Missouri/A01795229/2015|2015.723:0.005960569979,H1N1_Swine_MF801516_A/swine/Minnesota/A02214666/2017|2017.219:0.009865600145):7.066373069e-05,H1N1_Swine_KT828267_A/swine/Iowa/14TOSU10638/2014|2014.500:0.002544816705):0.00107643915):-0.0003251860723,(H1N1_Swine_KX851929_A/swine/Minnesota/A01942199/2016|2016.085:0.005704425723,H1N1_Swine_KX631938_A/swine/Illinois/A01796450/2015|2015.882:0.003669489592):0.002142231157):0.0004236259322,(((((((H1N1_Swine_KY964039_A/swine/Indiana/16TOSU6524/2016|2016.329:0,H1N1_Swine_KX772247_A/swine/Kansas/A01377661/2015|2015.932:0):0.000153673633,H1N1_Swine_KY509887_A/swine/Ohio/A01778720/2016|2016.641:0.002050588267):0.0001890154669,((H1N1_Swine_KY970162_A/swine/Michigan/A01259076/2017|2017.200:0,H1N1_Swine_MF801592_A/swine/Michigan/A02214235/2017|2017.216:0):0.001106594034,H1N1_Swine_MH234438_A/swine/Ohio/OH-18-7963/2018|2018.260:0.002869393346):0.004057048525):0.0005958014594,H1N1_Swine_KY888027_A/swine/Kansas/A01378019/2017|2017.156:0.003977448612):0.0005298664578,H1N1_Swine_KY938589_A/swine/Pennsylvania/A01668939/2016|2016.910:0.003945657657):0.0003677488453,H1N1_Swine_MG521000_A/swine/Illinois/A02218178/2017|2017.493:0.006793032612):0.0002582912419,H3N1_Swine_MF045303_A/swine/Missouri/A01782798/2016|2016.822:0.003233577585):0.002235935054):0.00539649755,(H1N1_Swine_MF045260_A/swine/South_Dakota/A01678471/2016|2016.816:0.00127027282,H1N1_Swine_MG912578_A/swine/Kansas/A01378038/2017|2017.989:0.005837043604):0.008498313759):0.004325978285,(((((H1N1_Swine_KF026730_A/swine/Minnesota/A01270355/2012|2012.734:0.002234767343,H1N1_Swine_KF998054_A/swine/South_Dakota/A01267922/2012|2012.811:0.002636498948):0.0008817587616,(H1N1_Swine_KX907913_A/swine/Colorado/A01432240/2012|2012.923:0.0004395327668,H1N1_Swine_KC779037_A/swine/California/A00968789/2013|2013.038:0.000441489194):0.001768928722):0.001139366215,H1N2_Swine_KX670662_A/swine/Minnesota/A01567956/2014|2014.956:0.002869385015):0.0007228715695,((((H1N1_Swine_MF194531_A/swine/Iowa/MT_12_07_3830/2012|2012.518:0.0008359133237,H1N1_Swine_MF194255_A/swine/South_Dakota/MT_12_07_2005/2012|2012.197:0.0004834730178):0.0005719207555,H1N1_Swine_MF919935_A/swine/Minnesota/MT_13_01_S45/2013|2013.118:0.001635105463):0.0003917964423,H1N1_Swine_MF919797_A/swine/Minnesota/MT_13_01_S17/2013|2013.044:0.0004873236842):0.0028827706,H1N1_Swine_KJ640576_A/swine/Texas/13TOSU0035/2013|2013.085:0.004046785817):0.001466764313):0.001383573742,H1N1_Swine_KX772272_A/swine/Illinois/A01728329/2015|2015.959:0.01345504908):0.0002526385436):0.001135548312,H1N1_Swine_KJ130209_A/swine/South_Dakota/SJ1319788/2013|2013.866:0.008939914186):0.0003305459007,(((H1N2_Swine_KF026740_A/swine/Nebraska/A01270646/2012|2012.773:0.001511609028,H1N2_Swine_KJ995973_A/swine/Nebraska/A01104081/2014|2014.359:0.01107747363):0.0001081959795,(H1N2_Swine_KC779007_A/swine/Iowa/A01203125/2012|2012.014:0,H1N1_Swine_KC779012_A/swine/Wisconsin/A01203142/2012|2012.027:0):0.0003041018604):0.006872228482,((H1N2_Swine_MF194619_A/swine/Iowa/MT_12_07_11_2_10/2011|2011.890:0.001674139444,H1N2_Swine_MF194563_A/swine/Iowa/MT_12_07_11_2_25/2011|2011.890:0.001856925578):0.002878449904,H1N2_Swine_KC778992_A/swine/Minnesota/A01202471/2011|2011.570:0.0002218103863):0.0007627464211):0.001719633925):0.003204664749,((((H1N2_Swine_MF194287_A/swine/South_Dakota/MT_12_07_2079/2012|2012.197:-1.976395193e-05,H1N2_Swine_MF194207_A/swine/South_Dakota/MT_12_07_2081/2012|2012.197:0.0004593156031):9.88848583e-06,H1N2_Swine_MF194887_A/swine/Minnesota/MT_12_07_2083/2012|2012.216:-9.88848583e-06):0.0008132460422,H1N2_Swine_KC020457_A/swine/Minnesota/12/2012|2012.488:0.0009467673433):0.006625479036,(((H1N2_Swine_KJ640777_A/swine/Texas/13TOSU6273/2013|2013.748:0.0004482092884,H1N2_Swine_KJ640248_A/swine/Texas/13TOSU6276/2013|2013.748:0.0004328126724):0.0003370452142,H1N2_Swine_KT828245_A/swine/Indiana/14TOSU0032/2014|2014.500:0.001867675653):0.002422977945,H1N2_Swine_KT313580_A/swine/Texas/A01410206/2014|2014.055:0.003371972122):0.01393332834):0.001235626396):0.00112276464,(((H3N2_Swine_JX182057_A/swine/Missouri/A01240017/2011|2011.871:0.002859905677,H3N2_Swine_JQ689113_A/swine/Missouri/A01047969/2010|2010.951:0.002911092358):0.001519185133,H1N1_Swine_KX960331_A/swine/Iowa/A01443907/2013|2013.208:0.01111161499):0.0009764423273,(H1N2_Swine_KC616662_A/swine/Iowa/19/2012|2012.690:0.005376746698,H1N2_Swine_KX960336_A/swine/Missouri/A01444795/2013|2013.058:0.002187154112):0.005856734704):0.001201823316):0.009094787635,(((((H1N1_Swine_KF386843_A/swine/Iowa/A01203904/2012|2012.732:0.0146197657,H1N2_Swine_HQ840335_A/swine/South_Dakota/152B/2009|2009.674:0.004398414004):0.001414551481,H1N1_Swine_GQ484358_A/swine/Kansas/77778/2007|2007.953:0.0009974059959):0.001896485321,H1N1_Swine_EU604691_A/swine/OH/511445/2007|2007.500:0.001240214825):0.0007570235584,H1N1_Swine_CY099166_A/swine/Ohio/02026/2008|2008.123:0.001917366144):0.001480160767,H3N2_Swine_CY158296_A/swine/Georgia/02604/2009|2009.137:0.008457404565):0.0006549520813):0.0001372757684,H3N2_Swine_JQ365116_A/swine/Illinois/A01047528/2010|2010.918:0.009748697687):0.001001556141):0.001256409184,(((((((((((H1N1_Swine_CY099302_A/swine/Illinois/01917/2007|2007.932:0,H1N1_Swine_CY099294_A/swine/Illinois/01918/2007|2007.932:0):9.332873062e-18,H1N1_Swine_CY099270_A/swine/Illinois/01981/2008|2008.041:-9.332873062e-18):0.0002158698469,H1N1_Swine_CY099278_A/swine/Illinois/02695/2009|2009.244:0.003317448027):0.004886749466,(H3N2_Swine_CY099238_A/swine/Minnesota/001332/2006|2006.877:0.00218299746,H1N2_Swine_CY158928_A/swine/Iowa/SG1290/2007|2007.277:0.001796362896):0.0009699964748):0.0003615848097,((((H1N2_Swine_CY130572_A/swine/Ohio/09SW1489E/2009|2009.507:-4.945494636e-05,H3N2_Swine_CY130788_A/swine/Ohio/09SW80/2009|2009.600:0.0004887117915):2.474837552e-05,H1N2_Swine_CY130660_A/swine/Ohio/09SW1489M/2009|2009.507:-2.474837552e-05):1.238465662e-05,H3N2_Swine_CY130780_A/swine/Ohio/09SW79M/2009|2009.600:-1.238465662e-05):4.192008992e-05,H3N2_Swine_JX964912_A/swine/Illinois/53612-2/2009|2009.633:0.0003976315612):0.007332985589):0.0001883175855,((H1N1_Swine_CY158320_A/swine/North_Carolina/SG1334/2009|2009.052:0.007980542309,H1N1_Swine_CY158088_A/swine/Kentucky/01569/2007|2007.271:0.0009286267115):6.000887466e-05,H1N1_Swine_CY158054_A/swine/Kentucky/SG1277/2007|2007.203:0.0003764336516):0.0004373225807):2.135663634e-05,(((H3N2_Swine_CY158144_A/swine/Arkansas/SG1297/2008|2008.786:0.0003272867126,H3N2_Swine_CY158152_A/swine/Arkansas/SG1298/2008|2008.995:0.001874367078):0.0004465219399,(H3N2_Swine_CY159432_A/swine/Arkansas/02598/2009|2009.115:0.001768792421,H3N2_Swine_CY159448_A/swine/Arkansas/02863/2009|2009.482:0.003099298649):0.002674377061):0.003449376291,(H3N2_Swine_JX008736_A/swine/Iowa/A01057188/2010|2010.392:0.0103154878,H1N2_Swine_CY158200_A/swine/North_Carolina/02249/2008|2008.575:0.005862318751):0.0004164091497):0.0008199215613):0.0004403365114,(((((((((H1N1_Swine_KR074288_A/swine/Mississippi/A01202059/2011|2011.433:0.006593605619,H3N2_Swine_CY158520_A/swine/North_Carolina/03289/2011|2011.016:0.002754272814):0.0002476402089,H3N2_Swine_JQ365121_A/swine/Illinois/A01076719/2010|2010.833:0.002409605132):0.0002940201846,(H3N2_Swine_CY158992_A/swine/North_Carolina/SG1364/2010|2010.896:0.002439408338,H3N2_Swine_CY158416_A/swine/North_Carolina/SG1358/2010|2010.729:0.001542662524):0.002860914922):0.0003804530284,H1N1_Swine_CY158536_A/swine/North_Carolina/SG1387/2011|2011.745:0.007587573543):0.0003060808205,((H1N1_Swine_KJ739340_A/swine/Virginia/A01202625/2011|2011.742:0,H1N1_Swine_KC508588_A/swine/Indiana/A01202622/2011|2011.740:0):0.004905504151,H1N1_Swine_KT446426_A/swine/North_Carolina/A01202450/2011|2011.532:0.005820013789):0.0002248339316):0.001660825137,H3N2_Swine_CY158336_A/swine/North_Carolina/SG1338/2009|2009.099:0.0009301819351):0.0008875071605,(H1N2_Swine_CY086893_A/swine/North_Carolina/226125/2010|2010.685:0.004176402242,H1N2_Swine_CY160006_A/swine/North_Carolina/SG1359/2010|2010.134:0.0002482845628):0.003542394532):0.001777363908,(H1N2_Swine_KT313527_A/swine/Virginia/A01432745/2013|2013.326:0,H1N1_Swine_KM245320_A/swine/Nebraska/A01240348/2011|2011.874:0):0.01850952387):0.001557218228,((((H1N1_Swine_CY158208_A/swine/North_Carolina/SG1309/2008|2008.808:0.002343761193,H1N1_Swine_CY158224_A/swine/North_Carolina/02403/2008|2008.696:0.0007468520977):0.001468916515,H3N2_Swine_CY107013_A/swine/North_Carolina/A01076178/2009|2009.929:0.009761764753):0.001178536999,H3N2_Swine_CY041844_A/swine/North_Carolina/R08-001877-D08-013371/2008_|2008.500:0.00283229666):0.000501773404,(H3N2_Swine_CY158184_A/swine/North_Carolina/SG1306/2008|2008.501:0.003325396043,H3N2_Swine_CY159392_A/swine/North_Carolina/01469/2007|2007.140:0.0006479169801):0.000622313007):0.0004486725267):0.0008546273066):9.431387054e-05,((H1N2_Swine_KC508593_A/swine/Michigan/A01259001/2012|2012.737:0.003134665543,H1N2_Swine_MF045183_A/swine/South_Carolina/A01782474/2016|2016.795:0.01405775216):0.01027706987,H1N2_Swine_CY158328_A/swine/North_Carolina/SG1335/2009|2009.052:0.001118077217):0.008363541534):0.0008007590551,H3N2_Swine_CY158080_A/swine/North_Carolina/01930/2007|2007.567:0.002699612335):0.00108928765,H1N1_Swine_CY158432_A/swine/North_Carolina/SG1361/2010|2010.460:0.009526547896):0.000867329257):0.001082569852,(H1N1_Swine_CY158896_A/swine/Georgia/SG1251/2006|2006.359:0.002101663429,H1N2_Swine_KR057376_A/swine/Minnesota/01082/2006|2006.271:0.00143489054):0.001487696459):0.0006335868567,H1N2_Swine_CY159016_A/swine/North_Carolina/SG1394/2011|2011.740:0.01261599028):0.002566053225,((((((((((((((((H1N2_Swine_KX960286_A/swine/Nebraska/A01379861/2013|2013.288:0.0013380049,H1N2_Swine_KX907878_A/swine/Nebraska/A01381819/2013|2013.447:0.0008617606066):0.0008827648955,H1N2_Swine_KX907967_A/swine/Nebraska/A01277808/2012|2012.904:0.001769894797):0.004579014957,H3N2_Swine_JQ365136_A/swine/Iowa/A01049750/2011|2011.236:0.0007609027881):0.0001341459265,H3N2_Swine_JN409436_A/swine/Kansas/11-110529/2011|2011.266:0.0003001738383):8.288088886e-05,H3N2_Swine_JN409388_A/swine/Kansas/10-91088/2010|2010.995:-8.555771327e-05):9.527955573e-05,H1N1_Swine_CY158584_A/swine/Iowa/SG1401/2011|2011.759:0.002114021975):0.000380465275,(H3N2_Swine_JQ365141_A/swine/Texas/A01049914/2011|2011.321:0.0004772212189,H3N2_Swine_JQ365146_A/swine/Texas/A01049915/2011|2011.321:-3.796437374e-05):0.0009436694728):0.0005959696229,H1N1_Swine_KF386848_A/swine/Minnesota/A01301732/2012|2012.652:0.004537883219):0.0006142607913,(((((H1N2_Swine_KY401851_A/swine/South_Dakota/A01678175/2016|2016.430:7.46173908e-05,H1N2_Swine_KY115513_A/swine/South_Dakota/A01677105/2016|2016.321:0.0008052209903):0.004436920292,H1N2_Swine_KX671291_A/swine/Missouri/A02076915/2015|2015.496:0.003604657166):0.002470418563,(H3N1_Swine_KT449737_A/swine/Illinois/A01565507/2014|2014.707:0.003805128302,H1N2_Swine_KJ161852_A/swine/South_Dakota/A01349341/2013|2013.195:0.001508035432):0.001010501179):0.001204608862,((H3N2_Swine_KC839582_A/swine/Nebraska/A01300022/2012|2012.444:-5.083806469e-05,H3N2_Swine_KJ004010_A/swine/Nebraska/A01300032/2012|2012.444:0.0004900949098):0.0005061342155,H3N2_Swine_JX306660_A/swine/Nebraska/A01240337/2011|2011.866:-6.621502492e-05):0.000842340181):0.0005104812528,H3N2_Swine_KC779032_A/swine/Michigan/A01203498/2012|2012.345:0.003175913059):0.001665862852):0.001993283974,((H1N1_Swine_KT306798_A/swine/Oklahoma/A01290693/2013|2013.803:0.01076422496,H1N2_Swine_KF026700_A/swine/Oklahoma/A01203865/2012|2012.701:0.005004127414):0.0007411882207,(H1N2_Swine_KT306803_A/swine/Oklahoma/A01290898/2013|2013.885:0.00364571972,H1N2_Swine_KX960297_A/swine/Oklahoma/A01432577/2013|2013.189:0.001672376078):0.008235794084):0.005048048438):0.007162362612,((((((H1N2_Swine_CY045532_A/swine/Texas/050625/2008|2008.500:0.003231319592,H1N2_Swine_CY159424_A/swine/Oklahoma/02722/2009|2009.271:0.002075605103):0.0001038381981,H1N2_Swine_CY158936_A/swine/Arkansas/02404/2008|2008.773:0.0007723185778):8.828620981e-05,H1N2_Swine_CY045692_A/swine/Oklahoma/020736-2/2008|2008.500:0.0003506338104):0.0007407793206,(H1N2_Swine_JQ023759_A/swine/Minnesota/0745/2010|2010.167:0.0007128053022,H1N2_Swine_CY158344_A/swine/Minnesota/02852/2009|2009.425:0.001491745916):0.005399789282):0.0003486357862,(((H1N1_Swine_KX858592_A/swine/Oklahoma/A01732565/2016|2016.148:0.02314626509,H1N1_Swine_CY158288_A/swine/Oklahoma/SG1325/2009|2009.093:0.002962009445):0.002862251531,H1N1_Swine_CY158272_A/swine/Colorado/SG1322/2009|2009.649:0.004980758156):0.0004538864608,H1N2_Swine_CY045596_A/swine/Oklahoma/010226-17/2008|2008.500:0.0006694242991):0.0006962092504):0.0001184341503,(H1N1_Swine_CY158392_A/swine/Oklahoma/SG1251/2010|2010.729:0.00149963629,H1N1_Swine_CY159472_A/swine/Oklahoma/SG1500/2010|2010.797:0.002481798783):0.006996154595):0.001318230444):0.003943780071,((((((((((((H3N2_Swine_MH234853_A/swine/Kansas/A01378039/2018|2018.173:0.004440591289,H3N2_Swine_MF172985_A/swine/Kansas/A01378025/2017|2017.329:-1.83311297e-05):0.0002583364727,H3N2_Swine_MG193781_A/swine/Nebraska/A01785261/2017|2017.332:-0.0002600402059):0.004627966614,H3N2_Swine_KT767985_A/swine/Nebraska/A01476165/2014|2014.570:0.0011659306):0.0005759667304,H3N2_Swine_KX772346_A/swine/Kansas/A01377649/2015|2015.932:0.001645823619):0.0009395489773,((H1N2_Swine_KY938607_A/swine/Colorado/A01668653/2016|2016.888:0.004960518745,H1N2_Swine_KX772267_A/swine/South_Dakota/A01941705/2015|2015.970:0.002154082248):0.0007015916857,H1N2_Swine_KX670748_A/swine/Nebraska/A01476438/2014|2014.693:-0.0002731256149):0.001877605139):0.001426660205,H1N1_Swine_KM245325_A/swine/North_Carolina/A01364596/2013|2013.671:0.002642301223):0.001341465584,(H1N1_Swine_MG662677_A/swine/Arkansas/A02218161/2017|2017.507:0.001818066597,H1N1_Swine_MF373262_A/swine/Minnesota/A01672344/2017|2017.027:0.0008255365819):0.008213001033):0.0009037283128,(((((H3N2_Swine_KM076717_A/swine/Iowa/13H076/2013|2013.655:0,H3N2_Swine_KM076733_A/swine/Iowa/13H092/2013|2013.655:0):0.002375506199,H1N1_Swine_KJ640601_A/swine/Ohio/13TOSU1958/2013|2013.581:-0.0001741428588):8.705394667e-05,H1N1_Swine_KJ640384_A/swine/Ohio/13TOSU2115/2013|2013.581:-8.705394667e-05):4.186878609e-05,H1N1_Swine_KX670687_A/swine/Ohio/A01476806/2014|2014.811:0.003050854412):0.000688585239,H1N1_Swine_KM185825_A/swine/Indiana/13TOSU3988/2013|2013.663:0.0006358521989):0.007561086419):0.000334194961,H1N2_Swine_KY401824_A/swine/Nebraska/A01778104/2016|2016.515:0.01391031365):0.001096809465,((((H1N1_Swine_KX851860_A/swine/Iowa/A01941927/2016|2016.036:0.003169492906,H1N2_Swine_KX670677_A/swine/Minnesota/A01567012/2014|2014.419:0.001249242322):0.0004638459905,(H1N2_Swine_KX670692_A/swine/Minnesota/A01567671/2015|2015.019:0,H1N2_Swine_KX670753_A/swine/Minnesota/A01567833/2015|2015.036:0):0.002647675936):0.002928641893,(H1N2_Swine_KY938619_A/swine/Illinois/A01782816/2016|2016.833:0.0062917484,H1N2_Swine_MG662619_A/swine/Oklahoma/A01785279/2017|2017.542:0.009975182095):0.001959821051):0.001596854248,((((H1N2_Swine_KX907928_A/swine/Oklahoma/A01432269/2012|2012.945:0.0004372843508,H1N1_Swine_KJ640833_A/swine/Texas/13TOSU0050/2013|2013.085:0.000441640425):2.709404476e-05,H1N2_Swine_KC866546_A/swine/Kentucky/12TOSU1155/2012|2012.844:-2.733202402e-05):1.367531495e-05,H1N2_Swine_KC866466_A/swine/Kentucky/12TOSU1053/2012|2012.844:-1.367531495e-05):0.0001468105399,H1N1_Swine_KT313542_A/swine/Oklahoma/A01410195/2014|2014.038:0.005163572387):0.0006006581599):0.003803900445):0.0009014360404,H1N2_Swine_KT446431_A/swine/Oklahoma/A01049501/2011|2011.090:0.004777906402):0.001630878721,((H3N2_Swine_MF045248_A/swine/Nebraska/A01781225/2016|2016.685:0.001503710408,H1N2_Swine_MF373256_A/swine/Nebraska/A01672049/2017|2017.011:0.002915421871):0.001781439634,H1N2_Swine_MG521036_A/swine/Nebraska/A02216637/2017|2017.416:0.004474166362):0.007044902292):0.0078715665):0.00195456413,((H1N2_Swine_CY099214_A/swine/Minnesota/02324/2008|2008.690:0.003636925452,H1N2_Swine_CY099182_A/swine/Minnesota/SG1133/2008|2008.321:0.001239009126):0.001548372417,H1N2_Swine_KF386793_A/swine/Minnesota/A01134341/2010|2010.337:0.01019178965):0.003724584248):0.003347369476,(((H3N2_Swine_CY157798_A/swine/Oklahoma/00518/2005|2005.162:0.001962295358,H1N2_Swine_CY045580_A/swine/Texas/008648/2008|2008.500:0.009691802008):0.0001300616713,H3N2_Swine_CY045572_A/swine/Oklahoma/011506/2007|2007.500:0.008467097182):0.0008911937745,H3N2_Swine_CY159248_A/swine/Iowa/SG1469/2004|2004.784:0.001063620161):0.0006463671065):0.000268601477,H1N2_Swine_KM028116_A/swine/Guangxi/2900/2011|2011.770:0.02113905039):0.001392049191,(((((((((H3N2_Swine_CY159208_A/swine/North_Carolina/SG1464/2004|2004.186:0.0005067505256,H3N2_Avian_EU735825_A/turkey/Ohio/313053/2004|2004.500:0.0003720579707):7.627145266e-05,H3N2_Swine_CY157958_A/swine/North_Carolina/01484/2006|2006.838:0.007494499268):9.217848587e-05,H3N2_Avian_EU735833_A/turkey/North_Carolina/353568/2005|2005.500:0.001681362152):0.0002778030472,((H1N2_Swine_CY157942_A/swine/North_Carolina/01169/2006|2006.471:0.005023273017,H1N2_Swine_CY157838_A/swine/North_Carolina/SG1232/2005|2005.071:0.001634415104):0.0006815871291,H1N1_Swine_CY157822_A/swine/North_Carolina/SG1226/2005|2005.225:0.002423338183):0.0007918098422):0.0001825278589,H3N2_Swine_CY157830_A/swine/North_Carolina/SG1230/2005|2005.203:0.004752012647):0.0002743154926,H3N2_Swine_CY157990_A/swine/Illinois/01131/2006|2006.340:0.006155222333):0.0003298178591,H3N2_Swine_JF411838_A/swine/Minnesota/5947/2007|2007.137:0.01569937029):0.0001674618146,((H3N2_Avian_EU743217_A/turkey/Minnesota/366767/2005|2005.500:0.002076153068,H1N1_Swine_CY157846_A/swine/Minnesota/00574/2005|2005.315:0.002340015417):0.001240420935,H1N1_Swine_CY157870_A/swine/Minnesota/SG1237/2005|2005.468:0.005001605107):0.0006675174674):0.0003595670491,H3N1_Swine_DQ150422_A/swine/MI/PU243/04_|2004.500:0.003732771835):0.0004092877568):0.001049420494):0.001257527667,((((((((((((((((H3N2_Swine_KX960623_A/swine/Ohio/15TOSU0742/2015|2015.688:0,H3N2_Swine_KX960516_A/swine/Ohio/15TOSU0741/2015|2015.688:0):0.0009762487401,H3N2_Swine_KT356666_A/swine/California/A01459014/2015|2015.208:0.0003431412922):6.454809674e-05,H3N2_Swine_KT356658_A/swine/California/A01459016/2015|2015.208:-6.454809674e-05):0.00231638173,(H3N2_Swine_KT828332_A/swine/Kentucky/14TOSU23911/2014|2014.500:0.001020905711,H1N1_Swine_KX960676_A/swine/Indiana/14TOSU2671/2014|2014.526:0.0007403965499):0.00615463138):7.11591071e-05,(H1N2_Swine_KT828313_A/swine/Ohio/14TOSU23764/2014|2014.500:0,H1N2_Swine_KT828114_A/swine/Ohio/14TOSU23771/2014|2014.500:0):0.001237643665):0.0001154174382,H1N1_Swine_KT828277_A/swine/Indiana/14TOSU0454/2014|2014.500:0.0003186737062):0.0002865684511,H3N2_Swine_KT827939_A/swine/Kentucky/14TOSU24005/2014|2014.500:0.001037632674):0.0005759749452,(H3N2_Swine_KY327628_A/swine/Kentucky/15TOSU1991/2015|2015.852:0.000437018401,H3N2_Swine_KY327510_A/swine/Kentucky/15TOSU1908/2015|2015.852:2.23844414e-06):0.002472069873):0.001746742068,((H3N2_Swine_KY401906_A/swine/Oklahoma/A01777830/2016|2016.553:0.005804175866,H3N2_Swine_MG784574_A/swine/Nebraska/A02221499/2017|2017.655:0.0104399849):0.00605284371,H1N1_Swine_KX670652_A/swine/Oklahoma/A01944302/2015|2015.745:0.005401336461):0.0006097730291):0.001199338183,H1N1_Swine_MF145370_A/swine/Oklahoma/A01671948/2016|2016.973:0.01209189243):0.005153718614,H1N2_Swine_KX772252_A/swine/Nebraska/A01941636/2015|2015.973:0.01301278097):0.005388585272,((H1N2_Swine_KX670758_A/swine/Oklahoma/A01566774/2014|2014.868:0.005724625697,H1N1_Swine_KT306808_A/swine/Oklahoma/A01290605/2013|2013.753:0.001382690726):0.008564434552,H1N2_Swine_KU229955_A/swine/Missouri/A01432837/2013|2013.427:0.008947883346):0.0009864212155):0.0007199018514,((H1N1_Swine_MF973284_A/swine/Oklahoma/A02214419/2017|2017.252:0.001746864056,H1N1_Swine_MF664401_A/swine/Oklahoma/A01672680/2017|2017.085:1.443820491e-05):0.01215607193,H1N1_Swine_KT768010_A/swine/Oklahoma/A01476227/2014|2014.611:0.007844507733):0.004242091386):0.001645292203,H3N2_Swine_CY159490_A/swine/Texas/SG1501/2010|2010.299:0.002749912456):0.0008993567146,((((H1N2_Swine_KY401944_A/swine/Nebraska/A01776543/2016|2016.447:0.0002623119366,H1N2_Swine_KY402006_A/swine/Kansas/A01777675/2016|2016.515:0.001937729701):0.0103890567,H3N2_Swine_KT768005_A/swine/Kansas/A01477353/2014|2014.627:0.00361512171):0.000144570595,H1N2_Swine_KT306769_A/swine/Kansas/A01290646/2013|2013.784:0.0002251745927):0.0008167561348,((H1N1_Swine_MF973368_A/swine/Texas/A02214607/2017|2017.274:0.001711543756,H1N1_Swine_MF801554_A/swine/Iowa/A01667091/2017|2017.233:0.00137861045):0.0108918395,H1N2_Swine_MF045332_A/swine/Kansas/A01781760/2016|2016.723:0.006404855729):0.004159515098):0.009856457653):0.002772989702,((H3N2_Swine_CY045548_A/swine/Oklahoma/001142/2009|2009.500:0.000915357074,H3N2_Swine_CY159990_A/swine/Oklahoma/02985/2010|2010.186:0.002613050919):0.0006205781405,H3N2_Swine_CY045556_A/swine/Kansas/015252/2009|2009.500:0.0007043202631):0.004762633849):0.009452884714):0.001788559576,(((((((((((((((((((((((H3N2_Swine_DQ469987_A/swine/Ontario/33853/2005|2005.500:0,H3N2_Human_DQ469955_A/Ontario/RV1273/2005|2005.500:0):1.414015395e-17,H3N2_Swine_DQ469971_A/swine/British_Columbia/28103/2005|2005.500:-1.414015395e-17):1.415423776e-17,H3N2_Avian_DQ469995_A/turkey/Ontario/31232/2005|2005.500:-1.415423776e-17):5.116523085e-05,((H3N2_Swine_CY160177_A/swine/Quebec/01002/2006|2006.145:0.001269111944,H3N2_Swine_CY158640_A/swine/Quebec/01001/2006|2006.145:0.001376119904):0.0004121379857,H3N2_Swine_HQ825240_A/swine/QC/2108-2/2009|2009.252:0.01453251896):0.0003669581155):9.864984843e-05,(H1N1_Swine_MG298965_A/swine/Nebraska/A01397381/2013|2013.479:0.02307207262,H1N1_Swine_CY157966_A/swine/Minnesota/SG1261/2006|2006.852:0.004482397626):0.0006604124823):0.0002076991478,((((H3N2_Swine_CY099150_A/swine/Minnesota/00611/2005|2005.381:0.001292327542,H3N2_Swine_CY099254_A/swine/Minnesota/00484/2005|2005.052:0.001351275638):0.0004415300366,H3N2_Swine_CY158648_A/swine/Saskatchewan/01114/2006|2006.329:0.004002995307):4.41778629e-05,(H3N2_Swine_CY158616_A/swine/British_Columbia/00633/2005|2005.378:0.0008049169992,H1N1_Swine_CY159040_A/swine/Alberta/SG1415/2006|2006.195:0.001396319725):0.0003956854664):3.74287255e-05,(H3N2_Swine_KX571185_A/swine/Quebec/1561816/2014|2014.052:0,H3N2_Swine_CY158608_A/swine/Manitoba/00446/2005|2005.066:0):0.0008440547479):4.811360703e-05):0.0001543806826,((H3N2_Swine_KX571161_A/swine/Quebec/1708732/2015|2015.115:-4.638909281e-05,H3N2_Swine_CY158624_A/swine/Alberta/SG1405/2005|2005.764:0.000485645938):0.001526662143,H3N2_Swine_CY158696_A/swine/Manitoba/01799/2007|2007.789:0.007405060539):0.0006537292165):0.0002409817951,H1N1_Swine_KX571195_A/swine/Quebec/1600117/2014|2014.323:0.003401594701):0.0001583947603,(H3N2_Swine_CY158120_A/swine/Minnesota/SG1293/2007|2007.260:0.008103537435,H3N2_Swine_CY045564_A/swine/Oklahoma/008722/2007|2007.500:0.005855732988):0.0008562952447):1.431115101e-05,H3N2_Swine_EU826550_A/swine/Quebec/4001/2005|2005.526:0.001508920999):0.0005253652287,((H1N2_Swine_KM489585_A/swine/Ontario/68/2012|2012.773:0.004122077246,H1N1_Swine_CY246379_A/swine/Quebec/SD0175/2016|2016.433:0.02551061241):0.009253227059,H3N2_Human_EU399758_A/Ontario/1252/2007|2007.500:0.008192691829):0.0008520571093):0.0001307956752,H1N1_Swine_JF713871_A/swine/QC/1531-3/2009|2009.345:0.00821053121):0.0002858218746,(H3N2_Swine_CY158688_A/swine/Manitoba/01782/2007|2007.753:0.005420948888,H1N1_Swine_CY159064_A/swine/Manitoba/SG1433/2009|2009.458:0.006201771253):0.003655145565):0.000211492082,(((((((H3N2_Swine_CY246120_A/swine/Saskatchewan/SD0149/2016|2016.110:0.004720559971,H3N2_Swine_CY246475_A/swine/British_Columbia/SD0180/2016|2016.660:0.0028444511):0.002059938224,H3N2_Swine_CY195494_A/swine/Saskatchewan/SD0065/2014|2014.975:0.0006101608753):0.0007711938483,H3N2_Swine_CY245928_A/swine/Saskatchewan/SD0118/2015|2015.668:0.007000592158):0.007735137064,(H3N2_Swine_CY245784_A/swine/Saskatchewan/SD0097/2015|2015.304:0.0004456614884,H3N2_Swine_CY246762_A/swine/Alberta/SD0208/2016|2016.945:0.005307179569):0.00709866756):0.00076965943,(H1N2_Swine_KX670672_A/swine/South_Dakota/A01823237/2015|2015.477:0.001772025118,H1N2_Swine_CY195366_A/swine/Alberta/SD0042/2014|2014.825:0.0004325261009):0.01205413561):0.01314914821,(((H3N2_Swine_CY158728_A/swine/Manitoba/SG1432/2008|2008.458:0.0004265225555,H3N2_Swine_CY158720_A/swine/Manitoba/SG1431/2008|2008.458:0.0004522859408):0.007275534613,H3N2_Swine_CY194965_A/swine/Manitoba/D0288/2013|2013.849:0.02331679759):0.003078427391,H1N1_Swine_CY158680_A/swine/Manitoba/01781/2007|2007.751:0.006748681183):0.001170741826):0.001274757349,((H3N2_Swine_CY159080_A/swine/Saskatchewan/SD0001/2011|2011.915:0.003033513134,H3N2_Swine_CY195334_A/swine/Alberta/SD0038/2014|2014.693:0.009162727596):0.02046236856,H1N1_Swine_CY194372_A/swine/Manitoba/D0175/2012|2012.808:0.02001897496):0.0009350206315):0.0005707115964):0.0003133107882,(((H1N1_Swine_CY194812_A/swine/Manitoba/D0270/2013|2013.693:0,H1N1_Swine_CY194852_A/swine/Manitoba/D0274/2013|2013.734:0):0.02479326849,H3N2_Swine_CY245864_A/swine/Alberta/SD0109/2015|2015.458:0.02741205111):0.002689525945,(H1N1_Swine_KM872070_A/swine/South_Dakota/A01349306/2013|2013.192:0.01479775179,H1N1_Swine_KP795753_A/swine/Illinois/A01049469/2011|2011.068:0.01048987676):0.004539285201):0.001094985785):0.0005525911327,(((H3N2_Swine_CY159853_A/swine/Texas/SG1270/2007|2007.162:0.005078165619,H1N1_Swine_CY158030_A/swine/Texas/01657/2007|2007.468:0.005651327276):0.0008784562513,H1N1_Swine_KR057368_A/swine/Minnesota/01076/2006|2006.244:0.003154249511):0.001679173365,H3N2_Swine_CY158760_A/swine/Manitoba/02946/2010|2010.052:0.006213674671):0.001108775221):0.0002348978429,((H1N1_Swine_KJ739335_A/swine/Mississippi/A01202593/2011|2011.699:0,H1N1_Swine_KX960236_A/swine/Nebraska/A01444654/2013|2013.036:0):0.01845542029,H1N2_Swine_CY158112_A/swine/Minnesota/01604/2007|2007.329:0.007203528407):0.000507358455):0.0003553780331,H3N2_Swine_CY158104_A/swine/Nebraska/01711/2007|2007.578:0.006919965564):0.000559058838,(((((H1N1_Swine_CY157998_A/swine/Arkansas/01460/2007|2007.082:0.004757771867,H1N1_Swine_CY157894_A/swine/Arkansas/SG1241/2006|2006.332:0.001459623644):0.00101441541,H1N1_Swine_CY158368_A/swine/Illinois/02626/2009|2009.077:0.01261649243):0.0007369666732,(H1N1_Swine_CY099230_A/swine/Minnesota/001581/2007|2007.315:-1.719707971e-05,H1N1_Swine_KJ764731_A/swine/Korea/251-1/2008|2008.123:0.007146371902):0.0033619398):0.003
[truncated: 397,417 more chars]
