# Supplementary material for: A brief history of bird flu
Source: Philos Trans R Soc Lond B Biol Sci. 2019 May 6;374(1775):20180257. doi: 10.1098/rstb.2018.0257 (PMC6553608; doi:10.1098/rstb.2018.0257)
Supplement: Data for segments 1,2,3,5,7,8 - 8809 taxa for display [file rstb20180257supp3.zip › internals_subsample_for_display/hxnx_all_seg1_8809_with_og_infoTbl.txt]

beastNames	accn	host	subtype	Htype	Ntype	country	region	continent	decDate	avHost5
H6N1_Avian_KX979106_A/greater_white-fronted_goose/Netherlands/11/2009|2009.937	KX979106	Avian	H6N1	H6	N1	Netherlands	WesternEurope	Europe	2009.937	Wild-ans-long
H3N8_Avian_KX978644_A/turnstone/Netherlands/1/2010|2010.770	KX978644	Avian	H3N8	H3	N8	Netherlands	WesternEurope	Europe	2010.77	Wild-other
H6N5_Avian_CY149451_A/greylag_goose/Iceland/1459/2011|2011.833	CY149451	Avian	H6N5	H6	N5	Iceland	NorthernEurope	Europe	2011.833	Wild-ans-long
H6N5_Avian_CY149507_A/greylag_goose/Iceland/0948/2011|2011.833	CY149507	Avian	H6N5	H6	N5	Iceland	NorthernEurope	Europe	2011.833	Wild-ans-long
H6N2_Avian_KX979145_A/greater_white-fronted_goose/Netherlands/6/2010|2010.893	KX979145	Avian	H6N2	H6	N2	Netherlands	WesternEurope	Europe	2010.893	Wild-ans-long
H5N2_Avian_KX979372_A/Eurasian_wigeon/Netherlands/1/2010|2010.737	KX979372	Avian	H5N2	H5	N2	Netherlands	WesternEurope	Europe	2010.737	Wild-ans-long
H5N2_Avian_CY149355_A/great_black-backed_gull/Iceland/1110/2011|2011.789	CY149355	Avian	H5N2	H5	N2	Iceland	NorthernEurope	Europe	2011.789	Wild-other
H1N1_Avian_KX979142_A/greater_white-fronted_goose/Netherlands/1/2012|2012.885	KX979142	Avian	H1N1	H1	N1	Netherlands	WesternEurope	Europe	2012.885	Wild-ans-long
H5N3_Avian_KX979214_A/greater_white-fronted_goose/Netherlands/5/2010|2010.866	KX979214	Avian	H5N3	H5	N3	Netherlands	WesternEurope	Europe	2010.866	Wild-ans-long
H6N2_Avian_KX978968_A/greater_white-fronted_goose/Netherlands/9/2009|2009.995	KX978968	Avian	H6N2	H6	N2	Netherlands	WesternEurope	Europe	2009.995	Wild-ans-long
H11N9_Avian_MF146443_A/European_herring_gull/Netherlands/1/2015|2015.041	MF146443	Avian	H11N9	H11	N9	Netherlands	WesternEurope	Europe	2015.041	Wild-other
H6N8_Avian_KX978414_A/greater_white-fronted_goose/Netherlands/4/2010|2010.093	KX978414	Avian	H6N8	H6	N8	Netherlands	WesternEurope	Europe	2010.093	Wild-ans-long
H5N3_Avian_KF885672_A/duck/Moscow/4182/2010|2010.871	KF885672	Avian	H5N3	H5	N3	Russia	EasternEurope	Europe	2010.871	Dom-ans
H5N3_Avian_MF992939_A/duck/Moscow/4182-C/2010|2010.500	MF992939	Avian	H5N3	H5	N3	Russia	EasternEurope	Europe	2010.5	Dom-ans
H5N2_Avian_KU143562_A/chicken/Wuhan/WHJF/2014|2014.953	KU143562	Avian	H5N2	H5	N2	China	EasternAsia	Asia	2014.953	Dom-gal
H4N6_Avian_JX454720_A/duck/Korea/DY104/2007|2007.953	JX454720	Avian	H4N6	H4	N6	South Korea	EasternAsia	Asia	2007.953	Dom-ans
H9N2_Avian_KU366357_A/duck/Jiangxi/7554/2007|2007.989	KU366357	Avian	H9N2	H9	N2	China	EasternAsia	Asia	2007.989	Dom-ans
H4N6_Avian_KU160816_A/chicken/Hunan/S1267/2010|2010.167	KU160816	Avian	H4N6	H4	N6	China	EasternAsia	Asia	2010.167	Dom-gal
H4N6_Avian_KU160808_A/chicken/Hunan/S1248/2010|2010.167	KU160808	Avian	H4N6	H4	N6	China	EasternAsia	Asia	2010.167	Dom-gal
H7N3_Avian_KF260769_A/duck/Jiangxi/16285/2010|2010.500	KF260769	Avian	H7N3	H7	N3	China	EasternAsia	Asia	2010.5	Dom-ans
H7N7_Avian_KF260747_A/duck/Jiangxi/21980/2010|2010.500	KF260747	Avian	H7N7	H7	N7	China	EasternAsia	Asia	2010.5	Dom-ans
H7N7_Avian_KF260746_A/duck/Jiangxi/16769/2010|2010.500	KF260746	Avian	H7N7	H7	N7	China	EasternAsia	Asia	2010.5	Dom-ans
H7N3_Avian_KF260745_A/duck/Jiangxi/16736/2010|2010.500	KF260745	Avian	H7N3	H7	N3	China	EasternAsia	Asia	2010.5	Dom-ans
H10N8_Avian_KP862034_A/duck/Hunan/S3137/2009|2009.729	KP862034	Avian	H10N8	H10	N8	China	EasternAsia	Asia	2009.729	Dom-ans
H4N6_Avian_LC349340_A/duck/Mongolia/262/2011|2011.666	LC349340	Avian	H4N6	H4	N6	Mongolia	EasternAsia	Asia	2011.666	Dom-ans
H4N3_Avian_LC339894_A/duck/Mongolia/17/2011|2011.649	LC339894	Avian	H4N3	H4	N3	Mongolia	EasternAsia	Asia	2011.649	Dom-ans
H1N2_Avian_KF013941_A/Muscovy_duck/Guangxi/GXd-3/2012|2012.153	KF013941	Avian	H1N2	H1	N2	China	EasternAsia	Asia	2012.153	Dom-ans
H1N2_Avian_KF013901_A/sparrow/Guangxi/GXs-1/2012|2012.186	KF013901	Avian	H1N2	H1	N2	China	EasternAsia	Asia	2012.186	Wild-other
H10N8_Avian_KP862042_A/duck/Hunan/S4280/2009|2009.937	KP862042	Avian	H10N8	H10	N8	China	EasternAsia	Asia	2009.937	Dom-ans
H4N6_Avian_KU160920_A/duck/Guangxi/S4312/2011|2011.838	KU160920	Avian	H4N6	H4	N6	China	EasternAsia	Asia	2011.838	Dom-ans
H5N1_Avian_KP762508_A/chicken/Jiangsu/927/2013|2013.879	KP762508	Avian	H5N1	H5	N1	China	EasternAsia	Asia	2013.879	Dom-gal
H5N1_Avian_KY437764_A/goose/Yangzhou/0403/2014|2014.252	KY437764	Avian	H5N1	H5	N1	China	EasternAsia	Asia	2014.252	Dom-ans
H4N6_Avian_KU161080_A/goose/Jiangsu/S2433/2011|2011.438	KU161080	Avian	H4N6	H4	N6	China	EasternAsia	Asia	2011.438	Dom-ans
H4N6_Avian_KU161000_A/duck/Jiangsu/S2447/2011|2011.419	KU161000	Avian	H4N6	H4	N6	China	EasternAsia	Asia	2011.419	Dom-ans
H11N9_Avian_KF260748_A/duck/Guizhou/1078/2011|2011.500	KF260748	Avian	H11N9	H11	N9	China	EasternAsia	Asia	2011.5	Dom-ans
H3N8_Avian_AB786912_A/muscovy_duck/Vietnam/LBM240/2012|2012.500	AB786912	Avian	H3N8	H3	N8	Viet Nam	SouthEasternAsia	Asia	2012.5	Dom-ans
H3N6_Avian_AB812570_A/duck/Vietnam/LBM235/2012|2012.430	AB812570	Avian	H3N6	H3	N6	Viet Nam	SouthEasternAsia	Asia	2012.43	Dom-ans
H6N6_Avian_LC028141_A/muscovy_duck/Vietnam/LBM541/2013|2013.940	LC028141	Avian	H6N6	H6	N6	Viet Nam	SouthEasternAsia	Asia	2013.94	Dom-ans
H4N8_Avian_KU160952_A/duck/Hubei/S2114/2012|2012.419	KU160952	Avian	H4N8	H4	N8	China	EasternAsia	Asia	2012.419	Dom-ans
H4N2_Avian_CY146569_A/duck/Hunan/S11313/2012|2012.227	CY146569	Avian	H4N2	H4	N2	China	EasternAsia	Asia	2012.227	Dom-ans
H7N7_Avian_KT777877_A/ostrich/South_Africa/KRB/2013|2013.247	KT777877	Avian	H7N7	H7	N7	South Africa	SouthernAfrica	Africa	2013.247	Wild-other
H3N2_Avian_KT022274_A/duck/Guangxi/112D4/2012|2012.500	KT022274	Avian	H3N2	H3	N2	China	EasternAsia	Asia	2012.5	Dom-ans
H3N6_Avian_LC053481_A/duck/Vietnam/LBM798/2014|2014.923	LC053481	Avian	H3N6	H3	N6	Viet Nam	SouthEasternAsia	Asia	2014.923	Dom-ans
H6N6_Avian_KY415879_A/duck/Hubei/ZYSYF8/2015|2015.871	KY415879	Avian	H6N6	H6	N6	China	EasternAsia	Asia	2015.871	Dom-ans
H9N2_Avian_KU143586_A/duck/Wuhan/WHYF05/2014|2014.953	KU143586	Avian	H9N2	H9	N2	China	EasternAsia	Asia	2014.953	Dom-ans
H5N1_Avian_KR010408_A/goose/Inner_Mongolia/IM-192/2014|2014.816	KR010408	Avian	H5N1	H5	N1	China	EasternAsia	Asia	2014.816	Dom-ans
H6N2_Avian_KY415872_A/duck/Hubei/ZYSYG15/2015|2015.888	KY415872	Avian	H6N2	H6	N2	China	EasternAsia	Asia	2015.888	Dom-ans
H3N6_Avian_LC339728_A/duck/Hokkaido/10/2015|2015.770	LC339728	Avian	H3N6	H3	N6	Japan	EasternAsia	Asia	2015.77	Dom-ans
H1N1_Avian_LC148827_A/duck/Hokkaido/W9/2015|2015.745	LC148827	Avian	H1N1	H1	N1	Japan	EasternAsia	Asia	2015.745	Dom-ans
H11N9_Avian_KX121185_A/bean_goose/Hubei/SZY200/2016|2016.153	KX121185	Avian	H11N9	H11	N9	China	EasternAsia	Asia	2016.153	Wild-ans-long
H6N2_Avian_MG042177_A/duck/Bangladesh/31227/2016|2016.899	MG042177	Avian	H6N2	H6	N2	Bangladesh	SouthernAsia	Asia	2016.899	Dom-ans
H3N8_Avian_KX949521_A/northern_pintail/Alaska/UGAI15-7403/2015|2015.753	KX949521	Avian	H3N8	H3	N8	USA	NorthernAmerica	America	2015.753	Wild-ans-long
H6N1_Avian_KY131326_A/northern_pintail/Alaska/UGAI15-6994/2015|2015.721	KY131326	Avian	H6N1	H6	N1	USA	NorthernAmerica	America	2015.721	Wild-ans-long
H3N6_Avian_KY131404_A/northern_pintail/Alaska/UGAI15-7415/2015|2015.756	KY131404	Avian	H3N6	H3	N6	USA	NorthernAmerica	America	2015.756	Wild-ans-long
H8N4_Avian_MG976689_A/northern_pintail/Alaska/UGAI16-3997/2016|2016.679	MG976689	Avian	H8N4	H8	N4	USA	NorthernAmerica	America	2016.679	Wild-ans-long
H4N2_Avian_MH135553_A/duck/Bangladesh/33638/2017|2017.740	MH135553	Avian	H4N2	H4	N2	Bangladesh	SouthernAsia	Asia	2017.74	Dom-ans
H1N1_Avian_LC367495_A/duck/Mongolia/675/2010|2010.658	LC367495	Avian	H1N1	H1	N1	Mongolia	EasternAsia	Asia	2010.658	Dom-ans
H3N8_Avian_CY146601_A/duck/Hunan/S1256/2012|2012.222	CY146601	Avian	H3N8	H3	N8	China	EasternAsia	Asia	2012.222	Dom-ans
H10N8_Avian_KP285594_A/duck/Jiangxi/6460/2013|2013.090	KP285594	Avian	H10N8	H10	N8	China	EasternAsia	Asia	2013.09	Dom-ans
H10N8_Avian_KP285650_A/duck/Jiangxi/6535/2013|2013.090	KP285650	Avian	H10N8	H10	N8	China	EasternAsia	Asia	2013.09	Dom-ans
H6N8_Avian_KX867854_A/wild_bird/Jiangxi/P419/2016|2016.016	KX867854	Avian	H6N8	H6	N8	China	EasternAsia	Asia	2016.016	Wild-other
H3N8_Avian_LC367351_A/duck/Mongolia/405/2011|2011.655	LC367351	Avian	H3N8	H3	N8	Mongolia	EasternAsia	Asia	2011.655	Dom-ans
H4N2_Avian_KU160960_A/duck/Hubei/S2213/2012|2012.419	KU160960	Avian	H4N2	H4	N2	China	EasternAsia	Asia	2012.419	Dom-ans
H3N2_Avian_LC028157_A/duck/Vietnam/LBM559/2013|2013.940	LC028157	Avian	H3N2	H3	N2	Viet Nam	SouthEasternAsia	Asia	2013.94	Dom-ans
H3N2_Avian_LC053489_A/duck/Quang_Ninh/220/2014|2014.710	LC053489	Avian	H3N2	H3	N2	Viet Nam	SouthEasternAsia	Asia	2014.71	Dom-ans
H3N2_Avian_KM222545_A/chicken/Shanghai/LPM2/2013|2013.619	KM222545	Avian	H3N2	H3	N2	China	EasternAsia	Asia	2013.619	Dom-gal
H11N9_Avian_KU143557_A/wild_bird/Wuhan/CDHN173/2015|2015.038	KU143557	Avian	H11N9	H11	N9	China	EasternAsia	Asia	2015.038	Wild-other
H11N9_Avian_KU143556_A/wild_bird/Wuhan/CDHN22/2015|2015.038	KU143556	Avian	H11N9	H11	N9	China	EasternAsia	Asia	2015.038	Wild-other
H1N1_Avian_KU143552_A/wild_bird/Wuhan/WHHN16/2014|2014.953	KU143552	Avian	H1N1	H1	N1	China	EasternAsia	Asia	2014.953	Wild-other
H5N2_Avian_KY765295_A/ostrich/South_Africa/325863/2015|2015.496	KY765295	Avian	H5N2	H5	N2	South Africa	SouthernAfrica	Africa	2015.496	Wild-other
H10N2_Avian_LC121281_A/duck/Mongolia/141/2015|2015.660	LC121281	Avian	H10N2	H10	N2	Mongolia	EasternAsia	Asia	2015.66	Dom-ans
H10N2_Avian_LC108117_A/duck/Mongolia/66/2015|2015.660	LC108117	Avian	H10N2	H10	N2	Mongolia	EasternAsia	Asia	2015.66	Dom-ans
H9N2_Avian_KY415880_A/chicken/Hubei/ZYSJF15/2016|2016.063	KY415880	Avian	H9N2	H9	N2	China	EasternAsia	Asia	2016.063	Dom-gal
H6N2_Avian_KY415874_A/duck/Hubei/ZYSYG7/2015|2015.888	KY415874	Avian	H6N2	H6	N2	China	EasternAsia	Asia	2015.888	Dom-ans
H3N8_Avian_MG042352_A/duck/Bangladesh/30828/2016|2016.737	MG042352	Avian	H3N8	H3	N8	Bangladesh	SouthernAsia	Asia	2016.737	Dom-ans
H7N9_Avian_MF630442_A/duck/Guangxi/SDY129/2014|2014.808	MF630442	Avian	H7N9	H7	N9	China	EasternAsia	Asia	2014.808	Dom-ans
H7N9_Avian_MF630434_A/duck/Fujian/S4170/2014|2014.841	MF630434	Avian	H7N9	H7	N9	China	EasternAsia	Asia	2014.841	Dom-ans
H11N9_Avian_KF260754_A/duck/Jiangxi/22537/2012|2012.500	KF260754	Avian	H11N9	H11	N9	China	EasternAsia	Asia	2012.5	Dom-ans
H4N2_Avian_KU161016_A/duck/Jiangxi/S21055/2012|2012.425	KU161016	Avian	H4N2	H4	N2	China	EasternAsia	Asia	2012.425	Dom-ans
H7N7_Avian_KM593183_A/chicken/Jiangxi/C25/2014|2014.123	KM593183	Avian	H7N7	H7	N7	China	EasternAsia	Asia	2014.123	Dom-gal
H5N8_Avian_LC053457_A/duck/Quang_Ninh/19c511/2013|2013.271	LC053457	Avian	H5N8	H5	N8	Viet Nam	SouthEasternAsia	Asia	2013.271	Dom-ans
H10N7_Avian_LC121377_A/duck/Mongolia/499/2015|2015.663	LC121377	Avian	H10N7	H10	N7	Mongolia	EasternAsia	Asia	2015.663	Dom-ans
H10N7_Avian_LC121417_A/duck/Mongolia/626/2015|2015.663	LC121417	Avian	H10N7	H10	N7	Mongolia	EasternAsia	Asia	2015.663	Dom-ans
H6N6_Avian_KY415902_A/duck/Ganzhou/GZ148/2016|2016.071	KY415902	Avian	H6N6	H6	N6	China	EasternAsia	Asia	2016.071	Dom-ans
H5N2_Avian_KT327400_A/thrush/Taiwan/A234/2015|2015.044	KT327400	Avian	H5N2	H5	N2	Taiwan	EasternAsia	Asia	2015.044	Wild-other
H5N2_Avian_KT327392_A/night_heron/Taiwan/A289/2015|2015.049	KT327392	Avian	H5N2	H5	N2	Taiwan	EasternAsia	Asia	2015.049	Wild-other
H5N2_Avian_KT327378_A/goose/Taiwan/01004/2015|2015.022	KT327378	Avian	H5N2	H5	N2	Taiwan	EasternAsia	Asia	2015.022	Dom-ans
H5N2_Avian_KU646882_A/goose/Taiwan/01031/2015|2015.030	KU646882	Avian	H5N2	H5	N2	Taiwan	EasternAsia	Asia	2015.03	Dom-ans
H7N7_Avian_KP414896_A/chicken/Jiangxi/10784/2014|2014.132	KP414896	Avian	H7N7	H7	N7	China	EasternAsia	Asia	2014.132	Dom-gal
H10N3_Avian_LC121385_A/duck/Mongolia/518/2015|2015.663	LC121385	Avian	H10N3	H10	N3	Mongolia	EasternAsia	Asia	2015.663	Dom-ans
H15N9_Avian_KY635570_A/duck/Bangladesh/24704/2015|2015.142	KY635570	Avian	H15N9	H15	N9	Bangladesh	SouthernAsia	Asia	2015.142	Dom-ans
H15N9_Avian_KY635497_A/duck/Bangladesh/24697/2015|2015.142	KY635497	Avian	H15N9	H15	N9	Bangladesh	SouthernAsia	Asia	2015.142	Dom-ans
H5N8_Avian_KY576112_A/common_teal/Korea/W548/2016|2016.953	KY576112	Avian	H5N8	H5	N8	South Korea	EasternAsia	Asia	2016.953	Wild-ans-long
H5N8_Avian_MF155629_A/grey_heron/W779/2017|2017.071	MF155629	Avian	H5N8	H5	N8	South Korea	EasternAsia	Asia	2017.071	Wild-other
H5N8_Avian_KY576114_A/common_teal/Korea/W550/2016|2016.953	KY576114	Avian	H5N8	H5	N8	South Korea	EasternAsia	Asia	2016.953	Wild-ans-long
H5N8_Avian_KY576115_A/common_teal/Korea/W555/2017|2017.008	KY576115	Avian	H5N8	H5	N8	South Korea	EasternAsia	Asia	2017.008	Wild-ans-long
H5N8_Avian_MG650641_A/chicken/Cameroon/17RS1661-1/2017|2017.038	MG650641	Avian	H5N8	H5	N8	Cameroon	CentralAfrica	Africa	2017.038	Dom-gal
H5N8_Avian_MF037863_A/green-winged_teal/Egypt/877/2016|2016.934	MF037863	Avian	H5N8	H5	N8	Egypt	NorthernAfrica	Africa	2016.934	Wild-ans-long
H5N8_Avian_MF037859_A/green-winged_teal/Egypt/871/2016|2016.934	MF037859	Avian	H5N8	H5	N8	Egypt	NorthernAfrica	Africa	2016.934	Wild-ans-long
H5N8_Avian_MF040669_A/Anser_cygnoides/Hubei/FW44/2016|2016.948	MF040669	Avian	H5N8	H5	N8	China	EasternAsia	Asia	2016.948	Dom-ans
H5N8_Avian_MG607403_A/duck/Democratic_Republic_of_the_Congo/17RS882-40/2017|2017.362	MG607403	Avian	H5N8	H5	N8	Democratic Republic of the Congo	CentralAfrica	Africa	2017.362	Dom-ans
H5N8_Avian_MG607402_A/duck/Democratic_Republic_of_the_Congo/17RS882-33/2017|2017.364	MG607402	Avian	H5N8	H5	N8	Democratic Republic of the Congo	CentralAfrica	Africa	2017.364	Dom-ans
H5N8_Avian_MG881943_A/grey-headed_gull/Uganda/MUWRP-538/2017|2017.008	MG881943	Avian	H5N8	H5	N8	Uganda	EasternAfrica	Africa	2017.008	Wild-other
H5N8_Avian_MG650639_A/duck/Cameroon/17RS1661-3/2017|2017.038	MG650639	Avian	H5N8	H5	N8	Cameroon	CentralAfrica	Africa	2017.038	Dom-ans
H5N8_Avian_MH107206_A/Guinea_fowl/Belgium/6102/2017|2017.449	MH107206	Avian	H5N8	H5	N8	Belgium	WesternEurope	Europe	2017.449	Dom-gal
H5N8_Avian_MH107198_A/Brahma_chicken/Belgium/6153/2017|2017.452	MH107198	Avian	H5N8	H5	N8	Belgium	WesternEurope	Europe	2017.452	Wild-other
H5N8_Avian_MF926482_A/goose/Kalmykia/813/2016|2016.849	MF926482	Avian	H5N8	H5	N8	Russia	EasternEurope	Europe	2016.849	Dom-ans
H5N8_Avian_MF926458_A/chicken/Chechnya/58/2017|2017.019	MF926458	Avian	H5N8	H5	N8	Russia	EasternEurope	Europe	2017.019	Dom-gal
H5N8_Avian_MF926450_A/chicken/Moscow/94/2017|2017.159	MF926450	Avian	H5N8	H5	N8	Russia	EasternEurope	Europe	2017.159	Dom-gal
H5N6_Avian_LC379582_A/jungle_crow/Hyogo/2803A002/2018|2018.162	LC379582	Avian	H5N6	H5	N6	Japan	EasternAsia	Asia	2018.162	Wild-other
H5N6_Avian_LC379590_A/jungle_crow/Hyogo/2803E011/2018|2018.167	LC379590	Avian	H5N6	H5	N6	Japan	EasternAsia	Asia	2018.167	Wild-other
H6N2_Avian_KU143559_A/wild_bird/Wuhan/CDHN09/2015|2015.038	KU143559	Avian	H6N2	H6	N2	China	EasternAsia	Asia	2015.038	Wild-other
H6N2_Avian_KU143560_A/wild_bird/Wuhan/CDHN15/2015|2015.038	KU143560	Avian	H6N2	H6	N2	China	EasternAsia	Asia	2015.038	Wild-other
H2N8_Avian_KX394373_A/duck/Zhejiang/6D10/2013|2013.951	KX394373	Avian	H2N8	H2	N8	China	EasternAsia	Asia	2013.951	Dom-ans
H3N6_Avian_KX121267_A/duck/Hunan/7/2015|2015.260	KX121267	Avian	H3N6	H3	N6	China	EasternAsia	Asia	2015.26	Dom-ans
H2N3_Avian_LC121425_A/duck/Mongolia/655/2015|2015.663	LC121425	Avian	H2N3	H2	N3	Mongolia	EasternAsia	Asia	2015.663	Dom-ans
H2N3_Avian_LC121369_A/duck/Mongolia/482/2015|2015.663	LC121369	Avian	H2N3	H2	N3	Mongolia	EasternAsia	Asia	2015.663	Dom-ans
H4N6_Avian_LC121257_A/duck/Mongolia/118/2015|2015.660	LC121257	Avian	H4N6	H4	N6	Mongolia	EasternAsia	Asia	2015.66	Dom-ans
H4N6_Avian_KY635476_A/duck/Bangladesh/25891/2015|2015.521	KY635476	Avian	H4N6	H4	N6	Bangladesh	SouthernAsia	Asia	2015.521	Dom-ans
H4N6_Avian_LC121241_A/duck/Mongolia/101/2015|2015.660	LC121241	Avian	H4N6	H4	N6	Mongolia	EasternAsia	Asia	2015.66	Dom-ans
H6N2_Avian_MF693979_A/domestic_duck/Georgia/1/2015|2015.773	MF693979	Avian	H6N2	H6	N2	Georgia	WesternAsia	Asia	2015.773	Dom-ans
H7N9_Avian_KY635525_A/duck/Bangladesh/26992/2015|2015.940	KY635525	Avian	H7N9	H7	N9	Bangladesh	SouthernAsia	Asia	2015.94	Dom-ans
H7N9_Avian_KY635459_A/duck/Bangladesh/26980/2015|2015.940	KY635459	Avian	H7N9	H7	N9	Bangladesh	SouthernAsia	Asia	2015.94	Dom-ans
H1N1_Avian_LC121393_A/duck/Mongolia/520/2015|2015.663	LC121393	Avian	H1N1	H1	N1	Mongolia	EasternAsia	Asia	2015.663	Dom-ans
H3N2_Avian_MG042375_A/duck/Bangladesh/31019/2016|2016.811	MG042375	Avian	H3N2	H3	N2	Bangladesh	SouthernAsia	Asia	2016.811	Dom-ans
H5N2_Avian_JX069078_A/ostrich/South_Africa/AI2114/2011|2011.167	JX069078	Avian	H5N2	H5	N2	South Africa	SouthernAfrica	Africa	2011.167	Wild-other
H5N2_Avian_JX069094_A/ostrich/South_Africa/AI2512/2011|2011.548	JX069094	Avian	H5N2	H5	N2	South Africa	SouthernAfrica	Africa	2011.548	Wild-other
H7N1_Avian_KT777916_A/ostrich/South_Africa/OUD/2012|2012.162	KT777916	Avian	H7N1	H7	N1	South Africa	SouthernAfrica	Africa	2012.162	Wild-other
H7N1_Avian_KT777809_A/sacred_ibis/South_Africa/120701/2012|2012.496	KT777809	Avian	H7N1	H7	N1	South Africa	SouthernAfrica	Africa	2012.496	Wild-other
H7N1_Avian_KT777908_A/ostrich/South_Africa/ORD/2012|2012.162	KT777908	Avian	H7N1	H7	N1	South Africa	SouthernAfrica	Africa	2012.162	Wild-other
H7N8_Avian_MH458919_A/Duck/Hubei/HF5/2017|2017.318	MH458919	Avian	H7N8	H7	N8	China	EasternAsia	Asia	2017.318	Dom-ans
H1N1_Avian_KY402062_A/hooded_crane/Korea/1176/2016|2016.033	KY402062	Avian	H1N1	H1	N1	South Korea	EasternAsia	Asia	2016.033	Wild-other
H5N2_Avian_KX978125_A/greater_white-fronted_goose/Netherlands/6/2008|2008.995	KX978125	Avian	H5N2	H5	N2	Netherlands	WesternEurope	Europe	2008.995	Wild-ans-long
H3N8_Avian_KX978104_A/dunlin/Netherlands/3/2007|2007.578	KX978104	Avian	H3N8	H3	N8	Netherlands	WesternEurope	Europe	2007.578	Wild-other
H3N8_Avian_CY041353_A/turnstone/Netherlands/1/2007|2007.500	CY041353	Avian	H3N8	H3	N8	Netherlands	WesternEurope	Europe	2007.5	Wild-other
H4N6_Avian_MF147637_A/European_herring_gull/Netherlands/1/2006|2006.090	MF147637	Avian	H4N6	H4	N6	Netherlands	WesternEurope	Europe	2006.09	Wild-other
H4N5_Avian_CY076999_A/black-headed_gull/Netherlands/1/2006|2006.500	CY076999	Avian	H4N5	H4	N5	Netherlands	WesternEurope	Europe	2006.5	Wild-other
H6N8_Avian_CY041385_A/black-headed_gull/Netherlands/1/2005|2005.500	CY041385	Avian	H6N8	H6	N8	Netherlands	WesternEurope	Europe	2005.5	Wild-other
H6N1_Avian_KX979078_A/greater_white-fronted_goose/Netherlands/1/2010|2010.052	KX979078	Avian	H6N1	H6	N1	Netherlands	WesternEurope	Europe	2010.052	Wild-ans-long
H10N1_Avian_MF575032_A/Eurasian_wigeon/Netherlands/3/2007|2007.800	MF575032	Avian	H10N1	H10	N1	Netherlands	WesternEurope	Europe	2007.8	Wild-ans-long
H10N1_Avian_CY077055_A/Eurasian_wigeon/Netherlands/4/2007|2007.500	CY077055	Avian	H10N1	H10	N1	Netherlands	WesternEurope	Europe	2007.5	Wild-ans-long
H4N6_Avian_KX979012_A/bewicks_swan/Netherlands/3/2007|2007.929	KX979012	Avian	H4N6	H4	N6	Netherlands	WesternEurope	Europe	2007.929	Wild-ans-long
H5N3_Avian_CY047043_A/breeder_duck/France/090045b/2009|2009.500	CY047043	Avian	H5N3	H5	N3	France	WesternEurope	Europe	2009.5	Dom-ans
H6N2_Avian_KX978172_A/Eurasian_wigeon/Netherlands/1/2006|2006.970	KX978172	Avian	H6N2	H6	N2	Netherlands	WesternEurope	Europe	2006.97	Wild-ans-long
H12N5_Avian_MF147485_A/Eurasian_wigeon/Netherlands/2/2009|2009.792	MF147485	Avian	H12N5	H12	N5	Netherlands	WesternEurope	Europe	2009.792	Wild-ans-long
H6N8_Avian_KX978528_A/greater_white-fronted_goose/Netherlands/4/2008|2008.058	KX978528	Avian	H6N8	H6	N8	Netherlands	WesternEurope	Europe	2008.058	Wild-ans-long
H6N8_Avian_KX978505_A/bean_goose/Netherlands/1/2008|2008.058	KX978505	Avian	H6N8	H6	N8	Netherlands	WesternEurope	Europe	2008.058	Wild-ans-long
H6N8_Avian_KX977970_A/greater_white-fronted_goose/Netherlands/4/2006|2006.071	KX977970	Avian	H6N8	H6	N8	Netherlands	WesternEurope	Europe	2006.071	Wild-ans-long
H9N2_Avian_MF575141_A/Eurasian_wigeon/Netherlands/4/2005|2005.822	MF575141	Avian	H9N2	H9	N2	Netherlands	WesternEurope	Europe	2005.822	Wild-ans-long
H1N1_Avian_MF146504_A/common_teal/Netherlands/3/2005|2005.926	MF146504	Avian	H1N1	H1	N1	Netherlands	WesternEurope	Europe	2005.926	Wild-ans-long
H5N2_Avian_CY021532_A/turkey/Italy/1258/2005|2005.500	CY021532	Avian	H5N2	H5	N2	Italy	SouthernEurope	Europe	2005.5	Dom-gal
H5N2_Avian_CY022636_A/turkey/Italy/1325/2005|2005.500	CY022636	Avian	H5N2	H5	N2	Italy	SouthernEurope	Europe	2005.5	Dom-gal
H4N6_Avian_CY076991_A/dunlin/Sweden/1/2005|2005.500	CY076991	Avian	H4N6	H4	N6	Sweden	NorthernEurope	Europe	2005.5	Wild-other
H6N2_Avian_CY041369_A/Eurasian_wigeon/Sweden/1/2004|2004.500	CY041369	Avian	H6N2	H6	N2	Sweden	NorthernEurope	Europe	2004.5	Wild-ans-long
H5N3_Avian_CY046147_A/duck/France/06436/2006|2006.216	CY046147	Avian	H5N3	H5	N3	France	WesternEurope	Europe	2006.216	Dom-ans
H5N1_Avian_CY046134_A/duck/France/05066b/2005|2005.500	CY046134	Avian	H5N1	H5	N1	France	WesternEurope	Europe	2005.5	Dom-ans
H5N3_Avian_CY046117_A/duck/France/02166/2002|2002.500	CY046117	Avian	H5N3	H5	N3	France	WesternEurope	Europe	2002.5	Dom-ans
H10N4_Avian_MF575187_A/ruddy_turnstone/Netherlands/1/2008|2008.740	MF575187	Avian	H10N4	H10	N4	Netherlands	WesternEurope	Europe	2008.74	Wild-other
H2N3_Avian_CY122291_A/common_teal/Netherlands/2/2008|2008.500	CY122291	Avian	H2N3	H2	N3	Netherlands	WesternEurope	Europe	2008.5	Wild-ans-long
H7N7_Avian_KF260722_A/duck/Fujian/5408/2008|2008.500	KF260722	Avian	H7N7	H7	N7	China	EasternAsia	Asia	2008.5	Dom-ans
H7N7_Avian_KF260779_A/duck/Fujian/5448/2008|2008.500	KF260779	Avian	H7N7	H7	N7	China	EasternAsia	Asia	2008.5	Dom-ans
H7N1_Avian_CY025148_A/turkey/Italy/4617/1999|1999.951	CY025148	Avian	H7N1	H7	N1	Italy	SouthernEurope	Europe	1999.951	Dom-gal
H7N1_Avian_CY022668_A/guinea_fowl/Italy/155/2000|2000.027	CY022668	Avian	H7N1	H7	N1	Italy	SouthernEurope	Europe	2000.027	Dom-gal
H7N1_Avian_CY021564_A/duck/Italy/551/2000|2000.063	CY021564	Avian	H7N1	H7	N1	Italy	SouthernEurope	Europe	2000.063	Dom-ans
H7N1_Avian_DQ991333_A/ostrich/Italy/984/00|2000.500	DQ991333	Avian	H7N1	H7	N1	Italy	SouthernEurope	Europe	2000.5	Wild-other
H7N1_Avian_KF493333_A/ostrich/Italy/1086/2000|2000.093	KF493333	Avian	H7N1	H7	N1	Italy	SouthernEurope	Europe	2000.093	Wild-other
H7N1_Avian_CY025188_A/turkey/Italy/2732/1999|1999.592	CY025188	Avian	H7N1	H7	N1	Italy	SouthernEurope	Europe	1999.592	Dom-gal
H7N1_Avian_CY021428_A/turkey/Italy/1351/2001|2001.123	CY021428	Avian	H7N1	H7	N1	Italy	SouthernEurope	Europe	2001.123	Dom-gal
H7N1_Avian_CY021556_A/chicken/Italy/322/2001|2001.041	CY021556	Avian	H7N1	H7	N1	Italy	SouthernEurope	Europe	2001.041	Dom-gal
H7N1_Avian_KF493486_A/turkey/Italy/6960/2000|2000.973	KF493486	Avian	H7N1	H7	N1	Italy	SouthernEurope	Europe	2000.973	Dom-gal
H5N2_Avian_FJ519978_A/ostrich/South_Africa/N227/2004|2004.619	FJ519978	Avian	H5N2	H5	N2	South Africa	SouthernAfrica	Africa	2004.619	Wild-other
H6N2_Avian_KX977988_A/greater_white-fronted_goose/Netherlands/8/2009|2009.995	KX977988	Avian	H6N2	H6	N2	Netherlands	WesternEurope	Europe	2009.995	Wild-ans-long
H3N8_Avian_MF575171_A/ruddy_turnstone/Netherlands/6/2008|2008.849	MF575171	Avian	H3N8	H3	N8	Netherlands	WesternEurope	Europe	2008.849	Wild-other
H3N8_Avian_KX978164_A/turnstone/Netherlands/3/2008|2008.830	KX978164	Avian	H3N8	H3	N8	Netherlands	WesternEurope	Europe	2008.83	Wild-other
H6N8_Avian_GQ404704_A/ostrich/South_Africa/AI1447/2007|2007.671	GQ404704	Avian	H6N8	H6	N8	South Africa	SouthernAfrica	Africa	2007.671	Wild-other
H7N1_Avian_GQ401162_A/duck/Denmark/53-147-8/2008|2008.312	GQ401162	Avian	H7N1	H7	N1	Denmark	NorthernEurope	Europe	2008.312	Dom-ans
H5N2_Avian_KX977842_A/greater_white-fronted_goose/Netherlands/2/2010|2010.077	KX977842	Avian	H5N2	H5	N2	Netherlands	WesternEurope	Europe	2010.077	Wild-ans-long
H6N2_Avian_KX978770_A/greater_white-fronted_goose/Netherlands/2/2011|2011.033	KX978770	Avian	H6N2	H6	N2	Netherlands	WesternEurope	Europe	2011.033	Wild-ans-long
H2N7_Avian_CY185704_A/black-headed_gull/Republic_of_Georgia/8/2012|2012.003	CY185704	Avian	H2N7	H2	N7	Georgia	WesternAsia	Asia	2012.003	Wild-other
H10N5_Avian_CY149491_A/black-headed_gull/Iceland/1298/2011|2011.808	CY149491	Avian	H10N5	H10	N5	Iceland	NorthernEurope	Europe	2011.808	Wild-other
H2N7_Avian_KM213377_A/ruddy_turnstone/Iceland/1946/2012|2012.381	KM213377	Avian	H2N7	H2	N7	Iceland	NorthernEurope	Europe	2012.381	Wild-other
H1N1_Avian_KX977694_A/greater_white-fronted_goose/Netherlands/4/2011|2011.044	KX977694	Avian	H1N1	H1	N1	Netherlands	WesternEurope	Europe	2011.044	Wild-ans-long
H3N8_Avian_LC349372_A/duck/Mongolia/29/2011|2011.652	LC349372	Avian	H3N8	H3	N8	Mongolia	EasternAsia	Asia	2011.652	Dom-ans
H4N6_Avian_LC349404_A/duck/Mongolia/372/2010|2010.658	LC349404	Avian	H4N6	H4	N6	Mongolia	EasternAsia	Asia	2010.658	Dom-ans
H4N8_Avian_KU161072_A/goose/Hunan/S2466/2011|2011.438	KU161072	Avian	H4N8	H4	N8	China	EasternAsia	Asia	2011.438	Dom-ans
H3N8_Avian_LC339760_A/duck/Mongolia/1047/2009|2009.666	LC339760	Avian	H3N8	H3	N8	Mongolia	EasternAsia	Asia	2009.666	Dom-ans
H6N1_Avian_CY109655_A/duck/Guizhou/2492/2007|2007.367	CY109655	Avian	H6N1	H6	N1	China	EasternAsia	Asia	2007.367	Dom-ans
H4N8_Avian_LC349388_A/duck/Mongolia/340/2011|2011.671	LC349388	Avian	H4N8	H4	N8	Mongolia	EasternAsia	Asia	2011.671	Dom-ans
H3N6_Avian_LC367447_A/duck/Mongolia/621/2010|2010.658	LC367447	Avian	H3N6	H3	N6	Mongolia	EasternAsia	Asia	2010.658	Dom-ans
H2N8_Avian_KY415892_A/Pigeon/Longquan/LQ67/2016|2016.079	KY415892	Avian	H2N8	H2	N8	China	EasternAsia	Asia	2016.079	Wild-other
H12N5_Avian_AB593476_A/duck/Vietnam/G18/2009|2009.038	AB593476	Avian	H12N5	H12	N5	Viet Nam	SouthEasternAsia	Asia	2009.038	Dom-ans
H4N3_Avian_KU160856_A/duck/Fujian/S1487/2009|2009.258	KU160856	Avian	H4N3	H4	N3	China	EasternAsia	Asia	2009.258	Dom-ans
H4N6_Avian_LC339776_A/duck/Mongolia/1099/2009|2009.666	LC339776	Avian	H4N6	H4	N6	Mongolia	EasternAsia	Asia	2009.666	Dom-ans
H4N6_Avian_LC339784_A/duck/Mongolia/1117/2009|2009.666	LC339784	Avian	H4N6	H4	N6	Mongolia	EasternAsia	Asia	2009.666	Dom-ans
H10N8_Avian_KP287947_A/duck/Jiangxi/4759/2009|2009.200	KP287947	Avian	H10N8	H10	N8	China	EasternAsia	Asia	2009.2	Dom-ans
H3N6_Avian_LC371823_A/duck/Hokkaido/221/2008|2008.860	LC371823	Avian	H3N6	H3	N6	Japan	EasternAsia	Asia	2008.86	Dom-ans
H4N6_Avian_KJ690578_A/duck/China/J1/2012|2012.751	KJ690578	Avian	H4N6	H4	N6	China	EasternAsia	Asia	2012.751	Dom-ans
H11N2_Avian_HM745395_A/duck/Jiangxi/k0701/2009|2009.534	HM745395	Avian	H11N2	H11	N2	China	EasternAsia	Asia	2009.534	Dom-ans
H3N2_Avian_LC132909_A/duck/Mongolia/124/2015|2015.660	LC132909	Avian	H3N2	H3	N2	Mongolia	EasternAsia	Asia	2015.66	Dom-ans
H3N3_Avian_LC349308_A/duck/Mongolia/235/2014|2014.663	LC349308	Avian	H3N3	H3	N3	Mongolia	EasternAsia	Asia	2014.663	Dom-ans
H6N5_Avian_CY109279_A/duck/Guizhou/888/2006|2006.123	CY109279	Avian	H6N5	H6	N5	China	EasternAsia	Asia	2006.123	Dom-ans
H6N1_Avian_CY109295_A/duck/Guizhou/1426/2006|2006.200	CY109295	Avian	H6N1	H6	N1	China	EasternAsia	Asia	2006.2	Dom-ans
H6N2_Avian_CY109287_A/duck/Guizhou/1084/2006|2006.123	CY109287	Avian	H6N2	H6	N2	China	EasternAsia	Asia	2006.123	Dom-ans
H6N1_Avian_HM145576_A/duck/Hunan/177/2005|2005.500	HM145576	Avian	H6N1	H6	N1	China	EasternAsia	Asia	2005.5	Dom-ans
H3N2_Avian_KC261666_A/duck/Jiangsu/26/2004|2004.367	KC261666	Avian	H3N2	H3	N2	China	EasternAsia	Asia	2004.367	Dom-ans
H3N2_Avian_KJ917393_A/chicken/Guangdong/01/2013|2013.123	KJ917393	Avian	H3N2	H3	N2	China	EasternAsia	Asia	2013.123	Dom-gal
H11N9_Avian_CY025204_A/sharp-tailed_sandpiper/Australia/6/2004|2004.500	CY025204	Avian	H11N9	H11	N9	Australia	AustraliaNewZealandOceania	Oceania	2004.5	Wild-other
H11N9_Avian_CY029888_A/sharp-tailed_sandpiper/Australia/10/2004|2004.500	CY029888	Avian	H11N9	H11	N9	Australia	AustraliaNewZealandOceania	Oceania	2004.5	Wild-other
H6N8_Avian_HM145737_A/duck/Hunan/3748/2004|2004.500	HM145737	Avian	H6N8	H6	N8	China	EasternAsia	Asia	2004.5	Dom-ans
H5N8_Avian_KU042683_A/goose/Zhejiang/925104/2014|2014.732	KU042683	Avian	H5N8	H5	N8	China	EasternAsia	Asia	2014.732	Dom-ans
H5N6_Avian_KU042673_A/goose/Zhejiang/925106/2014|2014.732	KU042673	Avian	H5N6	H5	N6	China	EasternAsia	Asia	2014.732	Dom-ans
H5N8_Avian_KP732580_A/duck/Eastern_China/S0215/2014|2014.123	KP732580	Avian	H5N8	H5	N8	China	EasternAsia	Asia	2014.123	Dom-ans
H5N8_Avian_KU042682_A/goose/Zhejiang/925037/2014|2014.732	KU042682	Avian	H5N8	H5	N8	China	EasternAsia	Asia	2014.732	Dom-ans
H5N8_Avian_KX013026_A/goose/Eastern_China/CZ/2013|2013.860	KX013026	Avian	H5N8	H5	N8	China	EasternAsia	Asia	2013.86	Dom-ans
H5N8_Avian_KJ476663_A/duck/Zhejiang/W24/2013|2013.868	KJ476663	Avian	H5N8	H5	N8	China	EasternAsia	Asia	2013.868	Dom-ans
H5N8_Avian_KT221071_A/goose/Shandong/WFSG1/2014|2014.274	KT221071	Avian	H5N8	H5	N8	China	EasternAsia	Asia	2014.274	Dom-ans
H5N8_Avian_KT221079_A/goose/Yangzhou/0420/2014|2014.299	KT221079	Avian	H5N8	H5	N8	China	EasternAsia	Asia	2014.299	Dom-ans
H5N8_Avian_KT221063_A/goose/Jiangsu/QD5/2014|2014.156	KT221063	Avian	H5N8	H5	N8	China	EasternAsia	Asia	2014.156	Dom-ans
H5N8_Avian_KX013018_A/duck/Eastern_China/JY/2014|2014.008	KX013018	Avian	H5N8	H5	N8	China	EasternAsia	Asia	2014.008	Dom-ans
H5N8_Avian_KJ476664_A/duck/Zhejiang/6D18/2013|2013.951	KJ476664	Avian	H5N8	H5	N8	China	EasternAsia	Asia	2013.951	Dom-ans
H5N6_Avian_KU143580_A/duck/Wenzhou/YHQL22/2014|2014.953	KU143580	Avian	H5N6	H5	N6	China	EasternAsia	Asia	2014.953	Dom-ans
H5N6_Avian_KU143581_A/duck/Taizhou/TZYG12/2015|2015.038	KU143581	Avian	H5N6	H5	N6	China	EasternAsia	Asia	2015.038	Dom-ans
H5N8_Avian_KP732577_A/duck/Eastern_China/S1210/2013|2013.940	KP732577	Avian	H5N8	H5	N8	China	EasternAsia	Asia	2013.94	Dom-ans
H10N5_Avian_KP284882_A/migratory_duck/Jiangxi/30556/2013|2013.827	KP284882	Avian	H10N5	H10	N5	China	EasternAsia	Asia	2013.827	Wild-ans-long
H10N5_Avian_KP284914_A/migratory_duck/Jiangxi/31531/2013|2013.934	KP284914	Avian	H10N5	H10	N5	China	EasternAsia	Asia	2013.934	Wild-ans-long
H3N8_Avian_CY146625_A/duck/Hunan/S1824/2012|2012.225	CY146625	Avian	H3N8	H3	N8	China	EasternAsia	Asia	2012.225	Dom-ans
H3N6_Avian_LC121361_A/duck/Mongolia/405/2015|2015.663	LC121361	Avian	H3N6	H3	N6	Mongolia	EasternAsia	Asia	2015.663	Dom-ans
H3N3_Avian_LC132901_A/duck/Mongolia/122/2015|2015.660	LC132901	Avian	H3N3	H3	N3	Mongolia	EasternAsia	Asia	2015.66	Dom-ans
H5N2_Avian_KJ162801_A/duck/Taiwan/11254/2013|2013.542	KJ162801	Avian	H5N2	H5	N2	Taiwan	EasternAsia	Asia	2013.542	Dom-ans
H3N3_Avian_LC132917_A/duck/Mongolia/129/2015|2015.660	LC132917	Avian	H3N3	H3	N3	Mongolia	EasternAsia	Asia	2015.66	Dom-ans
H3N8_Avian_LC108125_A/duck/Mongolia/83/2015|2015.660	LC108125	Avian	H3N8	H3	N8	Mongolia	EasternAsia	Asia	2015.66	Dom-ans
H10N6_Avian_KP287811_A/migratory_duck/Jiangxi/9334/2005|2005.816	KP287811	Avian	H10N6	H10	N6	China	EasternAsia	Asia	2005.816	Wild-ans-long
H10N2_Avian_KP287803_A/migratory_duck/Jiangxi/10861/2005|2005.863	KP287803	Avian	H10N2	H10	N2	China	EasternAsia	Asia	2005.863	Wild-ans-long
H6N2_Avian_CY109223_A/duck/Guangxi/1074/2006|2006.200	CY109223	Avian	H6N2	H6	N2	China	EasternAsia	Asia	2006.2	Dom-ans
H2N5_Avian_LC339656_A/duck/Hokkaido/W259/2005|2005.860	LC339656	Avian	H2N5	H2	N5	Japan	EasternAsia	Asia	2005.86	Dom-ans
H4N9_Avian_LC339640_A/duck/Hokkaido/W215/2006|2006.814	LC339640	Avian	H4N9	H4	N9	Japan	EasternAsia	Asia	2006.814	Dom-ans
H10N6_Avian_KP287819_A/migratory_duck/Jiangxi/10974/2005|2005.863	KP287819	Avian	H10N6	H10	N6	China	EasternAsia	Asia	2005.863	Wild-ans-long
H3N8_Avian_LC339870_A/duck/Mongolia/144/2005|2005.710	LC339870	Avian	H3N8	H3	N8	Mongolia	EasternAsia	Asia	2005.71	Dom-ans
H10N7_Avian_KU921393_A/duck/Shanxi/3180/2010|2010.953	KU921393	Avian	H10N7	H10	N7	China	EasternAsia	Asia	2010.953	Dom-ans
H3N6_Avian_LC339878_A/duck/Mongolia/146/2010|2010.655	LC339878	Avian	H3N6	H3	N6	Mongolia	EasternAsia	Asia	2010.655	Dom-ans
H5N3_Avian_LC371799_A/duck/Hokkaido/167/2007|2007.827	LC371799	Avian	H5N3	H5	N3	Japan	EasternAsia	Asia	2007.827	Dom-ans
H5N2_Avian_KC784970_A/duck/Taiwan/DV1242/2009|2009.022	KC784970	Avian	H5N2	H5	N2	Taiwan	EasternAsia	Asia	2009.022	Dom-ans
H5N2_Avian_KC785015_A/duck/Taiwan/DV1238/2009|2009.022	KC785015	Avian	H5N2	H5	N2	Taiwan	EasternAsia	Asia	2009.022	Dom-ans
H11N9_Avian_AB593468_A/duck/Vietnam/G32/2008|2008.038	AB593468	Avian	H11N9	H11	N9	Viet Nam	SouthEasternAsia	Asia	2008.038	Dom-ans
H7N2_Avian_LC339632_A/duck/Hokkaido/W19/2013|2013.751	LC339632	Avian	H7N2	H7	N2	Japan	EasternAsia	Asia	2013.751	Dom-ans
H5N1_Avian_MH135445_A/chicken/Bangladesh/33395/2017|2017.625	MH135445	Avian	H5N1	H5	N1	Bangladesh	SouthernAsia	Asia	2017.625	Dom-gal
H5N1_Avian_KY635817_A/duck/Bangladesh/26251/2015|2015.696	KY635817	Avian	H5N1	H5	N1	Bangladesh	SouthernAsia	Asia	2015.696	Dom-ans
H5N1_Avian_MG957574_A/duck/Bangladesh/31993/2017|2017.123	MG957574	Avian	H5N1	H5	N1	Bangladesh	SouthernAsia	Asia	2017.123	Dom-ans
H5N1_Avian_MH135350_A/chicken/Bangladesh/32747/2017|2017.381	MH135350	Avian	H5N1	H5	N1	Bangladesh	SouthernAsia	Asia	2017.381	Dom-gal
H5N1_Avian_MH135526_A/duck/Bangladesh/33848/2017|2017.797	MH135526	Avian	H5N1	H5	N1	Bangladesh	SouthernAsia	Asia	2017.797	Dom-ans
H5N1_Avian_MG042166_A/chicken/Bangladesh/30065/2016|2016.400	MG042166	Avian	H5N1	H5	N1	Bangladesh	SouthernAsia	Asia	2016.4	Dom-gal
H5N1_Avian_MG042290_A/duck/Bangladesh/30818/2016|2016.737	MG042290	Avian	H5N1	H5	N1	Bangladesh	SouthernAsia	Asia	2016.737	Dom-ans
H5N1_Avian_MG042170_A/duck/Bangladesh/31294/2016|2016.899	MG042170	Avian	H5N1	H5	N1	Bangladesh	SouthernAsia	Asia	2016.899	Dom-ans
H7N1_Avian_KX977900_A/bean_goose/Netherlands/2/2009|2009.055	KX977900	Avian	H7N1	H7	N1	Netherlands	WesternEurope	Europe	2009.055	Wild-ans-long
H7N1_Avian_KX978309_A/bean_goose/Netherlands/1/2009|2009.055	KX978309	Avian	H7N1	H7	N1	Netherlands	WesternEurope	Europe	2009.055	Wild-ans-long
H7N4_Avian_KX979431_A/Eurasian_wigeon/Netherlands/2/2008|2008.992	KX979431	Avian	H7N4	H7	N4	Netherlands	WesternEurope	Europe	2008.992	Wild-ans-long
H7N1_Avian_KX978864_A/bewicks_swan/Netherlands/7/2008|2008.978	KX978864	Avian	H7N1	H7	N1	Netherlands	WesternEurope	Europe	2008.978	Wild-ans-long
H1N1_Avian_KX977598_A/Eurasian_wigeon/Netherlands/2/2007|2007.800	KX977598	Avian	H1N1	H1	N1	Netherlands	WesternEurope	Europe	2007.8	Wild-ans-long
H6N8_Avian_CY149539_A/greylag_goose/Iceland/0980/2011|2011.833	CY149539	Avian	H6N8	H6	N8	Iceland	NorthernEurope	Europe	2011.833	Wild-ans-long
H6N8_Avian_CY149467_A/greylag_goose/Iceland/1482/2011|2011.833	CY149467	Avian	H6N8	H6	N8	Iceland	NorthernEurope	Europe	2011.833	Wild-ans-long
H11N9_Avian_MF147011_A/common_teal/Netherlands/7/2005|2005.953	MF147011	Avian	H11N9	H11	N9	Netherlands	WesternEurope	Europe	2005.953	Wild-ans-long
H3N8_Avian_LC332528_A/duck/Hokkaido/17/2015|2015.781	LC332528	Avian	H3N8	H3	N8	Japan	EasternAsia	Asia	2015.781	Dom-ans
H3N8_Avian_LC332496_A/duck/Hokkaido/12/2015|2015.770	LC332496	Avian	H3N8	H3	N8	Japan	EasternAsia	Asia	2015.77	Dom-ans
H5N3_Avian_LC042048_A/duck/Hokkaido/W240/2014|2014.827	LC042048	Avian	H5N3	H5	N3	Japan	EasternAsia	Asia	2014.827	Dom-ans
H5N3_Avian_LC042055_A/duck/Hokkaido/W280/2014|2014.827	LC042055	Avian	H5N3	H5	N3	Japan	EasternAsia	Asia	2014.827	Dom-ans
H2N1_Avian_LC371783_A/duck/Hokkaido/162/2013|2013.871	LC371783	Avian	H2N1	H2	N1	Japan	EasternAsia	Asia	2013.871	Dom-ans
H1N1_Avian_KX066868_A/wild_bird/Korea/SK14/2014|2014.918	KX066868	Avian	H1N1	H1	N1	South Korea	EasternAsia	Asia	2014.918	Wild-other
H1N1_Avian_KU143553_A/wild_bird/Wuhan/WHHN58/2014|2014.953	KU143553	Avian	H1N1	H1	N1	China	EasternAsia	Asia	2014.953	Wild-other
H11N6_Avian_LC339616_A/duck/Hokkaido/W165/2015|2015.844	LC339616	Avian	H11N6	H11	N6	Japan	EasternAsia	Asia	2015.844	Dom-ans
H3N2_Avian_KJ439814_A/duck/Zhejiang/D11/2013|2013.789	KJ439814	Avian	H3N2	H3	N2	China	EasternAsia	Asia	2013.789	Dom-ans
H3N3_Avian_KJ439819_A/duck/Zhejiang/D17/2013|2013.789	KJ439819	Avian	H3N3	H3	N3	China	EasternAsia	Asia	2013.789	Dom-ans
H3N3_Avian_KJ439820_A/duck/Zhejiang/D18/2013|2013.789	KJ439820	Avian	H3N3	H3	N3	China	EasternAsia	Asia	2013.789	Dom-ans
H5N2_Avian_LC042070_A/duck/Hokkaido/WZ20/2014|2014.795	LC042070	Avian	H5N2	H5	N2	Japan	EasternAsia	Asia	2014.795	Dom-ans
H10N7_Avian_KP287662_A/duck/Jiangxi/27314/2012|2012.975	KP287662	Avian	H10N7	H10	N7	China	EasternAsia	Asia	2012.975	Dom-ans
H4N6_Avian_KU161024_A/duck/Jiangxi/S2443/2012|2012.425	KU161024	Avian	H4N6	H4	N6	China	EasternAsia	Asia	2012.425	Dom-ans
H4N6_Avian_JX454776_A/wild_bird/Korea/YS109/2007|2007.038	JX454776	Avian	H4N6	H4	N6	South Korea	EasternAsia	Asia	2007.038	Wild-other
H11N9_Avian_KF260764_A/common_teal/Hong_Kong/MPD322/2007|2007.500	KF260764	Avian	H11N9	H11	N9	Hong Kong	EasternAsia	Asia	2007.5	Wild-ans-long
H2N3_Avian_LC371807_A/duck/Hokkaido/17/2001|2001.759	LC371807	Avian	H2N3	H2	N3	Japan	EasternAsia	Asia	2001.759	Dom-ans
H2N9_Avian_KF260787_A/duck/Guangdong/707/2000|2000.500	KF260787	Avian	H2N9	H2	N9	China	EasternAsia	Asia	2000.5	Dom-ans
H5N3_Avian_CY024753_A/duck/Italy/775/2004|2004.500	CY024753	Avian	H5N3	H5	N3	Italy	SouthernEurope	Europe	2004.5	Dom-ans
H6N2_Avian_JF965029_A/duck/Eastern_China/31/2004|2004.871	JF965029	Avian	H6N2	H6	N2	China	EasternAsia	Asia	2004.871	Dom-ans
H6N2_Avian_JF965028_A/duck/Eastern_China/29/2004|2004.871	JF965028	Avian	H6N2	H6	N2	China	EasternAsia	Asia	2004.871	Dom-ans
H4N6_Avian_CY111603_A/duck/Shanghai/Y20/2006|2006.701	CY111603	Avian	H4N6	H4	N6	China	EasternAsia	Asia	2006.701	Dom-ans
H5N1_Avian_AB212277_A/duck/Yokohama/aq10/2003|2003.500	AB212277	Avian	H5N1	H5	N1	Japan	EasternAsia	Asia	2003.5	Dom-ans
H10N3_Avian_KP287875_A/duck/Jiangxi/501/2006|2006.027	KP287875	Avian	H10N3	H10	N3	China	EasternAsia	Asia	2006.027	Dom-ans
H10N3_Avian_KP287843_A/duck/Jiangxi/302/2006|2006.027	KP287843	Avian	H10N3	H10	N3	China	EasternAsia	Asia	2006.027	Dom-ans
H10N3_Avian_KP287827_A/duck/Jiangxi/13875/2005|2005.984	KP287827	Avian	H10N3	H10	N3	China	EasternAsia	Asia	2005.984	Dom-ans
H10N3_Avian_KP287835_A/duck/Jiangxi/13946/2005|2005.984	KP287835	Avian	H10N3	H10	N3	China	EasternAsia	Asia	2005.984	Dom-ans
H4N6_Avian_JX454736_A/wild_bird/Korea/GS26/2006|2006.123	JX454736	Avian	H4N6	H4	N6	South Korea	EasternAsia	Asia	2006.123	Wild-other
H4N6_Avian_JX454728_A/wild_bird/Korea/GD42/2005|2005.871	JX454728	Avian	H4N6	H4	N6	South Korea	EasternAsia	Asia	2005.871	Wild-other
H10N5_Avian_KP288011_A/migratory_duck/Jiangxi/6847/2003|2003.899	KP288011	Avian	H10N5	H10	N5	China	EasternAsia	Asia	2003.899	Wild-ans-long
H6N5_Avian_HM145716_A/duck/Hunan/5613/2003|2003.500	HM145716	Avian	H6N5	H6	N5	China	EasternAsia	Asia	2003.5	Dom-ans
H6N5_Avian_DQ376903_A/duck/Taiwan/WB459/04|2004.500	DQ376903	Avian	H6N5	H6	N5	Taiwan	EasternAsia	Asia	2004.5	Dom-ans
H6N2_Avian_JF965042_A/duck/Eastern_China/54/2002|2002.953	JF965042	Avian	H6N2	H6	N2	China	EasternAsia	Asia	2002.953	Dom-ans
H6N2_Avian_JF965041_A/duck/Eastern_China/53/2002|2002.871	JF965041	Avian	H6N2	H6	N2	China	EasternAsia	Asia	2002.871	Dom-ans
H6N2_Avian_JF965046_A/duck/Eastern_China/59/2003|2003.871	JF965046	Avian	H6N2	H6	N2	China	EasternAsia	Asia	2003.871	Dom-ans
H6N2_Avian_JF965044_A/duck/Eastern_China/57/2003|2003.704	JF965044	Avian	H6N2	H6	N2	China	EasternAsia	Asia	2003.704	Dom-ans
H5N3_Avian_GQ227610_A/duck/Primorie/2633/2001|2001.644	GQ227610	Avian	H5N3	H5	N3	Russia	EasternEurope	Europe	2001.644	Dom-ans
H4N1_Swine_JX878672_A/swine/HuBei/06/2009|2009.392	JX878672	Swine	H4N1	H4	N1	China	EasternAsia	Asia	2009.392	Swine
H4N6_Avian_AB304144_A/duck/Shiga/8/2004|2004.500	AB304144	Avian	H4N6	H4	N6	Japan	EasternAsia	Asia	2004.5	Dom-ans
H4N2_Avian_LC371775_A/duck/Hokkaido/143/2004|2004.786	LC371775	Avian	H4N2	H4	N2	Japan	EasternAsia	Asia	2004.786	Dom-ans
H6N8_Avian_HM145735_A/duck/Hunan/1469/2002|2002.500	HM145735	Avian	H6N8	H6	N8	China	EasternAsia	Asia	2002.5	Dom-ans
H6N2_Avian_HM145645_A/duck/Hunan/573/2002|2002.500	HM145645	Avian	H6N2	H6	N2	China	EasternAsia	Asia	2002.5	Dom-ans
H7N7_Avian_AB438938_A/chicken/Netherlands/2586/2003|2003.500	AB438938	Avian	H7N7	H7	N7	Netherlands	WesternEurope	Europe	2003.5	Dom-gal
H7N7_Human_AY342413_A/Netherlands/219/2003|2003.500	AY342413	Human	H7N7	H7	N7	Netherlands	WesternEurope	Europe	2003.5	Human
H7N7_Avian_AY342414_A/chicken/Netherlands/1/03|2003.500	AY342414	Avian	H7N7	H7	N7	Netherlands	WesternEurope	Europe	2003.5	Dom-gal
H7N7_Avian_AJ620347_A/chicken/Germany/R28/03|2003.500	AJ620347	Avian	H7N7	H7	N7	Germany	WesternEurope	Europe	2003.5	Dom-gal
H7N3_Avian_CY024745_A/turkey/Italy/8000/2002|2002.500	CY024745	Avian	H7N3	H7	N3	Italy	SouthernEurope	Europe	2002.5	Dom-gal
H7N3_Avian_CY028667_A/turkey/Italy/9742/2002|2002.500	CY028667	Avian	H7N3	H7	N3	Italy	SouthernEurope	Europe	2002.5	Dom-gal
H7N3_Avian_CY095529_A/chicken/Italy/4616/2003|2003.500	CY095529	Avian	H7N3	H7	N3	Italy	SouthernEurope	Europe	2003.5	Dom-gal
H7N3_Avian_CY021508_A/turkey/Italy/3337/2004|2004.500	CY021508	Avian	H7N3	H7	N3	Italy	SouthernEurope	Europe	2004.5	Dom-gal
H7N3_Avian_CY020620_A/quail/Italy/3347/2004|2004.500	CY020620	Avian	H7N3	H7	N3	Italy	SouthernEurope	Europe	2004.5	Dom-gal
H7N3_Avian_CY022620_A/turkey/Italy/2043/2003|2003.500	CY022620	Avian	H7N3	H7	N3	Italy	SouthernEurope	Europe	2003.5	Dom-gal
H6N9_Avian_CY109679_A/duck/Hunan/1590/2007|2007.534	CY109679	Avian	H6N9	H6	N9	China	EasternAsia	Asia	2007.534	Dom-ans
H7N2_Avian_CY031035_A/duck/Italy/4609/2003|2003.500	CY031035	Avian	H7N2	H7	N2	Italy	SouthernEurope	Europe	2003.5	Dom-ans
H7N2_Avian_CY021516_A/quail/Italy/4610/2003|2003.500	CY021516	Avian	H7N2	H7	N2	Italy	SouthernEurope	Europe	2003.5	Dom-gal
H5N2_Avian_CY005783_A/duck/Potsdam/1402-6/1986|1986.500	CY005783	Avian	H5N2	H5	N2	Germany	WesternEurope	Europe	1986.5	Dom-ans
H5N2_Avian_JQ041387_A/duck/Hebei/0908/2009|2009.619	JQ041387	Avian	H5N2	H5	N2	China	EasternAsia	Asia	2009.619	Dom-ans
H7N1_Avian_AB473540_A/duck/Mongolia/867/2002|2002.500	AB473540	Avian	H7N1	H7	N1	Mongolia	EasternAsia	Asia	2002.5	Dom-ans
H9N2_Avian_JX465619_A/chicken/Iran/ZMT-101/1998|1998.452	JX465619	Avian	H9N2	H9	N2	Iran	SouthernAsia	Asia	1998.452	Dom-gal
H7N7_Human_KF918334_A/Italy/3/2013|2013.682	KF918334	Human	H7N7	H7	N7	Italy	SouthernEurope	Europe	2013.682	Human
H5N1_Avian_KM213385_A/ruddy_turnstone/Iceland/2899/2013|2013.389	KM213385	Avian	H5N1	H5	N1	Iceland	NorthernEurope	Europe	2013.389	Wild-other
H9N2_Avian_KX470439_A/turkey/Poland/08/2014|2014.290	KX470439	Avian	H9N2	H9	N2	Poland	EasternEurope	Europe	2014.29	Dom-gal
H9N2_Avian_KX470447_A/turkey/Poland/09/2014|2014.293	KX470447	Avian	H9N2	H9	N2	Poland	EasternEurope	Europe	2014.293	Dom-gal
H9N2_Avian_KX470431_A/turkey/Poland/14/2013|2013.310	KX470431	Avian	H9N2	H9	N2	Poland	EasternEurope	Europe	2013.31	Dom-gal
H5N1_Avian_KU310444_A/chicken/France/150169a/2015|2015.882	KU310444	Avian	H5N1	H5	N1	France	WesternEurope	Europe	2015.882	Dom-gal
H5N2_Avian_KX014899_A/chicken/France/160013g/2016|2016.000	KX014899	Avian	H5N2	H5	N2	France	WesternEurope	Europe	2016	Dom-gal
H5N9_Avian_KU320884_A/guinea_fowl/France/150207n/2015|2015.921	KU320884	Avian	H5N9	H5	N9	France	WesternEurope	Europe	2015.921	Dom-gal
H5N9_Avian_KX014883_A/duck/France/150236/2015|2015.932	KX014883	Avian	H5N9	H5	N9	France	WesternEurope	Europe	2015.932	Dom-ans
H5N9_Avian_KX014891_A/duck/France/150289/2015|2015.937	KX014891	Avian	H5N9	H5	N9	France	WesternEurope	Europe	2015.937	Dom-ans
H5N2_Avian_KX014875_A/duck/France/150233/2015|2015.926	KX014875	Avian	H5N2	H5	N2	France	WesternEurope	Europe	2015.926	Dom-ans
H3N8_Avian_CY185472_A/common_Teal/Republic_of_Georgia/1/2011|2011.715	CY185472	Avian	H3N8	H3	N8	Georgia	WesternAsia	Asia	2011.715	Wild-ans-long
H11N1_Avian_MF575282_A/black-headed_gull/Netherlands/21/2014|2014.984	MF575282	Avian	H11N1	H11	N1	Netherlands	WesternEurope	Europe	2014.984	Wild-other
H9N2_Avian_KX000876_A/pigeon/Egypt/S10408B/2014|2014.937	KX000876	Avian	H9N2	H9	N2	Egypt	NorthernAfrica	Africa	2014.937	Wild-other
H9N2_Avian_KX000764_A/pigeon/Egypt/S10409A/2014|2014.937	KX000764	Avian	H9N2	H9	N2	Egypt	NorthernAfrica	Africa	2014.937	Wild-other
H5N1_Avian_FJ784836_A/duck/Hubei/2911/2007|2007.077	FJ784836	Avian	H5N1	H5	N1	China	EasternAsia	Asia	2007.077	Dom-ans
H5N1_Avian_FJ784838_A/chicken/Hunan/3157/2006|2006.912	FJ784838	Avian	H5N1	H5	N1	China	EasternAsia	Asia	2006.912	Dom-gal
H5N1_Avian_FJ784835_A/chicken/Hubei/2856/2007|2007.077	FJ784835	Avian	H5N1	H5	N1	China	EasternAsia	Asia	2007.077	Dom-gal
H3N2_Avian_KT022250_A/duck/Guangxi/015D2/2009|2009.285	KT022250	Avian	H3N2	H3	N2	China	EasternAsia	Asia	2009.285	Dom-ans
H11N1_Avian_MF682700_A/lesser_black-backed_gull/Netherlands/1/2007|2007.877	MF682700	Avian	H11N1	H11	N1	Netherlands	WesternEurope	Europe	2007.877	Wild-other
H1N3_Avian_MF575224_A/black-headed_gull/Netherlands/1/2008|2008.222	MF575224	Avian	H1N3	H1	N3	Netherlands	WesternEurope	Europe	2008.222	Wild-other
H4N6_Avian_KX228207_A/chicken/England/474-016250/2014|2014.392	KX228207	Avian	H4N6	H4	N6	United Kingdom	NorthernEurope	Europe	2014.392	Dom-gal
H5N2_Avian_CY146673_A/duck/Hunan/S4124/2011|2011.860	CY146673	Avian	H5N2	H5	N2	China	EasternAsia	Asia	2011.86	Dom-ans
H5N2_Avian_CY146649_A/duck/Hunan/S4101/2011|2011.860	CY146649	Avian	H5N2	H5	N2	China	EasternAsia	Asia	2011.86	Dom-ans
H5N2_Avian_AB753182_A/Eurasian_Woodcock/Vietnam/8/2007|2007.871	AB753182	Avian	H5N2	H5	N2	Viet Nam	SouthEasternAsia	Asia	2007.871	Wild-other
H6N8_Avian_CY109607_A/duck/Guangxi/1330/2007|2007.285	CY109607	Avian	H6N8	H6	N8	China	EasternAsia	Asia	2007.285	Dom-ans
H6N8_Avian_CY109599_A/duck/Guangxi/890/2007|2007.200	CY109599	Avian	H6N8	H6	N8	China	EasternAsia	Asia	2007.2	Dom-ans
H11N9_Avian_CY060187_A/common_teal/Netherlands/9/2000|2000.904	CY060187	Avian	H11N9	H11	N9	Netherlands	WesternEurope	Europe	2000.904	Wild-ans-long
H2N2_Avian_CY121966_A/white-fronted_goose/Netherlands/22/1999|1999.500	CY121966	Avian	H2N2	H2	N2	Netherlands	WesternEurope	Europe	1999.5	Wild-ans-long
H6N8_Avian_CY041377_A/common_teal/Netherlands/2/2005|2005.500	CY041377	Avian	H6N8	H6	N8	Netherlands	WesternEurope	Europe	2005.5	Wild-ans-long
H9N1_Avian_CY185528_A/black-headed_gull/Georgia/2/2011|2011.296	CY185528	Avian	H9N1	H9	N1	Georgia	WesternAsia	Asia	2011.296	Wild-other
H11N1_Avian_CY185416_A/black-headed_gull/Republic_of_Georgia/1/2010|2010.052	CY185416	Avian	H11N1	H11	N1	Georgia	WesternAsia	Asia	2010.052	Wild-other
H2N7_Avian_CY185656_A/black-headed_gull/Republic_of_Georgia/7/2012|2012.060	CY185656	Avian	H2N7	H2	N7	Georgia	WesternAsia	Asia	2012.06	Wild-other
H9N2_Avian_CY093093_A/quail/Lebanon/273/2010|2010.619	CY093093	Avian	H9N2	H9	N2	Lebanon	WesternAsia	Asia	2010.619	Dom-gal
H6N2_Avian_CY185408_A/common_coot/Republic_of_Georgia/1/2010|2010.055	CY185408	Avian	H6N2	H6	N2	Georgia	WesternAsia	Asia	2010.055	Wild-other
H14N3_Avian_KX602665_A/goose/Karachi/NARC-13N-969/2014|2014.005	KX602665	Avian	H14N3	H14	N3	Pakistan	SouthernAsia	Asia	2014.005	Dom-ans
H4N6_Avian_MF694094_A/domestic_duck/Georgia/5/2016|2016.671	MF694094	Avian	H4N6	H4	N6	Georgia	WesternAsia	Asia	2016.671	Dom-ans
H4N6_Avian_MF694172_A/domestic_duck/Georgia/6/2016|2016.690	MF694172	Avian	H4N6	H4	N6	Georgia	WesternAsia	Asia	2016.69	Dom-ans
H5N7_Avian_MF362100_A/Duck/Dongting/D76-1/2016|2016.989	MF362100	Avian	H5N7	H5	N7	China	EasternAsia	Asia	2016.989	Dom-ans
H5N3_Avian_KT327408_A/Bulbul/Taiwan/01156/2015|2015.038	KT327408	Avian	H5N3	H5	N3	Taiwan	EasternAsia	Asia	2015.038	Wild-other
H5N3_Avian_KT327371_A/goose/Taiwan/01042/2015|2015.030	KT327371	Avian	H5N3	H5	N3	Taiwan	EasternAsia	Asia	2015.03	Dom-ans
H5N3_Avian_KU646898_A/goose/Taiwan/01038/2015|2015.030	KU646898	Avian	H5N3	H5	N3	Taiwan	EasternAsia	Asia	2015.03	Dom-ans
H5N3_Avian_KU646906_A/chicken/Taiwan/01174/2015|2015.041	KU646906	Avian	H5N3	H5	N3	Taiwan	EasternAsia	Asia	2015.041	Dom-gal
H2N5_Avian_CY185624_A/black-headed_gull/Republic_of_Georgia/9/2012|2012.142	CY185624	Avian	H2N5	H2	N5	Georgia	WesternAsia	Asia	2012.142	Wild-other
H3N2_Avian_KU158942_A/duck/Hebei/B1647-1/2011|2011.500	KU158942	Avian	H3N2	H3	N2	China	EasternAsia	Asia	2011.5	Dom-ans
H3N8_Avian_KU158937_A/duck/Shanghai/120-1/2009|2009.500	KU158937	Avian	H3N8	H3	N8	China	EasternAsia	Asia	2009.5	Dom-ans
H10N8_Avian_KU921391_A/duck/Shanghai/602/2009|2009.953	KU921391	Avian	H10N8	H10	N8	China	EasternAsia	Asia	2009.953	Dom-ans
H6N5_Avian_KT266912_A/duck/Guangxi/052/2010|2010.093	KT266912	Avian	H6N5	H6	N5	China	EasternAsia	Asia	2010.093	Dom-ans
H4N6_Avian_KU160944_A/duck/Henan/S4179/2009|2009.921	KU160944	Avian	H4N6	H4	N6	China	EasternAsia	Asia	2009.921	Dom-ans
H4N6_Avian_KU160984_A/duck/Hunan/S1166/2010|2010.167	KU160984	Avian	H4N6	H4	N6	China	EasternAsia	Asia	2010.167	Dom-ans
H3N2_Avian_AB746479_A/duck/Vietnam/LBM12/2011|2011.718	AB746479	Avian	H3N2	H3	N2	Viet Nam	SouthEasternAsia	Asia	2011.718	Dom-ans
H4N6_Avian_AB746471_A/duck/Vietnam/LBM1/2011|2011.718	AB746471	Avian	H4N6	H4	N6	Viet Nam	SouthEasternAsia	Asia	2011.718	Dom-ans
H3N2_Avian_LC028101_A/muscovy_duck/Vietnam/LBM115/2012|2012.523	LC028101	Avian	H3N2	H3	N2	Viet Nam	SouthEasternAsia	Asia	2012.523	Dom-ans
H3N2_Avian_LC028077_A/duck/Vietnam/LBM48/2011|2011.890	LC028077	Avian	H3N2	H3	N2	Viet Nam	SouthEasternAsia	Asia	2011.89	Dom-ans
H10N7_Avian_KP285890_A/migratory_duck/Jiangxi/33038/2013|2013.953	KP285890	Avian	H10N7	H10	N7	China	EasternAsia	Asia	2013.953	Wild-ans-long
H10N7_Avian_KP285906_A/migratory_duck/Jiangxi/33195/2013|2013.953	KP285906	Avian	H10N7	H10	N7	China	EasternAsia	Asia	2013.953	Wild-ans-long
H7N7_Avian_KP417116_A/wild_bird/Jiangxi/35982/2013|2013.953	KP417116	Avian	H7N7	H7	N7	China	EasternAsia	Asia	2013.953	Wild-other
H7N7_Avian_KP417100_A/wild_bird/Jiangxi/34458/2013|2013.953	KP417100	Avian	H7N7	H7	N7	China	EasternAsia	Asia	2013.953	Wild-other
H10N3_Avian_KP286130_A/duck/Jiangxi/33663/2013|2013.953	KP286130	Avian	H10N3	H10	N3	China	EasternAsia	Asia	2013.953	Dom-ans
H10N3_Avian_KP286178_A/duck/Jiangxi/33757/2013|2013.953	KP286178	Avian	H10N3	H10	N3	China	EasternAsia	Asia	2013.953	Dom-ans
H4N1_Avian_LC349300_A/duck/Mongolia/202/2013|2013.666	LC349300	Avian	H4N1	H4	N1	Mongolia	EasternAsia	Asia	2013.666	Dom-ans
H3N1_Avian_LC367439_A/duck/Mongolia/62/2013|2013.666	LC367439	Avian	H3N1	H3	N1	Mongolia	EasternAsia	Asia	2013.666	Dom-ans
H1N2_Avian_KJ907484_A/black-necked_crane/Zhaotong/ZT-12/2013|2013.874	KJ907484	Avian	H1N2	H1	N2	China	EasternAsia	Asia	2013.874	Wild-other
H6N1_Avian_KY635547_A/duck/Bangladesh/25767/2015|2015.523	KY635547	Avian	H6N1	H6	N1	Bangladesh	SouthernAsia	Asia	2015.523	Dom-ans
H4N6_Avian_MH135392_A/duck/Bangladesh/33676/2017|2017.740	MH135392	Avian	H4N6	H4	N6	Bangladesh	SouthernAsia	Asia	2017.74	Dom-ans
H11N1_Avian_MF694071_A/common_teal/Netherlands/1/2015|2015.742	MF694071	Avian	H11N1	H11	N1	Netherlands	WesternEurope	Europe	2015.742	Wild-ans-long
H10N3_Avian_LC121353_A/duck/Mongolia/326/2015|2015.663	LC121353	Avian	H10N3	H10	N3	Mongolia	EasternAsia	Asia	2015.663	Dom-ans
H1N2_Avian_LC121273_A/duck/Mongolia/154/2015|2015.660	LC121273	Avian	H1N2	H1	N2	Mongolia	EasternAsia	Asia	2015.66	Dom-ans
H3N8_Avian_AB569492_A/duck/Zambia/04/2008|2008.452	AB569492	Avian	H3N8	H3	N8	Zambia	EasternAfrica	Africa	2008.452	Dom-ans
H16N3_Avian_GQ907301_A/black_headed_gull/Mongolia/1756/2006|2006.685	GQ907301	Avian	H16N3	H16	N3	Mongolia	EasternAsia	Asia	2006.685	Wild-other
H13N6_Avian_GQ907309_A/black_headed_gull/Mongolia/1766/2006|2006.685	GQ907309	Avian	H13N6	H13	N6	Mongolia	EasternAsia	Asia	2006.685	Wild-other
H10N7_Avian_CY185456_A/domestic_duck/Republic_of_Georgia/1/2010|2010.321	CY185456	Avian	H10N7	H10	N7	Georgia	WesternAsia	Asia	2010.321	Dom-ans
H11N2_Avian_JX499147_A/chicken/Nanjing/908/2009|2009.162	JX499147	Avian	H11N2	H11	N2	China	EasternAsia	Asia	2009.162	Dom-gal
H9N3_Avian_CY185552_A/black-headed_gull/Republic_of_Georgia/8/2011|2011.329	CY185552	Avian	H9N3	H9	N3	Georgia	WesternAsia	Asia	2011.329	Wild-other
H9N3_Avian_CY185568_A/Mediterranean_gull/Georgia/1/2011|2011.332	CY185568	Avian	H9N3	H9	N3	Georgia	WesternAsia	Asia	2011.332	Wild-other
H11N2_Avian_CY138144_A/lesser_black-backed_gull/Iceland/145/2010|2010.389	CY138144	Avian	H11N2	H11	N2	Iceland	NorthernEurope	Europe	2010.389	Wild-other
H11N9_Avian_MF146380_A/black-headed_gull/Netherlands/40/2009|2009.885	MF146380	Avian	H11N9	H11	N9	Netherlands	WesternEurope	Europe	2009.885	Wild-other
H4N6_Avian_KX228215_A/chicken/Wales/600-020823/2014|2014.477	KX228215	Avian	H4N6	H4	N6	United Kingdom	NorthernEurope	Europe	2014.477	Dom-gal
H10N8_Avian_KP862026_A/duck/Hunan/S1496/2011|2011.170	KP862026	Avian	H10N8	H10	N8	China	EasternAsia	Asia	2011.17	Dom-ans
H3N2_Avian_JX286598_A/duck/Shanghai/C84/2009|2009.162	JX286598	Avian	H3N2	H3	N2	China	EasternAsia	Asia	2009.162	Dom-ans
H7N6_Avian_KP418019_A/chicken/Jiangxi/14535/2014|2014.299	KP418019	Avian	H7N6	H7	N6	China	EasternAsia	Asia	2014.299	Dom-gal
H7N6_Avian_KP417950_A/chicken/Jiangxi/14501/2014|2014.299	KP417950	Avian	H7N6	H7	N6	China	EasternAsia	Asia	2014.299	Dom-gal
H7N9_Avian_KP418197_A/chicken/Shantou/4816/2014|2014.553	KP418197	Avian	H7N9	H7	N9	China	EasternAsia	Asia	2014.553	Dom-gal
H9N2_Avian_KP415363_A/chicken/Wenzhou/3293/2013|2013.808	KP415363	Avian	H9N2	H9	N2	China	EasternAsia	Asia	2013.808	Dom-gal
H7N9_Avian_KP413971_A/silkie_chicken/Shaoxing/5130/2013|2013.822	KP413971	Avian	H7N9	H7	N9	China	EasternAsia	Asia	2013.822	Dom-gal
H9N2_Avian_KP417191_A/chicken/Shaoxing/5088/2013|2013.822	KP417191	Avian	H9N2	H9	N2	China	EasternAsia	Asia	2013.822	Dom-gal
H9N2_Avian_KU042136_A/chicken/Zhejiang/3C22/2013|2013.868	KU042136	Avian	H9N2	H9	N2	China	EasternAsia	Asia	2013.868	Dom-gal
H7N9_Avian_KP455975_A/goose/Jiangsu/1027/2013|2013.260	KP455975	Avian	H7N9	H7	N9	China	EasternAsia	Asia	2013.26	Dom-ans
H7N9_Avian_KP414011_A/chicken/Shaoxing/5224/2013|2013.822	KP414011	Avian	H7N9	H7	N9	China	EasternAsia	Asia	2013.822	Dom-gal
H9N2_Avian_KP415346_A/chicken/Ningbo/2929/2013|2013.800	KP415346	Avian	H9N2	H9	N2	China	EasternAsia	Asia	2013.8	Dom-gal
H7N9_Avian_KP413747_A/chicken/Huzhou/3802/2013|2013.811	KP413747	Avian	H7N9	H7	N9	China	EasternAsia	Asia	2013.811	Dom-gal
H7N9_Avian_KP413731_A/chicken/Huzhou/3765/2013|2013.811	KP413731	Avian	H7N9	H7	N9	China	EasternAsia	Asia	2013.811	Dom-gal
H7N9_Avian_KP415144_A/chicken/Jiangxi/10964/2014|2014.132	KP415144	Avian	H7N9	H7	N9	China	EasternAsia	Asia	2014.132	Dom-gal
H7N2_Avian_KM054803_A/chicken/Jilin/SD020/2014|2014.148	KM054803	Avian	H7N2	H7	N2	China	EasternAsia	Asia	2014.148	Dom-gal
H7N9_Human_KM374039_A/Zhejiang/LS01/2014|2014.104	KM374039	Human	H7N9	H7	N9	China	EasternAsia	Asia	2014.104	Human
H9N2_Avian_KP417156_A/chicken/Jiaxing/4713/2013|2013.816	KP417156	Avian	H9N2	H9	N2	China	EasternAsia	Asia	2013.816	Dom-gal
H7N9_Avian_MF630394_A/chicken/Zhejiang/S4071/2013|2013.934	MF630394	Avian	H7N9	H7	N9	China	EasternAsia	Asia	2013.934	Dom-gal
H9N2_Avian_KT449719_A/chicken/Qingdao/008/2014|2014.025	KT449719	Avian	H9N2	H9	N2	China	EasternAsia	Asia	2014.025	Dom-gal
H9N2_Avian_KT449729_A/chicken/Qingdao/018/2014|2014.025	KT449729	Avian	H9N2	H9	N2	China	EasternAsia	Asia	2014.025	Dom-gal
H7N9_Human_KM244516_A/Taiwan/4-CGMH2/2014|2014.310	KM244516	Human	H7N9	H7	N9	Taiwan	EasternAsia	Asia	2014.31	Human
H7N9_Human_KM244508_A/Taiwan/4-CGMH1/2014|2014.310	KM244508	Human	H7N9	H7	N9	Taiwan	EasternAsia	Asia	2014.31	Human
H9N2_Avian_KP404014_A/chicken/Shanghai/015/2014|2014.515	KP404014	Avian	H9N2	H9	N2	China	EasternAsia	Asia	2014.515	Dom-gal
H5N6_Avian_KX638413_A/oriental_magpie_robin/HK/6154/2015|2015.326	KX638413	Avian	H5N6	H5	N6	Hong Kong	EasternAsia	Asia	2015.326	Wild-other
H7N9_Avian_KP418091_A/chicken/Jiangxi/15044/2014|2014.318	KP418091	Avian	H7N9	H7	N9	China	EasternAsia	Asia	2014.318	Dom-gal
H9N2_Avian_KU042512_A/pigeon/Zhejiang/77037/2014|2014.512	KU042512	Avian	H9N2	H9	N2	China	EasternAsia	Asia	2014.512	Wild-other
H9N2_Avian_KU042513_A/pigeon/Zhejiang/727044/2014|2014.567	KU042513	Avian	H9N2	H9	N2	China	EasternAsia	Asia	2014.567	Wild-other
H9N2_Avian_KU143584_A/chicken/Taizhou/TZJF05/2015|2015.038	KU143584	Avian	H9N2	H9	N2	China	EasternAsia	Asia	2015.038	Dom-gal
H7N9_Avian_MF630378_A/chicken/Zhejiang/S4017/2013|2013.934	MF630378	Avian	H7N9	H7	N9	China	EasternAsia	Asia	2013.934	Dom-gal
H9N2_Avian_KU042511_A/duck/Zhejiang/727036/2014|2014.567	KU042511	Avian	H9N2	H9	N2	China	EasternAsia	Asia	2014.567	Dom-ans
H7N9_Avian_KP418548_A/chicken/Zhangzhou/8585/2014|2014.474	KP418548	Avian	H7N9	H7	N9	China	EasternAsia	Asia	2014.474	Dom-gal
H7N9_Avian_KP418556_A/chicken/Zhangzhou/8829/2014|2014.493	KP418556	Avian	H7N9	H7	N9	China	EasternAsia	Asia	2014.493	Dom-gal
H9N2_Avian_KF260933_A/chicken/Wenzhou/606/2013|2013.500	KF260933	Avian	H9N2	H9	N2	China	EasternAsia	Asia	2013.5	Dom-gal
H9N2_Avian_KF500984_A/chicken/Shanghai/020/2013|2013.285	KF500984	Avian	H9N2	H9	N2	China	EasternAsia	Asia	2013.285	Dom-gal
H9N2_Avian_KM609874_A/chicken/Beijing/16/2013|2013.225	KM609874	Avian	H9N2	H9	N2	China	EasternAsia	Asia	2013.225	Dom-gal
H9N2_Avian_KP415168_A/chicken/Qingdao/2144/2013|2013.805	KP415168	Avian	H9N2	H9	N2	China	EasternAsia	Asia	2013.805	Dom-gal
H9N2_Avian_KP417124_A/chicken/Huzhou/3892/2013|2013.811	KP417124	Avian	H9N2	H9	N2	China	EasternAsia	Asia	2013.811	Dom-gal
H9N2_Avian_KJ128369_A/pigeon/Shanghai/JC1/2013|2013.285	KJ128369	Avian	H9N2	H9	N2	China	EasternAsia	Asia	2013.285	Wild-other
H9N2_Avian_KP415273_A/chicken/Jinan/4225/2013|2013.825	KP415273	Avian	H9N2	H9	N2	China	EasternAsia	Asia	2013.825	Dom-gal
H9N2_Avian_KP415265_A/chicken/Jinan/3952/2013|2013.825	KP415265	Avian	H9N2	H9	N2	China	EasternAsia	Asia	2013.825	Dom-gal
H9N2_Avian_KM245336_A/Anthropoides_virgo/Baicheng/219/2013|2013.162	KM245336	Avian	H9N2	H9	N2	China	EasternAsia	Asia	2013.162	Wild-other
H9N2_Avian_KM609861_A/chicken/Shandong/qd0107/2013|2013.016	KM609861	Avian	H9N2	H9	N2	China	EasternAsia	Asia	2013.016	Dom-gal
H7N9_Avian_KF042110_A/pigeon/Zhejiang/P2/2013|2013.285	KF042110	Avian	H7N9	H7	N9	China	EasternAsia	Asia	2013.285	Wild-other
H9N2_Avian_KX598522_A/chicken/Fujian/SIC16/2014|2014.500	KX598522	Avian	H9N2	H9	N2	China	EasternAsia	Asia	2014.5	Dom-gal
H7N9_Human_KJ411982_A/Shanghai/01/2014|2014.005	KJ411982	Human	H7N9	H7	N9	China	EasternAsia	Asia	2014.005	Human
H7N9_Human_KJ549801_A/Shanghai/PD-02/2014|2014.044	KJ549801	Human	H7N9	H7	N9	China	EasternAsia	Asia	2014.044	Human
H7N9_Avian_MF630194_A/chicken/Henan/S1425/2014|2014.425	MF630194	Avian	H7N9	H7	N9	China	EasternAsia	Asia	2014.425	Dom-gal
H9N9_Avian_KJ938647_A/chicken/Changzhou/C08/2013|2013.967	KJ938647	Avian	H9N9	H9	N9	China	EasternAsia	Asia	2013.967	Dom-gal
H7N9_Avian_MF630218_A/chicken/Hunan/SD017/2014|2014.132	MF630218	Avian	H7N9	H7	N9	China	EasternAsia	Asia	2014.132	Dom-gal
H7N9_Avian_MF630474_A/duck/Jiangsu/S1181/2014|2014.364	MF630474	Avian	H7N9	H7	N9	China	EasternAsia	Asia	2014.364	Dom-ans
H7N9_Avian_KU143591_A/chicken/Wenzhou/WZTSLG02/2015|2015.038	KU143591	Avian	H7N9	H7	N9	China	EasternAsia	Asia	2015.038	Dom-gal
H7N9_Avian_KY751267_A/chicken/Jiangsu/JT123/2015|2015.203	KY751267	Avian	H7N9	H7	N9	China	EasternAsia	Asia	2015.203	Dom-gal
H7N9_Avian_MF630338_A/chicken/Xinjiang/SD033/2014|2014.921	MF630338	Avian	H7N9	H7	N9	China	EasternAsia	Asia	2014.921	Dom-gal
H7N9_Avian_MF630346_A/chicken/Xinjiang/SD036/2014|2014.921	MF630346	Avian	H7N9	H7	N9	China	EasternAsia	Asia	2014.921	Dom-gal
H7N9_Human_KR351280_A/Quzhou/2/2015|2015.307	KR351280	Human	H7N9	H7	N9	China	EasternAsia	Asia	2015.307	Human
H7N9_Human_KR351272_A/Quzhou/1/2015|2015.312	KR351272	Human	H7N9	H7	N9	China	EasternAsia	Asia	2015.312	Human
H7N9_Avian_MF630354_A/chicken/Zhejiang/S1074/2016|2016.353	MF630354	Avian	H7N9	H7	N9	China	EasternAsia	Asia	2016.353	Dom-gal
H9N2_Avian_KX867838_A/chicken/Jiangsu/JS4539/2014|2014.466	KX867838	Avian	H9N2	H9	N2	China	EasternAsia	Asia	2014.466	Dom-gal
H7N9_Human_KY286424_A/Fujian/S03/2015|2015.060	KY286424	Human	H7N9	H7	N9	China	EasternAsia	Asia	2015.06	Human
H7N9_Avian_MF630282_A/chicken/Jiangxi/S10017/2015|2015.225	MF630282	Avian	H7N9	H7	N9	China	EasternAsia	Asia	2015.225	Dom-gal
H7N9_Avian_MF630098_A/chicken/Guangdong/SD027/2015|2015.197	MF630098	Avian	H7N9	H7	N9	China	EasternAsia	Asia	2015.197	Dom-gal
H9N2_Avian_KP415184_A/chicken/Yantai/2303/2013|2013.800	KP415184	Avian	H9N2	H9	N2	China	EasternAsia	Asia	2013.8	Dom-gal
H9N2_Avian_KP415176_A/chicken/Yantai/2243/2013|2013.800	KP415176	Avian	H9N2	H9	N2	China	EasternAsia	Asia	2013.8	Dom-gal
H9N2_Avian_KM609875_A/chicken/Beijing/1115/2013|2013.871	KM609875	Avian	H9N2	H9	N2	China	EasternAsia	Asia	2013.871	Dom-gal
H9N2_Avian_KM054795_A/chicken/Jilin/SD001/2014|2014.148	KM054795	Avian	H9N2	H9	N2	China	EasternAsia	Asia	2014.148	Dom-gal
H7N9_Human_KP058484_A/Shanghai/Mix1/2014|2014.005	KP058484	Human	H7N9	H7	N9	China	EasternAsia	Asia	2014.005	Human
H9N2_Avian_MG280692_A/chicken/Jiangsu/TM71/2014|2014.033	MG280692	Avian	H9N2	H9	N2	China	EasternAsia	Asia	2014.033	Dom-gal
H9N2_Avian_KP415379_A/chicken/Huzhou/3801/2013|2013.811	KP415379	Avian	H9N2	H9	N2	China	EasternAsia	Asia	2013.811	Dom-gal
H9N2_Avian_KP415338_A/chicken/Ningbo/2727/2013|2013.800	KP415338	Avian	H9N2	H9	N2	China	EasternAsia	Asia	2013.8	Dom-gal
H7N9_Avian_KP413937_A/chicken/Jiaxing/4490/2013|2013.814	KP413937	Avian	H7N9	H7	N9	China	EasternAsia	Asia	2013.814	Dom-gal
H7N9_Avian_MF630322_A/chicken/Ningxia/S1152/2014|2014.370	MF630322	Avian	H7N9	H7	N9	China	EasternAsia	Asia	2014.37	Dom-gal
H9N2_Avian_MG063486_A/chicken/Guangdong/GD1601/2016|2016.200	MG063486	Avian	H9N2	H9	N2	China	EasternAsia	Asia	2016.2	Dom-gal
H9N2_Avian_KY794608_A/chicken/Guangdong/835/2016|2016.123	KY794608	Avian	H9N2	H9	N2	China	EasternAsia	Asia	2016.123	Dom-gal
H7N9_Avian_KJ549783_A/chicken/Shanghai/PD-CN-02/2014|2014.055	KJ549783	Avian	H7N9	H7	N9	China	EasternAsia	Asia	2014.055	Dom-gal
H7N9_Avian_KX215970_A/chicken/Huaian/003/2015|2015.096	KX215970	Avian	H7N9	H7	N9	China	EasternAsia	Asia	2015.096	Dom-gal
H7N9_Human_KX215976_A/Huaian/062/2014|2014.121	KX215976	Human	H7N9	H7	N9	China	EasternAsia	Asia	2014.121	Human
H7N9_Human_KX215975_A/Huaian/002/2015|2015.090	KX215975	Human	H7N9	H7	N9	China	EasternAsia	Asia	2015.09	Human
H7N9_Avian_MF630274_A/chicken/Jiangsu/SD012/2015|2015.044	MF630274	Avian	H7N9	H7	N9	China	EasternAsia	Asia	2015.044	Dom-gal
H7N9_Avian_KU143594_A/chicken/Taizhou/TZJF02/2015|2015.038	KU143594	Avian	H7N9	H7	N9	China	EasternAsia	Asia	2015.038	Dom-gal
H9N2_Avian_KU143585_A/chicken/Wuhan/JXQL01/2015|2015.038	KU143585	Avian	H9N2	H9	N2	China	EasternAsia	Asia	2015.038	Dom-gal
H7N9_Avian_KU143590_A/chicken/Wenzhou/RAQL18/2015|2015.038	KU143590	Avian	H7N9	H7	N9	China	EasternAsia	Asia	2015.038	Dom-gal
H7N9_Avian_KU143593_A/duck/Wenzhou/YJYF24/2015|2015.038	KU143593	Avian	H7N9	H7	N9	China	EasternAsia	Asia	2015.038	Dom-ans
H7N9_Avian_KU143589_A/duck/Wenzhou/RAQL10/2015|2015.038	KU143589	Avian	H7N9	H7	N9	China	EasternAsia	Asia	2015.038	Dom-ans
H7N9_Avian_MF630386_A/chicken/Zhejiang/S4060/2014|2014.899	MF630386	Avian	H7N9	H7	N9	China	EasternAsia	Asia	2014.899	Dom-gal
H9N2_Avian_KX598553_A/chicken/Jiangsu/SIC11/2013|2013.285	KX598553	Avian	H9N2	H9	N2	China	EasternAsia	Asia	2013.285	Dom-gal
H7N9_Human_KX215974_A/Huaian/001/2015|2015.060	KX215974	Human	H7N9	H7	N9	China	EasternAsia	Asia	2015.06	Human
H7N9_Avian_KX215971_A/chicken/Huaian/007/2014|2014.038	KX215971	Avian	H7N9	H7	N9	China	EasternAsia	Asia	2014.038	Dom-gal
H7N9_Human_KX215969_A/Huaian/083/2014|2014.400	KX215969	Human	H7N9	H7	N9	China	EasternAsia	Asia	2014.4	Human
H9N2_Avian_KU143582_A/chicken/Wenzhou/YHQL04/2014|2014.953	KU143582	Avian	H9N2	H9	N2	China	EasternAsia	Asia	2014.953	Dom-gal
H9N2_Avian_KP285346_A/chicken/Jiangxi/1202/2014|2014.011	KP285346	Avian	H9N2	H9	N2	China	EasternAsia	Asia	2014.011	Dom-gal
H5N6_Avian_KY415890_A/chicken/Hubei/ZYSJF38/2016|2016.140	KY415890	Avian	H5N6	H5	N6	China	EasternAsia	Asia	2016.14	Dom-gal
H5N6_Avian_KY415888_A/chicken/Hubei/ZYSJF16/2016|2016.140	KY415888	Avian	H5N6	H5	N6	China	EasternAsia	Asia	2016.14	Dom-gal
H5N6_Avian_KY005868_A/chicken/Henan/YB0597/2016|2016.200	KY005868	Avian	H5N6	H5	N6	China	EasternAsia	Asia	2016.2	Dom-gal
H7N6_Avian_KY056269_A/chicken/Zhejiang/233/2016|2016.082	KY056269	Avian	H7N6	H7	N6	China	EasternAsia	Asia	2016.082	Dom-gal
H5N6_Avian_KY005860_A/chicken/Anhui/MZ34/2016|2016.123	KY005860	Avian	H5N6	H5	N6	China	EasternAsia	Asia	2016.123	Dom-gal
H5N6_Avian_KY005852_A/chicken/Anhui/MZ33/2016|2016.123	KY005852	Avian	H5N6	H5	N6	China	EasternAsia	Asia	2016.123	Dom-gal
H5N6_Avian_MF960031_A/chicken/Guangdong/GD1602/2016|2016.219	MF960031	Avian	H5N6	H5	N6	China	EasternAsia	Asia	2016.219	Dom-gal
H5N6_Avian_KY415896_A/chicken/Taishun/TS90/2016|2016.134	KY415896	Avian	H5N6	H5	N6	China	EasternAsia	Asia	2016.134	Dom-gal
H5N6_Avian_KY415897_A/chicken/Taishun/TS2/2016|2016.134	KY415897	Avian	H5N6	H5	N6	China	EasternAsia	Asia	2016.134	Dom-gal
H7N9_Avian_KY751270_A/chicken/Anhui/AH275/2015|2015.247	KY751270	Avian	H7N9	H7	N9	China	EasternAsia	Asia	2015.247	Dom-gal
H7N9_Avian_KY751268_A/chicken/Anhui/AH271/2015|2015.227	KY751268	Avian	H7N9	H7	N9	China	EasternAsia	Asia	2015.227	Dom-gal
H7N9_Avian_KY751276_A/chicken/Shandong/SD69/2015|2015.203	KY751276	Avian	H7N9	H7	N9	China	EasternAsia	Asia	2015.203	Dom-gal
H9N2_Avian_MG051193_A/chicken/Anhui/AH326/2016|2016.219	MG051193	Avian	H9N2	H9	N2	China	EasternAsia	Asia	2016.219	Dom-gal
H9N2_Avian_KX598555_A/chicken/Jiangsu/SIC42/2015|2015.285	KX598555	Avian	H9N2	H9	N2	China	EasternAsia	Asia	2015.285	Dom-gal
H9N2_Avian_KX867830_A/chicken/Anhui/AH120/2015|2015.562	KX867830	Avian	H9N2	H9	N2	China	EasternAsia	Asia	2015.562	Dom-gal
H7N9_Avian_KY751273_A/chicken/Zhejiang/JX158/2015|2015.337	KY751273	Avian	H7N9	H7	N9	China	EasternAsia	Asia	2015.337	Dom-gal
H9N2_Avian_KU042514_A/chicken/Zhejiang/3C9/2014|2014.271	KU042514	Avian	H9N2	H9	N2	China	EasternAsia	Asia	2014.271	Dom-gal
H7N9_Avian_KY751290_A/chicken/Guangdong/GD20/2017|2017.014	KY751290	Avian	H7N9	H7	N9	China	EasternAsia	Asia	2017.014	Dom-gal
H7N9_Avian_KY751288_A/chicken/Guangdong/GD15/2016|2016.022	KY751288	Avian	H7N9	H7	N9	China	EasternAsia	Asia	2016.022	Dom-gal
H7N9_Avian_MF630034_A/chicken/Guangdong/SD008/2017|2017.022	MF630034	Avian	H7N9	H7	N9	China	EasternAsia	Asia	2017.022	Dom-gal
H7N9_Avian_MF319561_A/chicken/Heinan/ZZ01/2017|2017.310	MF319561	Avian	H7N9	H7	N9	China	EasternAsia	Asia	2017.31	Dom-gal
H7N9_Avian_LC315928_A/duck/Japan/AQ-HE29-22/2017|2017.474	LC315928	Avian	H7N9	H7	N9	Japan	EasternAsia	Asia	2017.474	Dom-ans
H7N9_Avian_MF630186_A/chicken/Hebei/S1257/2016|2016.318	MF630186	Avian	H7N9	H7	N9	China	EasternAsia	Asia	2016.318	Dom-gal
H7N9_Avian_KY415905_A/chicken/Ganzhou/GZ79/2016|2016.071	KY415905	Avian	H7N9	H7	N9	China	EasternAsia	Asia	2016.071	Dom-gal
H7N9_Avian_MF630482_A/duck/Jiangsu/S1220/2016|2016.364	MF630482	Avian	H7N9	H7	N9	China	EasternAsia	Asia	2016.364	Dom-ans
H7N9_Avian_KY751285_A/chicken/Liaoning/LN1/2016|2016.022	KY751285	Avian	H7N9	H7	N9	China	EasternAsia	Asia	2016.022	Dom-gal
H7N9_Avian_MF630202_A/chicken/Hunan/S12753/2016|2016.378	MF630202	Avian	H7N9	H7	N9	China	EasternAsia	Asia	2016.378	Dom-gal
H7N9_Avian_KY751280_A/chicken/Jiangsu/JS11/2016|2016.323	KY751280	Avian	H7N9	H7	N9	China	EasternAsia	Asia	2016.323	Dom-gal
H7N9_Avian_KY751279_A/chicken/Shandong/SD183/2016|2016.222	KY751279	Avian	H7N9	H7	N9	China	EasternAsia	Asia	2016.222	Dom-gal
H9N2_Avian_LC208510_A/duck/Japan/AQ-HE28/2015|2015.458	LC208510	Avian	H9N2	H9	N2	Japan	EasternAsia	Asia	2015.458	Dom-ans
H9N2_Avian_KX598552_A/chicken/Zhejiang/SIC40/2015|2015.038	KX598552	Avian	H9N2	H9	N2	China	EasternAsia	Asia	2015.038	Dom-gal
H9N2_Avian_KU720461_A/chicken/Shanghai/06/2015|2015.367	KU720461	Avian	H9N2	H9	N2	China	EasternAsia	Asia	2015.367	Dom-gal
H7N9_Avian_MF630362_A/chicken/Zhejiang/S1190/2015|2015.225	MF630362	Avian	H7N9	H7	N9	China	EasternAsia	Asia	2015.225	Dom-gal
H9N2_Avian_KU042523_A/chicken/Zhejiang/925018/2014|2014.732	KU042523	Avian	H9N2	H9	N2	China	EasternAsia	Asia	2014.732	Dom-gal
H7N9_Human_KF997838_A/Shanghai/5190T/2013|2013.367	KF997838	Human	H7N9	H7	N9	China	EasternAsia	Asia	2013.367	Human
H9N2_Avian_KJ726736_A/wild_chicken/Shanghai/C1/2014|2014.200	KJ726736	Avian	H9N2	H9	N2	China	EasternAsia	Asia	2014.2	Wild-other
H7N9_Avian_KJ508887_A/tree_sparrow/Shanghai/01/2013|2013.351	KJ508887	Avian	H7N9	H7	N9	China	EasternAsia	Asia	2013.351	Wild-other
H7N9_Avian_CY147161_A/homing_pigeon/Jiangsu/SD184/2013|2013.299	CY147161	Avian	H7N9	H7	N9	China	EasternAsia	Asia	2013.299	Wild-other
H7N9_Human_CY187625_A/Anhui/1-DEWH730/2013|2013.500	CY187625	Human	H7N9	H7	N9	China	EasternAsia	Asia	2013.5	Human
H7N9_Human_KF007065_A/Wuxi/3/2013|2013.263	KF007065	Human	H7N9	H7	N9	China	EasternAsia	Asia	2013.263	Human
H7N9_Human_CY181560_A/Anhui/DEWH72-06/2013|2013.500	CY181560	Human	H7N9	H7	N9	China	EasternAsia	Asia	2013.5	Human
H7N9_Human_KF001507_A/Hangzhou/1/2013|2013.225	KF001507	Human	H7N9	H7	N9	China	EasternAsia	Asia	2013.225	Human
H7N9_Human_KF021594_A/Shanghai/02/2013|2013.173	KF021594	Human	H7N9	H7	N9	China	EasternAsia	Asia	2013.173	Human
H7N9_Human_KJ476638_A/Beijing/2/2013|2013.288	KJ476638	Human	H7N9	H7	N9	China	EasternAsia	Asia	2013.288	Human
H7N9_Avian_CY147177_A/pigeon/Shanghai/S1421/2013|2013.252	CY147177	Avian	H7N9	H7	N9	China	EasternAsia	Asia	2013.252	Wild-other
H7N9_Human_KJ633805_A/Zhejiang/DTID-ZJU01/2013|2013.252	KJ633805	Human	H7N9	H7	N9	China	EasternAsia	Asia	2013.252	Human
H7N9_Avian_CY147065_A/duck/Zhejiang/SC410/2013|2013.288	CY147065	Avian	H7N9	H7	N9	China	EasternAsia	Asia	2013.288	Dom-ans
H7N9_Human_KF226120_A/Jiangsu/1/2013|2013.299	KF226120	Human	H7N9	H7	N9	China	EasternAsia	Asia	2013.299	Human
H7N9_Human_KF226112_A/Jiangsu/2/2013|2013.299	KF226112	Human	H7N9	H7	N9	China	EasternAsia	Asia	2013.299	Human
H7N9_Human_KF277196_A/Nanchang/1/2013|2013.310	KF277196	Human	H7N9	H7	N9	China	EasternAsia	Asia	2013.31	Human
H7N9_Human_KF420311_A/Changsha/2/2013|2013.323	KF420311	Human	H7N9	H7	N9	China	EasternAsia	Asia	2013.323	Human
H7N9_Avian_KP414069_A/chicken/Jiangxi/12492/2013|2013.263	KP414069	Avian	H7N9	H7	N9	China	EasternAsia	Asia	2013.263	Dom-gal
H5N9_Avian_KP793729_A/chicken/Yuhang/2/2013|2013.271	KP793729	Avian	H5N9	H5	N9	China	EasternAsia	Asia	2013.271	Dom-gal
H7N9_Avian_KP414087_A/chicken/Jiangxi/12544/2013|2013.263	KP414087	Avian	H7N9	H7	N9	China	EasternAsia	Asia	2013.263	Dom-gal
H7N9_Human_KF420310_A/Changsha/1/2013|2013.219	KF420310	Human	H7N9	H7	N9	China	EasternAsia	Asia	2013.219	Human
H7N9_Avian_CY146961_A/chicken/Shanghai/S1055/2013|2013.252	CY146961	Avian	H7N9	H7	N9	China	EasternAsia	Asia	2013.252	Dom-gal
H7N9_Avian_CY146953_A/chicken/Shanghai/S1053/2013|2013.252	CY146953	Avian	H7N9	H7	N9	China	EasternAsia	Asia	2013.252	Dom-gal
H7N9_Human_KF007137_A/Suzhou/5/2013|2013.277	KF007137	Human	H7N9	H7	N9	China	EasternAsia	Asia	2013.277	Human
H7N9_Human_KF007049_A/Nanjing/4/2013|2013.263	KF007049	Human	H7N9	H7	N9	China	EasternAsia	Asia	2013.263	Human
H7N9_Human_KF150613_A/Xuzhou/1/2013|2013.312	KF150613	Human	H7N9	H7	N9	China	EasternAsia	Asia	2013.312	Human
H7N9_Human_KF007073_A/Wuxi/4/2013|2013.263	KF007073	Human	H7N9	H7	N9	China	EasternAsia	Asia	2013.263	Human
H7N9_Avian_MF988735_A/duck/Anhui/S702/2013|2013.255	MF988735	Avian	H7N9	H7	N9	China	EasternAsia	Asia	2013.255	Dom-ans
H7N9_Avian_CY147057_A/duck/Anhui/SC702/2013|2013.288	CY147057	Avian	H7N9	H7	N9	China	EasternAsia	Asia	2013.288	Dom-ans
H7N9_Human_KJ476646_A/Beijing/3/2013|2013.288	KJ476646	Human	H7N9	H7	N9	China	EasternAsia	Asia	2013.288	Human
H9N2_Avian_KJ426390_A/chicken/Jiangsu/TM55/2013|2013.085	KJ426390	Avian	H9N2	H9	N2	China	EasternAsia	Asia	2013.085	Dom-gal
H7N9_Avian_CY146921_A/chicken/Jiangsu/SC035/2013|2013.288	CY146921	Avian	H7N9	H7	N9	China	EasternAsia	Asia	2013.288	Dom-gal
H7N9_Avian_CY146913_A/chicken/Jiangsu/S002/2013|2013.288	CY146913	Avian	H7N9	H7	N9	China	EasternAsia	Asia	2013.288	Dom-gal
H7N9_Avian_KT779593_A/duck/Wuxi/0405006/2013|2013.258	KT779593	Avian	H7N9	H7	N9	China	EasternAsia	Asia	2013.258	Dom-ans
H7N9_Avian_KM879370_A/duck/Sunan/040802G/2013|2013.285	KM879370	Avian	H7N9	H7	N9	China	EasternAsia	Asia	2013.285	Dom-ans
H7N9_Avian_KF260954_A/chicken/Rizhao/867/2013|2013.500	KF260954	Avian	H7N9	H7	N9	China	EasternAsia	Asia	2013.5	Dom-gal
H7N9_Avian_KF260956_A/chicken/Rizhao/875/2013|2013.500	KF260956	Avian	H7N9	H7	N9	China	EasternAsia	Asia	2013.5	Dom-gal
H7N9_Human_KF007113_A/Nanjing/6/2013|2013.274	KF007113	Human	H7N9	H7	N9	China	EasternAsia	Asia	2013.274	Human
H7N9_Human_KF007105_A/Suzhou/3/2013|2013.268	KF007105	Human	H7N9	H7	N9	China	EasternAsia	Asia	2013.268	Human
H7N9_Avian_CY147193_A/wild_pigeon/Jiangsu/SD001/2013|2013.290	CY147193	Avian	H7N9	H7	N9	China	EasternAsia	Asia	2013.29	Wild-other
H7N9_Avian_KJ395983_A/chicken/Guangdong/G1/2013|2013.340	KJ395983	Avian	H7N9	H7	N9	China	EasternAsia	Asia	2013.34	Dom-gal
H10N8_Avian_KP285450_A/chicken/Jiangxi/34609/2013|2013.975	KP285450	Avian	H10N8	H10	N8	China	EasternAsia	Asia	2013.975	Dom-gal
H7N9_Human_KY286416_A/Minhang/S01/2013|2013.156	KY286416	Human	H7N9	H7	N9	China	EasternAsia	Asia	2013.156	Human
H7N9_Human_KF007057_A/Zhenjiang/1/2013|2013.263	KF007057	Human	H7N9	H7	N9	China	EasternAsia	Asia	2013.263	Human
H7N9_Human_KF055472_A/Zhejiang/HZ1/2013|2013.285	KF055472	Human	H7N9	H7	N9	China	EasternAsia	Asia	2013.285	Human
H7N9_Avian_KP412421_A/chicken/Hangzhou/174/2013|2013.340	KP412421	Avian	H7N9	H7	N9	China	EasternAsia	Asia	2013.34	Dom-gal
H9N2_Avian_KP415241_A/chicken/Juxian/3387/2013|2013.814	KP415241	Avian	H9N2	H9	N2	China	EasternAsia	Asia	2013.814	Dom-gal
H9N2_Avian_KP415249_A/chicken/Juxian/3412/2013|2013.814	KP415249	Avian	H9N2	H9	N2	China	EasternAsia	Asia	2013.814	Dom-gal
H9N2_Avian_KT449727_A/duck/Qingdao/016/2014|2014.025	KT449727	Avian	H9N2	H9	N2	China	EasternAsia	Asia	2014.025	Dom-ans
H9N2_Avian_KP415310_A/silkie_chicken/Shaoxing/2471/2013|2013.800	KP415310	Avian	H9N2	H9	N2	China	EasternAsia	Asia	2013.8	Dom-gal
H9N2_Avian_KM609866_A/chicken/Liaoning/1116/2012|2012.874	KM609866	Avian	H9N2	H9	N2	China	EasternAsia	Asia	2012.874	Dom-gal
H9N2_Avian_KC464595_A/brambling/Beijing/16/2012|2012.849	KC464595	Avian	H9N2	H9	N2	China	EasternAsia	Asia	2012.849	Wild-other
H7N9_Avian_MF630290_A/chicken/Jiangxi/S10844/2015|2015.230	MF630290	Avian	H7N9	H7	N9	China	EasternAsia	Asia	2015.23	Dom-gal
H9N2_Avian_KU042099_A/pigeon/Zhejiang/P4/2013|2013.266	KU042099	Avian	H9N2	H9	N2	China	EasternAsia	Asia	2013.266	Wild-other
H9N2_Avian_KU042100_A/pigeon/Zhejiang/P5/2013|2013.266	KU042100	Avian	H9N2	H9	N2	China	EasternAsia	Asia	2013.266	Wild-other
H9N2_Avian_CY146657_A/duck/Hunan/S4111/2011|2011.860	CY146657	Avian	H9N2	H9	N2	China	EasternAsia	Asia	2011.86	Dom-ans
H9N2_Avian_KP865886_A/chicken/Zhejiang/B2013/2012|2012.918	KP865886	Avian	H9N2	H9	N2	China	EasternAsia	Asia	2012.918	Dom-gal
H9N2_Avian_KJ726734_A/chicken/Shanghai/D/2011|2011.534	KJ726734	Avian	H9N2	H9	N2	China	EasternAsia	Asia	2011.534	Dom-gal
H9N2_Avian_KM113146_A/chicken/Hunan/C3229/2012|2012.981	KM113146	Avian	H9N2	H9	N2	China	EasternAsia	Asia	2012.981	Dom-gal
H9N2_Avian_KJ426394_A/chicken/Jiangsu/YZ0657/2012|2012.419	KJ426394	Avian	H9N2	H9	N2	China	EasternAsia	Asia	2012.419	Dom-gal
H9N2_Avian_MG280613_A/chicken/Jiangsu/JT12/2011|2011.208	MG280613	Avian	H9N2	H9	N2	China	EasternAsia	Asia	2011.208	Dom-gal
H9N2_Avian_JQ356884_A/chicken/Zhejiang/329/2011|2011.200	JQ356884	Avian	H9N2	H9	N2	China	EasternAsia	Asia	2011.2	Dom-gal
H9N2_Avian_KC417067_A/chicken/Shanghai/C1/2012|2012.038	KC417067	Avian	H9N2	H9	N2	China	EasternAsia	Asia	2012.038	Dom-gal
H9N2_Avian_KM609865_A/chicken/Shaanxi/xa0414/2013|2013.282	KM609865	Avian	H9N2	H9	N2	China	EasternAsia	Asia	2013.282	Dom-gal
H9N2_Avian_KM113074_A/chicken/Hubei/SC122/2013|2013.359	KM113074	Avian	H9N2	H9	N2	China	EasternAsia	Asia	2013.359	Dom-gal
H9N2_Avian_KP865884_A/duck/Anhui/C313/2012|2012.918	KP865884	Avian	H9N2	H9	N2	China	EasternAsia	Asia	2012.918	Dom-ans
H9N2_Avian_KX598517_A/chicken/Hubei/SIC3/2012|2012.953	KX598517	Avian	H9N2	H9	N2	China	EasternAsia	Asia	2012.953	Dom-gal
H4N2_Avian_KU160968_A/duck/Hubei/S2227/2012|2012.419	KU160968	Avian	H4N2	H4	N2	China	EasternAsia	Asia	2012.419	Dom-ans
H7N9_Avian_MF629986_A/chicken/Fujian/SD005/2015|2015.044	MF629986	Avian	H7N9	H7	N9	China	EasternAsia	Asia	2015.044	Dom-gal
H7N9_Avian_MF629970_A/chicken/Fujian/S4248/2014|2014.841	MF629970	Avian	H7N9	H7	N9	China	EasternAsia	Asia	2014.841	Dom-gal
H9N2_Avian_KX598525_A/chicken/Fujian/SIC13/2013|2013.953	KX598525	Avian	H9N2	H9	N2	China	EasternAsia	Asia	2013.953	Dom-gal
H9N9_Avian_KF042117_A/chicken/Zhejiang/C11/2013|2013.200	KF042117	Avian	H9N9	H9	N9	China	EasternAsia	Asia	2013.2	Dom-gal
H7N9_Avian_KF042109_A/pigeon/Zhejiang/P1/2013|2013.285	KF042109	Avian	H7N9	H7	N9	China	EasternAsia	Asia	2013.285	Wild-other
H5N9_Avian_KP793720_A/chicken/Yuhang/1/2013|2013.271	KP793720	Avian	H5N9	H5	N9	China	EasternAsia	Asia	2013.271	Dom-gal
H9N2_Avian_KP865882_A/duck/Anhui/C652/2012|2012.918	KP865882	Avian	H9N2	H9	N2	China	EasternAsia	Asia	2012.918	Dom-ans
H9N2_Avian_KM609872_A/chicken/Hebei/0721/2013|2013.551	KM609872	Avian	H9N2	H9	N2	China	EasternAsia	Asia	2013.551	Dom-gal
H9N2_Avian_KR010416_A/common_teal/Nanji/NJ-101/2014|2014.301	KR010416	Avian	H9N2	H9	N2	China	EasternAsia	Asia	2014.301	Wild-ans-long
H7N9_Avian_KU318986_A/chicken/China/028/2014|2014.025	KU318986	Avian	H7N9	H7	N9	China	EasternAsia	Asia	2014.025	Dom-gal
H9N2_Avian_KC821043_A/chicken/Jiangsu/TS/2010|2010.915	KC821043	Avian	H9N2	H9	N2	China	EasternAsia	Asia	2010.915	Dom-gal
H9N2_Avian_KM113106_A/chicken/Yunnan/C4090/2011|2011.871	KM113106	Avian	H9N2	H9	N2	China	EasternAsia	Asia	2011.871	Dom-gal
H9N2_Avian_KC821046_A/chicken/Shandong/10/2010|2010.748	KC821046	Avian	H9N2	H9	N2	China	EasternAsia	Asia	2010.748	Dom-gal
H9N2_Avian_KM113250_A/chicken/Zhejiang/C1219/2010|2010.214	KM113250	Avian	H9N2	H9	N2	China	EasternAsia	Asia	2010.214	Dom-gal
H9N2_Avian_JN869528_A/chicken/Jiangsu/Q3/2010|2010.123	JN869528	Avian	H9N2	H9	N2	China	EasternAsia	Asia	2010.123	Dom-gal
H5N2_Avian_JQ041388_A/chicken/Hebei/1102/2010|2010.953	JQ041388	Avian	H5N2	H5	N2	China	EasternAsia	Asia	2010.953	Dom-gal
H5N2_Avian_KJ719456_A/chicken/Hebei/1102-MA/2010|2010.367	KJ719456	Avian	H5N2	H5	N2	China	EasternAsia	Asia	2010.367	Dom-gal
H9N2_Avian_KF714780_A/chicken/Hunan/12/2011|2011.921	KF714780	Avian	H9N2	H9	N2	China	EasternAsia	Asia	2011.921	Dom-gal
H9N2_Avian_KC417068_A/chicken/Shanghai/C2/2012|2012.038	KC417068	Avian	H9N2	H9	N2	China	EasternAsia	Asia	2012.038	Dom-gal
H9N2_Avian_JN869521_A/chicken/Zhejiang/Q1D4/2010|2010.123	JN869521	Avian	H9N2	H9	N2	China	EasternAsia	Asia	2010.123	Dom-gal
H9N2_Swine_KM029500_A/swine/Hong_Kong/NS943/2010|2010.225	KM029500	Swine	H9N2	H9	N2	Hong Kong	EasternAsia	Asia	2010.225	Swine
H9N2_Avian_KJ726731_A/chicken/Shanghai/A/2010|2010.452	KJ726731	Avian	H9N2	H9	N2	China	EasternAsia	Asia	2010.452	Dom-gal
H9N2_Swine_KC779062_A/swine/Shanghai/Y1/2009|2009.781	KC779062	Swine	H9N2	H9	N2	China	EasternAsia	Asia	2009.781	Swine
H9N2_Avian_KC768062_A/duck/Shanghai/C164/2009|2009.841	KC768062	Avian	H9N2	H9	N2	China	EasternAsia	Asia	2009.841	Dom-ans
H9N2_Avian_KP081530_A/chicken/Anhui/1/2008|2008.285	KP081530	Avian	H9N2	H9	N2	China	EasternAsia	Asia	2008.285	Dom-gal
H9N2_Avian_KC821044_A/chicken/Beijing/HD/2010|2010.833	KC821044	Avian	H9N2	H9	N2	China	EasternAsia	Asia	2010.833	Dom-gal
H9N2_Avian_AB836736_A/chicken/Quang_Ninh/26/2013|2013.271	AB836736	Avian	H9N2	H9	N2	Viet Nam	SouthEasternAsia	Asia	2013.271	Dom-gal
H9N2_Avian_KM113226_A/chicken/Guangxi/C1435/2012|2012.225	KM113226	Avian	H9N2	H9	N2	China	EasternAsia	Asia	2012.225	Dom-gal
H9N2_Avian_KP865911_A/chicken/Jiangsu/925/2009|2009.918	KP865911	Avian	H9N2	H9	N2	China	EasternAsia	Asia	2009.918	Dom-gal
H9N2_Avian_KP865924_A/chicken/Shanghai/441/2009|2009.918	KP865924	Avian	H9N2	H9	N2	China	EasternAsia	Asia	2009.918	Dom-gal
H9N2_Avian_KM113306_A/duck/Zhejiang/C1036/2009|2009.227	KM113306	Avian	H9N2	H9	N2	China	EasternAsia	Asia	2009.227	Dom-ans
H9N2_Avian_KP865923_A/chicken/Shanghai/340/2009|2009.918	KP865923	Avian	H9N2	H9	N2	China	EasternAsia	Asia	2009.918	Dom-gal
H9N2_Avian_KX598518_A/chicken/Hubei/SIC7/2013|2013.500	KX598518	Avian	H9N2	H9	N2	China	EasternAsia	Asia	2013.5	Dom-gal
H9N2_Avian_KC821062_A/chicken/Sichuan/02/2011|2011.085	KC821062	Avian	H9N2	H9	N2	China	EasternAsia	Asia	2011.085	Dom-gal
H9N2_Avian_KM113098_A/chicken/Hunan/C4136/2010|2010.989	KM113098	Avian	H9N2	H9	N2	China	EasternAsia	Asia	2010.989	Dom-gal
H9N2_Avian_KJ726732_A/chicken/Shanghai/B/2010|2010.619	KJ726732	Avian	H9N2	H9	N2	China	EasternAsia	Asia	2010.619	Dom-gal
H9N2_Avian_KP865887_A/duck/Zhejiang/B1995/2012|2012.918	KP865887	Avian	H9N2	H9	N2	China	EasternAsia	Asia	2012.918	Dom-ans
H9N2_Avian_MG280645_A/chicken/Zhejiang/618/2012|2012.318	MG280645	Avian	H9N2	H9	N2	China	EasternAsia	Asia	2012.318	Dom-gal
H9N2_Avian_KC821060_A/chicken/Shandong/03/2011|2011.162	KC821060	Avian	H9N2	H9	N2	China	EasternAsia	Asia	2011.162	Dom-gal
H9N2_Avian_KJ726733_A/chicken/Shanghai/C/2011|2011.452	KJ726733	Avian	H9N2	H9	N2	China	EasternAsia	Asia	2011.452	Dom-gal
H9N2_Avian_KP185477_A/ck/Guizhou/6/2011|2011.500	KP185477	Avian	H9N2	H9	N2	China	EasternAsia	Asia	2011.5	Dom-gal
H9N2_Avian_KM113130_A/chicken/Guizhou/C4058/2011|2011.871	KM113130	Avian	H9N2	H9	N2	China	EasternAsia	Asia	2011.871	Dom-gal
H9N2_Avian_KF260869_A/chicken/Hong_Kong/YO28/2011|2011.500	KF260869	Avian	H9N2	H9	N2	Hong Kong	EasternAsia	Asia	2011.5	Dom-gal
H9N2_Avian_KC821042_A/chicken/Shandong/sd01/2010|2010.000	KC821042	Avian	H9N2	H9	N2	China	EasternAsia	Asia	2010	Dom-gal
H9N2_Avian_MG280631_A/chicken/Shandong/C9YT/2011|2011.389	MG280631	Avian	H9N2	H9	N2	China	EasternAsia	Asia	2011.389	Dom-gal
H5N2_Avian_KF150631_A/chicken/Jiangsu/1001/2013|2013.277	KF150631	Avian	H5N2	H5	N2	China	EasternAsia	Asia	2013.277	Dom-gal
H9N2_Avian_KC821033_A/chicken/Hebei/DF/2008|2008.162	KC821033	Avian	H9N2	H9	N2	China	EasternAsia	Asia	2008.162	Dom-gal
H9N2_Avian_KC768061_A/duck/Shanghai/C163/2009|2009.841	KC768061	Avian	H9N2	H9	N2	China	EasternAsia	Asia	2009.841	Dom-ans
H9N2_Avian_KJ426312_A/chicken/Jiangsu/07/2009|2009.518	KJ426312	Avian	H9N2	H9	N2	China	EasternAsia	Asia	2009.518	Dom-gal
H7N7_Avian_KF260904_A/pigeon/Wenzhou/397/2013|2013.500	KF260904	Avian	H7N7	H7	N7	China	EasternAsia	Asia	2013.5	Wild-other
H7N7_Avian_KF260914_A/pigeon/Wenzhou/497/2013|2013.500	KF260914	Avian	H7N7	H7	N7	China	EasternAsia	Asia	2013.5	Wild-other
H7N7_Avian_KF260902_A/chicken/Wenzhou/89/2013|2013.500	KF260902	Avian	H7N7	H7	N7	China	EasternAsia	Asia	2013.5	Dom-gal
H7N7_Avian_KF260923_A/chicken/Wenzhou/678/2013|2013.500	KF260923	Avian	H7N7	H7	N7	China	EasternAsia	Asia	2013.5	Dom-gal
H9N2_Avian_KF260944_A/chicken/Rizhao/437/2013|2013.500	KF260944	Avian	H9N2	H9	N2	China	EasternAsia	Asia	2013.5	Dom-gal
H9N2_Avian_KM113218_A/duck/Zhejiang/C2046/2012|2012.375	KM113218	Avian	H9N2	H9	N2	China	EasternAsia	Asia	2012.375	Dom-ans
H9N2_Avian_KP285746_A/duck/Jiangxi/8358/2013|2013.137	KP285746	Avian	H9N2	H9	N2	China	EasternAsia	Asia	2013.137	Dom-ans
H9N2_Avian_KJ426386_A/chicken/Shandong/0613/2012|2012.447	KJ426386	Avian	H9N2	H9	N2	China	EasternAsia	Asia	2012.447	Dom-gal
H9N2_Avian_KM609856_A/chicken/Shandong/qd0427/2012|2012.318	KM609856	Avian	H9N2	H9	N2	China	EasternAsia	Asia	2012.318	Dom-gal
H9N2_Avian_KJ426388_A/chicken/Shandong/ZL1/2013|2013.247	KJ426388	Avian	H9N2	H9	N2	China	EasternAsia	Asia	2013.247	Dom-gal
H9N2_Avian_JQ356885_A/chicken/Zhejiang/607/2011|2011.452	JQ356885	Avian	H9N2	H9	N2	China	EasternAsia	Asia	2011.452	Dom-gal
H9N2_Avian_KJ426481_A/chicken/Beijing/B7/2010|2010.921	KJ426481	Avian	H9N2	H9	N2	China	EasternAsia	Asia	2010.921	Dom-gal
H9N2_Swine_KC779061_A/swine/Henan/Y1/2009|2009.499	KC779061	Swine	H9N2	H9	N2	China	EasternAsia	Asia	2009.499	Swine
H9N2_Avian_KF768189_A/chicken/Guangxi/066C10/2010|2010.438	KF768189	Avian	H9N2	H9	N2	China	EasternAsia	Asia	2010.438	Dom-gal
H6N8_Avian_JX304769_A/duck/Guangxi/GXd-6/2010|2010.860	JX304769	Avian	H6N8	H6	N8	China	EasternAsia	Asia	2010.86	Dom-ans
H5N2_Avian_KX160200_A/chicken/Shandong/S3/2014|2014.060	KX160200	Avian	H5N2	H5	N2	China	EasternAsia	Asia	2014.06	Dom-gal
H5N2_Avian_KJ683877_A/chicken/Qingdao/1/2014|2014.041	KJ683877	Avian	H5N2	H5	N2	China	EasternAsia	Asia	2014.041	Dom-gal
H5N2_Avian_KP000004_A/chicken/Chiping/0321/2014|2014.216	KP000004	Avian	H5N2	H5	N2	China	EasternAsia	Asia	2014.216	Dom-gal
H5N2_Avian_KU143563_A/chicken/Wenzhou/HAYXLG01/2015|2015.038	KU143563	Avian	H5N2	H5	N2	China	EasternAsia	Asia	2015.038	Dom-gal
H5N2_Avian_KU143564_A/chicken/Wenzhou/HAYXLG03/2015|2015.038	KU143564	Avian	H5N2	H5	N2	China	EasternAsia	Asia	2015.038	Dom-gal
H5N2_Avian_KY437788_A/chicken/Jiangsu/XZ216/2014|2014.225	KY437788	Avian	H5N2	H5	N2	China	EasternAsia	Asia	2014.225	Dom-gal
H5N2_Avian_KJ174934_A/chicken/Henan/Q7/2013|2013.504	KJ174934	Avian	H5N2	H5	N2	China	EasternAsia	Asia	2013.504	Dom-gal
H5N2_Avian_KP000012_A/chicken/Laiwu/0313/2014|2014.195	KP000012	Avian	H5N2	H5	N2	China	EasternAsia	Asia	2014.195	Dom-gal
H5N2_Avian_KY437796_A/chicken/Beijing/BJ7/2014|2014.748	KY437796	Avian	H5N2	H5	N2	China	EasternAsia	Asia	2014.748	Dom-gal
H5N2_Avian_KX160168_A/chicken/Hebei/3/2013|2013.970	KX160168	Avian	H5N2	H5	N2	China	EasternAsia	Asia	2013.97	Dom-gal
H5N2_Avian_KP000020_A/chicken/Shijiazhuang/1209/2013|2013.937	KP000020	Avian	H5N2	H5	N2	China	EasternAsia	Asia	2013.937	Dom-gal
H7N9_Avian_MF629954_A/chicken/Fujian/S4215/2014|2014.841	MF629954	Avian	H7N9	H7	N9	China	EasternAsia	Asia	2014.841	Dom-gal
H9N2_Avian_KY794632_A/duck/Guangdong/A9/2016|2016.038	KY794632	Avian	H9N2	H9	N2	China	EasternAsia	Asia	2016.038	Dom-ans
H9N2_Avian_KY794616_A/duck/Guangdong/222/2015|2015.953	KY794616	Avian	H9N2	H9	N2	China	EasternAsia	Asia	2015.953	Dom-ans
H9N2_Avian_KM113194_A/chicken/Guangxi/C2163/2012|2012.375	KM113194	Avian	H9N2	H9	N2	China	EasternAsia	Asia	2012.375	Dom-gal
H6N2_Avian_KT267011_A/pigeon/Guangxi/158/2014|2014.148	KT267011	Avian	H6N2	H6	N2	China	EasternAsia	Asia	2014.148	Wild-other
H9N2_Avian_KM070507_A/chicken/Guangxi/LS/2013|2013.893	KM070507	Avian	H9N2	H9	N2	China	EasternAsia	Asia	2013.893	Dom-gal
H9N2_Avian_KM609870_A/chicken/Jilin/0519/2012|2012.378	KM609870	Avian	H9N2	H9	N2	China	EasternAsia	Asia	2012.378	Dom-gal
H9N2_Avian_KF260887_A/chicken/Hong_Kong/YO6/2012|2012.500	KF260887	Avian	H9N2	H9	N2	Hong Kong	EasternAsia	Asia	2012.5	Dom-gal
H9N2_Avian_KM113162_A/duck/Guangdong/C3204/2010|2010.718	KM113162	Avian	H9N2	H9	N2	China	EasternAsia	Asia	2010.718	Dom-ans
H9N2_Avian_JN869535_A/chicken/Guangdong/ZHJ/2011|2011.452	JN869535	Avian	H9N2	H9	N2	China	EasternAsia	Asia	2011.452	Dom-gal
H9N2_Avian_KF260865_A/chicken/Hong_Kong/CRA45/2010|2010.500	KF260865	Avian	H9N2	H9	N2	Hong Kong	EasternAsia	Asia	2010.5	Dom-gal
H9N2_Avian_KX598523_A/chicken/Guangdong/SIC10/2013|2013.123	KX598523	Avian	H9N2	H9	N2	China	EasternAsia	Asia	2013.123	Dom-gal
H9N2_Equine_JQ228396_A/equine/Guangxi/3/2011|2011.208	JQ228396	Equine	H9N2	H9	N2	China	EasternAsia	Asia	2011.208	Equine
H9N2_Avian_KF260873_A/chicken/Hong_Kong/NT149W/2011|2011.500	KF260873	Avian	H9N2	H9	N2	Hong Kong	EasternAsia	Asia	2011.5	Dom-gal
H9N2_Avian_LC028352_A/muscovy_duck/Quang_Ninh/11/2013|2013.271	LC028352	Avian	H9N2	H9	N2	Viet Nam	SouthEasternAsia	Asia	2013.271	Dom-ans
H9N2_Avian_AB841269_A/muscovy_duck/Vietnam/LBM417/2013|2013.345	AB841269	Avian	H9N2	H9	N2	Viet Nam	SouthEasternAsia	Asia	2013.345	Dom-ans
H9N2_Avian_KF260892_A/chicken/Hong_Kong/YU148/2012|2012.500	KF260892	Avian	H9N2	H9	N2	Hong Kong	EasternAsia	Asia	2012.5	Dom-gal
H7N9_Avian_MF630074_A/chicken/Guangdong/SD021/2014|2014.145	MF630074	Avian	H7N9	H7	N9	China	EasternAsia	Asia	2014.145	Dom-gal
H7N9_Avian_MF630050_A/chicken/Guangdong/SD014/2014|2014.071	MF630050	Avian	H7N9	H7	N9	China	EasternAsia	Asia	2014.071	Dom-gal
H7N9_Avian_MF630066_A/chicken/Guangdong/SD018/2015|2015.071	MF630066	Avian	H7N9	H7	N9	China	EasternAsia	Asia	2015.071	Dom-gal
H7N9_Avian_MF630154_A/chicken/Guangdong/SD1433/2016|2016.260	MF630154	Avian	H7N9	H7	N9	China	EasternAsia	Asia	2016.26	Dom-gal
H9N2_Avian_KP414283_A/chicken/Shenzhen/844/2013|2013.937	KP414283	Avian	H9N2	H9	N2	China	EasternAsia	Asia	2013.937	Dom-gal
H9N2_Avian_KM113282_A/chicken/Guangdong/C1122/2011|2011.214	KM113282	Avian	H9N2	H9	N2	China	EasternAsia	Asia	2011.214	Dom-gal
H7N9_Avian_KP413262_A/silkie_chicken/Shenzhen/2139/2013|2013.948	KP413262	Avian	H7N9	H7	N9	China	EasternAsia	Asia	2013.948	Dom-gal
H7N9_Human_KP414159_A/Shenzhen/SP44/2014|2014.060	KP414159	Human	H7N9	H7	N9	China	EasternAsia	Asia	2014.06	Human
H7N9_Avian_KP413171_A/chicken/Shenzhen/742/2013|2013.940	KP413171	Avian	H7N9	H7	N9	China	EasternAsia	Asia	2013.94	Dom-gal
H7N9_Human_KF662944_A/Guangdong/1/2013|2013.605	KF662944	Human	H7N9	H7	N9	China	EasternAsia	Asia	2013.605	Human
H7N9_Human_KF667736_A/Huizhou/01/2013|2013.600	KF667736	Human	H7N9	H7	N9	China	EasternAsia	Asia	2013.6	Human
H7N9_Avian_KP413440_A/silkie_chicken/Dongguan/3520/2013|2013.964	KP413440	Avian	H7N9	H7	N9	China	EasternAsia	Asia	2013.964	Dom-gal
H7N9_Avian_KP415729_A/silkie_chicken/Dongguan/1448/2014|2014.140	KP415729	Avian	H7N9	H7	N9	China	EasternAsia	Asia	2014.14	Dom-gal
H7N9_Human_KX509953_A/Guangdong/6/2013|2013.786	KX509953	Human	H7N9	H7	N9	China	EasternAsia	Asia	2013.786	Human
H7N9_Avian_MF630002_A/chicken/Guangdong/SC086/2013|2013.611	MF630002	Avian	H7N9	H7	N9	China	EasternAsia	Asia	2013.611	Dom-gal
H7N9_Human_KP416627_A/Shenzhen/SP113/2014|2014.192	KP416627	Human	H7N9	H7	N9	China	EasternAsia	Asia	2014.192	Human
H7N9_Avian_MF630178_A/chicken/Guangxi/SD006/2014|2014.063	MF630178	Avian	H7N9	H7	N9	China	EasternAsia	Asia	2014.063	Dom-gal
H7N9_Avian_MF630162_A/chicken/Guangxi/SD004/2014|2014.063	MF630162	Avian	H7N9	H7	N9	China	EasternAsia	Asia	2014.063	Dom-gal
H7N9_Avian_KP413488_A/chicken/Dongguan/3563/2013|2013.964	KP413488	Avian	H7N9	H7	N9	China	EasternAsia	Asia	2013.964	Dom-gal
H7N9_Avian_KP416285_A/silkie_chicken/Dongguan/1271/2014|2014.140	KP416285	Avian	H7N9	H7	N9	China	EasternAsia	Asia	2014.14	Dom-gal
H7N9_Avian_KP416507_A/chicken/Shenzhen/138/2014|2014.134	KP416507	Avian	H7N9	H7	N9	China	EasternAsia	Asia	2014.134	Dom-gal
H9N2_Avian_KP865885_A/chicken/Guangdong/C76/2012|2012.918	KP865885	Avian	H9N2	H9	N2	China	EasternAsia	Asia	2012.918	Dom-gal
H9N2_Avian_KP414530_A/chicken/Dongguan/2827/2013|2013.962	KP414530	Avian	H9N2	H9	N2	China	EasternAsia	Asia	2013.962	Dom-gal
H9N2_Avian_KX598551_A/chicken/Guangdong/SIC23/2014|2014.123	KX598551	Avian	H9N2	H9	N2	China	EasternAsia	Asia	2014.123	Dom-gal
H9N2_Avian_KX598515_A/chicken/Guangdong/SIC14/2013|2013.953	KX598515	Avian	H9N2	H9	N2	China	EasternAsia	Asia	2013.953	Dom-gal
H9N2_Avian_KX598547_A/chicken/Guangdong/SIC37/2015|2015.038	KX598547	Avian	H9N2	H9	N2	China	EasternAsia	Asia	2015.038	Dom-gal
H5N6_Human_KT245150_A/Yunnan/0127/2015|2015.099	KT245150	Human	H5N6	H5	N6	China	EasternAsia	Asia	2015.099	Human
H9N2_Avian_MF425642_A/quail/Guangxi/198Q39/2015|2015.353	MF425642	Avian	H9N2	H9	N2	China	EasternAsia	Asia	2015.353	Dom-gal
H9N2_Avian_MF465797_A/dove/Guangxi/96B8/2014|2014.123	MF465797	Avian	H9N2	H9	N2	China	EasternAsia	Asia	2014.123	Wild-other
H9N2_Avian_KP414634_A/chicken/Dongguan/3839/2013|2013.964	KP414634	Avian	H9N2	H9	N2	China	EasternAsia	Asia	2013.964	Dom-gal
H9N2_Avian_KJ725009_A/turtledove/Guangxi/49B6/2013|2013.197	KJ725009	Avian	H9N2	H9	N2	China	EasternAsia	Asia	2013.197	Wild-other
H9N2_Avian_KX598529_A/chicken/Guangdong/SIC2/2012|2012.871	KX598529	Avian	H9N2	H9	N2	China	EasternAsia	Asia	2012.871	Dom-gal
H9N2_Avian_KP414266_A/chicken/Shenzhen/678/2013|2013.940	KP414266	Avian	H9N2	H9	N2	China	EasternAsia	Asia	2013.94	Dom-gal
H9N2_Avian_LC331892_A/chicken/Vietnam/HU4-2/2015|2015.849	LC331892	Avian	H9N2	H9	N2	Viet Nam	SouthEasternAsia	Asia	2015.849	Dom-gal
H9N2_Avian_KP285194_A/chicken/Jiangxi/20489/2013|2013.666	KP285194	Avian	H9N2	H9	N2	China	EasternAsia	Asia	2013.666	Dom-gal
H10N8_Avian_KY402016_A/chicken/Hebei/SJZ01/2015|2015.068	KY402016	Avian	H10N8	H10	N8	China	EasternAsia	Asia	2015.068	Dom-gal
H9N2_Avian_KP285162_A/chicken/Jiangxi/20446/2013|2013.666	KP285162	Avian	H9N2	H9	N2	China	EasternAsia	Asia	2013.666	Dom-gal
H10N6_Avian_KP286402_A/chicken/Jiangxi/13266/2014|2014.241	KP286402	Avian	H10N6	H10	N6	China	EasternAsia	Asia	2014.241	Dom-gal
H10N6_Avian_KP285930_A/chicken/Jiangxi/12272/2014|2014.203	KP285930	Avian	H10N6	H10	N6	China	EasternAsia	Asia	2014.203	Dom-gal
H9N2_Avian_MG280700_A/chicken/Anhui/WB/2014|2014.427	MG280700	Avian	H9N2	H9	N2	China	EasternAsia	Asia	2014.427	Dom-gal
H10N8_Human_KJ406534_A/Jiangxi/IPB13c/2013|2013.967	KJ406534	Human	H10N8	H10	N8	China	EasternAsia	Asia	2013.967	Human
H10N8_Human_KJ406533_A/Jiangxi/IPB13b/2013|2013.959	KJ406533	Human	H10N8	H10	N8	China	EasternAsia	Asia	2013.959	Human
H9N2_Avian_KY415903_A/chicken/Ganzhou/GZ86/2016|2016.071	KY415903	Avian	H9N2	H9	N2	China	EasternAsia	Asia	2016.071	Dom-gal
H9N2_Avian_KP414739_A/chicken/Suzhou/4822/2013|2013.819	KP414739	Avian	H9N2	H9	N2	China	EasternAsia	Asia	2013.819	Dom-gal
H9N2_Avian_KP286234_A/duck/Jiangxi/36485/2013|2013.992	KP286234	Avian	H9N2	H9	N2	China	EasternAsia	Asia	2013.992	Dom-ans
H9N2_Avian_KP416443_A/chicken/Dongguan/1674/2014|2014.140	KP416443	Avian	H9N2	H9	N2	China	EasternAsia	Asia	2014.14	Dom-gal
H9N2_Avian_KT164848_A/chicken/Hubei/2014|2014.403	KT164848	Avian	H9N2	H9	N2	China	EasternAsia	Asia	2014.403	Dom-gal
H5N6_Avian_KY415910_A/chicken/Ganzhou/GZ50/2015|2015.945	KY415910	Avian	H5N6	H5	N6	China	EasternAsia	Asia	2015.945	Dom-gal
H9N2_Avian_KU143587_A/duck/Wuhan/WHYF14/2014|2014.953	KU143587	Avian	H9N2	H9	N2	China	EasternAsia	Asia	2014.953	Dom-ans
H9N2_Avian_KX130846_A/chicken/Guangxi/C227/2015|2015.156	KX130846	Avian	H9N2	H9	N2	China	EasternAsia	Asia	2015.156	Dom-gal
H9N2_Avian_KP415160_A/chicken/Qingdao/2044/2013|2013.805	KP415160	Avian	H9N2	H9	N2	China	EasternAsia	Asia	2013.805	Dom-gal
H9N2_Avian_KP415216_A/chicken/Rizhao/2658/2013|2013.811	KP415216	Avian	H9N2	H9	N2	China	EasternAsia	Asia	2013.811	Dom-gal
H9N2_Avian_KX598549_A/chicken/Shandong/SIC39/2015|2015.038	KX598549	Avian	H9N2	H9	N2	China	EasternAsia	Asia	2015.038	Dom-gal
H7N9_Avian_MF630226_A/chicken/Hunan/SD019/2014|2014.132	MF630226	Avian	H7N9	H7	N9	China	EasternAsia	Asia	2014.132	Dom-gal
H9N2_Avian_KX598544_A/chicken/Shandong/SIC34/2014|2014.871	KX598544	Avian	H9N2	H9	N2	China	EasternAsia	Asia	2014.871	Dom-gal
H9N2_Avian_LC208470_A/chicken/Japan/AQ-HE14/2015|2015.441	LC208470	Avian	H9N2	H9	N2	Japan	EasternAsia	Asia	2015.441	Dom-gal
H10N8_Avian_KP285354_A/chicken/Jiangxi/1204/2014|2014.011	KP285354	Avian	H10N8	H10	N8	China	EasternAsia	Asia	2014.011	Dom-gal
H9N2_Avian_KT338297_A/chicken/Shandong/1167/2015|2015.340	KT338297	Avian	H9N2	H9	N2	China	EasternAsia	Asia	2015.34	Dom-gal
H9N2_Avian_MG063484_A/chicken/Xuzhou/XZ270/2016|2016.364	MG063484	Avian	H9N2	H9	N2	China	EasternAsia	Asia	2016.364	Dom-gal
H9N2_Avian_LC208478_A/chicken/Japan/AQ-HE61/2015|2015.512	LC208478	Avian	H9N2	H9	N2	Japan	EasternAsia	Asia	2015.512	Dom-gal
H9N2_Avian_MG063483_A/chicken/Anhui/AH329/2016|2016.529	MG063483	Avian	H9N2	H9	N2	China	EasternAsia	Asia	2016.529	Dom-gal
H7N9_Avian_MF630458_A/duck/Hunan/S40506/2015|2015.874	MF630458	Avian	H7N9	H7	N9	China	EasternAsia	Asia	2015.874	Dom-ans
H9N2_Avian_MF568508_A/chicken/Hubei/01/2015|2015.786	MF568508	Avian	H9N2	H9	N2	China	EasternAsia	Asia	2015.786	Dom-gal
H9N2_Avian_KX598541_A/chicken/Shandong/SIC24/2014|2014.367	KX598541	Avian	H9N2	H9	N2	China	EasternAsia	Asia	2014.367	Dom-gal
H9N2_Avian_KX598536_A/chicken/Guangdong/SIC18/2014|2014.500	KX598536	Avian	H9N2	H9	N2	China	EasternAsia	Asia	2014.5	Dom-gal
H9N2_Avian_KX598534_A/chicken/Guangxi/SIC20/2014|2014.500	KX598534	Avian	H9N2	H9	N2	China	EasternAsia	Asia	2014.5	Dom-gal
H9N2_Human_KU217323_A/Zhongshan/201501/2015|2015.101	KU217323	Human	H9N2	H9	N2	China	EasternAsia	Asia	2015.101	Human
H9N2_Avian_KX598546_A/chicken/Guangdong/SIC41/2015|2015.123	KX598546	Avian	H9N2	H9	N2	China	EasternAsia	Asia	2015.123	Dom-gal
H7N9_Avian_MF629938_A/chicken/Fujian/S1096/2015|2015.266	MF629938	Avian	H7N9	H7	N9	China	EasternAsia	Asia	2015.266	Dom-gal
H9N2_Avian_KX598526_A/chicken/Guangxi/SIC22/2014|2014.038	KX598526	Avian	H9N2	H9	N2	China	EasternAsia	Asia	2014.038	Dom-gal
H9N2_Human_KM455869_A/Lengshuitan/11197/2013|2013.885	KM455869	Human	H9N2	H9	N2	China	EasternAsia	Asia	2013.885	Human
H9N2_Avian_KX598527_A/chicken/Guangxi/SIC15/2013|2013.953	KX598527	Avian	H9N2	H9	N2	China	EasternAsia	Asia	2013.953	Dom-gal
H9N2_Human_KX595335_A/Hunan/44557/2015|2015.912	KX595335	Human	H9N2	H9	N2	China	EasternAsia	Asia	2015.912	Human
H9N2_Avian_MF795006_A/chicken/Daye/DY0602/2017|2017.195	MF795006	Avian	H9N2	H9	N2	China	EasternAsia	Asia	2017.195	Dom-gal
H7N9_Human_KY910844_A/Yunnan/0129/2017|2017.107	KY910844	Human	H7N9	H7	N9	China	EasternAsia	Asia	2017.107	Human
H7N9_Human_MG366898_A/Kunming/KMCDC-YHY/2017|2017.164	MG366898	Human	H7N9	H7	N9	China	EasternAsia	Asia	2017.164	Human
H9N2_Human_MF440743_A/Beijing/1/2017|2017.321	MF440743	Human	H9N2	H9	N2	China	EasternAsia	Asia	2017.321	Human
H9N2_Human_MF440735_A/Beijing/1/2016|2016.945	MF440735	Human	H9N2	H9	N2	China	EasternAsia	Asia	2016.945	Human
H9N2_Avian_KX598548_A/chicken/Sichuan/SIC36/2014|2014.953	KX598548	Avian	H9N2	H9	N2	China	EasternAsia	Asia	2014.953	Dom-gal
H9N2_Avian_MF794998_A/chicken/Jingmen/JM0305/2017|2017.195	MF794998	Avian	H9N2	H9	N2	China	EasternAsia	Asia	2017.195	Dom-gal
H7N9_Avian_KP418221_A/chicken/Shantou/4833/2014|2014.553	KP418221	Avian	H7N9	H7	N9	China	EasternAsia	Asia	2014.553	Dom-gal
H7N9_Human_MF370243_A/Changsha/26/2017|2017.093	MF370243	Human	H7N9	H7	N9	China	EasternAsia	Asia	2017.093	Human
H7N9_Human_KY621539_A/Qingyuan/GIRD01/2017|2017.036	KY621539	Human	H7N9	H7	N9	China	EasternAsia	Asia	2017.036	Human
H9N2_Avian_MG063485_A/chicken/Suqian/SQ1602/2016|2016.299	MG063485	Avian	H9N2	H9	N2	China	EasternAsia	Asia	2016.299	Dom-gal
H9N2_Avian_MG063482_A/chicken/Huaian/HA9/2016|2016.293	MG063482	Avian	H9N2	H9	N2	China	EasternAsia	Asia	2016.293	Dom-gal
H7N9_Avian_MF630314_A/chicken/Jilin/SD009/2016|2016.285	MF630314	Avian	H7N9	H7	N9	China	EasternAsia	Asia	2016.285	Dom-gal
H7N9_Avian_MF630330_A/chicken/Shanghai/S4100/2015|2015.860	MF630330	Avian	H7N9	H7	N9	China	EasternAsia	Asia	2015.86	Dom-gal
H9N2_Avian_LC208502_A/duck/Japan/AQ-HE5/2015|2015.422	LC208502	Avian	H9N2	H9	N2	Japan	EasternAsia	Asia	2015.422	Dom-ans
H9N2_Avian_KY415906_A/chicken/Ganzhou/GZ140/2016|2016.145	KY415906	Avian	H9N2	H9	N2	China	EasternAsia	Asia	2016.145	Dom-gal
H7N9_Avian_MF630234_A/chicken/Jiangsu/S1045/2016|2016.195	MF630234	Avian	H7N9	H7	N9	China	EasternAsia	Asia	2016.195	Dom-gal
H9N2_Avian_KU720462_A/chicken/Shanghai/15/2015|2015.367	KU720462	Avian	H9N2	H9	N2	China	EasternAsia	Asia	2015.367	Dom-gal
H7N9_Avian_MF630490_A/duck/Jiangsu/S1700/2016|2016.200	MF630490	Avian	H7N9	H7	N9	China	EasternAsia	Asia	2016.2	Dom-ans
H9N2_Avian_KY415893_A/chicken/Yuhuan/YH15/2016|2016.129	KY415893	Avian	H9N2	H9	N2	China	EasternAsia	Asia	2016.129	Dom-gal
H7N9_Avian_MF630426_A/chicken/Zhejiang/SD001/2016|2016.000	MF630426	Avian	H7N9	H7	N9	China	EasternAsia	Asia	2016	Dom-gal
H7N9_Avian_KY751287_A/chicken/Zhejiang/ZJ14/2017|2017.022	KY751287	Avian	H7N9	H7	N9	China	EasternAsia	Asia	2017.022	Dom-gal
H9N2_Avian_KY415904_A/duck/Ganzhou/GZ188/2016|2016.071	KY415904	Avian	H9N2	H9	N2	China	EasternAsia	Asia	2016.071	Dom-ans
H9N2_Avian_MG192176_A/chicken/Fujian/SD056/2017|2017.200	MG192176	Avian	H9N2	H9	N2	China	EasternAsia	Asia	2017.2	Dom-gal
H9N2_Avian_MG192177_A/chicken/Fujian/SD070/2017|2017.200	MG192177	Avian	H9N2	H9	N2	China	EasternAsia	Asia	2017.2	Dom-gal
H9N2_Avian_KY056270_A/chicken/Zhejiang/221/2016|2016.082	KY056270	Avian	H9N2	H9	N2	China	EasternAsia	Asia	2016.082	Dom-gal
H9N2_Avian_MG204058_A/chicken/Xiamen/10/2015|2015.786	MG204058	Avian	H9N2	H9	N2	China	EasternAsia	Asia	2015.786	Dom-gal
H9N2_Avian_MG204057_A/chicken/Xiamen/09/2015|2015.704	MG204057	Avian	H9N2	H9	N2	China	EasternAsia	Asia	2015.704	Dom-gal
H7N9_Avian_KY415894_A/chicken/Longquan/LQ78/2016|2016.079	KY415894	Avian	H7N9	H7	N9	China	EasternAsia	Asia	2016.079	Dom-gal
H9N2_Avian_KU143583_A/duck/Wenzhou/YHQL64/2014|2014.953	KU143583	Avian	H9N2	H9	N2	China	EasternAsia	Asia	2014.953	Dom-ans
H7N9_Avian_KY751281_A/chicken/Shandong/SD216/2016|2016.951	KY751281	Avian	H7N9	H7	N9	China	EasternAsia	Asia	2016.951	Dom-gal
H7N9_Avian_KY751286_A/chicken/Hebei/HB13/2016|2016.997	KY751286	Avian	H7N9	H7	N9	China	EasternAsia	Asia	2016.997	Dom-gal
H7N9_Avian_KY751295_A/chicken/Zhejiang/JH16/2017|2017.118	KY751295	Avian	H7N9	H7	N9	China	EasternAsia	Asia	2017.118	Dom-gal
H7N9_Avian_KY751291_A/chicken/Jiangsu/LY246/2017|2017.049	KY751291	Avian	H7N9	H7	N9	China	EasternAsia	Asia	2017.049	Dom-gal
H7N9_Avian_MF630514_A/duck/Zhejiang/S1375/2016|2016.359	MF630514	Avian	H7N9	H7	N9	China	EasternAsia	Asia	2016.359	Dom-ans
H7N9_Avian_KY751292_A/chicken/Jiangsu/0116/2017|2017.041	KY751292	Avian	H7N9	H7	N9	China	EasternAsia	Asia	2017.041	Dom-gal
H9N2_Human_KX808585_A/Guangdong/MZ058/2016|2016.452	KX808585	Human	H9N2	H9	N2	China	EasternAsia	Asia	2016.452	Human
H7N9_Human_KY643837_A/Guangdong/HP001/2017|2017.008	KY643837	Human	H7N9	H7	N9	China	EasternAsia	Asia	2017.008	Human
H7N9_Human_KY643838_A/Guangdong/SP440/2017|2017.008	KY643838	Human	H7N9	H7	N9	China	EasternAsia	Asia	2017.008	Human
H5N1_Avian_MF112345_A/chicken/Nigeria/16VIR5840-93/2016|2016.178	MF112345	Avian	H5N1	H5	N1	Nigeria	WesternAfrica	Africa	2016.178	Dom-gal
H5N1_Avian_MF112338_A/chicken/Nigeria/16VIR5840-85/2016|2016.047	MF112338	Avian	H5N1	H5	N1	Nigeria	WesternAfrica	Africa	2016.047	Dom-gal
H5N1_Avian_MF112336_A/duck/Nigeria/16VIR5840-83/2016|2016.027	MF112336	Avian	H5N1	H5	N1	Nigeria	WesternAfrica	Africa	2016.027	Dom-ans
H5N1_Avian_KY926760_A/duck/Cameroon/16VIR3791-21/2016|2016.408	KY926760	Avian	H5N1	H5	N1	Cameroon	CentralAfrica	Africa	2016.408	Dom-ans
H5N1_Avian_KY926744_A/chicken/Cameroon/16VIR3791-12/2016|2016.389	KY926744	Avian	H5N1	H5	N1	Cameroon	CentralAfrica	Africa	2016.389	Dom-gal
H5N1_Avian_KY926752_A/chicken/Cameroon/16VIR3791-16/2016|2016.449	KY926752	Avian	H5N1	H5	N1	Cameroon	CentralAfrica	Africa	2016.449	Dom-gal
H5N1_Avian_MF112276_A/chicken/Nigeria/16VIR5840-23/2015|2015.104	MF112276	Avian	H5N1	H5	N1	Nigeria	WesternAfrica	Africa	2015.104	Dom-gal
H5N1_Avian_KU971559_A/chicken/Burkina_Faso/15VIR1774-4/2015|2015.192	KU971559	Avian	H5N1	H5	N1	Burkina Faso	WesternAfrica	Africa	2015.192	Dom-gal
H5N1_Avian_KU971489_A/chicken/Burkina_Faso/15VIR1774-2/2015|2015.192	KU971489	Avian	H5N1	H5	N1	Burkina Faso	WesternAfrica	Africa	2015.192	Dom-gal
H5N1_Avian_KU971575_A/chicken/Ivory_Coast/15VIR2742-3/2015|2015.279	KU971575	Avian	H5N1	H5	N1	Cote d'Ivoire	WesternAfrica	Africa	2015.279	Dom-gal
H5N1_Avian_KU971567_A/duck/Ivory_Coast/15VIR2742-2/2015|2015.279	KU971567	Avian	H5N1	H5	N1	Cote d'Ivoire	WesternAfrica	Africa	2015.279	Dom-ans
H5N1_Avian_KU971474_A/chicken/Ghana/15VIR5480-7/2015|2015.570	KU971474	Avian	H5N1	H5	N1	Ghana	WesternAfrica	Africa	2015.57	Dom-gal
H5N1_Avian_MF112305_A/chicken/Nigeria/16VIR5840-52/2015|2015.233	MF112305	Avian	H5N1	H5	N1	Nigeria	WesternAfrica	Africa	2015.233	Dom-gal
H5N1_Avian_KU971450_A/chicken/Ghana/15VIR5480-27/2015|2015.597	KU971450	Avian	H5N1	H5	N1	Ghana	WesternAfrica	Africa	2015.597	Dom-gal
H5N1_Avian_KU971434_A/duck/Ghana/15VIR5480-24/2015|2015.567	KU971434	Avian	H5N1	H5	N1	Ghana	WesternAfrica	Africa	2015.567	Dom-ans
H5N1_Avian_MF112255_A/duck/Nigeria/16VIR5840-2/2015|2015.036	MF112255	Avian	H5N1	H5	N1	Nigeria	WesternAfrica	Africa	2015.036	Dom-ans
H5N1_Avian_KU971306_A/chicken/Niger/15VIR2060-1/2015|2015.249	KU971306	Avian	H5N1	H5	N1	Niger	WesternAfrica	Africa	2015.249	Dom-gal
H5N1_Avian_KU971314_A/chicken/Niger/15VIR2060-12/2015|2015.249	KU971314	Avian	H5N1	H5	N1	Niger	WesternAfrica	Africa	2015.249	Dom-gal
H5N1_Avian_MF112256_A/goose/Nigeria/16VIR5840-3/2015|2015.033	MF112256	Avian	H5N1	H5	N1	Nigeria	WesternAfrica	Africa	2015.033	Dom-ans
H5N1_Avian_KU971590_A/turtledove/Ivory_Coast/15VIR2742-7/2015|2015.326	KU971590	Avian	H5N1	H5	N1	Cote d'Ivoire	WesternAfrica	Africa	2015.326	Wild-other
H5N1_Avian_KX644138_A/chicken/Lebanon/157/2016|2016.452	KX644138	Avian	H5N1	H5	N1	Lebanon	WesternAsia	Asia	2016.452	Dom-gal
H5N1_Avian_KU042660_A/pigeon/Zhejiang/112090/2014|2014.885	KU042660	Avian	H5N1	H5	N1	China	EasternAsia	Asia	2014.885	Wild-other
H5N1_Avian_KU042655_A/duck/Zhejiang/1220092/2014|2014.967	KU042655	Avian	H5N1	H5	N1	China	EasternAsia	Asia	2014.967	Dom-ans
H5N1_Avian_KP762511_A/chicken/Jiangsu/2477/2014|2014.458	KP762511	Avian	H5N1	H5	N1	China	EasternAsia	Asia	2014.458	Dom-gal
H5N1_Avian_KU042659_A/pigeon/Zhejiang/112089/2014|2014.885	KU042659	Avian	H5N1	H5	N1	China	EasternAsia	Asia	2014.885	Wild-other
H5N1_Avian_KU042656_A/goose/Zhejiang/112071/2014|2014.885	KU042656	Avian	H5N1	H5	N1	China	EasternAsia	Asia	2014.885	Dom-ans
H5N1_Avian_KU143568_A/chicken/Wuhan/HAQL16/2014|2014.953	KU143568	Avian	H5N1	H5	N1	China	EasternAsia	Asia	2014.953	Dom-gal
H5N1_Avian_KU143565_A/chicken/Wuhan/HAQL07/2014|2014.953	KU143565	Avian	H5N1	H5	N1	China	EasternAsia	Asia	2014.953	Dom-gal
H5N1_Avian_KU143566_A/duck/Wenzhou/YJYF33/2015|2015.038	KU143566	Avian	H5N1	H5	N1	China	EasternAsia	Asia	2015.038	Dom-ans
H5N1_Avian_KU143567_A/duck/Wenzhou/HAYXLG10/2015|2015.038	KU143567	Avian	H5N1	H5	N1	China	EasternAsia	Asia	2015.038	Dom-ans
H5N1_Avian_KY415881_A/duck/Hubei/ZYSYF2/2016|2016.140	KY415881	Avian	H5N1	H5	N1	China	EasternAsia	Asia	2016.14	Dom-ans
H5N1_Avian_KY415882_A/duck/Hubei/ZYSYF25/2016|2016.140	KY415882	Avian	H5N1	H5	N1	China	EasternAsia	Asia	2016.14	Dom-ans
H5N1_Avian_MF673388_A/chicken/Jiangsu/YB7/2015|2015.159	MF673388	Avian	H5N1	H5	N1	China	EasternAsia	Asia	2015.159	Dom-gal
H5N1_Avian_KU057285_A/peacock/Yunnan/1/2015|2015.416	KU057285	Avian	H5N1	H5	N1	China	EasternAsia	Asia	2015.416	Wild-other
H5N1_Avian_KU057293_A/peacock/Yunnan/3/2015|2015.416	KU057293	Avian	H5N1	H5	N1	China	EasternAsia	Asia	2015.416	Wild-other
H5N1_Avian_LC208486_A/chicken/Japan/AQ-HE79/2015|2015.586	LC208486	Avian	H5N1	H5	N1	Japan	EasternAsia	Asia	2015.586	Dom-gal
H9N2_Avian_KF714772_A/chicken/Hunan/1/2012|2012.085	KF714772	Avian	H9N2	H9	N2	China	EasternAsia	Asia	2012.085	Dom-gal
H9N2_Avian_CY087184_A/duck/Tibet/S2/2009|2009.690	CY087184	Avian	H9N2	H9	N2	China	EasternAsia	Asia	2009.69	Dom-ans
H9N2_Avian_CY087168_A/chicken/Tibet/S1/2009|2009.690	CY087168	Avian	H9N2	H9	N2	China	EasternAsia	Asia	2009.69	Dom-gal
H9N2_Avian_CY087176_A/chicken/Tibet/S4/2009|2009.690	CY087176	Avian	H9N2	H9	N2	China	EasternAsia	Asia	2009.69	Dom-gal
H5N1_Avian_GU596981_A/duck/Shandong/009/2008|2008.953	GU596981	Avian	H5N1	H5	N1	China	EasternAsia	Asia	2008.953	Dom-ans
H9N2_Avian_KJ426313_A/chicken/Henan/01/2009|2009.060	KJ426313	Avian	H9N2	H9	N2	China	EasternAsia	Asia	2009.06	Dom-gal
H9N2_Avian_KP865918_A/chicken/Shanghai/5/2003|2003.918	KP865918	Avian	H9N2	H9	N2	China	EasternAsia	Asia	2003.918	Dom-gal
H9N2_Avian_JF795141_A/chicken/Shandong/01/2009|2009.123	JF795141	Avian	H9N2	H9	N2	China	EasternAsia	Asia	2009.123	Dom-gal
H9N2_Avian_KJ426318_A/chicken/Jiangsu/02/2008|2008.088	KJ426318	Avian	H9N2	H9	N2	China	EasternAsia	Asia	2008.088	Dom-gal
H9N2_Avian_KJ426322_A/chicken/Jiangsu/01/2007|2007.027	KJ426322	Avian	H9N2	H9	N2	China	EasternAsia	Asia	2007.027	Dom-gal
H9N2_Avian_KC821034_A/chicken/Henan/DY/2009|2009.000	KC821034	Avian	H9N2	H9	N2	China	EasternAsia	Asia	2009	Dom-gal
H9N2_Avian_AB753214_A/African_Stonechat/Vietnam/8/2009|2009.871	AB753214	Avian	H9N2	H9	N2	Viet Nam	SouthEasternAsia	Asia	2009.871	Wild-other
H9N2_Avian_AB753198_A/Rock_Pigeon/Vietnam/6/2009|2009.871	AB753198	Avian	H9N2	H9	N2	Viet Nam	SouthEasternAsia	Asia	2009.871	Wild-other
H9N2_Avian_AB753190_A/Japanese_Quail/Vietnam/4/2009|2009.871	AB753190	Avian	H9N2	H9	N2	Viet Nam	SouthEasternAsia	Asia	2009.871	Wild-other
H9N2_Avian_KM113234_A/chicken/Chongqing/C1258/2011|2011.214	KM113234	Avian	H9N2	H9	N2	China	EasternAsia	Asia	2011.214	Dom-gal
H9N2_Avian_KC821063_A/chicken/Hebei/FL/2011|2011.915	KC821063	Avian	H9N2	H9	N2	China	EasternAsia	Asia	2011.915	Dom-gal
H9N2_Avian_KC821045_A/chicken/Hebei/ZR/2010|2010.833	KC821045	Avian	H9N2	H9	N2	China	EasternAsia	Asia	2010.833	Dom-gal
H9N2_Avian_KJ426476_A/chicken/Jiangsu/SQ79/2011|2011.047	KJ426476	Avian	H9N2	H9	N2	China	EasternAsia	Asia	2011.047	Dom-gal
H9N2_Avian_KM609840_A/chicken/Shanxi/0703/2012|2012.501	KM609840	Avian	H9N2	H9	N2	China	EasternAsia	Asia	2012.501	Dom-gal
H9N2_Avian_KM609867_A/chicken/Liaoning/0704/2012|2012.504	KM609867	Avian	H9N2	H9	N2	China	EasternAsia	Asia	2012.504	Dom-gal
H9N2_Avian_MG280653_A/chicken/Jiangsu/YZ640/2012|2012.318	MG280653	Avian	H9N2	H9	N2	China	EasternAsia	Asia	2012.318	Dom-gal
H9N2_Avian_KM609869_A/chicken/Jilin/1031/2012|2012.830	KM609869	Avian	H9N2	H9	N2	China	EasternAsia	Asia	2012.83	Dom-gal
H9N2_Avian_KM609868_A/chicken/Liaoning/0517/2013|2013.373	KM609868	Avian	H9N2	H9	N2	China	EasternAsia	Asia	2013.373	Dom-gal
H9N2_Avian_KX598516_A/chicken/Sichuan/SIC8/2013|2013.038	KX598516	Avian	H9N2	H9	N2	China	EasternAsia	Asia	2013.038	Dom-gal
H9N2_Avian_JF906203_A/chicken/China/AH-10-01/2010|2010.918	JF906203	Avian	H9N2	H9	N2	China	EasternAsia	Asia	2010.918	Dom-gal
H9N2_Avian_LC000593_A/muscovy_duck/Vietnam/LBM694/2014|2014.515	LC000593	Avian	H9N2	H9	N2	Viet Nam	SouthEasternAsia	Asia	2014.515	Dom-ans
H9N2_Avian_LC028173_A/muscovy_duck/Vietnam/LBM719/2014|2014.707	LC028173	Avian	H9N2	H9	N2	Viet Nam	SouthEasternAsia	Asia	2014.707	Dom-ans
H9N2_Avian_KP865926_A/Duck/Fujian/1753/2009|2009.918	KP865926	Avian	H9N2	H9	N2	China	EasternAsia	Asia	2009.918	Dom-ans
H9N2_Avian_KM113314_A/chicken/Guizhou/C1011/2009|2009.227	KM113314	Avian	H9N2	H9	N2	China	EasternAsia	Asia	2009.227	Dom-gal
H9N2_Avian_JN869514_A/chicken/Fujian/G9/2009|2009.953	JN869514	Avian	H9N2	H9	N2	China	EasternAsia	Asia	2009.953	Dom-gal
H9N2_Avian_KM113186_A/duck/Fujian/C2246/2009|2009.312	KM113186	Avian	H9N2	H9	N2	China	EasternAsia	Asia	2009.312	Dom-ans
H9N2_Avian_KM113242_A/chicken/Fujian/C1239/2009|2009.227	KM113242	Avian	H9N2	H9	N2	China	EasternAsia	Asia	2009.227	Dom-gal
H9N2_Avian_KX598528_A/chicken/Fujian/SIC5/2013|2013.500	KX598528	Avian	H9N2	H9	N2	China	EasternAsia	Asia	2013.5	Dom-gal
H11N9_Avian_KF260759_A/northern_pintail/Hong_Kong/MPJ851/2009|2009.500	KF260759	Avian	H11N9	H11	N9	Hong Kong	EasternAsia	Asia	2009.5	Wild-ans-long
H10N9_Avian_KF260771_A/common_teal/Hong_Kong/MPK630/2009|2009.500	KF260771	Avian	H10N9	H10	N9	Hong Kong	EasternAsia	Asia	2009.5	Wild-ans-long
H11N9_Avian_KF260772_A/eurasian_wigeon/Hong_Kong/MPK653/2009|2009.500	KF260772	Avian	H11N9	H11	N9	Hong Kong	EasternAsia	Asia	2009.5	Wild-ans-long
H8N4_Avian_LC339544_A/duck/Hokkaido/221/2014|2014.879	LC339544	Avian	H8N4	H8	N4	Japan	EasternAsia	Asia	2014.879	Dom-ans
H8N4_Avian_LC339552_A/duck/Hokkaido/222/2014|2014.879	LC339552	Avian	H8N4	H8	N4	Japan	EasternAsia	Asia	2014.879	Dom-ans
H7N1_Avian_KF260795_A/common_teal/Hong_Kong/MPM1645/2011|2011.500	KF260795	Avian	H7N1	H7	N1	Hong Kong	EasternAsia	Asia	2011.5	Wild-ans-long
H3N8_Avian_KY130808_A/glaucous-winged_gull/Alaska/473/2012|2012.740	KY130808	Avian	H3N8	H3	N8	USA	NorthernAmerica	America	2012.74	Wild-other
H9N2_Avian_AB874672_A/duck/Chiba/1/2007|2007.500	AB874672	Avian	H9N2	H9	N2	Japan	EasternAsia	Asia	2007.5	Dom-ans
H10N7_Avian_LC121481_A/duck/Hokkaido/W90/2007|2007.737	LC121481	Avian	H10N7	H10	N7	Japan	EasternAsia	Asia	2007.737	Dom-ans
H3N8_Avian_LC339680_A/duck/Hokkaido/W4/2010|2010.745	LC339680	Avian	H3N8	H3	N8	Japan	EasternAsia	Asia	2010.745	Dom-ans
H5N2_Avian_KR265573_A/duck/Japan/11UO0008/2011|2011.753	KR265573	Avian	H5N2	H5	N2	Japan	EasternAsia	Asia	2011.753	Dom-ans
H6N1_Avian_LC371847_A/duck/Hokkaido/W159/2006|2006.814	LC371847	Avian	H6N1	H6	N1	Japan	EasternAsia	Asia	2006.814	Dom-ans
H6N8_Avian_LC371831_A/duck/Hokkaido/228/2003|2003.877	LC371831	Avian	H6N8	H6	N8	Japan	EasternAsia	Asia	2003.877	Dom-ans
H2N2_Avian_LC371839_A/duck/Hokkaido/95/2001|2001.762	LC371839	Avian	H2N2	H2	N2	Japan	EasternAsia	Asia	2001.762	Dom-ans
H11N2_Avian_LC042062_A/duck/Hokkaido/WZ1/2014|2014.795	LC042062	Avian	H11N2	H11	N2	Japan	EasternAsia	Asia	2014.795	Dom-ans
H9N2_Avian_LC042040_A/duck/Hokkaido/K04/2014|2014.726	LC042040	Avian	H9N2	H9	N2	Japan	EasternAsia	Asia	2014.726	Dom-ans
H3N8_Avian_CY040963_A/chicken/Laos/A0573/2007|2007.500	CY040963	Avian	H3N8	H3	N8	Laos	SouthEasternAsia	Asia	2007.5	Dom-gal
H5N2_Avian_KY130856_A/northern_pintail/Alaska/622/2012|2012.740	KY130856	Avian	H5N2	H5	N2	USA	NorthernAmerica	America	2012.74	Wild-ans-long
H5N2_Avian_LC371791_A/duck/Hokkaido/166/2014|2014.753	LC371791	Avian	H5N2	H5	N2	Japan	EasternAsia	Asia	2014.753	Dom-ans
H12N1_Avian_LC339664_A/duck/Hokkaido/W26/2012|2012.756	LC339664	Avian	H12N1	H12	N1	Japan	EasternAsia	Asia	2012.756	Dom-ans
H11N2_Avian_KT338510_A/glaucous-winged_gull/Alaska/670/2014|2014.723	KT338510	Avian	H11N2	H11	N2	USA	NorthernAmerica	America	2014.723	Wild-other
H3N6_Avian_KY131412_A/northern_pintail/Alaska/UGAI15-7417/2015|2015.756	KY131412	Avian	H3N6	H3	N6	USA	NorthernAmerica	America	2015.756	Wild-ans-long
H3N8_Avian_KT338574_A/northern_pintail/Alaska/870/2014|2014.742	KT338574	Avian	H3N8	H3	N8	USA	NorthernAmerica	America	2014.742	Wild-ans-long
H8N4_Avian_LC339672_A/duck/Hokkaido/W285/2007|2007.814	LC339672	Avian	H8N4	H8	N4	Japan	EasternAsia	Asia	2007.814	Dom-ans
H11N9_Avian_LC339648_A/duck/Hokkaido/W242/2006|2006.814	LC339648	Avian	H11N9	H11	N9	Japan	EasternAsia	Asia	2006.814	Dom-ans
H12N5_Avian_LC339600_A/duck/Hokkaido/W132/2004|2004.811	LC339600	Avian	H12N5	H12	N5	Japan	EasternAsia	Asia	2004.811	Dom-ans
H5N1_Avian_CY040971_A/chicken/Laos/P0130/2007|2007.500	CY040971	Avian	H5N1	H5	N1	Laos	SouthEasternAsia	Asia	2007.5	Dom-gal
H4N6_Avian_JX454768_A/wild_bird/Korea/YJ117/2007|2007.123	JX454768	Avian	H4N6	H4	N6	South Korea	EasternAsia	Asia	2007.123	Wild-other
H6N2_Avian_CY109311_A/duck/Hunan/2110/2006|2006.285	CY109311	Avian	H6N2	H6	N2	China	EasternAsia	Asia	2006.285	Dom-ans
H6N8_Avian_CY109255_A/duck/Guangxi/2736/2006|2006.534	CY109255	Avian	H6N8	H6	N8	China	EasternAsia	Asia	2006.534	Dom-ans
H6N2_Avian_CY109247_A/duck/Guangxi/2140/2006|2006.452	CY109247	Avian	H6N2	H6	N2	China	EasternAsia	Asia	2006.452	Dom-ans
H6N1_Avian_CY109263_A/duck/Guangxi/3333/2006|2006.704	CY109263	Avian	H6N1	H6	N1	China	EasternAsia	Asia	2006.704	Dom-ans
H6N2_Avian_CY109615_A/duck/Guangxi/1533/2007|2007.285	CY109615	Avian	H6N2	H6	N2	China	EasternAsia	Asia	2007.285	Dom-ans
H10N3_Avian_KP287915_A/migratory_duck/Jiangxi/20960/2008|2008.893	KP287915	Avian	H10N3	H10	N3	China	EasternAsia	Asia	2008.893	Wild-ans-long
H10N8_Avian_KP287931_A/migratory_duck/Jiangxi/593/2005|2005.022	KP287931	Avian	H10N8	H10	N8	China	EasternAsia	Asia	2005.022	Wild-ans-long
H10N8_Avian_KP287923_A/duck/Jiangxi/2039/2005|2005.093	KP287923	Avian	H10N8	H10	N8	China	EasternAsia	Asia	2005.093	Dom-ans
H9N2_Avian_FJ581429_A/chicken/Zhejiang/HJ/2007|2007.500	FJ581429	Avian	H9N2	H9	N2	China	EasternAsia	Asia	2007.5	Dom-gal
H6N2_Avian_HM145694_A/duck/Guangxi/141/2005|2005.500	HM145694	Avian	H6N2	H6	N2	China	EasternAsia	Asia	2005.5	Dom-ans
H6N5_Avian_HM145717_A/duck/Guangxi/1455/2004|2004.500	HM145717	Avian	H6N5	H6	N5	China	EasternAsia	Asia	2004.5	Dom-ans
H6N5_Avian_HM145721_A/duck/Hunan/748/2005|2005.500	HM145721	Avian	H6N5	H6	N5	China	EasternAsia	Asia	2005.5	Dom-ans
H6N2_Avian_HM145696_A/duck/Guangxi/3459/2005|2005.500	HM145696	Avian	H6N2	H6	N2	China	EasternAsia	Asia	2005.5	Dom-ans
H6N2_Avian_CY109303_A/duck/Guizhou/2773/2006|2006.367	CY109303	Avian	H6N2	H6	N2	China	EasternAsia	Asia	2006.367	Dom-ans
H8N4_Avian_EF061121_A/duck/Yangzhou/02/2005|2005.500	EF061121	Avian	H8N4	H8	N4	China	EasternAsia	Asia	2005.5	Dom-ans
H7N3_Avian_KF260738_A/duck/Jiangxi/23005/2009|2009.500	KF260738	Avian	H7N3	H7	N3	China	EasternAsia	Asia	2009.5	Dom-ans
H7N3_Avian_KF260729_A/duck/Jiangxi/8028/2009|2009.500	KF260729	Avian	H7N3	H7	N3	China	EasternAsia	Asia	2009.5	Dom-ans
H7N8_Avian_KF260773_A/duck/Jiangxi/9631/2009|2009.500	KF260773	Avian	H7N8	H7	N8	China	EasternAsia	Asia	2009.5	Dom-ans
H7N6_Avian_KF260740_A/duck/Jiangxi/25134/2009|2009.500	KF260740	Avian	H7N6	H7	N6	China	EasternAsia	Asia	2009.5	Dom-ans
H7N6_Avian_KF260741_A/duck/Jiangxi/25186/2009|2009.500	KF260741	Avian	H7N6	H7	N6	China	EasternAsia	Asia	2009.5	Dom-ans
H10N8_Avian_KP285402_A/chicken/Jiangxi/28113/2013|2013.838	KP285402	Avian	H10N8	H10	N8	China	EasternAsia	Asia	2013.838	Dom-gal
H10N8_Avian_KP286042_A/chicken/Jiangxi/1270/2014|2014.011	KP286042	Avian	H10N8	H10	N8	China	EasternAsia	Asia	2014.011	Dom-gal
H6N2_Avian_KJ200900_A/duck/Hunan/S4386/2009|2009.978	KJ200900	Avian	H6N2	H6	N2	China	EasternAsia	Asia	2009.978	Dom-ans
H4N2_Avian_KU161064_A/goose/Guangdong/S1780/2012|2012.186	KU161064	Avian	H4N2	H4	N2	China	EasternAsia	Asia	2012.186	Dom-ans
H4N2_Avian_KU160873_A/duck/Guangdong/S1123/2012|2012.178	KU160873	Avian	H4N2	H4	N2	China	EasternAsia	Asia	2012.178	Dom-ans
H10N8_Avian_JQ924790_A/duck/Guangdong/E1/2012|2012.025	JQ924790	Avian	H10N8	H10	N8	China	EasternAsia	Asia	2012.025	Dom-ans
H4N2_Avian_KU160888_A/duck/Guangdong/S4040/2011|2011.890	KU160888	Avian	H4N2	H4	N2	China	EasternAsia	Asia	2011.89	Dom-ans
H4N8_Swine_JX151014_A/swine/Guangdong/K4/2011|2011.803	JX151014	Swine	H4N8	H4	N8	China	EasternAsia	Asia	2011.803	Swine
H4N2_Avian_KU160880_A/duck/Guangdong/S1469/2010|2010.175	KU160880	Avian	H4N2	H4	N2	China	EasternAsia	Asia	2010.175	Dom-ans
H4N8_Avian_KU160800_A/chicken/Guangdong/S1010/2010|2010.167	KU160800	Avian	H4N8	H4	N8	China	EasternAsia	Asia	2010.167	Dom-gal
H4N2_Avian_KU161032_A/duck/Jiangxi/S3261/2009|2009.704	KU161032	Avian	H4N2	H4	N2	China	EasternAsia	Asia	2009.704	Dom-ans
H6N6_Swine_JQ815875_A/swine/Yangzhou/080/2009|2009.038	JQ815875	Swine	H6N6	H6	N6	China	EasternAsia	Asia	2009.038	Swine
H6N6_Avian_GU324771_A/duck/Jiangsu/022/2009|2009.038	GU324771	Avian	H6N6	H6	N6	China	EasternAsia	Asia	2009.038	Dom-ans
H6N6_Avian_JF965021_A/duck/Eastern_China/8/2009|2009.285	JF965021	Avian	H6N6	H6	N6	China	EasternAsia	Asia	2009.285	Dom-ans
H6N6_Avian_JF965056_A/duck/Eastern_China/3/2009|2009.038	JF965056	Avian	H6N6	H6	N6	China	EasternAsia	Asia	2009.038	Dom-ans
H6N6_Avian_JF965027_A/duck/Eastern_China/16/2010|2010.285	JF965027	Avian	H6N6	H6	N6	China	EasternAsia	Asia	2010.285	Dom-ans
H6N6_Avian_JF965048_A/goose/Eastern_China/17/2010|2010.285	JF965048	Avian	H6N6	H6	N6	China	EasternAsia	Asia	2010.285	Dom-ans
H3N6_Avian_KC261674_A/duck/Jiangsu/4/2010|2010.200	KC261674	Avian	H3N6	H3	N6	China	EasternAsia	Asia	2010.2	Dom-ans
H6N2_Avian_JF965032_A/duck/Eastern_China/39/2007|2007.200	JF965032	Avian	H6N2	H6	N2	China	EasternAsia	Asia	2007.2	Dom-ans
H6N2_Avian_JF965031_A/duck/Eastern_China/38/2007|2007.200	JF965031	Avian	H6N2	H6	N2	China	EasternAsia	Asia	2007.2	Dom-ans
H6N2_Avian_JF965035_A/duck/Eastern_China/46/2008|2008.285	JF965035	Avian	H6N2	H6	N2	China	EasternAsia	Asia	2008.285	Dom-ans
H4N8_Avian_KY785666_A/duck/Guangdong/DGQTSJ147P/2015|2015.307	KY785666	Avian	H4N8	H4	N8	China	EasternAsia	Asia	2015.307	Dom-ans
H9N2_Avian_CY093085_A/quail/Lebanon/272/2010|2010.619	CY093085	Avian	H9N2	H9	N2	Lebanon	WesternAsia	Asia	2010.619	Dom-gal
H6N2_Avian_KJ200844_A/duck/Hubei/S1366/2009|2009.173	KJ200844	Avian	H6N2	H6	N2	China	EasternAsia	Asia	2009.173	Dom-ans
H6N2_Avian_KJ200884_A/duck/Hunan/S3047/2009|2009.803	KJ200884	Avian	H6N2	H6	N2	China	EasternAsia	Asia	2009.803	Dom-ans
H6N2_Avian_KJ200852_A/duck/Hubei/S1114/2009|2009.173	KJ200852	Avian	H6N2	H6	N2	China	EasternAsia	Asia	2009.173	Dom-ans
H6N6_Avian_KJ200700_A/chicken/Hunan/S3003/2009|2009.778	KJ200700	Avian	H6N6	H6	N6	China	EasternAsia	Asia	2009.778	Dom-gal
H6N6_Avian_KJ200692_A/chicken/Guangxi/S4381/2010|2010.937	KJ200692	Avian	H6N6	H6	N6	China	EasternAsia	Asia	2010.937	Dom-gal
H6N6_Avian_KJ200836_A/duck/Guangxi/S4111/2010|2010.940	KJ200836	Avian	H6N6	H6	N6	China	EasternAsia	Asia	2010.94	Dom-ans
H6N1_Avian_KT266923_A/duck/Guangxi/105/2011|2011.704	KT266923	Avian	H6N1	H6	N1	China	EasternAsia	Asia	2011.704	Dom-ans
H6N2_Avian_KJ200708_A/chicken/Hunan/S4191/2009|2009.885	KJ200708	Avian	H6N2	H6	N2	China	EasternAsia	Asia	2009.885	Dom-gal
H6N6_Avian_KJ200892_A/duck/Hunan/S4273/2010|2010.940	KJ200892	Avian	H6N6	H6	N6	China	EasternAsia	Asia	2010.94	Dom-ans
H6N6_Avian_KJ200644_A/chicken/Guangdong/S1311/2010|2010.167	KJ200644	Avian	H6N6	H6	N6	China	EasternAsia	Asia	2010.167	Dom-gal
H6N2_Avian_KJ200652_A/chicken/Guangdong/S1312/2010|2010.167	KJ200652	Avian	H6N2	H6	N2	China	EasternAsia	Asia	2010.167	Dom-gal
H6N6_Avian_KJ200660_A/chicken/Guangdong/S1414/2010|2010.173	KJ200660	Avian	H6N6	H6	N6	China	EasternAsia	Asia	2010.173	Dom-gal
H6N2_Avian_KJ200740_A/duck/Guangdong/S1328/2010|2010.167	KJ200740	Avian	H6N2	H6	N2	China	EasternAsia	Asia	2010.167	Dom-ans
H6N2_Avian_KJ200932_A/goose/Guangdong/S1384/2010|2010.167	KJ200932	Avian	H6N2	H6	N2	China	EasternAsia	Asia	2010.167	Dom-ans
H6N6_Avian_KJ200908_A/duck/Zhejiang/S1023/2010|2010.167	KJ200908	Avian	H6N6	H6	N6	China	EasternAsia	Asia	2010.167	Dom-ans
H6N6_Avian_KJ200772_A/duck/Guangdong/S1155/2011|2011.184	KJ200772	Avian	H6N6	H6	N6	China	EasternAsia	Asia	2011.184	Dom-ans
H6N6_Avian_KJ200788_A/duck/Guangdong/S3180/2010|2010.781	KJ200788	Avian	H6N6	H6	N6	China	EasternAsia	Asia	2010.781	Dom-ans
H6N6_Avian_KJ200924_A/duck/Zhejiang/S4204/2010|2010.940	KJ200924	Avian	H6N6	H6	N6	China	EasternAsia	Asia	2010.94	Dom-ans
H6N6_Avian_CY110946_A/duck/Hubei/2/2010|2010.386	CY110946	Avian	H6N6	H6	N6	China	EasternAsia	Asia	2010.386	Dom-ans
H6N6_Avian_CY110938_A/duck/Hubei/10/2010|2010.386	CY110938	Avian	H6N6	H6	N6	China	EasternAsia	Asia	2010.386	Dom-ans
H6N2_Avian_LC028093_A/duck/Vietnam/LBM74-c1/2011|2011.929	LC028093	Avian	H6N2	H6	N2	Viet Nam	SouthEasternAsia	Asia	2011.929	Dom-ans
H6N6_Avian_KU143558_A/turtledove/Wuhan/HKBJ62/2015|2015.038	KU143558	Avian	H6N6	H6	N6	China	EasternAsia	Asia	2015.038	Wild-other
H6N6_Avian_LC028085_A/muscovy_duck/Vietnam/LBM69/2011|2011.929	LC028085	Avian	H6N6	H6	N6	Viet Nam	SouthEasternAsia	Asia	2011.929	Dom-ans
H6N2_Avian_KT266995_A/duck/Guangxi/132/2013|2013.195	KT266995	Avian	H6N2	H6	N2	China	EasternAsia	Asia	2013.195	Dom-ans
H6N6_Avian_AB983227_A/duck/Vietnam/LBM678/2014|2014.422	AB983227	Avian	H6N6	H6	N6	Viet Nam	SouthEasternAsia	Asia	2014.422	Dom-ans
H6N6_Avian_LC028165_A/muscovy_duck/Vietnam/LBM601/2014|2014.277	LC028165	Avian	H6N6	H6	N6	Viet Nam	SouthEasternAsia	Asia	2014.277	Dom-ans
H6N6_Avian_KP285306_A/duck/Jiangxi/10304/2013|2013.186	KP285306	Avian	H6N6	H6	N6	China	EasternAsia	Asia	2013.186	Dom-ans
H6N6_Avian_KT267019_A/pigeon/Guangxi/161/2014|2014.205	KT267019	Avian	H6N6	H6	N6	China	EasternAsia	Asia	2014.205	Wild-other
H6N6_Avian_KT267027_A/pigeon/Guangxi/164/2014|2014.282	KT267027	Avian	H6N6	H6	N6	China	EasternAsia	Asia	2014.282	Wild-other
H6N6_Avian_CY146617_A/duck/Hunan/S1661/2012|2012.225	CY146617	Avian	H6N6	H6	N6	China	EasternAsia	Asia	2012.225	Dom-ans
H6N6_Avian_JF965053_A/chicken/Eastern_China/49/2010|2010.619	JF965053	Avian	H6N6	H6	N6	China	EasternAsia	Asia	2010.619	Dom-gal
H6N2_Avian_KT423124_A/chicken/Zhejiang/77025/2014|2014.534	KT423124	Avian	H6N2	H6	N2	China	EasternAsia	Asia	2014.534	Dom-gal
H6N2_Avian_KT423123_A/chicken/Zhejiang/77024/2014|2014.534	KT423123	Avian	H6N2	H6	N2	China	EasternAsia	Asia	2014.534	Dom-gal
H6N2_Avian_HM145699_A/chicken/Hunan/989/2005|2005.500	HM145699	Avian	H6N2	H6	N2	China	EasternAsia	Asia	2005.5	Dom-gal
H6N2_Avian_HM145698_A/duck/Hunan/908/2005|2005.500	HM145698	Avian	H6N2	H6	N2	China	EasternAsia	Asia	2005.5	Dom-ans
H6N8_Avian_CY109319_A/duck/Hunan/4056/2006|2006.619	CY109319	Avian	H6N8	H6	N8	China	EasternAsia	Asia	2006.619	Dom-ans
H6N2_Avian_HM145681_A/duck/Shantou/5808/2005|2005.500	HM145681	Avian	H6N2	H6	N2	China	EasternAsia	Asia	2005.5	Dom-ans
H6N2_Avian_CY109703_A/duck/Jiangxi/7348/2007|2007.953	CY109703	Avian	H6N2	H6	N2	China	EasternAsia	Asia	2007.953	Dom-ans
H6N2_Avian_CY109695_A/duck/Jiangxi/5178/2007|2007.871	CY109695	Avian	H6N2	H6	N2	China	EasternAsia	Asia	2007.871	Dom-ans
H6N2_Avian_JX297576_A/duck/Guangxi/GXd-3/2009|2009.633	JX297576	Avian	H6N2	H6	N2	China	EasternAsia	Asia	2009.633	Dom-ans
H6N6_Avian_KT266915_A/duck/Guangxi/058/2010|2010.266	KT266915	Avian	H6N6	H6	N6	China	EasternAsia	Asia	2010.266	Dom-ans
H6N2_Avian_CY109743_A/duck/Shantou/1080/2007|2007.452	CY109743	Avian	H6N2	H6	N2	China	EasternAsia	Asia	2007.452	Dom-ans
H6N2_Avian_CY110323_A/duck/Shantou/9414/2006|2006.367	CY110323	Avian	H6N2	H6	N2	China	EasternAsia	Asia	2006.367	Dom-ans
H6N6_Avian_CY110411_A/duck/Shantou/17081/2006|2006.704	CY110411	Avian	H6N6	H6	N6	China	EasternAsia	Asia	2006.704	Dom-ans
H6N2_Avian_KJ200820_A/duck/Guangdong/S4192/2008|2008.770	KJ200820	Avian	H6N2	H6	N2	China	EasternAsia	Asia	2008.77	Dom-ans
H6N6_Avian_KJ200764_A/duck/Guangdong/S1663/2009|2009.173	KJ200764	Avian	H6N6	H6	N6	China	EasternAsia	Asia	2009.173	Dom-ans
H6N2_Avian_KJ200756_A/duck/Guangdong/S1566/2009|2009.173	KJ200756	Avian	H6N2	H6	N2	China	EasternAsia	Asia	2009.173	Dom-ans
H6N6_Avian_CY109751_A/duck/Shantou/1240/2007|2007.534	CY109751	Avian	H6N6	H6	N6	China	EasternAsia	Asia	2007.534	Dom-ans
H6N6_Avian_KJ200940_A/goose/Guangdong/S4362/2009|2009.978	KJ200940	Avian	H6N6	H6	N6	China	EasternAsia	Asia	2009.978	Dom-ans
H6N6_Avian_KU050740_A/chicken/Zhejiang/110102/2015|2015.025	KU050740	Avian	H6N6	H6	N6	China	EasternAsia	Asia	2015.025	Dom-gal
H6N6_Avian_CY109527_A/duck/Fujian/3796/2006|2006.285	CY109527	Avian	H6N6	H6	N6	China	EasternAsia	Asia	2006.285	Dom-ans
H6N6_Avian_CY110587_A/duck/Fujian/1641/2006|2006.123	CY110587	Avian	H6N6	H6	N6	China	EasternAsia	Asia	2006.123	Dom-ans
H6N2_Avian_CY109535_A/duck/Fujian/4276/2006|2006.367	CY109535	Avian	H6N2	H6	N2	China	EasternAsia	Asia	2006.367	Dom-ans
H6N2_Avian_HM145713_A/duck/Fujian/8719/2005|2005.500	HM145713	Avian	H6N2	H6	N2	China	EasternAsia	Asia	2005.5	Dom-ans
H6N2_Avian_CY109479_A/duck/Fujian/416/2006|2006.038	CY109479	Avian	H6N2	H6	N2	China	EasternAsia	Asia	2006.038	Dom-ans
H6N2_Avian_HM145687_A/duck/Shantou/13468/2005|2005.500	HM145687	Avian	H6N2	H6	N2	China	EasternAsia	Asia	2005.5	Dom-ans
H6N2_Avian_CY109439_A/duck/Shantou/10776/2006|2006.452	CY109439	Avian	H6N2	H6	N2	China	EasternAsia	Asia	2006.452	Dom-ans
H6N6_Avian_HM050396_A/Muscovy_duck/Fujian/FZ01/2008|2008.205	HM050396	Avian	H6N6	H6	N6	China	EasternAsia	Asia	2008.205	Dom-ans
H6N6_Avian_CY109911_A/duck/Fujian/8320/2007|2007.953	CY109911	Avian	H6N6	H6	N6	China	EasternAsia	Asia	2007.953	Dom-ans
H6N2_Avian_CY109871_A/duck/Fujian/5744/2007|2007.786	CY109871	Avian	H6N2	H6	N2	China	EasternAsia	Asia	2007.786	Dom-ans
H6N6_Avian_CY109831_A/duck/Fujian/3264/2007|2007.619	CY109831	Avian	H6N6	H6	N6	China	EasternAsia	Asia	2007.619	Dom-ans
H6N6_Avian_KJ200828_A/duck/Guangdong/S4251/2010|2010.940	KJ200828	Avian	H6N6	H6	N6	China	EasternAsia	Asia	2010.94	Dom-ans
H6N2_Avian_HM145596_A/duck/Shantou/2167/2001|2001.500	HM145596	Avian	H6N2	H6	N2	China	EasternAsia	Asia	2001.5	Dom-ans
H6N2_Avian_HM145642_A/duck/Shantou/2450/2002|2002.500	HM145642	Avian	H6N2	H6	N2	China	EasternAsia	Asia	2002.5	Dom-ans
H6N2_Avian_HM145701_A/duck/Fujian/420/2005|2005.500	HM145701	Avian	H6N2	H6	N2	China	EasternAsia	Asia	2005.5	Dom-ans
H6N2_Avian_DQ376901_A/duck/Kingmen/E322/04|2004.500	DQ376901	Avian	H6N2	H6	N2	Taiwan	EasternAsia	Asia	2004.5	Dom-ans
H6N2_Avian_HM145583_A/duck/Shantou/1252/2000|2000.500	HM145583	Avian	H6N2	H6	N2	China	EasternAsia	Asia	2000.5	Dom-ans
H6N6_Avian_CY109727_A/duck/Shantou/358/2007|2007.367	CY109727	Avian	H6N6	H6	N6	China	EasternAsia	Asia	2007.367	Dom-ans
H6N2_Avian_JF965052_A/chicken/Eastern_China/45/2007|2007.452	JF965052	Avian	H6N2	H6	N2	China	EasternAsia	Asia	2007.452	Dom-gal
H6N2_Avian_JF965050_A/chicken/Eastern_China/43/2007|2007.452	JF965050	Avian	H6N2	H6	N2	China	EasternAsia	Asia	2007.452	Dom-gal
H5N6_Avian_LC274970_A/northern_goshawk/Mie/2412C007/2016|2016.951	LC274970	Avian	H5N6	H5	N6	Japan	EasternAsia	Asia	2016.951	Wild-other
H5N6_Avian_LC317075_A/peregrine_falcon/Hokkaido/X7/2016|2016.948	LC317075	Avian	H5N6	H5	N6	Japan	EasternAsia	Asia	2016.948	Wild-other
H5N6_Avian_LC318845_A/coot/Iwate/13/2016|2016.973	LC318845	Avian	H5N6	H5	N6	Japan	EasternAsia	Asia	2016.973	Wild-other
H5N6_Avian_LC318652_A/grey-faced_buzzard/Aomori/10/2016|2016.989	LC318652	Avian	H5N6	H5	N6	Japan	EasternAsia	Asia	2016.989	Wild-other
H5N6_Avian_LC314507_A/black-headed_gull/Ibaraki/0803-194/2016|2016.926	LC314507	Avian	H5N6	H5	N6	Japan	EasternAsia	Asia	2016.926	Wild-other
H5N6_Avian_LC276842_A/peregrine_falcon/Niigata/15/2016|2016.915	LC276842	Avian	H5N6	H5	N6	Japan	EasternAsia	Asia	2016.915	Wild-other
H5N6_Avian_LC274899_A/snowy_owl/Akita/0051D008/2016|2016.893	LC274899	Avian	H5N6	H5	N6	Japan	EasternAsia	Asia	2016.893	Wild-other
H5N6_Avian_LC274907_A/snowy_owl/Akita/0051D010-4/2016|2016.893	LC274907	Avian	H5N6	H5	N6	Japan	EasternAsia	Asia	2016.893	Wild-other
H5N6_Avian_LC276800_A/chicken/Miyazaki/21/2016|2016.967	LC276800	Avian	H5N6	H5	N6	Japan	EasternAsia	Asia	2016.967	Dom-gal
H5N6_Avian_LC308994_A/eastern_buzzard/Oita/4401F005/2017|2017.030	LC308994	Avian	H5N6	H5	N6	Japan	EasternAsia	Asia	2017.03	Wild-other
H5N6_Avian_KY576131_A/common_teal/Korea/W559/2017|2017.008	KY576131	Avian	H5N6	H5	N6	South Korea	EasternAsia	Asia	2017.008	Wild-ans-long
H5N6_Avian_LC276808_A/chicken/Kumamoto/45/2016|2016.984	LC276808	Avian	H5N6	H5	N6	Japan	EasternAsia	Asia	2016.984	Dom-gal
H5N6_Avian_LC318917_A/peregrine_falcon/Niigata/12/2017|2017.000	LC318917	Avian	H5N6	H5	N6	Japan	EasternAsia	Asia	2017	Wild-other
H5N6_Avian_LC276866_A/peregrine_falcon/Gifu/2102A008/2017|2017.148	LC276866	Avian	H5N6	H5	N6	Japan	EasternAsia	Asia	2017.148	Wild-other
H5N6_Avian_LC316680_A/tundra_swan/Niigata/1511C003/2016|2016.904	LC316680	Avian	H5N6	H5	N6	Japan	EasternAsia	Asia	2016.904	Wild-ans-long
H5N6_Avian_LC275010_A/coot/Shiga/2501T010/2017|2017.008	LC275010	Avian	H5N6	H5	N6	Japan	EasternAsia	Asia	2017.008	Wild-other
H5N6_Avian_LC314555_A/black-headed_gull/Hyogo/2801E009/2017|2017.047	LC314555	Avian	H5N6	H5	N6	Japan	EasternAsia	Asia	2017.047	Wild-other
H5N6_Avian_LC279861_A/muscovy_duck/Quang_Ninh/254/2016|2016.170	LC279861	Avian	H5N6	H5	N6	Viet Nam	SouthEasternAsia	Asia	2016.17	Dom-ans
H5N6_Avian_LC279761_A/muscovy_duck/Vietnam/LBM809/2015|2015.858	LC279761	Avian	H5N6	H5	N6	Viet Nam	SouthEasternAsia	Asia	2015.858	Dom-ans
H5N6_Avian_KX151173_A/Pavo_cristatus/Jiangxi/JA1/2016|2016.156	KX151173	Avian	H5N6	H5	N6	China	EasternAsia	Asia	2016.156	Wild-other
H5N6_Avian_MF182411_A/goose/Guangdong/QY01/2016|2016.803	MF182411	Avian	H5N6	H5	N6	China	EasternAsia	Asia	2016.803	Dom-ans
H5N6_Avian_MF960030_A/duck/Anhui/S4/2016|2016.022	MF960030	Avian	H5N6	H5	N6	China	EasternAsia	Asia	2016.022	Dom-ans
H5N6_Avian_KT454952_A/Syrrhaptes_paradoxus/Guangdong/ZH283/2015|2015.137	KT454952	Avian	H5N6	H5	N6	China	EasternAsia	Asia	2015.137	Wild-other
H5N6_Avian_LC028197_A/duck/Vietnam/LBM752/2014|2014.781	LC028197	Avian	H5N6	H5	N6	Viet Nam	SouthEasternAsia	Asia	2014.781	Dom-ans
H5N6_Avian_KX638404_A/peregrine_falcon/HK/4955/2015|2015.271	KX638404	Avian	H5N6	H5	N6	Hong Kong	EasternAsia	Asia	2015.271	Wild-other
H6N6_Avian_KY415901_A/duck/Ganzhou/GZ151/2016|2016.071	KY415901	Avian	H6N6	H6	N6	China	EasternAsia	Asia	2016.071	Dom-ans
H5N6_Avian_MF960028_A/goose/Yangzhou/YZ587/2016|2016.381	MF960028	Avian	H5N6	H5	N6	China	EasternAsia	Asia	2016.381	Dom-ans
H5N6_Avian_LC208494_A/chicken/Japan/AQ-HE144/2015|2015.899	LC208494	Avian	H5N6	H5	N6	Japan	EasternAsia	Asia	2015.899	Dom-gal
H6N6_Avian_KY056268_A/chicken/Zhejiang/234/2016|2016.082	KY056268	Avian	H6N6	H6	N6	China	EasternAsia	Asia	2016.082	Dom-gal
H5N2_Avian_KY056264_A/chicken/Zhejiang/194/2016|2016.082	KY056264	Avian	H5N2	H5	N2	China	EasternAsia	Asia	2016.082	Dom-gal
H6N6_Avian_LC042078_A/duck/Yamagata/061004/2014|2014.805	LC042078	Avian	H6N6	H6	N6	Japan	EasternAsia	Asia	2014.805	Dom-ans
H6N2_Avian_KT423128_A/duck/Zhejiang/727042/2014|2014.534	KT423128	Avian	H6N2	H6	N2	China	EasternAsia	Asia	2014.534	Dom-ans
H6N6_Avian_KU050743_A/chicken/Zhejiang/514158/2015|2015.364	KU050743	Avian	H6N6	H6	N6	China	EasternAsia	Asia	2015.364	Dom-gal
H5N2_Avian_KX602678_A/chicken/Zhejiang/514135/2015|2015.364	KX602678	Avian	H5N2	H5	N2	China	EasternAsia	Asia	2015.364	Dom-gal
H6N6_Avian_MG198955_A/duck/Fujian/SD099/2017|2017.200	MG198955	Avian	H6N6	H6	N6	China	EasternAsia	Asia	2017.2	Dom-ans
H6N6_Avian_MG198954_A/duck/Fujian/SD086/2017|2017.200	MG198954	Avian	H6N6	H6	N6	China	EasternAsia	Asia	2017.2	Dom-ans
H6N6_Avian_KJ781232_A/duck/Guangdong/C120/2011|2011.500	KJ781232	Avian	H6N6	H6	N6	China	EasternAsia	Asia	2011.5	Dom-ans
H6N6_Avian_KU762356_A/duck/Guizhou/013/2014|2014.778	KU762356	Avian	H6N6	H6	N6	China	EasternAsia	Asia	2014.778	Dom-ans
H6N6_Avian_JX304777_A/duck/Guangxi/GXd-7/2011|2011.036	JX304777	Avian	H6N6	H6	N6	China	EasternAsia	Asia	2011.036	Dom-ans
H6N6_Avian_KJ200916_A/duck/Zhejiang/S1134/2011|2011.184	KJ200916	Avian	H6N6	H6	N6	China	EasternAsia	Asia	2011.184	Dom-ans
H6N6_Avian_KJ200684_A/chicken/Guangxi/S4029/2010|2010.937	KJ200684	Avian	H6N6	H6	N6	China	EasternAsia	Asia	2010.937	Dom-gal
H6N5_Avian_JX293566_A/duck/Guangxi/GXd-1/2009|2009.904	JX293566	Avian	H6N5	H6	N5	China	EasternAsia	Asia	2009.904	Dom-ans
H6N2_Avian_KJ200668_A/chicken/Guangdong/S1453/2010|2010.173	KJ200668	Avian	H6N2	H6	N2	China	EasternAsia	Asia	2010.173	Dom-gal
H6N2_Avian_KT266947_A/goose/Guangxi/115/2012|2012.244	KT266947	Avian	H6N2	H6	N2	China	EasternAsia	Asia	2012.244	Dom-ans
H6N2_Avian_KT266963_A/duck/Guangxi/121/2012|2012.575	KT266963	Avian	H6N2	H6	N2	China	EasternAsia	Asia	2012.575	Dom-ans
H6N2_Avian_KT266955_A/chicken/Guangxi/121/2012|2012.575	KT266955	Avian	H6N2	H6	N2	China	EasternAsia	Asia	2012.575	Dom-gal
H6N2_Avian_KT266931_A/goose/Guangxi/105/2011|2011.704	KT266931	Avian	H6N2	H6	N2	China	EasternAsia	Asia	2011.704	Dom-ans
H6N6_Avian_CY109623_A/duck/Guangxi/2281/2007|2007.452	CY109623	Avian	H6N6	H6	N6	China	EasternAsia	Asia	2007.452	Dom-ans
H6N6_Avian_JX304753_A/duck/Guangxi/GXd-4/2009|2009.868	JX304753	Avian	H6N6	H6	N6	China	EasternAsia	Asia	2009.868	Dom-ans
H6N6_Avian_KT266987_A/chicken/Guangxi/129/2013|2013.134	KT266987	Avian	H6N6	H6	N6	China	EasternAsia	Asia	2013.134	Dom-gal
H6N2_Avian_KT267003_A/goose/Guangxi/158/2013|2013.978	KT267003	Avian	H6N2	H6	N2	China	EasternAsia	Asia	2013.978	Dom-ans
H6N6_Avian_KU050734_A/chicken/Zhejiang/727009/2014|2014.567	KU050734	Avian	H6N6	H6	N6	China	EasternAsia	Asia	2014.567	Dom-gal
H6N2_Avian_KT423127_A/duck/Zhejiang/727038/2014|2014.534	KT423127	Avian	H6N2	H6	N2	China	EasternAsia	Asia	2014.534	Dom-ans
H6N6_Avian_KU050738_A/chicken/Zhejiang/727028/2014|2014.567	KU050738	Avian	H6N6	H6	N6	China	EasternAsia	Asia	2014.567	Dom-gal
H3N2_Avian_JX175250_A/duck/Guangdong/W12/2011|2011.973	JX175250	Avian	H3N2	H3	N2	China	EasternAsia	Asia	2011.973	Dom-ans
H6N8_Avian_KT266939_A/duck/Guangxi/113/2012|2012.203	KT266939	Avian	H6N8	H6	N8	China	EasternAsia	Asia	2012.203	Dom-ans
H6N1_Avian_AJ410499_A/quail/Hong_Kong/SF595/00|2000.500	AJ410499	Avian	H6N1	H6	N1	Hong Kong	EasternAsia	Asia	2000.5	Dom-gal
H6N1_Avian_AJ410495_A/pheasant/Hong_Kong/SH39/99|1999.500	AJ410495	Avian	H6N1	H6	N1	Hong Kong	EasternAsia	Asia	1999.5	Dom-gal
H9N2_Avian_KY785900_A/quail/Hong_Kong/G1/1997|1997.500	KY785900	Avian	H9N2	H9	N2	Hong Kong	EasternAsia	Asia	1997.5	Dom-gal
H9N2_Avian_EU081871_A/chicken/Guangxi/4/1999|1999.500	EU081871	Avian	H9N2	H9	N2	China	EasternAsia	Asia	1999.5	Dom-gal
H9N2_Avian_DQ064555_A/chicken/Heilongjiang/35/00|2000.500	DQ064555	Avian	H9N2	H9	N2	China	EasternAsia	Asia	2000.5	Dom-gal
H9N2_Avian_DQ064552_A/chicken/Guangxi/10/99|1999.500	DQ064552	Avian	H9N2	H9	N2	China	EasternAsia	Asia	1999.5	Dom-gal
H9N2_Avian_DQ064557_A/chicken/Henan/26/00|2000.500	DQ064557	Avian	H9N2	H9	N2	China	EasternAsia	Asia	2000.5	Dom-gal
H9N2_Human_AJ404630_A/Hong_Kong/1073/99|1999.500	AJ404630	Human	H9N2	H9	N2	Hong Kong	EasternAsia	Asia	1999.5	Human
H6N1_Avian_AJ410501_A/chukka/Hong_Kong/FY295/00|2000.500	AJ410501	Avian	H6N1	H6	N1	Hong Kong	EasternAsia	Asia	2000.5	Wild-other
H9N2_Avian_AB049153_A/parakeet/Chiba/1/97|1997.500	AB049153	Avian	H9N2	H9	N2	Japan	EasternAsia	Asia	1997.5	Wild-other
H9N2_Avian_AB049154_A/parakeet/Narita/92A/98|1998.500	AB049154	Avian	H9N2	H9	N2	Japan	EasternAsia	Asia	1998.5	Wild-other
H6N1_Avian_AJ410496_A/quail/Hong_Kong/1721-20/99|1999.500	AJ410496	Avian	H6N1	H6	N1	Hong Kong	EasternAsia	Asia	1999.5	Dom-gal
H9N2_Avian_DQ064551_A/chicken/Guangdong/6/97|1997.500	DQ064551	Avian	H9N2	H9	N2	China	EasternAsia	Asia	1997.5	Dom-gal
H9N2_Avian_DQ064569_A/chicken/Shenzhen/9/97|1997.500	DQ064569	Avian	H9N2	H9	N2	China	EasternAsia	Asia	1997.5	Dom-gal
H9N2_Avian_KF188363_A/chicken/Hong_Kong/G9/1997|1997.500	KF188363	Avian	H9N2	H9	N2	Hong Kong	EasternAsia	Asia	1997.5	Dom-gal
H9N2_Human_KX867846_A/Guangdong/W1/2004|2004.466	KX867846	Human	H9N2	H9	N2	China	EasternAsia	Asia	2004.466	Human
H6N1_Avian_HM145575_A/duck/Shantou/1275/2004|2004.500	HM145575	Avian	H6N1	H6	N1	China	EasternAsia	Asia	2004.5	Dom-ans
H9N2_Avian_AB753174_A/Chinese_Hwamei/Vietnam/38/2006|2006.953	AB753174	Avian	H9N2	H9	N2	Viet Nam	SouthEasternAsia	Asia	2006.953	Wild-other
H9N2_Avian_KU042095_A/quail/Zhejiang/2A4/2013|2013.789	KU042095	Avian	H9N2	H9	N2	China	EasternAsia	Asia	2013.789	Dom-gal
H9N2_Human_KF188313_A/Hong_Kong/33982/2009|2009.500	KF188313	Human	H9N2	H9	N2	Hong Kong	EasternAsia	Asia	2009.5	Human
H9N2_Avian_KF768206_A/Chinese_francolin/Guangxi/B7/2010|2010.353	KF768206	Avian	H9N2	H9	N2	China	EasternAsia	Asia	2010.353	Wild-other
H2N9_Avian_CY117202_A/Duck/Nanchang/2-0485/2000|2000.129	CY117202	Avian	H2N9	H2	N9	China	EasternAsia	Asia	2000.129	Dom-ans
H2N9_Avian_CY005437_A/duck/Nanchang/2-0486/2000|2000.129	CY005437	Avian	H2N9	H2	N9	China	EasternAsia	Asia	2000.129	Dom-ans
H7N6_Avian_AB538473_A/quail/Aichi/6/2009|2009.200	AB538473	Avian	H7N6	H7	N6	Japan	EasternAsia	Asia	2009.2	Dom-gal
H7N6_Avian_AB538472_A/quail/Aichi/5/2009|2009.200	AB538472	Avian	H7N6	H7	N6	Japan	EasternAsia	Asia	2009.2	Dom-gal
H9N2_Swine_KX421147_A/swine/Yantai/16/2012|2012.721	KX421147	Swine	H9N2	H9	N2	China	EasternAsia	Asia	2012.721	Swine
H9N2_Avian_JX094853_A/chicken/Korea/01310/2001|2001.500	JX094853	Avian	H9N2	H9	N2	South Korea	EasternAsia	Asia	2001.5	Dom-gal
H9N2_Avian_GU053193_A/chicken/Korea/MS96-CE6/1996|1996.500	GU053193	Avian	H9N2	H9	N2	South Korea	EasternAsia	Asia	1996.5	Dom-gal
H9N2_Avian_HQ871939_A/chicken/Korea/GH2/2007|2007.896	HQ871939	Avian	H9N2	H9	N2	South Korea	EasternAsia	Asia	2007.896	Dom-gal
H9N2_Avian_EU662960_A/chicken/Korea/S21/2004|2004.500	EU662960	Avian	H9N2	H9	N2	South Korea	EasternAsia	Asia	2004.5	Dom-gal
H5N6_Avian_KP765793_A/duck/Guangzhou/41227/2014|2014.978	KP765793	Avian	H5N6	H5	N6	China	EasternAsia	Asia	2014.978	Dom-ans
H5N2_Avian_JX570859_A/little_grebe/Xianghai/429/2011|2011.786	JX570859	Avian	H5N2	H5	N2	China	EasternAsia	Asia	2011.786	Wild-other
H9N2_Avian_EF492425_A/chicken/Israel/1808/2004|2004.500	EF492425	Avian	H9N2	H9	N2	Israel	WesternAsia	Asia	2004.5	Dom-gal
H9N2_Avian_MF673324_A/chicken/Jordan/45/2004|2004.315	MF673324	Avian	H9N2	H9	N2	Jordan	WesternAsia	Asia	2004.315	Dom-gal
H9N2_Avian_EF492420_A/chicken/Israel/1376/2003|2003.500	EF492420	Avian	H9N2	H9	N2	Israel	WesternAsia	Asia	2003.5	Dom-gal
H9N2_Avian_EF492426_A/chicken/Israel/1953/2004|2004.500	EF492426	Avian	H9N2	H9	N2	Israel	WesternAsia	Asia	2004.5	Dom-gal
H9N2_Avian_MF673340_A/chicken/Jordan/12/2003|2003.879	MF673340	Avian	H9N2	H9	N2	Jordan	WesternAsia	Asia	2003.879	Dom-gal
H9N2_Avian_MF673300_A/chicken/Jordan/55/2004|2004.315	MF673300	Avian	H9N2	H9	N2	Jordan	WesternAsia	Asia	2004.315	Dom-gal
H9N2_Avian_EF492403_A/chicken/Israel/178/2006|2006.500	EF492403	Avian	H9N2	H9	N2	Israel	WesternAsia	Asia	2006.5	Dom-gal
H9N2_Avian_MF673332_A/chicken/Jordan/88/2005|2005.126	MF673332	Avian	H9N2	H9	N2	Jordan	WesternAsia	Asia	2005.126	Dom-gal
H9N2_Avian_EF492404_A/chicken/Israel/282/2005|2005.500	EF492404	Avian	H9N2	H9	N2	Israel	WesternAsia	Asia	2005.5	Dom-gal
H9N2_Avian_MF673348_A/chicken/Jordan/56/2003|2003.173	MF673348	Avian	H9N2	H9	N2	Jordan	WesternAsia	Asia	2003.173	Dom-gal
H9N2_Avian_EF492413_A/chicken/Israel/853/2005|2005.500	EF492413	Avian	H9N2	H9	N2	Israel	WesternAsia	Asia	2005.5	Dom-gal
H9N2_Avian_GQ140270_A/turkey/Israel/689/2008|2008.285	GQ140270	Avian	H9N2	H9	N2	Israel	WesternAsia	Asia	2008.285	Dom-gal
H9N2_Avian_GQ140275_A/chicken/Israel/951/2007|2007.918	GQ140275	Avian	H9N2	H9	N2	Israel	WesternAsia	Asia	2007.918	Dom-gal
H9N2_Avian_GQ140273_A/chicken/Israel/869/2007|2007.841	GQ140273	Avian	H9N2	H9	N2	Israel	WesternAsia	Asia	2007.841	Dom-gal
H9N2_Avian_GQ140266_A/chicken/Israel/184/2009|2009.123	GQ140266	Avian	H9N2	H9	N2	Israel	WesternAsia	Asia	2009.123	Dom-gal
H9N2_Avian_JQ254961_A/chicken/Israel/32/2009|2009.038	JQ254961	Avian	H9N2	H9	N2	Israel	WesternAsia	Asia	2009.038	Dom-gal
H9N2_Avian_GQ140264_A/chicken/Israel/54/2008|2008.414	GQ140264	Avian	H9N2	H9	N2	Israel	WesternAsia	Asia	2008.414	Dom-gal
H9N2_Avian_JQ254971_A/chicken/Israel/1067/2010|2010.786	JQ254971	Avian	H9N2	H9	N2	Israel	WesternAsia	Asia	2010.786	Dom-gal
H9N2_Avian_JQ254981_A/chicken/Israel/1184/2010|2010.871	JQ254981	Avian	H9N2	H9	N2	Israel	WesternAsia	Asia	2010.871	Dom-gal
H9N2_Avian_EF492410_A/chicken/Israel/786/2001|2001.500	EF492410	Avian	H9N2	H9	N2	Israel	WesternAsia	Asia	2001.5	Dom-gal
H9N2_Avian_EF492412_A/turkey/Israel/810/2001|2001.500	EF492412	Avian	H9N2	H9	N2	Israel	WesternAsia	Asia	2001.5	Dom-gal
H9N2_Avian_EF492408_A/turkey/Israel/619/2002|2002.500	EF492408	Avian	H9N2	H9	N2	Israel	WesternAsia	Asia	2002.5	Dom-gal
H9N2_Avian_EF492417_A/turkey/Israel/1013/2002|2002.500	EF492417	Avian	H9N2	H9	N2	Israel	WesternAsia	Asia	2002.5	Dom-gal
H9N2_Avian_EF492421_A/ostrich/Eshkol/1436/2003|2003.827	EF492421	Avian	H9N2	H9	N2	Israel	WesternAsia	Asia	2003.827	Wild-other
H9N2_Avian_EF492418_A/turkey/Israel/1209/2003|2003.500	EF492418	Avian	H9N2	H9	N2	Israel	WesternAsia	Asia	2003.5	Dom-gal
H9N2_Avian_EF492428_A/chicken/Israel/90658/2000|2000.500	EF492428	Avian	H9N2	H9	N2	Israel	WesternAsia	Asia	2000.5	Dom-gal
H9N2_Avian_KF881391_A/chicken/Egypt/S5018D/2012|2012.227	KF881391	Avian	H9N2	H9	N2	Egypt	NorthernAfrica	Africa	2012.227	Dom-gal
H9N2_Avian_KF881449_A/chicken/Egypt/D4905B/2012|2012.192	KF881449	Avian	H9N2	H9	N2	Egypt	NorthernAfrica	Africa	2012.192	Dom-gal
H9N2_Avian_CY126239_A/chicken/El_Fayoum/CAI25/2011|2011.000	CY126239	Avian	H9N2	H9	N2	Egypt	NorthernAfrica	Africa	2011	Dom-gal
H9N2_Avian_KF881367_A/chicken/Egypt/D7663C/2013|2013.268	KF881367	Avian	H9N2	H9	N2	Egypt	NorthernAfrica	Africa	2013.268	Dom-gal
H9N2_Avian_KX000706_A/chicken/Egypt/F10993B/2015|2015.321	KX000706	Avian	H9N2	H9	N2	Egypt	NorthernAfrica	Africa	2015.321	Dom-gal
H9N2_Avian_JX273136_A/chicken/Egypt/S4456B/2011|2011.986	JX273136	Avian	H9N2	H9	N2	Egypt	NorthernAfrica	Africa	2011.986	Dom-gal
H9N2_Avian_KF881615_A/chicken/Egypt/D7099/2013|2013.041	KF881615	Avian	H9N2	H9	N2	Egypt	NorthernAfrica	Africa	2013.041	Dom-gal
H9N2_Avian_KX000804_A/duck/Egypt/C9787/2014|2014.255	KX000804	Avian	H9N2	H9	N2	Egypt	NorthernAfrica	Africa	2014.255	Dom-ans
H9N2_Avian_KX000784_A/quail/Egypt/D10105/2014|2014.630	KX000784	Avian	H9N2	H9	N2	Egypt	NorthernAfrica	Africa	2014.63	Dom-gal
H9N2_Avian_KX000752_A/chicken/Egypt/Q10429E/2014|2014.948	KX000752	Avian	H9N2	H9	N2	Egypt	NorthernAfrica	Africa	2014.948	Dom-gal
H6N2_Avian_CY060436_A/whitefronted_goose/Netherlands/2/1999|1999.164	CY060436	Avian	H6N2	H6	N2	Netherlands	WesternEurope	Europe	1999.164	Wild-ans-long
H2N2_Avian_EU735817_A/chicken/PA/298101-4/2004|2004.500	EU735817	Avian	H2N2	H2	N2	USA	NorthernAmerica	America	2004.5	Dom-gal
H5N3_Avian_GQ227557_A/duck/Altai/1285/1991|1991.619	GQ227557	Avian	H5N3	H5	N3	Russia	EasternEurope	Europe	1991.619	Dom-ans
H7N1_Avian_AB473548_A/duck/Mongolia/47/2001|2001.500	AB473548	Avian	H7N1	H7	N1	Mongolia	EasternAsia	Asia	2001.5	Dom-ans
H1N1_Avian_CY091589_A/duck/Shimane/188/1999|1999.500	CY091589	Avian	H1N1	H1	N1	Japan	EasternAsia	Asia	1999.5	Dom-ans
H5N2_Avian_EU249545_A/duck/Malaysia/F118-08-04/2004|2004.500	EU249545	Avian	H5N2	H5	N2	Malaysia	SouthEasternAsia	Asia	2004.5	Dom-ans
H5N2_Avian_CY022084_A/poultry/Italy/367/1997|1997.500	CY022084	Avian	H5N2	H5	N2	Italy	SouthernEurope	Europe	1997.5	Dom-gal
H5N2_Avian_CY018956_A/poultry/Italy/382/1997|1997.500	CY018956	Avian	H5N2	H5	N2	Italy	SouthernEurope	Europe	1997.5	Dom-gal
H3N8_Avian_MF146340_A/common_teal/Netherlands/07/2000|2000.893	MF146340	Avian	H3N8	H3	N8	Netherlands	WesternEurope	Europe	2000.893	Wild-ans-long
H5N9_Avian_EU743142_A/emu/NY/12716/1994|1994.500	EU743142	Avian	H5N9	H5	N9	USA	NorthernAmerica	America	1994.5	Wild-other
H5N2_Avian_CY021388_A/turkey/Italy/1980|1980.500	CY021388	Avian	H5N2	H5	N2	Italy	SouthernEurope	Europe	1980.5	Dom-gal
H7N7_Avian_KJ889436_A/turkey/England/647/1977|1977.500	KJ889436	Avian	H7N7	H7	N7	United Kingdom	NorthernEurope	Europe	1977.5	Dom-gal
H6N1_Avian_CY005612_A/chicken/Hong_Kong/17/1977|1977.500	CY005612	Avian	H6N1	H6	N1	Hong Kong	EasternAsia	Asia	1977.5	Dom-gal
H5N8_Avian_CY015096_A/turkey/Ireland/1378/1983|1983.500	CY015096	Avian	H5N8	H5	N8	Ireland	NorthernEurope	Europe	1983.5	Dom-gal
H5N2_Avian_KF435069_A/finch/England/2051/1991|1991.140	KF435069	Avian	H5N2	H5	N2	USA	NorthernAmerica	America	1991.14	Wild-other
H1N6_Avian_CY179146_A/thick-billed_murre/Alaska/335/1976|1976.500	CY179146	Avian	H1N6	H1	N6	USA	NorthernAmerica	America	1976.5	Wild-other
H1N6_Avian_CY179610_A/common_murre/Alaska/211/1976|1976.500	CY179610	Avian	H1N6	H1	N6	USA	NorthernAmerica	America	1976.5	Wild-other
H1N2_Avian_CY179042_A/common_murre/Alaska/175/1976|1976.500	CY179042	Avian	H1N2	H1	N2	USA	NorthernAmerica	America	1976.5	Wild-other
H1N2_Avian_CY178926_A/thick-billed_murre/Alaska/236/1976|1976.500	CY178926	Avian	H1N2	H1	N2	USA	NorthernAmerica	America	1976.5	Wild-other
H3N8_Avian_CY005819_A/duck/Ukraine/1/1963|1963.945	CY005819	Avian	H3N8	H3	N8	Ukraine	EasternEurope	Europe	1963.945	Dom-ans
H2N3_Avian_CY117122_A/duck/Rugen/88-4/1981|1981.500	CY117122	Avian	H2N3	H2	N3	Germany	WesternEurope	Europe	1981.5	Dom-ans
H7N7_Avian_CY015046_A/goose/Leipzig/187-7/1979|1979.500	CY015046	Avian	H7N7	H7	N7	Germany	WesternEurope	Europe	1979.5	Dom-ans
H2N2_Avian_CY116962_A/chicken/Jena/4705/1984|1984.500	CY116962	Avian	H2N2	H2	N2	Germany	WesternEurope	Europe	1984.5	Dom-gal
H2N2_Avian_CY116970_A/chicken/Jena/4836/1983|1983.500	CY116970	Avian	H2N2	H2	N2	Germany	WesternEurope	Europe	1983.5	Dom-gal
H10N5_Swine_JX500440_A/swine/Hubei/10/2008|2008.326	JX500440	Swine	H10N5	H10	N5	China	EasternAsia	Asia	2008.326	Swine
H10N5_Avian_LC121473_A/duck/Hong_Kong/934/1980|1980.500	LC121473	Avian	H10N5	H10	N5	Hong Kong	EasternAsia	Asia	1980.5	Dom-ans
H5N2_Avian_CY005582_A/duck/Hong_Kong/342/78|1978.500	CY005582	Avian	H5N2	H5	N2	Hong Kong	EasternAsia	Asia	1978.5	Dom-ans
H3N6_Swine_KJ889412_A/swine/Kazakhstan/106/1985|1985.500	KJ889412	Swine	H3N6	H3	N6	Kazakhstan	CentralAsia	Asia	1985.5	Swine
H5N6_Avian_CY005776_A/duck/Potsdam/2216-4/1984|1984.500	CY005776	Avian	H5N6	H5	N6	Germany	WesternEurope	Europe	1984.5	Dom-ans
H1N1_Avian_KJ889428_A/duck/Schleswig/21/1979|1979.500	KJ889428	Avian	H1N1	H1	N1	Germany	WesternEurope	Europe	1979.5	Dom-ans
H7N3_Avian_HM346500_A/chicken/Karachi/NARC-23/2003|2003.871	HM346500	Avian	H7N3	H7	N3	Pakistan	SouthernAsia	Asia	2003.871	Dom-gal
H7N3_Avian_HM346524_A/chicken/Chakwal/NARC-148/2004|2004.359	HM346524	Avian	H7N3	H7	N3	Pakistan	SouthernAsia	Asia	2004.359	Dom-gal
H7N3_Avian_HM346508_A/chicken/Chakwal/NARC-46/2003|2003.989	HM346508	Avian	H7N3	H7	N3	Pakistan	SouthernAsia	Asia	2003.989	Dom-gal
H7N3_Avian_CY035820_A/chicken/Rawalpindi/NARC68/2002|2002.500	CY035820	Avian	H7N3	H7	N3	Pakistan	SouthernAsia	Asia	2002.5	Dom-gal
H7N3_Avian_HM346492_A/chicken/Chakwal/NARC-35/2001|2001.367	HM346492	Avian	H7N3	H7	N3	Pakistan	SouthernAsia	Asia	2001.367	Dom-gal
H7N3_Avian_HM346484_A/chicken/Murree/NARC-01/1995|1995.038	HM346484	Avian	H7N3	H7	N3	Pakistan	SouthernAsia	Asia	1995.038	Dom-gal
H7N3_Avian_CY035828_A/chicken/Pakistan/34668/1995|1995.500	CY035828	Avian	H7N3	H7	N3	Pakistan	SouthernAsia	Asia	1995.5	Dom-gal
H7N3_Avian_CY037751_A/chicken/Pakistan/c1998/1998|1998.500	CY037751	Avian	H7N3	H7	N3	Pakistan	SouthernAsia	Asia	1998.5	Dom-gal
H7N3_Avian_HM346516_A/chicken/Karachi/NARC-100/2004|2004.310	HM346516	Avian	H7N3	H7	N3	Pakistan	SouthernAsia	Asia	2004.31	Dom-gal
H9N2_Avian_CY038455_A/chicken/Pakistan/UDL-01/2008|2008.022	CY038455	Avian	H9N2	H9	N2	Pakistan	SouthernAsia	Asia	2008.022	Dom-gal
H9N2_Avian_CY038447_A/chicken/Pakistan/UDL-03/2007|2007.959	CY038447	Avian	H9N2	H9	N2	Pakistan	SouthernAsia	Asia	2007.959	Dom-gal
H9N2_Avian_JN540073_A/chicken/Sihala/NARC-12103/2008|2008.145	JN540073	Avian	H9N2	H9	N2	Pakistan	SouthernAsia	Asia	2008.145	Dom-gal
H9N2_Avian_CY038431_A/chicken/Pakistan/UDL-02/2006|2006.992	CY038431	Avian	H9N2	H9	N2	Pakistan	SouthernAsia	Asia	2006.992	Dom-gal
H9N2_Avian_CY038479_A/chicken/Pakistan/UDL-04/2007|2007.222	CY038479	Avian	H9N2	H9	N2	Pakistan	SouthernAsia	Asia	2007.222	Dom-gal
H9N2_Avian_CY038399_A/chicken/Pakistan/UDL-04/2006|2006.463	CY038399	Avian	H9N2	H9	N2	Pakistan	SouthernAsia	Asia	2006.463	Dom-gal
H9N2_Avian_CY038439_A/chicken/Pakistan/UDL-03/2005|2005.970	CY038439	Avian	H9N2	H9	N2	Pakistan	SouthernAsia	Asia	2005.97	Dom-gal
H9N2_Avian_CY038415_A/chicken/Pakistan/UDL-02/2005|2005.997	CY038415	Avian	H9N2	H9	N2	Pakistan	SouthernAsia	Asia	2005.997	Dom-gal
H9N2_Avian_JN540081_A/chicken/Attock/NARC-14994/2009|2009.921	JN540081	Avian	H9N2	H9	N2	Pakistan	SouthernAsia	Asia	2009.921	Dom-gal
H9N2_Avian_JX465620_A/chicken/Iran/EBGV-88/2010|2010.123	JX465620	Avian	H9N2	H9	N2	Iran	SouthernAsia	Asia	2010.123	Dom-gal
H9N2_Avian_KU042907_A/chicken/Pakistan/10A/2015|2015.356	KU042907	Avian	H9N2	H9	N2	Pakistan	SouthernAsia	Asia	2015.356	Dom-gal
H9N2_Avian_KM519962_A/chicken/India/80998/2008|2008.030	KM519962	Avian	H9N2	H9	N2	India	SouthernAsia	Asia	2008.03	Dom-gal
H9N2_Avian_KT285346_A/chicken/India/01CL1619/2012|2012.058	KT285346	Avian	H9N2	H9	N2	India	SouthernAsia	Asia	2012.058	Dom-gal
H9N2_Avian_KF188349_A/chicken/Dubai/339/2001|2001.500	KF188349	Avian	H9N2	H9	N2	United Arab Emirates	WesternAsia	Asia	2001.5	Dom-gal
H9N2_Avian_CY076720_A/chicken/Emirates/R66/2002|2002.500	CY076720	Avian	H9N2	H9	N2	United Arab Emirates	WesternAsia	Asia	2002.5	Dom-gal
H9N2_Avian_KJ643594_A/chicken/Bangladesh/19870/2013|2013.395	KJ643594	Avian	H9N2	H9	N2	Bangladesh	SouthernAsia	Asia	2013.395	Dom-gal
H9N2_Avian_KJ643805_A/chicken/Bangladesh/18857/2013|2013.074	KJ643805	Avian	H9N2	H9	N2	Bangladesh	SouthernAsia	Asia	2013.074	Dom-gal
H9N2_Avian_KY635783_A/quail/Bangladesh/25987/2015|2015.647	KY635783	Avian	H9N2	H9	N2	Bangladesh	SouthernAsia	Asia	2015.647	Dom-gal
H9N2_Avian_MH135328_A/duck/Bangladesh/33127/2017|2017.551	MH135328	Avian	H9N2	H9	N2	Bangladesh	SouthernAsia	Asia	2017.551	Dom-ans
H9N2_Avian_MH135326_A/duck/Bangladesh/33135/2017|2017.551	MH135326	Avian	H9N2	H9	N2	Bangladesh	SouthernAsia	Asia	2017.551	Dom-ans
H9N2_Avian_KT362001_A/chicken/Bangladesh/23426/2014|2014.721	KT362001	Avian	H9N2	H9	N2	Bangladesh	SouthernAsia	Asia	2014.721	Dom-gal
H9N2_Avian_KF188246_A/quail/Bangladesh/907/2009|2009.500	KF188246	Avian	H9N2	H9	N2	Bangladesh	SouthernAsia	Asia	2009.5	Dom-gal
H9N2_Avian_MG042406_A/quail/Bangladesh/31244/2016|2016.899	MG042406	Avian	H9N2	H9	N2	Bangladesh	SouthernAsia	Asia	2016.899	Dom-gal
H9N2_Avian_KT361993_A/chicken/Bangladesh/23618/2014|2014.795	KT361993	Avian	H9N2	H9	N2	Bangladesh	SouthernAsia	Asia	2014.795	Dom-gal
H9N2_Avian_MH135649_A/chicken/Bangladesh/33386/2017|2017.625	MH135649	Avian	H9N2	H9	N2	Bangladesh	SouthernAsia	Asia	2017.625	Dom-gal
H9N2_Avian_MH135545_A/chicken/Bangladesh/32754/2017|2017.381	MH135545	Avian	H9N2	H9	N2	Bangladesh	SouthernAsia	Asia	2017.381	Dom-gal
H9N2_Avian_MG042396_A/chicken/Bangladesh/31624/2016|2016.989	MG042396	Avian	H9N2	H9	N2	Bangladesh	SouthernAsia	Asia	2016.989	Dom-gal
H9N2_Avian_KJ643640_A/quail/Bangladesh/18521/2012|2012.899	KJ643640	Avian	H9N2	H9	N2	Bangladesh	SouthernAsia	Asia	2012.899	Dom-gal
H9N2_Avian_KJ643781_A/chicken/Bangladesh/18408/2012|2012.871	KJ643781	Avian	H9N2	H9	N2	Bangladesh	SouthernAsia	Asia	2012.871	Dom-gal
H9N2_Avian_MH107175_A/chicken/Fes/Pmc1_23/2016|2016.132	MH107175	Avian	H9N2	H9	N2	Morocco	NorthernAfrica	Africa	2016.132	Dom-gal
H9N2_Avian_MH107183_A/chicken/kenitra/IAPP16S-04P_16w/2016|2016.151	MH107183	Avian	H9N2	H9	N2	Morocco	NorthernAfrica	Africa	2016.151	Dom-gal
H9N2_Avian_MF510849_A/chicken/Burkina_Faso/17RS93-19/2017|2017.038	MF510849	Avian	H9N2	H9	N2	Burkina Faso	WesternAfrica	Africa	2017.038	Dom-gal
H9N2_Swine_EU086333_A/swine/Guangxi/S15/2005|2005.500	EU086333	Swine	H9N2	H9	N2	China	EasternAsia	Asia	2005.5	Swine
H9N2_Avian_EU086262_A/duck/Guangxi/51/2005|2005.500	EU086262	Avian	H9N2	H9	N2	China	EasternAsia	Asia	2005.5	Dom-ans
H9N2_Avian_EU086244_A/chicken/Guangxi/6/2000|2000.500	EU086244	Avian	H9N2	H9	N2	China	EasternAsia	Asia	2000.5	Dom-gal
H9N2_Avian_JQ639775_A/chicken/Guangdong/TS/2004|2004.164	JQ639775	Avian	H9N2	H9	N2	China	EasternAsia	Asia	2004.164	Dom-gal
H9N2_Avian_DQ485213_A/chicken/China/Guangxi14/2000|2000.866	DQ485213	Avian	H9N2	H9	N2	China	EasternAsia	Asia	2000.866	Dom-gal
H4N6_Avian_MF399054_A/duck/Guangxi/149D24/2013|2013.882	MF399054	Avian	H4N6	H4	N6	China	EasternAsia	Asia	2013.882	Dom-ans
H2N2_Avian_CY116898_A/duck/Hong_Kong/273/1978|1978.500	CY116898	Avian	H2N2	H2	N2	Hong Kong	EasternAsia	Asia	1978.5	Dom-ans
H2N2_Avian_CY005545_A/duck/Hong_Kong/319/1978|1978.500	CY005545	Avian	H2N2	H2	N2	Hong Kong	EasternAsia	Asia	1978.5	Dom-ans
H6N2_Avian_CY005618_A/duck/Hong_Kong/d134/1977|1977.500	CY005618	Avian	H6N2	H6	N2	Hong Kong	EasternAsia	Asia	1977.5	Dom-ans
H6N1_Avian_DQ376872_A/chicken/Taiwan/G23/87|1987.500	DQ376872	Avian	H6N1	H6	N1	Taiwan	EasternAsia	Asia	1987.5	Dom-gal
H6N1_Avian_DQ376870_A/duck/Taiwan/0526/72|1972.500	DQ376870	Avian	H6N1	H6	N1	Taiwan	EasternAsia	Asia	1972.5	Dom-ans
H6N1_Avian_DQ376871_A/chicken/Taiwan/G2/87|1987.500	DQ376871	Avian	H6N1	H6	N1	Taiwan	EasternAsia	Asia	1987.5	Dom-gal
H6N5_Avian_CY005827_A/shearwater/Australia/1/1973|1973.500	CY005827	Avian	H6N5	H6	N5	Australia	AustraliaNewZealandOceania	Oceania	1973.5	Wild-other
H3N2_Avian_AB612883_A/duck/Hokkaido/5/1977|1977.500	AB612883	Avian	H3N2	H3	N2	Japan	EasternAsia	Asia	1977.5	Dom-ans
H3N8_Avian_AB274963_A/duck/Hokkaido/8/1980|1980.500	AB274963	Avian	H3N8	H3	N8	Japan	EasternAsia	Asia	1980.5	Dom-ans
H3N8_Avian_CY014709_A/duck/Chabarovsk/1610/1972_|1972.500	CY014709	Avian	H3N8	H3	N8	Russia	EasternEurope	Europe	1972.5	Dom-ans
H6N1_Avian_CY005604_A/duck/Hong_Kong/d73/1976|1976.500	CY005604	Avian	H6N1	H6	N1	Hong Kong	EasternAsia	Asia	1976.5	Dom-ans
H2N9_Avian_CY014614_A/duck/Hong_Kong/278/1978|1978.500	CY014614	Avian	H2N9	H2	N9	Hong Kong	EasternAsia	Asia	1978.5	Dom-ans
H5N3_Avian_CY005589_A/goose/Hong_Kong/23/1978|1978.500	CY005589	Avian	H5N3	H5	N3	Hong Kong	EasternAsia	Asia	1978.5	Dom-ans
H5N1_Avian_DQ997121_A/chicken/Hubei/wj/1997|1997.500	DQ997121	Avian	H5N1	H5	N1	China	EasternAsia	Asia	1997.5	Dom-gal
H15N9_Avian_CY005724_A/sooty_tern/Western_Australia/2190/1983|1983.500	CY005724	Avian	H15N9	H15	N9	Australia	AustraliaNewZealandOceania	Oceania	1983.5	Wild-other
H15N9_Avian_CY130109_A/shearWater/Australia/2576/1979|1979.500	CY130109	Avian	H15N9	H15	N9	Australia	AustraliaNewZealandOceania	Oceania	1979.5	Wild-other
H15N9_Avian_CY005412_A/wedge-tailed_shearwater/Western_Australia/2576/1979|1979.500	CY005412	Avian	H15N9	H15	N9	Australia	AustraliaNewZealandOceania	Oceania	1979.5	Wild-other
H15N9_Avian_CY005731_A/wedge-tailed_shearwater/Western_Australia/2327/1983|1983.500	CY005731	Avian	H15N9	H15	N9	Australia	AustraliaNewZealandOceania	Oceania	1983.5	Wild-other
H6N2_Avian_CY028250_A/eurasian_coot/Western_Australia/2727/1979|1979.500	CY028250	Avian	H6N2	H6	N2	Australia	AustraliaNewZealandOceania	Oceania	1979.5	Wild-other
H1N1_Avian_CY005690_A/duck/Australia/749/1980|1980.500	CY005690	Avian	H1N1	H1	N1	Australia	AustraliaNewZealandOceania	Oceania	1980.5	Dom-ans
H7N7_Avian_CY024793_A/chicken/Victoria/1976|1976.038	CY024793	Avian	H7N7	H7	N7	Australia	AustraliaNewZealandOceania	Oceania	1976.038	Dom-gal
H5N3_Avian_CY045262_A/shearwater/Australia/751/1975|1975.500	CY045262	Avian	H5N3	H5	N3	Australia	AustraliaNewZealandOceania	Oceania	1975.5	Wild-other
H4N6_Avian_CY130029_A/duck/Czechoslovakia/1956|1956.500	CY130029	Avian	H4N6	H4	N6	Czech Republic	EasternEurope	Europe	1956.5	Dom-ans
H5N3_Avian_CY014991_A/tern/South_Africa/1961|1961.500	CY014991	Avian	H5N3	H5	N3	South Africa	SouthernAfrica	Africa	1961.5	Wild-other
H1N9_Avian_CY179682_A/thick-billed_murre/Alaska/326/1976|1976.500	CY179682	Avian	H1N9	H1	N9	USA	NorthernAmerica	America	1976.5	Wild-other
H1N9_Avian_CY178910_A/thick-billed_murre/Alaska/146/1976|1976.500	CY178910	Avian	H1N9	H1	N9	USA	NorthernAmerica	America	1976.5	Wild-other
H10N7_Avian_CY014678_A/chicken/Germany/N/1949|1949.500	CY014678	Avian	H10N7	H10	N7	Germany	WesternEurope	Europe	1949.5	Dom-gal
H13N8_Avian_CY185520_A/black-headed_gull/Georgia/1/2011|2011.296	CY185520	Avian	H13N8	H13	N8	Georgia	WesternAsia	Asia	2011.296	Wild-other
H13N6_Avian_CY185496_A/black-headed_gull/Republic_of_Georgia/7/2011|2011.868	CY185496	Avian	H13N6	H13	N6	Georgia	WesternAsia	Asia	2011.868	Wild-other
H13N8_Avian_MF147049_A/yellow-legged_gull/Georgia/1/2011|2011.132	MF147049	Avian	H13N8	H13	N8	Georgia	WesternAsia	Asia	2011.132	Wild-other
H16N3_Avian_MF575142_A/black-headed_gull/Netherlands/36/2014|2014.559	MF575142	Avian	H16N3	H16	N3	Netherlands	WesternEurope	Europe	2014.559	Wild-other
H13N6_Avian_MF146253_A/black-headed_gull/Netherlands/16/2014|2014.523	MF146253	Avian	H13N6	H13	N6	Netherlands	WesternEurope	Europe	2014.523	Wild-other
H13N8_Avian_KX978464_A/black-headed_gull/Netherlands/10/2013|2013.545	KX978464	Avian	H13N8	H13	N8	Netherlands	WesternEurope	Europe	2013.545	Wild-other
H16N3_Avian_CY185592_A/black-headed_gull/Republic_of_Georgia/4/2012|2012.022	CY185592	Avian	H16N3	H16	N3	Georgia	WesternAsia	Asia	2012.022	Wild-other
H13N6_Avian_CY185608_A/yellow-legged_gull/Republic_of_Georgia/2/2012|2012.701	CY185608	Avian	H13N6	H13	N6	Georgia	WesternAsia	Asia	2012.701	Wild-other
H16N3_Avian_KX978660_A/black-headed_gull/Netherlands/5/2013|2013.510	KX978660	Avian	H16N3	H16	N3	Netherlands	WesternEurope	Europe	2013.51	Wild-other
H16N3_Avian_KX979054_A/black-headed_gull/Netherlands/2/2013|2013.490	KX979054	Avian	H16N3	H16	N3	Netherlands	WesternEurope	Europe	2013.49	Wild-other
H13N8_Avian_KX978179_A/black-headed_gull/Netherlands/7/2013|2013.510	KX978179	Avian	H13N8	H13	N8	Netherlands	WesternEurope	Europe	2013.51	Wild-other
H13N6_Avian_MF145879_A/black-headed_gull/Netherlands/26/2012|2012.466	MF145879	Avian	H13N6	H13	N6	Netherlands	WesternEurope	Europe	2012.466	Wild-other
H13N6_Avian_MF147435_A/black-headed_gull/Netherlands/32/2012|2012.466	MF147435	Avian	H13N6	H13	N6	Netherlands	WesternEurope	Europe	2012.466	Wild-other
H13N6_Avian_KX978326_A/black-headed_gull/Netherlands/11/2014|2014.474	KX978326	Avian	H13N6	H13	N6	Netherlands	WesternEurope	Europe	2014.474	Wild-other
H16N3_Avian_MF147133_A/black-headed_gull/Netherlands/18/2014|2014.978	MF147133	Avian	H16N3	H16	N3	Netherlands	WesternEurope	Europe	2014.978	Wild-other
H16N3_Avian_KX979068_A/black-headed_gull/Netherlands/107/2012|2012.545	KX979068	Avian	H16N3	H16	N3	Netherlands	WesternEurope	Europe	2012.545	Wild-other
H13N2_Avian_MF147196_A/black-headed_gull/Netherlands/13/2014|2014.518	MF147196	Avian	H13N2	H13	N2	Netherlands	WesternEurope	Europe	2014.518	Wild-other
H13N2_Avian_MF575083_A/black-headed_gull/Netherlands/4/2014|2014.518	MF575083	Avian	H13N2	H13	N2	Netherlands	WesternEurope	Europe	2014.518	Wild-other
H13N6_Avian_CY185616_A/yellow-legged_gull/Republic_of_Georgia/3/2012|2012.701	CY185616	Avian	H13N6	H13	N6	Georgia	WesternAsia	Asia	2012.701	Wild-other
H16N3_Avian_MF694059_A/European_herring_gull/Netherlands/3/2015|2015.901	MF694059	Avian	H16N3	H16	N3	Netherlands	WesternEurope	Europe	2015.901	Wild-other
H16N3_Avian_MF693930_A/lesser_black-backed_gull/Netherlands/1/2015|2015.712	MF693930	Avian	H16N3	H16	N3	Netherlands	WesternEurope	Europe	2015.712	Wild-other
H13N2_Avian_MF693995_A/black-headed_gull/Netherlands/2/2016|2016.534	MF693995	Avian	H13N2	H13	N2	Netherlands	WesternEurope	Europe	2016.534	Wild-other
H13N2_Avian_MF693966_A/black-headed_gull/Netherlands/6/2016|2016.534	MF693966	Avian	H13N2	H13	N2	Netherlands	WesternEurope	Europe	2016.534	Wild-other
H16N3_Avian_KX979213_A/black-headed_gull/Netherlands/9/2010|2010.551	KX979213	Avian	H16N3	H16	N3	Netherlands	WesternEurope	Europe	2010.551	Wild-other
H16N3_Avian_KX978969_A/black-headed_gull/Netherlands/14/2010|2010.551	KX978969	Avian	H16N3	H16	N3	Netherlands	WesternEurope	Europe	2010.551	Wild-other
H13N8_Avian_MF147654_A/black-headed_gull/Netherlands/20/2011|2011.468	MF147654	Avian	H13N8	H13	N8	Netherlands	WesternEurope	Europe	2011.468	Wild-other
H13N8_Avian_KX978944_A/black-headed_gull/Netherlands/21/2011|2011.468	KX978944	Avian	H13N8	H13	N8	Netherlands	WesternEurope	Europe	2011.468	Wild-other
H16N3_Avian_KX978269_A/black-headed_gull/Netherlands/93/2012|2012.540	KX978269	Avian	H16N3	H16	N3	Netherlands	WesternEurope	Europe	2012.54	Wild-other
H16N3_Avian_MF147574_A/black-headed_gull/Netherlands/25/2009|2009.553	MF147574	Avian	H16N3	H16	N3	Netherlands	WesternEurope	Europe	2009.553	Wild-other
H16N3_Avian_KX978921_A/black-headed_gull/Netherlands/16/2009|2009.534	KX978921	Avian	H16N3	H16	N3	Netherlands	WesternEurope	Europe	2009.534	Wild-other
H16N3_Avian_CY184503_A/black-headed_gull/Sweden/87533/2009|2009.573	CY184503	Avian	H16N3	H16	N3	Sweden	NorthernEurope	Europe	2009.573	Wild-other
H13N2_Avian_KX977965_A/black-headed_gull/Netherlands/12/2010|2010.551	KX977965	Avian	H13N2	H13	N2	Netherlands	WesternEurope	Europe	2010.551	Wild-other
H16N3_Avian_MF146022_A/black-headed_gull/Netherlands/37/2011|2011.573	MF146022	Avian	H16N3	H16	N3	Netherlands	WesternEurope	Europe	2011.573	Wild-other
H13N2_Avian_MF146821_A/black-headed_gull/Netherlands/38/2009|2009.518	MF146821	Avian	H13N2	H13	N2	Netherlands	WesternEurope	Europe	2009.518	Wild-other
H16N8_Avian_MF146830_A/black-headed_gull/Netherlands/43/2008|2008.510	MF146830	Avian	H16N8	H16	N8	Netherlands	WesternEurope	Europe	2008.51	Wild-other
H13N2_Avian_KX978682_A/black-headed_gull/Netherlands/27/2009|2009.553	KX978682	Avian	H13N2	H13	N2	Netherlands	WesternEurope	Europe	2009.553	Wild-other
H13N3_Avian_KX978129_A/black-headed_gull/Netherlands/17/2009|2009.534	KX978129	Avian	H13N3	H13	N3	Netherlands	WesternEurope	Europe	2009.534	Wild-other
H13N3_Avian_MF575039_A/black-headed_gull/Netherlands/8/2011|2011.468	MF575039	Avian	H13N3	H13	N3	Netherlands	WesternEurope	Europe	2011.468	Wild-other
H16N3_Avian_MF147445_A/black-headed_gull/Netherlands/33/2011|2011.485	MF147445	Avian	H16N3	H16	N3	Netherlands	WesternEurope	Europe	2011.485	Wild-other
H13N8_Avian_CY185632_A/yellow-legged_gull/Georgia/1/2013|2013.121	CY185632	Avian	H13N8	H13	N8	Georgia	WesternAsia	Asia	2013.121	Wild-other
H13N8_Avian_MF147585_A/yellow-legged_gull/Georgia/4/2012|2012.721	MF147585	Avian	H13N8	H13	N8	Georgia	WesternAsia	Asia	2012.721	Wild-other
H13N8_Avian_CY185640_A/yellow-legged_gull/Georgia/2/2013|2013.178	CY185640	Avian	H13N8	H13	N8	Georgia	WesternAsia	Asia	2013.178	Wild-other
H16N3_Avian_MF694261_A/black-headed_gull/Netherlands/1/2016|2016.534	MF694261	Avian	H16N3	H16	N3	Netherlands	WesternEurope	Europe	2016.534	Wild-other
H16N3_Avian_MF694089_A/black-headed_gull/Netherlands/3/2016|2016.534	MF694089	Avian	H16N3	H16	N3	Netherlands	WesternEurope	Europe	2016.534	Wild-other
H13N8_Avian_MF147395_A/black-headed_gull/Netherlands/2/2010|2010.532	MF147395	Avian	H13N8	H13	N8	Netherlands	WesternEurope	Europe	2010.532	Wild-other
H13N6_Avian_KX978119_A/black-headed_gull/Netherlands/1/2010|2010.532	KX978119	Avian	H13N6	H13	N6	Netherlands	WesternEurope	Europe	2010.532	Wild-other
H13N8_Avian_MF146747_A/black-headed_gull/Netherlands/5/2010|2010.532	MF146747	Avian	H13N8	H13	N8	Netherlands	WesternEurope	Europe	2010.532	Wild-other
H13N2_Avian_KX979048_A/black-headed_gull/Netherlands/8/2010|2010.532	KX979048	Avian	H13N2	H13	N2	Netherlands	WesternEurope	Europe	2010.532	Wild-other
H13N8_Avian_CY184495_A/black-headed_gull/Sweden/74342/2008|2008.551	CY184495	Avian	H13N8	H13	N8	Sweden	NorthernEurope	Europe	2008.551	Wild-other
H16N3_Avian_MF146298_A/black-headed_gull/Netherlands/78/2008|2008.532	MF146298	Avian	H16N3	H16	N3	Netherlands	WesternEurope	Europe	2008.532	Wild-other
H16N3_Avian_MF148057_A/black-headed_gull/Netherlands/84/2008|2008.532	MF148057	Avian	H16N3	H16	N3	Netherlands	WesternEurope	Europe	2008.532	Wild-other
H16N3_Avian_CY184487_A/black-headed_gull/Sweden/74340/2008|2008.500	CY184487	Avian	H16N3	H16	N3	Sweden	NorthernEurope	Europe	2008.5	Wild-other
H16N3_Avian_CY149347_A/glaucous_gull-herring_gull_hybrid/Iceland/1108/2011|2011.789	CY149347	Avian	H16N3	H16	N3	Iceland	NorthernEurope	Europe	2011.789	Wild-other
H13N8_Avian_MF145771_A/black-headed_gull/Netherlands/95/2008|2008.534	MF145771	Avian	H13N8	H13	N8	Netherlands	WesternEurope	Europe	2008.534	Wild-other
H13N8_Avian_KX979305_A/black-headed_gull/Netherlands/21/2008|2008.658	KX979305	Avian	H13N8	H13	N8	Netherlands	WesternEurope	Europe	2008.658	Wild-other
H13N8_Avian_JF775477_A/herring_gull/Mongolia/454/2008|2008.704	JF775477	Avian	H13N8	H13	N8	Mongolia	EasternAsia	Asia	2008.704	Wild-other
H16N3_Avian_CY195702_A/glaucous-winged_gull/Southcentral_Alaska/12MB01620/2012|2012.625	CY195702	Avian	H16N3	H16	N3	USA	NorthernAmerica	America	2012.625	Wild-other
H16N3_Avian_CY196795_A/glaucous-winged_gull/Southcentral_Alaska/12NH01593/2008|2008.677	CY196795	Avian	H16N3	H16	N3	USA	NorthernAmerica	America	2008.677	Wild-other
H16N3_Avian_CY195718_A/glaucous-winged_gull/Southcentral_Alaska/12MB01823/2012|2012.660	CY195718	Avian	H16N3	H16	N3	USA	NorthernAmerica	America	2012.66	Wild-other
H16N3_Avian_CY196819_A/glaucous-winged_gull/Southcentral_Alaska/12NH01679/2008|2008.682	CY196819	Avian	H16N3	H16	N3	USA	NorthernAmerica	America	2008.682	Wild-other
H16N3_Avian_CY177448_A/California_gull/California/1196P/2013|2013.518	CY177448	Avian	H16N3	H16	N3	USA	NorthernAmerica	America	2013.518	Wild-other
H16N3_Avian_KY131085_A/glaucous-winged_gull/Alaska/567/2013|2013.712	KY131085	Avian	H16N3	H16	N3	USA	NorthernAmerica	America	2013.712	Wild-other
H16N3_Avian_CY196474_A/glaucous-winged_gull/Southcentral_Alaska/11JR01724/2011|2011.605	CY196474	Avian	H16N3	H16	N3	USA	NorthernAmerica	America	2011.605	Wild-other
H16N3_Avian_CY196594_A/glaucous-winged_gull/Southcentral_Alaska/11JR01908/2011|2011.605	CY196594	Avian	H16N3	H16	N3	USA	NorthernAmerica	America	2011.605	Wild-other
H16N3_Avian_CY196016_A/glaucous-winged_gull/Southcentral_Alaska/10JR01814/2010|2010.688	CY196016	Avian	H16N3	H16	N3	USA	NorthernAmerica	America	2010.688	Wild-other
H16N3_Avian_CY138152_A/black-headed_gull/Iceland/713/2010|2010.699	CY138152	Avian	H16N3	H16	N3	Iceland	NorthernEurope	Europe	2010.699	Wild-other
H16N3_Avian_CY239303_A/glaucous-winged_gull/Southcentral_Alaska/13MB02410/2013|2013.597	CY239303	Avian	H16N3	H16	N3	USA	NorthernAmerica	America	2013.597	Wild-other
H16N3_Avian_CY213734_A/glaucous-winged_gull/Southcentral_Alaska/13MB02558/2013|2013.660	CY213734	Avian	H16N3	H16	N3	USA	NorthernAmerica	America	2013.66	Wild-other
H13N6_Avian_KX978617_A/black-headed_gull/Netherlands/10/2007|2007.507	KX978617	Avian	H13N6	H13	N6	Netherlands	WesternEurope	Europe	2007.507	Wild-other
H13N6_Avian_KX978888_A/black-headed_gull/Netherlands/2/2007|2007.507	KX978888	Avian	H13N6	H13	N6	Netherlands	WesternEurope	Europe	2007.507	Wild-other
H13N8_Avian_CY077007_A/black-headed_gull/Sweden/1/2005|2005.500	CY077007	Avian	H13N8	H13	N8	Sweden	NorthernEurope	Europe	2005.5	Wild-other
H16N3_Avian_KX977953_A/black-headed_gull/Netherlands/7/2007|2007.507	KX977953	Avian	H16N3	H16	N3	Netherlands	WesternEurope	Europe	2007.507	Wild-other
H16N3_Avian_MF682769_A/black-headed_gull/Netherlands/3/2007|2007.507	MF682769	Avian	H16N3	H16	N3	Netherlands	WesternEurope	Europe	2007.507	Wild-other
H16N3_Avian_MF147120_A/European_herring_gull/Netherlands/5/2006|2006.123	MF147120	Avian	H16N3	H16	N3	Netherlands	WesternEurope	Europe	2006.123	Wild-other
H13N6_Avian_GQ907325_A/Mongolian_gull/Mongolia/405/2007|2007.655	GQ907325	Avian	H13N6	H13	N6	Mongolia	EasternAsia	Asia	2007.655	Wild-other
H13N6_Avian_GQ907317_A/Mongolian_gull/Mongolia/401/2007|2007.655	GQ907317	Avian	H13N6	H13	N6	Mongolia	EasternAsia	Asia	2007.655	Wild-other
H13N6_Avian_KX979410_A/black-headed_gull/Netherlands/11/2009|2009.534	KX979410	Avian	H13N6	H13	N6	Netherlands	WesternEurope	Europe	2009.534	Wild-other
H13N6_Avian_KX977665_A/black-headed_gull/Netherlands/29/2009|2009.553	KX977665	Avian	H13N6	H13	N6	Netherlands	WesternEurope	Europe	2009.553	Wild-other
H13N8_Avian_CY195816_A/ring-billed_gull/Massachusetts/13DC30736-2/2013|2013.964	CY195816	Avian	H13N8	H13	N8	USA	NorthernAmerica	America	2013.964	Wild-other
H13N8_Avian_CY195808_A/ring-billed_gull/Massachusetts/13DC30736-1/2013|2013.964	CY195808	Avian	H13N8	H13	N8	USA	NorthernAmerica	America	2013.964	Wild-other
H16N3_Avian_CY195848_A/gull/Massachusetts/13WP00539/2013|2013.036	CY195848	Avian	H16N3	H16	N3	USA	NorthernAmerica	America	2013.036	Wild-other
H16N3_Avian_CY195840_A/gull/Massachusetts/13WP00522/2013|2013.036	CY195840	Avian	H16N3	H16	N3	USA	NorthernAmerica	America	2013.036	Wild-other
H13N6_Avian_CY195670_A/gull/Massachusetts/12JR00671/2012|2012.775	CY195670	Avian	H13N6	H13	N6	USA	NorthernAmerica	America	2012.775	Wild-other
H13N6_Avian_CY195654_A/ring-billed_gull/Massachusetts/12DC00060/2012|2012.855	CY195654	Avian	H13N6	H13	N6	USA	NorthernAmerica	America	2012.855	Wild-other
H13N6_Avian_CY195832_A/gull/Massachusetts/13JR03320/2013|2013.501	CY195832	Avian	H13N6	H13	N6	USA	NorthernAmerica	America	2013.501	Wild-other
H13N6_Avian_CY125219_A/ring-billed_gull/Quebec/02434-1/2009|2009.548	CY125219	Avian	H13N6	H13	N6	Canada	NorthernAmerica	America	2009.548	Wild-other
H13N6_Avian_CY125308_A/black-legged_kittiwake/Quebec/02838-1/2009|2009.627	CY125308	Avian	H13N6	H13	N6	Canada	NorthernAmerica	America	2009.627	Wild-other
H16N3_Avian_CY206869_A/glaucous-winged_gull/Southcentral_Alaska/14MB00623/2014|2014.611	CY206869	Avian	H16N3	H16	N3	USA	NorthernAmerica	America	2014.611	Wild-other
H16N3_Avian_CY206957_A/glaucous-winged_gull/Southcentral_Alaska/14MB01770/2014|2014.658	CY206957	Avian	H16N3	H16	N3	USA	NorthernAmerica	America	2014.658	Wild-other
H16N3_Avian_CY239335_A/glaucous-winged_gull/Southcentral_Alaska/16MB02941/2016|2016.622	CY239335	Avian	H16N3	H16	N3	USA	NorthernAmerica	America	2016.622	Wild-other
H16N3_Avian_CY239359_A/glaucous-winged_gull/Southcentral_Alaska/16MB03027/2016|2016.630	CY239359	Avian	H16N3	H16	N3	USA	NorthernAmerica	America	2016.63	Wild-other
H16N3_Avian_CY213678_A/glaucous-winged_gull/Southcentral_Alaska/15MB01747/2015|2015.666	CY213678	Avian	H16N3	H16	N3	USA	NorthernAmerica	America	2015.666	Wild-other
H16N3_Avian_CY213662_A/glaucous-winged_gull/Southcentral_Alaska/15MB01680/2015|2015.647	CY213662	Avian	H16N3	H16	N3	USA	NorthernAmerica	America	2015.647	Wild-other
H16N3_Avian_KT338582_A/northern_pintail/Alaska/886/2014|2014.742	KT338582	Avian	H16N3	H16	N3	USA	NorthernAmerica	America	2014.742	Wild-ans-long
H16N3_Avian_KT338606_A/glaucous-winged_gull/Alaska/915/2014|2014.729	KT338606	Avian	H16N3	H16	N3	USA	NorthernAmerica	America	2014.729	Wild-other
H16N3_Avian_CY195662_A/gull/Massachusetts/12JR00662/2012|2012.775	CY195662	Avian	H16N3	H16	N3	USA	NorthernAmerica	America	2012.775	Wild-other
H13N6_Avian_CY145946_A/ruddy_turnstone/New_Jersey/AI09-294/2009|2009.356	CY145946	Avian	H13N6	H13	N6	USA	NorthernAmerica	America	2009.356	Wild-other
H13N6_Avian_MH068342_A/laughing_gull/New_Jersey/UGAI17-2839/2017|2017.389	MH068342	Avian	H13N6	H13	N6	USA	NorthernAmerica	America	2017.389	Wild-other
H13N6_Avian_MH068374_A/laughing_gull/New_Jersey/UGAI17-2856/2017|2017.389	MH068374	Avian	H13N6	H13	N6	USA	NorthernAmerica	America	2017.389	Wild-other
H16N3_Avian_EU030974_A/shorebird/Delaware/168/06|2006.500	EU030974	Avian	H16N3	H16	N3	USA	NorthernAmerica	America	2006.5	Wild-other
H16N3_Avian_CY045390_A/shorebird/Delaware/195/2006|2006.386	CY045390	Avian	H16N3	H16	N3	USA	NorthernAmerica	America	2006.386	Wild-other
H13N9_Avian_CY145460_A/laughing_gull/New_Jersey/Sg-00559/2008|2008.403	CY145460	Avian	H13N9	H13	N9	USA	NorthernAmerica	America	2008.403	Wild-other
H13N9_Avian_CY043903_A/shorebird/Delaware/224/2006|2006.386	CY043903	Avian	H13N9	H13	N9	USA	NorthernAmerica	America	2006.386	Wild-other
H13N9_Avian_CY043895_A/shorebird/Delaware/221/2006|2006.386	CY043895	Avian	H13N9	H13	N9	USA	NorthernAmerica	America	2006.386	Wild-other
H13N2_Avian_CY239287_A/herring_gull/Massachusetts/A00080257/2006|2006.888	CY239287	Avian	H13N2	H13	N2	USA	NorthernAmerica	America	2006.888	Wild-other
H13N2_Avian_CY239415_A/herring_gull/Massachusetts/A00080255/2006|2006.888	CY239415	Avian	H13N2	H13	N2	USA	NorthernAmerica	America	2006.888	Wild-other
H13N9_Avian_CY127806_A/shorebird/Delaware_Bay/424/2007|2007.392	CY127806	Avian	H13N9	H13	N9	USA	NorthernAmerica	America	2007.392	Wild-other
H13N9_Avian_KF772953_A/seagull/Chile/5775/2009|2009.838	KF772953	Avian	H13N9	H13	N9	Chile	SouthernAmerica	America	2009.838	Wild-other
H16N3_Avian_LC339704_A/duck/Hokkaido/WZ82/2013|2013.795	LC339704	Avian	H16N3	H16	N3	Japan	EasternAsia	Asia	2013.795	Dom-ans
H13N8_Avian_MF147664_A/black-headed_gull/Netherlands/1/2000|2000.507	MF147664	Avian	H13N8	H13	N8	Netherlands	WesternEurope	Europe	2000.507	Wild-other
H13N9_Avian_CY004450_A/shorebird/DE/68/2004|2004.373	CY004450	Avian	H13N9	H13	N9	USA	NorthernAmerica	America	2004.373	Wild-other
H13N6_Avian_AB285091_A/duck/Siberia/272PF/1998|1998.500	AB285091	Avian	H13N6	H13	N6	Russia	EasternEurope	Europe	1998.5	Dom-ans
H13N6_Avian_AB284985_A/duck/Siberia/272/1998|1998.500	AB284985	Avian	H13N6	H13	N6	Russia	EasternEurope	Europe	1998.5	Dom-ans
H13N2_Avian_CY003901_A/herring_gull/DE/475/1986|1986.414	CY003901	Avian	H13N2	H13	N2	USA	NorthernAmerica	America	1986.414	Wild-other
H13N2_Avian_CY004457_A/herring_gull/NJ/782/1986|1986.359	CY004457	Avian	H13N2	H13	N2	USA	NorthernAmerica	America	1986.359	Wild-other
H16N3_Avian_CY136597_A/herring_gull/New_Jersey/780/1986|1986.359	CY136597	Avian	H16N3	H16	N3	USA	NorthernAmerica	America	1986.359	Wild-other
H16N3_Avian_CY004567_A/herring_gull/Delaware_Bay/712/1988|1988.370	CY004567	Avian	H16N3	H16	N3	USA	NorthernAmerica	America	1988.37	Wild-other
H13N2_Avian_CY005071_A/laughing_gull/Delaware_Bay/2838/1987|1987.378	CY005071	Avian	H13N2	H13	N2	USA	NorthernAmerica	America	1987.378	Wild-other
H16N3_Avian_CY136621_A/laughing_gull/Delaware_Bay/2623/1987|1987.381	CY136621	Avian	H16N3	H16	N3	USA	NorthernAmerica	America	1987.381	Wild-other
H16N3_Avian_CY136637_A/laughing_gull/Delaware_Bay/2839/1987|1987.378	CY136637	Avian	H16N3	H16	N3	USA	NorthernAmerica	America	1987.378	Wild-other
H13N6_Avian_CY014701_A/gull/Maryland/704/1977|1977.723	CY014701	Avian	H13N6	H13	N6	USA	NorthernAmerica	America	1977.723	Wild-other
H13N6_Avian_CY005865_A/gull/Minnesota/945/1980|1980.647	CY005865	Avian	H13N6	H13	N6	USA	NorthernAmerica	America	1980.647	Wild-other
H16N3_Avian_CY144185_A/herring_gull/New_York/AI00-532/2000|2000.414	CY144185	Avian	H16N3	H16	N3	USA	NorthernAmerica	America	2000.414	Wild-other
H16N3_Avian_CY127452_A/laughing_gull/Delaware_Bay/296/1998|1998.378	CY127452	Avian	H16N3	H16	N3	USA	NorthernAmerica	America	1998.378	Wild-other
H7N7_Avian_GU186784_A/chicken/Brescia/1902|1902.500	GU186784	Avian	H7N7	H7	N7	Italy	SouthernEurope	Europe	1902.5	Dom-gal
H7N1_Avian_CY077417_A/chicken/Rostock/45/1934|1934.500	CY077417	Avian	H7N1	H7	N1	Germany	WesternEurope	Europe	1934.5	Dom-gal
H1N1_Swine_KP404361_A/swine/Liaoning/117/2012|2012.904	KP404361	Swine	H1N1	H1	N1	China	EasternAsia	Asia	2012.904	Swine
H1N1_Swine_KP404369_A/swine/Liaoning/225/2012|2012.904	KP404369	Swine	H1N1	H1	N1	China	EasternAsia	Asia	2012.904	Swine
H1N1_Swine_KP404425_A/swine/Tianjin/Y9/2011|2011.871	KP404425	Swine	H1N1	H1	N1	China	EasternAsia	Asia	2011.871	Swine
H1N1_Swine_KP404241_A/swine/Hebei/148/2012|2012.852	KP404241	Swine	H1N1	H1	N1	China	EasternAsia	Asia	2012.852	Swine
H1N1_Swine_KM028356_A/swine/Guangxi/3843/2011|2011.995	KM028356	Swine	H1N1	H1	N1	China	EasternAsia	Asia	2011.995	Swine
H1N1_Swine_KP404273_A/swine/Heilongjiang/B106/2011|2011.858	KP404273	Swine	H1N1	H1	N1	China	EasternAsia	Asia	2011.858	Swine
H1N1_Swine_KP404377_A/swine/Sichuan/62/2012|2012.863	KP404377	Swine	H1N1	H1	N1	China	EasternAsia	Asia	2012.863	Swine
H1N1_Swine_KP404385_A/swine/Sichuan/172/2012|2012.863	KP404385	Swine	H1N1	H1	N1	China	EasternAsia	Asia	2012.863	Swine
H1N1_Swine_KM029068_A/swine/Hong_Kong/NS4853/2011|2011.953	KM029068	Swine	H1N1	H1	N1	Hong Kong	EasternAsia	Asia	2011.953	Swine
H1N1_Swine_JQ319645_A/swine/Jiangsu/40/2011|2011.022	JQ319645	Swine	H1N1	H1	N1	China	EasternAsia	Asia	2011.022	Swine
H1N1_Swine_KU982574_A/swine/Henan/01/2012|2012.789	KU982574	Swine	H1N1	H1	N1	China	EasternAsia	Asia	2012.789	Swine
H1N1_Swine_KM029860_A/swine/Guangxi/NS2176/2012|2012.630	KM029860	Swine	H1N1	H1	N1	China	EasternAsia	Asia	2012.63	Swine
H1N1_Swine_KM029876_A/swine/Guangxi/NS2180/2012|2012.630	KM029876	Swine	H1N1	H1	N1	China	EasternAsia	Asia	2012.63	Swine
H1N1_Swine_KP404313_A/swine/Hunan/388/2013|2013.038	KP404313	Swine	H1N1	H1	N1	China	EasternAsia	Asia	2013.038	Swine
H1N1_Human_KF057091_A/Jiangsu/1/2011|2011.008	KF057091	Human	H1N1	H1	N1	China	EasternAsia	Asia	2011.008	Human
H1N1_Swine_KP404345_A/swine/Jiangsu/49/2012|2012.866	KP404345	Swine	H1N1	H1	N1	China	EasternAsia	Asia	2012.866	Swine
H1N1_Swine_KP404281_A/swine/Hunan/196/2011|2011.871	KP404281	Swine	H1N1	H1	N1	China	EasternAsia	Asia	2011.871	Swine
H1N1_Swine_KF057095_A/swine/Jiangsu/S30/2011|2011.096	KF057095	Swine	H1N1	H1	N1	China	EasternAsia	Asia	2011.096	Swine
H1N1_Swine_KP404265_A/swine/Heilongjiang/30/2012|2012.364	KP404265	Swine	H1N1	H1	N1	China	EasternAsia	Asia	2012.364	Swine
H1N1_Swine_KP404257_A/swine/Heilongjiang/27/2012|2012.364	KP404257	Swine	H1N1	H1	N1	China	EasternAsia	Asia	2012.364	Swine
H1N1_Swine_HQ541655_A/swine/Hunan/26/2010|2010.038	HQ541655	Swine	H1N1	H1	N1	China	EasternAsia	Asia	2010.038	Swine
H1N1_Swine_JN809100_A/swine/Jiangsu/zg8/2010|2010.953	JN809100	Swine	H1N1	H1	N1	China	EasternAsia	Asia	2010.953	Swine
H1N1_Swine_KM027980_A/swine/Guangxi/3214/2010|2010.964	KM027980	Swine	H1N1	H1	N1	China	EasternAsia	Asia	2010.964	Swine
H1N1_Swine_KM027988_A/swine/Guangxi/3216/2010|2010.964	KM027988	Swine	H1N1	H1	N1	China	EasternAsia	Asia	2010.964	Swine
H1N1_Swine_KM029308_A/swine/Hong_Kong/NS967/2012|2012.200	KM029308	Swine	H1N1	H1	N1	Hong Kong	EasternAsia	Asia	2012.2	Swine
H1N1_Swine_CY061858_A/swine/Hong_Kong/2896/2009|2009.959	CY061858	Swine	H1N1	H1	N1	Hong Kong	EasternAsia	Asia	2009.959	Swine
H1N1_Swine_KM029588_A/swine/Hong_Kong/NS2822/2010|2010.745	KM029588	Swine	H1N1	H1	N1	Hong Kong	EasternAsia	Asia	2010.745	Swine
H1N1_Swine_FJ536816_A/swine/Fujian/204/2007|2007.786	FJ536816	Swine	H1N1	H1	N1	China	EasternAsia	Asia	2007.786	Swine
H1N1_Swine_GU086054_A/swine/Shandong/101/2008|2008.500	GU086054	Swine	H1N1	H1	N1	China	EasternAsia	Asia	2008.5	Swine
H1N1_Swine_CY083005_A/swine/Hubei/101/2009|2009.627	CY083005	Swine	H1N1	H1	N1	China	EasternAsia	Asia	2009.627	Swine
H1N1_Swine_CY091742_A/swine/Hubei/03/2009|2009.079	CY091742	Swine	H1N1	H1	N1	China	EasternAsia	Asia	2009.079	Swine
H1N1_Swine_KM594559_A/swine/Shanghai/3/2014|2014.008	KM594559	Swine	H1N1	H1	N1	China	EasternAsia	Asia	2014.008	Swine
H1N1_Swine_JN809097_A/swine/Jiangsu/zg4/2010|2010.953	JN809097	Swine	H1N1	H1	N1	China	EasternAsia	Asia	2010.953	Swine
H1N1_Swine_KP404249_A/swine/Henan/232/2011|2011.852	KP404249	Swine	H1N1	H1	N1	China	EasternAsia	Asia	2011.852	Swine
H1N1_Swine_CY085827_A/swine/Hong_Kong/435/2007|2007.233	CY085827	Swine	H1N1	H1	N1	Hong Kong	EasternAsia	Asia	2007.233	Swine
H1N1_Swine_CY085819_A/swine/Hong_Kong/NS120/2007|2007.099	CY085819	Swine	H1N1	H1	N1	Hong Kong	EasternAsia	Asia	2007.099	Swine
H1N1_Swine_CY085851_A/swine/Hong_Kong/676/2008|2008.367	CY085851	Swine	H1N1	H1	N1	Hong Kong	EasternAsia	Asia	2008.367	Swine
H1N1_Swine_HQ541679_A/swine/Henan/11/2005|2005.619	HQ541679	Swine	H1N1	H1	N1	China	EasternAsia	Asia	2005.619	Swine
H1N2_Swine_HQ541647_A/swine/Tianjin/1/2007|2007.953	HQ541647	Swine	H1N2	H1	N2	China	EasternAsia	Asia	2007.953	Swine
H1N1_Swine_KM029196_A/swine/Hong_Kong/141/2012|2012.011	KM029196	Swine	H1N1	H1	N1	Hong Kong	EasternAsia	Asia	2012.011	Swine
H1N1_Swine_KP404329_A/swine/Hunan/951/2013|2013.038	KP404329	Swine	H1N1	H1	N1	China	EasternAsia	Asia	2013.038	Swine
H1N1_Swine_CY085547_A/swine/Hong_Kong/NS129/2003|2003.099	CY085547	Swine	H1N1	H1	N1	Hong Kong	EasternAsia	Asia	2003.099	Swine
H1N1_Swine_CY085555_A/swine/Hong_Kong/638/2003|2003.351	CY085555	Swine	H1N1	H1	N1	Hong Kong	EasternAsia	Asia	2003.351	Swine
H1N2_Swine_CY061658_A/swine/Hong_Kong/1479/2009|2009.556	CY061658	Swine	H1N2	H1	N2	Hong Kong	EasternAsia	Asia	2009.556	Swine
H1N1_Swine_KM029692_A/swine/Guangdong/NS2541/2012|2012.564	KM029692	Swine	H1N1	H1	N1	China	EasternAsia	Asia	2012.564	Swine
H1N1_Swine_KM029668_A/swine/Guangdong/NS2433/2012|2012.545	KM029668	Swine	H1N1	H1	N1	China	EasternAsia	Asia	2012.545	Swine
H1N1_Swine_KJ725047_A/swine/Guangdong/104/2013|2013.038	KJ725047	Swine	H1N1	H1	N1	China	EasternAsia	Asia	2013.038	Swine
H1N1_Swine_KJ493633_A/swine/Guangxi/S2/2013|2013.175	KJ493633	Swine	H1N1	H1	N1	China	EasternAsia	Asia	2013.175	Swine
H1N1_Swine_CY085875_A/swine/Hong_Kong/1559/2008|2008.847	CY085875	Swine	H1N1	H1	N1	Hong Kong	EasternAsia	Asia	2008.847	Swine
H1N1_Swine_CY116484_A/swine/Italy/172336/2001|2001.500	CY116484	Swine	H1N1	H1	N1	Italy	SouthernEurope	Europe	2001.5	Swine
H1N1_Swine_MG733143_A/swine/Italy/7704/2001|2001.038	MG733143	Swine	H1N1	H1	N1	Italy	SouthernEurope	Europe	2001.038	Swine
H1N1_Swine_CY116377_A/swine/Ille_et_Vilaine/1455/1999|1999.500	CY116377	Swine	H1N1	H1	N1	France	WesternEurope	Europe	1999.5	Swine
H1N1_Swine_CY116528_A/swine/Lutol/3/2000|2000.500	CY116528	Swine	H1N1	H1	N1	Poland	EasternEurope	Europe	2000.5	Swine
H1N1_Swine_CY115878_A/swine/Brno/00/2000|2000.500	CY115878	Swine	H1N1	H1	N1	Czech Republic	EasternEurope	Europe	2000.5	Swine
H1N1_Swine_CY116353_A/swine/Finnistere/800/2004|2004.500	CY116353	Swine	H1N1	H1	N1	France	WesternEurope	Europe	2004.5	Swine
H1N1_Swine_CY116385_A/swine/Cotes_dArmor/1624/2002|2002.500	CY116385	Swine	H1N1	H1	N1	France	WesternEurope	Europe	2002.5	Swine
H1N2_Swine_CY116364_A/swine/Cotes_dArmor/1174/2009|2009.500	CY116364	Swine	H1N2	H1	N2	France	WesternEurope	Europe	2009.5	Swine
H1N2_Swine_GQ161101_A/swine/Bakum/1832/2000|2000.500	GQ161101	Swine	H1N2	H1	N2	Germany	WesternEurope	Europe	2000.5	Swine
H1N1_Swine_CY116463_A/swine/Italy/151672-3/2003|2003.500	CY116463	Swine	H1N1	H1	N1	Italy	SouthernEurope	Europe	2003.5	Swine
H1N1_Swine_CY116508_A/swine/Italy/289171/2003|2003.500	CY116508	Swine	H1N1	H1	N1	Italy	SouthernEurope	Europe	2003.5	Swine
H1N1_Swine_GQ161109_A/swine/Haseluenne/IDT2617/2003|2003.770	GQ161109	Swine	H1N1	H1	N1	Germany	WesternEurope	Europe	2003.77	Swine
H1N1_Swine_CY009899_A/swine/Spain/50047/2003|2003.500	CY009899	Swine	H1N1	H1	N1	Spain	SouthernEurope	Europe	2003.5	Swine
H3N2_Swine_CY020508_A/swine/Spain/42386/2002|2002.500	CY020508	Swine	H3N2	H3	N2	Spain	SouthernEurope	Europe	2002.5	Swine
H3N2_Swine_CY116471_A/swine/Italy/15360-3/2001|2001.500	CY116471	Swine	H3N2	H3	N2	Italy	SouthernEurope	Europe	2001.5	Swine
H3N2_Swine_CY116500_A/swine/Italy/272121-1/2002|2002.500	CY116500	Swine	H3N2	H3	N2	Italy	SouthernEurope	Europe	2002.5	Swine
H3N2_Swine_GQ161133_A/swine/Bakum/IDT1769/2003|2003.178	GQ161133	Swine	H3N2	H3	N2	Germany	WesternEurope	Europe	2003.178	Swine
H3N2_Swine_EU924268_A/swine/Nordkirchen/IDT1993/2003|2003.285	EU924268	Swine	H3N2	H3	N2	Germany	WesternEurope	Europe	2003.285	Swine
H1N2_Swine_CY116439_A/swine/Gent/177/2002|2002.500	CY116439	Swine	H1N2	H1	N2	Belgium	WesternEurope	Europe	2002.5	Swine
H1N1_Swine_CY116041_A/swine/England/200276/1992|1992.101	CY116041	Swine	H1N1	H1	N1	United Kingdom	NorthernEurope	Europe	1992.101	Swine
H1N1_Swine_CY116079_A/swine/England/279053/1993|1993.173	CY116079	Swine	H1N1	H1	N1	United Kingdom	NorthernEurope	Europe	1993.173	Swine
H1N1_Swine_CY116055_A/swine/England/252411/1992|1992.792	CY116055	Swine	H1N1	H1	N1	United Kingdom	NorthernEurope	Europe	1992.792	Swine
H3N2_Swine_KR701351_A/swine/England/502321/1994|1994.500	KR701351	Swine	H3N2	H3	N2	United Kingdom	NorthernEurope	Europe	1994.5	Swine
H1N1_Swine_CY116288_A/swine/England/745769/1995|1995.803	CY116288	Swine	H1N1	H1	N1	United Kingdom	NorthernEurope	Europe	1995.803	Swine
H1N1_Swine_CY116164_A/swine/England/410711/1994|1994.005	CY116164	Swine	H1N1	H1	N1	United Kingdom	NorthernEurope	Europe	1994.005	Swine
H1N2_Swine_KR700598_A/swine/England/463180/1994|1994.359	KR700598	Swine	H1N2	H1	N2	United Kingdom	NorthernEurope	Europe	1994.359	Swine
H3N2_Swine_CY116172_A/swine/England/425069/1994|1994.101	CY116172	Swine	H3N2	H3	N2	United Kingdom	NorthernEurope	Europe	1994.101	Swine
H3N2_Swine_CY116132_A/swine/England/375017/1993|1993.811	CY116132	Swine	H3N2	H3	N2	United Kingdom	NorthernEurope	Europe	1993.811	Swine
H1N1_Swine_CY116071_A/swine/England/26029/1998|1998.458	CY116071	Swine	H1N1	H1	N1	United Kingdom	NorthernEurope	Europe	1998.458	Swine
H1N1_Swine_CY116001_A/swine/England/167655/1997|1997.962	CY116001	Swine	H1N1	H1	N1	United Kingdom	NorthernEurope	Europe	1997.962	Swine
H1N1_Swine_CY116249_A/swine/England/636804/1996|1996.814	CY116249	Swine	H1N1	H1	N1	United Kingdom	NorthernEurope	Europe	1996.814	Swine
H1N1_Swine_CY115917_A/swine/England/004772/2001|2001.038	CY115917	Swine	H1N1	H1	N1	United Kingdom	NorthernEurope	Europe	2001.038	Swine
H1N1_Swine_CY116219_A/swine/England/57610/1999|1999.863	CY116219	Swine	H1N1	H1	N1	United Kingdom	NorthernEurope	Europe	1999.863	Swine
H1N1_Swine_CY115932_A/swine/England/101692/1997|1997.310	CY115932	Swine	H1N1	H1	N1	United Kingdom	NorthernEurope	Europe	1997.31	Swine
H1N2_Swine_CY116257_A/swine/England/645913/1996|1996.967	CY116257	Swine	H1N2	H1	N2	United Kingdom	NorthernEurope	Europe	1996.967	Swine
H1N1_Swine_CY116296_A/swine/England/771270/1995|1995.923	CY116296	Swine	H1N1	H1	N1	United Kingdom	NorthernEurope	Europe	1995.923	Swine
H1N1_Swine_CY116180_A/swine/England/425742/1994|1994.101	CY116180	Swine	H1N1	H1	N1	United Kingdom	NorthernEurope	Europe	1994.101	Swine
H1N1_Swine_CY116273_A/swine/England/68327/1998|1998.882	CY116273	Swine	H1N1	H1	N1	United Kingdom	NorthernEurope	Europe	1998.882	Swine
H1N2_Swine_CY116265_A/swine/England/661263/1997|1997.112	CY116265	Swine	H1N2	H1	N2	United Kingdom	NorthernEurope	Europe	1997.112	Swine
H3N2_Swine_CY116328_A/swine/England/90591/1997|1997.110	CY116328	Swine	H3N2	H3	N2	United Kingdom	NorthernEurope	Europe	1997.11	Swine
H1N1_Swine_CY116017_A/swine/England/17788/2000|2000.205	CY116017	Swine	H1N1	H1	N1	United Kingdom	NorthernEurope	Europe	2000.205	Swine
H1N1_Swine_CY116009_A/swine/England/17787/2000|2000.205	CY116009	Swine	H1N1	H1	N1	United Kingdom	NorthernEurope	Europe	2000.205	Swine
H1N2_Swine_KR700621_A/swine/England/1437/2004|2004.833	KR700621	Swine	H1N2	H1	N2	United Kingdom	NorthernEurope	Europe	2004.833	Swine
H1N1_Swine_CY116140_A/swine/England/383/2005|2005.266	CY116140	Swine	H1N1	H1	N1	United Kingdom	NorthernEurope	Europe	2005.266	Swine
H1N2_Swine_CY116100_A/swine/England/303/2009|2009.268	CY116100	Swine	H1N2	H1	N2	United Kingdom	NorthernEurope	Europe	2009.268	Swine
H1N2_Swine_KR700331_A/swine/England/997/2008|2008.937	KR700331	Swine	H1N2	H1	N2	United Kingdom	NorthernEurope	Europe	2008.937	Swine
H1N2_Swine_JX843278_A/swine/England/P185/2008|2008.981	JX843278	Swine	H1N2	H1	N2	United Kingdom	NorthernEurope	Europe	2008.981	Swine
H1N1_Swine_KR700724_A/swine/Scotland/034632/2012|2012.537	KR700724	Swine	H1N1	H1	N1	United Kingdom	NorthernEurope	Europe	2012.537	Swine
H1N2_Swine_KR700645_A/swine/England/000304/2009|2009.247	KR700645	Swine	H1N2	H1	N2	United Kingdom	NorthernEurope	Europe	2009.247	Swine
H1N2_Swine_CY115909_A/swine/England/002295/2002|2002.923	CY115909	Swine	H1N2	H1	N2	United Kingdom	NorthernEurope	Europe	2002.923	Swine
H1N2_Swine_CY116227_A/swine/England/60797/2000|2000.973	CY116227	Swine	H1N2	H1	N2	United Kingdom	NorthernEurope	Europe	2000.973	Swine
H1N1_Swine_CY116148_A/swine/England/39572/2001|2001.868	CY116148	Swine	H1N1	H1	N1	United Kingdom	NorthernEurope	Europe	2001.868	Swine
H1N1_Swine_CY116203_A/swine/England/453/2006|2006.340	CY116203	Swine	H1N1	H1	N1	United Kingdom	NorthernEurope	Europe	2006.34	Swine
H1N1_Swine_CY115948_A/swine/England/1093/2005|2005.753	CY115948	Swine	H1N1	H1	N1	United Kingdom	NorthernEurope	Europe	2005.753	Swine
H1N1_Swine_CY116063_A/swine/England/254/2002|2002.175	CY116063	Swine	H1N1	H1	N1	United Kingdom	NorthernEurope	Europe	2002.175	Swine
H1N1_Swine_CY025260_A/swine/Italy/670/1987|1987.500	CY025260	Swine	H1N1	H1	N1	Italy	SouthernEurope	Europe	1987.5	Swine
H1N1_Swine_CY022993_A/swine/Italy/671/1987|1987.500	CY022993	Swine	H1N1	H1	N1	Italy	SouthernEurope	Europe	1987.5	Swine
H3N2_Swine_CY077939_A/swine/Brabant/1984|1984.500	CY077939	Swine	H3N2	H3	N2	Netherlands	WesternEurope	Europe	1984.5	Swine
H1N1_Swine_CY116401_A/swine/OMS/2112/1995|1995.500	CY116401	Swine	H1N1	H1	N1	France	WesternEurope	Europe	1995.5	Swine
H1N1_Swine_CY098497_A/swine/Italy/1369-7/1994|1994.500	CY098497	Swine	H1N1	H1	N1	Italy	SouthernEurope	Europe	1994.5	Swine
H1N1_Swine_CY116116_A/swine/England/35320/1999|1999.455	CY116116	Swine	H1N1	H1	N1	United Kingdom	NorthernEurope	Europe	1999.455	Swine
H1N2_Swine_CY116320_A/swine/England/88761/1997|1997.090	CY116320	Swine	H1N2	H1	N2	United Kingdom	NorthernEurope	Europe	1997.09	Swine
H1N2_Swine_CY116241_A/swine/England/61605/1998|1998.879	CY116241	Swine	H1N2	H1	N2	United Kingdom	NorthernEurope	Europe	1998.879	Swine
H1N2_Swine_CY116195_A/swine/England/448813/1994|1994.310	CY116195	Swine	H1N2	H1	N2	United Kingdom	NorthernEurope	Europe	1994.31	Swine
H1N2_Swine_CY116156_A/swine/England/40280/1996|1996.518	CY116156	Swine	H1N2	H1	N2	United Kingdom	NorthernEurope	Europe	1996.518	Swine
H1N1_Swine_CY116108_A/swine/England/33780/2006|2006.195	CY116108	Swine	H1N1	H1	N1	United Kingdom	NorthernEurope	Europe	2006.195	Swine
H1N1_Swine_KR700637_A/swine/England/267/2007|2007.142	KR700637	Swine	H1N1	H1	N1	United Kingdom	NorthernEurope	Europe	2007.142	Swine
H1N1_Swine_CY115901_A/swine/England/001195/2007|2007.847	CY115901	Swine	H1N1	H1	N1	United Kingdom	NorthernEurope	Europe	2007.847	Swine
H1N2_Swine_CY116188_A/swine/England/43142/2001|2001.970	CY116188	Swine	H1N2	H1	N2	United Kingdom	NorthernEurope	Europe	2001.97	Swine
H3N2_Swine_AB434349_A/swine/Udon_Thani/NIAH464/2004|2004.500	AB434349	Swine	H3N2	H3	N2	Thailand	SouthEasternAsia	Asia	2004.5	Swine
H3N2_Swine_AB434341_A/swine/Chachoengsao/2003|2003.500	AB434341	Swine	H3N2	H3	N2	Thailand	SouthEasternAsia	Asia	2003.5	Swine
H1N1_Swine_AB434285_A/swine/Ratchaburi/NIAH1481/2000|2000.500	AB434285	Swine	H1N1	H1	N1	Thailand	SouthEasternAsia	Asia	2000.5	Swine
H1N1_Swine_AB434309_A/swine/Chonburi/NIAH977/2004|2004.500	AB434309	Swine	H1N1	H1	N1	Thailand	SouthEasternAsia	Asia	2004.5	Swine
H1N1_Swine_AB434301_A/swine/Chonburi/NIAH9469/2004|2004.500	AB434301	Swine	H1N1	H1	N1	Thailand	SouthEasternAsia	Asia	2004.5	Swine
H1N1_Swine_AB434293_A/swine/Ratchaburi/NIAH550/2003|2003.500	AB434293	Swine	H1N1	H1	N1	Thailand	SouthEasternAsia	Asia	2003.5	Swine
H1N2_Swine_AB434333_A/swine/Saraburi/NIAH13021/2005|2005.500	AB434333	Swine	H1N2	H1	N2	Thailand	SouthEasternAsia	Asia	2005.5	Swine
H3N2_Swine_AB620188_A/swine/Saraburi/NIAH107725-28/2008|2008.452	AB620188	Swine	H3N2	H3	N2	Thailand	SouthEasternAsia	Asia	2008.452	Swine
H3N2_Swine_AB620196_A/swine/Saraburi/NIAH109713-36/2009|2009.534	AB620196	Swine	H3N2	H3	N2	Thailand	SouthEasternAsia	Asia	2009.534	Swine
H3N2_Swine_AB434373_A/swine/Ratchaburi/NIAH874/2005|2005.500	AB434373	Swine	H3N2	H3	N2	Thailand	SouthEasternAsia	Asia	2005.5	Swine
H3N2_Swine_AB434357_A/swine/Nakhon_pathom/NIAH586-1/2005|2005.500	AB434357	Swine	H3N2	H3	N2	Thailand	SouthEasternAsia	Asia	2005.5	Swine
H1N1_Swine_CY115870_A/swine/Bieganow/1/2001|2001.500	CY115870	Swine	H1N1	H1	N1	Poland	EasternEurope	Europe	2001.5	Swine
H1N1_Swine_AB620172_A/swine/Saraburi/NIAH116625-11/2009|2009.871	AB620172	Swine	H1N1	H1	N1	Thailand	SouthEasternAsia	Asia	2009.871	Swine
H1N1_Swine_AB514933_A/swine/Ratchaburi/NIAH101942/2008|2008.038	AB514933	Swine	H1N1	H1	N1	Thailand	SouthEasternAsia	Asia	2008.038	Swine
H1N1_Swine_AB434325_A/swine/Chachoengsao/NIAH587/2005|2005.500	AB434325	Swine	H1N1	H1	N1	Thailand	SouthEasternAsia	Asia	2005.5	Swine
H1N1_Swine_AB434317_A/swine/Chonburi/NIAH589/2005|2005.500	AB434317	Swine	H1N1	H1	N1	Thailand	SouthEasternAsia	Asia	2005.5	Swine
H3N2_Swine_KC859211_A/swine/Thailand/PB482/2009|2009.877	KC859211	Swine	H3N2	H3	N2	Thailand	SouthEasternAsia	Asia	2009.877	Swine
H1N1_Swine_KJ162034_A/swine/Thailand/CU-S3350N/2012|2012.118	KJ162034	Swine	H1N1	H1	N1	Thailand	SouthEasternAsia	Asia	2012.118	Swine
H1N1_Swine_CY115924_A/swine/England/010402/2003|2003.112	CY115924	Swine	H1N1	H1	N1	United Kingdom	NorthernEurope	Europe	2003.112	Swine
H1N1_Swine_CY115956_A/swine/England/1131/2004|2004.685	CY115956	Swine	H1N1	H1	N1	United Kingdom	NorthernEurope	Europe	2004.685	Swine
H1N2_Swine_CY116211_A/swine/England/483/2006|2006.359	CY116211	Swine	H1N2	H1	N2	United Kingdom	NorthernEurope	Europe	2006.359	Swine
H1N1_Swine_KJ889404_A/swine/Italy/147/1981|1981.500	KJ889404	Swine	H1N1	H1	N1	Italy	SouthernEurope	Europe	1981.5	Swine
H1N1_Swine_KJ889396_A/swine/Italy/VI147/1981|1981.500	KJ889396	Swine	H1N1	H1	N1	Italy	SouthernEurope	Europe	1981.5	Swine
H1N1_Swine_KJ889329_A/swine/Arnsberg/3/1981|1981.112	KJ889329	Swine	H1N1	H1	N1	Germany	WesternEurope	Europe	1981.112	Swine
H1N1_Swine_KJ889313_A/swine/Marseille/2260/1980|1980.500	KJ889313	Swine	H1N1	H1	N1	France	WesternEurope	Europe	1980.5	Swine
H1N1_Swine_KJ889361_A/swine/Germany/S27/1981|1981.500	KJ889361	Swine	H1N1	H1	N1	Germany	WesternEurope	Europe	1981.5	Swine
H1N1_Swine_KJ889321_A/swine/Netherlands/25/1980|1980.500	KJ889321	Swine	H1N1	H1	N1	Netherlands	WesternEurope	Europe	1980.5	Swine
H1N1_Swine_KJ889305_A/swine/Arnsberg/6554/1979|1979.932	KJ889305	Swine	H1N1	H1	N1	Germany	WesternEurope	Europe	1979.932	Swine
H1N1_Swine_KJ889297_A/swine/Arnsberg/1/1979|1979.932	KJ889297	Swine	H1N1	H1	N1	Germany	WesternEurope	Europe	1979.932	Swine
H7N2_Avian_AY724251_A/chicken/Hebei/1/2002|2002.500	AY724251	Avian	H7N2	H7	N2	China	EasternAsia	Asia	2002.5	Dom-gal
H1N1_Swine_CY116455_A/swine/Italy/1513-1/1998|1998.500	CY116455	Swine	H1N1	H1	N1	Italy	SouthernEurope	Europe	1998.5	Swine
H1N1_Swine_CY116393_A/swine/OMS/2111/1995|1995.500	CY116393	Swine	H1N1	H1	N1	France	WesternEurope	Europe	1995.5	Swine
H1N1_Swine_CY116431_A/swine/Gent/132/2005|2005.500	CY116431	Swine	H1N1	H1	N1	Belgium	WesternEurope	Europe	2005.5	Swine
H1N2_Swine_CY116536_A/swine/Ploufragan/0214/2006|2006.668	CY116536	Swine	H1N2	H1	N2	France	WesternEurope	Europe	2006.668	Swine
H1N1_Swine_CY010587_A/swine/Spain/53207/2004|2004.500	CY010587	Swine	H1N1	H1	N1	Spain	SouthernEurope	Europe	2004.5	Swine
H1N1_Human_CY079549_A/Switzerland/5165/2010|2010.803	CY079549	Human	H1N1	H1	N1	Switzerland	WesternEurope	Europe	2010.803	Human
H1N1_Swine_CY116492_A/swine/Italy/186678-2/2005|2005.500	CY116492	Swine	H1N1	H1	N1	Italy	SouthernEurope	Europe	2005.5	Swine
H1N2_Swine_CY116524_A/swine/Italy/71251/2005|2005.500	CY116524	Swine	H1N2	H1	N2	Italy	SouthernEurope	Europe	2005.5	Swine
H1N1_Swine_CY116516_A/swine/Italy/29313/2006|2006.500	CY116516	Swine	H1N1	H1	N1	Italy	SouthernEurope	Europe	2006.5	Swine
H1N1_Swine_HF674895_A/swine/Spain/SF11131/2007|2007.500	HF674895	Swine	H1N1	H1	N1	Spain	SouthernEurope	Europe	2007.5	Swine
H1N1_Swine_HE603921_A/swine/Morbihan/0287/2007|2007.619	HE603921	Swine	H1N1	H1	N1	France	WesternEurope	Europe	2007.619	Swine
H1N2_Swine_KR700959_A/swine/France/37-120345/2012|2012.795	KR700959	Swine	H1N2	H1	N2	France	WesternEurope	Europe	2012.795	Swine
H1N1_Swine_KR701495_A/swine/France/CotesdArmor-0388/2009|2009.570	KR701495	Swine	H1N1	H1	N1	France	WesternEurope	Europe	2009.57	Swine
H1N1_Swine_KR700245_A/swine/France/Morbihan-0285/2011|2011.408	KR700245	Swine	H1N1	H1	N1	France	WesternEurope	Europe	2011.408	Swine
H1N1_Swine_KR700927_A/swine/France/22-120340/2012|2012.770	KR700927	Swine	H1N1	H1	N1	France	WesternEurope	Europe	2012.77	Swine
H1N2_Swine_KR701483_A/swine/France/IIIeetVilaine-0346/2011|2011.414	KR701483	Swine	H1N2	H1	N2	France	WesternEurope	Europe	2011.414	Swine
H1N1_Swine_KR700919_A/swine/France/50-120350/2012|2012.773	KR700919	Swine	H1N1	H1	N1	France	WesternEurope	Europe	2012.773	Swine
H1N1_Swine_KR699739_A/swine/France/Finistere-0011/2011|2011.027	KR699739	Swine	H1N1	H1	N1	France	WesternEurope	Europe	2011.027	Swine
H1N2_Swine_KM267908_A/swine/France/22-130212/2013|2013.425	KM267908	Swine	H1N2	H1	N2	France	WesternEurope	Europe	2013.425	Swine
H1N2_Swine_KR700943_A/swine/France/22-120228/2012|2012.518	KR700943	Swine	H1N2	H1	N2	France	WesternEurope	Europe	2012.518	Swine
H3N2_Swine_KR701270_A/swine/Spain/16677/2011|2011.500	KR701270	Swine	H3N2	H3	N2	Spain	SouthernEurope	Europe	2011.5	Swine
H1N1_Swine_KR701014_A/swine/Poland/006801/2013|2013.058	KR701014	Swine	H1N1	H1	N1	Poland	EasternEurope	Europe	2013.058	Swine
H1N1_Swine_KR699873_A/swine/Netherlands/Groelnlo-186/2011|2011.247	KR699873	Swine	H1N1	H1	N1	Netherlands	WesternEurope	Europe	2011.247	Swine
H1N1_Swine_KR699715_A/swine/Germany/Ostbevern-IDT13211/2011|2011.238	KR699715	Swine	H1N1	H1	N1	Germany	WesternEurope	Europe	2011.238	Swine
H1N2_Swine_KR699668_A/swine/Germany/Nikolausdorf-IDT12279/2010|2010.500	KR699668	Swine	H1N2	H1	N2	Germany	WesternEurope	Europe	2010.5	Swine
H1N1_Swine_KR701006_A/swine/Poland/18275/2012|2012.753	KR701006	Swine	H1N1	H1	N1	Poland	EasternEurope	Europe	2012.753	Swine
H1N1_Swine_KR700514_A/swine/France/56-110525/2010|2010.901	KR700514	Swine	H1N1	H1	N1	France	WesternEurope	Europe	2010.901	Swine
H1N2_Swine_KR700237_A/swine/France/CotesdArmor-0074/2011|2011.088	KR700237	Swine	H1N2	H1	N2	France	WesternEurope	Europe	2011.088	Swine
H3N2_Swine_KR701214_A/swine/Belgium/Bree-205/2011|2011.277	KR701214	Swine	H3N2	H3	N2	Belgium	WesternEurope	Europe	2011.277	Swine
H1N1_Swine_KR700001_A/swine/Netherlands/Neerkant-174/2011|2011.236	KR700001	Swine	H1N1	H1	N1	Netherlands	WesternEurope	Europe	2011.236	Swine
H1N1_Swine_KR701150_A/swine/Netherlands/Mill-CVI2617A/2012|2012.414	KR701150	Swine	H1N1	H1	N1	Netherlands	WesternEurope	Europe	2012.414	Swine
H3N2_Swine_KR701182_A/swine/Germany/Stadtloder-IDT11945/2010|2010.353	KR701182	Swine	H3N2	H3	N2	Germany	WesternEurope	Europe	2010.353	Swine
H3N2_Swine_CY116447_A/swine/Gent/96/2007|2007.500	CY116447	Swine	H3N2	H3	N2	Belgium	WesternEurope	Europe	2007.5	Swine
H3N2_Swine_CY116555_A/swine/Spain/82108/2007|2007.500	CY116555	Swine	H3N2	H3	N2	Spain	SouthernEurope	Europe	2007.5	Swine
H1N1_Swine_KR700150_A/swine/Spain/23998/2011|2011.466	KR700150	Swine	H1N1	H1	N1	Spain	SouthernEurope	Europe	2011.466	Swine
H1N2_Swine_KR699929_A/swine/Belgium/Oostkamp-26/2012|2012.030	KR699929	Swine	H1N2	H1	N2	Belgium	WesternEurope	Europe	2012.03	Swine
H1N1_Swine_KR700852_A/swine/Belgium/Heist-op-den-Berg-363/2012|2012.795	KR700852	Swine	H1N1	H1	N1	Belgium	WesternEurope	Europe	2012.795	Swine
H1N1_Swine_GQ161153_A/swine/Greven/IDT2889/2004|2004.016	GQ161153	Swine	H1N1	H1	N1	Germany	WesternEurope	Europe	2004.016	Swine
H3N2_Swine_HF674903_A/Swine/Spain/80598LP1/2007|2007.500	HF674903	Swine	H3N2	H3	N2	Spain	SouthernEurope	Europe	2007.5	Swine
H1N2_Swine_KX433131_A/swine/Kitzen/IDT6142/2007|2007.356	KX433131	Swine	H1N2	H1	N2	Germany	WesternEurope	Europe	2007.356	Swine
H1N2_Swine_KR701118_A/swine/Netherlands/Lemele-CVI2974A/2013|2013.274	KR701118	Swine	H1N2	H1	N2	Netherlands	WesternEurope	Europe	2013.274	Swine
H1N1_Swine_KR699937_A/swine/Belgium/Wingene-455/2011|2011.773	KR699937	Swine	H1N1	H1	N1	Belgium	WesternEurope	Europe	2011.773	Swine
H1N1_Swine_KR700110_A/swine/Denmark/1085-1/2012|2012.500	KR700110	Swine	H1N1	H1	N1	Denmark	NorthernEurope	Europe	2012.5	Swine
H1N1_Swine_CY116423_A/swine/Gent/112/2007|2007.500	CY116423	Swine	H1N1	H1	N1	Belgium	WesternEurope	Europe	2007.5	Swine
H1N1_Swine_KR699945_A/swine/Belgium/Poperinge-387/2011|2011.647	KR699945	Swine	H1N1	H1	N1	Belgium	WesternEurope	Europe	2011.647	Swine
H3N2_Swine_KR701238_A/swine/Belgium/Moorslede-515/2011|2011.868	KR701238	Swine	H3N2	H3	N2	Belgium	WesternEurope	Europe	2011.868	Swine
H1N1_Swine_KR699969_A/swine/Belgium/Faimes-628/2010|2010.953	KR699969	Swine	H1N1	H1	N1	Belgium	WesternEurope	Europe	2010.953	Swine
H3N2_Swine_KR701222_A/swine/Belgium/Izegem-538/2010|2010.838	KR701222	Swine	H3N2	H3	N2	Belgium	WesternEurope	Europe	2010.838	Swine
H1N1_Swine_KR700836_A/swine/Belgium/Glabbeek-287/2012|2012.578	KR700836	Swine	H1N1	H1	N1	Belgium	WesternEurope	Europe	2012.578	Swine
H1N1_Swine_KF500932_A/swine/Italy/73449/2013|2013.200	KF500932	Swine	H1N1	H1	N1	Italy	SouthernEurope	Europe	2013.2	Swine
H1N2_Swine_KR700174_A/swine/Spain/29257/2012|2012.079	KR700174	Swine	H1N2	H1	N2	Spain	SouthernEurope	Europe	2012.079	Swine
H1N2_Swine_HF674919_A/swine/Spain/80598-LP4/2007|2007.500	HF674919	Swine	H1N2	H1	N2	Spain	SouthernEurope	Europe	2007.5	Swine
H3N2_Swine_KR701278_A/swine/Spain/18512/2011|2011.500	KR701278	Swine	H3N2	H3	N2	Spain	SouthernEurope	Europe	2011.5	Swine
H3N2_Swine_KR701436_A/swine/Hungary/4025/2013|2013.151	KR701436	Swine	H3N2	H3	N2	Hungary	EasternEurope	Europe	2013.151	Swine
H1N2_Swine_CY116415_A/swine/Gent/100/2007|2007.500	CY116415	Swine	H1N2	H1	N2	Belgium	WesternEurope	Europe	2007.5	Swine
H1N2_Swine_KR701142_A/swine/Netherlands/Wanroij-CVI2117A/2012|2012.367	KR701142	Swine	H1N2	H1	N2	Netherlands	WesternEurope	Europe	2012.367	Swine
H1N1_Swine_KR701038_A/swine/Spain/33903/2012|2012.504	KR701038	Swine	H1N1	H1	N1	Spain	SouthernEurope	Europe	2012.504	Swine
H3N2_Swine_KR701444_A/swine/Spain/33936/2012|2012.507	KR701444	Swine	H3N2	H3	N2	Spain	SouthernEurope	Europe	2012.507	Swine
H1N1_Swine_MF872804_A/swine/Spain/40240-1/2017|2017.104	MF872804	Swine	H1N1	H1	N1	Spain	SouthernEurope	Europe	2017.104	Swine
H1N2_Swine_KR700589_A/swine/Spain/29262/2012|2012.082	KR700589	Swine	H1N2	H1	N2	Spain	SouthernEurope	Europe	2012.082	Swine
H1N1_Swine_MF872848_A/swine/Spain/40250-2/2016|2016.967	MF872848	Swine	H1N1	H1	N1	Spain	SouthernEurope	Europe	2016.967	Swine
H1N2_Swine_KR700009_A/swine/Netherlands/Lievelde-511/2011|2011.855	KR700009	Swine	H1N2	H1	N2	Netherlands	WesternEurope	Europe	2011.855	Swine
H1N2_Swine_KR700880_A/swine/Netherlands/De-Lutte-167A/2012|2012.312	KR700880	Swine	H1N2	H1	N2	Netherlands	WesternEurope	Europe	2012.312	Swine
H1N1_Swine_KR700371_A/swine/Germany/Ahlen-Dolberg-IDT14631/2012|2012.008	KR700371	Swine	H1N1	H1	N1	Germany	WesternEurope	Europe	2012.008	Swine
H3N2_Swine_KR701396_A/swine/Germany/Visbek-IDT13347/2011|2011.500	KR701396	Swine	H3N2	H3	N2	Germany	WesternEurope	Europe	2011.5	Swine
H1N1_Swine_KR700363_A/swine/Germany/Reinberg-IDT14457-1/2012|2012.003	KR700363	Swine	H1N1	H1	N1	Germany	WesternEurope	Europe	2012.003	Swine
H3N2_Swine_KR701230_A/swine/Belgium/Valdegem-581/2010|2010.901	KR701230	Swine	H3N2	H3	N2	Belgium	WesternEurope	Europe	2010.901	Swine
H1N2_Swine_HF674911_A/Swine/Spain/SF12091/2007|2007.500	HF674911	Swine	H1N2	H1	N2	Spain	SouthernEurope	Europe	2007.5	Swine
H3N2_Swine_KR701262_A/swine/Spain/28778/2012|2012.500	KR701262	Swine	H3N2	H3	N2	Spain	SouthernEurope	Europe	2012.5	Swine
H1N1_Swine_KR700896_A/swine/Belgium/111/2013|2013.500	KR700896	Swine	H1N1	H1	N1	Belgium	WesternEurope	Europe	2013.5	Swine
H1N2_Swine_GQ161160_A/swine/Granstedt/IDT3475/2004|2004.649	GQ161160	Swine	H1N2	H1	N2	Germany	WesternEurope	Europe	2004.649	Swine
H1N2_Swine_CY116547_A/swine/Spain/40564/2002|2002.500	CY116547	Swine	H1N2	H1	N2	Spain	SouthernEurope	Europe	2002.5	Swine
H1N2_Swine_EU053130_A/swine/Doetlingen/IDT4735/2005|2005.932	EU053130	Swine	H1N2	H1	N2	Germany	WesternEurope	Europe	2005.932	Swine
H1N2_Swine_EU053138_A/swine/Cloppenburg/IDT4777/2005|2005.948	EU053138	Swine	H1N2	H1	N2	Germany	WesternEurope	Europe	2005.948	Swine
H1N2_Swine_KR699833_A/swine/Italy/275736/2010|2010.742	KR699833	Swine	H1N2	H1	N2	Italy	SouthernEurope	Europe	2010.742	Swine
H1N1_Swine_KU322507_A/swine/Italy/267505/2010|2010.500	KU322507	Swine	H1N1	H1	N1	Italy	SouthernEurope	Europe	2010.5	Swine
H1N2_Swine_KR699818_A/swine/Italy/41350/2011|2011.132	KR699818	Swine	H1N2	H1	N2	Italy	SouthernEurope	Europe	2011.132	Swine
H1N2_Swine_KU322567_A/swine/Italy/337085/2012|2012.500	KU322567	Swine	H1N2	H1	N2	Italy	SouthernEurope	Europe	2012.5	Swine
H1N2_Swine_KU322740_A/swine/Italy/346150/2013|2013.500	KU322740	Swine	H1N2	H1	N2	Italy	SouthernEurope	Europe	2013.5	Swine
H1N1_Swine_KU323266_A/swine/Italy/203977/2015|2015.500	KU323266	Swine	H1N1	H1	N1	Italy	SouthernEurope	Europe	2015.5	Swine
H1N2_Swine_KU322780_A/swine/Italy/34333/2014|2014.500	KU322780	Swine	H1N2	H1	N2	Italy	SouthernEurope	Europe	2014.5	Swine
H1N2_Swine_KU323258_A/swine/Italy/203964/2015|2015.500	KU323258	Swine	H1N2	H1	N2	Italy	SouthernEurope	Europe	2015.5	Swine
H1N2_Swine_KU322645_A/swine/Italy/198930-3/2013|2013.500	KU322645	Swine	H1N2	H1	N2	Italy	SouthernEurope	Europe	2013.5	Swine
H1N2_Swine_KU323194_A/swine/Italy/65210/2015|2015.500	KU323194	Swine	H1N2	H1	N2	Italy	SouthernEurope	Europe	2015.5	Swine
H3N2_Human_KJ623706_A/Pavia/07/2014|2014.038	KJ623706	Human	H3N2	H3	N2	Italy	SouthernEurope	Europe	2014.038	Human
H3N2_Swine_KJ880931_A/swine/Italy/311349/2013|2013.871	KJ880931	Swine	H3N2	H3	N2	Italy	SouthernEurope	Europe	2013.871	Swine
H3N2_Swine_KU322605_A/swine/Italy/100176-1/2013|2013.500	KU322605	Swine	H3N2	H3	N2	Italy	SouthernEurope	Europe	2013.5	Swine
H3N2_Swine_KU322907_A/swine/Italy/134414/2014|2014.500	KU322907	Swine	H3N2	H3	N2	Italy	SouthernEurope	Europe	2014.5	Swine
H1N1_Swine_KU322979_A/swine/Italy/263752/2014|2014.500	KU322979	Swine	H1N1	H1	N1	Italy	SouthernEurope	Europe	2014.5	Swine
H1N1_Human_KY368147_A/Pavia/65/2016|2016.786	KY368147	Human	H1N1	H1	N1	Italy	SouthernEurope	Europe	2016.786	Human
H3N2_Swine_KU323098_A/swine/Italy/358481-1/2014|2014.500	KU323098	Swine	H3N2	H3	N2	Italy	SouthernEurope	Europe	2014.5	Swine
H3N2_Swine_KU323154_A/swine/Italy/23398/2015|2015.500	KU323154	Swine	H3N2	H3	N2	Italy	SouthernEurope	Europe	2015.5	Swine
H3N2_Swine_KU323313_A/swine/Italy/248147-8/2015|2015.500	KU323313	Swine	H3N2	H3	N2	Italy	SouthernEurope	Europe	2015.5	Swine
H1N1_Swine_KR699810_A/swine/Italy/302593/2010|2010.923	KR699810	Swine	H1N1	H1	N1	Italy	SouthernEurope	Europe	2010.923	Swine
H3N2_Swine_KR701468_A/swine/Netherlands/Ysselsteyn-CVI8864A/2012|2012.353	KR701468	Swine	H3N2	H3	N2	Netherlands	WesternEurope	Europe	2012.353	Swine
H3N2_Swine_KR701254_A/swine/Netherlands/Vragender-503/2011|2011.858	KR701254	Swine	H3N2	H3	N2	Netherlands	WesternEurope	Europe	2011.858	Swine
H3N2_Swine_KC345627_A/swine/France/59-120031/2012|2012.047	KC345627	Swine	H3N2	H3	N2	France	WesternEurope	Europe	2012.047	Swine
H3N2_Swine_KR701412_A/swine/Netherlands/Weert-167B/2012|2012.312	KR701412	Swine	H3N2	H3	N2	Netherlands	WesternEurope	Europe	2012.312	Swine
H3N2_Swine_KR701246_A/swine/Netherlands/Geesteren-346/2011|2011.581	KR701246	Swine	H3N2	H3	N2	Netherlands	WesternEurope	Europe	2011.581	Swine
H1N1_Swine_KR699905_A/swine/Netherlands/Groenlo-37/2012|2012.052	KR699905	Swine	H1N1	H1	N1	Netherlands	WesternEurope	Europe	2012.052	Swine
H3N2_Swine_KR701404_A/swine/Germany/Coesfeld-Harle-IDT14741-1/2012|2012.068	KR701404	Swine	H3N2	H3	N2	Germany	WesternEurope	Europe	2012.068	Swine
H3N2_Swine_KR701317_A/swine/Germany/Atteln-IDT14453/2011|2011.077	KR701317	Swine	H3N2	H3	N2	Germany	WesternEurope	Europe	2011.077	Swine
H1N1_Swine_KR700975_A/swine/France/01-130054/2013|2013.058	KR700975	Swine	H1N1	H1	N1	France	WesternEurope	Europe	2013.058	Swine
H3N2_Swine_KR701428_A/swine/Belgium/Belsele-66/2013|2013.195	KR701428	Swine	H3N2	H3	N2	Belgium	WesternEurope	Europe	2013.195	Swine
H1N1_Swine_KR699881_A/swine/Belgium/Maldegem-553/2010|2010.863	KR699881	Swine	H1N1	H1	N1	Belgium	WesternEurope	Europe	2010.863	Swine
H3N2_Swine_KR701373_A/swine/Belgium/Glabbeek-284/2012|2012.578	KR701373	Swine	H3N2	H3	N2	Belgium	WesternEurope	Europe	2012.578	Swine
H1N1_Swine_KR700142_A/swine/Spain/22013/2011|2011.277	KR700142	Swine	H1N1	H1	N1	Spain	SouthernEurope	Europe	2011.277	Swine
H3N2_Swine_KU322499_A/swine/Italy/319159-3/2010|2010.500	KU322499	Swine	H3N2	H3	N2	Italy	SouthernEurope	Europe	2010.5	Swine
H1N1_Swine_KR700581_A/swine/Poland/16315/2011|2011.816	KR700581	Swine	H1N1	H1	N1	Poland	EasternEurope	Europe	2011.816	Swine
H3N2_Swine_KU322575_A/swine/Italy/337155/2012|2012.500	KU322575	Swine	H3N2	H3	N2	Italy	SouthernEurope	Europe	2012.5	Swine
H1N2_Swine_KR699825_A/swine/Italy/57680/2011|2011.184	KR699825	Swine	H1N2	H1	N2	Italy	SouthernEurope	Europe	2011.184	Swine
H1N2_Swine_KR700158_A/swine/Spain/24237/2011|2011.496	KR700158	Swine	H1N2	H1	N2	Spain	SouthernEurope	Europe	2011.496	Swine
H1N1_Swine_KR700998_A/swine/Poland/321/2012|2012.033	KR700998	Swine	H1N1	H1	N1	Poland	EasternEurope	Europe	2012.033	Swine
H1N2_Swine_KR700573_A/swine/Denmark/10-1391-3/2011|2011.414	KR700573	Swine	H1N2	H1	N2	Denmark	NorthernEurope	Europe	2011.414	Swine
H1N2_Swine_KF514376_A/swine/Denmark/10302-2/2012|2012.140	KF514376	Swine	H1N2	H1	N2	Denmark	NorthernEurope	Europe	2012.14	Swine
H1N2_Swine_KR700474_A/swine/Denmark/10345-1/2012|2012.162	KR700474	Swine	H1N2	H1	N2	Denmark	NorthernEurope	Europe	2012.162	Swine
H3N2_Swine_KR701174_A/swine/Germany/Ottendorf-IDT11910/2010|2010.323	KR701174	Swine	H3N2	H3	N2	Germany	WesternEurope	Europe	2010.323	Swine
H1N1_Swine_MF872829_A/swine/Spain/45690-2/2016|2016.986	MF872829	Swine	H1N1	H1	N1	Spain	SouthernEurope	Europe	2016.986	Swine
H1N2_Swine_MF872810_A/swine/Spain/45700-1/2016|2016.879	MF872810	Swine	H1N2	H1	N2	Spain	SouthernEurope	Europe	2016.879	Swine
H3N2_Swine_MF872858_A/swine/Spain/45690-1/2016|2016.986	MF872858	Swine	H3N2	H3	N2	Spain	SouthernEurope	Europe	2016.986	Swine
H3N8_Avian_CY029904_A/red-necked_stint/Western_Australia/4915/1984|1984.500	CY029904	Avian	H3N8	H3	N8	Australia	AustraliaNewZealandOceania	Oceania	1984.5	Wild-other
H3N8_Avian_CY028290_A/red-necked_stint/Western_Australia/4923/1983|1983.500	CY028290	Avian	H3N8	H3	N8	Australia	AustraliaNewZealandOceania	Oceania	1983.5	Wild-other
H3N8_Avian_CY028282_A/red-necked_stint/Bunbury/4500/1980|1980.444	CY028282	Avian	H3N8	H3	N8	Australia	AustraliaNewZealandOceania	Oceania	1980.444	Wild-other
H4N8_Avian_CY014632_A/red-necked_stint/Australia/4189/1980|1980.814	CY014632	Avian	H4N8	H4	N8	Australia	AustraliaNewZealandOceania	Oceania	1980.814	Wild-other
H4N8_Avian_CY035897_A/red-necked_stint/Western_Australia/4094/1984|1984.500	CY035897	Avian	H4N8	H4	N8	Australia	AustraliaNewZealandOceania	Oceania	1984.5	Wild-other
H3N8_Avian_CY014635_A/red-necked_stint/Australia/4500/1980|1980.929	CY014635	Avian	H3N8	H3	N8	Australia	AustraliaNewZealandOceania	Oceania	1980.929	Wild-other
H12N9_Avian_CY005715_A/red-necked_stint/Australia/5745/1981|1981.173	CY005715	Avian	H12N9	H12	N9	Australia	AustraliaNewZealandOceania	Oceania	1981.173	Wild-other
H12N9_Avian_CY029880_A/red-necked_stint/Western_Australia/5745/1982|1982.241	CY029880	Avian	H12N9	H12	N9	Australia	AustraliaNewZealandOceania	Oceania	1982.241	Wild-other
H5N2_Avian_CY005764_A/duck/New_Zealand/41/1984|1984.107	CY005764	Avian	H5N2	H5	N2	New Zealand	AustraliaNewZealandOceania	Oceania	1984.107	Dom-ans
H5N1_Avian_EU430499_A/domestic_green-winged_teal/Hunan/67/2005|2005.500	EU430499	Avian	H5N1	H5	N1	China	EasternAsia	Asia	2005.5	Dom-ans
H5N1_Avian_EU430505_A/domestic_green-winged_teal/Hunan/79/2005|2005.500	EU430505	Avian	H5N1	H5	N1	China	EasternAsia	Asia	2005.5	Dom-ans
H5N1_Avian_HM172445_A/chicken/Xinjiang/28/2006|2006.500	HM172445	Avian	H5N1	H5	N1	China	EasternAsia	Asia	2006.5	Dom-gal
H5N1_Avian_HM172448_A/chicken/Xinjiang/27/2006|2006.500	HM172448	Avian	H5N1	H5	N1	China	EasternAsia	Asia	2006.5	Dom-gal
H5N1_Avian_AB478013_A/chicken/Pyigyitagon/204/2006|2006.500	AB478013	Avian	H5N1	H5	N1	Myanmar	SouthEasternAsia	Asia	2006.5	Dom-gal
H5N1_Avian_HM172446_A/chicken/Xinjiang/78/2005|2005.500	HM172446	Avian	H5N1	H5	N1	China	EasternAsia	Asia	2005.5	Dom-gal
H5N1_Avian_HM172447_A/chicken/Xinjiang/68/2005|2005.500	HM172447	Avian	H5N1	H5	N1	China	EasternAsia	Asia	2005.5	Dom-gal
H5N1_Human_EF587274_A/Beijing/01/2003|2003.500	EF587274	Human	H5N1	H5	N1	China	EasternAsia	Asia	2003.5	Human
H5N1_Avian_DQ997169_A/duck/Hubei/wp/2003|2003.500	DQ997169	Avian	H5N1	H5	N1	China	EasternAsia	Asia	2003.5	Dom-ans
H5N1_Avian_HM172483_A/chicken/Jiangxi/25/2004|2004.500	HM172483	Avian	H5N1	H5	N1	China	EasternAsia	Asia	2004.5	Dom-gal
H5N1_Avian_DQ997282_A/goose/Jilin/hb/2003|2003.500	DQ997282	Avian	H5N1	H5	N1	China	EasternAsia	Asia	2003.5	Dom-ans
H5N1_Avian_AY676023_A/chicken/Korea/es/2003|2003.500	AY676023	Avian	H5N1	H5	N1	South Korea	EasternAsia	Asia	2003.5	Dom-gal
H5N1_Avian_AY676024_A/duck/Korea/ESD1/03|2003.500	AY676024	Avian	H5N1	H5	N1	South Korea	EasternAsia	Asia	2003.5	Dom-ans
H5N1_Avian_AB188821_A/chicken/Kyoto/3/2004|2004.500	AB188821	Avian	H5N1	H5	N1	Japan	EasternAsia	Asia	2004.5	Dom-gal
H5N1_Avian_AB189050_A/crow/Kyoto/53/2004|2004.500	AB189050	Avian	H5N1	H5	N1	Japan	EasternAsia	Asia	2004.5	Wild-other
H5N1_Avian_AB188813_A/chicken/Oita/8/2004|2004.500	AB188813	Avian	H5N1	H5	N1	Japan	EasternAsia	Asia	2004.5	Dom-gal
H5N1_Avian_AB189058_A/crow/Osaka/102/2004|2004.500	AB189058	Avian	H5N1	H5	N1	Japan	EasternAsia	Asia	2004.5	Wild-other
H5N1_Avian_AY609309_A/chicken/Guangdong/174/04|2004.500	AY609309	Avian	H5N1	H5	N1	China	EasternAsia	Asia	2004.5	Dom-gal
H5N1_Avian_AY950279_A/chicken/Henan/01/2004|2004.500	AY950279	Avian	H5N1	H5	N1	China	EasternAsia	Asia	2004.5	Dom-gal
H5N1_Swine_DQ997252_A/swine/Henan/wy/2004|2004.500	DQ997252	Swine	H5N1	H5	N1	China	EasternAsia	Asia	2004.5	Swine
H5N1_Avian_AY950281_A/chicken/Henan/12/2004|2004.500	AY950281	Avian	H5N1	H5	N1	China	EasternAsia	Asia	2004.5	Dom-gal
H5N1_Avian_AY770084_A/chicken/Hubei/489/2004|2004.500	AY770084	Avian	H5N1	H5	N1	China	EasternAsia	Asia	2004.5	Dom-gal
H5N1_Avian_AY684703_A/chicken/Hubei/327/2004|2004.500	AY684703	Avian	H5N1	H5	N1	China	EasternAsia	Asia	2004.5	Dom-gal
H5N1_Avian_JX013487_A/parrot/Guangdong/C99/2005|2005.085	JX013487	Avian	H5N1	H5	N1	China	EasternAsia	Asia	2005.085	Wild-other
H5N1_Avian_AY737301_A/duck/Guangdong/173/04|2004.500	AY737301	Avian	H5N1	H5	N1	China	EasternAsia	Asia	2004.5	Dom-ans
H5N1_Avian_HM172430_A/chicken/Anhui/39/2004|2004.500	HM172430	Avian	H5N1	H5	N1	China	EasternAsia	Asia	2004.5	Dom-gal
H5N1_Human_HM172438_A/Anhui/1/2005|2005.500	HM172438	Human	H5N1	H5	N1	China	EasternAsia	Asia	2005.5	Human
H5N1_Avian_EU594346_A/duck/Hubei/Hangmei01/2006|2006.500	EU594346	Avian	H5N1	H5	N1	China	EasternAsia	Asia	2006.5	Dom-ans
H5N1_Avian_HM172449_A/duck/Hubei/49/2005|2005.500	HM172449	Avian	H5N1	H5	N1	China	EasternAsia	Asia	2005.5	Dom-ans
H5N1_Human_HM172451_A/Anhui/2/2005|2005.500	HM172451	Human	H5N1	H5	N1	China	EasternAsia	Asia	2005.5	Human
H5N1_Avian_KP638500_A/wildbird/Anhui/82/2005|2005.500	KP638500	Avian	H5N1	H5	N1	China	EasternAsia	Asia	2005.5	Wild-other
H5N1_Avian_HM172452_A/chicken/Sichuan/81/2005|2005.500	HM172452	Avian	H5N1	H5	N1	China	EasternAsia	Asia	2005.5	Dom-gal
H5N1_Avian_HM172450_A/goose/Hubei/65/2005|2005.500	HM172450	Avian	H5N1	H5	N1	China	EasternAsia	Asia	2005.5	Dom-ans
H5N1_Avian_CY030886_A/duck/Yunnan/5310/2006|2006.500	CY030886	Avian	H5N1	H5	N1	China	EasternAsia	Asia	2006.5	Dom-ans
H5N1_Avian_JX094833_A/turtle_dove/Guangdong/300/2005|2005.833	JX094833	Avian	H5N1	H5	N1	China	EasternAsia	Asia	2005.833	Wild-other
H5N1_Avian_HM172410_A/shrike/Tibet/13/2006|2006.500	HM172410	Avian	H5N1	H5	N1	China	EasternAsia	Asia	2006.5	Wild-other
H5N1_Avian_KJ003984_A/duck/Hubei/xn/2007|2007.868	KJ003984	Avian	H5N1	H5	N1	China	EasternAsia	Asia	2007.868	Dom-ans
H5N1_Avian_HM172427_A/chicken/Hunan/21/2005|2005.500	HM172427	Avian	H5N1	H5	N1	China	EasternAsia	Asia	2005.5	Dom-gal
H5N5_Avian_JX878680_A/duck/HuBei/03/2010|2010.236	JX878680	Avian	H5N5	H5	N5	China	EasternAsia	Asia	2010.236	Dom-ans
H5N1_Avian_AY737286_A/chicken/Guangdong/191/04|2004.500	AY737286	Avian	H5N1	H5	N1	China	EasternAsia	Asia	2004.5	Dom-gal
H5N1_Avian_HM172422_A/duck/Hunan/69/2004|2004.500	HM172422	Avian	H5N1	H5	N1	China	EasternAsia	Asia	2004.5	Dom-ans
H5N1_Avian_HM172416_A/duck/Hunan/70/2004|2004.500	HM172416	Avian	H5N1	H5	N1	China	EasternAsia	Asia	2004.5	Dom-ans
H5N1_Avian_DQ997289_A/chicken/Jilin/hd/2002|2002.500	DQ997289	Avian	H5N1	H5	N1	China	EasternAsia	Asia	2002.5	Dom-gal
H5N1_Avian_AY653193_A/chicken/Jilin/9/2004|2004.500	AY653193	Avian	H5N1	H5	N1	China	EasternAsia	Asia	2004.5	Dom-gal
H5N1_Avian_HM172437_A/duck/Jiangxi/80/2005|2005.500	HM172437	Avian	H5N1	H5	N1	China	EasternAsia	Asia	2005.5	Dom-ans
H5N1_Human_AY627898_A/Thailand/2-SP-33-/2004|2004.500	AY627898	Human	H5N1	H5	N1	Thailand	SouthEasternAsia	Asia	2004.5	Human
H5N1_Human_EU268216_A/Thailand/16/2004|2004.500	EU268216	Human	H5N1	H5	N1	Thailand	SouthEasternAsia	Asia	2004.5	Human
H5N1_Avian_AB450503_A/chicken/Kohn_Kaen/NIAH330/2004|2004.500	AB450503	Avian	H5N1	H5	N1	Thailand	SouthEasternAsia	Asia	2004.5	Dom-gal
H5N1_Avian_AB440333_A/duck/Angthong/72/2004|2004.500	AB440333	Avian	H5N1	H5	N1	Thailand	SouthEasternAsia	Asia	2004.5	Dom-ans
H5N1_Avian_GU186655_A/duck/Ang_Thong/71-2-/2004|2004.500	GU186655	Avian	H5N1	H5	N1	Thailand	SouthEasternAsia	Asia	2004.5	Dom-ans
H5N1_Avian_DQ407243_A/little_grebe/Thailand/Phichit-01/2004|2004.500	DQ407243	Avian	H5N1	H5	N1	Thailand	SouthEasternAsia	Asia	2004.5	Wild-other
H5N1_Avian_AB576199_A/pigeon/Thailand/VSMU-7-NPT/2004|2004.500	AB576199	Avian	H5N1	H5	N1	Thailand	SouthEasternAsia	Asia	2004.5	Wild-other
H5N1_Avian_AB450512_A/open-bill_stork/Thailand/VSMU-20-AYA/2004|2004.500	AB450512	Avian	H5N1	H5	N1	Thailand	SouthEasternAsia	Asia	2004.5	Wild-other
H5N1_Avian_DQ989958_A/open-billed_stork/Nakhonsawan/BBD0104F/2004|2004.500	DQ989958	Avian	H5N1	H5	N1	Thailand	SouthEasternAsia	Asia	2004.5	Wild-other
H5N1_Avian_JQ794477_A/duck/Thailand/TS04/2006|2006.500	JQ794477	Avian	H5N1	H5	N1	Thailand	SouthEasternAsia	Asia	2006.5	Dom-ans
H5N1_Avian_JQ794469_A/chicken/Thailand/TS03/2006|2006.500	JQ794469	Avian	H5N1	H5	N1	Thailand	SouthEasternAsia	Asia	2006.5	Dom-gal
H5N1_Avian_AB450509_A/quail/Nakhon_Pathom/NIAH7562/2005|2005.500	AB450509	Avian	H5N1	H5	N1	Thailand	SouthEasternAsia	Asia	2005.5	Dom-gal
H5N1_Avian_DQ454106_A/crested_eagle/Belgium/01/2004|2004.500	DQ454106	Avian	H5N1	H5	N1	Belgium	WesternEurope	Europe	2004.5	Wild-other
H5N1_Avian_AB440334_A/quail/Angthong/71/2004|2004.500	AB440334	Avian	H5N1	H5	N1	Thailand	SouthEasternAsia	Asia	2004.5	Dom-gal
H5N1_Avian_JQ794461_A/chicken/Thailand/TS02/2006|2006.500	JQ794461	Avian	H5N1	H5	N1	Thailand	SouthEasternAsia	Asia	2006.5	Dom-gal
H5N1_Avian_JQ794453_A/duck/Thailand/TS01/2006|2006.500	JQ794453	Avian	H5N1	H5	N1	Thailand	SouthEasternAsia	Asia	2006.5	Dom-ans
H5N1_Avian_CY033184_A/duck/Vietnam/942B/2004|2004.500	CY033184	Avian	H5N1	H5	N1	Viet Nam	SouthEasternAsia	Asia	2004.5	Dom-ans
H5N1_Avian_CY033192_A/duck/Vietnam/NCVD08/2005|2005.500	CY033192	Avian	H5N1	H5	N1	Viet Nam	SouthEasternAsia	Asia	2005.5	Dom-ans
H5N1_Avian_CY028715_A/chicken/Vietnam/23/2004|2004.500	CY028715	Avian	H5N1	H5	N1	Viet Nam	SouthEasternAsia	Asia	2004.5	Dom-gal
H5N1_Avian_CY035905_A/chicken/Vietnam/NCVD12/2005|2005.500	CY035905	Avian	H5N1	H5	N1	Viet Nam	SouthEasternAsia	Asia	2005.5	Dom-gal
H5N1_Avian_CY034213_A/chicken/Vietnam/890/2004|2004.500	CY034213	Avian	H5N1	H5	N1	Viet Nam	SouthEasternAsia	Asia	2004.5	Dom-gal
H5N1_Avian_CY034229_A/duck/Vietnam/367/2005|2005.500	CY034229	Avian	H5N1	H5	N1	Viet Nam	SouthEasternAsia	Asia	2005.5	Dom-ans
H5N1_Avian_HQ200457_A/duck/Cambodia/D14AL/2006|2006.093	HQ200457	Avian	H5N1	H5	N1	Cambodia	SouthEasternAsia	Asia	2006.093	Dom-ans
H5N1_Avian_KR732500_A/duck/Vietnam_Hau_Giang/NCVD-12/2007|2007.500	KR732500	Avian	H5N1	H5	N1	Viet Nam	SouthEasternAsia	Asia	2007.5	Dom-ans
H5N1_Human_HM006756_A/Viet_Nam/1203/2004|2004.500	HM006756	Human	H5N1	H5	N1	Viet Nam	SouthEasternAsia	Asia	2004.5	Human
H5N1_Avian_AY676022_A/egret/Hong_Kong/757-2/2003|2003.500	AY676022	Avian	H5N1	H5	N1	Hong Kong	EasternAsia	Asia	2003.5	Wild-other
H5N1_Human_AB212051_A/Hong_Kong/213/2003|2003.500	AB212051	Human	H5N1	H5	N1	Hong Kong	EasternAsia	Asia	2003.5	Human
H5N1_Avian_AY676021_A/duck/Hong_Kong/821/2002|2002.500	AY676021	Avian	H5N1	H5	N1	Hong Kong	EasternAsia	Asia	2002.5	Dom-ans
H5N1_Avian_AB450514_A/pigeon/Thailand/VSMU-13-KRI/2005|2005.500	AB450514	Avian	H5N1	H5	N1	Thailand	SouthEasternAsia	Asia	2005.5	Wild-other
H5N1_Avian_AB450517_A/tree_sparrow/Ratchaburi/VSMU-16-RBR/2005|2005.500	AB450517	Avian	H5N1	H5	N1	Thailand	SouthEasternAsia	Asia	2005.5	Wild-other
H5N1_Human_KJ907467_A/Thailand/NBL1/2006|2006.605	KJ907467	Human	H5N1	H5	N1	Thailand	SouthEasternAsia	Asia	2006.605	Human
H5N1_Avian_DQ989992_A/open-billed_stork/Nakhonsawan/BBD2616F/2005|2005.500	DQ989992	Avian	H5N1	H5	N1	Thailand	SouthEasternAsia	Asia	2005.5	Wild-other
H5N1_Avian_EF112218_A/open-billed_stork/Nakhonsawan/BBD4211M/05|2005.500	EF112218	Avian	H5N1	H5	N1	Thailand	SouthEasternAsia	Asia	2005.5	Wild-other
H5N1_Human_DQ360837_A/Thailand/676/2005|2005.500	DQ360837	Human	H5N1	H5	N1	Thailand	SouthEasternAsia	Asia	2005.5	Human
H5N1_Avian_AB450508_A/chicken/Suphanburi/NIAH108192/2005|2005.500	AB450508	Avian	H5N1	H5	N1	Thailand	SouthEasternAsia	Asia	2005.5	Dom-gal
H5N1_Avian_FJ868030_A/chicken/Uthaithani/NIAH115067/2008|2008.500	FJ868030	Avian	H5N1	H5	N1	Thailand	SouthEasternAsia	Asia	2008.5	Dom-gal
H5N1_Avian_DQ997530_A/duck/Shanghai/xj/2002|2002.500	DQ997530	Avian	H5N1	H5	N1	China	EasternAsia	Asia	2002.5	Dom-ans
H5N1_Avian_JF732743_A/ostrich/Suzhou/097/2003|2003.288	JF732743	Avian	H5N1	H5	N1	China	EasternAsia	Asia	2003.288	Wild-other
H5N1_Avian_DQ997416_A/duck/Zhejiang/bj/2002|2002.500	DQ997416	Avian	H5N1	H5	N1	China	EasternAsia	Asia	2002.5	Dom-ans
H5N1_Avian_DQ997181_A/chicken/Jiangsu/cz1/2002|2002.500	DQ997181	Avian	H5N1	H5	N1	China	EasternAsia	Asia	2002.5	Dom-gal
H5N1_Avian_KX160153_A/chicken/Gansu/5/2012|2012.419	KX160153	Avian	H5N1	H5	N1	China	EasternAsia	Asia	2012.419	Dom-gal
H5N1_Avian_KX160192_A/chicken/Ningxia/2/2012|2012.178	KX160192	Avian	H5N1	H5	N1	China	EasternAsia	Asia	2012.178	Dom-gal
H5N1_Avian_KF638576_A/chicken/Ningxia/222/2012|2012.279	KF638576	Avian	H5N1	H5	N1	China	EasternAsia	Asia	2012.279	Dom-gal
H5N1_Avian_KX160185_A/chicken/Liaoning/S4092/2011|2011.860	KX160185	Avian	H5N1	H5	N1	China	EasternAsia	Asia	2011.86	Dom-gal
H5N1_Avian_MF116347_A/chicken/China/E93/2012|2012.521	MF116347	Avian	H5N1	H5	N1	China	EasternAsia	Asia	2012.521	Dom-gal
H5N1_Avian_KX160161_A/chicken/Gansu/6/2012|2012.425	KX160161	Avian	H5N1	H5	N1	China	EasternAsia	Asia	2012.425	Dom-gal
H5N1_Avian_MF116348_A/chicken/China/E96/2012|2012.521	MF116348	Avian	H5N1	H5	N1	China	EasternAsia	Asia	2012.521	Dom-gal
H5N1_Avian_HM172417_A/chicken/Jiangsu/18/2008|2008.500	HM172417	Avian	H5N1	H5	N1	China	EasternAsia	Asia	2008.5	Dom-gal
H5N1_Avian_JX523356_A/chicken/Huadong/4/2008|2008.953	JX523356	Avian	H5N1	H5	N1	China	EasternAsia	Asia	2008.953	Dom-gal
H5N1_Swine_KC683516_A/swine/Jiangsu/1/2008|2008.953	KC683516	Swine	H5N1	H5	N1	China	EasternAsia	Asia	2008.953	Swine
H5N1_Avian_HM172411_A/chicken/Hebei/A-8/2009|2009.500	HM172411	Avian	H5N1	H5	N1	China	EasternAsia	Asia	2009.5	Dom-gal
H5N1_Avian_HM172444_A/chicken/Shandong/A-5/2006|2006.500	HM172444	Avian	H5N1	H5	N1	China	EasternAsia	Asia	2006.5	Dom-gal
H5N1_Avian_HM172443_A/chicken/Ningxia/24/2006|2006.500	HM172443	Avian	H5N1	H5	N1	China	EasternAsia	Asia	2006.5	Dom-gal
H5N1_Avian_EU243140_A/chicken/Hebei/126/2005|2005.500	EU243140	Avian	H5N1	H5	N1	China	EasternAsia	Asia	2005.5	Dom-gal
H5N1_Avian_HM172440_A/chicken/Shanxi/10/2006|2006.500	HM172440	Avian	H5N1	H5	N1	China	EasternAsia	Asia	2006.5	Dom-gal
H5N1_Avian_HM172434_A/chicken/Henan/A-7/2006|2006.500	HM172434	Avian	H5N1	H5	N1	China	EasternAsia	Asia	2006.5	Dom-gal
H5N1_Avian_EU243139_A/chicken/Hebei/102/2005|2005.500	EU243139	Avian	H5N1	H5	N1	China	EasternAsia	Asia	2005.5	Dom-gal
H5N1_Avian_HM172409_A/duck/Anhui/1/06|2006.500	HM172409	Avian	H5N1	H5	N1	China	EasternAsia	Asia	2006.5	Dom-ans
H5N1_Avian_JQ277222_A/chicken/Sheny/0606/2008|2008.427	JQ277222	Avian	H5N1	H5	N1	China	EasternAsia	Asia	2008.427	Dom-gal
H5N1_Avian_HM172418_A/chicken/Shandong/A-10/2006|2006.500	HM172418	Avian	H5N1	H5	N1	China	EasternAsia	Asia	2006.5	Dom-gal
H5N1_Avian_HM172431_A/chicken/Liaoning/A-11/2006|2006.500	HM172431	Avian	H5N1	H5	N1	China	EasternAsia	Asia	2006.5	Dom-gal
H5N1_Avian_DQ914812_A/chicken/Shanxi/2/2006|2006.500	DQ914812	Avian	H5N1	H5	N1	China	EasternAsia	Asia	2006.5	Dom-gal
H5N1_Human_CY116643_A/Indonesia/5/2005|2005.500	CY116643	Human	H5N1	H5	N1	Indonesia	SouthEasternAsia	Asia	2005.5	Human
H5N1_Avian_KM892795_A/chicken/Bali/U8661/2009|2009.414	KM892795	Avian	H5N1	H5	N1	Indonesia	SouthEasternAsia	Asia	2009.414	Dom-gal
H5N1_Avian_KR732437_A/chicken/West_Java/TJA/2008|2008.500	KR732437	Avian	H5N1	H5	N1	Indonesia	SouthEasternAsia	Asia	2008.5	Dom-gal
H5N1_Human_CY017635_A/Indonesia/CDC938/2006|2006.858	CY017635	Human	H5N1	H5	N1	Indonesia	SouthEasternAsia	Asia	2006.858	Human
H5N1_Human_CY014484_A/Indonesia/CDC669/2006|2006.447	CY014484	Human	H5N1	H5	N1	Indonesia	SouthEasternAsia	Asia	2006.447	Human
H5N1_Avian_GQ122508_A/chicken/East_Java/UT6021/2006|2006.871	GQ122508	Avian	H5N1	H5	N1	Indonesia	SouthEasternAsia	Asia	2006.871	Dom-gal
H5N1_Avian_GQ122472_A/chicken/Bali/UT2092/2005|2005.500	GQ122472	Avian	H5N1	H5	N1	Indonesia	SouthEasternAsia	Asia	2005.5	Dom-gal
H5N1_Avian_GQ122484_A/chicken/Sulawesi_Selatan/UT2094/2005|2005.500	GQ122484	Avian	H5N1	H5	N1	Indonesia	SouthEasternAsia	Asia	2005.5	Dom-gal
H5N1_Avian_GQ122454_A/quail/Yogjakarta/UT1075/2004|2004.395	GQ122454	Avian	H5N1	H5	N1	Indonesia	SouthEasternAsia	Asia	2004.395	Dom-gal
H5N1_Avian_GQ122436_A/quail/Yogjakarta/UT1023/2004|2004.038	GQ122436	Avian	H5N1	H5	N1	Indonesia	SouthEasternAsia	Asia	2004.038	Dom-gal
H5N1_Avian_GQ122514_A/chicken/Banten/UT6025/2006|2006.786	GQ122514	Avian	H5N1	H5	N1	Indonesia	SouthEasternAsia	Asia	2006.786	Dom-gal
H5N1_Avian_GQ122538_A/chicken/East_Java/UT6045/2007|2007.200	GQ122538	Avian	H5N1	H5	N1	Indonesia	SouthEasternAsia	Asia	2007.2	Dom-gal
H5N1_Swine_HM440090_A/swine/Banten/UT6001/2006|2006.500	HM440090	Swine	H5N1	H5	N1	Indonesia	SouthEasternAsia	Asia	2006.5	Swine
H5N1_Human_JX235396_A/Indonesia/UT3006/2005|2005.500	JX235396	Human	H5N1	H5	N1	Indonesia	SouthEasternAsia	Asia	2005.5	Human
H5N1_Avian_GQ122424_A/chicken/West_Java/UT1001/2003|2003.800	GQ122424	Avian	H5N1	H5	N1	Indonesia	SouthEasternAsia	Asia	2003.8	Dom-gal
H5N1_Avian_GU186744_A/chicken/Indonesia/7/2003|2003.967	GU186744	Avian	H5N1	H5	N1	Indonesia	SouthEasternAsia	Asia	2003.967	Dom-gal
H5N1_Avian_GQ122460_A/duck/East_Java/UT1107/2004|2004.647	GQ122460	Avian	H5N1	H5	N1	Indonesia	SouthEasternAsia	Asia	2004.647	Dom-ans
H5N1_Avian_GQ122448_A/duck/East_Java/UT1046/2004|2004.192	GQ122448	Avian	H5N1	H5	N1	Indonesia	SouthEasternAsia	Asia	2004.192	Dom-ans
H5N1_Swine_HM440066_A/swine/Banten/UT3062/2005|2005.500	HM440066	Swine	H5N1	H5	N1	Indonesia	SouthEasternAsia	Asia	2005.5	Swine
H5N1_Swine_HM440058_A/swine/Banten/UT2071/2005|2005.500	HM440058	Swine	H5N1	H5	N1	Indonesia	SouthEasternAsia	Asia	2005.5	Swine
H5N1_Avian_AY518367_A/duck/China/E319-2/03|2003.500	AY518367	Avian	H5N1	H5	N1	China	EasternAsia	Asia	2003.5	Dom-ans
H5N1_Swine_HM440122_A/swine/Banten/UT6008/2007|2007.500	HM440122	Swine	H5N1	H5	N1	Indonesia	SouthEasternAsia	Asia	2007.5	Swine
H5N1_Swine_HM440138_A/swine/East_Java/UT6012/2007|2007.500	HM440138	Swine	H5N1	H5	N1	Indonesia	SouthEasternAsia	Asia	2007.5	Swine
H5N1_Swine_HM440146_A/swine/South_Kalimantan/UT6015/2006|2006.500	HM440146	Swine	H5N1	H5	N1	Indonesia	SouthEasternAsia	Asia	2006.5	Swine
H5N1_Avian_KR732396_A/chicken/Pekalongan/BBVW/2007|2007.500	KR732396	Avian	H5N1	H5	N1	Indonesia	SouthEasternAsia	Asia	2007.5	Dom-gal
H5N1_Avian_HM172428_A/chicken/Hunan/41/2004|2004.500	HM172428	Avian	H5N1	H5	N1	China	EasternAsia	Asia	2004.5	Dom-gal
H5N1_Avian_JF772153_A/quail/Guangxi/12/2002|2002.534	JF772153	Avian	H5N1	H5	N1	China	EasternAsia	Asia	2002.534	Dom-gal
H5N1_Avian_JF772161_A/quail/Guangxi/13/2002|2002.534	JF772161	Avian	H5N1	H5	N1	China	EasternAsia	Asia	2002.534	Dom-gal
H5N1_Avian_GU186679_A/chicken/Hong_Kong/409-1/2002|2002.500	GU186679	Avian	H5N1	H5	N1	Hong Kong	EasternAsia	Asia	2002.5	Dom-gal
H5N1_Avian_DQ997404_A/goose/Fujian/bb/2003|2003.500	DQ997404	Avian	H5N1	H5	N1	China	EasternAsia	Asia	2003.5	Dom-ans
H5N1_Avian_DQ997519_A/duck/Guangxi/xa/2001|2001.500	DQ997519	Avian	H5N1	H5	N1	China	EasternAsia	Asia	2001.5	Dom-ans
H5N1_Avian_GU186691_A/Duck/Hong_Kong/380-5/2001|2001.500	GU186691	Avian	H5N1	H5	N1	Hong Kong	EasternAsia	Asia	2001.5	Dom-ans
H5N1_Avian_DQ351870_A/chicken/Hebei/718/2001|2001.500	DQ351870	Avian	H5N1	H5	N1	China	EasternAsia	Asia	2001.5	Dom-gal
H5N1_Avian_JQ701709_A/marabou_stork/Cambodia/TM068/2011|2011.532	JQ701709	Avian	H5N1	H5	N1	Cambodia	SouthEasternAsia	Asia	2011.532	Wild-other
H5N1_Avian_JQ714232_A/chicken/Cambodia/083LC/2011|2011.685	JQ714232	Avian	H5N1	H5	N1	Cambodia	SouthEasternAsia	Asia	2011.685	Dom-gal
H5N1_Human_JQ714243_A/Cambodia/W0112303/2012|2012.025	JQ714243	Human	H5N1	H5	N1	Cambodia	SouthEasternAsia	Asia	2012.025	Human
H5N1_Avian_KX513405_A/duck/Vietnam/ST1491-1/2012|2012.458	KX513405	Avian	H5N1	H5	N1	Viet Nam	SouthEasternAsia	Asia	2012.458	Dom-ans
H5N1_Avian_AB823744_A/chicken/Soc_Trang/1/2012|2012.458	AB823744	Avian	H5N1	H5	N1	Viet Nam	SouthEasternAsia	Asia	2012.458	Dom-gal
H5N1_Avian_KX513150_A/duck/Vietnam/ST1489-3/2012|2012.458	KX513150	Avian	H5N1	H5	N1	Viet Nam	SouthEasternAsia	Asia	2012.458	Dom-ans
H5N1_Avian_JN588932_A/chicken/Cambodia/TKCMB5T/2010|2010.074	JN588932	Avian	H5N1	H5	N1	Cambodia	SouthEasternAsia	Asia	2010.074	Dom-gal
H5N1_Avian_KY171395_A/chicken/Vietnam/NCVD-2716/2013|2013.055	KY171395	Avian	H5N1	H5	N1	Viet Nam	SouthEasternAsia	Asia	2013.055	Dom-gal
H5N1_Avian_JX420235_A/Muscovy_duck/Ca_Mau/1159/2006|2006.986	JX420235	Avian	H5N1	H5	N1	Viet Nam	SouthEasternAsia	Asia	2006.986	Dom-ans
H5N1_Avian_JX420219_A/Muscovy_duck/Ca_Mau/1185/2006|2006.989	JX420219	Avian	H5N1	H5	N1	Viet Nam	SouthEasternAsia	Asia	2006.989	Dom-ans
H5N1_Avian_GU186768_A/chicken/Bac_Lieu/07-10/2007|2007.500	GU186768	Avian	H5N1	H5	N1	Viet Nam	SouthEasternAsia	Asia	2007.5	Dom-gal
H5N1_Avian_JX420203_A/chicken/Ca_Mau/1180/2006|2006.986	JX420203	Avian	H5N1	H5	N1	Viet Nam	SouthEasternAsia	Asia	2006.986	Dom-gal
H5N1_Human_JN588923_A/Cambodia/S1211394/2008|2008.942	JN588923	Human	H5N1	H5	N1	Cambodia	SouthEasternAsia	Asia	2008.942	Human
H5N1_Avian_KR732507_A/chicken/Vietnam/NCVD-117/2008|2008.500	KR732507	Avian	H5N1	H5	N1	Viet Nam	SouthEasternAsia	Asia	2008.5	Dom-gal
H5N1_Avian_CY020708_A/turkey/Ivory_Coast/4372-3/2006|2006.953	CY020708	Avian	H5N1	H5	N1	Cote dIvoire	WesternAfrica	Africa	2006.953	Dom-gal
H5N1_Avian_CY020716_A/turkey/Ivory_Coast/4372-4/2006|2006.953	CY020716	Avian	H5N1	H5	N1	Cote dIvoire	WesternAfrica	Africa	2006.953	Dom-gal
H5N1_Avian_CY016810_A/duck/Cote_dIvoire/1787-18/2006|2006.500	CY016810	Avian	H5N1	H5	N1	Cote dIvoire	WesternAfrica	Africa	2006.5	Dom-ans
H5N1_Avian_CY016307_A/chicken/Sudan/1784-10/2006|2006.500	CY016307	Avian	H5N1	H5	N1	Sudan	NorthernAfrica	Africa	2006.5	Dom-gal
H5N1_Avian_CY020668_A/chicken/Sudan/1784-8/2006|2006.500	CY020668	Avian	H5N1	H5	N1	Sudan	NorthernAfrica	Africa	2006.5	Dom-gal
H5N1_Avian_DQ323675_A/chicken/Kurgan/3/2005|2005.500	DQ323675	Avian	H5N1	H5	N1	Russia	EasternEurope	Europe	2005.5	Dom-gal
H5N1_Avian_FJ445249_A/goose/Hungary/14756/2006|2006.427	FJ445249	Avian	H5N1	H5	N1	Hungary	EasternEurope	Europe	2006.427	Dom-ans
H5N1_Avian_CY044047_A/duck/Egypt/0871/2008|2008.137	CY044047	Avian	H5N1	H5	N1	Egypt	NorthernAfrica	Africa	2008.137	Dom-ans
H5N1_Avian_CY020660_A/turkey/Egypt/2253-2/2006|2006.500	CY020660	Avian	H5N1	H5	N1	Egypt	NorthernAfrica	Africa	2006.5	Dom-gal
H5N1_Avian_AB465625_A/chicken/Egypt/CL6/2007|2007.200	AB465625	Avian	H5N1	H5	N1	Egypt	NorthernAfrica	Africa	2007.2	Dom-gal
H5N1_Avian_CY020652_A/chicken/Egypt/2253-1/2006|2006.500	CY020652	Avian	H5N1	H5	N1	Egypt	NorthernAfrica	Africa	2006.5	Dom-gal
H5N1_Avian_CY016906_A/duck/Egypt/2253-3/2006|2006.500	CY016906	Avian	H5N1	H5	N1	Egypt	NorthernAfrica	Africa	2006.5	Dom-ans
H5N1_Avian_AB465626_A/duck/Egypt/D2br10/2007|2007.038	AB465626	Avian	H5N1	H5	N1	Egypt	NorthernAfrica	Africa	2007.038	Dom-ans
H5N1_Avian_KR732534_A/chicken/Egypt/07118-NLQP/2007|2007.500	KR732534	Avian	H5N1	H5	N1	Egypt	NorthernAfrica	Africa	2007.5	Dom-gal
H5N1_Avian_EU748900_A/falcon/Saudi_Arabia/D1795/2005|2005.500	EU748900	Avian	H5N1	H5	N1	Saudi Arabia	WesternAsia	Asia	2005.5	Wild-other
H5N1_Avian_HM172484_A/pied_magpie/Liaoning/7/2006|2006.500	HM172484	Avian	H5N1	H5	N1	China	EasternAsia	Asia	2006.5	Wild-other
H5N1_Avian_HM172482_A/chicken/Liaoning/23/2005|2005.500	HM172482	Avian	H5N1	H5	N1	China	EasternAsia	Asia	2005.5	Dom-gal
H5N1_Avian_EF205204_A/chicken/Omsk/14/05|2005.500	EF205204	Avian	H5N1	H5	N1	Russia	EasternEurope	Europe	2005.5	Dom-gal
H5N1_Avian_EF205206_A/goose/Krasnoozerskoye/627/2005|2005.500	EF205206	Avian	H5N1	H5	N1	Russia	EasternEurope	Europe	2005.5	Dom-ans
H5N1_Avian_DQ232608_A/duck/Novosibirsk/56/2005|2005.500	DQ232608	Avian	H5N1	H5	N1	Russia	EasternEurope	Europe	2005.5	Dom-ans
H5N1_Avian_DQ232607_A/grebe/Novosibirsk/29/2005|2005.500	DQ232607	Avian	H5N1	H5	N1	Russia	EasternEurope	Europe	2005.5	Wild-other
H5N1_Avian_EF205207_A/turkey/Suzdalka/12/05|2005.500	EF205207	Avian	H5N1	H5	N1	Russia	EasternEurope	Europe	2005.5	Dom-gal
H5N1_Avian_EF205203_A/chicken/Suzdalka/06/05|2005.500	EF205203	Avian	H5N1	H5	N1	Russia	EasternEurope	Europe	2005.5	Dom-gal
H5N1_Avian_EF205205_A/goose/Suzdalka/10/05|2005.500	EF205205	Avian	H5N1	H5	N1	Russia	EasternEurope	Europe	2005.5	Dom-ans
H5N1_Avian_EF205209_A/chicken/Tula/4/05|2005.500	EF205209	Avian	H5N1	H5	N1	Russia	EasternEurope	Europe	2005.5	Dom-gal
H5N1_Avian_CY016914_A/chicken/Nigeria/1047-8/2006|2006.500	CY016914	Avian	H5N1	H5	N1	Nigeria	WesternAfrica	Africa	2006.5	Dom-gal
H5N1_Avian_CY017034_A/duck/Niger/914/2006|2006.500	CY017034	Avian	H5N1	H5	N1	Niger	WesternAfrica	Africa	2006.5	Dom-ans
H5N1_Avian_CY016922_A/ostrich/Nigeria/1047-25/2006|2006.500	CY016922	Avian	H5N1	H5	N1	Nigeria	WesternAfrica	Africa	2006.5	Wild-other
H5N1_Avian_CY016938_A/chicken/Nigeria/1047-62/2006|2006.500	CY016938	Avian	H5N1	H5	N1	Nigeria	WesternAfrica	Africa	2006.5	Dom-gal
H5N1_Avian_MF566116_A/duck/Niger/2090/2006|2006.123	MF566116	Avian	H5N1	H5	N1	Niger	WesternAfrica	Africa	2006.123	Dom-ans
H5N1_Avian_DQ449647_A/duck/Kurgan/08/2005|2005.500	DQ449647	Avian	H5N1	H5	N1	Russia	EasternEurope	Europe	2005.5	Dom-ans
H5N1_Avian_DQ449639_A/chicken/Kurgan/05/2005|2005.500	DQ449639	Avian	H5N1	H5	N1	Russia	EasternEurope	Europe	2005.5	Dom-gal
H5N1_Avian_CY047472_A/duck/Omsk/1822/2006|2006.534	CY047472	Avian	H5N1	H5	N1	Russia	EasternEurope	Europe	2006.534	Dom-ans
H5N1_Avian_AB525188_A/mountain_hawk-eagle/Kumamoto/1/07|2007.500	AB525188	Avian	H5N1	H5	N1	Japan	EasternAsia	Asia	2007.5	Wild-other
H5N1_Avian_DQ852607_A/grebe/Tyva/Tyv06-2/06|2006.477	DQ852607	Avian	H5N1	H5	N1	Russia	EasternEurope	Europe	2006.477	Wild-other
H5N1_Avian_DQ863510_A/grebe/Tyva/Tyv06-8/2006|2006.477	DQ863510	Avian	H5N1	H5	N1	Russia	EasternEurope	Europe	2006.477	Wild-other
H5N1_Avian_CY021380_A/chicken/Afghanistan/1573-7/2006|2006.500	CY021380	Avian	H5N1	H5	N1	Afghanistan	SouthernAsia	Asia	2006.5	Dom-gal
H5N1_Avian_CY037759_A/chicken/Rawalakot/NARC2441A/2006|2006.500	CY037759	Avian	H5N1	H5	N1	Pakistan	SouthernAsia	Asia	2006.5	Dom-gal
H5N1_Avian_CY037767_A/chicken/Sihala/NARC3303-4/2006|2006.500	CY037767	Avian	H5N1	H5	N1	Pakistan	SouthernAsia	Asia	2006.5	Dom-gal
H5N1_Avian_CY020644_A/chicken/Afghanistan/1573-92/2006|2006.500	CY020644	Avian	H5N1	H5	N1	Afghanistan	SouthernAsia	Asia	2006.5	Dom-gal
H5N1_Avian_EF205208_A/chicken/Krasnodar/123/06|2006.500	EF205208	Avian	H5N1	H5	N1	Russia	EasternEurope	Europe	2006.5	Dom-gal
H5N1_Avian_EF362425_A/chicken/India/NIV33487/06|2006.500	EF362425	Avian	H5N1	H5	N1	India	SouthernAsia	Asia	2006.5	Dom-gal
H5N1_Avian_GU354062_A/chicken/Nandurbar/7979/2006|2006.123	GU354062	Avian	H5N1	H5	N1	India	SouthernAsia	Asia	2006.123	Dom-gal
H5N1_Avian_EF605604_A/chicken/Russia_Krasnodar/2/2007|2007.500	EF605604	Avian	H5N1	H5	N1	Russia	EasternEurope	Europe	2007.5	Dom-gal
H5N1_Avian_EU441922_A/muscovy_duck/Rostov-on-Don/51/2007|2007.953	EU441922	Avian	H5N1	H5	N1	Russia	EasternEurope	Europe	2007.953	Dom-ans
H5N1_Avian_EU486848_A/starling/Rostov-on-Don/39/2007|2007.953	EU486848	Avian	H5N1	H5	N1	Russia	EasternEurope	Europe	2007.953	Wild-other
H5N1_Avian_EU814510_A/rook/Rostov-on-Don/26/2007|2007.951	EU814510	Avian	H5N1	H5	N1	Russia	EasternEurope	Europe	2007.951	Wild-other
H5N1_Avian_EU414265_A/chicken/Rostov-on-Don/35/2007|2007.951	EU414265	Avian	H5N1	H5	N1	Russia	EasternEurope	Europe	2007.951	Dom-gal
H5N1_Avian_CY047466_A/chicken/Domodedovo/MK/2007|2007.036	CY047466	Avian	H5N1	H5	N1	Russia	EasternEurope	Europe	2007.036	Dom-gal
H5N1_Avian_EF474443_A/chicken/Moscow/2/2007|2007.118	EF474443	Avian	H5N1	H5	N1	Russia	EasternEurope	Europe	2007.118	Dom-gal
H5N1_Avian_EU402405_A/chicken/Rostov/22-1/2007|2007.500	EU402405	Avian	H5N1	H5	N1	Russia	EasternEurope	Europe	2007.5	Dom-gal
H5N1_Avian_CY047480_A/chicken/Reshoty/02/2006|2006.452	CY047480	Avian	H5N1	H5	N1	Russia	EasternEurope	Europe	2006.452	Dom-gal
H5N1_Avian_EU163436_A/chicken/Krasnodar/300/07|2007.677	EU163436	Avian	H5N1	H5	N1	Russia	EasternEurope	Europe	2007.677	Dom-gal
H5N1_Avian_CY029953_A/chicken/Kuwait/KISR3/2007|2007.500	CY029953	Avian	H5N1	H5	N1	Kuwait	WesternAsia	Asia	2007.5	Dom-gal
H5N1_Avian_CY029993_A/chicken/Kuwait/KISR9/2007|2007.500	CY029993	Avian	H5N1	H5	N1	Kuwait	WesternAsia	Asia	2007.5	Dom-gal
H5N1_Avian_EU700507_A/saker_falcon/Kuwait/0286/2007|2007.500	EU700507	Avian	H5N1	H5	N1	Kuwait	WesternAsia	Asia	2007.5	Wild-other
H5N1_Avian_FM177132_A/chicken/Germany/R3294/2007|2007.500	FM177132	Avian	H5N1	H5	N1	Germany	WesternEurope	Europe	2007.5	Dom-gal
H5N1_Avian_FM177116_A/chicken/Germany/R3234/2007|2007.500	FM177116	Avian	H5N1	H5	N1	Germany	WesternEurope	Europe	2007.5	Dom-gal
H5N1_Avian_FM163437_A/chicken/Poland/R3248/2007|2007.500	FM163437	Avian	H5N1	H5	N1	Poland	EasternEurope	Europe	2007.5	Dom-gal
H5N1_Avian_FM163445_A/turkey/Poland/R3249/2007|2007.500	FM163445	Avian	H5N1	H5	N1	Poland	EasternEurope	Europe	2007.5	Dom-gal
H5N1_Avian_FM174396_A/domestic_duck/Germany/R1772/2007|2007.500	FM174396	Avian	H5N1	H5	N1	Germany	WesternEurope	Europe	2007.5	Dom-ans
H5N1_Avian_GU252827_A/goose/Tripura/103596/2008|2008.247	GU252827	Avian	H5N1	H5	N1	India	SouthernAsia	Asia	2008.247	Dom-ans
H5N1_Avian_GU252819_A/duck/Tripura/103597/2008|2008.285	GU252819	Avian	H5N1	H5	N1	India	SouthernAsia	Asia	2008.285	Dom-ans
H5N1_Avian_KT327363_A/chicken/India/100074/2008|2008.200	KT327363	Avian	H5N1	H5	N1	India	SouthernAsia	Asia	2008.2	Dom-gal
H5N1_Avian_GU356580_A/chicken/West_Bengal/148713/2009|2009.038	GU356580	Avian	H5N1	H5	N1	India	SouthernAsia	Asia	2009.038	Dom-gal
H5N1_Avian_GU271995_A/chicken/West_Bengal/155505/2009|2009.038	GU271995	Avian	H5N1	H5	N1	India	SouthernAsia	Asia	2009.038	Dom-gal
H5N1_Avian_CY063478_A/chicken/Bhutan/248015/2010|2010.134	CY063478	Avian	H5N1	H5	N1	Bhutan	SouthernAsia	Asia	2010.134	Dom-gal
H5N1_Avian_CY061291_A/chicken/West_Bengal/239020/2010|2010.030	CY061291	Avian	H5N1	H5	N1	India	SouthernAsia	Asia	2010.03	Dom-gal
H5N1_Avian_CY090113_A/chicken/India/241272/2010|2010.047	CY090113	Avian	H5N1	H5	N1	India	SouthernAsia	Asia	2010.047	Dom-gal
H5N1_Avian_CY111078_A/chicken/India/82544/2008|2008.058	CY111078	Avian	H5N1	H5	N1	India	SouthernAsia	Asia	2008.058	Dom-gal
H5N1_Avian_HM172408_A/great_cormorant/Tibet/12/2006|2006.500	HM172408	Avian	H5N1	H5	N1	China	EasternAsia	Asia	2006.5	Wild-other
H5N1_Avian_EU874902_A/chicken/Guangdong/1/2005|2005.500	EU874902	Avian	H5N1	H5	N1	China	EasternAsia	Asia	2005.5	Dom-gal
H5N1_Avian_HM172429_A/goose/Guangdong/72/2004|2004.500	HM172429	Avian	H5N1	H5	N1	China	EasternAsia	Asia	2004.5	Dom-ans
H5N1_Avian_CY126183_A/chicken/Giza/CAI17/2009|2009.496	CY126183	Avian	H5N1	H5	N1	Egypt	NorthernAfrica	Africa	2009.496	Dom-gal
H5N1_Avian_CY041297_A/chicken/Egypt/0836/2008|2008.038	CY041297	Avian	H5N1	H5	N1	Egypt	NorthernAfrica	Africa	2008.038	Dom-gal
H5N1_Avian_CY126143_A/chicken/Giza/CAI8/2008|2008.247	CY126143	Avian	H5N1	H5	N1	Egypt	NorthernAfrica	Africa	2008.247	Dom-gal
H5N1_Avian_CY126072_A/chicken/Sharkia/CAI41/2009|2009.395	CY126072	Avian	H5N1	H5	N1	Egypt	NorthernAfrica	Africa	2009.395	Dom-gal
H5N1_Avian_KF881488_A/chicken/Egypt/Q2247A/2010|2010.742	KF881488	Avian	H5N1	H5	N1	Egypt	NorthernAfrica	Africa	2010.742	Dom-gal
H5N1_Avian_KF881464_A/chicken/Egypt/Q1182E/2010|2010.090	KF881464	Avian	H5N1	H5	N1	Egypt	NorthernAfrica	Africa	2010.09	Dom-gal
H5N1_Avian_LC093086_A/Pigeon/Egypt/RIMD20/2009|2009.038	LC093086	Avian	H5N1	H5	N1	Egypt	NorthernAfrica	Africa	2009.038	Wild-other
H5N1_Avian_LC093078_A/Pigeon/Egypt/RIMD18/2009|2009.038	LC093078	Avian	H5N1	H5	N1	Egypt	NorthernAfrica	Africa	2009.038	Wild-other
H5N1_Avian_HM172426_A/chicken/Tibet/6/2008|2008.500	HM172426	Avian	H5N1	H5	N1	China	EasternAsia	Asia	2008.5	Dom-gal
H5N1_Avian_HM172424_A/chicken/Guizhou/7/2008|2008.500	HM172424	Avian	H5N1	H5	N1	China	EasternAsia	Asia	2008.5	Dom-gal
H5N1_Avian_KR732508_A/duck/Egypt/0923-NLQP/2009|2009.500	KR732508	Avian	H5N1	H5	N1	Egypt	NorthernAfrica	Africa	2009.5	Dom-ans
H5N1_Avian_CY035238_A/falcon/Saudi_Arabia/D1936/2007|2007.500	CY035238	Avian	H5N1	H5	N1	Saudi Arabia	WesternAsia	Asia	2007.5	Wild-other
H5N1_Avian_EU590695_A/turkey/Saudi_Arabia/6732-6/2007|2007.500	EU590695	Avian	H5N1	H5	N1	Saudi Arabia	WesternAsia	Asia	2007.5	Dom-gal
H5N1_Human_KP702170_A/Egypt/MOH-NRC-7305/2014|2014.907	KP702170	Human	H5N1	H5	N1	Egypt	NorthernAfrica	Africa	2014.907	Human
H5N1_Human_KP702162_A/Egypt/MOH-NRC-7271/2014|2014.901	KP702162	Human	H5N1	H5	N1	Egypt	NorthernAfrica	Africa	2014.901	Human
H5N1_Avian_LC106042_A/duck/Cairo/157CA/2015|2015.027	LC106042	Avian	H5N1	H5	N1	Egypt	NorthernAfrica	Africa	2015.027	Dom-ans
H5N1_Avian_LC106041_A/chicken/Kafr_Elsheikh/UT-151CAD/2015|2015.000	LC106041	Avian	H5N1	H5	N1	Egypt	NorthernAfrica	Africa	2015	Dom-gal
H5N1_Avian_LC106044_A/turkey/Menia/15248S/2015|2015.153	LC106044	Avian	H5N1	H5	N1	Egypt	NorthernAfrica	Africa	2015.153	Dom-gal
H5N1_Avian_KR063675_A/chicken/Egypt/A10351A/2014|2014.893	KR063675	Avian	H5N1	H5	N1	Egypt	NorthernAfrica	Africa	2014.893	Dom-gal
H5N1_Avian_LC106047_A/duck/Giza/15292S/2015|2015.184	LC106047	Avian	H5N1	H5	N1	Egypt	NorthernAfrica	Africa	2015.184	Dom-ans
H5N1_Avian_KT220536_A/chicken/Egypt/F9514A/2014|2014.071	KT220536	Avian	H5N1	H5	N1	Egypt	NorthernAfrica	Africa	2014.071	Dom-gal
H5N1_Avian_KF881622_A/chicken/Egypt/M7217B/2013|2013.082	KF881622	Avian	H5N1	H5	N1	Egypt	NorthernAfrica	Africa	2013.082	Dom-gal
H5N1_Avian_KF881667_A/chicken/Egypt/Q5283C/2012|2012.342	KF881667	Avian	H5N1	H5	N1	Egypt	NorthernAfrica	Africa	2012.342	Dom-gal
H5N1_Avian_KF881536_A/duck/Egypt/M2583D/2010|2010.973	KF881536	Avian	H5N1	H5	N1	Egypt	NorthernAfrica	Africa	2010.973	Dom-ans
H5N1_Avian_KF881310_A/duck/Egypt/M2583C/2010|2010.973	KF881310	Avian	H5N1	H5	N1	Egypt	NorthernAfrica	Africa	2010.973	Dom-ans
H5N1_Avian_KF881353_A/duck/Egypt/M3075B/2011|2011.219	KF881353	Avian	H5N1	H5	N1	Egypt	NorthernAfrica	Africa	2011.219	Dom-ans
H5N1_Avian_KF881317_A/turkey/Egypt/S6405A/2012|2012.764	KF881317	Avian	H5N1	H5	N1	Egypt	NorthernAfrica	Africa	2012.764	Dom-gal
H5N1_Avian_KF881516_A/goose/Egypt/M2794A/2011|2011.052	KF881516	Avian	H5N1	H5	N1	Egypt	NorthernAfrica	Africa	2011.052	Dom-ans
H5N1_Avian_KF881428_A/duck/Egypt/Q4596A/2012|2012.049	KF881428	Avian	H5N1	H5	N1	Egypt	NorthernAfrica	Africa	2012.049	Dom-ans
H5N1_Avian_KF881405_A/duck/Egypt/Q4596B/2012|2012.049	KF881405	Avian	H5N1	H5	N1	Egypt	NorthernAfrica	Africa	2012.049	Dom-ans
H5N1_Avian_KF881558_A/chicken/Egypt/S3280D/2011|2011.359	KF881558	Avian	H5N1	H5	N1	Egypt	NorthernAfrica	Africa	2011.359	Dom-gal
H5N1_Avian_KF881346_A/chicken/Egypt/S3806D/2011|2011.674	KF881346	Avian	H5N1	H5	N1	Egypt	NorthernAfrica	Africa	2011.674	Dom-gal
H5N2_Avian_KU042667_A/chicken/Zhejiang/727079/2014|2014.567	KU042667	Avian	H5N2	H5	N2	China	EasternAsia	Asia	2014.567	Dom-gal
H5N2_Avian_KU042666_A/chicken/Zhejiang/727159/2014|2014.567	KU042666	Avian	H5N2	H5	N2	China	EasternAsia	Asia	2014.567	Dom-gal
H5N6_Avian_KU042678_A/chicken/Zhejiang/727026/2014|2014.567	KU042678	Avian	H5N6	H5	N6	China	EasternAsia	Asia	2014.567	Dom-gal
H5N6_Avian_KU042677_A/chicken/Zhejiang/727022/2014|2014.567	KU042677	Avian	H5N6	H5	N6	China	EasternAsia	Asia	2014.567	Dom-gal
H5N2_Avian_KX160178_A/chicken/Heilongjiang/S7/2014|2014.595	KX160178	Avian	H5N2	H5	N2	China	EasternAsia	Asia	2014.595	Dom-gal
H5N6_Avian_KP286098_A/chicken/Dongguan/2690/2013|2013.962	KP286098	Avian	H5N6	H5	N6	China	EasternAsia	Asia	2013.962	Dom-gal
H5N6_Avian_KP284994_A/chicken/Shenzhen/2464/2013|2013.948	KP284994	Avian	H5N6	H5	N6	China	EasternAsia	Asia	2013.948	Dom-gal
H5N6_Avian_KY437772_A/goose/Guangdong/YJD/2014|2014.252	KY437772	Avian	H5N6	H5	N6	China	EasternAsia	Asia	2014.252	Dom-ans
H5N6_Avian_KM496974_A/duck/Laos/XBY004/2014|2014.192	KM496974	Avian	H5N6	H5	N6	Laos	SouthEasternAsia	Asia	2014.192	Dom-ans
H5N6_Avian_KP285018_A/duck/Dongguan/3069/2013|2013.962	KP285018	Avian	H5N6	H5	N6	China	EasternAsia	Asia	2013.962	Dom-ans
H5N6_Avian_KP285002_A/duck/Dongguan/2685/2013|2013.962	KP285002	Avian	H5N6	H5	N6	China	EasternAsia	Asia	2013.962	Dom-ans
H5N6_Human_KR063684_A/Changsha/1/2014|2014.145	KR063684	Human	H5N6	H5	N6	China	EasternAsia	Asia	2014.145	Human
H5N1_Avian_KJ683885_A/chicken/Yunnan/1/2014|2014.110	KJ683885	Avian	H5N1	H5	N1	China	EasternAsia	Asia	2014.11	Dom-gal
H5N6_Avian_KT454944_A/Gallinula_chloropus/Guangdong/GZ174/2014|2014.685	KT454944	Avian	H5N6	H5	N6	China	EasternAsia	Asia	2014.685	Wild-other
H5N6_Avian_KT454936_A/Copsychus_saularis/Guangdong/SW8/2014|2014.584	KT454936	Avian	H5N6	H5	N6	China	EasternAsia	Asia	2014.584	Wild-other
H5N6_Avian_KX094415_A/duck/Guangzhou/021/2014|2014.038	KX094415	Avian	H5N6	H5	N6	China	EasternAsia	Asia	2014.038	Dom-ans
H5N6_Avian_KJ754142_A/duck/Guangdong/GD01/2014|2014.200	KJ754142	Avian	H5N6	H5	N6	China	EasternAsia	Asia	2014.2	Dom-ans
H5N6_Avian_KP286106_A/chicken/Dongguan/3363/2013|2013.962	KP286106	Avian	H5N6	H5	N6	China	EasternAsia	Asia	2013.962	Dom-gal
H5N6_Swine_KT313409_A/swine/Guangdong/1/2014|2014.460	KT313409	Swine	H5N6	H5	N6	China	EasternAsia	Asia	2014.46	Swine
H5N6_Swine_KT313417_A/swine/Guangdong/2/2014|2014.460	KT313417	Swine	H5N6	H5	N6	China	EasternAsia	Asia	2014.46	Swine
H5N6_Avian_KY437780_A/chicken/Yangzhou/YD1/2014|2014.666	KY437780	Avian	H5N6	H5	N6	China	EasternAsia	Asia	2014.666	Dom-gal
H5N6_Avian_KP732578_A/goose/Eastern_China/S0513/2013|2013.362	KP732578	Avian	H5N6	H5	N6	China	EasternAsia	Asia	2013.362	Dom-ans
H3N6_Avian_KX121251_A/duck/Hunan/146/2014|2014.866	KX121251	Avian	H3N6	H3	N6	China	EasternAsia	Asia	2014.866	Dom-ans
H5N6_Avian_KX121203_A/duck/Hunan/144/2014|2014.866	KX121203	Avian	H5N6	H5	N6	China	EasternAsia	Asia	2014.866	Dom-ans
H5N6_Avian_KX121195_A/goose/Hunan/118/2014|2014.863	KX121195	Avian	H5N6	H5	N6	China	EasternAsia	Asia	2014.863	Dom-ans
H5N6_Avian_KP732583_A/duck/Eastern_China/S0908/2014|2014.685	KP732583	Avian	H5N6	H5	N6	China	EasternAsia	Asia	2014.685	Dom-ans
H5N6_Avian_KU143573_A/turtledove/Wuhan/HKBJ27/2015|2015.038	KU143573	Avian	H5N6	H5	N6	China	EasternAsia	Asia	2015.038	Wild-other
H5N6_Avian_KU143574_A/turtledove/Wuhan/HKBJ43/2015|2015.038	KU143574	Avian	H5N6	H5	N6	China	EasternAsia	Asia	2015.038	Wild-other
H5N6_Avian_KU143578_A/chicken/Wuhan/WHYJ02/2015|2015.038	KU143578	Avian	H5N6	H5	N6	China	EasternAsia	Asia	2015.038	Dom-gal
H5N6_Avian_KU143577_A/chicken/Wuhan/WHYJ01/2015|2015.038	KU143577	Avian	H5N6	H5	N6	China	EasternAsia	Asia	2015.038	Dom-gal
H5N6_Avian_KY415883_A/duck/Hubei/ZYSYF1/2015|2015.871	KY415883	Avian	H5N6	H5	N6	China	EasternAsia	Asia	2015.871	Dom-ans
H5N6_Avian_KU143571_A/turtledove/Wuhan/WHBJ28/2014|2014.953	KU143571	Avian	H5N6	H5	N6	China	EasternAsia	Asia	2014.953	Wild-other
H5N6_Avian_KU143570_A/turtledove/Wuhan/WHBJ12/2014|2014.953	KU143570	Avian	H5N6	H5	N6	China	EasternAsia	Asia	2014.953	Wild-other
H5N6_Avian_KU143576_A/duck/Wuhan/WHYF03/2015|2015.038	KU143576	Avian	H5N6	H5	N6	China	EasternAsia	Asia	2015.038	Dom-ans
H5N6_Avian_KP285322_A/goose/Shantou/1791/2014|2014.195	KP285322	Avian	H5N6	H5	N6	China	EasternAsia	Asia	2014.195	Dom-ans
H5N6_Avian_KP285314_A/goose/Shantou/1763/2014|2014.195	KP285314	Avian	H5N6	H5	N6	China	EasternAsia	Asia	2014.195	Dom-ans
H5N6_Avian_MF399609_A/Great_Crested_Grebe/Ningxia/482-26/2015|2015.860	MF399609	Avian	H5N6	H5	N6	China	EasternAsia	Asia	2015.86	Wild-other
H5N6_Avian_LC208518_A/duck/Japan/AQ-HE72/2015|2015.575	LC208518	Avian	H5N6	H5	N6	Japan	EasternAsia	Asia	2015.575	Dom-ans
H5N6_Human_KP765785_A/Guangzhou/39715/2014|2014.942	KP765785	Human	H5N6	H5	N6	China	EasternAsia	Asia	2014.942	Human
H5N6_Avian_LC279787_A/muscovy_duck/Vietnam/LBM817/2015|2015.858	LC279787	Avian	H5N6	H5	N6	Viet Nam	SouthEasternAsia	Asia	2015.858	Dom-ans
H5N1_Avian_KM251539_A/duck/Sichuan/NCXN10/2014|2014.318	KM251539	Avian	H5N1	H5	N1	China	EasternAsia	Asia	2014.318	Dom-ans
H5N1_Avian_KM251540_A/duck/Sichuan/NCXN11/2014|2014.318	KM251540	Avian	H5N1	H5	N1	China	EasternAsia	Asia	2014.318	Dom-ans
H5N1_Avian_AB979500_A/duck/Vietnam/LBM638/2014|2014.285	AB979500	Avian	H5N1	H5	N1	Viet Nam	SouthEasternAsia	Asia	2014.285	Dom-ans
H5N1_Avian_AB979484_A/muscovy_duck/Vietnam/LBM635/2014|2014.285	AB979484	Avian	H5N1	H5	N1	Viet Nam	SouthEasternAsia	Asia	2014.285	Dom-ans
H5N1_Avian_KM251541_A/pigeon/Sichuan/NCXN29/2014|2014.318	KM251541	Avian	H5N1	H5	N1	China	EasternAsia	Asia	2014.318	Wild-other
H5N6_Avian_KT952269_A/wild_pigeon/Jilin/CC01/2014|2014.463	KT952269	Avian	H5N6	H5	N6	China	EasternAsia	Asia	2014.463	Wild-other
H5N6_Avian_KP090436_A/chicken/Jiangxi/NCDZT1123/2014|2014.490	KP090436	Avian	H5N6	H5	N6	China	EasternAsia	Asia	2014.49	Dom-gal
H5N6_Avian_KP090444_A/chicken/Jiangxi/NCDZT1126/2014|2014.490	KP090444	Avian	H5N6	H5	N6	China	EasternAsia	Asia	2014.49	Dom-gal
H5N6_Avian_KU143579_A/duck/Wuhan/JXYFB22/2015|2015.038	KU143579	Avian	H5N6	H5	N6	China	EasternAsia	Asia	2015.038	Dom-ans
H5N2_Avian_KU042662_A/duck/Zhejiang/727041/2014|2014.567	KU042662	Avian	H5N2	H5	N2	China	EasternAsia	Asia	2014.567	Dom-ans
H5N6_Avian_MF960029_A/chicken/Xuzhou/XZ6/2016|2016.118	MF960029	Avian	H5N6	H5	N6	China	EasternAsia	Asia	2016.118	Dom-gal
H3N6_Avian_KR919745_A/duck/Guangxi/175D12/2014|2014.534	KR919745	Avian	H3N6	H3	N6	China	EasternAsia	Asia	2014.534	Dom-ans
H5N1_Avian_KY437804_A/chicken/Anhui/QD1/2014|2014.156	KY437804	Avian	H5N1	H5	N1	China	EasternAsia	Asia	2014.156	Dom-gal
H5N1_Avian_KP288321_A/duck/Nanchang/9789/2013|2013.748	KP288321	Avian	H5N1	H5	N1	China	EasternAsia	Asia	2013.748	Dom-ans
H5N1_Avian_KP288313_A/quail/Nanchang/6631/2013|2013.748	KP288313	Avian	H5N1	H5	N1	China	EasternAsia	Asia	2013.748	Dom-gal
H5N1_Avian_CY146697_A/duck/Hunan/S4220/2011|2011.866	CY146697	Avian	H5N1	H5	N1	China	EasternAsia	Asia	2011.866	Dom-ans
H5N2_Avian_KJ933374_A/duck/Zhejiang/6DK19/2013|2013.953	KJ933374	Avian	H5N2	H5	N2	China	EasternAsia	Asia	2013.953	Dom-ans
H5N6_Avian_KJ807773_A/duck/Zhejiang/6D2/2013|2013.951	KJ807773	Avian	H5N6	H5	N6	China	EasternAsia	Asia	2013.951	Dom-ans
H5N6_Avian_KJ807774_A/chicken/Zhejiang/6C2/2013|2013.951	KJ807774	Avian	H5N6	H5	N6	China	EasternAsia	Asia	2013.951	Dom-gal
H5N6_Avian_KP284978_A/chicken/Shenzhen/1845/2013|2013.945	KP284978	Avian	H5N6	H5	N6	China	EasternAsia	Asia	2013.945	Dom-gal
H5N6_Avian_KM251537_A/duck/Sichuan/NCXJ24/2014|2014.318	KM251537	Avian	H5N6	H5	N6	China	EasternAsia	Asia	2014.318	Dom-ans
H5N6_Avian_KM251533_A/chicken/Sichuan/NCJPL1/2014|2014.318	KM251533	Avian	H5N6	H5	N6	China	EasternAsia	Asia	2014.318	Dom-gal
H5N6_Avian_KM251532_A/Anas_crecca/Hubei/Chenhu1623-5/2014|2014.214	KM251532	Avian	H5N6	H5	N6	China	EasternAsia	Asia	2014.214	Wild-ans-long
H5N6_Avian_KY171665_A/duck/Vietnam/NCVD14-A418/2014|2014.647	KY171665	Avian	H5N6	H5	N6	Viet Nam	SouthEasternAsia	Asia	2014.647	Dom-ans
H5N6_Avian_KY171637_A/Pheasant/Vietnam/NCVD14-A367/2014|2014.600	KY171637	Avian	H5N6	H5	N6	Viet Nam	SouthEasternAsia	Asia	2014.6	Dom-gal
H5N6_Avian_LC050596_A/muscovy_duck/Quang_Ninh/5c112/2013|2013.279	LC050596	Avian	H5N6	H5	N6	Viet Nam	SouthEasternAsia	Asia	2013.279	Dom-ans
H5N6_Avian_KY171683_A/chicken/Vietnam/NCVD-15A17/2015|2015.195	KY171683	Avian	H5N6	H5	N6	Viet Nam	SouthEasternAsia	Asia	2015.195	Dom-gal
H5N6_Avian_KP286426_A/duck/Jiangxi/13475/2014|2014.241	KP286426	Avian	H5N6	H5	N6	China	EasternAsia	Asia	2014.241	Dom-ans
H5N6_Avian_KP286434_A/duck/Jiangxi/13484/2014|2014.241	KP286434	Avian	H5N6	H5	N6	China	EasternAsia	Asia	2014.241	Dom-ans
H5N6_Avian_KP732581_A/duck/Eastern_China/S0711/2014|2014.523	KP732581	Avian	H5N6	H5	N6	China	EasternAsia	Asia	2014.523	Dom-ans
H5N6_Avian_KY171244_A/chicken/Vietnam/NCVD14-A324/2014|2014.315	KY171244	Avian	H5N6	H5	N6	Viet Nam	SouthEasternAsia	Asia	2014.315	Dom-gal
H5N6_Avian_KM251535_A/duck/Sichuan/NCXJ15/2014|2014.318	KM251535	Avian	H5N6	H5	N6	China	EasternAsia	Asia	2014.318	Dom-ans
H5N6_Avian_KU042674_A/goose/Zhejiang/925108/2014|2014.732	KU042674	Avian	H5N6	H5	N6	China	EasternAsia	Asia	2014.732	Dom-ans
H5N1_Avian_MF116345_A/goose/China/E43/2012|2012.378	MF116345	Avian	H5N1	H5	N1	China	EasternAsia	Asia	2012.378	Dom-ans
H5N1_Swine_KM027996_A/swine/Guangxi/592/2011|2011.156	KM027996	Swine	H5N1	H5	N1	China	EasternAsia	Asia	2011.156	Swine
H5N1_Avian_KF735641_A/barn_swallow/Hong_Kong/1161/2010|2010.238	KF735641	Avian	H5N1	H5	N1	Hong Kong	EasternAsia	Asia	2010.238	Wild-other
H5N1_Avian_JN646693_A/duck/Zhejiang/224/2011|2011.123	JN646693	Avian	H5N1	H5	N1	China	EasternAsia	Asia	2011.123	Dom-ans
H5N1_Avian_JN646698_A/duck/Zhejiang/2248/2011|2011.123	JN646698	Avian	H5N1	H5	N1	China	EasternAsia	Asia	2011.123	Dom-ans
H5N1_Human_KF001393_A/Cambodia/X0207301/2013|2013.099	KF001393	Human	H5N1	H5	N1	Cambodia	SouthEasternAsia	Asia	2013.099	Human
H5N1_Avian_KF369233_A/duck/Cambodia/143W4M4/2013|2013.060	KF369233	Avian	H5N1	H5	N1	Cambodia	SouthEasternAsia	Asia	2013.06	Dom-ans
H5N1_Avian_KY171164_A/chicken/Vietnam/NCVD14-A463/2014|2014.140	KY171164	Avian	H5N1	H5	N1	Viet Nam	SouthEasternAsia	Asia	2014.14	Dom-gal
H5N1_Avian_KU311519_A/chicken/DongNai/0182/2013|2013.614	KU311519	Avian	H5N1	H5	N1	Viet Nam	SouthEasternAsia	Asia	2013.614	Dom-gal
H5N1_Avian_KF369238_A/duck/Cambodia/261W7M2/2013|2013.115	KF369238	Avian	H5N1	H5	N1	Cambodia	SouthEasternAsia	Asia	2013.115	Dom-ans
H5N1_Avian_KF918475_A/chicken/Cambodia/X0815301/2013|2013.614	KF918475	Avian	H5N1	H5	N1	Cambodia	SouthEasternAsia	Asia	2013.614	Dom-gal
H5N1_Human_KF918487_A/Cambodia/X0817302/2013|2013.622	KF918487	Human	H5N1	H5	N1	Cambodia	SouthEasternAsia	Asia	2013.622	Human
H5N1_Avian_KY171068_A/chicken/Vietnam/NCVD14-A380/2014|2014.299	KY171068	Avian	H5N1	H5	N1	Viet Nam	SouthEasternAsia	Asia	2014.299	Dom-gal
H5N1_Avian_KY171733_A/duck/Vietnam/NCVD-15A60/2015|2015.633	KY171733	Avian	H5N1	H5	N1	Viet Nam	SouthEasternAsia	Asia	2015.633	Dom-ans
H5N1_Avian_LC167747_A/Muscovy_duck/Vietnam/HU3-1403/2015|2015.619	LC167747	Avian	H5N1	H5	N1	Viet Nam	SouthEasternAsia	Asia	2015.619	Dom-ans
H5N1_Avian_LC167627_A/chicken/Vietnam/HU3-770/2015|2015.619	LC167627	Avian	H5N1	H5	N1	Viet Nam	SouthEasternAsia	Asia	2015.619	Dom-gal
H5N1_Avian_LC167659_A/chicken/Vietnam/HU3-879/2015|2015.619	LC167659	Avian	H5N1	H5	N1	Viet Nam	SouthEasternAsia	Asia	2015.619	Dom-gal
H5N1_Avian_KT762436_A/chicken/Guangxi/S2039/2009|2009.342	KT762436	Avian	H5N1	H5	N1	China	EasternAsia	Asia	2009.342	Dom-gal
H6N1_Avian_JX304761_A/duck/Guangxi/GXd-5/2010|2010.348	JX304761	Avian	H6N1	H6	N1	China	EasternAsia	Asia	2010.348	Dom-ans
H5N1_Human_CY098755_A/Hubei/1/2010|2010.384	CY098755	Human	H5N1	H5	N1	China	EasternAsia	Asia	2010.384	Human
H5N1_Avian_KR732549_A/chicken/Vietnam/NCVD-421/2010|2010.500	KR732549	Avian	H5N1	H5	N1	Viet Nam	SouthEasternAsia	Asia	2010.5	Dom-gal
H5N1_Avian_KR732406_A/chicken/Vietnam/NCVD-675/2011|2011.500	KR732406	Avian	H5N1	H5	N1	Viet Nam	SouthEasternAsia	Asia	2011.5	Dom-gal
H5N1_Avian_CY146641_A/duck/Hunan/S4030/2011|2011.855	CY146641	Avian	H5N1	H5	N1	China	EasternAsia	Asia	2011.855	Dom-ans
H5N1_Human_KF277179_A/Viet_Nam/CM32/2011|2011.797	KF277179	Human	H5N1	H5	N1	Viet Nam	SouthEasternAsia	Asia	2011.797	Human
H5N1_Avian_AB741555_A/muscovy_duck/Vietnam/LBM57/2011_|2011.890	AB741555	Avian	H5N1	H5	N1	Viet Nam	SouthEasternAsia	Asia	2011.89	Dom-ans
H5N1_Avian_AB741547_A/muscovy_duck/Vietnam/LBM14/2011_|2011.718	AB741547	Avian	H5N1	H5	N1	Viet Nam	SouthEasternAsia	Asia	2011.718	Dom-ans
H5N1_Avian_KY171435_A/duck/Vietnam/NCVD-2736/2013|2013.066	KY171435	Avian	H5N1	H5	N1	Viet Nam	SouthEasternAsia	Asia	2013.066	Dom-ans
H5N1_Avian_KY171347_A/chicken/Vietnam/NCVD-1982/2012|2012.734	KY171347	Avian	H5N1	H5	N1	Viet Nam	SouthEasternAsia	Asia	2012.734	Dom-gal
H5N1_Avian_KY171525_A/duck/Vietnam/NCVD-2848/2013|2013.162	KY171525	Avian	H5N1	H5	N1	Viet Nam	SouthEasternAsia	Asia	2013.162	Dom-ans
H5N2_Avian_KP098024_A/duck/Vietnam/NCVD-KA415/2012|2012.929	KP098024	Avian	H5N2	H5	N2	Viet Nam	SouthEasternAsia	Asia	2012.929	Dom-ans
H5N1_Avian_KX513124_A/swallow/Vietnam/NT24/2013|2013.263	KX513124	Avian	H5N1	H5	N1	Viet Nam	SouthEasternAsia	Asia	2013.263	Wild-other
[truncated: 6,810 more rows]
