# Supplementary material for: A brief history of bird flu
Source: Philos Trans R Soc Lond B Biol Sci. 2019 May 6;374(1775):20180257. doi: 10.1098/rstb.2018.0257 (PMC6553608; doi:10.1098/rstb.2018.0257)
Supplement: Data for segments 1,2,3,5,7,8 - 8809 taxa for display [file rstb20180257supp3.zip › internals_subsample_for_display/hxnx_all_seg2_8809_with_og.fas]

>H6N1_Avian_KX979853_A/greater_white-fronted_goose/Netherlands/11/2009|2009.937
atggatgtcaatccgactttacttttcttaaaagtgccagcgcaaaatgctataagcactacattcccttacactggagatcctccatacagccatggaacaggaacagggtacaccatggacacagtcaacagaacacatcaatactcagagaagggaaagtggacaacaaacacagagaccggagcaccccaactcaacccaattgatggaccattacctgaggacaacgagccaagcggatatgcacaaacggattgcgtgctggaagcaatggctttccttgaagaatcccacccagggatctttgaaaactcttgtcttgaaacgatggaaattgttcagcaaacaagagtggacaaactaacccaaggtcgccagacttatgactggacactgaatagaaaccaaccagctgcaactgctttggccaacactatagaggtcttcagatcgaacggtctgacagccaatgaatcggggagactaatagatttcctcaaggatgtaatggaatcaatggataaagaagagatggaaataacaacacatttccagagaaagagaagagtaagggacaacatgaccaagaagatggtgacacaaagaacaataggaaagaagaaacagaggctgaacaagaggagctacttaataagagcacttacactaaacacaatgacaaaagatgctgaaagaggcaaattgaagaggcgggcaattgcaacacccgggatgcagattagaggattcgtgtactttgtcgaaacactggcaaggagcatctgtgagaaacttgagcaatctggactccctgttggagggaatgagaagaaggctaaattggcaaatgtcgtgagaaaaatgatgactaactcacaagatacagagctctcctttacaattactggagacaacaccaaatggaatgagaatcagaatcctcggatgttcctggcaatgataacatacatcacaagaaaccaacctgaatggtttagaaatgtcttgagcattgcccctataatgttctcaaacaaaatggcgagattaggaaaaggatacatgtttgaaagtaagagcatgaagctacggacacaaataccggcagaaatgcttgcaaacattgacttgaaatacttcaatgaatcaacaagaaagaaaatcgagaaaataagacctctgctaattgatggcacagcctcattgagtcctggaatgatgatgggcatgttcaatatgctgagcacagtattaggagtttcaatcctgaatcttgggcaaaagaggtacaccaaaaccacatactggtgggatggactccaatcctctgatgattttgctctcatagtgaatgcaccgaatcatgaggggatacaagcaggagtggataggttctataggacctgcaaactggttgggatcaacatgagcaaaaagaagtcttacataaaccggacaggaacttttgagttcacaagctttttctaccgctatgggtttgtagccaacttcagtatggagttacccagctttggagtgtctggaatcaatgaatcggctgacatgagcattggagttacagtgataaagaacaatatgataaacaatgaccttggaccagcaacagctcagatggctctccagctattcatcaaggactataggtacacgtaccgatgccacaggggtgatacacaaattcaaacgaggagatcattcgagctgaagaagctgtgggagcagacccgttcaaaagcagggctgttggtatcagatggaggaccaaatctgtacaacattcggaatctccacatcccagaggtctgcttgaaatgggaattgatggatgaagattaccagggcaggctgtgtaatcctctgaatccatttgtcagtcataaggaaattgagtccgtaaacaatgctatggtaatgccagcccatggccccgccaagagcatggaatatgatgctgttgcgactacacactcatggattcctaagaggaaccgttccattctcaataccagccaaaggggaattcttgaggatgagcaaatgtaccagaagtgctgcagtctattcgagaaattcttccccagtagttcatacaggaggccagttggaatttccagcatggtggaggccatggtgtctagggcccgaattgatgcacgcattgatttcgaatctggaaggattaagaaagaagagtttgctgagatcatgaagatctgttccaccattgaagagctcagacggcaaaaatag
>H3N8_Avian_KX979741_A/turnstone/Netherlands/1/2010|2010.770
atggatgtcaatccgactttacttttcttaaaagtgccagcgcaaaatgctataagtactacattcccttacactggagatcctccatacagccatggaacaggaacaggatacaccatggacacagtcaacagaacacatcaatactcagagaagggaaagtggacaacaaacacagagaccggagcaccccaactcaacccaattgatggaccattaccagaggacaacgagccaagcggatatgcacaaacggattgcgtgctggaagcaatggctttccttgaagagtcccacccagggatctttgaaaactcttgtcttgaaacgatggaagtcgttcagcaaacaagagtggacaaactaacccaaggtcgccagacttatgattggacactaaatagaaaccaaccagctgcaactgctttggccaacactatagaggtcttcagatcgaacggtctaacagccaacgagtcggggagactaatagatttcctcaaggatgtgatggaatcaatggataaagaagaaatggaaataacaacacatttccagagaaagagaagagtaagggacaacatgaccaagaagatggtcacacaaagaacaataggaaagaaaaagcaaaggctgaacaagaggagctacttaataagagcactgacattgaacacaatgaccaaagatgcagaaagaggcaaattgaagagacgggcaattgcaacacccgggatgcagattagaggatttgtgtactttgtcgaaacactagcgaggagcatctgtgagaaactcgagcaatctggactccccgttggagggaatgaaaagaaggctaaattggcaaatgtcgtgagaaaaatgatgactaactcacaagatacagagctctcctttacaattactggggacaacaccaaatggaatgagaatcaaaatcctcggatgtttttggcaatgataacatacatcacaagaaaccaacctgaatggtttagaaatgtcttgagcattgcccctataatgttctcaaacaaaatggcgagattaggaaaagggtacatgtttgaaagtaagagcatgaagctaaggacacaaataccggcagaaatgcttgcaaacattgacttgaaatacttcaacgaatcaacgagaaagaaaatcgagaaaataagacctctgctgattgatggcacagcctcattgagccctggaatgatgatgggcatgttcaatatgctgagcacagtattaggggtctcaatcctgaatcttggacaaaagaggtacactaaaaccacatattggtgggatggactccaatcctctgatgatttcgctctcatagtgaatgcaccgaatcatgagggaatacaagcgggggtggataggttctataggacctgcaaactggttgggatcaacatgagcaaaaagaagtcttacataaatcggacaggaacatttgagttcacaagctttttctaccgctatggatttgtagccaactttagtatggaattacccagctttggagtgtctggaatcaatgaatcggctgacatgagcattggaattacagtgataaagaacaatatgataaacaatgaccttggaccagcaacagcccaaatggctctccagctattcatcaaggactatagatacacgtaccgatgccacaggggtgatacacaaattcaaacgaggagatcattcgagctgaagaagctgtgggagcagacccgttcaaaggcagggctgttggtatcagatggaggaccaaacctatacaacattcggaatctccacatcccagaggtctgcttgaagtgggaattgatggacgaagactaccagggcaggctgtgcaatcctctgaacccgtttgtcagtcataaggaaattgagtccgtaaacaatgctgtggtaatgccagcccatggcccagccaagagcatggaatatgatgctgttgcgactacacactcatggatccccaagaggaaccgttctattctcaataccagccaaaggggaattcttgaagatgagcaaatgtaccagaagtgctgcagtctattcgagaaattcttccccagtagctcgtacaggaggccagttggaatctccagcatggtggaggccatggtgtctagggcccgaattgacgcacgcattgatttcgaatctggaaggattaagaaagaagagtttgctgagatcatgaagatctgttccaccattgaagagctcagacggcaaaaatag
>H6N5_Avian_CY149450_A/greylag_goose/Iceland/1459/2011|2011.833
atggatgtcaatccgactttacttttcttaaaagtgccagcacaaagtgctataagtactacattcccttatactggagatcctccatacagccatggaacaggaacaggatacaccatggacacagtcaacagaacacatcagtactcagagaagggaaagtggacaacaaacacagagaccggagcaccccaactcaacccaattgatggaccattaccagaggacaacgagccaagcggatatgcacaaacggattgcgtattggaagcaatggctttccttgaagaatcccacccagggatctttgaaaactcttgtcttgaaacgatggaagtcgttcagcaaacaagagtggacaaactaacccaaggtcgccagacttatgactggacactgaacagaaaccaaccagctgcaactgctttggccaacactatagaggtgttcagatcgaatggtctgacagccaatgagtcagggagactaatagatttcctcaaggatgtgatggaatcaatggacaaagaagaaatggaaataacaacacatttccagagaaagagaagagtgagggacaacatgaccaagaagatggtcacacaaagaacaataggaaagaagaagcagaggctgaataagaggagttacttaataagagcactgacattgaacacaatgaccaaagatgcagaaagaggcaaattgaagagacgggcaattgcaacacccgggatgcagattagaggattcgtgtactttgtcgaaacactagcgaggagcatctgtgagaaactcgagcaatctggactccctgttggagggaatgagaagaaggctaaattggcaaatgtcgtgagaaaaatgatgactaactcacaagatacagagctctcctttacaattactggagacaacaccaaatggaatgagaatcaaaaccctcggatgtttttggcaatgataacatacatcacaagaaaccaacctgaatggtttagaaatgtcttgagcatcgcccctataatgttctcaaacaaaatggcgagattaggaaaaggatacatgtttgaaagtaagagtatgaagctaaggacacaaataccggcagagatgcttgcaaacattgatttgaaatatttcaacgaatcaacgaggaagaaaatcgagaaaataagacctctgctgattgatggcacagcatcattgagtcctggaatgatgatgggcatgttcaatatgctgagcacagtattaggggtctcaatcctgaatcttgggcaaaagaggtacaccaaaaccacatactggtgggatggactccaatcctctgatgatttcgctctcatagtgaatgcaccgaatcatgaggggatacaagcaggggtggataggttctataggacctgcaaactggttgggatcaatatgagcaaaaagaagtcttacataaaccggactggaacatttgagttcacaagttttttctatcgctatggatttgtagctaacttcagtatggaattacccagctttggagtgtctggaatcaatgaatcggctgacatgagcattggagttacagtgataaaaaacaatatgataaacaatgaccttggaccagcaacagctcaaatggctctccagctattcatcaaggactataggtacacgtaccgatgccacaggggtgacacacaaattcaaacgaggagatcattcgagctgaagaagctgtgggagcagacccattcaaaggcagggctgttggtatcagatggaggaccaaacctatacaacattcggaatctccacatcccagaggtctgcttgaagtgggaactgatggatgaagactatcaaggcaggctgtgtaatcctctgaatccgtttgtcagtcataaggaaattgagtccgtaaacaatgctgtggtaatgccagctcatggcccagccaagagcatggaatacgatgctgttgcgactacacactcatggattcccaaaaggaaccgttccattctcaataccagccaaaggggaattcttgaggatgagcaaatgtaccagaagtgctgtagtctattcgagaaattcttccccagcagttcatacaggaggccagttggaatttccagcatggtggaggccatggtgtctagggcccgaattgatgcacgcattgatttcgaatctggaaggattaagaaagaagagtttgctgagatcatgaagatctgttccaccattgaagagctcagacggcaaaaatag
>H6N5_Avian_CY149506_A/greylag_goose/Iceland/0948/2011|2011.833
atggatgtcaatccgactttacttttcttaaaagtgccagcacaaaatgctataagtactacattcccttacactggagatcctccatacagccatggaacaggaacaggatacaccatggacacagtcaacagaacacatcaatactcagagaagggaaagtggacaacaaacacagagaccggagcaccccaactcaacccaattgatggaccattaccagaggacaacgagccaagcggatatgcacaaacggattgcgtattggaagcaatggctttccttgaagaatcccacccagggatctttgaaaactcttgtcttgaaacgatggaagtcgttcagcaaacaagagtggacaaactaacccaaggtcgccagacttatgactggacactgaacagaaaccaaccagctgcaactgctttggccaacactatagaggtgttcagatcgaatggtctgacagccaatgagtcagggagactaatagacttcctcaaggatgtaatggaatcaatggacaaagaagaaatggaaataacaacacatttccagagaaagagaagagtgagggacaacatgaccaagaagatggtcacacaaagaacaataggaaagaagaagcagaggctgaataagaggagttacttaataagagcactgacattgaacacaatgaccaaagatgcagaaagaggcaaattgaagagacgggcaattgcaacacccgggatgcagattagaggattcgtgtactttgtcgaaacactagcgaggagcatctgtgagaaactcgagcaatctggactccctgttggagggaatgagaagaaggctaaattggcaaatgtcgtgagaaaaatgatgactaactcacaagatacagagctctcctttacaattactggagacaacaccaaatggaatgagaatcaaaaccctcggatgtttttggcaatgataacatacatcacaagaaaccaacctgaatggtttagaaatgtcttgagcatcgcccctataatgttctcaaacaaaatggcgagattaggaaaaggatacatgtttgaaagtaagagtatgaagctaagaacacaaataccggcagagatgcttgcaaacattgatttgaaatatttcaacgaatcaacgaggaagaaaatcgagaaaataagacctctgctgattgatggcacagcatcattgagtcctggaatgatgatgggcatgttcaatatgctgagcacagtattaggggtctcaatcctgaatcttgggcaaaagaggtacaccaaaaccacatactggtgggatggactccaatcctctgatgatttcgctctcatagtgaatgcaccgaatcatgaggggatacaagcaggggtggataggttctataggacctgcaaactggttgggatcaatatgagcaaaaagaagtcttacataaaccggacaggaacatttgagttcacaagttttttctatcgctatggatttgtatctaacttcagtatggaattacccagctttggagtgtctggaatcaatgaatcggctgacatgagcattggagttacagtgataaaaaacaatatgataaacaatgaccttggaccagcaacagctcaaatggctctccagctattcatcaaggactataggtacacgtaccgatgccacaggggtgacacacaaattcaaacgaggagatcattcgagctgaagaagctgtgggagcagacccattcaaaggcagggctgttggtatcagatggaggaccaaacctatacaacattcggaatctccacatcccagaggtctgcttgaagtgggaactgatggatgaagactatcaaggcaggctgtgtaatcctctgaatccgtttgtcagtcataaggaaattgagtccgtaaacaatgctgtggtaatgccagctcatggcccagccaagagcatggaatacgatgctgttgcgactacacactcatggattcccaaaaggaaccgttccattctcaataccagccaaaggggaattcttgaggatgagcaaatgtaccagaagtgctgtagtctattcgagaaattcttccccagcagttcatacaggaggccagttggaatttccagcatggtggaggccatggtgtctagggcccgaattgatgcacgcattgatttcgaatctggaaggattaagaaagaagagtttgctgagatcatgaagatctgttccaccattgaagagctcagacggcaaaaatag
>H6N2_Avian_KX979731_A/greater_white-fronted_goose/Netherlands/6/2010|2010.893
atggatgtcaatccgactttacttttcttaaaagtgccagcgcaaaatgccataagtactacattcccttatactggagatcctccatacagccatggaacaggaacaggatacaccatggacacagtcaacagaacacatcaatactcagaaaagggaaagtggacaacaaacacagagaccggagcaccccaactcaatccaattgatggaccattacctgaggacaacgagccaagcggatatgcacaaacagattgcgtgttggaagcaatggctttccttgaagaatcccacccagggatctttgaaaactcttgtcttgaaacgatggaagtcgttcagcaaacaagggtggacaaactaacccaaggtcgccagacttatgactggacactgaatagaaaccaaccagctgcaactgccttggccaacaccatagaggtcttcagatcgaacggtctgacagccaatgaatcggggagattaatagatttcctcaaggatgtgatggaatcaatggacaaagaagaaatggaaataacaacacatttccagagaaagagaagagtaagggacaacatgaccaagaaaatggtcacacaaagaacgatagggaagaagaagcagaggctgaataagaggagctacttaataagagcactgacactgaacacaatgacaaaagacgcagaaagaggcaaattgaaaaggcgagcaattgcaacacccgggatgcagattagaggattcgtgtattttgtcgaaacattggcgaggagcatctgtgagaaacttgagcaatctggactccccgttggagggaatgagaagaaggctaaattggcaaatgttgtgagaaaaatgatgactaattcacaagatacagagctctcctttacaattactggagacaacaccaaatggaatgagaatcaaaatcctcgaatgtttctggcaatgataacatacatcacaagaaaccaacctgaatggtttagaaatgtcttgagcattgcccctataatgttctcgaacaagatggcgagattgggaaaaggatacatgtttgaaagtaggagcatgaagctacggacacaaataccggcagaaatgcttgcgaacattgacttgaaatacttcaatgaatcaacgagaaagaaaatcgagaaaataagacccctgctaatagatggcacagcctcattgagtcctggaatgatgatgggcatgttcaatatgctgagtacagtattaggggtctcaatcctgaatcttgggcaaaagaagtacaccaaaaccacatactggtgggatggacttcagtcctctgatgatttcgctctcatagtgaatgcaccgaatcatgaggggatacaagcaggagtggataggttctataggacttgcaaactggttggaatcaatatgagcaaaaagaagtcttacataaaccggacaggaacatttgagttcacaagctttttctatcgctatggatttgtagctaacttcagtatggagctgcccagctttggagtgtctggaatcaatgagtcagctgacatgagcattggagtcacagtaataaagaacaacatgataaacaatgaccttggaccagcaacagctcagatggctcttcagctgttcatcaaggactacaggtacacataccgatgccacaggggcgatacacaaattcaaacgagaagatcattcgaactgaagaagctgtgggagcagacccgttcaaaggcaggactgttggtgtcagatggaggaccaaatctgtacaacattcggaatctccacatcccagaggtctgcttgaagtgggaactgatggatgaagattaccagggcaggttgtgtaatcctctaaacccatttgtcagtcataaggaaattgaatccgtaaacaatgctgtggtgatgccagcccatggcccagccaagagcatggaatatgatgctgttgcgactacacactcatggattcctaagaggaatcgttccattctcaataccagccaaaggggaattcttgaggatgagcagatgtaccagaaatgctgcagtctattcgagaaattcttccccagtagttcatacaggaggccagttggaatttccagcatggtggaggccatggtatctagggcccgaattgatgcacgcattgatttcgaatctggaaggattaagaaagaagagtttgctgagatcatgaagatctgttccaccattgaagagctcagacggcaaaaatag
>H5N2_Avian_KX979747_A/Eurasian_wigeon/Netherlands/1/2010|2010.737
atggatgtcaatccgactttacttttcttaaaagtgccagcgcaaaatgctataagcactacattcccttatactggagatcctccatacagccatggaacaggaacaggatacaccatggacacagtcaacaggacacatcaatactcagaaaaagggaagtggacaacaaacacagagaccggagcaccccaactcaacccaattgatggaccactacctgaggacaacgagccaagcggatatgcacaaacagattgcgtgttggaagcaatggctttccttgaagaatcccacccagggatctttgaaaactcttgtcttgaaacgatggaagtcgttcagcaaacaagagtggacaaactaactcaaggtcgccagacttatgactggacactgaatagaaaccaaccagctgcaactgccctggccaacactatagaggtcttcagatcgaacggtctgacagccaatgagtcggggaggctagtagatttcctcaaggatgtggtggaatcaatggacaaggaagaaatggaaataacaacacatttccagagaaagagaagagtaagggacaacatgaccaagaaaatggtcacacaaagaacgatagggaagaagaaacagagactgaataagaggaactacttaataagagcactgacactgaacacaatgaccaaagacgcagaaagaggcaaactgaagaggcgagcaattgcaacacccgggatgcagattaggggatttgtgtactttgtcgaaacactggcgaggagcatctgtgagaaacttgagcaatctggactccccgttggagggaatgagaagaaggctaaattggcaaatgtcgtgagaaaaatgatgactaactcacaagatacagagctctccttcacaattactggagacaacaccaaatggaatgagaatcaaaatcctcggatgtttctggcaatgataacatacatcacaagaaaccaacctgaatggtttagaaatgtcttgagtattgcccctataatgttctcaaacaaaatggcgagattgggaaaaggatacatgtttgaaagtaagagcatgaagctacggacacaaatacctgcagaaatgcttgcaaacattgacttaaaatacttcaatgaatcaacgagaaagaaaatcgagaaaataagacctctgctaatagatggcacagcctcattgagtcctggaatgatgatgggcatgttcaatatgctgagtacagtattaggagtctcaatcctgaatcttgggcaaaagagatacaccaaaaccacatactggtgggatggactccaatcctctgatgatttcgctctcatagtgaatgcaccgaatcatgagggaatacaagcaggagtagataggttctataggacctgcaaactggttggaatcaacatgagcaaaaagaagtcttacataaaccgaacaggaacatttgaattcacaagctttttctatcgctatggatttgtagctaacttcagtatggagctgcccagctttggagtctctggaatcaatgaatcagctgacatgagcattggagttacagtgataaagaacaacatgataaacaatgaccttgggccagcaacagctcagatggctcttcagctattcatcaaggactatagatacacgtaccgatgccacaggggtgacacacaaattcaaacgaggagatcctttgagctgaagaagctgtgggagcagacccgttcaaaggcaggattgttggtgtcagatggaggaccaaacctgtacaacattaggaatctccacatcccagaggtctgtttgaaatgggaactgatggatgaagattaccagggcaggttgtgtaatcctctgaatccatttgtcagccataaggaaattgagtccgtaaacaatgctgtggtaatgccagcccatggcccagccaagagcatggaatatgacgctgttgcgactacacactcatggatccctaagaggaatcgctccattctcaataccagccaaaggggaattcttgaggatgagcagatgtatcagaagtgctgcagtctattcgagaaattcttccccagtagttcatacaggaggccagttggaatttccagcatggtggaggccatggtatctagggcccgaattgatgcacgcattgatttcgaatctggaaggattaagaaagaagagtttgctgagatcatgaagatctgttccaccattgaagagctcagacggcaaaaatag
>H5N2_Avian_CY149354_A/great_black-backed_gull/Iceland/1110/2011|2011.789
atggatgtcaatccgactttacttttcttaaaagtgccagcgcaaaatgctataagcactacattcccttatactggagatcctccatacagccatggaacgggaacaggatacaccatggacacagtcaacagaacacatcaatactcagaaaaagggaagtggacaacaaacacagagaccggagcacctcaactcaacccaattgatggaccactgcctgaagacaacgagccaagcggatatgcacaaacagattgcgtgttggaagcaatggctttccttgaagaatcccacccagggatctttgaaaactcttgtcttgaaacgatggaagtcgttcagcaaacaagagtggacaaactaactcaaggtcgccagacttatgactggacactgaatagaaaccagccagctgcaactgccctagccaacactatagaggtcttcagatcgaacggtctgacagccaatgagtcggggaggctaatagatttcctcaaggatgtgatggaatcaatggacaaggaagaaatagaaataacaacacatttccagagaaagaggagagtaagggacaacatgaccaagaaaatggtcacacaaagaacaatagggaagaagaaacagaaactgaataagaggagctacctaataagagcactgacactgaacacaatgaccaaagacgcagaaagaggcaaactgaagaggcgggcaattgcaacacccgggatgcagattaggggatttgtgtactttgtcgaaacactggcgaggagcatctgtgagaaacttgagcaatctggactccccgttggagggaatgagaagaaggctaaattggccaatgttgtgagaaaaatgatgactaactcacaagatacagagctctccttcacaattaccggagacaacaccaaatggaatgagaatcaaaatcctcggatgtttctggcaatgataacatacatcacaagaaaccaacctgaatggtttagaaatgtcttgagtattgcccctataatgttctcaaacaaaatggcgagattgggaaaaggatacatgtttgaaagtaagagcatgaagctacggacacaaatacctgcagaaatgcttgcgaacattgacttaaaatacttcaatgaatcaacgagaaagaaaatcgagaaaataagacctctgctaatagatggcacagcctcattgagtcctgggatgatgatgggcatgttcaatatgctgagtacagtattaggagtctcaatcctgaatcttgggcaaaagagatataccaaaaccacatactggtgggatggactccaatcctctgatgatttcgctctcatagtgaatgcgccgagtcatgagggaatacaagcaggagtggataggttctataggacctgcaaactggttggaatcaacatgagcaaaaagaagtcttacataaaccggacaggaacatttgaattcacaagctttttctatcgctatggatttgtagctaacttcagtatggagctgcccagctttggagtgtctggaatcaatgaatcagctgacatgagcattggagttacggtgataaagaacaacatgataaacaatgaccttggaccagcaacagctcagatggctcttcagctattcatcaaggactacaggtacacgtaccgatgccacaggggtgacacacaaattcaaacgaggagatcgttcgagctgaagaagctgtgggagcagacccgttcaaaggcaggattgttggtgtcagatggaggaccaaacctgtacaacattcggaatctccacatcccagaggtctgcttgaaatgggaactgatggatgaagattaccagggcaggttgtgtaatcctctgaatccatttgtcagtcataaggaaattgagtctgtaaacaatgctgtggtaatgccagcccacggcccagccaagagcatggaatatgatgctgttgcgactacacactcatggatccctaagaggaatcgttccattctcaataccagccaaaggggaattcttgaggatgagcagatgtatcagaagtgctgcagtctattcgagaaattcttccccagtagttcatacaggaggccagttggaatttccagcatggtggaggccatggtatctagggcccgaattgatgcacgcattgatttcgaatctggaaggattaagaaagaagagtttgctgagatcatgaagatctgttccaccattgaagagctcagacggcaaaaatag
>H1N1_Avian_KX979792_A/greater_white-fronted_goose/Netherlands/1/2012|2012.885
atggatgtcaatccgactttacttttcttaaaagtgccagcgcaaaatgctataagtactacattcccttacaccggagatcctccatacagccatggaacagggacagggtacaccatggacacagtcaacagaacacatcaatactcagagaaggggaagtggacaacaaacacagagaccggagcaccccaactcaatccaattgatggaccattacccgaggacaacgagccaagcggatatgcacaaacggattgcgtgttggaagcaatggctttccttgaagaatcccatccaggaatctttgaaaactcttgtcttgaaacgatggaagttgttcagcaaacaagagtggacaaactaacccaaggtcgccagacttatgactggacactgaatagaaaccaaccagccgcaactgctttggccaacactatagaggtcttcagatcgaacggtctgacagccaacgaatcggggagactaatagattttctcaaggatgtgatggaatcaatggataaagaagaaatggaaataacaacacatttccagagaaagagaagagtaagggacaacatgaccaagaagatggtcacacaaagaacaatagggaagaagaaacagaggctgaacaagaggagctacttaataagagcactgacactgaacacaatgacaaaagatgcagaaagaggcaaattgaagaggcgggcaattgcaacacccgggatgcagattagaggattcgtgtactttgtcgaaacactggcgaggagtatttgtgagaaacttgagcaatctggactccctgtaggagggaatgagaagaaggctaaattggcaaatgtcgtgaggaaaatgatgactaactcacaagatacagagctctcctttacaattactggagacaacaccaaatggaatgagaatcaaaatcctcggatgtttctggcaatgataacatacatcacaagaaaccaacctgaatggtttagaaatgtcttgagcattgcccctataatgttctcaaacaaaatggcgagattaggaaaagggtacatgtttgaaagtaagagcatgaaactacggacacaaataccagcagaaatgcttgcaaacattgacttgaaatacttcaacgaatcaacgagaaagaaaatcgagaaaataagacctctgctaattgatggcacagcctcattgagtcctgggatgatgatgggcatgttcaatatgttgagcacagtactaggagtctcaatcctgaacctcgggcaaaagaggtacaccaaaaccacatactggtgggatgggctccaatcctctgatgatttcgctctcatagtgaatgcaccgaatcatgaggggatacaagcaggagtggataggttctataggacctgcaaactggttgggatcaacatgagcaaaaagaagtcttatataaaccggacaggaacttttgagttcacaagctttttctaccgctatgggtttgtagccaatttcagtatggagttacccagctttggagtgtctggaatcaatgaatcggctgacatgagcattggagttacagtgataaagaacaatatgataaacaatgaccttgggccagcaacagctcagatggctcttcagctattcatcaaggactataggtacacgtaccgatgccacagaggtgatacacaaattcaaacgaggagatcattcgagttgaagaagctttgggagcagacccgttcaaaggcagggttattggtatcagatggaggaccaaatctatacaacatccggaatctccacatcccagaggtctgcttgaaatgggaattgatggatgaagattaccaaggccggctgtgtaatcctctgaacccgtttgtcagtcataaggaaattgagtctgtaaacaatgctgtggtaatgccagcccatggcccagccaagagcatggaatatgatgctgttgcgactacacactcatggattcctaagaggaaccgttccattctcaataccagtcaaagaggaattcttgaggatgagcaaatgtaccagaaatgttgcagtctattcgagaaattcttccccagtagttcatacaggaggccagttggaatttccagcatggtggaggccatggtgtctagggcccgaattgatgcacgaattgatttcgaatctggaaggattaagaaggaagagtttgctgagatcatgaagatctgttccaccattgaagagctcagacggcaaaaatag
>H5N3_Avian_KX979754_A/greater_white-fronted_goose/Netherlands/5/2010|2010.866
atggatgtcaatccgactttacttttcttaaaagtgccagcgcaaaatgctataagtactacattcccttacaccggagatcctccatacagccatggaacaggaacagggtacaccatggacacagtcaacagaacacatcaatactcagagaaggggaagtggacaacaaacacagagaccggagcaccccaactcaatccaattgatggaccattacccgaggacaacgagccaagcggatatgcacaaacggattgtgtgttggaagcaatggctttccttgaagaatcccacccaggaatctttgaaaactcttgtcttgaaacgatggaaattgttcagcaaacaagagtggacaaactaacccaaggtcgccagacttatgactggacgctgaatagaaaccaaccagccgcaactgctttggccaacactatagaggtcttcagatcgaacggtctgacagccaacgaatcggggagactaatagattttctcaaggatgtgatggagtcaatggataaagaagaaatggaaataacaacacatttccagagaaagagaagagtaagggacaacatgaccaagaagatggtcacacaaagaacaatagggaagaagaaacagaggctgaataagaggagctacttaataagagcattgacactgaacacaatgacaaaagatgcagaaagaggcaaattaaagaggcgggcaattgcaacacccgggatgcagattagaggatttgtgtactttgtcgaaacactggcgaggagtatctgtgagaaacttgagcaatctggactccctgtaggagggaatgagaagaaggctaaattggcaaatgtcgtgagaaaaatgatgactaactcacaagatacagagctctcctttacaattactggagacaacaccaaatggaatgagaatcaaaatcctcggatgtttctggcaatgataacatacatcacaagaaaccaacctgaatggtttagaaatgtcttgagcattgcccctataatgttctcaaacaaaatggcgagattaggaaaagggtacatgtttgaaagtaagagcatgaaactacggacacaaataccagcagaaatgcttgcaaacattgacttgaaatacttcaacgaatcaacgagaaagaaaatcgagaaaataagacctctgctaattgatggcacagcctcattgagtcctgggatgatgatgggcatgttcaatatgttgagcacagtattaggagtctcaatcctgaaccttgggcaaaagaggtacaccaaaaccacatactggtgggatggactccaatcctctgatgatttcgctctcatagtgaatgcaccgaatcatgagggtatacaagcaggagtggataggttctataggacctgcaaactggttgggatcaacatgagcaaaaagaagtcttacataaaccggacaggaacttttgagttcacaagctttttctaccgctatgggtttgtagccaacttcagtatggagttacccagctttggagtgtctggaatcaatgaatcggctgacatgagcattggagttacagtgataaagaacaatatgataaataatgaccttggaccagcaacagcccagatggctcttcagctattcatcaaggactataggtacacgtaccgatgccacaggggtgatacacaaattcaaacgaggagatcattcgagttgaagaagctttgggagcagacccgttcaaaggcagggttgttggtgtcagatggaggaccaaatctatacaacattcggaatctccacatcccagaggtctgcttgaaatgggaattgatggatgaagattaccaaggccggctgtgtaatcctctgaacccgtttgtcagtcataaggaaattgagtccgtaaacaatgcagtggtaatgccagcccatggcccagccaagagcatggaatatgatgctgttgcgactacacactcatggattcctaagaggaaccgttccattctcaataccagccaaagaggaattcttgaggatgagcaaatgtaccagaaatgttgcagtctattcgagaaattcttccccagtagttcatacaggagaccagttggaatttccagcatggtggaggccatggtgtccagggcccgaattgatgcacgcattgatttcgaatctggaaggattaagagagaagagtttgctgagatcatgaagatctgttccaccattgaagagctcagacggcaaaaatag
>H6N2_Avian_KX979851_A/greater_white-fronted_goose/Netherlands/9/2009|2009.995
atggatgtcaatccgactttacttttcttaaaagtgccagcgcaaaatgctataagtactacattcccttacaccggagatcctccatacagccatggaacaggaacagggtacaccatggacacagtcaacagaacacatcaatactcagagaaggggaagtggacaacaaacacagagaccggagcaccccaactcaatccaattgatggaccattacccgaggacaacgagccaagcggatatgcacaaacggattgcgtgttggaagcaatggctttccttgaagaatcccacccaggaatctttgaaaactcttgtcttgaaacgatggaagttgttcagcaaacaagagtggacaaactaacccaaggtcgccagacttatgactggacactgaatagaaaccaaccagccgcaactgctttggccaacactatagaggtcttcagatcgaacggtctgacagccaacgaatcggggagactaatagattttctcaaggatgtgatggaatcaatggataaagaagaaatggaaataacaacacatttccagagaaagagaagagtaagggacaacatgaccaagaagatggtcacacaaagaacaatagggaagaagaaacagaggctgaacaagaggagctacttaataagagcactgacactgaacacaatgacaaaagatgcagaaagaggcaaattgaagaggcgggcaattgcaacacccgggatgcagattagaggatttgtgtactttgtcgaaacactggcgaggagtatctgtgagaaacttgagcaatctggactccctgtaggagggaatgagaagaaggctaaattggcaaatgtcgtgagaaaaatgatgactaactcacaagatacagagctctcctttacaattactggagacaacaccaaatggaatgagaatcaaaatcctcggatgtttctggcaatgataacatacatcacaagaaaccaacctgaatggtttagaaatgtcttgagcattgcccctataatgttctcaaacaaaatggcgagattaggaaaagggtacatgtttgaaagtaagagcatgaaactacggacacaaataccagcagaaatgcttgcaaacattgacttgaaatacttcaacgaatcaacgagaaagaaaatcgagaaaataagacctctgctaattgatggcacagcctcattgagtcctgggatgatgatgggcatgttcaatatgttgagcacagtattaggagtctcaatcctgaaccttgggcaaaagaggtacaccaaaaccacatactggtgggatggactccaatcctctgatgatttcgctctcatagtgaatgcaccgaatcatgaggggatacaagcaggagtggataggttctataggacctgcaaactggttgggatcaacatgagcaaaaagaagtcttacataaaccgtacaggaacttttgagttcacaagctttttctatcgctatgggtttgtagccaacttcagtatggagttacccagctttggagtgtctggaatcaatgaatcggctgacatgagcattggagttacagtgataaagaacaatatgataaacaatgaccttggaccagcaacagctcagatggctcttcagctattcatcaaggactataggtacacgtaccgatgccacaggggtgatacacaaatccaaacgaggagatcattcgagttgaagaagctttgggagcagacccgttcaaaggcagggttgttggtatcagatggaggaccaaatctatacaacattcggaatctccacattccagaggtctgcttgaaatgggaattgatggatgaagattaccaaggccggctgtgtaatcctctgaacccgtttgtcagtcataaggaaattgagtccgtaaacaatgctgtggtaatgccagcccatggcccagccaagagcatggaatatgatgctgttgcgactacacactcatggattcctaagaggaaccgttccattctcaataccagccaaagaggaattcttgaggatgagcaaatgtaccagaaatgttgcagtctattcgagaaattcttccccagtagttcatacaggaggccagttggaatttccagcatggtggaggccatggtgtctagggcccgaattgatgcacgcattgatttcgaatccggaaggattaagaaagaagagtttgctgagatcatgaagatctgttccaccattgaagagctcagacggcaaaaatag
>H11N9_Avian_MF147470_A/European_herring_gull/Netherlands/1/2015|2015.041
atggatgtcaatccgactttacttttcttgaaagtgccagcgcaaaatgctataagtaccacattcccttatactggagatcctccatacagccatggaacaggaacaggatacaccatggacacagtcaacagaacacatcaatactcagaaaaggggaagtggacaacaaacacagagactggagcaccccagctcaacccaattgatggaccattgcctgaggataacgagccaagcggatatgcacaaacagattgtgtgctggaagcaatggctttccttgaagaatcccacccagggatctttgaaaactcatgtcttgagacgatggaagttgttcagcaaacaagagtggataaactaacccaaggtcgccagacctatgactggacattgaatagaaaccagccggctgcaactgctttggccaacactatagaggtcttcagatcgaacggtctaacagccaatgaatcaggaagactaatagatttcctcaaagatgtgatggaatcaatggataaagaagaaatggaaataacaacacatttccagaggaagagaagagtaagggacaacatgaccaagaaaatggtcacacaaagaacaatagggaagaagaagcaaagactgaacaaaaggaactacttaataagagcactgacactgaacacaatgacaaaagatgcagaaagaggcaaattgaaaaggcgggcaattgcaacacccgggatgcaaattagaggattcgtgtactttgtcgaaacgttggcaaggagcatctgtgagaaacttgagcaatctggacttcccgttggagggaatgagaagaaagccaaattggcaaatgttgtgaggaagatgatgactaactcacaggatacagagctctcctttacaattactggagacaacaccaaatggaatgagaatcagaatcctcgaatgtttctggcaatgataacatacatcacaagaaaccaacctgaatggtttagaaatgtcctgagcattgcccctataatgttctcaaacaaaatggcgagattaggaaaaggatacatgtttgagagtaaaagcatgaagctgcggacacaaataccagcagaaatgcttgcaaatattgacctgaaatacttcaacgaatcaacgagaaagaaaattgagaaaataagacctctgctaatagatggcacagcctcattgagtcctggaatgatgatgggcatgttcaacatgctgagtacagtcttaggggtctcaattctgaatcttgggcaaaagagatacacaaaaaccacatactggtgggatggactccaatcctctgatgacttcgctctcatagtgaatgcaccaaatcatgaggggatacaagcaggagtggataggttctataggacctgcaaactggttgggatcaatatgagcaagaagaagtcttacataaatcgaacaggaacatttgagttcacaagtttcttctaccgctatggatttgtagccaacttcagcatggagctgcccagctttggagtgtctgggattaacgaatcagctgacatgagcattggagttacagtgataaaaaacaatatgataaacaacgatcttgggccagcaacagcccagatggcccttcagctattcatcaaggattacaggtacacataccgatgccacaggggtgatacacaaattcaaacaaggagatcgttcgagctgaagaagctttgggaacagacccgttcaaaagcaggactgttggtttcagatggagggccaaacctgtacaacatccggaatctccacatcccagaggtctgcttaaagtgggagctaatggatgaagattaccagggtaggctgtgtaatcctctgaacccgtttgtcagtcataaggaaattgagtctgtaaacaatgctgtggtaatgccagcccatggcccagccaagagcatggagtatgatgcagttgcgactacacactcatggatccccaagaggaaccgttccattctcaataccagtcaaaggggaattcttgaggacgaacagatgtaccagaagtgctgtaatctattcgagaaattcttccctagcagttcatacaggaggccagttggaatttccagcatggtggaggccatggtgtctagggcccgaattgatgcacgaattgacttcgagtctggaaggatcaagaaagaagagtttgctgagatcatgaagatctgttccaccattgaagagctcagacggcaaaaacag
>H6N8_Avian_KX979681_A/greater_white-fronted_goose/Netherlands/4/2010|2010.093
atggatgtcaatccgactttacttttcttgaaagtgccagcgcaaaatgctataagtactacattcccttacactggagatcctccatacagccatggaacaggaacaggatacaccatggacacagtcaacagaacacatcaatactcagaaaagggaaagtggacaacaaacacagagaccggagcaccccaactcaacccaattgatggaccattacctgaggacaacgagccgagtggatatgcacaaacggattgcgtgttggaagcaatggctttccttgaagaatcccacccagggatctttgaaaactcttgtcttgaaacgatggaaattgttcagcagacaagagtggacaaactaacccaaggtcgtcagacttatgactggacactgaatagaaaccaaccagctgcaactgctttggccaacactatagaggtcttcagatcgaacggtctgacagccaatgaatcggggagactaatagatttcctcaaggatgtgatggaatcaatggataaagaagaaatggaaataacaacacatttccaaagaaagagaagagtaagagacaacatgaccaagaaaatggtcacacagagaacaatagggaagaagaagcagaggctgaccaaaaggagctacttaataagagcactgacactgaacacaatgacaaaagatgcagaaagaggaaaattgaagagacgggcaattgcaacacccgggatgcagattagagggttcgtgtactttgtcgaaacactggcgaggagcatctgcgagaaacttgagcaatctggactccctgttggagggaatgagaagaaggctaaattggcaaatgtcgtgagaaaaatgatgactaactcacaagatacagagctctcttttacaatcactggagacaacaccaaatggaatgagaatcaaaatcctcggatgttcctggcaatgataacatacatcacaagaaaccaacctgaatggtttagaaatgtcttgagcgttgctcctataatgttctcaaacaaaatggcgagactaggaaaaggatacatgtttgaaagtaaaagcatgaagctacggacacaaataccggcagaaatgcttgcaaacattgacttgaaatacttcaacgaatcaacgagaaagaaaattgagaaaataagacctctgttaattgatggcacagcctcattaagtcctggaatgatgatgggcatgttcaatatgctgagcacagtattaggagtttcaattctgaatcttgggcagaagaggtacaccaaaaccacatactggtgggatggactccaatcctctgatgacttcgctctcatagtgaatgcaccgaatcatgaggggatacaagcaggagtggataggttctataggacctgcaaactggttgggatcaacatgagcaaaaagaagtcttacataaaccggacaggaacttttgagttcacaagctttttctaccgctatgggtttgtagccaactttagtatggagctacccagctttggggtgtctggaatcaatgaatcggctgacatgagcattggagttacagtgataaagaacaacatgataaacaatgaccttggaccagcaacagctcagatggctcttcagctattcatcaaggactatagatacacataccgatgccacaggggtgatactcaaattcaaacgaggagatcatttgagctgaagaagctgtgggagcagacccactcaaaggctgggctgttggtatcagatggaggaccaaacctgtacaacattaggaatctccacatcccagaggtctgcttgaagtgggaactgatggatgaagattaccagggcaggctgtgtaatcctctgaatccgtttgtcagtcataaagaaattgagtccgtaaacaatgctgttgtaatgccagcccatggcccagccaagagcatggaatatgatgctgttgcgactacacactcatggatccctaagaggaaccgttccattctcaataccagccaaaggggaattcttgaggatgagcaaatgtaccagaagtgttgcagtctattcgagaaattcttccccagtagttcatacagaaggccagttggaatttccagcatggtggaggccatggtgtctagggcccgaattgatgcacgcattgatttcgaatctggaaggattaagaaagaagagtttgctgagatcatgaagatctgttccaccattgaagagctcagacggcagaaatag
>H5N3_Avian_KF885673_A/duck/Moscow/4182/2010|2010.871
atggatgtcaatccgactttacttttcttaaaagtgccagtgcaaaatgctataagtactacattcccttacactggagaccctccatacagccatggaacaggaacaggatacaccatggacacagtcaacagaacacatcaatactcagagaagggaaagtggacaacaaacacagagaccggagcaccccaactcaacccaattgatggaccattaccagaggacaacgagccaagcggatatgcacaaacagattgcgtgttggaagcaatggctttccttgaagaatcccacccagggatctttgaaaactcttgtcttgaaacgatggaagtcgttcagcaaacaagagtggacaaactaactcaaggtcgccagacttatgattggacactgaatagaaaccaaccagctgcaactgctttggccaacactatagaggtcttcagatcgaacggtctaacagccaatgagtcggggagactaatagatttcctcaaggatgtgatggaatcaatggataaagaagaaatggaaataacaacacatttccagagaaaaagaagagtaagggacaacatgaccaagaagatggtcacacaaagaacaataggaaagaagaagcaaaggctgaacaaaaggagctacttaataagagcactgacattgaacacaatgaccaaagatgcagaaagaggcaaattgaaaaggcgggcaattgcaacacctgggatgcagattagaggatttgtgtactttgtcgaaacactagcgaggagcatctgtgagaaactcgagcaatctggactccccgttggagggaatgagaagaaagctaaattggcaaatgtcgtgaggaaaatgatgactaactcacaagatacagagctctcctttacaattactggagacaacaccaaatggaatgagaatcaaaatcctcggatgtttttggcaatgataacatacatcacaagaaaccaacctgaatggtttagaaatgtcttgagcattgcccctataatgttctcaaacaaaatggcgagattagggaaaggatacatgtttgaaagtaagagcatgaaactaaggacacaaataccggcagaaatgcttgcaaacattgaattgaaatacttcaacgaatcaacgagaaagaaaatcgagaaaataagaccactactgattgatggcacagcatcattgagtcctggaatgatgatgggcatgttcaatatgctgagcacagtattaggggtctcaatcctaaatcttggacaaaagaggtacaccaaaaccacatactggtgggatggactccaatcctctgatgatttcgctctcatagtgaatgcaccgaatcatgaggggatacaagcaggagtggataggttctataggacctgcaaactggttgggatcaacatgagcaaaaagaagtcttacataaaccggacaggaacatttgagttcacaagctttttctaccgctatggatttgtagccaactttagtatggagctacccagctttggagtgtctggaatcaatgaatcggctgacatgagcattggagttacggtgataaagaacaatatgataaataatgaccttggaccagcaacagctcaaatggctcttcagctattcatcaaggactataggtacacgtaccgatgccacaggggtgatacacaaattcaaacgaggagatcattcgagctgaagaagctgtgggagcagacccgttcaaaggcagggctgttggtatcagatggaggaccaaacctgtacaacattcggaacctccacatcccagaggtctgcttgaaatgggaactaatggatgaggactaccagggcaggctgtgtaatcctctgaatccgttcgtcagtcataaggaaattgagtcagtaaacaatgctgtggtaatgccagcccatggcccagccaagagcatggaatatgatgctgttgcaactacacactcatgggttcctaagaggaaccgttccattctcaataccagccaaagaggaattcttgaggatgagcagatgtaccagaagtgctgcagtctattcgagaaattcttccccagtagttcatacaggaggccagttggaatttccagcatggtggaggccatggtatctagggcccgaattgatgcacgcattgatttcgaatctggaaggattaagaaagaagagtttgctgagatcatgaagatctgttccaccattgaagagctcagacggcagaaatag
>H5N3_Avian_MF992940_A/duck/Moscow/4182-C/2010|2010.500
atggatgtcaatccgactttacttttcttaaaagtgccagtgcaaaatgctataagtactacattcccttacactggagaccctccatacagccatggaacaggaacaggatacaccatggacacagtcaacagaacacatcaatactcagagaagggaaagtggacaacaaacacagagaccggagcaccccaactcaacccaattgatggaccattaccagaggacaacgagccaagcggatatgcacaaacagattgcgtgttggaagcaatggctttccttgaagaatcccacccagggatctttgaaaactcttgtcttgaaacgatggaagtcgttcagcaaacaagagtggacaaactaactcaaggtcgccagacttatgattggacactgaatagaaaccaaccagctgcaactgctttggccaacactatagaggtcttcagatcgaacggtctaacagccaatgagtcggggagactaatagatttcctcaaggatgtgatggaatcaatggataaagaagaaatggaaataacaacacatttccagagaaaaagaagagtaagggacaacatgaccaagaagatggtcacacaaagaacaataggaaagaagaagcaaaggctgaacaaaaggagctacttaataagagcactgacattgaacacaatgaccaaagatgcagaaagaggcaaattgaaaaggcgggcaattgcaacacctgggatgcagattagaggatttgtgtactttgtcgaaacactagcgaggagcatctgtgagaaactcgagcaatctggactccccgttggagggaatgagaagaaagctaaattggcaaatgtcgtgaggaaaatgatgactaactcacaagatacagagctctcctttacaattactggagacaacaccaaatggaatgagaatcaaaatcctcggatgtttttggcaatgataacatacatcacaagaaaccaacctgaatggtttagaaatgtcttgagcattgcccctataatgttctcaaacaaaatggcgagattagggaaaggatacatgtttgaaagtaagagcatgaaactaaggacacaaataccggcagaaatgcttgcaaacattgaattgaaatacttcaacgaatcaacgagaaagaaaatcgagaaaataagaccactactgattgatggcacagcatcattgagtcctggaatgatgatgggcatgttcaatatgctgagcacagtattaggggtctcaatcctaaatcttggacaaaagaggtacaccaaaaccacatactggtgggatggactccaatcctctgatgatttcgctctcatagtgaatgcaccgaatcatgaggggatacaagcaggagtggataggttctataggacctgcaaactggttgggatcaacatgagcaaaaagaagtcttacataaaccggacaggaacatttgagttcacaagctttttctaccgctatggatttgtagccaactttagtatggagctacccagctttggagtgtctggaatcaatgaatcggctgacatgagcattggagttacggtgataaagaacaatatgataaataatgaccttggaccagcaacagctcaaatggctcttcagctattcatcaaggactataggtacacgtaccgatgccacaggggtgatacacaaattcaaacgaggagatcattcgagctgaagaagctgtgggagcagacccgttcaaaggcagggctgttggtatcagatggaggaccaaacctgtacaacattcggaacctccacatcccagaggtctgcttgaaatgggaactaatggatgaggactaccagggcaggctgtgtaatcctctgaatccgttcgtcagtcataaggaaattgagtcagtaaacaatgctgtggtaatgccagcccatggcccagccaagagcatggaatatgatgctgttgcaactacacactcatgggttcctaagaggaaccgttccattctcaataccagccaaagaggaattcttgaggatgagcagatgtaccagaagtgctgcagtctattcgagaaattcttccccagtagttcatacaggaggccagttggaatttccagcatggtggaggccatggtatctagggcccgaattgatgcacgcattgatttcgaatctggaaggattaagaaagaagagtttgctgagatcatgaagatctgttccaccattgaagagctcagacggtagaaatag
>H5N2_Avian_KU143519_A/chicken/Wuhan/WHJF/2014|2014.953
atggatgtcaatccgactttacttttcttaaaggtgccagcgcaaaatgctataagtactacattcccttacactggagatcctccatacagccatggaacaggaacaggatacaccatggacacagtcaacagaacacatcaatactcagagaagggaaagtggacaacaaacacagagaccggagcaccccagcttaacccaattgatggaccattaccagaggacaacgagccaagcggatatgcacaaacggattgcgtgttggaagcaatggctttccttgaggaatcccacccagggatctttgaaaactcttgtcttgaaacgatggaagtcgttcagcaaacaagagtggataaactaacccaaggtcgccagacttatgactggacactgaacagaaaccaaccagctgcaactgctttggccaacactatagaagtgttcagatcgaacggtctgacagccaatgagtcggggagactaatagatttcctcaaggatgtgatggaatcaatggataaagaagaaatggaaataacaacacatttccagagaaagagaagagtgagggataacatgaccaagaagatggtcacgcaaagaacaataggaaagaagaagcagaggctgaataaaaggagttacttaataagagcgctgacattgaacacaatgactaaagatgcagaaagaggtaaattgaagagacgggcaattgcaacacccgggatgcagattagaggattcgtgtactttgtagaaacactagcgaggagcatctgtgagaaacttgagcaatctggactccctgttggagggaatgagaagaaggctaaattggcaaatgtcgtgaggaaaatgatgactaactcacaagatacagagctttcctttacaattactggagacaacaccaaatggaatgagaatcaaaatccccggatgtttttggcaatgataacatacatcacaagaaaccaacctgaatggtttagaaatgtcttgagcattgcccctataatgttctcaaacaaaatggcgagattaggaaaaggatacatgtttgaaagtaagagcatgaaactaagaacacaaataccggcagagatgcttgcaaacattgatctgaaatatttcaacgagtcaacgagaaagaaaatcgagaaaataagacctctgctgattgatggaacagcctccttgagtcctggaatgatgatgggcatgttcaatatgctgagcacagtattaggggtctcaatcctgaatcttgggcaaaagaggtacaccaaaaccacatactggtgggatggactccaatcctctgatgatttcgctctcatagtgaatgcaccgaatcatgaggggatacaagcaggggtggataggttctataggacctgcaaactggttgggatcaacatgagcaaaaagaagtcttacataaaccgaacaggaacatttgagttcacaagctttttctaccgctatggatttgtagctaacttcagtatggagttgcccagctttggagtgtctggaatcaatgaatcggctgacatgagcattggagttacagtgataaagaacaatatgataaacaatgaccttggacctgcaacagctcaaatggctctccagctattcatcaaggactataggtacacgtaccgatgccacaggggtgacacacaaattcaaacgaggagatcatttgagctgaggaagctgtgggagcagacccgttcaaaggcagggctgttggtatcagatggagggccaaacctatacaacattcgaaatctccacatcccagaggtctgcttaaagtgggaactgatggatgaggactaccaaggcaggctgtgtaatcctctgaatccgtttgtcagtcataaggaaattgagtccgtaaacaatgctgtggtaatgccagcccatggcccagccaagagcatggaatatgatgctgttgcaactacacactcatggattcctaagaggaaccgttccattctcaataccagccagaggggaattcttgaagatgagcaaatgtaccagaagtgctgtagtctatttgagaaattcttccccagcagttcatacaggaggccagttggaatttccagcatggtggaggccatggtgtctagggcccgaattgatgcacgcattgatttcgaatctggaaggattaagaaagaagagtttgctgagatcatgaagatctgttccaccattgaagagctcagacggcaaaaatag
>H4N6_Avian_JX454719_A/duck/Korea/DY104/2007|2007.953
atggatgtcaatccgactttacttttcttaaaagtgccagcgcaaaatgctataagtactacattcccttacactggagatcctccatacagccatggaacaggaacaggatacaccatggacacagtcaacagaacacatcaatactcagagaagggaaagtggacaacaaacacagagaccggagcaccccaactcaacccaattgatggaccattaccagaggacaacgagccaagcggatatgcacaaacggattgcgtgttggaagcaatggctttccttgaagagtcccacccagggatctttgaaaactcttgtcttgaaacgatggaagtcgtccagcaaacaagagtggacaaactaacccaaggtcgccagacttatgactggacactgaatagaaaccaaccagctgcaactgctttggccaacactatagaggtcttcagatcgaacggtctgacagccaatgagtcggggagactaatagattttctcaaggatgtgatggaatcaatggataaagaagaaatggaaataacaacacatttccagagaaagagaagagtaagggacaacatgaccaagaagatggtcacacaaagaacaataggaaagaagaagcagaggctgaacaagaggggctacttaataagagcactgacattgaacacaatgaccaaagatgcagaaagaggcaaattgaagaggcgggcaattgcaacacccgggatgcagattagaggatttgtgtactttgttgagacactagcaaggagcatctgtgagaaactcgagcaatctggactccctgttggagggaatgagaagaaggctaaattggcaaatgttgtgagaaaaatgatgactaactcacaagatacagagctctcctttacaattactggagacaacaccaaatggaatgagaatcaaaatcctcggatgtttttggcaatgataacatacatcacaagaaaccaacctgaatggtttagaaatgtcttgagcattgcccctataatgttctcaaacaaaatggcgagattaggaaaaggatacatgtttgaaagtaagagcatgaagctaaggacacaaataccagcagaaatgcttgcaaacattgacttgaaatacttcaacgaatcaacgagaaagaaaatcgagaaaataagacctctgctgattgatggcacagcctcattgagtcctggaatgatgatgggcatgttcaatatgctgagcacagtattaggggtctcaatcctgaatcttggacaaaagaggtataccaaaaccacatactggtgggatggactccaatcctctgatgatttcgctctcatagtgaatgcaccgaatcatgaggggatacaagcaggagtggataggttctataggacctgcaaactggttgggatcaacatgagcaaaaagaagtcttacataaaccggacaggaacatttgagttcacaagctttttctaccgttatgggtttgtagccaacttcagtatggagctacccagctttggagtgtctggaatcaatgaatcggctgacatgagcattggagttacagtgataaaaaacaatatgataaacaatgatcttggaccagcaacagctcaaatggctcttcagctattcatcaaggactataggtacacgtaccgatgccacaggggtgatacgcaaattcaaacgaggagatcattcgagttgaagaagctgtgggagcagacccgttcaaaggcagggctgttggtatcagatggaggaccaaacctatacaacattcggaatctccacatcccagaggtctgcttgaaatgggaactgatggatgaagattaccagggcaggctgtgtaatcctctgaacccgtttgtcagtcataaggaaattgaatccgtaaacaatgctgtggtaatgccagcccatggcccagccaagagcatggaatatgatgctgttgcgactacacactcatggattcctaagaggaaccgttccattctcaataccagccaaaggggaattcttgaggatgagcagatgtaccagaagtgctgcagtctattcgaaaaattctttcccagtagttcatacaggaggccagttggaatttccagcatggtggaggccatggtgtctagggcccgaattgatgcacgcattgatttcgaatctggaaggattaagaaagaagagtttgctgagatcatgaagatctgttccaccattgaagagctcagacggcaaaaatag
>H9N2_Avian_KU366358_A/duck/Jiangxi/7554/2007|2007.989
atggatgtcaatccgactttacttttcttaaaagtgccagcgcaaaatgctataagtactacattcccttacactggagatcctccatacagccatggaacaggaacaggatacaccatggacacagttaacagaacgcatcaatactcagagaagggaaggtggacaacaaacacagaaaccggggcaccccaactcaacccaattgatggaccgttacctgaggacaacgagccaagtggatatgcacaaacggattgcgtgttggaagcaatggctttccttgaggaatcccacccagggatctttgaaaactcttgtcttgaaacgatggaagtcgttcagcaaacaagagtggacaaactaacccaaggtcgccagacttatgactggacactgaatagaaaccaaccagctgcaactgctttggccaacactatagaggtcttcagatcgaacggtctgacaaccaatgaatcggggagactaatagatttcctcaaagatgtgatggaatcgatggataaagaggagatggaaataacaacacatttccagagaaagagaagagtaagggacaatatgaccaagaagatggtcacacaaagaacaatagggaagaagaagcagaggttgaacaagaggagctacttaataagagcactgacattgaacacaatgacaaaggatgcagaaagaggcaaattgaagaggcgggcaattgcaacacccgggatgcagattagaggatttgtgtattttgtagaaacactagcgaggagcatctgtgagaaacttgagcaatctggactccctgttggagggaatgagaagaaggctaaattggcaaatgttgtgaggaaaatgatgactaactcacaagatacagagctctcctttacaattacgggagacaacaccaaatggaatgagaatcaaaaccctcggatgtttttggcaatgataacatacatcacaagaaaccaacctgaatggtttagaaatgtcttgagcattgcccctataatgttctcaaacaaaatggcgagattggggaaagggtacatgtttgaaagtaagagcatgaagatacggacgcaaatacctgcagaaatgcttgcaaacattgacttgaaatacttcaacgaatcaacgagaaagaaaatcgagaaaataagacctctgctgattgatggcacagcatcattgagtcctggaatgatgatgggcatgttcaatatgctgagcacagtattaggagtctcaatcctgaatcttggacagaagaagtacaccaaaaccacatactggtgggatggactccaatcatctgatgatttcgccctcatagtgaatgcaccgaatcatgaggggatacaagcaggggtggataggttctataggacctgcaaactggttgggatcaacatgagcaaaaagaagtcttacataaaccggacaggaacgtttgagttcacaagctttttctaccgctatggatttgtagccaatttcagtatggagttacccagttttggagtgtctggaatcaatgaatcggctgacatgagcattggagttacagtgataaaaaacaatatgataaataatgaccttggacctgcaacagctcagatggctcttcagctattcatcaaggactataggtacacgtaccgatgccacaggggtgacacacaaattcaaacgagaagatcattcgagttgaagaaactgtgggagcagacccgttcaaaggcagggctgttggtatcagatggaggaccaaacctatacaacattcggaatctccacatcccagaggtctgcttgaagtgggaactgatggatgaagattaccaaggcagactgtgtaatcctctgaacccgtttgtcagtcataaggaaattgagtccgtaaacaatgctgtggtaatgccagcccatggcccagccaagagcatggaatatgatgcagtcgcgactactcactcatggattcctaagaggaaccgttccattcttaataccagtcaaagggggattcttgaggatgagcagatgtaccagaagtgctgcagtctattcgagaaatttttccccagtagttcatacaggaggccagttggaatttccagcatggtggaggccatggtgtctagggcccgaattgatgcacgcattgatttcgaatctggaaggattaagaaaggagagtttgctgagatcatgaagatctgttccaccattgaagagctcagacggcaaaaatag
>H4N6_Avian_KU160817_A/chicken/Hunan/S1267/2010|2010.167
atggatgtcaatccgactttacttttcttaaaagtgccagcgcaaaatgctataagtactacattcccttacactggagatcctccatacagccatggaacaggaacaggatacaccatggacacagtcaacagaacacatcaatactcagagaagggaaagtggacaacaaacacagagaccggagcaccccaactcaacccaattgatggaccattaccagaggacaacgacccaagcggatatgcacaaacggattgcgtgttggaagcaatggctttccttgaagaatcccacccagggatctttgaaaactcttgtcttgaaacgatggaagtcgttcagcaaacaagagtggacaaactaacccaaggtcgccagacttatgactggacactgaacagaaaccaaccagctgcaactgctttggccaacactatagaggtgttcagatcgaatggtctgacagccaatgagtcggggagactaatagatttcctcaaggatgtgatggaatcaatggataaagaagaaatggaaataacaacacatttccagagaaagagaagagtgagggacaatatgaccaagaagatggtcacacaaagaacaataggaaagaagaagcagaggctgaataagaggagttacttaataagagcactgacattgaacacaatgaccaaagatgcagaaagaggcaaattgaagagacgggcaattgcaacacccgggatgcagattagaggattcgtgtactttgtcgaaacactagcgaggagcatctgtgagaaactcgagcaatctggactccctgttggagggaatgagaagaaggctaaattggcaaatgtcgtgagaaaaatgatgactaactcacaagatacagagctctcctttacaattactggagacaacaccaaatggaatgagaatcaaaaccctcggatgtttttggcaatgataacatacatcacaagaaaccaacctgaatggtttagaaatgtcttgagcatcgcccctataatgttctcaaacaaaatggcgagattaggaaaaggatacatgtttgaaagtaagagcatgaagctaaggacacaaataccggcagagatgcttgcaaacattgatttgaaatatttcaacgaatcaacgagaaagaaaatcgagaaaataagacctctgctgattgatggcacagcctcattgagtcctggaatgatgatgggcatgttcaatatgctgagcacagtgttaggggtctcaatcttgaatcttgggcaaaagaaatacaccaaaaccacatactggtgggatggactccaatcctctgatgatttcgctctcatagtgaatgcaccgaatcatgaggggatacaagcaggagtggataggttctataggacctgcaaactggttgggatcaacatgagcaaaaagaagtcttacataaaccggacaggaacatttgagttcacaagttttttctaccgctatggatttgtagctaacttcagtatggaattacccagctttggagtgtctggaatcaatgaatcggctgacatgagcattggagttacagtgataaagaacaatatgataaacaatgaccttgggccagcaacagctcaaatggctcttcagctattcatcaaagactataggtacacgtaccgatgccacaggggtgatacacaaattcaaacgaggagatcattcgagctgaagaagctgtgggagcagacccgttcaaaggcagggctgttggtatcagatggaggaccaaacctatacaacattcggaatctccacatcccagaggtctgcttgaagtgggaactgatggatgaagactaccaaggcaggctgtgtaatcctctgaatccgtttgtcagtcataaggaaattgagtccgtaaacaatgctgtggtaatgccagcccatggcccagccaagagcatggaatatgatgctgttgcgactacacactcgtggattcctaagaggaaccgttccattctcaataccagccaaaggggaattcttgaggatgagcaaatgtaccagaagtgctgtagtctattcgagaaattcttccccagcagttcatacaggaggccagttggaatttccagcatggtggaggccatggtgtctagggcccgaattgatgcacgcattgatttcgaatctggaaggattaagaaagaagagtttgctgagatcatgaagatctgttccaccattgaaaagctcagacggcaaaaatag
>H4N6_Avian_KU160809_A/chicken/Hunan/S1248/2010|2010.167
atggatgtcaatccgactttacttttcttaaaagtgccagcgcaaaatgctataagtactacattcccttacactggagatcctccatacagccatggaacaggaacaggatacaccatggacacagtcaacagaacacatcaatactcagagaagggaaagtggacaacaaacacagagaccggagcaccccaactcaacccaattgatggaccattaccagaggacaacgacccaagcggatatgcacaaacggattgcgtgttggaagcaatggctttccttgaagaatcccacccagggatctttgaaaactcttgtcttgaaacgatggaagtcgttcagcaaacaagagtggacaaactaacccaaggtcgccagacttatgactggacactgaacagaaaccaaccagctgcaactgctttggccaacactatagaggtgttcagatcgaatggtctgacagccaatgagtcggggagactaatagatttcctcaaggatgtgatggaatcaatggataaagaagaaatggaaataacaacacatttccagagaaagagaagagtgagggacaatatgaccaagaagatggtcacacaaagaacaataggaaagaagaagcagaggctgaataagaggagttacttaataagagcactgacattgaacacaatgaccaaagatgcagaaagaggcaaattgaagagacgggcaattgcaacacccgggatgcagattagaggattcgtgtactttgtcgaaacactagcgaggagcatctgtgagaaactcgagcaatctggactccctgttggagggaatgagaagaaggctaaattggcaaatgtcgtgagaaaaatgatgactaactcacaagatacagagctctcctttacaattactggagacaacaccaaatggaatgagaatcaaaaccctcggatgtttttggcaatgataacatacatcacaagaaaccaacctgaatggtttagaaatgtcttgagcatcgcccctataatgttctcaaacaaaatggcgagattaggaaaaggatacatgtttgaaagtaagagcatgaagctaaggacacaaataccggcagagatgcttgcaaacattgatttgaaatatttcaacgaatcaacgagaaagaaaatcgagaaaataagacctctgctgattgatggcacagcctcattgagtcctggaatgatgatgggcatgttcaatatgctgagcacagtgttaggggtctcaatcttgaatcttgggcaaaagaaatacaccaaaaccacatactggtgggatggactccaatcctctgatgatttcgctctcatagtgaatgcaccgaatcatgaggggatacaagcaggagtggataggttctataggacctgcaaactggttgggatcaacatgagcaaaaagaagtcttacataaaccggacaggaacatttgagttcacaagttttttctaccgctatggatttgtagctaacttcagtatggaattacccagctttggagtgtctggaatcaatgaatcggctgacatgagcattggagttacagtgataaagaacaatatgataaacaatgaccttgggccagcaacagctcaaatggctcttcagctattcatcaaagactataggtacacgtaccgatgccacaggggtgatacacaaattcaaacgaggagatcattcgagctgaagaagctgtgggagcagacccgttcaaaggcagggctgttggtatcagatggaggaccaaacctatacaacattcggaatctccacatcccagaggtctgcttgaagtgggaactgatggatgaagactaccaaggcaggctgtgtaatcctctgaatccgtttgtcagtcataaggaaattgagtccgtaaacaatgctgtggtaatgccagcccatggcccagccaagagcatggaatatgatgctgttgcgactacacactcgtggattcctaagaggaaccgttccattctcaataccagccaaaggggaattcttgaggatgagcaaatgtaccagaagtgctgtagtctattcgagaaattcttccccagcagttcatacaggaggccagttggaatttccagcatggtggaggccatggtgtctagggcccgaattgatgcacgcattgatttcgaatctggaaggattaagaaagaagagtttgctgagatcataaagatctgttccaccattgaaaagctcagacggcaaaaatag
>H7N3_Avian_KF260525_A/duck/Jiangxi/16285/2010|2010.500
atggatgtcaatccgactttacttttcttgaaagtgccagcgcaaaatgctataagtactacattcccttacactggagatcctccatacagccatggaacaggaacaggatacaccatggacacagtcaacagaacacatcaatactcagagaagggaaagtggacaacaaacacagagaccggtgcaccccaactcaacccaattgatggaccattaccggaggacaacgagccaagcggatatgcacaaacggattgcgtgttggaagcaatggctttccttgaagaatcccacccagggatctttgaaaactcttgtcttgaaacgatggagatcgttcagcagacaagagtggacaagctaacccaaggtcgccagacctatgactggacactgaatagaaatcaaccagctgcaactgctttggccaacactatagaggtcttcagatcgaacggtctgacagccaatgaatcagggagactaatagattttctcaaggatgtgatggaatcaatggacaaagaagaaatggaaataacaacacatttccagagaaagagaagagtaagggacaacatgaccaagaagatggtcacacaaagaacaataggaaagaagaagcagaggctgaacaagaggagctacttaataagagcattgacattgaacacaatgaccaaagatgcagaaagaggcaaattgaaaaggcgggcaattgcaacacccgggatgcagataagaggattcgtgtactttgtcgagacactagcgaggagcatctgtgagaaactcgagcaatctggactccctgttggaggaaatgagaagaaggctaaattggcaaatgttgtgagaaaaatgatgactaactcacaagatacagaactctcctttacaattactggagacaacaccaaatggaatgagaatcaaaaccctcgaatgtttttggcaatgataacatacatcacaagaaaccaacctgagtggtttagaaatgtcttgagcattgcccctataatgttctcaaacaaaatggcgagactaggaaaaggatacatgtttgaaagtaagagcatgaaattacggacacaaataccggcagaaatgcttgcaaacattgacttgaaatactttaacgaatcaacgagaaagaaaatcgagaaaataagacctctgctgattgatggcacagcctcattgagccctggaatgatgatgggcatgttcaatatgctgagcacagtattaggggtctcaatcctgaatcttgggcaaaagagatacaccaaaaccacgtactggtgggatggacttcaatcctctgatgattttgctctcatagtaaatgcaccgaatcatgaggggatacaagcaggggtggatagattctataggacctgcaaattggttgggatcaacatgagcaaaaagaagtcttacataaaccggacaggaacatttgaattcacaagctttttctaccgctatggatttgtagctaacttcagtatggagttacccagctttggggtgtctggaatcaatgaatcggctgacatgagcattggagttacagtgataaagaacaatatgataaacaatgaccttggaccagcaacagctcaaatggcccttcagctattcatcaaggactataggtacacataccgatgccacaggggtgacacacaaattcaaacgaggaggtcattcgagctgaagaagctgtgggagcagacccgttcaaaggcagggctgttggtatcagatggaggaccaaacctatacaacattcggaatctccacatcccagaggtctgcttgaagtgggaattgatggatgaagattaccaaggcaggctgtgtaatcctctgaatccgtttgtcagtcataaggaaattgagtctgtgaacaatgctgtggtaatgccagcccatggcccagccaagagcatggaatatgatgctgttgcaactacacattcatggattcctaagaggaaccgttccattctcaataccagccaaaggggaattcttgaggatgagcagatgtaccagaagtgctgcagtctattcgagaaattcttccccagtagttcttacaggaggccagttggaatttctagcatggtggaggccatggtgtctagggcccggattgatgcacgcattgatttcgaatctggaaggattaagaaagaagagtttgctgagatcgtgaagatctgttccaccattgaagagctcagacggcaaaaatag
>H7N7_Avian_KF260503_A/duck/Jiangxi/21980/2010|2010.500
atggatgtcaatccgactttacttttcttgaaagtgccagcgcaaaatgctataagtactacattcccttacactggagatcctccatacagccatggaacaggaacaggatacaccatggacacagtcaacagaacacatcaatactcagagaagggaaagtggacaacaaacacagagaccggtgcaccccaactcaacccaattgatggaccattaccggaggacaacgagccaagcggatatgcacaaacggattgcgtgttggaagcaatggctttccttgaagaatcccacccagggatctttgaaaactcttgtcttgaaacgatggaggtcgttcagcagacaagagtggacaagctaacccaaggtcgccagacctatgactggacactgaatagaaatcaaccagctgcaactgctttggccaacactatagaggtcttcagatcgaacggtctgacagccaatgaatcagggagactaatagattttctcaaggatgtgatggaatcaatggataaagaagaaatggaaataacaacacatttccagagaaagagaagagtaagggacaacatgaccaagaagatggtcacacaaagaacaataggaaagaagaagcagaggctgaacaagaggagctacttaataagagcattgacattgaacacaatgaccaaagatgcagaaagaggcaaattgaagaggcgggcaattgcaacacccgggatgcagataagaggattcgtgtactttgtcgagacactagcgaggagcatctgtgagaaactcgagcaatctggactccctgttggaggaaatgagaagaaggctaaattggcaaatgttgtgagaaaaatgatgactaactcacaagatacagaactctcctttacaattactggagacaacaccaaatggaatgagaatcaaaaccctcgaatgtttctggcaatgataacatacatcacaagaaaccaacctgagtggtttagaaatgtcttgagcattgcccctataatgttctcaaacaaaatggcgagattaggaaaaggatacatgtttgaaagtaagagcatgaaattacggacacaaataccggcagaaatgcttgcaaacattgacttgaaatactttaacgaatcaacgagaaagaaaatcgagaaaataagacctctgctgattgatggcacagcctcattgagccctggaatgatgatgggcatgttcaatatgctgagcacagtattaggggtctcaatcctgaatcttgggcaaaagagatacaccaaaaccacatactggtgggatggactccaatcctctgatgattttgctctcatagtaaatgcaccgaatcatgaggggatacaagcaggggtggatagattctataggacctgcaaattggttgggatcaacatgagcaaaaagaagtcttacataaaccggacaggaacatttgaattcacaagctttttctaccgctatggatttgtagctaacttcagtatggagttgcccagctttggggtgtctggaatcaatgaatcggctgacatgagcattggagttacagtgataaagaacaatatgataaacaatgaccttggaccagcaacagctcaaatggcccttcagctattcatcaaggactataggtacacgtatcgatgccacaggggtgacacacaaattcaaacgaggaggtcattcgagctgaagaagctgtgggagcagacccgttcaaaggcagggctgttggtatcagatggaggaccaaacctatacaacattcggaatctccacatcccagaggtctgcttgaagtgggaattgatggatgaagattaccaaggcaggctgtgtaatcctctgaatccgtttgtcagtcataaggaaattgagtctgtgaacaatgctgtggtaatgccagcccatggcccagccaagagcatggaatatgatgctgttgcaactacacattcatggattcctaagaggaaccgttccattctcaataccagccaaaggggaattcttgaggatgagcagatgtaccagaagtgctgcagtctattcgagaaattcttccccagtagttcttacaggaggccagttggaatttctagcatggtggaggccatggtgtctagggcccggattgatgcacgcattgatttcgaatctgggaggattaagaaagaagagtttgctgagatcgtgaagatctgttccaccattgaagagctcagacggcaaaaatag
>H7N7_Avian_KF260502_A/duck/Jiangxi/16769/2010|2010.500
atggatgtcaatccgactttacttttcttgaaagtgccagcgcaaaatgctataagtactacattcccttacactggagatcctccatacagccatggaacaggaacaggatacaccatggacacagtcaacagaacacatcaatactcagagaagggaaagtggacaacaaacacagagactggtgcaccccaactcaacccaattgatggaccattaccggaggacaacgagccaagcggatatgcacaaacggattgcgtgttggaagcaatggctttccttgaagaatcccacccagggatctttgaaaactcttgtcttgaaacgatggagatcgttcagcagacaagagtggacaagctaacccaaggtcgccagacctatgactggacactgaatagaaatcaaccagctgcaactgctttggccaacactatagaggtcttcagatcgaacggtctgacagccaatgaatcagggagactaatagattttctcaaggatgtgatggaatcaatggataaagaagaaatggaaataacaacacatttccagagaaagagaagagtaagggacaacatgaccaagaagatggtcacacaaagaacaataggaaagaagaagcagaggctgaacaagaggagctacttaataagagcattgacattgaacacaatgaccaaagatgcagaaagaggcaaattgaagaggcgggcaattgcaacacccgggatgcagataagaggattcgtgtactttgtcgagacactagcgaggagcatctgtgagaaactcgagcaatctggactccctgttggaggaaatgagaagaaggctaaattggcaaatgttgtgagaaaaatgatgactaactcacaagatacagaactctcctttacaattactggagacaacaccaaatggaatgagaatcaaaaccctcgaatgtttttggcaatgataacatacatcacaagaaaccaacctgagtggtttagaaatgtcttgagcattgcccctataatgttctcaaacaaaatggcgagactaggaaaaggatacatgtttgaaagtaagagcatgaaattacggacacaaataccggcagaaatgcttgcaaacattgacttgaaatactttaacgaatcaacgagaaagaaaatcgagaaaataagacctctgctgattgatggcacagcctcattgagccctggaatgatgatgggcatgttcaatatgctgagcacagtattaggggtctcaatcctgaatcttgggcaaaagagatacaccaaaaccacatactggtgggatggacttcaatcctctgatgattttgctctcatagtaaatgcaccgaatcatgaggggatacaagcaggggtggatagattctataggacctgcaaattggttgggatcaacatgagcaaaaagaagtcttacataaaccggacaggaacatttgaattcacaagctttttctaccgctatggatttgtagctaacttcagtatggagttacccagctttggggtgtctggaatcaatgaatcggctgacatgagcattggagttacagtgataaagaacaatatgataaacaatgaccttggaccagcaacagctcaaatggcccttcagctattcatcaaggactataggtacacataccgatgccacaggggtgacacacaaattcaaacgaggaggtcattcgagctgaagaagctgtgggagcagacccgttcaaaggcagggctgttggtatcagatggaggaccaaacctatacaacattcggaatctccacatcccagaggtctgcttgaagtgggaattgatggacgaagattaccaaggcaggctgtgtaatcctctgaatccgtttgtcagtcataaggaaattgagtctgtgaacaatgctgtggtaatgccagcccatggcccagccaagagcatggaatatgatgctgttgcaactacacattcatggattcctaagaggaaccgttccattctcaataccagccaaaggggaattcttgaggatgagcagatgtaccagaagtgctgcagtctattcgagaaattcttccccagtagttcttacaggaggccagttggaatttctagcatggtggaggccatggtgtctagggcccggattgatgcacgcattgatttcgaatctggaaggattaagaaagaagagtttgctgagatcgtgaagatctgttccaccattgaagagctcagacggcaaaaatag
>H7N3_Avian_KF260501_A/duck/Jiangxi/16736/2010|2010.500
atggatgtcaatccgactttacttttcttgaaagtgccagcgcaaaatgctataagtactacattcccttacactggagatcctccatacagccatggaacaggaacaggatacaccatggacacagtcaacagaacacatcaatactcagagaagggaaagtggacaacaaacacagagaccggtgcaccccaactcaacccaattgatggaccattaccggaggacaacgagccaagcggatatgcacaaacggattgcgtgttggaagcaatggctttccttgaagaatcccacccagggatctttgaaaactcttgtcttgaaacgatggaggtcgttcagcagacaagagtggacaagctaacccaaggtcgccagacctatgactggacactgaatagaaatcaaccagctgcaactgctttggccaacactatagaggtcttcagatcgaacggtctgacagccaatgaatcagggagactaatagattttctcaaggatgtgatggaatcaatggataaagaagaaatggaaataacaacacatttccagagaaagagaagagtaagggacaacatgaccaagaagatggtcacacaaagaacaataggaaagaagaagcagaggctgaacaagaggagctacttaataagagcattgacattgaacacaatgaccaaagatgcagaaagaggcaaattgaagaggcgggcaattgcaacacccgggatgcagataagaggattcgtgtactttgtcgagacactagcgaggagcatctgtgagaaactcgagcaatctggactccctgttggaggaaatgagaagaaggctaaattggcaaatgttgtgagaaaaatgatgactaactcacaagatacagaactctcctttacaattactggagacaacaccaaatggaatgagaatcaaaaccctcgaatgtttttggcaatgataacatacatcacaagaaaccaacctgagtggtttagaaatgtcttgagcattgcccctataatgttctcaaacaaaatggcgagattaggaaaaggatacatgtttgaaagtaagagcatgaaattacggacacaaataccggcagaaatgcttgcaaacattgacttgaaatactttaacgaatcaacgagaaagaaaatcgagaaaataagacctctgctgattgatggcacagcctcattgagccctggaatgatgatgggcatgttcaatatgctgagcacagtattaggggtctcaatcctgaatcttgggcaaaagagatacaccaaaactacatactggtgggatggactccaatcctctgatgattttgctctcatagtaaatgcaccgaatcatgaggggatacaagcaggggtggatagattctataggacctgcaaattggttgggatcaacatgagcaaaaagaagtcttacataaaccggacaggaacatttgaattcacaagctttttctatcgctatggatttgtagctaacttcagtatggagttgcccagctttggggtgtctggaatcaatgaatcggctgacatgagcattggagttacagtgataaagaacaatatgataaacaatgaccttggaccagcaacagctcaaatggcccttcagctattcatcaaggactataggtacacgtatcgatgccacaggggtgacacacaaattcaaacgaggaggtcattcgagctgaagaagctgtgggagcagacccgttcaaaggcagggctgttggtatcagatggaggaccaaacctatacaacattcggaatctccacatcccagaggtctgcttgaagtgggaattgatggatgaagattaccaaggcaggctgtgtaatcctctgaatccgtttgtcagtcataaggaaattgagtctgtgaacaatgctgtggtaatgccagcccatggcccagccaagagcatggaatatgatgctgttgcaactacacattcatggattcctaagaggaaccgttccattctcaataccagccaaaggggaattcttgaggatgaacagatgtaccagaagtgctgcagtctattcgagaaattcttccccagtagttcttacaggaggccagttggaatttctagcatggtggaggccatggtgtctagggcccggattgatgcacgcattgatttcgaatctggaaggattaagaaagaagagtttgctgagatcgtgaagatctgttccaccattgaagagctcagacggcaaaaatag
>H10N8_Avian_KP862033_A/duck/Hunan/S3137/2009|2009.729
atggatgtcaatccgactctacttttcttaaaagtgccagcgcaaaatgctataagtactacattcccttacactggagatcctccatacagccatggaacaggaacaggatacaccatggacacagtcaacagaacacatcaatactcagagaagggaaagtgggcaacaaacacagagactggagcaccccaactcaacccaattgatggaccattaccggaggacaacgagccaagcggatatgcacaaacggattgcgtgttggaagcaatggcttttcttgaagaatcccacccagggatctttgaaaactcttgtcttgaaacgatggaagtcgttcagcaaacaagagtggacaaactaacccaaggtcgccagacttatgattggacactgaatagaaaccaaccagctgcaactgctttggccaacactatagaagtcttcagatcgaacggtttaacagccaatgagtcggggagactaatagatttcctcaaggatgtgatggaatcaatggataaagaagaaatggaaataacaacacatttccagagaaaaagaagagtaagggacaacatgaccaagaaaatggtcacacaaagaacaataagaaggaagaagcaaaggctgaataaaaggagctacttaataagagcactgacattgaacacaatgaccaaagatgcagaaagaggcaaattgaaaaggcgggcaattgcaacacctgggatgcagattaggggattcgtgtactttgtcgaaacactagcgaggagcatctgtgagaaacttgagcaatctggactccccgttggagggaatgagaagaaggctaaattggcaaatgtcgtgagaaaaatgatgactaactcacaagatacagagctctcctttacaattactggagacaacaccaaatggaatgagaatcaaaatcctcggatgtttttggcaatgataacatacatcacaagaaaccaacctgaatggtttagaaatgtcttgagcattgcccctataatgttctcaaacaaaatggcgagattagggaaaggatacatgtttgaaagtaagagcatgaagctaaggacacaaataccggcagaaatgcttgcaaacattgatttgaaatacttcaacgaatcaacgagaaagaaaatcgagaaaataaggcctctgctgattgatggcacagcctcattgagtcctggaatgatgatgggcatgttcaatatgctgagtacagtattaggggtctcaatcctgaatcttggacaaaagaagtacaccaaaaccacatactggtgggatggactccaatcctctgatgatttcgctctcatagtgaatgcaccgaaccatgaggggatacaagcaggggtggataggttctataggacctgcaaactggttgggatcaacatgagcaaaaagaagtcttacataaaccggacaggaacgtttgagttcaccagctttttctaccgctatggatttgtagccaactttagtatggagttacccagctttggagtgtccggaatcaatgaatcggctgacatgagcattggagttacagtgataaagaacaatatgataaacaatgaccttggaccagcaacagctcaaatggctcttcagctattcatcaaggactataggtacacgtaccgatgccacaggggtgatacacaaattcaaacgaggagatcattcgagctgaagaagctgtgggagcagacccgttcaaaggcagggctgttggtaacagatggaggaccaaacctatacaacattcggaatctccacatcccagaggtctgcttgaagtgggaactaatggatgaagactaccaaggcaggctgtgtaatcctctgaacccgtttgtcagtcataaggaaattgagtccgtaaacaatgctgtggtaatgccagcccatggcccagccaagagcatggaatatgatgctgttgcgactacacactcatggattcctaagaggaaccgttccattctcaataccagccaaaggggaattcttgaagatgagcagatgtaccagaagtgctgcagtctattcgagaaattcttccccagtagttcatacaggaggccagttggaatttccagcatggtggaggccatggtgtctagggcccgaattgatgcacgcattgatttcgaatctggaaggattaagaaagaagagtttgctgagatcatgaagatctgttccaccattgaagagctcagacggcaaaaatag
>H4N6_Avian_LC349341_A/duck/Mongolia/262/2011|2011.666
atggatgtcaatccgactttacttttcttaaaagtgccagcgcaaaatgctataagtactacattcccttacactggagatcctccatacagccatggaacaggaacaggatacaccatggacacagtcaacagaacacaccaatactcagagaagggaaagtggacaacaaacacagagaccggagcaccccaactcaacccaattgatggaccattaccaaaggacaacgagccaagcggatatgcacaaacggattgtgtgttggaagcaatggctttccttgaagaatcccatccagggatctttgaaaactcttgtcttgaaacgatggaagtcgttcagcaaacaagagtggacaaactaacccaaggccgccagacttatgactggacactgaacagaaaccaaccagctgcaactgctttggccaacactatagaggtgttcagatcgaatggtctgacagccaatgagtcggggagactaatagatttcctcaaggatgtgatggaatcaatggataaagaagaaatggaaataacaacacatttccagagaaagagaagagtgagggacaacatgaccaagaagatggtcacacaaagaacaatagggaaaaagaagcagaggctgaataagaggagttacttaataagagcactgacattgaacacaatgaccaaagatgcagaaagaggcaaattgaagagacgggcaattgcaacacccgggatgcagattagaggattcgtgtactttgtcgagacactagcaaggagcatctgtgagaaactcgagcaatctggactccctgttggagggaatgagaagaaggctaaattggcaaatgtcgtgagaaaaatgatgactaactcacaagatacagagctctcctttacaattactggagacaacaccaaatggaatgagaatcaaaaccctcggatgtttttggcaatgataacatacatcacaagaaaccaacctgaatggtttagaaatgtcttgagcatcgcccctataatgttctcaaacaaaatggcgagattaggaaaaggatacatgtttgaaagtaagagcatgaagctaaggacacaagtaccggcagagatgcttgcaaacattgatttgaaatatttcaacgagtcaacgagaaagaaaatcgagaaaataagacctctgctgattgatggcacggcctcattgagtcctggaatgatgatgggcatgttcaatatgctgagcacagtattaggggtctcaatcctgaatcttgggcaaaagaggtacaccaaaaccacatactggtgggatggactccaatcctctgatgatttcgctctcatagtgaatgcaccgaatcatgaggggatacaagcaggagtggataggttctataggacctgcaaactggttgggatcaacatgagcaaaaagaagtcttacataaaccggacaggaacatttgagttcacaagttttttctaccgctatggatttgtagctaacttcagtatggaattacccagctttggagtgtctggaatcaatgaatcggctgacatgagcattggagttacagtgataaagaacaatatgataaacaatgaccttggaccagcaacagctcaaatggctcttcagctattcatcaaggactataggtacacgtaccgatgccacaggggtgatacacaaattcaaacgaggagatcattcgagctgaagaagctgtgggagcagacccgctcaaaggcagggctgttggtatcagatggaggaccaaacctatacaacattcggaatctccacatcccagaggtctgcttgaaatgggaactgatggatgaagactaccaaggcaggctatgtaatcctctgaatccatttgtcagtcataaggaaattgagtccgtaaacaatgctgtggtaatgccagcccatggcccagccaagagcatggaatatgatgctgttgcgactacacactcatggattcctaagaggaaccgttccattctcaataccagccaaaggggaatccttgaggatgagcaaatgtaccagaagtgctgtaatctattcgagaaattcttccccagcagttcatacaggaggccagttggaatttccagcatggtggaggccatggtgtctagggcccgaattgatgcacgcattgatttcgaatctggaaggatcaagaaagaagagtttgctgagatcatgaagatctgttccaccattgaagagctcagacggcaaaaatag
>H4N3_Avian_LC339895_A/duck/Mongolia/17/2011|2011.649
atggatgtcaatccgactttacttttcttaaaagtgccagcgcaaaatgctataagtactacattcccttacaccggagatcctccatacagccatggaacaggaacaggatacaccatggacacagtcaacagaacacatcaatactcagagaagggaaagtggacaacaaacacagagaccggagcaccccaactcaacccaattgatggaccattaccagaggacaacgagccaagcggatatgcacaaacagattgcgtgttggaagcaatggctttccttgaagaatcccacccagggatctttgaaaactcttgccttgaaacgatagaagtcgttcagcaaacaagagtggacaaactaacccaaggtcgccagacttatgactggacattgaacagaaaccaaccagctgcaactgctttggccaacactatagaggttttcagatcgaacggtctgacagccaatgagtcggggagactaatagatttcctcaaggatgtgatggaatcgatggataaagaagaaatggaaataacaacacatttccagagaaagagaagagtaagggacaacatgaccaagaagatggtcacacaaagaacaataggaaagaagaagcagaggctgaataagaggagttacctaataagagcactgacattgaacacaatgaccaaagatgcagaaagaggcaaattgaagagacgggcaattgcaacacccgggatgcagattagagggttcgtgtactttgtcgaaacactagcgaggagcatctgtgagaagctcgagcaatctggactccctgttggagggaatgagaagaaggctaaattggcaaatgtcgtaagaaaaatgatgactaactcacaagatacagagctctcctttacaattactggggacaacaccaaatggaatgagaaccaaaatcctcggatgtttttggcaatgataacatacatcacaagaaaccaacctgaatggtttagaaatgtcttgagcatcgcccctataatgttctcaaacaaaatggcgagattaggaaaaggatacatgtttgaaagtaagagcatgaaactaaggacgcaaataccggcagagatgcttgcaaacattgatttgaaatatttcaacgaatcaacgagaaagaagatcgagagaataagacctctgctaattgatggcacagcctcattgagtccaggaatgatgatgggcatgttcaatatgctgagcacagtattaggggtctcaatcctgaatcttgggcaaaagaggtacaccaaaaccacatactggtgggatgggctccaatcctctgatgatttcgctctcatagtaaatgcaccgaatcatgaggggatacaagcaggggtggataggttctataggacctgcaaactggttgggatcaacatgagcaagaagaagtcttacataaaccggacaggaacatttgagttcacaagctttttctaccgctatggatttgtagccaacttcagtatggagttacccagctttggagtgtctggaatcaatgaatcggctgacatgagcattggggttacagtgataaagaacaatatgataaacaatgaccttggaccagcaacagctcaaatggctcttcagctattcatcaaggactataggtacacgtaccgatgccacaggggtgatacacaaattcaaacgagaagatcattcgagctgaagaagctatgggagcagacccattcaaaggcagggctgttggtatcagatggaggaccaaacctatacaacattcggaatctccacatcccagaggtttgcttgaagtgggaactgatggatgaagactaccaaggcaggctgtgtaatcctctgaatccgtttgtcagtcataaggaaattgagtccgtgaacaatgctgtagtaatgccagcccatggcccagccaagagcatggaatatgatgctgtcgcgactacacactcatggattcctaagaggaaccgttccattctcaataccagtcaaaggggaattcttgaggatgagcaaatgtaccagaaatgctgtagtctattcgagaaattcttccccagcagttcatacaggaggccagttggaatttccagcatggtggaggccatggtgtccagggcccgaattgatgcacgcattgatttcgaatctggaaggattaagaaagaagagtttgctgagatcatgaagatctgttccaccattgaagagctcagacggcaaaaatag
>H1N2_Avian_KF013948_A/Muscovy_duck/Guangxi/GXd-3/2012|2012.153
atggatgtcaatccgactctacttttcttaaaagtgccagcgcaaaatgctataagtactacattcccttacactggagatcctccatacagccatggaacaggaacaggatacaccatggacacagtcaacagaacacatcaatactcagagaagggaaagtggacaacaaacacagagactggagcaccccaactcaacccgattgatggaccactaccggaggacaacgagccaagcggatatgcacaaacggattgcgtgttggaagcaatggctttccttgaagaatcccacccagggatctttggaaactcttgtcttgaaacgatggaagtcgttcagcaaacaagagtggacaaactaacccaaggtcgccagacttatgattggacactgaatagaaaccaaccagctgcaactgctttggccaacactatagaagtcttcagatcgaacggtctaacagccaatgagtcggggagactaatagatttcctcaaggatgtgatggaatcaatggataaagaagaaatggaaataacaacacatttccagagaaagagaagagtaagggacaacatgaccaagaagatggtcacacaaagaacaataggaaagaagaagcaaaggctgaataaaaggagctacttaataagagcactgacattgaacacaatgaccaaagatgcagaaagaggcaaattgaaaaggcgggcaattgcaacacctgggatgcagattaggggattcgtgtactttgtcgaaacactagcgaggagcatctgtgagaaacttgagcagtctggactccccgttggagggaatgagaagaaggctaaattggcaaatgtcgtgagaaaaatgatgactaactcacaagatacagagctctcctttacaattactggagacaacaccaaatggaatgagaatcaaaatcctcggatgtttttggcaatgataacatacatcacaagaaaccaacccgaatggtttagaaatgtcttgagcattgcccctataatgttctcaaacaaaatggcgagactagggaaagggtacatgtttgaaagtaagagcatgaagctaaggacacaaataccggcagaaatgcttgcaaacattgatttgaaatacttcaacgaatcaacgagaaagaaaatcgagaaaataaggcctctgctaattgatggcacagcctcattgagtcctggaatgatgatgggcatgttcaatatgctgagtacagtattaggggtctcaatcctgaatctcggacaaaagaggtacaccaaaaccacatactggtgggatggactccaatcctctgatgatttcgctctcatagtgaatgcaccgaaccatgaggggatacaagcaggggtggatagattctataggacctgcaaactggttgggatcaacatgagtaaaaagaaatcttacataaaccggacaggaacatttgagttcacaagctttttctaccgctatgggtttgtagccaactttagtatggagttacccagctttggagtgtccggaatcaatgaatcggctgacatgagcattggagttacagtgataaagaacaatatgataaacaatgaccttggaccagcaacagctcaaatggctcttcagctattcatcaaggactgtaggtacacgtaccgatgccacaggggtgatacacaaattcaaacgaggagatcattcgagctgaagaagctgtgggagcagacccgttcaaaggcagggctgttgatatcagatggaggaccaaacctatacaacattcggaatctccacatcccagaggtctgcttgaagtgggaactaatggatgaagactaccagggcaggctatgtaatcctctgaacccgtttgtcagtcataaggaaattgagtccgtaaacaatgctgtggtaatgccagcccatggcccagccaagagcatggaatatgatgctgttgcgactacacactcatggattcctaagaggaaccgttccattctcaataccagccaaaggggaattcttgaagatgagcagatgtaccagaagtgctgcagtctattcgagaaatttttccccagtagttcatacaggaggccagttggaatttccagcatggtggaggccatggtgtctagggcccgaattgatgcacgcattgatttcgaatctggaaggattaagaaagaggagtttgctgagatcatgaagatctgttccaccattgaagagctcagacggcaaaaatag
>H1N2_Avian_KF013908_A/sparrow/Guangxi/GXs-1/2012|2012.186
atggatgtcaatccgactctacttttcttaaaagtgccagcgcaaaatgctataagtaccacattcccttacactggagatcctccatacagccatggaacaggaacaggatacaccatggacacagtcaacagaacacatcaatactcagagaagggaaagtggacaacaaacacagagactggagcaccccaactcaacccaattgatggaccactaccggaggacaacgagccaagcggatatgcacaaacggattgcgtgttggaagcaatggctttccttgaagaatcccacccagggatctttgaaaactcttgtcttgaaacgatggaagtcgttcagcaaacaagagtggacaaactaacccaaggtcgccagacttatgattggacactgaatagaaaccaaccagctgcaactgctttggccaacactatagaagtcttcagatcgaacggtctaacagccaatgagtcggggagactagtagatttcctcaaggatgtgatggaatcaatggataaagaagaaatggaaataacaacacatttccagagaaagagaagagtaagggacaacatgaccaagaagatggtcacacaaagaacaataggaaagaagaagcaaaggctgaataaaaggagctacttaataagagcactgacattgaacacaatgaccaaagatgcagaaagaggcaaattgaaaaggcgggcaattgcaacacctgggatgcagattaggggattcgtgtactttgtcgaaacactagcgaggagcatctgtgaaaaacttgagcagtctggactccccgttggagggaatgagaagaaggctaaattggcaaatgtcgtgagaaaaatgatgactaactcacaagatacagagctctcctttacaattactggagacaacaccaaatggaatgagaatcaaaatcctcggatgtttttggcaatgataacatacatcacaagaaaccaacccgaatggtttagaaatgtcctgagcattgcccctataatgttctcaaacaaaatggcgagactagggaaagggtacatgtttgaaagtaagagcatgaagctaaggacacaaataccggcagaaatgcttgcaaacattgatttgaaatacttcaacgaatcaacgagaaagaaaatcgagaaaataaggcctctgctaattgatggcacagcctcattgagtcctggaatgatgatgggcatgttcaatatgctgagtacagtattaggggtctcaatcctgaatctcggacaaaagaggtacaccaaaaccacatactggtgggatggactccaatcctctgatgatttcgctctcatagtgaatgcaccgaaccatgaggggatacaagcaggggtggatagattctataggacctgcaaactggttgggatcaacatgagtaaaaagaaatcttacataaaccggacaggaacatttgagttcacaagctttttctaccgctatgggtttgtagccaactttagtatggagttacccagctttggagtgtccggaatcaatgaatcggctgacatgagcattggagttacagtgataaagaacaatatgataaacaatgaccttggaccagcaacagctcaaatggctcttcagctattcatcaaggactataggtacacgtaccgatgccacaggggtgatacacaaattcaaacgaggagatcattcgagctgaagaagctgtgggagcagacccgttcaaaggcagggctgttggtatcagatggaggaccaaacctatacaacattcggaatctccacatcccagaggtctgcttgaagtgggaactaatggatgaagactaccagggcaggctatgtaatcctctgaacccgtttgtcagtcataaggaaattgagtccgtaaaccatgctgtggtaatgccagcccatggcccagccaagagcatggaatatgatgctgttgcgactacacactcatggattcctaagaggaaccgctccattctcaataccagccaaaggggaattcttgaagatgagcagatgtaccagaagtgctgcagtctattcgagaaatttttccccagtagttcatacaggaggccagttggaatttccagcatggtggaggccatggtgtctagggcccgaattgatgcacgcattgatttcgaatctggaaggattaagaaagaggagtttgctgagatcatgaagatctgttccaccattgaagagctcagacggcaaaaatag
>H10N8_Avian_KP862041_A/duck/Hunan/S4280/2009|2009.937
atggatgtcaatccgactttacttttcttaaaagtgccagcgcaaaatgctataagtactacattcccttacactggagatcctccatacagccatggaacaggaacaggatacaccatggacacagtcaacagaacacaccaatactcagagaagggaaagtggacaacaaacacagagaccggagcaccccaactcaacccaattgatggaccactgccagaggacaacgagccaagcggatatgcacaaacggattgcgtgttggaagcaatggctttccttgaagaatcccacccagggatctttgaaaactcttgtcttgaaacgatggaaattgttcagcaaacaagagtggacaaactaacccaaggccgccagacttatgactggacactgaatagaaaccagccagctgcaactgccttggccaatactatagaggtcttcagatcaaacggtctgacagccaatgagtcggggagattaatagacttcctcaaggatgtgatggaatcaatggataaagaagaaatggaaataacaacacatttccagagaaagagaagagtaagagacaacatgaccaagaagatgatcacacaaagaacaataggaaagaagaagcagaggctgaacaagagaagctacttaataagagcactgacattgaacacaatgaccaaagatgcagaaagaggcaaattgaagaggcgggcaattgcaacacccgggatgcagattagagggttcgtgtactttgtcgaaacactggcgagaagcatctgtgagaaactcgagcaatctggactccctgttggaggaaatgagaagaaggctaaattggcaaatgtcgtgagaaaaatgatgactaactcacaagatacagagctctcctttacaattactggagacaacaccaaatggaatgagaatcaaaatcctcggatgtttttggcaatgataacatacatcacaagaaaccaacctgaatggtttagaaatgtcttgagcattgcccccataatgttctcaaacaaaatggcgagattaggaaaaggatacatgtttgaaagtaagagcatgaagctaaggacgcaaataccggcagaaatgcttgctaacattgacttgaaatacttcaacgaatcaacgagaaagaaaatcgagaaaataagacctctgctaattgatggcacagcctcattgagtcctggaatgatgatgggcatgttcaatatgctgagcacagtattgggggtctcaatcctgaatcttggacaaaagaggcacaccaaaaccacatactggtgggatggactccaatcctctgatgatttcgctctcatagtgaatgcaccgaatcatgaggggatacaagcaggggtggataggttctataggacctgcaaactggttgggatcaacatgagcaaaaagaagtcttacataaacaggacagggacatttgagttcacaagcttcttctaccgctatggatttgtagccaacttcagtatggagttacccagctttggagtgtctggaatcaatgaatcggctgacatgagcattggagttacagtgataaagaacaatatgataaacaatgatcttggaccagcaacagctcaaatggctcttcagctatttatcaaggactataggtacacgtaccgatgccacaggggtgatacacaaattcaaacgaggagatcattcgagctgaagaagctgtgggaacagacccgttcaaaggcagggctgttagtatcagatggaggaccaaacctatacaacattcggaatctccacatcccagaggtctgcttgaagtgggaactgatggatgaagattaccagggcaggctgtgtaatcctctgaatccgtttgtcagtcataaggaaattgagtccgtaaacaacgctgtggtaatgccggcccatggcccagccaagagcatggaatatgatgctgttgcaactacacactcatggattcctaagaggaaccgttccattctcaataccagccaaaggggaattcttgaggatgagcagatgtaccagaagtgctgcagtctattcgagaaattcttccccagtagttcatacaggaggccagttggaatttccagcatggtggaggccatggtgtctagggcccgaattgatgcacgcattgatttcgagtctggaaggattaagaaagaagagtttgctgagatcatgaagatctgttccaccattgaagagctcagacggcaaaaatag
>H4N6_Avian_KU160921_A/duck/Guangxi/S4312/2011|2011.838
atggatgtcaatccgactttacttttcttaaaagtgccagcgcaaagtgctataagtactacattcccttacactggagatcccccatacagccatggaacaggaacaggatacaccatggacacagtcaacagaacacatcaatactcagagaaaggaaagtggacaacaaacacagagaccggggcaccccaactcaatccaattgatggaccattaccagaggacaacgagccaagcggatatgcacaaacggattgcgtgttggaagcaatggcttttcttgaagaatcccacccagggatctttgaaaactcttgtcttgaaacgatggaagtcgttcagcaaacaagagtggacaaactaacccaaggtcgccagacttatgattggacactgaatagaaatcaaccagctgcaactgccttggccaatactatagaggtcttcagatcgaacggtctaacagccaatgagtcggggagactaatagattttctcaaggatgtgatggaatcaatggataaagaagaaatggaaataacaacacatttccagagaaagagaagagtaagggacaacatgaccaagaagatggtcacacaaagaacaataggaaaaaagaagcaaaagctgaacaaaaggagctacttgataagagcactgacactgaacacaatgaccaaggatgcagaaagaggcaaattgaaaagacgggcaattgcaacacccgggatgcagattagaggattcgtgtactttgtcgaaacactagcgaggagcatctgtgagaaacttgagcaatctggactccccgttggagggaatgagaagaaggctaaattggcaaatgtcgtgagaaaaatgatgactaactcacaagatacagagctctcctttacaattactggagacaacaccaaatggaatgagaatcaaaatcctcgaatgtttttggcaatgataacatacatcacaagaaaccaaccggaatggtttagaaatgtcttgagcattgcccctataatgttctcaaacaaaatggcgagattaggaaaaggatacatgtttgaaagtaagagcatgaagctaaggacacaaataccggcagaaatgcttgcaagcattgatttgaaatacttcaatgaatcaacgagaaagaaaatcgagaaaataagacctttgctgattgatggcacagcctcattaagtcctggaatgatgatgggcatgttcaatatgctgagcacagtattaggggtctcaatcctgaatcttggacaaaagaggtacaccaaaaccacatactggtgggatggactccaatcctctgatgatttcgctctcatagtgaatgcaccgaatcacgaggggatacaagcaggagtggataggttctataggacctgcaaactggttgggatcaacatgagcaaaaagaagtcttacataaaccggacaggaacatttgaattcacaagctttttctaccgctatggatttgtagccaactttagtatggagttacccagctttggagtgtctggaatcaatgaatcggccgacatgagcattggagttacagtgataaagaataatatgataaacaatgatcttggaccagcaacagctcaaatggctcttcagctattcatcaaggactataggtacacttaccgatgccacaggggtgatacacaaattcaaacgaggagatcattcgagctgaagaaattgtgggagcagacccgttcaaaggcagggctgttggtatcagatggaggaccaaacctatacaacattcggaatctccacatcccagaggtctgcttgaagtgggaactaatggatgaagactaccagggcaggctgtgtaaccccctgaacccatttgtcagtcataaagaaattgagtccgtaaacaatgctgtggtaatgccagcccatggcccagccaagagtatggaatatgatgctgttgcgactacacactcatggattcctaagaggaaccgttctattctcaataccagccaaaggggaattcttgaggatgagcagatgtatcagaagtgctgcagtctattcgagaaattcttccccagtagttcatacaggaggccagttggaatttccagcatggtggaggccatggtgtctagggcccgaattgatgcacgcattgattttgaatctggaaggattaagaaagaagagtttgctgagatcatgaagatctgttccaccattgaagagctcagacggcaaaaatag
>H5N1_Avian_KP762507_A/chicken/Jiangsu/927/2013|2013.879
atggatgtcaatccgactttacttttcttgaaagtgccagtgcaaaatgccataagtaccacattcccttatactggagaccctccatacagccatggaacagggactgggtacaccatggacacagtcaacagaacacaccaatattcagaaaagggggagtggacaacaaacacagagaccggagcaccccaactcaacccgattgatggaccattacctgaagataatgagccaagtgggtatgcacaaacagattgtgtattagaagcaatggctttccttgaagaatcccacccaggaatctttgaaaattcgtgtcttgaaacgatggaaattgtccaacaaacaagagtggacaaactgacccaaggtcgccagacttatgactggacattgaatagaaaccaaccggctgcaactgctttggccaacactatagaaattttcagatcaaatggtctgacagcaagtgaatcgggaaggctgatagatttcctcaaggatgtgatggaatcaatggataaggaagaaatggagataacaacacatttccagagaaagagaagagtaagagacaacatgaccaagaaaatggtaacgctaagaactatcgggaagaaaaaacaaaggctgaacaaaaggagctacctgataagagcgctgacactgaacacaatgaccaaggatgcagaaagaggcaaactgaagaggcgagcaattgcaacacccggaatgcaaatcagaggattcgtgtacttcgttgaaacactagcgaggagtatctgtgagaaacttgagcaatctggactcccagtcggagggaatgagaagaaagctaaactggcaaacgtcgtgaggaagatgatgaccaactcacaggatactgaactctcctttacaattactggggacaacacaaaatggaatgagaatcaaaatcctaggatgtttctggcaatgataacgtacatcacaaggaaccagccagaatggtttcgaaatgttttaagcattgcccctataatgttttcaaacaaaatggcaagactagggaaaggatacatgttcgaaagtaagagcatgaagttacgaacacaaataccagcagaaatgcttgcaaacattgatcttaaatacttcaatgaattaacgaaaaggaaaattgagaagataaggcccctattaatagatggtacagcctcattgagccctggaatgatgatgggcatgttcaacatgctgagtacagtcctaggagtttcaatcctgaatcttggacagaaaaggtacaccaaaaccacatattggtgggacgggctccaatcctctgatgatttcgctcttattgtaaatgccccgaaccatgaaggaatacaagcaggggtagataggttttatagaacttgtaaactagttgggataaatatgagcaagaagaagtcttacataaatcggacagggacgtttgaattcacgagctttttctaccgctatggattcgtggccaatttcagtatggagctgcccagttttggagtgtctggaattaatgaatcagccgacatgagcattggtgttacagtgataaaaaataatatggtaaacaacgaccttgggccagcaacagctcagatggctcttcagctattcatcaaggactacagatacacataccgatgccacagaggggacacgcaaatccaaacgaggagatcattcgagctgaagaagctatgggaacaaacccgttcaaaggcaggactattggtttcagatggaggaccaaatctatacaatatccgaaatctccacattcctgaggtctgcttgaaatgggaactgatggatgaagactaccagggtagactgtgcaatcctctgaatccattcgtcagccatagggaaattgaatctgtcaacaatgctatggtaatgccagctcatggtccggccaagagtatggaatatgatgccgttgcaaccacacattcttggattcctaaaaggaatcgttccattctcaacacgagtcaaaggggaattcttgaggatgaacagatgtaccaaaagtgctgcaatctattcgagaaattctttcccagtagttcgtatcggagaccagttggaatttccagtatggtggaggccatggtgtctcgggcccgaattgacgcacgaattgatttcgagtctggaaggattaagaaagaagagtttgctgagatcatgaagatctgttccaccattgaagagctcagacggcaaaaatag
>H5N1_Avian_KY437765_A/goose/Yangzhou/0403/2014|2014.252
atggatgtcaatccgactttacttttcttgaaagtgccagtgcaaaatgctataagtaccacattcccttatactggagaccctccatacagccatggaacagggactgggtacaccatggacacagtcaacagaacacaccaatattcagaaaagggggagtggacaacaaacacagagaccggagcaccccaactcaacccgattgatggaccattacctgaagataatgagccaagtgggtatgcacaaacagattgtgtattagaagcaatggctttccttgaagaatcccacccaggaatctttgaaaattcgtgtcttgaaacgatggaaattgtccaacaaacaagagtggacaaactgacccaaggtcgccagacttatgactggacattgaatagaaaccaaccggctgcaactgctttggccaacactatagaaattttcagatcaaatggtctgacagcaagtgaatcgggaaggctgatagatttcctcaaggatgtgatggaatcaatggataaggaagaaatggagataacaacacatttccagagaaagagaagagtaagagacaacatggccaagaaaatggtaacgcaaagaactatcgggaagaaaaaacacaggctgaacaaaaggagctacctgataagagcgctgacactgaacacaatgaccaaggatgcagaaaggggcaaactgaagaggcgagcaattgcaacacccggaatgcaaatcagaggattcgtgtacttcgttgaaacactagcgaggagtatctgtgagaaacttgagcaatctggactcccagtcggagggaatgagaagaaagctaaactggcaaatgtcgtgaggaagatgatgaccaactcacaggatactgaactctcctttacaattactggggacaacacaaaatggaatgagaatcaaaatcctaggatgtttctggcaatgataacgtacatcacaaggaaccagccagaatggtttcgaaatgttttaagcattgcccctataatgttttcaaacaaaatggcaagactagggaaaggatacatgttcgaaagtaagagcatgaagttacgaacacaaataccagcagaaatgcttgcaaacattgatcttaaatacttcaatgaattaacgaaaaggaaaattgagaagataaggcccctgttaatagatggtacagcctcattgagccctggaatgatgatgggcatgttcaacatgctgagtacagtcctaggagtttcaatcctgaatcttggacagaaaaggtacaccaaaaccacatattggtgggacgggctccaatcctctgatgatttcgctcttattgtaaatgccccgaatcatgaaggaatacaagcaggggtagataggttttatagaacttgtaaactagttgggataaatatgagcaagaagaagtcttacataaatcggacagggacgtttgaattcacgagctttttctaccgctatggattcgtggccaatttcagtatggagctgcccagttttggagtgtctggaattaatgaatcggccgacatgagcattggtgttacagtgataaaaaacaatatggtaaacaacgaccttgggccagcaacagctcagatggctcttcagctattcatcaaggactacagatacacataccgatgccacagaggggacacgcaaatccaaacgaggagatcattcgagctgaagaagctatgggaacaaacccgttcaaaggcagggctattggtttcagatggaggaccaaatctatacaatatccgaaatctccatattcctgaggtctgcttgaaatgggaattgatggatgaagactaccagggtagactgtgcaatcctctgaatccattcgtcagccatagggaaattgaatctgtcaacaatgctatggtaatgccagctcatggtccggccaagagtatggaatatgatgccgttgcaaccacacattcttggattcctaaaaggaatcgttccattctcaacacgagtcaaaggggaattcttgaggatgaacagatataccaaaggtgctgcaatctattcgagaaattctttcccagtagttcgtatcggagaccagttggaatttccagtatggtggaggccatggtgtctcgggcccgaattgacgcacgaattgatttcgagtctggaaggattaagaaagaagagtttgctgagatcatgaagatctgttccaccattgaagagctcagacggcaaaaatag
>H4N6_Avian_KU161081_A/goose/Jiangsu/S2433/2011|2011.438
atggatgtcaatccgactttacttttcttaaaagtgccagcgcaaaatgctataagcactacattcccttacaccggagatcctccatacagccatggaacaggaacagggtacaccatggacacagtcaacagaacacatcaatactcagagaagggaaagtggacaacaaacacagagaccggagcgccccaactcaacccaattgatggaccattacctgaggacaacgagccaagcggatatgcacaaacagattgcgtattggaagcaatggctttccttgaagaatcccacccagggatctttgaaaactcttgtcttgaaacgatggaagtcgttcagcaaacaagagtggacaaactaacccaaggtcgccagacttatgactggacactgaatagaaaccaaccagctgcaactgctttggccaacactatagaggtcttcagatcgaacggtctgacagccaatgaatcggggagactgatagatttcctcaaggatgtgatggaatcaatggataaagaagaaatggaaataacaacacatttccagagaaagagaagagtaagagacaacatgaccaagaagatggtcacacaaagaacaatagggaagaaaaagcagaggctgaacaagaggagctatttaataagagcactgacactgaacacaatgacaaaagatgcagaacgaggcaaattaaagaggcgggcaattgcaacacccgggatgcagattagaggattcgtgtactttgtcgaaacactagcgaggagcatctgtgagaaactcgagcaatctggactccctgttggagggaatgagaagaaggctaaattagcaaatgtcgtgagaaaaatgatgactaactcacaagacacagagctctccttcacaatcactggagacaacaccaaatggaatgagaatcaaaatcctcggatgtttttggcaatgataacatacatcacaagaaaccaacctgaatggtttagaaatgtcttgagcattgcccctataatgttctcaaacaaaatggcgagattaggaaaaggatacatgtttgaaagtaagagcatgaagctacggacacaaataccggcagaaatgcttgcaaacattgacttgaaatacttcaatgaatcaacaagaaagaaaatcgagaaaataagacctctgctgattgatggcacagcctcattgagtcctggaatgatgatgggcatgttcaatatgctgagcacagtattaggagtctcaatcctgaatcttggacaaaagaggtacaccaaaaccacatactggtgggatggactccaatcctctgatgatttcgctctcatagtgaatgcaccgaatcatgagggaatacaagcaggggtggataggttctataggacttgcaaactggttgggatcaacatgagcaaaaagaagtcttacataaaccggacaggaacatttgagttcacaagctttttctaccgctacggatttgtagccaacttcagtatggagttacccagctttggagtgtctggaatcaatgaatcagccgacatgagcattggagttacagtgataaagaacaatatgataaacaatgatcttggaccagcaacagctcagatggctcttcaactattcatcaaagactataggtacacataccgatgccacaggggtgatacacaaattcaaacgaggagatcattcgagctgaagaagctgtgggagcagacccgttcaaaggcagggctgttggtatcagacgggggaccaaacttatacaacattcgtaatctccacatcccagaggtctgcttgaagtgggaactgatggatgaagattaccagggcaggctgtgtaatcctctaaacccgttcgtcagtcataaggaaattgagtccgtaaacaatgctgtggtaatgccagcccatggtccagccaagagcatggaatatgatgctgttgcgactacacattcatggattcctaagaggaaccgctccattctcaataccagccaaagggggatccttgaggatgagcagatgtaccagaagtgctgcagtctattcgagaaattcttccccagtagttcatacaggaggccagttggaatttccagcatggtggaggccatggtgtctagggcccgaattgatgcacgcattgatttcgaatctggaaggattaagaaagaagagtttgctgagatcatgaagatctgttccaccattgaagagctcagacggcaaaaatag
>H4N6_Avian_KU161001_A/duck/Jiangsu/S2447/2011|2011.419
atggatgtcaatccgactttacttttcttaaaagtgccagcgcaaaatgctataagcactacattcccttacaccggagatcctccatacagccatggaacaggaacagggtacaccatggacacagtcaacagaacacatcaatactcagagaagggaaagtggacaacaaacacagagaccggagcgccccaactcaacccaattgatggaccattacctgaggacaacgagccaagcggatatgcacaaacagattgcgtattggaagcaatggctttccttgaagaatcccacccagggatctttgaaaactcttgtcttgaaacgatggaagtcgttcagcaaacaagagtggacaaactaacccaaggtcgccagacttatgactggacactgaatagaaaccaaccagctgcaactgctttggccaacactatagaggtcttcagatcgaacggtctgacagccaatgaatcggggagactgatagatttcctcaaggatgtgatggaatcaatggataaagaagaaatggaaataacaacacatttccagagaaagagaagagtaagagacaacatgaccaagaagatggtcacacaaagaacaatagggaagaaaaagcagaggctgaacaagaggagctatttaataagagcactgacactgaacacaatgacaaaagatgcagaacgaggcaaattaaagaggcgggcaattgcaacacccgggatgcagattagaggattcgtgtactttgtcgaaacactagcgaggagcatctgtgagaaactcgagcaatctggactccctgttggagggaatgagaagaaggctaaattagcaaatgtcgtgagaaaaatgatgactaactcacaagacacagagctctccttcacaatcactggagacaacaccaaatggaatgagaatcaaaatcctcggatgtttttggcaatgataacatacatcacaagaaaccaacctgaatggtttagaaatgtcttgagcattgcccctataatgttctcaaacaaaatggcgagattaggaaaaggatacatgtttgaaagtaagagcatgaagctacggacacaaataccggcagaaatgcttgcaaacattgacttgaaatacttcaatgaatcaacaagaaagaaaatcgagaaaataagacctctgctgattgatggcacagcctcattgagtcctggaatgatgatgggcatgttcaatatgctgagcacagtattaggagtctcaatcctgaatcttggacaaaagaggtacaccaaaaccacatactggtgggatggactccaatcctctgatgatttcgctctcatagtgaatgcaccgaatcatgagggaatacaagcaggggtggataggttctataggacttgcaaactggttgggatcaacatgagcaaaaagaagtcttacataaaccggacaggaacatttgagttcacaagctttttctaccgctacggatttgtagccaacttcagtatggagttacccagctttggagtgtctggaatcaatgaatcagccgacatgagcattggagttacagtgataaagaacaatatgataaacaatgatcttggaccagcaacagctcagatggctcttcaactattcatcaaagactataggtacacataccgatgccacaggggtgatacacaaattcaaacgaggagatcattcgagctgaagaagctgtgggagcagacccgttcaaaggcagggctgttggtatcagacgggggaccaaacttatacaacattcgtaatctccacatcccagaggtctgcttgaagtgggaactgatggatgaagattaccagggcaggctgtgtaatcctctaaacccgttcgtcagtcataaggaaattgagtccgtaaacaatgctgtggtaatgccagcccatggtccagccaagagcatggaatatgatgctgttgcgactacacattcatggattcctaagaggaaccgctccattctcaataccagccaaagggggatccttgaggatgagcagatgtaccagaagtgctgcagtctattcgagaaattcttccccagtagttcatacaggaggccagttggaatttccagcatggtggaggccatggtgtctagggcccgaattgatgcacgcattgatttcgaatctggaaggattaagaaagaagagtttgctgagatcatgaagatctgttccaccattgaagagctcagacggcaaaaatag
>H11N9_Avian_KF260504_A/duck/Guizhou/1078/2011|2011.500
atggatgtcaatccgactttacttttcttaaaagtgccagcgcaaaatgctataagcactacattcccttacactggagatcctccatacagccatggaacaggaacaggatacaccatggacaccgtcaacagaacacatcaatactcagagaagggaaaatggacaacaaacacagagacaggagcaccccaactcaacccaattgatggaccattacctgaggacaacgagccaagcggatatgctcaaacggattgcgtgttggaagcaatggctttccttgaagaatcccacccaggaatctttgaaaactcttgtcttgaaacgatggaagttgttcagcaaacaagagtggacaaactgacccaaggtcgccagacttatgactggacactgaatagaaaccaaccagctgcaactgctttagccaacactatagaggtcttcagatcgaatggtctgatagccaatgaatcggggagactaatagatttcctcaaggatgtgatggaatcaatggataaagaagagatggaaataacaacacatttccagagaaagagaagagtaagggacaacatgaccaagaagatggtcacacaaaggacaataggaaagaagaaacagaggctgaataagaggagctacttaataagagcacttacactaaacacaatgacaaaagatgcagaaagaggcaaattgaaaaggcgggcaattgcaacacccggaatgcagattagaggattcgtatactttgttgaaacactggcgaggagcatctgtgagaagcttgagcaatctgggctccctgttggagggaatgagaagaaggctaaattggcaaatgtcgtgagaaagatgatgactaactcacaagatacagagctctcctttacaattactggagacaacaccaaatggaatgagaatcaaaatcctcgaatgttccttgcaatgataacatacatcacaagaaaccaacctgaatggtttagaaatgttctgagcattgcccctataatgttctcaaacaaaatggctagattagggaaaggatacatgtttgaaagtaagagcatgaagctacgaacacaaataccggcagagatgcttgcaaacattgacttgaaatacttcaacgaatcaacaagaaagaaaatcgagaaaataagacctctgctaattgatggcacagcctcgttgagtcctggaatgatgatgggcatgttcaatatgctgagcacagtattaggagtctcaatcctgaatcttggacaaaagagatacaccaaaaccacatactggtgggatggactccaatcctctgatgatttcgctcttatagtgaatgcaccgaatcatgaggggatacaagcaggagtggataggttctataggacctgcaaactggttgggatcaacatgagcaaaaagaagtcttacataaaccggacaggaacttttgagttcacaagctttttctaccgctatgggtttgtagccaacttcagtatggagttacccagctttggagtgtctggaatcaatgaatcagctgacatgagcattggagttacagtgataaagaacaatatgataaacaatgaccttggaccagcaacagcccagatggctcttcagctattcatcaaggactataggtacacgtaccgatgccacaggggtgatacacagattcaaacaaggagatcattcgagctgaagaagctgtgggagcagacccgttcaaaagcagggctgttggtatcagatggaggaccaaatctatacaacatccggaatctccacatcccagaggtctgcttgaaatgggaactgatggatgaagattaccagggcaggctgtgtaatccactgaacccatttgtcagtcataaggaaattgagtccgtaaacaacgctgtggtaatgccagcccatggcccagccaagaacatggaatatgatgctgttgcgactacacactcatggattcctaagaggaaccgttccattctcaataccagccaaaggggaattcttgaagatgagcaaatgtaccagaagtgctgcagtctattcgagaaattcttccccagtagttcgtacaggagaccagttggaatttccagcatggtggaggccatggtgtctagggcccgaattgatgcacgcattgatttcgaatctggaaggattaagaaagaagagtttgctgagatcatgaagatctgttccaccattgaagagctcagacggcaaaaatag
>H3N8_Avian_AB786913_A/muscovy_duck/Vietnam/LBM240/2012|2012.500
atggatgtcaatccgactttacttttcttaaaagtgccagcgcaaaatgctataagtactacatttccctacactggagatcctccatacagccatggaacaggaacaggatacaccatggacacagtcaacagaacacatcaatactcagagaagggaaaatggacaacaaacacagagactggagcaccccaactcaacccaattgacggtccattaccagaggacaacgagccaagcggatatgcacaaacggattgcgtgttggaagcaatggcattccttgaagaatcccacccagggatctttgaaaactcttgtcttgaaacgatggaagtcgttcagcaaacaagagtggacaaactaactcaaggtcgtcagacttatgattggacactaaatagaaaccaaccagctgcaactgctttggccaacactatagaggtcttcaggtcgaatggtctaacagccaatgagtcggggagactaatagatttcctcaaggatgtgatggaatcaatggacaaagaagaaatggaaataacaacacatttccagagaaagagaagagtaagggacaacatgaccaagaagatggtcacacaaagaacaatagggaagaagaagcaaaggctgaacaaaaggagctacttaataagagcactgacactgaacacaatgaccaaagatgcagaaagaggcaaattgaaaaggcgggcaattgcaacacccgggatgcagattagaggattcgtgtactttgtcgaaacactagcgagaagcatctgtgagaaacttgagcaatcgggcctccccgttggagggaatgagaagaaggccaaattggcgaatgtcgtgagaaaaatgatgactaactcacaagatacagagctctcctttacaattactggagacaacaccaaatggaatgagaatcaaaatcctcggatgtttttggcaatgataacatacatcacaagaaaccagcctgaatggtttagaaatgtcttgagcattgcccctataatgttctcaaacaaaatggcgagattagggaaaggatacatgtttgaaagtaagagcatgaagctaaggacacaaataccggcagaaatgcttgcaaacattgacttgaaatacttcaacgaatcaacaagaaagaaaatagagaaaataagacctctgctgattgatggcacagcctcattgagtcctggaatgatgatgggcatgttcaacatgctgagcacagtattaggggtctcaatcctgaatcttggacaaaagaagtacaccaaaacaacatactggtgggatggactccaatcctctgatgatttcgccctcatagtgaatgcaccgaatcatgaggggatacaagcaggggtggataggttttataggacctgcaaactggttgggatcaacatgagcaaaaagaagtcttacataaaccgaacagggacatttgagttcacaagctttttctaccgctatggatttgtagccaactttagtatggagttacccagttttggagtgtctggaatcaacgagtcggctgacatgagcattggagttacagtgataaagaacaatatgataaacaatgaccttggaccagcaacagctcaaatggcccttcagctattcatcaaggattataggtacacgtatcgatgccacaggggtgatacacaaattcaaacgaggagatcattcgagctgaagaagctgtgggagcagacccgttcaaaggcagggctgttggtgtcagatggaggaccaaacctatacaacattcggaatctccacattccagaggtctgcttgaagtgggaactaatggatgaagactaccaaggcaggctgtgtaatcctctgaacccgtttgtcagtcataaggaaattgagtctgtaaacaacgctgtggtaatgccagcccatggcccagccaaaagcatggaatatgatgctgttgcaactacacactcatgggttcctaaaaggaatcgttccattctcaataccagccaaaggggaattcttgaggatgagcaaatgtaccagaagtgctgcagtctattcgagaagttcttccccagtagttcatacagaaggccagttggaatttccagcatggtggaggccatggtgtccagggcccgaattgatgcacgcattgatttcgaatctggaaggattaagaaagaagagtttgctgagatcatgaagatctgttccaccattgaagagctcagacggcagaaatag
>H3N6_Avian_AB812571_A/duck/Vietnam/LBM235/2012|2012.600
atggatgtcaatccgactttacttttcttaaaagtgccagcgcaaaatgctataagtactacatttccctacactggagatcctccatacagccatggaacaggaacaggatacaccatggacacagtcaacagaacacatcaatactcagagaagggaaaatggacaacaaacacagagactggagcaccccaactcaacccaattgacggtccattaccagaggacaacgagccaagcggatatgcacaaacggattgcgtgttggaagcaatggcattccttgaagaatcccacccagggatctttgaaaactcttgtcttgaaacgatggaagtcgttcagcaaacaagagtggacaaactaactcaaggtcgtcagacttatgattggacactaaatagaaaccaaccagctgcaactgctttggccaacactatagaggtcttcaggtcgaatggtctaacagccaatgagtcggggagactaatagatttcctcaaggatgtgatggaatcaatggacaaagaagaaatggaaataacaacacatttccagagaaagagaagagtaagggacaacatgaccaagaagatggtcacacaaagaacaatagggaagaagaagcaaaggctgaacaaaaggagctacttaataagagcactgacactgaacacaatgaccaaagatgcagaaagaggcaaattgaaaaggcgggcaattgcaacacccgggatgcagattagaggattcgtgtactttgtcgaaacactagcgagaagcatctgtgagaaacttgagcaatcgggcctccccgttggagggaatgagaagaaggccaaattggcgaatgtcgtgagaaaaatgatgactaactcacaagatacagagctctcctttacaattactggagacaacaccaaatggaatgagaatcaaaatcctcggatgtttttggcaatgataacatacatcacaagaaaccagcctgaatggtttagaaatgtcttgagcattgcccctataatgttctcaaacaaaatggcgagattagggaaaggatacatgtttgaaagtaagagcatgaagctaaggacacaaataccggcagaaatgcttgcaaacattgacttgaaatacttcaacgaatcaacaagaaagaaaatagagaaaataagacctctgctgattgatggcacagcctcattgagtcctggaatgatgatgggcatgttcaacatgctgagcacagtattaggggtctcaatcctgaatcttggacaaaagaagtacaccaaaacaacatactggtgggatggactccaatcctctgatgatttcgccctcatagtgaatgcaccgaatcatgaggggatacaagcaggggtggataggttttataggacctgcaaactggttgggatcaacatgagcaaaaagaagtcttacataaaccgaacagggacatttgagttcacaagctttttctaccgctatggatttgtagccaactttagtatggagttacccagttttggagtgtctggaatcaacgagtcggctgacatgagcattggagttacagtgataaagaacaatatgataaacaatgaccttggaccagcaacagctcaaatggcccttcagctattcatcaaggattataggtacacgtatcgatgccacaggggtgatacacaaattcaaacgaggagatcattcgagctgaagaagctgtgggagcagacccgttcaaaggcagggctgttggtgtcagatggaggaccaaacctatacaacattcggaatctccacattccagaggtctgcttgaagtgggaactaatggatgaagactaccaaggcaggctgtgtaatcctctgaacccgtttgtcagtcataaggaaattgagtctgtaaacaacgctgtggtaatgccagcccatggcccagccaaaagcatggaatatgatgctgttgcaactacacactcatgggttcctaaaaggaatcgttccattctcaataccagccaaaggggaattcttgaggatgagcaaatgtaccagaagtgctgcagtctattcgagaagttcttccccagtagttcatacagaaggccagttggaatttccagcatggtggaggccatggtgtccagggcccgaattgatgcacgcattgatttcgaatctggaaggattaagaaagaagagtttgctgagatcatgaagatctgttccaccattgaagagctcagacggcagaaatag
>H6N6_Avian_LC028142_A/muscovy_duck/Vietnam/LBM541/2013|2013.940
atggatgtcaatccgactctacttttcttgaaagtgccagcgcaaaatgctataagtaccacattcccttataccggagaccctccatacagccatggaacaggaacaggatacaccatggacacggtcaacagaacacatcaatattcagaaaagggaaggtggacaacaaacacagagactggagcaccccaactcaacccgattgacggaccattacctgagaacaacgaacctagtggatacgcacaaacggactgtgtgttggaagcaatggctttccttgaagaatcccacccagggatctttgaaaactcatgtcttgaaacaatggaagttgttcagcagacaagagtggacaaactaacccaaggtcgccagacctatgactggacactgaatagaaatcagccggctgcaactgctttagccaacaccatagaggtcttcaggtcgaacggtctaacagccaatgaatcaggaagactaatagactttctcaaggatgtgatggagtcaatgaataaagaagaaatggaaataacgacacatttccaaagaaagagaagagtaagggacaacatgaccaagaaaatggtcacacacagaacaataggaaagaagaagcagaggctgaacaggaggagctacttgataagagcattgacactgaacacaatgacaaaagatgcagaaagaggcaaattgaaaagacgggcaattgcaacacccggaatgcaaatcagaggtttcgtgtattttgtcgaaacattagcaaggagtatctgtgagaaacttgagcaatctggactaccggttggggggaatgagaaaaaggctaaattggcaaatgtcgtgagaaagatgatgactaactcgcaagatacagaactctcctttacaattactggggacaacaccaaatggaatgagaatcagaatccccgaatttttctaacaatgataacatacatcacaagaaaccaacctgaatggttcagaaacgtcttgagcattgctccaataatgttctcaaacaagatggcgagattagggaagggatacatgtttgaaagcaagagcatgaagttgaggacacaaataccagcagaaatgcttgcaaacattgacttgaaatacttcaatgaatcaacgagaaagaaaatcgagaaaataagacctctactaatagaaggcacggcctcactgagtccaggaatgatgatgggcatgttcaatatgctaagtactgtcttaggagtttcaatcctgaatcttggacaaaagaggtacaccaaaaccacatactggtgggacggactccaatcctcagatgatttcgctctcatagtgaatgcaccaaatcatgaggggatacaagctggcgtagatagattctacaggacttgcaaactagttggaatcaatatgagcaaaaagaagtcttacataaatagaacaggaacatttgagttcacaagtttcttctaccgctatgggtttgtagccaatttcagtatggaactgcccagctttggggtgtctggaattaatgaatcagctgacatgagcattggagttacagtaataaagaacaacatgataaataatgatctaggaccagcaacagctcagatggctcttcagctattcatcaaggactaccgatacacataccgatgccacaggggcgacacacaaatccaaacgagaagatcatttgagttgaagaaactatgggaacagacccgttcaaaggcaggattgttggtctcagatggaggaccaaatctatataatatccgaaatctacacatcccagaagtctgcttgaagtgggagttaatggatgaagattatcagggtaggctgtgcaaccctctgaatccatttgtcagccataaagagattgagtctgtaaacaatgctgtagtaatgccggctcatggtccagccaaaagcttggaatatgacgctgttgcaaccacacactcatgggttcctaagaggaaccgttccattctcaataccagccaaagagggattcttgaggatgaacaaatgtaccagaaatgctgcagtctatttgagaaattcttccctagtagctcatacaggaggccagttggaatttccagcatggtggaggccatggtatctagggcccgaattgatgcacgaatcgacttcgagtctggcaggattaagaaggaagagtttgctgagatcatgaagatctgttccaccattgaagagctcagacggcaaaaatag
>H4N8_Avian_KU160953_A/duck/Hubei/S2114/2012|2012.419
atggatgtcaatccgactttacttttcttgaaagttccagcgcaaaatgctataagtactacatttccttatactggagaccctccatacagccatggaacgggaacaggatacaccatggatacagtcaacagaacacatcaatattcagaaaaggggaaatggacaacaaacacagagactggagcacctcaactcaatccaattgatgggccattacctgaagacaatgaaccgagtggatatgcacaaacagattgtgtattggaagcaatggctttccttgaagaatctcacccagggatctttgaaaactcgtgtcttgaaacgatggaagttgttcagcaaacaagagtggataaactgacccaaggtcgccagacctatgactggacattgaatagaaaccagccggctgcaactgcattggccaacactatagaggtcttcagatcgaacggtctaacggccaatgaatcaggaagactaatagattttctcaaggacgtaatggaatcaatggataaagaaggaatggaaataacaacacatttccagagaaagagaagagtgagagacaacatgaccaagaaaatgatcacacagagaacaataggaaagaaaaagcaaaggttgagcaagaggaactacctaataagagcattgacactgaacacaatgacaaaagatgccgaaagaggcaaactgaagagaagggcaattgcaacacccggaatgcaaattagggggtttgtatactttgtcgaaacactagcaaggagcatctgtgagaaacttgagcaatccggactcccagtcggagggaatgagaagaaagctaaattggcgaatgttgtgaggaaaatgatgaccaactcacaagatacagagctctcctttacgattaccggagacaacaccaaatggaatgagaatcaaaatcctcggatgtttctggcaatgataacatacatcacaaggaaccaacccgaatggtttagaaatgtcttaagcattgcccctataatgttctcaaacaagatggcgagattggggaaaggatacatgttcgaaagtaaaagcatgaaattacggacacaaataccagcagaaatgcttgcaaacattgacctgaaatatttcaatgaatcaacaaggaagaaaattgaaaaaataagacctctactaatagatggcacagcctcattgagccctggaatgatgatgggcatgttcaacatgctgagtacagtcttaggagtctcaattctgaaccttgggcagaagaggtacaccaaaaccacatactggtgggatggactccaatcttctgacgatttcgctctcatagtgaatgcaccgaatcatgagggaatacaagcaggggtggatagattctataggacttgcaaactagttgggatcaatatgagcaagaagaaatcttacataaatcggacaggaacatttgagttcacaagctttttctaccgttatggatttgtggccaatttcagtatggagctgcccagctttggagtgtctggaatcaatgagtcagctgacatgagcattggtgttacagtgataaagaacaacatgataaacaatgaccttgggccagcaacagctcagatggctcttcagctattcatcaaggattacagatacacttatcggtgccacagaggtgatacgcaaattcaaacgaggagatcattcgagttgaagaagctatgggagcagacccgttcaaaggcgggactgctggtttcagatggaggaccaaacctatacaacatccggaatctccacattccggaggtctgcttgaagtgggaactgatggatgaagactatcagggcagactgtgtaatcctttgaacccatttgtcagccataaagaaattgaatctgtcaacagcgctgtagtaatgccagctcatggtccagccaagagcatggaatatgatgctgttgcaaccacacactcatggattcctaagaggaaccgctccattcttaacaccagccaaaggggaattcttgaagatgagcagatgtaccaaaagtgctgcaatctattcgagaagtttttccctagcagttcatatcggaggccagttggaatttccagcatggtggaggccatggtatctagggcccgaattgatgcacgaattgacttcgagtctggaaggattaagaaagaggagtttgctgagatcatgaagatctgttccaccattgaagagctcagacggcaaaaatag
>H4N2_Avian_CY146570_A/duck/Hunan/S11313/2012|2012.227
atggatgtcaatccgactttactttttttaaaagtgccagcgcaaaatgctataagcactacattcccttacactggagatcctccatacagccatgggacaggaacaggatacaccatggacacagtcaacagaacacatcaatactcagagaagggaaagtggacaacaaacacagaaaccggagcgccccaactcaacccaattgatggaccattacctgaggacaacgagccaagcggatatgcacaaacagattgcgtgttggaagcaatggctttccttgaagaatcccacccagggatctttgaaaactcttgtcttgaaacgatggaagtcgttcagcaaacaagaatggacaaactaacccaaggtcgccagacttatgactggacactgaatagaaaccaaccagctgcaactgctttggccaacactatagaggtcttcagatcgaacggtctgacagccaatgaatcggggagactaatagatttcctcaaggatgtgatggaatcaatggataaagaagaaatggaaataacaacacatttccagagaaagagaagagtaagagacaacatgaccaagaagatggtcacacaaagaacaatagggaagaagaagcagaggctgaacaaaaggagttatttaataagagcactgacactgaacacaatgacaaaagatgcagaacgaggcaaattgaagaggcgggcaattgcaacacccgggatgcagattagaggattcgtgtactttgttgaaacactagcgaggagcatctgtgagaaactcgagcaatctggactccctgttggagggaatgaaaagaaggctaaattagcaaatgtcgtgagaaaaatgatgactaactcacaagacacagagctctccttcacaatcactggagacaacaccaaatggaatgagaatcaaaatcctcggatgtttttggcaatgataacatacatcacaagaaaccaacctgaatggtttagaaatgtcttgagcattgcccctataatgttctcaaacaaaatggcgagattaggaaaaggatacatgtttgaaagtaagagcatgaagctacggacacaaataccagcagaaatgcttgcaaacattgacttgaaatacttcaacgaatcaacgagaaagaaaatcgagaaaataagacctctgctgattgatggcacagcctcattgagtcctggaatgatgatgggcatgttcaatatgctgagcacagtattaggagtctcaatcctgaatcttggacaaaagaggtacaccaaaaccacatactggtgggatggactccaatcctctgatgatttcgctcttatagtgaatgcatcgaatcatgagggaatacaagcaggggtggataggttctataggacttgcaaactggttggaatcaacatgagcaaaaagaagtcttacataaaccggacaggaacatttgagttcacaagctttttctaccgctacggatttgtagccaacttcagtatggagttacccagctttggagtgtctggaatcaatgaatcagccgacatgagcatcggagttacagtgataaagaacaatatgataaacaatgatcttggaccagcaacagctcagatggctcttcaactattcatcaaagactatagatacacataccgatgccacagaggtgatacacaaattcaaacgaggagatcattcgagctgaagaagctgtgggagcagacccgttcaaaggcagggctgttggtatcagatggagggccaaacctatacaacattcggaatctccacatcccagaggtctgcttgaagtgggaactgatggatgaagattaccagggcaggctgtgtaatcctctgaacccgtttgtcagtcataaggaaattgagtccgtaaacaacgctgtggtaatgccagcccatggtccagccaagaacatggaatatgatgctgttgcgactacacattcatggattcctaagaggaaccgttccattctcaataccagccaaaggggaatccttgaggatgagcagatgtaccagaagtgctgcagtctattcgagaaattcttccccagtagttcatacaggaggccagttggaatttccagcatggtggaggccatggtgtctagggcccgaattgatgcacgcattgatttcgaatctggaaggattaagaaagaagagtttgctgagatcatgaagatctgttccaccattgaagagctcagacggcaaaaatag
>H7N7_Avian_KT777876_A/ostrich/South_Africa/KRB/2013|2013.247
atggatgtcaatccgactttacttttcttaaaagtgccagcgcaaaatgctataagtactacattcccttacactggagaccctccatacagccatggaacaggaacggggtacaccatggacacggtcaacagaacacatcaatactcggagaagggaaagtggacaacaaacacagaaaccggagcaccccaactcaacccaattgatggaccattacctgaggacaacgagccaagtggatatgcacaaacggattgtgtgttggaagcaatggctttccttgaggagtcccacccggggatatttgaaaactcttgtcttgagacgatggaattcgttcagcaaacaagagtggacaaactaacccaaggtcgccagacttatgactggacattgaatagaaatcaaccagctgcaactgctttggccaatactatagaggtcttcagatcgaacggtctgacagccaatgaatcggggagactaatagatttcctcaaggatgtgatggaatcaatggataaggaagaaatggaaataacaacacatttccagagaaaaagaagagtaagagacaacatgaccaaaaagatggtcacccaacgaacaataggtaagaagaagcagaggctgaacaagaggagctacttaataagagcactgacactgaacacaatgacaaaagatgcagaaagaggcaaactgaagaggcgggcgattgcaacacccgggatgcagattagagggttcgtgtactttgtagaaacactagcgaggagcatctgtgagaaactcgagcaatctggactccctgttggaggaaacgagaagaaggctaaattggcaaatgttgtgagaaaaatgatgaccaactcacaagatacagagctctcctttacaatcactggagacaacaccaaatggaatgagaatcaaaaccctcggatgttcttggcaatgataacatacatcacaaggaatcaacctgaatggtttagaaatgtcttgagcattgcccctataatgttctcaaacaaaatggcgagattagggaaaggatacatgtttgaaagtaagagcatgaagctacggacacaaatatcggcagaaatgcttgcaaacattgacttgaaatacttcaacgaatcaacaagaaagaaaatcgagaaaataagacccctgctgattgatggcacagcctcactgagtcctggaatgatgatgggcatgttcaatatgctgagcacagtattaggagtctcaatcctgaatcttggacaaaagaggtacaccaaaaccacatattggtgggatggactccaatcctctgatgatttcgctctcatagtgaatgcaccgaatcatgaggggatacaagcaggggtggataggttctataggacctgcaagctggttgggatcaacatgagcaaaaagaagtcttacataaaccggacaggaacatttgaattcacgagctttttctaccgctatggatttgtagccaacttcagtatggagttacccagctttggagtgtctggaatcaatgaatcggctgatatgagcattggagttacagtgataaagaacaatatgataaacaatgatcttggaccagcaacagctcagatggctcttcagctattcatcaaggactataggtacacgtaccgatgccacagaggcgatacacaaattcaaacgaggagatcattcgagctgaagaaactgtgggagcagacccgttcaaaggcaggactgttggtatcagatggaggaccaaacctatacaacattcggaatctccacatccccgaggtctgcctaaagtgggaactgatggatgaagattaccagggtaggctgtgcaatcctctgaacccatttgtcagccataaggaaattgagtccgtgaacaatgctgtggtgatgccagcacatggcccagccaagagcatagaatatgatgctgttgcaactacacactcatggatccctaagagaaatcgttccattctcaataccagccaaaggggaattcttgaggatgagcagatgtaccagaagtgctgcaatctattcgaaaaattcttccccagtagttcatacaggaggccagttggaatctccagcatggtggaggccatggtgtctagggcccgaattgatgcacgcattgatttcgaatctggaaggattaagaaagaagagtttgctgagatcatgaagatctgttccaccattgaagagctcagacggcaaaaatag
>H3N2_Avian_KT022273_A/duck/Guangxi/112D4/2012|2012.500
atggatgtcaatccgactttacttttcttaaaagtgccagcgcaaaatgctataagtactacattcccttacactggagatcctccatacagccatggaacaggaacaggatacaccatggacacagtcaacagaacacatcaatactcagagaagggaaagtgggcaacaaacacagagaccggagcaccccaactcaacccaattgatggaccattaccagaagacaatgagccaagcggatatgcacaaacggattgcgtgttggaagcaatggctttccttgaagaatcccacccaggaatctttgaaaactcttgtcttgaaacgatggaagtcgttcagcaaacaagagtggacaaactaactcaaggtcgccagacttatgattggacactgaatagaaaccaaccagctgcaactgctttggcaaacactatagaggtcttcagatcgaacggtctaacagccaatgaatcggggagattaatagatttcctcaaggatgtgatagagtctatggataaagaagaaatggaaataacaacacatttccagagaaagagaagagtaagggacaacatgaccaagaagatggtcacacaaagaacaataggaaagaagaagcaaagactgaacaaaaggagctacttaataagagcgctgacattgaacacaatgaccaaagatgcagaaagaggcaaattgaaaaggcgggcaattgcaacacccgggatgcaaattagaggattcgtatactttgtcgagacactagcgaggagcatctgtgagaaacttgagcaatctgggctgcccgttggagggaatgaaaagaaggctaaattggcgaatgtcgtgagaaaaatgatgactaactcacaagatacagagctctcctttacaattactggagacaacaccaaatggaatgagaatcaaaatcctcggatgtttttggcaatgataacatacatcacaagaaaccaacctgaatggtttagaaatgtcttgagcattgcccctataatgttctcaaacaaaatggcgagattagggaaagggtacatgtttgagagtaagagcatgaagctaaggacacaaataccggcagaaatgcttgcaaacattgacttgaaatacttcaacgaatcaacgagaaagaaaattgagaaaataagacctctgctaattgatggcacagcctcattgagtccaggaatgatgatgggcatgttcaatatgctgagtacagtattgggggtctcaatcctgaatcttgggcaaaagaggtacaccaaaaccacatactggtgggatggactccaatcctctgatgatttcgctctcatagtgaatgcaccgaatcatgaggggatacaagcaggggtggataggttctataggacctgcaaactggttgggatcaacatgagcaaaaagaagtcttacataaaccggacaggaacatttgagttcacaagctttttctaccgctatgggtttgtagccaactttagtatggagttacccagctttggagtgtctggaatcaatgaatcggctgacatgagcattggagttacagtgataaaaaacaatatgataaacaatgaccttggaccagcaacagctcaaatggctcttcagctattcattaaggactataggtacacgtaccggtgccacaggggtgatacgcaaattcaaacgaggagatcattcgagctgaagaagctatgggagcagacccgttcaaaggcagggttgttggtatcagatggaggaccaaacctatacaatatttggaatctccacatcccagaggtctgcttgaagtgggaactaatggatgaagactaccagggcaggctgtgtaatcctctgaatccatttgtcagccataaggaaatcgagtctgtgaacaatgctgtggtaatgccggcccatggcccagccaagagcatggaatatgatgctgttgcgactacacactcatggattcctaagaggaaccgttccattctcaataccagccaaaggggaattcttgaggatgagcagatgtaccagaagtgttgcagtctatccgagaaattctttcccagtagttcatacaggaggccagttggaatttccagcatggtggaggccatggtatctagggcccggattgatgcacgcattgacttcgaatctggaaggattaagaaagaagagtttgctgagatcatgaagatctgttccaccattgaagagctcagacggcaaaaatag
>H3N6_Avian_LC053482_A/duck/Vietnam/LBM798/2014|2014.923
atggatgtcaatccgactctacttttcttaaaagtgccagcgcaaagtgctataagtactacattcccttacactggagaccctccatacagccatggaacaggaacaggatacaccatggacacagtcaacagaacacatcaatactcagagaagggaaagtggacaacaaacacagagactggagcaccccaactcaacccaattgatggaccattaccggaggacaacgaaccaagcggatatgcacaaacagattgcgtgttggaagcaatggcttttcttgaagaatcccacccagggatctttgaaaactcttgtcttgaaacgatggaagttgttcagcaaacaagagtggacaaactaacccaaggtcgccagacttatgattggacactgaatagaaaccaaccagctgcaactgctttggccaacactatagaagtcttcagatcgaacggtctaacagccaatgagtcggggagactaatagatttcctcaaggatgtgatggaatcaatggataaagaagaaatggaaataacaacacatttccagagaaagagaagagtgagggacaacatgaccaagaagatggtcacacaaagaacaatagggaagaagaagcaaaggctgaacaaaaggagctacttaataagagcactgacattgaacacaatgaccaaagatgcagaaagaggcaaattgaaaaggcgggcaattgcaacacccgggatgcagattaggggattcgtgtactttgtcgaaacactagcaaggagcatctgtgagaaacttgaacaatctggactccccgttggagggaatgagaagaaggctaaattggcaaatgtcgtgagaaaaatgatgactaactcacaagatacagagctctcctttactattactggagacaacaccaaatggaatgagaatcaaaatcctcggatgtttttggcaatgataacatacatcacaagaaaccaacctgaatggtttagaaatgtcttgagcattgcccctataatgttctcaaacaaaatggcgagattagggaaaggatacatgtttgaaagtaagagcatgaagctaaggactcaaataccggcagaaatgcttgcaaacattgatttgaaatacttcaacgaatcaacgagaaagaaaatcgagaaaataaggcctctgctgattgatggcacagcctcattgagtcctggaatgatgatgggcatgttcaatatgctgagtacagtattaggggtctcaatcctgaatcttggacaaaagaggtacaccaaaaccacatactggtgggatggactccaatcctctgatgatttcgctctcatagtgaatgcaccgaatcatgaagggatacaagcaggggtggataggttctataggacctgcaaactggttgggatcaacatgagcaaaaagaagtcttacataaaccggacagggacatttgagttcacaagctttttctaccgctatggatttgtagccaactttagtatggagttacccagctttggagtgtccggaatcaatgaatcggctgacatgagcattggagttacagtgataaagaacaatatgataaacaatgaccttggaccagcaacagctcaaatggctcttcagctattcatcaaggactatagatacacgtaccgatgccacaggggtgatacacaaattcaaacgaggagatcattcgagctgaaaaagctgtgggatcagacccgttcaaaggcagggctgttggtatcagatggaggaccaaacctatacaacattcggaatctccacatcccagaggtctgcttgaagtgggaactaatggatgaggactaccagggcaggctgtgtaatcctctgaacccgtttgtcagtcataaggaaattgagtccgtaaacaatgctgtggtaatgccagcccatggcccagccaagagcatggaatatgatgctgttgcgactacacactcatggattcctaagaggaaccgttccattctcaataccagccaaaggggaattcttgaagatgagcagatgtatcagaagtgctgcagtctattcgagaaattcttccccagtagttcatacaggaggccagttggaatttcaagcatggtggaggccatggtgtctagggcccgaattgatgcacgcattgatttcgaatctggaaggattaagaaggaagagtttgctgagatcatgaagatctgttccaccattgaagagctcagacggcaaaaatag
>H6N6_Avian_KY415835_A/duck/Hubei/ZYSYF8/2015|2015.871
atggatgtcaatccgactctacttttcttgaaagtgccagcgcaaaatgccataagtaccacattcccttatactggagaccctccatacagccatggaacaggaacaggatacaccatggacacggtcaacagaacacatcaatattcagaaaggggaaaatggacaacaaacacagagaccggagcaccccaactgaacccgattgatggaccattgcctgaggataatgaaccaagtggatacgcacaaacggactgcgtgttggaagcaatggccttccttgaagaatcccatccagggatcttcgaaaactcatgtcttgagacaatggaagttgttcagcaaacaagggtagataaactaacccaaggccgccagacctatgactggacattgaatagaaatcagccggctgcaactgctttagccaacactatagaggtcttcagatcgaacggtctaacggccaatgaatcagggaggctaatagatttcctcaaggatgtgatggaatcaatgaataaagaagagatggaaataacgacacatttccagagaaagagaagagtaagggacaacatgaccaagaaaatggtcacacaaagaacaataggaaagaagaagcaaaagctgaacagaaggagctatttgataagagcattgacactgaacacaatgacaaaagatgcagaaagaggcaaactgaagaggcgggcaattgcaacacccggaatgcaaatcagaggattcgtgtatttcgtagagacgctagcaaggagcatttgtgagaaacttgagcaatctggactcccggttggggggaacgagaagaaggctaaattggcaaatgtcgtgaggaagatgatgactaactcacaagacacagaactctcctttacaatcactggggacaacacaaaatggaatgaaaatcaaaatcctcgggttttcttaacaatgatgacatacatcacaaggaaccaacctgagtggttcagaaatgtattgagcattgctcctataatgttctcgaacaaaatggcgagattaggaaaaggatacatgttcgaaagcaagagcatgaagctaagaacacaaataccagcagaaatgctcgcaaacattgatctgaagtacttcaatgagtcaacaaggaagaaaattgagaaaataagacctctactaatagaaggcacagcctcactgagtcctggaatgatgatgggcatgttcaacatgctgagtacagttttaggagtttcaatcctgaatcttgggcaaaagaggtacaccaaaaccacatactggtgggacggactgcaatcctctgatgatttcgcactcatagtgaatgcgccaaaccatgagggaatacaagctggagtggacagattctataggacctgcaaattagtaggaattaatatgagcaaaaagaagtcttacataaatagaacaggaacatttgagttcacaagttttttctaccgttatgggtttgtggccaacttcagtatggagctgcccagttttggagtgtctggaatcaatgaatcagctgacatgagcattggagttacggtaataaagaacaatatgataaataacgatcttggaccagcaacagctcaaatggctcttcagctattcatcaaggattatcgatacacatatcgatgccacagaggcgacacgcaaatccaaacgagaagatcatttgagctgaagaaactgtgggagcaaacccgttcgaaggcaggattgttggtttcagatggaggaccaaacctgtataatattcggaacttacacatcccagaggtttgcttaaagtgggaattaatggatgaagattaccagggtaggttatgcaaccctctgaatccatttgtcagccacaaagaaattgagtccgtgaataatgctgtagtaatgccagcccatggcccagcaaagagcatggaatatgatgctgttgcaactacacactcctggattcctaagagaaaccgttccattctcaatactagccaacgaggaattcttgaagatgagcagatgtaccagaaatgctgcaatctatttgagaaattctttcctagtagctcatacaggaggccagttggaatttccagcatggtggaggccatggtgtccagggcccgtattgatgcacgaattgacttcgagtctggacggattaagaaagaggagtttgctgagatcatgaagatctgttccaccattgaagagctcagacggcaaaattag
>H9N2_Avian_KU143543_A/duck/Wuhan/WHYF05/2014|2014.953
atggatgtcaatccgactttacttttcttaaaagtgccagcgcaaaatgctataagtactacattcccttacactggagatcctccatacagccatggaacaggaacaggatacactatggacacagtcaacagaacacatcaatactcagagaagggaaagtggacaacaaacacagagaccggagcaccccagctcaacccaattgatggaccattaccagaggacaacgagccaagcggatatgcacaaacggattgcgtgttggaagcaatggctttccttgaggaatcccacccagggatctttgaaaactcttgtcttgaaacgatggaagtcgttcagcaaacaagagtggacaaactaacccaaggtcgccagacttatgactggacactgaacagaaaccaaccagctgcaactgctttggccaacactatagaggtgttcagatcgaacggtctgacagccaatgagtcggggagactaatagatttcctcaaggatgtgatggaatcaatggataaagaagaaatggaaataacaacacatttccagagaaagagaagagtgagggataacatgaccaagaagatggtcacacaaagaacaataggaaagaagaagcagaggctgaataaaaggagttacttaataagagcgctgacattgaacacaatgactaaagatgcagaaagaggtaaattgaagagacgggcaattgcaacacccgggatgcagattagaggattcgtgtactttgtcgaaacactagcgaggagcatctgtgagaaacttgagcaatctggactccctgttggagggaatgagaagaaggctaaattggcaaatgtcgtgaggaaaatgatgactaactcacaagatacagagctttcctttacaattactggagacaacaccaaatggaatgagaatcaaaatccccggatgtttttggcaatgataacatacatcacaagaaaccaacctgaatggtttagaaatgtcctgagcattgcccctataatgttctcaaacaaaatggcgagattaggaaaaggatacatgtttgaaagtaagagcatgaaactaagaacacaaataccggcagagatgcttgcaaacattgatctgaaatatttcaacgaatcaacgagaaagaaaatcgagaaaataagacctctgctgattgatggaacagcctccttgagtcctggaatgatgatgggcatgttcaatatgctgagcacagtattaggggtctcaatcctgaatcttgggcaaaagaggtacaccaaaaccacatactggtgggatggactccaatcctctgatgatttcgctctcatagtgaatgcaccgaatcatgaggggatacaagcaggggtggataggttctataggacctgcaaactggttgggatcaacatgagcaaaaagaagtcttacataaaccgaacaggaacatttgagttcacaagctttttctaccgctatggatttgtagctaacttcagtatggagttgcccagttttggagtgtctggaatcaatgaatcggctgacatgagcattggagttacagtgataaagaacaatatgataaacaatgaccttggaccagcaacagctcaaatggctctccagctattcatcaaggactataggtacacgtaccgatgccacaggggtgacacacaaattcaaacgaggagatcattcgagctgaggaaactgtgggagcagacccgttcaaaggcagggctgttggtatcagatggaggaccaaacctatacaacattcgaaatctccacatcccagaggtctgcttaaagtgggaactgatggatgaggactaccaaggcaggctgtgtaatcctctgaatccgtttgtcagtcataaggaaattgagtccgtaaacaatgctgtggtaatgccagcccatggcccagccaagagcatggaatatgatgctgttgcaactacacactcatggattcctaagaggaaccgttccattctcaataccagccagaggggaattcttgaagatgagcaaatgtaccagaagtgctgtagtctatttgagaaattcttccccagcagttcatacaggaggccagttggaatttccagcatggtggaggccatggtgtctagggcccgaattgatgcacgcattgatttcgaatctggaaggattaagaaagaagagtttgctgagatcatgaagatctgttccaccattgaagagctcagacggcaaaaatag
>H5N1_Avian_KR010409_A/goose/Inner_Mongolia/IM-192/2014|2014.816
atggatgtcaatccgactttacttttcttaaaagtgccagcgcaaaatgctataagtactacattcccttacactggagatcctccatacagccatggaacaggaacaggatacaccatggacaccgtcaacagaacacatcaatactcagaaaagggaaaatggacaacaaacacagagaccggagcaccccaactcaacccaattgatggaccattaccagaggacaatgagccaagcggatatgcacaaacggattgcgtgttggaagcaatggctttccttgaggaatcccacccagggatctttgaaaactcttgtcttgaaacgatggaagtcgttcagcaaacaagagtggacaaactaacccaaggtcgccagacttatgactggacactgaacagaaaccaaccagctgcaactgctttggccaacactatagaggtgttcagatcgaacggtctgacagccaatgaatcggggagactaatagatttcctcaaggatgtgatggaatcaatggataaagaagaaatggaaataacaacacatttccagagaaagagaagagtgagggacaacatgaccaagaagatggtcacacaaagaacaataggaaagaagaagcagaggctgaataaaaagagttacttaataagagcactgacattgaacacaatgaccaaagatgcagaaagaggtaaattgaagagacgagcaattgcaacacccgggatgcaaattagaggattcgtgtactttgtcgaaacactagcgaggagcatctgtgagaaactcgagcaatctggactccctgttggagggaatgagaagaaggctaaattggcaaatgtcgtgaggaaaatgatgactaactcacaagatacagagctttcctttacaattactggagacaacaccaaatggaatgagaatcaaaatcctcggatgtttttggcaatgataacatacatcacaagaaaccaacctgaatggttcagaaatgttttgagcattgcccctataatgttctcaaacaaaatggcgagattggggaaaggatacatgtttgaaagtaagagcatgaaactaaggacacaaataccggcagagatgcttgcaaacattgatctgaaatatttcaacgaatcaacgagaaagaaaatcgagaaaataagacctctgctgattgatggcacagcctcattgagtcctggaatgatgatgggcatgttcaatatgctgagcacagtattaggggtctcaatcctgaatcttgggcaaaagaggtacaccaaaaccacatactggtgggatggactccaatcctctgatgatttcgctctcatagtgaatgcaccgaatcatgaggggatacaagcaggggttgataggttctataggacctgcaaattggttgggatcaacatgagcaaaaagaagtcttacataaaccgaacaggaacatttgagtttacaagctttttctaccgctatggatttgtagctaacttcagtatggagttacccagttttggagtgtctggaatcaatgaatcggctgacatgagcattggagttacagtgataaagaacaatatgataaacaatgaccttggaccagcaacagctcaaatggctcttcagctattcatcaaggactataggtacacgtaccgatgccacaggggtgatacacaaattcaaacgaggagatcattcgagctgaagaagctgtgggagcagacccgttcaaaggcagggctgttggtatcagatggaggaccaaacctatacaacattcgaaatctccacatcccagaggtctgcttaaagtgggaactgatggatgaagactaccaaggcaggctgtgtaatcctctgaatccgtttgtcagccataaggaaattgagtccgtgaacaatgctgtggtaatgccagcccatggcccagccaagagcatggagtatgatgctgttgcgactacacactcatggattcctaagaggaaccgttccattctcaataccagccaaaggggaattcttgaagatgagcaaatgtaccagaagtgctgtagtctatttgagaaattcttccccagcagttcatacaggaggccagttggaatttccagcatggtggaggccatggtgtctagggcccgaattgatgcacgcattgatttcgaatctggaaggattaagaaagaagagtttgctgagatcatgaagatctgttccaccattgaagagctcagacggcaaaaatag
>H6N2_Avian_KY415828_A/duck/Hubei/ZYSYG15/2015|2015.888
atggatgtcaatccgactttacttttcttaaaagtgccagcgcaaaatgctataagtactacattcccttacactggagatcctccatacagccatggaacaggaacaggatacactatggacacagtcaacagaacacatcaatactcagagaagggaaagtggacaacaaacacagagaccggagcaccccagcttaacccaattgatggaccattaccagaggacaacgagccaagcggatatgcacaaacggattgcgtgttggaagcaatggctttccttgaggaatcccacccagggatctttgaaaactcttgtcttgaaacgatggaagtcgttcagcaaacaagagtggacaaactaacccaaggtcgccagacttatgactggacactgaacagaaaccaaccagctgcaactgctttggccaacactatagaggtgttcagatcgaacggtctgacagccaatgagtcggggagactaatagatttcctcaaggatgtgatggaatcaatggataaagaagaagtggaaataacaacacatttccagagaaagagaagagtgagggataacatgaccaagaaaatggtcacacaaagaacaataggaaagaagaagcagaggctgaataaaaggggttacttaataagagcgctgacattgaacacaatgactaaagatgcagaaagaggtaaattgaagagacgggcaattgcaacacccgggatgcagattagaggattcgtgtactttgtagaaacactagcgaggagcatctgtgagaaacttgagcaatctgggctccctgttggagggaatgagaagaaggctaaattggcaaatgttgtgaggaagatgatgactaactcacaagatacagagctttcctttacaatcactggagacaacaccaaatggaatgaaaatcaaaatccccggatgtttttggcaatgataacatacatcacaagaaatcaacctgaatggtttagaaatgtcttgagcattgcccctataatgttctcaaacaaaatggcgagattagggaaaggatacatgtttgaaagtaagagcatgaaactaagaacacaaataccggcagagatgcttgcaaacattgatctgaaatatttcaacgaatcaacgagaaagaaaatcgagaaaataagacctctgctgattgatggaacagcctccttgagtcctggaatgatgatgggcatgttcaatatgctgagcacagtattaggggtctcaatcctgaatcttgggcaaaagaggtacaccaaaaccacatactggtgggatggactccaatcctctgatgatttcgctctcatagtgaatgcaccgaatcatgaggggatacaagcaggggtggataggttctataggacctgcaaactggttgggatcaacatgagcaaaaagaagtcttacataaaccgaacaggaacatttgagttcacaagctttttctaccgctatggatttgtagctaacttcagtatggagctgcccagttttggagtgtctggaatcaatgaatcggctgacatgagcattggagttacagtgataaagaacaatatgataaacaatgatcttggaccagcaacagctcaaatggctctccagctattcatcaaggactataggtacacgtaccgatgccacagaggtgacacacaaattcaaacgaggagatcatttgagctgaggaagctgtgggagcagacccgttcaaaggcagggctgttggtatcagatggaggaccaaacctatacaacattcgaaatctccacatcccagaagtctgcttaaagtgggaactgatggatgaggactaccaaggtaggctgtgtaatcctctgaatccgtttgttagtcataaggaaattgagtccgtaaacaatgctgtggtaatgccagcccatggcccagccaagagcatggaatatgatgctgttgcgactacacactcatggattcctaagaggaaccggtccattctcaataccagccagaggggaattcttgaagatgagcaaatgtaccagaagtgctgtagtctatttgagaaattcttccccagtagttcatacaggaggccagttggaatttccagcatggtggaggccatggtgtctagggcccgaattgatgcacgcattgatttcgaatctggaaggatcaagaaagaagagtttgctgagatcatgaagatctgttccaccattgaagagctcagacggcaaaaatag
>H3N6_Avian_LC339729_A/duck/Hokkaido/10/2015|2015.770
atggatgtcaatccgactttacttttcttaaaagtgccagcgcaaaatgctataagtactacattcccttacactggagatcctccatacagccatggaacaggaacgggatacaccatggacacagttaatagaacacatcaatactcagagaagggaaagtggacaacaaacacagagaccggagcaccccaactcaacccaattgatgggccattgcccgaggacaatgagccaagcggatatgcacaaacggattgcgtgttggaagcaatggctttccttgaggaatctcacccagggatctttgaaaactcttgtcttgaaacgatggaagtcgttcagcaaacaagagtggacaaactaacccaaggtcgccagacttatgactggacactgaatagaaaccaaccagctgcaactgctttggccaacactatagaggtcttcagatcgaacggtctgacagccaatgaatcagggagactaatagatttcctcaaggatgtgatggaatcaatggataaagaagaaatggaaataacaacacattttcagagaaagagaagagtaagagacaacatgaccaagaagatggtcacacaaagaacaatagggaagaagaagcagaggctgaataagaggggctatttaataagagcattaacactgaacacaatgacaaaagatgcagaaagaggcaaattgaagaggcgggcaattgcaacacccgggatgcaaattagagggttcgtgtactttgtcgaaacactagcgagaagcatctgtgagaaactcgagcaatctggacttcctgttggagggaatgagaagaaggctaaattagcaaatgttgtgagaaaaatgatgactaactcacaagatacagagctctcctttacaattactggagacaacaccaaatggaatgagaatcaaaatcctcggatgtttttggcaatgataacatacatcacaagaaaccaacctgaatggtttagaaatgtcttgagcattgcccctataatgttctcgaacaaaatggcgagattaggaaaaggatacatgtttgagagtaagggcatgaagctacggacacaaataccggcagaaatgcttgctaacattgacttgaaatacttcaatgaatcaacgagaaagaaaatcgagaaaataagacctctgctgattgatggcacagcctcattgagtcctggaatgatgatgggcatgttcaatatgctgagcacagtattaggagtttcaatcctaaatcttggacaaaagaggtacaccaaaaccacatactggtgggatggactccaatcctctgatgatttcgctctcatagtgaatgcaccaaatcatgaagggatacaagcaggggtggataggttctataggacctgcaaactggttgggatcaatatgagcaaaaagaagtcttacataaaccggacaggaacattcgagtttacaagcttcttctaccgctatggatttgtggccaacttcagtatggagttacccagctttggagtgtctgggatcaatgaatcggctgacatgagcattggagttacagtgataaagaacaatatgataaacaatgaccttggaccagcaacagctcagatggctcttcagctattcatcaaggactataggtacacataccgatgccacaggggtgatacacaaattcaaacaaggagatcattcgaactgaagaagctgtgggaacagacccgttcaaaggcagggctgttggtatcagatggagggccaaacctatacaacattcggaatctccacatcccagaggtctgcttgaagtgggaactgatggatgaagattaccagggcaggctgtgcaatcctctgaacccgtttgtcagtcataaggaaattgagtcagtaaacaatgctgtggtaatgccagcccatggcccagctaagagcatggaatatgatgctgttgcaacgacacattcatggattcctaagaggaatcgttccattctcaataccagccaaaggggaattctcgaggatgagcagatgtaccagaagtgctgcagtctatttgagaagttcttccccagtagttcatacaggaggccggttggaatttccagcatggtggaggccatggtgtctagggcccgaattgatgcacgaattgatttcgaatctggaaggattaagaaagaagagtttgctgagatcatgaagatctgttccaccattgaagagctcagacggcaaaaatag
>H1N1_Avian_LC148828_A/duck/Hokkaido/W9/2015|2015.745
atggatgtcaatccgactttacttttcttaaaagtgccagcgcagaatgctataagtactacattcccttacactggagatcctccatacagccatggaacaggaacagggtacaccatggacacagtcaacagaacacatcaatactcagagaagggagagtggacaacaaacacagagactggagcaccccaactcaacccaattgatggaccattaccagaagacaacgagccaagcggatatgcacaaacggattgcgtgttggaagcaatggctttccttgaagaatcccacccagggatctttgaaaactcttgtcttgaaacgatggaagtcgttcagcaaacaagagtggacaagctaactcaaggtcgccagacttatgattggacactgaatagaaaccaaccagctgcaactgctttggccaacactatagagatcttcagatcgaacggtctaacagccaatgagtcgggaagattaatagatttcctcaaggatgtgatggaatcaatggataaagaagaaatggaaataacaacacatttccagagaaagagaagagtaagggacaacatgaccaagaagatggtcacacaaagaacaataggaaagaagaagcaaaggctgaacaaaaggagctacttaataagagcactgacattaaacacaatgaccaaagatgcagaaagaggcaaattgaaaaggcgggcaattgcaacacccgggatgcagattagaggattcgtgtactttgtcgaaacactagcgaggagcatctgtgagaaacttgagcaatctgggctccccgttggagggaatgaaaagaaggctaaattggcgaatgtcgtgagaaaaatgatgactaactcacaagacacagagctctcctttacaattactggagacaacaccaaatggaatgagaatcaaaatcctcggatgtttttggcaatgataacatacatcacaagaaaccaacctgaatggtttagaaatgtcttgagcattgcccctataatgttctcaaacaaaatggcgagattagggaaaggatacatgtttgaaagtaagagcatgaagctaaggacacaaataccggcagaaatgcttgcaaatattgacttgaagtatttcaacgaatcaacgaaaaagaaaatcgagaaaataagacctctgctaattgatggcacagcctcattgagtcctggaatgatgatgggcatgttcaatatgctgagtacagtattaggggtctcaatcctgaatcttggacaaaagaggtacaccaaaaccacatactggtgggatggactccaatcctctgatgatttcgctctcatagtgaatgcaccgaatcatgaggggatacaagcaggggtggataggttctataggacctgcaaactggttgggatcaacatgagcaaaaagaagtcttacataaaccggacaggaacatttgagttcacaagctttttctaccgctatgggtttgtagccaactttagtatggagttacccagctttggagtgtctggaatcaatgaatcggctgacatgagcattggagttacagtgataaagaacaatatgataaacaatgaccttggaccagcaacagctcaaatggctcttcaactattcatcaaggactataggtacacgtaccgatgccacaggggtgatacgcaaattcaaacgaggaggtcattcgagctgaagaagctgtgggagcagacccgttcaaaggcagggctgttggtatcagatggaggaccaaacctatacaacattcggaatctccacatcccagaggtctgcttgaagtgggagctaatggatgaagactaccagggcaggctgtgtaatcctctgaacccatttgtcagtcataaggaaattgagtctgtaaacaatgctgtggtaatgccagcccatggcccagccaagagcatggaatatgatgctgttgcgactacacactcatggattcctaagaggaaccgttccattctcaataccagccaaaggggaattcttgaggatgagcagatgtaccagaagtgctgcagcctattcgagaaattcttccccagtagttcgtacaggaggccagttggaatttccagcatggtggaggccatggtgtctagggcccgaattgatgcacgcattgatttcgaatctggaaggattaagaaagaagagtttgctgagatcatgaagatctgttccaccattgaagagctcagacggcaaaaatag
>H11N9_Avian_KX121186_A/bean_goose/Hubei/SZY200/2016|2016.153
atggatgtcaatccgactttacttttcttaaaagtgccagcgcaaaatgctataagtactacattcccttacactggagatcctccatacagccatgggacaggaacaggatacactatggacacagtcaacagaacacaccaatactcagagaagggaaaatggacaacaaacacagagaccggagcaccccaactcaacccaattgatggaccattgccagaagacaacgagccaagcggatatgcacaaacggattgcgtgttggaagcaatggctttccttgaagaatcccacccggggatctttgaaaactcttgtcttgaaacgatggaagtcgttcagcaaacaagagtggacaaactaactcaaggtcgccagacttatgactggacactgaacaggaaccaaccagccgcaactgctttggccaacactatagaggtgttcagatcgaatggtctgacagccaatgagtcggggagactaatagatttcctcaaggatgtgatggaatcaatggataaagaagaaatggaaataacaacacatttccagaggaagagaagagtgagggacaacatgaccaagaaaatggtcacacaaagaacaataggaaagaaaaaacagaggctgaataagaggagttacttagtaagagcactgacattgaacacaatgaccaaagatgcagaaagaggcaaattgaaaagacgggcaattgcaacacccgggatgcagattagaggattcgtgtactttgtcgaaacactagcgaggagcatctgtgagaaactcgagcaatctggactccccgttggaggaaatgagaagaaggctaaattggcaaatgttgtgaggaagatgatgactaactcacaagatacagagctctcctttacaattactggagacaacactaaatggaatgagaatcaaaatcctcggatgtttttggcaatgataacatacatcacaagaaaccaacccgaatggtttagaaatgtcttgagcattgcccctataatgttctcaaacaaaatggcaagattagggaaaggatacatgtttgaaagtaagagcatgaagctaagaacacaaataccggcagaaatgcttgcaaacattgatttgaaatacttcaacgaatcaacgagaaagaaaatcgagaaaataagacctctgctgattgatggtacagcctcattgagtcctggaatgatgatgggcatgttcaatatgctgagcaccgtattaggggtctcaatcctgaatcttgggcagaaaaggtacaccaaaaccacatactggtgggatggactccaatcctctgatgatttcgctctcatagtaaatgcaccgaatcatgaggggatacaagcaggagtggataggttctataggacctgcaaactggttgggatcaacatgagcaaaaagaagtcttacataaaccggacaggaacatttgagttcacaagttttttctaccgctatggatttgtagctaacttcagtatggaactacccagctttggagtatctggaatcaatgaatcggctgacatgagcattggagttacagtaataaagaacaatatgataaacaatgaccttggaccagcaacagctcaaatggctcttcagctattcatcaaggactatcggtacacgtaccgatgccacaggggtgatacacaaattcaaacgaggagatcattcgagctgaagaagctgtgggagcagacccgttcaaaggcagggctgttggtatcagatggaggaccaaacctatacaacattcggaatctccacatcccagaggtctgcttgaagtgggagctaatggatgaagactaccagggcaggctgtgtaaccctctgaatccatttgtcagtcataaggaaattgagtccgtaaacaatgctgtggtaatgccagcccatggcccagccaagagtatggaatatgatgctgttgcgactacacactcgtggattcctaagaggaaccgttccattctcaataccagccaaaggggaattcttgaggatgagcaaatgtaccagaagtgctgtagtctattcgaaaaattcttccccagcagttcatacaggaggccagttggaatttctagcatggtggaggccatggtgtctagggcccgaattgatgcacgtattgatttcgaatctggaaggattaagaaagaagagtttgctgagatcatgaagatctgttccaccattgaagagctcagacggcaaaaatag
>H6N2_Avian_MG042413_A/duck/Bangladesh/31227/2016|2016.899
atggatgtcaatccgactttacttttcttaaaagtgccagcgcaaaatgccataagtaccacattcccttatactggtgatcctccatacagccatggaacaggaacagggtacaccatggacacagtcaacagaacacatcaatactcagaaaaggggaaatggacaacaaacacagagaccggagcaccccaactcaacccaattgatggaccactacctgatgacaacgaaccaagcggatatgcacaaacagattgcgtgttggaagcaatggctttccttgaagagtcccacccagggatctttgaaaactcttgtcttgaaacgatggaagtcgttcagcaaacaagagtggacaaactaactcaaggtcgccagacttacgactggacactgaatagaaaccaaccggctgcaactgccctggccaacactatagaagtcttcagatcgaacggtctgacagccaacgaatcgggaagactaatagatttcctcaaggatgtgatggactcaatggacaaagaagaaatggaaataacaacacatttccagagaaagagaagagtaagggacaacatgaccaagaaaatggtcacacaaagaacaatagggaagaagaaacaaaggctaaataagaggagctacttaataagagcactgacactgaatacaatgacaaaagacgcagaaagaggcaaattgaggagacgggcaattgcaacaccagggatgcagattagaggatttgtgtactttgttgaaacattggcaaggagcatctgtgaaaaacttgagcaatctggactccccgttggagggaatgagaagaaggctaaattggcaaatgtcgtgagaaagatgatgactaactcacaagatacagagctctccttcacaattactggagataacaccaaatggaatgagaatcaaaatcctaggatgtttctggcaatgataacatacatcacaagaaaccaacctgaatggtttagaaatgtcttgagcattgcccctataatgttctcgaacaaaatggcgagattgggaaaaggatacatgtttgaaagtaaaagcatgaagctacggacacaaatacctgcagaaatgcttgcaaacattgacttaaaatacttcaatgagtcaacaagaaagaaaatcgagaaaataagacctttactaatagatggcaccgcctcattgagtcctggaatgatgatgggcatgttcaacatgctgagtacagtattgggagtctcaatcttgaatcttgggcaaaagaggtacaccaaaaccacatactggtgggatggactccaatcctctgatgatttcgccctcatagtgaatgcaccgaatcatgagggaatacaagcaggagtggataggttctataggacctgcaaactggttgggatcaacatgagcaaaaagaagtcttatataaaccggacaggaacatttgagttcacaagctttttctatcgctatggatttgtggctaacttcagtatggagctgcccagctttggagtgtctggaatcaatgaatcagctgacatgagcattggagttacagtgataaagaacaacatgataaacaatgaccttggaccagcaacagctcaaatggcccttcaactattcatcaaagactacaggtacacataccgatgtcacaggggtgacacacaaattcaaacgaggagatcattcgagctgaagaagctgtgggagcagacccattcaaaggcaggactgttagtgtcagatggaggaccaaatctatacaacattcggaatctccatatcccagaggtctgcctgaagtgggagctgatggacgaagattaccagggcaggttgtgtaatcctctgaacccatttgtcagtcataaagaaattgagtccgtaaacaatgctgtggtaatgccagctcatggcccagccaagagcatggaatatgatgctgtcgcaactacacactcatggattcctaaaaggaatcgttccattctcaataccagccaaaggggaattcttgaggatgagcagatgtaccagaaatgttgcagtctattcgagaaattcttccccagtagttcatacaggagaccagttggaatttccagcatggtggaggccatggtgtctagggcccgaatcgatgcacgcattgatttcgaatctggaaggattaagaaggaagagtttgctgagatcatgaagatctgttccaccattgaagagctcagacggcaaaaatag
>H3N8_Avian_KX949522_A/northern_pintail/Alaska/UGAI15-7403/2015|2015.753
atggatgtcaatccgactttacttttcttgaaagttccagcgcaaaatgccataagcaccacattcccgtatactggagatcctccatacagccatggaacaggaacaggatataccatggacacggttaacagaacacaccaatattcagaaaaagggaaatggacaacaaactcagagactggagcacctcaactcaacccaattgatggaccattgcctgaggacaatgagccaagtggatatgcacaaacggactgtgtccttgaagcaatggctttccttgaagagtcccacccaggaatctttgaaaactcgtgtcttgagacgatggaagttgttcaacaaacaagagtggacaaattgacccaaggccgtcagacctatgattggacattaaacaggaaccagccggctgcaactgcattagctaatactatagaggtcttcagatcgaacggtcttacggctaatgaatcaggaaggctaatagattttctcaaggatgtgatggaatcaatggataaagaggaaatggaaataacaacgcatttccaaaggaaaagaagagtgagagacaacatgaccaagaaaatggtcacacaaaggacaataggaaagaagaaacagaggctaaacaaaaagagctatctaataagagcattgacactgaacacaatgacaaaggacgctgaaagaggcaaattaaagagaagggcaattgcaacacccggaatgcaaatcagagggtttgtgtactttgttgaaacattagcaaggagcatttgtgagaagcttgaacaatctggactcccagttggaggcaatgaaaagaaggctaaactggcaaatgttgtgagaaaaatgatgactaattcgcaagacacagagctctctttcacaatcacaggagacaacaccaaatggaatgaaaatcagaaccctaggatgtttctggcgatgataacatatataacaaggaaccaacctgaatggttcaggaatgtcttgagcattgcacctataatgttctcaaataaaatggcaagactagggaaaggatacatgttcgaaagtaagagcatgaaacttcgaacacaaataccagcagaaatgctagcaagcattaatctgaagtacttcaatgagtcaacaagaaagaaaatagaaaagataagacctcttctaatagatggtacagcctcattaagccccggaatgatgatgggcatgttcaacatgctgagtacagttttgggagtttcgattctaaatctagggcaaaagaggtacaccaaaacaacatactggtgggacggactccaatcctctgatgattttgctctcatagtgaatgctccgaatcatgagggaatacaagcaggagtagacagattctatagaacctgcaagctggtcggaatcaacatgagcaaaaagaagtcctacataaacaggacaggaacatttgaattcacaagttttttctaccgctatggatttgtagccaacttcagcatggagttgcccagctttggagtgtctgggatcaatgaatcagcagacatgagcattggagtaacagtgataaagaacaacatgatcaacaatgatcttgggccagcaacagctcaaatggctcttcagctattcatcaaggattacagatacacatatcgatgtcacagaggagacacacaaattcagacaaggagatcattcgagctgaagaagttgtgggaacaaacccgctcaaaagcaggactgctggtctcagatggaggaccaaatctatataatatccggaatctccacattccggaagtctgcttgaaatgggagctaatggacgaagactatcagggaaggctttgtaaccccctgaatccatttgtcagccacaaagagatagagtctgtgaacaatgctgtggtgatgccagctcatggcccagccaagagcatggaatatgatgctgttgccaccactcactcctggatccctaagaggaaccgctccatcctcaatacaagccaaaggggaatccttgaagacgaacagatgtatcagaaatgctgcaatctgtttgagaaattcttccctagcagttcatacaggaggccggttggaatttccagcatggtggaggccatggtttctagggcccgaattgatgcgcgaattgacttcgaatctggacggattaagaaggaggagtttgctgagatcatgaagatctgttccaccattgaagagctcagacggcagaaatag
>H6N1_Avian_KY131327_A/northern_pintail/Alaska/UGAI15-6994/2015|2015.721
atggatgtcaatccgactttacttttcttgaaagttccagcgcaaaatgccataagcaccacattcccgtatactggagatcctccatacagccatggaacaggaacaggatataccatggacacggttaacagaacacatcaatattccgaaaaagggaaatggacaacaaactcagagactggagcacctcagctcaatccaattgatggaccattgcctgaggacaatgaaccaagtggatatgcgcaaacagactgtgtccttgaagcaatggctttccttgaagagtcccacccaggaatctttgaaaactcgtgtcttgaaacgatggaagttgttcaacaaacaagagtggacaaattgacccaaggtcgccagacctatgattggacattaaacaggaatcagccggctgcaactgcattagccaatactatagaggtcttcagatcgaacggtcttacagctaatgaatcagggagactaatagattttctcaaagatgtgatggaatcaatggataaagaggaaatggaaataacaacgcatttccaaaggaaaagaagagtgagagacaacatgaccaagaaaatggtcacacaaaggacaataggaaagaagaagcagagactaaacaaaaagagctatctaataagagcattaacactgaacacaatgacaaaagacgccgaaagaggcaaattgaagagaagagcaattgcaacacccggaatgcaaatcagagggtttgtgtactttgttgaaacattagcaaggagcatttgtgaaaagctcgaacaatctggactcccagttggaggcaatgaaaagaaggctaaattggcaaatgttgtgagaaaaatgatgactaattcacaagacacagagctctctttcacaatcactggagacaacaccaaatggaatgaaaaccagaaccctaggatgtttctggcaatgataacgtatataacaagaaaccaacctgaatggttcaggaatgttttgagcattgcacctataatgttctcaaataaaatggcaagactagggaaaggatacatgttcgaaagtaagagcatgaagcttcgaacacaaataccggcagaaatgctagcaagcattgatctgaagtatttcaatgagtcaacaaggaagaaaatagaaaagataagacctcttctaatagatggtacagcctcattgagccctggaatgatgatgggcatgttcaacatgttgagtacagttttgggagtttcgattctaaacctagggcaaaagaggtacaccaaaacaacatactggtgggacggactccaatcctctgatgactttgccctcatagtgaatgctccgaatcatgagggaatacaagcaggtgtagacagattctacagaacctgcaagctggtcggaatcaacatgagcaaaaagaagtcctacataaacaggacaggaacatttgaattcacaagttttttctaccgctatggatttgtagccaatttcagcatggagttgcccagctttggagtgtccgggatcaatgaatctgcagacatgagcattggagtaacagtgataaaaaacaacatgatcaacaatgatcttggaccagcaacagcccaaatggctcttcagctattcatcaaggattacagatacacgtatcggtgccacagaggagacacacaaattcagacaagaaggtcattcgagctaaagaagctgtgggaacaaacccgttcaaaggcaggactactggtctcagatggagggccaaatttatacaatatccggaatctccacattccggaagtttgcctgaaatgggagctaatggatgaggactatcagggaaggctttgtaaccccctgaatccgtttgtcagccacaaagagatagagtctgtaaataacgctgtagtgatgccagctcatggcccagccaagagcatggaatatgatgctgttgccaccacgcattcctggatacctaagaggaaccgctccattctcaatacaagccaaaggggaatccttgaagacgaacagatgtatcaaaaatgctgcaatctatttgagaaattcttccctagcagttcatacaggaggccagtcggaatttccagcatggtggaggccatggtttctagggcccgaattgatgcgcgaattgacttcgaatctggacggattaagaaggaggagtttgctgagatcatgaagatctgttccaccattgaagagctcagacggcagaaatag
>H3N6_Avian_KY131405_A/northern_pintail/Alaska/UGAI15-7415/2015|2015.756
atggatgtcaatccgactttacttttcttgaaagttccagcgcaaaatgccataagcaccacattcccgtatactggagatcctccatacagccatggaacaggaacaggatataccatggacacggttaacagaacacatcaatattcagaaaaagggaaatggacaacaaactcagagactggagcacctcaactcaacccaattgatggaccattgcctgaagacaatgagccaagtggatatgcacaaacggattgtgtccttgaagcaatggctttccttgaagagtcccacccaggaatctttgaaaactcgtgtcttgagacgatggaagttgttcaacaaacaagagtggacaaattgacccaaggccgtcagacctatgattggacattaaacaggaaccagccggctgcaactgcattagctaatactatagaggtcttcagatcgaacggtcttacggctaatgagtcaggaaggctaatagattttctcaaggatgtgatggaatcaatggataaagaggaaatggaaataacaacgcatttccaaaggaaaagaagagtgagagacaacatgaccaagaaaatggtcacacaaaggacaakaggaaagaagaaacagaggctaaacaaaaagagctacctaataagagcattgacactgaacacaatgacaaaagacgctgaaagaggcaaattaaagagaagggcaattgcaacacccggaatgcaaatcagagggtttgtgtactttgttgaaacattagcaaggagcatttgtgagaagcttgaacaatctggactcccagttggaggcaatgaaaagaaggctaaactggcaaatgttgtgagaaaaatgatgactaattcgcaagacacagagctctctttcacaatcacaggagacaacaccaaatggaatgaaaatcagaaccctaggatgtttctggcgatgataacatatataacaaggaaccaacctgaatggttcaggaatgtcttgagcattgcacctataatgttctcaaataaaatggcaagactagggaaaggatacatgttcgaaagtaagagcatgaaacttcgaacacaaataccagcagaaatgctagcaagcattgatctgaagtacttcaatgagtcaacaagaaagaaaatagaaaagataagacctcttctaatagatggtacagcctcattaagccccggaatgatgatgggcatgttcaacatgctgagtacagttttgggagtttcgattctaaatctagggcaaaagaggtacaccaaaacaacatactggtgggacggactccaatcctctgatgattttgctctcatagtgaatgctccgaatcatgagggaatacaagcaggagtagacagattctatagaacctgcaagctggtcggaatcaacatgagcaaaaagaagtcctacataaacaggacaggaacatttgaattcacaagttttttctaccgctatggatttgtagccaacttcagcatggagttgcccagctttggagtgtctgggatcaatgaatcagcagacatgagcattggagtaacagtgataaagaacaacatgatcaacaatgatcttgggccagcaacagctcaaatggctcttcagctattcatcaaggattacagatacacatatcgatgtcacagaggagacacacaaattcagacaaggagatcattcgagctgaagaagttgtgggaacaaacccgctcaaaagcaggactgctggtctcagatggaggaccaaatctatataatatccggaatctccacattccggaagtctgcttgaaatgggagctaatggacgaagactatcagggaaggctttgtaaccccctgaatccatttgtcagccacaaagagatagagtctgtgaacaatgctgtggtgatgccagctcatggcccagccaagagcatggaatatgatgctgttgccaccactcactcctggatccctaagaggaaccgctccatcctcaatacaagccaaaggggaatccttgaagacgaacagatgtatcagaaatgctgcaatctgtttgagaaattcttccctagcagttcatacaggaggccggttggaatttccagcatggtggaggccatggtttctagggcccgaattgatgcgcgaattgacttcgaatctggacggattaagaaggaggagtttgctgagatcatgaagatctgttccaccattgaagagctcagacggcagaaatag
>H8N4_Avian_MG976690_A/northern_pintail/Alaska/UGAI16-3997/2016|2016.679
atggatgtcaacccgactttacttttcttgaaagtgccagcgcaaaatgctataagtactacattcccttatactggagatcctccatacagccatggaacaggaacaggatacaccatggacacagtcaatagaacacatcaatactcagagaaggggaaatggacaacaaatacagagactggagcaccccaactcaatcccattgatggaccactacccgaggataacgagccaagcgggtatgcacaaacagattgtgtgttggaagcaatggctttccttgaagaatcccacccagggatctttgaaaactcatgtcttgaaacaatggaagttgttcagcaaacaagagtggacaagttgacccaaggccgccagacctatgactggacattgaatagaaaccagccggctgcaactgctttggccaacactatagaggtcttcagatcgaacggtctaacagccaatgaatcgggaagactaatagatttccttaaggatgtaatggaatcaatggacaaggaagaaatggagataacaacacacttccagagaaagagaagagtaagagacaacatgaccaagaaaatggtcacacagagaacaatagggaagaaaaagcagaggctgaacaagaggagctacttaataagagcattgacattgaacacaatgaccaaggatgcagaaagaggcaaattgaagaggcgggcaattgcaacacctgggatgcaaatcagaggattcgtgtactttgttgaaacattagcgaggagcatctgtgagaaacttgagcagtctgggctccctgttggagggaatgagaagaaggctaaattggcaaatgtcgtaagaaagatgatgactaactcacaagacacagagctttcctttacaatcactggagacaataccaaatggaatgagaatcagaatcctcggatgtttctggcaatgataacttacatcacaaggaaccaacctgaatggtttagaaacgttctaagcattgctcctataatgttctccaacaaaatggcaagattaggaaaaggatacatgttcgagagtaagagcatgaagctacggacacaaataccagcagaaatgcttgccaacattaatctgaaatacttcaacgagtcaacaagaaagaaaatcgagaaaataagacctctactaatagatggcacagcctcactgagtcctggaatgatgatgggcatgttcaacatgctgagtacagtcttaggggtctcaatcctgaatcttggacagaagaggtataccaaaaccacatactggtgggatggactacaatcctccgatgattttgctctcatagtgaatgcaccgaaccatgaggggatacaagcgggagtggataggttctataggacctgcaaactggttgggatcaatatgagcaaaaagaaatcttacataaatcggacagggacatttgagttcacaagctttttctaccgctatggatttgtagccaacttcagtatggagctgcccagctttggagtgtccgggattaacgaatcggctgacatgagcattggagttacggtgataaagaacaatatgataaacaacgacctgggacctgcaacggctcagatggcccttcagcttttcatcaaagactacagatacacgtatcggtgtcacaggggtgatacacaaatccaaacaagaagatcattcgaactgaagaagctgtgggagcagacccgttcaaaggcaggactgttggtttcagatggaggaccaaacctatacaacatccggaatctccacattccagaggtctgcttgaagtgggaattgatggacgaagattaccagggtagactgtgtaatcctctgaatccatttgtcagtcataaggaaattgagtctgtgaacaatgctgtggtaatgccagcccatggtccagccaagagcatggaatatgatgctgttgcaactacacactcatggatccctaagaggaaccgctccattctcaataccagccaaaggggaattcttgaggacgaacagatgtaccagaagtgttgcaatctatttgagaaatttttccctagtagttcatacaggaggccagttggaatttccagtatggtggaggccatggtgtctagggcccgaattgatgcacgaattgatttcgagtctggaaggattargaaagaagagtttgctgagatcatgaagatctgttccaccattgaagagctcagacggcaaaaatag
>H4N2_Avian_MH135510_A/duck/Bangladesh/33638/2017|2017.740
atggatgtcaatccgactttacttttcttaaaagtgccagcgcaaaatgctataagtactacattcccttacactggagatcctccatacagccatggaacaggaacaggatacaccatggacacagtcaacagaacacatcaatactcagagaagggaaagtggacaacaaacacagagaccggagcaccccaactcaacccaattgatggaccattaccagagaacaacgagccaagcggatatgcacaaacggattgcgtgttggaagcaatggctttccttgaagaatcccacccagggatctttgaaaactcttgtcttgaaacgatggaagttgttcagcaaacaagagtggacaaactaactcaaggtcgccagacctatgactggacattgaacagaaaccaaccagctgcaactgctttggccaacactatagaggtgttcagatcgaatggtctgacagccaatgagtcggggagactaatagatttcctcaaggatgtgatggaatcaatggataaagaagaaatggaaataacaacacatttccagagaaagagaagagtgagggacaacatgaccaagaagatggtcacacaaagaacaataggaaagaagaagcagaggctgaataagaggagttacttaataagagcactgacattgaacacaatgaccaaagatgcagaaagaggcaaattgaagagacgagcaattgcaacacctgggatgcagattagaggattcgtgtactttgtcgaaacattagcgaggagcatctgtgagaaactcgagcaatctggactccctgttggagggaatgagaagaaggctaagttggcaaatgtcgtgagaaaaatgatgactaactcacaagatacagagctctcctttacaattaccggagacaacaccaaatggaatgagaatcaaaaccctcggatgtttttggcaatgataacatacatcacaagaaaccaacctgaatggtttagaaatgtcttgagcatcgcccctataatgttctcaaacaaaatggcgagattagggaaaggatatatgtttgaaagtaagagcatgaagctaagaacacaaataccagcagagatgcttgcaaacattgatttgaaatatttcaacgaatcaacgagaaagaaaatcgagaaaataagacctctactgattgatggcacagcctcattgagtcctggaatgatgatgggcatgttcaatatgctgagcacagtgttaggggtctcaatcctgaatcttgggcaaaaaaggtacaccaaaaccacatactggtgggatggactccaatcctctgatgatttcgctctcatagtgaatgcaccgaatcatgaggggatacaagcaggagtagataggttctataggacctgcaaactggttgggatcaacatgagtaaaaagaagtcttacataaaccggacaggaacatttgagttcacaagttttttctaccgctatggatttgtagctaacttcagtatggaattacccagctttggagtgtctggaatcaatgaatcagctgacatgagcattggagttacagtgataaagaacaatatgataaacaatgaccttggaccagcaacagctcaaatggctctccagctattcatcaaagactataggtacacgtaccgatgccacaggggtgatacacaaattcaaacgaggagatcattcgagctgaagaagctgtgggagcagacccgttcaaaggcagggctgttggtatcagatggaggaccaaacctatacaacattcggaatctccacatcccagaggtctgcttgaagtgggaattgatggatgaagactatcaaggcaggctgtgtaatcctctgaatccgtttgtcagtcataaggaaattgagtccgtaaacaatgctgtggtaatgccggcccatggcccagccaagagcatggaatatgatgctgttgcaacgacacactcgtggattcctaagaggaaccgttccattctcaataccagccaaaggggaattcttgaggatgagcaaatgtaccagaagtgctgtagtttattcgagaaattcttccccagcagttcatacaggaggccagttggaatttccagcatggtggaggccatggtgtctagggcccgaattgatgcacgcattgatttcgaatctggaaggattaagaaagaagagtttgctgagatcatgaagatctgttccaccattgaagagctcagacggcaaaaatag
>H1N1_Avian_LC367496_A/duck/Mongolia/675/2010|2010.658
atggatgtcaatccgactttacttttcttaaaagtgccagcgcaaaatgctataagcactacattcccttacactggagatcctccatacagccatggaacaggaacgggatacaccatggacacagtcaacagaacacatcaatactcagagaagggaaagtggacaacaaacacagagaccggagcaccccaactcaacccaattgatggaccattacctgaggacaacgagccaagcggatatgcacaaacagattgcgtgttggaggcaatggctttccttgaagaatcccacccagggatctttgaaaactcttgtcttgaaacgatggaagtcgttcagcaaacaagagtggacaaactaacccaaggtcgccagacttatgactggacactgaatagaaaccaaccagctgcaactgctttggccaacactatagaggtcttcagatcgaacggtctgacagccaatgaatcggggagactaatagatttcctcaaggatgtgatggaatcaatggataaagaagaaatggaaataacaacacatttccagagaaagagaagagtaagagacaacatgaccaagaagatggtcacacaaagaacaatagggaagaagaagcagaggctgaacaagaggagctatttaataagagcactgacactgaacacaatgacaaaagatgcagaacgaggcaaattgaagaggcgggcaattgcgacacccgggatgcagattagaggattcgtgtactttgtcgaaacactagcgaggagcatctgtgagaaactcgagcaatctggactccccgttggagggaatgagaagaaggctaaattggcaaatgtcgtgagaaaaatgatgactaactcacaagacacagagctctccttcacaatcactggagacaacaccaaatggaatgagaatcaaaatcctcggatgtttttggcaatgataacatacatcacaagaaaccaacctgaatggtttagaaatgtcttgagcgttgcccctataatgttctcaaacaaaatggcaagattaggaaaaggatacatgtttgaaagtaagagcatgaagctacggacacaaatatcggcagaaatgcttgcaaacattgacttaaaatacttcaacgaatcaacaagaaagaaaatcgagaaaataagacctctgctgattgatggaacagcctcattgagtccaggaatgatgatgggcatgttcaatatgctgagcacagtattaggagtctcaatcctgaatcttggacaaaagaggtacaccaaaaccacatactggtgggatggactccaatcctctgatgatttcgctctcatagtgaatgcaccgaatcatgaggggatacaagcaggggtggataggttctataggacttgcaaactggttgggatcaacatgagcaaaaagaagtcttacataaaccggacaggaacatttgagttcacaagctttttctaccgctacggatttgtggccaatttcagtatggaattacccagctttggagtgtctggaatcaatgaatcagctgacatgagcattggagttacagtgataaagaacaatatgataaacaatgatcttggaccagcaacagctcaaatggctcttcaactattcatcaaagactataggtacacataccgatgccacaggggtgacacacaaattcaaacaaggagatcattcgagctgaagaagctgtgggagcagacccgttcaaaggcagggctgttggtatcagatggaggaccaaacctatacaacattcggaatctccacatcccagaggtctgcctgaagtgggaactgatggatgaagattaccagggcaggctgtgtaatcctctgaacccatttgtcagtcataaggaaattgagtccgtaaacaatgctgtggtaatgccagcccatggtccagccaagagcatggaatatgatgctgttgcgactacgcattcatggattcctaagaggaaccgttccattctcaataccagccaaaggggaatccttgaggatgagcagatgtaccagaagtgctgcagtctattcgagaaattcttccccagtagttcatacaggaggccagttggaatttccagcatggtggaggccatggtgtctagggcccgaattgatgcacgcattgatttcgaatctggaaggattaagaaagaagagtttgctgagatcatgaagatctgttccaccattgaagagctcagacggcaaaaatag
>H3N8_Avian_CY146602_A/duck/Hunan/S1256/2012|2012.222
atggatgtcaatccgactttacttttcttaaaagtgccagcgcaaaatgctataagcactacattcccttacactggagatcctccatacagccatggaacaggaacaggatacaccatggacacagtcaacagaacacatcaatactcagagaagggaaagtggacaacaaacacagaaaccggagcgccccaactcaacccaattgatggaccattacctgaggacaacgagccaagcggatatgcacaaacagattgcgtgttggaagcaatggctttccttgaagaatcccacccagggatctttgaaaactcttgtcttgaaacgatggaagtcgttcagcaaacaagagtggacaaactaacccaaggtcgccagacttatgactggacactgaatagaaaccaaccagctgcaactgctttggccaacactatagaggtcttcagatcgaacggtctgacagccaatgaatcggggagactaatagatttcctcaaggatgtgatggaatcaatggataaagaagaaatggaaataacaacacatttccagagaaagagaagagtaagagacaacatgaccaagaagatggtcacacaaagaacaatagggaagaagaagcagaggctgaacaagaggagttatttaataagagcactgacactgaacacaatgacaaaagatgcagaacgaggcaaattgaagaggcgggcaattgcaacacccgggatgcagattagaggattcgtgtactttgttgaaacactagcgaggagcatctgtgagaaactcgagcaatctggactccctgttggagggaatgaaaagaaggctaaattagcaaatgtcgtgagaaaaatgatgactaactcacaagacacagagctctccttcacaatcactggagacaacaccaaatggaatgagaatcaaaatcctcggatgtttttggcaatgataacatacatcacaagaaaccaacctgaatggtttagaaatgtcttgagcattgcccctataatgttctcaaacaaaatggcgagattaggaaaaggatacatgtttgaaagtaagagcatgaagctacggacacaaataccagcagaaatgcttgcaaacattgacttgaaatatttcaccgaatcaacaagaaagaaaatcgagaaaataagacctctgctgattgatggcacagcctcattgagtcctggaatgatgatgggcatgttcaatatgctgagcacagtattaggagtctcaatcctgaatcttggacaaaagaggtacaccaaaaccacatactggtgggatggactccaatcctctgatgatttcgctcttatagtgaatgcaccaaatcatgagggaatacaagcaggggtggataggttctataggacttgcaaactggttgggatcaacatgagcaaaaagaagtcttacataaaccggacaggaacatttgagttcacaagctttttctaccgctacggatttgtagccaacttcagtatggagttacccagctttggagtgtctggaatcaatgaatcagccgacatgagcattggagttacagtgataaagaacaatatgataaacaatgatcttggaccagcaacagctcagatggctcttcaactgttcatcaaagactatagatacacataccgatgccacagaggtgatacacaaattcaaacgaggagatcattcgagctgaagaagctgtgggagcagacccgttcaaaggcagggctgttggtatcagatggaggaccaaacctatacaacattcggaatctccacatcccagaggtctgcttgaagtgggaactgatggatgaagattatcagggcaggctgtgtaatcctctgaacccgtttgtcagtcataaggaaattgagtccgtaaacaacgctgtggtaatgccagcccatggtccagccaagagcatggaatatgatgctgttgcgactacacattcatggattcctaagaggaaccgttccattctcaataccagccaaaggggaatccttgaggatgagcagatgtaccagaagtgctgcagtctattcgagaaattcttccccagtagttcatacaggagaccagttggaatttccagcatggtggaggccatggtgtctagggcccgaattgatgcacgcattgatttcgaatctggaaggattaagaaagaagagtttgctgagatcatgaagatctgttccaccattgaagagctcagacggcaaaaatag
>H10N8_Avian_KP285595_A/duck/Jiangxi/6460/2013|2013.090
atggatgtcaatccgactctacttttcttaaaagtgccagcgcaaaatgctataagtactacattcccttacactggagatcctccatacagccatggaacaggaacaggatacaccatggacacagtcaacagaacacatcaatactcagagaaggggaagtggacaacaaacacagagactggagcaccccaactcaacccaattgatggaccattaccagaagacaacgagccaagcggatatgcacaaacggattgcgtgttggaagcaatggctttccttgaagaatcccacccagggatctttgaaaactcttgtcttgaaacgatggaagtcgttcagcaaacaagagtggacaaactaacccaaggtcgccagacttatgattggacactgaatagaaaccaaccagctgcaactgctttggccaacactatagaggtcttcagatcgaacggtctaacagccaatgagtcggggagattaatagatttcctcaaggatgtgatggagtcaatggataaagaagaaatggaaataacaacacatttccagagaaagagaagagtaagggacaacatgaccaagaagatgatcacacaaagaacaataggaaagaagaagcaaaggctgaacaaaaggagctacttaataagagcactgacattgaacacaatgaccaaagatgcagaaagaggcaaattgaaaaggcgggcaattgcaacacccgggatgcagattagaggattcgtgtactttgtcgaaacactagcgaggagcatctgtgagaaacttgagcaatctgggctccccgttggagggaatgaaaagaaggctaaactggcgaatgtcgtgagaaaaatgatgactaattcacaagatacagagctctcctttactattactggagacaacaccaaatggaatgagaatcaaaatcctcggatgtttttggcaatgataacatacatcacaagaaaccaacctgaatggtttagaaatgtcttgagcattgcccctataatgttctcaaacaaaatggcgagattagggaaaggatacatgtttgaaagtaagagcatgaagctaaggacacaaataccggcagaaatgcttgcaaacattgacttgaaatacttcaacgaatcaacgagaaagaaaatcgagaaaataagacctctgctaattgatggcacagcctcgttgagtcctggaatgatgatgggaatgttcaatatgctgagtacagtattaggggtctcaatcctgaatcttggacaaaagaggtacaccaaaaccacatactggtgggatggactccaatcctctgatgatttcgctctcatagtgaatgcaccgaatcatgaggggatacaagcaggggtggacaggttctataggacctgcaaactggttgggatcaacatgagcaaaaagaagtcttacataaaccggacaggaacatttgaattcacaagctttttctaccgctatggatttgtagcaaacttcagtatggagttacccagctttggagtgtctggaattaatgaatcggctgacatgagcattggagttacagtgataaagaacaatatgataaacaatgaccttggaccagcaacagctcaaatggctcttcagctattcatcaaggactataggtacacgtaccgatgccacaggggtgatacgcaaattcaaacgaggagatcattcgagctgaagaagctgtgggagcagacccgttcaaaggcagggctgttggtgtcagatggaggaccaaatctatacaacattcggaatctccacatcccagaggtctgcttgaagtgggaactaatggatgaagactaccagggaaggctgtgtaatcctctgaacccgtttgtcagtcataaggaaattgagtccgtaaacaatgctgtggtaatgccagcccatggcccagccaagagcatggaatatgatgctgttgcgactacacactcatggattcctaagaggaaccgttccattctcaataccagccaaaggggaattcttgaggatgagcagatgtaccagaagtgctgcagtctgttcgagaaattcttccccagtagttcgtacaggaggccagttggaatttccagcatggtggaggccatggtgtctagggcccgaattgatgcacgcattgatttcgaatctggaaggattaagaaagaagagtttgctgagatcatgaagatctgttccaccattgaagagctcagacggcaaaaatag
>H10N8_Avian_KP285651_A/duck/Jiangxi/6535/2013|2013.090
atggatgtcaatccgactctacttttcttaaaagtgccagcgcaaaatgctataagtactacattcccttacactggagatcctccatacagccatggaacaggaacaggatacaccatggacacagtcaacagaacacatcaatactcagagaaggggaagtggacaacaaacacagagactggagcaccccaactcaacccaattgatggaccattaccagaagacaacgagccaagcggatatgcacaaacggattgcgtgttggaagcaatggctttccttgaagaatcccacccagggatctttgaaaactcttgtcttgaaacgatggaagtcgttcagcaaacaagagtggacaaactaacccaaggtcgccagacttatgattggacactgaatagaaaccaaccagctgcaactgctttggccaacactatagaggtcttcagatcgaacggtctaacagccaatgagtcggggagattaatagatttcctcaaggatgtgatggagtcaatggataaagaagaaatggaaataacaacacatttccagagaaagagaagagtaagggacaacatgaccaagaagatgatcacacaaagaacaataggaaagaagaagcaaaggctgaacaaaaggagctacttaataagagcactgacattgaacacaatgaccaaagatgcagaaagaggcaaattgaaaaggcgggcaattgcaacacccgggatgcagattagaggattcgtgtactttgtcgaaacactagcgaggagcatctgtgagaaacttgagcaatctgggctccccgttggagggaatgaaaagaaggctaaactggcgaatgtcgtgagaaaaatgatgactaattcacaagatacagagctctcctttactattactggagacaacaccaaatggaatgagaatcaaaatcctcggatgtttttggcaatgataacatacatcacaagaaaccaacctgaatggtttagaaatgtcttgagcattgcccctataatgttctcaaacaaaatggcgagattagggaaaggatacatgtttgaaagtaagagcatgaagctaaggacacaaataccggcagaaatgcttgcaaacattgacttgaaatacttcaacgaatcaacgagaaagaaaatcgagaaaataagacctctgctaattgatggcacagcctcgttgagtcctggaatgatgatgggaatgttcaatatgctgagtacagtattaggggtctcaatcctgaatcttggacaaaagaggtacaccaaaaccacatactggtgggatggactccaatcctctgatgatttcgctctcatagtgaatgcaccgaatcatgaggggatacaagcaggggtggacaggttctataggacctgcaaactggttgggatcaacatgagcaaaaagaagtcttacataaaccggacaggaacatttgaattcacaagctttttctaccgctatggatttgtagcaaacttcagtatggagttacccagctttggagtgtctggaattaatgaatcggctgacatgagcattggagttacagtgataaagaacaatatgataaacaatgaccttggaccagcaacagctcaaatggctcttcagctattcatcaaggactataggtacacgtaccgatgccacaggggtgatacgcaaattcaaacgaggagatcattcgagctgaagaagctgtgggagcagacccgttcaaaggcagggctgttggtatcagatggaggaccaaatctatacaacattcggaatctccacatcccagaggtctgcttgaagtgggaactaatggatgaagactaccagggaaggctgtgtaatcctctgaacccgtttgtcagtcataaggaaattgagtccgtaaacaatgctgtggtaatgccagcccatggcccagccaagagcatggaatatgatgctgttgcgactacacactcatggattcctaagaggaaccgttccattctcaataccagccaaaggggaattcttgaggatgagcagatgtaccagaagtgctgcagtctgttcgagaaattcttccccagtagttcgtacaggaggccagttggaatttccagcatggtggaggccatggtgtctagggcccgaattgatgcacgcattgatttcgaatctggaaggattaagaaagaagagtttgctgagatcatgaagatctgttccaccattgaagagctcagacggcaaaaatag
>H6N8_Avian_KX867855_A/wild_bird/Jiangxi/P419/2016|2016.016
atggatgtcaatccgactttacttttcttaaaggtgccagcgcaaaatgctataagtactacattcccttacactggagatcctccatacagccatggaacaggaacaggatacaccatggacacagtcaacagaacacatcaatactcagagaaaggaaagtggacaacaaacacggaaaccggggcaccccaactcaacccaattgatggaccattaccagaggacaatgagccaagcggatatgcacaaacggattgcgtattggaagcaatggctttccttgaagaatcccacccagggatctttgaaaactcttgtctcgaaacgatggaaatcgttcagcaaacaagggtggacaaactaacccaaggtcgccagacttatgattggacactgaatagaaaccaaccagctgcgactgctttggccaatactatagaggtcttcagatcgaacggtctaacagccaatgagtcggggagactaatagatttcctcaaggatgtgatggaatcaatggataaagaagaaatggaaataacaacacatttccagagaaagagaagagtaagggacaacatgaccaagaagatggtcacacaaagaacaataggaaagaagaagcaaaggctgaacaagaggagctatttgataagagcactgacattgaacacgatgaccaaagatgcagaaagaggcaaattgaaaaggcgggcaattgcaacacccgggatgcagattagaggattcgtgtactttgttgaaacactagcgaggagcatctgtgagaaacttgagcaatctggactccccgttggagggaatgagaagaaggctaaattggcaaatgtcgtgagaaaaatgatgactaactcacaagatacagagctctcctttacaattactggagacaacaccaaatggaatgagaatcagaatcctcggatgtttttggcaatgataacatacatcacaagaaaccaaccagaatggtttagaaatgtcttgagcattgcccctataatgttctcaaataaaatggcgagattagggaaaggatacatgtttgaaagtaagagcatgaagctaaggacacaaataccggcagaaatgcttgcaagcattgatttgaaatacttcaacgaatcaacgagaaagaaaatcgggaaaataagacctctgctaattgatggcacagcctcattgagccctggaatgatgatgggcatgttcaatatgctgagcacagtattaggggtctcaatcctgaatcttggacaaaagaagtacaccaaaaccacatactggtgggatggactccaatcctctgatgatttcgctctcatagtgaatgcaccgaatcacgaggggatacaagcaggggtggataggttctataggacctgcaaattggttggaatcaacatgagcaaaaagaagtcttacataaaccggacaggaacatttgaattcacaagctttttctaccgctatggatttgtagcgaactttagtatggagttacccagctttggagtgtctggaatcaatgaatcggctgacatgagcattggagttacagtgataaagaacaatatgataaacaatgatcttggaccagcaacagctcaaatggctcttcagctattcatcaaggactataggtacacgtaccgatgccataggggtgatacacaaattcaaacaaggagatcattcgagctgaagaagctgtgggagcagacccgttcaaaggcagggctgttggtatcagatggaggaccaaacctatacaacattcggaatctccacatcccagaggtttgcttgaaatgggaactaatggatgaagactaccagggcaggctgtgtaatcctctgaacccgtttgtcagtcataaggaaattgagtccgtaaacaatgctgtggtaatgccagcccatggtccagccaagagcatggaatatgatgctgttgcgactacacactcatggattcctaaaaggaaccgttctattctcaataccagccaaaggggaattcttgaggatgagcagatgtaccagaagtgctgtagtctattcgagaaattcttccccagtagttcatacaggaggccagttggaatttccagcatggtggaggccatggtgtctagggcccgaattgatgcacgcattgatttcgaatctggaaggattaagaaagaagaatttgctgagatcgtgaagatctgttccaccattgaagagctcagacggcaaaaatag
>H3N8_Avian_LC367352_A/duck/Mongolia/405/2011|2011.655
atggatgtcaatccgactttacttttcttaaaagtgccggcgcaaaatgctataagtactacattcccttacactggagatcctccatacagccatggaacaggaacgggatacaccatggacacagtcaacagaacacatcaatactcagagaagggaaagtggacaacaaacacagagaccggagcaccccaactcaacccaattgatggaccattgcctgaggacaacgagccaagcggatatgcacaaacggattgcgtgttggaagcaatggctttccttgaagaatcccacccagggatctttgaaaactcttgtcttgaaacgatggaagtcgttcagcaaacaagagtggacaaactaacccaaggtcgccagacttatgactggacactgaatagaaaccaaccagctgcaactgctttggccaacactatagaggtcttcagatcgaacggtctgacagccaatgaatcggggagactaatagatttcctcaaggatgtgatggaatcaatggataaagaagaaatggaaataacaacacatttccagagaaagagaagagtaagagacaacatgaccaagaagatggtcacacaaagaacaatagggaagaagaagcagaggctgaacaagaggagctatttaataagagcactgacactgaacacaatgacaaaagatgcagaaagaggcaaattgaagaggcgggcaattgcaacacccgggatgcaaattagagggttcgtgtactttgtcgaaacactagcgaggagcatctgtgagaagctcgagcaatctggactccctgttggagggaatgagaagaaggctaaattggcaaatgttgtgagaaaaatgatgactaactcacaagatacagagctctcctttacaattactggagacaacaccaaatggaatgagaatcaaaatcctcggatgtttttggcaatgataacatacatcacaagaaaccaacctgaatggtttagaaatgtcttgagcattgcccctataatgttctcaaacaaaatggcgagattaggaaaaggatacatgtttgagagtaagagcatgaagctacggacacaaataccggcagagatgcttgctaacattgacttgaaatacttcaacgaatcaacgagaaagaaaatcgagaaaataagacctctgctgattgatggcacagcctcattgagtcctggaatgatgatgggcatgttcaatatgctgagcacagtattaggagtctcaatcctaaatcttggacaaaagaggtacaccaaaaccacatactggtgggatggactccaatcctctgatgatttcgctctcatagtgaatgcaccgaatcatgaggggatacaagcaggggtggataggttctataggacctgcaaactggttggaatcaacatgagcaaaaagaagtcttacataaaccggacaggaacattcgagttcacaagctttttctaccgctatggatttgtagccaacttcagtatggagttacccagctttggagtgtctgggatcaatgaatcggctgacatgagcattggagttacagtgataaagaacaatatgataaacaatgaccttggaccagcaacagctcagatggctcttcagctattcatcaaggactataggtacacgtaccgatgccacaggggtgatacacaaattcaaacgaggagatcattcgagctgaagaagctgtgggagcagacccgttcaaaggcagggctgttggtatcagatggagggccaaacctatacaacattcggaatctccacatcccagaggtctgcttgaagtgggaactgatggatgaagattaccagggcaggctgtgtaatcctctgaacccgtttgtcagtcataaggaaattgagtcagtaaacaatgctgtggtaatgccagcccatggcccagccaagagcatggaatatgatgctgttgcgactacacattcatggattcctaagaggaatcgttccattctcaataccagccaaaggggaattctcgaggatgagcagatgtaccagaagtgctgcagtctattcgagaagttcttccccagtagttcatacaggaggccagttggaatttccagcatggtggaggccatggtgtctagggcccgaattgatgcacgaattgatttcgaatctgggaggattaagaaagaagagtttgctgagatcatgaagatctgttccaccattgaagagctcagacggcaaaaatag
>H4N2_Avian_KU160961_A/duck/Hubei/S2213/2012|2012.419
atggatgtcaacccgactttacttttcttaaaagtgccagcgcaaaatgctataagtactacattcccttatactggagatcctccatacagccatggaacaggaacaggatacactatggacacagtcaacagaacacatcaatattcagaaaagggaaaatggaccacaaacacagagaccggagcaccccaactcaatccaattgatggaccattacctgaggacaacgagccaagtggatatgcacaaacagattgcgtgttggaagcaatggctttccttgaagaatcccacccagggatctttgaaaactcttgtcttgaaacgatggaagtcgttcagcaaacaagagtggacaaactaacccaaggtcgccagacttatgactggacactgaatagaaaccaaccagctgcaactgccttggccaacacaatagaggtcttcagatcgaacggtctgacagccaatgaatcggggagactaatagatttcctcaaggatgtgatggaatcaatggacaaggaagaaatggaaataacaacacacttccagagaaagagaagagtaagggataacatgaccaagaaaatggtcacacaaagaacgatagggaaaaagaagcagagactgaataagaggagctacttaataagagcactgacactgaacacaatgacaaaagacgcagaaagaggcaaattgaagaggcgggcaattgcaacacccgggatgcaaattagaggattcgtgtactttgtcgaaacattggcgaggagcatctgtgagaaacttgagcaatctggactccccgttggggggaatgagaagaaggctaaattggcaaatgtcgtgaggaaaatgatgaccaattcacaagatacagagctctcatttacaattactggagacaacaccaaatggaatgagaatcaaaatcctcggatgtttctggcaatgataacatacatcacaagaaaccaacctgaatggttcagaaatgtcttgagcattgcccctataatgttctcaaacaaaatggcgagattgggaaaagggtacatgtttgaaagtaagagcatgaagctgcggacacaaataccagcagaaatgctcgcgaacattgatttgaaatacttcaatgaatcaacgagaaagaaaatcgagaaaataagacccctgttgatagatggcacagcctcattgagtcctggaatgatgatgggcatgttcaatatgctgagtacagtattaggggtctcaatcttgaatcttgggcaaaagaagtacaccaaaaccacatactggtgggatggactccaatcctctgatgatttcgccctcatagtgaatgcaccaaatcatgaggggatacaagcaggagtggataggttctataggacctgcaaactggttggaatcaatatgagcaaaaagaagtcttacataaaccgaacaggaacatttgagttcacaagttttttctatcgctatggttttgtagctaacttcagtatggagctgcccagctttggagtgtctggaaccaatgaatcagctgacatgagcattggagttacagtgataaaaaacaacatgataaacaatgaccttggaccagcaacagctcagatggctcttcagctattcatcaaggactacaggtacacgtaccggtgccacaggggtgacacacaaattcaaacgaggagatcattcgagctgaagaagctgtgggaacagacccgttcaaaggcaggactgttggtgtcagatggaggaccaaacctgtacaacattcggaatctccacatcccagaagtctgcttgaagtgggaactgatggatgaagattaccagggcaggttgtgtaatcctctgaatccatttgtcagtcataaggaaattgagtccgtaaacaatgctgtggtgatgccagcccatggcccagccaagagcatggaatatgatgctgttgcaactacacactcatggatccctaagaggaaccgttccattctcaataccagccaaaggggaattcttgaagatgagcagatgtaccagaaatgctgcagtctattcgagaaattcttccccagtagttcatacaggaggccagttggaatttccagtatggtggaggccatggtatctagggcccgaattgatgcacgcattgatttcgaatctggaaggatcaagaaagaggagtttgctgagatcatgaagatctgttccaccattgaagagctcagacggcaaaaatag
>H3N2_Avian_LC028158_A/duck/Vietnam/LBM559/2013|2013.940
atggatgtcaatccgaccctacttttcttaaaagtgccagcgcagaatgctataagtactacattcccttacactggagatcctccatacagccatggaacagggacagggtacaccatggacacagtcaacagaacacatcaatactcagagaaagggaagtggacaacaaacacagagactggggcaccccaactcaacccaattgatggaccattaccagaagacaacgagccaagcggatatgcacaaacggattgcgtgttagaagcaatggctttccttgaagaatcccacccagggatctttgaaaactcttgtctcgaaacgatggaagtcgttcagcaaacaagagtggacaaactaacccaaggtcgccagacttatgattggacactgaatagaaaccaaccagctgcaactgctttggccaacactatagaagtcttcagatcgaacggtctaacagccaatgagtcggggagactaatagatttcctcaaggatgtgatggagtcaatggataaagaagaaatggaaataacaacacatttccagagaaagagaagagtaagggacaatatgaccaagaagatggtcacacaaagaacaataggaaagaagaagcaaaggctgaacaaaaggagctacttaataagagcactgacattgaacacaatgaccaaggatgcagaaagaggcaaattgaaaaggcgggcaattgcaacacccgggatgcagattagaggattcgtgtactttgtcgaaacactagcgaggagcatctgtgagaaacttgagcaatctgggctccccgttggagggaatgaaaagaaggccaaattggcgaatgtcgtgagaaaaatgatgactaattcacaagatacagagctttcctttacaattactggagacaacaccaaatggaatgaaaatcaaaatcctcggatgtttttggcaatgataacgtacatcacaagaaaccaacctgaatggtttagaaatgtcttgagcattgcccctataatgttctcaaacaaaatggcgagattagggaaagggtacatgtttgaaagtaagagcatgaagctaaggacacaaataccggcagaaatgcttgcaaacattgacttgaaatacttcaacgaatcaacgagaaagaaaatcgagaaaataagacctctgctaattgatggcacagcctcattgagtcctggaatgatgatgggaatgttcaatatgctgagtacagtattaggggtctcaatcctgaatcttggacaaaagaggtacaccaaaaccacatactggtgggatggactccaatcctctgatgatttcgctctcatagtgaatgcaccgaatcatgaggggatacaagcaggggtggataggttctatagaacctgcaaactggttgggatcaacatgagcaaaaagaagtcttacataaaccggacaggaacatttgaattcacaagctttttctaccgctatggatttgtagccaactttagtatggagttacccagctttggggtgtctggaatcaatgaatcggctgacatgagcattggagttacagtgataaagaacaatatgataaacaatgaccttggaccagcaacagctcaaatggctcttcagctattcatcaaggactataggtacacgtaccgatgccacaggggtgatacacaaattcaaacgaggagatcattcgagctgaagaagctgtgggagcaaacccgttcaaaggcagggctgttggtatcagatggaggaccaaacctatacaacattcggaatctccacatcccagaggtctgcttaaagtgggaactaatggatgaagactaccagggaagactgtgtaatcctctgaacccgtttgtcagtcacaaggaaattgagtccgtaaacaatgctgtggtaatgccagcccatggcccagccaagagcatggaatatgatgctgttgcgactacacactcatggattcctaagaggaaccgttccattctcaacaccagccaaaggggaattcttgaggatgagcagatgtaccagaagtgctgcagtctattcgagaaattcttccccagtagttcgtacaggaggccagttggaatttccagcatggtggaggccatggtgtctagggcccgaattgatgcacgcattgatttcgaatctggaaggattaagaaagaagagtttgctgagatcatgaagatctgttccaccattgaagagctcagacggcaaaaatag
>H3N2_Avian_LC053490_A/duck/Quang_Ninh/220/2014|2014.710
atggatgtcaatccgactttacttttcttaaaggtgccagcgcaaaatgctataagcactacattcccttacactggagatcctccatacagccatggaacaggaacaggatacaccatggacacagtcaacagaacacatcaatactcagagaagggaaagtggacaacaaacacagaaaccggagcgccccaactcaacccaattgatggaccattacctgaggacaacgagccaagcggatatgcacaaacagattgcgtgttggaagcaatggctttccttgaagagtcccaccctgggatctttgaaaactcttgtcttgaaacgatggaagtcgttcagcaaacaagagtggacaaactaacccaaggtcgccagacttatgactggacactgaatagaaaccaaccagctgcaactgctttggccaacactatagaggtcttcagatcgaacggtctgacagccaatgagtcggggagactaatagatttcctcaaggatgtgatggaatcaatggataaagaggaaatggaaataacaacacatttccagagaaagagaagagtaagagacaacatgaccaagaagatggtcacacaaagaacaatagggaagaagaagcagaggctgaacaagaggagttatttaataagagcactgacactgaacacaatgacaaaagatgcagaacgaggcaaattgaagaggcgggcaattgcaacacccgggatgcagattagaggattcgtgtactttgttgaaacactagcaaggagcatctgtgagaaactcgagcaatccggactccctgttggagggaatgaaaagaaggctaaattagcaaatgtcgtgaggaaaatgatgactaactcacaagacacagagctctcattcacaatcactggagacaacaccaaatggaatgagaatcaaaatcctcggatgtttttggcaatgataacatacatcacaagaaaccaacctgaatggtttagaaatgtcttgagcattgcccctataatgttctcaaataaaatggcgagattaggaaaaggatacatgtttgaaagtaagagcatgaagctacggacacaaataccagcagaaatgcttgcaaccattgacttgaaatatttcaacgaatcaacaagaaagaaaatcgagaaaataagacctctgctaactgatggcacggcctcattgagtcctggaatgatgatgggcatgttcaacatgctgagcacagtattaggagtctcaatcctgaatcttggacaaaagaggtacaccaaaaccacatactggtgggatggactccaatcctctgatgatttcgctcttatagtgaatgcaccaaatcatgagggaatacaagcaggggtggataggttctataggacttgcaaactggttggaatcaacatgagcaaaaagaagtcttacataaaccggacaggaacatttgagttcacaagctttttctaccgctacggatttgtagccaacttcagtatggagttacccagctttggagtgtctggaatcaatgaatcagccgacatgagcattggagttacagtgataaagaacaatatgataaacaatgatcttggaccagcaacagctcagatggctcttcaactgtttatcaaagactatagatacacataccgatgccacagaggcgatacacaaattcaaacgaggagatcatttgagctgaggaagctgtgggagcagacccgttcaaaggcagggctgttggtatcagatggaggaccaaacctatacaacattcggaatctccacattccagaggtctgcttgaagtgggaactgatggatgaagattaccagggcaggctgtgtaatcctctgaatccgtttgtcagtcataaggaaattgagtccgtaaacaacgctgtggtaatgccagcccatggtccagccaagagcatggaatatgatgctgttgcgactacacattcatggattcctaagaggaaccgttccattctcaataccagccaaaggggaatccttgaagatgagcagatgtatcagaagtgctgcagtctattcgagaaattcttccccagtagttcatacaggagaccagttggaatttccagcatggtggaggccatggtgtctagggcccgaattgatgcacgcattgatttcgaatctggaaggattaagaaagaagagtttgctgagatcatgaagatctgttccaccattgaagagctcagacggcaaaaatag
>H3N2_Avian_KM222546_A/chicken/Shanghai/LPM2/2013|2013.619
atggatgtcaatccgactttacttttcttaaaagtgccagcgcaaaatgctataagcactacattcccttacactggagatcctccatacagccatggaacaggaacgggatacaccatggacacagtcaacagaacacatcaatactcagagaagggaaagtggacaacaaacacagagaccggagcaccccaactcaacccaattgatggaccattaccggaggacaatgagccaagcggatatgcacaaacagattgcgtgttggaagcaatggctttccttgaagaatcccacccagggatctttgaaaactcttgtcttgaaacgatggaagtcgttcagcaaacaagagtggacaaactaacccaaggtcgccagacttatgactggacactgaatagaaaccaaccggctgcaactgctttggccaacactatagaggtcttcagatcgaacggtctgacagccaatgaatcagggagactaatagatttcctcaaggatgtgatggagtcaatggataaagaagaaatggaaataacaacacatttccagagaaagagaagagtaagagacaacatgaccaaaaagatggtcacacaaagaacaatagggaagaagaagcagaggctgaacaagaggagctatttaataagagcactgacactgaacacaatgacaaaagatgcagaacgaggcaaattgaagaggcgggcaattgcaacacccgggatgcagattagaggatttgtgtattttgtcgaaacactagcgaggagcatctgtgagaaactcgagcaatctggactccctgttggagggaatgagaagaaggctaaattggcaaatgtcgtgagaaaaatgatgactaactcacaagatacagagctctccttcacaatcacaggagacaacaccaaatggaatgagaatcaaaatcctcggatgtttttggcaatgataacatacatcacaagaaaccaacctgaatggtttaggaatgtcttgagcattgcccctataatgttctcaaacaaaatggcgagattaggaaaaggatacatgtttgaaagtaagagcatgaagctacggacacaaataccggcagaaatgcttgcaaacattgacttgaaatacttcaacgaatcaacgagaaagaaaatcgagaaaataagacctctgctgatcgatggcacagcctcattgagtcctggaatgatgatgggcatgttcaatatgctgagcacagtactaggagtctcaatcctgaatcttggacaaaagaggtacaccaaaaccacatactggtgggatggactccaatcctctgatgatttcgctctcatagtgaatgcaccgaatcatgaggggatacaagcaggagtggataggttctataggacttgcaaactggttgggatcaacatgagcaaaaagaagtcttacataaaccggacaggaacatttgagttcacaagctttttctaccgctacggatttgtagccaacttcagtatggagttacccagctttggagtatctgggatcaatgaatcagctgacatgagcattggagttacagtgataaaaaacaatatgataaacaatgatcttggaccagcaacagctcagatggctctccaactattcatcaaagactataggtacacataccgatgccacagaggtgatacacagattcaaacgaggagatcattcgagctgaagaagctgtgggagcaaacccgttcaaaggcagggctgttggtatcagacggagggccaaatctatacaacattcggaatctccacatcccagaggtctgcttgaagtgggaactgatggatgaagattaccagggcaggctgtgtaatcctctgaacccgtttgttagtcataaggaaattgaatccgtgaacaatgctgtggtaatgccagcccatggtccggccaagagcatggaatatgatgctgttgcgactacacattcatggattcccaagaggaaccgctccattctcaataccagccaaaggggaatccttgaggatgagcagatgtaccagaagtgctgcagtctattcgagaaattcttccccagtagttcatacaggaggccagttggaatttccagcatggtggaggccatggtgtctagggcccgaattgatgcacgcattgatttcgaatctggaaggatcaagaaagaggagtttgccgagatcatgaagatctgttccaccattgaagagctcagacggcaaaaatag
>H11N9_Avian_KU143514_A/wild_bird/Wuhan/CDHN173/2015|2015.038
atggatgtcaatccgactttacttttcttaaaagtgccagcgcaaaatgctataagtactacattcccttacactggagatcctccatacagccatggaacaggaacaggatacaccatggacacagtcaacagaacacatcaatactcagagaagggaaagtggacaacaaacacagagaccggggcaccccaactcaacccaattgatggaccactaccagaggataacgatccaagcggatatgcacaaacggattgcgtgttggaagcaatggccttccttgaagaatcccacccagggatctttgaaaactcttgtcttgaaacgatggaagtcgttcagcaaacaagagtggacaaactaacccaaggtcgccagacctatgactggacactgaacagaaaccaaccagctgcaactgctctggccaacactatagaggtgttcagatcgaacggtctgacagccaatgagtcggggagactaatagatttcctcaaggatgtgatggaatcaatggataaagaagagatggaaataacaacacatttccagagaaagagaagagtgagggacaacatgaccaagaagatggtcacacaaagaacaataggaaagaaaaagcagaggctgaataaaagaagttacttaataagagcgctgacattgaacacaatgaccaaagatgcagaaagaggtaaattgaagagacgggcaattgcaacgcccgggatgcagattagaggattcgtgtactttgtcgaaacactagcgaggagcatctgtgagaaactcgaacaatctgggctccctgttggagggaatgagaagaaagctaagttggcaaatgtcgtgaggaaaatgatgaccaactcacaagatacagagctttcctttacgattactggagacaacaccaaatggaatgagaatcaaaatcctcggatgtttttggcaatgataacatacatcacaagaaaccaacctgaatggtttagaaatgtcttgagcattgcccctataatgttctcaaacaaaatggcgagattaggaaaaggatacatgtttgaaagtaagagcatgaaactaaggacgcaaataccggcagagatgcttgcaaacattgatctgaaatatttcaacgaatcaacgagaaagaaaatcgagaaaataagacctctgctgattgatggcacagcctcattgagtcctggaatgatgatgggcatgttcaatatgctgagcacagtattaggggtctcaatcctgaatcttgggcaaaagaggtacaccaaaaccacatactggtgggatggacttcaatcctctgatgatttcgctctcatagtgaatgcaccgaatcatgaggggatacaagcaggagtggataggttctataggacctgcaaactggttgggatcaacatgagcaaaaagaagtcctacataaaccgaacaggaacatttgagttcacaagctttttctaccgctatggatttgtagccaacttcagtatggagttacccagctttggagtgtctgggatcaatgaatcggctgacatgagcattggagttacagtgataaagaacaatatgataaacaatgaccttggaccagcaacagctcaaatggctcttcagctattcatcaaagactataggtacacgtaccgatgccacaggggtgatacacaaattcaaacaaggaggtcattcgagctgaagaagctgtgggagcagacccattcaaaggcagggctgttggtatcagatggaggaccaaacctatacaacattcgaaatctccacatcccagaggtttgcttaaagtgggaactgatggatgaagactaccaaggcaggctgtgtaaccctctgaatccgtttgtcagtcataaggaaattgagtccgtaaacaatgctgtggtaatgccagcccatggcccagccaagagcatggaatatgatgctgttgcaactacacactcatggattcctaagaggaaccgttccattctcaataccagccaaaggggaatccttgaagatgagcaaatgtaccagaagtgctgtagtctatttgagaaattcttccccagtagttcatacaggaggccagttggaatttccagcatggtggaggccatggtgtctagggcccgaattgatgcacgcattgatttcgaatctggaaggattaagaaagaagagtttgctgagatcatgaagatctgttccaccattgaagagctcagacggcaaaaatag
>H11N9_Avian_KU143513_A/wild_bird/Wuhan/CDHN22/2015|2015.038
atggatgtcaatccgactttacttttcttaaaagtgccagcgcaaaatgctataagtactacattcccttacactggagatcctccatacagccatggaacaggaacaggatacaccatggacacagtcaacagaacacatcaatactcagagaagggaaagtggacaacaaacacagagaccggggcaccccaactcaacccaattgatggaccactaccagaggataacgatccaagcggatatgcacaaacggattgcgtgttggaagcaatggccttccttgaagaatcccacccagggatctttgaaaactcttgtcttgaaacgatggaagtcgttcagcaaacaagagtggacaaactaacccaaggtcgccagacctatgactggacactgaacagaaaccaaccagctgcaactgctctggccaacactatagaggtgttcagatcgaacggtctgacagccaatgagtcggggagactaatagatttcctcaaggatgtgatggaatcaatggataaagaagagatggaaataacaacacatttccagagaaagagaagagtgagggacaacatgaccaagaagatggtcacacaaagaacaataggaaagaaaaagcagaggctgaataaaagaagttacttaataagagcgctgacattgaacacaatgaccaaagatgcagaaagaggtaaattgaagagacgggcaattgcaacgcccgggatgcagattagaggattcgtgtactttgtcgaaacactagcgaggagcatctgtgagaaactcgaacaatctgggctccctgttggagggaatgagaagaaagctaagttggcaaatgtcgtgaggaaaatgatgaccaactcacaagatacagagctttcctttacgattactggagacaacaccaaatggaatgagaatcaaaatcctcggatgtttttggcaatgataacatacatcacaagaaaccaacctgaatggtttagaaatgtcttgagcattgcccctataatgttctcaaacaaaatggcgagattaggaaaaggatacatgtttgaaagtaagagcatgaaactaaggacgcaaataccggcagagatgcttgcaaacattgatctgaaatatttcaacgaatcaacgagaaagaaaatcgagaaaataagacctctgctgattgatggcacagcctcattgagtcctggaatgatgatgggcatgttcaatatgctgagcacagtattaggggtctcaatcctgaatcttgggcaaaagaggtacaccaaaaccacatactggtgggatggacttcaatcctctgatgatttcgctctcatagtgaatgcaccgaatcatgaggggatacaagcaggagtggataggttctataggacctgcaaactggttgggatcaacatgagcaaaaagaagtcctacataaaccgaacaggaacatttgagttcacaagctttttctaccgctatggatttgtagccaacttcagtatggagttacccagctttggagtgtctgggatcaatgaatcggctgacatgagcattggagttacagtgataaagaacaatatgataaacaatgaccttggaccagcaacagctcaaatggctcttcagctattcatcaaagactataggtacacgtaccgatgccacaggggtgatacacaaattcaaacaaggaggtcattcgagctgaagaagctgtgggagcagacccattcaaaggcagggctgttggtatcagatggaggaccaaacctatacaacattcgaaatctccacatcccagaggtttgcttaaagtgggaactgatggatgaagactaccaaggcaggctgtgtaaccctctgaatccgtttgtcagtcataaggaaattgagtccgtaaacaatgctgtggtaatgccagcccatggcccagccaagagcatggaatatgatgctgttgcaactacacactcatggattcctaagaggaaccgttccattctcaataccagccaaaggggaatccttgaagatgagcaaatgtaccagaagtgctgtagtctatttgagaaattcttccccagtagttcatacaggaggccagttggaatttccagcatggtggaggccatggtgtctagggcccgaattgatgcacgcattgatttcgaatctggaaggattaagaaagaagagtttgctgagatcatgaagatctgttccaccattgaagagctcagacggcaaaaatag
>H1N1_Avian_KU143509_A/wild_bird/Wuhan/WHHN16/2014|2014.953
atggatgtcaatccgactttacttttcttaaaagtgccagcgcaaaatgctataagtactacattcccttacactggagatcctccatacagccatggaacaggaacaggatacaccatggacacagtcaacagaacacatcaatactcagagaagggaaagtggacaacaaacacagagactggggcaccccaactcaacccaattgatggaccattaccagaggacaatgagccaagcggatatgcacaaacagattgcgtgttggaagcaatggctttccttgaagaatcccacccagggatctttgaaaactcttgtcttgaaacgatggaggtcgttcagcaaacaagagtggacaaactaacccaaggtcgccagacttatgattggacactaaatcgaaaccaaccagctgcaactgctttggccaacactatagaggtcttcagatcgaacggtctaacagccaatgagtcggggagactaatagatttcctcaaggatgtgatggaatcaatggataaagaagaaatggaaataacaacacatttccagagaaagagaagagtaagggacaacatgaccaagaagatggtcacacaaagaacgataggaaagaagaagcagaggctgaacaagaggagctacttaataagggcactgacattgaacacaatgaccaaagatgcagaaagaggcaaattgaagaggcgggcaattgcaacacccgggatgcagattagaggattcgtgtactttgtcgaaacactagcaaggagcatctgtgagaaactcgagcagtctggactccctgttggaggaaatgagaagaaggccaaattggcaaatgtcgtgagaaaaatgatgactaactcacaagatacagagctctcctttacaattactggagacaacaccaaatggaatgagaatcaaaatcctcggatgtttttggcaatgataacatacatcacaagaaaccaacccgaatggtttagaaatgtcttgagcattgcccctataatgttctcaaacaaaatggcgagattaggaaaagggtacatgtttgagagtaagagcatgaagctaaggacacaaataccggcagaaatgcttgcaaacattgacttgaaatacttcaatgaatcaacgaaaaagaaaatcgagaaaattagacctctgctaattgacggcacagcctcgttgagtcctggaatgatgatgggcatgttcaatatgctgagcacagtattgggggtctcaatcctgaatcttggacaaaaaaggtacaccaaaaccacatactggtgggatggactccaatcctctgatgatttcgctctcatagtgaatgcaccgaatcatgaggggatacaagcaggggtggataggttctataggacctgcaaactggttgggatcaacatgagcaaaaagaagtcttatataaaccggacaggaacattcgagttcacaagctttttctaccgctatgggtttgtagccaacttcagtatggagttacccagctttggagtgtctggaatcaatgaatcggctgacatgagcattggagttacagtgataaagaacaatatgataaacaatgaccttggacctgcaacagctcaaatggctcttcagctattcatcaaggactatagatacacgtaccggtgccacagaggtgatacacaaattcaaacgaggaggtcattcgagctgaagaagctgtgggagcagacccgttcaaaggcagggctgttggtatcagatggaggaccaaatctatacaacattcggaatctccacatcccagaggtctgcttgaagtgggaactaatggatgaaggctaccagggcaggctgtgtaatcctctgaatccgtttgtcagtcataaggaaattgagtccgtaaacaatgctgtggtaatgccagcccatggcccagccaagagcatggaatatgatgctgttgcgactacacactcatggattcctaagaggaaccgttccattctcaataccagccagaggggaatcctcgaggatgagcagatgtaccagaagtgctgcagtctattcgaaaaattcttccccagtagttcatacaggaggccagttggaatttccagcatggtggaggccatggtgtccagggcccgaattgatgcacgcattgatttcgaatctggaaggattaagaaagaagagtttgctgagatcatgaagatctgttccaccattgaagagctcagacggcaaaagtag
>H5N2_Avian_KY765296_A/ostrich/South_Africa/325863/2015|2015.496
atggatgtcaatccgactttacttttcttaaaagtgccagcgcaaaatgctataagtactacgttcccttacactggagatcccccatacagccatggaacaggaacgggatacaccatggacacggtcaacagaacacatcaatactcggagaggggaaagtggacaacaaacacagagaccggagcaccccaactcaatccaattgatggaccattgcctgaggacaacgagccaagtggatacgcacaaacagattgcgtgttggaagcaatggctttccttgaggaatcccacccagggatctttgaaaattcttgtcttgaaacgatggaaaccgttcagcaaacaagagtggacaaactgacccaaggtcgccagacttatgactggacactgaacagaaaccaaccagctgcaactgctttggccaatactatagaggtattcaggtcgaacggtctgacagccaatgaatcggggagactaatagatttcctcaaggatgtgatggaatcaatggataaggaggaaatggaaataacaacacatttccagagaaaaagaagagtaagggacaacatgaccaaaaagatggtcacacaaagaacaataggtaagaagaagcagaggctgaacaagaggagctacttaataagagcactgacactgaatacaatgacaaaagatgcagaaaggggcaaactgaagaggcgggcgattgcaacacccgggatgcagattagagggttcgtgtactttgtagaaacactagcgaggagcatatgtgagaaacttgagcaatctggactccctgttggagggaatgagaagaaggctaaattggcaaatgttgtgagaaaaatgatgaccaactcacaagatacagagctctcttttacaatcacaggagacaacaccaagtggaatgagaatcaaaaccctcggatgttcttggcaatgataacatacatcacaagaaatcaacctgaatggtttagaaatgtcttgagcattgcccctataatgttctcaaacaaaatggcgagattgggaaaaggatacatgtttgaaagtaagagcatgaagctacgaacacaaataccggcagaaatgcttgcaaacattgacttgaaatatttcaacgaatcaacaagaaagaaaatcgagaaaataagacctttgctgattgatggcacagcctcattgagtcctggaatgatgatgggcatgttcaatatgctgagcacagtattaggagtctcaatcctgaatcttggacaaaagaggtacaccaaaactacatactggtgggatggactccaatcctctgatgatttcgctctcatagtgaatgcaccgaatcatgaggggatacaagcaggggtggataggttctataggacctgcaagctggttgggatcaacatgagcaaaaagaagtcttacataaaccggacaggaacatttgaattcacgagctttttctaccgctatggatttgtagccaacttcagtatggaattacccagtttcggagtgtctggaatcaatgaatcggctgatatgagcattggggttacagtgataaagaacaatatgataaacaatgaccttggaccagcaacagctcagatggctcttcagctattcatcaaggactataggtacacataccgatgccacaggggcgatacacaaattcaaacgaggagatcattcgaactgaagaaactgtgggagcagacccgttcaaaggcagggctgttggtatcagacggaggaccgaacctatacaacattcggaatctccacatcccagaggtctgtctaaaatgggaactaatggacgaagattaccagggcaggctgtgtaatcctctgaacccatttgtcagtcataaggaaattgagtccgtaaacaatgctgtggtgatgccagcccatggcccaaccaagagcatggaatatgatgctgttgcaactacacactcatggatccctaagaggaatcgttccattctcaataccagccaaaggggaattcttgaggatgagcagatgtaccagaagtgctgcaatctattcgaaaaattcttccccagtagttcatacaggaggccagttggaatttccagcatggtggaggccatggtgtctagggcccgaattgatgcacgcattgatttcgagtctggaaggattaagaaagaagagtttgctgagatcatgaagatctgttccaccattgaagagctcagacggcaaaaatag
>H10N2_Avian_LC121282_A/duck/Mongolia/141/2015|2015.660
atggatgtcaatccgactttacttttcttaaaagtgccagcgcaaaatgctataagtactacattcccttacactggagatcctccatacagccatggaacaggaacaggatacaccatggacacagtcaacagaacacatcaatactcagagaagggaaagtggacaacaaacacagaaaccggagcaccccaactcaacccaattgatgggccattaccagaggacaacgagccaagcggatatgcacaaacggattgcgtgttggaagcaatggctttccttgaagaatcccacccagggatctttgaaaactcttgtcttgagacgatgaaagtcgttcagcaaacaagagtggacaaactaacccaaggtcgccagacttatgactggacactgaacagaaaccaaccagctgcaactgctctggccaacactatagaggtgttcagatcgaatggtctgacagccaatgagtcggggagactaatagatttcctcaaggatgtaatggaatcaatggatagagaagagatggaaataacaacacattttcagagaaagagaagagtgagagacaacatgaccaagaagatggtcacccaaagaacaataggaaagaagaagcagaggctgaataagaggagttacttaataagagcactgacattgaacacaatgaccaaagatgcagaaagaggcaaattgaagagacgggcaattgcaacaccagggatgcagattagaggattcgtgtactttgttgaaacactggcgaggagcatttgtgagaaactcgagcaatctggactccctgtgggagggaatgagaagaaggctaaattggcaaatgtcgtgagaaaaatgatgactaactcacaagatacagagctctcctttacaattactggagacaacaccaaatggaatgagaatcagaaccctcggatgtttttggcaatgataacatacatcacaagaaaccaacctgaatggtttagaaatgtcttgagcatcgcccctataatgttctcaaacaaaatggcgagattagggaaaggatacatgtttgaaagtaagagcatgaagctaaggacacaaataccggcagagatgcttgcaaacattgacttgaaatatttcaatgaatcaacgaggaagaaaatcgagaaaataagacctctgctgattgatggcacagcctcattgagccctggaatgatgatgggcatgttcaatatgctgagcacagtattgggggtctcgatcctgaatcttgggcaaaagaggtacaccaaaaccacatactggtgggatggactccaatcctctgatgatttcgctcttatagtgaatgcaccgaatcatgaggggatacaagcaggagtggataggttctataggacctgcaaactggttggaatcaacatgagcaaaaagaagtcttacataaatcggacaggaacatttgagtttacaagttttttctaccgctatggatttgtagctaacttcagtatggaattacccagctttggagtatctggaatcaatgaatcggctgacatgagcattggagttacagtgataaagaacaacatgataaacaatgaccttggaccagcaacagctcaaatggccctccagctattcatcaaggactataggtacacataccgatgccacaggggtgatacacaaattcaaacgaggagatcattcgagctgaagaagctgtgggagcaaacccgctcaaaggcgggactgttggtatcagatggaggaccaaacctatacaacattcggaatctccacatcccagaggtctgcttgaagtgggaactgatggatgaagactaccaaggcaggctgtgtaatcctctgaatccatttgtcagtcataaggaaattgagtccgtaaacaatgctgtggtaatgccagcccatggcccagccaagagcatggaatatgatgctgttgcgactacacactcctggattcctaagaggaaccgttccattctcaataccagccaaaggggagttcttgaggatgagcaaatgtaccagaagtgttgtagtctattcgagaaattcttccccagcagttcatacaggaggccagttggaatttccagcatggtggaggccatggtgtctagggcccgaactgatgcacgcattgatttcgaatctggaaggattaagaaagaagagtttgctgagatcatgaagatctgttccaccattgaagagctcagacggcaaaaatag
>H10N2_Avian_LC108118_A/duck/Mongolia/66/2015|2015.660
atggatgtcaatccgactttacttttcttaaaagtgccagcgcaaaatgctataagtactacattcccttacactggagatcctccatacagccatggaacaggaacaggatacaccatggacacagtcaacagaacacatcaatactcagagaagggaaagtggacaacaaacacagaaaccggagcaccccaactcaacccaattgatgggccattaccagaggacaacgagccaagcggatatgcacaaacggattgcgtgttggaagcaatggctttccttgaagaatcccacccagggatctttgaaaactcttgtcttgagacgatggaagtcgttcagcaaacaagagtggacaaactaacccaaggtcgccagacttatgactggacactgaacagaaaccaaccagctgcaactgctctggccaacactatagaggtgttcagatcgaatggtctgacagccaatgagtcggggagactaatagatttcctcaaggatgtaatggaatcaatggatagagaagagatggaaataacaacacattttcagagaaagagaagagtgagagacaacatgaccaagaagatggtcacccaaagaacaataggaaagaagaagcagaggctgaataagaggagttacttaataagagcactgacattgaacacaatgaccaaagatgcagaaagaggcaaattgaagagacgggcaattgcaacaccagggatgcagattagaggattcgtgtactttgttgaaacactggcgaggagcatttgtgagaaactcgagcaatctggactccctgtgggagggaatgagaagaaggctaaattggcaaatgtcgtgagaaaaatgatgactaactcacaagatacagagctctcctttacaattactggagacaacaccaaatggaatgagaatcagaaccctcggatgtttttggcaatgataacatacatcacaagaaaccaacctgaatggtttagaaatgtcttgagcatcgcccctataatgttctcaaacaaaatggcgagattagggaaaggatacatgtttgaaagtaagagcatgaagctaaggacacaaataccggcagagatgcttgcaaacattgacttgaaatatttcaatgaatcaacgaggaagaaaatcgagaaaataagacctctgctgattgatggcacagcctcattgagccctggaatgatgatgggcatgttcaatatgctgagcacagtattgggggtctcgatcctgaatcttgggcaaaagaggtacaccaaaaccacatactggtgggatggactccaatcctctgatgatttcgctcttatagtgaatgcaccgaatcatgaggggatacaagcaggagtggataggttctataggacctgcaaactggttggaatcaacatgagcaaaaagaagtcttacataaatcggacaggaacatttgagtttacaagttttttctaccgctatggatttgtagctaacttcagtatggaattacccagctttggagtatctggaatcaatgaatcggctgacatgagcattggagttacagtgataaagaacaacatgataaacaatgaccttggaccagcaacagctcaaatggccctccagctattcatcaaggactataggtacacataccgatgccacaggggtgatacacaaattcaaacgaggagatcattcgagctgaagaagctgtgggagcaaacccgctcaaaggcgggactgttggtatcagatggaggaccaaacctatacaacattcggaatctccacatcccagaggtctgcttgaagtgggaactgatggatgaagactaccaaggcaggctgtgtaatcctctgaatccatttgtcagtcataaggaaattgagtccgtaaacaatgctgtggtaatgccagcccatggcccagccaagagcatggaatatgatgctgttgcgactacacactcctggattcctaagaggaaccgttccattctcaataccagccaaaggggagttcttgaggatgagcaaatgtaccagaagtgttgtagtctattcgagaaattcttccccagcagttcatacaggaggccagttggaatttccagcatggtggaggccatggtgtctagggcccgaattgatgcacgcattgatttcgaatctggaaggattaagaaagaagagtttgctgagatcatgaagatctgttccaccattgaagagctcagacggcaaaaatag
>H9N2_Avian_KY415836_A/chicken/Hubei/ZYSJF15/2016|2016.063
atggatgtcaatccgactttacttttcttgaaagtgccagcgcaaaatgccataagtacaacgttcccttatactggagaccctccatacagccatggaacaggaacaggatacaccatggacacagtcaacagaacacataaatactcagaaaatggaaagtggacaacgaacacagagactggagcaccccaactaaatccgattgatggaccattgcctgaggacaacgagccaagtgggtatgcacaaacggattgcgtattggaagcaatggctttccttgaagaatctcacccagggatctttgaaaactcatgtctcgagactatggaaattgttcagcaaacaagagtggataagctgacccaaggccgccagacctacgactggacgttgaatagaaatcagccggctgctactgctttggccaatactatagaggtattcagatcgaatggtctaaccgccaatgaatcaggaaggttgatcgatttcctcaaggatgtaatggattcaatggataaggaagaaatggaggttacaacacatttccagaggaagaggagagtgagggacaatatgaccaagaaaatggtaacacagagaacaatagggaagaaaaaacaaaggctgaacaaaaggagctacttaataagagcgctgacattgaacacaatgacaaaggatgctgaaagaggcaagttgaaaaggagggcaatcgcaacccctgggatgcaaatcagaggattcgtgtattttgtagaagcactagcgaggagcatctgtgagaaacttgagcaatctggcctccctgtcggagggaatgagaaaaaggctaaattggcaaatgttgtgagaaagatgatgactaattcacaagatacagagctctccttcacaatcactggagacaacaccaaatggaatgagaatcaaaatccccggatgtttctagcaatgataacatacatcacaagaaaccagccagagtggtttagaaatgtcttaagcattgctcctatcatgttctcaaacaaaatggcgagattaggaaaaggatacatgttcgaaagtaagagtatgaggttacggacacaagtaccagcggaaatgctcgcaaatattgacctgaaatatttcaacaaatcaacaagagagaaaatcgaaaaaataagacctctactgatagatggcacagcctcattgagtcctggaatgatgatgggcatgttcaacatgctgagtacagtcttgggagtttcaattctgaatctcgggcagaagaagtacaccaaaaccacatattggtgggatggactccaatcctcagatgacttcgccctcatagtgaatgcaccgaatcatgagggaatacaggcaggagtggataggttctatagaacctgcaaactagttgggataaatatgagcaagaagaaatcctacataaatcggacaggaacattcgaattcacaagctttttctaccgctatggatttgtagctaacttcagtatggagttgcccagttttggagtgtccgggataaatgagtcagctgacatgagcattggtgttacagtaataaagaacaatatgataaacaacgatcttggaccagcaacagctcagatggctcttcagctatttatcaaagactacagatacacataccgatgtcacaggggtgacacgcaaattcaaacgaggagagcattcgagctgaagaagctgtgggagcagacccgttcgaaggcaggactattggtttcagatggagggccaaacctgtacaatatccggaacctccacattccagaggtctgcttgaaatgggaattgatggatgaagactaccagggcagactgtgtaatcctatgaatccgtttgtcagtcataaggaaattgattcagtcaatagtgctgtggtgatgccggctcatggcccagcaaaaagcatggagtatgatgccgttgcaactacacattcatggattcctaagaggaatcgctccattctcaataccagccaaagggggattcttgaggatgaacagatgtaccagaagtgctgtaacctattcgaaaagttcttccccagcagttcataccggaggccagttggaatttccagcatggtggaggccatggtttctagggcccgaattgatgcacgaattgacttcgaatctggaaggattaggaaggaagagtttgctgagatcatgaagatctgttccaccattgaagagctcagacggcaaaattag
>H6N2_Avian_KY415830_A/duck/Hubei/ZYSYG7/2015|2015.888
atggatgtcaatccgactttacttttcttaaaagtgccagcgcaaaatgccataagtaccacattcccttatactggagatcctccatacagccatggaacaggaacagggtacaccatggacacagtcaacagaacacatcaatactcagaaaaggggaaatggacaacaaacacagagaccggagcaccccaactcaacccaattgatggaccactacctgaggacaacgaaccaagcggatatgcacaaacagattgcgtgttggaagcaatggctttccttgaagagtcccacccagggatctttgaaaactcttgtcttgaaacgatggaagtcgttcaacaaacaagagtggacaaactgactcaaggtcgccagacttatgactggacactgaatagaaaccaaccagctgcaactgccctggccaacaccatagaggtcttcagatcgaatggtctgacagcaaatgaatcggggagactaatagatttcctcaaggatgtgatggactcaatggacaaagaagaaatggaaataacaacacatttccagagaaagagaagagtaagggacaacatgaccaagaaaatggtcacacaaagaacaatagggaagaagaaacaaaggctaaataaaaggagctacttaataagagcactgacactgaatacaatgacaaaagacgcagaaagaggcaaattgaagagacgggcaattgcaacaccagggatgcagatcagaggatttgtgtactttgtcgaaacactggcaaggagcatctgtgaaaagcttgagcaatctggactccccgttggagggaatgaaaagaaggctaaattggcaaatgtcgtgagaaaaatgatgactaactcacaagatacagagctctccttcacaattactggagataacaccaaatggaatgagaatcaaaatcctcgaatgtttctggcaatgataacatacatcacaagaaaccaacctgaatggtttagaaatgtcttgagcattgcccctataatgttctcgaacaaaatggcgagattaggaaaaggatacatgtttgaaagtaagagcatgaaactacggacacaaatacctgcagaaatgcttgcaaacattgacttaaaatacttcaatgagtcaacaagaaagaaaatcgagaaaataagacctctactaatagatggcaccgcctcattgagtcctggaatgatgatgggcatgttcaatatgctgagtacagtattaggagtctcaatcctgaatcttgggcaaaagaggtacaccaaaaccacatactggtgggatggactccaatcctctgatgatttcgccctcatagtgaacgcaccgaatcatgagggaatacaagcaggagtggataggttctataggacctgcaaactggttgggatcaacatgagcaaaaagaagtcttacataaaccggacaggaacatttgaattcacaagctttttctatcgctatggatttgtggctaacttcagtatggagctgcccagctttggagtgtctggaatcaatgaatcagctgacatgagcattggagttacagtgataaagaacaacatgataaacaatgaccttggaccagcaacagctcaaatggcccttcaactattcatcaaggactacaggtacacgtaccgatgtcacaggggtgacacacaaattcaaacgaggagatcattcgagctgaagaagctgtgggagcagacccgttcaaaggtaggactgttggtgtcagatggaggaccaaatctatacaacattcggaatctccacatcccagaggtctgcctgaagtgggagctgatggacgaagattaccagggcaggttgtgtaatcctctgaacccatttgtcagtcacaaagaaattgagtccgtaaacaatgctgtggtaatgccagcccatggcccagccaagagcatggaatatgatgctgttgcgactacacactcatggattcctaaaaggaatcgttccattctcaataccagccaaaggggaattcttgaggatgagcagatgtaccagaaatgctgcagtctattcgagaaattcttccccagtagttcatacaggagaccagttggaatttccagcatggtggaggccatggtgtctagggcccgaatcgatgcacgcattgatttcgaatctggaaggattaagaaggaagagtttgctgagatcatgaagatctgttccaccattgaagagctcagacggcaaaaatag
>H3N8_Avian_MG042187_A/duck/Bangladesh/30828/2016|2016.737
atggatgtcaatccgactttacttttcttaaaagtgccagcgcaaaatgccataagtactacattcccttacactggagatcctccatacagccatggaacgggaacaggatataccatggacacagtcaacagaacacatcaatactcggagaagggaaagtggacaacaaacacagagactggagcaccccaactcaacccaattgatgggccattaccagaggacaacgagccaagcggatatgcacaaacagattgcgtgttggaagcaatggctttccttgaagaatcccacccagggatctttgaaaactcttgtcttgaaacgatggaagtcgttcaacaaacaagagtggacaaactaacccaaggtcgccagacttatgactggacactgaacagaaatcaaccagctgcaactgctttggccaacactatagaggtgttcagatcgaatggtctgacagccaatgagtcagggagactaatagatttcctcaaggatgtgatggagtcaatggataaagaagaaatggaaataacaacacatttccagagaaagaggagagtgagggacaacatgaccaagaagatggtcacacaaagaacaataggaaagaagaagcagaggctgaataagaggagttacttaataagagcactgacattaaacacaatgaccaaagatgcagaaagaggcaaattgaagagacgggcaattgcaacacccgggatgcagattagaggattcgtgtactttgttgaaacactagcgaggagcatctgtgagaaactcgagcaatctggactccctgttggaggaaatgagaagaaggctaaattagcaaatgtcgtgagaaaaatgatgactaactcacaagatacagaactctcctttacaatcactggagacaacaccaaatggaatgagaatcaaaaccctcggatgtttttggcaatgataacatacataacaagaaaccaacctgaatggtttagaaatgtcttgagcattgcccctataatgttctcaaacaaaatggcgagattaggaaaaggatacatgtttgaaagtaagagcatgaagctaagggcacaaataccggcagagatgcttgcgaacattgatttgaaatatttcaacgaatcaacgagaaagaaaatcgagaaaataagacctctgctgattgatggcacagcctcattgagtcctggaatgatgatgggcatgttcaatatgctgagcacagtattaggagtctcaattctgaatcttgggcaaaagaggtacaccaaaaccacatactggtgggatggactccaatcctctgatgatttcgctcttatagtgaatgcaccgaatcatgaggggatacaagcaggggtggataggttctataggacctgcaaactggttggaatcaacatgagcaaaaagaagtcttacataaaccgaacaggaacatttgagttcacaagttttttctaccgctatggatttgtagccaacttcagtatggaattacccagctttggagtgtctggaatcaatgaatcagctgacatgagcattggagttacagtgataaagaacaacatgataaacaatgaccttgggccagcaacagcccaaatggctctccagctattcatcaaggactacaggtacacgtaccgatgccacaggggtgatacacaaatccaaacgaggagatcattcgagctgaagaagctgtgggagcaaacccgctcaaaagcaggactgttggtatcagatggagggccaaacctatacaacattcggaatctccacatcccagaggtttgcttgaagtgggaactgatggatgaagactaccaaggcaggctatgtaatcctctgaatccatttgttagtcataaggaaattgagtctgtaaacaatgctgtggtaatgcctgcacacggcccagccaagagcatggaatatgatgctgttgcgactacacactcatggattcctaagaggaaccgttccattctcaataccagccaaaggggaattcttgaggatgagcaaatgtatcagaagtgctgtagtctatttgagaaattcttccccagcagttcatacaggaggccagttgggatttccagcatggtggaggccatggtatctagggcccgaattgatgcacgcattgatttcgaatctggaaggattaagaaagaggagtttgctgagatcatgaagatctgttccaccattgaagagctcagacggcaaaaatag
>H7N9_Avian_MF630443_A/duck/Guangxi/SDY129/2014|2014.808
atggatgtcaatccgactctacttttcttaaaagtgccagcgcaaaatgctataagtactacattcccttacactggagatcctccatacagccatggaacaggaacagggtacaccatggacacggtcaacagaacacatcaatactcagagaaggggaagtggacaacaaacacagagactggagcaccccaactcaacccaattgatggaccattaccagaagacaacgagccaagcggatatgcacaaacagattgcgtgttggaagcaatggctttccttgaagaatcccacccagggatctttgaaaactcttgtcttgaaacgatggaagtcgttcagcaaacaagagtggacaaactaacccaaggtcgccagacttatgattggacactgaatagaaaccaaccagctgcaactgctttggccaacactatagaggtcttcagatcgaacggtctaacagccaatgagtcggggagattaatagatttcctcaaggatgtgatggagtcaatggataaagaagaaatggaaataacaacacatttccagagaaagagaagagtgagggacaacatgaccaagaagatggtcacacaaagaacaataggaaagaagaagcaaaggctgaacaaaaggagctacttaataagagcactgacattgaacacaatgaccaaagatgcagaaagaggcaaattgaaaaggcgggcaattgcaacacccgggatgcagattagaggattcgtgtactttgtcgaaacactagcgaggagcatctgtgagaaacttgagcaatctgggctccccgttggagggaatgaaaagaaggctaaactggcgaatgtcgtgagaaaaatgatgactaactcacaagatacagagctctcctttacaattactggagacaacaccaaatggaatgagaatcaaaatcctcggatgtttttggcaatgataacatacatcacaagaaaccaacctgaatggtttagaaatgtcttgagcattgcccctataatgttctcaaacaaaatggcgagattagggaaagggtacatgtttgaaagtaaaagcatgaagctaaggacacaaataccggcagaaatgcttgcaaacattgacttgaaatacttcaacgaatcaacgagaaagaaaatcgagaaaataagacctctgctaattgatggcacagcctcattgagtcctgggatgatgatgggaatgttcaatatgctgagtacagtattgggggtctcaatcctgaatcttggacaaaagaggtacaccaaaaccacatactggtgggatggacttcaatcctctgatgatttcgctctcatagtgaatgcaccgaatcatgaggggatacaagcaggggtggataggttctataggacctgcaaactggttgggatcaacatgagcaaaaagaagtcttacataaatcgaacaggaacatttgaattcacaagctttttctaccgctatggatttgtagccaactttagtatggagttacccagctttggagtgtctggaatcaatgaatcggctgacatgagcattggagttacagtgataaaaaacaatatgataaacaatgaccttggaccagcaacagctcaaatggctcttcagctattcatcaaggactataggtacacgtaccgatgccacaggggtgatacgcaaattcaaacgaggagatcatttgagctgaagaaactgtgggagcagacccgttcaaaggcagggctgttggtatcagatggaggaccaaacctatacaacattcggaatctccacatcccagaggtctgcttgaagtgggaactaatggatgaagactaccagggaaggctatgtaatcctctgaacccgtttgtcagtcataaggaaattgaatccgtaaacaatgctgtggtaatgccagcccatggcccagccaagagcatggaatatgatgctgttgcgactacacactcatggattcctaagaggaaccgttccattctcaataccagccaaaggggaattcttgaggatgagcagatgtaccagaagtgctgcagtctattcgagaaatttttccccagtagttcgtacaggaggccagttggaatttccagcatggtggaggccatggtgtctagggcccgaattgacgcacgcattgatttcgaatctggaaggattaagaaagaagagtttgctgagatcatgaagatctgttccaccattgaagagctcagacggcaaaaatag
>H7N9_Avian_MF630435_A/duck/Fujian/S4170/2014|2014.841
atggatgtcaatccgactttacttttcttaaaagtgccagcgcaaaatgctataagcactacattcccttacactggagatcctccgtacagccatggaacaggaacaggatacaccatggacacagtcaacagaacacatcaatactcagagaagggaaagtggacaacaaacacagagaccggagcaccccaactcaacccaattgatggaccattaccggaggacaatgagccaagcggatatgcacaaacagattgcgtgttggaagcaatggctttccttgaagaatcccacccagggatctttgaaagctcttgtcttgaaacgatggaagtcgttcagcaaacaagagtggacaaactaacccaaggtcgccagacttatgactggacactgaatagaaaccaaccggctgcaactgctttggccaacaccatagaagttttcagatcgaatggtctgacagccaatgaatcggggagactaatagatttcctcaaggatgtgatggagtcaatggataaagaagaaatggaaataacaacacatttccagagaaagagaagggtgagagacaacatgaccaagaagatggtcacacaaagaacaatagggaagaagaagcagaggctaaacaagaggagctatttgataagagcactgacactgaacacaatgacaaaagatgcagaacgaggcaaattgaagaggcgggcaattgcaacacccgggatgcaaattagaggattcgtgtattttgtcgaaacactagcgaggagcatctgtgagaaactcgagcaatctggactccctgttggagggaatgagaagaaggctaaattggcaaatgtcgtgagaaaaatgatgactaactcacaagatacagagctttccttcacaatcacaggagacaacaccaaatggaatgagaatcaaaatcctcggatgtttttggcaatgataacatacatcacaaggaaccaacctgaatggtttaggaatgtcttgagcattgcccctataatgttctcaaacaaaatggcaagattagggaaaggatacatgtttgaaagtaagagcatgaagctacggacgcaaataccagcagaaatgcttgcaaacattgacttgaaatacttcaacgaatccacgagaaagaaaatcgaaaaaataagacctctgctgatcgatggcacagcctcattgagccctggaatgatgatgggcatgttcaatatgctgagcacagtactaggagtctcaatcctgaatcttggacaaaagaggtacaccaaaaccacatactggtgggatggactccaatcctctgatgatttcgctctcatagtgaacgcaccgaatcatgaggggatacaagcaggagtggataggttctataggacttgcaaactggttgggatcaacatgagcaaaaagaagtcttacataaaccggacagggacatttgagttcacaagctttttctatcgccacggatttgtagccaacttcagtatggagctacccagctttggagtatctgggatcaatgaatcggctgacatgagcattggagtcacagtgataaaaaacaatatgataaacaatgatcttggaccagcaacagctcagatggctctccaactattcatcaaagactataggtacacataccgatgccacaggggtgatacacaaattcaaacgaggagatcattcgagctgaagaagctatgggagcagacccgttcaaaggcagggctgttggtatcagatggagggccaaatctatacaacattcggaatctccacatcccagaggtctgcttgaaatgggaactgatggatgaagattaccagggcaggctgtgtaatcctctgaacccgtttgttagtcataaggaaattgagtccgtaaacaatgctgtggtaatgccagcccatggtccggccaagagcatggaatatgatgctgttgctactacacattcatggattcctaagaggaaccgttccattctcaataccagccaaaggggaatccttgaggatgagcagatgtaccagaagtgctgcagtctattcgagaaattcttccccagtagttcatacaggaggccagttggaatttccagcatggtggaggccatggtgtctagggcccgaattgatgcacgcattgatttcgaatctggaaggatcaagaaagaggagtttgctgagatcatgaagatctgttccaccattgaagagctcagacggcaaaaatag
>H11N9_Avian_KF260510_A/duck/Jiangxi/22537/2012|2012.500
atggatgtcaatccgactctacttttcttaaaagtgccagcgcaaaatgctataagtactacattcccttacactggagatcctccatacagccatggaacaggaacagggtacaccatggacacagtcaacagaacacatcaatactcagagaaggggaagtggacaacaaacacagagactggagcaccccaactcaacccaattgatgggccattaccagaagacaacgagccaagcggatatgcacaaacggattgcgtgttggaagcaatggctttccttgaagaatcccacccagggatctttgaaaactcttgtcttgaaacgatggaagtcgttcagcaaacaagagtggacaaactaacccaaggtcgccagacttatgattggacactgaatagaaaccaaccagctgcaactgctttggccaacactatagaggtcttcagatcgaacggtctaacagccaatgagtcggggagattaatagatttcctcaaggatgtgatggagtcaatggataaagaagaaatggaaataacaacacatttccagagaaagagaagagtaagggacaacatgaccaagaagatggtcacacaaagaacaataggaaagaagaagcaaaggctgaacaaaaggagctacttaataagagcactgacattgaacacaatgaccaaagatgcagaaagaggcaaattgaaaagacgggcaattgcaacacccgggatgcagattagaggattcgtgtactttgtcgaaacactagcgaggagcatctgtgagaaacttgagcaatctgggctccccgttggagggaatgaaaagaaggctaaattggcgaatgtcgtgagaaaaatgatgactaactcacaagatacagagctctcctttacaattactggagacaacaccaaatggaatgagaatcaaaatcctcggatgtttttggcaatgataacatacatcacaagaaaccaacctgaatggtttagaaatgtcttgagcattgcccctataatgttctcaaacaaaatggcgagattagggaaagggtacatgtttgaaagtaagagcatgaagctaaggacacaaataccggcagaaatgcttgcaaacattgacttgaaatacttcaacgagtcaacgagaaagaaaatcgagaaaataagacctctgctaattgatggcacagcctcattgagtcctggaatgatgatgggaatgttcaatatgctgagtacagtattgggggtctcaatcctgaatcttggacaaaagaggtacaccaaaaccacatactggtgggatggactccaatcctctgatgatttcgctctcatagtgaatgcaccgaatcacgaggggatacaagcaggggtggataggttctataggacctgcaaactggttgggatcaacatgagcaaaaagaagtcttacataaaccggacaggaacatttgaattcacaagctttttctaccgctatgggtttgtagccaactttagtatggagttacccagctttggagtgtctggaatcaatgaatcggctgacatgagcattggagttacagtgataaagaacaatatgataaacaatgaccttggaccagcaacagctcaaatggctcttcagctattcatcaaggactatagatacacataccgatgccacaggggtgatacgcaaattcaaacgaggagatcattcgagctgaagaagctgtgggagcagacccgttcaaaggcagggctgttggtatcagatggaggaccaaacctatacaacattcggaatctccacatcccagaggtctgcttgaagtgggaactaatggatgaagactaccagggaaggctgtgtaatcctctgaacccgtttgtcagtcataaggaaattgagtccgtaaacaatgctgtggtaatgccagcccatggcccagccaagagcatggaatatgatgctgttgcgaccacacactcatggattcctaagaggaaccgttccattctcaataccagccaaaggggaattcttgaggatgagcagatgtaccagaagtgctgcagtctattcgagaaattcttccccagtagttcgtacaggaggccagtcggaatttccagcatggtggaggccatggtgtctagggcccgaattgatgcacgcattgatttcgaatctggaaggattaagaaagaagagtttgctgagatcatgaagatctgttccaccattgaagagctcagacggcaaaaatag
>H4N2_Avian_KU161017_A/duck/Jiangxi/S21055/2012|2012.425
atggatgtcaatccgactttacttttcttaaaagtgccagcgcaaaatgctataagtactacattcccttacactggagatcctccatacagccatggaacaggaacagggtacaccatggacacagtcaacagaacacatcaatactcagagaaggggaagtggacaacaaacacagagactggagcaccccaactcaacccaattgatggaccattaccagaagacaacgagccaagcggatatgcacaaacggattgcgtgttggaagcaatggctttccttgaagaatcccacccagggatctttgaaaactcttgtcttgaaacgatggaagtcgttcagcaaacaagagtggacaaactaacccaaggtcgccagacttatgattggacactgaatagaaatcaaccagctgcaactgctttggccaacactatagaggtcttcagatcgaacggtctaacagccaatgagtcggggagattaatagatttcctcaaggatgtgatggagtcaatggataaagaagaaatggaaataacaacacatttccagagaaagagaagagtaagggacaacatgaccaagaagatggtcacacaaagaacaataggaaagaagaagcaaaggctgaacaaaaggagctacttaataagagcactgacattgaacacaatgaccaaagatgcagaaagaggcaaattgaaaaggcgggcaattgcaacacccgggatgcagattagaggattcgtgtactttgttgaaacactagcgaggagcatctgtgagaaacttgagcaatctgggctccccgttggagggaatgaaaagaaggctaaattggcgaatgtcgtgagaaaaatgatgactaactcacaagatacagagctctcctttactattactggagacaacaccaaatggaatgagaatcaaaatcctcggatgtttttggcaatgataacatacatcacaagaaaccaacctgaatggtttagaaatgtcttgagcattgcccctataatgttttcaaacaaaatggcgagattagggaaaggatacatgtttgaaagtaagagcatgaagctaaggacacaaataccggcagaaatgcttgcaaacattgacttgaaatacttcaacgaatcaacgagaaagaaaatcgagaaaataagacctctgctaattgatggcacagcctcattgagtcctggaatgatgatgggaatgttcaatatgctgagtacagtattaggggtctcaatcctgaatcttggacaaaagaggtacaccaaaaccacatactggtgggatggactccaatcctctgatgatttcgctctcatagtgaatgcaccgaatcatgaggggatacaagcaggggtggataggttctataggacctgcaaactggttgggatcaacatgagcaaaaagaagtcttacataaaccggacaggaacatttgaattcacaagctttttctaccgctatggatttgtagcaaacttcagtatggagttacccagctttggagtgtctggaatcaatgaatcggctgacatgagcattggagttacagtgataaagaacaatatgataaacaatgaccttggaccagcaacagctcaaatggctcttcagctattcatcaaggactataggtacacgtaccgatgccacaggggtgatacgcaaattcaaacgaggagatcattcgagctgaagaagctgtgggagcagacccgttcaaaggcagggctgttggtatcagatggaggaccaaatctatacaacattcggaatctccacatcccagaggtctgcttgaagtgggaactaatggatgaagactaccagggaaggctgtgtaatcctctgaacccgtttgtcagtcataaggaaattgagtccgtaaacaatgctgtggtaatgccagcccatggcccagccaagagcatggaatatgatgctgttgcgactacacactcatggattcctaagaggaaccgttccattctcaataccagccaaaggggaattcttgaggatgagcagatgtaccagaagtgctgcagtctattcgagaaattcttccccagtagttcgtacaggaggccagttggaatttccagcatggtggaggccatggtgtctagggcccgaattgatgcacgcattgatttcgaatctggaaggattaagaaagaagagtttgctgagatcatgaagatctgttccaccattgaagagctcagacggcaaaaatag
>H7N7_Avian_KM593184_A/chicken/Jiangxi/C25/2014|2014.123
atggatgtcaatccgactttacttttcttaaaagtgccagcgcaaaatgctataagcactacattcccttacactggagatcctccatacagccatggaacaggaacaggatacaccatggacacagtcaacagaacacatcaatactcagagaagggaaagtggacaacaaacacagagaccggagcaccccaactcaacccaattgatggaccattaccggaggacaatgagccaagcggatatgcacaaacagattgcgtgttggaagcaatggctttccttgaagaatcccatccagggatctttgaaaactcttgtcttgaaacgatggaagtcgttcagcaaacaagagtggacaaactaacccaaggtcgccagacttatgactggacactgaatagaaaccaaccggctgcaactgctttggccaacactatagaagtcttcagatcgaatggtctgacagccaatgaatcggggagactaatagatttcctcaaggatgtgatggagtcaatggataaagaagaaatggaaataacaacacatttccagagaaagagaagagtaagagacaacatgaccaagaagatggtcacacaaagaacaatagggaagaagaagcagaggctaaacaagaggagctatttaataagagcactgacactgaacacaatgacaaaagatgcagaacgaggcaaattgaagaggcgggcaattgcaacacccgggatgcagattagaggattcgtgtattttgtcgaaacactagcgaggagcatctgtgagaaactcgagcaatctggactccctgttggagggaatgagaagaaggctaaattggcaaatgtcgtgagaaaaatgatgactaactcacaagatacagagctttccttcacaatcacaggagacaacaccaaatggaatgagaatcaaaatcctcggatgtttttggcaatgataacatacatcacaaggaaccaacctgaatggtttaggaatgtcttgagcattgcccctataatgttctcaaacaaaatggcaagattagggaaaggatacatgtttgaaagtaagagcatgaagctacggacacaaataccggcagaaatgcttgcaaacattgacttgaaatacttcaacgaatccacgagaaagaaaatcgagaaaataagacctctgctgatcgatggcacagcctcattgagtcctggaatgatgatgggcatgttcaatatgctgagcacagtactaggagtctcaattctgaatcttggacaaaagaggtacaccaaaaccacatactggtgggatggactccaatcctctgatgatttcgctctcatagtgaatgcaccgaatcatgaggggatacaagcaggagtggataggttttataggacttgcaaactggttgggatcaacatgagcaaaaagaagtcttacataaaccggacagggacatttgagttcacaagctttttctatcgctacggatttgtagccaacttcagtatggagctacccagctttggagtatctgggatcaatgaatcggctgacatgagcattggagtcacagtgataaaaaacaatatgataaacaatgatcttggaccagcaacagctcagatggctctccaactattcatcaaagactataggtacacataccgatgccacaggggtgatacacaaattcaaacgaggagatcattcgagctgaagaagctgtgggagcagacccgttcaaaggcagggctgttagtatcagatggagggccaaatctatacaacattcggaatctccacatcccagaggtctgcttgaagtgggaactgatggatgaagattaccagggcaggctgtgtaatcctctgaacccgtttgttagtcataaggaaattgagtccgtaaacaatgctgtggtaatgccagcccatggtccggccaagagcatagaatatgatgctgttgcgactacacattcatggatccctaagaggaaccgttccattctcaataccagccaaaggggaatccttgaggatgagcagatgtaccagaagtgctgcagtctattcgagaaatttttccccagtagttcatacaggaggccagttggaatttccagcatggtggaggccatggtgtctagggcccgaattgatgcacgcattgatttcgaatctggaaggatcaagaaagaagagtttgctgagatcatgaagatctgttccaccattgaagagctcagacggcaaaaatag
>H5N8_Avian_LC053458_A/duck/Quang_Ninh/19c511/2013|2013.271
atggatgtcaatccgactttacttttcttaaaagtgccagcacaaaatgctataagtactacattcccttacactggagatcctccatacagccatggaacaggaacagggtacaccatggacacagtcaacagaacacatcaatactcagagaagggaaagtggacaacaaacacagagactggagcaccccaactcaacccaattgatggaccattaccagaagacaacgagccaagcggatatgcacaaacagattgcgtgttggaagcaatggctttccttgaagaatcccacccagggatctttgaaaattcttgtcttgaaacgatggaagtcgttcagcaaacaagagtggacaaactaacacaaggtcgccagacttatgattggacactgaatagaaaccaaccagctgcaactgcattggccaacactatagaggtcttcagatcgaacggtctaacagccaatgagtcgggaagattaatagatttcctcaaggatgtgatggagtcaatggataaagaagaaatggaaataacaacacatttccagagaaagagaagagtaagggacaacatgaccaaaaaaatggtcacacaaagaacaataggaaagaagaagcaaaggctgaacaaaaggagctacttaataagagcactaacattgaacacaatgaccaaagatgcagaaagaggcaaattgaaaaggcgggcaattgcaacacctgggatgcagattaggggattcgtgtactttgtcgaaacactagcgaggagcatctgtgagaaacttgagcaatctgggctccccgttggagggaatgaaaagaaggctaaattggcgaatgtcgtgaggaaaatgatgactaactcacaagatacagagctctcctttacaattactggagacaacaccaaatggaatgagaatcaaaatcctcggatgtttttggcaatgataacatacatcacaagaaaccaacctgaatggtttagaaatgtcttgagcattgcccctataatgttctcaaacaaaatggcgagattagggaaaggatacatgtttgaaagtaagagcatgaagctaaggacacaaataccggcagaaatgcttgcaaacattgacttgaagtacttcaacgaatcaacgagaaagaaaatcgagaaaataagacctctgctaattgatggcacagcctcgttgagtcctggaatgatgatgggcatgttcaatatgctgagtacagtattaggggtctcaatcctgaatcttggacaaaagaggtacaccaaaaccacatactggtgggatggactccaatcctctgatgatttcgctctcatagtgaatgcaccgaatcatgaggggatacaagcaggggtggataggttctataggacttgcaaactggttgggatcaacatgagcaaaaagaagtcctacataaaccggacaggaacatttgagttcacaagctttttctaccgctatggatttgtagccaactttagtatggagttgcccagctttggagtgtctggaatcaatgaatcggctgacatgagcattggagttacagtgataaagaacaatatgataaacaatgaccttggaccagcaacagctcaaatggctcttcagctattcatcaaggactataggtacacgtaccgatgccacaggggtgatacgcaaattcaaacgaggagatcattcgagctgaagaagctgtgggagcagacccgttcaaaggcagggctgttggtatcagatggaggaccaaacctatacaacattcggaatctccacatcccagaggtctgcttgaagtgggaactaatggatgaagactaccagggcaggctgtgtaatcctctgaacccgtttgtcagtcataaggaaattgagtccgtaaacaacgctgtggtaatgccagcccatggcccagccaagagcatggaatatgatgctgttgcgactacacactcatggattcctaagaggaaccgttccattctcaataccagccaaaggggaattcttgaggatgagcagatgtaccagaagtgctgcagtctattcgagaaattcttccccagtagttcatacaggaggccagttggaatttccagcatggtggaggccatggtgtctagggcccgaattgatgcacgcattgatttcgaatctggaaggattaagaaagaagagtttgctgagatcatgaagatctgttccaccattgaagagctcagacggcaaaaatag
>H10N7_Avian_LC121378_A/duck/Mongolia/499/2015|2015.663
atggatgtcaatccgactttacttttcttaaaagtgccagcgcaaaatgccataagtaccacattcccttatactggagatcctccatacagccatggaacaggaacagggtacaccatggacacagtcaacagaacacatcaatactcagaaaaggggaaatggacaacaaacacagagaccggagcaccccaactcaacccaattgatggaccactacctgatgacaacgaaccaagcggatatgcacaaacagattgcgtgttggaagcaatggctttccttgaagagtcccacccagggatctttgaaaactcttgtcttgaaacgatggaagtcgttcagcaaacaagagtggacaaactaactcaaggtcgccagacttatgactggacactgaatagaaaccaaccggctgcaactgccctggccaacactatagaagtcttcagatcgaacggtctgacagccaacgaatcggggagactaatagatttcctcaaggatgtgatggactcaatggacaaagaagaagtggaaataacaacacatttccagagaaagagaagagtaagggacaacatgaccaagaaaatggtcacacaaagaacaatagggaagaagaaacaaaggctaaataagaggagctacttaataagagcactgacactgaatacaatgacaaaagacgcagaaagaggcaaattgaagagacgggcaattgcaacaccagggatgcagattagaggatttgtgtactttgtcgaaacactggcaaggagcatctgtgaaaaacttgagcaatctggactccccgttggagggaatgagaagaaggctaaattggcaaatgtcgtgagaaaaatgatgactaactcacaagatacagagctctccttcacaattactggagataacaccaaatggaatgagaatcaaaatcctaggatgtttctggcaatgataacatacatcacaagaaaccaacctgaatggtttagaaatgtcttgagcattgcccctataatgttctcgaacaaaatggcgagattgggaaaaggatacatgtttgaaagtaagagcatgaagctacggacacaaatacctgcagaaatgctggcaaacattgacttaaaatacttcaatgagtcaacaagaaagaaaatcgagaaaataagacctttactaatagatggcaccgcctcattgagtcctggaatgatgatgggcatgttcaatatgctgagtacagtattaggagtctcaatcctgaatcttgggcaaaagaggtacaccaaaaccacatactggtgggatggactccaatcctctgatgatttcgccctcatagtgaatgcaccgaatcatgagggaatacaagcaggagtggataggttctacaggacctgcaaactggttgggatcaacatgagcaaaaagaagtcttatataaaccggacaggaacatttgagttcacaagctttttctatcgctatggatttgtggctaacttcagtatggagctgcccagctttggagtgtctgggatcaatgaatcagctgacatgagtattggagttacagtgataaagaacaacatgataaacaatgaccttggaccagcaacagctcaaatggcccttcaactattcatcaaagactacaggtacacgtaccgatgtcacaggggtgacacacaaattcaaacgaggagatcattcgagctgaagaagctgtgggagcagacccgttcaaaggcaggactgttggtgtcagatggaggaccaaatctatacaacattcggaatctccatatcccagaggtctgcctgaagtgggagctgatggacgaagattaccagggcaggttgtgtaatcctctgaacccatttgtcagtcataaagaaattgagtccgtaaacaatgctgtggtaatgccagcccatggcccagccaagagcatggaatatgatgctgtcgcgactacacactcatggattcctaaaaggaatcgttccattctcaataccagccaaaggggaattcttgaggatgagcagatgtaccagaaatgctgcagtctattcgagaaattcttccccagtagttcatacaggagaccagttggaatttccagcatggtggaggccatggtgtctagggcccgaatcgatgcacgcattgatttcgaatctggaaggattaagaaggaagagtttgctgagatcatgaagatctgttccaccattgaagagctcagacggcaaaaatag
>H10N7_Avian_LC121418_A/duck/Mongolia/626/2015|2015.663
atggatgtcaatccgactttacttttcttaaaagtgccagcgcaaaatgccataagtaccacattcccttatactggagatcctccatacagccatggaacaggaacagggtacaccatggacacagtcaacagaacacatcaatactcagaaaaggggaaatggacaacaaacacagagaccggagcaccccaactcaacccaattgatggaccactacctgatgacaacgaaccaagcggatatgcacaaacagattgcgtgttggaagcaatggctttccttgaagagtcccacccagggatctttgaaaactcttgtcttgaaacgatggaagtcgttcagcaaacaagagtggacaaactaactcaaggtcgccagacttatgactggacactgaatagaaaccaaccggctgcaactgccctggccaacactatagaagtcttcagatcgaacggtctgacagccaacgaatcggggagactaatagatttcctcaaggatgtgatggactcaatggacaaagaagaagtggaaataacaacacatttccagagaaagagaagagtaagggacaacatgaccaagaaaatggtcacacaaagaacaatagggaagaagaaacaaaggctaaataagaggagctacttaataagagcactgacactgaatacaatgacaaaagacgcagaaagaggcaaattgaagagacgggcaattgcaacaccagggatgcagattagaggatttgtgtactttgtcgaaacactggcaaggagcatctgtgaaaaacttgagcaatctggactccccgttggagggaatgagaagaaggctaaattggcaaatgtcgtgagaaaaatgatgactaactcacaagatacagagctctccttcacaattactggagataacaccaaatggaatgagaatcaaaatcctaggatgtttctggcaatgataacatacatcacaagaaaccaacctgaatggtttagaaatgtcttgagcattgcccctataatgttctcgaacaaaatggcgagattgggaaaaggatacatgtttgaaagtaagagcatgaagctacggacacaaatacctgcagaaatgctggcaaacattgacttaaaatacttcaatgagtcaacaagaaagaaaatcgagaaaataagacctttactaatagatggcaccgcctcattgagtcctggaatgatgatgggcatgttcaatatgctgagtacagtattaggagtctcaatcctgaatcttgggcaaaagaggtacaccaaaaccacatactggtgggatggactccaatcctctgatgatttcgccctcatagtgaatgcaccgaatcatgagggaatacaagcaggagtggataggttctacaggacctgcaaactggttgggatcaacatgagcaaaaagaagtcttatataaaccggacaggaacatttgagttcacaagctttttctatcgctatggatttgtggctaacttcagtatggagctgcccagctttggagtgtctgggatcaatgaatcagctgacatgagtattggagttacagtgataaagaacaacatgataaacaatgaccttggaccagcaacagctcaaatggcccttcaactattcatcaaagactacaggtacacgtaccgatgtcacaggggtgacacacaaattcaaacgaggagatcattcgagctgaagaagctgtgggagcagacccgttcaaaggcaggactgttggtgtcagatggaggaccaaatctatacaacattcggaatctccatatcccagaggtctgcctgaagtgggagctgatggacgaagattaccagggcaggttgtgtaatcctctgaacccatttgtcagtcataaagaaattgagtccgtaaacaatgctgtggtaatgccagcccatggcccagccaagagcatggaatatgatgctgtcgcgactacacactcatggattcctaaaaggaatcgttccattctcaataccagccaaaggggaattcttgaggatgagcagatgtaccagaaatgctgcagtctattcgagaaattcttccccagtagttcatacaggagaccagttggaatttccagcatggtggaggccatggtgtctagggcccgaatcgatgcacgcattgatttcgaatctggaaggattaagaaggaagagtttgctgagatcatgaagatctgttccaccattgaagagctcagacggcaaaaatag
>H6N6_Avian_KY415857_A/duck/Ganzhou/GZ148/2016|2016.071
atggatgtcaatccgactctacttttcttgaaagtgccagcgcaaaatgctataagtaccacattcccttatactggagaccctccatacagccatggaacaggaacaggatacaccatggacacggtcaacagaacacatcaatattcggaaaggggaagatggacaacaaacacagagactggagcaccccaactcaacccgattgatggaccattacctgaggacaacgaacctagtggatacgcacagacggactgcgtgttggaagcaatggctttccttgaagaatcccacccagggatctttgaaaactcatgtcttgaaacaatggaagttgttcagcagacaagagtggacaaactaacccaaggccgccagacctatgactggacactgaatagaaatcagccggctgcaactgctttagccaacaccatagaggtcttcagatcgaacggtctaacagccaatgaatcaggaagactaatagactttctcaaggatgtgatggagtcaatgaataaagaagaaatggaaataacgacacatttccaaagaaagagaagagtaagggacaacatgaccaagaaaatggtcacacacagaacaataggaaagaagaagcagaggctgaacaggaggagctacttgataagagcattgacactgaacacaatgacaaaagatgcagaaagaggcaaattgaaaaggcgggcaattgcaacacccggaatgcaaatcagaggtttcgtgtattttgtcgaaacactagcaaggagcatctgtgagaaacttgagcaatctggactaccggttggagggaacgagaaaaaggctaaattggcaaatgtcgtgagaaagatgatgactaactcgcaagatactgaactctcctttacaattactggggacaacaccaaatggaatgagaatcagaatcctcgagtttttttaacaatgataacatacatcactagaaaccaacctgaatggttcagaaacgtcttgagcattgctccaataatgttctcaaacaagatggcgagattagggaagggatacatgttcgaaagcaagagcatgaagttaaggacacaagtaccagcagaaatgcttgcaaacattgacttgaaatacttcaatgaatcaacgagaaagaaaatcgagaaaataagacctctactaatagaaggcacggcctcactgagtcctggaatgatgatgggcatgttcaacatgctgagtactgtcttaggagtttcaatcctgaatcttggacaaaagaggtacaccaaaaccacgtactggtgggatggactccaatcctcagatgacttcgctctcatagtgaatgcaccaaatcatgaggggatacaagctggcgtagatagattctacaggacatgcaaactagttggaatcaatatgagcaaaaagaagtcttacataaatagaacaggaacatttgaattcacaagtttcttctaccgctatgggtttgtggccaacttcagtatggaactgcccagctttggagtgtctgggattaacgaatcagctgacatgagcattggagtcacagtaataaagaacaacatgataaataatgatctaggaccagcaacagctcagatggctcttcagctattcatcaaggactaccgatacacataccgatgccacagaggcgacacgcaaatccaaacgagaagatcatttgagttgaagaaactatgggaacagacccgttcaaaggcaggattgttggtctcagatggaggaccaaatctatataatatccgaaatctacacatcccagaagtctgtttgaagtgggagttaatggatgaagattatcagggtagactgtgcaaccctctgaatccatttgtcagccacaaagagattgagtcagtaaacaatgctgtagtaatgccggcccatggtccagccaaaagcatggaatatgacgctgttgcaaccacacactcatggattcctaagaggaatcgttccattctcaataccagccaaagaggaattcttgaggatgaacagatgtaccagaaatgttgcaatctatttgagaaattcttccctagtagctcatacaggagaccagttggaatttccagcatggtggaggccatggtatctagggcccgaattgatgcacgaattgacttcgagtctggcaggattaagaaggaagagtttgctgagatcatgaagatctgttccaccattgaagagctcagacggcaaaaatag
>H5N2_Avian_KT327401_A/thrush/Taiwan/A234/2015|2015.044
atggatgtcaatccgactttacttttcttaaaagtgccagcgcaaaatgctataagcactacattcccttacactggagatcctccatatagccatggaacagggacaggatacaccatggacacagtcaacagaacacatcaatactcagaaaggggaaagtggacaacaaacacagaaaccggagcgcctcaactcaacccaattgatggaccattacctgaggacaacgagccaagcggatacgcacaaacagattgcgtattggaagcaatggctttccttgaagaatcccacccagggatctttgaaaactcttgtcttgaaacgatggaagtcgttcagcaaacaagagtggacaaactaacccaaggtcgccagacttatgactggacactaaatagaaatcaaccagctgcaactgctttggccaatactatagaggtcttcagatcgaacggtatgacagccaatgagtcagggagattaatagatttcctcaaggatgtgatggaatcaatggataaagaagaaatggaaataacaacacatttccagagaaagagaagagtgagagacaacatgaccaagaagatggtcacacaaagaacaatagggaagaagaagcagaggctgaacaagaggagttatttaataagagcactgacactgaacacaatgacaaaagatgcagaacggggcaaattgaagaggcgagcaattgcaacacctgggatgcagattagaggattcgtgtactttgttgaaacactagcgaggagcatttgtgagaaactcgaacaatctggactccctgttggagggaatgaaaagaaggctaaattagcaaatgtagtgagaaagatgatgactaactcacaagacacagagctctctttcacaatcactggagacaacaccaaatggaatgagaatcagaatcctcggatgtttttggcaatgataacatacatcacaagaaaccaacctgaatggtttagaaatgtcttgagcattgcccctataatgttctcaaacaaaatggcgagattaggaaaaggatacatgtttgaaagtaagagcatgaagctacggacacaaataccagcagaaatgcttgcaaacattgacttgaaatacttcaacgagtcaacaagaaagaaaatcgagaagataagacctttgctgattgatggcacagcctcactgagtcctggaatgatgatgggcatgttcaatatgctgagcacagtattaggagtctcaatcctgaatcttggacaaaaaaggtacaccaaaaccacatactggtgggatggactccaatcctctgatgacttcgctcttatagtgaacgcaccgaatcacgagggaatacaagcaggggtgaataggttctataggacttgcaaactggttgggatcaacatgagcaaaaagaagtcttacataaatcgaacaggaacatttgaattcacaagctttttctaccgctacggatttgtagccaacttcagcatggagttacccagcttcggagtgtctggaatcaatgaatcagccgacatgagcattggagtgacagtgataaagaacaatatgataaacaatgaccttggaccagcaacagctcagatggctcttcaattattcatcaaagactatagatacacataccgatgccacagaggcgatacacaaattcaaacgaggagatcattcgagctgaagaagctatgggagcagacccgttcaaaagcagggctgttggtatcagatggagggccaaacctatacaacatccggaatctccacatcccagaggtctgtttgaaatgggaactgatggatgaagattaccagggcaggctgtgtaatcctctgaacccgtttgtcagtcataaggaaattgaatccgtaaacaacgctgtggtgatgccaacccatggtccagccaagagcatggaatatgatgctgttgcgactacacattcatggattcccaagagaaaccgttccattctcaataccagccaaaggggaatccttgaggatgagcagatgtaccagaagtgctgcagtctattcgagaaattcttccccagtagttcatacaggaggccagttggaatttccagcatggtggaggccatgatgtctagggcccgaattgatgcacgcattgatttcgagtctggaaggattaagaaagaagagtttgctgagatcatgaagatctgttccaccattgaagagctcagacggcaaaaatag
>H5N2_Avian_KT327393_A/night_heron/Taiwan/A289/2015|2015.049
atggatgtcaatccgactttacttttcttaaaagtgccagcgcaaaatgctataagcactacattcccttacactggagatcctccatatagccatggaacagggacaggatacaccatggacacagtcaacagaacacatcaatactcagaaaggggaaagtggacaacaaacacagaaaccggagcgcctcaactcaacccaattgatggaccattacctgaggacaacgagccaagcggatacgcacaaacagattgcgtattggaagcaatggctttccttgaagaatcccacccagggatctttgaaaactcttgtcttgaaacgatggaagtcgttcagcaaacaagagtggacaaactaacccaaggtcgccagacttatgactggacactaaatagaaatcaaccagctgcaactgctttggccaatactatagaggtcttcagatcgaacggtatgacagccaatgagtcagggagattaatagatttcctcaaggatgtgatggaatcaatggataaagaagaaatggaaataacaacacatttccagagaaagagaagagtgagagacaacatgaccaagaagatggtcacacaaagaacaatagggaagaagaagcagaggctgaacaagaggagttatttaataagagcactgacactgaacacaatgacaaaagatgcagaacggggcaaattgaagaggcgagcaattgcaacacctgggatgcagattagaggattcgtgtactttgttgaaacactagcgaggagcatttgtgagaaactcgaacaatctggactccctgttggagggaatgaaaagaaggctaaattagcaaatgtcgtgagaaagatgatgactaactcacaagacacagagctctctttcacaatcactggagacaacaccaaatggaatgagaatcagaatcctcggatgtttttggcaatgataacatacatcacaagaaaccaacctgaatggtttagaaatgtcttgagcattgcccctataatgttctcaaacaaaatggcgagattaggaaaaggatacatgtttgaaagtaagagcatgaagctacggacacaaataccagcagaaatgcttgcaaacattgacttgaaatacttcaacgagtcaacaagaaagaaaatcgagaagataagacctttgctgattgatggcacagcctcactgagtcctggaatgatgatgggcatgttcaatatgctgagcacagtattaggagtctcaatcctgaatcttggacaaaaaaggtacaccaaaaccacatactggtgggatggactccaatcctctgatgacttcgctcttatagtgaacgcaccgaatcacgagggaatacaagcaggggtgaataggttctataggacttgcaaactggttgggatcaacatgagcaaaaagaagtcttacataaatcgaacaggaacatttgaattcacaagctttttctaccgctacggatttgtagccaacttcagcatggagttacccagcttcggagtgtctggaatcaatgaatcagccgacatgagcattggagtgacagtgataaagaacaatatgataaacaatgaccttggaccagcaacagctcagatggctcttcaattattcatcaaagactatagatacacataccgatgccacagaggcgatacacaaattcaaacgaggagatcattcgagctgaagaagctatgggagcagacccgttcaaaagcagggctgttggtatcagatggagggccaaacctatacaacatccggaatctccacatcccagaggtctgtttgaaatgggaactgatggatgaagattaccagggcaggctgtgtaatcctctgaacccgtttgtcagtcataaggaaattgaatccgtaaacaacgctgtggtgatgccagcccatggtccagccaagagcatggaatatgatgctgttgcgactacacattcatggattcccaagagaaaccgttccattctcaataccagccaaaggggaatccttgaggatgagcagatgtaccagaagtgctgcagtctattcgagaaattcttccccagtagttcatacaggaggccagttggaatttccagcatggtggaggccatgatgtctagggcccgaattgatgcacgcattgatttcgagtctggaaggattaagaaagaagagtttgctgagatcatgaagatctgttccaccattgaagagctcagacggcaaaaatag
>H5N2_Avian_KT327379_A/goose/Taiwan/01004/2015|2015.022
atggatgtcaatccgactttacttttcttaaaagtgccagcgcaaaatgctataagcactacattcccttacactggagatcctccatatagccatggaacagggacaggatacaccatggacacagtcaacagaacacatcaatactcagaaaggggaaagtggacaacaaacacagaaaccggagcgcctcaactcaacccaattgatggaccattacctgaggacaacgagccaagcggatacgcacaaacagattgcgtattggaagcaatggctttccttgaagaatcccacccagggatctttgaaaactcttgtcttgaaacgatggaagtcgttcagcaaacaagagtggacaaactaacccaaggtcgccagacttatgactggacactaaatagaaatcaaccagctgcaactgctttggccaatactatagaggtcttcagatcgaacggtatgacagccaatgagtcagggagattaatagatttcctcaaggatgtgatggaatcaatggataaagaagaaatggaaataacaacacatttccagagaaagagaagagtgagagacaacatgaccaagaagatggtcacacaaagaacaatagggaagaagaagcagaggctgaacaagaggagttatttaataagagcactgacactgaacacaatgacaaaagatgcagaacggggcaaattgaagaggcgagcaattgcaacacctgggatgcagattagaggattcgtgtactttgttgaaacactagcgaggagcatttgtgagaaactcgaacaatctggactccctgttggagggaatgaaaagaaggctaaattagcaaatgtcgtgagaaagatgatgactaactcacaagacacagagctctctttcacaatcactggagacaacaccaaatggaatgagaatcagaatcctcggatgtttttggcaatgataacatacatcacaagaaaccaacctgaatggtttagaaatgtcttgagcattgcccctataatgttctcaaacaaaatggcgagattaggaaaaggatacatgtttgaaagtaagagcatgaagctacggacacaaataccagcagaaatgcttgcaaacattgacttgaaatacttcaacgagtcaacaagaaagaaaatcgagaagataagacctttgctgattgatggcacagcctcactgagtcctggaatgatgatgggcatgttcaatatgctgagcacagtattaggagtctcaatcctgaatcttggacaaaaaaggtacaccaaaaccacatactggtgggatggactccaatcctctgatgacttcgctcttatagtgaacgcaccgaatcacgagggaatacaagcaggggtgaataggttctataggacttgcaaactggttgggatcaacatgagcaaaaagaagtcttacataaatcgaacaggaacatttgaattcacaagctttttctaccgctacggatttgtagccaacttcagcatggagttacccagcttcggagtgtctggaatcaatgaatcagccgacatgagcattggagtgacagtgataaagaacaatatgataaacaatgaccttggaccagcaacagctcagatggctcttcaattattcatcaaagactatagatacacataccgatgccacagaggcgatacacaaattcaaacgaggagatcattcgagctgaagaagctatgggagcagacccgttcaaaagcagggctgttggtatcagatggagggccaaacctatacaacatccggaatctccacatcccagaggtctgtttgaaatgggaactgatggatgaagattaccagggcaggctgtgtaatcctctgaacccgtttgtcagtcataaggaaattgaatccgtgaacaacgctgtggtgatgccagcccatggtccagccaagagcatggaatatgatgctgttgcgactacacattcatggattcccaagagaaaccgttccattctcaataccagccaaaggggaatccttgaggatgagcagatgtaccagaagtgctgcagtctattcgagaaattcttccccagtagttcatacaggaggccagttggaatttccagcatggtggaggccatgatgtctagggcccgaattgatgcacgcattgatttcgagtctggaaggattaagaaagaagagtttgctgagatcatgaagatctgttccaccattgaagagctcagacggcaaaaatag
>H5N2_Avian_KU646883_A/goose/Taiwan/01031/2015|2015.030
atggatgtcaatccgactttacttttcttaaaagtgccagcgcaaaatgctataagcactacattcccttacactggagatcctccatatagccatggaacagggacaggatacaccatggacacagtcaacagaacacatcaatactcagaaaggggaaagtggacaacaaatacagaaaccggagcgcctcaactcaacccaatcgatggaccattacctgaggacaacgagccaagcggatacgcacaaacagattgcgtattggaagcaatggctttccttgaagaatcccacccagggatctttgaaaactcttgtcttgaaacgatggaagtcgttcagcaaacaagagtggacaaactaacccaaggtcgccagacttatgactggacactaaatagaaatcaaccagctgcaactgctttggccaatactatagaggtcttcagatcgaacggtatgacagccaatgagtcagggagattaatagatttcctcaaggatgtgatggaatcaatggataaagaagaaatggaaataacaacacatttccagagaaagagaagagtgagagacaacatgaccaagaagatggtcacacaaagaacaatagggaagaagaagcagaggctgaacaagaggagttatttaataagagcactgacactgaacacaatgacaaaagatgcagaacggggcaaattgaagaggcgagcaattgcaacacctgggatgcagattagaggattcgtgtactttgttgaaacactagcgaggagcatttgtgagaaactcgaacaatctggactccctgttggagggaatgaaaagaaggctaaattagcaaatgtcgtgagaaagatgatgactaactcacaagacacagagctctctttcacaatcactggagacaacaccaaatggaatgagaatcagaatcctcggatgtttttggcaatgataacatacatcacaagaaaccaacctgaatggtttagaaatgtcttgagcattgcccctataatgttctcaaacaaaatggcgagattaggaaaaggatacatgtttgaaagtaagagcatgaagctacggacacaaataccagcagaaatgcttgcaaacattgacttgaaatacttcaacgagtcaacaagaaagaaaatcgagaagataagacctttgctgattgatggcacagcctcactgagtcctggaatgatgatgggcatgttcaatatgctgagcacagtattaggagtctcaatcctgaatcttggacaaaaaaggtacaccaaaaccacatactggtgggatggactccaatcctctgatgacttcgctcttatagttaacgcaccgaatcacgagggaatacaagcaggggtgaataggttctataggacttgcaaactggttgggatcaacatgagcaaaaagaagtcttacataaatcgaacaggaacatttgaattcacaagctttttctaccgctacggatttgtagccaacttcagcatggagttacccagcttcggagtgtctggaatcaatgaatcagccgacatgagcattggagtgacagtgataaagaacaatatgataaacaatgaccttggaccagcaacagctcagatggctcttcaattattcatcaaagactatagatacacataccgatgccacagaggcgatacacaaattcaaacgaggagatcattcgagctgaagaagctatgggagcagacccgttcaaaagcagggctgttggtatcagatggagggccaaacctatacaacatccggaatctccacatcccagaggtctgtttgaaatgggaactgatggatgaagattaccagggcaggctgtgtaatcctctgaacccgtttgtcagtcataaggaaattgaatccgtaaacaacgctgtggtgatgccagcccatggtccagccaagagcatggaatatgatgctgttgcgactacacattcatggattcccaagagaaaccgttccattctcaataccagccaaaggggaatccttgaggatgagcagatgtaccagaagtgctgcagtctattcgagaaattcttctccagtagttcatacaggaggccagttggaatttccagcatggtggaggccatgatgtctagggcccgaattgatgcacgcattgatttcgagtctggaaggattaagaaagaagagtttgctgagatcgtgaagatctgttccaccattgaagagctcagacggcaaaaatag
>H7N7_Avian_KP414897_A/chicken/Jiangxi/10784/2014|2014.132
atggatgtcaatccgactttacttttcttaaaagtgccagcgcaaaatgctataagtactacattcccttacactggagatcctccatacagccatggaacaggaacaggatacaccatggacacagtcaacagaacacatcagtactcagagaagggaaagtggacaacaaacacagagaccggagcaccccaactcaacccaattgatggaccattaccagaggacaacgagccaagtggatatgcacaaacggattgtgtgttggaagcaatggctttccttgaagaatcccatccagggatctttgaaaactcttgtcttgaaacgatggaagtcgttcagcaaacaagagtggacaaactaacccaaggccgccagacttatgactggacactgaacagaaaccaaccagctgcaactgctttggccaacactatagaggtgttcagatcgaatggtctgacagccaatgagtcggggagactaatagatttcctcaaggatgtgatggaatcaatggataaagaagaaatggaaataacaacacatttccagagaaagagaagagtgagggacaacatgaccaagaagatggtcacacaaagaacaatagggaaaaagaagcagaggctgaataagaggagttacttaataagagcactgacattgaacacaatgaccaaagatgcagaaagaggcaagttgaagagacgggcaattgcaacacccgggatgcagattagaggattcgtgtactttgtcgaaacactagcgaggagcatctgtgagaaactcgagcaatctggactccctgttggagggaatgagaagaaggctaaattggcaaatgtcgtgagaaagatgatgactaactcacaagatacagagctctcctttacaattactggagacaacaccaaatggaatgagaatcaaaaccctcggatgtttttggcaatgataacatacatcacaagaaaccaacctgaatggtttagaaatgtcttgagcatcgcccctataatgttctcaaacaaaatggcgagattaggaaaaggatacatgtttgaaagtaagagcatgaagctaaggacacaaataccggcagagatgcttgcaaacattgatttgaaatatttcaacgagttaacgagaaagaaaatcgagaaaataagacctctgctgattgatggcacagcctcattgagtcctggaatgatgatgggcatgttcaatatgctgagcacagtattaggggtctcaatcctgaatcttgggcagaagaggtacaccaaaaccacatactggtgggatggactccaatcctctgatgatttcgctctcatagtgaatgcaccgaatcatgaggggatacaagcaggagtggataggttctataggacctgcaaactggtcgggatcaacatgagcaaaaagaagtcttacataaaccggacaggaacatttgagttcacaagttttttctaccgctatggatttgtagctaacttcagtatggaattacccagcttcggagtgtctggaatcaatgaatcggctgacatgagcattggagttacagtgataaagaacaatatgataaacaatgaccttggaccagcaacagcccaaatggctcttcagctattcatcaaggactataggtacacgtaccgatgccacaggggtgatacacaaattcaaacaaggagatcattcgagctgaagaagctgtgggagcagacccgctcaaaggcagggctgttggtatcagatggaggaccaaacctatacaacattcggaatctccacatcccagaggtctgcttgaagtgggaactgatggatgaagactaccaaggcaggctatgtaatcctctgaatccgtttgtcagtcataaggaaattgagtccgtaaacaatgctgtggtaatgccagcccatggcccagccaagagcatggaatatgatgctgttgcgactacacactcatggattcctaagaggaaccgttccattctcaataccaaccaaaggggaatccttgaggatgagcaaatgtaccagaagtgctgtaatctattcgagaaattcttccccagcagttcatacaggaggccagttggaatttccagcatggtggaggccatggtgtccagggcccgaattgatgcacgcattgatttcgaatctggaaggattaagaaagaagagtttgctgagatcatgaagatctgttccaccattgaagagctcagacggcaaaaatag
>H10N3_Avian_LC121386_A/duck/Mongolia/518/2015|2015.663
atggatgtcaatccgactttacttttcttaaaagtgccagcgcaaaatgctataagtactacattcccttacactggagatcctccatacagccatggaacaggaacaggatacaccatggacacagtcaacagaacacatcaatactcagagaagggaaagtggacaacaaacacagagaccggagcaccccaactcaacccaattgatggaccattaccagaggacaacgagccaagcggatatgcacaaacggattgcgtgttggaagcaatggctttccttgaggaatcccacccagggatctttgaaaactcttgtcttgaaacgatggaagtcgttcagcaaacaagagtggacaaactaacccaaggtcgccagacttatgactggacactgaacagaaaccaaccagctgcaactgctttggccaacactatagaggtgttcagatcgaacggtctgacagccaatgagtcggggagactaatagatttcctcaaggatgtgatggaatcaatggataaagaagaaatggaaataacaacacatttccagagaaagagaagagtgagggacaacatgaccaagaagatggtcacacaaagaacaataggaaagaagaagcagaggctgaataaaaggagttacttaataagagcgctgacattgaacacaatgaccaaagatgcagaaagaggtaaattgaagagacgggcaatcgcaacacccgggatgcagattagaggattcgtgtactttgtcgaaacactagcgaggagcatctgtgagaaactcgagcaatctggactccctgttggagggaatgagaagaaggctaaattggcaaatgtcgtgaggaaaatgatgactaactcacaagatacagagctttcctttacaattactggagacaacaccaaatggaatgagaatcaaaatcctcgaatgtttttggcaatgataacatacatcacaagaaaccaacctgaatggttcagaaatgttttgagcattgcccctataatgttctcaaacaaaatggcgagattggggaaaggatacatgtttgaaagtaagagcatgaaactaaggacacaaataccggcagagatgcttgcaaacattgatctgaaatatttcaacgaatcaacgagaaagaaaatcgagaaaataagacctctgctgattgatggcacagcctcattgagtcctggaatgatgatgggcatgttcaatatgctgagcacagtattaggggtctcaatcctgaatcttgggcaaaagaggtacaccaaaaccacatactggtgggatggactccaatcctctgatgatttcgctctcatagtgaatgcaccgaatcatgaggggatacaagcaggggttgataggttctataggacctgcaaattggttgggatcaacatgagcaaaaagaagtcttacataaaccgaacaggaacatttgagtttacaagctttttctaccgctatggatttgtagctaacttcagtatggagttacccagttttggagtgtctggaatcaatgaatcggctgacatgagcattggagttacagtgataaagaacaatatgataaacaatgaccttggaccagcaacagctcaaatggctcttcagctattcatcaaggactataggtacacgtaccgatgccacaggggtgatacacaaattcaaacgaggagatcattcgagctgaagaagctgtgggagcagacccgttcaaaggcaggactgttggtatcagatggaggaccaaacctatacaacattcgaaatctccacatcccagaggtctgcttaaagtgggaactgatggatgaagactaccaaggcaggctgtgtaatcctctgaatccatttgtcagccataaggaaattgagtccgtgaacaatgctgtggtaatgccagcccatggcccagccaagagcatggaatatgatgctgttgcgactacacactcatggattcctaagaggaaccgttccattctcaataccagccaaaggggaattcttgaagatgagcaaatgtaccagaagtgctgtagtctatttgagaaattcttccccagcagttcatacaggaggccagttggaatttccagcatggtggaggccatggtgtctagggcccgaattgatgcacgcattgatttcgaatctggaaggattaagaaagaagagtttgctgagatcatgaagatctgttccaccattgaagagctcagacggcaaaaatag
>H15N9_Avian_KY635825_A/duck/Bangladesh/24704/2015|2015.142
atggatgtcaatccgactttacttttcttaaaagtgccagcgcaaaatgctataagtactacattcccttacactggagatcctccatacagccatggaacaggaacaggatacaccatggacacagtcaacagaacacatcaatactcagagaagggaaagtggacaacaaacacagagaccggagcaccccagctcaacccaattgatggaccattaccagaggacaacgagccaagcggatatgcacaaacggattgcgtgttggaagcaatggctttccttgaggaatcccacccagggatctttgaaaactcttgtcttgaaacgatggaagtcgttcagcaaacaagagtggacaaactaacccaaggtcgccagacttatgactggacactgaacagaaaccaaccagctgcaacggctttggccaacactatagaggtgttcagatcgaacggtctgacagccaatgagtcggggagactaatagatttcctcaaggatgtgatggaatcaatggacaaagaagaaatagaaataacaacacatttccagagaaagagaagagtgagggataacatgaccaagaagatggtcacacaaagaacaataggaaagaagaagcagaggctgaataaaaggagttacttaataagagcgctgacattgaacacaatgactaaagatgcagaaagaggtaaattgaaaagacgggcaattgcaacacccgggatgcagattagaggattcgtgtactttgtcgaaacactagcgaggagcatctgtgagaaacttgagcaatctggactccctgttggagggaatgagaagaaggctaaattggcaaatgtcgtgaggaaaatgatgactaactcacaagatacagagctttcctttacaattactggagacaacaccaaatggaatgagaatcaaaatccccggatgtttttggcaatgataacatacatcacaagaaaccaacctgaatggtttagaaatgtcttgagcattgcccctataatgttctcaaacaaaatggcgagattaggaaaaggatacatgtttgaaagtaagagcatgaaactaagaacacaaataccggcagagatgcttgcaaacattgatctgaaatatttcaacgaatcaacgagaaagaaaatcgagaaaataagacctctgctgattgatggaacagcctccttgagtcctggaatgatgatgggcatgttcaatatgctgagcacagtattaggggtctcaatcctgaatcttgggcaaaagaggtacaccaaaaccacgtactggtgggatggactccaatcctctgatgatttcgctctcatagtgaatgcaccgaatcatgaggggatacaagcaggagtggataggttctataggacctgcaaactggttgggatcaacatgagcaaaaagaagtcttacataaaccgaacaggaacatttgagttcacaagctttttctaccgctatggatttgtagctaacttcagtatggagttgcccagttttggagtatctggaatcaatgaatcggctgacatgagcattggagttacagtgataaagaacaatatgataaacaatgaccttggaccagcaacagctcaaatggctcttcagctattcatcaaggactataggtacacgtaccgatgccacaggggtgatacacaaattcaaacgaggagatcgttcgagctgaggaagctgtgggaacagacccgttcaaaggcagggctgttggtatcagatggaggaccaaacctatacaacattcgaaatctccacatcccagaggtctgcttaaagtgggaacttatggatgaggactaccaaggcaggctgtgtaatcctctgaatccatttgtcagtcataaggaaattgagtccgtaaacaatgctgtggtaatgccagcccatggcccagccaagagcatggaatatgatgctgttgcgactacacactcatggattcctaagaggaaccgttccattctcaataccagccaaaggggaattcttgaagatgagcaaatgtaccagaaatgctgtagtctatttgagaagttcttccccagcagttcatacaggaggccagttggaatttccagcatggtggaggccatggtgtctagggcccgaatcgatgcacgcattgacttcgaatctggaaggattaagaaagaagagttcgctgagatcatgaagatctgttccaccattgaagaactcagacggcaaaaatag
>H15N9_Avian_KY635750_A/duck/Bangladesh/24697/2015|2015.142
atggatgtcaatccgactttacttttcttaaaagtgccagcgcaaaatgctataagtactacattcccttacactggagatcctccatacagccatggaacaggaacaggatacaccatggacacagtcaacagaacacatcaatactcagagaagggaaagtggacaacaaacacagagaccggagcaccccagctcaacccaattgatggaccattaccagaggacaacgagccaagcggatatgcacaaacggattgcgtgttggaagcaatggctttccttgaggaatcccacccagggatctttgaaaactcttgtcttgaaacgatggaagtcgttcagcaaacaagagtggacaaactaacccaaggtcgccagacttatgactggacactgaacagaaaccaaccagctgcaacggctttggccaacactatagaggtgttcagatcgaacggtctgacagccaatgagtcggggagactaatagatttcctcaaggatgtgatggaatcaatggacaaagaagaaatagaaataacaacacatttccagagaaagagaagagtgagggataacatgaccaagaagatggtcacacaaagaacaataggaaagaagaagcagaggctgaataaaaggagttacttaataagagcgctgacattgaacacaatgactaaagatgcagaaagaggtaaattgaaaagacgggcaattgcaacacccgggatgcagattagaggattcgtgtactttgtcgaaacactagcgaggagcatctgtgagaaacttgagcaatctggactccctgttggagggaatgagaagaaggctaaattggcaaatgtcgtgaggaaaatgatgactaactcacaagatacagagctttcctttacaattactggagacaacaccaaatggaatgagaatcaaaatccccggatgtttttggcaatgataacatacatcacaagaaaccaacctgaatggtttagaaatgtcttgagcattgcccctataatgttctcaaacaaaatggcgagattaggaaaaggatacatgtttgaaagtaagagcatgaaactaagaacacaaataccggcagagatgcttgcaaacattgatctgaaatatttcaacgaatcaacgagaaagaaaatcgagaaaataagacctctgctgattgatggaacagcctccttgagtcctggaatgatgatgggcatgttcaatatgctgagcacagtattaggggtctcaatcctgaatcttgggcaaaagaggtacaccaaaaccacgtactggtgggatggactccaatcctctgatgatttcgctctcatagtgaatgcaccgaatcatgaggggatacaagcaggagtggataggttctataggacctgcaaactggttgggatcaacatgagcaaaaagaagtcttacataaaccgaacaggaacatttgagttcacaagctttttctaccgctatggatttgtagctaacttcagtatggagttgcccagttttggagtgtctggaatcaatgaatcggctgacatgagcattggagttacagtgataaagaacaatatgataaacaatgaccttggaccagcaacagctcaaatggctcttcagctattcatcaaggactataggtacacgtaccgatgccacaggggtgatacacaaattcaaacgaggagatcgttcgagctgaggaagctgtgggaacagacccgttcaaaggcagggctgttggtatcagatggaggaccaaacctatacaacattcgaaatctccacatcccagaggtctgcttaaagtgggaacttatggatgaggactaccaaggcaggctgtgtaatcctctgaatccatttgtcagtcataaggaaattgagtccgtaaacaatgctgtggtaatgccagcccatggcccagccaagagcatggaatatgatgctgttgcgactacacactcatggattcctaagaggaaccgttccattctcaataccagccaaaggggaattcttgaagatgagcaaatgtaccagaaatgctgtagtctatttgagaagttcttccccagcagttcatacaggaggccagttggaatttccagcatggtggaggccatggtgtctagggcccgaatcgatgcacgcattgacttcgaatctggaaggattaagaaagaagagttcgctgagatcatgaagatctgttccaccattgaagaactcagacggcaaaaatag
>H5N8_Avian_KY576107_A/common_teal/Korea/W548/2016|2016.953
atggatgtcaatccgactttacttttcttaaaagtgccagcgcaaaatgctataagtactacattcccttacactggagatcctccatacagccatggaacaggaacaggatataccatggacacagtaaacagaacacatcaatactcagaaaagggaaagtggacaacaaacacagaaaccggagcaccccaactcaacccaattgatggaccattaccagaggacaacgagccaagcggatatgcacaaactgattgcgtgttggaagcaatggctttccttgaagaatcccacccagggatctttgaaaactcttgtcttgaagcgatggaagtcgttcagcaaacaagagtggacaaactaacccaaggtcgccagacttatgactggacactgaacagaaaccaaccagctgcaactgctttggccaacactatagaggtgttcagatcgaatggtctgacagccaatgaatcagggagactgatagattttctcagggatgtgatggaatcaatggataaagaagaaatggaagtaacaacacatttccagagaaaaagaagagtgagggacaacatgaccaagaagatggtcacacaaagaacaataggaaagaagaagcagaggctgaacaagaggagttacttaataagagcactgacattgaacacaatgaccaaagatgcagaaagaggcaaattgaagagacgggcaattgcaacacccgggatgcagattagaggattcgtgtactttgtcgaaacactagcgaggagcatctgtgagaaactcgagcaatctgggctccctgttggagggaatgagaagaaggctaaattggcaaatgtcgtgagaaaaatgatgactaactcacaagatacagagctctcctttacaattactggagacaacaccaaatggaatgagaatcaaaaccctcggatgtttttggcaatgataacatacatcacaagaaaccaacctgaatggtttagaaatgtcttaagcattgcccctataatgttctcaaacaaaatggcgagattagggaaaggatacatgtttgaaagtaagagcatgaagctaagaacacaaataccagcagagatgcttacaaacattgatttgaaatatttcaacgaatcaacgagaaagaaaatcgagaaaataagacctctgctgattgatggcacggcctcattgagtcctgggatgatgatgggcatgttcaatatgctgagcacagtgttaggggtctcaatcctgaatctcgggcaaaagaggtacaccaaaaccacatactggtgggatggacttcaatcttctgatgatttcgctctcatagtgaatgcaccgaatcatgaggggatacaagcaggagtggataggttctataggacctgcaaattggttgggatcaacatgagcaaaaagaagtcttacataaaccgaacagggacatttgagttcacaagttttttctaccgctatggatttgtagctaacttcagtatggaattacccagctttggagtgtctggaatcaatgaatcggctgacatgagcattggagttacagtgataaaaaacaacatgataaacaatgatcttggaccagcaacagctcaaatggctcttcagttattcatcaaagactataggtacacgtaccgatgccacaggggtgatacacaaattcaaacgaggagatcattcgagctgaagaagctgtgggagcagacccgttcaaaggcagggctgttggtatcagacggaggaccaaacctatacaacattcggaatctccacattccagaggtctgcttgaagtgggaactgatggatgaagactaccaaggtaggctgtgcaatcctctgaatccatttgtcagtcataaggagattgagtccgtaaacaatgctgtagtaatgccagcccatggcccagccaagagcatggaatatgatgctgttgcgactacacactcgtggattcctaagaggaaccgttccattctcaataccagccaaaggggaattcttgaggatgagcaaatgtaccaaaagtgctgtagtctattcgagaaattcttccccagcagttcatacaggaggccagttggaatttccagcatggtggaggccatggtgtctagggcccgaattgatgcacgcatcgatttcgaatctggaaggattaagaaagaagagtttgctgagatcatgaagatctgttccaccattgaagagctcagacggcaaaaatag
>H5N8_Avian_MF155630_A/grey_heron/W779/2017|2017.071
atggatgtcaatccgactttacttttcttaaaagtgccagcgcaaaatgctataagtactacattcccttacactggagatcctccatacagccatggaacaggaacaggatataccatggacacagtaaacagaacacatcaatactcagaaaagggaaagtggacaacaaacacagaaaccggagcaccccaactcaacccaattgatggaccattaccagaggacaacgagccaagcggatatgcacaaactgattgcgtgttggaagcaatggctttccttgaagaatcccacccagggatctttgaaaactcttgtcttgaagcgatggaagtcgttcagcaaacaagagtggacaaactaacccaaggtcgccagacttatgactggacactgaacagaaaccaaccagctgcaactgctttggccaacactatagaggtgttcagatcgaatggtctgacagccaatgaatcagggagactgatagattttctcagggatgtgatggaatcaatggataaagaagaaatggaagtaacaacacatttccagagaaaaagaagagtgagggacaacatgaccaagaagatggtcacacaaagaacaataggaaagaagaagcagaggctgaacaagaggagttacttaataagagcactgacattgaacacaatgaccaaagatgcagaaagaggcaaattgaagagacgggcaattgcaacacccgggatgcagattagaggattcgtgtactttgtcgaaacactagcgaggagcatctgtgagaaactcgagcaatctgggctccctgttggagggaatgagaagaaggctaaattggcaaatgtcgtgagaaaaatgatgactaactcacaagatacagagctctcctttacaattactggagacaacaccaaatggaatgagaatcaaaaccctcggatgtttttggcaatgataacatacatcacaagaaaccaacctgaatggtttagaaatgtcttaagcattgcccctataatgttctcaaacaaaatggcgagattagggaaaggatacatgtttgaaagtaagagcatgaagctaagaacacaaataccagcagagatgctcacaaacattgatttgaaatatttcaacgaatcaacgagaaagaaaatcgagaaaataagacctctgctgattgatggcacggcctcattgagtcctgggatgatgatgggcatgttcaatatgctgagcacagtgttaggggtctcaatcctgaatctcgggcaaaagaggtacaccaaaaccacatactggtgggatggacttcaatcttctgatgatttcgctctcatagtgaatgcaccgaatcatgaggggatacaagcaggagtggataggttctataggacctgcaaattggttgggatcaacatgagcaaaaagaagtcttacataaaccgaacaggaacatttgagttcacaagttttttctaccgctatggatttgtagctaacttcagtatggaattacccagctttggagtgtctggaatcaatgaatcggctgacatgagcattggagttacagtgataaaaaacaacatgataaacaatgatcttggaccagcaacagctcaaatggctcttcagttattcatcaaagactataggtacacgtaccgatgccacaggggtgatacacaaattcaaacgaggagatcattcgagctgaagaagctgtgggagcagacccgttcaaaggcagggctgttagtatcagacgggggaccaaacctatacaacattcggaatctccacattccagaggtctgcttgaagtgggaactgatggatgaagactaccaaggtaggctgtgcaatcctctgaatccatttgtcagtcataaggagattgagtccgtaaacaatgctgtagtaatgccagcccatggcccagccaagagcatggaatatgatgctgttgcgactacacactcgtggattcctaagaggaaccgttccattctcaataccagccaaaggggaattcttgaggatgagcaaatgtaccaaaagtgctgtagtctattcgagaaattcttccccagcagttcatacaggaggccagttggaatttccagcatggtggaggccatggtgtctagggcccgaattgatgcacgcatcgatttcgaatctggaaggattaagaaagaagagtttgctgagatcatgaagatctgttccaccattgaagagctcagacggcaaaaatag
>H5N8_Avian_KY576109_A/common_teal/Korea/W550/2016|2016.953
atggatgtcaatccgactttacttttcttaaaagtgccagcgcaaaatgctataagtactacattcccttacactggagatcctccatacagccatggaacaggaacaggatataccatggacacagtaaacagaacacatcaatactcagaaaagggaaagtggacaacaaacacagaaaccggagcaccccaactcaacccaattgatggaccattaccagaggacaacgagccaagcggatatgcacaaactgattgcgtgttggaagcaatggctttccttgaagaatcccacccagggatctttgaaaactcttgtcttgaagcgatggaagtcgttcagcaaacaagagtggacaaactaacccaaggtcgccagacttatgactggacactgaacagaaaccaaccagctgcaactgctttggccaacactatagaggtgttcagatcgaatggtctgacagccaatgaatcagggagactgatagattttctcagggatgtgatggaatcaatggataaagaagaaatggaagtaacaacacatttccagagaaaaagaagagtgagggacaacatgaccaagaagatggtcacacaaagaacaataggaaagaagaagcagaggctgaacaagaggagttacttaataagagcactgacattgaacacaatgaccaaagatgcagaaagaggcaaattgaagagacgggcaattgcaacacccgggatgcagattagaggattcgtgtactttgtcgaaacactagcgaggagcatctgtgagaaactcgagcaatctgggctccctgttggagggaatgagaagaaggctaaattggcaaatgtcgtgagaaaaatgatgactaactcacaagatacagagctctcctttacaattactggagacaacaccaaatggaatgagaatcaaaaccctcggatgtttttggcaatgataacatacatcacaagaaaccaacctgaatggtttagaaatgtcttaagcattgcccctataatgttctcaaacaaaatggcgagattagggaaaggatacatgtttgaaagtaagagcatgaagctaagaacacaaataccagcagagatgcttacaaacattgatttgaaatatttcaacgaatcaacgagaaagaaaatcgagaaaataagacctctgctgattgatggcacggcctcattgagtcctgggatgatgatgggcatgttcaatatgctgagcacagtgttaggggtctcaatcctgaatctcgggcaaaagaggtacaccaaaaccacatactggtgggatggacttcaatcttctgatgatttcgctctcatagtgaatgcaccgaatcatgaggggatacaagcaggagtggataggttctataggacctgcaaattggttgggatcaacatgagcaaaaagaagtcttacataaaccgaacagggacatttgagttcacaagttttttctaccgctatggatttgtagctaacttcagtatggaattacccagctttggagtgtctggaatcaatgaatcggctgacatgagcattggagttacagtgataaaaaacaacatgataaacaatgatcttggaccagcaacagctcaaatggctcttcagttattcatcaaagactataggtacacgtaccgatgccacaggggtgatacacaaattcaaacgaggagatcattcgagctgaagaagctgtgggagcagacccgttcaaaggcagggctgttggtatcagacggaggaccaaacctatacaacattcggaatctccacattccagaggtctgcttgaagtgggaactgatggatgaagactaccaaggtaggctgtgcaatcctctgaatccatttgtcagtcataaggagattgagtccgtaaacaatgctgtagtaatgccagcccatggcccagccaagagcatggaatatgatgctgttgcgactacacactcgtggattcctaagaggaaccgttccattctcaataccagccaaaggggaattcttgaggatgagcaaatgtaccaaaagtgctgtagtctattcgagaaattcttccccagcagttcatacaggaggccagttggaatttccagcatggtggaggccatggtgtctagggcccgaattgatgcacgcatcgatttcgaatctggaaggattaagaaagaagagtttgctgagatcatgaagatctgttccaccattgaagagctcagacggcaaaaatag
>H5N8_Avian_KY576110_A/common_teal/Korea/W555/2017|2017.008
atggatgtcaatccgactttacttttcttaaaagtgccagcgcaaaatgctataagtactacattcccttacactggagatcctccatacagccatggaacaggaacaggatataccatggacacagtaaacagaacacatcaatactcagaaaagggaaagtggacaacaaacacagaaaccggagcaccccaactcaatccaattgatggaccattaccagaggacaacgagccaagcggatatgcacaaactgattgcgtgttggaagcaatggctttccttgaagaatcccacccagggatctttgaaaactcttgtcttgaagcgatggaagtcgttcagcaaacaagagtggacaaactaacccaaggtcgccagacttatgactggacactgaacagaaaccaaccagctgcaactgctttggccaacactatagaggtgttcagatcgaatggtctgacagccaatgaatcagggagactgatagattttctcagggatgtgatggaatcaatggataaagaagaaatggaagtaacaacacatttccagagaaaaagaagagtgagggacaacatgaccaagaagatggtcacacaaagaacaataggaaagaagaagcagaggctgaacaagaggagttacttaataagagcactgacattgaacacaatgaccaaagatgcagaaagaggcaaattgaagagacgggcaattgcaacacccgggatgcagattagaggattcgtgtactttgtcgaaacactagcgaggagcatctgtgagaaactcgagcaatctgggctccctgttggagggaatgagaagaaggctaaattggcaaatgtcgtgagaaaaatgatgactaactcacaagatacagagctctcctttacaattactggagacaacaccaaatggaatgagaatcaaaaccctcggatgtttttggcaatgataacatacatcacaagaaaccaacctgaatggtttagaaatgtcttaagcattgcccctataatgttctcaaacaaaatggcgagattagggaaaggatacatgtttgaaagtaagagcatgaagctaagaacacaaataccagcagagatgcttacaaacattgatttgaaatatttcaacgaatcaacgagaaagaaaatcgagaaaataagacctctgctgattgatggcacggcctcattgagtcctgggatgatgatgggcatgttcaacatgctgagcacagtgttaggggtctcaatcctgaatctcgggcaaaagaggtacaccaaaaccacatactggtgggatggacttcaatcttctgatgatttcgctctcatagtgaatgcaccgaatcatgaggggatacaagcaggagtggataggttctataggacctgcaaattggttgggatcaacatgagcaaaaagaagtcttacataaaccgaacagggacatttgagttcacaagttttttctaccgctatggatttgtagctaacttcagtatggaattacccagctttggagtgtctggaatcaatgaatcggctgacatgagcattggagttacagtgataaaaaacaacatgataaacaatgatcttggaccagcaacagctcaaatggctcttcagttattcatcaaagactataggtacacgtaccgatgccacaggggtgatacacaaattcaaacgaggagatcattcgagctgaagaagctgtgggagcagacccgttcaaaggcagggctgttggtatcagacggaggaccaaacctatacaacattcggaatctccacattccagaggtctgcttgaagtgggaactgatggatgaagactaccaaggtaggctgtgcaatcctctgaatccatttgtcagtcataaggagattgagtccgtaaacaatgctgtagtaatgccagcccatggcccagccaagagcatggaatatgatgctgttgcgactacacactcgtggattcctaagaggaaccgttccattctcaataccagccaaaggggaattcttgaggatgagcaaatgtaccaaaagtgctgtagtctattcgagaaattcttccccagcagttcatacaggaggccagttggaatttccagcatggtggaggccatggtgtctagggcccgaattgatgcacgcatcgatttcgaatctggaaggattaagaaagaagagtttgctgagatcatgaagatctgttccaccattgaagagctcagacggcaaaaatag
>H5N8_Avian_MG650638_A/chicken/Cameroon/17RS1661-1/2017|2017.038
atggatgtcaatccgactttacttttcttaaaagtgccagcgcaaaatgctataagtactacattcccttacactggagatcctccatacagccatggaacaggaacaggatataccatggacacagtaaacagaacacatcaatactcagaaaaaggaaagtggacaacaaacacagaaaccggagcaccccaactcaacccaattgatggaccattaccagaggacaacgagccaagcggatatgcacaaactgattgcgtgttggaagcaatggctttccttgaagaatcccacccagggatctttgaaaactcttgtcttgaagcgatggaagtcgttcagcaaacaagagtggacaaactaacccaaggtcgccagacttatgactggacactgaacagaaaccaaccagctgcaactgctttggccaacactatagaggtgttcagatcgaatggtctgacagccaatgaatcagggagactgatagattttctcagggatgtgatggaatcaatggataaagaagaaatggaaataacaacacatttccagagaaaaagaagagtgagggacaacatgaccaagaagatggtcacacaaagaacaataggaaagaagaagcagaggctgaacaagaggagttacttaataagagcactgacattgaacacaatgaccaaagatgcagaaagaggcaaattgaagagacgggcaattgcaacacccgggatgcagattagaggattcgtgtactttgtcgaaacactagcgaggagcatttgtgagaaactcgagcaatctgggctccctgttggagggaatgagaagaaggctaaattggcaaatgtcgtgagaaaaatgatgactaactcacaagatacagagctctcctttacaattactggagacaacaccaaatggaatgagaatcaaaaccctcggatgtttttggcaatgataacatacatcacaagaaaccaacctgaatggtttagaaatgtcttaagcattgcccctataatgttctcaaacaaaatggcgagattagggaaaggatacatgtttgaaagtaagagcatgaagctaagaacacaaataccagcagagatgcttacaaacattgatttgaaatatttcaacgaatcaacgagaaagaaaatcgagaaaataagacctctgctgattgatggcacggcctcattgagtcctgggatgatgatgggcatgttcaatatgctgagcacagtgttaggggtctcaatcctgaatctcgggcaaaagaggtacaccaaaaccacatactggtgggatggacttcagtcttctgatgatttcgctctcatagtgaatgcaccgaatcatgaggggatacaagcaggagtggataggttctataggacctgcaaactggttgggatcaacatgagcaaaaagaagtcttacataaaccgaacaggaacatttgagttcacaagttttttctaccgctatggatttgtagctaacttcagtatggaattacccagctttggagtgtctggaatcaatgaatcggctgacatgagcattggagttacagtgataaaaaacaatatgataaacaatgatcttggaccagcaacagctcaaatggctcttcagttattcatcaaagactataggtacacgtaccgatgccacaggggtgatacacaaattcagacgaggagatcattcgagctgaagaagctgtgggagcagacccgttcaaaggcagggctgttggtatcagacggaggaccaaacctatacaacattcggaatctccacatcccagaggtctgcttgaagtgggaactgatggatgaagactaccaaggtaggctgtgcaatcctctgaatccatttgtcagtcataaggagattgagtccgtaaacaatgctgtagtaatgccagcccatggcccagccaagagcatggaatatgatgctgttgcgactacacactcgtggattcctaagaggaaccgttccattctcaataccagccaaaggggaattcttgaggatgagcaaatgtaccaaaagtgctgtagtctattcgagaaattcttccccagcagttcatacaggaggccagttggaatttccagcatggtggaggccatggtgtctagggcccgaattgatgcacgcatcgatttcgaatctggaaggatcaagaaagaagagtttgctgagatcatgaagatctgttccaccattgaagagttcagacggcaaaaatag
>H5N8_Avian_MF037849_A/green-winged_teal/Egypt/877/2016|2016.934
atggatgtcaatccgactttacttttcttaaaagtgccagcgcaaaatgctataagtactacattcccttacactggagatcctccatacagccatggaacaggaacaggatataccatggacacagtaaacagaacacatcaatactcagaaaagggaaagtggacaacaaacacagaaaccggagcaccccaactcaacccaattgatggaccattaccagaggacaacgagccaagcggatatgcacaaactgattgcgtgttggaagcaatggctttccttgaagaatcccacccagggatctttgaaaactcttgtcttgaagcgatggaagtcgttcagcaaacaagagtggacaaactaacccaaggtcgccagacttatgactggacactgaacagaaaccaaccagctgcaactgctttggccaacactatagaggtgttcagatcgaatggtctgacagccaatgaatcagggagactgatagattttctcagggatgtgatggaatcaatggataaagaagaaatggaaataacaacacatttccagagaaaaagaagagtgagggacaacatgaccaagaagatggtcacacaaagaacaataggaaagaagaagcagaggctgaacaagaggagttacttaataagagcactgacattgaacacaatgaccaaagatgcagaaagaggcaaattgaagagacgggcaattgcaacacccgggatgcagattagaggattcgtgtactttgtcgaaacactagcgaggagcatctgtgagaaactcgagcaatctgggctccctgttggagggaatgagaagaaggctaaattggcaaatgtcgtgagaaaaatgatgactaactcacaagatacagagctctcctttacaattactggagacaacaccaaatggaatgagaatcaaaaccctcggatgtttttggcaatgataacatacatcacaagaaaccaacctgaatggtttagaaatgtcttaagcattgcccctataatgttctcaaacaaaatggcgagattagggaaaggatacatgtttgaaagtaagagcatgaagctaagaacacaaataccagcagagatgcttacaaacattgatttgaaatatttcaacgaatcaacgagaaagaaaatcgagaaaataagacctctgctgattgatggcacggcctcattgagtcctgggatgatgatgggcatgttcaatttgctgaccacagttttaggggtttcaatcctgaattttgggcaaaaggggtcccccaaaaccacatactggtgggatggactccaatcctctgatgatttcgctctcatagtgaatgcaccgaatcatgaggggatacaagcaggagtggataggttctataggacctgcaaactggttgggatcaacctgagcaaaaagaagtcttacataaaccgaacaggaacatttgagttcacaagttttttctaccgctatggatttgtagctaacttcagtatggaattacccagctttggagtgtctggaatcaatgaatcggctgacatgagcattggagttacagtgataaaaaacaatatgataaacaatgatcttggaccagcaacagctcaaatggctcttcagttattcatcaaagactataggtacacgtaccgatgccacaggggtgatacacaaattcaaacgaggagatcattcgagctgaagaagctgtgggagcagacccgttcaaaggcagggctgttggtatcagacggagggccaaacctatacaacattcggaatctccacatcccagaggtctgcttgaagtgggaactgatggatgaagactaccaaggcaggctgtgcaatcctctgaatccatttgtcagtcataaggagattgagtccgtaaacaatgctgtagtaatgccagcccatggcccagccaagagcatggaatatgatgctgttgcgactacacactcgtggattcctaagaggaaccgttccattctcaataccagccaaaggggaattcttgaggatgagcaaatgtaccaaaagtgctgtggtctattcgagaaattcttccccagcagttcatacaggaggccagttggaatttccagcatggtggaggccatggtgtctagggcccgaattgatgcacgcatcgatttcgaatctggaaggattaagaaagaagagtttgctgagatcatgaagatctgttccaccattgaagagctcagacggcaaaaatag
>H5N8_Avian_MF037860_A/green-winged_teal/Egypt/871/2016|2016.934
atggatgtcaatccgactttacttttcttaaaagtgccagcgcaaaatgctataagtactacattcccttacactggagatcctccatacagccatggaacaggaacaggatataccatggacacagtaaacagaacacatcaatactcagaaaagggaaagtggacaacaaacacagaaaccggagcaccccaactcaacccaattgatggaccattaccagaggacaacgagccaagcggatatgcacaaactgattgcgtgttggaagcaatggctttccttgaagaatcccacccagggatctttgaaaactcttgtcttgaagcgatggaagtcgttcagcaaacaagagtggacaaactaacccaaggtcgccagacttatgactggacactgaacagaaaccaaccagctgcaactgctttggccaacactatagaggtgttcagatcgaatggtctgacagccaatgaatcagggagactgatagattttctcagggatgtgatggaatcaatggataaagaagaaatggaaataacaacacatttccagagaaaaagaagagtgagggacaacatgaccaagaagatggtcacacaaagaacaataggaaagaagaagcagaggctgaacaagaggagttacttaataagagcactgacattgaacacaatgaccaaagatgcagaaagaggcaaattgaagagacgggcaattgcaacacccgggatgcagattagaggattcgtgtactttgtcgaaacactagcgaggagcatctgtgagaaactcgagcaatctgggctccctgttggagggaatgagaagaaggctaaattggcaaatgtcgtgagaaaaatgatgactaactcacaagatacagagccctcctttacaattactggagacaacaccaaatggaatgagaatcaaaaccctcggatgtttttggcaatgataacatacatcacaagaaaccaacctgaatggtttagaaatgtcttaagcattgcccctataatgttctcaaacaaaatggcgagattagggaaaggatacatgtttgaaagtaagagcatgaagctaagaacacaaataccagcagagatgcttacaaacattgatttgaaatatttcaacgaatcaacgagaaagaaaatcgagaaaataagacctctgctgattgatggcacggcctcattgagtcctgggatgatgatgggcatgttcaatatgctgagcacagtgttaggggtctcaatcctgaatctcgggcaaaagaggtacaccaaaaccacatactggtgggatggacttcaatcctctgatgatttcgctctcatagtgaatgcaccgaatcatgaggggatacaagcaggagtggataggttctataggacctgcaaactggttgggatcaacatgagcaaaaagaagtcttacataaaccgaacaggaacatttgagttcacaagttttttctaccgctatggatttgtagctaacttcagtatggaattacccagctttggagtgtctggaatcaatgaatcggctgacatgagcattggagttacagtgataaaaaacaatatgataaacaatgatcttggaccagcaacagctcaaatggctcttcagttattcaccaaagactataggtacacgtaccgatgccacaggggtgatacacaaattcaaacgaggagatcattcgagctgaagaagctgtgggagcagacccgttcaaaggcagggctgttggtatcagacggagggccaaacctatacaacattcggaatctccacatcccagaggtctgcttgaagtgggaactgatggatgaagactaccaaggtaggctgtgcaatcctctgaatccatttgtcagtcataaggagattgagtccgtaaacaatgctgtagtaatgccagcccatggcccagccaagagcatggaatatgatgctgttgcgactacacactcgtggattcctaagaggaaccgttccattctcaataccagccaaaggggaattcttgaggatgagcaaatgtaccaaaagtgctgtggtctattcgagaaattcttccccagcagttcatacaggaggccagttggaatttccagcatggtggaggccatggtgtctagggcccgaattgatgcacgcatcgatttcgaatctggaaggattaagaaagaagagtttgctgagatcatgaagatctgttccaccattgaagagctcagacggcaaaaatag
>H5N8_Avian_MF040670_A/Anser_cygnoides/Hubei/FW44/2016|2016.948
atggatgtcaatccgactttacttttcttaaaagtgccagcgcaaaatgctataagtactacattcccttacactggagatcctccatacagccatggaacaggaacaggatataccatggacacagtaaacagaacacatcaatactcagaaaagggaaagtggacaacaaacacagaaaccggagcaccccaactcaacccaattgatggaccattaccagaggacaacgagccaagcggatatgcacaaactgattgcgtgttggaagcaatggctttccttgaagaatcccacccagggatctttgaaaactcttgtcttgaaacgatggaagtcgttcagcaaacaagagtggacaaactaacccaaggtcgccagacttatgactggacactgaacagaaaccaaccagctgcaactgctttggccaacactatagaggtgttcagatcgaatggtctgacagccaatgaatcagggagactgatagattttctcagggatgtgatggaatcaatggataaagaagaaatggaaataacaacacatttccagagaaaaagaagagtgagggacaacatgaccaagaagatggtcacacaaagaacaataggaaagaagaagcagaggctgaacaagaggagttacttaataagagcactgacattgaacacaatgaccaaagatgcagaaagaggcaaattgaagagacgggcaattgcaacacccgggatgcagattagaggattcgtgtactttgtcgaaacactagcgaggagcatctgtgagaaactcgagcaatctggcctccctgttggagggaatgagaagaaggctaaattggcaaatgtcgtgagaaaaatgatgactaactcacaagatacagagctctcctttacaattactggagacaacaccaaatggaatgagaatcaaaaccctcggatgtttttggcaatgataacatacatcacaagaaaccaacctgaatggtttagaaatgtcttaagcattgcccctataatgttctcaaacaaaatggcgagattagggaaaggatacatgtttgaaagtaagagcatgaagctaaggacacaaataccagcagagatgcttacaaacattgatttgaaatatttcaacgaatcaacgagaaataaaatcgagaaaataaggcctctgctgattgatggcacggcctcattgagtcctgggatgatgatgggcatgttcaatatgctgagcacagtattaggggtctcaatcctgaatctcgggcaaaagaggtacaccaaaaccacatactggtgggatggacttcaatcctctgatgatttcgctctcatagtgaatgcaccaaatcatgaggggatacaagcaggagtggataggttctataggacctgcaaactggttgggatcaacatgagcaaaaagaagtcttacataaaccgaacaggaacatttgagttcacaagttttttctaccgctatggatttgtagctaacttcagtatggaattacccagctttggagtgtctggaatcaatgaatcggctgacatgagcattggagttacaatgataaaaaacaatatgataaacaatgatcttggaccagcaacagctcaaatggctcttcagttattcatcaaagactataggtacacgtaccgatgtcacaggggtgatacacaaattcaaacgaggagatcattcgagctgaagaagctgtgggagcagacccgttcaaaggcagggctgttggtatcagacggaggaccaaacctatacaacattcggaatctccacattccagaggtctgcttgaagtgggaactgatggatgaagactaccaaggcaggctgtgcaatcctctgaatccatttgtcagtcataaggagattgagtccgtaaacaatgctgtagtaatgccagcccatggcccagccaagagcatggaatatgatgctgttgcgactacacactcgtggattcctaagaggaaccgttccattctcaataccagccaaaggggaattcttgaggatgagcaaatgtaccaaaggtgctgtagtctattcgagaaattcttccccagcagttcatacaggaggccagttggaatttccagcatggtggaggccatggtgtctagggcccgaattgatgcacgcatcgatttcgaatctggaaggattaagagagaagaggttgctgagatcatgaagatctgttccaccattgaagagctcagacggcaaaaatag
>H5N8_Avian_MG607407_A/duck/Democratic_Republic_of_the_Congo/17RS882-40/2017|2017.362
atggatgtcaatccgactttacttttcttaaaagtgccagcgcaaaatgctataagtactacattcccttacactggagatcctccatacagccatggaacaggaacaggatataccatggacacagtaaacagaacacatcaatactcagaaaagggaaagtggacaacaaacacagaaaccggagcaccccaactcaacccaattgatggaccattaccagaggacaatgagccaagcggatatgcacaaactgattgcgtgttggaagcaatggctttccttgaagaatcccacccagggatctttgaaaactcttgtcttgaaacgatggaagtcgttcagcaaacaagagtggacaaactaacccaaggtcgccagacttatgactggacactgaacagaaaccaaccagctgcaactgctttggccaacactatagaggtgttcagatcgaatggtctgacagccaatgaatcagggagactgatagattttctcagggatgtgatggaatcaatggataaagaagaaatggaaataacaacacatttccagaggaaaagaagagtgagggacaacatgaccaagaagatggtcacacaaagaacaataggaaaaaagaagcagaggctgaacaagaggagttacttaataagagcactgacattgaacacaatgaccaaagatgcagaaagaggcaaattgaaaagacgggcaattgcaacacccgggatgcagattagaggattcgtgtactttgtcgaaacactagcgaggagcatctgtgagaaactcgagcaatctgggctccctgttggagggaatgagaagaaggctaaattggcaaatgtcgtgagaaaaatgatgactaactcacaagatacagagctctcctttacaattactggagacaacaccaaatggaatgagaatcaaaaccctcggatgtttttggcaatgataacatacatcacaagaaaccaacctgaatggtttagaaatgtcttaagcattgcccctataatgttctcaaacaaaatggcgagattagggaaaggatacatgtttgaaagtaagagcatgaagctaaggacacaaataccagcagagatgcttacaaacattgatttgaaatacttcaacgaatcaacgagaaataaaatcgagaaaataaggcctctgctgattgatggcacggcttcattgagccctgggatgatgatgggcatgttcaatatgctgagcacagtattaggggtctcaatcctgaatctcgggcaaaagaggtacaccaaaaccacttactggtgggatggacttcaatcctctgatgatttcgctctcatagtgaatgcaccgaatcatgaggggatacaagcaggagtggataggttctataggacctgcaaactggttgggatcaacatgagcaaaaagaagtcttacataaaccgaacaggaacatttgagttcacaagttttttctaccgctatggatttgtagctaacttcagtatggaattacccagctttggagtgtctggaatcaatgaatcggctgacatgagcattggagttacagtgataaaaaacaatatgataaacaatgatcttggacccgcaacagctcaaatggctcttcagttatttatcaaagactataggtacacgtaccgatgccacaggggtgatacacaaattcaaacgaggaggtcattcgagctgaagaagctgtgggagcagacccgttcaaaggcagggttattggtatcagacggaggaccaaacctatacaacattcggaatctccacatcccagaggtctgcttgaagtgggaattgatggatgaagactaccaaggcaggctgtgcaatcctctgaatccatttgtcagtcataaggagattgagtccgtaaacaatgccgtagtaatgccagcccatggcccagccaagagcatggaatatgatgctgttgcgactacacactcgtggattcctaagaggaaccgttccattctcaataccagccaaaggggaattcttgaggatgagcaaatgtaccaaaagtgctgtagtctgtttgagaaattcttccccagcagttcatacaggaggccagttggaatttccagcatggtggaggccatggtgtctagggctcgaattgatgcacgcatcgatttcgaatctgggaggattaagagagaagagtttgctgagatcatgaagatctgttccaccattgaagagctcagacggcaaaaatag
>H5N8_Avian_MG607406_A/duck/Democratic_Republic_of_the_Congo/17RS882-33/2017|2017.364
atggatgtcaatccgactttacttttcttaaaagtgccagcgcaaaatgctataagtactacattcccttacactggagatcctccatacagccatggaacaggaacaggatataccatggacacagtaaacagaacacatcaatactcagaaaagggaaagtggacaacaaacacagaaaccggagcaccccaactcaacccaattgatggaccattaccagaggacaatgagccaagcggatatgcacaaactgattgcgtgttggaagcaatggctttccttgaagaatcccacccagggatctttgaaaactcttgtcttgaaacgatggaagtcgttcagcaaacaagagtggacaaactaacccaaggtcgccagacttatgactggacactgaacagaaaccaaccagctgcaactgctttggccaacactatagaggtgttcagatcgaatggtctgacagccaatgaatcagggagactgatagattttctcagggatgtgatggaatcaatggataaagaagaaatggaaataacaacacatttccagaggaaaagaagagtgagggacaacatgaccaagaagatggtcacacaaagaacaataggaaaaaagaagcagaggctgaacaagaggagttacttaataagagcactgacattgaacacaatgaccaaagatgcagaaagaggcaaattgaaaagacgggcaattgcaacacccgggatgcagattagaggattcgtgtactttgtcgaaacactagcgaggagcatctgtgagaaactcgagcaatctgggctccctgttggagggaatgagaagaaggctaaattggcaaatgtcgtgagaaaaatgatgactaactcacaagatacagagctctcctttacaattactggagacaacaccaaatggaatgagaatcaaaaccctcggatgtttttggcaatgataacatacatcacaagaaaccaacctgaatggtttagaaatgtcttaagcattgcccctataatgttctcaaacaaaatggcgagattagggaaaggatacatgtttgaaagtaagagcatgaagctaaggacacaaataccagcagagatgcttacaaacattgatttgaaatacttcaacgaatcaacgagaaataaaatcgagaaaataaggcctctgctgattgatggcacggcttcattgagtcctgggatgatgatgggcatgttcaatatgctgagcacagtattaggggtctcaatcctgaatctcgggcaaaagaggtacaccaaaaccacttactggtgggatggacttcaatcctctgatgatttcgctctcatagtgaatgcaccgaatcatgaggggatacaagcaggagtggataggttctataggacctgcaaactggttgggatcaacatgagcaaaaagaagtcttacataaaccgaacaggaacatttgagttcacaagttttttctaccgctatggatttgtagctaacttcagtatggaattacccagctttggagtgtctggaatcaatgaatcggcagacatgagcattggagttacagtgataaaaaacaatatgataaacaatgatcttggaccagcaacagctcaaatggctcttcagttattcatcaaagactataggtacacgtaccgatgccacaggggtgatacacaaattcaaacgaggaggtcattcgagctgaagaagctgtgggagcagacccgttcaaaggcagggttattggtatcagacggaggaccaaacctatacaacattcggaatctccacatcccagaggtctgcttgaagtgggaattgatggatgaagactaccaaggcaggctgtgcaatcctctgaatccatttgtcagtcataaggagattgagtccgtaaacaatgccgtagtaatgccagcccatggcccagccaagagcatggaatatgatgctgttgcgactacacactcgtggattcctaagaggaaccgttccattctcaataccagccaaaggggaattcttgaggatgagcaaatgtaccaaaagtgctgtagtctgtttgagaaattcttccccagcagttcatacaggaggccagttggaatttccagcatggtggaggccatggtgtctagggctcgaattgatgcacgcatcgatttcgaatctgggaggattaagagagaagagtttgctgagatcatgaagatctgttccaccattgaagagctcagacggcaaaaatag
>H5N8_Avian_MG881967_A/grey-headed_gull/Uganda/MUWRP-538/2017|2017.008
atggatgtcaatccgactttacttttcttaaaagtgccagcgcaaaatgctataagtactacattcccttacactggagatcctccatacagccatggaacaggaacaggatataccatggacacagtaaacagaacacatcaatactcagaaaagggaaagtggacaacaaacacagaaaccggagcaccccaactcaacccaattgatggaccattaccagaggacaacgagccaagcggatatgcacaaactgattgcgtgttggaagcaatggctttccttgaagaatcccacccagggatctttgaaaactcttgtcttgaaacgatggaagtcgttcagcaaacaagagtggacaaactaacccaaggtcgccagacttatgactggacactgaacagaaaccaaccagctgcaactgctttggccaacactatagaggtgttcagatcgaatggtctgacagccaatgaatcagggagactgatagattttctcagggatgtgatggaatcaatggataaagaagaaatggaaataacaacacatttccagaggaaaagaagagtgagggacaacatgaccaagaagatggtcacacaaagaacaataggaaagaagaagcagaggctgaacaagaggagttacttaataagagcactgacattgaacacaatgaccaaagatgcagaaagaggcaaattgaaaagacgggcaattgcaacacccgggatgcagattagaggattcgtgtactttgtcgaaacactagcgaggagcatctgtgagaaactcgagcaatctgggctccctgttggagggaatgagaagaaggctaaattggcaaatgtcgtgagaaaaatgatgactaactcacaagatacagagctctcctttacaattactggagacaacaccaaatggaatgagaatcaaaaccctcggatgtttttggcaatgataacatacatcacaagaaaccaacctgaatggtttagaaatgtcttaagcattgcccctataatgttctcgaacaaaatggcgagattagggaaaggatacatgtttgaaagtaagagcatgaagctaaggacacaaataccagcagagatgcttacaaacattgatttgaaatatttcaacgaatcaacgagaaataaaatcgagaaaataaggcctctgctgattgatggcacggcctcattgagtcctgggatgatgatgggcatgttcaatatgctgagcacagtattaggggtctcaatcctgaatctcgggcaaaagaggtacaccaaaaccacatactggtgggatggacttcaatcctctgatgatttcgctctcatagtgaatgcaccgaatcatgaggggatacaagcaggagtggataggttctataggacctgcaaactggttgggatcaacatgagcaaaaagaagtcttacataaaccgaacaggaacatttgagttcacaagttttttctaccgctatggatttgtagctaacttcagtatggaattacccagctttggagtgtctggaatcaatgaatcggctgacatgagcattggagttacagtgataaaaaacaatatgataaacaatgatcttggaccagcaacagctcaaatggctcttcagttattcatcaaagactataggtacacgtaccgatgccacaggggtgatacacaaattcaaacgaggagatcattcgagctgaagaagctatgggagcagacccgttcaaaggcagggctattggtatcagacggaggaccaaacctatacaacattcggaatcttcacatcccagaggtctgcttgaagtgggaattgatggatgaagactaccaaggcaggctgtgcaatcctctgaatccatttgtcagtcataaggagattgagtccgtaaacaatgctgtagtaatgccagcccatggcccagccaagagcatggaatatgatgctgttgcgactacacactcgtggattcctaagaggaaccgttccattctcaataccagccaaaggggaattcttgaggatgagcaaatgtaccaaaagtgctgtagtctattcgagaaattcttccccagcagttcatacaggaggccagttggaatttccagcatggtggaggccatggtgtctagggctcgaattgatgcacgcatcgatttcgaatctggaaggattaagagagaagagtttgctgagatcatgaagatctgttccaccattgaagagctcagacggcaaaaatag
>H5N8_Avian_MG650637_A/duck/Cameroon/17RS1661-3/2017|2017.038
atggatgtcaatccgactttacttttcttaaaagtgccagcgcaaaatgctataagtactacattcccttacacaggagatcctccatacagccatggaacaggaacaggatataccatggacacagtaaacagaacacatcaatactcagaaaagggaaagtggacaacaaacacagaaaccggagcaccccaactcaacccaattgatggaccattaccagaggacaacgagccaagcggatatgcacaaactgattgcgtgttggaagcaatggctttccttgaagaatcccacccagggatctttgaaaactcttgtcttgaaacgatggaagtcgttcagcaaacaagagtggacaaactaacccaaggtcgccagacttatgactggacactgaacagaaaccaaccagctgcaactgctttggccaacactatagaggtgttcagatcgaatggtctgacagccaatgaatcagggagactgatagattttctcagggatgtgatggaatcaatggataaagaagaaatggaaataacaacacatttccagaggaaaagaagagtgagggacaacatgaccaagaagatggtcacacaaagaacaataggaaagaagaagcagaggctgaacaagaggagttacttaataagagcactgacattgaacacaatgaccaaagatgcagaaagaggcaaattgaaaagacgggcaattgcaacacccgggatgcagattagaggattcgtgtactttgtcgaaacactagcgaggagcatctgtgagaaactcgagcaatctgggctccctgttggagggaatgagaagaaggctaaattggcaaatgtcgtgagaaaaatgatgactaactcacaagatacagagctctcctttacaattactggagacaacaccaaatggaatgagaatcaaaaccctcggatgtttttggcaatgataacatacatcacaagaaaccaacctgaatggtttagaaatgtcttaagcattgcccctataatgttctcaaacaaaatggcgagattagggaaaggatacatgtttgaaagtaagagcatgaagctaaggacacaaataccagcagagatgcttacaaacattgatttgaaatatttcaacgaatcaacgagaaataaaatcgagaaaataaggcctctgctgattgatggcacggcctcattgagtcctgggatgatgatgggcatgttcaatatgctgagcacagtattaggggtttcaatcctgaatctcgggcaaaagaggtacaccaaaaccacatactggtgggatggacttcaatcctctgatgatttcgctctcatagtgaatgcaccgaatcatgaggggatacaagcaggagtggataggttctataggacctgcaaactggttgggatcaacatgagcaaaaagaagtcttacataaaccgaacaggaacatttgagttcacaagttttttctaccgctatggatttgtagccaacttcagtatggaattgcccagctttggagtgtctggaatcaatgaatcggctgacatgagcattggagttacagtgataaaaaacaatatgataaacaatgaacttggaccagcaacagctcaaatggctcttcaattattcatcaaagactataggtacacgtaccgatgccacaggggtgatacacaaattcaaacgaggagatcattcgagctgaagaagctgtgggagcagacccgttcaaaggcagggctattggtatcagacggaggaccaaacctatacaacattcggaatctccacatcccagaggtctgcttgaagtgggaattgatggatgaagactaccaaggcaggctgtgcaatcctctgaatccatttgtcagtcataaggagattgagtccgtaaacaatgctgtagtaatgccagcccatggcccagccaagagcatggaatatgatgctgttgcgactacacactcgtggattcctaagaggaaccgttccattctcaataccagccaaaggggaattcttgaggatgagcaaatgtaccaaaagtgctgtagtctattcgagaaattcttccccagcagttcatacaggaggccagttggaatttccagcatggtggaggccatggtgtctagggctcgaattgatgcacgcatcgatttcgaatctggaaggattaagagagaagagtttgctgagatcatgaagatctgttccaccattgaagagctcagacggcaaaaatag
>H5N8_Avian_MH107205_A/Guinea_fowl/Belgium/6102/2017|2017.449
atggatgtcaatccgactttacttttcttaaaagtgccagcgcaaaatgctataagtactacattcccttacactggagatcctccatacagccatggaacaggaacaggatataccatggacacagtaaacagaacacatcaatactcagaaaagggaaagtggacaacaaatacagaaaccggagcaccccaactcaacccaattgatggaccattaccagaggacaatgagccaagcggatatgcacaaactgattgcgtgttggaagcaatggctttccttgaagaatcccacccagggatatttgaaacctcttgtcttgaagcgatggaagtcgttcagcaaacaagagtggacaaactaacccaaggtcgccagacttatgactggacactgaacagaaaccaaccagctgcaactgctttggccaacactatagaggtgttcagatcgaatggtctaacagccaatgaatcagggagactgatagattttctcagggatgtgatggaatcaatggataaagaagagatggaaataacaacacatttccagagaaaaagaagagtgagggacaacatgaccaagaagatggtcacacaaagaacaataggaaagaagaagcagaggctgaacaagaggagttatttaataagagcactgacattgaacacaatgaccaaagatgcagagagaggcaaattgaagagacgggcaattgcaacacccgggatgcagattagaggattcgtgtactttgtcgaaacactagcgaggagcatctgtgagaaactcgagcaatctgggctccctgttggagggaatgaaaagaaggctaaattggcaaatgtcgtgagaaaaatgatgactaactcacaagatacagagctctcctttacaattactggagacaacaccaaatggaatgagaatcaaaaccctcggatgtttttggcaatgataacgtacatcacaagaaaccaacctgaatggtttagaaatgtcttaagcattgcccctataatgttctcaaacaaaatggcgagattagggaaaggatacatgtttgaaagtaagagcatgaagctaaggacacaaataccagcagagatgcttacaaacattgatctgaaatatttcaacgaatcaacgagaaagaaaatcgagaaaataagacctatgctgattgatggcacggcctcattgagtcctgggatgatgatgggcatgttcaacatgctgagcacagtattaggggtctcaatcctgaatctcggtcaaaagaggtacaccaaaaccacatactggtgggatggacttcaatcctctgatgatttcgctctcatagtgaatgcaccggatcatgaggggatacaagcaggagtggataggttctataggacctgcaaactggttgggatcaacatgagcaaaaagaagtcttacataaaccgaacaggaacatttgagttcacaagttttttctaccgctatggatttgtagctaacttcagtatggaattacccagctttggagtgtctggaatcaatgaatcggctgacatgagcattggagttacagtgataaaaaacaatatgataaacaatgatcttggaccagcaacagctcaaatggctcttcagttattcatcaaagactataggtacacgtaccgatgccacaggggtgatacacaaattcaaacgaggagatcattcgagctgaagaagatgtgggagcagacccgttcaaaggcagggctgttggtatcagacggaggaccaaacctatacaacattcggaatctccacatcccagaggtctgcttgaagtgggaactgatggatgaagactatcaaggcaggctgtgcaatcctctgaatccatttgtcagtcataaagagattgagtccgtaaacaatgctgtagtaatgccagcccatggcccagccaagagcatggaatatgatgctgttgcgactacacactcgtggattcctaagaggaaccgttccattctcaataccagccaaaggggaattctggaggatgagcaaatgtaccaaaagtgttgtagtctattcgagaaattcttccccagcagttcatacaggaggccagttggaatttccagcatggtggaggccatggtgtctagggcccgaattgatgcacgcatcgatttcgaatctggaaggattaagaaagaagagtttgctgagatcatgaagatctgttccaccattgaagagctcagacggcaaaaatag
>H5N8_Avian_MH107197_A/Brahma_chicken/Belgium/6153/2017|2017.452
atggatgtcaatccgactttacttttcttaaaagtgccagcgcaaaatgctataagtactacattcccttacactggagatcctccatacagccatggaacaggaacaggatataccatggacacagtaaacagaacacatcaatactcagaaaggggaaagtggacaacaaatacagaaaccggagcaccccaactcaacccaattgatggaccattaccagaggacaatgagccaagcggatatgcacaaactgattgcgtgttggaagcaatggctttccttgaagaatcccacccagggatatttgaaacctcttgtcttgaagcgatggaagtcgttcagcaaacaagagtggacaaactaacccaaggtcgccagacttatgactggacactgaacagaaaccaaccagctgcaactgctttggccaacactatagaggtgttcagatcgaatggtctgacagccaatgaatcagggagactgatagattttctcagggatgtgatggaatcaatggataaagaagagatggaaataacaacacatttccagagaaaaagaagagtgagggacaacatgaccaagaagatggtcacacaaagaacaataggaaagaagaagcagaggctgaacaagaggagttatttaataagagcactgacattgaacacaatgaccaaagatgcagagagaggcaaattgaagagacgggcaattgcaacacccgggatgcagattagaggattcgtgtactttgtcgaaacactagcgaggagcatctgtgagaaactcgagcaatctgggctccctgttggagggaatgaaaagaaggctaaattggcaaatgtcgtgagaaaaatgatgactaactcacaagatacagagctctcctttacaattactggagacaacaccaaatggaatgagaatcaaaaccctcggatgtttttggcaatgataacatacatcacaagaaaccaacctgaatggtttagaaatgtcttaagcattgcccctataatgttctcaaacaaaatggcgagattagggaaaggatacatgtttgaaagtaagagcatgaagctaaggacacaaataccagcagagatgcttacaaacattgatctgaaatatttcaacgaatcaacgagaaagaaaatcgagaaaataagacctatgctgattgatggcacggcctcattgagtcctgggatgatgatgggcatgttcaatatgctgagcacagtattaggggtctcaatcctgaatctcgggcaaaagaggtacaccaaaaccacatactggtgggatggacttcaatcctctgatgatttcgctctcatagtgaatgcaccggatcatgaggggatacaagcaggagtggataggttctataggacctgcaaactggttgggatcaacatgagcaaaaagaagtcttacataaaccgaacaggaacatttgagttcacaagttttttctaccgctatggatttgtagctaacttcagtatggaattacccagctttggagtgtctggaatcaatgaatcggctgacatgagcattggagttacagtgataaaaaacaatatgataaacaatgatcttggaccagcaacagctcaaatggctcttcagttattcatcaaagactataggtacacgtaccgatgccacaggggtgatacacaaattcaaacgaggagatcattcgagctgaagaagatgtgggagcagacccgttcaaaggcagggctgttggtatcagacggaggaccaaacctatacaacattcggaatctccacatcccagaggtctgcttgaagtgggaactgatggatgaagactaccaaggcaggctgtgcaatcctctgaatccatttgtcagtcataaagagattgagtccgtaaacaatgctgtagtaatgccagcccatggcccagccaagagcatggaatatgatgctgttgcgactacacactcgtggattcctaagaggaaccgttccattctcaataccagccaaaggggaattctggaggatgagcaaatgtaccaaaagtgctgtagtctattcgagaaattcttcccaagcagttcatacaggaggccagttggaatttccagcatggtggaggccatggtgtctagggcccgaattgatgcacgcatcgatttcgaatctggaaggattaagaaagaagagtttgctgagatcatgaagatctgttccaccattgaagagctcagacggcaaaaatag
>H5N8_Avian_MF926483_A/goose/Kalmykia/813/2016|2016.849
atggatgtcaatccgactttacttttcttaaaagtgccagcgcaaaatgctataagtactacattcccttacactggagatcctccatacagccatggaacaggaacaggatataccatggacacagtaaacagaacacatcaatactcagaaaagggaaagtggacaacaaacacagaaaccggagcaccccaactcaacccaattgatggaccattaccagaggacaatgagccaagcggatatgcacaaactgattgcgtgttggaagcaatggctttccttgaagaatcccacccagggatatttgaaaactcttgtcttgaagcgatggaagtcgttcagcaaacaagagtggacaaactaacccaaggtcgccagacttatgactggacactgaacagaaaccaaccagctgcaactgctttggccaacactatagaggtgttcagatcgaatggtctgacagccaatgaatcagggagactgatagattttctcagggatgtgatggaatcaatggataaagaagagatggaaataacaacacatttccagagaaaaagaagagtgagggacaacatgaccaagaagatggtcacacaaagaacaataggaaagaagaagcagaggctgaacaagaggagttacttaataagagcactgacattgaacacaatgaccaaagatgcagaaagaggcaaattgaagagacgggcaattgcaacacccgggatgcagattagaggattcgtgtactttgtcgaaacactagcgaggagcatctgtgagaaactcgagcaatctgggctccctgttggagggaatgagaagaaagctaaattggcaaatgtcgtgagaaaaatgatgactaactcacaagatacagagctctcctttacaattactggagacaacaccaaatggaatgagaatcaaaaccctcggatgtttttggcaatgataacatacatcacaagaaaccaacctgaatggtttagaaatgtcttaagcattgcccctataatgttctcaaacaaaatggcgagattagggaaaggatacatgtttgaaagtaagagcatgaagctaaggacacaaataccagcagagatgcttacaaacattgatctgaaatatttcaacgaatcaacgagaaagaaaatcgagaaaataagacctctgctgattgatggcacggcctcattgagtcctgggatgatgatgggcatgttcaatatgctgagcacagtattaggggtctcaatcctgaatctcgggcaaaagaggtacaccaaaaccacatactggtgggatggacttcaatcctctgatgatttcgctctcatagtgaatgcaccgaatcatgaggggatacaagcaggagtggataggttctataggacctgcaaactggttgggatcaacatgagcaaaaagaagtcttacataaaccgaacaggaacatttgagttcacaagttttttctaccgctatggatttgtagctaacttcagtatggaattacccagctttggagtgtctggaatcaatgaatcggctgacatgagcattggagttacagtgataaaaaacaatatgataaacaatgatcttggaccagcaacagctcaaatggctcttcagttattcatcaaagactataggtacacgtaccgatgccacaggggtgatacacaaattcaaacgaggagatcattcgagctgaagaagctgtgggagcagacccgttcaaaggcagggctgttggtatcagacggaggaccaaacctatacaacattcggaatctccacatcccagaggtctgcttgaagtgggaactgatggatgaagactaccaaggcaggctgtgcaatcctctgaatccatttgtcagtcataaagagattgagtccgtaaacaatgctgtagtaatgccagcccatggcccggccaagagcatggaatatgatgctgttgcgactacacactcgtggattcctaagaggaaccgttccattctcaataccagccaaaggggaattcttgaggatgagcaaatgtaccaaaagtgctgtagtctattcgagaaattcttccccagcagttcatacaggaggccagttggaatttccagcatggtggaggccatggtgtctagggcccgaattgatgcacgcatcgatttcgaatctggaaggattaagaaagaagagtttgctgagatcatgaagatctgttccaccattgaagagctcagacggcaaaaatag
>H5N8_Avian_MF926459_A/chicken/Chechnya/58/2017|2017.019
atggatgtcaatccgactttacttttcttaaaagtgccagcgcaaagtgctataagtactacattcccttacactggagatcctccatacagccatggaacaggaacaggatataccatggacacagtaaacagaacacatcaatactcagaaaagggaaagtggacaacaaacacagaaaccggagcaccccaactcaacccaattgatggaccattaccagaggacaatgagccaagcggatatgcacaaactgattgcgtgttggaagcaatggctttccttgaagaatcccacccagggatatttgaaaactcttgtcttgaagcgatggaagtcgttcagcaaacaagagtggacaaactaacccaaggtcgccagacttatgactggacactgaacagaaaccaaccagctgcaactgctttggccaacactatagaggtgttcagatcgaatggtctgacagccaatgaatcagggagactgatagattttctcagggatgtgatggaatcaatggataaagaagagatggaaataacaacacatttccagagaaaaagaagagtgagggacaacatgaccaagaagatggtcacacaaagaacaataggaaagaagaagcagaggctgaacaggaggagttacttaataagagcactgacattgaacacaatgaccaaagatgcagaaagaggcaaattgaagagacgggcaattgcaacacccgggatgcagattagaggattcgtgtactttgtcgaaacactagcgaggagcatctgtgagaaacttgagcaatctgggctccctgttggagggaatgagaagaaggctaaattggcaaatgtcgtgagaaaaatgatgactaactcacaagatacagagctctcctttacaattactggagacaacaccaaatggaatgagaatcaaaaccctcggatgtttttggcaatgataacatacatcacaagaaaccaacctgaatggtttagaaatgtcttaagcattgcccctataatgttctcaaacaaaatggcgagattagggaaaggatacatgtttgaaagtaagagcatgaagctaaggacacaaataccagcagagatgcttacaaacattgatctgaaatatttcaacgaatcaacgagaaagaaaatcgagaaaataagacctctgctgattgatggcacggcctcattgagtcctgggatgatgatgggcatgttcaatatgctgagcacagtattaggggtctcaatcctgaatctcgggcaaaagaggtacaccaaaaccacatactggtgggatggacttcaatcctctgatgatttcgctctcatagtgaatgcaccgaatcatgaggggatacaagcaggagtggataggttctataggacctgcaaactggttgggatcaacatgagcaaaaagaagtcttacataaaccgaacaggaacatttgagttcacaagttttttctaccgctatgggtttgtagctaacttcagtatggaattacccagctttggagtgtctggaatcaatgaatcggctgacatgagcattggagttacagtgataaaaaacaatatgataaacaatgatcttggaccagcaacagctcaaatggctcttcagttattcatcaaagactataggtacacgtaccgatgccacaggggtgatacacaaattcaaacgaggagatcattcgagctgaagaagctgtgggagcagacccgttcaaaggcagggctgttggtatcagacggaggaccaaacctatacaacattcggaatcttcacatcccagaggtctgcttgaaatgggaactgatggatgaagactaccaaggcaggctgtgcaatcctctgaatccatttgtcagtcataaagagattgagtccgtaaacaatgctgtagtaatgccagcccatggcccggccaagagcatggaatatgatgctgttgcgactacacactcgtggattcctaagaggaaccgttccattctcaataccagccaaaggggaattcttgaggatgagcaaatgtaccaaaagtgctgtagtctattcgagaaattcttccccagcagttcatacaggaggccagttggaatttccagcatggtggaggccatggtgtctagggcccgaattgatgcacgcatcgatttcgaatctggaaggattaagaaagaagagtttgctgagatcatgaagatctgttccaccattgaagagctcagacggcaaaaatag
>H5N8_Avian_MF926451_A/chicken/Moscow/94/2017|2017.159
atggatgtcaatccgactttacttttcttaaaagtgccagcgcaaagtgctataagtactacattcccttacactggagatcctccatacagccatggaacaggaacaggatataccatggacacagtaaacagaacacatcaatactcagaaaagggaaagtggacaacaaacacagaaaccggagcaccccaactcaacccaattgatggaccattaccagaggacaatgagccaagcggatatgcacaaactgattgcgtgttggaagcaatggctttccttgaagaatcccacccagggatatttgaaaactcttgtcttgaagcgatggaagtcgttcagcaaacaagagtggacaagctaacccaaggtcgccagacttatgactggacactgaacagaaaccaaccagctgcaactgctttggccaacactatagaggtgttcagatcgaatggtctgacagccaatgaatcagggagactgatagattttctcagggatgtgatggaatcaatggacaaagaagagatggaaataacaacacatttccagagaaaaagaagagtgagggacaatatgaccaagaagatggtcacacaaagaacaataggaaagaagaagcagaggctgaacaggaggagttacttaataagagcactgacattgaacacaatgaccaaagatgcagaaagaggcaaattgaagagacgggcaattgcaacacccgggatgcagattagaggattcgtgtactttgtcgaaacactagcgaggagcatctgtgagaaacttgagcaatctgggctccctgttggagggaatgagaagaaggctaaattggcaaatgtcgtgagaaaaatgatgactaactcacaagatacagagctctcctttacaattactggagacaacaccaaatggaatgagaatcaaaaccctcggatgtttttggcaatgataacatacatcacaagaaaccaacctgaatggtttagaaatgtcttaagcattgcccctataatgttctcaaacaaaatggcgagattagggaaaggatacatgtttgaaagtaagagcatgaagctaaggacacaaataccagcagagatgcttacaaacattgatctgaaatatttcaacgaatcaacgagaaagaaaatcgagaaaataagacctctgctgattgatggcacggcctcattgagtcctgggatgatgatgggcatgttcaatatgctgagcacagtattaggggtctcaatcctgaatctcgggcaaaagaggtacaccaaaaccacatactggtgggatggacttcaatcctctgatgatttcgctctcatagtgaatgcaccgagtcatgaggggatacaagcaggagtggataggttctataggacctgcaaactggttgggatcaacatgagcaaaaagaagtcttacataaaccgaacaggaacatttgagttcacaagttttttctaccgctatgggtttgtagctaacttcagtatggagttacccagctttggagtgtctggaatcaatgaatcggctgacatgagcattggagttacagtgataaaaaacaatatgataaacaatgatcttggaccagcaacagctcaaatggctcttcagttattcatcaaagactataggtacacgtaccgatgccacaggggtgatacacaaattcaaacgaggagatcattcgagctgaagaagctgtgggagcagacccgttcaaaggcagggctgttggtatcagacggaggaccaaacctatacaacattcggaatcttcacatcccagaggtctgcttgaagtgggaactgatggatgaagactaccaaggcaggctgtgcaatcctctgaatccatttgtcagtcataaagagattgagtccgtaaacaatgcggtagtaatgccagcccatggcccggccaagagcatggaatatgatgctgttgcgactacacactcgtggattcctaagaggaaccgttccattctcaataccagccaaaggggaattcttgaggatgagcaaatgtaccaaaagtgctgtagtctattcgagaaattcttccccagcagttcatacaggaggccagttggaatttccagcatggtggaggccatggtgtctagggcccgaattgatgcacgcatcgatttcgaatctggaaggattaagaaagaagagtttgctgagatcatgaagatctgttccaccattgaagagctcagacggcaaaaatag
>H5N6_Avian_LC379583_A/jungle_crow/Hyogo/2803A002/2018|2018.162
atggatgtcaatccgactttacttttcttaaaagtgccagcgcaaaatgctataagcactacattcccttacactggagatcctccatacagccatggaacaggaacaggatataccatggacacagtaaacagaacacatcaatactcagaaaagggaaaatggacaacaaacacagaaaccggagcaccccaactcaacccaattgatggaccattaccagaggacaatgagccaagcggatatgcacaaactgattgcgtgttggaagcaatggctttccttgaagaatcccacccagggatatttgaaaactcttgtcttgaagcgatggaagtcgttcagcaaacaagagtggacaaactaacccaaggtcgccagacttatgactggacactgaacagaaaccaaccagctgcaactgctttggccaacactatagaggtgttcagatcgaatggtctgacagccaatgaatcagggagactgatagattttctcagggatgtgatggaatcaatggataaagaagagatggaaataacaacacatttccagagaaaaagaagagtgagggacaacatgaccaagaagatggtcacacaaagaacaataggaaagaagaagcagaggctgaacaagaggagttacttaataagagcactgacattgaacacaatgaccaaagatgcagaaagaggcaaattgaagaggcgggcaattgcaacacccgggatgcagattagaggattcgtgtactttgtcgaaacactagcgaggagcatctgtgagaaactcgagcaatctgggctccctgttggagggaatgagaagaaggctaaattggcaaatgtcgtgagaaaaatgatgactaactcacaagatacagagctctcttttacaattactggagacaacaccaaatggaatgagaatcagaaccctcggatgtttttggcaatgataacatacatcacaagaaaccaacctgagtggtttagaaatgtcttaagcattgcccctataatgttctcaaacaaaatggcgagattagggagaggatacatgtttgaaagtaagagcatgaagctaaggacacaaataccagcagagatgcttacaaacattgatctgaaatatttcaacgaatcaacgagaaagaaaatcgagaaaataagacctctgctgattgatggcacggcctcattgagtcctgggatgatgatgggcatgttcaatatgctgagcacagtgttaggggtctcaatcctgaatctcgggcaaaagaggtacaccaaaaccacatactggtgggatggacttcaatcctctgatgatttcgctctcatagtgaatgcaccgaatcatgaggggatacaagcaggagtggataggttctataggacctgcaaactggttgggatcaacatgagcaaaaagaagtcttacataaaccgaacaggaacatttgagttcacaagttttttctaccgctatggatttgtagccaacttcagtatggaattgcccagctttggagtgtctggaatcaatgaatcggctgacatgagcattggagttacagtgataaaaaacaatatgataaacaatgatcttggaccagcaacagctcaaatggctcttcagttattcatcaaagactataggtacacgtaccgatgccacaggggtgatacacaaattcaaacgaggagatcattcgagctgaagaagctgtgggagcagacccgctcaaaggctgggctgttggtatcagacggaggaccaaacctatacaacattcgaaatctccacatcccagaggtctgcttgaagtgggaactgatggatgaagagtaccaaggcaggctgtgcaatcctctgaatccatttgtcagtcataaagagattgagtccgtaaacaatgctgtagtaatgccagcccatggcccggccaagagcatggaatatgatgctgttgcgactacacactcgtggattcctaagaggaaccgttccattctcaataccagccaaagaggaattcttgaggatgagcaaatgtaccaaaagtgctgtagtctattcgagaaattcttccccagcagttcatacaggaggccagttggaatttccagcatggtggaggccatggtgtctagggcccgaattgatgcacgcatcgatttcgaatctggaaggattgaaaaagaagagtttgctgagatcatgaagatctgttccaccattgaagagctcagacggcaaaaatag
>H5N6_Avian_LC379591_A/jungle_crow/Hyogo/2803E011/2018|2018.167
atggatgtcaatccgactttacttttcttaaaagtgccagcgcaaaatgctataagcactacattcccttacactggagatcctccatacagccatggaacaggaacaggatataccatggacacagtaaacagaacacatcaatactcagaaaagggaaaatggacaacaaacacagaaaccggagcaccccaactcaacccaattgatggaccattaccagaggacaatgagccaagcggatatgcacaaactgattgcgtgttggaagcaatggctttccttgaagaatcccacccagggatatttgaaaactcttgtcttgaagcgatggaagtcgttcagcaaacaagagtggacaaactaacccaaggtcgccagacttatgactggacactgaacagaaaccaaccagctgcaactgctttggccaacactatagaggtgttcagatcgaatggtctgacagccaatgaatcagggagactgatagattttctcagggatgtgatggaatcaatggataaagaagagatggaaataacaacacatttccagagaaaaagaagagtgagggacaacatgaccaagaagatggtcacacaaagaacaataggaaagaagaagcagaggctgaacaagaggagttacttaataagagcactgacattgaacacaatgaccaaagatgcagaaagaggcaaattgaagaggcgggcaattgcaacacccgggatgcagattagaggattcgtgtactttgtcgaaacactagcgaggagcatctgtgagaaactcgagcaatctgggctccctgttggagggaatgagaagaaggctaaattggcaaatgtcgtgagaaaaatgatgactaactcacaagatacagagctctcttttacaattactggagacaacaccaaatggaatgagaatcagaaccctcggatgtttttggcaatgataacatacatcacaagaaaccaacctgagtggtttagaaatgtcttaagcattgcccctataatgttctcaaacaaaatggcgagattagggagaggatacatgtttgaaagtaagagcatgaagctaaggacacaaataccagcagagatgcttacaaacattgatctgaaatatttcaacgaatcaacgagaaagaaaatcgagaaaataagacctctgctgattgatggcacggcctcattgagtcctgggatgatgatgggcatgttcaatatgctgagcacagtgttaggggtctcaatcctgaatctcgggcaaaagaggtacaccaaaaccacatactggtgggatggacttcaatcctctgatgatttcgctctcatagtgaatgcaccgaatcatgaggggatacaagcaggagtggataggttctataggacctgcaaactggttgggatcaacatgagcaaaaagaagtcttacataaaccgaacaggaacatttgagttcacaagttttttctaccgctatggatttgtagccaacttcagtatggaattgcccagctttggagtgtctggaatcaatgaatcggctgacatgagcattggagttacagtgataaaaaacaatatgataaacaatgatcttggaccagcaacagctcaaatggctcttcagttattcatcaaagactataggtacacgtaccgatgccacaggggtgatacacaaattcaaacgaggagatcattcgagctgaagaagctgtgggagcagacccgctcaaaggctgggctgttggtatcagacggaggaccaaacctatacaacattcgaaatctccacatcccagaggtctgcttgaagtgggaactgatggatgaagagtaccaaggcaggctgtgcaatcctctgaatccatttgtcagtcataaagagattgagtccgtaaacaatgctgtagtaatgccagcccatggcccggccaagagcatggaatatgatgctgttgcgactacacactcgtggattcctaagaggaaccgttccattctcaataccagccaaagaggaattcttgaggatgagcaaatgtaccaaaagtgctgtagtctattcgagaaattcttccccagcagttcatacaggaggccagttggaatttccagcatggtggaggccatggtgtctagggcccgaattgatgcacgcatcgatttcgaatctggaaggattgaaaaagaagagtttgctgagatcatgaagatctgttccaccattgaagagctcagacggcaaaaatag
>H6N2_Avian_KU143516_A/wild_bird/Wuhan/CDHN09/2015|2015.038
atggatgtcaatccgactttacttttcttaaaagtgccagcgcaaaatgctataagtactacattcccttacactggagatcctccatacagccatggaacaggaacaggatacaccatggacacagtcaacagaacacatcaatactcagagaagggaaagtggacaacaaacacagagaccggggcaccccaactcaacccaattgatggaccactaccagaggataacgatccaagcggatatgcacaaacggattgcgtgttggaagcaatggccttccttgaagaatcccacccagggatctttgaaaactcttgtcttgaaacgatggaagtcgttcagcaaacaagagtggacaaactaacccaaggtcgccagacctatgactggacactgaacagaaaccaaccagctgcaactgctctggccaacactatagaggtgttcagatcgaacggtctgacagccaatgagtcggggagactaatagatttcctcaaggatgtgatggaatcaatggataaagaagagatggaaataacaacacatttccagagaaagagaagagtgagggacaacatgaccaagaagatggtcacacaaagaacaataggaaagaaaaagcagaggctgaataaaagaagttacttaataagagcgctgacattgaacacaatgaccaaagatgcagaaagaggtaaattgaagagacgggcaattgcaacgcccgggatgcagattagaggattcgtgtactttgtcgaaacactagcgaggagcatctgtgagaaactcgaacaatctgggctccctgttggagggaatgagaagaaagctaagttggcaaatgtcgtgaggaaaatgatgaccaactcacaagatacagagctttcctttacgattactggagacaacaccaaatggaatgagaatcaaaatcctcggatgtttttggcaatgataacatacatcacaagaaaccaacctgaatggtttagaaatgtcttgagcattgcccctataatgttctcaaacaaaatggcgagattaggaaaaggatacatgtttgaaagtaagagcatgaaactaaggacgcaaataccggcagagatgcttgcaaacattgatctgaaatatttcaacgaatcaacgagaaagaaaatcgagaaaataagacctctgctgattgatggcacagcctcattgagtcctggaatgatgatgggcatgttcaatatgctgagcacagtattaggggtctcaatcctgaatcttgggcaaaagaggtacaccaaaaccacatactggtgggatggacttcaatcctctgatgatttcgctctcatagtgaatgcaccgaatcatgaggggatacaagcaggagtggataggttctataggacctgcaaactggttgggatcaacatgagcaaaaagaagtcctacataaaccgaacaggaacatttgagttcacaagctttttctaccgctatggatttgtagccaacttcagtatggagttacccagctttggagtgtctgggatcaatgaatcggctgacatgagcattggagttacagtgataaagaacaatatgataaacaatgaccttggaccagcaacagctcaaatggctcttcagctattcatcaaagactataggtacacgtaccgatgccacaggggtgatacacaaattcaaacaaggagatcattcgagctgaagaagctgtgggagcagacccattcaaaggcagggctgttggtatcagatggaggaccaaacctatacaacattcgaaatctccacatcccagaggtttgcttaaagtgggaactgatggatgaagactaccaaggcaggctgtgtaatcctctgaatccgtttgtcagtcataaggaaattgagtccgtaaacaatgctgtggtaatgccagcccatggcccagccaagagcatggaatatgatgctgttgcaactacacactcatggattcctaagaggaaccgttccattctcaataccagccaaaggggaatccttgaagatgagcaaatgtaccagaagtgctgtagtctatttgagaaattcttccccagtagttcatacaggaggccagttggaatttccagcatggtggaggccatggtgtctagggcccgaattgatgcacgcattgatttcgaatctggaaggattaagaaagaagagtttgctgagatcatgaagatctgttccaccattgaagagctcagacggcaaaaatag
>H6N2_Avian_KU143517_A/wild_bird/Wuhan/CDHN15/2015|2015.038
atggatgtcaatccgactttacttttcttaaaagtgccagcgcaaaatgctataagtactacattcccttacactggagatcctccatacagccatggaacaggaacaggatacactatggacacagtcaacagaacacatcaatactcagagaagggaaagtggacaacaaacacagagaccggagcaccccagctcaacccaattgatggaccattaccagaggacaacgagccaagcggatatgcacaaacggattgcgtgttggaagcaatggctttccttgaggaatcccacccagggatctttgaaaactcttgtcttgaaacgatggaagtcgttcagcaaacaagagtggacaaactaacccaaggtcgccagacttatgactggacactgaacagaaaccaaccagctgcaactgctttggccaacactatagaggtgttcagatcgaacggtctgacagccaatgagtcggggagactaatagatttcctcaaggatgtgatggaatcaatggataaagaagaaatggaaataacaacacatttccagagaaagagaagagtgagggataacatgaccaagaaaatggtcacgcaaagaacaataggaaagaagaagcagaggctgaataaaaggagttacttaataagagcgctgacattgaacacaatgactaaagatgcagaaagaggtaaattgaagagacgggcaattgcaacacccgggatgcagattagaggattcgtgtactttgtagaaacactagcgaggagcatctgtgagaaacttgagcaatctggactccctgttggagggaatgagaagaaggctaaattggcaaatgtcgtgaggaaaatgatgactaactcacaagatacagagctttcctttacaattactggagacaacaccaaatggaatgagaatcaaaatccccggatgtttttggcaatgataacatacatcacaagaaaccaacctgaatggtttagaaatgtcttgagcattgcccctataatgttctcaaacaaaatggcgagattaggaaaaggatacatgtttgaaagtaagagcatgaaactaagaacacaaataccggcagagatgcttgcaaacattgatctgaaatatttcaacgaatcaacgagaaagaaaatcgagaaaataagacctctgctgattgatggaacagcctccttgagtcctggaatgatgatgggcatgttcaatatgctgagcacagtattaggggtctcaatccttaatcttgggcaaaagaggtacaccaaaaccacatactggtgggatggactccaatcctctgatgatttcgctctcatagtgaatgcaccgaatcatgaggggatacaagcaggggtggataggttctataggacctgcaaactggttgggatcaacatgagcaaaaagaagtcttacataaaccgaacaggaacatttgagttcacaagctttttctaccgttatggatttgtagctaacttcagtatggaattgcccagttttggagtgtctggaatcaatgaatcggctgacatgagcattggagttacagtgataaagaacaatatgataaacaatgaccttggaccagcaacagctcaaatggctctccagctattcatcaaggactataggtacacgtaccgatgccacaggggtgacacacaaattcaaacgaggagatcattcgagctgaggaagctgtgggagcagacccgttcaaaggcagggctgttggtatcagatggaggaccaaacctatacaacattcgaaatctccacatcccagaggtctgcttaaaatgggaactgatggatgaggactaccaaggcaggctgtgtaatcctctgaatccgtttgtcagtcataaggaaattgagtccgtaaacaatgctgtggtaatgccagcccatggcccagccaagagcatggaatatgatgctgttgcaactacacactcatggattcctaagaggaaccgttccattctcaataccagccagaggggaattcttgaagatgagcaaatgtaccagaagtgctgtagtctatttgagaaattcttccccagcagttcatacaggaggccagttggaatttccagcatggtggaggccatggtgtctagggcccgaattgatgcacgcattgatttcgaatctggaaggattaagaaagaagagtttgctgagatcatgaagatctgttccaccattgaagagctcagacggcaaaaatag
>H2N8_Avian_KX394374_A/duck/Zhejiang/6D10/2013|2013.951
atggatgtcaatccgactttacttttcttaaaagtgccagcgcaaaatgctataagtactacattcccttacactggagatcctccatacagccatggaacaggaacaggatacaccatggacacagtcaacagaacacatcaatactcagagaagggaaagtggacaacaaacacagagaccggagcaccccagctcaacccaattgatggaccattaccagaggacaacgagccaagcggatatgcacaaacggattgcgtgttggaagcaatggctttccttgaggaatcccacccagggatctttgaaaactcttgtcttgaaacgatggaagtcgttcagcaaacaagagtggacaaactaacccaaggtcgccagacttatgactggacactgaacagaaaccaaccagctgcaactgctttggccaacactatagaggtgttcagatcgaacggtctgacagccaatgagtcggggagactaatagatttcctcaaggatgtaatggaatcaatggataaagaagaaatggaaataacaacacatttccagagaaagagaagagtgagggataacatgaccaagaagatggtcacacaaagaacaataggaaagaagaagcagaggctgaataaaaggagttacttgataagagcgctgacattgaacacaatgactaaagatgcagaaagaggtaaattgaagagacgggcaattgcaacacccgggatgcagattagaggattcgtgtactttgtcgaaacactagcgaggagcatctgtgagaaacttgagcaatctggactccctgttggagggaatgagaagaaggctaaattggcaaatgtcgtgaggaaaatgatgactaactcacaagatacagagctttcctttacaattactggagacaacaccaaatggaatgagaatcaaaatccccggatgtttttggcaatgataacatacatcacaagaaaccaacctgaatggtttagaaatgtcttgagcattgcccctataatgttctcaaacaaaatggcgaaattaggaaaaggatacatgtttgaaagtaagagcatgaaactaaggacacaaataccggcagagatgcttgcaaacattgatctgaaatatttcaacgaatcaacgagaaagaaaatcgagaaaataagacctctgctgattgatggaacagcctccttgagtcctggaatgatgatgggcatgttcaatatgctgagcacagtattaggggtctcaatcctgaatcttgggcaaaagaggtacaccaaaaccacatactggtgggatggactccaatcctctgatgatttcgctctcatagtgaatgcaccgaatcatgaggggatacaagcaggggtggataggttctataggacctgcaaactggttgggatcaacatgagcaaaaagaagtcttacataaaccgaacaggaacatttgaattcacaagctttttctaccgctatggatttgtagctaacttcagtatggagttgcccagttttggagtgtctggaatcaatgaatcggctgacatgagcattggagttacagtgataaagaacaatatgataaacaatgaccttggaccagcaacagctcaaatggctctccagctattcatcaaggactataggtacacgtaccgatgccacaggggtgacacacaaattcaaacgaggagatcattcgagctgaggaaactgtgggagcagacccgttcaaaggcagggctgttggtatcagatggaggaccaaacctatacaacattcgaaatctccacatcccagaggtctgcttaaagtgggaactgatggatgagaactaccaaggcaggctgtgtaatcctctgaatccgtttgtcagtcataaggaaattgagtccgtaaacaatgctgtggtaatgccagcccatggcccagccaagagcatggaatatgatgctgttgcgactacacactcatggattcctaagaggaaccgttccattctcaataccagccagaggggaattcttgaagatgagcaaatgtaccagaagtgctgtagtctatttgagaaattcttccccagcagttcatacaggaggccagttggaatttccagcatggtggaggccatggtgtctagggcccgaattgatgcacgcattgatttcgaatctggaaggattaagaaagaagagtttgctgagatcatgaagatctgttccaccattgaagagctcagacggcaaaaatag
>H3N6_Avian_KX121268_A/duck/Hunan/7/2015|2015.260
atggatgtcaatccgactttacttttcttgaaagttccagcgcaaaatgctataagtactacattcccttatactggagaccctccatacagccatggaacgggaacaggatacaccatggatacagtcaacagaacacatcaatattcagaaaaggggaagtggacaacaaacacagagactggagcacctcaactcaatccaattgatggaccattacctgaagacaatgagccgagtgggtatgcacaaacagattgtgtattggaagcaatggctttccttgaagaatcccacccagggatctttgaaaactcgtgtcttgaaacgatggaagttgttcagcaaacaagagtggataaactgacccaaggccgccagacctatgactggacattgaatagaaaccagccggctgcaactgcattggccaacactatagaggtcttcagatcgaacggtctaacagccaatgaatcaggacgactaatagattttctcaaggacgtgatggaatcaatggataaagaaggaatggaaataacgacacatttccagagaaagagaagagtgagagacaatataaccaagaagatgatcacacagagaacaataggaaagaaaaagcaaaggttgagcaagaggagctacctaataagagcattgacactgaacacaatgacaaaagatgcagaaagaggcaaactgaagagacgggcaattgcaacacccgggatgcaaatcaggggatttgtatattttgtcgaaaccttagcaaggagtatctgtgagaaacttgagcaatctggactcccagtcggagggaatgagaagaaagctaaattggcgaatgttgtgaggaaaatgatgactaattcacaagatacagagctctcctttacgattactggagacaacaccaaatggaatgagaatcaaaatcctcggatgtttctggcaatgataacatacatcacaaggaaccaacccgaatggtttagaaatgtcttaagcattgcccctataatgttctcaaacaagatggcgagattggggaaaggatacatgctcgaaagtaaaagcatgaagctacggacgcaaataccagcagaaatgcttgcaaacattgatctgaaatatttcaatgaatcaacaagaaagaaaattgaaaaagtaagacctctattaatagatggcacagcctcattgagtcctggaatgatgatgggcatgttcaacatgctgagtacagtcttaggagtctcaatcctgaaccttggacagaagagatacaccaaaaccacatactggtgggatggactccaatcctctgacgatttcgctctcatagtgaatgcaccgaatcatgaggggatacaagcaggggtggatagattctacaggacttgcaaactagttgggatcaacatgagtaagaagaaatcttatataaatcggacaggaacatttgagttcacaagctttttctaccgttatggatttgtggccaatttcagtatggaactgcccagctttggagtatctggaatcaatgaatcagctgacatgagcattggtgttacagtgataaagaacaatatgataaacaatgaccttggaccagcaacagctcagatggctcttcagctattcatcaaggattacagatacacttatcggtgccacaggggtgatacgcaaattcaaacaaggagatcatttgagttgaagaagctgtgggagcagactcgttcaaaggcaggactgctggtttcagatggaggaccaaacctatataacatccggaacctccacattccagaggtctgcttgaagtgggagttgatggatgaagattatcagggcagactgtgtaatcctttgaatccatttgtcagtcataaggagattgaatctgtcaacaacgctgtagtaatgccagcccatggtccggccaagagcatggaatatgatgctgttgcaaccacacactcatggattcctaagaggaaccgctccattcttaacaccagccaaagggggatccttgaagatgagcagatgtaccaaaagtgctgcaatctatttgagaagttcttccctagtagtttatatcggagaccagttggaatttccagcatggtggaggccatggtgtctagggcccgaattgatgcacgaattgacttcgagtctggaaggattaagaaagaggagtttgctgagatcatgaagatctgttccaccattgaagagctcagacggcaaaaatag
>H2N3_Avian_LC121426_A/duck/Mongolia/655/2015|2015.663
atggatgtcaatccgactttacttttcttaaaagtgccagcgcaaaatgctataagtactacattcccttacactggagatcctccatacagccatggaacaggaacaggatacaccatggacacagtcaacagaacacatcaatactcagagaagggaaaatggacaacgaacacagagaccggagcaccccaactcaatccaattgatggaccattaccagaggacaacgagccaagcggatatgcacaaacggattgcgtgttggaagcaatggctttccttgaggaatcccacccagggatctttgaaaactcttgtcttgaaacgatggaagtcgttcagcaaacaagagtggacaaactaacccaaggtcgccagacttatgactggacactgaacagaaaccaaccagctgcaactgctttggccaacactatagaggtattcagatcgaacggtctgacagccaatgagtcggggagactaatagatttcctcaaggatgtgatggaatcaatggataaagaagaaatggaaataacaacacatttccagagaaagagaagagtgagggacaacatgaccaagaagatggtcacacaaagaacaataggaaagaagaagcagaggctgaataaaaggagttacttaataagagcgctgacattgaacacaatgaccaaagatgcagaaagaggtaaattgaagagacgggcaattgcaacacccgggatgcagattagaggattcgtgtactttgtcgaaacactagcgaggagcatctgtgagaaactcgagcaatctggactccctgttggagggaatgagaagaaggctaaattggcaaatgtcgtgaggaaaatgatgactaactcacaagatacagagctttcctttacaattactggagacaacaccaaatggaatgagaatcaaaatcctcggatgtttttggcaatgataacatacatcacaagaaaccaacctgaatggttcagaaatgttttgagcattgcccctataatgttctcaaacaaaatggcgagattggggaaaggatacatgtttgaaagtaagagcatgaaactaaggacacaaataccggcagagatgcttgcaaacattgatctgaaatatttcaacgaatcaacgagaaagaaaatcgagaaaataagacctctgctgattgatggcacagcctcgttgagtcctggaatgatgatgggcatgttcaatatgctgagcacagtattaggggtctcaatcctgaatcttgggcaaaagaggtacaccaaaaccacatactggtgggatggactccaatcctctgatgatttcgctctcatagtgaatgcaccgaatcatgaggggatacaagcaggggttgataggttctataggacctgtaaattggttgggatcaacatgagcaaaaagaagtcttacataaaccgaacaggaacatttgagtttacaagctttttctaccgctatggatttgtagctaatttcagtatggagttacccagttttggagtgtctggaatcaatgaatcggctgacatgagcattggagttacagtgataaagaacaatatgataaacaatgaccttggaccagcaacagctcaaatggctcttcagctattcatcaaggactataggtacacgtaccgatgccacaggggtgatacacaaattcaaacgaggagatcattcgagctgaagaagctgtgggagcagacccgttcaaaggcagggctgttggtatcagatggaggaccaaacctatacaacatccgaaatctccacatcccagaggtctgcttaaagtgggaactgatggatgaagactaccaaggcaggctgtgtaatcctctgaatccatttgtcagccacaaggaaattgagtccgtgaacaatgctgtggtaatgccagcccatggcccagccaagagcatggaatatgatgctgttgcgactacacactcatggattcctaaaaggaaccgttccattctcaataccagccaaaggggaattcttgaagatgagcaaatgtaccagaagtgctgtagtctatttgagaaattcttccccagcagttcatacaggaggccagttggaatttccagcatggtggaggccatggtgtctagggcccgaattgatgcacgcattgacttcgaatctggaaggattaagaaagaagagtttgctgagatcatgaagatctgttccaccattgaagagctcagacggcaaaaatag
>H2N3_Avian_LC121370_A/duck/Mongolia/482/2015|2015.663
atggatgtcaatccgactttacttttcttaaaagtgccagcgcaaaatgctataagtactacattcccttacactggagatcctccatacagccatggaacaggaacaggatacaccatggacacagtcaacagaacacatcaatactcagagaagggaaaatggacaacgaacacagagaccggagcaccccaactcaatccaattgatggaccattaccagaggacaacgagccaagcggatatgcacaaacggattgcgtgttggaagcaatggctttccttgaggaatcccacccagggatctttgaaaactcttgtcttgaaacgatggaagtcgttcagcaaacaagagtggacaaactaacccaaggtcgccagacttatgactggacactgaacagaaaccaaccagctgcaactgctttggccaacactatagaggtattcagatcgaacggtctgacagccaatgagtcggggagactaatagatttcctcaaggatgtgatggaatcaatggataaagaagaaatggaaataacaacacatttccagagaaagagaagagtgagggacaacatgaccaagaagatggtcacacaaagaacaataggaaagaagaagcagaggctgaataaaaggagttacttaataagagcgctgacattgaacacaatgaccaaagatgcagaaagaggtaaattgaagagacgggcaattgcaacacccgggatgcagattagaggattcgtgtactttgtcgaaacactagcgaggagcatctgtgagaaactcgagcaatctggactccctgttggagggaatgagaagaaggctaaattggcaaatgtcgtgaggaaaatgatgactaactcacaagatacagagctttcctttacaattactggagacaacaccaaatggaatgagaatcaaaatcctcggatgtttttggcaatgataacatacatcacaagaaaccaacctgaatggttcagaaatgttttgagcattgcccctataatgttctcaaacaaaatggcgagattggggaaaggatacatgtttgaaagtaagagcatgaaactaaggacacaaataccggcagagatgcttgcaaacattgatctgaaatatttcaacgaatcaacgagaaagaaaatcgagaaaataagacctctgctgattgatggcacagcctcgttgagtcctggaatgatgatgggcatgttcaatatgctgagcacagtattaggggtctcaatcctgaatcttgggcaaaagaggtacaccaaaaccacatactggtgggatggactccaatcctctgatgatttcgctctcatagtgaatgcaccgaatcatgaggggatacaagcaggggttgataggttctataggacctgtaaattggttgggatcaacatgagcaaaaagaagtcttacataaaccgaacaggaacatttgagtttacaagctttttctaccgctatggatttgtagctaatttcagtatggagttacccagttttggagtgtctggaatcaatgaatcggctgacatgagcattggagttacagtgataaagaacaatatgataaacaatgaccttggaccagcaacagctcaaatggctcttcagctattcatcaaggactataggtacacgtaccgatgccacaggggtgatacacaaattcaaacgaggagatcattcgagctgaagaagctgtgggagcagacccgttcaaaggcagggctgttggtatcagatggaggaccaaacctatacaacatccgaaatctccacatcccagaggtctgcttaaagtgggaactgatggatgaagactaccaaggcaggctgtgtaatcctctgaatccatttgtcagccacaaggaaattgagtccgtgaacaatgctgtggtaatgccagcccatggcccagccaagagcatggaatatgatgctgttgcgactacacactcatggattcctaaaaggaaccgttccattctcaataccagccaaaggggaattcttgaagatgagcaaatgtaccagaagtgctgtagtctatttgagaaattcttccccagcagttcatacaggaggccagttggaatttccagcatggtggaggccatggtgtctagggcccgaattgatgcacgcattgacttcgaatctggaaggattaagaaagaagagtttgctgagatcatgaagatctgttccaccattgaagagctcagacggcaaaaatag
>H4N6_Avian_LC121258_A/duck/Mongolia/118/2015|2015.660
atggatgtcaatccgactttacttttcttaaaagtgccagcgcaaaatgctataagtactacattcccttacactggagatcctccatacagccatggaacaggaacaggatacaccatggacacagtcaacagaacacatcaatactcagagaaggggaagtggacaacaaacacagagaccggagcaccccaactcaacccaattgatggaccattaccagaggacaacgagccaagcggatatgcacaaacggattgcgtgttggaagcaatggctttccttgaagaatcccacccaggaatctttgaaaactcttgtcttgaaacgatggaagttgttcagcaaacaagagtggacaaactaacccaaggtcgccagacttatgactggacactgaacagaaaccaaccagctgcaactgctttggccaacactatagaggtgttcagatcgaatggtctgacagccaatgagtcggggagactaatagatttcctcaaggacgtgatggaatcaatggatagagaagaaatggaaataacaacacatttccagagaaagagaagagtgagagacaacatgaccaagaagatggtcacacaaagaacaataggaaagaagaagcagaggctgaataagaagagttacttaataagagcactgacattgaacacaatgaccaaagatgcagaaagaggcaaattgaagagacgtgcaattgcaacacccgggatgcagattagaggattcgtgtactttgtcgaaacactagcgaggagcatctgtgagaaactcgagcaatctggactcccggttggagggaatgagaagaaggctaaattggcaaacgtcgtgagaaaaatgatgactaactcacaagatacagagctctcctttacaattactggagacaacaccaaatggaatgagaatcaaaatcctcggatgtttttggcgatgataacgtacatcacaaggaaccaacctgaatggtttagaaatgtcttgagcatcgcccctataatgttctcaaacaaaatggcgagattaggaaaaggatacatgtttgaaagtaagagcatgaagctaagaacacaaataccggcagagatgcttgcaaacattgatttgaaatatttcaacgaatcaacgagaaagaaaatcgagaagataagacctctgctgattgatggcacagcctcattgagtcctggaatgatgatgggcatgttcaatatgttgagcacagtattaggggtctcaatcctgaatcttgggcaaaagaggtacaccaaaaccacatactggtgggatggactccaatcctctgatgatttcgctctcatagtgaatgcaccgaatcatgaggggatacaagcaggagtggataggttctataggacctgcaaactggttgggatcaacatgagcaaaaagaagtcttacataaaccggacaggcacatttgagttcacaagttttttctaccgttatggatttgtagctaatttcagtatggagttacccagctttggagtgtctggaatcaatgaatcggctgatatgagcattggagttacagtgataaagaacaatatgataaacaatgaccttggaccagcaacagctcagatggctcttcagctattcatcaaggactataggtacacgtaccgatgccacaggggcgatacacaaatccaaacgaggaggtcattcgagctgaagaagctgtgggagcagacccgttcaaaggcagggctgttggtatcagatggaggaccaaacctatacaacattcggaatctccacatcccagaggtctgcttgaagtgggaactgatggatgaagactaccaaggcaggttgtgtaatcctctgaatccatttgtcagtcataaggaaattgagtccgtaaacaatgctgtggtaatgccagcccatggcccagccaagagcatggaatatgatgctgttgcgactacacactcgtggatccctaagaggaaccgttccattctcaataccagccaaaggggaattcttgaggatgaacaaatgtaccagaagtgctgtagtctattcgagaaattcttccccagcagttcatacaggaggccagttggaatttccagcatggtggaggccatggtgtctagggcccgaattgatgcacgcattgatttcgaatccggaaggattaagaaagaagagtttgctgagatcatgaagatctgttccaccattgaagaactcagacggcaaagatag
>H4N6_Avian_KY635630_A/duck/Bangladesh/25891/2015|2015.521
atggatgtcaatccgactttacttttcttaaaagtgccagcgcaaaatgccataagtactacgttcccttatactggagatcctccatacagccatggaacagggacaggatacaccatggacacagtcaacagaacacatcaatactcagaaaaggggaaatggacaacaaacacagagactggagcaccccaactcaacccagttgatggaccactacctgaggacaacgaaccaagcggatatgcacaaacagattgcgtgttggaagcaatggctttccttgaagagtcccacccagggatctttgaaaactcttgtcttgaaacgatggaagttgttcagcaaacaagagtggacaaactaactcaaggtcgccagacttatgactggacactgaatagaaaccaaccagctgcaactgccctggccaacactatagaagtcttcagatcgaacggtctgacagccaatgaatcgggaagactaatagattttctcaaggatgtgatggactcaatggacaaagaagaaatggaaataacaacacatttccagagaaagagaagagtaagggacaacatgacaaagaaaatggtcacacaaagaacaatagggaaaaagaaacaaaggctgaataagaagagctacttaataagagcactgacactgaacacaatgacaaaggatgcagaaagaggcaaattgaagaggcgggcaatcgcaacaccagggatgcagattagaggatttgtgtactttgtcgaaacactggcaaggagtatctgtgagaaactcgagcaatctggactccccgttggggggaatgagaagaaagctaaattggcaaatgtcgtgagaaaaatgatgaccaactcacaagatacagagctctctttcacaattactggagataacaccaaatggaatgagaatcaaaatcctcggatgtttctggcaatgataacatacatcacaagaaaccaacctgaatggtttagaaatgtcttgagcattgctcctataatgttctcaaacaaaatggcgagattgggaaaagggtatatgtttgaaagtaagagcatgaagctacgaacacaaatacctgcagaaatgcttgcaaacattgacttaaaatatttcaatgaatcaacaagaaagaaaatcgagaaaataagacctctgctaatagatggcacagcctcactgagccctggaatgatgatgggcatgttcaatatgctgagtacagtattaggagtctcaattctgaatcttgggcaaaagaggtacaccaaaaccacatactggtgggatggactccaatcctcggatgatttcgccctcatagtgaatgcaccgaatcatgagggaatacaagcaggagtggataggttctatagaacatgcaaattggttggaatcaacatgagcaaaaagaagtcttacataaaccgaacaggaacatttgagttcacaagctttttctatcgctatggatttgtggctaatttcagtatggagctgcccagctttggagtatctggaatcaatgaatcagctgacatgagtattggagttacagtgataaagaacaacatgataaacaatgaccttggaccagcaacagctcagatggctcttcagctattcatcaaggactacaggtacacgtaccgatgccacaggggtgacacacaaattcaaaccaggagatcattcgagctgaagaagctgtgggagcagacccgttcaaaagcaggattgttggtgtcggatggaggaccaaacctatacaacattcggaatctccacatcccagaagtctgcttgaagtgggagctgatggacgaagattaccagggcaggttgtgtaatcccctgaacccatttgtcagtcataaggaaattgagtctgtaaacaatgctgtggtgatgccagcccatggtccagccaagagcatggaatatgatgctgttgcgactacacactcatggattcctaagaggaatcgttccattctcaataccagccaaaggggaattcttgaggatgagcagatgtaccagaagtgctgtaatctattcgagaaatttttccccagtagttcgtacaggaggccagttggaatttccagcatggtggaggccatggtatctagggcccgaattgatgcacgcattgatttcgaatctggaaggattaagaaagaagagtttgctgagatcatgaagatctgttccaccattgaagagctcagacggcaaaaatag
>H4N6_Avian_LC121242_A/duck/Mongolia/101/2015|2015.660
atggatgtcaatccgactttacttttcttaaaagtgccagcgcaaaatgctataagtactacattcccttacaccggagatcctccatacagccatggaacaggaacaggatacaccatggacacagtcaacagaacacaccaatactcagaaaagggaaagtggacaacaaacacagagaccggagcaccccaactcaacccaattgatggaccattgccagaggacaacgagccaagcggatatgcacaaacagattgcgtgttggaagcaatggctttccttgaagaatcccacccagggatctttgaaaactcttgtcttgaaacgatggaagtcgttcagcaaacaagagtggacaaactaacccaaggtcgccagacttatgactggacactgaacagaaaccaaccagctgcaactgctttggccaacactatagaggttttcagatcgaacggtctgacagctaatgagtcggggagactaatagatttcctcaaggatgtgatggaatcaatggacaaagaagaaatggaaataacaacacacttccagagaaagagaagagtaagggacaacatgaccaagaagatggtcacacaaagaacaataggaaagaagaagcagaggctgaataagaggagttacctaataagagcactgacattgaacacaatgaccaaagatgcagaaagaggcaaattgaagagacgggcaattgcaacacccgggatgcagattagagggttcgtgtactttgtcgaaacactagcgaggagcatctgtgagaagctcgagcaatctggactccctgttggagggaatgagaagaaggctaaattggcaaatgtcgtaagaaaaatgatgactaactcacaagatacggagctctcatttacaattactggagacaacaccaagtggaatgagaaccaaaatcctcggatgtttttggcaatgataacatacatcacaagaaaccaacctgaatggtttagaaatgtcctgagcatcgcccctataatgttctcaaacaaaatggcgagattaggaaaaggatacatgtttgaaagtaagagcatgaagctaaggacgcaaataccggcagagatgcttgcaaacattgatttgaagtatttcaacgaatcaacgagaaagaagatcgagagaataagacctctgctaattgatggcacagcctcattgagcccaggaatgatgatgggcatgttcaatatgctgagcacagtattaggggtctcaatcctaaatcttgggcaaaagaggtacaccaaaaccacatactggtgggatgggctccaatcctctgatgatttcgctctcatagtaaatgcaccgaaccacgaggggatacaagcaggggtggataggttctataggacctgcaaactggttgggattaacatgagcaagaagaagtcctacataaaccggacaggaacatttgagttcacaagctttttctaccgctatggatttgtagccaacttcagtatggagttacccagctttggagtgtctggaatcaatgaatcggctgacatgagcattggggttacagtgataaagaacaatatgataaacaatgaccttggaccagcaacagctcaaatggctcttcagctattcatcaaggactataggtacacgtaccgatgccacagaggtgatacacaaattcaaacgagaagatcattcgagctaaagaagctatgggagcagacccgctcaaaggcagggctgttggtatcagatggaggaccaaacctatacaacattcggaatctccacatcccagaggtctgcttgaagtgggaactgatggatgaagactaccagggcaggctatgtaatcctctgaatccgtttgtcagtcataaggaaattgagtccgtgaacaatgctgtagtaatgccagcccatggcccagccaagagcatggaatatgatgctgttgcgactacacactcatggattcctaagaggaaccgttccattctcaataccagtcaaaggggaattcttgaggatgagcaaatgtaccagaaatgctgtagtctattcgagaaattcttccccagcagttcatacaggaggccagttggaatttccagcatggtggaggccatggtgtccagggcccgaattgatgcacgcattgacttcgaatctggaaggattaagaaagaagagtttgctgagatcatgaagatctgttccaccattgaagagctcagacggcaaaaatag
>H6N2_Avian_MF694077_A/domestic_duck/Georgia/1/2015|2015.773
atggatgtcaatccgactttacttttcttaaaagtgccagcgcaaaatgctataagtactacattcccttacactggagaccctccatacagccatggaacaggaacaggatacactatggacacagtcaacagaacacatcaatactcagagaagggaaaatggacaacaaacacagagaccggagcaccccaactcaatccaattgatggaccattaccagaggacaacgagccaagcggatatgcacaaacggattgcgtgttggaagcaatggctttccttgaagaatcccacccagggatctttgaaaactcttgtcttgaaacgatggaagtcgttcagcaaacaagagtggacaaactaacccaaggtcgccagacttatgactggacactgaacagaaaccaaccagctgcaactgctttggccaacactatagaggtgttcagatcgaatggtctgacagccaatgagtcggggagactaatagatttcctcaaggatgtgatggaatcaatggataaagaagaaatggaaataacaacacatttccagagaaagagaagagtgagggacaacatgaccaagaagatggtcacacaaagaacaataggaaagaagaagcagaggctgaataagaggagttacttaataagagcactgacattgaacacaatgaccaaagatgcagaaagaggcaaattgaaaagacgggcaattgcaacacccgggatgcagattagaggattcgtgtactttgtcgaaacactagcgaggaacatttgtgagaaactcgagcaatctggacttcctgttggagggaatgagaaaaaggctaaattggcaaatgtcgtgagaaaaatgatgactaactcacaagatacagagctctcctttacaattactggagacaacaccaaatggaatgagaatcaaaatcctcggatgtttttggcaatgataacatacatcacaagaaaccaacctgaatggtttagaaatgtcttgagcatcgcccctataatgttctcaaacaaaatggcgagattaggaaaaggatacatgtttgaaagtaagagcatgaagctaagaacacaaataccggcagagatgcttgcaaacattgatctgaaatatttcaacgaatcaacgagaaagaaaatcgagaaaataagacctctgctgattgatggcacagcctcattgagtcctggaatgatgatgggcatgttcaatatgctgagcacagtattaggggtctcaatcctgaatcttgggcagaagaggtacaccaaaaccacatactggtgggatggactccaatcctctgatgatttcgctctcatagtgaatgcaccgaatcatgaggggatacaagcaggagtggataggttctataggacctgcaaactggttgggatcaacatgagcaaaaagaagtcttacataaaccggacaggaacatttgaattcacaagttttttctaccgctatggatttgtagctaacttcagtatggaattacccagctttggagtgtctggaatcaatgaatcggctgacatgagcattggagttacagtaataaagaacaatatggtaaacaatgatcttggaccagcaacagctcaaatggctcttcagctattcatcaaggactataggtacacgtaccgatgccacaggggtgatacacaaatccaaacgagaagatcattcgagctgaagaagctgtgggagcagacccgttcaaaggcagggctgttggtatcagatggaggaccaaacctatacaacattcggaatctccacatcccagaggtctgcttgaagtgggagctgatggatgaagactaccagggcaggctgtgtaatcctctgaatccgtttgtcagtcataaggaaattgagtccgtaaacaatgctgtggtaatgccagcccatggcccagccaagagcatggaatatgatgctgttgcgactacacactcgtggattcctaagaggaaccgttccattctcaataccagccaaagggggattcttgaggatgagcaaatgtaccagaagtgctgtagtctattcgagaaatttttccccagtagttcatacagaaggccagttggaatttctagcatggtggaggccatggtgtctagggcccgaattgatgcacgcattgatttcgaatctggaaggattaagaaagaagagtttgctgagatcatgaagatctgttccaccattgaagagctcagacggcaaaaatag
>H7N9_Avian_KY635621_A/duck/Bangladesh/26992/2015|2015.940
atggatgtcaatccgactttacttttcttaaaagtgccagcgcaaaatgccataagtactacgtttccttatactggagatcctccatacagccatggaacaggaacaggatacaccatggacacagtcaacagaacacatcaatactcagaaaaggggaaatggacaacaaacacagagaccggagcaccccaactcaacccaattgatggaccactacctgaggacaacgaaccaagcggatatgcacaaacagattgtgtgttggaagcaatggctttccttgaagagtcccacccagggatctttgaaaactcttgtcttgaaacgatggaagttgttcagcaaacaagagtggacaaactaactcagggtcgccagacttatgactggacactgaatagaaaccaaccagctgcaactgccctggccaacactatagaggtcttcagatcgaacggtctgacagccaatgaatcgggaagactaatagatttcctcaaggatgtgatggactcaatggacaaagaagaaatggaaataacaacacatttccagagaaagagaagagtaagggacaacatgaccaagaaaatggtcacacaaagaacaatagggaaaaagaaacaaaggctgaataagaaaagctacttaataagagcactgacactgaacacaatgacaaaagatgcagaaagaggcaaattaaagaggcgggcaattgcaacaccagggatgcagattagaggatttgtgtactttgttgagacactggcaaggagcatctgtgagaaacttgagcaatctggactccccgttggagggaatgagaaaaaggctaaattggcaaatgtcgtgagaaagatgatgactaactcacaagatacagagctctctttcacaattactggagataacaccaaatggaatgagaatcaaaatcctcggatgtttctggcaatgataacatacatcacaagaaaccaacctgaatggtttagaaatgtcttgagcattgcccctataatgttctcgaacaaaatggcgagattgggaaaagggtacatgttcgaaagtaagagcatgaagctacggacacaaatacctgcagaaatgcttgcaaacattgacttaaaatatttcaatgaatcaacaagaaagaaaatcgagaaaataagacctctactaatagatggcacagcctcactgagtcctggaatgatgatgggcatgttcaatatgctgagtacagtattaggagtctcaatcctgaatcttgggcaaaagaggtacaccaaaaccacatattggtgggatggactccaatcctctgatgatttcgccctcatagtgaatgcaccgaatcatgagggaatacaagcaggagtggataggttctataggacatgcaaactggttggaatcaacatgagcaaaaagaagtcttacataaaccggacaggaacatttgagttcacaagctttttctatcgctatggatttgtggctaatttcagtatggagctgcccagctttggagtgtctggaatcaatgaatcagctgacatgagcattggagttacagtgataaagaataacatgataaacaatgaccttggaccagcaacagctcagatggctcttcagctattcatcaaggactacaggtacacgtaccgatgtcacaggggtgacacacaaattcaaacgaggagatcattcgagctgaagaagctgtgggagcagacccgttcaaaggcaggactgttggtgtcggatggaggaccaaacctatacaacattcggaatctccacatcccagaggtctgcttgaagtgggagctgatggacgaagattaccagggcaggttgtgtaaccctctgaacccatttgtcagtcataaggagattgagtccgtaaacaatgctgtggtgatgccagcccatggcccagccaagagcatggaatatgatgctgttgcaactacgcactcatggattcctaagaggaatcgctccattctcaataccagccaaaggggaattcttgaggatgaacagatgtaccagaagtgctgtagtttattcgagaaattcttccccagtagttcatacaggaggccagttggaatttctagcatggtagaggccatggtatctagggcccgaattgatgcacgcattgatttcgaatctggaaggattaagaaagaagagtttgctgagatcatgaagatctgttccaccattgaagagctcagacggcaaaaatag
>H7N9_Avian_KY635811_A/duck/Bangladesh/26980/2015|2015.940
atggatgtcaatccgactttacttttcttaaaagtgccagcgcaaaatgccataagtactacgtttccttatactggagatcctccatacagccatggaacaggaacaggatacaccatggacacagtcaacagaacacatcaatactcagaaaaggggaaatggacaacaaacacagagaccggagcaccccaactcaacccaattgatggaccactacctgaggacaacgaaccaagcggatatgcacaaacagattgtgtgttggaagcaatggctttccttgaagagtcccacccagggatctttgaaaactcttgtcttgaaacgatggaagttgttcagcaaacaagagtggacaaactaactcagggtcgccagacttatgactggacactgaatagaaaccaaccagctgcaactgccctggccaacactatagaggtcttcagatcgaacggtctgacagccaatgaatcgggaagactaatagatttcctcaaggatgtgatggactcaatggacaaagaagaaatggaaataacaacacatttccagagaaagagaagagtaagggacaacatgaccaagaaaatggtcacacaaagaacaatagggaaaaagaaacaaaggctgaataagaaaagctacttaataagagcactgacactgaacacaatgacaaaagatgcagaaagaggcaaattaaagaggcgggcaattgcaacaccagggatgcagattagaggatttgtgtactttgttgagacactggcaaggagcatctgtgagaaacttgagcaatctggactccccgttggagggaatgagaaaaaggctaaattggcaaatgtcgtgagaaagatgatgactaactcacaagatacagagctctctttcacaattactggagataacaccaaatggaatgagaatcaaaatcctcggatgtttctggcaatgataacatacatcacaagaaaccaacctgaatggtttagaaatgtcttgagcattgcccctataatgttctcgaacaaaatggcgagattgggaaaagggtacatgttcgaaagtaagagcatgaagctacggacacaaatacctgcagaaatgcttgcaaacattgacttaaaatatttcaatgaatcaacaagaaagaaaatcgagaaaataagacctctactaatagatggcacagcctcactgagtcctggaatgatgatgggcatgttcaatatgctgagtacagtattaggagtctcaatcctgaatcttgggcaaaagaggtacaccaaaaccacatattggtgggatggactccaatcctctgatgatttcgccctcatagtgaatgcaccgaatcatgagggaatacaagcaggagtggataggttctataggacatgcaaactggttggaatcaacatgagcaaaaagaagtcttacataaaccggacaggaacatttgagttcacaagctttttctatcgctatggatttgtggctaatttcagtatggagctgcccagctttggagtgtctggaatcaatgaatcagctgacatgagcattggagttacagtgataaagaataacatgataaacaatgaccttggaccagcaacagctcagatggctcttcagctattcatcaaggactacaggtacacgtaccgatgtcacaggggtgacacacaaattcaaacgaggagatcattcgagctgaagaagctgtgggagcagacccgttcaaaggcaggactgttggtgtcggatggaggaccaaacctatacaacattcggaatctccacatcccagaggtctgcttgaagtgggagctgatggacgaagattaccagggcaggttgtgtaaccctctgaacccatttgtcagtcataaggagattgagtccgtaaacaatgctgtggtgatgccagcccatggcccagccaagagcatggaatatgatgctgttgcaactacgcactcatggattcctaagaggaatcgctccattctcaataccagccaaaggggaattcttgaggatgaacagatgtaccagaagtgctgtagtttattcgagaaattcttccccagtagttcatacaggaggccagttggaatttctagcatggtagaggccatggtatctagggcccgaattgatgcacgcattgatttcgaatctggaaggattaagaaagaagagtttgctgagatcatgaagatctgttccaccattgaagagctcagacggcaaaaatag
>H1N1_Avian_LC121394_A/duck/Mongolia/520/2015|2015.663
atggatgtcaatccgactttacttttcttaaaagtgccagcgcaaaatgccataagtaccacattcccttatactggagatcctccatacagccatggaacaggaacagggtacaccatggacacagtcaacagaacacatcaatactcagaaaaggggaaatggacaacaaacacagagaccggagcaccccaactcaacccaattgatggaccactacctgatgacaacgaaccaagcggatatgcacaaacagattgcgtgttggaagcaatggctttccttgaagagtcccacccagggatctttgaaaactcttgtcttgaaacgatggaagtcgttcagcaaacaagagtggacaaactaactcaaggtcgccagacttatgactggacactgaatagaaaccaaccggctgcaactgccctggccaacactatagaagtcttcagatcgaacggtctgacagccaacgaatcggggagactaatagatttcctcaaggatgtgatggactcaatggacaaaggagaaatggaaataacaacacatttccagagaaagagaagagtaagggacaacatgaccaagaaaatggtcacacaaagaacaatagggaagaagaaacaaaggctaaataagaggagctacttaataagagcactgacactgaatacaatgacaaaagacgcagaaagaggcaaattgaagagacgggcaattgcaacaccagggatgcagattagaggatttgtgtactttgttgaaacactggcaaggagcatctgtgaaaaacttgagcaatctggactccccgttggagggaatgagaagaaggctaaattggcaaatgtcgtgagaaaaatgatgactaactcacaagatacagagctctccttcacaattactggagataacaccaaatggaatgagaatcaaaatcctaggatgtttctggcaatgataacatacatcacaagaaaccaacctgaatggtttagaaatgtcttgagcattgcccctataatgttctcgaacaaaatggcgagattgggaaaaggatacatgtttgaaagtaagagcatgaagctacggacacaaatacctgcagaaatgcttgcaaacattgacttaaaatacttcaatgagtcaacaagaaagaaaatcgagaaaataagacctttactaatagatggcaccgcctcattgagtcctggaatgatgatgggcatgttcaatatgctgagtacagtattaggagtctcaatcttgaatcttgggcaaaagaggtacaccaaaaccacatactggtgggatggactccaatcctctgatgatttcgccctcatagtgaatgcaccgaatcatgagggaatacaagcaggagtggataggttctacaggacctgcaaactggttgggatcaacatgagcaaaaagaagtcttatataaaccggacaggaacatttgagttcacaagctttttctatcgctatggatttgtggctaacttcagtatggagctgcccagctttggagtgtctggaatcaatgaatcagctgacatgagtattggagttacagtgataaagaacaacatgataaacaatgaccttggaccagcaacagctcaaatggcccttcaactattcatcaaagactacaggtacacataccgatgtcacaggggtgacacacaaattcaaacgaggagatcattcgagctgaagaagctgtgggagcagacccgttcaaaggcaggactgttggtgtcagatggaggaccaaatctatacaacattcggaatctccatatcccagaggtctgcctgaagtgggagctgatggacgaagattaccagggcaggttgtgtaatcctctgaacccatttgtcagtcataaagaaattgagtccgtaaacaatgctgtggtaatgccagcccatggcccagccaagagcatggaatatgatgctgtcgcaactacacactcatggattcctaaaaggaatcgttccattctcaataccagccaaaggggaattcttgaggatgagcagatgtaccagaaatgctgcagtctattcgagaaattcttccccagtagttcatacaggagaccagttggaatttccagcatggtggaggccatggtgtctagggcccgaatcgatgcacgcattgatttcgaatctggaaggattaagaaggaagagtttgctgagatcatgaagatctgttccaccattgaagagctcagacggcaaaaatag
>H3N2_Avian_MG042282_A/duck/Bangladesh/31019/2016|2016.811
atggatgtcaatccgactttacttttcttaaaagtgccagcgcaaaatgctataagtactacattcccttacactggagatcctccatacagccatggaacaggaacaggatacaccatggacacagtcaacagaacacatcaatactcagagaagggaaagtggacaacaaacacagaaaccggagcaccccaactcaacccaattgatgggccattaccagaggacaacgagccaagcggatatgcacaaacggattgcgtgctggaagcaatggctttccttgaagaatcccacccagggatctttgaaaactcttgtcttgaaacgatggaagtcgttcaacaaacaagagtggacaaactaacccaaggtcgccagacttatgactggacactgaacagaaaccaaccagctgcaactgctctggccaacactatagaggtgttcagatcgaatggtctgacagccaatgagtcggggagactaatagatttcctcaaggatgtaatggaatcaatggataaagaagaggtggaaataacaacacattttcagagaaagagaagagtgagagacaacatgaccaagaagatggtcacccaaagaacaataggaaagaagaagcagaggctgaataagaggagttacttaataagagcactgacactgaacacaatgaccaaagatgcagaaagaggcaaattgaagagacgggcaattgcaacacccgggatgcagattagaggattcgtgtactttgttgaaacactagcgaggagcatttgtgagaaactcgagcaatctggactccctgttggggggaatgagaagaaggctaaattggcaaatgtcgtgagaaaaatgatgactaactcacaagatacagagctctcctttacaattactggagacaacaccaaatggaatgagaatcagaacccccggatgtttttggcaatgataacatacatcacaagaaaccaacctgaatggtttagaaatgtcttgagcatcgcccctataatgttctcaaacaaaatggcgagattagggaaaggatacatgtttgaaagtaagagcatgaagctaaggacacaaataccggcagagatgcttgcaaacattgacttgaaatatttcaacgaatcaacgaggaagaaaattgagaaaataagacctctgctgattgatggcacagcctcattgagtcctggaatgatgatgggcatgttcaatatgctgagcacggtattgggggtctcaatcctgaatcttgggcaaaagaggtacaccaaaaccacatactggtgggatggactccaatcctctgatgatttcgctcttatagtgaatgcaccaaatcatgagggaatacaagcaggagtggataggttctataggacctgcaaactggttggaatcaacatgagcaaaaagaagtcttacataaaccgaacaggaacatttgagttcacaagttttttctaccgctatggatttgtagctaacttcagtatggaactgcccagctttggagtatctggaatcaatgaatcagctgacatgagcattggagttacagtgataaagaacaacatgataaacaatgaccttggaccagcaaccgctcaaatggccctccaactattcatcaaggactataggtacacataccgatgccacaggggtgatacacaaattcaaacgaggagatcattcgagctgaagaagctgtgggagcaaacccgctcaaaggcaggactgttggtatcagatggaggaccaaacctatacaacattcggaatctccacatcccagaggtctgcttgaagtgggaactgatggatgaagactaccaaggcagactgtgtaatcctctgaatccgtttgtcagtcataaagaaattgagtccgtaaacaatgctgtggtaatgccagcccatggcccagccaagagcatggaatatgatgctgttgcgactacacactcctgggttcctaagaggaaccgttccattctcaataccagccaaaggggaattcttgaggatgagcaaatgtaccagaagtgctgtagtctattcgagaaattcttccccagcagttcatacaggaggccagttggaatttccagcatggtggaggccatggtgtctagggcccgaattgatgcacgcattgatttcgaatctggaaggattaagaaagaagagtttgctgagatcatgaagatctgttccaccattgaagagctcagacggcaaaaatag
>H5N2_Avian_JX069079_A/ostrich/South_Africa/AI2114/2011|2011.167
atggatgtcaatccgactttacttttcttaaaagtgccagcgcagaatgctataagtactacattcccttacactggagatcccccatacagccatggaacaggaacgggatacaccatggacacggtcaacagaacacatcaatactcagagaaaggaaagtggacaacaaacacagaaaccggagcaccccaactcaatccaattgatggaccattacctgaggacaacgagccaagtggatatgcacaaacggattgcgtgttggaagcaatggctttccttgaaaaatcccacccagggatctttgaaaactcttgtcttgaaacgatggaagtcgttcagcaaacaagagtggacaaactaacccaaggtcgccagacttatgactggacactgaatagaaaccaaccagctgcaactgctttggccaacactatagaggtcttcagatcgaacggtctgacagccaatgaatcggggagactaatagatttcctcaaagatgtgatggaatcaatggataaggaagaaatggaaataacaacacatttccagagaaagagaagagtaagagacaacatgaccaaaaggatggtcacacaaagaacaataggtaagaagaaacagaggctgaacaagaggaactacttagtaagagcactgacactaaacacaatgacaaaagatgcagaaagaggcaaattgaagaggcgggcgattgcaacacccgggatgcagattagagggttcgtgtattttgtcgaaacactagcgaggagcatctgtgagaaactcgagcaatctggactccctgttggagggaatgagaagaaggctaaattggcaaatgttgtgagaaaaatgatgaccaactcacaagatacagagctctcctttacaatcactggagacaacaccaaatggaatgagaatcaaaatcctcggatgttcttggcaatgataacatacatcacaagaaaccaacctgaatggtttagaaatgtcttgagcattgcccctataatgttctcaaacaaaatggcgagattagggaaaggatacatgtttgaaagtaagagcatgaagctacggacacaaataccagcagaaatgcttgcaaacattgacttgaaatatttcaacgaatcaacaagaaagaaaatcgagaaaataagacctctgctgattgatggcacagcctcattgagtcctggaatgatgatgggcatgttcaatatgctgagcacagtattaggagtctcaatcctgaatcttggacaaaagaggtacaccaaaaccacatactggtgggatggactccaatcctctgatgatttcgctctcatagtgaatgcaccgaatcatgaggggatacaagcaggggtggataggttctataggacctgcaagctagttgggatcaacatgagcaaaaagaagtcttacataaaccggacaggaacatttgagttcacgagctttttctaccgctatggatttgtagccaacttcagtatggagttacccagctttggagtatctggaatcaatgaatcggctgacatgagcattggagttacggtgataaagaacaatatgataaacaatgatcttggaccagcaacagctcagatggctcttcagctattcatcaaggactataggtacacgtaccgatgccataggggtgatacacaaattcaaacgaggagatcattcgagctggagaagctgtgggagcagacccgttcaaaggcagggctgttggtatcagatggaggaccaaacctatacaacattcggaatctccacatcccagaggtctgcttgaagtgggaactgatggatgaagattaccagggcaggctgtgtaatcctctgaacccgtttgtcagtcataaggaaattgagtccgtaaataatgctgtggtaatgccagcccatggcccagccaagagcatggaatatgatgctgttgcgactacacattcatggatccctaagaggaaccgttccattctcaataccagccaaaggggaattcttgaggatgagcagatgtaccagaagtgctgcaatctattcgaaaaattcttccccagtagttcatacaggaggccagttggaatttccagcatggtggaggccatggtgtctagggcccgaattgatgcacgcattgatttcgaatctggaaggattaaaaaagaagagtttgctgagatcatgaagatctgttccaccattgaagagctcagacggcaaaaatag
>H5N2_Avian_JX069095_A/ostrich/South_Africa/AI2512/2011|2011.548
atggatgtcaatccgactttacttttcttaaaagtgccagcgcagaatgctataagtactacattcccttacactggagatcccccatacagccatggaacaggaacgggatacaccatggacacggtcaacagaacacatcaatactcagagaaaggaaagtggacaacaaacacagaaaccggagcaccccaactcaatccaattgatggaccattacctgaggacaacgagccaagtggatatgcacaaacggattgcgtgttggaagcaatggctttccttgaaaaatcccacccagggatctttgaaaactcttgtcttgaaacgatggaagtcgttcagcaaacaagagtggacaaactaacccaaggtcgccagacttatgactggacactgaatagaaaccaaccagctgcaactgctttggccaacactatagaggtcttcagatcgaacggtctgacagccaatgaatcggggagactaatagatttcctcaaagatgtgatggaatcaatggataaggaagaaatggaaataacaacacatttccagagaaagagaagagtaagagacaacatgaccaaaaggatggtcacacaaagaacaataggtaagaagaaacagaggctgaacaagaggaactacttagtaagagcactgacactgaacacaatgacaaaagatgcagaaagaggcaaattgaagaggcgggcgattgcaacacccgggatgcagattagagggttcgtgtattttgtagaaacactagcgaggagcatctgtgagaaactcgagcaatctggactccctgttggagggaatgagaagaaggctaaattggcaaatgttgtgagaaaaatgatgaccaactcacaagatacagagctctcctttacaatcactggagacaacaccaaatggaatgagaatcaaaatcctcggatgttcttggcaatgataacatacatcacaagaaaccaacctgaatggtttagaaatgtcttgagcattgcccctataatgttctcaaacaaaatggcgagattagggaaaggatacatgtttgaaagtaagagcatgaagctacggacacaaataccagcagaaatgcttgcaaacattgacttgaaatatttcaacgaatcaacaagaaagaaaatcgagaaaataagacctctgctgattgatggcacagcctcattgagtcctggaatgatgatgggcatgttcaatatgctgagcacagtattaggagtctcaatcctgaatcttggacaaaagaggtacaccaaaaccacatactggtgggatggactccaatcctctgatgatttcgctctcatagtgaatgcaccgaatcatgaggggatacaagcaggggtggataggttctataggacctgcaagctagttgggatcaacatgagcaaaaagaagtcttacataaaccggacaggaacatttgagttcacgagctttttctaccgctatggatttgtagccaacttcagtatggaattacccagctttggagtatctggaatcaatgaatcggctgacatgagcattggagttacggtgataaagaacaatatgataaacaatgatcttggaccagcaacagctcagatggctcttcagctattcatcaaggactataggtacacgtaccgatgccataggggtgatacacaaattcaaacgaggagatcattcgagctggagaagctgtgggagcagacccgttcaaaggcagggctgttggtatcagatggaggaccaaacctatacaacattcggaatctccacatcccagaggtctgcttgaagtgggaactgatggatgaagattaccagggcaggctgtgtaatcctctgaacccgtttgtcagtcataaggaaattgagtccgtaaataatgctgtggtaatgccagcccatggcccagccaagagcatggaatatgatgctgttgcgactacacattcatggatccctaagaggaaccgttccattctcaataccagccaaaggggaattcttgaggatgagcagatgtaccagaagtgctgcaatctattcgaaaaattcttccccagtagttcatacaggaggccagttggaatttccagcatggtggaggccatggtgtctagggcccgaattgatgcacgcattgatttcgaatctggaaggattaaaaaagaagagtttgctgagatcatgaagatctgttccaccattgaagagctcagacggcaaaaatag
>H7N1_Avian_KT777915_A/ostrich/South_Africa/OUD/2012|2012.162
atggatgtcaatccgactttacttttcttaaaagtgccagcgcaaaatgctataagtactacattcccttacactggagatcctccatacagccatggaacaggaacgggatacaccatggacacggtcaacagaacacatcaatactcggagaagggaaaatggacaacaaacacagagaccggagcaccccaactcaacccaattgacggaccattacctgaggacaacgagccaagtggatatgcacaaacggattgcgtattggaagcaatggctttccttgaggaatcccacccagggatctttgaaaactcttgtcttgaaacgatggaagtcgttcagcaaacaagagtggacaaactaactcaaggtcgccagacttatgactggacactgaatagaaaccaaccagctgcaactgctttggccaatactatagaggtcttcagatcgaacggtttgacagccaatgaatcggggagactaatagatttcctcaaggatgtgatggaatcgatggatagggaagaaatggaaataacaacacatttccagagaaaaagaagaataagagacaacatgaccaaaaggatggtcacacaaagaacaataggtaagaagaagcagaggctgaacaagaggagctacttaataagagcactgacgctgaacacaatgacaaaagatgcagaaagaggcaaactgaagaggcgggcgattgcaacacccggaatgcaaattagagggttcgtgtactttgtagaaacactagcgaggagcatctgtgagaaactcgagcaatctggactccctgttggagggaatgagaagaaggctaaattggcaaatgttgtaagaaaaatgatgaccaactcacaagatactgagctctcctttacaatcactggagacaacaccaaatggaatgagaatcaaaaccctcggatgttcttggcaatgataacatacatcacaagaaatcaacctgaatggtttagaaatgtcttgagcattgcccctataatgttctcaaacaaaatggcgagattagggaaaggatacatgtttgaaagtaagagcatgaagctacgaacacaaataccggcagaaatgcttgcaaacattgacttgaaatatttcaacgaatcaacaagaaagaaaatcgagaaaataagacctctgctgattgatggcacagcctcattgagtcctggaatgatgatgggcatgttcaatatgctgagcacagtattaggagtatcaatcctgaatcttggacaaaagagatacaccaaaaccacatactggtgggatggactccaatcctctgatgatttcgctctcatagtgaatgcaccgaatcatgaggggatacaagcaggggtggataggttttataggacctgcaaactggttgggatcaacatgagcaaaaagaaatcttacataaaccggacaggaacatttgaattcacgagctttttctatcgctatggatttgtagccaacttcagcatggagttacccagctttggagtgtctggaatcaatgaatcggctgatatgagcattggagttacagtgataaaaaacaatatgataaacaatgatcttggaccagcaacagctcagatggctcttcagctattcatcaaggactataggtacacgtaccgatgccacaggggcgatacacaaattcaaacgaggagatcattcgagctgaagaaactgtgggaacagacccgttcaaaggcagggctattggtatcagatggaggaccaaacctatacaacattcggaatctccacatcccagaggtttgcctaaaatgggaactgatggacgaagattaccagggcaggctgtgtaatcctctgaacccatttgtcagccataaggaaattgagtccgtaaacaatgctgtggtgatgccggcccatggcccagccaagagcatggaatatgatgctgttgcaactacacactcatggatccctaagaggaatcgttccattctcaataccagccaaaggggaattcttgaggacgagcagatgtaccagaagtgctgcaatctattcgaaaaattctttcccagtagttcatacaggaggccagttggaatttccagcatggtggaggccatggtgtctagggcccgaattgatgcacgcattgatttcgaatctggaaggattaagaaagaagagtttgctgagatcatgaagatctgttccaccattgaagagctcagacggcaaaaatag
>H7N1_Avian_KT777808_A/sacred_ibis/South_Africa/120701/2012|2012.496
atggatgtcaatccgactttacttttcttaaaagtgccagcgcaaaatgctataagtactacattcccttacactggagatcctccatacagccatggaacaggaacgggatacaccatggacacggtcaacagaacacatcaatactcggagaagggaaagtggacaacaaacacagagaccggagcaccccaactcaacccaattgacggaccattacctgaggacaacgagccaagtggatatgcacaaacggattgcgtgttggaagcaatggctttccttgaggaatcccacccagggatctttgaaaactcttgtcttgaaacgatggaagtcgttcagcaaacaagagtggacaaactaactcaaggtcgccagacttatgactggacactgaatagaaaccaaccagctgcaactgctttggccaatactatagaggtcttcagatcgaacggtttgacaaccaatgaatcggggagactaatagatttcctcaaggatgtgatggaatcgatggataaggaagaaatggaaataactacacatttccagagaaaaagaagagtaagagacaacatgaccaaaaagatggtcacacaaagaacaataggtaagaagaagcagaggctgaacaagaggggctacttaataagagcattgacgctgaacacaatgacaaaagatgcagaaagaggcaaactgaagaggcgggcgattgcaacacccggaatgcagattagagggttcgtgtactttgtagaaacactagcgaggagcatctgtgagaaactcgagcaatctggactccctgttggagggaatgagaagaaggctaaattggcaaatgttgtgagaaaaatgatgaccaattcacaagatactgagctctcctttacaatcactggagacaacaccaaatggaatgagaatcaaaaccctcggatgttcttggcaatgataacatacatcacaagaaatcaacctgaatggtttagaaatgtcttgagcattgcccctataatgttctcaaacaaaatggcgagattaggaaaaggatacatgtttgaaagtaagagcatgaagctacgaacacaaataccggcagaaatgcttgcaaacattgacttgaaatatttcaacgaatcaacaagaaagaaaattgagaaaataagacctctgctgattgatggcacagcctcattgagtcctggaatgatgatgggcatgttcaatatgctgagcacagtactaggagtatcaatcctgaatcttggacaaaagagatacaccaaaaccacatactggtgggatggactccaatcctctgatgatttcgctctcatagtgaatgcaccgaatcatgaggggatacaagcaggagtggataggttctataggacctgcaaactggttgggatcaacatgagcaaaaagaaatcttacataaaccggacaggaacatttgaattcacgagctttttctatcgctatggatttgtagccaacttcagcatggagttacccagctttggagtgtctggaatcaatgaatcggctgatatgagcattggagttacagtgataaagaacaatatgataaacaatgatcttggaccagcaacagctcagatggctcttcagctattcatcaaggactataggtacacgtaccgatgccacaggggcgatacacaaattcaaacgaggagatcattcgagctgaagaaactgtgggaacagacccgttcaaaggcagggctattggtatcagatggaggaccaaacctatacaacattcggaatctccacatcccagaggtttgcctaaaatgggaactgatggacgaagattaccagggcaggctgtgtaatcctctgaacccatttgtcagccataaggaaattgagtccgtaaacaatgctgtggtgatgccggcccatggcccagccaagagcatggaatatgatgctgttgcaactacacactcatggatccctaagaggaatcgttccattctcaataccagccaaaggggaattcttgaggacgagcagatgtaccagaagtgctgcaatctattcgaaaaattctttcccagtagttcatacaggaggccaattggaatttccagcatggtggaggccatggtgtctagggcccgaattgatgcacgcattgatttcgaatctggaaggattaagaaagaagagtttgctgagatcatgaagatctgttccaccattgaagagctcagacggcaaaaatag
>H7N1_Avian_KT777907_A/ostrich/South_Africa/ORD/2012|2012.162
atggatgtcaatccgaccttacttttcttaaaagtgccagcgcaaaatgctataagtactacattcccttacactggagatcctccatacagccatggaacaggaacgggatacaccatggacacggtcaacagaacacatcaatactcggagaagggaaagtggacgacaaacacagagaccggagcactccaactcaacccaattgatggaccattacctgaggacaacgagccaagtggatatgcacaaacggattgcgtgttggaagcaatggctttccttgaggaatcccacccagggatctttgaaaactcttgtcttgaaacgatggaagtagttcagcaaacaagagtggacaaactgacccaaggtcgccagacttatgactggacactgaatagaaatcaaccagctgcaactgctctggccaatactatagaggtcttcagatcaaacggtctgacagccaatgaatcggggagactaatagatttcctcaaggatgtgatggaatcaatgaataaggaagaaatggaaataacaacacatttccagagaaagagaagagtaagagacaacatgaccaaaaagatggtcacacaaagaacaataggtaagaagaagcagaggctgaacaagaggagctacttaataagagcactgacactgaacacaatgacaaaagatgcagaaaggggcaaattgaagaggcgagcgattgcaacacccgggatgcagattagaggattcgtgtactttgtagaaacactagcgaggagcatctgtgagaaactcgagcaatctggactccctgttggagggaatgagaagaaggctaaattggctaatgttgtgagaaaaatgatgaccaactcacaagatacagagctctccttcacaatcactggagacaacaccaaatggaatgagaatcaaaatcctcggatgttcttggcaatgataacatacatcacaagaaaccaacctgaatggtttagaaatgtcttgagcattgcccctataatgttctcaaacaaaatggcgagattagggaaaggatacatgtttgaaagtaagagcatgaagctacgaacacaaataccggcagaaatgctcgcaaacattgacttgaaatatttcaatgaatcaacaagaaagaaaatcgagaaaataagacctctgctgactgatggcacagcctcattgagtcctggaatgatgatgggcatgttcaatatgctgagcacagtattaggagtctcaatcctgaatcttgggcaaaaaaggtacaccaaaaccacatactggtgggatggactccaatcctctgatgattttgctctcatagtgaatgcaccgaatcatgaggggatacaagcaggggtggataggttctataggacctgcaagctggttgggatcaacatgagcaaaaagaagtcttacataaaccggacaggaacatttgaattcacgagcttcttctaccgctatggatttgtagccaacttcagtatggagttacccagctttggagtgtctggaatcaatgaatcagctgatatgagcattggagttacagtgataaagaacaacatgataaacaatgatcttggaccagcaacagctcagatggctcttcagctattcatcaaagactataggtacacgtaccgatgccacaggggcgatacacaaattcaaacgaggagatcattcgagttgaagaaactgtgggagcagacccgttcaaaggcagggctgttggtatcagatggaggaccaaacctatacaacattcggaatctccacatcccagaggtctgcctgaaatgggaactgatggacgaagattaccagggcaggctgtgtaatcctctgaacccatttgtcagccataaggaaattgagtccgtaaacaatgctgtggtgatgccagcccatggcccagccaagagcatggaatatgatgctgttgcaactacacactcatggatccctaagaggaaccgttccattctcaataccaaccaaaggggaattcttgaggatgagcagatgtaccagaagtgctgcaatctattcgaaaaattcttccccagtagttcatacaggaggtcagttggaatttccagcatggtggaggccatggtgtctagggcccgaattgatgcacgcattgatttcgaatctggaaggattaagaaagaagagtttgctgagatcatgaagatctgttccaccattgaagagctcagacggcaaaaatag
>H7N8_Avian_MH458920_A/Duck/Hubei/HF5/2017|2017.318
atggatgtcaatccgactctacttttcttaaaagtgccagcgcaaaatgctataagtactacattcccttacactggagaccctccatacagccatggaacaggaacaggatacaccatggacacggtcaacaggacacatcaatactcggagaagggaaagtggacaacaaacacagagactggagcaccccaactcaacccaattgatgggccattaccggaggacaacgaaccaagcggatatgcacaaacagattgcgtgttggaagcaatggcttttcttgaagaatcccacccagggatctttgaaaactcttgtcttgaaacgatggaagttgttcagcaaacaagagtggacaaactaacccaaggtcgccagacttatgattggacactgaatagaaaccaaccagctgcaactgctttggccaacactatagaagtcttcagatcgaacggtctaacagccaatgagtcggggagactaatagatttcctcaaggatgtgatggaatcaatggataaagaagaaatggaaataacaacacatttccagagaaagagaagagtgagggacaacatgaccaagaagatggtcacacaaagaacaataggaaagaagaagcaaaggctgaacaaaaggagctacttaataagagcactgacattgaacacaatgaccaaagatgcagaaagaggcaaattgaaaaggcgggcaattgcaacacccgggatgcagattaggggattcgtgtactttgtcgaaacactagcaaggaacatctgtgagaaacttgaacaatctggactccccgttggagggaatgagaagaaggctaaattggcaaatgtcgtgagaaaaatgatgactaactcacaagatacagagctctcctttactattactggagacaacaccaaatggaatgagaatcaaaatcctcgaatgtttttggcaatgataacatacatcacaagaaaccaacctgaatggtttagaaatgtcttgagcattgcccctataatgttctcaaacaaaatggcgagattagggaaaggatacatgtttgaaagtaagagcatgaagctaagaactcaaataccggcagaaatgcttgcaaacattgatttgaaatacttcaacgaatcaacgagaaagaaaatcgagaaaataaggcctctgctgattgatggcacagcctcattgagtcctggaatgatgatgggcatgttcaatatgctgagtacagtattaggggtctcaatcctgaatcttggacaaaagaggtacaccaaaaccatatactggtgggatggactccaatcctctgatgatttcgctctcatagtgaatgcaccgaatcatgaagggatacaagcaggggtggataggttctataggacctgcaaactggttgggatcaacatgagcaaaaagaagtcttacataaaccggacagggacatttgagttcacaagctttttctaccgctatgggtttgtagccaactttagtatggagttacccagctttggagtgtccggaatcaatgaatcggctgacatgagcattggagttactgtgataaagaacaatatgataaacaatgaccttggaccagcaacagctcaaatggctctacagctattcatcaaggactatagatacacgtaccgatgccataggggtgatacacaaattcaaacgaggagatcattcgagctgaagaagctgtgggatcagacccgttcaaaggcagggttgttggtatcagatggaggaccaaacctatacaacattcggaatctccacatcccagaggtctgcttgaagtgggaactaatggatgaggactaccagggcagactgtgtaatcctctgaacccgtttgtcagtcataaggaaattgagtccgtaaacaatgctgtggtaatgccagcccatggcccagccaagagcatggaatatgatgctgttgcgactacacactcatggattcctaagaggaaccgttccattctcaataccagccaaaggggaattcttgaagatgagcagatgtatcagaaatgctgcagtctattcgagaaattcttccccagtagttcatacaggaggccagttggaatttccagcatggtggaggccatggtgtctagggcccgaattgatgcacgcattgatttcgactctctaaggattaagaaggaagagtttgctcagatcatgaagctctgttccaccattgaacagctcagacggcaaaaatag
>H1N1_Avian_KY402063_A/hooded_crane/Korea/1176/2016|2016.033
atggatgtcaatccgactctacttttcttaaaagtgccagcgcaaaatgctataagtactacattcccttacactggagaccctccatacagccatggaacaggaacaggatacaccatggacacagtcaacaggacacatcaatactcagagaagggaaaatggacaacaaacacagagactggagcaccccaactcaacccaattgatgggccattaccggaggacaacgaaccaagcggatatgcacaaacggattgcgtgttggaagcaatggcttttcttgaagaatcccatccagggatctttgaaaactcttgtcttgaaacgatggaagttgttcagcaaacaagagtggacaaactaacccaaggtcgccagacttatgattggacactgaatagaaaccaaccagctgcaactgctttggccaacactatagaagtcttcagatcgaacggtctaacagccaatgagtcggggagactaatagattttctcaaggatgtgatggaatcaatggataaagaagaaatggaaataacaacacatttccagagaaagagaagagtgagggacaacatgaccaagaagatggtcacacaaagaacaataggaaagaagaagcaaaggcttaacaaaaggagctacttaataagagcactgacattgaacacaatgaccaaagatgcagaaagaggcaaattgaaaaggcgggcaattgcaacacccgggatgcagattaggggattcgtgtactttgtcgaaacactagcaaggagcatctgtgagaaacttgaacaatctggactccccgttggagggaatgagaagaaggctaaattggcaaatgtcgtgagaaaaatgatgactaactcacaagatacagagctctcctttactattactggagacaacaccaaatggaatgagaatcaaaatcctcggatgtttttggcaatgataacatacatcacaagaaaccaacctgaatggtttagaaatgtcttgagcattgcccctataatgttctcaaacaaaatggcgagattagggaaaggatacatgtttgaaagtaagagcatgaagctaagaactcaaataccggcagaaatgcttgcaaacattgatttgaaatacttcaacgaatcaacgagaaagaaaatcgagaaaataaggcctctgctgattgatggcacagcctcattgagtcctggaatgatgatgggcatgttcaatatgctgagtacagtattaggggtctcaatcctgaatcttggacaaaagaggtacaccaaaaccacatactggtgggatggactccaatcctctgatgatttcgctctcatagtgaatgcaccgaatcatgaagggatacaagcaggggtggataggttctataggacctgcaaactggttgggatcaacatgagcaaaaagaagtcttacataaaccggacaggaacatttgagttcacaagctttttctaccgctatggatttgtagccaactttagtatggagttacccagctttggagtgtccggaatcaatgaatcggctgacatgagcattggagttactgtgataaagaacaatatgataaacaatgaccttggaccagcaacagctcaaatggctctacagctattcatcaaggactatagatacacgtaccgatgccataggggtgatacacaaattcaaacgaggagatcattcgagctgaagaagctgtgggatcagacccgttcaaaggcagggctgttggtatcagatggaggaccaaacctatacaacattcggaatctccacatcccagaggtctgcttgaagtgggaactaatggatgaggactaccagggcaggctgtgtaatcctctgaacccgtttgtcagtcataaggaaattgagtccgtaaacaatgctgtggtaatgccagcccatggcccagccaagagcatggaatatgatgctgttgcgactacacactcatggattcctaagaggaaccgttccatcctcaataccagccaaaggggaattcttgaagatgagcagatgtatcagaagtgctgcagtctattcgagaaattcttccccagtagttcatacaggaggccagttggaatttccagcatggtggaggccatggtgtctagggcccgaattgatgcacgcattgatttcgaatctggaaggattaagaaggaagagtttgctgagatcatgaagatctgttccaccattgaagagctcagacggcaaaaatag
>H5N2_Avian_KX979688_A/greater_white-fronted_goose/Netherlands/6/2008|2008.995
atggatgtcaatccgactttacttttcttgaaagtgccagcgcagaacgctataagtactacattcccttatactggagaccctccatacagccatggaacaggaacaggatacactatggacacagtcaatagaacacatcaatactcagagaaggggaaatggacaacaaacacagagactggagcaccccaactcaacccaattgatggaccactacccgaggacaatgagccaagcggatatgcacaaacagattgtgtgttggaagcaatggcttttcttgaagaatcccacccagggatctttgaaaactcatgtcttgaaacgatggaagttgttcagcaaacaagagtggataaactgacccaaggccgccagacctacgactggacattgaatagaaaccagccggctgcaactgctctggccaacaccatagaggtcttcagatcgaacggtctaacagccaatgaatcggggaggttaatagatttcctcaaggatgtaatggaatcaatggacaaagaagagatggaaataacaacacatttccagagaaagagaagagtaagggacaacatgaccaagaaaatggtcacacaaagaacaatagggaagaagaaacagaggctaaacaagaggagctacttaataagagcactaacattgaacacaatgacaaaagatgcagaaagaggcaaattgaaaaggcgggcaattgcaacgcccggaatgcagatcagaggattcgtatacttcgtcgaaacattagcgaggagcatatgtgagaaacttgagcagtctggacttcctgttggagggaatgagaagaaagctaagttggcaaatgtcgtaagaaagatgatgactaactcacaagatacagagctctcttttacaattactggagacaataccaaatggaacgagaatcagaatcctcgaatgtttctggcaatgataacatacatcacaaggaaccaacctgaatggtttagaaatgttttgagcatcgcccctataatgttctcaaacaaaatggcgagattagggaaaggatacatgttcgagagtaagagcatgaagttacggacgcaaataccagcagaaatgcttgcaagcattgacctgaaatacttcaacgagtcaacaagaaagaaaattgagaaaataagacctctcctaatagatggcacagcctcactgagccctggaatgatgatgggcatgttcaacatgctgagtacagtcttgggagtatcaattctgaaccttgggcaaaagagatacaccaaaaccacatactggtgggatggactccagtcctctgatgactttgctctcatagtgaatgcaccgaatcatgagggaatacaagcaggagtggacaggttctacaggacctgcaaactggttggaatcaatatgagcaaaaagaagtcttacataaatcggacaggaacatttgagttcacaagctttttctatcgctatggatttgttgccaatttcagtatggagctgcccagttttggagtgtctgggattaacgaatcggctgacatgagcattggagttacagtgataaagaacaacatgataaacaacgatcttggaccggcaacagctcagatggctcttcagctattcattaaggactacagatacacatatcggtgtcacaggggtgacacacaaatccagacgaggagatcattcgagctgaagaagctgtgggagcagacccgttcaaaggcaggactgttggtttcagatggagggccaaacctgtacaacatccggaatctccacatcccagaagtctgcttgaagtgggaactaatggatgaagattaccaagggaggttatgtaatcccctgaacccgtttgtcagtcataaagagattgaatccgtaaacaatgctgtggtaatgccagcccatggtccagccaaaagcatggaatatgatgctgttgcgactacacactcatggatccctaagaggaaccgttccattctcaacaccagccaaaggggaattcttgaggatgaacagatgtaccagaagtgttgcaatctattcgagaagttcttccctagtagttcataccgaagaccagttggaatttccagtatggtggaggccatggtgtctagggcccgaattgatgcacgaattgacttcgaatctggaaggatcaagaaagaagagtttgctgagatcatgaagatctgttccaccattgaagagctcagacggcaaaagtag
>H3N8_Avian_KX979658_A/dunlin/Netherlands/3/2007|2007.578
atggatgtcaatccgactttacttttcttaaaagtgccagcgcaaaatgctataagcactacattcccttacactggagatcctccatacagccatggaacaggaacagggtacaccatggatacagtcaacagaacacatcaatactcagaaaagggaaagtggacaacaaacacagagaccggagcaccccaactcaatccaattgatggaccattacctgaggacaacgagccaagtggatatgcacaaacggattgcgtgttggaagcaatggctttccttgaagaatcccacccagggatctttgaaaactcttgtcttgaaacgatggaagttgttcagcaaacaagagtggacaaactaactcaaggtcgccagacttatgactggacactgaatagaaaccaaccagctgcaactgctttggccaacactatagaggtcttcagatcgaacggtctgacagccaatgaatcagggagactaatagatttcctcaaggatgtgatggaatcaatggataaagaagaaatggaaataacaacacatttccagagaaagagaagagtaagggacaacatgaccaagaagatggtcacacaaagaacaatagggaagaagaaacagaggctgaacaagaggagctacttaataagagcacttacactgaacacaatgacaaaagatgcagaaagaggcaaattgaagaggcgggcaattgcaacacccgggatgcagattagaggattcgtgtactttgttgaaacactggcgaggagcatctgtgagaaacttgagcaatctggactccctgttggagggaatgagaagaaggctaaattggcaaatgttgtgagaaaaatgatgactaactcacaagatacagagctctcctttacaattactggagacaacaccaaatggaatgaaaatcaaaatcctcggatgttcctggcaatgataacatacatcacaagaaaccaacctgaatggtttagaaatgtcttgagcattgcccctataatgttctcaaacaaaatggcgagattaggaaaaggatacatgtttgaaagtaagagtatgaagctacggacacaaataccggcagaaatgcttgcaaacattgacttgaaatatttcaacgaatcaacaagaaagaaaatcgagaaaataagacctctgctaattgatggcacagcctcattgagtcctggaatgatgatgggcatgttcaatatgctgagcacagtattaggagtctcaatcctgaatcttgggcaaaagaggtacaccaaaaccacatactggtgggatggactccaatcctctgatgatttcgctctcatagtgaatgcaccgaatcatgaggggatacaagcaggagtggataggttctataggacctgcaaactggttgggatcaacatgagcaaaaagaagtcttacataaaccgaacaggaacttttgagttcacaagctttttctaccgctatgggtttgtagccaatttcagtatggagttacccagctttggagtgtctggaatcaatgaatcggctgacatgagcattggagtcacagtgataaagaacaatatgataaacaatgaccttggaccagcaacagctcagatggctcttcagctattcatcaaagactataggtacacgtaccggtgccacaggggtgatacacaaattcaaacgaggagatcattcgagctgaaaaagctgtgggagcagacccgttcaaaagcagggctgttggtatcagatggaggaccaaatctatacaacattcggaatctccacatcccagaggtctgcttgaaatgggaactaatggatgaagattaccagggcaggctgtgtaatcctctgaacccgtttgtcagtcataaggaaattgagtccgtaaacaatgctgtggtaatgccagcccatggcccagccaagagcatggaatatgatgctgttgcgactacacactcatggattcctaagaggaaccgttccattctcaataccagccaaaggggaattcttgaagatgagcaaatgtaccagaagtgctgcagtctattcgagaaattcttccccagtagttcatacaggaggccagttggaatttccagcatggtggaggccatggtgtctagggcccgaattgatgcacgcattgatttcgaatctggaaggattaagaaggaagagtttgctgagatcatgaagatctgttccaccattgaagagctcagacggcaaaaatag
>H3N8_Avian_CY041352_A/turnstone/Netherlands/1/2007|2007.500
atggatgtcaatccgactttacttttcttaaaagtgccagcgcaaaatgctataagcactacattcccttacactggagatcctccatacagccatggaacaggaacagggtacaccatggatacagtcaacagaacacatcaatactcagaaaagggaaagtggacaacaaacacagagaccggagcaccccaactcaacccaattgatggaccattacctgaggacaacgagccaagtggatatgcacaaacggattgcgtgttggaagcaatggctttccttgaagaatcccacccagggatctttgaaaactcttgtcttgaaacgatggaagttgttcagcaaacaagagtggacaaactaactcaaggtcgccagacttatgactggacactgaatagaaaccaaccagctgcaactgctttggccaacactatagaggtcttcagatcgaacggtctggcagccaatgaatcagggagactaatagatttcctcaaggatgtgatggaatcaatggataaagaagaaatggaaataacaacacatttccagagaaagagaagagtaagggacaacatgaccaagaagatggtcacacaaagaacaatagggaagaagaaacagaggctgaacaagaggagctacttaataagagcacttacactgaacacaatgacaaaagatgcagaaagaggcaaattgaagaggcgggcaattgcaacacccgggatgcagattagaggattcgtgtactttgttgaaacactggcgaggagcatctgtgagaaacttgagcaatctggactccctgttggagggaatgagaagaaggctaaattggcaaatgttgtgagaaaaatgatgactaactcacaagatacagagctctcctttacaattactggagacaacaccaaatggaatgaaaatcaaaatcctcggatgttcctggcaatgataacatacatcacaagaaaccaacctgaatggtttagaaatgtcttgagcattgcccctataatgttctcaaacaaaatggcgagattaggaaaaggatacatgtttgaaagtaagagtatgaagctacggacacaaataccggcagaaatgcttgcaaacattgacttgaaatatttcaacgaatcaacaagaaagaaaatcgagaaaataagacctctgctaattgatggcacagcctcattgagtcctggaatgatgatgggcatgttcaatatgctgagcacagtattaggagtctcaatcctgaatcttgggcaaaagaggtacaccaaaaccacatactggtgggatggactccaatcctctgatgatttcgctctcatagtgaatgcaccgaatcatgaggggatacaagcaggagtggataggttctataggacctgcaaactggttgggatcaacatgagcaaaaagaagtcttacataaaccgaacaggaacttttgagttcacaagctttttctaccgctatgggtttgtagccaatttcagtatggagttacccagctttggagtgtctggaatcaatgaatcggctgacatgagcattggagtcacagtgataaagaacaatatgataaacaatgaccttggaccagcaacagctcagatggctcttcagctattcatcaaagactataggtacacgtaccggtgccacaggggtgatacacaaattcaaacgaggagatcattcgagctgaaaaagctgtgggagcagacccgttcaaaagcagggctgttggtatcagatggaggaccaaatctatacaacattcggaatctccacatcccagaggtctgcttgaaatgggaactaatggatgaagattaccagggcaggctgtgtaatcctctgaacccgtttgtcagtcataaggaaattgagtccgtaaacaatgctgtggtaatgccagcccatggcccagccaagagcatggaatatgatgctgttgcgactacacactcatggattcctaagaggaaccgttccattctcaataccagccaaaggggaattcttgaagatgagcaaatgtaccagaagtgctgcagtctattcgtgaaattcttccccagtagttcatacaggaggccagttggaatttccagcatggtggaggccatggtgtctagggcccgaattgatgcacgcattgatttcgaatctgggaggattaagaaggaagagtttgctgagatcatgaagatctgttccaccattgaagagctcagacggcaaaaatag
>H4N6_Avian_MF147341_A/European_herring_gull/Netherlands/1/2006|2006.090
atggatgtcaatccgactttacttttcttaaaagtgccagcgcaaaatgctataagtactacattcccttacactggagatcctccatacagccatggaacaggaacaggatacaccatggacacagtcaacagaacacatcaatactcagagaagggaaagtggacaacaaacacagagaccggagcaccccaactcaacccaattgatggaccattaccagaggacaacgagccaagcggatatgcacaaacggattgtgtgttggaagcaatggctttccttgaagaatcccacccagggatctttgaaaactcttgtcttgaaacgatggaggtcgttcagcaaacaagagtggacaaactaacccaaggtcgccagacttatgactggacactaaatagaaaccaaccagctgcaactgctttggccaacactatagaggtcttcagatcgaacggtctgacagccaatgagtcggggagactaatagatttcctcaaagatgtgatggaatcaatggataaagaagaaatggaaataacaacacatttccagagaaagagaagagtaagggacaacatgaccaagaagatggtcacacaaagaacaatagggaagaagaagcagaggctgagcaagaggagctacttaataagggcactgacattgaacacaatgaccaaagatgcagaaagaggcaaattgaagaggcgggcaattgcaacacccgggatgcagattagaggattcgtgtactttgtcgaaacactagcgaggagcatctgtgagaaactcgagcaatctggactccctgtcggagggaatgagaagaaagctaaattggcaaatgtcgtgagaaagatgatgactaactcacaagatacagagctctcctttacaattactggagacaacaccaaatggaatgagaatcaaaatcctcggatgtttctggcaatgataacatacatcacaagaaaccaacctgaatggtttagaaatgtcttgagcatcgcccctataatgttctcaaacaaaatggcgagattaggaaaaggatacatgtttgaaagtaagagcatgaagctaaggacacaaataccggcagaaatgcttgcaaacattgacttgaaatacttcaatgaatcaacgagaaagaaaatcgagaaaataagacctctgctgattgatggcacagcctcattgagtcctggaatgatgatgggcatgttcaatatgctgagcacagtactaggggtctcaatcctgaatcttggacaaaagaggtacaccaaaaccacatactggtgggatggactccaatcctctgatgacttcgctctcatagtaaatgcaccgagtcatgaggggatacaagcaggggtggataggttctataggacctgcaaactggttgggatcaacatgagcaaaaagaagtcttacataaaccggacaggaacatttgagttcacaagctttttctaccgctatggatttgtagccaacttcagtatggagttacccagctttggagtgtctggaatcaatgaatcggctgacatgagcattggagttacagtgataaagaataatatgataaacaatgaccttggaccagcaacagctcaaatggctcttcagctattcatcaaggactataggtacacgtatcgatgccacaggggtgatacacaaattcaaacgaggagatcattcgagctgaagaagctgtgggagcagacccgttcaaaggcagggctgttggtatcagatggagggccaaacctatacaacattcggaatctccacatcccagaggtctgcttgaagtgggaactgatggatgaagattaccagggcaggctgtgtaatcctttgaacccgtttgtcagtcataaggaaattgagtctgtaaacaatgctgtggtaatgccagcccatggcccagccaagagcatggaatatgatgctgttgcgactacacactcatggattcctaagaggaaccgttccattctcaataccagccaaaggggaattcttgaggatgagcagatgtaccagaagtgctgcagtctattcgagaaattcttccccagcagttcatacaggaggccagttggaatttccagcatggtggaggccatggtgtctagggcccgaattgatgcacgaattgatttcgaatctggaaggattaagaaagaagagtttgctgagatcatgaagatctgttccaccattgaagaactcagacggcaaaaatag
>H4N5_Avian_CY076998_A/black-headed_gull/Netherlands/1/2006|2006.500
atggatgtcaatccgactttacttttcttaaaagtgccagcgcaaaatgctataagtactacattcccttacactggagatcctccatacagccatggaacaggaacaggatacaccatggacacagtcaacagaacacatcaatactcagagaagggaaagtggacaacaaacacagagaccggagcaccccaactcaacccaattgatggaccattaccagaggacaacgagccaagcggatatgcacaaacggattgtgtgttggaagcaatggctttccttgaagaatcccacccagggatctttgaaaactcttgtcttgaaacgatggaggtcgttcagcaaacaagagtggacaaactaacccaaggtcgccagacttatgactggacactaaatagaaaccaaccagctgcaactgctttggccaacactatagaggtcttcagatcgaacggtctgacagccaatgagtcggggagactaatagatttcctcaaggatgtgatggaatcaatggataaagaagaaatggaaataacaacacatttccagagaaagagaagagtaagggacaacatgaccaagaagatggtcacacaaagaacaatagggaagaagaagcagaggctgagcaagaggagctacttaataagagcactgacattgaacacaatgaccaaagatgcagaaagaggcaaattgaagaggcgggcaattgcaacacccgggatgcagattagaggattcgtgtactttgtcgaaacactagcgaggagcatctgtgagaaactcgagcaatctggactccctgtcggagggaatgagaagaaagctaaattggcaaatgtcgtgagaaagatgatgactaactcacaagatacagagctctcctttacaattactggagacaacaccaaatggaatgagaatcaaaatcctcggatgtttctggcaatgataacatacatcacaagaaaccaacctgaatggtttagaaatgtcttgagcatcgcccctataatgttctcaaacaaaatggcgagattaggaaaaggatacatgtttgaaagcaagagcatgaagctaaggacacaaataccggcagaaatgcttgcaaacattgacttgaaatacttcaatgaatcaacgagaaagaaaatcgagaaaataagacctctgctgattgatggcacagcatcattgagtcctggaatgatgatgggcatgttcaatatgctgagcacagtactaggggtctcaatcctgaatcttggacaaaagaggtacaccaaaaccacatactggtgggatggactccaatcctctgatgacttcgctctcatagtaaatgcaccgagtcacgaggggatacaagcaggggtggataggttctataggacctgcaaactggttgggatcaacatgagcaaaaagaagtcttacataaaccggacaggaacatttgagttcacaagctttttctaccgctatggatttgtagccaacttcagtatggaattacccagctttggagtgtctggaatcaatgaatcggctgacatgagcattggagttacaatgataaagaataatatgataaacaatgaccttggaccagcaacagctcaaatggctcttcagctattcattaaggactataggtacacgtatcgatgccacaggggtgatacacaaattcaaacgaggagatcattcgagctgaagaagctgtgggagcagacccgttcaaaggcagggctgttggtatcagatggagggccaaacctatacaacattcggaatctccacatcccagaggtctgcttgaagtgggaactgatggatgaagattaccagggcaggctgtgtaatcctttgaacccgtttgtcagtcataaggaaattgagtctgtaaacaatgctgtggtaatgccagcccatggcccagccaagagcatggaatatgatgctgttgcgactacacactcatggattcctaagaggaaccgttccattctcaataccagccaaaggggaattcttgaggatgagcagatgtaccagaagtgctgcagtctattcgagaaattcttccccagcagttcatacaggaggccagttggaatttccagcatggtggaggccatggtgtctagggcccgaattgatgcacgaattgatttcgaatctggaaggattaagaaagaagagtttgctgagatcatgaagatctgttccaccattgaagaactcagacggcaaaaatag
>H6N8_Avian_CY041384_A/black-headed_gull/Netherlands/1/2005|2005.500
atggatgtcaatccgactttacttttcttaaaagtgccagcgcaaaatgctataagtactacattcccttacactggagatcctccatacagccatggaacaggaacaggatacaccatggacacagtcaacagaacacatcaatactcagagaagggaaagtggacaacgaacacagaaaccggagcaccccaactcaacccaattgatggaccattacctgaggacaacgagccgagtggatatgcacagacggattgcgtgttggaagcaatggctttccttgaagaatcccacccagggatctttgaaaactcttgtcttgaaacgatggaagttgttcagcaaacaagagtggacaaactaacccaaggtcgccagacttatgactggacactgaacagaaaccaaccagctgcaactgctttggccaacactatagaggtcttcagatcgaacggtctgacagccaatgaatcggggagactaatagatttcctcaaggatgtgatggaatcaatggataaagaagaaatggaaataacaacacatttccagagaaagagaagagtaagggacaacatgaccaagaagatggtcacacaaagaacaatagggaagaagaagcagaggctgaacaagaggagctacttaataagagcactgacactgaacacaatgacaaaagatgcagaaagaggcaaattgaagagacgggcaattgcaacacccgggatgcagattagaggattcgtgtactttgtcgaaacactggcgaggagcatctgtgaaaaacttgagcaatctggactccctgttggagggaatgagaagaaggctaaattggcaaatgtcgtgaggaaaatgatgactaactcacaagatacagagctctcctttacaattactggagacaacaccaaatggaatgagaatcaaaatcctcggatgttcctggcaatgataacatacatcacaagaaaccaacctaaatggtttagaaacgtcttgagcattgctcctataatgttctcaaacaaaatggcgagattaggaaaaggatacatgtttgaaagtaagagcatgaagctacggacacaaataccggcagaaatgcttgcaaacattgacttgaaatatttcaacgaatcaacgagaaagaaaatcgagaaaataagacctctgttaattgatggcacagcctcattgagtcctggaatgatgatgggcatgttcaatatgctgagcacagtattaggagtctcaatcctgaatcttgggcagaagaggtacaccaaaaccacatactggtgggatggactccaatcctctgatgacttcgctctcatagtgaatgcaccgaatcatgaggggatacaagcaggagtggataggttctataggacctgcaaactggttgggatcaacatgagcaaaaagaagtcttacataaaccggacaggaacttttgagttcacaagctttttctaccgctatgggtttgtagccaacttcagtatggagttacccagttttggggtgtccggaatcaatgaatcggctgacatgagcattggagttacagtgataaagaacaatatgataaacaatgaccttggaccagcaacagctcagatggctcttcagctattcatcaaggactataggtacacgtaccgatgccacaggggtgatacacaaattcaaacgaggagatcattcgagctgaagaagctgtgggagcagacccactcaaaggctgggctgttggtatcagatggaggaccaaacctgtacaacattaggaatctccacatcccagaggtctgcttgaagtgggaactgatggatgaagattatcagggcaggctgtgtaatcctctgaatccgtttgtcagtcataaggaaattgagtccgtaaacaatgctgttgtaatgccagcccatggcccagccaagagcatggaatatgatgctgttgcgactacacactcatggatccctaagaggaaccgttccattctcaataccagccaaaggggaattcttgaggatgagcaaatgtaccagaagtgctgcagtctattcgagaaattcttccccagtagttcatacagaagaccagttggaatttccagcatggtggaggccatggtgtctagggcccgaattgatgcacgcattgatttcgaatctggaaggattaataaagaagagtttgctgagatcatgaagatctgttccaccattgaagagctcagacggcaaaaatag
>H6N1_Avian_KX979653_A/greater_white-fronted_goose/Netherlands/1/2010|2010.052
atggatgtcaatccgactttacttttcttgaaagtgccagcacaaaatgctataagtaccacattcccttatactggagatcctccatacagccatgggacaggaacaggatacaccatggacacagtcaacaggacacatcaatactcagaaaaggggaagtggacaacaaatacagagactggagcaccccagctcaacccaattgatggaccattgcctgaggataacgagccaagcggatatgcacaaacagattgcgtgctggaagcaatggctttccttgaagaatcccacccagggatctttgaaaactcatgtcttgagacgatggaagttgttcagcaaacaagagtggataaactaacccaaggtcgccagacctatgactggacattgaatagaaaccagccggctgcaactgctttggccaacactatagaggtcttcagatcgaacggtctaacagccaatgaatcaggaagactaatagatttcctcaaggatgtgatggaatcaatggataaagaagaaatggaaataacaacacatttccagaggaagagaagagtaagggacaacatgaccaagaaaatggtcacacaaagaacaatagggaagaagaagcaaagactgaacaaaaggaactacttaataagagcactgacactgaacacaatgacaaaagatgcagaaagaggcaaattgaaaaggcgggcaattgcaacacccgggatgcaaattagaggattcgtgtactttgtcgaaacattggcaaggagcatctgtgagaaacttgagcaatctggactcccagttggagggaatgagaagaaagccaaattggcaaatgttgtgaggaagatgatgactaactcacaagatacagagctctcctttacaattactggagacaacaccaaatggaatgagaatcagaatcctcgaatgtttctggcaatgataacatacatcacaagaaaccaacctgaatggtttagaaatgtcctgagcattgcccctataatgttctcaaacaaaatggcaagattaggaaaaggatacatgtttgagagtaaaagcatgaagctgcggacacaaataccagcagaaatgcttgcaaatattgacctgaaatacttcaacgaatcaacgagaaagaaaattgagaaaataaggcctctgctaatagatggcacagcctcattgagtcctggaatgatgatgggcatgttcaacatgttgagtacagtcttaggggtctcaatcctgaatcttgggcaaaagaagtacaccaaaaccacatactggtgggatggactccaatcctctgatgacttcgctctcatagtgaatgcaccaaatcatgaggggatacaagcaggagtggataggttctataggacctgcaaactggttgggatcaatatgagcaaaaagaagtcttacataaatcggacaggaacatttgagttcacaagtttcttctaccgctatggatttgtagccaacttcagcatggagcttcccagctttggagtgtctgggattaacgaatcagctgacatgagcattggagttacagtgataaaaaacaatatgataaacaacgatcttggaccagcaacagcccagatggccctgcagctgttcatcaaggattacaggtacacatatcgatgccacaggggtgatacacaaattcaaacgaggagatcattcgagctgaagaagctttgggagcagacccgttcaaaggcaggactgttggtttcagatggggggccaaacctgtacaacatccggaatctccacatcccagaggtctgcttaaagtgggagctaatggatgaagattaccagggtaggctgtgtaatcctctgaacccgtttgtcagtcataaggaaattgagtctgtaaacaatgctgtggtaatgccagcccatggcccagccaagagcatggagtatgatgcagttgcgactacacactcatggatccccaagagaaaccgttccattctcaataccagtcaaaggggaattcttgaggacgaacagatgtaccagaagtgctgtaatctattcgagaaattcttccccagtagttcatacaggaggccagttggaatttccagcatggtggaggccatggtgtctagggcccgaattgatgcacgaattgacttcgagtctggaaggatcaagaaagaagagtttgctgagatcatgaagatctgttccaccattgaagagctcagacggcaaaaacag
>H10N1_Avian_MF575292_A/Eurasian_wigeon/Netherlands/3/2007|2007.800
atggatgtcaatccgactttacttttcttgaaagtgccagcgcaaaatgctataagtactacattcccttatactggagatcctccatacagccatggaacaggaacaggatacaccatggacacagtcaatagaacacatcaatactcagagaaagggaagtggacaacaaacaccgaaactggagcaccccaactcaatccaattgatggaccattgcctgaggataacgagccaagcggatatgcacaaacagattgtgtgttggaagcaatggctttccttgaagagtcccacccagggatctttgaaaactcatgtcttgaaacgatggaagttgttcagcaaacaagagtggataaactgacccaaggtcgccagacctatgactggacattgaatagaaaccagccggctgcaactgctttggctaacactatagaggtcttcagattgaacggtctaacagccaatgaatcagggagactgatagatttcctcaaggatgtgatggaatcaatggataaggaagaaatggaaataacaacacatttccaaagaaaaagaagagtaagggacaacatgaccaagaaaatggtcacacaaagaacaataggaaagaaaaagcaaaggctgaacaagaagagctacttaataagagcactgacactgaacacaatgacaaaagatgcagaaagaggcaaactgaagaggcgggcaattgcaacacccgggatgcaaatcagagggttcgtgtactttgtcgaaacattagcgaggagcatctgtgagaaacttgagcagtctgggctccccgttggagggaatgagaaaaaggctaagctggcaaatgtcgtgagaaagatgatgactaactcacaagacacagaactctcctttacaattactggagacaataccaagtggaatgagaatcagaatcctcggatgtttctggcaatgataacatatatcacaagaaaccagcctgaatggtttagaaatgtcttgagtatcgcccctataatgttctcaaacaaaatggcgagattagggaaaggatacatgttcgagagtaagagcatgaagctacggacacaaataccagcagaaatgcttgcaaacattgacctgaagtatttcaacgaatcgacgagaaagaaaatcgagaaaataagacctctcctaatagatggcacagcctcattgagtcctggaatgatgatgggcatgttcaacatgctgagtacagtcttaggagtctcaatcctgaatcttgggcaaaagaggtacaccaaaaccacatactggtgggatggactccaatcctctgatgatttcgctctcatagtaaatgcaccgaatcatgagggaatacaagcaggagtggacaggttctataggacctgtaaactggttggtatcaatatgagcaaaaagaagtcttacataaatcggacagggacatttgagttcacaagctttttctaccgttatggatttgtagctaacttcagtatggagctgcccagttttggagtgtctgggattaacgaatcggctgacatgagcattggagttacagtgataaagaacaatatgataaacaacgatcttggaccagcaacagctcagatggctcttcagctattcatcaaggactacagatacacataccgatgccacaggggtgatacacaaatccaaacgaggagatcattcgagctaaagaagctgtgggagcagacccgttcaaaggcaggactgttggtttcagatggaggaccaaacctatacaatatccggaatctccacatcccagaggtctgcttgaagtgggaactgatggatgaagattaccagggtagactgtgtaatcctctgaacccgtttgtcagtcataaggaaattgagtctgtaaacaatgctgtagtaatgccagcccacggcccagccaagagcatggaatatgatgctgtcgcgactacacactcatggatccctaagaggaaccgttccattctcaataccagccaaaggggaattcttgaggatgaacagatgtaccagaagtgctgcagtctattcgagaaattcttccctagtagttcatacagaaggccagttggaatttccagcatggtggaggccatggtgtctagagcccgaattgatgcacgaattgacttcgagtctggaaggattaagaaagaagagtttgctgagatcatgaagatctgttccaccattgaagagctcagacggcaaaaacag
>H10N1_Avian_CY077054_A/Eurasian_wigeon/Netherlands/4/2007|2007.500
atggatgtcaatccgactttacttttcttgaaagtgccagcgcaaaatgctataagtactacattcccttatactggagatcctccatacagccatggaacaggaacaggatacaccatggacacagtcaatagaacacatcaatactcagagaaagggaagtggacaacaaacaccgaaactggagcaccccaactcaatccaattgatggaccattgcctgaggataacgagccaagcggatatgcacaaacagattgtgtgttggaagcaatggctttccttgaagagtcccacccagggatctttgaaaactcatgtcttgaaacgatggaagttgttcagcaaacaagagtggataaactgacccaaggtcgccagacctatgactggacattgaatagaaaccagccggctgcaactgctttggctaacactatagaggtcttcagattgaacggtctaacagccaatgaatcagggagactgatagatttcctcaaggatgtgatggaatcaatggataaggaagaaatggaaataacaacacatttccaaagaaaaagaagagtaagggacaacatgaccaagaaaatggtcacacaaagaacaataggaaagaaaaagcaaaggctgaacaagaagagctacttaataagagcactgacactgaacacaatgacaaaagatgcagaaagaggcaaactgaagaggcgggcaattgcaacacccgggatgcaaatcagagggttcgtgtactttgtcgaaacattagcgaggagcatctgtgagaaacttgagcagtctgggctccccgttggagggaatgagaaaaaggctaagctggcaaatgtcgtgagaaagatgatgactaactcacaagacacagaactctcctttacaattactggagacaataccaagtggaatgagaatcagaatcctcggatgtttctggcaatgataacatatatcacaagaaaccagcctgaatggtttagaaatgtcttgagtatcgcccctataatgttctcaaacaaaatggcgagattagggaaaggatacatgttcgagagtaagagcatgaagctacggacacaaataccagcagaaatgcttgcaaacattgacctgaagtatttcaacgaatcgacgagaaagaaaatcgagaaaataagacctctcctaatagatggcacagcctcattgagtcctggaatgatgatgggcatgttcaacatgctgagtacagtcttaggagtctcaatcctgaatcttgggcaaaagaggtacaccaaaaccacatactggtgggatggactccaatcctctgatgatttcgctctcatagtaaatgcaccgaatcatgagggaatacaagcaggagtggacaggttctataggacctgtaaactggttggtatcaatatgagcaaaaagaagtcttacataaatcggacagggacatttgagttcacaagctttttctaccgttatggatttgtagctaacttcagtatggagctgcccagttttggagtgtctgggattaacgaatcggctgacatgagcattggagttacagtgataaagaacaatatgataaacaacgatcttggaccagcaacagctcagatggctcttcagctattcatcaaggactacagatacacataccgatgccacaggggtgatacacaaatccaaacgaggagatcattcgagctaaagaagctgtgggagcagacccgttcaaaggcaggactgttggtttcagatggaggaccaaacctatacaatatccggaatctccacatcccagaggtctgcttgaagtgggaactgatggatgaagattaccagggtagactgtgtaatcctctgaacccgtttgtcagtcataaggaaattgagtctgtaaacaatgctgtagtaatgccagcccacggcccagccaagagcatggaatatgatgctgtcgcgactacacactcatggatccctaagaggaaccgttccattctcaataccagccaaaggggaattcttgaggatgaacagatgtaccagaagtgctgcagtctattcgagaaattcttccctagtagttcatacagaaggccagttggaatttccagcatggtggaggccatggtgtctagagcccgaattgatgcacgaattgacttcgagtctggaaggattaagaaagaagagtttgctgagatcatgaagatctgttccaccattgaagagctcagacggcaaaaacag
>H4N6_Avian_KX979857_A/bewicks_swan/Netherlands/3/2007|2007.929
atggatgtcaatccgactttacttttcttaaaagtgccagcgcaaaatgctataagtactacattcccttacactggagatcctccatacagccatggaacaggaacgggatacaccatggacacagtcaacagaacacatcaatactcagagaagggaaagtggacaacaaacacagagaccggagcaccccaactcaacccaattgatggaccattacctgaggacaacgagccaagcggatatgcacaaacggattgcgtgttggaagcaatggccttccttgaagaatcccacccagggatctttgaaaactcttgtcttgaaacgatggaagtcgttcagcaaacaagagtggacaaactaacccaaggtcgccagacttatgactggacactgaatagaaaccaaccagctgcaactgctttggccaacactatagaggtcttcagatcgaacggtctaacagccaatgaatcggggagactaatagattttctcaaggatgtgatggaatcaatggataaagaagaagtggaaataacaacacatttccagagaaagagaagagtaagagacaacatgaccaagaagatggtcacacaaagaacaatagggaagaagaagcagaggctgaacaagaggagctatttaataagagcactgacactgaacacaatgacaaaagatgcagaaagaggcaaattgaagaggcgggcaattgcaacacccgggatgcagattcgaggattcgtgtactttgtcgaaacactagcgaggagcatctgtgagaaactcgagcaatctggactccctgttggagggaatgagaagaaggctaaattggcaaatgtcgtgagaaaaatgatgactaactcacaagatacagagctctcctttacaattactggagacaacaccaaatggaatgagaatcaaaatcctcggatgtttttggcaatgataacatacatcacaagaaaccaacctgaatggtttagaaatgtcttgagcattgcccctataatgttctcaaacaaaatggcgagattaggaaaaggatacatgtttgaaagtaagagcatgaaactacggacacaaataccggcagaaatgcttgcaagcattgacttgaaatacttcaacgaatcaacaagaaagaaaatcgagaaaataagacctctgctgattgatggcacagcctcattgagtcctggaatgatgatgggcatgttcaatatgctgagcacagtattaggagtctcaatcctgaatcttggacaaaagaggtacaccaaaaccacatactggtgggatggactccaatcttctgatgatttcgctctcatagtgaacgcaccaaatcatgaggggatacaagcaggggtggataggttctataggacctgcaaactggttgggatcaacatgagcaaaaagaagtcttacataaaccggacaggaacatttgagttcacaagctttttctaccgctatggatttgtagccaacttcagtatggagttacccagctttggagtgtctgggatcaatgaatcggctgacatgagcattggagttacagtgataaagaacaatatgataaacaatgatcttggaccagcaacagctcagatggctcttcagctattcatcaaggactataggtacacgtaccgatgccacaggggtgatacacaaattcaaacgaggagatcattcgagctgaagaagctgtgggagcagacccgttcaaaggcagggctgttggtatcagatggaggaccaaacctatacaacattcggaatctccacatcccagaggtctgcttgaagtgggaactgatggatgaagattaccagggcaggctgtgtaatcctctgaacccgtttgtcagtcataaggaaattgagtccgtaaacaatgctgtggtaatgccagcccatggcccagccaagagcatggaatatgatgctgttgcgactacgcattcatggattcctaagaggaaccgttccattctcaataccagccaaaggggaattcttgaggatgagcagatgtaccagaagtgctgcagtctattcgagaaattcttccccagtagttcatacaggaggccagttggaatttccagcatggtggaggccatggtgtctagggcccgaattgatgcacgcattgagttcgaatctggaaggattaagaaagaagagtttgctgagatcatgaagatctgttccaccattgaagagctcagacggcaaaaatag
>H5N3_Avian_CY047044_A/breeder_duck/France/090045b/2009|2009.500
atggatgtcaatccgactttacttttcttgaaagtgccagcacaaaatgctataagtaccacattcccttatactggagatcctccatacagccatggaacaggaacaggatacaccatggacacagtcaacagaacacatcaatactcagaaaaggggaagtggacaacaaatacagagactggagcaccccaactcaacccaattgatggaccattacctgaggataacgagccaagtggatatgcacaaacagattgcgtgctggaagcaatggctttccttgaagaatcccacccagggatctttgaaaactcatgtcttgagacgatggaagttgttcagcaaacaagagtggataaactaacccaaggtcgccagacctatgactggacattgaatagaaaccagccggctgcaactgctttggccaacactatagaggtcttcagatcgaacggtctaacagccaatgaatcaggaagactaatagatttcctcaaagatgtgatggaatcaatggataaagaagaaatggaaataacaacacatttccagagaaagagaagagtaagggacaacatgaccaagaaaatggtcacacaaagaacaatagggaagaagaagcaaagactgaacaaaaggagctacttaataagagcactgacactgaacacaatgacaaaagatgcagaaagaggcaaattgaaaaggcgggcaattgcaacacccgggatgcaaattagaggattcgtgtactttgtcgaaacattggcaaggagcatctgtgagaaacttgagcaatctggactccccgttggagggaatgagaagaaagccaaattggcaaatgttgtgaggaagatgatgactaactcacaagatacagagctctcctttacaattactggagacaacaccaaatggaatgagaatcagaatcctcggatgtttctggcaatgataacatacatcacaagaaaccaacctgaatggttcagaaatgtcctgagcattgcccctataatgttctcaaacaaaatggcgagattagggaaaggatacatgtttgagagtaaaagcatgaagctgcggacacaaataccatcagaaatgcttgcaaatattgacctgaaatacttcaacgaatcaacgagaaagaaaattgagaaaataagacccctgctaatagatggcacagcctcattgagtcctggaatgatgatgggcatgtttaacatgctgagtacagtcttaggggtctcaatcctgaatcttgggcaaaagaggtacaccaaaaccacatactggtgggatggactccaatcctctgatgacttcgctctcatagtgaatgcaccgaatcatgaggggatacaagcaggagtggataggttctataggacctgcaaactggttgggatcaatatgagcaaaaagaagtcttacataaatcgaacaggaacatttgagttcacaagtttcttctaccgctatggatttgtagccaacttcagcatggagctgcccagctttggagtgtctgggattaacgaatcagccgacatgagcattggagttacagtgataaaaaacaatatgataaacaatgatcttggaccagcaacagcccaaatggcccttcagctattcatcaaggattacaggtacacatatcgatgccacaggggtgatacacaaattcaaacgaggagatcattcgagctgaagaagctttgggaacagacccgttcaaaggcaggactgttggtttcagatggagggccaaacctgtacaacatccggaatctccacatcccagaagtctgcttgaagtgggaactaatggatgaagattaccaaggtaggctgtgtaatcctctgaacccgtttgtcagtcataaggaaattgagtctgtaaacaatgccgtggtaatgccagcccatggcccagccaaaagcatggagtatgatgcagttgcgactacacactcatggacccccaagagaaaccgttccattctcaataccagtcaaaggggaattcttgaggacgaacagatgtaccagaagtgctgtaatctgttcgagaaattcttccctagtagttcatacaggaggccagttggaatttccagcatggtggaggccatggtgtccagggcccgaattgatgcacgaattgacttcgagtctggaaggatcaagaaagaagagtttgctgagatcatgaagatctgttccaccattgaagagctcaaacggcaaaaacag
>H6N2_Avian_KX979805_A/Eurasian_wigeon/Netherlands/1/2006|2006.970
atggatgtcaatccgactttacttttcttgaaagtgccagcgcagaatgctataagtactacattcccttatactggagaccctccatacagccatggaacaggaacaggatacactatggacacagtcaatagaacacatcaatactcagagaaggggaaatggacaacaaacacagagactggagcaccccaactcaacccaattgatggaccactacccgaggacaatgagccaagcggatatgcacaaacagattgtgtgttggaagcaatggcttttcttgaagaatcccacccagggatctttgaaaactcatgccttgaaacgatggaagttgttcagcaaacaagagtggataaactgacccaaggccgccagacctacgactggacattgaatagaaaccagccggctgcaactgctctggccaacaccatagaggtcttcagatcgaacggtctaacagccaatgaatcggggagattaatagatttcctcaaggatgtaatggaatcaatggacaaagaagagatggaaataacaacacatttccagagaaagagaagagtaagggacaacatgaccaagaaaatggtcacacagagaacaatagggaagaagaaacagaggctaaacaagaggagctacttaataagagcactaacattgaacacaatgacaaaagatgcagaaagaggcaaattgaaaaggcgggcaattgcaacgcccggaatgcagatcagaggattcgtatacttcgtcgaaacattagcgaggagcatatgtgagaaacttgagcagtctggacttcctgttggagggaatgagaagaaagctaagttggcaaatgtcgtaagaaagatgatgactaactcacaagatacagagctctcttttacaattactggagacaataccaaatggaacgagaatcagaatcctcgaatgtttctggcaatgataacatacatcacaaggaaccaacctgaatggtttagaaatgttttgagcatcgcccctataatgttctcaaacaaaatggcgagattagggaaaggatacatgttcgagagtaagagcatgaagttacggacgcaaataccagcagaaatgcttgcaagcattgacctgaaatacttcaacgaatcaacaagaaagaaaattgagaaaataagacctctcctaatagatggcacagcctcactgagccctggaatgatgatgggcatgttcaacatgctgagtacagtcttgggggtatcaattctgaaccttgggcaaaagaggtacaccaaaaccacatactggtgggatggactccagtcctctgatgactttgctctcatagtgaatgcaccgaatcatgagggaatacaagcaggagtggacaggttctacaggacctgcaaactggttggaatcaatatgagcaaaaagaagtcttacataaatcggacaggaacatttgagttcacaagctttttctatcgctatggatttgttgccaacttcagtatggagctgcccagttttggagtgtctgggattaacgaatcggctgacatgagcattggagttacagtgataaagaacaacatgataaacaacgatcttggaccggcaacagctcagatggctcttcagctattcattaaggactacagatacacatatcggtgtcacaggggtgacacacaaatccaaacgaggagatcattcgagctgaagaagttgtgggagcagacccgttcaaaggcaggactgttggtttcagatggagggccaaacctgtacaacatccggaatctccacatcccagaagtctgcttgaagtgggaactaatggatgaggattaccaagggagactatgtaatcccctgaacccgtttgtcagtcataaggaaattgaatccgtaaacaatgctgtggtaatgccagcccatggtccagccaagagcatggaatatgatgctgttgcgactacacactcatggatccctaaaaggaaccgttccattctcaacaccagccaaaggggaattcttgaggatgaacagatgtaccagaagtgttgcaatctattcgagaagttcttccctagtagttcataccgaaggccagttggaatttccagtatggtggaggccatggtgtctagggcccgaattgatgcacgaattgacttcgagtctggaaggatcaagaaagaagagtttgctgagatcatgaagatctgttccaccattgaagagctcagacggcaaaagtag
>H12N5_Avian_MF146040_A/Eurasian_wigeon/Netherlands/2/2009|2009.792
atggatgtcaatccgactttacttttcttgaaagtgccagcgcaaaatgctataagtaccacattcccttatactggagatcctccatacagccatgggacaggaacaggatacaccatggacacagtcaacaggacacatcaatactcagaaaaggggaagtggacaacaaatacagagactggagcaccccagctcaacccaattgatggaccattgcctgaggataacgagccaagcggatatgcacaaacagattgcgtgctggaagcaatggctttccttgaagaatcccacccagggatctttgaaaactcatgtcttgagacgatggaagttgttcagcaaacaagagtggataaactaacccaaggtcgccagacctatgactggacattgaatagaaaccagccggctgcaactgctttggccaacactatagaggtcttcagatcgaacggtctaacagccaatgaatcaggaagactaatagatttcctcaaggatgtgatggaatcaatggataaagaagaaatggaaataacaacacatttccagaggaagagaagagtaagggacaacatgaccaagaaaatggtcacacaaagaacaatagggaagaagaagcaaagactgaacaaaaggaactacttaataagagcactgacactgaacacaatgacaaaagatgcagaaagaggcaaattgaaaaggcgggcaattgcaacacccgggatgcaaattagaggattcgtgtactttgtcgaaacattggcaaggagcatctgtgagaaacttgagcaatctggactcccagttggagggaatgagaagaaagccaaattggcaaatgttgtgaggaagatgatgactaactcacaagatacagagctctcctttacaattactggagacaacaccaaatggaatgagaatcagaatcctcgaatgtttctggcaatgataacatacatcacaagaaaccaacctgaatggtttagaaatgtcctgagcattgcccctataatgttctcaaacaaaatggcaagattaggaaaaggatacatgtttgagagtaaaagcatgaagctgcggacacaaataccagcagaaatgcttgcaaatattgacctgaaatacttcaacgaatcaacgagaaagaaaattgagaaaataaggcctctgctaatagatggcacagcctcattgagtcctggaatgatgatgggcatgttcaacatgttgagtacagtcttaggggtctcaatcctgaatcttgggcaaaagaagtacaccaaaaccacatactggtgggatggactccaatcctctgatgacttcgctctcatagtgaatgcaccaaatcatgaggggatacaagcaggagtggataggttctataggacctgcaaactggttgggatcaatatgagcaaaaagaagtcttacataaatcggacaggaacatttgagttcacaagtttcttctaccgctatggatttgtagccaacttcagcatggagctgcccagctttggagtgtctgggattaacgaatcagctgacatgagcattggagttacagtgataaaaaacaatatgataaacaacgatcttggaccagcaacagcccagatggcccttcagctgttcatcaaggattacaggtacacatatcgatgccacaggggtgatacacaaattcaaacgaggagatcattcgagctgaagaagctttgggagcagacccgttcaaaggcaggactgttggtttcagatggggggccaaacctgtacaacatccggaatctccacatcccagaggtctgcttaaagtgggagctaatggatgaagattaccagggtaggctgtgtaatcctctgaacccgtttgtcagtcataaggaaattgagtctgtaaacaatgctgtggtaatgccagcccatggcccagccaagagcatggagtatgatgcagttgcgactacacactcatggatccccaagagaaaccgttccattctcaataccagtcaaaggggaattcttgaggacgaacagatgtaccagaagtgctgtaatctattcgagaaattcttccccagtagttcatacaggaggccagttggaatttccagcatggtggaggccatggtgtctagggcccgaattgatgcacgaattgacttcgagtctggaaggatcaagaaagaagagtttgctgagatcatgaagatctgttccaccattgaagagctcagacggcaaaaacag
>H6N8_Avian_KX979788_A/greater_white-fronted_goose/Netherlands/4/2008|2008.058
atggatgtcaatccgactttacttttcttgaaagtgccagcgcaaaatgctataagtaccacattcccttatactggagatcctccatacagccatggaacaggaacaggatacaccatggacacagtcaacagaacacatcaatactcagaaaaggggaagtggacaacaaatacagagactggagcaccccagctcaacccaattgatggaccattgcctgaggataacgagccaagcggatatgcacaaacagattgcgtgctggaagcaatggctttccttgaagaatcccacccagggatctttgaaaactcatgtcttgagacgatggaagttgttcagcaaacaagagtggataaactaacccaaggtcgccagacctatgactggacattgaatagaaaccagccggctgcaactgctttggccaacactatagaggtcttcagatcgaacggtctaacagccaatgaatcaggaagactaatagatttcctcaaggatgtgatggaatcaatggataaagaagaaatggaaataacaacacatttccagaggaagagaagagtaagggacaacatgaccaagaaaatggtcacacaaagaacaatagggaagaagaagcaaagactgaacaaaaggaactacttaataagagcactgacactgaacacaatgacaaaagatgcagaaagaggcaaattgaaaaggcgggcaattgcaacgcccggaatgcaaattagaggattcgtatactttgtcgaaacattggcaaggagcatctgtgagaaacttgagcaatctggactccccgttggagggaatgagaagaaagccaaattggcaaatgttgtgaggaagatgatgactaactcacaagatacagagctctcctttacaattactggagacaacaccaaatggaatgagaatcagaatcctcgaatgtttctggcaatgataacatacatcacaagaaaccaacctgagtggtttagaaatgtcctgagcattgcccctataatgttctcaaataaaatggcaagattaggaaaaggatacatgtttgagagtaaaagcatgaagctgcggacacaaataccagcagaaatgcttgcaaatattgacctgaaatacttcaacgattcaacgagaaagaaaattgagaaaataagacctctgctaatagatggcacagcctcattgagtcctggaatgatgatgggcatgttcaacatgctgagtacagtcttaggggtctcaatcctgaatcttgggcaaaagaggtacaccaaaaccacatactggtgggatggactccaatcctctgatgacttcgctctcatagtgaatgcaccaaatcatgaggggatacaagcaggagtggataggttctataggacctgcaaactggttgggatcaatatgagcaaaaagaagtcttacataaatcggacaggaacatttgagttcacaagtttcttctaccgctatggatttgtagccaacttcagcatggagctgcccagctttggagtgtctgggattaacgaatcagctgacatgagcattggagttacagtgataaaaaacaatatgataaacaacgatcttggaccagcaacagcccagatggcccttcagctattcatcaaggattacaggtacacataccgatgccacaggggtgatacacaaattcaaacgaagagatcattcgagctgaagaagctttgggaacagacccgttcaaaggcaggactgttggtttcagatggagggccaaacctgtacaacatccggaatctccacatcccagaggtctgcttaaagtgggagctaatggatgaagattaccagggtaggctgtgtaatcctctgaacccgtttgtcagtcataaggaaattgagtctgtaaacaatgctgtggtaatgccagcccatggcccagccaagagcatggagtatgatgcagttgcgactacacactcatggatccctaagagaaaccgttccattctcaataccagtcaaaggggaattcttgaggacgaacagatgtaccagaagtgctgtaatctattcgagaaattcttccctagtagttcatacaggaggccagttggaatttccagcatggtggaggccatggtgtctagggcccgaattgatgcacgaattgacttcgagtctggaaggatcaagagagaagagtttgctgagatcatgaagatctgttccaccattgaagagctcagacggcaaaaacag
>H6N8_Avian_KX979607_A/bean_goose/Netherlands/1/2008|2008.058
atggatgtcaatccgactttacttttcttgaaagtgccagcgcaaaatgctataagtaccacattcccttatactggagatcctccatacagccatggaacaggaacaggatacaccatggacacagtcaacagaacacatcaatactcagaaaaggggaagtggacaacaaatacagagactggagcaccccagctcaacccaattgatggaccattgcctgaggataacgagccaagcggatatgcacaaacagattgcgtgctggaagcaatggctttccttgaagaatcccacccagggatctttgaaaactcatgtcttgagacgatggaagttgttcagcaaacaagagtggataaactaacccaaggtcgccagacctatgactggacattgaatagaaaccagccggctgcaactgctttggccaacactatagaggtcttcagatcgaacggtctaacagccaatgaatcaggaagactaatagatttcctcaaggatgtgatggaatcaatggataaagaagaaatggaaataacaacacatttccagaggaagagaagagtaagggacaacatgaccaagaaaatggtcacacaaagaacaatagggaagaagaagcaaagactgaacaaaaggaactacttaataagagcactgacactgaacacaatgacaaaagatgcagaaagaggcaaattgaaaaggcgggcaattgcaacgcccggaatgcaaattagaggattcgtatactttgtcgaaacattggcaaggagcatctgtgagaaacttgagcaatctggactccccgttggagggaatgagaagaaagccaaattggcaaatgttgtgaggaagatgatgactaactcacaagatacagagctctcctttacaattactggagacaacaccaaatggaatgagaatcagaatcctcgaatgtttctggcaatgataacatacatcacaagaaaccaacctgagtggtttagaaatgtcctgagcattgcccctataatgttctcaaataaaatggcaagattaggaaaaggatacatgtttgagagtaaaagcatgaagctgcggacacaaataccagcagaaatgcttgcaaatattgacctgaaatacttcaacgattcaacgagaaagaaaattgagaaaataagacctctgctaatagatggcacagcctcattgagtcctggaatgatgatgggcatgttcaacatgctgagtacagtcttaggggtctcaatcctgaatcttgggcaaaagaggtacaccaaaaccacatactggtgggatggactccaatcctctgatgacttcgctctcatagtgaatgcaccaaatcatgaggggatacaagcaggagtggataggttctataggacctgcaaactggttgggatcaatatgagcaaaaagaagtcttacataaatcggacaggaacatttgagttcacaagtttcttctaccgctatggatttgtagccaacttcagcatggagctgcccagctttggagtgtctgggattaacgaatcagctgacatgagcattggagttacagtgataaaaaacaatatgataaacaacgatcttggaccagcaacagcccagatggcccttcagctattcatcaaggattacaggtacacataccgatgccacaggggtgatacacaaattcaaacgaagagatcattcgagctgaagaagctttgggaacagacccgttcaaaggcaggactgttggtttcagatggagggccaaacctgtacaacatccggaatctccacatcccagaggtctgcttaaagtgggagctaatggatgaagattaccagggtaggctgtgtaatcctctgaacccgtttgtcagtcataaggaaattgagtctgtaaacaatgctgtggtaatgccagcccatggcccagccaagagcatggagtatgatgcagttgcgactacacactcatggatccctaagagaaaccgttccattctcaataccagtcaaaggggaattcttgaggacgaacagatgtaccagaagtgctgtaatctattcgagaaattcttccctagtagttcatacaggaggccagttggaatttccagcatggtggaggccatggtgtctagggcccgaattgatgcacgaattgacttcgagtctggaaggatcaagaaagaagagtttgctgagatcatgaagatctgttccaccattgaagagctcagacggcaaaaacag
>H6N8_Avian_KX979839_A/greater_white-fronted_goose/Netherlands/4/2006|2006.071
atggatgtcaatccgactttacttttcttaaaagtgccagcgcaaaatgctataagtactacattcccttacactggagatcctccatacagccatggaacaggaacaggatacaccatggacacagtcaacagaacgcatcaatactcagagaagggaaagtggacaacaaacacagagaccggagcaccccaactcaacccaattgacggaccattacctgaggacaacgaaccaagcggatatgcacaaacggattgcgtgttggaagcaatggctttccttgaagaatcccacccagggatctttgaaaactcttgtcttgaaacgatggaagtcgttcagcaaacaagagtggacaaactaacccaaggtcgccagacttatgactggacactgaatagaaaccaaccagctgcaactgctttggccaacactatagaggtcttcagatcgaacggtctgacagccaatgaatcggggagactaatagatttcctcaaggatgtgatggaatcaatggataaagaagaaatggaaataacaacacatttccagagaaagaggagggtaagggacaacatgaccaagaagatggtcacacaaagaacaatagggaagaagaagcagaggctgaacaagaggaactacttaataagagcactgacactgaacacaatgacaaaagatgcagaaagaggcaaattgaaaaggcgggcaattgcaacacccggaatgcagattagaggattcgtgtactttgttgaaacactagcgaggagcatctgtgagaaactcgagcaatctggactccctgttggagggaatgagaagaaggctaaattggcaaatgttgtgagaaaaatgatgactaactcacaagatacagagctctccttcacaattactggagacaacaccaaatggaatgagaatcaaaatcctcggatgtttttggcaatgataacatacatcacaagaaaccaacctgaatggtttagaaatgtcttgagcattgcccctataatgttctcaaacaaaatggcgagattaggaaaaggatacatgtttgaaagtaagagcatgaagctacggacacaaataccggcagaaatgcttgcaaacattgacttgaaatacttcaacgaatcaacaagaaagaaaatcgagaaaataagacctctgctgattgatggcacagcctcattgagtcctggaatgatgatgggcatgttcaatatgttgagcacagtattaggagtctcaatcctgaatcttggacaaaagaggtacaccaaaaccacatactggtgggacggactccaatcctctgatgatttcgctctcatagtgaacgcaccgaatcatgaggggatacaagcaggggtggataggttctataggacctgcaaactggttgggatcaacatgagcaaaaagaagtcttacataaaccggacaggaacatttgagttcacaagctttttctatcgctatggatttgtagccaacttcagtatggagttacccagctttggagtgtctggaaccaatgaatcggctgacatgagcattggggttacagtgataaagaacaatatgataaacaatgaccttggaccagcaacagctcagatggctcttcagctattcatcaaggactataggtacacgtaccgatgccacaggggcgatacacaaattcaaacaaggagatcattcgagctgaagaagctgtgggagcagacccgttcaaaggcaggactgttggtatcagatggaggaccaaacctatacaatattcggaacctccacatcccagaggtctgcttgaagtgggaactgatggatgaagattaccagggcaggctgtgtaatcctctgaacccgtttgtcagtcataaggaaattgagtccgtaaacaatgctgtggtaatgccagcccatggcccagccaagagcatggaatatgatgctgttgcgaccacacactcatggattcctaagaggaaccgttccattctcaataccagccaaaggggaattcttgaggatgagcagatgtaccagaagtgctgcagtctattcgagaaattcttccccagtagttcatacaggaggccagttggaatttccagcatggtggaggccatggtgtctagggcccgaattgatgcacgcattgatttcgaatctggaaggattaagaaagaagagtttgctgagatcatgaagatctgttccaccattgaagagctcagacggcaaaaatag
>H9N2_Avian_MF575181_A/Eurasian_wigeon/Netherlands/4/2005|2005.822
atggatgtcaatccgaccttacttttcttgaaagtgccagcgcaaaatgctataagtactacattcccttatactggagatcctccatacagccatggaacaggaacaggatacaccatggacacagtcaatagaacacatcaatactcagaaaaagggaagtgggcaacaaacaccgagactggagcaccccaactcaatccaattgatgggccattgcctgaggataacgaaccgagcggatatgcacaaacagattgtgtattggaagcaatggctttccttgaagagtcccacccagggatctttgaaaactcatgtcttgaaacgatggaagttgttcaacaaacaagagtggataaactgacccaaggtcgccagacctatgactggacattgaataggaaccagccggctgcaactgctttggccaacactatagaggtcttcagatcgaacggtctaacagccaatgaatcagggagactaatagattttctcaaggatgtgatggaatcaatggataaagaagaaatggaaataacaacacatttccaaagaaaaaggagagtaagggacaacatgaccaagaaaatggtcacacaaagaacaatagggaagaaaaagcaaaggctgaataagaagagctacctaataagagcactgacactgaacacaatgacaaaagatgcagaaagaggcaaattgaagaggcgggcaattgcaacacccggaatgcaaatcagagggttcgtgtactttgtcgaaacattagcgaggagtatctgtgagaaacttgagcagtctgggctccccgttggaggaaatgagaaaaaagctaaactggcaaatgtcgtgagaaagatgatgactaactcacaagacacagagatctcctttacaattactggagacaacaccaagtggaatgagaatcagaatcctcggatgtttctggcaatgataacatatatcacaagaaaccaacctgaatggtttagaaatgtcttgagtatcgccccgataatgttctcaaacaagatggcaagattagggaaaggatacatgttcgagagtaagagcatgaagctacgaacacaaataccagcagaaatgcttgcaaacattgacctgaaatatttcaacgaatcgacgagaaagaaaatcgagaaaataagacctctcctaatagatggcacagcatcattaagtcctggaatgatgatgggcatgttcaacatgctgagtacagtcttaggagtctcaatcctgaatcttgggcagaagaggtacaccaaaaccacatactggtgggatggactccaatcctcggatgatttcgctctcatagtaaatgcaccaaatcatgagggaatacaagcaggagtggacaggttctataggacctgtaaactggttgggatcaatatgagcaaaaagaagtcctacataaatcggacaggaacatttgagttcacaagctttttctaccgttatggatttgtagccaacttcagtatggagctgcccagctttggagtgtctgggattaacgaatcggctgacatgagcattggagttacagtgataaagaacaatatgataaacaatgatcttgggccagcaacagctcagatggctcttcagctattcatcaaggactacagatacacataccgatgccacaggggtgatacacaaatccaaacgaggagatcattcgagctaaagaagctgtgggagcagacccgttcaaaggcagggctgttggtttcagatggaggaccaaacctatacaatatccggaatctccacatcccagaggtctgcttgaagtgggaactgatggatgaagattaccagggtagactgtgcaatcctctgaacccgtttgtcagtcataaggaaattgagtccataaacaatgctgtagtaatgccagcccatggcccagccaagagcatggaatatgatgctgttgcgactacacactcatggatccctaagaggaaccgttccattctcaataccagtcaaaggggaattcttgaggatgaacagatgtaccagaagtgctgcaatctattcgagaaattcttccctagcagttcgtacagaaggccagttggaatttccagcatggtggaggccatggtgtccagggcccgaattgatgcacgaattgacttcgagtctggaaggattaagaaagaagagtttgctgagatcatgaagatctgttccaccattgaagagctcagacggcagaaacag
>H1N1_Avian_MF147053_A/common_teal/Netherlands/3/2005|2005.926
atggatgtcaatccgactttacttttcttaaaagtgccagcgcaaaatgctataagtaccacattcccatatactggagatcctccatacagccatggaacaggaacaggatacaccatggacacagtcaacagaacacatcaatactcggagaaaggaaagtggacaacaaacacagagaccggagcaccccaactcaacccaattgatggaccattacctgaggacaacgatccaagcggatatgcacaaacagattgcgtgttggaagcaatggctttccttgaagaatcccacccagggatctttgaaaactcttgtcttgaaacgatggaagtcgttcaacaaacaagagtagacaaactaacccaaggtcgccaaacttatgactggacactgaatagaaaccaaccagctgcaactgctttggccaacactatagaggtcttcagatcgaacggtctgacagccaatgaatcggggagactaatagatttcctcaaggatgtgatggaatcaatggataaagaagaaatggaaataacaacacatttccagagaaagagaagagtaagggacaacatgaccaagaagatggtcacacaaagaacaatagggaagaagaagcagaggctgaacaagaggagctacttaataagagcactgacactgaacacaatgacaaaagatgcagaaagaggcaaattgaagaggcgggcaattgcaacccccgggatgcagattagaggtttcgtgtattttgtcgaaacactggcgagaagcatctgtgagaaacttgagcaatctggactccctgttggagggaatgagaagaaggctaaattggcaaatgtcgtgagaaaaatgatgactaactcacaagatacagagctctcctttacaattactggagacaacaccaaatggaatgagaatcaaaatcctcggatgtttctggcaatgataacatacatcacaagaaaccaacctgaatggtttagaaatgtcttgagcattgcccctataatgttctcaaacaaaatggcgagattaggaaaaggatacatgtttgaaagtaagagcatgaaactacggacacagataccggcagaaatgcttgcaaacattgacttgaaatacttcaacgagttaacgagaaagaaaattgagaaaataagacctctactaattgatggcacagcctcattaagtcctggaatgatgatgggcatgttcaatatgctgagcacagtattaggagtctcaatcctgaatcttgggcaaaagaggtacactaaaaccacatactggtgggatgggctccaatcctctgatgatttcgctctcatagtgaatgcaccgaaccatgagggaatacaagcaggagtggataggttctataggacctgcaaactggttgggatcaacatgagcaaaaagaagtcttacataaatcggacaggaacatttgagttcacaagctttttctaccgctatggatttgtagccaacttcagtatggagttgcccagctttggagtgtctggaatcaatgaatcggctgacatgagcattggagttacagtaataaagaacaatatgataaacaatgaccttggaccagcaacagctcagatggctcttcagctgttcatcaaggactataggtacacgtaccgatgccacaggggtgatacacaaattcaaacgaggagatcattcgagctgaagaagctgtgggagcagacccgttcaaaggcagggctgttggtatcagatggaggaccaaacctatacaacattcgaaatctccacatcccagaggtctgcctgaagtgggaactgatggatgaagattaccagggcaggctgtgtaatcctctgaacccgtttgtcagtcataaggaaattgagtccgtaaacagtgctgtggtaatgccagcccatggcccagccaaaagcatggaatatgatgctgttgcgactacacactcatggatccctaagaggaaccgttccattctcaataccagccaaaggggaattcttgaggatgagcagatgtaccagaagtgctgcagtctattcgagaaattcttccccagtagttcatacaggaggccagttggaatttccagtatggtggaggccatggtgtctagggcccgaattgatgcacgcattgatttcgaatctggaaggattaagaaagaagagtttgctgagatcatgaagatctgttccaccattgaagagctcagacggcaaaaatag
>H5N2_Avian_CY021531_A/turkey/Italy/1258/2005|2005.500
atggatgtcaatccgactttactcttcttgaaagtgccagcgcaaaacgctataagtaccacattcccttatactggagatcctccatacagccatggaacaggaacaggatacaccatggacacagtcaacagaacacatcaatactcagaaaaggggaagtggacaacaaatacagagactggagcaccccaactcaacccaattgatggaccattgcctgaggataacgagccaagcgggtatgcacaaacagattgcgtactggaagcaatggctttccttgaagaatcccatccagggatctttgaaaactcatgtcttgagacgatggaagttgttcagcaaacaagagtggacaaactaacccaaggtcgccagacctatgactggacattgaatagaaaccagccggctgcaactgccttggccaacactatagaggtcttcagatcgaacggtctaacagccaatgaatcaggaagactaatagatttcctcaaggatgtgatggaatcaatggataaagaagaaatggaaataacaacacatttccagagaaagagaagagtaagggacaacatgaccaagaaaatggtcacacaaagaacaatagggaagaagaagcaaagactgaacaaaaggagctacttaataagagcactgacactgaacacaatgacaaaagatgcagaaagaggcaaattgaaaaggcgggcaattgcaacacccgggatgcaaattagaggattcgtgtactttgtcgaaacattggcgaggagcatctgtgagaaacttgagcaatctggactcccagttggagggaatgagaagaaagccaaattggcaaatgttgtgaggaagatgatgactaactcacaagatacagagctctcctttacaattactggagacaacaccaaatggaatgagaatcagaatcctcgaatgtttctggcaatgataacatacatcacaagaaaccaacctgaatggtttagaaatgtcctgagcattgcccctataatgttctcaaacaaaatggcgagattaggaaaaggatacatgtttgagagtaaaagcatgaagctgcgaacacaaataccagcagaaatgcttgcaaatattgacctgaaatacttcaacgaatcaacgagaaagaaaattgagaaaataagacctctactaatagatggcacagcctcattgagtcctggaatgatgatgggcatgttcaacatgctgagtacagtcttaggggtctcaatcctgaatcttgggcaaaagaggtacaccaaaaccacatactggtgggatggactccaatcctctgatgacttcgctctcatagtgaatgcaccaaatcatgaggggatacaagcaggagttgataggttctataggacctgcaaactggttgggatcaatatgagcaaaaagaagtcttacataaatcggacagggacatttgagttcacaagtttcttctaccgctatggatttgtggccaacttcagcatggagctgcccagctttggagtgtctgggattaacgaatcagctgacatgagcattggagttacagtaataaaaaacaatatgataaacaatgatcttggaccggcaacagcccaaatggcccttcagctattcatcaaggattacaggtacacataccgatgccacaggggtgatacacaaattcaaacaaggagatcattcgagctaaagaagctatgggaacagacccgttcaaaggcaggactgttggtttcagatggagggccaaacctgtacaacatccggaatctccacattccagaggtctgcttgaagtgggagctaatggatgaagattaccaaggtaggctgtgtaatcctctgaacccgtttgtcagtcataaggaaattgagtctgtaaacaatgctgtggtaatgccagcccatggcccagccaagagcatggagtatgatgcagttgcgaccacacactcatggatccccaagagaaaccgttccattctcaataccagccaaaggggaattcttgaggatgaacagatgtaccagaagtgctgcaatctattcgagaaattctttcctagtagttcatacaggaggccagttggaatttccagcatggtggaggccatggtgtctagggcccgaattgatgcacgaattgactttgagtctggaaggatcaagaaagaagagtttgctgagatcatgaagatctgttccaccattgaagagctcagacggcagaaacag
>H5N2_Avian_CY022635_A/turkey/Italy/1325/2005|2005.500
atggatgtcaatccgactttactcttcttgaaagtgccagcgcaaaacgctataagtaccacattcccttatactggagatcctccatacagccatggaacaggaacaggatacaccatggacacagtcaacagaacacatcaatactcagaaaaggggaagtggacaacaaatacagagactggagcaccccaactcaacccaattgatggaccattgcctgaggataacgagccaagcgggtatgcacaaacagattgcgtactggaagcaatggctttccttgaagaatcccatccagggatctttgaaaactcatgtcttgagacgatggaagttgttcagcaaacaagagtggacaaactaacccaaggtcgccagacctatgactggacattgaatagaaaccagccggctgcaactgccttggccaacactatagaggtcttcagatcgaacggtctaacagccaatgaatcaggaagactaatagatttcctcaaggatgtgatggaatcaatggataaagaagaaatggaaataacaacacatttccagagaaagagaagagtaagggacaacatgaccaagaaaatggtcacacaaagaacaatagggaagaagaagcaaagactgaacaaaaggagctacttaataagagcactgacactgaacacaatgacaaaagatgcagaaagaggcaaattgaaaaggcgggcaattgcaacacccgggatgcaaattagaggattcgtgtactttgtcgaaacattggcgaggagcatctgtgagaaacttgagcaatctggactccccgttggagggaatgagaagaaagccaaattggcaaatgttgtgaggaagatgatgactaactcacaagatacagagctctcctttacaattactggagacaacaccaaatggaatgagaatcagaatcctcgaatgtttctggcaatgataacatacatcacaagaaaccaacctgaatggtttagaaatgtcctgagcattgcccctataatgttctcaaacaaaatggcgagattaggaaaaggatacatgtttgagagtaaaagcatgaagctgcgaacacaaataccagcagaaatgcttgcaaatattgacctgaaatacttcaacgaatcaacgagaaagaaaattgagaaaataagacctctactaatagatggcacagcctcattgagtcctggaatgatgatgggcatgttcaacatgctgagtacagtcttaggggtctcaatcctgaatcttgggcaaaagaggtacaccaaaaccacatactggtgggatggactccaatcctctgatgacttcgctctcatagtgaatgcaccaaatcatgaggggatacaagcaggagttgataggttctataggacctgcaaactggttgggatcaatatgagcaaaaagaagtcttacataaatcggacagggacatttgagttcacaagtttcttctaccgctatggatttgtggccaacttcagcatggagctgcccagctttggagtgtctgggattaacgaatcagctgacatgagcattggagttacagtaataaaaaacaatatgataaacaatgatcttggaccggcaacagcccaaatggcccttcagctattcatcaaggattacaggtacacataccgatgccacaggggtgatacacaaattcaaacaaggagatcattcgagctaaagaagctatgggaacagacccgttcaaaggcaggactgttggtttcagatggagggccaaacctgtacaacatccggaatctccacattccagaggtctgcttgaagtgggagctaatggatgaagattaccaaggtaggctgtgtaatcctctgaacccgtttgtcagtcataaggaaattgagtctgtaaacaatgctgtggtaatgccagcccatggcccagccaagagcatggagtatgatgcagttgcgaccacacactcatggatccccaagagaaaccgttccattctcaataccagccaaaggggaattcttgaggatgaacagatgtaccagaagtgctgcaatctattcgagaaattctttcctagtagttcatacaggaggccagttggaatttccagcatggtggaggccatggtgtctagggcccgaattgatgcacgaattgactttgagtctggaaggatcaagaaagaagagtttgctgagatcatgaagatctgttccaccattgaagagctcagacggcagaaacag
>H4N6_Avian_CY076990_A/dunlin/Sweden/1/2005|2005.500
atggatgtcaatccgactttacttttcttaaaagtgccagcgcaaaatgctataagtactacattcccttacactggagatcctccatacagccatggaacaggaacaggatacaccatggacacagtcaacagaacacatcaatactcagagaagggaaaatggacaacaaacacagagaccggagcaccccaactcaacccaattgatggaccattacctgaggacaacgagccaagtggatatgcacaaacggattgcgtgttggaagcaatggctttccttgaagaatcccatccagggatctttgaaaactcttgtcttgaaacgatggaagttgttcagcaaacaagagtggacaaactaacccaaggtcgccagacttatgactggacactgaataggaaccaaccagctgcaactgctttggccaacactatagaggtcttcagatcgaacggtctgacagccaatgaatcggggagactaatagatttcctcaaggatgtgatggaatcaatggataaagaagaaatggaaataacaacacatttccagagaaagagaagagtaagggacaacatgaccaagaagatggtcacacaaagaacaatagggaagaagaagcagaggctgaacaagaggagctatttaataagagcactgacactgaacacaatgacaaaagatgcagaaagaggcaaattgaagaggcgggcaattgcaacacccgggatgcagattagaggattcgtgtactttgtcgaaacactggcgaggagcatctgtgagaaacttgagcaatctggactccctgttggagggaatgagaagaaggctaaattggcaaatgtcgtgagaaaaatgatgactaactcacaagatacagagctctcctttacaattactggagacaacaccaaatggaatgagaatcaaaatcctcggatgttcttggcaatgataacatacatcacaagaaaccaacctgaatggtttagaaatgtcttgagcattgcccctataatgttctcaaacaaaatggcgagattaggaaaaggatacatgtttgaaagtaagagcatgaagctacggacacaaataccggcagaaatgcttgcaaacattgacttgaaatacttcaacgaatcaacgagaaagaaaatcgagaaaataagacctctgctaattgatggcacagcctcattgagccctggaatgatgatgggcatgttcaatatgctgagcacagtattaggagtctcaatcctgaatcttgggcaaaagagatacaccaaaaccacatactggtgggatggactccaatcctctgatgatttcgctctcatagtgaatgcaccgaatcatgaggggatacaagcaggggtggataggttctataggacctgcaaactggttgggatcaacatgagcaaaaagaagtcttacataaaccggacaggaacttttgagttcacaagctttttctaccgctatgggtttgtagccaacttcagtatggagttacccagctttggggtgtccggaatcaatgaatcggctgacatgagcattggagttacagtgataaagaacaatatgataaacaatgaccttggaccagcaacagctcagatggctcttcagctattcatcaaggactataggtacacgtaccgatgccacaggggtgatacacaaattcaaacgaggagatcattcgagctgaagaagctgtgggagcaaacccactcaaaggcagggctgttggtatcagatggaggaccaaacctgtacaacattaggaatctccacatcccagaggtctgcttgaagtgggaactgatggatgaagattaccagggcaggctgtgtaatcctctgaacccgtttgtcagtcataaggaaattgagtccgtaaacaatgctgttgtaatgccagcccatggcccagccaagagcatggaatatgatgctgtcgcgactacacactcatggatccctaagaggaaccgttccatcctcaataccagccaaaggggaattcttgaggatgagcaaatgtaccagaagtgctgcagtctattcgagaaattcttccccagtagttcatacagaaggccagttggaatttccagcatggtggaggccatggtgtctagggcccgaattgatgcacgcattgatttcgaatctggaaggattaagaaagaagagtttgctgagatcatgaagatctgttccaccattgaagagctcagacggcaaaagtag
>H6N2_Avian_CY041368_A/Eurasian_wigeon/Sweden/1/2004|2004.500
atggatgtcaatccgactttacttttcttaaaagtgccagcgcaaaatgccataagtaccacattcccttacactggagatcctccatacagccatggaacaggaacaggatacaccatggacacagtcaacagaacacatcagtactcagagaaggggaggtggacaaaaaacacagaaactggagcaccccaactcaacccaattgatggaccattacctgaggacaacgaaccaagcggatatgcacaaacagattgcgtgttggaagcaatggctttccttgaagaatcccacccagggatctttgaaaactcttgtcttgagacgatggaggtcgttcagcaaacaagagtggacaaactaacccaaggtcgccagacttatgactggacactgaatagaaaccagccagctgcaactgccttggccaacactatagaggttttcagatcgaacggtctgacagccaatgaatcggggagactaatagatttcctcaaggatgtgatggaatcaatggataaagaagaaatggaaataacaacccatttccagagaaagagaagagtaagggataacatgaccaagaaaatggtcacacaaagaacaatagggaagaagaagcagaggctgaacaagaggagctacttaataagagcactgacattgaacacaatgacaaaagatgcagaaagaggcaaattgaagaggagggcaattgcaacacccgggatgcagattagaggattcgtgtactttgtcgaaacactggcgaggagcatctgtgagaaacttgagcaatctgggcttcctgttggagggaatgagaagaaggctaaactggcaaatgtcgtgagaaaaatgatgactaactcacaagacacagagctctcctttacaattactggagacaataccaaatggaatgagaatcaaaatcctcggatgtttctggcaatgataacatacatcacaagaaaccaacctgaatggtttagaaatgtcttgagcattgcccctataatgttctcaaacaaaatggcgagattgggaaaaggatacatgtttgagagtaagagcatgaagctacggacacaaataccagcagaaatgcttgcaaacattgatctgaaatacttcaacgaatcaacgagaaagaaaatcgagaaaataagacctctgttaatagatggcaccgcctcattgagtcctggaatgatgatgggtatgttcaatatgctgagtacagtattaggagtttcaatcctgaatcttgggcaaaagaggtacaccaaaaccacatactggtgggatggactccaatcctctgatgatttcgctctcatagtgaatgcaccgaatcatgggggaatacaagcaggagtggataggttctataggacctgtaaactggttggaatcaacatgagcaaaaagaagtcttatataaaccgaacaggaacatttgaattcacaagctttttctatcgctacggatttgtggccaacttcagtatggagttgcccagtttcggagtgtctggaatcaatgaatcagctgacatgagcattggagttacagtgataaagaacaatatgataaacaatgacctcggaccagcaacagctcagatggctcttcagctattcatcaaggactacaggtacacataccgatgccacaggggcgatacacaaattcaaacaaggaggtcattcgagctgaagaagctgtgggagcagacccgttcaaaggcaggactgttggtatcagatggaggaccaaacctatacaacatccggaatctccacatcccagaggtctgcttgaagtgggaactaatggatgaagattaccagggcaggctgtgtaaccctctgaacccgtttgtcagtcataaggagattgagtccgtaaacaatgctgtggtaatgccagcccatggcccagccaagagcatggaatatgatgctgttgcgactacacactcatggatccccaagaggaaccgttccattctcaataccagccaaaggggaattcttgaggatgagcagatgtaccagaagtgctgcaatctattcgagaaattcttccccagtagttcatacaggaggccagttggaatttccagcatggtggaggccatggtgtctagggcccgaattgatgcacgcattgatttcgaatctggaaggattaagaaagaagaatttgctgagatcatgaagatctgttccaccattgaagagctcagacggcaaaaatag
>H5N3_Avian_CY046148_A/duck/France/06436/2006|2006.216
atggatgtcaatccgactttacttttcttaaaagtgccagcgcaaaatgctataagtactacattcccttacactggagatcctccatacagccatggaacaggaacagggtacaccatggacacagtcaacagaacacaccagtactcagagaagggaaagtggacaacaaacacagagaccggagcaccccaactcaatccaattgatggaccattacctgaggacaacgagccaagcggatatgcacaaacggattgcgtgttggaggcaatggctttccttgaagaatcccacccagggatctttgaaaactcttgtcttgaaacgatggaagttgttcagcaaacaagagtggacaaactaacccaaggtcgccagacttatgactggacactgaataggaaccaaccagctgcaactgctttggccaacactatagaggtcttcagatcgaacggtctgacagccaatgaatcggggagactaatagatttcctcaaagatgtgatggaatcaatggataaagaagaaatggaaataacaacacatttccagagaaagagaagagtaagggacaacatgaccaagaagatggtcacacaaagaacaatagggaagaagaaacagaggctgaacaagaggagctacttaataagagcacttacactgaacacaatgacaaaagatgcagaaagaggcaaattgaagaggcgggcaattgcaacacccgggatgcagattagaggattcgtgtactttgtcgaaacactggcgaggagcatctgtgagaaacttgagcaatctggactccctgttggagggaatgagaagaaggctaaattggcaaatgtcgtgagaaaaatgatgactaactcacaagatacagagctctcctttacaattactggagacaacaccaaatggaatgagaatcaaaatcctcggatgttcctggcaatgataacatacatcacaaggaaacaacctgaatggtttagaaatgtcttgagcattgcccctataatgttctcaaacaaaatggcgagattaggaaaaggatacatgtttgaaagtaagagcatgaagctacggacacaaataccggcagaaatgcttgcaagcattgacttgaaatatttcaacgaatcaacaagaaggaaaatcgagaaaataagacctctgctaattgatggcacagcctcactgagtcctggaatgatgatgggcatgttcaatatgctgagcactgtattaggagtctcaatcctgaatcttgggcaaaagaggtacaccaaaaccacatactggtgggatggactccaatcctctgatgatttcgctctcatagtgaatgcaccgaatcatgaggggatacaagcaggagtggataggttctataggacctgcaaattggttgggatcaacatgagcaaaaagaagtcttacataaaccggacaggaacttttgagttcacaagctttttctaccgctatgggtttgtagccaacttcagtatggagttacccagctttggagtgtctgggatcaatgaatcggctgacatgagcattggagttacagtgataaaaaacaatatgataaacaatgaccttggaccagcaacagctcagatggctcttcagctattcatcaaggactataggtacacgtaccgatgccacaggggtgatacacaaattcaaacgaggagatcattcgagctgaagaagctatgggagcagacccgttcaaaggcagggctgttggtatcagatggaggaccaaatctatacaacattcggaatctccacatcccagaggtctgcttgaaatgggaactgatggatgaagattaccagggcaggctgtgtaatcctctgaacccgtttgtcagtcataaggaaattgagtccgtaaacaatgctgtggtaatgccagcccatggacccgccaagagcatggaatatgatgctgttgcgactacacattcatggattcctaagaggaaccgttccattctcaataccagccaaaggggaattcttgaggatgagcaaatgtaccagaagtgctgcagtctattcgagaaattcttccccagtagttcatacaggaggccagttggaatttccagcatggtggaggccatggtgtctagggcccgaattgatgcacgcattgatttcgaatctggaaggattaagaaagaagagtttgctgagatcatgaagatctgctccaccattgaagagttcagacggcaaaaatag
>H5N1_Avian_CY046135_A/duck/France/05066b/2005|2005.500
atggatgtcaatccgactttacttttcttgaaagtgccagcgcaaaatgctataagtactacattcccttacactggagatcctccatacagccatgggacaggaacaggatacaccatggacacagtcaatagaacacatcaatactcagagaagggaaaatggacaacaaacacagagactggggcaccccaactcaacccaattgatggaccactaccagaagataacgaaccaagcggatatgcacaaacagattgtgtgttggaagcaatggctttccttgaagaatcccacccagggatctttgaaaactcatgtcttgagacgatggaagttgttcagcagacaagagtggataaactgacccaaggtcgccagacttacgactggacattgaatagaaaccagccggctgcaactgctttggccaacactatagaggttttcagatcgaatgatctaacagccaatgaatcgggaagactaatagatttcctcaaggatgtaatggaatcaatggacaaagaagagatggaaataacgacacatttccagagaaagagaagagtaagggacaacatgaccaagaaaatggtcacacaaagaacaatagggaagaagaagcagaggctgtacaagaggagctacttaataagagcactgacattgaacacaatgaccaaagatgcagaaagaggcaaattgaagaggcgggcaattgcgacacccgggatgcagatcagagggttcgtgtactttgttgaaacattagcgaggagcatctgtgagaaacttgagcagtctggactccctgttggagggaatgaaaagaaggctaaattggcgaatgtagtaagaaagatgatgactaactcacaggatacagagctctcctttacaattactggagacaataccaaatggaatgagaatcagaatcctcggatgtttctggcaatgataacatacatcacaagaaaccaacctgaatggtttagaaatgtcttgagcattgcccctataatgttctcaaacaaaatggcaagattaggaaaaggatacatgttcgagagtaagagcatgaagctacggacacaaataccagcggaaatgcttgcaaacattgacctgaaatacttcaacgaatcaacaagaaagaaaatcgaaaagataagacctctcttaatagatggcacagcctcactgagtcctggaatgatgatgggcatgttcaacatgctgagtacagtcttgggagtctcaatcctgaatcttggacaaaagaggtataccaaaaccacatactggtgggatgggctccaatcctccgatgatttcgctctcatagtgaatgcaccgaatcatgaagggatacaagcaggggtggatagattctataggacctgcaaactggttgggattaatatgagtaaaaagaagtcttacataaatcgaacggggacattcgagttcacgagctttttctaccgctatggatttgtagccaatttcagtatggagctgcccagctttggagtgtctgggattaacgaatcggctgacatgagcattggagttacagtgataaagaacaacatgataaacaacgacctgggaccagcaacagctcagatggccctccagctattcatcaaggactacagatacacatatcggtgtcacaggggtgatacacaaatccaaacgagaaggtcattcgagttgaagaaactgtgggagcaaacccgttcaaaggcaggactgttagtttcagacggaggacccaacctatacaacatccggaacctccacatcccagaggtctgcctgaaatgggagctaatggatgaagattaccagggtaggctgtgtaatcctctgaatccgtttgtcagtcataaggaaattgagtccgtaaacaatgctgtagtaatgccagctcatggcccagccaagagcatggaatatgatgctgttgcgactacacactcatggatcccgaagaggaaccgttccattctcaataccagccaaaggggaattcttgaggacgaacagatgtatcagaagtgctgcaatctattcgagaaatttttccctagtagttcatacaggaggccagttggaatttccagtatggtggaggccatggtgtctagggcccgaatcgatgcacgaattgacttcgagtctggaaggattaagaaagaagagtttgctgagatcatgaagatctgttccaccattgaagagctcagacggcaaaaatag
>H5N3_Avian_CY046118_A/duck/France/02166/2002|2002.500
atggatgtcaatccgactttacttttcctgaaagtgccagcgcaaaatgctataagtactacattcccttacactggagatcctccatacagccatggaacaggaacaggatacaccatggacacagtcaatagaacacatcaatactcagagaaggggaagtggacaacaaacaccgagactggagcacctcaactcaatccaattgatggaccattgcctgaggacaacgagccaagcggatatgcacaaacagattgtgtgttggaagcaatggctttccttgaagagtcccacccagggatctttgaaaactcatgtcttgaaacgatggaagttgttcagcaaacaagagtggataaactaacccaaggtcgtcagacctatgactggacattgaatagaaaccaaccagctgcaactgctttggccaacactatagaggtcttcagatcgaacggtctgacagccaatgagtcggggagactgatagacttcctcaaggacgtgatggaatcaatggataaagaagaaatggaaataacaacacatttccaaagaaagagaagagtaagggacaacatgaccaagaaaatggtcacacaaagaacaatagggaagaaaaaacaaaggctgaacaggaagagctacttaataagagcactgacactgaacacaatgacaaaagatgcagaaagaggcaaattgaaaaggcgggcaattgcaacacccgggatgcaaatcagaggattcgtgtattttgtcgaaacattggcgaggagcatttgtgagaaacttgagcaatctggactccccgttggaggaaatgagaagaaggctaaattggcaaatgtcgtgagaaagatgatgactaactcacaggacacagagctctcctttacaattactggagacaataccaagtggaatgagaatcaaaatcctcggatgtttctggcaatgataacatatatcacaagaaaccaacctgaatggtttagaaatgtcttaagtattgcccctataatgttctcaaacaaaatggcgagattagggaaaggatacatgttcgagagtaagagcatgaaattacggacacaaataccagcagaaatgcttgcaaacattgacctgaagtacttcaacgaatcgacgagaaagaaaatcgagagaataagacctctcctgatagatggcacagcctcattgagtcctggaatgatgatgggcatgtttaacatgctaagtacagtcttaggagtctcaatcctgaatcttgggcaaaagagatacaccaaaaccacatactggtgggatggactccaatcctctgatgatttcgctctcatagtaaatgcaccgaatcatgaggggatacaagcaggagtggatcggttctataggacctgtaagctggttgggatcaatatgagcaaaaagaagtcttacataaatcggacaggaacatttgagttcacaagctttttctaccgttatggatttgtagccaacttcagtatggagctgcccagctttggagtgtctgggattaacgaatcggctgacatgagcattggagttacagtgataaagaacaatatgataaacaacgatcttggaccagcaacagctcagatggctcttcagctattcatcaaggactacagatacacataccgatgccacaggggggatacacaaattcaaacaaggagatcattcgagctaaagaagctgtgggagcagacccgttcaaaggcaggactgttggtttcagatggaggaccaaacctatacaatatcaggaatctccacattccagaggtctgcttgaaatgggaactgatggatgaagactaccagggtagactgtgtaatcctctgaacccgtttgtcagtcataaggaaattgagtccgtcaacaatgctgtagtaatgccggcccatggtccagccaagagcatggaatatgatgctgttgcgactacacactcatggattcctaagaggaaccgttccattctcaataccagccaaaggggaattcttgaggatgaacagatgtaccagaagtgctgcaatctattcgagaaattcttccctagtagttcatacaggaggccagttggaatttccagcatggtggaggccatggtgtctagggcccgaattgatgcacgaattgacttcgagtctggaaggattaagaaagaagagtttgctgagatcatgaagatctgttccaccattgaagagctcagacggcaaaaacag
>H10N4_Avian_MF575131_A/ruddy_turnstone/Netherlands/1/2008|2008.740
atggatgtcaatccgactttacttttcttaaaagtgccagcgcaaaatgctataagcactacattcccttacactggagatcctccatacagccatggaacaggaacagggtacaccatggacacagtcaacagaacacatcaatactcagagaagggaaagtggacaacaaacacagagaccggagcaccccaactcaacccaattgatggaccattacctgaggacaacgagccaagtgggtatgcacaaacggattgcgtgttggaagcaatggctttccttgaagaatcccacccagggatctttgaaaactcttgtattgaaacgatggaagttgttcagcaaacaagagtggacaaactaacccaaggtcgccagacttatgactggacactgaatagaaaccaaccagctgcaactgctttggccaacactatagaggtcttcagatcgaacggtctgacagccaatgaatcggggagactaatagacttcctcaaggatgtgatggaatcaatggataaagaagaaatggaaataacaacacatttccagagaaagagaagagtaagagacaacatgaccaagaagatggtcacacaaaggacaataggaaagaagaaacagaggctgaacaagaggagctacttaataagagcacttacactaaacacaatgacaaaagatgcagaaagaggcaaattgaagaggcgggcaattgcaacaccagggatgcagattagaggattcgtgtactttgtcgaaacactggcaaggagcatctgtgagaaacttgagcaatctggactccctgtcggagggaatgagaagaaggctaaattggcaaatgtcgtgagaaaaatgatgactaactcacaagatacagagctctcctttactattactggagacaacaccaaatggaatgagaatcaaaatcctcggatgttcctggcaatgataacatacatcacaagaaaccaacctgtatggtttagaaatgtcttgagcattgcccctataatgttctcaaacaaaatggcgagattaggaaaaggatacatgtttgaaagtaagagcatgaagctaaggacacaaataccagcagaaatgcttgcaaacattgacttgaaatacttcaacgaatcaacaagaaagaaaatcgagaaaataagacctctgctaattgatggcacagcctcattgagccctggaatgatgatgggcatgttcaatatgctgagcacagtattaggagtctcaatcctgaatcttgggcagaagaggtacaccaaaaccacatactggtgggatggactccaatcctctgatgattttgctctcatagtgaatgcaccgaatcatgaggggatacaagcaggagtggataggttctataggacctgcaaactggttgggatcaacatgagcaaaaagaagtcttacataaaccggacaggaacttttgagttcacaagctttttctaccgctatgggtttgtagccaacttcagtatggagttacccagctttggagtgtctggaatcaatgaatcggctgacatgagcattggagttacagtgataaagaacaatatgataaacaatgacctcgggccagcaacagctcagatggctctccagctattcatcaaggactataggtacacgtaccgatgccacaggggtgatacacaaattcaaacgaggagatcattcgagctgaagaagctgtgggagcagacccgttcaaaagcagggctgttggtatcagatggaggaccaaatctgtacaacattcggaatctccacatcccagaagtctgcttgaaatgggaactgatggatgaagattaccagggcaggctgtgtaatcctctgaacccatttgtcagtcacaaggaaattgagtccgtaaacaatgctgtggtaatgccagcccatggccccgccaagagcatggaatatgatgctgttgcgactacgcactcatggattcctaagaggaaccgttccattctcaataccagccaaaggggaattcttgaggatgagcaaatgtaccagaagtgctgcagtctattcgaaaaattcttccccagtagttcatacaggaggccagttggaatttccagcatggtggaggccatggtgtctagggcccgaattgatgcacgcattgatttcgaatctggaaggattaagaaagaagagtttgctgagatcatgaagatctgttccaccattgaagagctcagacggcaaaaatag
>H2N3_Avian_CY122290_A/common_teal/Netherlands/2/2008|2008.500
atggatgtcaatccgactctacttttcttaaaagtgccagcgcaaaatgctataagtactacattcccttacactggagatcctccatacagccatggaacaggaacaggatacaccatggacacagtcaacagaacacatcaatactcagagaaaggaaagtggacaacaaacacagagaccggagcaccccaactcaacccaattgatggaccattacctgaggacaatgagccaagtggatatgcacaaacggattgcgtgttggaagcaatggctttccttgaagaatcccacccagggatctttgaaaactcttgtcttgaaacgatggaagttgttcagcaaacaagagtggacaaactaacccaaggtcgccagacttatgattggacactgaatagaaaccaaccagctgcaactgctttagccaacactatagaggtcttcagatcgaacggtctaacagccaatgagtcggggagactaatagatttcctcaaggatgtgatggaatcaatggataaagaagaaatggaaataacaacacatttccagagaaagagaagagtaagggacaacatgaccaagaagatgatcacacaaagaacaatagggaagaagaagcagaggctgaacaagaggagctacttaataagagcactgacactgaacacaatgacaaaagatgcagaaagaggcaaattgaagagacgagccattgcaacacccgggatgcaaattagaggattcgtgtactttgtagaaacactggcgagaagcatctgtgagaaactagagcaatctggactccctgttggagggaatgagaagaaggctaaattggcaaatgtcgtgagaaaaatgatgactaactcacaagatacagagctctcctttacaattactggagacaacaccaaatggaatgagaatcaaaatcctcggatgttcctggcaatgataacatacatcacaagaaaccaacctgaatggtttagaaatgtcttgagcattgctcctataatgttctcaaacaaaatggcgagattaggaaaaggatacatgtttgaaagtaagagcatgaagctacggacacaaataccggcagaaatgcttgcaaacattgacttgaaatacttcaacgaatcaacgagaaagaaaatcgagaaaataagacctctgttaattgatggcacagcctcattgagtcctggaatgatgatgggcatgttcaatatgctgagcacagtattaggagtctcaatcctgaatcttgggcagaagaggtacaccaaaaccacatactggtgggatggactccaatcctctgatgacttcgctctcatagtaaatgcaccgaatcatgaggggatacaagcaggggtggataggttctataggacctgcaaactggttgggatcaacatgagcaaaaagaagtcttacataaaccgaacaggaacttttgagttcacaagttttttctaccgctatgggtttgtagccaacttcagtatggagttacccagctttggggtgtccggaatcaatgaatcggctgacatgagcattggagttacagtgataaagaacaatatgataaacaatgaccttggaccagcaacagctcagatggctcttcaactattcatcaaggactataggtacacataccgatgccacaggggtgatacacaaattcaaacgaggagatcattcgagctgaagaagctgtgggagcagacccactcaaaggctgggctgttggtatcagatggaggaccaaacttgtacaatattaggaatctccacatcccagaggtctgcttgaagtgggaactgatggatgaagattaccagggcaggctgtgtaatcctctgaatccgtttgtcagtcataaggaaattgagtccgtaaacaatgctgttgtaatgccagcccatggcccagccaagagcatggaatatgatgctgttgcgactacacactcatggatccctaagagaaaccgttccattctcaataccagccaaaggggaattcttgaggatgagcaaatgtaccagaagtgctgcagtctattcgagaaattcttccccagtagttcatacagaaggccagttggaatttccagcatggtggaggccatggtgtctagggcccgaattgatgcacgcattgatttcgaatctggaagaattaagaaagaagagtttgctgagatcatgaagatctgttccaccattgaagagctcagacggcaaaaatag
>H7N7_Avian_KF260478_A/duck/Fujian/5408/2008|2008.500
atggatgtcaatccgaccttacttttcttaaaagtgccggcgcaaaatgctataagtaccacattcccttatactggagatcctccatacagccatggaaccggaacaggatacaccatggacactgtcaatagaacacaccaatactcagaaaaagggaagtggacaacaaacacagagactggagcacctcaactcaatccaattgatggaccactacccgaggataacgagccaagcggatatgcccaaacagattgtgttttggaagctatggctttccttgaagagtcccacccagggatctttgaaaactcatgtcttgaaacgatggaagttgttcagcaaacaagagtggacaaactgactcaaggtcgccagacctatgactggacactgaatagaaaccagccggctgcaactgctttggccaacactatagaggtcttcagatcgaacggtctaacagccaatgaatcggggagactaatagatttcctcaaggatgtaatggagtcaatggacaaagaagaaatagaaataacaacacatttccaaagaaagagaagagtaagggacaacatgaccaagaaaatggtcacacaaagaacaatagggaagaagaaacagaggctgaacaagaggagctacttaataagggcattgacattgaacacaatgacaaaagatgcagaaagaggcaaattgaagaggcgggcaattgcaactcccgggatgcagatcagaggattcgtatactttgtcgaaacactagcgagaagcatctgtgaaaaacttgagcagtctggactccctgttggggggaatgagaagaaggctaaattggcaaatgtcgtaagaaagatgatgactaactcacaagatacagagctctcctttacaattactggagacaataccaaatggaatgagaatcagaatcctcgtatgtttctggcaatgataacatacatcacaagaaaccaacctgaatggttcaggaatgttttgagcattgctcctataatgttctcgaacaaaatggcgagattagggaaaggatacatgttcgagagtaagagcatgaagctgcggacgcaaataccagcagaaatgcttgcaaacattgacctgaaatacttcaacgaatcaacaaggaagaaaatcgagaaaataaggcctctcctaatagatggcacagcctcactgagccctggaatgatgatgggcatgttcaacatgctgagtacagtcttaggagtctcaattctgaatcttgggcagaagaggtacaccaaaaccacatactggtgggacggactccagtcctctgatgatttcgctctcatagtgaatgcaccgaatcatgagggaatacaagcaggagtggataggttctacagaacctgcaaactggttgggatcaatatgagcaaaaagaagtcttacataaatcgaacaggaacatttgagttcacaagctttttctatcgctatgggtttgtggccaatttcagtatggagctgcccagctttggagtgtctgggattaacgaatcggctgacatgagcattggagttacagtgataaagaacaatatgataaacaatgaccttggaccagcaacagctcaaatggctcttcagctatttatcaaggactatagatacacatatcggtgccacaggggtgatacacaaatccaaacaaggagatcatttgagctaaagaagctgtgggagcagacccgttcaaaggcaggactgttggttgcagatggaggaccaaatctatacaacatccggaatctccacattccagaagtctgcctgaagtgggaactaatggatgaagattaccagggtaggctgtgtaatcctctgaatccgtttgtcagccataaggaaattgagtccgtaaacaatgctgtagtaatgccagcccatggtccagccaagagcatggaatatgatgctgttgctactacacactcatggatccctaaaaggaaccgttccattctcaataccagccaaagggggattcttgaggatgaacagatgtaccaaaagtgctgcaatctattcgagaaattcttccctagtagttcatacagaaggccagttggaatttccagtatggtggaggccatggtgtctagggcccgaattgatgcacgaattgacttcgagtctggaaggattaagaaagaagagtttgctgagatcatgaagatctgttccaccattgaagagctcagacggcaaaaatag
>H7N7_Avian_KF260535_A/duck/Fujian/5448/2008|2008.500
atggatgtcaatccgaccttacttttcttaaaagtgccggcgcaaaatgctataagtaccacattcccttatactggagatcctccatacagccatggaaccggaacaggatacaccatggacactgtcaatagaacacaccaatactcagaaaaagggaagtggacaacaaacacagagactggagcacctcaactcaatccaattgatggaccactacccgaggataacgagccaagcggatatgcccaaacagattgtgttttggaagctatggctttccttgaagagtcccacccagggatctttgaaaactcatgtcttgaaacgatggaagttgttcagcaaacaagagtggacaaactgactcaaggtcgccagacctatgactggacactgaatagaaaccagccggctgcaactgctttggccaacactatagaggtcttcagatcgaacggtctaacagccaatgaatcggggagactaatagatttcctcaaggatgtaatggagtcaatggacaaagaagaaatagaaataacaacacatttccaaagaaagagaagagtaagggacaacatgaccaagaaaatggtcacacaaagaacaatagggaagaagaaacagaggctgaacaagaggagctacttaataagggcattgacattgaacacaatgacaaaagatgcagaaagaggcaaattgaagaggcgggcaattgcaactcccgggatgcagatcagaggattcgtatactttgtcgaaacactagcgagaagcatctgtgaaaaacttgagcagtctggactccctgttggggggaatgagaagaaggctaaattggcaaatgtcgtaagaaagatgatgactaactcacaagatacagagctctcctttacaattactggagacaataccaaatggaatgagaatcagaatcctcgtatgtttctggcaatgataacatacatcacaagaaaccaacctgaatggttcaggaatgttttgagcattgctcctataatgttctcgaacaaaatggcgagattagggaaaggatacatgttcgagagtaagagcatgaagctgcggacgcaaataccagcagaaatgcttgcaaacattgacctgaaatacttcaacgaatcaacaaggaagaaaatcgagaaaataaggcctctcctaatagatggcacagcctcactgagccctggaatgatgatgggcatgttcaacatgctgagtacagtcttaggagtctcaattctgaatcttgggcagaagaggtacaccaaaaccacatactggtgggacggactccagtcctctgatgatttcgctctcatagtgaatgcaccgaatcatgagggaatacaagcaggagtggataggttctacagaacctgcaaactggttgggatcaatatgagcaaaaagaagtcttacataaatcgaacaggaacatttgagttcacaagctttttctatcgctatgggtttgtggccaatttcagtatggagctgcccagctttggagtgtctgggattaacgaatcggctgacatgagcattggagttacagtgataaagaacaatatgataaacaatgaccttggaccagcaacagctcaaatggctcttcagctatttatcaaggactatagatacacatatcggtgccacaggggtgatacacaaatccaaacaaggagatcatttgagctaaagaagctgtgggagcagacccgttcaaaggcaggactgttggttgcagatggaggaccaaatctatacaacatccggaatctccacattccagaagtctgcctgaagtgggaactaatggatgaagattaccagggtaggctgtgtaatcctctgaatccgtttgtcagccataaggaaattgagtccgtaaacaatgctgtagtaatgccagcccatggtccagccaagagcatggaatatgatgctgttgctactacacactcatggatccctaaaaggaaccgttccattctcaataccagccaaagggggattcttgaggatgaacagatgtaccaaaagtgctgcaatctattcgagaaattcttccctagtagttcatacagaaggccagttggaatttccagtatggtggaggccatggtgtctagggcccgaattgatgcacgaattgacttcgagtctggaaggattaagaaagaagagtttgctgagatcatgaagatctgttccaccattgaagagctcagacggcaaaaatag
>H7N1_Avian_CY025147_A/turkey/Italy/4617/1999|1999.951
atggatgtcaatccgaccttacttttcttgaaagtgccagcgcaaaatgctataagtactacattcccttatactggagatcctccatacagccatggaacaggaacaggatacaccatggacacagtcaacaggacacatcaatactcagaaaaggggaaatggacaacaaacacagagactggagcaccccaactcaacccaattgatggaccattacctgaggacaacgagccaagcggatatgcacaaacagattgtgtgttggaagcaatggctttccttgaagaatcccacccagggatctttgaaaactcatgtcttgaaacgatggaagttgttcagcaaacaagagtggataaactgacccaaggccgccagacttatgattggacattgaatagaaatcagccggctgcaactgctttggccaacactatagaggtattcagatcgaatgatctaacagccaatgaatcagggaggctaatagattttctcaaggatgtaatggaatcaatggataaggaagaaatggaaataacaacacatttccagagaaagagaagagtaagggacaacatgaccaagaaaatggtcacacaaagaacaatagggaagaagaagcagaggctgaataagaggggctacttaataagagcactgacactgaacacaatgacaaaagatgcagaaagaggcaaattgaagagacgggcaattgcaacacccgggatgcagatcagagggttcgtatactttgtcgaaacattagcgaggagcatctgcgagaaacttgagcaatctggactccccgttggggggaatgagaagaaggctaaattggcaaatgtcgtgagaaagatgatgactaactcacaagacacagagctctccttcacaattactggagacaacaccaaatggaatgagaatcagaaccctcggatgtttctggcaatgataacatacatcacaagaaatcaacctgaatggtttaggaatgtcttgagcattgctcccataatgttctcaaacaaaatggcgagattagggaaaggttacatgttcgagagtaagagcatgaagctgaggacgcaaataccagcagaaatgcttgcaagcattgacctgaaatacttcaacgaatcaacgaggaagaaaatcgagaaaataagacctctcctaatagatggtacagcctcattgagccctggaatgatgatgggtatgttcaacatgctgagtacagtcttaggtgtctcaatcctgaatcttgggcaaaagaggtacaccaaaaccacatactggtgggatggactccaatcctctgatgatttcgccctcatagtgaatgcaccgaatcatgagggaatacaagcaggagtggataggttctataggacctgcaaactggttggaattaatatgagcaagaagaagtcttacataaatcggacagggacatttgagttcacaagctttttctaccgctatggatttgtagccaatttcagtatggagctgcccagctttggagtgtctgggataaatgaatcggctgacatgagcattggagttacagtgataaagaacaatatgataaacaacgatcttggaccagcaacagctcagatggctcttcagctattcatcaaggactacaggtacacataccgatgccacaggggtgatacacaaattcaaacgaggagatcattcgagctgaagaagttatgggagcaaacccgttcaagggcaggactattggtttcagatggaggaccaaacctatacaatattcggaatctccacattccagaggtctgcttgaagtgggaactaatggatgaagattaccagggcaggctgtgtaatcctctaaatccgtttgtcagtcataaagaaattgaatccgtaaacaatgctgtggtaatgccagctcatggtccagccaagagcatggaatatgatgctgttgcgactacacactcatggatccctaagaggaaccgttccattctcaatacctgccaaaggggaattctcgaggacgaacagatgtaccagaagtgctgcaatctattcgagaaattctttcctagtagttcatacaggaggccagttgggatttccagcatggtggaggccatggtgtctagggcccgaattgatgcacgaattgacttcgagtctggaaggattaagaaagaagaatttgctgagatcatggagatctgttccaccattgaagagctcagacggcaaaaacag
>H7N1_Avian_CY022667_A/guinea_fowl/Italy/155/2000|2000.027
atggatgtcaatccgaccttacttttcttgaaagtgccagcgcaaaatgctataagtactacattcccttatactggagatcctccatacagccatggaacaggaacaggatacaccatggacacagtcaacaggacacatcaatactcagaaaaggggaaatggacaacaaacacagagactggagcaccccaactcaacccaattgatggaccattacctgaggacaacgagccaagcggatatgcacaaacagattgtgtgttggaagcaatggctttccttgaagaatcccacccagggatctttgaaaactcatgtcttgaaacgatggaagttgttcagcaaacaagagtggataaactgacccaaggccgccagacttatgattggacattgaatagaaatcagccggctgcaactgctttggccaacactatagaggtattcagatcgaatgatctaacagccaatgaatcagggaggctaatagattttctcaaggatgtaatggaatcaatggataaggaagaaatggaaataacaacacatttccagagaaagagaagagtaagggacaacatgaccaagaaaatggtcacacaaagaacaatagggaagaagaagcagaggctgaataagaggggctacttaataagagcactgacactgaacacaatgacaaaagatgcagaaagaggcaaattgaagagacgggcaattgcaacacccgggatgcagatcagagggttcgtatactttgtcgaaacattagcgaggagcatctgcgagaaacttgagcaatctggactccccgttggggggaatgagaagaaggctaaattggcaaatgtcgtgagaaagatgatgactaactcacaagacacagagctctccttcacaattactggagacaacaccaaatggaatgagaatcagaaccctcggatgtttctggcaatgataacatacatcacaagaaatcaacctgaatggtttaggaatgtcttgagcattgctcctataatgttctcaaacaaaatggcgagattagggaaaggttacatgttcgagagtaagagcatgaagctgaggacgcaaataccagcagaaatgcttgcaagcattgacctgaaatacttcaacgaatcaacgaggaagaaaatcgagaaaataagacctctcctaatagatggtacagcctcattgagccctggaatgatgatgggtatgttcaacatgctgagtacagtcttaggtgtctcaatcctgaatcttgggcaaaagaggtacaccaaaaccacatactggtgggatggactccaatcctctgatgatttcgccctcatagtgaatgcaccgaatcatgagggaatacaagcaggagtggataggttctataggacctgcaaactggttggaattaatatgagcaagaagaagtcttacataaatcggacagggacatttgagttcacaagctttttctaccgctatggatttgtagccaatttcagtatggagctgcccagctttggagtgtctgggataaatgaatcggctgacatgagcattggagttacagtgataaagaacaatatgataaacaacgatcttggaccagcaacagctcagatggctcttcagctattcatcaaggactacagatacacataccgatgccacaggggtgatacacaaattcaaacgaggagatcattcgagctgaagaagttatgggagcagacccgttcaagggcaggactattggtttcagatggaggaccaaacctatacaatattcggaatctccacattccagaggtctgcttgaagtgggaactaatggatgaagattaccagggcaggctgtgtaatcctctaaatccgtttgtcagtcataaagaaattgaatccgtaaacaatgctgtggtaatgccagctcatggtccagccaagagcatggaatatgatgctgttgcgactacacactcatggatccctaagaggaaccgttccattctcaataccagccaaaggggaattctcgaggacgaacagatgtaccagaagtgctgcaatctattcgagaaattctttcctagtagttcatacaggaggccagttgggatttccagcatggtggaggccatggtgtctagggcccgaattgatgcacgaattgacttcgagtctggaaggattaagaaagaagaatttgctgagatcatggagatctgttccaccattgaagagctcagacggcaaaaacag
>H7N1_Avian_CY021563_A/duck/Italy/551/2000|2000.063
atggatgtcaatccgacattacttttcttgaaagtgccagcgcaaaatgctataagtactacattcccttatactggagatcctccatacagccatggaacaggaacaggatacaccatggacacagtcaacaggacacatcaatactcagaaaaggggaaatggacaacaaacacagagactggagcaccccaactcaacccaattgatggaccattacctgaggacaacgagccaagcggatatgcacaaacagattgtgtgttggaagcaatggctttccttgaagaatcccacccagggatctttgaaaactcatgtcttgaaacgatggaagttgttcagcaaacaagagtggataaactgacccaaggccgccagacttatgattggacattgaatagaaatcagccggctgcaactgctttggccaacactatagaggtattcagatcgaatgatctaacagccaatgaatcagggaggctaatagattttctcaaggatgtaatggaatcaatggataaggaagaaatggaaataacaacacatttccagagaaagagaagagtaagggacaacatgaccaagaaaatggtcacacaaagaacaatagggaagaagaagcagaggctgaataagaggggctacttaataagagcactgacactgaacacaatgacaaaagatgcagaaagaggcaaattgaagagacgggcaattgcaacacccgggatgcagatcagagggttcgtatactttgtcgaaacattagcgaggagcatctgcgagaaacttgagcaatctggactccccgttggggggaatgagaagaaggctaaattggcaaatgtcgtgagaaagatgatgactaactcacaagacacagagctctccttcacaattactggagacaacaccaaatggaatgagaatcagaaccctcggatgtttctggcaatgataacatacatcacaagaaatcaacctgaatggtttaggaatgtcttgagcattgctcctataatgttctcaaacaaaatggcgagattagggaaaggttacatgttcgagagtaagagcatgaagctgaggacgcaaataccagcagaaatgcttgcaagcattgacctgaaatacttcaacgaatcaacgaggaagaaaatcgagaaaataagacctctcctaatagatggtacagcctcattgagccctggaatgatgatgggtatgttcaacatgctgagtacagtcttaggtgtctcaatcctgaatcttgggcaaaagaggtacaccaaaaccacatactggtgggatggactccaatcctctgatgatttcgccctcatagtgaatgcaccgaatcatgagggaatacaagcaggagtggataggttctataggacctgcaaactggttggaattaatatgagcaagaagaagtcttacataaatcggacagggacatttgagttcacaagctttttctaccgctatggatttgtagccaatttcagtatggagctgcccagctttggagtgtctgggataaatgaatcggctgacatgagcattggagttacagtgataaagaacaatatgataaacaacgatcttggaccagcaacagctcagatggctcttcagctattcatcaaggactacaggtacacataccgatgccacaggggtgatacacaaattcaaacgaggagatcattcgagctgaagaagttatgggagcagacccgttcaagggcaggactattggtttcagatggaggaccaaacctatacaatattcggaatctccacattccagaggtctgcttgaagtgggaactaatggatgaagattaccagggcaggctgtgtaatcctctaaatccgtttgtcagtcataaagaaattgaatccgtaaacaatgctgtggtaatgccagctcatggtccagccaagagcatggaatatgatgctgttgcgactacacactcatggatccctaagaggaaccgttccattctcaataccagccaaaggggaattctcgaggacgaacagatgtaccagaagtgctgcaatctattcgagaaattctttcctagtagttcatacaggaggccagttgggatttccagcatggtggaggccatggtgtctagggcccgaattgatgcacgaattgacttcgagtctggaaggattaagaaagaagaatttgctgagatcatggagatctgttccaccattgaagagctcagacggcaaaaacag
>H7N1_Avian_DQ991334_A/ostrich/Italy/984/00|2000.500
atggatgtcaatccgaccttacttttcttgaaagtgccagcgcaaaatgctataagtactacattcccttatactggagatcctccatacagccatggaacaggaacaggatacaccatggacacagtcaacaggacacatcaatactcagaaaaggggaaatggacaacaaacacagagactggagcaccccaactcaacccaattgatggaccattacctgaggacaacgagccaagcggatatgcacaaacagattgtgtgttggaagcaatggctttccttgaagaatcccacccagggatctttgaaaactcatgtcttgaaacgatggaagttgttcagcaaacaagagtggataaactgacccaaggccgccagacttatgattggacattgaatagaaatcagccggctgcaactgctttggccaacactatagaggtattcagatcgaatgatctaacagccaatgaatcagggaggctaatagattttctcaaggatgtaatggaatcaatggataaggaagaaatggaaataacaacacatttccagagaaagagaagagtaagggacaacatgaccaagaaaatggtcacacaaagaacaatagggaagaagaagcagaggctgaataagaggggctacttaataagagcactgacactgaacacaatgacaaaagatgcagaaagaggcaaattgaagagacgggcaattgcaacacccgggatgcagatcagagggttcgtatactttgtcgaaacattagcgaggagcatctgcgagaaacttgagcaatctggactccccgttggggggaatgagaagaaggctaaattggcaaatgtcgtgagaaagatgatgactaactcacaagacacagagctctccttcacaattactggagacaacaccaaatggaatgagaatcagaaccctcggatgtttctggcaatgataacatacatcacaagaaatcaacctgaatggtttaggaatgtcttgagcattgctcctataatgttctcaaacaaaatggcgagattagggaaaggttacatgttcgagagtaagagcatgaagctgaggacgcaaataccagcagaaatgcttgcaagcattgacctgaaatacttcaacgaatcaacgagaaagaaaatcgagaaaataagacctctcctaatagatggtacagcctcattgagccctggaatgatgatgggtatgttcaacatgctgagtacagtcttaggtgtctcaatcctgaatcttgggcaaaagaggtacaccaaaaccacatactggtgggatggactccaatcctctgatgatttcgccctcatagtgaatgcaccgaatcatgagggaatacaagcaggagtggataggttctataggacctgcaaactggttggaattaatatgagcaagaagaagtcttacataaatcggacagggacatttgagttcacaagctttttctaccgctatggatttgtagccaatttcagtatggagctgcccagctttggagtgtctgggataaatgaatcggctgacatgagcattggagttacagtgataaagaacaatatgataaacaacgatcttggaccagcaacagctcagatggctcttcagctattcatcaaggactacaggtacacataccgatgccacaggggtgatacacaaattcaaacgaggagatcattcgagctgaagaagttatgggagcagacccgttcaagggcaggactattggtttcagatggaggaccaaacctatacaatattcggaatctccacattccagaggtctgcttgaagtgggaactaatggatgaagattaccagggcaggctgtgtaatcctctaaatccgtttgtcagtcataaagaaattgaatccgtaaacaatgctgtggtaatgccagctcatggtccagccaagagcatggaatatgatgctgttgcgactacacactcatggatccctaagaggaaccgttccattctcaataccagccaaaggggaattctcgaggacgaacagatgtaccagaagtgctgcaatctattcgagaaattctttcctagtagttcatacaggaggccagttgggatttccagcatggtggaggccatggtgtctagggcccgaattgatgcacgaattgacttcgagtctggaaggattaagaaagaagaatttgctaagatcatggagatctgttccaccattgaagagctcagacggcaaaaacag
>H7N1_Avian_KF493339_A/ostrich/Italy/1086/2000|2000.093
atggatgtcaatccgaccttacttttcttgaaagtgccagcgcaaaatgctataagtactacattcccttatactggagatcctccatacagccatggaacaggaacaggatacaccatggacacagtcaacaggacacatcaatactcagaaaaggggaaatggacaacaaacacagagactggagcaccccaactcaacccaattgatggaccattacctgaggacaacgagccaagcggatatgcacaaacagattgtgtgttggaagcaatggctttccttgaagaatcccacccagggatctttgaaaactcatgtcttgaaacgatggaagttgttcagcaaacaagagtggataaactgacccaaggccgccagacttatgattggacattgaatagaaaccagccggctgcaactgctttggccaacactatagaggtattcagatcgaatgatctaacagccaatgaatcagggaggctaatagattttctcaaggatgtaatggaatcaatggataaggaagaaatggaaataacaacacatttccagagaaagagaagagtaagggacaacatgaccaagaaaatggtcacacaaagaacaatagggaagaagaagcagaggctgaataagaggggctacttaataagagcactgacactgaacacaatgacaaaagatgcagaaagaggcaaattgaagagacgggcaattgcaacacccgggatgcagatcagagggttcgtatactttgtcgaaacattagcgaggagcatctgcgagaaacttgagcaatctggactccccgttggggggaatgagaagaaggctaaattggcaaatgtcgtgagaaagatgatgactaactcacaagacacagagctctccttcacaattactggagacaacaccaaatggaatgagaatcagaaccctcggatgtttctggcaatgataacatacatcacaagaaatcaacctgaatggtttaggaatgtcttgagcattgctcctataatgttctcaaacaaaatggcgagattagggaaaggttacatgttcgagagtaagagcatgaagctgaggacgcaaataccagcagaaatgcttgcaagcattgacctgaaatacttcaacgaatcaacgaggaagaaaatcgagaaaataagacctctcctaatagatggtacagcctcattgagccctggaatgatgatgggtatgttcaacatgctgagtacagtcttaggtgtctcaatcctgaatcttgggcaaaagaggtacaccaaaaccacatactggtgggatggactccaatcctctgatgatttcgccctcatagtgaatgcaccgaatcatgagggaatacaagcaggagtggataggttctataggacctgcaaactggttggaattaatatgagcaagaagaagtcttacataaatcggacagggacatttgagttcacaagctttttctaccgctatggatttgtagccaatttcagtatggagctgcccagctttggagtgtctgggataaatgaatcggctgacatgagcattggagttacagtgataaagaacaatatgataaacaacgatcttggaccagcaacagctcagatggctcttcagctattcatcaaggactacaggtacacataccgatgccacaggggtgacacacaaattcaaacgaggagatcattcgagctgaagaagttatgggagcagacccgttcaagggcaggactattggtttcagatggaggaccaaacctatacaatattcggaatctccacattccagaggtctgcttgaagtgggaactaatggatgaagattaccagggcaggctgtgtaatcctctaaatccgtttgtcagtcataaagaaattgaatccgtaaacaatgctgtggtaatgccagctcatggtccagccaagagcatggaatatgatgctgttgcgactacacactcatggatccctaagaggaaccgttccattctcaataccagccaaaggggaattctcgaggacgaacagatgtaccagaagtgctgcaatctattcgagaaattctttcctagtagttcatacaggaggccagttgggatttccagcatggtggaggccatggtgtctagggcccgaattgatgcacgaattgacttcgagtctggaaggattaagaaagaagaatttgctgagatcatggagatctgttccaccattgaagagctcagacggcaaaaacag
>H7N1_Avian_CY025187_A/turkey/Italy/2732/1999|1999.592
atggatgtcaatccgactttacttttcttgaaagtgccagcgcaaaatgctataagtactacattcccttatactggagatcctccatacagccatggaacaggaacaggatacaccatggacacagtcaacaggacacatcaatactcagaaaaggggaaatggacaacaaacacagagactggagcaccccaactcaacccaattgatggaccattacctgaggacaacgagccaagcggatatgcacaaacagattgtgtgttggaagcaatggctttccttgaagaatcccacccagggatctttgaaaactcatgtcttgaaacgatggaagttgttcagcaaacaagagtggataaactgacccaaggccgccagacttatgattggacattgaatagaaatcagccggctgcaactgctttggccaacactatagaggtattcagatcgaatggtctaacagccaatgaatcagggaggctaatagattttctcaaggatgtaatggaatcaatggataaggaagaaatggaaataacaacacatttccagagaaagagaagagtaagggacaacatgaccaagaaaatggtcacacaaagaacaatagggaagaagaagcagaggctgaataagaggagctacttaataagagcactgacactgaacacaatgacaaaagatgcagaaagaggcaaattgaagagacgggcaattgcaacacccgggatgcagatcagaggattcgtgtactttgtcgaaacattagcgaggagcatctgcgagaaacttgagcaatctggactccccgttggggggaatgagaagaaggctaaattggcaaatgtcgtgagaaagatgatgactaactcacaagacacagagctctccttcacaattactggagacaacaccaaatggaatgagaatcagaaccctcggatgtttctggcaatgataacatacatcacaagaaatcaacctgaatggtttaggaatgtcttgagcattgctcctataatgttctcaaacaaaatggcgagattagggaaaggttacatgttcgagagtaagagcatgaagctgaggacgcaaataccagcagaaatgcttgcaagcattgacctgaaatacttcaacgaatcaacgaggaagaaaatcgagaaaataagacctctcctaatagatggcacagcctcattgagccctggaatgatgatgggtatgttcaacatgctgagtacagtcttaggtgtctcaatcctgaatcttgggcaaaagaggtacaccaaaaccacatactggtgggatggactccaatcctctgatgatttcgccctcatagtgaatgcaccgaatcatgagggaatacaagcaggagtggataggttctataggacctgcaaactggttggaatcaatatgagcaagaagaagtcttacataaatcggacagggacatttgagttcacaagctttttctaccgctatggatttgtagccaatttcagtatggaactgcccagctttggagtgtctgggataaatgaatcggctgacatgagcattggagttacagtgataaagaacaatatgataaacaacgatcttggaccagcaacagctcagatggctcttcagctattcatcaaggactacaggtacacataccgatgccacaggggtgatacacaaattcaaacgaggagatcattcgagctgaagaagttatgggagcagacccgttcaaaggcaggactattggtttcagatggaggaccaaacctatacaatattcggaatctccacattccagaggtctgcttgaagtgggaactaatggatgaagattaccagggcaggctgtgtaatcctctgaatccgtttgtcagtcataaagaaattgaatccgtaaacagtgctgtggtaatgccagctcatggtccagccaagagcatggaatatgatgctgttgcgactacacactcatggatccctaagaggaaccgttccgttctcaataccagccaaaggggaattctcgaggatgaacagatgtaccagaagtgctgcaatctattcgagaaattctttcctagtagttcatacaggaggccagttgggatttccagcatggtggaggccatggtgtctagggcccgaattgatgcacgaattgacttcgagtctggaaggattaagaaagaagaatttgctgagatcatgaagatctgttccaccattgaggagctcagacggcaaaaacag
>H7N1_Avian_CY021427_A/turkey/Italy/1351/2001|2001.123
atggatgtcaatccgaccttacttttcttgaaagtgccagcgcaaaatgctataagtactacattcccttatactggagatcctccatacagccatggaacaggaacaggatacaccatagacacagtcaacaggacacatcaatactcagaaaaggggaaatggacaacaaacacagagactggagcaccccaactcagcccaattgatggaccattacctgaggacaacgagccaagtggatatgcacaaacagattgtgtgttggaagcaatggctttccttgaagaatcccacccagggatctttgaaaactcatgtcttgaaacgatggaagttgttcagcaaacaagagtggataaactgacccaaggccgccagacttatgattggacattgaatagaaatcagccggctgcaactgctttggccaacactatagaggtattcagatcgaatggtctaacagccaatgaatcagggaggctaatagattttctcaaggatgtaatggaatcaatggataaggaagaaatggaaataacaacacatttccagagaaagagaagagtaagggacaacatgaccaagaaaatggtcacacaaagaacaatagggaaaaagaagcagaagctgaataagaggagctacttaataagagcactgacactgaacacaatgacaaaggatgcagaaagaggcaaattgaagagacgggcaattgcaacacccgggatgcagatcagaggattcgtgtactttgtcgaaacattagcgaggagcatctgcgagaaacttgagcaatctggactccccgttggggggaatgaaaagaaggctaaattggcaaatgtcgtaagaaagatgatgactaactcacaagacacagagctctccttcacaattactggagacaacaccaaatggaatgagaatcagaaccctcggatgtttctggcaatgataacatacatcacaagaaaccaacctgaatggtttaggaatgtcttgagcattgctcctataatgttctcaaacaaaatggcgagattagggaaaggttacatgttcgagagtaagagcatgaagctgaggacgcaaataccagcagaaatgcttgcaagcattgacctgaaatacttcaacgaatcaacgaggaagaaaatcgagaaaataagacctctcctaatagatggcacagcctcattgagccctggaatgatgatgggtatgttcaacatgctgagtacagtcttaggtgtctcaatcctgaatcttgggcaaaagaggtacaccaaaaccacatactggtgggatggactccaatcctctgatgatttcgccctcatagtgaatgcaccaaatcatgagggaatacaagcaggagtggataggttctataggacctgtaaactggttggaatcaatatgagcaagaagaagtcttacataaatcggacagggacatttgagttcacaagctttttctaccgctatggatttgtagccaatttcagtatggagctgcccagctttggagtgtctgggataaatgaatcggctgacatgagcattggagttacagtgataaagaacagtatgataaacaacgatcttggaccagcaacagctcagatggctcttcagctattcatcaaagattacaggtacacataccgatgtcacaggggggatacacaaattcaaacgaggagatcattcgagctgaagaagttatgggagcagacccgttcaaaggcaggactattggtttcagatggaggaccaaacctatacaacattcggaatctccacattccagaggtctgcttgaagtgggaactaatggatgaagattaccagggcaggctgtgtaatcctctgaatccgtttgtcagtcacaaagaaattgaatccgtaaacaatgctgtggtaatgccagctcatggtccagccaagagcatggaatatgatgctgttgcgactacacactcatggatccctaagaggaaccgttccattctcaataccagccaaaggggaattctagaggatgaacagatgtaccagaagtgctgcaatctattcgagaaattctttcctagtagttcatacaggaggccagtggggatttccagcatggtggaggccatggtgtctagggcccgaattgatgcacgaattgacttcgagtctggaaggattaagaaagaagaatttgctgagatcatgaagatctgttccaccattgaggagctcagacggcaaaaacag
>H7N1_Avian_CY021555_A/chicken/Italy/322/2001|2001.041
atggatgtcaatccgaccttacttttcttgaaagtgccagcgcaaaatgctataagtactacattcccttatactggagatcctccatacagccatggaacaggaacaggatacaccatagacacagtcaacaggacacatcaatactcagaaaaggggaaatggacaacaaacacagagactggagcaccccaactcagcccaattgatggaccattacctgaggacaacgagccaagtggatatgcacaaacagattgtgtgttggaagcaatggctttccttgaagaatcccacccagggatctttgaaaactcatgtcttgaaacgatggaagttgttcagcaaacaagagtggataaactgacccaaggccgccagacttatgattggacattgaatagaaatcagccggctgcaactgctttggccaacactatagaggtattcagatcgaatggtctaacagccaatgaatcagggaggctaatagattttctcaaggatgtaatggaatcaatggataaggaagaaatggaaataacaacacatttccagagaaagagaagagtaagggacaacatgaccaagaaaatggtcacacaaagaacaatagggaaaaagaagcagaagctgaataagaggagctacttaataagagcactgacactgaacacaatgacaaaggatgcagaaagaggcaaattgaagagacgggcaattgcaacacccgggatgcagatcagaggattcgtgtactttgtcgaaacattagcgaggagcatctgcgagaaacttgagcaatctggactccccgttggggggaatgagaagaaggctaaattggcaaatgtcgtaagaaagatgatgactaactcacaagacacagagctctccttcacaattactggagacaacaccaaatggaatgagaatcagaaccctcggatgtttctggcaatgataacatacatcacaagaaaccaacctgaatggtttaggaatgtcttgagcattgctcctataatgttctcaaacaaaatggcgagattagggaaaggttacatgttcgagagtaagagcatgaagctgaggacgcaaataccagcagaaatgcttgcaagcattgacctgaaatacttcaacgaatcaacgaggaagaaaatcgagaaaataagacctctcctaatagatggcacagcctcattgagccctggaatgatgatgggtatgttcaacatgctgagtacagtcttaggtgtctcaatcctgaatcttgggcaaaagaggtacaccaaaaccacatactggtgggatggactccaatcctctgatgatttcgccctcatagtgaatgcaccaaatcatgagggaatacaagcaggagtggataggttctataggacctgtaaactggttggaatcaatatgagcaagaagaagtcttacataaatcggacagggacatttgagttcacaagctttttctaccgctatggatttgtagccaatttcagtatggagctgcccagctttggagtgtctgggataaatgaatcggctgacatgagcattggagttacagtgataaagaacagtatgataaacaacgatcttggaccagcaacagctcagatggctcttcagctattcatcaaagattacaggtacacataccgatgtcacaggggggatacacaaattcaaacgaggagatcattcgagctgaagaagttatgggagcagacccgttcaaaggcaggactattggtttcagatggaggaccaaacctatacaacattcggaatctccacattccagaggtctgcttgaagtgggaactaatggatgaagattaccagggcaggctgtgtaatcctctgaatccgtttgtcagtcacaaagaaattgaatccgtaaacaatgctgtggtaatgccagctcatggtccagccaagagcatggaatatgatgctgttgcgactacacactcatggatccctaagaggaaccgttccattctcaataccagccaaaggggaattctagaggatgaacagatgtaccagaagtgctgcaatctattcgagaaattctttcctagtagttcatacaggaggccagtggggatttccagcatggtggaggccatggtgtctagggcccgaattgatgcacgaattgacttcgagtctggaaggattaagaaagaagaatttgctgagatcatgaagatctgttccaccattgaggagctcagacggcaaaaacag
>H7N1_Avian_KF493500_A/turkey/Italy/6960/2000|2000.973
atggatgtcaatccgaccttacttttcttgaaagtgccagcgcaaaatgctataagtactacattcccttatactggagatcctccatacagccatggaacaggaacaggatacaccatagacacagtcaacaggacacatcaatactcagaaaaggggaaatggacaacaaacacagagactggagcaccccaactcaacccaattgatggaccattacctgaggacaacgagccaagcggatatgcacaaacagattgtgtgttggaagcaatggctttccttgaagaatcccacccagggatctttgaaaactcatgtcttgaaacgatggaagttgttcagcaaacaagagtggataaactgacccaaggccgccagacttatgattggacattgaatagaaatcagccggctgcaactgctttggccaacactatagaggtattcagatcgaatggtctaacagccaatgaatcagggaggctaatagattttctcaaggatgtaatggaatcaatggataaggaagaaatggaaataacaacacatttccagagaaagagaagagtaagggacaacatgaccaagaaaatggtcacacaaagaacaatagggaaaaagaagcagaagctgaataagaggagctacttaataagagcactgacactgaacacaatgacaaaagatgcagaaagaggcaaattgaagagacgggcaattgcaacacccgggatgcagatcagaggattcgtgtactttgtcgaaacattagcgaggagcatctgcgagaaacttgagcaatctggactccccgttggggggaatgagaagaaggctaaattggcaaatgtcgtaagaaagatgatgactaactcacaagacacagagctctccttcacaattactggagacaacaccaaatggaatgagaatcagaaccctcggatgtttctggcaatgataacatacatcacaagaaatcaacctgaatggtttaggaatgtcttgagcattgctcctataatgttctcaaacaaaatggcgagattagggaaaggttacatgttcgagagtaagagcatgaagctgaggacgcaaataccagcagaaatgcttgcaagcattgacctgaaatacttcaacgaatcaacgaggaagaaaatcgagaaaataagacctctcctaatagatggcacagcctcattgagccctggaatgatgatgggtatgttcaacatgctgagtacagtcttaggtgtctcaatcctgaatcttgggcaaaagaggtacaccaaaaccacatactggtgggatggactccaatcctctgatgatttcgccctcatagtgaatgcaccaaatcatgagggaatacaagcaggagtggataggttctataggacctgtaaactggttggaatcaatatgagcaagaagaagtcttacataaatcggacagggacatttgagttcacaagctttttctaccgctatggatttgtggccaatttcagtatggagctgcccagctttggagtgtctgggataaatgaatcggctgacatgagcattggagttacagtgataaagaacaatatgataaacaacgatcttggaccagcaacagctcagatggctcttcagctattcatcaaagattacaggtacacataccgatgtcacaggggggatacacaaattcaaacgaggagatcattcgagctgaagaagttatgggagcagacccgttcaaaggcaggactattggtttcagatggaggaccaaacctatacaacattcggaatctccacattccagaggtctgcttgaagtgggaactaatggatgaagattaccagggcaggctgtgtaatcctctgaatccgtttgtcagtcacaaagaaattgaatccgtaaacaatgctgtggtaatgccagctcatggtccagccaagagcatggaatatgatgctgttgcgactacacactcatggatccctaagaggaatcgttccattctcaataccagccaaaggggaattctcgaggatgaacagatgtaccagaagtgctgcaatctattcgagaaattctttcctagtagttcatacaggaggccagtggggatttccagcatggtggaggccatggtgtctagggcccgaattgatgcacgaattgacttcgagtctggaaggattaagaaagaagaatttgctgagatcatgaagatctgttccaccattgaggagctcagacggcaaaaacag
>H5N2_Avian_FJ519989_A/ostrich/South_Africa/N227/2004|2004.619
atggatgtcaatccgactttacttttcttaaaagtgccagcgcaaaatgctataagtactacatttccttatactggagatcctccatacagccatgggacaggaacaggatacaccatggacacagtcaacagaacacatcaatactcagaaaagggaaagtggacaacaaacacagagactggagcaccccagctcaatccaatcgatggaccattacctgaggacaacgagccaagtggatatgcacaaacagattgtgtgttggaagcaatggctttccttgaaaaatcccacccagggatctttgaaaactcttgtcttgaaacgatggaagtcgttcagcaaacaagagtggacaaactaacccaaggtcgccagacttatgactggacactgaatagaaaccaaccagctgcaactgccttggccaacactatagaagtcttcagatcgaacggtctgacagccaatgaatcggggagactaatagatttcctcaaggatgtgatggaatcaatggacaaagaggaaatgggaataacaacacatttccagagaaagagaagagtaagggacaacatgaccaagaaaatggtcacacaaagaacaatagggaagaaaaagcagaggctgaacaagaggagctacttaataagagcactgacactgaacacaatgacaaaagatgcagagagaggcaaattaaagagacgggcaattgcaacacccggaatgcagattagaggattcgtatactttgtcgaaacactggcgaggagcatctgtgagaaacttgagcaatctgggctccccgttggagggaatgagaagaaggccaaactggcaaatgtcgtgagaaaaatgatgactaattcacaagatacagagctctcttttacaattactggagacaacaccaaatggaatgagaatcaaaatcctcggatgtttttggcaatgataacatacatcacaagaaaccaacctgaatggtttagaaatgtcttgagcattgcccctataatgttctcgaacaaaatggcgagattaggaaaaggatacatgtttgagagtaagagcatgaagctacggacacaaataccggcagaaatgcttgcaaacattgacttgaaatacttcaacgaatcaacgagaaagaaaatcgagaaaatgagacctctgctaatagatggcacagcctcattgagtcctggaatgatgatgggcatgttcaatatgctgagtacagtattaggagtctcaatcctgaaccttgggcaaaaaagatacaccaaaaccacatactggtgggatggactccagtcctctgatgatttcgctctcatagtgaatgcaccgaatcatgagggaatacaagcgggagtggataggttctataggacctgcaaactggttgggatcaacatgagcaaaaagaagtcttacataaaccggacaggaacatttgagttcacaagctttttctaccgctatggatttgtagccaatttcagtatggagttgcccagctttggagtgtctggaattaatgaatcggctgacatgagcattggagttacagtgataaagaacaacatgataaacaatgaccttggaccagcgacagcccagatggctcttcagctattcatcaaggactacaggtacacataccgatgccacaggggtgacacacaaattcaaacgaggagatcattcgagctgaagaaattgtgggagcaaacccgttcaaaggcagggctgttggtatcagatggaggaccaaacctatacaacatccggaatctccacatcccagaggtctgcttgaagtgggaactgatggatgaagattaccaaggcaggctgtgtaatcctctgaacccgtttgtcagtcataaggaaattgagtccgtaaacaatgctgtggtaatgccagcccatggcccagccaagagcatggaatatgatgctgttgcgactacacactcatggatccctaagaggaaccgttccattctcaatactagccaaagggggattcttgaggacgagcagatgtaccaaaagtgctgcaatctattcgagaaattcttccccagtagttcatacaggaggccagttggaatttccagcatggtggaggccatggtgtctagggcccgaattgatgcacgcattgatttcgaatctggaaggattaagaaagaagagtttgctgagatcatgaagatctgttccaccattgaagagctcagacggcaaaaatag
>H6N2_Avian_KX979680_A/greater_white-fronted_goose/Netherlands/8/2009|2009.995
[truncated: 20,169,942 more chars]
