# Supplementary material for: A brief history of bird flu
Source: Philos Trans R Soc Lond B Biol Sci. 2019 May 6;374(1775):20180257. doi: 10.1098/rstb.2018.0257 (PMC6553608; doi:10.1098/rstb.2018.0257)
Supplement: Data for segments 1,2,3,5,7,8 - 8809 taxa for display [file rstb20180257supp3.zip › internals_subsample_for_display/hxnx_all_seg2_8809_with_og_ape_tn93_nj_batroot.nwk]

((((((((((((((((((((((((((((((((((((((((H9N7_Avian_MH068533_A/ruddy_turnstone/New_Jersey/UGAI17-2775/2017|2017.386:0.0009068775171,H5N2_Avian_MH068397_A/ruddy_turnstone/New_Jersey/UGAI17-1985/2017|2017.362:0.0004161342995):0.0004099523008,H5N2_Avian_MH068405_A/ruddy_turnstone/New_Jersey/UGAI17-1991/2017|2017.362:0.00047288824):0.001850495289,H1N1_Avian_MG279824_A/green-winged_teal/Mississippi/16OS6075/2016|2016.967:0.0003635587999):0.00462708922,H8N4_Avian_KY983151_A/northern_shoveler/California/HS206/2015|2015.926:0.0007533797841):0.004746180331,(((H3N8_Avian_MH068357_A/laughing_gull/New_Jersey/UGAI17-2848/2017|2017.389:0.0004465701092,H5N7_Avian_MH068557_A/ruddy_turnstone/New_Jersey/UGAI17-2783/2017|2017.386:0.0004345624455):1.146250325e-05,H3N7_Avian_MH068653_A/ruddy_turnstone/New_Jersey/UGAI17-2983/2017|2017.400:-1.146250325e-05):0.01416954573,H5N3_Avian_KY983231_A/northern_shoveler/California/HS225/2015|2015.926:0.0064438084):0.0003524365892):0.0007063977583,((((H3N8_Avian_KY284348_A/blue-winged_teal/Missouri/15OS4859/2015|2015.696:0.0009184083289,H3N8_Avian_KY013839_A/blue-winged_teal/Texas/UGAI15-4643/2015|2015.696:0.0004092646454):3.027715455e-05,H3N8_Avian_KY551227_A/blue-winged_teal/Louisiana/AH054274/2015|2015.696:-3.215237724e-05):0.003599752428,H1N1_Avian_KY828743_A/mallard/California/UCD926/2015|2015.592:0.004002717167):0.0009453044836,(H5N2_Avian_CY239406_A/glaucous-winged_gull/Southcentral_Alaska/16MB03648/2016|2016.734:0.002198971108,H4N5_Avian_KY990805_A/mallard_duck/California/UCD738/2016|2016.586:0.004948123235):0.003169128482):0.003675654328):0.001343358183,((H7N3_Avian_KT887392_A/blue-winged_teal/Louisiana/UGAI14-816/2014|2014.277:0.002844492198,H1N1_Avian_KY063950_A/blue-winged_teal/Lousiana/UGAI14-0690/2014|2014.277:0.001590380776):0.0009570056753,H2N3_Avian_CY204095_A/mallard/Ohio/14OS3363/2014|2014.871:0.00304897898):0.0008380119464):0.0004831388798,H11N3_Avian_CY186893_A/blue-winged_teal/Ohio/12OS2241/2012|2012.685:0.009396512592):0.000706003151,H4N8_Avian_KT338434_A/bufflehead/Alaska/512/2014|2014.789:0.01060330212):0.0006299304737,(((((((H3N6_Avian_KR077978_A/redhead/Ohio/13OS0373/2013|2013.123:0.0003139130613,H3N8_Avian_CY187019_A/gadwall/Ohio/12OS2222/2012|2012.874:0.0005693250458):0.0002996840193,H3N8_Avian_KR077986_A/redhead/Ohio/13OS363/2013|2013.123:0.0005833237581):0.001453024848,(H4N6_Avian_CY206363_A/blue-winged_teal/Texas/AI13-3557/2013|2013.704:0.002661890765,H11N9_Avian_CY186828_A/mallard/Ohio/12OS4697/2012|2012.781:0.001773307471):0.001673178434):0.001894764923,H5N3_Avian_KY644205_A/blue-winged_teal/Guatemala/CIP049H105-05/2011|2011.934:0.007587508427):0.001929758573,(H4N3_Avian_KX986866_A/blue-winged_teal/Guatemala/CIP049H103-30/2011|2011.899:0,H4N3_Avian_KY644452_A/blue-winged_teal/Guatemala/CIP049H103-37/2011|2011.899:0):0.00391391724):0.0003825007229,H3N6_Avian_CY132663_A/blue-winged_teal/Illinois/10OS1546/2010|2010.674:0.001651645851):0.0003274335714,(((((H5N8_Avian_KU201750_A/American_wigeon/Oregon/AH0012525/2015|2015.047:0.0004398114668,H5N8_Avian_KU201742_A/Canada_goose/Oregon/AH0012452/2015|2015.047:0.0004413210879):0.0001679264713,H5N8_Avian_KY828636_A/American_wigeon/California/UCD58P/2015|2015.044:0.0007151963578):0.00121692779,H11N9_Avian_KX351714_A/mallard/California/57889/2015|2015.537:0.003675777233):0.003022630438,H2N9_Avian_CY206633_A/blue-winged_teal/Texas/UGAI14-3584/2014|2014.699:0.004980948051):0.0006664125069,((H4N8_Avian_CY206534_A/blue-winged_teal/Texas/AI13-4076/2013|2013.710:0,H4N8_Avian_CY206468_A/blue-winged_teal/Texas/AI13-3942/2013|2013.710:0):0.0062643516,H3N8_Avian_CY166547_A/northern_shoveler/Wisconsin/11OS3008/2011|2011.751:0.002684408882):0.0003952510444):0.00228763755):0.0008383108626):0.0007055027464,(((((((((((((H3N8_Avian_KY551329_A/American_green-winged_teal/Idaho/AH0011443/2015|2015.641:4.91045429e-18,H3N8_Avian_KY551337_A/mallard/Idaho/AH0011459/2015|2015.641:-4.91045429e-18):0.0008356366031,H3N8_Avian_KX351660_A/mallard/California/UCD840/2015|2015.600:0.001373132071):0.0004330392562,(H9N2_Avian_KY983140_A/northern_pintail/California/HS050B/2015|2015.819:0,H9N2_Avian_KY983110_A/northern_pintail/California/HS050A/2015|2015.819:0):0.002673229438):0.0001392619047,(H7N2_Avian_KY551109_A/American_green-winged_teal/Texas/AH0058651/2016|2016.071:0.001390178131,H7N3_Avian_KY551021_A/American_green-winged_teal/Kansas/AH0068556/2015|2015.915:0.0003753494248):0.002540027181):0.0006084481664,(H7N9_Avian_KY013762_A/blue-winged_teal/Louisiana/UGAI15-1367/2015|2015.236:-3.498059577e-05,H7N9_Avian_KY013770_A/blue-winged_teal/Louisiana/UGAI15-1692/2015|2015.236:0.0004754287286):0.001168882342):0.000311559425,(H11N9_Avian_KY561330_A/green-winged_teal/Missouri/15OS5246/2015|2015.852:0.003334262756,H11N9_Avian_KY561081_A/American_green-winged_teal/Missouri/15OS6591/2015|2015.830:0.002452672905):0.00095904287):0.001781276475,H3N8_Avian_KY013934_A/blue-winged_teal/Texas/UGAI15-5934/2015|2015.729:0.003764428303):0.001151466427,((H10N7_Avian_MG280359_A/scoter/Maryland/16OS2525/2016|2016.879:0.007451095658,H11N9_Avian_KY561044_A/mallard_duck/Ohio/15OS5361/2015|2015.792:0.005170826623):0.000400004061,H4N6_Avian_KJ568127_A/blue-winged_teal/Iowa/13OS2359/2013|2013.721:0.000878578869):0.0001664944051):0.001071232136,H7N3_Avian_KY550918_A/mallard/Kentucky/AH0051748/2016|2016.063:0.004053272086):0.0003133917753,H2N3_Avian_MG280127_A/mallard_duck/Ohio/16OS0827/2016|2016.573:0.007366863043):0.0007232756472,H1N1_Avian_CY191305_A/mallard/Maryland/13OS3036/2014|2014.027:0.007569806713):0.001682190467,(H3N2_Avian_KJ567863_A/blue-winged_teal/Wisconsin/13OS3463/2013|2013.742:0.00469261645,H4N8_Avian_KY551505_A/blue-winged_teal/Kansas/AH0001572/2014|2014.500:0.00744736456):0.0008360099655):0.0008116813405,(((((((H11N5_Avian_CY241311_A/ruddy_turnstone/New_Jersey/UGAI16-1303/2016|2016.384:0.0003769742267,H11N5_Avian_CY241459_A/ruddy_turnstone/New_Jersey/UGAI16-1492/2016|2016.364:0.0009472512465):0.0009372158964,H10N2_Avian_CY241550_A/ruddy_turnstone/New_Jersey/UGAI16-1537/2016|2016.386:0.000386640566):3.11969107e-05,H6N5_Avian_CY241688_A/ruddy_turnstone/New_Jersey/UGAI16-2139/2016|2016.359:0.0008527401013):0.0004723910678,H6N8_Avian_CY241664_A/ruddy_turnstone/New_Jersey/UGAI16-2120/2016|2016.359:0.0008544518113):0.0002419564005,(H10N1_Avian_CY241558_A/ruddy_turnstone/New_Jersey/UGAI16-1541/2016|2016.386:-3.082228638e-05,H10N1_Avian_CY241518_A/ruddy_turnstone/New_Jersey/UGAI16-1522/2016|2016.386:0.0004712704192):0.002423998307):0.0007962177451,H10N9_Avian_CY241303_A/ruddy_turnstone/New_Jersey/UGAI16-1299/2016|2016.384:0.001867801445):0.002771331532,H10N9_Avian_MF613688_A/ruddy_turnstone/Delaware_Bay/337/2016|2016.392:0.003963812663):0.003349588016):0.00392586305):0.001439037141,((((H4N6_Avian_CY140933_A/blue-winged_teal/Louisiana/AI09-4180/2009|2009.677:0.002593962606,H4N8_Avian_CY141039_A/mallard/Arkansas/AI09-5944/2009|2009.940:0.002745395296):0.000269113311,H3N8_Avian_CY096654_A/blue-winged_teal/Guatemala/CIP049-05/2010|2010.082:0.002392081813):0.0009243325412,(H3N8_Avian_CY140941_A/northern_pintail/Minnesota/AI09-4322/2009|2009.696:0.001810654086,H4N8_Avian_CY140850_A/blue-winged_Teal/Minnesota/AI09-3575/2009|2009.696:0.0012938698):7.92583469e-05):0.0004676388394,H2N3_Avian_CY132995_A/American_green-winged_teal/Illinois/10OS3343/2010|2010.827:0.004958995587):0.0002139306569):0.0005251355181,(H10N3_Avian_CY141047_A/northern_shoveler/Arkansas/AI09-6012/2009|2009.940:0.002157984182,H11N9_Avian_CY166993_A/northern_shoveler/Illinois/11OS5680/2011|2011.866:0.00541599589):0.002387171915):0.0001365345936,((((((((((((((H9N2_Avian_MH068469_A/ruddy_turnstone/New_Jersey/UGAI17-2707/2017|2017.378:0.0008863149119,H9N2_Avian_MH068669_A/ruddy_turnstone/New_Jersey/UGAI17-3019/2017|2017.400:0.0008838632405):0.0004373387463,H3N8_Avian_MH135715_A/ruddy_turnstone/Delaware_Bay/607/2017|2017.392:0.001341291761):0.0008079914335,H3N7_Avian_MH068637_A/ruddy_turnstone/New_Jersey/UGAI17-2936/2017|2017.392:0.0005109087273):0.00613258353,H7N3_Avian_KY551274_A/Northern_shoveler/Utah/AH0007941/2014|2014.997:0.007435289261):0.0003329603661,H3N8_Avian_KY550777_A/northern_pintail/Nevada/AH0033473/2015|2015.849:0.002312979855):0.0007307606837,H7N7_Avian_KY551361_A/cinnamon_teal/Utah/AH0067154/2015|2015.937:0.006262071815):0.002230884083,H2N7_Avian_CY157116_A/mallard/California/2805/2012|2012.529:0.009455689281):0.0004179603814,((H8N8_Avian_KY130558_A/northern_pintail/Alaska/104/2011|2011.710:0.006388977149,H11N2_Avian_CY133907_A/northern_shoveler/California/2810/2011|2011.825:0.005297204177):0.0007312623428,H10N7_Avian_KM373936_A/Northern_shoveler/Alaska/ND0006934/2013|2013.367:0.006532109156):0.0004280238787):0.0006201887734,((((((H2N3_Avian_CY134333_A/mallard/California/2961/2011|2011.921:0.002196995888,H6N2_Avian_CY166368_A/mallard/Illinois/11OS4121/2011|2011.805:0.002234338097):0.0003065596455,H4N8_Avian_CY206723_A/mallard/Southcentral_Alaska/12ML00992/2014|2014.723:0.004160903669):0.0001941247587,H8N1_Avian_CY166790_A/northern_shoveler/Mississippi/11OS5900/2011|2011.934:0.003838785294):0.00107619213,(((H1N1_Avian_CY206699_A/mallard/Southcentral_Alaska/12ML00957/2014|2014.715:0.001424559074,H2N1_Avian_CY206828_A/mallard/Southcentral_Alaska/12ML01615/2014|2014.888:0.003466081796):0.0002954888865,H12N5_Avian_KY983146_A/American_wigeon/California/HS010/2015|2015.811:0.002374430332):0.004341611436,H10N7_Avian_KY131169_A/northern_pintail/Alaska/856/2013|2013.726:0.008378403686):0.001955636144):0.0001162044564,(H10N5_Avian_CY196031_A/American_green-winged_teal/Interior_Alaska/11BM00304/2011|2011.512:0,H10N5_Avian_CY196023_A/American_green-winged_teal/Interior_Alaska/11BM00293/2011|2011.512:0):0.003127273274):0.0007425068091,H10N7_Avian_CY157244_A/mallard/California/2956/2012|2012.559:0.004757846054):0.001989986386):0.001259286327,(((H5N4_Avian_CY096678_A/blue-winged_teal/Guatemala/CIP049-13/2010|2010.082:0.000438826166,H5N4_Avian_CY096670_A/blue-winged_teal/Guatemala/CIP049-12/2010|2010.082:1.621966858e-06):0.001997398397,H3N6_Avian_CY133623_A/blue-winged_teal/Iowa/10OS2649/2010|2010.712:0.003338645114):0.000588741491,H5N2_Avian_CY120633_A/American_wigeon/California/3180/2010|2010.904:0.004780484072):0.0003638574325):0.0004670336365,(((H3N8_Avian_CY206225_A/blue-winged_teal/Texas/AI12-3655/2012|2012.710:0.005394749813,H7N8_Avian_CY185811_A/mallard/Alberta/590/2010|2010.616:0.001301912169):0.0003629470504,(H3N3_Avian_KY644447_A/blue-winged_teal/Guatemala/CIP049H109-14/2012|2012.874:0.001213137161,H4N6_Avian_KY644386_A/blue-winged_teal/Guatemala/CIP049H110-27/2012|2012.910:0.0009946012836):0.005036673598):0.001013691723,H6N2_Avian_CY141071_A/blue-winged_teal/Texas/AI09-6182/2009|2009.948:0.002328100035):0.0004414554579):0.0002883576545,(((((((H5N3_Avian_CY166830_A/American_widgeon/Mississippi/11OS6097/2011|2011.940:-6.84530574e-18,H6N2_Avian_CY166798_A/American_widgeon/Mississippi/11OS6073/2011|2011.940:6.84530574e-18):0.0009185022142,H5N1_Avian_CY166742_A/northern_shoveler/Mississippi/11OS5805/2011|2011.934:0.001734701328):0.0003026086005,H5N1_Avian_CY206121_A/mallard/Minnesota/AI11-4429/2011|2011.704:0.001025509348):0.0002464335674,H6N1_Avian_CY191001_A/mallard/Maryland/11OS3701/2011|2011.890:0.003764173236):0.0003290573795,H6N1_Avian_CY187003_A/mallard/Ohio/12OS2174/2012|2012.866:0.006765645585):0.003683715825,((H3N2_Avian_KY561318_A/green-winged_teal/Ohio/15OS5438/2015|2015.707:0.002244735017,H6N5_Avian_KY561256_A/green-winged_teal/Ohio/15OS5495/2015|2015.795:0.001291048556):0.003991368534,H7N3_Avian_CY185967_A/ruddy_turnstone/New_Jersey/AI11-2098/2011|2011.392:0.004081646815):0.0001076168042):0.000249813311,H3N6_Avian_CY133551_A/long-tailed_duck/Wisconsin/10OS3915/2010|2010.874:0.001451546347):0.002306926764):0.0003034494244,((((((((((((H3N2_Avian_MH068589_A/ruddy_turnstone/New_Jersey/UGAI17-2892/2017|2017.392:-3.845923633e-05,H3N8_Avian_MH068565_A/ruddy_turnstone/New_Jersey/UGAI17-2784/2017|2017.386:0.0004789073692):1.924317925e-05,H3N8_Avian_MG982904_A/ruddy_turnstone/Delaware_Bay/329/2017|2017.384:-1.924317925e-05):0.007285273607,H2N3_Avian_KJ568183_A/blue-winged_teal/Ohio/13OS2104/2013|2013.723:0.004890464138):0.001864061157,((H3N6_Avian_CY133599_A/mallard/Iowa/10OS2492/2010|2010.712:0.0007184971082,H4N6_Avian_CY133583_A/mallard/Iowa/10OS2420/2010|2010.712:0.0001637923402):0.00116417138,H11N3_Avian_CY133875_A/mallard/Missouri/10MO0550/2010|2010.992:0.003726326434):0.0007661628193):8.54435699e-05,(((H11N9_Avian_CY186714_A/mallard/Illinois/12OS4468/2012|2012.893:0.005102793263,H6N1_Avian_CY133167_A/mallard/Wisconsin/10OS3144/2010|2010.825:0.0011240671):0.0001687070932,H11N9_Avian_CY133699_A/American_green-winged_teal/Mississippi/11OS257/2011|2011.038:0.00205842053):0.0003229135584,H11N9_Avian_CY133035_A/northern_shoveler/Illinois/10OS3619/2010|2010.827:0.00190041422):3.098174508e-05):0.0002360325006,H11N9_Avian_CY166376_A/blue-winged_teal/Illinois/11OS4176/2011|2011.805:0.001609000895):7.92024242e-05,(((H9N2_Avian_CY157524_A/northern_pintail/California/2789/2011|2011.825:0.003748024263,H5N9_Avian_CY133791_A/mallard/Missouri/10MO084/2010|2010.874:0.001136098791):0.0002257735688,H3N8_Avian_CY166392_A/American_green-winged_teal/Illinois/11OS4814/2011|2011.805:0.003796680246):0.0002339001734,H11N2_Avian_CY120641_A/northern_shoveler/California/3183/2010|2010.904:0.001760542044):0.0005480923627):0.0001099539975,((H3N2_Avian_KX986871_A/blue-winged_teal/Guatemala/CIP049H102-29/2011|2011.860:0.006087041218,H8N2_Avian_CY134301_A/northern_shoveler/California/3676/2010|2010.953:0.005132099383):0.002609818066,H7N3_Avian_CY167001_A/northern_shoveler/Illinois/11OS4404/2011|2011.866:0.003752146182):0.0001721074655):0.0006158755094,H11N9_Avian_CY133831_A/mallard/Missouri/10MO0333/2010|2010.973:0.00292499055):0.0003365706836,H1N1_Avian_CY120617_A/mallard/California/3134/2010|2010.896:0.007358754994):0.000583031212,H7N1_Avian_CY167149_A/northern_shoveler/Arkansas/12OS158/2012|2012.038:0.007330800744):0.0006646836119,((((H3N2_Avian_CY186917_A/blue-winged_teal/Ohio/12OS2154/2012|2012.704:0.0003036458031,H9N2_Avian_CY205209_A/mallard/Maryland/13OS0755/2013|2013.501:0.004579530858):9.610808187e-05,H10N3_Avian_CY204435_A/mallard/Maryland/14OS1315/2014|2014.611:0.004365942078):0.0005037483292,H3N6_Avian_KY678643_A/mallard/Ohio/15OS4288/2015|2015.636:0.006255160072):0.002078750501,((H11N2_Avian_CY132187_A/mallard/Ohio/11OS2213/2011|2011.630:0.003244031733,H1N8_Avian_CY166288_A/mallard/Illinois/11OS5564/2011|2011.863:0.001642596279):0.001890964155,H11N9_Avian_CY187133_A/American_green-winged_teal/Wisconsin/12OS3031/2012|2012.742:0.003468065836):0.0002120234991):0.00211375837):0.002090377802):0.0004172399496,(H10N7_Avian_CY205225_A/mallard/Maryland/13OS0783/2013|2013.501:0.008073779411,H3N6_Avian_CY205137_A/mallard/Maryland/12OS1526/2012|2012.605:0.003624211144):0.006533711521):0.000457487835):0.0006406452269,((((((((((H10N7_Avian_KX013047_A/mallard/Ohio/13OS1979/2013|2013.600:0.0006830583269,H11N9_Avian_CY191281_A/American_black_duck/Maryland/13OS2956/2013|2013.893:0.001969029958):0.0008727678023,H10N9_Avian_CY186869_A/blue-winged_teal/Ohio/12OS2138/2012|2012.682:0.001342185635):0.0002765245408,H4N6_Avian_CY204403_A/mallard/Maryland/14OS1309/2014|2014.611:0.003728693397):0.000303963718,H9N2_Avian_KJ568311_A/mallard/Ohio/13OS3856/2013|2013.778:0.002366143284):0.0008035713407,(((H2N2_Avian_KY272980_A/quail/Connecticut/16-016726-1/2016|2016.381:0.002221537857,H2N2_Avian_KY272857_A/quail/Rhode_Island/16-018622-1/2016|2016.430:0.0004311860002):0.003862977458,H2N2_Avian_KY272972_A/turkey/Connecticut/15-009905-1/2015|2015.227:0.001963333045):0.003249846063,H7N7_Avian_KM244098_A/chicken/Delaware/10851/2014|2014.249:0.007644507367):0.0004243779612):0.0005857678712,(((((H1N8_Avian_KJ567951_A/mallard/Ohio/13OS1966/2013|2013.595:1.003591435e-17,H2N8_Avian_KJ568327_A/mallard/Ohio/13OS1972/2013|2013.595:-1.003591435e-17):0.0002827030273,H10N8_Avian_KJ568015_A/American_green-winged_teal/Ohio/13OS1869/2013|2013.685:0.0005984295274):0.000768627542,H3N8_Avian_CY204295_A/mallard/Ohio/14OS0985/2014|2014.674:0.001450292712):0.0003578490266,H3N6_Avian_KJ526078_A/blue-winged_teal/Ohio/13OS1410/2013|2013.682:0.00230462287):0.0004018157961,H5N2_Avian_CY191273_A/mallard/Maryland/13OS2946/2013|2013.893:0.004279974472):0.003806950151):0.004888505515,(((H11N8_Avian_KY013670_A/ruddy_turnstone/New_Jersey/UGAI14-1519/2014|2014.386:0.004799147971,H5N2_Avian_KX351716_A/American_wigeon/California/COL041/2014|2014.795:0.003688194164):0.003516299196,H6N8_Avian_KY013662_A/ruddy_turnstone/New_Jersey/UGAI14-1314/2014|2014.367:0.006895547238):0.001979001887,H6N8_Avian_CY149610_A/bufflehead/Maine/340/2011|2011.929:0.002487794347):0.00383979039):0.0003468311375,(((H1N1_Avian_CY149634_A/thick-billed_murre/Canada/1871/2011|2011.542:-1.293777742e-17,H1N1_Avian_CY149554_A/bufflehead/Maine/161/2011|2011.910:1.293777742e-17):0.006691738749,H10N7_Avian_CY149578_A/black_scoter/Maine/276/2011|2011.921:0.004995789611):0.0005734457115,H4N6_Avian_CY149682_A/blue-winged_teal/Canada/3239/2011|2011.715:0.003012928391):0.002653598509):0.0001194756921,H11N2_Avian_CY132931_A/mallard/Wisconsin/10OS2524/2010|2010.734:0.001878155102):0.0006672524519,((((H6N1_Avian_KJ568055_A/American_green-winged_teal/Ohio/13OS1793/2013|2013.701:0,H6N1_Avian_KJ568135_A/American_green-winged_teal/Ohio/13OS1794/2013|2013.701:0):0.001688488858,H6N2_Avian_CY204038_A/green-winged_teal/Ohio/14OS2001/2014|2014.679:0.003193186007):0.001190830451,((H4N4_Avian_CY195879_A/gull/Massachusetts/14WP00033/2014|2014.041:0,H4N4_Avian_CY195919_A/gull/Massachusetts/14WP00080/2014|2014.041:0):0.0004340784943,H4N4_Avian_CY195959_A/northern_pintail/Interior_Alaska/10BM03314/2010|2010.510:5.976187837e-06):0.005094244892):0.003416760992,H3N8_Avian_KJ567959_A/mallard/Wisconsin/13OS2767/2013|2013.740:0.002424536352):0.005850252191):0.003469295309):0.0006587618547,(((((((((((H1N9_Avian_MG280323_A/mallard_duck/Maryland/16OS2621/2016|2016.989:0.00229224206,H7N3_Avian_MG280540_A/mallard_duck/Maryland/17OS0098/2017|2017.063:0.002598398809):0.00210982538,H11N2_Avian_MG280409_A/pintail_duck/Illinois/16OS1842/2016|2016.805:0.004166480774):0.001003018377,H11N9_Avian_MG279881_A/pintail_duck/Maryland/16OS3852/2016|2016.868:0.001885583353):0.0001665588728,H11N9_Avian_CY241159_A/ruddy_turnstone/New_Jersey/UGAI16-1241/2016|2016.375:0.003076194053):0.0006148554518,(H1N1_Avian_KY561210_A/blue-winged_teal/Missouri/15OS6536/2015|2015.830:0.0009092005428,H4N6_Avian_MG280018_A/mallard_duck/Ohio/16OS0908/2016|2016.592:0.00397942375):0.001203528002):0.0002705571963,(((H3N2_Avian_MG280517_A/gadwall_duck/Wisconsin/16OS4758/2016|2016.825:0.01083950244,H4N6_Avian_CY204054_A/mallard/Ohio/14OS3201/2014|2014.879:-4.93657338e-05):0.0008600077909,H5N2_Avian_CY213610_A/least_sandpiper/Southcentral_Alaska/16MB01323/2016|2016.356:0.006449125709):0.0002971959778,H3N1_Avian_KY583913_A/American_green-winged_teal/Ohio/15OS3625/2015|2015.677:0.003692762376):0.0004481369321):0.0002375442456,H7N1_Avian_KY550910_A/mallard/Tennessee/AH0039713/2016|2016.063:0.00251130185):0.0005059120087,(((H1N1_Avian_MG280230_A/green-winged_teal/Tennessee/17OS0732/2017|2017.066:0.002789556239,H1N1_Avian_MG280366_A/lesser_scaup/Illinois/17OS1579/2017|2017.200:0.002549801662):0.001834711693,H1N1_Avian_CY235329_A/mallard/Idaho/UGAI16-1971/2016|2016.627:0.003986019671):0.002915941212,(H5N1_Avian_MG280179_A/gadwall_duck/Tennessee/17OS0341/2017|2017.036:0.005139069044,H5N2_Avian_KY284387_A/gadwall/Arkansas/15OS7729/2015|2015.962:0.004700234215):0.002494609139):0.0003178989628):0.001427158985,H1N1_Avian_MF359869_A/mallard/Alberta/21/2014|2014.608:0.004094851687):0.0003732617512,(H6N2_Avian_KY983214_A/American_wigeon/California/HS001/2015|2015.811:0.0004549469109,H6N2_Avian_KY983223_A/American_wigeon/California/HS025/2015|2015.811:-1.449877804e-05):0.004157437217):0.0058743882,(H4N6_Avian_MF613926_A/spot-billed_duck/Alberta/110/2016|2016.608:0.003711204366,H7N7_Avian_KY551037_A/mallard/South_Dakota/AH0038061/2016|2016.003:0.002073807985):0.004102455515):0.005427589906):0.0002713959654,((((((H3N1_Avian_CY140866_A/blue-winged_Teal/North_Dakota/AI09-3642/2009|2009.674:0.002545658928,H10N7_Avian_CY133899_A/mallard/California/2420/2010|2010.808:0.003689694351):0.0008710284188,H7N7_Avian_KU289901_A/blue_winged_teal/Louisiana/A00557206/2009|2009.063:0.001346873119):1.720423587e-05,H7N7_Avian_KU290257_A/northern_shoveler/Mississippi/A00682947/2008|2008.986:0.0004173311609):3.161851612e-05,H7N7_Avian_CY079418_A/northern_shoveler/Mississippi/09OS643/2009|2009.038:-3.407574698e-05):0.000732443117,H7N1_Avian_KF298399_A/mallard/Minnesota/AI09-1714/2009|2009.564:0.005990525772):0.0003308205432,(H6N8_Avian_CY140991_A/lesser_scaup/Louisiana/AI09-5204/2009|2009.868:0.005498647346,H7N3_Avian_KU290045_A/mallard/Iowa/A00558620/2008|2008.795:0.00163443133):0.0008191586022):0.0007991662123):0.005575189279,((((((((((((((((((H4N8_Avian_KY583867_A/blue-winged_teal/Missouri/15OS4822/2015|2015.696:0,H4N8_Avian_KY284402_A/blue-winged_teal/Missouri/15OS4823/2015|2015.696:0):0.002364411093,H4N8_Avian_KY014018_A/blue-winged_teal/Louisiana/UGAI15-6874/2015|2015.726:0.001625556204):0.0003965379947,H3N8_Avian_KY550989_A/mallard/South_Dakota/AH0014958/2015|2015.685:0.001826726262):0.0002284252723,H3N8_Avian_KY551013_A/mallard/North_Dakota/AH0050030/2015|2015.770:0.001095398032):0.000114408464,(H3N6_Avian_MG279790_A/blue-winged_teal/Ohio/16OS1027/2016|2016.671:0.001768010573,H11N9_Avian_MG280182_A/mallard_duck/Wisconsin/16OS3314/2016|2016.751:0.003562374548):0.00303980289):0.0008423633118,(((((H5N2_Avian_KY561286_A/northern_pintail/Ohio/15OS5861/2015|2015.868:0.001337164541,H4N2_Avian_KY561328_A/mallard/Ohio/15OS5718/2015|2015.803:0.003553476328):0.0003700145797,H7N3_Avian_KY551266_A/mallard/New_York/AH0049315/2016|2016.066:0.0009524508624):0.0003714881632,(H10N3_Avian_MG280075_A/mallard_duck/Tennessee/17OS0706/2017|2017.066:0.00472411322,H7N4_Avian_MG279924_A/long-tailed_duck/Wisconsin/16OS5291/2016|2016.921:0.003762492349):0.0009782324575):0.0002652666566,H2N9_Avian_KY561054_A/northern_pintail_duck/Ohio/15OS5942/2015|2015.868:0.001511505969):0.002233169476,H3N2_Avian_MG280189_A/blue-winged_teal/Ohio/16OS1061/2016|2016.682:0.006802408625):0.0009068771513):9.451294418e-05,((((((H1N1_Avian_MG280329_A/black_duck/Deleware/16OS4338/2016|2016.940:0.003897018176,H7N7_Avian_KY550855_A/mallard/West_Virginia/AH0077733/2016|2016.033:0.004606787684):0.0003155983732,H7N7_Avian_KY550870_A/mallard/New_York/AH0081570/2016|2016.077:0.003273479084):0.0002053925969,((H3N8_Avian_KY284442_A/mallard/Ohio/15OS4242/2015|2015.616:-0.0001344797898,H3N8_Avian_MG280319_A/mallard_duck/Ohio/16OS0859/2016|2016.586:0.002787683332):6.74066736e-05,H4N8_Avian_KY583773_A/mallard/Ohio/15OS3614/2015|2015.636:-6.74066736e-05):0.002006429162):0.000266189598,H4N8_Avian_CY204213_A/mallard/Ohio/14OS0573/2014|2014.638:0.0006113595441):0.0001224005523,H3N2_Avian_CY204030_A/green-winged_teal/Ohio/14OS1964/2014|2014.679:0.0007610313804):0.0001603690497,(((H5N1_Avian_MF613881_A/ruddy_turnstone/Delaware_Bay/317/2016|2016.392:0.002892615891,H5N1_Avian_MF046330_A/Canada_goose/Delaware_Bay/601/2016|2016.395:0.002433621306):0.002203578124,H3N8_Avian_KY013879_A/mallard/Pennsylvania/UGAI15-5019/2015|2015.685:1.881538635e-05):0.0001276553386,H7N7_Avian_KY550981_A/mallard/Kentucky/AH0069753/2016|2016.088:0.00256230534):0.0002094471669):0.0001643620169):0.001611624813,H5N2_Avian_CY166929_A/mallard/Missouri/11OS4987/2011|2011.868:0.000329339794):0.0002290911587,H5N2_Avian_CY206266_A/mallard/Minnesota/AI12-4031/2012|2012.718:0.001493679467):0.001116331831,H6N2_Avian_CY166200_A/american_green-winged_teal/Wisconsin/11OS3551/2011|2011.825:0.0003860150746):0.0008774653639,H5N2_Avian_CY206185_A/mallard/Minnesota/AI11-4897/2011|2011.723:0.005471131705):0.0001273079579,(((H2N1_Avian_CY191033_A/American_black_duck/Maryland/11OS3898/2012|2012.044:0.0004221631502,H2N2_Avian_CY205033_A/mallard/Maryland/11OS3951/2011|2011.071:0.000899822):1.513078765e-05,H2N2_Avian_CY191265_A/mallard/Maryland/12OS565/2012|2012.074:0.0004264882659):0.001903840627,(H3N2_Avian_CY187182_A/blue_winged-teal/Wisconsin/12OS4239/2012|2012.781:0.00133027641,H3N8_Avian_CY186738_A/blue-winged_teal/Illinois/12OS2929/2012|2012.685:0.0008784922645):0.00211604489):0.0006769155948):0.0007093334407,(((((((((((H3N2_Avian_KY284357_A/blue-winged_teal/Missouri/15OS4769/2015|2015.696:0.001827446131,H3N2_Avian_KY583917_A/mallard/Ohio/15OS4278/2015|2015.636:0.0003887927773):5.758743133e-05,H7N2_Avian_KY550965_A/mallard/Kentucky/AH00729344/2016|2016.126:0.0003802906789):0.0002063811157,H1N1_Avian_KY561309_A/mallard_duck/Wisconsin/15OS6906/2015|2015.868:0.002454994081):0.002282589278,((H4N8_Avian_KY013982_A/blue-winged_teal/Texas/UGAI15-6514/2015|2015.718:0.00210675176,H4N8_Avian_KY013863_A/blue-winged_teal/Louisiana/UGAI15-4817/2015|2015.696:0.002330088907):0.0002066214842,H7N6_Avian_KY284366_A/American_green-winged_teal/Illinois/15OS6133/2015|2015.819:0.002015054937):0.002905648256):0.001137247495,H3N8_Avian_KY551521_A/mallard/New_Jersey/AH0005885/2014|2014.500:0.001977293235):0.001257203388,(H10N6_Avian_CY204672_A/surf_scoter/Maryland/14OS1418/2014|2014.896:0.002265340588,H7N1_Avian_KY550878_A/mallard_x_black_duck/Massachusetts/AH0011261/2015|2015.145:0.001749408656):0.006361771803):0.001496500425,H3N8_Avian_CY206339_A/blue-winged_teal/Louisiana/AI13-3483/2013|2013.721:0.007880671491):0.000874534786,H3N8_Avian_CY166296_A/mallard/Illinois/11OS5570/2011|2011.863:0.00176069621):0.0005426703841,H7N4_Avian_KX351525_A/northern_shoveler/California/LDC351/2015|2015.005:0.01266626814):4.348879876e-05,(H10N3_Avian_MG280078_A/common_goldeneye/Wisconsin/16OS4147/2016|2016.921:0.003497769721,H10N9_Avian_MG280132_A/Northern_shoveler/Mississippi/16OS6114/2016|2016.967:0.002726872665):0.00184215962):0.0002003732144,(H10N1_Avian_KY561205_A/mallard/Ohio/15OS5649/2015|2015.877:0.003013905814,H3N8_Avian_MG279918_A/long-tailed_duck/Wisconsin/16OS4632/2016|2016.904:0.006376432039):0.002482327714):0.0001062353062):0.000130525799,((H2N2_Avian_CY133462_A/American_wigeon/Iowa/10OS2748/2010|2010.792:0.003610937046,H4N8_Avian_CY205603_A/blue-winged_teal/Louisiana/AI10-3543/2010|2010.699:0.002170673165):0.0007834744748,H3N8_Avian_CY186681_A/American_green-winged_teal/Illinois/12OS5103/2012|2012.800:0.005047848969):0.0003254711704):0.0005762575772,((H10N7_Avian_MG279877_A/Northern_shoveler/Ohio/16OS5078/2016|2016.877:0.007579766196,H7N6_Avian_MG280161_A/scoter/Maryland/16OS2531/2016|2016.879:0.008806600821):0.000947943382,(H11N9_Avian_CY167222_A/mallard/Mississippi/12OS361/2012|2012.044:0.0005183562116,H7N3_Avian_CY177051_A/mallard/California/3956/2012|2012.830:0.006164091595):0.008359141259):0.0002793278139):8.976970465e-05,((H14N6_Avian_CY133272_A/mallard/Wisconsin/10OS3941/2010|2010.879:0.0004134270409,H14N8_Avian_CY133559_A/long-tailed_duck/Wisconsin/10OS3918/2010|2010.874:0.0004698110663):0.0008165318383,H6N9_Avian_CY167076_A/long-tailed_duck/Wisconsin/11OS4520/2011|2011.907:0.005424679021):0.003447685343):0.000765221967,H11N3_Avian_KY644332_A/northern_shoveler/Guatemala/CIP049H104-69/2011|2011.915:0.003422439274):0.0008382842847,((H10N6_Avian_CY190969_A/mallard/Maryland/09OS2237/2009|2009.992:0.004139093246,H3N8_Avian_KP636476_A/American_black_duck/Maine/44411/532/2008|2008.500:0.002111240667):0.0002436742777,H5N1_Avian_CY132451_A/mallard/Ohio/11OS2216/2011|2011.630:0.003782751388):0.0005700058299):0.001570746721):0.001117662744,(((((((((((((((((((((H3N2_Avian_CY132131_A/mallard/Michigan/10OS1497/2010|2010.633:0.0004385592246,H3N2_Avian_CY132115_A/mallard/Ohio/10OS1470/2010|2010.627:0.0004425733301):0.0002972941424,H7N3_Avian_CY133320_A/mallard/Wisconsin/10OS3171/2010|2010.827:0.003255768396):0.001178917777,H2N3_Avian_CY202872_A/mallard/Maryland/10OS121/2010|2010.077:0.001052127702):0.00187838533,H10N7_Avian_CY205001_A/mallard/Maryland/10OS566/2010|2010.499:0.004164121944):0.0002210591662,(H4N6_Avian_CY149786_A/blue-winged_teal/Canada/3300/2011|2011.732:0.001127935769,H10N7_Avian_CY191009_A/mallard/Maryland/11OS3818/2012|2012.041:0.002862304184):0.004796882385):8.324233578e-05,((((H5N2_Avian_CY138318_A/blue-winged_teal/New_Brunswick/00288/2010|2010.701:-1.539699005e-05,H3N2_Avian_CY133199_A/mallard/Wisconsin/10OS2900/2010|2010.753:0.0004558451229):0.001294854308,H6N2_Avian_CY146511_A/mallard/New_Jersey/AI09-5405/2009|2009.740:0.001813779323):4.030429043e-05,H7N3_Avian_KY551141_A/duck/New_Jersey/10-001022-21/2010|2010.019:0.001727857102):2.186506574e-05,H11N9_Avian_KR870235_A/duck/Pennsylvania/02099/2012|2012.085:-2.756229912e-05):4.136102984e-05):0.0001442933181,(((H4N2_Avian_CY205893_A/blue-winged_teal/Texas/AI11-3181/2011|2011.707:0,H4N2_Avian_CY205927_A/blue-winged_teal/Texas/AI11-3249/2011|2011.707:0):0.002667990732,H2N2_Avian_CY133454_A/mallard/Iowa/10OS2721/2010|2010.789:0.002226381757):0.001143694245,(H5N2_Avian_CY203371_A/mallard/Maryland/11OS1715/2011|2011.608:0.003857214912,H5N4_Avian_CY206105_A/mallard/Minnesota/AI11-4227/2011|2011.682:0.002822119181):0.0006527041464):0.0007451035143):0.0002499550188,(H3N6_Avian_CY132328_A/mallard/Ohio/11OS2049/2011|2011.625:0.001113616679,H4N6_Avian_CY132123_A/mallard/Michigan/10OS1491/2010|2010.633:0.001096345744):0.001095301644):0.0002558334335,((((((((H7N7_Avian_CY138840_A/green-winged_teal/New_Brunswick/00392/2010|2010.603:0.0008814123544,H7N7_Avian_CY138807_A/mallard/Nova_Scotia/00372/2010|2010.600:8.770940157e-07):0.0004425052257,H7N7_Avian_CY138775_A/American_black_duck/New_Brunswick/00344/2010|2010.600:-2.11670055e-06):0.0001694904898,((H3N8_Avian_CY138159_A/snow_goose/Nunavet/03438/2010|2010.548:0.0004678243733,H3N8_Avian_CY139285_A/American_black_duck/Prince_Edward_Island/00788/2010|2010.647:-2.737624045e-05):0.0001946404199,H3N8_Avian_CY138727_A/green-winged_teal/New_Brunswick/00335/2010|2010.600:0.001571085286):0.0002741625093):0.0001659450603,H11N2_Avian_CY149770_A/blue-winged_teal/Canada/3296/2011|2011.729:0.002940753079):0.0002824752583,H10N7_Avian_CY138815_A/mallard/Nova_Scotia/00375/2010|2010.600:0.001269702929):7.359110088e-05,((H3N7_Avian_CY138470_A/blue-winged_teal/Prince_Edward_Island/00831/2010|2010.668:0,H3N7_Avian_CY138374_A/blue-winged_teal/New_Brunswick/00599/2010|2010.619:0):-2.1324812e-18,H3N7_Avian_CY138382_A/blue-winged_teal/New_Brunswick/00600/2010|2010.619:2.1324812e-18):0.001250123013):0.0003298300063,H3N8_Avian_CY139572_A/mallard/Nova_Scotia/01016/2010|2010.718:0.002585357719):0.0008882337162,(H7N3_Avian_KU290098_A/mallard/New_York/A00723392/2009|2009.945:0.0003941203572,H7N3_Avian_KU289744_A/American_black_duck/Delaware/A00870108/2010|2010.132:0.0009295658827):0.0009806907394):0.001030210341):0.0002507028566,((((((H1N8_Avian_KF382701_A/duck/Pennsylvania/4844-6/2013|2013.096:0.009172305712,H12N5_Avian_CY203243_A/mallard/Maryland/10OS1067/2010|2010.633:0.001170017869):0.0003866011742,(H2N3_Avian_CY205065_A/mallard/Maryland/11OS1826/2011|2011.611:0.0004361205832,H4N6_Avian_CY205105_A/mallard/Maryland/11OS964/2011|2011.663:0.001328886075):0.001881402606):9.84122871e-05,H6N2_Avian_CY190985_A/mallard/Maryland/10OS2170/2010|2010.901:0.004140424782):0.0007174478779,(H10N7_Avian_CY166192_A/American_green-winged_teal/Wisconsin/11OS3499/2011|2011.825:0.0004096607638,H12N2_Avian_CY166232_A/American_green-winged_teal/Wisconsin/11OS3580/2011|2011.827:0.0009140254762):0.003124984676):0.0004429428452,((((H4N8_Avian_CY186762_A/blue-winged_teal/Missouri/12OS2519/2012|2012.685:0.005436916556,H5N2_Avian_CY186987_A/gadwall/Ohio/12OS5632/2012|2012.858:0.003523474287):4.095493719e-05,H10N3_Avian_CY132163_A/mallard/Ohio/11OS1966/2011|2011.581:0.000824352754):0.0004922438758,H5N2_Avian_CY166651_A/American_green-winged_teal/Wisconsin/11OS3432/2011|2011.789:0.001738637156):0.0008152044091,H11N9_Avian_CY186909_A/blue-winged_teal/Ohio/12OS2152/2012|2012.704:0.002746167402):0.002881436485):0.001183935124,((((H4N8_Avian_CY205201_A/mallard/Maryland/13OS0611/2013|2013.477:0.002940881504,H5N1_Avian_CY187011_A/mallard/Ohio/12OS2218/2012|2012.874:0.002385355694):0.0002400305035,(H4N8_Avian_CY186722_A/mallard/Illinois/12OS4808/2012|2012.893:0.001034070862,H5N1_Avian_CY186673_A/mallard/Illinois/12OS5080/2012|2012.800:0.001622852468):0.0006579976974):0.0001276505427,H3N8_Avian_CY206274_A/blue-winged_teal/Texas/AI12-4394/2012|2012.726:0.002087649643):0.0006272627013,H6N1_Avian_CY204328_A/mallard/Maryland/14OS1154/2014|2014.556:0.0044048189):0.001076448342):0.001477654886):0.0004707753846,(((((((H3N2_Avian_CY133607_A/blue-winged_teal/Iowa/10OS2624/2010|2010.712:0.0004211604671,H3N2_Avian_CY132703_A/mallard/Illinois/10OS2677/2010|2010.751:0.0009025257729):0.0008734938635,H6N8_Avian_CY097283_A/mallard/Wisconsin/1534/2009|2009.627:0.001785544521):1.814787357e-05,H7N3_Avian_KU290061_A/mallard/Michigan/A00869519/2009|2009.784:0.001751724302):4.567686108e-05,H1N1_Avian_CY204977_A/mallard/Maryland/09OS2012/2009|2009.874:0.000836373954):2.84777285e-05,H2N9_Avian_CY140834_A/mallard/Minnesota/AI09-3353/2009|2009.688:-3.091973115e-05):0.0001944494504,H4N8_Avian_CY141111_A/red-necked_grebe/Minnesota/AI10-2528/2010|2010.597:0.002903573054):0.0003144961236,H6N2_Avian_CY097596_A/mallard/Missouri/129/2009|2009.932:0.004566009817):0.00300474972):0.001186603826,((((H11N9_Avian_CY146487_A/mallard/New_Jersey/AI09-5122/2009|2009.740:0.0004076187256,H4N9_Avian_CY146527_A/mallard/New_Jersey/AI09-6426/2009|2009.740:0.0004735138291):0.001494846061,H12N5_Avian_CY133115_A/bufflehead/Wisconsin/10OS3204/2010|2010.849:0.002951876819):0.0009191532957,H4N6_Avian_CY166587_A/blue-winged_teal/Wisconsin/11OS3027/2011|2011.751:0.002647826658):0.0008096193994,H6N8_Avian_CY127845_A/shorebird/Delaware_Bay/181/2009|2009.381:0.001854199334):0.002455188931):0.0006008020065,(H6N2_Avian_CY203819_A/mallard/Maryland/08OS1390/2008|2008.652:0.006136529377,H8N4_Avian_CY064127_A/mallard/Minnesota/Sg-00062/2007|2007.586:0.001914661269):0.000552364266):0.005449212453,H2N3_Avian_CY139959_A/mallard/Minnesota/AI06-1029/2006|2006.500:0.002777824102):0.0007060992525,H7N3_Avian_CY185927_A/mallard/Minnesota/AI07-3433/2007|2007.696:0.002573031284):0.0002494446398,((((((H5N2_Avian_KY130662_A/glaucous-winged_gull/Alaska/392/2011|2011.718:0.005145954704,H6N2_Avian_KY130729_A/northern_pintail/Alaska/769/2011|2011.748:0.006097002516):0.001787843912,H7N3_Avian_KU290053_A/mallard/Kansas/A00523306/2008|2008.899:0.003169660303):0.0005052889329,((H12N4_Avian_CY133363_A/American_green-winged_teal/Missouri/10OS4622/2010|2010.945:0.006816970376,H11N2_Avian_CY140999_A/blue-winged_teal/Louisiana/AI09-5234/2009|2009.871:0.001239836609):0.0001038946364,H4N8_Avian_CY140975_A/blue-winged_teal/Texas/AI09-4463/2009|2009.718:0.001663471548):0.001594707735):0.0001783807021,H6N1_Avian_CY140858_A/American_green-winged_teal/Minnesota/AI09-3589/2009|2009.696:0.006912529091):0.0005339984982,H12N5_Avian_CY195991_A/mallard/Interior_Alaska/10BM13335/2010|2010.619:0.006039712625):0.0004330916209,(H9N2_Avian_CY125756_A/northern_pintail/Interior_Alaska/10BM14807R2/2010|2010.627:0.0008980589764,H9N2_Avian_CY130459_A/mallard/Interior_Alaska/10BM02980R0/2010|2010.499:0.002644086584):0.004532939444):0.001755609918):0.0001805413031,(((((((H5N3_Avian_CY096718_A/blue-winged_teal/Guatemala/CIP049-09/2010|2010.082:0.0004136464101,H5N3_Avian_CY096702_A/blue-winged_teal/Guatemala/CIP049-08/2010|2010.082:0.0009100398299):0.001920472431,H4N6_Avian_CY140802_A/blue-winged_Teal/North_Dakota/AI09-3131/2009|2009.671:0.0002983481163):0.0005994632983,(H10N6_Avian_CY138939_A/American_black_duck/New_Brunswick/00477/2010|2010.611:-1.349472416e-05,H4N6_Avian_CY138904_A/American_black_duck/New_Brunswick/00470/2010|2010.611:0.000453942857):0.002072300531):0.0001848554634,H4N6_Avian_CY097032_A/blue-winged_teal/Wisconsin/2741/2009|2009.792:0.002944380159):0.0003238135049,H4N2_Avian_KY644385_A/blue-winged_teal/Guatemala/CIP049H109-06/2012|2012.874:0.009616855283):0.002017173934,H10N3_Avian_CY144899_A/mallard/Minnesota/AI06-1017/2006|2006.500:0.003629383379):0.0001842398858,H4N8_Avian_CY166977_A/blue-winged_teal/Missouri/11OS2640/2011|2011.690:0.01260627287):0.0002094557199):0.0009559783371,(((((((H3N8_Avian_CY125387_A/green-winged_teal/New_Brunswick/03483/2009|2009.616:0.0004587323556,H3N8_Avian_CY125339_A/ring-necked_duck/Nova_Scotia/03378/2009|2009.600:0.002193355929):2.181056058e-05,H3N8_Avian_CY125395_A/ring-necked_duck/New_Brunswick/03400/2009|2009.603:-2.392118808e-05):0.0003961626955,H3N8_Avian_CY125571_A/blue-winged_teal/Prince_Edward_Island/03912/2009|2009.630:0.002942595393):0.002557058398,H7N4_Avian_KU290106_A/mallard/New_York/A00723400/2009|2009.945:0.003365708917):0.004339572348,((H7N3_Avian_EU500842_A/Canada_goose/BC/3752/2007|2007.500:0.001332140957,H7N3_Avian_EU500850_A/American_black_duck/NB/2538/2007|2007.500:0.001763604408):0.0005243408441,H7N3_Avian_CY129340_A/American_black_duck/New_Brunswick/02490/2007|2007.710:-8.523680979e-05):0.001535614117):0.002625649011,(H1N1_Avian_CY129380_A/American_black_duck/New_Brunswick/01989/2007|2007.595:-2.167836655e-05,H1N1_Avian_CY128948_A/mallard/Nova_Scotia/02151/2007|2007.600:0.0004621264994):0.002088062412):0.001845099091,H1N1_Avian_KF424120_A/mallard/Missouri/466554-14/2007|2007.500:0.002534023995):0.0002168308588):1.285694306e-05,((H12N2_Avian_CY190025_A/blue-winged_teal/Maryland/06MD462/2006|2006.784:0.00148468251,H10N6_Avian_CY133567_A/long-tailed_duck/Wisconsin/10OS3919/2010|2010.874:0.01247311849):0.000744811839,H7N3_Avian_KU290186_A/mute_swan/Rhode_Island/A00325114/2008|2008.595:0.00607819011):0.0004562163703):3.43886069e-05,(((((((H5N9_Avian_MF359884_A/ruddy_turnstone/Delaware_Bay/117/2011|2011.389:0.002490049795,H4N8_Avian_KJ568407_A/mallard/Ohio/13OS1993/2013|2013.595:0.009212192903):0.0008590476432,H12N5_Avian_CY186877_A/blue-winged_teal/Ohio/12OS2140/2012|2012.682:0.004063412112):0.002747717258,H12N6_Avian_CY139556_A/American_black_duck/New_Brunswick/00998/2010|2010.710:0.005644782736):0.0003384863967,((H6N1_Avian_CY138478_A/blue-winged_teal/Prince_Edward_Island/00849/2010|2010.671:0,H6N1_Avian_CY138486_A/blue-winged_teal/Nova_Scotia/01000/2010|2010.718:0):2.076261241e-17,H6N1_Avian_CY139564_A/mallard/Nova_Scotia/01013/2010|2010.718:-2.076261241e-17):0.002062646426):0.001227314919,H11N9_Avian_CY097315_A/greater_scaup/Wisconsin/4234/2009|2009.929:0.00302458357):0.001172083205,(((H6N1_Avian_CY127927_A/shorebird/Delaware_Bay/380/2010|2010.381:5.412721671e-17,H6N1_Avian_CY127919_A/Canada_goose/Delaware_Bay/34/2010|2010.378:-5.412721671e-17):0.00184112482,H5N2_Avian_CY139333_A/American_black_duck/New_Brunswick/00867/2010|2010.699:0.003064179605):0.001494967508,H1N1_Avian_KF424152_A/mallard/Ohio/4809-9/2008|2008.901:0.001623632751):0.0004167013736):0.005767239049,(H10N3_Avian_CY080293_A/mallard/Minnesota/Sg-00195/2007|2007.723:0.0009230640299,H10N7_Avian_CY064151_A/mallard/Minnesota/Sg-00065/2007|2007.586:-4.193147519e-05):0.007324396147):0.001416802805):0.0005022307327,((((((((H2N3_Avian_CY206347_A/blue-winged_teal/Texas/AI13-3534/2013|2013.704:0.003181900736,H2N6_Avian_KY828672_A/mallard/California/UCD353/2014|2014.611:0.005319249565):0.003482363741,H7N3_Avian_KJ568391_A/American_green-winged_teal/Wisconsin/13OS3468/2013|2013.742:0.007464778199):0.0005327775366,H2N3_Avian_CY205353_A/mallard/Maryland/13OS0899/2013|2013.584:0.00600812311):0.0003839720031,(H10N3_Avian_CY167157_A/northern_shoveler/Arkansas/12OS160/2012|2012.038:0.002259561819,H1N9_Avian_CY167124_A/mallard/Arkansas/12OS061/2012|2012.036:0.0008356283895):0.000523001693):0.003282605308,(((H7N3_Avian_CY133675_A/American_green-winged_teal/Mississippi/11OS250/2011|2011.038:-0.0001312665821,H1N1_Avian_CY187158_A/American_green-winged_teal/Wisconsin/12OS2994/2012|2012.737:0.005479934096):0.00010781073,H7N7_Avian_CY133683_A/American_green-winged_teal/Mississippi/11OS255/2011|2011.038:0.0007801047096):0.0003469381387,(H3N3_Avian_KY673173_A/blue-winged_teal/Guatemala/CIP049H105-08/2011|2011.934:0.00371237746,H7N7_Avian_CY167230_A/northern_shoveler/Mississippi/12OS362/2012|2012.044:0.003431169859):0.001465449735):9.401365917e-05):0.004284625287,((H7N7_Avian_CY132979_A/American_green-winged_teal/Illinois/10OS3329/2010|2010.827:0,H7N7_Avian_CY133003_A/American_green-winged_teal/Illinois/10OS3368/2010|2010.827:0):0.003693899301,H7N3_Avian_KU289949_A/blue_winged_teal/Texas/A00463679/2010|2010.186:0.003442124854):0.0004484314415):0.002214308986,(H3N8_Avian_CY141031_A/mallard/Arkansas/AI09-5900/2009|2009.942:0.004485756046,H7N8_Avian_CY133280_A/American_black_duck/Wisconsin/10OS3949/2010|2010.879:0.006323017277):0.002952788449):0.001004697013,(H3N3_Avian_CY140693_A/mallard/Minnesota/AI09-1870/2009|2009.570:0.001048118118,H7N3_Avian_KU290077_A/mallard/Nebraska/A00709657/2009|2009.907:0.005622893802):0.0057886897):0.005710541404):0.0002256818973):0.0001704855403,((H6N1_Avian_CY132499_A/mallard/Ohio/11OS2240/2011|2011.630:-5.357325602e-05,H6N1_Avian_CY166352_A/mallard/Wisconsin/11OS3098/2011|2011.732:0.001376547126):0.002291888746,H1N2_Avian_CY097201_A/American_green-winged_teal/Illinois/3054/2009|2009.792:0.0008113836984):0.007395264596):0.0005244039901,((((((((((((((H3N8_Avian_KJ567903_A/blue-winged_teal/Iowa/13OS2346/2013|2013.721:0.000880025381,H3N8_Avian_KJ568271_A/blue-winged_teal/Iowa/13OS2345/2013|2013.721:2.264067378e-06):0.001332213234,H3N2_Avian_KJ568063_A/American_green-winged_teal/Ohio/13OS2056/2013|2013.721:0.002219761218):4.605121583e-05,H6N2_Avian_KJ567871_A/American_green-winged_teal/Ohio/13OS2083/2013|2013.721:0.0003913190221):3.72627325e-05,H4N8_Avian_KJ568239_A/blue-winged_teal/Iowa/13OS2367/2013|2013.721:0.0004043772515):3.422717442e-05,H6N2_Avian_KJ568047_A/blue-winged_teal/Ohio/13OS2082/2013|2013.721:-3.54044539e-05):0.0001628655479,((H10N7_Avian_MF046360_A/mallard/Alberta/464/2015|2015.608:0.005610702608,H9N3_Avian_MG280024_A/mallard_duck/Ohio/16OS0875/2016|2016.586:0.009295841716):0.005289368534,H4N8_Avian_KM374000_A/mallard/New_Jersey/ND0007063/2013|2013.655:0.0005706778593):5.434790152e-05):0.00022727527,H4N8_Avian_KJ567895_A/blue-winged_teal/Iowa/13OS2368/2013|2013.721:0.002339309704):0.0006631875505,((H4N6_Avian_KJ567879_A/American_green-winged_teal/Ohio/13OS2050/2013|2013.721:0.001539715646,H6N8_Avian_CY191289_A/mallard/Maryland/13OS3020/2014|2014.027:0.002458200305):0.0002516972669,H6N8_Avian_KJ567855_A/American_green-winged_teal/Ohio/13OS2097/2013|2013.723:0.002413940531):0.0004218697101):0.003183629798,H6N1_Avian_CY203323_A/mallard/Maryland/10OS1918/2010|2010.704:0.004078440687):0.0016710123,(((((((H3N2_Avian_CY166336_A/mallard/Wisconsin/11OS3079/2011|2011.729:0.00133943967,H4N2_Avian_CY166384_A/mallard/Illinois/11OS4311/2011|2011.863:0.0008693290049):0.0006558418749,H10N2_Avian_CY166400_A/greater_scaup/Wisconsin/11OS5760/2011|2011.923:0.002007426008):0.001653247299,H5N2_Avian_CY133240_A/American_green-winged_teal/Wisconsin/10OS2955/2010|2010.753:0.003262291776):0.0002161323959,H4N9_Avian_CY139358_A/mallard/New_Brunswick/00879/2010|2010.696:0.001104654078):0.002696633774,H2N3_Avian_CY097000_A/blue-winged_teal/Wisconsin/2572/2009|2009.762:0.0008731406702):0.0004272673801,(H6N8_Avian_CY132947_A/American_green-winged_teal/Wisconsin/10OS2767/2010|2010.734:0.002323843889,H3N6_Avian_CY097040_A/mallard/Wisconsin/2712/2009|2009.775:0.002575164586):0.000188717863):0.0003885905775,H12N5_Avian_CY097275_A/mallard/Wisconsin/4218/2009|2009.926:0.002864506356):0.0005615999399):0.0007675830681,((H2N5_Avian_CY149402_A/glaucous_gull/Iceland/1382/2011|2011.814:0.0001409035215,H2N5_Avian_CY149426_A/great_black-backed_gull/Iceland/1395/2011|2011.814:0.0002997809004):0.002490413062,H2N5_Avian_CY149642_A/white-rumped_sandpiper/Canada/2541/2011|2011.625:0.001057701271):0.009832392049):0.0031538834,((H1N8_Avian_CY190585_A/snow_goose/Delaware/07OS206/2007|2007.123:0.0004255285971,H1N8_Avian_CY190569_A/snow_goose/Delaware/07OS201/2007|2007.123:0.0008974452732):0.003608467687,H6N2_Avian_CY190313_A/mallard/Maryland/06OS196/2006|2006.055:0.002637278635):0.001213413531):0.001957802878,H7N9_Avian_KX851962_A/mallard/Alberta/177/2004|2004.614:0.00105543806):0.0007796920793,(((H5N2_Avian_GQ923299_A/northern_pintail/Utah/469648/2006|2006.500:0.002089042233,H5N2_Avian_GQ923171_A/tundra_swan/Alaska/462958/2006|2006.500:0.00413781813):0.001318043542,H9N5_Avian_CY075931_A/common_murre/Oregon/19497-004/2005|2005.562:0.007263696214):0.0003322774497,H4N3_Avian_CY103400_A/blue-winged_teal/Alberta/346/2007|2007.655:0.005515336268):0.002213185902):0.0003393049645):0.0006976614536,((((H5N3_Avian_CY167198_A/American_green-winged_teal/Mississippi/12OS311/2012|2012.044:0.007845331866,H10N1_Avian_CY167265_A/mallard/Mississippi/12OS443/2012|2012.047:0.007959609633):0.0009499073768,(H11N3_Avian_KY575178_A/green_winged_teal/Mexico-Sonora/701/2008|2008.948:0.005094242089,H1N2_Avian_CY094451_A/green-winged_teal/California/8326/2008|2008.797:0.003854252405):0.002400082791):0.004171429399,H4N6_Avian_CY064207_A/blue-winged_teal/Texas/Sg-00076/2007|2007.707:0.004895521058):0.002042130265,H9N2_Avian_CY157508_A/northern_shoveler/California/6535/2009|2009.811:0.01144902791):0.000803933616):0.0006084168253,(((((((((((((H4N6_Avian_CY063927_A/blue-winged_teal/Minnesota/Sg-00036/2007|2007.586:0.0004710562762,H4N6_Avian_CY063919_A/blue-winged_teal/Minnesota/Sg-00035/2007|2007.586:-3.037185433e-05):0.0005547319703,H6N2_Avian_CY127901_A/shorebird/Delaware_Bay/707/2009|2009.422:0.007925002801):0.0003524205208,(H3N8_Avian_CY141063_A/American_green-winged_teal/Texas/AI09-6046/2009|2009.948:0.006380269843,H3N6_Avian_CY140967_A/blue-winged_teal/Texas/AI09-4405/2009|2009.715:0.00300430132):0.001147935324):0.000102176577,(H4N6_Avian_CY047686_A/American_green-winged_teal/Manitoba/23884/2007|2007.636:0.0009703217505,H3N1_Avian_CY076619_A/mallard/Washington/44338-052/2007|2007.696:0.002129155265):5.119807562e-05):9.211285595e-05,H4N6_Avian_CY064247_A/blue-winged_teal/Texas/Sg-00081/2007|2007.704:0.0005573752721):0.0001969627002,((H6N2_Avian_CY140818_A/northern_pintail/Minnesota/AI09-3254/2009|2009.685:0.00416366872,H4N8_Avian_CY097556_A/ring-necked_duck/Illinois/4125/2009|2009.910:0.002523765388):0.0006857368442,(H7N3_Avian_CY185935_A/mallard/Minnesota/AI08-5469/2008|2008.732:6.255440801e-05,H8N4_Avian_CY042888_A/mallard/Minnesota/Sg-00686/2008|2008.586:0.0003778937248):0.004700889366):0.0001376159494):0.0001756283333,(H4N6_Avian_CY140210_A/blue-winged_teal/Minnesota/Sg-00799/2008|2008.666:0.001943450004,H3N6_Avian_CY140733_A/mallard/Minnesota/AI09-2519/2009|2009.679:0.004286870462):0.000900497503):0.0004075247737,H7N3_Avian_KU290037_A/mallard/Indiana/A00142205/2008|2008.901:0.007064694339):0.0004800259262,H4N6_Avian_CY205628_A/blue-winged_teal/Louisiana/AI10-3640/2010|2010.696:0.007846374553):0.001951585756,H5N2_Avian_GQ923251_A/mallard/Michigan/466547-5/2006|2006.500:0.004134013788):0.0008296995679,(H10N7_Avian_CY129243_A/American_black_duck/New_Brunswick/04395/2007|2007.674:0.003032575909,H3N2_Avian_CY129068_A/American_black_duck/New_Brunswick/02650/2007|2007.729:0.00364347233):0.002093926187):0.002290917355,H7N3_Avian_CY076267_A/northern_shoveler/Washington/44249-664/2006|2006.849:0.004570734841):0.001134706316,(((H6N1_Avian_KY575170_A/green_winged_teal/Mexico-Sonora/266/2008|2008.049:0.007768691592,H7N3_Avian_EU500858_A/chicken/SK/HR-00011/2007|2007.500:0.007149707737):0.0001537629422,H10N2_Avian_CY076315_A/northern_shoveler/Washington/44249-765/2006|2006.937:0.002034008222):0.001157829555,(H11N9_Avian_CY097420_A/northern_pintail/Wisconsin/4198/2009|2009.921:0.0008908460387,H6N2_Avian_CY097460_A/American_green-winged_teal/Wisconsin/2530/2009|2009.792:0.001316892406):0.009388007996):0.001632024148):0.004320942445):0.0005910868072,((((((((((H10N3_Avian_KY063906_A/blue-winged_teal/Lousiana/UGAI14-0463/2014|2014.255:0,H10N3_Avian_KY063914_A/blue-winged_teal/Lousiana/UGAI14-0494/2014|2014.255:0):-4.915942291e-17,H10N3_Avian_KT887345_A/blue-winged_teal/Louisiana/UGAI14-430/2014|2014.255:4.915942291e-17):0.002163042152,H10N2_Avian_KY561314_A/American_coot/Missouri/15OS6556/2015|2015.830:0.003616593048):3.312247975e-05,H3N8_Avian_KY013746_A/blue-winged_teal/Louisiana/UGAI15-0714/2015|2015.236:0.00174239613):0.00214560362,((H3N2_Avian_KY063898_A/blue-winged_teal/Lousiana/UGAI14-0462/2014|2014.255:0.0009450703373,H3N2_Avian_KY063926_A/blue-winged_teal/Lousiana/UGAI14-0511/2014|2014.255:-6.347794041e-05):0.001303429846,H3N8_Avian_KX986856_A/Northern_shoveler/Guatemala/CIP049HT114-14/2013|2013.049:0.001354394157):0.0007648618177):0.0003802401465,H4N2_Avian_KY644334_A/blue-winged_teal/Guatemala/CIP049H112-31/2012|2012.970:0.003067809534):0.001019754068,(H3N8_Avian_KY063858_A/blue-winged_teal/Lousiana/UGAI14-0342/2014|2014.241:0.002683513171,H3N8_Avian_KY550761_A/ruddy_duck/Nevada/AH0006859/2015|2015.060:0.002201832246):0.01069873057):0.01015390563,(((H3N8_Avian_CY032718_A/northern_pintail/California/HKWF792/2007|2007.907:0.002312646362,H3N8_Avian_CY076171_A/American_coot/Oregon/20589-007/2007|2007.959:0.0007931501444):0.0001927347559,H3N8_Avian_CY097708_A/mallard/Mississippi/354/2010|2010.041:0.005160055358):0.001726809632,((H10N3_Avian_CY097165_A/American_coot/Illinois/3405/2009|2009.830:0.00182915822,H10N3_Avian_CY186730_A/northern_shoveler/Illinois/12OS5294/2012|2012.858:0.004851793115):0.007371447766,H10N3_Avian_CY079410_A/American_coot/Mississippi/09OS615/2009|2009.063:0.005411155835):0.002669586584):0.0006240504723):0.001086763024,H10N3_Avian_CY076099_A/American_coot/California/20181-006/2007|2007.164:0.001233099639):0.01067852939,(((H6N1_Avian_EF655842_A/dunlin/Barrow/65/2005|2005.500:0.003966197054,H8N4_Avian_CY017755_A/mallard/Alaska/708/2005|2005.630:0.002266842851):0.0007569057229,(H1N8_Avian_KX714352_A/American_green-winged_teal/Alaska/88857/2008|2008.603:0.007032931536,H3N2_Avian_CY078505_A/mallard/Interior_Alaska/6MP0991/2006|2006.630:0.002830734213):0.002458939572):0.0002665340966,(H16N3_Avian_CY130523_A/glaucous-winged_gull/Southeastern_Alaska/10JR01811R0/2010|2010.688:0.001782365607,H16N3_Avian_CY130515_A/glaucous-winged_gull/Southeastern_Alaska/10JR01700R0/2010|2010.685:0.000424566133):0.0222231737):0.002493646189):0.0005925659388):0.001789982642,((((((((((((((((((((((((((H6N1_Avian_MG279733_A/blue-winged_teal/Wisconsin/16OS3226/2016|2016.751:0.000939198913,H4N5_Avian_MG280499_A/mallard_duck/Ohio/16OS0818/2016|2016.573:0.0003863316543):0.0002405343185,H6N1_Avian_MG280571_A/mallard_duck/Ohio/16OS2064/2016|2016.748:0.001980010978):0.005857993631,(H4N6_Avian_KY750583_A/mallard/Interior_Alaska/12ML00831/2014|2014.156:0.002049398288,H4N6_Avian_MF046541_A/mallard/Alberta/455/2015|2015.608:0.00194867342):0.0009166535463):0.001954322581,H6N1_Avian_CY177027_A/American_wigeon/California/3741/2012|2012.803:0.001159016019):0.0003629153612,(H6N5_Avian_KY983230_A/American_wigeon/California/HS007B/2015|2015.811:0,H6N5_Avian_KY983219_A/American_wigeon/California/HS007A/2015|2015.811:0):0.008691778028):0.0004713310659,(H11N9_Avian_CY207219_A/black-necked_stilt/Chile/2/2013|2013.811:0.0008123233498,H11N9_Avian_KX101137_A/black-necked_stilt/Chile/1/2013|2013.811:0.0005153496246):0.003606444565):0.0005056646762,H11N9_Avian_CY187083_A/blue_winged-teal/Wisconsin/12OS3069/2012|2012.723:0.002998698423):0.0002339462201,H3N6_Avian_CY206290_A/blue-winged_teal/Texas/AI12-4448/2012|2012.712:0.005276162472):0.0007960422668,((((((H1N1_Avian_KY284472_A/American_green-winged_teal/Ohio/15OS5188/2015|2015.721:0.0004849372148,H6N2_Avian_KY284383_A/mallard/Ohio/15OS4208/2015|2015.616:-4.425279289e-05):0.0004142802181,H1N1_Avian_KY583779_A/American_green-winged_teal/Ohio/15OS3630/2015|2015.677:0.0009096282839):0.000165895477,H3N1_Avian_KY583792_A/mallard/Ohio/15OS3988/2015|2015.597:0.0007168683008):0.0002575648661,(H7N3_Avian_KY550886_A/American_green-winged_teal/Indiana/AH0029607/2015|2015.830:0.001792712743,H9N4_Avian_MG280071_A/blue-winged_teal/Ohio/16OS1068/2016|2016.690:0.003994222918):0.000633903441):0.000514873779,(H4N2_Avian_CY206601_A/blue-winged_teal/Louisiana/UGAI14-2408/2014|2014.699:0.001581461592,H6N2_Avian_KY561326_A/American_green-winged_teal/Illinois/15OS5977/2015|2015.830:0.003302661462):0.0001648366695):0.0006307138965,H12N5_Avian_MG279880_A/mallard_duck/Maryland/16OS2559/2016|2016.959:0.003836918402):0.002739756676):0.00110051621,H12N5_Avian_KM244058_A/guinea_fowl/Massachusetts/14075-3/2013|2013.290:0.005922864796):0.001605148533,((H7N3_Avian_KT887384_A/blue-winged_teal/Louisiana/UGAI14-523/2014|2014.255:0.001566421118,H7N3_Avian_KY013816_A/mallard/Pennsylvania/UGAI15-2877/2015|2015.222:0.006043583976):0.0001719992327,H4N6_Avian_CY206617_A/blue-winged_teal/Texas/UGAI14-2912/2014|2014.701:0.002934829471):0.003539330603):0.002463651087,((((H11N2_Avian_CY096940_A/mallard/Illinois/3048/2009|2009.792:0.001387657791,H9N2_Avian_CY146519_A/mallard/Arkansas/AI09-5649/2009|2009.942:0.00665017065):0.0004764531646,(H1N1_Avian_KF424032_A/northern_shoveler/Minnesota/Sg-00651/2008|2008.578:0.0008334880518,H6N2_Avian_CY140525_A/mallard/Minnesota/Sg-01018/2008|2008.688:0.001373443688):0.0008706777362):3.752496113e-05,H6N1_Avian_KY575186_A/northern_shoveler/Mexico-Sonora/738/2008|2008.948:0.003979726467):0.0007181431231,H6N4_Avian_CY120577_A/mallard/California/1492/2010|2010.605:0.005573446728):0.0006327823958):0.0007741733219,H3N8_Avian_CY133478_A/gadwall/Iowa/10OS2753/2010|2010.792:0.007298429854):0.002544113592,H11N9_Avian_CY094115_A/mallard/California/6517/2008|2008.844:0.009884646079):0.001137526253,((((((H7N6_Avian_CY141972_A/northern_pintail/Interior_Alaska/10BM09015R0/2010|2010.500:4.586397637e-05,H10N6_Avian_CY142576_A/northern_pintail/Interior_Alaska/10BM11380R0/2010|2010.500:0.001277109894):0.003813021152,H1N1_Avian_CY097396_A/mallard/Wisconsin/4194/2009|2009.921:0.003346578651):0.004833086914,H6N5_Avian_KY575210_A/green_winged_teal/Mexico-Sonora/829/2009|2009.025:0.007477517937):0.0002782029183,((H1N9_Avian_CY137996_A/mallard/Alberta/155/2009|2009.630:0.00226912793,H4N8_Avian_CY079514_A/northern_shoveler/Illinois/08OS3331/2008|2008.871:0.003065733476):0.0001613875463,H3N6_Avian_CY140505_A/green-winged_teal/Minnesota/Sg-01000/2008|2008.693:0.002054080711):0.0002403691587):0.000369616774,H5N2_Avian_CY094595_A/mallard/California/5222/2009|2009.567:0.005986177836):0.001584173532,H3N8_Avian_CY140126_A/blue-winged_teal/North_Dakota/Sg-00719/2008|2008.685:0.006534685861):0.00047314219):0.000243382461,((H6N1_Avian_CY033402_A/ring_necked_duck/California/HKWF402/2007|2007.838:0.0004698585053,H6N2_Avian_CY032694_A/northern_shoveler/California/HKWF268/2007|2007.822:-2.94103725e-05):0.001256417479,H6N2_Avian_CY076627_A/mallard/Washington/44338-112/2007|2007.690:0.002293447253):0.004372914046):0.0001112734497,(((((((((((H1N1_Avian_CY133691_A/American_green-winged_teal/Mississippi/11OS256/2011|2011.038:0.004941631431,H1N2_Avian_CY133296_A/mallard/Mississippi/10OS4593/2010|2010.942:0.004467080523):0.00060721971,H1N1_Avian_CY202928_A/mallard/Maryland/12OS608/2012|2012.085:0.005740287052):0.0004354596716,H1N3_Avian_CY133719_A/mallard/Mississippi/11OS34/2011|2011.016:0.003585870923):0.00032126108,H2N3_Avian_CY132283_A/mallard/Ohio/11OS2149/2011|2011.619:0.006907894072):0.0008066988073,H7N3_Avian_KU290029_A/mallard/Illinois/A00755320/2009|2009.962:0.002697151227):0.0001589904981,(((H4N6_Avian_CY132915_A/blue-winged_teal/Illinois/10OS1563/2010|2010.674:0.004140250249,H10N7_Avian_CY205595_A/blue-winged_teal/Louisiana/AI10-3525/2010|2010.696:0.002096733434):0.0003061727589,(H4N3_Avian_CY120609_A/northern_shoveler/California/3046/2010|2010.896:0.004273093023,H4N3_Avian_CY134309_A/northern_shoveler/California/4020/2011|2011.011:0.001521635248):0.002866070973):0.001413476448,H4N6_Avian_CY205814_A/blue-winged_teal/Texas/AI11-3094/2011|2011.707:0.007642421024):0.0002028872636):0.003880268141,H4N8_Avian_CY032890_A/bufflehead/California/HKWF205/2007|2007.822:0.0031433661):0.0004471082105,(((H4N6_Avian_CY186957_A/blue-winged_teal/Ohio/12OS3128/2012|2012.742:0.005672448807,H12N5_Avian_CY205009_A/mallard/Maryland/11OS906/2011|2011.490:0.005083431279):0.0009772456185,H4N6_Avian_CY206282_A/blue-winged_teal/Louisiana/AI12-4445/2012|2012.723:0.00577739799):0.001003666936,H6N5_Avian_KM244090_A/chicken/Texas/9686-3/2014|2014.211:0.01220388464):0.002046270755):0.0002600089271,(H11N9_Avian_CY097692_A/American_green-winged_teal/Mississippi/300/2010|2010.041:0.008341651377,H4N6_Avian_CY103124_A/mallard/Alberta/246/2006|2006.603:0.001073422468):0.00034087085):0.0003144765595,(((H1N1_Avian_CY166312_A/mallard/Illinois/11OS5582/2011|2011.863:0.004327736625,H6N2_Avian_CY166937_A/mallard/Missouri/11OS6301/2011|2011.951:0.004172325574):0.0001905222621,H4N6_Avian_CY196103_A/mallard/Interior_Alaska/11BM02557/2011|2011.605:0.001122977356):0.002974781704,H5N5_Avian_MF359872_A/mallard/Alberta/383/2009|2009.638:0.001944877894):0.003237569593):0.0002737671024,((H7N3_Avian_KU289893_A/American_green_winged_teal/Wyoming/A00230796/2008|2008.932:0.001119841632,H1N1_Avian_CY186654_A/blue-winged_teal/Illinois/12OS4788/2012|2012.800:0.01011772747):0.001071785301,(H4N6_Avian_CY133775_A/blue-winged_teal/Missouri/10MO030/2010|2010.707:0.003399498526,H2N9_Avian_CY195741_A/mallard/Interior_Alaska/12ML00059/2012|2012.718:0.006009213427):0.00198431342):0.0009847861731):0.0004686775647):0.0004223145193,(((((((H11N3_Avian_CY166718_A/mallard/Wisconsin/11OS4362/2011|2011.844:-6.971182369e-05,H1N3_Avian_CY167092_A/mallard/Wisconsin/11OS4493/2011|2011.885:0.001392685694):0.0004286229926,H4N2_Avian_CY166458_A/mallard/Wisconsin/11OS3491/2011|2011.808:0.001341579413):0.002958188917,H11N9_Avian_CY141149_A/mallard/Minnesota/AI10-2762/2010|2010.666:0.0005975219847):0.0004641270401,(H11N2_Avian_CY133519_A/mallard/Illinois/10OS4179/2010|2010.910:0.001653269363,H6N1_Avian_CY133799_A/gadwall/Missouri/10MO095/2010|2010.874:0.003227252498):0.0008856298682):0.0005445094843,H2N3_Avian_CY097380_A/mallard/Wisconsin/2785/2009|2009.830:0.0003307189886):0.0001336594696,H9N2_Avian_CY133379_A/mallard/Missouri/10OS4670/2010|2010.945:0.003434550451):0.004769566692,((((H4N2_Avian_CY096984_A/American_black_duck/Wisconsin/2542/2009|2009.759:0.001629521004,H4N9_Avian_CY133175_A/mallard/Wisconsin/10OS3169/2010|2010.825:0.002804332125):0.0002219300738,H2N3_Avian_CY097209_A/American_green-winged_teal/Illinois/2479/2009|2009.792:0.002012921663):0.0003015183142,H4N6_Avian_CY097016_A/mallard/Wisconsin/2653/2009|2009.792:0.001243204515):9.397664786e-05,H7N9_Avian_CY133655_A/northern_shoverl/Mississippi/11OS145/2011|2011.019:0.005721356881):0.001543858302):0.002628324247):0.0008150834376,H7N4_Avian_CY133783_A/mallard/Missouri/10MO053/2010|2010.874:0.01512448201):0.004353377067,((((((((((((((((H6N8_Avian_KY131153_A/northern_pintail/Alaska/792/2013|2013.726:0.0021421059,H6N8_Avian_KY131185_A/northern_pintail/Alaska/916/2013|2013.737:0.001850306691):0.00073762915,H3N8_Avian_KT338442_A/northern_pintail/Alaska/523/2014|2014.742:0.002383069566):0.005573936858,(H12N5_Avian_CY079193_A/mallard/Interior_Alaska/8MP0792R1/2008|2008.630:0.001808850186,H1N1_Avian_CY078937_A/mallard/Interior_Alaska/7MP0172/2007|2007.614:0.0003980815533):0.0002807407168):0.0005121052903,(H11N2_Avian_CY134397_A/northern_pintail/California/2548/2010|2010.808:0.009524790957,H1N1_Avian_CY137688_A/mallard/Alberta/66/2007|2007.627:0.002623962071):0.001229328268):0.0004615771625,(((((H4N6_Avian_CY045429_A/mallard/Interior_Alaska/7MP1050R1/2007|2007.690:-1.03628012e-17,H4N8_Avian_CY043974_A/mallard/Alaska/7MP1028/2007|2007.682:1.03628012e-17):9.201341643e-05,H4N5_Avian_CY077410_A/northern_pintail/Interior_Alaska/7MP1067R1/2007|2007.704:0.0007891191383):0.0003914745169,H4N6_Avian_CY079667_A/northern_pintail/Interior_Alaska/8BM3608/2008|2008.704:0.001375061373):0.0008808640021,H1N1_Avian_CY080121_A/mallard/Interior_Alaska/8BM2102/2008|2008.603:0.00177764861):0.002869036414,(H1N1_Avian_KX714464_A/American_green-winged_teal/Alaska/137946/2009|2009.712:0.001771534682,H4N1_Avian_CY079675_A/northern_pintail/Interior_Alaska/8BM3723/2008|2008.737:0.003112588372):0.001175387555):0.001275390922):0.000384264518,H3N8_Avian_CY206057_A/blue-winged_teal/Texas/AI11-3764/2011|2011.707:0.007793745532):0.0003538525545,H9N2_Avian_CY157532_A/northern_pintail/California/3100/2011|2011.932:0.006578422411):0.002658115656,((H5N2_Avian_GQ923515_A/wild_bird/Minnesota/459254-5/2006|2006.500:0.002372916483,H4N8_Avian_CY139975_A/mallard/Minnesota/AI06-962/2006|2006.500:0.003852101757):0.001587831656,H12N5_Avian_CY097652_A/mallard/Ohio/1688/2009|2009.605:0.005158581179):0.001190747514):0.001446146473,((((((H7N3_Avian_KU289776_A/American_green_winged_teal/Colorado/A00660616/2008|2008.855:0.002738498104,H6N1_Avian_CY140226_A/mallard/Minnesota/Sg-00927/2008|2008.710:0.005749179253):0.0003028185258,H11N9_Avian_CY141015_A/mallard/Arkansas/AI09-5663/2009|2009.940:0.006011080997):0.0002339581251,H7N3_Avian_KU290146_A/mallard/South_Dakota/A00649542/2008|2008.882:0.003335247683):0.003129945851,(((H2N3_Avian_CY079482_A/mallard/Wisconsin/08OS2841/2008|2008.830:0.001715943428,H7N3_Avian_KU290154_A/mallard/Wisconsin/A00465618/2008|2008.677:0.001379722201):0.0006039310023,H7N3_Avian_KU290013_A/mallard/Delaware/A00456271/2009|2009.063:0.003406471991):0.0009160615127,H7N3_Avian_KU289909_A/blue_winged_teal/Louisiana/A00637297/2009|2009.058:0.002655795011):0.003060235757):0.002046408169,H12N4_Avian_CY145653_A/ruddy_turnstone/Delaware/Sg-00540/2008|2008.411:0.008288390627):0.006407075195,(H6N7_Avian_CY144673_A/ruddy_turnstone/New_Jersey/AI06-582/2006|2006.392:0.002243551665,H2N3_Avian_CY045293_A/mallard/Quebec/11063/2006|2006.630:0.00266175276):0.002786141273):0.001145723832):0.0003383987296,(H12N6_Avian_CY077164_A/mallard/Alberta/221/2006|2006.603:0.003026696335,H7N3_Avian_CY103116_A/mallard/Alberta/243/2006|2006.603:0.002308165071):0.003636736124):0.002487337359,H7N7_Avian_GQ257402_A/ruddy_turnstone/Delaware/752/2006|2006.500:0.01050304943):0.004782527667,(H7N3_Avian_CY018907_A/blue-winged_teal/Ohio/658/2004|2004.666:0.003528243035,H10N7_Avian_CY144866_A/ruddy_turnstone/New_Jersey/1148669/2004|2004.381:0.004510975833):0.001192460675):0.0003020073869,H11N1_Avian_CY021187_A/mallard/Ohio/1851/2005|2005.500:0.004699289317):0.0005433586057,H3N2_Avian_CY024816_A/mallard/Maryland/708/2005|2005.500:0.009208863244):0.0008936032155,H7N6_Avian_CY129424_A/black_scoter/New_Brunswick/00003/2009|2009.096:0.0117223264):0.001724997904,(((((((((H3N8_Avian_GU186472_A/laughing_gull/NJ/768/2005|2005.500:0,H3N8_Avian_CY144649_A/ruddy_turnstone/New_Jersey/1321415/2005|2005.397:0):0,(H3N6_Avian_EU871858_A/ruddy_turnstone/NJ/357/2005|2005.500:0,H3N8_Avian_CY102863_A/shorebird/Delaware_Bay/167/2005|2005.378:0):0):0,(H3N8_Avian_CY102914_A/shorebird/Delaware_Bay/435/2005|2005.384:0,H3N8_Avian_CY144657_A/ruddy_turnstone/New_Jersey/1321430/2005|2005.386:0):0):0.0003439102834,(((H7N2_Avian_GQ257387_A/ruddy_turnstone/New_Jersey/563/2006|2006.500:0.002224512855,H9N1_Avian_CY144769_A/ruddy_turnstone/New_Jersey/AI07-72/2007|2007.181:0.006712839327):0.001243951991,H6N2_Avian_CY077132_A/ruddy_turnstone/Delaware/293/2006|2006.386:0.003677347589):0.000856369917,(H7N3_Avian_CY144777_A/ruddy_turnstone/Delaware/AI06-778/2006|2006.386:-3.781796501e-05,H7N3_Avian_CY144697_A/ruddy_turnstone/New_Jersey/AI06-179/2006|2006.373:0.0004782660978):0.004523798296):0.001628391709):0.0003881389456,((H11N6_Avian_CY144601_A/ruddy_turnstone/New_Jersey/AI05-1058/2005|2005.373:0.0003970914924,H3N6_Avian_CY144633_A/ruddy_turnstone/New_Jersey/AI05-1094/2005|2005.373:0.000928439075):2.443900142e-05,H11N6_Avian_CY144609_A/ruddy_turnstone/New_Jersey/1321416/2005|2005.397:-2.583549448e-05):0.0005096204037):0.0004976411279,H3N6_Avian_EU871850_A/ruddy_turnstone/NJ/335/2005|2005.500:0.001277642506):0.0003229259655,H11N8_Avian_CY127764_A/shorebird/Delaware_Bay/291/2005|2005.378:0.001445907945):0.0003143979456,(H11N6_Avian_CY127756_A/shorebird/Delaware_Bay/146/2005|2005.378:-3.339993813e-05,H11N8_Avian_CY144617_A/ruddy_turnstone/New_Jersey/1321410/2005|2005.397:0.0009145324928):0.0005578897728):0.002941388695,(((((H1N1_Avian_CY095234_A/Muscovy_duck/New_York/97382-2/2005|2005.611:0.0004490047199,H1N1_Avian_CY203611_A/mallard/Maryland/05OS1244/2005|2005.647:0.0004321278349):0.001071108452,H5N2_Avian_FJ686744_A/mallard/Maryland/897/2004|2004.500:0.001140046227):0.0008145746216,((H3N8_Avian_CY095646_A/blue-winged_teal/Ohio/1858/2006|2006.500:0.003987562565,H3N8_Avian_CY021347_A/mallard/Ohio/1801/2005|2005.500:0.000899065446):0.002956092358,H3N2_Avian_CY144577_A/American_black_duck/North_Carolina/1321373/2004|2004.973:0.002412353868):0.0014331335):0.000202078595,(((H5N2_Avian_CY036040_A/Muscovy_duck/New_York/62095-1/2006|2006.367:-6.340432167e-05,H5N2_Avian_GQ117135_A/chicken/New_York/439235/2006|2006.500:0.0009456937701):4.855576447e-05,H5N2_Avian_GQ117143_A/duck/New_York/445743/2006|2006.500:0.0003932888614):0.001039929539,(H5N2_Avian_GQ923435_A/duck/Pennsylvania/446080-7/2006|2006.500:0,H5N2_Avian_GQ923427_A/duck/Pennsylvania/446080-6/2006|2006.500:0):0.002063108275):0.004786432377):0.0004169415996,((H6N1_Avian_CY077124_A/shorebird/Delaware_Bay/255/2006|2006.386:0.0006804961437,H6N1_Avian_CY047025_A/ruddy_turnstone/Delaware/291/2006|2006.386:0.0002003397234):0.001703115455,H6N1_Avian_CY127789_A/ruddy_turnstone/Delaware_Bay/136/2007|2007.386:0.004089448455):0.01253393789):0.001134799741):0.002269898387):0.004392628363):0.001567728203,((((((H4N9_Avian_CY125579_A/blue-winged_teal/Prince_Edward_Island/03910/2009|2009.630:0.0009991794482,H3N9_Avian_CY128956_A/American_black_duck/New_Brunswick/03451/2009|2009.611:0.00389519304):0.005861979308,H1N5_Avian_CY137696_A/mallard/Alberta/91/2007|2007.638:0.007338149457):0.001003647994,((H4N6_Avian_CY076523_A/mallard/Washington/44338-015/2007|2007.658:0.002256448708,H6N1_Avian_CY076555_A/mallard/Washington/44338-019/2007|2007.658:0.003521924738):0.003117668435,H4N6_Avian_CY094139_A/mallard/California/6772/2008|2008.871:0.005909280521):0.003209955387):0.00275210594,((H3N2_Avian_CY045325_A/northern_pintail/Saskatchewan/22910/2007|2007.605:0.007553276033,H5N2_Avian_GQ923211_A/green_winged_teal/Ohio/464069/2006|2006.500:0.003221193413):0.0009793812078,H12N5_Avian_CY203875_A/mallard/Maryland/09OS1090/2009|2009.578:0.009986583732):0.001661030541):0.002333004043,(H9N2_Avian_KC693640_A/white-fronted_goose/Korea/20-36/2007|2007.951:0.004355085278,H5N2_Avian_GQ923267_A/snow_goose/Montana/466771-4/2006|2006.500:0.0005176104283):0.005596124871):0.001546701122,(((H10N1_Avian_CY076283_A/northern_shoveler/Washington/44249-700/2006|2006.860:0.004299145639,H6N1_Avian_CY076251_A/northern_shoveler/Washington/44249-603/2006|2006.816:0.00833267161):0.0005504288424,H7N3_Avian_KU289768_A/American_green_winged_teal/Colorado/A00551331/2007|2007.858:0.007160001698):0.008659526522,(H12N4_Avian_CY144387_A/ruddy_turnstone/Delaware/AI03-378/2003|2003.392:0.006882282656,H12N5_Avian_CY144330_A/ruddy_turnstone/Delaware/650644/2002|2002.348:0.00342392585):0.001008101051):0.004206032325):0.0005991366304):0.003161172409,(((((((((((((((((H4N2_Avian_CY125587_A/blue-winged_teal/New_Brunswick/03756/2009|2009.701:0.003660569912,H10N3_Avian_CY146438_A/mallard/Minnesota/AI09-1666/2009|2009.567:0.00391341016):0.000228985014,(H1N9_Avian_CY146430_A/ruddy_turnstone/New_Jersey/AI09-1381/2009|2009.408:0.001370266877,H1N9_Avian_CY137920_A/shorebird/Delaware_Bay/351/2009|2009.381:-4.658063654e-05):0.0049623995):0.0003353839042,H1N1_Avian_CY097508_A/American_green-winged_teal/Wisconsin/2743/2009|2009.792:0.001079162023):0.0001444484796,((H3N2_Avian_CY203331_A/mallard/Maryland/10OS1934/2010|2010.704:0.0004674708621,H3N6_Avian_CY203315_A/mallard/Maryland/10OS1907/2010|2010.704:0.000415767245):0.001885002924,H4N6_Avian_CY133223_A/mallard/Wisconsin/10OS2918/2010|2010.753:0.0007722681989):0.004942589063):0.0003061382195,((H5N2_Avian_JX570817_A/turkey/MB/FAV10/2010|2010.901:-2.145458117e-05,H5N2_Avian_JX570825_A/turkey/MB/FAV11/2010|2010.899:0.0004615092633):0.004204625082,(H6N2_Avian_CY132687_A/blue-winged_teal/Illinois/10OS3610/2010|2010.827:0.0009685611072,H6N2_Avian_CY133019_A/American_green-winged_teal/Illinois/10OS3589/2010|2010.827:0.000353424043):0.004306396129):0.004746339198):0.0003035561122,(((((H10N8_Avian_CY093772_A/northern_shoveler/California/9235/2008|2008.890:0.0009531624726,H1N3_Avian_CY094339_A/northern_shoveler/California/9781/2008|2008.951:0.001699561384):0.005764856966,H3N8_Avian_CY140150_A/blue-winged_teal/North_Dakota/Sg-00740/2008|2008.682:0.003236156861):0.003282750833,(H1N2_Avian_CY076147_A/rock_dove/Oregon/20547-003/2007|2007.844:0,H1N2_Avian_CY076155_A/rock_dove/Oregon/20547-004/2007|2007.844:0):0.001664136312):0.0006341995075,H1N1_Avian_KF424016_A/mallard/Minnesota/AI07-3100/2007|2007.693:0.002031802176):0.0004588372645,(((H4N6_Avian_CY205806_A/green-winged_teal/Louisiana/AI11-2929/2011|2011.693:0.001219756986,H6N1_Avian_CY166822_A/gadwall/Mississippi/11OS6085/2011|2011.940:0.002771635571):0.001790800119,(H5N2_Avian_MF359839_A/ruddy_turnstone/Delaware_Bay/431/2011|2011.395:0.002287187903,H5N2_Avian_MF359845_A/shorebird/Delaware_Bay/318/2011|2011.392:0.001255279618):0.005922081883):0.001018996274,H6N2_Avian_CY140549_A/American_wigeon/Louisiana/Sg-01032/2008|2008.855:0.002214197721):0.00324830589):0.0001278291599):0.0005742734239,(((((((((H2N3_Avian_CY140725_A/mallard/Minnesota/AI09-2518/2009|2009.679:0.001396064412,H6N3_Avian_CY140794_A/mallard/Minnesota/AI09-3100/2009|2009.685:0.0008155101615):0.00157070397,H11N9_Avian_CY202904_A/mallard/Maryland/10OS2293/2010|2010.003:0.008326590841):0.001823422275,H3N8_Avian_CY146479_A/mallard/New_Jersey/AI09-5121/2009|2009.742:0.00542295408):0.0006855163591,(H10N8_Avian_CY190729_A/mallard/Maryland/08OS3097/2008|2008.978:0.001701490199,H4N1_Avian_CY146543_A/mallard/New_Jersey/AI09-6446/2009|2009.740:0.004080120012):0.0007423237766):0.0005030530738,H6N2_Avian_CY079442_A/gadwall/Wisconsin/08OS2296/2008|2008.800:0.003827946043):0.0001637145758,H3N8_Avian_CY079426_A/American_green-winged_teal/Wisconsin/08OS2270/2008|2008.797:0.003352348995):0.0003685085518,((H4N6_Avian_CY140909_A/blue-winged_Teal/North_Dakota/AI09-3881/2009|2009.699:0.001475227924,H4N6_Avian_CY205620_A/blue-winged_teal/Louisiana/AI10-3613/2010|2010.696:0.002980205742):0.001498122327,H4N6_Avian_CY079330_A/mallard/Wisconsin/08OS2261/2008|2008.797:0.002524690777):0.000158128947):0.0005380957002,H7N3_Avian_CY097628_A/mallard/Missouri/220/2009|2009.932:0.004729976428):0.002659506712,H6N1_Avian_CY141079_A/white-fronted_goose/Texas/AI09-6225/2009|2009.959:0.009899316085):0.0003841433112):0.0003004426019,H10N6_Avian_CY079402_A/northern_shoveler/Mississippi/09OS168/2009|2009.027:0.006525537682):0.000140309015,((((((((((H4N2_Avian_CY187190_A/American_green-winged_teal/Wisconsin/12OS4281/2012|2012.781:0.003299046575,H4N6_Avian_CY206029_A/blue-winged_teal/Texas/AI11-3691/2011|2011.696:0.0002487184302):0.0002090135221,H6N2_Avian_CY166264_A/northern_pintail/Wisconsin/11OS4111/2011|2011.789:0.001568810495):0.0001605987953,H4N6_Avian_CY206298_A/blue-winged_teal/Texas/AI12-4460/2012|2012.729:0.002501019443):0.004874804045,(H9N2_Avian_KY575194_A/American_wigeon/Mexico-Sonora/769/2008|2008.951:0.006103890876,H2N3_Avian_CY141166_A/mallard/Minnesota/AI08-3437/2008|2008.584:0.005579594656):0.0008981628479):0.000223887748,H3N8_Avian_CY103489_A/mallard/Alberta/507/2008|2008.600:0.003185089524):0.0001613150901,H3N8_Avian_CY078271_A/green-winged_teal/Louisiana/Sg-00092/2007|2007.704:0.0009218181841):0.0002772512077,H6N1_Avian_CY078343_A/mallard/Minnesota/Sg-00220/2007|2007.701:0.001049846683):0.0004090105306,H7N3_Avian_KU289917_A/blue_winged_teal/Minnesota/A00137660/2009|2009.567:0.006443571047):0.0001422986744,H4N6_Avian_CY140882_A/blue-winged_Teal/Minnesota/AI09-3786/2009|2009.679:0.004523581791):0.0004625476219,H4N3_Avian_CY205571_A/blue-winged_teal/Texas/AI10-3382/2010|2010.693:0.006058336772):0.0002270828718):0.0001532428388,(H1N1_Avian_CY140645_A/mallard/Minnesota/AI09-1678/2009|2009.567:0.004059173521,H6N1_Avian_CY140717_A/mallard/Minnesota/AI09-2509/2009|2009.679:0.0003756994531):0.002183291113):0.0002962984006,((((((((((((((((H10N7_Avian_CY132171_A/mallard/Ohio/11OS2145/2011|2011.619:0.001409000859,H4N1_Avian_CY132555_A/mallard/Ohio/11OS2095/2011|2011.630:0.0003591202481):4.367938181e-05,H1N2_Avian_CY132275_A/mallard/Ohio/11OS2073/2011|2011.627:0.0003955901197):2.575162598e-05,H10N1_Avian_CY132155_A/mallard/Ohio/11OS2206/2011|2011.630:0.0004145539359):3.042382278e-05,(H1N1_Avian_CY166539_A/American_green-winged_teal/Wisconsin/11OS3376/2011|2011.786:0.000487005611,H1N1_Avian_CY166571_A/American_black_duck/Wisconsin/11OS3016/2011|2011.751:-4.632118908e-05):0.0008567391062):1.709599118e-05,H1N1_Avian_CY132227_A/mallard/Ohio/11OS1998/2011|2011.614:-1.827058459e-05):9.141182232e-06,H3N8_Avian_CY132355_A/mallard/Ohio/11OS1992/2011|2011.611:-9.141182232e-06):5.630765987e-05,H10N7_Avian_CY166224_A/mallard/Wisconsin/11OS3578/2011|2011.827:0.001710762525):3.095409977e-05,H5N2_Avian_CY132467_A/mallard/Ohio/11OS2239/2011|2011.630:0.002185166715):2.699317916e-05,H3N2_Avian_CY166280_A/blue-winged_teal/Iowa/44555-551/2011|2011.710:0.001746829935):5.632316152e-05,H6N5_Avian_CY166216_A/mallard/Wisconsin/11OS3577/2011|2011.827:0.001273979611):0.0003401162526,(H4N6_Avian_CY166969_A/blue-winged_teal/Missouri/11OS2620/2011|2011.690:0,H4N6_Avian_CY166953_A/blue-winged_teal/Missouri/11OS2583/2011|2011.690:0):0.0007683581813):0.0003808803442,H3N2_Avian_CY132307_A/mallard/Ohio/11OS2141/2011|2011.619:0.001503979461):0.003371525262,(H10N7_Avian_CY097676_A/northern_shoveler/Mississippi/252/2010|2010.025:0.00259488222,H10N7_Avian_CY139383_A/mallard-black_duck_hybrid/New_Brunswick/00904/2010|2010.701:0.00363013602):0.0006798356379):0.001630427537,(H11N2_Avian_CY096622_A/blue-winged_teal/Guatemala/CIP049-10/2009|2009.860:0.004307998838,H11N2_Avian_CY096638_A/blue-winged_teal/Guatemala/CIP049-03/2009|2009.860:0.000140278695):0.003835056109):0.001585147263,((H2N3_Avian_CY141023_A/mallard/Arkansas/AI09-5761/2009|2009.942:0.004950269501,H9N2_Avian_CY097636_A/northern_shoveler/Missouri/298/2009|2009.929:0.003549792699):0.0005535238444,H11N9_Avian_CY079338_A/mallard/Wisconsin/08OS2271/2008|2008.797:0.001660238575):0.0008190257571):0.001036861375,H10N5_Avian_CY146462_A/mallard/Minnesota/AI09-1864/2009|2009.570:0.003380797457):0.002676437486):8.28009448e-05,((H2N3_Avian_CY120569_A/mallard/California/1438/2010|2010.603:0.001656915523,H4N6_Avian_CY094779_A/mallard/California/1188/2010|2010.573:0.001447488482):0.0002999344523,(H3N8_Avian_KY130809_A/glaucous-winged_gull/Alaska/473/2012|2012.740:0.008034525949,H3N8_Avian_CY157573_A/mallard/California/2924/2012|2012.556:0.006921531222):0.0005430974299):0.003567743853):0.003490353306,((H3N6_Avian_KX714320_A/American_green-winged_teal/Alaska/14164/2006|2006.622:0.002367668851,H5N2_Avian_GQ923459_A/mallard/Nevada/450206-4/2006|2006.500:0.005224360811):0.0005011213608,H11N9_Avian_CY021179_A/green-winged_teal/Ohio/1844/2005|2005.500:0.003070898102):0.00194253627):0.002161430441,((H6N2_Avian_CY045349_A/northern_shoveler/California/K138/2005|2005.847:0.0031826912,H7N3_Avian_KC669384_A/cinnamon_teal/Mexico/2817/2006|2006.123:0.004408365288):0.007226212192,H5N2_Avian_CY144513_A/ruddy_turnstone/Delaware/AI03-371/2003|2003.392:0.005049086385):0.0006883384635):0.002245558116,H4N6_Avian_CY102774_A/mallard/Alberta/237/2003|2003.600:0.002644626339):0.003094940748,((((((((((((H3N2_Avian_CY203170_A/mallard/Maryland/09OS1350/2009|2009.649:0,H4N6_Avian_CY203210_A/mallard/Maryland/09OS1362/2009|2009.649:0):0.006481536317,H1N1_Avian_CY133091_A/American_green-winged_teal/Wisconsin/10OS2847/2010|2010.751:0.004310795194):0.002542014299,H1N1_Avian_CY137752_A/mallard/Alberta/496/2008|2008.600:0.006065313517):0.00480839833,H5N2_Avian_KC790043_A/mallard/QC/2323-25/2006|2006.690:0.0113799454):0.0008631723031,(H10N7_Avian_EU743360_A/ruddy_turnstone/DE/323/2004|2004.500:0.0008899702418,H10N7_Avian_CY137544_A/shorebird/Delaware_Bay/10/2004|2004.367:0.0008758468829):0.005600547883):0.001187462495,(H5N9_Avian_KC790083_A/duck/AB/329/2006|2006.712:0.007162034758,H5N9_Avian_CY056274_A/mallard/California/39/2005|2005.633:0.001794113352):0.006383363286):0.0006869642594,((H3N8_Avian_CY133543_A/mallard/Illinois/10OS3676/2010|2010.830:0.004899529126,H5N7_Avian_CY094443_A/cinnamon_teal/California/HKWF1111C/2007|2007.918:0.00633717869):0.006652697392,H2N5_Avian_CY139951_A/mallard/Minnesota/AI06-1003/2006|2006.500:0.006217724312):0.001636735914):0.002436172581,(H1N1_Avian_CY137536_A/mallard/Alberta/130/2003|2003.496:0.00165525388,H3N8_Avian_CY047494_A/mallard/British_Columbia/07706/2005|2005.638:0.0045800994):0.004470811834):0.001119362699,((((H1N3_Avian_FJ357043_A/blue_winged_teal/TX/34/2002|2002.500:0,H1N3_Avian_FJ357051_A/blue_winged_teal/TX/75/2002|2002.500:0):0.00664098966,H5N2_Avian_AY849785_A/chicken/Texas/298313/2004|2004.500:0.01671651384):0.0009448780432,H11N9_Avian_CY139867_A/mallard/Minnesota/346229/2000|2000.500:0.003950962199):0.001594021472,(H4N8_Avian_FJ517320_A/mallard/MN/327/1999|1999.500:0.003510895847,H4N8_Avian_CY004945_A/mallard/Alberta/30/2001|2001.567:0.007257482306):6.241550201e-05):0.0001589884659):0.0006540494198,H3N6_Avian_EU743542_A/mallard/MN/259/1999|1999.500:0.001682457531):0.0003437401851,((((H11N2_Avian_CY094515_A/northern_pintail/California/6791/2008|2008.874:0.002759959495,H1N9_Avian_CY093764_A/northern_shoveler/California/9140/2008|2008.882:-0.0001091995425):0.0004423453581,H11N2_Avian_CY094155_A/mallard/California/8028/2008|2008.795:0.001778537569):0.004556668829,H5N2_Avian_CY033442_A/American_green-winged_teal/California/HKWF609/2007|2007.858:0.00491882898):0.0009346655423,((H1N5_Avian_CY140356_A/blue-winged_teal/North_Dakota/Sg-00733/2008|2008.677:0.005451922734,H10N7_Avian_CY042669_A/mallard/Minnesota/Sg-00630/2008|2008.573:0.003498272704):0.0008714305102,H1N1_Avian_KF424088_A/green_winged_teal/Louisiana/Sg-00090/2007|2007.712:0.002243806008):0.0009193569412):0.01069391353):0.0004190796316,H1N1_Avian_CY139655_A/northern_pintail/Texas/421716/2001|2001.115:0.002190389812):0.0003250356506):0.002882224072,(H2N3_Avian_CY003982_A/mallard/Alberta/226/98|1998.608:0.0006355196858,H3N5_Avian_EU743534_A/mallard/Minnesota/280/1999|1999.500:0.006506826547):0.0005883379943):0.0007126596527):0.0004825079228,((H9N5_Avian_CY102742_A/shorebird/Delaware_Bay/246/2003|2003.381:2.218465277e-17,H9N5_Avian_CY144462_A/ruddy_turnstone/Delaware/AI03-165/2003|2003.384:-2.218465277e-17):0.003163609646,H9N1_Avian_CY004426_A/laughing_gull/Delaware_Bay/5/2003|2003.378:0.001270238641):0.01160163642):0.0009018259359,((((((((((((((((((((H4N6_Avian_KJ568287_A/blue-winged_teal/Ohio/13OS2064/2013|2013.721:0.0004849137537,H11N9_Avian_KJ568199_A/mallard/Wisconsin/13OS2800/2013|2013.740:0.0008380601166):8.018007049e-05,H6N9_Avian_CY204062_A/green-winged_teal/Ohio/14OS1103/2014|2014.718:0.005263283629):0.000298849238,H6N8_Avian_KJ568079_A/American_green-winged_teal/Ohio/13OS2060/2013|2013.721:0.001255583455):0.0002201819218,(H4N6_Avian_CY206657_A/blue-winged_teal/Texas/UGAI14-3781/2014|2014.701:0.001033998793,H4N6_Avian_CY206649_A/blue-winged_teal/Louisiana/UGAI14-3733/2014|2014.699:0.0007400022506):0.005276947845):5.967567348e-05,(H4N8_Avian_KY013682_A/blue-winged_teal/Louisiana/UGAI14-2395/2014|2014.699:0.0008107523602,H3N2_Avian_CY204135_A/mallard/Ohio/14OS0550/2014|2014.638:0.001396986084):0.001273404116):0.00335660271,((H4N6_Avian_CY187166_A/American_green-winged_teal/Wisconsin/12OS2997/2012|2012.737:0.002756198597,H11N9_Avian_CY166726_A/mallard/Wisconsin/11OS4368/2011|2011.844:0.002572355299):0.0002214713011,H11N3_Avian_KY644414_A/blue-winged_teal/Guatemala/CIP049H105-04/2011|2011.934:0.003351376531):0.0001634828972):0.0001284292471,H9N2_Avian_CY157540_A/mallard/California/3370/2012|2012.644:0.004839193886):0.0001267258273,(H3N8_Avian_CY206065_A/blue-winged_teal/Texas/AI11-3766/2011|2011.710:0.002697722217,H7N2_Avian_KY551377_A/mallard/Utah/AH0020535/2015|2015.959:0.008081408905):0.0003126157092):0.0001626384186,H10N3_Avian_CY134317_A/American_wigeon/California/2930/2011|2011.921:0.001153451546):0.0002828960938,H11N3_Avian_CY186746_A/blue-winged_teal/Illinois/12OS2951/2012|2012.685:0.00416198721):0.0004571624396,((H10N1_Avian_MG280264_A/common_goldeneye/Wisconsin/16OS4100/2016|2016.921:0.0003996548585,H10N7_Avian_MG280559_A/common_goldeneye/Wisconsin/16OS4144/2016|2016.921:0.0004815491067):0.01641108432,H4N6_Avian_CY166838_A/American_green-winged_teal/Mississippi/11OS5903/2011|2011.937:0.003859615541):0.001998419112):0.001652315364,H3N8_Avian_CY103541_A/mallard/Alberta/551/2009|2009.641:0.001566416492):0.0008371607362,((((H7N2_Avian_KU289973_A/bufflehead/Virginia/A00120022/2008|2008.937:0.0003728410385,H7N3_Avian_CY204888_A/mallard/Maryland/09OS1150/2009|2009.578:0.003175637503):0.001089758194,H7N7_Avian_KU289784_A/American_green_winged_teal/Mississippi/A00468514/2009|2009.063:0.003370307153):0.002790098015,H3N8_Avian_CY140629_A/American_wigeon/Minnesota/Sg-01067/2008|2008.778:0.001683124038):0.0002587390308,((H7N7_Avian_KU290005_A/gadwall/Arizona/A00663934/2009|2009.005:0.002728201325,H7N9_Avian_CY186008_A/mallard/Minnesota/AI09-3770/2009|2009.696:0.004412161996):0.0004486938336,H11N9_Avian_CY140473_A/mallard/Minnesota/Sg-00930/2008|2008.707:0.002225496613):0.0004218606613):0.0004677070078):0.0005011696409,H14N2_Avian_CY167273_A/northern_shoveler/Mississippi/12OS456/2012|2012.047:0.01372961094):0.0001726314889,((((((((H11N9_Avian_CY097588_A/mallard/Iowa/3193/2009|2009.849:0.000776363735,H4N2_Avian_CY133438_A/mallard/Iowa/10OS2685/2010|2010.789:0.00187572455):0.0005696883522,H11N3_Avian_CY096948_A/mallard/Illinois/3051/2009|2009.792:0.002094576959):0.0008727278455,H7N7_Avian_KU289941_A/blue_winged_teal/South_Dakota/A00772794/2009|2009.740:0.001797617439):0.003650784034,H4N8_Avian_CY093868_A/bufflehead/California/8522/2008|2008.814:0.004099340405):0.004206382898,H3N8_Avian_CY076051_A/teal/Oregon/44336-130/2007|2007.622:0.004385814787):0.0005588848089,H11N9_Avian_CY075963_A/northern_shoveler/California/44241-862/2006|2006.918:0.003137807967):0.0001033779599,H3N8_Avian_CY076243_A/northern_pintail/Oregon/44249-559/2006|2006.638:0.001976626888):0.0008567214764,H3N7_Avian_CY033322_A/northern_shoveler/California/HKWF1021/2007|2007.918:0.003167816993):0.0002303796285):0.001339457568,H8N4_Avian_CY096694_A/blue-winged_teal/Guatemala/CIP049-07/2010|2010.082:0.00616660112):0.002070924958,((((((H4N8_Avian_CY136293_A/northern_pintail/Interior_Alaska/9BM12153R0/2009|2009.500:0.003561066517,H4N6_Avian_KX714376_A/American_green-winged_teal/Alaska/103777/2008|2008.718:0.0004213432001):0.001134532329,H4N6_Avian_CY044022_A/northern_shoveler/Alaska/7MP0954/2007|2007.679:0.00108677362):0.001162537701,(H3N8_Avian_CY143248_A/northern_pintail/Interior_Alaska/9BM9447R0/2009|2009.614:0.0008810422884,H12N8_Avian_CY142560_A/mallard/Interior_Alaska/9BM10393R0/2009|2009.500:0.002217847888):0.004247770366):0.0005282152226,(((H4N6_Avian_CY142688_A/northern_pintail/Interior_Alaska/9BM7232R0/2009|2009.595:0.0003981657047,H4N8_Avian_CY143232_A/northern_shoveler/Interior_Alaska/9BM12519R0/2009|2009.671:0.001367361851):3.480381374e-05,H4N7_Avian_CY136187_A/mallard/Interior_Alaska/9BM8935R0/2009|2009.500:-3.573844542e-05):1.788912162e-05,H4N7_Avian_CY136269_A/northern_pintail/Interior_Alaska/9BM7799R0/2009|2009.500:-1.788912162e-05):0.003030734298):0.0003157965784,H11N9_Avian_CY076339_A/mallard/Washington/44256-527/2006|2006.852:0.003266249782):0.0007953702661,((((H11N3_Avian_CY076331_A/mallard/Washington/44256-522/2006|2006.852:0.00262723034,H4N7_Avian_CY047694_A/mallard/Manitoba/23912/2007|2007.644:0.01047309792):0.001099803193,H3N8_Avian_CY078913_A/northern_pintail/Interior_Alaska/7MP0509/2007|2007.679:0.007538398178):0.0001780266447,H4N6_Avian_CY103346_A/northern_pintail/Alberta/265/2007|2007.589:0.004509036297):0.0008755667771,(H1N1_Avian_CY076139_A/mallard/California/20385-004/2007|2007.592:0.001370340826,H3N1_Avian_CY039618_A/northern_shoveler/California/HKWF569/2007|2007.858:0.00307222271):0.004546517804):0.0007365571483):0.001278312791):0.0005816419313,((H7N3_Avian_CY080213_A/northern_pintail/Interior_Alaska/8MP0262R2/2008|2008.600:0.0003786979397,H3N8_Avian_CY080167_A/mallard/Interior_Alaska/8BM2312/2008|2008.608:0.001830070735):0.008271913745,H5N2_Avian_GQ923475_A/mallard/Idaho/455398-2/2006|2006.500:0.002529388222):0.0055264246):0.004046284913,((H3N8_Avian_CY004708_A/mallard/Alberta/156/2001|2001.595:0.004846927003,H4N6_Avian_CY004952_A/pintail/Alberta/269/2001|2001.616:0.00453629351):9.235646755e-05,H3N8_Avian_CY015506_A/pintail/Alaska/279/2005|2005.608:0.009449928975):0.0007338381133):0.003684775369,((((((((H11N9_Avian_CY020971_A/blue-winged_teal/Ohio/101/1993|1993.500:0.003125023895,H5N2_Avian_EU743112_A/rhea/TX/39923/1993|1993.500:0.003554560373):0.003319031417,(H3N9_Avian_CY139759_A/mallard/Minnesota/182749/1998|1998.666:0.0008942414695,H6N5_Avian_CY139794_A/mallard/Minnesota/182729/1998|1998.666:0.001757846815):0.004371350864):0.0001191654238,(H11N2_Avian_CY127379_A/shorebird/Delaware_Bay/58/1996|1996.367:0.0009185947611,H10N2_Avian_CY136886_A/shorebird/Delaware_Bay/63/1996|1996.367:-3.775889398e-05):0.003439774787):0.003679647584,((((H12N7_Avian_CY144842_A/sanderling/New_Jersey/471580/2001|2001.500:2.894341687e-05,H5N7_Avian_FJ517265_A/shorebird/DE/1346/2001|2001.500:0.001735394333):0.0008891211958,H12N7_Avian_CY144258_A/ruddy_turnstone/Delaware/828199/2001|2001.500:-5.790501794e-06):2.8983179e-06,H12N7_Avian_CY144266_A/ruddy_turnstone/Delaware/471599/2001|2001.500:-2.8983179e-06):0.007709505558,H9N7_Avian_CY102639_A/shorebird/Delaware_Bay/277/2000|2000.367:0.007216759875):0.003476080926):0.001530397111,H2N9_Avian_CY003966_A/blue-winged_teal/Alberta/16/1997|1997.811:0.0005114258828):0.0004450248648,H7N7_Avian_CY185992_A/mallard/Minnesota/19033/1999|1999.468:0.005713852309):0.0006898467761,H10N7_Avian_CY004358_A/mallard/Alberta/209/2003|2003.597:0.0143133259):0.0002863356211,H11N2_Avian_CY127515_A/shorebird/Delaware_Bay/181/1999|1999.392:0.01175394225):0.0001283943489):0.000376475957):0.001506829018,(((((((((((((H4N6_Avian_KX714328_A/American_green-winged_teal/Alaska/14258/2006|2006.625:0.0004461789385,H10N6_Avian_KX714312_A/American_green-winged_teal/Alaska/11508/2006|2006.592:0.0008775073014):6.604486993e-05,H4N8_Avian_CY038368_A/northern_pintail/Interior_Alaska/2/2007|2007.682:0.003931610024):0.0001433216137,H3N6_Avian_CY078633_A/mallard/Interior_Alaska/6MP1142/2006|2006.723:0.002525675594):0.0001057939652,(((H3N6_Avian_KY130534_A/northern_pintail/Alaska/52/2011|2011.704:0.002291755791,H3N8_Avian_KY130630_A/northern_pintail/Alaska/323/2011|2011.723:0.001695697143):0.0002403888004,H6N2_Avian_CY177019_A/green-winged_teal/California/3722/2012|2012.803:0.002874054304):0.003057211437,H3N8_Avian_KX714448_A/American_green-winged_teal/Alaska/137916/2009|2009.712:0.001408797078):0.002817015149):0.0002040119425,((((H2N3_Avian_KY130654_A/northern_pintail/Alaska/366/2011|2011.723:0,H2N3_Avian_KY130598_A/green-winged_teal/Alaska/227/2011|2011.710:0):0.0004046533598,H3N8_Avian_KY130737_A/green-winged_teal/Alaska/816/2011|2011.764:0.003593262592):0.0004554646565,H3N8_Avian_KY130769_A/emperor_goose/Alaska/18/2012|2012.734:0.002660465219):0.001403294021,(H3N8_Avian_KY131102_A/northern_pintail/Alaska/619/2013|2013.707:0.001570931111,H3N8_Avian_KY131177_A/northern_pintail/Alaska/911/2013|2013.726:0.0006416221125):0.004399651417):0.004703967147):0.0006710082241,H4N6_Avian_KX714336_A/American_green-winged_teal/Alaska/14366/2006|2006.627:0.0007400689555):0.0006928586911,((((H3N8_Avian_KX714360_A/American_green-winged_teal/Alaska/98313/2008|2008.699:2.177491358e-05,H3N8_Avian_KY130833_A/northern_pintail/Alaska/500/2012|2012.740:0.001301198957):5.121233348e-05,H3N8_Avian_KX714440_A/American_green-winged_teal/Alaska/137896/2009|2009.737:0.004408544465):0.005618580865,(H4N6_Avian_CY140541_A/American_wigeon/Louisiana/Sg-01031/2008|2008.852:0.003967627686,H12N5_Avian_CY012846_A/pintail_duck/Alaska/20/2005|2005.603:0.001812007514):0.0002984916817):0.0002911802696,H8N4_Avian_CY039546_A/northern_shoveler/California/AKS273/2007|2007.915:0.006493167381):0.0008253507017):0.0008591182026,(((H3N8_Avian_CY103517_A/northern_pintail/Alberta/8/2009|2009.630:0.001361083267,H3N8_Avian_CY143032_A/northern_pintail/Interior_Alaska/9BM8907R0/2009|2009.608:0.0004044442888):0.0005029325861,(H12N5_Avian_KY750575_A/mallard/Interior_Alaska/12ML00678/2013|2013.710:0.002946643988,H3N8_Avian_CY195775_A/mallard/Interior_Alaska/12ML00098/2012|2012.718:0.004627336084):0.002645500337):0.003398438647,(H10N8_Avian_CY078465_A/mallard/Interior_Alaska/6MP0758/2006|2006.600:0.001525254431,H3N8_Avian_CY078561_A/northern_shoveler/Interior_Alaska/6MP1339/2006|2006.688:0.0002438767195):0.0009918114586):0.005595180482):0.00374980101,H6N1_Avian_KJ021046_A/mallard/San_Jiang/275/2007|2007.619:0.01057817591):0.0005699880654,(H4N6_Avian_JX454727_A/wild_bird/Korea/GD42/2005|2005.871:0.005521024456,H10N7_Avian_CY137472_A/mallard/Alberta/150/2002|2002.499:0.003882541473):0.003144494357):0.002123366008,H4N8_Avian_EU880826_A/turkey/CA/358533/2005|2005.500:0.0126138566):0.0003391220094,H3N8_Avian_CY047534_A/northern_pintail/Alberta/11701/2005|2005.592:0.008325419069):0.0004928396783,(((((H6N5_Avian_CY094435_A/American_wigeon/California/HKWF541C/2007|2007.841:0.002833261318,H5N2_Avian_CY094163_A/mallard/California/8035/2008|2008.795:0.003837750602):0.000988892129,H6N5_Avian_CY032702_A/American_wigeon/California/HKWF371/2007|2007.764:0.001670994694):0.005695904575,(H2N3_Avian_CY078585_A/northern_pintail/Interior_Alaska/6MP0792/2006|2006.605:0.0004881899325,H2N3_Avian_CY078697_A/mallard/Interior_Alaska/6MP0038BR2/2006|2006.608:0.0003929426222):0.00311741424):0.006658908249,(H3N8_Avian_CY047518_A/mallard/Alberta/11527/2005|2005.586:0.01031414299,H4N6_Avian_CY102957_A/mallard/Alberta/66/2005|2005.567:0.006952564021):0.002206524054):0.0006271807047,((H10N5_Avian_CY078729_A/mallard/Interior_Alaska/9BM1852/2009|2009.510:0.001564444926,H4N6_Avian_CY143040_A/mallard/Interior_Alaska/9BM9049R0/2009|2009.608:0.001541351581):0.01179081462,H6N8_Avian_CY075939_A/mallard/California/19524-001/2005|2005.616:0.009323216001):0.009126682734):0.0006878206955):0.0007793106995):0.0008884575445,((((((((((((H4N8_Avian_CY187109_A/blue_winged-teal/Wisconsin/12OS4306/2012|2012.781:0,H4N8_Avian_CY187101_A/blue_winged-teal/Wisconsin/12OS4304/2012|2012.781:0):0.002298213101,H6N2_Avian_KJ567935_A/northern_pintail/Wisconsin/13OS2778/2013|2013.740:0.005277924041):0.008931241697,H10N7_Avian_CY202697_A/mallard/Ohio/14OS3237/2014|2014.896:0.009505585335):0.002041874772,H11N9_Avian_CY133051_A/mallard/Wisconsin/10OS4193/2010|2010.912:0.007767886064):0.001017477788,(H3N6_Avian_CY206081_A/green-winged_teal/Texas/AI11-3781/2011|2011.710:0.007548794071,H1N3_Avian_CY097740_A/northern_shoveler/Mississippi/397/2010|2010.044:0.000490424797):0.002339362754):0.00115659837,(H1N1_Avian_CY134325_A/green-winged_teal/California/2940/2011|2011.921:0.001715353577,H6N1_Avian_KX351693_A/gadwall/California/1711V/2013|2013.003:0.004095528331):0.004135551916):0.002601805472,(H10N3_Avian_KX013071_A/mallard/Ontario/13OS4098/2013|2013.926:0.003350238522,H3N6_Avian_CY204078_A/mallard/Ohio/14OS0770/2014|2014.649:0.00334530582):0.007926261503):0.0002230060887,((H3N1_Avian_CY140810_A/mallard/Minnesota/AI09-3228/2009|2009.685:0.004552629498,H3N6_Avian_CY076179_A/mallard/Oregon/44221-105/2006|2006.784:0.0007867284031):0.0002754510014,(H11N9_Avian_CY134381_A/mallard/California/198/2012|2012.016:0.00140324715,H3N8_Avian_CY133923_A/mallard/California/2521P/2011|2011.611:0.004837020228):0.003796798342):0.0006683181274):0.001937151622,(H4N6_Avian_CY045357_A/green-winged_teal/California/K218/2005|2005.923:0.009820518948,H3N1_Avian_CY102790_A/mallard/Alberta/192/2004|2004.614:0.0064751509):0.0002887640485):0.000177246393,(H5N2_Avian_GQ923323_A/Canada_goose/Wyoming/473197-10/2006|2006.500:0.0041742962,H5N9_Avian_CY094187_A/mallard/California/8834/2008|2008.797:0.008429803317):0.002419868948):0.001266387316,H2N4_Avian_CY003990_A/mallard/Alberta/149/2002|2002.584:0.002453130433):0.0002142736746,(((((((H6N1_Avian_CY196698_A/goose/Interior_Alaska/11PG00149/2011|2011.337:0,H6N1_Avian_CY196690_A/goose/Interior_Alaska/11PG00148/2011|2011.337:0):0.002919418793,H6N1_Avian_CY133883_A/American_wigeon/California/2423/2010|2010.808:0.0001797052597):0.0003397864235,H6N1_Avian_CY120601_A/mallard/California/2444/2010|2010.819:0.002322510544):0.001547754911,H6N1_Avian_CY094571_A/mallard/California/6695/2009|2009.814:0.0006725829047):0.002173006706,(H6N1_Avian_CY097580_A/mallard/Illinois/4180/2009|2009.912:0.002272106752,H6N2_Avian_CY133312_A/northern_shoveler/Mississippi/10OS4526/2010|2010.940:0.005307707416):0.0007752989827):0.00198731929,(H6N1_Avian_CY094395_A/American_wigeon/California/8363/2008|2008.797:-1.695806052e-17,H6N1_Avian_CY093629_A/mallard/California/8399/2008|2008.805:1.695806052e-17):0.001894898183):0.005134613585,((((H8N4_Avian_CY136195_A/northern_pintail/Interior_Alaska/9BM8967R0/2009|2009.500:0.003884293077,H2N3_Avian_CY103533_A/mallard/Alberta/421/2009|2009.638:0.005044305717):0.005540984073,H1N1_Avian_CY076643_A/mallard/Washington/44338-218/2007|2007.871:0.001214233728):0.004071370007,H3N8_Avian_CY140983_A/blue-winged_teal/Louisiana/AI09-5159/2009|2009.868:0.005263780782):0.002135399101,H3N8_Avian_CY205579_A/blue-winged_teal/Louisiana/AI10-3481/2010|2010.701:0.01032308768):0.0007439722044):0.006505023403):0.0003992656783):0.000144247489):0.001015063445,(((((((((((((((((((H4N6_Avian_CY138518_A/blue-winged_teal/Nova_Scotia/01009/2010|2010.718:0,H4N6_Avian_CY138510_A/blue-winged_teal/Nova_Scotia/01008/2010|2010.718:0):0.001367576645,H6N1_Avian_CY132987_A/gadwall/Illinois/10OS3342/2010|2010.827:0.0008401617993):2.625304486e-05,(H3N8_Avian_CY149714_A/blue-winged_teal/Canada/3285/2011|2011.729:0.003229471538,H11N9_Avian_CY166750_A/northern_shoveler/Mississippi/11OS5812/2011|2011.934:0.002112558445):0.0008678225334):2.960715821e-05,(H3N8_Avian_CY133575_A/blue-winged_teal/Iowa/10OS2411/2010|2010.712:0.0005248273954,H4N6_Avian_CY205700_A/blue-winged_teal/Texas/AI10-4161/2010|2010.696:0.000357462053):0.0004148808105):0.0003317783902,((H3N1_Avian_CY132299_A/mallard/Ohio/11OS2150/2011|2011.619:2.046830926e-17,H4N8_Avian_CY132363_A/mallard/Ohio/11OS2096/2011|2011.630:-2.046830926e-17):0.0008845444225,H7N8_Avian_CY132515_A/mallard/Ohio/11OS2010/2011|2011.619:0.001772378908):0.002805602892):0.0001934666949,H4N6_Avian_CY133743_A/blue-winged_teal/Missouri/10MO003/2010|2010.704:0.001573977212):0.0001819605738,H4N6_Avian_CY132899_A/American_green-winged_teal/Illinois/10OS1551/2010|2010.674:0.0006972356702):0.0002019866106,H3N8_Avian_CY205692_A/blue-winged_teal/Louisiana/AI10-4005/2010|2010.696:0.002017063675):0.0006520342904,((H6N1_Avian_CY133430_A/American_wigeon/Missouri/10OS4752/2010|2010.945:-2.969593501e-17,H6N1_Avian_CY132091_A/mallard/Ohio/10OS1354/2010|2010.595:2.969593501e-17):0.006316486141,H6N1_Avian_CY140759_A/blue-winged_Teal/North_Dakota/AI09-2912/2009|2009.668:0.002172453862):0.0002186686857):0.0003523016524,((((((H3N6_Avian_CY206258_A/blue-winged_teal/Texas/AI12-3834/2012|2012.707:0.003690564566,H5N3_Avian_CY167052_A/northern_pintail/Illinois/11OS4796/2011|2011.805:0.00299188324):0.000110054538,H3N6_Avian_CY186885_A/blue-winged_teal/Ohio/12OS2229/2012|2012.682:0.00527567148):0.0002977903172,H1N1_Avian_CY186697_A/northern_shoveler/Illinois/12OS5138/2012|2012.800:0.004168025005):0.0002173200147,H3N6_Avian_CY167116_A/wood_duck/Wisconsin/11OS2912/2011|2011.729:0.002908944496):0.0003438869181,H4N6_Avian_CY166710_A/mallard/Wisconsin/11OS4310/2011|2011.844:0.005713929024):0.00244305748,(((H4N5_Avian_CY206673_A/mallard/Minnesota/AI11-4213/2011|2011.682:0.004916179081,H4N6_Avian_CY132523_A/mallard/Ohio/11OS2085/2011|2011.627:0.001761610423):0.001456375455,H3N8_Avian_CY149594_A/long-tailed_duck/Maine/295/2011|2011.926:0.003463362535):0.0007167272081,H4N6_Avian_CY132139_A/mallard/Ohio/10OS1319/2010|2010.584:0.001505131252):0.0007930091119):0.001337926757):0.001213852607,((H11N9_Avian_CY125748_A/glaucous-winged_gull/Southeastern_Alaska/10JR01856R0/2010|2010.688:0.005196902489,H6N1_Avian_CY098228_A/aquatic_bird/Korea/CN20/2009|2009.871:0.004196362394):0.00139488776,(H1N3_Avian_CY120665_A/northern_pintail/California/3466/2010|2010.934:0.001799881488,H1N3_Avian_CY134405_A/mallard/California/3569/2010|2010.962:0.002182528229):0.004064339785):0.001339763662):0.0003636789405,H12N5_Avian_CY149626_A/thick-billed_murre/Canada/1813/2011|2011.548:0.005920406196):0.0003027515583,H7N3_Avian_CY132883_A/northern_pintail/Illinois/10OS3959/2010|2010.888:0.005851003222):0.001941432271,H5N1_Avian_CY097356_A/mallard/Wisconsin/2576/2009|2009.762:0.004373336347):0.003159711538,H2N7_Avian_CY094371_A/northern_shoveler/California/HKWF1128C/2007|2007.918:0.004078562556):0.0004882137845,((((((((((((H1N1_Avian_CY134373_A/northern_pintail/California/183/2012|2012.016:0.003804653258,H5N2_Avian_CY133915_A/northern_shoveler/California/2815/2011|2011.825:0.002416692403):0.0003133010583,(H10N7_Avian_KY131382_A/northern_shoveler/Alaska/UGAI15-7315/2015|2015.742:0.001841530561,H14N2_Avian_CY146903_A/northern_shoveler/California/2696/2011|2011.825:0.003055020673):0.001036953935):0.002727939732,H7N3_Avian_CY185951_A/blue-winged_teal/Louisiana/AI11-2911/2011|2011.690:0.003547533587):0.0004820319367,((H4N8_Avian_KX986870_A/blue-winged_teal/Guatemala/CIP049H101-36/2011|2011.844:0.002552840202,H4N6_Avian_CY167026_A/northern_shoveler/Illinois/11OS4707/2011|2011.805:0.001445391099):0.001070433177,H6N8_Avian_CY120649_A/mallard/California/3188/2010|2010.904:0.001140969387):0.0006476156548):0.0001791244073,H12N5_Avian_CY141103_A/mallard/Minnesota/AI10-2217/2010|2010.589:0.001307643394):0.0003439070245,H7N3_Avian_CY133043_A/American_green-winged_teal/Illinois/10OS4014/2010|2010.904:0.00188211061):0.000321437059,H4N6_Avian_CY205377_A/mallard/Maryland/10OS0956/2010|2010.605:0.003212992934):0.001060701236,H7N3_Avian_KU290130_A/mallard/Oklahoma/A00744383/2009|2009.948:0.0045550135):0.0003113636411,H7N3_Avian_CY133735_A/northern_shoveler/Mississippi/11OS289/2011|2011.041:0.005565151684):0.002599713076,((H7N3_Avian_CY094467_A/green-winged_teal/California/11275/2008|2008.948:0.0005963720459,H11N3_Avian_KY561251_A/mallard_duck/Ohio/15OS7510/2015|2015.934:0.007439174325):0.0003549351115,H7N3_Avian_CY094579_A/green-winged_teal/California/1841/2009|2009.047:0.001433264633):0.0006174881317):0.0016257645,(((((H7N7_Avian_KU289856_A/American_green_winged_teal/Utah/A00468772/2009|2009.041:0.0009031497114,H7N3_Avian_KU289760_A/American_green_winged_teal/Arizona/A00115995/2009|2009.005:0.001305618963):1.567998162e-05,H7N3_Avian_KU289864_A/American_green_winged_teal/Utah/A00614935/2009|2009.038:0.0004245301109):2.0792341e-05,H7N3_Avian_KU289752_A/American_green_winged_teal/Arizona/A00115994/2009|2009.005:0.0004203523832):2.322384135e-05,H7N3_Avian_KU289885_A/American_green_winged_teal/Utah/A00833077/2009|2009.003:-2.409540814e-05):0.0005672154172,H7N3_Avian_KU290069_A/mallard/Montana/A00750842/2009|2009.707:0.006116904206):0.0009021258203):0.002373248201,((H3N6_Avian_CY140925_A/blue-winged_Teal/North_Dakota/AI09-4039/2009|2009.701:0.005424807939,H7N7_Avian_CY133727_A/northern_shoveler/Mississippi/11OS202/2011|2011.036:0.005341553241):0.003305538413,H2N9_Avian_CY117403_A/mallard/Alberta/289/2009|2009.633:0.004366445486):0.001743243196):0.005022753925):0.002609805125,((((((((((H3N1_Avian_CY133759_A/blue-winged_teal/Missouri/10MO013/2010|2010.704:0.0003605594639,H9N2_Avian_CY133639_A/northern_shoveler/Arkansas/11OS386/2011|2011.030:0.003177599308):0.001781191927,H1N1_Avian_CY097768_A/mallard/Mississippi/413/2010|2010.044:0.002681111263):0.001595523208,H3N6_Avian_CY140372_A/blue-winged_teal/North_Dakota/Sg-00759/2008|2008.693:0.0001697817903):0.0001812325094,(((H4N6_Avian_CY141007_A/blue-winged_teal/Louisiana/AI09-5291/2009|2009.871:0.001038908828,H10N3_Avian_CY097299_A/lesser_scaup/Wisconsin/3964/2009|2009.893:0.001610533875):0.001119607479,H11N9_Avian_CY133470_A/mallard/Iowa/10OS2752/2010|2010.792:0.005141313689):0.0006489379855,H7N3_Avian_KU289832_A/American_green_winged_teal/Texas/A00604814/2009|2009.090:0.0006721335899):0.0002836949716):0.0006463186686,((H5N2_Avian_KJ018198_A/chicken/New_Jersey/251-4/2008|2008.085:0.0009025526045,H5N2_Avian_KJ018190_A/chicken/New_Jersey/577-6/2008|2008.233:0.0008655685027):0.01033322191,H5N2_Avian_KC790059_A/goose/MB/428/2006|2006.962:0.002332659579):0.0003633158464):0.0005865653668,(H1N2_Avian_CY076163_A/western_grebe/Washington/20569-004/2007|2007.901:0.001946162277,H10N7_Avian_CY094355_A/northern_shoveler/California/HKWF592C/2007|2007.858:0.002050033591):0.0036389153):0.0004838325687,(((H3N8_Avian_CY076483_A/American_green-winged_teal/Oregon/44336-183/2007|2007.690:0.002599897445,H5N2_Avian_GQ923163_A/mallard/Oregon/461067-2/2006|2006.500:0.001391495112):5.555243128e-05,H11N9_Avian_CY032914_A/northern_shoveler/California/HKWF611/2007|2007.858:0.003512717791):0.0007352884741,H7N6_Avian_CY076395_A/northern_shoveler/California/27985/2007|2007.063:0.003060605887):0.0004388240141):0.0003726008872,H6N2_Avian_CY127797_A/ruddy_turnstone/Delaware_Bay/173/2007|2007.389:0.006979975124):0.0003371950689,((H7N3_Avian_KU289933_A/blue_winged_teal/Missouri/A00624484/2008|2008.685:0,H7N3_Avian_KU289925_A/blue_winged_teal/Missouri/A00624483/2008|2008.685:0):0.007995455853,H7N6_Avian_KU289792_A/American_green_winged_teal/Mississippi/A00630203/2009|2009.063:0.01543273147):0.0002626402738):0.0004831884029,(((((H10N7_Avian_CY094147_A/mallard/California/6957/2008|2008.890:0.002097141106,H1N1_Avian_CY094555_A/mallard/California/6768/2009|2009.814:0.003231412789):0.001247844119,(H10N7_Avian_CY136556_A/blue-winged_teal/Alberta/405/2008|2008.600:0.001662579551,H10N7_Avian_CY079362_A/mallard/Illinois/08OS2710/2008|2008.816:0.002772293424):0.004212538521):8.392793788e-05,(H7N1_Avian_KU289840_A/American_green_winged_teal/Utah/A00461135/2009|2009.038:0,H7N1_Avian_KU289848_A/American_green_winged_teal/Utah/A00461136/2009|2009.038:0):0.004737926046):0.004017943918,((H4N8_Avian_CY140767_A/blue-winged_Teal/Minnesota/AI09-2977/2009|2009.679:0.007470068044,H7N1_Avian_KU290330_A/ring-necked_duck/Texas/A00766403/2009|2009.049:0.005623301681):0.001508085492,H5N3_Avian_KY575202_A/northern_shoveler/Mexico-Sonora/797/2008|2008.951:0.01370022029):0.001399582659):0.0004753991635,((((H4N2_Avian_KY644342_A/blue-winged_teal/Guatemala/CIP049H101-29/2011|2011.844:0.009244871015,H2N3_Avian_CY196673_A/mallard/Interior_Alaska/11ML00069/2011|2011.729:0.007050798832):0.0008289577474,H6N1_Avian_KX351652_A/gadwall/California/COL039/2014|2014.795:0.007797860936):0.0009751466788,H7N3_Avian_CY039594_A/northern_shoveler/California/HKWF2031/2008|2008.060:0.001848514983):0.001093628374,H7N1_Avian_KT887257_A/blue-winged_teal/Louisiana/UGAI14-106/2014|2014.238:0.010556518):0.004747489277):0.001383040302):0.0006805196602):0.0003173332333,((((H13N6_Avian_CY196617_A/glaucous-winged_gull/Southcentral_Alaska/11JR02474/2011|2011.658:0.008862155986,H13N2_Avian_JX030404_A/mallard/Korea/SH38-45/2010|2010.219:0.00372806474):0.001697309814,H9N2_Avian_LC042041_A/duck/Hokkaido/K04/2014|2014.726:0.01645757997):0.0008226900111,(H13N2_Avian_KY131118_A/glaucous-winged_gull/Alaska/660/2013|2013.721:0.001262622095,H13N2_Avian_KY131070_A/glaucous-winged_gull/Alaska/544/2013|2013.712:0.0009555832429):0.01361974561):0.007777944557,H12N5_Avian_CY149618_A/common_eider/Maine/505/2011|2011.956:0.01568044476):0.003317165377):0.0002744390716,H6N2_Avian_CY093780_A/northern_shoveler/California/9680/2008|2008.932:0.01614694763):0.003672579034):0.0006125127641,H10N3_Avian_CY097620_A/northern_shoveler/Missouri/196/2009|2009.932:0.002095562865):0.002208061208,((((((H10N1_Avian_CY137904_A/shorebird/Delaware_Bay/342/2009|2009.381:0,H10N1_Avian_CY137888_A/shorebird/Delaware_Bay/338/2009|2009.381:0):0.0001380303975,(H10N7_Avian_CY146050_A/ruddy_turnstone/New_Jersey/AI09-549/2009|2009.397:0.001342173997,H11N9_Avian_CY146309_A/ruddy_turnstone/New_Jersey/AI09-1164/2009|2009.408:0.001315800773):0.0003015347883):0.01403211096,(H11N9_Avian_CY038244_A/ruddy_turnstone/New_Jersey/Sg-00564/2008|2008.386:0.001413040135,H11N9_Avian_CY038234_A/ruddy_turnstone/New_Jersey/Sg-00561/2008|2008.375:0.003465920594):0.0103736206):0.001055224703,H10N7_Avian_CY053811_A/mallard/California/K752/2006|2006.093:0.003306793533):0.001523626161,((H7N9_Avian_CY024824_A/blue-winged_teal/Ohio/566/2006|2006.500:0.002648899171,H10N3_Avian_CY053795_A/northern_shoveler/California/JN587/2006|2006.929:0.004935274457):0.004931979219,(H10N7_Avian_CY137712_A/blue-winged_teal/Alberta/271/2007|2007.589:2.475758661e-17,H10N7_Avian_CY137704_A/mallard/Alberta/182/2007|2007.597:-2.475758661e-17):0.008749001617):0.0007111488146):0.001250170222,H1N3_Avian_CY053819_A/green-winged_teal/California/K481/2006|2006.016:0.01015320717):0.001369416029):0.002273558586,(((((((((((((((((((((((((((((((H7N7_Avian_KY551314_A/mallard/Idaho/AH0011522/2015|2015.608:0.001330208079,H7N7_Avian_KY561298_A/mallard_duck/Ohio/15OS7675/2015|2015.899:0.00176545755):4.217010061e-05,(H10N7_Avian_MF613886_A/American_black_duck/Alberta/118/2016|2016.608:-1.979334388e-05,H1N1_Avian_MF613777_A/American_black_duck/Alberta/238/2016|2016.655:0.002228045047):0.00174087466):0.0003176145117,(H10N3_Avian_KY983197_A/northern_shoveler/California/HS249/2015|2015.926:-8.299421481e-05,H7N7_Avian_KY550815_A/northern_shoveler/California/AH0079568/2016|2016.071:0.002736410474):0.002826937116):0.0004049060014,H7N7_Avian_KY551165_A/duck/Pennsylvania/15-030188-1/2015|2015.704:0.002039720819):0.003858170311,H10N8_Avian_KX013082_A/mallard/Ohio/13OS5191/2013|2013.923:0.00162201026):0.0002218495627,H6N8_Avian_KM244066_A/turkey/Minnesota/42782-1/2013|2013.918:0.002794165477):6.045574154e-05,((H5N2_Avian_KY561131_A/mallard_duck/Ohio/15OS5289/2015|2015.655:0.003125690728,H5N9_Avian_CY235321_A/mallard/Idaho/UGAI16-1964/2016|2016.627:0.01271129375):0.0002366414001,H7N3_Avian_KY551219_A/mallard/Minnesota/AH0065348/2015|2015.811:0.001982175615):0.00128876493):0.0002422144195,(H11N9_Avian_MG280266_A/green-winged_teal/Missouri/16OS6199/2016|2016.970:6.114825609e-18,H11N9_Avian_MG280374_A/Northern_shoveler/Missouri/16OS3609/2016|2016.937:-6.114825609e-18):0.004453259682):0.0003285091402,(((((((H7N9_Avian_MF357714_A/chicken/Alabama/17-008899-10/2017|2017.211:0.001862060717,H7N9_Avian_MF357842_A/guinea_fowl/Alabama/17-008645-2/2017|2017.197:0.0003451218903):5.009818903e-05,H7N9_Avian_MF357834_A/duck/Alabama/17-008643-2/2017|2017.200:0.0003907460066):0.000291172379,(H7N9_Avian_MF357794_A/chicken/Tennessee/17-007429-7/2017|2017.175:0.001729308155,H7N9_Avian_KY818809_A/chicken/Tennessee/17-007147-2/2017|2017.167:0.00048060418):0.0001533612059):0.002234092386,H7N9_Avian_MG266062_A/blue-winged_teal/Wyoming/AH0099021/2016|2016.682:0.0004288662224):0.001724057309,(H10N4_Avian_MF613710_A/red_knot/Delaware_Bay/155/2016|2016.389:0.0004752725524,H10N4_Avian_MF613947_A/red_knot/Delaware_Bay/310/2016|2016.392:-3.482441955e-05):0.002303717907):0.0002232295069,((H7N3_Avian_KY551251_A/American_green-winged_teal/Louisiana/AH0036368/2016|2016.041:0.0005957787696,H7N3_Avian_KY551243_A/northern_shoveler/Louisiana/AH0036366/2016|2016.041:0.0002865106788):0.001836005912,H4N8_Avian_MG280546_A/blue-winged_teal/Ohio/16OS1018/2016|2016.671:0.004410707664):0.0001171269395):0.0003300094351,H4N6_Avian_KY583973_A/blue-winged_teal/Ohio/15OS4890/2015|2015.696:0.0005962919358):0.001068227597):0.001692782824,(((((((H7N3_Avian_KY284431_A/northern_shoveler/Mississippi/15OS8011/2015|2015.973:0.001719279873,H7N3_Avian_KY551077_A/mallard/Kansas/AH0044134/2016|2016.077:0.0004879027351):0.003620683172,(H11N9_Avian_MF046233_A/mallard/Alberta/379/2015|2015.608:-2.12737346e-17,H8N4_Avian_MF046426_A/mallard/Alberta/203/2015|2015.608:2.12737346e-17):0.008145405834):0.0004184302333,(((H11N2_Avian_KY990763_A/mallard_duck/California/UCD728/2016|2016.586:0.0002646740161,H12N5_Avian_KY990798_A/mallard_duck/California/UCD567/2016|2016.542:0.001500853539):0.006540607985,H12N5_Avian_MF046337_A/blue-winged_teal/Alberta/233/2016|2016.652:0.001528347496):0.00219681259,H7N3_Avian_KY551449_A/mallard/Utah/AH0075862/2016|2016.090:0.001834320736):0.001312305832):0.001841567438,H11N9_Avian_KY063942_A/blue-winged_teal/Lousiana/UGAI14-0595/2014|2014.277:8.272503718e-05):0.003019078252,((((H4N6_Avian_KY583771_A/blue-winged_teal/Missouri/15OS4830/2015|2015.696:0.002785060433,H3N8_Avian_MG280178_A/blue-winged_teal/Illinois/16OS1724/2016|2016.693:0.006171087677):0.00217933822,H4N6_Swine_KU641619_A/swine/Missouri/A01727926/2015|2015.956:0.007823850241):0.002589112221,H7N3_Avian_KY013855_A/blue-winged_teal/Louisiana/UGAI15-4814/2015|2015.696:0.006927916758):0.0005314007895,H10N7_Avian_KY063982_A/blue-winged_teal/Lousiana/UGAI14-1009/2014|2014.252:0.002686971298):0.002571427827):0.0001557340224,(H9N7_Avian_KX185928_A/gray_plover/Chile/C1313/2015|2015.732:3.161982931e-17,H5N3_Avian_KX185916_A/yellow-billed_pintail/Chile/C1267/2015|2015.729:-3.161982931e-17):0.0118702545):0.001883077616,H10N7_Avian_CY186778_A/mallard/Missouri/12OS5756/2012|2012.940:0.005648109403):0.0004950834797):0.001351241087,H10N7_Avian_KX013060_A/mallard/Missouri/13OS6556/2013|2013.904:0.004360699367):0.001036004734,((((((((H7N7_Avian_KY063802_A/blue-winged_teal/Lousiana/UGAI14-0210/2014|2014.241:0,H7N7_Avian_KY063834_A/blue-winged_teal/Lousiana/UGAI14-0224/2014|2014.241:0):-8.941393487e-18,H7N7_Avian_KT887321_A/blue-winged_teal/Louisiana/UGAI14-209/2014|2014.241:8.941393487e-18):2.022692589e-05,H7N7_Avian_KT887416_A/blue-winged_teal/Louisiana/UGAI14-845/2014|2014.277:0.0004202212069):0.004868101688,H7N7_Avian_KT887273_A/blue-winged_teal/Texas/UGAI14-1210TX/2014|2014.184:0.005446503347):0.002103609072,(H7N3_Avian_KY550847_A/American_green-winged_teal/Colorado/AH0026688/2015|2015.090:0.003423538632,H4N8_Avian_KY828823_A/mallard/California/UCD980/2015|2015.595:0.002381106896):0.007868092582):6.175660682e-05,(H4N6_Avian_CY206331_A/blue-winged_teal/Louisiana/AI12-4633/2012|2012.723:0.003593167768,H4N6_Avian_CY206209_A/blue-winged_teal/Texas/AI12-3566/2012|2012.707:0.0008453055782):0.0003164148001):0.001533873851,((((H4N8_Avian_KY013847_A/mallard/Minnesota/UGAI15-4803/2015|2015.693:0.006452532526,H7N4_Avian_KY551369_A/mallard/Utah/AH0020452/2015|2015.942:0.009386568529):0.0002345892415,H7N3_Avian_KY013722_A/blue-winged_teal/Texas/UGAI15-0642/2015|2015.211:0.009288268759):0.002528037123,H7N1_Avian_KJ567943_A/blue-winged_teal/Ohio/13OS2037/2013|2013.707:0.006449737619):0.0001347464797,(H4N6_Avian_KY583915_A/mallard/Ohio/15OS4235/2015|2015.616:0.00477065976,H7N3_Avian_CY204680_A/mallard/Maryland/14OS2911/2015|2015.005:0.003709023046):0.006132120298):0.001939914843):0.0008045236092,H7N3_Avian_CY186754_A/northern_shoveler/Illinois/12OS4951/2012|2012.915:0.00479154672):0.0005351255515):0.0002778003405,((H11N9_Avian_CY177067_A/green-winged_teal/California/514/2013|2013.068:0.001639195438,H11N2_Avian_CY177059_A/bufflehead/California/4935/2012|2012.995:0.0001263321172):0.003200790443,H3N2_Avian_KY644413_A/blue-winged_teal/Guatemala/CIP049H109-15/2012|2012.874:0.005772106241):0.0001659212164):0.0003918832365,((((((H7N3_Avian_KY551205_A/blue_winged_teal/Texas/UGAI15-4927/2015|2015.696:0.001320764766,H7N3_Avian_KY561208_A/mallard/Arkansas/15OS7607/2015|2015.959:0.001336158564):0.003548035642,H1N3_Avian_MG280502_A/common_goldeneye/Wisconsin/16OS4242/2016|2016.923:0.009091646419):0.0003272387005,H10N2_Avian_KY828776_A/northern_shoveler/California/LDC192/2014|2014.921:0.004347815724):6.418442628e-05,(H3N8_Avian_KY561234_A/American_green-winged_teal/Mississippi/15OS7984/2015|2015.973:0.007136779988,H12N5_Avian_KY563729_A/green-winged_teal/Missouri/15OS6705/2015|2015.852:0.008215807234):0.0005173819071):0.00324011504,H7N3_Avian_KJ568343_A/blue-winged_teal/Iowa/13OS2316/2013|2013.721:0.00365722982):0.003879650745,H4N8_Avian_KY644284_A/blue-winged_teal/Guatemala/CIP049H102-10/2011|2011.860:0.004528755602):0.0005115466088):0.0001718302171,((((((((((((H7N3_Avian_MG279915_A/green-winged_teal/Illinois/17OS1400/2017|2017.181:0.006434919381,H7N3_Avian_MG279910_A/mallard_duck/Illinois/16OS4580/2016|2016.956:0.001592592889):0.0001764854624,H1N3_Avian_MG279823_A/mallard_duck/Tennessee/17OS0370/2017|2017.038:0.001605283981):0.002102682467,H11N9_Avian_KY990807_A/mallard_duck/California/UCD690/2016|2016.584:0.002140962864):0.002043160022,(H7N1_Avian_MG279992_A/green-winged_teal/Illinois/17OS1208/2017|2017.164:0.003791206371,H7N3_Avian_MG279985_A/lesser_scaup/Illinois/17OS1577/2017|2017.200:0.001987167076):0.002352649246):0.001527602749,((H3N8_Avian_KY583778_A/American_green-winged_teal/Missouri/15OS4838/2015|2015.696:0.000776431838,H2N9_Avian_KY583786_A/blue-winged_teal/Missouri/15OS5111/2015|2015.696:0.002319233791):0.0002704572221,H14N7_Avian_MG280367_A/Northern_shoveler/Missouri/16OS6248/2016|2016.970:0.005542338559):0.0001890369196):0.006050721906,((H4N8_Avian_CY206593_A/blue-winged_teal/Louisiana/UGAI14-2115/2014|2014.699:0.002422889703,H7N7_Avian_KY575226_A/northern_pintail/California/AH0011948/2015|2015.047:0.005156743829):0.001680398831,H7N8_Avian_KY550745_A/northern_shoveler/Nevada/AH0009328/2015|2015.003:0.003689727795):0.0004381992951):0.0001474466557,H7N7_Avian_KY551353_A/American_wigeon/Utah/AH0067123/2015|2015.918:0.004882170372):0.0003443834996,(H6N1_Avian_MG280080_A/green-winged_teal/Ohio/16OS0556/2016|2016.805:0.0005407797659,H4N8_Avian_KY014026_A/blue-winged_teal/Texas/UGAI15-7060/2015|2015.710:0.003451230084):0.006634090345):0.0006387434021,H4N8_Avian_KY013698_A/mallard/Minnesota/UGAI14-3457/2014|2014.690:0.004260803662):0.004612409256,H2N3_Avian_CY166678_A/mallard/Wisconsin/11OS3468/2011|2011.789:0.001917753984):0.0003367100676,(((((((H10N2_Avian_KY561145_A/northern_shoveler/Mississippi/15OS7809/2015|2015.964:0.005678641371,H6N1_Avian_MG280081_A/common_goldeneye/Wisconsin/16OS4246/2016|2016.923:0.007394236128):0.007425952818,H3N8_Avian_KY990756_A/mallard_duck/California/UCD705/2016|2016.584:0.006601688278):0.001319942978,H7N7_Avian_KY551157_A/mallard/Pennsylvania/AH0038929/2015|2015.608:0.007098819562):0.0004524173066,H10N7_Avian_KY063998_A/blue-winged_teal/Lousiana/UGAI14-1108/2014|2014.252:0.005623407222):0.0002954758729,(((H16N3_Avian_CY213677_A/glaucous-winged_gull/Southcentral_Alaska/15MB01747/2015|2015.666:0.001823553366,H16N3_Avian_CY213661_A/glaucous-winged_gull/Southcentral_Alaska/15MB01680/2015|2015.647:0.0008291704912):0.004940127401,H13N2_Avian_MF099358_A/gull/Arica/71/2016|2016.027:0.00404097478):0.00387922014,H7N9_Avian_KY551298_A/American_green-winged_teal/Idaho/AH0006121/2015|2015.027:0.007057273087):0.001146940084):0.0003238893868,H12N5_Avian_CY186965_A/northern_shoveler/Ohio/12OS3173/2012|2012.781:0.001478054844):0.000627211568,(((H7N3_Avian_KX351932_A/chicken/Puebla/CPA-04148-16-CENASA-95294/2016|2016.145:0.02690501923,H7N3_Avian_KX351889_A/chicken/Jalisco/CPA-01859-16-CENASA-95294/2016|2016.074:0.024539533):0.007408921835,H7N3_Human_CY125726_A/Mexico/InDRE7218/2012|2012.518:0.001755256398):0.001031771891,H7N3_Avian_JX465634_A/chicken/Jalisco/CPA1/2012|2012.447:0.001117579233):0.002402116328):0.0001180885951):1.880566457e-05,(((((H6N7_Avian_KJ568375_A/American_green-winged_teal/Ohio/13OS2070/2013|2013.721:0,H6N7_Avian_KJ568335_A/blue-winged_teal/Ohio/13OS2055/2013|2013.721:0):0.002295906364,H6N8_Avian_KJ568119_A/American_green-winged_teal/Wisconsin/13OS3465/2013|2013.742:0.002137946765):0.002049749873,H10N7_Avian_KT887329_A/blue-winged_teal/Louisiana/UGAI14-252/2014|2014.241:0.006045770179):0.003700547434,H3N3_Avian_KY644396_A/blue-winged_teal/Guatemala/CIP049H104-93/2011|2011.915:0.002365431213):0.0002583735887,H1N8_Avian_CY187075_A/lesser_scaup/Wisconsin/12OS4408/2012|2012.860:0.006867878622):0.0001039498205):9.291917558e-05):8.783911173e-05,((((((H4N2_Avian_CY204246_A/mallard/Ohio/14OS0965/2014|2014.671:0.00127316358,H5N2_Avian_CY204103_A/mallard/Ohio/14OS0460/2014|2014.652:0.0009327890509):0.002014361564,H3N2_Avian_KJ568279_A/American_green-winged_teal/Ohio/13OS1867/2013|2013.685:0.0006500270441):0.002333393304,H11N2_Avian_CY186925_A/American_green-winged_teal/Ohio/12OS2161/2012|2012.704:0.00168126075):0.0007296686967,H6N5_Avian_CY186853_A/American_green-winged_teal/Ohio/12OS2128/2012|2012.674:0.001490127298):0.0008116371548,H1N2_Avian_CY166248_A/mallard/Wisconsin/11OS4104/2011|2011.786:0.001411569565):0.0006231300174,(((H11N3_Avian_KX365076_A/blue-winged_teal/Guatemala/CIP049H110-36/2012|2012.910:-2.527117973e-06,H5N3_Avian_KY644421_A/blue-winged_teal/Guatemala/CIP049H113-53/2013|2013.025:0.0004429752508):1.272520398e-06,H11N3_Avian_KY644510_A/blue-winged_teal/Guatemala/CIP049H110-37/2012|2012.910:-1.272520398e-06):0.00515362802,H2N3_Avian_CY202791_A/snow_goose/Delaware/12OS3778/2012|2012.145:0.006080484728):0.0002357772667):0.0003504704441):0.0002172701286,((((((((H14N3_Avian_KY673165_A/blue-winged_teal/Guatemala/CIP049H113-74/2013|2013.025:0.0004423155686,H14N4_Avian_KY644478_A/blue-winged_teal/Guatemala/CIP049H113-08/2013|2013.025:-1.867435802e-06):9.369599772e-07,H14N4_Avian_KY644270_A/blue-winged_teal/Guatemala/CIP049H113-76/2013|2013.025:-9.369599772e-07):0.00136819746,H2N3_Avian_KX986857_A/blue-winged_teal/Guatemala/CIP049H111-98/2012|2012.932:0.0008416210773):7.273972594e-05,((H14N3_Avian_KY644309_A/blue-winged_teal/Guatemala/CIP049H113-07/2013|2013.025:0.001766781974,H3N8_Avian_KY644382_A/blue-winged_teal/Guatemala/CIP049H109-38/2012|2012.874:0.0004419867003):0.0002510527585,(H14N3_Avian_KY644393_A/blue-winged_teal/Guatemala/CIP049H110-31/2012|2012.910:-1.569219823e-18,H14N3_Avian_KX986863_A/blue-winged_teal/Guatemala/CIP049H108-11/2012|2012.855:1.569219823e-18):0.0006336046693):0.0003727738081):0.00524235005,H3N2_Avian_KX986862_A/blue-winged_teal/Guatemala/CIP049H109-28/2012|2012.874:0.003614268581):0.0002060493112,(((((H10N7_Avian_MG280108_A/mallard_duck/Arkansas/16OS3645/2016|2016.956:-8.862959968e-05,H10N7_Avian_MG280519_A/mallard_duck/Illinois/17OS1431/2017|2017.184:0.003184295229):0.000582366758,H3N8_Avian_CY235160_A/green-winged_teal/Idaho/UGAI16-1900/2016|2016.622:0.004327021353):0.003768430438,((H11N3_Avian_MG279979_A/green-winged_teal/Tennessee/17OS0664/2017|2017.066:0.001216864355,H7N3_Avian_MG280196_A/Northern_shoveler/Mississippi/16OS6142/2016|2016.967:0.001440058975):0.004883691543,H7N9_Avian_KY550800_A/cinnamon_teal/California/AH0079011/2016|2016.060:0.005028148322):0.004529944666):0.0005967248247,H7N3_Avian_KY551345_A/mallard/Utah/AH0020690/2015|2015.921:0.003976025051):0.003092806966,H3N8_Avian_KY013958_A/mallard/Minnesota/UGAI15-6157/2015|2015.712:0.01410496925):0.00448691151):0.0001047078807,((H10N3_Avian_KX013041_A/green-winged_teal/Missouri/13OS6332/2013|2013.989:0.002225688001,H4N6_Avian_KX351707_A/mallard/California/UCD806/2015|2015.562:0.00762825318):0.009459376748,H6N2_Avian_CY177035_A/northern_shoveler/California/3769/2012|2012.811:0.00523254854):0.0007204285773):0.002542229314,H4N8_Avian_MG599665_A/duck/Alberta/36/2016|2016.605:0.01123321818):0.0002735119416):5.783555645e-05,((((((((H7N3_Avian_KY550737_A/northern_shoveler/California/AH0007019/2014|2014.236:0.0008930206919,H7N3_Avian_KX351705_A/mallard/California/LDC331/2015|2015.005:0.0004299911248):1.199203641e-05,H7N3_Avian_KR150891_A/turkey/California/8199/2015|2015.184:0.0004280609077):7.528776212e-06,H7N3_Avian_KY551282_A/American_green-winged_teal/AH0003731/2015|2015.003:0.0004335833912):1.257161828e-05,H7N3_Avian_KY550839_A/cinnamon_teal/New_Mexico/AH0013653/2015|2015.110:0.0004282481022):0.005595053175,H7N3_Avian_KY550823_A/American_green-winged_teal/California/AH0079678/2016|2016.079:0.00707432073):0.006033369081,(H9N1_Avian_CY206609_A/blue-winged_teal/Louisiana/UGAI14-2494/2014|2014.710:0.004417260614,H8N4_Avian_KY828738_A/northern_shoveler/California/LDC185/2014|2014.921:0.003620567826):0.003748287027):0.0003673377718,((((H11N2_Avian_CY207179_A/helmeted_guineafowl/Colombia/2441/2015|2015.227:0,H11N2_Avian_KX097954_A/helmeted_guineafowl/Colombia/2440/2015|2015.227:0):0.005571670504,H3N9_Avian_CY204632_A/mallard/Maryland/14OS1447/2014|2014.704:0.003841120663):0.0005152239433,(H7N3_Avian_KT887305_A/ruddy_turnstone/New_Jersey/UGAI14-1907/2014|2014.367:0.0004500279601,H7N3_Avian_KT887281_A/ruddy_turnstone/New_Jersey/UGAI14-1343/2014|2014.378:0.0004311760051):0.001133554027):0.002412213292,(H11N2_Avian_KR270998_A/thick-billed_murre/Greenland/911-3/2014|2014.123:0.005862093557,H10N7_Avian_CY204768_A/mallard/Maryland/13OS3318/2014|2014.477:0.005371136495):0.0002833861407):0.002729105079):0.0005432759021,(((H4N5_Avian_CY177091_A/mallard/California/933V/2013|2013.581:-1.181569974e-05,H4N6_Avian_CY177147_A/mallard/California/1353/2013|2013.553:0.0004522638326):0.006052941764,H2N5_Avian_CY186689_A/northern_shoveler/Illinois/12OS5128/2012|2012.800:0.004261663272):0.004325501872,H12N4_Avian_CY166945_A/blue-winged_teal/Missouri/11OS2563/2011|2011.690:0.001054164598):0.0006702028802):0.0001418563864):1.734150537e-05,(((((H11N9_Avian_KY561312_A/mallard_duck/Wisconsin/15OS7136/2015|2015.868:0.002577396902,H4N6_Avian_CY235361_A/cinnamon_teal/Utah/UGAI16-2006/2016|2016.630:0.002758708065):0.0003288641546,H11N3_Avian_KY561075_A/American_green-winged_teal/Mississippi/15OS8008/2015|2015.973:0.002779466593):0.000870771535,H14N7_Avian_KX024581_A/blue-winged_teal/Texas/UGAI15-6890/2015|2015.718:0.003138128616):0.01253602574,H2N3_Avian_CY167009_A/mallard/Illinois/11OS4420/2011|2011.866:0.003143318704):0.001061908173,H14N3_Avian_KY644306_A/blue-winged_teal/Guatemala/CIP049H105-31/2011|2011.934:0.001988951048):0.0002120453136):7.236115286e-05,(((((((((((H5N7_Avian_MH068661_A/ruddy_turnstone/New_Jersey/UGAI17-2989/2017|2017.400:-1.777796982e-05,H3N2_Avian_MH068573_A/ruddy_turnstone/New_Jersey/UGAI17-2786/2017|2017.386:0.0004582261027):0.004005737061,H1N1_Avian_MG280241_A/mallard_duck/Illinois/16OS4499/2016|2016.910:0.002678419724):0.0002593795772,(H4N8_Avian_MG280457_A/blue-winged_teal/Missouri/16OS2203/2016|2016.690:0.001334079175,H6N1_Avian_MG279960_A/Northern_shoveler/Mississippi/16OS5984/2016|2016.964:0.002213685831):0.00110295969):0.00122423123,(H6N1_Avian_MG280524_A/green-winged_teal/Tennessee/17OS0651/2017|2017.066:0.008068389925,H3N8_Avian_CY235208_A/mallard/Idaho/UGAI16-1930/2016|2016.627:0.004983744009):0.002429379539):0.0001352446031,H4N8_Avian_CY235345_A/cinnamon_teal/Utah/UGAI16-1985/2016|2016.611:0.005519598103):0.0004225674246,(((H7N3_Avian_KY551101_A/American_green-winged_teal/Texas/AH0058646/2016|2016.071:0.0006116216588,H7N2_Avian_KY551117_A/American_green-winged_teal/Texas/AH0057366/2016|2016.079:0.0007120645812):0.001745376848,H6N8_Avian_KY561064_A/green-winged_teal/Missouri/15OS6475/2015|2015.830:0.001358694441):8.283235041e-05,(H11N9_Avian_MG280125_A/green-winged_teal/Mississippi/16OS6098/2016|2016.967:0.0032606524,H3N1_Avian_KY678663_A/blue-winged_teal/Illinois/15OS6152/2015|2015.825:0.00796761122):0.0003623445857):0.001542770192):0.0002210204094,((((H6N8_Avian_MF046527_A/ruddy_turnstone/Delaware_Bay/139/2016|2016.389:-1.824481727e-05,H3N8_Avian_MF613718_A/ruddy_turnstone/Delaware_Bay/450/2016|2016.395:0.0004582994994):9.130747219e-06,H3N8_Avian_CY241167_A/ruddy_turnstone/New_Jersey/UGAI16-1244/2016|2016.375:-9.130747219e-06):4.56955053e-06,H3N8_Avian_CY241271_A/ruddy_turnstone/New_Jersey/UGAI16-1289/2016|2016.375:-4.56955053e-06):0.00498317763,H7N3_Avian_KY551306_A/American_green-winged_teal/Utah/AH0021680/2015|2015.142:0.003493313401):6.259088048e-05):0.0004169121633,H10N7_Avian_MG279926_A/mallard_duck/Illinois/16OS4899/2016|2016.967:0.005811774107):0.002368435338,((H7N3_Avian_KY013808_A/blue-winged_teal/Louisiana/UGAI15-2510/2015|2015.255:0.008496765051,H11N9_Avian_CY186786_A/mallard/Missouri/12OS5759/2012|2012.940:0.0008878061126):0.0007121704558,H4N8_Avian_CY206641_A/blue-winged_teal/Texas/UGAI14-3659/2014|2014.712:0.002410354191):0.000398840574):0.002054702587,((((((((((H12N4_Avian_MG279738_A/mallard_duck/Ohio/16OS0921/2016|2016.592:-1.030761665e-05,H8N4_Avian_MG279965_A/mallard_duck/Ohio/16OS0841/2016|2016.584:0.0004507557495):0.001184285901,H5N2_Avian_MG280494_A/green-winged_teal/Mississippi/16OS5996/2016|2016.964:0.00147193667):0.001269422467,H1N7_Avian_MG280201_A/mallard_duck/Wisconsin/16OS4004/2016|2016.918:0.001843254349):0.0007548095844,H4N8_Avian_MG280537_A/mallard_duck/Ohio/16OS4989/2016|2016.863:0.002362335616):0.0007226040813,H12N5_Avian_KY284436_A/American_green-winged_teal/Missouri/15OS4865/2015|2015.721:0.001492877673):0.007836507775,H1N1_Avian_CY207203_A/yellow-billed_pintail/Chile/1/2012|2012.564:0.004748175907):0.0002611852197,(H14N3_Avian_KJ195674_A/blue-winged_teal/Guatemala/CIP049H105-15/2011|2011.934:0.001323110811,H1N3_Avian_KY644420_A/northern_shoveler/Guatemala/CIP049H103-05/2011|2011.899:0.0008868516114):0.0001996304961):0.0003360275402,H10N3_Avian_KT887361_A/blue-winged_teal/Louisiana/UGAI14-478/2014|2014.255:0.01053342566):0.001176212473,(H11N9_Avian_CY206242_A/blue-winged_teal/Texas/AI12-3737/2012|2012.707:0.004721292059,H3N8_Avian_MF046428_A/mallard/Alberta/612/2015|2015.611:0.0106763874):0.0005830302433):0.0001830809408,((((H14N6_Avian_KJ195666_A/blue-winged_teal/Guatemala/CIP049H106-62/2011|2011.953:0.001326728632,H3N6_Avian_CY186820_A/mallard/Ohio/12OS2351/2012|2012.666:0.001325580343):0.0004605027812,(H7N3_Avian_CY187035_A/American_green-winged_teal/Ohio/12OS5538/2012|2012.877:0,H7N3_Avian_CY187043_A/northern_shoveler/Ohio/12OS5539/2012|2012.877:0):0.004882187939):0.000423609623,H12N5_Avian_CY166635_A/American_green-winged_teal/Wisconsin/11OS3425/2011|2011.789:0.003611067352):2.57712554e-05,H4N6_Avian_CY166774_A/American_green-winged_teal/Mississippi/11OS5869/2011|2011.934:0.003076683225):8.711816487e-05):0.0007151066658):5.397312588e-05,H1N1_Avian_CY134357_A/green-winged_teal/California/123/2012|2012.016:0.003103746966):0.0003466369182):0.001121589469,((((H4N6_Avian_KY583793_A/blue-winged_teal/Missouri/15OS4858/2015|2015.696:0.00760879557,H7N3_Avian_CY205193_A/mallard/Maryland/12OS3630/2013|2013.022:0.006871235788):0.0004039098279,H1N1_Avian_KY828629_A/mallard/California/UCD318/2014|2014.556:0.009638145503):0.00296851635,((H11N9_Avian_KX351715_A/northern_shoveler/California/1670V/2013|2013.003:0.001640251558,H5N2_Avian_KY828771_A/northern_shoveler/California/LDC188/2014|2014.921:0.002798221789):0.003130984216,H11N6_Avian_CY206250_A/blue-winged_teal/Texas/AI12-3768/2012|2012.715:0.00407399645):0.004317850914):0.0002705851443,H5N2_Avian_CY133159_A/American_green-winged_teal/Wisconsin/10OS3127/2010|2010.800:0.001462035698):0.000827338427):0.000458527601,((((((((((((((((((((((((((((((H5N2_Avian_KR234020_A/turkey/Arkansas/7791-1/2015|2015.181:0.001328158052,H5N2_Avian_KU201846_A/mallard/Washington/196865/2015|2015.025:0.0008777945786):4.283716439e-06,H5N2_Avian_KX838897_A/mallard/Alaska/AH0088535/2016|2016.611:0.004889846606):2.750458282e-06,H5N2_Avian_KU201718_A/mallard/Idaho/AH0007413/2015|2015.044:0.001320980983):2.989814438e-06,(H5N2_Avian_KP795735_A/chicken/BC/FAV9/2014|2014.921:0.0004469931379,H5N2_Avian_KP795727_A/chicken/BC/FAV8/2014|2014.921:-6.938455765e-06):0.0004366533927):5.134070638e-06,H5N2_Avian_MG965766_A/turkey/Missouri/15-007513-1/2015|2015.178:0.0008795190788):4.947123142e-06,H5N2_Avian_KU201814_A/mallard/Oregon/195547/2014|2014.973:0.0004345122208):7.747988256e-06,H5N2_Avian_MG964798_A/peregrine_falcon/Idaho/15-001362-3/2015|2015.022:0.000874630133):4.003882336e-06,H5N2_Avian_MG964806_A/red-tailed_hawk/Washington/15-002551-2/2015|2015.022:0.0004369206762):4.171819117e-06,H5N2_Avian_KR233988_A/chicken/Washington/3490-18/2015|2015.077:0.0004357350909):4.586217831e-06,H5N2_Avian_KR150907_A/pheasant/Washington/3147-2/2015|2015.068:0.0004364506228):5.111555604e-06,H5N2_Avian_KP739395_A/turkey/Washington/61-22/2014|2014.995:-5.554403185e-06):2.792460942e-06,H5N2_Avian_MG964766_A/goose/Washington/15-001678-1/2015|2015.036:-2.792460942e-06):1.403944452e-06,H5N2_Avian_KR233996_A/chicken/Oregon/A01819044/2015|2015.112:-1.403944452e-06):7.058720715e-07,H5N2_Avian_MG964726_A/chicken/Oregon/15-005256-1/2015|2015.115:-7.058720715e-07):3.549077454e-07,H5N2_Avian_KU201942_A/Canada_goose/Kansas/197850/2015|2015.195:-3.549077454e-07):1.784508046e-07,H5N2_Avian_MG964358_A/Canada_goose/Wyoming/15-009285-1/2015|2015.203:-1.784508046e-07):3.914146034e-06,H5N2_Avian_KU201918_A/Canada_goose/Washington/197619/2014|2014.995:0.000436147813):2.933383719e-06,(((((((((H5N2_Avian_MG964822_A/snow_goose/Kentucky/15-012967-2/2015|2015.186:0.00041566642,H5N2_Avian_MG964342_A/Canada_goose/Michigan/15-018340-2/2015|2015.422:0.002237057437):1.588736414e-05,(H5N2_Avian_MG965662_A/turkey/Minnesota/15-017044-1/2015|2015.395:0.0004474720208,H5N2_Avian_MG964662_A/chicken/Minnesota/15-014297-1/2015|2015.329:-7.417338634e-06):0.0004260271991):1.115707552e-05,H5N2_Avian_KT762914_A/turkey/North_Dakota/15-013049-1/2015|2015.301:0.0004297696507):1.336085584e-05,H5N2_Avian_MG964814_A/ring-necked_duck/Kentucky/15-012967-1/2015|2015.186:-1.449228858e-05):7.279231708e-06,H5N2_Avian_KU201926_A/Coopers_hawk/Minnesota/198225/2015|2015.282:-7.279231708e-06):8.102070436e-06,(((((H5N2_Avian_MG965822_A/turkey/South_Dakota/15-017406-1/2015|2015.400:0.000434845956,H5N2_Avian_MG964718_A/chicken/Nebraska/15-019197-1/2015|2015.441:0.001333275151):1.47063788e-05,H5N2_Avian_KT002503_A/turkey/Iowa/14319-1/2015|2015.329:-1.47063788e-05):7.381690136e-06,H5N2_Avian_MG964446_A/chicken/Iowa/15-014294-1/2015|2015.334:-7.381690136e-06):1.296446125e-05,H5N2_Avian_KT762938_A/chicken/Nebraska/15-017990-5/2015|2015.405:0.0008690476972):2.7464813e-05,H5N2_Avian_MG964734_A/chicken/South_Dakota/15-015847-3/2015|2015.362:0.0004140671666):0.001315421717):0.0003312785178,H5N2_Avian_MG964686_A/chicken/Missouri/15-014275-1/2015|2015.321:0.0007737137553):7.453538464e-05,(((H5N2_Avian_MG964750_A/chicken/Wisconsin/15-014400-1/2015|2015.337:0.0008674588284,H5N2_Avian_KU201934_A/snowy_owl/Wisconsin/198399/2015|2015.279:0.000899130333):1.520096972e-05,H5N2_Avian_KT762946_A/chicken/Wisconsin/15-011595-1/2015|2015.266:-1.69328926e-05):0.0004208553048,H5N2_Avian_KT762890_A/turkey/North_Dakota/15-011420-13/2015|2015.271:0.001791493634):3.742414601e-05):0.0004453026971,H5N2_Avian_KP739379_A/chicken/Washington/61-9/2014|2014.995:0.000435799265):0.0004389170846):3.733714137e-06,H5N2_Avian_MG964366_A/chicken/Idaho/15-001711-7/2015|2015.038:0.0008796339518):0.0001787372741,H5N2_Avian_KR234028_A/chicken/Kansas/8395-3/2015|2015.192:0.001147427054):0.0001245434614,((H5N2_Avian_MG964758_A/falcon/Missouri/15-009166-2/2015|2015.189:-4.467759301e-06,H5N2_Avian_KT762882_A/chicken/Montana/15-010559-1/2015|2015.247:0.00221042039):0.0003987837138,H5N2_Avian_KU201606_A/snow_goose/Missouri/15-011246-1/2015|2015.200:4.330353368e-05):0.0003192607284):0.0002846276509,H5N2_Avian_KU201670_A/Northern_shoveler/Oregon/AH0007337/2015|2015.005:0.000155126012):0.001973341692,(((H11N2_Avian_KT338511_A/glaucous-winged_gull/Alaska/670/2014|2014.723:0.0004549367829,H11N2_Avian_KT338311_A/emperor_goose/Alaska/50/2014|2014.718:-1.448865006e-05):0.0004686153604,H5N3_Avian_KT338319_A/mallard/Alaska/103/2014|2014.704:-2.793093856e-05):0.001435973297,H3N3_Avian_KT338347_A/American_green-winged_teal/Alaska/306/2014|2014.693:0.003002242862):0.003793740392):0.0003628545939,H7N3_Avian_KY551085_A/American_green-winged_teal/Texas/AH0040565/2016|2016.071:0.00915009835):0.0001743062166,(((((H3N1_Avian_KT338418_A/American_green-winged_teal/Alaska/478/2014|2014.751:0.0004190202223,H4N1_Avian_KT338363_A/mallard/Alaska/417/2014|2014.751:0.000903953648):0.0009008623402,H4N6_Avian_KT338591_A/mallard/Alaska/898/2014|2014.745:0.001317125934):0.001324358437,H1N1_Avian_KT338466_A/northern_pintail/Alaska/576/2014|2014.734:0.0004463625268):0.002950882596,H1N1_Avian_KP896489_A/harlequin_duck/Alaska/46/2014|2014.052:0.002875358238):0.0003237579796,H6N6_Avian_KY131062_A/northern_pintail/Alaska/490/2013|2013.723:0.002343020444):0.0004563273347):0.004142569621,H4N6_Avian_KY131007_A/northern_pintail/Alaska/372/2013|2013.704:0.007131579912):0.0003939005863,(((H6N2_Avian_KU310477_A/greater_white-fronted_goose/Alaska/UGAI15-3913/2015|2015.351:0.0004641586224,H9N2_Avian_KU310453_A/cackling_goose/Alaska/UGAI15-3075/2015|2015.375:0.0004166772448):0.005624952926,H11N9_Avian_CY206836_A/mallard/Southcentral_Alaska/12ML01685/2014|2014.896:0.004250376277):0.009987608607,H12N5_Avian_CY196039_A/mallard/Interior_Alaska/11BM01009/2011|2011.575:2.311485266e-05):0.0001530557666):0.0003284486301,((((((((((H3N6_Avian_KY131405_A/northern_pintail/Alaska/UGAI15-7415/2015|2015.756:-8.634519946e-06,H3N6_Avian_KY131413_A/northern_pintail/Alaska/UGAI15-7417/2015|2015.756:0.0004488829355):1.296605751e-05,H10N7_Avian_KX949538_A/green-winged_teal/Alaska/UGAI15-6394/2015|2015.679:-1.30629242e-05):0.0004029506282,H4N6_Avian_KY131350_A/northern_pintail/Alaska/UGAI15-7298/2015|2015.732:0.0004806182066):0.000327451034,H6N8_Avian_KX949426_A/mallard/Alaska/UGAI15-6397/2015|2015.685:0.001446481195):0.001307094267,H3N8_Avian_KX949522_A/northern_pintail/Alaska/UGAI15-7403/2015|2015.753:0.001356828615):0.00176529189,H6N1_Avian_MG280456_A/pintail_duck/Illinois/16OS1650/2016|2016.805:0.002711509883):0.001726667107,((H3N8_Avian_KX949474_A/emperor_goose/Alaska/UGAI15-6759/2015|2015.718:0.004908906383,H7N4_Avian_KY551290_A/mallard/Idaho/AH0008589/2015|2015.016:0.004952816727):0.000431785951,H4N6_Avian_CY206371_A/blue-winged_teal/Texas/AI13-3569/2013|2013.707:0.001768944472):3.131393931e-05):0.0001715703765,((H3N6_Avian_MG280273_A/green-winged_teal/Ohio/16OS1008/2016|2016.671:0.005207310824,H1N2_Avian_MF046209_A/mallard/Alberta/310/2016|2016.655:0.001460026294):0.002461073801,(H4N6_Avian_MF613941_A/duck/Alberta/31/2016|2016.605:0.0004516770485,H7N2_Avian_MG279730_A/Northern_shoveler/Mississippi/16OS6138/2016|2016.967:0.002201739211):0.00341049187):0.001406292725):0.0002720555829,(((((H5N1_Avian_KU201862_A/American_wigeon/Washington/196340/2015|2015.003:0.0004858356531,H5N1_Avian_KP892989_A/chicken/BC/FAV2/2015|2015.099:0.001279171005):0.0004770665922,H5N1_Avian_KU201854_A/American_wigeon/Washington/196336/2015|2015.003:-3.544753863e-05):1.773807421e-05,H5N1_Avian_KP739419_A/American_green-winged_teal/Washington/195750/2014|2014.992:-1.773807421e-05):0.002712300228,H5N2_Avian_CY194219_A/mallard/Southcentral_Alaska/12ML01048_AAF1/2014|2014.726:0.0008367732975):0.001981418933,H4N6_Avian_KY828684_A/mallard/California/UCD360/2014|2014.611:0.004305350242):0.001341112116):0.0005327243034,(((((((H1N2_Avian_MG279816_A/green-winged_teal/Ohio/16OS2015/2016|2016.690:0,H1N2_Avian_MG279821_A/green-winged_teal/Ohio/16OS2038/2016|2016.710:0):0.0004167088313,H4N2_Avian_MG280006_A/green-winged_teal/Ohio/16OS3692/2016|2016.792:0.001348297827):3.854392225e-05,H1N1_Avian_MG279785_A/mallard_duck/Maryland/16OS2571/2016|2016.959:0.002618814322):0.0002619123522,H5N2_Avian_MG280413_A/American_wigeon/Ohio/16OS3736/2016|2016.805:0.001511490439):0.0001499397113,((H3N2_Avian_MG280523_A/mallard_duck/Ohio/16OS4983/2016|2016.863:0.001877112144,H6N1_Avian_MG280320_A/gadwall_duck/Missouri/16OS3397/2016|2016.844:0.001663538898):0.0002195297097,H6N4_Avian_MG280040_A/mallard_duck/Ohio/16OS0826/2016|2016.573:0.001112719815):0.0007450062638):0.0002045326028,H7N3_Avian_KY284512_A/American_black_duck/Ohio/16OS0658/2016|2016.208:0.001567735894):0.005062296078,H7N3_Avian_KY550792_A/northern_shoveler/California/AH0076719/2016|2016.030:0.007569013898):0.0005746963018):0.005409310125):0.000154123424,((H5N2_Avian_KY130857_A/northern_pintail/Alaska/622/2012|2012.740:0.0005513215243,H4N2_Avian_KY130793_A/northern_pintail/Alaska/303/2012|2012.726:0.004335306487):0.0009240256399,H4N6_Avian_KT338339_A/northern_pintail/Alaska/257/2014|2014.710:0.002200838371):0.002185334504):0.0003525374616,(((((((H7N4_Avian_KT338503_A/northern_pintail/Alaska/619/2014|2014.723:-8.281383867e-18,H7N4_Avian_KT338489_A/bufflehead/Alaska/594/2014|2014.789:8.281383867e-18):0.0008902248777,H1N1_Avian_KT338527_A/glaucous-winged_gull/Alaska/800/2014|2014.726:0.0008799532746):9.018650956e-05,H2N3_Avian_CY206820_A/mallard/Southcentral_Alaska/12ML01535/2014|2014.877:0.0003502549816):0.0008747518312,H9N2_Avian_CY206771_A/mallard/Southcentral_Alaska/12ML01015/2014|2014.726:0.001777914789):0.001668278744,H4N6_Avian_KY130889_A/mallard/Alaska/756/2012|2012.803:0.001781744389):0.0001001638807,(H4N6_Avian_KY130983_A/northern_pintail/Alaska/267/2013|2013.696:0.008618130283,H7N3_Avian_KY131094_A/northern_pintail/Alaska/568/2013|2013.718:0.005407644698):0.0003811409293):0.001839915712,H11N9_Avian_CY235313_A/mallard/Idaho/UGAI16-1962/2016|2016.627:0.008527415973):0.003555978425):9.036479375e-05):8.935874553e-05,H1N1_Avian_CY167165_A/mallard/Arkansas/12OS179/2012|2012.038:0.002798443125):3.441262932e-05,(((((((H11N9_Avian_CY134083_A/mallard/California/2555V/2011|2011.611:-1.035378486e-05,H4N6_Avian_CY134131_A/mallard/California/2563V/2011|2011.611:0.000891189652):0.0008821240627,H4N1_Avian_CY134253_A/mallard/California/2589V/2011|2011.611:0.001329715024):3.739437496e-06,H12N5_Avian_CY134293_A/mallard/California/2595V/2011|2011.611:0.000880165612):2.9565369e-06,H4N9_Avian_CY134237_A/mallard/California/2584V/2011|2011.611:0.0008798734605):2.221545875e-05,((H4N8_Avian_CY134139_A/mallard/California/2566P/2011|2011.611:0.001339649458,H5N1_Avian_CY133995_A/mallard/California/2535V/2011|2011.611:-1.596321828e-05):8.055512927e-06,H5N8_Avian_CY134107_A/mallard/California/2559P/2011|2011.611:-8.055512927e-06):0.0004208052225):0.003387182734,(((H2N4_Avian_CY195749_A/mallard/Interior_Alaska/12ML00064/2012|2012.718:-1.121437399e-18,H8N4_Avian_CY195733_A/mallard/Interior_Alaska/12ML00058/2012|2012.718:1.121437399e-18):0.003450975639,H3N8_Avian_KY551497_A/mallard/Oregon/AH0038721/2015|2015.608:0.006885370003):0.002311304928,H8N4_Avian_CY142584_A/northern_pintail/Interior_Alaska/10BM12413R0/2010|2010.500:0.003072377613):0.0002925283151):0.0001267100967,H2N1_Avian_LC371784_A/duck/Hokkaido/162/2013|2013.871:0.01374214071):0.00012574642):0.0004198349456,(((((H16N3_Avian_CY239334_A/glaucous-winged_gull/Southcentral_Alaska/16MB02941/2016|2016.622:0.003914573215,H16N3_Avian_CY239358_A/glaucous-winged_gull/Southcentral_Alaska/16MB03027/2016|2016.630:0.005925153586):0.002433740782,H6N1_Avian_KY131303_A/northern_pintail/Alaska/UGAI15-6978/2015|2015.721:0.007561881269):0.006654641793,H8N4_Avian_KY130566_A/northern_pintail/Alaska/136/2011|2011.710:0.001980845019):0.0001505528969,H2N9_Avian_KY130713_A/northern_pintail/Alaska/655/2011|2011.745:0.002064051551):0.0001348624751,H12N5_Avian_KY130638_A/northern_pintail/Alaska/325/2011|2011.715:0.002319638981):0.002176795896):0.0001110374383,(((((H5N3_Avian_CY167181_A/American_green-winged_teal/Mississippi/12OS191/2012|2012.041:0.0004347493518,H11N3_Avian_CY167141_A/mallard/Arkansas/12OS140/2012|2012.038:0.0004463832029):0.002388915477,H7N1_Avian_CY185909_A/blue-winged_teal/Texas/AI12-909/2012|2012.178:0.004741367685):0.001175757324,H3N8_Avian_CY187125_A/mallard/Wisconsin/12OS4331/2012|2012.819:0.005829015218):0.003411723683,H11N2_Avian_CY166814_A/gadwall/Mississippi/11OS6084/2011|2011.940:0.008314319593):0.001426566157,((H10N3_Avian_CY120681_A/northern_shoveler/California/3628/2011|2011.000:0.003130735338,H5N2_Avian_CY120593_A/mallard/California/2396/2010|2010.827:0.001767252014):0.0004543999426,H7N3_Avian_CY141634_A/mallard/Interior_Alaska/10BM07575R0/2010|2010.500:0.002660909878):7.235526029e-05):0.0003028275249):0.0002453983553,(((((H10N7_Avian_KP896497_A/harlequin_duck/Alaska/250/2014|2014.170:0.005813051122,H4N6_Avian_CY206779_A/mallard/Southcentral_Alaska/12ML01039/2014|2014.726:0.002687011077):0.0002425457301,H3N8_Avian_CY206763_A/mallard/Southcentral_Alaska/12ML01012/2014|2014.723:0.001965326696):0.003159253511,H10N7_Avian_KY130841_A/emperor_goose/Alaska/602/2012|2012.748:0.002886664433):0.00176271454,H7N3_Avian_CY196657_A/mallard/Interior_Alaska/11ML00058/2011|2011.721:0.0002291984173):0.003353667902,H7N3_Avian_CY185775_A/mallard/Alberta/167/2010|2010.611:0.005121336805):0.0003775193724):0.002313346651,(((((((((H4N8_Avian_CY206089_A/blue-winged_teal/Texas/AI11-3817/2011|2011.712:0,H4N8_Avian_CY206193_A/blue-winged_teal/Texas/AI11-4963/2011|2011.712:0):0.002623704309,H4N9_Avian_CY166595_A/mallard/Wisconsin/11OS3407/2011|2011.786:0.003163231352):0.002940730725,(H3N8_Avian_CY205539_A/blue-winged_teal/Texas/AI10-3317/2010|2010.693:0.001090486063,H4N8_Avian_CY132923_A/American_green-winged_teal/Illinois/10OS1598/2010|2010.677:0.00156027389):0.0006640816803):0.0006756322544,(H4N8_Avian_CY205774_A/blue-winged_teal/Texas/AI10-4468/2010|2010.710:0.001339320918,H6N2_Avian_CY133256_A/mallard/Wisconsin/10OS3066/2010|2010.753:0.002648132015):0.0001173275709):0.0001168711998,((H4N8_Avian_CY205521_A/blue-winged_teal/Texas/AI10-3272/2010|2010.693:0.0004303786601,H3N6_Avian_CY133751_A/blue-winged_teal/Missouri/10MO0011/2010|2010.704:0.0004519107883):9.316101654e-06,H4N6_Avian_CY205547_A/blue-winged_teal/Texas/AI10-3324/2010|2010.693:0.001758307849):0.0002655333199):0.0002342115804,((H3N8_Avian_CY205684_A/blue-winged_teal/Texas/AI10-3848/2010|2010.712:0.003412884766,H1N3_Avian_KX986859_A/blue-winged_teal/Guatemala/CIP049H102-18/2011|2011.860:0.006898291843):0.0001605402999,(H4N2_Avian_KY644239_A/blue-winged_teal/Guatemala/CIP049H102-05/2011|2011.860:0.0008115056365,H4N8_Avian_CY166961_A/blue-winged_teal/Missouri/11OS2585/2011|2011.690:0.0009526554632):0.00116195363):0.001105034119):0.0002697183122,H3N2_Avian_KY644313_A/blue-winged_teal/Guatemala/CIP049H102-09/2011|2011.860:0.002547267929):0.0006070969144,H4N6_Avian_CY097668_A/mallard/Ohio/1695/2009|2009.647:0.001323678695):0.001491745279,H7N3_Avian_KU289965_A/blue_winged_teal/Texas/A00676566/2009|2009.063:0.002695929203):0.00152325709):0.0005520819993,(((((((((((((((((((((((H10N5_Avian_MF046462_A/ruddy_turnstone/Delaware_Bay/356/2016|2016.392:0.0003986650259,H10N5_Avian_MF613830_A/mallard/Alberta/447/2015|2015.608:0.0009243088443):2.42548648e-05,H10N9_Avian_MF046529_A/ruddy_turnstone/Delaware_Bay/299/2016|2016.392:0.0004173641888):6.995647427e-05,H3N8_Avian_MF613793_A/ruddy_turnstone/Delaware_Bay/144/2016|2016.389:-7.042379011e-05):3.522698156e-05,H11N2_Avian_MF613883_A/ruddy_turnstone/Delaware_Bay/303/2016|2016.392:-3.522698156e-05):1.76210405e-05,H10N2_Avian_CY241484_A/ruddy_turnstone/New_Jersey/UGAI16-1504/2016|2016.386:-1.76210405e-05):8.814298344e-06,H10N5_Avian_CY241362_A/ruddy_turnstone/New_Jersey/UGAI16-1333/2016|2016.386:-8.814298344e-06):4.409039841e-06,H10N5_Avian_CY241443_A/ruddy_turnstone/New_Jersey/UGAI16-1483/2016|2016.364:-4.409039841e-06):0.0004914567844,H3N5_Avian_CY241295_A/ruddy_turnstone/New_Jersey/UGAI16-1296/2016|2016.375:0.0003898071726):0.01195299186,(((H6N1_Avian_KY131327_A/northern_pintail/Alaska/UGAI15-6994/2015|2015.721:-1.345765465e-05,H3N6_Avian_KY131390_A/northern_pintail/Alaska/UGAI15-7399/2015|2015.753:0.0004543363649):0.0002183724957,H4N6_Avian_KY131335_A/northern_pintail/Alaska/UGAI15-6995/2015|2015.721:0.0006643484859):0.000228362884,H8N4_Avian_KY131248_A/green-winged_teal/Alaska/UGAI15-6067/2015|2015.679:-8.450180924e-06):0.00477041012):0.002351089795,(((H5N5_Avian_CY177229_A/mallard/California/1392/2013|2013.556:0.0001566997398,H5N6_Avian_CY177431_A/mallard/California/1500P/2013|2013.575:0.000283748393):0.001893073976,H6N1_Avian_KY561065_A/American_green-winged_teal/Missouri/15OS6486/2015|2015.830:0.003894375839):0.001810484593,H1N1_Avian_CY206306_A/blue-winged_teal/Texas/AI12-4549/2012|2012.704:0.0008787459446):0.000913746967):0.0006857661855,(((((H7N8_Avian_KY684341_A/turkey/Indiana/16-001574-8/2016|2016.038:0,H7N8_Avian_KU558904_A/turkey/Indiana/16-001403-1/2016|2016.036:0):0.0009511106198,H7N8_Avian_KY550894_A/lesser_scaup/Kentucky/AH0012935/2015|2015.907:0.0003765623546):0.0008782281162,H4N8_Avian_KX351680_A/American_wigeon/California/LDC111/2014|2014.890:0.002225011314):0.0005265791286,H7N3_Avian_KU740202_A/pheasant/New_Jersey/26996-2/2014|2014.630:0.005756193666):0.0008783064532,(H1N1_Avian_CY202783_A/snow_goose/Delaware/12OS3767/2012|2012.145:0,H1N1_Avian_CY202775_A/snow_goose/Delaware/12OS3766/2012|2012.145:0):0.004042548284):0.003248809205):0.0003599906041,H10N3_Avian_CY186770_A/northern_shoveler/Missouri/12OS5755/2012|2012.940:0.007090015571):0.0001623230751,(((((H10N7_Avian_CY167246_A/American_green-winged_teal/Mississippi/12OS405/2012|2012.047:0.0008556054632,H5N2_Avian_CY186794_A/American_green-winged_teal/Mississippi/12OS5061/2012|2012.934:0.004486816756):0.0001997064813,H2N3_Avian_CY186995_A/northern_shoveler/Ohio/12OS5647/2012|2012.858:0.002024727263):0.0003126875249,H10N7_Avian_CY167173_A/mallard/Arkansas/12OS184/2012|2012.038:0.0005643501745):0.000257148315,H3N8_Avian_KM373968_A/mallard/Idaho/ND0002644/2013|2013.636:0.004656820555):0.0003671411267,(((H7N2_Avian_KJ527620_A/American_green-winged_teal/Ohio/13OS1769/2013|2013.699:0.0004393107392,H7N3_Avian_KJ567999_A/American_green-winged_teal/Ohio/13OS1777/2013|2013.701:1.373682669e-06):0.0003124245889,H4N6_Avian_CY235120_A/cinnamon_teal/Idaho/UGAI16-1869/2016|2016.619:0.006816604243):0.0003286101435,H7N3_Avian_KJ568383_A/blue-winged_teal/Ohio/13OS1773/2013|2013.701:0.00101017745):0.002809928511):0.0006858970107):0.001101481565,H10N7_Avian_CY205668_A/blue-winged_teal/Texas/AI10-3828/2010|2010.712:0.003023761872):0.0003308329495,((H5N2_Avian_CY166643_A/American_green-winged_teal/Wisconsin/11OS3431/2011|2011.789:0.002389250301,H3N2_Avian_CY187117_A/blue_winged-teal/Wisconsin/12OS2603/2012|2012.742:0.001594807216):0.001852402877,H12N5_Avian_KY644261_A/blue-winged_teal/Guatemala/CIP049H104-99/2011|2011.915:0.002161236593):0.003909905434):0.001143224328,((H3N8_Avian_KM374032_A/blue-winged_teal/Kansas/ND0006685/2013|2013.690:0.000354543698,H3N8_Avian_KJ568031_A/American_green-winged_teal/Wisconsin/13OS3462/2013|2013.742:0.001854224977):0.007138009731,H10N7_Avian_CY133849_A/mallard/Missouri/10MO0391/2010|2010.973:0.005968413914):0.000844563298):0.001039240576,(((H4N6_Avian_KM373944_A/mallard/Idaho/ND0002640/2013|2013.636:0.003063156234,H6N8_Avian_KX351760_A/northern_shoveler/California/1628V/2013|2013.068:0.002272948734):0.0007468358928,H5N8_Avian_KP101002_A/quail/California/K1400794/2014|2014.285:0.004638073677):0.001987216961,H2N5_Avian_KY828722_A/mallard/California/UCD320/2014|2014.556:0.006836676122):0.008503654454):0.001283915803,H4N6_Avian_KJ567919_A/blue-winged_teal/Iowa/13OS2338/2013|2013.721:0.01256291057):0.001200784854,((H7N3_Avian_CY141812_A/northern_pintail/Interior_Alaska/10BM09832R0/2010|2010.500:0.001189966348,H4N6_Avian_CY157364_A/mallard/California/3166/2012|2012.595:0.0109547606):0.000654376637,(H3N6_Avian_CY196665_A/northern_pintail/Interior_Alaska/11ML00065/2011|2011.729:0.002470570085,H2N6_Avian_CY196127_A/mallard/Interior_Alaska/11BM02987/2011|2011.616:0.002412606576):0.002109780082):0.002100882858):0.001879593747,((((((H7N3_Avian_KY551189_A/ruddy_turnstone/New_Jersey/UGAI15-4215/2015|2015.400:0.0008642811605,H7N3_Avian_KY551181_A/ruddy_turnstone/New_Jersey/UGAI15-3933/2015|2015.392:0.001344487514):0.0002676203231,H7N3_Avian_MF613786_A/ruddy_turnstone/Delaware_Bay/15/2015|2015.375:0.002843438308):0.005187671309,H1N1_Avian_MF046567_A/mallard/Alberta/233/2015|2015.608:0.001538885211):0.0005937489696,H6N8_Avian_MG280532_A/American_wigeon/Maryland/16OS5139/2016|2016.863:0.005047359461):0.0006622341342,H6N2_Avian_KY131429_A/northern_pintail/Alaska/UGAI15-7567/2015|2015.762:0.0077576402):0.009600294027,(H11N9_Avian_CY097099_A/mallard/Missouri/350/2009|2009.929:0.003208731051,H7N5_Avian_CY120561_A/mallard/California/1390/2010|2010.589:0.005714245876):0.0004848811536):0.0003292210298):0.001398232821,(H11N9_Avian_CY206314_A/blue-winged_teal/Texas/AI12-4566/2012|2012.707:0.01008473503,H4N8_Avian_CY166408_A/common_goldeneye/Wisconsin/11OS5764/2011|2011.923:0.006733651088):0.003109845173):0.003473563083,((((H5N3_Avian_KC790067_A/duck/SK/4628/2010|2010.945:0.008156498881,H12N8_Avian_CY140621_A/ring-necked_duck/Minnesota/Sg-01066/2008|2008.778:0.001228072282):0.0004791258179,H4N6_Avian_CY140118_A/blue-winged_teal/North_Dakota/Sg-00706/2008|2008.668:0.001748316013):2.29019533e-05,H12N4_Avian_CY042952_A/mallard/North_Dakota/Sg-00703/2008|2008.668:0.001744943937):0.0003634575476,H7N6_Avian_CY133135_A/common_goldeneye/Wisconsin/10OS4202/2010|2010.918:0.006254549199):0.001048408631):0.001854864977,((H6N1_Avian_CY097468_A/blue-winged_teal/Wisconsin/2649/2009|2009.792:0.004089797742,H4N6_Avian_CY079450_A/mallard/Illinois/08OS2315/2008|2008.814:0.003037362059):0.001716919703,H11N2_Avian_CY140565_A/mallard/Minnesota/Sg-01034/2008|2008.784:0.0009504840596):0.0003322179459):0.0004294461673):0.001354744107,((((H10N9_Avian_CY203739_A/mallard/Maryland/07OS871/2007|2007.485:0.000913520415,H5N8_Avian_CY203731_A/mallard/Maryland/07OS864/2007|2007.485:-3.238786033e-05):0.002216136971,H10N7_Avian_CY190609_A/mallard/Maryland/07OS56/2007|2007.052:0.00268798307):0.0004427478865,(H12N5_Avian_CY190329_A/mallard/Maryland/06OS2334/2006|2006.885:0.004602903331,H7N4_Avian_CY128866_A/mallard/Nova_Scotia/02286/2007|2007.636:0.008901795435):0.0006807468598):0.0003422846609,(H11N9_Avian_CY203002_A/mallard/Maryland/07OS1563/2007|2007.658:-1.910114552e-05,H12N9_Avian_CY202994_A/mallard/Maryland/07OS1544/2007|2007.658:0.0009013905939):0.006456848366):0.001239979675):0.000962210198,((((((((((((((H3N2_Avian_CY133107_A/blue-winged_teal/Wisconsin/10OS2862/2010|2010.751:0.001533737889,H3N6_Avian_CY205969_A/blue-winged_teal/Texas/AI11-3387/2011|2011.712:0.00290011524):0.0002938800835,H5N2_Avian_CY097182_A/mallard/Illinois/3974/2009|2009.792:0.00237997446):8.205911765e-05,H4N2_Avian_CY166491_A/northern_pintail/Wisconsin/11OS3295/2011|2011.748:0.003946314605):0.0002646503033,(H11N9_Avian_CY206860_A/mallard/Southcentral_Alaska/15ML00407/2015|2015.288:0.00224670747,H7N3_Avian_CY206844_A/mallard/Southcentral_Alaska/15ML00249/2015|2015.137:0.0004053808143):0.0143045602):0.003353556187,(H7N9_Avian_CY067668_A/blue-winged_teal/Guatemala/CIP049-01/2008|2008.101:0.001336528302,H7N9_Avian_CY067676_A/blue-winged_teal/Guatemala/CIP049-02/2008|2008.173:0.001311821545):0.001758877374):0.0004935587253,H3N8_Avian_CY064223_A/blue-winged_teal/Texas/Sg-00078/2007|2007.704:0.0008055354126):0.001132796327,(H4N8_Avian_CY078311_A/blue-winged_teal/Texas/Sg-00188/2007|2007.704:0.0018669503,H6N2_Avian_KP179320_A/pekin_duck/Mexico/CPA-5009/2007|2007.841:0.001237453705):0.0001680082323):0.0002857630835,(((((H4N8_Avian_CY140557_A/northern_pintail/Louisiana/Sg-01033/2008|2008.855:0.002131518091,H4N8_Avian_CY140275_A/mallard/Minnesota/Sg-00616/2008|2008.573:0.004098802374):0.0001101849129,H1N5_Avian_CY042541_A/ruddy_turnstone/Delaware/Sg-00538/2008|2008.411:0.004366453908):0.0002565503844,H3N8_Avian_CY078359_A/blue-winged_teal/Louisiana/Sg-00224/2007|2007.704:0.001731570245):0.0002431003082,H3N6_Avian_CY078263_A/blue-winged_teal/Texas/Sg-00085/2007|2007.707:0.00298877669):0.0001601819862,H3N8_Avian_CY064231_A/blue-winged_teal/Texas/Sg-00079/2007|2007.704:0.002497556298):0.0001623390544):0.001110158865,H4N8_Avian_CY077707_A/blue-winged_teal/Texas/Sg-00074/2007|2007.704:0.008297024249):0.00179243366,((((H1N1_Avian_CY141087_A/red-necked_grebe/Minnesota/AI10-1948/2010|2010.512:-2.033651733e-05,H1N1_Avian_CY141095_A/red-necked_grebe/Minnesota/AI10-1954/2010|2010.512:0.0004610209392):0.003770436668,H5N3_Avian_CY166304_A/mallard/Illinois/11OS5576/2011|2011.863:0.00473950417):0.001514016773,H2N3_Avian_CY157340_A/mallard/California/3148/2012|2012.586:0.009402539776):0.0009522503551,H3N8_Avian_CY093605_A/mallard/California/6471/2008|2008.836:0.01097866615):0.0004640925346):0.0001032058886,H12N5_Avian_CY079394_A/northern_shoveler/Mississippi/09OS025/2009|2009.022:0.006245773447):0.000287972791,(H4N8_Avian_CY140842_A/blue-winged_Teal/Texas/AI09-3464/2009|2009.699:0.005319853742,H6N8_Avian_CY140142_A/mallard/North_Dakota/Sg-00737/2008|2008.677:0.008669693658):0.0001624765935):0.0006282633931,(((H5N2_Avian_KT338410_A/American_green-winged_teal/Alaska/472/2014|2014.773:0.008700314744,H7N3_Avian_KY644307_A/northern_shoveler/Guatemala/CIP049H107-88/2012|2012.058:0.003468075339):0.000703992317,H4N6_Avian_CY186941_A/blue-winged_teal/Ohio/12OS2294/2012|2012.704:0.005149989085):0.002668938496,H5N2_Avian_CY166782_A/northern_shoveler/Mississippi/11OS5875/2011|2011.934:0.005034309902):0.00257925482):0.0008573676104,((H7N3_Avian_KU289981_A/domestic_duck/West_Virginia/A00140912/2008|2008.518:-1.629012082e-05,H7N3_Avian_KU289989_A/domestic_duck/West_Virginia/A00140913/2008|2008.518:0.0004569745427):0.006687734324,H10N7_Avian_CY137592_A/mallard/Alberta/67/2004|2004.501:0.001832528176):0.0002848334205):0.001599203998):0.002129591525):0.00657591641,H3N6_Avian_MF613666_A/American_black_duck/Alberta/96/2016|2016.608:0.02582091535):0.008007064046,(((((((((((((((((((((((((((H5N1_Avian_CY077116_A/ruddy_turnstone/Delaware/103/2007|2007.386:-6.26959662e-05,H5N1_Avian_CY043934_A/shorebird/Delaware/472/2007|2007.392:0.0009435318333):4.649413458e-05,(H12N5_Avian_CY144729_A/ruddy_turnstone/New_Jersey/AI07-796/2007|2007.625:0.0004095752965,H5N1_Avian_CY144753_A/ruddy_turnstone/New_Jersey/AI07-699/2007|2007.605:0.0004711368751):0.0003947990686):0.001685723329,H9N1_Avian_CY077180_A/shorebird/Delaware/554/2007|2007.392:0.001861474576):0.0004162687061,(H6N1_Avian_CY144761_A/ruddy_turnstone/New_Jersey/AI07-296/2007|2007.567:0.0008701376038,H5N1_Avian_CY144745_A/ruddy_turnstone/New_Jersey/AI07-69/2007|2007.564:0.0013381141):2.613755158e-05):3.30057095e-05,H12N1_Avian_CY144713_A/ruddy_turnstone/New_Jersey/AI07-839/2007|2007.622:0.0004081473013):0.0002610312237,(H12N5_Avian_CY144721_A/ruddy_turnstone/New_Jersey/AI07-697/2007|2007.605:0.0008406866316,H5N1_Avian_GU186523_A/ruddy_turnstone/DE/509531/2007|2007.500:0.001811401653):0.0006017312925):0.001156953626,(((((H6N6_Avian_CY038209_A/ruddy_turnstone/New_Jersey/Sg-00551/2008|2008.386:0.0008745987022,H6N8_Avian_CY042423_A/ruddy_turnstone/New_Jersey/Sg-00482/2008|2008.353:0.0004484131144):2.9659304e-05,H6N8_Avian_CY127813_A/shorebird/Delaware_Bay/340/2008|2008.373:0.0004103936401):3.27380447e-05,H6N8_Avian_CY042408_A/ruddy_turnstone/New_Jersey/Sg-00471/2008|2008.362:-3.285425999e-05):0.001010010942,(H11N2_Avian_CY042600_A/ruddy_turnstone/New_Jersey/Sg-00567/2008|2008.422:0.0005905452109,H6N8_Avian_CY127821_A/shorebird/Delaware_Bay/375/2008|2008.373:0.0007324286594):0.0003190503236):0.0004903349321,H10N8_Avian_CY137728_A/shorebird/Delaware_Bay/379/2008|2008.373:0.00217117679):0.002221195324):0.0012382903,(H4N6_Avian_CY129132_A/American_black_duck/New_Brunswick/02726/2007|2007.715:0.0009445297697,H4N6_Avian_CY128810_A/mallard/Nova_Scotia/02238/2007|2007.500:0.0003791564703):0.004580143875):0.001462861298,((H11N9_Avian_CY129076_A/American_black_duck/New_Brunswick/02519/2007|2007.715:0.005246504735,H3N3_Avian_CY045277_A/mallard/Quebec/16485/2005|2005.630:0.001439912537):0.0006364157173,H7N6_Avian_GU186480_A/Northern_shoveler/NC/6412-052/2005|2005.500:0.003388075471):0.0006156422479):0.002724093574,(H3N8_Avian_CY125539_A/American_wigeon/New_Brunswick/04488/2007|2007.674:-4.326489726e-17,H3N8_Avian_CY129348_A/American_black_duck/New_Brunswick/02749/2007|2007.674:4.326489726e-17):0.007667930983):0.001172413001,((((H11N2_Avian_CY021171_A/green-winged_teal/Ohio/1747/2005|2005.500:0.002100658687,H3N8_Avian_CY081314_A/mallard/Maryland/1127/2005|2005.485:0.001895537181):0.0008137881865,H4N6_Avian_CY021355_A/green-winged_teal/Ohio/1292/2005|2005.500:0.0009566481309):0.0006863255234,H1N1_Avian_FJ357134_A/mallard/Maryland/42/2003|2003.500:0.002428740386):0.001365135343,(H3N6_Avian_CY102879_A/shorebird/Delaware_Bay/179/2005|2005.378:-3.782820436e-05,H3N6_Avian_CY144641_A/ruddy_turnstone/New_Jersey/1321394/2005|2005.386:0.0009190321695):0.01112296182):0.0004052491557):0.004779849622,H3N6_Avian_CY102718_A/redhead/Alberta/192/2002|2002.622:0.004807620036):0.001236475963,((((((((H1N9_Avian_CY144443_A/ruddy_turnstone/Delaware/650657/2002|2002.395:-2.498175923e-05,H1N9_Avian_CY144322_A/ruddy_turnstone/Delaware/650608/2002|2002.408:0.0004656661811):0.0013969653,H11N9_Avian_CY127692_A/shorebird/Delaware_Bay/26/2002|2002.381:0.0003678791926):6.046183259e-05,H1N1_Avian_CY144306_A/ruddy_turnstone/Delaware/650656/2002|2002.389:-6.127989104e-05):3.065706281e-05,H11N2_Avian_CY144363_A/ruddy_turnstone/New_Jersey/650615/2002|2002.370:-3.065706281e-05):1.533709962e-05,H11N9_Avian_CY127700_A/shorebird/Delaware_Bay/37/2002|2002.381:-1.533709962e-05):2.563572787e-05,((((H9N9_Avian_CY144403_A/ruddy_turnstone/Delaware/650633/2002|2002.389:0.0004675002851,H9N9_Avian_CY144395_A/ruddy_turnstone/New_Jersey/650599/2002|2002.384:0.001295941382):0.001393198461,H6N1_Avian_CY127716_A/shorebird/Delaware_Bay/184/2002|2002.384:0.001266479007):5.559033319e-05,H1N9_Avian_CY137395_A/ruddy_turnstone/Delaware_Bay/93/2002|2002.384:0.0003840186385):3.28347859e-05,H11N1_Avian_CY127724_A/ruddy_turnstone/Delaware_Bay/197/2002|2002.384:0.0008535791408):0.0004139930947):0.0009109556608,H11N9_Avian_CY144338_A/red_knot/Delaware/650666/2002|2002.389:0.001721090655):0.002366030846,(((((((((H10N7_Avian_EU743455_A/ruddy_turnstone/NJ/2002/2001|2001.500:0.0009030991854,H10N7_Avian_GQ257469_A/mallard/Maryland/209/2001|2001.500:0.002192091024):2.642101996e-05,H10N7_Avian_CY137182_A/shorebird/Delaware_Bay/202/2001|2001.375:0.0004121921624):2.847078294e-05,H10N7_Avian_CY144850_A/sanderling/New_Jersey/471586/2001|2001.500:0.0004128406387):2.134286898e-05,H10N7_Avian_CY144834_A/ruddy_turnstone/New_Jersey/471605/2001|2001.500:0.0004185884813):3.455879161e-05,H10N7_Avian_EU743368_A/ruddy_turnstone/DE/1450/2001|2001.500:-3.488830106e-05):1.7454436e-05,H10N7_Avian_CY137142_A/shorebird/Delaware_Bay/192/2001|2001.375:-1.7454436e-05):8.7323668e-06,H10N7_Avian_EU743344_A/red_knot/GA/1721/2001|2001.500:-8.7323668e-06):4.603497297e-06,H10N7_Avian_EU743376_A/ruddy_turnstone/DE/1529/2001|2001.500:0.0004359578852):0.0004543488921,H10N7_Avian_EU743439_A/ruddy_turnstone/NJ/1605/2001|2001.500:0.001752512703):0.0003288321928):0.003120543011):0.0005756381203,((((H11N1_Avian_CY137295_A/shorebird/Delaware_Bay/31/2002|2002.381:0.0007538692488,H6N8_Avian_CY144427_A/ruddy_turnstone/Delaware/650679/2002|2002.381:0.002345254804):0.0008357164731,H11N9_Avian_GQ257485_A/mallard/Maryland/439/2002|2002.500:0.002277482547):0.0008042820963,(H6N8_Avian_CY144497_A/ruddy_turnstone/New_Jersey/AI03-650/2003|2003.384:0,H6N8_Avian_CY144505_A/ruddy_turnstone/Delaware/AI03-629/2003|2003.392:0):0.003434861588):0.0003994718914,(H9N8_Avian_CY144553_A/ruddy_turnstone/Delaware/AI03-163/2003|2003.384:0.0004550185215,H9N8_Avian_CY144561_A/ruddy_turnstone/Delaware/AI03-200/2003|2003.384:-1.45703887e-05):0.003294539093):0.007020329284):0.000302032451,(((((H7N3_Avian_EU743013_A/duck/PA/143585/2001|2001.500:0.009353806161,H3N8_Avian_CY020747_A/mallard/Ohio/654/2002|2002.630:0.008845633613):0.001184816623,(H3N2_Avian_CY011054_A/blue-winged_teal/Ohio/908/2002|2002.682:0.00610403864,H11N2_Avian_CY139819_A/mallard/Minnesota/355785/2000|2000.500:0.00148840551):0.001554737974):0.0009310534719,H11N3_Avian_CY144355_A/ruddy_turnstone/Delaware/650612/2002|2002.408:0.01497622936):0.0005478228634,((H6N2_Avian_CY139735_A/mallard/Minnesota/182718/1998|1998.666:-3.905379989e-05,H6N3_Avian_CY139811_A/mallard/Minnesota/182750/1998|1998.666:0.0009202577651):0.001084267452,(H4N6_Avian_CY102814_A/mallard/Alberta/251/2004|2004.619:0.006398780632,H6N7_Avian_CY139851_A/mallard/Minnesota/346268/2000|2000.500:0.00210366468):0.005715748213):0.002772438794):0.0005160989124,((((H12N5_Avian_EU743486_A/ruddy_turnstone/New_Jersey/581/2000|2000.500:0.0008817348836,H12N5_Avian_EU743493_A/ruddy_turnstone/Delaware/1444/2000|2000.500:0.0004419513563):0.0001205705808,H12N5_Avian_CY144192_A/ruddy_turnstone/New_Jersey/AI00-2132/2000|2000.370:0.0003196395118):0.0003039912933,H12N5_Avian_CY005370_A/ruddy_turnstone/Delaware/97/2000|2000.367:0.0005807737408):0.00707287228,(H6N2_Avian_CY020843_A/mallard/Ohio/653/2002|2002.630:0.001743169042,H6N6_Avian_CY020859_A/mallard/Ohio/664/2002|2002.630:0.0004640135655):0.01026352381):0.0004234516772):0.0006195921907):0.0005967245029,((((((H3N6_Avian_CY102758_A/pintail/Alberta/166/2003|2003.586:0.005638233121,H4N8_Avian_CY020771_A/black_duck/Maryland/834/2002|2002.655:0.003369613575):0.0004636445993,(H3N8_Avian_CY102806_A/mallard/Alberta/241/2004|2004.619:0.004582515638,H6N5_Avian_CY004280_A/mallard/Alberta/154/2003|2003.586:0.001190054603):0.001804271827):0.000914187526,H7N3_Avian_CY139927_A/blue-winged_teal/Texas/578585/2002|2002.500:0.005845705961):0.001259333492,((H6N8_Avian_CY041288_A/shorebird/Delaware/133/2006|2006.386:0.01366410235,H11N3_Avian_KJ361906_A/call_duck/Maryland/S698/2004|2004.953:0.01030355838):0.003546130849,(H7N1_Avian_CY005097_A/mallard/Alberta/34/2001|2001.567:2.444065654e-06,H7N3_Avian_CY102670_A/mallard/Alberta/22/2001|2001.564:0.0004380040672):0.003653192842):0.0003658845602):0.0006170335449,H12N5_Avian_CY139687_A/mallard/Minnesota/355788/2000|2000.500:0.002822289739):0.0007218370562,H4N8_Avian_CY144665_A/bufflehead/North_Carolina/NC6412-125/2005|2005.967:0.007235882226):0.002693389776):0.0002120139153,H6N2_Avian_CY018013_A/green-winged_teal/Ohio/203/1998|1998.792:0.005184964109):0.000277840777,(((((((H7N2_Avian_CY028578_A/Guinea_fowl/New_York/8391-1/2006|2006.500:0.0005996757956,H7N2_Avian_CY028602_A/Guinea_fowl/New_York/19501-4/2006|2006.500:0.002947924635):0.002502531612,H7N2_Avian_CY031737_A/quail/New_York/30732-12/2005|2005.222:0.006024108124):0.0003093693747,(H7N2_Avian_CY031713_A/Muscovy_duck/New_York/23164-10/2005|2005.170:-0.0001463023951,H7N2_Avian_CY036008_A/Muscovy_duck/New_York/19495-7/2006|2006.140:0.002357876969):0.001246443813):0.001503281759,H7N2_Avian_CY034380_A/duck/New_York/88291-13/2005|2005.548:0.002765693004):0.009427732425,H6N5_Avian_CY144371_A/red_knot/New_Jersey/828235/2001|2001.500:0.005060582897):0.0005952166779,((H1N1_Avian_CY137648_A/shorebird/Delaware_Bay/558/2006|2006.389:-6.556775732e-05,H1N1_Avian_CY077140_A/shorebird/Delaware/350/2006|2006.389:0.001391098325):3.280122463e-05,H1N1_Avian_CY043910_A/shorebird/Delaware/246/2006|2006.386:-3.280122463e-05):0.007656678817):0.0009190510737,H3N6_Avian_CY139885_A/mallard/Minnesota/346242/2000|2000.500:0.004492307549):0.00188246488):0.001212088734,(H1N1_Avian_KX714456_A/American_green-winged_teal/Alaska/137930/2009|2009.712:0.0188379311,H2N3_Avian_FJ686776_A/mallard/Maryland/232/2001|2001.500:0.01774530582):0.001191791158):0.0008885211995,((((((((((((((((H7N3_Avian_KP055067_A/chicken/BC/CN-006/2004|2004.123:-2.711549071e-05,H7N3_Avian_GU186608_A/chicken/Canada/314514-1/2005|2005.500:0.0004671701729):1.356462746e-05,H7N3_Avian_AY653039_A/GSC_chicken/British_Columbia/04|2004.500:-1.356462746e-05):0.0009372695337,H7N3_Avian_AY648293_A/GSC_chicken_B/British_Columbia/04|2004.500:0.0003873401819):0.000403617645,H7N3_Human_CY015012_A/Canada/rv504/2004|2004.356:0.002696926744):0.002349627939,H12N5_Avian_CY004344_A/pintail_duck/Alberta/49/2003|2003.562:0.001442098648):0.0005919046652,H11N9_Avian_CY021691_A/mallard/Missouri/MO32/2005|2005.500:0.002535662828):0.0003293898535,H3N8_Avian_CY103160_A/mallard/Alberta/274/2006|2006.603:0.003463558964):0.000383431997,((((H7N3_Avian_CY144689_A/sanderling/New_Jersey/AI06-125/2006|2006.373:-4.52411862e-05,H7N3_Avian_CY103013_A/shorebird/Delaware_Bay/513/2006|2006.389:0.0009263737409):0.0005184071959,H7N3_Avian_CY041320_A/ruddy_turnstone/Delaware_Bay/279/2006|2006.386:-7.678814232e-05):3.840574204e-05,H7N7_Avian_GQ257394_A/ruddy_turnstone/Delaware/892/2006|2006.500:-3.840574204e-05):0.0004521008814,H9N2_Avian_CY103005_A/sanderling/Delaware_Bay/449/2006|2006.389:0.0004299082848):0.005599546673):0.0004245039158,(((((H4N9_Avian_CY097660_A/mallard/Ohio/2031/2009|2009.586:-4.763976014e-05,H6N9_Avian_CY097107_A/mallard/Ohio/1686/2009|2009.605:0.0009308778673):0.0009218308459,H6N1_Avian_CY097115_A/mallard/Ohio/1690/2009|2009.605:0.0004030182471):0.00125786126,H2N2_Avian_CY141174_A/mallard/Minnesota/AI08-3881/2008|2008.671:0.001853465089):0.0009199811263,H10N9_Avian_CY141055_A/mallard/Arkansas/AI09-6032/2009|2009.942:0.006284628391):0.00071377396,(((H3N8_Avian_CY094691_A/mallard/California/5255/2009|2009.570:0.001332253931,H4N6_Avian_CY094611_A/mallard/California/5271/2009|2009.573:0.002655199003):0.0007105557791,H1N1_Avian_CY120657_A/northern_pintail/California/3452/2010|2010.923:0.004653282239):0.00226734521,H1N2_Avian_CY133807_A/mallard/Missouri/10MO0253/2010|2010.874:0.003797725639):0.00121430679):0.001339083031):0.0003774456725,H4N6_Avian_CY145741_A/mallard/New_Jersey/Sg-00760/2008|2008.721:0.009479338616):0.0007252890575,(H11N9_Avian_CY125355_A/ring-necked_duck/New_Brunswick/03449/2009|2009.611:0.0107888247,H5N3_Avian_CY047558_A/mallard/Quebec/16334/2005|2005.630:0.005548375268):0.001116033204):0.000153232761,(H11N9_Avian_CY029927_A/mallard/Missouri/209/2006|2006.500:0.0005341284139,H5N2_Avian_GQ923347_A/mallard/Arkansas/473507-9/2006|2006.500:0.001673054194):0.005249631073):0.0008060489207,H12N5_Avian_CY077188_A/mallard/Alberta/162/2007|2007.586:0.009091140744):0.000715834441,(((((H4N6_Avian_CY077220_A/northern_pintail/Interior_Alaska/7MP1246/2007|2007.600:0.001797709167,H4N6_Avian_CY043998_A/northern_pintail/Alaska/7MP1393/2007|2007.616:0.0004131534074):0.001617359393,(H9N1_Avian_CY195823_A/gull/Massachusetts/13JR00943/2013|2013.173:0.009310082709,H3N5_Avian_CY149650_A/ruddy_turnstone/Canada/02937/2011|2011.660:0.002381054414):0.004785250652):0.001276316017,H4N6_Avian_CY076219_A/mallard/Washington/44242-288/2006|2006.627:0.003225505817):0.003046911085,H11N3_Avian_CY021147_A/mallard/Missouri/MO130/2005|2005.500:0.00316559017):0.0003204694286,(H5N2_Avian_GQ923419_A/tundra_swan/Alaska/442960/2006|2006.500:2.104272663e-17,H5N2_Avian_GQ923403_A/white_front_goose/Alaska/477003/2007|2007.500:-2.104272663e-17):0.003716804982):0.005452393448):0.002536508689,((((((((H5N3_Avian_MF359826_A/laughing_gull/Delaware_Bay/341/2011|2011.392:0.0003895832327,H7N7_Avian_CY186000_A/ruddy_turnstone/New_Jersey/AI11-1678/2011|2011.392:0.0004912526344):0.0006601152443,(H6N1_Avian_KX670559_A/shorebird/Delaware_Bay/548/2012|2012.836:0,H6N1_Avian_KX670560_A/ruddy_turnstone/Delaware_Bay/595/2012|2012.855:0):0.003780465177):0.002857895658,H5N3_Avian_KC790075_A/duck/SK/4612/2010|2010.945:0.001156736147):0.0006900510218,H5N2_Avian_CY133815_A/gadwall/Missouri/10MO0280/2010|2010.874:0.0028871156):0.000410124864,(H1N3_Avian_CY138127_A/ring-billed_gull/Quebec/G139/2010|2010.375:0.0003981952694,H1N3_Avian_CY138103_A/ring-billed_gull/Quebec/G018/2010|2010.359:0.0009247786009):0.0004716888798):0.004789691558,H10N5_Avian_CY149490_A/black-headed_gull/Iceland/1298/2011|2011.808:0.01303865683):0.001202859696,((((H3N6_Avian_CY125604_A/blue-winged_teal/New_Brunswick/03757/2009|2009.701:0.001704166896,H5N2_Avian_CY079458_A/American_black_duck/Illinois/08OS2688/2008|2008.816:0.001391498733):0.007582413619,H10N4_Avian_CY190305_A/mallard/Maryland/06OS194/2006|2006.055:0.002791572674):0.0003463185537,H5N2_Avian_GQ923371_A/waterfowl/Colorado/476466/2007|2007.500:0.00436423597):0.0005644043943,H12N5_Avian_CY077172_A/mallard/Alberta/224/2006|2006.603:0.002327581382):0.0007824062555):0.005130628906,H4N6_Avian_CY190713_A/mallard/Maryland/08OS3079/2008|2008.978:0.01056310874):0.004443931666):0.002304224538,((((((((((H5N2_Avian_KC790091_A/duck/BC/8038/2006|2006.956:0.00193256592,H5N2_Avian_CY047710_A/blue-winged_teal/Saskatchewan/22542/2007|2007.627:-0.0001663509304):0.000454605248,H5N2_Avian_GQ923139_A/Guinea_fowl/Oregon/459674-5/2006|2006.500:0.0008730559407):0.0001206498166,H5N2_Avian_CY047502_A/mallard/British_Columbia/07826/2005|2005.660:0.001652249525):0.001921315752,(H10N7_Avian_CY076123_A/California_gull/Washington/20371-003/2007|2007.559:0,H10N7_Avian_CY076107_A/common_murre/Oregon/20361-001/2007|2007.559:0):0.003894945886):0.001104817248,(H8N4_Avian_CY080136_A/northern_pintail/Interior_Alaska/8MP0213R2/2008|2008.597:0.005697984477,H5N2_Avian_KC790051_A/swan/BC/2045/2008|2008.438:0.003714025624):0.007902680785):0.003438944572,(H6N1_Avian_CY139902_A/northern_pintail/Texas/828189/2002|2002.500:0.000881934924,H6N1_Avian_CY139919_A/northern_pintail/Texas/828191/2002|2002.500:0.0008882432283):0.001563700149):0.003290957013,((H2N3_Avian_CY039389_A/mallard/Alberta/12017/2005|2005.600:0.004903354537,H3N3_Avian_CY102782_A/mallard/Alberta/254/2003|2003.600:0.01098053403):0.002684879462,H5N2_Avian_GQ923307_A/northern_pintail/California/469993/2006|2006.500:0.0073307732):0.0005101403077):0.0002534191546,(H4N6_Avian_CY103242_A/mallard/Alberta/114/2007|2007.638:0.0008679915331,H4N6_Avian_CY103473_A/mallard/Alberta/121/2008|2008.595:1.429791529e-05):0.01369856442):0.00214353288,(((H6N1_Avian_CY018915_A/snow_goose/Maryland/353/2005|2005.948:0.00102558065,H6N2_Avian_CY021867_A/blue-winged_teal/Ohio/1387/2005|2005.500:0.001181601958):0.001741833356,(H6N8_Avian_CY024800_A/mallard/Maryland/1983/2005|2005.500:0.0004685314797,H6N8_Avian_CY203635_A/mallard/Maryland/06OS120/2006|2006.041:-2.84767975e-05):0.003165692132):0.003060424243,H11N9_Avian_CY005336_A/shorebird/DE/236/2003|2003.408:0.005993647397):0.008055581025):0.001578943831,H1N1_Avian_EU026064_A/mallard/Maryland/369/2002|2002.500:0.0203040004):0.0008398605094):0.001592421722):0.002871575662,(H2N3_Avian_CY003950_A/mallard/Alberta/201/1996|1996.619:0.004226119796,H6N2_Avian_CY016162_A/gadwall/Ohio/37/1999|1999.789:0.007961657725):0.001433281011):0.001376368567,((((((((((((((((((H11N9_Avian_CY146293_A/ruddy_turnstone/New_Jersey/AI09-1144/2009|2009.408:0.000429604281,H1N1_Avian_CY146147_A/ruddy_turnstone/New_Jersey/AI09-775/2009|2009.405:0.0008933695893):5.529049386e-06,H6N1_Avian_CY127861_A/shorebird/Delaware_Bay/231/2009|2009.381:0.0004363155765):4.346419626e-05,H1N7_Avian_CY146018_A/ruddy_turnstone/New_Jersey/AI09-464/2009|2009.397:-4.416244279e-05):0.0003999311206,((H11N1_Avian_CY127893_A/shorebird/Delaware_Bay/549/2009|2009.384:-4.400690966e-05,H11N1_Avian_CY145937_A/laughing_gull/New_Jersey/AI09-271/2009|2009.367:0.0004846913315):2.20186224e-05,H11N1_Avian_CY145889_A/ruddy_turnstone/New_Jersey/AI09-151/2009|2009.356:-2.20186224e-05):0.000923854252):7.287989659e-05,H6N1_Avian_CY146115_A/ruddy_turnstone/Delaware/AI09-666/2009|2009.403:0.0008108867651):0.0004461019913,H6N1_Avian_CY145985_A/ruddy_turnstone/New_Jersey/AI09-377/2009|2009.364:0.001325100028):0.003276847094,H3N8_Avian_CY125291_A/blue-winged_teal/Prince_Edward_Island/03927/2009|2009.630:0.003439890608):0.0006849521578,((((((H3N8_Avian_CY149706_A/blue-winged_teal/Canada/3264/2011|2011.723:0.0002585545516,H4N8_Avian_CY149658_A/blue-winged_teal/Canada/3231/2011|2011.658:0.001506973004):0.0003881566137,(H4N8_Avian_CY149362_A/great_black-backed_gull/Iceland/1113/2011|2011.789:-2.315728634e-17,H4N8_Avian_CY149586_A/bufflehead/Maine/287/2011|2011.926:2.315728634e-17):0.0009408768145):0.0008721202117,(H3N8_Avian_CY138462_A/blue-winged_teal/Prince_Edward_Island/00803/2010|2010.666:0.0004395438853,H4N8_Avian_CY139146_A/American_black_duck/New_Brunswick/00615/2010|2010.622:0.0004427455631):1.344617347e-05):0.0004917726345,H3N6_Avian_CY139179_A/American_black_duck/New_Brunswick/00619/2010|2010.622:-5.062791035e-05):0.0008869575227,H3N8_Avian_CY138526_A/blue-winged_teal/Nova_Scotia/01027/2010|2010.723:0.004910363905):0.0006542194715,H8N4_Avian_CY190689_A/American_black_duck/Maryland/08OS1725/2008|2008.899:0.002465889628):0.002036514541):0.0008796567275,((H3N8_Avian_CY128884_A/American_black_duck/Nova_Scotia/02213/2007|2007.500:0.0004250053563,H8N4_Avian_CY128900_A/American_black_duck/Nova_Scotia/02043/2007|2007.600:0.0004572840921):0.001189379282,H3N8_Avian_CY145765_A/mallard/New_Jersey/Sg-00892/2008|2008.718:0.003701109417):0.0007087624357):0.001134494156,(((((H3N2_Avian_CY103465_A/shorebird/Delaware_Bay/485/2008|2008.373:0.0004550556721,H3N2_Avian_CY038029_A/ruddy_turnstone/Delaware/Sg-00469/2008|2008.384:-1.500098997e-05):5.558464549e-05,H3N2_Avian_CY038159_A/ruddy_turnstone/New_Jersey/Sg-00518/2008|2008.403:0.0003850300134):2.829536998e-05,H3N2_Avian_CY145199_A/ruddy_turnstone/New_Jersey/Sg-00520/2008|2008.389:0.0004128493542):0.001851242465,H4N6_Avian_CY125644_A/American_black_duck/Prince_Edward_Island/02662/2007|2007.622:-8.490727741e-05):0.004656502432,H3N8_Avian_CY021323_A/green-winged_teal/Ohio/1289/2005|2005.500:0.002487292553):0.0007149787474):0.001696292992,(((H6N8_Avian_CY127732_A/shorebird/Delaware_Bay/13/2004|2004.367:0,H6N8_Avian_CY004288_A/shorebird/DE/12/2004|2004.367:0):0.001790950629,H10N8_Avian_CY144858_A/ruddy_turnstone/New_Jersey/1148668/2004|2004.373:0.001303869309):0.0002226070575,H6N8_Avian_CY127740_A/shorebird/Delaware_Bay/65/2004|2004.373:0.001997509655):0.002995022402):0.000278739418,((((((H3N8_Avian_CY042750_A/blue-winged_teal/Minnesota/Sg-00649/2008|2008.578:0.001565445708,H4N6_Avian_CY140901_A/mallard/Minnesota/AI09-3821/2009|2009.699:0.004671537975):0.0001440006109,(H3N8_Avian_CY097364_A/American_green-winged_teal/Wisconsin/2690/2009|2009.800:0.003883969294,H8N4_Avian_CY097540_A/American_black_duck/Illinois/4119/2009|2009.910:0.003243190507):0.0003109148238):0.0003466891092,((H4N6_Avian_CY140533_A/blue-winged_teal/Minnesota/Sg-01026/2008|2008.693:0.0001385963986,H3N8_Avian_CY133143_A/mallard/Wisconsin/10OS3084/2010|2010.753:0.002512163554):0.0004440901899,H10N7_Avian_CY097532_A/lesser_scaup/Illinois/4115/2009|2009.910:0.003572538629):0.0003338904474):0.0002632503326,((H1N1_Avian_CY138294_A/blue-winged_teal/Nova_Scotia/00126/2010|2010.690:0.0004837019767,H1N1_Avian_CY138791_A/mallard/New_Brunswick/00349/2010|2010.600:-4.325384385e-05):2.163903107e-05,H1N1_Avian_CY138550_A/mallard/Nova_Scotia/00085/2010|2010.690:-2.163903107e-05):0.005987085361):0.0003388761883,H3N9_Avian_CY140959_A/American_green-winged_teal/Texas/AI09-4396/2009|2009.715:0.001897524869):0.0004563941935,H12N5_Avian_CY097644_A/northern_pintail/Missouri/319/2009|2009.929:0.003124710817):0.001765763129):0.0005949889975,(((((((((H10N6_Avian_CY145789_A/blue-winged_teal/Minnesota/Sg-00899/2008|2008.674:0.003377037989,H5N2_Avian_GQ923275_A/mallard/Ohio/468158/2006|2006.500:0.00195777033):0.001150176967,H3N8_Avian_CY038169_A/ruddy_turnstone/New_Jersey/Sg-00525/2008|2008.386:0.007921198428):0.002437019311,H4N6_Avian_CY021339_A/mallard/Maryland/1241/2005|2005.500:0.002965497985):0.0007338179885,H5N2_Avian_GQ923507_A/green_winged_teal/Delaware/458672-5/2006|2006.500:0.004695632616):0.0004648523242,H5N1_Avian_GU186515_A/turkey/VA/505477-18/2007|2007.500:0.009529117981):0.001217586565,H7N4_Avian_CY203627_A/mallard/Maryland/06OS101/2006|2006.041:0.008287942601):0.000784504362,((((((H11N8_Avian_CY190737_A/mallard/Maryland/08OS3109/2008|2008.978:0.001038086459,H3N8_Avian_CY204945_A/mallard/Maryland/09OS1400/2009|2009.652:0.004298018508):0.0008283110902,H7N8_Avian_KU290085_A/mallard/New_Jersey/A00122457/2008|2008.890:5.512768253e-05):0.0003432838801,H10N7_Avian_CY190705_A/mallard/Maryland/08OS3075/2008|2008.978:0.0005475334832):0.0007989414571,H1N1_Avian_CY190057_A/mallard/Maryland/08OS1349/2008|2008.595:0.000527051964):0.005114011185,H2N3_Avian_CY097604_A/mallard/Missouri/132/2009|2009.932:0.008021607423):0.0009949680696,H11N9_Avian_CY140826_A/mallard/Minnesota/AI09-3302/2009|2009.688:0.003463221578):0.001589707215):0.001999545413,(((((H11N9_Avian_CY021251_A/american_black_duck/Ohio/1823/2005|2005.500:0.0005421838449,H11N9_Avian_CY045301_A/mallard/Quebec/11111/2006|2006.633:0.0007807900254):0.001845108715,H3N8_Avian_CY047614_A/mallard/Quebec/11082/2006|2006.630:0.006201479082):0.0006471394694,(H5N1_Avian_GU186537_A/mallard/PA/454069-9/2006|2006.500:0.0009475145661,H7N3_Avian_CY021643_A/mallard/Delaware/418/2005|2005.953:0.0008206065411):0.001145602466):0.0003149596062,H11N9_Avian_CY021475_A/mallard/Maryland/1124/2005|2005.500:0.003714005577):0.0004772767884,H10N7_Avian_CY144882_A/mallard/North_Carolina/1321371/2004|2004.970:0.002517936553):0.001193067427):0.001148942826,H3N8_Avian_CY190665_A/mallard/Maryland/07OS97/2007|2007.052:0.007818091637):0.0002843477228):0.0004946135534,(((((((((H3N6_Avian_CY136339_A/mallard/Interior_Alaska/10BM09893R0/2010|2010.500:0.0009444881521,H4N6_Avian_CY143867_A/mallard/Interior_Alaska/10BM10864R0/2010|2010.605:0.001264280522):0.0002112813694,(H3N8_Avian_CY196232_A/American_green-winged_teal/Interior_Alaska/11BM03661/2011|2011.666:0.0006931878491,H3N8_Avian_CY143698_A/mallard/Interior_Alaska/10BM09158R0/2010|2010.595:0.0006304983909):0.0002325520554):0.0001549477024,H3N8_Avian_CY196276_A/northern_shoveler/Interior_Alaska/11BM03861/2011|2011.671:0.0007283418345):0.0002267325194,H4N6_Avian_CY136025_A/American_green-winged_teal/Interior_Alaska/10BM07000R0/2010|2010.578:0.002211740836):0.0009928036217,H7N3_Avian_CY140874_A/blue-winged_Teal/North_Dakota/AI09-3760/2009|2009.674:0.001673338181):0.0009396084766,(((H4N6_Avian_KY130753_A/northern_pintail/Alaska/936/2011|2011.756:0.0004883349491,H4N6_Avian_KY130681_A/glaucous-winged_gull/Alaska/540/2011|2011.718:-4.788681628e-05):0.0004075452056,H4N6_Avian_KY130550_A/northern_pintail/Alaska/85/2011|2011.710:0.001365439258):0.0002769514544,H4N6_Avian_KY130622_A/glaucous-winged_gull/Alaska/311/2011|2011.723:0.0001652481299):0.001512963255):0.001542709839,(H12N5_Avian_CY076067_A/mallard/Washington/44338-195/2007|2007.885:0.001713441115,H12N5_Avian_CY094107_A/mallard/California/6490/2008|2008.836:0.002277951443):0.002357794863):0.002335725264,H7N7_Avian_CY076387_A/northern_shoveler/California/44287-164/2007|2007.063:0.00700974031):0.002156681277,((H5N2_Avian_GQ923411_A/northern_pintail/Florida/480645-5/2007|2007.500:0.003860393503,H5N2_Avian_GQ923395_A/mallard/Louisiana/476670-4/2007|2007.500:0.003283691616):0.000679461821,H5N2_Avian_GQ923179_A/duck/Minnesota/462960-2/2006|2006.500:0.002440941243):0.002001273956):0.005820384401):0.0008364206682,((((((((((((((H10N7_Avian_CY146414_A/ruddy_turnstone/New_Jersey/AI09-1336/2009|2009.408:6.990090858e-18,H10N7_Avian_CY137872_A/shorebird/Delaware_Bay/322/2009|2009.381:-6.990090858e-18):0.0004969478302,H1N1_Avian_KF424064_A/shorebird/Delaware/274/2009|2009.381:-5.626340832e-05):0.001559058249,(H10N1_Avian_CY146034_A/ruddy_turnstone/New_Jersey/AI09-474/2009|2009.405:0.0004536587246,H1N7_Avian_CY146236_A/ruddy_turnstone/Delaware/AI09-960/2009|2009.403:0.0008693151457):0.0002103435999):0.0003026916812,H10N7_Avian_CY146026_A/ruddy_turnstone/Delaware/AI09-467/2009|2009.403:0.00191473576):0.0001616068631,H10N7_Avian_CY137988_A/shorebird/Delaware_Bay/792/2009|2009.422:0.0007216370229):0.0002066552337,H10N7_Avian_CY146366_A/ruddy_turnstone/Delaware/AI09-1268/2009|2009.416:0.0006784338425):0.00274628315,H10N7_Avian_CY203899_A/mallard/Maryland/09OS1125/2009|2009.578:0.002609876654):0.001083608509,H3N8_Avian_CY138310_A/blue-winged_teal/New_Brunswick/00285/2010|2010.701:0.006116192807):0.003246917595,(H12N5_Avian_CY140786_A/mallard/Minnesota/AI09-3066/2009|2009.682:0.006710364811,H3N8_Avian_CY140709_A/mallard/Minnesota/AI09-2434/2009|2009.592:0.002235421953):0.0006698115884):0.0008658601754,H3N8_Avian_KJ568159_A/American_green-winged_teal/Ohio/13OS1861/2013|2013.685:0.007073162163):0.002094947743,(((H2N2_Avian_CY190345_A/mallard/Maryland/06OS2460/2006|2006.953:0.001486527027,H6N8_Avian_CY190593_A/American_black_duck/Maryland/07OS2482/2007|2007.992:0.005640632774):0.0001554989954,H3N2_Avian_CY047606_A/mallard/Quebec/11045/2006|2006.630:-0.0001711130943):0.0001707704848,(H3N6_Avian_CY203747_A/mallard/Maryland/07OS882/2007|2007.485:0.003550254462,H4N6_Avian_CY047630_A/mallard/Quebec/11106/2006|2006.633:0.0004398389591):0.0002856924521):0.006455319232):0.002077230191,(((((H5N7_Avian_CY004404_A/shorebird/DE/101/2004|2004.373:1.651464813e-17,H10N7_Avian_EU743408_A/ruddy_turnstone/NJ/350/2004|2004.500:-1.651464813e-17):-7.022806109e-17,H10N7_Avian_CY005262_A/shorebird/DE/122/2004|2004.373:7.022806109e-17):0,(H10N7_Avian_EU743392_A/ruddy_turnstone/NJ/203/2004|2004.500:0,H7N3_Avian_CY004411_A/ruddy_turnstone/New_Jersey/65/1985|1985.405:0):0):0,(H10N7_Avian_CY144874_A/sanderling/New_Jersey/1148674/2004|2004.373:0,H5N7_Avian_CY004982_A/shorebird/DE/75/2004|2004.373:0):0):0.001325414348,(H5N7_Avian_CY144585_A/ruddy_turnstone/New_Jersey/1148676/2004|2004.373:0,H5N7_Avian_EU871927_A/ruddy_turnstone/NJ/327/2004|2004.500:0):0.001770251281):0.005793128843):0.0006191650822,(H7N3_Avian_CY144411_A/ruddy_turnstone/Delaware/650635/2002|2002.389:0.0004541848905,H7N3_Avian_CY102710_A/shorebird/Delaware_Bay/53/2002|2002.381:0.0004269476642):0.004778790274):0.000234386401,(((((H1N1_Avian_CY137352_A/shorebird/Delaware_Bay/50/2002|2002.381:0,H1N9_Avian_CY144435_A/ruddy_turnstone/New_Jersey/650663/2002|2002.362:0):-9.960879473e-17,H1N9_Avian_CY137311_A/shorebird/Delaware_Bay/39/2002|2002.381:9.960879473e-17):0.004709749125,H7N3_Avian_CY020891_A/black_duck/Maryland/415/2001|2001.660:0.0001707727358):0.0009996078041,(H3N3_Swine_AY619963_A/swine/Ontario/K01477/01|2001.500:0.001232513417,H3N3_Swine_AY619971_A/swine/Ontario/42729A/01|2001.500:0.001418246535):0.0008027014379):0.002910434434,H3N8_Avian_CY037013_A/blue-winged_teal/Manitoba/13436/2005|2005.660:0.004512164305):0.00458839389):0.0009207589553):0.0005431896505,(H3N8_Avian_CY206494_A/blue-winged_teal/Texas/AI13-3971/2013|2013.718:0.0004157139464,H3N8_Avian_CY206550_A/blue-winged_teal/Texas/AI13-4087/2013|2013.712:0.0004654186083):0.01340951698):0.001356289615,H6N8_Avian_CY190033_A/American_green-winged_teal/Maryland/06MD700/2006|2006.803:0.01170721484):0.001532275198,((H6N2_Avian_CY013869_A/green-winged_teal/Ohio/178/1999|1999.808:0.006019768933,H6N2_Avian_CY139859_A/mallard/Minnesota/355777/2000|2000.500:0.01170932):0.001836324414,H6N8_Avian_CY127443_A/shorebird/Delaware_Bay/194/1998|1998.378:0.006805830538):0.0009078171983):0.0007777672109):0.00111086921,((((((((((H3N3_Avian_CY102054_A/ruddy_turnstone/Delaware_Bay/203/1994|1994.386:0.0003944396427,H6N2_Avian_CY127062_A/ruddy_turnstone/Delaware_Bay/162/1994|1994.329:0.0004867643225):2.914905939e-05,H2N3_Avian_CY117507_A/ruddy_turnstone/Delaware_Bay/129/1994|1994.386:-2.938148996e-05):7.466541478e-05,(H1N3_Avian_CY136846_A/shorebird/Delaware_Bay/211/1994|1994.389:0.0004599214333,H11N3_Avian_CY127046_A/ruddy_turnstone/Delaware_Bay/39/1994|1994.329:-1.947330046e-05):0.001253258085):0.0002164632809,H6N1_Avian_CY136788_A/ruddy_turnstone/Delaware_Bay/126/1994|1994.386:0.001107450533):0.00017919441,H2N3_Avian_CY117499_A/laughing_gull/Delaware_Bay/34/1994|1994.386:0.0002621720377):0.0001601320261,(H6N8_Avian_CY127038_A/shorebird/Delaware_Bay/29/1994|1994.329:0.001351447222,H3N2_Avian_CY102106_A/red_knot/Delaware_Bay/252/1994|1994.389:0.001297995481):0.0002844351493):0.0001258407014,H6N8_Avian_CY127054_A/herring_gull/Delaware_Bay/77/1994|1994.329:0.0007413065582):0.0003731144986,((H11N2_Avian_CY127275_A/ruddy_turnstone/Delaware_Bay/237/1995|1995.384:0.0004720636115,H11N9_Avian_CY127167_A/shorebird/Delaware_Bay/43/1995|1995.381:-3.161547869e-05):2.185911083e-05,H11N9_Avian_CY127315_A/ruddy_turnstone/Delaware_Bay/271/1995|1995.384:0.0008618268306):0.005893244644):0.001587178513,((H7N7_Avian_CY185901_A/red_knot/Delaware_Bay/242/1994|1994.389:0.000497309927,H7N5_Avian_CY102114_A/shorebird/Delaware_Bay/274/1994|1994.389:0.0008303630474):0.0003830929642,H7N7_Avian_CY185827_A/shorebird/Delaware_Bay/285/1994|1994.389:0.0004989742222):0.003839412972):0.001451364477,(H13N6_Avian_AB285092_A/duck/Siberia/272PF/1998|1998.500:0.0002270525412,H13N6_Avian_AB284986_A/duck/Siberia/272/1998|1998.500:0.0006536596304):0.01691878861):0.005940782159):0.002194545193,(((((((((((((((((H16N3_Avian_KT338583_A/northern_pintail/Alaska/886/2014|2014.742:-1.30554476e-16,H16N3_Avian_KT338599_A/mallard/Alaska/903/2014|2014.723:1.30554476e-16):3.481985841e-17,H16N3_Avian_KT338607_A/glaucous-winged_gull/Alaska/915/2014|2014.729:-3.481985841e-17):0.001747942904,(H16N3_Avian_CY206868_A/glaucous-winged_gull/Southcentral_Alaska/14MB00623/2014|2014.611:0.0009900811942,H16N3_Avian_CY206956_A/glaucous-winged_gull/Southcentral_Alaska/14MB01770/2014|2014.658:0.000332892676):0.0009129745692):0.007927642487,((H16N3_Avian_CY239302_A/glaucous-winged_gull/Southcentral_Alaska/13MB02410/2013|2013.597:0.001391512821,H16N3_Avian_CY213733_A/glaucous-winged_gull/Southcentral_Alaska/13MB02558/2013|2013.660:0.00127116975):0.0007085974773,H16N3_Avian_KY131086_A/glaucous-winged_gull/Alaska/567/2013|2013.712:0.002621961255):0.003454009515):0.002188337299,((H16N3_Avian_CY196473_A/glaucous-winged_gull/Southcentral_Alaska/11JR01724/2011|2011.605:0.001113379278,H16N3_Avian_CY196015_A/glaucous-winged_gull/Southcentral_Alaska/10JR01814/2010|2010.688:-0.0002310898295):0.000518990229,H16N3_Avian_CY196593_A/glaucous-winged_gull/Southcentral_Alaska/11JR01908/2011|2011.605:-7.714560312e-05):0.007609374151):0.004128264952,(((((H16N3_Avian_CY195847_A/gull/Massachusetts/13WP00539/2013|2013.036:0,H16N3_Avian_CY195839_A/gull/Massachusetts/13WP00522/2013|2013.036:0):0.001501015773,H16N3_Avian_CY195661_A/gull/Massachusetts/12JR00662/2012|2012.775:0.002932832514):0.003233870712,H13N6_Avian_CY195669_A/gull/Massachusetts/12JR00671/2012|2012.775:0.004869820455):0.0009908768388,((H13N8_Avian_CY195815_A/ring-billed_gull/Massachusetts/13DC30736-2/2013|2013.964:0,H13N8_Avian_CY195807_A/ring-billed_gull/Massachusetts/13DC30736-1/2013|2013.964:0):0.002612059231,H13N6_Avian_CY195653_A/ring-billed_gull/Massachusetts/12DC00060/2012|2012.855:0.002266014777):0.002638948297):0.001818294035,(H13N6_Avian_MH068341_A/laughing_gull/New_Jersey/UGAI17-2839/2017|2017.389:0,H13N6_Avian_MH068373_A/laughing_gull/New_Jersey/UGAI17-2856/2017|2017.389:0):0.01816908015):0.001910390623):0.002032430575,H16N3_Avian_CY125612_A/mallard/Quebec/02916-1/2009|2009.627:0.007510664194):0.003307500916,(((H13N6_Avian_CY195831_A/gull/Massachusetts/13JR03320/2013|2013.501:0,H13N6_Avian_CY125218_A/ring-billed_gull/Quebec/02434-1/2009|2009.548:0):0.001984302499,H13N6_Avian_CY125307_A/black-legged_kittiwake/Quebec/02838-1/2009|2009.627:0.002898260884):0.001463738471,H13N6_Avian_CY128964_A/mallard-black_duck_hybrid/New_Brunswick/03736/2009|2009.701:0.003449339247):0.005277903771):0.006948113412,H13N6_Avian_CY145945_A/ruddy_turnstone/New_Jersey/AI09-294/2009|2009.356:0.008959730422):0.004488724588,(H13N9_Avian_CY043902_A/shorebird/Delaware/224/2006|2006.386:0,H13N9_Avian_CY043894_A/shorebird/Delaware/221/2006|2006.386:0):0.01075339153):0.002281233476,((((H16N3_Avian_EU030973_A/shorebird/Delaware/168/06|2006.500:0.00147848429,H16N3_Avian_CY045389_A/shorebird/Delaware/195/2006|2006.386:-0.0001554724737):0.0002228136215,H13N9_Avian_CY127805_A/shorebird/Delaware_Bay/424/2007|2007.392:0.004221474601):0.0009624992659,(H13N9_Avian_CY042591_A/laughing_gull/New_Jersey/Sg-00559/2008|2008.403:0.00429263738,H13N9_Avian_KF772954_A/seagull/Chile/5775/2009|2009.838:0.007353046023):0.002906015711):0.006925308428,(H13N2_Avian_CY239286_A/herring_gull/Massachusetts/A00080257/2006|2006.888:0,H13N2_Avian_CY239414_A/herring_gull/Massachusetts/A00080255/2006|2006.888:0):0.01363967769):0.0005800589718):0.009801177449,H13N9_Avian_CY004449_A/shorebird/DE/68/2004|2004.373:0.01153733982):0.01199998411,(H11N2_Avian_CY127347_A/shorebird/Delaware_Bay/29/1996|1996.364:0.001363681547,H10N2_Avian_CY136926_A/laughing_gull/Delaware_Bay/245/1996|1996.367:0.0008522514941):0.00782679365):0.002281129474,H6N2_Avian_CY014894_A/duck/New_York/16873/1999|1999.395:0.01458245385):0.0008014127729,((((((H11N2_Avian_CY127542_A/shorebird/Delaware_Bay/191/1999|1999.392:-4.985365841e-05,H6N2_Avian_CY127459_A/shorebird/Delaware_Bay/75/1999|1999.392:0.0004903017912):0.0005869246686,(H6N2_Avian_CY102598_A/shorebird/Delaware_Bay/287/1999|1999.392:0.000485515191,H9N7_Avian_CY102538_A/ruddy_turnstone/Delaware_Bay/261/1999|1999.392:-4.483076911e-05):0.002064964064):0.0001526407142,((H11N7_Avian_CY127574_A/shorebird/Delaware_Bay/284/1999|1999.392:0,H11N7_Avian_CY127566_A/shorebird/Delaware_Bay/273/1999|1999.392:0):0.00480344876,H5N8_Avian_CY144242_A/ruddy_turnstone/New_Jersey/828227/2001|2001.500:0.008722471384):0.0002551985715):0.008092608952,H11N2_Avian_CY017851_A/green-winged_teal/Ohio/81/1999|1999.500:0.008740083374):0.002080385041,H11N9_Avian_CY127403_A/mallard/Alberta/279/1996|1996.649:0.008629970052):0.002894938245,H1N2_Avian_CY136838_A/ruddy_turnstone/Delaware_Bay/181/1994|1994.386:0.004424710872):0.001429551604):0.003106121822,(((((H1N8_Avian_CY136862_A/red_knot/Delaware_Bay/240/1994|1994.389:0.005383529245,H6N8_Avian_CY127014_A/ruddy_turnstone/Delaware_Bay/37/1993|1993.329:0.0008467912207):8.862658547e-05,H6N8_Avian_CY127022_A/shorebird/Delaware_Bay/222/1993|1993.329:-9.476360484e-05):0.0002663951072,((H3N2_Avian_CY101896_A/ruddy_turnstone/Delaware_Bay/81/1994|1994.386:-1.309953621e-05,H3N8_Avian_CY102017_A/ruddy_turnstone/Delaware_Bay/176/1994|1994.386:0.0004531542184):0.002282114554,H3N8_Avian_CY101949_A/ruddy_turnstone/Delaware_Bay/125/1994|1994.386:-7.530414939e-05):0.00416343666):0.0003461254455,H1N2_Avian_CY136812_A/ruddy_turnstone/Delaware_Bay/154/1994|1994.386:0.006409612354):0.002593220318,H2N3_Avian_CY117193_A/duck/Pennsylvania/9411697/1996|1996.500:0.005368451566):0.001016959419):0.001609788639,((((((H6N2_Avian_EU182259_A/chicken/California/6643/2001|2001.500:0.002670396326,H6N2_Avian_EU182271_A/chicken/CA/S0403106/2004|2004.500:0.008963766546):0.002099927524,H6N2_Avian_EU182263_A/Japanese_quail/CA/K0401010/2004|2004.500:0.01120378345):0.01834832967,(H3N8_Avian_CY102298_A/shorebird/Delaware_Bay/239/1998|1998.378:0.0004889486139,H3N8_Avian_CY102282_A/shorebird/Delaware_Bay/210/1998|1998.378:0.0003933408345):0.003735439389):0.002851835812,(H3N6_Avian_CY102614_A/mallard/Alberta/199/1999|1999.597:0.00151573958,H3N8_Avian_CY102606_A/pintail/Alberta/37/1999|1999.575:0.0007004993282):0.0054429522):0.00472423198,(H1N1_Avian_EU735808_A/quail/IN/38685/1993|1993.500:0.002394828412,H6N1_Avian_CY015482_A/mallard/Ohio/249/1998|1998.792:0.0107138081):0.0007105096182):0.004755497871,(H10N7_Avian_GU186499_A/quail/NJ/25254-22/1995|1995.500:0.01038423661,H4N6_Avian_CY101673_A/mallard/Alberta/12/1991|1991.603:0.001756697131):0.0006903513139):0.0006384210273):0.0005350409592):0.002533489433,(((((((((((((H7N2_Avian_EU742972_A/chicken/PA/149092-1/2002|2002.500:0.003927038234,H7N2_Avian_EU742967_A/chicken/PA/19241/1997|1997.500:6.305518732e-05):0.000355982497,H7N2_Avian_EU743271_A/goose/NY/8600-3/1998|1998.500:0.008367820389):0.001284432296,H7N2_Avian_EU742981_A/chicken/NJ/16224-6/1999|1999.500:0.008151835772):0.0006743970872,(H7N2_Avian_EU742918_A/guinea_fowl/NJ/119063-8/2001|2001.500:0.008144144904,H7N2_Avian_EU084904_A/chicken/NJ/30749-3/2000|2000.500:0.007722701985):0.006971648704):0.0007327363432,(((H7N2_Avian_EU743264_A/turkey/VA/158512/2002|2002.500:0,H7N2_Avian_EU982306_A/turkey/VA/55/2002|2002.500:0):0.01044129828,H7N2_Avian_EU084914_A/chicken/NJ/118878-5/2001|2001.500:0.004443628555):0.004184743716,(H7N2_Avian_FJ517329_A/chicken/NY/21586-8/1999|1999.500:0.0009787731094,H7N2_Avian_EU742894_A/chicken/FL/90348-4/2001|2001.500:0.01252319415):0.0009925391772):0.0132513632):0.003942988062,(H2N2_Avian_CY117049_A/guinea_fowl/New_York/13824/1995|1995.047:0.001374140296,H2N2_Avian_CY117057_A/chicken/New_Jersey/13839-17/1995|1995.030:-5.231350937e-05):0.000754220727):0.0005740692762,H2N2_Avian_CY117017_A/guinea_fowl/New_York/4449-12/1994|1994.910:0.002041307842):0.0007753928485,H2N2_Avian_CY117001_A/guinea_fowl/New_Jersey/14600-21/1995|1995.049:0.001927262009):0.008761346958,(((H6N8_Avian_CY021203_A/green-winged_teal/Ohio/80/1993|1993.500:0.0008834766786,H6N8_Avian_CY127102_A/mallard/Alberta/32/1994|1994.603:0.0008827383106):0.0106467515,H11N9_Avian_CY021667_A/mallard/Ohio/173/1990|1990.500:0.0006099671402):0.001918837266,H1N1_Avian_CY012806_A/mallard/Ohio/171/1990|1990.795:0.004925213866):0.001344039067):0.001147240547,H4N6_Avian_CY101649_A/blue-winged_teal/Alberta/121/1990|1990.652:0.007614587675):0.0003330689929,((H2N1_Avian_CY117523_A/shorebird/Delaware_Bay/122/1997|1997.364:0.002555003729,H2N1_Avian_CY117547_A/shorebird/Delaware_Bay/236/1997|1997.364:0.002776629694):0.0004962300102,(H2N1_Avian_CY117555_A/shorebird/Delaware_Bay/24/1998|1998.375:0.000852298071,H2N8_Avian_CY102266_A/ruddy_turnstone/Delaware_Bay/142/1998|1998.375:0.0009139169183):0.003078532493):0.01268577095):0.0006664346018,(((H11N2_Avian_CY127191_A/ruddy_turnstone/Delaware_Bay/112/1995|1995.381:0.004723280039,H10N9_Avian_CY136878_A/shorebird/DE/23/96|1996.364:0.005596408484):0.001983702351,H6N2_Avian_CY014886_A/chicken/New_York/14677-13/1998|1998.151:0.01749834523):0.000652934769,H6N3_Avian_CY127070_A/laughing_gull/Delaware_Bay/208/1994|1994.329:0.005869502867):0.009600247238):0.00367545117,((H6N5_Avian_CY004256_A/mallard/ALB/199/1992|1992.915:0,H6N5_Avian_CY126998_A/mallard/Alberta/203/1992|1992.644:0):0.001744133769,H3N9_Avian_CY101830_A/mallard/Alberta/54/1993|1993.625:0.004041068565):0.006014184903):0.0007551341853):0.001865428541,((((((((H7N3_Avian_CY185851_A/ruddy_turnstone/Delaware_Bay/126/1996|1996.367:9.074115229e-05,H7N3_Avian_JQ988868_A/duck/Guangdong/1/1996|1996.500:0.001231243998):0.0009210683066,H7N3_Avian_CY102202_A/ruddy_turnstone/Delaware_Bay/135/1996|1996.367:-3.704693526e-05):0.0001866088448,H6N2_Avian_CY127395_A/ruddy_turnstone/Delaware_Bay/203/1996|1996.367:0.0002541311231):0.004989249613,H10N7_Avian_CY136963_A/mallard/Alberta/90/1997|1997.578:0.005353321181):0.0009771515016,(((H3N1_Avian_EU743522_A/mallard/MN/330/1999|1999.500:0.002458443863,H3N8_Avian_FJ517300_A/mallard/Minnesota/354/1999|1999.500:0.001537421212):0.0006051386331,H7N3_Avian_CY144298_A/laughing_gull/New_York/AI00-2455/2000|2000.414:0.01073930191):0.002346822373,H5N2_Avian_CY016617_A/mallard/Maryland/789/2002|2002.652:0.009114618937):0.003287857993):0.002146766552,((H9N7_Avian_CY102194_A/shorebird/Delaware_Bay/31/1996|1996.364:0,H10N7_Avian_CY136894_A/shorebird/Delaware_Bay/72/1996|1996.367:0):0.005648514675,H10N7_Avian_CY136971_A/mallard/Alberta/71/1998|1998.592:0.009283032121):0.003262721454):0.001835419949,((H1N1_Avian_CY136767_A/ruddy_turnstone/Delaware_Bay/82/1994|1994.386:0.0007296864817,H1N1_Avian_CY136854_A/red_knot/Delaware_Bay/221/1994|1994.389:0.0005933253349):0.003955949048,H11N9_Avian_CY021451_A/blue-winged_teal/Ohio/96/1993|1993.500:0.0007122844638):0.001087005668):0.0001642441387,(((H5N2_Avian_CY139679_A/mallard/Minnesota/355779/2000|2000.500:-6.43521721e-05,H5N2_Avian_FJ357075_A/mallard/MN/1/2000|2000.500:0.0009466416205):0.0005801286144,H3N2_Avian_CY018005_A/blue-winged_teal/Ohio/31/1999|1999.789:0.001187495336):0.003972260306,((H10N7_Avian_CY137022_A/shorebird/Delaware_Bay/212/2000|2000.367:0,H10N7_Avian_CY137014_A/shorebird/Delaware_Bay/211/2000|2000.367:0):0.002487773261,H1N1_Avian_CY017731_A/pintail/Ohio/25/1999|1999.789:0.000165430281):0.005076829167):0.006478164972):0.01223763079):0.00190894154,(((((((((((((((((((((((((H10N7_Avian_KX714416_A/American_green-winged_teal/Alaska/133988/2009|2009.597:0.0008878972346,H10N7_Avian_CY130370_A/mallard/Interior_Alaska/10BM01929R0/2010|2010.452:0.0008762638651):1.784086725e-05,H10N7_Avian_CY135349_A/mallard/Interior_Alaska/9BM3075R2/2009|2009.542:0.0008643027454):0.0004398650748,H10N4_Avian_CY142256_A/northern_pintail/Interior_Alaska/9BM7694R0/2009|2009.500:0.0008851264244):0.004003515366,(H4N6_Avian_KJ690579_A/duck/China/J1/2012|2012.751:0.003853174774,H8N4_Avian_CY079386_A/northern_pintail/Interior_Alaska/8BM2046R1/2008|2008.603:0.0001299704818):0.0002588744422):0.0002762699289,(((H3N1_Avian_CY136285_A/northern_pintail/Interior_Alaska/9BM10146R0/2009|2009.500:-7.600274298e-05,H3N1_Avian_CY130483_A/northern_pintail/Interior_Alaska/10BM00849R2/2010|2010.389:0.0005166871649):3.801630914e-05,H3N1_Avian_CY136169_A/mallard/Interior_Alaska/9BM8465R0/2009|2009.500:-3.801630914e-05):0.002981503617,H1N1_Avian_CY093661_A/mallard/California/8843/2008|2008.844:0.00325130346):0.0006390986328):0.0003026283649,H12N5_Avian_CY094387_A/American_wigeon/California/8352/2008|2008.797:0.003607913646):0.0007370931879,(((H8N4_Avian_CY142296_A/northern_pintail/Interior_Alaska/9BM8237R0/2009|2009.500:0.0004775077445,H12N5_Avian_CY079784_A/mallard/Interior_Alaska/9BM1799/2009|2009.496:0.0008461784954):0.0005534168869,H10N4_Avian_CY142192_A/northern_pintail/Interior_Alaska/9BM11564R0/2009|2009.500:-0.0001117978333):0.001310993285,H6N2_Avian_KY130590_A/northern_pintail/Alaska/224/2011|2011.712:0.01296578033):0.0003966812055):0.002811233685,H1N6_Avian_CY094243_A/mallard/California/10064/2008|2008.970:0.001863709415):0.002248188842,H10N7_Avian_CY076291_A/northern_shoveler/Washington/44249-731/2006|2006.912:0.005023406296):0.003852394609,(((H12N5_Avian_CY077204_A/mallard/Interior_Alaska/7MP0167/2007|2007.614:0.003259763218,H3N6_Avian_CY077236_A/mallard/Interior_Alaska/7MP0510/2007|2007.682:0.00342767089):0.001545279948,H4N6_Avian_CY079145_A/northern_pintail/Interior_Alaska/8BM3658/2008|2008.729:0.003391170834):0.001407487141,H3N8_Avian_MF613770_A/mallard/Alberta/66/2016|2016.605:0.01044398165):0.001284246046):0.004044445153,(((((((H1N5_Avian_CY145367_A/ruddy_turnstone/New_Jersey/Sg-00544/2008|2008.414:0.0004947431519,H12N5_Avian_CY038079_A/ruddy_turnstone/New_Jersey/Sg-00484/2008|2008.370:0.0003863894028):5.459467543e-05,H4N6_Avian_CY127997_A/shorebird/Delaware_Bay/446/2008|2008.373:-5.459467543e-05):0.0002466382358,H3N7_Avian_CY042552_A/ruddy_turnstone/New_Jersey/Sg-00543/2008|2008.414:0.00151985569):0.0003660356217,((H12N5_Avian_CY038109_A/ruddy_turnstone/New_Jersey/Sg-00495/2008|2008.373:0.0001210415874,H4N6_Avian_CY038194_A/ruddy_turnstone/Delaware/Sg-00539/2008|2008.411:0.001649136565):0.0008440448428,H1N5_Avian_CY042525_A/ruddy_turnstone/New_Jersey/Sg-00532/2008|2008.422:3.800983124e-05):0.0005220340503):0.0151100098,H5N2_Avian_GQ923195_A/American_wigeon/Iowa/463993/2006|2006.500:0.00256882019):0.001210441757,(H1N9_Avian_CY053803_A/northern_shoveler/California/K168/2005|2005.866:0.002691936808,H7N3_Avian_CY078889_A/mallard/Interior_Alaska/6MP0984/2006|2006.630:0.004894718217):0.003454903988):0.0005135539399,((((H11N3_Avian_CY144593_A/blue-winged_teal/North_Carolina/NC674-362/2005|2005.759:0.002034106697,H12N5_Avian_CY021299_A/mallard/Maryland/1135/2005|2005.500:0.00196954562):0.0006560086461,H6N1_Avian_CY017795_A/snow_goose/Maryland/410/2005|2005.948:0.003827160186):0.0001840911756,H6N5_Avian_CY203691_A/mallard/Maryland/06OS501/2006|2006.510:0.00518238535):0.003752476421,H1N6_Avian_CY077260_A/mallard/Interior_Alaska/7MP2230/2007|2007.707:0.006382363371):0.0006153105157):0.000766171187):0.0002230962792,((((H4N4_Avian_CY094347_A/northern_shoveler/California/10024/2008|2008.970:0.0007833381141,H7N3_Avian_KU290281_A/northern_shoveler/Oregon/A00654616/2008|2008.973:0.002757312928):0.0006656388166,H7N6_Avian_KU290265_A/northern_shoveler/Nevada/A00505416/2008|2008.929:0.00335207502):0.001080866653,(H12N5_Avian_CY120673_A/northern_shoveler/California/3483/2010|2010.934:0.006361062667,H14N6_Avian_CY133387_A/northern_shoveler/Missouri/10OS4673/2010|2010.945:0.007657627914):0.003749135709):0.00858729736,H4N5_Avian_CY140380_A/green-winged_teal/Minnesota/Sg-00820/2008|2008.671:0.006583949013):0.002446186704):0.0003033595928,(H3N2_Avian_CY076187_A/mallard/Washington/44242-124/2006|2006.556:0.003581030254,H3N8_Avian_CY045373_A/mallard/Washington/20010-002/2006|2006.748:0.001752164):0.003308173238):0.0007713046607,H5N2_Avian_GQ923483_A/mallard/Washington/456277-7/2006|2006.500:0.007857646219):0.000726521935,(((((H9N2_Avian_KX377328_A/greater_white-fronted_goose/Alaska/81081/2008|2008.386:0.001019529298,H9N2_Avian_CY079652_A/northern_shoveler/Interior_Alaska/8BM3470/2008|2008.666:0.0007459982577):0.002673994639,H10N7_Avian_CY093916_A/green-winged_teal/California/00083/2009|2009.005:0.006768427809):0.0009776221248,H12N5_Avian_CY079185_A/northern_pintail/Interior_Alaska/8BM3736/2008|2008.737:0.00440796721):0.001382201999,H1N3_Avian_CY077156_A/mallard/Alberta/76/2006|2006.564:0.0033221201):0.002580786078,((H4N8_Avian_CY035789_A/least_sandpiper/South_Central_Alaska/3/2007|2007.351:0,H4N8_Avian_CY044006_A/least_sandpiper/Alaska/7KW0411/2007|2007.353:0):0.002748487495,H4N8_Avian_CY077331_A/least_sandpiper/South_Central_Alaska/7KW0434/2007|2007.353:0.003930846598):0.003607543126):0.004429542981):0.001334667983,(((((((((H5N2_Avian_GQ923531_A/wild_bird/Minnesota/460613/2006|2006.500:0.002121995628,H5N2_Avian_GQ923315_A/mallard/Kentucky/472048-2/2006|2006.500:0.001870416962):0.0001382637456,H3N6_Avian_CY053867_A/mallard/Ohio/1506/2006|2006.500:-0.00014602515):0.0001010532901,H3N2_Avian_CY140589_A/mallard/Minnesota/Sg-01040/2008|2008.701:0.004356265649):0.0003212432919,(H3N2_Avian_CY079346_A/American_green-winged_teal/Wisconsin/08OS2292/2008|2008.800:0,H3N2_Avian_CY079434_A/American_green-winged_teal/Wisconsin/08OS2291/2008|2008.800:0):0.001457475723):0.0003568583675,((((H6N2_Avian_CY078303_A/green-winged_teal/Minnesota/Sg-00180/2007|2007.701:0.0008167563652,H6N2_Avian_CY078295_A/mallard/Minnesota/Sg-00166/2007|2007.723:0.001394106209):0.0007291673657,H5N9_Avian_CY203755_A/mallard/Maryland/07OS1217/2007|2007.545:0.002375853531):0.0007543518001,H10N1_Avian_CY097307_A/mallard/Wisconsin/4230/2009|2009.929:0.004648861998):0.0002970479149,H6N8_Avian_CY140597_A/mallard/Minnesota/Sg-01042/2008|2008.701:0.0129465517):0.0002971526833):0.001012870312,((((H4N2_Avian_CY097024_A/blue-winged_teal/Wisconsin/2713/2009|2009.792:0.0007829679671,H10N7_Avian_CY133495_A/mallard/Illinois/10OS4078/2010|2010.907:0.002312697662):0.001134269219,H5N1_Avian_CY133083_A/mallard/Wisconsin/10OS2672/2010|2010.751:0.001531099537):0.001026943757,H3N2_Avian_CY140917_A/mallard/Minnesota/AI09-4022/2009|2009.679:0.0009674207041):0.0001513925664,(H1N2_Avian_CY097444_A/blue-winged_teal/Wisconsin/2509/2009|2009.753:0.001360005841,H3N2_Avian_CY097332_A/mallard/Wisconsin/2549/2009|2009.759:0.001752827676):0.0002949927337):0.001359861571):0.001191997798,H3N2_Avian_CY097492_A/blue-winged_teal/Wisconsin/2720/2009|2009.792:0.002163644197):0.00191082997,((((((H3N3_Avian_CY032726_A/northern_shoveler/California/HKWF979/2007|2007.918:0.002153758164,H3N5_Avian_CY033346_A/northern_shoveler/California/HKWF1131/2007|2007.918:0.002280090122):0.0003691567936,(H4N7_Avian_CY032906_A/American_wigeon/California/HKWF450/2007|2007.841:0.001757864383,H3N8_Avian_CY103374_A/mallard/Alberta/318/2007|2007.655:0.002677008592):0.0005299294813):0.00129752141,H10N2_Avian_CY094259_A/mallard/California/11353/2008|2008.948:0.004317978173):0.009823660925,H5N2_Avian_GQ923547_A/duck/Ohio/470655/2007|2007.500:0.00852737453):0.0005112007268,H3N8_Avian_CY064183_A/ring-necked_duck/Minnesota/Sg-00069/2007|2007.586:0.01005381255):0.0002854984603,((((H7N3_Avian_CY036797_A/ruddy_turnstone/Delaware_Bay/123/2007|2007.386:0,H7N3_Avian_CY036789_A/ruddy_turnstone/Delaware_Bay/121/2007|2007.386:0):0.003900427805,H3N6_Avian_CY203707_A/mallard/Maryland/06OS1207/2006|2006.597:0.006412444595):0.0009862637153,((H5N2_Avian_GQ117247_A/duck/New_York/489761/2007|2007.500:0.0009866092487,H5N2_Avian_GQ923555_A/quail/New_York/501360/2007|2007.500:0.005238359737):0.0002901163346,H5N2_Avian_GQ117167_A/turkey/New_York/465977/2006|2006.500:0.001483039756):0.002184400477):0.0006001232382,H4N6_Avian_CY045317_A/American_black_duck/New_Brunswick/19502/2006|2006.712:0.001602125602):0.001118249242):0.0006073026445):0.001146657249,(H4N2_Avian_CY133248_A/mallard/Wisconsin/10OS3051/2010|2010.753:0.004384133467,H5N2_Avian_CY202816_A/mallard/Maryland/07OS2435/2007|2007.986:0.004561653297):0.002516632577):0.003360104569):0.003340320986,((((H10N3_Avian_CY032686_A/northern_shoveler/California/HKWF1370/2007|2007.945:0.003336158753,H4N6_Avian_CY076475_A/northern_shoveler/Oregon/44336-179/2007|2007.690:0.002897578799):0.0007117170405,H4N6_Avian_CY140170_A/blue-winged_teal/North_Dakota/Sg-00750/2008|2008.690:0.003772112275):0.001879060196,(H10N7_Avian_CY140134_A/blue-winged_teal/North_Dakota/Sg-00730/2008|2008.677:0.003575144923,H5N2_Avian_GQ923187_A/green_winged_teal/Iowa/463990-3/2006|2006.500:0.004040449177):0.0009587367643):0.0004902634385,(H11N9_Avian_CY097572_A/mallard/Illinois/4179/2009|2009.912:0.006845139221,H1N1_Avian_CY137624_A/mallard/Alberta/240/2005|2005.521:0.007608622336):0.0004954257105):0.002881308201):0.001102975411,((((((((((((((((H10N2_Avian_CY042566_A/ruddy_turnstone/New_Jersey/Sg-00548/2008|2008.414:0.0004029885799,H4N6_Avian_CY042547_A/ruddy_turnstone/Delaware/Sg-00541/2008|2008.411:0.0004782153853):4.494069143e-05,H11N5_Avian_CY042586_A/ruddy_turnstone/New_Jersey/Sg-00557/2008|2008.422:-4.5173122e-05):2.25953087e-05,H10N7_Avian_CY042509_A/ruddy_turnstone/New_Jersey/Sg-00528/2008|2008.403:-2.25953087e-05):1.130203159e-05,H3N7_Avian_CY038164_A/ruddy_turnstone/New_Jersey/Sg-00522/2008|2008.386:-1.130203159e-05):5.653206111e-06,H10N7_Avian_CY042413_A/ruddy_turnstone/Delaware/Sg-00472/2008|2008.384:-5.653206111e-06):2.827699063e-06,H10N7_Avian_CY137744_A/shorebird/Delaware_Bay/586/2008|2008.375:-2.827699063e-06):1.41439796e-06,H10N7_Avian_CY042460_A/ruddy_turnstone/New_Jersey/Sg-00504/2008|2008.375:-1.41439796e-06):7.074734074e-07,H10N7_Avian_CY144915_A/ruddy_turnstone/Delaware/Sg-00468/2008|2008.384:-7.074734074e-07):0.0004395481913,H10N7_Avian_CY136540_A/shorebird/Delaware_Bay/369/2008|2008.373:0.000441594782):0.0001313770958,(H11N9_Avian_KT932369_A/ruddy_turnstone/Ilha_de_Canelas/A17/2008|2008.899:0.001843492425,H11N9_Avian_KT932363_A/ruddy_turnstone/Ilha_de_Canelas/A08/2008|2008.899:0.0003636901829):0.001864256024):0.00650404641,((H10N1_Avian_CY146155_A/ruddy_turnstone/New_Jersey/AI09-827/2009|2009.405:0.0005026637561,H6N1_Avian_CY146220_A/ruddy_turnstone/New_Jersey/AI09-937/2009|2009.397:-6.22156233e-05):0.002213581586,H1N3_Avian_CY203843_A/mallard/Maryland/08OS1409/2008|2008.652:0.003581558982):0.002380914319):0.004761472964,((H7N3_Avian_CY133422_A/northern_shoveler/Missouri/10OS4750/2010|2010.945:0.00220114297,H7N7_Avian_CY132147_A/mallard/Missouri/10MO0551/2010|2010.992:0.002241420567):0.000752880497,H8N4_Avian_CY140677_A/mallard/Minnesota/AI09-1854/2009|2009.570:0.001459690864):0.008885143903):0.001018927942,(((H1N1_Avian_CY140364_A/blue-winged_teal/North_Dakota/Sg-00735/2008|2008.677:0.00321577457,H1N1_Avian_CY137664_A/mallard/Alberta/128/2006|2006.586:0.002115150375):0.001176344737,H5N2_Avian_GQ923219_A/mallard/Minnesota/464334/2006|2006.500:0.004640700103):0.00123205599,H5N2_Avian_GQ923355_A/Canada_goose/Texas/475000-3/2006|2006.500:0.002783455471):0.001110374116):0.002755023013,(H3N8_Avian_CY133767_A/blue-winged_teal/Missouri/10MO021/2010|2010.704:0.005089251573,H2N3_Avian_CY196706_A/goose/Interior_Alaska/11PG00437/2011|2011.548:0.005707375356):0.01007550165):0.001795483709,H2N9_Avian_CY076846_A/bufflehead/California/JN1016/2006|2006.929:0.0100458428):0.0005754834176,(H6N2_Avian_CY140613_A/green-winged_teal/Minnesota/Sg-01065/2008|2008.775:0.002339650189,H11N2_Avian_CY145749_A/mallard/New_Jersey/Sg-00884/2008|2008.723:0.003454216993):0.002812409008):0.009949761375):0.005141562955,((H10N7_Avian_EU743328_A/northern_shoveler/TX/56/2000|2000.500:0.003203719793,H11N9_Avian_CY127636_A/mallard/Alberta/64/2000|2000.592:0.004371487773):0.007522320226,(H2N3_Avian_CY139743_A/mallard/Minnesota/182714/1998|1998.666:0,H2N3_Avian_FJ357083_A/mallard/MN/14/1998|1998.500:0):0.007612387241):0.001816906658):0.007512976753,H7N3_Avian_CY139703_A/mallard/Minnesota/182761/1998|1998.666:0.01599176855):0.0006584740348,H3N6_Avian_EU743566_A/pintail/Minnesota/479/1999|1999.500:0.01760986991):0.00133094628,((((((((((((((((((H1N7_Avian_CY137980_A/shorebird/Delaware_Bay/771/2009|2009.422:-7.036458101e-05,H1N7_Avian_CY146042_A/ruddy_turnstone/New_Jersey/AI09-525/2009|2009.397:0.0005108127138):3.519559697e-05,H1N1_Avian_KF424080_A/shorebird/Delaware_Bay/324/2009|2009.381:-3.519559697e-05):1.760445675e-05,H1N1_Avian_KF424072_A/shorebird/Delaware_Bay/170/2009|2009.381:-1.760445675e-05):8.805560029e-06,H1N8_Avian_CY145881_A/ruddy_turnstone/New_Jersey/AI09-119/2009|2009.381:-8.805560029e-06):4.404447103e-06,H1N8_Avian_CY146123_A/ruddy_turnstone/New_Jersey/AI09-710/2009|2009.386:-4.404447103e-06):3.136398548e-05,H1N1_Avian_KF424024_A/gull/Delaware/428/2009|2009.384:0.0004091276843):0.000221459747,H1N9_Avian_CY146131_A/ruddy_turnstone/New_Jersey/AI09-727/2009|2009.397:0.0006622480664):0.0002435324864,H1N7_Avian_CY146139_A/ruddy_turnstone/Delaware/AI09-769/2009|2009.403:0.0006386356745):0.000259539016,H1N7_Avian_CY137816_A/shorebird/Delaware_Bay/226/2009|2009.381:0.0001812022011):0.0003734926847,H11N8_Avian_CY145905_A/ruddy_turnstone/New_Jersey/AI09-169/2009|2009.348:0.002285849169):0.0003255594125,H11N8_Avian_CY127877_A/shorebird/Delaware_Bay/257/2009|2009.381:0.002788052603):9.445045061e-05,H6N8_Avian_CY202824_A/mallard/Maryland/09OS1002/2009|2009.518:0.004358614472):0.0002485314048,H6N1_Avian_CY127885_A/shorebird/Delaware_Bay/478/2009|2009.384:0.003332372743):0.0002474365554,H1N1_Avian_CY146107_A/ruddy_turnstone/New_Jersey/AI09-626/2009|2009.397:0.002408181453):0.0002529145881,((H1N8_Avian_CY137964_A/shorebird/Delaware_Bay/655/2009|2009.414:0.0004335108692,H11N1_Avian_CY127869_A/shorebird/Delaware_Bay/236/2009|2009.381:0.0008894630011):0.0001615204999,H11N8_Avian_CY145913_A/ruddy_turnstone/New_Jersey/AI09-194/2009|2009.362:0.0002784030736):0.001697994056):0.0376240978,((((H4N6_Avian_CY020739_A/mallard/Maryland/750/2002|2002.652:0.001670288514,H4N6_Avian_CY020731_A/mallard/Ohio/667/2002|2002.630:0.0005368940934):0.000583421073,(H3N8_Avian_CY011034_A/blue-winged_teal/Ohio/926/2002|2002.682:0.002218001879,H1N6_Avian_CY020867_A/blue-winged_teal/Ohio/907/2002|2002.682:0.001324143681):0.002541162877):0.001319679272,H5N2_Avian_EU980507_A/mallard/MD/185/2003|2003.500:0.00632825438):0.0009819109683,H5N2_Avian_EU084941_A/Duck/NJ/117228-7/2001|2001.500:0.007986029255):0.005933297177):0.006851745272,(((((((((H9N9_Avian_CY144569_A/ruddy_turnstone/Delaware/AI03-180/2003|2003.384:0,H9N9_Avian_CY144521_A/ruddy_turnstone/New_Jersey/AI03-444/2003|2003.381:0):0.000399420202,(H9N5_Avian_CY144379_A/ruddy_turnstone/Delaware/AI03-193/2003|2003.384:0.0009698156508,H9N9_Avian_CY144529_A/ruddy_turnstone/Delaware/AI03-224/2003|2003.384:-8.752620244e-05):0.0004821176062):0.001465564494,H9N1_Avian_CY102750_A/shorebird/Delaware_Bay/283/2003|2003.381:0.002083955925):0.0001673709792,(H12N5_Avian_CY144537_A/ruddy_turnstone/Delaware/AI03-118/2003|2003.384:0.001919206409,H2N1_Avian_FJ686720_A/mallard/Ohio/362/2003|2003.500:0.002511591131):0.0002805214039):0.0001899501259,((H9N7_Avian_CY144545_A/ruddy_turnstone/New_Jersey/AI03-128/2003|2003.384:-1.574231459e-05,H9N2_Avian_CY102734_A/shorebird/Delaware_Bay/127/2003|2003.378:0.0004557969967):7.874772895e-06,H9N2_Avian_CY144489_A/ruddy_turnstone/Delaware/AI03-114/2003|2003.384:-7.874772895e-06):0.0002438652506):0.002791297915,H2N2_Avian_EU735816_A/chicken/PA/298101-4/2004|2004.500:0.01012842979):0.0173292024,((((((H3N8_Avian_CY102530_A/ruddy_turnstone/Delaware_Bay/244/1999|1999.392:0.0008948233567,H3N8_Avian_CY102429_A/ruddy_turnstone/Delaware_Bay/150/1999|1999.392:0.0004288628833):1.01977512e-05,H3N2_Avian_CY102370_A/shorebird/Delaware_Bay/106/1999|1999.392:0.0004300123413):0.0004932223075,H3N2_Avian_CY102506_A/shorebird/Delaware_Bay/212/1999|1999.392:-5.207758326e-05):0.001272852291,H10N7_Avian_CY136987_A/shorebird/Delaware_Bay/180/1999|1999.392:0.00227401373):0.001553884168,H7N3_Avian_HQ541715_A/chicken/New_York/12273-11/1999|1999.500:0.0002154559728):0.0005231604352,H7N2_Avian_EU084910_A/chicken/NY/119256-7/2001|2001.500:0.01247140706):0.006317997858):0.001848145377,H6N1_Avian_CY144419_A/ruddy_turnstone/Delaware/650625/2002|2002.348:0.0182674146):0.001924937255,(H3N8_Avian_CY102186_A/lesser_scaup/Alberta/206/1995|1995.611:0.001902003359,H3N8_Avian_CY102250_A/mallard/Alberta/117/1997|1997.592:0.002992369129):0.0005840344256):0.0005868034838):0.0005339677024,(((((((((H3N6_Avian_KX714384_A/American_green-winged_teal/Alaska/103781/2008|2008.699:-8.333680928e-05,H3N6_Avian_KX714392_A/American_green-winged_teal/Alaska/103885/2008|2008.699:0.0009645407745):0.0008640239591,H3N8_Avian_KX714368_A/American_green-winged_teal/Alaska/103773/2008|2008.718:2.155868694e-05):0.001796722595,H4N2_Avian_CY094643_A/mallard/California/5495/2009|2009.556:0.002651466604):0.001913915314,((H3N8_Avian_CY079065_A/northern_pintail/Interior_Alaska/8BM2528R1/2008|2008.614:0.0019744989,H3N8_Avian_CY039800_A/American_green-winged_teal/Interior_Alaska/4/2007|2007.682:0.001120691309):0.00114997826,H8N4_Avian_CY096646_A/blue-winged_teal/Guatemala/CIP049-04/2010|2010.082:0.008303453596):0.0006046285451):0.001128472774,H2N9_Avian_CY196208_A/mallard/Interior_Alaska/11BM03593/2011|2011.633:0.01145393555):0.0003863633397,((H3N6_Avian_CY013269_A/pintail/Alaska/53/2005|2005.600:0.0004227513368,H4N6_Avian_CY017747_A/pintail/Alaska/310/2005|2005.608:0.0004583812179):0.0003636431124,H4N6_Avian_CY078601_A/mallard/Interior_Alaska/6MP0891/2006|2006.622:0.00140799641):0.003659728401):0.003902340147,H5N1_Avian_CY053331_A/wood_duck/Ohio/623/2004|2004.500:0.009294617145):0.002192655201,(((H1N1_Avian_FJ357059_A/blue_winged_teal/TX/27/2002|2002.500:0,H1N1_Avian_FJ357067_A/blue_winged_teal/TX/43/2002|2002.500:0):0.001279293024,(H9N2_Avian_CY043918_A/shorebird/Delaware/249/2006|2006.386:0.0004047416331,H9N2_Avian_CY144705_A/ruddy_turnstone/New_Jersey/AI06-539/2006|2006.392:0.0009194838401):0.006765794048):0.008958691279,H1N1_Swine_AY619955_A/swine/Saskatchewan/18789/02|2002.500:0.01846552089):0.003642762483):0.002217745173,(((H3N6_Avian_EU743558_A/mallard/MN/515/2000|2000.500:0.0004501961945,H3N9_Avian_EU871874_A/mallard/MN/158/2000|2000.500:0.0004310077707):0.003152829438,H2N3_Avian_FJ517273_A/mallard/MN/506/2000|2000.500:0.004465173652):0.002600716926,H1N1_Avian_CY137046_A/pintail/Alberta/207/2000|2000.537:0.005517320582):0.001069593705):0.005386848271):0.0001472348818):0.001178834019,(H5N2_Avian_EU182314_A/Chukkar/MN/14951-7/1998|1998.500:0.006541438379,H1N1_Avian_CY136942_A/pintail/Alberta/140/1996|1996.584:0.006535967791):0.006498731748):0.001478664511,(((((((H5N2_Avian_KM455919_A/chicken/Durango/1433-9/2006|2006.500:0.009170214671,H5N2_Avian_GU050165_A/yellow-headed_Amazon/California/500658/2007|2007.500:0.01042575986):0.001046520991,H5N2_Avian_KM455903_A/chicken/Hidalgo/1433-6/2005|2005.500:0.005705268065):0.002645815107,H5N2_Avian_KM455911_A/chicken/Durango/1433-8/2005|2005.500:0.01519964365):0.004535267205,H5N2_Avian_KM657857_A/chicken/Aguascalientes/IA13/2010|2010.285:0.02766088102):0.004162600096,H5N2_Avian_KM455935_A/chicken/Mexico/1433-13/2006|2006.500:0.01369863379):0.02619991564,((H5N2_Avian_CY006041_A/chicken/Chis/15224/1997|1997.195:0.01971526798,H5N2_Avian_FJ610100_A/chicken/Puebla/14587-644/1994|1994.500:0.01436046817):0.00110409175,(H5N2_Avian_FJ610114_A/chicken/Jalisco/14589-660/1994|1994.500:0.003832569397,H5N2_Swine_KU141370_A/swine/Mexico/GtoDMZC02/2014|2014.792:0.003742638169):0.002627259948):0.002591062739):0.001137605549,(H5N2_Avian_AB261851_A/chicken/Ibaraki/1/2005|2005.500:0.01455810546,H5N2_Avian_GU186563_A/chicken/Guatemala/194573/2002|2002.500:0.004116198853):0.02922986974):0.008487120964):0.0008325230307,H5N3_Avian_GQ923571_A/mallard/Montana/458329-2/2006|2006.500:0.01915493459):0.0003360445257):0.001746376925):0.009068905411,(((((((((((((((((((((H6N6_Avian_CY178677_A/blue-winged_teal/Wisconsin/333/1981|1981.500:0.0004891821038,H6N6_Avian_CY178645_A/mallard/Wisconsin/307/1981|1981.500:-4.873397096e-05):0.003282414661,H4N2_Avian_CY177852_A/mallard/Wisconsin/867/1982|1982.500:0.006613621184):0.002658168959,(H3N2_Avian_EU742658_A/duck/NY/6874/1978|1978.500:0.002316358386,H4N2_Avian_CY005912_A/turkey/Minnesota/833/1980|1979.666:0.003920625297):0.0009980981374):0.0006073103194,((((H4N6_Avian_CY180498_A/duck/Minnesota/A/1975|1975.500:0.003851285257,H3N8_Avian_CY180249_A/mallard/Wisconsin/31/1979|1979.500:0.001933917077):0.001710050394,H3N2_Avian_CY180265_A/blue-winged_teal/Wisconsin/89/1979|1979.500:0.0009695076521):0.0007448695012,H3N8_Avian_CY180338_A/widgeon/Wisconsin/638/1983|1983.500:0.004199904087):0.001276931303,H10N7_Avian_CY179241_A/mallard/Wisconsin/1350/1983|1983.500:0.01243968483):0.001655286888):0.00248128084,(((((H2N9_Avian_CY003861_A/pintail/Alberta/293/1977|1977.671:0.002786609358,H8N4_Avian_CY180666_A/mallard/Wisconsin/426/1979|1979.500:0.00936214367):0.0009890623017,H4N6_Avian_CY004775_A/mallard_duck/ALB/161/1977|1977.671:0.003051620648):0.0001594008461,H5N2_Avian_CY180386_A/blue-winged_teal/Wisconsin/231/1976|1976.500:0.001823314805):0.0005063093464,H3N8_Avian_CY181215_A/green-winged_teal/Wisconsin/282/1978|1978.500:0.002612194842):0.0003680682999,H5N2_Avian_EU182307_A/turkey/Minnesota/3397-3/1992|1992.500:0.01127909936):0.0002281652685):0.000288863668,H6N1_Avian_CY181199_A/widgeon/Wisconsin/69/1978|1978.500:0.004169198425):0.0001820178198,((H10N7_Avian_GU186630_A/turkey/MN/3/1979|1979.500:-5.595212459e-05,H10N7_Avian_CY014745_A/mallard_duck/Minnesota/19/1979|1979.581:0.001380177598):0.003804322514,H11N9_Avian_CY181271_A/blue-winged_teal/Wisconsin/103/1978|1978.500:0.003351482023):0.00214196283):0.0002537608584,(H4N8_Avian_CY179225_A/blue-winged_teal/Wisconsin/330/1977|1977.500:6.089278935e-17,H4N8_Avian_CY179233_A/mallard/Wisconsin/1349/1983|1983.500:-6.089278935e-17):0.002901079649):0.0003176755745,((H3N6_Avian_CY004127_A/mallard_duck/ALB/676/1979|1979.614:-9.731585877e-05,H3N8_Avian_CY005049_A/pintail_duck/Alberta/169/1980|1980.592:0.001420289729):0.003680138151,H6N1_Avian_CY180818_A/mallard/Wisconsin/3/1980|1980.500:0.004379341783):0.001559701599):0.0001041838448,((((((H3N8_Avian_CY004612_A/green-winged_teal/ALB/438/1979|1979.605:0.0003069120254,H3N8_Avian_CY004112_A/mallard_duck/ALB/564/1979|1979.608:0.0005742205294):0.007957852821,H10N3_Avian_CY005193_A/blue-winged_teal/ALB/778/1978|1978.600:0.004196656754):0.0003627811067,H2N3_Avian_CY117283_A/mallard/Alberta/202/1980|1980.595:0.009410284703):0.0003795492303,((H6N8_Avian_CY181223_A/widgeon/Wisconsin/42/1978|1978.500:0.0004253088163,H3N6_Avian_CY181263_A/blue-winged_teal/Wisconsin/123/1978|1978.500:0.0004558237384):0.0003522234504,H6N5_Avian_CY004017_A/blue-winged_teal/ALB/48/1978|1978.597:0.002309150783):0.004868134142):0.002499694562,H2N3_Avian_CY117257_A/mallard/New_York/66861/1978|1978.500:0.007727126553):0.001881679473,(H12N5_Avian_CY177636_A/mallard/Wisconsin/1873/1983|1983.500:0.004837993732,H8N4_Avian_CY178869_A/mallard/Wisconsin/2080/1984|1984.500:0.0091562859):0.002400439758):0.0002627165104):0.0003859122947,(((((H4N6_Avian_CY178444_A/duck/Wisconsin/2731/1985|1985.500:0.0003630934868,H4N6_Avian_CY178452_A/duck/Wisconsin/2736/1985|1985.500:0.0009598803835):0.007000353822,H6N2_Avian_CY180618_A/mallard/Saskatchewan/36/1981|1981.500:0.0006068600254):0.006760479842,H6N9_Avian_CY004135_A/mallard_duck/ALB/1151/1979|1979.638:0.003211522957):0.0004511503975,H3N8_Avian_CY004668_A/mallard_duck/ALB/525/1985|1985.638:0.01006117191):0.009352089921,H6N8_Avian_CY181115_A/widgeon/Wisconsin/88/1978|1978.500:0.01079456986):0.001358537979):5.166435654e-05,((((((((H6N2_Avian_CY004521_A/coot/Alberta/134/1987|1987.614:0.0003977708204,H2N1_Avian_CY003935_A/mallard/Alberta/323/1988|1988.671:0.002255645439):5.127452867e-05,H6N2_Avian_CY136708_A/mallard/Alberta/260/1987|1987.649:-5.337425475e-05):0.0004514009362,H6N2_Avian_CY004529_A/mallard_duck/ALB/294/1987|1987.649:-9.554644686e-06):0.003265665218,H5N2_Avian_EU743077_A/turkey/Minnesota/40550/1987|1987.500:0.0007230413371):0.005169480674,H11N9_Avian_EU871842_A/green-winged_teal/LA/9GW/1987|1987.500:0.008006940801):0.001192550613,H1N1_Avian_CY004537_A/mallard/Alberta/322/1988|1988.671:0.01336942082):0.0008993970406,(((H4N9_Avian_CY101529_A/ruddy_turnstone/Delaware/2368/1988|1988.411:0.0004620304958,H4N6_Avian_CY101488_A/red_knot/Delaware/541/1988|1988.367:-2.197581368e-05):1.099272187e-05,H4N6_Avian_CY004866_A/ruddy_turnstone/DE/512/1988|1988.367:-1.099272187e-05):5.498770565e-06,H4N6_Avian_CY101505_A/shorebird/Delaware_Bay/718/1988|1988.373:-5.498770565e-06):0.00765871551):0.002190741061,((H11N9_Avian_CY179249_A/mallard/Wisconsin/1069/1982|1982.500:0.0004037934081,H7N3_Avian_CY179513_A/mallard/Wisconsin/1279/1983|1983.500:0.0004773391466):4.045917215e-05,H7N4_Avian_CY178861_A/mallard/Wisconsin/1111/1982|1982.500:-4.045917215e-05):0.003757432787):0.005826736874):0.0002414536677,(((((((H11N2_Avian_CY005310_A/mallard/ALB/124/1991|1991.649:-6.507885173e-17,H9N2_Avian_CY005159_A/mallard/Alberta/17/1991|1991.603:6.507885173e-17):0.003946589017,H2N3_Avian_CY117371_A/mallard/Alberta/356/1988|1988.671:0.004100538134):0.00350101327,H11N9_Avian_CY139711_A/blue-winged_teal/Louisiana/B3/1986|1986.500:0.005536719489):0.0007370990944,(H3N8_Avian_CY004676_A/blue-winged_teal/ALB/569/1985|1985.638:0.002824374176,H6N3_Avian_CY004208_A/mallard_duck/ALB/76/1985|1985.614:0.0007143597152):0.002875556838):0.008552559032,((H1N1_Avian_CY179401_A/widgeon/Wisconsin/505/1979|1979.500:0.00418399389,H11N9_Avian_CY180089_A/mallard/Wisconsin/538/1979|1979.500:0.002956369431):0.001571987433,H10N7_Avian_CY181107_A/scaup/Saskatchewan/9/1981|1981.500:0.005168618849):0.0009368968568):0.002578882292,(H11N9_Avian_CY178893_A/mallard/Wisconsin/1854/1983|1983.500:0.004779609525,H3N8_Avian_CY179281_A/mallard/Wisconsin/487/1981|1981.500:0.001008576271):0.005343765417):0.001263062678,((((H11N9_Avian_CY180890_A/blue-winged_teal/Wisconsin/145/1980|1980.500:0.0004291324235,H11N9_Avian_CY178332_A/mallard/Wisconsin/261/1980|1980.500:1.155199839e-05):0.001557916491,H2N1_Avian_CY178252_A/mallard/Wisconsin/647/1983|1983.500:0.00922216653):0.0006986802972,(H7N3_Avian_CY005894_A/pheasant/Minnesota/917/1980|1980.633:0.00544596952,H7N3_Avian_CY180650_A/mallard/Wisconsin/223/1979|1979.500:0.002600497779):0.0004855988009):0.001399296651,(((H12N1_Avian_CY005349_A/mallard_duck/Alberta/342/1983|1983.595:-0.0001451011328,H9N1_Avian_CY005104_A/mallard_duck/Alberta/743/1983|1983.636:0.0014706317):0.0005606183618,H9N1_Avian_CY004648_A/mallard_duck/ALB/506/1983|1983.611:0.001650557786):0.0002896456495,H3N5_Avian_CY004655_A/mallard/Alberta/635/1983|1983.630:0.0001498298393):0.01255800698):0.005648240456):0.0004756099035):0.0001878186908,((((((((((((H6N6_Avian_CY004168_A/blue-winged_teal/ALB/266/1982|1982.614:0.000470429874,H6N6_Avian_CY004152_A/pintail/Alberta/189/82|1982.605:-2.974545212e-05):1.487943758e-05,H6N4_Avian_CY004184_A/blue-winged_teal/ALB/685/1982|1982.633:-1.487943758e-05):7.443077579e-06,H6N6_Avian_CY004160_A/widgeon/ALB/256/1982|1982.614:-7.443077579e-06):0.003166344229,H6N8_Avian_CY181383_A/mallard/Saskatchewan/83/1981|1981.500:0.003086519694):0.001106620359,((H6N6_Avian_CY180898_A/widgeon/Wisconsin/15/1980|1980.500:0.0004120967776,H6N6_Avian_CY005887_A/blue-winged_teal/MN/993/1980|1980.674:0.0004701926708):0.0001952880956,H1N3_Avian_CY178749_A/mallard/Wisconsin/1092/1982|1982.500:0.003803867122):0.0002502133867):0.0005906502369,(H6N6_Avian_CY014770_A/turkey/Minnesota/957/1980|1980.668:0,H6N6_Avian_CY180866_A/green-winged_teal/Wisconsin/121/1980|1980.500:0):0.0002849272272):0.0002701139421,((H5N2_Avian_KP674449_A/chicken/Pennsylvania/7659/1985|1985.500:0.002483218667,H5N2_Avian_CY179409_A/mallard/Wisconsin/411/1981|1981.500:0.001058926894):0.0002864057292,H11N9_Avian_CY178757_A/mallard/Wisconsin/435/1981|1981.500:0.0001518412402):0.002190449734):0.001188826454,H2N1_Avian_CY178525_A/duck/Wisconsin/2420/1985|1985.500:0.007515843397):0.0001736084677,(H3N2_Avian_CY017417_A/mallard/Ohio/424/1988|1988.500:6.32495308e-05,H4N6_Avian_CY017707_A/mallard/Ohio/324/1988|1988.781:0.0003774348911):0.01466755931):0.001282253312,(H6N5_Avian_CY179969_A/green-winged_teal/Wisconsin/109/1979|1979.500:-8.389935931e-06,H6N5_Avian_CY179929_A/green-winged_teal/Wisconsin/19/1979|1979.500:0.0004484446181):0.004060632538):0.001907011741,(((((((H6N2_Avian_CY179481_A/duck/Wisconsin/3078/1986|1986.500:0,H6N2_Avian_CY179465_A/duck/Wisconsin/3071/1986|1986.500:0):0.002283443211,H6N2_Avian_CY178172_A/duck/Wisconsin/2722/1985|1985.500:-7.519150801e-05):0.0001382546062,H6N2_Avian_CY178156_A/duck/Wisconsin/2711/1985|1985.500:0.000304631273):0.001308038417,((H6N2_Avian_CY126790_A/pintail/Alberta/321/1986|1986.611:0.002537713024,H6N2_Avian_CY016138_A/pintail/Ohio/351/1987|1987.797:0.002797095296):0.0007409365996,H6N2_Avian_CY178148_A/mallard/Wisconsin/2077/1984|1984.500:0.000581185326):0.0004795874424):0.0004252556922,H6N2_Avian_CY004224_A/shoveler/ALB/114/1985|1985.614:0.004058180814):0.001305838777,H6N2_Avian_CY012838_A/pintail/Ohio/294/1988|1988.781:0.006404275451):0.01171012776,H6N1_Avian_CY179017_A/mallard/Wisconsin/541/1979|1979.500:0.007801246735):0.001016523675):0.0006622013151,H7N3_Avian_CY185727_A/mallard/Alberta/699/1981|1981.636:0.007651612744):0.003777995192):0.00045339279,H10N6_Avian_CY005205_A/mallard_duck/ALB/40/1984|1984.619:0.0163524419):0.0002813165268,(((((((((((H5N2_Avian_CY011254_A/wigeon/Ohio/379/1988|1988.786:0.01246367633,H3N8_Avian_CY101436_A/mallard/Alberta/16/1987|1987.589:0.005293838592):0.0005604993337,H7N7_Avian_CY005084_A/red_knot/NJ/325/1989|1989.315:0.01141639505):0.001374335385,H2N3_Avian_CY003885_A/mallard_duck/Alberta/376/1985|1985.627:0.004449793275):0.002677455683,H3N6_Avian_CY014554_A/mallard_duck/Alberta/331/1985|1985.627:0.009371087184):0.001911766363,H10N7_Avian_CY178284_A/mallard/Wisconsin/53/1981|1981.500:0.002675295825):2.870112957e-05,H4N3_Avian_CY014943_A/pintail_duck/New_York/155/1982|1982.915:0.009513592907):0.0006166569951,((((H6N3_Avian_CY004240_A/mallard_duck/ALB/191/1990|1990.581:0,H6N3_Avian_CY136759_A/pintail/Alberta/145/1990|1990.652:0):0.007625112683,H9N2_Avian_CY005146_A/mallard_duck/Alberta/321/1988|1988.671:0.00684084139):0.006620918246,H2N3_Avian_CY178517_A/duck/Wisconsin/2409/1985|1985.500:0.005071102109):0.0003516201265,((H12N5_Avian_CY178356_A/duck/Wisconsin/2676/1985|1985.500:0.001697227661,H6N6_Avian_CY005426_A/sanderling/Delaware/1258/1986|1986.688:0.003186895393):0.003516580492,H1N1_Avian_KF424232_A/blue_winged_teal/Alberta/212/1984|1984.603:0.002292398281):0.003177817696):0.001970967739):0.002659247444,(((((((H12N5_Avian_CY177756_A/mallard/Wisconsin/986/1982|1982.500:0.0007179102663,H6N4_Avian_CY178140_A/mallard/Wisconsin/772/1982|1982.500:0.0001632222884):0.002926300926,H7N4_Avian_CY179537_A/mallard/Wisconsin/1391/1983|1983.500:0.004685312203):0.002036820472,H7N3_Avian_CY178492_A/mallard/Wisconsin/143/1981|1981.500:0.002435896489):0.0009207646856,H1N1_Avian_CY005872_A/pigeon/MN/1407/1981|1981.751:0.001086578363):0.0003730237239,((H3N8_Avian_CY177884_A/mallard/Wisconsin/908/1982|1982.500:0.0004475733707,H4N8_Avian_CY177804_A/mallard/Wisconsin/830/1982|1982.500:-6.888948842e-06):8.359009313e-05,H3N5_Avian_CY178789_A/mallard/Wisconsin/856/1982|1982.500:0.0003580289604):0.004111526094):0.0009454600119,(H7N3_Avian_GU186616_A/turkey/MN/24552/1982|1982.500:0.0009129756383,H7N3_Avian_CY014784_A/turkey/Minnesota/1200/1980|1980.827:0.0004100361783):0.002406903466):0.0007304813194,((H5N2_Avian_CY014855_A/mallard/New_York/189/1982|1982.915:0.001261619668,H5N2_Avian_CY178116_A/mallard/Wisconsin/1616/1983|1983.500:0.002274163906):5.428328886e-05,H5N2_Avian_CY178084_A/mallard/Wisconsin/99/1982|1982.500:0.0008288319229):0.005160763728):0.001383535049):0.002512556493,H1N1_Avian_CY004488_A/pintail_duck/ALB/238/1979|1979.603:0.004579618306):0.001925976184,(((H9N1_Avian_CY180714_A/green-winged_teal/Wisconsin/562/1979|1979.500:0.003517806188,H1N2_Avian_CY180610_A/mallard/Wisconsin/590/1979|1979.500:0.002708730448):0.0008829821445,H1N1_Avian_CY179945_A/mallard/Wisconsin/73/1979|1979.500:0.002692552823):0.001617914732,H4N6_Avian_CY180346_A/mallard/Wisconsin/364/1984|1984.500:0.008466921333):0.00106795524):0.001024207033,((((H11N9_Avian_CY179697_A/duck/Wisconsin/2550/1985|1985.500:-6.609699868e-18,H11N9_Avian_CY177724_A/mallard/Wisconsin/2269/1984|1984.500:6.609699868e-18):0.003313254084,(H11N3_Avian_CY005279_A/mallard_duck/ALB/797/1983|1983.641:0.0004895911896,H11N9_Avian_CY005269_A/redhead_duck/Alberta/357/1983|1983.597:-4.914305673e-05):0.004289640334):0.0007117813976,((H4N8_Avian_CY139719_A/blue-winged_teal/Louisiana/3B/1986|1986.500:0.005598182432,H11N9_Avian_CY021619_A/Black_Duck/Ohio/239/1986|1986.849:0.002905623428):0.0009028155568,H4N6_Avian_CY021219_A/mallard/Ohio/178/1990|1990.500:0.01139258438):0.002641890343):0.00333854616,(H6N2_Avian_CY016170_A/green-winged_teal/Ohio/86/1986|1986.816:0.003600976376,H3N2_Avian_CY020723_A/mallard/Ohio/48/1986|1986.800:0.0003914362151):0.01140456777):0.005138874348):0.00055961018):0.0004883560662,((((((((H5N2_Avian_CY014878_A/black_duck/New_York/184/1988|1988.500:0.00348047677,H7N3_Avian_CY101617_A/mallard/Alberta/195/1989|1989.671:0.005019155088):0.00103292944,(H1N1_Avian_CY004544_A/blue-winged_teal/Alberta/141/1992|1992.915:0.006374956985,H12N5_Avian_CY005356_A/green-winged_teal/ALB/199/1991|1991.649:0.006688537491):0.004965476617):0.001594746087,(H3N6_Avian_CY101087_A/blue-winged_teal/Alberta/134/1989|1989.638:0.004122014364,H6N2_Avian_CY126926_A/ruddy_turnstone/Delaware_Bay/255/1991|1991.392:0.01265297816):0.001789742575):0.0005754933884,H10N6_Avian_CY089563_A/mallard/Ohio/42/1989|1989.797:0.01082982828):0.0008462420463,H2N1_Avian_CY005419_A/semi-palmated_sandpiper/Brazil/43/1990|1990.293:0.01266385783):0.002283316159,H10N7_Avian_CY017787_A/mallard/Ohio/99/1989|1989.797:0.01295322956):0.002244256797,(H3N1_Avian_CY004640_A/blue-winged_teal/ALB/452/1983|1983.611:0.003979066962,H5N2_Avian_CY178653_A/mallard/Saskatchewan/17/1981|1981.500:0.004068484865):0.0008793151204):0.0009352650021,H7N3_Avian_CY185843_A/shorebird/Delaware_Bay/2696/1988|1988.638:0.01293479653):0.007603706969):0.00114842455,((((((((((((((((((((H5N2_Avian_GQ923499_A/waterfowl/Colorado/457952-2/2006|2006.500:0.00155395609,H5N2_Avian_GQ923227_A/mallard/Indiana/465297-2/2006|2006.500:0.002433095148):0.0001506131352,H5N1_Avian_GU186529_A/mute_swan/MI/451072-2/2006|2006.500:0.002976247256):0.001096722281,((H12N8_Avian_CY203643_A/mallard/Maryland/06OS444/2006|2006.463:0.0009736517019,H5N2_Avian_CY203651_A/mallard/Maryland/06OS471/2006|2006.463:0.0007897899649):0.0001708706637,H4N6_Avian_CY203699_A/mallard/Maryland/06OS1110/2006|2006.581:0.001599049924):0.003872913136):0.0004051725234,H2N3_Avian_CY095186_A/duck/New_York/53294-6/2005|2005.337:0.002247690284):0.0005274786503,H4N6_Avian_CY132599_A/mallard/Ohio/08OS1270/2008|2008.597:0.006701223666):0.0007729392133,((((H6N2_Avian_CY127837_A/shorebird/Delaware_Bay/604/2008|2008.375:0.003647086757,H3N6_Avian_CY047702_A/American_black_duck/New_Brunswick/25182/2007|2007.721:0.001705498067):0.001161958049,H3N2_Avian_CY145757_A/mallard/New_Jersey/Sg-00888/2008|2008.726:0.003775504759):0.001701165223,((H4N6_Avian_CY038104_A/ruddy_turnstone/New_Jersey/Sg-00494/2008|2008.375:-0.0001324413664,H4N6_Avian_CY038114_A/ruddy_turnstone/New_Jersey/Sg-00496/2008|2008.353:0.001013573921):0.0005572003295,H4N6_Avian_CY128021_A/shorebird/Delaware_Bay/588/2008|2008.375:-0.0001160556053):0.003693806594):0.001476297052,(H11N9_Avian_CY203715_A/mallard/Maryland/06OS1236/2006|2006.597:0.003008538632,H5N1_Avian_EF517399_A/mallard/ON/499/2005|2005.500:0.004117661863):0.002646839306):0.00449047389):0.0007814789381,(H3N6_Avian_CY102839_A/shorebird/Delaware_Bay/148/2005|2005.378:0.008843420863,H2N3_Avian_CY117395_A/mallard/Alberta/242/2004|2004.619:0.004220130825):0.0009952241528):0.003088426018,H2N3_Avian_GQ257509_A/mallard/Maryland/320/2003|2003.500:0.004269282196):0.00345409082,H1N1_Avian_KF424040_A/mallard/Alberta/88/2004|2004.586:0.01177260709):0.009069729078,((((((H10N4_Avian_CY144809_A/red_knot/Delaware/AI00-1269/2000|2000.395:0.0004333402127,H10N4_Avian_CY144801_A/ruddy_turnstone/New_Jersey/AI00-1143/2000|2000.367:0.000447792342):0.0002036488565,(H10N4_Avian_CY137038_A/shorebird/Delaware_Bay/267/2000|2000.367:0,H10N4_Avian_CY137030_A/shorebird/Delaware_Bay/260/2000|2000.367:0):0.0002368047823):0.001001756694,(H12N4_Avian_CY005363_A/ruddy_turnstone/Delaware/94/2000|2000.367:1.093563272e-17,H12N4_Avian_CY144200_A/ruddy_turnstone/New_Jersey/AI00-1385/2000|2000.370:-1.093563272e-17):0.002993047683):0.000945918838,H10N5_Avian_CY144793_A/ruddy_turnstone/Delaware/AI00-1121/2000|2000.384:0.0008279039303):0.007979563657,(((H11N6_Avian_CY127601_A/mallard/Alberta/125/1999|1999.589:0,H11N9_Avian_CY127593_A/mallard/Alberta/122/1999|1999.589:0):0.0003890902934,H10N7_Avian_CY005248_A/pintail/Alberta/202/2000|2000.627:0.0004920422613):0.001873603927,(H4N6_Avian_CY045341_A/mallard/California/GL30/2005|2005.633:0.005247561705,H7N3_Avian_CY076427_A/northern_shoveler/California/28327/2007|2007.071:0.006927788255):0.006798812982):0.001992235936):0.001251889485,H5N2_Avian_CY207195_A/black-bellied_whistling-duck/Colombia/1/2011|2011.279:0.02570518534):0.002530343373):0.0009844389256,(((H2N5_Avian_CY003958_A/mallard/Alberta/202/1996|1996.619:0.001936299418,H3N5_Avian_CY004698_A/mallard/Alberta/118/1995|1995.581:0.0007160095567):0.003079871259,H11N9_Avian_GQ257431_A/guinea_fowl/New_York/26410-17/1995|1995.500:0.002712753047):0.005827096269,(H10N1_Avian_CY005230_A/mallard/ALB/5/1995|1995.581:0,H10N7_Avian_CY136870_A/mallard/Alberta/2/1995|1995.586:0):0.007178426329):0.002429871999):0.0004635832367,(H3N6_Avian_CY101785_A/mallard/Alberta/35/1992|1992.608:0.005609390556,H4N1_Avian_CY004931_A/mallard/Alberta/47/98|1998.592:0.01305305388):0.0009595694668):0.001246805251,H6N1_Avian_CY004264_A/pintail/ALB/179/1993|1993.915:0.01341415841):0.001580343678,((H2N1_Avian_CY117387_A/mallard/Alberta/33/2001|2001.567:0.007229131483,H2N9_Avian_CY116781_A/pintail/Alberta/22/1997|1997.575:0.003110726298):0.005331140803,(H11N9_Avian_CY021659_A/black_duck/Ohio/161/1999|1999.500:0.001413364989,H6N6_Avian_CY139775_A/mallard/Minnesota/182751/1998|1998.666:0.0007946494572):0.01061433751):0.001305242981):0.001069635676,((((((((H11N2_Avian_CY127652_A/shorebird/Delaware_Bay/75/2001|2001.373:2.067033413e-17,H5N2_Avian_CY144250_A/ruddy_turnstone/New_Jersey/828212/2001|2001.500:-2.067033413e-17):5.229738486e-05,H11N7_Avian_CY144274_A/ruddy_turnstone/New_Jersey/471606/2001|2001.500:0.001271928088):0.0002672125403,H11N2_Avian_CY144290_A/ruddy_turnstone/Delaware/828213/2001|2001.500:0.0001755825091):0.004903590478,H6N1_Avian_CY144168_A/laughing_gull/New_York/AI00-470/2000|2000.414:0.002229957573):0.0002630694185,(H6N1_Avian_CY127628_A/shorebird/Delaware_Bay/259/2000|2000.367:0,H6N1_Avian_CY144176_A/ruddy_turnstone/New_Jersey/AI00-1049/2000|2000.370:0):0.0006139195224):0.003135461048,H6N1_Avian_CY127620_A/gull/Delaware_Bay/18/2000|2000.364:0.002116275514):0.0008959837766,H11N2_Avian_CY144282_A/semi-palmated_sandpiper/Delaware/828234/2001|2001.500:0.007640620754):0.007478750042,(H11N2_Avian_CY144224_A/ruddy_turnstone/Delaware/AI00-1460/2000|2000.384:0.001166859464,H11N2_Avian_CY144216_A/semi-palmated_sandpiper/Delaware/AI00-2327/2000|2000.392:0.000155467588):0.01029475768):0.02324701813):0.002362076757,((((((H6N2_Avian_CY067692_A/rosy-billed_pochard/Argentina/CIP051-557/2007|2007.367:0.006832607949,H6N8_Avian_CY067700_A/rosy-billed_pochard/Argentina/CIP051-575/2007|2007.367:0.003480221033):0.001635895915,H6N2_Avian_CY067708_A/rosy-billed_pochard/Argentina/CIP051-925/2008|2008.123:0.006477228798):0.002772348295,H6N2_Avian_CY096051_A/rosy-billed_pochard/Argentina/CIP051-1977/2010|2010.490:0.01693351775):0.007635273152,H4N6_Avian_KX101148_A/yellow-billed_pintail/Chile/7/2013|2013.833:0.02710414975):0.004921452107,(((H6N1_Avian_KX620091_A/white-rumped_sandpiper/Lagoa_do_Peixe/RS1196/2012|2012.293:-8.197818044e-05,H6N1_Avian_KX620092_A/white-rumped_sandpiper/Lagoa_do_Peixe/RS1154/2012|2012.293:0.0005220328626):0.02074087912,H7N3_Avian_CY207227_A/yellow-billed_pintail/Chile/10/2014|2014.290:0.0208526621):0.005049222686,H9N2_Avian_KX185931_A/American_oystercatcher/Chile/C1307/2015|2015.732:0.02754934178):0.001820113951):0.01709537811,H9N2_Avian_CY111588_A/rosy-billed_pochard/Argentina/CIP051-559/2007|2007.500:0.04341917743):0.01015273937):0.002291637641,(((((((((((((H3N2_Avian_EU743506_A/mallard/Minnesota/290/1999|1999.500:0.008611759527,H4N6_Avian_CY004917_A/mallard/ALB/49/1995|1995.581:0.0003432975403):0.00103374914,H4N6_Avian_CY004909_A/blue-winged_teal/ALB/293/1994|1994.496:0.0007472633302):0.0003473300886,H3N6_Avian_CY102154_A/mallard/Alberta/142/1994|1994.614:0.001439877407):0.00216429262,(H3N8_Avian_CY101838_A/mallard/Alberta/72/1993|1993.625:0.001842847306,H3N8_Avian_CY102138_A/mallard/Alberta/31/1994|1994.603:0.002148330469):8.247690891e-05):0.001470443275,(H12N5_Avian_CY004385_A/mallard/Alberta/52/1997|1997.830:0.01181901396,H6N8_Avian_CY004272_A/Mallard/Alberta/206/1996|1996.619:0.00545478782):0.0007070184843):0.0007884110408,(((H5N2_Avian_EU084950_A/Duck/NY/185502/2002|2002.500:0.003369573054,H5N2_Avian_GQ257439_A/duck/New_York/492652/2007|2007.500:0.007854537303):0.00505505089,H5N2_Avian_EU084937_A/Duck/NY/44018-1/2000|2000.500:0.0154376838):0.005475694317,H6N5_Avian_CY015490_A/mallard/Ohio/170/1999|1999.808:0.0101131522):0.006193537532):0.000356833673,(H3N8_Avian_CY102346_A/mallard/Alberta/242/1998|1998.608:0.003409836625,H4N6_Avian_CY102170_A/mallard/Alberta/43/1995|1995.592:0.002820429445):0.004142045003):0.001161610373,H3N6_Avian_CY101777_A/mallard/Alberta/129/1991|1991.649:0.003986050698):0.0007789242089,H1N1_Avian_EU026116_A/duck/NJ/7717-70/1995|1995.500:0.009147200445):0.00153982181,(((H7N3_Avian_EU084928_A/chicken/NY/14714-2/1999|1999.500:0.01121298964,H10N7_Avian_CY005237_A/mallard/ALB/196/1996|1996.619:0.003242340864):0.001239398045,H5N2_Avian_JQ990148_A/parrot/Guangdong/258/2004|2004.992:0.01400441281):0.002691625406,H11N9_Avian_CY020955_A/mallard/Ohio/209/1998|1998.500:0.01101269427):0.001751570024):0.001627469865,((((H5N1_Avian_CY053883_A/mallard/Maryland/802/2007|2007.500:0.002049657545,H9N1_Avian_CY203723_A/mallard/Maryland/07OS832/2007|2007.460:0.0006030663125):0.001924620434,H4N2_Avian_CY203795_A/mallard/Maryland/07OS1340/2007|2007.605:0.001642792929):0.00412842569,(H3N6_Avian_CY081322_A/blue-winged_teal/Ohio/1714/2005|2005.500:0.0009989337602,H3N6_Avian_CY022723_A/mallard/Ohio/1717/2005|2005.500:-0.0001166443118):0.003073061939):0.003825455952,H11N8_Avian_CY144625_A/ruddy_turnstone/New_Jersey/1321411/2005|2005.397:0.004298352067):0.0103181773):0.001373445243,(H4N6_Avian_CY021243_A/green-winged_teal/Ohio/1324/2005|2005.500:0.006376732973,H10N8_Avian_CY020915_A/common_scoter/Maryland/297/2005|2005.926:0.006723595283):0.009204905407):0.003647898224,(((((((H7N2_Avian_HQ541725_A/chicken/MD/MinhMa/2004|2004.500:0.005893548794,H7N2_Avian_EU743001_A/chicken/CT/260413-2/2003|2003.500:0.005808089189):0.001546646457,H7N2_Avian_EU743259_A/chicken/NJ/294508-12/2004|2004.500:0.005693351687):0.001259288922,H7N2_Avian_CY031753_A/chicken/New_York/31621-9/2005|2005.225:0.009017587833):0.008480285308,(H7N1_Avian_CY139935_A/blue-winged_teal/Texas/578575/2002|2002.500:0,H7N1_Avian_CY139943_A/blue-winged_teal/Texas/578588/2002|2002.500:0):0.01042400664):0.002329495596,H4N6_Avian_CY102210_A/pintail/Alberta/275/1996|1996.649:0.003407314305):0.004705335195,H7N3_Avian_CY185751_A/mallard/Alberta/93/1996|1996.584:0.006382844843):0.003877897607,H4N6_Avian_CY139967_A/mallard/Minnesota/AI06-1135/2006|2006.500:0.0236174461):0.008652377652):0.002494894983):0.0005765487349,((((((H11N3_Avian_CY021259_A/mallard/Ohio/94/1993|1993.500:0.00137653744,H1N1_Avian_CY018891_A/mallard/Ohio/118/1993|1993.786:-5.356356965e-05):0.005996028301,H11N9_Avian_CY126942_A/mallard/Alberta/122/1991|1991.649:0.004822218666):0.0009347441202,((H2N3_Avian_CY117225_A/silkie_chicken/Pennsylvania/9600897/1996|1996.500:0.004939084009,H11N9_Avian_CY139751_A/mallard/Minnesota/182722/1998|1998.666:0.006291553054):0.002479967364,H7N9_Avian_CY127259_A/ruddy_turnstone/Delaware_Bay/220/1995|1995.384:0.002006594359):0.008219046223):0.003385516096,H10N7_Avian_GU186507_A/turkey/VA/31409/1991|1991.500:0.01518621625):0.0007385306725,(((H1N1_Avian_CY136644_A/blue-winged_teal/Alberta/69/1987|1987.592:0.002591214394,H3N3_Avian_CY004686_A/mallard/ALB/394/1988|1988.674:0.009564560502):0.0005731593169,H1N1_Avian_EU743173_A/turkey/SD/7034/1986|1986.500:0.001634932325):0.0002117958689,H1N1_Avian_KF424184_A/blue-winged_teal/LA/B228/1986|1986.500:0.002694627754):0.002786996433):0.000193016444,H8N4_Avian_CY005007_A/mallard/Alberta/194/1992|1992.915:0.01742248761):0.00372536203):0.004401940978,(((H3N8_Avian_CY019203_A/pintail/Ohio/339/1987|1987.797:0.002242650013,H7N8_Avian_CY021627_A/mallard/Ohio/421/1987|1987.808:0.001748742545):0.004185174434,H11N8_Avian_CY127006_A/ruddy_turnstone/Delaware_Bay/36/1993|1993.329:0.01991925613):0.001718092588,(H7N9_Avian_CY014792_A/turkey/Minnesota/1/1988|1988.529:0.008040501891,H3N8_Avian_CY101689_A/mallard/Alberta/32/1991|1991.603:0.00782447796):0.003709127529):0.001624349474):0.00249673772,((((((((H6N2_Avian_CY020851_A/pintail/Ohio/73/1989|1989.797:0.0002966831662,H6N8_Avian_CY021683_A/Canada_goose/Ohio/127/1989|1989.500:0.0001437649666):0.001653148226,H6N8_Avian_CY126862_A/mallard/Alberta/197/1989|1989.671:0.000561402379):0.0002677694251,H4N2_Avian_CY012822_A/mallard/Ohio/97/1989|1989.797:0.00285396518):0.001419038554,(H6N8_Avian_CY126966_A/green-winged_teal/Alberta/107/1992|1992.614:0,H6N8_Avian_CY126974_A/blue-winged_teal/Alberta/142/1992|1992.622:0):0.00619852397):0.01265246816,(((H3N8_Avian_CY101601_A/mallard/Alberta/782/1986|1986.649:0.003068006082,H8N4_Avian_CY005001_A/mallard/Alberta/7/1987|1987.589:0.003617975947):0.001620133666,(H3N8_Avian_CY101804_A/American_wigeon/Alberta/215/1992|1992.644:0.0004239930648,H3N8_Avian_CY101812_A/pintail/Alberta/232/1992|1992.644:1.645506801e-05):0.008794941019):0.00130308406,H2N9_Avian_CY003869_A/laughing_gull/New_Jersey/75/1985|1985.405:0.01082579586):0.001709370888):0.0009584426894,H3N8_Avian_CY101657_A/mallard/Alberta/220/1990|1990.655:0.008784394634):0.005635668316,(((((H11N3_Avian_CY018021_A/mallard/Ohio/102/1986|1986.811:0.0004578167939,H4N8_Avian_CY013253_A/mallard/Ohio/338/1986|1986.825:0.0004254213132):0.006427374562,H7N3_Avian_CY005063_A/mallard_duck/Alberta/435/1985|1985.633:0.00344062683):0.0003541792823,H7N3_Avian_CY005056_A/green-winged_teal/Alberta/228/1985|1985.619:0.003210760811):0.002159783336,H4N6_Avian_CY004859_A/pintail_duck/ALB/623/1985|1985.652:0.002091757566):0.006981954576,H3N8_Avian_CY101569_A/mallard/Alberta/378/1988|1988.701:0.009756340527):0.0003507106306):0.0005949823094,(((H4N3_Avian_CY004902_A/blue-winged_teal/ALB/136/1990|1990.638:0.01125772069,H3N8_Avian_CY181067_A/shoveler/Saskatchewan/3/1982|1982.500:0.001810986299):0.0004535037031,H4N6_Avian_CY004823_A/ruddy_turnstone/New_Jersey/47/1985|1985.405:0.004310961202):0.008876869858,H3N8_Avian_CY180874_A/blue-winged_teal/Wisconsin/124/1980|1980.500:0.00575259015):0.000939833761):0.001817896455):0.002792224644):0.001947985031,(((((((((((((H9N6_Avian_CY005139_A/ruddy_turnstone/DE/510/1988|1988.367:0.0003865521911,H4N6_Avian_CY101521_A/ruddy_turnstone/Delaware/2354/1988|1988.411:0.0009389783763):5.932904717e-05,H9N6_Avian_CY004573_A/ruddy_turnstone/DE/773/1988|1988.373:0.000381815677):0.0004349037066,(H9N9_Avian_CY101513_A/ruddy_turnstone/Virginia/2297/1988|1988.403:0.0004145712352,H9N9_Avian_CY101545_A/laughing_gull/Delaware/2971/1988|1988.638:0.0004677182132):0.0008943743285):0.0005890737908,((H11N1_Avian_CY126758_A/ruddy_turnstone/New_Jersey/348/1989|1989.389:0.0004186178251,H11N1_Avian_CY126742_A/red_knot/New_Jersey/320/1989|1989.389:2.20665968e-05):0.00231814121,(H6N8_Avian_CY126894_A/laughing_gull/New_Jersey/194/1990|1990.397:0,H6N8_Avian_CY126886_A/laughing_gull/New_Jersey/177/1990|1990.397:0):0.003466467214):0.00390334398):0.002514472945,(((((((H9N5_Avian_CY005119_A/ruddy_turnstone/DE/2576/1987|1987.416:0.001331703938,H9N5_Avian_CY101404_A/ruddy_turnstone/Delaware_Bay/2774/1987|1987.381:0.0008770647368):7.189090145e-05,H10N7_Avian_CY136628_A/ruddy_turnstone/DE/2764/1987|1987.381:0.0003692538228):4.343896916e-05,H10N5_Avian_CY136604_A/red_knot/Delaware/2561/1987|1987.378:0.001727921401):2.789456341e-05,H11N1_Avian_CY126654_A/herring_gull/Delaware_Bay/2610/1987|1987.381:0.001745624541):3.123781877e-05,H9N1_Avian_CY005132_A/ruddy_turnstone/DE/2731/1987|1987.400:-3.625077124e-05):9.46495364e-05,H9N5_Avian_CY004418_A/red_knot/Delaware/2552/1987|1987.512:0.001230349503):0.0003850703798,H11N1_Avian_CY126646_A/ruddy_turnstone/Delaware/2589/1987|1987.381:0.0009414121595):0.0006266849052):0.0009996750441,((((((H6N8_Avian_CY101665_A/ruddy_turnstone/Delaware_Bay/231/1991|1991.392:0.002766612389,H6N8_Avian_CY126934_A/laughing_gull/Delaware_Bay/261/1991|1991.395:0.001668260585):0.002198196098,H6N8_Avian_CY126878_A/laughing_gull/Delaware_Bay/4/1990|1990.293:0.001364614343):0.0009628250387,H5N3_Avian_CY004397_A/herring_gull/NJ/402/1989|1989.307:0.001258297903):0.001408280331,((H2N1_Avian_CY004033_A/herring_gull/DE/698/1988|1988.370:0,H2N1_Avian_CY101480_A/ruddy_turnstone/Delaware/519/1988|1988.367:0):0.002294653246,H2N8_Avian_CY003920_A/herring_gull/DE/703/1988|1988.370:0.001696631037):0.001197201995):0.001563944472,H2N1_Avian_CY117483_A/laughing_gull/Delaware_Bay/10/1990|1990.293:0.008866728827):0.001353027781,H6N3_Avian_CY126766_A/herring_gull/New_Jersey/413/1989|1989.389:0.004110811466):0.0009975251953):0.000848978179,H6N8_Avian_CY126309_A/knot/Delaware_Bay/526/1988|1988.367:0.007172274918):0.002677026169,((((H6N8_Avian_CY127419_A/ruddy_turnstone/Delaware_Bay/69/1998|1998.375:0.0008904517586,H6N8_Avian_CY015133_A/ruddy_turnstone/Delaware/105/1998|1998.375:0.0008757632307):0.006659182612,H11N3_Avian_GQ257424_A/chicken/New_Jersey/4236-18/1993|1993.500:0.004644232404):0.001375536551,H3N6_Avian_CY017715_A/mallard/Ohio/156/1990|1990.795:0.002637398268):0.007266363971,H7N7_Avian_CY005077_A/ruddy_turnstone/DE/2378/1988|1988.411:0.003218210791):0.004950327772):0.002603973788,(((H3N6_Avian_CY179321_A/duck/Wisconsin/2843/1985|1985.500:0.0004678189969,H3N6_Avian_CY178460_A/duck/Wisconsin/2791/1985|1985.500:-2.737086408e-05):0.001352722829,H6N8_Avian_CY178188_A/duck/Wisconsin/2790/1985|1985.500:0.003099997909):0.0007794566032,H6N2_Avian_CY178845_A/pintail/Wisconsin/381/1983|1983.500:0.00641381887):0.0006502530044):0.0006563766545,((((H4N2_Avian_CY178004_A/mallard/Wisconsin/2191/1984|1984.500:0.001123928933,H6N2_Avian_CY020995_A/mallard/Ohio/81/1986|1986.500:0.004664821356):0.0002350220869,H11N9_Avian_CY021651_A/green-winged_teal/Ohio/397/1986|1986.500:0.004700138335):0.003291816872,H5N2_Avian_CY178100_A/blue-winged_teal/Wisconsin/568/1983|1983.500:0.002100026947):0.0009828149415,H1N1_Avian_KF424144_A/mallard/Tennessee/11464/1985|1985.041:0.003048141737):0.001049071004):0.0008545347589,((((((((((((H11N1_Avian_CY126670_A/shorebird/Delaware_Bay/744/1988|1988.373:0.0004235287478,H11N9_Avian_CY126686_A/ruddy_turnstone/Delaware_Bay/772/1988|1988.373:0.0004597093594):0.001838894349,H11N9_Avian_CY126286_A/ruddy_turnstone/Delaware_Bay/513/1988|1988.367:0.003945075567):0.008796347052,H9N5_Avian_CY101412_A/ruddy_turnstone/Delaware_Bay/2795/1987|1987.378:0.002102174445):7.849015648e-05,H11N1_Avian_CY126710_A/gull/Delaware/2952/1988|1988.452:0.007069766888):0.002620515799,H2N7_Avian_CY117459_A/herring_gull/Delaware_Bay/433/1986|1986.414:0.001328720034):7.721019896e-05,(H2N7_Avian_CY003928_A/laughing_gull/New_Jersey/798/1986|1986.359:0.0004911490528,H2N7_Avian_CY117467_A/shorebird/Delaware_Bay/539/1986|1986.414:0.0008306777338):2.67004843e-05):0.0005981583387,H2N7_Avian_CY117233_A/swan/Maryland/206/1986|1986.203:0.001162376597):0.001450528942,(H16N3_Avian_CY136636_A/laughing_gull/Delaware_Bay/2839/1987|1987.378:0.007416572673,H2N7_Avian_CY117435_A/sanderling/New_Jersey/756/1986|1986.359:0.00196799849):0.0007228734458):0.0005834658737,H13N2_Avian_CY005070_A/laughing_gull/Delaware_Bay/2838/1987|1987.378:0.005035830203):0.0002220250413,H16N3_Avian_CY136620_A/laughing_gull/Delaware_Bay/2623/1987|1987.381:0.003546802129):0.0002279983039,(H16N3_Avian_CY004566_A/herring_gull/Delaware_Bay/712/1988|1988.370:0.004780633634,H13N9_Avian_CY126294_A/ruddy_turnstone/Delaware_Bay/520/1988|1988.367:0.005526329366):0.002283266902):0.002133799085,H6N8_Avian_CY004100_A/laughing_gull/New_Jersey/276/1989|1989.304:0.01338877695):0.002962926747):0.002521109839,((((((H4N6_Avian_CY101577_A/blue-winged_teal/Alberta/427/1986|1986.619:0.007131851653,H1N9_Avian_CY017281_A/mallard/Ohio/265/1987|1987.797:0.005067525494):0.0004751679819,H3N8_Avian_CY101609_A/mallard/Alberta/20/1989|1989.584:0.005355846297):0.0002975186354,((H10N3_Avian_CY178300_A/duck/Wisconsin/2368/1985|1985.500:0,H10N3_Avian_CY178308_A/duck/Wisconsin/2385/1985|1985.500:0):0.0008399213754,H10N3_Avian_CY178885_A/mallard/Wisconsin/2364/1984|1984.500:4.128258979e-05):0.007645112549):0.001100441414,(H9N2_Avian_EU982314_A/turkey/TX/10-49-89/1989|1989.500:0.01160668728,H10N7_Avian_CY144907_A/green-winged_teal/Louisiana/169GW/1988|1988.500:0.007628568641):0.004527429785):0.003666526167,H5N2_Avian_CY005901_A/duck/Minnesota/1516/1981|1981.773:0.00205656205):0.001799328174,H4N8_Avian_CY014935_A/mallard_duck/New_York/194/1982|1982.915:0.006798819703):0.0002397491575):0.002754778767,(H16N3_Avian_CY144184_A/herring_gull/New_York/AI00-532/2000|2000.414:0.01738873359,H16N3_Avian_CY127451_A/laughing_gull/Delaware_Bay/296/1998|1998.378:0.01509997375):0.03253346705):0.005245749945):0.0009179171951,((((((((((((((((((((((H2N3_Avian_CY139727_A/blue-winged_teal/Louisiana/42B/1987|1987.500:0.005096675238,H11N2_Avian_CY017081_A/bufflehead/Ohio/246/1986|1986.500:0.002482958293):0.000459428755,(H12N5_Avian_CY177764_A/duck/Wisconsin/2697/1985|1985.500:0.0005084502604,H4N9_Avian_CY014863_A/mallard_duck/New_York/180/1986|1986.756:0.003035461622):0.0006677156486):0.0003280142138,(H11N1_Avian_CY126718_A/gull/Delaware_Bay/2673/1988|1988.548:0.0009265821654,H2N8_Avian_EU743193_A/herring_gull/DE/677/1988|1988.500:-4.544961073e-05):0.009659252186):0.0006217505111,((((H12N5_Avian_CY016425_A/mallard/Ohio/409/1988|1988.786:0.004137041038,H3N1_Avian_CY021435_A/mallard/Ohio/181/1986|1986.847:0.0003006795885):0.0002971866465,H4N2_Avian_CY015465_A/green-winged_teal/Ohio/344/1986|1986.827:0.0005935822337):0.001027126313,H3N8_Avian_CY020939_A/northern_shoveler/Ohio/35/1986|1986.500:0.00344117655):0.0006344174424,H4N6_Avian_CY015473_A/mallard/Ohio/83/1986|1986.811:0.001582123853):0.0009054358047):0.0008339378021,H10N2_Avian_CY144785_A/green-winged_teal/Louisiana/272GW/1987|1987.500:0.006043021204):0.0005151938345,H1N1_Avian_EU743149_A/turkey/MO/21939/1987|1987.500:0.005518855412):0.001695861108,H11N1_Avian_CY017771_A/Black_Duck/Ohio/194/1986|1986.847:0.005273527333):0.001155880172,((H5N2_Avian_EU743033_A/chicken/NY/14009/1993|1993.500:0.0005633259139,H5N2_Avian_EU743092_A/chicken/NJ/17169/1993|1993.500:-0.000122877781):0.002458687223,H5N2_Avian_EU743104_A/chicken/Florida/25717/1993|1993.500:0.003317911468):0.02449895693):0.003632053651,(((((H3N8_Avian_CY177980_A/mallard/Wisconsin/2117/1984|1984.500:0.0001815451394,H4N2_Avian_CY011062_A/mallard/Ohio/275/1987|1987.797:0.0101368631):0.001000744782,H5N1_Avian_EU871818_A/turkey/Ontario/84/1983|1983.038:0.002604113179):0.0005447302226,H3N2_Avian_CY177996_A/mallard/Wisconsin/2163/1984|1984.500:0.003930616617):0.0003637062785,((H6N8_Avian_CY178236_A/widgeon/Wisconsin/617/1983|1983.500:5.239990677e-17,H6N8_Avian_CY178244_A/pintail/Wisconsin/627/1983|1983.500:-5.239990677e-17):0.008276956964,H1N2_Avian_CY014907_A/mallard_duck/New_York/170/1982|1982.915:0.0006576486851):0.00217338391):0.002831446309,(((((H2N3_Avian_CY178476_A/mallard/Wisconsin/1120/1982|1982.500:0.003717970035,H4N2_Avian_CY180306_A/mallard/Wisconsin/477/1981|1981.500:0.004322181765):0.001074902625,H5N1_Avian_CY179417_A/mallard/Wisconsin/568/1982|1982.500:0.009134449342):0.0006268276737,H2N6_Avian_CY117339_A/mallard/Pennsylvania/9001/1984|1984.679:0.006798873195):0.0005761429796,H3N2_Avian_CY178781_A/mallard/Wisconsin/414/1981|1981.500:0.002980859576):0.0001134428858,H2N3_Avian_CY117347_A/mallard/Alberta/720/1984|1984.603:0.006301423764):0.0005026890318):0.001194077248):0.001258999027,(((((((H3N2_Avian_CY178428_A/mallard/Wisconsin/1793/1983|1983.500:0.0003725563996,H3N6_Avian_CY177924_A/mallard/Wisconsin/1729/1983|1983.500:0.0005085761551):0.0004483147908,H3N8_Avian_CY178589_A/mallard/Wisconsin/483/1983|1983.500:0.00132404162):0.0003041082738,(H4N2_Avian_CY179305_A/mallard/Wisconsin/1719/1983|1983.500:0.0009387565216,H4N6_Avian_CY179353_A/mallard/Wisconsin/1674/1983|1983.500:-5.646707315e-05):0.0001366555683):0.0005019659736,H2N1_Avian_CY021131_A/mallard/Ohio/37/1986|1986.500:0.005326510182):0.0004020472742,H7N7_Avian_CY178917_A/duck/Wisconsin/3034/1986|1986.500:0.00453392031):0.0007383608735,H12N5_Avian_CY017859_A/mallard/Ohio/407/1987|1987.500:0.003271499973):0.0004118192973,H11N9_Avian_CY014812_A/mallard/Tennessee/11457/1985|1985.041:0.004461884266):0.005343703784):0.001297971133,(H8N4_Avian_GU186464_A/duck/LA/B174/1986|1986.500:0.007796647261,H11N9_Avian_CY020947_A/mallard/Ohio/568/1987|1987.500:0.01085473883):0.008005007488):0.001371979353,H3N2_Avian_CY178396_A/mallard/Wisconsin/260/1980|1980.500:0.008391762815):0.004422957582,((((H3N3_Avian_CY004605_A/mallard_duck/ALB/712/1978|1978.619:0.006091146234,H4N6_Avian_CY179337_A/mallard/Wisconsin/607/1977|1977.500:0.002872457057):0.002199624894,(H3N8_Avian_CY179745_A/blue-winged_teal/Wisconsin/279/1975|1975.500:0.0009859755156,H3N6_Avian_CY179721_A/mallard/Wisconsin/18/1977|1977.500:0.002560970274):0.002782785717):0.0007306437103,((H11N9_Avian_CY179377_A/mallard/Wisconsin/329/1977|1977.500:0.003699142188,H2N3_Avian_CY003853_A/mallard/Alberta/77/1977|1977.600:0.0007393311588):0.00270128986,H11N9_Avian_CY180778_A/duck/Minnesota/47/1975|1975.500:0.00313321606):0.002068151978):0.0009612073636,(H4N8_Avian_CY180858_A/mallard/Wisconsin/120/1980|1980.500:0.004860844182,H6N8_Avian_CY004060_A/mallard_duck/ALB/761/1978|1978.647:0.006826990944):0.002008670283):0.0006460617263):0.001731264231,((H1N1_Avian_CY004480_A/pintail_duck/ALB/219/1977|1977.671:0.002119750316,H1N1_Avian_CY178829_A/mallard/Wisconsin/586/1983|1983.500:0.01796466769):0.002143083828,(H12N6_Avian_CY089651_A/duck/Wisconsin/480/1979|1979.441:5.830637891e-17,H12N6_Avian_CY178965_A/mallard/Wisconsin/480/1979|1979.500:-5.830637891e-17):0.01591636941):0.002045815783):0.002124024671,(((((((H6N8_Avian_CY179217_A/widgeon/Wisconsin/308/1977|1977.500:0,H6N8_Avian_CY179425_A/green-winged_teal/Wisconsin/328/1977|1977.500:0):0.003258001836,H7N5_Avian_CY005014_A/mallard_duck/ALB/224/1977|1977.592:0.002068235362):0.0006925314778,H5N2_Avian_EU743279_A/turkey/TX/1-40-82/1982|1982.500:0.01531725084):0.001475494772,(H12N5_Avian_CY178340_A/mallard/Wisconsin/317/1981|1981.500:0.006701067306,H2N5_Avian_CY003877_A/mallard/Alberta/884/1984|1984.633:0.007354036674):0.002596938924):0.001226219897,H6N1_Avian_CY179833_A/Canada_goose/Alabama/726/1975|1975.500:0.002834714176):0.002239380098,((H6N9_Avian_CY180522_A/duck/Minnesota/1/1975|1975.500:-6.421748043e-05,H6N1_Avian_CY180626_A/duck/Minnesota/2/1975|1975.500:0.0005046656133):0.0008751366989,H11N9_Avian_CY179713_A/mallard/Wisconsin/10/1975|1975.500:0.001340009069):0.006158934393):0.0005041935321,H9N1_Avian_CY181343_A/mallard/Wisconsin/24/1974|1974.500:0.005639938992):0.002079719906):0.001492765189,((((((((H3N2_Avian_CY180954_A/duck/Wisconsin/1151/1978|1978.500:-3.419290681e-05,H3N2_Avian_CY181027_A/duck/Wisconsin/1175/1978|1978.500:0.0004748773287):0.001397202935,H3N2_Avian_CY179553_A/mallard/Wisconsin/162/1977|1977.500:0.000370199843):0.001976544699,((H2N9_Avian_CY005812_A/gull/Maryland/19/1977|1977.255:0,H2N9_Avian_CY117475_A/gull/Maryland/18/1977|1977.581:0):0.006058485962,H13N6_Avian_CY014700_A/gull/Maryland/704/1977|1977.723:0.004261675126):0.004158458318):0.0003189643596,H3N6_Avian_CY180426_A/mallard/Wisconsin/418/1976|1976.500:0.002911920063):0.0002554127222,H6N2_Avian_CY179825_A/green-winged_teal/Alabama/741/1975|1975.500:0.0006062800848):0.005093434311,H6N2_Avian_CY179841_A/mallard/Alabama/627/1975|1975.500:0.008340348951):0.001148738616,((H4N8_Avian_CY180506_A/duck/Minnesota/44/1975|1975.500:0.005817340294,H6N2_Avian_CY004005_A/mallard_duck/ALB/250/1978|1978.597:0.01709568349):0.001154360122,H3N2_Avian_CY181043_A/green-winged_teal/Wisconsin/7/1974|1974.500:0.005595584705):0.001976011261):0.0003088989222,((H6N5_Avian_CY180530_A/duck/Minnesota/9/1975|1975.500:-7.509440661e-05,H6N5_Avian_CY180634_A/duck/Minnesota/33/1975|1975.500:0.0005157788285):0.003588489385,H2N3_Avian_CY117241_A/mallard/Ontario/56/1976|1976.500:0.004014365103):0.0107071431):0.0007551169353):0.001410986072,(H6N1_Avian_CY180410_A/blue-winged_teal/Wisconsin/340/1976|1976.500:0.0004878349008,H6N1_Avian_CY180594_A/mallard/Wisconsin/557/1976|1976.500:0.001723027673):0.01047955628):0.001544319422,((((((((H4N2_Avian_CY004810_A/pintail_duck/ALB/599/1979|1979.608:0,H4N2_Avian_CY004796_A/mallard_duck/Alberta/106/1979|1979.597:0):0.0003822310133,H4N2_Avian_CY004803_A/blue-winged_teal/Alberta/580/1979|1979.608:0.0005010070938):0.006631954108,(H4N2_Avian_CY181150_A/blue-winged_teal/Wisconsin/175/1978|1978.500:0.003228050338,H4N2_Avian_CY181311_A/mallard/Wisconsin/145/1978|1978.500:0.0007756019794):0.004734716545):0.005601279963,(((H4N2_Avian_CY180458_A/mallard/Wisconsin/637/1979|1979.500:0.003821462548,H6N1_Avian_CY181158_A/gadwall/Wisconsin/80/1978|1978.500:0.003771776058):0.002122389676,H3N1_Avian_CY004715_A/mallard_duck/ALB/26/1976|1976.608:0.007158717062):0.002370060359,H4N6_Avian_CY179761_A/blue-winged_teal/Wisconsin/278/1975|1975.500:0.002670792679):0.00394889691):0.0009207271517,H4N8_Avian_CY180434_A/mallard/Wisconsin/473/1976|1976.500:0.01207845091):0.001062413579,H11N9_Avian_CY004365_A/mallard/Alberta/294/1977|1977.663:0.0135057019):0.001662171884,(H1N6_Avian_CY179609_A/common_murre/Alaska/211/1976|1976.500:0.01112335795,H4N2_Avian_CY004789_A/mallard_duck/Alberta/354/1978|1978.605:0.008024149528):0.0006782228191):0.001132864693,((((((H6N8_Avian_CY014951_A/wood_duck/New_York/60/1982|1982.915:0.000546742148,H6N8_Avian_CY177836_A/mallard/Wisconsin/857/1982|1982.500:0.0007762317223):0.0007204753852,H6N1_Avian_CY178533_A/blue-winged_teal/Wisconsin/377/1982|1982.500:0.001939759427):0.008781828406,H1N5_Avian_CY014974_A/mallard_duck/New_York/6861/1978|1978.581:0.001125868112):0.00476055253,H2N3_Avian_CY120783_A/blue-winged_teal/Alberta/604/1978|1978.605:0.006686541831):0.002125113992,(H4N2_Avian_CY004836_A/mallard_duck/Alberta/630/1984|1984.595:0.005957072176,H4N6_Avian_CY101585_A/mallard/Alberta/575/1986|1986.633:0.01084572574):0.004631089757):0.002033879385,H1N2_Avian_CY179433_A/mallard/Wisconsin/393/1977|1977.500:0.01198245466):0.003541519884):0.001956272124):0.004192508836,H3N8_Avian_EU735840_A/duck/NY/13822/1995|1995.500:0.05349450333):0.003961841051,(((((((((((H4N3_Avian_CY179025_A/green-winged_teal/Wisconsin/404/1976|1976.500:0.001797553743,H1N1_Avian_CY180810_A/mallard/Wisconsin/795/1976|1976.500:0.002188456617):0.003878482363,H3N5_Avian_CY181051_A/mallard/Wisconsin/22/1974|1974.500:0.001939611707):0.0002659545672,H10N7_Avian_CY005186_A/mallard_duck/ALB/302/1977|1977.663:0.006498526324):0.0006537389233,H2N3_Avian_CY117249_A/black_duck/New_Jersey/1580/1978|1978.093:0.007054562572):0.000139590605,(H4N1_Avian_CY004966_A/mallard_duck/Alberta/291/1977|1977.655:0.009052509056,H4N1_Avian_CY179329_A/mallard/Wisconsin/394/1977|1977.500:0.007685973384):0.001002306011):0.00114345908,((((H6N5_Avian_CY179793_A/green-winged_teal/Wisconsin/112/1975|1975.500:0.0003374178053,H12N5_Avian_CY180674_A/mallard/Wisconsin/321/1976|1976.500:0.001432760347):0.0005167191856,H5N2_Avian_CY179785_A/mallard/Wisconsin/42/1975|1975.500:0.0003630535355):8.858604217e-05,H3N2_Avian_CY179753_A/mallard/Wisconsin/316/1975|1975.500:0.0007962735474):0.004882566704,H3N2_Avian_CY178984_A/mallard/Wisconsin/82/1976|1976.500:0.007548154561):0.002099021502):0.000587860899,((H4N2_Avian_CY180602_A/green-winged_teal/Wisconsin/118/1979|1979.500:0.0120607336,H2N3_Avian_CY180514_A/mallard/Wisconsin/793/1976|1976.500:0.001045026186):0.0007749201895,(H1N1_Avian_CY004496_A/mallard/Alberta/965/1979|1979.622:0.002672945604,H2N3_Avian_CY117265_A/mallard/Alberta/309/1979|1979.603:0.001766740984):0.004266264059):0.003337560114):0.0003369118161,H3N2_Avian_CY180914_A/blue-winged_teal/Wisconsin/156/1980|1980.500:0.008647682682):0.0007021512245,H9N2_Avian_EU982322_A/turkey/TX/4-1-81/1981|1981.500:0.02043278818):0.003319307861,(H1N6_Avian_CY179145_A/thick-billed_murre/Alaska/335/1976|1976.500:0.002270393435,H1N2_Avian_CY178925_A/thick-billed_murre/Alaska/236/1976|1976.500:0.0008424400819):0.01763492062):0.005148893609,(((((((H6N2_Avian_CY180586_A/green-winged_teal/Wisconsin/453/1976|1976.500:-0.0002127343842,H6N2_Avian_CY180578_A/green-winged_teal/Wisconsin/432/1976|1976.500:0.001976895484):0.001695660752,H3N1_Avian_CY180225_A/green-winged_teal/Wisconsin/539/1976|1976.500:0.00275360861):0.002649791316,(H4N2_Avian_CY180418_A/blue-winged_teal/Wisconsin/345/1976|1976.500:0.001100997126,H4N2_Avian_CY180378_A/mallard/Wisconsin/209/1976|1976.500:0.001108965296):0.003677248839):0.001000185093,H6N2_Avian_CY179809_A/green-winged_teal/Wisconsin/367/1975|1975.500:0.006443340022):0.001501465538,((H5N2_Avian_FJ610140_A/Chicken/Virginia/40018/84|1984.500:0.005300666968,H5N2_Avian_CY015079_A/chicken/Pennsylvania/1/1983|1983.500:0.0004875188286):0.006687184403,(H5N2_Avian_FJ357097_A/guinea_fowl/OH/22911-20/1986|1986.500:0.0004498626808,H5N2_Avian_EU743239_A/goose/OH/22911-2/1986|1986.500:0.0004324267676):0.009841246692):0.02603743517):0.001753846565,(H4N6_Avian_CY178992_A/snipe/Wisconsin/330/1976|1976.500:0.0008857029633,H3N8_Avian_CY179545_A/mallard/Wisconsin/85/1977|1977.500:0.003104536989):0.01093711968):0.001242656218,H7N3_Avian_CY177486_A/mallard/Wisconsin/1132/1982|1982.500:0.01587089855):0.002968145235):0.001891677091):0.005300398898,((((((H4N6_Avian_CY181131_A/blue-winged_teal/Wisconsin/19/1974|1974.500:0.001541843032,H1N6_Avian_CY004464_A/mallard/Alberta/42/1977|1977.584:0.005140986881):0.002825921685,H1N1_Avian_CY004472_A/mallard/Alberta/46/1977|1977.600:0.006681372916):0.00169580529,H8N4_Avian_CY004993_A/pintail_duck/Alberta/114/1979|1979.597:0.005757477503):0.002471298264,H2N2_Avian_CY116841_A/mallard/New_York/6750/1978|1978.500:0.01099927131):0.002932659379,((H6N2_Avian_CY095258_A/duck/Egypt/053/2005|2005.096:4.477737672e-05,H6N2_Avian_CY045477_A/whiskered_tern/Egypt/04/2004|2004.926:-4.477737672e-05):0.001036813007,H6N2_Avian_CY087758_A/turkey/Massachusetts/3740/1965|1965.441:-0.0001549026874):0.01335919541):0.004209637753,((H4N6_Avian_CY180466_A/duck/Minnesota/104/1974|1974.500:0,H4N6_Avian_CY180474_A/duck/Minnesota/110/1974|1974.500:0):0.02384682751,H9N2_Avian_CY014669_A/turkey/Wisconsin/1/1966|1966.500:0.02017183493):0.01407277437):0.002823865871):0.001884235967,(((((H3N5_Avian_CY179897_A/mallard/Wisconsin/52/1975|1975.500:0.001343379213,H4N6_Avian_CY180354_A/mallard/Wisconsin/64/1976|1976.500:0.001754471914):0.005189712891,H4N6_Avian_CY180482_A/duck/Minnesota/24/1975|1975.500:0.006150026943):0.009093708615,(H11N9_Avian_CY181279_A/blue-winged_teal/Wisconsin/151/1978|1978.500:0.009523254403,H10N7_Avian_CY180049_A/mallard/Wisconsin/230/1979|1979.500:0.009658943323):0.00428697282):0.0002374374942,H3N8_Avian_CY185711_A/blue-winged_teal/Alberta/221/1978|1978.597:0.008952552059):0.002143915911,((H1N9_Avian_CY179681_A/thick-billed_murre/Alaska/326/1976|1976.500:-4.393152181e-05,H1N9_Avian_CY178909_A/thick-billed_murre/Alaska/146/1976|1976.500:0.0004843796546):0.003743517755,H1N2_Avian_CY179041_A/common_murre/Alaska/175/1976|1976.500:0.005226686442):0.007704476568):0.003738209008):0.005832210777):0.002412332326,((((((((H5N5_Avian_CY139843_A/mallard/Minnesota/355811/2000|2000.500:0,H5N5_Avian_EU871919_A/mallard/MN/105/2000|2000.500:0):0.01903037574,H4N2_Avian_CY139767_A/mallard/Minnesota/182772/1998|1998.666:0.0147611595):0.00150711659,(H1N1_Avian_KF424176_A/mallard/Alberta/119/1998|1998.595:0.009526409839,H6N8_Avian_CY127030_A/pintail/Alberta/87/1993|1993.625:0.003078496749):0.005077112517):0.0008344356746,H10N7_Avian_CY005090_A/pintail/Alberta/129/1993|1993.915:0.006104291063):0.0004909416632,(((((H5N2_Avian_EU980492_A/mallard/MD/865/2002|2002.500:0.001794583465,H6N2_Avian_CY011118_A/mallard/Maryland/881/2002|2002.658:0.001301082164):0.00540508096,H4N6_Avian_EU871882_A/mallard/Minnesota/160/1999|1999.500:0.003127172856):0.0009473657161,H7N3_Avian_CY144314_A/red_knot/Delaware/650665/2002|2002.403:0.008364700084):0.006986980966,H1N1_Avian_CY137512_A/mallard/Alberta/219/2002|2002.512:0.01441230616):0.000749832335,H2N3_Avian_CY003998_A/mallard/Alberta/79/2003|2003.581:0.008906267637):0.003364791654):0.0008819221866,(H6N2_Avian_EU182251_A/chicken/California/431/2000|2000.500:0.02651259756,H4N6_Avian_CY102631_A/mallard/Alberta/235/1999|1999.608:0.0121366979):0.007990720024):0.0008600354089,(H1N4_Avian_CY136830_A/ruddy_turnstone/Delaware_Bay/172/1994|1994.386:0.00560393845,H1N4_Avian_CY136796_A/ruddy_turnstone/Delaware_Bay/150/1994|1994.386:0.005213787619):0.009397746306):0.005420756723,(((((((H2N2_Avian_CY116977_A/chicken/New_York/4438-3/1995|1994.778:0.0003788339605,H2N2_Avian_CY116985_A/chicken/New_Jersey/5404-1/1995|1994.819:0.0005034554879):0.0004433751689,H2N2_Avian_CY014827_A/chicken/New_York/13828-3/1995|1995.500:0.003102531345):0.008180402148,H2N2_Avian_CY117033_A/chicken/New_Jersey/8695-5/1994|1994.910:0.006393404129):0.003718301705,((H2N2_Avian_CY116937_A/chicken/Pennsylvania/24825/1991|1991.277:0.001489803538,H2N2_Avian_CY116953_A/guinea_fowl/New_Jersey/30701/1991|1991.425:0.0007189651366):0.0002712293436,H2N2_Avian_CY116945_A/chicken/New_York/29878/1991|1991.411:0.002839920741):0.001879968633):0.002100942728,(H2N2_Avian_CY116913_A/chicken/Connecticut/13657/1990|1990.027:-9.769880315e-05,H2N2_Avian_CY116929_A/guinea_fowl/New_Jersey/26146/1990|1990.258:0.001425371778):0.001699876585):0.003033153252,H6N3_Avian_CY014915_A/chicken/New_York/28263/1989|1989.332:0.005217608432):0.006492778821,H1N1_Avian_CY179209_A/mallard/Wisconsin/2315/1984|1984.500:0.002800978205):0.005482777981):0.001383874066):0.005476777144):0.02258753261,H5N2_Avian_CY005763_A/duck/New_Zealand/41/1984|1984.107:0.06499630058):0.001585372483,((((((((((((((((((((((((((((((((((((((((H3N2_Swine_MG193876_A/swine/Maryland/A01764005/2017|2017.710:-1.339950077e-05,H3N2_Swine_MG193800_A/swine/Maryland/A01764024/2017|2017.726:0.0004538476336):0.001413652762,H3N2_Swine_MF716922_A/swine/Ohio/17TOSU1395/2017|2017.529:-8.926993061e-05):4.465438473e-05,H3N2_Swine_MF716930_A/swine/Ohio/17TOSU4061/2017|2017.570:-4.465438473e-05):0.0004404121063,H3N2_Swine_MH255626_A/swine/Indiana/17TOSU1833/2017|2017.496:0.0004421813309):1.624280447e-05,(H1N2_Swine_MF872670_A/swine/Ohio/A01354316/2017|2017.614:0,H1N2_Swine_MF872662_A/swine/Ohio/A01354319/2017|2017.614:0):0.0004246959936):0.0002923120472,H3N2_Swine_MF566109_A/swine/Wisconsin/A01104099/2017|2017.534:0.0001485943579):0.001041781266,H3N2_Swine_MF973327_A/swine/Illinois/A02214843/2017|2017.282:0.0007249572554):0.0004309291006,H1N1_Swine_MF522033_A/swine/Missouri/A01672819/2017|2017.099:0.001345807937):0.0008932774332,H3N2_Swine_MG521055_A/swine/Iowa/A02218163/2017|2017.468:0.001773266833):0.0006216718639,H1N2_Swine_MF145365_A/swine/Michigan/A01671231/2016|2016.937:0.003613507723):0.003668070816,(((H1N2_Swine_KY327511_A/swine/Kentucky/15TOSU25093/2015|2015.852:-6.44346769e-05,H1N2_Swine_CY219695_A/swine/Iowa/16TOSU2756/2016|2016.436:0.0005044893591):3.22268953e-05,H1N2_Swine_KY327587_A/swine/Kentucky/15TOSU1969/2015|2015.852:-3.22268953e-05):0.0005687453437,H1N2_Swine_KX772319_A/swine/Iowa/A01727813/2015|2015.951:0.0007570362016):0.001956611523):0.0002248923297,(((((H1N2_Swine_MF973363_A/swine/Illinois/A02215044/2017|2017.296:0.003708821781,H1N2_Swine_KY041956_A/swine/Illinois/A01729946/2016|2016.052:-0.0001667253741):0.0008238172121,H1N1_Swine_KY115489_A/swine/Iowa/A01775501/2016|2016.375:0.001841679801):0.0005985185051,H1N2_Swine_KX247673_A/swine/Alabama/A01104091/2016|2016.260:0.002067298207):0.0006903777817,H1N2_Swine_MF145493_A/swine/Iowa/A01944800/2015|2015.808:0.001977708692):0.0004947438497,H1N1_Swine_KX772362_A/swine/Iowa/A01727251/2015|2015.934:0.003299317122):0.0005737235219):0.0003744288162,H1N2_Swine_KY401939_A/swine/Minnesota/A01778109/2016|2016.573:0.003967387554):0.0002682628224,((H1N2_Swine_KY041961_A/swine/Illinois/A01795970/2015|2015.844:0,H1N2_Swine_KU752484_A/swine/Florida/A01104090/2015|2015.885:0):2.755617196e-05,H1N2_Swine_KY678539_A/swine/Missouri/A01781220/2016|2016.677:0.002629367158):0.002547091796):0.0006652505193,(((((((((((H1N2_Swine_KX670724_A/swine/Oklahoma/A01857063/2015|2015.652:0.001835689717,H1N2_Swine_KX670714_A/swine/Oklahoma/A01857679/2015|2015.748:0.001259975912):0.0002490049419,H1N2_Swine_KX671258_A/swine/Arkansas/A02024832/2015|2015.455:0.0001884743806):0.0003285538306,(H1N2_Swine_KT580906_A/swine/Indiana/A01260910/2015|2015.403:0,H1N2_Swine_KT580858_A/swine/Indiana/A01260888/2015|2015.337:0):0.0005547086327):0.0001713372636,H1N2_Swine_KX671210_A/swine/Arkansas/A02024656/2015|2015.433:0.001597975214):0.0003750272324,(H3N2_Swine_KU752437_A/swine/Arkansas/A01797066/2015|2015.825:0.0003848805763,H3N2_Swine_KU752395_A/swine/Arkansas/A01797067/2015|2015.825:0.001825981998):0.003651545111):0.0006227045265,H1N2_Swine_MF801503_A/swine/Illinois/A02214664/2017|2017.233:0.006120868198):0.0003868437185,H1N2_Swine_MF522075_A/swine/Wisconsin/A01932590/2017|2017.159:0.006730398345):0.0003178688094,(((H1N2_Swine_KY938602_A/swine/Oklahoma/A01668938/2016|2016.912:0.002713133618,H1N2_Swine_KX851851_A/swine/Arkansas/A01729957/2016|2016.052:0.000386343398):0.0007112656554,H1N2_Swine_MF045266_A/swine/Indiana/A01782152/2016|2016.759:0.002403552945):0.0004374165715,H1N2_Swine_MG521019_A/swine/Indiana/A02217290/2017|2017.449:0.005377681364):0.004346929972):0.0003026290469,((((H1N2_Swine_CY243191_A/swine/Ohio/16TOSU8287/2016|2016.496:0,H1N2_Swine_CY243183_A/swine/Ohio/16TOSU8320/2016|2016.496:0):0.002842880391,H1N2_Swine_MF664408_A/swine/Minnesota/A01932042/2017|2017.104:0.002035193618):0.0001936613743,H1N2_Swine_KY401885_A/swine/Oklahoma/A01777841/2016|2016.551:0.002923886702):0.0001554846177,H1N2_Swine_MF522003_A/swine/Iowa/A01932417/2017|2017.137:0.002738678799):0.003207125478):0.0005604485248,H1N2_Swine_MG662608_A/swine/Missouri/A02218506/2017|2017.562:0.006024473249):0.0001783930754,H1N1_Swine_MF973315_A/swine/Missouri/A02214279/2017|2017.252:0.005673326799):0.0005849656591):0.0003911760235,H3N2_Swine_MF872656_A/swine/Iowa/A01667095/2017|2017.195:0.00543770566):0.0008474402693,((((((((H1N2_Swine_KY509924_A/swine/California/A01778665/2016|2016.627:0.0005319520528,H3N2_Swine_CY219761_A/swine/Kentucky/16TOSU3279/2016|2016.512:0.0003512860544):9.29436778e-05,H3N2_Swine_CY219962_A/swine/Michigan/16TOSU3399/2016|2016.460:-9.387830949e-05):4.694795638e-05,H3N2_Swine_CY219970_A/swine/Michigan/16TOSU3403/2016|2016.460:-4.694795638e-05):2.347838066e-05,H3N2_Swine_CY219679_A/swine/Iowa/16TOSU2708/2016|2016.436:-2.347838066e-05):0.0006800350488,H3N2_Swine_MG521091_A/swine/Pennsylvania/A02218184/2017|2017.468:0.003310459906):0.005138473627,H3N2_Swine_MF045196_A/swine/North_Dakota/A01782435/2016|2016.795:0.005921026727):0.0005292304738,((H3N2_Swine_MF145481_A/swine/Arkansas/A01671574/2016|2016.970:0.002871045219,H3N2_Swine_MH234429_A/swine/Ohio/OH-18-7450/2018|2018.249:0.00335922085):0.00101971425,H3N2_Swine_MH234421_A/swine/Ohio/OH-18-6910/2018|2018.230:0.002544901665):0.001632236873):0.001648101255,((((H1N1_Swine_MG662678_A/swine/Arkansas/A02218161/2017|2017.507:0.003740612737,H1N1_Swine_MF373263_A/swine/Minnesota/A01672344/2017|2017.027:0.002940338599):0.002514985394,H1N1_Swine_MG662658_A/swine/Iowa/A02218750/2017|2017.564:0.005578776132):0.003173266026,(H3N1_Swine_MF045220_A/swine/Iowa/A01782998/2016|2016.822:0.002408464527,H3N1_Swine_KY938674_A/swine/Iowa/A01668922/2016|2016.907:-0.0001975750117):0.007141311377):0.001323741102,(((H1N2_Swine_MF425629_A/swine/California/A01459202/2016|2016.216:0.002577307788,H1N2_Swine_MF996830_A/swine/Illinois/A01944807/2015|2015.816:0.00365920671):0.002379683386,H1N2_Swine_KU229961_A/swine/Wisconsin/A01104088/2015|2015.860:0.006628756341):0.0001337488837,H3N2_Swine_KX772324_A/swine/Iowa/A01941921/2015|2015.995:0.005013357978):0.0005130628906):0.0004387789012):0.0001691043073):0.0008987002312,((((H3N2_Swine_KU752497_A/swine/Florida/A01104089/2015|2015.877:0.004528133685,H3N2_Swine_KY964034_A/swine/Indiana/15TOSU8903/2015|2015.496:0.004403064326):0.001266567744,(H1N2_Swine_MF045202_A/swine/North_Carolina/A01781221/2016|2016.682:0.004871714078,H1N1_Swine_KY678545_A/swine/North_Carolina/A01781336/2016|2016.701:0.003166114362):0.002388564298):0.0008290459517,H1N2_Swine_KY115409_A/swine/North_Carolina/A01731857/2016|2016.112:0.007582406508):0.0004889160921,H3N2_Swine_KY938572_A/swine/Minnesota/A01668936/2016|2016.893:0.01033941028):0.0001131453807):0.002705086125,((((((((((((H1N1_Swine_MF145498_A/swine/North_Carolina/A01945756/2015|2015.800:0.003573390981,H1N2_Swine_KU160777_A/swine/North_Carolina/A01476787/2014|2014.803:-3.273993939e-05):0.00309107361,H3N2_Swine_KT694086_A/swine/North_Carolina/A01410354/2014|2014.129:0.0004692702867):0.0001587281651,((H3N2_Swine_MF145430_A/swine/North_Carolina/A01945452/2015|2015.762:0.003581883957,H1N1_Swine_KT943590_A/swine/North_Carolina/120138/2014|2014.962:0.001299790909):5.931249778e-06,H1N2_Swine_MG662584_A/swine/Pennsylvania/A02218034/2017|2017.507:0.009930138085):0.0003058025194):0.000254848548,(H3N2_Swine_KY402002_A/swine/North_Carolina/A01945753/2015|2015.800:0.004776310721,H3N2_Swine_KY401879_A/swine/North_Carolina/A01777989/2016|2016.567:0.008257555554):0.0008472329482):0.0004235202849,(H1N1_Swine_KX670658_A/swine/Arkansas/A01840184/2014|2014.899:-4.886170145e-05,H1N1_Swine_KX670628_A/swine/Arkansas/A01476717/2014|2014.786:0.0004893098343):0.001467471687):0.0006178312118,(H1N1_Swine_MF522069_A/swine/North_Carolina/A01672751/2017|2017.104:0.002819761113,H1N1_Swine_KY938584_A/swine/Missouri/A01668216/2016|2016.852:0.0038630688):0.004778826624):0.0004622812503,H3N2_Swine_MF973279_A/swine/North_Carolina/A02214438/2017|2017.258:0.01012372673):0.0002939539979,H1N2_Swine_MF522021_A/swine/Indiana/A01932256/2017|2017.123:0.007236956362):0.0008803630709,(((((H1N2_Swine_KY041966_A/swine/North_Carolina/A01945861/2015|2015.786:-0.0001928274705,H1N2_Swine_MF973303_A/swine/Pennsylvania/A02214908/2017|2017.315:0.002847576902):0.0001468131585,H1N2_Swine_KX631968_A/swine/North_Carolina/A01796310/2015|2015.860:0.0007375377032):0.0003054063458,(H1N1_Swine_MG521031_A/swine/Indiana/A02216644/2017|2017.436:0.00116276589,H1N1_Swine_MF801529_A/swine/Ohio/A02214229/2017|2017.214:0.0001592192599):0.003706775232):0.001170437138,H3N2_Swine_MG662614_A/swine/North_Carolina/A02218550/2017|2017.564:0.007161368062):0.001076941247,H1N2_Swine_MG784659_A/swine/North_Carolina/A02218906/2017|2017.603:0.005660434725):0.002548606294):0.001065584595,H1N1_Swine_MF973375_A/swine/North_Carolina/A02214775/2017|2017.296:0.008928719335):0.0008289400126,H1N2_Swine_MF801491_A/swine/North_Carolina/A01667104/2017|2017.178:0.0139702328):0.0009231713081,((H1N2_Swine_MF664419_A/swine/South_Carolina/A01932046/2017|2017.090:0,H1N2_Swine_MF145388_A/swine/South_Carolina/A01671949/2016|2016.989:0):0.0005628197831,H1N2_Swine_MF801561_A/swine/South_Carolina/A02214849/2017|2017.214:0.001203395206):0.0132617808):0.0007178878195):0.0006512039762,(((H3N2_Swine_KT192574_A/swine/Iowa/A01476914/2014|2014.844:0.0008469973974,H3N2_Swine_KR092035_A/swine/Iowa/A01566613/2014|2014.868:3.452352577e-05):0.0001053733762,H3N2_Swine_KT983801_A/swine/Minnesota/A01847237/2015|2015.249:0.001661912492):0.0007136809446,H3N2_Swine_MF045278_A/swine/Oregon/A01104094/2016|2016.422:0.007571187673):0.006739077238):0.0009656072758,((((H3N2_Swine_MF373323_A/swine/Indiana/A01672517/2017|2017.052:0.00440212437,H1N2_Swine_KX671238_A/swine/Michigan/A02077465/2015|2015.329:0.001848581914):0.002593633966,H1N2_Swine_KX658663_A/swine/Indiana/A01812224/2016|2016.414:0.005521726591):0.0007447983294,H1N2_Swine_KT767991_A/swine/North_Carolina/A01410564/2014|2014.211:0.01896677842):0.004758494367,H1N2_Swine_KX670719_A/swine/Pennsylvania/A01944215/2015|2015.745:0.007256235955):0.003711490568):0.0006456949926,(H1N1_Swine_KY239057_A/swine/North_Carolina/A01730376/2016|2016.058:0.003193487003,H1N1_Swine_KX632039_A/swine/North_Carolina/A01795841/2015|2015.847:0.003929117942):0.008576870442):0.0006797169992,((H3N2_Swine_MF145514_A/swine/Illinois/A01944946/2015|2015.825:0.002790788532,H3N2_Swine_KX772367_A/swine/Illinois/A01728293/2015|2015.973:0.006140409478):0.002460003079,(H1N1_Swine_KX851861_A/swine/Iowa/A01941927/2016|2016.036:0.003154963766,H1N1_Swine_KT449778_A/swine/Minnesota/A01567490/2014|2014.995:0.0003919939246):0.003525948179):0.007081113668):0.001649605037,((H1N1_Swine_MF973285_A/swine/Oklahoma/A02214419/2017|2017.252:0.0008716670605,H1N1_Swine_MF664402_A/swine/Oklahoma/A01672680/2017|2017.085:0.0008964540467):0.00220031273,H1N2_Swine_MG662620_A/swine/Oklahoma/A01785279/2017|2017.542:0.00405460426):0.01121168348):0.0012688756,H3N2_Swine_KT427454_A/swine/Korea/S2001/2015|2015.499:0.01236016753):0.0009459070814,(((((((((((((((((((((((H1N1_Swine_KT313543_A/swine/Oklahoma/A01410195/2014|2014.038:0.006239825383,H3N2_Swine_KC261884_A/swine/Pennsylvania/A01104050/2012|2012.603:-6.087831142e-06):3.044517136e-06,H3N2_Swine_KC020471_A/swine/Pennsylvania/A01104049/2012|2012.603:-3.044517136e-06):1.522559469e-06,H3N2_Swine_KC616653_A/swine/Indiana/A01260041/2012|2012.786:-1.522559469e-06):0.0001333556153,H3N2_Swine_JX964928_A/swine/Maryland/A01104040/2012|2012.619:-0.000133008497):8.088503283e-05,H3N2_Human_KJ942694_A/Indiana/21/2012|2012.500:0.0003602245886):8.948182332e-05,H1N1_Swine_KF467216_A/swine/Illinois/A01244401/2012|2012.926:0.0007930441398):0.0001477904431,(((H3N2_Swine_KX907978_A/swine/Kansas/A01377090/2013|2013.500:0.003113613229,H3N2_Swine_KJ640233_A/swine/Ohio/13TOSU1373/2013|2013.581:0.003559107558):0.0002608492013,H3N2_Swine_KF386774_A/swine/Illinois/A01432127/2012|2012.825:0.001055765265):0.0002951048388,H3N2_Swine_KF454773_A/swine/Ohio/A01349485/2013|2013.211:0.001925296842):0.0009607777516):0.0002035882687,H3N2_Swine_JX964936_A/swine/Maryland/A01104048/2012|2012.622:-0.0002033835839):0.0003774729486,(H3N2_Swine_KC855520_A/swine/Ohio/12TOSU176/2012|2012.545:0.0009148255352,H3N2_Swine_KF998014_A/swine/Indiana/A01260093/2012|2012.830:0.0004081483351):6.680723525e-05):0.0003135558966,(((((H1N2_Swine_KX960288_A/swine/North_Carolina/A01432766/2013|2013.353:0.00287096744,H1N2_Swine_KX960282_A/swine/North_Carolina/A01432952/2013|2013.559:0.00246384088):0.0004316869524,H3N2_Swine_KF478851_A/swine/Pennsylvania/A01380412/2013|2013.230:0.004962557588):0.0005249044499,H3N2_Swine_KF467226_A/swine/North_Carolina/A01203272/2012|2012.118:0.0007805794779):0.000247969625,H3N2_Swine_KC435082_A/swine/Tennessee/A01104055/2012|2012.814:0.002872852894):0.0009963161133,(H3N2_Swine_KF026671_A/swine/North_Carolina/A01270394/2012|2012.411:0.001089542744,H1N1_Swine_KT313533_A/swine/North_Carolina/A01410047/2013|2013.967:0.00514403709):0.0007935870028):0.0001073430526):0.0005508358468,H3N2_Swine_KM185930_A/swine/Texas/13TOSU0060/2013|2013.159:0.001572466953):0.0004372902509,H3N2_Swine_CY194651_A/swine/Kentucky/D0385/2013|2013.381:0.001773297774):0.0004570038189,((((((H3N2_Swine_MF045249_A/swine/Nebraska/A01781225/2016|2016.685:0.001771922489,H1N2_Swine_MF373257_A/swine/Nebraska/A01672049/2017|2017.011:0.001770545032):0.006213092774,H3N2_Swine_KX772347_A/swine/Kansas/A01377649/2015|2015.932:0.004611142016):0.0006651932185,H3N2_Swine_KT767986_A/swine/Nebraska/A01476165/2014|2014.570:0.001076205991):0.001847418478,((H3N2_Swine_MF172986_A/swine/Kansas/A01378025/2017|2017.329:0.0008767338807,H3N2_Swine_MG193782_A/swine/Nebraska/A01785261/2017|2017.332:5.555567741e-06):0.001382520615,H3N2_Swine_MH234854_A/swine/Kansas/A01378039/2018|2018.173:0.003058009527):0.004996450903):0.001894652569,H1N2_Swine_MG521037_A/swine/Nebraska/A02216637/2017|2017.416:0.00974707026):0.00144397716,(H3N2_Swine_KX671277_A/swine/Kansas/A01377165/2013|2013.918:0.001294128899,H3N2_Swine_KT734983_A/swine/Kansas/A01377326/2014|2014.496:0.00135944643):0.005496535671):0.002728334013):0.000110520607,H3N2_Swine_KY401950_A/swine/Colorado/A01775092/2016|2016.356:0.0126679309):0.0004816588992,H3N2_Swine_KF998022_A/swine/Montana/21/2012|2012.701:0.004869391002):0.0005926468788,((((H3N2_Swine_KC471415_A/swine/Korea/CY02-10/2012|2012.137:0,H3N2_Swine_KC471487_A/swine/Korea/CY03-19/2012|2012.233:0):0.001695231467,(H1N2_Swine_KF142493_A/swine/Korea/CY0423-12/2013|2013.307:0,H1N2_Swine_KF142501_A/swine/Korea/CY0423-33/2013|2013.307:0):0.004080193606):0.00063630644,((H3N2_Swine_JX502017_A/swine/Korea/A18/2011|2011.704:0.002592263667,H3N2_Human_JQ290186_A/Iowa/09/2011|2011.868:0.002738661278):0.0002014848873,H3N2_Swine_JX502018_A/swine/Korea/D79/2011|2011.786:0.001122614834):0.0005919016546):0.0001678793901,H3N1_Swine_KC471439_A/swine/Korea/CY03-13/2012|2012.175:0.0003183364999):0.001148886801):0.0001708492024,((((H1N1_Swine_KF527513_A/swine/Indiana/A01243254/2012|2012.197:0.0004511341871,H1N1_Swine_KF527558_A/swine/Michigan/A01203374/2012|2012.249:0.001754818443):0.0002414092776,H1N1_Swine_KC508516_A/swine/Indiana/A00968365/2012|2012.512:0.00064277821):0.0005984644628,H3N2_Swine_KF386829_A/swine/Maryland/A01444460/2013|2013.005:0.004298970892):0.001019600716,H3N2_Swine_JN940420_A/swine/NY/A01104005/2011|2011.699:0.00209593282):0.001096598341):0.0009856595939,((((((((((((H3N2_Swine_KF646121_A/swine/Michigan/A01259074/2013|2013.633:0.000131144242,H3N2_Swine_KF704136_A/swine/Indiana/13TOSU1128/2013|2013.562:0.0003093038908):0.0001554528955,H3N2_Swine_KF998032_A/swine/Illinois/A01427136/2013|2013.841:0.00161027281):0.0004757380919,H1N2_Swine_KJ739326_A/swine/Oklahoma/A01202498/2011|2011.600:0.0008545437978):1.968306011e-05,H1N1_Swine_KF695373_A/swine/Michigan/A01259075/2013|2013.693:0.0004204960866):0.0001174258259,H1N2_Swine_KJ640265_A/swine/Indiana/13TOSU1142/2013|2013.496:-0.0001189528679):0.000401295297,H1N1_Swine_KJ640802_A/swine/Indiana/13TOSU1998/2013|2013.581:4.026465256e-05):0.0002216502953,H3N2_Swine_KJ206200_A/swine/Illinois/A00843193/2014|2014.005:0.002859856808):0.0001795448512,H1N2_Swine_KJ640786_A/swine/Indiana/13TOSU1144/2013|2013.496:0.0002688817109):0.002594353113,(((H1N1_Swine_KC616673_A/swine/Ohio/25/2012|2012.740:0.00126596999,H1N1_Swine_KC866553_A/swine/Ohio/12TOSU44/2012|2012.471:6.014651317e-05):4.833460974e-05,H3N2_Swine_JX964960_A/swine/Wisconsin/A00677500/2012|2012.630:0.0008387522673):0.0003620982638,(H3N2_Swine_CY195028_A/swine/Maryland/D0384/2013|2013.910:0.002708049807,H3N2_Swine_KT694091_A/swine/Missouri/A01493970/2014|2014.252:0.003523371273):0.002315720261):0.0003229768327):0.0001490839439,((H1N2_Swine_KX671218_A/swine/Pennsylvania/A02035484/2015|2015.515:0.002703406021,H1N2_Swine_KY239062_A/swine/Ohio/A01728547/2015|2015.978:0.003511475919):0.001175086142,H1N2_Swine_MF145412_A/swine/Pennsylvania/A01671487/2016|2016.945:0.005354945855):0.007586758612):0.001014506158,(((((H1N1_Swine_KX907993_A/swine/Nebraska/A01277241/2012|2012.866:0,H1N1_Swine_KJ161858_A/swine/Indiana/A00968351/2011|2011.762:0):0.0003221939516,(H3N2_Swine_CY131593_A/swine/Ohio/11SW183/2011|2011.600:0.0004164051968,H3N2_Human_JN638731_A/Indiana/08/2011|2011.567:0.0004647273579):0.0005605698262):0.0001233070306,H3N2_Swine_CY131243_A/swine/Ohio/11SW114/2011|2011.592:-0.0001237743465):0.0001247827022,((H1N2_Swine_CY131841_A/swine/Ohio/11SW221/2011|2011.627:0,H1N2_Swine_CY131355_A/swine/Ohio/11SW125/2011|2011.595:0):0.0001942504006,H3N2_Swine_JQ738177_A/swine/Illinois/A00857304b/2012|2012.011:0.001131280167):0.0003190808301):0.0002538861086,(((H3N2_Swine_JX173608_A/swine/Iowa/A01202529/2011|2011.638:0.0002332094061,H3N2_Swine_CY194451_A/swine/Alabama/D0383/2012|2012.942:0.00287108209):0.0001808210071,H3N2_Swine_JX280448_A/swine/Texas/A01104013/2012|2012.123:0.001365383237):0.0001799810521,H3N2_Swine_JX239970_A/swine/Illinois/A01202978/2011|2011.956:-0.0001843638191):0.0001897978335):0.0009021525419):0.0008460595862,H3N2_Swine_KJ004006_A/swine/Nebraska/A01399268/2013|2013.603:0.007265631232):0.0009564410625):0.0004444484946,(((((H1N2_Swine_CY158575_A/swine/Indiana/04254/2011|2011.244:0.0004638532117,H1N2_Swine_KP892943_A/swine/Indiana/A01049794/2011|2011.260:0.001301153446):2.114434471e-05,H1N2_Swine_CY158479_A/swine/Arkansas/SG1376/2011|2011.068:0.0004189991534):0.0003436041789,H1N2_Swine_CY158559_A/swine/North_Carolina/SG1391/2011|2011.241:0.001425863758):0.0003144530499,H1N2_Swine_KT589342_A/swine/Illinois/A00857138b/2011|2011.800:0.002681857469):0.00114591799,((H1N2_Swine_KJ739346_A/swine/Nebraska/A01202501/2011|2011.605:0.0009936840573,H1N1_Swine_KJ361931_A/swine/Illinois/A01427360/2013|2013.995:0.002997493718):0.00410213139,H1N2_Swine_KJ161928_A/swine/Indiana/A00968358/2012|2012.104:0.001263918137):0.001169105262):0.003834502152):0.0005312008253,((((H3N2_Swine_KF386824_A/swine/Wyoming/A01444560/2013|2013.033:0.0005812877106,H3N2_Swine_KX907874_A/swine/Wyoming/A01381213/2013|2013.384:0.001629574864):0.0007524694265,(H3N2_Swine_KT313518_A/swine/Nebraska/A01409533/2013|2013.885:0.0008615065099,H3N2_Swine_KT694076_A/swine/Nebraska/A01493915/2014|2014.268:0.003577710867):0.003297150524):0.002419519795,H1N1_Swine_KT735001_A/swine/California/A01459047/2015|2015.386:0.01128484535):0.0008439641327,(((H1N2_Swine_KP031611_A/swine/Kansas/12-164540/2012|2012.978:0.0006861017706,H1N2_Swine_KT734988_A/swine/Kansas/A01377287/2014|2014.247:0.004662779999):0.001227377575,(H1N2_Swine_KT735013_A/swine/Kansas/A01377335/2014|2014.512:0.00237628352,H1N2_Swine_KX907943_A/swine/Kansas/A01377088/2013|2013.500:0.002065525125):0.00195027777):0.0007672592549,H1N2_Swine_KJ528297_A/swine/Kansas/12-156064/2012|2012.953:0.002346095009):0.003694527439):0.0005559348155):0.0003419051093,H1N1_Swine_KT313563_A/swine/North_Dakota/A01410241/2014|2014.060:0.009214867397):0.001245704533,H1N1_Swine_KC508551_A/swine/Michigan/A01202708/2011|2011.795:0.00517591166):0.0008780564529,(((((H3N2_Swine_KT828223_A/swine/Ohio/14TOSU21811/2014|2014.500:-0.0002506159928,H3N2_Swine_KT827986_A/swine/Indiana/14TOSU0463/2014|2014.500:0.001131748547):0.0001253760897,H3N2_Swine_KT827925_A/swine/Indiana/14TOSU8019/2014|2014.500:-0.0001253760897):6.270750755e-05,H3N2_Swine_KX986892_A/swine/Ohio/14TOSU22297/2014|2014.597:-6.270750755e-05):0.0006116554592,H3N2_Swine_KM361405_A/swine/North_Dakota/A01104084/2014|2014.562:0.0002694544926):0.001390048509,H3N2_Swine_MF599461_A/swine/Kansas/A01378028/2017|2017.564:0.007570517652):0.009769431743):0.002257934927):0.001875726142,H3N2_Swine_KX851841_A/swine/North_Carolina/A01732322/2016|2016.142:0.01941705621):0.006880861179,((((((((((((((((H3N2_Swine_CY041845_A/swine/North_Carolina/R08-001877-D08-013371/2008_|2008.500:0.006946484702,H3N2_Swine_CY159391_A/swine/North_Carolina/01469/2007|2007.140:0.0006359616716):0.001282230093,H3N2_Swine_CY158079_A/swine/North_Carolina/01930/2007|2007.567:0.004579948284):0.0001298767898,(H1N1_Swine_CY158087_A/swine/Kentucky/01569/2007|2007.271:0.004404700557,H1N1_Swine_CY158053_A/swine/Kentucky/SG1277/2007|2007.203:-0.0004144606051):0.001671256846):0.0002604854138,H1N1_Swine_CY158895_A/swine/Georgia/SG1251/2006|2006.359:0.0008280925455):0.0003482847329,((H1N1_Swine_EU604692_A/swine/OH/511445/2007|2007.500:0.0009665705099,H1N1_Swine_CY099165_A/swine/Ohio/02026/2008|2008.123:0.002572109772):0.0008177189362,(H1N1_Swine_GQ484357_A/swine/Kansas/77778/2007|2007.953:0.0009982358782,H3N2_Swine_JX239980_A/swine/Illinois/A01240575/2011|2011.967:0.002539922894):0.0009741718839):0.0009257855502):0.0005073115681,(((H3N2_Swine_CY159431_A/swine/Arkansas/02598/2009|2009.115:0.001431438467,H3N2_Swine_CY159447_A/swine/Arkansas/02863/2009|2009.482:0.001221765074):0.0007867179434,H3N2_Swine_CY158143_A/swine/Arkansas/SG1297/2008|2008.786:9.649591007e-05):0.0003071559483,H3N2_Swine_CY158151_A/swine/Arkansas/SG1298/2008|2008.995:0.002586936911):0.001898739557):0.0004530675845,(((H1N1_Swine_CY099301_A/swine/Illinois/01917/2007|2007.932:0,H1N1_Swine_CY099269_A/swine/Illinois/01981/2008|2008.041:0):0.0005304382928,H1N1_Swine_CY099293_A/swine/Illinois/01918/2007|2007.932:-8.999015992e-05):0.00156545917,H1N1_Swine_CY099277_A/swine/Illinois/02695/2009|2009.244:0.002878669585):0.004501163676):0.0009803330045,H3N2_Swine_JX008737_A/swine/Iowa/A01057188/2010|2010.392:0.005075533175):0.0005528973939,(((((((H1N2_Swine_CY158375_A/swine/Missouri/SG1343/2009|2009.707:0.003528695375,H1N2_Swine_CY159439_A/swine/Arkansas/02927/2009|2009.918:0.002695947011):0.0005603335685,H1N1_Swine_CY158279_A/swine/Arkansas/SG1323/2009|2009.778:0.0003181148):0.000200719988,H1N1_Swine_KR047984_A/swine/Iowa/A01057153/2010|2010.375:0.00157285216):0.0005834317754,H1N1_Swine_CY158959_A/swine/Arkansas/SG1327/2009|2009.827:0.0007414741259):0.0005674417363,H1N1_Swine_KP941628_A/swine/Iowa/A01049148/2010|2010.896:0.002993412363):0.0006709568504,(H1N1_Swine_KX960332_A/swine/Iowa/A01443907/2013|2013.208:0.008328739812,H1N1_Swine_KR018899_A/swine/Iowa/A01049670/2011|2011.186:0.003836653203):0.001138835831):0.0009139358117,(H1N2_Swine_CY158303_A/swine/Kentucky/02564/2009|2009.079:0,H1N2_Swine_CY158311_A/swine/Kentucky/02573/2009|2009.110:0):0.003961760206):0.001586670651):0.001031262853,(H3N2_Swine_KF739388_A/swine/Illinois/02907/2009|2009.803:0.004261050092,H3N2_Swine_KT580898_A/swine/Minnesota/D09-24462-1/2009|2009.362:0.002424758522):0.005141998212):0.0004395975673,(H1N2_Swine_KR057377_A/swine/Minnesota/01082/2006|2006.271:0.003609143319,H3N2_Swine_CY157989_A/swine/Illinois/01131/2006|2006.340:0.00534194888):0.001400992714):0.0006232837601,H3N2_Swine_CY158183_A/swine/North_Carolina/SG1306/2008|2008.501:0.009146761134):0.0004613913373,((((H1N1_Swine_KP795754_A/swine/Illinois/A01049469/2011|2011.068:0.001031695198,H1N1_Swine_KC839525_A/swine/Minnesota/A01134331/2010|2010.890:0.002067781817):0.001011195462,H1N1_Swine_KF386844_A/swine/Iowa/A01203904/2012|2012.732:0.006165337677):0.006827631382,H1N2_Swine_HQ840336_A/swine/South_Dakota/152B/2009|2009.674:0.005747686751):0.0004102796387,(H1N2_Swine_KC616663_A/swine/Iowa/19/2012|2012.690:0.0052159758,H1N2_Swine_KX960337_A/swine/Missouri/A01444795/2013|2013.058:0.008308933828):0.01198959495):0.002140997254):0.0002457309799,H3N2_Swine_JQ365117_A/swine/Illinois/A01047528/2010|2010.918:0.01682112108):0.001595940557,(((((((((((((((((((H3N2_Swine_HQ734220_A/swine/Pennsylvania/A01076779/2010|2010.814:0.001058000891,H3N2_Swine_HQ734214_A/swine/Pennsylvania/62170-2/2010|2010.814:0.009200452741):0.0008799603291,H3N2_Swine_KF922840_A/swine/Minnesota/A01134337/2010|2010.877:0.0004407064321):0.0003052462231,H3N2_Swine_CY131075_A/swine/Ohio/10SW203/2010|2010.644:0.0001324752304):0.0002179679538,H3N2_Human_KJ942630_A/Minnesota/11/2010|2010.500:-0.000219685858):0.0001099190983,H3N2_Swine_CY130963_A/swine/Ohio/10SW125/2010|2010.611:-0.0001099190983):5.499106102e-05,H1N2_Swine_KR859411_A/swine/Illinois/A01047046/2010|2010.910:-5.499106102e-05):2.750387563e-05,H1N2_Swine_KR859454_A/swine/Illinois/A01047045/2010|2010.910:-2.750387563e-05):0.0002964435817,H1N2_Swine_KC435033_A/swine/Mississippi/A01202799/2011|2011.838:0.003246873783):0.0002072781126,H1N1_Swine_KF026427_A/swine/Nebraska/A01301493/2012|2012.636:0.003357770267):0.0003740523896,H3N2_Swine_JQ350550_A/swine/Indiana/A00968322/2010|2010.795:0.0002834812216):0.0001539700859,H1N2_Swine_KP830028_A/swine/Illinois/A01049967/2011|2011.356:0.0007291420215):0.0002428361524,(((H1N2_Swine_KF478846_A/swine/Ohio/A01349140/2013|2013.156:0.001018059365,H1N2_Swine_KF386834_A/swine/Ohio/A01279763/2012|2012.926:0.0003074712019):0.0006574689888,H1N2_Swine_KJ640321_A/swine/Ohio/13TOSU0554/2013|2013.414:0.001561852709):0.001235788996,H3N2_Swine_KF527548_A/swine/Virginia/A01203436/2012|2012.290:0.0009804964028):0.000597021049):0.0002886968689,H1N2_Swine_KJ528281_A/swine/Kansas/11-104259/2011|2011.953:0.001425281402):0.0001671963538,(((H1N2_Swine_CY130659_A/swine/Ohio/09SW1489M/2009|2009.507:0,H3N2_Swine_CY130779_A/swine/Ohio/09SW79M/2009|2009.600:0):0,(H1N2_Swine_CY130571_A/swine/Ohio/09SW1489E/2009|2009.507:0,H3N2_Swine_CY130787_A/swine/Ohio/09SW80/2009|2009.600:0):0):0.0004539505929,H3N2_Swine_JX964913_A/swine/Illinois/53612-2/2009|2009.633:0.0008696069549):0.0006551308308):0.0007410623516,H1N1_Swine_JX099403_A/swine/Illinois/A01104012/2012|2012.066:0.006021368623):0.0007709541455,(((H1N2_Swine_KX960317_A/swine/Illinois/A01444496/2013|2013.016:0.001421065603,H1N2_Swine_KF386839_A/swine/Missouri/A01270665/2012|2012.751:0.0007858661369):0.0002187551213,H1N2_Swine_KF467236_A/swine/Illinois/A01432156/2012|2012.852:-0.0002206264335):0.0001104112282,H1N2_Swine_KF026666_A/swine/Illinois/A01270809/2012|2012.778:-0.0001104112282):0.005694377491):0.0003165051251,H1N2_Swine_KX960309_A/swine/Illinois/A01443797/2013|2013.195:0.006182207918):0.0008443737004,(H1N1_Swine_KX670633_A/swine/Ohio/A01847657/2015|2015.299:0.001755136743,H1N1_Swine_KX670613_A/swine/Ohio/A01840052/2014|2014.921:0.0008943059605):0.01178099984):0.002813190611,((((((H3N2_Swine_JQ914818_A/swine/Indiana/A01049744/2011|2011.222:0.001102297766,H3N2_Swine_KC435066_A/swine/Michigan/A01259002/2012|2012.805:0.003784496292):0.0002815920188,H3N2_Swine_JX155358_A/swine/Indiana/A01049091/2010|2010.879:0.0005985238333):0.0002334743748,H3N2_Swine_JQ914803_A/swine/North_Carolina/A01049436/2011|2011.049:0.0002071958339):0.0006394955403,(H3N2_Swine_JX565463_A/swine/Ohio/6/2012|2012.452:0.001870490134,H3N2_Swine_KF386784_A/swine/Pennsylvania/A01432652/2013|2013.249:0.001227360993):0.0002523718319):0.002428893683,H3N2_Swine_KX907963_A/swine/Virginia/A01290329/2013|2013.595:0.003379533943):0.002469841871,H3N2_Swine_KJ640513_A/swine/Indiana/13TOSU1207/2013|2013.496:0.009310536967):0.00104338247):0.005839780898):0.001028810705,H1N2_Swine_KX960247_A/swine/Minnesota/A01444719/2013|2013.036:0.01443762808):0.002639969213):0.001717885628,(((H1N2_Swine_KT313576_A/swine/Missouri/A01411322/2014|2014.038:0.005828474648,H1N2_Swine_KF885640_A/swine/Iowa/13C097/2013|2013.230:0.003120285833):0.003418991064,H3N2_Swine_KF998040_A/swine/Minnesota/A01279377/2012|2012.885:0.008460175445):0.002066175463,((H3N2_Swine_KF982051_A/swine/Illinois/A01427144/2013|2013.847:0.002047535222,H3N2_Swine_KX858558_A/swine/Illinois/A01894510/2016|2016.238:0.003738222875):0.00106132661,H3N2_Swine_KX618880_A/swine/Ilinois/A02090968/2015|2015.770:0.006604486282):0.005688108939):0.009540882328):0.002039642798,(((((((((((((((((H1N2_Swine_KY401852_A/swine/South_Dakota/A01678175/2016|2016.430:0.004248141365,H1N2_Swine_KY115514_A/swine/South_Dakota/A01677105/2016|2016.321:0.002429020441):0.004419327626,H1N2_Swine_KX671292_A/swine/Missouri/A02076915/2015|2015.496:0.002770946542):0.001294503502,H3N1_Swine_KT449738_A/swine/Illinois/A01565507/2014|2014.707:0.00249217433):0.001527238934,H1N2_Swine_KJ161853_A/swine/South_Dakota/A01349341/2013|2013.195:0.0004759377548):0.002193945969,(H3N2_Swine_KC839583_A/swine/Nebraska/A01300022/2012|2012.444:0,H3N2_Swine_KJ004011_A/swine/Nebraska/A01300032/2012|2012.444:0):0.0004918370316):0.001928343482,(H3N2_Swine_JX306661_A/swine/Nebraska/A01240337/2011|2011.866:0.0006345651193,H3N2_Swine_KC779033_A/swine/Michigan/A01203498/2012|2012.345:0.000688408751):0.0003137929167):0.002242855116,((H3N2_Swine_JN409437_A/swine/Kansas/11-110529/2011|2011.266:0.001328992192,H3N2_Swine_JN409389_A/swine/Kansas/10-91088/2010|2010.995:0.0004411859603):0.0004965365795,H3N2_Swine_JQ365137_A/swine/Iowa/A01049750/2011|2011.236:0.0008299435041):0.0004215836085):0.001095260344,((H3N2_Swine_JQ365142_A/swine/Texas/A01049914/2011|2011.321:0.0003966756219,H3N2_Swine_JQ365147_A/swine/Texas/A01049915/2011|2011.321:0.0004845283433):0.0005778144095,(H1N1_Swine_CY158583_A/swine/Iowa/SG1401/2011|2011.759:0.001222456598,H1N1_Swine_KX571178_A/swine/Quebec/1600117/2014|2014.323:0.003211126896):0.002096950498):0.001055735153):0.001084962015,((((((((((H3N2_Swine_KT828155_A/swine/Kentucky/14TOSU23911/2014|2014.500:0.0001184140742,H3N2_Swine_KT828144_A/swine/Kentucky/14TOSU24005/2014|2014.500:0.001205272166):0.0006026214996,H3N2_Swine_KX986897_A/swine/Ohio/15TOSU0741/2015|2015.688:0.0007214851525):0.005665243491,H3N2_Swine_KX986885_A/swine/Ohio/15TOSU0742/2015|2015.688:-0.0007830487016):0.003341740937,H1N2_Swine_KX986888_A/swine/Indiana/14TOSU6438/2014|2014.542:-0.0002246242843):0.0003779704557,H1N1_Swine_KX986911_A/swine/Indiana/14TOSU2671/2014|2014.526:-0.0003814080289):0.0001912546665,H1N1_Swine_KT827848_A/swine/Indiana/14TOSU0454/2014|2014.500:-0.0001912546665):0.003438300185,((H3N2_Swine_KT356667_A/swine/California/A01459014/2015|2015.208:0,H3N2_Swine_KT356659_A/swine/California/A01459016/2015|2015.208:0):0.0006375661296,(H3N2_Swine_KY327737_A/swine/Kentucky/15TOSU1991/2015|2015.852:0.0003708641927,H3N2_Swine_KY327735_A/swine/Kentucky/15TOSU1908/2015|2015.852:0.000510268362):0.00201757309):0.001964847274):0.001832150358,H1N1_Swine_KX670653_A/swine/Oklahoma/A01944302/2015|2015.745:0.004134190978):0.0008726609251,H1N1_Swine_MF145371_A/swine/Oklahoma/A01671948/2016|2016.973:0.01243220199):0.002452681974,H1N1_Swine_KT768011_A/swine/Oklahoma/A01476227/2014|2014.611:0.002925360091):0.007343573064):0.001622387715,((H1N2_Swine_KX907938_A/swine/Nebraska/A01379861/2013|2013.288:0.001267636983,H1N2_Swine_KX907968_A/swine/Nebraska/A01277808/2012|2012.904:0.0009395456246):0.000269674362,H1N2_Swine_KX907879_A/swine/Nebraska/A01381819/2013|2013.447:0.00172506186):0.007412473056):0.00309397399,((H3N2_Swine_CY045549_A/swine/Oklahoma/001142/2009|2009.500:0.001375326478,H3N2_Swine_CY045557_A/swine/Kansas/015252/2009|2009.500:0.0003902010772):0.003411588875,H3N2_Swine_CY159989_A/swine/Oklahoma/02985/2010|2010.186:0.004685662415):0.002813086292):0.0008279519005,(((H1N2_Swine_KT306804_A/swine/Oklahoma/A01290898/2013|2013.885:0.002345923246,H1N2_Swine_KX960298_A/swine/Oklahoma/A01432577/2013|2013.189:0.001652308054):0.004889194258,H1N1_Swine_KT306799_A/swine/Oklahoma/A01290693/2013|2013.803:0.006864607242):0.001768119951,H1N2_Swine_KF026699_A/swine/Oklahoma/A01203865/2012|2012.701:0.006126060945):0.002155987618):0.004425591364,(H1N2_Swine_CY158911_A/swine/Oklahoma/01452/2007|2007.068:0.001302104278,H1N2_Swine_CY157917_A/swine/Texas/01308/2006|2006.836:0.002683906082):0.004114081437):0.004138538475,H1N2_Swine_KY115494_A/swine/Iowa/A01775725/2016|2016.378:0.02605812043):0.003550203572,((((((((((((((((((H1N1_Swine_CY157821_A/swine/North_Carolina/SG1226/2005|2005.225:0.00324144282,H3N2_Swine_HQ315645_A/swine/Minnesota/65767/2006|2006.984:0.006611233488):0.0006599027429,H3N1_Swine_DQ150423_A/swine/MI/PU243/04_|2004.500:0.003352326137):0.0001133270454,H1N2_Swine_CY157837_A/swine/North_Carolina/SG1232/2005|2005.071:0.002550668053):0.00044007507,H3N2_Swine_CY159207_A/swine/North_Carolina/SG1464/2004|2004.186:-1.449006374e-05):0.0003857484064,H3N2_Avian_EU735824_A/turkey/Ohio/313053/2004|2004.500:0.0008305984572):0.0002151077278,(H3N2_Swine_CY045573_A/swine/Oklahoma/011506/2007|2007.500:0.004913916156,H3N2_Swine_CY159247_A/swine/Iowa/SG1469/2004|2004.784:0.001765668112):0.0005960880935):0.0003787150738,H3N2_Avian_EU735832_A/turkey/North_Carolina/353568/2005|2005.500:0.002780111418):0.0003188350055,H3N2_Swine_CY157781_A/swine/Illinois/00303/2004|2004.375:0.001899399475):0.0002871207806,H1N1_Swine_CY157845_A/swine/Minnesota/00574/2005|2005.315:0.004174831852):0.0001797680579,(H3N2_Swine_CY157829_A/swine/North_Carolina/SG1230/2005|2005.203:0.004637241844,H1N2_Swine_CY157941_A/swine/North_Carolina/01169/2006|2006.471:0.004740706063):0.0002614616076):0.0007027654273,H1N2_Swine_KM028117_A/swine/Guangxi/2900/2011|2011.770:0.02255184352):0.0007173149983,H1N1_Swine_CY157965_A/swine/Minnesota/SG1261/2006|2006.852:0.009066575566):0.000635130805,H3N2_Swine_CY157797_A/swine/Oklahoma/00518/2005|2005.162:0.004096967133):0.00047364966,H3N1_Swine_DQ150431_A/swine/IN/PU542/04_|2004.500:0.007433457639):0.000668292578,H3N2_Swine_CY157957_A/swine/North_Carolina/01484/2006|2006.838:0.01063380551):0.0004319583218,((H1N2_Swine_CY099213_A/swine/Minnesota/02324/2008|2008.690:0.00340509078,H1N2_Swine_CY099181_A/swine/Minnesota/SG1133/2008|2008.321:0.002370739584):0.002413180746,H1N2_Swine_KF386794_A/swine/Minnesota/A01134341/2010|2010.337:0.01026420425):0.008251249984):0.0004162954331,H1N1_Swine_CY157869_A/swine/Minnesota/SG1237/2005|2005.468:0.00554124137):0.0006831659104,H1N2_Swine_CY045581_A/swine/Texas/008648/2008|2008.500:0.01036708878):0.001927007589):0.001954355172,(((((((((H1N1_Swine_CY158287_A/swine/Oklahoma/SG1325/2009|2009.093:0.001830637894,H1N2_Swine_CY045597_A/swine/Oklahoma/010226-17/2008|2008.500:0.0003771005502):0.0002670753324,H1N2_Swine_CY045533_A/swine/Texas/050625/2008|2008.500:0.001503846148):0.0003088208014,H1N2_Swine_CY045693_A/swine/Oklahoma/020736-2/2008|2008.500:0.0005757721588):0.0007997057128,H1N2_Swine_CY159423_A/swine/Oklahoma/02722/2009|2009.271:0.003198167317):0.0004688656758,H1N2_Swine_CY158935_A/swine/Arkansas/02404/2008|2008.773:0.001304627015):0.001055523983,(H1N2_Swine_JQ023760_A/swine/Minnesota/0745/2010|2010.167:-6.671550912e-05,H1N2_Swine_CY158343_A/swine/Minnesota/02852/2009|2009.425:0.0005067701913):0.004538028195):0.000803515529,(H1N1_Swine_CY158391_A/swine/Oklahoma/SG1251/2010|2010.729:0.004521355986,H1N1_Swine_CY159471_A/swine/Oklahoma/SG1500/2010|2010.797:0.001254069087):0.009495003881):0.002804163436,((H1N2_Swine_KX772253_A/swine/Nebraska/A01941636/2015|2015.973:0.006703946298,H1N2_Swine_KU229956_A/swine/Missouri/A01432837/2013|2013.427:0.002668229301):0.00342359926,H3N2_Swine_CY159489_A/swine/Texas/SG1501/2010|2010.299:0.004707105593):0.003215713857):0.001753304462,H1N1_Swine_KX858593_A/swine/Oklahoma/A01732565/2016|2016.148:0.02588574953):0.007754432904):0.002494843262,(((H1N1_Swine_CY159111_A/swine/Nebraska/00178/2003|2003.658:0.00905228706,H1N1_Swine_KR087969_A/swine/Minnesota/00272/2004|2004.244:0.006771445064):0.002579713504,(H3N2_Avian_DQ469996_A/turkey/Ontario/31232/2005|2005.500:0.00548625518,H1N2_Swine_KM489587_A/swine/Ontario/68/2012|2012.773:0.009409131215):0.002628148284):0.001432377204,H1N1_Swine_CY099101_A/swine/Illinois/02064/2008|2008.192:0.00976088491):0.001949646406):0.00108599821):0.00296049095,((((((((((((((((((((((((((((((((H1N1_Swine_KX772342_A/swine/Minnesota/A01941706/2015|2015.970:0.0002875683211,H1N1_Swine_KX632008_A/swine/Minnesota/A01941304/2015|2015.907:0.0005947211273):0.003391902358,H1N2_Swine_CY245943_A/swine/Manitoba/D0406/2015|2015.767:0.003299015283):0.0005867868109,H1N2_Swine_CY246055_A/swine/Manitoba/D0436/2016|2016.016:0.002082431467):0.0006791818926,(H1N1_Swine_MG521025_A/swine/Nebraska/A02216645/2017|2017.427:0.003436822802,H1N1_Swine_CY246498_A/swine/Manitoba/D0455/2016|2016.663:0.0005491875584):0.002693690944):0.0005114641395,H1N2_Swine_KY888036_A/swine/Kansas/A01378020/2017|2017.205:0.006457661595):0.0006787520206,H1N2_Swine_KY509966_A/swine/Minnesota/A01781045/2016|2016.660:0.007107942753):0.00119997558,((((H1N2_Swine_CY245590_A/swine/Saskatchewan/SD0136/2016|2016.033:0.005593357626,H1N2_Swine_KX264736_A/swine/Manitoba/G6/2014|2014.005:0.001082772176):0.0009901692344,H3N2_Swine_CY194539_A/swine/Manitoba/D0205/2013|2013.195:0.0007861963641):0.0003984394078,H3N2_Swine_KX571179_A/swine/Quebec/1714808/2015|2015.156:0.001161237899):0.0002817936382,H3N2_Swine_CY195309_A/swine/Manitoba/D0349/2014|2014.595:0.002938480687):0.0004502414831):0.0004740639628,H1N2_Swine_KU752442_A/swine/California/A01459157/2015|2015.921:0.005524388445):0.001167312233,H3N2_Swine_CY246538_A/swine/Manitoba/D0460/2016|2016.762:0.008670078788):0.001098770727,(H1N1_Swine_CY246610_A/swine/Manitoba/D0465/2016|2016.841:0.006050614311,H1N2_Swine_CY195533_A/swine/Manitoba/D0374/2015|2015.115:0.002452657163):0.004339009772):0.0002832546881,H1N2_Swine_MG662646_A/swine/Iowa/A02218429/2017|2017.548:0.01555217597):0.001838058336,(H3N2_Swine_MF373245_A/swine/Michigan/A01672424/2017|2017.052:0.004994491938,H3N2_Swine_MG193852_A/swine/Michigan/A02216465/2017|2017.397:0.008520883835):0.0061511371):0.004824795403,(H3N2_Swine_CY194355_A/swine/Manitoba/D0102/2012|2012.792:0.005359487388,H3N2_Swine_JX155373_A/swine/Iowa/A01049317/2010|2010.973:0.006310685903):0.002706796835):0.005375051148,((((((H3N2_Swine_MF920132_A/swine/Minnesota/MT_13_01_S55/2013|2013.137:-0.0001070954944,H3N2_Swine_MF920012_A/swine/Minnesota/MT_13_01_S70/2013|2013.151:0.0005475436272):5.357764347e-05,H3N2_Swine_MF194420_A/swine/Iowa/MT_12_07_4298/2012|2012.663:-5.357764347e-05):0.004455596772,H3N2_Swine_KM872084_A/swine/California/A00968949/2014|2014.499:0.005861389676):0.0006584619625,H3N2_Swine_KC839588_A/swine/Iowa/A01300194/2012|2012.449:0.002911106565):0.0004100091534,((H3N2_Swine_CY194227_A/swine/Manitoba/D0089/2012|2012.085:0.002105526435,H3N2_Swine_CY194307_A/swine/Montana/D0382/2012|2012.510:0.003669898639):0.0005237583775,H1N1_Swine_CY194291_A/swine/Manitoba/D0172/2012|2012.353:0.004405632512):0.0008611357362):0.001679493012,H3N2_Swine_CY246071_A/swine/British_Columbia/SD0132/2016|2016.033:0.01132843664):0.005214696235):0.002986479597,((((((((H3N2_Swine_MF194556_A/swine/Minnesota/MT_12_07_11_3_1/2011|2011.937:0.002480554307,H3N2_Swine_MF194444_A/swine/Minnesota/MT_12_07_540/2012|2012.008:0.0001715339779):0.007957056682,H1N1_Swine_JF714018_A/SW/MB/5-5/2009|2009.422:0.003774741986):0.001739598481,H1N1_Swine_CY195084_A/swine/Alberta/SD0014/2013|2013.907:0.0128219091):0.001874565185,((H3N2_Swine_JX008747_A/swine/Nebraska/A01049235/2010|2010.932:0.0001021995878,H1N1_Swine_KR074279_A/swine/Nebraska/A01049048/2010|2010.877:0.0003382485451):0.005062937127,H3N2_Swine_JX860641_A/swine/Nebraska/A01049937/2011|2011.337:0.0007270216216):0.004647882875):0.0009909016628,H3N2_Swine_CY158687_A/swine/Manitoba/01782/2007|2007.753:0.003899510697):0.0006910831942,(H3N2_Swine_CY107026_A/swine/Minnesota/A01076196/2010|2010.159:0.001507655006,H3N2_Swine_HQ825180_A/swine/QC/414/2009|2009.386:0.0006995276022):0.007101325444):0.0009229809221,H1N1_Swine_CY158255_A/swine/Minnesota/SG1317/2008|2008.290:0.006708322316):0.0005050081846,H1N1_Swine_CY158767_A/swine/Manitoba/02947/2010|2010.052:0.007730351285):0.001173351486):0.001996490017,(H3N2_Swine_CY158727_A/swine/Manitoba/SG1432/2008|2008.458:0.0004664039951,H3N2_Swine_CY158719_A/swine/Manitoba/SG1431/2008|2008.458:-2.59558623e-05):0.008822163706):0.0001656702785,(((((((((((((((((((((((H3N2_Swine_DQ469988_A/swine/Ontario/33853/2005|2005.500:0,H3N2_Human_DQ469956_A/Ontario/RV1273/2005|2005.500:0):0.000465307265,H3N2_Swine_CY099149_A/swine/Minnesota/00611/2005|2005.381:0.0004155286021):8.206995957e-05,H3N2_Swine_DQ469964_A/swine/Alberta/14722/2005|2005.500:-8.223648564e-05):4.112869484e-05,H3N2_Swine_CY158607_A/swine/Manitoba/00446/2005|2005.066:-4.112869484e-05):2.356455444e-05,((H3N2_Swine_CY158615_A/swine/British_Columbia/00633/2005|2005.378:4.341306607e-05,H3N2_Swine_CY158119_A/swine/Minnesota/SG1293/2007|2007.260:0.007991424092):0.0004684186347,H3N2_Swine_CY158623_A/swine/Alberta/SG1405/2005|2005.764:0.0008628248261):0.0004165223885):0.0003014140039,(H3N2_Swine_CY160176_A/swine/Quebec/01002/2006|2006.145:0.0001273887668,H3N2_Swine_CY158639_A/swine/Quebec/01001/2006|2006.145:0.0003132956551):0.002371184785):0.0002584218137,((H1N1_Swine_CY157997_A/swine/Arkansas/01460/2007|2007.082:0.003912052094,H1N2_Swine_CY159343_A/swine/Oklahoma/01382/2006|2006.929:0.005038694447):0.0004124489058,H1N1_Swine_CY157893_A/swine/Arkansas/SG1241/2006|2006.332:7.65630253e-07):0.001976939618):0.0001837471316,(H3N2_Swine_EU826549_A/swine/Quebec/4001/2005|2005.526:0,H3N2_Swine_KX571175_A/swine/Quebec/1557833/2013|2013.014:0):0.0002588909259):0.0001700278247,H3N2_Avian_EU743216_A/turkey/Minnesota/366767/2005|2005.500:0.002489429636):0.0003113960562,(((H1N1_Human_GQ457565_A/Saskatchewan/5350/2009|2009.460:1.340007754e-05,H1N1_Human_GQ457567_A/Saskatchewan/5351/2009|2009.460:0.0004270480553):0.002238547903,H3N2_Swine_CY158703_A/swine/Saskatchewan/01834/2007|2007.825:0.0004218916987):0.004936945578,H3N2_Swine_CY158647_A/swine/Saskatchewan/01114/2006|2006.329:0.004929272371):0.0005699798505):0.000228863782,(H1N1_Swine_CY158207_A/swine/North_Carolina/SG1309/2008|2008.808:0.001402547506,H1N1_Swine_CY158223_A/swine/North_Carolina/02403/2008|2008.696:0.0003629800493):0.009301865363):0.000212717562,H3N2_Swine_KX571168_A/swine/Quebec/1561816/2014|2014.052:0.0009206065262):0.0001907759606,H1N1_Swine_KR057369_A/swine/Minnesota/01076/2006|2006.244:0.002018697299):0.0002541801876,H1N2_Swine_CY158111_A/swine/Minnesota/01604/2007|2007.329:0.008276936294):5.27114593e-05,H3N2_Swine_CY099253_A/swine/Minnesota/00484/2005|2005.052:0.004210512904):0.0003611962686,(H1N1_Swine_CY099229_A/swine/Minnesota/001581/2007|2007.315:0.003169094131,H1N1_Swine_KJ764730_A/swine/Korea/251-1/2008|2008.123:0.005324634018):0.003854476215):0.0001610786464,(((H3N2_Swine_CY159852_A/swine/Texas/SG1270/2007|2007.162:0.00405572973,H1N1_Swine_CY158029_A/swine/Texas/01657/2007|2007.468:0.002175430868):0.00318614559,H3N2_Swine_CY158759_A/swine/Manitoba/02946/2010|2010.052:0.004905775609):0.0005676697096,H3N2_Swine_CY158695_A/swine/Manitoba/01799/2007|2007.789:0.01011784262):0.0001291654601):0.0001804604137,((H1N1_Swine_CY159039_A/swine/Alberta/SG1415/2006|2006.195:0.001258769093,H3N2_Swine_JQ689090_A/swine/Minnesota/A01047396/2011|2011.033:0.01410197723):0.006750947404,H1N1_Swine_JF713872_A/swine/QC/1531-3/2009|2009.345:0.01432525423):0.0004002570551):0.0003600192522,H3N2_Swine_DQ469980_A/swine/Manitoba/12707/2005|2005.500:0.0019418912):0.0004680407212,((((H3N2_Swine_CY099237_A/swine/Minnesota/001332/2006|2006.877:0.0003122407438,H1N2_Swine_CY158927_A/swine/Iowa/SG1290/2007|2007.277:0.001453974245):0.001636298053,H1N1_Swine_HM125980_A/swine/MN/23506/2009|2009.345:0.005505338604):0.0003531893381,H3N2_Swine_CY099109_A/swine/Minnesota/02782/2009|2009.345:0.005939491275):0.001951251638,H3N2_Swine_HQ315644_A/swine/Minnesota/5947/2007|2007.137:0.004600911877):0.0001614452189):0.0002605709338,H3N2_Swine_CY158103_A/swine/Nebraska/01711/2007|2007.578:0.006345833134):0.0003834344042,H3N2_Swine_DQ469972_A/swine/British_Columbia/28103/2005|2005.500:0.004368332419):8.046882679e-05,(H3N2_Swine_CY158295_A/swine/Georgia/02604/2009|2009.137:0.0144673953,H3N2_Human_EU399757_A/Ontario/1252/2007|2007.500:0.007455488529):0.0005952531228):0.0004766677288):0.00047514885,H1N1_Swine_CY194371_A/swine/Manitoba/D0175/2012|2012.808:0.01875733858):0.0003707490051,(H1N1_Swine_CY158271_A/swine/Colorado/SG1322/2009|2009.649:0.009966145776,H3N2_Swine_CY045565_A/swine/Oklahoma/008722/2007|2007.500:0.004464819196):0.003005936369):0.0004018939255,((((((((H3N2_Avian_JN706698_A/turkey/Ontario/FAV-10/2011|2011.551:0.000441015413,H3N2_Avian_JN683627_A/turkey/Ontario/FAV-9/2011|2011.148:0.0004396967586):0.0002905602257,(H3N2_Swine_KJ413912_A/swine/Ontario/204-76/2012|2012.638:0.0008607679756,H3N2_Swine_KJ413898_A/swine/Ontario/105-56/2012|2012.151:2.036457907e-05):0.001035977937):0.00137100082,(H3N2_Swine_KX264739_A/swine/Ontario/G13/2014|2014.671:0.009771340166,H3N2_Swine_KF386789_A/swine/Michigan/A01432375/2013|2013.005:0.006067652675):0.0008468396795):0.0005891006817,H3N2_Swine_JX128274_A/swine/Indiana/A01202866/2011|2011.874:0.003549844233):0.002862696019,H3N2_Swine_KX264735_A/swine/Ontario/G14/2014|2014.611:0.009673570381):0.001041747021,H3N2_Swine_KU752450_A/swine/Indiana/A01812061/2015|2015.847:0.01082492687):0.002634154177,H1N1_Swine_CY246378_A/swine/Quebec/SD0175/2016|2016.433:0.02043913058):0.004246955199,((H3N2_Swine_CY245983_A/swine/British_Columbia/SD0122/2015|2015.803:0.0242880225,H1N1_Swine_CY099125_A/swine/Minnesota/02053/2008|2008.159:0.005945406901):0.001583062966,H1N2_Swine_CY246233_A/swine/Alberta/SD0164/2016|2016.279:0.03939677401):0.001723960715):0.001353754114):0.0003363271212,(((H3N2_Swine_CY195189_A/swine/Saskatchewan/SD0025/2014|2014.208:0.00394773434,H3N2_Swine_CY195092_A/swine/Saskatchewan/SD0012/2013|2013.904:0.001375922872):0.0004698644806,H1N1_Swine_CY195461_A/swine/Saskatchewan/SD0056/2014|2014.953:0.009471914493):0.01767263824,(H3N2_Swine_KP031603_A/swine/Kansas/12-165022/2012|2012.997:0.01170297089,H3N2_Swine_JN409421_A/swine/Kansas/11-107824/2011|2011.208:0.005557769895):0.01070756768):0.0009719806827):0.000124070224,H1N1_Swine_KR074385_A/swine/Missouri/A01049487/2011|2011.074:0.01774510172):0.0008650063968,(((((((H3N2_Swine_MF194232_A/swine/South_Dakota/MT_12_07_1554/2012|2012.830:0.0002296007237,H3N2_Swine_MF194388_A/swine/South_Dakota/MT_12_07_2018/2012|2012.197:0.000651531831):0.0002166718319,H3N2_Swine_MF194676_A/swine/Dakota_Superior/MT_12_07_411/2012|2012.008:0.0002244728923):0.000243231093,H3N2_Swine_KX571164_A/swine/Quebec/1708732/2015|2015.115:0.0006384586371):0.008921282031,H3N2_Swine_KP270892_A/swine/Kansas/10-83533/2010|2010.293:0.004596423344):0.003644615086,H1N1_Swine_KR057340_A/swine/Minnesota/A01049462/2011|2011.068:0.009691910933):0.0005454181451,(H1N1_Swine_KJ739336_A/swine/Mississippi/A01202593/2011|2011.699:0,H1N1_Swine_KX960237_A/swine/Nebraska/A01444654/2013|2013.036:0):0.01460693019):0.001561012665,H1N1_Swine_MG298966_A/swine/Nebraska/A01397381/2013|2013.479:0.01790393998):0.00382062492):0.001007826886,(((((((((((H1N2_Swine_CY086894_A/swine/North_Carolina/226125/2010|2010.685:0.001583226368,H1N2_Swine_CY160005_A/swine/North_Carolina/SG1359/2010|2010.134:0.001512518997):0.002505878031,H3N2_Swine_CY158335_A/swine/North_Carolina/SG1338/2009|2009.099:0.001507862184):0.004350691927,H1N1_Swine_CY158319_A/swine/North_Carolina/SG1334/2009|2009.052:0.006977264242):0.0004583940137,H3N2_Swine_CY107014_A/swine/North_Carolina/A01076178/2009|2009.929:0.01058385968):0.001081872705,H1N2_Swine_CY159015_A/swine/North_Carolina/SG1394/2011|2011.740:0.01385500752):0.001771436101,H1N1_Swine_CY158431_A/swine/North_Carolina/SG1361/2010|2010.460:0.01021890875):0.001951742948,(H1N2_Swine_KT313528_A/swine/Virginia/A01432745/2013|2013.326:-0.0001129837078,H1N1_Swine_KM245321_A/swine/Nebraska/A01240348/2011|2011.874:0.0005534318407):0.01565258857):0.001983935444,(((((H3N2_Swine_JQ365122_A/swine/Illinois/A01076719/2010|2010.833:0.002290356164,H1N1_Swine_CY158535_A/swine/North_Carolina/SG1387/2011|2011.745:0.003930989496):0.0001443961651,(H3N2_Swine_CY158991_A/swine/North_Carolina/SG1364/2010|2010.896:0.001591639449,H3N2_Swine_CY158415_A/swine/North_Carolina/SG1358/2010|2010.729:0.001947094443):0.0005286941316):0.001451327538,(H1N1_Swine_KJ739341_A/swine/Virginia/A01202625/2011|2011.742:0.0004509647059,H1N1_Swine_KC508589_A/swine/Indiana/A01202622/2011|2011.740:-1.028028402e-05):0.004497938123):0.0008712190941,H3N2_Swine_CY158519_A/swine/North_Carolina/03289/2011|2011.016:0.003149296162):0.003240341058,(H1N2_Swine_KC508594_A/swine/Michigan/A01259001/2012|2012.737:0.009014253235,H1N2_Swine_MF045184_A/swine/South_Carolina/A01782474/2016|2016.795:0.005459581992):0.002750883253):0.008708620329):0.005705184681,H1N1_Swine_CY158367_A/swine/Illinois/02626/2009|2009.077:0.01204635714):0.0008696243308,H3N2_Swine_HQ825241_A/swine/QC/2108-2/2009|2009.252:0.01334167128):0.0002576903101,H3N2_Swine_GU135939_A/swine/Iowa/H03LDH5/2003|2003.619:0.009500711294):0.0003401538555):0.0005968828945,H3N2_Swine_KU976671_A/swine/Mexico/AVX64/2014|2014.425:0.03287735231):0.0007230097273,H1N1_Swine_CY245871_A/swine/Saskatchewan/SD0110/2015|2015.458:0.02348542915):0.00151317448,((H3N2_Swine_CY159079_A/swine/Saskatchewan/SD0001/2011|2011.915:0.005830028598,H3N2_Swine_CY195333_A/swine/Alberta/SD0038/2014|2014.693:0.004927024227):0.01668731188,H3N2_Swine_CY158799_A/swine/Mexico/SG1444/2011|2011.803:0.01607190637):0.0007330897522):0.0003763225932,((((((H3N2_Swine_CY246474_A/swine/British_Columbia/SD0180/2016|2016.660:0.003253291622,H3N2_Swine_CY245927_A/swine/Saskatchewan/SD0118/2015|2015.668:0.003424497882):0.002062003772,H3N2_Swine_CY195493_A/swine/Saskatchewan/SD0065/2014|2014.975:0.0006152164017):0.0008674448702,H3N2_Swine_CY246119_A/swine/Saskatchewan/SD0149/2016|2016.110:0.001367004725):0.007557349862,(H1N2_Swine_KX670673_A/swine/South_Dakota/A01823237/2015|2015.477:0.001515481994,H1N2_Swine_CY195365_A/swine/Alberta/SD0042/2014|2014.825:0.0002526391134):0.008125614133):0.00398271597,(H3N2_Swine_CY245783_A/swine/Saskatchewan/SD0097/2015|2015.304:0.003280599286,H3N2_Swine_CY246761_A/swine/Alberta/SD0208/2016|2016.945:0.004301847088):0.004550692921):0.005399411614,H3N2_Swine_CY245991_A/swine/Alberta/SD0123/2015|2015.803:0.02583066346):0.007169491612):0.000627314294,H3N2_Swine_CY158775_A/swine/Manitoba/SG1438/2011|2011.852:0.01858057533):0.0009813497729,(((((((H1N2_Swine_CY194980_A/swine/Manitoba/D0290/2013|2013.885:0.001431867976,H1N2_Swine_CY194915_A/swine/Manitoba/D0282/2013|2013.811:0.001220220309):0.002426958885,(H3N2_Swine_CY246706_A/swine/Manitoba/D0476/2016|2016.937:0.006187201265,H3N2_Swine_CY195453_A/swine/Manitoba/D0363/2014|2014.995:0.0004783054649):0.004848563444):0.004595650228,((H1N2_Swine_CY194283_A/swine/Manitoba/D0171/2012|2012.334:0.002441858363,H1N2_Swine_CY194387_A/swine/Manitoba/D0104/2012|2012.814:0.005575045011):0.002650799326,H3N2_Swine_CY245847_A/swine/Manitoba/D0430/2015|2015.455:0.007760088424):0.00120788355):0.0007040126515,(H1N1_Swine_CY194811_A/swine/Manitoba/D0270/2013|2013.693:0.0002835981502,H1N1_Swine_CY194851_A/swine/Manitoba/D0274/2013|2013.734:0.00103937572):0.006547092844):0.006792010611,(((H1N1_Swine_CY158735_A/swine/Manitoba/SG1433/2009|2009.458:0.006536461341,H1N1_Swine_CY159047_A/swine/Manitoba/01781/2007|2007.751:0.00378048902):0.005792171877,H3N2_Swine_CY158655_A/swine/Manitoba/01179/2006|2006.490:0.002380421492):0.001074348113,H3N2_Swine_CY158743_A/swine/Manitoba/02862/2009|2009.496:0.008746386424):0.001430961518):0.00133458568,H1N2_Swine_CY195269_A/swine/Manitoba/D0342/2014|2014.460:0.02059455019):0.006833336884,H1N2_Swine_KR074337_A/swine/Minnesota/A01202453/2011|2011.532:0.02166742147):0.0004015251514):0.001977873279,H3N2_Swine_CY194964_A/swine/Manitoba/D0288/2013|2013.849:0.02581113809):0.000523980955,(H3N2_Swine_CY245863_A/swine/Alberta/SD0109/2015|2015.458:0.03306446287,H1N2_Swine_CY246434_A/swine/Manitoba/D0450/2016|2016.592:0.03250014647):0.0005361781872):0.001147985615):0.0006626558206,((((H1N1_Swine_KT306809_A/swine/Oklahoma/A01290605/2013|2013.753:0.001533111059,H1N2_Swine_KT306770_A/swine/Kansas/A01290646/2013|2013.784:0.001562554571):0.0006353199574,H1N2_Swine_KX670759_A/swine/Oklahoma/A01566774/2014|2014.868:0.002478754426):0.000938025119,((H3N2_Swine_KY401907_A/swine/Oklahoma/A01777830/2016|2016.553:0.005009210121,H3N2_Swine_MG784575_A/swine/Nebraska/A02221499/2017|2017.655:0.006203319689):0.006320702266,H1N2_Swine_MG784635_A/swine/Oklahoma/A02219505/2017|2017.616:0.01118905255):0.001634406846):0.001669848953,(H1N2_Swine_KY401945_A/swine/Nebraska/A01776543/2016|2016.447:0.001931108145,H1N2_Swine_KY402007_A/swine/Kansas/A01777675/2016|2016.515:0.001163711794):0.008198987337):0.02320041416):0.001860493141,(((((((((H1N1_Swine_MF973369_A/swine/Texas/A02214607/2017|2017.274:0.0009263355541,H1N1_Swine_MF801555_A/swine/Iowa/A01667091/2017|2017.233:0.0003966383161):0.008065211943,H3N2_Swine_KT768006_A/swine/Kansas/A01477353/2014|2014.627:0.00226371762):0.002587770451,(H1N2_Swine_KX907929_A/swine/Oklahoma/A01432269/2012|2012.945:0.0002040136421,H1N2_Swine_KC866545_A/swine/Kentucky/12TOSU1155/2012|2012.844:0.0006782758063):0.001031250505):0.0007948612898,H1N2_Swine_KC866465_A/swine/Kentucky/12TOSU1053/2012|2012.844:0.001230948049):0.0006551860872,(((H1N2_Swine_KX670693_A/swine/Minnesota/A01567671/2015|2015.019:0.001124986856,H1N2_Swine_KX670754_A/swine/Minnesota/A01567833/2015|2015.036:0.0002005437109):0.002447790671,H1N2_Swine_KX670678_A/swine/Minnesota/A01567012/2014|2014.419:0.0002054625149):0.001554105935,H1N2_Swine_KY938620_A/swine/Illinois/A01782816/2016|2016.833:0.009292303906):0.004709117817):0.0001736419998,H1N2_Swine_MF045333_A/swine/Kansas/A01781760/2016|2016.723:0.008431507841):0.001986926127,H1N2_Swine_KT446432_A/swine/Oklahoma/A01049501/2011|2011.090:0.007023020548):0.0008092165928,((((H1N2_Swine_KX772268_A/swine/South_Dakota/A01941705/2015|2015.970:0.001961898065,H1N2_Swine_KX670749_A/swine/Nebraska/A01476438/2014|2014.693:-0.0001977369651):0.006004612303,H1N1_Swine_KM245326_A/swine/North_Carolina/A01364596/2013|2013.671:0.002974653695):0.00101465555,H1N2_Swine_KY938608_A/swine/Colorado/A01668653/2016|2016.888:0.01322715921):0.001593255463,H1N2_Swine_KY401825_A/swine/Nebraska/A01778104/2016|2016.515:0.008692084413):0.001785368457):0.01009830338,H1N1_Swine_KR074289_A/swine/Mississippi/A01202059/2011|2011.433:0.02015958963):0.006853946189):0.001361687744,((((((((((((((((((((((H3N2_Swine_KY935559_A/swine/Illinois/16TOSU7082/2016|2016.414:-0.0001566630683,H3N2_Swine_CY242974_A/swine/Ohio/16TOSU5162/2016|2016.581:0.001041072892):7.83338187e-05,H3N2_Human_KY935546_A/environment/Indiana/16TOSU3854/2016|2016.496:-7.83338187e-05):0.0001335197848,H3N2_Swine_MG983208_A/swine/Missouri/A02200041/2018|2018.066:0.00475853519):0.0004345985542,H3N2_Swine_MF522027_A/swine/Oklahoma/A01932035/2017|2017.099:0.0009000418583):8.51520774e-05,H3N2_Swine_CY219519_A/swine/Iowa/16TOSU2419/2016|2016.436:-9.052905989e-05):4.527317481e-05,H3N2_Swine_CY242780_A/swine/Indiana/16TOSU4175/2016|2016.496:-4.527317481e-05):9.535779824e-05,(H3N2_Swine_MF522057_A/swine/Missouri/A01672702/2017|2017.090:0.002183531525,H3N2_Swine_MF801485_A/swine/Missouri/A01667102/2017|2017.195:0.0004685567593):0.0007897127034):0.0001058793298,H3N2_Swine_MF373317_A/swine/Oklahoma/A01672422/2017|2017.044:0.0003336385185):0.0003485982787,H3N2_Swine_MF973433_A/swine/Illinois/0TM102/2017|2017.118:0.0007542636408):0.0003582459744,H3N2_Swine_MG784599_A/swine/Minnesota/A02221495/2017|2017.658:0.003304816246):0.0001635849346,H3N2_Swine_KX981562_A/swine/Ohio/16TOSU5254/2016|2016.608:0.001164743508):0.0002232244501,H3N2_Swine_MF145475_A/swine/Missouri/A01671485/2016|2016.953:0.002891504045):0.002409508181,H3N2_Swine_KX632013_A/swine/Minnesota/A01941094/2015|2015.866:0.0007123736499):0.0005002195087,H3N2_Swine_MF145452_A/swine/Minnesota/A01678475/2016|2016.926:0.00173181162):0.0006260036498,(H3N2_Swine_KY938626_A/swine/South_Dakota/A01678473/2016|2016.841:0.006748192648,H3N2_Swine_MG521067_A/swine/Minnesota/A01785267/2017|2017.414:0.004914438067):0.0002642557393):0.0007145927015,H3N2_Swine_CY243062_A/swine/Kentucky/16TOSU6069/2016|2016.833:0.003780453593):0.00426194291,(((((((((H3N2_Swine_KT374250_A/swine/Missouri/A01840324/2015|2015.019:0.001060355629,H3N2_Swine_KT192579_A/swine/Missouri/A01840163/2014|2014.945:-0.000179519762):8.983470502e-05,H3N2_Swine_KT356654_A/swine/Missouri/A01840724/2015|2015.096:-8.983470502e-05):0.000606802907,H1N1_Swine_KT827944_A/swine/Iowa/14TOSU10638/2014|2014.500:0.001048476055):0.0005768036197,H3N2_Swine_KY401787_A/swine/Iowa/A01944136/2015|2015.740:0.004369981623):0.000426065957,(((H1N2_Swine_KX670618_A/swine/Oklahoma/A01567187/2014|2014.934:0.001552635192,H1N1_Swine_KX986905_A/swine/Indiana/15TOSU1187/2015|2015.556:0.002878162348):0.0004070077149,H1N1_Swine_KX671200_A/swine/Iowa/A02025218/2015|2015.518:0.003155300644):0.0008219021882,(H1N1_Swine_KX670648_A/swine/Pennsylvania/A01554941/2015|2015.362:0.0005546819078,H1N1_Swine_KX671253_A/swine/Pennsylvania/A02024399/2015|2015.400:-0.000114233775):0.000952557754):0.00082012718):0.000582151258,H3N2_Swine_KU942646_A/swine/Indiana/A01812151/2016|2016.052:0.004456431395):0.000704013614,(H1N1_Swine_KX670643_A/swine/Missouri/A01795229/2015|2015.723:0.005338710275,H1N1_Swine_MF801517_A/swine/Minnesota/A02214666/2017|2017.219:0.004973438849):0.0006367175586):0.000497873385,(H1N1_Swine_MF045261_A/swine/South_Dakota/A01678471/2016|2016.816:0.002284250474,H1N1_Swine_MG912579_A/swine/Kansas/A01378038/2017|2017.989:0.003930631466):0.008222802066):0.0001009447152,(H1N1_Swine_KX851930_A/swine/Minnesota/A01942199/2016|2016.085:0.006623309919,H1N1_Swine_KX631939_A/swine/Illinois/A01796450/2015|2015.882:0.005942066848):0.001220200252):0.001073831816):0.0008515397503,((((((((((((H3N1_Swine_MH255644_A/swine/Indiana/17TOSU1822/2017|2017.496:0,H3N1_Swine_MH255620_A/swine/Indiana/17TOSU1827/2017|2017.496:0):0.0004606879667,H1N1_Swine_MF716923_A/swine/Ohio/17TOSU1384/2017|2017.529:0.0008622859036):0.0004034600062,H1N1_Swine_MG521109_A/swine/Indiana/A02218180/2017|2017.471:3.716094958e-05):0.0004436722911,H1N1_Swine_MG521115_A/swine/Wisconsin/A01104100/2017|2017.792:0.0004390263165):0.003506867806,H1N1_Swine_KX858573_A/swine/Ohio/A01733849/2016|2016.216:0.0004896846476):0.0003078994209,H1N1_Swine_KX658655_A/swine/Indiana/A01812239/2016|2016.458:0.0001364996116):0.000378164734,H1N1_Swine_KY938614_A/swine/Arkansas/A01668226/2016|2016.868:0.002740072123):0.001291758502,H1N1_Swine_MF145458_A/swine/Arkansas/A01671281/2016|2016.948:0.002282549083):0.001413035987,H1N1_Swine_KY938590_A/swine/Pennsylvania/A01668939/2016|2016.910:0.007025130217):0.0001265380184,((((H1N1_Swine_KX772248_A/swine/Kansas/A01377661/2015|2015.932:0.0007114389479,H3N1_Swine_MF045304_A/swine/Missouri/A01782798/2016|2016.822:0.00149574366):0.0001304628145,H1N1_Swine_KY509888_A/swine/Ohio/A01778720/2016|2016.641:0.002530023842):0.0001753204699,H1N1_Swine_KY964043_A/swine/Indiana/16TOSU6524/2016|2016.329:0.002041585401):0.0004654055929,H1N1_Swine_KY888028_A/swine/Kansas/A01378019/2017|2017.156:0.001749769475):0.0003151600601):0.0007705216936,H1N1_Swine_MG521001_A/swine/Illinois/A02218178/2017|2017.493:0.00609828464):0.0004134788354,((H1N1_Swine_KY970163_A/swine/Michigan/A01259076/2017|2017.200:0.0003192192328,H1N1_Swine_MF801593_A/swine/Michigan/A02214235/2017|2017.216:0.0001212289):0.0008617688917,H1N1_Swine_MH234437_A/swine/Ohio/OH-18-7963/2018|2018.260:0.004466632577):0.004057614156):0.00449155611):0.004979211781,((((((((((H1N1_Swine_MF194532_A/swine/Iowa/MT_12_07_3830/2012|2012.518:0,H1N1_Swine_MF919798_A/swine/Minnesota/MT_13_01_S17/2013|2013.044:0):0.0001412086978,H1N1_Swine_MF194256_A/swine/South_Dakota/MT_12_07_2005/2012|2012.197:0.001182477542):0.001379331302,H1N1_Swine_MF919936_A/swine/Minnesota/MT_13_01_S45/2013|2013.118:0.0008352995129):0.002390424398,(H1N1_Swine_KJ640577_A/swine/Texas/13TOSU0035/2013|2013.085:0.0006772083939,H1N1_Swine_KJ640834_A/swine/Texas/13TOSU0050/2013|2013.085:0.0006457654763):0.00411220147):0.0005402760792,(((((H1N1_Swine_KX907914_A/swine/Colorado/A01432240/2012|2012.923:0.00259478247,H1N1_Swine_KC779038_A/swine/California/A00968789/2013|2013.038:6.214086011e-05):0.000839716219,H1N1_Swine_KF998055_A/swine/South_Dakota/A01267922/2012|2012.811:0.005407379616):0.0004602905487,H1N1_Swine_KJ130210_A/swine/South_Dakota/SJ1319788/2013|2013.866:0.003993582442):0.0002200848555,H1N2_Swine_KX670663_A/swine/Minnesota/A01567956/2014|2014.956:0.001994060286):0.0005333957988,H1N1_Swine_KF026729_A/swine/Minnesota/A01270355/2012|2012.734:0.002130071382):0.0007711244534):0.0003055947928,((((((((H3N2_Swine_KM076718_A/swine/Iowa/13H076/2013|2013.655:7.638266672e-05,H3N2_Swine_KM076734_A/swine/Iowa/13H092/2013|2013.655:-7.638266672e-05):0.0009458435927,H1N1_Swine_KM185826_A/swine/Indiana/13TOSU3988/2013|2013.663:0.0008207615088):0.0001477377837,H1N1_Swine_KJ640602_A/swine/Ohio/13TOSU1958/2013|2013.581:-0.0001492322407):7.463652022e-05,H1N1_Swine_KJ640385_A/swine/Ohio/13TOSU2115/2013|2013.581:-7.463652022e-05):0.001496353897,H1N2_Swine_MF425621_A/swine/Michigan/A01259077/2017|2017.408:0.008699687028):0.001545606681,H1N1_Swine_KX670688_A/swine/Ohio/A01476806/2014|2014.811:0.00167239061):0.0007242695956,H1N1_Swine_KY678587_A/swine/Minnesota/A01781391/2016|2016.701:0.009740415973):0.0002153119044,(((H1N2_Swine_MF373311_A/swine/Missouri/A01672030/2017|2017.044:0.001725477499,H3N2_Swine_KY938638_A/swine/Missouri/A01668196/2016|2016.858:0.00227071837):0.0007653626725,H1N2_Swine_MF045226_A/swine/Missouri/A01782148/2016|2016.759:0.002348351025):0.0008344434098,H1N1_Swine_MF045178_A/swine/Missouri/A01782586/2016|2016.795:0.002286859688):0.009574957374):0.001709050759):0.0008453824198,H1N2_Swine_KP003975_A/swine/Iowa/A01445788/2013|2013.151:0.004162407531):0.0006649013429,H1N1_Swine_KX772273_A/swine/Illinois/A01728329/2015|2015.959:0.01020900629):0.00249144917,((((((H1N2_Swine_KF026739_A/swine/Nebraska/A01270646/2012|2012.773:0.002258161525,H1N2_Swine_KJ995974_A/swine/Nebraska/A01104081/2014|2014.359:0.007595669065):0.0008391126986,(H1N2_Swine_KC779008_A/swine/Iowa/A01203125/2012|2012.014:0,H1N1_Swine_KC779013_A/swine/Wisconsin/A01203142/2012|2012.027:0):0.0009206724194):0.002262255494,H1N2_Swine_KC778993_A/swine/Minnesota/A01202471/2011|2011.570:0.00585042466):0.000683117495,(((H1N2_Swine_MF194288_A/swine/South_Dakota/MT_12_07_2079/2012|2012.197:-0.0001546772425,H1N2_Swine_KC020458_A/swine/Minnesota/12/2012|2012.488:0.00103551311):7.737521364e-05,H1N2_Swine_MF194208_A/swine/South_Dakota/MT_12_07_2081/2012|2012.197:-7.737521364e-05):3.869582773e-05,H1N2_Swine_MF194888_A/swine/Minnesota/MT_12_07_2083/2012|2012.216:-3.869582773e-05):0.005134911963):0.0002638278696,(H1N2_Swine_MF194620_A/swine/Iowa/MT_12_07_11_2_10/2011|2011.890:0.001903205042,H1N2_Swine_MF194564_A/swine/Iowa/MT_12_07_11_2_25/2011|2011.890:0.001192540323):0.002167622681):0.0004170628282,H1N1_Swine_KF386849_A/swine/Minnesota/A01301732/2012|2012.652:0.004866499422):0.0004009857951):0.0007950748955,((((H1N2_Swine_KT828131_A/swine/Ohio/14TOSU23764/2014|2014.500:0.0002657616184,H1N2_Swine_KT827906_A/swine/Ohio/14TOSU23771/2014|2014.500:0.003714755293):0.001940845943,H1N2_Swine_KT828290_A/swine/Indiana/14TOSU0032/2014|2014.500:0.0007222473878):0.003116006685,(H1N2_Swine_KJ640778_A/swine/Texas/13TOSU6273/2013|2013.748:0,H1N2_Swine_KJ640249_A/swine/Texas/13TOSU6276/2013|2013.748:0):0.0008932068516):0.001248666053,H1N2_Swine_KT313581_A/swine/Texas/A01410206/2014|2014.055:0.003700075323):0.01062245236):0.001310526363):0.002141793635,(((((H1N1_Swine_KT828238_A/swine/Kentucky/14TOSU23804/2014|2014.500:0.0005787204853,H1N1_Swine_KT828170_A/swine/Kentucky/14TOSU23975/2014|2014.500:0.0003025034888):0.003195644829,H1N1_Swine_KT449756_A/swine/Missouri/A01492716/2014|2014.137:0.001689494858):0.001486927768,H1N1_Swine_KX671223_A/swine/Missouri/A01945149/2015|2015.721:0.005712189343):0.002653052124,H1N1_Swine_KJ640593_A/swine/Iowa/13TOSU0239/2013|2013.496:0.004785822453):0.005158182391,H1N1_Swine_KU752458_A/swine/Indiana/A01812068/2015|2015.863:0.01047577583):0.006037603422):0.003312252983,H1N1_Swine_KM872071_A/swine/South_Dakota/A01349306/2013|2013.192:0.01966040363):0.003519255673,H1N2_Human_KJ620413_A/Minnesota/14/2012|2012.953:0.02502663505):0.006998151299):0.008925828511,(((((((((((((((((((((H3N2_Swine_CY122339_A/swine/Mexico/Mex50/2010|2010.500:-0.0001239109071,H3N2_Swine_CY122347_A/swine/Mexico/Mex51/2010|2010.500:0.0001239109071):0.00173294616,H1N1_Swine_CY122355_A/swine/Mexico/Mex52/2010|2010.500:0.008147781344):0.0003002223003,(H3N2_Swine_CY095673_A/swine/Texas/4199-2/1998|1998.500:0.002155633802,H1N2_Avian_AY233388_A/duck/NC/91347/01|2001.500:0.006795783222):0.0004062213891):0.0005403260164,H3N2_Swine_AF251429_A/Swine/Minnesota/593/99_|1999.500:0.004488288829):0.0004095988315,H1N1_Swine_CY158831_A/swine/Missouri/SG1182/2003|2003.770:0.01167965516):0.0005908992953,H1N1_Swine_CY098474_A/swine/North_Carolina/47834/2000|2000.500:0.008120483486):0.0006288660435,((H3N2_Swine_CY158823_A/swine/North_Carolina/00116/2003|2003.499:0.00538248036,H1N1_Swine_CY099197_A/swine/Illinois/SG1141/2003|2003.178:0.005841888357):0.007687438335,H3N2_Swine_EF551051_A/swine/North_Carolina/2003|2003.500:0.01458530187):0.001976150973):0.0007478320639,H1N2_Swine_CY098466_A/swine/Minnesota/1192/2001|2001.500:0.00747928598):0.000413160457,H1N1_Swine_CY157653_A/swine/Kentucky/SG1167/2003|2003.058:0.01136797338):0.0003705078869,H1N1_Swine_CY098514_A/swine/North_Carolina/18161/2002|2002.500:0.01397910973):0.0006293418547,(H3N2_Swine_GU135897_A/swine/Iowa/H02AS8/2002|2002.871:0.005277025125,H3N2_Swine_CY116564_A/swine/Wisconsin/H02AS8/2002|2002.500:-0.0003929020713):0.01229300675):0.0006390103983,((((((((H1N1_Swine_CY099049_A/swine/Minnesota/SG1138/2002|2002.370:0.001104663485,H1N1_Swine_CY098482_A/swine/Minnesota/6998/2003|2003.500:0.003322000065):0.0007816582145,(H1N1_Swine_CY159505_A/swine/Oklahoma/00130/2003|2003.611:0.004904134697,H3N2_Swine_CY157677_A/swine/Minnesota/SG1176/2003|2003.458:0.001314355155):0.00124244215):0.0003342418345,H1N1_Swine_CY159127_A/swine/Minnesota/SG1454/2003|2003.751:0.003677969884):0.00113102734,((H1N1_Swine_KM198688_A/swine/Iowa/00239/2004|2004.500:0,H1N2_Swine_MF919790_A/swine/Minnesota/MT_13_01_S79/2013|2013.277:0):0.001668209681,H1N1_Human_DQ889683_A/Iowa/CEID23/2005|2005.500:0.004108873346):0.002727534186):0.00173645346,((H2N3_Swine_EU258941_A/swine/Missouri/2124514/2006|2006.500:0.004607263104,H2N3_Swine_EU258949_A/swine/Missouri/4296424/2006|2006.500:0.002088723757):0.005638672741,H1N1_Swine_CY159223_A/swine/Iowa/00250/2004|2004.134:0.003362441014):0.002688253791):0.0005487999532,H1N2_Swine_CY099133_A/swine/Indiana/00427/2004|2004.836:0.005622997966):0.001234997065,H1N1_Swine_GU135955_A/swine/Iowa/H03LS4/2003|2003.452:0.005305856933):0.001193061353,H1N1_Swine_GU135908_A/swine/Iowa/H03G1/2003|2003.285:0.005181198806):0.006590277854):0.0009706189013,H1N1_Swine_CY159335_A/swine/Oklahoma/01139/2006|2006.373:0.01992154201):0.0004776605594,((((((((((H1N1_Swine_CY157661_A/swine/North_Carolina/SG1170/2003|2003.093:0.001213515717,H3N2_Swine_CY159191_A/swine/North_Carolina/SG1462/2004|2004.167:0.00323558599):0.0007721258646,H3N2_Swine_CY157949_A/swine/North_Carolina/01312/2006|2006.874:0.009115926574):0.000703616148,H1N1_Swine_CY158847_A/swine/North_Carolina/SG1202/2004|2004.285:0.004931313308):0.0009473737001,H1N1_Swine_CY157933_A/swine/Virginia/01359/2006|2006.907:0.01042232394):0.001353814606,H3N2_Swine_CY157685_A/swine/Nebraska/SG1178/2003|2003.595:0.001285092459):0.002172281874,((((H1N1_Swine_CY158919_A/swine/North_Carolina/SG1281/2007|2007.085:0.005830390518,H1N1_Swine_CY099157_A/swine/North_Carolina/00839/2005|2005.819:0.001743589554):0.002398565109,H1N1_Swine_CY159367_A/swine/South_Carolina/01414/2006|2006.964:0.005761812883):0.0005058410878,H1N1_Swine_FJ611895_A/swine/Minnesota/07002083/2007|2007.500:0.006716566726):0.001003471775,(H3N2_Swine_CY157757_A/swine/Missouri/00355/2004|2004.575:0.002145391431,H3N2_Swine_CY158871_A/swine/Alabama/SG1224/2005|2005.315:0.004084874638):0.0009856620904):0.002496461272):0.002325888646,(H1N2_Swine_CY158199_A/swine/North_Carolina/02249/2008|2008.575:0.0004784355761,H1N2_Swine_CY158967_A/swine/North_Carolina/SG1335/2009|2009.052:0.005742639697):0.01647666601):0.002713287751,(((((((H1N1_Swine_CY157789_A/swine/Arkansas/SG1214/2005|2005.545:0.002394150691,H1N1_Swine_CY158175_A/swine/Kentucky/02116/2008|2008.249:0.01019485754):0.006427607119,H1N1_Swine_CY157589_A/swine/Arkansas/SG1157/2003|2003.556:0.0008776795997):0.002960536753,H1N1_Swine_CY159199_A/swine/North_Carolina/SG1463/2004|2004.652:0.006180139236):0.0003783838701,(H1N1_Swine_CY157749_A/swine/Tennessee/00264/2004|2004.189:0.006165305435,H1N1_Swine_CY157669_A/swine/North_Carolina/SG1172/2003|2003.466:0.004157358398):0.0007035048906):0.00360421587,(H1N2_Swine_CY157765_A/swine/Kansas/00246/2004|2004.096:-4.247917375e-05,H1N2_Swine_CY159167_A/swine/Oklahoma/00259/2004|2004.167:0.0004829273066):0.008408616701):0.0005808150593,(((H1N1_Swine_CY158005_A/swine/Texas/01522/2007|2007.195:0.01574179148,H3N2_Swine_CY157613_A/swine/Texas/00226/2003|2003.923:0.002429056786):0.00134177557,H3N2_Swine_CY159295_A/swine/Texas/00816/2005|2005.778:0.009447556514):0.003190014303,H3N2_Swine_CY159103_A/swine/Iowa/00186/2003|2003.751:0.008360520862):0.001975374908):0.0008074116662,H1N1_Swine_CY157701_A/swine/Colorado/SG1185/2004|2004.263:0.0120743822):0.001139114641):0.006650875419,H1N1_Swine_CY159805_A/swine/Oklahoma/SG1249/2006|2006.430:0.0127023511):0.001910707816,H3N2_Swine_CY159135_A/swine/Nebraska/00188/2003|2003.753:0.01169784663):0.0008482585255):0.001036314372,((H3N2_Swine_AB598488_A/swine/Binh_Duong/03_09/2010|2010.123:-6.303945434e-05,H3N2_Swine_AB598487_A/swine/Binh_Duong/03_08/2010|2010.123:6.303945434e-05):0.01033222913,H1N2_Swine_AB628078_A/swine/Binh_Doung/02_16/2010|2010.500:0.009708931328):0.01385987985):0.0009244493297,((((H1N2_Swine_CY157925_A/swine/Texas/SG1250/2006|2006.468:0.000205485361,H1N2_Swine_CY158037_A/swine/Texas/01492/2007|2007.181:0.004230677827):0.0006574872715,(H1N2_Swine_CY158045_A/swine/Oklahoma/01741/2007|2007.641:0.004201741394,H1N2_Swine_CY158887_A/swine/Oklahoma/01117/2006|2006.332:0.001575341633):0.001601812214):0.003525424404,H1N1_Swine_CY159287_A/swine/Oklahoma/00801/2005|2005.756:0.002318583092):0.006426989123,(((H1N1_Swine_CY159175_A/swine/Oklahoma/SG1460/2004|2004.649:0.002147030423,H1N1_Swine_CY159271_A/swine/Oklahoma/00790/2005|2005.726:0.004530759081):0.00196034995,H1N1_Swine_CY159151_A/swine/Oklahoma/SG1457/2004|2004.726:0.003419236136):0.005539906982,H3N2_Swine_CY157805_A/swine/Oklahoma/SG1216/2005|2005.167:0.005385659435):0.002826468777):0.00813441112):0.002095428082,(H1N2_Swine_CY159455_A/swine/Colorado/02875/2009|2009.551:0.02758174719,H3N2_Swine_CY159119_A/swine/South_Dakota/SG1453/2003|2003.271:0.0138655344):0.002351909262):0.001117433071,((((((H1N1_Swine_MH061765_A/swine/Mexico/9762101/2013|2013.260:0.001410617424,H3N2_Swine_KU976680_A/swine/Mexico/AVX53/2013|2013.405:0.001687233703):0.005032858657,H3N2_Swine_KU976820_A/swine/Mexico/AVX35/2012|2012.852:0.009027339232):0.002161780462,((H1N1_Swine_KU976942_A/swine/Mexico/AVX63/2014|2014.312:0.008730936339,H1N1_Swine_KU976539_A/swine/Mexico/AVX12/2012|2012.241:0.0006687055405):0.002478727907,H1N1_Swine_KU976887_A/swine/Mexico/AVX62/2014|2014.036:0.005221692361):0.0043814713):0.002412275489,H1N2_Swine_KU976521_A/swine/Mexico/AVX4/2011|2011.208:0.01189581668):0.01131680985,H3N2_Swine_KU976754_A/swine/Mexico/AVX26/2012|2012.471:0.02001038023):0.001093052539,((H1N2_Swine_KU976772_A/swine/Mexico/AVX17/2012|2012.208:-0.0001063175744,H1N2_Swine_KU976579_A/swine/Mexico/AVX5/2011|2011.208:0.0005470019963):0.001948613023,H1N2_Swine_KU976901_A/swine/Mexico/AVX18/2012|2012.195:0.002933712713):0.02205523513):0.0117017524):0.0008265682011,((((((H3N2_Swine_CY157645_A/swine/Oklahoma/00141/2003|2003.655:0.0004966551651,H3N2_Swine_CY157597_A/swine/New_Mexico/SG1158/2003|2003.463:0.000386582942):0.001974018852,H1N1_Swine_CY158815_A/swine/Texas/SG1162/2003|2003.786:0.005606868091):0.0003776806786,H1N1_Swine_KR074367_A/swine/Missouri/00564/2005|2005.241:0.009138758711):0.0005821596939,(H1N1_Swine_CY157637_A/swine/Texas/00195/2003|2003.786:0.003269133637,H3N2_Swine_CY159627_A/swine/Texas/00376/2004|2004.553:0.002061251483):0.002138758357):0.002142495609,H3N2_Swine_CY157621_A/swine/Oklahoma/00153/2003|2003.712:0.003944311541):0.001223311475,(((H1N1_Swine_CY159263_A/swine/Texas/00867/2005|2005.877:0.005157982701,H3N2_Swine_CY157709_A/swine/Texas/SG1186/2004|2004.805:0.001056414091):0.001849180338,H1N1_Swine_CY159143_A/swine/Texas/00244/2004|2004.093:0.001274077136):0.003023962851,(H3N2_Swine_CY158399_A/swine/Texas/03042/2010|2010.499:0.00858713751,H3N1_Swine_CY158021_A/swine/Texas/01822/2007|2007.814:0.001719070996):0.008271383837):0.006322423272):0.01038127817):0.00162799346,((((((((H1N2_Swine_CY091751_A/swine/Hubei/04/2009|2009.186:0.000321534083,H1N2_Swine_CY091759_A/swine/Hubei/05/2009|2009.186:0.0005607553654):0.005829168875,H1N2_Swine_FJ374513_A/swine/Shanghai/1/2007|2007.225:0.003603913588):0.002462082627,((H1N2_Swine_JQ277165_A/swine/Henan/4/2010|2010.953:0.001584715374,H1N2_Swine_JQ806061_A/swine/Henan/YIL/2010|2010.953:0.001510950255):0.0001883502594,H1N2_Swine_KU218713_A/swine/Henan/PL01/2012|2012.800:-0.0001924267212):0.01305387808):0.01047896321,(((H1N2_Swine_GQ229372_A/swine/Hong_Kong/1110/2006|2006.581:0.00171386032,H1N2_Swine_GU086079_A/swine/Guangdong/1222/2006|2006.500:0.002723860307):0.009558412046,H1N2_Swine_GQ229332_A/swine/Hong_Kong/1562/2005|2005.860:0.007872779889):0.00215665703,H1N2_Swine_CY061651_A/swine/Hong_Kong/1435/2009|2009.556:0.01778119025):0.001717487781):0.001967915521,H1N2_Swine_HQ541670_A/swine/Hebei/10/2006|2006.786:0.01335085549):0.00178549373,(((H1N2_Swine_JN375289_A/swine/Guangdong/2676/2010|2010.649:0,H1N2_Swine_JN375291_A/swine/Guangdong/2712/2010|2010.649:0):0.008159065255,H1N2_Swine_KM029541_A/swine/Hong_Kong/2569/2010|2010.649:0.01048361966):0.00197898489,H1N2_Swine_EU015992_A/swine/Guangxi/13/2006|2006.500:0.007802584914):0.005995989746):0.002193546264,(((H1N2_Swine_KM029397_A/swine/Hong_Kong/1122/2012|2012.200:0,H1N2_Swine_KM029405_A/swine/Hong_Kong/1123/2012|2012.200:0):0.005282194196,H1N2_Swine_KM027829_A/swine/Guangdong/663/2012|2012.162:0.005921584988):0.01566525377,H1N2_Swine_JN375287_A/swine/Hong_Kong/2237/2010|2010.584:0.00770645468):0.01398834278):0.002263739194,H1N2_Swine_KM028933_A/swine/Hong_Kong/4083/2011|2011.800:0.02659913851):0.00922165273):0.002503582768,(((H1N2_Swine_KJ764761_A/swine/Korea/GNO5K1/2005|2005.123:0.009588503902,H1N2_Swine_CY098490_A/swine/Minnesota/5763/2003|2003.500:0.008141425652):0.002837563373,H1N2_Swine_CY107825_A/swine/Korea/1130/2009|2009.038:0.01734312246):0.003143926637,((H1N2_Swine_KC471423_A/swine/Korea/CY03-11/2012|2012.175:0,H1N2_Swine_KC471359_A/swine/Korea/CY12-03/2011|2011.926:0):0.02280128234,H1N2_Swine_CY107833_A/swine/Korea/1204/2009|2009.123:0.01073728549):0.00732623067):0.005013038902):0.0009976779904):0.002374515141,(((((((((((((((((((((((((((((((((((((((((((((((((((((((((((((((((((((((((((((((((((((((((((((((((((((((((((((((((((((((((((((((((((((((((((((((((((((((H1N1_Human_GQ496153_A/Vladivostok/IIV18/2009|2009.559:0,H1N1_Human_GQ496138_A/Vladivostok/IIV17/2009|2009.553:0):-1.654274558e-16,H1N1_Human_GU234168_A/Ekaterinburg/01/2009|2009.500:1.654274558e-16):0.0002717492671,(H1N1_Human_GQ166227_A/Sichuan/1/2009|2009.353:0.0001482823822,H1N1_Human_GQ455030_A/Nanjing/2/2009|2009.458:0.0002917723):0.0001688653918):0.0003221616332,H1N1_Human_GU234178_A/Chita/01/2009|2009.500:0.0005616920231):0.0002912071451,(((H1N1_Human_CY041958_A/Santo_Domingo/572N/2009|2009.392:0,H1N1_Human_CY043108_A/Santo_Domingo/568T/2009|2009.397:0):0.00108934292,H1N1_Swine_KX571177_A/swine/Quebec/1698189/2014|2014.055:-0.0002061048133):0.0001031209781,H1N1_Human_GQ465749_A/Canada-PQ/RV1586/2009|2009.315:-0.0001031209781):0.0003725566113):0.0002010226654,H1N1_Human_GQ222421_A/Paris/2580/2009|2009.326:0.0006812801874):0.0002458155938,(H1N1_Human_GQ396730_A/Tennessee/05/2009|2009.321:0,H1N1_Human_GQ385298_A/Toronto/0462/2009|2009.397:0):8.387746289e-05):7.589460191e-05,(H1N1_Human_CY053077_A/Houston/13OS/2009|2009.321:0.0004573549997,H1N1_Swine_JQ253791_A/swine/Norway/02_11342/2009|2009.770:0.0008656188706):0.0003684968708):0.0001874131047,(((((((((H1N1_Human_CY083110_A/Quito/WRAIR0617N/2009|2009.764:0.001420167518,H1N1_Human_CY073086_A/Ankara/WRAIR1435T/2009|2009.866:0.0007875709264):0.0008738631779,H1N1_Human_CY060628_A/Ontario/314095/2009|2009.836:0.002229013723):7.587581758e-05,(H1N1_Swine_CY080430_A/swine/VIC/09-02797-62/2009|2009.630:0.0001583671982,H1N1_Human_CY062817_A/Odense/INS143/2009|2009.860:0.003389233232):0.0003768774967):5.681435284e-05,H1N1_Human_CY069128_A/Madrid/INS298/2009|2009.896:0.00126869372):6.713683002e-05,(H1N1_Human_GQ465751_A/Canada-AB/RV1644/2009|2009.329:-0.0001476223356,H1N1_Swine_GQ150326_A/swine/Alberta/OTH-33-8/2009|2009.500:0.003243287965):0.000383416929):4.615655851e-05,H1N1_Human_AB704484_A/Tochigi/10/2010|2010.030:0.0008349145826):4.689079503e-05,(H1N1_Human_CY073004_A/Managua/07193_09/2010|2010.090:0.00119927182,H1N1_Human_CY089385_A/Managua/3246-01/2010|2010.227:0.002339462072):0.0003982680115):6.084543097e-05,H1N1_Human_KC781897_A/Alabama/01/2010|2010.008:0.001263698356):6.289060233e-05,H1N1_Human_HM014330_A/Guangzhou/GIRD07/2009|2009.605:0.0003768546739):3.33032396e-05):1.94754077e-05,H1N1_Human_CY049818_A/Craven/WR0019/2009|2009.340:0.0004213024298):2.067925252e-05,H1N1_Human_GQ168847_A/Massachusetts/06/2009|2009.315:0.000420939801):2.146237268e-05,H1N1_Human_GU433031_A/Tomsk/03/2009|2009.545:0.0004201566809):1.1739717e-05,((H1N1_Human_CY147841_A/Mexico/24045/2009|2009.299:-3.625709418e-05,H1N1_Human_GQ117069_A/Minnesota/02/2009|2009.318:3.625709418e-05):1.815323173e-05,H1N1_Human_CY147889_A/Mexico/24052/2009|2009.318:-1.815323173e-05):0.0004299849943):7.963160123e-06,(H1N1_Human_GU592895_A/Barnaul/04/2009|2009.962:-9.15142438e-17,H1N1_Human_GU592903_A/Bishkek/03/2009|2009.907:9.15142438e-17):0.0004316776763):5.036512932e-06,H1N1_Human_GU136041_A/Myanmar/60/2009|2009.482:0.0004361082113):2.927233532e-06,(((H1N2_Swine_MF099288_A/swine/Chile/VN1401-343/2014|2014.792:0.01555003988,H1N1_Swine_CY116125_A/swine/England/373/2010|2010.011:0.0007223587924):0.0001017649107,(H1N1_Human_CY066709_A/Vienna/INS291/2009|2009.882:0.0006701086283,H1N1_Human_CY049921_A/New_Bern/WR0670/2009|2009.449:0.001539853794):0.0003591637006):0.0001085366108,H3N1_Human_KY925278_A/Santa_Cruz_do_Sul/LACENRS-2672/2013|2013.553:0.0003161335689):0.0001140166603):6.885879309e-06,H1N1_Human_GQ225379_A/Beijing/3/2009|2009.381:0.0004337330868):6.794665656e-06,(H1N1_Human_CY083206_A/New_Jersey/WRAIR1504P/2009|2009.551:0.0001443057074,H1N1_Human_KM437824_A/Finland/776N/2010|2010.500:0.002061646923):0.0002172886713):7.01840678e-06,(H1N1_Human_GQ223442_A/GuangzhouSB/01/2009|2009.375:-6.25823219e-05,H1N1_Human_KC781809_A/Oregon/11/2009|2009.460:0.0005026370041):0.0004334996504):1.114512065e-05,(H1N1_Human_GQ225363_A/Fujian/1/2009|2009.386:-6.548780975e-17,H1N1_Human_GQ288370_A/Fuzhou/01/2009|2009.403:6.548780975e-17):0.0004297847645):1.480675224e-05,H1N1_Human_CY069096_A/Guam/NHRC0026/2009|2009.551:0.000426337972):9.92439404e-06,H1N1_Human_CY111969_A/Hong_Kong/H090-761-V10/2009|2009.578:0.0004312203302):1.48779293e-05,H1N1_Human_CY044145_A/Bogota/0466N/2009|2009.479:0.0004248610674):1.034530509e-05,(H1N1_Human_GU136032_A/Hiroshima/207/2009|2009.496:-0.0001135676542,H1N1_Human_HM569681_A/Argentina/19527/2009|2009.452:0.0005540157871):0.000431911895):6.508044494e-06,H1N1_Human_CY072556_A/Wroclaw/INS437/2009|2009.937:0.0008756584301):2.928480089e-05,H1N1_Human_JN032404_A/Changchun/01/2009|2009.860:0.0004117752548):1.933108308e-05,(((((((((((H3N2_Swine_KX571180_A/swine/Quebec/1603088/2014|2014.342:-6.320148862e-17,H1N1_Human_KC780691_A/Indiana/03/2010|2010.090:6.320148862e-17):0.0009178021921,H1N1_Human_KC780206_A/Maine/13/2009|2009.855:0.001293060382):0.0002108696072,H1N1_Human_CY066765_A/Pensacola/INS211/2009|2009.858:-0.0002129693332):0.0001068299446,H1N1_Human_KC780493_A/Wisconsin/01/2010|2010.063:-0.0001068299446):5.347224605e-05,H1N1_Swine_HQ695991_A/swine/Jangsu/504/2010|2010.038:-5.347224605e-05):2.675973043e-05,H1N1_Human_KC781385_A/Alaska/01/2010|2010.101:-2.675973043e-05):3.475243602e-05,H1N1_Human_KC780413_A/Florida/01/2010|2010.014:0.00128863022):9.623966959e-05,H1N1_Human_JQ612497_A/Hungary/40/2009|2009.816:0.001233559356):0.0001952801617,H1N1_Human_KC780318_A/Georgia/25/2009|2009.989:0.0006869395521):0.0001448939145,H1N1_Human_CY063588_A/Oslo/INS110/2009|2009.858:-0.000146138273):0.0001724282822,H1N1_Human_KJ690398_A/Uganda/MUWRP-093/2009|2009.726:0.0004909512914):0.0004242523055):1.732801342e-05,(H1N1_Human_HM173605_A/Blagovechensk/01/2009|2009.863:0.0004786268155,H1N1_Human_JQ612505_A/Hungary/2/2010|2010.030:0.0008445244594):0.0001682360224):2.451637426e-05,H1N1_Swine_JF714098_A/swine/QC/3974-5/2009|2009.874:0.0004339510367):2.180045669e-05,(H1N1_Human_CY090867_A/Netherlands/2631c/2010|2010.107:-0.0001080333523,H1N1_Human_CY065878_A/Netherlands/2631b/2010|2010.008:0.0005484814852):0.001306095683):1.246191613e-05,H1N1_Human_CY069032_A/Guam/NHRC0018/2009|2009.553:-1.466082575e-05):7.334322932e-06,H1N1_Human_CY049873_A/Cherry_Point/WR0102/2009|2009.332:-7.334322932e-06):3.668026159e-06,H1N1_Human_GU562464_A/Karasuk/01/2010|2010.008:-3.668026159e-06):1.83444563e-06,H1N1_Human_CY053252_A/Brownsville/35H/2009|2009.400:-1.83444563e-06):9.176566142e-07,H1N1_Human_CY083086_A/Bogota/WRAIR0442T/2009|2009.463:-9.176566142e-07):4.589365981e-07,H1N1_Human_GQ223413_A/Beijing/501/2009|2009.384:-4.589365981e-07):2.295224697e-07,H1N1_Human_GQ160813_A/Korea/01/2009|2009.332:-2.295224697e-07):1.147883332e-07,H1N1_Human_CY046941_A/Netherlands/602/2009|2009.323:-1.147883332e-07):5.740772207e-08,H1N1_Human_CY065768_A/Canada/GFA0402/2009|2009.285:-5.740772207e-08):2.87106421e-08,H1N1_Human_CY047785_A/Argentina/7785/2009|2009.452:-2.87106421e-08):1.435871302e-08,H1N1_Human_GU433039_A/Novosibirsk/02/2009|2009.551:-1.435871302e-08):7.181053288e-09,H1N1_Human_KC780078_A/South_Carolina/18/2009|2009.707:-7.181053288e-09):3.591375186e-09,H1N1_Human_CY072444_A/Athens/INS338/2009|2009.995:-3.591375186e-09):1.796112233e-09,H1N1_Human_CY053625_A/Russia/165/2009|2009.858:-1.796112233e-09):8.982685299e-10,H1N1_Human_GQ402315_A/Canada-QC/RV1759/2009|2009.345:-8.982685299e-10):4.492403572e-10,H1N1_Human_GQ465750_A/Canada-ON/RV1589/2009|2009.318:-4.492403572e-10):2.246733844e-10,H1N1_Human_CY121846_A/South_Carolina/10/2010|2010.500:-2.246733844e-10):1.123632135e-10,H1N1_Human_CY044169_A/Bethesda/SP506/2009|2009.455:-1.123632135e-10):5.619471218e-11,H1N1_Human_GU198199_A/Nanjing/3/2009|2009.792:-5.619471218e-11):2.810386817e-11,H1N1_Human_GQ246617_A/Moscow/01/2009|2009.384:-2.810386817e-11):1.405530947e-11,H1N1_Human_GU211241_A/Omsk/02/2009|2009.500:-1.405530947e-11):7.028976259e-12,H1N1_Human_GU562456_A/Perm/01/2009|2009.899:-7.028976259e-12):3.515347886e-12,H1N1_Human_GU570428_A/Orenburg/IIV2974/2009|2009.874:-3.515347886e-12):1.758225284e-12,H1N1_Human_GQ465745_A/Canada-AB/RV1531/2009|2009.321:-1.758225284e-12):8.791189156e-13,H1N1_Human_CY043161_A/New_York/3418/2009|2009.359:-8.791189156e-13):4.397310908e-13,H1N1_Human_CY075209_A/Chile/1603/2009|2009.452:-4.397310908e-13):2.198637646e-13,H1N1_Human_FN434449_A/Quebec/147365/2009|2009.500:-2.198637646e-13):1.098568185e-13,H1N1_Human_GU136055_A/Yamaguchi/21/2009|2009.419:-1.098568185e-13):5.484701972e-14,H1N1_Human_KC781930_A/Virginia/24/2009|2009.419:-5.484701972e-14):2.737604958e-14,H1N1_Human_CY065760_A/British_Columbia/GFA0401/2009|2009.285:-2.737604958e-14):1.350908411e-14,H1N1_Human_GQ330651_A/Moscow/IIV03/2009|2009.419:-1.350908411e-14):6.830389443e-15,H1N1_Human_GQ232083_A/Guangdong/02/2009|2009.400:-6.830389443e-15):3.213475936e-15,H1N1_Human_FJ998227_A/Canada-ON/RV1527/2009|2009.310:-3.213475936e-15):1.782687405e-15,H1N1_Human_GQ351288_A/Italy/85/2009|2009.449:-1.782687405e-15):7.294545196e-16,H1N1_Human_GQ323500_A/Michigan/06/2009|2009.332:-7.294545196e-16):2.702325594e-16,H1N1_Human_CY065572_A/England/385/2009|2009.414:-2.702325594e-16):4.073246955e-06,H1N1_Human_KJ856072_A/Sri_Lanka/2008/2009|2009.912:0.0004366111749):1.525282622e-05,H1N1_Human_GQ168875_A/Nebraska/02/2009|2009.285:0.0004250342865):2.464224734e-05,(((H3N1_Canine_CY090033_A/canine/Korea/1/2010|2010.096:-0.0001246348845,H3N1_Canine_KM514369_A/canine/Korea/VC125678/2012|2012.195:0.001005347056):0.002390108848,H1N1_Human_KF612055_A/Santa_Cruz/12541/2009|2009.496:0.0002631951296):0.000353405847,(H1N1_Human_CY095761_A/Zhejiang/3/2009|2009.518:0.002366371321,H1N1_Human_GQ283486_A/Italy/49/2009|2009.400:0.0002870449389):0.0003193400232):8.323320295e-05):2.168192265e-05,((((((((H1N1_Human_KP637452_A/Thailand/PY08016/2009|2009.559:0.0008486387025,H1N1_Human_KJ130194_A/New_Zealand/2047/2009|2009.479:0.0009155223972):8.63967553e-05,H1N1_Swine_KC833439_A/swine/Thailand/NS393/2009|2009.619:0.0003545155383):4.480567091e-05,H1N1_Human_CY055556_A/Australia/10/2009|2009.548:0.0003956820323):5.405375882e-05,H1N1_Human_CY128177_A/Viet_Nam/13032015/2009|2009.633:0.0008277620642):0.0001033093622,H1N1_Human_GQ160544_A/Ohio/07/2009|2009.310:-0.0001039452229):5.206620931e-05,H1N1_Human_GQ225355_A/Shanghai/1/2009|2009.389:-5.206620931e-05):2.606815858e-05,H1N1_Human_GU136045_A/Myanmar/JP133/2009|2009.553:-2.606815858e-05):0.0003828832129,H1N1_Swine_CY080438_A/swine/QLD/09-02865-07/2009|2009.644:5.790691263e-05):0.0003650278919):2.953988102e-05,H1N1_Human_HM101149_A/Tver/IIV-183/2009|2009.899:0.0008804183272):5.613759034e-06,H1N1_Human_GQ463198_A/Hunan/SWL3/2009|2009.447:0.0004358132744):9.039964732e-06,(H1N1_Human_JQ431364_A/Reunion/2154-2-M5E/2009|2009.677:0.001397751216,H1N1_Swine_JQ612481_A/swine/Hungary/4431/2010|2010.115:0.0008110174582):0.0004333225778):3.506450296e-05,((H1N1_Human_GQ402318_A/Canada-SK/RV1798/2009|2009.342:-3.870409818e-17,H1N1_Swine_JF713999_A/SW/SK/12-71/2009|2009.548:3.870409818e-17):-5.161717944e-17,H1N1_Human_GQ465754_A/Canada-SK/RV1794/2009|2009.345:5.161717944e-17):0.001292226059):2.958807186e-05,H1N1_Human_HM104483_A/Yaroslavl/IIV-198/2009|2009.926:0.0008503324173):1.922746048e-05,(H1N1_Human_KT180473_A/Singapore/DMS41/2009|2009.759:0.001928153991,H1N1_Human_GU592911_A/Magadan/02/2009|2009.951:0.0002818084322):0.0004275701594):2.071990864e-05,H1N1_Human_CY065870_A/Netherlands/1493b/2009|2009.808:0.0008661185735):4.060026665e-05,(H3N2_Swine_KX571166_A/swine/Quebec/1279825/2011|2011.186:0,H3N2_Swine_KX571165_A/swine/Quebec/P0316/2011|2011.186:0):0.0003975137371):4.035945106e-05,(((H1N1_Human_JF764085_A/India/GWL_DSC/2010|2010.688:0.001974258636,H1N1_Human_GQ465752_A/Canada-PQ/RV1758/2009|2009.348:0.0002313650778):0.0002028669139,(H1N1_Human_CY071381_A/Berlin/INS430/2010|2010.096:0.001062258332,H1N2_Swine_CY086878_A/swine/Indiana/24-0218/2010|2010.140:0.002925194601):0.0002419096169):0.0002108768444,(H1N1_Human_KJ690390_A/Uganda/MUWRP-176/2010|2010.510:0.001583914226,H1N1_Human_KJ690430_A/Uganda/MUWRP-224/2010|2010.860:0.004201288107):0.001142956446):0.000284606336):2.684705519e-05,H1N1_Human_JQ409140_A/Helsinki/Vi3/2009|2009.447:0.0004160821879):1.308873337e-05,H1N1_Human_KJ856065_A/Sri_Lanka/2005/2009|2009.904:0.0008717188943):2.77835873e-05,((((H3N1_Swine_KC471431_A/swine/Korea/CY03-12/2012|2012.175:0,H1N1_Swine_KC471383_A/swine/Korea/CY01-06/2012|2012.041:0):2.471964788e-16,H1N1_Swine_KC471351_A/swine/Korea/CY11-02/2011|2011.888:-2.471964788e-16):0.000343035648,(H1N1_Swine_KC471367_A/swine/Korea/CY01-04/2012|2012.003:0,H1N1_Swine_KC471343_A/swine/Korea/CY11-01/2011|2011.888:0):9.74124848e-05):0.007339716434,H1N1_Human_HM124381_A/Orenburg/IIV-13/2010|2010.164:0.002046224252):0.0004042394474):2.546048119e-05,(((((H1N1_Human_CY083038_A/Dakar/WRAIR0020T/2010|2010.126:0.00275679291,H1N1_Swine_KC477395_A/swine/Cotes_dArmor/110466/2010|2010.090:0.002124881956):0.0007527496451,H1N1_Human_CY083030_A/Dakar/WRAIR0019T/2010|2010.068:0.00146411034):0.0002700838682,H1N1_Human_CY083477_A/Chicago/WRAIR1690P/2009|2009.784:0.0006107142211):0.001694073961,H1N1_Human_GQ894930_A/Alabama/02/2009|2009.318:0.0007448770736):0.000420358682,(((H1N1_Swine_HQ541695_A/swine/Heilongjiang/44/2009|2009.786:0.001606830431,H1N1_Swine_HQ541710_A/swine/Yunnan/74/2010|2010.038:-0.0002838186143):0.0005299973901,H1N1_Swine_HQ541702_A/swine/Heilongjiang/105/2009|2009.786:0.0003535248832):0.000502048242,H1N1_Human_CY089614_A/Nanchang/8008/2009|2009.964:0.0006022028012):0.0008203668594):8.692401291e-05):1.268845537e-05,H1N1_Human_KF918701_A/Beijing/132/2010|2010.844:0.0004221284399):8.374317685e-06,((H1N1_Human_JX403976_A/Liaoning/1/2009|2009.797:0,H1N1_Human_KC683493_A/Liaoning/14/2009|2009.951:0):0.002140148983,H1N1_Swine_KX571181_A/swine/Quebec/1709376/2015|2015.118:0.0005125748741):0.0004389968745):9.277848598e-06,H1N1_Human_HM157256_A/Yaroslavl/IIV-196/2009|2009.923:0.001762824118):1.355625059e-05,(H1N1_Human_JQ409132_A/Helsinki/Vi2/2009|2009.447:-0.0001073345733,H1N1_Human_CY072932_A/Managua/4063-01/2009|2009.663:0.0005482132836):0.0004270895132):1.12738956e-05,H1N1_Human_FN434461_A/Quebec/144147/2009|2009.500:0.0008725388843):9.915808529e-06,H1N1_Human_GQ373260_A/Toronto/3141/2009|2009.310:0.0004300638006):4.609196683e-05,(((H1N1_Human_KC780300_A/Pennsylvania/31/2009|2009.923:0.001628380461,H1N1_Human_CY072308_A/Warsaw/INS315/2009|2009.932:0.0001374053546):0.0001933079358,H1N1_Swine_CY061795_A/swine/Hong_Kong/2995/2009|2009.959:0.0002481166524):0.0002115571693,H1N1_Swine_CY061545_A/swine/Italy/85437/2009|2009.937:0.0006746638552):6.475496921e-05):2.643141759e-05,((((((((((((H1N1_Human_KC882425_A/Delaware/04/2011|2011.093:0.0002982718497,H1N1_Human_CY129892_A/Tessenderlo/INS604/2011|2011.140:0.00146588925):0.0003633439782,H1N1_Human_CY129956_A/Tallinn/INS617/2011|2011.071:7.671423895e-05):0.0002482051906,H1N1_Human_CY129692_A/Athens/INS554/2011|2011.132:0.0006342571205):0.0002364718265,H1N1_Swine_KM028173_A/swine/Guangxi/NS3098/2011|2011.808:0.002863775156):0.0001858563467,H1N1_Human_CY129964_A/Tallinn/INS618/2011|2011.085:0.001534781398):0.0002583293152,H1N1_Human_JX625748_A/England/178/2010|2010.918:0.001092759735):0.0004380198238,H1N1_Swine_KC222586_A/swine/Neumarkt/IDT14179/2011|2011.855:0.002226533613):0.0009047418524,((((H1N1_Human_KC882373_A/Maine/04/2011|2011.129:0.001120149214,H1N1_Human_KP637684_A/Thailand/SP10497/2011|2011.129:0.001978974839):0.0004703800497,H1N1_Human_JF816660_A/Beijing/HZ01/2011|2011.036:0.0008530330046):0.0003543138492,(H1N1_Human_KC882356_A/Virginia/04/2011|2011.014:0.001684415144,H1N1_Human_KC881878_A/Arizona/01/2011|2011.085:0.0005264474299):0.0008706529826):0.0004419417853,(H1N1_Human_CY096535_A/Bangkok/INS518/2010|2010.690:0.002695679294,H1N1_Human_CY081059_A/Ontario/130741/2010|2010.781:0.003522810558):6.211451793e-05):0.0004309711324):0.0003066456279,(((H1N1_Human_KR271581_A/Mexico/241001/2014|2014.027:0.000909015281,H1N1_Human_KR271605_A/Mexico/631812/2013|2013.945:0.001741504296):0.001543405706,H1N1_Human_KR271565_A/Mexico/200102/2014|2014.038:0.001568101943):0.0006171173859,H1N1_Human_KR271533_A/Mexico/101812/2013|2013.962:0.0009295134166):0.002231017567):0.0002230165375,H1N1_Swine_KR699866_A/swine/England/080012/2011|2011.529:0.003135758478):0.0002426969501,((((((((((((H1N1_Human_KC780056_A/Washington/75/2009|2009.816:0.0001502424807,H1N1_Human_KC781295_A/Washington/01/2010|2010.249:0.0002910253207):0.001808709686,H1N1_Swine_CY099189_A/swine/Minnesota/02979/2010|2010.129:0.001741612418):4.789069811e-05,(H3N2_Swine_KJ413910_A/swine/Ontario/11-105317/2011|2011.893:0.0004609732864,H3N2_Swine_KJ413894_A/swine/Ontario/103-18/2011|2011.893:0.000421316162):0.006683952051):0.0001409911922,H1N1_Human_KC780680_A/West_Virginia/13/2009|2009.647:0.000728701901):0.0001867721993,H1N1_Human_KC781071_A/Oklahoma/05/2009|2009.863:0.002030321493):0.0001051956941,(H1N1_Swine_HQ840317_A/swine/Minnesota/136B/2009|2009.663:0,H1N1_Swine_HQ840304_A/swine/Minnesota/130A/2009|2009.666:0):0.0003305694412):0.0001845657641,H1N1_Swine_KM507539_A/swine/Brazil/12A/2010|2010.088:0.0002561942918):0.0001657255613,H1N1_Human_CY072660_A/Managua/4570-01/2009|2009.622:0.0007176252819):0.0001532916582,H1N1_Human_CY080270_A/Dundgobi/9746/2009|2009.915:0.0007300852698):0.0001843101284,H1N1_Swine_KF683612_A/swine/Brazil/107-3A/2010|2010.532:0.0002559769553):0.0001569495767,H1N1_Human_CY092942_A/Maryland/NHRC0004/2009|2009.808:0.0002840592734):0.000196152057,(H3N2_Swine_KM507509_A/swine/Brazil/365-11-7/2011|2011.858:0.006479416888,H1N1_Human_KC781317_A/Mississippi/01/2009|2009.362:0.001113821719):0.0002326052672):0.0001980517733):4.72169979e-05,(((((H1N1_Human_GU367337_A/Almati/01/2009|2009.500:1.283147153e-17,H1N1_Human_GU560022_A/Tomsk/06/2009|2009.890:-1.283147153e-17):0.0005068092279,H1N1_Human_GU367333_A/Salekhard/01/2009|2009.500:-6.636109511e-05):0.0004636124505,H1N1_Human_JN596870_A/Kurgan/01/2009|2009.605:-0.0002427633468):0.0002087710141,H1N1_Human_GU480934_A/Irkutsk/02/2009|2009.500:-9.885335495e-05):0.000413941232,(H1N1_Human_KP307944_A/Tomsk/273/2010|2010.500:0.0009153873605,H1N1_Human_KM437848_A/Finland/836N/2010|2010.500:0.000850140195):0.0003631446377):0.0002267229935):3.142987893e-05):2.892945446e-05,(((H1N1_Human_JX262206_A/India/GWL02/2011|2011.644:-0.0003089868127,H1N1_Human_JF764086_A/India/Blore/2010|2010.219:0.004294997173):0.0005084864636,H1N1_Human_JX262205_A/India/GWL01/2011|2011.644:-6.528322484e-05):0.0007399725661,(H1N1_Human_CY062985_A/Bonn/INS178/2010|2010.011:0.0004379122946,H1N1_Human_CY063001_A/Tallinn/INS181/2009|2009.970:0.001769270313):0.001041111182):0.0001890051591):4.827273641e-05,H1N1_Human_CY075433_A/Chile/4064/2009|2009.518:0.0008335629156):2.941046111e-05,(((H1N1_Human_CY119384_A/Malaysia/2076039/2009|2009.586:-4.504156033e-05,H1N1_Swine_HQ728092_A/swine/Taiwan/HL-1125/2009|2009.899:0.0004854896932):2.253603337e-05,H1N1_Human_CY103904_A/Guangdong/5301/2009|2009.500:-2.253603337e-05):0.0004054755444,(H1N1_Swine_GU324345_A/swine/Taiwan/TD-4119B2/2009|2009.841:0.001033044809,H1N1_Swine_HQ393491_A/swine/Taiwan/TD-2542/2010|2010.666:0.003407255133):0.0007065345056):0.0005297482268):1.952422522e-05,(((H1N1_Human_CY071608_A/Ft_Carson/WR1448P/2009|2009.781:0.000860063533,H1N1_Human_CY083613_A/Lima/WRAIR9202F/2009|2009.501:0.0004654670344):0.0006744794196,H1N1_Human_CY083437_A/Ft-Benning/WRAIR1669P/2009|2009.745:0.001098948131):0.0006828228929,H1N1_Human_CY069240_A/Munich/INS365/2009|2009.937:0.001085346853):0.0004278414647):1.322107063e-05,H1N1_Human_GQ402319_A/Canada-QC/RV1954/2009|2009.373:0.0004245495696):1.410335539e-05,H1N1_Human_CY065724_A/England/434/2009|2009.427:0.0004251340409):1.312500117e-05,H1N1_Human_KC781748_A/North_Carolina/37/2009|2009.690:0.0004280078251):4.560884528e-05,(H1N1_Human_CY071061_A/Vienna/INS368/2010|2010.011:0.001915521544,H1N1_Human_CY063049_A/Bochum/INS187/2009|2009.940:0.000300717364):0.000396778616):4.829885143e-05,(H1N1_Human_GQ168855_A/Kansas/02/2009|2009.310:0,H1N1_Human_CY044233_A/San_Antonio/PR921/2009|2009.282:0):0.0003923392221):3.991572343e-05,((H1N1_Human_CY097978_A/Budapest/WRAIR3789T/2011|2011.047:0.003570904759,H1N1_Human_GQ465748_A/Canada-NS/RV1565/2009|2009.326:0.0004131527578):3.90755729e-05,H1N1_Human_GQ132178_A/Canada-NS/RV1538/2009|2009.500:0.0004021720985):0.0004040509295):3.310321124e-05,H1N1_Human_KC780577_A/Virginia/01/2010|2010.055:0.001742097641):5.495996093e-05,H1N1_Human_CY052717_A/Texas/45140902/2009|2009.701:0.0003857116255):4.947912462e-05,((((((((H1N1_Human_JN187227_A/Taiwan/5270/2010|2010.679:0.001142580896,H1N1_Human_KT180435_A/Singapore/DMS133/2010|2010.581:0.001520101675):0.000211066113,H1N1_Human_CY096224_A/Melbourne/INS467/2010|2010.641:0.0006716976648):0.0001999225699,(H1N1_Human_CY093054_A/Chile/78/2010|2010.625:0.0004901263943,H1N1_Human_CY092668_A/Sydney/DD3-41/2010|2010.649:-4.944197242e-05):0.0002405121906):0.0006502636968,(((H1N1_Human_JN714506_A/Volgograd/CRIE-DMV/2011|2011.096:0.001040475885,H1N1_Human_KU322221_A/Parma/641/2010|2010.500:0.0002824979853):0.0005077520855,H1N1_Human_JN185091_A/Tula/CRIE-SIA/2011|2011.066:0.0008212813427):0.0006377107868,H1N1_Human_KM437664_A/Finland/1520N/2011|2011.500:0.0006892366127):0.0006817345396):0.0003899729314,H1N1_Human_CY053488_A/Taiwan/167/2009|2009.712:0.0007135832338):0.0001933989739,H1N1_Swine_JN375037_A/swine/Guangdong/275/2010|2010.077:0.001358975552):0.0001977827538,(((H1N1_Swine_KM027565_A/swine/Guangdong/NS2765/2011|2011.627:0.001918781607,H1N1_Swine_KM027685_A/swine/Guangdong/NS3704/2011|2011.858:0.000292792967):0.003327437557,H1N1_Swine_JN375048_A/swine/Guangdong/1430/2010|2010.345:0.001141624929):0.0003809849717,H1N1_Human_AB704476_A/Tochigi/2/2010|2010.033:0.0009508748199):0.0003542046419):0.0004018815976,H1N1_Human_GU451258_A/Tver/IIV2969/2009|2009.868:0.0004802582205):0.0003979229747):7.339854477e-05,H1N1_Human_CY066997_A/Brussels/INS245/2009|2009.879:0.0003649303484):8.938583951e-05,(((((H1N1_Swine_KR701095_A/swine/England/1353/2009|2009.915:-6.350722989e-05,H1N1_Swine_CY115989_A/swine/England/1464/2010|2010.937:0.0005041494428):0.0004003454707,H1N1_Human_CY072524_A/Athens/INS349/2009|2009.967:0.00092452419):0.000137065052,H1N1_Human_CY051213_A/Wisconsin/629-D01414/2009|2009.485:-0.0001384607594):0.0004150428254,H1N1_Swine_CY116336_A/swine/England/MD0040352R/2009|2009.500:0.0002462395569):0.0004668362051,H1N1_Swine_KR701079_A/swine/England/072865/2013|2013.674:0.01169616702):0.0001805434906):8.619100567e-05,H1N1_Human_KU922533_A/Kerala/RGCBA923/2009|2009.764:0.001254660462):8.516353729e-05,(((((((((H1N1_Human_CY090025_A/District_of_Columbia/WRAIR0313/2011|2011.074:0.003113055711,H1N1_Human_KC881711_A/Pennsylvania/02/2011|2011.142:0.001771067342):0.0006913513915,H1N1_Human_CY129868_A/Springfield/INS598/2011|2011.126:0.0001898257821):0.000807436028,H1N1_Human_KC261313_A/Mexico_City/INERPHAC4/2010|2010.227:0.001412540894):0.001040199738,((H1N1_Swine_KM489589_A/swine/Ontario/62/2012|2012.501:0.003386444048,H1N1_Human_CY096608_A/Cambridge/INS528/2010|2010.216:0.001939045955):0.0002551245797,H3N2_Swine_MH061565_A/swine/Mexico/10499819/2014|2014.252:0.01475400103):0.0002169827473):0.0002443122094,(H1N1_Swine_KJ175137_A/swine/Guatemala/CIP049-IP070167/2010|2010.762:0,H1N1_Swine_KJ175129_A/swine/Guatemala/CIP049-IP070166/2010|2010.762:0):0.004165314456):0.0001021916684,H1N1_Human_KC781184_A/Wyoming/01/2010|2010.104:0.0007491870184):0.0002094896268,H1N1_Human_KC780358_A/North_Carolina/05/2010|2010.148:0.002013256976):0.0005683753211,(H1N1_Swine_MH061621_A/swine/Mexico/8630550/2011|2011.734:0.0007948065341,H1N1_Swine_CY160250_A/swine/Mexico/SG1450/2011|2011.855:0.00141396214):0.005456177772):0.000718877112,H1N1_Swine_CY207091_A/swine/Colombia/1/2011|2011.455:0.005274097812):0.0005379278146):7.056045613e-05,(((((((((((((H1N1_Human_CY063009_A/Tallinn/INS182/2010|2010.008:0.0001354838439,H1N1_Human_CY063017_A/Tallinn/INS183/2010|2010.016:0.0007477542632):0.001722003747,H1N1_Human_KC782166_A/New_Mexico/16/2009|2009.849:5.177903888e-05):0.0001644538763,H1N1_Human_KC781090_A/Iowa/14/2009|2009.932:0.0007192320652):0.0001383792889,H1N1_Human_HM189649_A/Korea/CJ04/2009|2009.704:0.001631364005):0.0001187000683,H1N1_Swine_CY158447_A/swine/Illinois/02957/2010|2010.068:0.001208132102):0.0001557145106,H1N1_Human_KC780184_A/Montana/22/2009|2009.915:0.001168605787):0.0001065491191,H1N1_Human_CY054652_A/Russia/61/2009|2009.833:0.0007748554278):0.0001432991017,H1N1_Human_KC781518_A/Utah/51/2009|2009.647:0.0002969568545):0.0001336511786,H1N1_Human_KC780775_A/Alaska/47/2009|2009.923:0.001633297519):0.000402157259,H1N2_Swine_KR700661_A/swine/England/101878/2010|2010.666:0.003597740263):0.0001717566973,(H1N1_Human_CY066557_A/San_Diego/INS198/2009|2009.803:0.00132146904,H1N1_Human_KC780930_A/Colorado/13/2009|2009.762:0.0004525320041):0.0002695750639):0.0001562743419,H1N1_Swine_KJ764754_A/swine/Korea/GBCG01/2010|2010.123:0.002052791448):0.0002024483616,H1N1_Human_CY067649_A/Madrid/INS224/2009|2009.863:0.001571861706):0.0001084562976):8.513795688e-05,((((((((((((((((H1N1_Swine_JQ695885_A/swine/Shandong/811/2009|2009.500:0.0004422646121,H1N1_Human_HM189310_A/Chita/CRIE-8/2009|2009.836:0.0004400248363):0.0001096143836,H1N1_Human_AB539737_A/Shanghai/P1/2009|2009.721:-0.000110310975):5.520398438e-05,H1N1_Swine_JQ695893_A/swine/Shandong/854/2009|2009.500:-5.520398438e-05):0.000464709393,H1N1_Human_HM230707_A/Zhoushan/52/2009|2009.964:0.001747556337):3.551909696e-05,H1N1_Human_JN207842_A/Zhejiang/89w/2009|2009.827:0.0004072079174):2.548523229e-05,((H1N1_Human_CY096043_A/Hubei/99/2009|2009.775:0.002925278979,H1N1_Swine_JQ695869_A/swine/Shandong/327/2010|2010.500:0.002391226894):0.0007638151358,H1N1_Swine_JQ695877_A/swine/Shandong/361/2010|2010.500:0.002574817931):0.0008587648586):0.0001417900809,H1N1_Swine_HQ695942_A/swine/Jangsu/46/2010|2010.038:0.001634328161):0.0001286890324,(H1N1_Human_KC881939_A/New_Mexico/06/2011|2011.140:0.001402457776,H1N1_Swine_KM028525_A/swine/Hong_Kong/830/2011|2011.148:0.0008034948546):0.00254793665):0.0001107012819,H1N1_Human_CY095860_A/Hubei/74/2009|2009.871:0.002989156269):0.0001473886755,H1N1_Swine_JF275923_A/swine/Nanchang/3/2010|2010.033:0.0002966528603):0.0001915285509,H1N1_Human_CY065993_A/Ulgii/9911/2009|2009.940:0.001580389027):0.0002895838833,((H1N1_Human_CY062993_A/Vienna/INS179/2010|2010.011:0.001484981323,H1N1_Human_CY067053_A/Aarhus/INS253/2009|2009.890:-0.0001631545362):0.0002115795736,H1N1_Swine_KM029637_A/swine/Hong_Kong/NS3160/2010|2010.803:0.003781537792):0.0001578817581):0.0001749183425,H1N1_Human_CY089622_A/Nanchang/8011/2009|2009.973:0.001151146428):0.0001865302486,H1N1_Swine_JF275947_A/swine/Nanchang/6/2010|2010.033:0.0006399035954):0.0003158502227,H1N1_Human_HM773208_A/Jiangsu/2/2009|2009.866:0.001036593223):0.0003206484021,H1N1_Human_CY056130_A/District_of_Columbia/INS33/2009|2009.816:0.002651024374):0.0001694264489):4.850089057e-05,(H1N1_Human_JN596867_A/Omsk/01/2009|2009.611:0.0004177403582,H1N1_Human_JN596861_A/Orenburg/01/2009|2009.595:0.0004633921965):0.0007444410326):8.533191105e-05,(((H1N1_Human_CY055946_A/Australia/82/2009|2009.668:0.001126167876,H1N1_Human_KP637836_A/Thailand/IY07144/2010|2010.107:0.001530122617):0.0002447589014,(H1N1_Swine_AB704821_A/swine/Chachoengsao/NIAH107037-22/2011|2011.123:0,H1N1_Swine_AB704853_A/swine/Chachoengsao/NIAH107037-29/2011|2011.123:0):0.006896557489):0.0004317020643,(H1N1_Human_HM230699_A/Zhoushan/1/2009|2009.885:0.00190609339,H1N1_Human_KJ690406_A/Uganda/MUWRP-066/2009|2009.592:0.001634557651):0.0003625775919):1.539821749e-05):5.708348576e-05,((H1N1_Human_CY071373_A/Newark/INS429/2010|2010.173:0.002096575549,H1N1_Swine_KP404418_A/swine/Tianjin/47/2011|2011.871:0.008721070417):0.0004229951154,(H1N2_Swine_KP027583_A/swine/Brazil/G2P1/2013|2013.425:-5.164987768e-05,H1N2_Swine_KP027591_A/swine/Brazil/G2P2/2013|2013.425:0.0004920980105):0.01096279245):0.0004047541432):8.685481948e-05,(H1N1_Human_CY081540_A/Cambodia/NHRCC00007/2009|2009.784:2.965185443e-06,H1N1_Human_CY081492_A/Cambodia/NHRCC00001/2009|2009.784:0.0004370894967):0.001325098632):1.964682845e-05,H1N1_Human_GU108484_A/Zhejiang-Yiwu/11/2009|2009.679:0.0008575393219):2.728906409e-05,(((((H1N1_Swine_AB911591_A/swine/Ibaraki/46/2010|2010.704:0.002937894788,H3N2_Swine_AB914506_A/swine/Tochigi/14/2013|2013.123:0.008290142908):0.001195188374,(H1N1_Swine_AB911599_A/swine/Hiroshima/52/2011|2011.871:0.005495312824,H1N1_Swine_AB909396_A/swine/Hiroshima/8/2011|2011.038:0.002985019964):0.001215193177):0.0002656237276,H1N1_Swine_AB911607_A/swine/Kagoshima/60/2010|2010.786:0.002103891672):0.0005675861078,H1N1_Human_CY128105_A/Viet_Nam/835/2009|2009.567:0.0007482577525):0.0001208740174,((H1N1_Human_HM189350_A/Lipetsk/CRIE-BVV/2009|2009.858:0.0003914521203,H1N1_Human_GU727829_A/IIV-Anadyr/177/2009|2009.923:0.001375543093):0.0002817985944,H1N1_Human_HM189318_A/Arkhangelsk/CRIE-GNY/2009|2009.899:0.0006045048827):0.001672453648):0.0002409953026):0.0001670116809,(((H1N2_Swine_AB914482_A/swine/Chiba/14/2012|2012.038:0.008661600065,H1N1_Human_CY062809_A/Vienna/INS142/2009|2009.901:0.001645362935):0.0005501121716,H1N1_Human_KT180527_A/Singapore/DMS847/2009|2009.685:0.0007848287888):0.0002674487478,(H1N1_Human_CY066677_A/Tessenderlo/INS287/2009|2009.940:0.00160523602,H1N1_Human_CY075073_A/Athens/INS393/2010|2010.014:0.0006056265545):0.0006332822199):5.435875104e-05):0.0001093952978,(((((H1N1_Human_KJ856011_A/Sri_Lanka/1082/2011|2011.038:0.001384953013,H1N1_Human_KJ856198_A/Sri_Lanka/2290/2011|2011.090:0.0008238156619):0.000761694883,(H1N1_Human_KJ856158_A/Sri_Lanka/21406/2010|2010.696:0.003366301398,H1N1_Human_KJ856120_A/Sri_Lanka/20894/2010|2010.918:0.002406620336):0.001019988598):0.0006422749339,(((H1N1_Human_CY176760_A/Cologne/INS3_686/2011|2011.123:0.000420403105,H1N1_Swine_KR701031_A/swine/Hungary/S137/2013|2013.310:0.009418900154):0.0002677802689,H1N1_Human_KU322216_A/Parma/167/2011|2011.500:0.002423877683):0.0003987503263,H1N1_Human_CY129740_A/Madrid/INS573/2011|2011.140:0.0004746639404):0.001381975526):0.0006504270648,((((H1N1_Human_KU322220_A/Parma/7/2011|2011.500:0.001404260027,H1N1_Human_KU322190_A/Parma/644/2010|2010.500:-8.057378743e-05):0.0001093778938,H1N1_Human_CY160646_A/Peru/PER045/2011|2011.915:0.003438406863):0.0005643248775,H1N1_Human_CY176712_A/Minneapolis/INS3_675/2012|2012.156:0.002554883621):0.0002499704279,H1N1_Human_KJ943214_A/Santiago/p21d3/2011|2011.586:0.0001850747541):0.002385514502):0.001891407212,H1N1_Human_GQ433895_A/Jiangsu/1/2009|2009.452:0.001557620482):0.0002891102329):9.488599417e-05,(((H1N1_Swine_KF309211_A/swine/Italy/120336/2012|2012.367:0.00125476563,H1N1_Swine_KF309235_A/swine/Italy/225349-4/2012|2012.704:0.000513355477):0.001576190998,H1N1_Swine_KF823971_A/swine/Italy/325451/2011|2011.953:0.00108572055):0.005760588985,H1N1_Swine_CY159463_A/swine/Arkansas/SG1499/2010|2010.608:0.00508912685):0.0002321638026):9.431426252e-05,(((((((((H1N1_Human_CY112065_A/Hong_Kong/H090-779-V22/2009|2009.600:0.0004064371905,H1N1_Human_HM241716_A/Nsk/NIV10348/2009|2009.682:0.0031405205):0.0001006739581,H1N1_Human_GQ894915_A/Rhode_Island/07/2009|2009.500:-0.0001041902291):0.0004436668905,H1N1_Swine_JF714034_A/swine/MB/10422/2009|2009.510:0.0004405097067):1.415627965e-06,H1N1_Human_GQ200291_A/Shandong/1/2009|2009.353:0.0004397290962):0.0001150485541,H1N1_Human_GQ402326_A/Canada-MB/RV2020/2009|2009.408:-0.0001159234576):5.822249204e-05,H1N1_Human_GQ402322_A/Canada-MB/RV1977/2009|2009.386:-5.822249204e-05):0.0005501312333,H1N1_Human_CY060740_A/Ontario/9698/2009|2009.452:-0.0001092710077):0.0003485220333,(((H1N1_Avian_HM370973_A/turkey/Ontario/FAV114-17/2009|2009.838:0.0009930386958,H1N1_Avian_HM370958_A/turkey/Ontario/FAV110/2009|2009.808:0.0003324918715):0.002049337963,H1N1_Human_KC780860_A/Wyoming/16/2009|2009.836:0.0006111141067):0.0004494616553,H1N1_Human_CY073292_A/Silver_Spring/WRAIRSP510P20/2009|2009.460:0.00221017527):6.458734511e-05):0.0004438310936,H1N1_Human_GQ117093_A/Indiana/09/2009|2009.304:0.001328950429):0.0003991845595):9.245706651e-05,H1N1_Swine_KR699850_A/swine/England/063414/2011|2011.392:0.004303328325):0.0001343541042,(((H1N1_Swine_KC508556_A/swine/Colorado/A01203099/2011|2011.973:0.005847811551,H1N1_Swine_KR700765_A/swine/England/11582/2012|2012.236:0.007201893336):0.0004630281538,(H1N2_Swine_MG962486_A/swine/Western_Australia/2577896X/2012|2012.589:0.0006569722245,H1N2_Swine_MG962502_A/swine/Western_Australia/AS16-3457-09/2016|2016.852:0.01196909711):0.006320492386):0.0001761843059,(H1N1_Human_KC473860_A/Guangzhou/GIRD74/2010|2010.570:0.00264484859,H1N1_Swine_JX987188_A/swine/Nanjing/50/2011|2011.151:0.003134735305):0.0003461756198):3.3950545e-05):0.0001454904081,H1N1_Swine_KM496993_A/swine/Brazil/66/2011|2011.279:0.006632656232):0.0001414743167,H1N1_Swine_AB910577_A/swine/Chiba/30/2012|2012.285:0.00691328842):0.0004092257306,((((((((((((H1N1_Swine_KM519956_A/swine/UP-India/IVRI01/2009|2009.340:0.003431918892,H1N1_Human_KC782025_A/Vermont/01/2010|2010.093:0.002350235689):0.0001630278387,H1N1_Human_KC780892_A/Nevada/01/2010|2010.030:0.001157666154):0.0002628042862,H1N1_Human_KC780499_A/Utah/02/2010|2010.110:0.001508682276):0.0002814257235,H1N1_Swine_JQ612489_A/swine/Hungary/7380/2010|2010.216:0.001939305766):0.0001499640846,H1N1_Human_KC781397_A/Nebraska/02/2010|2010.189:0.001174701435):0.0002541892848,H1N1_Human_KC780747_A/Illinois/15/2009|2009.847:0.001070317742):0.0002055578398,(((H1N1_Human_CY063185_A/California/VRDL10/2010|2010.112:0.0008546794299,H1N1_Human_CY072332_A/Newark/INS318/2009|2009.953:0.0004708511375):0.0004376704999,H1N1_Human_KC781455_A/Louisiana/01/2010|2010.090:0.002218509679):6.516740904e-05,H1N1_Human_KC781249_A/Georgia/06/2010|2010.096:0.000817462065):0.0006853619481):0.0001033794239,(H1N1_Human_CY067641_A/Oslo/INS219/2009|2009.819:0.0004850780744,H1N1_Human_CY061584_A/Texas/JMS401/2010|2010.005:0.0003976007631):0.000338200171):7.991446248e-05,H1N1_Swine_KR859637_A/swine/Illinois/A00970252/2010|2010.208:0.001246962463):0.0002091653889,H1N1_Human_CY083823_A/Los_Angeles/INS423/2010|2010.096:0.001994457054):0.0008351615352,(H1N1_Human_CY071069_A/Tallinn/INS372/2009|2009.975:0.0002624022253,H1N1_Human_CY071293_A/Athens/INS414/2010|2010.096:0.001501758874):0.000901602363):0.0006404206907,H1N1_Human_KC780542_A/New_Jersey/01/2010|2010.000:0.001550721732):0.001612376807):9.884111445e-05,(((((((((((((((((((H1N1_Human_KC881903_A/Minnesota/03/2011|2011.132:0.000117519409,H1N1_Swine_KC779018_A/swine/Missouri/A01203163/2012|2012.044:0.005667682924):0.000379356135,(H1N1_Human_CY182015_A/Nicaragua/AGA2-62/2011|2011.836:-4.749194674e-05,H1N1_Human_CY181783_A/Nicaragua/AGA2-29/2011|2011.773:0.0004879400796):0.002742391265):0.0003686324939,((H1N1_Swine_KJ680518_A/swine/Kenya/1613/2011|2011.592:0.0009369883632,H1N1_Swine_KJ680520_A/swine/Kenya/9469/2011|2011.562:0.0003859855071):0.001444147277,H1N1_Human_KC882276_A/Michigan/03/2011|2011.241:0.0007707333643):7.767773787e-05):6.510782933e-05,H1N1_Human_CY092910_A/Georgia/NHRC0001/2011|2011.071:0.00125990911):0.0001890777503,H1N1_Human_JN129266_A/Moscow/IIV-83/2011|2011.058:0.0006904256077):0.0002328080183,H1N1_Human_KC881845_A/Kentucky/09/2010|2010.833:0.0004295180988):0.0002354948301,H1N1_Human_CY176448_A/Dayton/INS3_634/2011|2011.055:0.0003153094788):0.0001089144671,((H1N1_Human_CY167722_A/Tennessee/F2080c7879A/2011|2011.227:0.001427634747,H1N1_Human_CY167330_A/Tennessee/F1042A/2010|2010.093:-0.0001039485068):0.001068071274,H1N1_Human_CY092423_A/Missouri/NHRC0001/2011|2011.066:0.001149373064):0.0007716275056):7.244424326e-05,H1N1_Human_CY176576_A/Aarhus/INS3_653/2011|2011.066:0.0008143839817):0.0002598784588,H1N1_Human_KY925761_A/Viamao/LACENRS-1400/2011|2011.638:0.001060483336):0.0005610379848,H1N1_Human_JN703380_A/Cheboksary/IIV-92/2011|2011.142:0.0007726884816):0.000101093706,((((H1N1_Human_JX046924_A/Moscow/IIV-45/2012|2012.132:-3.071074248e-05,H1N1_Human_JX473008_A/Vladivostok/28/2012|2012.233:3.071074248e-05):0.0002718720402,H1N1_Human_JQ768351_A/Tomsk/IIV-19/2012|2012.052:0.0006094546987):0.0005229461266,H1N1_Human_KU321939_A/Milano/21/2012|2012.500:0.001696122335):0.0003622911434,H1N1_Human_KJ856166_A/Sri_Lanka/22/2012|2012.416:0.002745972985):0.0003312460422):0.0004143035913,((H1N1_Human_JN714490_A/Nizhnii_Novgorod/CRIE-BLM/2011|2011.068:0.00147792452,H1N1_Human_JN153094_A/Vladimir/IIV-35/2011|2011.082:0.0002862365796):0.0001325540609,H1N1_Human_JN714482_A/Nizhnii_Novgorod/CRIE-NGV/2010|2010.997:-0.0001327864915):0.00159812133):0.0001698278166,((((((((H1N1_Human_CY129948_A/Aarhus/INS615/2011|2011.093:0.0008927063991,H1N1_Human_CY176411_A/Brighton/INS3_669/2011|2011.068:0.0004291203876):3.120669162e-05,H1N1_Human_JX625940_A/England/05160856/2010|2010.964:0.0008510876836):9.936804419e-05,H1N1_Human_CY176488_A/Athens/INS3_642/2011|2011.115:-0.000100115575):0.0002486671959,H1N1_Human_CY129644_A/Munich/INS541/2011|2011.132:0.0001923866908):0.0002673089762,H1N1_Human_KT180365_A/Singapore/DMS1165/2011|2011.025:0.001056028692):0.0001788572123,H1N1_Swine_CY207075_A/swine/Colombia/3/2011|2011.570:0.002927628404):0.000180601036,((H1N1_Human_KF612051_A/Santa_Cruz/111/2012|2012.181:0.0005372693764,H1N1_Human_KF612054_A/Santa_Cruz/541/2012|2012.200:0.0007847157738):0.0002563234011,H1N1_Human_KF612049_A/Santa_Cruz/0223/2011|2011.792:0.0006265175938):0.0009313618041):0.0002507581085,H1N1_Human_KF612044_A/Santa_Cruz/2083/2011|2011.830:0.001518679992):0.001272530667):0.00045224696,(H1N1_Swine_JN673256_A/swine/Texas/A01104004/2011|2011.537:0.0001002670447,H1N1_Swine_JN673248_A/swine/Texas/A01104003/2011|2011.537:0.0003401810881):0.004929917266):0.000417401827,(H1N1_Human_KY925322_A/Sao_Jose_do_Inhacora/LACENRS-2082/2012|2012.562:0.00390421638,H1N1_Swine_CY207051_A/swine/Colombia/M1484/2015|2015.342:0.007830997298):0.001130155136):0.000645788942,H1N1_Swine_KX013011_A/swine/Schallern/IDT19989/2014|2014.268:0.006601651065):0.0006358348094,H1N1_Swine_KU323028_A/swine/Italy/321118-6/2014|2014.500:0.008308774949):0.002375461852,((((H1N1_Swine_JX045995_A/swine/Illinois/A01049981/2011|2011.373:0.001418030092,H1N1_Swine_KC839545_A/swine/South_Dakota/A01202617/2011|2011.740:0.003015823037):0.001255606609,(H1N1_Swine_MG784569_A/swine/Nebraska/A02219793/2017|2017.641:0.001227873546,H1N1_Swine_KF836371_A/swine/Illinois/A01227424/2013|2013.679:0.001428416947):0.002783394795):0.0009372552668,H1N1_Swine_KC435074_A/swine/North_Dakota/A01104053/2012|2012.816:0.006288076368):0.00376218001,(((H1N1_Swine_KM497001_A/swine/Brazil/263/2012|2012.904:0.006329525302,H1N2_Swine_KM507516_A/swine/Brazil/185-11-7/2011|2011.510:0.001252921072):0.004248200893,H1N2_Swine_KM507525_A/swine/Brazil/232-11-13/2011|2011.625:0.008072416019):0.0001661568801,H1N1_Swine_AB910569_A/swine/Kagoshima/23/2012|2012.200:0.007488191995):0.0003870085908):0.0003597548304):0.0001532796467):0.0001221053257,((H1N1_Swine_HE578806_A/swine/Villa_Clara/84/2010|2010.833:0,H1N1_Swine_HE584754_A/swine/La_Habana/130/2010|2010.833:0):0.006325632377,H1N1_Swine_KR700566_A/swine/Denmark/10-1310-1/2011|2011.392:0.005355676569):0.0003138602693):6.826085987e-05,(H1N2_Swine_KM029821_A/swine/Guangdong/NS3156/2012|2012.699:0.006366979847,H1N2_Swine_KM028725_A/swine/Hong_Kong/3125/2011|2011.589:0.002127695355):0.003745632744):0.0002551404591,(((((H1N1_Swine_MH061757_A/swine/Mexico/9741916/2013|2013.236:0.004371139312,H1N1_Swine_MH061653_A/swine/Mexico/9199572/2012|2012.488:0.0009561225728):0.003139094757,(H3N1_Swine_MH061709_A/swine/Mexico/9684432/2013|2013.151:0.0004501943519,H3N1_Swine_MH061701_A/swine/Mexico/9634750/2013|2013.082:0.004424728039):0.007560348905):0.001429030232,(H1N1_Swine_CY195437_A/swine/Saskatchewan/SD0053/2014|2014.923:0.01195654252,H1N1_Swine_CY195477_A/swine/Alberta/SD0061/2014|2014.959:0.01375902443):0.003041457964):0.0005121669,H3N2_Swine_MH061629_A/swine/Mexico/8630588/2011|2011.734:0.007734037052):0.0008100002675,(H3N2_Swine_MH061749_A/swine/Mexico/9741876/2013|2013.236:0.004755125552,H1N2_Swine_MH061717_A/swine/Mexico/9711817/2013|2013.189:0.001927322254):0.008441803049):0.0004580911733):7.429155792e-05,H1N1_Swine_KM489592_A/swine/Ontario/46/2012|2012.507:0.004972779411):0.0001720792434,H1N2_Swine_KR700499_A/swine/Netherlands/Asten-263/2011|2011.400:0.005685601335):6.926604653e-05,(((((H1N2_Swine_KR699858_A/swine/England/058879/2011|2011.370:-0.0002830899267,H1N2_Swine_KR700741_A/swine/England/7800/2012|2012.107:0.002048617482):0.0004451515378,H1N2_Swine_KR700693_A/swine/England/90276/2011|2011.622:0.001771588998):0.0006833040455,H1N2_Swine_KR700411_A/swine/England/041118/2013|2013.005:0.004684828785):0.0004677924022,H1N2_Swine_KR700749_A/swine/England/30148/2012|2012.825:0.002654081527):0.003033402926,(H1N2_Swine_KR700669_A/swine/England/142162/2010|2010.921:0.004567097177,H1N2_Swine_KR700797_A/swine/England/61025/2013|2013.345:0.007618228722):0.0003562027985):0.001267445232):0.0002162867624,H1N1_Swine_KR700167_A/swine/Spain/29113/2012|2012.066:0.01078314977):0.0002592173225,(((((((((((((H3N2_Swine_KM028437_A/swine/Guangxi/NS3900/2011|2011.995:0.001268221113,H3N2_Swine_KM028461_A/swine/Guangxi/508/2012|2012.189:0.0004998999942):0.001070124988,H3N2_Swine_KM028013_A/swine/Guangxi/2242/2011|2011.597:0.0002551800066):0.0008243390863,H3N2_Swine_KM029429_A/swine/Hong_Kong/NS1651/2012|2012.392:0.004529514998):0.0003915878836,((H3N2_Swine_KM027613_A/swine/Guangdong/3494/2011|2011.800:0.0005271842675,H3N2_Swine_KM027621_A/swine/Guangdong/3502/2011|2011.800:-8.673613464e-05):0.0006222260384,(H3N2_Swine_KM028549_A/swine/Hong_Kong/NS2810/2011|2011.551:0,H3N2_Swine_KM028629_A/swine/Hong_Kong/NS2822/2011|2011.551:0):0.000702144325):0.0005002801406):0.0003309584225,H3N2_Swine_KM029893_A/swine/Guangxi/NS2394/2012|2012.668:0.003237172573):0.0008668473696,(H3N2_Swine_KM029437_A/swine/Hong_Kong/NS2168/2012|2012.468:0.003072308344,H3N2_Swine_KM061014_A/swine/Guangxi/NNXD/2013|2013.247:0.002253928853):0.00218894318):0.001681349031,H1N2_Swine_KU177211_A/swine/Zhejiang/SW64/2014|2014.123:0.007423207676):0.002002543804,H3N2_Swine_JQ220535_A/swine/Guangxi/NS2783/2010|2010.849:0.003622943566):0.001167509366,H3N2_Swine_KM061022_A/swine/Guangxi/JGB4/2013|2013.452:0.009270703736):0.001948975453,H1N2_Swine_KM028229_A/swine/Guangxi/3205/2011|2011.847:0.005663038041):0.0004292577092,((((((H3N2_Swine_KM029741_A/swine/Guangdong/NS2883/2012|2012.641:0.0006007145968,H3N2_Swine_KM029725_A/swine/Guangdong/NS2717/2012|2012.603:0.0002815748517):0.00168842501,H1N1_Swine_KJ725054_A/swine/Guangdong/306/2013|2013.038:0.003205238585):0.0003839259091,(H1N1_Canine_MG254167_A/canine/Guangxi/LZ317/2013|2013.893:0.002461797338,H1N1_Canine_MG254155_A/canine/Guangxi/HC18/2013|2013.795:0.0006349078359):0.001412072939):0.000490840832,((H3N2_Canine_MG254164_A/canine/Guangxi/LZ45/2015|2015.058:0,H1N1_Canine_MG254161_A/canine/Guangxi/LZ20/2015|2015.038:0):1.655863221e-16,H1N1_Canine_MG254165_A/canine/Guangxi/LZ52/2015|2015.066:-1.655863221e-16):0.003082828875):0.001360648932,(((H1N1_Swine_KP735705_A/swine/Shandong/S113/2014|2014.852:0.001894427878,H1N1_Swine_KX264367_A/swine/Zhucheng/90/2014|2014.707:0.001211368628):0.00303407028,H1N1_Swine_KP735707_A/swine/Shandong/S269/2014|2014.852:0.003681357831):0.001102411871,H1N1_Swine_KX296773_A/swine/Ningjin/03/2014|2014.940:0.006098916753):0.0006129165321):0.0001845231279,H1N1_Swine_KJ174943_A/swine/Guangxi/BB1/2013|2013.849:0.003833370801):0.005151791943):0.001419051313,(H1N1_Swine_KT446427_A/swine/North_Carolina/A01202450/2011|2011.532:0.005876389865,H1N1_Swine_JF956826_A/swine/OH/9838/2011|2011.140:0.003956061705):0.0004270963989):0.0001652665867,((((((H1N1_Human_CY129660_A/Brooklyn/INS549/2011|2011.225:0.001931152116,H1N1_Human_CY081067_A/Ontario/3620/2010|2010.896:0.003849863874):0.0009075267425,(H1N1_Human_CY129980_A/Warsaw/INS620/2011|2011.082:3.152461216e-05,H1N1_Human_CY129988_A/Warsaw/INS621/2011|2011.093:0.0004089235207):0.003127415991):0.0006391931252,(H1N1_Human_KC881841_A/Pennsylvania/17/2010|2010.874:0.0014297111,H1N1_Human_KM437688_A/Finland/1529N/2011|2011.500:0.002114200783):0.001155855762):0.0009380708678,(H1N1_Human_KJ690509_A/Uganda/MUWRP-243/2011|2011.274:0.001840571369,H1N1_Human_KJ690532_A/Uganda/MUWRP-240/2011|2011.101:0.004824450748):0.002534521583):0.001564077107,(H1N1_Swine_KP027599_A/swine/Brazil/G3P1/2013|2013.597:0.01603755433,H1N2_Swine_AB914498_A/swine/Chiba/119/2012|2012.786:0.008247628681):0.0006080698808):0.0002530524226,(H1N1_Swine_CY246769_A/swine/Saskatchewan/SD0205/2016|2016.948:0.01860276845,H3N2_Swine_KM355391_A/swine/Thailand/CU-S14252N/2014|2014.052:0.01015147936):0.0007707568246):0.0004778850363):3.237353692e-05):0.0002715528051,H1N1_Swine_KM496985_A/swine/Brazil/18/2012|2012.110:0.006253851616):0.0002498161462,H1N1_Human_CY083557_A/Budapest/WRAIR2411N/2009|2009.923:0.004531940717):0.0004733112604,(H1N1_Swine_MF099377_A/swine/Chile/66/2014|2014.636:0.01220958082,H1N2_Swine_KU976621_A/swine/Mexico/AVX50/2013|2013.233:0.01168512651):0.000925763536):0.0001364802553,((((H1N2_Swine_KC222522_A/swine/Papenburg/IDT12653/2010|2010.838:0.001270180955,H1N2_Swine_KC222538_A/swine/Ankum-Stockum/IDT13531/2011|2011.455:0.003617944263):0.0007783274525,H1N2_Swine_KC631894_A/swine/Albersloh/IDT14635-1/2012|2012.068:0.003235252229):0.0008017530294,H1N2_Swine_KC631926_A/swine/Garrel/IDT14892/2012|2012.142:0.002997982101):0.005768905797,H1N2_Swine_KU322861_A/swine/Italy/124953/2014|2014.500:0.01138411848):0.001909011852):0.0002463286821,(H3N2_Swine_CY245887_A/swine/Manitoba/SD0112/2015|2015.534:0.01619406874,H1N1_Swine_KU245745_A/swine/Poland/1889614/2014|2014.973:0.01184699141):0.0006764901567):9.051143033e-05,((H1N2_Swine_MF099111_A/swine/Melipilla/VN1401-983/2015|2015.359:0.0167800329,H1N1_Swine_KR057385_A/swine/Minnesota/A01049428/2011|2011.047:0.007627217164):0.0002105812188,(H1N2_Swine_KJ729266_A/swine/Zhejiang/43/2012|2012.871:0.0001175986531,H1N2_Swine_KJ729258_A/swine/Guangxi/325/2012|2012.871:0.0003224560291):0.01198936416):0.0008022095885):0.0002612499203,H1N2_Swine_KM027637_A/swine/Guangdong/3583/2011|2011.819:0.007231943048):0.0006521586941,((H3N1_Swine_KT983786_A/swine/Iowa/A01476471/2014|2014.038:0.002834758513,H3N1_Swine_KT374265_A/swine/Iowa/A01555108/2014|2014.882:0.0002586356571):0.00106462704,(H3N1_Swine_KR092065_A/swine/Missouri/A01410818/2013|2013.964:0.001804553425,H3N1_Swine_KT983781_A/swine/Iowa/A01476500/2013|2013.556:0.0008448892787):0.00162243891):0.0138019839):0.0004343036228,(((((((((((((((((((((((((((((((((((((((((((((((((((((((((((((H1N1_Human_CY223539_A/Wyoming/09/2017|2017.148:0.003872464732,H1N1_Human_MF593491_A/Mexico/4431/2016|2016.162:0.003707742701):9.532487705e-05,H1N1_Human_KX004912_A/Montana/01/2016|2016.011:0.0003272905002):0.000188358988,H1N1_Human_KX408681_A/District_Of_Columbia/01/2016|2016.093:0.0002532600656):0.0001015829694,H1N1_Human_KX004752_A/Arizona/39/2015|2015.934:-0.0001038186729):5.195117306e-05,H1N1_Human_KX004223_A/Nevada/42/2015|2015.975:-5.195117306e-05):2.59869262e-05,H1N1_Human_KX004507_A/Nebraska/20/2015|2015.997:-2.59869262e-05):0.0004067091091,(((H1N1_Human_KX004491_A/Tennessee/23/2015|2015.942:0.0009002373291,H1N1_Human_CY209478_A/South_Dakota/31/2016|2016.816:0.00175317893):4.967265469e-05,H1N1_Human_KX407873_A/Oregon/08/2016|2016.159:0.0003898466728):2.592039617e-05,H1N1_Human_KX408305_A/North_Dakota/05/2016|2016.052:0.0008582373902):2.113776828e-05):2.481693902e-05,H1N1_Human_KX775373_A/Rostov/CRIE-164/2016|2016.058:0.0004161927158):2.08549963e-05,H1N1_Avian_KX232483_A/turkey/Ontario/FAV-006-4/2016|2016.263:0.0004202897279):1.286886263e-05,((H1N1_Human_KY115692_A/Georgia/09/2016|2016.500:0.0005419066384,H1N1_Human_KX409161_A/Maine/05/2016|2016.126:-0.0001010279282):7.850771271e-05,(H1N1_Human_KX411233_A/North_Carolina/37/2016|2016.216:0.0008144687267,H1N1_Human_KX775405_A/Moscow/CRIE-287/2016|2016.129:0.0005110618407):0.0003628808428):0.0002092082491):1.823554013e-05,H1N1_Human_KX005456_A/Georgia/16/2015|2015.962:0.0004214258747):2.212176477e-05,H1N1_Human_KX407465_A/Delaware/09/2016|2016.162:0.0004182823128):1.624549758e-05,H1N1_Human_KX775349_A/Arkhangelsk/CRIE-109/2016|2016.036:0.0004246081752):1.302995103e-05,H1N1_Human_KX004370_A/Wisconsin/88/2015|2015.899:0.0004281147732):3.790984097e-05,H1N1_Human_KY487742_A/Keelung/0068/2016|2016.162:0.002170939682):2.298630411e-05,H1N1_Human_KX410969_A/Oklahoma/08/2016|2016.184:0.0008622855782):3.384040491e-05,H1N1_Human_KU509580_A/Colorado/20/2015|2015.890:-3.618451705e-05):1.809598428e-05,H1N1_Swine_KY115414_A/swine/Tennessee/A01894329/2016|2016.236:-1.809598428e-05):9.049855783e-06,H1N1_Human_KX004184_A/Alaska/263/2015|2015.836:-9.049855783e-06):4.525860098e-06,H1N1_Human_KX005646_A/Florida/05/2016|2016.019:-4.525860098e-06):2.263396344e-06,H1N1_Human_KU589368_A/Alabama/13/2015|2015.918:-2.263396344e-06):1.131931416e-06,H1N1_Human_KX417060_A/New_York/61/2015|2015.595:-1.131931416e-06):5.660823782e-07,H1N1_Avian_KX232475_A/turkey/Ontario/FAV-005-2/2016|2016.258:-5.660823782e-07):2.830995478e-07,H1N1_Human_KX005719_A/Indiana/07/2016|2016.063:-2.830995478e-07):1.415789657e-07,H1N1_Human_KX409225_A/West_Virginia/01/2016|2016.145:-1.415789657e-07):7.080408488e-08,H1N1_Human_KX004808_A/Minnesota/58/2015|2015.975:-7.080408488e-08):3.540934641e-08,H1N1_Human_MF768841_A/Jeddah/KFAFH3161/2015|2015.841:-3.540934641e-08):5.330405526e-05,(((((H1N1_Human_KX775341_A/Krasnodar/108/2015|2015.975:0.0004186363039,H1N1_Human_KX775381_A/Krasnodar/CRIE-202/2016|2016.077:0.0004624962508):4.584155746e-05,H1N1_Human_KX775365_A/Rostov/CRIE-162/2016|2016.060:-4.584155746e-05):0.0002430739261,H1N1_Human_KX775357_A/Arkhangelsk/CRIE-111/2016|2016.058:0.0001977225024):0.0001096781238,H3N2_Swine_CY246570_A/swine/Saskatchewan/SD0184/2016|2016.797:0.002545132462):0.0002445469377,H1N1_Human_KX006203_A/Rhode_Island/04/2016|2016.085:0.001083819431):0.0001665273798):3.297052821e-05,H1N1_Human_KX410657_A/Ohio/16/2016|2016.227:0.0004090282322):3.2095454e-05,H1N1_Human_KX410761_A/Vermont/13/2016|2016.214:0.0008503669223):1.623313581e-05,H1N1_Human_KX919410_A/Arizona/64/2016|2016.337:0.0004245949733):1.609886316e-05,H1N1_Swine_KY401913_A/swine/Pennsylvania/A01776820/2016|2016.466:0.0008655151658):5.523608887e-05,H1N1_Human_KX411745_A/Iowa/11/2016|2016.222:0.0003815823707):3.922033043e-05,(H1N1_Human_KX410625_A/Maryland/12/2016|2016.148:0.001265615075,H1N1_Human_CY220805_A/California/216/2016|2016.948:0.001385144877):0.000404927257):2.079916584e-05,H1N1_Swine_KY115389_A/swine/Illinois/A01775937/2016|2016.397:0.001309746693):3.596710963e-05,H1N1_Human_KY925799_A/Pelotas/LACENRS-1213/2016|2016.315:0.0004019472723):3.760783193e-05,H1N1_Human_KX004673_A/Idaho/38/2015|2015.973:-3.777259983e-05):8.317415867e-05,H1N1_Human_MF768857_A/Jeddah/0234/2015|2015.882:0.0003577292581):4.732425287e-05,((H1N1_Human_CY225588_A/Virginia/13/2017|2017.121:0.001987989915,H1N1_Human_CY217015_A/South_Dakota/01/2017|2017.000:-0.0002217749255):0.0004138557131,H1N1_Human_CY220837_A/Indiana/09/2017|2017.066:0.0004712576167):0.00128279064):3.329506051e-05,(H1N1_Human_CY211024_A/Pennsylvania/94/2016|2016.855:0.001529834405,H1N1_Human_KX411385_A/Missouri/12/2016|2016.216:0.001565831224):0.0008616536162):1.987481538e-05,H1N1_Human_KY949852_A/Baltimore/0065/2016|2016.121:0.0004190686015):2.276791261e-05,(H1N1_Human_KY925336_A/Porto_Alegre/LACENRS-1053/2016|2016.301:0.00244201715,H1N1_Human_KX914994_A/New_Mexico/20/2016|2016.159:0.001100128411):0.0004238376519):1.414641927e-05,(H1N1_Human_KX915546_A/Virginia/49/2016|2016.247:0,H1N1_Human_KX407825_A/Louisiana/06/2016|2016.142:0):0.0004242012808):1.911162072e-05,H1N1_Human_KX775397_A/Moscow/CRIE-282/2016|2016.096:0.0004225074328):1.314005695e-05,H1N1_Human_KX919066_A/Texas/112/2016|2016.140:0.0004284789966):2.869437474e-05,(H1N1_Avian_KX232499_A/turkey/Manitoba/FAV-0009-2/2016|2016.282:0,H1N1_Avian_KX232507_A/turkey/Manitoba/FAV-0009-3/2016|2016.282:0):0.001740547529):2.236448235e-05,H1N1_Human_KX915826_A/Utah/37/2016|2016.329:0.0008608461227):3.003639954e-05,H1N1_Human_KX916058_A/New_York/67/2016|2016.247:0.0004107863111):1.468197046e-05,((((((H1N1_Human_MG279292_A/Japan/NHRC_20-1903/2017|2017.104:0.000387261298,H1N1_Human_CY225540_A/Ohio/06/2017|2017.104:0.002262181406):0.0001222377488,H1N1_Human_CY224180_A/Rhode_Island/08/2017|2017.123:-0.0001232691643):0.0002575700316,H1N1_Human_CY238376_A/Texas/103/2017|2017.247:0.001512328824):0.0001616582489,H1N1_Human_CY223595_A/Louisiana/12/2017|2017.129:0.0007243904893):0.001063776172,H1N1_Human_MF593597_A/Mexico/12317/2017|2017.063:0.0007093064794):0.001555285742,H1N1_Human_MF593581_A/Mexico/8517/2017|2017.047:0.001551007383):0.0002050597968):8.477027407e-05,H1N1_Swine_KY239052_A/swine/Illinois/A01749913/2016|2016.293:0.001687185574):0.0001557655613,H1N1_Human_KX775389_A/Krasnodar/CRIE-203/2016|2016.090:0.001171573737):0.0002328386164,H1N1_Human_KY949664_A/Linkou/0032/2015|2015.959:0.0006488768068):0.0002518334031,H1N1_Swine_KY938566_A/swine/Nebraska/A01783006/2016|2016.838:0.003317678403):0.0001839652114,H1N1_Human_CY214304_A/Wisconsin/105/2016|2016.978:0.002469114999):0.0007270846617,H1N1_Human_CY218076_A/Washington/01/2017|2017.014:0.003299093861):0.000500946023,H1N1_Human_MF593515_A/Mexico/4436/2016|2016.159:0.002155017621):0.0003447843405,((H1N1_Human_KX078499_A/India/DRDE_GWL672/2015|2015.173:0.0005578409546,H1N1_Human_KX789445_A/India/Kol-S4659/2015|2015.227:0.001207686601):0.0008194784001,H1N1_Human_MF768873_A/Jeddah/7611/2014|2014.433:0.002730047511):0.001351679061):0.0002123517918,H1N1_Swine_MF522009_A/swine/Illinois/A01932036/2017|2017.099:0.003402875874):0.001275740101,((((((((((((((((((((((((((H1N1_Human_MH125884_A/Illinois/12/2018|2018.096:0.001337124827,H1N1_Human_MH245927_A/Arkansas/07/2018|2018.115:0.0008700577807):4.956504669e-05,H1N1_Human_MH084147_A/Vermont/03/2018|2018.038:0.0008338203663):5.637934173e-05,H1N1_Human_MH126044_A/Montana/05/2018|2018.036:0.0003837924596):5.651956856e-05,H1N1_Human_MH083459_A/Florida/07/2018|2018.027:0.000384491142):4.848377052e-05,H1N1_Human_CY250145_A/Hawaii/47/2017|2017.668:0.0003926609537):3.822982948e-05,H1N1_Human_MH183979_A/Virginia/11/2018|2018.104:0.0008460794494):2.234130406e-05,H1N1_Human_MH126172_A/South_Dakota/05/2018|2018.066:0.0004169362962):2.290573393e-05,H1N1_Human_MH183739_A/Mississippi/09/2018|2018.079:0.0004178308813):2.661353254e-05,H1N1_Human_CY223555_A/New_Mexico/08/2017|2017.140:0.0008560506627):3.300564516e-05,H1N1_Human_MH360156_A/Utah/23/2018|2018.225:0.000408314904):3.927099691e-05,H1N1_Human_MH125740_A/California/21/2018|2018.038:-4.001243407e-05):2.003740401e-05,H1N1_Human_MH359933_A/Georgia/21/2018|2018.189:-2.003740401e-05):1.002078967e-05,H1N1_Human_MH446875_A/South_Carolina/01/2018|2018.230:-1.002078967e-05):6.999987479e-05,((H1N1_Human_MH246031_A/Massachusetts/15/2018|2018.134:0.0004009993109,H1N1_Human_CY261983_A/Utah/39/2017|2017.890:0.0004802046543):8.303574032e-05,H1N1_Human_CY263284_A/Massachusetts/21/2017|2017.907:-8.326817089e-05):0.001697435445):3.86534052e-05,H1N1_Human_CY250121_A/Florida/66/2017|2017.729:0.002175303473):0.0002566535437,H1N1_Human_MH083435_A/Connecticut/40/2017|2017.970:0.002413035059):0.0001869429645,H1N1_Human_MH306058_A/Wisconsin/75/2018|2018.175:0.0006931037649):0.0001023921491,H1N1_Human_MH083619_A/Kentucky/37/2017|2017.997:0.0007826738178):5.68807309e-05,(((H1N1_Human_MH360124_A/North_Dakota/19/2018|2018.233:0.001040477212,H1N1_Human_MH084235_A/Wyoming/01/2018|2018.008:-0.0001593446574):0.0001212452774,H1N1_Human_MH083347_A/Arizona/74/2017|2017.964:0.0003202883256):9.40499656e-05,H1N1_Human_MH083601_A/Kansas/01/2018|2018.016:0.0007883438957):0.001274869335):6.340708549e-05,H1N1_Human_MH183867_A/Oklahoma/09/2018|2018.049:0.0008133754348):0.0001254481243,((H1N1_Human_MH083795_A/Missouri/52/2017|2017.500:0.0009889897276,H1N1_Human_CY265337_A/New_Jersey/37/2017|2017.929:-0.0001067002792):0.0008955854011,H1N1_Human_MH125851_A/Idaho/04/2018|2018.068:-1.305635336e-05):0.001216304857):7.487567111e-05,(H1N1_Swine_MH156541_A/swine/Ohio/A01354347/2018|2018.123:0.002049145397,H1N1_Human_CY262015_A/Oklahoma/31/2017|2017.866:0.0006029428876):0.001704775007):3.856244647e-05,H1N1_Human_MH246079_A/New_Hampshire/13/2018|2018.132:0.00084024206):0.0001562055502,(H1N1_Human_MH446574_A/District_Of_Columbia/10/2018|2018.126:0.0005212049973,H1N1_Human_MH359908_A/Delaware/24/2018|2018.222:0.0003614738402):0.0007305348057):0.0002123030405,H1N1_Human_MH446934_A/Washington/82/2018|2018.225:0.002901872762):0.001569395336,(H1N1_Human_MG978566_A/Georgia/31/2017|2017.959:0.0004790588256,H1N1_Human_MH183803_A/Nebraska/06/2018|2018.123:-3.861069279e-05):0.001532371131):0.001075527385):0.003853661592,(((((((((((((H1N1_Human_CY256720_A/Nicaragua/8427_02/2016|2016.014:0.001001695923,H1N1_Human_KY487611_A/EastBaltimore/0103/2016|2016.175:0.0003219903174):0.0001001428346,H1N1_Human_CY256784_A/Nicaragua/8746_02/2015|2015.904:0.0003410018896):0.0001936012227,H1N1_Human_CY256800_A/Nicaragua/7912_09/2015|2015.918:0.0006904346696):0.0007929127117,H1N1_Human_KX409217_A/Mississippi/08/2016|2016.129:8.828875602e-05):0.0006862156846,H1N1_Human_KU517806_A/Gainesville/01/2015|2015.937:0.001083916808):0.0004513166652,(((((H1N1_Human_KT836893_A/South_Dakota/16/2015|2015.197:0.001014127327,H1N1_Human_KU321927_A/Milano/230/2015|2015.500:0.0003088465429):0.0004863231117,H1N1_Human_KU321926_A/Milano/276/2015|2015.500:0.0008399349423):0.0003385013693,H1N1_Human_KU509556_A/Kentucky/14/2015|2015.614:0.001429612508):0.0002649199679,H1N1_Human_KT836756_A/Ohio/08/2015|2015.151:0.0001750756286):0.0003266158554,H1N1_Swine_KU323235_A/swine/Italy/161692/2015|2015.500:0.001443941725):0.0008894170603):0.0009585284672,((((H1N1_Human_LC032855_A/Kyoto/13K017/2014|2014.066:0.0002386875095,H1N1_Human_LC032823_A/Okinawa/13T001/2013|2013.814:0.0002019969124):0.0001392803983,H1N1_Human_KU322205_A/Parma/56/2014|2014.500:0.0003011677345):0.0001231453633,H1N1_Human_LC033287_A/Nagasaki/13N094/2014|2014.195:0.0003179993609):0.000208490364,H1N1_Human_KU592749_A/Alaska/38/2014|2014.671:0.00067357244):0.0007709175505):0.001081684408,(((((H1N1_Swine_CY245831_A/swine/Manitoba/SD0106/2015|2015.422:0.005813680982,H1N1_Human_KT836496_A/California/55/2014|2014.233:-2.899992623e-05):0.0002571092436,H1N1_Human_CY189527_A/New_York/WC-LVD-14-062/2014|2014.268:0.00197009365):0.0002827916224,((H1N1_Human_KY925195_A/Santa_Maria/LACENRS-2140/2014|2014.658:0.0005638313823,H1N1_Human_KY926306_A/Porto_Alegre/LACENRS-1380/2014|2014.444:0.001200506368):0.0003947248005,H1N1_Human_KP702179_A/Egypt/42/2014|2014.227:0.004049305334):0.000396778819):0.0002594933471,((H1N1_Human_KU922534_A/Kerala/RGCB141437/2014|2014.436:0.002142387024,H1N1_Human_KT836472_A/Washington/59/2014|2014.899:0.001395771748):7.799788474e-05,(H1N1_Human_KT836684_A/Louisiana/03/2015|2015.282:0.002594438217,H1N1_Human_KT836638_A/Virginia/40/2014|2014.973:0.0005013071479)
[truncated: 399,183 more chars]
