# Supplementary material for: A brief history of bird flu
Source: Philos Trans R Soc Lond B Biol Sci. 2019 May 6;374(1775):20180257. doi: 10.1098/rstb.2018.0257 (PMC6553608; doi:10.1098/rstb.2018.0257)
Supplement: Data for segments 1,2,3,5,7,8 - 8809 taxa for display [file rstb20180257supp3.zip › internals_subsample_for_display/hxnx_all_seg2_8809_with_og_infoTbl.txt]

beastNames	accn	host	subtype	Htype	Ntype	country	region	continent	decDate	avHost5
H6N1_Avian_KX979853_A/greater_white-fronted_goose/Netherlands/11/2009|2009.937	KX979853	Avian	H6N1	H6	N1	Netherlands	WesternEurope	Europe	2009.937	Wild-ans-long
H3N8_Avian_KX979741_A/turnstone/Netherlands/1/2010|2010.770	KX979741	Avian	H3N8	H3	N8	Netherlands	WesternEurope	Europe	2010.77	Wild-other
H6N5_Avian_CY149450_A/greylag_goose/Iceland/1459/2011|2011.833	CY149450	Avian	H6N5	H6	N5	Iceland	NorthernEurope	Europe	2011.833	Wild-ans-long
H6N5_Avian_CY149506_A/greylag_goose/Iceland/0948/2011|2011.833	CY149506	Avian	H6N5	H6	N5	Iceland	NorthernEurope	Europe	2011.833	Wild-ans-long
H6N2_Avian_KX979731_A/greater_white-fronted_goose/Netherlands/6/2010|2010.893	KX979731	Avian	H6N2	H6	N2	Netherlands	WesternEurope	Europe	2010.893	Wild-ans-long
H5N2_Avian_KX979747_A/Eurasian_wigeon/Netherlands/1/2010|2010.737	KX979747	Avian	H5N2	H5	N2	Netherlands	WesternEurope	Europe	2010.737	Wild-ans-long
H5N2_Avian_CY149354_A/great_black-backed_gull/Iceland/1110/2011|2011.789	CY149354	Avian	H5N2	H5	N2	Iceland	NorthernEurope	Europe	2011.789	Wild-other
H1N1_Avian_KX979792_A/greater_white-fronted_goose/Netherlands/1/2012|2012.885	KX979792	Avian	H1N1	H1	N1	Netherlands	WesternEurope	Europe	2012.885	Wild-ans-long
H5N3_Avian_KX979754_A/greater_white-fronted_goose/Netherlands/5/2010|2010.866	KX979754	Avian	H5N3	H5	N3	Netherlands	WesternEurope	Europe	2010.866	Wild-ans-long
H6N2_Avian_KX979851_A/greater_white-fronted_goose/Netherlands/9/2009|2009.995	KX979851	Avian	H6N2	H6	N2	Netherlands	WesternEurope	Europe	2009.995	Wild-ans-long
H11N9_Avian_MF147470_A/European_herring_gull/Netherlands/1/2015|2015.041	MF147470	Avian	H11N9	H11	N9	Netherlands	WesternEurope	Europe	2015.041	Wild-other
H6N8_Avian_KX979681_A/greater_white-fronted_goose/Netherlands/4/2010|2010.093	KX979681	Avian	H6N8	H6	N8	Netherlands	WesternEurope	Europe	2010.093	Wild-ans-long
H5N3_Avian_KF885673_A/duck/Moscow/4182/2010|2010.871	KF885673	Avian	H5N3	H5	N3	Russia	EasternEurope	Europe	2010.871	Dom-ans
H5N3_Avian_MF992940_A/duck/Moscow/4182-C/2010|2010.500	MF992940	Avian	H5N3	H5	N3	Russia	EasternEurope	Europe	2010.5	Dom-ans
H5N2_Avian_KU143519_A/chicken/Wuhan/WHJF/2014|2014.953	KU143519	Avian	H5N2	H5	N2	China	EasternAsia	Asia	2014.953	Dom-gal
H4N6_Avian_JX454719_A/duck/Korea/DY104/2007|2007.953	JX454719	Avian	H4N6	H4	N6	South Korea	EasternAsia	Asia	2007.953	Dom-ans
H9N2_Avian_KU366358_A/duck/Jiangxi/7554/2007|2007.989	KU366358	Avian	H9N2	H9	N2	China	EasternAsia	Asia	2007.989	Dom-ans
H4N6_Avian_KU160817_A/chicken/Hunan/S1267/2010|2010.167	KU160817	Avian	H4N6	H4	N6	China	EasternAsia	Asia	2010.167	Dom-gal
H4N6_Avian_KU160809_A/chicken/Hunan/S1248/2010|2010.167	KU160809	Avian	H4N6	H4	N6	China	EasternAsia	Asia	2010.167	Dom-gal
H7N3_Avian_KF260525_A/duck/Jiangxi/16285/2010|2010.500	KF260525	Avian	H7N3	H7	N3	China	EasternAsia	Asia	2010.5	Dom-ans
H7N7_Avian_KF260503_A/duck/Jiangxi/21980/2010|2010.500	KF260503	Avian	H7N7	H7	N7	China	EasternAsia	Asia	2010.5	Dom-ans
H7N7_Avian_KF260502_A/duck/Jiangxi/16769/2010|2010.500	KF260502	Avian	H7N7	H7	N7	China	EasternAsia	Asia	2010.5	Dom-ans
H7N3_Avian_KF260501_A/duck/Jiangxi/16736/2010|2010.500	KF260501	Avian	H7N3	H7	N3	China	EasternAsia	Asia	2010.5	Dom-ans
H10N8_Avian_KP862033_A/duck/Hunan/S3137/2009|2009.729	KP862033	Avian	H10N8	H10	N8	China	EasternAsia	Asia	2009.729	Dom-ans
H4N6_Avian_LC349341_A/duck/Mongolia/262/2011|2011.666	LC349341	Avian	H4N6	H4	N6	Mongolia	EasternAsia	Asia	2011.666	Dom-ans
H4N3_Avian_LC339895_A/duck/Mongolia/17/2011|2011.649	LC339895	Avian	H4N3	H4	N3	Mongolia	EasternAsia	Asia	2011.649	Dom-ans
H1N2_Avian_KF013948_A/Muscovy_duck/Guangxi/GXd-3/2012|2012.153	KF013948	Avian	H1N2	H1	N2	China	EasternAsia	Asia	2012.153	Dom-ans
H1N2_Avian_KF013908_A/sparrow/Guangxi/GXs-1/2012|2012.186	KF013908	Avian	H1N2	H1	N2	China	EasternAsia	Asia	2012.186	Wild-other
H10N8_Avian_KP862041_A/duck/Hunan/S4280/2009|2009.937	KP862041	Avian	H10N8	H10	N8	China	EasternAsia	Asia	2009.937	Dom-ans
H4N6_Avian_KU160921_A/duck/Guangxi/S4312/2011|2011.838	KU160921	Avian	H4N6	H4	N6	China	EasternAsia	Asia	2011.838	Dom-ans
H5N1_Avian_KP762507_A/chicken/Jiangsu/927/2013|2013.879	KP762507	Avian	H5N1	H5	N1	China	EasternAsia	Asia	2013.879	Dom-gal
H5N1_Avian_KY437765_A/goose/Yangzhou/0403/2014|2014.252	KY437765	Avian	H5N1	H5	N1	China	EasternAsia	Asia	2014.252	Dom-ans
H4N6_Avian_KU161081_A/goose/Jiangsu/S2433/2011|2011.438	KU161081	Avian	H4N6	H4	N6	China	EasternAsia	Asia	2011.438	Dom-ans
H4N6_Avian_KU161001_A/duck/Jiangsu/S2447/2011|2011.419	KU161001	Avian	H4N6	H4	N6	China	EasternAsia	Asia	2011.419	Dom-ans
H11N9_Avian_KF260504_A/duck/Guizhou/1078/2011|2011.500	KF260504	Avian	H11N9	H11	N9	China	EasternAsia	Asia	2011.5	Dom-ans
H3N8_Avian_AB786913_A/muscovy_duck/Vietnam/LBM240/2012|2012.500	AB786913	Avian	H3N8	H3	N8	Viet Nam	SouthEasternAsia	Asia	2012.5	Dom-ans
H3N6_Avian_AB812571_A/duck/Vietnam/LBM235/2012|2012.600	AB812571	Avian	H3N6	H3	N6	Viet Nam	SouthEasternAsia	Asia	2012.6	Dom-ans
H6N6_Avian_LC028142_A/muscovy_duck/Vietnam/LBM541/2013|2013.940	LC028142	Avian	H6N6	H6	N6	Viet Nam	SouthEasternAsia	Asia	2013.94	Dom-ans
H4N8_Avian_KU160953_A/duck/Hubei/S2114/2012|2012.419	KU160953	Avian	H4N8	H4	N8	China	EasternAsia	Asia	2012.419	Dom-ans
H4N2_Avian_CY146570_A/duck/Hunan/S11313/2012|2012.227	CY146570	Avian	H4N2	H4	N2	China	EasternAsia	Asia	2012.227	Dom-ans
H7N7_Avian_KT777876_A/ostrich/South_Africa/KRB/2013|2013.247	KT777876	Avian	H7N7	H7	N7	South Africa	SouthernAfrica	Africa	2013.247	Wild-other
H3N2_Avian_KT022273_A/duck/Guangxi/112D4/2012|2012.500	KT022273	Avian	H3N2	H3	N2	China	EasternAsia	Asia	2012.5	Dom-ans
H3N6_Avian_LC053482_A/duck/Vietnam/LBM798/2014|2014.923	LC053482	Avian	H3N6	H3	N6	Viet Nam	SouthEasternAsia	Asia	2014.923	Dom-ans
H6N6_Avian_KY415835_A/duck/Hubei/ZYSYF8/2015|2015.871	KY415835	Avian	H6N6	H6	N6	China	EasternAsia	Asia	2015.871	Dom-ans
H9N2_Avian_KU143543_A/duck/Wuhan/WHYF05/2014|2014.953	KU143543	Avian	H9N2	H9	N2	China	EasternAsia	Asia	2014.953	Dom-ans
H5N1_Avian_KR010409_A/goose/Inner_Mongolia/IM-192/2014|2014.816	KR010409	Avian	H5N1	H5	N1	China	EasternAsia	Asia	2014.816	Dom-ans
H6N2_Avian_KY415828_A/duck/Hubei/ZYSYG15/2015|2015.888	KY415828	Avian	H6N2	H6	N2	China	EasternAsia	Asia	2015.888	Dom-ans
H3N6_Avian_LC339729_A/duck/Hokkaido/10/2015|2015.770	LC339729	Avian	H3N6	H3	N6	Japan	EasternAsia	Asia	2015.77	Dom-ans
H1N1_Avian_LC148828_A/duck/Hokkaido/W9/2015|2015.745	LC148828	Avian	H1N1	H1	N1	Japan	EasternAsia	Asia	2015.745	Dom-ans
H11N9_Avian_KX121186_A/bean_goose/Hubei/SZY200/2016|2016.153	KX121186	Avian	H11N9	H11	N9	China	EasternAsia	Asia	2016.153	Wild-ans-long
H6N2_Avian_MG042413_A/duck/Bangladesh/31227/2016|2016.899	MG042413	Avian	H6N2	H6	N2	Bangladesh	SouthernAsia	Asia	2016.899	Dom-ans
H3N8_Avian_KX949522_A/northern_pintail/Alaska/UGAI15-7403/2015|2015.753	KX949522	Avian	H3N8	H3	N8	USA	NorthernAmerica	America	2015.753	Wild-ans-long
H6N1_Avian_KY131327_A/northern_pintail/Alaska/UGAI15-6994/2015|2015.721	KY131327	Avian	H6N1	H6	N1	USA	NorthernAmerica	America	2015.721	Wild-ans-long
H3N6_Avian_KY131405_A/northern_pintail/Alaska/UGAI15-7415/2015|2015.756	KY131405	Avian	H3N6	H3	N6	USA	NorthernAmerica	America	2015.756	Wild-ans-long
H8N4_Avian_MG976690_A/northern_pintail/Alaska/UGAI16-3997/2016|2016.679	MG976690	Avian	H8N4	H8	N4	USA	NorthernAmerica	America	2016.679	Wild-ans-long
H4N2_Avian_MH135510_A/duck/Bangladesh/33638/2017|2017.740	MH135510	Avian	H4N2	H4	N2	Bangladesh	SouthernAsia	Asia	2017.74	Dom-ans
H1N1_Avian_LC367496_A/duck/Mongolia/675/2010|2010.658	LC367496	Avian	H1N1	H1	N1	Mongolia	EasternAsia	Asia	2010.658	Dom-ans
H3N8_Avian_CY146602_A/duck/Hunan/S1256/2012|2012.222	CY146602	Avian	H3N8	H3	N8	China	EasternAsia	Asia	2012.222	Dom-ans
H10N8_Avian_KP285595_A/duck/Jiangxi/6460/2013|2013.090	KP285595	Avian	H10N8	H10	N8	China	EasternAsia	Asia	2013.09	Dom-ans
H10N8_Avian_KP285651_A/duck/Jiangxi/6535/2013|2013.090	KP285651	Avian	H10N8	H10	N8	China	EasternAsia	Asia	2013.09	Dom-ans
H6N8_Avian_KX867855_A/wild_bird/Jiangxi/P419/2016|2016.016	KX867855	Avian	H6N8	H6	N8	China	EasternAsia	Asia	2016.016	Wild-other
H3N8_Avian_LC367352_A/duck/Mongolia/405/2011|2011.655	LC367352	Avian	H3N8	H3	N8	Mongolia	EasternAsia	Asia	2011.655	Dom-ans
H4N2_Avian_KU160961_A/duck/Hubei/S2213/2012|2012.419	KU160961	Avian	H4N2	H4	N2	China	EasternAsia	Asia	2012.419	Dom-ans
H3N2_Avian_LC028158_A/duck/Vietnam/LBM559/2013|2013.940	LC028158	Avian	H3N2	H3	N2	Viet Nam	SouthEasternAsia	Asia	2013.94	Dom-ans
H3N2_Avian_LC053490_A/duck/Quang_Ninh/220/2014|2014.710	LC053490	Avian	H3N2	H3	N2	Viet Nam	SouthEasternAsia	Asia	2014.71	Dom-ans
H3N2_Avian_KM222546_A/chicken/Shanghai/LPM2/2013|2013.619	KM222546	Avian	H3N2	H3	N2	China	EasternAsia	Asia	2013.619	Dom-gal
H11N9_Avian_KU143514_A/wild_bird/Wuhan/CDHN173/2015|2015.038	KU143514	Avian	H11N9	H11	N9	China	EasternAsia	Asia	2015.038	Wild-other
H11N9_Avian_KU143513_A/wild_bird/Wuhan/CDHN22/2015|2015.038	KU143513	Avian	H11N9	H11	N9	China	EasternAsia	Asia	2015.038	Wild-other
H1N1_Avian_KU143509_A/wild_bird/Wuhan/WHHN16/2014|2014.953	KU143509	Avian	H1N1	H1	N1	China	EasternAsia	Asia	2014.953	Wild-other
H5N2_Avian_KY765296_A/ostrich/South_Africa/325863/2015|2015.496	KY765296	Avian	H5N2	H5	N2	South Africa	SouthernAfrica	Africa	2015.496	Wild-other
H10N2_Avian_LC121282_A/duck/Mongolia/141/2015|2015.660	LC121282	Avian	H10N2	H10	N2	Mongolia	EasternAsia	Asia	2015.66	Dom-ans
H10N2_Avian_LC108118_A/duck/Mongolia/66/2015|2015.660	LC108118	Avian	H10N2	H10	N2	Mongolia	EasternAsia	Asia	2015.66	Dom-ans
H9N2_Avian_KY415836_A/chicken/Hubei/ZYSJF15/2016|2016.063	KY415836	Avian	H9N2	H9	N2	China	EasternAsia	Asia	2016.063	Dom-gal
H6N2_Avian_KY415830_A/duck/Hubei/ZYSYG7/2015|2015.888	KY415830	Avian	H6N2	H6	N2	China	EasternAsia	Asia	2015.888	Dom-ans
H3N8_Avian_MG042187_A/duck/Bangladesh/30828/2016|2016.737	MG042187	Avian	H3N8	H3	N8	Bangladesh	SouthernAsia	Asia	2016.737	Dom-ans
H7N9_Avian_MF630443_A/duck/Guangxi/SDY129/2014|2014.808	MF630443	Avian	H7N9	H7	N9	China	EasternAsia	Asia	2014.808	Dom-ans
H7N9_Avian_MF630435_A/duck/Fujian/S4170/2014|2014.841	MF630435	Avian	H7N9	H7	N9	China	EasternAsia	Asia	2014.841	Dom-ans
H11N9_Avian_KF260510_A/duck/Jiangxi/22537/2012|2012.500	KF260510	Avian	H11N9	H11	N9	China	EasternAsia	Asia	2012.5	Dom-ans
H4N2_Avian_KU161017_A/duck/Jiangxi/S21055/2012|2012.425	KU161017	Avian	H4N2	H4	N2	China	EasternAsia	Asia	2012.425	Dom-ans
H7N7_Avian_KM593184_A/chicken/Jiangxi/C25/2014|2014.123	KM593184	Avian	H7N7	H7	N7	China	EasternAsia	Asia	2014.123	Dom-gal
H5N8_Avian_LC053458_A/duck/Quang_Ninh/19c511/2013|2013.271	LC053458	Avian	H5N8	H5	N8	Viet Nam	SouthEasternAsia	Asia	2013.271	Dom-ans
H10N7_Avian_LC121378_A/duck/Mongolia/499/2015|2015.663	LC121378	Avian	H10N7	H10	N7	Mongolia	EasternAsia	Asia	2015.663	Dom-ans
H10N7_Avian_LC121418_A/duck/Mongolia/626/2015|2015.663	LC121418	Avian	H10N7	H10	N7	Mongolia	EasternAsia	Asia	2015.663	Dom-ans
H6N6_Avian_KY415857_A/duck/Ganzhou/GZ148/2016|2016.071	KY415857	Avian	H6N6	H6	N6	China	EasternAsia	Asia	2016.071	Dom-ans
H5N2_Avian_KT327401_A/thrush/Taiwan/A234/2015|2015.044	KT327401	Avian	H5N2	H5	N2	Taiwan	EasternAsia	Asia	2015.044	Wild-other
H5N2_Avian_KT327393_A/night_heron/Taiwan/A289/2015|2015.049	KT327393	Avian	H5N2	H5	N2	Taiwan	EasternAsia	Asia	2015.049	Wild-other
H5N2_Avian_KT327379_A/goose/Taiwan/01004/2015|2015.022	KT327379	Avian	H5N2	H5	N2	Taiwan	EasternAsia	Asia	2015.022	Dom-ans
H5N2_Avian_KU646883_A/goose/Taiwan/01031/2015|2015.030	KU646883	Avian	H5N2	H5	N2	Taiwan	EasternAsia	Asia	2015.03	Dom-ans
H7N7_Avian_KP414897_A/chicken/Jiangxi/10784/2014|2014.132	KP414897	Avian	H7N7	H7	N7	China	EasternAsia	Asia	2014.132	Dom-gal
H10N3_Avian_LC121386_A/duck/Mongolia/518/2015|2015.663	LC121386	Avian	H10N3	H10	N3	Mongolia	EasternAsia	Asia	2015.663	Dom-ans
H15N9_Avian_KY635825_A/duck/Bangladesh/24704/2015|2015.142	KY635825	Avian	H15N9	H15	N9	Bangladesh	SouthernAsia	Asia	2015.142	Dom-ans
H15N9_Avian_KY635750_A/duck/Bangladesh/24697/2015|2015.142	KY635750	Avian	H15N9	H15	N9	Bangladesh	SouthernAsia	Asia	2015.142	Dom-ans
H5N8_Avian_KY576107_A/common_teal/Korea/W548/2016|2016.953	KY576107	Avian	H5N8	H5	N8	South Korea	EasternAsia	Asia	2016.953	Wild-ans-long
H5N8_Avian_MF155630_A/grey_heron/W779/2017|2017.071	MF155630	Avian	H5N8	H5	N8	South Korea	EasternAsia	Asia	2017.071	Wild-other
H5N8_Avian_KY576109_A/common_teal/Korea/W550/2016|2016.953	KY576109	Avian	H5N8	H5	N8	South Korea	EasternAsia	Asia	2016.953	Wild-ans-long
H5N8_Avian_KY576110_A/common_teal/Korea/W555/2017|2017.008	KY576110	Avian	H5N8	H5	N8	South Korea	EasternAsia	Asia	2017.008	Wild-ans-long
H5N8_Avian_MG650638_A/chicken/Cameroon/17RS1661-1/2017|2017.038	MG650638	Avian	H5N8	H5	N8	Cameroon	CentralAfrica	Africa	2017.038	Dom-gal
H5N8_Avian_MF037849_A/green-winged_teal/Egypt/877/2016|2016.934	MF037849	Avian	H5N8	H5	N8	Egypt	NorthernAfrica	Africa	2016.934	Wild-ans-long
H5N8_Avian_MF037860_A/green-winged_teal/Egypt/871/2016|2016.934	MF037860	Avian	H5N8	H5	N8	Egypt	NorthernAfrica	Africa	2016.934	Wild-ans-long
H5N8_Avian_MF040670_A/Anser_cygnoides/Hubei/FW44/2016|2016.948	MF040670	Avian	H5N8	H5	N8	China	EasternAsia	Asia	2016.948	Dom-ans
H5N8_Avian_MG607407_A/duck/Democratic_Republic_of_the_Congo/17RS882-40/2017|2017.362	MG607407	Avian	H5N8	H5	N8	Democratic Republic of the Congo	CentralAfrica	Africa	2017.362	Dom-ans
H5N8_Avian_MG607406_A/duck/Democratic_Republic_of_the_Congo/17RS882-33/2017|2017.364	MG607406	Avian	H5N8	H5	N8	Democratic Republic of the Congo	CentralAfrica	Africa	2017.364	Dom-ans
H5N8_Avian_MG881967_A/grey-headed_gull/Uganda/MUWRP-538/2017|2017.008	MG881967	Avian	H5N8	H5	N8	Uganda	EasternAfrica	Africa	2017.008	Wild-other
H5N8_Avian_MG650637_A/duck/Cameroon/17RS1661-3/2017|2017.038	MG650637	Avian	H5N8	H5	N8	Cameroon	CentralAfrica	Africa	2017.038	Dom-ans
H5N8_Avian_MH107205_A/Guinea_fowl/Belgium/6102/2017|2017.449	MH107205	Avian	H5N8	H5	N8	Belgium	WesternEurope	Europe	2017.449	Dom-gal
H5N8_Avian_MH107197_A/Brahma_chicken/Belgium/6153/2017|2017.452	MH107197	Avian	H5N8	H5	N8	Belgium	WesternEurope	Europe	2017.452	Wild-other
H5N8_Avian_MF926483_A/goose/Kalmykia/813/2016|2016.849	MF926483	Avian	H5N8	H5	N8	Russia	EasternEurope	Europe	2016.849	Dom-ans
H5N8_Avian_MF926459_A/chicken/Chechnya/58/2017|2017.019	MF926459	Avian	H5N8	H5	N8	Russia	EasternEurope	Europe	2017.019	Dom-gal
H5N8_Avian_MF926451_A/chicken/Moscow/94/2017|2017.159	MF926451	Avian	H5N8	H5	N8	Russia	EasternEurope	Europe	2017.159	Dom-gal
H5N6_Avian_LC379583_A/jungle_crow/Hyogo/2803A002/2018|2018.162	LC379583	Avian	H5N6	H5	N6	Japan	EasternAsia	Asia	2018.162	Wild-other
H5N6_Avian_LC379591_A/jungle_crow/Hyogo/2803E011/2018|2018.167	LC379591	Avian	H5N6	H5	N6	Japan	EasternAsia	Asia	2018.167	Wild-other
H6N2_Avian_KU143516_A/wild_bird/Wuhan/CDHN09/2015|2015.038	KU143516	Avian	H6N2	H6	N2	China	EasternAsia	Asia	2015.038	Wild-other
H6N2_Avian_KU143517_A/wild_bird/Wuhan/CDHN15/2015|2015.038	KU143517	Avian	H6N2	H6	N2	China	EasternAsia	Asia	2015.038	Wild-other
H2N8_Avian_KX394374_A/duck/Zhejiang/6D10/2013|2013.951	KX394374	Avian	H2N8	H2	N8	China	EasternAsia	Asia	2013.951	Dom-ans
H3N6_Avian_KX121268_A/duck/Hunan/7/2015|2015.260	KX121268	Avian	H3N6	H3	N6	China	EasternAsia	Asia	2015.26	Dom-ans
H2N3_Avian_LC121426_A/duck/Mongolia/655/2015|2015.663	LC121426	Avian	H2N3	H2	N3	Mongolia	EasternAsia	Asia	2015.663	Dom-ans
H2N3_Avian_LC121370_A/duck/Mongolia/482/2015|2015.663	LC121370	Avian	H2N3	H2	N3	Mongolia	EasternAsia	Asia	2015.663	Dom-ans
H4N6_Avian_LC121258_A/duck/Mongolia/118/2015|2015.660	LC121258	Avian	H4N6	H4	N6	Mongolia	EasternAsia	Asia	2015.66	Dom-ans
H4N6_Avian_KY635630_A/duck/Bangladesh/25891/2015|2015.521	KY635630	Avian	H4N6	H4	N6	Bangladesh	SouthernAsia	Asia	2015.521	Dom-ans
H4N6_Avian_LC121242_A/duck/Mongolia/101/2015|2015.660	LC121242	Avian	H4N6	H4	N6	Mongolia	EasternAsia	Asia	2015.66	Dom-ans
H6N2_Avian_MF694077_A/domestic_duck/Georgia/1/2015|2015.773	MF694077	Avian	H6N2	H6	N2	Georgia	WesternAsia	Asia	2015.773	Dom-ans
H7N9_Avian_KY635621_A/duck/Bangladesh/26992/2015|2015.940	KY635621	Avian	H7N9	H7	N9	Bangladesh	SouthernAsia	Asia	2015.94	Dom-ans
H7N9_Avian_KY635811_A/duck/Bangladesh/26980/2015|2015.940	KY635811	Avian	H7N9	H7	N9	Bangladesh	SouthernAsia	Asia	2015.94	Dom-ans
H1N1_Avian_LC121394_A/duck/Mongolia/520/2015|2015.663	LC121394	Avian	H1N1	H1	N1	Mongolia	EasternAsia	Asia	2015.663	Dom-ans
H3N2_Avian_MG042282_A/duck/Bangladesh/31019/2016|2016.811	MG042282	Avian	H3N2	H3	N2	Bangladesh	SouthernAsia	Asia	2016.811	Dom-ans
H5N2_Avian_JX069079_A/ostrich/South_Africa/AI2114/2011|2011.167	JX069079	Avian	H5N2	H5	N2	South Africa	SouthernAfrica	Africa	2011.167	Wild-other
H5N2_Avian_JX069095_A/ostrich/South_Africa/AI2512/2011|2011.548	JX069095	Avian	H5N2	H5	N2	South Africa	SouthernAfrica	Africa	2011.548	Wild-other
H7N1_Avian_KT777915_A/ostrich/South_Africa/OUD/2012|2012.162	KT777915	Avian	H7N1	H7	N1	South Africa	SouthernAfrica	Africa	2012.162	Wild-other
H7N1_Avian_KT777808_A/sacred_ibis/South_Africa/120701/2012|2012.496	KT777808	Avian	H7N1	H7	N1	South Africa	SouthernAfrica	Africa	2012.496	Wild-other
H7N1_Avian_KT777907_A/ostrich/South_Africa/ORD/2012|2012.162	KT777907	Avian	H7N1	H7	N1	South Africa	SouthernAfrica	Africa	2012.162	Wild-other
H7N8_Avian_MH458920_A/Duck/Hubei/HF5/2017|2017.318	MH458920	Avian	H7N8	H7	N8	China	EasternAsia	Asia	2017.318	Dom-ans
H1N1_Avian_KY402063_A/hooded_crane/Korea/1176/2016|2016.033	KY402063	Avian	H1N1	H1	N1	South Korea	EasternAsia	Asia	2016.033	Wild-other
H5N2_Avian_KX979688_A/greater_white-fronted_goose/Netherlands/6/2008|2008.995	KX979688	Avian	H5N2	H5	N2	Netherlands	WesternEurope	Europe	2008.995	Wild-ans-long
H3N8_Avian_KX979658_A/dunlin/Netherlands/3/2007|2007.578	KX979658	Avian	H3N8	H3	N8	Netherlands	WesternEurope	Europe	2007.578	Wild-other
H3N8_Avian_CY041352_A/turnstone/Netherlands/1/2007|2007.500	CY041352	Avian	H3N8	H3	N8	Netherlands	WesternEurope	Europe	2007.5	Wild-other
H4N6_Avian_MF147341_A/European_herring_gull/Netherlands/1/2006|2006.090	MF147341	Avian	H4N6	H4	N6	Netherlands	WesternEurope	Europe	2006.09	Wild-other
H4N5_Avian_CY076998_A/black-headed_gull/Netherlands/1/2006|2006.500	CY076998	Avian	H4N5	H4	N5	Netherlands	WesternEurope	Europe	2006.5	Wild-other
H6N8_Avian_CY041384_A/black-headed_gull/Netherlands/1/2005|2005.500	CY041384	Avian	H6N8	H6	N8	Netherlands	WesternEurope	Europe	2005.5	Wild-other
H6N1_Avian_KX979653_A/greater_white-fronted_goose/Netherlands/1/2010|2010.052	KX979653	Avian	H6N1	H6	N1	Netherlands	WesternEurope	Europe	2010.052	Wild-ans-long
H10N1_Avian_MF575292_A/Eurasian_wigeon/Netherlands/3/2007|2007.800	MF575292	Avian	H10N1	H10	N1	Netherlands	WesternEurope	Europe	2007.8	Wild-ans-long
H10N1_Avian_CY077054_A/Eurasian_wigeon/Netherlands/4/2007|2007.500	CY077054	Avian	H10N1	H10	N1	Netherlands	WesternEurope	Europe	2007.5	Wild-ans-long
H4N6_Avian_KX979857_A/bewicks_swan/Netherlands/3/2007|2007.929	KX979857	Avian	H4N6	H4	N6	Netherlands	WesternEurope	Europe	2007.929	Wild-ans-long
H5N3_Avian_CY047044_A/breeder_duck/France/090045b/2009|2009.500	CY047044	Avian	H5N3	H5	N3	France	WesternEurope	Europe	2009.5	Dom-ans
H6N2_Avian_KX979805_A/Eurasian_wigeon/Netherlands/1/2006|2006.970	KX979805	Avian	H6N2	H6	N2	Netherlands	WesternEurope	Europe	2006.97	Wild-ans-long
H12N5_Avian_MF146040_A/Eurasian_wigeon/Netherlands/2/2009|2009.792	MF146040	Avian	H12N5	H12	N5	Netherlands	WesternEurope	Europe	2009.792	Wild-ans-long
H6N8_Avian_KX979788_A/greater_white-fronted_goose/Netherlands/4/2008|2008.058	KX979788	Avian	H6N8	H6	N8	Netherlands	WesternEurope	Europe	2008.058	Wild-ans-long
H6N8_Avian_KX979607_A/bean_goose/Netherlands/1/2008|2008.058	KX979607	Avian	H6N8	H6	N8	Netherlands	WesternEurope	Europe	2008.058	Wild-ans-long
H6N8_Avian_KX979839_A/greater_white-fronted_goose/Netherlands/4/2006|2006.071	KX979839	Avian	H6N8	H6	N8	Netherlands	WesternEurope	Europe	2006.071	Wild-ans-long
H9N2_Avian_MF575181_A/Eurasian_wigeon/Netherlands/4/2005|2005.822	MF575181	Avian	H9N2	H9	N2	Netherlands	WesternEurope	Europe	2005.822	Wild-ans-long
H1N1_Avian_MF147053_A/common_teal/Netherlands/3/2005|2005.926	MF147053	Avian	H1N1	H1	N1	Netherlands	WesternEurope	Europe	2005.926	Wild-ans-long
H5N2_Avian_CY021531_A/turkey/Italy/1258/2005|2005.500	CY021531	Avian	H5N2	H5	N2	Italy	SouthernEurope	Europe	2005.5	Dom-gal
H5N2_Avian_CY022635_A/turkey/Italy/1325/2005|2005.500	CY022635	Avian	H5N2	H5	N2	Italy	SouthernEurope	Europe	2005.5	Dom-gal
H4N6_Avian_CY076990_A/dunlin/Sweden/1/2005|2005.500	CY076990	Avian	H4N6	H4	N6	Sweden	NorthernEurope	Europe	2005.5	Wild-other
H6N2_Avian_CY041368_A/Eurasian_wigeon/Sweden/1/2004|2004.500	CY041368	Avian	H6N2	H6	N2	Sweden	NorthernEurope	Europe	2004.5	Wild-ans-long
H5N3_Avian_CY046148_A/duck/France/06436/2006|2006.216	CY046148	Avian	H5N3	H5	N3	France	WesternEurope	Europe	2006.216	Dom-ans
H5N1_Avian_CY046135_A/duck/France/05066b/2005|2005.500	CY046135	Avian	H5N1	H5	N1	France	WesternEurope	Europe	2005.5	Dom-ans
H5N3_Avian_CY046118_A/duck/France/02166/2002|2002.500	CY046118	Avian	H5N3	H5	N3	France	WesternEurope	Europe	2002.5	Dom-ans
H10N4_Avian_MF575131_A/ruddy_turnstone/Netherlands/1/2008|2008.740	MF575131	Avian	H10N4	H10	N4	Netherlands	WesternEurope	Europe	2008.74	Wild-other
H2N3_Avian_CY122290_A/common_teal/Netherlands/2/2008|2008.500	CY122290	Avian	H2N3	H2	N3	Netherlands	WesternEurope	Europe	2008.5	Wild-ans-long
H7N7_Avian_KF260478_A/duck/Fujian/5408/2008|2008.500	KF260478	Avian	H7N7	H7	N7	China	EasternAsia	Asia	2008.5	Dom-ans
H7N7_Avian_KF260535_A/duck/Fujian/5448/2008|2008.500	KF260535	Avian	H7N7	H7	N7	China	EasternAsia	Asia	2008.5	Dom-ans
H7N1_Avian_CY025147_A/turkey/Italy/4617/1999|1999.951	CY025147	Avian	H7N1	H7	N1	Italy	SouthernEurope	Europe	1999.951	Dom-gal
H7N1_Avian_CY022667_A/guinea_fowl/Italy/155/2000|2000.027	CY022667	Avian	H7N1	H7	N1	Italy	SouthernEurope	Europe	2000.027	Dom-gal
H7N1_Avian_CY021563_A/duck/Italy/551/2000|2000.063	CY021563	Avian	H7N1	H7	N1	Italy	SouthernEurope	Europe	2000.063	Dom-ans
H7N1_Avian_DQ991334_A/ostrich/Italy/984/00|2000.500	DQ991334	Avian	H7N1	H7	N1	Italy	SouthernEurope	Europe	2000.5	Wild-other
H7N1_Avian_KF493339_A/ostrich/Italy/1086/2000|2000.093	KF493339	Avian	H7N1	H7	N1	Italy	SouthernEurope	Europe	2000.093	Wild-other
H7N1_Avian_CY025187_A/turkey/Italy/2732/1999|1999.592	CY025187	Avian	H7N1	H7	N1	Italy	SouthernEurope	Europe	1999.592	Dom-gal
H7N1_Avian_CY021427_A/turkey/Italy/1351/2001|2001.123	CY021427	Avian	H7N1	H7	N1	Italy	SouthernEurope	Europe	2001.123	Dom-gal
H7N1_Avian_CY021555_A/chicken/Italy/322/2001|2001.041	CY021555	Avian	H7N1	H7	N1	Italy	SouthernEurope	Europe	2001.041	Dom-gal
H7N1_Avian_KF493500_A/turkey/Italy/6960/2000|2000.973	KF493500	Avian	H7N1	H7	N1	Italy	SouthernEurope	Europe	2000.973	Dom-gal
H5N2_Avian_FJ519989_A/ostrich/South_Africa/N227/2004|2004.619	FJ519989	Avian	H5N2	H5	N2	South Africa	SouthernAfrica	Africa	2004.619	Wild-other
H6N2_Avian_KX979680_A/greater_white-fronted_goose/Netherlands/8/2009|2009.995	KX979680	Avian	H6N2	H6	N2	Netherlands	WesternEurope	Europe	2009.995	Wild-ans-long
H3N8_Avian_MF575120_A/ruddy_turnstone/Netherlands/6/2008|2008.849	MF575120	Avian	H3N8	H3	N8	Netherlands	WesternEurope	Europe	2008.849	Wild-other
H3N8_Avian_KX979847_A/turnstone/Netherlands/3/2008|2008.830	KX979847	Avian	H3N8	H3	N8	Netherlands	WesternEurope	Europe	2008.83	Wild-other
H6N8_Avian_GQ404703_A/ostrich/South_Africa/AI1447/2007|2007.671	GQ404703	Avian	H6N8	H6	N8	South Africa	SouthernAfrica	Africa	2007.671	Wild-other
H7N1_Avian_GQ401163_A/duck/Denmark/53-147-8/2008|2008.312	GQ401163	Avian	H7N1	H7	N1	Denmark	NorthernEurope	Europe	2008.312	Dom-ans
H5N2_Avian_KX979684_A/greater_white-fronted_goose/Netherlands/2/2010|2010.077	KX979684	Avian	H5N2	H5	N2	Netherlands	WesternEurope	Europe	2010.077	Wild-ans-long
H6N2_Avian_KX979687_A/greater_white-fronted_goose/Netherlands/2/2011|2011.033	KX979687	Avian	H6N2	H6	N2	Netherlands	WesternEurope	Europe	2011.033	Wild-ans-long
H2N7_Avian_CY185703_A/black-headed_gull/Republic_of_Georgia/8/2012|2012.003	CY185703	Avian	H2N7	H2	N7	Georgia	WesternAsia	Asia	2012.003	Wild-other
H10N5_Avian_CY149490_A/black-headed_gull/Iceland/1298/2011|2011.808	CY149490	Avian	H10N5	H10	N5	Iceland	NorthernEurope	Europe	2011.808	Wild-other
H2N7_Avian_KM213378_A/ruddy_turnstone/Iceland/1946/2012|2012.381	KM213378	Avian	H2N7	H2	N7	Iceland	NorthernEurope	Europe	2012.381	Wild-other
H1N1_Avian_KX979725_A/greater_white-fronted_goose/Netherlands/4/2011|2011.044	KX979725	Avian	H1N1	H1	N1	Netherlands	WesternEurope	Europe	2011.044	Wild-ans-long
H3N8_Avian_LC349373_A/duck/Mongolia/29/2011|2011.652	LC349373	Avian	H3N8	H3	N8	Mongolia	EasternAsia	Asia	2011.652	Dom-ans
H4N6_Avian_LC349405_A/duck/Mongolia/372/2010|2010.658	LC349405	Avian	H4N6	H4	N6	Mongolia	EasternAsia	Asia	2010.658	Dom-ans
H4N8_Avian_KU161073_A/goose/Hunan/S2466/2011|2011.438	KU161073	Avian	H4N8	H4	N8	China	EasternAsia	Asia	2011.438	Dom-ans
H3N8_Avian_LC339761_A/duck/Mongolia/1047/2009|2009.666	LC339761	Avian	H3N8	H3	N8	Mongolia	EasternAsia	Asia	2009.666	Dom-ans
H6N1_Avian_CY109656_A/duck/Guizhou/2492/2007|2007.367	CY109656	Avian	H6N1	H6	N1	China	EasternAsia	Asia	2007.367	Dom-ans
H4N8_Avian_LC349389_A/duck/Mongolia/340/2011|2011.671	LC349389	Avian	H4N8	H4	N8	Mongolia	EasternAsia	Asia	2011.671	Dom-ans
H3N6_Avian_LC367448_A/duck/Mongolia/621/2010|2010.658	LC367448	Avian	H3N6	H3	N6	Mongolia	EasternAsia	Asia	2010.658	Dom-ans
H2N8_Avian_KY415848_A/Pigeon/Longquan/LQ67/2016|2016.079	KY415848	Avian	H2N8	H2	N8	China	EasternAsia	Asia	2016.079	Wild-other
H12N5_Avian_AB593477_A/duck/Vietnam/G18/2009|2009.038	AB593477	Avian	H12N5	H12	N5	Viet Nam	SouthEasternAsia	Asia	2009.038	Dom-ans
H4N3_Avian_KU160857_A/duck/Fujian/S1487/2009|2009.258	KU160857	Avian	H4N3	H4	N3	China	EasternAsia	Asia	2009.258	Dom-ans
H4N6_Avian_LC339777_A/duck/Mongolia/1099/2009|2009.666	LC339777	Avian	H4N6	H4	N6	Mongolia	EasternAsia	Asia	2009.666	Dom-ans
H4N6_Avian_LC339785_A/duck/Mongolia/1117/2009|2009.666	LC339785	Avian	H4N6	H4	N6	Mongolia	EasternAsia	Asia	2009.666	Dom-ans
H10N8_Avian_KP287948_A/duck/Jiangxi/4759/2009|2009.200	KP287948	Avian	H10N8	H10	N8	China	EasternAsia	Asia	2009.2	Dom-ans
H3N6_Avian_LC371824_A/duck/Hokkaido/221/2008|2008.860	LC371824	Avian	H3N6	H3	N6	Japan	EasternAsia	Asia	2008.86	Dom-ans
H4N6_Avian_KJ690579_A/duck/China/J1/2012|2012.751	KJ690579	Avian	H4N6	H4	N6	China	EasternAsia	Asia	2012.751	Dom-ans
H11N2_Avian_HM745396_A/duck/Jiangxi/k0701/2009|2009.534	HM745396	Avian	H11N2	H11	N2	China	EasternAsia	Asia	2009.534	Dom-ans
H3N2_Avian_LC132910_A/duck/Mongolia/124/2015|2015.660	LC132910	Avian	H3N2	H3	N2	Mongolia	EasternAsia	Asia	2015.66	Dom-ans
H3N3_Avian_LC349309_A/duck/Mongolia/235/2014|2014.663	LC349309	Avian	H3N3	H3	N3	Mongolia	EasternAsia	Asia	2014.663	Dom-ans
H6N5_Avian_CY109280_A/duck/Guizhou/888/2006|2006.123	CY109280	Avian	H6N5	H6	N5	China	EasternAsia	Asia	2006.123	Dom-ans
H6N1_Avian_CY109296_A/duck/Guizhou/1426/2006|2006.200	CY109296	Avian	H6N1	H6	N1	China	EasternAsia	Asia	2006.2	Dom-ans
H6N2_Avian_CY109288_A/duck/Guizhou/1084/2006|2006.123	CY109288	Avian	H6N2	H6	N2	China	EasternAsia	Asia	2006.123	Dom-ans
H6N1_Avian_HM145407_A/duck/Hunan/177/2005|2005.500	HM145407	Avian	H6N1	H6	N1	China	EasternAsia	Asia	2005.5	Dom-ans
H3N2_Avian_KC261667_A/duck/Jiangsu/26/2004|2004.367	KC261667	Avian	H3N2	H3	N2	China	EasternAsia	Asia	2004.367	Dom-ans
H3N2_Avian_KM041309_A/chicken/Guangdong/01/2013|2013.123	KM041309	Avian	H3N2	H3	N2	China	EasternAsia	Asia	2013.123	Dom-gal
H11N9_Avian_CY025203_A/sharp-tailed_sandpiper/Australia/6/2004|2004.500	CY025203	Avian	H11N9	H11	N9	Australia	AustraliaNewZealandOceania	Oceania	2004.5	Wild-other
H11N9_Avian_CY029887_A/sharp-tailed_sandpiper/Australia/10/2004|2004.500	CY029887	Avian	H11N9	H11	N9	Australia	AustraliaNewZealandOceania	Oceania	2004.5	Wild-other
H6N8_Avian_HM145568_A/duck/Hunan/3748/2004|2004.500	HM145568	Avian	H6N8	H6	N8	China	EasternAsia	Asia	2004.5	Dom-ans
H5N8_Avian_KU042712_A/goose/Zhejiang/925104/2014|2014.732	KU042712	Avian	H5N8	H5	N8	China	EasternAsia	Asia	2014.732	Dom-ans
H5N6_Avian_KU042702_A/goose/Zhejiang/925106/2014|2014.732	KU042702	Avian	H5N6	H5	N6	China	EasternAsia	Asia	2014.732	Dom-ans
H5N8_Avian_KP732600_A/duck/Eastern_China/S0215/2014|2014.123	KP732600	Avian	H5N8	H5	N8	China	EasternAsia	Asia	2014.123	Dom-ans
H5N8_Avian_KU042711_A/goose/Zhejiang/925037/2014|2014.732	KU042711	Avian	H5N8	H5	N8	China	EasternAsia	Asia	2014.732	Dom-ans
H5N8_Avian_KX013027_A/goose/Eastern_China/CZ/2013|2013.860	KX013027	Avian	H5N8	H5	N8	China	EasternAsia	Asia	2013.86	Dom-ans
H5N8_Avian_KJ476665_A/duck/Zhejiang/W24/2013|2013.868	KJ476665	Avian	H5N8	H5	N8	China	EasternAsia	Asia	2013.868	Dom-ans
H5N8_Avian_KT221072_A/goose/Shandong/WFSG1/2014|2014.274	KT221072	Avian	H5N8	H5	N8	China	EasternAsia	Asia	2014.274	Dom-ans
H5N8_Avian_KT221080_A/goose/Yangzhou/0420/2014|2014.299	KT221080	Avian	H5N8	H5	N8	China	EasternAsia	Asia	2014.299	Dom-ans
H5N8_Avian_KT221064_A/goose/Jiangsu/QD5/2014|2014.156	KT221064	Avian	H5N8	H5	N8	China	EasternAsia	Asia	2014.156	Dom-ans
H5N8_Avian_KX013019_A/duck/Eastern_China/JY/2014|2014.008	KX013019	Avian	H5N8	H5	N8	China	EasternAsia	Asia	2014.008	Dom-ans
H5N8_Avian_KJ476666_A/duck/Zhejiang/6D18/2013|2013.951	KJ476666	Avian	H5N8	H5	N8	China	EasternAsia	Asia	2013.951	Dom-ans
H5N6_Avian_KU143537_A/duck/Wenzhou/YHQL22/2014|2014.953	KU143537	Avian	H5N6	H5	N6	China	EasternAsia	Asia	2014.953	Dom-ans
H5N6_Avian_KU143538_A/duck/Taizhou/TZYG12/2015|2015.038	KU143538	Avian	H5N6	H5	N6	China	EasternAsia	Asia	2015.038	Dom-ans
H5N8_Avian_KP732597_A/duck/Eastern_China/S1210/2013|2013.940	KP732597	Avian	H5N8	H5	N8	China	EasternAsia	Asia	2013.94	Dom-ans
H10N5_Avian_KP284883_A/migratory_duck/Jiangxi/30556/2013|2013.827	KP284883	Avian	H10N5	H10	N5	China	EasternAsia	Asia	2013.827	Wild-ans-long
H10N5_Avian_KP284915_A/migratory_duck/Jiangxi/31531/2013|2013.934	KP284915	Avian	H10N5	H10	N5	China	EasternAsia	Asia	2013.934	Wild-ans-long
H3N8_Avian_CY146626_A/duck/Hunan/S1824/2012|2012.225	CY146626	Avian	H3N8	H3	N8	China	EasternAsia	Asia	2012.225	Dom-ans
H3N6_Avian_LC121362_A/duck/Mongolia/405/2015|2015.663	LC121362	Avian	H3N6	H3	N6	Mongolia	EasternAsia	Asia	2015.663	Dom-ans
H3N3_Avian_LC132902_A/duck/Mongolia/122/2015|2015.660	LC132902	Avian	H3N3	H3	N3	Mongolia	EasternAsia	Asia	2015.66	Dom-ans
H5N2_Avian_KJ162802_A/duck/Taiwan/11254/2013|2013.542	KJ162802	Avian	H5N2	H5	N2	Taiwan	EasternAsia	Asia	2013.542	Dom-ans
H3N3_Avian_LC132918_A/duck/Mongolia/129/2015|2015.660	LC132918	Avian	H3N3	H3	N3	Mongolia	EasternAsia	Asia	2015.66	Dom-ans
H3N8_Avian_LC108126_A/duck/Mongolia/83/2015|2015.660	LC108126	Avian	H3N8	H3	N8	Mongolia	EasternAsia	Asia	2015.66	Dom-ans
H10N6_Avian_KP287812_A/migratory_duck/Jiangxi/9334/2005|2005.816	KP287812	Avian	H10N6	H10	N6	China	EasternAsia	Asia	2005.816	Wild-ans-long
H10N2_Avian_KP287804_A/migratory_duck/Jiangxi/10861/2005|2005.863	KP287804	Avian	H10N2	H10	N2	China	EasternAsia	Asia	2005.863	Wild-ans-long
H6N2_Avian_CY109224_A/duck/Guangxi/1074/2006|2006.200	CY109224	Avian	H6N2	H6	N2	China	EasternAsia	Asia	2006.2	Dom-ans
H2N5_Avian_LC339657_A/duck/Hokkaido/W259/2005|2005.860	LC339657	Avian	H2N5	H2	N5	Japan	EasternAsia	Asia	2005.86	Dom-ans
H4N9_Avian_LC339641_A/duck/Hokkaido/W215/2006|2006.814	LC339641	Avian	H4N9	H4	N9	Japan	EasternAsia	Asia	2006.814	Dom-ans
H10N6_Avian_KP287820_A/migratory_duck/Jiangxi/10974/2005|2005.863	KP287820	Avian	H10N6	H10	N6	China	EasternAsia	Asia	2005.863	Wild-ans-long
H3N8_Avian_LC339871_A/duck/Mongolia/144/2005|2005.710	LC339871	Avian	H3N8	H3	N8	Mongolia	EasternAsia	Asia	2005.71	Dom-ans
H10N7_Avian_KU921396_A/duck/Shanxi/3180/2010|2010.953	KU921396	Avian	H10N7	H10	N7	China	EasternAsia	Asia	2010.953	Dom-ans
H3N6_Avian_LC339879_A/duck/Mongolia/146/2010|2010.655	LC339879	Avian	H3N6	H3	N6	Mongolia	EasternAsia	Asia	2010.655	Dom-ans
H5N3_Avian_LC371800_A/duck/Hokkaido/167/2007|2007.827	LC371800	Avian	H5N3	H5	N3	Japan	EasternAsia	Asia	2007.827	Dom-ans
H5N2_Avian_KC784969_A/duck/Taiwan/DV1242/2009|2009.022	KC784969	Avian	H5N2	H5	N2	Taiwan	EasternAsia	Asia	2009.022	Dom-ans
H5N2_Avian_KC785014_A/duck/Taiwan/DV1238/2009|2009.022	KC785014	Avian	H5N2	H5	N2	Taiwan	EasternAsia	Asia	2009.022	Dom-ans
H11N9_Avian_AB593469_A/duck/Vietnam/G32/2008|2008.038	AB593469	Avian	H11N9	H11	N9	Viet Nam	SouthEasternAsia	Asia	2008.038	Dom-ans
H7N2_Avian_LC339633_A/duck/Hokkaido/W19/2013|2013.751	LC339633	Avian	H7N2	H7	N2	Japan	EasternAsia	Asia	2013.751	Dom-ans
H5N1_Avian_MH135515_A/chicken/Bangladesh/33395/2017|2017.625	MH135515	Avian	H5N1	H5	N1	Bangladesh	SouthernAsia	Asia	2017.625	Dom-gal
H5N1_Avian_KY635581_A/duck/Bangladesh/26251/2015|2015.696	KY635581	Avian	H5N1	H5	N1	Bangladesh	SouthernAsia	Asia	2015.696	Dom-ans
H5N1_Avian_MG957587_A/duck/Bangladesh/31993/2017|2017.123	MG957587	Avian	H5N1	H5	N1	Bangladesh	SouthernAsia	Asia	2017.123	Dom-ans
H5N1_Avian_MH135644_A/chicken/Bangladesh/32747/2017|2017.381	MH135644	Avian	H5N1	H5	N1	Bangladesh	SouthernAsia	Asia	2017.381	Dom-gal
H5N1_Avian_MH135441_A/duck/Bangladesh/33848/2017|2017.797	MH135441	Avian	H5N1	H5	N1	Bangladesh	SouthernAsia	Asia	2017.797	Dom-ans
H5N1_Avian_MG042373_A/chicken/Bangladesh/30065/2016|2016.400	MG042373	Avian	H5N1	H5	N1	Bangladesh	SouthernAsia	Asia	2016.4	Dom-gal
H5N1_Avian_MG042300_A/duck/Bangladesh/30818/2016|2016.737	MG042300	Avian	H5N1	H5	N1	Bangladesh	SouthernAsia	Asia	2016.737	Dom-ans
H5N1_Avian_MG042453_A/duck/Bangladesh/31294/2016|2016.899	MG042453	Avian	H5N1	H5	N1	Bangladesh	SouthernAsia	Asia	2016.899	Dom-ans
H7N1_Avian_KX979671_A/bean_goose/Netherlands/2/2009|2009.055	KX979671	Avian	H7N1	H7	N1	Netherlands	WesternEurope	Europe	2009.055	Wild-ans-long
H7N1_Avian_KX979664_A/bean_goose/Netherlands/1/2009|2009.055	KX979664	Avian	H7N1	H7	N1	Netherlands	WesternEurope	Europe	2009.055	Wild-ans-long
H7N4_Avian_KX979746_A/Eurasian_wigeon/Netherlands/2/2008|2008.992	KX979746	Avian	H7N4	H7	N4	Netherlands	WesternEurope	Europe	2008.992	Wild-ans-long
H7N1_Avian_KX979721_A/bewicks_swan/Netherlands/7/2008|2008.978	KX979721	Avian	H7N1	H7	N1	Netherlands	WesternEurope	Europe	2008.978	Wild-ans-long
H1N1_Avian_KX979656_A/Eurasian_wigeon/Netherlands/2/2007|2007.800	KX979656	Avian	H1N1	H1	N1	Netherlands	WesternEurope	Europe	2007.8	Wild-ans-long
H6N8_Avian_CY149538_A/greylag_goose/Iceland/0980/2011|2011.833	CY149538	Avian	H6N8	H6	N8	Iceland	NorthernEurope	Europe	2011.833	Wild-ans-long
H6N8_Avian_CY149466_A/greylag_goose/Iceland/1482/2011|2011.833	CY149466	Avian	H6N8	H6	N8	Iceland	NorthernEurope	Europe	2011.833	Wild-ans-long
H11N9_Avian_MF146809_A/common_teal/Netherlands/7/2005|2005.953	MF146809	Avian	H11N9	H11	N9	Netherlands	WesternEurope	Europe	2005.953	Wild-ans-long
H3N8_Avian_LC332529_A/duck/Hokkaido/17/2015|2015.781	LC332529	Avian	H3N8	H3	N8	Japan	EasternAsia	Asia	2015.781	Dom-ans
H3N8_Avian_LC332497_A/duck/Hokkaido/12/2015|2015.770	LC332497	Avian	H3N8	H3	N8	Japan	EasternAsia	Asia	2015.77	Dom-ans
H5N3_Avian_LC042049_A/duck/Hokkaido/W240/2014|2014.827	LC042049	Avian	H5N3	H5	N3	Japan	EasternAsia	Asia	2014.827	Dom-ans
H5N3_Avian_LC042056_A/duck/Hokkaido/W280/2014|2014.827	LC042056	Avian	H5N3	H5	N3	Japan	EasternAsia	Asia	2014.827	Dom-ans
H2N1_Avian_LC371784_A/duck/Hokkaido/162/2013|2013.871	LC371784	Avian	H2N1	H2	N1	Japan	EasternAsia	Asia	2013.871	Dom-ans
H1N1_Avian_KX066869_A/wild_bird/Korea/SK14/2014|2014.918	KX066869	Avian	H1N1	H1	N1	South Korea	EasternAsia	Asia	2014.918	Wild-other
H1N1_Avian_KU143510_A/wild_bird/Wuhan/WHHN58/2014|2014.953	KU143510	Avian	H1N1	H1	N1	China	EasternAsia	Asia	2014.953	Wild-other
H11N6_Avian_LC339617_A/duck/Hokkaido/W165/2015|2015.844	LC339617	Avian	H11N6	H11	N6	Japan	EasternAsia	Asia	2015.844	Dom-ans
H3N2_Avian_KJ439825_A/duck/Zhejiang/D11/2013|2013.789	KJ439825	Avian	H3N2	H3	N2	China	EasternAsia	Asia	2013.789	Dom-ans
H3N3_Avian_KJ439830_A/duck/Zhejiang/D17/2013|2013.789	KJ439830	Avian	H3N3	H3	N3	China	EasternAsia	Asia	2013.789	Dom-ans
H3N3_Avian_KJ439831_A/duck/Zhejiang/D18/2013|2013.789	KJ439831	Avian	H3N3	H3	N3	China	EasternAsia	Asia	2013.789	Dom-ans
H5N2_Avian_LC042071_A/duck/Hokkaido/WZ20/2014|2014.795	LC042071	Avian	H5N2	H5	N2	Japan	EasternAsia	Asia	2014.795	Dom-ans
H10N7_Avian_KP287663_A/duck/Jiangxi/27314/2012|2012.975	KP287663	Avian	H10N7	H10	N7	China	EasternAsia	Asia	2012.975	Dom-ans
H4N6_Avian_KU161025_A/duck/Jiangxi/S2443/2012|2012.425	KU161025	Avian	H4N6	H4	N6	China	EasternAsia	Asia	2012.425	Dom-ans
H4N6_Avian_JX454775_A/wild_bird/Korea/YS109/2007|2007.038	JX454775	Avian	H4N6	H4	N6	South Korea	EasternAsia	Asia	2007.038	Wild-other
H11N9_Avian_KF260520_A/common_teal/Hong_Kong/MPD322/2007|2007.500	KF260520	Avian	H11N9	H11	N9	Hong Kong	EasternAsia	Asia	2007.5	Wild-ans-long
H2N3_Avian_LC371808_A/duck/Hokkaido/17/2001|2001.759	LC371808	Avian	H2N3	H2	N3	Japan	EasternAsia	Asia	2001.759	Dom-ans
H2N9_Avian_KF260543_A/duck/Guangdong/707/2000|2000.500	KF260543	Avian	H2N9	H2	N9	China	EasternAsia	Asia	2000.5	Dom-ans
H5N3_Avian_CY024752_A/duck/Italy/775/2004|2004.500	CY024752	Avian	H5N3	H5	N3	Italy	SouthernEurope	Europe	2004.5	Dom-ans
H6N2_Avian_JF965069_A/duck/Eastern_China/31/2004|2004.871	JF965069	Avian	H6N2	H6	N2	China	EasternAsia	Asia	2004.871	Dom-ans
H6N2_Avian_JF965068_A/duck/Eastern_China/29/2004|2004.871	JF965068	Avian	H6N2	H6	N2	China	EasternAsia	Asia	2004.871	Dom-ans
H4N6_Avian_CY111604_A/duck/Shanghai/Y20/2006|2006.701	CY111604	Avian	H4N6	H4	N6	China	EasternAsia	Asia	2006.701	Dom-ans
H5N1_Avian_AB212278_A/duck/Yokohama/aq10/2003|2003.500	AB212278	Avian	H5N1	H5	N1	Japan	EasternAsia	Asia	2003.5	Dom-ans
H10N3_Avian_KP287876_A/duck/Jiangxi/501/2006|2006.027	KP287876	Avian	H10N3	H10	N3	China	EasternAsia	Asia	2006.027	Dom-ans
H10N3_Avian_KP287844_A/duck/Jiangxi/302/2006|2006.027	KP287844	Avian	H10N3	H10	N3	China	EasternAsia	Asia	2006.027	Dom-ans
H10N3_Avian_KP287828_A/duck/Jiangxi/13875/2005|2005.984	KP287828	Avian	H10N3	H10	N3	China	EasternAsia	Asia	2005.984	Dom-ans
H10N3_Avian_KP287836_A/duck/Jiangxi/13946/2005|2005.984	KP287836	Avian	H10N3	H10	N3	China	EasternAsia	Asia	2005.984	Dom-ans
H4N6_Avian_JX454735_A/wild_bird/Korea/GS26/2006|2006.123	JX454735	Avian	H4N6	H4	N6	South Korea	EasternAsia	Asia	2006.123	Wild-other
H4N6_Avian_JX454727_A/wild_bird/Korea/GD42/2005|2005.871	JX454727	Avian	H4N6	H4	N6	South Korea	EasternAsia	Asia	2005.871	Wild-other
H10N5_Avian_KP288012_A/migratory_duck/Jiangxi/6847/2003|2003.899	KP288012	Avian	H10N5	H10	N5	China	EasternAsia	Asia	2003.899	Wild-ans-long
H6N5_Avian_HM145547_A/duck/Hunan/5613/2003|2003.500	HM145547	Avian	H6N5	H6	N5	China	EasternAsia	Asia	2003.5	Dom-ans
H6N5_Avian_DQ376867_A/duck/Taiwan/WB459/04|2004.500	DQ376867	Avian	H6N5	H6	N5	Taiwan	EasternAsia	Asia	2004.5	Dom-ans
H6N2_Avian_JF965080_A/duck/Eastern_China/54/2002|2002.953	JF965080	Avian	H6N2	H6	N2	China	EasternAsia	Asia	2002.953	Dom-ans
H6N2_Avian_JF965079_A/duck/Eastern_China/53/2002|2002.871	JF965079	Avian	H6N2	H6	N2	China	EasternAsia	Asia	2002.871	Dom-ans
H6N2_Avian_JF965094_A/duck/Eastern_China/59/2003|2003.871	JF965094	Avian	H6N2	H6	N2	China	EasternAsia	Asia	2003.871	Dom-ans
H6N2_Avian_JF965082_A/duck/Eastern_China/57/2003|2003.704	JF965082	Avian	H6N2	H6	N2	China	EasternAsia	Asia	2003.704	Dom-ans
H5N3_Avian_GQ227611_A/duck/Primorie/2633/2001|2001.644	GQ227611	Avian	H5N3	H5	N3	Russia	EasternEurope	Europe	2001.644	Dom-ans
H4N1_Swine_JX878673_A/swine/HuBei/06/2009|2009.392	JX878673	Swine	H4N1	H4	N1	China	EasternAsia	Asia	2009.392	Swine
H4N6_Avian_AB304145_A/duck/Shiga/8/2004|2004.500	AB304145	Avian	H4N6	H4	N6	Japan	EasternAsia	Asia	2004.5	Dom-ans
H4N2_Avian_LC371776_A/duck/Hokkaido/143/2004|2004.786	LC371776	Avian	H4N2	H4	N2	Japan	EasternAsia	Asia	2004.786	Dom-ans
H6N8_Avian_HM145566_A/duck/Hunan/1469/2002|2002.500	HM145566	Avian	H6N8	H6	N8	China	EasternAsia	Asia	2002.5	Dom-ans
H6N2_Avian_HM145476_A/duck/Hunan/573/2002|2002.500	HM145476	Avian	H6N2	H6	N2	China	EasternAsia	Asia	2002.5	Dom-ans
H7N7_Avian_AB438939_A/chicken/Netherlands/2586/2003|2003.500	AB438939	Avian	H7N7	H7	N7	Netherlands	WesternEurope	Europe	2003.5	Dom-gal
H7N7_Human_AY340083_A/Netherlands/219/2003|2003.500	AY340083	Human	H7N7	H7	N7	Netherlands	WesternEurope	Europe	2003.5	Human
H7N7_Avian_AY340085_A/chicken/Netherlands/1/03|2003.500	AY340085	Avian	H7N7	H7	N7	Netherlands	WesternEurope	Europe	2003.5	Dom-gal
H7N7_Avian_AJ620348_A/chicken/Germany/R28/03|2003.500	AJ620348	Avian	H7N7	H7	N7	Germany	WesternEurope	Europe	2003.5	Dom-gal
H7N3_Avian_CY024744_A/turkey/Italy/8000/2002|2002.500	CY024744	Avian	H7N3	H7	N3	Italy	SouthernEurope	Europe	2002.5	Dom-gal
H7N3_Avian_CY028666_A/turkey/Italy/9742/2002|2002.500	CY028666	Avian	H7N3	H7	N3	Italy	SouthernEurope	Europe	2002.5	Dom-gal
H7N3_Avian_CY095528_A/chicken/Italy/4616/2003|2003.500	CY095528	Avian	H7N3	H7	N3	Italy	SouthernEurope	Europe	2003.5	Dom-gal
H7N3_Avian_CY021507_A/turkey/Italy/3337/2004|2004.500	CY021507	Avian	H7N3	H7	N3	Italy	SouthernEurope	Europe	2004.5	Dom-gal
H7N3_Avian_CY020619_A/quail/Italy/3347/2004|2004.500	CY020619	Avian	H7N3	H7	N3	Italy	SouthernEurope	Europe	2004.5	Dom-gal
H7N3_Avian_CY022619_A/turkey/Italy/2043/2003|2003.500	CY022619	Avian	H7N3	H7	N3	Italy	SouthernEurope	Europe	2003.5	Dom-gal
H6N9_Avian_CY109680_A/duck/Hunan/1590/2007|2007.534	CY109680	Avian	H6N9	H6	N9	China	EasternAsia	Asia	2007.534	Dom-ans
H7N2_Avian_CY031034_A/duck/Italy/4609/2003|2003.500	CY031034	Avian	H7N2	H7	N2	Italy	SouthernEurope	Europe	2003.5	Dom-ans
H7N2_Avian_CY021515_A/quail/Italy/4610/2003|2003.500	CY021515	Avian	H7N2	H7	N2	Italy	SouthernEurope	Europe	2003.5	Dom-gal
H5N2_Avian_CY005782_A/duck/Potsdam/1402-6/1986|1986.500	CY005782	Avian	H5N2	H5	N2	Germany	WesternEurope	Europe	1986.5	Dom-ans
H5N2_Avian_JQ041391_A/duck/Hebei/0908/2009|2009.619	JQ041391	Avian	H5N2	H5	N2	China	EasternAsia	Asia	2009.619	Dom-ans
H7N1_Avian_AB473541_A/duck/Mongolia/867/2002|2002.500	AB473541	Avian	H7N1	H7	N1	Mongolia	EasternAsia	Asia	2002.5	Dom-ans
H9N2_Avian_JX465621_A/chicken/Iran/ZMT-101/1998|1998.452	JX465621	Avian	H9N2	H9	N2	Iran	SouthernAsia	Asia	1998.452	Dom-gal
H7N7_Human_KF918335_A/Italy/3/2013|2013.682	KF918335	Human	H7N7	H7	N7	Italy	SouthernEurope	Europe	2013.682	Human
H5N1_Avian_KM213386_A/ruddy_turnstone/Iceland/2899/2013|2013.389	KM213386	Avian	H5N1	H5	N1	Iceland	NorthernEurope	Europe	2013.389	Wild-other
H9N2_Avian_KX470440_A/turkey/Poland/08/2014|2014.290	KX470440	Avian	H9N2	H9	N2	Poland	EasternEurope	Europe	2014.29	Dom-gal
H9N2_Avian_KX470448_A/turkey/Poland/09/2014|2014.293	KX470448	Avian	H9N2	H9	N2	Poland	EasternEurope	Europe	2014.293	Dom-gal
H9N2_Avian_KX470432_A/turkey/Poland/14/2013|2013.310	KX470432	Avian	H9N2	H9	N2	Poland	EasternEurope	Europe	2013.31	Dom-gal
H5N1_Avian_KU310445_A/chicken/France/150169a/2015|2015.882	KU310445	Avian	H5N1	H5	N1	France	WesternEurope	Europe	2015.882	Dom-gal
H5N2_Avian_KX014900_A/chicken/France/160013g/2016|2016.000	KX014900	Avian	H5N2	H5	N2	France	WesternEurope	Europe	2016	Dom-gal
H5N9_Avian_KU320886_A/guinea_fowl/France/150207n/2015|2015.921	KU320886	Avian	H5N9	H5	N9	France	WesternEurope	Europe	2015.921	Dom-gal
H5N9_Avian_KX014884_A/duck/France/150236/2015|2015.932	KX014884	Avian	H5N9	H5	N9	France	WesternEurope	Europe	2015.932	Dom-ans
H5N9_Avian_KX014892_A/duck/France/150289/2015|2015.937	KX014892	Avian	H5N9	H5	N9	France	WesternEurope	Europe	2015.937	Dom-ans
H5N2_Avian_KX014876_A/duck/France/150233/2015|2015.926	KX014876	Avian	H5N2	H5	N2	France	WesternEurope	Europe	2015.926	Dom-ans
H3N8_Avian_CY185471_A/common_Teal/Republic_of_Georgia/1/2011|2011.715	CY185471	Avian	H3N8	H3	N8	Georgia	WesternAsia	Asia	2011.715	Wild-ans-long
H11N1_Avian_MF575286_A/black-headed_gull/Netherlands/21/2014|2014.984	MF575286	Avian	H11N1	H11	N1	Netherlands	WesternEurope	Europe	2014.984	Wild-other
H9N2_Avian_KX000837_A/pigeon/Egypt/S10408B/2014|2014.937	KX000837	Avian	H9N2	H9	N2	Egypt	NorthernAfrica	Africa	2014.937	Wild-other
H9N2_Avian_KX000729_A/pigeon/Egypt/S10409A/2014|2014.937	KX000729	Avian	H9N2	H9	N2	Egypt	NorthernAfrica	Africa	2014.937	Wild-other
H5N1_Avian_FJ784820_A/duck/Hubei/2911/2007|2007.077	FJ784820	Avian	H5N1	H5	N1	China	EasternAsia	Asia	2007.077	Dom-ans
H5N1_Avian_FJ784822_A/chicken/Hunan/3157/2006|2006.912	FJ784822	Avian	H5N1	H5	N1	China	EasternAsia	Asia	2006.912	Dom-gal
H5N1_Avian_FJ784819_A/chicken/Hubei/2856/2007|2007.077	FJ784819	Avian	H5N1	H5	N1	China	EasternAsia	Asia	2007.077	Dom-gal
H3N2_Avian_KT022249_A/duck/Guangxi/015D2/2009|2009.285	KT022249	Avian	H3N2	H3	N2	China	EasternAsia	Asia	2009.285	Dom-ans
H11N1_Avian_MF682896_A/lesser_black-backed_gull/Netherlands/1/2007|2007.877	MF682896	Avian	H11N1	H11	N1	Netherlands	WesternEurope	Europe	2007.877	Wild-other
H1N3_Avian_MF575129_A/black-headed_gull/Netherlands/1/2008|2008.222	MF575129	Avian	H1N3	H1	N3	Netherlands	WesternEurope	Europe	2008.222	Wild-other
H4N6_Avian_KX228208_A/chicken/England/474-016250/2014|2014.392	KX228208	Avian	H4N6	H4	N6	United Kingdom	NorthernEurope	Europe	2014.392	Dom-gal
H5N2_Avian_CY146674_A/duck/Hunan/S4124/2011|2011.860	CY146674	Avian	H5N2	H5	N2	China	EasternAsia	Asia	2011.86	Dom-ans
H5N2_Avian_CY146650_A/duck/Hunan/S4101/2011|2011.860	CY146650	Avian	H5N2	H5	N2	China	EasternAsia	Asia	2011.86	Dom-ans
H5N2_Avian_AB753183_A/Eurasian_Woodcock/Vietnam/8/2007|2007.871	AB753183	Avian	H5N2	H5	N2	Viet Nam	SouthEasternAsia	Asia	2007.871	Wild-other
H6N8_Avian_CY109608_A/duck/Guangxi/1330/2007|2007.285	CY109608	Avian	H6N8	H6	N8	China	EasternAsia	Asia	2007.285	Dom-ans
H6N8_Avian_CY109600_A/duck/Guangxi/890/2007|2007.200	CY109600	Avian	H6N8	H6	N8	China	EasternAsia	Asia	2007.2	Dom-ans
H11N9_Avian_CY060188_A/common_teal/Netherlands/9/2000|2000.904	CY060188	Avian	H11N9	H11	N9	Netherlands	WesternEurope	Europe	2000.904	Wild-ans-long
H2N2_Avian_CY121965_A/white-fronted_goose/Netherlands/22/1999|1999.500	CY121965	Avian	H2N2	H2	N2	Netherlands	WesternEurope	Europe	1999.5	Wild-ans-long
H6N8_Avian_CY041376_A/common_teal/Netherlands/2/2005|2005.500	CY041376	Avian	H6N8	H6	N8	Netherlands	WesternEurope	Europe	2005.5	Wild-ans-long
H9N1_Avian_CY185527_A/black-headed_gull/Georgia/2/2011|2011.296	CY185527	Avian	H9N1	H9	N1	Georgia	WesternAsia	Asia	2011.296	Wild-other
H11N1_Avian_CY185415_A/black-headed_gull/Republic_of_Georgia/1/2010|2010.052	CY185415	Avian	H11N1	H11	N1	Georgia	WesternAsia	Asia	2010.052	Wild-other
H2N7_Avian_CY185655_A/black-headed_gull/Republic_of_Georgia/7/2012|2012.060	CY185655	Avian	H2N7	H2	N7	Georgia	WesternAsia	Asia	2012.06	Wild-other
H9N2_Avian_CY093094_A/quail/Lebanon/273/2010|2010.619	CY093094	Avian	H9N2	H9	N2	Lebanon	WesternAsia	Asia	2010.619	Dom-gal
H6N2_Avian_CY185407_A/common_coot/Republic_of_Georgia/1/2010|2010.055	CY185407	Avian	H6N2	H6	N2	Georgia	WesternAsia	Asia	2010.055	Wild-other
H14N3_Avian_KX602666_A/goose/Karachi/NARC-13N-969/2014|2014.005	KX602666	Avian	H14N3	H14	N3	Pakistan	SouthernAsia	Asia	2014.005	Dom-ans
H4N6_Avian_MF693929_A/domestic_duck/Georgia/5/2016|2016.671	MF693929	Avian	H4N6	H4	N6	Georgia	WesternAsia	Asia	2016.671	Dom-ans
H4N6_Avian_MF694048_A/domestic_duck/Georgia/6/2016|2016.690	MF694048	Avian	H4N6	H4	N6	Georgia	WesternAsia	Asia	2016.69	Dom-ans
H5N7_Avian_MF362101_A/Duck/Dongting/D76-1/2016|2016.989	MF362101	Avian	H5N7	H5	N7	China	EasternAsia	Asia	2016.989	Dom-ans
H5N3_Avian_KT327409_A/Bulbul/Taiwan/01156/2015|2015.038	KT327409	Avian	H5N3	H5	N3	Taiwan	EasternAsia	Asia	2015.038	Wild-other
H5N3_Avian_KT327372_A/goose/Taiwan/01042/2015|2015.030	KT327372	Avian	H5N3	H5	N3	Taiwan	EasternAsia	Asia	2015.03	Dom-ans
H5N3_Avian_KU646899_A/goose/Taiwan/01038/2015|2015.030	KU646899	Avian	H5N3	H5	N3	Taiwan	EasternAsia	Asia	2015.03	Dom-ans
H5N3_Avian_KU646907_A/chicken/Taiwan/01174/2015|2015.041	KU646907	Avian	H5N3	H5	N3	Taiwan	EasternAsia	Asia	2015.041	Dom-gal
H2N5_Avian_CY185623_A/black-headed_gull/Republic_of_Georgia/9/2012|2012.142	CY185623	Avian	H2N5	H2	N5	Georgia	WesternAsia	Asia	2012.142	Wild-other
H3N2_Avian_KU158935_A/duck/Hebei/B1647-1/2011|2011.500	KU158935	Avian	H3N2	H3	N2	China	EasternAsia	Asia	2011.5	Dom-ans
H3N8_Avian_KU158930_A/duck/Shanghai/120-1/2009|2009.500	KU158930	Avian	H3N8	H3	N8	China	EasternAsia	Asia	2009.5	Dom-ans
H10N8_Avian_KU921394_A/duck/Shanghai/602/2009|2009.953	KU921394	Avian	H10N8	H10	N8	China	EasternAsia	Asia	2009.953	Dom-ans
H6N5_Avian_KT266911_A/duck/Guangxi/052/2010|2010.093	KT266911	Avian	H6N5	H6	N5	China	EasternAsia	Asia	2010.093	Dom-ans
H4N6_Avian_KU160945_A/duck/Henan/S4179/2009|2009.921	KU160945	Avian	H4N6	H4	N6	China	EasternAsia	Asia	2009.921	Dom-ans
H4N6_Avian_KU160985_A/duck/Hunan/S1166/2010|2010.167	KU160985	Avian	H4N6	H4	N6	China	EasternAsia	Asia	2010.167	Dom-ans
H3N2_Avian_AB746480_A/duck/Vietnam/LBM12/2011|2011.718	AB746480	Avian	H3N2	H3	N2	Viet Nam	SouthEasternAsia	Asia	2011.718	Dom-ans
H4N6_Avian_AB746472_A/duck/Vietnam/LBM1/2011|2011.718	AB746472	Avian	H4N6	H4	N6	Viet Nam	SouthEasternAsia	Asia	2011.718	Dom-ans
H3N2_Avian_LC028102_A/muscovy_duck/Vietnam/LBM115/2012|2012.523	LC028102	Avian	H3N2	H3	N2	Viet Nam	SouthEasternAsia	Asia	2012.523	Dom-ans
H3N2_Avian_LC028078_A/duck/Vietnam/LBM48/2011|2011.890	LC028078	Avian	H3N2	H3	N2	Viet Nam	SouthEasternAsia	Asia	2011.89	Dom-ans
H10N7_Avian_KP285891_A/migratory_duck/Jiangxi/33038/2013|2013.953	KP285891	Avian	H10N7	H10	N7	China	EasternAsia	Asia	2013.953	Wild-ans-long
H10N7_Avian_KP285907_A/migratory_duck/Jiangxi/33195/2013|2013.953	KP285907	Avian	H10N7	H10	N7	China	EasternAsia	Asia	2013.953	Wild-ans-long
H7N7_Avian_KP417117_A/wild_bird/Jiangxi/35982/2013|2013.953	KP417117	Avian	H7N7	H7	N7	China	EasternAsia	Asia	2013.953	Wild-other
H7N7_Avian_KP417101_A/wild_bird/Jiangxi/34458/2013|2013.953	KP417101	Avian	H7N7	H7	N7	China	EasternAsia	Asia	2013.953	Wild-other
H10N3_Avian_KP286131_A/duck/Jiangxi/33663/2013|2013.953	KP286131	Avian	H10N3	H10	N3	China	EasternAsia	Asia	2013.953	Dom-ans
H10N3_Avian_KP286179_A/duck/Jiangxi/33757/2013|2013.953	KP286179	Avian	H10N3	H10	N3	China	EasternAsia	Asia	2013.953	Dom-ans
H4N1_Avian_LC349301_A/duck/Mongolia/202/2013|2013.666	LC349301	Avian	H4N1	H4	N1	Mongolia	EasternAsia	Asia	2013.666	Dom-ans
H3N1_Avian_LC367440_A/duck/Mongolia/62/2013|2013.666	LC367440	Avian	H3N1	H3	N1	Mongolia	EasternAsia	Asia	2013.666	Dom-ans
H1N2_Avian_KJ907485_A/black-necked_crane/Zhaotong/ZT-12/2013|2013.874	KJ907485	Avian	H1N2	H1	N2	China	EasternAsia	Asia	2013.874	Wild-other
H6N1_Avian_KY635647_A/duck/Bangladesh/25767/2015|2015.523	KY635647	Avian	H6N1	H6	N1	Bangladesh	SouthernAsia	Asia	2015.523	Dom-ans
H4N6_Avian_MH135386_A/duck/Bangladesh/33676/2017|2017.740	MH135386	Avian	H4N6	H4	N6	Bangladesh	SouthernAsia	Asia	2017.74	Dom-ans
H11N1_Avian_MF693970_A/common_teal/Netherlands/1/2015|2015.742	MF693970	Avian	H11N1	H11	N1	Netherlands	WesternEurope	Europe	2015.742	Wild-ans-long
H10N3_Avian_LC121354_A/duck/Mongolia/326/2015|2015.663	LC121354	Avian	H10N3	H10	N3	Mongolia	EasternAsia	Asia	2015.663	Dom-ans
H1N2_Avian_LC121274_A/duck/Mongolia/154/2015|2015.660	LC121274	Avian	H1N2	H1	N2	Mongolia	EasternAsia	Asia	2015.66	Dom-ans
H3N8_Avian_AB569493_A/duck/Zambia/04/2008|2008.452	AB569493	Avian	H3N8	H3	N8	Zambia	EasternAfrica	Africa	2008.452	Dom-ans
H16N3_Avian_GQ907300_A/black_headed_gull/Mongolia/1756/2006|2006.685	GQ907300	Avian	H16N3	H16	N3	Mongolia	EasternAsia	Asia	2006.685	Wild-other
H13N6_Avian_GQ907308_A/black_headed_gull/Mongolia/1766/2006|2006.685	GQ907308	Avian	H13N6	H13	N6	Mongolia	EasternAsia	Asia	2006.685	Wild-other
H10N7_Avian_CY185455_A/domestic_duck/Republic_of_Georgia/1/2010|2010.321	CY185455	Avian	H10N7	H10	N7	Georgia	WesternAsia	Asia	2010.321	Dom-ans
H11N2_Avian_JX499148_A/chicken/Nanjing/908/2009|2009.162	JX499148	Avian	H11N2	H11	N2	China	EasternAsia	Asia	2009.162	Dom-gal
H9N3_Avian_CY185551_A/black-headed_gull/Republic_of_Georgia/8/2011|2011.329	CY185551	Avian	H9N3	H9	N3	Georgia	WesternAsia	Asia	2011.329	Wild-other
H9N3_Avian_CY185567_A/Mediterranean_gull/Georgia/1/2011|2011.332	CY185567	Avian	H9N3	H9	N3	Georgia	WesternAsia	Asia	2011.332	Wild-other
H11N2_Avian_CY138143_A/lesser_black-backed_gull/Iceland/145/2010|2010.389	CY138143	Avian	H11N2	H11	N2	Iceland	NorthernEurope	Europe	2010.389	Wild-other
H11N9_Avian_MF146849_A/black-headed_gull/Netherlands/40/2009|2009.885	MF146849	Avian	H11N9	H11	N9	Netherlands	WesternEurope	Europe	2009.885	Wild-other
H4N6_Avian_KX228216_A/chicken/Wales/600-020823/2014|2014.477	KX228216	Avian	H4N6	H4	N6	United Kingdom	NorthernEurope	Europe	2014.477	Dom-gal
H10N8_Avian_KP862025_A/duck/Hunan/S1496/2011|2011.170	KP862025	Avian	H10N8	H10	N8	China	EasternAsia	Asia	2011.17	Dom-ans
H3N2_Avian_JX286597_A/duck/Shanghai/C84/2009|2009.162	JX286597	Avian	H3N2	H3	N2	China	EasternAsia	Asia	2009.162	Dom-ans
H7N6_Avian_KP418020_A/chicken/Jiangxi/14535/2014|2014.299	KP418020	Avian	H7N6	H7	N6	China	EasternAsia	Asia	2014.299	Dom-gal
H7N6_Avian_KP417951_A/chicken/Jiangxi/14501/2014|2014.299	KP417951	Avian	H7N6	H7	N6	China	EasternAsia	Asia	2014.299	Dom-gal
H7N9_Avian_KP418198_A/chicken/Shantou/4816/2014|2014.553	KP418198	Avian	H7N9	H7	N9	China	EasternAsia	Asia	2014.553	Dom-gal
H9N2_Avian_KP415364_A/chicken/Wenzhou/3293/2013|2013.808	KP415364	Avian	H9N2	H9	N2	China	EasternAsia	Asia	2013.808	Dom-gal
H7N9_Avian_KP413972_A/silkie_chicken/Shaoxing/5130/2013|2013.822	KP413972	Avian	H7N9	H7	N9	China	EasternAsia	Asia	2013.822	Dom-gal
H9N2_Avian_KP417192_A/chicken/Shaoxing/5088/2013|2013.822	KP417192	Avian	H9N2	H9	N2	China	EasternAsia	Asia	2013.822	Dom-gal
H9N2_Avian_KU042189_A/chicken/Zhejiang/3C22/2013|2013.868	KU042189	Avian	H9N2	H9	N2	China	EasternAsia	Asia	2013.868	Dom-gal
H7N9_Avian_KP455976_A/goose/Jiangsu/1027/2013|2013.260	KP455976	Avian	H7N9	H7	N9	China	EasternAsia	Asia	2013.26	Dom-ans
H7N9_Avian_KP414012_A/chicken/Shaoxing/5224/2013|2013.822	KP414012	Avian	H7N9	H7	N9	China	EasternAsia	Asia	2013.822	Dom-gal
H9N2_Avian_KP415347_A/chicken/Ningbo/2929/2013|2013.800	KP415347	Avian	H9N2	H9	N2	China	EasternAsia	Asia	2013.8	Dom-gal
H7N9_Avian_KP413748_A/chicken/Huzhou/3802/2013|2013.811	KP413748	Avian	H7N9	H7	N9	China	EasternAsia	Asia	2013.811	Dom-gal
H7N9_Avian_KP413732_A/chicken/Huzhou/3765/2013|2013.811	KP413732	Avian	H7N9	H7	N9	China	EasternAsia	Asia	2013.811	Dom-gal
H7N9_Avian_KP415145_A/chicken/Jiangxi/10964/2014|2014.132	KP415145	Avian	H7N9	H7	N9	China	EasternAsia	Asia	2014.132	Dom-gal
H7N2_Avian_KM054802_A/chicken/Jilin/SD020/2014|2014.148	KM054802	Avian	H7N2	H7	N2	China	EasternAsia	Asia	2014.148	Dom-gal
H7N9_Human_KM374040_A/Zhejiang/LS01/2014|2014.104	KM374040	Human	H7N9	H7	N9	China	EasternAsia	Asia	2014.104	Human
H9N2_Avian_KP417157_A/chicken/Jiaxing/4713/2013|2013.816	KP417157	Avian	H9N2	H9	N2	China	EasternAsia	Asia	2013.816	Dom-gal
H7N9_Avian_MF630395_A/chicken/Zhejiang/S4071/2013|2013.934	MF630395	Avian	H7N9	H7	N9	China	EasternAsia	Asia	2013.934	Dom-gal
H9N2_Avian_KT449699_A/chicken/Qingdao/008/2014|2014.025	KT449699	Avian	H9N2	H9	N2	China	EasternAsia	Asia	2014.025	Dom-gal
H9N2_Avian_KT449709_A/chicken/Qingdao/018/2014|2014.025	KT449709	Avian	H9N2	H9	N2	China	EasternAsia	Asia	2014.025	Dom-gal
H7N9_Human_KM244517_A/Taiwan/4-CGMH2/2014|2014.310	KM244517	Human	H7N9	H7	N9	Taiwan	EasternAsia	Asia	2014.31	Human
H7N9_Human_KM244509_A/Taiwan/4-CGMH1/2014|2014.310	KM244509	Human	H7N9	H7	N9	Taiwan	EasternAsia	Asia	2014.31	Human
H9N2_Avian_KP404012_A/chicken/Shanghai/015/2014|2014.515	KP404012	Avian	H9N2	H9	N2	China	EasternAsia	Asia	2014.515	Dom-gal
H5N6_Avian_KX638414_A/oriental_magpie_robin/HK/6154/2015|2015.326	KX638414	Avian	H5N6	H5	N6	Hong Kong	EasternAsia	Asia	2015.326	Wild-other
H7N9_Avian_KP418092_A/chicken/Jiangxi/15044/2014|2014.318	KP418092	Avian	H7N9	H7	N9	China	EasternAsia	Asia	2014.318	Dom-gal
H9N2_Avian_KU042530_A/pigeon/Zhejiang/77037/2014|2014.512	KU042530	Avian	H9N2	H9	N2	China	EasternAsia	Asia	2014.512	Wild-other
H9N2_Avian_KU042531_A/pigeon/Zhejiang/727044/2014|2014.567	KU042531	Avian	H9N2	H9	N2	China	EasternAsia	Asia	2014.567	Wild-other
H9N2_Avian_KU143541_A/chicken/Taizhou/TZJF05/2015|2015.038	KU143541	Avian	H9N2	H9	N2	China	EasternAsia	Asia	2015.038	Dom-gal
H7N9_Avian_MF630379_A/chicken/Zhejiang/S4017/2013|2013.934	MF630379	Avian	H7N9	H7	N9	China	EasternAsia	Asia	2013.934	Dom-gal
H9N2_Avian_KU042529_A/duck/Zhejiang/727036/2014|2014.567	KU042529	Avian	H9N2	H9	N2	China	EasternAsia	Asia	2014.567	Dom-ans
H7N9_Avian_KP418549_A/chicken/Zhangzhou/8585/2014|2014.474	KP418549	Avian	H7N9	H7	N9	China	EasternAsia	Asia	2014.474	Dom-gal
H7N9_Avian_KP418557_A/chicken/Zhangzhou/8829/2014|2014.493	KP418557	Avian	H7N9	H7	N9	China	EasternAsia	Asia	2014.493	Dom-gal
H9N2_Avian_KF260689_A/chicken/Wenzhou/606/2013|2013.500	KF260689	Avian	H9N2	H9	N2	China	EasternAsia	Asia	2013.5	Dom-gal
H9N2_Avian_KF500983_A/chicken/Shanghai/020/2013|2013.285	KF500983	Avian	H9N2	H9	N2	China	EasternAsia	Asia	2013.285	Dom-gal
H9N2_Avian_KM609834_A/chicken/Beijing/16/2013|2013.225	KM609834	Avian	H9N2	H9	N2	China	EasternAsia	Asia	2013.225	Dom-gal
H9N2_Avian_KP415169_A/chicken/Qingdao/2144/2013|2013.805	KP415169	Avian	H9N2	H9	N2	China	EasternAsia	Asia	2013.805	Dom-gal
H9N2_Avian_KP417125_A/chicken/Huzhou/3892/2013|2013.811	KP417125	Avian	H9N2	H9	N2	China	EasternAsia	Asia	2013.811	Dom-gal
H9N2_Avian_KJ128368_A/pigeon/Shanghai/JC1/2013|2013.285	KJ128368	Avian	H9N2	H9	N2	China	EasternAsia	Asia	2013.285	Wild-other
H9N2_Avian_KP415274_A/chicken/Jinan/4225/2013|2013.825	KP415274	Avian	H9N2	H9	N2	China	EasternAsia	Asia	2013.825	Dom-gal
H9N2_Avian_KP415266_A/chicken/Jinan/3952/2013|2013.825	KP415266	Avian	H9N2	H9	N2	China	EasternAsia	Asia	2013.825	Dom-gal
H9N2_Avian_KM245333_A/Anthropoides_virgo/Baicheng/219/2013|2013.162	KM245333	Avian	H9N2	H9	N2	China	EasternAsia	Asia	2013.162	Wild-other
H9N2_Avian_KM609821_A/chicken/Shandong/qd0107/2013|2013.016	KM609821	Avian	H9N2	H9	N2	China	EasternAsia	Asia	2013.016	Dom-gal
H7N9_Avian_KF042094_A/pigeon/Zhejiang/P2/2013|2013.285	KF042094	Avian	H7N9	H7	N9	China	EasternAsia	Asia	2013.285	Wild-other
H9N2_Avian_KX598564_A/chicken/Fujian/SIC16/2014|2014.500	KX598564	Avian	H9N2	H9	N2	China	EasternAsia	Asia	2014.5	Dom-gal
H7N9_Human_KJ411981_A/Shanghai/01/2014|2014.005	KJ411981	Human	H7N9	H7	N9	China	EasternAsia	Asia	2014.005	Human
H7N9_Human_KJ549802_A/Shanghai/PD-02/2014|2014.044	KJ549802	Human	H7N9	H7	N9	China	EasternAsia	Asia	2014.044	Human
H7N9_Avian_MF630195_A/chicken/Henan/S1425/2014|2014.425	MF630195	Avian	H7N9	H7	N9	China	EasternAsia	Asia	2014.425	Dom-gal
H9N9_Avian_KJ938648_A/chicken/Changzhou/C08/2013|2013.967	KJ938648	Avian	H9N9	H9	N9	China	EasternAsia	Asia	2013.967	Dom-gal
H7N9_Avian_MF630219_A/chicken/Hunan/SD017/2014|2014.132	MF630219	Avian	H7N9	H7	N9	China	EasternAsia	Asia	2014.132	Dom-gal
H7N9_Avian_MF630475_A/duck/Jiangsu/S1181/2014|2014.364	MF630475	Avian	H7N9	H7	N9	China	EasternAsia	Asia	2014.364	Dom-ans
H7N9_Avian_KU143551_A/chicken/Wenzhou/WZTSLG02/2015|2015.123	KU143551	Avian	H7N9	H7	N9	China	EasternAsia	Asia	2015.123	Dom-gal
H7N9_Avian_KY751235_A/chicken/Jiangsu/JT123/2015|2015.203	KY751235	Avian	H7N9	H7	N9	China	EasternAsia	Asia	2015.203	Dom-gal
H7N9_Avian_MF630339_A/chicken/Xinjiang/SD033/2014|2014.921	MF630339	Avian	H7N9	H7	N9	China	EasternAsia	Asia	2014.921	Dom-gal
H7N9_Avian_MF630347_A/chicken/Xinjiang/SD036/2014|2014.921	MF630347	Avian	H7N9	H7	N9	China	EasternAsia	Asia	2014.921	Dom-gal
H7N9_Human_KR351279_A/Quzhou/2/2015|2015.307	KR351279	Human	H7N9	H7	N9	China	EasternAsia	Asia	2015.307	Human
H7N9_Human_KR351271_A/Quzhou/1/2015|2015.312	KR351271	Human	H7N9	H7	N9	China	EasternAsia	Asia	2015.312	Human
H7N9_Avian_MF630355_A/chicken/Zhejiang/S1074/2016|2016.353	MF630355	Avian	H7N9	H7	N9	China	EasternAsia	Asia	2016.353	Dom-gal
H9N2_Avian_KX867839_A/chicken/Jiangsu/JS4539/2014|2014.466	KX867839	Avian	H9N2	H9	N2	China	EasternAsia	Asia	2014.466	Dom-gal
H7N9_Human_KY286425_A/Fujian/S03/2015|2015.060	KY286425	Human	H7N9	H7	N9	China	EasternAsia	Asia	2015.06	Human
H7N9_Avian_MF630283_A/chicken/Jiangxi/S10017/2015|2015.225	MF630283	Avian	H7N9	H7	N9	China	EasternAsia	Asia	2015.225	Dom-gal
H7N9_Avian_MF630099_A/chicken/Guangdong/SD027/2015|2015.197	MF630099	Avian	H7N9	H7	N9	China	EasternAsia	Asia	2015.197	Dom-gal
H9N2_Avian_KP415185_A/chicken/Yantai/2303/2013|2013.800	KP415185	Avian	H9N2	H9	N2	China	EasternAsia	Asia	2013.8	Dom-gal
H9N2_Avian_KP415177_A/chicken/Yantai/2243/2013|2013.800	KP415177	Avian	H9N2	H9	N2	China	EasternAsia	Asia	2013.8	Dom-gal
H9N2_Avian_KM609835_A/chicken/Beijing/1115/2013|2013.871	KM609835	Avian	H9N2	H9	N2	China	EasternAsia	Asia	2013.871	Dom-gal
H9N2_Avian_KM054794_A/chicken/Jilin/SD001/2014|2014.148	KM054794	Avian	H9N2	H9	N2	China	EasternAsia	Asia	2014.148	Dom-gal
H7N9_Human_KP058485_A/Shanghai/Mix1/2014|2014.005	KP058485	Human	H7N9	H7	N9	China	EasternAsia	Asia	2014.005	Human
H9N2_Avian_MG280693_A/chicken/Jiangsu/TM71/2014|2014.033	MG280693	Avian	H9N2	H9	N2	China	EasternAsia	Asia	2014.033	Dom-gal
H9N2_Avian_KP415380_A/chicken/Huzhou/3801/2013|2013.811	KP415380	Avian	H9N2	H9	N2	China	EasternAsia	Asia	2013.811	Dom-gal
H9N2_Avian_KP415339_A/chicken/Ningbo/2727/2013|2013.800	KP415339	Avian	H9N2	H9	N2	China	EasternAsia	Asia	2013.8	Dom-gal
H7N9_Avian_KP413938_A/chicken/Jiaxing/4490/2013|2013.814	KP413938	Avian	H7N9	H7	N9	China	EasternAsia	Asia	2013.814	Dom-gal
H7N9_Avian_MF630323_A/chicken/Ningxia/S1152/2014|2014.370	MF630323	Avian	H7N9	H7	N9	China	EasternAsia	Asia	2014.37	Dom-gal
H9N2_Avian_MG063481_A/chicken/Guangdong/GD1601/2016|2016.200	MG063481	Avian	H9N2	H9	N2	China	EasternAsia	Asia	2016.2	Dom-gal
H9N2_Avian_KY794609_A/chicken/Guangdong/835/2016|2016.123	KY794609	Avian	H9N2	H9	N2	China	EasternAsia	Asia	2016.123	Dom-gal
H7N9_Avian_KJ549784_A/chicken/Shanghai/PD-CN-02/2014|2014.055	KJ549784	Avian	H7N9	H7	N9	China	EasternAsia	Asia	2014.055	Dom-gal
H7N9_Avian_KX215960_A/chicken/Huaian/003/2015|2015.096	KX215960	Avian	H7N9	H7	N9	China	EasternAsia	Asia	2015.096	Dom-gal
H7N9_Human_KX215966_A/Huaian/062/2014|2014.121	KX215966	Human	H7N9	H7	N9	China	EasternAsia	Asia	2014.121	Human
H7N9_Human_KX215965_A/Huaian/002/2015|2015.090	KX215965	Human	H7N9	H7	N9	China	EasternAsia	Asia	2015.09	Human
H7N9_Avian_MF630275_A/chicken/Jiangsu/SD012/2015|2015.044	MF630275	Avian	H7N9	H7	N9	China	EasternAsia	Asia	2015.044	Dom-gal
H7N9_Avian_KU143549_A/chicken/Taizhou/TZJF02/2015|2015.038	KU143549	Avian	H7N9	H7	N9	China	EasternAsia	Asia	2015.038	Dom-gal
H9N2_Avian_KU143544_A/chicken/Wuhan/JXQL01/2015|2015.038	KU143544	Avian	H9N2	H9	N2	China	EasternAsia	Asia	2015.038	Dom-gal
H7N9_Avian_KU143547_A/chicken/Wenzhou/RAQL18/2015|2015.038	KU143547	Avian	H7N9	H7	N9	China	EasternAsia	Asia	2015.038	Dom-gal
H7N9_Avian_KU143548_A/duck/Wenzhou/YJYF24/2015|2015.038	KU143548	Avian	H7N9	H7	N9	China	EasternAsia	Asia	2015.038	Dom-ans
H7N9_Avian_KU143546_A/duck/Wenzhou/RAQL10/2015|2015.038	KU143546	Avian	H7N9	H7	N9	China	EasternAsia	Asia	2015.038	Dom-ans
H7N9_Avian_MF630387_A/chicken/Zhejiang/S4060/2014|2014.899	MF630387	Avian	H7N9	H7	N9	China	EasternAsia	Asia	2014.899	Dom-gal
H9N2_Avian_KX598595_A/chicken/Jiangsu/SIC11/2013|2013.285	KX598595	Avian	H9N2	H9	N2	China	EasternAsia	Asia	2013.285	Dom-gal
H7N9_Human_KX215964_A/Huaian/001/2015|2015.060	KX215964	Human	H7N9	H7	N9	China	EasternAsia	Asia	2015.06	Human
H7N9_Avian_KX215961_A/chicken/Huaian/007/2014|2014.038	KX215961	Avian	H7N9	H7	N9	China	EasternAsia	Asia	2014.038	Dom-gal
H7N9_Human_KX215959_A/Huaian/083/2014|2014.400	KX215959	Human	H7N9	H7	N9	China	EasternAsia	Asia	2014.4	Human
H9N2_Avian_KU143539_A/chicken/Wenzhou/YHQL04/2014|2014.953	KU143539	Avian	H9N2	H9	N2	China	EasternAsia	Asia	2014.953	Dom-gal
H9N2_Avian_KP285347_A/chicken/Jiangxi/1202/2014|2014.011	KP285347	Avian	H9N2	H9	N2	China	EasternAsia	Asia	2014.011	Dom-gal
H5N6_Avian_KY415846_A/chicken/Hubei/ZYSJF38/2016|2016.140	KY415846	Avian	H5N6	H5	N6	China	EasternAsia	Asia	2016.14	Dom-gal
H5N6_Avian_KY415844_A/chicken/Hubei/ZYSJF16/2016|2016.140	KY415844	Avian	H5N6	H5	N6	China	EasternAsia	Asia	2016.14	Dom-gal
H5N6_Avian_KY005869_A/chicken/Henan/YB0597/2016|2016.200	KY005869	Avian	H5N6	H5	N6	China	EasternAsia	Asia	2016.2	Dom-gal
H7N6_Avian_KY056276_A/chicken/Zhejiang/233/2016|2016.082	KY056276	Avian	H7N6	H7	N6	China	EasternAsia	Asia	2016.082	Dom-gal
H5N6_Avian_KY005861_A/chicken/Anhui/MZ34/2016|2016.123	KY005861	Avian	H5N6	H5	N6	China	EasternAsia	Asia	2016.123	Dom-gal
H5N6_Avian_KY005853_A/chicken/Anhui/MZ33/2016|2016.123	KY005853	Avian	H5N6	H5	N6	China	EasternAsia	Asia	2016.123	Dom-gal
H5N6_Avian_MF960027_A/chicken/Guangdong/GD1602/2016|2016.219	MF960027	Avian	H5N6	H5	N6	China	EasternAsia	Asia	2016.219	Dom-gal
H5N6_Avian_KY415852_A/chicken/Taishun/TS90/2016|2016.134	KY415852	Avian	H5N6	H5	N6	China	EasternAsia	Asia	2016.134	Dom-gal
H5N6_Avian_KY415853_A/chicken/Taishun/TS2/2016|2016.134	KY415853	Avian	H5N6	H5	N6	China	EasternAsia	Asia	2016.134	Dom-gal
H7N9_Avian_KY751238_A/chicken/Anhui/AH275/2015|2015.247	KY751238	Avian	H7N9	H7	N9	China	EasternAsia	Asia	2015.247	Dom-gal
H7N9_Avian_KY751236_A/chicken/Anhui/AH271/2015|2015.227	KY751236	Avian	H7N9	H7	N9	China	EasternAsia	Asia	2015.227	Dom-gal
H7N9_Avian_KY751244_A/chicken/Shandong/SD69/2015|2015.203	KY751244	Avian	H7N9	H7	N9	China	EasternAsia	Asia	2015.203	Dom-gal
H9N2_Avian_MG051192_A/chicken/Anhui/AH326/2016|2016.219	MG051192	Avian	H9N2	H9	N2	China	EasternAsia	Asia	2016.219	Dom-gal
H9N2_Avian_KX598597_A/chicken/Jiangsu/SIC42/2015|2015.285	KX598597	Avian	H9N2	H9	N2	China	EasternAsia	Asia	2015.285	Dom-gal
H9N2_Avian_KX867831_A/chicken/Anhui/AH120/2015|2015.562	KX867831	Avian	H9N2	H9	N2	China	EasternAsia	Asia	2015.562	Dom-gal
H7N9_Avian_KY751241_A/chicken/Zhejiang/JX158/2015|2015.337	KY751241	Avian	H7N9	H7	N9	China	EasternAsia	Asia	2015.337	Dom-gal
H9N2_Avian_KU042532_A/chicken/Zhejiang/3C9/2014|2014.271	KU042532	Avian	H9N2	H9	N2	China	EasternAsia	Asia	2014.271	Dom-gal
H7N9_Avian_KY751258_A/chicken/Guangdong/GD20/2017|2017.014	KY751258	Avian	H7N9	H7	N9	China	EasternAsia	Asia	2017.014	Dom-gal
H7N9_Avian_KY751256_A/chicken/Guangdong/GD15/2016|2016.022	KY751256	Avian	H7N9	H7	N9	China	EasternAsia	Asia	2016.022	Dom-gal
H7N9_Avian_MF630035_A/chicken/Guangdong/SD008/2017|2017.022	MF630035	Avian	H7N9	H7	N9	China	EasternAsia	Asia	2017.022	Dom-gal
H7N9_Avian_MF319560_A/chicken/Heinan/ZZ01/2017|2017.310	MF319560	Avian	H7N9	H7	N9	China	EasternAsia	Asia	2017.31	Dom-gal
H7N9_Avian_LC315926_A/duck/Japan/AQ-HE29-22/2017|2017.474	LC315926	Avian	H7N9	H7	N9	Japan	EasternAsia	Asia	2017.474	Dom-ans
H7N9_Avian_MF630187_A/chicken/Hebei/S1257/2016|2016.318	MF630187	Avian	H7N9	H7	N9	China	EasternAsia	Asia	2016.318	Dom-gal
H7N9_Avian_KY415861_A/chicken/Ganzhou/GZ79/2016|2016.071	KY415861	Avian	H7N9	H7	N9	China	EasternAsia	Asia	2016.071	Dom-gal
H7N9_Avian_MF630483_A/duck/Jiangsu/S1220/2016|2016.364	MF630483	Avian	H7N9	H7	N9	China	EasternAsia	Asia	2016.364	Dom-ans
H7N9_Avian_KY751253_A/chicken/Liaoning/LN1/2016|2016.022	KY751253	Avian	H7N9	H7	N9	China	EasternAsia	Asia	2016.022	Dom-gal
H7N9_Avian_MF630203_A/chicken/Hunan/S12753/2016|2016.378	MF630203	Avian	H7N9	H7	N9	China	EasternAsia	Asia	2016.378	Dom-gal
H7N9_Avian_KY751248_A/chicken/Jiangsu/JS11/2016|2016.323	KY751248	Avian	H7N9	H7	N9	China	EasternAsia	Asia	2016.323	Dom-gal
H7N9_Avian_KY751247_A/chicken/Shandong/SD183/2016|2016.222	KY751247	Avian	H7N9	H7	N9	China	EasternAsia	Asia	2016.222	Dom-gal
H9N2_Avian_LC208511_A/duck/Japan/AQ-HE28/2015|2015.458	LC208511	Avian	H9N2	H9	N2	Japan	EasternAsia	Asia	2015.458	Dom-ans
H9N2_Avian_KX598594_A/chicken/Zhejiang/SIC40/2015|2015.038	KX598594	Avian	H9N2	H9	N2	China	EasternAsia	Asia	2015.038	Dom-gal
H9N2_Avian_KU720458_A/chicken/Shanghai/06/2015|2015.367	KU720458	Avian	H9N2	H9	N2	China	EasternAsia	Asia	2015.367	Dom-gal
H7N9_Avian_MF630363_A/chicken/Zhejiang/S1190/2015|2015.225	MF630363	Avian	H7N9	H7	N9	China	EasternAsia	Asia	2015.225	Dom-gal
H9N2_Avian_KU042541_A/chicken/Zhejiang/925018/2014|2014.732	KU042541	Avian	H9N2	H9	N2	China	EasternAsia	Asia	2014.732	Dom-gal
H7N9_Human_KF997837_A/Shanghai/5190T/2013|2013.367	KF997837	Human	H7N9	H7	N9	China	EasternAsia	Asia	2013.367	Human
H9N2_Avian_KJ726730_A/wild_chicken/Shanghai/C1/2014|2014.200	KJ726730	Avian	H9N2	H9	N2	China	EasternAsia	Asia	2014.2	Wild-other
H7N9_Avian_KJ508888_A/tree_sparrow/Shanghai/01/2013|2013.351	KJ508888	Avian	H7N9	H7	N9	China	EasternAsia	Asia	2013.351	Wild-other
H7N9_Avian_CY147162_A/homing_pigeon/Jiangsu/SD184/2013|2013.299	CY147162	Avian	H7N9	H7	N9	China	EasternAsia	Asia	2013.299	Wild-other
H7N9_Human_CY187624_A/Anhui/1-DEWH730/2013|2013.500	CY187624	Human	H7N9	H7	N9	China	EasternAsia	Asia	2013.5	Human
H7N9_Human_KF007066_A/Wuxi/3/2013|2013.263	KF007066	Human	H7N9	H7	N9	China	EasternAsia	Asia	2013.263	Human
H7N9_Human_CY181559_A/Anhui/DEWH72-06/2013|2013.500	CY181559	Human	H7N9	H7	N9	China	EasternAsia	Asia	2013.5	Human
H7N9_Human_KF001508_A/Hangzhou/1/2013|2013.225	KF001508	Human	H7N9	H7	N9	China	EasternAsia	Asia	2013.225	Human
H7N9_Human_KF021595_A/Shanghai/02/2013|2013.173	KF021595	Human	H7N9	H7	N9	China	EasternAsia	Asia	2013.173	Human
H7N9_Human_KJ476639_A/Beijing/2/2013|2013.288	KJ476639	Human	H7N9	H7	N9	China	EasternAsia	Asia	2013.288	Human
H7N9_Avian_CY147178_A/pigeon/Shanghai/S1421/2013|2013.252	CY147178	Avian	H7N9	H7	N9	China	EasternAsia	Asia	2013.252	Wild-other
H7N9_Human_KJ633806_A/Zhejiang/DTID-ZJU01/2013|2013.252	KJ633806	Human	H7N9	H7	N9	China	EasternAsia	Asia	2013.252	Human
H7N9_Avian_CY147066_A/duck/Zhejiang/SC410/2013|2013.288	CY147066	Avian	H7N9	H7	N9	China	EasternAsia	Asia	2013.288	Dom-ans
H7N9_Human_KF226119_A/Jiangsu/1/2013|2013.299	KF226119	Human	H7N9	H7	N9	China	EasternAsia	Asia	2013.299	Human
H7N9_Human_KF226111_A/Jiangsu/2/2013|2013.299	KF226111	Human	H7N9	H7	N9	China	EasternAsia	Asia	2013.299	Human
H7N9_Human_KF469232_A/Nanchang/1/2013|2013.310	KF469232	Human	H7N9	H7	N9	China	EasternAsia	Asia	2013.31	Human
H7N9_Human_KF420309_A/Changsha/2/2013|2013.323	KF420309	Human	H7N9	H7	N9	China	EasternAsia	Asia	2013.323	Human
H7N9_Avian_KP414070_A/chicken/Jiangxi/12492/2013|2013.263	KP414070	Avian	H7N9	H7	N9	China	EasternAsia	Asia	2013.263	Dom-gal
H5N9_Avian_KP793734_A/chicken/Yuhang/2/2013|2013.271	KP793734	Avian	H5N9	H5	N9	China	EasternAsia	Asia	2013.271	Dom-gal
H7N9_Avian_KP414088_A/chicken/Jiangxi/12544/2013|2013.263	KP414088	Avian	H7N9	H7	N9	China	EasternAsia	Asia	2013.263	Dom-gal
H7N9_Human_KF420308_A/Changsha/1/2013|2013.219	KF420308	Human	H7N9	H7	N9	China	EasternAsia	Asia	2013.219	Human
H7N9_Avian_CY146962_A/chicken/Shanghai/S1055/2013|2013.252	CY146962	Avian	H7N9	H7	N9	China	EasternAsia	Asia	2013.252	Dom-gal
H7N9_Avian_CY146954_A/chicken/Shanghai/S1053/2013|2013.252	CY146954	Avian	H7N9	H7	N9	China	EasternAsia	Asia	2013.252	Dom-gal
H7N9_Human_KF007138_A/Suzhou/5/2013|2013.277	KF007138	Human	H7N9	H7	N9	China	EasternAsia	Asia	2013.277	Human
H7N9_Human_KF007050_A/Nanjing/4/2013|2013.263	KF007050	Human	H7N9	H7	N9	China	EasternAsia	Asia	2013.263	Human
H7N9_Human_KF150614_A/Xuzhou/1/2013|2013.312	KF150614	Human	H7N9	H7	N9	China	EasternAsia	Asia	2013.312	Human
H7N9_Human_KF007074_A/Wuxi/4/2013|2013.263	KF007074	Human	H7N9	H7	N9	China	EasternAsia	Asia	2013.263	Human
H7N9_Avian_MF988736_A/duck/Anhui/S702/2013|2013.255	MF988736	Avian	H7N9	H7	N9	China	EasternAsia	Asia	2013.255	Dom-ans
H7N9_Avian_CY147058_A/duck/Anhui/SC702/2013|2013.288	CY147058	Avian	H7N9	H7	N9	China	EasternAsia	Asia	2013.288	Dom-ans
H7N9_Human_KJ476647_A/Beijing/3/2013|2013.288	KJ476647	Human	H7N9	H7	N9	China	EasternAsia	Asia	2013.288	Human
H9N2_Avian_KJ426381_A/chicken/Jiangsu/TM55/2013|2013.085	KJ426381	Avian	H9N2	H9	N2	China	EasternAsia	Asia	2013.085	Dom-gal
H7N9_Avian_CY146922_A/chicken/Jiangsu/SC035/2013|2013.288	CY146922	Avian	H7N9	H7	N9	China	EasternAsia	Asia	2013.288	Dom-gal
H7N9_Avian_CY146914_A/chicken/Jiangsu/S002/2013|2013.288	CY146914	Avian	H7N9	H7	N9	China	EasternAsia	Asia	2013.288	Dom-gal
H7N9_Avian_KT779601_A/duck/Wuxi/0405006/2013|2013.258	KT779601	Avian	H7N9	H7	N9	China	EasternAsia	Asia	2013.258	Dom-ans
H7N9_Avian_KM879371_A/duck/Sunan/040802G/2013|2013.285	KM879371	Avian	H7N9	H7	N9	China	EasternAsia	Asia	2013.285	Dom-ans
H7N9_Avian_KF260710_A/chicken/Rizhao/867/2013|2013.500	KF260710	Avian	H7N9	H7	N9	China	EasternAsia	Asia	2013.5	Dom-gal
H7N9_Avian_KF260712_A/chicken/Rizhao/875/2013|2013.500	KF260712	Avian	H7N9	H7	N9	China	EasternAsia	Asia	2013.5	Dom-gal
H7N9_Human_KF007114_A/Nanjing/6/2013|2013.274	KF007114	Human	H7N9	H7	N9	China	EasternAsia	Asia	2013.274	Human
H7N9_Human_KF007106_A/Suzhou/3/2013|2013.268	KF007106	Human	H7N9	H7	N9	China	EasternAsia	Asia	2013.268	Human
H7N9_Avian_CY147194_A/wild_pigeon/Jiangsu/SD001/2013|2013.290	CY147194	Avian	H7N9	H7	N9	China	EasternAsia	Asia	2013.29	Wild-other
H7N9_Avian_KJ395977_A/chicken/Guangdong/G1/2013|2013.340	KJ395977	Avian	H7N9	H7	N9	China	EasternAsia	Asia	2013.34	Dom-gal
H10N8_Avian_KP285451_A/chicken/Jiangxi/34609/2013|2013.975	KP285451	Avian	H10N8	H10	N8	China	EasternAsia	Asia	2013.975	Dom-gal
H7N9_Human_KY286417_A/Minhang/S01/2013|2013.156	KY286417	Human	H7N9	H7	N9	China	EasternAsia	Asia	2013.156	Human
H7N9_Human_KF007058_A/Zhenjiang/1/2013|2013.263	KF007058	Human	H7N9	H7	N9	China	EasternAsia	Asia	2013.263	Human
H7N9_Human_KF055468_A/Zhejiang/HZ1/2013|2013.285	KF055468	Human	H7N9	H7	N9	China	EasternAsia	Asia	2013.285	Human
H7N9_Avian_KP412422_A/chicken/Hangzhou/174/2013|2013.340	KP412422	Avian	H7N9	H7	N9	China	EasternAsia	Asia	2013.34	Dom-gal
H9N2_Avian_KP415242_A/chicken/Juxian/3387/2013|2013.814	KP415242	Avian	H9N2	H9	N2	China	EasternAsia	Asia	2013.814	Dom-gal
H9N2_Avian_KP415250_A/chicken/Juxian/3412/2013|2013.814	KP415250	Avian	H9N2	H9	N2	China	EasternAsia	Asia	2013.814	Dom-gal
H9N2_Avian_KT449707_A/duck/Qingdao/016/2014|2014.025	KT449707	Avian	H9N2	H9	N2	China	EasternAsia	Asia	2014.025	Dom-ans
H9N2_Avian_KP415311_A/silkie_chicken/Shaoxing/2471/2013|2013.800	KP415311	Avian	H9N2	H9	N2	China	EasternAsia	Asia	2013.8	Dom-gal
H9N2_Avian_KM609826_A/chicken/Liaoning/1116/2012|2012.874	KM609826	Avian	H9N2	H9	N2	China	EasternAsia	Asia	2012.874	Dom-gal
H9N2_Avian_KC464596_A/brambling/Beijing/16/2012|2012.849	KC464596	Avian	H9N2	H9	N2	China	EasternAsia	Asia	2012.849	Wild-other
H7N9_Avian_MF630291_A/chicken/Jiangxi/S10844/2015|2015.230	MF630291	Avian	H7N9	H7	N9	China	EasternAsia	Asia	2015.23	Dom-gal
H9N2_Avian_KU042152_A/pigeon/Zhejiang/P4/2013|2013.266	KU042152	Avian	H9N2	H9	N2	China	EasternAsia	Asia	2013.266	Wild-other
H9N2_Avian_KU042153_A/pigeon/Zhejiang/P5/2013|2013.266	KU042153	Avian	H9N2	H9	N2	China	EasternAsia	Asia	2013.266	Wild-other
H9N2_Avian_CY146658_A/duck/Hunan/S4111/2011|2011.860	CY146658	Avian	H9N2	H9	N2	China	EasternAsia	Asia	2011.86	Dom-ans
H9N2_Avian_KP865839_A/chicken/Zhejiang/B2013/2012|2012.918	KP865839	Avian	H9N2	H9	N2	China	EasternAsia	Asia	2012.918	Dom-gal
H9N2_Avian_KJ726728_A/chicken/Shanghai/D/2011|2011.534	KJ726728	Avian	H9N2	H9	N2	China	EasternAsia	Asia	2011.534	Dom-gal
H9N2_Avian_KM113147_A/chicken/Hunan/C3229/2012|2012.981	KM113147	Avian	H9N2	H9	N2	China	EasternAsia	Asia	2012.981	Dom-gal
H9N2_Avian_KJ426385_A/chicken/Jiangsu/YZ0657/2012|2012.419	KJ426385	Avian	H9N2	H9	N2	China	EasternAsia	Asia	2012.419	Dom-gal
H9N2_Avian_MG280614_A/chicken/Jiangsu/JT12/2011|2011.208	MG280614	Avian	H9N2	H9	N2	China	EasternAsia	Asia	2011.208	Dom-gal
H9N2_Avian_JQ356887_A/chicken/Zhejiang/329/2011|2011.200	JQ356887	Avian	H9N2	H9	N2	China	EasternAsia	Asia	2011.2	Dom-gal
H9N2_Avian_KC417064_A/chicken/Shanghai/C1/2012|2012.038	KC417064	Avian	H9N2	H9	N2	China	EasternAsia	Asia	2012.038	Dom-gal
H9N2_Avian_KM609825_A/chicken/Shaanxi/xa0414/2013|2013.282	KM609825	Avian	H9N2	H9	N2	China	EasternAsia	Asia	2013.282	Dom-gal
H9N2_Avian_KM113075_A/chicken/Hubei/SC122/2013|2013.359	KM113075	Avian	H9N2	H9	N2	China	EasternAsia	Asia	2013.359	Dom-gal
H9N2_Avian_KP865837_A/duck/Anhui/C313/2012|2012.918	KP865837	Avian	H9N2	H9	N2	China	EasternAsia	Asia	2012.918	Dom-ans
H9N2_Avian_KX598559_A/chicken/Hubei/SIC3/2012|2012.953	KX598559	Avian	H9N2	H9	N2	China	EasternAsia	Asia	2012.953	Dom-gal
H4N2_Avian_KU160969_A/duck/Hubei/S2227/2012|2012.419	KU160969	Avian	H4N2	H4	N2	China	EasternAsia	Asia	2012.419	Dom-ans
H7N9_Avian_MF629987_A/chicken/Fujian/SD005/2015|2015.044	MF629987	Avian	H7N9	H7	N9	China	EasternAsia	Asia	2015.044	Dom-gal
H7N9_Avian_MF629971_A/chicken/Fujian/S4248/2014|2014.841	MF629971	Avian	H7N9	H7	N9	China	EasternAsia	Asia	2014.841	Dom-gal
H9N2_Avian_KX598567_A/chicken/Fujian/SIC13/2013|2013.953	KX598567	Avian	H9N2	H9	N2	China	EasternAsia	Asia	2013.953	Dom-gal
H9N9_Avian_KF042137_A/chicken/Zhejiang/C11/2013|2013.200	KF042137	Avian	H9N9	H9	N9	China	EasternAsia	Asia	2013.2	Dom-gal
H7N9_Avian_KF042093_A/pigeon/Zhejiang/P1/2013|2013.285	KF042093	Avian	H7N9	H7	N9	China	EasternAsia	Asia	2013.285	Wild-other
H5N9_Avian_KP793721_A/chicken/Yuhang/1/2013|2013.271	KP793721	Avian	H5N9	H5	N9	China	EasternAsia	Asia	2013.271	Dom-gal
H9N2_Avian_KP865835_A/duck/Anhui/C652/2012|2012.918	KP865835	Avian	H9N2	H9	N2	China	EasternAsia	Asia	2012.918	Dom-ans
H9N2_Avian_KM609832_A/chicken/Hebei/0721/2013|2013.551	KM609832	Avian	H9N2	H9	N2	China	EasternAsia	Asia	2013.551	Dom-gal
H9N2_Avian_KR010417_A/common_teal/Nanji/NJ-101/2014|2014.301	KR010417	Avian	H9N2	H9	N2	China	EasternAsia	Asia	2014.301	Wild-ans-long
H7N9_Avian_KU318987_A/chicken/China/028/2014|2014.025	KU318987	Avian	H7N9	H7	N9	China	EasternAsia	Asia	2014.025	Dom-gal
H9N2_Avian_KC821076_A/chicken/Jiangsu/TS/2010|2010.915	KC821076	Avian	H9N2	H9	N2	China	EasternAsia	Asia	2010.915	Dom-gal
H9N2_Avian_KM113107_A/chicken/Yunnan/C4090/2011|2011.871	KM113107	Avian	H9N2	H9	N2	China	EasternAsia	Asia	2011.871	Dom-gal
H9N2_Avian_KC821077_A/chicken/Shandong/10/2010|2010.748	KC821077	Avian	H9N2	H9	N2	China	EasternAsia	Asia	2010.748	Dom-gal
H9N2_Avian_KM113251_A/chicken/Zhejiang/C1219/2010|2010.214	KM113251	Avian	H9N2	H9	N2	China	EasternAsia	Asia	2010.214	Dom-gal
H9N2_Avian_JN869529_A/chicken/Jiangsu/Q3/2010|2010.123	JN869529	Avian	H9N2	H9	N2	China	EasternAsia	Asia	2010.123	Dom-gal
H5N2_Avian_JQ041392_A/chicken/Hebei/1102/2010|2010.953	JQ041392	Avian	H5N2	H5	N2	China	EasternAsia	Asia	2010.953	Dom-gal
H5N2_Avian_KJ719457_A/chicken/Hebei/1102-MA/2010|2010.367	KJ719457	Avian	H5N2	H5	N2	China	EasternAsia	Asia	2010.367	Dom-gal
H9N2_Avian_KF714781_A/chicken/Hunan/12/2011|2011.921	KF714781	Avian	H9N2	H9	N2	China	EasternAsia	Asia	2011.921	Dom-gal
H9N2_Avian_KC417065_A/chicken/Shanghai/C2/2012|2012.038	KC417065	Avian	H9N2	H9	N2	China	EasternAsia	Asia	2012.038	Dom-gal
H9N2_Avian_JN869522_A/chicken/Zhejiang/Q1D4/2010|2010.123	JN869522	Avian	H9N2	H9	N2	China	EasternAsia	Asia	2010.123	Dom-gal
H9N2_Swine_KM029501_A/swine/Hong_Kong/NS943/2010|2010.225	KM029501	Swine	H9N2	H9	N2	Hong Kong	EasternAsia	Asia	2010.225	Swine
H9N2_Avian_KJ726725_A/chicken/Shanghai/A/2010|2010.452	KJ726725	Avian	H9N2	H9	N2	China	EasternAsia	Asia	2010.452	Dom-gal
H9N2_Swine_KC779060_A/swine/Shanghai/Y1/2009|2009.781	KC779060	Swine	H9N2	H9	N2	China	EasternAsia	Asia	2009.781	Swine
H9N2_Avian_KC768059_A/duck/Shanghai/C164/2009|2009.841	KC768059	Avian	H9N2	H9	N2	China	EasternAsia	Asia	2009.841	Dom-ans
H9N2_Avian_KP081531_A/chicken/Anhui/1/2008|2008.285	KP081531	Avian	H9N2	H9	N2	China	EasternAsia	Asia	2008.285	Dom-gal
H9N2_Avian_KC821080_A/chicken/Beijing/HD/2010|2010.833	KC821080	Avian	H9N2	H9	N2	China	EasternAsia	Asia	2010.833	Dom-gal
H9N2_Avian_AB836737_A/chicken/Quang_Ninh/26/2013|2013.271	AB836737	Avian	H9N2	H9	N2	Viet Nam	SouthEasternAsia	Asia	2013.271	Dom-gal
H9N2_Avian_KM113227_A/chicken/Guangxi/C1435/2012|2012.225	KM113227	Avian	H9N2	H9	N2	China	EasternAsia	Asia	2012.225	Dom-gal
H9N2_Avian_KP865864_A/chicken/Jiangsu/925/2009|2009.918	KP865864	Avian	H9N2	H9	N2	China	EasternAsia	Asia	2009.918	Dom-gal
H9N2_Avian_KP865877_A/chicken/Shanghai/441/2009|2009.918	KP865877	Avian	H9N2	H9	N2	China	EasternAsia	Asia	2009.918	Dom-gal
H9N2_Avian_KM113307_A/duck/Zhejiang/C1036/2009|2009.227	KM113307	Avian	H9N2	H9	N2	China	EasternAsia	Asia	2009.227	Dom-ans
H9N2_Avian_KP865876_A/chicken/Shanghai/340/2009|2009.918	KP865876	Avian	H9N2	H9	N2	China	EasternAsia	Asia	2009.918	Dom-gal
H9N2_Avian_KX598560_A/chicken/Hubei/SIC7/2013|2013.500	KX598560	Avian	H9N2	H9	N2	China	EasternAsia	Asia	2013.5	Dom-gal
H9N2_Avian_KC821096_A/chicken/Sichuan/02/2011|2011.085	KC821096	Avian	H9N2	H9	N2	China	EasternAsia	Asia	2011.085	Dom-gal
H9N2_Avian_KM113099_A/chicken/Hunan/C4136/2010|2010.989	KM113099	Avian	H9N2	H9	N2	China	EasternAsia	Asia	2010.989	Dom-gal
H9N2_Avian_KJ726726_A/chicken/Shanghai/B/2010|2010.619	KJ726726	Avian	H9N2	H9	N2	China	EasternAsia	Asia	2010.619	Dom-gal
H9N2_Avian_KP865840_A/duck/Zhejiang/B1995/2012|2012.918	KP865840	Avian	H9N2	H9	N2	China	EasternAsia	Asia	2012.918	Dom-ans
H9N2_Avian_MG280646_A/chicken/Zhejiang/618/2012|2012.318	MG280646	Avian	H9N2	H9	N2	China	EasternAsia	Asia	2012.318	Dom-gal
H9N2_Avian_KC821093_A/chicken/Shandong/03/2011|2011.162	KC821093	Avian	H9N2	H9	N2	China	EasternAsia	Asia	2011.162	Dom-gal
H9N2_Avian_KJ726727_A/chicken/Shanghai/C/2011|2011.452	KJ726727	Avian	H9N2	H9	N2	China	EasternAsia	Asia	2011.452	Dom-gal
H9N2_Avian_KP185889_A/ck/Guizhou/6/2011|2011.500	KP185889	Avian	H9N2	H9	N2	China	EasternAsia	Asia	2011.5	Dom-gal
H9N2_Avian_KM113131_A/chicken/Guizhou/C4058/2011|2011.871	KM113131	Avian	H9N2	H9	N2	China	EasternAsia	Asia	2011.871	Dom-gal
H9N2_Avian_KF260625_A/chicken/Hong_Kong/YO28/2011|2011.500	KF260625	Avian	H9N2	H9	N2	Hong Kong	EasternAsia	Asia	2011.5	Dom-gal
H9N2_Avian_KC821075_A/chicken/Shandong/sd01/2010|2010.000	KC821075	Avian	H9N2	H9	N2	China	EasternAsia	Asia	2010	Dom-gal
H9N2_Avian_MG280632_A/chicken/Shandong/C9YT/2011|2011.389	MG280632	Avian	H9N2	H9	N2	China	EasternAsia	Asia	2011.389	Dom-gal
H5N2_Avian_KF150632_A/chicken/Jiangsu/1001/2013|2013.277	KF150632	Avian	H5N2	H5	N2	China	EasternAsia	Asia	2013.277	Dom-gal
H9N2_Avian_KC821066_A/chicken/Hebei/DF/2008|2008.162	KC821066	Avian	H9N2	H9	N2	China	EasternAsia	Asia	2008.162	Dom-gal
H9N2_Avian_KC768058_A/duck/Shanghai/C163/2009|2009.841	KC768058	Avian	H9N2	H9	N2	China	EasternAsia	Asia	2009.841	Dom-ans
H9N2_Avian_KJ426300_A/chicken/Jiangsu/07/2009|2009.518	KJ426300	Avian	H9N2	H9	N2	China	EasternAsia	Asia	2009.518	Dom-gal
H7N7_Avian_KF260660_A/pigeon/Wenzhou/397/2013|2013.500	KF260660	Avian	H7N7	H7	N7	China	EasternAsia	Asia	2013.5	Wild-other
H7N7_Avian_KF260670_A/pigeon/Wenzhou/497/2013|2013.500	KF260670	Avian	H7N7	H7	N7	China	EasternAsia	Asia	2013.5	Wild-other
H7N7_Avian_KF260658_A/chicken/Wenzhou/89/2013|2013.500	KF260658	Avian	H7N7	H7	N7	China	EasternAsia	Asia	2013.5	Dom-gal
H7N7_Avian_KF260679_A/chicken/Wenzhou/678/2013|2013.500	KF260679	Avian	H7N7	H7	N7	China	EasternAsia	Asia	2013.5	Dom-gal
H9N2_Avian_KF260700_A/chicken/Rizhao/437/2013|2013.500	KF260700	Avian	H9N2	H9	N2	China	EasternAsia	Asia	2013.5	Dom-gal
H9N2_Avian_KM113219_A/duck/Zhejiang/C2046/2012|2012.375	KM113219	Avian	H9N2	H9	N2	China	EasternAsia	Asia	2012.375	Dom-ans
H9N2_Avian_KP285747_A/duck/Jiangxi/8358/2013|2013.137	KP285747	Avian	H9N2	H9	N2	China	EasternAsia	Asia	2013.137	Dom-ans
H9N2_Avian_KJ426377_A/chicken/Shandong/0613/2012|2012.447	KJ426377	Avian	H9N2	H9	N2	China	EasternAsia	Asia	2012.447	Dom-gal
H9N2_Avian_KM609816_A/chicken/Shandong/qd0427/2012|2012.318	KM609816	Avian	H9N2	H9	N2	China	EasternAsia	Asia	2012.318	Dom-gal
H9N2_Avian_KJ426379_A/chicken/Shandong/ZL1/2013|2013.247	KJ426379	Avian	H9N2	H9	N2	China	EasternAsia	Asia	2013.247	Dom-gal
H9N2_Avian_JQ356888_A/chicken/Zhejiang/607/2011|2011.452	JQ356888	Avian	H9N2	H9	N2	China	EasternAsia	Asia	2011.452	Dom-gal
H9N2_Avian_KJ426470_A/chicken/Beijing/B7/2010|2010.921	KJ426470	Avian	H9N2	H9	N2	China	EasternAsia	Asia	2010.921	Dom-gal
H9N2_Swine_KC779059_A/swine/Henan/Y1/2009|2009.499	KC779059	Swine	H9N2	H9	N2	China	EasternAsia	Asia	2009.499	Swine
H9N2_Avian_KF768190_A/chicken/Guangxi/066C10/2010|2010.438	KF768190	Avian	H9N2	H9	N2	China	EasternAsia	Asia	2010.438	Dom-gal
H6N8_Avian_JX304768_A/duck/Guangxi/GXd-6/2010|2010.860	JX304768	Avian	H6N8	H6	N8	China	EasternAsia	Asia	2010.86	Dom-ans
H5N2_Avian_KX160199_A/chicken/Shandong/S3/2014|2014.060	KX160199	Avian	H5N2	H5	N2	China	EasternAsia	Asia	2014.06	Dom-gal
H5N2_Avian_KJ683878_A/chicken/Qingdao/1/2014|2014.041	KJ683878	Avian	H5N2	H5	N2	China	EasternAsia	Asia	2014.041	Dom-gal
H5N2_Avian_KP000005_A/chicken/Chiping/0321/2014|2014.216	KP000005	Avian	H5N2	H5	N2	China	EasternAsia	Asia	2014.216	Dom-gal
H5N2_Avian_KU143520_A/chicken/Wenzhou/HAYXLG01/2015|2015.038	KU143520	Avian	H5N2	H5	N2	China	EasternAsia	Asia	2015.038	Dom-gal
H5N2_Avian_KU143521_A/chicken/Wenzhou/HAYXLG03/2015|2015.038	KU143521	Avian	H5N2	H5	N2	China	EasternAsia	Asia	2015.038	Dom-gal
H5N2_Avian_KY437789_A/chicken/Jiangsu/XZ216/2014|2014.225	KY437789	Avian	H5N2	H5	N2	China	EasternAsia	Asia	2014.225	Dom-gal
H5N2_Avian_KJ174935_A/chicken/Henan/Q7/2013|2013.504	KJ174935	Avian	H5N2	H5	N2	China	EasternAsia	Asia	2013.504	Dom-gal
H5N2_Avian_KP000013_A/chicken/Laiwu/0313/2014|2014.195	KP000013	Avian	H5N2	H5	N2	China	EasternAsia	Asia	2014.195	Dom-gal
H5N2_Avian_KY437797_A/chicken/Beijing/BJ7/2014|2014.748	KY437797	Avian	H5N2	H5	N2	China	EasternAsia	Asia	2014.748	Dom-gal
H5N2_Avian_KX160167_A/chicken/Hebei/3/2013|2013.970	KX160167	Avian	H5N2	H5	N2	China	EasternAsia	Asia	2013.97	Dom-gal
H5N2_Avian_KP000021_A/chicken/Shijiazhuang/1209/2013|2013.937	KP000021	Avian	H5N2	H5	N2	China	EasternAsia	Asia	2013.937	Dom-gal
H7N9_Avian_MF629955_A/chicken/Fujian/S4215/2014|2014.841	MF629955	Avian	H7N9	H7	N9	China	EasternAsia	Asia	2014.841	Dom-gal
H9N2_Avian_KY794633_A/duck/Guangdong/A9/2016|2016.038	KY794633	Avian	H9N2	H9	N2	China	EasternAsia	Asia	2016.038	Dom-ans
H9N2_Avian_KY794617_A/duck/Guangdong/222/2015|2015.953	KY794617	Avian	H9N2	H9	N2	China	EasternAsia	Asia	2015.953	Dom-ans
H9N2_Avian_KM113195_A/chicken/Guangxi/C2163/2012|2012.375	KM113195	Avian	H9N2	H9	N2	China	EasternAsia	Asia	2012.375	Dom-gal
H6N2_Avian_KT267012_A/pigeon/Guangxi/158/2014|2014.148	KT267012	Avian	H6N2	H6	N2	China	EasternAsia	Asia	2014.148	Wild-other
H9N2_Avian_KM070508_A/chicken/Guangxi/LS/2013|2013.893	KM070508	Avian	H9N2	H9	N2	China	EasternAsia	Asia	2013.893	Dom-gal
H9N2_Avian_KM609830_A/chicken/Jilin/0519/2012|2012.378	KM609830	Avian	H9N2	H9	N2	China	EasternAsia	Asia	2012.378	Dom-gal
H9N2_Avian_KF260643_A/chicken/Hong_Kong/YO6/2012|2012.500	KF260643	Avian	H9N2	H9	N2	Hong Kong	EasternAsia	Asia	2012.5	Dom-gal
H9N2_Avian_KM113163_A/duck/Guangdong/C3204/2010|2010.718	KM113163	Avian	H9N2	H9	N2	China	EasternAsia	Asia	2010.718	Dom-ans
H9N2_Avian_JN869536_A/chicken/Guangdong/ZHJ/2011|2011.452	JN869536	Avian	H9N2	H9	N2	China	EasternAsia	Asia	2011.452	Dom-gal
H9N2_Avian_KF260621_A/chicken/Hong_Kong/CRA45/2010|2010.500	KF260621	Avian	H9N2	H9	N2	Hong Kong	EasternAsia	Asia	2010.5	Dom-gal
H9N2_Avian_KX598565_A/chicken/Guangdong/SIC10/2013|2013.123	KX598565	Avian	H9N2	H9	N2	China	EasternAsia	Asia	2013.123	Dom-gal
H9N2_Equine_JQ228395_A/equine/Guangxi/3/2011|2011.208	JQ228395	Equine	H9N2	H9	N2	China	EasternAsia	Asia	2011.208	Equine
H9N2_Avian_KF260629_A/chicken/Hong_Kong/NT149W/2011|2011.500	KF260629	Avian	H9N2	H9	N2	Hong Kong	EasternAsia	Asia	2011.5	Dom-gal
H9N2_Avian_LC028353_A/muscovy_duck/Quang_Ninh/11/2013|2013.271	LC028353	Avian	H9N2	H9	N2	Viet Nam	SouthEasternAsia	Asia	2013.271	Dom-ans
H9N2_Avian_AB841270_A/muscovy_duck/Vietnam/LBM417/2013|2013.345	AB841270	Avian	H9N2	H9	N2	Viet Nam	SouthEasternAsia	Asia	2013.345	Dom-ans
H9N2_Avian_KF260648_A/chicken/Hong_Kong/YU148/2012|2012.500	KF260648	Avian	H9N2	H9	N2	Hong Kong	EasternAsia	Asia	2012.5	Dom-gal
H7N9_Avian_MF630075_A/chicken/Guangdong/SD021/2014|2014.145	MF630075	Avian	H7N9	H7	N9	China	EasternAsia	Asia	2014.145	Dom-gal
H7N9_Avian_MF630051_A/chicken/Guangdong/SD014/2014|2014.071	MF630051	Avian	H7N9	H7	N9	China	EasternAsia	Asia	2014.071	Dom-gal
H7N9_Avian_MF630067_A/chicken/Guangdong/SD018/2015|2015.071	MF630067	Avian	H7N9	H7	N9	China	EasternAsia	Asia	2015.071	Dom-gal
H7N9_Avian_MF630155_A/chicken/Guangdong/SD1433/2016|2016.260	MF630155	Avian	H7N9	H7	N9	China	EasternAsia	Asia	2016.26	Dom-gal
H9N2_Avian_KP414284_A/chicken/Shenzhen/844/2013|2013.937	KP414284	Avian	H9N2	H9	N2	China	EasternAsia	Asia	2013.937	Dom-gal
H9N2_Avian_KM113283_A/chicken/Guangdong/C1122/2011|2011.214	KM113283	Avian	H9N2	H9	N2	China	EasternAsia	Asia	2011.214	Dom-gal
H7N9_Avian_KP413263_A/silkie_chicken/Shenzhen/2139/2013|2013.948	KP413263	Avian	H7N9	H7	N9	China	EasternAsia	Asia	2013.948	Dom-gal
H7N9_Human_KP414160_A/Shenzhen/SP44/2014|2014.060	KP414160	Human	H7N9	H7	N9	China	EasternAsia	Asia	2014.06	Human
H7N9_Avian_KP413172_A/chicken/Shenzhen/742/2013|2013.940	KP413172	Avian	H7N9	H7	N9	China	EasternAsia	Asia	2013.94	Dom-gal
H7N9_Human_KF662945_A/Guangdong/1/2013|2013.605	KF662945	Human	H7N9	H7	N9	China	EasternAsia	Asia	2013.605	Human
H7N9_Human_KF667737_A/Huizhou/01/2013|2013.600	KF667737	Human	H7N9	H7	N9	China	EasternAsia	Asia	2013.6	Human
H7N9_Avian_KP413441_A/silkie_chicken/Dongguan/3520/2013|2013.964	KP413441	Avian	H7N9	H7	N9	China	EasternAsia	Asia	2013.964	Dom-gal
H7N9_Avian_KP415730_A/silkie_chicken/Dongguan/1448/2014|2014.140	KP415730	Avian	H7N9	H7	N9	China	EasternAsia	Asia	2014.14	Dom-gal
H7N9_Human_KX509954_A/Guangdong/6/2013|2013.786	KX509954	Human	H7N9	H7	N9	China	EasternAsia	Asia	2013.786	Human
H7N9_Avian_MF630003_A/chicken/Guangdong/SC086/2013|2013.611	MF630003	Avian	H7N9	H7	N9	China	EasternAsia	Asia	2013.611	Dom-gal
H7N9_Human_KP416628_A/Shenzhen/SP113/2014|2014.192	KP416628	Human	H7N9	H7	N9	China	EasternAsia	Asia	2014.192	Human
H7N9_Avian_MF630179_A/chicken/Guangxi/SD006/2014|2014.063	MF630179	Avian	H7N9	H7	N9	China	EasternAsia	Asia	2014.063	Dom-gal
H7N9_Avian_MF630163_A/chicken/Guangxi/SD004/2014|2014.063	MF630163	Avian	H7N9	H7	N9	China	EasternAsia	Asia	2014.063	Dom-gal
H7N9_Avian_KP413489_A/chicken/Dongguan/3563/2013|2013.964	KP413489	Avian	H7N9	H7	N9	China	EasternAsia	Asia	2013.964	Dom-gal
H7N9_Avian_KP416286_A/silkie_chicken/Dongguan/1271/2014|2014.140	KP416286	Avian	H7N9	H7	N9	China	EasternAsia	Asia	2014.14	Dom-gal
H7N9_Avian_KP416508_A/chicken/Shenzhen/138/2014|2014.134	KP416508	Avian	H7N9	H7	N9	China	EasternAsia	Asia	2014.134	Dom-gal
H9N2_Avian_KP865838_A/chicken/Guangdong/C76/2012|2012.918	KP865838	Avian	H9N2	H9	N2	China	EasternAsia	Asia	2012.918	Dom-gal
H9N2_Avian_KP414531_A/chicken/Dongguan/2827/2013|2013.962	KP414531	Avian	H9N2	H9	N2	China	EasternAsia	Asia	2013.962	Dom-gal
H9N2_Avian_KX598593_A/chicken/Guangdong/SIC23/2014|2014.123	KX598593	Avian	H9N2	H9	N2	China	EasternAsia	Asia	2014.123	Dom-gal
H9N2_Avian_KX598557_A/chicken/Guangdong/SIC14/2013|2013.953	KX598557	Avian	H9N2	H9	N2	China	EasternAsia	Asia	2013.953	Dom-gal
H9N2_Avian_KX598589_A/chicken/Guangdong/SIC37/2015|2015.038	KX598589	Avian	H9N2	H9	N2	China	EasternAsia	Asia	2015.038	Dom-gal
H5N6_Human_KT245149_A/Yunnan/0127/2015|2015.099	KT245149	Human	H5N6	H5	N6	China	EasternAsia	Asia	2015.099	Human
H9N2_Avian_MF425643_A/quail/Guangxi/198Q39/2015|2015.353	MF425643	Avian	H9N2	H9	N2	China	EasternAsia	Asia	2015.353	Dom-gal
H9N2_Avian_MF465798_A/dove/Guangxi/96B8/2014|2014.123	MF465798	Avian	H9N2	H9	N2	China	EasternAsia	Asia	2014.123	Wild-other
H9N2_Avian_KP414635_A/chicken/Dongguan/3839/2013|2013.964	KP414635	Avian	H9N2	H9	N2	China	EasternAsia	Asia	2013.964	Dom-gal
H9N2_Avian_KJ725010_A/turtledove/Guangxi/49B6/2013|2013.197	KJ725010	Avian	H9N2	H9	N2	China	EasternAsia	Asia	2013.197	Wild-other
H9N2_Avian_KX598571_A/chicken/Guangdong/SIC2/2012|2012.871	KX598571	Avian	H9N2	H9	N2	China	EasternAsia	Asia	2012.871	Dom-gal
H9N2_Avian_KP414267_A/chicken/Shenzhen/678/2013|2013.940	KP414267	Avian	H9N2	H9	N2	China	EasternAsia	Asia	2013.94	Dom-gal
H9N2_Avian_LC331893_A/chicken/Vietnam/HU4-2/2015|2015.849	LC331893	Avian	H9N2	H9	N2	Viet Nam	SouthEasternAsia	Asia	2015.849	Dom-gal
H9N2_Avian_KP285195_A/chicken/Jiangxi/20489/2013|2013.666	KP285195	Avian	H9N2	H9	N2	China	EasternAsia	Asia	2013.666	Dom-gal
H10N8_Avian_KY402017_A/chicken/Hebei/SJZ01/2015|2015.068	KY402017	Avian	H10N8	H10	N8	China	EasternAsia	Asia	2015.068	Dom-gal
H9N2_Avian_KP285163_A/chicken/Jiangxi/20446/2013|2013.666	KP285163	Avian	H9N2	H9	N2	China	EasternAsia	Asia	2013.666	Dom-gal
H10N6_Avian_KP286403_A/chicken/Jiangxi/13266/2014|2014.241	KP286403	Avian	H10N6	H10	N6	China	EasternAsia	Asia	2014.241	Dom-gal
H10N6_Avian_KP285931_A/chicken/Jiangxi/12272/2014|2014.203	KP285931	Avian	H10N6	H10	N6	China	EasternAsia	Asia	2014.203	Dom-gal
H9N2_Avian_MG280701_A/chicken/Anhui/WB/2014|2014.427	MG280701	Avian	H9N2	H9	N2	China	EasternAsia	Asia	2014.427	Dom-gal
H10N8_Human_KJ406538_A/Jiangxi/IPB13c/2013|2013.967	KJ406538	Human	H10N8	H10	N8	China	EasternAsia	Asia	2013.967	Human
H10N8_Human_KJ406537_A/Jiangxi/IPB13b/2013|2013.959	KJ406537	Human	H10N8	H10	N8	China	EasternAsia	Asia	2013.959	Human
H9N2_Avian_KY415859_A/chicken/Ganzhou/GZ86/2016|2016.071	KY415859	Avian	H9N2	H9	N2	China	EasternAsia	Asia	2016.071	Dom-gal
H9N2_Avian_KP414740_A/chicken/Suzhou/4822/2013|2013.819	KP414740	Avian	H9N2	H9	N2	China	EasternAsia	Asia	2013.819	Dom-gal
H9N2_Avian_KP286235_A/duck/Jiangxi/36485/2013|2013.992	KP286235	Avian	H9N2	H9	N2	China	EasternAsia	Asia	2013.992	Dom-ans
H9N2_Avian_KP416444_A/chicken/Dongguan/1674/2014|2014.140	KP416444	Avian	H9N2	H9	N2	China	EasternAsia	Asia	2014.14	Dom-gal
H9N2_Avian_KT164849_A/chicken/Hubei/2014|2014.403	KT164849	Avian	H9N2	H9	N2	China	EasternAsia	Asia	2014.403	Dom-gal
H5N6_Avian_KY415866_A/chicken/Ganzhou/GZ50/2015|2015.945	KY415866	Avian	H5N6	H5	N6	China	EasternAsia	Asia	2015.945	Dom-gal
H9N2_Avian_KU143542_A/duck/Wuhan/WHYF14/2014|2014.953	KU143542	Avian	H9N2	H9	N2	China	EasternAsia	Asia	2014.953	Dom-ans
H9N2_Avian_KX130845_A/chicken/Guangxi/C227/2015|2015.156	KX130845	Avian	H9N2	H9	N2	China	EasternAsia	Asia	2015.156	Dom-gal
H9N2_Avian_KP415161_A/chicken/Qingdao/2044/2013|2013.805	KP415161	Avian	H9N2	H9	N2	China	EasternAsia	Asia	2013.805	Dom-gal
H9N2_Avian_KP415217_A/chicken/Rizhao/2658/2013|2013.811	KP415217	Avian	H9N2	H9	N2	China	EasternAsia	Asia	2013.811	Dom-gal
H9N2_Avian_KX598591_A/chicken/Shandong/SIC39/2015|2015.038	KX598591	Avian	H9N2	H9	N2	China	EasternAsia	Asia	2015.038	Dom-gal
H7N9_Avian_MF630227_A/chicken/Hunan/SD019/2014|2014.132	MF630227	Avian	H7N9	H7	N9	China	EasternAsia	Asia	2014.132	Dom-gal
H9N2_Avian_KX598586_A/chicken/Shandong/SIC34/2014|2014.871	KX598586	Avian	H9N2	H9	N2	China	EasternAsia	Asia	2014.871	Dom-gal
H9N2_Avian_LC208471_A/chicken/Japan/AQ-HE14/2015|2015.441	LC208471	Avian	H9N2	H9	N2	Japan	EasternAsia	Asia	2015.441	Dom-gal
H10N8_Avian_KP285355_A/chicken/Jiangxi/1204/2014|2014.011	KP285355	Avian	H10N8	H10	N8	China	EasternAsia	Asia	2014.011	Dom-gal
H9N2_Avian_KT338298_A/chicken/Shandong/1167/2015|2015.340	KT338298	Avian	H9N2	H9	N2	China	EasternAsia	Asia	2015.34	Dom-gal
H9N2_Avian_MG063479_A/chicken/Xuzhou/XZ270/2016|2016.364	MG063479	Avian	H9N2	H9	N2	China	EasternAsia	Asia	2016.364	Dom-gal
H9N2_Avian_LC208479_A/chicken/Japan/AQ-HE61/2015|2015.512	LC208479	Avian	H9N2	H9	N2	Japan	EasternAsia	Asia	2015.512	Dom-gal
H9N2_Avian_MG063478_A/chicken/Anhui/AH329/2016|2016.529	MG063478	Avian	H9N2	H9	N2	China	EasternAsia	Asia	2016.529	Dom-gal
H7N9_Avian_MF630459_A/duck/Hunan/S40506/2015|2015.874	MF630459	Avian	H7N9	H7	N9	China	EasternAsia	Asia	2015.874	Dom-ans
H9N2_Avian_MF568509_A/chicken/Hubei/01/2015|2015.786	MF568509	Avian	H9N2	H9	N2	China	EasternAsia	Asia	2015.786	Dom-gal
H9N2_Avian_KX598583_A/chicken/Shandong/SIC24/2014|2014.367	KX598583	Avian	H9N2	H9	N2	China	EasternAsia	Asia	2014.367	Dom-gal
H9N2_Avian_KX598578_A/chicken/Guangdong/SIC18/2014|2014.500	KX598578	Avian	H9N2	H9	N2	China	EasternAsia	Asia	2014.5	Dom-gal
H9N2_Avian_KX598576_A/chicken/Guangxi/SIC20/2014|2014.500	KX598576	Avian	H9N2	H9	N2	China	EasternAsia	Asia	2014.5	Dom-gal
H9N2_Human_KU217322_A/Zhongshan/201501/2015|2015.101	KU217322	Human	H9N2	H9	N2	China	EasternAsia	Asia	2015.101	Human
H9N2_Avian_KX598588_A/chicken/Guangdong/SIC41/2015|2015.123	KX598588	Avian	H9N2	H9	N2	China	EasternAsia	Asia	2015.123	Dom-gal
H7N9_Avian_MF629939_A/chicken/Fujian/S1096/2015|2015.266	MF629939	Avian	H7N9	H7	N9	China	EasternAsia	Asia	2015.266	Dom-gal
H9N2_Avian_KX598568_A/chicken/Guangxi/SIC22/2014|2014.038	KX598568	Avian	H9N2	H9	N2	China	EasternAsia	Asia	2014.038	Dom-gal
H9N2_Human_KM455870_A/Lengshuitan/11197/2013|2013.885	KM455870	Human	H9N2	H9	N2	China	EasternAsia	Asia	2013.885	Human
H9N2_Avian_KX598569_A/chicken/Guangxi/SIC15/2013|2013.953	KX598569	Avian	H9N2	H9	N2	China	EasternAsia	Asia	2013.953	Dom-gal
H9N2_Human_KX595336_A/Hunan/44557/2015|2015.912	KX595336	Human	H9N2	H9	N2	China	EasternAsia	Asia	2015.912	Human
H9N2_Avian_MF795005_A/chicken/Daye/DY0602/2017|2017.195	MF795005	Avian	H9N2	H9	N2	China	EasternAsia	Asia	2017.195	Dom-gal
H7N9_Human_KY910843_A/Yunnan/0129/2017|2017.107	KY910843	Human	H7N9	H7	N9	China	EasternAsia	Asia	2017.107	Human
H7N9_Human_MG366899_A/Kunming/KMCDC-YHY/2017|2017.164	MG366899	Human	H7N9	H7	N9	China	EasternAsia	Asia	2017.164	Human
H9N2_Human_MF440742_A/Beijing/1/2017|2017.321	MF440742	Human	H9N2	H9	N2	China	EasternAsia	Asia	2017.321	Human
H9N2_Human_MF440734_A/Beijing/1/2016|2016.945	MF440734	Human	H9N2	H9	N2	China	EasternAsia	Asia	2016.945	Human
H9N2_Avian_KX598590_A/chicken/Sichuan/SIC36/2014|2014.953	KX598590	Avian	H9N2	H9	N2	China	EasternAsia	Asia	2014.953	Dom-gal
H9N2_Avian_MF794997_A/chicken/Jingmen/JM0305/2017|2017.195	MF794997	Avian	H9N2	H9	N2	China	EasternAsia	Asia	2017.195	Dom-gal
H7N9_Avian_KP418222_A/chicken/Shantou/4833/2014|2014.553	KP418222	Avian	H7N9	H7	N9	China	EasternAsia	Asia	2014.553	Dom-gal
H7N9_Human_MF370244_A/Changsha/26/2017|2017.093	MF370244	Human	H7N9	H7	N9	China	EasternAsia	Asia	2017.093	Human
H7N9_Human_KY621540_A/Qingyuan/GIRD01/2017|2017.036	KY621540	Human	H7N9	H7	N9	China	EasternAsia	Asia	2017.036	Human
H9N2_Avian_MG063480_A/chicken/Suqian/SQ1602/2016|2016.299	MG063480	Avian	H9N2	H9	N2	China	EasternAsia	Asia	2016.299	Dom-gal
H9N2_Avian_MG063477_A/chicken/Huaian/HA9/2016|2016.293	MG063477	Avian	H9N2	H9	N2	China	EasternAsia	Asia	2016.293	Dom-gal
H7N9_Avian_MF630315_A/chicken/Jilin/SD009/2016|2016.285	MF630315	Avian	H7N9	H7	N9	China	EasternAsia	Asia	2016.285	Dom-gal
H7N9_Avian_MF630331_A/chicken/Shanghai/S4100/2015|2015.860	MF630331	Avian	H7N9	H7	N9	China	EasternAsia	Asia	2015.86	Dom-gal
H9N2_Avian_LC208503_A/duck/Japan/AQ-HE5/2015|2015.422	LC208503	Avian	H9N2	H9	N2	Japan	EasternAsia	Asia	2015.422	Dom-ans
H9N2_Avian_KY415862_A/chicken/Ganzhou/GZ140/2016|2016.145	KY415862	Avian	H9N2	H9	N2	China	EasternAsia	Asia	2016.145	Dom-gal
H7N9_Avian_MF630235_A/chicken/Jiangsu/S1045/2016|2016.195	MF630235	Avian	H7N9	H7	N9	China	EasternAsia	Asia	2016.195	Dom-gal
H9N2_Avian_KU720459_A/chicken/Shanghai/15/2015|2015.367	KU720459	Avian	H9N2	H9	N2	China	EasternAsia	Asia	2015.367	Dom-gal
H7N9_Avian_MF630491_A/duck/Jiangsu/S1700/2016|2016.200	MF630491	Avian	H7N9	H7	N9	China	EasternAsia	Asia	2016.2	Dom-ans
H9N2_Avian_KY415849_A/chicken/Yuhuan/YH15/2016|2016.129	KY415849	Avian	H9N2	H9	N2	China	EasternAsia	Asia	2016.129	Dom-gal
H7N9_Avian_MF630427_A/chicken/Zhejiang/SD001/2016|2016.000	MF630427	Avian	H7N9	H7	N9	China	EasternAsia	Asia	2016	Dom-gal
H7N9_Avian_KY751255_A/chicken/Zhejiang/ZJ14/2017|2017.022	KY751255	Avian	H7N9	H7	N9	China	EasternAsia	Asia	2017.022	Dom-gal
H9N2_Avian_KY415860_A/duck/Ganzhou/GZ188/2016|2016.071	KY415860	Avian	H9N2	H9	N2	China	EasternAsia	Asia	2016.071	Dom-ans
H9N2_Avian_MG192172_A/chicken/Fujian/SD056/2017|2017.200	MG192172	Avian	H9N2	H9	N2	China	EasternAsia	Asia	2017.2	Dom-gal
H9N2_Avian_MG192173_A/chicken/Fujian/SD070/2017|2017.200	MG192173	Avian	H9N2	H9	N2	China	EasternAsia	Asia	2017.2	Dom-gal
H9N2_Avian_KY056277_A/chicken/Zhejiang/221/2016|2016.082	KY056277	Avian	H9N2	H9	N2	China	EasternAsia	Asia	2016.082	Dom-gal
H9N2_Avian_MG204056_A/chicken/Xiamen/10/2015|2015.786	MG204056	Avian	H9N2	H9	N2	China	EasternAsia	Asia	2015.786	Dom-gal
H9N2_Avian_MG204055_A/chicken/Xiamen/09/2015|2015.704	MG204055	Avian	H9N2	H9	N2	China	EasternAsia	Asia	2015.704	Dom-gal
H7N9_Avian_KY415850_A/chicken/Longquan/LQ78/2016|2016.079	KY415850	Avian	H7N9	H7	N9	China	EasternAsia	Asia	2016.079	Dom-gal
H9N2_Avian_KU143540_A/duck/Wenzhou/YHQL64/2014|2014.953	KU143540	Avian	H9N2	H9	N2	China	EasternAsia	Asia	2014.953	Dom-ans
H7N9_Avian_KY751249_A/chicken/Shandong/SD216/2016|2016.951	KY751249	Avian	H7N9	H7	N9	China	EasternAsia	Asia	2016.951	Dom-gal
H7N9_Avian_KY751254_A/chicken/Hebei/HB13/2016|2016.997	KY751254	Avian	H7N9	H7	N9	China	EasternAsia	Asia	2016.997	Dom-gal
H7N9_Avian_KY751263_A/chicken/Zhejiang/JH16/2017|2017.118	KY751263	Avian	H7N9	H7	N9	China	EasternAsia	Asia	2017.118	Dom-gal
H7N9_Avian_KY751259_A/chicken/Jiangsu/LY246/2017|2017.049	KY751259	Avian	H7N9	H7	N9	China	EasternAsia	Asia	2017.049	Dom-gal
H7N9_Avian_MF630515_A/duck/Zhejiang/S1375/2016|2016.359	MF630515	Avian	H7N9	H7	N9	China	EasternAsia	Asia	2016.359	Dom-ans
H7N9_Avian_KY751260_A/chicken/Jiangsu/0116/2017|2017.041	KY751260	Avian	H7N9	H7	N9	China	EasternAsia	Asia	2017.041	Dom-gal
H9N2_Human_KX808586_A/Guangdong/MZ058/2016|2016.452	KX808586	Human	H9N2	H9	N2	China	EasternAsia	Asia	2016.452	Human
H7N9_Human_KY643839_A/Guangdong/HP001/2017|2017.008	KY643839	Human	H7N9	H7	N9	China	EasternAsia	Asia	2017.008	Human
H7N9_Human_KY643840_A/Guangdong/SP440/2017|2017.008	KY643840	Human	H7N9	H7	N9	China	EasternAsia	Asia	2017.008	Human
H5N1_Avian_MF112442_A/chicken/Nigeria/16VIR5840-93/2016|2016.178	MF112442	Avian	H5N1	H5	N1	Nigeria	WesternAfrica	Africa	2016.178	Dom-gal
H5N1_Avian_MF112435_A/chicken/Nigeria/16VIR5840-85/2016|2016.047	MF112435	Avian	H5N1	H5	N1	Nigeria	WesternAfrica	Africa	2016.047	Dom-gal
H5N1_Avian_MF112433_A/duck/Nigeria/16VIR5840-83/2016|2016.027	MF112433	Avian	H5N1	H5	N1	Nigeria	WesternAfrica	Africa	2016.027	Dom-ans
H5N1_Avian_KY926761_A/duck/Cameroon/16VIR3791-21/2016|2016.408	KY926761	Avian	H5N1	H5	N1	Cameroon	CentralAfrica	Africa	2016.408	Dom-ans
H5N1_Avian_KY926745_A/chicken/Cameroon/16VIR3791-12/2016|2016.389	KY926745	Avian	H5N1	H5	N1	Cameroon	CentralAfrica	Africa	2016.389	Dom-gal
H5N1_Avian_KY926753_A/chicken/Cameroon/16VIR3791-16/2016|2016.449	KY926753	Avian	H5N1	H5	N1	Cameroon	CentralAfrica	Africa	2016.449	Dom-gal
H5N1_Avian_MF112375_A/chicken/Nigeria/16VIR5840-23/2015|2015.104	MF112375	Avian	H5N1	H5	N1	Nigeria	WesternAfrica	Africa	2015.104	Dom-gal
H5N1_Avian_KU971558_A/chicken/Burkina_Faso/15VIR1774-4/2015|2015.192	KU971558	Avian	H5N1	H5	N1	Burkina Faso	WesternAfrica	Africa	2015.192	Dom-gal
H5N1_Avian_KU971488_A/chicken/Burkina_Faso/15VIR1774-2/2015|2015.192	KU971488	Avian	H5N1	H5	N1	Burkina Faso	WesternAfrica	Africa	2015.192	Dom-gal
H5N1_Avian_KU971574_A/chicken/Ivory_Coast/15VIR2742-3/2015|2015.279	KU971574	Avian	H5N1	H5	N1	Cote d'Ivoire	WesternAfrica	Africa	2015.279	Dom-gal
H5N1_Avian_KU971566_A/duck/Ivory_Coast/15VIR2742-2/2015|2015.279	KU971566	Avian	H5N1	H5	N1	Cote d'Ivoire	WesternAfrica	Africa	2015.279	Dom-ans
H5N1_Avian_KU971473_A/chicken/Ghana/15VIR5480-7/2015|2015.570	KU971473	Avian	H5N1	H5	N1	Ghana	WesternAfrica	Africa	2015.57	Dom-gal
H5N1_Avian_MF112404_A/chicken/Nigeria/16VIR5840-52/2015|2015.233	MF112404	Avian	H5N1	H5	N1	Nigeria	WesternAfrica	Africa	2015.233	Dom-gal
H5N1_Avian_KU971449_A/chicken/Ghana/15VIR5480-27/2015|2015.597	KU971449	Avian	H5N1	H5	N1	Ghana	WesternAfrica	Africa	2015.597	Dom-gal
H5N1_Avian_KU971433_A/duck/Ghana/15VIR5480-24/2015|2015.567	KU971433	Avian	H5N1	H5	N1	Ghana	WesternAfrica	Africa	2015.567	Dom-ans
H5N1_Avian_MF112354_A/duck/Nigeria/16VIR5840-2/2015|2015.036	MF112354	Avian	H5N1	H5	N1	Nigeria	WesternAfrica	Africa	2015.036	Dom-ans
H5N1_Avian_KU971305_A/chicken/Niger/15VIR2060-1/2015|2015.249	KU971305	Avian	H5N1	H5	N1	Niger	WesternAfrica	Africa	2015.249	Dom-gal
H5N1_Avian_KU971313_A/chicken/Niger/15VIR2060-12/2015|2015.249	KU971313	Avian	H5N1	H5	N1	Niger	WesternAfrica	Africa	2015.249	Dom-gal
H5N1_Avian_MF112355_A/goose/Nigeria/16VIR5840-3/2015|2015.033	MF112355	Avian	H5N1	H5	N1	Nigeria	WesternAfrica	Africa	2015.033	Dom-ans
H5N1_Avian_KU971589_A/turtledove/Ivory_Coast/15VIR2742-7/2015|2015.326	KU971589	Avian	H5N1	H5	N1	Cote d'Ivoire	WesternAfrica	Africa	2015.326	Wild-other
H5N1_Avian_KX644139_A/chicken/Lebanon/157/2016|2016.452	KX644139	Avian	H5N1	H5	N1	Lebanon	WesternAsia	Asia	2016.452	Dom-gal
H5N1_Avian_KU042689_A/pigeon/Zhejiang/112090/2014|2014.885	KU042689	Avian	H5N1	H5	N1	China	EasternAsia	Asia	2014.885	Wild-other
H5N1_Avian_KU042684_A/duck/Zhejiang/1220092/2014|2014.967	KU042684	Avian	H5N1	H5	N1	China	EasternAsia	Asia	2014.967	Dom-ans
H5N1_Avian_KP762512_A/chicken/Jiangsu/2477/2014|2014.458	KP762512	Avian	H5N1	H5	N1	China	EasternAsia	Asia	2014.458	Dom-gal
H5N1_Avian_KU042688_A/pigeon/Zhejiang/112089/2014|2014.885	KU042688	Avian	H5N1	H5	N1	China	EasternAsia	Asia	2014.885	Wild-other
H5N1_Avian_KU042685_A/goose/Zhejiang/112071/2014|2014.885	KU042685	Avian	H5N1	H5	N1	China	EasternAsia	Asia	2014.885	Dom-ans
H5N1_Avian_KU143523_A/chicken/Wuhan/HAQL16/2014|2014.953	KU143523	Avian	H5N1	H5	N1	China	EasternAsia	Asia	2014.953	Dom-gal
H5N1_Avian_KU143522_A/chicken/Wuhan/HAQL07/2014|2014.953	KU143522	Avian	H5N1	H5	N1	China	EasternAsia	Asia	2014.953	Dom-gal
H5N1_Avian_KU143525_A/duck/Wenzhou/YJYF33/2015|2015.038	KU143525	Avian	H5N1	H5	N1	China	EasternAsia	Asia	2015.038	Dom-ans
H5N1_Avian_KU143524_A/duck/Wenzhou/HAYXLG10/2015|2015.038	KU143524	Avian	H5N1	H5	N1	China	EasternAsia	Asia	2015.038	Dom-ans
H5N1_Avian_KY415837_A/duck/Hubei/ZYSYF2/2016|2016.140	KY415837	Avian	H5N1	H5	N1	China	EasternAsia	Asia	2016.14	Dom-ans
H5N1_Avian_KY415838_A/duck/Hubei/ZYSYF25/2016|2016.140	KY415838	Avian	H5N1	H5	N1	China	EasternAsia	Asia	2016.14	Dom-ans
H5N1_Avian_MF673389_A/chicken/Jiangsu/YB7/2015|2015.159	MF673389	Avian	H5N1	H5	N1	China	EasternAsia	Asia	2015.159	Dom-gal
H5N1_Avian_KU057286_A/peacock/Yunnan/1/2015|2015.416	KU057286	Avian	H5N1	H5	N1	China	EasternAsia	Asia	2015.416	Wild-other
H5N1_Avian_KU057294_A/peacock/Yunnan/3/2015|2015.416	KU057294	Avian	H5N1	H5	N1	China	EasternAsia	Asia	2015.416	Wild-other
H5N1_Avian_LC208487_A/chicken/Japan/AQ-HE79/2015|2015.586	LC208487	Avian	H5N1	H5	N1	Japan	EasternAsia	Asia	2015.586	Dom-gal
H9N2_Avian_KF714773_A/chicken/Hunan/1/2012|2012.085	KF714773	Avian	H9N2	H9	N2	China	EasternAsia	Asia	2012.085	Dom-gal
H9N2_Avian_CY087185_A/duck/Tibet/S2/2009|2009.690	CY087185	Avian	H9N2	H9	N2	China	EasternAsia	Asia	2009.69	Dom-ans
H9N2_Avian_CY087169_A/chicken/Tibet/S1/2009|2009.690	CY087169	Avian	H9N2	H9	N2	China	EasternAsia	Asia	2009.69	Dom-gal
H9N2_Avian_CY087177_A/chicken/Tibet/S4/2009|2009.690	CY087177	Avian	H9N2	H9	N2	China	EasternAsia	Asia	2009.69	Dom-gal
H5N1_Avian_GU596982_A/duck/Shandong/009/2008|2008.953	GU596982	Avian	H5N1	H5	N1	China	EasternAsia	Asia	2008.953	Dom-ans
H9N2_Avian_KJ426301_A/chicken/Henan/01/2009|2009.060	KJ426301	Avian	H9N2	H9	N2	China	EasternAsia	Asia	2009.06	Dom-gal
H9N2_Avian_KP865871_A/chicken/Shanghai/5/2003|2003.918	KP865871	Avian	H9N2	H9	N2	China	EasternAsia	Asia	2003.918	Dom-gal
H9N2_Avian_JF795142_A/chicken/Shandong/01/2009|2009.123	JF795142	Avian	H9N2	H9	N2	China	EasternAsia	Asia	2009.123	Dom-gal
H9N2_Avian_KJ426306_A/chicken/Jiangsu/02/2008|2008.088	KJ426306	Avian	H9N2	H9	N2	China	EasternAsia	Asia	2008.088	Dom-gal
H9N2_Avian_KJ426310_A/chicken/Jiangsu/01/2007|2007.027	KJ426310	Avian	H9N2	H9	N2	China	EasternAsia	Asia	2007.027	Dom-gal
H9N2_Avian_KC821071_A/chicken/Henan/DY/2009|2009.000	KC821071	Avian	H9N2	H9	N2	China	EasternAsia	Asia	2009	Dom-gal
H9N2_Avian_AB753215_A/African_Stonechat/Vietnam/8/2009|2009.871	AB753215	Avian	H9N2	H9	N2	Viet Nam	SouthEasternAsia	Asia	2009.871	Wild-other
H9N2_Avian_AB753199_A/Rock_Pigeon/Vietnam/6/2009|2009.871	AB753199	Avian	H9N2	H9	N2	Viet Nam	SouthEasternAsia	Asia	2009.871	Wild-other
H9N2_Avian_AB753191_A/Japanese_Quail/Vietnam/4/2009|2009.871	AB753191	Avian	H9N2	H9	N2	Viet Nam	SouthEasternAsia	Asia	2009.871	Wild-other
H9N2_Avian_KM113235_A/chicken/Chongqing/C1258/2011|2011.214	KM113235	Avian	H9N2	H9	N2	China	EasternAsia	Asia	2011.214	Dom-gal
H9N2_Avian_KC821100_A/chicken/Hebei/FL/2011|2011.915	KC821100	Avian	H9N2	H9	N2	China	EasternAsia	Asia	2011.915	Dom-gal
H9N2_Avian_KC821084_A/chicken/Hebei/ZR/2010|2010.833	KC821084	Avian	H9N2	H9	N2	China	EasternAsia	Asia	2010.833	Dom-gal
H9N2_Avian_KJ426465_A/chicken/Jiangsu/SQ79/2011|2011.047	KJ426465	Avian	H9N2	H9	N2	China	EasternAsia	Asia	2011.047	Dom-gal
H9N2_Avian_KM609800_A/chicken/Shanxi/0703/2012|2012.501	KM609800	Avian	H9N2	H9	N2	China	EasternAsia	Asia	2012.501	Dom-gal
H9N2_Avian_KM609827_A/chicken/Liaoning/0704/2012|2012.504	KM609827	Avian	H9N2	H9	N2	China	EasternAsia	Asia	2012.504	Dom-gal
H9N2_Avian_MG280654_A/chicken/Jiangsu/YZ640/2012|2012.318	MG280654	Avian	H9N2	H9	N2	China	EasternAsia	Asia	2012.318	Dom-gal
H9N2_Avian_KM609829_A/chicken/Jilin/1031/2012|2012.830	KM609829	Avian	H9N2	H9	N2	China	EasternAsia	Asia	2012.83	Dom-gal
H9N2_Avian_KM609828_A/chicken/Liaoning/0517/2013|2013.373	KM609828	Avian	H9N2	H9	N2	China	EasternAsia	Asia	2013.373	Dom-gal
H9N2_Avian_KX598558_A/chicken/Sichuan/SIC8/2013|2013.038	KX598558	Avian	H9N2	H9	N2	China	EasternAsia	Asia	2013.038	Dom-gal
H9N2_Avian_JF906204_A/chicken/China/AH-10-01/2010|2010.918	JF906204	Avian	H9N2	H9	N2	China	EasternAsia	Asia	2010.918	Dom-gal
H9N2_Avian_LC000594_A/muscovy_duck/Vietnam/LBM694/2014|2014.515	LC000594	Avian	H9N2	H9	N2	Viet Nam	SouthEasternAsia	Asia	2014.515	Dom-ans
H9N2_Avian_LC028174_A/muscovy_duck/Vietnam/LBM719/2014|2014.707	LC028174	Avian	H9N2	H9	N2	Viet Nam	SouthEasternAsia	Asia	2014.707	Dom-ans
H9N2_Avian_KP865879_A/Duck/Fujian/1753/2009|2009.918	KP865879	Avian	H9N2	H9	N2	China	EasternAsia	Asia	2009.918	Dom-ans
H9N2_Avian_KM113315_A/chicken/Guizhou/C1011/2009|2009.227	KM113315	Avian	H9N2	H9	N2	China	EasternAsia	Asia	2009.227	Dom-gal
H9N2_Avian_JN869515_A/chicken/Fujian/G9/2009|2009.953	JN869515	Avian	H9N2	H9	N2	China	EasternAsia	Asia	2009.953	Dom-gal
H9N2_Avian_KM113187_A/duck/Fujian/C2246/2009|2009.312	KM113187	Avian	H9N2	H9	N2	China	EasternAsia	Asia	2009.312	Dom-ans
H9N2_Avian_KM113243_A/chicken/Fujian/C1239/2009|2009.227	KM113243	Avian	H9N2	H9	N2	China	EasternAsia	Asia	2009.227	Dom-gal
H9N2_Avian_KX598570_A/chicken/Fujian/SIC5/2013|2013.500	KX598570	Avian	H9N2	H9	N2	China	EasternAsia	Asia	2013.5	Dom-gal
H11N9_Avian_KF260515_A/northern_pintail/Hong_Kong/MPJ851/2009|2009.500	KF260515	Avian	H11N9	H11	N9	Hong Kong	EasternAsia	Asia	2009.5	Wild-ans-long
H10N9_Avian_KF260527_A/common_teal/Hong_Kong/MPK630/2009|2009.500	KF260527	Avian	H10N9	H10	N9	Hong Kong	EasternAsia	Asia	2009.5	Wild-ans-long
H11N9_Avian_KF260528_A/eurasian_wigeon/Hong_Kong/MPK653/2009|2009.500	KF260528	Avian	H11N9	H11	N9	Hong Kong	EasternAsia	Asia	2009.5	Wild-ans-long
H8N4_Avian_LC339545_A/duck/Hokkaido/221/2014|2014.879	LC339545	Avian	H8N4	H8	N4	Japan	EasternAsia	Asia	2014.879	Dom-ans
H8N4_Avian_LC339553_A/duck/Hokkaido/222/2014|2014.879	LC339553	Avian	H8N4	H8	N4	Japan	EasternAsia	Asia	2014.879	Dom-ans
H7N1_Avian_KF260551_A/common_teal/Hong_Kong/MPM1645/2011|2011.500	KF260551	Avian	H7N1	H7	N1	Hong Kong	EasternAsia	Asia	2011.5	Wild-ans-long
H3N8_Avian_KY130809_A/glaucous-winged_gull/Alaska/473/2012|2012.740	KY130809	Avian	H3N8	H3	N8	USA	NorthernAmerica	America	2012.74	Wild-other
H9N2_Avian_AB874673_A/duck/Chiba/1/2007|2007.500	AB874673	Avian	H9N2	H9	N2	Japan	EasternAsia	Asia	2007.5	Dom-ans
H10N7_Avian_LC121482_A/duck/Hokkaido/W90/2007|2007.737	LC121482	Avian	H10N7	H10	N7	Japan	EasternAsia	Asia	2007.737	Dom-ans
H3N8_Avian_LC339681_A/duck/Hokkaido/W4/2010|2010.745	LC339681	Avian	H3N8	H3	N8	Japan	EasternAsia	Asia	2010.745	Dom-ans
H5N2_Avian_KR265574_A/duck/Japan/11UO0008/2011|2011.753	KR265574	Avian	H5N2	H5	N2	Japan	EasternAsia	Asia	2011.753	Dom-ans
H6N1_Avian_LC371848_A/duck/Hokkaido/W159/2006|2006.814	LC371848	Avian	H6N1	H6	N1	Japan	EasternAsia	Asia	2006.814	Dom-ans
H6N8_Avian_LC371832_A/duck/Hokkaido/228/2003|2003.877	LC371832	Avian	H6N8	H6	N8	Japan	EasternAsia	Asia	2003.877	Dom-ans
H2N2_Avian_LC371840_A/duck/Hokkaido/95/2001|2001.762	LC371840	Avian	H2N2	H2	N2	Japan	EasternAsia	Asia	2001.762	Dom-ans
H11N2_Avian_LC042063_A/duck/Hokkaido/WZ1/2014|2014.795	LC042063	Avian	H11N2	H11	N2	Japan	EasternAsia	Asia	2014.795	Dom-ans
H9N2_Avian_LC042041_A/duck/Hokkaido/K04/2014|2014.726	LC042041	Avian	H9N2	H9	N2	Japan	EasternAsia	Asia	2014.726	Dom-ans
H3N8_Avian_CY040964_A/chicken/Laos/A0573/2007|2007.500	CY040964	Avian	H3N8	H3	N8	Laos	SouthEasternAsia	Asia	2007.5	Dom-gal
H5N2_Avian_KY130857_A/northern_pintail/Alaska/622/2012|2012.740	KY130857	Avian	H5N2	H5	N2	USA	NorthernAmerica	America	2012.74	Wild-ans-long
H5N2_Avian_LC371792_A/duck/Hokkaido/166/2014|2014.753	LC371792	Avian	H5N2	H5	N2	Japan	EasternAsia	Asia	2014.753	Dom-ans
H12N1_Avian_LC339665_A/duck/Hokkaido/W26/2012|2012.756	LC339665	Avian	H12N1	H12	N1	Japan	EasternAsia	Asia	2012.756	Dom-ans
H11N2_Avian_KT338511_A/glaucous-winged_gull/Alaska/670/2014|2014.723	KT338511	Avian	H11N2	H11	N2	USA	NorthernAmerica	America	2014.723	Wild-other
H3N6_Avian_KY131413_A/northern_pintail/Alaska/UGAI15-7417/2015|2015.756	KY131413	Avian	H3N6	H3	N6	USA	NorthernAmerica	America	2015.756	Wild-ans-long
H3N8_Avian_KT338575_A/northern_pintail/Alaska/870/2014|2014.742	KT338575	Avian	H3N8	H3	N8	USA	NorthernAmerica	America	2014.742	Wild-ans-long
H8N4_Avian_LC339673_A/duck/Hokkaido/W285/2007|2007.814	LC339673	Avian	H8N4	H8	N4	Japan	EasternAsia	Asia	2007.814	Dom-ans
H11N9_Avian_LC339649_A/duck/Hokkaido/W242/2006|2006.814	LC339649	Avian	H11N9	H11	N9	Japan	EasternAsia	Asia	2006.814	Dom-ans
H12N5_Avian_LC339601_A/duck/Hokkaido/W132/2004|2004.811	LC339601	Avian	H12N5	H12	N5	Japan	EasternAsia	Asia	2004.811	Dom-ans
H5N1_Avian_CY040972_A/chicken/Laos/P0130/2007|2007.500	CY040972	Avian	H5N1	H5	N1	Laos	SouthEasternAsia	Asia	2007.5	Dom-gal
H4N6_Avian_JX454767_A/wild_bird/Korea/YJ117/2007|2007.123	JX454767	Avian	H4N6	H4	N6	South Korea	EasternAsia	Asia	2007.123	Wild-other
H6N2_Avian_CY109312_A/duck/Hunan/2110/2006|2006.285	CY109312	Avian	H6N2	H6	N2	China	EasternAsia	Asia	2006.285	Dom-ans
H6N8_Avian_CY109256_A/duck/Guangxi/2736/2006|2006.534	CY109256	Avian	H6N8	H6	N8	China	EasternAsia	Asia	2006.534	Dom-ans
H6N2_Avian_CY109248_A/duck/Guangxi/2140/2006|2006.452	CY109248	Avian	H6N2	H6	N2	China	EasternAsia	Asia	2006.452	Dom-ans
H6N1_Avian_CY109264_A/duck/Guangxi/3333/2006|2006.704	CY109264	Avian	H6N1	H6	N1	China	EasternAsia	Asia	2006.704	Dom-ans
H6N2_Avian_CY109616_A/duck/Guangxi/1533/2007|2007.285	CY109616	Avian	H6N2	H6	N2	China	EasternAsia	Asia	2007.285	Dom-ans
H10N3_Avian_KP287916_A/migratory_duck/Jiangxi/20960/2008|2008.893	KP287916	Avian	H10N3	H10	N3	China	EasternAsia	Asia	2008.893	Wild-ans-long
H10N8_Avian_KP287932_A/migratory_duck/Jiangxi/593/2005|2005.022	KP287932	Avian	H10N8	H10	N8	China	EasternAsia	Asia	2005.022	Wild-ans-long
H10N8_Avian_KP287924_A/duck/Jiangxi/2039/2005|2005.093	KP287924	Avian	H10N8	H10	N8	China	EasternAsia	Asia	2005.093	Dom-ans
H9N2_Avian_FJ581435_A/chicken/Zhejiang/HJ/2007|2007.500	FJ581435	Avian	H9N2	H9	N2	China	EasternAsia	Asia	2007.5	Dom-gal
H6N2_Avian_HM145525_A/duck/Guangxi/141/2005|2005.500	HM145525	Avian	H6N2	H6	N2	China	EasternAsia	Asia	2005.5	Dom-ans
H6N5_Avian_HM145548_A/duck/Guangxi/1455/2004|2004.500	HM145548	Avian	H6N5	H6	N5	China	EasternAsia	Asia	2004.5	Dom-ans
H6N5_Avian_HM145552_A/duck/Hunan/748/2005|2005.500	HM145552	Avian	H6N5	H6	N5	China	EasternAsia	Asia	2005.5	Dom-ans
H6N2_Avian_HM145527_A/duck/Guangxi/3459/2005|2005.500	HM145527	Avian	H6N2	H6	N2	China	EasternAsia	Asia	2005.5	Dom-ans
H6N2_Avian_CY109304_A/duck/Guizhou/2773/2006|2006.367	CY109304	Avian	H6N2	H6	N2	China	EasternAsia	Asia	2006.367	Dom-ans
H8N4_Avian_EF061124_A/duck/Yangzhou/02/2005|2005.500	EF061124	Avian	H8N4	H8	N4	China	EasternAsia	Asia	2005.5	Dom-ans
H7N3_Avian_KF260494_A/duck/Jiangxi/23005/2009|2009.500	KF260494	Avian	H7N3	H7	N3	China	EasternAsia	Asia	2009.5	Dom-ans
H7N3_Avian_KF260485_A/duck/Jiangxi/8028/2009|2009.500	KF260485	Avian	H7N3	H7	N3	China	EasternAsia	Asia	2009.5	Dom-ans
H7N8_Avian_KF260529_A/duck/Jiangxi/9631/2009|2009.500	KF260529	Avian	H7N8	H7	N8	China	EasternAsia	Asia	2009.5	Dom-ans
H7N6_Avian_KF260496_A/duck/Jiangxi/25134/2009|2009.500	KF260496	Avian	H7N6	H7	N6	China	EasternAsia	Asia	2009.5	Dom-ans
H7N6_Avian_KF260497_A/duck/Jiangxi/25186/2009|2009.500	KF260497	Avian	H7N6	H7	N6	China	EasternAsia	Asia	2009.5	Dom-ans
H10N8_Avian_KP285403_A/chicken/Jiangxi/28113/2013|2013.838	KP285403	Avian	H10N8	H10	N8	China	EasternAsia	Asia	2013.838	Dom-gal
H10N8_Avian_KP286043_A/chicken/Jiangxi/1270/2014|2014.011	KP286043	Avian	H10N8	H10	N8	China	EasternAsia	Asia	2014.011	Dom-gal
H6N2_Avian_KJ200899_A/duck/Hunan/S4386/2009|2009.978	KJ200899	Avian	H6N2	H6	N2	China	EasternAsia	Asia	2009.978	Dom-ans
H4N2_Avian_KU161065_A/goose/Guangdong/S1780/2012|2012.186	KU161065	Avian	H4N2	H4	N2	China	EasternAsia	Asia	2012.186	Dom-ans
H4N2_Avian_KU160874_A/duck/Guangdong/S1123/2012|2012.178	KU160874	Avian	H4N2	H4	N2	China	EasternAsia	Asia	2012.178	Dom-ans
H10N8_Avian_JQ924791_A/duck/Guangdong/E1/2012|2012.025	JQ924791	Avian	H10N8	H10	N8	China	EasternAsia	Asia	2012.025	Dom-ans
H4N2_Avian_KU160889_A/duck/Guangdong/S4040/2011|2011.890	KU160889	Avian	H4N2	H4	N2	China	EasternAsia	Asia	2011.89	Dom-ans
H4N8_Swine_JX151013_A/swine/Guangdong/K4/2011|2011.803	JX151013	Swine	H4N8	H4	N8	China	EasternAsia	Asia	2011.803	Swine
H4N2_Avian_KU160881_A/duck/Guangdong/S1469/2010|2010.175	KU160881	Avian	H4N2	H4	N2	China	EasternAsia	Asia	2010.175	Dom-ans
H4N8_Avian_KU160801_A/chicken/Guangdong/S1010/2010|2010.167	KU160801	Avian	H4N8	H4	N8	China	EasternAsia	Asia	2010.167	Dom-gal
H4N2_Avian_KU161033_A/duck/Jiangxi/S3261/2009|2009.704	KU161033	Avian	H4N2	H4	N2	China	EasternAsia	Asia	2009.704	Dom-ans
H6N6_Swine_JQ815876_A/swine/Yangzhou/080/2009|2009.038	JQ815876	Swine	H6N6	H6	N6	China	EasternAsia	Asia	2009.038	Swine
H6N6_Avian_GU324772_A/duck/Jiangsu/022/2009|2009.038	GU324772	Avian	H6N6	H6	N6	China	EasternAsia	Asia	2009.038	Dom-ans
H6N6_Avian_JF965062_A/duck/Eastern_China/8/2009|2009.285	JF965062	Avian	H6N6	H6	N6	China	EasternAsia	Asia	2009.285	Dom-ans
H6N6_Avian_JF965091_A/duck/Eastern_China/3/2009|2009.038	JF965091	Avian	H6N6	H6	N6	China	EasternAsia	Asia	2009.038	Dom-ans
H6N6_Avian_JF965067_A/duck/Eastern_China/16/2010|2010.285	JF965067	Avian	H6N6	H6	N6	China	EasternAsia	Asia	2010.285	Dom-ans
H6N6_Avian_JF965090_A/goose/Eastern_China/17/2010|2010.285	JF965090	Avian	H6N6	H6	N6	China	EasternAsia	Asia	2010.285	Dom-ans
H3N6_Avian_KC261675_A/duck/Jiangsu/4/2010|2010.200	KC261675	Avian	H3N6	H3	N6	China	EasternAsia	Asia	2010.2	Dom-ans
H6N2_Avian_JF965072_A/duck/Eastern_China/39/2007|2007.200	JF965072	Avian	H6N2	H6	N2	China	EasternAsia	Asia	2007.2	Dom-ans
H6N2_Avian_JF965071_A/duck/Eastern_China/38/2007|2007.200	JF965071	Avian	H6N2	H6	N2	China	EasternAsia	Asia	2007.2	Dom-ans
H6N2_Avian_JF965075_A/duck/Eastern_China/46/2008|2008.285	JF965075	Avian	H6N2	H6	N2	China	EasternAsia	Asia	2008.285	Dom-ans
H4N8_Avian_KY785667_A/duck/Guangdong/DGQTSJ147P/2015|2015.307	KY785667	Avian	H4N8	H4	N8	China	EasternAsia	Asia	2015.307	Dom-ans
H9N2_Avian_CY093086_A/quail/Lebanon/272/2010|2010.619	CY093086	Avian	H9N2	H9	N2	Lebanon	WesternAsia	Asia	2010.619	Dom-gal
H6N2_Avian_KJ200843_A/duck/Hubei/S1366/2009|2009.173	KJ200843	Avian	H6N2	H6	N2	China	EasternAsia	Asia	2009.173	Dom-ans
H6N2_Avian_KJ200883_A/duck/Hunan/S3047/2009|2009.803	KJ200883	Avian	H6N2	H6	N2	China	EasternAsia	Asia	2009.803	Dom-ans
H6N2_Avian_KJ200851_A/duck/Hubei/S1114/2009|2009.173	KJ200851	Avian	H6N2	H6	N2	China	EasternAsia	Asia	2009.173	Dom-ans
H6N6_Avian_KJ200699_A/chicken/Hunan/S3003/2009|2009.778	KJ200699	Avian	H6N6	H6	N6	China	EasternAsia	Asia	2009.778	Dom-gal
H6N6_Avian_KJ200691_A/chicken/Guangxi/S4381/2010|2010.937	KJ200691	Avian	H6N6	H6	N6	China	EasternAsia	Asia	2010.937	Dom-gal
H6N6_Avian_KJ200835_A/duck/Guangxi/S4111/2010|2010.940	KJ200835	Avian	H6N6	H6	N6	China	EasternAsia	Asia	2010.94	Dom-ans
H6N1_Avian_KT266924_A/duck/Guangxi/105/2011|2011.704	KT266924	Avian	H6N1	H6	N1	China	EasternAsia	Asia	2011.704	Dom-ans
H6N2_Avian_KJ200707_A/chicken/Hunan/S4191/2009|2009.885	KJ200707	Avian	H6N2	H6	N2	China	EasternAsia	Asia	2009.885	Dom-gal
H6N6_Avian_KJ200891_A/duck/Hunan/S4273/2010|2010.940	KJ200891	Avian	H6N6	H6	N6	China	EasternAsia	Asia	2010.94	Dom-ans
H6N6_Avian_KJ200643_A/chicken/Guangdong/S1311/2010|2010.167	KJ200643	Avian	H6N6	H6	N6	China	EasternAsia	Asia	2010.167	Dom-gal
H6N2_Avian_KJ200651_A/chicken/Guangdong/S1312/2010|2010.167	KJ200651	Avian	H6N2	H6	N2	China	EasternAsia	Asia	2010.167	Dom-gal
H6N6_Avian_KJ200659_A/chicken/Guangdong/S1414/2010|2010.173	KJ200659	Avian	H6N6	H6	N6	China	EasternAsia	Asia	2010.173	Dom-gal
H6N2_Avian_KJ200739_A/duck/Guangdong/S1328/2010|2010.167	KJ200739	Avian	H6N2	H6	N2	China	EasternAsia	Asia	2010.167	Dom-ans
H6N2_Avian_KJ200931_A/goose/Guangdong/S1384/2010|2010.167	KJ200931	Avian	H6N2	H6	N2	China	EasternAsia	Asia	2010.167	Dom-ans
H6N6_Avian_KJ200907_A/duck/Zhejiang/S1023/2010|2010.167	KJ200907	Avian	H6N6	H6	N6	China	EasternAsia	Asia	2010.167	Dom-ans
H6N6_Avian_KJ200771_A/duck/Guangdong/S1155/2011|2011.184	KJ200771	Avian	H6N6	H6	N6	China	EasternAsia	Asia	2011.184	Dom-ans
H6N6_Avian_KJ200787_A/duck/Guangdong/S3180/2010|2010.781	KJ200787	Avian	H6N6	H6	N6	China	EasternAsia	Asia	2010.781	Dom-ans
H6N6_Avian_KJ200923_A/duck/Zhejiang/S4204/2010|2010.940	KJ200923	Avian	H6N6	H6	N6	China	EasternAsia	Asia	2010.94	Dom-ans
H6N6_Avian_CY110947_A/duck/Hubei/2/2010|2010.386	CY110947	Avian	H6N6	H6	N6	China	EasternAsia	Asia	2010.386	Dom-ans
H6N6_Avian_CY110939_A/duck/Hubei/10/2010|2010.386	CY110939	Avian	H6N6	H6	N6	China	EasternAsia	Asia	2010.386	Dom-ans
H6N2_Avian_LC028094_A/duck/Vietnam/LBM74-c1/2011|2011.929	LC028094	Avian	H6N2	H6	N2	Viet Nam	SouthEasternAsia	Asia	2011.929	Dom-ans
H6N6_Avian_KU143515_A/turtledove/Wuhan/HKBJ62/2015|2015.038	KU143515	Avian	H6N6	H6	N6	China	EasternAsia	Asia	2015.038	Wild-other
H6N6_Avian_LC028086_A/muscovy_duck/Vietnam/LBM69/2011|2011.929	LC028086	Avian	H6N6	H6	N6	Viet Nam	SouthEasternAsia	Asia	2011.929	Dom-ans
H6N2_Avian_KT266996_A/duck/Guangxi/132/2013|2013.195	KT266996	Avian	H6N2	H6	N2	China	EasternAsia	Asia	2013.195	Dom-ans
H6N6_Avian_AB983228_A/duck/Vietnam/LBM678/2014|2014.422	AB983228	Avian	H6N6	H6	N6	Viet Nam	SouthEasternAsia	Asia	2014.422	Dom-ans
H6N6_Avian_LC028166_A/muscovy_duck/Vietnam/LBM601/2014|2014.277	LC028166	Avian	H6N6	H6	N6	Viet Nam	SouthEasternAsia	Asia	2014.277	Dom-ans
H6N6_Avian_KP285307_A/duck/Jiangxi/10304/2013|2013.186	KP285307	Avian	H6N6	H6	N6	China	EasternAsia	Asia	2013.186	Dom-ans
H6N6_Avian_KT267020_A/pigeon/Guangxi/161/2014|2014.205	KT267020	Avian	H6N6	H6	N6	China	EasternAsia	Asia	2014.205	Wild-other
H6N6_Avian_KT267028_A/pigeon/Guangxi/164/2014|2014.282	KT267028	Avian	H6N6	H6	N6	China	EasternAsia	Asia	2014.282	Wild-other
H6N6_Avian_CY146618_A/duck/Hunan/S1661/2012|2012.225	CY146618	Avian	H6N6	H6	N6	China	EasternAsia	Asia	2012.225	Dom-ans
H6N6_Avian_JF965092_A/chicken/Eastern_China/49/2010|2010.619	JF965092	Avian	H6N6	H6	N6	China	EasternAsia	Asia	2010.619	Dom-gal
H6N2_Avian_KT423131_A/chicken/Zhejiang/77025/2014|2014.534	KT423131	Avian	H6N2	H6	N2	China	EasternAsia	Asia	2014.534	Dom-gal
H6N2_Avian_KT423130_A/chicken/Zhejiang/77024/2014|2014.534	KT423130	Avian	H6N2	H6	N2	China	EasternAsia	Asia	2014.534	Dom-gal
H6N2_Avian_HM145530_A/chicken/Hunan/989/2005|2005.500	HM145530	Avian	H6N2	H6	N2	China	EasternAsia	Asia	2005.5	Dom-gal
H6N2_Avian_HM145529_A/duck/Hunan/908/2005|2005.500	HM145529	Avian	H6N2	H6	N2	China	EasternAsia	Asia	2005.5	Dom-ans
H6N8_Avian_CY109320_A/duck/Hunan/4056/2006|2006.619	CY109320	Avian	H6N8	H6	N8	China	EasternAsia	Asia	2006.619	Dom-ans
H6N2_Avian_HM145512_A/duck/Shantou/5808/2005|2005.500	HM145512	Avian	H6N2	H6	N2	China	EasternAsia	Asia	2005.5	Dom-ans
H6N2_Avian_CY109704_A/duck/Jiangxi/7348/2007|2007.953	CY109704	Avian	H6N2	H6	N2	China	EasternAsia	Asia	2007.953	Dom-ans
H6N2_Avian_CY109696_A/duck/Jiangxi/5178/2007|2007.871	CY109696	Avian	H6N2	H6	N2	China	EasternAsia	Asia	2007.871	Dom-ans
H6N2_Avian_JX297577_A/duck/Guangxi/GXd-3/2009|2009.633	JX297577	Avian	H6N2	H6	N2	China	EasternAsia	Asia	2009.633	Dom-ans
H6N6_Avian_KT266916_A/duck/Guangxi/058/2010|2010.266	KT266916	Avian	H6N6	H6	N6	China	EasternAsia	Asia	2010.266	Dom-ans
H6N2_Avian_CY109744_A/duck/Shantou/1080/2007|2007.452	CY109744	Avian	H6N2	H6	N2	China	EasternAsia	Asia	2007.452	Dom-ans
H6N2_Avian_CY110324_A/duck/Shantou/9414/2006|2006.367	CY110324	Avian	H6N2	H6	N2	China	EasternAsia	Asia	2006.367	Dom-ans
H6N6_Avian_CY110412_A/duck/Shantou/17081/2006|2006.704	CY110412	Avian	H6N6	H6	N6	China	EasternAsia	Asia	2006.704	Dom-ans
H6N2_Avian_KJ200819_A/duck/Guangdong/S4192/2008|2008.770	KJ200819	Avian	H6N2	H6	N2	China	EasternAsia	Asia	2008.77	Dom-ans
H6N6_Avian_KJ200763_A/duck/Guangdong/S1663/2009|2009.173	KJ200763	Avian	H6N6	H6	N6	China	EasternAsia	Asia	2009.173	Dom-ans
H6N2_Avian_KJ200755_A/duck/Guangdong/S1566/2009|2009.173	KJ200755	Avian	H6N2	H6	N2	China	EasternAsia	Asia	2009.173	Dom-ans
H6N6_Avian_CY109752_A/duck/Shantou/1240/2007|2007.534	CY109752	Avian	H6N6	H6	N6	China	EasternAsia	Asia	2007.534	Dom-ans
H6N6_Avian_KJ200939_A/goose/Guangdong/S4362/2009|2009.978	KJ200939	Avian	H6N6	H6	N6	China	EasternAsia	Asia	2009.978	Dom-ans
H6N6_Avian_KU050752_A/chicken/Zhejiang/110102/2015|2015.025	KU050752	Avian	H6N6	H6	N6	China	EasternAsia	Asia	2015.025	Dom-gal
H6N6_Avian_CY109528_A/duck/Fujian/3796/2006|2006.285	CY109528	Avian	H6N6	H6	N6	China	EasternAsia	Asia	2006.285	Dom-ans
H6N6_Avian_CY110588_A/duck/Fujian/1641/2006|2006.123	CY110588	Avian	H6N6	H6	N6	China	EasternAsia	Asia	2006.123	Dom-ans
H6N2_Avian_CY109536_A/duck/Fujian/4276/2006|2006.367	CY109536	Avian	H6N2	H6	N2	China	EasternAsia	Asia	2006.367	Dom-ans
H6N2_Avian_HM145544_A/duck/Fujian/8719/2005|2005.500	HM145544	Avian	H6N2	H6	N2	China	EasternAsia	Asia	2005.5	Dom-ans
H6N2_Avian_CY109480_A/duck/Fujian/416/2006|2006.038	CY109480	Avian	H6N2	H6	N2	China	EasternAsia	Asia	2006.038	Dom-ans
H6N2_Avian_HM145518_A/duck/Shantou/13468/2005|2005.500	HM145518	Avian	H6N2	H6	N2	China	EasternAsia	Asia	2005.5	Dom-ans
H6N2_Avian_CY109440_A/duck/Shantou/10776/2006|2006.452	CY109440	Avian	H6N2	H6	N2	China	EasternAsia	Asia	2006.452	Dom-ans
H6N6_Avian_HM050397_A/Muscovy_duck/Fujian/FZ01/2008|2008.205	HM050397	Avian	H6N6	H6	N6	China	EasternAsia	Asia	2008.205	Dom-ans
H6N6_Avian_CY109912_A/duck/Fujian/8320/2007|2007.953	CY109912	Avian	H6N6	H6	N6	China	EasternAsia	Asia	2007.953	Dom-ans
H6N2_Avian_CY109872_A/duck/Fujian/5744/2007|2007.786	CY109872	Avian	H6N2	H6	N2	China	EasternAsia	Asia	2007.786	Dom-ans
H6N6_Avian_CY109832_A/duck/Fujian/3264/2007|2007.619	CY109832	Avian	H6N6	H6	N6	China	EasternAsia	Asia	2007.619	Dom-ans
H6N6_Avian_KJ200827_A/duck/Guangdong/S4251/2010|2010.940	KJ200827	Avian	H6N6	H6	N6	China	EasternAsia	Asia	2010.94	Dom-ans
H6N2_Avian_HM145427_A/duck/Shantou/2167/2001|2001.500	HM145427	Avian	H6N2	H6	N2	China	EasternAsia	Asia	2001.5	Dom-ans
H6N2_Avian_HM145473_A/duck/Shantou/2450/2002|2002.500	HM145473	Avian	H6N2	H6	N2	China	EasternAsia	Asia	2002.5	Dom-ans
H6N2_Avian_HM145532_A/duck/Fujian/420/2005|2005.500	HM145532	Avian	H6N2	H6	N2	China	EasternAsia	Asia	2005.5	Dom-ans
H6N2_Avian_DQ376866_A/duck/Kingmen/E322/04|2004.500	DQ376866	Avian	H6N2	H6	N2	Taiwan	EasternAsia	Asia	2004.5	Dom-ans
H6N2_Avian_HM145414_A/duck/Shantou/1252/2000|2000.500	HM145414	Avian	H6N2	H6	N2	China	EasternAsia	Asia	2000.5	Dom-ans
H6N6_Avian_CY109728_A/duck/Shantou/358/2007|2007.367	CY109728	Avian	H6N6	H6	N6	China	EasternAsia	Asia	2007.367	Dom-ans
H6N2_Avian_JF965087_A/chicken/Eastern_China/45/2007|2007.452	JF965087	Avian	H6N2	H6	N2	China	EasternAsia	Asia	2007.452	Dom-gal
H6N2_Avian_JF965096_A/chicken/Eastern_China/43/2007|2007.452	JF965096	Avian	H6N2	H6	N2	China	EasternAsia	Asia	2007.452	Dom-gal
H5N6_Avian_LC274971_A/northern_goshawk/Mie/2412C007/2016|2016.951	LC274971	Avian	H5N6	H5	N6	Japan	EasternAsia	Asia	2016.951	Wild-other
H5N6_Avian_LC317076_A/peregrine_falcon/Hokkaido/X7/2016|2016.948	LC317076	Avian	H5N6	H5	N6	Japan	EasternAsia	Asia	2016.948	Wild-other
H5N6_Avian_LC318846_A/coot/Iwate/13/2016|2016.973	LC318846	Avian	H5N6	H5	N6	Japan	EasternAsia	Asia	2016.973	Wild-other
H5N6_Avian_LC318653_A/grey-faced_buzzard/Aomori/10/2016|2016.989	LC318653	Avian	H5N6	H5	N6	Japan	EasternAsia	Asia	2016.989	Wild-other
H5N6_Avian_LC314508_A/black-headed_gull/Ibaraki/0803-194/2016|2016.926	LC314508	Avian	H5N6	H5	N6	Japan	EasternAsia	Asia	2016.926	Wild-other
H5N6_Avian_LC276843_A/peregrine_falcon/Niigata/15/2016|2016.915	LC276843	Avian	H5N6	H5	N6	Japan	EasternAsia	Asia	2016.915	Wild-other
H5N6_Avian_LC274900_A/snowy_owl/Akita/0051D008/2016|2016.893	LC274900	Avian	H5N6	H5	N6	Japan	EasternAsia	Asia	2016.893	Wild-other
H5N6_Avian_LC274908_A/snowy_owl/Akita/0051D010-4/2016|2016.893	LC274908	Avian	H5N6	H5	N6	Japan	EasternAsia	Asia	2016.893	Wild-other
H5N6_Avian_LC276801_A/chicken/Miyazaki/21/2016|2016.967	LC276801	Avian	H5N6	H5	N6	Japan	EasternAsia	Asia	2016.967	Dom-gal
H5N6_Avian_LC308995_A/eastern_buzzard/Oita/4401F005/2017|2017.030	LC308995	Avian	H5N6	H5	N6	Japan	EasternAsia	Asia	2017.03	Wild-other
H5N6_Avian_KY576129_A/common_teal/Korea/W559/2017|2017.008	KY576129	Avian	H5N6	H5	N6	South Korea	EasternAsia	Asia	2017.008	Wild-ans-long
H5N6_Avian_LC276809_A/chicken/Kumamoto/45/2016|2016.984	LC276809	Avian	H5N6	H5	N6	Japan	EasternAsia	Asia	2016.984	Dom-gal
H5N6_Avian_LC318918_A/peregrine_falcon/Niigata/12/2017|2017.000	LC318918	Avian	H5N6	H5	N6	Japan	EasternAsia	Asia	2017	Wild-other
H5N6_Avian_LC276867_A/peregrine_falcon/Gifu/2102A008/2017|2017.148	LC276867	Avian	H5N6	H5	N6	Japan	EasternAsia	Asia	2017.148	Wild-other
H5N6_Avian_LC316681_A/tundra_swan/Niigata/1511C003/2016|2016.904	LC316681	Avian	H5N6	H5	N6	Japan	EasternAsia	Asia	2016.904	Wild-ans-long
H5N6_Avian_LC275011_A/coot/Shiga/2501T010/2017|2017.008	LC275011	Avian	H5N6	H5	N6	Japan	EasternAsia	Asia	2017.008	Wild-other
H5N6_Avian_LC314556_A/black-headed_gull/Hyogo/2801E009/2017|2017.047	LC314556	Avian	H5N6	H5	N6	Japan	EasternAsia	Asia	2017.047	Wild-other
H5N6_Avian_LC279862_A/muscovy_duck/Quang_Ninh/254/2016|2016.170	LC279862	Avian	H5N6	H5	N6	Viet Nam	SouthEasternAsia	Asia	2016.17	Dom-ans
H5N6_Avian_LC279762_A/muscovy_duck/Vietnam/LBM809/2015|2015.858	LC279762	Avian	H5N6	H5	N6	Viet Nam	SouthEasternAsia	Asia	2015.858	Dom-ans
H5N6_Avian_KX151174_A/Pavo_cristatus/Jiangxi/JA1/2016|2016.156	KX151174	Avian	H5N6	H5	N6	China	EasternAsia	Asia	2016.156	Wild-other
H5N6_Avian_MF182412_A/goose/Guangdong/QY01/2016|2016.803	MF182412	Avian	H5N6	H5	N6	China	EasternAsia	Asia	2016.803	Dom-ans
H5N6_Avian_MF960025_A/duck/Anhui/S4/2016|2016.022	MF960025	Avian	H5N6	H5	N6	China	EasternAsia	Asia	2016.022	Dom-ans
H5N6_Avian_KT454953_A/Syrrhaptes_paradoxus/Guangdong/ZH283/2015|2015.137	KT454953	Avian	H5N6	H5	N6	China	EasternAsia	Asia	2015.137	Wild-other
H5N6_Avian_LC028198_A/duck/Vietnam/LBM752/2014|2014.781	LC028198	Avian	H5N6	H5	N6	Viet Nam	SouthEasternAsia	Asia	2014.781	Dom-ans
H5N6_Avian_KX638405_A/peregrine_falcon/HK/4955/2015|2015.271	KX638405	Avian	H5N6	H5	N6	Hong Kong	EasternAsia	Asia	2015.271	Wild-other
H6N6_Avian_KY415858_A/duck/Ganzhou/GZ151/2016|2016.071	KY415858	Avian	H6N6	H6	N6	China	EasternAsia	Asia	2016.071	Dom-ans
H5N6_Avian_MF960024_A/goose/Yangzhou/YZ587/2016|2016.381	MF960024	Avian	H5N6	H5	N6	China	EasternAsia	Asia	2016.381	Dom-ans
H5N6_Avian_LC208495_A/chicken/Japan/AQ-HE144/2015|2015.899	LC208495	Avian	H5N6	H5	N6	Japan	EasternAsia	Asia	2015.899	Dom-gal
H6N6_Avian_KY056275_A/chicken/Zhejiang/234/2016|2016.082	KY056275	Avian	H6N6	H6	N6	China	EasternAsia	Asia	2016.082	Dom-gal
H5N2_Avian_KY056271_A/chicken/Zhejiang/194/2016|2016.082	KY056271	Avian	H5N2	H5	N2	China	EasternAsia	Asia	2016.082	Dom-gal
H6N6_Avian_LC042079_A/duck/Yamagata/061004/2014|2014.805	LC042079	Avian	H6N6	H6	N6	Japan	EasternAsia	Asia	2014.805	Dom-ans
H6N2_Avian_KT423135_A/duck/Zhejiang/727042/2014|2014.534	KT423135	Avian	H6N2	H6	N2	China	EasternAsia	Asia	2014.534	Dom-ans
H6N6_Avian_KU050755_A/chicken/Zhejiang/514158/2015|2015.364	KU050755	Avian	H6N6	H6	N6	China	EasternAsia	Asia	2015.364	Dom-gal
H5N2_Avian_KX602682_A/chicken/Zhejiang/514135/2015|2015.364	KX602682	Avian	H5N2	H5	N2	China	EasternAsia	Asia	2015.364	Dom-gal
H6N6_Avian_MG198951_A/duck/Fujian/SD099/2017|2017.200	MG198951	Avian	H6N6	H6	N6	China	EasternAsia	Asia	2017.2	Dom-ans
H6N6_Avian_MG198950_A/duck/Fujian/SD086/2017|2017.200	MG198950	Avian	H6N6	H6	N6	China	EasternAsia	Asia	2017.2	Dom-ans
H6N6_Avian_KJ781231_A/duck/Guangdong/C120/2011|2011.500	KJ781231	Avian	H6N6	H6	N6	China	EasternAsia	Asia	2011.5	Dom-ans
H6N6_Avian_KU762357_A/duck/Guizhou/013/2014|2014.778	KU762357	Avian	H6N6	H6	N6	China	EasternAsia	Asia	2014.778	Dom-ans
H6N6_Avian_JX304776_A/duck/Guangxi/GXd-7/2011|2011.036	JX304776	Avian	H6N6	H6	N6	China	EasternAsia	Asia	2011.036	Dom-ans
H6N6_Avian_KJ200915_A/duck/Zhejiang/S1134/2011|2011.184	KJ200915	Avian	H6N6	H6	N6	China	EasternAsia	Asia	2011.184	Dom-ans
H6N6_Avian_KJ200683_A/chicken/Guangxi/S4029/2010|2010.937	KJ200683	Avian	H6N6	H6	N6	China	EasternAsia	Asia	2010.937	Dom-gal
H6N5_Avian_JX293565_A/duck/Guangxi/GXd-1/2009|2009.904	JX293565	Avian	H6N5	H6	N5	China	EasternAsia	Asia	2009.904	Dom-ans
H6N2_Avian_KJ200667_A/chicken/Guangdong/S1453/2010|2010.173	KJ200667	Avian	H6N2	H6	N2	China	EasternAsia	Asia	2010.173	Dom-gal
H6N2_Avian_KT266948_A/goose/Guangxi/115/2012|2012.244	KT266948	Avian	H6N2	H6	N2	China	EasternAsia	Asia	2012.244	Dom-ans
H6N2_Avian_KT266964_A/duck/Guangxi/121/2012|2012.575	KT266964	Avian	H6N2	H6	N2	China	EasternAsia	Asia	2012.575	Dom-ans
H6N2_Avian_KT266956_A/chicken/Guangxi/121/2012|2012.575	KT266956	Avian	H6N2	H6	N2	China	EasternAsia	Asia	2012.575	Dom-gal
H6N2_Avian_KT266932_A/goose/Guangxi/105/2011|2011.704	KT266932	Avian	H6N2	H6	N2	China	EasternAsia	Asia	2011.704	Dom-ans
H6N6_Avian_CY109624_A/duck/Guangxi/2281/2007|2007.452	CY109624	Avian	H6N6	H6	N6	China	EasternAsia	Asia	2007.452	Dom-ans
H6N6_Avian_JX304752_A/duck/Guangxi/GXd-4/2009|2009.868	JX304752	Avian	H6N6	H6	N6	China	EasternAsia	Asia	2009.868	Dom-ans
H6N6_Avian_KT266988_A/chicken/Guangxi/129/2013|2013.134	KT266988	Avian	H6N6	H6	N6	China	EasternAsia	Asia	2013.134	Dom-gal
H6N2_Avian_KT267004_A/goose/Guangxi/158/2013|2013.978	KT267004	Avian	H6N2	H6	N2	China	EasternAsia	Asia	2013.978	Dom-ans
H6N6_Avian_KU050746_A/chicken/Zhejiang/727009/2014|2014.567	KU050746	Avian	H6N6	H6	N6	China	EasternAsia	Asia	2014.567	Dom-gal
H6N2_Avian_KT423134_A/duck/Zhejiang/727038/2014|2014.534	KT423134	Avian	H6N2	H6	N2	China	EasternAsia	Asia	2014.534	Dom-ans
H6N6_Avian_KU050750_A/chicken/Zhejiang/727028/2014|2014.567	KU050750	Avian	H6N6	H6	N6	China	EasternAsia	Asia	2014.567	Dom-gal
H3N2_Avian_JX175251_A/duck/Guangdong/W12/2011|2011.973	JX175251	Avian	H3N2	H3	N2	China	EasternAsia	Asia	2011.973	Dom-ans
H6N8_Avian_KT266940_A/duck/Guangxi/113/2012|2012.203	KT266940	Avian	H6N8	H6	N8	China	EasternAsia	Asia	2012.203	Dom-ans
H6N1_Avian_AJ410506_A/quail/Hong_Kong/SF595/00|2000.500	AJ410506	Avian	H6N1	H6	N1	Hong Kong	EasternAsia	Asia	2000.5	Dom-gal
H6N1_Avian_AJ410502_A/pheasant/Hong_Kong/SH39/99|1999.500	AJ410502	Avian	H6N1	H6	N1	Hong Kong	EasternAsia	Asia	1999.5	Dom-gal
H9N2_Avian_KY785901_A/quail/Hong_Kong/G1/1997|1997.500	KY785901	Avian	H9N2	H9	N2	Hong Kong	EasternAsia	Asia	1997.5	Dom-gal
H9N2_Avian_EU081870_A/chicken/Guangxi/4/1999|1999.500	EU081870	Avian	H9N2	H9	N2	China	EasternAsia	Asia	1999.5	Dom-gal
H9N2_Avian_DQ064528_A/chicken/Heilongjiang/35/00|2000.500	DQ064528	Avian	H9N2	H9	N2	China	EasternAsia	Asia	2000.5	Dom-gal
H9N2_Avian_DQ064525_A/chicken/Guangxi/10/99|1999.500	DQ064525	Avian	H9N2	H9	N2	China	EasternAsia	Asia	1999.5	Dom-gal
H9N2_Avian_DQ064530_A/chicken/Henan/26/00|2000.500	DQ064530	Avian	H9N2	H9	N2	China	EasternAsia	Asia	2000.5	Dom-gal
H9N2_Human_AJ404634_A/Hong_Kong/1073/99|1999.500	AJ404634	Human	H9N2	H9	N2	Hong Kong	EasternAsia	Asia	1999.5	Human
H6N1_Avian_AJ410508_A/chukka/Hong_Kong/FY295/00|2000.500	AJ410508	Avian	H6N1	H6	N1	Hong Kong	EasternAsia	Asia	2000.5	Wild-other
H9N2_Avian_AB049155_A/parakeet/Chiba/1/97|1997.500	AB049155	Avian	H9N2	H9	N2	Japan	EasternAsia	Asia	1997.5	Wild-other
H9N2_Avian_AB049156_A/parakeet/Narita/92A/98|1998.500	AB049156	Avian	H9N2	H9	N2	Japan	EasternAsia	Asia	1998.5	Wild-other
H6N1_Avian_AJ410503_A/quail/Hong_Kong/1721-20/99|1999.500	AJ410503	Avian	H6N1	H6	N1	Hong Kong	EasternAsia	Asia	1999.5	Dom-gal
H9N2_Avian_DQ064524_A/chicken/Guangdong/6/97|1997.500	DQ064524	Avian	H9N2	H9	N2	China	EasternAsia	Asia	1997.5	Dom-gal
H9N2_Avian_DQ064516_A/chicken/Shenzhen/9/97|1997.500	DQ064516	Avian	H9N2	H9	N2	China	EasternAsia	Asia	1997.5	Dom-gal
H9N2_Avian_KF188364_A/chicken/Hong_Kong/G9/1997|1997.500	KF188364	Avian	H9N2	H9	N2	Hong Kong	EasternAsia	Asia	1997.5	Dom-gal
H9N2_Human_KX867847_A/Guangdong/W1/2004|2004.466	KX867847	Human	H9N2	H9	N2	China	EasternAsia	Asia	2004.466	Human
H6N1_Avian_HM145406_A/duck/Shantou/1275/2004|2004.500	HM145406	Avian	H6N1	H6	N1	China	EasternAsia	Asia	2004.5	Dom-ans
H9N2_Avian_AB753175_A/Chinese_Hwamei/Vietnam/38/2006|2006.953	AB753175	Avian	H9N2	H9	N2	Viet Nam	SouthEasternAsia	Asia	2006.953	Wild-other
H9N2_Avian_KU042148_A/quail/Zhejiang/2A4/2013|2013.789	KU042148	Avian	H9N2	H9	N2	China	EasternAsia	Asia	2013.789	Dom-gal
H9N2_Human_KF188314_A/Hong_Kong/33982/2009|2009.500	KF188314	Human	H9N2	H9	N2	Hong Kong	EasternAsia	Asia	2009.5	Human
H9N2_Avian_KF768202_A/Chinese_francolin/Guangxi/B7/2010|2010.353	KF768202	Avian	H9N2	H9	N2	China	EasternAsia	Asia	2010.353	Wild-other
H2N9_Avian_CY117201_A/Duck/Nanchang/2-0485/2000|2000.129	CY117201	Avian	H2N9	H2	N9	China	EasternAsia	Asia	2000.129	Dom-ans
H2N9_Avian_CY005436_A/duck/Nanchang/2-0486/2000|2000.129	CY005436	Avian	H2N9	H2	N9	China	EasternAsia	Asia	2000.129	Dom-ans
H7N6_Avian_AB538479_A/quail/Aichi/6/2009|2009.200	AB538479	Avian	H7N6	H7	N6	Japan	EasternAsia	Asia	2009.2	Dom-gal
H7N6_Avian_AB538478_A/quail/Aichi/5/2009|2009.200	AB538478	Avian	H7N6	H7	N6	Japan	EasternAsia	Asia	2009.2	Dom-gal
H9N2_Swine_KX421148_A/swine/Yantai/16/2012|2012.721	KX421148	Swine	H9N2	H9	N2	China	EasternAsia	Asia	2012.721	Swine
H9N2_Avian_JX094854_A/chicken/Korea/01310/2001|2001.500	JX094854	Avian	H9N2	H9	N2	South Korea	EasternAsia	Asia	2001.5	Dom-gal
H9N2_Avian_GU053192_A/chicken/Korea/MS96-CE6/1996|1996.500	GU053192	Avian	H9N2	H9	N2	South Korea	EasternAsia	Asia	1996.5	Dom-gal
H9N2_Avian_HQ871940_A/chicken/Korea/GH2/2007|2007.896	HQ871940	Avian	H9N2	H9	N2	South Korea	EasternAsia	Asia	2007.896	Dom-gal
H9N2_Avian_EU662958_A/chicken/Korea/S21/2004|2004.500	EU662958	Avian	H9N2	H9	N2	South Korea	EasternAsia	Asia	2004.5	Dom-gal
H5N6_Avian_KP765794_A/duck/Guangzhou/41227/2014|2014.978	KP765794	Avian	H5N6	H5	N6	China	EasternAsia	Asia	2014.978	Dom-ans
H5N2_Avian_JX570858_A/little_grebe/Xianghai/429/2011|2011.786	JX570858	Avian	H5N2	H5	N2	China	EasternAsia	Asia	2011.786	Wild-other
H9N2_Avian_EF492396_A/chicken/Israel/1808/2004|2004.500	EF492396	Avian	H9N2	H9	N2	Israel	WesternAsia	Asia	2004.5	Dom-gal
H9N2_Avian_MF673325_A/chicken/Jordan/45/2004|2004.315	MF673325	Avian	H9N2	H9	N2	Jordan	WesternAsia	Asia	2004.315	Dom-gal
H9N2_Avian_EF492391_A/chicken/Israel/1376/2003|2003.500	EF492391	Avian	H9N2	H9	N2	Israel	WesternAsia	Asia	2003.5	Dom-gal
H9N2_Avian_EF492397_A/chicken/Israel/1953/2004|2004.500	EF492397	Avian	H9N2	H9	N2	Israel	WesternAsia	Asia	2004.5	Dom-gal
H9N2_Avian_MF673341_A/chicken/Jordan/12/2003|2003.879	MF673341	Avian	H9N2	H9	N2	Jordan	WesternAsia	Asia	2003.879	Dom-gal
H9N2_Avian_MF673301_A/chicken/Jordan/55/2004|2004.315	MF673301	Avian	H9N2	H9	N2	Jordan	WesternAsia	Asia	2004.315	Dom-gal
H9N2_Avian_EF492374_A/chicken/Israel/178/2006|2006.500	EF492374	Avian	H9N2	H9	N2	Israel	WesternAsia	Asia	2006.5	Dom-gal
H9N2_Avian_MF673333_A/chicken/Jordan/88/2005|2005.126	MF673333	Avian	H9N2	H9	N2	Jordan	WesternAsia	Asia	2005.126	Dom-gal
H9N2_Avian_EF492375_A/chicken/Israel/282/2005|2005.500	EF492375	Avian	H9N2	H9	N2	Israel	WesternAsia	Asia	2005.5	Dom-gal
H9N2_Avian_MF673349_A/chicken/Jordan/56/2003|2003.173	MF673349	Avian	H9N2	H9	N2	Jordan	WesternAsia	Asia	2003.173	Dom-gal
H9N2_Avian_EF492384_A/chicken/Israel/853/2005|2005.500	EF492384	Avian	H9N2	H9	N2	Israel	WesternAsia	Asia	2005.5	Dom-gal
H9N2_Avian_GQ148869_A/turkey/Israel/689/2008|2008.285	GQ148869	Avian	H9N2	H9	N2	Israel	WesternAsia	Asia	2008.285	Dom-gal
H9N2_Avian_GQ148874_A/chicken/Israel/951/2007|2007.918	GQ148874	Avian	H9N2	H9	N2	Israel	WesternAsia	Asia	2007.918	Dom-gal
H9N2_Avian_GQ148872_A/chicken/Israel/869/2007|2007.841	GQ148872	Avian	H9N2	H9	N2	Israel	WesternAsia	Asia	2007.841	Dom-gal
H9N2_Avian_GQ148865_A/chicken/Israel/184/2009|2009.123	GQ148865	Avian	H9N2	H9	N2	Israel	WesternAsia	Asia	2009.123	Dom-gal
H9N2_Avian_JQ254960_A/chicken/Israel/32/2009|2009.038	JQ254960	Avian	H9N2	H9	N2	Israel	WesternAsia	Asia	2009.038	Dom-gal
H9N2_Avian_GQ148863_A/chicken/Israel/54/2008|2008.414	GQ148863	Avian	H9N2	H9	N2	Israel	WesternAsia	Asia	2008.414	Dom-gal
H9N2_Avian_JQ254970_A/chicken/Israel/1067/2010|2010.786	JQ254970	Avian	H9N2	H9	N2	Israel	WesternAsia	Asia	2010.786	Dom-gal
H9N2_Avian_JQ254980_A/chicken/Israel/1184/2010|2010.871	JQ254980	Avian	H9N2	H9	N2	Israel	WesternAsia	Asia	2010.871	Dom-gal
H9N2_Avian_EF492381_A/chicken/Israel/786/2001|2001.500	EF492381	Avian	H9N2	H9	N2	Israel	WesternAsia	Asia	2001.5	Dom-gal
H9N2_Avian_EF492383_A/turkey/Israel/810/2001|2001.500	EF492383	Avian	H9N2	H9	N2	Israel	WesternAsia	Asia	2001.5	Dom-gal
H9N2_Avian_EF492379_A/turkey/Israel/619/2002|2002.500	EF492379	Avian	H9N2	H9	N2	Israel	WesternAsia	Asia	2002.5	Dom-gal
H9N2_Avian_EF492388_A/turkey/Israel/1013/2002|2002.500	EF492388	Avian	H9N2	H9	N2	Israel	WesternAsia	Asia	2002.5	Dom-gal
H9N2_Avian_EF492392_A/ostrich/Eshkol/1436/2003|2003.827	EF492392	Avian	H9N2	H9	N2	Israel	WesternAsia	Asia	2003.827	Wild-other
H9N2_Avian_EF492389_A/turkey/Israel/1209/2003|2003.500	EF492389	Avian	H9N2	H9	N2	Israel	WesternAsia	Asia	2003.5	Dom-gal
H9N2_Avian_EF492399_A/chicken/Israel/90658/2000|2000.500	EF492399	Avian	H9N2	H9	N2	Israel	WesternAsia	Asia	2000.5	Dom-gal
H9N2_Avian_KF881392_A/chicken/Egypt/S5018D/2012|2012.227	KF881392	Avian	H9N2	H9	N2	Egypt	NorthernAfrica	Africa	2012.227	Dom-gal
H9N2_Avian_KF881450_A/chicken/Egypt/D4905B/2012|2012.192	KF881450	Avian	H9N2	H9	N2	Egypt	NorthernAfrica	Africa	2012.192	Dom-gal
H9N2_Avian_CY126238_A/chicken/El_Fayoum/CAI25/2011|2011.000	CY126238	Avian	H9N2	H9	N2	Egypt	NorthernAfrica	Africa	2011	Dom-gal
H9N2_Avian_KF881368_A/chicken/Egypt/D7663C/2013|2013.268	KF881368	Avian	H9N2	H9	N2	Egypt	NorthernAfrica	Africa	2013.268	Dom-gal
H9N2_Avian_KX000769_A/chicken/Egypt/F10993B/2015|2015.321	KX000769	Avian	H9N2	H9	N2	Egypt	NorthernAfrica	Africa	2015.321	Dom-gal
H9N2_Avian_JX273135_A/chicken/Egypt/S4456B/2011|2011.986	JX273135	Avian	H9N2	H9	N2	Egypt	NorthernAfrica	Africa	2011.986	Dom-gal
H9N2_Avian_KF881616_A/chicken/Egypt/D7099/2013|2013.041	KF881616	Avian	H9N2	H9	N2	Egypt	NorthernAfrica	Africa	2013.041	Dom-gal
H9N2_Avian_KX000841_A/duck/Egypt/C9787/2014|2014.255	KX000841	Avian	H9N2	H9	N2	Egypt	NorthernAfrica	Africa	2014.255	Dom-ans
H9N2_Avian_KX000711_A/quail/Egypt/D10105/2014|2014.630	KX000711	Avian	H9N2	H9	N2	Egypt	NorthernAfrica	Africa	2014.63	Dom-gal
H9N2_Avian_KX000877_A/chicken/Egypt/Q10429E/2014|2014.948	KX000877	Avian	H9N2	H9	N2	Egypt	NorthernAfrica	Africa	2014.948	Dom-gal
H6N2_Avian_CY060437_A/whitefronted_goose/Netherlands/2/1999|1999.164	CY060437	Avian	H6N2	H6	N2	Netherlands	WesternEurope	Europe	1999.164	Wild-ans-long
H2N2_Avian_EU735816_A/chicken/PA/298101-4/2004|2004.500	EU735816	Avian	H2N2	H2	N2	USA	NorthernAmerica	America	2004.5	Dom-gal
H5N3_Avian_GQ227558_A/duck/Altai/1285/1991|1991.619	GQ227558	Avian	H5N3	H5	N3	Russia	EasternEurope	Europe	1991.619	Dom-ans
H7N1_Avian_AB268552_A/duck/Mongolia/47/2001|2001.500	AB268552	Avian	H7N1	H7	N1	Mongolia	EasternAsia	Asia	2001.5	Dom-ans
H1N1_Avian_CY091590_A/duck/Shimane/188/1999|1999.500	CY091590	Avian	H1N1	H1	N1	Japan	EasternAsia	Asia	1999.5	Dom-ans
H5N2_Avian_EU249546_A/duck/Malaysia/F118-08-04/2004|2004.500	EU249546	Avian	H5N2	H5	N2	Malaysia	SouthEasternAsia	Asia	2004.5	Dom-ans
H5N2_Avian_CY022083_A/poultry/Italy/367/1997|1997.500	CY022083	Avian	H5N2	H5	N2	Italy	SouthernEurope	Europe	1997.5	Dom-gal
H5N2_Avian_CY018955_A/poultry/Italy/382/1997|1997.500	CY018955	Avian	H5N2	H5	N2	Italy	SouthernEurope	Europe	1997.5	Dom-gal
H3N8_Avian_MF147892_A/common_teal/Netherlands/07/2000|2000.893	MF147892	Avian	H3N8	H3	N8	Netherlands	WesternEurope	Europe	2000.893	Wild-ans-long
H5N9_Avian_EU743141_A/emu/NY/12716/1994|1994.500	EU743141	Avian	H5N9	H5	N9	USA	NorthernAmerica	America	1994.5	Wild-other
H5N2_Avian_CY021387_A/turkey/Italy/1980|1980.500	CY021387	Avian	H5N2	H5	N2	Italy	SouthernEurope	Europe	1980.5	Dom-gal
H7N7_Avian_KJ889437_A/turkey/England/647/1977|1977.500	KJ889437	Avian	H7N7	H7	N7	United Kingdom	NorthernEurope	Europe	1977.5	Dom-gal
H6N1_Avian_CY005611_A/chicken/Hong_Kong/17/1977|1977.500	CY005611	Avian	H6N1	H6	N1	Hong Kong	EasternAsia	Asia	1977.5	Dom-gal
H5N8_Avian_CY015095_A/turkey/Ireland/1378/1983|1983.500	CY015095	Avian	H5N8	H5	N8	Ireland	NorthernEurope	Europe	1983.5	Dom-gal
H5N2_Avian_KF435068_A/finch/England/2051/1991|1991.140	KF435068	Avian	H5N2	H5	N2	USA	NorthernAmerica	America	1991.14	Wild-other
H1N6_Avian_CY179145_A/thick-billed_murre/Alaska/335/1976|1976.500	CY179145	Avian	H1N6	H1	N6	USA	NorthernAmerica	America	1976.5	Wild-other
H1N6_Avian_CY179609_A/common_murre/Alaska/211/1976|1976.500	CY179609	Avian	H1N6	H1	N6	USA	NorthernAmerica	America	1976.5	Wild-other
H1N2_Avian_CY179041_A/common_murre/Alaska/175/1976|1976.500	CY179041	Avian	H1N2	H1	N2	USA	NorthernAmerica	America	1976.5	Wild-other
H1N2_Avian_CY178925_A/thick-billed_murre/Alaska/236/1976|1976.500	CY178925	Avian	H1N2	H1	N2	USA	NorthernAmerica	America	1976.5	Wild-other
H3N8_Avian_CY005818_A/duck/Ukraine/1/1963|1963.945	CY005818	Avian	H3N8	H3	N8	Ukraine	EasternEurope	Europe	1963.945	Dom-ans
H2N3_Avian_CY117121_A/duck/Rugen/88-4/1981|1981.500	CY117121	Avian	H2N3	H2	N3	Germany	WesternEurope	Europe	1981.5	Dom-ans
H7N7_Avian_CY015045_A/goose/Leipzig/187-7/1979|1979.500	CY015045	Avian	H7N7	H7	N7	Germany	WesternEurope	Europe	1979.5	Dom-ans
H2N2_Avian_CY116961_A/chicken/Jena/4705/1984|1984.500	CY116961	Avian	H2N2	H2	N2	Germany	WesternEurope	Europe	1984.5	Dom-gal
H2N2_Avian_CY116969_A/chicken/Jena/4836/1983|1983.500	CY116969	Avian	H2N2	H2	N2	Germany	WesternEurope	Europe	1983.5	Dom-gal
H10N5_Swine_JX500441_A/swine/Hubei/10/2008|2008.326	JX500441	Swine	H10N5	H10	N5	China	EasternAsia	Asia	2008.326	Swine
H10N5_Avian_LC121474_A/duck/Hong_Kong/934/1980|1980.500	LC121474	Avian	H10N5	H10	N5	Hong Kong	EasternAsia	Asia	1980.5	Dom-ans
H5N2_Avian_CY005581_A/duck/Hong_Kong/342/78|1978.500	CY005581	Avian	H5N2	H5	N2	Hong Kong	EasternAsia	Asia	1978.5	Dom-ans
H3N6_Swine_KJ889413_A/swine/Kazakhstan/106/1985|1985.500	KJ889413	Swine	H3N6	H3	N6	Kazakhstan	CentralAsia	Asia	1985.5	Swine
H5N6_Avian_CY005775_A/duck/Potsdam/2216-4/1984|1984.500	CY005775	Avian	H5N6	H5	N6	Germany	WesternEurope	Europe	1984.5	Dom-ans
H1N1_Avian_KJ889429_A/duck/Schleswig/21/1979|1979.500	KJ889429	Avian	H1N1	H1	N1	Germany	WesternEurope	Europe	1979.5	Dom-ans
H7N3_Avian_HM346499_A/chicken/Karachi/NARC-23/2003|2003.871	HM346499	Avian	H7N3	H7	N3	Pakistan	SouthernAsia	Asia	2003.871	Dom-gal
H7N3_Avian_HM346523_A/chicken/Chakwal/NARC-148/2004|2004.359	HM346523	Avian	H7N3	H7	N3	Pakistan	SouthernAsia	Asia	2004.359	Dom-gal
H7N3_Avian_HM346507_A/chicken/Chakwal/NARC-46/2003|2003.989	HM346507	Avian	H7N3	H7	N3	Pakistan	SouthernAsia	Asia	2003.989	Dom-gal
H7N3_Avian_CY035821_A/chicken/Rawalpindi/NARC68/2002|2002.500	CY035821	Avian	H7N3	H7	N3	Pakistan	SouthernAsia	Asia	2002.5	Dom-gal
H7N3_Avian_HM346491_A/chicken/Chakwal/NARC-35/2001|2001.367	HM346491	Avian	H7N3	H7	N3	Pakistan	SouthernAsia	Asia	2001.367	Dom-gal
H7N3_Avian_HM346483_A/chicken/Murree/NARC-01/1995|1995.038	HM346483	Avian	H7N3	H7	N3	Pakistan	SouthernAsia	Asia	1995.038	Dom-gal
H7N3_Avian_CY035829_A/chicken/Pakistan/34668/1995|1995.500	CY035829	Avian	H7N3	H7	N3	Pakistan	SouthernAsia	Asia	1995.5	Dom-gal
H7N3_Avian_CY037752_A/chicken/Pakistan/c1998/1998|1998.500	CY037752	Avian	H7N3	H7	N3	Pakistan	SouthernAsia	Asia	1998.5	Dom-gal
H7N3_Avian_HM346515_A/chicken/Karachi/NARC-100/2004|2004.310	HM346515	Avian	H7N3	H7	N3	Pakistan	SouthernAsia	Asia	2004.31	Dom-gal
H9N2_Avian_CY038456_A/chicken/Pakistan/UDL-01/2008|2008.022	CY038456	Avian	H9N2	H9	N2	Pakistan	SouthernAsia	Asia	2008.022	Dom-gal
H9N2_Avian_CY038448_A/chicken/Pakistan/UDL-03/2007|2007.959	CY038448	Avian	H9N2	H9	N2	Pakistan	SouthernAsia	Asia	2007.959	Dom-gal
H9N2_Avian_JN540072_A/chicken/Sihala/NARC-12103/2008|2008.145	JN540072	Avian	H9N2	H9	N2	Pakistan	SouthernAsia	Asia	2008.145	Dom-gal
H9N2_Avian_CY038432_A/chicken/Pakistan/UDL-02/2006|2006.992	CY038432	Avian	H9N2	H9	N2	Pakistan	SouthernAsia	Asia	2006.992	Dom-gal
H9N2_Avian_CY038480_A/chicken/Pakistan/UDL-04/2007|2007.222	CY038480	Avian	H9N2	H9	N2	Pakistan	SouthernAsia	Asia	2007.222	Dom-gal
H9N2_Avian_CY038400_A/chicken/Pakistan/UDL-04/2006|2006.463	CY038400	Avian	H9N2	H9	N2	Pakistan	SouthernAsia	Asia	2006.463	Dom-gal
H9N2_Avian_CY038440_A/chicken/Pakistan/UDL-03/2005|2005.970	CY038440	Avian	H9N2	H9	N2	Pakistan	SouthernAsia	Asia	2005.97	Dom-gal
H9N2_Avian_CY038416_A/chicken/Pakistan/UDL-02/2005|2005.997	CY038416	Avian	H9N2	H9	N2	Pakistan	SouthernAsia	Asia	2005.997	Dom-gal
H9N2_Avian_JN540080_A/chicken/Attock/NARC-14994/2009|2009.921	JN540080	Avian	H9N2	H9	N2	Pakistan	SouthernAsia	Asia	2009.921	Dom-gal
H9N2_Avian_JX465622_A/chicken/Iran/EBGV-88/2010|2010.123	JX465622	Avian	H9N2	H9	N2	Iran	SouthernAsia	Asia	2010.123	Dom-gal
H9N2_Avian_KU042908_A/chicken/Pakistan/10A/2015|2015.356	KU042908	Avian	H9N2	H9	N2	Pakistan	SouthernAsia	Asia	2015.356	Dom-gal
H9N2_Avian_KM519963_A/chicken/India/80998/2008|2008.030	KM519963	Avian	H9N2	H9	N2	India	SouthernAsia	Asia	2008.03	Dom-gal
H9N2_Avian_KT285347_A/chicken/India/01CL1619/2012|2012.058	KT285347	Avian	H9N2	H9	N2	India	SouthernAsia	Asia	2012.058	Dom-gal
H9N2_Avian_KF188350_A/chicken/Dubai/339/2001|2001.500	KF188350	Avian	H9N2	H9	N2	United Arab Emirates	WesternAsia	Asia	2001.5	Dom-gal
H9N2_Avian_CY076721_A/chicken/Emirates/R66/2002|2002.500	CY076721	Avian	H9N2	H9	N2	United Arab Emirates	WesternAsia	Asia	2002.5	Dom-gal
H9N2_Avian_KJ643595_A/chicken/Bangladesh/19870/2013|2013.395	KJ643595	Avian	H9N2	H9	N2	Bangladesh	SouthernAsia	Asia	2013.395	Dom-gal
H9N2_Avian_KJ643806_A/chicken/Bangladesh/18857/2013|2013.074	KJ643806	Avian	H9N2	H9	N2	Bangladesh	SouthernAsia	Asia	2013.074	Dom-gal
H9N2_Avian_KY635791_A/quail/Bangladesh/25987/2015|2015.647	KY635791	Avian	H9N2	H9	N2	Bangladesh	SouthernAsia	Asia	2015.647	Dom-gal
H9N2_Avian_MH135628_A/duck/Bangladesh/33127/2017|2017.551	MH135628	Avian	H9N2	H9	N2	Bangladesh	SouthernAsia	Asia	2017.551	Dom-ans
H9N2_Avian_MH135566_A/duck/Bangladesh/33135/2017|2017.551	MH135566	Avian	H9N2	H9	N2	Bangladesh	SouthernAsia	Asia	2017.551	Dom-ans
H9N2_Avian_KT362002_A/chicken/Bangladesh/23426/2014|2014.721	KT362002	Avian	H9N2	H9	N2	Bangladesh	SouthernAsia	Asia	2014.721	Dom-gal
H9N2_Avian_KF188247_A/quail/Bangladesh/907/2009|2009.500	KF188247	Avian	H9N2	H9	N2	Bangladesh	SouthernAsia	Asia	2009.5	Dom-gal
H9N2_Avian_MG042394_A/quail/Bangladesh/31244/2016|2016.899	MG042394	Avian	H9N2	H9	N2	Bangladesh	SouthernAsia	Asia	2016.899	Dom-gal
H9N2_Avian_KT361994_A/chicken/Bangladesh/23618/2014|2014.795	KT361994	Avian	H9N2	H9	N2	Bangladesh	SouthernAsia	Asia	2014.795	Dom-gal
H9N2_Avian_MH135587_A/chicken/Bangladesh/33386/2017|2017.625	MH135587	Avian	H9N2	H9	N2	Bangladesh	SouthernAsia	Asia	2017.625	Dom-gal
H9N2_Avian_MH135406_A/chicken/Bangladesh/32754/2017|2017.381	MH135406	Avian	H9N2	H9	N2	Bangladesh	SouthernAsia	Asia	2017.381	Dom-gal
H9N2_Avian_MG042110_A/chicken/Bangladesh/31624/2016|2016.989	MG042110	Avian	H9N2	H9	N2	Bangladesh	SouthernAsia	Asia	2016.989	Dom-gal
H9N2_Avian_KJ643641_A/quail/Bangladesh/18521/2012|2012.899	KJ643641	Avian	H9N2	H9	N2	Bangladesh	SouthernAsia	Asia	2012.899	Dom-gal
H9N2_Avian_KJ643782_A/chicken/Bangladesh/18408/2012|2012.871	KJ643782	Avian	H9N2	H9	N2	Bangladesh	SouthernAsia	Asia	2012.871	Dom-gal
H9N2_Avian_MH107176_A/chicken/Fes/Pmc1_23/2016|2016.132	MH107176	Avian	H9N2	H9	N2	Morocco	NorthernAfrica	Africa	2016.132	Dom-gal
H9N2_Avian_MH107184_A/chicken/kenitra/IAPP16S-04P_16w/2016|2016.151	MH107184	Avian	H9N2	H9	N2	Morocco	NorthernAfrica	Africa	2016.151	Dom-gal
H9N2_Avian_MF510850_A/chicken/Burkina_Faso/17RS93-19/2017|2017.038	MF510850	Avian	H9N2	H9	N2	Burkina Faso	WesternAfrica	Africa	2017.038	Dom-gal
H9N2_Swine_EU086331_A/swine/Guangxi/S15/2005|2005.500	EU086331	Swine	H9N2	H9	N2	China	EasternAsia	Asia	2005.5	Swine
H9N2_Avian_EU086260_A/duck/Guangxi/51/2005|2005.500	EU086260	Avian	H9N2	H9	N2	China	EasternAsia	Asia	2005.5	Dom-ans
H9N2_Avian_EU086243_A/chicken/Guangxi/6/2000|2000.500	EU086243	Avian	H9N2	H9	N2	China	EasternAsia	Asia	2000.5	Dom-gal
H9N2_Avian_JQ639776_A/chicken/Guangdong/TS/2004|2004.164	JQ639776	Avian	H9N2	H9	N2	China	EasternAsia	Asia	2004.164	Dom-gal
H9N2_Avian_DQ485214_A/chicken/China/Guangxi14/2000|2000.866	DQ485214	Avian	H9N2	H9	N2	China	EasternAsia	Asia	2000.866	Dom-gal
H4N6_Avian_MF399055_A/duck/Guangxi/149D24/2013|2013.882	MF399055	Avian	H4N6	H4	N6	China	EasternAsia	Asia	2013.882	Dom-ans
H2N2_Avian_CY116897_A/duck/Hong_Kong/273/1978|1978.500	CY116897	Avian	H2N2	H2	N2	Hong Kong	EasternAsia	Asia	1978.5	Dom-ans
H2N2_Avian_CY005544_A/duck/Hong_Kong/319/1978|1978.500	CY005544	Avian	H2N2	H2	N2	Hong Kong	EasternAsia	Asia	1978.5	Dom-ans
H6N2_Avian_CY005617_A/duck/Hong_Kong/d134/1977|1977.500	CY005617	Avian	H6N2	H6	N2	Hong Kong	EasternAsia	Asia	1977.5	Dom-ans
H6N1_Avian_DQ376836_A/chicken/Taiwan/G23/87|1987.500	DQ376836	Avian	H6N1	H6	N1	Taiwan	EasternAsia	Asia	1987.5	Dom-gal
H6N1_Avian_DQ376834_A/duck/Taiwan/0526/72|1972.500	DQ376834	Avian	H6N1	H6	N1	Taiwan	EasternAsia	Asia	1972.5	Dom-ans
H6N1_Avian_DQ376835_A/chicken/Taiwan/G2/87|1987.500	DQ376835	Avian	H6N1	H6	N1	Taiwan	EasternAsia	Asia	1987.5	Dom-gal
H6N5_Avian_CY005826_A/shearwater/Australia/1/1973|1973.500	CY005826	Avian	H6N5	H6	N5	Australia	AustraliaNewZealandOceania	Oceania	1973.5	Wild-other
H3N2_Avian_AB612884_A/duck/Hokkaido/5/1977|1977.500	AB612884	Avian	H3N2	H3	N2	Japan	EasternAsia	Asia	1977.5	Dom-ans
H3N8_Avian_AB274964_A/duck/Hokkaido/8/1980|1980.500	AB274964	Avian	H3N8	H3	N8	Japan	EasternAsia	Asia	1980.5	Dom-ans
H3N8_Avian_CY014708_A/duck/Chabarovsk/1610/1972_|1972.500	CY014708	Avian	H3N8	H3	N8	Russia	EasternEurope	Europe	1972.5	Dom-ans
H6N1_Avian_CY005603_A/duck/Hong_Kong/d73/1976|1976.500	CY005603	Avian	H6N1	H6	N1	Hong Kong	EasternAsia	Asia	1976.5	Dom-ans
H2N9_Avian_CY005552_A/duck/Hong_Kong/278/1978|1978.500	CY005552	Avian	H2N9	H2	N9	Hong Kong	EasternAsia	Asia	1978.5	Dom-ans
H5N3_Avian_CY005588_A/goose/Hong_Kong/23/1978|1978.500	CY005588	Avian	H5N3	H5	N3	Hong Kong	EasternAsia	Asia	1978.5	Dom-ans
H5N1_Avian_DQ997120_A/chicken/Hubei/wj/1997|1997.500	DQ997120	Avian	H5N1	H5	N1	China	EasternAsia	Asia	1997.5	Dom-gal
H15N9_Avian_CY005723_A/sooty_tern/Western_Australia/2190/1983|1983.500	CY005723	Avian	H15N9	H15	N9	Australia	AustraliaNewZealandOceania	Oceania	1983.5	Wild-other
H15N9_Avian_CY130108_A/shearWater/Australia/2576/1979|1979.500	CY130108	Avian	H15N9	H15	N9	Australia	AustraliaNewZealandOceania	Oceania	1979.5	Wild-other
H15N9_Avian_CY005411_A/wedge-tailed_shearwater/Western_Australia/2576/1979|1979.500	CY005411	Avian	H15N9	H15	N9	Australia	AustraliaNewZealandOceania	Oceania	1979.5	Wild-other
H15N9_Avian_CY005730_A/wedge-tailed_shearwater/Western_Australia/2327/1983|1983.500	CY005730	Avian	H15N9	H15	N9	Australia	AustraliaNewZealandOceania	Oceania	1983.5	Wild-other
H6N2_Avian_CY028249_A/eurasian_coot/Western_Australia/2727/1979|1979.500	CY028249	Avian	H6N2	H6	N2	Australia	AustraliaNewZealandOceania	Oceania	1979.5	Wild-other
H1N1_Avian_CY005689_A/duck/Australia/749/1980|1980.500	CY005689	Avian	H1N1	H1	N1	Australia	AustraliaNewZealandOceania	Oceania	1980.5	Dom-ans
H7N7_Avian_CY024792_A/chicken/Victoria/1976|1976.038	CY024792	Avian	H7N7	H7	N7	Australia	AustraliaNewZealandOceania	Oceania	1976.038	Dom-gal
H5N3_Avian_CY045261_A/shearwater/Australia/751/1975|1975.500	CY045261	Avian	H5N3	H5	N3	Australia	AustraliaNewZealandOceania	Oceania	1975.5	Wild-other
H4N6_Avian_CY130028_A/duck/Czechoslovakia/1956|1956.500	CY130028	Avian	H4N6	H4	N6	Czech Republic	EasternEurope	Europe	1956.5	Dom-ans
H5N3_Avian_CY014990_A/tern/South_Africa/1961|1961.500	CY014990	Avian	H5N3	H5	N3	South Africa	SouthernAfrica	Africa	1961.5	Wild-other
H1N9_Avian_CY179681_A/thick-billed_murre/Alaska/326/1976|1976.500	CY179681	Avian	H1N9	H1	N9	USA	NorthernAmerica	America	1976.5	Wild-other
H1N9_Avian_CY178909_A/thick-billed_murre/Alaska/146/1976|1976.500	CY178909	Avian	H1N9	H1	N9	USA	NorthernAmerica	America	1976.5	Wild-other
H10N7_Avian_CY014677_A/chicken/Germany/N/1949|1949.500	CY014677	Avian	H10N7	H10	N7	Germany	WesternEurope	Europe	1949.5	Dom-gal
H13N8_Avian_CY185519_A/black-headed_gull/Georgia/1/2011|2011.296	CY185519	Avian	H13N8	H13	N8	Georgia	WesternAsia	Asia	2011.296	Wild-other
H13N6_Avian_CY185495_A/black-headed_gull/Republic_of_Georgia/7/2011|2011.868	CY185495	Avian	H13N6	H13	N6	Georgia	WesternAsia	Asia	2011.868	Wild-other
H13N8_Avian_MF146031_A/yellow-legged_gull/Georgia/1/2011|2011.132	MF146031	Avian	H13N8	H13	N8	Georgia	WesternAsia	Asia	2011.132	Wild-other
H16N3_Avian_MF575049_A/black-headed_gull/Netherlands/36/2014|2014.559	MF575049	Avian	H16N3	H16	N3	Netherlands	WesternEurope	Europe	2014.559	Wild-other
H13N6_Avian_MF146399_A/black-headed_gull/Netherlands/16/2014|2014.523	MF146399	Avian	H13N6	H13	N6	Netherlands	WesternEurope	Europe	2014.523	Wild-other
H13N8_Avian_KX979760_A/black-headed_gull/Netherlands/10/2013|2013.545	KX979760	Avian	H13N8	H13	N8	Netherlands	WesternEurope	Europe	2013.545	Wild-other
H16N3_Avian_CY185591_A/black-headed_gull/Republic_of_Georgia/4/2012|2012.022	CY185591	Avian	H16N3	H16	N3	Georgia	WesternAsia	Asia	2012.022	Wild-other
H13N6_Avian_CY185607_A/yellow-legged_gull/Republic_of_Georgia/2/2012|2012.701	CY185607	Avian	H13N6	H13	N6	Georgia	WesternAsia	Asia	2012.701	Wild-other
H16N3_Avian_KX979631_A/black-headed_gull/Netherlands/5/2013|2013.510	KX979631	Avian	H16N3	H16	N3	Netherlands	WesternEurope	Europe	2013.51	Wild-other
H16N3_Avian_KX979632_A/black-headed_gull/Netherlands/2/2013|2013.490	KX979632	Avian	H16N3	H16	N3	Netherlands	WesternEurope	Europe	2013.49	Wild-other
H13N8_Avian_KX979790_A/black-headed_gull/Netherlands/7/2013|2013.510	KX979790	Avian	H13N8	H13	N8	Netherlands	WesternEurope	Europe	2013.51	Wild-other
H13N6_Avian_MF145723_A/black-headed_gull/Netherlands/26/2012|2012.466	MF145723	Avian	H13N6	H13	N6	Netherlands	WesternEurope	Europe	2012.466	Wild-other
H13N6_Avian_MF147592_A/black-headed_gull/Netherlands/32/2012|2012.466	MF147592	Avian	H13N6	H13	N6	Netherlands	WesternEurope	Europe	2012.466	Wild-other
H13N6_Avian_KX979652_A/black-headed_gull/Netherlands/11/2014|2014.474	KX979652	Avian	H13N6	H13	N6	Netherlands	WesternEurope	Europe	2014.474	Wild-other
H16N3_Avian_MF147623_A/black-headed_gull/Netherlands/18/2014|2014.978	MF147623	Avian	H16N3	H16	N3	Netherlands	WesternEurope	Europe	2014.978	Wild-other
H16N3_Avian_KX979628_A/black-headed_gull/Netherlands/107/2012|2012.545	KX979628	Avian	H16N3	H16	N3	Netherlands	WesternEurope	Europe	2012.545	Wild-other
H13N2_Avian_MF146862_A/black-headed_gull/Netherlands/13/2014|2014.518	MF146862	Avian	H13N2	H13	N2	Netherlands	WesternEurope	Europe	2014.518	Wild-other
H13N2_Avian_MF575218_A/black-headed_gull/Netherlands/4/2014|2014.518	MF575218	Avian	H13N2	H13	N2	Netherlands	WesternEurope	Europe	2014.518	Wild-other
H13N6_Avian_CY185615_A/yellow-legged_gull/Republic_of_Georgia/3/2012|2012.701	CY185615	Avian	H13N6	H13	N6	Georgia	WesternAsia	Asia	2012.701	Wild-other
H16N3_Avian_MF694259_A/European_herring_gull/Netherlands/3/2015|2015.901	MF694259	Avian	H16N3	H16	N3	Netherlands	WesternEurope	Europe	2015.901	Wild-other
H16N3_Avian_MF694161_A/lesser_black-backed_gull/Netherlands/1/2015|2015.712	MF694161	Avian	H16N3	H16	N3	Netherlands	WesternEurope	Europe	2015.712	Wild-other
H13N2_Avian_MF693972_A/black-headed_gull/Netherlands/2/2016|2016.534	MF693972	Avian	H13N2	H13	N2	Netherlands	WesternEurope	Europe	2016.534	Wild-other
H13N2_Avian_MF694186_A/black-headed_gull/Netherlands/6/2016|2016.534	MF694186	Avian	H13N2	H13	N2	Netherlands	WesternEurope	Europe	2016.534	Wild-other
H16N3_Avian_KX979881_A/black-headed_gull/Netherlands/9/2010|2010.551	KX979881	Avian	H16N3	H16	N3	Netherlands	WesternEurope	Europe	2010.551	Wild-other
H16N3_Avian_KX979659_A/black-headed_gull/Netherlands/14/2010|2010.551	KX979659	Avian	H16N3	H16	N3	Netherlands	WesternEurope	Europe	2010.551	Wild-other
H13N8_Avian_MF146509_A/black-headed_gull/Netherlands/20/2011|2011.468	MF146509	Avian	H13N8	H13	N8	Netherlands	WesternEurope	Europe	2011.468	Wild-other
H13N8_Avian_KX979627_A/black-headed_gull/Netherlands/21/2011|2011.468	KX979627	Avian	H13N8	H13	N8	Netherlands	WesternEurope	Europe	2011.468	Wild-other
H16N3_Avian_KX979834_A/black-headed_gull/Netherlands/93/2012|2012.540	KX979834	Avian	H16N3	H16	N3	Netherlands	WesternEurope	Europe	2012.54	Wild-other
H16N3_Avian_MF146927_A/black-headed_gull/Netherlands/25/2009|2009.553	MF146927	Avian	H16N3	H16	N3	Netherlands	WesternEurope	Europe	2009.553	Wild-other
H16N3_Avian_KX979623_A/black-headed_gull/Netherlands/16/2009|2009.534	KX979623	Avian	H16N3	H16	N3	Netherlands	WesternEurope	Europe	2009.534	Wild-other
H16N3_Avian_CY184502_A/black-headed_gull/Sweden/87533/2009|2009.573	CY184502	Avian	H16N3	H16	N3	Sweden	NorthernEurope	Europe	2009.573	Wild-other
H13N2_Avian_KX979646_A/black-headed_gull/Netherlands/12/2010|2010.551	KX979646	Avian	H13N2	H13	N2	Netherlands	WesternEurope	Europe	2010.551	Wild-other
H16N3_Avian_MF146748_A/black-headed_gull/Netherlands/37/2011|2011.573	MF146748	Avian	H16N3	H16	N3	Netherlands	WesternEurope	Europe	2011.573	Wild-other
H13N2_Avian_MF146141_A/black-headed_gull/Netherlands/38/2009|2009.518	MF146141	Avian	H13N2	H13	N2	Netherlands	WesternEurope	Europe	2009.518	Wild-other
H16N8_Avian_MF146486_A/black-headed_gull/Netherlands/43/2008|2008.510	MF146486	Avian	H16N8	H16	N8	Netherlands	WesternEurope	Europe	2008.51	Wild-other
H13N2_Avian_KX979820_A/black-headed_gull/Netherlands/27/2009|2009.553	KX979820	Avian	H13N2	H13	N2	Netherlands	WesternEurope	Europe	2009.553	Wild-other
H13N3_Avian_KX979661_A/black-headed_gull/Netherlands/17/2009|2009.534	KX979661	Avian	H13N3	H13	N3	Netherlands	WesternEurope	Europe	2009.534	Wild-other
H13N3_Avian_MF575255_A/black-headed_gull/Netherlands/8/2011|2011.468	MF575255	Avian	H13N3	H13	N3	Netherlands	WesternEurope	Europe	2011.468	Wild-other
H16N3_Avian_MF146278_A/black-headed_gull/Netherlands/33/2011|2011.485	MF146278	Avian	H16N3	H16	N3	Netherlands	WesternEurope	Europe	2011.485	Wild-other
H13N8_Avian_CY185631_A/yellow-legged_gull/Georgia/1/2013|2013.121	CY185631	Avian	H13N8	H13	N8	Georgia	WesternAsia	Asia	2013.121	Wild-other
H13N8_Avian_MF147356_A/yellow-legged_gull/Georgia/4/2012|2012.721	MF147356	Avian	H13N8	H13	N8	Georgia	WesternAsia	Asia	2012.721	Wild-other
H13N8_Avian_CY185639_A/yellow-legged_gull/Georgia/2/2013|2013.178	CY185639	Avian	H13N8	H13	N8	Georgia	WesternAsia	Asia	2013.178	Wild-other
H16N3_Avian_MF694222_A/black-headed_gull/Netherlands/1/2016|2016.534	MF694222	Avian	H16N3	H16	N3	Netherlands	WesternEurope	Europe	2016.534	Wild-other
H16N3_Avian_MF694027_A/black-headed_gull/Netherlands/3/2016|2016.534	MF694027	Avian	H16N3	H16	N3	Netherlands	WesternEurope	Europe	2016.534	Wild-other
H13N8_Avian_MF147606_A/black-headed_gull/Netherlands/2/2010|2010.532	MF147606	Avian	H13N8	H13	N8	Netherlands	WesternEurope	Europe	2010.532	Wild-other
H13N6_Avian_KX979749_A/black-headed_gull/Netherlands/1/2010|2010.532	KX979749	Avian	H13N6	H13	N6	Netherlands	WesternEurope	Europe	2010.532	Wild-other
H13N8_Avian_MF147129_A/black-headed_gull/Netherlands/5/2010|2010.532	MF147129	Avian	H13N8	H13	N8	Netherlands	WesternEurope	Europe	2010.532	Wild-other
H13N2_Avian_KX979660_A/black-headed_gull/Netherlands/8/2010|2010.532	KX979660	Avian	H13N2	H13	N2	Netherlands	WesternEurope	Europe	2010.532	Wild-other
H13N8_Avian_CY184494_A/black-headed_gull/Sweden/74342/2008|2008.551	CY184494	Avian	H13N8	H13	N8	Sweden	NorthernEurope	Europe	2008.551	Wild-other
H16N3_Avian_MF145772_A/black-headed_gull/Netherlands/78/2008|2008.532	MF145772	Avian	H16N3	H16	N3	Netherlands	WesternEurope	Europe	2008.532	Wild-other
H16N3_Avian_MF146811_A/black-headed_gull/Netherlands/84/2008|2008.532	MF146811	Avian	H16N3	H16	N3	Netherlands	WesternEurope	Europe	2008.532	Wild-other
H16N3_Avian_CY184486_A/black-headed_gull/Sweden/74340/2008|2008.500	CY184486	Avian	H16N3	H16	N3	Sweden	NorthernEurope	Europe	2008.5	Wild-other
H16N3_Avian_CY149346_A/glaucous_gull-herring_gull_hybrid/Iceland/1108/2011|2011.789	CY149346	Avian	H16N3	H16	N3	Iceland	NorthernEurope	Europe	2011.789	Wild-other
H13N8_Avian_MF146692_A/black-headed_gull/Netherlands/95/2008|2008.534	MF146692	Avian	H13N8	H13	N8	Netherlands	WesternEurope	Europe	2008.534	Wild-other
H13N8_Avian_KX979777_A/black-headed_gull/Netherlands/21/2008|2008.658	KX979777	Avian	H13N8	H13	N8	Netherlands	WesternEurope	Europe	2008.658	Wild-other
H13N8_Avian_JF775476_A/herring_gull/Mongolia/454/2008|2008.704	JF775476	Avian	H13N8	H13	N8	Mongolia	EasternAsia	Asia	2008.704	Wild-other
H16N3_Avian_CY195701_A/glaucous-winged_gull/Southcentral_Alaska/12MB01620/2012|2012.625	CY195701	Avian	H16N3	H16	N3	USA	NorthernAmerica	America	2012.625	Wild-other
H16N3_Avian_CY196794_A/glaucous-winged_gull/Southcentral_Alaska/12NH01593/2008|2008.677	CY196794	Avian	H16N3	H16	N3	USA	NorthernAmerica	America	2008.677	Wild-other
H16N3_Avian_CY195717_A/glaucous-winged_gull/Southcentral_Alaska/12MB01823/2012|2012.660	CY195717	Avian	H16N3	H16	N3	USA	NorthernAmerica	America	2012.66	Wild-other
H16N3_Avian_CY196818_A/glaucous-winged_gull/Southcentral_Alaska/12NH01679/2008|2008.682	CY196818	Avian	H16N3	H16	N3	USA	NorthernAmerica	America	2008.682	Wild-other
H16N3_Avian_CY177447_A/California_gull/California/1196P/2013|2013.518	CY177447	Avian	H16N3	H16	N3	USA	NorthernAmerica	America	2013.518	Wild-other
H16N3_Avian_KY131086_A/glaucous-winged_gull/Alaska/567/2013|2013.712	KY131086	Avian	H16N3	H16	N3	USA	NorthernAmerica	America	2013.712	Wild-other
H16N3_Avian_CY196473_A/glaucous-winged_gull/Southcentral_Alaska/11JR01724/2011|2011.605	CY196473	Avian	H16N3	H16	N3	USA	NorthernAmerica	America	2011.605	Wild-other
H16N3_Avian_CY196593_A/glaucous-winged_gull/Southcentral_Alaska/11JR01908/2011|2011.605	CY196593	Avian	H16N3	H16	N3	USA	NorthernAmerica	America	2011.605	Wild-other
H16N3_Avian_CY196015_A/glaucous-winged_gull/Southcentral_Alaska/10JR01814/2010|2010.688	CY196015	Avian	H16N3	H16	N3	USA	NorthernAmerica	America	2010.688	Wild-other
H16N3_Avian_CY138151_A/black-headed_gull/Iceland/713/2010|2010.699	CY138151	Avian	H16N3	H16	N3	Iceland	NorthernEurope	Europe	2010.699	Wild-other
H16N3_Avian_CY239302_A/glaucous-winged_gull/Southcentral_Alaska/13MB02410/2013|2013.597	CY239302	Avian	H16N3	H16	N3	USA	NorthernAmerica	America	2013.597	Wild-other
H16N3_Avian_CY213733_A/glaucous-winged_gull/Southcentral_Alaska/13MB02558/2013|2013.660	CY213733	Avian	H16N3	H16	N3	USA	NorthernAmerica	America	2013.66	Wild-other
H13N6_Avian_KX979662_A/black-headed_gull/Netherlands/10/2007|2007.507	KX979662	Avian	H13N6	H13	N6	Netherlands	WesternEurope	Europe	2007.507	Wild-other
H13N6_Avian_KX979778_A/black-headed_gull/Netherlands/2/2007|2007.507	KX979778	Avian	H13N6	H13	N6	Netherlands	WesternEurope	Europe	2007.507	Wild-other
H13N8_Avian_CY077006_A/black-headed_gull/Sweden/1/2005|2005.500	CY077006	Avian	H13N8	H13	N8	Sweden	NorthernEurope	Europe	2005.5	Wild-other
H16N3_Avian_KX979818_A/black-headed_gull/Netherlands/7/2007|2007.507	KX979818	Avian	H16N3	H16	N3	Netherlands	WesternEurope	Europe	2007.507	Wild-other
H16N3_Avian_MF682747_A/black-headed_gull/Netherlands/3/2007|2007.507	MF682747	Avian	H16N3	H16	N3	Netherlands	WesternEurope	Europe	2007.507	Wild-other
H16N3_Avian_MF148010_A/European_herring_gull/Netherlands/5/2006|2006.123	MF148010	Avian	H16N3	H16	N3	Netherlands	WesternEurope	Europe	2006.123	Wild-other
H13N6_Avian_GQ907324_A/Mongolian_gull/Mongolia/405/2007|2007.655	GQ907324	Avian	H13N6	H13	N6	Mongolia	EasternAsia	Asia	2007.655	Wild-other
H13N6_Avian_GQ907316_A/Mongolian_gull/Mongolia/401/2007|2007.655	GQ907316	Avian	H13N6	H13	N6	Mongolia	EasternAsia	Asia	2007.655	Wild-other
H13N6_Avian_KX979866_A/black-headed_gull/Netherlands/11/2009|2009.534	KX979866	Avian	H13N6	H13	N6	Netherlands	WesternEurope	Europe	2009.534	Wild-other
H13N6_Avian_KX979718_A/black-headed_gull/Netherlands/29/2009|2009.553	KX979718	Avian	H13N6	H13	N6	Netherlands	WesternEurope	Europe	2009.553	Wild-other
H13N8_Avian_CY195815_A/ring-billed_gull/Massachusetts/13DC30736-2/2013|2013.964	CY195815	Avian	H13N8	H13	N8	USA	NorthernAmerica	America	2013.964	Wild-other
H13N8_Avian_CY195807_A/ring-billed_gull/Massachusetts/13DC30736-1/2013|2013.964	CY195807	Avian	H13N8	H13	N8	USA	NorthernAmerica	America	2013.964	Wild-other
H16N3_Avian_CY195847_A/gull/Massachusetts/13WP00539/2013|2013.036	CY195847	Avian	H16N3	H16	N3	USA	NorthernAmerica	America	2013.036	Wild-other
H16N3_Avian_CY195839_A/gull/Massachusetts/13WP00522/2013|2013.036	CY195839	Avian	H16N3	H16	N3	USA	NorthernAmerica	America	2013.036	Wild-other
H13N6_Avian_CY195669_A/gull/Massachusetts/12JR00671/2012|2012.775	CY195669	Avian	H13N6	H13	N6	USA	NorthernAmerica	America	2012.775	Wild-other
H13N6_Avian_CY195653_A/ring-billed_gull/Massachusetts/12DC00060/2012|2012.855	CY195653	Avian	H13N6	H13	N6	USA	NorthernAmerica	America	2012.855	Wild-other
H13N6_Avian_CY195831_A/gull/Massachusetts/13JR03320/2013|2013.501	CY195831	Avian	H13N6	H13	N6	USA	NorthernAmerica	America	2013.501	Wild-other
H13N6_Avian_CY125218_A/ring-billed_gull/Quebec/02434-1/2009|2009.548	CY125218	Avian	H13N6	H13	N6	Canada	NorthernAmerica	America	2009.548	Wild-other
H13N6_Avian_CY125307_A/black-legged_kittiwake/Quebec/02838-1/2009|2009.627	CY125307	Avian	H13N6	H13	N6	Canada	NorthernAmerica	America	2009.627	Wild-other
H16N3_Avian_CY206868_A/glaucous-winged_gull/Southcentral_Alaska/14MB00623/2014|2014.611	CY206868	Avian	H16N3	H16	N3	USA	NorthernAmerica	America	2014.611	Wild-other
H16N3_Avian_CY206956_A/glaucous-winged_gull/Southcentral_Alaska/14MB01770/2014|2014.658	CY206956	Avian	H16N3	H16	N3	USA	NorthernAmerica	America	2014.658	Wild-other
H16N3_Avian_CY239334_A/glaucous-winged_gull/Southcentral_Alaska/16MB02941/2016|2016.622	CY239334	Avian	H16N3	H16	N3	USA	NorthernAmerica	America	2016.622	Wild-other
H16N3_Avian_CY239358_A/glaucous-winged_gull/Southcentral_Alaska/16MB03027/2016|2016.630	CY239358	Avian	H16N3	H16	N3	USA	NorthernAmerica	America	2016.63	Wild-other
H16N3_Avian_CY213677_A/glaucous-winged_gull/Southcentral_Alaska/15MB01747/2015|2015.666	CY213677	Avian	H16N3	H16	N3	USA	NorthernAmerica	America	2015.666	Wild-other
H16N3_Avian_CY213661_A/glaucous-winged_gull/Southcentral_Alaska/15MB01680/2015|2015.647	CY213661	Avian	H16N3	H16	N3	USA	NorthernAmerica	America	2015.647	Wild-other
H16N3_Avian_KT338583_A/northern_pintail/Alaska/886/2014|2014.742	KT338583	Avian	H16N3	H16	N3	USA	NorthernAmerica	America	2014.742	Wild-ans-long
H16N3_Avian_KT338607_A/glaucous-winged_gull/Alaska/915/2014|2014.729	KT338607	Avian	H16N3	H16	N3	USA	NorthernAmerica	America	2014.729	Wild-other
H16N3_Avian_CY195661_A/gull/Massachusetts/12JR00662/2012|2012.775	CY195661	Avian	H16N3	H16	N3	USA	NorthernAmerica	America	2012.775	Wild-other
H13N6_Avian_CY145945_A/ruddy_turnstone/New_Jersey/AI09-294/2009|2009.356	CY145945	Avian	H13N6	H13	N6	USA	NorthernAmerica	America	2009.356	Wild-other
H13N6_Avian_MH068341_A/laughing_gull/New_Jersey/UGAI17-2839/2017|2017.389	MH068341	Avian	H13N6	H13	N6	USA	NorthernAmerica	America	2017.389	Wild-other
H13N6_Avian_MH068373_A/laughing_gull/New_Jersey/UGAI17-2856/2017|2017.389	MH068373	Avian	H13N6	H13	N6	USA	NorthernAmerica	America	2017.389	Wild-other
H16N3_Avian_EU030973_A/shorebird/Delaware/168/06|2006.500	EU030973	Avian	H16N3	H16	N3	USA	NorthernAmerica	America	2006.5	Wild-other
H16N3_Avian_CY045389_A/shorebird/Delaware/195/2006|2006.386	CY045389	Avian	H16N3	H16	N3	USA	NorthernAmerica	America	2006.386	Wild-other
H13N9_Avian_CY042591_A/laughing_gull/New_Jersey/Sg-00559/2008|2008.403	CY042591	Avian	H13N9	H13	N9	USA	NorthernAmerica	America	2008.403	Wild-other
H13N9_Avian_CY043902_A/shorebird/Delaware/224/2006|2006.386	CY043902	Avian	H13N9	H13	N9	USA	NorthernAmerica	America	2006.386	Wild-other
H13N9_Avian_CY043894_A/shorebird/Delaware/221/2006|2006.386	CY043894	Avian	H13N9	H13	N9	USA	NorthernAmerica	America	2006.386	Wild-other
H13N2_Avian_CY239286_A/herring_gull/Massachusetts/A00080257/2006|2006.888	CY239286	Avian	H13N2	H13	N2	USA	NorthernAmerica	America	2006.888	Wild-other
H13N2_Avian_CY239414_A/herring_gull/Massachusetts/A00080255/2006|2006.888	CY239414	Avian	H13N2	H13	N2	USA	NorthernAmerica	America	2006.888	Wild-other
H13N9_Avian_CY127805_A/shorebird/Delaware_Bay/424/2007|2007.392	CY127805	Avian	H13N9	H13	N9	USA	NorthernAmerica	America	2007.392	Wild-other
H13N9_Avian_KF772954_A/seagull/Chile/5775/2009|2009.838	KF772954	Avian	H13N9	H13	N9	Chile	SouthernAmerica	America	2009.838	Wild-other
H16N3_Avian_LC339705_A/duck/Hokkaido/WZ82/2013|2013.795	LC339705	Avian	H16N3	H16	N3	Japan	EasternAsia	Asia	2013.795	Dom-ans
H13N8_Avian_MF147400_A/black-headed_gull/Netherlands/1/2000|2000.507	MF147400	Avian	H13N8	H13	N8	Netherlands	WesternEurope	Europe	2000.507	Wild-other
H13N9_Avian_CY004449_A/shorebird/DE/68/2004|2004.373	CY004449	Avian	H13N9	H13	N9	USA	NorthernAmerica	America	2004.373	Wild-other
H13N6_Avian_AB285092_A/duck/Siberia/272PF/1998|1998.500	AB285092	Avian	H13N6	H13	N6	Russia	EasternEurope	Europe	1998.5	Dom-ans
H13N6_Avian_AB284986_A/duck/Siberia/272/1998|1998.500	AB284986	Avian	H13N6	H13	N6	Russia	EasternEurope	Europe	1998.5	Dom-ans
H13N2_Avian_CY003900_A/herring_gull/DE/475/1986|1986.414	CY003900	Avian	H13N2	H13	N2	USA	NorthernAmerica	America	1986.414	Wild-other
H13N2_Avian_CY004456_A/herring_gull/NJ/782/1986|1986.359	CY004456	Avian	H13N2	H13	N2	USA	NorthernAmerica	America	1986.359	Wild-other
H16N3_Avian_CY136596_A/herring_gull/New_Jersey/780/1986|1986.359	CY136596	Avian	H16N3	H16	N3	USA	NorthernAmerica	America	1986.359	Wild-other
H16N3_Avian_CY004566_A/herring_gull/Delaware_Bay/712/1988|1988.370	CY004566	Avian	H16N3	H16	N3	USA	NorthernAmerica	America	1988.37	Wild-other
H13N2_Avian_CY005070_A/laughing_gull/Delaware_Bay/2838/1987|1987.378	CY005070	Avian	H13N2	H13	N2	USA	NorthernAmerica	America	1987.378	Wild-other
H16N3_Avian_CY136620_A/laughing_gull/Delaware_Bay/2623/1987|1987.381	CY136620	Avian	H16N3	H16	N3	USA	NorthernAmerica	America	1987.381	Wild-other
H16N3_Avian_CY136636_A/laughing_gull/Delaware_Bay/2839/1987|1987.378	CY136636	Avian	H16N3	H16	N3	USA	NorthernAmerica	America	1987.378	Wild-other
H13N6_Avian_CY014700_A/gull/Maryland/704/1977|1977.723	CY014700	Avian	H13N6	H13	N6	USA	NorthernAmerica	America	1977.723	Wild-other
H13N6_Avian_CY005864_A/gull/Minnesota/945/1980|1980.647	CY005864	Avian	H13N6	H13	N6	USA	NorthernAmerica	America	1980.647	Wild-other
H16N3_Avian_CY144184_A/herring_gull/New_York/AI00-532/2000|2000.414	CY144184	Avian	H16N3	H16	N3	USA	NorthernAmerica	America	2000.414	Wild-other
H16N3_Avian_CY127451_A/laughing_gull/Delaware_Bay/296/1998|1998.378	CY127451	Avian	H16N3	H16	N3	USA	NorthernAmerica	America	1998.378	Wild-other
H7N7_Avian_GU186783_A/chicken/Brescia/1902|1902.500	GU186783	Avian	H7N7	H7	N7	Italy	SouthernEurope	Europe	1902.5	Dom-gal
H7N1_Avian_CY077418_A/chicken/Rostock/45/1934|1934.500	CY077418	Avian	H7N1	H7	N1	Germany	WesternEurope	Europe	1934.5	Dom-gal
H1N1_Swine_KP404362_A/swine/Liaoning/117/2012|2012.904	KP404362	Swine	H1N1	H1	N1	China	EasternAsia	Asia	2012.904	Swine
H1N1_Swine_KP404370_A/swine/Liaoning/225/2012|2012.904	KP404370	Swine	H1N1	H1	N1	China	EasternAsia	Asia	2012.904	Swine
H1N1_Swine_KP404426_A/swine/Tianjin/Y9/2011|2011.871	KP404426	Swine	H1N1	H1	N1	China	EasternAsia	Asia	2011.871	Swine
H1N1_Swine_KP404242_A/swine/Hebei/148/2012|2012.852	KP404242	Swine	H1N1	H1	N1	China	EasternAsia	Asia	2012.852	Swine
H1N1_Swine_KM028357_A/swine/Guangxi/3843/2011|2011.995	KM028357	Swine	H1N1	H1	N1	China	EasternAsia	Asia	2011.995	Swine
H1N1_Swine_KP404274_A/swine/Heilongjiang/B106/2011|2011.858	KP404274	Swine	H1N1	H1	N1	China	EasternAsia	Asia	2011.858	Swine
H1N1_Swine_KP404378_A/swine/Sichuan/62/2012|2012.863	KP404378	Swine	H1N1	H1	N1	China	EasternAsia	Asia	2012.863	Swine
H1N1_Swine_KP404386_A/swine/Sichuan/172/2012|2012.863	KP404386	Swine	H1N1	H1	N1	China	EasternAsia	Asia	2012.863	Swine
H1N1_Swine_KM029069_A/swine/Hong_Kong/NS4853/2011|2011.953	KM029069	Swine	H1N1	H1	N1	Hong Kong	EasternAsia	Asia	2011.953	Swine
H1N1_Swine_JQ319646_A/swine/Jiangsu/40/2011|2011.022	JQ319646	Swine	H1N1	H1	N1	China	EasternAsia	Asia	2011.022	Swine
H1N1_Swine_KU982575_A/swine/Henan/01/2012|2012.789	KU982575	Swine	H1N1	H1	N1	China	EasternAsia	Asia	2012.789	Swine
H1N1_Swine_KM029861_A/swine/Guangxi/NS2176/2012|2012.630	KM029861	Swine	H1N1	H1	N1	China	EasternAsia	Asia	2012.63	Swine
H1N1_Swine_KM029877_A/swine/Guangxi/NS2180/2012|2012.630	KM029877	Swine	H1N1	H1	N1	China	EasternAsia	Asia	2012.63	Swine
H1N1_Swine_KP404314_A/swine/Hunan/388/2013|2013.038	KP404314	Swine	H1N1	H1	N1	China	EasternAsia	Asia	2013.038	Swine
H1N1_Human_KF057098_A/Jiangsu/1/2011|2011.008	KF057098	Human	H1N1	H1	N1	China	EasternAsia	Asia	2011.008	Human
H1N1_Swine_KP404346_A/swine/Jiangsu/49/2012|2012.866	KP404346	Swine	H1N1	H1	N1	China	EasternAsia	Asia	2012.866	Swine
H1N1_Swine_KP404282_A/swine/Hunan/196/2011|2011.871	KP404282	Swine	H1N1	H1	N1	China	EasternAsia	Asia	2011.871	Swine
H1N1_Swine_KF057102_A/swine/Jiangsu/S30/2011|2011.096	KF057102	Swine	H1N1	H1	N1	China	EasternAsia	Asia	2011.096	Swine
H1N1_Swine_KP404266_A/swine/Heilongjiang/30/2012|2012.364	KP404266	Swine	H1N1	H1	N1	China	EasternAsia	Asia	2012.364	Swine
H1N1_Swine_KP404258_A/swine/Heilongjiang/27/2012|2012.364	KP404258	Swine	H1N1	H1	N1	China	EasternAsia	Asia	2012.364	Swine
H1N1_Swine_HQ541654_A/swine/Hunan/26/2010|2010.038	HQ541654	Swine	H1N1	H1	N1	China	EasternAsia	Asia	2010.038	Swine
H1N1_Swine_JN809118_A/swine/Jiangsu/zg8/2010|2010.953	JN809118	Swine	H1N1	H1	N1	China	EasternAsia	Asia	2010.953	Swine
H1N1_Swine_KM027981_A/swine/Guangxi/3214/2010|2010.964	KM027981	Swine	H1N1	H1	N1	China	EasternAsia	Asia	2010.964	Swine
H1N1_Swine_KM027989_A/swine/Guangxi/3216/2010|2010.964	KM027989	Swine	H1N1	H1	N1	China	EasternAsia	Asia	2010.964	Swine
H1N1_Swine_KM029309_A/swine/Hong_Kong/NS967/2012|2012.200	KM029309	Swine	H1N1	H1	N1	Hong Kong	EasternAsia	Asia	2012.2	Swine
H1N1_Swine_CY061859_A/swine/Hong_Kong/2896/2009|2009.959	CY061859	Swine	H1N1	H1	N1	Hong Kong	EasternAsia	Asia	2009.959	Swine
H1N1_Swine_KM029589_A/swine/Hong_Kong/NS2822/2010|2010.745	KM029589	Swine	H1N1	H1	N1	Hong Kong	EasternAsia	Asia	2010.745	Swine
H1N1_Swine_FJ536817_A/swine/Fujian/204/2007|2007.786	FJ536817	Swine	H1N1	H1	N1	China	EasternAsia	Asia	2007.786	Swine
H1N1_Swine_GU086055_A/swine/Shandong/101/2008|2008.500	GU086055	Swine	H1N1	H1	N1	China	EasternAsia	Asia	2008.5	Swine
H1N1_Swine_CY083006_A/swine/Hubei/101/2009|2009.627	CY083006	Swine	H1N1	H1	N1	China	EasternAsia	Asia	2009.627	Swine
H1N1_Swine_CY091743_A/swine/Hubei/03/2009|2009.079	CY091743	Swine	H1N1	H1	N1	China	EasternAsia	Asia	2009.079	Swine
H1N1_Swine_KM594560_A/swine/Shanghai/3/2014|2014.008	KM594560	Swine	H1N1	H1	N1	China	EasternAsia	Asia	2014.008	Swine
H1N1_Swine_JN809115_A/swine/Jiangsu/zg4/2010|2010.953	JN809115	Swine	H1N1	H1	N1	China	EasternAsia	Asia	2010.953	Swine
H1N1_Swine_KP404250_A/swine/Henan/232/2011|2011.852	KP404250	Swine	H1N1	H1	N1	China	EasternAsia	Asia	2011.852	Swine
H1N1_Swine_CY085828_A/swine/Hong_Kong/435/2007|2007.233	CY085828	Swine	H1N1	H1	N1	Hong Kong	EasternAsia	Asia	2007.233	Swine
H1N1_Swine_CY085820_A/swine/Hong_Kong/NS120/2007|2007.099	CY085820	Swine	H1N1	H1	N1	Hong Kong	EasternAsia	Asia	2007.099	Swine
H1N1_Swine_CY085852_A/swine/Hong_Kong/676/2008|2008.367	CY085852	Swine	H1N1	H1	N1	Hong Kong	EasternAsia	Asia	2008.367	Swine
H1N1_Swine_HQ541678_A/swine/Henan/11/2005|2005.619	HQ541678	Swine	H1N1	H1	N1	China	EasternAsia	Asia	2005.619	Swine
H1N2_Swine_HQ541646_A/swine/Tianjin/1/2007|2007.953	HQ541646	Swine	H1N2	H1	N2	China	EasternAsia	Asia	2007.953	Swine
H1N1_Swine_KM029197_A/swine/Hong_Kong/141/2012|2012.011	KM029197	Swine	H1N1	H1	N1	Hong Kong	EasternAsia	Asia	2012.011	Swine
H1N1_Swine_KP404330_A/swine/Hunan/951/2013|2013.038	KP404330	Swine	H1N1	H1	N1	China	EasternAsia	Asia	2013.038	Swine
H1N1_Swine_CY085548_A/swine/Hong_Kong/NS129/2003|2003.099	CY085548	Swine	H1N1	H1	N1	Hong Kong	EasternAsia	Asia	2003.099	Swine
H1N1_Swine_CY085556_A/swine/Hong_Kong/638/2003|2003.351	CY085556	Swine	H1N1	H1	N1	Hong Kong	EasternAsia	Asia	2003.351	Swine
H1N2_Swine_CY061659_A/swine/Hong_Kong/1479/2009|2009.556	CY061659	Swine	H1N2	H1	N2	Hong Kong	EasternAsia	Asia	2009.556	Swine
H1N1_Swine_KM029693_A/swine/Guangdong/NS2541/2012|2012.564	KM029693	Swine	H1N1	H1	N1	China	EasternAsia	Asia	2012.564	Swine
H1N1_Swine_KM029669_A/swine/Guangdong/NS2433/2012|2012.545	KM029669	Swine	H1N1	H1	N1	China	EasternAsia	Asia	2012.545	Swine
H1N1_Swine_KJ725046_A/swine/Guangdong/104/2013|2013.038	KJ725046	Swine	H1N1	H1	N1	China	EasternAsia	Asia	2013.038	Swine
H1N1_Swine_KJ493634_A/swine/Guangxi/S2/2013|2013.175	KJ493634	Swine	H1N1	H1	N1	China	EasternAsia	Asia	2013.175	Swine
H1N1_Swine_CY085876_A/swine/Hong_Kong/1559/2008|2008.847	CY085876	Swine	H1N1	H1	N1	Hong Kong	EasternAsia	Asia	2008.847	Swine
H1N1_Swine_CY116485_A/swine/Italy/172336/2001|2001.500	CY116485	Swine	H1N1	H1	N1	Italy	SouthernEurope	Europe	2001.5	Swine
H1N1_Swine_MG733144_A/swine/Italy/7704/2001|2001.038	MG733144	Swine	H1N1	H1	N1	Italy	SouthernEurope	Europe	2001.038	Swine
H1N1_Swine_CY116378_A/swine/Ille_et_Vilaine/1455/1999|1999.500	CY116378	Swine	H1N1	H1	N1	France	WesternEurope	Europe	1999.5	Swine
H1N1_Swine_CY116529_A/swine/Lutol/3/2000|2000.500	CY116529	Swine	H1N1	H1	N1	Poland	EasternEurope	Europe	2000.5	Swine
H1N1_Swine_CY115879_A/swine/Brno/00/2000|2000.500	CY115879	Swine	H1N1	H1	N1	Czech Republic	EasternEurope	Europe	2000.5	Swine
H1N1_Swine_CY116354_A/swine/Finnistere/800/2004|2004.500	CY116354	Swine	H1N1	H1	N1	France	WesternEurope	Europe	2004.5	Swine
H1N1_Swine_CY116386_A/swine/Cotes_dArmor/1624/2002|2002.500	CY116386	Swine	H1N1	H1	N1	France	WesternEurope	Europe	2002.5	Swine
H1N2_Swine_CY116365_A/swine/Cotes_dArmor/1174/2009|2009.500	CY116365	Swine	H1N2	H1	N2	France	WesternEurope	Europe	2009.5	Swine
H1N2_Swine_GQ161102_A/swine/Bakum/1832/2000|2000.500	GQ161102	Swine	H1N2	H1	N2	Germany	WesternEurope	Europe	2000.5	Swine
H1N1_Swine_CY116464_A/swine/Italy/151672-3/2003|2003.500	CY116464	Swine	H1N1	H1	N1	Italy	SouthernEurope	Europe	2003.5	Swine
H1N1_Swine_CY116509_A/swine/Italy/289171/2003|2003.500	CY116509	Swine	H1N1	H1	N1	Italy	SouthernEurope	Europe	2003.5	Swine
H1N1_Swine_GQ161117_A/swine/Haseluenne/IDT2617/2003|2003.770	GQ161117	Swine	H1N1	H1	N1	Germany	WesternEurope	Europe	2003.77	Swine
H1N1_Swine_CY009898_A/swine/Spain/50047/2003|2003.500	CY009898	Swine	H1N1	H1	N1	Spain	SouthernEurope	Europe	2003.5	Swine
H3N2_Swine_CY020507_A/swine/Spain/42386/2002|2002.500	CY020507	Swine	H3N2	H3	N2	Spain	SouthernEurope	Europe	2002.5	Swine
H3N2_Swine_CY116472_A/swine/Italy/15360-3/2001|2001.500	CY116472	Swine	H3N2	H3	N2	Italy	SouthernEurope	Europe	2001.5	Swine
H3N2_Swine_CY116501_A/swine/Italy/272121-1/2002|2002.500	CY116501	Swine	H3N2	H3	N2	Italy	SouthernEurope	Europe	2002.5	Swine
H3N2_Swine_GQ161134_A/swine/Bakum/IDT1769/2003|2003.178	GQ161134	Swine	H3N2	H3	N2	Germany	WesternEurope	Europe	2003.178	Swine
H3N2_Swine_EU924269_A/swine/Nordkirchen/IDT1993/2003|2003.285	EU924269	Swine	H3N2	H3	N2	Germany	WesternEurope	Europe	2003.285	Swine
H1N2_Swine_CY116440_A/swine/Gent/177/2002|2002.500	CY116440	Swine	H1N2	H1	N2	Belgium	WesternEurope	Europe	2002.5	Swine
H1N1_Swine_CY116042_A/swine/England/200276/1992|1992.101	CY116042	Swine	H1N1	H1	N1	United Kingdom	NorthernEurope	Europe	1992.101	Swine
H1N1_Swine_CY116080_A/swine/England/279053/1993|1993.173	CY116080	Swine	H1N1	H1	N1	United Kingdom	NorthernEurope	Europe	1993.173	Swine
H1N1_Swine_CY116056_A/swine/England/252411/1992|1992.792	CY116056	Swine	H1N1	H1	N1	United Kingdom	NorthernEurope	Europe	1992.792	Swine
H3N2_Swine_KR701352_A/swine/England/502321/1994|1994.500	KR701352	Swine	H3N2	H3	N2	United Kingdom	NorthernEurope	Europe	1994.5	Swine
H1N1_Swine_CY116289_A/swine/England/745769/1995|1995.803	CY116289	Swine	H1N1	H1	N1	United Kingdom	NorthernEurope	Europe	1995.803	Swine
H1N1_Swine_CY116165_A/swine/England/410711/1994|1994.005	CY116165	Swine	H1N1	H1	N1	United Kingdom	NorthernEurope	Europe	1994.005	Swine
H1N2_Swine_KR700599_A/swine/England/463180/1994|1994.359	KR700599	Swine	H1N2	H1	N2	United Kingdom	NorthernEurope	Europe	1994.359	Swine
H3N2_Swine_CY116173_A/swine/England/425069/1994|1994.101	CY116173	Swine	H3N2	H3	N2	United Kingdom	NorthernEurope	Europe	1994.101	Swine
H3N2_Swine_CY116133_A/swine/England/375017/1993|1993.811	CY116133	Swine	H3N2	H3	N2	United Kingdom	NorthernEurope	Europe	1993.811	Swine
H1N1_Swine_CY116072_A/swine/England/26029/1998|1998.458	CY116072	Swine	H1N1	H1	N1	United Kingdom	NorthernEurope	Europe	1998.458	Swine
H1N1_Swine_CY116002_A/swine/England/167655/1997|1997.962	CY116002	Swine	H1N1	H1	N1	United Kingdom	NorthernEurope	Europe	1997.962	Swine
H1N1_Swine_CY116250_A/swine/England/636804/1996|1996.814	CY116250	Swine	H1N1	H1	N1	United Kingdom	NorthernEurope	Europe	1996.814	Swine
H1N1_Swine_CY115918_A/swine/England/004772/2001|2001.038	CY115918	Swine	H1N1	H1	N1	United Kingdom	NorthernEurope	Europe	2001.038	Swine
H1N1_Swine_CY116220_A/swine/England/57610/1999|1999.863	CY116220	Swine	H1N1	H1	N1	United Kingdom	NorthernEurope	Europe	1999.863	Swine
H1N1_Swine_CY115933_A/swine/England/101692/1997|1997.310	CY115933	Swine	H1N1	H1	N1	United Kingdom	NorthernEurope	Europe	1997.31	Swine
H1N2_Swine_CY116258_A/swine/England/645913/1996|1996.967	CY116258	Swine	H1N2	H1	N2	United Kingdom	NorthernEurope	Europe	1996.967	Swine
H1N1_Swine_CY116297_A/swine/England/771270/1995|1995.923	CY116297	Swine	H1N1	H1	N1	United Kingdom	NorthernEurope	Europe	1995.923	Swine
H1N1_Swine_CY116181_A/swine/England/425742/1994|1994.101	CY116181	Swine	H1N1	H1	N1	United Kingdom	NorthernEurope	Europe	1994.101	Swine
H1N1_Swine_CY116274_A/swine/England/68327/1998|1998.882	CY116274	Swine	H1N1	H1	N1	United Kingdom	NorthernEurope	Europe	1998.882	Swine
H1N2_Swine_CY116266_A/swine/England/661263/1997|1997.112	CY116266	Swine	H1N2	H1	N2	United Kingdom	NorthernEurope	Europe	1997.112	Swine
H3N2_Swine_CY116329_A/swine/England/90591/1997|1997.110	CY116329	Swine	H3N2	H3	N2	United Kingdom	NorthernEurope	Europe	1997.11	Swine
H1N1_Swine_CY116018_A/swine/England/17788/2000|2000.205	CY116018	Swine	H1N1	H1	N1	United Kingdom	NorthernEurope	Europe	2000.205	Swine
H1N1_Swine_CY116010_A/swine/England/17787/2000|2000.205	CY116010	Swine	H1N1	H1	N1	United Kingdom	NorthernEurope	Europe	2000.205	Swine
H1N2_Swine_KR700622_A/swine/England/1437/2004|2004.833	KR700622	Swine	H1N2	H1	N2	United Kingdom	NorthernEurope	Europe	2004.833	Swine
H1N1_Swine_CY116141_A/swine/England/383/2005|2005.266	CY116141	Swine	H1N1	H1	N1	United Kingdom	NorthernEurope	Europe	2005.266	Swine
H1N2_Swine_CY116101_A/swine/England/303/2009|2009.268	CY116101	Swine	H1N2	H1	N2	United Kingdom	NorthernEurope	Europe	2009.268	Swine
H1N2_Swine_KR700332_A/swine/England/997/2008|2008.937	KR700332	Swine	H1N2	H1	N2	United Kingdom	NorthernEurope	Europe	2008.937	Swine
H1N2_Swine_JX843279_A/swine/England/P185/2008|2008.981	JX843279	Swine	H1N2	H1	N2	United Kingdom	NorthernEurope	Europe	2008.981	Swine
H1N1_Swine_KR700725_A/swine/Scotland/034632/2012|2012.537	KR700725	Swine	H1N1	H1	N1	United Kingdom	NorthernEurope	Europe	2012.537	Swine
H1N2_Swine_KR700646_A/swine/England/000304/2009|2009.247	KR700646	Swine	H1N2	H1	N2	United Kingdom	NorthernEurope	Europe	2009.247	Swine
H1N2_Swine_CY115910_A/swine/England/002295/2002|2002.923	CY115910	Swine	H1N2	H1	N2	United Kingdom	NorthernEurope	Europe	2002.923	Swine
H1N2_Swine_CY116228_A/swine/England/60797/2000|2000.973	CY116228	Swine	H1N2	H1	N2	United Kingdom	NorthernEurope	Europe	2000.973	Swine
H1N1_Swine_CY116149_A/swine/England/39572/2001|2001.868	CY116149	Swine	H1N1	H1	N1	United Kingdom	NorthernEurope	Europe	2001.868	Swine
H1N1_Swine_CY116204_A/swine/England/453/2006|2006.340	CY116204	Swine	H1N1	H1	N1	United Kingdom	NorthernEurope	Europe	2006.34	Swine
H1N1_Swine_CY115949_A/swine/England/1093/2005|2005.753	CY115949	Swine	H1N1	H1	N1	United Kingdom	NorthernEurope	Europe	2005.753	Swine
H1N1_Swine_CY116064_A/swine/England/254/2002|2002.175	CY116064	Swine	H1N1	H1	N1	United Kingdom	NorthernEurope	Europe	2002.175	Swine
H1N1_Swine_CY025259_A/swine/Italy/670/1987|1987.500	CY025259	Swine	H1N1	H1	N1	Italy	SouthernEurope	Europe	1987.5	Swine
H1N1_Swine_CY022992_A/swine/Italy/671/1987|1987.500	CY022992	Swine	H1N1	H1	N1	Italy	SouthernEurope	Europe	1987.5	Swine
H3N2_Swine_CY077940_A/swine/Brabant/1984|1984.500	CY077940	Swine	H3N2	H3	N2	Netherlands	WesternEurope	Europe	1984.5	Swine
H1N1_Swine_CY116402_A/swine/OMS/2112/1995|1995.500	CY116402	Swine	H1N1	H1	N1	France	WesternEurope	Europe	1995.5	Swine
H1N1_Swine_CY098498_A/swine/Italy/1369-7/1994|1994.500	CY098498	Swine	H1N1	H1	N1	Italy	SouthernEurope	Europe	1994.5	Swine
H1N1_Swine_CY116117_A/swine/England/35320/1999|1999.455	CY116117	Swine	H1N1	H1	N1	United Kingdom	NorthernEurope	Europe	1999.455	Swine
H1N2_Swine_CY116321_A/swine/England/88761/1997|1997.090	CY116321	Swine	H1N2	H1	N2	United Kingdom	NorthernEurope	Europe	1997.09	Swine
H1N2_Swine_CY116242_A/swine/England/61605/1998|1998.879	CY116242	Swine	H1N2	H1	N2	United Kingdom	NorthernEurope	Europe	1998.879	Swine
H1N2_Swine_CY116196_A/swine/England/448813/1994|1994.310	CY116196	Swine	H1N2	H1	N2	United Kingdom	NorthernEurope	Europe	1994.31	Swine
H1N2_Swine_CY116157_A/swine/England/40280/1996|1996.518	CY116157	Swine	H1N2	H1	N2	United Kingdom	NorthernEurope	Europe	1996.518	Swine
H1N1_Swine_CY116109_A/swine/England/33780/2006|2006.195	CY116109	Swine	H1N1	H1	N1	United Kingdom	NorthernEurope	Europe	2006.195	Swine
H1N1_Swine_KR700638_A/swine/England/267/2007|2007.142	KR700638	Swine	H1N1	H1	N1	United Kingdom	NorthernEurope	Europe	2007.142	Swine
H1N1_Swine_CY115902_A/swine/England/001195/2007|2007.847	CY115902	Swine	H1N1	H1	N1	United Kingdom	NorthernEurope	Europe	2007.847	Swine
H1N2_Swine_JX843277_A/swine/England/43142/2001|2001.970	JX843277	Swine	H1N2	H1	N2	United Kingdom	NorthernEurope	Europe	2001.97	Swine
H3N2_Swine_AB434350_A/swine/Udon_Thani/NIAH464/2004|2004.500	AB434350	Swine	H3N2	H3	N2	Thailand	SouthEasternAsia	Asia	2004.5	Swine
H3N2_Swine_AB434342_A/swine/Chachoengsao/2003|2003.500	AB434342	Swine	H3N2	H3	N2	Thailand	SouthEasternAsia	Asia	2003.5	Swine
H1N1_Swine_AB434286_A/swine/Ratchaburi/NIAH1481/2000|2000.500	AB434286	Swine	H1N1	H1	N1	Thailand	SouthEasternAsia	Asia	2000.5	Swine
H1N1_Swine_AB434310_A/swine/Chonburi/NIAH977/2004|2004.500	AB434310	Swine	H1N1	H1	N1	Thailand	SouthEasternAsia	Asia	2004.5	Swine
H1N1_Swine_AB434302_A/swine/Chonburi/NIAH9469/2004|2004.500	AB434302	Swine	H1N1	H1	N1	Thailand	SouthEasternAsia	Asia	2004.5	Swine
H1N1_Swine_AB434294_A/swine/Ratchaburi/NIAH550/2003|2003.500	AB434294	Swine	H1N1	H1	N1	Thailand	SouthEasternAsia	Asia	2003.5	Swine
H1N2_Swine_AB434334_A/swine/Saraburi/NIAH13021/2005|2005.500	AB434334	Swine	H1N2	H1	N2	Thailand	SouthEasternAsia	Asia	2005.5	Swine
H3N2_Swine_AB620189_A/swine/Saraburi/NIAH107725-28/2008|2008.452	AB620189	Swine	H3N2	H3	N2	Thailand	SouthEasternAsia	Asia	2008.452	Swine
H3N2_Swine_AB620197_A/swine/Saraburi/NIAH109713-36/2009|2009.534	AB620197	Swine	H3N2	H3	N2	Thailand	SouthEasternAsia	Asia	2009.534	Swine
H3N2_Swine_AB434374_A/swine/Ratchaburi/NIAH874/2005|2005.500	AB434374	Swine	H3N2	H3	N2	Thailand	SouthEasternAsia	Asia	2005.5	Swine
H3N2_Swine_AB434358_A/swine/Nakhon_pathom/NIAH586-1/2005|2005.500	AB434358	Swine	H3N2	H3	N2	Thailand	SouthEasternAsia	Asia	2005.5	Swine
H1N1_Swine_CY115871_A/swine/Bieganow/1/2001|2001.500	CY115871	Swine	H1N1	H1	N1	Poland	EasternEurope	Europe	2001.5	Swine
H1N1_Swine_AB620173_A/swine/Saraburi/NIAH116625-11/2009|2009.871	AB620173	Swine	H1N1	H1	N1	Thailand	SouthEasternAsia	Asia	2009.871	Swine
H1N1_Swine_AB514934_A/swine/Ratchaburi/NIAH101942/2008|2008.038	AB514934	Swine	H1N1	H1	N1	Thailand	SouthEasternAsia	Asia	2008.038	Swine
H1N1_Swine_AB434326_A/swine/Chachoengsao/NIAH587/2005|2005.500	AB434326	Swine	H1N1	H1	N1	Thailand	SouthEasternAsia	Asia	2005.5	Swine
H1N1_Swine_AB434318_A/swine/Chonburi/NIAH589/2005|2005.500	AB434318	Swine	H1N1	H1	N1	Thailand	SouthEasternAsia	Asia	2005.5	Swine
H3N2_Swine_KC859212_A/swine/Thailand/PB482/2009|2009.877	KC859212	Swine	H3N2	H3	N2	Thailand	SouthEasternAsia	Asia	2009.877	Swine
H1N1_Swine_KJ162035_A/swine/Thailand/CU-S3350N/2012|2012.118	KJ162035	Swine	H1N1	H1	N1	Thailand	SouthEasternAsia	Asia	2012.118	Swine
H1N1_Swine_CY115925_A/swine/England/010402/2003|2003.112	CY115925	Swine	H1N1	H1	N1	United Kingdom	NorthernEurope	Europe	2003.112	Swine
H1N1_Swine_CY115957_A/swine/England/1131/2004|2004.685	CY115957	Swine	H1N1	H1	N1	United Kingdom	NorthernEurope	Europe	2004.685	Swine
H1N2_Swine_CY116212_A/swine/England/483/2006|2006.359	CY116212	Swine	H1N2	H1	N2	United Kingdom	NorthernEurope	Europe	2006.359	Swine
H1N1_Swine_KJ889405_A/swine/Italy/147/1981|1981.500	KJ889405	Swine	H1N1	H1	N1	Italy	SouthernEurope	Europe	1981.5	Swine
H1N1_Swine_KJ889397_A/swine/Italy/VI147/1981|1981.500	KJ889397	Swine	H1N1	H1	N1	Italy	SouthernEurope	Europe	1981.5	Swine
H1N1_Swine_KJ889330_A/swine/Arnsberg/3/1981|1981.112	KJ889330	Swine	H1N1	H1	N1	Germany	WesternEurope	Europe	1981.112	Swine
H1N1_Swine_KJ889314_A/swine/Marseille/2260/1980|1980.500	KJ889314	Swine	H1N1	H1	N1	France	WesternEurope	Europe	1980.5	Swine
H1N1_Swine_KJ889362_A/swine/Germany/S27/1981|1981.500	KJ889362	Swine	H1N1	H1	N1	Germany	WesternEurope	Europe	1981.5	Swine
H1N1_Swine_KJ889322_A/swine/Netherlands/25/1980|1980.500	KJ889322	Swine	H1N1	H1	N1	Netherlands	WesternEurope	Europe	1980.5	Swine
H1N1_Swine_KJ889306_A/swine/Arnsberg/6554/1979|1979.932	KJ889306	Swine	H1N1	H1	N1	Germany	WesternEurope	Europe	1979.932	Swine
H1N1_Swine_KJ889298_A/swine/Arnsberg/1/1979|1979.932	KJ889298	Swine	H1N1	H1	N1	Germany	WesternEurope	Europe	1979.932	Swine
H7N2_Avian_AY724261_A/chicken/Hebei/1/2002|2002.500	AY724261	Avian	H7N2	H7	N2	China	EasternAsia	Asia	2002.5	Dom-gal
H1N1_Swine_CY116456_A/swine/Italy/1513-1/1998|1998.500	CY116456	Swine	H1N1	H1	N1	Italy	SouthernEurope	Europe	1998.5	Swine
H1N1_Swine_CY116394_A/swine/OMS/2111/1995|1995.500	CY116394	Swine	H1N1	H1	N1	France	WesternEurope	Europe	1995.5	Swine
H1N1_Swine_CY116432_A/swine/Gent/132/2005|2005.500	CY116432	Swine	H1N1	H1	N1	Belgium	WesternEurope	Europe	2005.5	Swine
H1N2_Swine_CY116537_A/swine/Ploufragan/0214/2006|2006.668	CY116537	Swine	H1N2	H1	N2	France	WesternEurope	Europe	2006.668	Swine
H1N1_Swine_CY010586_A/swine/Spain/53207/2004|2004.500	CY010586	Swine	H1N1	H1	N1	Spain	SouthernEurope	Europe	2004.5	Swine
H1N1_Human_CY079542_A/Switzerland/5165/2010|2010.803	CY079542	Human	H1N1	H1	N1	Switzerland	WesternEurope	Europe	2010.803	Human
H1N1_Swine_CY116493_A/swine/Italy/186678-2/2005|2005.500	CY116493	Swine	H1N1	H1	N1	Italy	SouthernEurope	Europe	2005.5	Swine
H1N2_Swine_JX843273_A/swine/Italy/71251/2005|2005.500	JX843273	Swine	H1N2	H1	N2	Italy	SouthernEurope	Europe	2005.5	Swine
H1N1_Swine_CY116517_A/swine/Italy/29313/2006|2006.500	CY116517	Swine	H1N1	H1	N1	Italy	SouthernEurope	Europe	2006.5	Swine
H1N1_Swine_HF674894_A/swine/Spain/SF11131/2007|2007.500	HF674894	Swine	H1N1	H1	N1	Spain	SouthernEurope	Europe	2007.5	Swine
H1N1_Swine_CY115854_A/swine/Morbihan/0287/2007|2007.619	CY115854	Swine	H1N1	H1	N1	France	WesternEurope	Europe	2007.619	Swine
H1N2_Swine_KR700960_A/swine/France/37-120345/2012|2012.795	KR700960	Swine	H1N2	H1	N2	France	WesternEurope	Europe	2012.795	Swine
H1N1_Swine_KR701496_A/swine/France/CotesdArmor-0388/2009|2009.570	KR701496	Swine	H1N1	H1	N1	France	WesternEurope	Europe	2009.57	Swine
H1N1_Swine_KR700246_A/swine/France/Morbihan-0285/2011|2011.408	KR700246	Swine	H1N1	H1	N1	France	WesternEurope	Europe	2011.408	Swine
H1N1_Swine_KR700928_A/swine/France/22-120340/2012|2012.770	KR700928	Swine	H1N1	H1	N1	France	WesternEurope	Europe	2012.77	Swine
H1N2_Swine_KR701484_A/swine/France/IIIeetVilaine-0346/2011|2011.414	KR701484	Swine	H1N2	H1	N2	France	WesternEurope	Europe	2011.414	Swine
H1N1_Swine_KR700920_A/swine/France/50-120350/2012|2012.773	KR700920	Swine	H1N1	H1	N1	France	WesternEurope	Europe	2012.773	Swine
H1N1_Swine_KR699740_A/swine/France/Finistere-0011/2011|2011.027	KR699740	Swine	H1N1	H1	N1	France	WesternEurope	Europe	2011.027	Swine
H1N2_Swine_KM267909_A/swine/France/22-130212/2013|2013.425	KM267909	Swine	H1N2	H1	N2	France	WesternEurope	Europe	2013.425	Swine
H1N2_Swine_KR700944_A/swine/France/22-120228/2012|2012.518	KR700944	Swine	H1N2	H1	N2	France	WesternEurope	Europe	2012.518	Swine
H3N2_Swine_KR701271_A/swine/Spain/16677/2011|2011.500	KR701271	Swine	H3N2	H3	N2	Spain	SouthernEurope	Europe	2011.5	Swine
H1N1_Swine_KR701015_A/swine/Poland/006801/2013|2013.058	KR701015	Swine	H1N1	H1	N1	Poland	EasternEurope	Europe	2013.058	Swine
H1N1_Swine_KR699874_A/swine/Netherlands/Groelnlo-186/2011|2011.247	KR699874	Swine	H1N1	H1	N1	Netherlands	WesternEurope	Europe	2011.247	Swine
H1N1_Swine_KR699716_A/swine/Germany/Ostbevern-IDT13211/2011|2011.238	KR699716	Swine	H1N1	H1	N1	Germany	WesternEurope	Europe	2011.238	Swine
H1N2_Swine_KR699669_A/swine/Germany/Nikolausdorf-IDT12279/2010|2010.500	KR699669	Swine	H1N2	H1	N2	Germany	WesternEurope	Europe	2010.5	Swine
H1N1_Swine_KR701007_A/swine/Poland/18275/2012|2012.753	KR701007	Swine	H1N1	H1	N1	Poland	EasternEurope	Europe	2012.753	Swine
H1N1_Swine_KR700515_A/swine/France/56-110525/2010|2010.901	KR700515	Swine	H1N1	H1	N1	France	WesternEurope	Europe	2010.901	Swine
H1N2_Swine_KR700238_A/swine/France/CotesdArmor-0074/2011|2011.088	KR700238	Swine	H1N2	H1	N2	France	WesternEurope	Europe	2011.088	Swine
H3N2_Swine_KR701215_A/swine/Belgium/Bree-205/2011|2011.277	KR701215	Swine	H3N2	H3	N2	Belgium	WesternEurope	Europe	2011.277	Swine
H1N1_Swine_KR700002_A/swine/Netherlands/Neerkant-174/2011|2011.236	KR700002	Swine	H1N1	H1	N1	Netherlands	WesternEurope	Europe	2011.236	Swine
H1N1_Swine_KR701151_A/swine/Netherlands/Mill-CVI2617A/2012|2012.414	KR701151	Swine	H1N1	H1	N1	Netherlands	WesternEurope	Europe	2012.414	Swine
H3N2_Swine_KR701183_A/swine/Germany/Stadtloder-IDT11945/2010|2010.353	KR701183	Swine	H3N2	H3	N2	Germany	WesternEurope	Europe	2010.353	Swine
H3N2_Swine_CY116448_A/swine/Gent/96/2007|2007.500	CY116448	Swine	H3N2	H3	N2	Belgium	WesternEurope	Europe	2007.5	Swine
H3N2_Swine_CY116556_A/swine/Spain/82108/2007|2007.500	CY116556	Swine	H3N2	H3	N2	Spain	SouthernEurope	Europe	2007.5	Swine
H1N1_Swine_KR700151_A/swine/Spain/23998/2011|2011.466	KR700151	Swine	H1N1	H1	N1	Spain	SouthernEurope	Europe	2011.466	Swine
H1N2_Swine_KR699930_A/swine/Belgium/Oostkamp-26/2012|2012.030	KR699930	Swine	H1N2	H1	N2	Belgium	WesternEurope	Europe	2012.03	Swine
H1N1_Swine_KR700853_A/swine/Belgium/Heist-op-den-Berg-363/2012|2012.795	KR700853	Swine	H1N1	H1	N1	Belgium	WesternEurope	Europe	2012.795	Swine
H1N1_Swine_GQ161154_A/swine/Greven/IDT2889/2004|2004.016	GQ161154	Swine	H1N1	H1	N1	Germany	WesternEurope	Europe	2004.016	Swine
H3N2_Swine_HF674902_A/Swine/Spain/80598LP1/2007|2007.500	HF674902	Swine	H3N2	H3	N2	Spain	SouthernEurope	Europe	2007.5	Swine
H1N2_Swine_KX433132_A/swine/Kitzen/IDT6142/2007|2007.356	KX433132	Swine	H1N2	H1	N2	Germany	WesternEurope	Europe	2007.356	Swine
H1N2_Swine_KR701119_A/swine/Netherlands/Lemele-CVI2974A/2013|2013.274	KR701119	Swine	H1N2	H1	N2	Netherlands	WesternEurope	Europe	2013.274	Swine
H1N1_Swine_KR699938_A/swine/Belgium/Wingene-455/2011|2011.773	KR699938	Swine	H1N1	H1	N1	Belgium	WesternEurope	Europe	2011.773	Swine
H1N1_Swine_KR700111_A/swine/Denmark/1085-1/2012|2012.500	KR700111	Swine	H1N1	H1	N1	Denmark	NorthernEurope	Europe	2012.5	Swine
H1N1_Swine_CY116424_A/swine/Gent/112/2007|2007.500	CY116424	Swine	H1N1	H1	N1	Belgium	WesternEurope	Europe	2007.5	Swine
H1N1_Swine_KR699946_A/swine/Belgium/Poperinge-387/2011|2011.647	KR699946	Swine	H1N1	H1	N1	Belgium	WesternEurope	Europe	2011.647	Swine
H3N2_Swine_KR701239_A/swine/Belgium/Moorslede-515/2011|2011.868	KR701239	Swine	H3N2	H3	N2	Belgium	WesternEurope	Europe	2011.868	Swine
H1N1_Swine_KR699970_A/swine/Belgium/Faimes-628/2010|2010.953	KR699970	Swine	H1N1	H1	N1	Belgium	WesternEurope	Europe	2010.953	Swine
H3N2_Swine_KR701223_A/swine/Belgium/Izegem-538/2010|2010.838	KR701223	Swine	H3N2	H3	N2	Belgium	WesternEurope	Europe	2010.838	Swine
H1N1_Swine_KR700837_A/swine/Belgium/Glabbeek-287/2012|2012.578	KR700837	Swine	H1N1	H1	N1	Belgium	WesternEurope	Europe	2012.578	Swine
H1N1_Swine_KF500933_A/swine/Italy/73449/2013|2013.200	KF500933	Swine	H1N1	H1	N1	Italy	SouthernEurope	Europe	2013.2	Swine
H1N2_Swine_KR700175_A/swine/Spain/29257/2012|2012.079	KR700175	Swine	H1N2	H1	N2	Spain	SouthernEurope	Europe	2012.079	Swine
H1N2_Swine_HF674918_A/swine/Spain/80598-LP4/2007|2007.500	HF674918	Swine	H1N2	H1	N2	Spain	SouthernEurope	Europe	2007.5	Swine
H3N2_Swine_KR701279_A/swine/Spain/18512/2011|2011.500	KR701279	Swine	H3N2	H3	N2	Spain	SouthernEurope	Europe	2011.5	Swine
H3N2_Swine_KR701437_A/swine/Hungary/4025/2013|2013.151	KR701437	Swine	H3N2	H3	N2	Hungary	EasternEurope	Europe	2013.151	Swine
H1N2_Swine_CY116416_A/swine/Gent/100/2007|2007.500	CY116416	Swine	H1N2	H1	N2	Belgium	WesternEurope	Europe	2007.5	Swine
H1N2_Swine_KR701143_A/swine/Netherlands/Wanroij-CVI2117A/2012|2012.367	KR701143	Swine	H1N2	H1	N2	Netherlands	WesternEurope	Europe	2012.367	Swine
H1N1_Swine_KR701039_A/swine/Spain/33903/2012|2012.504	KR701039	Swine	H1N1	H1	N1	Spain	SouthernEurope	Europe	2012.504	Swine
H3N2_Swine_KR701445_A/swine/Spain/33936/2012|2012.507	KR701445	Swine	H3N2	H3	N2	Spain	SouthernEurope	Europe	2012.507	Swine
H1N1_Swine_MF872837_A/swine/Spain/40240-1/2017|2017.104	MF872837	Swine	H1N1	H1	N1	Spain	SouthernEurope	Europe	2017.104	Swine
H1N2_Swine_KR700590_A/swine/Spain/29262/2012|2012.082	KR700590	Swine	H1N2	H1	N2	Spain	SouthernEurope	Europe	2012.082	Swine
H1N1_Swine_MF872857_A/swine/Spain/40250-2/2016|2016.967	MF872857	Swine	H1N1	H1	N1	Spain	SouthernEurope	Europe	2016.967	Swine
H1N2_Swine_KR700010_A/swine/Netherlands/Lievelde-511/2011|2011.855	KR700010	Swine	H1N2	H1	N2	Netherlands	WesternEurope	Europe	2011.855	Swine
H1N2_Swine_KR700881_A/swine/Netherlands/De-Lutte-167A/2012|2012.312	KR700881	Swine	H1N2	H1	N2	Netherlands	WesternEurope	Europe	2012.312	Swine
H1N1_Swine_KR700372_A/swine/Germany/Ahlen-Dolberg-IDT14631/2012|2012.008	KR700372	Swine	H1N1	H1	N1	Germany	WesternEurope	Europe	2012.008	Swine
H3N2_Swine_KR701397_A/swine/Germany/Visbek-IDT13347/2011|2011.500	KR701397	Swine	H3N2	H3	N2	Germany	WesternEurope	Europe	2011.5	Swine
H1N1_Swine_KR700364_A/swine/Germany/Reinberg-IDT14457-1/2012|2012.003	KR700364	Swine	H1N1	H1	N1	Germany	WesternEurope	Europe	2012.003	Swine
H3N2_Swine_KR701231_A/swine/Belgium/Valdegem-581/2010|2010.901	KR701231	Swine	H3N2	H3	N2	Belgium	WesternEurope	Europe	2010.901	Swine
H1N2_Swine_HF674910_A/Swine/Spain/SF12091/2007|2007.500	HF674910	Swine	H1N2	H1	N2	Spain	SouthernEurope	Europe	2007.5	Swine
H3N2_Swine_KR701263_A/swine/Spain/28778/2012|2012.500	KR701263	Swine	H3N2	H3	N2	Spain	SouthernEurope	Europe	2012.5	Swine
H1N1_Swine_KR700897_A/swine/Belgium/111/2013|2013.500	KR700897	Swine	H1N1	H1	N1	Belgium	WesternEurope	Europe	2013.5	Swine
H1N2_Swine_GQ161161_A/swine/Granstedt/IDT3475/2004|2004.649	GQ161161	Swine	H1N2	H1	N2	Germany	WesternEurope	Europe	2004.649	Swine
H1N2_Swine_CY116548_A/swine/Spain/40564/2002|2002.500	CY116548	Swine	H1N2	H1	N2	Spain	SouthernEurope	Europe	2002.5	Swine
H1N2_Swine_EU053131_A/swine/Doetlingen/IDT4735/2005|2005.932	EU053131	Swine	H1N2	H1	N2	Germany	WesternEurope	Europe	2005.932	Swine
H1N2_Swine_EU053139_A/swine/Cloppenburg/IDT4777/2005|2005.948	EU053139	Swine	H1N2	H1	N2	Germany	WesternEurope	Europe	2005.948	Swine
H1N2_Swine_KR699834_A/swine/Italy/275736/2010|2010.742	KR699834	Swine	H1N2	H1	N2	Italy	SouthernEurope	Europe	2010.742	Swine
H1N1_Swine_KU322508_A/swine/Italy/267505/2010|2010.500	KU322508	Swine	H1N1	H1	N1	Italy	SouthernEurope	Europe	2010.5	Swine
H1N2_Swine_KR699819_A/swine/Italy/41350/2011|2011.132	KR699819	Swine	H1N2	H1	N2	Italy	SouthernEurope	Europe	2011.132	Swine
H1N2_Swine_KU322568_A/swine/Italy/337085/2012|2012.500	KU322568	Swine	H1N2	H1	N2	Italy	SouthernEurope	Europe	2012.5	Swine
H1N2_Swine_KU322741_A/swine/Italy/346150/2013|2013.500	KU322741	Swine	H1N2	H1	N2	Italy	SouthernEurope	Europe	2013.5	Swine
H1N1_Swine_KU323267_A/swine/Italy/203977/2015|2015.500	KU323267	Swine	H1N1	H1	N1	Italy	SouthernEurope	Europe	2015.5	Swine
H1N2_Swine_KU322781_A/swine/Italy/34333/2014|2014.500	KU322781	Swine	H1N2	H1	N2	Italy	SouthernEurope	Europe	2014.5	Swine
H1N2_Swine_KU323259_A/swine/Italy/203964/2015|2015.500	KU323259	Swine	H1N2	H1	N2	Italy	SouthernEurope	Europe	2015.5	Swine
H1N2_Swine_KU322646_A/swine/Italy/198930-3/2013|2013.500	KU322646	Swine	H1N2	H1	N2	Italy	SouthernEurope	Europe	2013.5	Swine
H1N2_Swine_KU323195_A/swine/Italy/65210/2015|2015.500	KU323195	Swine	H1N2	H1	N2	Italy	SouthernEurope	Europe	2015.5	Swine
H3N2_Human_KJ623708_A/Pavia/07/2014|2014.038	KJ623708	Human	H3N2	H3	N2	Italy	SouthernEurope	Europe	2014.038	Human
H3N2_Swine_KJ880932_A/swine/Italy/311349/2013|2013.871	KJ880932	Swine	H3N2	H3	N2	Italy	SouthernEurope	Europe	2013.871	Swine
H3N2_Swine_KU322606_A/swine/Italy/100176-1/2013|2013.500	KU322606	Swine	H3N2	H3	N2	Italy	SouthernEurope	Europe	2013.5	Swine
H3N2_Swine_KU322908_A/swine/Italy/134414/2014|2014.500	KU322908	Swine	H3N2	H3	N2	Italy	SouthernEurope	Europe	2014.5	Swine
H1N1_Swine_KU322980_A/swine/Italy/263752/2014|2014.500	KU322980	Swine	H1N1	H1	N1	Italy	SouthernEurope	Europe	2014.5	Swine
H1N1_Human_KY368148_A/Pavia/65/2016|2016.786	KY368148	Human	H1N1	H1	N1	Italy	SouthernEurope	Europe	2016.786	Human
H3N2_Swine_KU323099_A/swine/Italy/358481-1/2014|2014.500	KU323099	Swine	H3N2	H3	N2	Italy	SouthernEurope	Europe	2014.5	Swine
H3N2_Swine_KU323155_A/swine/Italy/23398/2015|2015.500	KU323155	Swine	H3N2	H3	N2	Italy	SouthernEurope	Europe	2015.5	Swine
H3N2_Swine_KU323314_A/swine/Italy/248147-8/2015|2015.500	KU323314	Swine	H3N2	H3	N2	Italy	SouthernEurope	Europe	2015.5	Swine
H1N1_Swine_KR699811_A/swine/Italy/302593/2010|2010.923	KR699811	Swine	H1N1	H1	N1	Italy	SouthernEurope	Europe	2010.923	Swine
H3N2_Swine_KR701469_A/swine/Netherlands/Ysselsteyn-CVI8864A/2012|2012.353	KR701469	Swine	H3N2	H3	N2	Netherlands	WesternEurope	Europe	2012.353	Swine
H3N2_Swine_KR701255_A/swine/Netherlands/Vragender-503/2011|2011.858	KR701255	Swine	H3N2	H3	N2	Netherlands	WesternEurope	Europe	2011.858	Swine
H3N2_Swine_KC477390_A/swine/France/59-120031/2012|2012.047	KC477390	Swine	H3N2	H3	N2	France	WesternEurope	Europe	2012.047	Swine
H3N2_Swine_KR701413_A/swine/Netherlands/Weert-167B/2012|2012.312	KR701413	Swine	H3N2	H3	N2	Netherlands	WesternEurope	Europe	2012.312	Swine
H3N2_Swine_KR701247_A/swine/Netherlands/Geesteren-346/2011|2011.581	KR701247	Swine	H3N2	H3	N2	Netherlands	WesternEurope	Europe	2011.581	Swine
H1N1_Swine_KR699906_A/swine/Netherlands/Groenlo-37/2012|2012.052	KR699906	Swine	H1N1	H1	N1	Netherlands	WesternEurope	Europe	2012.052	Swine
H3N2_Swine_KR701405_A/swine/Germany/Coesfeld-Harle-IDT14741-1/2012|2012.068	KR701405	Swine	H3N2	H3	N2	Germany	WesternEurope	Europe	2012.068	Swine
H3N2_Swine_KR701318_A/swine/Germany/Atteln-IDT14453/2011|2011.077	KR701318	Swine	H3N2	H3	N2	Germany	WesternEurope	Europe	2011.077	Swine
H1N1_Swine_KR700976_A/swine/France/01-130054/2013|2013.058	KR700976	Swine	H1N1	H1	N1	France	WesternEurope	Europe	2013.058	Swine
H3N2_Swine_KR701429_A/swine/Belgium/Belsele-66/2013|2013.195	KR701429	Swine	H3N2	H3	N2	Belgium	WesternEurope	Europe	2013.195	Swine
H1N1_Swine_KR699882_A/swine/Belgium/Maldegem-553/2010|2010.863	KR699882	Swine	H1N1	H1	N1	Belgium	WesternEurope	Europe	2010.863	Swine
H3N2_Swine_KR701374_A/swine/Belgium/Glabbeek-284/2012|2012.578	KR701374	Swine	H3N2	H3	N2	Belgium	WesternEurope	Europe	2012.578	Swine
H1N1_Swine_KR700143_A/swine/Spain/22013/2011|2011.277	KR700143	Swine	H1N1	H1	N1	Spain	SouthernEurope	Europe	2011.277	Swine
H3N2_Swine_KU322500_A/swine/Italy/319159-3/2010|2010.500	KU322500	Swine	H3N2	H3	N2	Italy	SouthernEurope	Europe	2010.5	Swine
H1N1_Swine_KR700582_A/swine/Poland/16315/2011|2011.816	KR700582	Swine	H1N1	H1	N1	Poland	EasternEurope	Europe	2011.816	Swine
H3N2_Swine_KU322576_A/swine/Italy/337155/2012|2012.500	KU322576	Swine	H3N2	H3	N2	Italy	SouthernEurope	Europe	2012.5	Swine
H1N2_Swine_KR699826_A/swine/Italy/57680/2011|2011.184	KR699826	Swine	H1N2	H1	N2	Italy	SouthernEurope	Europe	2011.184	Swine
H1N2_Swine_KR700159_A/swine/Spain/24237/2011|2011.496	KR700159	Swine	H1N2	H1	N2	Spain	SouthernEurope	Europe	2011.496	Swine
H1N1_Swine_KR700999_A/swine/Poland/321/2012|2012.033	KR700999	Swine	H1N1	H1	N1	Poland	EasternEurope	Europe	2012.033	Swine
H1N2_Swine_KR700574_A/swine/Denmark/10-1391-3/2011|2011.414	KR700574	Swine	H1N2	H1	N2	Denmark	NorthernEurope	Europe	2011.414	Swine
H1N2_Swine_KF514377_A/swine/Denmark/10302-2/2012|2012.140	KF514377	Swine	H1N2	H1	N2	Denmark	NorthernEurope	Europe	2012.14	Swine
H1N2_Swine_KR700475_A/swine/Denmark/10345-1/2012|2012.162	KR700475	Swine	H1N2	H1	N2	Denmark	NorthernEurope	Europe	2012.162	Swine
H3N2_Swine_KR701175_A/swine/Germany/Ottendorf-IDT11910/2010|2010.323	KR701175	Swine	H3N2	H3	N2	Germany	WesternEurope	Europe	2010.323	Swine
H1N1_Swine_MF872817_A/swine/Spain/45690-2/2016|2016.986	MF872817	Swine	H1N1	H1	N1	Spain	SouthernEurope	Europe	2016.986	Swine
H1N2_Swine_MF872820_A/swine/Spain/45700-1/2016|2016.879	MF872820	Swine	H1N2	H1	N2	Spain	SouthernEurope	Europe	2016.879	Swine
H3N2_Swine_MF872807_A/swine/Spain/45690-1/2016|2016.986	MF872807	Swine	H3N2	H3	N2	Spain	SouthernEurope	Europe	2016.986	Swine
H3N8_Avian_CY029903_A/red-necked_stint/Western_Australia/4915/1984|1984.500	CY029903	Avian	H3N8	H3	N8	Australia	AustraliaNewZealandOceania	Oceania	1984.5	Wild-other
H3N8_Avian_CY028289_A/red-necked_stint/Western_Australia/4923/1983|1983.500	CY028289	Avian	H3N8	H3	N8	Australia	AustraliaNewZealandOceania	Oceania	1983.5	Wild-other
H3N8_Avian_CY028281_A/red-necked_stint/Bunbury/4500/1980|1980.444	CY028281	Avian	H3N8	H3	N8	Australia	AustraliaNewZealandOceania	Oceania	1980.444	Wild-other
H4N8_Avian_CY005703_A/red-necked_stint/Australia/4189/1980|1980.814	CY005703	Avian	H4N8	H4	N8	Australia	AustraliaNewZealandOceania	Oceania	1980.814	Wild-other
H4N8_Avian_CY035896_A/red-necked_stint/Western_Australia/4094/1984|1984.500	CY035896	Avian	H4N8	H4	N8	Australia	AustraliaNewZealandOceania	Oceania	1984.5	Wild-other
H3N8_Avian_CY005708_A/red-necked_stint/Australia/4500/1980|1980.929	CY005708	Avian	H3N8	H3	N8	Australia	AustraliaNewZealandOceania	Oceania	1980.929	Wild-other
H12N9_Avian_CY005714_A/red-necked_stint/Australia/5745/1981|1981.173	CY005714	Avian	H12N9	H12	N9	Australia	AustraliaNewZealandOceania	Oceania	1981.173	Wild-other
H12N9_Avian_CY029879_A/red-necked_stint/Western_Australia/5745/1982|1982.241	CY029879	Avian	H12N9	H12	N9	Australia	AustraliaNewZealandOceania	Oceania	1982.241	Wild-other
H5N2_Avian_CY005763_A/duck/New_Zealand/41/1984|1984.107	CY005763	Avian	H5N2	H5	N2	New Zealand	AustraliaNewZealandOceania	Oceania	1984.107	Dom-ans
H5N1_Avian_EU430500_A/domestic_green-winged_teal/Hunan/67/2005|2005.500	EU430500	Avian	H5N1	H5	N1	China	EasternAsia	Asia	2005.5	Dom-ans
H5N1_Avian_EU430509_A/domestic_green-winged_teal/Hunan/79/2005|2005.500	EU430509	Avian	H5N1	H5	N1	China	EasternAsia	Asia	2005.5	Dom-ans
H5N1_Avian_HM172386_A/chicken/Xinjiang/28/2006|2006.500	HM172386	Avian	H5N1	H5	N1	China	EasternAsia	Asia	2006.5	Dom-gal
H5N1_Avian_HM172396_A/chicken/Xinjiang/27/2006|2006.500	HM172396	Avian	H5N1	H5	N1	China	EasternAsia	Asia	2006.5	Dom-gal
H5N1_Avian_AB478017_A/chicken/Pyigyitagon/204/2006|2006.500	AB478017	Avian	H5N1	H5	N1	Myanmar	SouthEasternAsia	Asia	2006.5	Dom-gal
H5N1_Avian_HM172397_A/chicken/Xinjiang/78/2005|2005.500	HM172397	Avian	H5N1	H5	N1	China	EasternAsia	Asia	2005.5	Dom-gal
H5N1_Avian_HM172392_A/chicken/Xinjiang/68/2005|2005.500	HM172392	Avian	H5N1	H5	N1	China	EasternAsia	Asia	2005.5	Dom-gal
H5N1_Human_EF587275_A/Beijing/01/2003|2003.500	EF587275	Human	H5N1	H5	N1	China	EasternAsia	Asia	2003.5	Human
H5N1_Avian_DQ997168_A/duck/Hubei/wp/2003|2003.500	DQ997168	Avian	H5N1	H5	N1	China	EasternAsia	Asia	2003.5	Dom-ans
H5N1_Avian_HM172479_A/chicken/Jiangxi/25/2004|2004.500	HM172479	Avian	H5N1	H5	N1	China	EasternAsia	Asia	2004.5	Dom-gal
H5N1_Avian_DQ997281_A/goose/Jilin/hb/2003|2003.500	DQ997281	Avian	H5N1	H5	N1	China	EasternAsia	Asia	2003.5	Dom-ans
H5N1_Avian_AY676027_A/chicken/Korea/es/2003|2003.500	AY676027	Avian	H5N1	H5	N1	South Korea	EasternAsia	Asia	2003.5	Dom-gal
H5N1_Avian_AY676028_A/duck/Korea/ESD1/03|2003.500	AY676028	Avian	H5N1	H5	N1	South Korea	EasternAsia	Asia	2003.5	Dom-ans
H5N1_Avian_AB188822_A/chicken/Kyoto/3/2004|2004.500	AB188822	Avian	H5N1	H5	N1	Japan	EasternAsia	Asia	2004.5	Dom-gal
H5N1_Avian_AB189051_A/crow/Kyoto/53/2004|2004.500	AB189051	Avian	H5N1	H5	N1	Japan	EasternAsia	Asia	2004.5	Wild-other
H5N1_Avian_AB188814_A/chicken/Oita/8/2004|2004.500	AB188814	Avian	H5N1	H5	N1	Japan	EasternAsia	Asia	2004.5	Dom-gal
H5N1_Avian_AB189060_A/crow/Osaka/102/2004|2004.500	AB189060	Avian	H5N1	H5	N1	Japan	EasternAsia	Asia	2004.5	Wild-other
H5N1_Avian_AY609310_A/chicken/Guangdong/174/04|2004.500	AY609310	Avian	H5N1	H5	N1	China	EasternAsia	Asia	2004.5	Dom-gal
H5N1_Avian_AY950272_A/chicken/Henan/01/2004|2004.500	AY950272	Avian	H5N1	H5	N1	China	EasternAsia	Asia	2004.5	Dom-gal
H5N1_Swine_DQ997251_A/swine/Henan/wy/2004|2004.500	DQ997251	Swine	H5N1	H5	N1	China	EasternAsia	Asia	2004.5	Swine
H5N1_Avian_AY950274_A/chicken/Henan/12/2004|2004.500	AY950274	Avian	H5N1	H5	N1	China	EasternAsia	Asia	2004.5	Dom-gal
H5N1_Avian_AY770083_A/chicken/Hubei/489/2004|2004.500	AY770083	Avian	H5N1	H5	N1	China	EasternAsia	Asia	2004.5	Dom-gal
H5N1_Avian_AY684704_A/chicken/Hubei/327/2004|2004.500	AY684704	Avian	H5N1	H5	N1	China	EasternAsia	Asia	2004.5	Dom-gal
H5N1_Avian_JX013488_A/parrot/Guangdong/C99/2005|2005.085	JX013488	Avian	H5N1	H5	N1	China	EasternAsia	Asia	2005.085	Wild-other
H5N1_Avian_AY737302_A/duck/Guangdong/173/04|2004.500	AY737302	Avian	H5N1	H5	N1	China	EasternAsia	Asia	2004.5	Dom-ans
H5N1_Avian_HM172390_A/chicken/Anhui/39/2004|2004.500	HM172390	Avian	H5N1	H5	N1	China	EasternAsia	Asia	2004.5	Dom-gal
H5N1_Human_HM172394_A/Anhui/1/2005|2005.500	HM172394	Human	H5N1	H5	N1	China	EasternAsia	Asia	2005.5	Human
H5N1_Avian_EU594347_A/duck/Hubei/Hangmei01/2006|2006.500	EU594347	Avian	H5N1	H5	N1	China	EasternAsia	Asia	2006.5	Dom-ans
H5N1_Avian_HM172360_A/duck/Hubei/49/2005|2005.500	HM172360	Avian	H5N1	H5	N1	China	EasternAsia	Asia	2005.5	Dom-ans
H5N1_Human_HM172359_A/Anhui/2/2005|2005.500	HM172359	Human	H5N1	H5	N1	China	EasternAsia	Asia	2005.5	Human
H5N1_Avian_KP638559_A/wildbird/Anhui/82/2005|2005.500	KP638559	Avian	H5N1	H5	N1	China	EasternAsia	Asia	2005.5	Wild-other
H5N1_Avian_HM172357_A/chicken/Sichuan/81/2005|2005.500	HM172357	Avian	H5N1	H5	N1	China	EasternAsia	Asia	2005.5	Dom-gal
H5N1_Avian_HM172358_A/goose/Hubei/65/2005|2005.500	HM172358	Avian	H5N1	H5	N1	China	EasternAsia	Asia	2005.5	Dom-ans
H5N1_Avian_CY030887_A/duck/Yunnan/5310/2006|2006.500	CY030887	Avian	H5N1	H5	N1	China	EasternAsia	Asia	2006.5	Dom-ans
H5N1_Avian_JX094834_A/turtle_dove/Guangdong/300/2005|2005.833	JX094834	Avian	H5N1	H5	N1	China	EasternAsia	Asia	2005.833	Wild-other
H5N1_Avian_HM172364_A/shrike/Tibet/13/2006|2006.500	HM172364	Avian	H5N1	H5	N1	China	EasternAsia	Asia	2006.5	Wild-other
H5N1_Avian_KJ003985_A/duck/Hubei/xn/2007|2007.868	KJ003985	Avian	H5N1	H5	N1	China	EasternAsia	Asia	2007.868	Dom-ans
H5N1_Avian_HM172393_A/chicken/Hunan/21/2005|2005.500	HM172393	Avian	H5N1	H5	N1	China	EasternAsia	Asia	2005.5	Dom-gal
H5N5_Avian_JX878681_A/duck/HuBei/03/2010|2010.236	JX878681	Avian	H5N5	H5	N5	China	EasternAsia	Asia	2010.236	Dom-ans
H5N1_Avian_AY737287_A/chicken/Guangdong/191/04|2004.500	AY737287	Avian	H5N1	H5	N1	China	EasternAsia	Asia	2004.5	Dom-gal
H5N1_Avian_HM172384_A/duck/Hunan/69/2004|2004.500	HM172384	Avian	H5N1	H5	N1	China	EasternAsia	Asia	2004.5	Dom-ans
H5N1_Avian_HM172389_A/duck/Hunan/70/2004|2004.500	HM172389	Avian	H5N1	H5	N1	China	EasternAsia	Asia	2004.5	Dom-ans
H5N1_Avian_DQ997288_A/chicken/Jilin/hd/2002|2002.500	DQ997288	Avian	H5N1	H5	N1	China	EasternAsia	Asia	2002.5	Dom-gal
H5N1_Avian_AY653199_A/chicken/Jilin/9/2004|2004.500	AY653199	Avian	H5N1	H5	N1	China	EasternAsia	Asia	2004.5	Dom-gal
H5N1_Avian_HM172391_A/duck/Jiangxi/80/2005|2005.500	HM172391	Avian	H5N1	H5	N1	China	EasternAsia	Asia	2005.5	Dom-ans
H5N1_Human_AY627897_A/Thailand/2-SP-33-/2004|2004.500	AY627897	Human	H5N1	H5	N1	Thailand	SouthEasternAsia	Asia	2004.5	Human
H5N1_Human_EU268217_A/Thailand/16/2004|2004.500	EU268217	Human	H5N1	H5	N1	Thailand	SouthEasternAsia	Asia	2004.5	Human
H5N1_Avian_AB450519_A/chicken/Kohn_Kaen/NIAH330/2004|2004.500	AB450519	Avian	H5N1	H5	N1	Thailand	SouthEasternAsia	Asia	2004.5	Dom-gal
H5N1_Avian_AB440331_A/duck/Angthong/72/2004|2004.500	AB440331	Avian	H5N1	H5	N1	Thailand	SouthEasternAsia	Asia	2004.5	Dom-ans
H5N1_Avian_GU186654_A/duck/Ang_Thong/71-2-/2004|2004.500	GU186654	Avian	H5N1	H5	N1	Thailand	SouthEasternAsia	Asia	2004.5	Dom-ans
H5N1_Avian_DQ407244_A/little_grebe/Thailand/Phichit-01/2004|2004.500	DQ407244	Avian	H5N1	H5	N1	Thailand	SouthEasternAsia	Asia	2004.5	Wild-other
H5N1_Avian_AB576200_A/pigeon/Thailand/VSMU-7-NPT/2004|2004.500	AB576200	Avian	H5N1	H5	N1	Thailand	SouthEasternAsia	Asia	2004.5	Wild-other
H5N1_Avian_AB450528_A/open-bill_stork/Thailand/VSMU-20-AYA/2004|2004.500	AB450528	Avian	H5N1	H5	N1	Thailand	SouthEasternAsia	Asia	2004.5	Wild-other
H5N1_Avian_DQ989959_A/open-billed_stork/Nakhonsawan/BBD0104F/2004|2004.500	DQ989959	Avian	H5N1	H5	N1	Thailand	SouthEasternAsia	Asia	2004.5	Wild-other
H5N1_Avian_JQ794476_A/duck/Thailand/TS04/2006|2006.500	JQ794476	Avian	H5N1	H5	N1	Thailand	SouthEasternAsia	Asia	2006.5	Dom-ans
H5N1_Avian_JQ794468_A/chicken/Thailand/TS03/2006|2006.500	JQ794468	Avian	H5N1	H5	N1	Thailand	SouthEasternAsia	Asia	2006.5	Dom-gal
H5N1_Avian_AB450525_A/quail/Nakhon_Pathom/NIAH7562/2005|2005.500	AB450525	Avian	H5N1	H5	N1	Thailand	SouthEasternAsia	Asia	2005.5	Dom-gal
H5N1_Avian_DQ454102_A/crested_eagle/Belgium/01/2004|2004.500	DQ454102	Avian	H5N1	H5	N1	Belgium	WesternEurope	Europe	2004.5	Wild-other
H5N1_Avian_AB440335_A/quail/Angthong/71/2004|2004.500	AB440335	Avian	H5N1	H5	N1	Thailand	SouthEasternAsia	Asia	2004.5	Dom-gal
H5N1_Avian_JQ794460_A/chicken/Thailand/TS02/2006|2006.500	JQ794460	Avian	H5N1	H5	N1	Thailand	SouthEasternAsia	Asia	2006.5	Dom-gal
H5N1_Avian_JQ794452_A/duck/Thailand/TS01/2006|2006.500	JQ794452	Avian	H5N1	H5	N1	Thailand	SouthEasternAsia	Asia	2006.5	Dom-ans
H5N1_Avian_CY033183_A/duck/Vietnam/942B/2004|2004.500	CY033183	Avian	H5N1	H5	N1	Viet Nam	SouthEasternAsia	Asia	2004.5	Dom-ans
H5N1_Avian_CY033191_A/duck/Vietnam/NCVD08/2005|2005.500	CY033191	Avian	H5N1	H5	N1	Viet Nam	SouthEasternAsia	Asia	2005.5	Dom-ans
H5N1_Avian_CY028714_A/chicken/Vietnam/23/2004|2004.500	CY028714	Avian	H5N1	H5	N1	Viet Nam	SouthEasternAsia	Asia	2004.5	Dom-gal
H5N1_Avian_CY035904_A/chicken/Vietnam/NCVD12/2005|2005.500	CY035904	Avian	H5N1	H5	N1	Viet Nam	SouthEasternAsia	Asia	2005.5	Dom-gal
H5N1_Avian_CY034212_A/chicken/Vietnam/890/2004|2004.500	CY034212	Avian	H5N1	H5	N1	Viet Nam	SouthEasternAsia	Asia	2004.5	Dom-gal
H5N1_Avian_CY034228_A/duck/Vietnam/367/2005|2005.500	CY034228	Avian	H5N1	H5	N1	Viet Nam	SouthEasternAsia	Asia	2005.5	Dom-ans
H5N1_Avian_HQ200456_A/duck/Cambodia/D14AL/2006|2006.093	HQ200456	Avian	H5N1	H5	N1	Cambodia	SouthEasternAsia	Asia	2006.093	Dom-ans
H5N1_Avian_KR732456_A/duck/Vietnam_Hau_Giang/NCVD-12/2007|2007.500	KR732456	Avian	H5N1	H5	N1	Viet Nam	SouthEasternAsia	Asia	2007.5	Dom-ans
H5N1_Human_HM006757_A/Viet_Nam/1203/2004|2004.500	HM006757	Human	H5N1	H5	N1	Viet Nam	SouthEasternAsia	Asia	2004.5	Human
H5N1_Avian_AY676026_A/egret/Hong_Kong/757-2/2003|2003.500	AY676026	Avian	H5N1	H5	N1	Hong Kong	EasternAsia	Asia	2003.5	Wild-other
H5N1_Human_AB212052_A/Hong_Kong/213/2003|2003.500	AB212052	Human	H5N1	H5	N1	Hong Kong	EasternAsia	Asia	2003.5	Human
H5N1_Avian_AY676025_A/duck/Hong_Kong/821/2002|2002.500	AY676025	Avian	H5N1	H5	N1	Hong Kong	EasternAsia	Asia	2002.5	Dom-ans
H5N1_Avian_AB450530_A/pigeon/Thailand/VSMU-13-KRI/2005|2005.500	AB450530	Avian	H5N1	H5	N1	Thailand	SouthEasternAsia	Asia	2005.5	Wild-other
H5N1_Avian_AB450533_A/tree_sparrow/Ratchaburi/VSMU-16-RBR/2005|2005.500	AB450533	Avian	H5N1	H5	N1	Thailand	SouthEasternAsia	Asia	2005.5	Wild-other
H5N1_Human_KJ907468_A/Thailand/NBL1/2006|2006.605	KJ907468	Human	H5N1	H5	N1	Thailand	SouthEasternAsia	Asia	2006.605	Human
H5N1_Avian_DQ989993_A/open-billed_stork/Nakhonsawan/BBD2616F/2005|2005.500	DQ989993	Avian	H5N1	H5	N1	Thailand	SouthEasternAsia	Asia	2005.5	Wild-other
H5N1_Avian_EF112242_A/open-billed_stork/Nakhonsawan/BBD4211M/05|2005.500	EF112242	Avian	H5N1	H5	N1	Thailand	SouthEasternAsia	Asia	2005.5	Wild-other
H5N1_Human_DQ360838_A/Thailand/676/2005|2005.500	DQ360838	Human	H5N1	H5	N1	Thailand	SouthEasternAsia	Asia	2005.5	Human
H5N1_Avian_AB450524_A/chicken/Suphanburi/NIAH108192/2005|2005.500	AB450524	Avian	H5N1	H5	N1	Thailand	SouthEasternAsia	Asia	2005.5	Dom-gal
H5N1_Avian_FJ868031_A/chicken/Uthaithani/NIAH115067/2008|2008.500	FJ868031	Avian	H5N1	H5	N1	Thailand	SouthEasternAsia	Asia	2008.5	Dom-gal
H5N1_Avian_DQ997529_A/duck/Shanghai/xj/2002|2002.500	DQ997529	Avian	H5N1	H5	N1	China	EasternAsia	Asia	2002.5	Dom-ans
H5N1_Avian_JF732745_A/ostrich/Suzhou/097/2003|2003.288	JF732745	Avian	H5N1	H5	N1	China	EasternAsia	Asia	2003.288	Wild-other
H5N1_Avian_DQ997415_A/duck/Zhejiang/bj/2002|2002.500	DQ997415	Avian	H5N1	H5	N1	China	EasternAsia	Asia	2002.5	Dom-ans
H5N1_Avian_DQ997180_A/chicken/Jiangsu/cz1/2002|2002.500	DQ997180	Avian	H5N1	H5	N1	China	EasternAsia	Asia	2002.5	Dom-gal
H5N1_Avian_KX160152_A/chicken/Gansu/5/2012|2012.419	KX160152	Avian	H5N1	H5	N1	China	EasternAsia	Asia	2012.419	Dom-gal
H5N1_Avian_KX160191_A/chicken/Ningxia/2/2012|2012.178	KX160191	Avian	H5N1	H5	N1	China	EasternAsia	Asia	2012.178	Dom-gal
H5N1_Avian_KF638577_A/chicken/Ningxia/222/2012|2012.279	KF638577	Avian	H5N1	H5	N1	China	EasternAsia	Asia	2012.279	Dom-gal
H5N1_Avian_KX160184_A/chicken/Liaoning/S4092/2011|2011.860	KX160184	Avian	H5N1	H5	N1	China	EasternAsia	Asia	2011.86	Dom-gal
H5N1_Avian_MF116342_A/chicken/China/E93/2012|2012.521	MF116342	Avian	H5N1	H5	N1	China	EasternAsia	Asia	2012.521	Dom-gal
H5N1_Avian_KX160160_A/chicken/Gansu/6/2012|2012.425	KX160160	Avian	H5N1	H5	N1	China	EasternAsia	Asia	2012.425	Dom-gal
H5N1_Avian_MF116343_A/chicken/China/E96/2012|2012.521	MF116343	Avian	H5N1	H5	N1	China	EasternAsia	Asia	2012.521	Dom-gal
H5N1_Avian_HM172368_A/chicken/Jiangsu/18/2008|2008.500	HM172368	Avian	H5N1	H5	N1	China	EasternAsia	Asia	2008.5	Dom-gal
H5N1_Avian_JX523357_A/chicken/Huadong/4/2008|2008.953	JX523357	Avian	H5N1	H5	N1	China	EasternAsia	Asia	2008.953	Dom-gal
H5N1_Swine_KC683518_A/swine/Jiangsu/1/2008|2008.953	KC683518	Swine	H5N1	H5	N1	China	EasternAsia	Asia	2008.953	Swine
H5N1_Avian_HM172366_A/chicken/Hebei/A-8/2009|2009.500	HM172366	Avian	H5N1	H5	N1	China	EasternAsia	Asia	2009.5	Dom-gal
H5N1_Avian_HM172382_A/chicken/Shandong/A-5/2006|2006.500	HM172382	Avian	H5N1	H5	N1	China	EasternAsia	Asia	2006.5	Dom-gal
H5N1_Avian_HM172375_A/chicken/Ningxia/24/2006|2006.500	HM172375	Avian	H5N1	H5	N1	China	EasternAsia	Asia	2006.5	Dom-gal
H5N1_Avian_EU243141_A/chicken/Hebei/126/2005|2005.500	EU243141	Avian	H5N1	H5	N1	China	EasternAsia	Asia	2005.5	Dom-gal
H5N1_Avian_HM172361_A/chicken/Shanxi/10/2006|2006.500	HM172361	Avian	H5N1	H5	N1	China	EasternAsia	Asia	2006.5	Dom-gal
H5N1_Avian_HM172374_A/chicken/Henan/A-7/2006|2006.500	HM172374	Avian	H5N1	H5	N1	China	EasternAsia	Asia	2006.5	Dom-gal
H5N1_Avian_EU243138_A/chicken/Hebei/102/2005|2005.500	EU243138	Avian	H5N1	H5	N1	China	EasternAsia	Asia	2005.5	Dom-gal
H5N1_Avian_HM172401_A/duck/Anhui/1/06|2006.500	HM172401	Avian	H5N1	H5	N1	China	EasternAsia	Asia	2006.5	Dom-ans
H5N1_Avian_JQ277223_A/chicken/Sheny/0606/2008|2008.427	JQ277223	Avian	H5N1	H5	N1	China	EasternAsia	Asia	2008.427	Dom-gal
H5N1_Avian_HM172376_A/chicken/Shandong/A-10/2006|2006.500	HM172376	Avian	H5N1	H5	N1	China	EasternAsia	Asia	2006.5	Dom-gal
H5N1_Avian_HM172362_A/chicken/Liaoning/A-11/2006|2006.500	HM172362	Avian	H5N1	H5	N1	China	EasternAsia	Asia	2006.5	Dom-gal
H5N1_Avian_DQ914811_A/chicken/Shanxi/2/2006|2006.500	DQ914811	Avian	H5N1	H5	N1	China	EasternAsia	Asia	2006.5	Dom-gal
H5N1_Human_CY116644_A/Indonesia/5/2005|2005.500	CY116644	Human	H5N1	H5	N1	Indonesia	SouthEasternAsia	Asia	2005.5	Human
H5N1_Avian_KM892796_A/chicken/Bali/U8661/2009|2009.414	KM892796	Avian	H5N1	H5	N1	Indonesia	SouthEasternAsia	Asia	2009.414	Dom-gal
H5N1_Avian_KR732485_A/chicken/West_Java/TJA/2008|2008.500	KR732485	Avian	H5N1	H5	N1	Indonesia	SouthEasternAsia	Asia	2008.5	Dom-gal
H5N1_Human_CY017636_A/Indonesia/CDC938/2006|2006.858	CY017636	Human	H5N1	H5	N1	Indonesia	SouthEasternAsia	Asia	2006.858	Human
H5N1_Human_CY014483_A/Indonesia/CDC669/2006|2006.447	CY014483	Human	H5N1	H5	N1	Indonesia	SouthEasternAsia	Asia	2006.447	Human
H5N1_Avian_GQ122509_A/chicken/East_Java/UT6021/2006|2006.871	GQ122509	Avian	H5N1	H5	N1	Indonesia	SouthEasternAsia	Asia	2006.871	Dom-gal
H5N1_Avian_GQ122473_A/chicken/Bali/UT2092/2005|2005.500	GQ122473	Avian	H5N1	H5	N1	Indonesia	SouthEasternAsia	Asia	2005.5	Dom-gal
H5N1_Avian_GQ122485_A/chicken/Sulawesi_Selatan/UT2094/2005|2005.500	GQ122485	Avian	H5N1	H5	N1	Indonesia	SouthEasternAsia	Asia	2005.5	Dom-gal
H5N1_Avian_GQ122455_A/quail/Yogjakarta/UT1075/2004|2004.395	GQ122455	Avian	H5N1	H5	N1	Indonesia	SouthEasternAsia	Asia	2004.395	Dom-gal
H5N1_Avian_GQ122437_A/quail/Yogjakarta/UT1023/2004|2004.038	GQ122437	Avian	H5N1	H5	N1	Indonesia	SouthEasternAsia	Asia	2004.038	Dom-gal
H5N1_Avian_GQ122515_A/chicken/Banten/UT6025/2006|2006.786	GQ122515	Avian	H5N1	H5	N1	Indonesia	SouthEasternAsia	Asia	2006.786	Dom-gal
H5N1_Avian_GQ122539_A/chicken/East_Java/UT6045/2007|2007.200	GQ122539	Avian	H5N1	H5	N1	Indonesia	SouthEasternAsia	Asia	2007.2	Dom-gal
H5N1_Swine_HM440089_A/swine/Banten/UT6001/2006|2006.500	HM440089	Swine	H5N1	H5	N1	Indonesia	SouthEasternAsia	Asia	2006.5	Swine
H5N1_Human_JX235397_A/Indonesia/UT3006/2005|2005.500	JX235397	Human	H5N1	H5	N1	Indonesia	SouthEasternAsia	Asia	2005.5	Human
H5N1_Avian_GQ122425_A/chicken/West_Java/UT1001/2003|2003.800	GQ122425	Avian	H5N1	H5	N1	Indonesia	SouthEasternAsia	Asia	2003.8	Dom-gal
H5N1_Avian_GU186743_A/chicken/Indonesia/7/2003|2003.967	GU186743	Avian	H5N1	H5	N1	Indonesia	SouthEasternAsia	Asia	2003.967	Dom-gal
H5N1_Avian_GQ122461_A/duck/East_Java/UT1107/2004|2004.647	GQ122461	Avian	H5N1	H5	N1	Indonesia	SouthEasternAsia	Asia	2004.647	Dom-ans
H5N1_Avian_GQ122449_A/duck/East_Java/UT1046/2004|2004.192	GQ122449	Avian	H5N1	H5	N1	Indonesia	SouthEasternAsia	Asia	2004.192	Dom-ans
H5N1_Swine_HM440065_A/swine/Banten/UT3062/2005|2005.500	HM440065	Swine	H5N1	H5	N1	Indonesia	SouthEasternAsia	Asia	2005.5	Swine
H5N1_Swine_HM440057_A/swine/Banten/UT2071/2005|2005.500	HM440057	Swine	H5N1	H5	N1	Indonesia	SouthEasternAsia	Asia	2005.5	Swine
H5N1_Avian_AY518366_A/duck/China/E319-2/03|2003.500	AY518366	Avian	H5N1	H5	N1	China	EasternAsia	Asia	2003.5	Dom-ans
H5N1_Swine_HM440121_A/swine/Banten/UT6008/2007|2007.500	HM440121	Swine	H5N1	H5	N1	Indonesia	SouthEasternAsia	Asia	2007.5	Swine
H5N1_Swine_HM440137_A/swine/East_Java/UT6012/2007|2007.500	HM440137	Swine	H5N1	H5	N1	Indonesia	SouthEasternAsia	Asia	2007.5	Swine
H5N1_Swine_HM440145_A/swine/South_Kalimantan/UT6015/2006|2006.500	HM440145	Swine	H5N1	H5	N1	Indonesia	SouthEasternAsia	Asia	2006.5	Swine
H5N1_Avian_KR732501_A/chicken/Pekalongan/BBVW/2007|2007.500	KR732501	Avian	H5N1	H5	N1	Indonesia	SouthEasternAsia	Asia	2007.5	Dom-gal
H5N1_Avian_HM172404_A/chicken/Hunan/41/2004|2004.500	HM172404	Avian	H5N1	H5	N1	China	EasternAsia	Asia	2004.5	Dom-gal
H5N1_Avian_JF772154_A/quail/Guangxi/12/2002|2002.534	JF772154	Avian	H5N1	H5	N1	China	EasternAsia	Asia	2002.534	Dom-gal
H5N1_Avian_JF772162_A/quail/Guangxi/13/2002|2002.534	JF772162	Avian	H5N1	H5	N1	China	EasternAsia	Asia	2002.534	Dom-gal
H5N1_Avian_GU186678_A/chicken/Hong_Kong/409-1/2002|2002.500	GU186678	Avian	H5N1	H5	N1	Hong Kong	EasternAsia	Asia	2002.5	Dom-gal
H5N1_Avian_DQ997403_A/goose/Fujian/bb/2003|2003.500	DQ997403	Avian	H5N1	H5	N1	China	EasternAsia	Asia	2003.5	Dom-ans
H5N1_Avian_DQ997518_A/duck/Guangxi/xa/2001|2001.500	DQ997518	Avian	H5N1	H5	N1	China	EasternAsia	Asia	2001.5	Dom-ans
H5N1_Avian_GU186690_A/Duck/Hong_Kong/380-5/2001|2001.500	GU186690	Avian	H5N1	H5	N1	Hong Kong	EasternAsia	Asia	2001.5	Dom-ans
H5N1_Avian_DQ351874_A/chicken/Hebei/718/2001|2001.500	DQ351874	Avian	H5N1	H5	N1	China	EasternAsia	Asia	2001.5	Dom-gal
H5N1_Avian_JQ701710_A/marabou_stork/Cambodia/TM068/2011|2011.532	JQ701710	Avian	H5N1	H5	N1	Cambodia	SouthEasternAsia	Asia	2011.532	Wild-other
H5N1_Avian_JQ714233_A/chicken/Cambodia/083LC/2011|2011.685	JQ714233	Avian	H5N1	H5	N1	Cambodia	SouthEasternAsia	Asia	2011.685	Dom-gal
H5N1_Human_JQ714244_A/Cambodia/W0112303/2012|2012.025	JQ714244	Human	H5N1	H5	N1	Cambodia	SouthEasternAsia	Asia	2012.025	Human
H5N1_Avian_KX644117_A/duck/Vietnam/ST1491-1/2012|2012.458	KX644117	Avian	H5N1	H5	N1	Viet Nam	SouthEasternAsia	Asia	2012.458	Dom-ans
H5N1_Avian_AB823745_A/chicken/Soc_Trang/1/2012|2012.458	AB823745	Avian	H5N1	H5	N1	Viet Nam	SouthEasternAsia	Asia	2012.458	Dom-gal
H5N1_Avian_KX644116_A/duck/Vietnam/ST1489-3/2012|2012.458	KX644116	Avian	H5N1	H5	N1	Viet Nam	SouthEasternAsia	Asia	2012.458	Dom-ans
H5N1_Avian_JN588917_A/chicken/Cambodia/TKCMB5T/2010|2010.074	JN588917	Avian	H5N1	H5	N1	Cambodia	SouthEasternAsia	Asia	2010.074	Dom-gal
H5N1_Avian_KY171396_A/chicken/Vietnam/NCVD-2716/2013|2013.055	KY171396	Avian	H5N1	H5	N1	Viet Nam	SouthEasternAsia	Asia	2013.055	Dom-gal
H5N1_Avian_JX420236_A/Muscovy_duck/Ca_Mau/1159/2006|2006.986	JX420236	Avian	H5N1	H5	N1	Viet Nam	SouthEasternAsia	Asia	2006.986	Dom-ans
H5N1_Avian_JX420220_A/Muscovy_duck/Ca_Mau/1185/2006|2006.989	JX420220	Avian	H5N1	H5	N1	Viet Nam	SouthEasternAsia	Asia	2006.989	Dom-ans
H5N1_Avian_GU186767_A/chicken/Bac_Lieu/07-10/2007|2007.500	GU186767	Avian	H5N1	H5	N1	Viet Nam	SouthEasternAsia	Asia	2007.5	Dom-gal
H5N1_Avian_JX420204_A/chicken/Ca_Mau/1180/2006|2006.986	JX420204	Avian	H5N1	H5	N1	Viet Nam	SouthEasternAsia	Asia	2006.986	Dom-gal
H5N1_Human_HQ200601_A/Cambodia/S1211394/2008|2008.942	HQ200601	Human	H5N1	H5	N1	Cambodia	SouthEasternAsia	Asia	2008.942	Human
H5N1_Avian_KR732452_A/chicken/Vietnam/NCVD-117/2008|2008.500	KR732452	Avian	H5N1	H5	N1	Viet Nam	SouthEasternAsia	Asia	2008.5	Dom-gal
H5N1_Avian_CY020707_A/turkey/Ivory_Coast/4372-3/2006|2006.953	CY020707	Avian	H5N1	H5	N1	Cote dIvoire	WesternAfrica	Africa	2006.953	Dom-gal
H5N1_Avian_CY020715_A/turkey/Ivory_Coast/4372-4/2006|2006.953	CY020715	Avian	H5N1	H5	N1	Cote dIvoire	WesternAfrica	Africa	2006.953	Dom-gal
H5N1_Avian_CY016809_A/duck/Cote_dIvoire/1787-18/2006|2006.500	CY016809	Avian	H5N1	H5	N1	Cote dIvoire	WesternAfrica	Africa	2006.5	Dom-ans
H5N1_Avian_CY016306_A/chicken/Sudan/1784-10/2006|2006.500	CY016306	Avian	H5N1	H5	N1	Sudan	NorthernAfrica	Africa	2006.5	Dom-gal
H5N1_Avian_CY020667_A/chicken/Sudan/1784-8/2006|2006.500	CY020667	Avian	H5N1	H5	N1	Sudan	NorthernAfrica	Africa	2006.5	Dom-gal
H5N1_Avian_DQ323676_A/chicken/Kurgan/3/2005|2005.500	DQ323676	Avian	H5N1	H5	N1	Russia	EasternEurope	Europe	2005.5	Dom-gal
H5N1_Avian_FJ445248_A/goose/Hungary/14756/2006|2006.427	FJ445248	Avian	H5N1	H5	N1	Hungary	EasternEurope	Europe	2006.427	Dom-ans
H5N1_Avian_CY044046_A/duck/Egypt/0871/2008|2008.137	CY044046	Avian	H5N1	H5	N1	Egypt	NorthernAfrica	Africa	2008.137	Dom-ans
H5N1_Avian_CY020659_A/turkey/Egypt/2253-2/2006|2006.500	CY020659	Avian	H5N1	H5	N1	Egypt	NorthernAfrica	Africa	2006.5	Dom-gal
H5N1_Avian_AB465629_A/chicken/Egypt/CL6/2007|2007.200	AB465629	Avian	H5N1	H5	N1	Egypt	NorthernAfrica	Africa	2007.2	Dom-gal
H5N1_Avian_CY020651_A/chicken/Egypt/2253-1/2006|2006.500	CY020651	Avian	H5N1	H5	N1	Egypt	NorthernAfrica	Africa	2006.5	Dom-gal
H5N1_Avian_CY016905_A/duck/Egypt/2253-3/2006|2006.500	CY016905	Avian	H5N1	H5	N1	Egypt	NorthernAfrica	Africa	2006.5	Dom-ans
H5N1_Avian_AB468063_A/duck/Egypt/D2br10/2007|2007.038	AB468063	Avian	H5N1	H5	N1	Egypt	NorthernAfrica	Africa	2007.038	Dom-ans
H5N1_Avian_KR732477_A/chicken/Egypt/07118-NLQP/2007|2007.500	KR732477	Avian	H5N1	H5	N1	Egypt	NorthernAfrica	Africa	2007.5	Dom-gal
H5N1_Avian_EU748901_A/falcon/Saudi_Arabia/D1795/2005|2005.500	EU748901	Avian	H5N1	H5	N1	Saudi Arabia	WesternAsia	Asia	2005.5	Wild-other
H5N1_Avian_HM172480_A/pied_magpie/Liaoning/7/2006|2006.500	HM172480	Avian	H5N1	H5	N1	China	EasternAsia	Asia	2006.5	Wild-other
H5N1_Avian_HM172478_A/chicken/Liaoning/23/2005|2005.500	HM172478	Avian	H5N1	H5	N1	China	EasternAsia	Asia	2005.5	Dom-gal
H5N1_Avian_EF205197_A/chicken/Omsk/14/05|2005.500	EF205197	Avian	H5N1	H5	N1	Russia	EasternEurope	Europe	2005.5	Dom-gal
H5N1_Avian_EF205199_A/goose/Krasnoozerskoye/627/2005|2005.500	EF205199	Avian	H5N1	H5	N1	Russia	EasternEurope	Europe	2005.5	Dom-ans
H5N1_Avian_DQ232606_A/duck/Novosibirsk/56/2005|2005.500	DQ232606	Avian	H5N1	H5	N1	Russia	EasternEurope	Europe	2005.5	Dom-ans
H5N1_Avian_DQ232605_A/grebe/Novosibirsk/29/2005|2005.500	DQ232605	Avian	H5N1	H5	N1	Russia	EasternEurope	Europe	2005.5	Wild-other
H5N1_Avian_EF205200_A/turkey/Suzdalka/12/05|2005.500	EF205200	Avian	H5N1	H5	N1	Russia	EasternEurope	Europe	2005.5	Dom-gal
H5N1_Avian_EF205196_A/chicken/Suzdalka/06/05|2005.500	EF205196	Avian	H5N1	H5	N1	Russia	EasternEurope	Europe	2005.5	Dom-gal
H5N1_Avian_EF205198_A/goose/Suzdalka/10/05|2005.500	EF205198	Avian	H5N1	H5	N1	Russia	EasternEurope	Europe	2005.5	Dom-ans
H5N1_Avian_EF205202_A/chicken/Tula/4/05|2005.500	EF205202	Avian	H5N1	H5	N1	Russia	EasternEurope	Europe	2005.5	Dom-gal
H5N1_Avian_CY016913_A/chicken/Nigeria/1047-8/2006|2006.500	CY016913	Avian	H5N1	H5	N1	Nigeria	WesternAfrica	Africa	2006.5	Dom-gal
H5N1_Avian_CY017033_A/duck/Niger/914/2006|2006.500	CY017033	Avian	H5N1	H5	N1	Niger	WesternAfrica	Africa	2006.5	Dom-ans
H5N1_Avian_CY016921_A/ostrich/Nigeria/1047-25/2006|2006.500	CY016921	Avian	H5N1	H5	N1	Nigeria	WesternAfrica	Africa	2006.5	Wild-other
H5N1_Avian_CY016937_A/chicken/Nigeria/1047-62/2006|2006.500	CY016937	Avian	H5N1	H5	N1	Nigeria	WesternAfrica	Africa	2006.5	Dom-gal
H5N1_Avian_MF566117_A/duck/Niger/2090/2006|2006.123	MF566117	Avian	H5N1	H5	N1	Niger	WesternAfrica	Africa	2006.123	Dom-ans
H5N1_Avian_DQ449646_A/duck/Kurgan/08/2005|2005.500	DQ449646	Avian	H5N1	H5	N1	Russia	EasternEurope	Europe	2005.5	Dom-ans
H5N1_Avian_DQ449638_A/chicken/Kurgan/05/2005|2005.500	DQ449638	Avian	H5N1	H5	N1	Russia	EasternEurope	Europe	2005.5	Dom-gal
H5N1_Avian_CY047473_A/duck/Omsk/1822/2006|2006.534	CY047473	Avian	H5N1	H5	N1	Russia	EasternEurope	Europe	2006.534	Dom-ans
H5N1_Avian_AB525189_A/mountain_hawk-eagle/Kumamoto/1/07|2007.500	AB525189	Avian	H5N1	H5	N1	Japan	EasternAsia	Asia	2007.5	Wild-other
H5N1_Avian_DQ852606_A/grebe/Tyva/Tyv06-2/06|2006.477	DQ852606	Avian	H5N1	H5	N1	Russia	EasternEurope	Europe	2006.477	Wild-other
H5N1_Avian_DQ863509_A/grebe/Tyva/Tyv06-8/2006|2006.477	DQ863509	Avian	H5N1	H5	N1	Russia	EasternEurope	Europe	2006.477	Wild-other
H5N1_Avian_CY021379_A/chicken/Afghanistan/1573-7/2006|2006.500	CY021379	Avian	H5N1	H5	N1	Afghanistan	SouthernAsia	Asia	2006.5	Dom-gal
H5N1_Avian_CY037760_A/chicken/Rawalakot/NARC2441A/2006|2006.500	CY037760	Avian	H5N1	H5	N1	Pakistan	SouthernAsia	Asia	2006.5	Dom-gal
H5N1_Avian_CY037768_A/chicken/Sihala/NARC3303-4/2006|2006.500	CY037768	Avian	H5N1	H5	N1	Pakistan	SouthernAsia	Asia	2006.5	Dom-gal
H5N1_Avian_CY020643_A/chicken/Afghanistan/1573-92/2006|2006.500	CY020643	Avian	H5N1	H5	N1	Afghanistan	SouthernAsia	Asia	2006.5	Dom-gal
H5N1_Avian_EF205201_A/chicken/Krasnodar/123/06|2006.500	EF205201	Avian	H5N1	H5	N1	Russia	EasternEurope	Europe	2006.5	Dom-gal
H5N1_Avian_EF362424_A/chicken/India/NIV33487/06|2006.500	EF362424	Avian	H5N1	H5	N1	India	SouthernAsia	Asia	2006.5	Dom-gal
H5N1_Avian_GU354063_A/chicken/Nandurbar/7979/2006|2006.123	GU354063	Avian	H5N1	H5	N1	India	SouthernAsia	Asia	2006.123	Dom-gal
H5N1_Avian_EF605597_A/chicken/Russia_Krasnodar/2/2007|2007.500	EF605597	Avian	H5N1	H5	N1	Russia	EasternEurope	Europe	2007.5	Dom-gal
H5N1_Avian_EU441923_A/muscovy_duck/Rostov-on-Don/51/2007|2007.953	EU441923	Avian	H5N1	H5	N1	Russia	EasternEurope	Europe	2007.953	Dom-ans
H5N1_Avian_EU486849_A/starling/Rostov-on-Don/39/2007|2007.953	EU486849	Avian	H5N1	H5	N1	Russia	EasternEurope	Europe	2007.953	Wild-other
H5N1_Avian_EU814509_A/rook/Rostov-on-Don/26/2007|2007.951	EU814509	Avian	H5N1	H5	N1	Russia	EasternEurope	Europe	2007.951	Wild-other
H5N1_Avian_EU420032_A/chicken/Rostov-on-Don/35/2007|2007.951	EU420032	Avian	H5N1	H5	N1	Russia	EasternEurope	Europe	2007.951	Dom-gal
H5N1_Avian_CY047467_A/chicken/Domodedovo/MK/2007|2007.036	CY047467	Avian	H5N1	H5	N1	Russia	EasternEurope	Europe	2007.036	Dom-gal
H5N1_Avian_EF474444_A/chicken/Moscow/2/2007|2007.118	EF474444	Avian	H5N1	H5	N1	Russia	EasternEurope	Europe	2007.118	Dom-gal
H5N1_Avian_EU402404_A/chicken/Rostov/22-1/2007|2007.500	EU402404	Avian	H5N1	H5	N1	Russia	EasternEurope	Europe	2007.5	Dom-gal
H5N1_Avian_CY047481_A/chicken/Reshoty/02/2006|2006.452	CY047481	Avian	H5N1	H5	N1	Russia	EasternEurope	Europe	2006.452	Dom-gal
H5N1_Avian_EU163435_A/chicken/Krasnodar/300/07|2007.677	EU163435	Avian	H5N1	H5	N1	Russia	EasternEurope	Europe	2007.677	Dom-gal
H5N1_Avian_CY029954_A/chicken/Kuwait/KISR3/2007|2007.500	CY029954	Avian	H5N1	H5	N1	Kuwait	WesternAsia	Asia	2007.5	Dom-gal
H5N1_Avian_CY029994_A/chicken/Kuwait/KISR9/2007|2007.500	CY029994	Avian	H5N1	H5	N1	Kuwait	WesternAsia	Asia	2007.5	Dom-gal
H5N1_Avian_EU700506_A/saker_falcon/Kuwait/0286/2007|2007.500	EU700506	Avian	H5N1	H5	N1	Kuwait	WesternAsia	Asia	2007.5	Wild-other
H5N1_Avian_FM177133_A/chicken/Germany/R3294/2007|2007.500	FM177133	Avian	H5N1	H5	N1	Germany	WesternEurope	Europe	2007.5	Dom-gal
H5N1_Avian_FM177117_A/chicken/Germany/R3234/2007|2007.500	FM177117	Avian	H5N1	H5	N1	Germany	WesternEurope	Europe	2007.5	Dom-gal
H5N1_Avian_FM163438_A/chicken/Poland/R3248/2007|2007.500	FM163438	Avian	H5N1	H5	N1	Poland	EasternEurope	Europe	2007.5	Dom-gal
H5N1_Avian_FM163446_A/turkey/Poland/R3249/2007|2007.500	FM163446	Avian	H5N1	H5	N1	Poland	EasternEurope	Europe	2007.5	Dom-gal
H5N1_Avian_FM174397_A/domestic_duck/Germany/R1772/2007|2007.500	FM174397	Avian	H5N1	H5	N1	Germany	WesternEurope	Europe	2007.5	Dom-ans
H5N1_Avian_GU252828_A/goose/Tripura/103596/2008|2008.247	GU252828	Avian	H5N1	H5	N1	India	SouthernAsia	Asia	2008.247	Dom-ans
H5N1_Avian_GU252820_A/duck/Tripura/103597/2008|2008.285	GU252820	Avian	H5N1	H5	N1	India	SouthernAsia	Asia	2008.285	Dom-ans
H5N1_Avian_KT327364_A/chicken/India/100074/2008|2008.200	KT327364	Avian	H5N1	H5	N1	India	SouthernAsia	Asia	2008.2	Dom-gal
H5N1_Avian_GU356581_A/chicken/West_Bengal/148713/2009|2009.038	GU356581	Avian	H5N1	H5	N1	India	SouthernAsia	Asia	2009.038	Dom-gal
H5N1_Avian_GU271996_A/chicken/West_Bengal/155505/2009|2009.038	GU271996	Avian	H5N1	H5	N1	India	SouthernAsia	Asia	2009.038	Dom-gal
H5N1_Avian_CY063479_A/chicken/Bhutan/248015/2010|2010.134	CY063479	Avian	H5N1	H5	N1	Bhutan	SouthernAsia	Asia	2010.134	Dom-gal
H5N1_Avian_CY061292_A/chicken/West_Bengal/239020/2010|2010.030	CY061292	Avian	H5N1	H5	N1	India	SouthernAsia	Asia	2010.03	Dom-gal
H5N1_Avian_CY090114_A/chicken/India/241272/2010|2010.047	CY090114	Avian	H5N1	H5	N1	India	SouthernAsia	Asia	2010.047	Dom-gal
H5N1_Avian_CY111079_A/chicken/India/82544/2008|2008.058	CY111079	Avian	H5N1	H5	N1	India	SouthernAsia	Asia	2008.058	Dom-gal
H5N1_Avian_HM172378_A/great_cormorant/Tibet/12/2006|2006.500	HM172378	Avian	H5N1	H5	N1	China	EasternAsia	Asia	2006.5	Wild-other
H5N1_Avian_EU874903_A/chicken/Guangdong/1/2005|2005.500	EU874903	Avian	H5N1	H5	N1	China	EasternAsia	Asia	2005.5	Dom-gal
H5N1_Avian_HM172377_A/goose/Guangdong/72/2004|2004.500	HM172377	Avian	H5N1	H5	N1	China	EasternAsia	Asia	2004.5	Dom-ans
H5N1_Avian_CY126182_A/chicken/Giza/CAI17/2009|2009.496	CY126182	Avian	H5N1	H5	N1	Egypt	NorthernAfrica	Africa	2009.496	Dom-gal
H5N1_Avian_CY041296_A/chicken/Egypt/0836/2008|2008.038	CY041296	Avian	H5N1	H5	N1	Egypt	NorthernAfrica	Africa	2008.038	Dom-gal
H5N1_Avian_CY126142_A/chicken/Giza/CAI8/2008|2008.247	CY126142	Avian	H5N1	H5	N1	Egypt	NorthernAfrica	Africa	2008.247	Dom-gal
H5N1_Avian_CY126071_A/chicken/Sharkia/CAI41/2009|2009.395	CY126071	Avian	H5N1	H5	N1	Egypt	NorthernAfrica	Africa	2009.395	Dom-gal
H5N1_Avian_KF881489_A/chicken/Egypt/Q2247A/2010|2010.742	KF881489	Avian	H5N1	H5	N1	Egypt	NorthernAfrica	Africa	2010.742	Dom-gal
H5N1_Avian_KF881465_A/chicken/Egypt/Q1182E/2010|2010.090	KF881465	Avian	H5N1	H5	N1	Egypt	NorthernAfrica	Africa	2010.09	Dom-gal
H5N1_Avian_LC093085_A/Pigeon/Egypt/RIMD20/2009|2009.038	LC093085	Avian	H5N1	H5	N1	Egypt	NorthernAfrica	Africa	2009.038	Wild-other
H5N1_Avian_LC093077_A/Pigeon/Egypt/RIMD18/2009|2009.038	LC093077	Avian	H5N1	H5	N1	Egypt	NorthernAfrica	Africa	2009.038	Wild-other
H5N1_Avian_HM172380_A/chicken/Tibet/6/2008|2008.500	HM172380	Avian	H5N1	H5	N1	China	EasternAsia	Asia	2008.5	Dom-gal
H5N1_Avian_HM172370_A/chicken/Guizhou/7/2008|2008.500	HM172370	Avian	H5N1	H5	N1	China	EasternAsia	Asia	2008.5	Dom-gal
H5N1_Avian_KR732577_A/duck/Egypt/0923-NLQP/2009|2009.500	KR732577	Avian	H5N1	H5	N1	Egypt	NorthernAfrica	Africa	2009.5	Dom-ans
H5N1_Avian_CY035239_A/falcon/Saudi_Arabia/D1936/2007|2007.500	CY035239	Avian	H5N1	H5	N1	Saudi Arabia	WesternAsia	Asia	2007.5	Wild-other
H5N1_Avian_EU590694_A/turkey/Saudi_Arabia/6732-6/2007|2007.500	EU590694	Avian	H5N1	H5	N1	Saudi Arabia	WesternAsia	Asia	2007.5	Dom-gal
H5N1_Human_KP702171_A/Egypt/MOH-NRC-7305/2014|2014.907	KP702171	Human	H5N1	H5	N1	Egypt	NorthernAfrica	Africa	2014.907	Human
H5N1_Human_KP702163_A/Egypt/MOH-NRC-7271/2014|2014.901	KP702163	Human	H5N1	H5	N1	Egypt	NorthernAfrica	Africa	2014.901	Human
H5N1_Avian_LC106051_A/duck/Cairo/157CA/2015|2015.027	LC106051	Avian	H5N1	H5	N1	Egypt	NorthernAfrica	Africa	2015.027	Dom-ans
H5N1_Avian_LC106050_A/chicken/Kafr_Elsheikh/UT-151CAD/2015|2015.000	LC106050	Avian	H5N1	H5	N1	Egypt	NorthernAfrica	Africa	2015	Dom-gal
H5N1_Avian_LC106053_A/turkey/Menia/15248S/2015|2015.153	LC106053	Avian	H5N1	H5	N1	Egypt	NorthernAfrica	Africa	2015.153	Dom-gal
H5N1_Avian_KR063676_A/chicken/Egypt/A10351A/2014|2014.893	KR063676	Avian	H5N1	H5	N1	Egypt	NorthernAfrica	Africa	2014.893	Dom-gal
H5N1_Avian_LC106056_A/duck/Giza/15292S/2015|2015.184	LC106056	Avian	H5N1	H5	N1	Egypt	NorthernAfrica	Africa	2015.184	Dom-ans
H5N1_Avian_KT220537_A/chicken/Egypt/F9514A/2014|2014.071	KT220537	Avian	H5N1	H5	N1	Egypt	NorthernAfrica	Africa	2014.071	Dom-gal
H5N1_Avian_KF881623_A/chicken/Egypt/M7217B/2013|2013.082	KF881623	Avian	H5N1	H5	N1	Egypt	NorthernAfrica	Africa	2013.082	Dom-gal
H5N1_Avian_KF881668_A/chicken/Egypt/Q5283C/2012|2012.342	KF881668	Avian	H5N1	H5	N1	Egypt	NorthernAfrica	Africa	2012.342	Dom-gal
H5N1_Avian_KF881537_A/duck/Egypt/M2583D/2010|2010.973	KF881537	Avian	H5N1	H5	N1	Egypt	NorthernAfrica	Africa	2010.973	Dom-ans
H5N1_Avian_KF881311_A/duck/Egypt/M2583C/2010|2010.973	KF881311	Avian	H5N1	H5	N1	Egypt	NorthernAfrica	Africa	2010.973	Dom-ans
H5N1_Avian_KF881354_A/duck/Egypt/M3075B/2011|2011.219	KF881354	Avian	H5N1	H5	N1	Egypt	NorthernAfrica	Africa	2011.219	Dom-ans
H5N1_Avian_KF881318_A/turkey/Egypt/S6405A/2012|2012.764	KF881318	Avian	H5N1	H5	N1	Egypt	NorthernAfrica	Africa	2012.764	Dom-gal
H5N1_Avian_KF881517_A/goose/Egypt/M2794A/2011|2011.052	KF881517	Avian	H5N1	H5	N1	Egypt	NorthernAfrica	Africa	2011.052	Dom-ans
H5N1_Avian_KF881429_A/duck/Egypt/Q4596A/2012|2012.049	KF881429	Avian	H5N1	H5	N1	Egypt	NorthernAfrica	Africa	2012.049	Dom-ans
H5N1_Avian_KF881406_A/duck/Egypt/Q4596B/2012|2012.049	KF881406	Avian	H5N1	H5	N1	Egypt	NorthernAfrica	Africa	2012.049	Dom-ans
H5N1_Avian_KF881559_A/chicken/Egypt/S3280D/2011|2011.359	KF881559	Avian	H5N1	H5	N1	Egypt	NorthernAfrica	Africa	2011.359	Dom-gal
H5N1_Avian_KF881347_A/chicken/Egypt/S3806D/2011|2011.674	KF881347	Avian	H5N1	H5	N1	Egypt	NorthernAfrica	Africa	2011.674	Dom-gal
H5N2_Avian_KU042695_A/chicken/Zhejiang/727079/2014|2014.567	KU042695	Avian	H5N2	H5	N2	China	EasternAsia	Asia	2014.567	Dom-gal
H5N2_Avian_KU042696_A/chicken/Zhejiang/727159/2014|2014.567	KU042696	Avian	H5N2	H5	N2	China	EasternAsia	Asia	2014.567	Dom-gal
H5N6_Avian_KU042707_A/chicken/Zhejiang/727026/2014|2014.567	KU042707	Avian	H5N6	H5	N6	China	EasternAsia	Asia	2014.567	Dom-gal
H5N6_Avian_KU042706_A/chicken/Zhejiang/727022/2014|2014.567	KU042706	Avian	H5N6	H5	N6	China	EasternAsia	Asia	2014.567	Dom-gal
H5N2_Avian_KX160177_A/chicken/Heilongjiang/S7/2014|2014.595	KX160177	Avian	H5N2	H5	N2	China	EasternAsia	Asia	2014.595	Dom-gal
H5N6_Avian_KP286099_A/chicken/Dongguan/2690/2013|2013.962	KP286099	Avian	H5N6	H5	N6	China	EasternAsia	Asia	2013.962	Dom-gal
H5N6_Avian_KP284995_A/chicken/Shenzhen/2464/2013|2013.948	KP284995	Avian	H5N6	H5	N6	China	EasternAsia	Asia	2013.948	Dom-gal
H5N6_Avian_KY437773_A/goose/Guangdong/YJD/2014|2014.833	KY437773	Avian	H5N6	H5	N6	China	EasternAsia	Asia	2014.833	Dom-ans
H5N6_Avian_KM496975_A/duck/Laos/XBY004/2014|2014.192	KM496975	Avian	H5N6	H5	N6	Laos	SouthEasternAsia	Asia	2014.192	Dom-ans
H5N6_Avian_KP285019_A/duck/Dongguan/3069/2013|2013.962	KP285019	Avian	H5N6	H5	N6	China	EasternAsia	Asia	2013.962	Dom-ans
H5N6_Avian_KP285003_A/duck/Dongguan/2685/2013|2013.962	KP285003	Avian	H5N6	H5	N6	China	EasternAsia	Asia	2013.962	Dom-ans
H5N6_Human_KR063685_A/Changsha/1/2014|2014.145	KR063685	Human	H5N6	H5	N6	China	EasternAsia	Asia	2014.145	Human
H5N1_Avian_KJ683886_A/chicken/Yunnan/1/2014|2014.110	KJ683886	Avian	H5N1	H5	N1	China	EasternAsia	Asia	2014.11	Dom-gal
H5N6_Avian_KT454945_A/Gallinula_chloropus/Guangdong/GZ174/2014|2014.685	KT454945	Avian	H5N6	H5	N6	China	EasternAsia	Asia	2014.685	Wild-other
H5N6_Avian_KT454937_A/Copsychus_saularis/Guangdong/SW8/2014|2014.584	KT454937	Avian	H5N6	H5	N6	China	EasternAsia	Asia	2014.584	Wild-other
H5N6_Avian_KX094414_A/duck/Guangzhou/021/2014|2014.038	KX094414	Avian	H5N6	H5	N6	China	EasternAsia	Asia	2014.038	Dom-ans
H5N6_Avian_KJ754143_A/duck/Guangdong/GD01/2014|2014.200	KJ754143	Avian	H5N6	H5	N6	China	EasternAsia	Asia	2014.2	Dom-ans
H5N6_Avian_KP286107_A/chicken/Dongguan/3363/2013|2013.962	KP286107	Avian	H5N6	H5	N6	China	EasternAsia	Asia	2013.962	Dom-gal
H5N6_Swine_KT313408_A/swine/Guangdong/1/2014|2014.460	KT313408	Swine	H5N6	H5	N6	China	EasternAsia	Asia	2014.46	Swine
H5N6_Swine_KT313416_A/swine/Guangdong/2/2014|2014.460	KT313416	Swine	H5N6	H5	N6	China	EasternAsia	Asia	2014.46	Swine
H5N6_Avian_KY437781_A/chicken/Yangzhou/YD1/2014|2014.666	KY437781	Avian	H5N6	H5	N6	China	EasternAsia	Asia	2014.666	Dom-gal
H5N6_Avian_KP732598_A/goose/Eastern_China/S0513/2013|2013.362	KP732598	Avian	H5N6	H5	N6	China	EasternAsia	Asia	2013.362	Dom-ans
H3N6_Avian_KX121252_A/duck/Hunan/146/2014|2014.866	KX121252	Avian	H3N6	H3	N6	China	EasternAsia	Asia	2014.866	Dom-ans
H5N6_Avian_KX121204_A/duck/Hunan/144/2014|2014.866	KX121204	Avian	H5N6	H5	N6	China	EasternAsia	Asia	2014.866	Dom-ans
H5N6_Avian_KX121196_A/goose/Hunan/118/2014|2014.863	KX121196	Avian	H5N6	H5	N6	China	EasternAsia	Asia	2014.863	Dom-ans
H5N6_Avian_KP732603_A/duck/Eastern_China/S0908/2014|2014.685	KP732603	Avian	H5N6	H5	N6	China	EasternAsia	Asia	2014.685	Dom-ans
H5N6_Avian_KU143530_A/turtledove/Wuhan/HKBJ27/2015|2015.038	KU143530	Avian	H5N6	H5	N6	China	EasternAsia	Asia	2015.038	Wild-other
H5N6_Avian_KU143531_A/turtledove/Wuhan/HKBJ43/2015|2015.038	KU143531	Avian	H5N6	H5	N6	China	EasternAsia	Asia	2015.038	Wild-other
H5N6_Avian_KU143535_A/chicken/Wuhan/WHYJ02/2015|2015.038	KU143535	Avian	H5N6	H5	N6	China	EasternAsia	Asia	2015.038	Dom-gal
H5N6_Avian_KU143534_A/chicken/Wuhan/WHYJ01/2015|2015.038	KU143534	Avian	H5N6	H5	N6	China	EasternAsia	Asia	2015.038	Dom-gal
H5N6_Avian_KY415839_A/duck/Hubei/ZYSYF1/2015|2015.871	KY415839	Avian	H5N6	H5	N6	China	EasternAsia	Asia	2015.871	Dom-ans
H5N6_Avian_KU143529_A/turtledove/Wuhan/WHBJ28/2014|2014.953	KU143529	Avian	H5N6	H5	N6	China	EasternAsia	Asia	2014.953	Wild-other
H5N6_Avian_KU143528_A/turtledove/Wuhan/WHBJ12/2014|2014.953	KU143528	Avian	H5N6	H5	N6	China	EasternAsia	Asia	2014.953	Wild-other
H5N6_Avian_KU143533_A/duck/Wuhan/WHYF03/2015|2015.038	KU143533	Avian	H5N6	H5	N6	China	EasternAsia	Asia	2015.038	Dom-ans
H5N6_Avian_KP285323_A/goose/Shantou/1791/2014|2014.195	KP285323	Avian	H5N6	H5	N6	China	EasternAsia	Asia	2014.195	Dom-ans
H5N6_Avian_KP285315_A/goose/Shantou/1763/2014|2014.195	KP285315	Avian	H5N6	H5	N6	China	EasternAsia	Asia	2014.195	Dom-ans
H5N6_Avian_MF399610_A/Great_Crested_Grebe/Ningxia/482-26/2015|2015.860	MF399610	Avian	H5N6	H5	N6	China	EasternAsia	Asia	2015.86	Wild-other
H5N6_Avian_LC208519_A/duck/Japan/AQ-HE72/2015|2015.575	LC208519	Avian	H5N6	H5	N6	Japan	EasternAsia	Asia	2015.575	Dom-ans
H5N6_Human_KP765786_A/Guangzhou/39715/2014|2014.942	KP765786	Human	H5N6	H5	N6	China	EasternAsia	Asia	2014.942	Human
H5N6_Avian_LC279788_A/muscovy_duck/Vietnam/LBM817/2015|2015.858	LC279788	Avian	H5N6	H5	N6	Viet Nam	SouthEasternAsia	Asia	2015.858	Dom-ans
H5N1_Avian_KM251529_A/duck/Sichuan/NCXN10/2014|2014.318	KM251529	Avian	H5N1	H5	N1	China	EasternAsia	Asia	2014.318	Dom-ans
H5N1_Avian_KM251530_A/duck/Sichuan/NCXN11/2014|2014.318	KM251530	Avian	H5N1	H5	N1	China	EasternAsia	Asia	2014.318	Dom-ans
H5N1_Avian_AB979501_A/duck/Vietnam/LBM638/2014|2014.285	AB979501	Avian	H5N1	H5	N1	Viet Nam	SouthEasternAsia	Asia	2014.285	Dom-ans
H5N1_Avian_AB979485_A/muscovy_duck/Vietnam/LBM635/2014|2014.285	AB979485	Avian	H5N1	H5	N1	Viet Nam	SouthEasternAsia	Asia	2014.285	Dom-ans
H5N1_Avian_KM251531_A/pigeon/Sichuan/NCXN29/2014|2014.318	KM251531	Avian	H5N1	H5	N1	China	EasternAsia	Asia	2014.318	Wild-other
H5N6_Avian_KT952270_A/wild_pigeon/Jilin/CC01/2014|2014.463	KT952270	Avian	H5N6	H5	N6	China	EasternAsia	Asia	2014.463	Wild-other
H5N6_Avian_KP090437_A/chicken/Jiangxi/NCDZT1123/2014|2014.490	KP090437	Avian	H5N6	H5	N6	China	EasternAsia	Asia	2014.49	Dom-gal
H5N6_Avian_KP090445_A/chicken/Jiangxi/NCDZT1126/2014|2014.490	KP090445	Avian	H5N6	H5	N6	China	EasternAsia	Asia	2014.49	Dom-gal
H5N6_Avian_KU143536_A/duck/Wuhan/JXYFB22/2015|2015.038	KU143536	Avian	H5N6	H5	N6	China	EasternAsia	Asia	2015.038	Dom-ans
H5N2_Avian_KU042691_A/duck/Zhejiang/727041/2014|2014.567	KU042691	Avian	H5N2	H5	N2	China	EasternAsia	Asia	2014.567	Dom-ans
H5N6_Avian_MF960026_A/chicken/Xuzhou/XZ6/2016|2016.118	MF960026	Avian	H5N6	H5	N6	China	EasternAsia	Asia	2016.118	Dom-gal
H3N6_Avian_KR919744_A/duck/Guangxi/175D12/2014|2014.534	KR919744	Avian	H3N6	H3	N6	China	EasternAsia	Asia	2014.534	Dom-ans
H5N1_Avian_KY437805_A/chicken/Anhui/QD1/2014|2014.156	KY437805	Avian	H5N1	H5	N1	China	EasternAsia	Asia	2014.156	Dom-gal
H5N1_Avian_KP288322_A/duck/Nanchang/9789/2013|2013.748	KP288322	Avian	H5N1	H5	N1	China	EasternAsia	Asia	2013.748	Dom-ans
H5N1_Avian_KP288314_A/quail/Nanchang/6631/2013|2013.748	KP288314	Avian	H5N1	H5	N1	China	EasternAsia	Asia	2013.748	Dom-gal
H5N1_Avian_CY146698_A/duck/Hunan/S4220/2011|2011.866	CY146698	Avian	H5N1	H5	N1	China	EasternAsia	Asia	2011.866	Dom-ans
H5N2_Avian_KJ933375_A/duck/Zhejiang/6DK19/2013|2013.953	KJ933375	Avian	H5N2	H5	N2	China	EasternAsia	Asia	2013.953	Dom-ans
H5N6_Avian_KJ807776_A/duck/Zhejiang/6D2/2013|2013.951	KJ807776	Avian	H5N6	H5	N6	China	EasternAsia	Asia	2013.951	Dom-ans
H5N6_Avian_KJ807775_A/chicken/Zhejiang/6C2/2013|2013.951	KJ807775	Avian	H5N6	H5	N6	China	EasternAsia	Asia	2013.951	Dom-gal
H5N6_Avian_KP284979_A/chicken/Shenzhen/1845/2013|2013.945	KP284979	Avian	H5N6	H5	N6	China	EasternAsia	Asia	2013.945	Dom-gal
H5N6_Avian_KM251527_A/duck/Sichuan/NCXJ24/2014|2014.318	KM251527	Avian	H5N6	H5	N6	China	EasternAsia	Asia	2014.318	Dom-ans
H5N6_Avian_KM251523_A/chicken/Sichuan/NCJPL1/2014|2014.318	KM251523	Avian	H5N6	H5	N6	China	EasternAsia	Asia	2014.318	Dom-gal
H5N6_Avian_KM251522_A/Anas_crecca/Hubei/Chenhu1623-5/2014|2014.214	KM251522	Avian	H5N6	H5	N6	China	EasternAsia	Asia	2014.214	Wild-ans-long
H5N6_Avian_KY171666_A/duck/Vietnam/NCVD14-A418/2014|2014.647	KY171666	Avian	H5N6	H5	N6	Viet Nam	SouthEasternAsia	Asia	2014.647	Dom-ans
H5N6_Avian_KY171638_A/Pheasant/Vietnam/NCVD14-A367/2014|2014.600	KY171638	Avian	H5N6	H5	N6	Viet Nam	SouthEasternAsia	Asia	2014.6	Dom-gal
H5N6_Avian_LC050597_A/muscovy_duck/Quang_Ninh/5c112/2013|2013.279	LC050597	Avian	H5N6	H5	N6	Viet Nam	SouthEasternAsia	Asia	2013.279	Dom-ans
H5N6_Avian_KY171684_A/chicken/Vietnam/NCVD-15A17/2015|2015.195	KY171684	Avian	H5N6	H5	N6	Viet Nam	SouthEasternAsia	Asia	2015.195	Dom-gal
H5N6_Avian_KP286427_A/duck/Jiangxi/13475/2014|2014.241	KP286427	Avian	H5N6	H5	N6	China	EasternAsia	Asia	2014.241	Dom-ans
H5N6_Avian_KP286435_A/duck/Jiangxi/13484/2014|2014.241	KP286435	Avian	H5N6	H5	N6	China	EasternAsia	Asia	2014.241	Dom-ans
H5N6_Avian_KP732601_A/duck/Eastern_China/S0711/2014|2014.523	KP732601	Avian	H5N6	H5	N6	China	EasternAsia	Asia	2014.523	Dom-ans
H5N6_Avian_KY171245_A/chicken/Vietnam/NCVD14-A324/2014|2014.315	KY171245	Avian	H5N6	H5	N6	Viet Nam	SouthEasternAsia	Asia	2014.315	Dom-gal
H5N6_Avian_KM251525_A/duck/Sichuan/NCXJ15/2014|2014.318	KM251525	Avian	H5N6	H5	N6	China	EasternAsia	Asia	2014.318	Dom-ans
H5N6_Avian_KU042703_A/goose/Zhejiang/925108/2014|2014.732	KU042703	Avian	H5N6	H5	N6	China	EasternAsia	Asia	2014.732	Dom-ans
H5N1_Avian_MF116340_A/goose/China/E43/2012|2012.378	MF116340	Avian	H5N1	H5	N1	China	EasternAsia	Asia	2012.378	Dom-ans
H5N1_Swine_KM027997_A/swine/Guangxi/592/2011|2011.156	KM027997	Swine	H5N1	H5	N1	China	EasternAsia	Asia	2011.156	Swine
H5N1_Avian_KF735642_A/barn_swallow/Hong_Kong/1161/2010|2010.241	KF735642	Avian	H5N1	H5	N1	Hong Kong	EasternAsia	Asia	2010.241	Wild-other
H5N1_Avian_JN646700_A/duck/Zhejiang/224/2011|2011.123	JN646700	Avian	H5N1	H5	N1	China	EasternAsia	Asia	2011.123	Dom-ans
H5N1_Avian_JN646705_A/duck/Zhejiang/2248/2011|2011.123	JN646705	Avian	H5N1	H5	N1	China	EasternAsia	Asia	2011.123	Dom-ans
H5N1_Human_KF001394_A/Cambodia/X0207301/2013|2013.099	KF001394	Human	H5N1	H5	N1	Cambodia	SouthEasternAsia	Asia	2013.099	Human
H5N1_Avian_KF001433_A/duck/Cambodia/143W4M4/2013|2013.060	KF001433	Avian	H5N1	H5	N1	Cambodia	SouthEasternAsia	Asia	2013.06	Dom-ans
H5N1_Avian_KY171165_A/chicken/Vietnam/NCVD14-A463/2014|2014.140	KY171165	Avian	H5N1	H5	N1	Viet Nam	SouthEasternAsia	Asia	2014.14	Dom-gal
H5N1_Avian_KU311520_A/chicken/DongNai/0182/2013|2013.614	KU311520	Avian	H5N1	H5	N1	Viet Nam	SouthEasternAsia	Asia	2013.614	Dom-gal
H5N1_Avian_KF369239_A/duck/Cambodia/261W7M2/2013|2013.115	KF369239	Avian	H5N1	H5	N1	Cambodia	SouthEasternAsia	Asia	2013.115	Dom-ans
H5N1_Avian_KF918476_A/chicken/Cambodia/X0815301/2013|2013.614	KF918476	Avian	H5N1	H5	N1	Cambodia	SouthEasternAsia	Asia	2013.614	Dom-gal
H5N1_Human_KF918488_A/Cambodia/X0817302/2013|2013.622	KF918488	Human	H5N1	H5	N1	Cambodia	SouthEasternAsia	Asia	2013.622	Human
H5N1_Avian_KY171069_A/chicken/Vietnam/NCVD14-A380/2014|2014.299	KY171069	Avian	H5N1	H5	N1	Viet Nam	SouthEasternAsia	Asia	2014.299	Dom-gal
H5N1_Avian_KY171734_A/duck/Vietnam/NCVD-15A60/2015|2015.633	KY171734	Avian	H5N1	H5	N1	Viet Nam	SouthEasternAsia	Asia	2015.633	Dom-ans
H5N1_Avian_LC167748_A/Muscovy_duck/Vietnam/HU3-1403/2015|2015.619	LC167748	Avian	H5N1	H5	N1	Viet Nam	SouthEasternAsia	Asia	2015.619	Dom-ans
H5N1_Avian_LC167628_A/chicken/Vietnam/HU3-770/2015|2015.619	LC167628	Avian	H5N1	H5	N1	Viet Nam	SouthEasternAsia	Asia	2015.619	Dom-gal
H5N1_Avian_LC167660_A/chicken/Vietnam/HU3-879/2015|2015.619	LC167660	Avian	H5N1	H5	N1	Viet Nam	SouthEasternAsia	Asia	2015.619	Dom-gal
H5N1_Avian_KT762437_A/chicken/Guangxi/S2039/2009|2009.342	KT762437	Avian	H5N1	H5	N1	China	EasternAsia	Asia	2009.342	Dom-gal
H6N1_Avian_JX304760_A/duck/Guangxi/GXd-5/2010|2010.348	JX304760	Avian	H6N1	H6	N1	China	EasternAsia	Asia	2010.348	Dom-ans
H5N1_Human_CY098756_A/Hubei/1/2010|2010.384	CY098756	Human	H5N1	H5	N1	China	EasternAsia	Asia	2010.384	Human
H5N1_Avian_KR732511_A/chicken/Vietnam/NCVD-421/2010|2010.500	KR732511	Avian	H5N1	H5	N1	Viet Nam	SouthEasternAsia	Asia	2010.5	Dom-gal
H5N1_Avian_KR732521_A/chicken/Vietnam/NCVD-675/2011|2011.500	KR732521	Avian	H5N1	H5	N1	Viet Nam	SouthEasternAsia	Asia	2011.5	Dom-gal
H5N1_Avian_CY146642_A/duck/Hunan/S4030/2011|2011.855	CY146642	Avian	H5N1	H5	N1	China	EasternAsia	Asia	2011.855	Dom-ans
H5N1_Human_KF277180_A/Viet_Nam/CM32/2011|2011.797	KF277180	Human	H5N1	H5	N1	Viet Nam	SouthEasternAsia	Asia	2011.797	Human
H5N1_Avian_AB741556_A/muscovy_duck/Vietnam/LBM57/2011_|2011.890	AB741556	Avian	H5N1	H5	N1	Viet Nam	SouthEasternAsia	Asia	2011.89	Dom-ans
H5N1_Avian_AB741548_A/muscovy_duck/Vietnam/LBM14/2011_|2011.718	AB741548	Avian	H5N1	H5	N1	Viet Nam	SouthEasternAsia	Asia	2011.718	Dom-ans
H5N1_Avian_KY171436_A/duck/Vietnam/NCVD-2736/2013|2013.066	KY171436	Avian	H5N1	H5	N1	Viet Nam	SouthEasternAsia	Asia	2013.066	Dom-ans
H5N1_Avian_KY171348_A/chicken/Vietnam/NCVD-1982/2012|2012.734	KY171348	Avian	H5N1	H5	N1	Viet Nam	SouthEasternAsia	Asia	2012.734	Dom-gal
H5N1_Avian_KY171526_A/duck/Vietnam/NCVD-2848/2013|2013.162	KY171526	Avian	H5N1	H5	N1	Viet Nam	SouthEasternAsia	Asia	2013.162	Dom-ans
H5N2_Avian_KP098025_A/duck/Vietnam/NCVD-KA415/2012|2012.929	KP098025	Avian	H5N2	H5	N2	Viet Nam	SouthEasternAsia	Asia	2012.929	Dom-ans
H5N1_Avian_KX513137_A/swallow/Vietnam/NT24/2013|2013.263	KX513137	Avian	H5N1	H5	N1	Viet Nam	SouthEasternAsia	Asia	2013.263	Wild-other
[truncated: 6,810 more rows]
