# Supplementary material for: A brief history of bird flu
Source: Philos Trans R Soc Lond B Biol Sci. 2019 May 6;374(1775):20180257. doi: 10.1098/rstb.2018.0257 (PMC6553608; doi:10.1098/rstb.2018.0257)
Supplement: Data for segments 1,2,3,5,7,8 - 8809 taxa for display [file rstb20180257supp3.zip › internals_subsample_for_display/hxnx_all_seg3_8809_with_og.fas]

>H6N1_Avian_KX978106_A/greater_white-fronted_goose/Netherlands/11/2009|2009.937
atggaagactttgtgcgacaatgcttcaatccaatgattgtcgagcttgcggaaaaggcaatgaaagaatatggggaagatccgaaaatcgaaacaaacaaatttgccgcaatatgcacccacttagaagtctgtttcatgtattcggatttccactttattgatgagcgaggcgaatcaataattgtagaatctggcgatccgaatgtattactgaaacaccgatttgagataattgaagggagagaccgaacaatggcctggacagtggtgaatagtatctgcaacaccacaggagtcgacaaacccaaattccttccagatttgtatgactacaaagagaaccgattcattgaaattggagtaacacgaagggaagttcacatatactatctggaaaaagccaacaagataaaatcagagaagacacacattcacatattctcattcaccggagaggaaatggccaccaaagcggactatacccttgatgaagagagcagagcaagaatcaaaaccaggctgttcactataagacaagaaatggctagtaggggtctatgggattcctttcgtcagtccgagagaggcgaagagacaattgaagaaagatttgaaatcacaggaaccatgcgcaggcttgccgaccaaagtctcccaccgaacttctccagccttgaaaactttagagcctatgtggatggattcgaaccgaacggctgcattgagggcaagctttctcaaatgtcaaaagaagtaaacgccagaattgagccattcctgaagacaaccccacgccctctcagattacctgatgggcctccctgctctcagcggtcgaagttcttgctgatggatgcccttaagttaagcatagaagatccgagtcatgagggggaaggtataccgctatatgatgcaatcaaatgcatgaagacattttttggctggaaagagcccaatatcgtaaaaccacatgaaaaaggcataaaccccaattacctcctggcttggaagcaggtgctggcagaactccaagatcttgaaaatgaggagaaaatcccaaaaacaaagaacatgaagaaaacaagccaattgaagtgggcacttggtgagaacatggcaccagagaaagtagactttgaagactgcaaagatgttagcgatctaagacagtatgacagtgatgaaccagagtctagatcgctagcaagctggatccagagtgaattcaacaaggcatgcgaattgacagattcgagttggattgaacttgatgaaataggggaagacgttgctccaattgagtacattgcgagcatgagaagaaactatttcacagcggaagtatcccattgcagggctactgagtacataatgaagggagtgtacataaacacagccctgttgaatgcatcctgtgcagccatggatgacttccaactgattccgatgataagcaaatgcagaaccaaagaaggaagacggaagacaaatctgtatggattcattataaaaggaagatcccatttgagaaatgacaccgatgtagtaaactttgtgagcatggaattctctctcactgacccgaggctggagccacacaaatgggaaaagtactgtgttctcgagataggagacatgctcctacggactgcaataggccaagtgtcaaggcccatgttcctgtatgtgagaaccaatgggacttccaagatcaaaatgaaatggggcatggagatgaggcgatgccttcttcaatcccttcaacaaattgagagcatgattgaggccgaatcttctgtcaaagagaaggacatgactaaggaattctttgaaaacaaatcagaaacatggccaattggagaatcgcccaaaggggtggaggaaggctccattggaaaggtgtgtagaacattactagcaaaatctgtattcaacagcctatatgcatctccacaactcgaggggttttcagctgaatcaagaaaattgcttctcattgttcaggcacttagggacaatctggaacctgggaccttcgatcttggggggctatatgaagcaattgaggagtgcctgattaacgatccctgggttttgcttaatgcgtcttggttcaactccttcctcatacatgcactgaagtag------
>H3N8_Avian_KX979463_A/turnstone/Netherlands/1/2010|2010.770
atggaagactttgtgcgacaatgcttcaatccaatgattgtcgagcttgcggaaaaggcaatgaaagaatatggggaagatccgaaaatcgaaacaaacaaatttgccgcaatatgcacccacttagaagtctgtttcatgtattcggatttccactttattgatgagcgaggcgaatcaataattgtagaatctggcgatccgaatgtattactgaaacaccgatttgagataattgaagggagagaccgaacaatggcctggacagtggtgaatagtatctgcaacaccacaggagtcgacaaacccaaattccttccagatttgtatgactacaaagagaaccgattcattgaaattggagtgacacgaagggaagttcacatatactatctggaaaaagccaacaagataaaatcagagaagacacacattcacatattctcattcaccggagaggaaatggccaccaaagcggactatacccttgatgaagagagcagagcaagaatcaaaaccaggctgttcactataagacaagaaatggccagtaggggtctatgggattcctttcgtcagtccgagagaggcgaagagacaattgaagaaagatttgaaatcacaggaaccatgcgcaggcttgccgaccaaagtctcccaccgaacttctccagccttgaaaactttagagcctatgtggatggattcgaaccgaacggctgcattgagggcaagctttctcaaatgtcaaaagaagtaaacgccagaattgagccattcctgaagacaaccccacgccctctcagattacctgatgggcctccctgctctcagcggtcgaagttcttgctgatggatgcccttaagttaagcatagaagatccgagtcatgagggggaaggtataccgctatatgatgcaatcaaatgcatgaagacattttttggatggaaagagcccaatatcgtaaaaccacatgaaaaaggcataaaccccaattacctcctggcttggaagcaggtgctggcagaactccaagatcttgaaaatgaggagaaaatcccaaaaacaaagaacatgaagaaaacaagccaattgaagtgggcacttggtgagaacatggcaccagagaaagtagactttgaggactgcaaagatgttagcgatctaagacagtatgacagtgatgaaccagagtctagatcgctagcaagctggatccagagtgaattcaacaaggcatgcgaattgacagattcgagttggattgaacttgatgaaataggggaagacgttgctccaattgagcacattgcgagcatgagaagaaactatttcacagcggaagtatcccattgcagggctactgaatacataatgaagggagtgtacataaacacagccctgttgaatgcatcctgtgcagccatggatgacttccaactgatcccgatgataagcaaatgcagaaccaaagaaggaagacggaagacaaatctgtatggattcattataaaaggaaggtcccatttgagaaatgacaccgatgtagtaaattttgtgagcatggaattctctctcactgacccgaggctggagccacacaaatgggaaaagtactgtgttctcgagataggagacatgctcctacggactgcaataggccaagtgtcaaggcccatgttcctgtatgtgagaaccaatgggacttccaagatcaaaatgaaatggggcatggagatgaggcgatgccttcttcaatcccttcaacaaattgagagcatgattgaggccgaatcttctgtcaaagagaaggacatgactaaggaattctttgaaaacaaatcagaaacatggccaattggagaatcgcccaaaggggtggaggaaggctccattggaaaggtgtgtagaacattactagcaaaatctgtattcaacagcctatatgcatctccacaactcgaggggttttcagctgaatcaagaaaattgcttctcattgttcaggcacttagggacaatctggaacctgggaccttcgatcttggggggctatatgaagcaattgaggagtgcctgattaacgatccctgggttttgcttaatgcgtcttggttcaactccttcctcatacatgcactgaagtag------
>H6N5_Avian_CY149449_A/greylag_goose/Iceland/1459/2011|2011.833
atggaagattttgtgcgacaatgcttcaatccaatgattgtcgagcttgcggaaagggcaatgaaagaatatggggaagacccgaaagtcgaaacgaacaaatttgctgcgatatgcacacacttggaagtctgtttcatgtattcggatttccactttattgatgaacggggtgaatcaataattgtggaatcgggcgatccgaacgcattattgaaacaccgttttgaaataattgaagggagagaccgaacaatggcctggacagtggtgaatagcatctgcaacaccacaggagtcgagaagcctaaatttctacccgatttgtacgactataaagagaaccgattcattgaaattggagtgacacggagggaagttcacatatactatttggaaaaagctaacaagataaaatccgagaagacacacattcacatattctcattcaccggagaggaaatggccaccaaagcggattacacccttgacgaagagagtagagcaagaatcaaaactaggctgttcactataaggcaagaaatggccagtaggggcctgtgggattcctttcgtcagtccgagagaggcgaagagacaattgaagaaagatttgaaatcacaggaaccatgcgcaggcttgccgaccaaagtctcccaccgaacttctccagccttgaaaactttagagcctatgtggatggattcgaaccgaacggctgcattgagggcaagctttctcagatgtcaaaagaagtgaacgccagaattgagccatttctgaaaacaacaccacgccctctcagattacctgatggacctccttgctctcagcggtcgaaattcttgctgatggatgcccttaaattaagcattgaagacccgagtcatgagggggaggggataccgctatatgatgcaatcaaatgcatgaagacatttttcggttggaaagagcccaacatcgtaaagccacatgaaaagggcataaaccccaattacctcctggcttggaagcaggtgctggcagaactccaagatattgaaaatgaggaaaaaatcccaaaaacaaagaacatgaagaaaacaagtcagttgaagtgggcacttggtgagaatatggcaccagagaaagtagactttgaggactgcaaagatgttagcgatctaaggcagtatgacagtgatgaaccagagtctagatcactggcaagctggatccagagtgaattcaacaaggcatgcgaattgacagattcaagttggattgaactagacgaaataggagaagacgttgctccaattgagcacattgcaagtatgagaagaaactatttcacagcggaagtatcccattgcagagctaccgaatacataatgaagggagtgtacataaacacagctttgttgaatgcatcctgtgcagccatggatgatttccaattgattccaatgataagcaaatgtaggaccaaagaaggaaggcggaaaaccaatctgtatggattcattataaaaggaagatcccacttgagaaatgacactgatgtggtaaactttgtgagtatggaattctctcttactgacccgaggttggagccacacaagtgggagaagtattgcgtcctcgagataggagacatgctcctacggaccgcaataggccaggtatcaaggcccatgttcctgtatgtgagaaccaatggaacctccaagatcaagatgaaatggggcatggaaatgaggcgatgtcttcttcaatcccttcagcaaattgagagcatgattgaggcagagtcttctgtcaaagagaaggacatgaccagagaattttttgaaaacaaatcagaaacatggccaatcggagagtcacccaaaggggtggaggaaggatccatcgggaaggtgtgcagaaccttactagcaaaatctgtgttcaacagtctatatgcatctccacaacttgaggggttctcagctgaatcaagaaaattacttctcattgttcaggcacttagggacaacctggaacctgggacctttgatcttggggggctatatgaagcaattgaggagtgcctgattaatgatccctgggttttgcttaatgcgtcttggttcaactccttcctcacacatgcactgaaatag------
>H6N5_Avian_CY149505_A/greylag_goose/Iceland/0948/2011|2011.833
atggaagattttgtgcgacaatgcttcaatccaatgattgtcgagcttgcggaaagggcaatgaaagaatatggggaagacccgaaagtcgaaacgaacaaatttgctgcgatatgcacacacttggaagtctgtttcatgtattcggatttccactttattgatgaacggggtgaatcaataattgtggaatcgggcgatccgaacgcattattgaaacaccgttttgaaataattgaagggagagaccgaacaatggcctggacagtggtgaatagcatctgcaacaccacaggagtcgagaagcctaaatttctacccgatttgtacgactataaagagaaccgattcattgaaattggagtgacacggagggaagttcacatatactatttggaaaaagccaacaagataaaatccgagaagacacacattcacatattctcattcaccggagaggaaatggccaccaaagcggattacacccttgacgaagagagtagagcaagaatcaaaactaggctgttcactataaggcaagaaatggccagtaggggcctgtgggattcctttcgtcagtccgagagaggcgaagagacaattgaagaaagatttgaaatcacaggaaccatgcgcaggcttgccgaccaaagtctcccaccgaacttctccagccttgaaaactttagagcctatgtggatggattcgaaccgaacggctgcattgagggcaagctttctcagatgtcaaaagaagtgaacgccagaattgagccatttctgaaaacaacaccacgccctctcagattacctgatggacctccttgctctcagcggtcgaaattcttgctgatggatgcccttaaattaagcattgaagacccgagtcatgagggggaggggataccgctatatgatgcaatcaaatgcatgaagacatttttcggttggaaagagcccaacatcgtaaagccacatgaaaagggcataaaccccaattacctcctggcttggaagcaggtgctggcagaactccaagatattgaaaatgaggaaaaaatcccaaaaacaaagaacatgaagaaaacaagtcagttgaagtgggcacttggtgagaatatggcaccagagaaagtagactttgaggactgcaaagatgttagcgatctaaggcagtatgacagtgatgaaccagagtctagatcactggcaagctggatccagagtgaattcaacaaggcatgcgaattgacagattcaagttggattgaactagacgaaataggagaagacgttgctccaattgagtacattgcaagtatgagaagaaactatttcacagcggaagtatcccattgcagagctaccgaatacataatgaagggagtgtacataaacacagctttgttgaatgcatcctgtgcagccatggatgatttccaattgattccaatgataagcaaatgtaggaccaaagaaggaaggcggaaaaccaatctgtatggattcattataaaaggaagatcccacttgagaaatgacactgatgtggtaaactttgtgagtatggaattctctcttactgacccgaggttggagccacacaagtgggagaagtattgcgtcctcgagataggagacatgctcctacggaccgcaataggccaggtatcaaggcccatgttcctgtatgtgagaaccaatggaacctccaagatcaagatgaaatggggcatggaaatgaggcgatgtcttcttcaatcccttcagcaaattgagagcatgattgaggcagagtcttctgtcaaagagaaggacatgaccagagaattttttgaaaacaaatcagaaacatggccaatcggagagtcacccaaaggggtggaggaaggatccatcgggaaggtgtgcagaaccttactagcaaaatctgtgttcaacagtctatatgcatctccacaacttgaggggttctcagctgaatcaagaaaattacttctcattgttcaggcacttagggacaacctggaacctgggacctttgatcttggggggctatatgaagcaattgaggagtgcctgattaatgatccctgggttttgcttaatgcgtcttggttcaactccttcctcacacatgcactgaaatag------
>H6N2_Avian_KX978334_A/greater_white-fronted_goose/Netherlands/6/2010|2010.893
atggaagactttgtgcgacaatgcttcaatccaatgattgtcgagcttgcggaaaaggcaatgaaagaatatggggaagatccgaaaatcgaaacaaacaaatttgccgcaatatgcacacatttagaagtctgttttatgtattcggatttccactttattgatgaacgaggcgaatcaataattgtagaatctggcgatccgaatgcattattgaaacaccgatttgagataattgaagggagagaccgaacaatggcctggacagtggtgaatagtatctgcaacaccacaggagtcgataagcctaaattcctcccagatctgtatgactacaaagagaaccgattcattgaaattggagtgacacgaagggaagtccacatatactatctagaaaaagccaacaagataaaatcagagaagacacacattcacatattctcattcactggggaggaaatggccaccaaagcggactacacacttgatgaagagagcagagcaagaataaaaaccaggctgttcactataagacaagaaatggctagtaggggtctatgggattcctttcgtcagtccgagagaggcgaagagacaattgaagaaagatttgaaatcacaggaaccatgcgcaggcttgccgaccaaagtctcccaccgaacttctccagccttgaaaactttagagcctatgtggatggattcgaaccgaacggctgcattgagggcaagctttctcaaatgtcaaaagaagtgaacgccagaattgaaccatttctgaagacaacaccacgccctctcagattacctgatgggcctccctgctctcagcggtcgaagttcttgctgatggatgcccttaaattaagcattgaagacccgacccatgagggggaaggtataccgctatatgatgcaatcaaatgcatgaagacatttttcggctggaaagagcccaacatcgtaaaaccacatgaaaaaggcataaaccccaattacctcctagcttggaagcaggtgctggcagaactccaagatattgaaaatgaggagaaaattccaaaaacaaagaacatgaagaaaacaagccaattgaagtgggcacttggtgagaacatggcaccagagaaagtggactttgaggactgcagggatgttagcgatctaagacagtatgacagtgacgaaccagagtctagatcgctagcaagctggatccagagtgaattcaacaaggcatgtgaattgacagattctagctggattgaacttgacgaaataggggaagacgttgctccaattgagcacattgcgagtatgaggagaaactatttcacagcggaggtatcccattgcagggctactgaatacataatgaagggagtgtacataaacacagccctgttgaatgcatcctgtgcagccatggatgacttccaattgattccaatgataagcaagtgcagaaccaaagaaggaagacggaagacaaatctgtatggattcattataaaaggaagatcccatttgagaaatgacaccgatgtggtgaactttgtgagcatggaattctctctcactgacccgaggctggagccacacaaatgggaaaagtactgtgttcttgagataggagacatgctcctgcggactgcaataggccaagtgtcaaggcccatgttcctgtatgtgagaaccaatgggacttccaagatcaaaatgaaatggggcgtggagatgaggcgatgccttcttcagtcccttcaacaaattgagagcatgattgaggctgagtcttctgtcaaagagaaggacatgaccaaggaattctttgaaaacaaatcagaaacatggccaattggagaatcacccaaaggggtggaggaaggctccattgggaaggtgtgcagaacattactagccaaatctgtgttcaacagcctatatgcatctccacaactcgaggggttttcagctgaatcaagaaaattgcttctcattgttcaggcacttagggacaacctggaacctggaaccttcgatcttggggggctatatgaagcaattgaggagtgcctgattaacgatccctgggttttgcttaatgcgtcttggttcaactccttcctcacacatgcactgaaatag------
>H5N2_Avian_KX978483_A/Eurasian_wigeon/Netherlands/1/2010|2010.737
atggaggattttgtgcgacaatgcttcaatccaatgattgtcgagcttgcggaaaaggcaatgaaagaatatggggaagatccgaaaatcgaaacgaacaagtttgccgcaatatgcacacacttagaggtctgtttcatgtattcggatttccactttattgatgaacggggcgaatcaataattgtagaatctggcgatccaaatgcattattgaaacaccgatttgaaataattgaagggagagaccgaacgatggcctggacagtggtgaatagtatctgcaacaccacaggagtcgagaagcctaaatttctcccagatttgtatgactacaaagagaatcgattcattgagattggagtaacacggagagaagttcatatatactatctagagaaagccaacaagataaaatcagagaagacacacattcacatattctcattcactggagaggaaatggccaccaaagcggactacactcttgatgaagagagtagggcaagaatcaaaaccaggctgttcactataaggcaggagatggccagtaggggtctatgggattcctttcgtcagtccgagagaggcgaagagacagttgaagaaagatttgaaatcacaggaaccatgcgcaggcttgccgaccaaagtctcccaccgaacttctccagccttgaaaactttagagcctatgtggatggattcgaaccgaacggctgcattgagggcaagctttctcaaatgtcaaaagaagtgaacgcccgaattgagccatttctgaagacaacaccacgccctctcaaactacctgatgggcctccctgctctcaacggtcgaaattcctgctgatggatgcccttaaattaagcatcgaagacccgagtcatgagggggagggtataccgctatatgatgcaatcaaatgcatgaagacatttttcggctggaaagagcccaacattgtaaaaccacatgaaaaaggcataaaccccaattacctcctggcttggaagcaagtgctggcagaactccaagatattgaaaatgaggagaaaatcccaaaaacaaagaacatgaagaaaacgagccagttaaagtgggcacttggtgagaatatggcaccagagaaagtagactttgaggactgcaaagatgttagcgatctgaaacagtatgacagtgatgaaccagaatctagatcgctagcgagttggatccagagtgaattcaacaaggcatgtgagttgacagattcaagttggattgagcttgatgaaataggggaagacattgctccaattgagcacattgcgagtatgagaagaaactatttcacagcggaagtatcccattgcagggctactgaatatataatgaagggagtgtacataaacacagctttgttgaatgcatcctgtgcagccatggatgacttccaattgattccaatgataagcaaatgcaggaccaaagaagggaggcggaagactaatctgtatggattcattataaaaggaagatcccatttgagaaatgacactgatgtggtcaactttgtgagcatggaattctctcttactgacccgaggctggagccacacaagtgggaaaagtactgtgttctcgagataggagacatgctcctacgaactgcaataggccaagtgtcaaggcccatgttcttgtatgtgagaaccaacgggacttccaagatcaagatgaagtggggcatggaaatgaggcgatgccttcttcaatcccttcaacaaattgaaagcatgattgaagccgagtcttctgtcaaagagaaggacatgaccaaagaattctttgaaaacaaatcagaaacatggccaattggagagtcacccaaaggggtggaggaaggctccattgggaaggtgtgcagaaccttactggcaaaatctgtgttcaacagcctatatgcatctccacaactcgagggattctcagctgaatcaagaaagttacttctcattgttcaggcacttagggacaacctggaacctgggaccttcgatcttggggggctatatgaagcaattgaggagtgcctgattaatgatccctgggttttgcttaatgcgtcttggttcaactccttcctcacacatgcactgaaatag------
>H5N2_Avian_CY149353_A/great_black-backed_gull/Iceland/1110/2011|2011.789
atggaagactttgtgcgacaatgcttcaatccaatgattgtcgagcttgcggaaaaggcaatgaaagaatatggggaagatccgaaaatcgaaacgaataaatttgctgcgatatgcacacacttagaagtctgcttcatgtattcggacttccactttattgatgaacggggcgaatcaataattgtggaatcgggcgatccgaatgcattattgaaacatcgttttgaaataattgaagggagagaccgaacaatggcctggacagtggtgaatagcatctgcaacaccacaagagtcgagaagcctaaatttctccccgatttatacgactataaagagaaccgattcattgaaattggagtgacaaggagggaagttcacatatactatttggaaaaagccaacaaaataaagtcagagaagacacacattcacatattctcgttcaccggagaggaaatggccaccaaagcggactacacccttgacgaagaaagtagggcaagaatcaaaactagactgttcactataaggcaagaaatggccagtaggggtctatgggattcctttcgtcagtccgagagaggcgaagagacaattgaagaaagatttgaaatcacaggaaccatgcgtaggcttgccgaccaaagtctcccaccgaacttctccagccttgaaaactttagagcctatgtggatggattcgaaccgaacggctgcattgagggcaagctttctcaaatgtcaaaagaagtaaacgccagaattgagccgtttctgaaaacaacaccgcgtcctctcagattacctgatgggcctccttgctctcagcggtcgaaattcttgctgatggatgcccttaaattaagcatagaagacccgagtcatgagggggaggggataccactatatgatgcaatcaaatgcatgaagacatttttcggttggaaagagcccaacatcgtgaagccacatgaaaaaggcataaaccccaattacctcttggcttggaagcaggtgctggcagaactccaagatattgaaaatgaggagaaaatcccaaaaacaaagaacatgaagaaaacaagcccgttaaagtgggcacttggtgagaatatggcaccagagaaggtggactttgaggactgcaaagatgttagtgatctaaggcagtacgacagtgatgaaccagagtctagatcactagcaagttggatccaaagtgaattcaacaaggcatgcgagttgacagattcaagctggattgaactagatgaaataggagaagacgttgctccaattgagcacattgcaagtatgagaagaaactatttcacagcggaagtatcccattgcagagccactgaatacataatgaagggagtatacataaacacagctttgttgaatgcatcctgtgcagccatggacgacttccaattgattccaatgataagcaaatgcagaaccaaagaaggaagacggaagaccaatctgtatggattcattataaaaggaagatcccacttgagaaatgacactgatgtggtaaactttgtgagtatggagttctctcttactgacccgaggttggagccacacaagtgggaaaagtactgcgttctagagataggagacatgctcctccggactgcaataggccaggtgtcaaggcccatgttcctgtatgtgagaaccaatggaacctccaagatcaaaatgaaatggggcatggaaatgaggcgatgccttcttcaatccctccagcaaattgagagcatgattgaggccgagtcttctgtcaaagagaaggacatgaccaaagaattctttgaaaacaaatcagaaacatggccaatcggagagtcccccaaaggagtggaggagggctcaatcgggaaggtgtgtagaaccctactagcaaaatctgtgttcaacagtctatatgcatctccacagctcgaggggttctcagccgaatcaagaaaattgcttctcattgttcaggcacttagggataacctggaacctgggaccttcgatcttggggggctatatgaagcaattgaggagtgcctgattaatgatccctgggttttgattaatgcgtcttggttcaactccttcctcacacatgcactgaaatag------
>H1N1_Avian_KX978941_A/greater_white-fronted_goose/Netherlands/1/2012|2012.885
atggaagactttgtgcgacaatgcttcaatccaatgattgtcgagcttgcggaaaaggcaatgaaagaatatggggaagatccgaaaatcgaaacgaacaaatttgccgcaatatgcacacacttagaagtctgtttcatgtattcggattttcactttattgatgaacgaggcgaatcaataattgtagaatctggcgatccgaatgcattattgaaacaccgatttgagataattgaagggagagaccgaacaatggcatggacagtggtaaatagtatctgcaacaccacaggagtcgataagcctaaattcctcccagacttgtatgactacaaagagaaccgtttcattgaaattggagtgacacgaagggaggttcacatatactacctagaaaaagccaacaagataaaatcagagaagacacacattcacatattctcattcactggagaggaaatggccaccaaagcggactatacccttgacgaggagagcagagcaagaatcaaaaccaggctgttcactataaggcaagaaatggccagtaggggtctatgggattcctttcgtcagtccgagagaggcgaagagacaattgaagaaagatttgaaatcacaggaaccatgcgcaggcttgccgaccaaagtctcccaccgaacttctccagccttgaaaactttagagcctatgtggatggattcgaaccgaacggctgcattgagggcaagctttctcaaatgtcaaaagaagtgaacgccaggattgagccatttctgaagacaacaccacgccctctcagattacctgatgggcctccctgctctcagcggtctaagttcttactgatggatgcccttaaattaagcattgaagatccgagccatgaaggggaaggcataccgctatatgatgcaatcaaatgcatgaagacatttttcggctggaaagagcccaacatcgtaaaaccacatgaaaaaggcataaaccccaattacctcctggcttggaagcaggtgctggcagaactccaagatattgaaaatgaggagaaaattccaaaaacaaagaacatgaagaaaacaagccaattgaagtgggcacttggtgagaatatggcaccagagaaagtagactttgaggactgcaaagacgttagcgacctaagacagtatgacagtgatgaaccagagtctagatcgctagcaagctggatccagagcgaattcaacaaagcatgtgaattgacagattcaagttggattgaacttgatgaaataggggaagacgttgctccaattgagcacattgcgagtatgagaagaaactatttcacagcggaagtatcccattgcagggctactgaatacataatgaagggagtgtacataaacacagccctgttgaatgcatcctgtgcagccatggatgatttccaactgattccaatgataagcaagtgcagaaccaaagaaggaagacggaagacaaatctgtatggattcatcataaaagggagatcccatttgaggaatgacactgatgtggtaaactttgtgagcatggaattctctcttactgacccgaggctggagccacacaagtgggaaaagtactgtgttctcgagataggagacatgctactacggaccgcaataggccaagtgtcaaggcccatgttcctgtatgtgagaaccaatgggacttccaaaatcaagatgaaatggggcatggagatgaggcgatgccttcttcaatcccttcaacaaattgagagcatgattgaggccgagtcttctgtcaaagagaaagacatgacaaaagaattctttgaaaacaaatcagaaacatggccaattggagaatcacctaaaggagtggaggaaggctccatcgggaaggtgtgcagaacactgctagcaaaatctgtattcaacagcctatatgcatctccacaactcgaggggttttcggctgaatcaagaaaattgcttctcattgttcaggcacttagggataacctggaacctgggaccttcgatcttggggggctatatgaagcaattgaggagtgcctgattaacgatccctgggttttgcttaatgcgtcttggttcaactccttcctcacacatgcactgaaatag------
>H5N3_Avian_KX977828_A/greater_white-fronted_goose/Netherlands/5/2010|2010.866
atggaagactttgtgcgacaatgcttcaatccaatgattgtcgagcttgcggaaaaggcaatgaaggaatatggggaagatccaaaaatcgaaacaaacaaatttgccgcaatatgcacacacttagaagtctgcttcatgtattcggatttccacttcattgatgaacgaggcgaatcaataattgtagaatctggcgatccgaacgcattattgaaacaccgatttgagataattgaagggagagaccgaacaatggcctggacagtggtgaatagtatctgcaacaccacaggagtcgataagcctaaattcctcccagatttgtatgactacaaagaaaatcgattcattgaaattggagtgacgcgaagggaagttcacatatactatctagaaaaagccaacaagataaaatcagagaagacacacattcacatattctcattcactggagaggaaatggccaccaaagcggattacacccttgatgaagagagcagagcaagaataaaaaccaggttgttcactataaggcaagaaatggccagtaggggtctatgggattcctttcgtcagtccgagagaggcgaagagacaattgaagaaagatttgaaatcacaggaaccatgcgcaggcttgccgaccaaagtctcccaccgaacttctccagccttgaaaactttagagcctatgtggatggattcgaaccgaacggctgcattgagggcaagctttctcaaatgtcaaaagaagtgaacgccagaattgagccatttctgaagacaacaccacgccctctcagattacctgatgggcctccctgctctcagcggtcgaagttcttgctgatggatgcccttaaattaagcatcgaagacccgagccatgagggggaaggtataccgctatatgatgcaatcaaatgcatgaaaacatttttcggctggaaagagcccaacattgtaaaaccacatgaaaaaggcataaaccccaattacctcctggcttggaagcaggtgttggcagagctccaagatattgaaaatgaggagaaaatcccaaaaacaaagaacatgaagaaaacaagccaattgaagtgggcacttggtgagaatatggcaccagagaaagtagactttgaggactgcaaagatgttagcgatctaagacagtatgacagtgacgaaccagaatttagatcgctagcaagctggatccagagtgaattcaacaaggcatgcgaattgacagactcgagttggattgaacttgatgaaataggggaagatgttgctccaattgagcacattgcgagtatgagaagaaactatttcacagcagaagtatcccattgcagggctactgaatacataatgaagggagtgtacataaacacagccctgttgaatgcatcctgtgcagccatggatgacttccaactgattccaatgataagcaagtgcaggaccaaagaaggaagacggaagacaaatctgtatggattcattataaaaggaagatcccatttgaggaatgacaccgatgtggtaaactttgtgagcatggaattctctctcactgacccgaggctggagccacacaaatgggaaaagtactgtgttcttgagataggagacatgctcctacggactgcaataggccaagtgtcaaggcccatgttcctgtatgtgagaaccaatgggacttccaagatcaaaatgaaatggggaatggagatgaggcgatgccttcttcagtcccttcaacaaattgagagcatgattgaggccgagtcttctgtcaaagagaaggacatgaccaaggaattctttgaaaacaaatcagaaacatggccaattggagaatcacccaaaggggtggaggaaggctccattgggaaggtgtgcagaacattactagcaaaatccgtgttcaacagcctatatgcatctccacagctcgaggggttttcagctgaatcaagaaaattgcttctcattgttcaggcacttagggacaacctggaacctggaaccttcgatcttggggggctgtatgaagcaattgaggagtgcctgattaacgatccctgggttttgcttaatgcgtcttggttcaactccttcctcacacatgcactgaaatag------
>H6N2_Avian_KX978899_A/greater_white-fronted_goose/Netherlands/9/2009|2009.995
atggaagactttgtgcgacaatgcttcaatccaatgatcgtcgagcttgcggaaaaggcaatgaaagaatatggagaagatccgaaaatcgaaacgaacaaatttgccgcaatatgcacgcacttagaagtctgtttcatgtattcggatttccactttattgatgaacggggcgaatcaatagttgtagagtctggcgatccgaatgcattattgaaacaccgatttgaaataattgaagggagagaccgaacgatggcctggacagtggtgaatagtatctgcaacacaacaggagtcgagaagcctaaatttctcccagatttgtatgattacaaagagaaccgattcatcgaaattggagtgacacggagggaagttcacatatactatctggaaaaagccaacaagataaagtcggagaaaacacacattcacatattctcattcactggagaggaaatggccaccaaagcggactacacccttgatgaagagagcagggcaagaatcaaaaccaggctgttcactataaggcaagagatggccagtaggggcctatgggattcctttcgtcagtccgagagaggcgaagagacaattgaagaaagatttgaaattacaggaaccatgcgcaggcttgccgaccaaagtctcccaccgaacttctccagccttgaaaactttagagcctatgtggatggattcgaaccgaacggctgcattgagggcaagctttctcaaatgtcaaaagaagtgaacgccagaattgagccatttctgaagacaactccacgccctctcagattacctgatgggcctccttgctctcagcggtcgaagttcttgctgatggatgccctcaaattaagcatcgaagacccgagtcatgaaggggagggtataccgctatatgatgcaatcaaatgcatgaagacatttttcggctggaaagagcccatcattgtaaaaccacatgaaaaaggcataaaccccaattacctcctggcctggaagcaggtgctggcagaactccaagatattgaaaatgaggagaaaatcccaaaaacaaagaacatgaagaaaacaagccagttgaaatgggcacttggtgagaacatggcaccagagaaagtagactttgaagactgcaaagatgttagtgatctaaggcagtatgacagtgatgaaccggagtctagatctctagcaagctggatccagagtgaattcaacaaggcatgcgaattgacagattcaagttggattgaacttgatgaaataggggaagacattgctccaattgagcacattgcgagtatgagaaggaactacttcacagcggaagtatctcattgtagggctactgaatacataatgaaaggagtgtacataaacacagctttattgaatgcatcctgtgcagccatggatgacttccaactgattccgatgataagcaaatgcaggaccaaagaaggaagacggaaaactaatctgtatggattcattataaaaggaagatcccatttgagaaatgacaccgatgtggtaaattttgtgagtatggaattctctcttactgacccgagactggaaccgcacaagtgggaaaagtactgtgttctcgaaataggtgacatgctcctacggactgcaataggccaagtgtcaaggcccatgttcctgtatgtgagaaccaatgggacttccaagatcaagatgaaatggggcatggaaatgaggcgatgccttcttcaatccctacaacaaattgagagcatgattgaggccgagtcttctgttaaagagaaggacatgaccaaagaattctttgagaacaaatcagaaacatggccaattggagagtcacccaaaggggtggaggaaggttccattgggaaggtgtgcaggaccttactggcaaaatctgtgttcaacagtctatatgcatctccacaactcgaggggttttcagctgaatcaagaaaattgcttctcattgttcaggcacttagggacaacctggaacctgggaccttcgatcttggggggctatatgaagcaattgaggagtgcctgattaacgatccctgggttttgcttaatgcgtcttggtttaactccttcctcacacatgcactgaaatag------
>H11N9_Avian_MF147928_A/European_herring_gull/Netherlands/1/2015|2015.041
atggaagactttgtgcgacaatgcttcaatccaatgattgtcgagcttgcggaaaaggcaatgaaagaatatggggaagatccgaaaatcgaaacgaacaaatttgccgcaatatgcacacacttagaggtctgtttcatgtattcggatttccactttattgatgaacggggcgaatcaataattgtagaatctggcgatccaaatgcattattgaaacatcgatttgaaataattgaagggagggaccgaacgatggcctggacagtggtgaatagtatctgcaacaccacaggagtcgagaagcctaaatttctcccagatttgtatgactacaaagaggaccgattcattgaaatcggagtaacacggagggaagttcatatatactatctagaaaaggccaacaagataaaatcagagaagacacacattcacatattctcattcactggagaggaaatggccaccaaagcggactacactcttgacgaagagagcagggcaagaatcaaaactaggctattcactataaggcaggaaatggccagtaggggcctatgggattcctttcgtcagtccgagagaggcgaagagacagttgaagaaagatttgaaatcacaggaaccatgcgcaggcttgccgaccaaagtctcccaccgaacttctccagccttgaaaactttagagcctatgtggatggattcgaaccgaacggctgcattgagggcaagctttctcaaatgtcaaaagaagtgaacgcccgaattgagccctttctgaagacaacaccacgccctctcaaactacctgatgggcctccctgctctcaacggtcgaagttcctgttgatggatgcccttaaattaagtatcgaagacccgagccatgagggggagggtataccactatatgatgcaatcaaatgcatgaagacatttttcggctggaaagagcccaatattgtaaaaccacatgaaaaaggcataaaccccaattacctcctggcttggaagcaggtgctggcagaactccaagatattgaaaatgaagagaaaatcccaaaaacaaagaacatgaagaagacgagccagttgaagtgggcacttggtgagaacatggcaccagagaaagtagactttgaggactgcaaagatgttagcgatctgagacagtatgacagtgatgaaccagagtctagatcgctagcaagctggatccagagtgaattcaacaaggcatgtgaattgacagattcaagttggattgagcttgatgaaataggggaagacattgctccaattgaacacattgcgagtatgaggagaaactatttcacagcggaagtatcccattgcagggctactgaatacataatgaagggagtgtacataaacacagctttgttaaatgcatcctgtgcagccatggatgacttccaactgattccaatgataagcaaatgcaggaccaaagaaggaaggcggaagactaatctgtatggattcattataaaaggaagatctcatttgagaaatgacaccgatgtggtaaactttgtgagcatggaattctctcttactgatccgaggctggatccacacaagtgggaaaagtactgtgttctcgagataggagacatgctcctacggactgcaataggccaagtgtcaaggccaatgttcctgtatgtgagaaccaatgggacttctaaaatcaagatgaagtggggcatggaaatgaggcgatgtcttctccaatcccttcaacaaattgagagcatgattgaagccgagtcttctgtcaaagagaaggacatgaccaaagaattctttgaaaacaaatcagaaacatggccaattggagagtcacccaaaggggtggaggaaggctccattgggaaggtatgcagaacattattggcaaaatctgtgttcaacagcctatatgcatctccacaactcgaggggttttcagctgaatcaagaaagttacttctcattgttcaggcacttagggacaacctggaacctgggaccttcgatcttggggggctatatgaagcaattgaggagtgcctgattaatgatccctgggttttgcttaatgcgtcttggttcaactccttcctcacacatgcactgaaatag------
>H6N8_Avian_KX979282_A/greater_white-fronted_goose/Netherlands/4/2010|2010.093
atggaagactttgtgcgacaatgcttcaatccaatgatcgtcgagcttgcggaaaaggcaatgaaagaatatggagaagatccgaaaatcgaaacgaacaaatttgccgcaatatgcacgcacttagaagtctgtttcatgtattcggatttccactttattgatgaacggggcgaatcaatagttgtagagtctggcgatccgaatgcattattgaaacaccgatttgaaataattgaagggagagaccgaacgatggcctggacagtggtgaatagtatctgcaacacaacaggagtcgagaagcctaaatttctcccagatttgtatgattacaaagagaaccgattcatcgaaattggagtgacacggagggaagttcacatatactatctggaaaaagccaacaagataaagtcggagaaaacacacattcacatattctcattcactggagaggaaatggccaccaaagcggactacacccttgatgaagagagcagggcaagaatcaaaaccaggctgttcactataaggcaagagatggccagtaggggcctatgggattcctttcgtcagtccgagagaggcgaagagacaattgaagaaagatttgaaattacaggaaccatgcgcaggcttgccgaccaaagtctcccaccgaacttctccagccttgaaaactttagagcctatgtggatggattcgaaccgaacggctgcattgagggcaagctttctcaaatgtcaaaagaagtgaacgccagaattgagccatttctgaagacaactccacgccctctcagattacctgatgggcctccttgctctcagcggtcgaagttcttgctgatggatgccctcaaattaagcatcgaagacccgagtcatgaaggggagggtataccgctatatgatgcaatcaaatgcatgaagacatttttcggctggaaagagcccatcattgtaaaaccacatgaaaaaggcataaaccccaattacctcctggcctggaagcaggtgctggcagaactccaagatattgaaaatgaggagaaaatcccaaaaacaaagaacatgaagaaaacaagccagttgaaatgggcacttggtgagaacatggcaccagagaaagtagactttgaagactgcaaagatgttagtgatctaaggcagtatgacagtgatgaaccggagtctagatctctagcaagctggatccagagtgaattcaacaaggcatgcgaattgacagattcaagttggattgaacttgatgaaataggggaagacattgctccaattgagcacattgcgagtatgagaaggaactacttcacagcggaagtatctcattgtagggctactgaatacataatgaaaggagtgtacataaacacagctttattgaatgcatcctgtgcagccatggatgacttccaactgattccgatgataagcaaatgcaggaccaaagaaggaagacggaaaactaatctgtatggattcattataaaaggaagatcccatttgagaaatgacaccgatgtggtaaattttgtgagtatggaattctctcttactgacccgagactggaaccgcacaagtgggaaaagtactgtgttctcgaaataggtgacatgctcctacggactgcaataggccaagtgtcaaggcccatgttcctgtatgtgagaaccaatgggacttccaagatcaagatgaaatggggcatggaaatgaggcgatgccttcttcaatccctacaacaaattgagagcatgattgaggccgagtcttctgttaaagagaaggacatgaccaaagaattctttgagaacaaatcagaaacatggccaattggagagtcacccaaaggggtggaggaaggttccattgggaaggtgtgcaggaccttactggcaaaatctgtgttcaacagtctatatgcatctccacaactcgaggggttttcagctgaatcaagaaaattgcttctcattgttcaggcacttagggacaacctggaacctgggaccttcgatcttggggggctatatgaagcaattgaggagtgcctgattaacgatccctgggttttgcttaatgcgtcttggtttaactccttcctcacacatgcactgaaatag------
>H5N3_Avian_KF885674_A/duck/Moscow/4182/2010|2010.871
atggaagactttgtgcgacaatgcttcaatccaatgattgtcgagcttgcggaaaaggcaatgaaagaatatggggaggatccgaaaatcgaaacaaacaaatttgccgcaatatgcacacacttagaagtctgtttcatgtattcggatttccactttattgatgaacgaggtgaatcaataattgtagaatctggcgatccgaatgcactattgaaacaccgatttgaaataattgaagggagagaccgaacaatggcctggacggtggtgaatagcatctgcaacaccactggagtcgataagcctaaattcctcccggatttgtatgactacaaagagaaccgattcattgaaatcggagtgacacgaagggaagttcacatatactatctagagaaagctaacaagataaaatcagagaagacacacattcacatattctcattcactggagaggaaatggccaccaaagcagactacactcttgatgaagagagccgagcaagaataaaaaccaggctgttcactataagacaagaaatggccagtaggggtctatgggattcctttcgtcagtccgagagaggcgaagagacaattgaagaaagatttgaaatcacaggaaccatgcgcaggcttgccgaccaaagtctcccaccgaacttctccagccttgaaaactttagagcctatgtggatggattcgaaccgaacggctgcattgagggcaagctttctcaaatgtcaaaagaagtgaacgccagaattgagccatttctaaagacaacaccacgccctctcagattacctgatgggcctccctgctctcagcggtcgaagttcttgctgatggatgcccttaaactaagcatcgaggacccgagtcatgagggggaagggataccgctgtatgatgcaatcaaatgcatgaagacgttttttggctggaaagagcccaacatcgtcaaaccgcatgaaaaaggcataaaccccaattacctcctggcttggaaacaggtgctggcagaactccaagatattgaaaatgaggagaaaatcccaaaaacaaaaaacatgaagaagacaagccaattgaagtgggcacttggtgagaacatggcaccagagaaagtagactttgaggactgcaaagatgttagtgatctaagacagtatgacagtgacgaaccagagtctagatcgctagcaagctggatccagagtgaattcaacaaggcatgtgaattgacagattcgagttggattgaacttgatgaaataggggaagacgttgctccaattgagcacattgcgagtatgaggagaaactatttcacagcagaagtatcccattgcagggctactgaatacataatgaagggagtgtacataaacacagccctgttgaatgcatcctgtgcagccatggatgacttccaactgattccaatgataagcaaatgcagaaccaaagaaggaagacggaagacaaatctgtatggattcattataaaaggaagatcccatttgagaaatgacaccgatgtggtaaactttgtgagcatggaattctctctaactgacccgaggctggagccatacaaatgggagaagtactgtgttcttgagataggagacatgctcctacggactgcaataggccaagtttcaaggcccatgttcctgtatgtgagaaccaatgggacttcaaagatcaaaatgaaatggggtatggaaatgaggcggtgccttcttcagtcccttcaacaaattgagagcatgattgaggccgagtcttctgtcaaagagaaggacatgaccaaagaattctttgaaaataaatcagaaacatggccaattggggaatcacccaaaggagtggaggaaggttccattgggaaggtatgcagaacattactagcaaaatctgtgttcaacagcctatatgcatctccacaacttgaggggttttcggctgaatcaagaaaattgcttctcattgttcaggcacttagggacaacctggaacctggaaccttcgatcttggggggctatatgaagcagttgaggagtgcctgattaacgatccctgggttttgcttaatgcgtcttggttcaactccttcctcacgcatgcactgaaatag------
>H5N3_Avian_MF992941_A/duck/Moscow/4182-C/2010|2010.500
atggaagactttgtgcgacaatgcttcaatccaatgattgtcgagcttgcggaaaaggcaatgaaagaatatggggaggatccgaaaatcgaaacaaacaaatttgccgcaatatgcacacacttagaagtctgtttcatgtattcggatttccactttattgatgaacgaggtgaatcaataattgtagaatctggcgatccgaatgcactattgaaacaccgatttgaaataattgaagggagagaccgaacaatggcctggacggtggtgaatagcatctgcaacaccactggagtcgataagcctaaattcctcccggatttgtatgactacaaagagaaccgattcattgaaatcggagtgacacgaagggaagttcacatatactatctagagaaagctaacaagataaaatcagagaagacacacattcacatattctcattcactggagaggaaatggccaccaaagcagactacactcttgatgaagagagccgagcaagaataaaaaccaggctgttcactataagacaagaaatggccagtaggggtctatgggattcctttcgtcagtccgagagaggcgaagagacaattgaagaaagatttgaaatcacaggaaccatgcgcaggcttgccgaccaaagtctcccaccgaacttctccagccttgaaaactttagagcctatgtggatggattcgaaccgaacggctgcattgagggcaagctttctcaaatgtcaaaagaagtgaacgccagaattgagccatttctaaagacaacaccacgccctctcagattacctgatgggcctccctgctctcagcggtcgaagttcttgctgatggatgcccttaaactaagcatcgaggacccgagtcatgagggggaagggataccgctgtatgatgcaatcaaatgcatgaagacgttttttggctggaaagagcccaacatcgtcaaaccgcatgaaaaaggcataaaccccaattacctcctggcttggaaacaggtgctggcagaactccaagatattgaaaatgaggagaaaatcccaaaaacaaaaaacatgaagaagacaagccaattgaagtgggcacttggtgagaacatggcaccagagaaagtagactttgaggactgcaaagatgttagtgatctaagacagtatgacagtgacgaaccagagtctagatcgctagcaagctggatccagagtgaattcaacaaggcatgtgaattgacagattcgagttggattgaacttgatgaaataggggaagacgttgctccaattgagcacattgcgagtatgaggagaaactatttcacagcagaagtatcccattgcagggctactgaatacataatgaagggagtgtacataaacacagccctgttgaatgcatcctgtgcagccatggatgacttccaactgattccaatgataagcaaatgcagaaccaaagaaggaagacggaagacaaatctgtatggattcattataaaaggaagatcccatttgagaaatgacaccgatgtggtaaactttgtgagcatggaattctctctaactgacccgaggctggagccatacaaatgggagaagtactgtgttcttgagataggagacatgctcctacggactgcaataggccaagtttcaaggcccatgttcctgtatgtgagaaccaatgggacttcaaagatcaaaatgaaatggggtatggaaatgaggcggtgccttcttcagtcccttcaacaaattgagagcatgattgaggccgagtcttctgtcaaagagaaggacatgaccaaagaattctttgaaaataaatcagaaacatggccaattggggaatcacccaaaggagtggaggaaggttccattgggaaggtatgcagaacattactagcaaaatctgtgttcaacagcctatatgcatctccacaacttgaggggttttcggctgaatcaagaaaattgcttctcattgttcaggcacttagggacaacctggaacctggaaccttcgatcttggggggctatatgaagcagttgaggagtgcctgattaacgatccctgggttttgcttaatgcgtcttggttcaactccttcctcacgcatgcactgaaatag------
>H5N2_Avian_KU143478_A/chicken/Wuhan/WHJF/2014|2014.953
atggaagactttgtgcgacaatgcttcaatccaatgattgtcgagcttgcggaaaaggcaatgaaagaatatggggaagatccgaaaatcgaaacaaataaatttgccgcaatatgcacacacttagaagtctgtttcatgtattcggatttccactttattgatgaacgaggcgagtcaataattgtagaatctggcgatccgaatgcattattgaaacaccgatttgagataattgaagggagagaccgaacaatggcctggacagtggtgaatagtatctgcaacactacaagtgtcgaaaagcccaaattcctccctgatttgtatgactacaaagagaaccgattcattgaaattggagtaacgcgaagggaagttcacatatactatctagaaaaagccaacaagataaaatcagagaagacacacattcacatattctcattcactggagaggaaatggccaccaaggcggactacacccttgatgaagagagcagagcaagaataaaaaccaggctgttcactataagacaagaaatggccagtaggggtctatgggattcctttcgtcagtccgagagaggcgaagagacaattgaagaaagatttgaaatcacaggaaccatgcgcaggcttgccgaccaaagtctcccaccgaacttctccagccttgaaaactttagagcctatgtggatggattcgaaccgaacggctgcattgagggcaagctttctcaaatgtcaaaagaagtgaatgccagaattgagccatttatgaagacaacaccacgccctctcagattacctgatgggcctccctgttttcagcggtctaagttcttgctaatggatgctcttaaattaagcatcgaagacccgagccatgaaggggagggtataccgctgtatgatgcaatcaaatgcatgaagacattttttggctggaaagagcccaacatcgtaaaaccacatgaaaaaggcataaatcctaattacctcctggcttggaagcaggtgctggcagaactccaagatattgaaaatgaggagaaaatcccaaaaacaaaaaacatgaagaaaacaagccaactaaagtgggcacttggtgagaatatggcaccagagaaagtggattttgaggactgtaaagatgttagcgatctaagacagtatgacagtgacgaaccagagtctagatcactagcaagctggatccaaagcgaattcaacaaggcatgcgaattgacagattcgagttggattgaacttgatgaaataggggaagacgttgctccaattgaacacattgcgagtatgaggaggaactatttcacagcggaagtatctcattgcagggctactgaatatataatgaagggagtatacataaacacagccctattgaatgcatcctgtgcagccatggatgacttccaactgattccaatgataagcaaatgcagaaccaaagaagggagacggaagacgaatctgtatggattcattataaaaggaagatcccatttgagaaatgacaccgatgtggtaaattttgtgagcatggaattttccctcactgacccgaggctggagcctcacaaatgggaaaagtactgtgttcttgagataggagacatgctcctacggactgcaataggccaagtgtcaaggcccatgtttctgtatgtgagaaccaatgggacttccaagatcaaaatgaaatggggcatggagatgagacgatgccttcttcagtctcttcaacaaattgagagcatgattgaggcagagtcttctgttaaagagaaggatatgaccaaggaattctttgaaaacaagtcagaaacatggccaattggagaatcacccaaaggggtggaggaaggctccattgggaaggtgtgcagaacactgctagcaaagtctgtgttcaacagcctatatgcatctccacaactcgaggggttttcagctgaatcaagaaaattacttctcattgttcaggcacttagggacaacctggaacctggaaccttcgatcttggggggctatatgaagcaattgaggagtgcctgattaacgatccctgggttttgcttaatgcgtcttggttcaactccttcctcacacatgcactgaaatag------
>H4N6_Avian_JX454718_A/duck/Korea/DY104/2007|2007.953
atggaagactttgtgcgacaatgcttcaatccaatgattgtcgagcttgcggaaaaggcaatgaaagaatatggggaagatccgaaaatcgaaacaaacaaatttgccgcaatatgcacacacttagaagtctgtttcatgtattcggatttccactttattgatgaacgaggcgaatcaataattgtagaatctggcgatccgaatgcattattgaaacaccgatttgagataattgaagggagagaccgaacaatggcctggacggtggtgaatagtatctgcaacaccacaggagtcgataagcctaaattcctcccagatttgtatgactacaaagagaaccgattcattgaaattggagtgacacgaagggaagttcacatatactatctagaaaaagccaacaagataaaatcagagaagacacacattcacatattctcattcactggggaggaaatggccaccaaagcggactacacccttgatgaagagagcagagcaagaataaagaccaggctgttcactataagacaagaaatggcaagcaggggtttgtgggattcctttcgtcagtccgagagaggcgaagagacaattgaagaaagatttgaaatcacaggaaccatgcgcaggcttgccgaccaaagtctcccaccgaacttctccagccttgaaaactttagagcctatgtggatggattcgaaccgaacggctgcattgagggcaagctttctcaaatgtcaaaggaagtaaacgccagaattgagccatttctgaagacaacaccacgccctctcagattacctgatgggcctccctgctctcagcgatcgaagttcttgctgatggatgctcttaaattaagcatcgaagacccgagccatgaaggggaaggtataccgctatatgatgcaatcaaatgcatgaagacatttttcggctggaaggagcccaacatcgtaaaaccacatgaaaaaggcataaaccccaattacctcctggcttggaagcaggtgctggcagaactccaagatattgaaaatgaggagaaaatcccaaaaacaaagaacatgaagaaaacaagccaattgaagtgggcacttggtgagaacatggcaccagagaaagtagactttgaggactgcaaagatgttagcgatctaaggcagtatgacagtgacgaaccagagtctagatcgctagcaagctggatccagagtgaattcaacaaggcatgcgaattgacagattcgagttggattgaacttgatgaaataggggaagacattgctccaattgaacacattgcgagtatgaggagaaactatttcacagcggaagtatcccattgcagggctactgaatacataatgaagggagtgtacataaacacagccctgttgaatgcatcctgtgcagccatggatgacttccaactgattccaatgataagcaaatgcagaacaaaagaaggaaggcggaagacaaatctgtatggattcattataaaaggaagatcccatttgagaaatgacaccgatgtggtaaactttgtgagcatggaattctctctcactgacccaagattggagccacacaaatgggagaagtactgtgttcttgagataggagacatgctcctacggactgcaataggccaagtgtcaaggcccatgttcctgtatgtgagaaccaatgggacttccaagatcaaaatgaaatggggcatggagatgaggcgatgccttcttcagtccctgcaacaaattgagagcatgattgaagctgaatcttctgtcaaagagaaggacatgaccaaggaattctttgaaaacaaatcagaaacatggccaattggggaatcacccaaaggggtggaggaaggctccattgggaaggtgtgcagaacattactagcaaaatctgtgttcaacagcctatatgcatctccacaactcgaggggttttcagctgaatcaagaaaattgcttctcattgttcaggcacttagggacaacctggaacctggaaccttcgatcttggggggctatatgaagcaattgaggagtgcctgattaacgatccctgggttttgcttaatgcgtcttggttcaactccttcctcacacatgcactgaaatag------
>H9N2_Avian_KU366359_A/duck/Jiangxi/7554/2007|2007.989
atggaagactttgtgcgacaatgcttcaacccaatgattgtcgagcttgcggaaaggacaatgaaagaatatggggaagatccgaaaatcgaaacgaacaaatttgccgcaatatgcacacacttagaagtctgtttcatgtattcggatttccactttattgatgaacgaggcgaatcaataattgtagaatctggcgatccgaatgcattgttgaaacaccgatttgagatagttgaagggagagaccgaacaatggcctggacagtggtaaatagtatctgcaacaccacaggagtagataagcctaaattcctcccagatttgtatgactacaaagagaaccgattcattgaaattggagtgacacgaagggaagttcacatatactatctagaaaaagccaacaagataaaatcagagaaaacacacattcacatattctcattcactggagaggaaatggccaccaaagcggactatacccttgatgaggagagcagagcaagaatcaaaaccaggctgttcactataaggcaagaaatggccagtagaggtctatgggattcctttcgtcaatccgagagaggcgaagagacaattgaagaaagatttgaaatcacaggaaccatgcgcaggcttgccgaccaaagtctcccaccgaacttctccagccttgaaaactttagagcctatgtggatggattcgaaccgaacggctgcattgagggcaagctttctcaaatgtcaaaagaagtgaatgccaggattgagccatttttgaaaacaacaccacgccctcttagattacctgatgggcctccatgctctcagcggtcgaagttcttactgatggatgcccttaaattaagcatcgaagacccgagccatgaaggggaaggtataccgctatatgatgcaatcaaatgcatgaagacatttttcggctggaaagagcccaacatcgtaaaaccacatgaaaaaggcataaaccccaattacctcctggcttggaagcaggtgctggcagaactccaagatattgaaaatgaggagaaaattccaaaaacaaagaacatgaagaaaacaagccaattgaagtgggcacttggtgagaacatggcaccagagaaagtagactttgaagactgcaaagatgttagtgatctaagacagtatgacagtgatgaaccagagtctagatcgctagcaagctggattcagagcgaattcaacaaagcatgcgaattgacagattcaagttggattgaacttgatgaaataggggaagatgttgctccaattgagcacattgcgagtatgagaagaaactatttcacagcggaaatatcccactgcagggctactgaatacataatgaagggagtgtacataaacacagccctgttgaatgcatcctgtgcagccatggatgacttccaactgattccaatgataagcaagtgcagaaccaaagaaggaagacggaaaacaaatctgtatggattcattataaaaggaagatcccatttgaggaatgacaccgatgtggtaaactttgtgagcatggaattctctcttactgatccgaggctggagccacacaagtgggaaaagtattgtgttctcgagataggagacatgctcctacggactgcaataggccaagtgtcaaggcccatgttcctatatgtgagaaccaatgggacttccaagatcaagatgaaatggggcatggagatgaggcgatgccttcttcagtcccttcaacaaattgagagcatgattgaggccgagtcttctgtcaaagagaaggacatgaccaaagagttctttgagaacaaatcggaaacatggccaattggagaatcacctaaaggagtggaggaaggctccattgggaaggtgtgcagaacattactagcaaaatctgtattcaacagtctatatgcatctccacaacttgagggattttcagctgaatcaagaaaattgcttctcattgttcaggcacttagggacaacctggaacctgggaccttcgatcttggggggctatatgaagcaattgaggagtgcctgattaacgatccctgggttttgcttaatgcgtcttggttcaactccttcatcacacatgcactgaaatag------
>H4N6_Avian_KU160818_A/chicken/Hunan/S1267/2010|2010.167
atggaagactttgtgcgacaatgcttcaatccaatgattgtcgagcttgcggaaaaggcaatgaaggaatatggggaagatccgaaaatcgaaacaaacaaatttgcagcaatatgcacacacttagaagtctgtttcatgtattcggatttccactttattgatgaacgaggcgaatcaataattgtagaatctggcgatccaaatgcattattgaaacaccgatttgagataattgaagggagagaccgaacaatggcctggacagtggtaaatagcatctgcaacacaacaggagtcgataagcccaaattcctcccagatttgtatgactacaaagagaaccgattcattgaaattggagtgacacgaagagaagttcacatatactatctagaaaaagccaacaagataaaatcagagaagacacacattcacatattctcattcactggggaggaaatggccaccaaagcggactatacacttgatgaggagagcagagcaagaatcaaaaccaggctgttcactataaggcaagaaatggccagtagaggtttgtgggattcctttcgtcagtccgagagaggcgaagagacaattgaagaaagatttgaaatcacaggaaccatgcgcaggcttgccgaccaaagtctcccaccgaacttctccagccttgaaaactttagagcctatgtggatggattcgaaccgaacggctgcattgagggcaagctttctcaaatgtcaaaagaagtgaacgccagaattgaaccatttctgaaaacaacaccacgccctctcagattacctgatgggcctccctgctctcagcgatcgaagttcttactgatggatgcccttaaattaagcatcgaagacccgagccatgaaggggaaggtataccgctatatgatgcaatcaaatgcatgaagacatttttcggctggaaagagcccaacatcgtaaaaccacatgaaaaaggcataaaccccaattacctcctggcttggaagcaggtgctggcagaactccaagatattgaaaatgaggagaaaattccaaaaacaaagaacatgaagaaaacaagccaattgaggtgggcacttggtgaaaacatggcaccagagaaagtagactttgaggactgcaaagacgttagcgatctaagacagtatgacagtgatgaaccagagtctagatcgctagcaagctggatccagagcgagttcaacaaagcatgcgaattgacagattcaagttggattgaacttgatgaaataggggaagatgttgctccaattgagcacattgcgagtatgagaagaaactatttcacagcggaagtatcccattgcagggccactgaatacataatgaagggagtgtacataaacacagccctgttgaatgcatcctgtgcagccatggatgacttccagctgattccaatgataagcaaatgcagaaccaaggaaggaagacggaagacaaatctgtatggattcattataaaaggaagatcccatttgaggaatgacacggacgtcgtaaactttgtgagcatggaattctctcttactgacccgaggctggagccacacaagtgggaaaagtactgtgttctcgagataggagacatgctcctacggactgcaataggccaggtgtcaaggcctatgttcctgtatgtgagaaccaatgggacttccaagattaagatgaaatggggcatggagatgaggcgatgccttcttcaatctcttcaacaaattgagagcatgattgaagccgagtcttctgtcaaagagaaagacatgaccaaagaattctttgagaacaaatcagaaacatggccaattggagaatcacctaaaggggtggaggaaggctccattgggaaggtgtgcagaacattactagcaaagtctgtattcaacagtctatatgcatctccacaactcgaggggttttcagctgaatcaaggaaattgcttctcattgttcaggcacttagggacaacctggaacctgggaccttcgatcttggggggctatatgaagcaattgaggagtgcctgattaacgatccctgggttttgcttaatgcgtcttggttcaactccttcctcacacatgcactgaaatag------
>H4N6_Avian_KU160810_A/chicken/Hunan/S1248/2010|2010.167
atggaagactttgtgcgacaatgcttcaatccaatgattgtcgagcttgcggaaaaggcaatgaaggaatatggggaagatccgaaaatcgaaacaaacaaatttgcagcaatatgcacacacttagaagtctgtttcatgtattcggatttccactttattgatgaacgaggcgaatcaataattgtagaatctggcgatccaaatgcattattgaaacaccgatttgagataattgaagggagagaccgaacaatggcctggacagtggtaaatagcatctgcaacacaacaggagtcgataagcccaaattcctcccagatttgtatgactacaaagagaaccgattcattgaaattggagtgacacgaagagaagttcacatatactatctagaaaaagccaacaagataaaatcagagaagacacacattcacatattctcattcactggggaggaaatggccaccaaagcggactatacacttgatgaggagagcagagcaagaatcaaaaccaggctgttcactataaggcaagaaatggccagtagaggtttgtgggattcctttcgtcagtccgagagaggcgaagagacaattgaagaaagatttgaaatcacaggaaccatgcgcaggcttgccgaccaaagtctcccaccgaacttctccagccttgaaaactttagagcctatgtggatggattcgaaccgaacggctgcattgagggcaagctttctcaaatgtcaaaagaagtgaacgccagaattgaaccatttctgaaaacaacaccacgccctctcagattacctgatgggcctccctgctctcagcgatcgaagttcttactgatggatgcccttaaattaagcatcgaagacccgagccatgaaggggaaggtataccgctatatgatgcaatcaaatgcatgaagacatttttcggctggaaagagcccaacatcgtaaaaccacatgaaaaaggcataaaccccaattacctcctggcttggaagcaggtgctggcagaactccaagatattgaaaatgaggagaaaattccaaaaacaaagaacatgaagaaaacaagccaattgaggtgggcacttggtgaaaacatggcaccagagaaagtagactttgaggactgcaaagacgttagcgatctaagacagtatgacagtgatgaaccagagtctagatcgctagcaagctggatccagagcgagttcaacaaagcatgcgaattgacagattcaagttggattgaacttgatgaaataggggaagatgttgctccaattgagcacattgcgagtatgagaagaaactatttcacagcggaagtatcccattgcagggccactgaatacataatgaagggagtgtacataaacacagccctgttgaatgcatcctgtgcagccatggatgacttccagctgattccaatgataagcaaatgcagaaccaaggaaggaagacggaagacaaatctgtatggattcattataaaaggaagatcccatttgaggaatgacacggacgtcgtaaactttgtgagcatggaattctctcttactgacccgaggctggagccacacaagtgggaaaagtactgtgttctcgagataggagacatgctcctacggactgcaataggccaggtgtcaaggcctatgttcctgtatgtgagaaccaatgggacttccaagattaagatgaaatggggcatggagatgaggcgatgccttcttcaatctcttcaacaaattgagagcatgattgaagccgagtcttctgtcaaagagaaagacatgaccaaagaattctttgagaacaaatcagaaacatggccaattggagaatcacctaaaggggtggaggaaggctccattgggaaggtgtgcagaacattactagcaaagtctgtattcaacagtctatatgcatctccacaactcgaggggttttcagctgaatcaaggaaattgcttctcattgttcaggcacttagggacaacctggaacctgggaccttcgatcttggggggctatatgaagcaattgaggagtgcctgattaacgatccctgggttttgcttaatgcgtcttggttcaactccttcctcacacatgcactgaaatag------
>H7N3_Avian_KF260281_A/duck/Jiangxi/16285/2010|2010.500
atggaagactttgtgcgacaatgcttcaatccaatgattgtcgagcttgcggaaaaggcaatgaaagaatatggggaagatccgaaaatcgaaacgaacaaatttgcagcaatatgcacacacttagaagtctgtttcatgtattcggatttccactttattgacgaacgaggcgaatcaataattgtagaatctggcgatccgaatgcattattgaaacatcgatttgaaataattgaaggaagagaccgaacaatggcttggacagtggtaaatagtatttgcaacaccacaggagtcgataagcctaaattcctcccagatttgtatgactacaaagagaaccggttcgttgagattggagtaacacgaagagaagttcacatatactatctagaaaaagccaacaaaataaaatcagagaagacacacatccacatattctcattcactggagaggaaatggctaccaaagcggactatacccttgatgaggagagcagggcaagaatcaaaaccaggctgttcactataaggcaagaaatggccagtaggggtttatgggattcctttcgtcagtccgaaagaggcgaagagacaattgaagaaagatttgaaatcacaggaaccatgcgcaggcttgccgaccaaagtctcccaccgaacttctccagccttgaaaactttagagcctatgtggatggattcgaaccgaacggctgcattgagggcaagctttctcaaatgtcaaaagaagtgaacgccagaattgagccatttctgaaaacaacaccacgccctctcaggttacctgatgggcctccctgctctcagcggtcaaagttcttgctgatggatgcccttaaattaagcattgaagacccgagccatgaaggggaaggtataccattatatgatgcaatcaaatgcatgaagacatttttcggctggaaagagcccaacattgtaaaaccacatgaaaagggcataaaccccaattatctcctggcttggaagcaagtgctggcagaactccaagacattgaaaatgaggagaaaatcccaaaaacaaagaacatgaagaaaacaagccaattgaagtgggcacttggtgagaacatggcaccagagaaagtagactttgaggactgcaaggacgttagtgatctaagacagtatgacagtgatgaaccagagcctagatcgctggcaagctggatccaaagcgagttcaacaaagcatgcgaattgacagactcgagctggattgaacttgatgaaataggggaggatgttgctccaattgagcacattgcgagtatgagaagaaactatttcacagcagaagtatcccattgcagagctactgaatacataatgaagggagtgtacataaacacagccctgttgaatgcatcctgtgcggccatggatgacttccaattgatcccaatgataagcaagtgcagaaccaaagaaggaagacggaagacaaatctgtacgggttcattataaaaggaagatctcatttgaggaatgacaccgacgtggtaaactttgtgagcatggaattctctcttactgacccgagattggagccacacaaatgggaaaagtactgtgttctcgaaataggagacatgctcttaaggactgcaataggtcaagtgtcaaggcccatgttcctgtatgtgagaaccaatgggacttccaagatcaagatgaaatggggcatggaaatgagacgatgccttcttcaatcccttcagcaaattgagagcatgattgaggccgaatcttctgtcaaagaaaaagacatgaccaaagacttctttgaaaacaaatcagaaacatggccaattggagaatcacctaaaggagtggaggaaggctccattgggaaggtgtgcagaacattactagcaaagtctgtattcaacagcttgtatgcatctccacaactcgaggggttttcagctgaatcaagaaaattgcttctcattgttcaggcacttagggacaacctggaacctgggaccttcgatcttggagggctatatgaagcaattgaggagtgcctgattaacgatccctgggttttgcttaatgcgtcttggttcaactccttcctcacacatgcactgaaatag------
>H7N7_Avian_KF260259_A/duck/Jiangxi/21980/2010|2010.500
atggaagactttgtgcgacaatgcttcaatccaatgattgtcgagcttgcggaaaaggcaatgaaagaatatggggaagatccgaaaatcgaaacgaacaaatttgcagcaatatgcacacacttagaagtctgtttcatgtattcggatttccactttattgacgaacgaggcgaatcaataattgtagaatctggcgatccgaatgctttattgaaacatcgatttgaaataattgaaggaagagaccgaacaatggcttggacagtggtaaatagtatttgcaacaccacaggagtcgataagcctaaattcctcccagatttgtatgactacaaagagaaccggttcgttgagattggagtaacacgaagagaagttcacatatactatctagaaaaagccaacaaaataaaatcagagaagacacacatccacatattctcattcactggagaggaaatggctaccaaagcagactatacccttgatgaggagagcagggcaagaatcaaaaccaggctgttcactataaggcaagaaatggccagtaggggtctatgggattcctttcgtcagtccgaaagaggcgaagagacaattgaagaaagatttgaaatcacaggaaccatgcgcaggcttgccgaccaaagtctcccaccgaacttctccagccttgaaaactttagagcctatgtggatggattcgaaccgaacggctgcattgagggcaagctttctcaaatgtcaaaagaagtgaacgccagaattgagccatttctgaaaacaacaccacgccctctcaggttacctgatgggcctccctgctctcagcggtcaaagttcttgctgatggatgcccttaaattaagcattgaagacccgagccatgaaggggaaggtataccattatatgatgcaatcaaatgcatgaagacatttttcggctggaaagagcccaacattgtaaaaccacatgaaaagggcataaaccccaattatctcctggcttggaagcaagtgctggcagaactccaagacattgaaaatgaggagaaaatcccaaaaacaaagaacatgaagaaaacaagccaattgaagtgggcacttggtgagaacatggcaccagagaaagtagactttgaggactgcaaggacgttagtgatctaagacagtatgacagtgatgaaccagagcctagatcgctggcaagctggatccaaagcgagttcaacaaagcatgcgaattgacagactcgagctggattgaacttgatgaaataggggaggatgttgctccaattgagcacattgcgagtatgagaagaaactatttcacagcagaagtatcccattgcagagctactgaatacataatgaagggagtgtacataaacacagccctgttgaatgcatcctgtgcggccatggatgacttccaattgatcccaatgataagcaagtgcagaaccaaagaaggaagacggaagacaaatctgtacgggttcattataaaaggaagatctcatttgaggaatgacaccgacgtggtaaactttgtgagcatggaattctctcttactgacccgagattggagccacacaaatgggaaaagtactgtgttctcgaaataggagacatgctcttaaggactgcaataggtcaagtgtcaaggcccatgttcctgtatgtgagaaccaatgggacttccaagatcaagatgaaatggggcatggaaatgagacgatgccttcttcaatcccttcagcaaattgagagcatgattgaggccgaatcttctgtcaaagaaaaagacatgaccaaagacttctttgaaaacaaatcagaaacatggccaattggagaatcacctaaaggagtggaggaaggctccattgggaaggtgtgcagaacattactagcaaagtctgtgttcaacagcttgtatgcatctccacaactcgaggggttttcagctgaatcaagaaaattgcttctcattgttcaggcacttagggacaacctggaacctgggaccttcgatcttggagggctatatgaagcaattgaggagtgcctgattaacgatccctgggttttgcttaatgcgtcttggttcaactccttcctcacacatgcactgaaatag------
>H7N7_Avian_KF260258_A/duck/Jiangxi/16769/2010|2010.500
atggaagactttgtgcgacaatgcttcaatccaatgattgtcgagcttgcggaaaaggcaatgaaagaatatggggaagatccgaaaatcgaaacgaacaaatttgcagcaatatgcacacacttagaagtctgtttcatgtattcggatttccactttattgacgaacgaggcgaatcaataattgtagaatctggcgatccgaatgcattattgaaacatcgatttgaaataattgaaggaagagaccgaacaatggcttggacagtggtaaatagtatctgcaacaccacaggagtcgacaagcctaaattcctcccagatttgtatgactacaaagagaaccggttcgttgagattggagtaacacgaagagaagttcacatatactatctagaaaaagccaacaaaataaaatcagagaagacacacatccacatattctcattcactggagaggaaatggctaccaaagcggactatacccttgatgaggagagcagggcaagaatcaaaaccaggctgttcactataaggcaagaaatggccagtaggggtctatgggattcctttcgtcagtccgaaagaggcgaagagacaattgaagaaagatttgaaatcacaggaaccatgcgcaggcttgccgaccaaagtctcccaccgaacttctccagccttgaaaactttagagcctatgtggatggattcgaaccgaacggctgcattgagggcaagctttctcaaatgtcaaaagaagtgaacgccagaattgagccatttctgaaaacaacaccacgccctctcaggttacctgatgggcctccctgctctcagcggtcaaagttcttgctgatggatgcccttaaattaagcattgaagacccgagccatgaaggggaaggtataccattatatgatgcaatcaaatgcatgaagacatttttcggctggaaagagcccaacattgtaaaaccacatgaaaagggcataaaccccaattatctcctggcttggaagcaagtgctggcagaactccaagacattgaaaatgaggagaaaatcccaaaaacaaagaacatgaagaaaacaagccaattgaagtgggcacttggtgagaacatggcaccagagaaagtagactttgaggactgcaaggacgttagtgatctaagacagtatgacagtgatgaaccagagcctagatcgctggcaagctggatccaaagcgagttcaacaaagcatgcgaattgacagactcgagctggattgaacttgatgaaataggggaggatgttgctccaattgagcacattgcgagtatgagaagaaactatttcacagcagaagtatcccattgcagagctactgaatacataatgaagggagtgtacataaacacagccctgttgaatgcatcctgtgcagccatggatgacttccaattgatcccaatgataagcaagtgcagaaccaaagaaggaagacggaagacaaatctgtacgggttcattataaaaggaagatctcatttgaggaatgacaccgacgtggtaaactttgtgagcatggaattctctcttactgacccgagattggagccacacaaatgggaaaagtactgtgttctcgaaataggagacatgctcttaaggactgcaataggtcaagtgtcaaggcccatgttcctgtatgtgagaaccaatgggacttccaagatcaagatgaaatggggcatggaaatgagacgatgccttcttcaatcccttcagcaaattgagagcatgattgaggccgaatcttctgtcaaagaaaaagacatgaccaaagacttctttgaaaacaaatcagaaacatggccaattggagaatcacctaaaggagtggaggaaggctccattgggaaggtgtgcagaacattactagcaaagtctgtattcaacagcttgtatgcatctccacaactcgaggggttttcagctgaatcaagaaaattgcttctcattgttcaggcacttagggacaacctggaacctgggaccttcgatcttggagggctatatgaagcaattgaggagtgcctgattaacgatccctgggttttgcttaatgcgtcttggttcaactccttcctcacacatgcactgaaatag------
>H7N3_Avian_KF260257_A/duck/Jiangxi/16736/2010|2010.500
atggaagactttgtgcgacaatgcttcaatccaatgattgtcgagcttgcggaaaaggcaatgaaagaatatggggaagatccgaaaatcgaaacgaacaaatttgcagcaatatgcacacacttagaagtctgtttcatgtattcggatttccactttattgacgaacgaggcgaatcaataattgtagaatctggcgatccgaatgcattattgaaacatcgatttgaaataattgaaggaagagaccgaacaatggcttggacagtggtaaatagtatttgcaacaccacaggagtcgataagcctaaattcctcccagatttgtatgactacaaagagaaccggttcgttgagattggagtaacacgaagagaagttcacatatactatctagaaaaagccaacaaaataaaatcagagaagacacacatccacatattctcattcactggagaggaaatggctaccaaagcggactatacccttgatgaggagagcagggcaagaatcaaaaccaggctgttcactataaggcaagaaatggccagtaggggtctatgggattcctttcgtcagtccgaaagaggcgaagagacaattgaagaaagatttgaaatcacaggaaccatgcgcaggcttgccgaccaaagtctcccaccgaacttctccagccttgaaaactttagagcctatgtggatggattcgaaccgaacggctgcattgagggcaagctttctcaaatgtcaaaagaagtgaacgccagaattgagccatttctgaaaacaacaccacgccctctcaggttacctgatgggcctccctgctctcagcggtcaaagttcttgctgatggatgcccttaaattaagcattgaagacccgagccatgaaggggaaggtataccattatatgatgcaatcaaatgcatgaagacatttttcggctggaaagagcccaacattgtaaaaccacatgaaaagggcataaaccccaattatctcctggcttggaagcaagtgctggcagaactccaagacattgaaaatgaggagaaaatcccaaaaacaaagaacatgaagaaaacaagccaattgaagtgggcacttggtgagaacatggcaccagagaaagtagactttgaggactgcaaggacgttagtgatctaagacagtatgacagtgatgaaccagagcctagatcgctggcaagctggatccaaagcgagttcaacaaagcatgcgaattgacagactcgagctggattgaacttgatgaaataggggaggatgttgctccaattgagcacattgcgagtatgagaagaaactatttcacagcagaagtatcccattgcagagctactgaatacataatgaagggagtgtacataaacacagccctgttgaatgcatcctgtgcggccatggatgacttccaattgatcccaatgataagcaagtgcagaaccaaagaaggaagacggaagacaaatctgtacgggttcattataaaaggaagatctcatttgaggaatgacaccgacgtggtaaactttgtgagcatggaattctctcttactgacccgagattggagccacacaaatgggaaaagtactgtgttctcgaaataggagacatgctcttaaggactgcaataggtcaagtgtcaaggcccatgttcctgtatgtgagaaccaatgggacttccaagatcaagatgaaatggggcatggaaatgagacgatgccttcttcaatcccttcagcaaattgagagcatgattgaggccgaatcttctgtcaaagaaaaagacatgaccaaagacttctttgaaaacaaatcagaaacatggccaattggagaatcacctaaaggagtggaggaaggctccattgggaaggtgtgcagaacattactagcaaagtctgtattcaacagcttgtatgcatctccacaactcgaggggttttcagctgaatcaagaaaattgcttctcattgttcaggcacttagggacaacctggaacctgggaccttcgatcttggagggctatatgaagcaattgaggagtgcctgattaacgatccctgggttttgcttaatgcgtcttggttcaactccttcctcacacatgcactgaaatag------
>H10N8_Avian_KP862032_A/duck/Hunan/S3137/2009|2009.729
atggaagactttgtgcgacaatgcttcaatccaatgattgtcgagcttgcggaaaaggcaatgaaagaatatggggaagatccgaaaatcgaaacgaacaaatttgccgcaatatgcacacacttagaagtctgtttcatgtattcggatttccactttattgatgagcgaggcgaatcaataattgtggaatctggcgatccgaatgcattattgaaacaccgatttgagataattgaagggagagaccgaacaatggcctggacagtggtaaatagtatctgcaacaccacaggagtcgataagcctaaattcctcccagatttgtatgactacaaagagaaccgattcattgaaattggagtgacacgaagggaagttcacatatactatctagaaaaagctaacaagataaaatcagagaagacacacattcacatattctcattcactggagaggaaatggccaccaaagcggactatacccttgatgaggagagcagagcaagaatcaaaaccaggctattcactataaggcaagaaatggccagtaggggtctatgggattcctttcgtcagtccgagagaggcgaagagacaattgaagaaagatttgaaatcacaggaaccatgcgcaggcttgccgaccaaagtctcccaccgaacttctccagccttgaaaactttagagcctatgtggatggattcgaaccgaacggctgcattgagggcaagctttctcaaatgtcaaaagaagtgaacgccaggattgagccatttctgaaaacaacaccacgccctctcagattacctgatgggcctccctgctctcagcggtcgaagttcttactgatggatgcccttaaattaagcatcgaagacccgagccatgaaggggaaggtataccactatatgatgcaatcaaatgcatgaagacatttttcggctggaaagagcccaacatcgtaaaaccacatgaaaaaggcataaaccccaattacctcctggcttggaagcaagtgctggcagaactccaagacattgagaatgaggagaaaatcccaaaaacaaagaacatgaagaaaacaagccaattgaagtgggcacttggtgagaacatggcaccagagaaagtagactttgaggactgcaaagatgttagcgatctaagacagtatggcagtgatgaaccagagtctagatcgctagcaagctggatccagagcgaattcaacaaagcatgcgaattgacagattcaagttggattgaactcgatgaaataggagaagatgttgctccaattgagcacattgcgagtatgagaagaaactatttcacagcggaagtatcccattgcagggctactgaatacataatgaagggggtgtacataaacacagccctgttgaatgcatcctgtgcagccatggatgacttccaactgattccaatgataagcaagtgcagaaccaaagaaggaagacggaagacaaatctgtatggattcattataaaaggaagatcccatttgaggaatgacaccgatgtggtaaactttgtaagcatggaattctctcttactgacccgaggctggagccacacaagtgggaaaagtactgtgttctcgagataggagacatgctcctacggactgcaataggccaagtgtcaaggcccatgttcctgtatgtgagaaccaatgggacttccaagatcaagatgaaatggggcatggagatgaggcgatgccttcttcaatcccttcaacaaattgagagcatgattgaggccgagtcttctgtcaaagagaaagacatgaccaaagaattctttgagaacaaatcagaaacatggccaattggagaatcacctaaaggagtggaggaaggctccattgggaaggtgtgcaggacattactagcaaaatctgtattcaacagcctatatgcatctccacaactcgaggggttttcagctgaatccagaaaattgcttctcattgttcaggcacttagggacaacctggaacctgggaccttcgatcttggggggctatatgaagcaattgaggagtgcctgattaacgatccctgggttttgcttaatgcgtcttggttcaactccttcctcacacatgcactgaaatag------
>H4N6_Avian_LC349342_A/duck/Mongolia/262/2011|2011.666
atggaagactttgtgcgacaatgcttcaatccaatgattgtcgagcttgcggaaaaggcaatgaaagaatatggggaagatccgaaaatcgaaacgaacaaatttgctgcaatatgcacacacttagaagtctgtttcatgtattcggatttccactttattgatgaacgaggtgaatcaataattgtagaatcgggcgatccgaatgcattattgaaacaccgttttgaaataattgaggggagagaccgaacaatggcctggacagtggtgaatagcatatgcaacaccacaggagtcgagaagcctaaatttctccccgacttgtacgactataaagagaaccgattcattgaaattggggtgacacggagggaggttcacatatactatttggaaaaagccaacaagataaaatccgagaaaacacacattcacatattctcattcaccggggaggaaatggccaccaaagcggactacactcttgacgaagagagtagagcaagaatcaaaaccaggctgttcaccataaggcaagaaatggccagtaggggtctatgggattcctttcgtcagtccgagagaggcgaagagacaattgaagaaagatttgaaatcacaggaaccatgcgcaggcttgccgaccaaagtctcccaccgaacttctccagccttgaaaactttagagcctatgtggatggattcgaaccgaacggctgcattgagggcaagctttctcaaatgtcaaaagaagtgaacgccagaattgagccatttctgaagacaacaccacgccccctcagattacctgatggacctccttgctctcaacggtcgaaattcttgctgatggatgcccttaagttaagtatcgaagacccgagtcatgagggggaggggataccgctatatgatgcaattaaatgcatgaagacatttttcggctggaaagagcccaacatcgtaaagccacatgagaaaggcataaaccctaattacctcctggcttggaagcaggtgctggcggaactccaagatattgagaatgaggagaaaatcccaaagacaaaaaacatgaagaaaacaagccagttgaaatgggcacttggtgagaacatggcaccggagaaagtagactttgaggactgcaaagatgttagcgatctaaggcagtatgacagtgatgaaccagagtctagatcgctagcaagctggatccagagtgaattcaacaaggcatgcgaattgacagactcaagttggattgagctagatgaaataggagaagacgttgctccaattgagcacattgcaagcatgagaaggaattatttcacggcggaagtatcccattgcagagctactgagtacataatgaagggggtgtacataaacacagctttattgaatgcatcctgtgcagccatggatgacttccaattaattccaatgataagcaaatgcagaaccaaagaaggaagacgaaaaaccaacctgtatggattcattataaaaggaagatcccacttgagaaatgacactgatgtggtaaactttgtgagtatggaattctctcttactgacccgaggttggagccacacaaatgggaaaagtactgcgttcttgagataggagacatgctcctacggactgcaataggccaggtgtcaaggcccatgttcctgtatgtgagaaccaatggaacctccaagatcaagatgaaatggggtatggaaatgaggcgatgccttcttcaatcccttcagcagattgagagcatgattgaggccgaatcttctgtcaaagagaaggacatgaccaaagaattctttgaaaacaaatcagaaacatggccaatcggagagtctcccaaaggggtggaggagggttctatcgggaaggtgtgcagaaccttattagcaaaatctgtgttcaacagtctatatgcatctccacaactcgaggggttctcagctgaatcaagaaaattgcttctcattgttcaggcacttagggataacctggaacctgggaccttcgatcttggggggctatatgaagcaattgaggagtgcctgattaatgatccctgggttttgcttaatgcgtcttggttcaactccttcctcacacatgcactgaaatag------
>H4N3_Avian_LC339896_A/duck/Mongolia/17/2011|2011.649
atggaagactttgtgcgacaatgcttcaatccaatgattgtcgagcttgcggaaaaggcaatgaaagaatatggggaagatccgaaaatcgaaacgaacaaatttgccgcaatatgcacacacttagaagtctgtttcatgtattcggattttcactttattgatgaacgaggcgaatcaataattgtagaatctggcgatccgaatgcattattgaaacaccgatttgagataattgaagggagagaccgaacaatggcatggacagtggtaaatagtatctgcaacaccacaggagtcgataagcctaaattcctcccagatttgtatgactacaaagagaaccgtttcattgaaattggagtgacacgaagggaggttcacatatactatctagaaaaagccaacaagataaaatcagagaagacacacattcacatattctcattcactggagaggaaatggccaccaaagcggactatacccttgacgaggagagcagagcaagaatcaaaaccaggctgttcactataaggcaagaaatggccagtaggggtctatgggattcctttcgtcagtccgagagaggcgaagagacaattgaagaaagatttgaaatcacaggaaccatgcgcaggcttgccgaccaaagtctcccaccgaacttctccagccttgaaaactttagagcctatgtggatggattcgaaccgaacggctgcattgagggcaagctttctcaaatgtcaaaagaagtgaacgccaggattgagccatttctgaagacaacaccacgccctctcagattacctgatgggcctccctgctctcagcggtcgaagttcttactgatggatgcccttaaattaagcattgaagatccgagccatgaaggggaaggcataccgctatatgatgcaatcaaatgcatgaagacatttttcggctggaaagagcccaacatcgtaaaaccacatgaaaaaggcataaaccccaattacctcctggcttggaagcaggtgctggcagaactccaagatattgaaaatgaggagaaaattccaaaaacaaagaacatgaagaaaacaagccaattgaaatgggcacttggtgagaatatggcaccagagaaagtagactttgaggactgcaaagacgttagcgatctaagacagtatgacagtgatgaaccagagtctagatcgctagcaagctggatccagagcgaattcaacaaagcatgtgaattgacagattcaagttggattgaacttgatgaaataggggaagacgttgctccaattgagcacattgcgagtatgagaagaaactatttcacagcggaagtatcccattgcagggctactgaatacataatgaagggagtgtacataaacacagccctgttgaatgcatcctgtgcagccatggatgacttccaactgattccaatgataagcaagtgcagaaccaaagaaggaagacggaagacaaatctgtatggattcatcataaaagggagatcccatttgaggaatgacactgatgtggtaaactttgtgagcatggaattctctcttactgacccgaggctggagccacacaagtgggaaaagtactgtgttctcgagataggagacatgctactacggaccgcaataggccaagtgtcaaggcccatgttcctgtatgtgagaaccaatgggacttccaaaatcaagatgaaatggggcatggagatgaggcgatgccttcttcaatcccttcaacaaattgagagcatgattgaggccgagtcttctgtcaaagagaaagacatgacaaaagaattctttgaaaacaaatcagaaacatggccaattggagaatcacctaaaggagtggaggaaggctccattgggaaggtgtgcagaacactgctagcaaaatctgtattcaacagcctatatgcatctccacaactcgaggggttttcggctgaatcaagaaaattgcttctcattgttcaggcacttagggacaacctggaacctgggaccttcgatcttggggggctatatgaagcaattgaggagtgcctgattaacgatccctgggttttgcttaatgcgtcttggttcaactccttcctcacacatgcactgaaatag------
>H1N2_Avian_KF013947_A/Muscovy_duck/Guangxi/GXd-3/2012|2012.153
atggaagactttgtgcgacaatgcttcaatccaatgattgtcgagcttgcggaaaaggcaatgaaagaatatggggaagatccgaaaatcgaaacaaacaaatttgccgcaatatgcacacacttagaagtctgtttcatgtattcggatttccactttattgatgaacgaggcgaatcaataattgtagaatctggcgatccgaatgcattattgaaacatcgatttgagataattgaagggagagaccgaacaatggcctggacagtggtgaatagtatctgcaacaccacgggagtcgataaacctaaattcctcccagatttgtatgactacagagagaaccgattcattgaaattggagtgacacgaagggaagttcacatatactatctagaaaaagccaacaagataaaatcagagaagacacacattcacatattctcgttcactggagaggaaatggccaccagagcggactacacccttgatgaagagagcagagcaagaataagaaccaggctgttcactataagacaagaaatggccagtaggggtctatgggattcctttcgtcagtccgagagaggcgaagagacaattgaagaaagatttgaaatcacaggaaccatgcgcaggcttgccgaccaaagtctcccaccgaacttctccagccttgaaaactttagagcctatgtggatggattcgaaccgaacggctgcattgagggcaagctttctcaaatgtcgaaagaagtgaacgccagaattgagccatttctgaagacaacaccacgccctctcagattacctgatgggcctccctgttttcagcggtcgaagttcttgctgatggatgctcttaaactaagcatcgaagacccgagccatgagggggaaggtatcccgctatatgatgcaatcaaatgcatgaagacatttttcggctggaaagagcctaacatcgtaaaaccacatgaaaaaggcataaaccccaattacctcctggcttggaagcaggtgctggcagaacttcaagatattgagaatgatgagaaaatcccaaaaacaaagaacatgaagaaaacaagccagttgaagtgggcacttggagagaacatggcaccagagaaagtagactttgaggactgcaaagatgtcagtgatctaagacagtatgacagtgacgaaccagagtctagatcgctagcaagctggatccagagtgaattcaataaggcttgcgaattgacagattcgagttggattgaacttgatgaaataggggaagatgttgctccaattgagcacattgcgagtatgaggagaaactatttcacagcggaagtatcccattgcagggctactgaatacataatgaagggagtgtacataaacacagccctgttgaatgcatcctgtgcagccatggatgactttcaactgattccaatgataagcaagtgcagaaccaaagaaggaagacggaagacaaatctgtatggattcattataaaaggaagatcccatttgagaaatgacacagatgtggtgaactttgtgagcatggaattctctctcactgacccgaggttggagccacacaaatgggagaagtactgtgttcttgagataggagacatgctcctacggactgcaataggccaagtgtcaaggcccatgttcctgtatgtgagaaccaatgggacttccaagatcaaaatgaaatggggcatggagatgaggcggtgccttcttcagtccctgcagcaaattgagagcatgattgaggctgagtcttctgttaaagagaaggacatgaccaaggaattctttgaaaacaaatcagaaacatggccaattggggaatcacctaaaggggtggaggaaggctccattgggaaagtgtgcagaacattactagcaaaatctgtattcaacagcctatatgcatctccacaacttgaggggttttcagctgaatcaagaaaattgcttctcattgttcaggcacttagggacaacctggagcctgggaccttcgatcttggggggctatatgaagcaattgaggagtgcctgattaatgatccctgggttttgcttaatgcgtcttggttcaactccttcctcacacatgcactgaaatag------
>H1N2_Avian_KF013907_A/sparrow/Guangxi/GXs-1/2012|2012.186
atggaagactttgtgcgacaatgcttcaatccaatgattgtcgagcttgcggaaaaggcaatgaaagaatatggggaagatccgaaaatcgaaacaaacaaatttgccgcaatatgcacacacttagaagtctgtttcatgtattcggatttccactttattgatgaacgaggcgaatcaataattgtagaatctggcgatccgaatgcattattgaaacatcgatttgagataattgaagggagagaccgaacaatggcctggacagtggtgaatagtatctgcaacaccacgggagtcgataaacctaaattcctcccagatttgtatgactacagagagaaccgattcattgaaattggagtgacacgaagggaagttcacatatactatctagaaaaagccaacaagataaaatcagagaagacacacattcacatattctcattcactggagaggaaatggccaccagagcggactacacccttgatgaagagagcagagcaagaataaaaaccaggctgttcactataagacaagaaatggccagtaggggtctatgggattcctttcgtcagtccgagagaggcgaagagacaattgaagaaagatttgaaatcacaggaaccatgcgcaggcttgccgaccaaagtctcccaccgaacttctccagccttgaaaactttagagcctatgtggatggattcgaaccgaacggctgcattgagggcaagctttctcaaatgtcgaaagaagtgaacgccagaattgagccatttctgaagacaacaccacgccctctcagattacctgatgggcctccctgttttcagcggtcgaagttcttgctgatggatgctcttaaactaagcatcgaagacccgagccatgagggggaaggtatcccgctatatgatgcaatcaaatgcatgaagacatttttcggctggaaagagcctaacatcgtaaaaccacatgaaaaaggcataaaccccaattacctcctggcttggaagcaggtgctggcagaacttcaagatattgagaatgatgagaaaatcccaaaaacaaagaacatgaagaaaacaagccagttgaagtgggcacttggagagaacatggcaccggagaaagtagactttgaggactgcaaagatgtcagtgatctaagacagtatgacagtgacgaaccagagtctagatcgctagcaagctggatccagagtgaattcaataaggcttgcgaattgacagattcgagttggattgaacttgatgaaataggggaagatgttgctccaattgagcacattgcgagtatgaggagaaactatttcacagcggaagtatcccattgcagggctactgaatacataatgaagggagtgtacataaacacagccctgttgaatgcatcctgtgcagccatggatgactttcaactgattccaatgataagcaagtgcagaaccaaagaaggaagacggaagacaaatctgtatggattcattataaaaggaagatcccatttgggaaatgacacagatgtggtgaactttgtgagcatggaattctctctcactgacccgaggttggagccacacaaatgggagaagtactgtgttcttgagataggagacatgctcctacggactgcaataggccaagtgtcaaggcccatgttcctgtatgtgagaaccaatgggacttccaagatcaaaatgaaatggggcatggagatgaggcggtgccttcttcagtccctgcagcaaattgagagcatgattgaggctgagtcttctgttaaagagaaggacatgaccaaggaattctttgaaaacaaatcagaaacatggccaattggggaatcacctaaaggggtggaggaaggctccattgggaaagtgtgcagaacattactagcaaaatctgtattcaacagcctatatgcatctccacaacttgaggggttttcagctgaatcaagaaaattgcttctcattgttcaggcacttagggacaacctggagcctgggaccttcgatcttggggggctatatgaagcaattgaggagtgcctgattaatgatccctgggttttgcttaatgcgtcttggttcaactccttccccacacatgcactgaaatag------
>H10N8_Avian_KP862040_A/duck/Hunan/S4280/2009|2009.937
atggaagactttgtgcgacaatgcttcaatccaatgattgtcgagcttgcggaaaaggcaatgaaagaatatggggaagatccgaaaatcgaaacaaacaaatttgccgcaatatgcacacacttagaagtctgtttcatgtattcggatttccactttattgatgaacgaggcgaatcaataattgtagaatctggtgatccgaatgcattactgaaacaccgatttgagataattgaagggagagaccgaacaatggcctggacagtggtgaatagtatctgcaacaccacaggagtcgataagcctaaattcctcccagatttgtatgactacaaagagaaccgattcattgaaattggagtgacacgtagggaagttcacatatactatctagaaaaagccaacaagataaaatcagagaagacacacattcacatattctcattcactggggaggaaatggccaccaaagcggactacacccttgatgaagagagcagagcaaggataaaaaccaggctgttcactataagacaagaaatggcaagcaggggtctatgggattcctttcgtcagtccgagagaggcgaagagacaattgaagaaagatttgaaatcacaggaaccatgcgcaggcttgccgaccaaagtctcccaccgaacttctccagccttgaaaactttagagcctatgtggatggattcgaaccgaacggctgcattgagggcaagctttctcaaatgtcaaaggaagtaaacgccagaattgagccatttctgaagacaacaccacgccctctcagattacctgatgggcctccctgctctcagcgatcgaagttcttgctgatggatgctcttaaattaagcatcgaagacccgagtcatgaaggggaaggtataccgctatacgatgcaatcaaatgcatgaagacatttttcggctggaaggagcccaatatcgtaaaaccacatgaaaaaggcataaaccccaattacctcctggcttggaagcaggtgctggcagaacttcaagatattgaaaatgaggagaaaatcccaaaaacaaagaatatgaagaaaacaagccaattgaagtgggcacttggtgagaacatggcaccagagaaagtagactttgaggactgtaaagatgttagcgatctaagacagtatgacagtgacgaaccagagtctagatcgctagcaagctggatccagagtgaattcaacaaggcatgcgaattgacagattcgagttggattgaacttgatgaaataggggaagacgttgctccaattgagcacattgcgagcatgaggagaaactatttcacagcagaagtatcccattgcagggctactgaatacataatgaagggagtgtacataaacacagccctgttgaatgcatcctgtgcagccatggatgacttccaactgattccaatgataagcaaatgcagaacaaaggaaggaagacggaagacaaatctgtatggattcattataaaaggaagatcccatttgagaaatgacaccgatgtggtgaactttgtgagcatggaattctctctcactgacccaagattggagccacacaaatgggagaagtactgtgttcttgagataggagacatgcttctacggactgcaataggccaagtgtcaagacccatgttcctgtatgtgagaaccaatgggacttccaagatcaaaatgaaatggggcatggagatgaggcgatgccttcttcagtccctgcagcaaattgagagcatgattgaggctgaatcttctgtcaaagagaaggacatgaccaaggaattctttgaaaacaaatcagaaacatggccaattggggaatcacccaaaggagtggaggaaggctccattgggaaggtgtgcagaacattactagcaaaatctgtgttcaacagcctatatgcatctccacaactcgaggggttttcagctgaatcaagaaaattgcttctcattgttcaggcacttagggacaacctggaacctggaaccttcgatcttggggggctatatgaagcaattgaggagtgcctgattaacgatccctgggttttgcttaatgcgtcttggttcaactccttcctcacacatgcactgaaatag------
>H4N6_Avian_KU160922_A/duck/Guangxi/S4312/2011|2011.838
atggaagactttgtgcgccaatgcttcaatccaatgattgtcgagcttgcggaaaaggcaatgaaagaatatggggaagatccgaaaatcgaaacaaacaaatttgctgcaatatgcacacacttagaagtctgtttcatgtattcggatttccactttattgatgaacgaggcgaatcaataattgtagaatctggcgatccgaatgcattattgaaacatcgatttgagataattgaagggagagaccgaacaatggcctggacagtggtgaatagtatctgcaacaccacaggagtcgataaacctaaattcctcccagatttgtatgactacaaagagaaccgattcattgaaattggagtgacacgaagggaagttcacatatattatctagaaaaagccaacaagataaaatcagagaagacacacattcacatattctcattcactggagaggaaatggccaccagagcggactacactcttgatgaagagagcagagcaagagtaaaaaccaggctgttcactataagacaagaaatggccagcaggggtctatgggattcctttcgtcagtccgagagaggcgaagagacaattgaagaaagatttgaaatcacaggaaccatgcgcaggcttgccgaccaaagtctcccaccgaacttctccagccttgaaaactttagagcctatgtggatggattcgaaccgaacggctgcattgagggcaagctttctcaaatgtcaaaagaagtgaacgccagaattgagccatttctgaggacaacaccacgccctctcagactacctgatgggcctccctgctctcagcggtcaaagttcttgctgatggatgctcttaaattaagcatcgaagacccgagccatgagggggaaggtataccgctatatgatgcaatcaaatgcatgaagacatttttcggctggaaagagcctaacatcgtaaagccacatgaaaaaggcataaaccccaattacctcctggcttggaagcaggtgctggcagaactccaagatattgaaaatgaggagaaaatcccaaaaacaaagaacatgaagaaaacaagccaattgaagtgggcacttggtgagaacatggcaccagagaaagtagactttgaggactgcaaagatatcagtgatctaagacagtatgacagtgacgaaccagagtctagatcgctagcaagctggatccagagtgaattcaacaaggcttgcgaattgacagattcgagttggattgaacttgatgaaataggggaagatgttgccccaattgagcacattgcgagtatgaggagaaactatttcacagcggaagtatcccattgcagggctactgaatacataatgaagggagtgtacataaacacagccttgttgaatgcatcctgtgcagccatggatgacttccaactgattccaatgataagcaaatgcagaaccaaagaaggaagacggaagacaaatctgtatggattcattataaaaggaagatcccatttgagaaatgacaccgatgtggtgaactttgtgagtatggaattctctctcactgacccgaggttggagtcacacaaatgggagaagtactgtgttcttgagataggagacatgctcctacggactgcaataggccaagtgtcaaggcccatgttcctgtatgtgagaaccaatgggacttccaagatcaaaatgaaatggggcatggagatgaggcggtgccttcttcagtccctgcaacaaattgagaacatgatcgaggctgagtcttctgttaaagagaaggacatgaccaaggagttctttgaaaacaaatcagaaacatggccaattggggaatcacctaaaggagtggaagaaggctccattgggaaggtgtgcaggacattactagcaaaatctgtgttcaacagcctatatgcatctccacaactcgaggggttttcagctgaatcaagaaaattgcttctcattgttcaggcacttagggacaacctggaacctggaaccttcgatcttggggggctatatgaagcaattgaggagtgcctgattaacgatccctgggttttgcttaatgcgtcttggttcaactccttcctcacacatgcactgaaatag------
>H5N1_Avian_KP762506_A/chicken/Jiangsu/927/2013|2013.879
atggaagactttgtgcgacaatgcttcaatccaatgatcgtcgagcttgcggaaaagacaatgaaagaatatggggaaaatccaaaaatcgaaacgaacaaattcgccgcgatatgcacacacttagaagtctgcttcatgtattcggatttccactttatagatgaacgaggcgagtcaataattgcagaatctggcgatccaaatgcattattgaaacaccgatttgagataattgaagggagagaccgaacagtggcttggacaatggtaaatagtatctgcaacaccacaggagtcaataagcctaaattcctcccagacttgtatgactacaaagagaaccgattcattgaaattggagtgacacggcgggaagttcacatatactacctagaaaaagcaaacaaaataaaatcagagaggacacacattcacatattctcattcactggagaggaaatggccactaaagctgactatactcttgatgaggagagcagagcaagaattaaaaccaggctgttcactataagacaagagatggccagtaggggtctatgggattcctttcgtcaatctgaaagaggcgaagagacaattgaagaaaggtttgaaatcacaggaaccatgcgcaggcttgctgaccaaagcctcccaccgaacttctccagccttgaaaattttagagcctatgtggatggattcgaaccgaacggctgcattgagggcaagctttctcaaatgtcaaaggaagtgaacgccagaattgagccatttatgaggacaacaccacgccctctcagactacctgaggggcctccctgctcccagcggtcgaagttcttactgatggatgcccttaagttaagcattgaagatccaagccatgagggggaaggtataccactatatgatgcaatcaaatgcatgaagacatttttcggctggaaagagcccaacatcgtaaaaccacatgaaaagggcataaatcccaattacctcctggcttggaagcaggtgctatcagaactccaagacattgaaaatgaagataaaatcccaaaaacaaaaaacatgaagaaaacaagccaattaaagtgggcacttggtgagaatatggcaccagaaaaagtagactttgaggattgcaaggatgttagcgatctaaaacagtatgacagtgatgaaccagagcctaggtcattatcaagctggattcagagcgaattcaacaaagcatgcgaattgacagattcgagttggattgaacttgatgaaataggagaagatgtcgctccaattgagcacattgcaagtatgaggagaaactatttcacagcggaagtgtctcattgcagggccactgaatacataatgaagggagtgtatataaacacagccctattgaatgcatcctgtgcagccatggatgacttccaattgattccaatgataagcaagtgcagaaccaaagaaggaagacgaaagacaaatctgtacggattcattataaaaggaaggtcccatttgaggaacgacaccgatgtggtaaactttgtgagcatggaattctctctttctgacccgaggctggaaccacacaagtgggaaaagtactgtgttcttgaaataggagacatgctattgcgaactgcaataggccaggtgtcaagacccatgttcctgtatgtgagaaccaatgggacgtccaagattaagatgaaatggggcatggagatgaggcgatgccttcttcaatcccttcaacaaattgagagcatgattgaggccgagtcttctgtcaaagagaaagacatgaccaaagaattttttgaaaccaaatcagaaacgtggccaattggggaatcacctaaaggggtggaagaaagctccattggaaaggtgtgcagaacattactagcaaaatctgtgttcaacagcctatatgcatctccacaacttgaggggttttcagctgaatcaagaaaattgcttctcattgttcaggcacttagggacaacctggaacctgggaccttcgatcttggggggctatatgaagcaattgaggagtgcctgattaatgatccctgggttttgcttaatgcatcttggttcaactccttcctcacacatgcactgaaatag------
>H5N1_Avian_KY437766_A/goose/Yangzhou/0403/2014|2014.252
atggaagactttgtgcgtcaatgcttcaatccaatgatcgtcgagcttgcggaaaagacaatgaaagaatatggggaaaatccaaaagtcgaaacgaacaaattcgccgcaatatgcacacacttagaagtctgcttcatgtattcggatttccactttatagatgaacgaggcgagtcaataattgcagaatctggcgatccaaatgcattattgaaacaccgatttgagataattgaagggagagaccgaacagtggcttggacagtggtaaatagtatctgcaacactacaggagtcaataagcctaaattcctcccagacttgtatgactacaaagagaaccgattcattgaaattggagtgacacggcgggaagttcacatatactacctagaaaaagcaaacaaaataaaatcagagaggacacacattcacatattctcattcactggagaggaaatggccactaaagctgactatactcttgatgaggagagcagagcaagaatcaaaaccaggctgttcactataagacaagagatggccagtaggggtctatgggattcctttcgtcaatctgaaagaggcgaagagacaattgaagaaaggtttgaaatcacaggaaccatgcgcaggcttgctgaccaaagcctcccaccgaacttctccagccttgaaaattttagagcctatgtggatggattcgaaccgaacggctgcattgagggcaagctttctcaaatgtcaaaggaagtgaacgccagaattgagccatttatgaggacaacaccacgccctctcagactacctgaggggcctccctgctcccagcggtcgaagttcttactgatggatgcccttaagttaagcattgaagatccaagccatgagggggaaggtataccactatatgatgcaatcaaatgcatgaagacatttttcggctggaaagagcccaacatcgtaaaaccacatgaaaagggcataaatcccaattacctcctggcttggaagcaggtgctatcagaactccaagacattgaaaatgaagataaaatcccaaaaacaaaaaacatgaagaaaacaagccaattaaagtgggcacttggtgagaatatggcaccagaaaaagtagactttgaggattgcaaagatgttcgcgatctaaaacagtatgacagtgatgaaccagagcctaggtcattatcaagctggattcagagcgaattcaacaaagcatgcgagttgacagattcaagttggattgaacttgatgaaataggagaagatgttgctccaattgagcacattgcgagtatgagacgaaactatttcacagcggaagtgtctcattgcagggctactgagtatataatgaaaggagtgtatgcaaatacagctctgttgaatgcatcctgtgctgccatggatgatttccaattgattccaataataagcaagtgcagaaccaaagaaggaagacggaagacaaatctatatggattcattataaaaggaagatcccatttgaggaatgacactgatgtggtaaactttgtgagcatggagttttctcttactgacccgaggctggaaccacacaagtgggagaagtactgtgttctcgagataggagacatgctcctacgaactgcaataggccaagtgtcaagacccatgtttctatatgtgagaaccaatgggacctccaagatcaagatgaaatggggcatggagatgaggcgatgccttcttcaatcccttcaacaaattgagagcatgattgaggcagagtcttctgtcaaagagaaagacatgaccaaggagttctttgagaacaaatcagaaacttggccaattggggaatcacccaggggagtggaggaaagctccattgggaaggtgtgcagaacattactagcaaaatctgtattcaacagcctatatgcatctccacaactcgaggggttttcagctgaatcaagaaaattacttctcattattcaggcatttagggacaacctggaacctgggaccttcgatcttggggggctatatgaagcaattgaggagtgcctgattaatgatccctgggttttgcttaatgcgtcttggttcaactccttcctcacacatgcactgaaatag------
>H4N6_Avian_KU161082_A/goose/Jiangsu/S2433/2011|2011.438
atggaagattttgtgcgacagtgcttcaatccaatgattgtcgagcttgcggaaaaggcaatgaaagaatatggggaagatccgaaaatcgaaacaaacaaatttgcagcaatatgcacacacttagaagtctgtttcatgtattcggatttccactttattgatgaacgaggagaatcaataattgtagaatctggagatccaaatgcattattgaaacaccgatttgagataattgaagggagagaccggacaatggcctggacagtggtgaatagtatctgcaacaccacaggagtcgataagcctagattcctcccagatttgtatgactacaaagagaaccgattcattgaaattggagtgacacgaagggaagttcacatatactatctagaaaaagccaacaaaataaaatcagagaaaacacacattcacatattctctttcactggggaggaaatggccactaaagcagactacactcttgatgaagagagcagagcaagaataaagaccaggctattcactataagacaggaaatggcaagcaggggtctatgggattcctttcgtcagtccgaaagaggcgaagagacagttgaagaaagatttgaaatcacaggaaccatgcgcaggcttgccgaccaaagtctcccaccgaacttctccagccttgaaaactttagagcctatgtggatggattcgaaccgaacggctgcattgagggcaagctttctcaaatgtcaaaggaagtaaacgccagaattgagccatttctgaggacaacaccacgccctctcaaattacctgatggtcctccctgctctcagcgatcaaagttcctgctgatggatgctcttaagttaagcatcgaagacccgagtcatgaaggggaaggtataccgctatatgatgcaatcaaatgcatgaagacatttttcggctggaaggagcccaacatcgtaaaaccacatgaaaaaggcataaaccccaattacctcctggcttggaaacaggtgctggcagaactccaagatattgaaaatgaggagaaaatcccaaaaacaaagaacatgaagaaaacaagccaattgaagtgggctcttggtgaaaatatggcaccagagaaagtagactttgaggattgcaaagatgttagcgatctaaaacagtatgacagtgatgagccagagcctaggtcgctagcaagctggatccagagtgaattcaacaaggcatgcgaattgacagattcgagttggattgaacttgatgaaataggggaagacgttgctccaattgagcacattgcgagtatgaggagaaactatttcacagcagaagtatcccattgcagggctactgaatacataatgaaaggagtgtacataaacacagccctgttgaatgcatcctgtgcagccatggatgacttccaactgattccaatgataagcaaatgcagaacaaaagaaggaagacggaagacaaatctgtatggattcattataaaaggaagatcccatttgagaaatgacaccgatgtggtaaactttgtgagcatggagttctctctcactgacccgaggttggagccacacaaatgggagaagtactgtgttcttgagataggagacatgctcctacggactgcaataggccaagtgtcaaggcccatgttcctgtatgtgagaaccaatgggacctccaagatcaaaatgaaatggggcatggaaatgaggcggtgtcttcttcaatccctgcaacaaattgagagcatgattgaggctgagtcttctgtcaaagagaaggacatgaccaaggaattctttgaaaataaatcagaaacatggccaattggggaatcgcccaaaggggtggaggaaggctccattggaaaggtgtgcagaacattactagcaaaatcagtgttcaacagcctatatgcatctccacaactcgaggggttttcagctgaatcaagaaaattgcttctcattgttcaggcacttagggacaacctagaacctggaacctttgatcttggggggctatatgaagcaattgaggagtgcctgattaacgatccctgggttttgcttaatgcgtcttggttcaactccttcctcacacatgcactgaaatag------
>H4N6_Avian_KU161002_A/duck/Jiangsu/S2447/2011|2011.419
atggaagattttgtgcgacagtgcttcaatccaatgattgtcgagcttgcggaaaaggcaatgaaagaatatggggaagatccgaaaatcgaaacaaacaaatttgcagcaatatgcacacacttagaagtctgtttcatgtattcggatttccactttattgatgaacgaggagaatcaataattgtagaatctggagatccaaatgcattattgaaacaccgatttgagataattgaagggagagaccggacaatggcctggacagtggtgaatagtatctgcaacaccacaggagtcgataagcctagattcctcccagatttgtatgactacaaagagaaccgattcattgaaattggagtgacacgaagggaagttcacatatactatctagaaaaagccaacaaaataaaatcagagaaaacacacattcacatattctctttcactggggaggaaatggccactaaagcagactacactcttgatgaagagagcagagcaagaataaagaccaggctattcactataagacaggaaatggcaagcaggggtctatgggattcctttcgtcagtccgaaagaggcgaagagacagttgaagaaagatttgaaatcacaggaaccatgcgcaggcttgccgaccaaagtctcccaccgaacttctccagccttgaaaactttagagcctatgtggatggattcgaaccgaacggctgcattgagggcaagctttctcaaatgtcaaaggaagtaaacgccagaattgagccatttctgaggacaacaccacgccctctcaaattacctgatggtcctccctgctctcagcgatcaaagttcctgctgatggatgctcttaagttaagcatcgaagacccgagtcatgaaggggaaggtataccgctatatgatgcaatcaaatgcatgaagacatttttcggctggaaggagcccaacatcgtaaaaccacatgaaaaaggcataaaccccaattacctcctggcttggaaacaggtgctggcagaactccaagatattgaaaatgaggagaaaatcccaaaaacaaagaacatgaagaaaacaagccaattgaagtgggctcttggtgaaaatatggcaccagagaaagtagactttgaggattgcaaagatgttagcgatctaaaacagtatgacagtgatgagccagagcctaggtcgctagcaagctggatccagagtgaattcaacaaggcatgcgaattgacagattcgagttggattgaacttgatgaaataggggaagacgttgctccaattgagcacattgcgagtatgaggagaaactatttcacagcagaagtatcccattgcagggctactgaatacataatgaaaggagtgtacataaacacagccctgttgaatgcatcctgtgcagccatggatgacttccaactgattccaatgataagcaaatgcagaacaaaagaaggaagacggaagacaaatctgtatggattcattataaaaggaagatcccatttgagaaatgacaccgatgtggtaaactttgtgagcatggagttctctctcactgacccgaggttggagccacacaaatgggagaagtactgtgttcttgagataggagacatgctcctacggactgcaataggccaagtgtcaaggcccatgttcctgtatgtgagaaccaatgggacctccaagatcaaaatgaaatggggcatggaaatgaggcggtgtcttcttcaatccctgcaacaaattgagagcatgattgaggctgaatcttctgtcaaagagaaggacatgaccaaggaattctttgaaaataaatcagaaacatggccaattggggaatcgcccaaaggggtggaggaaggctccattggaaaggtgtgcagaacattactagcaaaatcagtgttcaacagcctatatgcatctccacaactcgaggggttttcagctgaatcaagaaaattgcttctcattgttcaggcacttagggacaacctagaacctggaacctttgatcttggggggctatatgaagcaattgaggagtgcctgattaacgatccctgggttttgcttaatgcgtcttggttcaactccttcctcacacatgcactgaaatag------
>H11N9_Avian_KF260260_A/duck/Guizhou/1078/2011|2011.500
atggaagactttgtgcgacaatgcttcaatccaatgattgtcgagcttgcggaaaaggcaatgaaagaatatggggaagatccaaaaatcgaaacgaacaaatttgccgcaatctgcacacacttagaagtctgtttcatgtattcggatttccattttattgatgaacaaggcgaatcaataattgtagaatctggcgatccgaacgcattattgaaacaccgatttgagataattgaagggagagaccgaacaatggcctggacagtggtaaatagtatctgcaacaccacaggagtcgataagcctaaattcctcccagatttgtatgactacaaggagaaccgattcattgaaattggagtgacacgaagggaagttcacatatactatctagaaaaagccaacaagataaaatcagagaaaacacacattcacatattctcattcactggagaggaaatggccaccaaagcggactatacccttgatgaagagagtagagcaagaatcaaaaccaggcttttcactataaggcaagaaatggccagtaggggtctatgggattcctttcgtcagtccgaaagaggcgaagagacaattgaagaaagatttgaaatcacaggaaccatgcgcaggcttgccgaccaaagtctcccaccgaacttctccagccttgaaaactttagagcctatgtggatggattcgaaccgaacggctgcattgagggcaagctttctcaaatgtcaaaagaagtgaacgccaagatcgagccatttctgaagacaacaccacgccctctcagattacctgatgggcctccctgctctcagcggtcgaagttcttactgatggatgcccttaaattaagcatcgaagacccgagccatgaaggggaaggcataccgctatatgatgcaatcaaatgcatgaagacatttttcggctggaaagagcccaacatcgtaaaaccacatgaaaaaggcataaatcccaattacctcctggcttggaagcaggtgctggcagaactccaagatattgaaaatgaggaaaaaattccaaaaacaaagaacatgaagaaaacaagccaattgaagtgggcacttggtgagaacatggcaccagagaaagtagactttgaggactgcaaagatgttagcgatctaagacagtatgacagtgatgaaccagagcctagatcgctagcaagctggatccagagcgaattcaacaaagcatgcgaattgacagattcaagttggattgaacttgatgaaataggggaagatgttgctccaattgagcacattgcgagtatgagaaggaattattttacagcggaagtatcccattgcagggctactgaatacataatgaagggagtgtacataaacacagccctgttgaatgcatcctgtgcagccatggatgacttccaactgattccaatgataagcaagtgcagaaccaaagaaggaagacggaagacaaatctgtatggattcatcataaaaggaagatcccatttgaggaatgacacagatgtggtaaactttgtgagcatggaattctctcttactgacccgaggctggagccacacaagtgggaaaagtactgtgttctcgagataggagacatgctcctacggactgcaataggccaagtgtcaaggcccatgttcctgtatgtgagaaccaatggaacttccaagatcaagatgaaatggggcatggagatgaggcgatgccttcttcaatcccttcaacaaattgagagcatgattgaggccgagtcttctgtcaaagagaaagacatgaccaaagaattctttgaaaacaaatcagaaacatggccaattggagaatcacctaaaggggtggaggaaggctccattgggaaggtgtgcagaacattgctagcaaaatctgtattcaacagcctatatgcatctccacaactcgaggggttttcagctgaatcaagaaaaatgcttctcattgttcaggcacttagggacggtctggagcctgggaccttcgatcttggggggctatatgaagcaattgaggagtgcctgattaatgatccctgggttttgcttaatgcatcttggttcaactccttcctcacacatgcactgaaatag------
>H3N8_Avian_AB786914_A/muscovy_duck/Vietnam/LBM240/2012|2012.500
atggaggactttgtgcgacaatgcttcaatccaatgattgtcgagcttgcggaaaaggcaatgaaagagtatggggaagatccgaaaatcgaaacgaacaaatttgctgcaatatgcacacacttggaagtctgtttcatgtattcggattttcactttattgatgaacggggcgaatcaataattgtagaatctggtgatccgaatgcattattgaaacaccgatttgaaataattgaaggaagggaccgaacaatggcctggacagtggtgaatagtatctgcaacaccacaggagtcgagaaacctaaatttctcccagatttgtatgactacaaagagaatcgctttattgaaattggagtgacacgaaggggagttcatatatactatctggagaaagccaacaagataaaatccgagaagacacacatccacatattctcattcactggagaagaaatggccaccaaagcggactacactcttgatgaagagagcagggcaagaattaaaaccaggctgttcaccataagacaggaaatggccagtaggggtctatgggattcctttcgtcagtccgagagaggcgaagaaacaattgaagaaagatttgaaatcacaggaaccatgcgcaggcttgccgaccaaagtctcccaccgaacttctccagccttgaaaactttagagcctatgtggatggattcgaaccgaacggctgcattgagggcaagctttctcaaatgtcaaaagaagtgaatgctagaattgagccatttttgaagacaacgccacgccctctcagattacctgatgggcctccttgctctcagcggtcgaagttcttgctgatggatgcccttaaattaagcatcgaagacccgagtcatgagggggaggggataccattatatgatgcaatcaaatgcatgaagacatttttcggctggaaagagcccaacatcgtaaaaccacatgaaaaaggtataaaccccaattacctcctggcttggaagcaggtactggcagaactccaagatattgaaaatgaggagaaaatccctaaaacaaagaacatgaagaaaacaagccagttgaagtgggcactcggtgagaatatggcaccagaaaaagtagactttgaggactgcaaagatgttagcgatctaagacagtatgacagcgatgaaccagagtctagatcgctagcaagctggattcagagtgaattcaacaaggcatgcgaattgacagattcaagttggattgaactcgatgaaataggagaggatgttgctccaattgagcacattgcaagtatgagaaggaactatttcacagcggaagtttcccactgcagggccaccgaatacataatgaagggagtgtacataaacacagccctgttgaatgcatcctgtgcagccatggatgactttcaactgattccgatgataagtaaatgcagaaccaaagagggaagacggaaaactaatctgtatggattcatcataaaaggaagatcccacttgagaaatgataccgatgtggtaaactttgtgagtatggaattctctcttactgatccgaggctggagccacataagtgggaaaagtactgtgtcctcgaaataggagacatgctcctacggactgcaataggccaagtgtcaaggcccatgttcctgtatgtgagaaccaatgggacctctaagatcaaaatgaaatggggcatggagatgaggcgatgccttctccaatcccttcaacaaattgaaagcatgattgaagccgagtcttctgtcaaagagaaagacatgaccaaagaattcttcgaaaacaaatcagaaacatggccgattggagagtcccccaaaggagtggaggaaggttccatcgggaaggtgtgcagaaccttgctggcgaagtctgtgttcaacagtttatatgcatctccacagcttgaggggttttcagctgaatcaagaaaattacttctcattgttcaggcacttagggacaacctggaacctgggaccttcgatcttggagggctatatgaagcaattgaggagtgcctgattaacgatccctgggttttgcttaatgcgtcttggttcaactccttcctcacacatgcactgaaatag------
>H3N6_Avian_AB812572_A/duck/Vietnam/LBM235/2012|2012.600
atggaggactttgtgcgacaatgcttcaatccaatgattgtcgagcttgcggaaaaggcaatgaaagagtatggggaagatccgaaaatcgaaacgaacaaatttgctgcaatatgcacacacttggaagtctgtttcatgtattcggattttcactttattgatgaacggggcgaatcaataattgtagaatctggtgatccgaatgcattattgaaacaccgatttgaaataattgaaggaagggaccgaacaatggcctggacagtggtgaatagtatctgcaacaccacaggagtcgagaaacctaaatttctcccagatttgtatgactacaaagagaatcgctttattgaaattggagtgacacgaaggggagttcatatatactatctggagaaagccaacaagataaaatccgagaagacacacatccacatattctcattcactggagaagaaatggccaccaaagcggactacactcttgatgaagagagcagggcaagaattaaaaccaggctgttcaccataagacaggaaatggccagtaggggtctatgggattcctttcgtcagtccgagagaggcgaagaaacaattgaagaaagatttgaaatcacaggaaccatgcgcaggcttgccgaccaaagtctcccaccgaacttctccagccttgaaaactttagagcctatgtggatggattcgaaccgaacggctgcattgagggcaagctttctcaaatgtcaaaagaagtgaatgctagaattgagccatttttgaagacaacgccacgccctctcagattacctgatgggcctccttgctctcagcggtcgaagttcttgctgatggatgcccttaaattaagcatcgaagacccgagtcatgagggggaggggataccattatatgatgcaatcaaatgcatgaagacatttttcggctggaaagagcccaacatcgtaaaaccacatgaaaaaggtataaaccccaattacctcctggcttggaagcaggtactggcagaactccaagatattgaaaatgaggagaaaatccctaaaacaaagaacatgaagaaaacaagccagttgaagtgggcactcggtgagaatatggcaccagaaaaagtagactttgaggactgcaaagatgttagcgatctaagacagtatgacagcgatgaaccagagtctagatcgctagcaagctggattcagagtgaattcaacaaggcatgcgaattgacagattcaagttggattgaactcgatgaaataggagaggatgttgctccaattgagcacattgcaagtatgagaaggaactatttcacagcggaagtttcccactgcagggccaccgaatacataatgaagggagtgtacataaacacagccctgttgaatgcatcctgtgcagccatggatgactttcaactgattccgatgataagtaaatgcagaaccaaagagggaagacggaaaactaatctgtatggattcatcataaaaggaagatcccacttgagaaatgataccgatgtggtaaactttgtgagtatggaattctctcttactgatccgaggctggagccacataagtgggaaaagtactgtgtcctcgaaataggagacatgctcctacggactgcaataggccaagtgtcaaggcccatgttcctgtatgtgagaaccaatgggacctctaagatcaaaatgaaatggggcatggagatgaggcgatgccttctccaatcccttcaacaaattgaaagcatgattgaagccgagtcttctgtcaaagagaaggacatgaccaaagaattcttcgaaaacaaatcagaaacatggccgattggagagtcccccaaaggagtggaggaaggttccatcgggaaggtgtgcagaaccttgctggcgaagtctgtgttcaacagtttatatgcatctccacagcttgaggggttttcagctgaatcaagaaaattacttctcattgttcaggcacttagggacaacctggaacctgggaccttcgatcttggagggctatatgaagcaattgaggagtgcctgattaacgatccctgggttttgcttaatgcgtcttggttcaactccttcctcacacatgcactgaaatag------
>H6N6_Avian_LC028143_A/muscovy_duck/Vietnam/LBM541/2013|2013.940
atggaagactttgtgcgacaatgcttcaatccaatgattgtcgagcttgcggaaaaggcaatgaaagagtatggggaagatccgaaaatcgaaacgaacaaatttgctgcaatatgcacacacttggaagtctgtttcatgtattcggattttcactttattgatgaacgaggagaatcaataattgtagaatctggtgatccgaatgcattattgaaacaccgatttgaaataattgaaggaagggaccgaacaatggcctggacagtggtgaatagtatctgcaacaccacaggagtcgagaaacctaaatttctcccagatttgtatgactacaaagagaaccgattcattgaaattggagtgacacgaagggaagttcatatatactatctggagaaagccaacaagataaaatccgagaagacacacattcacatattctcattcactggagaagaaatggccaccaaagaggactacactcttgatgaagaaagcagagcaagaattaaaaccaggctgttcaccataaggcaggaaatggccagtaggggtctatgggattcctttcgtcagtccgagagaggcgaagagacaattgaagaaagatttgaaatcacaggaaccatgcgtaggctttccgaccaaagtctcccaccgaacttctccagccttgaaaactttagagcctatgtggatggattcgaaccgaacggctgcattgagggcaagctttctcaaatgtcaaaagaagtgaacgctagaattgagccatttttgaagacaacgccacgccctctcagattacctgatgggcctccttgctctcagcggtcgaagttcttgctgatggatgcccttaaattaagcatcgaagacccgagtcatgagggggaggggataccattatatgatgcaatcaaatgcatgaagacatttttcggatggaaagagcccaacatcgtaaagccacatgaaaaaggtataaaccccaattacctcctggcttggaagcaggtactggcagaactccaagatattgaaaatgaggagaaaatccctaaaacaaaaaacatgaagaaaacaagccagttgaaatgggcactcggtgagaatatggcaccagaaaaagtagactttgaggactgcaaagatgttagcgatctaagacagtatgacagtgatgaaccagagtctagatcgctagcaagctggattcagagtgaattcaacaaggcatgcgaattgacagattcaagttggattgaactcgatgaaataggagaggacgttgctccaattgagcacattgcaagtatgagaaggaactatttcacagcggaagtttcccactgcagggccaccgaatacataatgaagggagtgtacataaacacagccctgttgaatgcatcctgtgcagccatggatgactttcaactgattccgatgataagcaaatgcagaaccaaagagggaagacggaaaactaatctgtatggattcatcataaaaggaagatcccacttgagaaatgataccgatgtggtaaactttgtgagtatggaattctctcttactgatccgaggctggagccacacaagtgggaaaagtactgcgtcctcgaaataggagacatgctcctacggactgcaataggccaagtgtcaaggcccatgttcctgtatgtgagaaccaatgggacctctaagatcaaaatgaaatggggcatggagatgaggcgatgccttctccaatccctacaacaaattgaaagcatgattgaagccgagtcttctgtcaaagagaaggacatgaccaaagagttcttcgaaaacaaatcagaaacatggccgattggagagtcccccaaaggagtggaggaaggttccatcgggaaggtatgcagagccttgctggcgaagtctgtgttcaacagtttatatgcatctccacagctcgaggggttttcagctgaatcaagaaaattgcttctcattgttcaggcacttagggacaacctggaacctgggaccttcgatcttggagggctatatgaagcaattgaggagtgcctgattaacgatccctgggttttgcttaatgcgtcttggttcaactccttcctcacacatgcactgaaatag------
>H4N8_Avian_KU160954_A/duck/Hubei/S2114/2012|2012.419
atgggagactttgtgcgacaatgcttcaatccaatgattgtcgagcttgcggaaaaggcaatgaaagaatatggggaagatccgaaaatcgaaacaaacaaatttgccgcaatatgcacacacttagaagtctgttttatgtattcggatttccactttattgatgaacgaggcgaatcaataattgtagaatctggcgatccgaatgcattattgaaacaccgatttgagataattgaagggagagaccgaacaatggcctggacagtggtgaatagtatctgcaacactacaggtgtcgaaaagcccaaattcctccctgatttgtatgattacaaagagaaccgattcattgaaattggagtaacgcgaagggaagttcacatatactatctagaaaaagccaacaagataaaatcagagaagacacacattcacatattctcattcactggagaggaaatggccaccaaggcggactacacccttgatgaagagagcagagcaagaataaaaaccaggctattcactataagacaagaaatggccagtaggggtctatgggattcctttcgtcagtccgagagaggcgaagagacaattgaagaaagatttgaaatcacaggaaccatgcgcaggcttgccgaccaaagtctcccaccgaacttctccagccttgaaaactttagagcctatgtggatggattcgaaccgaacggctgcattgagggcaagctttctcaaatgtcaaaagaagtgaatgccagaattgagccatttctgaagacaacaccacgccctctcagattacctgatggacctccctgttctcagcggtcgaagttcttgctaatggatgcccttaaattgagcatcgaagatccgagccatgaaggggagggtataccgctgtatgatgcaatcaaatgcatgaagacattttttggctggaaagagcccaacatcgtgaaaccacatgtaaaaggcataaaccctaattatctcctggcttggaagcaggtgctggcagaactccaagatattgaaaatgaggagaaaatcccaaaaacaaagaacatgaagaaaacaagccaactgaagtgggcacttggtgagaatatggcaccagagaaagtggactttgaggactgtaaagatgttagcgatctaagacagtacgacagtgacgaaccagagtctagatcactagcaagctggattcagagtgaattcaacaaggcatgcgaattgacagattcgagttggattgaacttgatgaaataggggaagacgttgctccaattgaacacattgcaagtatgaggaggaactatttcacagcggaagtatcccattgcagggctactgaatacataatgaagggggtatacataaacacagccctattgaatgcatcctgtgcagccatggatgacttccaactaattccaatgataagcaagtgcagaaccaaagaagggagacggaagacaaatctgtatggattcattataaaaggaagatcccatttgagaaatgacaccgatgtggtaaatttcgtgagcatggaattctccctcactgacccgaggctggagccacacaaatgggaaaagtactgtgttcttgagataggagacatgctcctacggactgcaataggccaagtgtcaaggcccatgttcctgtatgtgagaaccaatgggacttccaagatcaaaatgaaatggggcatggagatgaggcgatgccttcttcagtcccttcaacaaattgagagcatgattgaggccgagtcttctgtcaaagagaaggacatgaccaaggaattctttgaaaacaagtcagaaacatggccaattggagaatcacccaaaggggtggaggaaggctccattgggaaggtgtgcagaacattgctagcaaagtctgtgttcaacagcctatatgcatctccacaactcgaggggttttcagctgaatcaagaaaattgcttctcattgttcaggcacttagggacaacctggatcctggaaccttcgatcttggggggctatatgaagcaattgaggagtgcctgattaacgatccctgggttttgcttaatgcgtcttggttcaactccttcctcacacatgcactgaaatag------
>H4N2_Avian_CY146571_A/duck/Hunan/S11313/2012|2012.227
atggaagactttgtgcgacaatgcttcaatccaatgattgtcgagcttgcggaaaaggcaatgaaagaatatggggaagatccgaaaatcgaaacgaacaaatttgccgcaatatgcacacacttagaagtctgtttcatgtattcggatttccactttattgacgaacgaggcgaatcaataattgtagagtctggcgatccgaatgcattattgaaacaccgatttgagataattgaagggagagaccgaacaatggcctggacagtggtaaatagtatctgcaacaccacaggagtcgataagcctaaattcctcccagatttgtatgactacaaagagaaccgattcattgaaattggagtgacacgaagggaagttcacatatactatctagaaaaggctaacaagataaaatcagagaagacacacattcacatattctcattcactggagaggaaatggccaccaaagcggactatacccttgacgaggagagcagagcaagaatcaaaaccaggctgttcactataaggcaagaaatggccagtaggggtctatgggattcctttcgtcagtccgagagaggcgaagagacaattgaagaaagatttgaaatcacaggaaccatgcgcaggcttgccgaccaaagtctcccaccgaacttctccagccttgaaaactttagagcctatgtggatggattcgaaccgaacggctgcattgagggcaagctttctcaaatgtcaaaagaagtgaacgccaggattgagccatttctgaaaacaacaccacgccctctcagattacctgatggacctccctgctctcagcggtcgaagttcttactgatggatgcccttaaattaagcatcgaggacccgagccatgaaggggaaggtataccactatatgatgcaatcaaatgcatgaagacatttttcggctggaaagagcccaacatcgtaaaaccacatgaaaagggcataaaccccaattacctcctggcttggaagcaggtgctggcagaactccaagacattgagaatgaggagaaaattccaaaaacaaagaacatgaagaaaacaagccaattgaagtgggcacttggtgagaatatggcaccagagaaagtagactttgaggactgcaaagatgttagcgatctaagacagtatgacagtgatgaaccagagtctagatcgctagcaagctggatccagagcgaattcaacaaagcatgcgaattgacagattcaagttggattgaacttgatgaaataggggaagatgtagctccaattgagcacattgcgagtatgagaagaaactatttcacagcggaagtatcccattgcagggctactgaatacataatgaagggggtgtacataaacacagccctgttgaatgcatcctgtgcagccatggatgacttccaactgattccaatgataagcaagtgcagaaccaaagaaggaagacggaagacaaatctgtatggattcattataaaaggaagatcccatctgaggaatgacaccgatgtggtaaactttgtaagcatggaattctctcttactgacccgaggctggagccacacaagtgggaaaagtactgtgttctcgagataggagacatgctcctacggactgcaataggccaagtgtcaaggcccatgttcctgtatgtgagaaccaatgggacttccaaaatcaagatgaaatggggcatggagatgaggcgatgccttcttcaatcccttcaacaaattgagagcatgattgaggccgagtcttctgtcaaagagaaagacatgaccaaagaattctttgagaacaaatcagaaacatggccaattggagaatcacctaaaggagtggaggaaggctccattgggaaggtgtgcaggacattactagcaaaatctgtattcaacagcctatatgcatctccacaactcgaggggttttcagctgagtccagaaaattgcttctcattgttcaggcacttagggacaacctggaacctgggaccttcgatcttggggggctatatgaagcaattgaggagtgcctgattaacgatccctgggttttgcttaatgcgtcctggtttaactccttcctcacacatgcactgaaatag------
>H7N7_Avian_KT777875_A/ostrich/South_Africa/KRB/2013|2013.247
atggaagactttgtgcggcaatgcttcaatccaatgattgtcgagcttgcggaaaaagcaatgaaagagtatggggaggatccgaaaatcgaaacaaacaaatttgctgcaatatgcacacacttagaagtctgtttcatgtattcggatttccactttattgatgaacgaggcgaatcaataattgtagaatctggtgatccaaatgcactattgaaacaccgatttgagataattgaagggagagaccgaacaatggcctggacagtggtgaatagcatctgcaacaccacaggggtcgataaacctaaattcctcccagatttgtatgactacaaagagaaccgattcattgaaattggagtgacacgaagggaagtccacatatactatctagagaaagccaacaagataaaatcagagaaaacacacattcacatattctcattcactggagaggaaatggccaccaaagcggactacactcttgatgaggagagcagagcaagaataaaaaccaggctgttcaccataagacaagaaatggccactaggggtctatgggattcctttcgtcagtccgagagaggcgaagagacaattgaagaaagatttgaaattacaggaaccatgcgcaggcttgccgaccaaagtctcccaccgaacttctccagccttgaaaactttagagcctatgtggatggattcgaaccgaacggctgcattgagggcaagctttctcaaatgtcaaaagaagtgaacgccagaattgagccatttctaaagacaacaccacgccctctcagattgcctgatgggcctccctgctctcagcggtcgaagttcttgctgatggatgcccttaaattaagcatcgaagacccgagtcatgagggggaaggtataccgctatatgatgcaatcaaatgcatgaagacattcttcggctggaaagagcccagtatcgtcaaaccacatgaaaaaggcataaaccccaattacctcctggcttggaagcaggtgctggcagaacttcaagatattgaaaatgaggagaaaatcccaaaaacaaagaatatgaagaaaacaagccaactgaagtgggcacttggtgaaaacatggcaccagagaaggtagactttgaggactgcaaagatgttagtgatctaagacagtatgacagtgacgaaccagagtctagatcgctagcaagctggatccagagtgaattcaacaaggcgtgcgaattgacagattcgagttggattgaacttgatgaaataggggaagacgttgctccaatagagcacattgcgagtatgaggagaaactatttcacagcagaagtatcccattgcagggctactgaatacataatgaagggagtgtacataaacacagctctgttgaatgcatcctgtgcagccatggatgacttccaactgattccaatgataagcaagtgcagaaccaaagaaggaagaaggaagacaaatctgtatggattcattataaaaggacgatcccacttaagaaatgacaccgatgtggtaaactttgtgagcatggagttctctctcactgacccgaggctggagccacacaaatgggagaagtactgtgttcttgagataggagacatgctcttacggactgcaataggccaagtatcaaggcccatgttcctgtatgtgagaaccaatgggacttcaaagatcaagatgaaatggggcatggaaatgaggcgatgccttcttcagtcccttcaacaaattgagagcatgattgaggccgagtcttctgtcaaagagaaggacatgaccaaggaattctttgaaaacaaatcagaaacatggccaattggagaatcacctaaaggagtggaagaaggctccattgggaaagtgtgcagaacattactagcaaaatctgtgttcaacagcctatatgcatctccacaactcgaggggttttcagctgaatcaagaaaattgcttctcattgttcaggcacttagggacaacctggaacctgggacctttgatcttggggggctatatgaagcaattgaggagtgcctgattaacgatccctgggttttgcttaatgcgtcttggttcaactccttcctcacacatgcactgaaatag------
>H3N2_Avian_KT022272_A/duck/Guangxi/112D4/2012|2012.500
atggaagactttgtgcgccagtgcttcaatccaatgattgtcgagcttgcggaaaaggcaatgaaagaatatggggaagatccgaaaatcgaaacaaacaaatttgccgcaatatgcacacacttagaagtctgtttcatgtattcggatttccactttattgatgaacgaggcgaatcaataattgtagaatctggcgatccgaatgcattattgaaacatcgatttgagataattgaagggagagaccgaacaatggcctggacagtggtgaatagtatctgcaacaccacaggagtcgataaacctaaattcctcccagatttgtatgactacaaagagaaccgattcattgaaattggagtgacacgaagggaagttcacatatattatctagaaaaagccaacaagataaaatcagagaagacacacattcacatattctcattcactggagaggaaatggccaccagagcggactacacccttgatgaagagagcagagcaagaataaaaaccaggctgttcactataagacaagaaatggccagcaggggtctatgggattcctttcgtcagtccgaaagaggcgaagagacaattgaagaaagatttgaaatcacaggaaccatgcgcaggcttgccgaccaaagtctcccaccgaacttctccagccttgaaaactttagagcctatgtggatggattcgaaccgaacggctgcattgagggcaagctttctcaaatgtcaaaagaagtgaacgccagaattgagccattcctgaggacaacaccacgccctctcagattacctgatgggcctccctgctctcagcggtcgaagttcttgctgatggatgctcttaaattgagcatcgaagacccgagccatgagggggaaggtataccgctatatgatgcaatcaaatgcatgaagacatttttcggctggaaagagcctaacatcgtaaaaccacatgaaaaaggcataaaccccaattacctcctggcttggaagcaggtgctggcagaacttcaagatattgaaaatgaggagaaaatcccaaaaacaaagaacatgaagaaaacaagccaattgaagtgggcacttggtgagaacatggcaccagagaaagtagactttgaggactgcaaagatgtcagtgatctaaaacagtatgacagtgacgaaccagagtctagatcgctagcaagctggatccagagtgaattcaacaaggcttgcgaattgacagattcgagttggattgaacttgatgaaataggggaagatgttgccccaattgagcacattgcgagtatgaggagaaactatttcacagcggaagtatcccattgcagagatactgaatacataatgaagggagtgtacataaacacagccctgttgaatgcctcctgtgcagccatggatggcttccaactgattccaatgataagcaaatgcagaaccaaagaaggaagacggaagacaaatctgtatggattcattataaaaggaagatcccatttgagaaatgataccgatgtggtgaactttgtgagcatggaattctctctcactgacccgaggttggagccacacaaatgggagaagtactgtgttcttgagataggagacatgctcctacggactgcaataggccaagtgtcaaggcccatgttcctgtatgtgagaaccaatgggacttccaagatcaaaatgaaatggggcatggagatgaggcggtgccttcttcagtccctgcaacaaattgagagcatgattgaggctgagtcttctgttaaagagaaggacatgactaaggaattctttgaaaacaaatcagaaacatggccaattggggaatcacctaaaggagtggaagaaggctccattgggaaggtgtgcagaacattactagcaaaatctgtgttcaacagcctatatgcatctccacaactcgaggggttttcagctgaatcaagaaaattgcttctcattgttcaggcacttagggacaacctggaacctggaaccttcgatcttggggggctatatgaagcaattgaggagtgcctgattaacgatccctgggttttgcttaatgcgtcttggttcaactccttcctcacacatgcactgaaatag------
>H3N6_Avian_LC053483_A/duck/Vietnam/LBM798/2014|2014.923
atggaagattttgtacgacaatgcttcaatccaatgattgtcgagcttgcggaaaaggcaatgaaagaatatggggaagatccgaaaatcgaaacgaacaaatttgccgcaatatgcacacacttggaagtctgtttcatgtattcggatttccactttattgatgaaaggggcgaatcaataattgtagaatctggcgatccgaacgcattattgaaacaccgatttgagataattgaagggagagaccgaacaatggcctggacagtggtgaatagtatctgcaacaccacaggggtcgacaagcctaaattcctcccagacttgtatgactacaaagagaaccgattcattgaaattggagtgacacgaagggaagttcacatatactatctagaaaaagccaacaagataaaatcggagaagacacacattcacatattctcattcactggagaggaaatggccaccaaagcggactatactcttgatgaagagagcagggcaagaatcaaaaccaggctgttcactataaggcaagaaatggccagtaggggtctatgggattcctttcgtcaatccgagagaggcgaagagacaattgaagaaagatttgaaatcacaggaaccatgcgcaggcttgccgaccaaagtctcccaccgaacttctccagccttgaaaactttagagcctatgtggatggattcgaaccgaacggctgcattgagggcaagctttctcaaatgtcaaaagaagtgaacgccagaattgagccatttctgaagacaacaccacgccctctcagattacctgatgggcctccctgctctcagcggtcgaagttcttgctgatggatgcactcaaattaagcattgaagacccgagccatgagggggaaggcataccactatatgatgcaatcaaatgcatgaagacatttttcggctggaaagagcccaacatcgtaaaaccacatgaaaaaggcataaaccccaattacctcctggcttggaagcaggtgctagcagaactccaagatattgaaaatgaagagaaaatcccaaaaacaaagaacatgaagaagacaaaccaattgaaatgggcacttggtgagaatatggcaccagagaaagtagactttgaggactgcaaagatgttagcgatctaaaacagtatgacagtgatgaaccagagtctagatcgctagcaagctggatccaaagcgaattcaacaaggcatgcgaattgacagattcgagttggattgaacttgatgaaataggggaagatgttgctccaattgagcacattgcgagtatgagaagaaattatttcacagcggaagtatcccattgcagggctactgaatacataatgaagggagtttacataaacacagccctgttgaatgcatcctgtgcagccatggatgacttccaactgattccaatgataagcaagtgcagaaccaaagaaggaagacggaagacaaatctgtatggattcattataaagggaagatcccatttgaggaatgacactgatgtggtaaactttgtgagcatggaattctctcttactgacccgaggctggagccacacaaatgggaaaagtactgtgttctcgagataggagacatgctcctacggactgcaataggccaagtgtcaaggcccatgttcctgtatgtaagaaccaatgggacttccaagattaagatgaaatggggcatggagatgaggcgatgccttcttcaatcccttcaacaaattgaaagcatgattgagtccgagtcttctgtcaaagaaaaggacatgaccaaagaattctttgaaaacaaatcagaaacatggccaattggagaatcccccaaaggggtggaggaaggctccattgggaaagtgtgcagaacattactagcaaaatctgtgttcaacagcctatatgcatctccacaactcgaggggttttcagctgaatcaagaaaactgcttctcattgttcaggcacttagggacaaccttgaacctgggaccttcgatcttggggggctatatgaagcaattgaggagtgcctgattaacgatccctgggttttgcttaatgcgtcttggttcaactccttcctcacacatgcactgaaatag------
>H6N6_Avian_KY415791_A/duck/Hubei/ZYSYF8/2015|2015.871
atggaagactttgtgcgtcagtgcttcaatccaatgattgtcgagcttgcggaaaaggcaatgaaagagtatggggaagatcccaaaatcgaaacaaacaaattcgcagcaatatgcacacacttggaagtctgcttcatgtattcggatttccacttcattgacgagcgaggcgaatcaataattgtggaatctggcgatccaaatgcattgttgaaacaccgattcgaaataattgaaggaagagaccgaacaatggcctggacagtggtgaatagtatctgtaacaccacaggagttgataaacccaaattccttccggatctatatgactacaaggagaaccgattcgttgaaattggagtgacacgaagagaagtccacatatactacctagagaaagccaacaagataaaatccgagaaaacacacatccacattttctcattcaccggagaagaaatggcaaccagagcagattacaccctagacgaagagagcagggcaagaatcaaaaccaggctgttcaccataagacaggaaatggccagcaggggtttatgggattcctttcgtcagtccgagagaggcgaagagacaattgaagaaagatttgaaatcacaggaaccatgcgcaggcttgccgaccaaagcctcccaccgaacttctccagccttgaaaactttagagcctatgtggatggattcgaaccgaacggctgcattgagggcaagctttctcaaatgtcaaaagaagtgaatgccagaatcgaaccatttctgaagacaacaccacgtcctctcagattaccggatgggcctccctgttctcaacgctcgaaatttttgctgatggatgctctgaaattaagcattgaggaccctagccatgagggggagggaataccgctttacgatgcgatcaagtgcatgaaaacattcttcggatggaaagagcccaacattgtcaaaccacatgagaaaggaataaatcccaattacctcctgacatggaaacaggtaatggcagaacttcaggacatcgagaatgaagagaagatcccaaagacaaaaaacatgaagaaaacaggtcatttaaagtgggcactcggtgagaatatggcaccagaaaaagtggactttgaagattgcaaagatatcagagatctaaaacagtatgacagtgatgaaccagagcccagatcgatatcaagctggatccaaaatgaattcaataaagcatgtgagttaacagattcaagttggatagaacttgatgaaataggagaagatgttgctccaattgagcacattgcaagcatgagaaggaattatttcacagcagaagtgtcccattgcagagctactgaatacataatgaagggagtttatataaacacagctttgctcaacgcatcgtgtgcagctatggatgacttccaactgatcccaatgataagcaaatgcaggaccaaagaaggaagacgaaagacaaacctatatgggttcatcataaaagggagatcccatttgagaaacgacaccgatgtggtaaactttgtaagtatggagttttctcttactgacccgaggctggaaccacataagtgggaaaagtattgtgttcttgagataggagacatgctcctaagaactgcaataggccaagtgtcaaggcccatgttcctatatgtgaggaccaatggtacttccaaaataaaaatgaagtggggtatggaaatgaggcgctgccttcttcagtctctgcagcagattgagagcatgattgaggctgaatcttccgtcaaagagaaggacatgaccaaagaattcttcgaaaacaagtcagaaacatggccgattggagagtcacctaagggagtggaagaaggctccattgggaaggtgtgcagaaccttgttggcaaaatctgtattcaacagtctatatgcatctccacaactcgagggattctcagcagaatcaaggaaattgctactcattgttcaggctcttagggataacctggaacctggaactttcgatcttggagggctatatgaagcaatcgaggagtgcctgattaatgatccctgggttttgcttaatgcatcttggttcaactccttcctcacacatgcactgagatag------
>H9N2_Avian_KU143500_A/duck/Wuhan/WHYF05/2014|2014.953
atggaagactttgtgcgacaatgcttcaatccaatgattgtcgagcttgcggaaaaggcaatgaaagaatatggggaagatccgaaaatcgaaacgaacaaatttgccgcaatatgcacacacttggaagtctgtttcatgtattcggatttccactttattgatgaacggggcgaatcaataattgtagaatctggcgatccgaacgcattattgaaacaccgatttgagataattgaagggagagaccgaacaatggcctggacagtggtgaatagtatctgcaacaccacaggggtcgacaagcctaaattcctcccagatttgtatgactacaaagagaaccgattcattgaaattggagtgacacgaagggaagttcacatatactatctagaaaaagccaacaagataaaatcggagaagacacacattcacatattctcattcactggagaggaaatggccaccaaagcggactatactcttgatgaagagagcagggcaagaatcaaaaccaggctgttcactataaggcaagaaatggccagtaggggtctatgggattcctttcgtcagtccgagagaggcgaagagacaattgaagaaagatttgaaatcacaggaaccatgcgcaggcttgccgaccaaagtctcccaccgaacttctccagccttgaaaactttagagcctatgtggatggattcgaaccgaacggctgcattgagggcaagctttctcaaatgtcaaaagaagtgaacgccagaattgagccatttctgaagacaacaccacgccctctcagattacctgatgggcctccctgctctcagcggtcgaagttcttgctgatggatgcactcaaattaagcatcgaagacccgagccatgagggggaaggcataccactatatgatgcaatcaaatgcatgaagacatttttcggctggaaagagcccaacatcgtaaaaccacatgaaaaaggcataaaccccaattacctcctggcttggaagcaggtgctagcagaactccaagatattgaaaatgaagaaaaaatcccaaaaacaaagaacatgaagaaaacaagccaattgaaatgggcacttggtgagaatatggcaccagagaaagtagactttgaggactgcaaagatgttagcgatctaaaacagtatgacagtgatgaaccagagtctagatcgctagcaagctggatccaaagcgaattcaacaaggcatgcgaattgacagattcaagttggatcgaacttgatgaaataggggaagatgttgctccaattgagcacattgcgagtatgagaagaaattatttcacagcggaagtatcccattgcagggctactgaatacataatgaagggagtttacataaacacagccctgttgaatgcatcctgtgcagccatggatgacttccaactgattccaatgataagcaagtgcagaaccaaagaaggaagacggaagacaaatctgtatggattcattataaagggaagatcccatttgaggaatgacactgatgtggtaaactttgtgagcatggaattctctcttactgacccgaggctggagccacacaagtgggaaaagtactgtgttctcgagataggagacatgctcctacggactgcaataggccaagtgtcaaggcccatgttcctgtatgtaagaaccaatgggacttccaagattaagatgaaatggggcatggagatgaggcgatgccttcttcaatcccttcaacaaattgaaagcatgattgaggccgagtcttctgtcaaagagaaggacatgaccaaagaattctttgaaaacaaatcagaaacatggccaattggagaatcccccaaaggggtggaggaaggctccattgggaaagtgtgcagaacattactagcaaaatctgtgttcaacagcctatatgcatctccacaactcgaggggttttcagctgaatcaagaaaactgcttctcattgttcaggcacttagggacaaccttgaacctgggaccttcgatcttggggggctatatgaagcaattgaggagtgcctgattaacgatccctgggttttgcttaatgcgtcttggttcaactccttcctcacacatgcactgaaatag------
>H5N1_Avian_KR010410_A/goose/Inner_Mongolia/IM-192/2014|2014.816
atggaagactttgtgcgacaatgcttcaatccaatgattgtcgagcttgcggaaaaggcaatgaaagaacatggggaagatccgaaaatcgaaactaacaaatttgccgcaatatgcacacacttggaagtctgtttcatgtattcggatttccactttattgatgaacggggagaatcaataattgtagaatctggcgatccgaatgcattattgaaacaccgatttgagataattgaagggagagaccgaacaatggcctggacagtggtgaatagtatctgcaacaccacaggagtcgacaagcctaaattcctcccagatttgtatgactacaaagagaaccgattcattgaaattggagtgacacgaagggaagttcacatatactatctagaaaaagccaacaagataaaatcggagaagacacacattcacatattctcattcactggagaggaaatggccactaaagcggactatactcttgatgaagagagcagagcaagaatcaaaaccaggctgttcactataaggcaagaaatggccagtaggggtctatgggattcctttcgtcagtccgagagaggcgaagagacaattgaagaaagatttgaaatcacaggaaccatgcgcaggcttgccgaccaaagtctcccaccgaacttctccagccttgaaaactttagagcctatgtggatggattcgaaccgaacggctgcattgagggcaagctttctcaaatgttaaaagaagtgaacgccagaattgagccatttctgaagacaacaccacgccctctcagattacctgatgggcctccctgctctcagcggtcgaagttcttgctgatggatgccctcaaattaagcatcgaagacccgagccatgagggggaaggcataccactatatgatgcaatcaaatgcatgaagacatttttcggctggaaagagcccaacatcgtaaaaccacatgaaaaaggcataaaccccaattatctcctggcttggaagcaggtgctggcagaactccaagatattgaaaatgaagagaaaatcccaaaaacaaagaacatgaagaaaacaagccaattgaaatgggcacttggtgagaatatggcaccagagaaagtagactttgaggactgcaaagatgttagcgatctaaggcagtatgacagtgatgaaccagagtctagatcgctagcaagctggatccagagcgaattcaacaaggcatgcgaattgacagattcgagttggattgaacttgatgaaataggggaagacgttgctccaattgagcacattgcgagtatgagaagaaactatttcacagcggaagtatcccattgcagggctactgaatacataatgaagggagtgtacataaacacagccctgttgaatgcatcctgtgcagccatggatgacttccaactgattccaatgataagcaagtgcagaaccaaagaagggagacggaagacaaatctgtatggattcattataaagggaagatctcatttgaggaatgacactgatgtggtaaactttgtgagcatggaattctctcttactgacccgaggctggagccacacaagtgggaaaagtactgtgttctcgagataggagacatgctcctacggactgcaataggccaagtatcaaggcccatgttcctgtatgtgagaaccaatgggacttccaagattaaaatgaaatggggcatggagatgaggcgatgccttcttcaatcccttcaacaaattgaaagcatgattgaggccgagtcttctgtcaaagagaaggacatgaccaaagaattctttgaaaacaaatcagaaacatggccaattggagaatcccctaaaggagtggaggaaggctcaattgggaaggtgtgcagaacattactagcaaaatctgtgttcaacagcctatatgcatctccacaactcgaggggttttcagctgaatcaagaaaattgcttctcattgttcaggcacttagggacaaccttgaacctgggaccttcgatcttggggggctatatgaagcaattgaggagtgcctgattaacgatccctgggttttgcttaatgcgtcttggttcaactccttcctcacacatgcactgaaatag------
>H6N2_Avian_KY415784_A/duck/Hubei/ZYSYG15/2015|2015.888
atggaagactttgtgcgacaatgcttcaatccaatgattgtcgagcttgcggaaaaggcaatgaaagaatatggggaagatccgaaaatcgaaacaaacaaatttgccgcaatatgcacacacttagaagtctgtttcatgtattcagatttccacttcattgatgaacgaggcgaatcaataattgtagaatctggtgatccgaatgcattattgaaacaccgatttgagataattgaagggagagacagaacaatggcctggacagtggtgaatagtatctgcaacaccacaggagtcgaaaagcccaaattcctccctgatttgtatgactacaaagagaaccgattcattgaaattggagtaacgcgaagggaagtccacatatactatctagaaaaagccaacaagataaaatcagagaagacacacatccacatattctcattcactggagaggaaatggccaccaaggcggactacacccttgatgaagagagcagggcaagaataaaaaccaggctgttcactataagacaagaaatggccagtaggggtctatgggattcctttcgtcagtccgagagaggcgaagagacaattgaagaaagatttgaaatcacaggaaccatgcgcaggcttgccgaccaaagtctcccaccgaacttctccagccttgaaaactttagagcctatgtggatggattcgaaccgaacggctgcattgagggcaagctttctcaaatgtcaaaagaagtgaatgccagaattgagccatttctgaagacaacaccacgccctctcagattacctgatgggccgccctgttctcagcggtcgaagttcttgctgatggacgcccttaaattgagcatcgaggacccgagccatgagggggagggcataccgctgtatgatgcaatcaaatgcatgaagacattttttggctggaaagagcccaacatcgtgaaaccacatgaaaagggcataaaccctaattacctcctggcttggaagcaggtgctggcagaactccaagatattgaaaatgaggagaaaatcccaaaaacaaagaacatgaagaaaacaagccaattaaaatgggcacttggtgagaatatggcaccagagaaagtggactttgaggactgtaaagatgttagcgatctaagacagtacgacagtgacgaaccagagtctagatcactagcaagctggatccagagtgaattcaacaaggcatgcgaactgacagattcgagttggattgaacttgatgaaataggggaagacgttgctccaattgaacacattgcgagtatgaggaggaactacttcacagcggaagtatcccattgcagggctactgaatacataatgaagggagtatacataaacacagccctattgaatgcatcctgtgcagccatggatgacttccaactgattccaatgataagcaagtgcagaaccaaagaagggagacggaagacaaatctgtacggattcattataaaaggaagatcccatttgaggaatgacaccgatgtagtaaactttgtgagcatggaattctctctcactgacccgaggctggagccacacaaatgggaaaagtactgtgttctggagataggggacatgctcctacggactgcaataggccaagtgtcaaggcccatgttcctgtatgtgagaaccaatgggacttccaagatcaaaatgaaatggggcatggagatgaggcgatgccttcttcaatccctccaacaaattgagagcatgattgaggccgaatcttctgtcaaagagaaggacatgaccaaggaattctttgaaaacaaatcagagacatggccaattggagaatcacccaaaggggtggaggaaggctccatcgggaaggtgtgcagaacattgctagcaaagtctgtgttcaacagcctatatgcatctccacaactcgaggggttttcagctgaatcgagaaaattgcttctcattgttcaggcacttagggacaacctggaacctggaaccttcgatcttggggggctatatgaagcaattgaggagtgcctgattaacgatccctgggttttgcttaatgcgtcttggttcaactccttcctcacacatgcactgaaatag------
>H3N6_Avian_LC339730_A/duck/Hokkaido/10/2015|2015.770
atggaagactttgtgcgacaatgcttcaatccaatgattgtcgagcttgcggagaaggcaatgaaagaatatggggaagatccgaaaatcgaaacgaacaaatttgccgcaatatgcacacacttagaagtctgtttcatgtattcggattttcactttattgatgaacgaggcgaatcaataattgtagaatctggcgatccaaatgcattgttgaaacaccgatttgagataattgaagggagagaccggacaatggcatggacagtggtaaatagcatctgcaacaccacaggagttgacaagcctaaattcctcccagatttgtatgactacaaagagaaccgattcattgaaattggagtgacacgaagggaagtccacatatactatctagaaaaagccaacaagataaaatcagagaagacacacattcacatattctcattcactggagaggaaatggccaccaaagcggactatacccttgacgaggagagcagagcaagaatcaaaaccaggctgttcaccataaggcaagaaatggccagtaggggtctatgggattcctttcgtcagtccgagagaggcgaagagacaattgaagaaagatttgaaatcacaggaaccatgcgcaggcttgccgaccaaagtctcccaccgaacttctccagccttgaaaactttagagcctatgtggatggattcgaaccgaacggctgcattgagggcaagctttctcaaatgtcaaaagaagtaaacgccaggattgaaccatttctgaagacaacaccacgccctctcagattacctgatgggcctccctgctctcaaaggtcgaagttcttgctgatggatgcccttaaattaagcatcgaagacccgagccatgaaggggaaggcataccgctatatgatgcaatcaaatgcatgaagacatttttcggctggaaagagcccaacattgtgaaaccacatgaaaagggcataaaccctaattacctcctggcttggaagcaggtgctggcagaactccaagatattgaaaatgaggagaaaattccaaagacaaagaacatgaagaaaacaagccaattgaaatgggcacttggtgagaatatggcaccagagaaagtagactttgaggactgcaaagacgttagcgatctaaggcagtatgacagtgatgaaccagaatctagatcgctagcaagctggatccagagcgaattcaacaaagcatgcgaattgacagattcgagttggattgaacttgatgaaataggggaagacattgctccaattgagcacattgcgagtatgagaagaaactatttcacagcggaagtatcccattgcagggctactgagtacataatgaagggagtgtacataaacacagccctgttgaatgcatcctgtgcagccatggacgacttccagctgattccgatgataagcaaatgcagaaccaaagagggaagacggaagacaaatctgtatggattcatcataaaaggaagatcccatttgaggaatgacaccgatgtggtaaactttgtgagcatggaattctctcttactgacccgaggctggagccacacaagtgggaaaagtactgtgttctcgagataggagacatgctactacggaccgcaataggccaagtgtcaaggcccatgttcctgtatgtgagaaccaatgggacgtccaaaatcaaaatgaaatggggcatggagatgaggcgatgccttcttcaatcccttcaacaaattgagagcatgattgaggccgagtcttctgtcaaagagaaagacatgaccaaagaattctttgaaaacaaatcagaaacatggccaattggagaatcacctaaaggggtggaggaaggctccattgggaaggtgtgcagaacattgctagcaaaatctgtattcaacagcctatatgcatctccacaactcgaggggttttcagctgaatcaagaaaattgcttctcattgttcaggcacttagggacaacctggaacctgggaccttcgatcttggggggctatatgaagcaattgaggagtgcctgattaacgatccctgggttttgcttaatgcgtcttggttcaactccttcctcacacatgcactgaaatag------
>H1N1_Avian_LC148829_A/duck/Hokkaido/W9/2015|2015.745
atggaagactttgtgcgacaatgcttcaatccaatgattgtcgagcttgcggaaaaggcaatgaaagaatatggggaagacccgaaaatcgaaacaaacaaatttgccgcaatatgcacacacttagaagtctgtttcatgtattcggatttccactttattgatgaacgaggcgaatcaataattgtagaatctggcgatccgaatgcattattgaaacaccgatttgagataattgaagggagagaccgaacaatggcctggacagtggtgaatagtatctgcaacactacaggtgtcgaaaagcccaaattcctccctgatttgtatgactacaaagagaaccgattcattgaaattggagtaacgcgaagggaagttcacatatactatctagaaaaagccaacaagataaaatcagagaagacacacatccacatattctcattcactggagaggaaatggccaccaaggcggactacacccttgatgaagagagcagagcaagaataaaaaccaggctattcactataagacaagaaatggccagtaggggtctatgggattcctttcgtcagtccgagagaggcgaagagacaattgaagaaagatttgaaatcacaggaaccatgcgcaggcttgccgaccaaagtctcccaccgaacttctccagccttgaaaactttagagcctatgtggatggattcgaaccgaacggctgcattgagggcaagctttctcaaatgtccaaagaagtgaatgccagaattgagccatttctgaagacaacaccacgccctctcagattacctgatgggcctccctgttctcagcggtcgaagttcttgctaatggatgcccttaaattgagcatcgaagacccgagccatgaaggggagggtataccgctgtatgatgcaatcaagtgcatgaagacattttttggctggaaagagcccaacatcgtaaaatcacatgaaaaaggcataaaccctaattacctcctggcttggaagcaggtgctggcagaactccaagatattgaaaatgaggagaaaatcccaaagacaaagaacatgaagaaaacaagccaactgaagtgggcacttggtgagaatatggcaccagagaaagtggactttgaggactgtaaagatgttagcgatctaagacagtacgacagtgacgaaccagagtccaggtcactagcaagctggatccagagtgaattcaacaaggcatgcgaattgacagattcgagttggattgaacttgatgaaataggggaagacgttgctccaattgaacacattgcgagtatgaggaggaactatttcacagcggaagtatctcattgcagggctactgaatacataatgaagggagtatacataaacacagccctattgaatgcatcctgtgcagccatggatgacttccaactaattccaatgataagcaaatgcagaaccaaagaagggagacggaagacaaatctgtatgggttcattataaaaggaagatcccatttgagaaatgatactgatgtggtaaattttgtgagcatggaattttccctcactgacccgaggctggagccacacaaatgggaaaagtactgtgttcttgagataggagacatgctcctacggactgcaataggccaagtgtcaaggcccatgttcctgtatgtgagaaccaatgggacttccaagatcaaaatgaaatggggcatggagatgaggcgatgccttcttcagtcccttcaacaaattgagagcatgattgaggccgaatcttctgtcaaagaaaaggatatgaccaaggaattctttgaaaacaagtcagaaacatggccaattggagaatcacccaaaggggtggaggaaggctccattgggaaggtgtgcagaacattactagcaaagtctgtgttcaacagtctatatgcatctccacaactcgaggggttttcagctgaatcaagaaaattgcttctcattgttcaggcacttagggacaacctggagcctggaaccttcgatcttggggggctatatgaagcaattgaggagtgcctgattaacgatccctgggttttgcttaatgcgtcttggttcaactccttcctcacacatgcactgagatag------
>H11N9_Avian_KX121187_A/bean_goose/Hubei/SZY200/2016|2016.153
atggtagactttgtgcgacaatgcttcaatccaatgattgtcgagcttgcggaaaaggcaatgagagaatatggggaagatccgaaaatcgaaacaaataaatttgccgcaatatgcacacacttagaagtctgtttcatgtattcggatttccactttattgatgaacgaggcgaatcaataatcatagaatctggcgatccgaatgcattattgaaacaccgatttgagataattgaagggagagacagaacaatggcttggacagtggtgaatagtatatgcaacactacaggagtcgaaaagcccaagttccttcctgatttgtatgactacaaagaaaaccgattcattgagattggggtaacgcgaagggaagttcacatatactatctagaaaaagccaacaagataaaatcagagaaaacacacattcacatattctcattcactggagaggaaatggccaccaaggcggactacactcttgatgaagagagcagagcaagaataaagaccaggctgttcactataagacaagaaatggccagtaggggtctatgggattcctttcgtcagtccgagagaggcgaagagacaattgaagaaagatttgaaatcacaggaaccatgcgcaggcttgccgaccaaagtctcccaccgaacttctccagccttgaaaactttagagcctatgtggatggattcgaaccgaacggctgcattgagggcaagctttctcaaatgtcaaaagaagtgaatgccagaattgagccatttctgaatacaacaccacgtcctctcagattacctgatgggccgccctgttctcagcggtcgaagttcttgctgatggatgcccttaaattgagcattgaagacccgagccatgagggggagggtataccgctgtatgatgcaatcaaatgcatgaagacattttttggctggaaagagcccaacatcgtaaaaccacatgaaaagggcataaaccctaattacctcctggcttggaagcaggtgctggcagaactccaagatgttgaaaatgaggagaaaatcccaaaaacaaagaacatgaagaagacaagccaactgaagtgggcacttggtgaaaacatggcaccagagaaagtggactttgaggactgtaaagatgttagcgatctaagacagtacgacagtgacgaaccagagtctagatcactagcaagctggatccagagtgaatttaacaaggcatgcgaattgacagattcgagttggattgaacttgatgaaataggggaagacgttgctccaattgaacacatagcaagtatgaggaggaactatttcacagcggaagtatcccattgcagggctactgaatacataatgaagggtgtatacataaacacagccctattgaatgcatcctgtgcagccatggatgacttccaactgattccaatgataagcaagtgcagaaccaaagaagggagacggaagacaaatctgtatggattcattataaaaggaagatcccatttgaggaatgacaccgatgtggtaaactttgtgagcatggaattctctctcactgacccaaggctggaaccacacaaatgggaaaaatactgtgttcttgagataggagacatgctcctacggactgcaataggccaagtgtcaaggcccatgttcctgtatgtgagaaccaatgggacttccaagatcaaaatgaaatggggcatggagatgagacgatgccttcttcaatcccttcaacaaattgagagcatgattgaggccgagtcctctgtcaaagagaaggacatgaccaaggaattctttgaaaacaaatcagaaacatggccaattggagaatcacccaaaggagtggaggaaggctccattgggaaagtgtgcagaacattgctagcaaagtctgtgttcaacagcctatatgcatctccacaactcgaggggttctcagctgaatcaagaaaattgcttctcattgttcaggcacttagggacaacctggaacctggaaccttcgatctaggggggctatatgaagcaattgaggagtgcctgattaacgatccctgggttttgcttaatgcgtcttggttcaactccttcctcacacatgcactgaaatag------
>H6N2_Avian_MG042241_A/duck/Bangladesh/31227/2016|2016.899
atggaagactttgtgcgacaatgcttcaatccaatgattgtcgagcttgcggaaaaggcaatgaaagaatatggggaagatccgaaaatcgaaacaaacaaatttgccgcaatatgcacacacttagaagtctgtttcatgtattcggatttccactttattgatgaacgaggcgaatcaataattgtagaatctggcgatccgaatgcattattgaagcaccgatttgagataattgaagggagagacagaacaatggcctggacagtggtgaatagtatctgcaacaccacaggggtcgaaaagcccaaattcctccctgatttgtatgactacaaagagaaccgattcattgaaattggagtaacgcgaagagaagtccacatatactatctagaaaaagccaacaagataaaatcagagaagacacacattcacatattctcattcactggagaggaaatggccaccaaggcggactacacccttgatgaagagagcagggcaagaataaaaacccggctgttcactataagacaagaaatggccagcaggggtctgtgggattcctttcgtcagtccgagagaggcgaagagacaattgaagaaagatttgaaatcacaggaaccatgcgcaggcttgccgaccaaagtctcccaccgaacttctccagccttgaaaactttagagcctatgtggatggattcgaaccgaacggctgcattgagggcaagctttctcaaatgtcaaaagaagtgaatgctagaattgagccatttctgaggacaacaccacgccctctcagattacctgaagggcctccttgttctcagcggtcgaagttcttgctgatggatgcccttaaattgagcatcgaagacccgagccatgagggggagggcataccgctgtatgatgcaatcaaatgcatgaagacattttttggctggaaagagcccaacatcgtgaaaccacatgaaaagggcataaaccctaattatctcctggcttggaaacaggtgctggcagaactccaagatattgaaaatgaggagaaaatcccaaaaacaaagaacatgaagaagacaagccaattgaagtgggcacttggtgagaacatggcaccagagaaagtggactttgatgactgtaaagatgttagcgatctaagacagtacgacagtgacgaaccggagtctagatcactagcaagctggatccagagtgaattcaacaaggcatgcgaattgacagattcaagttggattgaactcgatgaaataggggaagacgttgctccaattgaacacattgcaagtatgaggaggaactatttcacagcggaagtatcccattgcagggctactgaatacataatgaagggagtatacataaacacagccctattgaatgcatcctgtgcagccatggatgacttccaactgattccaatgataagcaagtgcagaactaaagaagggagacggaagacaaatctgtacgggttcattataaaaggaagatcccatttgaggaatgacactgatgtggtaaactttgtgagcatggaattctctctcaccgacccgaggctggagccacacaaatgggaaaagtactgtgttcttgagataggagacatgctcctacggactgcaataggccaagtgtcaaggcccatgttcctgtatgtgagaaccaatgggacttccaagatcaaaatgaaatggggcatggagatgaggcgatgcctccttcagtccctccaacaaattgagagcatgattgaggccgagtcttctgtcaaagagaaggacatgaccaaggaattctttgaaaacaaatcagagacatggccaattggagaatcacccaaaggggtggaggaaggctccattgggaaggtgtgcagaacattgctagcaaagtctgtgttcaacagcctatatgcatctccacaactcgaggggttttcagctgaatcgagaaaattgctcctcattgttcaggcacttagggacaacctggaacctggaaccttcgatcttggggggctatatgaagcaattgaggagtgcctgattaacgatccctgggttttgcttaatgcgtcttggttcaactccttcctcacacatgcactggaatag------
>H3N8_Avian_KX949523_A/northern_pintail/Alaska/UGAI15-7403/2015|2015.753
atggaagactttgtgcgacaatgcttcaatccaatgatcgtcgagcttgcggaaaaggcaatgaaagaatatggggaagatccgaaaattgaaactaacaagtttgctgcaatatgcacccacttggaagtctgttttatgtattcagattttcatttcatcgacgaacggggtgaatcaataattgtagaatctggtgatccaaatgcattactgaagcaccggttcgagataattgaaggaagagatcgaaccatggcctggacagtggtgaatagtatctgcaacaccacaggggtagagaagcctaaattccttccggatctgtatgattacaaggagaacagattcattgaaattggggtgacacggagggaggttcacatatactacctagaaaaagccaacaaaataaaatccgagaaaacacacatccacattttctcattcactggagaggaaatggccaccaaagctgactacacccttgatgaagaaagcagagcaagaatcaaaaccaggctgttcaccataagacaagaaatggccagtagaggtttatgggattcctttcgtcagtccgagagaggcgaagagacaattgaagaaagatttgaaattacaggaaccatgcgcaggcttgccgaccaaagtctcccaccgaacttctccagccttgaaaactttagagcctatgtggatggattcgaaccgaacggctgcattgagggcaagctttctcaaatgtcaaaagaagtgaacgccagaattgaaccattcttgaaaacaacaccacgcccactcagattacctgatgggcctccttgttctcagcggtcaaaatttctgctgatggatgctctgaaactaagtattgaggacccgagtcatgagggggagggaataccgctatatgatgcaatcaaatgcatgaagacattttttggctggaaagaacctaacataatcaaaccacatgagaaaggcataaaccccaattacctcctggcttggaagcaagtactagcggaactccaagacattgagaatgaagagaagatcccaaagacaaagaacatgaagaaaacaagccaactgaagtgggcactcggtgaaaatatggcaccagaaaaagtagactttgatgattgcaaagatgttagtgatcttaaacagtatgacagcgatgagccagagcctaggtcgctagcaagctggatccaaagtgagttcaacaaggcatgtgaattgaccgattcaagctggatagagcttgatgagataggggaagatgttgccccgatcgaacacattgcaagcatgaggagaaactattttacagcagaagtgtcccattgcagggctactgagtacataatgaagggagtgtacataaacacagccttgctcaatgcatcttgtgcagccatggatgacttccagctgatcccaatgataagcaaatgtaggaccaaagaagggagacggaaaacaaatctgtatgggttcattataaaaggaaggtctcatttgagaaacgacactgacgtggtaaattttgtgagtatggagttttccctcacagacccgagactggagccacacaaatgggaaaagtactgtgttctcgaaataggggatatgctcttgaggactgcgataggccaagtatcacgacccatgttcctatatgttagaaccaatggaacttcaaagatcaagatgaaatggggaatggaaatgaggcgctgccttctccaatcccttcagcagattgagagcatgattgaggccgagtcttctgtcaaagagaaagatatgacaaaggaattctttgagaacaaatcagaaacatggccaattggagagtcgcccaagggagtggaagaaggctctattgggaaagtatgcagaaccttactggcaaagtctgtattcaacagtctatatgcgtctccacagctcgaggggttttcagctgaatcgagaaaattgcttctcattgttcaggcacttagggacaacctggaacctgggaccttcgatcttggggggctatatgaagcaatcgaggagtgcctgattaatgatccctgggttttgcttaatgcatcttggttcaactccttcctcacacatgcactggaatag------
>H6N1_Avian_KY131328_A/northern_pintail/Alaska/UGAI15-6994/2015|2015.721
atggaagactttgtgcgacaatgcttcaatccgatggtcgtcgagcttgcggaaaaggcaatgaaagagtatggggaagatccgaaaattgaaactaacaagttcgctgcaatatgcacacacttagaagtctgtttcatgtactcggattttcatttcatcgatgaacgaggtgaatcagtaattgtggaatctggtgacccaaatgcattactgaaacaccgattcgagataatcgaaggaagagatcggaccatggcctggacagtggtgaatagtatctgcaacaccacgggggtagagaagcctaaatttcttccggatttgtatgattacaaggagaaccggttcattgagattggagtgacacggagagaggttcacatatactacctagaaaaggcaaacaagataaaatccgagaagacacacattcacattttctcattcactggagaggaaatggccaccaaagcagactacacccttgatgaagaaagcagggcaagaatcaaaaccaggctgttcaccataagacaagaaatggccagtaggggtttatgggattcctttcgtcagtccgagagaggcgaagagacaattgaagaaagatttgaaatcacaggaaccatgcgcaggcttgccgaccaaagtctcccaccgaacttctccagccttgaaaactttagagcctatgtggatggattcgaaccgaacggctgcattgagggcaagctttctcaaatgtcaaaagaagtaaatgccagaattgagccatttttgaaaacaacaccacgcccactaagattacctgatgggcctccttgctctcagcggtcgaaatttttgctgatggatgcgttgaaattaagtattgaagacccgagtcatgagggggagggaataccgctatatgatgcaatcaaatgcatgaaaacattttttggctggaaagagcctaacataatcaaaccacatgagaagggcataaacctcaattatctcctggcttggaagcaagtactagcggagcttcaagacattgagaatgaagagaagatcccaaagacaaagaacatgaagaaaacaagccaattgaaatgggcactcggtgaaaatatggcaccagagaaagtagactttgatgactgcaaagatgttagtgatcttaaacagtatgacagcgatgagccagaacctagatcactagcaagctggatccagagtgaattcaacaaggcatgtgaattgaccgattcaagctggatagaacttgatgagataggggaagatgttgccccaatcgaacacattgcaagcatgaggaggaactattttacagcagaagtgtcccattgcagggctactgagtacataatgaagggagtatacataaatacagccttgctcaatgcatcttgtgcagccatggatgacttccagctgatcccaatgataagcaaatgtaggaccaaagaagggagacggaaaacaaatctatatggattcattataaaaggaaggtctcatttgaggaatgataccgacgtggtgaactttgtgagtatggagttttccctcacagacccgagactggagccacacaagtgggaaaagtactgtgttctcgaaatcggagatatgctcttgaggactgcgataggccaagtgtcacggcccatgttcctatatgtgagaaccaatggaacctccaagatcaagatgaaatggggcatggaaatgagacgctgccttcttcagtctcttcaacagattgagagcatgattgaggccgagtcttccaccaaggagaaagacatgaccaaagaattctttgagaacaaatcggaaacatggccaattggtgaatcacccaaaggagtggaggaagggtctatcggaaaagtgtgcagaaccttgctggcaaagtctgtattcaacagcctatatgcatctccacaactcgaggggttttcagctgaatcgagaaaattgcttctcattgttcaggcacttagggataacctggaacctgggaccttcgatcttggggggctatatgaagcaatcgaggagtgcctgattaatgatccctgggttttgcttaatgcatcttggttcaactccttcctcacacatgcactgaaatag------
>H3N6_Avian_KY131406_A/northern_pintail/Alaska/UGAI15-7415/2015|2015.756
atggaagactttgtgcgacaatgcttcaatccgatggtcgtcgagcttgcggaaaaggcaatgaaagagtatggggaagatccgaaaattgaaactaacaagttcgctgcaatatgcacacacttagaagtctgtttcatgtactcggattttcatttcatcgatgaacgaggtgaatcagtaattgtggaatctggtgacccaaatgcattactgaaacaccgattcgagataatcgaaggaagagatcggaccatggcctggacagtggtgaatagtatctgcaacaccacgggggtagagaagcctaaatttcttccggatttgtatgattacaaggagaaccggttcattgagattggagtgacacggagagaggttcacatatactacctagaaaaggcaaacaagataaaatccgagaagacacacattcacattttctcattcactggagaggaaatggccaccaaagcagactacacccttgatgaagaaagcagggcaagaatcaaaaccaggctgttcaccataagacaagaaatggccagtaggggtttatgggattcctttcgtcagtccgagagaggcgaagagacaattgaagaaagatttgaaatcacaggaaccatgcgcaggcttgccgaccaaagtctcccaccgaacttctccagccttgaaaactttagagcctatgtggatggattcgaaccgaacggctgcattgagggcaagctttctcaaatgtcaaaagaagtaaatgccagaattgagccatttttgaaaacaacaccacgcccactaagattacctgatgggcctccttgctctcagcggtcgaaatttttgctgatggatgcgttgaaattaagtattgaagacccgagtcatgagggggagggaataccgctatatgatgcaatcaaatgcatgaaaacattttttggctggaaagagcctaacataatcaaaccacatgagaagggcataaaccccaattatctcctggcttggaagcaagtactagcggagcttcaagacattgagaatgaagagaagatcccaaagacaaagaacatgaagaaaacaagccaattgaaatgggcactcggtgaaaatatggcaccagagaaagtagactttgatgactgcaaagatgttagtgatcttaaacagtatgacagcgatgagccagaacctagatcactagcaagctggatccagagtgaattcaacaaggcatgtgaattgaccgattcaagctggatagaacttgatgagataggggaagatgttgccccaatcgaacacattgcaagcatgaggaggaactattttacagcagaagtgtcccattgcagggctactgagtacataatgaagggagtatacataaatacagccttgctcaatgcatcttgtgcagccatggatgacttccagctgatcccaatgataagcaaatgtaggaccaaagaagggagacggaaaacaaatctatatggattcattataaaaggaaggtctcatttgaggaatgataccgacgtggtgaactttgtgagtatggagttttccctcacagacccgagactggagccacacaagtgggaaaagtactgtgttctcgaaatcggagatatgctcttgaggactgcgataggccaagtgtcacggcccatgttcctatatgtgagaaccaatggaacctccaagatcaagatgaaatggggcatggaaatgagacgctgccttcttcagtctcttcaacagattgagagcatgattgaggccgagtcttccaccaaggagaaagacatgaccaaggaattctttgagaacaaatcggaaacatggccaattggtgaatcacccaaaggagtggaggaagggtctatcggaaaagtgtgcagaaccttgctggcaaagtctgtattcaacagcctatatgcatctccacaactcgaggggttttcagctgaatcgagaaaattgcttctcattgttcaggcacttagggataacctggaacctgggaccttcgatcttggggggctatatgaagcaatcgaggagtgcctgattaatgatccctgggttttgcttaatgcatcttggttcaactccttcctcacacatgcactgaaatag------
>H8N4_Avian_MG976691_A/northern_pintail/Alaska/UGAI16-3997/2016|2016.679
atggaagactttgtgcgacaatgcttcaatccgatgattgtcgagcttgcggaaaaggcaatgaaagaatatggggaagatcccaaaatcgaaacaaacaaatttgccgcaatatgcacacacttagaagtctgtttcatgtattcggatttccactttattgatgaacgaggcgactcaataattgtagaatctggcgatccgaatgcattattgaaacaccgatttgagataattgaagggagagaccgaacaatggcctggacagtggtgaatagtatttgcaacaccacaggagtcgataagcccaaattcctcccagatttgtatgactacaaagagaaccgattcattgaaattggagtgacacgaagggaagttcacatatactacctagaaaaagccaacaagataaaatcagagaagacacacattcacatattctcattcactggggaggaaatggcaaccaaagcggactacacccttgatgaagagagcagagcaaggataaagaccaggctgttcactataagacaagaaatggcaagcaggggtctatgggattcctttcgtcagtccgagagaggcgaagagacaattgaagaaagatttgaaatcacaggaaccatgcgcaggcttgccgaccaaagtctcccaccgaacttctccagccttgaaaactttagagcctatgtggatggattcgaaccgaacggctgcattgagggcaagctttctcaaatgtcaaaggaagtaaacgccagaattgagccatttctgaagacaacaccacgccctctcagattgcctgatgggcctccctgctctcagcgatcgaagttcttgctgatggatgctcttaaattaagcatcgaagaccctagccatgaaggggaaggtataccgctatatgatgcaatcaaatgcatgaagacatttttcggctggaaggagcccaacatcgtaaaaccacatgaaaaaggcataaaccccaattacctcctggcttggaagcaagtgctggcagaacttcaagatattgaaaatgaggagaaaatcccaaaaacaaagaatatgaagaaaacaagccaattgaagtgggcacttggtgaaaatatggcaccagagaaagtagactttgaagactgcaaagatgttagcgatctaagacagtatgacagtgacgaaccagagtctagatcgctagcaagctggatccagagtgaattcaacaaggcatgcgaattgacagactcgagttggattgaacttgatgaaataggggaagacgttgctccaattgagcacattgcgagcatgaggagaaactatttcacagcagaagtatcccattgcagggctactgaatacataatgaagggagtgtacataaacacagccctgttgaatgcatcctgtgcagccatggatgacttccaactgattccaatgataagcaaatgcagaacaaaagaaggaagacggaagacaaatctgtatggattcattataaaaggaagatcccatttgagaaatgacaccgatgtggtaaactttgtgagcatggaattctctctcactgacccaagattggagccacacaaatgggagaagtactgtgtccttgagataggagacatgcttctacggactgcaataggccaagtgtcaaggcccatgttcctgtatgtgagaaccaatgggacttccaagatcaaaatgaaatggggcatggagatgaggcgatgccttcttcagtccctacaacaaattgagagcatgattgaggctgaatcttctgtcaaagagaaggacatgaccaaggaattctttgaaaacaaatcagaaacatggccaattggggaatcacccaaaggggtggaggaaggctccattgggaaggtgtgcagaacattactagcaaaatctgtgttcaacagcctatatgcatccccacaactcgaggggttttcagctgaatcaagaaaattgcttctcattgttcaggcacttagggacaacctggaacctggaaccttcgatcttggggggctatatgaagcaattgaggagtgcctgattaacgatccctgggttttgcttaatgcgtcttggttcaactccttcctcacacatgcactgaaatag------
>H4N2_Avian_MH135575_A/duck/Bangladesh/33638/2017|2017.740
atggaagactttgtgcgacaatgcttcaatccaatgattgtcgagcttgcggaaaaggcaatgaaagaatatggggaagatccgaaaatcgaaacaaataaatttgccgcaatatgcacacacttagaagtctgtttcatgtattcggatttccactttattgatgaacgaggcgagtcaataattgtagaatctggcgatccgaatgcattattgaagcaccgattcgagataattgaagggagggaccgaacaatggcctggacagttgtgaatagtatctgcaacaccacaggggtcgaaaagcccaaatacctccctgatttgtatgactacaaagagaaccgattcattgaaattggagtgacgcgaagggaagttcacatatactatctagaaaaagccaacaagataaaatcggagaagacacacattcacatattctcattcactggagaggaaatggccaccaaggcggactacacccttgatgaagagagcagagcaagaataaaaaccaggctgttcactataagacaagaaatggccagtaggggtctatgggattcctttcgtcagtccgagagaggcgaagagacaattgaagaaagatttgaaatcacaggaaccatgcgcaggcttgccaatcaaagtctcccaccgaacttctccagccttgaaaactttagagcctatgtggatggattcgaaccgaacggctgcattgagggcaagctttctcagatgtcaaaggaagtgaatgccagaattgagccatttctgaagacaacaccacgccctctcagattacctgatgggcctctctgttctcagcgatcgaagttcttgctgatggatgccctcaaattgagcatcgaaaacccaagccatgagggggagggtataccgttgtatgatgcaatcaaatgcatgaagacattttttggctggaaagagcccatcattgtaaaaccacatgaaaaaggcataaaccctaattacctcctggcttggaagcaagtgctggcagaactccaagatattgaaaatgagggaaaaatcccaaagacaaagaacatgaagaaaacaagccaattgaagtgggcacttggtgagaacatggcaccagaaaaagtggactttgaggattgtaaagatgttagcgacttaaaacaatacgacagtgacgaaccagagcctagatcactagcaagctggatccagagtgaattcaacaaggcatgcgaattgacagattcgagttggattgaacttgatgaaataggagaagacgttgctccaattgagcatattgcgagtataaggaggaactatttcacagcggaagtatcccattgcagggctactgaatacataatgaagggagtatacataaacacagccctattgaatgcatcctgtgcagccatggatgacttccaactgattccaatgataagcaaatgcagaaccaaggaaggaagacggaagacaaatctgtatggattcattataaaaggaagatcccatttgaggaatgacaccgatgtggtaaactttgtgagcatggaattctctctcactgacccgaggctggagccacataaatgggaaaagtactgtgttcttgagataggagacatgctcctacggactgcaataggccaagtgtcaaggcccatgttcctgtatgtgagaaccaatgggacttccaagatcaaaatgaaatggggcatggagatgaggcggtgccttcttcagtcccttcaacaaattgaaagtatgattgaggccgagtcttctgttaaagagaaggacatgaccaaggaattctttgaaaacaaatcagaaacatggccaattggtgaatcgcccaaaggggtagaagaaggctccattgggaaggtgtgcagaacattgctagcaaagtctgtgttcaacagcctgtatgcatctccccaactcgaggggttttcagctgaatcaagaaaattgcttctcattgttcaggcacttagggacaacctggaacctggaaccttcgatcttggggggctatatgaagcaattgaggagtgcctgattaacgatccctgggttttgcttaatgcgtcttggttcaactccttcctcacacatgcactgaaatag------
>H1N1_Avian_LC367497_A/duck/Mongolia/675/2010|2010.658
atggaagactttgtgcgacaatgcttcaatccaatgattgtcgagcttgcggaaaaggcaatgaaagaatatggggaagatccgaaaatcgaaacgaacaaatttgccgcaatatgcacacacttagaagtctgtttcatgtattcggatttccactttattgatgaacgaggcgaatcaataattgtagaatctggcgatccgaatgcattattgaaacaccgatttgagataattgaagggagagaccgaacaatggcctggacagtggtaaatagtatctgcaacaccacaggagtcgataagcctaaattcctcccagatttgtatgactacaaagagaaccgattcattgaaattggagtgacacgaagggaagttcacatatactatctagaaaaagccaacaagataaaatcagagaaaacacacattcacatattctcattcactggagaggaaatggccaccaaagcggactatacccttgatgaggagagcagagcaagaatcaaaaccaggctgttcactataaggcaagaaatggccagtaggggtctatgggattcctttcgtcagtccgagagaggcgaagagacaattgaagaaagatttgaaatcacaggaaccatgcgcaggcttgccgaccaaagtctcccaccgaacttctccagccttgaaaactttagagcctatgtggatggattcgaaccgaacggctgcattgagggcaagctttctcaaatgtcaaaggaagtgaacgccaggattgagccatttctgaaaacaacaccacgccctctcagattacctgatgggcctccctgctctcagcggtcgaagttcttactgatggatgcccttaaattaagcatcgaagacccgagccatgaaggggaaggtataccactatatgatgcaatcaaatgcatgaagacattcttcggctggaaagagcccaacatcgtgaaaccacatgaaaaaggcataaaccccaattacctcctggcttggaagcaggtgctggcagaactccaagacattgagaatgaggagaaaattccaaaaacaaaaaacatgaagaaaacaagccaattgaagtgggcacttggtgagaacatggcaccagagaaagtagactttgaggactgcaaagatgttggcgatctaagacagtatgacagtgatgaaccagagtctagatcgctagcaagctggatccagagcgaattcaacaaagcatgcgaattgacagattcaagttggattgaacttgatgaaataggggaagatgttgctccaattgagcacattgcgagtatgagaagaaactatttcacagcggaagtatcccattgcagggctactgaatacataatgaagggggtgtacataaacacagccctgttgaatgcatcctgtgcagccatggatgacttccaactgattccaatgataagcaagtgcagaaccaaagaaggaagacggaagacaaatctgtatggattcattataaaaggaagatcccacttgaggaatgacaccgatgtggtaaactttgtgagcatggaattctctcttactgacccgaggctggagccacacaagtgggaaaagtactgtgttctcgagataggagacatgctcctacggactgcaataggccaagtgtcaaggcccatgttcctgtatgtgagaaccaatgggacttccaagatcaagatgaaatggggcatggagatgaggcggtgccttcttcaatcccttcaacaaattgagagcatgattgaggccgagtcttctgtcaaagagaaagacatgaccaaagaattctttgagaacaaatcagaaacatggccaattggagaatcacctaaaggagtggaggaaggctccattgggaaggtgtgcagaacattactagcaaaatctgtattcaacagcctatatgcatctccacaactcgagggattttcagctgaatcaagaaaattgcttctcattgttcaggcacttagggacaacctggaacctgggaccttcgatcttggggggctatatgaagcaatcgaggagtgcctgattaacgatccctgggttttgcttaatgcgtcttggttcaactccttcctcacacatgcactgaaatag------
>H3N8_Avian_CY146603_A/duck/Hunan/S1256/2012|2012.222
atggaagactttgtgcgacaatgcttcaatccaatgattgtcgagcttgcggaaaaggcaatgaaagaatatggggaagatccgaaaatcgaaacaaacaaatttgccgcaatatgcacacacctagaagtctgtttcatgtattcggatttccactttattgatgaacgaggcgaatcaataattgtagaatctggcgatccgaatgcattattgaaacaccgatttgagataattgaagggagagaccgaacaatggcctggacagtggtaaatagcatctgcaacaccacaggagtcgataagcctaaattcctcccagatttgtatgactataaagagaaccgattcattgaaattggagtgacacgaagggaagttcacatatactatctagaaaaagccaacaagataaaatcagagaagacacacattcacatattctcattcactggagaggagatggccaccaaagcggactatacccttgatgaagagagcagagcaagaatcaaaaccaggctcttcactataaggcaagaaatggccagtaggggtctatgggattcctttcgtcagtccgagagaggcgaagagacaattgaagaaagatttgaaatcacaggaaccatgcgcaggcttgccgaccaaagtctcccaccgaacttctccagccttgaaaactttagagcctatgtggatggattcgaaccgaacggctgcattgagggcaagctttctcaaatgtcaaaagaagtgaacgccaggattgagccatttctgagaacaacaccacgtcctctcagattacctgatgggcctccctgctctcagcggtcgaagttcttactgatggacgcccttaaattaagcatcgaagacccgagccatgaaggggaaggtatacccctatatgatgcaatcaaatgcatgaagacatttttcggctggaaggagcccaacatcgtaaaaccacatgaaaaaggcataaaccccaattacctcttggcttggaagcaggtgctggcagaactccaagacattgagaatgaggagaaaattccaaaaacaaagaacatgaagaaaacaagccaattgaagtgggcacttggtgagaacatggcaccagagaaagtagactttgaggactgcaaagatgttagcgatctaaggcagtatgacagtgatgaaccagagtctagatcgctagcaagctggatccaaagcgaattcaacaaagcatgcgaattgacagattcaagttggattgaacttgatgaaataggggaagatgttgctccaattgagcacattgcgagtatgagaagaaactatttcacagcggaagtatcccattgcagggctactgaatacataatgaagggagtgtacataaacacagccctgttgaatgcatcctgtgcagccatggatgacttccaactgattccaatgataagcaagtgcagaaccaaagaaggaagacggaagacaaatctgtatggattcattataaaaggaagatcccatttgaggaatgacaccgatgtggtaaactttgtaagcatggaattctctcttactgacccgaggctggagccacacaagtgggaaaagtactgtgttctcgagataggagacatgctcctacggactgcaataggccaagtgtcaaggcccatgttcttgtacgtgagaaccaatgggacttccaaaatcaagatgaaatggggcatggagatgaggcgatgccttcttcaatcccttcaacaaattgagagcatgattgaggccgagtcttctgttaaagagaaagacatgaccaaagaattctttgagaacaaatcagagacatggccaattggagaatcacctaaaggggtggaggaaggctccattgggaaggtgtgcagaacattactagcaaaatctgtattcaacagcctatacgcatctccacaactcgaggggttttcagctgaatcaagaaaattgcttctcattgttcaggcacttagggacaacctggaacctgggaccttcgatcttggggggctatatgaagcaattgaggagtgcctgattaacgatccctgggttttgcttaatgcgtcttggttcaactccttcctcacacatgcactgaaatag------
>H10N8_Avian_KP285596_A/duck/Jiangxi/6460/2013|2013.090
atggaagactttgtgcgacaatgcttcaatccaatgattgtcgagcttgcggaaaaggcaatgaaagaatatggggaagatccgaaaatcgaaacaaacaaatttgccgcaatatgcacacacttagaagtctgtttcatgtattcggatttccactttattgatgaacgaggcgaatcaataattgtagaatctggcgatccgaatgcattattgaaacaccgatttgagataattgaagggagagaccgaacaatggcctggacagtggtgaatagtatctgcaacactacaggtgtcgaaaagcccaaattcctccctgatttgtatgactacaaagagaaccgattcattgaaattggagtaacgcgaagggaagctcacatatactatttagaaaaagccaacaagataaaatcagagaagacacacattcacatattctcattcactggagaagaaatggccaccaaggcggactacacccttgatgaagagagcagagcaagaataaaaaccaggctattcactataagacaagaaatggccagtaggggtctatgggattcctttcgtcagtccgagagaggcgaagagacaattgaagaaagatttgaaatcacaggaaccatgcgcaggcttgccgaccaaagtctcccaccgaacttctccagccttgaaaactttagagcctatgtggatggattcgaaccgaacggctgcattgagggcaagctttctcaaatgtcaaaagaagtgaatgccagaattgagccatttctgaagacaacaccacgccctctcagattacctgatgggcctccctgttctcagcggtcgaagttcttgctaatggatgcccttaaattaagcatcgaagacccgagccatgaaggggagggtataccgctgtatgatgcaatcaaatgcatgaagacattttttggctggaaagagcccaacatcgtaaaaccacatgaaaaaggcataaaccctaattacctcttggcttggaagcaggtgctggcagaactccaagatattgaaaatgaggagaaaatcccaaaaacaaagaacatgaagaaaacaagccaactgaagtgggcacttggtgagaatatggcaccagagaaagtggactttgaggactgtaaagatgttagcgatctaagacagtatgacagtgacgaaccagagtctagatcactagcaagctggatccagagcgaattcaacaaggcatgcgaattgacagattcgagttggattgaacttgatgaaataggggaagacgttgctccaattgaacacattgcgagtatgaggaggaactatttcacagcggaagtatctcattgcagggctactgaatacataatgaaaggagtatacataaacacagccctattgaatgcatcctgtgcagccatggatgacttccaactgattccaatgataagcaaatgcagaaccaaagaagggagacggaagacaaatctgtatggattcattataaaaggaagatcccatttgagaaatgacaccgatgtggtaaattttgtgagcatggaattctccctcactgacccgaggctggagccacacaaatgggaaaagtactgtgttcttgagataggagacatgctcctacggactgcaataggccaagtgtcaaggcccatgttcctgtatgtgagaaccaatgggacttccaagatcaaaatgaaatggggcatggagatgaggcgatgcctccttcagtctcttcaacaaattgagagcatgattgaggcagagtcttctgttaaagagaaggacatgaccaaggaattctttgaaaacaagtcagaaacatggccaattggagaatcacccaaaggggtggaggaaggctccattgggaaggtgtgcagaacactgctagcaaagtctgtgttcaacagcctatatgcatctccacaactcgaggggttttcagctgaatcaagaaaattgcttctcattgttcaggcacttagggacaacctggaacctggaaccttcgatcttggggggctatatgaagcaattgaggagtgcctgattaacgatccctgggttttgcttaatgcatcttggttcaactccttcctcacacatgcactgaaatag------
>H10N8_Avian_KP285652_A/duck/Jiangxi/6535/2013|2013.090
atggaagactttgtgcgacaatgcttcaatccaatgattgtcgagcttgcggaaaaggcaatgaaagaatatggggaagatccgaaaatcgaaacaaacaaatttgccgcaatatgcacacacttagaagtctgtttcatgtattcggatttccactttattgatgaacgaggcgaatcaataattgtagaatctggcgatccgaatgcattattgaaacaccgatttgagataattgaagggagagaccgaacaatggcctggacagtggtgaatagtatctgcaacactacaggtgtcgaaaagcccaaattcctccctgatttgtatgactacaaagagaaccgattcattgaaattggagtaacgcgaagggaagctcacatatactatttagaaaaagccaacaagataaaatcagagaagacacacattcacatattctcattcactggagaagaaatggccaccaaggcggactacacccttgatgaagagagcagagcaagaataaaaaccaggctattcactataagacaagaaatggccagtaggggtctatgggattcctttcgtcagtccgagagaggcgaagagacaattgaagaaagatttgaaatcacaggaaccatgcgcaggcttgccgaccaaagtctcccaccgaacttctccagccttgaaaactttagagcctatgtggatggattcgaaccgaacggctgcattgagggcaagctttctcaaatgtcaaaagaagtgaatgccagaattgagccatttctgaagacaacaccacgccctctcagattacctgatgggcctccctgttctcagcggtcgaagttcttgctaatggatgcccttaaattaagcatcgaagacccgagccatgaaggggagggtataccgctgtatgatgcaatcaaatgcatgaagacattttttggctggaaagagcccaacatcgtaaaaccacatgaaaaaggcataaaccctaattacctcttggcttggaagcaggtgctggcagaactccaagatattgaaaatgaggagaaaatcccaaaaacaaagaacatgaagaaaacaagccaactgaagtgggcacttggtgagaatatggcaccagagaaagtggactttgaggactgtaaagatgttagcgatctaagacagtatgacagtgacgaaccagagtctagatcactagcaagctggatccagagcgaattcaacaaggcatgcgaattgacagattcgagttggattgaacttgatgaaataggggaagacgttgctccaattgaacacattgcgagtatgaggaggaactatttcacagcggaagtatctcattgcagggctactgaatacataatgaaaggagtatacataaacacagccctattgaatgcatcctgtgcagccatggatgacttccaactgattccaatgataagcaaatgcagaaccaaagaagggagacggaagacaaatctgtatggattcattataaaaggaagatcccatttgagaaatgacaccgatgtggtaaattttgtgagcatggaattctccctcactgacccgaggctggagccacacaaatgggaaaagtactgtgttcttgagataggagacatgctcctacggactgcaataggccaagtgtcaaggcccatgttcctgtatgtgagaaccaatgggacttccaagatcaaaatgaaatggggcatggagatgaggcgatgcctccttcagtctcttcaacaaattgagagcatgattgaggcagagtcttctgttaaagagaaggacatgaccaaggaattctttgaaaacaagtcagaaacatggccaattggagaatcacccaaaggggtggaggaaggctccattgggaaggtgtgcagaacactgctagcaaagtctgtgttcaacagcctatatgcatctccacaactcgaggggttttcagctgaatcaagaaaattgcttctcattgttcaggcacttagggacaacctggaacctggaaccttcgatcttggggggctatatgaagcaattgaggagtgcctgattaacgatccctgggttttgcttaatgcatcttggttcaactccttcctcacacatgcactgaaatag------
>H6N8_Avian_KX867856_A/wild_bird/Jiangxi/P419/2016|2016.016
atggaagactttgtgcgacaatgcttcaatccaatgattgtcgagcttgcggaaaaggcaatgaaagaatatggggaagatccgaaaatcgaaacaaacaaatttgccgcaatatgcacacacttagaagtctgtttcatgtattcggattttcactttattaatgaacgaggcgaatcaataattgtggaatctggcgatccgaatgcattattgaaacatcgatttgagataattgaagggagagaccgaacaatggcatggacagtggtgaatagtatctgcaacactacaggtgtcgaaaagcctaaattcctccctgatttgtatgactacaaagagaaccgattcattgaaattggagtaacgcgaagggaagttcacatatattatctagaaaaagccaacaagataaaatcagagaagacacacattcacatattctcattcactggagaggagatggtcaccaaggcggattacacccttgatgaagagagcagagcaagaataaaaaccaggctattcactataagacaagaaatggccagtaggggtctatgggattcctttcgtcagtccgagagaggcgaagagacaattgaagaaagatttgaaatcacaggaaccatgcgcaggcttgccgaccaaagcctcccaccgaacttctccagccttgaaaactttagagcctatgtggatggattcgaaccgaacggctgcattgagggcaagctttctcaaatgtcaaaagaagtgaatgccagaattgagccatttttgaagacaacaccacgccctctcagattacctgatgggcctccctgttctcagcggtcgaagttcttgctaatggatgcccttaaattaagcatcgaagacccgagccatgaaggggagggtataccgctgtatgatgcaatcaaatgcatgaagacattttttggctggaaagagcccaacatcgtaaaaccacatgaaaagggcataaaccctaattacctcctagcttggaagcaggtgctggcagaactccaagatattgaaaatgaggagaaaatcccgaaaacaaagaacatgaagaagacaagccaactgaagtgggcacttggtgagaatatggcaccagagaaagtggactttgaggactgtaaagatgttagcgatctaagacagtatgacagtgacgaaccagagtctagatcactagcaagctggatccagagcgaattcaacaaggcatgcgaattgacagattcgagttggattgaacttgatgaaataggggaagatgttgctccaattgaacacattgcgagtatgaggaggaactatttcacagcggaagtatctcattgcagggctactgaatacataatgaagggagtatacataaacacagccctattgaatgcatcctgtgcagccatggatgacttccaactgattccaatgataagcaaatgcagaaccagagaagggagacggaagacaaatctgtatggattcattataaaaggaagatcccatttgagaaatgacaccgatgtggtaaattttgtgagcatggaattctccctcactgacccgaggctggagccacacaaatgggaaaagtactgtgttcttgagataggagacatgctcctacggactgcaataggccaagtgtcaaggcccatgttcctgtatgtgagaaccaatgggacttccaagatcaaaatgaaatggggcatggagatgaggcgatgccttcttcagtctcttcaacaaattgagagcatgattgaggcagagtcttctgttaaagagaaggacatgaccaaggaattctttgaaaacaagtcagaaacatggccaattggagaatcacccaaaggggtggaggaagcctccattgggaaggtgtgcagaacattgctagcaaagtctgtgttcaacagcctatatgcatctccacaactcgaggggttttcagctgaatcaagaaaattgcttctcattgttcaggcacttagggacaacctggaacctggaacctttgatcttggggggctatatgaagcaattgaggagtgcctgattaacgatccctgggttttgcttaatgcgtcttggttcaactccttcctcacacatgcactgaaatag------
>H3N8_Avian_LC367353_A/duck/Mongolia/405/2011|2011.655
atggaagactttgtgcgacaatgcttcaatccaatgattgtcgagcttgcggaaaaggcaatgaaagaatatggggaagatccgaaaatcgaaacgaacaaatttgctgcaatatgcacacacttggaagtctgtttcatgtattcggatttccactttattgatgaacggggcgaatcaataattgtagaatctggcgatccgaacgtattattgaaacaccgatttgagataattgaagggagagaccgaacaatggcctggacagtggtgaatagtatctgcaacaccacaggggtcgacaaacctaaattcctcccagatttgtatgactacaaagagaaccgattcattgaaattggagtgacacgaagggaagttcacatatattatctagaaaaagccaacaagataaaatcggagaagacacacattcacatattctcattcactggagaggaaatggccaccaaagcggactatactcttgatgaagagagcagggcaagaatcaaaaccaggctgttcactataaggcaagaaatggccagtaggggtctatgggattcctttcgtcagtccgagagaggcgaagagacaattgaagaaagatttgaaatcacaggaaccatgcgcaggcttgccgaccaaagtctcccaccgaacttctccagccttgaaaactttagagcctatgtggatggattcgaaccgaacggctgcattgagggcaagctttctcaaatgtcaaaagaagtgaacgccagaattgagccatttctgaagacaacaccacgccctctcagattacctgatgggcctccctgctctcagcggtcgaagttcttgctgatggatgcactcaaattaagcatcgaagacccgagccatgagggggaaggcataccactatatgatgcaatcaaatgcatgaagacatttttcggctggaaagagcccaacatcgtaaaaccacatgaaaaaggcataaaccccaattacctcctggcttggaagcaggtgctagcagaactccaagatattgaaaatgaagagaaaatcccaaaaacaaagaacatgaagaaaacaagccaattgaaatgggcacttggtgagaatatggcaccagagaaagtagactttgaggactgcaaagatgttagcgatctaagacagtatgacagtgatgaaccagagtctagatcgctagcaagctggatccaaagcgaattcaacaaggcatgcgaattgacagattcgagttggattgaacttgatgaaataggggaagacgttgctccaattgagcacattgcgagtatgagaagaaattatttcacagcggaagtatcccattgcagggctactgaatacataatgaagggagtgtacataaacacagccctgttgaatgcatcctgtgcagccatggatgacttccaactgattccaatgataagcaagtgcagaaccaaagaaggaagacggaagacaaatctgtatggattcattataaagggaagatcccatttgaggaatgacactgatgtggtaaactttgtgagcatggaattctctcttactgacccgaggctggagccacacaagtgggaaaagtactgtgttctcgagataggagacatgctcctacggactgcaataggccaagtgtcaaggcccatgttcctgtatgtaagaaccaatgggacttccaagattaagatgaaatggggcatggagatgaggcgatgccttcttcaatcccttcaacaaattgaaagcatgattgaggccgagtcttctgtcaaagagaaggacatgaccaaagaattctttgaaaacaaatcagaaacatggccaattggagaatcccccaaaggggtggaggaaggctccattgggaaggtgtgcagaacattactagcaaaatctgtgttcaacagcctatatgcatctccacaactcgaggggttttcagctgaatcaagaaaattgcttctcattgttcaggcacttagggacaaccttgaacctgggaccttcgatcttggggggctatatgaagcaattgaggagtgcctgattaacgatccctgggttttgcttaatgcgtcttggttcaactccttcctcacacatgcactgaaatag------
>H4N2_Avian_KU160962_A/duck/Hubei/S2213/2012|2012.419
atggaagactttgtgcgacaatgcttcaatccaatgattgtcgagcttgcggaaaaggcaatgaaagaatatggggaagatccgaaaatcgaaacaaacaaatttgctgcaatatgcacacacttagaagtctgtttcatgtattcggatttccacttcattgatgaacgaggcgaatcaataattgtagaatctggcgatccgaatgcattactgaaacaccgatttgaaataattgaagggagagaccggacaatggcctggacagtggtgaatagtatctgcaacaccacaggagtcgataagcctaacttcctcccagatttgtatgactacaaagagaaccgattcattgaaattggagtgacacgaagggaggtccacatatactatctagaaaaagccaacaagataaaatcagagaagacacacattcacatattctcattcactggggaggaaatggccaccaaagcagactacacccttgatgaagagagcagagcaaggataaagaccaggctgttcactataagacaagaaatggcaagcaggggtctatgggattcctttcgtcagtccgagagaggcgaagagacaattgaagaaagatttgaaatcacaggaactatgcgcaggcttgccgaccaaagtctcccaccgaacttctccagccttgaaaactttagagcctatgtggatggattcgaaccgaacggctgcattgagggcaagctttctcaaatgtcaaaggaagtgaacgccagaattgagccatttctgaagacaacaccacgccctctcagattacctgatgggcctccctgctctcagcgatcgaaattcttattgatggatgctcttaaattaagcatcgaagacccgagccatgaaggggaaggtataccactatatgatgcaatcaaatgcatgaaaacatttttcggctggaaggagcccaacatcgtaaaaccacatgaaaaaggcataaaccccaattacctcctggcttggaagcaggtgctggcagaactccaagatattgaaaatgaggagaaagtcccaaaaacaaagaatatgaagaaaacaagccaattgaagtgggcacttggtgagaacatggcaccagagaaagtagactttgaagactgcaaagatgttagcgatctaagacagtacgacagtgacgaaccagaacctagatcgctagcaagctggatccagagtgaattcaacaaggcatgcgaattgacagattcgagttggattgaacttgatgaaataggggaagacgttgctccaattgagcacattgcgagtatgaggagaaactatttcacagcagaagtatcccattgcagggctactgaatacataatgaagggtgtgtacataaacacagccctgttgaatgcatcatgtgcagccatggatgacttccaattgattccaatgataagcaaatgcagaacaaaagaaggaagacggaagacaaatctgtatgggttcattattaaaggaagatcccatttgagaaatgacaccgatgtggtaaactttgtgagtatggaattctctctcactgatccgaggttggagccacacaaatgggagaagtactgtgttcttgagataggagacatgctcctacggaccgcaataggccaagtgtcaaggcccatgttcctgtatgtgagaaccaatgggacttccaagatcaaaatgaaatggggcatggagatgaggcgatgccttcttcagtccctgcaacaaattgagagcatgattgaggctgaatcttctgtcaaagagaaggacatgaccaaggaattctttgagaacaaatcagaaacatggccaattggtgaatcacccaaaggagtggaggaaggctccattgggaaggtgtgcagaacattactagcaaaatctgtgttcaacagcctatatgcatctccacaactcgaggggttttcagctgaatcaagaaaactgcttcttattgttcaggcacttagggacaacctggaacctggaaccttcgatcttggggggctatatgaagcaattgaggagtgcctgattaatgatccctgggttttgcttaatgcgtcttggttcaactccttcctcacacatgcactgaaatag------
>H3N2_Avian_LC028159_A/duck/Vietnam/LBM559/2013|2013.940
atggaagactttgtgcgacaatgcttcaatccaatgattgtcgagcttgcggaaaaggcaatgaaagagtatggggaagatccgaaaatcgaaacaaacaaatttgccgcaatatgcacacacttggaagtctgtttcatgtattcggattttcactttattgatgaacggggcgaatcaataattgtagaatctggtgatccgaatgcattattgaaacaccgatttgaaataattgaaggaagggaccgaacaatggcctggacagtggtgaatagtatctgcaacaccacaggagtcgagaaacctaaatttctcccagatttgtatgactacaaagagaaccggttcattgaaattggagtgacacgaagggaagttcatatatactatctggagaaagccaacaagataaaatccgagaagacacacattcacatattctcattcactggagaagaaatggccaccaaagcggactacactcttgatgaagagagcagagcaagaattaaaaccaggctgttcaccataaggcaggaaatggccagtaggggtctatgggattcctttcgtcagtccgagagaggcgaagagacaattgaagaaagatttgaaatcacaggaaccatgcgcaggcttgccgaccaaagtctcccaccgaacttctccagccttgaaaactttagagcctatgtggatggattcgaaccgaacggctgcattgagggcaagctttctcaaatgtcaaaagaagtgaacgctagaattgaaccatttttgaagacaacgccacgccctctcagattacctgatgggcctccttgctctcagcggtcgaagttcttgctgatggatgcccttaaattaagcatcgaagacccgagtcatgagggggaggggataccattatatgatgcaatcaaatgcatgaagacatttttcggctggaaagagcccaacatcgtaaaaccacatgaaaaaggtataaaccccaattacctcctggcttggaagcaggtactggcagaactccaagatattgaaagtgaggagaaaattcctaaaacaaagaacatgaagaaaacaagccagttgaagtgggcactcggtgagaatatggcaccagaaaaagtagactttgaggactgcaaagatgttagcgatctaagacagtatgacagtgatgaaccagagtctagatcactagcaagctggattcagagtgaattcaacaaggcatgcgaattgacagattcaagttggattgaactcgatgaaataggagaggacgttgctccaattgagcacattgcaagtatgagaaggaactatttcacggcggaagtttcccactgcagggccaccgaatacataatgaagggagtgtacataaacacagccctgttgaatgcatcctgtgcagccatggatgactttcaactgattccgatgataagcaaatgcagaaccaaagaaggaagacggaaaactaatctgtatggattcatcataaaaggaagatcccacttgagaaatgataccgatgtggtaaactttgtgagtatggaattctctcttactgacccgaggctggagccacacaagtgggaaaagtactgcgtcctcgaaataggagacatgctcctacggactgcaataggccaagtgtcaaggcccatgttcctgtatgtgagaaccaatgggacctctaagatcaaaatgaaatggggcatggagatgagacgatgccttctccaatcccttcaacaaattgaaagcatgattgaagctgagtcttctgtcaaagagaaggacatgaccaaagaattcttcgaaaacaaatcagaaacatggccgattggagagtcccccaaaggagtggaggaaggttccatcgggaaggtctgcagaaccttgctggcgaagtctgtgttcaacagtttatatgcatctccacagctcgaggggttttcagctgaatcaagaaaattgcttctcattgttcaggcacttagggacaacctggaacctgggaccttcgatcttggagggctatatgaagcaattgaggagtgcctgattaacgatccctgggttttgcttaatgcgtcttggttcaactccttcctcacacatgcactgaaatag------
>H3N2_Avian_LC053491_A/duck/Quang_Ninh/220/2014|2014.710
atggaagactttgtgcgacaatgcttcaatccaatgattgtcgagcttgcggaaaaggcaatgaaagagtatggggaagatccgaaaatcgaaacgaacaaatttgctgcaatatgcacacacttggaagtctgtttcatgtattcggattttcactttattgatgaacaaggcgaatcaataattgtagaatctggtgatccgaatgcattattgaaacaccgattcgaaataattgaaggaagagaccgaacaatggcctggacagtggtgaatagtatctgcaacaccacaggagtcgagagacctaaatttctcccagatttgtatgactacaaagagaaccggttcattgaaattggagtgacacgaagggaagttcatatatactatctggagaaagccaacaagataaaatccgagaagacacacattcacatattctcattcactggagaagaaatggccaccaaagcggactacactcttgatgaagagagcagagcaagaattaaaaccaggctgttcaccataaggcaggaaatggccagtaggggtctatgggattcctttcgtcagtccgagagaggcgaagaaacaattgaagaaagatttgaaatcacaggaaccatgcgcaggcttgccgaccaaagtctcccaccgaacttctccagccttgaaaactttagagcctatgtggatggattcgaaccgaacggctgcattgagggcaagctttctcaaatgtcaaaagaagtgaacgctagaattgagccatttttgaaaacaacgccacgccctctcagattacctgatgggcctccttgctctcagcggtcgaagttcttgctgatggatgcccttaaattaagcatcgaagacccgagtcatgagggagaggggataccattatatgatgcaatcaaatgcatgaagacatttttcggctggaaagagcccaacatcgtaaaaccacatgaaaaaggtataaaccccaattacctcctggcttggaagcaggtactggcagaactccaagatattgaaaatgaggagaaaatccctaaaacaaaaaacatgaagaaaacaagccagttgaagtgggcactcggtgagaatatggcaccagaaaaagtagactttgaggactgcaaagatattagcgatctaagacagtatgacagtgatgaaccagagtctagatcgctagcaagctggattcagagtgaattcaacaaggcatgcgaattgacagattcaagttggattgaactcgatgaaataggagaggacgttgctccaattgaacacattgcaagtatgagaaggaactatttcacagcggaagtttcccactgcagggccaccgaatacataatgaagggagtgtacataaacacagccctgttgaatgcatcctgtgcagccatggatgactttcaactgattccgatgataagcaaatgcagaaccaaagagggaagacgaaaaactaatctgtatggattcatcataaagggaagatcccacttgagaaatgataccgatgtggtaaactttgtgagtatggaattctcccttactgatccgaggctggagccacacaagtgggaaaagtactgcgtcctcgaaataggagacatgctcctacggactgcaataggccaagtgtcaaggcccatgttcctgtatgtgagaaccaatgggacctctaagatcaaaatgaaatggggcatggagatgaggcgatgccttctccaatcccttcaacaaattgaaagcatgattgaagccgagtcttcggtcaaagagaaagacatgaccaaagagttcttcgaaaacaaatcagaaacatggccgattggagagtcccccaaaggagtggaggaagggtccatcgggaaagtatgcagaaccctgctggcgaagtctgtgttcaacagtttatatgcatctcctcagctcgaggggttttcagctgaatcgagaaaattgcttctcattgttcaggcacttagggacaacctggaacctgggaccttcgatcttggagggctatatgaagcaattgaggagtgcctgattaacgatccctgggttttgcttaatgcgtcttggttcaactccttcctcacacatgcactgaaatag------
>H3N2_Avian_KM222547_A/chicken/Shanghai/LPM2/2013|2013.619
atggaagactttgtgcgacaatgcttcaatccaatgattgtcgagcttgcggaaaaggcaatgaaagaatatggggaagatccgaaaatcgaaacaaacaaatttgccgcaatatgcacacacttagaagtctgtttcatgtattcggatttccactttattgatgagagaggcgaatcaataattgtagaatctggggacccgaatgcattattgaaacaccggtttgagataattgaagggagagaccggacaatggcctggacagtggtgaatagtatctgcaacaccacaggagtcgataagcctaaattcctcccagatttgtatgactacaaagagaaccggttcattgaaattggagtgacacgaagagaggttcacatatactatctagaaaaagccaacaagataaaatcagagaaaacacacattcacatattctcattcactggggaggaaatggcgaccaaagcagactacacccttgatgaagagagcagagcgagaataaagaccaggctattcactataagacaggaaatggcaagcaggggcctatgggattcctttcgtcagtccgaaagaggcgaagagacaattgaagaaagatttgaaatcacaggaaccatgcgcaggcttgccgaccaaagtctcccaccgaacttctccagccttgaaaactttagagcctatgtggatggattcgaaccgaacggctgcattgagggcaagctttctcaaatgtcaaaggaagtaaacgccagaattgagccatttctaaggacaacaccacgccctctcaaattacctgatgggcctccctgttctcagcgatcaaagttcttgctgatggatgctcttaaattaagcattgaagacccgagtcatgaaggagaaggtataccgctatatgatgcaatcaaatgcatgaagacatttttcggctggaaggagcccaacatcataaaaccacatgaaaaaggcataaaccccaattatctcctggcttggaagcaggtcttggcagaactccaagatattgaaaatgaggagaagatcccaaaaacaaagaacatgaagaaaacaagccaattgaagtgggcacttggtgaaaatatggcaccagagaaagtagactttgaggattgcaaagatgttagcgatctaagacagtatgacagtgatgagccagagtctaggtcgctagcaagctggatccagagtgaattcaacaaggcatgcgaattgacagattcgagttggattgaacttgatgaaataggggaagacgttgctccaattgagcacattgcgagtatgaggagaaactacttcacagcggaagtatcccattgcagggctactgaatacataatgaaaggagtgtacataaacacagccctgttgaatgcatcctgtgcagccatggatgacttccaattgattccaatgataagcaaatgcagaacaaaagaaggaagacggaagacaaatctgtatggattcattataaaaggaagatcacatttaagaaatgacaccgatgtggtaaattttgtgagcatggagttctctctcactgatccgaggttggagccacacaaatgggagaagtactgtgttcttgagataggagacatgctcctacggactgcaataggccaagtgtcaaggcccatgtttctgtatgtgagaaccaatgggacctccaagatcaaaatgaaatggggcatggagatgaggcgatgccttcttcagtccctgcaacaaattgagagcatgattgaggctgaatcttctgtcaaagagaaggacatgaccaaggaattctttgaaagtaaatcagaaacatggccaattggggaatcgcccaaaggggtggaggaaggctccattgggaaagtgtgcagaacattactagcaaaatcagtgttcaacagcctatatgcatctccacaactcgaggggttttcagctgaatcaagaaaactgcttctcattgttcaggcacttagggacaacctggaacctggaaccttcgatcttggggggctatatgaagcaattgaggagtgcctgattaatgatccctgggttttgcttaatgcgtcttggttcaactccttcctcacacatgcactgaaatag------
>H11N9_Avian_KU143471_A/wild_bird/Wuhan/CDHN173/2015|2015.038
atggaagactttgtgcgacaatgcttcaatccaatgattgtcgagcttgcggaaaaggcaatgaaagaatatggggaagatccgaaaatcgaaacgaacaaatttgccgcaatatgcacacacttggaagtctgtttcatgtattcggatttccactttattgatgaacggggcgaatcaataattgtagaatctggcgatccgaacgcattattgaaacaccgatttgagataattgaagggagagaccgaacaatggcctggacagtggtgaatagtatctgcaacaccacaggggtcgacaagcctaaattcctcccagatttatatgactacaaagagaaccgattcattgaaattggagtgacacgaagggaagttcacatatactatctagaaaaagccaacaagataaaatcggagaagacacacattcacatattctcattcactggagaggaaatggccaccaaagcggactatactcttgatgaagagagcagggcaagaatcaaaaccaggctgttcactataaggcaagaaatggccagtaggggtctatgggattcctttcgtcagtccgagagaggcgaagagacaattgaagaaagatttgaaatcacaggaaccatgcgcaggcttgccgaccaaagtctcccaccgaacttctccagccttgaaaactttagagcctatgtggatggattcgaaccgaacggctgcattgagggcaagctttctcaaatgtcaaaagaagtaaacgccagaattgagccatttctgaagacaacaccacgccctctcagattacctgatgggcctccctgctctcagcggtcgaagttcttgctgatggatgcactcaaattaagcatcgaagacccgagccatgagggggaaggtataccactatatgatgcaatcaaatgcatgaagacatttttcggctggaaagagcccaacatcgtaaaaccacatgaaaaaggcataaaccccaattacctcctggcttggaagcaggtgctagcagaactccaagatattgaaaatgaagagaaaatcccaaaaacaaagaacatgaagaaaacaagccaattgaaatgggcacttggtgagaatatggcaccagagaaagtagactttgaggactgcaaagaggttagcgatctaaaacagtatgacagtgatgaaccagagtctagatcgctagcaagctggatccaaagcgaattcaacaaggcatgcgaattgacagattcgagttggatggaacttgatgaaataggggaagatgttgctccaattgagcacattgcgagtatgagaagaaattatttcacagcggaagtatcccattgcagggctactgaatacataatgaagggagtttacataaacacagccctgttgaatgcatcctgtgcagccatggatgacttccaactgattccaatgataagcaagtgcagaaccaaagaaggaagacggaagacaaatctgtatggattcattataaagggaagatcccatttgaggaatgacactgatgtggtaaactttgtgagcatggaattctctcttactgacccgaggctggagccacacaagtgggaaaagtactgtgttctcgagataggagacatgctcctacggactgcaataggccaagtgtcaaggcccatgttcctgtatgtaagaaccaatgggacttccaagattaagatgaaatggggcatggagatgaggcgatgccttcttcaatcccttcaacaaattgaaagcatgattgaggccgagtcttctgtcaaagagaaggacatgaccaaagaattctttgaaaacaaatcagaaacatggccaattggagaatcccccaaaggggtggaggaaggctccattgggaaagtgtgcagaacactactagcaaaatctgtgttcaacagcctatatgcatctccacaactcgaggggttttcagctgaatcaagaaaactgcttctcattgttcaggcacttagggacaaccttgaacctgggaccttcgatcttggggggctatatgaagcaattgaggagtgcctgattaacgatccctgggttttgcttaatgcgtcttggttcaactccttcctcacacatgcactgaaatag------
>H11N9_Avian_KU143470_A/wild_bird/Wuhan/CDHN22/2015|2015.038
atggaagactttgtgcgacaatgcttcaatccaatgattgtcgagcttgcggaaaaggcaatgaaagaatatggggaagatccgaaaatcgaaacgaacaaatttgccgcaatatgcacacacttggaagtctgtttcatgtattcggatttccactttattgatgaacggggcgaatcaataattgtagaatctggcgatccgaacgcattattgaaacaccgatttgagataattgaagggagagaccgaacaatggcctggacagtggtgaatagtatctgcaacaccacaggggtcgacaagcctaaattcctcccagatttatatgactacaaagagaaccgattcattgaaattggagtgacacgaagggaagttcacatatactatctagaaaaagccaacaagataaaatcggagaagacacacattcacatattctcattcactggagaggaaatggccaccaaagcggactatactcttgatgaagagagcagggcaagaatcaaaaccaggctgttcactataaggcaagaaatggccagtaggggtctatgggattcctttcgtcagtccgagagaggcgaagagacaattgaagaaagatttgaaatcacaggaaccatgcgcaggcttgccgaccaaagtctcccaccgaacttctccagccttgaaaactttagagcctatgtggatggattcgaaccgaacggctgcattgagggcaagctttctcaaatgtcaaaagaagtaaacgccagaattgagccatttctgaagacaacaccacgccctctcagattacctgatgggcctccctgctctcagcggtcgaagttcttgctgatggatgcactcaaattaagcatcgaagacccgagccatgagggggaaggtataccactatatgatgcaatcaaatgcatgaagacatttttcggctggaaagagcccaacatcgtaaaaccacatgaaaaaggcataaaccccaattacctcctggcttggaagcaggtgctagcagaactccaagatattgaaaatgaagagaaaatcccaaaaacaaagaacatgaagaaaacaagccaattgaaatgggcacttggtgagaatatggcaccagagaaagtagactttgaggactgcaaagaggttagcgatctaaaacagtatgacagtgatgaaccagagtctagatcgctagcaagctggatccaaagcgaattcaacaaggcatgcgaattgacagattcgagttggatggaacttgatgaaataggggaagatgttgctccaattgagcacattgcgagtatgagaagaaattatttcacagcggaagtatcccattgcagggctactgaatacataatgaagggagtttacataaacacagccctgttgaatgcatcctgtgcagccatggatgacttccaactgattccaatgataagcaagtgcagaaccaaagaaggaagacggaagacaaatctgtatggattcattataaagggaagatcccatttgaggaatgacactgatgtggtaaactttgtgagcatggaattctctcttactgacccgaggctggagccacacaagtgggaaaagtactgtgttctcgagataggagacatgctcctacggactgcaataggccaagtgtcaaggcccatgttcctgtatgtaagaaccaatgggacttccaagattaagatgaaatggggcatggagatgaggcgatgccttcttcaatcccttcaacaaattgaaagcatgattgaggccgagtcttctgtcaaagagaaggacatgaccaaagaattctttgaaaacaaatcagaaacatggccaattggagaatcccccaaaggggtggaggaaggctccattgggaaagtgtgcagaacactactagcaaaatctgtgttcaacagcctatatgcatctccacaactcgaggggttttcagctgaatcaagaaaactgcttctcattgttcaggcacttagggacaaccttgaacctgggaccttcgatcttggggggctatatgaagcaattgaggagtgcctgattaacgatccctgggttttgcttaatgcgtcttggttcaactccttcctcacacatgcactgaaatag------
>H1N1_Avian_KU143466_A/wild_bird/Wuhan/WHHN16/2014|2014.953
atggaagactttgtgcgacaatgcttcaatccaatgattgtcgagcttgcggaaaaggcaatgaaagaatatggggaagatccgaaaatcgaaacaaacaaatttgccgcaatatgcacacacttagaagtctgtttcatgtattcggatttccacttcattaatgagcgaggcgaatcaataattgtagaatctggcgacccgaatgtattactgaaacaccgatttgaaataattgaagggagagaccgaacaatggcctggacagtggtgaatagcatctgcaacaccacaggagtcgacaaacccaaattccttccagatttgtatgactacaaagagaaccgattcattgaaattggagtgacacgaagggaagttcacatatactatctggaaaaagccaacaagataaaatcagagaagacacacattcacatattctcattcaccggggaggaaatggccaccaaagcggactatacccttgatgaagagagcagagcaagaatcaaaaccaggctgttcactataagacaagaaatggccagtaggggtctatgggattcctttcgtcagtccgagagaggcgaagagacaattgaagaaagatttgaaatcacaggaaccatgcgcaggcttgccgaccaaagtctcccaccgaacttctccagccttgaaaactttagagcctatgtggatggattcgaaccgaacggctgcattgagggcaagctttctcaaatgtcaaaagaagtaaacgccagaattgagccattcttgaaaacaaccccacgccctcttagactacctgatgggcctccctgttctcagcggtcgaagttcttgctgatggatgcccttaaattaagcatagaagacccgagtcatgagggggaaggtataccgctatatgatgcaatcaaatgcatgaagacattttttggctggaaagagcccaatatcgtgaaaccacatgaaaaagggataaaccccaattacctcttggcttggaagcaggtgctggcagaactccaagatcttgagagtgaggagaaaatcccaaaaacaaagaacatgaagaaaacaagccaattgaagtgggcacttggtgagaacatggcaccagagaaagtagactttgaggactgcaaagatgttaacgatctaaaacagtatgacagtgatgaaccagagtctagatcgctggcaagctggatccagagtgaattcaacaaggcatgcgaattaacagattcgagctggattgaacttgatgaaataggggaagatgttgctccaattgagcacattgcaagcatgagaagaaactatttcacagcggaaatatctcattgcagggctactgagtatataatgaagggagtgtacataaatacagccctgttgaatgcatcctgtgcagccatggatgatttccaactgatcccgatgataagcaaatgcagaaccaaagaaggaagacggaaaacaaatctgtatggattcattataaaaggaagatcccatttgagaaatgacaccgatgtagtaaactttgtgagcatggaattctccctcactgacccgaggctggagccacacaaatgggaaaagtactgtgttctcgagataggagacatgctcctacggactgcaataggccaagtgtcaaggcccatgttcctgtatgtgagaaccaatgggacttccaagatcaaaatgaaatggggtatggagatgaggcgatgtcttcttcaatcccttcaacaaattgagagcatgattgaggccgagtcttctgtcaaagagaaggacatgaccagagaattctttgaaaacaaatcagaaacatggccaattggagaatcgcccaaaggggtggaggaaggatccattggaaaggtgtgcaggacgttactagcaaaatctgtgttcaacagtctatatgcatctccacaactcgaggggttttcagctgaatcaagaaaattgcttctcattgttcaggcacttagggacaacctggaacctggaaccttcgatcttggggggctatatgaagcaattgaggagtgcctgattaatgatccctgggttttgcttaatgcgtcttggttcaactccttcctcacacatgcactgaaatag------
>H5N2_Avian_KY765297_A/ostrich/South_Africa/325863/2015|2015.496
atggaagacgttgtgcggcaatgcttcaatccaatgattgtcgaacttgcggaaaaggcaatgaaagagtatggggaggatccgaaaatcgaaacaaacaaatttgccgcaatatgcacacacttggaagtctgtttcatgtattcggatttccactttattgatgaaagaggcgaatcaataattgtagaatctggtgatccgaatgcactattgaaacaccgatttgagataattgaagggagagaccgaacaatggcctggacagtggttaacagcatctgcaacaccacaggggtcgataagcctaaattcctcccagatttgtatgactacaaagagaaccgattcattgaaattggagtgacaagaagggaagtccacatatactatctagagaaagccaacaagataaaatcagagaaaacacacattcacatattctcattcactggagaggaaatggccaccaaagcggactacactcttgatgaggagagcagagcaagaataaaaaccaggctgttcaccataagacaagaaatggccactaggggtctatgggattcctttcgtcagtccgagagaggcgaagagacaattgaagaaagatttgaaattacaggaaccatacgcaggcttgccgaccaaagtctcccaccgaacttctccagccttgaaaactttagagcctatgtggatggattcgaaccgaacggctgcattgagggcaagctttctcaaatgtcaaaagaagtgaacgccagaatcgagccatttctaaagacaacaccacgccccctcagattgcctgatgggcctccctgctctcagcggtcgaagttcttgctgatggatgcccttaaattaagcatcgaagacccgagccatgagggggaaggtataccgctatatgatgcaatcaaatgcatgaagacattcttcggctggaaagagcccagtatcgtcaaaccacatgaaaaaggcataaaccccaattacctcctggcttggaagcaggtgctggcagaacttcaagatattgaaaatgaggagaaaattccaaaaacaaagaatatgaagaaaacaagccaactgaaatgggcacttggtgaaaatatggcaccagaaaaagtagactttgaggactgcaaagatgttagtgacctaagacagtatgacagtgacgaaccagagtctcgatcgctagcaagctggatccagagtgaattcaacaaggcgtgcgaattgacagattcgagttggattgaacttgatgaaataggagaagacgttgctccgattgagcacattgcgagtatgaggagaaactatttcacagcggaagtttcccattgcagggctactgaatacataatgaagggagtgtacataaacacagctctgttgaatgcatcctgtgcagccatggatgatttccaactgattccaatgataagcaagtgcagaaccaaggaaggaagaaggaagacaaatctgtatggattcatcataaaaggaagatcccatttaagaaatgacaccgatgtggtaaactttgtgagcatggagttctctctcactgacccgaggctggagccacacaaatgggagaagtactgtgttcttgagataggagacatgctcttacggactgcaataggccaagtatcaaggcccatgttcctgtatgtgagaaccaatgggacttcgaagatcaagatgaaatggggcatggagatgaggcggtgccttcttcagtcccttcaacaaattgagagcatgattgaggccgagtcttctgtcaaagaaaaggacatgaccaaggaattctttgaaaacaaatcagaaaaatggccaattggagaatcacccaaaggagtggaagaaggctccattggaaaagtgtgcagaacattactagcaaaatctgtgttcaacagcctatatgcatctccacaactcgaggggttttcagctgaatcgagaaaattacttctcattgttcaggcacttagggacaacctggaacctgggaccttcgatcttggggggctatatgaagcagttgaggagtgcctgattaacgatccctgggttttgcttaatgcgtcttggttcaactccttcctcacacatgcactgaaatag------
>H10N2_Avian_LC121283_A/duck/Mongolia/141/2015|2015.660
atggaagactttgtgcgacaatgcttcaatccaatgattgtcgagcttgcggaaaaggcaatgaaagaatatggggaagatccgaaaatcgaaacgaacaaatttgcagcaatatgcacacacttagaagtctgtttcatgtattcggattttcattttattgatgaacgaggcgaatcaataattgtagaatctggtgacccgaatgcattattgaaacaccgatttgagataattgaagggagagaccgaacaatggcctggacggtggtaaatagcatttgcaacaccacaggagtcgataaacctaaattcctcccagatttgtatgactacaaagagaaccgattcatcgaaattggagtgacacgaagggaagttcacatatactatctagaaaaagccaacaagataaaatcagagaagacacacattcacatattctcattcactggagaggaaatggccaccaaagcggactacacccttgacgaggagagcagagcaagaatcaaaaccaggctgttcactataaggcaagaaatggccagtaggggtctatgggattcctttcgtcagtccgagagaggcgaagagacaattgaagaaagatttgaaattacaggaaccatgcgcaggcttgccgaccaaagtctcccaccgaacttctccagccttgaaaactttagagcctatgtggatggattcgaaccgaacggctgcattgagggcaagctttctcaaatgtcaaaagaagtgaacgctaggattgagccatttctgaagacaacaccacgccctctcagattacctgatgggcctccctgctctcagcgatcgaagttcttgctgatggatgcccttaaattaagcatcgaggacccgagccatgaaggggaaggcataccgctatatgatgcaataaaatgcatgaagacatttttcggctggaaagagcccaacatcgtaaaaccgcatgaaaaaggcataaatcccaattaccttctggcttggaagcaggtgctagcagaactccaagatattgagaatgaggagaaaattccaaaaacaaagaacatgaagaaaacaagccaattgaagtgggcacttggtgagaacatggcaccagagaaagtagactttgaggactgcaaagacgttagcgatctacgacaatatgacagtgatgaaccagagtctagatcgctagcaagctggatccagagcgaattcaacaaagcatgcgaattgacagattcaagttggattgaacttgatgaaataggggaagacgttgctccaattgagcacattgcgagtatgagaagaaactatttcacagcggaagtatcccattgcagggccactgaatacataatgaaaggagtgtacataaatacagccctgttgaatgcatcctgtgcagccatggatgacttccaactgattccaatgataagcaagtgcagaaccaaagaaggaaggcggaagacaaatctgtatgggttcatcataaaaggaagatcccatctgaggaatgacaccgatgtggtaaactttgtgagcatggaattctctcttactgacccgaggctggagccacacaagtgggaaaagtactgtgtcctcgagataggagacatgctactacggaccgcaataggccaagtgtcaaggcccatgttcctgtatgtgagaaccaatgggacttccaagatcaagatgaaatggggcatggaaatgaggcgatgccttcttcaatctctccaacaaattgagagcatgattgaggccgagtcttctgtcaaagagaaggacatgaccaaagaattctttgaaaacaaatcggaaacatggccaattggagaatcacctaaaggggtggaggaaggctccattggaaaggtgtgcagaacattgctagcaaagtctgtattcaacagcctatatgcatctccacaactcgaggggttttcggctgaatcaagaaaattgcttctcattgttcaggcacttagggacaacctggaacctgggaccttcgatcttggggggctatatgaagcaattgaggagtgcctgattaacgatccctgggttttgcttaatgcgtcttggttcaactccttcctcacacatgcactgaaatag------
>H10N2_Avian_LC108119_A/duck/Mongolia/66/2015|2015.660
atggaagactttgtgcgacaatgcttcaatccaatgattgtcgagcttgcggaaaaggcaatgaaagaatatggggaagatccgaaaatcgaaacgaacaaatttgcagcaatatgcacacacttagaagtctgtttcatgtattcggattttcattttattgatgaacgaggcgaatcaataattgtagaatctggtgacccgaatgcattattgaaacaccgatttgagataattgaagggagagaccgaacaatggcctggacggtggtaaatagcatttgcaacaccacaggagtcgataaacctaaattcctcccagatttgtatgactacaaagagaaccgattcatcgaaattggagtgacacgaagggaagttcacatatactatctagaaaaagccaacaagataaaatcagagaagacacacattcacatattctcattcactggagaggaaatggccaccaaagcggactacacccttgacgaggagagcagagcaagaatcaaaaccaggctgttcactataaggcaagaaatggccagtaggggtctatgggattcctttcgtcagtccgagagaggcgaagagacaattgaagaaagatttgaaattacaggaaccatgcgcaggcttgccgaccaaagtctcccaccgaacttctccagccttgaaaactttagagcctatgtggatggattcgaaccgaacggctgcattgagggcaagctttctcaaatgtcaaaagaagtgaacgctaggattgagccatttctgaagacaacaccacgccctctcagattacctgatgggcctccctgctctcagcgatcgaagttcttgctgatggatgcccttaaattaagcatcgaggacccgagccatgaaggggaaggcataccgctatatgatgcaataaaatgcatgaagacatttttcggctggaaagagcccaacatcgtaaaaccgcatgaaaaaggcataaatcccaattaccttctggcttggaagcaggtgctagcagaactccaagatattgagaatgaggagaaaattccaaaaacaaagaacatgaagaaaacaagccaattgaagtgggcacttggtgagaacatggcaccagagaaagtagactttgaggactgcaaagacgttagcgatctacgacaatatgacagtgatgaaccagagtctagatcgctagcaagctggatccagagcgaattcaacaaagcatgcgaattgacagattcaagttggattgaacttgatgaaataggggaagacgttgctccaattgagcacattgcgagtatgagaagaaactatttcacagcggaagtatcccattgcagggccactgaatacataatgaaaggagtgtacataaatacagccctgttgaatgcatcctgtgcagccatggatgacttccaactgattccaatgataagcaagtgcagaaccaaagaaggaaggcggaagacaaatctgtatgggttcatcataaaaggaagatcccatctgaggaatgacaccgatgtggtaaactttgtgagcatggaattctctcttactgacccgaggctggagccacacaagtgggaaaagtactgtgtcctcgagataggagacatgctactacggaccgcaataggccaagtgtcaaggcccatgttcctgtatgtgagaaccaatgggacttccaagatcaagatgaaatggggcatggaaatgaggcgatgccttcttcaatctctccaacaaattgagagcatgattgaggccgagtcttctgtcaaagagaaggacatgaccaaagaattctttgaaaacaaatcggaaacatggccaattggagaatcacctaaaggggtggaggaaggctccattggaaaggtgtgcagaacattgctagcaaagtctgtattcaacagcctatatgcatctccacaactcgaggggttttcggctgaatcaagaaaattgcttctcattgttcaggcacttagggacaacctggaacctgggaccttcgatcttggggggctatatgaagcaattgaggagtgcctgattaacgatccctgggttttgcttaatgcgtcttggttcaactccttcctcacacatgcactgaaatag------
>H9N2_Avian_KY415792_A/chicken/Hubei/ZYSJF15/2016|2016.063
atggaagactttgtgcgacaatgcttcaatccaatgatcgtcgagcttgcggaaaaggcaatgaaagaatatggggaagatccgaaaatcgaaacaaacaaattcgcatcaatatgcacacacttagaggtctgcttcatgtattctgatttccacttcatcgacgaacggggcgaatcaactattatagaatctggcgatccaaatgtgttgttgaaacatcggtttgaaataatcgaagggagagaccgaacaatggcctggacagtggtgaatagtatctgcaacaccacgggagtcgaaaaacccaaatttctcccggatctgtatgactacaaggaaaaccgattcattgaaattggagtgacgaggagggaagtccacatatattacctagagaaagccaataaaataaaatccgagaagacacacatacacattttctcattcactggagaagagatggccaccaaagcagattacactcttgacgaagaaagcagggcaagaatcaaaaccaggctgttcaccataaggcaggaaatggccagcaggggtctatgggattcctttcgtcagtccgaaagaggcgaagaaacaattgaagaaagatttgaaatcacaggaaccatgcgcaggcttgccgaccaaagtctcccaccgaacttctccagccttgaaaactttagagcctatgtggatggattcgaaccgaacggctgcattgagggcaagctttctcaaatgtcaaaagaagtgaacgccagaatcgagccatttctaaggacaacaccacgaccgctcagattgcctaatgggcctccctgttctcagcggtcgaaattcttgctgatggatgctctgaaattaagcattgaagacccgagccacgaaggggaggggataccgctatatgatgcgatcaaatgcatgaaaacgttcttcgggtggaaagagcccaacattatcaaaccacatgagaaaggcataaaccccaactatctcctgacttggaagcaggtgctatcagaacttcaggacattgaaaatgaagagaagattccaaggacaaaaaacatgaagaaaacaagccaattaaagtgggcactcggtgagaacatggcaccagagaaggtggactttgaggattgtaaagatgtcaacgacctgaaacagtatgacagtgatgagccagagcccagatcactagcatgttggatccagaatgaattcaacaaggcatgtgaattaactgattcaagctgggtagaacttgatgaaataggggaagatgttgccccaatcgaacacattgcaagcatgagaaggaactattttacagcagaggtgtcccactgcagggctactgaatacataatgaagggagtgtacataaatacagctttgctcaatgcatcttgtgcagccatggatgactttcaactgattccaatgataagtaaatgcagaaccaaagaaggaagacggaaaacaaacctatatggattcattataaaaggaagatctcatttgaggaatgataccgatgtggtgaactttgtaagtatggaattttcccttaccgacccaaggttggaaccacataaatgggaaaagtattgtgttctcgagataggggatatgctcctgcgaactgcagtaggccaagtgtcaagacccatgtttctgtatgtgagaaccaatgggacctccaagatcaagatgaaatggggtatggaaatgagacgctgccttctccaatctctccaacagattgagagcatgattgaagctgaatcctccgtcaaagagaaagacctgaccaaagaattctttgaaaacaaatcagaaacatggccaattggagaatcacctaagggagtggaggaaggttccattgggaaggtgtgcagaaccttactagcaaaatctgtattcaatagcctatatgcatctccgcaactcgaggggttctcagctgaatcgagaaaactgctactcattgttcaggcacttagggataacctggaacctggaaccttcgatcttgaggggctatatgaagcaatcgaggagtgcctgattaatgatccctgggttttgcttaatgcatcttggttcaactccttcctcacacatgcactaagatag------
>H6N2_Avian_KY415786_A/duck/Hubei/ZYSYG7/2015|2015.888
atggaagactttgtgcgacaatgcttcaatccaatgattgtcgagcttgcggaaaaggcaatgaaagaatatggggaagatccgaaaatcgaaacaaacaaatttgccgcaatatgcacacatttagaagtctgtttcatgtattcggatttccactttattgatgaacggggcgaatcaataattgtagaatctggcgacccgaatgcattattgaaacaccgattcgagataattgaagggagagaccgaacaatggcctggacagtggttaatagtatctgcaacaccacaggagtcgataagcctaaattcctcccagatttgtatgactacaaagagaaccgattcattgaaattggagtgacacgaagggaagtccacatatactatctagaaaaagccaacaagataaaatcagagaagacacacatccacatattctcattcactggagaggaaatggccaccaaagcagactacacccttgatgaagagagcagagcaagaataaaaaccaggctgttcactataagacaagaaatggccagtaggggtctatgggattcctttcttcagtccgagagaggtgaagagacaattgaagaaagatttgaaatcacaggaaccatgcgcaggcttgccgaccaaagtctcccaccgaacttctccagccttgaaaactttagagcctatgtggatggattcgaaccgaacggctgcattgagggcaagctttctcaaatgtcaaaagaagtgaacgccagaattgagccatttctgaagacaacaccacgccctctcaggttacctgatgggcctccctgcgctcagcggtcgaagttcttgctgatggatgcccttaaattaagcatcgaagacccgagtcatgagggggaaggtataccgctatatgatgcaatcaaatgcatgaagacattcttcggctggaaagagcccaacatcgtaaaaccacatgaaaagggcataaaccccaactacctcctggcttggaagcaggtgctagcagaactccaagatattgaaaacgaggagaagatcccaaaaacaaagaacatgaagaaaacaagccaattgaagtgggcacttggtgagaacatggcaccagagaaagtggactttgaggactgcaaagatgttagtgatctaagacagtatgacagtgacgaaccagagtctagatcgttagcaagctggatccaaagtgaattcaacaaggcatgtgaattgacagattcgagttggatagaacttgacgaaataggggaagacgttgctccaattgagcacattgcgagtatgaggagaaactatttcacagcggaagtgtcccattgcagggctactgaatacataatgaagggagtgtatataaacacagccctgttgaatgcatcctgcgcagccatggatgacttccaattgattccaatgataagcaagtgcagaaccaaagaaggaaggcggaaaacaaatctgtatggattcattataaaaggaagatcccatttgagaaacgacaccgatgtggttaactttgtgagcatggagttctctctcactgacccgaggctagagccacacaaatgggaaaagtactgtgttcttgagataggagacatgctcctacggactgcaataggccaagtgtcaaggcccatgttcctgtacgtgagaaccaatgggacttccaagatcaaaatgaaatggggcatggaaatgaggcgatgccttctccagtcccttcaacaaattgagagcatgattgaggccgagtcttctgtcaaagaaaaggacatgaccaaggaattctttgaaaacaaatcagaaacatggccaattggagaatcgcccaaaggggtggaggaaggctccattgggaaggtttgcagaacattactagcaaaatctgtgttcaacagcctatatgcatctccacaactcgaggggttttcagctgaatcgagaaagttgcttctcattgttcaggcacttagggacaacctggaacctggaaccttcgatcttggggggctatatgaagcaatcgaggagtgcctgattaatgatccctgggttttgcttaatgcgtcttggttcaactccttcctcacacatgcactgaaatag------
>H3N8_Avian_MG042226_A/duck/Bangladesh/30828/2016|2016.737
atggaagactttgtgcgacaatgcttcaatccaatgattgtcgagcttgcggaaaaggcaatgaaggaatacggggaagatccaaaaatcgaaacaaacaagtttgccgcaatatgcacacacttagaagtctgtttcatgtattcggatttccatttcattgatgaacgaggcgaatcaataattgtagaatctggcgatccgaacgcattattgaaacaccgatttgagataattgaagggagagaccgaacaatggcctggacagtggtgaatagtatctgcaacaccacaggagtcgataagcctaaattcctcccagatttgtatgactacaaagagaatcgattcattgaaattggagtgacacgaagagaagttcacatatactatctagaaaaagccaacaagataaagtcagagaagacacacattcacatattctcattcactggagaggaaatggccaccaaagcggattacacccttgatgaggagagcagagcaagaataaaaaccaggttgttcactataagacaagaaatggccagtagaggtctatgggattcctttcgtcagtccgagagaggcgaagagacaattgaagaaagatttgaaatcacaggaaccatgcgcaggcttgccgaccaaagtctcccaccgaacttctccagccttgaaaactttagagcctatgtggatggattcgaaccgaacggctgcattgagggcaagctttctcaaatgtcaaaagaagtgaacgccagaattgagccatttctgaagacaacaccacgccccctcagattacctgatgggcctccctgctctcagcggtcgaaattcttgctgatggatgcacttaaattaagcatcgaagacccgagccatgagggggaaggtataccgctatatgatgcaatcaaatgcttgaaaacatttttcggttggaaagagcccaatattgtaaaaccacatgaaaaaggcataaaccccaattacctcttggcttggaagcaggtgctggcagaactccaagatattgaaaatgaggagaaaatcccaaaaacaaagaacatgaagaaaacaagccaattgaagtgggcacttggtgagaatatggcaccagagaaagtagactttgaggactgcaaagatgttagcgatctaagacagtatgacagtgacgaaccggagtctagatcgctagcgagctggatacagagtgaattcaacaaggcatgcgaattgacagactcaagttggattgaacttgatgaaataggggaagatgttgctccaattgagcacattgcgagtatgagaagaaactatttcacagcggaagtatcccattgcagggctactgaatacataatgaagggagtgtacataaacacagccctgttgaatgcatcctgtgcagccatggatgacttccaactgattccaatgataagcaagtgtagaaccaaagaaggaagacggaagacaaatctgtatggattcattataaaaggaagatcccatttgagaaatgacaccgatgtggtaaattttgtgagcatggaattctctctcactgacccgaggctggagccacacaagtgggaaaagtattgtgttcttgaggtaggagacatgctcctacggactgcaataggccaagtgtcaaggcccatgttcctgtatgtgagaaccaatgggacttccaaaatcaaaatgaaatggggaatggagatgaggcgatgccttcttcagtccctccaacagattgagagcatgattgaggccgagtcttctgtcaaagagaaggacatgaccaaggaattctttgaaaacaaatcagaaacatggccgattggggaatcccccaaaggagtggaagaaggatccattgggaaggtgtgcagaacattactagcaaaatctgtgttcaacagcctatatgcatctccacaactcgaggggttttcagctgaatcaaggaaattgcttctcattgttcaggcacttagggacaacctggaacctggaaccttcgatcttggggggctatatgaagcaattgaggaatgcctgattaacgacccctgggttttgcttaatgcgtcttggttcaactccttcctcacacatgcactgaaatag------
>H7N9_Avian_MF630444_A/duck/Guangxi/SDY129/2014|2014.808
atggaagactttgtgcgacaatgcttcaatctaatgatcgtcgagcttgcggaaaaggcaatgaaagaatatggggaagatccgaaaatcgaaacgaacaaattcgcagcgatatgcacgcacctagaagtctgcttcatgtattcggatttccacttcattgacgaacgaggcgaatcaataattgtagaatctggcgacccaaatgcattgctgaaacaccgatttgaaataattgaaggaagagaccgaacaatggcctggacagtggtgaacagtatctgcaacaccacaggagtcgagaaacccaaatttctccctgatctgtatgactacaaggaaaatcgattcattgaaattggggtgacacgaagagaagtacacatatactacctagaaaaagccaacaagataaagtccgaaaagacacacattcacattttctcattcactggggaagaaatggccaccaaagcagattacacccttgatgaagagagcagagcaagaatcaagaccagactgttcaccataagacaagaaatggccagcaggggcctatgggattcctttcgtcagtccgaaagaggcgaagagacaattgaagaaagatttgacattacaggaaccatgcgcaggcttgccgaccaaagtctcccaccgaacttctccagccttgaaaactttagagcctatgtggatggattcgaaccgaacggctgcattgagggcaagctttctcaaatgtcaaaagaagtgaacgccagaattgaaccctttctgaagacaacaccgcgccccctcagattgcctgacgggcctccttgctctcagcggtcgaaattcttgctgatggatgctctgaagttgagcattgaggacccaagtcatgagggggagggaataccgctatatgatgcgatcaaatgcatgaagacattcttcggctggaaagagcccaacattatcaaaccacatgagaaaggcataaaccccaattacctcctggcttggaaacaggtactggcagaactccaggatattgagaatgaagagaaaatcccaaagacaaagaacatgaagaagacaagccaattgaagtgggcactaggtgagaatatggcaccggaaaaagtggattttgaagactgcaaggatgtcagtgatctgaaacagtatgacagtgatgagcctgaactcagatcactagcaagctggatccagagtgaattcaataaggcatgcgaattgactgattcaagctggatagaacttgatgagataggggaagatgttgctccaattgagcacattgcaagcatgagaaggaattatttcacagcagaagtatctcattgcagggccactgaatacataatgaagggggtgtatataaatacagctctgctcaatgcatcctgtgcagccatggatgacttccagctgattccaatgataagcaaatgcagaaccaaagagggaagacgaaaaacaaacctgtatggattcattataaaaggaagatctcatttgaggaacgataccgacgtagtaaacttcgtgagtatggagttctctcttacagacccgagattggaaccacacaaatgggaaaagtactgtgttcttgaaataggagacatgctcctgcgaactgcaataggccaagtgtcaaggcccatgttcctatatgtaagaaccaatgggacttccaagatcaagatgaaatggggtatggaaatgagacgctgccttcttcaatctcttcaacagattgagagcatgattgaggctgaatcttccgtcaaagagaaagacatgaccaaagaattctttgaaaacaaatcagaaacatggccaattggagaatcacccaagggagtggaggaaggctccatcggaaaggtgtgcaggaccttactggcaaaatctgtattcaatagcctatatgcatctccacaacttgagggattctcagctgaatcgagaaaactactactcattgttcaggcgcttagggataacctggaacctggaaccttcgatcttggggggctatatgaagcaatcgaggagtgcctgattaatgatccctgggttttgcttaatgcatcttggttcaactccttcctcacacatgcactgagatag------
>H7N9_Avian_MF630436_A/duck/Fujian/S4170/2014|2014.841
atggaagattttgtgcgacaatgctttaatccaatgattgtcgagcttgcggaaaaggcaatgaaagagtatggggaagatccgaaaatcgaaacgaacaaatttgctgcaatatgcacacacttggaagtctgtttcatgtattcggattttcactttattgatgaacgaggcgaatcgataattgtagaatctggtgatccgaatgcattattgaaacaccgattcgaaataattgaaggaagggaccgaacaatggcctggacagtggtgaatagtatctgcaacaccacaggagtcgagaaacctaaatttctcccagatttgtatgactacaaagagaaccggttcattgaaattggagtgacacgaagggaagttcatatatactatctggagaaagccaacaagataaaatccgagaagacacacattcacatattctcattcactggagaagaaatggccaccaaagcggactacactcttgatgaagagagcagagcaagaattaaaaccaggctgttcaccataaggcaggaaatggccagtaggggtctatgggattcctttcgtcagtccgagagaggcgaagaaacaattgaagaaagatttgaaatcacaggaaccatgcgcaggcttgccgaccaaagtctcccaccgaacttctccagccttgaaaactttagagcctatgtggatggattcgaaccgaacggctgcattgagggcaagctttctcaaatgtcaaaagaagtgaacgctagaattgagccatttttgaaaacaacgccacgccctctcagattacctgatgggcctccttgctctcaacggtcgaagttcttgctgatggatgcccttaaattaagcatcgaagacccgagtcatgagggagaggggataccattatatgatgcaatcaaatgcatgaagacatttttcggctggaaagagcccaacatcgtaaaaccacatgaaaaaggtataaaccccaattacctcctggcttggaagcaggtactggcagaactccaagatattgaaaatgaggagaaaatccctaaaacaaagaacatgaagaaaacaagccagttgaagtgggcactcggtgagaatatggcaccagaaaaagtagactttgaggactgcaaagatattagcgatctaagacagtatgacagtgatgaaccagagtctagatcgctagcaagctggattcagagtgaattcaacaaggcatgcgaattgacagattcaagttggattgaactcgatgaaataggagaggacgttgctccaattgaacacattgcaagtatgagaaggaactatttcacagcggaagtttcccattgcagggccaccgaatacataatgaagggagtgtacataaacacagccctgttgaatgcatcctgtgcagccatggatgactttcaactgattccgatgataagcaaatgcagaaccaaagagggaagacggaaaactaatctgtatggattcatcataaagggaagatcccacttgagaaatgataccgatgtggtaaattttgtgagtatggaattctcccttactgatccgaggctggagccacacaagtgggaaaagtactgcgtcctcgaaataggagacatgctcctacggactgcaataggccaagtgtcaaggcccatgttcctgtatgtgagaaccaatgggacctctaagatcaaaatgaaatggggcatggagatgaggcgatgccttctccaatcccttcaacaaattgaaagcatgattgaagccgagtcttcggtcaaagagaaagacatgaccaaagagttcttcgaaaacaaatcagaaacatggccgattggagagtcccccaaaggagtggaggaaggttccatcgggaaagtatgtagaaccctgctggcgaagtctgtgttcaacagtttatatgcatctcctcagctcgaggggttttcagctgaatcaagaaaattgcttctcattgttcaggcacttagggacaacctggaacctgggaccttcgatcttggagggctatatgaagcaattgaggagtgcctgattaacgatccctgggttttgcttaatgcgtcttggttcaactccttcctcacacatgcactgaaatag------
>H11N9_Avian_KF260266_A/duck/Jiangxi/22537/2012|2012.500
atggaagactttgtgcgacaatgcttcaatccaatgattgtcgagcttgcggaaaaggcaatgaaagagtatggggaagatccgaaaatcgaaacgaacaaatttgctgcaatatgcacacacttggaagtctgtttcatgtattcggattttcactttattgatgaatggggcgaatcaataattgtagaatctggtgatccgaatgcattattgaaacaccgatttgaaataattgaaggaagggaccgaacaatggcctggacagtggtgaatagtatctgcaacaccacaggagtcgagaaacctaaatttctcccagatttgtatgactacaaagagaaccggttcattgaaattggagtgacgcgaagggaagttcatatatactatctggagaaagccaacaaaataaaatccgagaagacacacattcacatattctcattcactggagaagaaatggccaccaaagcggactacactcttgatgaagagagcagagcaagaattaaaaccaggctgttcaccataaggcaagaaatggccagtaggggtctatgggattcctttcgtcagtccgagagaggcgaagagacaattgaagaaagatttgagatcacaggaaccatgcgcaggcttgccgaccaaagtctcccaccgaacttctccagccttgaaaactttagagcctatgtggatggattcgaaccgaacggctgcattgagggcaagctttctcaaatgtcaaaagaagtgaacgctagaattgagccatttttgaagacaacgccacgccctctcagattacctgatgggcctccttgctctcagcggtcgaagttcttgctgatggatgcccttaaattaagcatcgaagacccgagtcatgagggggaggggataccattatatgatgcaatcaaatgcatgaagacatttttcggctggaaagagcccaacatcgtaaaaccacatgaaaaaggtataaaccccaattacctcctggcttggaagcaggtactggcggaactccaagatattgaaaatgaggagaaagtccctaaaacaaagaacatgaagaaaacaagccagttgaagtgggcactcggtgagaatatggcaccagaaaaagtagactttgaggactgcaaagatgttagcgatctaagacagtatgacagtgatgaaccagagtctagatcgctagcaagctggattcagagtgaattcaacaaggcatgcgaattgacagattcaagttggattgaactcgatgaaataggagaggacgttgctccaattgagcacattgcgagtatgaggagaaactatttcacagcggaagtttcccactgcagggccaccgaatacataatgaagggagtgtacataaacacagccctattgaatgcatcctgtgcagccatggatgactttcaactgattccgatgataagcaaatgcagaaccaaagagggaagacggaaaactaatctatatggattcatcataaaaggaagatcccacttgagaaatgataccgatgtggtaaactttgtgagtatggaattctctcttactgatccgaggctggagccacacaagtgggaaaagtactgcgtcctcgaaataggagacatgctcctacggactgcaataggccaagtgtcaaggcccatgttcctgtatgtgagaaccaatgggacctctaagatcaaaatgaaatggggcatggagatgaggcgatgccttctccaatcccttcaacaaattgaaagcatgattgaagccgagtcttctgtcaaagagaaggacatgaccaaagaattctttgaaaacaaatcagaaacatggccgattggagagtcccccaaaggagtggaggaaggttccatcgggaaggtatgcagaaccttgctggcgaagtctgtgttcaacagtttatatgcatctccacagctcgaggggttttcagctgaatcaaggaaattgcttctcattgttcaggcacttagggacaacctggaacctgggaccttcgatcttggagggctatatgaagcaattgaggagtgcctgattaacgatccctgggttttgcttaatgcgtcttggttcaactccttcctcacacatgcactgaaatag------
>H4N2_Avian_KU161018_A/duck/Jiangxi/S21055/2012|2012.425
atggaagactttgtgcgacaatgcttcaatccaatgatcgtcgagcttgcggaaaaggcaatgaaagaatatggggaagatccgaaaatcgaaacgaacaaattcgcagcgatatgcacacacttagaagtctgcttcatgtattcggatttccacttcattgacgaacggggcgaatcaataattgtagaatctggcgatccaaatgcattgttgaaacaccgatttgaaataattgaaggaagggaccgaacaatggcctggacagtggtaaatagtatctgcaacaccacaggagtcgagaaacccaaatttctccctgatctgtatgactacaaggaaaaccgattcattgaaattggagtgacacggagggaagtccacatatactacctagaaaaagccaacaagataaagtccgaaaagacacacattcacattttttcgttcactggggaagaaatggccaccaaggcagattacacccttgatgaagagagcagagcaagaattaaaaccaggttgttcaccataagacaagaaatggccagcaggggtctatgggattcctttcgtcagtccgaaagaggcgaagagacaattgaagaaagatttgaaattacaggaaccatgcgcaggcttgctgaccaaagtctcccaccgaacttctccagccttgaaaactttagagcctatgtggatggattcgaaccgaacggctgcattgagggcaagctttctcaaatgtcaaaagaagtgaacgctaggattgaaccctttctgaagacaacaccacgtcccctcagattgcctgatgggcctccttgctctcagcggtcgaaattcttgctaatggatgctctgaagttgagcattgaggacccaagtcatgagggggaggggataccgctatatgatgcgatcaaatgcatgaaaacattcttcggctggaaagagcccaacattatcaaaccacatgagaaaggtataaaccccaattacctcctggcttggaagcaggtactggcagaacttcaggatattgagaatgaagagaaaatcccaaagacaaaaaacatgaagaaaacaagccaattgaagtgggcacttggtgagaatatggcaccagaaaaagtggactttgaggattgcaaagatgtcagcgatctgaaacaatatgacagtgatgagccagaacctaggtcactagcaagctggatccagagtgaattcaacaaagcatgcgaattgactgattcaagctggatagaacttgatgagataggggaagatgttgctccaattgagcacattgcaagcatgagaaggaactatttcacagcggaagtgtcccactgcagggccactgaatacataatgaagggagtgtatataaacacagctctgctcaatgcatcctgtgcggccatggatgactttcaactgatcccaatgataagcaaatgcagaaccaaagaaggaagacgaaaaacaaacctgtatggattcattataaaaggaagatctcatttgaggaacgataccgacgtggtaaacttcgtgagtatggagttttctcttactgacccgaggttggaaccacacaagtgggaaaagtactgtgttcttgaaataggggacatgctcctgcgaactgcaataggccaagtgtcaaggcccatgttcttatatgtaagaaccaatggaacttccaagatcaagatgaaatggggtatggaaatgagacgctgccttcttcaatctcttcaacagattgagagcatgattgaggctgaatcttccgtcaaagagaaagacatgaccaaagaattctttgaaaacaaatcagaaacatggccaattggggagtcacccaagggagtggaggaaggctccatcgggaaggtgtgcaggaccttactggcaaaatctgtattcaacagtctatatgcatctccacaacttgaggggttttcagctgaatcgagaaaactgctactcattgttcaggcgcttagggataacctggaacctggaaccttcgatcttggagggctatatgaagcaatcgaggagtgcctgattaatgatccctgggttttgcttaatgcatcttggttcaactccttcctcacacatgcactgagatag------
>H7N7_Avian_KM593185_A/chicken/Jiangxi/C25/2014|2014.123
atggaagactttgtgcgacaatgcttcaatccaatgattgtcgagcttgcggaaaaggcaatgaaagaatatggggaagatccgaaaatcgaaacaaacaaatttgccgcaatatgcacacacttagaagtctgtttcatgtattcggatttccactttattgatgaacgaggtgaatcaataattgtagaatctggcgatccgaatgcattattgaaacaccgatttgagataattgaagggagagaccgaacaatggcctggacagtggtgaatagtatctgcaacactacaggtgtcgaaaagcccaaattcctccctgatttgtatgactacaaagagaaccgattcattgaaattggagtaacgcgaagggaagttcacatatactatctagaaaaagccaacaagataaaatcagagaagacacacattcacatattctcattcactggagaggaaatggccaccaaggcggactacacccttgatgaagagagcagagcaaggataaaaaccaggctgttcactataagacaagaaatggccagtaggggtctatgggattcctttcgtcagtccgagagaggcgaagagacaattgaagaaagatttgaaatcacaggaaccatgcgcaagcttgccgaccaaagtctcccaccgaacttctccagccttgaaaactttagagcctatgtggatggattcgaaccgaacggctgcattgagggcaagctctctcaaatgtcaaaagaagtgaatgccagaattgagccatttctgaagacaacaccacgccctctcagattacctgatgggcctccctgttttcagcggtcgaagttcttgctaatggatgctcttaaattaagcatcgaagacccgagccatgaaggggagggcataccgctgtatgatgcaatcaaatgcatgaagacattttttggctggaaagagcccaacatcgtaaaaccacatgaaaaaggcataaaccctaattacctcctggcttggaagcaggtgctggcagaactccaagatattgaaaatgaggagaaaatcccaaaaacaaagaacatgaagaaaacaagccaactgaagtgggcacttggtgagaatatggcaccagagaaagtggactttgaggactgtaaagatgttagcgatctaagacagtatgacagtgacgaaccagagtctagatcactagcaagctggatccagagcgaattcaacaaggcatgcgaattgacagattcgagttggattgaacttgatgaaataggggaagacgttgctccaattgaacacattgcgagtatgaggaggaactatttcacagcggaagtatctcattgcagggctactgaatacataatgaaaggagtatacataaacacagccctattgaatgcatcctgtgcagccatggatgacttccaactgattccaatgataagcaaatgcagaaccaaagaagggagacggaagacaaatttgtatggattcattataaaaggaagatcccatttgagaaatgacaccgatgtggtaaattttgtgagcatggaattctccctcactgacccgaggctggagcctcacaaatgggaaaagtactgtgttcttgagataggagacatgctcctacggactgcaataggccaagtgtcaaggcccatgttcctgtatgtgagaaccaatgggacttccaagatcaaaatgaaatggggcatggagatgaggcgatgccttcttcagtctcttcaacaaattgagagcatgattgaggcagagtcttctgttaaagagaaggatatgaccaaggaattctttgaaaacaagtcagaaacatggccaattggagaatcacccaaaggggtggaggaaggttccattgggaaggtgtgcagaacactgctagcaaagtctgtgttcaacagcctatatgcatctccacaactcgaggggttttcagctgaatcaagaaaattacttctcattgttcaggcacttagggacaacctggaacctggaaccttcgatcttggggggctatatgaagcaattgaggagtgcctgattaacgatccctgggttttgcttaatgcgtcttggttcaactccttcctcacacatgcactgaaatag------
>H5N8_Avian_LC053459_A/duck/Quang_Ninh/19c511/2013|2013.271
atggaagactttgtgcgacaatgcttcaatccaatgattgtcgagcttgcggaaaaggcaatgaaagagtatggggaagatccgaaaatcgaaacgaacaaatttgctgcaatatgcacacatttggaagtctgtttcatgtattcggattttcactttattgatgaacggggcgaatcaataattgtagaatctggtgatccgaatgcattattgaaacaccgatttgaaataattgaaggaagggacagaacaatggcctggacagtggtgaatagtatttgcaacaccacaggagtcgagaaacctaaatttcttccagatttgtatgactacaaagagaaccggttcattgaaattggagtgacacgaagggaagttcatatatactatctggagaaagccaacaagataaaatccgagaagacacacattcacatattctcattcactggagaagaaatggccactaaagcggactacactcttgatgaagaaagcagagcaagaattaaaaccaggctgttcaccataaggcaggaaatggccagtaggggtctatgggattcctttcgtcagtccgagagaggcgaagagacaattgaagaaagatttgaaatcacaggaaccatgcgcaggcttgccgaccaaagtctcccaccgaacttctccagccttgaaaactttagagcctatgtggatggattcgaaccgaacggctgcattgagggcaagctttctcaaatgtcaaaagaagtgaacgctagaattgagccatttttgaagacaacgccacgccctctcagattacctgatgggcctccttgctctcagcgatcgaagttcttgctgatggatgcccttaaattaagcattgaagacccgagtcatgagggggaggggataccattatatgatgcaatcaaatgcatgaagacatttttcggctggaaagagcccaacatcgtaaaaccacatgaaaaaggtataaaccccaattaccttctggcttggaagcaggtactagcagaactccaagatattgaaaatgaggagaaaatccctaaaacaaagaacatgaagaaaacaagccagttgaagtgggcactcggtgagaatatggcaccagaaaaagtagactttgaggactgcaaagatgttagcgatttaagacagtatgacagtgatgaaccagagtctagatcgctagcaagctggattcagagtgaattcaacaaggcatgcgaattgacagattcaagttggattgaactcgatgaaataggagaggacgttgctccaattgagcacattgcaagtatgagaaggaactatttcacagcagaagtttcccactgcagggccaccgaatacataatgaagggagtgtacataaacacagccctcttgaatgcatcctgtgcagccatggatgactttcaactgataccgatgataagcaaatgcagaaccaaagagggaagacggaaaactaatctgtatgggttcatcataaaaggaagatcccacttgagaaatgataccgatgtggtgaactttgtgagtatggaattctctcttactgatccgaggctggagccacacaagtgggaaaagtactgcgtcctagaaataggagacatgctcctacggactgcaataggccaagtgtcaaggcccatgttcctgtatgtgagaaccaatgggacctctaagatcaaaatgaaatggggcatggagatgaggcgatgccttctccaatcccttcaacaaattgaaagcatgattgaagccgagtcttctgtcaaagagaaggacaggaccaaagaattcttcgaaaacaaatcagaaacatggccgattggagagtcccccaaaggagtggaggaaggctccatcgggaaggtgtgcagaaccttgctggcaaagtctgtgttcaacagtttatatgcatctccacagctcgaggggttttcagctgaatcaagaaaattgcttctcattgttcaggcacttagggacaacctggaacctgggaccttcgatcttggagggctatatgaagcaattgaggagtgcctgattaacgatccctgggttttgcttaatgcgtcttggttcaactccttcctcacacatgcactgaaatag------
>H10N7_Avian_LC121379_A/duck/Mongolia/499/2015|2015.663
atggaagactttgtgcgacaatgcttcaatccaatgattgtcgagcttgcggaaaaggcaatgaaggaatatggggaagatccaaaaatcgaaacaaacaaatttgccgcaatatgcacacacttagaagtctgtttcatgtattcggatttccacttcattgatgaacgaggcgaatcaataattgtagaatctggcgatccgaacgcattattgaaacaccgatttgagataattgaagggagagaccgaacaatggcctggacagtggtgaatagtatctgcaacaccacaggagtcgataagcctaaattcctcccagatttgtatgactacaaagagaatcgattcattgaaattggagtaacgcgaagggaagttcacatatactatctagaaaaagccaacaagataaaatcagagaagacacacattcacatattctcattcaccggagaggaaatggccaccaaagcggattacacccttgatgaagagagcagagcaagaataaaaaccaggctgttcactataaggcaagaaatggccagtaggggtctatgggattcctttcgtcagtccgagagaggcgaagagacaattgaagaaagatttgaaatcacaggaaccatgcgcaggcttgccgaccaaagtctcccaccgaacttctccagccttgaaaactttagagcctatgtggatggattcgaaccgaacggctgcattgagggcaagctttctcaaatgtcaagagaagtgaacgccagaattgagccatttctgaagacaacaccacgccctctcagattacctgatggacctccctgctcccagcggtcgaagttcttgctgatggatgcccttaaattaagcattgaagacccgagccatgagggggaaggtataccgctatatgatgcaatcaaatgcatgaaaacatttttcggctggaaagagcccaacattgtaaaaccacatgaaaagggcataaaccccaattacctcctggcttggaagcaggtgttggcagaactccaagatattgaaaatgaggagaaaatcccaaaaacaaagaacatgaagaaaacaagccaattgaagtgggcgcttggtgagaatatggcaccagagaaagtagactttgaggactgcaaagacgttagcgatctaagacagtatgacagtgacgaaccagaacctagatcgctagcaagctggatccagagtgaattcaacaaggcatgcgaattgacagactcgagttggattgaacttgatgaaataggggaagatgttgccccaattgagcacattgcgagtatgagaagaaattatttcacagcggaagtatcccattgcagggctactgaatacataatgaagggagtgtacataaacacagccctgttgaatgcatcttgtgcagccatggatgacttccaactgattccaatgataagcaagtgcagaaccaaagaaggaagacggaagacaaatctgtatggattcattgtaaaaggaagatcccatttgagaaatgataccgatgtggtaaactttgtgagcatggaattctctctcactgacccgaggctggagccacacaaatgggaaaagtactgtgttcttgagataggggacatgctcttacggactgcaataggccaagtgtcaaggcccatgttcctgtatgtgagaaccaatgggacttccaagatcaaaatgaaatggggaatggaaatgaggcgatgccttcttcaatccctccaacaaattgagagcatgattgaggccgagtcttctgtcaaagagaaggacatgaccaaggaattctttgaaaacaaatcagaaacatggccaattggagaatcacccaaaggggtggaggaaggctccattgggaaggtgtgcagaacattactagcaaaatctgtgttcaacagcctatatgcatctccacagctcgaggggttttcagctgaatcaagaaaattgcttctcattgttcaggcacttagggacaacctggaacctggaaccttcgatcttggggggctatatgaagcaattgaggagtgcctgattaacgatccctgggttttgcttaatgcgtcttggttcaactccttcctcacacatgcactgaaatag------
>H10N7_Avian_LC121419_A/duck/Mongolia/626/2015|2015.663
atggaagactttgtgcgacaatgcttcaatccaatgattgtcgagcttgcggaaaaggcaatgaaggaatatggggaagatccaaaaatcgaaacaaacaaatttgccgcaatatgcacacacttagaagtctgtttcatgtattcggatttccacttcattgatgaacgaggcgaatcaataattgtagaatctggcgatccgaacgcattattgaaacaccgatttgagataattgaagggagagaccgaacaatggcctggacagtggtgaatagtatctgcaacaccacaggagtcgataagcctaaattcctcccagatttgtatgactacaaagagaatcgattcattgaaattggagtaacgcgaagggaagttcacatatactatctagaaaaagccaacaagataaaatcagagaagacacacattcacatattctcattcaccggagaggaaatggccaccaaagcggattacacccttgatgaagagagcagagcaagaataaaaaccaggctgttcactataaggcaagaaatggccagtaggggtctatgggattcctttcgtcagtccgagagaggcgaagagacaattgaagaaagatttgaaatcacaggaaccatgcgcaggcttgccgaccaaagtctcccaccgaacttctccagccttgaaaactttagagcctatgtggatggattcgaaccgaacggctgcattgagggcaagctttctcaaatgtcaagagaagtgaacgccagaattgagccatttctgaagacaacaccacgccctctcagattacctgatggacctccctgctcccagcggtcgaagttcttgctgatggatgcccttaaattaagcattgaagacccgagccatgagggggaaggtataccgctatatgatgcaatcaaatgcatgaaaacatttttcggctggaaagagcccaacattgtaaaaccacatgaaaagggcataaaccccaattacctcctggcttggaagcaggtgttggcagaactccaagatattgaaaatgaggagaaaatcccaaaaacaaagaacatgaagaaaacaagccaattgaagtgggcgcttggtgagaatatggcaccagagaaagtagactttgaggactgcaaagacgttagcgatctaagacagtatgacagtgacgaaccagaacctagatcgctagcaagctggatccagagtgaattcaacaaggcatgcgaattgacagactcgagttggattgaacttgatgaaataggggaagatgttgccccaattgagcacattgcgagtatgagaagaaattatttcacagcggaagtatcccattgcagggctactgaatacataatgaagggagtgtacataaacacagccctgttgaatgcatcttgtgcagccatggatgacttccaactgattccaatgataagcaagtgcagaaccaaagaaggaagacggaagacaaatctgtatggattcattgtaaaaggaagatcccatttgagaaatgataccgatgtggtaaactttgtgagcatggaattctctctcactgacccgaggctggagccacacaaatgggaaaagtactgtgttcttgagataggggacatgctcttacggactgcaataggccaagtgtcaaggcccatgttcctgtatgtgagaaccaatgggacttccaagatcaaaatgaaatggggaatggaaatgaggcgatgccttcttcaatccctccaacaaattgagagcatgattgaggccgagtcttctgtcaaagagaaggacatgaccaaggaattctttgaaaacaaatcagaaacatggccaattggagaatcacccaaaggggtggaggaaggctccattgggaaggtgtgcagaacattactagcaaaatctgtgttcaacagcctatatgcatctccacagctcgaggggttttcagctgaatcaagaaaattgcttctcattgttcaggcacttagggacaacctggaacctggaaccttcgatcttggggggctatatgaagcaattgaggagtgcctgattaacgatccctgggttttgcttaatgcgtcttggttcaactccttcctcacacatgcactgaaatag------
>H6N6_Avian_KY415813_A/duck/Ganzhou/GZ148/2016|2016.071
atggaagactttgtgcgtcagtgcttcaatccaatgattgtcgagcttgcggaaaaggcaatgaaagagtatggggaagatccgaaaatcgaaacaaacaaattcgcagcaatatgcacacacttggaagtctgcttcatgtattcggatttccacttcattgacgagcgaggcgaatcaataattgtagaatctggcgatccaaatgcattgttgaaacaccgattcgaaataattgaaggaagagaccgcacaatggcctggacagtggtgaatagtatctgtaacaccacaggagttgataaacccaaattccttccggatctatatgactacaaggagaaccgattcgttgaaattggagtgacacgaagagaagtccacatatactacctagagaaagccaacaagataaaatccgagaaaacacacatccacattttctcattcactggagaagaaatggcaaccaaagcagattacaccctagatgaagagagcagggcaagaatcaaaaccaggctgttcaccataagacaggaaatggccagcaggggtttatgggattcctttcgtcagtccgagagaggcgaagagacaattgaagaaagatttgaaatcacaggaaccatgcgcaggcttgctgaccaaagcctcccaccgaacttctccagccttgaaaactttagagcctatgtggatggattcgaaccgaacggctgcattgagggcaagctttctcaaatgtcaaaagaagtgaatgccagaattgaaccatttctgaagacaacaccacgtcctctcagattaccggatggacctccctgttctcaacgctcgaaatttttgctgatggatgctctgaaattaagcattgaggaccctagccatgagggggagggaataccgctttacgatgcgatcaagtgcatgaaaacattcttcggatggaaagagcccaatattgtcaaaccacatgagaaaggaataaatcccaattacctcctgacatggaaacaggtaatggcagaacttcaggacatcgagaatgaagagaagatcccaaagacaaaaaacatgaagaaaacaggtcatttaaagtgggcactcggtgagaatatggcaccagaaaaagtggactttgaagattgcaaagatatcagagatctaaaacagtatgacagtgatgaaccagagcccagatcgatatcaagctggatccaaaatgaattcaataaagcatgtgagttaacagattcaagttggatagaacttgatgaaataggagaagatgttgctccaattgagcacattgcaagcatgagaaggaattatttcacagcagaagtgtcccattgcagagctactgaatacataatgaagggagtttatataaacacagctttgctcaacgcatcgtgtgcagctatggatgacttccaactgatcccaatgataagcaaatgcaggaccaaagaaggaagacgaaagacaaacctatatgggttcatcataaaaggaagatctcatttgaggaacgacaccgatgtggtaaactttgtaagtatggagttttctcttactgacccgaggctggagccacataagtgggaaaagtactgtgttcttgagataggagacatgctcctaagaactgcaataggccaagtgtcaaggcccatgttcctgtatgtgaggaccaatggtacttccaaaataaaaatgaaatggggtatggaaatgagacgctgccttcttcaatctctgcaacagattgagagcatgattgaggctgaatcttccgtcaaagagaaggacatgaccaaagaattcttcgaaaacaagtcagaaacatggcccattggagagtcacctaagggagtggaagaaggctccattgggaaggtgtgcagaaccttgttggcaaaatctgtattcaacagtctatatgcatctccacaactcgagggattctcagccgaatcgaggaaattgctactcattgttcaggctcttagggataacctggaacctggaactttcgatcttggagggctatatgaagcaatcgaggagtgcctgattaatgatccctgggttttgcttaatgcatcttggttcaactccttcctcacacatgcactgatatag------
>H5N2_Avian_KT327402_A/thrush/Taiwan/A234/2015|2015.044
atggaagactttgtgcgacaatgcttcaatccaatgattgtcgagcttgcggaaaaggcaatgaaagaatatggggaagatccgaaaatcgaaacgaacaaatttgccgcaatatgcacacacttggaagtctgtttcatgtattcggatttccacttcattgatgaacggggcgaatcaataattgtagagtctggcgatccgaacgcattattgaagcaccgatttgagataattgaggggagagaccgaacaatggcctggacagtggtgaatagcatctgcaacaccacaggggtcgacaagcctaaattcctcccagatttgtatgactacaaggagaaccgattcattgaaattggagtgacacgaagggaagttcacatatactatctagaaaaagccaacaagataaaatcggggaaaacacacattcacatattctcattcactggagaggagatggccaccaaagcggactacactcttgatgaagagagcagagcaagaatcaaaaccaggctgttcactataaggcaagaaatggccagtaggggtctatgggattcctttcgtcagtccgagagaggcgaagagacaattgaaggaagatttgaaatcacaggaaccatgcgcaagcttgccgaccaaagtctcccaccgagcttctccagctttgaaaactttagagcctatgtggatggattcgaaccgaacggctgcattgagggcaagctttctcaaatgtcaaaagaagtgaacgccagaattgagccatttctgaagacaacaccacgccctctcagattacctgatgggcctccctgctctcagcggtcgaagttcttgctgatggatgccctcaaattaagcatcgaagacccgagtcatgagggggaaggcataccactatatgatgcaatcaaatgcatgaagacatttttcggctggaaagagcccaacatcgtaaaaccacatgaaaaaggcataaaccccaattacctcctggcttggaagcaggtgctagcagaactccaagatattgaaaatgaagagaaaatcccaaaaacaaagaacatgaagaaaacaagccagttgaaatgggcactcggtgagaatatggcaccagagaaagtagactttgaggactgcaaagatattagcgatctaagacagtatgacagtgatgaaccagagtctagatcgctagcaagctggatccagagtgaattcaacaaggcatgcgaattgacagattcgagttggattgaacttgatgaaataggggaagacgttgccccaattgagcacatcgcgagtatgagaagaaactatttcacagcggaagtatcccattgcagggccactgaatacataatgaagggagtgtacataaacacagccctgctaaatgcatcctgtgcagccatggatgacttccaattgattccaatgataagcaagtgcagaaccaaagaaggaagacggaagacaaatctgtatggattcattataaagggaagatcccatttgaggaatgacactgatgtggtaaactttgtgagcatggaattctctcttactgacccgaggctggagccgcacaagtgggaaaagtactgtgttatcgagataggagacatgctcctacggactgcaataggccaagtgtcaaggcccatgttcctgtatgtgagaaccaatgggacttccaagattaagatgaaatggggcatggaaatgaggcgatgccttcttcaatcccttcaacaaattgaaagcatgattgaggccgagtcttctgtcaaagagaaggacatgaccaaagaattctttgagaacaaatcagaaacatggccaattggagaatcccccaaaggagtggaggaaggctccatcgggaaggtctgcagaacattactagcaaagtctgtgttcaacagtctatatgcatctccacaattagagggattttcagctgaatcaagaaaattgcttctcattgttcaggcacttagggacaaccttgaacctgggaccttcgatcttggggggctatatgaagcaattgaggagtgcctgattaatgatccctgggttttgcttaatgcgtcttggttcaactccttcctcacacatgcactgagatag------
>H5N2_Avian_KT327394_A/night_heron/Taiwan/A289/2015|2015.049
atggaagactttgtgcgacaatgcttcaatccaatgattgtcgagcttgcggaaaaggcaatgaaagaatatggggaagatccgaaaatcgaaacgaacaaatttgccgcaatatgcacacacttggaagtctgtttcatgtattcggatttccacttcattgatgaacggggcgaatcaataattgtagagtctggcgatccgaacgcattattgaagcaccgatttgagataattgaggggagagaccgaacaatggcctggacagtggtgaatagcatctgcaacaccacaggggtcgacaagcctaaattcctcccagatttgtatgactacaaggagaaccgattcattgaaattggagtgacacgaagggaagttcacatatactatctagaaaaagccaacaagataaaatcggggaaaacacacattcacatattctcattcactggagaggagatggccaccaaagcggactacactcttgatgaagagagcagagcaagaatcaaaaccaggctgttcactataaggcaagaaatggccagtaggggtctatgggattcctttcgtcagtccgagagaggcgaagagacaattgaagaaagatttgaaatcacaggaaccatgcgcaagcttgccgaccaaagtctcccaccgaacttctccagctttgaaaactttagagcctatgtggatggattcgaaccgaacggctgcattgagggcaagctttctcaaatgtcaaaagaagtgaacgccagaattgagccatttctgaagacaacaccacgccctctcagattacctgatgggcctccctgctctcagcggtcgaagttcttgctgatggatgccctcaaattaagcatcgaagacccgagccatgagggggaaggcataccactatatgatgcaatcaaatgcatgaagacatttttcggctggaaagagcccaacatcgtaaaaccacatgaaaaaggcataaaccccaattacctcctggcttggaagcaggtgctagcagaactccaagatattgaaaatgaagagaaaatcccaaaaacaaagaacatgaagaaaacaagccagttgaaatgggcactcggtgagaatatggcaccagagaaagtagactttgaggactgcaaagatattagcgatctaagacagtatgacagtgatgaaccagagtctagatcgctagcaagctggatccagagtgaattcaacaaggcatgcgaattgacagattcgagttggattgaacttgatgaaataggggaagacgttgccccaattgagcacatcgcgagtatgagaagaaactatttcacagcggaagtatcccattgcagggccactgaatacataatgaagggagtgtacataaacacagccctgctaaatgcatcctgtgcagccatggatgacttccaattgattccaatgataagcaagtgcagaaccaaagaaggaagacggaagacaaatctgtatggattcattataaagggaagatcccatttgaggaatgacactgatgtggtaaactttgtgagcatggaattctctcttactgacccgaggctggagccgcacaagtgggaaaagtactgtgttatcgagataggagacatgctcctacggactgcaataggccaagtgtcaaggcccatgttcctgtatgtgagaaccaatgggacttccaagattaagatgaaatggggcatggaaatgaggcgatgccttcttcaatcccttcaacaaattgaaagcatgattgaggccgagtcttctgtcaaagagaaggacatgaccaaagaattctttgagaacaaatcagaaacatggccaattggagaatcccccaaaggagtggaggaaggctccatcgggaaggtctgcagaacattactagcaaagtctgtgttcaacagtctatatgcatctccacaattagagggattttcagctgaatcaagaaaattgcttctcattgttcaggcacttagggacaaccttgaacctgggaccttcgatcttggggggctatatgaagcaattgaggagtgcctgattaatgatccctgggttttgcttaatgcgtcttggttcaactccttcctcacacatgcactgagatag------
>H5N2_Avian_KT327380_A/goose/Taiwan/01004/2015|2015.022
atggaagactttgtgcgacaatgcttcaatccaatgattgtcgagcttgcggaaaaggcaatgaaagaatatggggaagatccgaaaatcgaaacgaacaaatttgccgcaatatgcacacacttggaagtctgtttcatgtattcggatttccacttcattgatgaacggggcgaatcaataattgtagagtctggcgatccgaacgcattattgaagcaccgatttgagataattgaggggagagaccgaacaatggcctggacagtggtgaatagcatctgcaacaccacaggggtcgacaagcctaaattcctcccagatttgtatgactacaaggagaaccgattcattgaaattggagtgacacgaagggaagttcacatatactatctagaaaaagccaacaagataaaatcggggaaaacacacattcacatattctcattcactggagaggagatggccaccaaagcggactacactcttgatgaagagagcagagcaagaatcaaaaccaggctgttcactataaggcaagaaatggccagtaggggtctatgggattcctttcgtcagtccgagagaggcgaagagacaattgaagaaagatttgaaatcacaggaaccatgcgcaagcttgccgaccaaagtctcccaccgaacttctccagctttgaaaactttagagcctatgtggatggattcgaaccgaacggctgcattgagggcaagctttctcaaatgtcaaaagaagtgaacgccagaattgagccatttctgaagacaacaccacgccctctcagattacctgatgggcctccctgctctcagcggtcgaagttcttgctgatggatgccctcaaattaagcatcgaagacccgagccatgagggggaaggcataccactatatgatgcaatcaaatgcatgaagacatttttcggctggaaagagcccaacatcgtaaaaccacatgaaaaaggcataaaccccaattacctcctggcttggaagcaggtgctagcagaactccaagatattgaaaatgaagagaaaatcccaaaaacaaagaacatgaagaaaacaagccagttgaaatgggcactcggtgagaatatggcaccagagaaagtagactttgaggactgcaaagatattagcgatctaagacagtatgacagtgatgaaccagagtctagatcgctagcaagctggatccagagtgaattcaacaaggcatgcgaattgacagattcgagttggattgaacttgatgaaataggggaagacgttgccccaattgagcacatcgcgagtatgagaagaaactatttcacagcggaagtatcccattgcagggccactgaatacataatgaagggagtgtacataaacacagccctgctaaatgcatcctgtgcagccatggatgacttccaattgattccaatgataagcaagtgcagaaccaaagaaggaagacggaatacaaatctgtatggattcattataaagggaagatcccatttgaggaatgacactgatgtggtaaactttgtgagcatggaattctctcttactgacccgaggctggagccgcacaagtgggaaaagtactgtgttatcgagataggagacatgctcctacggactgcaataggccaagtgtcaaggcccatgttcctgtatgtgagaaccaatgggacttccaagattaagatgaaatggggcatggaaatgaggcgatgccttcttcaatcccttcaacaaattgaaagcatgattgaggccgagtcttctgtcaaagagaaggacatgaccaaagaattctttgagaacaaatcagaaacatggccaattggagaatcccccaaaggagtggaggaaggctccatcgggaaggtctgcagaacattactagcaaagtctgtgttcaacagtctatatgcatctccacaattagagggattttcagctgaatcaagaaaattgcttctcattgttcaggcacttagggacaaccttgaacctgggaccttcgatcttggggggctatatgaagcaattgaggagtgcctgattaatgatccctgggttttgcttaatgcgtcttggttcaactccttcctcacacatgcactgagatag------
>H5N2_Avian_KU646884_A/goose/Taiwan/01031/2015|2015.030
atggaagactttgtgcgacaatgcttcaatccaatgattgtcgagcttgcggaaaaggcaatgaaagaatatggggaagatccgaaaatcgaaacgaacaaatttgccgcaatatgcacacacttggaagtctgtttcatgtattcggatttccacttcattgatgaacggggcgaatcaataattgtagagtctggcgatccgaacgcattattgaagcaccgatttgagataattgaggggagagaccgaacaatggcctggacagtggtgaatagcatctgcaacaccacaggggtcgacaagcctaaattcctcccagatttgtatgactacaaggagaaccgattcattgaaattggagtgacacgaagggaagttcacatatactatctagaaaaagccaacaagataaaatcggggaaaacacacattcacatattctcattcactggagaggagatggccaccaaagcggactacactcttgatgaagagagcagagcaagaatcaaaaccaggctgttcactataaggcaagaaatggccagtaggggtctatgggattcctttcgtcagtccgagagaggcgaagagacaattgaagaaagatttgaaatcacaggaaccatgcgcaagcttgccgaccaaagtctcccaccgaacttctccagctttgaaaactttagagcctatgtggatggattcgaaccgaacggctgcattgagggcaagctttctcaaatgtcaaaagaagtgagcgccagaattgagccatttctgaagacaacaccacgccctctcagattacctgatgggcctccctgctctcagcggtcgaagttcttgctgatggatgccctcaaattaagcatcgaagacccgagccatgagggggaaggcataccactatatgatgcaatcaaatgcatgaagacatttttcggctggaaagagcccaacatcgtaaaaccacatgaaaaaggcataaaccccaattacctcctggcttggaagcaggtgctagcagaactccaagatattgaaaatgaagagaaaatcccaaaaacaaagaacatgaagaaaacaagccagttgaaatgggcactcggtgagaatatggcaccagagaaagtagactttgaggactgcaaagatattagcgatctaagacagtatgacagtgatgaaccagagtctagatcgctagcaagctggatccagagtgaattcaacaaggcatgcgaattgacagattcgagttggattgaacttgatgaaataggggaagacgttgccccaattgagcacatcgcgagtatgagaagaaactatttcacagcggaagtatcccattgcagggccactgaatacataatgaagggagtgtacataaacacagccctgctaaatgcatcctgtgcagccatggatgacttccaattgattccaatgataagcaagtgcagaaccaaagaaggaagacggaagacaaatctgtatggattcattataaagggaagatcccatttgaggaatgacactgatgtggtaaactttgtgagcatggaattctctcttactgacccgaggctggagccgcacaagtgggaaaagtactgtgttatcgagataggagacatgctcctacggactgcaataggccaagtgtcaaggcccatgttcctgtatgtgagaaccaatgggacttccaagattaagatgaaatggggcatggaaatgaggcgatgccttcttcaatcccatcaacaaattgaaagcatgattgaggccgagtcttctgtcaaagagaaggacatgaccaaagaattctttgagaacaaatcagaaacatggccaattggagaatcccccaaaggagtggaggaaggctccatcgggaaggtctgcagaacattactagcaaagtctgtgttcaacagtctatatgcatctccacaattagagggattttcagctgaatcaagaaaattgcttctcattgttcaggcacttagggacaaccttgaacctgggaccttcgatcttggggggctatatgaagcaattgaggagtgcctgattaatgatccctgggttttgcttaatgcgtcttggttcaactccttcctcacacatgcactgagatag------
>H7N7_Avian_KP414898_A/chicken/Jiangxi/10784/2014|2014.132
atggaagactttgtgcgacaatgcttcaatccaatgattgtcgagcttgcggaaaagacaatgaaagaatatggggaagatccgaaaatcgaaacgaacaaatttgccgcaatatgcacacacttagaagtctgtttcatgtattcggatttccactttattgatgaacgaggcgaatcaataattgtagaatctggcgatccgaatgcattattgaaacaccgatttgagataattgaagggagagaccgaacaatggcctggacagtggtgaatagtatctgcaacactacaggtgtcgaaaagcccaaattcctccctgatttgtatgactacaaagagaaccgattcattgaaattggagtaacgcgaagagaagttcacatatattatctagaaaaagccaacaagataaaatcagagaagacacacattcacatattctcattcactggagaggaaatggccaccaaggcggactacacccttgatgaagagagcagagcaagaataaaaaccaggctattcactataagacaagaaatggccagtaggggtctatgggattcctttcgtcagtccgagagaggcgaagagacaattgaagaaagatttgaaatcacaggaaccatgcgcaggcttgccgaccaaagtctcccaccgaacttctccagccttgaaaactttagagcctatgtggatggattcgaaccgaacggctgcattgagggcaagctttctcaaatgtcaaaagaagtgaatgccagaattgagccatttttgaagacaacaccacgccctctcagattacctgatgggcctccctgttctcagcggtcgaagttcttgctaatggatgcccttaaattaagcatcgaagacccgagccatgaaggggagggtataccgctgtatgatgcaatcaaatgcatgaagacattttttggctggaaagagcccaacatcgtaaaaccacatgaaaaaggcataaaccctaattacctcctggcttggaagcaggtgctggcagaactccaagatattgaaaatgaggagaaaatcccaaaaacaaagaacatgaagaaaacaagccaactgaagtgggcacttggtgagaatatggcaccagagaaagtggactttgaggactgtaaagatgttagcgatctaagacagtatgacagcgacgaaccagagtctagatcactagcaagctggatccagagcgaattcaacaaggcatgcgaattgacagattcgagttggattgaacttgatgaaataggggaagacgttgcaccaattgaacatattgcgagtatgaggaggaactatttcacagcggaagtatctcattgcagggctactgaatacataatgaagggagtatacataaacacagccctattgaatgcatcctgtgcagccatggatgacttccaactgattccaatgataagcaaatgcagaaccaaagaagggagacggaagacaaatctgtatggattcattataaaaggaagatcccatttgagaaatgacaccgatgtggtaaattttgtgagcatggaattctccctcactgacccgaggctggagccacacaaatgggaaaagtactgtgttcttgagataggagacatgctcctacggactgcaataggccaagtgtcaaggcccatgttcctgtatgtgagaaccaatgggacttccaagatcaaaatgaaatggggcatggagatgaggcgatgccttcttcagtctcttcaacaaattgagagcatgattgaggcagagtcttctgttaaagagaaggacatgaccaaggaattctttgaaaacaagtcagaaacatggccaattggagaatcacccaaaggggtggaggaaggctccattgggaaggtgtgcagaacactgctagcaaagtctgtgttcaacagcctatatgcatctccacaactcgaggggttttcagctgaatcaagaaaattgcttctcattgttcaggcacttagggacaacctggaacctggaaccttcgatcttggggggctatatgaagcaattgaggagtgcctgattaacgatccctgggttttgcttaatgcgtcttggttcaactccttcctcacacatgcactgaaatag------
>H10N3_Avian_LC121387_A/duck/Mongolia/518/2015|2015.663
atggaagactttgtgcgacaatgcttcaatccaatgattgtcgagcttgcggaaaaggcaatgaaagaatatggggaagatccaaaaatcgaaacaaataaatttgccgcaatatgcacacacttagaagtctgtttcatgtattcggatttccactttattgatgaacgaggcgaatcaataattgtagaatctggcgatccgaatgcattattaaagcaccgatttgagataattgaagggagagaccgaacaatggcctggacagtggtgaatagtatctgcaacaccacaggggtcgaaaagcccaaattcctccctgatttgtatgactacaaagagaaccgattcattgaaattggagtgacgcgaagggaagttcacatatactatctagaaaaagccaacaagataaaatcggagaagacacacattcacatattctcattcactggagaggaaatggccaccaaggcggactacacccttgatgaagagagcagagcaagaataaaaaccagactgttcactataagacaagaaatggccagtaggggtctatgggattcctttcgtcagtccgagagaggcgaagagacaattgaagaaagatttgaaatcacaggaaccatgcgcaggcttgccgaccaaagtctcccaccgaacttctccagccttgaaaactttagagcctatgtggatggattcgaaccgaacggctgcattgagggcaagctttctcagatgtcaaaagaagtgaatgccagaattgagccatttctgaagacaacaccacgccctctcagactacctgatggacctccctgttctcagcgatcgaagttcttgctgatggatgccctcaaattgagcatcgaagacccaagccatgagggggagggtataccgctgtatgatgcaatcaaatgcatgaagacattttttggctggaaagagcccatcatcgtaaagccacatgaaaaaggcataaaccctaattacctcctggcttggaagcaggtgctggcagaactccaagatattgaaaatgaggagaaaatcccaaaaacaaagaacatgaagaaaacaagccaattgaagtgggcacttggtgagaacatggcaccagaaaaagtggactttgaggattgtaaagatgttagcgacctaagacagtacgacagtgacgaaccagagtctagatcactagcaagctggatccagagtgaattcaacaaggcatgcgaattgacagattcgagttggattgaacttgatgaaataggggaagacgttgctccaattgagcacattgcgagtatgaggaggaactattttacagcggaagtatcccattgcagggctactgaatacataatgaagggagtatacataaacacagccctattgaatgcatcctgtgcagccatggatgacttccaactgattccaatgataagcaaatgcagaaccaaagaaggaagacggaagacaaatctgtatggattcattataaaaggaagatcccatttgaggaatgacaccgatgtggtaaactttgtgagcatggaattctctctcactgacccgaggctggagccacataaatgggaaaagtactgtgttcttgagataggagacatgctcctacggactgcaataggccaagtgtcaaggcccatgttcctgtatgtgagaaccaatgggacttccaagatcaaaatgaaatggggcatggagatgaggcgatgccttcttcagtccctccaacaaattgaaagcatgattgaggccgaatcttctgtcaaagagaaggacatgaccaaggaattctttgaaaacaaatcagaaacatggccaattggagaatcgcccaaaggggtagaagaaggctccattgggaaggtgtgcagaacattgctagcaaagtctgtgttcaacagcctgtatgcatctccacaactcgaggggttttcagccgaatcaagaaaattgcttctcattgttcaggcacttagggacaacctggaacctggaaccttcgatcttggggggctatatgaagcaattgaggagtgcctgattaacgatccctgggttttgcttaatgcgtcttggttcaactccttcctcacacatgcactgaaatag------
>H15N9_Avian_KY635563_A/duck/Bangladesh/24704/2015|2015.142
atggaagactttgtgcgacaatgcttcaatccaatgattgtcgagcttgcggaaaaggcaatgaaagaatatggggaagatccgaaaatcgaaacaaacaaatttgccgcaatatgcacacacttagaagtctgtttcatgtattcggatttccactttattgatgaacgaggcgaatcaataattgtagaatctggcgatccgaatgcattattgaaacaccgatttgagataattgaagggagagaccgaacaatggcctggacagtggtgaatagtatctgcaacactacaggagtcgaaaagcccaaattcctccctgatttgtatgactacaaagagaaccgattcattgaaattggagtaacgcgaagggaagttcacatatactatctagagaaagccaacaagataaaatcagagaagacacacattcacatattctcattcactggagaggaaatggccaccaaggcggactacacccttgatgaagaaagcagagcaagaataaaaaccaggctgttcactataagacaagaaatggccagtaggggtctatgggattcctttcgtcagtccgagagaggcgaagagacaattgaagaaagatttgaaatcacaggaaccatgcgcaggcttgccgaccaaagtctcccaccgaacttctccagccttgaaaactttagagcctatgtggatggattcgaaccgaacggctgcattgagggcaagctttctcaaatgtcaaaagaagtgaatgccagaattgagccatttctgaagacaacaccgcgccctctcagattacctgatgggcctccctgttctcagcggtcgaagttcttgctgatggatgcccttaaattgagcatcgaagacccgagccatgagggggagggtataccgctgtatgacgcaatcaaatgcatgaagacattttttggctggaaagagcccaacatcgtaaaaccacatgaaaagggcataaaccctaattacctcctggcttggaaacaggtgctggcagaactccaagatattgaaaatgaggagaaaatcccaaaaacaaagaacatgaagaaaacaagccaattgaagtgggcacttggtgagaacatggcaccagagaaagtggactttgaggactgtaaagatgttagcgatctaagacagtacgacagtgacgaaccagagtctagatcactagcaagctggatccagagtgaattcaacaaggcatgcgaattgacagattcgagttggattgaacttgacgaaataggggaagacgttgctccaattgaacacattgcgagtatgaggaggaactatttcacagcggaggtatcccattgcagggctactgagtacataatgaagggagtttacataaacacagccctattgaatgcatcctgtgcagccatggatgacttccaactgattccaatgataagcaagtgcagaaccaaagagggaagacggaagacaaatctgtatggattcattataaaaggaagatcccatttgaggaatgacaccgatgtggtaaactttgtgagcatggaattctctctcactgacccgaggctggagccacacaaatgggaaaagtactgtgttcttgagataggagacatgctcctacggactgcaataggccaagtgtcaaggcccatgttcctgtatgtgagaaccaatgggacttccaagatcaaaatgaaatggggcatggagatgaggcgatgccttcttcagtcccttcaacaaattgaaagcatgattgaggccgagtcttctgtcaaagagaaggacatgaccaaggaattctttgaaaacaaatcagaaacatggccaattggagaatcacccaaaggggtggaggaaggctccattgggaaagtgtgcagaacattgctagcaaagtctgtgttcaacagcctatatgcatctccacaactcgaggggttttcagctgaatcaagaaaattgcttctcattgttcaggcacttagggacaacctggaacctggaaccttcgatcttggggggctatatgaagcaattgaggagtgcctgattaacgatccctgggttttgcttaatgcgtcttggttcaactccttcctcacacatgcactgaaatag------
>H15N9_Avian_KY635663_A/duck/Bangladesh/24697/2015|2015.142
atggaagactttgtgcgacaatgcttcaatccaatgattgtcgagcttgcggaaaaggcaatgaaagaatatggggaagatccgaaaatcgaaacaaacaaatttgccgcaatatgcacacacttagaagtctgtttcatgtattcggatttccactttattgatgaacgaggcgaatcaataattgtagaatctggcgatccgaatgcattattgaaacaccgatttgagataattgaagggagagaccgaacaatggcctggacagtggtgaatagtatctgcaacactacaggagtcgaaaagcccaaattcctccctgatttgtatgactacaaagagaaccgattcattgaaattggagtaacgcgaagggaagttcacatatactatctagagaaagccaacaagataaaatcagagaagacacacattcacatattctcattcactggagaggaaatggccaccaaggcggactacacccttgatgaagaaagcagagcaagaataaaaaccaggctgttcactataagacaagaaatggccagtaggggtctatgggattcctttcgtcagtccgagagaggcgaagagacaattgaagaaagatttgaaatcacaggaaccatgcgcaggcttgccgaccaaagtctcccaccgaacttctccagccttgaaaactttagagcctatgtggatggattcgaaccgaacggctgcattgagggcaagctttctcaaatgtcaaaagaagtgaatgccagaattgagccatttctgaagacaacaccgcgccctctcagattacctgatgggcctccctgttctcagcggtcgaagttcttgctgatggatgcccttaaattgagcatcgaagacccgagccatgagggggagggtataccgctgtatgacgcaatcaaatgcatgaagacattttttggctggaaagagcccaacatcgtaaaaccacatgaaaagggcataaaccctaattacctcctggcttggaaacaggtgctggcagaactccaagatattgaaaatgaggagaaaatcccaaaaacaaagaacatgaagaaaacaagccaattgaagtgggcacttggtgagaacatggcaccagagaaagtggactttgaggactgtaaagatgttagcgatctaagacagtacgacagtgacgaaccagagtctagatcactagcaagctggatccagagtgaattcaacaaggcatgcgaattgacagattcgagttggattgaacttgacgaaataggggaagacgttgctccaattgaacacattgcgagtatgaggaggaactatttcacagcggaggtatcccattgcagggctactgagtacataatgaagggagtttacataaacacagccctattgaatgcatcctgtgcagccatggatgacttccaactgattccaatgataagcaagtgcagaaccaaagagggaagacggaagacaaatctgtatggattcattataaaaggaagatcccatttgaggaatgacaccgatgtggtaaactttgtgagcatggaattctctctcactgacccgaggctggagccacacaaatgggaaaagtactgtgttcttgagataggagacatgctcctacggactgcaataggccaagtgtcaaggcccatgttcctgtatgtgagaaccaatgggacttccaagatcaaaatgaaatggggcatggagatgaggcgatgccttcttcagtcccttcaacaaattgaaagcatgattgaggccgagtcttctgtcaaagagaaggacatgaccaaggaattctttgaaaacaaatcagaaacatggccaattggagaatcacccaaaggggtggaggaaggctccattgggaaagtgtgcagaacattgctagcaaagtctgtgttcaacagcctatatgcatctccacaactcgaggggttttcagctgaatcaagaaaattgcttctcattgttcaggcacttagggacaacctggaacctggaaccttcgatcttggggggctatatgaagcaattgaggagtgcctgattaacgatccctgggttttgcttaatgcgtcttggttcaactccttcctcacacatgcactgaaatag------
>H5N8_Avian_KY576102_A/common_teal/Korea/W548/2016|2016.953
atggaagactttgtgcgacaatgcttcaatccaatgattgtcgagcttgcggaaaaggcaatgaaagaatatggggaagatccgaaaatcgaaacgaacaaatttgccgcaatatgcacacacttagaagtctgtttcatgtattcggattttcactttattgatgaacgaggcgaatcaataattgtagaatctggcgatccgaatgcattactgaaacaccgatttgagataattgaagggagagaccgaacaatggcctggacagtagtaaatagtatctgcaacaccacaggagtcgataagcctaaattcctcccagatttgtatgactacaaagagaaccgattcattgaaattggagtgacacgaagggaaattcacatatactatctagaaaaagccaacaagataaaatcggagaagacacacattcacatattctcattcactggagaggaaatggccaccaaagcagactatacccttgacgaggagagcagagcaagaatcaaaaccaggctgttcactataaggcaagaaatggccagtaggggtctatgggattcctttcgtcagtccgagagaggcgaagagacaattgaagaaagatttgaaatcgcaggaaccatgcgcaggcttgccgaccaaagtctcccaccgaacttctccagccttgaaaactttagagcctatgtggatggattcgaaccgaacggctgcattgagggcaagctttctcaaatgtcaaaagaagtgaatgccaggattgagccatttctgaagacaacaccacgccctctcagattgcctgatgggcctccctgctctcagcggtcgaagttcttactgatggatgcccttaaactaagcatcgaagacccgagccacgaaggggaaggcataccgctatatgatgcaatcaaatgcatgaagacattcttcggctggaaagagcccaacatcgtgaaaccacatgaaaaaggcataaaccccaattatctcctggcttggaagcaggtgctggcagaaatccaagatattgaaaatgaggagaaaattccaaaaacaaagaacatgaagaaaacaagtcaattgaagtgggcacttggtgagaatatggcaccagagaaagtagactttgaggactgcaaagacgttagcgatctaagacagtatgacagtgatgaaccagagtctagatcgctagcaagctggattcagagcgaattcaacaaagcatgcgaattgacagattcaagttgggttgaacttgatgagataggggaagacgttgctccaattgaacacattgcgagtatgagaagaaactatttcacagcggaagtatcccattgcagggctactgagtacataatgaagggagtgtacataaacacagccctgttgaatgcatcctgtgcagccatggatgacttccaactgattccaatgataagcaagtgcagaaccaaagaaggaagacggaagacaaatctgtatggattcatcataaaaggaagatcccatttgaggaatgatactgatgtggtaaactttgtgagcatggaattctctcttaccgacccgaggctggagccacacaagtgggaaaagtactgtgttcttgagataggagacatgctcctacggactgcaataggccaggtgtcaaggcccatgttcctgtatgtgagaaccaatgggacttccaagatcaagatgaaatggggcatggagatgaggcgatgcctccttcaatcccttcaacaaattgagagcatgattgaggccgagtcttctgtcaaagagaaagacatgaccaaagaattctttgaaaacaaatcagaaacatggccaattggagaatcacctaaaggggtggaggaaggctccattgggaaggtgtgcagaacattactagcaaaatctgtgttcaacagcctatatgcatctccacaactcgagggattttcggctgaatcaagaaaattgcttctcattgttcaggcacttagggacaacctggagcctgggactttcgatcttggggggctatatgaagcaattgaggagtgcctgattaatgatccctgggttttgcttaatgcgtcttggttcaactccttcctcacacatgcactgaaatag------
>H5N8_Avian_MF155631_A/grey_heron/W779/2017|2017.071
atggaagactttgtgcgacaatgcttcaatccaatgattgtcgagcttgcggaaaaggcaatgaaagaatatggggaagatccgaaaatcgaaacgaacaaatttgccgcaatatgcacacacttagaagtctgtttcatgtattcggattttcactttattgatgaacgaggcgaatcaataattgtagaatctggcgatccgaatgcattactgaaacaccgatttgagataattgaagggagagaccgaacaatggcctggacagtagtaaatagtatctgcaacaccacaggagtcgataagcctaaattcctcccagatttgtatgactacaaagagaaccgattcattgaaattggagtgacacgaagggaaattcacatatactatctagaaaaagccaacaagataaaatcggagaagacacacattcacatattttcattcactggagaggaaatggccaccaaagcagactatacccttgacgaggagagcagagcaagaatcaaaaccaggctgttcactataaggcaagaaatggccagtaggggtctatgggattcctttcgtcagtccgagagaggcgaagagacaattgaagaaagatttgaaatcgcaggaaccatgcgcaggcttgccgaccaaagtctcccaccgaacttctccagccttgaaaactttagagcctatgtggatggattcgaaccgaacggctgcattgagggcaagctttctcaaatgtcaaaagaagtgaatgccaggattgagccatttctgaagacaacaccacgccctctcagattgcctgatgggcctccctgctctcagcggtcgaagttcttactgatggatgcccttaaactaagcatcgaagacccgagccacgaaggggaaggcataccgctatatgatgcaatcaaatgcatgaagacattcttcggctggaaagagcccaacatcgtgaaaccacatgaaaaaggcataaaccccaattatctcctggcttggaagcaggtgctggcagaaatccaagatattgaaaatgaggagaaaattccaaaaacaaagaacatgaagaaaacaagtcaattgaagtgggcacttggtgagaatatggcaccagagaaagtagactttgaggactgcaaagacgttagcgatctaagacagtatgacagtgatgaaccagagtctagatcgctagcaagctggattcagagcgaattcaacaaagcatgcgaattgacagattcaagttgggttgaacttgatgagataggggaagacgttgctccaattgaacacattgcgagtatgagaagaaactatttcacagcggaagtatcccattgcagggctactgagtacataatgaagggagtgtacataaacacagccctgttgaatgcatcctgtgcagccatggttgatttccaactgattgcaatgataagcaagtgcagaaccaaagaaggaagacggaagacaaatctgtatggattcatcataaaaggaagatcccatttgaggaatgatactgatgtggtgaactttgtgagcatggaattctctcttaccgacccgaggctggagccacacaagtgggaaaagtactgtgtccttgagataggagacatgctcctacggactgcaataggccaggtgtcaaggcccatgttcctgtatgtgagaaccaatgggacttccaagatcaagatgaaatggggcatggagatgaggcgatgcctccttcaatcccttcaacaaattgagagcatgattgaggccgagtcttctgtcaaagagaaagacatgaccaaagaattctttgaaaacaaatcagaaacatggccaattggagaatcacctaaaggggtggaggaaggctccattgggaaggtgtgcagaacattactagcaaaatctgtgttcaacagcctatatgcatctccacaactcgagggattttcggctgaatcaagaaaattgcttctcattgttcaggcacttagggacaacctggagcctgggactttcgatcttggggggctatatgaagcaattgaggagtgcctgattaatgatccctgggttttgcttaatgcgtcttggttcaactccttcctcacacatgcactgaaatag------
>H5N8_Avian_KY576104_A/common_teal/Korea/W550/2016|2016.953
atggaagactttgtgcgacaatgcttcaatccaatgattgtcgagcttgcggaaaaggcaatgaaagaatatggggaagatccgaaaatcgaaacgaacaaatttgccgcaatatgcacacacttagaagtctgtttcatgtattcggattttcactttattgatgaacgaggcgaatcaataattgtagaatctggcgatccgaatgcattactgaaacaccgatttgagataattgaagggagagaccgaacaatggcctggacagtagtaaatagtatctgcaacaccacaggagtcgataagcctaaattcctcccagatttgtatgactacaaagagaaccgattcattgaaattggagtgacacgaagggaaattcacatatactatctagaaaaagccaacaagataaaatcggagaagacacacattcacatattctcattcactggagaggaaatggccaccaaagcagactatacccttgacgaggagagcagagcaagaatcaaaaccaggctgttcactataaggcaagaaatggccagtaggggtctatgggattcctttcgtcagtccgagagaggcgaagagacaattgaagaaagatttgaaatcgcaggaaccatgcgcaggcttgccgaccaaagtctcccaccgaacttctccagccttgaaaactttagagcctatgtggatggattcgaaccgaacggctgcattgagggcaagctttctcaaatgtcaaaagaagtgaatgccaggattgagccatttctgaagacaacaccacgccctctcagattgcctgatgggcctccctgctctcagcggtcgaagttcttactgatggatgcccttaaactaagcatcgaagacccgagccacgaaggggaaggcataccgctatatgatgcaatcaaatgcatgaagacattcttcggctggaaagagcccaacatcgtgaaaccacatgaaaaaggcataaaccccaattatctcctggcttggaagcaggtgctggcagaaatccaagatattgaaaatgaggagaaaattccaaaaacaaagaacatgaagaaaacaagtcaattgaagtgggcacttggtgagaatatggcaccagagaaagtagactttgaggactgcaaagacgttagcgatctaagacagtatgacagtgatgaaccagagtctagatcgctagcaagctggattcagagcgaattcaacaaagcatgcgaattgacagattcaagttgggttgaacttgatgagataggggaagacgttgctccaattgaacacattgcgagtatgagaagaaactatttcacagcggaagtatcccattgcagggctactgagtacataatgaagggagtgtacataaacacagccctgttgaatgcatcctgtgcagccatggatgacttccaactgattccaatgataagcaagtgcagaaccaaagaaggaagacggaagacaaatctgtatggattcatcataaaaggaagatcccatttgaggaatgatactgatgtggtaaactttgtgagcatggaattctctcttaccgacccgaggctggagccacacaagtgggaaaagtactgtgttcttgagataggagacatgctcctacggactgcaataggccaggtgtcaaggcccatgttcctgtatgtgagaaccaatgggacttccaagatcaagatgaaatggggcatggagatgaggcgatgcctccttcaatcccttcaacaaattgagagcatgattgaggccgagtcttctgtcaaagagaaagacatgaccaaagaattctttgaaaacaaatcagaaacatggccaattggagaatcacctaaaggggtggaggaaggctccattgggaaggtgtgcagaacattactagcaaaatctgtgttcaacagcctatatgcatctccacaactcgagggattttcggctgaatcaagaaaattgcttctcattgttcaggcacttagggacaacctggagcctgggactttcgatcttggggggctatatgaagcaattgaggagtgcctgattaatgatccctgggttttgcttaatgcgtcttggttcaactccttcctcacacatgcactgaaatag------
>H5N8_Avian_KY576105_A/common_teal/Korea/W555/2017|2017.008
atggaagactttgtgcgacaatgcttcaatccaatgattgtcgagcttgcggaaaaggcaatgaaagaatatggggaagatccgaaaatcgaaacgaacaaatttgccgcaatatgcacacacttagaagtctgtttcatgtattcggattttcactttattgatgaacgaggcgaatcaataattgtagaatctggcgatccgaatgcattactgaaacaccgatttgagataattgaagggagagaccgaacaatggcctggacagtagtaaatagtatctgcaacaccacaggagtcgataagcctaaattcctcccagatttgtatgactacaaagagaaccgattcattgaaattggagtgacacgaagggaaattcacatatactatctagaaaaagccaacaagataaaatcggagaagacacacattcacatattctcattcactggagaggaaatggccaccaaagcagactatacccttgacgaggagagcagagcaagaatcaaaaccaggctgttcactataaggcaagaaatggccagtaggggtctatgggattcctttcgtcagtccgagagaggcgaagagacaattgaagaaagatttgaaatcgcaggaaccatgcgcaggcttgccgaccaaagtctcccaccgaacttctccagccttgaaaactttagagcctatgtggatggattcgaaccgaacggctgcattgagggcaagctttctcaaatgtcaaaagaagtgaatgccaggattgagccatttctgaagacaacaccacgccctctcatattgcctgatgggcctccctgctctcagcggtcgaagttcttactgatggatgcccttaaactaagcatcgaagacccgagccacgaaggggaaggcataccgctatatgatgcaatcaaatgcatgaagacattcttcggctggaaagagcccaacatcgtgaaaccacatgaaaaaggcataaaccccaattatctcctggcttggaagcaggtgctggcagaaatccaagatattgaaaatgaggagaaaattccaaaaacaaagaacatgaagaaaacaagtcaattgaagtgggcacttggtgagaatatggcaccagagaaagtagactttgaggactgcaaagacgttagcgatctaagacagtatgacagtgatgaaccagagtctagatcgctagcaagctggattcagagcgaattcaacaaagcatgcgaattgacagattcaagttggattgaacttgatgagataggggaagacgttgctccaattgaacacattgcgagtatgagaagaaactatttcacagcggaagtatcccattgcagggctactgagtacataatgaagggagtgtacataaacacagccctgttgaatgcatcctgtgcagccatggatgacttccaactgattccaatgataagcaagtgcagaaccaaagaaggaagacggaagacaaatctgtatggattcatcataaaaggaagatcccatttgaggaatgatactgatgtggtaaactttgtgagcatggaattctctcttaccgacccgaggctggagccacacaagtgggaaaagtactgtgttcttgagataggagacatgctcctacggactgcaataggccaggtgtcaaggcccatgttcctgtatgtgagaaccaatgggacttccaagatcaagatgaaatggggcatggagatgaggcgatgcctccttcaatcccttcaacaaattgagagcatgattgaggccgagtcttctgtcaaagagaaagacatgaccaaagaattctttgaaaacaaatcagaaacatggccaattggagaatcacctaaaggggtggaggaaggctccattgggaaggtgtgcagaacattactagcaaaatctgtgttcaacagcctatatgcatctccacaactcgagggattttcggctgaatcaagaaaattgcttctcattgttcaggcacttagggacaacctggagcctgggactttcgatcttggggggctatatgaagcaattgaggagtgcctgattaatgatccctgggttttgcttaatgcgtcttggttcaactccttcctcacacatgcactgaaatag------
>H5N8_Avian_MG650635_A/chicken/Cameroon/17RS1661-1/2017|2017.038
atggaagactttgtgcgacaatgcttcaatccaatgattgtcgagcttgcggaaaaggcaatgaaagaatatggggaagatccgaaaatcgaaacgaacaaatttgccgcaatatgtacacacttagaagtctgtttcatgtattcggattttcacttcattgatgaacgaggcgaatcaataattgtagagtctggcgatccgaatgcattactgaaacaccgatttgagataattgaagggagagaccgaacaatggcctggacagtggtaaatagtatctgcaacaccacaggagccgataagcctaaattcctcccagatttgtatgactacaaagagaaccgattcattgaaattggagtgacacgaagggaaattcacatatactatctagaaaaagccaacaagataaaatcggagaagacacacattcacatattctcattcactggagaggaaatggccaccagagcagactatacccttgacgaggagagcagagcaagaatcaaaaccaggctgttcactataaggcaagaaatggccagtaggggtctatgggattcctttcgtcagtccgagagaggcgaagagacaattgaagaaagatttgaaatcgcaggaaccatgcgcaggcttgccgaccaaagtctcccaccgaacttctccagccttgaaaactttagagcctatgtggatggattcgaaccgaacggctgcattgagggcaagctttctcaaatgtcaaaagaagtgaatgccaggattgagccatttctgaagacaacaccacgccctctcagattgcctgatgggcctccctgctctcagcggtcaaagttcttactgatggatgcccttaaactaagcatcgaagacccgagccacgaaggggaaggcataccgctatatgatgcaatcaaatgcatgaagacattcttcggctggaaagagcccaacatcgtgaaaccacatgaaaaaggcataaaccccaattacctcctggcttggaagcaggtgctggcagaaatccaagatattgaaaatgaggagaaaattccaaaaacaaagaacatgaagaaaacaagtcaattgaagtgggcacttggtgagaatatggcaccagagaaagtagactttgaggactgcaaagacgttagcgatctaagacagtatgacagtgatgaaccagagtctaaatcgctagcaagctggattcagagcgaattcaacaaagcatgcgaattgacagattcaagttgggttgaacttgatgagataggggaagacgttgctccaattgaacacattgcgagtatgagaagaaactatttcacagcggaaatatcccattgcagggctactgagtacataatgaagggagtgtacataaacacagccctgttgaatgcatcctgtgcagccatggatgacttccaactgattccaatgataagcaagtgcagaaccaaagaaggaagacggaagacaaatctgtatgggttcatcataaaaggaagatcccatttgaggaatgatactgatgtggtaaactttgtgagcatggaattctctcttaccgacccgaggctggagccacacaagtgggaaaagtactgtgttctcgagataggagacatgctcctacggactgcaataggccaggtgtcaaggcccatgttcctgtatgtgagaaccaatgggacttccaagatcaagatgaaatggggcatggagatgaggcgatgcctccttcaatcccttcaacaaattgagagcatgattgaggccgagtcttctgtcaaagagaaagacatgaccaaagaattctttgaaaacaaatcagaaacatggccaattggagaatcacctaaaggggtggaggaaggctccattgggaaggtgtgcagaacattactagcaaaatctgtgttcaacagcctatatgcatctccacaactcgagggattttcggctgaatcaagaaaattgcttctcattgttcaggcacttagggacaacctggagcctgggactttcgatcttggggggctatatgaagcaattgaggagtgcctgattaatgatccctgggttttgcttaatgcgtcttggttcaactccttcctcacacatgcactgaaatag------
>H5N8_Avian_MF037850_A/green-winged_teal/Egypt/877/2016|2016.934
atggaagactttgtgcgacaatgcttcaatccaatgattgtcgagcttgcggaaaaggcaatgaaagaatatggggaagatccgaaaatcgaaacgaacaaatttgccgcaatatgcacacacttagaagtctgtttcatgtattcggattttcactttattgatgaacgaggcgaatcaataattgtagaatctggcgatccgaatgcattactgaaacaccgatttgagataattgaagggagagaccgaacaatggcctggacagtggtaaatagtatctgcaacaccacaggagtcgataagcctaaattcctcccagatttgtatgactacaaagagaaccgattcattgaaattggagtgacacgaagggaaattcacatatactatctagaaaaagccaacaagataaaatcggagaagacacacattcacatattctcattcactggagaggaaatggccaccaaagcagactatacccttgacgaggagagcagagcaagaatcaaaaccaggctgttcactataaggcaagaaatggccagtaggggtctatgggattcctttcgtcagtccgagagaggcgaagagacaattgaagaaagatttgaaatcgcaggaaccatgcgcaggcttgccgaccaaagtctcccaccgaacttctccagccttgaaaactttagagcctatgtggatggattcgaaccgaacggctgcattgagggcaagctttctcaaatgtcaaaagaagtgaatgccaggattgagccatttctgaagacaacaccacgccctctcagattgcctgatgggcctccctgctctcagcggtcgaagttcttactgatggatgcccttaaactaagcatcgaagacccgagccacgaaggggaaggcataccgctatatgatgcaatcaaatgcatgaagacattcttcggctggaaagagcccaacatcgtgaaaccacatgaaaaaggcataaaccccaattacctcctggcttggaagcaggtgctggcagaaatccaagatattgaaaatgaggagaaaattccaaaaacaaagaacatgaagaaaacaagtcaattgaagtgggcacttggtgagaatatggcaccagagaaagtagactttgaggactgcaaagacgttagcgatctaagacagtatgacagtgatgaaccagagtctagatcgctagcaagctggattcagagcgaattcaacaaagcatgcgaattgacagattcaagttgggttgaacttgatgagataggggaagacgttgctccaattgaacacattgcaagtatgagaagaaactatttcacagcggaagtatcccattgcagggctactgagtacataatgaagggagtgtacataaacacagccctgttgaatgcatcctgtgcagccatggatgacttccaactgattccaatgataagcaagtgcagaaccaaagaaggaagacggaagacaaatctgtatggattcatcataaaaggaagatcccatttgaggaatgatactgatgtggtaaactttgtgagcatggaattctctcttaccgacccgaggctggagccacacaagtgggaaaagtactgtgttctcgaaataggagacatgctcctacggactgcaataggccaggtgtcaaggcccatgttcctgtatgtgagaaccaatgggacttccaagatcaagatgaaatggggcatggagatgaggcgatgcctccttcaatcccttcaacaaattgagagcatgattgaggccgagtcttctgtcaaagagaaagacatgaccaaagaattctttgaaaacaaatcagaaacatggccaattggagaatcacctaaaggggtggaggaaggctccattgggaaagtgtgcagaacattactagcaaaatctgtgttcaacagcctatatgcatctccacaactcgagggattttcggctgaatcaagaaaattgcttctcattgttcaggcacttagggacaacctggagcctgggactttcgatcttggggggctatatgaagcaattgaggagtgcctgattaatgatccctgggttttgcttaatgcgtcttggttcaactccttcctcacacatgcactgaaatag------
>H5N8_Avian_MF037856_A/green-winged_teal/Egypt/871/2016|2016.934
atggaagactttgtgcgacaatgcttcaatccaatgattgtcgagcttgcggaaaaggcaatgaaagaatatggggaagatccgaaaatcgaaacgaacaaatttgccgcaatatgcacacacttagaagtctgtttcatgtattcggattttcactttattgatgaacgaggcgaatcaataattgtagaatctggcgatccgaatgcattactgaaacaccgatttgagataattgaagggagagaccgaacaatggcctggacagtggtaaatagtatctgcaacaccacaggagtcgataagcctaaattcctcccagatttgtatgactacaaagagaaccgattcattgaaattggagtgacacgaagggaaattcacatatactatctagaaaaagccaacaagataaaatcggagaagacacacattcacatattctcattcactggagaggaaatggccaccaaagcagactatacccttgacgaggagagcagagcaagaatcaaaaccaggctgttcactataaggcaagaaatggccagtaggggtctatgggattcctttcgtcagtccgagagaggcgaagagacaattgaagaaagatttgaaatcgcaggaaccatgcgcaggcttgccgaccaaagtctcccaccgaacttctccagccttgaaaactttagagcctatgtggatggattcgaaccgaacggctgcattgagggcaagctttctcaaatgtcaaaagaagtgaatgccaggattgagccatttctgaagacaacaccacgccctctcagattgcctgatgggcctccctgctctcagcggtcgaagttcttactgatggatgcccttaaactaagcatcgaagacccgagccacgaaggggaaggcataccgctatatgatgcaatcaaatgcatgaagacattcttcggctggaaagagcccaacatcgtgaaaccacatgaaaaaggcataaaccccaattacctcctggcttggaagcaggtgctggcagaaatccaagatattgaaaatgaggagaaaattccaaaaacaaagaacatgaagaaaacaagtcaattgaagtgggcacttggtgagaatatggcaccagagaaagtagactttgaggactgcaaagacgttagcgatctaagacagtatgacagtgatgaaccagagtctagatcgctagcaagctggattcagagcgaattcaacaaagcatgcgaattgacagattcaagttgggttgaacttgatgagataggggaagacgttgctccaattgaacacattgcaagtatgagaagaaactatttcacagcggaagtatcccattgcagggctactgagtacataatgaagggagtgtacataaacacagccctgttgaatgcatcctgtgcagccatggatgacttccaactgattccaatgataagcaagtgcagaaccaaagaaggaagacggaagacaaatctgtatggattcatcataaaaggaagatcccatttgaggaatgatactgatgtggtaaactttgtgagcatggaattctctcttaccgacccgaggctggagccacacaagtgggaaaagtactgtgttctcgaaataggagacatgctcctacggactgcaataggccaggtgtcaaggcccatgttcctgtatgtgagaaccaatgggacttccaagatcaagatgaaatggggcatggagatgaggcgatgcctccttcaatcccttcaacaaattgagagcatgattgaggccgagtcttctgtcaaagagaaagacatgaccaaagaattctttgaaaacaaatcagaaacatggccaattggagaatcacctaaaggggtggaggaaggctccattgggaaagtgtgcagaacattactagcaaaatctgtgttcaacagcctatatgcatctccacaactcgagggattttcggctgaatcaagaaaattgcttctcattgttcaggcacttagggacaacctggagcctgggactttcgatcttggggggctatatgaagcaattgaggagtgcctgattaatgatccctgggttttgcttaatgcgtcttggttcaactccttcctcacacatgcactgaaatag------
>H5N8_Avian_MF040671_A/Anser_cygnoides/Hubei/FW44/2016|2016.948
atggaggactttgtgcgacaatgcttcaatccaatgattgtcgagcttgcggaaaaggcaatgaaagaatatggggaagatccgaaaatcgaaacgaacaaatttgccgcaatatgcacacacttagaagtctgtttcatgtattcggattttcactttattgatgaacgaggcgaatcaataattgtagaatctggcgatccgaatgcattactgaaacaccgatttgagataattgaagggagagaccgaacaatggcctggacagtggtaaatagtatctgtaacaccacaggagtcgataagcctaaattcctcccagatttgtatgactacaaagagagccgattcattgaaattggagtgacacgaagggaaattcacatatactatctagaaaaagccaacaagataaaatcggagaagacacacattcacatattctcattcactggagaggaaatggccaccaaagcagactatacccttgacgaggagagcagagcaagaatcaaaaccaggctgttcactataaggcaagaaatggccagtaggggtctatgggattcctttcgtcagtccgagagaggcgaagagacaattgaagaaagatttgaaatcgcaggaaccatgcgcaggcttgccgaccaaagtctcccaccgaacttctccagccttgaaaactttagagcctatgtggatggattcgaaccgaacggctgcattgagggcaagctttctcaaatgtcaaaagaagtgaatgccaggattgagccatttctgaagacaacaccacgccctctcagattgcctgatgggcctccctgctctcagcggtcgaagttcttactgatggatgcccttaaactaagcatcgaagacccgagccacgaaggggaaggcataccgctatatgatgcaatcaaatgcatgaagacattcttcggctggaaagagcccaacatcgtgaaaccacatgaaaaaggcataaaccccaattacctcctggcttggaagcaggtgctggcagaaatccaagatattgaaaatgaggagaaaattccaaaaacaaagaacatgaagaaaacaagtcaattgaagtgggcacttggtgagaatatggcaccagagaaagtagactttgaggactgcaaagacgttagcgatctaagacagtatgacagtgatgaaccagagtctagatcgctagcaagctggattcagagcgaattcaacaaagcatgcgaattgacagattcaagttgggttgaacttgatgagataggggaagacgttgctccaattgaatacattgcgagtatgagaagaaactatttcacagcggaagtatcccattgcagggctactgagtacataatgaagggagtgtacataaacacagccttgttgaatgcatcctgtgcagccatggatgacttccaactgattccaatgataagcaagtgcagaaccaaagaaggaagacggaagacaaatctgtatggattcatcataaaaggaagatcccatttgaggaatgatactgatgtggtaaactttgtgagcatggaattctctcttaccgacccgaggctggagccacacaagtgggaaaagtactgtgttctcgagataggagacatgctcctacggactgcaataggccaggtgtcaaggcccatgttcctgtatgtgagaaccaatgggacttccaagatcaagatgaaatggggcatggagatgaggcgatgtctccttcaatcccttcaacaaattgagagcatgattgaggccgagtcttctgtcaaagagaaagacatgaccaaagaattctttgaaaacaaatcagaaacatggccaattggagaatcacctaaaggggtggaggaaggctccattgggaaggtgtgcagaacattactagcaaaatctgtgttcaacagcctatatgcatctccacaactcgagggattttcggcggaatcaagaaaattgcttctcattgttcaggcacttagggacaacctggagcctgggactttcgatcttggggggctatatgaagcaattgaggagtgcctgattaatgatccctgggttttgcttaatgcgtcttggttcaactccttcctcacacatgcactgaaatag------
>H5N8_Avian_MG607411_A/duck/Democratic_Republic_of_the_Congo/17RS882-40/2017|2017.362
atggaagactttgtgcgacaatgcttcaatccaatgattgtcgagcttgcggaaaaggcaatgaaagaatatggggaggatccgaaaatcgaaacgaacaaatttgcagcaatatgcacacacttagaagtctgtttcatgtattcggattttcattttattgatgaacgaggtggatcaataattgtagaatctggcgacccgaatgcattattgaaacaccgatttgagataattgaagggagagaccgaacaatggcctggacggtggtaaatagtatttgccacaccacaggggtcgataaacctaaattcctcccagatttgtatgattacaaagagaaccgattcatcgaaattggagtaacacgaagggaagttcacatatactatttagaaaaagccaacaagataaaatcagagaagacacacattcacatattctcattcactggagaagagatggccaccaaagcggactacacccttgacgaggagagcagagcaagaatcaaaaccaggctgttcactataaggcaagaaatggccaataggggtctatgggattcctttcgtcagtccgaaagaggcgaagagacaattgaagaaagatttgaaattacaggaaccttgcgcaggcttgccgaccaaagtctcccaccgaacttctccagccttgaaaactttagagcctatgtggatggattcgaaccgaacggctgcattgagggcaagctttctcaaatgtcaaaagaagtgaacgctaggattgagccatttctgaagacaacaccacgccctctcagattacctgatgggcctccctgctttcagcgatcgaagttcttgctgatggatgctcttaaattaagcatcgaggatccgagccatgaaggggaaggcataccgctatatgatgcaataaaatgcatgaagacatttttcggctggaaagagcccaacatcgtaaaaccgcatgaaaaaggcataaatccaaattacctcctggcttggaaacaggtgttagcagaactccaagatattgagaatggggagaaaattccgaaaacaaagaacatgaagaaaacaagccaattgaagtgggcacttggtgagaatatggcaccagagaaagtagactttgaggactgcaaagacgttagcgatctacgacaatatgacagtgatgagccagagtctagatcgctagcaagctggatccagagcgaattcaacaaagcatgcgaattgacagattcaagttggattgaacttgatgaaataggggaagacgttgccccaattgagcacattgcgagtatgagaagaaactatttcacagcggaagtatctcattgcagggccactgaatacataatgaaaggagtgtacataaacacagctctgttgaatgcatcctgtgcagccatggatgacttccaactgattccaatgataagcaagtgcagaaccaaagaaggaaggcggaagacaaatttgtatgggttcatcataaaaggaagatcccatttgaggaatgacaccgatgtggtaaactttgtgagcatggaattctctcttactgacccgaggctggagccacacaagtgggaaaagtactgtgtcctcgagataggagacatgctactacggaccgcaataggccaagtgtcaaggcccatgttcctgtatgtgagaaccaatgggacttccaagatcaagatgaaatggggcatggagatgaggcgatgccttcttcaatccctccaacaaattgagagcatgattgaggccgagtcttctgtcaaagagaaggacatgaccaaagaattctttgaaaacaaatcggaaacatggccaattggagaatcacctaagggggtggaggaaggctccattggaaaggtgtgcagaacattgctagcaaagtctgtattcaacagcctatatgcatctccacaactcgaggggttttcggctgaatcaaggaaattgcttctcattgttcaggcacttagggataacctggaacctgggaccttcgatcttggggggctatatgaagcaattgaggagtgcctgattaacgatccatgggttttgcttaatgcgtcttggttcaactccttcctcacacatgcactgaaatag------
>H5N8_Avian_MG607410_A/duck/Democratic_Republic_of_the_Congo/17RS882-33/2017|2017.364
atggaagactttgtgcgacaatgcttcaatccaatgattgtcgagcttgcggaaaaggcaatgaaagaatatggggaggatccgaaaatcgaaacgaacaaatttgcagcaatatgcacacacttagaagtctgtttcatgtattcggattttcattttattgatgaacgaggtggatcaataattgtagaatctggcgacccgaatgcattattgaaacaccgatttgagataattgaagggagagaccgaacaatggcctggacggtggtaaatagtatttgccacaccacaggggtcgataaacctaaattcctcccagatttgtatgattacaaagagaaccgattcatcgaaattggagtaacacgaagggaagttcacatatactatttagaaaaagccaacaagataaaatcagagaagacacacattcacatattctcattcactggagaagagatggccaccaaagcggactacacccttgacgaggagagcagagcaagaatcaaaaccaggctgttcactataaggcaagaaatggccaataggggtctatgggattcctttcgccagtccgaaagaggcgaagagacaattgaagaaagatttgaaattacaggaaccttgcgcaggcttgccgaccaaagtctcccaccgaacttctccagccttgaaaactttagagcctatgtggatggattcgaaccgaacggctgcattgagggcaagctttctcaaatgtcaaaagaagtgaacgctaggattgagccatttctgaagacaacaccacgccctctcagattacctgatgggcctccctgctttcagcgatcgaagttcttgctgatggatgctcttaaattaagcatcgaggatccgagccatgaaggggaaggcataccgctatatgatgcaataaaatgcatgaagacatttttcggctggaaagagcccaacatcgtaaaaccgcatgaaaaaggcataaatccaaattacctcctggcttggaaacaggtgttagcagaactccaagatattgagaatggggagaaaattccgaaaacaaagaacatgaagaaaacaagccaattgaagtgggcacttggtgagaatatggcaccagagaaagtagactttgaggactgcaaagacgttagcgatctacgacaatatgacagtgatgagccagagtctagatcgctagcaagctggatccagagcgaattcaacaaagcatgcgaattgacagattcaagttggattgaacttgatgaaataggggaagacgttgccccaattgagcacattgcgagtatgagaagaaactatttcacagcggaagtatctcattgcagggccactgaatacataatgaaaggagtgtacataaacacagctctgttgaatgcatcctgtgcagccatggatgacttccaactgattccaatgataagcaagtgcagaaccaaagaaggaaggcggaagacaaatttgtatgggttcatcataaaaggaagatcccatttgaggaatgacaccgatgtggtaaactttgtgagcatggaattctctcttactgacccgaggctggagccacacaagtgggaaaagtactgtgtcctcgagataggagacatgctactacggaccgcaataggccaagtgtcaaggcccatgttcctgtatgtgagaaccaatgggacttccaagatcaagatgaaatggggcatggagatgaggcgatgccttcttcaatccctccaacaaattgagagcatgattgaggccgagtcttctgtcaaagagaaggacatgaccaaagaattctttgaaaacaaatcggaaacatggccaattggagaatcacctaagggggtggaggaaggctccattggaaaggtgtgcagaacattgctagcaaagtctgtattcaacagcctatatgcatctccacaactcgaggggttttcggctgaatcaaggaaattgcttctcattgttcaggcacttagggataacctggaacctgggaccttcgatcttggggggctatatgaagcaattgaggagtgcctgattaacgatccatgggttttgcttaatgcgtcttggttcaactccttcctcacacatgcactgaaatag------
>H5N8_Avian_MG881980_A/grey-headed_gull/Uganda/MUWRP-538/2017|2017.008
atggaagactttgtgcgacaatgcttcaatccaatgattgtcgagcttgcggaaaaggcaatgaaagaatatggggaggatccgaaaatcgaaacgaacaaatttgcagcaatatgcacacacttagaagtctgtttcatgtattcggattttcattttattgatgaacgaggtggatcaataattgtagaatctggcgacccgaatgcattattgaaacaccgatttgagataattgaagggagagaccgaacaatggcctggacggtggtaaatagtatttgccacaccacaggggtcgataaacctaaattcctcccagatttgtatgattacaaagagaaccgattcatcgaaattggagtaacacgaagggaagttcacatatactatttagaaaaagccaacaagataaaatcagagaagacacacattcacatattctcattcactggagaagagatggccaccaaagcggactacacccttgacgaggagagcagagcaagaatcaaaaccaggctgttcactataaggcaagaaatggccaataggggtctatgggattcatttcgtcagtccgagagaggcgaagagacaattgaagaaagatttgaaattacaggaaccttgcgcaggcttgccgaccaaagtctcccaccgaacttctccagccttgaaaactttagagcctatgtggatggattcgaaccgaacggctgcattgagggcaagctttctcaaatgtcaaaagaagtgaacgctaggattgagccatttctgaagacaacaccacgccctctcagattacctgatgggcctccctgctttcagcgatcgaagttcttgctgatggatgctcttaaattaagcatcgaggatccgagccatgaaggggaaggcataccgctatatgatgcaataaaatgcatgaagacatttttcggctggaaagagcccaacatcgtaaaaccgcatgaaaaaggcataaatccaaattacctcctggcttggaaacaggtgttagcagaactccaagatattgagaatggggagaaaattccgaaaacaaagaacatgaagaaaacaagccaattgaagtgggcacttggtgagaatatggcaccagagaaagtagactttgaggactgcaaagacgttagcgatctacgacaatatgacagtgatgagccagagtctagatcgctagcaagctggatccagagcgaattcaacaaagcatgcgaattgtcagattcaagttggattgaacttgatgaaataggggaagacgttgccccaattgagcacattgcgagtatgagaagaaactatttcacagcggaagtatctcattgcagggccactgaatacataatgaaaggagtgtacataaacacagctctgttgaatgcatcctgtgcagccatggatgacttccaactgattccaatgataagcaagtgcagaaccaaagaaggaaggcggaagacaaatctgtatgggttcatcataaaaggaagatcccatttgaggaatgacaccgatgtggtaaactttgtgagcatggaattctctcttactgacccgaggctggagccacacaagtgggaaaagtactgtgtcctcgagataggagacatgctactacggaccgcaataggccaagtgtcaaggcccatgttcctgtatgtgagaaccaatgggacttccaagatcaagatgaaatggggcatggagatgaggcgatgccttcttcaatccctccaacaaattgagagcatgattgaggccgagtcttctgtcaaagagaaggacatgaccaaagaattctttgaaaacaaatcggaaacatggccaattggagaatcacctaagggagtggaggaaggctccattggaaaggtgtgcagaacattgctagcaaagtctgtattcaacagcctatatgcatctccacaactcgaggggttttcggctgaatcaaggaaattgcttctcattgttcaggcacttagggacaacctggaacctgggaccttcgatcttggggggctatatgaagcaattgaggagtgcctgattaacgatccatgggttttgcttaatgcgtcttggttcaactccttcctcacacatgcactgaaatag------
>H5N8_Avian_MG650636_A/duck/Cameroon/17RS1661-3/2017|2017.038
atggaagactttgtgcgacaatgcttcaatccaatgattgtcgagcttgcggaaaaggcaatgaaagaatatggggaggatccgaaaatcgaaacgaacaaatttgcagcaatatgcacacacttagaagtctgtttcatgtattcggattttcattttattgatgaacgaggtggatcaataattgtagaatctggcgacccgaatgcattgttgaaacaccgatttgagataattgaagggagagaccgaacaatggcctggacggtggtaaatrgtatttgccacaccacaggggtcgataaacctaaattcctcccagatttgtatgactacaaagagaaccgattcatcgaaattggagtaacacgaagggaagttcacatatactatttagaaaaagccaacaagataaaatcagagaagacacacattcacatattctcattcactggagaagagatggccaccaaagcggactacacccttgacgaggagagcagagcaagaatcaaaaccaggctgttcactataaggcaagaaatggccaataggggtctatgggattcctttcgtcagtccgagagaggcgaagagacaattgaagaaagatttgaaattacaggaaccttgcgcaggcttgccgaccaaagtctcccaccgaacttctccagccttgaaaactttagagcctatgtggatggattcgaaccgaacggctgcattgagggcaagctttctcaaatgtcaaaagaagtgaacgctaggattgagccatttctgaagacaacaccacgccctctcagattacctgatgggcctccctgctctcagcgatcgaagttcttgctgatggatgctcttaaattaagcatcgaggatccgagccatgaaggggaaggcataccactatatgatgcaataaaatgcatgaagacatttttcggctggaaagagcccaacatcgtaaaaccgcatgaaaaaggcataaatccaaattacctcctggcttggaaacaggtgttagcagaactccaagatattgagaatggggagaaaattccgaaaacaaagaacatgaagaaaacaagccaattgaagtgggcacttggtgagaatatggcaccagagaaagtagactttgaggactgcaaagacgttagcgatctacgacaatatgacagtgatgagccagagtctagatcgctagcaagctggatccagagcgaattcaacaaagcatgcgaattgacagattcaagttggattgaacttgatgaaataggggaagacgttgccccaattgagcacattgcgagtatgagaagaaactatttcacagcggaagtatcccattgcagggccactgaatacataatgaaaggagtgtacataaacacagctctgttgaatgcatcctgtgcagccatggatgacttccaactgattccaatgataagtaaatgcagaaccaaagaaggaaggcggaagacaaatctgtatgggttcatcataaaaggaagatcccatttgaggaatgacaccgatgtggtaaactttgtgagcatggaattctctcttactgacccgaggctggagccacacaagtgggaaaagtactgtgtcctcgagataggagacatgctactacggaccgcaataggccaagtgtcaaggcccatgttcctgtatgtgagaaccaatgggacttccaagatcaagatgaaatggggcatggagatgaggcgatgccttcttcaatccctccaacaaattgagagcatgattgaggccgagtcttctgtcaaagagaaggacatgaccaaagaattctttgaaaacaaatcggaaacatggccaattggagaatcacctaagggggtggaggaaggctccattggaaaggtgtgcagaacattgctagcaaagtctgtattcaacagcctatatgcatctccacaactcgaggggttttcggctgaatcaaggaaattgcttctcattgttcaggcacttagggacaacctggaacctgggaccttcgatcttggggggctatatgaagcaattgaggagtgcctgattaacgatccatgggttttgcttaatgcgtcttggttcaactccttcctcacacatgcactgaaatag------
>H5N8_Avian_MH107204_A/Guinea_fowl/Belgium/6102/2017|2017.449
atggaagactttgtgcgacaatgcttcaatccaatgattgtcgagcttgcggaaaaggcaatgaaagaatatggggaagatccaaaaatcgaaacaaataagtttgccgcaatatgcacacacctagaagtctgcttcatgtattcggatttccactttattgatgaacgaggcgaatcaataatcgtagaatctggcgatccgaatgcattattgaaacaccgatttgagataattgaagggagagaccgaacaatggcctggacagtggtgaatagtatatgcaacactacaggagtcgaaaagcccaagttccttcctgatctgtatgactacagagaaaaccgattcattgaaattggagtaacgcgaagggaagttcacatatactatctagaaaaagccaacaagataaaatcagaaaaaacacacattcacatattctcattcactggggaggaaatggccaccaaggcagattacactcttgatgaagagagcagagcaagaataaaaaccaggctattcactataagacaagagatggccagtaggggtctatgggattcctttcgtcagtccgagagaggcgaagagacaattgaagaaagatttgaaatcacaggaaccatgcgcaggcttgccgaccaaagtctcccaccgaacttctccagccttgaaaactttagagcctatgtggatggattcgaaccgaacggctgcattgagggcaagctttctcaaatgtcaaaagaagtgaatgccagaattgagccatttctgaagacaacaccacgccctctcagattacctgatgggcctccctgttcccagcggtcgaagttcttactaatggatgcccttaaattatgcattgaagacccgagccatgagggggagggtataccgctgtatgatgcaatcaaatgcatgaagacattttttggctggaaagagcccaacatagtgaaaccacatgaaaagggcataaaccctaattacctcctggcttggaagcaggtgctggcagaactccaagatattgaaaacgaggagaaaatcccaaaaacaaagaacatgaagaagacaagccaactgaagtgggcacttggtgaaaacatggcaccagagaaagtggactttgaggactgtaaagatgttagcgatctaagacagtacgacagtgacgaaccagagtctagatcactagcaagttggatccagagtgaatttaacaaggcttgcgaattgacagattcaagttggattgaacttgatgaaataggggaagacgttgctccaattgaacacattgcgagtatgaggaggaactatttcacagcggaagtatcccattgcagggctacagaatacataatgaaaggagtatacataaacacagccttattgaatgcatcctgtgcagccatggatgacttccaactgattccaatgataagcaaatgcagaaccaaagaagggagacggaagacaaatctgtatggcttcattataaaaggaagatcccatttgaggaatgacaccgatgtggtaaactttgtgagcatggaattctctctcactgacccaaggctggagccacacaaatgggaaaaatactgtgttcttgagataggagacatgctcctacggactgcaataggtcaagtgttaaggcccatgttcctgtatgtgagaaccaatgggacttccaagatcaaaatgaaatggggcatggagatgaggcgatgccttcttcaatcccttcaacaaattgagagcatgattgaagccgagtcttctgtcaaagaaaaggacatgaccaaggaattctttgaaaacagatcagaaacatggccaattggagaatcacccaaaggagtggaggaaggctccattgggaaggtgtgcagaacattgctagcaaagtctgtgttcaacagcctatatgcatctccacaactcgaggggttttcagcggaatcaagaaagttgcttctcattgttcaggcacttagggacaacctggaacctggaaccttcgatcttggggggctatatgaagcaattgaggagtgcctgattaacgatccctgggttttgcttaatgcgtcttggttcaactccttcctcacacatgcactgaaatag------
>H5N8_Avian_MH107196_A/Brahma_chicken/Belgium/6153/2017|2017.452
atggaagactttgtgcgacaatgcttcaatccaatgattgtcgagcttgcggaaaaggcaatgaaagaatatggggaagatccaaaaatcgaaacaaacaagtttgccgcaatatgcacacacttagaagtctgcttcatgtattcggatttccactttattgatgaacgaggcgaatcaataatcgtagaatctggcgatccgaatgcattattgaaacaccgatttgagataattgaagggagagaccgaacaatggcctggacagtggtgaatagtatatgcaacactacaggagtcgaaaagcccaagttccttcctgatctgtatgactacagagaaaaccgattcattgaaattggagtaacgcgaagggaagttcacatatactatctagaaaaagccaacaagataaaatcagagaaaacacacattcacatattctcattcactggggaggaaatggccaccaaggcagattacactcttgatgaagagagcagagcaagaataaaaaccaggctattcactataagacaagagatggccagtaggggtctatgggattcctttcgtcagtccgagagaggcgaagagacaattgaagaaagatttgaaatcacaggaaccatgcgcaggcttgccgaccaaagtctcccaccgaacttctccagccttgaaaactttagagcctatgtggatggattcgaaccgaacggctgcattgagggcaagctttctcaaatgtcaaaagaagtgaatgccagaattgagccatttctgaagacaacaccacgccctctcagattacctgatgggcctccctgttcccagcggtcgaagttcttactaatggatgcccttaaattatgcattgaagacccgagccatgagggggagggtataccgctgtatgatgcaatcaaatgcatgaagacattttttggctggaaagagcccaacatcgtgaaaccacatgaaaagggcataaaccctaattacctcctggcttggaagcaggtgctggcagaactccaagatattgaaaacgaggagaaaatcccaaaaacaaagaacatgaagaagacaagccaactgaagtgggcacttggtgaaaacatggcaccagagaaagtggactttgaggactgtaaagatgttagcgatctaagacagtacgacagtgacgaaccagagtctagatcactagcaagttggatccagagtgaatttaacaaggcttgcgaattgacagattcgagttggattgaacttgatgaaataggggaagacgttgctccaattgaacacattgcgagtatgaggaggaactatttcacagcggaagtatcccattgcagggctacagaatacataatgaaaggagtatacataaacacagccttattgaatgcatcctgtgcagccatggatgacttccaactgattccaatgataagcaaatgcagaaccaaagaagggagacggaagacaaatctgtatggcttcattataaaaggaagatcccatttgaggaatgacaccgatgtggtaaactttgtgagcatggaattctctctcactgacccaaggctggagccacacaaatgggaaaaatactgtgttcttgagataggagacatgctcctacggactgcaataggccaagtgttaaggcccatgttcctgtatgtgagaaccaatgggacttccaagatcaaaatgaaatggggcatggagatgaggcgatgccttcttcaatcccttcaacaaattgagagcatgattgaagccgagtcttctgtcaaagaaaaggacatgaccaaggaattctttgaaaacagatcagaaacatggccaattggagaatcacccaaaggagtggaggaaggctccattgggaaggtgtgcagaacattgctagcaaagtctgtgttcaacagcctatatgcatctccacaactcgaggggttttcagctgaatcaagaaagttgcttctcattgttcaggcacttagggacaacctggaacctggaaccttcgatcttggggggctatatgaagcaattgaggagtgcctgattaacgatccctgggttttgcttaatgcgtcttggttcaactccttcctcacacatgcactgaaatag------
>H5N8_Avian_MF926484_A/goose/Kalmykia/813/2016|2016.849
atggaagactttgtgcgacaatgcttcaatccaatgattgtcgagcttgcggaaaaggcaatgaaagaatatggggaagatccaaaaatcgaaacaaacaagtttgccgcaatatgcacacacttagaagtctgcttcatgtattcggatttccactttattgatgaacgaggcgaatcaataatcgtagaatctggcgatccgaatgcattattgaaacaccgatttgagataattgaagggagagaccgaacaatggcctggacagtggtgaatagtatatgcaacactacaggagtcgaaaagcccaagttccttcctgatttgtatgactacagagaaaaccgattcattgaaattggagtaacgcgaagggaagttcacatatactatctagaaaaagccaacaagataaaatcagagaaaacacacattcacatattctcattcactggggaggaaatggccaccaaggcagattacactcttgatgaagagagcagagcaagaataaaaaccaggctattcactataagacaagagatggccagtaggggtctatgggattcctttcgtcagtctgagagaggcgaagagacaattgaagaaagatttgaaatcacaggaaccatgcgcaggcttgccgaccaaagtctcccaccgaacttctccagccttgaaaactttagagcctatgtggatggattcgaaccgaacggctgcattgagggcaagctttctcaaatgtcaaaagaagtgaatgccagaattgagccatttctgaagacaacaccacgccctctcagattacctgatgggcctccctgttcccagcggtcgaagttcttactaatggatgcccttaaattgagcattgaagacccgagccatgagggggagggtataccgctgtatgatgcaatcaaatgcatgaagacattttttggctggaaagagcccaacatcgtgaaaccacatgaaaagggcataaaccctaattacctcctggcttggaagcaggtgctggcagaactccaagatattgaaaacgaggagaaaatcccaaaaacaaagaacatgaagaagacaagccaactgaagtgggcacttggtgaaaacatggcaccagagaaagtggactttgaggactgtaaagatgttagcgatctaagacagtacgacagtgacgaaccagagtctagatcactagcaagttggatccagagtgaatttaacaaggcttgcgaattgacagattcgagttggattgaacttgatgaaataggggaagacgttgctccaattgaacacattgcgagtatgaggaggaactatttcacagcggaagtatcccattgcagggctacagaatacataatgaaaggagtatacataaacacagccttattgaatgcatcctgtgcagccatggatgacttccaactgattccaatgataagcaaatgcagaaccaaagaagggagacggaagacaaatctgtatggcttcattgtaaaaggaagatcccatttgaggaatgacaccgatgtggtaaactttgtgagcatggaattctctctcactgacccaaggctggagccacacaaatgggaaaaatactgtgttcttgagataggagacatgctcctacggactgcaataggccaagtgtcaaggcccatgttcctgtatgtgagaaccaatgggacttccaagatcaaaatgaaatggggcatggagatgaggcgatgccttcttcaatcccttcaacaaattgagagcatgattgaagccgagtcttctgtcaaagaaaaggacatgaccaaggaattctttgaaaacagatcagaaacatggccaattggagaatcacccaaaggagtggaggaaggctccattgggaaggtgtgcagaacattgctagcaaagtctgtgttcaacagcctatatgcatctccacaactcgaggggttttcagctgaatcaagaaagttgcttctcattgttcaggcacttagggacaacctggaacctggaaccttcgatcttggggggctatatgaagcaattgaggagtgcctgattaacgatccctgggttttgcttaatgcgtcttggttcaactccttcctcacacatgcactgaaatag------
>H5N8_Avian_MF926460_A/chicken/Chechnya/58/2017|2017.019
atggaagactttgtgcgacaatgcttcaatccaatgattgtcgagcttgcggaaaaggcaatgaaagaatatggggaagatccaaaaatcgaaacaaacaagtttgccgcaatatgcacacacttagaagtctgcttcatgtattcggatttccactttattgatgaacgaggcgaatcaataatcgtagaatctggcgatccgaatgcattattgaaacaccgatttgagataattgaagggagagaccgaacaatggcctggacagtggtgaatagtatatgcaacactacaggagtcgaaaagcccaagttccttcctgatttgtatgactacagagaaaaccgattcattgaaattggagtaacgcgaagggaagttcacatatactatctagaaaaagccaacaagataaaatcagagaaaacacacattcacatattctcattcactggggaggaaatggccaccaaggcagattacactcttgatgaggaaagcagagcaagaataaaaaccaggctattcactataagacaagagatggccagtaggggtctatgggattcctttcgtcagtccgagagaggcgaagagacaattgaagaaagatttgaaatcacaggaatcatgcgcaggcttgccgaccaaagtctcccaccgaacttctccagccttgaaaactttagagcctatgtggatggattcgaaccgaacggctgcattgagggcaagctttctcaaatgtcaaaagaagtgaatgccagaattgagccatttctgaagacaacaccacgccctctcagattacctgatgggcctccctgttcccagcggtcgaagttcttgctaatggatgcccttaaattgagcattgaagacccgagccatgagggggagggtataccgctgtatgatgcaatcaaatgcatgaagacattttttggctggaaagagcccaacatcgtgaaaccacatgaaaagggcataaaccctaattacctcctggcttggaagcaggtgctggcagaactccaagatattgaaaacgaggagaaaatcccaaaaacaaagaacatgaagaagacaagccaactgaagtgggcacttggtgaaaacatggcaccagagaaagtggactttgaggactgtaaagatgttagcgatctgagacagtacgacagtgacgaaccagagtctagatcactagcaagttggatccagagtgaatttaacaaggcttgcgaattgacagattcgagttggattgaacttgatgaaataggggaagacgttgctccaattgaacacattgcgagtatgaggaggaactatttcacagcggaagtatcccattgcagggctacagaatacataatgaaaggagtatacataaacacagctttattgaatgcatcctgtgcagccatggatgacttccaactgattccaatgataagcaaatgcagaaccaaagaagggagacggaagacaaatctgtatggcttcattataaaaggaagatcccatttgaggaatgacaccgatgtggtaaactttgtgagcatggaattctctctcactgacccaaggctggagccacacaaatgggaaaaatactgtgttcttgagataggagacatgctcctacggactgcaataggccaagtgtcaaggcccatgttcctgtatgtgagaaccaatgggacttccaagatcaaaatgaaatggggcatggagatgaggcgatgccttcttcaatcccttcaacaaattgagagcatgattgaagccgagtcttctgtcaaagaaaaggacatgaccaaggaattctttgaaaacagatcagaaacatggccaattggagaatcacccaaaggagtggaggaaggctccattgggaaagtgtgcagaacattgctagcaaagtctgtgttcaacagcctatatgcatctccacaactcgaggggttttcagctgaatcaagaaagttgcttctcattgttcaggcacttagggacaacctggaacctggaaccttcgatcttggggggctatatgaagcaattgaggagtgcctgattaacgatccctgggttttgcttaatgcgtcttggttcaactccttcctcacacatgcactgaaatag------
>H5N8_Avian_MF926452_A/chicken/Moscow/94/2017|2017.159
atggaagactttgtgcgacaatgcttcaatccaatgattgtcgagcttgcggaaaaggcaatgaaagaatatggggaagatccaaaaatcgaaacaaacaagtttgccgcaatatgcacacacttagaagtctgtttcatgtattcggatttccactttattgatgaacgaggcgaatcaataatcgtagaatctggcgatccgaatgcattattgaaacaccgatttgagataattgaagggagagaccgaacaatggcctggacagtggtgaatagtatatgcaacactacaggagtcgaaaagcccaagttccttcctgatttgtatgactacagagaaaaccgattcattgaaattggagtaacgcgaagggaagtccacatatactatctagaaaaagccaacaagataaaatcagagaaaacacacattcacatattctcattcactggggaggaaatggccaccaaggcagattacactcttgatgaagaaagcagagcaagaataaaaaccaggctattcactataagacaagagatggccagtaggggtctatgggattcctttcgtcagtccgagagaggcgaagagacaattgaagaaagatttgaaatcacaggaaccatgcgcaggcttgccgaccaaagtctcccaccgaacttccccagccttgaaaactttagagcctatgtggatggattcgaaccgaacggctgcattgagggcaagctttctcaaatgtcaaaaggagtgaatgccagaattgagccatttctgaagacaacaccacgccctctcagattacctgatgggcctccctgttcccagcggtcgaagttcttgctaatggatgcccttaaattgagcattgaagacccgagccatgagggggagggtataccgctgtatgatgcaatcaaatgcatgaagacattttttggctggaaagagcccaacatcgtgaaaccacatgaaaagggcataaaccctaattacctcctggcttggaagcaggtgctggcagaactccaagatattgaaaacgaggagaaaatcccaaaaacaaagaacatgaagaagacaagccaactgaagtgggcacttggtgaaaacatggcaccagagaaagtggactttgaggactgtaaagatgttagcgatctaagacagtacgacagtgacgaaccagagtctagatcactagcaagttggatccagagtgaatttaacaaggcttgcgaattgacagattcgagttggattgaacttgatgaaataggggaagacgttgctccaattgaacacattgcgagtatgaggaggaactatttcacagcggaagtatcccattgcagggctacagaatacataatgaaaggagtatacataaacacagctttattgaatgcatcctgtgcagccatggatgacttccaactgattccaatgataagcaaatgcagaaccaaagaagggagacggaagacaaatctgtatggcttcattataaaaggaagatcccatttgaggaatgacaccgatgtggtaaactttgtgagcatggaattctctctcactgacccaaggctggagccacacaaatgggaaaaatactgtgttcttgagataggagacatgctcctacggactgcaataggccaagtgtcaaggcccatgttcctgtatgtgagaaccaatgggacttccaagatcaaaatgaaatggggcatggagatgaggcgatgccttcttcaatcccttcaacaaattgagagcatgattgaagccgagtcttctgtcaaagaaaaggacatgaccaaggaattctttgaaaacagatcagaaacatggccaattggagaatcacccaaaggagtggaggaaggctccattgggaaggtgtgcagaacattgctagcaaagtctgtgttcaacagcttatatgcatctccacaactcgaggggttttcagctgaatcaagaaagttgcttctcattgttcaggcacttagggacaacctggaacctggaaccttcgatcttggggggctatatgaagcaattgaggagtgcctgattaacgatccctgggttttgcttaatgcgtcttggttcaactccttcctcacacatgcactgaaatag------
>H5N6_Avian_LC379584_A/jungle_crow/Hyogo/2803A002/2018|2018.162
atggaagactttgtgcgacaatgcttcaatccaatgattgtcgagcttgcggaaaaggcaatgaaagaatatggggaagatccaaaaatcgaaacaaacaagtttgccgcaatatgcacacacttagaagtctgcttcatgtattcggatttccactttattgatgaacgaggcgaatcaataatcgtagaatccggcgatccgaatgcattattgaaacaccgatttgagataattgaagggagagaccgaacaatagcctggacagtggtgaatagtatatgcaacactgcaggagtcgaaaagcccaagttccttcctgatttgtatgactacagagaaaaccggttcattgaaattggagtaacgcgaagggaagttcacatatactatctagaaaaagccaacaagataaaatcagagaaaacacacattcacatattctcattcactggggaggaaatggccaccaaggcagattacactcttgatgaagagagcagagcaagaataaaaaccaggctattcactataagacaagagatggccagtaggggtctatgggattcctttcgtcagtccgagagaggcgaagagacaattgaagaaagatttgaaatcacaggaaccatgcgcaggcttgccgaccaaagtctcccaccgaacttctccagccttgaaaactttagagcctatgtggatggattcgaaccgaacggctgcattgagggcaagctttctcaaatgtcaaaagaagtgactgccagaattgagccatttctgaagacaacaccacgccctctcagattacctgatgggcctccctgttcccagcggtcgaagttcttgctaatggatgcccttaaattgagcattgaagacccgagccatgagggggagggtataccgctgtatgatgcaatcaaatgcatgaagacgttttttggctggaaagagcccaacatcgtgaaaccacatgaaaagggcataaaccctaattacctcctggcttggaagcaggtgctggcagaactccaagatattgaaaacgaggaaaaaatcccaaaaacaaagaacatgaagaagacaagccaactgaagtgggcacttggtgaaaatatggcaccagagaaagtggactttgaggactgtaaagatgttagcgatctaagacagtacgacagtgacgaaccagagtctagatcactagcaagttggatccagagtgaatttaacaaggcttgcgaattgacagattcgagctggattgaacttgatgaaataggggaagacgttgctccaattgaacacattgcgagtatgaggaggaactatttcacagcggaagtatcccattgcagggctacagaatacataatgaaaggagtatacataaacacagccttattgaatgcatcctgtgcagccatggatgacttccaattgattccaatgataagcaaatgcagaaccaaagaagggagacggaagacaaatctgtatggcttcattataaaaggaagatcccatttgaggaatgacactgatgtggtaaactttgtgagcatggaattctctctcactgacccaaggctggagccacacaaatgggaaaaatactgtgttcttgagataggagacatgctcctacggactgcaataggccaagtatcaaggcccatgttcctgtatgtgagaaccaatgggacttccaagatcaaaatgaaatggggcatggagatgaggcgatgccttcttcaatcccttcaacaaattgagagcatgattgaagccgaatcttctgtcaaagaaaaggacatgaccaaggaattctttgaaaacagatcagaaacatggccaattggagaatcacccaaaggagtggaggaaggctccattgggaaggtgtgcagaacattgctagcaaagtctgtgttcaacagcctatatgcatctccacaactcgaggggttttcagctgaatcaagaaagttgcttctcattgttcaggcacttagggacaacctggaacctggaaccttcgatcttggggggctatatgaagcaattgaggagtgcctgattaacgatccctgggttttgcttaatgcgtcttggttcaactccttcctcacccatgcactgaaatag------
>H5N6_Avian_LC379592_A/jungle_crow/Hyogo/2803E011/2018|2018.167
atggaagactttgtgcgacaatgcttcaatccaatgattgtcgagcttgcggaaaaggcaatgaaagaatatggggaagatccaaaaatcgaaacaaacaagtttgccgcaatatgcacacacttagaagtctgcttcatgtattcggatttccactttattgatgaacgaggcgaatcaataatcgtagaatccggcgatccgaatgcattattgaaacaccgatttgagataattgaagggagagaccgaacaatagcctggacagtggtgaatagtatatgcaacactgcaggagtcgaaaagcccaagttccttcctgatttgtatgactacagagaaaaccggttcattgaaattggagtaacgcgaagggaagttcacatatactatctagaaaaagccaacaagataaaatcagagaaaacacacattcacatattctcattcactggggaggaaatggccaccaaggcagattacactcttgatgaagagagcagagcaagaataaaaaccaggctattcactataagacaagagatggccagtaggggtctatgggattcctttcgtcagtccgagagaggcgaagagacaattgaagaaagatttgaaatcacaggaaccatgcgcaggcttgccgaccaaagtctcccaccgaacttctccagccttgaaaactttagagcctatgtggatggattcgaaccgaacggctgcattgagggcaagctttctcaaatgtcaaaagaagtgactgccagaattgagccatttctgaagacaacaccacgccctctcagattacctgatgggcctccctgttcccagcggtcgaagttcttgctaatggatgcccttaaattgagcattgaagacccgagccatgagggggagggtataccgctgtatgatgcaatcaaatgcatgaagacgttttttggctggaaagagcccaacatcgtgaaaccacatgaaaagggcataaaccctaattacctcctggcttggaagcaggtgctggcagaactccaagatattgaaaacgaggaaaaaatcccaaaaacaaagaacatgaagaagacaagccaactgaagtgggcacttggtgaaaatatggcaccagagaaagtggactttgaggactgtaaagatgttagcgatctaagacagtacgacagtgacgaaccagagtctagatcactagcaagttggatccagagtgaatttaacaaggcttgcgaattgacagattcgagctggattgaacttgatgaaataggggaagacgttgctccaattgaacacattgcgagtatgaggaggaactatttcacagcggaagtatcccattgcagggctacagaatacataatgaaaggagtatacataaacacagccttattgaatgcatcctgtgcagccatggatgacttccaattgattccaatgataagcaaatgcagaaccaaagaagggagacggaagacaaatctgtatggcttcattataaaaggaagatcccatttgaggaatgacactgatgtggtaaactttgtgagcatggaattctctctcactgacccaaggctggagccacacaaatgggaaaaatactgtgttcttgagataggagacatgctcctacggactgcaataggccaagtatcaaggcccatgttcctgtatgtgagaaccaatgggacttccaagatcaacatgaaatggggcatggagatgaggcgatgccttcttcaatcccttcaacaaattgagagcatgattgaagccgaatcttctgtcaaagaaaaggacatgaccaaggaattctttgaaaacagatcagaaacatggccaattggagaatcacccaaaggagtggaggaaggctccattgggaaggtgtgcagaacattgctagcaaagtctgtgttcaacagcctatatgcatctccacaactcgaggggttttcagctgaatcaagaaagttgcttctcattgttcaggcacttagggacaacctggaacctggaaccttcgatcttggggggctatatgaagcaattgaggagtgcctgattaacgatccctgggttttgcttaatgcgtcttggttcaactccttcctcacccatgcactgaaatag------
>H6N2_Avian_KU143473_A/wild_bird/Wuhan/CDHN09/2015|2015.038
atggaagattttgtacgacaatgcttcaatccaatgattgtcgagcttgcggaaaaggcaatgaaagaatatggggaagatccgaaaatcgaaacgaacaaatttgccgcaatatgcacacacttggaagtctgtttcatgtattcggatttccactttattgatgaacggggcgaatcaataattgtagaatctggcgatccgaacgcattattgaaacaccgatttgagataattgaagggagagaccgaacaatggcctggacagtggtgaatagtatctgcaacaccacaggggtcgacaagcctaaattcctcccagatttgtatgactacaaagagaaccgattcattgaaattggagtgacacgaagggaagttcacatatactatctagaaaaagccaacaagataaaatcggagaagacacacattcacatattctcattcactggagaggaaatggccaccaaagcggactatactcttgatgaagagagcagggcaagaatcaaaaccaggctgttcactataaggcaagaaatggccagtaggggtctatgggattcctttcgtcagtccgagagaggcgaagagacaattgaagaaagatttgaaatcacaggaaccatgcgcaggcttgccgaccaaagtctcccaccgaacttctccagccttgaaaactttagagcctatgtggatggattcgaaccgaacggctgcattgagggcaagctttctcaaatgtcaaaagaagtgaacgccagaattgagccatttctgaagacaacaccacgccctctcagattacctgatgggcctccctgctctcagcggtcgaagttcttgctgatggatgcactcaaattaagcatcgaagacccgagccatgagggggaaggcataccactatatgatgcaatcaaatgcatgaagacatttttcggctggaaagagcccaacattgtaaaaccacatgaaaaaggcataaaccccaattacctcctggcttggaagcaggtgctagcagaactccaagatattgaaaatgaagagaaaatcccaaaaacaaagaacatgaagaaaacaagccaattgaaatgggcacttggtgagaatatggcaccagagaaagtagactttgaggactgcaaagatgttagcgatctaaaacagtatgacagtgatgaaccagaatctagatcgctagcaagctggatccaaagcgaattcaacaaggcatgcgaattgacagattcgagttggattgaacttgatgaaataggggaagatgttgctccaattgagcacattgcgagtatgagaagaaaatatttcacagcggaagtatcccattgcagggctactgaatacataatgaagggagtgtacataaacacagccctgttgaatgcatcctgtgcagccatggatgacttccaactgattccaatgataagcaagtgcagaactaaagagggaagacggaagacaaatctgtatggattcattataaagggaagatcccatttgaggaatgacactgatgtggtaaactttgtgagcatggaattctctcttactgacccgaggctggagccacacaagtgggaaaagtactgtgttctcgagataggagacatgctcctacggactgcaataggccaagtgtcaaggcccatgttcctgtatgtaagaaccaatgggacttccaagattaagatgaaatggggcatggagatgaggcgatgccttcttcaatcccttcaacaaattgaaagcatgattgaggccgagtcttctgtcaaagagaaggacatgaccaaagaattctttgaaaacaaatcagaaacatggccaattggagaatcccccaaaggggtggaggaaggctccattgggaaagtgtgcagaacattactagcaaaatctgtgttcaacagcctatatgcatctccacaactcgaggggttttcagctgaatcaagaaaactgcttctcattgttcaggcacttagggacaaccttgaacctgggaccttcgatcttggggggctatatgaagcaattgaggagtgcctgattaacgatccctgggttttgcttaatgcgtcttggttcaactccttcctcacacatgcactgaaatag------
>H6N2_Avian_KU143474_A/wild_bird/Wuhan/CDHN15/2015|2015.038
atggaagattttgtacgacaatgcttcaatccaatgattgtcgagcttgcggaaaaggcaatgaaagaatatggggaagatccgaaaatcgaaacgaacaaatttgccgcaatatgcacacacttggaagtctgtttcatgtattcggatttccactttattgatgaacggggcgaatcaataattgtagaatctggcgatccgaacgcattattgaaacaccgatttgagataattgaagggagagaccgaacaatggcctggacagtggtgaatagtatctgcaacaccacaggggtcgacaagcctaaattcctcccagacttgtatgactacaaagagaaccgattcattgaaattggagtgacacgaagggaagttcacatatactatctagaaaaagccaacaagataaaatcggagaagacacacattcacatattctcattcactggagaggaaatggccaccaaagcggactatactcttgatgaagagagcagggcaagaatcaaaaccaggctgttcactataaggcaagaaatggccagtaggggtctatgggattcctttcgtcagtccgagagaggcgaagagacaattgaagaaagatttgaaatcacaggaaccatgcgcaggcttgccgaccaaagtctcccaccgaacttctccagccttgaaaactttagagcctatgtggatggattcgaaccgaacggctgcattgagggcaagctttctcaaatgtcaaaagaagtgaacgccagaattgagccatttctgaagacaacaccacgccctctcagattacctgatgggcctccctgctctcagcggtcgaagttcttgctgatggatgcactcaaattaagcatcgaagacccgagccatgagggggaaggcataccactatatgatgcaatcaaatgcatgaagacatttttcggctggaaagagcccaacatcgtaaaaccacatgaaaaaggcataaaccccaattacctcctggcttggaagcaggtgctagcagaactccaagatattgaaaatgaagagaaaatcccaaaaacaaagaacatgaagaaaacaagccaattgaaatgggcacttggtgagaatatggcaccagagaaagtagactttgaggactgcaaagatgttagcgatctaaaacagtatgacagtgatgaaccagaatctagatcgctagcaagctggatccaaagcgaattcaacaaggcatgcgaattgacagattcgagttggattgaacttgatgaaataggggaagatgttgctccaattgagcacattgcgagtatgagaagaaattatttcacagcggaagtatcccattgcagggctactgaatacataatgaagggagtttacataaacacagccctgttgaatgcatcctgtgcagccatggatgacttccaactgattccaatgataagcaagtgcagaaccaaagaaggaagacggaagacaaatctgtatggattcattataaagggaagatcccatttgaggaatgacactgatgtggtaaactttgtgagcatggaattctctcttactgacccgaggctggagccacacaagtgggaaaagtactgtgttctcgagataggagacatgctcctacgaactgcaataggccaagtgtcaaggcccatgttcctgtatgtaagaaccaatgggacttccaagattaagatgaaatggggcatggagatgaggcgatgccttcttcaatcccttcaacaaattgaaagcatgattgaggccgagtcttctgtcaaagagaaggacatgaccaaagaattctttgaaaacaaatcagaaacatggccaattggagaatcccccaaaggggtggaggaaggctccattgggaaagtgtgcagaacattactagcaaaatctgtgttcaacagcctatatgcatctccacaactcgaggggttttcagctgaatcaagaaaactgcttctcattgttcaggcacttagggacaaccttgaacctgggaccttcgatcttggggggctatatgaagcaattgaggagtgcctgattaacgatccctgggttttgcttaatgcgtcttggttcaactccttcctcacacatgcactgaaatag------
>H2N8_Avian_KX394375_A/duck/Zhejiang/6D10/2013|2013.951
atggaagactttgtgcgacaatgcttcaatccaatgatcgtcgagcttgcggaaaaggcaatgaaagaatatggggaagatccgaaaatcgaaacgaacaaattcgcagcgatatgcacacacttagaagtctgcttcatgtattcggatttccacttcgttgacgagcgaggcgaatcaataattgtagaatctagcgatccaaatgcattgctgaaacaccgatttgaaataattgaaggaagagaccgaacaatggcctggacagtggtgaatagtatctgcaacaccacaggagtcgagaaacccagatttctccctgatctgtatgactacaaggaaaatcgattcattgaaattggagtgacacggagggaagtccatatatactacctagaaaaggccaacaagataaagtccgaaaagacacacatccacattttctcattcactggggaagaaatggccaccaaagccgattacactcttgatgaagagagcagagcaagaatcaaaaccaggctgttcaccataagacaagagatggccagcagaggtctatgggattcctttcgtcagtccgaaagaggcgaagagacaattgaagaaagatttgaaattacaggaaccatgcgcaggcttgccgaccaaagtctcccaccgaacttctccagccttgaaaactttagagcctatgtggatggattcgagccgaacggctgcattgagggaaagctttctcaaatgtcaaaagaagtgaatgccaggatcgaaccattcctgaagacaacaccacgtcccctcagattgcccgatgggcctccttgctctcagcggtcgaaattcttgctgatggatgctctgaaattgagcattgaggacccaagtcatgaaggggaggggataccgctatatgatgcgatcaaatgcatgaaaacattcttcggttggaaagagcccaatattatcaaaccacatgaaaaaggtataaaccccaattacctcttggcttggaaacaggtactggcagaacttcaggatattgagaatgaagagaaggttccaaagacaaagaacatgaagaaaacaagccaattgaaatgggcacttggtgagaacatggcaccggaaaaggtggactttgatgattgcaaagatgtcagtgatctgaaacagtatgacagtgatgagccagaacccagatcactggcaagctggatccagagtgaattcaacaaggcatgcgagttgactgattcgagctggatagaacttgatgagataggagaagatgttgctccaattgagcacattgcaagcatgagaaggaactatttcacagcggaagtgtcccactgcagggccactgaatacataatgaagggagtgtatataaatacagctctgctcaatgcatcctgtgctgccatggatgactttcaactgattccaatgataagcaagtgcagaaccaaagaagggagacggaaaacaaatctgtatggattcatcataaaaggaagatctcatttgaggaacgataccgatgtggtaaacttcgtgagtatggagttttctcttactgacccgagattggagccacacaagtgggaaaagtattgtgttcttgaaataggggacatgctcctgcgaactgcaataggccaagtgtcaagacccatgttcctatatgtaagaaccaatgggacttccaaaatcaagatgaaatggggtatggaaatgagacgctgccttcttcaatctcttcaacagatcgagagcatgattgaggctgaatcttccgtcaaagagaaagacatgaccaaagaattctttgaaaacaaatcagaaacatggccaattggagaatcacccaagggagtagaggaaggctccattggaaaggtgtgcaggaccttactagcaaaatctgtattcaacagcctatatgcatctccacaacttgaggggttctcagctgaatcgagaaaactgctactcattgttcaggcgcttagggataacctggaacctggaaccttcgatcttggagggctatatgaagcaatcgaggagtgcctgattaatgatccctgggttttgcttaatgcatcttggttcaactccttcctcacacatgcactgagatag------
>H3N6_Avian_KX121269_A/duck/Hunan/7/2015|2015.260
atggaggactttgtgcgacaatgcttcaatccaatgattgtcgagcttgcggaaaaggcaatgaaagaatatggggaaagtctgaaaatcgaaacaaacaaatttgccgcaatatgcacacacttagaagtctgtttcatgtattcggatttccatttcattgatgagcgaggcgaatcaataattgtagaatctggcgatccgaatgcattattgaaacatcgatttgagataattgaagggagagaccgaacaatggcctggacagtggtgaatagtatctgcaacaccacgggagtcgataaacctaaattcctcccagatttgtatgactacaaagagaaccgattcattgaaattggagtgacacgaagggaagttcacatatactatctagaaaaagccaacaagataaaatcagagaagacacacattcacatattctcattcactggagaggaaatggccaccagagcggactacactcttgatgaagagagcagagcaagaattaaaacccggctgttcactataagacaagaaatggccagcaggggtctatgggattcctttcgtcagtcagagagtggcgaagagacaattgaagaaagatttgaaatcgcagggaccatgcgcaggcttgccgaccaaagtctcccaccgaacttctccagccttgaaaactttagagcctatgtggatggattcgaaccgaacggctgcattgagggcaagctttctcaaatgtcgaaagaagtgaacgccagaattgagccatttctgaagacaacaccacgccctctcagattacctgatgggcctccctgttctcagcggtcgaagttcttgctgatggatgctcttaaattaagcatcgaagacccgagccatgagggggaaggtatcccgctatacgatgcaatcaaatgcatgaagacattttttggctggaaagagcctaacatcataaaaccacatgaaaaaggcataaaccccaattacctcctggcttggaagcaggtattggcagaactccaagatattgaaaatgaggagaaaatcccaaaaacaaagaacatgaagaaaacaagccagttgaagtgggcacttggtgagaatatggcaccagagaaagtagactttgaggactgcaaagatgtcagtgatctaagacagtatgacagtgatgaaccagaatctagatcgctagcaagctggatccagaatgaattcaacaaggcttgcgaattgacagattcgagttggattgaacttgatgaaataggagaagatgttgctccaattgagcatattgcgagtatgaggagaaactatttcacagcggaagtatcccattgcagggctactgaatacataatgaagggagtgtacataaacacagccctgttgaatgcatcctgtgcagccatggatgactttcagctgattccaatgataagtaagtgcagaaccaaagaaggaagacggaagacaaatctgtatggattcattataaaaggaagatcccacttgagaaacgacacagatgtggtgaactttgtgagcatggaattctctctcactgacccgaggttggagccacacaaatgggaaaagtactgtgttcttgagataggagacatgctcctacggactgcaataggccaagcgtcaaggcccatgttcctgtatgtgagaaccaatgggacttccaagatcaaaatgaaatggggcatggagatgaggcggtgccttcttcagtccctgcaacaaattgagagcatgattgaggctgagtcttctgtcaaagagaaggacatgaccaaggaattctttgaaaacaaatcagaaacatggccaattggggaatcacctaaaggggtggaggaaggctccattggtaaggtgtgcagaacattactagccaaatctgtgttcaacagcctatatgcatctccacaacttgaggggttttcagctgaatcaagaaagttgcttctcattgttcaggcacttagggacaacctggaacctgggaccttcgatcttggggggctatatgaagcaattgaggagtgcctgattaacgatccctgggttttgcttaatgcgtcttggttcaactccttcctcacacatgcactgaaatag------
>H2N3_Avian_LC121427_A/duck/Mongolia/655/2015|2015.663
atggaagactttgtgcgacaatgcttcaatccaatgattgtcgagcttgcggaaaaggcaatgaaagaatatggggaagatccaaaaatcgaaacaaataaatttgccgcaatatgcacacacttagaagtctgtttcatgtattcggatttccactttattgatgaacgaggcgaatcgataattgtagaatctggcgatccgaatgcattattaaagcaccgatttgagataattgaagggagagaccgagcaatggcctggacagtggtgaatagtatctgcaacaccacaggggtcgaaaagcccaaattcctccctgatttgtatgactacaaagagaaccgattcattgaaattggagtgacgcgaagggaagttcacatatactatctagaaaaagccaacaagataaaatcggagaagacacacattcacatattctcattcactggagaggagatggccaccaaggcggactacacccttgatgaagagagcagagcaagaataaaaaccagactgttcactataagacaagaaatggccagtaggggtctatgggattcttttcgtcagtccgagagaggcgaagagacaattgaagaaagatttgaaatcacaggaaccatgcgcaggcttgccgaccaaagtctcccaccgaacttctccagccttgaaaactttagagcctatgtggatggattcgaaccgaacggctgcattgagggcaagctttctcagatgtcaaaagaagtgaatgccagaattgagccatttctgaagacaacaccacgccctctcagactacctgatggacctccctgttctcagcgatcgaagttcttgctgatggatgccctcaaattgagcatcgaagacccaagccatgagggggagggtataccgctgtatgatgcaatcaaatgcatgaagacattttttggctggaaagagcccatcatcgtaaagccacatgaaaaaggcataaaccctaattacctcctggcttggaagcaggtgctggcagaactccaagatattgaaaatgaagagaaaatcccaaaaacaaagaacatgaagaaaacaagccaattgaagtgggcacttggtgagaacatggcaccagaaaaagtggactttgaggattgtaaagatgttagcgacctaagacagtacgacagtgacgaaccagagtctagatcactagcaagctggatccagagtgaattcaacaaggcatgcgaattgacagattcgagttggattgaacttgatgaaataggggaagacgttgctccaattgagcatattgcgagtatgaggaggaactattttacagcggaagtatcccattgcagggctactgaatacataatgaagggagtatacataaacacagccctattgaatgcatcctgtgcagccatggatgacttccaactgattccaatgataagcaaatgcagaaccaaagaaggaagacggaagacaaatctgtatggattcattataaaaggaagatcccatttgaggaatgacaccgatgtggtaaactttgtgagcatggaattctctctcactgacccgaggctggagccacataaatgggaaaagtactgtgttcttgagataggagacatgctcctacggactgcaataggccaagtgtcaaggcccatgttcctgtatgtgagaaccaatgggacttccaagattaaaatgaaatggggcatggagatgaggcgatgccttcttcagtccctccaacaaattgaaagcatgattgaggccgaatcttctgtcaaagagaaggacatgaccaaggaattctttgaaaacaaatcagaaacatggccaattggagaatcgcccaaaggggtagaagaaggctccattgggaaggtgtgcagaacattgctagcaaagtctgtgttcaacagcctgtatgcatctccacaactcgaggggttttcagctgaatcaagaaaattgcttctcattgttcaggcacttagggacaacctggaacctggaaccttcgatcttggggggctatatgaagcaattgaggagtgcctgattaacgatccctgggttttgcttaatgcgtcttggttcaactccttcctcacacatgcactgaaatag------
>H2N3_Avian_LC121371_A/duck/Mongolia/482/2015|2015.663
atggaagactttgtgcgacaatgcttcaatccaatgattgtcgagcttgcggaaaaggcaatgaaagaatatggggaagatccaaaaatcgaaacaaataaatttgccgcaatatgcacacacttagaagtctgtttcatgtattcggatttccactttattgatgaacgaggcgaatcaataattgtagaatctggcgatccgaatgcattattaaagcaccgatttgagataattgaagggagagaccgagcaatggcctggacagtggtgaatagtatctgcaacaccacaggggtcgaaaagcccaaattcctccctgatttgtatgactacaaagagaaccgattcattgaaattggagtgacgcgaagggaagttcacatatactatctagaaaaagccaacaagataaaatcggagaagacacacattcacatattctcattcactggagaggagatggccaccaaggcggactacacccttgatgaagagagcagagcaagaataaaaaccagactgttcactataagacaagaaatggccagtaggggtctatgggattcttttcgtcagtccgagagaggcgaagagacaattgaagaaagatttgaaatcacaggaaccatgcgcaggcttgccgaccaaagtctcccaccgaacttctccagccttgaaaactttagagcctatgtggatggattcgaaccgaacggctgcattgagggcaagctttctcagatgtcaaaagaagtgaatgccagaattgagccatttctgaagacaacaccacgccctctcagactacctgatggacctccctgttctcagcgatcgaagttcttgctgatggatgccctcaaattgagcatcgaagacccaagccatgagggggagggtataccgctgtatgatgcaatcaaatgcatgaagacattttttggctggaaagagcccatcatcgtaaagccacatgaaaaaggcataaaccctaattacctcctggcttggaagcaggtgctggcagaactccaagatattgaaaatgaagagaaaatcccaaaaacaaagaacatgaagaaaacaagtcaattgaagtgggcacttggtgagaacatggcaccagaaaaagtggactttgaggattgtaaagatgttagcgacctaagacagtacgacagtgacgaaccagagtctagatcactagcaagctggatccagagtgaattcaacaaggcatgcgaattgacagattcgagttggattgaacttgatgaaataggggaagacgttgctccaattgagcatattgcgagtatgaggaggaactattttacagcggaagtatcccattgcagggctactgaatacataatgaagggagtatacataaacacagccctattgaatgcatcctgtgcagccatggatgacttccaactgattccaatgataagcaaatgcagaaccaaagaaggaagacggaagacaaatctgtatggattcattataaaaggaagatcccatttgaggaatgacaccgatgtggtaaactttgtgagcatggaattctctctcactgacccgaggctggagccacataaatgggaaaagtactgtgttcttgagataggagacatgctcctacggactgcaataggccaagtgtcaaggcccatgttcctgtatgtgagaaccaatgggacttccaagattaaaatgaaatggggcatggagatgaggcgatgccttcttcagtccctccaacaaattgaaagcatgattgaggccgaatcttctgtcaaagagaaggacatgaccaaggaattctttgaaaacaaatcagaaacatggccaattggagaatcgcccaaaggggtagaagaaggctccattgggaaggtgtgcagaacattgctagcaaagtctgtgttcaacagcatgtatgcatctccacaactcgaggggttttcagctgaatcaagaaaattgcttctcattgttcaggcacttagggacaacctggaacctggaaccttcgatcttggggggctatatgaagcaattgaggagtgcctgattaacgatccctgggttttgcttaatgcgtcttggttcaactccttcctcacacatgcactgaaatag------
>H4N6_Avian_LC121259_A/duck/Mongolia/118/2015|2015.660
atggaagactttgtgcgacaatgcttcaatccaatgattgtcgagcttgcggaaaaggcaatgaaagaatatggggaggatccgaaaatcgaaacgaacaaatttgcagcaatatgcacacacttagaagtctgtttcatgtattcggattttcattttattgatgaacgaggcgaatcaataattgtagaatctggcgacccgaatgcattattgaaacaccgatttgagataattgaagggagagaccgaacaatggcctggacggtggtaaatagtatttgcaacaccacaggagtcgataaacctaaattccttccagatttgtatgactacaaggagaaccgattcatcgaaattggagtgacacgaagggaagttcacatatactatctagaaaaagccaacaagataaaatcagagaagacacacattcacatattctcattcactggagaggaaatggccaccaaagcggactacacccttgacgaggagagcagagcaagaatcaaaaccaggctgttcactataaggcaagaaatggccagtaggggtctatgggattcctttcgtcagtccgagagaggcgaagagacaattgaagaaagatttgaaattacaggaaccatgcgcaggcttgccgaccaaagtctcccaccgaacttctccagccttgaaaactttagagcctatgtggatggattcgaaccgaacggctgcattgagggcaagctttctcaaatgtcaaaagaagtgaatgctaggattgagccatttctgaagacaacaccccgccctctcagattacctgatgggcctccctgctcccagcgatcgaagttcttgctgatggatgcccttaaattaagcatcgaggacccgagccatgaaggggaaggcataccgctatatgatgcaataaaatgcatgaagacatttttcggctggaaagagcccaacatcgtaaaaccgcatgaaagaggcataaatcccaattacctcctggcttggaagcaggtgctagcagaactccaagatattgagaatgaggagaaaattccaaaaacaaagaacatgaagaaaacaagccaattgaagtgggcacttggtgagaatatggcaccagagaaagtagactttgaggactgcaaagacgttagcgatctacgacaatatgacagtgatgaaccagagtctagatcgctagcaagctggatccagagcgaattcaacaaagcatgcgaattgacagattcaagttggattgaacttgatgaaataggggaagacgttgctccaattgagcacattgcgagtatgagaagaaactatttcacagcggaagtatcccattgcagggccactgaatacataatgaaaggagtgtacataaacacagccctgttgaatgcatcctgtgcagccatggatgactaccaactgattccaatgataagcaagtgcagaaccaaagaaggaaggcggaagacaaatctgtatgggttcatcataaaaggaagatcccatttgaggaatgacaccgatgtggtaaactttgtgagcatggaattctctcttactgacccgaggctggagccacacaagtgggaaaagtactgtgtcctcgaggtaggagacatgctactacggaccgcaataggccaagtgtcaaggcccatgttcctgtatgtgagaaccaatgggacttccaagatcaagatgaaatggggcatggagatgaggcgatgccttcttcaatccctccaacaaattgagagcatgattgaggccgagtcttctgtcaaagagaaggacatgaccaaagaattctttgaaaacaaatcggaaacatggccaattggagaatcacctaagggggtggaggaaggctctattggaaaggtgtgcagaacattgctagcaaagtctgtattcaacagcctatatgcatctccacaactcgaggggttttcggctgaatcaagaaaattgcttctcattgttcaggcacttagggacaacctggaacctgggaccttcgatcttggggggctatatgaagcaattgaggagtgcctgattaacgatccctgggttttgcttaatgcgtcttggttcaactccttcctcacacatgcactgaaatag------
>H4N6_Avian_KY635521_A/duck/Bangladesh/25891/2015|2015.521
atggaagactttgtgcgacaatgcttcaatccaatgattgtcgagcttgcggaaaaggcaatgaaagaatatggggaagatccgaaaatcgaaacaaacaaatttgccgcaatatgcacacacttagaagtctgtttcatgtattcggatttccactttattgatgaacgaggcgaatcaataattgtagaatctggcgatccgaatgcgttattgaaacaccgatttgagataattgaagggagagaccgaacaatggcctggacagtggtgaatagtatctgcaacaccacaggagtcgaaaagcccaaattcctccctgatttgtatgactacaaagagaaccgattcattgaaattggagtaacgcgaagggaagttcacatatactatctagaaaaagccaacaagataaaatcagagaagatacacattcacatattctcattcactggagaggaaatggccaccaaggcggactacacccttgatgaagaaagcagagcaagaataaaaaccaggctgttcactataagacaagaaatggccagtaggggtctgtgggattcctttcgtcagtccgagagaggcgaagagacaattgaagaaagatttgaaatcacaggaaccatgcgcaggcttgccgaccaaagtctcccaccgaacttctccagccttgaaaactttagagcctatgtggatggattcgaaccgaacggctgcattgagggcaagctttctcaaatgtcaaaagaagtgaatgccagaattgagccatttctgaagacaacaccacgccctctcagattacctgatgggcctccctgttctcagcggtcgaagttcttgctgatggatgcccttaaattgagcatcgaagacccgagccatgagggggagggcataccgctgtatgatgcaatcaaatgcatgaagacattttttggctggaaagagcccaacatcgtaaaaccacatgaaaaaggcataaaccctaattacctcctggcttggaagcaggtgctggcagaactccaagatattgaaaatgaggagaaaatcccaaaaacaaagaacatgaagaaaacaagccaattgaagtgggcacttggtgagaacatggcaccagagaaagtggactttgaggactgtaaagatgttagcgatctaagacagtacgacagtgacgaaccagagtctagatcactagcaagctggatccagagtgaattcaacaaggcatgcgaattgacagattcgagttggattgaacttgacgaaataggggaagacgttgctccaattgaacacattgcgagtatgaggaggaactatttcacagcggaggtatcccattgcagggctactgagtacataatgaagggagtttacataaacacagccctattgaatgcatcctgtgcagccatggatgacttccaactgattccaatgataagcaagtgcagaaccaaagaaggaagacggaagacaaatctgtatggattcattataaaaggaagatcccatttgaggaatgacaccgatgtggtaaactttgtgagcatggaattctctctcactgacccgaggctggagccacacaaatgggaaaagtactgtgttcttgagataggagacatgctcctacggactgcaataggccaagtgtcaaggcccatgttcctatatgtgagaaccaatgggacttccaagatcaaaatgaaatggggcatggagatgaggcgatgccttcttcagtcccttcaacaaattgaaagcatgattgaggccgagtcttctgtcaaagagaaggacatgaccaaggaattctttgaaaacaaatcagaaacatggccaattggagaatcccccaaaggagtggaggaaggctccattgggaaagtgtgcagaacattgctagcaaagtctgtgttcaacagcctatatgcatctccacaactcgaggggttttcagctgaatcaagaaaattgcttctcattgttcaggcacttagggacaacctggaacctggaaccttcgatcttggggggctatatgaagcaattgaggagtgcctgattaacgatccctgggttttgcttaatgcgtcttggttcaactccttcctcacacatgcactgaaatag------
>H4N6_Avian_LC121243_A/duck/Mongolia/101/2015|2015.660
atggaagactttgtgcgacaatgcttcaatccaatgattgtcgagcttgcggaaaaggcaatgaaagaatatggggaagatccgaaaatcgaaacgaacaagtttgcagcaatatgcacacacttagaagtctgtttcatgtattcggattttcattttattgatgaacgaggcgaatcaataattgtagaatctggcgacccgaatgcattattgaaacaccgatttgagataattgaagggagagaccgaacaatggcctggacggtggtaaacagtatttgcaacaccacaggagtcgataaacctaaattcctcccagatttgtatgactacaaagagaaccggttcatcgaaattggagtgacacgaagggaagttcacatatactatctagaaaaagccaacaagataaaatcagagaggacacacattcacatattctcattcactggagaggaaatggccaccaaagcagactacacccttgacgaggagagcagagcaagaatcaaaaccaggctgttcactataaggcaagaaatggccagtaggggtctatgggattcctttcgtcagtccgagagaggcgaagagacaattgaagaaagatttgaaattacaggaaccatgcgcaggcttgccgaccaaagtctcccaccgaacttctccagccttgaaaactttagagcctatgtggatggattcgaaccgaacggctgcattgagggcaagctttctcaaatgtcaaaagaagtgaacgctaggattgagccatttctgaagacaacaccacgccctctcagattacctgatgggcctccctgctctcagcgatcgaagttcttgctgatggatgcccttaaattaagcatcgaggacccgagccatgaaggggaaggcataccgctatatgatgcaataaaatgcatgaaaacatttttcggttggaaagagcccaacatcgtaaaaccgcatgaaaaaggcataaatcccaattaccttctggcttggaaacaggtgctagcagaactccaagatattgagaatgaggagaaaattccaaaaacaaagaacatgaagaaaacaagccaattgaagtgggcacttggtgagaacatggcaccagagaaagtagactttgaggactgcaaagacgttagtgatttacgacaatatgacagtgatgaaccagagtctagatcgctagcaagctggatccagagcgaattcaacaaagcatgcgaattgacagattcaagttggattgaacttgatgaaataggggaagacgttgctccaattgagcacattgcgagtatgagaagaaactatttcacagcggaagtatcccattgcagggccactgaatacataatgaaaggagtgtacataaacacagccctgttgaatgcatcctgtgcagccatggatgacttccaactgattccaatgataagcaagtgcagaaccaaagaaggaaggcggaagacaaatctgtatgggttcatcataaaaggaagatcccatttgaggaatgacaccgatgtggtaaactttgtgagcatggaattctctcttaccgacccgaggctggagccacacaagtgggaaaagtactgtgtcctcgagataggagacatgctactacggaccgcaataggccaagtgtcaaggcccatgttcctgtatgtgagaaccaatgggacttccaagatcaagatgaaatggggcatggagatgaggcgatgccttcttcaatccctccaacaaattgagagcatgattgaggccgagtcttctgtcaaagagaaagacatgaccaaagaattctttgaaaacaagtcggaaacatggccaattggagaatcacctaaaggggtggaggaaggctccattggaaaggtgtgcagaacattgctagcaaagtctgtattcaacagcctatatgcatctccacaactcgaggggttttcggctgaatcaagaaaattgcttctcattgttcaggcacttagggacaacctggaacctgggaccttcgatcttggggggctatatgaagcaattgaggagtgcctgattaacgatccctgggttttgcttaatgcgtcttggttcaactccttcctcacacatgcactgaaatag------
>H6N2_Avian_MF694206_A/domestic_duck/Georgia/1/2015|2015.773
atggaagactttgtgcgacaatgcttcaatccaatgattgtcgagcttgcggaaaaggcaatgaaagaatatggggaagatccgaaaatcgaaacgaacaaatttgccgcaatatgcacacacttagaagtctgtttcatgtattcggattttcactttattgatgaacgaggcgaatcaataattgtagaatctggcgatccaaatgcattattgaaacaccgatttgagataatcgaagggagagaccgaacaatggcatggacagtggtaaatagtatctgcaacaccacaggagtggacaagcctaaattcctcccagatttgtatgactacaaagagaaccgattcattgaaattggagtgacacgaagggaagttcacatatactatctagaaaaagccaacaagataaaatctgagaaaacacacattcacatattttcattcactggagaagaaatggccaccaaagcggactatacccttgacgaggagagcagagcaagaatcaaaaccaggctgttcactataaggcaagaaatggccagtaggggtctatgggattcctttcgtcagtccgagagaggcgaagagacaattgaagaaagatttgaaatcacaggagccatgcgcaggcttgccgaccaaagtctcccaccgaacttctccagccttgaaaactttagagcctatgtggatggattcgaaccgaacggctgcattgagggcaagctttctcaaatgtcaaaagaagtgaacgccaggattgagccatttctgaagacaacaccacgccctctcagattacctgatgggcctccctgctctcaaaggtcgaaattcttactgatggatgcccttaaattaagcatcgaagacccgagccatgaaggggaaggcataccgctatatgatgcaatcaaatgcatgaagacatttttcggctggaaggagcccaacatcgtaaaaccacatgaaaagggcataaaccccaattatctcctggcttggaagcaggtgctggcagaactccaagatattgaaaatgaggagaaaattccaaagacaaagaacatgaagaaaacgagccaattgaagtgggcacttggtgagaacatggcaccggagaaagtagattttgaggactgcaaagacgttagtgatctaagacagtatgacagtgatgaaccagaatctagatcgctagcaagctggatccagagcgaattcaacaaagcatgcgaattgacagattcaagttggattgaacttgatgaaataggggaagacgttgccccaattgagcacattgcgagtatgagaagaaactatttcacagcggaagtatcccattgcagggctactgagtacataatgaagggagtatacataaacacggccctgttgaatgcatcctgtgcagccatggatgacttccaactaattccaatgataagcaaatgcagaaccaaagaaggaagacggaagacaaatctgtatggattcatcataaaaggaaggtcccatttgaggaatgacaccgatgtggtgaactttgtgagcatggaattctctcttactgacccgaggctggagccacacaaatgggaaaagtactgtgttctcgaggtaggagacatgctactacggaccgcaataggccaagtgtcaaggcccatgttcctgtatgtgagaaccaatgggacttccaaaatcaagatgaagtggggtatggagatgaggcggtgccttctccaatcccttcaacaaattgagagcatgattgaggccgagtcttctgtcaaagagaaagacatgaccaaagaattctttgaaaacaagtcagaaacgtggccaattggagaatcacctaaaggggtggaggaaggctccattgggaaggtgtgcaggacattgctagcaaaatctgtattcaacagcttatatgcatctccacaactcgaggggttttcagctgaatcaagaaaattgcttctcattgttcaggcacttagggacaacctggaacctgggaccttcgatcttggggggctatatgaagcaattgaggagtgcctgattaacgatccctgggttttgcttaatgcgtcttggttcaactccttcctcacacatgcactgaaatag------
>H7N9_Avian_KY635802_A/duck/Bangladesh/26992/2015|2015.940
atggaagactttgtgcgacaatgcttcaatccaatgattgtcgagcttgcggaaaaggcaatgaaagaatatggggaagatccgaaaatcgaaacaaacaaatttgccgcaatatgtacacacttagaagtctgtttcatgtattcggatttccactttattgatgaacgaggcgaatcaataattgtagaatctggcgatccgaatgcattattgaaacaccgatttgagataattgaagggagagacagaacaatggcctggacagtggtgaatagtatctgcaacaccacaggagtcgaaaagcccaaattcctccctgatttgtatgactacaaagagaaccgattcattgaaattggagtaacgcgaagggaagtccacatatactatctagaaaaagccaacaagataaaatcagagaagacacacattcacatattctcattcactggagaggaaatggccaccaaggcggactacacccttgatgaagagagcagagcaagaataaaaaccaggctgttcactataagacaagaaatggccagtaggggtctatgggattcctttcgtcagtccgagagaggcgaagagacaattgaagaaagatttgaaatcacaggaaccatgcgcaggcttgccgaccaaagtctcccaccgaacttctccagccttgaaaactttagagcctatgtggatggattcgaaccgaacggctgcattgagggcaagctttctcaaatgtcaaaagaagtgaatgccagaattgagccatttctgaagacaacaccacgccctctcagattacctgatgggccgccctgttctcagcggtcgaagttcttgctgatggatgcccttaaattgagcatcgaggacccgagccatgagggggagggcataccgctgtatgatgcaatcaaatgcatgaagacattttttggctggaaagaacccaacattgtgaaaccacatgaaaagggcataaaccctaattacctcctggcttggaagcaggtgctggcagaactccaagatattgaaaatgaggagaaaatcccaaaaacaaaaaacatgaagaaaacaagccaattgaaatgggcacttggtgagaatatggcaccagagaaagtggactttgaggactgtaaagatgttagcgatctaagacagtacgacagtgacgaaccagagtctagatcactagcaagctggatccagagtgaattcaacaaggcatgcgaattaacagattcgagttggattgaacttgatgaaataggggaagacgttgctccaattgaacacatcgcgagtatgcggaggaactacttcacagcggaagtatcccattgcagggctactgaatacataatgaagggagtatacataaacacagccctattgaatgcatcctgtgcagccatggatgacttccaactgattccaatgataagcaagtgcagaaccaaagaagggagacggaagacaaatctgtatggattcattataaaaggaagatcccatttgaggaatgacaccgatgtggtaaactttgtgagcatggaattctctctcactgatccgaggctggagccacacaaatgggaaaagtactgtgttcttgagataggagacatgctcctacggactgcaataggccaagtgtcaaggcccatgttcctgtatgtgagaaccaatgggacgtccaagatcaaaatgaaatggggcatggagatgaggcgatgccttcttcagtccctccaacaaattgagagcatgattgaggccgagtcttctgtcaaagagaaggacatgaccaaggaattctttgaaaacaaatcagaaacatggccaattggagaatcacccaaaggggtggaggaaggctccattgggaaggtgtgcagaacattgctagcaaagtctgtgttcaacagcctatatgcatctccacaactcgaggggttttcagctgaatcgagaaaattgcttctcattgttcaggcacttagggacaacctggaacctggaaccttcgatcttggggggctatatgaagcaattgaggagtgcctgattaacgatccctgggttttgcttaatgcgtcttggttcaactccttcctcacacatgcactgaaatag------
>H7N9_Avian_KY635690_A/duck/Bangladesh/26980/2015|2015.940
atggaagactttgtgcgacaatgcttcaatccaatgattgtcgagcttgcggaaaaggcaatgaaagaatatggggaagatccgaaaatcgaaacaaacaaatttgccgcaatatgtacacacttagaagtctgtttcatgtattcggatttccactttattgatgaacgaggcgaatcaataattgtagaatctggcgatccgaatgcattattgaaacaccgatttgagataattgaagggagagacagaacaatggcctggacagtggtgaatagtatctgcaacaccacaggagtcgaaaagcccaaattcctccctgatttgtatgactacaaagagaaccgattcattgaaattggagtaacgcgaagggaagtccacatatactatctagaaaaagccaacaagataaaatcagagaagacacacattcacatattctcattcactggagaggaaatggccaccaaggcggactacacccttgatgaagagagcagagcaagaataaaaaccaggctgttcactataagacaagaaatggccagtaggggtctatgggattcctttcgtcagtccgagagaggcgaagagacaattgaagaaagatttgaaatcacaggaaccatgcgcaggcttgccgaccaaagtctcccaccgaacttctccagccttgaaaactttagagcctatgtggatggattcgaaccgaacggctgcattgagggcaagctttctcaaatgtcaaaagaagtgaatgccagaattgagccatttctgaagacaacaccacgccctctcagattacctgatgggccgccctgttctcagcggtcgaagttcttgctgatggatgcccttaaattgagcatcgaggacccgagccatgagggggagggcataccgctgtatgatgcaatcaaatgcatgaagacattttttggctggaaagaacccaacattgtgaaaccacatgaaaagggcataaaccctaattacctcctggcttggaagcaggtgctggcagaactccaagatattgaaaatgaggagaaaatcccaaaaacaaaaaacatgaagaaaacaagccaattgaaatgggcacttggtgagaatatggcaccagagaaagtggactttgaggactgtaaagatgttagcgatctaagacagtacgacagtgacgaaccagagtctagatcactagcaagctggatccagagtgaattcaacaaggcatgcgaattgacagattcgagttggattgaacttgatgaaataggggaagacgttgctccaattgaacacatcgcgagtatgcggaggaactacttcacagcggaagtatcccattgcagggctactgaatacataatgaagggagtatacataaacacagccctattgaatgcatcctgtgcagccatggatgacttccaactgattccaatgataagcaagtgcagaaccaaagaagggagacggaagacaaatctgtatggattcattataaaaggaagatcccatttgaggaatgacaccgatgtggtaaactttgtgagcatggaattctctctcactgatccgaggctggagccacacaaatgggaaaagtactgtgttcttgagataggagacatgctcctacggactgcaataggccaagtgtcaaggcccatgttcctgtatgtgagaaccaatgggacgtccaagatcaaaatgaaatggggcatggagatgaggcgatgccttcttcagtccctccaacaaattgagagcatgattgaggccgagtcttctgtcaaagagaaggacatgaccaaggaattctttgaaaacaaatcagaaacatggccaattggagaatcacccaaaggggtggaggaaggctccattgggaaggtgtgcagaacattgctagcaaagtctgtgttcaacagcctatatgcatctccacaactcgaggggttttcagctgaatcgagaaaattgcttctcattgttcaggcacttagggacaacctggaacctggaaccttcgatcttggggggctatatgaagcaattgaggagtgcctgattaacgatccctgggttttgcttaatgcgtcttggttcaactccttcctcacacatgcactgaaatag------
>H1N1_Avian_LC121395_A/duck/Mongolia/520/2015|2015.663
atggaagactttgtgcgacaatgcttcaatccaatgattgtcgagcttgcggaaaaggcaatgaaagaatatggggaagatccgaaaatcgaaacgaacaaatttgcagcaatatgcacacacttagaagtctgtttcatgtattcggattttcattttattgatgaacgaggcgaatcaataattgtagaatctggcgacccgaatgcattattgaaacaccgatttgagataattgaagggagagaccgaacaatggcctggacggtggtaaatagcatttgcaacaccacaggagtcgataaacctaaattcctcccagatttgtatgactacaaagagaaccgattcatcgaaattggagtgacacgaagggaagttcacatatactatctagaaaaggccaacaagataaaatcagagaagacacacattcacatattttcattcactggagaggaaatggccaccaaagcggactacacccttgacgaggaaagcagagcaagaatcaaaaccaggctgttcactataaggcaagaaatggccagtaggggtctatgggattcctttcgtcagtccgagagaggcgaagagacaattgaagaaagatttgaaattacaggaaccatgcgcaggcttgccgaccaaagtctcccaccgaacttctccagccttgaaaactttagagcctatgtggatggattcgaaccgaacggctgcattgagggcaagctttctcaaatgtcaaaagaagtgaacgctaggattgagccatttctgaagacaacaccacgccctctcagattacctgatgggcctccctgctctcaacgatcgaagttcttgctgatggatgcccttaaattaagcatcgaggacccgagccatgaaggggaaggcataccgctatatgatgcaataaaatgcatgaagacatttttcggctggaaagagcccaacatcgtaaaaccgcatgaaaaaggcataaatcccaattaccttctggcttggaagcaggtgctagcagaactccaagatattgagaatgaggagaaaattccaaaaacaaagaacatgaagaaaacaagccaattgaagtgggcacttggtgagaacatggcaccagagaaagtagactttgaggactgcaaagacgttagcgatctacgacaatatgacagtgatgaaccagagtctagatcgctagcaagctggatccagagcgaattcaacaaagcatgcgaactgacagattcaagttggattgaacttgatgaaataggggaagacgttgctccaattgagcacattgcgagtatgagaagaaactatttcacagcggaggtatcccattgcagggccactgaatacataatgaaaggagtgtacataaatacagccctgttgaatgcatcctgtgcagccatggatgacttccaactgattccaatgataagcaagtgcagaaccaaagaaggaaggcggaagacaaatctgtatgggttcatcataaaaggaagatcccatttgaggaatgacaccgatgtggtaaactttgtgagcatggaattctctcttactgacccgaggctggagccacacaagtgggaaaagtactgtgtcctcgagataggagacatgctactacggaccgcaataggccaagtgtcaaggcccatgttcctgtatgtgagaaccaatgggacttccaagatcaagatgaaatggggcatggaaatgaggcgatgccttcttcaatccctccaacaaattgagagcatgattgaggccgagtcttctgtcaaagagaaggacatgaccaaagaattctttgaaaacaaatcggaaacatggccaattggagaatcacctaaaggggtggaggaaggctccattggaaaggtgtgcagaacattgctagcaaagtctgtattcaacagcctatatgcatctccacaactcgaggggttttcggctgaatcaagaaaattgcttctcattgttcaggcacttagggacaacctggaacctgggaccttcgatcttggggggctatatgaagcaattgaggagtgcctgattaacgatccctgggttttgcttaatgcgtcttggttcaactccttcctcacacatgcactgaaatag------
>H3N2_Avian_MG042420_A/duck/Bangladesh/31019/2016|2016.811
atggaagactttgtgcgacaatgcttcaatccaatgattgtcgagcttgcggaaaaggcaatgaaagaatatggggaagatccgaaaatcgaaacgaacaaatttgccgcaatatgcacacacttagaagtctgttttatgtattcggatttccacttcattgatgaacgaggcgaatcaatgattgtagaatctggcgatccgaatgcattattgaaacaccgatttgagataattgaagggagagaccgaacaatggcctggacagtggtgaatagtatttgcaacactacaggagtcgaaaagcccaaattcctccctgatttgtatgactataaagagaaccgattcattgaaattggaataacgcgaagggaagttcacatatactatctagaaaaagccaacaagataaaatcagagaagacacacatccacatattctcattcactggagaggaaatggccaccaaggcggactacacccttgatgaagaaagcagagcaagaataaaaaccaggctgttcactataagacaagaaatggccagcaggggtctatgggattcctttcgtcaatccgagagaggcgaagagacaattgaagaaagatttgaaatcacaggaaccatgcgcaggcttgccgaccaaagtctcccaccgaacttctccagccttgaaaactttagagcctatgtggatggattcgaaccgaacggctgtattgagggcaagctttctcaaatgtcaaaagaagtaaatgccagaattgagccatttctgaagacaacaccacgccctctcagattacctgatgggcctccctgttctcagcggtcgaagttcttgctgatggatgccctcaaattgagcatcgaagatccgagccatgagggggagggtataccgctgtatgatgcaatcaaatgcatgaagacattttttggctggaaagagcccaacatcataaaaccacatgaaaaaggcataaaccctaattacctcctggcttggaagcaggtgctggcagaactccaagatattgaaaatgaggagaaaatcccaaaaacaaagaacatgaagaaaacaagccaattgaagtgggcacttggtgaaaatatggcaccagagaaagtggactttgaggactgtaaagatgttagcgatctaaaacagtacgacagtgacgaaccagagtctagatcactagcaagctggatccagagtgaattcaacaaggcatgcgaattgacagattcgagttggattgaacttgacgaaataggggaagatgttgctccaattgagcacattgcgagtatgaggaggaactatttcacagcggaggtatcccattgcagggctactgagtacataatgaagggagtttacataaacacagccctattgaatgcatcctgtgcagccatggatgatttccaactgattccaatgataagcaagtgcagaaccaaagagggaagacggaagacaaatctgtatggattcattataaaaggaagatcccatttgaggaatgacaccgatgtggtaaattttgtgagcatggaattctctctcactgacccgaggctggagccacacaaatgggaaaagtactgtgtccttgagataggagacatgctcctacggactgcaataggccaagtgtcaaggcccatgttcctgtatgtgagaaccaatgggacttcaaagatcaaaatgaaatggggcatggagatgaggcgatgccttcttcagtctctccaacaaattgaaagcatgattgaggccgagtcttctgtcaaagagaaggacatgaccaaggaattctttgaaaacaaatcagaaacatggccagttggagaatcacctaaaggggtggaggaaggctccattgggaaagtgtgcagaacattgctagcaaagtctgtgttcaacagcctatatgcatctccacaactcgaggggttttcagctgaatcaagaaaactgcttctcattgttcaggcacttagggacaacctggaacctggaaccttcgatcttggggggctatatgaagcaattgaggagtgcctgattaatgatccctgggttttgcttaatgcgtcttggttcaactccttcctcacacatgcactgaaatag------
>H5N2_Avian_JX069080_A/ostrich/South_Africa/AI2114/2011|2011.167
atggaagactttgtgcgacaatgcttcaatccaatgattgtcgagcttgcggaaaaggcaatgaaagaatatggggaagatccgaaaatcgaaacaaacaaatttgcagcaatatgcacacacttagaagtatgtttcatgtattcggattttcactttattgatgaacgaggcgaatcaatagttgtagaatctggagatccgaatgcattattgaaacaccgatttgagataattgaagggagagaccgaacaatggcctggacagtggtgaatagcatctgcaacaccacaagagtcggtaagcccaaattcctcccagatttgtatgactacaaagagaaccgattcattgaaattggggtgacacgaagggaagttcacatatactatctagaaaaagccaacaagataaaatcagagaagacacacatccacatattctcattcactggagaggagatggccaccaaagcggactacacccttgatgaagagagcagagcaagaataaaaaccaggctgttcactataagacaagaaatggccagcaggggtctatgggattcctttcatcagtccgagagaggcgaagagacaattgaagaaagatttggaatcacaggaaccatgcgcaggcttgccgaccaaagtctcccaccgaacttctccagccttgaaaactttagagcctatgtggatggattcgaaccgaacggctgcattgagggcaagctttctcaaatgtccaaagaagtgaacgccagaattgagccatttctgaggacaacaccacgccctctcagattacctgacgggcctccctgttctcagaggtcaaagttcttgctgatggatgctcttaagttaagcatcgaagacccgagccatgagggggaaggtataccgctgtatgatgcaatcaaatgcatgaagacatttttcggctggaaagagcctaacatcgtaaaaccacataaaaaaggcataaaccccaattacctcctggcttggaagcaggtgctggcagaactccaagatattgaaaatgaggagaaaatcccaaaaacaaagaacatgaagaaaacaagccaattaaagtgggcacttggtgagaacatggcaccagagaaagtagactttgaggactgcaaagatgttggcgatctaagacaatatgacagtgacgaaccagagtctagatcgctggcaagctggatccagagtgaattcaacaaggcatgcgaattgacagattcgagttggattgaacttgatgaaataggagaagacattgctccaattgagcacattgcaagtatgaggagaaactatttcacagcggaagtatcccattgcagggctacagaatacataatgaagggagtgtatataaacacagccctgttgaatgcatcctgtgcagccatggatgacttccaactgattccaatgataagcaagtgtagaaccaaagaaggaagacggaagacaaatctgtatggattcattataaaaggaagatcccatttgagaaatgacactgatgtggtgaactttgtgagcatggaattctctctcactgacccgaggttggaaccacacaaatgggagaagtactgtgttcttgagataggagacatgctcctacggactgcaataggccaagtgtcaaggcccatgttcctatatgtaagaaccaatggaacttccaagatcaagatgaaatggggcatggagatgaggcgatgccttcttcagtccctgcaacagattgagagcatgattgaggccgagtcttctgttaaagagaaggacatgaccaaggaattctttgaaaacaaatcagaaacatggccaattggggaatcacccaaaggggtggaagaaggctccattgggaaggtgtgcagaacattactagcaaaatctgtgttcaacagcctatatgcatctccacaactcgaggggttttcagctgaatcaagaaaattccttctcattgttcaggcacttagggacaacctggaacctggaaccttcgatcttggggggctatatgaagcaattgaggagtgcctgattaacgatccctgggttttgcttaatgcgtcttggttcaactccttcctcacacatgcactgaaatag------
>H5N2_Avian_JX069096_A/ostrich/South_Africa/AI2512/2011|2011.548
atggaagactttgtgcgacaatgcttcaatccaatgattgtcgagcttgcggaaaaggcaatgaaagaatatggggaagatccgaaaatcgaaacaaacaaatttgcagcaatatgcacacacttagaagtatgtttcatgtattcggattttcactttattgatgaacgaggcgaatcaatagttgtagaatctggagatccgaatgctttattgaaacaccgatttgagataattgaagggagagaccgaacaatggcctggacagtggtgaatagcatctgcaacaccacaagagtcggtaagcccaaattcctcccagatttgtatgactacaaagagaaccgattcattgaaattggggtgacacgaagggaagttcacatatactatctagaaaaagccaacaagataaaatcagagaagacacacatccacatattctcattcactggagaggagatggccaccaaagcggactacacccttgatgaagagagcagagcaagaataaaaaccaggctgttcactataagacaagaaatggccagcaggggtctatgggattcctttcatcagtccgagagaggcgaagagacaattgaagaaagatttgaaattacaggaaccatgcgcaggcttgccgaccaaagtctcccaccgaacttctccagccttgaaaactttagagcctatgtggatggattcgaaccgaacggctgcattgagggcaagctttctcaaatgtccaaagaagtgaacgccagaattgagccatttctgaggacaacaccacgccctctcagattacctgacgggcctccctgttctcagaggtcaaagttcttgctgatggatgctcttaagttaagcatcgaagacccgagccatgagggggaaggtataccgctgtatgatgcaatcaaatgcatgaagacatttttcggctggaaggagcctaacatcgtaaaaccacataaaaaaggcataaaccccaattacctcctggcttggaagcaggtgctggcagaactccaagatattgaaaatgaggagaaaatcccaaaaacaaagaacatgaagaaaacaagccaattaaagtgggcacttggtgagaacatggcaccagagaaagtagactttgaggactgcaaagatgttggcgatctaagacaatatgacagtgacgaaccagagtctagatcgctggcaagctggatccagagtgaattcaacaaggcatgcgaattgacagattcgagttggattgaacttgatgaaataggagaagacattgctccaattgagcacattgcaagtatgaggagaaactatttcacagcggaagtatcccattgcagggctacagaatacataatgaagggagtgtatataaacacagccctgttgaatgcatcctgtgcagccatggatgacttccaactgattccaatgataagcaagtgtagaaccaaagaaggaagacggaagacaaatctgtatggattcattataaaaggaagatcccatttgagaaatgacactgatgtggtgaactttgtgagcatggaattctctctcactgacccgaggttggaaccacacaaatgggagaagtactgtgttcttgagataggagacatgctcctacggactgcaataggccaagtgtcaaggcccatgttcctatatgtaagaaccaatggaacttccaagatcaagatgaaatggggcatggagatgaggcgatgccttcttcagtccctgcaacagattgagagcatgattgaggccgagtcttctgttaaagagaaggacatgaccaaggaattctttgaaaacaaatcagaaacatggccaattggggaatcacccaaaggggtggaagaaggctccattgggaaggtgtgcagaacattactagcaaaatctgtgttcaacagcctatatgcatctccacaactcgaggggttttcagctgaatcaagaaaattccttctcattgttcaggcacttagggacaacctggaacctggaaccttcgatcttggggggctatatgaagcaattgaggagtgcctgattaacgatccctgggttttgcttaatgcgtcttggttcaactccttcctcacacatgcactgaaatag------
>H7N1_Avian_KT777914_A/ostrich/South_Africa/OUD/2012|2012.162
atggaagactttgtgcgacaatgcttcaatccaatgattgtcgagcttgcggaaaaggcaatgaaagagtatggggaggatccgaaaatcgaaacaaacaaatttgccgcaatatgcacacacttagaagtctgtttcatgtattcggatttccactttattgatgaacgaggcgaatcaataattgtagaatctggcgacccgaatgcactattgaaacaccgatttgagataattgaagggagagaccgaacaatggcctggacagtggtgaatagcatctgcaacaccacaggggtcgataagcctaaattcctcccagatttgtatgactacaaagagaaccgattcattgaaattggagtgacacgaagggaagtccacatatactatctagagaaagccaacaagataaaatcagagaaaacacacattcacatattctcgttcactggagaggaaatggccaccaaagcggactacactcttgatgaggagagcagagcaagaataaaaaccaggctgttcaccataagacaagaaatggccactaggggtctatgggattcctttcgtcagtccgagagaggcgaagagacaattgaagaaagatttgaaattacaggaaccatgcgcaggcttgccgaccaaagtctcccaccgaacttctccagccttgaaaactttagagcctatgtggatggattcgaaccgaacggctgcattgagggcaagctttctcaaatgtcaaaagaagtgaacgccagaattaagccatttctaaagacaacaccacgccctctcagattgcctgatgggcctccctgctctcagcggtcgaagttcttgctgatggatgccctcaaattaagcatcgaagacccgagtcatgagggggaaggtataccgctatatgatgcaatcaaatgcatgaagacattcttcggctggaaagagcccagtatcgtcaaaccacatgaaaaaggcataaaccccaattacctcctggcttggaagcagatgctggcagaacttcaagatattgaaaatgaggagaaaatcccaaagacaaagaatatgaagaaaacaagccaactgaagtgggcacttggtgaaaacatggcaccagagaaagtagattttgaggactgcaaagatgttggtgatctaagacagtatgacagtgacgtaccagagtctagatcgctagcaagctggatccagagtgaattcaacaaggcatgcgaattgacagattcgagttggattgaacttgatgaaataggggaagacgttgctccaattgagcacattgcgagtatgaggagaaactatttcacagcggaagtatcccattgcagggctactgagtacataatgaagggagtgtacataaacacagctctgttgaatgcatcctgtgcagccatggatgacttccaactgattccaatgataagcaagtgcagaaccaaagaaggaagaaggaaaacaaatctgtatggattcattataaaaggacgatcccatttaagaaatgacaccgatgtggtaaactttgtgagcatggagttctctctcactgacccgaggctggagccacacaaatgggagaagtactgtgttcttgagataggagacatgctcttacggactgcaataggccaagtatcaaggcccatgttcctgtatgtgagaaccaatgggacttcaaagatcaaaatgaagtggggcatggaaatgaggcgatgccttctccagtcccttcaacaaattgagagcatgattgaggccgagtcttctgtcaaagagaaggacatgaccagggaattctttgaaaacaaatcagaaacatggccaattggagaatcacccaaaggagtggaagaaggctccattgggaaagtgtgcagaacattactagcaaaatctgtgttcaacagcctatatgcatctccacaactcgaggggttttcagctgaatcaagaaaattgcttctcattgttcaggcacttagggacaacctggaacctgggaccttcgatcttggggggctatatgaagcaattgaggagtgcctgattaacgatccctgggttttgcttaatgcgtcttggttcaactccttcctcacacatgcactgaaatag------
>H7N1_Avian_KT777807_A/sacred_ibis/South_Africa/120701/2012|2012.496
atggaagactttgtgcgacaatgcttcaatccaatgattgtcgagcttgcggaaaaggcaatgaaagagtatggggaggatccgaaaatcgaaacaaacaaatttgccgcaatatgcacacacttagaagtctgtttcatgtattcggatttccactttattgatgaacgaggcgaatcaataattgtggaatctggtgacccgaatgcattattgaaacaccgatttgagataattgaagggagagaccgaacaatggcctggacagtggtgaatagcatctgcaacaccacaggggtcgataagcctaaattcctcccagacttgtatgactacaaagagaaccgattcattgaaattggagtgacacgaagagaagtccacatatactatctagagaaagccaacaagataaaatcagagaaaacacacattcacatattctcgttcaatggggaggaaatggccaccaaagcggactacactcttgatgaggagagcagagcaagaataaaaaccaggctgttcaccataagacaagaaatggccactaggggtctatgggattcctttcgtcagtccgagagaggcgaagagacaattgaagaaagatttgaaattacaggaaccatgcgcaggcttgccgaccaaagtctcccaccgaacttctccagccttgaaaactttagagcctatgtggatggattcgaaccgaacggctgcattgagggcaagctttctcaaatgtcaaaagaagtgaacgccagaattgagccatttctaaagacaacaccacgccccctcagattgcctgatgggcctccctgctctcagcggtcgaagttcttgctgatggatgccctcaaattaagcatcgaagacccgagtcatgagggggaaggtataccgctatatgatgcaatcaaatgcataaagacattcttcggctggaaagagcccagtatcgtcaaaccacatgaaaaaggcataaaccccaattacctcctggcttggaagcaggtgctggcagaacttcaagatattgaaaatgaggagaaaatcccaaaaacaaagaatatgaagaaaacaagccaactgaagtgggcacttggtgaaaacatggcaccagagaaagtagactttgaggactgcaaagatgttagtgatctaagacagtatgacagtgacgtaccagagtctagatcgctagcaagctggatccagagtgaattcaacaaggcatgcgaattgacagattcgagttggattgaacttgatgaaataggggaagacgttgctccaattgagcacattgcgagtatgaggagaaactatttcacagcggaagtatcccattgcagggctactgagtacataatgaagggagtgtacataaacacagctctgttgaatgcatcctgtgcagccatggatgacttccaactgattccaatgataagcaagtgcagaaccaaagaaggaagaaggaagacaaatctgtatggattcattataaaaggacgatcccatttaagaaatgacaccgatgtggtaaactttgtgagcatggagttctctctcactgacccgaggctggagccacacaaatgggagaagtactgtgttcttgaaataggagacatgctcttacggactgcaataggccaagtatcaaggcccatgttcctgtatgtgagaaccaatgggacttcaaagatcaaaatgaagtggggcatggaaatgaggcgatgccttctccagtcccttcaacaaattgagagcatgattgaggccgagtcttctgtcaaagagaaggacatgaccaaggaattctttgaaaacaaatcagaaacatggccaattggagaatcacccaaaggagtggaagaaggctccattgggaaagtgtgcagaacattactagcaaaatctgtgttcaacagcctatatgcatctccacaactcgaggggttttcagctgaatcaagaaaattgcttctcattgttcaggcacttagggacaacctggaacctgggaccttcgatcttggggggctatatgaagcaattgaggagtgcctgattaacgatccctgggttttgcttaatgcgtcttggttcaactccttcctcacacatgcactgaaatag------
>H7N1_Avian_KT777906_A/ostrich/South_Africa/ORD/2012|2012.162
atggaagactttgtgcgacaatgcttcaatccaatgattgtcgagcttgcggaaaaggcaatgaaagagtatggggaggatccgaaaatcgaaacaaacaaatttgccgcaatatgcacacacttagaagtctgtttcatgtattcggatttccactttattgatgaacgaggcgaatcaataattgtagaatctggtgatccgaacgcactattgaaacaccgatttgagataattgaagggagagaccgaacaatggcctggacagtggtgaatagcatctgcaacaccacaggggtcgataagcctaaattcctcccagatttgtatgactacaaagagaaccgattcattgaaattggagtgacacgaagggaagtccacatatactatctagagaaagccaacaagataaaatcagagaaaacacacattcacatattctcattcactggagaggaaatggccaccaaagcggactacactcttgatgaggagagcagagcaagaataaaaaccaggctgttcaccataaggcaagaaatggccactaggggtctatgggattcctttcgtcagtccgagagaggcgaagagacaattgaagaaagatttgaaattacaggaaccatgcgaaggcttgccgaccaaagtctcccaccgaacttctccagccttgaaaactttagagcctatgtggatggattcgaaccgaacggctgcattgagggcaagctttctcaaatgtcaaaagaagtaaacgccagaattgagccatttctaaagacaacaccacgacctctcagattgcctgatgggcctccctgctctcagcggtcgaagttcttgctgatggatgcccttaaattaagcatcgaagaaccgagtcatgagggggaaggtataccgctatatgatgcgatcaaatgcatgaagacattctttggctggaaagagcccagtatcgtcaaaccacatgaaaaaggcataaaccccaattacctcctggcttggaagcaggtgctggcagaacttcaagatattgaaaatgaggagaaaatttcaaaaacaaagaatatgaagaaaacaagccaactgaagtgggcacttggtgaaaacatggcaccagagaaagttgactttgaggactgcaaagatgttagtgatctaagacagtatgacagtgacgaaccagagtctagatcgctaacaagctggatccagaatgaattcaacaaggcatgcgaattgacagattcgagttggattgaacttgatgaaataggggaagacgttgctccaattgagcacattgcgagtatgaggagaaactatttcacagcggaagtatcccattgcagggctactgagtacataatgaagggagtgtacataaacacagccctgttgaatgcatcctgtgcagccatggatgacttccaattgattccaatgataagcaagtgcagaaccaaagaaggaagaaggaagacaaatctgtatggattcattataaaaggacgatcccatttaagaaatgacactgatgtggtaaactttgtgagcatggagttctctctcactgacccgaggctggagccacacaaatgggagaagtactgtgttcttgagataggagacatgctcttacgggctgcaataggccaagtatcaaggcccatgttcctgtatgtgagaaccaatgggacttcaaagatcaaaatgaaatggggcatggaaatgaggcgatgccttcttcagtcccttcaacaaattgagagcatgattgaggccgagtcttctgtcaaagagaaggacatgaccaaggagttctttgaaaacaaatcagaaacatggccaattggagaatcacccaaaggagtggaagaaggctccattgggaaagtgtgcagaacattactagcaaaatctgtgttcaacagcctatatgcatctccacaactcgaggggttttcagctgaatcaagaaaattgcttctcattgttcaggcacttagggacaacctggaacctgggaccttcgatcttggggggctatatgaagcaattgaggagtgcctgattaacgatccctgggttttgcttaatgcgtcttggttcaactccttcctcacacatgcactgaaatag------
>H7N8_Avian_MH458921_A/Duck/Hubei/HF5/2017|2017.318
atggaagactttgtgcgacaatgcttcaatccaatgattgtcgagcttgcggaaaaggcaatgaaagaatatggggaagatccgaaaatcgaaacgaacaaatttgcagcaatatgcacacacttagaagtctgtttcatgtattcggattttcattttattgatgaacgaggcgaatcaataattgtagaatctggcgacccgaatacattattgaaacaccgatttgagataattgaagggagagaccgaacaatggcctggacggtggtaaatagcatttgcaacaccacaggagtcgataaacctaaattcctcccagatttgtatgactacaaagagaaccgattcatcgaaattggagtgacacgaagggaagttcacatatactatctagaaaaggccaacaagataaagtcagagaagacacacattcacatattctcattcactggagaggaaatggccaccaaagcggactacacccttgacgaggagagcagagcaagaataaaaaccaggctgttcactataaggcaagaaatggccagtaggggtttatgggattcctttcgtcagtccgagagaggcgaagagacaattgaagaaagatttgagattacaggaaccatgcgcaggcttgccgaccaaagtctcccaccgaacttctccagccttgaaaactttagagcctatgtggatggattcgaaccgaacggctgcattgagggcaagctttctcaaatgtcaaaagaagtgaacgctaggattgagccatttctgaatacaacaccacgccctctcagattacctgatgggcctccctgctctcagcgatcgaagttcttgctgatggatgcccttaaattaagcatcgaggacccgagccatgaaggggaaggcataccgctatatgatgcaataaaatgcatgaagacatttttcggctggaaagagcccaacatcgtaaaaccgcatgaaaaaggcataaatcccaactaccttctggcttggaagcaggtgctagcagaacttcaagatattgagaatgaggagaaaattccaaaaacaaagaacatgaagaaaacaagccaattgaagtgggcacttggtgagaacatggcaccagagaaagtagactttgaggactgcaaagacgttagcgatctacgacaatatgacagtgatgaaccagagtctagatcgctagcaagctggatccagagcgaattcaacaaagcatgcgaactgacagattcaagttggattgaacttgatgaaataggggaagacgttgctccaattgagcacattgcgagtatgagaagaaactatttcacagcggaggtatcccattgcagggccactgaatacataatgaaaggagtgtacataaatacagccctgttgaatgcatcctgtgcagccatggatgacttccaactgattccaatgataagcaagtgcagaaccaaagaaggaaggcggaagacaaatctatatgggttcatcataaaaggaaggtcccatttgaggaatgacaccgatgtggtaaactttgtgagtatggaattctctcttactgacccgaggctggagccacacaagtgggaaaagtactgtgtcctcgagataggagacatgctactacggaccgcaataggccaagtgtcaaggcccatgttcctgtatgtgagaaccaatgggacttccaagatcaagatgaaatggggcatggaaatgaggcgatgccttcttcaatcccttcaacaaattgagagcatgattgaggccgagtcttctgtcaaagagaaggacatgaccaaagaattctttgaaaacaaatcggaaacatggccaattggagaatcacctaaaggggtggaggaaggctccattggaaaggtgtgcagaacattgctagcaaagtctgtattcaacagcctatatgcatctccacaactcgaggggttttcggctgaatcaagaaaattgcttctcattgttcaggcacttagggacaacctggaacctgggaccttcgatcttggggggctatatgaagcaattgaggagtgcctgattaacgatccctgggttttgcttaatgcgtcttggttcaactccttcctcacacatgcattgaaatag------
>H1N1_Avian_KY402064_A/hooded_crane/Korea/1176/2016|2016.033
atggaagactttgtgcgacaatgcttcaatccaatgattgtcgagcttgcggaaaaggcaatgaaagaatatggggaagatccgaaaatcgaaacgaacaaatttgcagcaatatgcacacacttagaagtctgtttcatgtattcggattttcattttattgatgaacgaggcgaatcaataattgtagaatctggcgacccgaatgcattattgaaacaccgatttgagataattgaagggagagaccgaacaatggcctggacggtggtaaatagcatttgcaacaccacaggagtcgataaacctaaattcctcccagatttgtatgactacaaagagaaccgattcatcgaaattggagtgacacgaagggaagttcacatatactatctagaaaaggccaacaagataaaatcagagaagacacacattcacatattctcattcactggagaggaaatggccaccaaagcggactacacccttgacgaggagagcagagcaagaatcaaaaccaggctgttcactataaggcaagaaatggccagtaggggtctatgggattcctttcgtcagtccgagagaggcgaagagacaattgaagaaagatttgaaattacaggaaccatgcgcaggcttgccgaccaaagtctcccaccgaacttctccagccttgaaaactttagagcctatgtggatggattcgaaccgaacggctgcattgagggcaagctttctcaaatgtcaaaagaagtgaacgctaggattgagccatttctgaagacaacaccacgccctctcagattacctgatgggcctccctgctctcagcgatcgaagttcttgcttatggatgcccttaaattaagcatcgaggacccgagccatgaaggggaaggcataccgctatatgatgcaataaaatgcatgaagacatttttcggctggaaagagcccaacatcgtaaaaccgcatgaaaaaggcataaatcccaattaccttctggcttggaagcaggtgctagcagaactccaagatattgagaatgaggagaaaattccaaaaacaaagaacatgaagaaaacaagccaattgaagtgggcacttggtgagaacatggcaccagagaaagtagactttgaggactgcaaagacgttagcgatctacgacaatatgacagtgatgaaccagagtctagatcgctagcaagctggatccagagcgaattcaacaaagcatgcgagctgacagattcaagttggattgaacttgatgaaataggggaagacgttgctccaattgagcacattgcgagtatgagaagaaactatttcacagcggaggtatcccattgcagggccactgaatacataatgaaaggagtgtacataaatacagccctgttgaatgcatcctgtgcagccatggatgacttccaactgattccaatgataagcaagtgcagaaccaaagaaggaaggcggaagacaaatctgtatgggttcatcataaaaggaagatcccatttgaggaatgacaccgatgtggtaaactttgtgagcatggaattctctcttactgacccgaggctggagccatacaagtgggaaaagtactgtgtcctcgagataggagacatgctactacggaccgcaataggccaagtgtcaaggcccatgttcctgtatgtgagaaccaatgggacttccaagatcaagatgaaatggggcatggaaatgaggcgatgccttcttcaatccctccaacaaattgagagcatgattgaggccgagtcttctgtcaaagagaaggacatgaccaaagaattctttgaaaacaaatcggaaacatggccaattggagaatcacctaaaggggtggaggaaggctccattggaaaggtgtgcagaacattgctagcaaagtctgtattcaacagcctatatgcatctccacaactcgaggggttttcggctgagtcaagaaaattgcttctcattgttcaggcacttagggacaacctggaacctgggaccttcgatcttggggggctatatgaagcaattgaggagtgcctgattaacgatccctgggttttgcttaatgcgtcttggttcaactccttcctcacacatgcactgaaatag------
>H5N2_Avian_KX978263_A/greater_white-fronted_goose/Netherlands/6/2008|2008.995
atggaagattttgtgcgacaatgcttcaatccaatgattgtcgagcttgcggaaaaggcaatgaaagaatatggggaagatccgaaaatcgaaacgaacaaatttgccgcaatatgcacacacttagaggtctgtttcatgtattcggatttccactttattgatgaacggggcgaatcaataattgtagagtctggcgatccaaatgcattattgaaacaccgatttgaaataattgaagggagagaccgtacgatggcctggacagtggtgaatagtatctgcaacaccacaggagtcgagaagcctaaatttctcccagatttgtatgactacaaagagaatcgattcattgaaattggagtaacacggagggaagttcatatatactatctagaaaaggccaacaagataaaatcagagaagacacacattcacatattctcattcactggagaggaaatggccaccaaagcggactacactcttgacgaagagagtagggcaagaatcaaaaccaggctgttcactataaggcaggaaatggccagtaggggtctatgggattcctttcgtcagtccgagagaggcgaagagacagttgaagaaagatttgaaatcacaggaatcatgcgcaggcttgccgaccaaagtctcccaccgaacttctccagccttgaaaactttagagcctatgtggatggattcgaaccgaacggctgcattgagggcaagctttctcaaatgtcaaaagaagtgaacgcccgaattgagccatttctgaagacaacaccacgccctctcaaactacctgatgggcctccctgctctcaacggtcgaagttcctgctgatggatgcccttaaattaagcatcgaagacccgagtcatgagggggagggtataccgctatatgatgcaatcaaatgcatgaagacatttttcggctggaaagagcccaacattgtaaaaccacatgaaaaaggcataaaccccaattacctcctggcttggaagcaagtgctggcagaactccaagatattgaaaatgaggagaaaatcccgaaaacaaagaacatgaagaaaacgagccagttgaagtgggcactcggtgagaatatggcaccagagaaagtagactttgaggactgcaaagatgttagcgatctgagacagtatgacagtgatgaaccagagtctagatcgctagcaagctggatccagagtgaattcaacaaggcatgtgaattgacagactcaagttggattgaacttgatgaaataggggaagacattgctccaattgagcacattgcgagtatgagaagaaactatttcacagcggaagtatcccattgcagggctactgaatacataatgaagggggtgtacataaacacagctttgttgaatgcatcctgtgcagccatggatgacttccaactgattccaatgataagcaaatgcaggaccaaagaagggaggcggaagactaatctgtatggattcattataaaaggaagatcccatttgagaaatgacaccgatgtggtaaactttgtgagcatggaattctctcttactgacccgaggctggagccacacaagtgggaaaagtactgtgttctcgagataggagacatgctcctacggactgcaataggccaagtgtcaaggcccatgttcctgtatgtgagaaccaatgggacttccaagatcaagatgaagtggggaatggaaatgaggcgatgtcttcttcaatcccttcaacaaattgagagcatgattgaagccgagtcttctgtcaaagagaaggacatgaccaaagaattctttgaaaacaaatcagaaacatggccaattggagagtcacccaaaggagtggaggaaggctccattggaaaggtgtgcagaaccttactggcaaaatctgtgttcaacagcctatatgcatcgccacaactcgagggattttcagctgaatcaagaaagttgcttctcattgttcaggcacttagggacaacctggaacctgggaccttcgatcttggggggctatatgaagcaattgaggagtgcctgattaatgatccctgggttttgcttaatgcgtcttggttcaactccttcctcacacatgcactgaaatag------
>H3N8_Avian_KX978233_A/dunlin/Netherlands/3/2007|2007.578
atggaagattttgtgcgacaatgcttcaatccaatgattgtcgagcttgcggaaaaggcaatgaaagaatatggggaagatccgaaaatcgaaacgaacaaatttgccgcaatatgcacacacttagaggtctgtttcatgtattcggatttccactttattgatgaacggggcgaatcaatgattgtagaatctggcgatccaaatgcattattgaaacaccgatttgaaataattgaagggagagaccgaacgatggcctggacagtggtgaatagtatctgcaacaccacaggagtcgagaagcctaaatttctcccagatttgtatgactacaaagagaatcgattcattgaaattggagtaacacggagggaagttcatatatactatctagaaaaggccaacaagataaaatcagagaagacacacattcacatattctcattcactggagaggaaatggccaccaaagcggactacactcttgacgaagagagtagggcaagaatcaaaaccaggctgttcactataaggcaggaaatggccagtaggggtctatgggattcctttcgtcagtccgagagaggcgaagagacagttgaagaaagatttgaaatcacaggaacaatgcgcaggcttgccgaccaaagtctcccaccgaacttctccagccttgaaaactttagagcctatgtggatggattcgaaccgaacggctgcattgagggcaagctttctcaaatgtcaaaagaagtgaacgcccgaattgagccatttctgaagacaacaccacgccctctcaaactacctgatgggcctccctgctctcaacggtcgaagttcctgctgatggatgcccttaaattaagcatcgaagacccgagtcatgagggggagggtataccgctatatgatgcaatcaaatgcatgaagacatttttcggctggaaagagcccaacattgtaaaaccacatgaaaaaggcataaaccccaattacctcctggcttggaagcaagtgctggcagaactccaagatattgaaaatgaggagaaaatcccaaaaacaaagaacatgaagaaaacgagccagttgaagtgggcacttggtgagaatatggcaccagagaaagtagactttggggactgcaaagatgttagcgatctgagacagtatgacagtgatgaaccagagtctagatcgctagcaagctggatccagagtgaattcaacaaggcatgtgaattgacagattcaagttggattgagcttgatgaaataggggaagacattgctccaattgagcacattgcgagtatgagaagaaactatttcacagcggaagtatcccattgcagggctactgaatacataatgaagggagtgtacataaacacagccttgttgaatgcatcctgtgcagccatggatgacttccaactgattccaatgataagcaaatgcaggaccaaggaagggaggcggaagactaatctgtatggattcattataaaaggaagatcccatttgagaaatgacactgatgtggtaaactttgtgagcatggaattctctcttactgacccgaggctggagccacacaagtgggaaaagtactgtgttctcgagataggagacatgctcctacggactgcaataggccaagtgtcaaggcccatgttcctgtatgtgagaaccaatgggacttccaagatcaagatgaagtggggcatggaaatgaggcgatgccttcttcaatcccttcaacaaattgagagcatgattgaagccgagtcttctgtcaaagagaaggacatgaccaaagaattctttgaaaacaaatcagaaacatggccaattggagagtcacccaaaggagtggaggaaggccccattgggaaggtatgcagaaccttactggcaaaatctgtgttcaacagcctatatgcatctccacaactcgagggattttcagctgaatcaagaaagttgcttctcattgttcaggcacttagggacaacctggaacctgggaccttcgatcttggggggctatatgaagcaattgaggagtgcctgattaatgatccctgggttttgcttaatgcgtcttggttcaactccttcctcacacatgcactgaaatag------
>H3N8_Avian_CY041351_A/turnstone/Netherlands/1/2007|2007.500
atggaagattttgtgcgacaatgcttcaatccaatgattgtcgagcttgcggaaaaggcaatgaaagaatatggggaagatccgaaaatcgaaacgaacaaatttgccgcaatatgcacacacttagaggtctgtttcatgtattcggatttccactttattgatgaacggggcgaatcaatgattgtagaatctggcgatccaaatgcattattgaaacaccgatttgaaataattgaagggagagaccgaacgatggcctggacagtggtgaatagtatctgcaacaccacaggagtcgagaagcctaaatttctcccagatttgtatgactacaaagagaatcgattcattgaaattggagtaacacggagggaagttcatatatactatctagaaaaggccaacaagataaaatcagagaagacacacattcacatattctcattcactggagaggaaatggccaccaaagcggactacactcttgacgaagagagtagggcaagaatcaaaaccaggctgttcactataaggcaggaaatggccagtaggggtctatgggattcctttcgtcagtccgagagaggcgaagagacagttgaagaaagatttgaaatcacaggaacaatgcgcaggcttgccgaccaaagtctcccaccgaacttctccagccttgaaaactttagagcctatgtggatggattcgaaccgaacggctgcattgagggcaagctttctcaaatgtcaaaagaagtgaacgcccgaattgagccatttctgaagacaacaccacgccctctcaaactacctgatgggcctccctgctctcaacggtcgaagttcctgctgatggatgcccttaaattaagcatcgaagacccgagtcatgagggggagggtataccgctatatgatgcaatcaaatgcatgaagacatttttcggctggaaagagcccaacattgtaaaaccacatgaaaaaggcataaaccccaattacctcctggcttggaagcaagtgctggcagaactccaagatattgaaaatgaggagaaaatcccaaaaacaaagaacatgaagaaaacgagccagttgaagtgggcacttggtgagaatatggcaccagagaaagtagactttgaggactgcaaagatgttagcgatctgagacagtatgacagtgatgaaccagagtctagatcgctagcaagctggatccagagtgaattcaacaaggcatgtgaattgacagattcaagttggattgagcttgatgaaataggggaagacattgctccaattgagcacattgcgagtatgagaagaaactatttcacagcggaagtatcccattgcagggctactgaatacataatgaagggagtgtacataaacacagccttgttgaatgcatcctgtgcagccatggatgacttccaactgattccaatgataagcaaatgcaggaccaaggaagggaggcggaagactaatctgtatggattcattataaaaggaagatcccatttgagaaatgacaccgatgtggtaaactttgtgagcatggaattctctcttactgacccgaggctggagccacacaagtgggaaaagtactgtgttctcgagataggagacatgctcctacggactgcaataggccaagtgtcaaggcccatgttcctgtatgtgagaaccaatgggacttccaagatcaagatgaagtggggcatggaaatgaggcgatgccttcttcaatcccttcaacaaattgagagcatgattgaagccgagtcttctgtcaaagagaaggacatgaccaaagaattctttgaaaacaaatcagaaacatggccaattggagagtcacccaaaggagtggaggaaggctccattgggaaggtatgcagaaccttactggcaaaatctgtgttcaacagcctatatgcatctccacaactcgagggattttcagctgaatcaagaaagttgcttctcattgttcaggcacttagggacaacctggaacctgggaccttcgatcttggggggctatatgaagcaattgaggagtgcctgattaatgatccctgggttttgcttaatgcgtcttggttcaactccttcctcacacatgcactgaaatag------
>H4N6_Avian_MF146910_A/European_herring_gull/Netherlands/1/2006|2006.090
atggaagactttgtgcgacaatgcttcaatccaatgattgtcgagcttgcggaaaaggcaatgaaagaatatggggaaaatccgaaaatcgaaacaaacaaatttgccgcaatatgcacacacttagaagtctgtttcatgtattcggacttccactttattgatgaacgaggcgaatcaataattgtagaatctggcgatccgaatgcattattgaaacaccgatttgaaataattgaagggagagaccgaacaatggcctggacagtggtgaatagtatctgcaacaccacaggagtcgataagcctaaattcctcccagatttgtatgactacaaagagaaccgattcattgaaattggagtgacacgaagggaagttcacatatactatctagaaaaagccaacaagataaaatcagagaagacacacattcacatattctcattcactggagaggaaatggccaccaaagcggactacacccttgacgaagagagcagagcaagaataaaaaccaggctgttcactataagacaagaaatggccagtaggggtctatgggattcctttcgtcagtccgagagaggcgaagagacaattgaagaaagatttgaaatcacaggaaccatgcgcaggcttgccgaccaaagtctcccaccgaacttctccagccttgaaaactttagagcctatgtggatggattcgaaccgaacggctgcattgagggcaagctttctcaaatgtcaaaagaagtgaacgccagaattgagccatttctgaagacaacaccacgccctctcagattacctgatgggcctccctgctcccagcggtcgaagttcttgttgatggatgcccttaaattaagcatcgaagacccgagccatgagggggaaggtataccgctatatgatgcaatcaaatgcatgaagacatttttcggctggaaagagcccaacatcgtaaaaccacatgaaaagggcataaaccccaattacctcctgacttggaagcaggtactggcagaactccaagatattgaaaatgaggagaaaatcccaaaaacaaagaacatgaagaaaacaagccaattgaagtgggcacttggtgagaacatggcaccagagaaagtagactttgaggactgcaaagatgttagcgatctaagacagtatgacagtgacgaaccagagtctagatcgctagcaagctggatccagagtgaattcaacaaggcatgcgaattgacagattcgagttggattgaacttgatgaaataggggaagacgttgctccaattgagcacatcgcgagtatgaggagaaactatttcacagcggaagtatcccattgcagggctactgaatacataatgaagggagtgtacataaacacagccctgttgaatgcatcctgtgcagccatggatgacttccaactgattccaatgataagcaagtgcagaaccagagaaggaagacggaagacaaatctgtatggattcattataaaaggaagatcccatttgagaaatgacaccgatgtggtaaactttgtgagcatggaattctctctcactgacccgaggctggagccacacaaatgggaaaagtactgtgttcttgagataggagacatgctcctacggactgcaataggccaagtgtcaaggcccatgttcctgtatgtgagaaccaatgggacttccaagatcaaaatgaaatggggcatggagatgaggcgatgccttcttcagtcccttcaacaaattgagagcatgattgaggccgagtcttctgtcaaagagaaggacatgaccaaggaattctttgagaacaaatcagaaacatggccaattggggaatcacccaaaggggtggaggaaggctccattgggaaggtgtgcagaacattactagcaaaatctgtgttcaacagcctatatgcatctccacaactcgaggggttttcagctgaatcaagaaaattgcttctcattgttcaggcacttagggacaacctggaacctggaaccttcgatcttggggggctatatgaagcaattgaggagtgcctgattaacgatccctgggttttgcttaatgcgtcttggttcaactccttcctcacacatgcactgaagtag------
>H4N5_Avian_CY076997_A/black-headed_gull/Netherlands/1/2006|2006.500
atggaagactttgtgcgacaatgcttcaatccaatgattgtcgagcttgcggaaaaggcaatgaaagaatatggggaagatccgaaaatcgaaacaaacaaatttgccgcaatatgcacacacttagaagtctgtttcatgtattcggatttccactttattgatgaacgaggcgaatcaataattgtagaatctggcgatccgaatgcattattgaaacaccgatttgagataattgaagggagagaccgaacaatggcctggacagtggtgaatagtatctgcaacaccacaggagtcgataagcctaaattcctcccagatttgtatgactacaaagagaaccgattcattgaaattggagtgacacgaagggaagttcacatatactatctagaaaaagccaacaagataaaatcagaaaagacacacattcacatattctcgttcactggagaggaaatggccaccaaagcggactacacccttgatgaagaaagcagagcaagaataaaaaccaggctgttcactataagacaagaaatggccagtaggggtctatgggactcctttcgtcagtccgagagaggcgaagagacaattgaagaaagatttgaaatcacaggaaccatgcgcaggcttgccgaccaaagtctcccaccgaacttctccagccttgaaaactttagagcctatgtggatggattcgaaccgaacggctgcattgagggcaagctttctcaaatgtcaaaagaagtgaacgccagaattgagccatttctgaagactacaccacgccctctcagattacctgatgggcctccctgctctcagcggtcgaaattcttgctgatggatgcccttaaattgagcatcgaagacccgagccatgagggggaaggtataccgctatatgatgcaatcaaatgcatgaagacatttttcggctggaaagaacccaacatcgtaaaaccacatgaaaaaggcataaaccccaattacctcctggcttggaagcaggtgctggcagaactccaagatattgaaaatgaggagaaaatcccaaaaacaaaaaacatgaagaaaacaagccaattgaagtgggcactcggtgagaacatggcaccagagaaagtagactttgaggactgcaaagatgttagcgatctaagacaatatgatagtgacgaaccagagtctagatcgctagcaagctggatccagagtgaattcaacaaggcatgcgaattgacagattcgagttggattgaacttgatgaaataggggaagacgttgctccaattgagcacattgcgagtatgaggagaaactatttcacagcggaagtatcccattgcagggccactgagtacataatgaagggagtgtacataaacacagccctgttgaatgcatcctgtgcagccatggatgacttccaattgattccaatgataagcaagtgcagaaccaaagaaggaagacgaaagacaaatctgtatggattcattataaaaggaagatcccatttgagaaatgacaccgatgtggtaaactttgtaagcatggaattctctctcactgacccgaggctggagccacacaaatgggaaaagtactgtgttcttgagataggagacatgctcctacggactgcaataggccaagtatcaaggcccatgttcctgtatgtgagaaccaatgggacttccaaaatcaaaatgaaatggggcatggagatgaggcgatgccttcttcagtccctccaacaaattgagagcatgattgaagccgagtcttctgtcaaagagaaggacatgaccaaggaattctttgaaaacaaatcagaaacatggccaattggagaatcacccaaaggggtggaggaaggctccattgggaaggtatgcaggacattactagcaaaatctgtgttcaacagcctatatgcatctccacaactcgaggggttttcagctgaatcaagaaaattgcttctcattgttcaggcacttagggacaacctggaacctggaaccttcgatcttggggggctatatgaagcaattgaggagtgcctgattaacgatccctgggttttgcttaatgcatcttggttcaactccttcctcacacatgcactgaaatag------
>H6N8_Avian_CY041383_A/black-headed_gull/Netherlands/1/2005|2005.500
atggaagactttgtgcgacaatgcttcaatccaatgattgtcgagcttgcggaaaaggcaatgaaagaatatggggaagatccgaaaatcgaaacaaacaaatttgccgcaatatgcacacacttagaagtctgtttcatgtattcggatttccactttattgatgaacgaggcgaatcaataattgtagaatctggcgatccgaatgcattattgaaacaccgatttgagataattgaagggagagaccgaacaatggcctggacagtggtgaatagtatctgcaacaccacaggagtcgataagcctaaattcctcccagatttgtatgactacaaagagaaccgattcattgaaattggagtgacacgaagggaagttcacatatactatctagaaaaagccaacaagataaaatcagagaagacacacattcacatattctcgttcactggagaggaaatggccaccaaagcggactacacccttgatgaagaaagcagagcaagaataaaaaccaggctgttcactataagacaagaaatggccagtaggggtctatgggactcctttcgtcagtccgagagaggcgaagagacaattgaagaaagatttgaaatcacaggaaccatgcgcaggcttgccgaccaaagtctcccaccgaacttctccagccttgaaaactttagagcctatgtggatggattcgaaccgaacggctgcattgagggcaagctttctcaaatgtcaaaagaagtgaacgccagaattgagccatttctgaagactacaccacgccctctcagattacctgatgggcctccctgctctcagcggtcgaaattcttgctgatggatgcccttaaattaagcatcgaagacccgagccatgagggggaaggtataccgctatatgatgcaatcaaatgcatgaagacatttttcggctggaaagaacccaacatcgtaaaaccacatgaaaaaggcataaaccccaattacctcctggcttggaagcaggtgctggcagaactccaagatattgaaaatgaggagaaaatcccaaaaacaaaaaacatgaagaaaacaagccaattgaagtgggcactcggtgagaacatggcaccagagaaagtagactttgaggactgcaaagatgttagcgatctaagacagtatgacagtgacgaaccagagtctagatcgctagcaagctggatccagagtgaattcaacaaggcatgcgaattgacagattcgagttggattgaacttgatgaaataggggaagacgttgctccaattgagcacattgcgagtatgaggagaaactatttcacagcggaagtatcccattgcagggctactgagtacataatgaagggagtgtacataaacacagccctgttgaatgcatcctgtgcagccatggatgacttccaattgattccaatgataagcaagtgcagaaccaaagaaggaagacgaaagacaaatctgtatggattcattataaaaggaagatcccatttgagaaatgacaccgatgtggtaaactttgtcagcatggaattctctctcactgacccgaggctggagccacacaaatgggaaaagtactgtgttcttgagataggagacatgctcctacggactgcaataggccaagtatcaaggcccatgttcctgtatgtgagaaccaatgggacttccaaaatcaaaatgaaatggggcatggagatgaggcgatgccttcttcagtccctccaacaaattgagagcatgattgaggccgagtcttctgtcaaagagaaggacatgaccaaggaattctttgaaaacaaatcagaaacatggccaattggagaatcacccaaaggggtggaggaaggctccattgggaaggtatgcaggacattactagcaaaatctgtgttcaacagcctatatgcatctccacaactcgaggggttttcagctgaatcaagaaaattgcttctcattgttcaggcacttagggacaacctggaacctggaaccttcgatcttggggggctatatgaagcaattgaggagtgcctgattaacgatccctgggttttgcttaatgcatcttggttcaactccttcctcacacatgcactgaaatag------
>H6N1_Avian_KX979346_A/greater_white-fronted_goose/Netherlands/1/2010|2010.052
atggaagactttgtgcgacaatgcttcaatccaatgattgtcgagcttgcggaaaaggcaatgaaggaatatggggaagatccgaaaatcgaaacgaacaaatttgctgcaatatgcacgcacttagaagtctgtttcatgtattcggatttccattttatcaatgaacgaggagaatcaataattgtagaatctggcgatccaaatgcattattgaaacaccgatttgagataattgaagggagagaccgaacaatggcctggacagtggtaaatagtatctgcaacaccacaggagtcgataagcctaaattcctcccagatttgtatgactacaaagagaaccggttcattgaaattggggtgacacgaagggaagttcacatatactacctagaaaaagccaacaagataaaatcagagaagacacacattcatatattctcattcactggagaagaaatggccaccaaagcggactatacccttgatgaggagagcagagcaagaatcaagaccaggctgttcactataaggcaagaaatggccagtaggggtctgtgggattcctttcgtcagtccgagagaggcgaagagacaattgaagaaagatttgaaatcacaggaaccatgcgcaggcttgccgaccaaagtctcccaccgaacttctccagccttgaaaactttagagcctatgtggatggattcgaaccgaacggctgcattgagggcaagctttctcaaatgtcaaaagaagtgaacgccagaattgagccatttctgaagacaacaccacgccctctcagattacctgatgggcctccctgctctcagcggtcgaagttcttactaatggatgcccttaaattaagcatcgaagacccgagccatgagggggaaggtataccgctatatgatgcaatcaaatgcatgaagacatttttcggctggaaagagcccaacatcgtaaaaccacatgaaaaaggcataaaccccaattacctcctggcttggaagcaggtgctggcagagctccaagatattgaaaatgaggagaaaatcccaaaaacaaagaacatgaagaaaacaagccaattaaagtgggcacttggtgagaacatggcaccggagaaagtagactttgaggactgcaaagacgttagcgatctgaaacagtatgacagtgatgaaccagagtctagatcgctagcaagctggatccagagcgaattcaacaaagcatgcgaattgacagattcaagttggattgaacttgatgaaataggagaagatgttgctccaattgagcacattgcgagtatgagacgaaactatttcacagcggaagtatcccactgcagggctactgaatacataatgaagggagtgtacataaatacagccctgttgaatgcatcctgtgcagccatggatgacttccaactgattccaatgataagcaagtgcagaaccaaagaaggaaggcggaaaacaaatctgtatggattcatcataaaaggaagatcccatttgaggaatgacaccgatgtggtaaacttcgtgagcatggaattctcccttactgacccgaggctggagcctcacaagtgggaaaagtactgtgttctcgagataggagacatgctcctacggactgcaataggccaagtgtcaaggcccatgttcctgtatgtgagaaccaatggaacttccaagatcaaaatgaaatggggcatggagatgaggcgctgccttcttcaatcccttcaacaaatcgagagcatgattgaggctgagtcttctgtcaaagagaaagacatgaccaaagaattctttgaaaacaaatcagaaacatggccaattggggagtcacctaaaggggtggaggaaggctccattgggaaagtatgccggacattactagcaaaatctgtattcaacagcctatatgcatctccacaactcgaggggttctcagctgagtcaagaaaattgcttctcattgttcaggcacttagggacaacctggaacctgggaccttcgatcttggggggctatatgaagcaattgaggagtgcctgattaatgatccctgggttttgcttaatgcgtcttggttcaactccttcctcacacatgcactgaaatag------
>H10N1_Avian_MF575313_A/Eurasian_wigeon/Netherlands/3/2007|2007.800
atggaagactttgtgcgacaatgcttcaatccaatgattgtcgagcttgcggaaaaggcaatgaaagaatatggggaagacccgaaaatcgagacgaacaaatttgctgcgatatgcacacacttagaagtctgtttcatgtattcggatttccactttattgatgaacgaggtgaatcaataattgtagaatcgggcgatccgaatgcactactgaaacaccgttttgaaataattgaagggagagaccgaacaatggcctggacagtggtgaatagcatctgcaacaccacaggagtcgagaaacctaaatttctccccgatttgtacgactataaagagaaccgattcattgaaattggagtgacacggagggaagtccacatatactatttggaaaaagccaacaagataaaatccgagaagacacacattcacatattctcattcaccggggaggaaatggccaccaaagcggactacactcttgacgaagagagtagggcaagaatcaaaactaggctgttcactataaggcaagaaatggccagtaggggtctatgggattcctttcgtcagtccgagagaggcgaagagacaattgaagaaagatttgaaatcacaggaaccatgcgcaggcttgccgaccaaagtctcccaccgaacttctccagccttgaaaactttagagcctatgtggatggattcgaaccgaacggctgcattgagggcaagctttctcaaatgtcaaaagaagtgaacgccagaattgagccatttctgaaaacaacaccgcgccccctcaagttacctgatggacctccttgctctcagcggtcgaaattcttgctgatggatgcccttaaattaagcatcgaagacccgagtcatgagggggaggggataccgctatatgatgcaattaaatgcatgaagacatttttcggctggaaagagcccaacatcgtaaagccacatgagaaaggcataaaccccaattacctcctggcttggaagcaggtgctggcagaactccaagatattgaaaatgaggagaaaatcccaaaaacaaagaacatgaagaaaacaagccaattaaagtgggcacttggtgagaacatggcaccagagaaagtagactttgaggattgcaaagatattagtgatctaaggcagtatgacagtgatgaaccagagtctagatcgctagcaagctggatccagagtgaattcaacaaggcatgcgaattgacagactcaagttggattgagctagatgaaataggagaagacattgctccaattgagcacattgcaagtatgagaagaaattatttcacggcagaagtatcccattgcagagctactgaatacataatgaagggagtgtacataaacacagctttgttgaacgcatcctgtgcagccatggatgacttccaattgattccaatgataagcaaatgcagaaccaaagaaggaagacggaaaaccaacctgtacggattcattataaaaggaagatcccacttgagaaatgacactgatgtggtaaactttgtgagtatggaattctctcttactgacccgaggttggagccacacaaatgggaaaagtactgcgttctcgagataggagacatgctcctacggactgcaataggccaggtgtcaaggcccatgttcctgtatgtgaggaccaatggaacctccaagatcaagatgaaatggggtatggaaatgaggcgatgccttcttcaatcccttcagcagattgagagcatgattgaggccgagtcttctgtcaaagagaaggacatgaccaaagaattctttgaaaacaaatcagaaacatggccaatcggagagtcacccaaaggggtggaggaaggctctatcgggaaagtgtgcagaaccttattagcaaaatctgtgttcaacagtctatatgcatctccacaactcgaggggttctcggctgaatcaagaaaattgcttctcattgttcaggcacttagggataacctggaacctgggaccttcgatcttggggggctatatgaagcaattgaggagtgcctgattaatgatccctgggttttgcttaatgcgtcttggttcaactccttcctcacacatgcactgaaatag------
>H10N1_Avian_CY077053_A/Eurasian_wigeon/Netherlands/4/2007|2007.500
atggaagactttgtgcgacaatgcttcaatccaatgattgtcgagcttgcggaaaaggcaatgaaagaatatggggaagacccgaaaatcgagacgaacaaatttgctgcgatatgcacacacttagaagtctgtttcatgtattcggatttccactttattgatgaacgaggtgaatcaataattgtagaatcgggcgatccgaatgcactactgaaacaccgttttgaaataattgaagggagagaccgaacaatggcctggacagtggtgaatagcatctgcaacaccacaggagtcgagaaacctaaatttctccccgatttgtacgactataaagagaaccgattcattgaaattggagtgacacggagggaagtccacatatactatttggaaaaagccaacaagataaaatccgagaagacacacattcacatattctcattcaccggggaggaaatggccaccaaagcggactacactcttgacgaagagagtagggcaagaatcaaaactaggctgttcactataaggcaagaaatggccagtaggggtctatgggattcctttcgtcagtccgagagaggcgaagagacaattgaagaaagatttgaaatcacaggaaccatgcgcaggcttgccgaccaaagtctcccaccgaacttctccagccttgaaaactttagagcctatgtggatggattcgaaccgaacggctgcattgagggcaagctttctcaaatgtcaaaagaagtgaacgccagaattgagccatttctgaaaacaacaccgcgccccctcaagttacctgatggacctccttgctctcagcggtcgaaattcttgctgatggatgcccttaaattaagcatcgaagacccgagtcatgagggggaggggataccgctatatgatgcaattaaatgcatgaagacatttttcggctggaaagagcccaacatcgtaaagccacatgagaaaggcataaaccccaattacctcctggcttggaagcaggtgctggcagaactccaagatattgaaaatgaggagaaaatcccaaaaacaaagaacatgaagaaaacaagccaattaaagtgggcacttggtgagaacatggcaccagagaaagtagactttgaggattgcaaagatattagtgatctaaggcagtatgacagtgatgaaccagagtctagatcgctagcaagctggatccagagtgaattcaacaaggcatgcgaattgacagactcaagttggattgagctagatgaaataggagaagacattgctccaattgagcacattgcaagtatgagaagaaattatttcacggcagaagtatcccattgcagagctactgaatacataatgaagggagtgtacataaacacagctttgttgaacgcatcctgtgcagccatggatgacttccaattgattccaatgataagcaaatgcagaaccaaagaaggaagacggaaaaccaacctgtacggattcattataaaaggaagatcccacttgagaaatgacactgatgtggtaaactttgtgagtatggaattctctcttactgacccgaggttggagccacacaaatgggaaaagtactgcgttctcgagataggagacatgctcctacggactgcaataggccaggtgtcaaggcccatgttcctgtatgtgaggaccaatggaacctccaagatcaagatgaaatggggtatggaaatgaggcgatgccttcttcaatcccttcagcagattgagagcatgattgaggccgagtcttctgtcaaagagaaggacatgaccaaagaattctttgaaaacaaatcagaaacatggccaatcgcagagtcacccaaaggggtggaggaaggctctatcgggaaagtgtgcagaaccttattagcaaaatctgtgttcaacagtctatatgcatctccacaactcgaggggttctcggctgaatcaagaaaattgcttctcattgttcaggcacttagggataacctggaacctgggaccttcgatcttggggggctatatgaagcaattgaggagtgcctgattaatgatccctgggttttgcttaatgcgtcttggttcaactccttcctcacacatgcactgaaatag------
>H4N6_Avian_KX979357_A/bewicks_swan/Netherlands/3/2007|2007.929
atggaagactttgtgcgacaatgcttcaatccaatgattgtcgagcttgcggaaaaggcaatgaaagaatatggggaagatccgaaaatcgaaacgaacaaatttgccgcaatatgcacacacttagaagtctgttccatgtattcggatttccactttatcgatgaacgaggcgaatcaataattgtagaatctggcgatccgaatgcattattgaaacaccgatttgagataattgaagggagagaccgaacaatggcctggacagtggtaaatagtatctgcaacaccacaggagtcgataagcctaaattcctcccagatttgtatgactacaaagagaaccgattcattgaaattggagtgacacgaagggaagtccacatatactatctagaaaaagccaacaaaataaaatcagagaagacacacattcacatattctcattcactggagaggaaatggccaccaaagcggactatacccttgatgaggagagcagagcaagaatcaaaaccaggctgttcactataaggcaagaaatggccagtaggggcctatgggattcctttcgtcagtccgagagaggcgaagagacaattgaagaaagatttgaaatcacaggaaccatgcgcaggcttgccgaccaaagtctcccaccgaacttctccaaccttgaaaactttagagcctatgtggatggattcgaaccgaacggctgcattgagggcaagctttctcaaatgtcaaaagaagtgaacgccagaattgagccatttctgaaaacaacaccacgccctctcagattacctgatgggcctccctgctctcaacggtcgaagttcttactaatggatgccctcaaattaagcatcgaagacccgagccatgagggggaaggtataccgctatatgatgcaatcaaatgcatgaagacatttttcggatggaaagagcccaacatcgtaaaaccacatgaaaaaggcataaaccccaattacctcctggcttggaagcaggtgctggcagaactccaagatattgaaaatgaggagaaaatcccaaaaacaaagaacatgaagaaaacaagccaattaaagtgggcacttggtgagaacatggcaccagagaaagtagactttgaggactgcaaagacgttagcgatctaaaacagtatgacagtgatgaaccagggtctagatcactagcaagctggatccagagcgaattcaacaaagcatgcgaattgacagattcgagttggattgaacttgatgaaataggagaagatgttgctccaattgagcacattgcgagtatgagaagaaactatttcacagcagaagtatcccactgcagggctactgaatacataatgaagggagtgtacataaacacagccctgttgaatgcatcctgtgcagccatggatgacttccaactgatcccaatgataagcaagtgcagaaccaaagaaggaaggcggaagacaaatctgtacggattcatcataaaaggaagatcccatttgaggaatgacaccgatgtggtaaattttgtgagcatggaattctcccttactgacccgaggctggagccacacaagtgggaaaagtactgtgttctcgagataggagacatgctcctacggactgcaataggccaagtgtcaaggcccatgttcctgtatgtgagaaccaatgggacttccaagatcaagatgaaatggggcatggagatgaggcgctgccttcttcaatcccttcaacaaattgagagcatgattgaggccgagtcttctgtcaaagagaaagacatgaccaaagaattctttgaaaacaaatcagaaacatggccaataggggagtcacctaaaggggtggaggaaggctccattgggaaagtgtgccggacattactagcaaaatctgtattcaacagcctatatgcatctccacaactcgaggggttctcagctgagtcaagaaaattgcttctcattgttcaggcacttagggacaagctggaacctgggaccttcgatcttggggggctatatgaagcaattgaggagtgcctgattaatgatccctgggttttgcttaatgcgtcttggttcaactccttcctcacacatgcactgaaatag------
>H5N3_Avian_CY047045_A/breeder_duck/France/090045b/2009|2009.500
atggaagattttgtgcgacaatgcttcaatccaatgattgtcgagcttgcggaaaaggcaatgaaagaatatggggaagatccgaaaattgaaacgaacaaatttgctgcgatatgcacacacttagaagtctgtttcatgtattcagatttccactttattgatgaacggggcgaatcaataattgtggaatcgggcgatccgaatgcattattgaaacaccgctttgaaataattgaagggagagaccgaacaatggcctggacggtggtgaatagcatctgcaacaccacaggagtcgagaagcctaaatttctccccgatttgtacgactataaagagaaccgattcattgaaattggagtgacacggagggaagttcacatatactatttggaaaaagctaacaagataaaatccgagaagacacacatccacatattctcattcaccggagaggaaatggccaccaaagcggactacaccctcgacgaagaaagtagagcaaggatcaaaactaggctgttcactataaggcaagaaatggccagtaggggtttatgggattcctttcgtcagtccgagagaggcgaagagacaactgaagaaagatttgaaatcacaggaaccatgcgcaggcttgccgaccaaagtctcccaccgaacttctccagctttgaaaactttagagcctatgtggatggattcgaaccgaacggctgcattgagggcaagctttctcaaatgtcaaaagaagtgaacgccagaattgaaccatttctgaaaacaacaccgcgtcctctcagattacctgatggacctccttgctcgcagcggtcgaaattcttgctgatggatgcccttaaattaagcatcgaagacccgagtcatgagggggaggggataccgctatatgatgcaatcaaatgcatgaagacatttttcggttggaaagagcccaacatcgtaaagccacatgaaaagggcataaaccccaattatctcctggcttggaagcaggtgctggcagaactccaagatattgaaaatgaggagaaaatcccaaaaacaaagaacatgaagaaaacaagccagttgaagtgggcacttggtgaaaatatggcaccagagaaagtagactttgaggactgcaaagatattagcgatctgaggcagtatgacagtgatgaaccagagtctagatcgctagcaagctggatccagagtgaattcaacaaggcatgcgaattgacagattcaagttggattgaactagacgaaataggagaagacgttgctccaattgagcacattgcaagtatgagaagaaattacttcacagcggaagtatcccattgcagagctaccgaatatataatgaagggagtctacataaacacagctttgttgaatgcatcttgtgcagccatggatgacttccaattgattccaatgataagcaaatgcagaaccaaagaaggaaggcggaaaaccaacctgtatggattcattataaaaggaagatcccacttgagaaatgacactgatgtggtaaactttgtgagtatggaattttctcttactgatccgaggttggagccacacaagtgggaaaagtactgcgttctcgagataggagacatgctcctacggaccgcaataggtcaggtgtcaaggcccatgttcctgtatgtgagaaccaatggaacctccaagatcaagatgaaatggggcatggaaatgaggcgatgccttcttcagtcccttcagcaaattgagagcatgatcgaggccgagtcttctgtcaaagagaaggacatgaccaaggaattctttgaaaacaaatcagaaacatggccaatcggagagtcacccaaaggggtggaggaaggctccatcgggaaggtgtgcagaaccttactagcaaaatctgtgttcaacagtctatatgcatctccacaacttgaggggttctcagccgaatcaaggaaattgcttctcattgttcaggcacttagggataacctggaacctgggacctttgatcttggggggctatatgaagcaattgaggagtgcctgattaatgatccctgggttttgcttaatgcgtcttggttcaactccttcctcacacatgcactgaaatag------
>H6N2_Avian_KX978379_A/Eurasian_wigeon/Netherlands/1/2006|2006.970
atggaagactttgtgcgacaatgcttcaatccaatgattgtcgagcttgcggaaaaggcaatgaaagaatatggggaagacccgaaaatcgagacgaacaaatttgctgcgatatgcacacacttagaagtctgtttcatgtattcggatttccactttattgatgaacgaggtgaatcaataattgtagaatcgggcgatccgaatgcattactgaaacaccgttttgaaataattgaagggagagaccgaacaatggcctggacagtggtgaatagcatctgcaacaccacaggagtcgagaaacctaaatttctccccgatttgtacgactataaagagaaccgattcattgaaattggagtgacacggagggaagtccacatatactatttggaaaaagccaacaagataaaatccgagaagacacacattcacatattctcattcaccggagaggaaatggccaccaaagcggactacactcttgacgaagagagtagggcaagaattaaaactagactgttcactataaggcaagaaatggccagtaggggtctatgggattcctttcgtcagtccgagagaggcgaagagacaattgaagaaagatttgaaatcacaggaaccatgcgcaggcttgccgaccaaagtctcccaccgaacttctccagccttgaaaactttagagcctatgtggatggattcgaaccgaacggctgcattgagggcaagctttctcaaatgtcaaaagaagtgaacgccagaattgagccatttctgaaaacaacaccgcgccccctcaagttacctgatggacctccttgctctcagcggtcgaaattcttgctgatggatgcccttaaattaagcatcgaagacccgagtcatgagggggaggggataccgctatatgatgcaattaaatgcatgaagacatttttcggctggaaagagcccaacatcgtaaagccacatgaaaaaggcataaaccccaattacctcctggcttggaagcaggtgctggcagaactccaagatattgaaaatgaggagaaaatcccaaaaacaaagaacatgaagaaaacaagccaattgaagtgggcacttggtgagaacatggcaccagagaaagtagactttgaggattgcaaaggtgttagtgatctaagacagtatgacagtgatgaaccagagtctagatcgctagcaagctggatccagagtgaattcaacaaggcgtgcgaactgacagactcaagctggattgagctagatgaaataggagaagacattgctccaattgagcacattgcaagtatgagaagaaattatttcacggcagaagtatcccattgcagggctactgaatacataatgaagggagtgtacataaacacagctctgttgaatgcatcctgtgcagccatggatgacttccaattgattccaatgataagcaaatgcagaaccaaagaaggaagacggaaaaccaacctgtacggattcattataaaaggaagatcccacttgagaaatgacactgatgtggtaaactttgtgagtatggaattctctcttactgacccgaggttggagccacacaaatgggaaaagtactgcgttctcgagataggagacatgctcctacggactgcaataggccaggtgtcaaggcccatgttcctgtatgtgagaaccaatggaacctccaagatcaagatgaaatggggtatggaaatgaggcgatgccttcttcaatcccttcagcagattgagagcatgattgaggccgagtcttctgtcaaagagaaggacatgaccaaagaattctttgaaaacaaatcagaaacatggccaatcggagagtcacccaaaggggtggaggaaggctctatcgggaaggtgtgcagaaccttattagcaaaatctgtgttcaacagtctatatgcatctccacaactcgaggggttctcagctgaatcaaggaaattgcttctcattgttcaggcacttagggataacctggaacctgggaccttcgatcttggggggctatatgaagcaattgaggagtgcctgattaatgatccctgggttttgcttaatgcgtcttggttcaactccttcctcacacatgcactgaaatag------
>H12N5_Avian_MF147003_A/Eurasian_wigeon/Netherlands/2/2009|2009.792
atggaagactttgtgcgacaatgcttcaatccaatgattgtcgagcttgcggaaaaggcaatgaaggaatatggggaagatccgaaaatcgaaacgaacaaatttgctgcaatatgcacgcacttagaagtctgtttcatgtattcggatttccattttatcaatgaacgaggagaatcaataattgtagaatctggcgatccaaatgcattattgaaacaccgatttgagataattgaagggagagaccgaacaatggcctggacagtggtaaatagtatctgcaacaccacaggagtcgataagcctaaattcctcccagatttgtatgactacaaagagaaccggttcattgaaattggggtgacacgaagggaagttcacatatactacctagaaaaagccaacaagataaaatcagagaagacacacattcatatattctcattcactggagaagaaatggccaccaaagcggactatacccttgatgaggagagcagagcaagaatcaagaccaggctgttcactataaggcaagaaatggccagtaggggtctgtgggattcctttcgtcagtccgagagaggcgaagagacaattgaagaaagatttgaaatcacaggaaccatgcgcaggcttgccgaccaaagtctcccaccgaacttctccagccttgaaaactttagagcctatgtggatggattcgaaccgaacggctgcattgagggcaagctttctcaaatgtcaaaagaagtgaacgccagaattgagccatttctgaagacaacaccacgccctctcagattacctgatgggcctccctgctctcagcggtcgaagttcttactaatggatgcccttaaattaagcatcgaagacccgagccatgagggggaaggtataccgctatatgatgcaatcaaatgcatgaagacatttttcggctggaaagagcccaacatcgtaaaaccacatgaaaaaggcataaaccccaattacctcctggcttggaagcaggtgctggcagaactccaagatattgaaaatgaggagaaaatcccaaaaacaaagaacatgaagaaaacaagccaattaaagtgggcacttggtgagaacatggcaccggagaaagtagactttgaggactgcaaagacgttagcgatctgaaacagtatgacagtgatgaaccagagtctagatcgctagcaagctggatccagagcgaattcaacaaagcatgcgaattgacagattcaagttggattgaacttgatgaaataggagaagatgttgctccaattgagcacattgcgagtatgagacgaaactatttcacagcggaagtatcccactgcagggctactgaatacataatgaagggagtgtacataaatacagccctgttgaatgcatcctgtgcagccatggatgacttccaactgattccaatgataagcaagtgcagaaccaaagaaggaaggcggaaaacaaatctgtatggattcatcataaaaggaagatcccacttgaggaatgacaccgatgtggtaaacttcgtgagcatggaattctcccttactgacccgaggctggagcctcacaagtgggaaaagtactgtgttctcgagataggagacatgctcctacggactgcaataggccaagtgtcaaggcccatgttcctgtatgtgagaaccaatggaacttccaagatcaaaatgaaatggggcatggagatgaggcgctgccttcttcaatcccttcaacaaattgagagcatgattgaggctgagtcttctgtcaaagagaaagacatgaccaaagaattctttgaaaacaaatcagaaacatggccaattggggagtcacctaaaggggtggaggaaggctccattgggaaagtatgccggacattactagcaaaatctgtattcaacagcctatatgcatctccacaactcgaggggttctcagctgagtcaagaaaattgcttctcattgttcaggcacttagggacaacctggaacctgggaccttcgatcttggggggctatatgaagcaattgaggagtgcctgattaatgatccctgggttttgcttaatgcgtcttggttcaactccttcctcacacatgcactgaaatag------
>H6N8_Avian_KX978108_A/greater_white-fronted_goose/Netherlands/4/2008|2008.058
atggaagactttgtgcgacaatgcttcaatccaatgattgtcgagcttgcggaaaaggcaatgaaagaatatggggaagatccgaaaatcgaaacgaacaaatttgctgcaatatgcacacacttagaagtctgtttcatgtattcggatttccactttattgatgaacggggcgaatcaataattgtggaatcgggcgatccgaatgcattattgaaacaccgttttgaaataattgaagggagagaccgaacaatggcctggacggtggtgaatagcatctgtaacaccacaggagtcgagaagcctaaatttctccccgatttgtacgactataaagagaaccgattcattgaaattggagtgacacggagggaagttcacatatactatttggaaaaagccaacaaaataaagtccgagaagacacacattcacatattctcattcaccggagaggaaatggccaccaaagcggactacaccctcgatgaagagagcagagcaaggatcaaaactaggctgttcactataaggcaagaaatggccagtaggggtctatgggattcctttcgtcagtccgagagaggcgaagagacaattgaagaaagatttgaaatcacaggaaccatgcgcaggcttgccgaccaaagtctcccaccgaacttctccagccttgaaaactttagagcctatgtggatggattcgaaccgaacggctgcattgagggcaagctttctcaaatgtcaaaagaagtgaacgccagaattgagccatttatgaaaacaacaccacgtcctctcagattacctgatggacctccttgctctcagcggtcgaaattcttgctgatggatgcccttaaattaagcatcgaagacccgagtcatgagggggaagggataccgctatatgatgcaatcaaatgcatgaagacatttttcggttggaaagagcctagcatcgtaaagccacatgaaaagggcataaatcccaattacctcctggcttggaagcaggtgctggcagaactccaagatattgaaaatgaggagaaaatcccaaaaacaaagaacatgaagaaaacaagccaattgaagtgggcacttggtgagaacatggcaccagagaaagttgactttgaggattgcaaagatgttagcgatctaaggcagtatgacagtgatgaaccagagtctagatcgctagcaagctggatccagagtgaattcaacaaggcatgcgaactgacagattcaagttggatagaactggacgaaataggagaagacgttgctccaattgagcacattgcaagtatgagaagaaactatttcacagcggaagtatcccattgcagagctaccgaatacataatgaagggagtgtacgtaaacacagctttgttgaatgcatcctgtgcagccatggatgacttccaattgattccaatgataagcaaatgcagaaccaaagaaggaaggcggaaaaccaacctgtatggattcattataaaaggaagatcccacttgagaaacgacactgatgtggtaaactttgtgagtatggaattctctcttactgacccgaggttggagccacataagtgggaaaagtactgcgttctcgagataggagacatgctcctacggaccgcaataggccaggtgtcaaggcccatgttcctgtatgtgagaaccaatggaacctccaagatcaagatgaaatggggcatggaaatgaggcgatgccttcttcagtcccttcagcaaattgagagcatgattgaggctgagtcttctgtcaaagagaaggacatgaccaaagaattcttcgaaaacaaatcagaaacatggccaatcggagagtcacccaaaggggtggaggaaggctccatcgggagagtgtgcagaaccttactagcaaaatctgtgttcaacagtctatatgcatctccacaacttgaggggttctcagccgaatcaagaaaattgcttctcattgtccaggcacttagggataacctggaacctgggacctttgatcttggggggctatatgaagcaattgaggagtgcctgattaatgatccctgggttttgcttaatgcgtcttggttcaactccttcctcacacatgcactgaaatag------
>H6N8_Avian_KX979070_A/bean_goose/Netherlands/1/2008|2008.058
atggaagactttgtgcgacaatgcttcaatccaatgattgtcgagcttgcggaaaaggcaatgaaagaatatggggaagatccgaaaatcgaaacgaacaaatttgctgcaatatgcacacacttagaagtctgtttcatgtattcggatttccactttattgatgaacggggcgaatcaataattgtggaatcgggcgatccgaatgcattattgaaacaccgttttgaaataattgaagggagagaccgaacaatggcctggacggtggtgaatagcatctgtaacaccacaggagtcgagaagcctaaatttctccccgatttgtacgactataaagagaaccgattcattgaaattggagtgacacggagggaagttcacatatactatttggaaaaagccaacaaaataaagtccgagaagacacacattcacatattctcattcaccggagaggaaatggccaccaaagcggactacaccctcgatgaagagagcagagcaaggatcaaaactaggctgttcactataaggcaagaaatggccagtaggggtctatgggattcctttcgtcagtccgagagaggcgaagagacaattgaagaaagatttgaaatcacaggaaccatgcgcaggcttgccgaccaaagtctcccaccgaacttctccagccttgaaaactttagagcctatgtggatggattcgaaccgaacggctgcattgagggcaagctttctcaaatgtcaaaagaagtgaacgccagaattgagccatttatgaaaacaacaccacgtcctctcagattacctgatggacctccttgctctcagcggtcgaaattcttgctgatggatgcccttaaattaagcatcgaagacccgagtcatgagggggaagggataccgctatatgatgcaatcaaatgcatgaagacatttttcggttggaaagagcctagcatcgtaaagccacatgaaaagggcataaatcccaattacctcctggcttggaagcaggtgctggcagaactccaagatattgaaaatgaggagaaaatcccaaaaacaaagaacatgaagaaaacaagccaattgaagtgggcacttggtgagaacatggcaccagagaaagttgactttgaggattgcaaagatgttagcgatctaaggcagtatgacagtgatgaaccagagtctagatcgctagcaagctggatccagagtgaattcaacaaggcatgcgaactgacagattcaagttggatagaactggacgaaataggagaagacgttgctccaattgagcacattgcaagtatgagaagaaactatttcacagcggaagtatcccattgcagagctaccgaatacataatgaagggagtgtacgtaaacacagctttgttgaatgcatcctgtgcagccatggatgacttccaattgattccaatgataagcaaatgcagaaccaaagaaggaaggcggaaaaccaacctgtatggattcattataaaaggaagatcccacttgagaaacgacactgatgtggtaaactttgtgagtatggaattctctcttactgacccgaggttggagccacataagtgggaaaagtactgcgttctcgagataggagacatgctcctacggaccgcaataggccaggtgtcaaggcccatgttcctgtatgtgagaaccaatggaacctccaagatcaagatgaaatggggcatggaaatgaggcgatgccttcttcagtcccttcagcaaattgagagcatgattgaggctgagtcttctgtcaaagagaaggacatgaccaaagaattcttcgaaaacaaatcagaaacatggccaatcggagagtcacccaaaggggtggaggaaggctccatcgggagagtatgcagaaccttactagcaaaatctgtgttcaacagtctatatgcatctccacaacttgaggggttctcagccgaatcaagaaaattgcttctcattgtccaggcacttagggataacctggaacctgggacctttgatcttggggggctatatgaagcaattgaggagtgcctgattaatgatccctgggttttgcttaatgcgtcttggttcaactccttcctcacacatgcactgaaatag------
>H6N8_Avian_KX979398_A/greater_white-fronted_goose/Netherlands/4/2006|2006.071
atggaagactttgtacgacaatgcttcaatccaatgattgtcgagcttgcggaaaaggcaatgaaagaatatggggaagatccgaaaatcgaaacaaacaaatttgccgcaatatgcacacacttagaagtctgtttcatgtattcggatttccactttattgatgaacgaggcgaatcaataattgtagaatctggcgatccgaatgcattattgaaacaccgatttgagataattgaagggagagaccgaacaatggcctggacagtggtgaatagtatctgcaacaccacaggagtcgataagcctaaattcctcccagatttgtatgactacaaagagaaccgattcattgaaattggagtgacacgaagggaagttcacatatactatctagaaaaagccaacaagataaaatcagagaagacacacattcacatattctcgttcactggagaggaaatggccaccaaagcggactacacccttgatgaagaaagcagagcaagaataaaaaccaggctgttcactataagacaagaaatggccagtaggggtctatgggactcctttcgtcagtccgagagaggcgaagagacaattgaagaaagatttgaaatcacaggaaccatgcgcaggcttgccgaccaaagtctcccaccgaacttctccagccttgaaaactttagagcctatgtggatggattcgaaccgaacggctgcattgagggcaagctttctcaaatgtcaaaagaagtgaacgccagaattgagccatttctgaagactacaccacgccctctcagattacctgatgggcctccctgctctcagcggtcgaaattcttgctgatggatgcccttaaattaagcatcgaagacccgagccatgagggggaaggtataccgctatatgatgcaatcaaatgcatgaagacatttttcggctggaaagaacccaacatcgtaaaaccacatgaaaaaggcataaaccccaattacctcctggcttggaagcaggtgctggcagaactccaagatattgaaaatgaggagaaaatcccaaaaacaaaaaacatgaagaaaacaagccaattgaagtgggcactcggtgagaacatggcaccagagaaagtagactttgatgactgcaaagatgttagcgatctaagacagtatgacagtgacgaaccagagtctagatcgctagcaagctggatccagagtgaattcaacaaggcatgcgaattgacagattcgagttggattgaacttgatgaaataggggaagacgttgctccaattgagcacattgcgagtatgaggagaaactatttcacagcggaagtatcccattgcagggctactgagtacataatgaagggagtgtacataaacacagccctgttgaatgcatcctgtgcagccatggatgacttccaattgattccaatgataagcaagtgcagaaccaaagaaggaagacgaaagacaaatctgtatggattcattataaaaggaagatcccatttgagaaatgacaccgatgtggtaaactttgtaagcatggaattctctctcactgacccgaggctggagccacacaaatgggaaaagtactgtgttcttgagataggagacatgctcctacggactgcaataggccaagtatcaaggcccatgttcctgtatgtgagaaccaatgggacttccaaaatcaaaatgaaatggggcatggagatgaggcgatgccttcttcagtccctccaacaaattgagagcatgattgaggccgagtcttctgtcaaagagaaggacatgaccaaggaattctttgaaaacaaatcagaaacatggccaattggagaatcacccaaaggggtggaggaaggctccattgggaaggtatgcaggacattactagcaaaatctgtgttcaacagcctatatgcatctccacaactcgaggggttttcagctgaatcaagaaaattgcttctcattgttcaggcacttagggacaacctggaacctggaaccttcgatcttggggggctatatgaagcaattgaggagtgcctgattaacgatccctgggttttgcttaatgcatcttggttcaactccttcctcacacatgcactgaaatag------
>H9N2_Avian_MF575178_A/Eurasian_wigeon/Netherlands/4/2005|2005.822
atggaagactttgtgcgacaatgcttcaatccaatgattgtcgagcttgcggaaaaggcaatgaaagaatatggggaagatccgaaaatcgaaacgaataaatttgctgcgatatgcacacacttagaagtctgcttcatgtattcggatttccactttattgatgaacggggcgaatcaataattgtggaatcgggcgatccgaatgcattattgaaacaccgttttgaaataattgaagggagagaccgaacaatggcctggacagtggtgaatagcatctgcaacaccacaggagtcgagaagcctaaatttctccccgatttgtacgactataaagagaaccgattcattgaaattggagtgacaaggagggaagttcacatatactatttggaaaaagccaacaagataaaatccgagaagacacacattcacatattctcattcaccggagaggaaatggccaccaaagcggactacacccttgatgaagagagtagggcaagaatcaaaactagactgttcactataaggcaagaaatggccagtaggggtctatgggattcctttcgtcagtccgagagaggcgaagagacagttgaagaaagatttgaaatcacaggaaccatgcgcaggcttgccgaccaaagtctcccaccgaacttctccagccttgaaaactttagagcctatgtggatggattcgaaccgaacggctgcattgagggcaagctttctcaaatgtcaaaagaagtgaacgccagaattgagccatttctgaaaacaacaccgcgccctctcagattacctgatgggcctccttgctctcagcggtcgaaattcttgctgatggatgcccttaaattaagcattgaagacccgagtcatgagggggaggggataccactatatgatgcaatcaaatgcatgaagacatttttcggttggaaagagcccaacatcgtgaagccacatgaaaaaggcataaatcccaattacctcctggcttggaagcaggtgctggcagaactccaagatattgaaaatgaggagaaaatcccaagaacaaagaacatgaagaaaacaagccagttgaagtgggcacttggtgagaacatggcaccagagaaagtggactttgaggactgcaaagatgttagcgatctaagacagtatgacagtgatgaaccagagtctagatcactagcaagctggatccagagtgaattcaacaaggcatgcgaattgacagattcaagttggattgaactagatgaaataggagaagacattgctccaattgagcacattgcaagtatgagaagaaactatttcacagcggaagtatcccattgcagagccactgaatacataatgaagggagtatacataaacacagctttgctgaatgcatcctgtgcagccatggacgacttccaactgattccaatgataagcaaatgcagaaccaaagaaggaagacggaaaaccaatctgtatggattcattataaaaggaagatcccacttgagaaatgacactgatgtggtaaactttgtgagtatggagttctctcttactgacccgaggttggagccacacaagtgggaaaagtactgcgttctcgagataggagacatgctcctacggactgcaataggccaggtgtcaaggcccatgttcctgtatgtgagaaccaatggaacctccaagatcaaaatgaaatggggcatggaaatgaggcgatgccttcttcaatccctccagcaaattgagagcatgattgaggccgagtcttctgtcaaagagaaggacatgaccaaagaattctttgaaaacaaatcagaaacatggccaatcggagagtcccccaaaggggtggaggaaagctccatcgggaaggtgtgcagaaccctactagcaaaatctgtgttcaacagtctatatgcatctccacagctcgaggggttctcagccgaatcaagaaaattgcttctcattgttcaggcacttagggataacctggaacctgggaccttcgatcttggggggctatatgaagcaattgaggagtgcctgattaatgatccctgggttttgcttaatgcgtcttggttcaactccttcctcacacatgcactgaaatag------
>H1N1_Avian_MF146404_A/common_teal/Netherlands/3/2005|2005.926
atggaagactttgtgcgacaatgcttcaatccaatgattgtcgagcttgcggaaaaggcaatgaaagaatatggggaagatccgaaaatcgaaacgaataaatttgctgcgatatgcacacacttagaagtctgcttcatgtattcggatttccactttattgatgaacggggcgaatcaataattgtggaatcgggcgatccgaatgcattattgaaacaccgttttgaaataattgaagggagagaccgaacaatggcctggacagtggtgaatagcatctgcaacaccacaggagtcgagaagcctaaatttctccccgatttgtacgactataaagagaaccgattcattgaaattggagtgacaaggagggaagttcacatatactatttggaaaaagccaacaagataaaatccgagaagacacacattcacatattctcgttcaccggagaggaaatggccaccaaagcggactacacccttgatgaagagagtagggcaagaatcaaaactagactgttcactataaggcaagaaatggccagtaggggtctatgggattcctttcgtcagtccgagagaggcgaagagacagttgaagaaagatttgaaatcacaggaaccatgcgcaggcttgccgaccaaagtctcccaccgaacttctccagccttgaaaactttagagcctatgtggatggattcgaaccgaacggctgcattgagggcaagctttctcaaatgtcaaaagaagtgaacgccagaattgagccatttctgaaaacaacaccgcgccctctaagattacctgatgggcctccttgctctcagcggtcgaaattcttgctgatggatgcccttaaattaagcattgaagacccgagtcatgagggggaggggataccactatatgatgcaatcaaatgcatgaagacatttttcggttggaaagagcccaacatcgtgaagccacatgaaaaaggcataaaccccaattacctcctggcttggaagcaggtgctggcagaactccaagatattgaaaatgaggagaaaatcccaagaacaaagaacatgaagaaaacaagccagttgaagtgggcacttggtgagaacatggcaccagagaaagtggactttgaggactgcaaagatgttagcgatctaagacagtatgacagtgatgaaccagagtctagatcactagcaagctggatccagagtgaattcaacaaggcatgcgaattgacagattcaagttggattgaactagatgaaataggagaagacgttgctccaattgagcacattgcaagtatgagaagaaactatttcacagcggaagtatcccattgcagagccactgaatacataatgaagggggtatacataaacacagctttgttgaatgcatcctgtgcagccatggacgacttccaactgattccaatgataagcaaatgcagaaccaaagaaggaagacggaaaaccaatctgtatggattcattataaaaggaagatcccacttgagaaatgacactgatgtggtaaactttgtgagtatggagttctctcttactgacccgaggttggagccacacaagtgggaaaagtactgcgttctcgagataggagacatgctcctacggactgcaataggccaggtgtcaaggcccatgttcctgtatgtgagaaccaatggaacttccaagatcaaaatgaaatggggcatggaaatgaggcgatgccttcttcaatccctccagcaaattgagagcatgattgaggccgagtcttctgtcaaagagaaggacatgaccaaagaattctttgaaaacaagtcagaaacatggccaatcggagagtcccccaaaggggtggaggaaggctccatcgggaaggtgtgcagaaccctactagcaaaatctgtgttcaacagtctatatgcatctccacagctcgaggggttctcagccgaatcgagaaaattgcttctcattgttcaggcacttagggataacctggaacctgggaccttcgatcttggggggctatatgaagcaattgaggagtgcctgattaatgatccctgggttttgcttaatgcgtcttggttcaactccttcctcacacatgcactgaaatag------
>H5N2_Avian_CY021530_A/turkey/Italy/1258/2005|2005.500
atggaagattttgtgcgacaatgcttcaatccaatgattatcgagcttgcggaaaaggcaatgaaagaatacggggaagatccgaaaatcgaaacgaacaaatttgccgcaatatgcacacacttagaggtctgtttcatgtattcggatttccactttattgatgaacggggcgaatcaataattgtagagtctggcgatccaaatgcattattgaaacatcgatttgaaataattgaagggagagaccgaacgatggcatggacagtggtgaatagtatctgcaacaccacgggagtcgagaagcctaaatttctcccagatttgtatgactacaaagagaaccgattcattgaaattggagtgacacggagggaagttcacatatactatctagagaaggccaacaagataaaatcagagaagacacacattcacatattctcattcactggagaggaaatggccaccaaagaggactacactcttgatgaagagagtagggcaagaatcaaaaccaggctgttcactataaggcaggagatggccagtaggggtctatgggattcctttcgtcagtccgagagaggcgaagagacaattgaagaaagatttgaaatcacaggaaccatgcgcaggcttgccgaccaaagtctcccaccgaacttctccagccttgaaaactttagagcctatgtggatggattcgaaccgaacggctgcattgagggcaagctttctcaaatgtcaaaagaagtgaacgcccgaattgagccatttctgaagacaacaccacgccctctcaaactacctgatgggcctccctgctctcaacggtcgaagttcctgctgatggatgcccttaaattaagcatcgaggacccgagtcatgagggggagggtataccgctatatgatgcaatcaaatgcatgaagacatttttcggctggaaagagcccaatattgtaaaaccacatgaaaaaggcataaaccccaattatctcctggcttggaagcaggtgctggcagaactccaagatattgaaaatgaggagaaaatcccaaaaacaaagaacatgaagaaaacgagccagttgaagtgggcacttggtgagaacatggcaccagagaaagtagactttgaggactgtaaggatgttagcgatttaagacagtatgacagtgatgaaccagagtctagatcgctagcaagctggatccagagtgaattcaacaaggcatgtgaattgacagattcaagttggattgagcttgatgaaataggggaagacattgctccaattgagcacattgcgagtatgagaagaaactatttcacagcggaagtatcccattgcagggctactgaatacataatgaaaggagtgtacataaacacggctttgttgaatgcatcctgtgcagccatggatgacttccagctgattccaatgataagcaaatgcaggaccaaagagggaaggcggaagactaatctgtatggattcattataaaaggaagatctcatttgagaaatgacaccgatgtggtaaactttgtgagcatggaattctctcttactgacccgaggctggagccacataagtgggaaaagtactgtgttctcgagataggagacatgctcctacggactgcaataggccaagtgtcaaggcccatgttcctgtatgtgagaaccaatgggacttccaagatcaagatgaagtggggcatggaaatgaggcgatgccttcttcaatcccttcaacaaattgagagcatgattgaggccgagtcttctgtcaaagagaaggacatgaccaaagaattctttgaaaacaaatcagaaacatggccaattggagagtcacccaaaggggtggaggaaggctccattgggaaggtgtgcagaaccttactggcaaaatctgtgttcaacagcctgtatgcatctccacaactcgaggggttttcagctgaatcaagaaaattgcttctcattgttcaggcacttagggacaacctggaacctgggaccttcgatcttggggggctatatgaagcaattgaggagtgcctgattaatgatccctgggttttgcttaatgcgtcttggttcaactccttcctcacacatgcactgaaatag------
>H5N2_Avian_CY022634_A/turkey/Italy/1325/2005|2005.500
atggaagattttgtgcgacaatgcttcaatccaatgattgtcgagcttgcggaaaaggcaatgaaagaatacggggaagatccgaaaatcgaaacgaacaaatttgccgcaatatgcacacacttagaggtctgtttcatgtattcggatttccactttattgatgaacggggcgaatcaataattgtagagtctggcgatccaaatgcattattgaaacatcgatttgaaataattgaagggagagaccgaacgatggcatggacagtggtgaatagtatctgcaacaccacgggagtcgagaagcctaaatttctcccagatttgtatgactacaaagagaaccgattcattgaaattggagtgacacggagggaagttcacatatactatctagagaaggccaacaagataaaatcagagaagacacacattcacatattctcattcactggagaggaaatggccaccaaagagaactacactcttgatgaagagagtagggcaagaatcaaaaccaggctgttcactataaggcaggagatggccagtaggggtctatgggattcctttcgtcagtccgagagaggcgaagagacaattgaagaaagatttgaaatcacaggaaccatgcgcaggcttgccgaccaaagtctcccaccgaacttctccagccttgaaaactttagagcctatgtggatggattcgaaccgaacggctgcattgagggcaagctttctcaaatgtcaaaagaagtgaacgcccgaattgagccatttctgaagacaacaccacgccctctcaaactacctgatgggcctccctgctctcaacggtcgaagttcctgctgatggatgcccttaaattaagcatcgaggacccgagtcatgagggggagggtataccgctatatgatgcaatcaaatgcatgaagacatttttcggctggaaagagcccaatattgtaaaaccacatgaaaaaggcataaaccccaattatctcctggcttggaagcaggtgctggcagaactccaagatattgaaaatgaggagaaaatcccaaaaacaaagaacatgaagaaaacgagccagttgaagtgggcacttggtgagaacatggcaccagagaaagtagactttgaggactgtaaggatgttagcgatttaagacagtatgacagtgatgaaccagagtctagatcgctagcaagctggatccagagtgaattcaacaaggcatgtgaattgacagattcaagttggattgagcttgatgaaataggggaagacattgctccaattgagcacattgcgagtatgagaagaaactatttcacagcggaagtatcccattgcagggctactgaatacataatgaaaggagtgtacataaacacggctttgttgaatgcatcctgtgcagccatggatgacttccagctgattccaatgataagcaaatgcaggaccaaagagggaaggcggaagactaatctgtatggattcattataaaaggaagatctcatttgagaaatgacaccgatgtggtaaactttgtgagcatggaattctctcttactgacccgaggctggagccacataagtgggaaaagtactgtgttctcgagataggagacatgctcctacggactgcaataggccaagtgtcaaggcccatgttcctgtatgtgagaaccaatgggacttccaagatcaagatgaagtggggcatggaaatgaggcgatgccttcttcaatcccttcaacaaattgagagcatgattgaggccgagtcttctgtcaaagagaaggacatgaccaaagaattctttgaaaacaaatcagaaacatggccaattggagagtcacccaaaggggtggaggaaggctccattgggaaggtgtgcagaaccttactggcaaaatctgtgttcaacagcctgtatgcatctccacaactcgaggggttttcagctgaatcaagaaaattgcttctcattgttcaggcacttagggacaacctggaacctgggaccttcgatcttggggggctatatgaagcaattgaggagtgcctgattaatgatccctgggttttgcttaatgcgtcttggttcaactccttcctcacacatgcactgaaatag------
>H4N6_Avian_CY076989_A/dunlin/Sweden/1/2005|2005.500
atggaagattttgtgcgacaatgcttcaatccaatgattgtcgagcttgcggaaaaggcaatgaaagaatatggggaagatccgaaaatcgaaacgaacaaatttgccgcgatatgcacacacttagaggtctgtttcatgtattcggatttccactttattgatgaacggggcgaatcaataattgtagaatctggcgatccaaatgcattattgaaacaccgatttgaaataattgaagggagagaccgaacgatggcctggacagtggtgaatagtatctgcaacaccacaggagtcgataagcctaaatttctcccagatttgtatgactacaaagagaaccgattcattgaaattggagtgacacggagggaagttcacatatactatctagaaaaggccaacaagataaaatcagagaagacacacattcacatattttcattcactggagaggaaatggccaccaaagcggactacactcttgatgaagagagtagggcaagaatcaaaaccagactgttcactataaggcaggaaatggccagtaggggtctatgggattcctttcgtcagtccgagagaggcgaagagacaattgaagaaagatttgaaatcacaggaaccatgcgcaggcttgccgaccaaagtctcccaccgaacttctccagccttgaaaactttagagcctatgtggatggattcgaaccgaacggctgcattgagggcaagctttctcaaatgtcaaaagaagtgaacgcccgaattgagccatttctgaagacaacaccacgccctctcaagctacctgatgggcctccctgctatcaacggtcgaagttcctgctgatggatgcccttaaattaagcatcgaagacccgagtcatgagggggagggtataccgctatatgatgcaatcaaatgcatgaagacatttttcggctggaaagaacccaacattgtaaaaccacatgaaaagggcataaaccccaattacctcctggcttggaagcaggtgctagcagaactccaagatattgaaaatgaggagaaaaccccaaaaacaaagaacatgaagaaaacgagccagttgaagtgggcacttggtgagaacatggcaccagagaaagtagactttgaggactgcaaagatgttagcgatctaagacagtatgacagtgatgaaccagagtctagatcgctagcaagctggatccagagtgaattcaacaaggcatgtgaattgacagattcaagttggattgagcttgatgaaataggggaagacattgctccaattgagcacattgcgagtatgagaagaaactatttcacagcggaagtatcccattgcagggctactgaatacataatgaagggagtgtacataaacacagctttgttgaatgcatcctgtgcagccatggatgacttccaactgattccaatgataagcaaatgcaggaccaaagaaggaagacggaagactaatctgtatggattcattataaaaggaagatcccatctgagaaatgacaccgatgtggtaaactttgtaagcatggagttctctcttactgacccgaggctggaaccacacaagtgggaaaagtactgtgttctcgagataggagacatgctcctacggactgcaataggccaagtgtcaaggcccatgttcctgtatgtgagaaccaatgggacttccaagatcaagatgaaatggggcatggaaatgaggcgatgccttcttcaatcccttcaacaaattgagagcatgattgaggcagagtcttctgtcaaagagaaggacatgaccaaagaattctttgaaaacaaatcagaaacatggccaattggggagtcacccaaaggggtggaggaaggctccattgggaaggtgtgcagaactttactggcaaaatctgtgttcaacagcctatatgcatctccacaactcgaggggttttcagctgaatcaagaaaactgcttctcattgttcaggcacttagggacaacctggaacctgggaccttcgatcttggggggctatatgaagcaattgaggagtgcctgattaatgatccctgggttttgcttaatgcgtcttggttcaactccttcctcacacatgcactgaaatag------
>H6N2_Avian_CY041367_A/Eurasian_wigeon/Sweden/1/2004|2004.500
atggaagattttgtgcgacaatgcttcaatccaatgattgtcgagcttgcggaaaaggcaatgaaagaatatggggaagatccgaaaatcgaaacgaacaaatttgccgcgatatgcacacacttagaggtctgtttcatgtattcggatttccactttattgatgaacggggcgaatcaataattgtagaatctggcgatccaaatgcattattgaaacaccgatttgaaataattgaagggagagaccgaacgatggcctggacagtggtgaatagtatctgcaacaccacaggagtcgataagcctaaatttctcccagatttgtatgactacaaagagaaccgattcattgaaattggagtgacacggagggaagttcacatatactatctagaaaaggccaacaagataaaatcagagaagacacacattcacatattttcattcactggagaggaaatggccaccaaagcggactacactcttgatgaagagagtagggcaagaatcaaaaccaggctgttcactataaggcaggaaatggccagtaggggtctatgggattcctttcgtcagtccgagagaggcgaagagacaattgaagaaagatttgaaatcacaggaactatgcgcaggcttgccgaccaaagtctcccaccgaacttctccagccttgaaaactttagagcctatgtggatggattcgaaccgaacggctgcattgagggcaagctttctcaaatgtcaaaagaagtgaacgcccgaattgagccatttctgaagacaacaccacgccctctcaagctacctgatgggcctccctgctctcaacggtcgaagttcctgctgatggatgcccttaaattaagcatcgaagacccgagtcatgagggggagggtataccgctatatgatgcaatcaaatgcatgaagacatttttcggctggaaagagcccaacattgtaaaaccacatgaaaagggcataaaccccaattacctcctggcttggaagcaggtgctagcagaactccaagatattgaaaatgaggagaaacccccaaaaacaaagaacatgaagaaaacgagccagttgaagtgggcacttggtgagaacatggcaccagagaaagtagactttgaggactgcaaagatgttagcgatctaagacagtatgacagtgatgaaccagagtctagatcgctagcaagctggatccagagtgaattcaacaaggcatgtgaattgacagattcaagttggattgagcttgatgaaataggggaagacattgctccaattgagcacattgcgagtatgagaagaaactatttcacagcggaagtatcccattgcagggctactgaatacataatgaagggagtgtacataaacacagctttgttgaatgcatcctgtgcagccatggatgacttccaactgattccaatgataagcaaatgcaggaccaaagaaggaagacggaagactaatctgtatggattcattataaaaggaagatcccatctgagaaatgacaccgatgtggtaaactttgtaagcatggagttctctcttactgacccgaggctggagccacacaagtgggaaaagtactgtgttctcgagataggagacatgctcctacggactgcaataggccaagtgtcaaggcccatgttcctgtatgtgagaaccaatgggacttccaagatcaagatgaaatggggcatggaaatgaggcgatgccttcttcaatcccttcaacaaattgagagcatgattgaggcagagtcttctgtcaaagagaaggacatgaccaaagaattctttgaaaacaaatcagaaacatggccaattggagagtcacccaaaggggtggaggaaggctccattgggaaggtgtgcagaactttactggcaaaatctgtgttcaacagcctatatgcatctccacaactcgaggggttttcagctgaatcaagaaaactgcttctcattgttcaggcacttagggacaacctggaacctgggaccttcgatcttggggggctatatgaagcaattgaggagtgcctgattaatgatccctgggttttgcttaatgcgtcttggttcaactccttcctcacacatgcactgaaatag------
>H5N3_Avian_CY046149_A/duck/France/06436/2006|2006.216
atggaagactttgtgcgacaatgtttcaatccaatgattgtcgagcttgcggaaaaggctatgaaagaatatggggaagatccgaaaatcgaaacgaacaaatttgccgcgatatgcacacatctagaagtctgtttcatgtattcggatttccactttattgatgaaagaggcgaatcgataattgtggagtcaggcgatccaaatgcattattgaaacaccgttttgaaataatcgaagggagagaccgaacgatggcctggacagtggtgaatagcatctgcaacaccacaggagttgagaagcctaagtttctccccgatttgtatgactacaaagagaatcgattcattgaaattggagtgacacgaagggaagttcacatatattatttagaaaaagccaataagataaagtccgagaagacacacattcacatattctcattcactggagaggaaatggccaccaaagcggattacacccttgacgaagagagtagagcaagaatcaaaaccaggctgttcactataaggcaagaaatggccagtagaggtctatgggattcctttcgtcagtccgagagaggcgaagagacaattgaagaaagatttgaaatcacaggaaccatgcgcaggctcgccaaccaaagtctcccaccgaacttctccagccttgaaaactttagagcctatgtggatggattcgaaccgaacggctgcattgagggcaagctttctcaaatgtcaaaagaagtgaacgctagaatcgagccatttctgaaaacaacaccgcgccctctcagattacctgatggacctccttgctctcagcgatcgaaattcttgctgatggatgcccttaaattaagcatcgaagacccgagtcatgagggggagggaatacctctatatgatgcaatcaaatgcatgaagacatttttcggctggaaagagcccaacattgtgaagcaacatgaaaagggcataaaccccaattacctcctggcttggaagcaggtgctagcagaactccaagatattgaaaatgaggagaagattccaaaaacaaagaacatgaagaaaacaagccagttgaagtgggcacttggtgagaacatggcaccggagaaagtagactttgaggactgcaaagatgttagcgatctaagacagtatgacagtgatgaaccagagtctagatcgctggcaagctggatccagagtgagttcaacaaagcatgcgaattgacagattcaagttggattgaactagatgaaataggggaagacgttgctccaattgagcacatcgcaagtatgagaagaaattatttcacagcggaagtatcccattgcagggctactgaatatataatgaaaggagtttacataaacacagctttgttgaatgcatcctgtgcagccatggatgattttcaattgatcccaatgataagcaagtgcagaaccaaagaaggaagacggaaaactaatctgtatggattcattataaaaggaagatcccacttgagaaatgacactgatgtggtaaactttgtgagcatggaattctctcttactgatccgagattggagccacacaagtgggaaaagtactgcgttctcgagataggggacatgctcctacggactgcaataggccaggtgtcaaggcccatgttcctgtacgtgagaaccaatggaacctccaagatcaagatgaaatggggcatggaaatgagacgatgcctccttcaatctcttcaacaaattgagagcatgattgaggccgagtcttctgtcaaagaaaaggacatgaccaaggaattctttgaaaacaaatcagaaacatggccaattggagagtcacccaaaggggtggaggaaggctccatcgggaaggtgtgcagaaccttactggcaaagtctgttttcaacagtctatatgcatctccacagctcgaggggttttcagctgaatcaagaaaattgctcctcatcgttcaggcacttagggacaacctggaacctgggaccttcgatcttggggggctatatgaagcaattgaggagtgcctgattaatgatccctgggttttgcttaatgcatcttggttcaactccttcctcacacatgcactgagatag------
>H5N1_Avian_CY046136_A/duck/France/05066b/2005|2005.500
atggaagactttgtgcgacaatgtttcaatccaatgattgtcgagcttgcggaaaaggcaatgaaagaatatggggaggacccgaaaatcgaaacgaacaagtttgctgcgatatgcacacacttagaagtctgtttcatgtattcggatttccactttattgatgaaaggggcgaatcaataattgtagaatcgggtgatccgaatgcattactgaaacaccgttttgaaataatcgaagggagagaccgaacaatggcctggacagtggtgaatagcatctgcaacaccacaggagtcgagaagcctaaattcctccccgacttgtatgactataaagagaatcgattcattgaaattggagtgacacggagggaagttcacatatactatttagaaaaagccaacaagataaaatccgagaagacacacattcacatattctcattcactggagaggaaatggccaccaaagcggactacaccctcgatgaagagagtagagcaagaatcaagactaggctgttcactataaggcaagagatggccagtaggggtctatgggattcctttcgtcagtccgagagaggcgaagagacaattgaagaaagatttgaaatcacaggaaccatgcgcaggcttgccgaccaaagtctcccaccgaacttctccagccttgaaaactttagagcctatgtggatggattcgaaccgaacggctgcattgagggcaagctttctcaaatgtcaaaagaagtgaatgccaggattgagccatttctgaaaacaacaccacgccctctcagattacctgatggacctccttgctctcagcggtcgaagttcttgctgatggatgcccttaaattaagcatcgaagacccgagtcatgagggggagggaataccgctatatgatgcaatcaaatgcatgaaaacattttttggctggaaagagcccaacatagtaaagccacatgaaaaaggcataaaccccaattaccttctggcttggaagcaggtgctggcagaactccaagatattgaaaatgaggagaaaattccaaagacgaagaacatgaagaaaacgagccagttgaagtgggcacttggtgagaacatggcaccagagaaagtagactttgaggactgcaaagatgttagcgatctaagacagtatgacagtgatgaaccagagtctagatcgctggcaagctggatccagagtgaattcaacaaagcatgcgaattgacagactcaagttggattgaactagatgaaataggggaagacgttgctccaatagagcacattgcaagtatgagaaggaattatttcacagcggaagtatcccactgcagggctactgaatacataatgaagggagtgtacataaacacagctttgttgaatgcatcctgtgcagccatggatgacttccaattgatcccaatgataagcaaatgcagaaccaaagaagggagacggaaaactaacctgtatggattcattataaaaggaagatcccatttaagaaatgacactgatgtagtaaactttgtgagtatggaattctctcttactgacccgaggttggagccacacaaatgggaaaagtactgcgttcttgagataggagacatgctcctacggactgcaataggccaggtgtcaaagcccatgttcctgtatgtgaggaccaatgggacctccaaaatcaagatgaaatggggcatggaaatgaggcgatgcctccttcaatcccttcagcaaattgagagcatgattgaggccgagtcttctgtcaaagagaaggacatgactaaagaattttttgaaaacaagtcagaaacatggccaatcggagagtcacccaaaggggtggaggaaggctccattgggaaggtgtgccgaaccttactggcaaagtctgtgttcaacagtctatatgcatctccacagctcgaggggttctcagctgaatcaagaaaattgcttctcattgttcaggcacttagggacaacctggaacctgggaccttcgatcttggggggctatatgaagcaattgaggagtgcctgattaatgatccctgggttttgcttaatgcgtcttggttcaactccttcctcacacatgcactgaaatag------
>H5N3_Avian_CY046119_A/duck/France/02166/2002|2002.500
atggaagactttgtgcgacaatgcttcaatccaatgattgtcgagcttgcggaaaaggcaatgaaagaatatggggaggacccgaaaatcgaaacgaacaaatttgctgcaatatgcacacacttagaagtctgtttcatgtattcggatttccactttattgacgaaaagggcgaatcaataattgtagaatcgggcgacccgaatgcattattgaaacaccgttttgaaataatcgaagggagagaccgaacgatggcctggacagtggtgaatagcatctgcaacaccacaggagtcgagaagcctaaattcctccccgatttgtatgactataaagagaatcgattcattgaaattggagtgacacggagggaagttcacatatactatttagaaaaagccaacaagataaaatccgaaaagacacacattcacatattctcattcactggagaggaaatggccaccaaagcggactacaccctagatgaagagagtagagcaagaatcaaaactaggctgttcactataaggcaagaaatggccagcaggggtctatgggattcctttcgtcagtccgagagaggcgaagagacaattgaagaaagatttgaaatcacaggaaccatgcgcaggcttgccgaccaaagtctcccaccgaacttctccagccttgaaaactttagagcctatgtggatggattcgaaccgaacggctgcattgagggcaagctttctcaaatgtcaaaagaagtgaacgccagaattgagccatttctgaaaacaacaccgcgccctctcagattacctggtggacctccttgctctcagcggtcgaaattcttgctgatggatgccctcaaattaagcatcgaagacccgagtcatgagggggaagggataccgctatatgatgcaatcaaatgcatgaagacatttttcggctggaaagagcccaacattgtaaagccacatgaaaaaggcataaaccccaattatctcctggcctggaagcaggtgctggcagaactccaagatattgaaaatgaggagaaaattccaaagacaaagaacatgaagaaaacgagccagttgaagtgggcacttggtgaaaacatggcaccagagaaagtagactttgaagactgcaaagatgttagcgatctaaggcagtatgacagtgatgaaccagagtctagatcgctggcaagctggatccagagtgaattcaacaaggcatgcgaattgacagattcaagttggattgaactggatgaaataggggaagacgttgctccaattgagcacattgcaagtatgagaagaaactatttcactgcggaagtatcccattgcagggctactgaatacataatgaagggagtgtacataaacacagctttgttgaatgcatcctgtgcagccatggatgactttcaattgattccaatgataagcaaatgcagaaccaaagaaggaagacggaaaaccaacctgtatggattcattataaaaggaagatcccacttaagaaatgacactgatgtggtaaactttgtgagtatggaattctctcttactgacccgaggttggagccacacaaatgggaaaagtactgcgttctcgagataggagacatgctcctacggactgcaataggccaggtgtcaaggcccatgttcctgtatgtgaggaccaatgggacctccaagatcaagatgaaatggggcatggaaatgaggcgatgcctccttcaatccctgcagcaaattgagagcatgattgaggccgaatcttctgtcaaagagaaggacatgaccaaagagttttttgaaaacaaatcagaaacatggccaatcggagagtcacccaaaggagtggaggaaggctccatcgggaaggtgtgcagaaccttactggcaaagtctgtgttcaacagtctatatgcatctccacagctcgaggggttctcagctgaatcaagaaaattgcttctcattgttcaggcacttagggacaacctggaacctgggaccttcgatcttggggggctatatgaagcaattgaggagtgcctgattaatgatccctgggttttgcttaatgcgtcttggttcaactccttcctcacacatgcactgaagtag------
>H10N4_Avian_MF575291_A/ruddy_turnstone/Netherlands/1/2008|2008.740
atggaagattttgtgcgacaatgcttcaatccaatgattgtcgagcttgcggaaaaggcaatgaaagaatacggggaagatccgaaaatcgaaacgaacaaatttgccgcaatatgcacacacttagaagtctgtttcatgtattcagatttccactttattgatgagcggggcgaatcaataattgtagagtctggcgatccgaatgcactattgaaacaccgatttgaaataatcgaggggagagaccgaacgatggcctggacagtggtgaatagcatctgcaacaccacaggagtcgagaaacctaaatttctcccagatttgtatgactacaaagagaaccgattcattgagattggagtgacacgaagagaagtccacatatattatctagaaaaagccaacaagataaaatccgagaagacacacatccatatattctcgttcactggagaggaaatggccaccaaagcagattacacccttgatgaagagagcagggcaagaatcaaaaccaggctgttcactataaggcaggaaatggccagcaggggtctatgggattcctttcgtcaatccgagagaggcgaagagacaattgaagaaagatttgaaatcacaggaaccatgcgcaggcttgccgaccaaagtctcccaccgaacttctccagccttgaaaactttagagcctatgtggatggattcgaaccgaacggctgcattgagggcaagctttctcaaatgtcaaaagaagtgaacgccagaattgagccgtttctgaaaacaacaccaagccctctcagattacctgatgggcctccctgctctcagcggtcaaagttcctgctgatggatgctcttaaattaagcattgaagacccaagccatgagggggaggggataccactgtatgatgcaatcaaatgcatgaagacattcttcggctggaaagagcccagcatagtaaaaccacatggaaagggcataaaccccaattacctcctggcttggaagcaggtgctggcagaacttcaagatattgagaatgaggagaagatcccaaaaacaaagaacatgaagaaaacaagccaattgaagtgggcacttggtgagaacatggcaccggaaaaagtagactttgaggattgcaaagatgttggcgatctaaaacagtatgacagtgatgaaccagagcctagatcgctagcaagctggatccagagtgaattcaataaagcatgtgaattgacagattcaagttggattgaacttgatgaaataggggaagatgttgctccgattgagcacattgcaagcatgagaaggaattatttcacagcagaagtatcccattgcagggctactgaatacataatgaagggagtgtacataaatacagctttgttgaatgcgtcctgtgcagccatggatgactttcaactgattccaatgataagcaaatgtagaaccaaagagggaagacggaaaactaatctgtatggattcatcataaaagggagatcccatctgaggaatgacaccgatgtggtgaacttcgtaagtatggaattctctcttactgacccgaggctggagccacacaagtgggaaaagtattgcgttctcgagataggagacatgctcctacggactgcaataggccaagtgtcaaggcccatgttcctgtatgtgaggaccaatggaacctccaaaatcaagatgaagtggggtatggaaatgaggcgatgcctccttcaatcccttcaacagattgagagcatgattgaggccgagtcctctgtcaaagagaaggatatgaccaaagaattctttgaaaacaaatcagaaacatggccaattggagagtcacccaaaggagtggaggaaggctccatcgggaaggtttgtagaaccttactggcaaagtctgtgttcaacagtctatatgcatctccacaacttgaggggttttcagctgagtcaagaaaattgcttcttattgttcaggcacttagggacaatctggagcctgggaccttcgatcttggggggctatatgaagcaattgaggagtgcctgattaacgatccctgggttttgcttaatgcgtcttggttcaactccttcctcacacatgcactgaaatag------
>H2N3_Avian_CY122289_A/common_teal/Netherlands/2/2008|2008.500
atggaagattttgtgcgacaatgcttcaatccaatgattgtcgagcttgcggaaaaggcaatgaaagaatatggggaagatccgaaaatcgaaacgaacaaatttgctgcaatatgcacacacttagaagtctgtttcatgtattcggatttccactttattgatgaacggggcgaatcaataattgtggaatcgggcgatccgaatgcattattgaaacaccgttttgaaataattgaagggagagaccgaacaatggcctggacggtggtgaatagcatctgcaacaccacaggagtcgagaagcctaaatttctccccgatttgtacgactataaagagaaccgattcattgaaattggagtgacacggagggaagttcacatatactatttggaaaaagccaacaagataaaatccgagaagacacacatccacatattctcattcaccggagaggagatggccaccaaagcggactacaccctcgacgaagaaagtagagcaaggatcaaaactaggctgttcactataaggcaagaaatggccagtaggggtctatgggattcctttcgtcagtccgagagaggcgaagagacaattgaagaaagatttgaaatcacaggaaccatgcgcaggcttgccgaccaaagtctcccaccgaacttctccagccttgaaaactttagagcctatgtggatggattcgaaccgaacggctgcattgagggcaagctttctcaaatgtcaaaagaagtgaacgccagaattgagccatttctgaaaacaacaccgcgtcctctcagattacctgatggacctccttgctctcagcggtcgaaattcttgctgatggatgcccttaaattaagcatcgaagacccgagtcatgagggggaggggataccgctatatgatgcaatcaaatgcatgaagacatttttcggttggaaagagcccaacatcgtaaagccacatgaaaagggcataaaccccaattatctcctggcttggaagcaggtgctggcagaactccaagatattgaaaatgaggagaaaatcccaaaaacaaagaacatgaagaagacaagccagttgaagtgggcacttggtgaaaatatggcaccagagaaagtagactttgaggactgcaaagatattagcgatctgaggcagtatgacagtgatgaaccagagtctagatcgctagcaagctggatccagagtgaattcaacaaggcatgcgaattgacagattcaagctggattgaactagacgaaataggagaagacgttgctccaattgagcacattgcaagtatgagaagaaattatttcacagcggaagtatcccattgcagagctaccgaatatataatgaagggagtgtacataaacacagctttgttgaatgcatcctgtgcagccatggatgacttccaattgattccaatgataagcaaatgcagaaccaaagaaggaaggcggaaaaccaacctgtatggattcattataaaaggaagatcccacttgagaaatgacactgatgtggtaaactttgtgagtatggaattttctcttactgatccgaggttggagccacacaaatgggaaaagtactgcgttctcgagataggagacatgctcctacggaccgcaataggccaggtgtcaaggcccatgttcctgtatgtgagaaccaatggaacctccaagatcaagatgaaatggggcatggaaatgaggcgatgccttcttcagtcccttcagcaaattgagagcatgattgaggccgagtcttctgtcaaagagaaggacatgaccaaggaattctttgaaaacaaatcagaaacatggccaatcggagagtcacccaaaggggtggaggaaggctccatcgggaaggtgtgcagaaccttactagcaaaatctgtgttcaacagtctgtatgcatctccacaacttgaggggttctcagccgaatcaaggaaattgcttctcattgttcaggcacttagggataacctggaacctgggacctttgatcttggggggctatatgaagcaattgaggagtgcctgattaatgatccctgggttttgcttaatgcgtcttggttcaactccttcctcacacatgcactgaaatag------
>H7N7_Avian_KF260234_A/duck/Fujian/5408/2008|2008.500
atggaagactttgtgcgacaatgcttcaatccaatgattgtcgagcttgcggaaaaggcaatgaaagaatatggggaagatccgaaaatagaaacgaacaaatttgccgcaatatgcacacacttggaagtctgtttcatgtattcggatttccactttattgatgaacggggcgaatcaataattgcagaatctggcgatccgaatgcattattgaagcacagatttgagataattgaagggagagaccgaacaatggcctggacagtggtgaatagcatctgcaacaccacaggggtcgacaagcctaaattcctcccagatttgtatgactacaaagagaaccgattcattgaaattggagtgacacgaagggaagttcacatatactatctagaaaaagccaacaagataaaatcggagaagacacacattcacatattctcattcactggagaggaaatggccaccaaagcggactatactcttgatgaagagagcagagcaagaatcaaaaccaggctgttcactataagacaagaaatggccagtaggggtttatgggattcctttcgtcagtccgagagaggcgaagagacaattgaagaaagatttgaaatcacaggaaccatgcgcaggcttgccgaccaaagtctcccaccgaacttctccagccttgaaaactttagagcctatgtggatggattcgaaccgaacggctgcattgagggcaagctttctcaaatgtcaaaagaagtgaacgccagaattgagccatttctgaagacaacaccacgccctctcagattacctgatgggcctccctgctctcagcggtcgaagttcttgctgatggatgccctcaaattgagcatcgaagacccgagccatgagggggaaggcataccactgtatgatgcaatcaaatgcatgaagacatttttcggatggaaagagcccaacatcgtaaaaccacatgaaaaaggcataaaccccaattacctcctggcttggaagcaggtgctggcagaactccaagatattgaaaatgaagagaaaatcccaaaaacaaagaacatgaagaaaacaagccaattgaaatgggcacttggtgagaatatggcaccagagaaagtagactttgaggactgcaaagatgttagcgatctaagacagtatgacagtgatgaaccagagtctagatcgctagcaagctggatccagagcgaattcaacaaggcatgcgaattgacagattcgagttggattgaacttgatgaaataggggaagacgttgctccaattgagcacattgcgagtatgagaagaaactatttcacagcagaagtatcccattgcagggctactgaatacataatgaagggagtgtacataaacacagccctgttgaatgcatcctgtgcagccatggatgacttccaactgattccaatgataagcaagtgcagaaccaaagaaggaagacggaagacaaatctgtatggattcattataaaaggaagatcccatttgaggaatgacactgatgtggtaaactttgtgagcatggaattctctcttactgacccgaggctggagccacataagtgggaaaagtactgtgttctcgagataggagacatgctcctacggactgcaataggccaagtgtcaaggcccatgttcctgtatgtgagaacaaatgggacttccaagattaagatgaaatggggcatggagatgaggcgatgccttcttcaatccctccaacaaattgaaagcatgattgaggccgagtcttctgtcaaagagaaggacatgaccaaagaattctttgaaaacaaatcagaaacatggccaattggagaatcccccaaaggagtggaggaaggctccattgggaaggtgtgcagaacattactagcaaaatctgtgttcaacagcctgtatgcatctccacaactcgagggattttcagctgaatcaagaaaattgcttctcattgttcaggcacttagggacaaccttgaacctgggaccttcgatcttgggggcgtatatgaagcaattgaggagtgcctgattaacgatccctgggttttgcttaatgcgtcttggttcaactccttcctcacacatgcactgaaatag------
>H7N7_Avian_KF260291_A/duck/Fujian/5448/2008|2008.500
atggaagactttgtgcgacaatgcttcaatccaatgattgtcgagcttgcggaaaaggcaatgaaagaatatggggaagatccgaaaatagaaacgaacaaatttgccgcaatatgcacacacttggaagtctgtttcatgtattcggatttccactttattgatgaacggggcgaatcaataattgcagaatctggcgatccgaatgcattattgaagcacagatttgagataattgaagggagagaccgaacaatggcctggacagtggtgaatagcatctgcaacaccacaggggtcgacaagcctaaattcctcccagatttgtatgactacaaagagaaccgattcattgaaattggagtgacacgaagggaagttcacatatactatctagaaaaagccaacaagataaaatcggagaagacacacattcacatattctcattcactggagaggaaatggccaccaaagcggactatactcttgatgaagagagcagagcaagaatcaaaaccaggctgttcactataagacaagaaatggccagtaggggtttatgggattcctttcgtcagtccgagagaggcgaagagacaattgaagaaagatttgaaatcacaggaaccatgcgcaggcttgccgaccaaagtctcccaccgaacttctccagccttgaaaactttagagcctatgtggatggattcgaaccgaacggctgcattgagggcaagctttctcaaatgtcaaaagaagtgaacgccagaattgagccatttctgaagacaacaccacgccctctcagattacctgatgggcctccctgctctcagcggtcgaagttcttgctgatggatgccctcaaattgagcatcgaagacccgagccatgagggggaaggcataccactgtatgatgcaatcaaatgcatgaagacatttttcggatggaaagagcccaacatcgtaaaaccacatgaaaaaggcataaaccccaattacctcctggcttggaagcaggtgctggcagaactccaagatattgaaaatgaagagaaaatcccaaaaacaaagaacatgaagaaaacaagccaattgaaatgggcacttggtgagaatatggcaccagagaaagtagactttgaggactgcaaagatgttagcgatctaagacagtatgacagtgatgaaccagagtctagatcgctagcaagctggatccagagcgaattcaacaaggcatgcgaattgacagattcgagttggattgaacttgatgaaataggggaagacgttgctccaattgagcacattgcgagtatgagaagaaactatttcacagcagaagtatcccattgcagggctactgaatacataatgaagggagtgtacataaacacagccctgttgaatgcatcctgtgcagccatggatgacttccaactgattccaatgataagcaagtgcagaaccaaagaaggaagacggaagacaaatctgtatggattcattataaaaggaagatcccatttgaggaatgacactgatgtggtaaactttgtgagcatggaattctctcttactgacccgaggctggagccacataagtgggaaaagtactgtgttctcgagataggagacatgctcctacggactgcaataggccaagtgtcaaggcccatgttcctgtatgtgagaacaaatgggacttccaagattaagatgaaatggggcatggagatgaggcgatgccttcttcaatccctccaacaaattgaaagcatgattgaggccgagtcttctgtcaaagagaaggacatgaccaaagaattctttgaaaacaaatcagaaacatggccaattggagaatcccccaaaggagtggaggaaggctccattgggaaggtgtgcagaacattactagcaaaatctgtgttcaacagcctgtatgcatctccacaactcgagggattttcagctgaatcaagaaaattgcttctcattgttcaggcacttagggacaaccttgaacctgggaccttcgatcttggggggctatatgaagcaattgaggagtgcctgattaacgatccctgggttttgcttaatgcgtcttggttcaactccttcctcacacatgcactgaaatag------
>H7N1_Avian_CY025146_A/turkey/Italy/4617/1999|1999.951
atggaagactttgtgcgacaatgcttcaatccaatgattgtcgagcttgcggaaaaggcaatgaaagaatatggggaagatccaaagatcgaaacgaacaaatttgccgcaatatgcacacacttggaagtctgtttcatgtattcagatttccactttattgatgaacggggcgaatcaacaattgtagaatctggcgatccgaatgcattattgaaacaccgatttgaaataattgaagggagggaccgaacgatggcctggacagtggtgaacagcatctgcaacaccacaggagtcgagaagcctaagtttctcccagatttgtatgactacaaagagaaacgattcattgaaattggagtgacacggagggaagttcacatatactatctagaaaaagccaacaagataaaatcagagaagacacacattcacatattctcattcactggagaggaaatggccaccaaggcggactacacccttgatgaagagagcagagcaagaatcaaaaccaggctgttcactataaggcaggaaatggccagtaggggtctatgggattcctttcgtcagtccgagagaggcgaagagacaattgaagaaagatttgaaatcacaggaaccatgcgaaggcttgccgaccaaagtctcccaccgaacttctccagccttgaaaactttagagcctatgtggatggattcgaaccgaatggctgcattgagggcaagctttctcaaatgtcaaaaaaagtgaacgctagaattgagccatttatgaagacaacaccacgccctctcagattacctgatgggcctccctgctctcagcgatcgaagttcttgctgatggatgcccttaaattaagcattgaagacccgagtcacgagggggagggtataccgctatatgatgcaatcaaatgcatgaagacatttttcggctggaaagagcccaacattgtaaaaccacatgaaaaaggcataaaccccaattacctcttggcttggaagcaagtgctggcagaactccaagatattgaaaatgaggagaaaatcccaaaaacaaagaacatgaagaaaacaagtcagttgaagtgggcacttggtgagaatatggcaccggagaaagtagactttgaggactgcaaagatgttagcgatctaagacagtatgacagtgatgaaccagaatctagatcgctagcaagctggatccagagtgaattcaataaggcatgcgaattgacagattcaagttggattgaacttgatgaaataggggaagacgttgctccaattgagcacattgcgagtatgagaagaaactacttcacagcggaagtatctcactgtagggctactgaatacatgatgaagggagtgtacataaacacagctctgttgaatgcatcctgtgcagccatggatgacttccaactgattccaatgataagcaaatgcagaaccaaggaaggragacggaagactaatctgtatggattcattataaaagggagatcccatttgagaaatgacaccgatgtggtaaactttgtgagtatggaattctctcttactgacccgaggctggagccacacaaatgggaaaagtattgcgtcctcgagataggagacatgctcctacgaactgcaataggccaagtgtcaaggcccatgttcttgtatgtgagaaccaatggaacctccaaaatcaagatgaaatggggcatggagatgaggcgatgccttcttcaatcccttcaacaaattgagagcatgattgaagccgagtcttccgtcaaagagaaggacatgaccaaagaattctttgaaaacaaatcagaaacatggccaattggtgagtcacccaaaggggtggaggaaggctccatcgggaaggtgtgcagaaccttactggcaaaatctgtgttcaacagtctatatgcatctccacaactcgaggggttttcagctgaatcaagaaagttacttctcattgttcaggcacttagggacaacctggaacctgggaccttcgatcttggggggctatatgaagcaattgaggagtgcctgattaacgatccctgggttttgcttaatgcgtcttggttcaactccttcctcacacatgcactgaaatag------
>H7N1_Avian_CY022666_A/guinea_fowl/Italy/155/2000|2000.027
atggaagactttgtgcgacaatgcttcaatccaatgattgtcgagcttgcggaaaaggcaatgaaagaatatggggaagatccaaagatcgaaacgaacaaatttgccgcaatatgcacacacttggaagtctgtttcatgtattcagatttccactttattgatgaacggggcgaatcaacaattgtagaatctggcgatccgaatgcattattgaaacaccgatttgaaataattgaagggagggaccgaacgatggcctggacagtggtgaacagcatctgcaacaccacaggagtcgagaagcctaagtttctcccagatttgtatgactacaaagagaaacgattcattgaaattggagtgacacggagggaagttcacatatactatctagaaaaagccaacaagataaaatcagagaagacacacattcacatattctcattcactggagaggaaatggccaccaaggcggactacacccttgatgaagagagcagagcaagaatcaaaaccaggctgttcactataaggcaggaaatggccagtaggggtctatgggattcctttcgtcagtccgagagaggcgaagagacaattgaagaaagatttggaatcacaggaaccatgcgaaggcttgccgaccaaagtctcccaccgaacttctccagccttgaaaactttagagcctatgtggatggattcgaaccgaatggctgcattgagggcaagctttctcaaatgtcaaaaaaagtgaacgctagaattgagccatttatgaagacaacaccacgccctctcagattacctgatgggcctccctgctctcagcgatcgaagttcttgctgatggatgcccttaaattaagcattgaagacccgagtcacgagggggagggtataccgctatatgatgcaatcaaatgcatgaagacatttttcggctggaaagagcccaacattgttaaaccacatgaaaaaggcataaaccccaattacctcttggcttggaagcaagtgctggcagaactccaagatattgaaaatgaggagaaaatcccaaaaacaaagaacatgaagaaaacaagtcagttgaagtgggcacttggtgagaatatggcaccggagaaagtagactttgaggactgcaaagatgttagcgatctaagacagtatgacagtgatgaaccagaatctagatcgctagcaagctggatccagagtgaattcaataaggcatgcgaattgacagattcaagttggattgaacttgatgaaataggggaagacgttgctccaattgagcacattgcgagtatgagaagaaactacttcacagcggaagtatctcactgtagggctactgaatacatgatgaagggagtgtacataaacacagctctgttgaatgcatcctgtgcagccatggatgacttccaactgattccaatgataagcaaatgcagaaccaaagaaggaagacggaagactaatctgtatggattcattataaaagggagatcccatttgagaaatgacaccgatgtggtaaactttgtgagtatggaattctctcttactgacccgaggctggagccacacaaatgggaaaagtattgcgtcctcgagataggagacatgctcctacgaactgcaataggccaagtgtcaaggcccatgttcttgtatgtgagaaccaatggaacctccaaaatcaagatgaaatggggcatggagatgaggcgatgccttcttcaatcccttcaacaaattgagagcatgattgaagccgagtcttccgtcaaagagaaggacatgaccaaagaattctttgaaaacaaatcagaaacatggccaattggtgagtcacccaaaggggtggaggaaggctccatcgggaaggtgtgcagaaccttactggcaaaatctgtgttcaacagtctatatgcatctccacaactcgaggggttttcagctgaatcaagaaagttacttctcattgttcaggcacttagggacaacctggaacctgggaccttcgatcttggggggctatatgaagcaattgaggagtgcctgattaacgatccctgggttttgcttaatgcgtcttggttcaactccttcctcacacatgcactgaaatag------
>H7N1_Avian_CY021562_A/duck/Italy/551/2000|2000.063
atggaagactttgtgcgacaatgcttcaatccaatgattgtcgagcttgcggaaaaggcaatgaaagaatatggggaagatccaaagatcgaaacgaacaaatttgccgcaatatgcacacacttggaagtctgtttcatgtattcagatttccactttattgatgaacggggcgaatcaacaattgtagaatctggcgatccgaatgcattattgaaacaccgatttgaaataattgaagggagggaccgaacgatggcctggacagtggtgaacagcatctgcaacaccacaggagtcgagaagcctaagtttctcccagatttgtatgactacaaagagaaacgattcattgaaattggagtgacacggagggaagttcacatatactatctagaaaaagccaacaagataaaatcagagaagacacacattcacatattctcattcactggagaggaaatggccaccaaggcggactacacccttgatgaagagagcagagcaagaatcaaaaccaggctgttcactataaggcaggaaatggccagtaggggtctatgggattcctttcgtcagtccgagagaggcgaagagacaattgaagaaagatttgaaatcacaggaaccatgcgaaggcttgccgaccaaagtctcccaccgaacttctccaaccttgaaaactttagagcctatgtggatggattcgaaccgaatggctgcattgagggcaagctttctcaaatgtcaaaaaaagtgaacgctagaattgagccatttatgaagacaacaccacgccctctcagattacctgatgggcctccctgctctcagcgatcgaagttcttgctgatggatgcccttaaattaagcattgaagacccgagtcacgagggggagggtataccgctatatgatgcaatcaaatgcatgaagacatttttcggctggaaagagcccaacattgtaaaaccacatgaaaaaggcataaaccccaattacctcttggcttggaagcaagtgctggcagaactccaagatattgaaaatgaggagaaaatcccaaaaacaaagaacatgaagaaaacaagtcagttgaagtgggcacttggtgagaatatggcaccggagaaagtagactttgaggactgcaaagatgttagcgatctaagacagtatgacagtgatgaaccagaatctagatcgctagcaagctggatccagagtgaattcaataaggcatgcgaattgacagattcaagttggattgaacttgatgaaataggggaagacgttgctccaattgagcacattgcgagtatgagaagaaactacttcacagcggaagtatctcactgtagggctactgaatacatgatgaagggagtgtacataaacacagctctgttgaatgcatcctgtgcagccatggatgacttccaactgattccaatgataagcaaatgcagaaccaaagaaggaagacggaagactaatctgtatggattcattataaaagggagatcccatttgagaaatgacaccgatgtggtaaactttgtgagtatggaattctctcttactgacccgaggctggagccacacaaatgggaaaagtattgcgtcctcgagataggagacatgctcctacgaactgcaataggccaagtgtcaaggcccatgttcttgtatgtgagaaccaatggaacctccaaaatcaagatgaaatggggcatggagatgaggcgatgccttcttcaatcccttcaacaaattgagagcatgattgaagccgagtcttccgtcaaagagaaggacatgaccaaagaattctttgaaaacaaatcagaaacatggccaattggtgagtcacccaaaggggtggaggaaggctccatcgggaaggtgtgcagaaccttactggcaaaatctgtgttcaacagtctatatgcatctccacaactcgaggggttttcagctgaatcaagaaagttacttctcattgttcaggcacttagggacaacctggaacctgggaccttcgatcttggggggctatatgaagcaattgaggagtgcctgattaacgatccctgggttttgcttaatgcgtcttggttcaactccttcctcacacatgcactgaaatag------
>H7N1_Avian_DQ991335_A/ostrich/Italy/984/00|2000.500
atggaagactttgtgcgacaatgcttcaatccaatgattgtcgagcttgcggaaaaggcaatgaaagaatatggggaagatccaaagatcgaaacgaacaaatttgccgcaatatgcacacacttggaagtctgtttcatgtattcagatttccactttattgatgaacggggcgaatcaacaattgtagaatctggcgatccgaatgcattattgaaacaccgatttgaaataattgaagggagggaccgaacgatggcctggacagtggtgaacagcatctgcaacaccacaggagtcgagaagcctaagtttctcccagatttgtatgactacaaagagaaacgattcattgaaattggagtgacacggagggaagttcacatatactatctagaaaaagccaacaagataaaatcagagaagacacacattcacatattctcattcactggagaggaaatggccaccaaggcggactacacccttgatgaagagagcagagcaagaatcaaaaccaggctgttcactataaggcaggaaatggccagtaggggtctatgggattcctttcgtcagtccgagagaggcgaagagacaattgaagaaagatttgaaatcacaggaaccatgcgaaggcttgccgaccaaagtctcccaccgaacttctccagccttgaaaactttagagcctatgtggatggattcgaaccgaatggctgcattgagggcaagctttctcaaatgtcaaaaaaagtgaacgctagaattgagccatttatgaagacaacaccacgccctctcagattacctgatgggcctccctgctctcagcgatcgaagttcttgctgatggatgcccttaaattaagcattgaagacccgagtcacgagggggagggtataccgctatatgatgcaatcaaatgcatgaagacatttttcggctggaaagagcccaacattgtaaaaccacatgaaaaaggcataaaccccaattacctcttggcttggaagcaagtgctggcagaactccaagatattgaaaatgaggagaaaatcccaaaaacaaagaacatgaagaaaacaagtcagttgaagtgggcacttggtgagaatatggcaccggagaaagtagactttgaggactgcaaagatgttagcgatctaagacagtatgacagtgatgaaccagaatctagatcgctagcaagctggatccagagtgaattcaataaggcatgcgaattgacagattcaagttggattgaacttgatgaaataggggaagacgttgctccaattgagcacattgcgagtatgagaagaaactacttcacagcggaagtatctcactgtagggctactgaatacatgatgaagggagtgtacataaacacagctctgttgaatgcatcctgtgcagccatggatgacttccaactgattccaatgataagcaaatgcagaaccaaagaaggaagacggaagactaatctgtatggattcattataaaagggagatcccatttgagaaatgacaccgatgtggtaaactttgtgagtatggaattctctcttactgacccgaggctggagccacacaaatgggaaaaatattgcgtcctcgagataggagacatgctcctacgaactgcaataggccaagtgtcaaggcccatgttcttgtatgtgagaaccaatggaacctccaaaatcaagatgaaatggggcatggagatgaggcgatgccttcttcaatcccttcaacaaattgagagcatgattgaagccgagtcttccgtcaaagagaaggacatgaccaaagaattctttgaaaacaaatcagaaacatggccaattggtgagtcacccaaaggggtggaggaaggctccatcgggaaggtgtgcagaaccttactggcaaaatctgtgttcaacagtctatatgcatctccacaactcgaggggttttcagctgaatcaagaaagttacttctcattgttcaggcacttagggacaacctggaacctgggaccttcgatcttggggggctatatgaagcaattgaggagtgcctgattaacgatccctgggttttgcttaatgcgtcttggttcaactccttcctcacacatgcactgaaatag------
>H7N1_Avian_KF493345_A/ostrich/Italy/1086/2000|2000.093
atggaagactttgtgcgacaatgcttcaatccaatgattgtcgagcttgcggaaaaggcaatgaaagaatatggggaagatccaaagatcgaaacgaacaaatttgccgcaatatgcacacacttggaagtctgtttcatgtattcagatttccactttattgatgaacggggcgaatcaacaattgtagaatctggcgatccgaatgcattattgaaacaccgatttgaaataattgaagggagggaccgaacgatggcctggacagtggtgaacagcatctgcaacaccacaggagtcgagaagcctaagtttctcccagatttgtatgactacaaagagaaacgattcattgaaattggagtgacacggagggaagttcacatatactatctagaaaaagccaacaagataaaatcagagaagacacacattcacatattctcattcactggagaggaaatggccaccaaggcggactacacccttgatgaagagagcagagcaagaatcaaaaccaggctgttcactataaggcaggaaatggccagtaggggtctatgggattcctttcgtcagtccgagagaggcgaagagacaattgaagaaagatttgaaatcacaggaaccatgcgaaggcttgccgaccaaagtctcccaccaaacttctccagcctcgaaaactttagagcctatgtggatggattcgaaccgaatggctgcattgagggcaagctttctcaaatgtcaaaaaaagtgaacgctagaattgagccatttatgaagacaacaccacgccctctcagattacctgatgggcctccctgctctcagcgatcgaagttcttgctgatggatgcccttaaattaagcattgaagacccgagtcacgagggggagggtataccgctatatgatgcaatcaaatgcatgaagacatttttcggctggaaagagcccaacattgtaaaaccacatgaaaaaggcataaaccccaattacctcttggcttggaagcaagtgctggcagaactccaagatattgaaaatgaggagaaaatcccaaaaacaaagaacatgaagaaaacaagtcagttgaagtgggcacttggtgagaatatggcaccggagaaagtagactttgaggactgcaaagatgttagcgatctaagacagtatgacagtgatgaaccagaatctagatcgctagcaagctggatccagagtgaattcaataaggcatgcgaattgacagattcaagttggattgaacttgatgaaataggggaagacgttgctccaattgagcacattgcgagtatgagaagaaactacttcacagcggaagtatctcactgtagggctactgaatacatgatgaagggagtgtacataaacacagctctgttgaatgcatcctgtgcagccatggatgacttccaactgattccaatgataagcaaatgcagaaccaaagaaggaagacggaagactaatctgtatggattcattataaaagggagatcccatttgagaaatgacaccgatgtggtaaactttgtgagtatggaattctctcttactgacccgaggctggagccacacaaatgggaaaagtattgcgtcctcgagataggagacatgctcctacgaactgcaataggccaagtgtcaaggcccatgttcttgtatgtgagaaccaatggaacctccaaaatcaagatgaaatggggcatggagatgaggcgatgccttcttcaatcccttcaacaaattgagagcatgattgaagccgagtcttccgtcaaagagaaggacatgaccaaagaattctttgaaaacaaatcagaaacatggccaattggtgagtcacccaaaggggtggaggaaggctccatcgggaaggtgtgcagaaccttactggcaaaatctgtgttcaacagtctatatgcatctccacaactcgaggggttttcagctgaatcaagaaagttacttctcattgttcaggcacttagggacaacctggaacctgggaccttcgatcttggggggctatatgaagcaattgaggagtgcctgattaacgatccctgggttttgcttaatgcgtcttggttcaactccttcctcacacatgcactgaaatag------
>H7N1_Avian_CY025186_A/turkey/Italy/2732/1999|1999.592
atggaagactttgtgcgacaatgcttcaatccaatgattgtcgagcttgcggaaaaggcaatgaaagaatatggggaagatccaaagatcgaaacgaacaaatttgccgcaatatgcacacacttggaagtctgtttcatgtattcagatttccactttattgatgaacggggagaatcaataattgtagaatctggcgatccgaatgcattattgaaacaccgatttgaaataattgaagggagggaccgaacgatggcctggacagtggtgaacagcatctgcaacaccacaggagtcgagaagcctaagtttctcccggatttgtatgactacaaagagaaccgattcattgaaattggagtgacacggagggaagttcacatatactatctagaaaaagccaacaagataaaatcagagaagacacacattcacatattctcattcactggagaggaaatggccaccaaggcggactacacccttgatgaagagagcagagcaagaatcaaaaccaggctgttcactataaggcaggaaatggcaagtaggggtctatgggattcctttcgtcagtccgagagaggcgaagagacaattgaagaaagatttgaaatcacaggaaccatgcgaaggcttgccgaccaaagtctcccaccgaacttctccagccttgaaaactttagagcctatgtggatggattcgaaccgaacggctgcattgagggcaagctttctcaaatgtcaaaagaagtgaacgccagaattgagccatttatgaagacaacaccacgccctctcaaattacctgatgggcctccctgctctcagcgatcgaagttcttgctgatggatgcccttaaattaagcattgaagacccgagtcacgagggggagggtataccgttatatgatgcaatcaaatgcatgaagacatttttcggctggaaagagcccaacattgtaaaaccacatgaaaaaggcataaaccccaattacctcttggcttggaagcaagtgctggcagaactccaagatattgaaaatgaggagaaaatcccaaaaacaaagaacatgaagaaaacaagtcagttgaagtgggcacttggtgagaatatggcaccggagaaagtagactttgaggactgcaaagatgttagcgatctaagacagtatgacagtgatgaaccagaatctagatcgctagcaagctggatccagagtgaattcaataaggcatgcgaattgacagattcaagttggattgaacttgatgaaataggggaagacgttgctccaattgagcacattgcgagtatgagaagaaactacttcacagcggaagtatcccactgtagggctactgaatacataatgaagggagtgtacataaacacagctctgttgaatgcatcctgtgcagccatggatgacttccaactgattccaatgataagcaaatgcagaaccaaagaaggaagacggaaaactaatctgtatggattcattataaaagggagatcccatttgagaaatgacaccgatgtggtaaactttgtgagtatggaattctctcttactgacccgaggctggagccacacaaatgggaaaagtattgcgtcctcgagataggagacatgctcctacgaactgcaataggccaagtgtcaaggcccatgttcttgtatgtgagaaccaatggaacctccaaaatcaagatgaaatggggcatggagatgaggcgatgccttcttcaatcccttcaacaaattgagagcatgattgaagccgagtcttccgtcaaagagaaggacatgaccaaagaattctttgaaaacaaatcagaaacatggccaattggtgagtcacccaaaggggtggaggaaggctccatcgggaaggtgtgcagaaccttactggcaaaatctgtgttcaacagtctatatgcatctccacaactcgaggggttttcagctgaatcaagaaagttacttctcattgttcaggcacttagggacaacctggaacctggaaccttcgatcttggggggctatatgaagcaattgaggagtgcctgattaacgatccctgggttttgcttaatgcgtcttggttcaactccttcctcacacatgcactgaaatag------
>H7N1_Avian_CY021426_A/turkey/Italy/1351/2001|2001.123
atggaagactttgtgcgacaatgcttcaatccaatgattgtcgagcttgcggaaaaggcaatgaaagaatatggggaagctccaaagatcgaaacaaacaaatttgccgcaatatgcacacacttggaagtctgtttcatgtattcagatttccactttattgatgaacggggtgaatcaataattgtagaatctggcgatccaaatgcattattgaaacaccgatttgaaataattgaagggagggaccgaacgatggcctggacagtggtgaacagcatctgcaacaccacaggagtcgagaagcctaagtttctcccagatttgtatgactacaaagagaaccgattcattgaaattggagtgacacggagggaagttcacatgtactatctagaaaaagccaacaagataaaatcagagaagacacacattcacatattctcattcactggagaggaaatggccaccaaggcggactacacccttgatgaagagagcagagcaagaatcaaaaccaggctgttcactataaggcaggaaatggccagtaggggtctatgggatccctttcgtcagtccgagagaggcgaagagacaattgaagaaagatttgaaatcacaggaaccatgcgaaggcttgccgaccaaagtctcccaccgaacttctccagccttgaaaactttagagcctatgtggatggattcgaaccgaacggctgcattgagggcaagctttctcaaatgtcaaaagaagtgaacgccagaattgagccatttctgaagaaaacaccacgccctctcagattacctgatgggcctccttgctctcagcgatcgaagttcttgctgatggatgcccttaaattaagcattgaagacccgagtcacgagggggagggtataccgctatatgatgcaatcaaatgcctgaagacatttttcggctggaaagagcccaacattgtaaaaccacatgaaaagggcataaaccccaattacctattggcttggaagcaagtgctggcagaactccaagatattgaaaatgaggagaaaatcccaaaaacaaagaacatgaagaaaacaagtcagttgaagtgggcacttggcgagaatatggcaccggagaaagtagactttgaggactgcaaagatgttagcgatctaagacagtatgacagtgatgaaccagaatctagatcgctagcaagctggatccagagtgaattcaataaggcatgcgaattgacagattcgagttggattgaacttgatgaaataggagaagacgttgctccaattgagcacattgcgagtatgagaagaaactacttcacagcggaggtatcccactgtagggctactgaatacataatgaagggagtgtacataaatacagctctgttgaatgcatcctgtgcagccatggatgacttccaactgattccaatgataagcaaatgcagaaccaaagaaggaagacggaagactaatctgtatggattcattataaaagggagatcccatttgagaaatgacaccgatgtggtaaactttgtgagtatggaattctctcttactgacccgaggctggagccacacaaatgggaaaagtattgcgtcctcgagataggagacatgctcctacgaactgcaataggccaagtgtcaaggcccatgttcttgtatgtgagaacaaatggaacctccaaaatcaagatgaaatggggcatggagatgaggcgatgccttcttcaatcccttcaacaaattgagagcatgattgaagccgagtcttccgtcaaagagaaggacatgaccaaagaattctttgaaaacagatcagaaacatggccaattggtgagtcacccaaaggggtggaggaaggctccatcgggaaggtgtgcagaaccttactggcaaaatctgtgttcaacagtctgtatgcatctccacaactcgaggggttttcagctgaatcaaggaagttacttctcattgttcaggcacttagggacaacctggaacctgggaccttcgatcttggggggctatatgacgcaattgaggagtgcctgattaacgatccctgggttttgcttaatgcgtcttggttcaactccttcctcacacatgcactgaaatag------
>H7N1_Avian_CY021554_A/chicken/Italy/322/2001|2001.041
atggaagactttgtgcgacaatgcttcaatccaatgattgtcgagcttgcggaaaaggcaatgaaagaatatggggaagctccaaagatcgaaacaaacaaatttgccgcaatatgcacacacttggaagtctgtttcatgtattcagatttccactttattgatgaacggggtgaatcaataattgtagaatctggcgatccaaatgcattattgaaacaccgatttgaaataattgaagggagggaccgaacgatggcctggacagtggtgaacagcatctgcaacaccacaggagtcgagaagcctaagtttctcccagatttgtatgactacaaagagaaccgattcattgaaattggagtgacacggagggaagttcacatgtactatctagaaaaagccaacaagataaaatcagagaagacacacattcacatattctcattcactggagaggaaatggccaccaaggcggactacacccttgatgaagagagcagagcaagaatcaaaaccaggctgttcactataaggcaggaaatggccagtaggggtctatgggatccctttcgtcagtccgagagaggcgaagagacaattgaagaaagatttgaaatcacaggaaccatgcgaaggcttgccgaccaaagtctcccaccgaacttctccagccttgaaaactttagagcctatgtggatggattcgaaccgaacggctgcattgagggcaagctttctcaaatgtcaaaagaagtgaacgccagaattgagccatttctgaagaaaacaccacgccctctcagattacctgatgggcctccctgctctcagcgatcgaagttcttgctgatggatgcccttaaattaagcattgaagacccgagtcacgagggggagggtataccgctatatgatgcaatcaaatgcctgaagacatttttcggctggaaagagcccaacattgtaaaaccacatgaaaagggcataaaccccaattacctattggcttggaagcaagtgctggcagaactccaagatattgaaaatgaggagaaaatcccaaaaacaaagaacatgaagaaaacaagtcagttgaagtgggcacttggcgagaatatggcaccggagaaagtagactttgaggactgcaaagatgttagcgatctaagacagtatgacagtgatgaaccagaatctagatcgctagcaagctggatccagagtgaattcaataaggcatgcgaattgacagattcgagttggattgaacttgatgaaataggagaagacgttgctccaattgagcacattgcgagtatgagaagaaactacttcacagcggaggtatcccactgtagggctactgaatacataatgaagggagtgtacataaatacagctctgttgaatgcatcctgtgcagccatggatgacttccaactgattccaatgataagcaaatgcagaaccaaagaaggaagacggaagactaatctgtatggattcattataaaagggagatcccatttgagaaatgacaccgatgtggtaaactttgtgagtatggaattctctcttactgacccgaggctggagccacacaaatgggaaaagtattgcgtcctcgagataggagacatgctcctacgaactgcaataggccaagtgtcaaggcccatgttcttgtatgtgagaacaaatggaacctccaaaatcaagatgaaatggggcatggagatgaggcgatgccttcttcaatcccttcaacaaattgagagcatgattgaagccgagtcttccgtcaaagagaaggacatgaccaaagaattctttgaaaacagatcagaaacatggccaattggtgagtcacccaaaggggtggaggaaggctccatcgggaaggtgtgcagaaccttactggcaaaatctgtgttcaacagtctgtatgcatctccacaactcgaggggttttcagctgaatcaaggaagttacttctcattgttcaggcacttagggacaacctggaacctgggaccttcgatcttggggggctatatgacgcaattgaggagtgcctgattaacgatccctgggttttgcttaatgcgtcttggttcaactccttcctcacacatgcactgaaatag------
>H7N1_Avian_KF493514_A/turkey/Italy/6960/2000|2000.973
atggaagactttgtgcgacaatgcttcaatccaatgattgtcgagcttgcggaaaaggcaatgaaagaayatggggaagctccaaagatcgaaacaaacaaatttgccgcaatatgcacacacttggaagtctgtttcatgtattcagatttccactttattgatgaacggggtgaatcaataattgtagaatctggcgatccaaatgcattattgaaacaccgatttgaaataattgaagggagggaccgaacgatggcctggacagtggtgaacagcatctgcaacaccacaggagtcgagaagcctaagtttctcccagatttgtatgactacaaagagaaccgattcattgaaattggagtgacacggagggaagttcacatgtactatctagaaaaagccaacaagataaaatcagagaagacacacattcacatattctcattcactggagaggaaatggccaccaaggcggactacacccttgatgaagagagcagagcaagaatcaaaaccaggctgttcactataaggcaggaaatggccagtaggggtctatgggatccctttcgtcagtccgagagaggcgaagagacaattgaagaaagatttgaaatcacaggaaccatgcgaaggcttgccgaccaaagtctcccaccaaacttctccagtcttgaaaactttagagcctatgtggatggattcgaaccgaacggctgcattgagggcaagctttctcaaatgtcaaaagaagtgaacgccagaattgagccatttctgaagacaacaccacgccctctcagattacctgatgggcctccctgctctcagcgatcgaagttcttgctgatggatgcccttaaattaagcattgaagacccgagtcacgagggggagggtataccgctatatgatgcaatcaaatgcctgaagacatttttcggctggaaagagcccaacattgtaaaaccacatgaaaagggcataaaccccaattacctattggcttggaagcaagtgctggcagaactccaagatattgaaaatgaggagaaagtcccaaaaacaaagaacatgaagaaaacaagtcagttgaagtgggcacttggcgagaatatggcaccggagaaggtagactttgaggactgtaaagatgttagcgatctaagacagtatgacagtgatgaaccagaatctagatcgctagcaagctggatccagagtgaattcaataaggcatgcgaattaacagattcgagttggattgaacttgatgaaataggggaagacgttgctccaattgagcacattgcgagtatgagaagaaactacttcacagcggaggtatcccactgtagggctactgaatacataatgaagggagtgtacataaatacagctctgttgaatgcatcctgtgcagccatggatgacttccaactgattccaatgataagcaaatgcagaaccaaagaaggaagacggaagactaatctgtatggattcattataaaagggagatcccatttgagaaatgacactgatgtggtaaactttgtgagtatggaattctctcttactgacccgaggctggagccacacaaatgggaaaagtattgcgtcctcgagataggagacatgctcctacgaactgcaataggccaagtgtcaaggcccatgttcttgtatgtgagaacaaatggaacctccaaaatcaagatgaaatggggcatggagatgaggcgatgccttcttcaatcccttcaacaaattgagagcatgattgaagctgagtcttccgtcaaagagaaggacatgaccaaagaattctttgaaaacagatcagaaacatggccaattggtgagtcacccaaaggggtggaggaaggctccatcgggaaggtgtgcagaaccttactggcaaaatctgtgttcaacagtctgtatgcatctccacaactcgaggggttttcagctgaatcaagaaagttacttctcattgttcaggcacttagggacaacctggaacctgggaycttcgatcttggggggctatatgaagcaattgaggagtgcctgattaacgatccctgggttttgcttaatgcgtcttggttcaactccttcctcacacatgcactgaaatag------
>H5N2_Avian_FJ519988_A/ostrich/South_Africa/N227/2004|2004.619
atggaagattttgtgcgacaatgcttcaatccaatgattgtcgagcttgcggaaaaggcaatgaaagagtatggggaagacccgaaagtcgaaacaaacaaattggccgcaataagcacacacttagaagtctgcttcatgtattcagatttccactttattgatgaacggagcgaatcagtaattgtagaatctggcgatccgaatgcactattgaaacaccgatttgaaataatagaagggagagaccgaacaatggcctggacagtggtgaatagcatctgcaacaccacaggagtcgagaaacctaaatttctcccagatttgtatgactacaaagagaaccgattcattgaaattggagtgacacggagagaagtccacatatactatctagaaaaagccaataagataaaatccgagaagacacacattcacatattctcgttcactggagaggaaatggccaccaaagcagattacacccttgatgaagagagcagggcaagaatcaaaaccaggctgttcactataaggcaagaaatggtcagtaggggtctatgggattcctttcgtcagtccgaaagaggcgaagagacaattgaagaaagatttgaaatcacaggaaccatgcgcaggcttgccgaccaaagtctcccaccgaacttctccagccttgaaaactttagagcctatgtggatggattcgaaccgaacggctgcattgagggcaagctttctcaaatgtcaaaagaagtgaacgccagaattgagccattcctgaagacaacaccacgccctctcatattgcctgatgggcctccctgctctcagcggtcaaagttcctgctgatggatgctcttaaattgagcatcgaagacccaagccatgagggggaggggataccgctgtgtgatgcaatcaaatgcatgaagacattttttggctggaaagaacccaacattgtaaaaccacatgaaaaaggcataaaccccaattacctcctggcttggaagcaggtgctggcagaactccaagatattgaaaatgaggagaagatcccaaaaacaaagaacatgaagaaaacaagccagttgaagtgggcactcggtgagaacatggcacctgagaaagtagactttgaggactgcaaagatgttggcgatctaagacagtatgacagtgatgaacctgagcctagatcgctagcaagctggatccagagtgaattcaacaaggcctgcgaattgacagattcaagctggattgaacttgatgaaataggggaagatgttgctccaattgagcacattgcaagcatgagaaggaattatttcacagcggaagtatcccattgcagggctactgaatacataatgaagggagtgtacataaatacagctttgttgaatgcatcctgtgcagccatggatgacttccaactgattccaatgataagcaagtgtagaaccaaagaagggagacggaaaactaatctgtatggattcatcataaaaggaagatcccatctaagaaatgataccgatgtggtgaactttgtgagtatggaattctctcttactgacccgaggctggaaccacacaagtgggaaaagtactgtgttctcgaaataggagacatgctcctacggactgcaataggccaagtgtcaaggcccatgttcctgtatgtgaggaccaatggaacctccaaaatcaagatgaaatggggcatggaaatgaggcgatgccttcttcaatcccttcaacagatcgagagcatgattgaggccgagtcttctgtcaaagagaaggatatgaccaaagaattctttgaaaacaaatcagaaacatggccaattggagagtcgcccaaaggagtggaggaaggctccatcgggaaggtgtgtagaaccttactggcaaagtctgtgttcaacagtctatatgcatctccacaacttgagggattttcagctgaatctagaaaattgcttcttattgttcaggcacttagggacaatctggagcctgggaccttcgatcttggggggctatatgaagcaattgaggagtgcctgattaacgatccctgggttttgcttaatgcatcttggttcaactccttcctcacacatgcactgaaatag------
>H6N2_Avian_KX979487_A/greater_white-fronted_goose/Netherlands/8/2009|2009.995
atggaagactttgtgcgacaatgcttcaatccaatgattgtcgagcttgcggaaaaggcaatgaaagagtatggggaagatccgaaaatcgaaacaaacaaatttgccgcaatatgcacacacttagaagtctgtttcatgtattcggatttccactttattgatgaacgaggcgaatcaataattgtagaatctggcgatccgaatgcattattgaaacaccgatttgagataattgaagggagagaccgaacaatggcctggacagtggtgaatagtatctgcaacaccacaggagtcgataagcctaaattcctcccagatttgtatgactacaaagagaaccgattcattgaaattggagtgacacgaagggaagttcacatatactatctagaaaaagccaacaagataaaatcagagaagacacacattcacatattctcattcactggagaggaaatggccaccaaagcggactacacccttgatgaagagagcagagcaagaattaaaaccaggctgttcactataagacaagaaatggccagtaggggtctatgggattcctttcgtcagtccgagagaggcgaagagacaattgaagaaagatttgaaatcacaggaaccatgcgcaggcttgccgaccaaagtctcccaccgaacttctccagccttgaaaactttagagcctatgtggatggattcgaaccgaacggctgcattgagggcaagctttctcaaatgtcaaaagaagtaaacgccagaattgagccatttctgaggacaacaccacgccctctcagattgcctgatggacctccctgctcccagcggtcgaagttcttgctgatggatgcccttaaattaagcatcgaggacccgagccatgagggggaaggtataccgctatatgatgcaatcaaatgcatgaagacatttttcggctggaaagagcccaacattataaaaccacatgaaaaaggcataaaccccaattacctcttggcttggaagcaggtgctggcagaactccaagatattgaaaatgaggagaaaatcccaaaaacaaagaacatgaaaaaaacaagccaattgaagtgggcacttggtgagaacatggcaccagagaaagtagactttgaggactgcaaagatgttagtgatctaagacagtacgacagtgacgaaccagaggctagatcgctagcaagctgggtccagagtgaattcaacaaggcatgcgaattgacagattcgagttggattgagcttgacgaaataggagaagacgttgctccaattgagcacattgcgagtatgaggagaaactacttcacagcggaagtatcccattgcagggctactgaatacataatgaagggagtgtacataaacacagccctgttgaatgcatcctgtgcggccatggatgacttccaactgattccaatgataagcaagtgcagaaccaaagaagggagacggaagacaaatctgtatggattcattataaaaggaaggtcccatttgagaaatgacaccgatgtggtaaactttgtgagcatggaattctctctcactgacccgaggctggagccacacaaatgggaaaagtattgtgttcttgagataggagacatgctcctacggactgcaataggccaagtatcaaggcccatgttcctatatgtgaggaccaatgggacttccaagatcaaaatgaaatggggcatggagatgaggcgatgccttcttcagtcccttcaacaaatcgagagcatgattgaggccgagtcctctgtcaaagagaaggacatgaccaaggaattcttcgaaaacaagtcagaaacatggccaattggggaatcacccaaaggggtggaggaaggttccattgggaaggtgtgcagaacattactagcaaaatctgtgttcaacagcctatatgcatctccacaactcgaggggttttcagctgaatcaagaaaattgcttctcattgttcaggcacttagggacaacctggaacctggaaccttcgatcttggggggctatatgaagcaattgaggagtgcctgattaacgatccctgggttttgcttaatgcgtcttggttcaactccttcctcacacatgcactgaaatag------
>H3N8_Avian_MF575304_A/ruddy_turnstone/Netherlands/6/2008|2008.849
atggaagattttgtgcgacaatgcttcaatccaatgattgtcgagcttgcggaaaaggcaatgaaagaatacggggaagatccgaaaatcgaaacaaacaaatttgccgcaatatgcacacacctagaggtctgtttcatgtattcagatttccactttattgatgagcggggcgaatcaataattgtagagtctggcgatccgaatgcactattgaaacaccgattcgaaataatcgaggggagagaccgaacgatggcctggacagtggtgaatagcatctgcaacaccacaggagtcgagaaacccaaatttctcccagatttgtatgactacaaagagaaccgattcattgaaattggagtgacacggagagaagtccacatatactacctagaaaaagccaacaagataaaatccgagaagacacacattcatatattctcgttcactggagaggaaatggccaccaaagcagattacacccttgatgaagagagcagggcaagaatcaaaaccaggctgttcactataaggcaggaaatggccagtaggggtctatgggattcctttcgtcagtccgagagaggcgaagagacaattgaagaaagatttgaaatcacaggaaccatgcgcaggcttgccgaccaaagtctcccaccgaacttctccagccttgaaaactttagagcctatgtggatggattcgaaccgaacggctgcattgagggcaagctttctcaaatgtcaaaagaagtgaacgccagaattgagccttttctgaagacaacaccacgccctctcagattacctgatgggcctccctgctctcagcggtcaaagttcctgctgatggatgctcttaaattaagcattgaagacccaagccatgagggggaggggataccactgtatgatgcaatcaaatgcatgaagacatttttcggctggaaagagcccaacatagtaaaaccacatgaaaagggcataaaccccaattatctcctggcttggaagcaggtgctggcagaacttcaagatattgaaaatgaggtgaagatcccaaaaacaaagaacatgaagaaaacaagccaattgaaatgggcacttggtgagaacatggcaccagagaaagtagactttgaggactgcaaagatgttggcgatctaaaacagtatgacagtgatgaaccagagcctagatcgctagcaagctggatccagagtgaattcaataaagcatgtgaattgacagattcaagctggattgaacttgatgaaataggggaagatgttgctccgattgaacacattgcaagcatgagaaggaactatttcacagcagaagtatcccattgtagggctactgaatacataatgaagggagtgtacataaatacagctttgttgaatgcgtcctgtgcagccatggatgactttcaactgattccaatgataagcaagtgtagaaccaaagaaggaagacgaaaaactaatctgtatggattcatcataaaagggagatcccatctgaggaatgacaccgatgtggtgaacttcgtgagtatggaattctctcttactgacccgaggctggagccacacaagtgggaaaaatactgcgttctcgagataggagacatgctcctacggactgcaataggccaagtgtcaaggcccatgttcctgtatgtgagaaccaatggaacctccaaaatcaagatgaagtggggtatggaaatgagacgatgcctccttcaatcccttcaacagattgagagcatgattgaggccgagtcttctgtcaaagagaaggatatgactaaagaattctttgaaaacaaatcagaaacatggccaattggagagtcacccaaaggagtggaggaaggctccatcgggaaggtttgtagaaccctactggcaaagtctgtgttcaacagtctatatgcatctccacaacttgagggtttttcagctgaatcaagaaaattgcttcttattgttcaggcacttagggacaacctggagcctgggaccttcgatcttggggggctatatgaagcaattgaggagtgcctgattaacgatccctgggttttgcttaatgcgtcttggttcaactccttcctcacacatgcactgaaatag------
>H3N8_Avian_KX978659_A/turnstone/Netherlands/3/2008|2008.830
atggaagattttgtgcgacaatgcttcaatccaatgattgtcgagcttgcggaaaaggcaatgaaagaatacggggaagatccgaaaatcgaaacaaacaaatttgccgcaatatgcacacacttagaggtctgtttcatgtattcagatttccactttattgatgagcggggcgaatcaataattgtagagtctggcgatccgaatgcactattgaaacaccgattcgaaataatcgaggggagagaccgaacgatggcctggacagtggtgaatagcatctgcaacaccacaggagtcgagaaacccaaatttctcccagatttgtatgactacaaagagaaccgattcattgaaattggagtgacacggagagaagtccacatatactacctagaaaaagccaacaagataaaatccgagaagacacacattcatatattctcgttcactggagaggaaatggccaccaaagcagattacacccttgatgaagagagcagggcaagaatcaaaaccaggctgttcactataaggcaggaaatggccagtaggggtctatgggattcctttcgtcagtccgagagaggcgaagagacaattgaagaaagatttgaaatcacaggaaccatgcgcaggcttgccgaccaaagtctcccaccgaacttctccagccttgaaaactttagagcctatgtggatggattcgaaccgaacggctgcattgagggcaagctttctcaaatgtcaaaagaagtgaacgccagaattgagccttttctgaagacaacaccacgccctctcagattacctgatgggcctccctgctctcagcggtcaaagttcctgctgatggatgctcttaaattaagcattgaagacccaagccatgagggggaggggataccactgtatgatgcaatcaaatgcatgaagacatttttcggctggaaagagcccaacatagtaaaaccacatgaaaagggcataaaccccaattatctcctggcttggaagcaggtgctggcagaacttcaagatattgaaaatgaggtgaagatcccaaaaacaaagaacatgaagaaaacaagccaattgaaatgggcacttggtgagaacatggcaccagagaaagtagactttgaggactgcaaagatgttggcgatctaaaacagtatgacagtgatgaaccagagcctagatcgctagcaagctggatccagagtgaattcaataaagcatgtgaattgacagattcaagctggattgaacttgatgaaataggggaagatgttgctccgattgaacacattgcaagcatgagaaggaactatttcacagcagaagtatcccattgtagggctactgaatacataatgaagggagtgtacataaatacagctttgttgaatgcgtcctgtgcagccatggatgactttcaactgattccaatgataagcaagtgtagaaccaaagaaggaagacgaaaaactaatctgtatggattcatcataaaagggagatcccatctgaggaatgacaccgatgtggtgaacttcgtgagtatggaattctctcttactgacccgaggctggagccacacaagtgggaaaaatactgcgttctcgagataggagacatgctcctacggactgcaataggccaagtgtcaaggcccatgttcctgtatgtgagaaccaatggaacctccaaaatcaagatgaagtggggtatggaaatgagacgatgcctccttcaatcccttcaacagattgagagcatgattgaggccgagtcttctgtcaaagagaaggatatgactaaagaattctttgaaaacaaatcagaaacatggccaattggagagtcacccaaaggagtggaggaaggctccatcgggaaggtttgtagaaccctactggcaaagtcagtgttcaacagtctatatgcatctccacaacttgaggggttttcagctgaatcaagaaaattgcttcttattgttcaggcacttagggacaacctggagcctgggaccttcgatcttggggggctatatgaagcaattgaggagtgcctgattaacgatccctgggttttgcttaatgcgtcttggttcaactccttcctcacacatgcactgaaatag------
>H6N8_Avian_GQ404702_A/ostrich/South_Africa/AI1447/2007|2007.671
atggaagactttgtgcgacaatgcttcaatccaatgattgtcgagcttgcggaaaaggcaatgaaagaatatggggaagatccgaaaatcgaaacaaacaaatttgccgcaatatgcacacacttagaagtctgtttcatgtattcggatttccactttattgatgaacgaggcgaatcaataattgtagaatctggcgatccgaatgcattattgaaacaccgatttgagataattgaggggagagaccgaacaatggcctggacagtggtgaatagtatctgcaacaccacaggaatcgataagcccaaattcctcccagatctgtatgactacaaagagaaccgattcattgaaattggagtgacacgaagggaagttcacatatactatctagaaaaagccaacaagataaaatcagaaaagacacacattcacatattctcattcaccggagaggaaatggccaccaaggcggactacacccttgatgaagagagtagggcaagaataaaaaccaggctattcactataagacaagaaatggccagtaggggtctatgggactcctttcgtcaatccgagagaggcgaagagacaattgaagaaagatttgaaatcacaggaaccatgcgcaggcttgccgaccaaagtctcccaccgaacttctccagccttgaaaactttagagcctatgtggatggattcgagccgaacggctgcattgagggcaagctttctcaaatgtcaaaagaagtgaacgccagaattgagccatttctgaaaacgacaccacgccctctcagattacctgatgggcctccctgctctcagcggtcgaagttcttgctgatggatgcccttaaattaagcatcgaagacccgagccatgagggagaaggtataccactatatgatgcaatcaaatgcatgaagacatttttcggctggaaagagcccaacgttgtaaaaccacatgaaaagggcataaaccccaattacctcctggcttggaagcaggtactggcagagctccaagatattgaaaatgaggagaaaatcccaaaaacaaagaacatgaagaaaacaagccaattgaagtggctt---ggtgagaacatggcaccagagaaagtagactttgaggactgcaaagatgttagcgacctaagacagtatgacagtgacgaaccagagtctaggtcgctagcaagctggatccagagtgaattcaacaaggcatgcgaattgacagattcgagttggattgaacttgatgaaataggggaagacgttgctccaattgagcacattgcgagcatgaggagaaactatttcacagcggaagtatcccattgcagggctactgaatacataatgaagggagtgtacataaacacagccctgctgaatgcatcctgtgcagctatggatgaattccaattgattccaatgataagcaagtgcagaaccaaagaaggaagacggaagacaaacctgtatgggttcattgtaaaaggacgatcccatttgagaaatgacaccgatgtggtaaactttatgagcatggaattctctctcactgacccgaggctggagccacacaaatgggagaagtactgtgttcttgaggtaggcaacatgctcctacggactgcaataggccaagtgtcaaggcccatgttcctgtatgtgagaaccaacgggacttccaagatcaaaatgaaatggggcatggagatgaggcggtgccttcttcagtcccttcagcaaattgaaagcatgattgaagctgagtcgtctgtcagagagaaagacatgactaaggaattctttgaaaacaaatcagaaacatggccaattggagaatcacccaaaggggtggaggaaggctccattgggaaggtgtgcagaacattactagcaaaatctgtgttcaacagcctgtatgcatctccacaactcgaggggttttcagccgaatcaagaaaattgcttctcattgttcaggcacttagggataacctggaacctggaactttcgatcttggggggctatatgaagcaattgaggagtgcctgattaacgatccctgggttttgcttaatgcgtcttggttcaactccttcctcacacatgcactgaaataa------
>H7N1_Avian_GQ401164_A/duck/Denmark/53-147-8/2008|2008.312
atggaagactttgtgcgacaatgcttcaatccaatgattgtcgagcttgcggaaaaggcaatgaaagaatatggggaagatccgaaaatcgaaacgaacaaatttgctgcaatatgcacacacttagaagtctgtttcatgtattcggatttccactttattgatgaacggggcgaatcaataattgtggaatcggacgatccgaatgcattactgaaacaccgttttgaaataattgaagggagagaccgaacaatggcctggacggtggtgaatagcatctgtaacaccacaggagtcgagaagcctaaatttctccccgatttgtacgactataaagagaaccgattcattgaaattggagtgacacggagggaagttcacatatactatttggaaaaagccaacaaaataaagtccgagaagacacacattcacatattctcattcaccggagaggaaatggccaccaaagcggactacaccctcgatgaagagagtagagcaaggatcaaaactaggctgttcactataaggcaagaaatggccagtaggggtctatgggattcctttcgtcagtccgagagaggcgaagagacaattgaagaaagatttgaaatcacaggaaccatgcgcaggcttgccgaccaaagtctcccaccgaacttctccagccttgaaaactttagagcctatgtggatggattcgaaccgaacggctgcattgagggcaagctttctcaaatgtcaaaagaagtgaacgccagaattgagccatttctgaaaacaacaccgcgtcctctcagattacctgatggacctccttgctctcagcggtcgaaattcttgctgatggatgcccttaaattaagcatcgaagacccgagtcatgagggggaggggataccgctatatgatgcaatcaaatgcatgaagacatttttcggttggaaagagcctaacatcgtaaagccacatgaaaagggcataaatcccaattacctcctggcttggaagcaggtgttggcagaactccaagatattgaaaatgaggagaaaatcccaaaaacaaagaacatgaagaaaacaagccaattgaagtgggcacttggtgagaacatggcaccagagaaagttgactttgaggattgcaaagatgttagcgatctaaggcagtatgacagtgatgaaccagagtctagatcgctagcaagctggatccagagtgaattcaacaaggcatgcgaactgacagattcaagttggattgaactggacgaaataggagaagacgttgctccaattgagcacattgcaagtatgagaagaaactatttcacagcggaagtatcccattgcagagctaccgaatacataatgaagggagtgtacgtaaacacagctttgttgaatgcatcctgtgcagccatggatgacttccaattgattccaatgataagcaaatgcagaaccaaagaaggaaggcggaaaaccaacctgtatggattcatcataaaaggaagatcccacttgagaaacgacactgatgtggtaaactttgtgagtatggaattctctcttactgacccgaggttggagccacacaagtgggaaaagtactgcgttctcgagataggagacatgctcctacggaccgcaataggccaggtgtcaaggcccatgttcctgtatgtgagaaccaatggaacctccaagatcaagatgaaatggggcatggaaatgaggcgatgccttcttcagtcccttcagcaaattgagagcatgattgaggctgagtcttctgtcaaagagaaggacatgaccaaagaattcttcgaaaacaaatcagaaacgtggccaatcggagagtcacccaaaggggtggaggaaggctccatcgggaaagtgtgcagaaccttactagcaaaatctgtgttcaacagtctatatgcatctccacaacttgaggggttctcagccgaatcaagaaaattgcttctcattgtccaggcacttagggataacctggaacctgggacctttgatcttggggggctatatgaagcaattgaggagtgcctgattaatgatccctgggttttgcttaatgcgtcttggttcaactccttcctcacacatgcactgaagtag------
>H5N2_Avian_KX978271_A/greater_white-fronted_goose/Netherlands/2/2010|2010.077
atggaagactttgtgcgacaatgcttcaatccaatgatcgtcgagcttgcggaaaaggcaatgaaagaatatggggaagatccgaaaatcgaaacgaacaaatttgccgcaatatgcacacacttagaagtctgtttcatgtattcagatttccactttattgatgaacggggtgaatcaatagttgtagagtctggcgatccaaacgcattactgaaacaccggtttgaaataattgaagggagagaccgaacgatggcctggacagtggtgaatagtatctgcaacaccacaggagttgagaagcccaaatttctcccagatttgtatgattacaaagagaaccgattcattgaaattggagtgacacggagggaggttcacatatactatctggaaaaagccaacaagataaaatcagaaaagacacacattcacatattctcattcactggagaggaaatggccactaaagcggattacacccttgatgaagagagcagggcaagaatcaaaaccaggctgttcaccataaggcaagagatggccagtaggggcctatgggattcctttcgtcagtccgagagaggcgaagagacaattgaagaaagatttgaaattacaggaaccatgcgcaggcttgccgaccaaagtctcccaccgaacttctccagccttgaaaactttagagcctatgtggatggattcgaaccgaacggctgcattgagggcaagctttctcaaatgtcaaaagaagtgaacgccagaattgaaccatttctgaagacaactccgcgccctctcagattacccgatgggcctccctgttctcagcgatcgaagttcttgctgatggatgcccttaaattaagcattgaagacccgagtcatgaaggggagggtataccactatatgatgcaatcaaatgtatgaagacatttttcggctggaaagagcccaccattgtaaaaccacatgaaaagggcataaaccccaattacctcctggcttggaagcaggtgctggcagaactccaagatattgaaaatgatgagaaaattccaaaaacaaaaaacatgaagaaaacaagccagctgaagtgggcacttggagagaacatggcaccagaaaaagtggactttgaggactgcaaagatgtcagcgatctaaagcagtatgacagtgatgaaccggagtctagatccctggcaagttggatccagagtgaattcaacaaggcatgcgaattgacagattcaagttggattgaacttgatgaaataggggaagatgttgctccaattgagcacattgcgagtatgagaagaaactactttacagcggaagtatcccattgtagggctactgaatacataatgaagggagtgtacataaacacagctttattgaatgcatcctgtgcagccatggatgacttccaactgattccaatgataagcaaatgcaggaccaaagaaggaagacggaaaactaatctgtatggattcattataaaaggaagatcccatttgagaaatgacaccgatgtggtaaactttgtgagtatggaattctctcttactgacccgaggctggagccacacaaatgggaaaagtactgtgttctcgaaataggagacatgctcctacggactgcaataggccaagtgtcaaggcccatgttcctgtatgtgagaaccaatgggacctccaagatcaagatgaaatggggcatggaaatgaggcgatgccttcttcaatcccttcaacaaattgagagcatgattgaagctgagtcttctgttaaagagaaggacatgaccaaagaattctttgagaacaagtcagaaaaatggccaattggagagtcacccaaaggggtggaggaaggctccattgggaaagtatgcaggaccttactggcaaaatctgtgttcaacagtctatatgcatctccacaactcgaggggttttcagctgaatcaagaaaattgcttctcattgttcaggcacttagggacaacctggaacctgggacctttgatcttggggggctatatgaagcaattgaggagtgcctgattaacgatccctgggttttgcttaatgcatcttggtttaactccttcctcacacatgcactgaaatag------
>H6N2_Avian_KX979147_A/greater_white-fronted_goose/Netherlands/2/2011|2011.033
atggaagattttgtgcgacaatgcttcaatccaatgattgtcgagcttgcggaaaaggcaatgaaagaatatggggaagatccgaaaatcgaaacgaacaaatttgccgcaatatgcacacacttagaggtctgtttcatgtattcggatttccactttatcgatgaacggggcgaatcaataattgtagaatctggcgatccaaatgcattattgaaacaccgatttgaaataattgaagggagagatcgaacgatggcctggacagtggtgaatagtatctgcaacaccacaggagtcgagaagcctaaatttctcccagacttgtatgactacaaagagaatcgattcattgaaattggagtaacacggagggaagttcatatatattatctagaaaaggccaacaagataaaatcagagaaaacacacattcacatattctcattcactggagaggaaatggccaccaaagcggactacactcttgacgaagagagtagggcaagaatcaaaaccaggctgttcactataaggcaggaaatggccagtaggggtctatgggattcctttcgtcagtccgagagaggcgaagagacagttgaagaaagatttgaaatcacaggaaccatgcgcaggcttgccgaccaaagtctcccaccgaacttctccagccttgaaaactttagagcctatgtggatggattcgaaccgaacggctgcattgagggcaagctttctcaaatgtcaaaagaagtgaacgcccgaattgagccatttctgaagacaacgccacgccctctcaaactacctgatgggcctccctgctctcaacggtcgaagttcctgctgatggatgcccttaaattaagcatcgaagacccgagtcatgagggggagggtataccactatatgatgcaatcaaatgcatgaagacatttttcggttggaaagagcccaacattgtaaaaccacatgaaaagggcataaaccccaattacctcctggcttggaagcaggtgctggcagaactccaagatattgaaaatgaggagaaaatcccaaaaacaaagaacatgaagaaaacgagccagttgaagtgggcacttggtgagaatatggcaccagagaaagtagactttgaggattgcaaggatgttagcgatctgagacagtatgacagtgatgaaccagagtctagatcactagcaagctggatccagagtgaattcaacaaggcatgtgaattgacagattcaagttggattgagcttgatgaaataggagaagacattgctccaattgagcacattgcgagtatgagaagaaactatttcacagcggaagtatcccattgcagggctactgaatacataatgaagggagtgtacataaacacagctttgttgaatgcttcctgtgcagccatggatgacttccaactgattccaatgataagcaaatgcaggaccaaagaagggaggcggaagactaatctgtatggattcattataaaaggaagatcccatttgagaaatgacaccgatgtagtaaactttgtgagcatggaattctctcttactgacccgaggctggagccacacaaatgggaaaagtactgtgttctcgagataggagacatgctcctacggactgcaataggccaagtgtcaaggcccatgttcctgtatgtgagaaccaatgggacttccaagatcaaaatgaagtggggaatggaaatgaggcgatgccttcttcaatcccttcaacaaattgagagtatgattgaagccgagtcttctgtcaaagagaaggacatgaccaaagaattctttgaaaacaaatcagaaacatggccaattggagagtcacccaaaggagtggaggaaggctccattgggaaggtgtgcagaaccttactggcaaaatctgtgttcaacagcctatatgcatctccacaactcgagggattttcagctgaatcaagaaaattgcttctcattgttcaggcacttagggacaacctggaacctgggaccttcgatcttgggggactatatgaagcaattgaggagtgcctgattaatgatccctgggttttgcttaatgcgtcttggttcaactccttccttacacatgcactgaaatag------
>H2N7_Avian_CY185702_A/black-headed_gull/Republic_of_Georgia/8/2012|2012.003
atggaagactttgtgcgacaatgcttcaatccaatgattgtcgagcttgcggaaaaggcaatgaaagaatatggggaagatccgaaaatcgaaacaaacaaatttgccgcaatatgcacacacttagaggtctgtttcatgtattcggatttccactttattgatgaacggggcgaatcaataattgtagaatctggcgatccgaatgcactattgaaacatcgatttgagataattgaagggagagaccgaacaatggcctggacagtggtgaatagtatctgcaacaccacaggagtcgacaagcccaaattcctcccagatttgtatgactacaaagagggccgatttgttgaaattggagtgacacgaagggaagttcacatatactatctagaaaaggccaacaagataaaatcagagaagacacacattcacatattctcattcactggagaggaaatggccaccaaagcagattacacccttgatgaggagagcagagcaagaataaaaaccaggctgttcactataagacaagaaatggccagtaggggtctatgggattcctttcgtcagtccgaaagaggcgaagagacaattgaagagagatttgaaatcacaggaaccatgcgcaggcttgctgaccaaagtctcccaccgaacttctccagccttgaaaactttagagcctatgtggatggattcgaaccgaacggctgcattgagggcaagctttctcaaatgtcaaaagaagtgaacgccagaattgagccattcctgaaaacaacaccgcgccccctcaagttacctgatgggcctccctgttctcagcggtcgaagttcttgctgatggatgcccttaaattaagcatcgaagacccgagtcatgagggggaaggtataccgctatatgatgcaatcaaatgcatgaagacatttttcggctggaaagagcccaacatcgtaaaaccacatgaaaaaggcataaaccccaactacctcctggcctggaagcaggtgctggcagaactccaagatattgaaaacgaggagaggatcccaaaaacaaagaacatgaagaaaacaagccagttgaagtgggcacttggtgagaatatggcaccagaaaaagtggactttgaggactgcaaagatgttagcgatctaagacagtatgacagtgacgaaccagagtctagatcgctagcaagctggatccagagtgaattcaacaaggcatgcgaactgacagattcgagctggattgaacttgatgaaataggggaagacgttgctccaattgagcacattgcgagtatgaggagaaactatttcacagcggaagtgtcccattgcagagctactgaatacataatgaagggagtatatataaacacagccctgttgaatgcgtcatgcgctgccatggatgacttccaattgattccaatgataagcaagtgcagaaccaaagaaggaaggcggaagacaaatctgtatggattcattataaaaggaagatcccatttaagaaacgacaccgatgtggttaactttgtgagcatggaattctctctcaccgacccgaggctggagccacacaaatgggaaaagtactgtgttcttgagataggggacatgctcctacggactgcaataggccaagtgtcaaggcccatgttcctgtatgtgaggaccaatgggacttccaagatcaaaatgaaatggggcatggagatgaggcgatgccttcttcagtcccttcagcagattgagagcatgattgaggccgagtcttctgtcaaagagaaggacatgaccaaggaattctttgaaaacaaatcagaaacatggccaattggagaatcccccaaaggggtggaggaaggctctattgggaaggtttgcagaacattgctagcaaaatctgtgttcaacagcctatatgcatctccgcaactcgaggggttttcagctgaatcgaggaagttgcttctcattgttcaggcacttagggacaacctggaacctggaaccttcgatcttggggggctatatgaagcaattgaggagtgcctgattaacgatccctgggttttgcttaatgcgtcttggttcaactccttcctcacacatgcactgaaatag------
>H10N5_Avian_CY149489_A/black-headed_gull/Iceland/1298/2011|2011.808
atggaagactttgtgcgacaatgcttcaatccaatgatcgtcgagcttgcggaaaaggcaatgaaagagtatggggaagatccgaaaattgaaactaacaagttcgctgcaatatgcacacacttggaagtctgtttcatgtattcggattttcatttcattgatgaacggggtgaatcagtaattgtagaatctggtgacccaaatgcattattgaagcaccgattcgagataatcgaaggaagagatcgaaccatggcctggacggtggtgaacagtatctgcaacaccacgggggtagagaagcctaaatttcttccggatttgtatgattacaaggagaaccgattcattgagattggagtgacacggagagaggttcacatatactacctagaaaaggccaacaagataaaatccgagaagacacacattcacattttctcattcactggagaggaaatggccaccaaagcggactacacccttgatgaagagagcagggcaagaatcaaaaccaggctgttcaccataagacaagaaatggccagtaggggtttatgggactcctttcgtcagtccgagagaggcgaagagacaattgaagaaagatttgaaatcacagggactatgcgcaggcttgccgaccaaagtctaccaccgaacttctccagccttgaaaactttagagcctatgtggatggattcgagccgaacggctgcattgagggcaagctttctcaaatgtcaaaagaagtgaacgccagaattgagccatttttgaagacaacaccacgcccactcagattacctgatgggcctccttgctctcagcggtcaaaatttttgctgatggatgcgctgaaattaagtattgaagacccgagtcatgagggagaggggataccgctatatgatgcaatcaaatgcatgaaaacattttttggctggaaagagcctaacataatcaaaccacatgagaaaggcataaaccccaattatctcctggcttggaaacaagtgttagcggagctccaagacattgagaatgaggagaagatcccaaagacaaagaacatgaagaaaacaagccaattgaagtgggcactcggtgaaaatatggcaccagagaaagtagactttgatgattgcaaagatgttagtgatctcaaacagtatgacagcgatgagccagaacctagatcgctagcaagctggatccagagtgaattcaacaaggcatgtgaattgaccgattcaagctggatagaacttgatgagataggggaagatgttgccccaatcgaacacattgcaagcatgaggagaaactattttacagcagaagtgtcccattgcagggctacagagtacataatgaagggagtgtacataaatacagccttgctcaatgcatcttgtgcagccatggatgacttccagctgatcccaatgataagcaaatgtaggaccaaagaagggagacggaaaacaaatctgtatggattcattataaaaggaaggtctcatttaaggaatgataccgacgtggtaaactttgtgagtatggagttttccctcacagacccgagactggagccacacaaatgggaaaagtactgtgttctcgaaataggagatatgctcttgaggactgcaataggccaagtgtcacgtcccatgttcctatatgtgagaaccaatggaacctccaagatcaagatgaaatggggcatggaaatgagacgctgccttcttcagtctcttcagcagattgagagcatgattgaggccgagtcctccgtcaaggagaaagacatgaccaaggagttctttgagaacaaatcggaaacatggccaattggtgaatcacccaaaggagtggaggaaggctctatcgggaaggtgtgcaggaccttactggcaaagtctgtattcaacagtctatatgcatctccacaactcgaggggttttcagctgaatcgagaaaactgcttctcattgttcaggcacttagggacaacctggaacctgggaccttcgatcttggggggctatatgaagcaatcgaggagtgcctgattaatgatccctgggttttgcttaatgcatcttggttcaactccttcctcacacatgcactgaaatag------
>H2N7_Avian_KM213379_A/ruddy_turnstone/Iceland/1946/2012|2012.381
[truncated: 19,139,246 more chars]
