# Supplementary material for: A brief history of bird flu
Source: Philos Trans R Soc Lond B Biol Sci. 2019 May 6;374(1775):20180257. doi: 10.1098/rstb.2018.0257 (PMC6553608; doi:10.1098/rstb.2018.0257)
Supplement: Data for segments 1,2,3,5,7,8 - 8809 taxa for display [file rstb20180257supp3.zip › internals_subsample_for_display/hxnx_all_seg3_8809_with_og_ape_tn93_nj_batroot.nwk]

((((((((((((((((((((((((((((((((((((((((((((((((((((((((((((((((((((((H3N1_Swine_MH255627_A/swine/Indiana/17TOSU1822/2017|2017.496:5.551115123e-17,H3N1_Swine_MH255640_A/swine/Indiana/17TOSU1827/2017|2017.496:5.551115123e-17):0.0009309485855,H1N1_Swine_MG521116_A/swine/Wisconsin/A01104100/2017|2017.792:0.0004678806964):1.91152044e-05,H1N1_Swine_MG521110_A/swine/Indiana/A02218180/2017|2017.471:-1.91152044e-05):0.0003183199538,H1N1_Swine_MF716911_A/swine/Ohio/17TOSU1384/2017|2017.529:0.001080664671):0.002681775097,(H1N1_Swine_MF145459_A/swine/Arkansas/A01671281/2016|2016.948:0.004368113745,H1N1_Swine_KX658656_A/swine/Indiana/A01812239/2016|2016.458:0.0007878945466):0.000157362283):0.0004439974794,H1N1_Swine_KY938615_A/swine/Arkansas/A01668226/2016|2016.868:0.001895945579):5.256886136e-05,H1N1_Swine_KX858574_A/swine/Ohio/A01733849/2016|2016.216:-6.243959079e-05):0.001366454051,H1N1_Swine_KY509889_A/swine/Ohio/A01778720/2016|2016.641:0.00233175024):6.674449359e-06,((H3N1_Swine_MF045305_A/swine/Missouri/A01782798/2016|2016.822:0.003771927027,H1N1_Swine_KY938591_A/swine/Pennsylvania/A01668939/2016|2016.910:0.003312148477):0.0004584316236,H1N1_Swine_MG521002_A/swine/Illinois/A02218178/2017|2017.493:0.003303682258):1.223964865e-05):4.411319743e-05,H1N1_Swine_KY964000_A/swine/Indiana/16TOSU6524/2016|2016.329:0.001357956547):6.397827871e-05,((H1N1_Swine_KY970164_A/swine/Michigan/A01259076/2017|2017.200:0.0004644677805,H1N1_Swine_MF801594_A/swine/Michigan/A02214235/2017|2017.216:0.000468441335):0.0001431514834,H1N1_Swine_MH234436_A/swine/Ohio/OH-18-7963/2018|2018.260:0.003134686511):0.00133899829):0.0004333076019,(H1N1_Swine_KX772249_A/swine/Kansas/A01377661/2015|2015.932:0.0005160480334,H1N1_Swine_KY888029_A/swine/Kansas/A01378019/2017|2017.156:0.003229879438):0.0004075479079):0.009879873626,((H1N1_Swine_MF425612_A/swine/South_Dakota/A01678471/2016|2016.816:-0.0001545429212,H1N1_Swine_MG912580_A/swine/Kansas/A01378038/2017|2017.989:0.005327913396):0.0141668073,H1N1_Swine_KX772274_A/swine/Illinois/A01728329/2015|2015.959:0.01091679336):0.001105186109):0.0005181408027,(H1N1_Swine_KX907915_A/swine/Colorado/A01432240/2012|2012.923:0.0004480025281,H1N1_Swine_KC779039_A/swine/California/A00968789/2013|2013.038:0.0009497134937):0.0004885402914):0.0003077113589,(H1N2_Swine_KJ739327_A/swine/Oklahoma/A01202498/2011|2011.600:0.0009007393024,H1N1_Swine_KF695374_A/swine/Michigan/A01259075/2013|2013.693:0.001433770779):0.006777055615):0.0001128032046,(((((((((H1N1_Swine_KX670644_A/swine/Missouri/A01795229/2015|2015.723:0.003961057756,H1N1_Swine_MF801518_A/swine/Minnesota/A02214666/2017|2017.219:0.01433426288):0.0004560909483,H1N1_Swine_KT828305_A/swine/Iowa/14TOSU10638/2014|2014.500:0.001348185867):0.001174564627,(H1N1_Swine_KX851931_A/swine/Minnesota/A01942199/2016|2016.085:0.009877731499,H1N1_Swine_KX631940_A/swine/Illinois/A01796450/2015|2015.882:0.001977539954):0.0005742548791):0.0001380615881,((((H1N1_Swine_KX670649_A/swine/Pennsylvania/A01554941/2015|2015.362:5.551115123e-17,H1N1_Swine_KX671254_A/swine/Pennsylvania/A02024399/2015|2015.400:5.551115123e-17):0.002825940082,H1N1_Swine_KX671201_A/swine/Iowa/A02025218/2015|2015.518:0.00234014608):3.544016353e-05,H1N1_Swine_KX960514_A/swine/Indiana/15TOSU1187/2015|2015.556:0.001363951945):0.0009248645691,H1N2_Swine_KX670619_A/swine/Oklahoma/A01567187/2014|2014.934:0.0002439978899):0.001848044062):0.002947032883,(((H1N1_Swine_KX671224_A/swine/Missouri/A01945149/2015|2015.721:0.009851279802,H1N1_Swine_KU752459_A/swine/Indiana/A01812068/2015|2015.863:0.006995773485):0.0003575962255,H1N1_Swine_KT449757_A/swine/Missouri/A01492716/2014|2014.137:0.0004591902248):0.0001841115417,(H1N1_Swine_KT828164_A/swine/Kentucky/14TOSU23804/2014|2014.500:-5.279846362e-06,H1N1_Swine_KT828104_A/swine/Kentucky/14TOSU23975/2014|2014.500:0.0004705132635):0.003146761805):0.002232795415):0.0003929556525,H1N1_Swine_KJ640594_A/swine/Iowa/13TOSU0239/2013|2013.496:0.004650616507):0.0005314903697,(H3N2_Swine_KM872085_A/swine/California/A00968949/2014|2014.499:3.546547534e-05,H1N1_Swine_KY678588_A/swine/Minnesota/A01781391/2016|2016.701:0.005124833964):0.007128706647):0.002625750489,H1N2_Swine_KX670664_A/swine/Minnesota/A01567956/2014|2014.956:0.003744212687):0.0004252563568,H3N2_Swine_KC839589_A/swine/Iowa/A01300194/2012|2012.449:0.002266501511):2.411926655e-05):5.055437311e-05,H1N1_Swine_KF026731_A/swine/Minnesota/A01270355/2012|2012.734:0.001339366956):0.0001836920005,((((H1N1_Swine_MF194533_A/swine/Iowa/MT_12_07_3830/2012|2012.518:-6.66016501e-06,H1N1_Swine_MF194257_A/swine/South_Dakota/MT_12_07_2005/2012|2012.197:0.0004718935821):3.334446965e-06,H1N1_Swine_MF919799_A/swine/Minnesota/MT_13_01_S17/2013|2013.044:-3.334446964e-06):0.0009233775926,H1N1_Swine_MF919937_A/swine/Minnesota/MT_13_01_S45/2013|2013.118:0.0004765373647):0.001914973631,H1N1_Swine_KJ640578_A/swine/Texas/13TOSU0035/2013|2013.085:0.004683308714):0.001152359294):0.0003545147214,H1N1_Swine_KJ130211_A/swine/South_Dakota/SJ1319788/2013|2013.866:0.006303611233):0.000339059094,(((((((((((H1N1_Swine_KJ640603_A/swine/Ohio/13TOSU1958/2013|2013.581:5.551115123e-17,H1N1_Swine_KJ640386_A/swine/Ohio/13TOSU2115/2013|2013.581:5.551115123e-17):0.0004545430785,(H1N1_Swine_KX670689_A/swine/Ohio/A01476806/2014|2014.811:0.002380426564,H1N2_Swine_KJ640787_A/swine/Indiana/13TOSU1144/2013|2013.496:-4.792701992e-05):0.0004805329728):1.434677699e-05,H1N1_Swine_KM185827_A/swine/Indiana/13TOSU3988/2013|2013.663:0.0004510112007):1.330071226e-05,(H3N2_Swine_KF646122_A/swine/Michigan/A01259074/2013|2013.633:0.0009492944555,H3N2_Swine_KF704137_A/swine/Indiana/13TOSU1128/2013|2013.562:-1.763303559e-05):0.0004538750692):1.088140567e-05,H3N2_Swine_KM076735_A/swine/Iowa/13H092/2013|2013.655:-1.183256719e-05):5.922931105e-06,H1N2_Swine_KJ640266_A/swine/Indiana/13TOSU1142/2013|2013.496:-5.922931105e-06):0.0001139535081,H3N2_Swine_KM076719_A/swine/Iowa/13H076/2013|2013.655:0.0003519265738):0.0003495485722,H1N2_Swine_MF425622_A/swine/Michigan/A01259077/2017|2017.408:0.009568512549):0.0004065931433,(((H1N2_Swine_MF045227_A/swine/Missouri/A01782148/2016|2016.759:0.002901010314,H1N1_Swine_MF045179_A/swine/Missouri/A01782586/2016|2016.795:0.003691893741):0.0002803241702,H3N2_Swine_KY938639_A/swine/Missouri/A01668196/2016|2016.858:0.00017393774):0.0003863873294,H1N2_Swine_MF373312_A/swine/Missouri/A01672030/2017|2017.044:0.004328973917):0.008130049977):0.005028520578,(H1N2_Swine_KJ995975_A/swine/Nebraska/A01104081/2014|2014.359:0.001934672963,H1N2_Swine_MG521038_A/swine/Nebraska/A02216637/2017|2017.416:0.008496344995):0.003249145919):0.001130409897,H1N1_Swine_KF998056_A/swine/South_Dakota/A01267922/2012|2012.811:0.002891063381):0.0003589396503):0.000801204546,H3N2_Swine_KJ004007_A/swine/Nebraska/A01399268/2013|2013.603:0.01272367196):0.001954548725,H1N1_Swine_KC839546_A/swine/South_Dakota/A01202617/2011|2011.740:0.005022988911):9.624281274e-05,((((H1N1_Swine_MG784570_A/swine/Nebraska/A02219793/2017|2017.641:0.0008644233562,H1N1_Swine_KF836372_A/swine/Illinois/A01227424/2013|2013.679:0.003826135571):0.006189547843,H1N1_Swine_KC866556_A/swine/Ohio/12TOSU44/2012|2012.471:0.002867014707):0.0004669960575,H1N1_Swine_JX045996_A/swine/Illinois/A01049981/2011|2011.373:-3.666612213e-05):4.677591216e-05,H1N1_Swine_KC435075_A/swine/North_Dakota/A01104053/2012|2012.816:0.00757578417):0.0003974357109):0.0004302401425,(((((((H1N2_Swine_KY401853_A/swine/South_Dakota/A01678175/2016|2016.430:0.001334920074,H1N2_Swine_KY115515_A/swine/South_Dakota/A01677105/2016|2016.321:0.002879999998):0.004120606497,H1N2_Swine_KX671293_A/swine/Missouri/A02076915/2015|2015.496:0.004453715694):0.002342331233,H3N1_Swine_KT449739_A/swine/Illinois/A01565507/2014|2014.707:0.004078003111):0.005401077731,H1N2_Swine_KJ161854_A/swine/South_Dakota/A01349341/2013|2013.195:0.001776065476):0.004299006916,H3N2_Swine_KC839584_A/swine/Nebraska/A01300022/2012|2012.444:0.0007181766151):0.0003497393574,H3N2_Swine_KJ004012_A/swine/Nebraska/A01300032/2012|2012.444:0.0005868793342):0.003312325553,(H1N2_Swine_KY115495_A/swine/Iowa/A01775725/2016|2016.378:0.02994677664,H1N1_Swine_JX099404_A/swine/Illinois/A01104012/2012|2012.066:0.001498259564):0.01490227004):0.002100217915):0.001904549342,((((H1N2_Swine_MF194621_A/swine/Iowa/MT_12_07_11_2_10/2011|2011.890:0.002731309086,H1N2_Swine_MF194565_A/swine/Iowa/MT_12_07_11_2_25/2011|2011.890:0.00101088638):0.0006635830609,(H1N2_Swine_KC020459_A/swine/Minnesota/12/2012|2012.488:0.003063429806,H1N1_Swine_KF386850_A/swine/Minnesota/A01301732/2012|2012.652:0.001632732806):0.001462558082):0.0007089167098,H1N2_Swine_KC778994_A/swine/Minnesota/A01202471/2011|2011.570:0.0004523039262):0.001213093536,((H1N2_Swine_KC779009_A/swine/Iowa/A01203125/2012|2012.014:5.551115123e-17,H1N1_Swine_KC779014_A/swine/Wisconsin/A01203142/2012|2012.027:5.551115123e-17):0.0009088546813,H1N2_Swine_KF026741_A/swine/Nebraska/A01270646/2012|2012.773:0.002374635351):0.003571022357):0.001033718508):0.0002713599583,(((((((H1N2_Swine_KT827938_A/swine/Ohio/14TOSU23764/2014|2014.500:0.0004576886844,H1N2_Swine_KT828314_A/swine/Ohio/14TOSU23771/2014|2014.500:7.544732687e-06):0.0004641365655,H1N2_Swine_KT828056_A/swine/Indiana/14TOSU0032/2014|2014.500:1.430755393e-06):0.002870088484,H1N2_Swine_KJ640779_A/swine/Texas/13TOSU6273/2013|2013.748:0.0004051950723):5.015524865e-05,H1N2_Swine_KJ640250_A/swine/Texas/13TOSU6276/2013|2013.748:-5.291994211e-05):0.004146390706,H1N2_Swine_KT313582_A/swine/Texas/A01410206/2014|2014.055:0.002684928787):0.01048999722,H1N1_Swine_KJ493635_A/swine/Guangxi/S2/2013|2013.175:0.08486515454):0.001491706885,((H1N2_Swine_MF194289_A/swine/South_Dakota/MT_12_07_2079/2012|2012.197:5.551115123e-17,H1N2_Swine_MF194209_A/swine/South_Dakota/MT_12_07_2081/2012|2012.197:5.551115123e-17):3.20793085e-18,H1N2_Swine_MF194889_A/swine/Minnesota/MT_12_07_2083/2012|2012.216:5.230322038e-17):0.003966976741):0.0003478745599):0.001215219903,H1N2_Swine_KR074338_A/swine/Minnesota/A01202453/2011|2011.532:0.006512717376):0.0003181965497,(((H1N1_Swine_MF098887_A/swine/Rengo/VN1401-95/2014|2014.425:0.001793509049,H1N1_Swine_MF099254_A/swine/Rengo/VN1401-1563/2015|2015.764:0.006239223733):0.01115199193,H1N2_Swine_MF099345_A/swine/Chile/VN1401-343/2014|2014.792:0.01842963158):0.0007079501853,H1N1_Swine_CY245870_A/swine/Saskatchewan/SD0110/2015|2015.458:0.01897570578):0.0008761913728):0.0003264520273,H3N2_Swine_JQ220538_A/swine/Guangxi/NS2783/2010|2010.849:0.002409991173):0.0002687729251,((((H1N1_Swine_HQ840315_A/swine/Minnesota/136B/2009|2009.663:3.460230291e-06,H1N1_Swine_HQ840302_A/swine/Minnesota/130A/2009|2009.666:0.0004624599362):2.364972113e-06,H1N1_Swine_JF714099_A/swine/QC/3974-5/2009|2009.874:0.0009305441434):3.470603506e-05,H1N1_Human_CY147840_A/Mexico/24045/2009|2009.299:0.000898651415):0.0002302847175,(H1N1_Human_CY051212_A/Wisconsin/629-D01414/2009|2009.485:6.761234617e-06,H1N1_Swine_KR074280_A/swine/Nebraska/A01049048/2010|2010.877:0.0037394027):0.0002409495904):0.0001045583077):5.081249311e-05,(((H1N1_Swine_AB911600_A/swine/Hiroshima/52/2011|2011.871:0.007093880402,H1N1_Swine_AB909397_A/swine/Hiroshima/8/2011|2011.038:0.002842962014):0.0006824679149,H1N1_Swine_AB911608_A/swine/Kagoshima/60/2010|2010.786:0.00212738874):0.0004079768443,((H1N2_Swine_AB914483_A/swine/Chiba/14/2012|2012.038:0.009612516672,H1N1_Swine_AB910570_A/swine/Kagoshima/23/2012|2012.200:0.007695206815):0.0005825647175,H1N1_Human_GU138965_A/Yamaguchi/21/2009|2009.419:0.0007124087291):0.0004037088371):0.00020558621):3.950684804e-05,(H1N1_Human_CY073003_A/Managua/07193_09/2010|2010.090:0.0004656306552,H1N1_Human_CY089384_A/Managua/3246-01/2010|2010.227:0.0004672784603):0.0008943179735):2.376669517e-05,((((((H1N2_Swine_KM489579_A/swine/Ontario/68/2012|2012.773:0.003765708044,H1N1_Swine_KM489578_A/swine/Ontario/62/2012|2012.501:0.002339731037):0.00239978527,H1N1_Swine_KM489580_A/swine/Ontario/46/2012|2012.507:0.008121237407):0.001171113617,H1N1_Human_KJ690431_A/Uganda/MUWRP-224/2010|2010.860:0.004081513025):0.0002376886034,(H1N1_Swine_CY159462_A/swine/Arkansas/SG1499/2010|2010.608:0.002828661167,H1N1_Human_KJ690399_A/Uganda/MUWRP-093/2009|2009.726:0.001388257949):9.41649402e-05):0.0002119330046,H1N1_Human_KC780301_A/Pennsylvania/31/2009|2009.923:0.002193774243):8.385708247e-05,H1N1_Human_KJ690391_A/Uganda/MUWRP-176/2010|2010.510:0.001791155139):6.008671864e-05):5.298195892e-06,(((((((((((((H1N1_Swine_KP735709_A/swine/Shandong/S113/2014|2014.852:0.001907939446,H1N1_Swine_KX264374_A/swine/Zhucheng/90/2014|2014.707:0.001840168815):0.004850840922,H1N1_Swine_KP735711_A/swine/Shandong/S269/2014|2014.852:0.001295609445):0.002396472494,H1N1_Swine_KX296774_A/swine/Ningjin/03/2014|2014.940:0.003796377399):0.0005901776734,(H1N1_Swine_KJ174944_A/swine/Guangxi/BB1/2013|2013.849:0.002797476835,H3N2_Swine_KM061021_A/swine/Guangxi/JGB4/2013|2013.452:0.004731505589):0.0001364120768):0.0002222392511,(((H3N2_Canine_MG254148_A/canine/Guangxi/LZ45/2015|2015.058:5.551115123e-17,H1N1_Canine_MG254145_A/canine/Guangxi/LZ20/2015|2015.038:5.551115123e-17):-3.25528356e-17,H1N1_Canine_MG254149_A/canine/Guangxi/LZ52/2015|2015.066:8.806398683e-17):0.009420869917,(H1N1_Canine_MG254151_A/canine/Guangxi/LZ317/2013|2013.893:0.00142956472,H1N1_Canine_MG254139_A/canine/Guangxi/HC18/2013|2013.795:0.0009060319808):0.002538352154):0.003562953712):0.0001697073378,H1N1_Swine_KJ725053_A/swine/Guangdong/306/2013|2013.038:0.004253924855):0.0008929069443,H3N2_Swine_KM029726_A/swine/Guangdong/NS2717/2012|2012.603:0.002778257412):0.0004927484844,H3N2_Swine_KM029742_A/swine/Guangdong/NS2883/2012|2012.641:0.0008759975077):0.004315880032,(H1N2_Swine_KJ729264_A/swine/Zhejiang/43/2012|2012.871:0.0004635065757,H1N2_Swine_KJ729256_A/swine/Guangxi/325/2012|2012.871:0.0004680895956):0.007088736665):0.001907684253,(H3N2_Swine_AB704806_A/swine/Chonburi/NIAH106952-028/2011|2011.123:5.551115123e-17,H3N2_Swine_AB704798_A/swine/Chonburi/NIAH106952-026/2011|2011.123:5.551115123e-17):0.002373048819):0.0002807421875,(((((H3N1_Swine_KR092066_A/swine/Missouri/A01410818/2013|2013.964:0.002337470249,H3N1_Swine_KT983782_A/swine/Iowa/A01476500/2013|2013.556:-1.873548244e-06):0.001252074885,(H3N1_Swine_KT983787_A/swine/Iowa/A01476471/2014|2014.038:0.0009300578582,H3N1_Swine_KT374266_A/swine/Iowa/A01555108/2014|2014.882:0.001403752343):0.002048835319):0.007838281298,H1N2_Swine_KU976569_A/swine/Mexico/AVX50/2013|2013.233:0.01075394738):0.0009514046747,((H1N2_Swine_KM028118_A/swine/Guangxi/2900/2011|2011.770:0.006759691466,H3N2_Swine_MH061566_A/swine/Mexico/10499819/2014|2014.252:0.01247051596):0.0004330569211,(H3N2_Swine_CY245990_A/swine/Alberta/SD0123/2015|2015.803:0.02193392677,H1N1_Swine_MF099120_A/swine/Chile/66/2014|2014.636:0.01258570848):0.001316939563):0.0003091456118):0.0003301319929,(((H3N2_Swine_KM355384_A/swine/Thailand/CU-S14129N/2013|2013.912:0.0128660424,H1N1_Swine_KR699867_A/swine/England/080012/2011|2011.529:0.002396313135):0.0005191079314,H1N1_Swine_AB910578_A/swine/Chiba/30/2012|2012.285:0.008609545882):0.0003288674539,H1N1_Human_CY067648_A/Madrid/INS224/2009|2009.863:0.00184225105):0.0002868733903):5.412911823e-05):6.447251732e-05,(H1N1_Human_GQ225364_A/Fujian/1/2009|2009.386:5.537898182e-17,H1N1_Human_GQ288371_A/Fuzhou/01/2009|2009.403:5.564332064e-17):0.0003745203509):6.868087349e-05,(((((H3N1_Swine_MH061710_A/swine/Mexico/9684432/2013|2013.151:0.005158623109,H3N1_Swine_MH061702_A/swine/Mexico/9634750/2013|2013.082:0.004297137999):0.003347991211,H1N1_Swine_MH061654_A/swine/Mexico/9199572/2012|2012.488:0.002823081701):0.001416615799,(H1N1_Swine_KR700567_A/swine/Denmark/10-1310-1/2011|2011.392:0.00658942143,H1N1_Human_CY072523_A/Athens/INS349/2009|2009.967:0.0009415847744):0.00101059721):0.0001571452876,((H1N1_Swine_AB704822_A/swine/Chachoengsao/NIAH107037-22/2011|2011.123:5.551115123e-17,H1N1_Swine_AB704854_A/swine/Chachoengsao/NIAH107037-29/2011|2011.123:5.551115123e-17):0.005673826226,H1N1_Human_KC780357_A/North_Carolina/05/2010|2010.148:0.0009299837371):0.0002081013399):0.0001448296091,((H1N1_Human_CY063008_A/Tallinn/INS182/2010|2010.008:0.0004677015262,H1N1_Human_CY063016_A/Tallinn/INS183/2010|2010.016:0.0004652075892):0.0004634447014,H1N1_Human_KC780080_A/South_Carolina/18/2009|2009.707:1.696912182e-06):0.0003627753277):8.137176237e-05):1.373695794e-05):9.505071603e-06,((((((((((((((((((H3N2_Swine_KM029438_A/swine/Hong_Kong/NS2168/2012|2012.468:0.0009277074436,H3N2_Swine_KM061013_A/swine/Guangxi/NNXD/2013|2013.247:0.0009384891493):0.001877519513,H3N2_Swine_KM029430_A/swine/Hong_Kong/NS1651/2012|2012.392:0.001404326196):0.0003923838035,((H3N2_Swine_KM028438_A/swine/Guangxi/NS3900/2011|2011.995:0.001883709462,H3N2_Swine_KM028462_A/swine/Guangxi/508/2012|2012.189:0.001401394173):0.00284928743,H3N2_Swine_KM028014_A/swine/Guangxi/2242/2011|2011.597:0.0009099205813):0.0004379129484):6.246428822e-05,(H3N2_Swine_KM028550_A/swine/Hong_Kong/NS2810/2011|2011.551:5.551115123e-17,H3N2_Swine_KM028630_A/swine/Hong_Kong/NS2822/2011|2011.551:5.551115123e-17):0.001865516839):5.975651225e-06,H3N2_Swine_KM027614_A/swine/Guangdong/3494/2011|2011.800:-1.3948238e-05):6.988067239e-06,H3N2_Swine_KM027622_A/swine/Guangdong/3502/2011|2011.800:-6.988067239e-06):0.0004727119556,H3N2_Swine_KM029894_A/swine/Guangxi/NS2394/2012|2012.668:0.004703767491):0.000333317372,H1N2_Swine_KU177212_A/swine/Zhejiang/SW64/2014|2014.123:0.01209190926):0.002508351806,(H1N1_Human_KC881842_A/Pennsylvania/17/2010|2010.874:0.001869785192,H1N1_Human_KM437687_A/Finland/1529N/2011|2011.500:0.0004719210745):0.001792778448):0.0003365403548,((((H1N1_Human_KJ690510_A/Uganda/MUWRP-243/2011|2011.274:0.001413721656,H1N1_Human_KJ690533_A/Uganda/MUWRP-240/2011|2011.101:0.0009218750451):0.001381119661,H1N1_Human_CY129659_A/Brooklyn/INS549/2011|2011.225:0.001432583391):0.0009512776537,H1N1_Human_CY081068_A/Ontario/3620/2010|2010.896:0.002822145798):0.002341044826,(H1N1_Human_CY129979_A/Warsaw/INS620/2011|2011.082:3.997790439e-06,H1N1_Human_CY129987_A/Warsaw/INS621/2011|2011.093:0.0004616782144):0.0009548033465):0.0002572438186):0.0001522040827,(((H1N1_Human_CY066556_A/San_Diego/INS198/2009|2009.803:0.0009336393677,H1N1_Human_CY071609_A/Ft_Carson/WR1448P/2009|2009.781:0.0004651899142):5.586230045e-06,H1N1_Human_KC780929_A/Colorado/13/2009|2009.762:0.00186777235):3.463456343e-05,H1N1_Swine_KC508557_A/swine/Colorado/A01203099/2011|2011.973:0.007542670258):0.0008684208284):9.0170413e-05,((((H1N1_Human_CY062816_A/Odense/INS143/2009|2009.860:0.002341664584,H1N1_Human_GQ323501_A/Michigan/06/2009|2009.332:-6.06788304e-06):3.054033848e-06,H1N1_Human_CY065725_A/England/434/2009|2009.427:-3.054033848e-06):7.879491529e-06,H1N1_Human_KC780578_A/Virginia/01/2010|2010.055:0.002339153529):7.671854318e-06,(((H3N2_Swine_JX182059_A/swine/Missouri/A01240017/2011|2011.871:0.004686633642,H3N2_Swine_JQ689115_A/swine/Missouri/A01047969/2010|2010.951:0.0009560482847):0.004512496884,H1N1_Human_CY071380_A/Berlin/INS430/2010|2010.096:0.0007097050274):0.0001169955865,H1N1_Human_HM014329_A/Guangzhou/GIRD07/2009|2009.605:0.001760863588):0.0001094324703):4.665404528e-05):0.0001560297392,((((((H3N2_Swine_KX618881_A/swine/Ilinois/A02090968/2015|2015.770:0.003185679723,H3N2_Swine_KX858559_A/swine/Illinois/A01894510/2016|2016.238:0.006296791147):0.0011105998,H3N2_Swine_KF982052_A/swine/Illinois/A01427144/2013|2013.847:0.0007515050826):0.004793245124,(H1N2_Swine_KT313577_A/swine/Missouri/A01411322/2014|2014.038:0.005720718761,H1N2_Swine_KF885641_A/swine/Iowa/13C097/2013|2013.230:0.002290444939):0.0004665563333):0.0043138361,H3N2_Swine_KF998041_A/swine/Minnesota/A01279377/2012|2012.885:0.009460907119):0.007317479715,((H1N2_Swine_MF099116_A/swine/El_Monte/VN1401-1537/2015|2015.762:0.02119412756,H1N2_Swine_AB914499_A/swine/Chiba/119/2012|2012.786:0.008083040056):0.0008979744938,(H1N2_Swine_KP027584_A/swine/Brazil/G2P1/2013|2013.425:0.0009415770794,H1N2_Swine_KP027592_A/swine/Brazil/G2P2/2013|2013.425:0.0004585649117):0.007040963864):0.0004698708946):0.0005011375403,((H1N1_Swine_KM496994_A/swine/Brazil/66/2011|2011.279:0.009029885169,H1N1_Swine_KR700168_A/swine/Spain/29113/2012|2012.066:0.005765692167):0.0004391594449,(H1N2_Swine_KM507526_A/swine/Brazil/232-11-13/2011|2011.625:0.005235954527,H1N2_Swine_KM507518_A/swine/Brazil/185-11-7/2011|2011.510:0.007150108976):0.001403347436):0.0004372901646):0.0002101284321):9.273844749e-05,(((((H1N1_Human_JX403977_A/Liaoning/1/2009|2009.797:5.551115123e-17,H1N1_Human_KC683494_A/Liaoning/14/2009|2009.951:5.551115123e-17):0.002831042264,H1N1_Swine_CY061796_A/swine/Hong_Kong/2995/2009|2009.959:0.0009146574271):0.0005118027241,((H1N2_Swine_KM029822_A/swine/Guangdong/NS3156/2012|2012.699:0.005709218205,H1N2_Swine_KM028726_A/swine/Hong_Kong/3125/2011|2011.589:0.003283549939):0.003256971541,H1N1_Swine_KX960333_A/swine/Iowa/A01443907/2013|2013.208:0.0142522056):0.0006051261765):3.862476826e-05,H1N2_Swine_KM028230_A/swine/Guangxi/3205/2011|2011.847:0.004716452291):0.0005854383604,(((H1N1_Swine_KM497002_A/swine/Brazil/263/2012|2012.904:0.007872109813,H3N2_Swine_CY158774_A/swine/Manitoba/SG1438/2011|2011.852:0.008393051732):0.0008354833186,H1N1_Human_GU592902_A/Bishkek/03/2009|2009.907:0.001199224972):0.0001743563855,H1N1_Swine_KT446428_A/swine/North_Carolina/A01202450/2011|2011.532:0.007494249764):0.0002273828281):0.0001217484068):9.59094086e-05,(((((((((H1N2_Swine_KC631927_A/swine/Garrel/IDT14892/2012|2012.142:0.004699450905,H1N2_Swine_KC631895_A/swine/Albersloh/IDT14635-1/2012|2012.068:0.004753517632):0.001556371346,H1N2_Swine_KC222539_A/swine/Ankum-Stockum/IDT13531/2011|2011.455:0.00294005842):0.0008233007492,H1N2_Swine_KC222523_A/swine/Papenburg/IDT12653/2010|2010.838:0.0004487568931):0.001363059419,H1N1_Human_CY063587_A/Oslo/INS110/2009|2009.858:0.001342909233):4.66056487e-05,H1N1_Human_CY073087_A/Ankara/WRAIR1435T/2009|2009.866:0.000941627133):6.262237608e-06,H1N1_Human_GU592910_A/Magadan/02/2009|2009.951:0.0009294794313):2.39959691e-05,(((H1N1_Swine_KF309212_A/swine/Italy/120336/2012|2012.367:7.592286552e-05,H1N1_Swine_KF309236_A/swine/Italy/225349-4/2012|2012.704:0.002257887336):0.003547046125,H1N1_Swine_KF823972_A/swine/Italy/325451/2011|2011.953:0.002586524294):0.005801296378,H1N2_Swine_KU322862_A/swine/Italy/124953/2014|2014.500:0.016637825):0.000616776252):0.0009325338554,H1N1_Human_JQ409141_A/Helsinki/Vi3/2009|2009.447:0.0004802318587):0.0003324476839,(((H3N2_Swine_KU322515_A/swine/Italy/171855/2011|2011.500:0.00471267405,H1N1_Swine_CY061546_A/swine/Italy/85437/2009|2009.937:0.0004476253898):0.0005118765058,H1N1_Swine_KU245746_A/swine/Poland/1889614/2014|2014.973:0.004699609535):0.001409248278,H1N1_Human_CY054653_A/Russia/61/2009|2009.833:0.0009522734826):0.0003377185842):4.751771457e-05):4.186068859e-05,((((((((((((H1N1_Human_CY063184_A/California/VRDL10/2010|2010.112:0.0004684291801,H1N1_Human_CY072331_A/Newark/INS318/2009|2009.953:0.00139690045):0.0004690540696,H1N1_Human_KC781454_A/Louisiana/01/2010|2010.090:0.0004639817009):7.13810628e-06,H1N1_Human_KC781253_A/Georgia/06/2010|2010.096:0.0009265241052):0.0009687764494,((H1N1_Human_CY071068_A/Tallinn/INS372/2009|2009.975:0.0009342867346,H1N1_Human_CY071292_A/Athens/INS414/2010|2010.096:0.001401309967):2.523228676e-05,H1N1_Swine_KJ847631_A/swine/Italy/6352-11/2013|2013.038:0.006112034846):0.001401196736):0.0003216217231,((((H1N1_Human_CY067640_A/Oslo/INS219/2009|2009.819:0.0004650431462,H1N1_Human_KC780541_A/New_Jersey/01/2010|2010.000:0.0009338584812):5.003074105e-06,H1N1_Human_CY061583_A/Texas/JMS401/2010|2010.005:0.0009304407289):0.0004625980476,(H1N1_Human_KC780504_A/Utah/02/2010|2010.110:0.0009391408533,H1N1_Human_KC781396_A/Nebraska/02/2010|2010.189:0.001867125342):5.237040258e-06):4.57614245e-06,H1N1_Swine_KR859638_A/swine/Illinois/A00970252/2010|2010.208:0.0023379368):0.0003381409081):9.582018844e-05,H1N1_Human_CY083822_A/Los_Angeles/INS423/2010|2010.096:0.0004440681783):2.637438624e-05,((H1N1_Human_KC780752_A/Illinois/15/2009|2009.847:0.0009296709699,H1N1_Swine_KM519957_A/swine/UP-India/IVRI01/2009|2009.340:0.001404839111):9.624587231e-06,H1N1_Swine_JQ612490_A/swine/Hungary/7380/2010|2010.216:0.0004553777139):5.032080018e-06):8.342034887e-06,H1N1_Human_KC782020_A/Vermont/01/2010|2010.093:0.002336086142):1.204271127e-05,H1N1_Human_KC780890_A/Nevada/01/2010|2010.030:0.002812585493):0.0004413688565,(((((((H1N1_Human_KU322263_A/Parma/7/2011|2011.500:0.0004552012705,H1N1_Human_KU322233_A/Parma/644/2010|2010.500:0.001409303702):9.214655491e-06,(H1N1_Human_CY176711_A/Minneapolis/INS3_675/2012|2012.156:0.0009298980705,H1N1_Human_KJ943213_A/Santiago/p21d3/2011|2011.586:0.0009377292509):0.0004601361037):2.41254591e-05,H1N1_Human_CY160645_A/Peru/PER045/2011|2011.915:0.002319811182):0.0009361045244,H1N1_Human_KJ856012_A/Sri_Lanka/1082/2011|2011.038:0.004719181952):0.0008652583328,(((H1N1_Human_CY176759_A/Cologne/INS3_686/2011|2011.123:0.001395734141,H1N1_Human_CY129739_A/Madrid/INS573/2011|2011.140:0.0009398625606):1.1548723e-06,H1N1_Human_KU322259_A/Parma/167/2011|2011.500:0.002353129936):0.0005031047693,H1N1_Swine_KR701032_A/swine/Hungary/S137/2013|2013.310:0.005165369016):0.0003889575627):4.265978466e-05,(H1N1_Human_KJ856159_A/Sri_Lanka/21406/2010|2010.696:0.003752217102,H1N1_Human_KJ856121_A/Sri_Lanka/20894/2010|2010.918:0.003766423205):0.0009459458081):0.001431199784,H1N1_Human_GU138955_A/Myanmar/JP133/2009|2009.553:0.0004626943976):0.0004625571783):1.227147201e-05,(((((H1N1_Human_CY063000_A/Tallinn/INS181/2009|2009.970:0.0004636232495,H1N1_Human_KP637453_A/Thailand/PY08016/2009|2009.559:0.001870186952):3.026920334e-06,H1N1_Swine_CY080439_A/swine/QLD/09-02865-07/2009|2009.644:-3.995722208e-06):2.010505795e-06,H1N1_Human_GQ225356_A/Shanghai/1/2009|2009.389:-2.010505795e-06):4.003135105e-06,H1N1_Human_CY128176_A/Viet_Nam/13032015/2009|2009.633:0.0004621097084):2.685703503e-06,H1N1_Swine_KC833440_A/swine/Thailand/NS393/2009|2009.619:0.001398213272):7.624412576e-06):0.0003477501322,((((H1N1_Human_CY081539_A/Cambodia/NHRCC00007/2009|2009.784:5.569079897e-17,H1N1_Human_CY081491_A/Cambodia/NHRCC00001/2009|2009.784:5.533150349e-17):0.0004703127779,H1N1_Human_CY069031_A/Guam/NHRC0018/2009|2009.553:0.0009292527732):1.842974183e-05,(H3N1_Canine_CY090034_A/canine/Korea/1/2010|2010.096:1.108781577e-06,H3N1_Canine_KM514370_A/canine/Korea/VC125678/2012|2012.195:0.0004641246355):0.001854259259):0.0002341480098,(((H1N1_Swine_CY080431_A/swine/VIC/09-02797-62/2009|2009.630:0.0004667489488,H1N1_Human_CY055555_A/Australia/10/2009|2009.548:0.001398813925):5.787271797e-07,H1N1_Human_KJ130195_A/New_Zealand/2047/2009|2009.479:-1.738010492e-06):2.803365654e-05,(H1N1_Human_CY090866_A/Netherlands/2631c/2010|2010.107:4.258563625e-06,H1N1_Human_CY065877_A/Netherlands/2631b/2010|2010.008:0.0004616616028):0.001375195481):0.0002355200801):0.000120654722):7.645944669e-05):2.148779731e-05,((((((H3N1_Swine_KC222515_A/swine/Wuerusreuth/IDT10990/2009|2009.877:0.0009349296919,H1N1_Human_CY067052_A/Aarhus/INS253/2009|2009.890:0.001397569852):6.644494094e-06,H1N1_Human_CY062992_A/Vienna/INS179/2010|2010.011:0.0004592213629):9.383656193e-06,H1N1_Human_CY083558_A/Budapest/WRAIR2411N/2009|2009.923:0.002336906658):0.0004806440477,H1N1_Human_CY075072_A/Athens/INS393/2010|2010.014:0.001392999898):0.000696403157,H1N1_Human_GU371259_A/Orenburg/IIV2974/2009|2009.874:0.002591063062):0.0001725869536,H1N1_Human_JN596868_A/Omsk/01/2009|2009.611:0.0004081960641):4.129016107e-05):7.395225344e-06,(((((((((((((H1N1_Human_KC780205_A/Maine/13/2009|2009.855:0.0004630874324,H1N1_Human_KC780495_A/Wisconsin/01/2010|2010.063:0.001871422649):2.287191606e-06,H1N1_Human_KC780694_A/Indiana/03/2010|2010.090:0.0009313677349):1.034412791e-06,H1N1_Human_KC780415_A/Florida/01/2010|2010.014:0.0009314165443):2.245652711e-06,H1N1_Human_CY066764_A/Pensacola/INS211/2009|2009.858:0.0009322894056):2.685420911e-06,H1N1_Human_JQ612498_A/Hungary/40/2009|2009.816:0.0004628961072):2.387185508e-06,H1N1_Human_KC780317_A/Georgia/25/2009|2009.989:0.0004640673722):9.91970024e-07,H1N1_Human_KC781392_A/Alaska/01/2010|2010.101:0.001867734953):6.716133124e-07,H1N1_Human_CY056129_A/District_of_Columbia/INS33/2009|2009.816:0.0004654472446):2.225628903e-05,H1N1_Swine_CY207090_A/swine/Colombia/1/2011|2011.455:0.006593747276):0.000297023502,((((H1N2_Swine_KR700412_A/swine/England/041118/2013|2013.005:0.003281600324,H1N2_Swine_KR700750_A/swine/England/30148/2012|2012.825:0.005216507785):0.0004760657507,H1N2_Swine_KR700694_A/swine/England/90276/2011|2011.622:-3.44217503e-05):0.001863252888,H1N2_Swine_KR699859_A/swine/England/058879/2011|2011.370:0.0004897250968):0.0002509447478,H1N2_Swine_KR700742_A/swine/England/7800/2012|2012.107:0.002567214798):0.002428056166):0.0003976111941,((H1N1_Human_KJ856073_A/Sri_Lanka/2008/2009|2009.912:0.0004604447539,H1N1_Human_KJ856066_A/Sri_Lanka/2005/2009|2009.904:0.0009391207972):0.0004670264211,H1N1_Swine_JQ253792_A/swine/Norway/02_11342/2009|2009.770:0.0004647136294):0.0002502853371):0.0001697501064,(H1N1_Human_FN434460_A/Quebec/144147/2009|2009.500:0.001405804828,H1N1_Human_FJ998224_A/Canada-ON/RV1527/2009|2009.310:-4.097673118e-06):0.0004180659565):2.720876284e-05,H1N1_Swine_JQ612482_A/swine/Hungary/4431/2010|2010.115:0.001375734042):1.679083677e-05):3.938309262e-06):2.552025366e-06,(((((((((((H1N1_Human_JN714507_A/Volgograd/CRIE-DMV/2011|2011.096:-4.651564922e-06,H1N1_Human_KU322264_A/Parma/641/2010|2010.500:0.0004703275697):2.330689175e-06,H1N1_Human_JN185092_A/Tula/CRIE-SIA/2011|2011.066:-2.330689175e-06):1.789002983e-06,H1N1_Human_KM437663_A/Finland/1520N/2011|2011.500:0.0004642762783):0.001871613599,H1N1_Human_CY096223_A/Melbourne/INS467/2010|2010.641:0.0004658763301):0.0004623787154,((H1N1_Human_JN187256_A/Taiwan/5270/2010|2010.679:0.0009303843793,H1N1_Human_KT180863_A/Singapore/DMS133/2010|2010.581:0.001875244464):4.208619978e-06,(H1N1_Human_CY093053_A/Chile/78/2010|2010.625:5.551115123e-17,H1N1_Human_CY092667_A/Sydney/DD3-41/2010|2010.649:5.551115123e-17):0.0004601899499):0.000480513731):0.0002696683579,H1N2_Swine_KM027638_A/swine/Guangdong/3583/2011|2011.819:0.006863450234):0.0002160623981,((((H1N1_Swine_JN375083_A/swine/Guangdong/275/2010|2010.077:0.002349910772,H1N1_Human_CY053489_A/Taiwan/167/2009|2009.712:-5.881197317e-06):2.951612136e-06,H1N1_Human_KF918702_A/Beijing/132/2010|2010.844:-2.951612136e-06):3.921431675e-06,((H1N1_Swine_KM027566_A/swine/Guangdong/NS2765/2011|2011.627:0.0004582576886,H1N1_Swine_KM027686_A/swine/Guangdong/NS3704/2011|2011.858:0.0009394583332):0.003761715412,H1N1_Swine_JN375078_A/swine/Guangdong/1430/2010|2010.345:-2.253021526e-06):0.0004704551365):4.134663203e-06,H1N1_Human_AB704477_A/Tochigi/2/2010|2010.033:0.001868707126):1.659082873e-05):0.0004501765889,(((((H1N1_Human_GU108485_A/Zhejiang-Yiwu/11/2009|2009.679:0.0009097358455,H1N1_Human_CY095762_A/Zhejiang/3/2009|2009.518:0.004722591403):0.002233915913,H1N1_Human_CY083111_A/Quito/WRAIR0617N/2009|2009.764:0.001298430982):0.0001121629657,H1N1_Human_KT180955_A/Singapore/DMS847/2009|2009.685:-2.743569335e-06):1.380098514e-06,H1N1_Human_GU138951_A/Myanmar/60/2009|2009.482:-1.380098514e-06):1.861666748e-06,(H1N1_Human_CY119383_A/Malaysia/2076039/2009|2009.586:-7.691531478e-07,H1N1_Human_AB704485_A/Tochigi/10/2010|2010.030:0.002334579355):1.257643261e-06):1.073767681e-05):1.560035071e-05,((((((H3N1_Swine_KC471432_A/swine/Korea/CY03-12/2012|2012.175:-2.643530004e-05,H3N1_Swine_KC471440_A/swine/Korea/CY03-13/2012|2012.175:0.0009593444155):0.000485119591,H1N1_Swine_KC471368_A/swine/Korea/CY01-04/2012|2012.003:-1.788256881e-05):8.956647439e-06,H1N1_Swine_KC471344_A/swine/Korea/CY11-01/2011|2011.888:-8.956647439e-06):4.486031678e-06,H1N1_Swine_KC471384_A/swine/Korea/CY01-06/2012|2012.041:-4.486031678e-06):2.246883108e-06,H1N1_Swine_KC471352_A/swine/Korea/CY11-02/2011|2011.888:-2.246883107e-06):0.005199655169,H1N1_Human_KT180901_A/Singapore/DMS41/2009|2009.759:0.001404735031):0.0004768065094):0.0002182021471,((H1N1_Human_CY053626_A/Russia/165/2009|2009.858:-1.210585915e-06,H1N1_Human_HM124382_A/Orenburg/IIV-13/2010|2010.164:0.000466444003):1.856119324e-05,H1N1_Human_CY111968_A/Hong_Kong/H090-761-V10/2009|2009.578:0.0009134781947):0.000244198361):0.00019558618,(((H1N1_Human_GQ402299_A/Canada-QC/RV1954/2009|2009.373:5.551115123e-17,H1N1_Human_GQ465740_A/Canada-PQ/RV1758/2009|2009.348:5.551115123e-17):4.722103227e-06,H1N1_Human_JF265676_A/India/Blore/2010|2010.219:0.001393349208):0.0002352077744,H1N1_Human_CY049922_A/New_Bern/WR0670/2009|2009.449:0.001164757842):0.0001983475173):3.18867607e-05):2.854393872e-06,H1N1_Human_CY060741_A/Ontario/9698/2009|2009.452:-7.515036355e-07):2.331516096e-07,((((((((((((((((((((((((((((((((((((((((((((((((((((((((((((((((((((((((H1N1_Human_CY220838_A/Indiana/09/2017|2017.066:5.551115123e-17,H1N1_Human_CY225589_A/Virginia/13/2017|2017.121:5.551115123e-17):-5.046468294e-19,H1N1_Human_CY217016_A/South_Dakota/01/2017|2017.000:5.601579806e-17):0.001883322107,H1N1_Avian_KX232476_A/turkey/Ontario/FAV-005-2/2016|2016.258:0.001394597015):0.001191949282,H1N1_Human_CY214305_A/Wisconsin/105/2016|2016.978:0.002093828636):0.000240474965,(H1N1_Human_KY950143_A/Baltimore/0065/2016|2016.121:-7.512651057e-05,H1N1_Human_MF593492_A/Mexico/4431/2016|2016.162:0.002410723212):0.0009423045457):8.885563095e-06,(((H1N1_Swine_MF522010_A/swine/Illinois/A01932036/2017|2017.099:0.003864952662,H1N1_Human_KX775406_A/Moscow/CRIE-287/2016|2016.129:0.0003704162908):0.0003744160075,(H1N1_Human_MF593516_A/Mexico/4436/2016|2016.159:0.00475267677,H1N1_Human_MF593582_A/Mexico/8517/2017|2017.047:0.0008769966268):0.0008286991067):9.520317305e-05,H1N1_Human_KX914995_A/New_Mexico/20/2016|2016.159:0.001303500152):4.997720513e-05):4.931200931e-06,H1N1_Human_KX410658_A/Ohio/16/2016|2016.227:0.001865968572):2.892697158e-06,(H1N1_Human_CY223540_A/Wyoming/09/2017|2017.148:0.002630935244,H1N1_Human_KX915827_A/Utah/37/2016|2016.329:0.0006426021265):0.0002344147404):1.22820838e-06,H1N1_Human_CY218077_A/Washington/01/2017|2017.014:0.001872550602):1.417515027e-05,H1N1_Human_KX004508_A/Nebraska/20/2015|2015.997:0.001862478864):1.716362166e-05,H1N1_Human_KX408306_A/North_Dakota/05/2016|2016.052:0.0009130210201):1.161239109e-05,((H1N1_Swine_KY938567_A/swine/Nebraska/A01783006/2016|2016.838:0.003365437421,H1N1_Human_KX004185_A/Alaska/263/2015|2015.836:-8.194738922e-05):0.0002929327849,H1N1_Swine_KY239053_A/swine/Illinois/A01749913/2016|2016.293:0.0001740119883):0.0002247173178):8.251198973e-06,H1N1_Human_MF768842_A/Jeddah/KFAFH3161/2015|2015.841:0.0004569921866):5.117091024e-06,H1N1_Human_KX775398_A/Moscow/CRIE-282/2016|2016.096:0.0004613374667):3.78494246e-06,H1N1_Human_KX407466_A/Delaware/09/2016|2016.162:0.0009279397578):2.676427354e-06,H1N1_Human_KX408682_A/District_Of_Columbia/01/2016|2016.093:0.0004635465123):2.409963378e-06,H1N1_Swine_KY401914_A/swine/Pennsylvania/A01776820/2016|2016.466:0.001399361766):1.889026435e-06,H1N1_Human_KX409162_A/Maine/05/2016|2016.126:0.0004635506843):3.48341314e-06,H1N1_Human_KX411746_A/Iowa/11/2016|2016.222:0.0009298714528):1.78769729e-06,H1N1_Human_MF768858_A/Jeddah/0234/2015|2015.882:0.000465026455):2.209726313e-06,H1N1_Human_KX916059_A/New_York/67/2016|2016.247:0.0004647350468):1.762679579e-06,H1N1_Human_KX919411_A/Arizona/64/2016|2016.337:0.0004651820936):2.610353803e-06,((H1N1_Human_KX004753_A/Arizona/39/2015|2015.934:-5.630085161e-06,H1N1_Human_KX004224_A/Nevada/42/2015|2015.975:0.0004708635023):2.818409856e-06,H1N1_Human_KX004913_A/Montana/01/2016|2016.011:-2.818409856e-06):0.0004646037187):5.968688467e-06,H1N1_Human_KX004492_A/Tennessee/23/2015|2015.942:-6.80345637e-06):3.737345492e-06,H1N1_Human_KX411234_A/North_Carolina/37/2016|2016.216:0.000463217464):3.452803006e-06,H1N1_Human_KU509581_A/Colorado/20/2015|2015.890:0.0004634919701):3.342050159e-06,H1N1_Swine_KY115415_A/swine/Tennessee/A01894329/2016|2016.236:-4.144904752e-06):2.075042941e-06,H1N1_Human_KY115693_A/Georgia/09/2016|2016.500:-2.075042941e-06):1.038819996e-06,H1N1_Human_KX005647_A/Florida/05/2016|2016.019:-1.038819996e-06):5.200608875e-07,H1N1_Human_KX004371_A/Wisconsin/88/2015|2015.899:-5.200608875e-07):2.603567053e-07,H1N1_Human_KX919067_A/Texas/112/2016|2016.140:-2.603567052e-07):1.303418933e-07,H1N1_Human_KX005720_A/Indiana/07/2016|2016.063:-1.303418932e-07):6.525292266e-08,H1N1_Human_KX004674_A/Idaho/38/2015|2015.973:-6.52529226e-08):3.266755256e-08,H1N1_Human_KX915547_A/Virginia/49/2016|2016.247:-3.266755251e-08):1.635437375e-08,H1N1_Human_KX409226_A/West_Virginia/01/2016|2016.145:-1.635437369e-08):8.187511575e-09,H1N1_Human_KX407826_A/Louisiana/06/2016|2016.142:-8.18751152e-09):4.098931194e-09,H1N1_Human_KX004809_A/Minnesota/58/2015|2015.975:-4.098931139e-09):2.052059846e-09,H1N1_Human_KX775374_A/Rostov/CRIE-164/2016|2016.058:-2.052059791e-09):4.92807609e-06,H1N1_Human_KX407874_A/Oregon/08/2016|2016.159:0.0004603054595):1.563995306e-05,(((((H1N1_Human_KX775382_A/Krasnodar/CRIE-202/2016|2016.077:-2.77784614e-05,H1N1_Human_KX775358_A/Arkhangelsk/CRIE-111/2016|2016.058:0.0009590664803):0.0001965303574,(H1N1_Human_KX775342_A/Krasnodar/108/2015|2015.975:0.001010024669,H1N1_Human_KX775366_A/Rostov/CRIE-162/2016|2016.060:0.0003880466425):0.0002718325273):0.0006546193258,H3N2_Swine_CY246569_A/swine/Saskatchewan/SD0184/2016|2016.797:0.003096872441):0.0005117425481,H1N1_Human_KX410970_A/Oklahoma/08/2016|2016.184:0.001363125276):3.997569333e-05,H1N1_Avian_KX232484_A/turkey/Ontario/FAV-006-4/2016|2016.263:0.0008934874469):9.89891532e-05):2.715490578e-05,((((((H1N1_Human_CY224181_A/Rhode_Island/08/2017|2017.123:0.001413844887,H1N1_Human_CY225541_A/Ohio/06/2017|2017.104:0.0009241532782):1.511125066e-05,H1N1_Human_MF593598_A/Mexico/12317/2017|2017.063:0.0004513433071):1.367213566e-05,H1N1_Human_CY223596_A/Louisiana/12/2017|2017.129:0.0009196824184):1.122997137e-05,H1N1_Human_MG279291_A/Japan/NHRC_20-1903/2017|2017.104:0.0004543471044):0.0003216573696,H1N1_Human_CY238377_A/Texas/103/2017|2017.247:0.00343070501):0.00125086009,H1N1_Human_KX411386_A/Missouri/12/2016|2016.216:0.001573141396):0.0004238594989):3.829218712e-05,(H1N1_Human_CY209479_A/South_Dakota/31/2016|2016.816:0.002146660625,H1N1_Human_KY925957_A/Pelotas/LACENRS-1213/2016|2016.315:0.001597631928):0.0004465901715):3.690740787e-05,(((H1N1_Human_KU589369_A/Alabama/13/2015|2015.918:5.551115123e-17,H1N1_Human_KX005457_A/Georgia/16/2015|2015.962:5.551115123e-17):0.00039570775,H1N1_Human_KX410762_A/Vermont/13/2016|2016.214:0.001471090912):0.0007489272706,H1N1_Human_KY487180_A/Keelung/0068/2016|2016.162:0.0006563248826):0.0004337589467):0.0001420991719,(((((((((((((((((H1N1_Human_MH126171_A/South_Dakota/05/2018|2018.066:0.0019017693,H1N1_Human_MH125739_A/California/21/2018|2018.038:0.0009002935746):0.001708649332,H1N1_Human_MH083460_A/Florida/07/2018|2018.027:0.0006313315717):0.0002246574135,(H1N1_Human_MH359934_A/Georgia/21/2018|2018.189:0.002364041067,H1N1_Human_MH306059_A/Wisconsin/75/2018|2018.175:0.0009119586206):1.54881125e-05):2.131844149e-05,((H1N1_Human_MH125883_A/Illinois/12/2018|2018.096:0.0004564723682,H1N1_Human_MH360157_A/Utah/23/2018|2018.225:0.0009436696229):0.0002464250537,H1N1_Human_MH083620_A/Kentucky/37/2017|2017.997:0.0002189307358):0.0002107190658):1.418949691e-05,H1N1_Human_MH183980_A/Virginia/11/2018|2018.104:0.0004508801505):2.539676909e-05,H1N1_Human_MH126043_A/Montana/05/2018|2018.036:0.0004410577886):2.347806585e-05,H1N1_Human_MH183868_A/Oklahoma/09/2018|2018.049:0.0009095706015):7.284684592e-05,((H1N1_Human_MH446573_A/District_Of_Columbia/10/2018|2018.126:0.001275378398,H1N1_Human_MH359909_A/Delaware/24/2018|2018.222:0.0001234508835):0.0003359082817,H1N1_Human_MH246078_A/New_Hampshire/13/2018|2018.132:0.0001302579385):0.0003966378384):0.0003230182861,H1N1_Human_MH084148_A/Vermont/03/2018|2018.038:0.001536915563):0.0002135745467,H1N1_Human_MH446879_A/South_Carolina/01/2018|2018.230:0.0007155910318):0.0001143196219,H1N1_Human_MH245926_A/Arkansas/07/2018|2018.115:0.0008238219878):8.7961981e-05,H1N1_Human_MH183740_A/Mississippi/09/2018|2018.079:0.0008463503465):0.0007075513826,((((((H1N1_Human_MH360125_A/North_Dakota/19/2018|2018.233:0.00141542323,H1N1_Human_MH083594_A/Kansas/01/2018|2018.016:0.001386639645):2.005023868e-05,H1N1_Human_MH083348_A/Arizona/74/2017|2017.964:0.00138259211):0.0002242401298,H1N1_Human_CY250122_A/Florida/66/2017|2017.729:0.002117840314):0.0002187206185,(H1N1_Swine_MH156542_A/swine/Ohio/A01354347/2018|2018.123:0.0004959284551,H1N1_Human_CY262016_A/Oklahoma/31/2017|2017.866:-3.003549517e-05):0.0009541668238):0.0001738429036,((H1N1_Human_MH246030_A/Massachusetts/15/2018|2018.134:5.551115123e-17,H1N1_Human_CY263285_A/Massachusetts/21/2017|2017.907:5.551115123e-17):8.036012985e-05,H1N1_Human_CY261984_A/Utah/39/2017|2017.890:0.0008512360414):0.001239828063):0.0002335148617,H1N1_Human_MH446933_A/Washington/82/2018|2018.225:0.001634689219):0.0002322725688):0.0001275417318,(((H1N1_Human_MG978567_A/Georgia/31/2017|2017.959:-2.352417135e-05,H1N1_Human_MH183804_A/Nebraska/06/2018|2018.123:0.0009574137176):0.001370150259,H1N1_Human_MH083436_A/Connecticut/40/2017|2017.970:0.003319956609):3.214575678e-05,H1N1_Human_CY250146_A/Hawaii/47/2017|2017.668:0.0008996583553):0.0002860231211):9.255706281e-05,H1N1_Human_MH084236_A/Wyoming/01/2018|2018.008:0.000851816242):0.0006768011358,((H1N1_Human_MH125853_A/Idaho/04/2018|2018.068:0.0004562493141,H1N1_Human_CY265338_A/New_Jersey/37/2017|2017.929:0.0004766598014):1.548302373e-05,H1N1_Human_MH083796_A/Missouri/52/2017|2017.500:-1.626157666e-05):0.002822928684):0.0004216486833,H1N1_Human_CY223556_A/New_Mexico/08/2017|2017.140:0.003366602565):0.00171563886):0.0002346573477,H1N1_Human_KX775390_A/Krasnodar/CRIE-203/2016|2016.090:0.0001142523911):9.437909735e-05,H1N1_Swine_KY115390_A/swine/Illinois/A01775937/2016|2016.397:0.001782582524):0.0002430362702,(H1N1_Avian_KX232500_A/turkey/Manitoba/FAV-0009-2/2016|2016.282:5.551115123e-17,H1N1_Avian_KX232508_A/turkey/Manitoba/FAV-0009-3/2016|2016.282:5.551115123e-17):0.001420197906):2.680678445e-05,H1N1_Human_KX417061_A/New_York/61/2015|2015.595:0.0004358121676):4.194583343e-05,H1N1_Human_KY950068_A/Linkou/0032/2015|2015.959:0.000424213371):3.687050059e-05,(((H1N1_Human_KY925522_A/Porto_Alegre/LACENRS-1053/2016|2016.301:0.001409431682,H1N1_Human_KX006204_A/Rhode_Island/04/2016|2016.085:0.0004558979478):0.00037946619,(H1N1_Human_CY223508_A/North_Dakota/12/2017|2017.164:0.0004676900109,H1N1_Human_CY224237_A/Idaho/11/2017|2017.142:0.0004652191046):0.001506704743):0.0003390825277,(H1N1_Human_CY218840_A/Minnesota/04/2017|2017.041:0.001350589372,H1N1_Human_CY221605_A/Wisconsin/25/2017|2017.137:0.00286467365):0.002389272234):0.0007217992005):5.745844577e-05,((H1N1_Human_CY211025_A/Pennsylvania/94/2016|2016.855:0.003363084865,H1N1_Human_KX410626_A/Maryland/12/2016|2016.148:0.000863511588):0.0004566184521,H1N1_Human_CY220806_A/California/216/2016|2016.948:0.002832619473):0.0001776423303):0.0003706598586,H1N1_Human_KX775350_A/Arkhangelsk/CRIE-109/2016|2016.036:0.0009144245162):0.000522979644,(H1N1_Human_KX078500_A/India/DRDE_GWL672/2015|2015.173:0.0009319962788,H1N1_Human_KX789444_A/India/Kol-S4659/2015|2015.227:0.001403129926):0.001037096452):0.001071873972,H1N1_Human_MF768874_A/Jeddah/7611/2014|2014.433:0.0006245397175):0.004389753191,((((((((((((((((((H1N1_Human_KY926052_A/Santa_Maria/LACENRS-2140/2014|2014.658:0.0009566190535,H1N1_Human_KY925058_A/Porto_Alegre/LACENRS-1380/2014|2014.444:0.000440949249):0.001893038322,H1N1_Human_CY189526_A/New_York/WC-LVD-14-062/2014|2014.268:0.002332395493):1.134169773e-05,H1N1_Human_KU592847_A/Alaska/38/2014|2014.671:0.0009218072323):1.510399446e-05,H1N1_Human_LC032856_A/Kyoto/13K017/2014|2014.066:0.0004494880357):1.642784267e-05,H1N1_Human_LC033288_A/Nagasaki/13N094/2014|2014.195:-1.85242223e-05):9.275119735e-06,H1N1_Human_KT836666_A/California/55/2014|2014.233:-9.275119735e-06):4.644082455e-06,H1N1_Human_KU322248_A/Parma/56/2014|2014.500:-4.644082455e-06):2.325311708e-06,H1N1_Human_LC032824_A/Okinawa/13T001/2013|2013.814:-2.325311708e-06):0.0004110927221,H1N1_Swine_CY245830_A/swine/Manitoba/SD0106/2015|2015.422:0.004746475343):0.001455232238,H1N1_Human_KP702180_A/Egypt/42/2014|2014.227:0.0013651607):0.0004823933399,(((((H1N1_Human_MF768610_A/Jeddah/8244/2014|2014.921:5.551115123e-17,H1N1_Human_KT836913_A/Washington/59/2014|2014.899:5.551115123e-17):0.0004337513966,(H1N1_Human_KY615394_A/Taipei/0063/2016|2016.126:0.0009167556798,H1N1_Human_KY487631_A/Taipei/0008/2015|2015.973:0.0004827985616):0.001437778769):0.001444646498,H1N1_Human_KU922540_A/Kerala/RGCB141437/2014|2014.436:0.001373845246):1.556714684e-05,(H1N1_Human_KT836646_A/Louisiana/03/2015|2015.282:0.0009515658171,H1N1_Human_KT836651_A/Virginia/40/2014|2014.973:0.000919998176):0.000452844028):0.001785334452,H1N1_Human_KT180861_A/Singapore/DMS1316/2013|2013.564:0.0008045037537):0.0001134068769):6.351925579e-06,(H1N1_Human_KU321970_A/Milano/24/2014|2014.500:0.0004521679136,H1N1_Human_KT180312_A/FuZhou/SWL11609/2013|2013.923:0.001415459408):0.0004571903339):9.2752481e-06,H1N1_Swine_KP003961_A/swine/Illinois/A01490609/2014|2014.019:0.0009261835627):5.758672007e-06,((((((H1N1_Human_KU321959_A/Milano/230/2015|2015.500:0.0004671819655,H1N1_Human_KU509557_A/Kentucky/14/2015|2015.614:0.00046572715):8.050277806e-07,H1N1_Human_KT836888_A/South_Dakota/16/2015|2015.197:0.0009304564363):1.092340279e-05,H1N1_Human_KT836785_A/Ohio/08/2015|2015.151:0.0009215784612):9.599539838e-06,H1N1_Human_KU321958_A/Milano/276/2015|2015.500:-1.03778002e-05):0.0004411661994,H1N1_Swine_KU323236_A/swine/Italy/161692/2015|2015.500:0.001899144708):0.000893599797,(H1N1_Human_KM437807_A/Finland/75/2014|2014.110:0.001399631791,H1N1_Human_KM219204_A/Helsinki/303N/2014|2014.088:-8.025095405e-07):0.001871273755):2.287745625e-05):5.105780019e-06,(((H1N1_Human_KU592738_A/North_Carolina/04/2014|2014.126:0.0004803282538,H1N1_Avian_KM244075_A/turkey/Virginia/4135/2014|2014.090:-1.443529379e-05):0.0004733332285,H1N1_Human_KM409068_A/Rhode_Island/09/2013|2013.973:0.001394075282):0.0007281102256,H1N1_Human_KY925492_A/Camaqua/LACENRS-3512/2013|2013.655:0.0006796420323):0.0002281234506):4.491760818e-05,(((((((((H1N1_Swine_KP137867_A/swine/Nebraska/A01491300/2014|2014.071:0.0003107292903,H1N1_Swine_KY401838_A/swine/Nebraska/A01776855/2016|2016.468:0.008668147705):0.0005537415832,H1N1_Swine_KP137872_A/swine/Kansas/A01377299/2014|2014.326:0.001814169446):2.966016263e-05,(H1N1_Human_KU051438_A/Thailand/CU_FS2/2014|2014.288:5.551115123e-17,H1N1_Human_KU051430_A/Thailand/CU_FS1/2014|2014.285:5.551115123e-17):0.002786255103):2.111186592e-05,H1N1_Swine_KM975619_A/swine/Kansas/A01410327/2014|2014.101:0.0004319970137):2.244544369e-05,H1N1_Swine_KM975604_A/swine/Iowa/A01410472/2014|2014.167:-2.406910976e-05):0.0006813023159,(H1N1_Swine_KP031599_A/swine/Illinois/A01493472/2014|2014.230:0.000413614959,H1N1_Human_KU922541_A/Kerala/RGCB140815/2014|2014.247:0.002412917025):0.0002637443276):0.000344160874,H1N1_Human_KY116982_A/District_Of_Columbia/02/2014|2014.342:0.001983621248):0.001157973904,(H1N1_Human_KJ943047_A/Santiago/p18d1/2013|2013.466:0.001405141314,H1N1_Human_KY925259_A/Cachoeira_do_Sul/LACENRS-1828/2013|2013.488:0.001400826231):0.001206419287):0.0001099842802,(((((H1N1_Swine_KM975614_A/swine/North_Carolina/A01410573/2014|2014.216:0.001888061741,H1N1_Swine_KP003951_A/swine/Minnesota/A01491704/2014|2014.093:0.001382993734):0.0004728705654,H1N1_Swine_KP019626_A/swine/Missouri/A01492887/2014|2014.110:0.002340822436):0.0004572319248,H1N1_Human_KT274658_A/Louisiana/34/2013|2013.967:0.0009445187327):8.408754539e-06,H1N1_Human_KT274601_A/Florida/01/2014|2014.005:0.0009241638107):1.056656289e-05,H1N1_Human_CY188838_A/New_York/WC-LVD-13-003/2013|2013.910:0.0004550557252):0.000840281597):0.0001796327393):0.0002191099952,H1N1_Human_KU517807_A/Gainesville/01/2015|2015.937:0.002117510043):0.0002161572783,(((((H1N1_Human_CY256719_A/Nicaragua/8427_02/2016|2016.014:0.0009137818468,H1N1_Human_KY487704_A/EastBaltimore/0103/2016|2016.175:0.002358772437):1.613583292e-05,H1N1_Human_CY256783_A/Nicaragua/8746_02/2015|2015.904:0.00138710016):1.433489905e-05,H1N1_Human_CY256799_A/Nicaragua/7912_09/2015|2015.918:-1.807955305e-05):0.0009392825265,H1N1_Human_KX409218_A/Mississippi/08/2016|2016.129:0.0009317867886):0.001846507297,H1N1_Swine_CY245974_A/swine/Saskatchewan/SD0121/2015|2015.784:0.007638555874):6.247088084e-05):0.0002545030368):0.0001036296829,(H1N1_Human_CY188678_A/Nicaragua/5804_09/2013|2013.249:-1.398217763e-05,H1N1_Human_CY188190_A/Nicaragua/7579_04/2013|2013.592:0.001411698199):0.002296773764):0.002089254818,(H1N1_Human_KY509803_A/Chungnam/29/2016|2016.008:-1.87802527e-05,H1N1_Human_KY509804_A/Gangwon/61/2016|2016.047:0.0009516893682):0.00606078017):0.0008499036151,H1N1_Swine_KX013012_A/swine/Schallern/IDT19989/2014|2014.268:0.008145388797):0.001336934155,H1N1_Human_KF280702_A/India/P121778/2012|2012.148:0.003367498197):0.0008320986534,H1N1_Human_CY176575_A/Aarhus/INS3_653/2011|2011.066:0.0008890101864):0.0001265220511,(((((((((((((((H1N1_Human_KF612071_A/Santa_Cruz/541/2012|2012.200:0.0009363457645,H1N1_Human_KF612066_A/Santa_Cruz/0223/2011|2011.792:0.00140768381):4.137665038e-05,H1N1_Human_KF612068_A/Santa_Cruz/111/2012|2012.181:0.0004235011389):0.000799345186,H1N1_Human_KF612061_A/Santa_Cruz/2083/2011|2011.830:0.002715707904):0.00270354903,(H1N1_Human_KY926002_A/Sao_Jose_do_Inhacora/LACENRS-2082/2012|2012.562:0.002796789613,H1N1_Swine_CY207050_A/swine/Colombia/M1484/2015|2015.342:0.00666448975):0.002713705854):0.0001829766009,((H1N1_Swine_KJ680522_A/swine/Kenya/1613/2011|2011.592:0.001404039604,H1N1_Swine_KJ680524_A/swine/Kenya/9469/2011|2011.562:0.0004635877178):0.002338857887,H1N1_Human_JN129264_A/Moscow/IIV-83/2011|2011.058:0.001898382274):0.0004604205547):8.543037975e-06,H1N1_Human_CY129643_A/Munich/INS541/2011|2011.132:0.0004588893468):3.40647147e-06,((H1N1_Human_CY129947_A/Aarhus/INS615/2011|2011.093:0.0004552317358,H1N1_Swine_CY207074_A/swine/Colombia/3/2011|2011.570:0.002820767951):5.644241763e-06,H1N1_Human_KC882277_A/Michigan/03/2011|2011.241:0.000460810316):1.437467345e-06):5.039931486e-06,H1N1_Human_CY176410_A/Brighton/INS3_669/2011|2011.068:0.0009275963183):3.740254235e-06,H1N1_Human_KT180793_A/Singapore/DMS1165/2011|2011.025:0.0004612572754):2.919507813e-06,H1N1_Human_CY176487_A/Athens/INS3_642/2011|2011.115:0.000462030359):2.439082979e-06,H1N1_Human_JX625941_A/England/05160856/2010|2010.964:-2.88889637e-06):7.775785824e-07,((((((((H1N1_Human_KC881904_A/Minnesota/03/2011|2011.132:0.002335770577,H1N1_Swine_KC779019_A/swine/Missouri/A01203163/2012|2012.044:0.002836902922):7.212857064e-06,(H1N1_Human_CY182014_A/Nicaragua/AGA2-62/2011|2011.836:0.0004733966903,H1N1_Human_CY181782_A/Nicaragua/AGA2-29/2011|2011.773:0.0004578913286):0.001399258898):7.15091652e-06,H1N1_Human_KY925686_A/Viamao/LACENRS-1400/2011|2011.638:0.001394570908):0.0004674510062,H1N1_Human_KC881602_A/Kentucky/09/2010|2010.833:0.0004636458852):1.976716715e-07,H1N1_Human_CY092909_A/Georgia/NHRC0001/2011|2011.071:0.0004675855113):3.953418075e-06,H1N1_Human_CY176447_A/Dayton/INS3_634/2011|2011.055:-5.541640478e-06):5.145664721e-06,(H1N1_Swine_JN673257_A/swine/Texas/A01104004/2011|2011.537:0.0004739313464,H1N1_Swine_JN673249_A/swine/Texas/A01104003/2011|2011.537:-8.011179938e-06):0.001864315644):0.0004626350125,((H1N1_Human_JN714491_A/Nizhnii_Novgorod/CRIE-BLM/2011|2011.068:0.0004652019148,H1N1_Human_JN153092_A/Vladimir/IIV-35/2011|2011.082:0.001405486794):7.573620254e-06,H1N1_Human_JN714483_A/Nizhnii_Novgorod/CRIE-NGV/2010|2010.997:-9.886896104e-06):0.002802991342):7.066502176e-06):2.185296482e-06,H1N1_Human_JN704790_A/Cheboksary/IIV-92/2011|2011.142:0.0004631511117):8.229078317e-07,H1N1_Human_CY097979_A/Budapest/WRAIR3789T/2011|2011.047:0.001400576375):6.713590183e-05,(((((H1N1_Human_JX046925_A/Moscow/IIV-45/2012|2012.132:0.0004674145495,H1N1_Human_JX473009_A/Vladivostok/28/2012|2012.233:0.0004642468704):2.106852578e-06,H1N1_Human_JQ768352_A/Tomsk/IIV-19/2012|2012.052:0.0009309278921):0.0004154945625,H1N1_Swine_KU323029_A/swine/Italy/321118-6/2014|2014.500:0.008579546748):0.0002629383975,H1N1_Human_KU321971_A/Milano/21/2012|2012.500:0.001627191029):0.000290831926,H1N1_Human_KJ856167_A/Sri_Lanka/22/2012|2012.416:0.001934340696):0.001402925476):2.062230056e-05):0.0004072354759,((H1N1_Human_CY167721_A/Tennessee/F2080c7879A/2011|2011.227:0.001798799959,H1N1_Human_CY167329_A/Tennessee/F1042A/2010|2010.093:0.001472255516):0.0008492015378,H1N1_Human_CY092422_A/Missouri/NHRC0001/2011|2011.066:0.001268133516):0.0006300741735):0.001025990653,((((((((((((((((((((((((((((((H1N1_Swine_KR701024_A/swine/Finland/si632/2013|2013.140:0.000956324681,H1N1_Swine_MH061758_A/swine/Mexico/9741916/2013|2013.236:0.00137927202):1.464569248e-05,H1N1_Human_CY168540_A/Boston/YGA_01002/2012|2012.964:-1.464569248e-05):7.332891299e-06,H1N1_Human_KF560107_A/Helsinki/844/2013|2013.148:-7.332891298e-06):3.671481976e-06,H1N1_Human_CY171548_A/Chicago/YGA_04123/2012|2012.995:-3.671481976e-06):1.575156341e-05,(((H1N1_Swine_CY245678_A/swine/Alberta/SD0077/2015|2015.093:0.003788452955,H1N1_Swine_CY195340_A/swine/Alberta/SD0040/2014|2014.715:0.0004469159985):0.006389740609,(H3N2_Swine_CY246409_A/swine/Alberta/SD0172/2016|2016.488:0.004791339724,H3N2_Swine_CY195404_A/swine/Alberta/SD0049/2014|2014.901:0.0003689597152):0.00643487745):0.0009199628434,H1N1_Human_KJ147486_A/Lima/070674913/2013|2013.534:3.011583553e-05):0.0004572135797):0.0002587487456,(((((H1N1_Human_KY681529_A/Saudi_Arabia/02/2013|2013.786:5.551115123e-17,H1N1_Human_KY681530_A/Saudi_Arabia/03/2013|2013.786:5.551115123e-17):0.001860654916,H1N1_Human_CY135113_A/Texas/JMM_52/2012|2012.929:0.002359404921):1.219884679e-05,H1N1_Human_KJ943237_A/Santiago/p20d1/2013|2013.468:0.001392460501):0.000246253307,H1N1_Human_KT180860_A/Singapore/DMS1315/2013|2013.364:0.001624045739):0.0003516497643,((H3N1_Human_KY926101_A/Santa_Cruz_do_Sul/LACENRS-2672/2013|2013.553:5.551115123e-17,H1N1_Human_KF746709_A/Kazan/CRIE-04/2013|2013.022:5.551115123e-17):0.0009204560918,H1N1_Human_KF746664_A/Kazan/CRIE-01/2012|2012.992:0.001418381168):0.0001191464301):0.0002070200811):0.0003212963547,H1N1_Human_KF559787_A/Helsinki/551/2013|2013.112:0.0006164885851):0.0003682393228,(H1N1_Swine_CY194610_A/swine/Arkansas/D0386/2013|2013.342:0.001168668591,H1N1_Swine_KP019631_A/swine/Nebraska/A01492657/2014|2014.156:0.00116584149):0.001235565708):0.0003645758252,H1N1_Human_KF746700_A/Kazan/CRIE-03/2013|2013.008:0.001323924897):0.001152863294,(H1N1_Human_KJ577180_A/Nepal/VIROAF5/2012|2012.649:0.003264576021,H1N1_Human_KF270581_A/India/P131027/2013|2013.071:0.001917117177):0.0002254531291):0.0001270886759,H1N1_Human_KP637909_A/Thailand/SN11790/2012|2012.564:0.001688178754):0.001416465138,((H1N1_Human_KF280718_A/India/P12946/2012|2012.110:0.001871644207,H1N1_Human_KJ856020_A/Sri_Lanka/11/2012|2012.762:0.002819995139):0.0002286102699,(H1N1_Swine_KF229769_A/swine/France/71-130116/2013|2013.178:0.003733489403,H1N1_Human_KF280734_A/India/Nag132467/2013|2013.082:0.001910612447):0.001192449819):0.0005446791115):0.0007319382068,H1N2_Swine_KM027582_A/swine/Guangdong/3196/2011|2011.723:0.003883781436):0.0004352022966,((((H1N1_Human_CY176463_A/Kowloon/INS3_639/2011|2011.101:0.001880055887,H1N1_Human_KJ943483_A/Santiago/p15d1/2011|2011.622:0.002334864185):0.0004785463145,H1N1_Human_KP637349_A/Thailand/KS10403/2011|2011.315:0.0009239084107):6.903122586e-06,H1N1_Human_CY176783_A/Kowloon/INS3_691/2011|2011.068:0.0009292368461):8.423519414e-06,H1N1_Human_CY176631_A/Westmead/INS3_662/2011|2011.551:0.001394845478):7.064639064e-06):5.825932587e-06,H1N1_Human_JN187261_A/Taiwan/5506/2011|2011.044:-9.836932455e-06):0.0006711490978,(((H1N1_Human_KT180851_A/Singapore/DMS1243/2012|2012.526:0.0009523035525,H1N1_Human_KT180852_A/Singapore/DMS1244/2012|2012.688:0.0009153237689):0.003325573431,H1N1_Human_CY176647_A/Westmead/INS3_664/2011|2011.551:-3.46792341e-05):5.092311587e-06,H1N1_Swine_MG962479_A/swine/Queensland/P12-14600-69/2012|2012.699:0.003765513007):0.001690697126):0.0002496799996,H1N1_Human_HQ891284_A/Vladivistok/7/2010|2010.921:0.0009230389495):3.068231644e-06,(H1N1_Human_JQ041359_A/Novosibirsk/KSH/2011|2011.090:0.0004401562926,H1N1_Human_JN714499_A/Joshkar-Ola/CRIE-BLP/2011|2011.142:0.0009586729894):0.000944094022):4.885090462e-06,H1N1_Human_CY081057_A/Ulaanbaatar/190/2011|2011.027:0.001394450993):1.063334988e-05,H1N1_Human_CY121821_A/St-_Petersburg/100/2011|2011.500:0.001390112722):7.876569835e-06,H1N1_Human_KC881667_A/North_Carolina/09/2011|2011.052:-1.178340487e-05):5.902735585e-06,H1N1_Human_JX309931_A/Singapore/GP4523/2010|2010.918:-5.902735585e-06):4.403569211e-06,(H1N1_Human_JN187257_A/Taiwan/842/2010|2010.967:0.000435240775,H1N1_Human_JQ693742_A/Taiwan/2116/2011|2011.145:0.001434356918):0.0009366791533):0.0001201454339,(((((((((H1N1_Human_CY176695_A/Bronx/INS3_673/2012|2012.175:0.0004682435342,H1N1_Human_CY176535_A/Durham/INS3_648/2012|2012.181:0.0004646655813):5.774339766e-06,(H1N1_Human_KJ645760_A/Gainesville/08/2013|2013.923:-1.669696983e-05,H1N1_Human_JX905429_A/Florida/06/2012|2012.156:0.0009523340795):0.0009284912084):4.114118988e-06,H1N1_Human_MG856221_A/Mexico/VER78/2012|2012.014:-5.30199141e-06):2.655473739e-06,H1N1_Human_KC891256_A/North_Carolina/09/2012|2012.162:-2.655473738e-06):0.0002118693159,H1N1_Human_CY116630_A/Mexico/InDRE3740/2011|2011.962:0.001658511444):0.000339289337,(((H1N1_Human_KM437695_A/Finland/214/2012|2012.500:0.0008965699638,H1N1_Swine_CY195115_A/swine/Saskatchewan/SD0017/2013|2013.962:0.007595934389):1.552606795e-05,(H1N1_Human_CY176743_A/Lima/INS3_680/2012|2012.526:0.001403634168,H1N1_Human_CY176735_A/Lima/INS3_678/2012|2012.540:0.0009301760337):0.000936369232):7.186308905e-06,H1N1_Human_CY147968_A/Georgia/M5081/2012|2012.085:0.001392955181):0.0001313362739):0.0001804274268,H1N1_Human_KF560155_A/Helsinki/894/2012|2012.162:0.001219875574):0.0003233793474,H1N1_Human_CY176719_A/Dayton/INS3_676/2012|2012.192:0.001549009552):0.0005739113073,H1N1_Human_KU299862_A/Cambodia/V0902335/2011|2011.647:0.002122669292):0.0003482277546):0.0003772303723,(((H1N1_Human_KC882427_A/Colorado/11/2010|2010.992:0.0004489361347,H1N1_Human_KP637701_A/Thailand/SP11686/2012|2012.575:0.005191868904):1.763505079e-05,H1N1_Human_CY124791_A/Singapore/TT190/2011|2011.236:0.001386929888):0.001436731776,H1N1_Human_HQ834745_A/Moscow/IIV-33/2010|2010.781:0.001859635718):5.758701905e-05):0.0002265622344,(H1N1_Human_KC882388_A/Maryland/06/2011|2011.142:0.0004541404807,H1N1_Human_CY176559_A/Headington/INS3_651/2011|2011.030:0.002348700658):0.0002644076628):0.002130929184,H1N1_Human_JF816661_A/Beijing/HZ01/2011|2011.036:0.002313727267):0.0002403511029,(((H1N1_Human_KC882374_A/Maine/04/2011|2011.129:0.0004622840304,H1N1_Human_KP637685_A/Thailand/SP10497/2011|2011.129:0.0004706250851):0.0009310386978,(H1N1_Human_KC882357_A/Virginia/04/2011|2011.014:0.0004711109628,H1N1_Human_KC882122_A/Arizona/01/2011|2011.085:0.0004627785835):0.003766276677):3.250161211e-06,H1N1_Human_CY096534_A/Bangkok/INS518/2010|2010.690:0.0009276765662):0.0002367818512):0.0002288466953,H1N1_Human_CY081060_A/Ontario/130741/2010|2010.781:0.002350767727):6.982801883e-05,((((((H1N1_Human_CY129963_A/Tallinn/INS618/2011|2011.085:0.0004730680923,H1N1_Human_CY129891_A/Tessenderlo/INS604/2011|2011.140:-7.392087537e-06):0.0004492780631,H1N1_Swine_KM028174_A/swine/Guangxi/NS3098/2011|2011.808:0.003306911867):0.0004854824219,H1N1_Human_KC882426_A/Delaware/04/2011|2011.093:-2.341439302e-05):1.17986656e-05,H1N1_Human_CY129955_A/Tallinn/INS617/2011|2011.071:0.001393613161):0.0002134452565,(H1N1_Swine_KC222587_A/swine/Neumarkt/IDT14179/2011|2011.855:0.003256381536,H1N1_Human_CY129691_A/Athens/INS554/2011|2011.132:0.001439781076):0.0002542006038):0.0008305769699,H1N1_Human_JX625749_A/England/178/2010|2010.918:0.0005744332698):0.0008803279252):6.127139507e-05):0.000366468447,H1N1_Human_KJ856199_A/Sri_Lanka/2290/2011|2011.090:0.002812966708):0.0008535785583,(((H1N1_Human_KR271534_A/Mexico/101812/2013|2013.962:0.0008975119027,H1N1_Human_KR271566_A/Mexico/200102/2014|2014.038:0.00190775336):6.241708369e-05,(H1N1_Human_KR271582_A/Mexico/241001/2014|2014.027:0.0004512769549,H1N1_Human_KR271606_A/Mexico/631812/2013|2013.945:0.000947552327):0.001348976228):0.001040670871,H1N1_Human_KJ645768_A/Gainesville/05/2014|2014.038:0.002256120623):0.002734241302):0.0007736012142,(((H1N1_Swine_GU324341_A/swine/Taiwan/TD-4119B2/2009|2009.841:0.001412624825,H1N1_Swine_HQ393492_A/swine/Taiwan/TD-2542/2010|2010.666:0.00232949279):0.001395420703,H1N1_Swine_HQ728093_A/swine/Taiwan/HL-1125/2009|2009.899:3.587194068e-06):0.0004201219864,((H1N1_Human_JX262208_A/India/GWL02/2011|2011.644:-5.028028321e-07,H1N1_Human_JX262207_A/India/GWL01/2011|2011.644:0.0004661788076):0.001867479331,H1N1_Human_JF265675_A/India/GWL_DSC/2010|2010.688:0.004231369413):0.0008840604529):0.0002779181981):6.735216768e-05,(H1N1_Human_CY065769_A/Canada/GFA0402/2009|2009.285:0.0004699710995,H1N1_Human_KU922539_A/Kerala/RGCBA923/2009|2009.764:0.0009301708916):0.0003026924379):0.0001136990991,H1N1_Swine_CY099188_A/swine/Minnesota/02979/2010|2010.129:0.001352109513):3.881620253e-05,(((H1N1_Human_CY044234_A/San_Antonio/PR921/2009|2009.282:5.551115123e-17,H1N1_Human_GQ223414_A/Beijing/501/2009|2009.384:5.551115123e-17):1.831140846e-06,H1N1_Human_GQ377055_A/Kansas/02/2009|2009.310:0.000463844864):0.0002322110548,((H1N1_Human_CY072307_A/Warsaw/INS315/2009|2009.932:0.0004677741774,H1N1_Human_HM101147_A/Tver/IIV-183/2009|2009.899:-1.854010904e-06):1.412753781e-07,H1N1_Human_JQ612506_A/Hungary/2/2010|2010.030:0.002803409868):0.0002352614905):0.0002187727729):6.206294225e-06,((((((H1N2_Swine_MG962487_A/swine/Western_Australia/2577896X/2012|2012.589:0.000598719273,H1N2_Swine_MG962503_A/swine/Western_Australia/AS16-3457-09/2016|2016.852:0.0132578952):0.008246059771,H1N1_Swine_KR699851_A/swine/England/063414/2011|2011.392:0.003113399655):0.00081440013,H1N1_Human_KP637837_A/Thailand/IY07144/2010|2010.107:0.001540975341):0.0002647192192,((H1N1_Swine_CY116337_A/swine/England/MD0040352R/2009|2009.500:0.0004631160113,H1N1_Swine_CY115990_A/swine/England/1464/2010|2010.937:0.00046848016):1.587756663e-06,H1N1_Swine_KR701096_A/swine/England/1353/2009|2009.915:-1.587756663e-06):0.0004301587951):7.596081482e-05,H1N1_Human_GU451253_A/Tver/IIV2969/2009|2009.868:3.567548601e-05):0.0003793623229,H1N1_Human_KC781319_A/Mississippi/01/2009|2009.362:0.0008786202845):4.745310706e-05):3.484064339e-06,((((((H1N1_Human_HM189319_A/Arkhangelsk/CRIE-GNY/2009|2009.899:0.001409858711,H1N1_Human_GU727827_A/IIV-Anadyr/177/2009|2009.923:0.0004563378818):0.0004703074448,H1N1_Human_HM189351_A/Lipetsk/CRIE-BVV/2009|2009.858:-2.263300992e-06):5.724707749e-06,(H1N1_Human_CY066676_A/Tessenderlo/INS287/2009|2009.940:2.700198869e-06,H1N1_Human_CY072443_A/Athens/INS338/2009|2009.995:0.0004629758059):0.0009299601094):0.0002310474882,(H1N1_Human_CY072555_A/Wroclaw/INS437/2009|2009.937:0.0009284766171,H1N1_Human_FN434450_A/Quebec/147365/2009|2009.500:0.000471665374):0.0002366538655):0.0001748618322,H1N1_Human_JN596871_A/Kurgan/01/2009|2009.605:0.000406578959):4.664568066e-05,(((H1N1_Human_KC780051_A/Washington/75/2009|2009.816:-6.32000344e-06,H1N1_Human_KC781292_A/Washington/01/2010|2010.249:0.001409080755):0.002113192548,H1N1_Human_CY103905_A/Guangdong/5301/2009|2009.500:0.001168041561):0.000126730343,(H1N1_Swine_CY158446_A/swine/Illinois/02957/2010|2010.068:0.002347594001,H1N2_Swine_KR700500_A/swine/Netherlands/Asten-263/2011|2011.400:0.004708860566):0.0003540731145):9.449875755e-05):7.038243045e-06):4.783165035e-06,H1N1_Human_GQ402302_A/Canada-MB/RV1977/2009|2009.386:-7.25434318e-07):1.871427719e-07):1.120391159e-07,((((((((((((((((((((((((H1N1_Swine_GQ150327_A/swine/Alberta/OTH-33-8/2009|2009.500:0.001871052287,H1N1_Human_GQ457496_A/Nebraska/02/2009|2009.285:-5.722656233e-06):2.871263284e-06,H1N1_Human_CY049819_A/Craven/WR0019/2009|2009.340:-2.871263283e-06):4.000162609e-06,H1N1_Human_GQ465739_A/Canada-AB/RV1644/2009|2009.329:0.0009306655822):0.0004677157106,H1N1_Human_GQ457488_A/Minnesota/02/2009|2009.318:0.0004653171189):2.298463879e-07,H1N1_Human_GQ433896_A/Jiangsu/1/2009|2009.452:0.0004653374745):3.08671604e-07,H1N1_Human_GQ373261_A/Toronto/3141/2009|2009.310:0.0004656547706):3.666202111e-07,H1N1_Human_GQ223443_A/GuangzhouSB/01/2009|2009.375:0.0004656666924):8.456921996e-07,H1N1_Human_CY049874_A/Cherry_Point/WR0102/2009|2009.332:-1.139568594e-06):5.739131685e-07,H1N1_Human_KC781807_A/Oregon/11/2009|2009.460:-5.739131684e-07):2.890511579e-07,H1N1_Human_CY053251_A/Brownsville/35H/2009|2009.400:-2.890511578e-07):1.45588267e-07,H1N1_Human_CY046942_A/Netherlands/602/2009|2009.323:-1.45588267e-07):7.333334931e-08,H1N1_Human_GQ117095_A/Indiana/09/2009|2009.304:-7.333334925e-08):4.846586178e-07,H1N1_Human_GQ132172_A/Canada-NS/RV1538/2009|2009.500:0.000465455118):4.744111702e-06,H1N1_Human_CY147888_A/Mexico/24052/2009|2009.318:0.0004622006614):0.0002286043656,(((H1N1_Human_GQ402298_A/Canada-SK/RV1798/2009|2009.342:5.58265555e-17,H1N1_Human_GQ465742_A/Canada-SK/RV1794/2009|2009.345:5.519574696e-17):4.34916427e-18,H1N1_Swine_JF714000_A/SW/SK/12-71/2009|2009.548:5.116198696e-17):0.0008873056972,H1N1_Human_CY075432_A/Chile/4064/2009|2009.518:0.0009788908957):0.0002379911143):0.0001481816502,((H1N1_Human_GQ465736_A/Canada-NS/RV1565/2009|2009.326:0.0004222153408,H1N1_Human_GQ351289_A/Italy/85/2009|2009.449:0.000975500681):0.0002346140102,(H1N1_Human_CY066708_A/Vienna/INS291/2009|2009.882:0.002338153185,H1N1_Human_CY069127_A/Madrid/INS298/2009|2009.896:0.001409955075):0.0002335210169):0.000146235548):4.103771787e-05,(((((H1N1_Swine_KC345642_A/swine/Cotes_dArmor/110466/2010|2010.090:0.001404526165,H1N1_Human_CY083031_A/Dakar/WRAIR0019T/2010|2010.068:0.001398314974):0.0004651748146,H1N1_Human_CY041959_A/Santo_Domingo/572N/2009|2009.392:-1.554717231e-06):7.799157162e-07,H1N1_Human_CY043109_A/Santo_Domingo/568T/2009|2009.397:-7.799157162e-07):3.912448477e-07,H1N1_Human_CY083478_A/Chicago/WRAIR1690P/2009|2009.784:-3.912448477e-07):0.0004127243089,H1N1_Human_CY083039_A/Dakar/WRAIR0020T/2010|2010.126:0.001804050845):0.0004815832421):2.748405892e-05,(((((((H3N2_Swine_KX571087_A/swine/Quebec/1708732/2015|2015.115:5.37998248e-17,H1N1_Swine_KX571105_A/swine/Quebec/1709376/2015|2015.118:5.722247767e-17):-3.965082231e-18,H1N1_Swine_KX571101_A/swine/Quebec/1698189/2014|2014.055:5.947623346e-17):0.003745088081,H1N1_Human_CY055945_A/Australia/82/2009|2009.668:0.0004718310352):0.0002859413338,H3N2_Swine_KM355392_A/swine/Thailand/CU-S14252N/2014|2014.052:0.01460637124):0.0001957742237,H1N1_Human_HM157257_A/Yaroslavl/IIV-196/2009|2009.923:0.0009488719955):0.0002393312719,((H1N1_Human_CY062808_A/Vienna/INS142/2009|2009.901:-2.001513901e-06,H1N1_Human_CY065869_A/Netherlands/1493b/2009|2009.808:0.0009336629339):0.0004610220318,H1N1_Human_KC781088_A/Iowa/14/2009|2009.932:0.001877714294):0.0002488711152):0.000198863261,(H1N1_Human_CY069239_A/Munich/INS365/2009|2009.937:0.0004609584434,H1N2_Swine_CY086879_A/swine/Indiana/24-0218/2010|2010.140:0.001873551638):0.0004448372065):6.37653816e-06):1.527643923e-05,H1N1_Human_HM173604_A/Blagovechensk/01/2009|2009.863:-1.070928128e-06):3.494907531e-07,((((((((H1N1_Swine_KR700420_A/swine/England/045033/2013|2013.085:0.01090668928,H1N1_Swine_KR701080_A/swine/England/072865/2013|2013.674:0.0127633783):0.0007433115484,H1N1_Human_KC781932_A/Virginia/24/2009|2009.419:0.0007305028464):0.0003285624357,((H1N1_Swine_KM496986_A/swine/Brazil/18/2012|2012.110:0.003251976671,H1N1_Swine_KP027600_A/swine/Brazil/G3P1/2013|2013.597:0.005727749659):0.00589413687,H1N1_Swine_AB911592_A/swine/Ibaraki/46/2010|2010.704:0.005379249574):0.0003939954617):0.0002468874412,H1N1_Human_GQ463199_A/Hunan/SWL3/2009|2009.447:0.0008314289656):5.427789172e-05,((((H1N1_Swine_KF683613_A/swine/Brazil/107-3A/2010|2010.532:0.004229434957,H1N1_Human_GU138942_A/Hiroshima/207/2009|2009.496:-9.422748079e-06):5.367280753e-06,H1N1_Human_HM569680_A/Argentina/19527/2009|2009.452:-5.367280753e-06):2.268438967e-06,H1N1_Human_KF612072_A/Santa_Cruz/12541/2009|2009.496:0.0004648083654):1.257733255e-06,H1N1_Human_CY047786_A/Argentina/7785/2009|2009.452:0.0004650713565):0.0004155985256):3.549460482e-05,(((H3N2_Swine_KM507510_A/swine/Brazil/365-11-7/2011|2011.858:0.004208119005,H1N1_Human_KJ690407_A/Uganda/MUWRP-066/2009|2009.592:3.25218145e-06):0.000248239671,(H1N1_Human_CY073293_A/Silver_Spring/WRAIRSP510P20/2009|2009.460:-1.417219773e-07,H3N2_Swine_MH061630_A/swine/Mexico/8630588/2011|2011.734:0.005642823648):0.0002431504477):0.0001694168264,(H1N1_Swine_JF714035_A/swine/MB/10422/2009|2009.510:0.0009321471357,H1N1_Human_GQ160812_A/Korea/01/2009|2009.332:-5.509643862e-07):0.0004126946538):4.044310225e-05):1.231731661e-05,(H1N1_Human_KC781605_A/Rhode_Island/07/2009|2009.496:0.0004691926079,H1N1_Human_CY057083_A/Dundgobi/9746/2009|2009.915:0.0009297090196):0.0004622577748):3.67450987e-06,H1N1_Human_GQ402306_A/Canada-MB/RV2020/2009|2009.408:-7.47395277e-07):1.59001873e-07):1.396899869e-07,H1N1_Human_JQ409133_A/Helsinki/Vi2/2009|2009.447:-3.939362999e-07):1.880089293e-07,(((((((((((H1N1_Human_GQ222420_A/Paris/2580/2009|2009.326:-3.729352655e-06,H1N1_Human_CY083207_A/New_Jersey/WRAIR1504P/2009|2009.551:0.0009376188989):1.873269306e-06,H1N1_Human_GQ465737_A/Canada-PQ/RV1586/2009|2009.315:-1.873269306e-06):9.409709247e-07,H1N1_Human_GQ283483_A/Italy/49/2009|2009.400:-9.409709246e-07):0.0004660270538,H1N1_Human_CY044170_A/Bethesda/SP506/2009|2009.455:-3.51048998e-07):1.645293646e-07,H1N1_Human_CY044146_A/Bogota/0466N/2009|2009.479:-1.645293645e-07):2.479198377e-08,((H1N1_Human_GQ402295_A/Canada-QC/RV1759/2009|2009.345:-3.025483367e-07,H1N1_Human_CY072931_A/Managua/4063-01/2009|2009.663:0.0004659785531):1.251074359e-07,H1N1_Human_CY112064_A/Hong_Kong/H090-779-V22/2009|2009.600:0.0004652976082):4.112481399e-08):5.605172425e-09,((((H1N1_Human_CY066996_A/Brussels/INS245/2009|2009.879:0.000467488344,H1N1_Human_KM437823_A/Finland/776N/2010|2010.500:-1.812339218e-06):9.102699238e-07,H1N1_Human_GU211240_A/Omsk/02/2009|2009.500:-9.102699238e-07):0.0004664439315,H1N1_Human_GU433038_A/Novosibirsk/02/2009|2009.551:-3.786501834e-07):1.75401443e-07,((H1N1_Human_GQ246616_A/Moscow/01/2009|2009.384:-9.746240306e-07,H1N1_Human_KC780779_A/Alaska/47/2009|2009.923:0.001400540175):2.776986757e-07,H1N1_Human_GQ465733_A/Canada-AB/RV1531/2009|2009.321:-2.776986756e-07):6.814081435e-08):5.217029174e-08):6.303013678e-09,((((H1N1_Human_HM241717_A/Nsk/NIV10348/2009|2009.682:0.0009335245433,H1N1_Human_KC781747_A/North_Carolina/37/2009|2009.690:0.000931805087):1.184023016e-07,H1N1_Human_GU234180_A/Chita/01/2009|2009.500:-4.979497541e-07):2.11685109e-07,H1N1_Human_FJ984400_A/Ohio/07/2009|2009.310:-2.11685109e-07):6.906633857e-08,(H1N1_Human_GU562455_A/Perm/01/2009|2009.899:-2.979642621e-07,H1N1_Human_CY065573_A/England/385/2009|2009.414:0.0004659739691):1.497231412e-07):1.303636223e-08):3.415837121e-09,(((((H1N1_Human_CY071372_A/Newark/INS429/2010|2010.173:0.0009334376227,H1N1_Human_GQ377039_A/Massachusetts/06/2009|2009.315:0.0004653916593):4.116783456e-07,H1N1_Human_GU433030_A/Tomsk/03/2009|2009.545:-4.116783456e-07):1.713273155e-07,H1N1_Human_CY075208_A/Chile/1603/2009|2009.452:-1.713273154e-07):3.938341982e-08,(H1N1_Human_CY128104_A/Viet_Nam/835/2009|2009.567:-2.824973108e-07,H1N1_Human_CY072659_A/Managua/4570-01/2009|2009.622:0.0004659585021):1.557437466e-07):4.148078702e-09,((H1N1_Human_KC781520_A/Utah/51/2009|2009.647:-1.689368326e-06,H1N1_Human_KC782169_A/New_Mexico/16/2009|2009.849:0.0004673653731):0.0004656982968,H1N1_Human_CY065761_A/British_Columbia/GFA0401/2009|2009.285:-2.755811952e-07):1.31483882e-07):7.551563928e-09):2.063343078e-08,(H1N1_Human_GQ200290_A/Shandong/1/2009|2009.353:0.000465957263,H1N1_Human_CY043160_A/New_York/3418/2009|2009.359:-2.812582053e-07):1.448480533e-07):5.717488012e-08,H1N1_Human_GQ232084_A/Guangdong/02/2009|2009.400:-2.002406749e-07):4.694907065e-09):6.468065408e-08,((((((((((((((((((((((((H1N1_Human_JN207840_A/Zhejiang/89w/2009|2009.827:0.001875472632,H1N1_Swine_JQ695870_A/swine/Shandong/327/2010|2010.500:0.001398064739):4.712723884e-06,H1N1_Swine_HQ695943_A/swine/Jangsu/46/2010|2010.038:0.0004589817566):3.363685683e-06,H1N1_Swine_JQ695878_A/swine/Shandong/361/2010|2010.500:0.0004629596663):1.80084898e-06,H1N1_Human_CY096044_A/Hubei/99/2009|2009.775:0.00187359748):1.815208438e-06,H1N1_Human_CY065994_A/Ulgii/9911/2009|2009.940:-5.132549983e-06):1.846639773e-06,H1N1_Human_CY095861_A/Hubei/74/2009|2009.871:0.002342352212):1.352118714e-05,(H1N1_Swine_JX987189_A/swine/Nanjing/50/2011|2011.151:0.004677298752,H1N1_Human_HM773209_A/Jiangsu/2/2009|2009.866:0.00143138862):0.0004612772795):2.081719539e-05,(((H1N1_Swine_JF275946_A/swine/Nanchang/6/2010|2010.033:0.0004661015556,H1N1_Swine_JF275922_A/swine/Nanchang/3/2010|2010.033:-1.813891363e-07):0.0009510197419,H1N1_Human_KC473859_A/Guangzhou/GIRD74/2010|2010.570:0.002337309811):0.0002500656515,(H1N1_Human_KC881938_A/New_Mexico/06/2011|2011.140:0.0004604863888,H1N1_Swine_KM028526_A/swine/Hong_Kong/830/2011|2011.148:0.0004710819608):0.0049624573):0.000220198633):1.856301517e-05,H1N1_Swine_KM029638_A/swine/Hong_Kong/NS3160/2010|2010.803:0.00518888534):0.0002011422109,H1N1_Swine_HQ695992_A/swine/Jangsu/504/2010|2010.038:0.002132723809):5.006168901e-05,((H1N1_Human_GU198200_A/Nanjing/3/2009|2009.792:5.522278161e-17,H1N1_Human_CY089615_A/Nanchang/8008/2009|2009.964:5.579952085e-17):0.0004815584915,H1N1_Human_CY089623_A/Nanchang/8011/2009|2009.973:0.001383771139):0.0002987825207):0.0001446753909,((H1N1_Swine_HQ541693_A/swine/Heilongjiang/44/2009|2009.786:5.551115123e-17,H1N1_Swine_HQ541709_A/swine/Yunnan/74/2010|2010.038:5.551115123e-17):1.870665448e-06,H1N1_Swine_HQ541701_A/swine/Heilongjiang/105/2009|2009.786:0.0009294173535):0.0009097160066):2.505379251e-05,(H1N1_Human_JN032405_A/Changchun/01/2009|2009.860:0.0004620010684,H1N1_Human_HM230706_A/Zhoushan/52/2009|2009.964:0.001403328562):3.366932969e-06):7.897185257e-06,H1N1_Human_HM230698_A/Zhoushan/1/2009|2009.885:0.001395319531):1.089974858e-05,(((H1N1_Swine_JQ695886_A/swine/Shandong/811/2009|2009.500:-4.105274056e-06,H1N1_Swine_JQ695894_A/swine/Shandong/854/2009|2009.500:0.0004697812789):2.042575412e-05,H1N1_Human_HM189311_A/Chita/CRIE-8/2009|2009.836:0.00185479003):0.0004539718987,H1N1_Human_AB539738_A/Shanghai/P1/2009|2009.721:0.0004795824419):0.0004586012512):0.0002325144226,H1N1_Human_GU560021_A/Tomsk/06/2009|2009.890:0.0002319919408):0.0002386709858,H1N1_Human_GU367332_A/Salekhard/01/2009|2009.500:0.0004619646953):0.0001469264869,((((H1N1_Human_GU592894_A/Barnaul/04/2009|2009.962:5.551115123e-17,H1N1_Human_GU562463_A/Karasuk/01/2010|2010.008:5.551115123e-17):7.840558084e-20,H1N1_Human_GU480936_A/Irkutsk/02/2009|2009.500:5.543274565e-17):-7.885106709e-20,H1N1_Human_KP307945_A/Tomsk/273/2010|2010.500:5.55900023e-17):5.792164303e-06,H1N1_Human_GU367338_A/Almati/01/2009|2009.500:0.0004594412528):0.0001467054106):0.0001176829212,H1N1_Human_JN596864_A/Orenburg/01/2009|2009.595:0.0002604371595):0.0001837379878,(((H1N1_Swine_KR700766_A/swine/England/11582/2012|2012.236:0.01183719509,H1N1_Human_HM104482_A/Yaroslavl/IIV-198/2009|2009.926:0.0004897372001):0.0006926671202,H1N1_Human_CY069095_A/Guam/NHRC0026/2009|2009.551:0.0002434788354):0.0001229045737,(H1N1_Avian_HM370974_A/turkey/Ontario/FAV114-17/2009|2009.838:0.0004712008514,H1N1_Avian_HM370959_A/turkey/Ontario/FAV110/2009|2009.808:-5.524846569e-06):0.001765777888):9.026544866e-05):1.66483954e-05,(((((H1N1_Human_GQ496151_A/Vladivostok/IIV18/2009|2009.559:5.551115123e-17,H1N1_Human_GQ496140_A/Vladivostok/IIV17/2009|2009.553:5.551115123e-17):0.0009319087398,H1N1_Human_GQ455031_A/Nanjing/2/2009|2009.458:0.001406089425):2.237409066e-06,H1N1_Human_GQ166226_A/Sichuan/1/2009|2009.353:0.0009338015903):0.0004749057757,H1N1_Human_CY060629_A/Ontario/314095/2009|2009.836:0.0009330848):0.000437223534,(H1N1_Human_KM437847_A/Finland/836N/2010|2010.500:0.001396686408,H1N1_Human_CY092941_A/Maryland/NHRC0004/2009|2009.808:0.001407670511):0.00044116204):2.127488001e-05):3.048648788e-06,H1N1_Human_GQ330650_A/Moscow/IIV03/2009|2009.419:-8.080731029e-07):3.84135783e-07,H1N1_Human_GQ465738_A/Canada-ON/RV1589/2009|2009.318:-3.84135783e-07):9.843383017e-08,((((((((H3N2_Swine_JN409422_A/swine/Kansas/11-107824/2011|2011.208:0.005670632222,H1N1_Swine_KJ764753_A/swine/Korea/GBCG01/2010|2010.123:0.002856782514):0.0004255622109,H1N1_Human_HM189660_A/Korea/CJ04/2009|2009.704:5.987325301e-06):0.000229698901,((H1N1_Swine_HE578807_A/swine/Villa_Clara/84/2010|2010.833:0.0004730374756,H1N1_Swine_HE584755_A/swine/La_Habana/130/2010|2010.833:-7.361470755e-06):0.006392059792,H1N1_Swine_KR057386_A/swine/Minnesota/A01049428/2011|2011.047:0.00547981992):0.0004119696816):8.767400208e-05,(H1N1_Swine_JF956827_A/swine/OH/9838/2011|2011.140:0.006101663424,H1N1_Human_CY062984_A/Bonn/INS178/2010|2010.011:0.0009506182881):0.0003156152055):8.652565494e-05,(H1N1_Swine_KM507540_A/swine/Brazil/12A/2010|2010.088:0.002812567004,H1N1_Human_GQ225380_A/Beijing/3/2009|2009.381:-2.617262456e-06):0.0004088552552):6.124962655e-05,(((((H3N2_Swine_KJ413862_A/swine/Ontario/11-105317/2011|2011.893:0.0004714004592,H3N2_Swine_KF840476_A/swine/Ontario/103-18/2011|2011.893:0.0004615086563):0.009124316294,H1N1_Swine_KP404419_A/swine/Tianjin/47/2011|2011.871:0.007674575885):0.000851581088,H1N1_Human_KC780674_A/West_Virginia/13/2009|2009.647:0.00142514326):0.0003389854562,H1N1_Human_KC780185_A/Montana/22/2009|2009.915:0.0003505130703):6.242976708e-05,H1N1_Human_CY083438_A/Ft-Benning/WRAIR1669P/2009|2009.745:0.001347672598):5.262622833e-05):7.514790532e-07,H1N1_Human_JQ431351_A/Reunion/2154-2-M5E/2009|2009.677:-1.456005373e-06):6.108075022e-07,H1N1_Human_KC780863_A/Wyoming/16/2009|2009.836:-6.108075021e-07):2.824648072e-07):2.387646657e-08):6.24781197e-08,H1N1_Human_KC781072_A/Oklahoma/05/2009|2009.863:-3.166201764e-07):1.152424031e-07):8.056923996e-08,H1N1_Human_GU234170_A/Ekaterinburg/01/2009|2009.500:-5.223585388e-07):1.090087331e-05,(H1N1_Human_CY083614_A/Lima/WRAIR9202F/2009|2009.501:5.551115123e-17,H1N1_Human_CY083087_A/Bogota/WRAIR0442T/2009|2009.463:5.551115123e-17):0.0004540046484):1.228421831e-05,H1N1_Human_KC781900_A/Alabama/01/2010|2010.008:0.001380152546):3.48793295e-05,((((H1N1_Human_GQ200205_A/Tennessee/05/2009|2009.321:3.468402067e-07,H1N1_Human_GQ385299_A/Toronto/0462/2009|2009.397:0.0009312493311):7.629842039e-06,H1N1_Human_GQ200230_A/Alabama/02/2009|2009.318:0.001392335184):0.0002321176575,(H1N1_Human_CY053076_A/Houston/13OS/2009|2009.321:0.0009215385358,H1N1_Swine_CY116126_A/swine/England/373/2010|2010.011:0.001412971545):0.0002383750775):0.000118332275,(H1N1_Human_CY071060_A/Vienna/INS368/2010|2010.011:0.00139898291,H1N1_Human_CY063048_A/Bochum/INS187/2009|2009.940:0.0004672136828):0.0003520832772):5.62013719e-05):7.467429748e-05,(((H1N2_Swine_KR700662_A/swine/England/101878/2010|2010.666:0.002370919231,H1N2_Swine_KR700670_A/swine/England/142162/2010|2010.921:0.002795166932):3.502371507e-05,H1N2_Swine_KR700798_A/swine/England/61025/2013|2013.345:0.009487001647):0.0009242021944,H1N1_Human_KC781185_A/Wyoming/01/2010|2010.104:0.001401474084):0.0003283115065):4.59155403e-05,((((H1N2_Swine_MH061718_A/swine/Mexico/9711817/2013|2013.189:-3.206868205e-06,H1N2_Swine_MH061542_A/swine/Mexico/10290795/2014|2014.973:0.002341205033):0.002362982216,H3N2_Swine_MH061750_A/swine/Mexico/9741876/2013|2013.236:0.003294518425):0.003552287156,H3N2_Swine_AB914507_A/swine/Tochigi/14/2013|2013.123:0.01014813772):0.0006605905529,(H1N1_Swine_KJ175138_A/swine/Guatemala/CIP049-IP070167/2010|2010.762:5.551115123e-17,H1N1_Swine_KJ175130_A/swine/Guatemala/CIP049-IP070166/2010|2010.762:5.551115123e-17):0.00369885674):0.0003575258107):4.827380596e-05,(H1N1_Human_CY052716_A/Texas/45140902/2009|2009.701:0.0004584952844,H1N1_Human_CY121845_A/South_Carolina/10/2010|2010.500:0.001876014797):0.0007162308739):0.0001457178762,H1N1_Human_CY096607_A/Cambridge/INS528/2010|2010.216:0.003377929922):0.0001111193009,((((((((((((((H1N1_Swine_CY246497_A/swine/Manitoba/D0455/2016|2016.663:0.0008958522528,H3N2_Swine_CY246705_A/swine/Manitoba/D0476/2016|2016.937:0.001913087125):0.0005159840808,H1N1_Swine_MG521026_A/swine/Nebraska/A02216645/2017|2017.427:0.0008818227545):0.001662668223,(H1N2_Swine_CY246054_A/swine/Manitoba/D0436/2016|2016.016:5.551115123e-17,H1N2_Swine_CY245942_A/swine/Manitoba/D0406/2015|2015.767:5.551115123e-17):0.002105927007):0.0004410328562,H1N2_Swine_KY888037_A/swine/Kansas/A01378020/2017|2017.205:0.009111956175):0.0004410190795,(H1N2_Swine_MF373258_A/swine/Nebraska/A01672049/2017|2017.011:0.004234551612,H1N2_Swine_KY509967_A/swine/Minnesota/A01781045/2016|2016.660:0.001878813614):0.001601211204):0.0006908559288,((H1N1_Swine_KX772343_A/swine/Minnesota/A01941706/2015|2015.970:0.000461899434,H1N1_Swine_KX632009_A/swine/Minnesota/A01941304/2015|2015.907:0.0009382425571):0.003570771899,H1N2_Swine_CY246433_A/swine/Manitoba/D0450/2016|2016.592:0.003515832916):0.001896462781):0.001350433674,(H1N2_Swine_CY245589_A/swine/Saskatchewan/SD0136/2016|2016.033:0.003235489146,H1N2_Swine_KX264703_A/swine/Manitoba/G6/2014|2014.005:0.00098142997):0.0005626519882):0.0002054834937,H1N2_Swine_MG662647_A/swine/Iowa/A02218429/2017|2017.548:0.01003644296):0.002856140773,H3N2_Swine_CY194538_A/swine/Manitoba/D0205/2013|2013.195:0.0001611155175):0.0004321271528,(((((H3N2_Swine_CY246537_A/swine/Manitoba/D0460/2016|2016.762:0.01082644878,H3N2_Swine_CY195452_A/swine/Manitoba/D0363/2014|2014.995:0.004455344146):0.0004031206441,H3N2_Swine_CY195308_A/swine/Manitoba/D0349/2014|2014.595:0.003351484739):0.002394315315,H3N2_Swine_KX571103_A/swine/Quebec/1714808/2015|2015.156:-4.347112926e-05):0.000226964592,((H1N1_Swine_CY246609_A/swine/Manitoba/D0465/2016|2016.841:0.009166129532,H1N2_Swine_CY195532_A/swine/Manitoba/D0374/2015|2015.115:0.000786068615):0.004963635989,H1N2_Swine_KU752443_A/swine/California/A01459157/2015|2015.921:0.005153796083):0.001757318564):0.000217056149,(H3N2_Swine_MF373246_A/swine/Michigan/A01672424/2017|2017.052:0.004565321899,H3N2_Swine_MG193853_A/swine/Michigan/A02216465/2017|2017.397:0.00393912504):0.006710967182):0.0002032348144):0.002347028706,H1N2_Swine_CY194386_A/swine/Manitoba/D0104/2012|2012.814:0.001966180604):0.002820655272,((H1N2_Swine_CY194282_A/swine/Manitoba/D0171/2012|2012.334:0.001637791324,H3N2_Swine_CY245846_A/swine/Manitoba/D0430/2015|2015.455:0.0136623776):0.000700153313,(H1N2_Swine_CY194979_A/swine/Manitoba/D0290/2013|2013.885:0.000477815427,H1N2_Swine_CY194914_A/swine/Manitoba/D0282/2013|2013.811:-1.213942216e-05):0.008013468827):0.0005850669702):0.002393179448,(H3N2_Swine_KT427455_A/swine/Korea/S2001/2015|2015.499:0.01379948692,H1N1_Swine_CY207058_A/swine/Colombia/M1445/2015|2015.500:0.02021586386):0.002217231213):0.0005273548097,((((H1N1_Human_CY090026_A/District_of_Columbia/WRAIR0313/2011|2011.074:-2.394436074e-06,H1N1_Human_CY129867_A/Springfield/INS598/2011|2011.126:0.0009362839823):0.0002763026303,H1N1_Human_KC882064_A/Pennsylvania/02/2011|2011.142:0.001593380679):0.002119590039,H3N2_Swine_CY158798_A/swine/Mexico/SG1444/2011|2011.803:0.006160853981):0.0004562651493,H1N1_Human_KC261317_A/Mexico_City/INERPHAC4/2010|2010.227:0.0009363328271):0.0006408231071):0.0002839573184):0.0002341917586,((((H3N2_Swine_MF099252_A/swine/Curico/VN1401-1824/2015|2015.937:5.551115123e-17,H3N2_Swine_MF098991_A/swine/Curico/VN1401-1806/2015|2015.937:5.551115123e-17):0.005109850196,H3N2_Swine_MF099010_A/swine/Chile/33/2014|2014.551:0.001465873516):0.01786653092,(H1N1_Swine_MH061622_A/swine/Mexico/8630550/2011|2011.734:5.551115123e-17,H1N1_Swine_CY160249_A/swine/Mexico/SG1450/2011|2011.855:5.551115123e-17):0.007381692932):0.0006252447702,((H1N1_Swine_CY195436_A/swine/Saskatchewan/SD0053/2014|2014.923:0.01368261476,H1N1_Swine_CY195476_A/swine/Alberta/SD0061/2014|2014.959:0.01558043736):0.0009831558174,H1N1_Swine_CY195123_A/swine/Saskatchewan/SD0020/2013|2013.995:0.01068817936):0.002050783856):0.0002890776012):0.0002258451587,((((H1N1_Swine_MF098910_A/swine/Rancagua/VN1401-689/2015|2015.019:0.008840676921,H1N2_Swine_MF099184_A/swine/Chile/29/2014|2014.515:0.003492076159):0.004053384066,H1N2_Swine_MF099040_A/swine/Melipilla/VN1401-983/2015|2015.359:0.0172503867):0.002010186111,H1N1_Swine_CY246768_A/swine/Saskatchewan/SD0205/2016|2016.948:0.01901581971):0.0006931366548,(H1N2_Swine_CY246224_A/swine/Saskatchewan/SD0163/2016|2016.279:0.01999891469,H3N2_Swine_CY245886_A/swine/Manitoba/SD0112/2015|2015.534:0.01918424359):0.0009212100249):0.0006224997808):0.0008778588071,(((((H3N2_Avian_JN706699_A/turkey/Ontario/FAV-10/2011|2011.551:-1.365777781e-05,H3N2_Avian_JN683628_A/turkey/Ontario/FAV-9/2011|2011.148:0.0004795779443):0.00140273706,H3N2_Swine_KF840478_A/swine/Ontario/105-56/2012|2012.137:-4.660505318e-06):7.257169069e-05,((H3N2_Swine_KX264704_A/swine/Ontario/G14/2014|2014.611:0.01018285621,H3N2_Swine_KU752451_A/swine/Indiana/A01812061/2015|2015.847:0.01449806015):0.001339931801,H3N2_Swine_KJ413890_A/swine/Ontario/204-76/2012|2012.638:0.0001310984376):0.0004248692299):0.00172499704,((H3N2_Swine_KX264707_A/swine/Ontario/G13/2014|2014.671:0.00965904497,H3N2_Swine_KF386790_A/swine/Michigan/A01432375/2013|2013.005:0.005165491492):0.0002532477967,H3N2_Swine_JX128275_A/swine/Indiana/A01202866/2011|2011.874:0.002045713253):0.0001716926054):0.002937618837,((H3N2_Swine_KX571089_A/swine/Quebec/1279825/2011|2011.186:5.406695868e-17,H3N2_Swine_KX571099_A/swine/Quebec/1557833/2013|2013.014:5.695534378e-17):8.950495068e-18,H3N2_Swine_KX571104_A/swine/Quebec/1603088/2014|2014.342:4.656065616e-17):0.001348290062):0.003934649871):0.000909083522,((H1N1_Swine_MF145499_A/swine/North_Carolina/A01945756/2015|2015.800:0.002847729878,H1N2_Swine_KU160778_A/swine/North_Carolina/A01476787/2014|2014.803:0.0008940827032):0.005846790654,H1N2_Swine_MF801492_A/swine/North_Carolina/A01667104/2017|2017.178:0.0115041672):0.01076746286):0.001308665563,H1N1_Swine_CY246377_A/swine/Quebec/SD0175/2016|2016.433:0.02171379814):0.006596708259,H1N1_Human_KY925079_A/Rosario_do_Sul/LACENRS-383/2012|2012.471:0.03603567938):0.009781231804,((((((H1N1_Swine_KU976770_A/swine/Mexico/AVX12/2012|2012.241:0.00322015763,H1N1_Swine_KU976503_A/swine/Mexico/AVX62/2014|2014.036:0.003836662914):0.00139168427,H1N1_Swine_KU976928_A/swine/Mexico/AVX63/2014|2014.312:0.006798056578):0.003452770352,((H3N2_Swine_KU976939_A/swine/Mexico/AVX53/2013|2013.405:0.002946011855,H3N2_Swine_KU976781_A/swine/Mexico/AVX35/2012|2012.852:0.001281047018):0.000329505612,H1N1_Swine_MH061766_A/swine/Mexico/9762101/2013|2013.260:0.006783621973):0.003662644494):0.01002610909,((H1N2_Swine_KU976709_A/swine/Mexico/AVX17/2012|2012.208:5.551115123e-17,H1N2_Swine_KU976889_A/swine/Mexico/AVX5/2011|2011.208:5.551115123e-17):0.00079209332,H1N2_Swine_KU976546_A/swine/Mexico/AVX18/2012|2012.195:0.002949719261):0.01171961821):0.0008002977691,H3N2_Swine_KU976635_A/swine/Mexico/AVX26/2012|2012.471:0.02309537341):0.004027561042,H1N2_Swine_KU976652_A/swine/Mexico/AVX4/2011|2011.208:0.02044514703):0.005589828405):0.009101388444,H1N1_Swine_CY158830_A/swine/Missouri/SG1182/2003|2003.770:0.02285060208):0.001293070535,(((((((((((((((((((((((((((((((((((H1N2_Swine_KX247674_A/swine/Alabama/A01104091/2016|2016.260:0.0003463201687,H1N1_Swine_MG662659_A/swine/Iowa/A02218750/2017|2017.564:0.002464854945):0.0005414151702,H1N1_Swine_KY115490_A/swine/Iowa/A01775501/2016|2016.375:0.0008636923267):0.0001889502038,((H1N2_Swine_MF973364_A/swine/Illinois/A02215044/2017|2017.296:0.002294164073,H1N2_Swine_KY041957_A/swine/Illinois/A01729946/2016|2016.052:0.001445628706):0.0002846926801,H1N1_Swine_MF973316_A/swine/Missouri/A02214279/2017|2017.252:0.004902308969):0.0002819095183):0.0003533263505,H1N2_Swine_MF145494_A/swine/Iowa/A01944800/2015|2015.808:0.0003418179311):0.0003188959474,H1N1_Swine_KX772363_A/swine/Iowa/A01727251/2015|2015.934:0.003926771698):0.0003862671197,((H1N2_Swine_KY678540_A/swine/Missouri/A01781220/2016|2016.677:0.00232803774,H1N2_Swine_KU752485_A/swine/Florida/A01104090/2015|2015.885:0.0004813321346):0.0004813488623,H1N2_Swine_KY041962_A/swine/Illinois/A01795970/2015|2015.844:0.0004528897557):0.0009637501071):0.0003747497493,((((((((H3N2_Swine_MG193801_A/swine/Maryland/A01764024/2017|2017.726:0.0008567002963,H3N2_Swine_MF566110_A/swine/Wisconsin/A01104099/2017|2017.534:0.001010098365):6.556495411e-05,H3N2_Swine_MH255656_A/swine/Indiana/17TOSU1833/2017|2017.496:0.000401672068):8.124053186e-05,H3N2_Swine_MF716903_A/swine/Ohio/17TOSU4061/2017|2017.570:0.0003852140259):4.31334572e-05,H3N2_Swine_MF716943_A/swine/Ohio/17TOSU1395/2017|2017.529:-4.391298799e-05):2.196987394e-05,H3N2_Swine_MG193877_A/swine/Maryland/A01764005/2017|2017.710:-2.196987394e-05):0.001758795808,(H3N2_Swine_MF973328_A/swine/Illinois/A02214843/2017|2017.282:0.0003335662817,H3N2_Swine_MG521056_A/swine/Iowa/A02218163/2017|2017.468:0.001065335346):0.0005844869942):0.0008015755658,H1N1_Swine_MF522034_A/swine/Missouri/A01672819/2017|2017.099:0.002018030814):0.0001024586777,H1N2_Swine_MF145366_A/swine/Michigan/A01671231/2016|2016.937:0.001294680878):0.005623058463):0.000382524622,((H3N2_Swine_KU752438_A/swine/Arkansas/A01797066/2015|2015.825:5.551115123e-17,H3N2_Swine_KU752396_A/swine/Arkansas/A01797067/2015|2015.825:5.551115123e-17):0.0009478179946,H1N2_Swine_KX671211_A/swine/Arkansas/A02024656/2015|2015.433:0.0004497503078):0.0001249707666):1.654405423e-05,(((H1N2_Swine_KY938603_A/swine/Oklahoma/A01668938/2016|2016.912:0.003379692956,H1N2_Swine_MG521020_A/swine/Indiana/A02217290/2017|2017.449:0.003693963681):0.0003957555276,H1N2_Swine_KX851852_A/swine/Arkansas/A01729957/2016|2016.052:5.084619696e-05):0.0005293759345,H1N2_Swine_MF045267_A/swine/Indiana/A01782152/2016|2016.759:0.002305005929):0.001694926467):0.0004232791249,((((H1N2_Swine_KY327491_A/swine/Kentucky/15TOSU25093/2015|2015.852:0.0004900757409,H1N2_Swine_KY327474_A/swine/Kentucky/15TOSU1969/2015|2015.852:-2.484232377e-05):0.0005145619206,H1N2_Swine_CY219694_A/swine/Iowa/16TOSU2756/2016|2016.436:0.0008839318679):0.0005578580829,H1N2_Swine_KX772320_A/swine/Iowa/A01727813/2015|2015.951:0.001311443692):0.001697051102,H1N2_Swine_KY401940_A/swine/Minnesota/A01778109/2016|2016.573:0.002547515177):0.001097126001):0.0002733638304,(((H3N2_Swine_MF872657_A/swine/Iowa/A01667095/2017|2017.195:0.0025927525,H1N2_Swine_MF801504_A/swine/Illinois/A02214664/2017|2017.233:0.0025712247):0.001723654313,H1N2_Swine_KX671259_A/swine/Arkansas/A02024832/2015|2015.455:0.0006213884086):0.0006849428729,H1N2_Swine_MG662609_A/swine/Missouri/A02218506/2017|2017.562:0.005961015871):0.0008541608771):0.0001986567834,((H1N2_Swine_KT580907_A/swine/Indiana/A01260910/2015|2015.403:0.0002773635226,H1N2_Swine_KT580859_A/swine/Indiana/A01260888/2015|2015.337:0.0006542978974):0.0009214290685,H1N2_Swine_MF522076_A/swine/Wisconsin/A01932590/2017|2017.159:0.005200173262):0.001114361064):0.0001804868219,((((((H1N2_Swine_CY243190_A/swine/Ohio/16TOSU8287/2016|2016.496:5.551115123e-17,H1N2_Swine_CY243182_A/swine/Ohio/16TOSU8320/2016|2016.496:5.551115123e-17):0.002922592424,H1N2_Swine_MF664409_A/swine/Minnesota/A01932042/2017|2017.104:0.006076400721):0.0001569954988,H1N2_Swine_MF522004_A/swine/Iowa/A01932417/2017|2017.137:0.002669203183):0.000695231881,H1N2_Swine_KY401886_A/swine/Oklahoma/A01777841/2016|2016.551:0.003314570003):0.0005611625819,H1N2_Swine_KX670715_A/swine/Oklahoma/A01857679/2015|2015.748:0.001297254551):0.00185104759,H1N2_Swine_KX670725_A/swine/Oklahoma/A01857063/2015|2015.652:0.002824933178):0.0003250493625):0.0009598785826,((H3N2_Swine_MH234420_A/swine/Ohio/OH-18-6910/2018|2018.230:0.002410819204,H3N2_Swine_MH234428_A/swine/Ohio/OH-18-7450/2018|2018.249:0.004653663259):0.002956606974,H3N2_Swine_MF145482_A/swine/Arkansas/A01671574/2016|2016.970:0.002717029186):0.002339562118):0.0008561456761,(((H1N2_Swine_KU229962_A/swine/Wisconsin/A01104088/2015|2015.860:0.006508859321,H3N2_Swine_KY938573_A/swine/Minnesota/A01668936/2016|2016.893:0.007288236597):0.0003140588081,(H1N2_Swine_MF425630_A/swine/California/A01459202/2016|2016.216:0.003064632185,H1N2_Swine_MF996831_A/swine/Illinois/A01944807/2015|2015.816:0.001150630837):0.002292824697):0.0003018662801,H3N2_Swine_MF045197_A/swine/North_Dakota/A01782435/2016|2016.795:0.004544506115):0.0005202281109):0.0004548505207,H3N2_Swine_KX772325_A/swine/Iowa/A01941921/2015|2015.995:0.006014699469):0.0009030846168,(((H1N2_Swine_MF872671_A/swine/Ohio/A01354316/2017|2017.614:5.551115123e-17,H1N2_Swine_MF872663_A/swine/Ohio/A01354319/2017|2017.614:5.551115123e-17):0.006718427835,H1N2_Swine_MF045203_A/swine/North_Carolina/A01781221/2016|2016.682:0.008077149501):0.001773853091,(H1N1_Swine_KX670659_A/swine/Arkansas/A01840184/2014|2014.899:0.0008859720645,H1N1_Swine_KX670629_A/swine/Arkansas/A01476717/2014|2014.786:0.001452865196):0.003943777399):0.0009307746009):0.0009533198976,((((((((((((((H3N2_Swine_CY219961_A/swine/Michigan/16TOSU3399/2016|2016.460:0.001031288508,H3N2_Swine_CY219969_A/swine/Michigan/16TOSU3403/2016|2016.460:-9.9692337e-05):0.001002983675,H3N2_Human_KY935561_A/environment/Indiana/16TOSU3854/2016|2016.496:0.0008653783804):4.4638102e-05,(H1N1_Swine_MG521032_A/swine/Indiana/A02216644/2017|2017.436:0.0009570303659,H1N1_Swine_MF801530_A/swine/Ohio/A02214229/2017|2017.214:-2.543419468e-05):0.0004240894653):3.355397925e-05,H3N2_Swine_CY242973_A/swine/Ohio/16TOSU5162/2016|2016.581:0.0004323059229):5.822380894e-05,H3N2_Swine_CY219678_A/swine/Iowa/16TOSU2708/2016|2016.436:0.0004072815237):3.771770932e-05,H3N2_Swine_CY219760_A/swine/Kentucky/16TOSU3279/2016|2016.512:-3.807006209e-05):0.0006955647983,H3N2_Swine_MG521092_A/swine/Pennsylvania/A02218184/2017|2017.468:0.001644296573):0.00394485097,H3N2_Swine_KU752498_A/swine/Florida/A01104089/2015|2015.877:0.003152297394):0.003478846085,H3N2_Swine_MF145431_A/swine/North_Carolina/A01945452/2015|2015.762:0.005612513744):0.0003043296989,((H1N2_Swine_MF664420_A/swine/South_Carolina/A01932046/2017|2017.090:0.0003945906788,H1N2_Swine_MF801562_A/swine/South_Carolina/A02214849/2017|2017.214:0.0005366973402):0.0003191336546,H1N2_Swine_MF145389_A/swine/South_Carolina/A01671949/2016|2016.989:0.0006133055322):0.009025978617):0.0001109400944,H3N2_Swine_KT694087_A/swine/North_Carolina/A01410354/2014|2014.129:0.0001474742508):0.0002327394952,((H3N2_Swine_KY402003_A/swine/North_Carolina/A01945753/2015|2015.800:0.0007844880248,H1N1_Swine_MF973376_A/swine/North_Carolina/A02214775/2017|2017.296:0.007708782382):0.001092115797,H1N2_Swine_MG662585_A/swine/Pennsylvania/A02218034/2017|2017.507:0.013889963):0.0005329215111):0.0001449537943,(((H1N2_Swine_MG784660_A/swine/North_Carolina/A02218906/2017|2017.603:0.002442822861,H1N2_Swine_KX631969_A/swine/North_Carolina/A01796310/2015|2015.860:0.0008307145098):0.001789939458,(H1N2_Swine_KY041967_A/swine/North_Carolina/A01945861/2015|2015.786:0.0007606829737,H1N2_Swine_MF973304_A/swine/Pennsylvania/A02214908/2017|2017.315:0.00677607203):0.003005895873):0.00178561542,(((H1N1_Swine_KY678546_A/swine/North_Carolina/A01781336/2016|2016.701:0.003443726846,H1N1_Swine_KY938585_A/swine/Missouri/A01668216/2016|2016.852:0.002207998494):0.0008071013338,H1N1_Swine_MF522070_A/swine/North_Carolina/A01672751/2017|2017.104:0.004882722213):0.002431599076,H3N2_Swine_KY401880_A/swine/North_Carolina/A01777989/2016|2016.567:0.00328593274):0.001848859567):0.002098952355):0.0006234191201,H3N2_Swine_KX851842_A/swine/North_Carolina/A01732322/2016|2016.142:0.006191728649):0.0004374438126):0.0006292326388,((((((((((((((((((((((((H1N1_Swine_KJ640803_A/swine/Indiana/13TOSU1998/2013|2013.581:0.0004223634546,H3N2_Swine_KJ206201_A/swine/Illinois/A00843193/2014|2014.005:0.0009752048479):0.001065366499,H3N2_Swine_KF998033_A/swine/Illinois/A01427136/2013|2013.841:0.001745764111):0.001697613344,H3N2_Swine_KT694092_A/swine/Missouri/A01493970/2014|2014.252:0.004668591764):0.0004138963914,H3N2_Swine_KF454774_A/swine/Ohio/A01349485/2013|2013.211:0.002878295504):0.0001153935168,(H3N2_Human_KJ942693_A/Indiana/21/2012|2012.500:-0.0001272323894,H3N2_Swine_KC616654_A/swine/Indiana/A01260041/2012|2012.786:0.001526134017):0.0008149259458):0.0001515162167,H3N2_Swine_KM185931_A/swine/Texas/13TOSU0060/2013|2013.159:0.0002512169281):0.0001102181691,H1N1_Swine_KF467217_A/swine/Illinois/A01244401/2012|2012.926:0.0003857309524):4.266656813e-05,H3N2_Swine_JX964937_A/swine/Maryland/A01104048/2012|2012.622:0.000421990393):4.168508264e-05,H3N2_Swine_KC261885_A/swine/Pennsylvania/A01104050/2012|2012.603:-4.217993212e-05):2.11153954e-05,H3N2_Swine_KC020472_A/swine/Pennsylvania/A01104049/2012|2012.603:-2.11153954e-05):1.057098502e-05,H3N2_Swine_JX964929_A/swine/Maryland/A01104040/2012|2012.619:-1.057098502e-05):5.514202035e-06,H3N2_Swine_KF386775_A/swine/Illinois/A01432127/2012|2012.825:0.0004603320093):3.973377928e-05,((H3N2_Swine_KC855523_A/swine/Ohio/12TOSU176/2012|2012.545:5.551115123e-17,H3N2_Swine_JX964961_A/swine/Wisconsin/A00677500/2012|2012.630:5.551115123e-17):0.0007167313626,H1N1_Swine_KC616674_A/swine/Ohio/25/2012|2012.740:0.0006849757924):0.000428803509):0.0001559186769,(((H1N2_Swine_KX671219_A/swine/Pennsylvania/A02035484/2015|2015.515:0.003416503142,H1N2_Swine_MF145413_A/swine/Pennsylvania/A01671487/2016|2016.945:0.006998747062):0.0009165586031,H1N2_Swine_KY239063_A/swine/Ohio/A01728547/2015|2015.978:0.003833573485):0.007597887967,H3N2_Swine_KJ640234_A/swine/Ohio/13TOSU1373/2013|2013.581:0.003934362719):0.0002005475554):8.494827025e-05,H3N2_Swine_KF998015_A/swine/Indiana/A01260093/2012|2012.830:0.002667500099):0.0001386253017,H3N2_Swine_KX907979_A/swine/Kansas/A01377090/2013|2013.500:0.005124783147):5.288981082e-05,H3N2_Swine_CY194650_A/swine/Kentucky/D0385/2013|2013.381:0.002274723779):0.0004034349565,((H3N2_Swine_KX671278_A/swine/Kansas/A01377165/2013|2013.918:0.0004227377567,H3N2_Swine_KT734984_A/swine/Kansas/A01377326/2014|2014.496:0.0009761638707):0.00512593409,H3N2_Swine_MF045250_A/swine/Nebraska/A01781225/2016|2016.685:0.01069827846):0.0006825925661):0.0003515477789,H3N2_Swine_CY195027_A/swine/Maryland/D0384/2013|2013.910:0.003830823438):0.0005285385419,((((H3N2_Swine_KF026673_A/swine/North_Carolina/A01270394/2012|2012.411:0.0006385820946,H3N2_Swine_KF478852_A/swine/Pennsylvania/A01380412/2013|2013.230:0.00358230207):0.0002361679242,H3N2_Swine_KF467227_A/swine/North_Carolina/A01203272/2012|2012.118:-0.000242320179):0.0003137312088,(H3N2_Swine_KC435083_A/swine/Tennessee/A01104055/2012|2012.814:0.003835336277,H3N2_Swine_KF998023_A/swine/Montana/21/2012|2012.701:0.001788865766):0.0001566857106):0.0002346387078,H1N1_Swine_KT313534_A/swine/North_Carolina/A01410047/2013|2013.967:0.005449076501):0.0003856993816):8.650408554e-05,(((H3N2_Swine_MF145515_A/swine/Illinois/A01944946/2015|2015.825:0.006385721248,H3N2_Swine_KX772368_A/swine/Illinois/A01728293/2015|2015.973:0.006912917888):0.002896849128,H1N1_Swine_KT449779_A/swine/Minnesota/A01567490/2014|2014.995:0.003049982228):0.002973447412,H1N2_Swine_KX960283_A/swine/North_Carolina/A01432952/2013|2013.559:0.005149698706):0.0005325774512):0.0003284602524,H1N2_Swine_KX960289_A/swine/North_Carolina/A01432766/2013|2013.353:0.004686207406):0.0002432190193,(((((((H1N2_Swine_KJ640322_A/swine/Ohio/13TOSU0554/2013|2013.414:0.003508971781,H1N2_Swine_KF386835_A/swine/Ohio/A01279763/2012|2012.926:0.0002328408003):0.0001906497927,H1N2_Swine_KF478847_A/swine/Ohio/A01349140/2013|2013.156:0.0007468369195):0.003205917508,(H3N2_Swine_JX173609_A/swine/Iowa/A01202529/2011|2011.638:-0.0001861968629,H1N2_Swine_KP003976_A/swine/Iowa/A01445788/2013|2013.151:0.002996146604):0.0001043457839):6.673053197e-05,H3N2_Swine_JX280449_A/swine/Texas/A01104013/2012|2012.123:0.002747918403):0.0003685575275,H3N2_Human_JQ290184_A/Iowa/09/2011|2011.868:0.001977913989):0.0003249549094,(H3N2_Swine_JX239971_A/swine/Illinois/A01202978/2011|2011.956:0.000661204978,H3N2_Swine_CY194450_A/swine/Alabama/D0383/2012|2012.942:0.002147734399):0.0001353531588):0.0006543398669,(((H1N1_Swine_KC508517_A/swine/Indiana/A00968365/2012|2012.512:0.003768866152,H3N2_Swine_KF386830_A/swine/Maryland/A01444460/2013|2013.005:0.002354713406):0.0004997989267,H1N1_Swine_KF527559_A/swine/Michigan/A01203374/2012|2012.249:0.001859083909):0.0004818177717,H1N1_Swine_KF527514_A/swine/Indiana/A01243254/2012|2012.197:0.001380176523):0.0008811043853):0.0005094551298):0.0008140235047,(((((((((H3N2_Swine_MF522058_A/swine/Missouri/A01672702/2017|2017.090:0.001408000143,H3N2_Swine_MF801486_A/swine/Missouri/A01667102/2017|2017.195:0.0009275965582):0.0007039460801,(H3N2_Swine_MF373318_A/swine/Oklahoma/A01672422/2017|2017.044:-5.82466527e-05,H3N2_Swine_MF522028_A/swine/Oklahoma/A01932035/2017|2017.099:0.0005241668192):0.002585743644):0.0003281622499,H3N2_Swine_MF973452_A/swine/Illinois/0TM102/2017|2017.118:0.00154544622):0.0001960562364,H3N2_Swine_CY242779_A/swine/Indiana/16TOSU4175/2016|2016.496:0.00073676241):0.0003869937174,(((H3N2_Swine_KY935534_A/swine/Illinois/16TOSU7082/2016|2016.414:0.0005289560783,H3N2_Swine_MG983209_A/swine/Missouri/A02200041/2018|2018.066:0.00417523685):0.0002948074391,H3N2_Swine_CY219518_A/swine/Iowa/16TOSU2419/2016|2016.436:0.0001723929297):0.0001695110392,H3N2_Swine_KX981551_A/swine/Ohio/16TOSU5254/2016|2016.608:0.001236671697):8.503063686e-05):0.0004145856659,H3N2_Swine_MG784600_A/swine/Minnesota/A02221495/2017|2017.658:0.003347977977):0.0006695520832,H3N2_Swine_MF145476_A/swine/Missouri/A01671485/2016|2016.953:0.001913004153):0.003463874886,(((H3N2_Swine_KY938627_A/swine/South_Dakota/A01678473/2016|2016.841:0.002364443871,H3N2_Swine_MG521068_A/swine/Minnesota/A01785267/2017|2017.414:0.004226123141):7.137909586e-05,H3N2_Swine_MF145453_A/swine/Minnesota/A01678475/2016|2016.926:0.001804604976):0.00186730379,(H3N2_Swine_KX632014_A/swine/Minnesota/A01941094/2015|2015.866:0.001143645772,H3N2_Swine_CY243061_A/swine/Kentucky/16TOSU6069/2016|2016.833:0.003069611834):0.0002777272115):0.0003050202468):0.005625407087,((((H3N2_Swine_KR092036_A/swine/Iowa/A01566613/2014|2014.868:0.0004208214717,H3N2_Swine_KT983802_A/swine/Minnesota/A01847237/2015|2015.249:0.00191298873):0.000113257643,H3N2_Swine_KT192575_A/swine/Iowa/A01476914/2014|2014.844:0.001291728329):0.0004818948537,H3N2_Swine_MF045279_A/swine/Oregon/A01104094/2016|2016.422:0.006124501359):0.0001123594488,(H3N1_Swine_MF045221_A/swine/Iowa/A01782998/2016|2016.822:0.0002703039541,H3N1_Swine_KY938675_A/swine/Iowa/A01668922/2016|2016.907:0.002065292747):0.007076505097):0.001749195428):0.006776346921):0.0004287699455):0.0009602209976,((((((H3N2_Swine_KT828193_A/swine/Indiana/14TOSU0463/2014|2014.500:0.0004662504658,H3N2_Swine_KM361406_A/swine/North_Dakota/A01104084/2014|2014.562:0.0004666586497):5.05450754e-05,H3N2_Swine_KT828046_A/swine/Ohio/14TOSU21811/2014|2014.500:-5.132362833e-05):2.567875266e-05,H3N2_Swine_KT828263_A/swine/Indiana/14TOSU8019/2014|2014.500:-2.567875266e-05):0.0001611217734,H3N2_Swine_MF599462_A/swine/Kansas/A01378028/2017|2017.564:0.009758893852):0.0004355718651,H3N2_Swine_KX960696_A/swine/Ohio/14TOSU22297/2014|2014.597:3.322693372e-05):0.008403934828,((((H1N2_Swine_KX671239_A/swine/Michigan/A02077465/2015|2015.329:0.002841204592,H1N2_Swine_KX658664_A/swine/Indiana/A01812224/2016|2016.414:0.01096309329):0.0006364100146,H3N2_Swine_MF373324_A/swine/Indiana/A01672517/2017|2017.052:0.00979832642):0.0008819409195,H1N2_Swine_KT767992_A/swine/North_Carolina/A01410564/2014|2014.211:0.003692964622):0.004928418677,H1N2_Swine_KX670720_A/swine/Pennsylvania/A01944215/2015|2015.745:0.009374057133):0.002787694736):0.0001106275419):0.0002587911169,(H1N1_Swine_KX670634_A/swine/Ohio/A01847657/2015|2015.299:0.001557339074,H1N1_Swine_KX670614_A/swine/Ohio/A01840052/2014|2014.921:-0.0001585097924):0.008321398173):0.001330743917,(((((((((((H1N1_Swine_KX907994_A/swine/Nebraska/A01277241/2012|2012.866:5.551115123e-17,H1N1_Swine_KJ161859_A/swine/Indiana/A00968351/2011|2011.762:5.551115123e-17):0.00199011486,H3N2_Swine_JQ738178_A/swine/Illinois/A00857304b/2012|2012.011:0.0008151504031):0.0001139892839,H3N2_Swine_CY131242_A/swine/Ohio/11SW114/2011|2011.592:-0.0001171642452):5.866438269e-05,H3N2_Swine_CY131592_A/swine/Ohio/11SW183/2011|2011.600:-5.866438269e-05):2.937019114e-05,H3N2_Human_JN638730_A/Indiana/08/2011|2011.567:-2.937019114e-05):0.0003393322924,(H1N2_Swine_CY131840_A/swine/Ohio/11SW221/2011|2011.627:5.551115123e-17,H1N2_Swine_CY131354_A/swine/Ohio/11SW125/2011|2011.595:5.551115123e-17):0.0005944079636):0.0006992670653,(((H1N2_Swine_KY115410_A/swine/North_Carolina/A01731857/2016|2016.112:0.005051795502,H1N1_Swine_KY239058_A/swine/North_Carolina/A01730376/2016|2016.058:0.001061948564):0.0004440528731,H1N1_Swine_KX632040_A/swine/North_Carolina/A01795841/2015|2015.847:0.005720588768):0.008132790621,H3N2_Swine_KX907964_A/swine/Virginia/A01290329/2013|2013.595:0.007094628215):0.0005962266181):0.0005834354648,((((H3N2_Swine_KT313519_A/swine/Nebraska/A01409533/2013|2013.885:0.0003678788721,H3N2_Swine_KT694077_A/swine/Nebraska/A01493915/2014|2014.268:0.001500203206):0.003347061971,H3N2_Swine_KF386825_A/swine/Wyoming/A01444560/2013|2013.033:0.0008735065011):0.002400503527,H3N2_Swine_KX907875_A/swine/Wyoming/A01381213/2013|2013.384:0.004958595006):0.00307597785,(H1N1_Swine_KT735002_A/swine/California/A01459047/2015|2015.386:0.01136974768,H1N1_Swine_KT313564_A/swine/North_Dakota/A01410241/2014|2014.060:0.00688312045):0.0009327201407):0.0003736763129):0.0003356340695,(((((H3N2_Swine_JX502014_A/swine/Korea/A18/2011|2011.704:0.0008822871108,H3N2_Swine_JX502015_A/swine/Korea/D79/2011|2011.786:0.0009845115509):0.0001032587634,(H3N2_Swine_KC471416_A/swine/Korea/CY02-10/2012|2012.137:0.001964730306,H3N2_Swine_KC471488_A/swine/Korea/CY03-19/2012|2012.233:-9.513261311e-05):0.00130939928):0.0005995212261,H3N2_Swine_JN940421_A/swine/NY/A01104005/2011|2011.699:0.000807875335):0.0005739288789,(H1N2_Swine_KF142494_A/swine/Korea/CY0423-12/2013|2013.307:0.0005009215911,H1N2_Swine_KF142502_A/swine/Korea/CY0423-33/2013|2013.307:-3.568817403e-05):0.003920051942):0.0007633247796,H3N2_Swine_JX565464_A/swine/Ohio/6/2012|2012.452:0.002415446958):0.0003745880894):0.0005997012754,H3N2_Swine_KF386785_A/swine/Pennsylvania/A01432652/2013|2013.249:0.00452443408):0.001050110653,(((H1N2_Swine_KP031612_A/swine/Kansas/12-164540/2012|2012.978:0.001200036824,H1N2_Swine_KT734989_A/swine/Kansas/A01377287/2014|2014.247:0.008721199991):0.0006116942401,(H1N2_Swine_KT735014_A/swine/Kansas/A01377335/2014|2014.512:0.002564818124,H1N2_Swine_KX907944_A/swine/Kansas/A01377088/2013|2013.500:0.0007111815636):0.001790827306):0.003799758144,H1N2_Swine_KJ528298_A/swine/Kansas/12-156064/2012|2012.953:0.0008222303082):0.0007955606605):0.000781076595):0.001052513926,((H3N2_Swine_MF973280_A/swine/North_Carolina/A02214438/2017|2017.258:0.001913948038,H3N2_Swine_MG662615_A/swine/North_Carolina/A02218550/2017|2017.564:0.002767167166):0.004055752227,H1N1_Swine_KT943585_A/swine/North_Carolina/120138/2014|2014.962:0.002559685263):0.003963826692):0.0008186288736,H1N2_Swine_MF522022_A/swine/Indiana/A01932256/2017|2017.123:0.01687968798):0.0009963898911,((((((((((((((((((((H3N2_Swine_KU942647_A/swine/Indiana/A01812151/2016|2016.052:0.004330696805,H3N2_Swine_KY964027_A/swine/Indiana/15TOSU8903/2015|2015.496:0.003200309399):0.003366160869,H1N1_Swine_KJ361932_A/swine/Illinois/A01427360/2013|2013.995:0.001363755344):0.001070951264,H1N2_Swine_KJ739347_A/swine/Nebraska/A01202501/2011|2011.605:0.003195421044):0.0009396583009,(((H3N2_Swine_KT374251_A/swine/Missouri/A01840324/2015|2015.019:-2.531895822e-05,H3N2_Swine_KY401788_A/swine/Iowa/A01944136/2015|2015.740:0.005212532622):0.0003205049291,H3N2_Swine_KT192580_A/swine/Missouri/A01840163/2014|2014.945:-0.0003278215596):0.0006080741514,H3N2_Swine_KT356655_A/swine/Missouri/A01840724/2015|2015.096:0.0007963134272):0.009650218473):0.0004927239917,H1N2_Swine_KJ161929_A/swine/Indiana/A00968358/2012|2012.104:0.0004887749684):0.002909297119,(H1N2_Swine_KP830029_A/swine/Illinois/A01049967/2011|2011.356:0.002135509875,H1N2_Swine_KX960310_A/swine/Illinois/A01443797/2013|2013.195:0.00686348327):0.0001979642281):0.0001893826615,H3N2_Swine_JQ350551_A/swine/Indiana/A00968322/2010|2010.795:0.0003178031955):0.000117097228,H3N2_Swine_KF922841_A/swine/Minnesota/A01134337/2010|2010.877:0.000347162809):5.855386299e-05,H1N2_Swine_KR859455_A/swine/Illinois/A01047045/2010|2010.910:0.0004087284242):5.215325031e-05,H1N2_Swine_KR859412_A/swine/Illinois/A01047046/2010|2010.910:0.000406699374):3.817287061e-05,H3N2_Swine_CY131074_A/swine/Ohio/10SW203/2010|2010.644:-3.557666325e-05):0.0002339175712,((((H1N2_Swine_KF467237_A/swine/Illinois/A01432156/2012|2012.852:0.0004753794843,H1N2_Swine_KX960318_A/swine/Illinois/A01444496/2013|2013.016:0.0004557551574):3.059907018e-05,H1N2_Swine_KF026668_A/swine/Illinois/A01270809/2012|2012.778:-3.093297395e-05):0.000822519284,H1N2_Swine_KF386840_A/swine/Missouri/A01270665/2012|2012.751:0.001517415735):0.004090747549,H1N1_Swine_KF026429_A/swine/Nebraska/A01301493/2012|2012.636:0.006368826554):0.0006584286866):0.0001194851762,H3N2_Swine_CY130962_A/swine/Ohio/10SW125/2010|2010.611:0.0003469338996):0.0001762534715,(H1N1_Swine_KC508552_A/swine/Michigan/A01202708/2011|2011.795:0.004108568265,H1N2_Swine_KC435034_A/swine/Mississippi/A01202799/2011|2011.838:0.002963975228):5.999602506e-05):0.0001395745438,(((H3N2_Swine_KJ640514_A/swine/Indiana/13TOSU1207/2013|2013.496:0.007165944375,H3N2_Swine_JX155359_A/swine/Indiana/A01049091/2010|2010.879:0.0003735412409):4.751882801e-05,H3N2_Swine_JQ914819_A/swine/Indiana/A01049744/2011|2011.222:0.0004194259451):4.867330171e-05,H3N2_Swine_JQ914804_A/swine/North_Carolina/A01049436/2011|2011.049:0.0004169989574):0.0007420434925):0.0002606769302,(H3N2_Swine_HQ734221_A/swine/Pennsylvania/A01076779/2010|2010.814:-8.22644578e-05,H3N2_Swine_HQ734215_A/swine/Pennsylvania/62170-2/2010|2010.814:0.0005481846243):0.001176749729):0.0002988384888,H3N2_Swine_KF527549_A/swine/Virginia/A01203436/2012|2012.290:0.005132034457):0.0003164722843,H3N2_Swine_KC435067_A/swine/Michigan/A01259002/2012|2012.805:0.004174691056):0.0002701307495,H1N2_Swine_KJ528282_A/swine/Kansas/11-104259/2011|2011.953:0.001898448949):0.0008283210811,((((((H1N1_Swine_KR047985_A/swine/Iowa/A01057153/2010|2010.375:0.002681536068,H1N1_Swine_KR018900_A/swine/Iowa/A01049670/2011|2011.186:0.008220215594):0.0003671815422,H1N1_Swine_CY158278_A/swine/Arkansas/SG1323/2009|2009.778:-0.0004096032687):0.0003353176232,H1N1_Swine_KP941629_A/swine/Iowa/A01049148/2010|2010.896:0.003911911455):0.0003789646038,H1N1_Swine_CY158958_A/swine/Arkansas/SG1327/2009|2009.827:0.001021985118):0.003416726814,H1N2_Swine_CY159438_A/swine/Arkansas/02927/2009|2009.918:0.003241123571):0.000385276767,H1N2_Swine_CY158374_A/swine/Missouri/SG1343/2009|2009.707:0.002886378827):0.0003617991847):0.002473624869):0.002528200784,H1N2_Human_KJ620414_A/Minnesota/14/2012|2012.953:0.009357574052):0.003848254283,((((((((((((((((((((H3N2_Swine_KX960598_A/swine/Ohio/15TOSU0742/2015|2015.688:5.551115123e-17,H3N2_Swine_KX960512_A/swine/Ohio/15TOSU0741/2015|2015.688:5.551115123e-17):0.001419285432,(H3N2_Swine_KY327742_A/swine/Kentucky/15TOSU1991/2015|2015.852:0.001105880737,H3N2_Swine_KY327696_A/swine/Kentucky/15TOSU1908/2015|2015.852:0.001228629345):0.001861479336):0.0004874255203,H3N2_Swine_KT828166_A/swine/Kentucky/14TOSU24005/2014|2014.500:0.000445327894):5.933485044e-05,H3N2_Swine_KT827962_A/swine/Kentucky/14TOSU23911/2014|2014.500:0.0004076099227):9.711562334e-05,H3N2_Swine_KT356668_A/swine/California/A01459014/2015|2015.208:-9.875191288e-05):4.938633608e-05,H3N2_Swine_KT356660_A/swine/California/A01459016/2015|2015.208:-4.938633608e-05):0.0005509993517,((H1N1_Swine_KX960511_A/swine/Indiana/14TOSU2671/2014|2014.526:0.001186338446,H1N2_Swine_KX960699_A/swine/Indiana/14TOSU6438/2014|2014.542:0.0002124908356):0.0004857303293,H1N1_Swine_KT827930_A/swine/Indiana/14TOSU0454/2014|2014.500:-1.927577158e-05):0.0003852097566):0.0008710921359,H1N1_Swine_KX670654_A/swine/Oklahoma/A01944302/2015|2015.745:0.007628343043):0.001536677282,H1N1_Swine_MF145372_A/swine/Oklahoma/A01671948/2016|2016.973:0.012516092):0.0008504131925,(H3N2_Swine_KY401908_A/swine/Oklahoma/A01777830/2016|2016.553:0.01008155793,H3N2_Swine_MG784576_A/swine/Nebraska/A02221499/2017|2017.655:0.0117414612):0.001729945491):0.001204048031,(H1N1_Swine_MF973286_A/swine/Oklahoma/A02214419/2017|2017.252:0.001631719408,H1N1_Swine_MF664403_A/swine/Oklahoma/A01672680/2017|2017.085:0.0007007801357):0.01293512634):0.0009630696273,H1N1_Swine_KT768012_A/swine/Oklahoma/A01476227/2014|2014.611:0.006192351685):0.007252590097,(H1N2_Swine_KX772254_A/swine/Nebraska/A01941636/2015|2015.973:0.005851787422,H1N2_Swine_KU229957_A/swine/Missouri/A01432837/2013|2013.427:0.001200905296):0.006944107047):0.0007307751704,((((((H1N2_Swine_KX670760_A/swine/Oklahoma/A01566774/2014|2014.868:0.004571628337,H3N2_Swine_KT768007_A/swine/Kansas/A01477353/2014|2014.627:0.002022967476):0.0005100967565,(H1N1_Swine_MF973370_A/swine/Texas/A02214607/2017|2017.274:0.00188567678,H1N1_Swine_MF801556_A/swine/Iowa/A01667091/2017|2017.233:0.002797219679):0.009150263817):0.0004372965367,H1N2_Swine_KT306771_A/swine/Kansas/A01290646/2013|2013.784:0.0006938357209):0.0004298799737,H1N1_Swine_KT306810_A/swine/Oklahoma/A01290605/2013|2013.753:0.003736067511):0.001103992481,((H1N2_Swine_KY401946_A/swine/Nebraska/A01776543/2016|2016.447:0.001272269151,H1N2_Swine_KY402008_A/swine/Kansas/A01777675/2016|2016.515:0.00200126822):0.005438232037,H1N2_Swine_MF045334_A/swine/Kansas/A01781760/2016|2016.723:0.00799256976):0.001413737252):0.002075071045,H1N2_Swine_MG784636_A/swine/Oklahoma/A02219505/2017|2017.616:0.01347753809):0.008710408382):0.00438270703,H3N2_Swine_CY159488_A/swine/Texas/SG1501/2010|2010.299:0.001615808844):0.003773391732,(((((((H3N2_Swine_JQ365143_A/swine/Texas/A01049914/2011|2011.321:5.551115123e-17,H3N2_Swine_JQ365148_A/swine/Texas/A01049915/2011|2011.321:5.551115123e-17):0.0002103885674,H1N1_Swine_CY158582_A/swine/Iowa/SG1401/2011|2011.759:0.004004531504):0.0001535935641,((H1N2_Swine_KX907939_A/swine/Nebraska/A01379861/2013|2013.288:0.001003701868,H1N2_Swine_KX907969_A/swine/Nebraska/A01277808/2012|2012.904:0.0003940141537):6.915831872e-05,H1N2_Swine_KX907880_A/swine/Nebraska/A01381819/2013|2013.447:0.001801960481):0.006998886474):0.001211591369,(H3N2_Swine_JX306662_A/swine/Nebraska/A01240337/2011|2011.866:0.001315975018,H3N2_Swine_KC779034_A/swine/Michigan/A01203498/2012|2012.345:0.000550823644):0.00308268547):0.00027735126,H3N2_Swine_JQ365138_A/swine/Iowa/A01049750/2011|2011.236:0.0008626316951):5.590167508e-05,H3N2_Swine_JN409438_A/swine/Kansas/11-110529/2011|2011.266:0.0008768797619):7.932389608e-05,H3N2_Swine_JN409390_A/swine/Kansas/10-91088/2010|2010.995:-8.433400782e-05):0.00299804178):0.004912803061,((H1N1_Swine_CY157964_A/swine/Minnesota/SG1261/2006|2006.852:0.004559239306,H1N1_Swine_CY099228_A/swine/Minnesota/001581/2007|2007.315:0.003460074304):0.0006244954218,H1N1_Swine_KJ764729_A/swine/Korea/251-1/2008|2008.123:0.007986541912):0.0007513610123):0.001544026881,((((((((H1N1_Swine_CY099292_A/swine/Illinois/01918/2007|2007.932:-0.0002514528656,H1N1_Swine_CY099276_A/swine/Illinois/02695/2009|2009.244:0.002585263067):0.0001258976981,H1N1_Swine_CY099268_A/swine/Illinois/01981/2008|2008.041:-0.0001258976981):0.0004424575961,H1N1_Swine_CY099300_A/swine/Illinois/01917/2007|2007.932:0.0009592849531):0.003684335956,(H1N1_Swine_CY158206_A/swine/North_Carolina/SG1309/2008|2008.808:0.003031803732,H3N2_Swine_CY110915_A/swine/North_Carolina/A01076178/2009|2009.929:0.008403420541):0.002071044464):0.001328711866,(H3N2_Swine_CY099236_A/swine/Minnesota/001332/2006|2006.877:0.0002244476686,H1N2_Swine_CY158926_A/swine/Iowa/SG1290/2007|2007.277:0.003995797031):0.0007035507769):0.0003970792938,((((H3N2_Swine_CY158182_A/swine/North_Carolina/SG1306/2008|2008.501:0.005225660361,H3N2_Swine_CY159390_A/swine/North_Carolina/01469/2007|2007.140:-5.780119612e-05):0.0004149643944,H3N2_Swine_CY041846_A/swine/North_Carolina/R08-001877-D08-013371/2008_|2008.500:0.002415563106):0.0008074097225,H1N1_Swine_CY158430_A/swine/North_Carolina/SG1361/2010|2010.460:0.008260955866):0.002032013751,((H1N1_Swine_CY158086_A/swine/Kentucky/01569/2007|2007.271:0.0009434442417,H1N1_Swine_CY158052_A/swine/Kentucky/SG1277/2007|2007.203:0.00045427178):0.0003383084155,H1N1_Swine_CY158318_A/swine/North_Carolina/SG1334/2009|2009.052:0.005807170127):0.0007667086018):0.0002604367619):0.0006426750541,(H1N2_Swine_CY158326_A/swine/North_Carolina/SG1335/2009|2009.052:0.002205638062,H1N2_Swine_CY159014_A/swine/North_Carolina/SG1394/2011|2011.740:0.008244206293):0.007255600989):0.0003535195348,(((((((H1N1_Swine_CY157996_A/swine/Arkansas/01460/2007|2007.082:0.005356270633,H1N1_Swine_CY157892_A/swine/Arkansas/SG1241/2006|2006.332:0.0002780995108):0.003175164309,H3N2_Swine_CY158078_A/swine/North_Carolina/01930/2007|2007.567:0.002030737309):0.0002602588087,(H1N1_Swine_HM125981_A/swine/MN/23506/2009|2009.345:0.003681333201,H1N1_Swine_CY158254_A/swine/Minnesota/SG1317/2008|2008.290:0.00437221485):0.007724327538):0.0001347326117,((H1N2_Swine_CY045534_A/swine/Texas/050625/2008|2008.500:0.002995452148,H1N2_Swine_CY045582_A/swine/Texas/008648/2008|2008.500:0.001225490069):0.004380334861,H1N1_Swine_CY158366_A/swine/Illinois/02626/2009|2009.077:0.008021719986):0.003357451191):0.0002460272391,((H1N2_Swine_CY158198_A/swine/North_Carolina/02249/2008|2008.575:0.001463772957,H1N1_Swine_CY158222_A/swine/North_Carolina/02403/2008|2008.696:0.000868726587):0.004846405114,(H1N1_Swine_CY158390_A/swine/Oklahoma/SG1251/2010|2010.729:0.003346855267,H1N1_Swine_CY159470_A/swine/Oklahoma/SG1500/2010|2010.797:0.003702756161):0.01065336146):0.0008334940056):7.984372947e-05,H1N2_Swine_CY159342_A/swine/Oklahoma/01382/2006|2006.929:0.003154706708):0.0003953938443,H3N2_Swine_CY158102_A/swine/Nebraska/01711/2007|2007.578:0.006444046063):0.0001585186248):4.965414671e-05):0.001309346683,(((((((H3N2_Swine_JQ365118_A/swine/Illinois/A01047528/2010|2010.918:0.009853238079,H1N1_Swine_EU604693_A/swine/OH/511445/2007|2007.500:6.596698339e-05):0.000671111601,H1N1_Swine_GQ484359_A/swine/Kansas/77778/2007|2007.953:0.0002715617178):0.0006984400805,(H1N2_Swine_HQ840334_A/swine/South_Dakota/152B/2009|2009.674:0.004578387673,H1N1_Swine_KC839526_A/swine/Minnesota/A01134331/2010|2010.890:0.006821601583):0.0007324560594):0.0005201036937,((H1N2_Swine_CY158302_A/swine/Kentucky/02564/2009|2009.079:-5.18030738e-06,H1N2_Swine_CY158310_A/swine/Kentucky/02573/2009|2009.110:0.0009380894228):0.003454760016,H1N1_Swine_CY099164_A/swine/Ohio/02026/2008|2008.123:0.001232790412):0.0006407684165):0.001093192506,(H1N2_Swine_KC616664_A/swine/Iowa/19/2012|2012.690:0.004774961289,H1N2_Swine_KX960338_A/swine/Missouri/A01444795/2013|2013.058:0.004190676869):0.01143781706):0.001755781667,(H3N2_Swine_KF739389_A/swine/Illinois/02907/2009|2009.803:0.003582837167,H3N2_Swine_KT580899_A/swine/Minnesota/D09-24462-1/2009|2009.362:0.003479294832):0.003379401868):0.0007956436101,(((H3N2_Swine_CY130786_A/swine/Ohio/09SW80/2009|2009.600:5.551115123e-17,H3N2_Swine_CY130778_A/swine/Ohio/09SW79M/2009|2009.600:5.551115123e-17):0.0002141860362,(H1N2_Swine_CY130570_A/swine/Ohio/09SW1489E/2009|2009.507:5.551115123e-17,H1N2_Swine_CY130658_A/swine/Ohio/09SW1489M/2009|2009.507:5.551115123e-17):0.001184715591):0.0003576656257,H3N2_Swine_JX964914_A/swine/Illinois/53612-2/2009|2009.633:0.001044547458):0.006395955254):0.001331257145):0.0004175762377,((((H3N2_Swine_CY159430_A/swine/Arkansas/02598/2009|2009.115:0.002520122748,H3N2_Swine_CY159446_A/swine/Arkansas/02863/2009|2009.482:0.002176039864):0.0005302214695,(H1N2_Swine_KX960248_A/swine/Minnesota/A01444719/2013|2013.036:0.01859807863,H3N2_Swine_CY158142_A/swine/Arkansas/SG1297/2008|2008.786:0.0006046904217):0.0009295596967):0.001009022139,H3N2_Swine_CY158150_A/swine/Arkansas/SG1298/2008|2008.995:0.002057739036):0.00270994514,H3N2_Swine_JX008738_A/swine/Iowa/A01057188/2010|2010.392:0.006734386321):0.0008759462454):0.001750428724):0.002271301772,(((((H3N2_Swine_MF194233_A/swine/South_Dakota/MT_12_07_1554/2012|2012.830:0.0008648642729,H3N2_Swine_MF194389_A/swine/South_Dakota/MT_12_07_2018/2012|2012.197:0.001469645808):4.394230801e-05,H3N2_Swine_MF194677_A/swine/Dakota_Superior/MT_12_07_411/2012|2012.008:0.0004222583315):0.008539617119,(H1N1_Swine_KR057341_A/swine/Minnesota/A01049462/2011|2011.068:0.005005649106,H3N2_Swine_KP270891_A/swine/Kansas/10-83533/2010|2010.293:0.003970056473):0.001569326137):0.003735601489,H1N1_Swine_MG298967_A/swine/Nebraska/A01397381/2013|2013.479:0.01796489947):0.001801793243,(H1N1_Swine_KJ739337_A/swine/Mississippi/A01202593/2011|2011.699:-7.316640892e-05,H1N1_Swine_KX960238_A/swine/Nebraska/A01444654/2013|2013.036:0.0005390865754):0.01110068362):0.004797208573):0.00332995072,((((((((((((((((((((H3N2_Swine_CY160175_A/swine/Quebec/01002/2006|2006.145:0.0002937060449,H3N2_Swine_CY158638_A/swine/Quebec/01001/2006|2006.145:0.0006378901263):0.003968426956,H3N2_Avian_DQ469997_A/turkey/Ontario/31232/2005|2005.500:0.0002537207533):0.000381542294,(H3N2_Swine_DQ469989_A/swine/Ontario/33853/2005|2005.500:-6.255595609e-05,H3N2_Human_DQ469957_A/Ontario/RV1273/2005|2005.500:0.0005284761226):8.489864195e-05):0.0004543595269,H3N2_Swine_EU826548_A/swine/Quebec/4001/2005|2005.526:1.117028533e-05):0.0007513429012,((H1N1_Swine_KX571102_A/swine/Quebec/1600117/2014|2014.323:1.115329175e-16,H3N2_Swine_KX571088_A/swine/Quebec/P0316/2011|2011.184:-5.106150573e-19):0.01412233058,H3N2_Human_EU399756_A/Ontario/1252/2007|2007.500:0.009489691884):0.000222194246):0.0006371712918,H1N1_Swine_JF713873_A/swine/QC/1531-3/2009|2009.345:0.01499545289):0.0003394652732,(((((H3N2_Swine_CY246118_A/swine/Saskatchewan/SD0149/2016|2016.110:0.003196155027,H3N2_Swine_CY195492_A/swine/Saskatchewan/SD0065/2014|2014.975:0.00102076409):0.0006364588982,H3N2_Swine_CY246473_A/swine/British_Columbia/SD0180/2016|2016.660:0.008407778619):0.001769534673,H3N2_Swine_CY245926_A/swine/Saskatchewan/SD0118/2015|2015.668:0.008339324822):0.006481342857,(H3N2_Swine_CY245782_A/swine/Saskatchewan/SD0097/2015|2015.304:0.001849687817,H3N2_Swine_CY246760_A/swine/Alberta/SD0208/2016|2016.945:0.008552584509):0.008709866908):0.01166562607,((H3N2_Swine_CY158726_A/swine/Manitoba/SG1432/2008|2008.458:5.551115123e-17,H3N2_Swine_CY158718_A/swine/Manitoba/SG1431/2008|2008.458:5.551115123e-17):0.002409113693,H3N2_Swine_CY194963_A/swine/Manitoba/D0288/2013|2013.849:0.02744931683):0.003961219):0.003267149873):0.0008060298615,(((H1N1_Swine_CY194810_A/swine/Manitoba/D0270/2013|2013.693:0.0009271782922,H1N1_Swine_CY194850_A/swine/Manitoba/D0274/2013|2013.734:0.0009390183007):0.02405145506,(H1N2_Swine_KX670674_A/swine/South_Dakota/A01823237/2015|2015.477:0.001470312071,H1N2_Swine_CY195364_A/swine/Alberta/SD0042/2014|2014.825:-7.259604963e-05):0.02330615116):0.003158615533,H1N2_Swine_CY195268_A/swine/Manitoba/D0342/2014|2014.460:0.03041577728):0.0008889998865):0.0005670228469,(H3N2_Swine_CY159078_A/swine/Saskatchewan/SD0001/2011|2011.915:0.001916091189,H3N2_Swine_CY195332_A/swine/Alberta/SD0038/2014|2014.693:0.006097822064):0.01996866498):0.0002337947344,((((H3N2_Swine_JF346154_A/swine/Minnesota/65767/2006|2006.984:0.005032903656,H1N1_Swine_CY099124_A/swine/Minnesota/02053/2008|2008.159:0.005397303773):0.0007718416251,H3N2_Swine_HQ825242_A/swine/QC/2108-2/2009|2009.252:0.009321913335):0.001996104981,H3N2_Swine_CY245982_A/swine/British_Columbia/SD0122/2015|2015.803:0.0260746235):0.001497144595,H3N2_Swine_KP031604_A/swine/Kansas/12-165022/2012|2012.997:0.02427298972):0.0007735356047):0.0001712570612,((((((((((((((H3N2_Swine_CY159851_A/swine/Texas/SG1270/2007|2007.162:0.00377690474,H1N1_Swine_CY158028_A/swine/Texas/01657/2007|2007.468:0.007109895304):0.00097733031,H1N1_Swine_KR057370_A/swine/Minnesota/01076/2006|2006.244:0.00135563068):0.002132318407,(H1N2_Swine_CY158110_A/swine/Minnesota/01604/2007|2007.329:0.01039718347,H3N2_Swine_CY158758_A/swine/Manitoba/02946/2010|2010.052:0.01127461299):0.0007652987695):0.0001718647142,(H3N2_Swine_CY158646_A/swine/Saskatchewan/01114/2006|2006.329:0.0041179953,H1N1_Swine_KR074386_A/swine/Missouri/A01049487/2011|2011.074:0.01558113466):0.0004705717057):0.0001507149399,H3N2_Swine_CY099148_A/swine/Minnesota/00611/2005|2005.381:0.0007511691998):0.0002124251834,H3N2_Swine_KX571092_A/swine/Quebec/1561816/2014|2014.052:-0.0001983717066):9.933685499e-05,H3N2_Swine_CY158606_A/swine/Manitoba/00446/2005|2005.066:-9.933685499e-05):0.0002068395668,(((H3N2_Swine_DQ469973_A/swine/British_Columbia/28103/2005|2005.500:0.0009103783104,H3N2_Swine_CY158614_A/swine/British_Columbia/00633/2005|2005.378:0.00142845895):0.0008509859439,H1N1_Swine_CY159038_A/swine/Alberta/SG1415/2006|2006.195:0.003850523876):0.0006791878332,H3N2_Swine_CY158622_A/swine/Alberta/SG1405/2005|2005.764:0.002152479644):0.0009646850406):0.0001582216979,H3N2_Swine_CY045566_A/swine/Oklahoma/008722/2007|2007.500:0.00552505955):0.0004629412084,H3N2_Swine_CY099252_A/swine/Minnesota/00484/2005|2005.052:0.004750683454):0.0003605319362,H1N1_Swine_CY157868_A/swine/Minnesota/SG1237/2005|2005.468:0.002924340917):0.0003790061542,H3N2_Swine_CY158694_A/swine/Manitoba/01799/2007|2007.789:0.006487917308):0.0002611111846,H3N2_Swine_DQ469965_A/swine/Alberta/14722/2005|2005.500:0.002493361843):0.0001901999739,((H3N2_Swine_CY245862_A/swine/Alberta/SD0109/2015|2015.458:0.02727275269,H1N1_Swine_KM872072_A/swine/South_Dakota/A01349306/2013|2013.192:0.02229308326):0.001365800547,H3N2_Swine_CY158118_A/swine/Minnesota/SG1293/2007|2007.260:0.006565093959):0.0005612003378):0.0004181543153):0.0003020015973,(H1N1_Swine_CY158734_A/swine/Manitoba/SG1433/2009|2009.458:0.005136018484,H1N1_Swine_CY158678_A/swine/Manitoba/01781/2007|2007.751:0.003355775034):0.004160916692):0.000111100161,(((((((((((H3N2_Swine_CY194226_A/swine/Manitoba/D0089/2012|2012.085:3.411865838e-05,H3N2_Swine_CY194306_A/swine/Montana/D0382/2012|2012.510:0.00183396342):0.0009312516072,H3N2_Swine_CY246070_A/swine/British_Columbia/SD0132/2016|2016.033:0.01343024705):0.001900142379,((H3N2_Swine_MF920133_A/swine/Minnesota/MT_13_01_S55/2013|2013.137:6.763645389e-17,H3N2_Swine_MF194421_A/swine/Iowa/MT_12_07_4298/2012|2012.663:4.338584857e-17):1.425060156e-05,H3N2_Swine_MF920013_A/swine/Minnesota/MT_13_01_S70/2013|2013.151:0.0004514254033):0.004336120845):0.003477517305,H1N1_Swine_CY194290_A/swine/Manitoba/D0172/2012|2012.353:0.004641592517):0.009860925571,(H3N2_Swine_CY107027_A/swine/Minnesota/A01076196/2010|2010.159:0.001963411287,H3N2_Swine_HQ825181_A/swine/QC/414/2009|2009.386:0.00178812035):0.002478715179):0.004099056155,H3N2_Swine_CY158686_A/swine/Manitoba/01782/2007|2007.753:0.001565465584):0.0004000609401,(H3N2_Swine_CY194354_A/swine/Manitoba/D0102/2012|2012.792:0.01303798373,H3N2_Swine_JX155374_A/swine/Iowa/A01049317/2010|2010.973:0.007608032958):0.008628206736):0.001400742399,(((H3N2_Swine_MF194557_A/swine/Minnesota/MT_12_07_11_3_1/2011|2011.937:-1.304140747e-05,H3N2_Swine_MF194445_A/swine/Minnesota/MT_12_07_540/2012|2012.008:0.0004787174123):0.013787604,H3N2_Swine_JX008748_A/swine/Nebraska/A01049235/2010|2010.932:0.00893001907):0.001814632329,H1N1_Swine_CY195083_A/swine/Alberta/SD0014/2013|2013.907:0.01491661561):0.00337811011):0.003381987079,H3N2_Swine_JX860643_A/swine/Nebraska/A01049937/2011|2011.337:0.007490375997):0.00256009012,(((((H1N1_Swine_JF714019_A/SW/MB/5-5/2009|2009.422:0.003522685634,H3N2_Human_KJ942629_A/Minnesota/11/2010|2010.500:0.00595476925):0.002699455208,H1N1_Swine_CY159070_A/swine/Manitoba/02947/2010|2010.052:0.0006083496975):0.0006548766382,H3N2_Swine_CY158294_A/swine/Georgia/02604/2009|2009.137:0.007953425265):0.0009253458728,H3N2_Swine_CY158742_A/swine/Manitoba/02862/2009|2009.496:0.006775399016):0.002833740039,H3N2_Swine_CY158654_A/swine/Manitoba/01179/2006|2006.490:0.002104713435):0.001755974389):0.000379029449,H1N1_Swine_KF386845_A/swine/Iowa/A01203904/2012|2012.732:0.02149178291):0.0012577521):0.0001850330172,((H1N1_Human_GQ457563_A/Saskatchewan/5350/2009|2009.460:5.551115123e-17,H1N1_Human_GQ457564_A/Saskatchewan/5351/2009|2009.460:5.551115123e-17):0.004129163009,H3N2_Swine_CY158702_A/swine/Saskatchewan/01834/2007|2007.825:0.0005519521952):0.008229845052):0.001040458141,(H1N1_Swine_KP795755_A/swine/Illinois/A01049469/2011|2011.068:0.005369571154,H3N2_Swine_JQ689091_A/swine/Minnesota/A01047396/2011|2011.033:0.007482235992):0.01066546219):0.0005980937536,H3N2_Swine_DQ469981_A/swine/Manitoba/12707/2005|2005.500:0.004000406622):0.001182234108,(((((((((((H3N2_Swine_CY157796_A/swine/Oklahoma/00518/2005|2005.162:0.003185297371,H1N1_Swine_CY157844_A/swine/Minnesota/00574/2005|2005.315:0.001035586793):0.0003409290866,(H1N2_Swine_KR057378_A/swine/Minnesota/01082/2006|2006.271:0.005406556098,H3N2_Swine_CY157988_A/swine/Illinois/01131/2006|2006.340:0.004548630675):0.001564280146):0.0001976694064,H3N1_Swine_DQ150424_A/swine/MI/PU243/04_|2004.500:0.004283704274):0.0002043050227,(H1N2_Swine_CY157836_A/swine/North_Carolina/SG1232/2005|2005.071:0.0003178835182,H1N1_Swine_CY157820_A/swine/North_Carolina/SG1226/2005|2005.225:0.002017713183):0.0003166536616):0.0002117465161,H3N2_Swine_CY159206_A/swine/North_Carolina/SG1464/2004|2004.186:0.0002756273252):0.000193948426,(((H3N2_Swine_CY045574_A/swine/Oklahoma/011506/2007|2007.500:0.00813258868,H3N2_Swine_CY159246_A/swine/Iowa/SG1469/2004|2004.784:0.00132796403):0.001379420455,H3N2_Avian_EU735823_A/turkey/Ohio/313053/2004|2004.500:0.0005069499986):0.0003062168002,H3N2_Swine_CY157828_A/swine/North_Carolina/SG1230/2005|2005.203:0.003473872214):0.0002764886791):0.0001565599158,H3N2_Swine_CY157956_A/swine/North_Carolina/01484/2006|2006.838:0.007931188925):0.0002939024907,H3N2_Avian_EU743215_A/turkey/Minnesota/366767/2005|2005.500:0.001522571475):0.000207839726,H3N2_Avian_EU735831_A/turkey/North_Carolina/353568/2005|2005.500:0.004540397263):0.0007628301198,H3N2_Swine_JF346153_A/swine/Minnesota/5947/2007|2007.137:0.007185407547):0.00102406487,H3N2_Swine_CY157780_A/swine/Illinois/00303/2004|2004.375:0.005206436028):0.0009699238947):0.0004445269448,((H3N2_Swine_CY195188_A/swine/Saskatchewan/SD0025/2014|2014.208:0.004546257027,H1N1_Swine_CY195460_A/swine/Saskatchewan/SD0056/2014|2014.953:0.005387520755):0.006484839802,H3N2_Swine_CY195091_A/swine/Saskatchewan/SD0012/2013|2013.904:0.005092387023):0.01363930251):0.0002411588226,H1N1_Swine_CY194370_A/swine/Manitoba/D0175/2012|2012.808:0.026721559):0.0006125910747,((((((((((((((((((H3N2_Swine_MF172987_A/swine/Kansas/A01378025/2017|2017.329:0.0007030490937,H3N2_Swine_MG193783_A/swine/Nebraska/A01785261/2017|2017.332:0.0006946669281):0.0002872900064,H3N2_Swine_MH234855_A/swine/Kansas/A01378039/2018|2018.173:0.00583172144):0.01088510575,(H3N2_Swine_KX772348_A/swine/Kansas/A01377649/2015|2015.932:0.002108037017,H1N2_Swine_KY509925_A/swine/California/A01778665/2016|2016.627:0.004006696542):0.003562606797):0.001557434405,H3N2_Swine_KT767987_A/swine/Nebraska/A01476165/2014|2014.570:0.0003489092502):0.003127550537,((H1N2_Swine_KY938609_A/swine/Colorado/A01668653/2016|2016.888:0.00409679988,H1N2_Swine_KX772269_A/swine/South_Dakota/A01941705/2015|2015.970:0.006322629896):0.001081886478,H1N2_Swine_KX670750_A/swine/Nebraska/A01476438/2014|2014.693:0.0002924877972):0.002645570188):0.001230399108,((H1N1_Swine_MG662679_A/swine/Arkansas/A02218161/2017|2017.507:0.003763646147,H1N1_Swine_MF373264_A/swine/Minnesota/A01672344/2017|2017.027:0.003305669897):0.007051606691,H1N2_Swine_KY401826_A/swine/Nebraska/A01778104/2016|2016.515:0.009386967536):0.0002643428131):0.001161437105,H1N1_Swine_KM245327_A/swine/North_Carolina/A01364596/2013|2013.671:0.000960236496):0.001833944614,(((((H1N2_Swine_KC866548_A/swine/Kentucky/12TOSU1155/2012|2012.844:5.551115123e-17,H1N2_Swine_KC866468_A/swine/Kentucky/12TOSU1053/2012|2012.844:5.551115123e-17):0.0001382260918,(H1N2_Swine_KX907930_A/swine/Oklahoma/A01432269/2012|2012.945:-0.0001314262165,H1N1_Swine_KJ640835_A/swine/Texas/13TOSU0050/2013|2013.085:0.001530327844):0.0007981962823):0.000630998545,H1N1_Swine_KT313544_A/swine/Oklahoma/A01410195/2014|2014.038:0.002667911397):8.31487329e-05,((H1N2_Swine_KX670694_A/swine/Minnesota/A01567671/2015|2015.019:0.000546935572,H1N2_Swine_KX670755_A/swine/Minnesota/A01567833/2015|2015.036:-8.101540553e-05):0.0001807207704,(H1N1_Swine_KX851862_A/swine/Iowa/A01941927/2016|2016.036:0.003899586568,H1N2_Swine_KX670679_A/swine/Minnesota/A01567012/2014|2014.419:0.001256421724):0.000287300133):0.002280249969):0.0005302006109,(H1N2_Swine_KY938621_A/swine/Illinois/A01782816/2016|2016.833:0.004034163745,H1N2_Swine_MG662621_A/swine/Oklahoma/A01785279/2017|2017.542:0.003038657044):0.003781881815):0.001424849338):0.007235180368,H1N2_Swine_KT446433_A/swine/Oklahoma/A01049501/2011|2011.090:0.004703733648):0.003056257842,((H1N2_Swine_CY099180_A/swine/Minnesota/SG1133/2008|2008.321:0.001296470084,H1N2_Swine_KF386795_A/swine/Minnesota/A01134341/2010|2010.337:0.01060161722):0.0005188728681,H1N2_Swine_CY099212_A/swine/Minnesota/02324/2008|2008.690:0.004746769834):0.003222702591):0.0001316997047,((((H1N2_Swine_JQ023761_A/swine/Minnesota/0745/2010|2010.167:0.001295560559,H1N2_Swine_CY158342_A/swine/Minnesota/02852/2009|2009.425:0.000569590888):0.001954725268,H1N2_Swine_CY045598_A/swine/Oklahoma/010226-17/2008|2008.500:0.0003880758219):0.0003976484831,(H1N2_Swine_CY158934_A/swine/Arkansas/02404/2008|2008.773:0.001956971321,H1N2_Swine_CY045694_A/swine/Oklahoma/020736-2/2008|2008.500:-9.245286128e-05):0.00101071877):0.0005638477695,((H3N2_Swine_CY045550_A/swine/Oklahoma/001142/2009|2009.500:0.002553580361,H3N2_Swine_CY045558_A/swine/Kansas/015252/2009|2009.500:0.0007224193263):0.005050659279,H3N2_Swine_CY159988_A/swine/Oklahoma/02985/2010|2010.186:0.004475594631):0.0008538464323):0.0004074061124):0.0003239194734,((((H1N2_Swine_CY158574_A/swine/Indiana/04254/2011|2011.244:0.0008687967684,H1N2_Swine_CY158478_A/swine/Arkansas/SG1376/2011|2011.068:0.001470040492):0.0004781735143,H1N2_Swine_KP892944_A/swine/Indiana/A01049794/2011|2011.260:0.0004534765569):8.608580811e-05,H1N2_Swine_CY158558_A/swine/North_Carolina/SG1391/2011|2011.241:-8.621276721e-05):0.0003533972055,H1N2_Swine_KT589343_A/swine/Illinois/A00857138b/2011|2011.800:0.003637929792):0.009485060953):0.0001226688637,H1N1_Swine_CY158270_A/swine/Colorado/SG1322/2009|2009.649:0.005693688496):0.0006114566247,(H1N1_Swine_KX858594_A/swine/Oklahoma/A01732565/2016|2016.148:0.02384583161,H1N1_Swine_CY158286_A/swine/Oklahoma/SG1325/2009|2009.093:0.00397422317):0.002327855275):0.0003380363624,(((H1N2_Swine_KT306805_A/swine/Oklahoma/A01290898/2013|2013.885:0.002503311593,H1N2_Swine_KX960299_A/swine/Oklahoma/A01432577/2013|2013.189:0.0007702257779):0.003721566809,H1N1_Swine_KT306800_A/swine/Oklahoma/A01290693/2013|2013.803:0.01142471833):0.001598599563,H1N2_Swine_KF026701_A/swine/Oklahoma/A01203865/2012|2012.701:0.003202939375):0.005476843811):0.0004995068007,H1N2_Swine_CY159422_A/swine/Oklahoma/02722/2009|2009.271:0.005520311593):0.0001597961499,H3N2_Swine_CY099108_A/swine/Minnesota/02782/2009|2009.345:0.00473914586):0.001110702744,H3N2_Swine_KY401951_A/swine/Colorado/A01775092/2016|2016.356:0.02409354065):0.008251929612):0.0005545851383):0.001937814297,H3N2_Swine_JX239981_A/swine/Illinois/A01240575/2011|2011.967:0.001734695249):0.00225251532,H1N2_Swine_CY246232_A/swine/Alberta/SD0164/2016|2016.279:0.03886156144):0.003178112,(((((((((((H3N2_Swine_CY158518_A/swine/North_Carolina/03289/2011|2011.016:0.003813218669,H3N2_Swine_JQ365123_A/swine/Illinois/A01076719/2010|2010.833:0.004199036021):0.0003432308538,(H3N2_Swine_CY158990_A/swine/North_Carolina/SG1364/2010|2010.896:0.002384745473,H3N2_Swine_CY158414_A/swine/North_Carolina/SG1358/2010|2010.729:0.001361338215):0.001557388991):0.0005209228692,H1N1_Swine_CY158534_A/swine/North_Carolina/SG1387/2011|2011.745:0.006634508866):0.0004910832006,(H1N2_Swine_KC508595_A/swine/Michigan/A01259001/2012|2012.737:0.002842464352,H1N2_Swine_MF045185_A/swine/South_Carolina/A01782474/2016|2016.795:0.01686953105):0.007270231575):0.0003497106835,(H1N1_Swine_KJ739342_A/swine/Virginia/A01202625/2011|2011.742:0.0002905830099,H1N1_Swine_KC508590_A/swine/Indiana/A01202622/2011|2011.740:0.001109558981):0.006423199038):0.0003056608791,H1N1_Swine_KR074290_A/swine/Mississippi/A01202059/2011|2011.433:0.006141304641):0.009290432615,((((H1N2_Swine_CY086895_A/swine/North_Carolina/226125/2010|2010.685:0.0004556902727,H1N2_Swine_CY160004_A/swine/North_Carolina/SG1359/2010|2010.134:0.001480199554):0.002229583844,H3N2_Swine_CY158334_A/swine/North_Carolina/SG1338/2009|2009.099:0.002567324535):0.0051301676,(H1N2_Swine_KT313529_A/swine/Virginia/A01432745/2013|2013.326:0.0009870145784,H1N1_Swine_KM245322_A/swine/Nebraska/A01240348/2011|2011.874:0.001819251617):0.01537655316):0.005291892709,(H1N1_Swine_CY158894_A/swine/Georgia/SG1251/2006|2006.359:0.002855784713,H3N2_Swine_CY157948_A/swine/North_Carolina/01312/2006|2006.874:0.00231030145):0.002652976936):0.001927646335):0.007954831754,((((H1N1_Swine_CY158846_A/swine/North_Carolina/SG1202/2004|2004.285:0.00129614022,H3N2_Swine_CY157756_A/swine/Missouri/00355/2004|2004.575:0.007222791244):0.001738073052,H1N1_Swine_CY157660_A/swine/North_Carolina/SG1170/2003|2003.093:0.0006079141663):0.0003062665408,H3N1_Swine_DQ150432_A/swine/IN/PU542/04_|2004.500:0.009754895146):0.000241211237,H3N2_Swine_CY159190_A/swine/North_Carolina/SG1462/2004|2004.167:0.008619103939):0.001752368123):0.002085232029,(H1N2_Swine_CY158910_A/swine/Oklahoma/01452/2007|2007.068:0.002787748496,H1N2_Swine_CY157916_A/swine/Texas/01308/2006|2006.836:0.007142654577):0.01205881429):0.001523859364,((H1N2_Swine_CY157764_A/swine/Kansas/00246/2004|2004.096:-8.091275298e-05,H1N2_Swine_CY159166_A/swine/Oklahoma/00259/2004|2004.167:0.001013821868):0.009354173357,H1N1_Swine_CY099100_A/swine/Illinois/02064/2008|2008.192:0.004987672003):0.0004780173164):0.001212221796,H1N1_Swine_CY157932_A/swine/Virginia/01359/2006|2006.907:0.0149315698):0.00212799278):0.001280244461,(((((((((H1N1_Swine_CY157788_A/swine/Arkansas/SG1214/2005|2005.545:0.003379284447,H1N1_Swine_CY158174_A/swine/Kentucky/02116/2008|2008.249:0.008962892746):0.004660944211,H1N1_Swine_CY157588_A/swine/Arkansas/SG1157/2003|2003.556:0.002030508677):0.001372363564,H1N1_Swine_CY159198_A/swine/North_Carolina/SG1463/2004|2004.652:0.007727139138):0.0009586220206,H1N1_Swine_CY157748_A/swine/Tennessee/00264/2004|2004.189:0.009281773547):0.0003000403242,H1N1_Swine_CY157668_A/swine/North_Carolina/SG1172/2003|2003.466:0.002165289861):0.001755939143,H1N2_Swine_CY157940_A/swine/North_Carolina/01169/2006|2006.471:0.01745412071):0.002085923817,(((((H1N1_Swine_CY158918_A/swine/North_Carolina/SG1281/2007|2007.085:0.006683409753,H1N1_Swine_CY159366_A/swine/South_Carolina/01414/2006|2006.964:0.00565876744):0.0003118370482,H1N1_Swine_FJ611897_A/swine/Minnesota/07002083/2007|2007.500:0.003442079043):0.001626902907,H1N1_Swine_CY099156_A/swine/North_Carolina/00839/2005|2005.819:0.003587247022):0.007571352115,H3N2_Swine_CY159774_A/swine/Alabama/SG1224/2005|2005.315:0.008456082385):0.001135033793,H3N2_Swine_CY157684_A/swine/Nebraska/SG1178/2003|2003.595:0.002810740389):0.002243741159):0.0003081469247,((H3N2_Swine_CY159294_A/swine/Texas/00816/2005|2005.778:0.01397993112,H3N2_Swine_CY157612_A/swine/Texas/00226/2003|2003.923:0.002294803882):0.0102063842,H3N2_Swine_KU976495_A/swine/Mexico/AVX64/2014|2014.425:0.03384157853):0.001571033192):0.001296378863,((((((((H3N2_Swine_CY157676_A/swine/Minnesota/SG1176/2003|2003.458:0.001266295621,H1N1_Swine_GU135956_A/swine/Iowa/H03LS4/2003|2003.452:0.003901563544):0.0006291559881,H1N1_Swine_CY099048_A/swine/Minnesota/SG1138/2002|2002.370:0.0002999891431):0.0001787672621,(H1N1_Swine_GU135909_A/swine/Iowa/H03G1/2003|2003.285:0.003630584818,H3N2_Swine_CY159102_A/swine/Iowa/00186/2003|2003.751:0.006818983384):0.0007599597662):0.0003273350114,H1N1_Swine_CY159504_A/swine/Oklahoma/00130/2003|2003.611:0.002494085074):9.586683905e-05,(((H1N1_Swine_KM198689_A/swine/Iowa/00239/2004|2004.500:5.551115123e-17,H1N2_Swine_MF919791_A/swine/Minnesota/MT_13_01_S79/2013|2013.277:5.551115123e-17):0.002193158656,H1N1_Swine_CY159222_A/swine/Iowa/00250/2004|2004.134:0.004398043913):0.0003668449869,H1N2_Swine_CY099132_A/swine/Indiana/00427/2004|2004.836:0.008671028017):0.00057582633):0.0004836785825,(H1N1_Swine_CY159126_A/swine/Minnesota/SG1454/2003|2003.751:0.004477735441,H1N1_Swine_CY098483_A/swine/Minnesota/6998/2003|2003.500:0.0006813921774):0.001866425391):0.0005229438715,H1N1_Human_DQ889684_A/Iowa/CEID23/2005|2005.500:0.00453200358):0.0007788789453,H1N1_Swine_CY158004_A/swine/Texas/01522/2007|2007.195:0.01982394864):0.003151842473):0.00172098579):0.007312966057,(((((((((((H1N1_Swine_CY159804_A/swine/Oklahoma/SG1249/2006|2006.430:0.0004527111918,H1N1_Swine_CY159270_A/swine/Oklahoma/00790/2005|2005.726:0.0004784234499):0.003977956959,H1N1_Swine_CY159174_A/swine/Oklahoma/SG1460/2004|2004.649:0.002141758025):0.001984083714,H1N1_Swine_CY159150_A/swine/Oklahoma/SG1457/2004|2004.726:0.004184242847):0.006271334111,H3N2_Swine_CY157804_A/swine/Oklahoma/SG1216/2005|2005.167:0.005575687688):0.00166433116,(((H1N2_Swine_CY157924_A/swine/Texas/SG1250/2006|2006.468:0.0004347353088,H1N2_Swine_CY158036_A/swine/Texas/01492/2007|2007.181:0.003774468869):0.000568656201,(H1N2_Swine_CY158044_A/swine/Oklahoma/01741/2007|2007.641:0.00646473536,H1N2_Swine_CY158886_A/swine/Oklahoma/01117/2006|2006.332:0.001069599472):0.001580854363):0.00263098364,H1N1_Swine_CY159286_A/swine/Oklahoma/00801/2005|2005.756:0.002211239358):0.01049837607):0.01099228278,(((H3N2_Swine_CY158822_A/swine/North_Carolina/00116/2003|2003.499:0.006712009715,H1N1_Swine_CY099196_A/swine/Illinois/SG1141/2003|2003.178:0.005143398988):0.003780098401,H3N2_Swine_EF551052_A/swine/North_Carolina/2003|2003.500:0.007269605389):0.002291921287,H1N1_Swine_CY122356_A/swine/Mexico/Mex52/2010|2010.500:0.007591562623):0.0003151361148):0.0002472735956,(((((((((H3N2_Swine_CY158398_A/swine/Texas/03042/2010|2010.499:0.01059225522,H3N1_Swine_CY158020_A/swine/Texas/01822/2007|2007.814:-0.0001426870152):0.005166005116,H1N1_Swine_CY159262_A/swine/Texas/00867/2005|2005.877:0.0005795149196):0.004951830119,H3N2_Swine_CY157708_A/swine/Texas/SG1186/2004|2004.805:-0.0001742666249):0.002058241022,H1N1_Swine_CY157636_A/swine/Texas/00195/2003|2003.786:0.002469541477):0.0003339757697,H3N2_Swine_CY159626_A/swine/Texas/00376/2004|2004.553:0.001180412299):0.004401152946,(H3N2_Swine_CY157644_A/swine/Oklahoma/00141/2003|2003.655:0.00190807657,H3N2_Swine_CY157596_A/swine/New_Mexico/SG1158/2003|2003.463:0.0004300494822):0.001066692331):0.0004934993124,(H1N1_Swine_CY157628_A/swine/Texas/SG1162/2003|2003.786:0.004112597089,H1N1_Swine_KR074368_A/swine/Missouri/00564/2005|2005.241:0.005353247656):0.004627648919):0.0008652232764,H1N1_Swine_CY159142_A/swine/Texas/00244/2004|2004.093:0.005781929022):0.001253793376,H3N2_Swine_CY157620_A/swine/Oklahoma/00153/2003|2003.712:0.007042004992):0.01258996333):0.0005719455038,(H3N2_Swine_GU135898_A/swine/Iowa/H02AS8/2002|2002.871:-0.0001014483315,H3N2_Swine_CY116565_A/swine/Wisconsin/H02AS8/2002|2002.500:0.001035337878):0.01230584995):0.0009327110316,H3N2_Swine_CY159134_A/swine/Nebraska/00188/2003|2003.753:0.013227169):0.0004539067614,((H3N2_Swine_CY159118_A/swine/South_Dakota/SG1453/2003|2003.271:0.01351790305,H1N1_Swine_CY159334_A/swine/Oklahoma/01139/2006|2006.373:0.01936186821):0.001093769283,H1N2_Swine_CY159454_A/swine/Colorado/02875/2009|2009.551:0.02200178331):0.003523612724):0.0007135444124,((((((H1N2_Swine_KC471424_A/swine/Korea/CY03-11/2012|2012.175:5.551115123e-17,H1N2_Swine_KC471360_A/swine/Korea/CY12-03/2011|2011.926:5.551115123e-17):0.01980078531,H1N2_Swine_CY107834_A/swine/Korea/1204/2009|2009.123:0.009989045089):0.006368513071,(H1N2_Swine_KJ764760_A/swine/Korea/GNO5K1/2005|2005.123:0.01311365052,H1N2_Swine_CY098491_A/swine/Minnesota/5763/2003|2003.500:0.008153184331):0.001530323275):0.001056470858,H1N2_Swine_CY107826_A/swine/Korea/1130/2009|2009.038:0.0234832697):0.001041247378,H1N1_Swine_CY157700_A/swine/Colorado/SG1185/2004|2004.263:0.01194728941):0.0009298828646,H3N2_Swine_GU135940_A/swine/Iowa/H03LDH5/2003|2003.619:0.01556528857):0.003026044654):0.002305023555):0.00065036199,(((((((H1N2_Swine_CY091752_A/swine/Hubei/04/2009|2009.186:0.0004749964593,H1N2_Swine_CY091760_A/swine/Hubei/05/2009|2009.186:0.0004565997119):0.005621190818,H1N2_Swine_FJ374517_A/swine/Shanghai/1/2007|2007.225:0.003369285094):0.00350823632,((H1N2_Swine_KU218714_A/swine/Henan/PL01/2012|2012.800:6.011609443e-17,H1N2_Swine_JQ806062_A/swine/Henan/YIL/2010|2010.953:5.090620803e-17):0.0009057968557,H1N2_Swine_JQ277164_A/swine/Henan/4/2010|2010.953:2.549116322e-05):0.01177118452):0.004744057889,((((H1N2_Swine_JN375294_A/swine/Guangdong/2676/2010|2010.649:5.551115123e-17,H1N2_Swine_JN375296_A/swine/Guangdong/2712/2010|2010.649:5.551115123e-17):0.00937847137,H1N2_Swine_KM029542_A/swine/Hong_Kong/2569/2010|2010.649:0.0113898125):0.003197729338,H1N2_Swine_EU015991_A/swine/Guangxi/13/2006|2006.500:0.007226089276):0.001193463402,H1N2_Swine_KM028934_A/swine/Hong_Kong/4083/2011|2011.800:0.02537774224):0.002975531456):0.001688310352,(((((((H1N2_Swine_KM029398_A/swine/Hong_Kong/1122/2012|2012.200:0.0004431339623,H1N2_Swine_KM029406_A/swine/Hong_Kong/1123/2012|2012.200:2.278620421e-05):0.004238825347,H1N2_Swine_KM027830_A/swine/Guangdong/663/2012|2012.162:0.006183734787):0.0163183174,H1N2_Swine_JN375292_A/swine/Hong_Kong/2237/2010|2010.584:0.02044423502):0.0008494086211,(H1N2_Swine_GQ229376_A/swine/Hong_Kong/1110/2006|2006.581:-0.0001368237798,H1N2_Swine_GU086080_A/swine/Guangdong/1222/2006|2006.500:0.006250256736):0.01325596075):0.000490093447,H1N2_Swine_GQ229336_A/swine/Hong_Kong/1562/2005|2005.860:0.009820543434):0.00048782646,H1N2_Swine_CY061652_A/swine/Hong_Kong/1435/2009|2009.556:0.02799974819):0.0007417140975,H1N2_Swine_HQ541669_A/swine/Hebei/10/2006|2006.786:0.01266931904):0.0007977663336):0.007853700208,((H3N2_Swine_AB598494_A/swine/Binh_Duong/03_09/2010|2010.123:-3.801311824e-05,H3N2_Swine_AB598493_A/swine/Binh_Duong/03_08/2010|2010.123:0.0005032465353):0.009110147396,H1N2_Swine_AB628079_A/swine/Binh_Doung/02_16/2010|2010.500:0.01419885525):0.02072959398):0.003426414153,((((((((H3N2_Swine_CY122340_A/swine/Mexico/Mex50/2010|2010.500:5.551115123e-17,H3N2_Swine_CY122348_A/swine/Mexico/Mex51/2010|2010.500:5.551115123e-17):0.00427059168,(H1N1_Swine_CY159110_A/swine/Nebraska/00178/2003|2003.658:0.008705755864,H1N1_Swine_KR087970_A/swine/Minnesota/00272/2004|2004.244:0.01757854571):0.007360349539):0.0002577592582,H1N1_Swine_CY098475_A/swine/North_Carolina/47834/2000|2000.500:0.01110174543):0.0005284970833,H3N2_Swine_CY095674_A/swine/Texas/4199-2/1998|1998.500:0.001832520777):0.0001422633156,(H3N2_Swine_AF251433_A/Swine/Minnesota/593/99_|1999.500:0.004609546755,H1N2_Avian_AY233389_A/duck/NC/91347/01|2001.500:0.00821413497):0.001669032627):0.001018673944,H1N1_Swine_CY098515_A/swine/North_Carolina/18161/2002|2002.500:0.01563108695):0.0006834881775,H1N1_Swine_CY157652_A/swine/Kentucky/SG1167/2003|2003.058:0.01474506876):0.001243198291,H1N2_Swine_CY098467_A/swine/Minnesota/1192/2001|2001.500:0.006457986845):0.0009050663824):7.132043354e-05):0.001048696248):0.0165510715,((((((((((((((((((((H5N1_Avian_KP892990_A/chicken/BC/FAV2/2015|2015.099:0.001089445775,H11N9_Avian_KX351644_A/mallard/California/57889/2015|2015.537:0.003599791525):0.0002011744169,H5N1_Avian_KU201863_A/American_wigeon/Washington/196340/2015|2015.003:0.0002613436655):0.0001264750542,(H5N1_Avian_KU201855_A/American_wigeon/Washington/196336/2015|2015.003:5.551115123e-17,H5N1_Avian_KP739420_A/American_green-winged_teal/Washington/195750/2014|2014.992:5.551115123e-17):0.0003375693034):0.0001687008868,((H5N8_Avian_KU201751_A/American_wigeon/Oregon/AH0012525/2015|2015.047:0.001281014077,H5N8_Avian_KU201743_A/Canada_goose/Oregon/AH0012452/2015|2015.047:0.001992034431):0.0008271931076,H5N8_Avian_KY828654_A/American_wigeon/California/UCD58P/2015|2015.044:0.0005799019395):0.003612644356):0.002394102319,((((H4N8_Avian_CY206533_A/blue-winged_teal/Texas/AI13-4076/2013|2013.710:5.551115123e-17,H4N8_Avian_CY206467_A/blue-winged_teal/Texas/AI13-3942/2013|2013.710:5.551115123e-17):0.002620812221,H10N7_Avian_KY063999_A/blue-winged_teal/Lousiana/UGAI14-1108/2014|2014.252:0.00493586551):0.001601385871,H3N8_Avian_KY644366_A/blue-winged_teal/Guatemala/CIP049H109-38/2012|2012.874:0.001218076264):0.0001945509709,(H1N1_Avian_CY206698_A/mallard/Southcentral_Alaska/12ML00957/2014|2014.715:0.002429032144,H7N4_Avian_KY551291_A/mallard/Idaho/AH0008589/2015|2015.016:0.003218384555):0.003542780816):0.000691113299):0.0004432537481,(H4N8_Avian_MG279907_A/blue-winged_teal/Missouri/16OS2203/2016|2016.690:0.001916018615,H14N7_Avian_MG280558_A/Northern_shoveler/Missouri/16OS6248/2016|2016.970:0.002773238355):0.007327312924):0.0006113980471,(((((H12N5_Avian_CY166634_A/American_green-winged_teal/Wisconsin/11OS3425/2011|2011.789:0.00096890334,H2N3_Avian_CY166677_A/mallard/Wisconsin/11OS3468/2011|2011.789:0.000432803815):0.0004267555301,H6N2_Avian_CY166263_A/northern_pintail/Wisconsin/11OS4111/2011|2011.789:0.001443173015):0.0001350112944,((H4N6_Avian_CY205813_A/blue-winged_teal/Texas/AI11-3094/2011|2011.707:0.000644920556,H3N8_Avian_CY187124_A/mallard/Wisconsin/12OS4331/2012|2012.819:0.003101793057):0.0008136507455,H1N1_Avian_CY134356_A/green-winged_teal/California/123/2012|2012.016:0.003417227169):0.001052091151):0.0002129495185,(H4N2_Avian_KY644262_A/blue-winged_teal/Guatemala/CIP049H101-29/2011|2011.844:0.004274591052,H12N4_Avian_CY166944_A/blue-winged_teal/Missouri/11OS2563/2011|2011.690:0.002311449937):0.0007510715719):0.0002354830227,(H3N3_Avian_KY644492_A/blue-winged_teal/Guatemala/CIP049H104-93/2011|2011.915:0.0002656311446,H7N3_Avian_KY644286_A/northern_shoveler/Guatemala/CIP049H107-88/2012|2012.058:0.002539634118):0.002491086268):0.0004270664391):0.0004195804131,((H6N8_Avian_KJ568120_A/American_green-winged_teal/Wisconsin/13OS3465/2013|2013.742:0.001202155009,H5N2_Avian_CY186986_A/gadwall/Ohio/12OS5632/2012|2012.858:0.004428559697):0.001122174512,H11N6_Avian_CY206249_A/blue-winged_teal/Texas/AI12-3768/2012|2012.715:0.002182340526):0.00113051587):0.0002105642459,H7N3_Avian_KJ568344_A/blue-winged_teal/Iowa/13OS2316/2013|2013.721:0.006770120858):5.580546299e-05,((((H11N3_Avian_MG279921_A/green-winged_teal/Tennessee/17OS0664/2017|2017.066:3.265361837e-18,H7N3_Avian_MG279844_A/Northern_shoveler/Mississippi/16OS6142/2016|2016.967:1.077569406e-16):0.003198612826,H7N3_Avian_KY561147_A/mallard/Arkansas/15OS7607/2015|2015.959:0.0005435047887):0.002154337389,H3N8_Avian_KX351570_A/mallard/California/UCD840/2015|2015.600:0.003052189319):0.00210160395,H11N9_Avian_CY206241_A/blue-winged_teal/Texas/AI12-3737/2012|2012.707:0.004056911623):0.001506460136):0.0005044786276,((H7N3_Human_CY125727_A/Mexico/InDRE7218/2012|2012.518:0.00358804604,H7N3_Avian_JX465636_A/chicken/Jalisco/CPA1/2012|2012.447:0.000626878374):0.002757170329,(H7N3_Avian_KX351194_A/chicken/Puebla/CPA-04148-16-CENASA-95294/2016|2016.145:0.01894227942,H7N3_Avian_KX351891_A/chicken/Jalisco/CPA-01859-16-CENASA-95294/2016|2016.074:0.01347536569):0.004461662719):0.005262379632):0.0003650367046,(((H10N7_Avian_KY130842_A/emperor_goose/Alaska/602/2012|2012.748:0.003018077112,H3N8_Avian_CY206762_A/mallard/Southcentral_Alaska/12ML01012/2014|2014.723:0.003092130402):0.002686417871,H3N8_Avian_KY130770_A/emperor_goose/Alaska/18/2012|2012.734:0.001569429825):0.001663621863,(H3N8_Avian_KX949523_A/northern_pintail/Alaska/UGAI15-7403/2015|2015.753:0.0001858013344,H3N6_Avian_KY131414_A/northern_pintail/Alaska/UGAI15-7417/2015|2015.756:0.0002798746704):0.004027435434):0.002994534852):0.0008675696687,((H4N6_Avian_CY206297_A/blue-winged_teal/Texas/AI12-4460/2012|2012.729:0.002423428934,H2N5_Avian_CY186688_A/northern_shoveler/Illinois/12OS5128/2012|2012.800:0.001796630903):0.0003584680282,H4N8_Avian_CY206722_A/mallard/Southcentral_Alaska/12ML00992/2014|2014.723:0.005328352013):0.004267370101):0.00101272266,(H3N2_Avian_KY644490_A/blue-winged_teal/Guatemala/CIP049H109-15/2012|2012.874:0.002051409407,H6N5_Avian_KM244091_A/chicken/Texas/9686-3/2014|2014.211:0.00740155913):0.005762765592):0.001087802153,((((((H3N6_Avian_MF613801_A/American_black_duck/Alberta/96/2016|2016.608:0.000375348588,H3N8_Avian_MF046457_A/mallard/Alberta/66/2016|2016.605:0.001024793403):0.001356208798,(H4N6_Avian_KY131351_A/northern_pintail/Alaska/UGAI15-7298/2015|2015.732:4.937255308e-17,H10N7_Avian_KX949539_A/green-winged_teal/Alaska/UGAI15-6394/2015|2015.679:6.164974938e-17):0.001456369774):0.0009269941747,H4N6_Avian_CY206370_A/blue-winged_teal/Texas/AI13-3569/2013|2013.707:0.001889461097):0.00107980457,H7N2_Avian_KY550966_A/mallard/Kentucky/AH00729344/2016|2016.126:0.004591980712):0.0003799979944,H10N9_Avian_MG280573_A/Northern_shoveler/Mississippi/16OS6114/2016|2016.967:0.009989757976):0.01293118159,(((H3N2_Avian_CY203330_A/mallard/Maryland/10OS1934/2010|2010.704:-5.585814945e-05,H3N6_Avian_CY203314_A/mallard/Maryland/10OS1907/2010|2010.704:0.0005217783159):0.001143332507,H4N6_Avian_CY133222_A/mallard/Wisconsin/10OS2918/2010|2010.753:0.004029543976):0.007367421372,(H11N9_Avian_CY097691_A/American_green-winged_teal/Mississippi/300/2010|2010.041:0.004002984417,H7N3_Avian_KU290068_A/mallard/Montana/A00750842/2009|2009.707:0.002591611397):0.0008510160722):0.0008869573384):0.001334136798):0.004752138863,H1N1_Avian_KF424121_A/mallard/Missouri/466554-14/2007|2007.500:0.006695142248):0.004860734893,((((((((((((((((H4N4_Avian_CY195958_A/northern_pintail/Interior_Alaska/10BM03314/2010|2010.510:5.551115123e-17,H4N4_Avian_CY195878_A/gull/Massachusetts/14WP00033/2014|2014.041:5.551115123e-17):7.746560523e-17,H4N4_Avian_CY195918_A/gull/Massachusetts/14WP00080/2014|2014.041:-2.1954454e-17):0.005336606938,H6N8_Avian_KY013663_A/ruddy_turnstone/New_Jersey/UGAI14-1314/2014|2014.367:0.004579208381):0.000545260139,((H11N9_Avian_CY207218_A/black-necked_stilt/Chile/2/2013|2013.811:-0.0001417265368,H11N9_Avian_KX101177_A/black-necked_stilt/Chile/1/2013|2013.811:0.001074635652):0.001615029097,H9N1_Avian_CY195822_A/gull/Massachusetts/13JR00943/2013|2013.173:0.001665240128):0.0003968681729):0.003647141424,((H3N8_Avian_KM374033_A/blue-winged_teal/Kansas/ND0006685/2013|2013.690:0.001745566221,H6N8_Avian_KM244067_A/turkey/Minnesota/42782-1/2013|2013.918:0.002474445988):0.003414705515,H9N2_Avian_CY205208_A/mallard/Maryland/13OS0755/2013|2013.501:0.004188063348):0.0006002144814):0.0004714687911,H11N2_Avian_KR270999_A/thick-billed_murre/Greenland/911-3/2014|2014.123:0.005530006655):0.0003661132664,H10N3_Avian_KX013059_A/mallard/Ontario/13OS4098/2013|2013.926:0.006302043277):0.0005547454062,(H6N7_Avian_KJ568376_A/American_green-winged_teal/Ohio/13OS2070/2013|2013.721:5.551115123e-17,H6N7_Avian_KJ568336_A/blue-winged_teal/Ohio/13OS2055/2013|2013.721:5.551115123e-17):0.002503144558):0.002369620824,H2N3_Avian_CY103532_A/mallard/Alberta/421/2009|2009.638:0.003717004358):0.004069177158,H3N8_Avian_CY045372_A/mallard/Washington/20010-002/2006|2006.748:0.004110572331):0.0003803905121,H2N3_Avian_CY039388_A/mallard/Alberta/12017/2005|2005.600:0.002269272875):0.000443516323,H5N2_Avian_GQ923298_A/northern_pintail/Utah/469648/2006|2006.500:0.003159493611):0.003888775326,((((((((H3N6_Avian_LC371825_A/duck/Hokkaido/221/2008|2008.860:-0.0006843303163,H4N6_Avian_KJ690580_A/duck/China/J1/2012|2012.751:0.01154200553):0.00211895991,H4N6_Avian_JX454766_A/wild_bird/Korea/YJ117/2007|2007.123:0.002865234768):0.001293597828,(H6N2_Avian_EF634339_A/mallard/Hei_Longjiang/131/2006|2006.500:-1.878418381e-05,H6N2_Avian_EU094472_A/mallard/SanJiang/113/2006|2006.500:0.005180429722):0.002194326583):0.0003443481988,H2N5_Avian_LC339658_A/duck/Hokkaido/W259/2005|2005.860:0.002945181052):0.001250007094,H4N6_Avian_JX454726_A/wild_bird/Korea/GD42/2005|2005.871:0.002640333923):0.0005851542081,(((H10N8_Avian_CY078464_A/mallard/Interior_Alaska/6MP0758/2006|2006.600:0.0006537650547,H3N8_Avian_CY078560_A/northern_shoveler/Interior_Alaska/6MP1339/2006|2006.688:0.001213033607):0.0004639349519,(H4N8_Avian_CY038369_A/northern_pintail/Interior_Alaska/2/2007|2007.682:0.0003508371434,H4N8_Avian_CY043973_A/mallard/Alaska/7MP1028/2007|2007.682:0.001515961518):0.003304692076):0.0008020546929,H1N8_Avian_KX714353_A/American_green-winged_teal/Alaska/88857/2008|2008.603:0.002734679499):0.002236289662):0.001286018009,(H6N1_Avian_CY139901_A/northern_pintail/Texas/828189/2002|2002.500:0.0005416906681,H6N1_Avian_CY139918_A/northern_pintail/Texas/828191/2002|2002.500:-7.577050164e-05):0.002983501043):0.000513938737,H1N1_Avian_CY137045_A/pintail/Alberta/207/2000|2000.537:0.003987024927):0.00111432039):0.0008303488236,H6N2_Avian_CY016161_A/gadwall/Ohio/37/1999|1999.789:0.003369963432):0.00124584246,(H7N9_Avian_KX827378_A/mallard/Alberta/177/2004|2004.614:0.006120543468,H8N4_Avian_CY017754_A/mallard/Alaska/708/2005|2005.630:0.00629914393):0.001316023577):0.0008521074802,((((((((H3N8_Avian_CY079064_A/northern_pintail/Interior_Alaska/8BM2528R1/2008|2008.614:0.001578515909,H3N8_Avian_CY039801_A/American_green-winged_teal/Interior_Alaska/4/2007|2007.682:-0.0001768087537):0.0004783667589,H12N5_Avian_CY079192_A/mallard/Interior_Alaska/8MP0792R1/2008|2008.630:0.003274655903):0.0008567953328,(H3N8_Avian_KX714369_A/American_green-winged_teal/Alaska/103773/2008|2008.718:0.003547255568,H3N8_Avian_CY076482_A/American_green-winged_teal/Oregon/44336-183/2007|2007.690:0.001160225498):0.0004396646293):0.0003470442865,((H4N6_Avian_CY142687_A/northern_pintail/Interior_Alaska/9BM7232R0/2009|2009.595:0.001060158947,H10N4_Avian_CY142255_A/northern_pintail/Interior_Alaska/9BM7694R0/2009|2009.500:0.0008105297623):0.001053035691,(H3N8_Avian_CY143247_A/northern_pintail/Interior_Alaska/9BM9447R0/2009|2009.614:0.0003846276502,H12N8_Avian_CY142559_A/mallard/Interior_Alaska/9BM10393R0/2009|2009.500:0.001481568943):0.002241644317):0.001144929522):0.0003031261526,H7N3_Avian_CY076266_A/northern_shoveler/Washington/44249-664/2006|2006.849:0.001034638283):0.0005054784423,H2N9_Avian_CY196207_A/mallard/Interior_Alaska/11BM03593/2011|2011.633:0.008031586405):0.0007892099983,H4N6_Avian_MF613857_A/mallard/Alberta/455/2015|2015.608:0.008958485961):0.001034717385,((((H4N8_Avian_CY136292_A/northern_pintail/Interior_Alaska/9BM12153R0/2009|2009.500:0.003162251604,H4N6_Avian_KX714377_A/American_green-winged_teal/Alaska/103777/2008|2008.718:0.0005856996593):0.001082960779,H4N6_Avian_CY045428_A/mallard/Interior_Alaska/7MP1050R1/2007|2007.690:0.003638520081):0.0009380239514,((H4N6_Avian_KY131008_A/northern_pintail/Alaska/372/2013|2013.704:0.006391159206,H2N3_Avian_CY196705_A/goose/Interior_Alaska/11PG00437/2011|2011.548:0.004511072119):0.00466807743,H3N8_Avian_KY130631_A/northern_pintail/Alaska/323/2011|2011.723:0.00642602312):0.0009765885947):0.0008026488397,(H14N6_Avian_CY133271_A/mallard/Wisconsin/10OS3941/2010|2010.879:-3.632180249e-05,H14N8_Avian_CY133558_A/long-tailed_duck/Wisconsin/10OS3918/2010|2010.874:0.0005019978073):0.004326045449):0.002642940224):0.008480603601):0.001564668059):0.001529661766,((((((((((((((H3N8_Avian_GU186471_A/laughing_gull/NJ/768/2005|2005.500:5.551115123e-17,H3N8_Avian_CY144648_A/ruddy_turnstone/New_Jersey/1321415/2005|2005.397:5.551115123e-17):0.001013128159,H3N8_Avian_CY102913_A/shorebird/Delaware_Bay/435/2005|2005.384:-8.153198754e-05):4.078688869e-05,H3N8_Avian_CY144656_A/ruddy_turnstone/New_Jersey/1321430/2005|2005.386:-4.078688869e-05):2.040390252e-05,H11N6_Avian_CY144600_A/ruddy_turnstone/New_Jersey/AI05-1058/2005|2005.373:-2.040390252e-05):1.020718572e-05,H11N6_Avian_CY144608_A/ruddy_turnstone/New_Jersey/1321416/2005|2005.397:-1.020718572e-05):5.106212772e-06,H3N8_Avian_CY102862_A/shorebird/Delaware_Bay/167/2005|2005.378:-5.106212772e-06):2.554417689e-06,H3N6_Avian_CY144632_A/ruddy_turnstone/New_Jersey/AI05-1094/2005|2005.373:-2.554417689e-06):0.0001966168846,H11N8_Avian_CY144624_A/ruddy_turnstone/New_Jersey/1321411/2005|2005.397:0.0002693353008):0.0007447681327,((H11N6_Avian_CY127755_A/shorebird/Delaware_Bay/146/2005|2005.378:6.471811868e-05,H11N8_Avian_CY144616_A/ruddy_turnstone/New_Jersey/1321410/2005|2005.397:0.0008668780526):9.145137334e-05,H9N2_Avian_CY144704_A/ruddy_turnstone/New_Jersey/AI06-539/2006|2006.392:0.004132658489):0.0006674386449):0.0001239843941,H3N6_Avian_EU871849_A/ruddy_turnstone/NJ/335/2005|2005.500:0.002686180893):0.0002110644382,H11N8_Avian_CY127763_A/shorebird/Delaware_Bay/291/2005|2005.378:0.003079912527):0.0002675928876,(((H1N1_Avian_CY077139_A/shorebird/Delaware/350/2006|2006.389:5.551115123e-17,H6N2_Avian_CY077131_A/ruddy_turnstone/Delaware/293/2006|2006.386:5.551115123e-17):1.482548988e-05,H9N1_Avian_CY144768_A/ruddy_turnstone/New_Jersey/AI07-72/2007|2007.181:0.008470878208):0.0001044090391,H7N2_Avian_GQ257386_A/ruddy_turnstone/New_Jersey/563/2006|2006.500:0.0003688210583):0.00182870167):0.0004858115238,(((H7N3_Avian_CY041319_A/ruddy_turnstone/Delaware_Bay/279/2006|2006.386:-0.0001427840472,H9N2_Avian_CY043917_A/shorebird/Delaware/249/2006|2006.386:0.001076673593):7.142724413e-05,H7N3_Avian_CY144776_A/ruddy_turnstone/Delaware/AI06-778/2006|2006.386:-7.142724413e-05):3.573124971e-05,H7N3_Avian_CY144696_A/ruddy_turnstone/New_Jersey/AI06-179/2006|2006.373:-3.573124971e-05):0.003967851789):0.009410742595,(((H6N1_Avian_CY077123_A/shorebird/Delaware_Bay/255/2006|2006.386:0.0004472716697,H6N1_Avian_CY047024_A/ruddy_turnstone/Delaware/291/2006|2006.386:0.0009516299578):0.006697322325,H3N3_Avian_CY045276_A/mallard/Quebec/16485/2005|2005.630:0.006649226463):0.005603649662,(H3N8_Avian_CY125538_A/American_wigeon/New_Brunswick/04488/2007|2007.674:9.132479719e-17,H3N8_Avian_CY129347_A/American_black_duck/New_Brunswick/02749/2007|2007.674:1.969750528e-17):0.006003068682):0.005872004214):0.00444667489):0.0008850733446,(((((((((((((((((H1N7_Avian_CY137815_A/shorebird/Delaware_Bay/226/2009|2009.381:-3.693031971e-05,H1N7_Avian_CY146041_A/ruddy_turnstone/New_Jersey/AI09-525/2009|2009.397:0.0005021637368):0.0004719732584,H10N7_Avian_CY137871_A/shorebird/Delaware_Bay/322/2009|2009.381:0.0004600661296):3.09356236e-05,H1N1_Avian_KF424065_A/shorebird/Delaware/274/2009|2009.381:0.0004354870995):7.039017829e-05,H10N7_Avian_CY146413_A/ruddy_turnstone/New_Jersey/AI09-1336/2009|2009.408:-7.082701699e-05):0.0003779685695,H10N7_Avian_CY146025_A/ruddy_turnstone/Delaware/AI09-467/2009|2009.403:0.001489116577):8.545210193e-05,H10N7_Avian_CY146049_A/ruddy_turnstone/New_Jersey/AI09-549/2009|2009.397:-8.64398327e-05):0.0003057568539,H10N1_Avian_CY146154_A/ruddy_turnstone/New_Jersey/AI09-827/2009|2009.405:0.0008646326071):0.0002314504337,(H1N7_Avian_CY146138_A/ruddy_turnstone/Delaware/AI09-769/2009|2009.403:0.0007509579919,H1N7_Avian_CY137979_A/shorebird/Delaware_Bay/771/2009|2009.422:0.00111666933):0.0002213581126):0.0004684222848,(((H10N1_Avian_CY146033_A/ruddy_turnstone/New_Jersey/AI09-474/2009|2009.405:-0.0001008500474,H11N9_Avian_CY146292_A/ruddy_turnstone/New_Jersey/AI09-1144/2009|2009.408:0.001968932126):5.045081654e-05,H10N7_Avian_CY137987_A/shorebird/Delaware_Bay/792/2009|2009.422:-5.045081654e-05):9.50406921e-05,(H10N1_Avian_CY137903_A/shorebird/Delaware_Bay/342/2009|2009.381:5.551115123e-17,H10N1_Avian_CY137887_A/shorebird/Delaware_Bay/338/2009|2009.381:5.551115123e-17):0.0008372005719):0.0003020137716):0.0004164290774,H1N7_Avian_CY146017_A/ruddy_turnstone/New_Jersey/AI09-464/2009|2009.397:0.0005163697353):0.0005753340581,H1N7_Avian_CY146235_A/ruddy_turnstone/Delaware/AI09-960/2009|2009.403:0.001770817914):6.045077824e-05,H1N9_Avian_CY146130_A/ruddy_turnstone/New_Jersey/AI09-727/2009|2009.397:0.0008708020437):0.002237701179,(((H1N1_Avian_CY133090_A/American_green-winged_teal/Wisconsin/10OS2847/2010|2010.751:0.00182589912,H1N2_Avian_CY097200_A/American_green-winged_teal/Illinois/3054/2009|2009.792:0.0009800684251):0.002808223877,H1N1_Avian_CY097507_A/American_green-winged_teal/Wisconsin/2743/2009|2009.792:0.002387681405):0.0005405959107,(H3N8_Avian_KJ568160_A/American_green-winged_teal/Ohio/13OS1861/2013|2013.685:0.0037060851,H10N7_Avian_CY203898_A/mallard/Maryland/09OS1125/2009|2009.578:0.006229684986):0.0004238841721):0.001086543763):0.002264683055,(((H3N8_Avian_CY095645_A/blue-winged_teal/Ohio/1858/2006|2006.500:0.002567163538,H3N8_Avian_KP636477_A/American_black_duck/Maine/44411/532/2008|2008.500:0.004059354437):0.001100273404,(H1N1_Avian_CY137647_A/shorebird/Delaware_Bay/558/2006|2006.389:5.551115123e-17,H1N1_Avian_CY043909_A/shorebird/Delaware/246/2006|2006.386:5.551115123e-17):0.003615739591):0.001162324068,H12N2_Avian_CY190024_A/blue-winged_teal/Maryland/06MD462/2006|2006.784:0.004041580717):0.0006214748794):0.0005993924988,(((((((H11N2_Avian_CY140564_A/mallard/Minnesota/Sg-01034/2008|2008.784:0.003566632426,H3N2_Avian_CY140588_A/mallard/Minnesota/Sg-01040/2008|2008.701:0.0006599640263):0.0001933466991,(H6N1_Avian_CY140716_A/mallard/Minnesota/AI09-2509/2009|2009.679:0.004118469827,H7N3_Avian_CY185934_A/mallard/Minnesota/AI08-5469/2008|2008.732:0.001515900317):0.0002864420795):0.000383262698,H4N8_Avian_CY140274_A/mallard/Minnesota/Sg-00616/2008|2008.573:0.001959660125):0.0004641639688,H5N2_Avian_CY097181_A/mallard/Illinois/3974/2009|2009.792:0.005160673053):0.0004669928217,H6N1_Avian_CY097579_A/mallard/Illinois/4180/2009|2009.912:0.006469586904):0.0005566563417,H3N8_Avian_CY097363_A/American_green-winged_teal/Wisconsin/2690/2009|2009.800:0.004184228503):0.0008558440683,((H1N1_Avian_CY187157_A/American_green-winged_teal/Wisconsin/12OS2994/2012|2012.737:0.002701616079,H3N6_Avian_CY133550_A/long-tailed_duck/Wisconsin/10OS3915/2010|2010.874:0.001515303037):0.0009231708289,H10N5_Avian_CY149489_A/black-headed_gull/Iceland/1298/2011|2011.808:0.003791219381):0.003100297006):0.00272897917):0.001063820123,((((((((((H6N1_Avian_KY131328_A/northern_pintail/Alaska/UGAI15-6994/2015|2015.721:0.000939222548,H3N6_Avian_KY131391_A/northern_pintail/Alaska/UGAI15-7399/2015|2015.753:-6.757695998e-06):4.393500731e-05,H3N6_Avian_KY131406_A/northern_pintail/Alaska/UGAI15-7415/2015|2015.756:-4.436934768e-05):0.0003853145942,H6N2_Avian_KY131430_A/northern_pintail/Alaska/UGAI15-7567/2015|2015.762:0.002423691638):6.05513206e-05,H8N4_Avian_KY131249_A/green-winged_teal/Alaska/UGAI15-6067/2015|2015.679:0.0004057727127):0.003076115063,H4N8_Avian_KT338435_A/bufflehead/Alaska/512/2014|2014.789:0.002117728362):0.000176417186,H3N8_Avian_KX949475_A/emperor_goose/Alaska/UGAI15-6759/2015|2015.718:0.0007430296155):0.0005225921696,H7N3_Avian_KY550793_A/northern_shoveler/California/AH0076719/2016|2016.030:0.002772836686):0.005916935639,H14N3_Avian_KJ195675_A/blue-winged_teal/Guatemala/CIP049H105-15/2011|2011.934:0.003388108556):0.004028871015,(((H7N3_Avian_KU289892_A/American_green_winged_teal/Wyoming/A00230796/2008|2008.932:0.002027179364,H10N7_Avian_CY133898_A/mallard/California/2420/2010|2010.808:0.004564023204):0.0007030902195,H10N7_Avian_CY136555_A/blue-winged_teal/Alberta/405/2008|2008.600:0.001766779755):0.0008312136252,(H5N3_Avian_CY096719_A/blue-winged_teal/Guatemala/CIP049-09/2010|2010.082:0.0008599129616,H5N3_Avian_CY096703_A/blue-winged_teal/Guatemala/CIP049-08/2010|2010.082:0.002886014509):0.007448234915):0.0009600820301):0.000555922329,H7N3_Avian_KU289964_A/blue_winged_teal/Texas/A00676566/2009|2009.063:0.003018502188):0.003905897778):0.00341585841,((((((((((H10N7_Avian_CY144833_A/ruddy_turnstone/New_Jersey/471605/2001|2001.500:5.551115123e-17,H10N7_Avian_CY144849_A/sanderling/New_Jersey/471586/2001|2001.500:5.551115123e-17):6.543016394e-17,H10N7_Avian_EU743367_A/ruddy_turnstone/DE/1450/2001|2001.500:-9.919012707e-18):0.0005203702241,H10N7_Avian_EU743375_A/ruddy_turnstone/DE/1529/2001|2001.500:-5.46942193e-05):2.736178872e-05,H10N7_Avian_CY137141_A/shorebird/Delaware_Bay/192/2001|2001.375:-2.736178872e-05):0.0005539271801,((H10N7_Avian_EU743343_A/red_knot/GA/1721/2001|2001.500:5.551115123e-17,H10N7_Avian_EU743454_A/ruddy_turnstone/NJ/2002/2001|2001.500:5.551115123e-17):-1.779203565e-17,H11N7_Avian_CY144273_A/ruddy_turnstone/New_Jersey/471606/2001|2001.500:7.330318688e-17):0.0008489536845):0.0004212391944,(((H12N7_Avian_CY144257_A/ruddy_turnstone/Delaware/828199/2001|2001.500:4.02797957e-17,H12N7_Avian_CY144265_A/ruddy_turnstone/Delaware/471599/2001|2001.500:7.074250677e-17):0.000143746115,H5N7_Avian_FJ517264_A/shorebird/DE/1346/2001|2001.500:0.0003219298898):0.0003591033391,H12N7_Avian_CY144841_A/sanderling/New_Jersey/471580/2001|2001.500:0.001039581485):0.0005149686796):2.638920141e-05,H10N7_Avian_EU743438_A/ruddy_turnstone/NJ/1605/2001|2001.500:0.0004374163864):0.000127953722,H10N7_Avian_CY137181_A/shorebird/Delaware_Bay/202/2001|2001.375:0.0008061267781):0.0004055535096,H5N8_Avian_CY144241_A/ruddy_turnstone/New_Jersey/828227/2001|2001.500:0.0004108918092):0.003588142057,H10N7_Avian_EU743327_A/northern_shoveler/TX/56/2000|2000.500:0.004078722033):0.003605991192):0.006501199034):0.01102875448,((((((((((((((H9N2_Avian_KF971980_A/wild_waterfowl/Dongting/C2150/2011|2011.833:-0.0001215661892,H9N2_Avian_KF972020_A/wild_waterfowl/Dongting/C4317/2012|2012.162:0.001053227609):0.0004341116765,H9N2_Avian_JX437688_A/egret/Hunan/1/2012|2012.011:0.0004979541092):0.0003785761554,(H9N2_Avian_KP336378_A/northern_pintail/Alaska/2011-0703/2011|2011.745:-3.319434066e-18,H9N2_Avian_KP336386_A/emperor_goose/Alaska/2011-0713/2011|2011.726:1.143417365e-16):8.777441717e-05):0.0001093108244,H9N2_Avian_KJ013296_A/bean_goose/Korea/220/2011|2011.775:0.0008240453068):0.0002559115838,((H1N2_Avian_KU881695_A/Anseriformes/Anhui/L6/2014|2014.986:0.001649089575,H6N2_Avian_KT717289_A/Anser_fabalis/China/Anhui/L180/2014|2014.973:-0.0002473824204):0.0006104927062,H6N2_Avian_KU143475_A/wild_bird/Wuhan/WHHN40/2014|2014.953:0.0003234508845):0.00162155324):0.007248147768,((H5N2_Avian_KY130663_A/glaucous-winged_gull/Alaska/392/2011|2011.718:0.00285297481,H11N2_Avian_CY133906_A/northern_shoveler/California/2810/2011|2011.825:0.002335591638):0.0008488832219,H3N8_Avian_CY166295_A/mallard/Illinois/11OS5570/2011|2011.863:0.001962349385):0.001155178583):0.001976679078,(H1N3_Avian_CY120664_A/northern_pintail/California/3466/2010|2010.934:0.0009105276676,H1N3_Avian_CY134404_A/mallard/California/3569/2010|2010.962:0.001427470497):0.007634359848):0.002827038675,((((H6N1_Avian_CY133882_A/American_wigeon/California/2423/2010|2010.808:0.0004732686612,H6N1_Avian_CY120600_A/mallard/California/2444/2010|2010.819:0.0004596404543):0.001099984264,(H6N1_Avian_CY196697_A/goose/Interior_Alaska/11PG00149/2011|2011.337:5.551115123e-17,H6N1_Avian_CY196689_A/goose/Interior_Alaska/11PG00148/2011|2011.337:5.551115123e-17):0.005020450651):0.001182359882,H6N1_Avian_CY094570_A/mallard/California/6695/2009|2009.814:0.004036821487):0.002584613598,(H10N3_Avian_CY141046_A/northern_shoveler/Arkansas/AI09-6012/2009|2009.940:0.0002778982245,H7N8_Avian_CY185810_A/mallard/Alberta/590/2010|2010.616:0.003938732182):0.002438455749):0.006814257567):0.003408231002,H7N6_Avian_CY133134_A/common_goldeneye/Wisconsin/10OS4202/2010|2010.918:0.01022871682):0.002306390079,((((H6N8_Avian_CY127731_A/shorebird/Delaware_Bay/13/2004|2004.367:5.551115123e-17,H6N8_Avian_CY004287_A/shorebird/DE/12/2004|2004.367:5.551115123e-17):0.002145166517,H10N7_Avian_EU743359_A/ruddy_turnstone/DE/323/2004|2004.500:0.0006578241359):0.0005179086849,H6N8_Avian_CY127739_A/shorebird/Delaware_Bay/65/2004|2004.373:0.0008865559257):0.003964203467,H3N8_Avian_CY128883_A/American_black_duck/Nova_Scotia/02213/2007|2007.500:0.004561916627):0.002212736614):0.008563756508,(((((((H11N6_Avian_CY127600_A/mallard/Alberta/125/1999|1999.589:5.551115123e-17,H11N9_Avian_CY127592_A/mallard/Alberta/122/1999|1999.589:5.551115123e-17):0.002954614542,H11N9_Avian_CY139750_A/mallard/Minnesota/182722/1998|1998.666:0.004142827358):7.672310106e-05,(H11N9_Avian_CY127635_A/mallard/Alberta/64/2000|2000.592:0.009678315953,H12N5_Avian_CY004384_A/mallard/Alberta/52/1997|1997.830:0.007120296412):0.0003652711057):0.0007098073978,(H4N6_Avian_CY102630_A/mallard/Alberta/235/1999|1999.608:0.0005417303526,H4N6_Avian_CY004951_A/pintail/Alberta/269/2001|2001.616:0.0008571712749):0.0042842617):0.001746867675,(((H3N3_Avian_CY102781_A/mallard/Alberta/254/2003|2003.600:0.004041281307,H3N6_Avian_CY102757_A/pintail/Alberta/166/2003|2003.586:0.002073452252):0.001619627273,H4N3_Avian_CY103399_A/blue-winged_teal/Alberta/346/2007|2007.655:0.008448287986):0.002571953881,H2N3_Avian_CY097603_A/mallard/Missouri/132/2009|2009.932:0.01433201397):0.00289935023):0.001324668956,H4N8_Avian_FJ517319_A/mallard/MN/327/1999|1999.500:0.005283392059):0.0005813497444,((H4N6_Avian_CY129131_A/American_black_duck/New_Brunswick/02726/2007|2007.715:-0.0001178472692,H4N6_Avian_CY128809_A/mallard/Nova_Scotia/02238/2007|2007.500:0.001049508689):0.009890114838,H10N7_Avian_CY190608_A/mallard/Maryland/07OS56/2007|2007.052:0.002982709978):0.007698042824):0.0003359748817):0.005232436477,((((H1N1_Avian_CY136941_A/pintail/Alberta/140/1996|1996.584:0.002030120966,H3N8_Avian_CY102185_A/lesser_scaup/Alberta/206/1995|1995.611:0.002196475487):0.0003464806691,(H3N8_Avian_CY102249_A/mallard/Alberta/117/1997|1997.592:0.002815796318,H4N1_Avian_CY004930_A/mallard/Alberta/47/98|1998.592:0.004253413991):0.001799456362):0.0006819702429,H7N3_Avian_EU084929_A/chicken/NY/14714-2/1999|1999.500:0.01296474601):0.0095752743,(((H7N3_Avian_CY102201_A/ruddy_turnstone/Delaware_Bay/135/1996|1996.367:-0.0004137556137,H7N3_Avian_JQ988867_A/duck/Guangdong/1/1996|1996.500:0.005578910826):0.0002076676247,H7N3_Avian_CY185850_A/ruddy_turnstone/Delaware_Bay/126/1996|1996.367:-0.0002076676247):0.006156547432,H3N6_Avian_CY102153_A/mallard/Alberta/142/1994|1994.614:0.004790296825):0.003576113055):0.0012395093):0.0008375323924,((((H12N5_Avian_CY177635_A/mallard/Wisconsin/1873/1983|1983.500:0.002787628341,H8N4_Avian_CY178868_A/mallard/Wisconsin/2080/1984|1984.500:0.006193176708):0.00145668665,H9N2_Avian_EU982313_A/turkey/TX/10-49-89/1989|1989.500:0.0106192831):0.005242877658,(H6N6_Avian_CY005425_A/sanderling/Delaware/1258/1986|1986.688:0.004330541761,H3N8_Avian_CY101600_A/mallard/Alberta/782/1986|1986.649:0.002273268202):0.0007362521491):0.002350644143,H1N1_Avian_CY004543_A/blue-winged_teal/Alberta/141/1992|1992.915:0.005930107622):0.0009390982589):0.0007761449881,(((((((H3N2_Avian_CY102505_A/shorebird/Delaware_Bay/212/1999|1999.392:-0.000215889275,H3N8_Avian_CY102428_A/ruddy_turnstone/Delaware_Bay/150/1999|1999.392:0.001614718557):0.0001080347774,H3N8_Avian_CY102529_A/ruddy_turnstone/Delaware_Bay/244/1999|1999.392:-0.0001080347774):5.40466031e-05,H3N2_Avian_CY102369_A/shorebird/Delaware_Bay/106/1999|1999.392:-5.40466031e-05):0.001882705391,H10N7_Avian_CY136986_A/shorebird/Delaware_Bay/180/1999|1999.392:0.002336831645):0.007185092029,(H2N1_Avian_CY117554_A/shorebird/Delaware_Bay/24/1998|1998.375:0.000356780206,H2N8_Avian_CY102265_A/ruddy_turnstone/Delaware_Bay/142/1998|1998.375:0.001508782668):0.003854190922):0.002097596968,(H2N1_Avian_CY117522_A/shorebird/Delaware_Bay/122/1997|1997.364:0.0001690568707,H2N1_Avian_CY117546_A/shorebird/Delaware_Bay/236/1997|1997.364:0.0002968632957):0.003131926792):0.001288739067,H16N3_Avian_CY127450_A/laughing_gull/Delaware_Bay/296/1998|1998.378:0.005394736372):0.01116717633):0.001608353493):0.002972190024):0.004466890767,(((((((((((((((H3N8_Avian_CY180785_A/duck/Minnesota/12/1975|1975.500:-6.469285795e-05,H3N8_Avian_CY180769_A/duck/Minnesota/3/1975|1975.500:0.0005303688628):0.001605323622,H4N6_Avian_CY180481_A/duck/Minnesota/24/1975|1975.500:0.0007323884911):0.005598200506,H6N2_Avian_CY179800_A/mallard/Wisconsin/331/1975|1975.500:0.003920957482):0.0008990907959,((H2N2_Avian_CY116840_A/mallard/New_York/6750/1978|1978.500:0.002694748966,H2N3_Avian_CY117248_A/black_duck/New_Jersey/1580/1978|1978.093:0.003907592505):0.001898642992,H7N3_Avian_CY177485_A/mallard/Wisconsin/1132/1982|1982.500:0.007660940835):0.00205524084):0.0009024194562,H3N5_Avian_CY181050_A/mallard/Wisconsin/22/1974|1974.500:0.006246919323):0.0005068873559,(H6N2_Avian_CY180489_A/duck/Minnesota/25/1975|1975.500:0.0007392726957,H6N1_Avian_CY180641_A/duck/Minnesota/56/1975|1975.500:0.0001923234756):0.00830509093):0.0009884244371,((((H6N5_Avian_CY179792_A/green-winged_teal/Wisconsin/112/1975|1975.500:0.00128009787,H5N2_Avian_CY179784_A/mallard/Wisconsin/42/1975|1975.500:0.001520800127):0.0006523954652,H3N2_Avian_CY179752_A/mallard/Wisconsin/316/1975|1975.500:0.001218951504):0.0004305970578,H2N3_Avian_CY003852_A/mallard/Alberta/77/1977|1977.600:0.007635722881):0.0003905716034,H12N5_Avian_CY180673_A/mallard/Wisconsin/321/1976|1976.500:0.002211995767):0.003276306072):0.001187466335,((((((H6N6_Avian_CY178676_A/blue-winged_teal/Wisconsin/333/1981|1981.500:-1.243730857e-16,H6N6_Avian_CY178644_A/mallard/Wisconsin/307/1981|1981.500:2.353953881e-16):0.0005746909265,H6N6_Avian_CY005886_A/blue-winged_teal/MN/993/1980|1980.674:0.000358218189):6.285247114e-05,H6N6_Avian_CY180897_A/widgeon/Wisconsin/15/1980|1980.500:0.0004036020866):0.0008992244498,H6N6_Avian_CY014769_A/turkey/Minnesota/957/1980|1980.668:0.00379345729):0.006471289948,H6N1_Avian_CY181157_A/gadwall/Wisconsin/80/1978|1978.500:0.002075336266):0.007172718879,(((H6N1_Avian_CY181198_A/widgeon/Wisconsin/69/1978|1978.500:0.003422329844,H1N2_Avian_CY179432_A/mallard/Wisconsin/393/1977|1977.500:0.002220890374):0.001350295614,H7N5_Avian_CY005013_A/mallard_duck/ALB/224/1977|1977.592:0.00241835129):0.0007829014783,H10N7_Avian_CY180048_A/mallard/Wisconsin/230/1979|1979.500:0.004936173941):0.004662385083):0.004885608853):0.002255471046,H4N2_Avian_CY180457_A/mallard/Wisconsin/637/1979|1979.500:0.009770181736):0.0008410317099,((((H3N2_Avian_AB612885_A/duck/Hokkaido/5/1977|1977.500:0.002087662717,H4N6_Avian_CY005572_A/duck/Hong_Kong/365/1978|1978.500:0.003080196448):0.005350090773,H7N2_Swine_CY067685_A/swine/KU/16/2001|2001.500:0.009625785655):0.004911869305,H6N5_Avian_CY005825_A/shearwater/Australia/1/1973|1973.500:0.01465581077):0.0009978174134,((H12N5_Avian_JX978285_A/duck/Alberta/60/1976|1976.611:8.9688291e-17,H3N2_Avian_CY004581_A/pintail_duck/ALB/86/1976|1976.614:2.133401146e-17):1.070804204e-05,H5N2_Avian_CY004322_A/mallard_duck/ALB/57/1976|1976.611:0.0004549679628):0.01488725139):0.003220566055):0.0007781085264,(((((((H6N1_Avian_CY179016_A/mallard/Wisconsin/541/1979|1979.500:0.004307109318,H6N8_Avian_CY004059_A/mallard_duck/ALB/761/1978|1978.647:0.002285778434):0.0001104822444,H10N3_Avian_CY005192_A/blue-winged_teal/ALB/778/1978|1978.600:0.0008122529186):0.0009788622343,(H6N5_Avian_CY004016_A/blue-winged_teal/ALB/48/1978|1978.597:0.00130940211,H6N8_Avian_CY004119_A/pintail_duck/ALB/628/1979|1979.614:0.002910842589):0.002845438457):0.0008051849815,H10N7_Avian_CY005185_A/mallard_duck/ALB/302/1977|1977.663:0.002014293481):0.0007415033417,(((H3N2_Avian_CY178780_A/mallard/Wisconsin/414/1981|1981.500:0.0003905442453,H4N2_Avian_CY180305_A/mallard/Wisconsin/477/1981|1981.500:0.00101116291):0.002478458718,H6N4_Avian_CY178139_A/mallard/Wisconsin/772/1982|1982.500:0.002704316875):0.0006183516232,(H7N3_Avian_GU186615_A/turkey/MN/24552/1982|1982.500:0.0005433357492,H7N3_Avian_CY014783_A/turkey/Minnesota/1200/1980|1980.827:-7.765974443e-05):0.002671378414):0.008132233393):0.0006243946009,H4N2_Avian_CY181310_A/mallard/Wisconsin/145/1978|1978.500:0.007946182655):0.006985072854,((((H11N1_Avian_CY017770_A/Black_Duck/Ohio/194/1986|1986.847:0.007394255975,H3N8_Avian_CY019202_A/pintail/Ohio/339/1987|1987.797:0.006439602101):0.007110121541,H8N4_Avian_CY180665_A/mallard/Wisconsin/426/1979|1979.500:0.01145420844):0.003366853607,H3N8_Avian_AB274965_A/duck/Hokkaido/8/1980|1980.500:0.01222869756):0.00161433449,H3N8_Avian_CY185710_A/blue-winged_teal/Alberta/221/1978|1978.597:0.0120299831):0.001852132261):0.002266985679):0.003030686455,(H4N3_Avian_CY179024_A/green-winged_teal/Wisconsin/404/1976|1976.500:0.007030706507,H7N3_Avian_CY185718_A/mallard/Alberta/49/1976|1976.608:0.007304732494):0.002164011103):0.001998539328,(((H6N1_Avian_CY180409_A/blue-winged_teal/Wisconsin/340/1976|1976.500:0.0009501022299,H6N1_Avian_CY180593_A/mallard/Wisconsin/557/1976|1976.500:0.000448727052):0.0003834869397,H4N8_Avian_CY180433_A/mallard/Wisconsin/473/1976|1976.500:8.345783348e-05):0.006802391769,H11N9_Avian_CY180088_A/mallard/Wisconsin/538/1979|1979.500:0.01300085652):0.0004983560431):0.001210173044,(((((((H6N8_Avian_CY101664_A/ruddy_turnstone/Delaware_Bay/231/1991|1991.392:0.003664221925,H6N8_Avian_CY126933_A/laughing_gull/Delaware_Bay/261/1991|1991.395:0.0005660793378):0.01139143974,H3N6_Avian_CY101776_A/mallard/Alberta/129/1991|1991.649:0.01111405115):0.004519916144,H7N3_Avian_CY005062_A/mallard_duck/Alberta/435/1985|1985.633:0.003356527428):0.0009189338033,H7N3_Avian_CY005055_A/green-winged_teal/Alberta/228/1985|1985.619:0.0009524362631):0.006431901693,((H3N6_Avian_CY101624_A/herring_gull/New_Jersey/159/1990|1990.397:-7.169029304e-05,H10N7_Avian_CY136742_A/ruddy_turnstone/New_Jersey/146/1990|1990.397:0.0005373662978):0.006674290094,H2N1_Avian_CY003934_A/mallard/Alberta/323/1988|1988.671:0.002307056931):0.007167266129):0.001583018899,((H4N6_Avian_CY101576_A/blue-winged_teal/Alberta/427/1986|1986.619:0.01568646407,H7N3_Avian_CY185726_A/mallard/Alberta/699/1981|1981.636:0.00312154959):0.0005529777051,H6N3_Avian_CY004207_A/mallard_duck/ALB/76/1985|1985.614:0.007627015419):0.0009609567759):0.0009428209452,(((H3N1_Avian_CY004639_A/blue-winged_teal/ALB/452/1983|1983.611:0.001515589602,H9N1_Avian_CY004647_A/mallard_duck/ALB/506/1983|1983.611:0.0008169099415):0.000211281908,H9N1_Avian_CY005103_A/mallard_duck/Alberta/743/1983|1983.636:0.00119114393):0.000147603112,H12N1_Avian_CY005348_A/mallard_duck/Alberta/342/1983|1983.595:0.000785138675):0.007745112723):0.005020892577):0.001058400462,((((H3N8_Avian_CY004675_A/blue-winged_teal/ALB/569/1985|1985.638:0.002827758238,H3N8_Avian_CY004667_A/mallard_duck/ALB/525/1985|1985.638:0.0004557317936):0.0006489756512,(H11N2_Avian_CY005309_A/mallard/ALB/124/1991|1991.649:0.001005241825,H9N2_Avian_CY005158_A/mallard/Alberta/17/1991|1991.603:0.0003964653303):0.01383396583):0.001557968192,(H7N3_Avian_CY101616_A/mallard/Alberta/195/1989|1989.671:0.01031122315,H8N4_Avian_CY005000_A/mallard/Alberta/7/1987|1987.589:0.005501116146):0.001599430083):0.007623716179,(H3N6_Avian_CY004126_A/mallard_duck/ALB/676/1979|1979.614:0.00327908359,H8N4_Avian_CY004992_A/pintail_duck/Alberta/114/1979|1979.597:0.006190702979):0.002310048699):0.004315385834):0.005532442296):0.00552597399,(((((((((((((((((((((((((((((H10N7_Avian_CY139382_A/mallard-black_duck_hybrid/New_Brunswick/00904/2010|2010.701:0.004806243622,H11N9_Avian_CY202903_A/mallard/Maryland/10OS2293/2010|2010.003:0.003685549896):0.0001630049653,H2N3_Avian_CY202871_A/mallard/Maryland/10OS121/2010|2010.077:0.004114844709):0.0001899071317,(H10N7_Avian_CY205000_A/mallard/Maryland/10OS566/2010|2010.499:0.005783363642,H1N1_Avian_CY204976_A/mallard/Maryland/09OS2012/2009|2009.874:0.001756121974):0.0003069850022):0.0002101246293,H5N1_Avian_CY097355_A/mallard/Wisconsin/2576/2009|2009.762:0.002133180639):0.0006693078164,((((H1N2_Avian_CY097443_A/blue-winged_teal/Wisconsin/2509/2009|2009.753:0.0008031900494,H12N5_Avian_CY140785_A/mallard/Minnesota/AI09-3066/2009|2009.682:0.001530620152):6.528554856e-05,H3N2_Avian_CY097331_A/mallard/Wisconsin/2549/2009|2009.759:0.001808173385):0.0004675770273,H7N3_Avian_KU290060_A/mallard/Michigan/A00869519/2009|2009.784:0.001879762879):0.0003306730134,H6N8_Avian_CY097282_A/mallard/Wisconsin/1534/2009|2009.627:0.0001304921582):0.0002730926271):0.0001780455712,H7N3_Avian_KY551142_A/duck/New_Jersey/10-001022-21/2010|2010.019:0.003116797698):0.0002978233186,((((((H6N1_Avian_CY138477_A/blue-winged_teal/Prince_Edward_Island/00849/2010|2010.671:5.551115123e-17,H6N1_Avian_CY138485_A/blue-winged_teal/Nova_Scotia/01000/2010|2010.718:5.551115123e-17):1.484541916e-17,H6N1_Avian_CY139563_A/mallard/Nova_Scotia/01013/2010|2010.718:4.066573207e-17):0.0009379715923,H3N8_Avian_CY138525_A/blue-winged_teal/Nova_Scotia/01027/2010|2010.723:0.0004637355626):0.001345049141,(H11N9_Avian_CY146486_A/mallard/New_Jersey/AI09-5122/2009|2009.740:0.0006018330856,H4N9_Avian_CY146526_A/mallard/New_Jersey/AI09-6426/2009|2009.740:0.0007998740693):0.001001592146):0.0008653940925,H11N9_Avian_CY097314_A/greater_scaup/Wisconsin/4234/2009|2009.929:0.003375316328):0.0002435607136,H12N5_Avian_CY133114_A/bufflehead/Wisconsin/10OS3204/2010|2010.849:0.003053578163):0.000392836808):0.000141256595,(((H3N1_Avian_CY132298_A/mallard/Ohio/11OS2150/2011|2011.619:-0.000116698457,H4N8_Avian_CY132362_A/mallard/Ohio/11OS2096/2011|2011.630:0.0005826186235):0.001163051576,H7N8_Avian_CY132514_A/mallard/Ohio/11OS2010/2011|2011.619:0.001174601113):0.0008917143818,(H12N5_Avian_CY203242_A/mallard/Maryland/10OS1067/2010|2010.633:0.000525895476,H6N2_Avian_CY190984_A/mallard/Maryland/10OS2170/2010|2010.901:0.002277095176):0.001000294496):0.002149968409):0.0008662288752,(((H11N2_Avian_CY132186_A/mallard/Ohio/11OS2213/2011|2011.630:0.005141249401,H11N9_Avian_CY133469_A/mallard/Iowa/10OS2752/2010|2010.792:0.0009807198486):0.000538991621,H2N3_Avian_CY205352_A/mallard/Maryland/13OS0899/2013|2013.584:0.004205467635):0.000694009768,H4N6_Avian_CY132138_A/mallard/Ohio/10OS1319/2010|2010.584:0.002593250707):0.0002832733086):0.0004891734575,(((H6N2_Avian_CY133255_A/mallard/Wisconsin/10OS3066/2010|2010.753:0.0005602286999,H6N2_Avian_CY166936_A/mallard/Missouri/11OS6301/2011|2011.951:0.003184063852):0.0006116174738,H6N8_Avian_CY132946_A/American_green-winged_teal/Wisconsin/10OS2767/2010|2010.734:0.0007978196331):0.001849086143,H6N2_Avian_CY166797_A/American_widgeon/Mississippi/11OS6073/2011|2011.940:0.008858964507):0.003885036858):0.0007592421316,((((H10N3_Avian_CY097298_A/lesser_scaup/Wisconsin/3964/2009|2009.893:0.0003345239861,H10N7_Avian_CY133494_A/mallard/Illinois/10OS4078/2010|2010.907:0.002943213431):0.0006462783024,H10N6_Avian_CY190968_A/mallard/Maryland/09OS2237/2009|2009.992:0.001229506404):0.001435837176,H12N5_Avian_CY097643_A/northern_pintail/Missouri/319/2009|2009.929:0.002807306378):0.0007268049373,H4N6_Avian_KY644357_A/blue-winged_teal/Guatemala/CIP049H110-27/2012|2012.910:0.005934982875):0.0007074697424):0.000411051872,((H3N6_Avian_CY132327_A/mallard/Ohio/11OS2049/2011|2011.625:0.001456535838,H4N6_Avian_CY132122_A/mallard/Michigan/10OS1491/2010|2010.633:0.001836171068):0.003110592485,H5N9_Avian_CY133790_A/mallard/Missouri/10MO084/2010|2010.874:0.002089300364):0.001579507697):0.001378724556,H12N8_Avian_CY140620_A/ring-necked_duck/Minnesota/Sg-01066/2008|2008.778:0.002891258725):0.001109841087,(H4N3_Avian_CY120608_A/northern_shoveler/California/3046/2010|2010.896:0.001609099139,H4N3_Avian_CY134308_A/northern_shoveler/California/4020/2011|2011.011:0.00119525778):0.005912185248):0.001499850522,(((((H6N5_Avian_CY186852_A/American_green-winged_teal/Ohio/12OS2128/2012|2012.674:0.0007334050391,H6N1_Avian_CY187002_A/mallard/Ohio/12OS2174/2012|2012.866:0.0001981911321):0.0009958260025,H3N2_Avian_CY187116_A/blue_winged-teal/Wisconsin/12OS2603/2012|2012.742:0.002759151607):0.0002988775021,H3N8_Avian_CY206273_A/blue-winged_teal/Texas/AI12-4394/2012|2012.726:0.002989692837):0.004853141362,(H6N1_Avian_KX620123_A/shorebird/Delaware_Bay/548/2012|2012.836:5.551115123e-17,H6N1_Avian_KX620059_A/ruddy_turnstone/Delaware_Bay/595/2012|2012.855:5.551115123e-17):0.003732111238):0.001753147017,H6N5_Avian_CY166215_A/mallard/Wisconsin/11OS3577/2011|2011.827:0.00960074607):0.002200434798):0.002006008476,((((((((((H3N8_Avian_CY032719_A/northern_pintail/California/HKWF792/2007|2007.907:0.0002891580561,H10N3_Avian_CY076098_A/American_coot/California/20181-006/2007|2007.164:0.002045968148):0.0002661815782,H10N3_Avian_CY097164_A/American_coot/Illinois/3405/2009|2009.830:0.009697332209):0.0003652455552,H3N8_Avian_CY076170_A/American_coot/Oregon/20589-007/2007|2007.959:0.002473071091):0.0006688448814,(((H3N2_Avian_KY063899_A/blue-winged_teal/Lousiana/UGAI14-0462/2014|2014.255:0.002145988281,H3N2_Avian_KY063927_A/blue-winged_teal/Lousiana/UGAI14-0511/2014|2014.255:0.0006679149446):0.008992262667,H10N3_Avian_CY186729_A/northern_shoveler/Illinois/12OS5294/2012|2012.858:0.01140666445):0.002128407529,H3N8_Avian_CY097707_A/mallard/Mississippi/354/2010|2010.041:0.004532007797):0.005196897753):0.0005294615593,H10N3_Avian_CY079409_A/American_coot/Mississippi/09OS615/2009|2009.063:0.006625187419):0.0005108577443,((((H3N8_Avian_KY013747_A/blue-winged_teal/Louisiana/UGAI15-0714/2015|2015.236:0.001869111613,H3N8_Avian_KY550762_A/ruddy_duck/Nevada/AH0006859/2015|2015.060:0.0009352453064):0.004313236247,H3N8_Avian_KX960427_A/Northern_shoveler/Guatemala/CIP049HT114-14/2013|2013.049:0.001361334408):0.000680145511,H3N8_Avian_KY063859_A/blue-winged_teal/Lousiana/UGAI14-0342/2014|2014.241:0.004533694462):0.0008256976714,H4N2_Avian_KY644347_A/blue-winged_teal/Guatemala/CIP049H112-31/2012|2012.970:0.001512437227):0.0031322067):0.001222873114,(((H8N4_Avian_CY080135_A/northern_pintail/Interior_Alaska/8MP0213R2/2008|2008.597:0.00241367073,H1N2_Avian_CY094450_A/green-winged_teal/California/8326/2008|2008.797:0.003692740801):0.001652687786,(H8N4_Avian_CY136194_A/northern_pintail/Interior_Alaska/9BM8967R0/2009|2009.500:0.008030668027,H11N2_Avian_CY094154_A/mallard/California/8028/2008|2008.795:0.002875645151):0.001697664385):0.0005624348567,((H6N5_Avian_CY032703_A/American_wigeon/California/HKWF371/2007|2007.764:0.001988863611,H6N5_Avian_CY094434_A/American_wigeon/California/HKWF541C/2007|2007.841:0.00128905551):0.001796739572,H3N8_Avian_CY076242_A/northern_pintail/Oregon/44249-559/2006|2006.638:0.000549022276):0.0003285041647):0.0003771795713):0.000837887847,(((H3N6_Avian_CY140504_A/green-winged_teal/Minnesota/Sg-01000/2008|2008.693:0.001067236711,H11N9_Avian_CY140472_A/mallard/Minnesota/Sg-00930/2008|2008.707:0.0008003906104):0.000556196765,H6N2_Avian_CY140524_A/mallard/Minnesota/Sg-01018/2008|2008.688:0.001316852972):0.003403932432,(H12N5_Avian_CY079783_A/mallard/Interior_Alaska/9BM1799/2009|2009.496:0.005829734357,H6N2_Avian_CY076626_A/mallard/Washington/44338-112/2007|2007.690:0.002189579252):0.0008991591141):0.001179213393):0.0006647339902,H7N3_Avian_KU290076_A/mallard/Nebraska/A00709657/2009|2009.907:0.006979176467):0.0007000396255,H11N9_Avian_CY134380_A/mallard/California/198/2012|2012.016:0.008802130105):0.0002616487634):0.001333991696,(((((((((((H1N1_Avian_CY140644_A/mallard/Minnesota/AI09-1678/2009|2009.567:0.002993256928,H4N7_Avian_CY047693_A/mallard/Manitoba/23912/2007|2007.644:0.001229050127):0.0001668177897,(H1N1_Avian_CY137751_A/mallard/Alberta/496/2008|2008.600:0.003075703215,H4N8_Avian_CY097555_A/ring-necked_duck/Illinois/4125/2009|2009.910:0.003979890205):0.0003089825077):0.0004729093083,H1N1_Avian_KF424017_A/mallard/Minnesota/AI07-3100/2007|2007.693:0.001280487405):0.0003429864665,(H3N8_Avian_CY064230_A/blue-winged_teal/Texas/Sg-00079/2007|2007.704:0.001287430656,H3N8_Avian_CY078270_A/green-winged_teal/Louisiana/Sg-00092/2007|2007.704:0.001047079425):0.000128411412):0.0002169643853,H6N1_Avian_CY078342_A/mallard/Minnesota/Sg-00220/2007|2007.701:0.003109493578):0.0001273224821,H1N5_Avian_CY137695_A/mallard/Alberta/91/2007|2007.638:0.002689123057):0.0001662438697,(H1N2_Avian_CY076146_A/rock_dove/Oregon/20547-003/2007|2007.844:5.551115123e-17,H1N2_Avian_CY076154_A/rock_dove/Oregon/20547-004/2007|2007.844:5.551115123e-17):0.001230041059):9.2362471e-05,(((H1N1_Avian_CY138790_A/mallard/New_Brunswick/00349/2010|2010.600:5.551115123e-17,H1N1_Avian_CY138549_A/mallard/Nova_Scotia/00085/2010|2010.690:5.551115123e-17):4.677000876e-16,H1N1_Avian_CY138293_A/blue-winged_teal/Nova_Scotia/00126/2010|2010.690:-4.121889364e-16):0.001345722878,H11N8_Avian_KY013671_A/ruddy_turnstone/New_Jersey/UGAI14-1519/2014|2014.386:0.01244906787):0.004952788773):0.000171009825,H4N8_Avian_CY140556_A/northern_pintail/Louisiana/Sg-01033/2008|2008.855:0.004247322892):0.00172759478,H11N2_Avian_CY140998_A/blue-winged_teal/Louisiana/AI09-5234/2009|2009.871:0.004807858136):0.001136504329,(((((H9N1_Avian_CY206608_A/blue-winged_teal/Louisiana/UGAI14-2494/2014|2014.710:0.004601415814,H1N2_Avian_CY133295_A/mallard/Mississippi/10OS4593/2010|2010.942:0.003907103971):0.0008854682159,H1N1_Avian_CY134324_A/green-winged_teal/California/2940/2011|2011.921:0.004345082551):0.001056872449,H9N2_Avian_CY133638_A/northern_shoveler/Arkansas/11OS386/2011|2011.030:0.002957112259):0.000600287455,H1N1_Avian_CY202927_A/mallard/Maryland/12OS608/2012|2012.085:0.005216636237):0.001426172758,(H3N8_Avian_CY206224_A/blue-winged_teal/Texas/AI12-3655/2012|2012.710:0.004847662126,H1N1_Avian_CY186653_A/blue-winged_teal/Illinois/12OS4788/2012|2012.800:0.00608025036):0.002101280665):0.003818394135):0.003372753658):0.0009245666958,(((((((((H5N2_Avian_CY036039_A/Muscovy_duck/New_York/62095-1/2006|2006.367:-0.0001086553093,H5N2_Avian_GQ117142_A/duck/New_York/445743/2006|2006.500:0.0005745482693):0.0002499221225,(H5N2_Avian_GQ923434_A/duck/Pennsylvania/446080-7/2006|2006.500:0.0002471720319,H5N2_Avian_GQ923426_A/duck/Pennsylvania/446080-6/2006|2006.500:0.000684489388):0.001152122527):0.0003662084104,H5N2_Avian_GQ117134_A/chicken/New_York/439235/2006|2006.500:9.951949375e-05):0.001310909366,(H6N1_Avian_CY018914_A/snow_goose/Maryland/353/2005|2005.948:0.003638121175,H11N2_Avian_CY021170_A/green-winged_teal/Ohio/1747/2005|2005.500:0.002466258637):0.000571500374):0.004873477633,((H10N6_Avian_KX714313_A/American_green-winged_teal/Alaska/11508/2006|2006.592:0.006517029186,H5N2_Avian_GQ923306_A/northern_pintail/California/469993/2006|2006.500:0.001064410291):0.0009689423585,H10N1_Avian_CY076282_A/northern_shoveler/Washington/44249-700/2006|2006.860:0.006176691968):0.001148022957):0.0006456942938,H5N2_Avian_GQ923162_A/mallard/Oregon/461067-2/2006|2006.500:0.005847400494):0.001060054237,H4N8_Avian_CY139974_A/mallard/Minnesota/AI06-962/2006|2006.500:0.01390874804):0.0006627838608,H7N3_Avian_EU500851_A/American_black_duck/NB/2538/2007|2007.500:0.008467339515):0.0006691203653,(((H4N2_Avian_CY094642_A/mallard/California/5495/2009|2009.556:0.0005591631168,H5N2_Avian_CY094594_A/mallard/California/5222/2009|2009.567:0.0008409788744):0.0002054415885,(H7N6_Avian_CY141971_A/northern_pintail/Interior_Alaska/10BM09015R0/2010|2010.500:-9.973434277e-05,H10N6_Avian_CY142575_A/northern_pintail/Interior_Alaska/10BM11380R0/2010|2010.500:0.0005654103476):0.002604950699):0.007064945657,H7N3_Avian_EU500859_A/chicken/SK/HR-00011/2007|2007.500:0.005152819872):0.003991295432):0.0008277490932):0.0010331102,(((H10N3_Avian_KY063907_A/blue-winged_teal/Lousiana/UGAI14-0463/2014|2014.255:5.551115123e-17,H10N3_Avian_KY063915_A/blue-winged_teal/Lousiana/UGAI14-0494/2014|2014.255:5.551115123e-17):-2.943034548e-16,H10N3_Avian_KT887346_A/blue-winged_teal/Louisiana/UGAI14-430/2014|2014.255:3.49814606e-16):0.004679907099,H10N2_Avian_KY561108_A/American_coot/Missouri/15OS6556/2015|2015.830:0.004767294748):0.01151566088):0.002822723292,(((((((((((((((((H1N1_Avian_CY132226_A/mallard/Ohio/11OS1998/2011|2011.614:0.000308374747,H4N6_Avian_CY132522_A/mallard/Ohio/11OS2085/2011|2011.627:0.001559252574):0.0005295948023,H4N1_Avian_CY132554_A/mallard/Ohio/11OS2095/2011|2011.630:0.0004080209654):0.0006557613933,H3N2_Avian_CY132306_A/mallard/Ohio/11OS2141/2011|2011.619:0.001215594307):0.0003472243284,H3N2_Avian_CY166279_A/blue-winged_teal/Iowa/44555-551/2011|2011.710:0.001054812555):0.0002641829464,H10N1_Avian_CY132154_A/mallard/Ohio/11OS2206/2011|2011.630:0.0002022435494):0.0004683231885,((H2N2_Avian_CY205032_A/mallard/Maryland/11OS3951/2011|2011.071:3.188545761e-17,H2N2_Avian_CY191264_A/mallard/Maryland/12OS565/2012|2012.074:7.913684486e-17):0.0005279497727,H2N1_Avian_CY191032_A/American_black_duck/Maryland/11OS3898/2012|2012.044:-6.227376791e-05):0.002346058705):6.844839052e-05,(((((H1N8_Avian_CY166287_A/mallard/Illinois/11OS5564/2011|2011.863:0.001085130829,H4N5_Avian_CY206672_A/mallard/Minnesota/AI11-4213/2011|2011.682:0.0003136984531):0.0007936942539,H10N7_Avian_CY166223_A/mallard/Wisconsin/11OS3578/2011|2011.827:0.002965235321):0.0003245340476,(H4N6_Avian_CY166968_A/blue-winged_teal/Missouri/11OS2620/2011|2011.690:5.551115123e-17,H4N6_Avian_CY166952_A/blue-winged_teal/Missouri/11OS2583/2011|2011.690:5.551115123e-17):0.002725890379):8.653988461e-05,H10N3_Avian_CY132162_A/mallard/Ohio/11OS1966/2011|2011.581:0.0008447479258):7.608734435e-05,H10N7_Avian_CY132170_A/mallard/Ohio/11OS2145/2011|2011.619:0.001325686936):0.0002851225878):0.0002073429815,H5N2_Avian_CY203370_A/mallard/Maryland/11OS1715/2011|2011.608:0.001666939499):0.000318924206,((((H11N2_Avian_CY186924_A/American_green-winged_teal/Ohio/12OS2161/2012|2012.704:0.0007027188496,H10N3_Avian_CY186769_A/northern_shoveler/Missouri/12OS5755/2012|2012.940:0.003043364838):0.0006269646419,H6N2_Avian_CY204037_A/green-winged_teal/Ohio/14OS2001/2014|2014.679:0.004563822173):0.0001763149053,(H7N3_Avian_CY187034_A/American_green-winged_teal/Ohio/12OS5538/2012|2012.877:4.771808564e-16,H7N3_Avian_CY187042_A/northern_shoveler/Ohio/12OS5539/2012|2012.877:-3.661585539e-16):0.001693054175):0.0002231855603,H4N6_Avian_CY204402_A/mallard/Maryland/14OS1309/2014|2014.611:0.001653811639):0.002140799233):0.0005605982409,(((H5N2_Avian_CY166642_A/American_green-winged_teal/Wisconsin/11OS3431/2011|2011.789:0.001690266802,H1N1_Avian_CY166538_A/American_green-winged_teal/Wisconsin/11OS3376/2011|2011.786:0.002055816886):0.0005627528624,H1N1_Avian_CY166570_A/American_black_duck/Wisconsin/11OS3016/2011|2011.751:0.0003745554615):0.0006178596388,H2N3_Avian_CY206346_A/blue-winged_teal/Texas/AI13-3534/2013|2013.704:0.005531324016):0.0006566302132):0.0005448412343,((((H14N3_Avian_KY673163_A/blue-winged_teal/Guatemala/CIP049H113-74/2013|2013.025:0.001211309698,H14N3_Avian_KX960391_A/blue-winged_teal/Guatemala/CIP049H108-11/2012|2012.855:0.002532982854):0.0004676984154,(H14N4_Avian_KY644375_A/blue-winged_teal/Guatemala/CIP049H113-08/2013|2013.025:5.551115123e-17,H14N4_Avian_KY644229_A/blue-winged_teal/Guatemala/CIP049H113-76/2013|2013.025:5.551115123e-17):0.0004670108131):0.0004966001577,H14N3_Avian_KY644322_A/blue-winged_teal/Guatemala/CIP049H113-07/2013|2013.025:0.001379078579):0.002629856206,((H11N2_Avian_CY177058_A/bufflehead/California/4935/2012|2012.995:0.001741885149,H7N3_Avian_CY177050_A/mallard/California/3956/2012|2012.830:0.001530669135):0.0004905242978,H11N9_Avian_CY177066_A/green-winged_teal/California/514/2013|2013.068:0.001860147027):0.002630681717):9.007589015e-05):0.0004471048667,H4N8_Avian_CY186761_A/blue-winged_teal/Missouri/12OS2519/2012|2012.685:0.005248629392):0.0004726671258,H6N1_Avian_CY203322_A/mallard/Maryland/10OS1918/2010|2010.704:0.006203364725):0.001127258027,((((H7N7_Avian_CY138774_A/American_black_duck/New_Brunswick/00344/2010|2010.600:6.693926118e-17,H7N7_Avian_CY138806_A/mallard/Nova_Scotia/00372/2010|2010.600:4.408304129e-17):-2.939646426e-17,H7N7_Avian_CY138839_A/green-winged_teal/New_Brunswick/00392/2010|2010.603:8.490761549e-17):0.007312760732,H8N4_Avian_CY140676_A/mallard/Minnesota/AI09-1854/2009|2009.570:0.0006981799328):0.0006062523023,H10N1_Avian_CY167264_A/mallard/Mississippi/12OS443/2012|2012.047:0.004132197139):0.0008054060797):0.001799866128,(((((H2N2_Avian_KY272981_A/quail/Connecticut/16-016726-1/2016|2016.381:0.001703675858,H2N2_Avian_KY272858_A/quail/Rhode_Island/16-018622-1/2016|2016.430:0.001100681062):0.00982389405,H2N2_Avian_KY272973_A/turkey/Connecticut/15-009905-1/2015|2015.227:0.001626346762):0.002443657787,(H11N9_Avian_KJ568200_A/mallard/Wisconsin/13OS2800/2013|2013.740:0.002181132341,H6N8_Avian_CY191288_A/mallard/Maryland/13OS3020/2014|2014.027:0.001095851143):0.001378767519):0.001741799492,((H1N1_Avian_CY202782_A/snow_goose/Delaware/12OS3767/2012|2012.145:5.551115123e-17,H1N1_Avian_CY202774_A/snow_goose/Delaware/12OS3766/2012|2012.145:5.551115123e-17):0.001737041338,H6N8_Avian_KJ568080_A/American_green-winged_teal/Ohio/13OS2060/2013|2013.721:0.002948940874):0.000183887146):0.0006240659773,H4N6_Avian_CY149785_A/blue-winged_teal/Canada/3300/2011|2011.732:0.002213227394):0.004878530727):0.006029013598,((((((((((((((H2N3_Avian_CY079481_A/mallard/Wisconsin/08OS2841/2008|2008.830:0.0004798362367,H7N3_Avian_KU290153_A/mallard/Wisconsin/A00465618/2008|2008.677:0.0004514517822):0.0005034183247,H7N3_Avian_KU289908_A/blue_winged_teal/Louisiana/A00637297/2009|2009.058:0.004199100841):0.001127625715,H4N6_Avian_CY140900_A/mallard/Minnesota/AI09-3821/2009|2009.699:0.003601638255):0.0005442830103,H10N5_Avian_CY146461_A/mallard/Minnesota/AI09-1864/2009|2009.570:0.002751318745):0.0004967539591,H7N7_Avian_KU290004_A/gadwall/Arizona/A00663934/2009|2009.005:0.002560099504):0.0005081371323,H7N3_Avian_KU290036_A/mallard/Indiana/A00142205/2008|2008.901:0.003507357318):0.002543384594,(((H3N8_Avian_CY140628_A/American_wigeon/Minnesota/Sg-01067/2008|2008.778:0.00232606695,H10N7_Avian_CY079361_A/mallard/Illinois/08OS2710/2008|2008.816:0.002842446597):0.0008313104786,H1N9_Avian_CY137995_A/mallard/Alberta/155/2009|2009.630:0.005810969333):0.0007044235807,H7N7_Avian_KU289855_A/American_green_winged_teal/Utah/A00468772/2009|2009.041:0.002115874489):0.0009107898267):0.0002561216804,((((H3N8_Avian_CY140149_A/blue-winged_teal/North_Dakota/Sg-00740/2008|2008.682:0.003410969068,H2N9_Avian_CY117402_A/mallard/Alberta/289/2009|2009.633:0.00604479204):0.0002810293739,H3N1_Avian_CY140865_A/blue-winged_Teal/North_Dakota/AI09-3642/2009|2009.674:0.00301420157):0.0004687457861,H7N3_Avian_CY196656_A/mallard/Interior_Alaska/11ML00058/2011|2011.721:0.005238701483):0.003320359254,H6N1_Avian_CY140225_A/mallard/Minnesota/Sg-00927/2008|2008.710:0.004351476669):0.0003523959728):0.0003475236619,H10N7_Avian_CY042670_A/mallard/Minnesota/Sg-00630/2008|2008.573:0.006001780094):0.0004398135396,H7N1_Avian_KU290329_A/ring-necked_duck/Texas/A00766403/2009|2009.049:0.007205794534):0.0006160175361,H1N3_Avian_CY097739_A/northern_shoveler/Mississippi/397/2010|2010.044:0.007048129968):0.0001778807229,((((H10N9_Avian_CY203738_A/mallard/Maryland/07OS871/2007|2007.485:0.0005604053874,H5N8_Avian_CY203730_A/mallard/Maryland/07OS864/2007|2007.485:-9.472938255e-05):0.002097022089,H2N5_Avian_CY139950_A/mallard/Minnesota/AI06-1003/2006|2006.500:0.001654223957):0.0009116423688,((H2N3_Avian_CY097208_A/American_green-winged_teal/Illinois/2479/2009|2009.792:0.001348721061,H11N3_Avian_CY096947_A/mallard/Illinois/3051/2009|2009.792:0.001927278627):0.0002285930163,H5N2_Avian_CY133239_A/American_green-winged_teal/Wisconsin/10OS2955/2010|2010.753:0.002117718555):0.002414405887):0.0007165337097,H11N1_Avian_CY021186_A/mallard/Ohio/1851/2005|2005.500:0.003063113468):0.002100617925):0.0008345463326,(H5N2_Avian_JX570816_A/turkey/MB/FAV10/2010|2010.901:0.000501316947,H5N2_Avian_JX570824_A/turkey/MB/FAV11/2010|2010.899:0.0004315921685):0.01144957663):0.0006119920752,((((H4N6_Avian_CY132914_A/blue-winged_teal/Illinois/10OS1563/2010|2010.674:0.0008992563327,H3N6_Avian_CY133750_A/blue-winged_teal/Missouri/10MO0011/2010|2010.704:0.001911918781):0.001509468306,H4N6_Avian_CY097031_A/blue-winged_teal/Wisconsin/2741/2009|2009.792:0.003674534839):0.002880062569,(H11N9_Avian_CY097098_A/mallard/Missouri/350/2009|2009.929:0.004496045003,H7N3_Avian_KU290145_A/mallard/South_Dakota/A00649542/2008|2008.882:0.00359679617):0.00180676592):0.0004696317014,H3N8_Avian_CY195774_A/mallard/Interior_Alaska/12ML00098/2012|2012.718:0.00773363201):0.00173903257):0.001520213561):0.007314970507,(((((((((((((H10N6_Avian_CY079401_A/northern_shoveler/Mississippi/09OS168/2009|2009.027:0.002226766022,H3N1_Avian_CY076618_A/mallard/Washington/44338-052/2007|2007.696:0.001049233666):0.0006882810046,(H4N6_Avian_CY063926_A/blue-winged_teal/Minnesota/Sg-00036/2007|2007.586:-3.601619136e-05,H4N6_Avian_CY063918_A/blue-winged_teal/Minnesota/Sg-00035/2007|2007.586:0.0005012496085):0.0007189659957):0.0001052881152,((H5N2_Avian_GQ923178_A/duck/Minnesota/462960-2/2006|2006.500:0.0008991574128,H3N6_Avian_CY140966_A/blue-winged_teal/Texas/AI09-4405/2009|2009.715:0.003321726752):0.0004122001758,H3N2_Avian_CY045324_A/northern_pintail/Saskatchewan/22910/2007|2007.605:0.002885030799):0.0003122804514):0.0002305452853,(((H3N8_Avian_CY140125_A/blue-winged_teal/North_Dakota/Sg-00719/2008|2008.685:0.005709554209,H1N1_Avian_CY137663_A/mallard/Alberta/128/2006|2006.586:0.002304789601):0.0002494651123,H5N2_Avian_KC790060_A/goose/MB/428/2006|2006.962:0.004008268656):0.0003130528501,H4N6_Avian_CY064246_A/blue-winged_teal/Texas/Sg-00081/2007|2007.704:0.00661109212):0.0003496486276):0.0002977127538,H5N2_Avian_GQ923370_A/waterfowl/Colorado/476466/2007|2007.500:0.0005786557125):0.000273199823,(H1N1_Avian_CY129379_A/American_black_duck/New_Brunswick/01989/2007|2007.595:5.551115123e-17,H1N1_Avian_CY128947_A/mallard/Nova_Scotia/02151/2007|2007.600:5.551115123e-17):0.003922749232):0.0004408302759,((H3N8_Avian_CY140940_A/northern_pintail/Minnesota/AI09-4322/2009|2009.696:0.006120970185,H3N6_Avian_CY047701_A/American_black_duck/New_Brunswick/25182/2007|2007.721:0.001906459561):0.0002267346818,(H1N1_Avian_CY190056_A/mallard/Maryland/08OS1349/2008|2008.595:0.002437891737,H4N6_Avian_CY190712_A/mallard/Maryland/08OS3079/2008|2008.978:0.002727263475):0.00109915182):0.003748931536):0.0003271845816,H4N6_Avian_CY140209_A/blue-winged_teal/Minnesota/Sg-00799/2008|2008.666:0.004586613999):0.0002919497324,(H4N8_Avian_CY140849_A/blue-winged_Teal/Minnesota/AI09-3575/2009|2009.696:0.000938459754,H4N6_Avian_CY140881_A/blue-winged_Teal/Minnesota/AI09-3786/2009|2009.679:0.0004611057971):0.005262641716):0.001176471156,H3N8_Avian_CY133542_A/mallard/Illinois/10OS3676/2010|2010.830:0.005205136183):0.001698409183,((((((H4N1_Avian_CY079674_A/northern_pintail/Interior_Alaska/8BM3723/2008|2008.737:0.002284135327,H2N6_Avian_CY196126_A/mallard/Interior_Alaska/11BM02987/2011|2011.616:0.00383838762):0.00034913903,H1N1_Avian_KX714465_A/American_green-winged_teal/Alaska/137946/2009|2009.712:0.002954687399):0.0008706854405,H7N3_Avian_EU500843_A/Canada_goose/BC/3752/2007|2007.500:0.003850249586):0.00117606695,(H4N6_Avian_CY079666_A/northern_pintail/Interior_Alaska/8BM3608/2008|2008.704:0.003256433117,H1N1_Avian_CY080120_A/mallard/Interior_Alaska/8BM2102/2008|2008.603:0.001909653046):0.001629918922):0.001456333758,((H1N1_Avian_CY137687_A/mallard/Alberta/66/2007|2007.627:0.001636202882,H3N8_Avian_CY103540_A/mallard/Alberta/551/2009|2009.641:0.001648900752):0.0006350792679,(H9N2_Avian_KX377329_A/greater_white-fronted_goose/Alaska/81081/2008|2008.386:0.0003445939523,H9N2_Avian_CY079651_A/northern_shoveler/Interior_Alaska/8BM3470/2008|2008.666:0.0005883151632):0.003373069589):0.0009263252749):0.005729567561,H3N8_Avian_CY103159_A/mallard/Alberta/274/2006|2006.603:0.009125855273):0.0009216240923):0.001819268365,H5N2_Avian_GQ923346_A/mallard/Arkansas/473507-9/2006|2006.500:0.01441387099):0.001674074516,((H1N1_Avian_CY136978_A/mallard/Alberta/119/1998|1998.595:0.003276552477,H4N2_Avian_CY139766_A/mallard/Minnesota/182772/1998|1998.666:-5.527898591e-07):0.00144492829,H3N8_Avian_CY004707_A/mallard/Alberta/156/2001|2001.595:0.007119050643):0.003945102781):0.0008845165827):0.001918479044):0.008448609087,((((((((((((((((((((H12N5_Avian_KY284349_A/American_green-winged_teal/Missouri/15OS4865/2015|2015.721:0.003595443449,H7N7_Avian_KY551038_A/mallard/South_Dakota/AH0038061/2016|2016.003:0.0006214756676):0.001500411063,H2N3_Avian_MG280326_A/mallard_duck/Ohio/16OS0827/2016|2016.573:0.003703838213):0.001042376545,H4N6_Swine_KU641620_A/swine/Missouri/A01727926/2015|2015.956:0.003462810244):0.0005656399809,H7N2_Avian_MG280304_A/Northern_shoveler/Mississippi/16OS6138/2016|2016.967:0.004895417967):0.0003420361177,(((H12N4_Avian_MG280575_A/mallard_duck/Ohio/16OS0921/2016|2016.592:0.0005253809272,H8N4_Avian_MG279976_A/mallard_duck/Ohio/16OS0841/2016|2016.584:-6.014751007e-05):0.001372044879,H3N6_Avian_MG280116_A/blue-winged_teal/Ohio/16OS1027/2016|2016.671:0.00143492152):0.0008326259649,(H11N2_Avian_MG280492_A/pintail_duck/Illinois/16OS1842/2016|2016.805:0.001418534091,H11N9_Avian_MG279928_A/mallard_duck/Wisconsin/16OS3314/2016|2016.751:0.001855211743):0.002475655983):0.001572641527):0.0004400125783,(H10N7_Avian_MG280458_A/Northern_shoveler/Ohio/16OS5078/2016|2016.877:0.004233121833,H1N3_Avian_MG280560_A/mallard_duck/Tennessee/17OS0370/2017|2017.038:0.004273706082):0.00265652286):0.003746039749,((((((H5N7_Avian_MH068660_A/ruddy_turnstone/New_Jersey/UGAI17-2989/2017|2017.400:5.551115123e-17,H3N2_Avian_MH068572_A/ruddy_turnstone/New_Jersey/UGAI17-2786/2017|2017.386:5.551115123e-17):-1.946637152e-17,H3N8_Avian_MH068356_A/laughing_gull/New_Jersey/UGAI17-2848/2017|2017.389:7.497752275e-17):-1.947618081e-17,H3N7_Avian_MH068636_A/ruddy_turnstone/New_Jersey/UGAI17-2936/2017|2017.392:7.498733204e-17):0.001589692454,H6N8_Avian_MG280508_A/American_wigeon/Maryland/16OS5139/2016|2016.863:0.002158415807):0.002593074044,H6N1_Avian_KY561308_A/American_green-winged_teal/Missouri/15OS6486/2015|2015.830:0.002125940412):0.0005459301068,(H7N3_Avian_MG279795_A/green-winged_teal/Illinois/17OS1400/2017|2017.181:0.007276529744,H7N3_Avian_KY284425_A/northern_shoveler/Mississippi/15OS8011/2015|2015.973:0.005627594054):0.0007435965675):0.002086963264):0.001109622675,((((((((H4N6_Avian_CY187165_A/American_green-winged_teal/Wisconsin/12OS2997/2012|2012.737:0.004971120699,H9N2_Avian_CY157523_A/northern_pintail/California/2789/2011|2011.825:0.00114361286):0.000668629203,H3N8_Avian_CY206064_A/blue-winged_teal/Texas/AI11-3766/2011|2011.710:0.0007363970972):0.0004053088894,H1N3_Avian_KX960392_A/blue-winged_teal/Guatemala/CIP049H102-18/2011|2011.860:0.001945468482):0.0002653104342,H11N9_Avian_CY166725_A/mallard/Wisconsin/11OS4368/2011|2011.844:0.003981448582):0.0001407262103,(H7N2_Avian_KY551110_A/American_green-winged_teal/Texas/AH0058651/2016|2016.071:0.0046792759,H7N3_Avian_KY550919_A/mallard/Kentucky/AH0051748/2016|2016.063:0.001911926669):0.00394510655):0.0004090814089,H2N3_Avian_KX960479_A/blue-winged_teal/Guatemala/CIP049H111-98/2012|2012.932:0.003942711871):0.0003116132274,((H6N5_Avian_KY983155_A/American_wigeon/California/HS007B/2015|2015.811:5.551115123e-17,H6N5_Avian_KY983208_A/American_wigeon/California/HS007A/2015|2015.811:5.551115123e-17):0.006213257021,H1N2_Avian_MF613835_A/mallard/Alberta/310/2016|2016.655:0.007138118084):0.001087964657):0.0002630733631,H7N1_Avian_KJ567944_A/blue-winged_teal/Ohio/13OS2037/2013|2013.707:0.005858701621):0.0007096639168):0.0006108399074,H12N5_Avian_KM244059_A/guinea_fowl/Massachusetts/14075-3/2013|2013.290:0.00700044769):0.0007760132071,H6N1_Avian_CY204327_A/mallard/Maryland/14OS1154/2014|2014.556:0.007962475179):0.0003668354333,H4N6_Avian_CY206778_A/mallard/Southcentral_Alaska/12ML01039/2014|2014.726:0.007274796743):0.0004291973137,((((((H7N3_Avian_KY550887_A/American_green-winged_teal/Indiana/AH0029607/2015|2015.830:0.002223269363,H3N8_Avian_KY583951_A/American_green-winged_teal/Missouri/15OS4838/2015|2015.696:0.0015246819):0.002761548125,H3N8_Avian_KY551228_A/blue-winged_teal/Louisiana/AH054274/2015|2015.696:0.002917145815):0.001267299882,(H7N1_Avian_KT887258_A/blue-winged_teal/Louisiana/UGAI14-106/2014|2014.238:0.008116195934,H7N4_Avian_KX351599_A/northern_shoveler/California/LDC351/2015|2015.005:0.002831992279):0.0005551327674):0.0008383023385,H7N3_Avian_KJ568392_A/American_green-winged_teal/Wisconsin/13OS3468/2013|2013.742:0.004916621107):0.0002651014894,(H10N3_Avian_MG280218_A/mallard_duck/Tennessee/17OS0706/2017|2017.066:0.002713052487,H6N1_Avian_MG280347_A/pintail_duck/Illinois/16OS1650/2016|2016.805:0.001498265564):0.003814773322):0.00154671678,((((H7N4_Avian_KT338504_A/northern_pintail/Alaska/619/2014|2014.723:1.352784704e-16,H7N4_Avian_KT338490_A/bufflehead/Alaska/594/2014|2014.789:-2.425616798e-17):0.001051944341,H1N1_Avian_KT338528_A/glaucous-winged_gull/Alaska/800/2014|2014.726:0.0008151266427):0.001748345198,H6N2_Avian_KU310478_A/greater_white-fronted_goose/Alaska/UGAI15-3913/2015|2015.351:0.002487959502):0.001375412116,H7N3_Avian_KY131095_A/northern_pintail/Alaska/568/2013|2013.718:0.003349536439):0.001709304574):0.001651099534):0.0001953134287,((((H10N2_Avian_CY166399_A/greater_scaup/Wisconsin/11OS5760/2011|2011.923:0.001092377499,H4N8_Avian_CY166407_A/common_goldeneye/Wisconsin/11OS5764/2011|2011.923:-0.0001607813281):0.001796536029,H4N8_Avian_KX351708_A/American_wigeon/California/LDC111/2014|2014.890:0.005281704751):0.003835113816,H2N3_Avian_CY196672_A/mallard/Interior_Alaska/11ML00069/2011|2011.729:0.008650446175):0.001500348217,((H11N9_Avian_CY187082_A/blue_winged-teal/Wisconsin/12OS3069/2012|2012.723:0.005149453972,H11N9_Avian_CY186785_A/mallard/Missouri/12OS5759/2012|2012.940:0.001919756337):0.003950671595,H4N6_Avian_CY166837_A/American_green-winged_teal/Mississippi/11OS5903/2011|2011.937:0.003685189446):0.001708963491):0.0008895165364):0.001306187835,((((((((((((H1N1_Avian_MG280101_A/green-winged_teal/Tennessee/17OS0732/2017|2017.066:0.00267070194,H10N7_Avian_MG280203_A/mallard_duck/Illinois/16OS4899/2016|2016.967:0.0006069011772):0.0004388882675,H1N1_Avian_MG280469_A/mallard_duck/Illinois/16OS4499/2016|2016.910:0.002852820065):0.002164263595,(H1N1_Avian_CY235328_A/mallard/Idaho/UGAI16-1971/2016|2016.627:0.002908403669,H7N7_Avian_KY550982_A/mallard/Kentucky/AH0069753/2016|2016.088:0.005604882541):0.0002138606107):0.000179420886,((H1N1_Avian_KY284409_A/American_green-winged_teal/Ohio/15OS5188/2015|2015.721:0.002241912548,H1N1_Avian_KY583758_A/American_green-winged_teal/Ohio/15OS3630/2015|2015.677:0.001506038715):0.00046375816,H3N1_Avian_KY583751_A/mallard/Ohio/15OS3988/2015|2015.597:6.40409868e-07):0.000635561193):0.0006684537216,H8N4_Avian_MF046264_A/mallard/Alberta/203/2015|2015.608:0.004961465521):3.133065084e-05,(((((((H3N8_Avian_MG280268_A/blue-winged_teal/Illinois/16OS1724/2016|2016.693:0.0005808035568,H1N7_Avian_MG280051_A/mallard_duck/Wisconsin/16OS4004/2016|2016.918:0.002221259318):0.001210257246,H1N1_Avian_KY561261_A/blue-winged_teal/Missouri/15OS6536/2015|2015.830:0.001145891194):0.0006005150409,H7N3_Avian_KY551086_A/American_green-winged_teal/Texas/AH0040565/2016|2016.071:0.005071980876):0.000258230085,H4N8_Avian_KY014019_A/blue-winged_teal/Louisiana/UGAI15-6874/2015|2015.726:0.003768172144):0.0001687449945,H6N1_Avian_MG280397_A/green-winged_teal/Tennessee/17OS0651/2017|2017.066:0.006024445253):0.0002966877512,H4N6_Avian_MG280353_A/mallard_duck/Ohio/16OS0908/2016|2016.592:0.009029394827):0.0003034344559,H5N2_Avian_CY213609_A/least_sandpiper/Southcentral_Alaska/16MB01323/2016|2016.356:0.006876814488):0.0002830514242):0.001377197634,(((H9N2_Avian_MH068468_A/ruddy_turnstone/New_Jersey/UGAI17-2707/2017|2017.378:6.631788485e-17,H9N2_Avian_MH068668_A/ruddy_turnstone/New_Jersey/UGAI17-3019/2017|2017.400:4.470441761e-17):0.005788566533,H4N8_Avian_MG280130_A/mallard_duck/Ohio/16OS4989/2016|2016.863:0.001745768299):0.001412534695,H6N4_Avian_MG280596_A/mallard_duck/Ohio/16OS0826/2016|2016.573:0.003338021397):0.0001685423302):0.003521372732,((((((H10N1_Avian_KY561089_A/mallard/Ohio/15OS5649/2015|2015.877:0.002047475756,H3N8_Avian_KY013880_A/mallard/Pennsylvania/UGAI15-5019/2015|2015.685:0.001700475507):0.00144380411,H3N8_Avian_KY013935_A/blue-winged_teal/Texas/UGAI15-5934/2015|2015.729:0.004705377024):0.0008111450017,(H5N1_Avian_MF613924_A/ruddy_turnstone/Delaware_Bay/317/2016|2016.392:0.003948798332,H5N1_Avian_MF046237_A/Canada_goose/Delaware_Bay/601/2016|2016.395:0.00264176868):0.002936904811):0.0008223790408,(H7N1_Avian_MG280026_A/green-winged_teal/Illinois/17OS1208/2017|2017.164:0.001193990087,H7N3_Avian_MG280415_A/lesser_scaup/Illinois/17OS1577/2017|2017.200:0.002083929034):0.006742884624):0.0005114130423,H11N9_Avian_MG279941_A/green-winged_teal/Mississippi/16OS6098/2016|2016.967:0.004581645956):0.0007191590824,H4N6_Avian_MF613920_A/duck/Alberta/31/2016|2016.605:0.007645020334):0.0002135226616):0.0003166363757,H3N2_Avian_MG279746_A/mallard_duck/Ohio/16OS4983/2016|2016.863:0.009054080713):0.0006462531271,H2N9_Avian_CY206632_A/blue-winged_teal/Texas/UGAI14-3584/2014|2014.699:0.005045657688):0.0001570354777,((((H7N8_Avian_KY684342_A/turkey/Indiana/16-001574-8/2016|2016.038:5.551115123e-17,H7N8_Avian_KU558905_A/turkey/Indiana/16-001403-1/2016|2016.036:5.551115123e-17):0.0005620756949,H7N8_Avian_KY550895_A/lesser_scaup/Kentucky/AH0012935/2015|2015.907:0.0003695204763):0.003409674097,((H12N5_Avian_KY563733_A/green-winged_teal/Missouri/15OS6705/2015|2015.852:0.001821811677,H3N8_Avian_KY013959_A/mallard/Minnesota/UGAI15-6157/2015|2015.712:0.001926296584):0.0001671985858,H7N1_Avian_KY550911_A/mallard/Tennessee/AH0039713/2016|2016.063:0.001706698547):0.003971525983):0.001010403706,((((H5N2_Avian_MH068404_A/ruddy_turnstone/New_Jersey/UGAI17-1991/2017|2017.362:-9.928010458e-05,H5N7_Avian_MH068556_A/ruddy_turnstone/New_Jersey/UGAI17-2783/2017|2017.386:0.0005649561094):4.963512466e-05,H5N2_Avian_MH068396_A/ruddy_turnstone/New_Jersey/UGAI17-1985/2017|2017.362:-4.963512466e-05):0.0001269799137,H3N8_Avian_MH135701_A/ruddy_turnstone/Delaware_Bay/607/2017|2017.392:0.001272797825):0.002844906941,H1N1_Avian_MG279882_A/green-winged_teal/Mississippi/16OS6075/2016|2016.967:0.0009083329164):0.005768363521):0.0009204680862):0.001125852677,H4N5_Avian_KY990742_A/mallard_duck/California/UCD738/2016|2016.586:0.01268013672):0.003132178552):0.006278539464,((((H5N3_Avian_KY575203_A/northern_shoveler/Mexico-Sonora/797/2008|2008.951:0.004655032845,H5N9_Avian_CY094186_A/mallard/California/8834/2008|2008.797:0.003830670853):0.0009405060198,H11N9_Avian_CY097419_A/northern_pintail/Wisconsin/4198/2009|2009.921:0.004757674786):0.003123023181,H11N9_Avian_CY021178_A/green-winged_teal/Ohio/1844/2005|2005.500:0.00453254178):0.00132942171,H3N8_Avian_CY047517_A/mallard/Alberta/11527/2005|2005.586:0.006817868804):0.002986500388):0.004918810153,(((((((((((((((H4N6_Avian_CY017746_A/pintail/Alaska/310/2005|2005.608:0.0005767957638,H4N6_Avian_CY078600_A/mallard/Interior_Alaska/6MP0891/2006|2006.622:-0.0001108755973):0.0007400755785,(H2N3_Avian_CY078584_A/northern_pintail/Interior_Alaska/6MP0792/2006|2006.605:0.0007547375473,H2N3_Avian_CY078696_A/mallard/Interior_Alaska/6MP0038BR2/2006|2006.608:0.000176858624):0.002073660836):0.000754717996,H3N2_Avian_CY078504_A/mallard/Interior_Alaska/6MP0991/2006|2006.630:0.003015784256):0.002416112518,((((H7N3_Avian_KP055068_A/chicken/BC/CN-006/2004|2004.123:0.0005390855371,H7N3_Avian_AY650275_A/GSC_chicken/British_Columbia/04|2004.500:0.0008617032097):0.0002937108931,H7N3_Avian_AY648292_A/GSC_chicken_B/British_Columbia/04|2004.500:0.001581532943):0.0002316545303,H7N3_Human_CY015011_A/Canada/rv504/2004|2004.356:-0.000236021286):0.0002777460027,H7N3_Avian_GU186607_A/chicken/Canada/314514-1/2005|2005.500:0.0004224424679):0.008409423965):0.001259051424,H4N6_Avian_CY045340_A/mallard/California/GL30/2005|2005.633:0.0110942399):0.0001960854121,H6N8_Avian_CY075938_A/mallard/California/19524-001/2005|2005.616:0.01121434726):0.001050914058,H5N1_Avian_CY053330_A/wood_duck/Ohio/623/2004|2004.500:0.01075798813):0.0002899302626,(((H7N3_Avian_CY018906_A/blue-winged_teal/Ohio/658/2004|2004.666:0.001031156801,H3N2_Avian_CY144576_A/American_black_duck/North_Carolina/1321373/2004|2004.973:0.004611779162):0.0007849010814,H4N6_Avian_CY021330_A/green-winged_teal/Ohio/1324/2005|2005.500:0.002512538953):0.001254341966,H5N2_Avian_GQ923506_A/green_winged_teal/Delaware/458672-5/2006|2006.500:0.007563474569):0.002467469):0.0004947240332,((H7N1_Avian_CY014589_A/mallard/Alberta/34/2001|2001.567:0.0006848426617,H7N3_Avian_CY102669_A/mallard/Alberta/22/2001|2001.564:0.0007140589657):0.00375518508,H4N8_Avian_EU880825_A/turkey/CA/358533/2005|2005.500:0.007715900941):0.000265600651):5.600261298e-05,H2N3_Avian_GQ257508_A/mallard/Maryland/320/2003|2003.500:0.009547006138):0.0009516790699,((H3N8_Avian_CY078912_A/northern_pintail/Interior_Alaska/7MP0509/2007|2007.679:0.0004108705819,H3N6_Avian_CY077235_A/mallard/Interior_Alaska/7MP0510/2007|2007.682:5.480542289e-05):0.01155217239,H4N6_Avian_CY045356_A/green-winged_teal/California/K218/2005|2005.923:0.00829129473):0.0005588646345):0.0006120720118,((((((((H12N5_Avian_CY145562_A/ruddy_turnstone/New_Jersey/Sg-00495/2008|2008.373:-9.971865432e-05,H4N6_Avian_CY145334_A/ruddy_turnstone/Delaware/Sg-00539/2008|2008.411:0.0005653946591):0.0005599699925,H4N6_Avian_CY127996_A/shorebird/Delaware_Bay/446/2008|2008.373:0.0003722868283):0.000210411639,H1N5_Avian_CY145366_A/ruddy_turnstone/New_Jersey/Sg-00544/2008|2008.414:0.0002563390265):0.0002612461407,H3N7_Avian_CY145358_A/ruddy_turnstone/New_Jersey/Sg-00543/2008|2008.414:0.0006703613661):0.0003614375901,H12N5_Avian_CY145554_A/ruddy_turnstone/New_Jersey/Sg-00484/2008|2008.370:0.0005721077946):0.0007267506375,H1N5_Avian_CY145326_A/ruddy_turnstone/Delaware/Sg-00538/2008|2008.411:0.0006743666291):0.003663304012,H12N4_Avian_CY145652_A/ruddy_turnstone/Delaware/Sg-00540/2008|2008.411:0.004874091038):0.00672881029,(((H3N8_Avian_CY037012_A/blue-winged_teal/Manitoba/13436/2005|2005.660:0.002243792626,H5N1_Avian_GU186528_A/mute_swan/MI/451072-2/2006|2006.500:0.006260654312):0.001109724512,H10N8_Avian_CY020914_A/common_scoter/Maryland/297/2005|2005.926:0.005076945961):0.001649398585,H4N6_Avian_CY045316_A/American_black_duck/New_Brunswick/19502/2006|2006.712:0.006745615306):0.002158056287):0.002063139082):0.0005613179511,H11N9_Avian_CY203714_A/mallard/Maryland/06OS1236/2006|2006.597:0.01104127225):0.001503382894,(((H4N6_Avian_CY140540_A/American_wigeon/Louisiana/Sg-01031/2008|2008.852:0.006096876419,H12N5_Avian_CY012845_A/pintail_duck/Alaska/20/2005|2005.603:0.001925168151):0.00444907539,H12N5_Avian_CY004343_A/pintail_duck/Alberta/49/2003|2003.562:0.001249131678):0.009673827103,(H9N2_Avian_KC209498_A/wild_bird/Korea/8G39/2005|2005.844:0.005938231959,H5N2_Avian_GQ923266_A/snow_goose/Montana/466771-4/2006|2006.500:0.006422300879):0.005961934947):0.003910366605):8.890162893e-05,((((((((((((H3N8_Avian_CY196231_A/American_green-winged_teal/Interior_Alaska/11BM03661/2011|2011.666:0.001367766567,H3N8_Avian_CY196275_A/northern_shoveler/Interior_Alaska/11BM03861/2011|2011.671:0.00190983655):0.002703229889,H3N8_Avian_CY143697_A/mallard/Interior_Alaska/10BM09158R0/2010|2010.595:0.0001179529225):0.001549341064,H7N3_Avian_CY141811_A/northern_pintail/Interior_Alaska/10BM09832R0/2010|2010.500:0.0008124523167):0.0001372074681,H3N6_Avian_CY136338_A/mallard/Interior_Alaska/10BM09893R0/2010|2010.500:0.000793472637):0.0005335871123,H4N6_Avian_CY143866_A/mallard/Interior_Alaska/10BM10864R0/2010|2010.605:-7.013070964e-05):0.0007352475746,(((H4N6_Avian_KY130682_A/glaucous-winged_gull/Alaska/540/2011|2011.718:0.0009284448189,H4N6_Avian_KY130623_A/glaucous-winged_gull/Alaska/311/2011|2011.723:0.0004717739659):0.0002502953126,H4N6_Avian_KY130551_A/northern_pintail/Alaska/85/2011|2011.710:0.001152954919):0.0003686570034,H4N6_Avian_KY130754_A/northern_pintail/Alaska/936/2011|2011.756:0.001384674764):0.002096450929):0.0005588329292,H3N6_Avian_CY196664_A/northern_pintail/Interior_Alaska/11ML00065/2011|2011.729:0.003212719593):0.004856031255,H4N6_Avian_CY103123_A/mallard/Alberta/246/2006|2006.603:0.001917662502):0.001044405661,H3N8_Avian_CY103488_A/mallard/Alberta/507/2008|2008.600:0.001340409356):0.002241797163,H7N3_Avian_KC669387_A/cinnamon_teal/Mexico/2817/2006|2006.123:0.007438415026):0.001041615624,((((H4N6_Avian_CY140801_A/blue-winged_Teal/North_Dakota/AI09-3131/2009|2009.671:0.0008277468275,H4N6_Avian_CY140932_A/blue-winged_teal/Louisiana/AI09-4180/2009|2009.677:0.002918180644):0.001207830142,H3N8_Avian_CY140982_A/blue-winged_teal/Louisiana/AI09-5159/2009|2009.868:0.002568817669):0.002589417802,H4N6_Avian_CY205627_A/blue-winged_teal/Louisiana/AI10-3640/2010|2010.696:0.007430914418):0.000267818262,H1N1_Avian_KX714457_A/American_green-winged_teal/Alaska/137930/2009|2009.712:0.003247647928):0.003968351139):0.0006347324022,((((((H10N3_Avian_CY134316_A/American_wigeon/California/2930/2011|2011.921:0.001906391957,H4N6_Avian_KJ567920_A/blue-winged_teal/Iowa/13OS2338/2013|2013.721:0.010486291):0.0006700669546,H6N1_Avian_MG279750_A/gadwall_duck/Missouri/16OS3397/2016|2016.844:0.008993624837):0.001886238002,H9N2_Avian_CY206770_A/mallard/Southcentral_Alaska/12ML01015/2014|2014.726:0.009058924765):0.001414272098,(H7N1_Avian_KU289839_A/American_green_winged_teal/Utah/A00461135/2009|2009.038:0.0008512171881,H7N1_Avian_KU289847_A/American_green_winged_teal/Utah/A00461136/2009|2009.038:8.037898321e-05):0.006410119227):0.001436484502,((((H4N6_Avian_CY206362_A/blue-winged_teal/Texas/AI13-3557/2013|2013.704:0.001433615547,H3N8_Avian_KY551522_A/mallard/New_Jersey/AH0005885/2014|2014.500:0.005651381319):0.0009620488464,H1N1_Avian_CY167164_A/mallard/Arkansas/12OS179/2012|2012.038:0.004258382803):0.002177442121,H4N6_Avian_CY205699_A/blue-winged_teal/Texas/AI10-4161/2010|2010.696:0.005477425475):0.002196592529,H7N3_Avian_KT887306_A/ruddy_turnstone/New_Jersey/UGAI14-1907/2014|2014.367:0.006663260869):0.002865347383):0.0005605474142,H12N5_Avian_CY203874_A/mallard/Maryland/09OS1090/2009|2009.578:0.009396288125):0.002133815371):0.004998801409):0.0009524008158):0.0003083013098,(((((((((H1N8_Avian_CY190584_A/snow_goose/Delaware/07OS206/2007|2007.123:0.0003785355634,H1N8_Avian_CY190568_A/snow_goose/Delaware/07OS201/2007|2007.123:0.0005530606079):0.001388904924,H12N5_Avian_CY190328_A/mallard/Maryland/06OS2334/2006|2006.885:0.001895002328):0.0002380501796,H4N6_Avian_CY125643_A/American_black_duck/Prince_Edward_Island/02662/2007|2007.622:0.002109149072):0.001329994967,((H7N3_Avian_CY036796_A/ruddy_turnstone/Delaware_Bay/123/2007|2007.386:5.551115123e-17,H7N3_Avian_CY036788_A/ruddy_turnstone/Delaware_Bay/121/2007|2007.386:5.551115123e-17):0.003779902351,H5N2_Avian_CY202815_A/mallard/Maryland/07OS2435/2007|2007.986:0.002813780722):0.0008311503097):0.0008407260128,(((H10N7_Avian_CY094354_A/northern_shoveler/California/HKWF592C/2007|2007.858:0.00119558194,H11N9_Avian_CY032915_A/northern_shoveler/California/HKWF611/2007|2007.858:0.003973155228):0.00410738305,H4N6_Avian_CY140532_A/blue-winged_teal/Minnesota/Sg-01026/2008|2008.693:0.006420688915):0.0003861700447,(H11N9_Avian_CY045300_A/mallard/Quebec/11111/2006|2006.633:0.003479843751,H3N8_Avian_CY047613_A/mallard/Quebec/11082/2006|2006.630:0.003106197239):0.0005626920815):0.0002729083769):0.000313972168,((H3N8_Avian_CY140075_A/blue-winged_teal/Minnesota/Sg-00649/2008|2008.578:0.003086457676,H4N5_Avian_CY140379_A/green-winged_teal/Minnesota/Sg-00820/2008|2008.671:0.005414124968):0.00282360219,(H4N2_Avian_CY097023_A/blue-winged_teal/Wisconsin/2713/2009|2009.792:0.0007607017274,H11N9_Avian_CY097587_A/mallard/Iowa/3193/2009|2009.849:0.003467537412):0.002952239965):0.002391566815):0.002092769818,((H10N7_Avian_CY076122_A/California_gull/Washington/20371-003/2007|2007.559:5.551115123e-17,H10N7_Avian_CY076106_A/common_murre/Oregon/20361-001/2007|2007.559:5.551115123e-17):0.005087708368,H5N2_Avian_GQ923458_A/mallard/Nevada/450206-4/2006|2006.500:0.005786322201):0.003354970527):0.002492748174,((H4N6_Avian_CY079144_A/northern_pintail/Interior_Alaska/8BM3658/2008|2008.729:0.003811855006,H12N5_Avian_CY079184_A/northern_pintail/Interior_Alaska/8BM3736/2008|2008.737:0.007584553157):0.0008863040857,H5N2_Avian_GQ923186_A/green_winged_teal/Iowa/463990-3/2006|2006.500:0.003842544025):0.00300524104):0.001858055323,((((H3N1_Avian_KT338419_A/American_green-winged_teal/Alaska/478/2014|2014.751:0.001164150819,H4N6_Avian_KT338340_A/northern_pintail/Alaska/257/2014|2014.710:0.001173629928):0.0002117469669,(H4N1_Avian_KT338364_A/mallard/Alaska/417/2014|2014.751:8.655277359e-17,H4N6_Avian_KT338592_A/mallard/Alaska/898/2014|2014.745:2.446952887e-17):0.0002533072038):0.003320431465,((H8N8_Avian_KY130559_A/northern_pintail/Alaska/104/2011|2011.710:0.004864718761,H12N5_Avian_CY196038_A/mallard/Interior_Alaska/11BM01009/2011|2011.575:0.002200739749):0.0002891331321,H8N4_Avian_CY142583_A/northern_pintail/Interior_Alaska/10BM12413R0/2010|2010.500:0.001111588561):0.0007217423111):0.001141764094,(((H7N3_Avian_CY132882_A/northern_pintail/Illinois/10OS3959/2010|2010.888:0.00473646601,H7N3_Avian_CY185774_A/mallard/Alberta/167/2010|2010.611:0.0009076358404):0.001263157551,H7N3_Avian_CY141633_A/mallard/Interior_Alaska/10BM07575R0/2010|2010.500:0.003475055377):0.0009926637505,(H7N3_Avian_KU289948_A/blue_winged_teal/Texas/A00463679/2010|2010.186:0.004574300716,H6N4_Avian_CY120576_A/mallard/California/1492/2010|2010.605:0.005845914781):0.00141628657):0.001900867638):0.00688889936):0.007868149476):0.0007870940296,((((((((H4N7_Avian_CY136268_A/northern_pintail/Interior_Alaska/9BM7799R0/2009|2009.500:-9.620687631e-05,H4N7_Avian_CY136186_A/mallard/Interior_Alaska/9BM8935R0/2009|2009.500:0.0005618828811):0.0005419492443,H4N6_Avian_CY143039_A/mallard/Interior_Alaska/9BM9049R0/2009|2009.608:0.000391940302):0.0004203979504,H10N5_Avian_CY078728_A/mallard/Interior_Alaska/9BM1852/2009|2009.510:4.464272423e-05):4.766206593e-05,H10N7_Avian_KX714417_A/American_green-winged_teal/Alaska/133988/2009|2009.597:0.0004192827072):0.0003115356512,H10N7_Avian_CY130369_A/mallard/Interior_Alaska/10BM01929R0/2010|2010.452:0.001088330791):0.0004873450223,H10N7_Avian_CY135348_A/mallard/Interior_Alaska/9BM3075R2/2009|2009.542:0.0003298195254):0.001670216562,H9N2_Avian_CY130458_A/mallard/Interior_Alaska/10BM02980R0/2010|2010.499:0.002148712655):0.002043025767,((H2N7_Avian_CY094370_A/northern_shoveler/California/HKWF1128C/2007|2007.918:0.001070533252,H5N7_Avian_CY094442_A/cinnamon_teal/California/HKWF1111C/2007|2007.918:0.001738406125):0.001080403084,H1N1_Avian_CY093660_A/mallard/California/8843/2008|2008.844:0.001263235488):0.002010808323):0.01199247785):0.002289096096,H2N2_Avian_EU735815_A/chicken/PA/298101-4/2004|2004.500:0.02232410661):0.001963400822,((((((H1N1_Avian_CY140363_A/blue-winged_teal/North_Dakota/Sg-00735/2008|2008.677:0.002348201374,H3N8_Avian_CY103373_A/mallard/Alberta/318/2007|2007.655:0.002346057258):0.003001645514,H5N2_Avian_GQ923218_A/mallard/Minnesota/464334/2006|2006.500:0.0007701331859):0.0003936140008,H5N2_Avian_GQ923394_A/mallard/Louisiana/476670-4/2007|2007.500:0.001954896284):0.0003135317862,H4N8_Avian_CY077706_A/blue-winged_teal/Texas/Sg-00074/2007|2007.704:0.002976606967):0.0007099967489,H5N2_Avian_GQ923410_A/northern_pintail/Florida/480645-5/2007|2007.500:0.001641168557):0.001298485803,H6N1_Avian_CY141078_A/white-fronted_goose/Texas/AI09-6225/2009|2009.959:0.007883692692):0.01114346052):0.002661665097):0.002165491401,H11N3_Avian_KJ361905_A/call_duck/Maryland/S698/2004|2004.953:0.02235077072):0.002266436104,(((((((((((((((H6N2_Avian_CY018012_A/green-winged_teal/Ohio/203/1998|1998.792:0.002974841855,H3N6_Avian_EU743541_A/mallard/MN/259/1999|1999.500:0.005043787448):0.0002815369347,H7N3_Avian_CY185958_A/laughing_gull/New_York/AI00-2455/2000|2000.414:0.004926212789):0.0001835712965,H3N1_Avian_EU743521_A/mallard/MN/330/1999|1999.500:0.005498531995):0.0002189865906,H7N3_Avian_HQ541714_A/chicken/New_York/12273-11/1999|1999.500:0.004035362583):0.0002002422037,H6N1_Avian_CY015481_A/mallard/Ohio/249/1998|1998.792:0.005015634299):0.0002011447966,(H5N2_Avian_EU084938_A/Duck/NY/44018-1/2000|2000.500:0.01520471372,H7N3_Avian_CY139702_A/mallard/Minnesota/182761/1998|1998.666:0.005595183552):0.0009134970322):0.0002987704842,(((H1N1_Avian_CY137535_A/mallard/Alberta/130/2003|2003.496:0.004640944063,H2N1_Avian_CY117386_A/mallard/Alberta/33/2001|2001.567:0.00195273901):0.00149591558,(H9N9_Avian_CY144520_A/ruddy_turnstone/New_Jersey/AI03-444/2003|2003.381:0.000487249134,H9N5_Avian_CY144378_A/ruddy_turnstone/Delaware/AI03-193/2003|2003.384:0.0004466404122):0.008101925842):0.001974799778,(H2N3_Avian_CY139742_A/mallard/Minnesota/182714/1998|1998.666:5.551115123e-17,H2N3_Avian_FJ357082_A/mallard/MN/14/1998|1998.500:5.551115123e-17):0.004211679765):0.0004198090593):0.0003819576527,(H6N8_Avian_CY127418_A/ruddy_turnstone/Delaware_Bay/69/1998|1998.375:0.0004912923526,H6N8_Avian_CY015132_A/ruddy_turnstone/Delaware/105/1998|1998.375:0.002782245018):0.00414936901):0.0007294032919,H11N9_Avian_CY020954_A/mallard/Ohio/209/1998|1998.500:0.004991823411):0.000532046767,(H6N3_Avian_CY139810_A/mallard/Minnesota/182750/1998|1998.666:0.001789617992,H6N5_Avian_CY139793_A/mallard/Minnesota/182729/1998|1998.666:0.002437440882):0.00386226426):0.0008275999453,((((H11N2_Avian_CY127378_A/shorebird/Delaware_Bay/58/1996|1996.367:0.002953103002,H10N2_Avian_CY136885_A/shorebird/Delaware_Bay/63/1996|1996.367:0.000339104987):0.00305051747,H2N3_Avian_CY117224_A/silkie_chicken/Pennsylvania/9600897/1996|1996.500:0.004514232546):0.0007774699744,((H6N2_Avian_CY139858_A/mallard/Minnesota/355777/2000|2000.500:0.001153399573,H6N7_Avian_CY139850_A/mallard/Minnesota/346268/2000|2000.500:0.000717289136):0.001652405575,H6N8_Avian_CY127442_A/shorebird/Delaware_Bay/194/1998|1998.378:0.003515417574):0.005936068823):0.0006419967713,H4N6_Avian_EU871881_A/mallard/Minnesota/160/1999|1999.500:0.006840258414):0.0008020487797):0.001555562803,H4N8_Avian_CY004944_A/mallard/Alberta/30/2001|2001.567:0.007077060584):0.002145331366,((((((((H13N2_Avian_CY239285_A/herring_gull/Massachusetts/A00080257/2006|2006.888:5.551115123e-17,H13N2_Avian_CY239413_A/herring_gull/Massachusetts/A00080255/2006|2006.888:5.551115123e-17):0.000652994324,H13N9_Avian_CY127804_A/shorebird/Delaware_Bay/424/2007|2007.392:0.001212335306):0.006685858224,(H12N8_Avian_CY203642_A/mallard/Maryland/06OS444/2006|2006.463:0.005855690459,H5N1_Avian_EF530048_A/mallard/ON/499/2005|2005.500:0.005560879166):0.001493229346):0.001150791026,H6N2_Avian_CY190312_A/mallard/Maryland/06OS196/2006|2006.055:0.003586719748):0.0005586379805,H11N9_Avian_CY021474_A/mallard/Maryland/1124/2005|2005.500:0.006349029196):0.002590941056,(H1N6_Avian_CY020866_A/blue-winged_teal/Ohio/907/2002|2002.682:0.003953095723,H5N2_Avian_FJ686743_A/mallard/Maryland/897/2004|2004.500:0.01085398808):0.002350684227):0.001172789976,(H11N9_Avian_CY139866_A/mallard/Minnesota/346229/2000|2000.500:0.003920337691,H3N8_Avian_CY020746_A/mallard/Ohio/654/2002|2002.630:0.005069076657):0.004642554993):0.001988205674,H3N6_Avian_CY013268_A/pintail/Alaska/53/2005|2005.600:0.00964468027):0.003135630479):0.003138312563,(H6N2_Avian_CY127667_A/shorebird/Delaware_Bay/208/2001|2001.375:0.003019224355,H6N2_Avian_CY127659_A/shorebird/Delaware_Bay/124/2001|2001.373:0.002628113616):0.01737457528):0.002744022786,((((H2N9_Avian_CY116780_A/pintail/Alberta/22/1997|1997.575:0.01415003476,H3N8_Avian_CY102345_A/mallard/Alberta/242/1998|1998.608:0.013218229):0.0008550390899,(H3N6_Avian_EU743565_A/pintail/Minnesota/479/1999|1999.500:0.003025760208,H6N2_Avian_CY020842_A/mallard/Ohio/653/2002|2002.630:0.01179463444):0.009891499001):0.0004524177947,H1N4_Avian_CY136795_A/ruddy_turnstone/Delaware_Bay/150/1994|1994.386:0.007619585712):0.001007075744,(((H2N5_Avian_CY003957_A/mallard/Alberta/202/1996|1996.619:0.001109072523,H3N5_Avian_CY004697_A/mallard/Alberta/118/1995|1995.581:0.0002904930286):0.003319088657,H11N9_Avian_GQ257430_A/guinea_fowl/New_York/26410-17/1995|1995.500:0.003288594729):0.00499124274,H10N7_Avian_GU186498_A/quail/NJ/25254-22/1995|1995.500:0.01398866577):0.001598649295):0.002229389125):0.003438703015):0.003961998532,((((((((((((((((H5N1_Avian_CY077115_A/ruddy_turnstone/Delaware/103/2007|2007.386:0.0006915538217,H5N1_Avian_CY144744_A/ruddy_turnstone/New_Jersey/AI07-69/2007|2007.564:0.003056554439):0.0001995511533,H5N1_Avian_CY144752_A/ruddy_turnstone/New_Jersey/AI07-699/2007|2007.605:0.0002651370526):0.0001158291866,H5N1_Avian_CY043933_A/shorebird/Delaware/472/2007|2007.392:0.00128580789):0.000422382905,(((H12N5_Avian_CY144728_A/ruddy_turnstone/New_Jersey/AI07-796/2007|2007.625:0.000464896399,H12N5_Avian_CY144720_A/ruddy_turnstone/New_Jersey/AI07-697/2007|2007.605:0.0004666997722):0.0005360938908,H12N1_Avian_CY144712_A/ruddy_turnstone/New_Jersey/AI07-839/2007|2007.622:-6.963933307e-05):0.001572197551,H5N1_Avian_GU186522_A/ruddy_turnstone/DE/509531/2007|2007.500:0.001257070389):0.0009805292435):0.0004098810899,H9N1_Avian_CY077179_A/shorebird/Delaware/554/2007|2007.392:0.001164238606):0.001220629285,(((((H6N8_Avian_CY042409_A/ruddy_turnstone/New_Jersey/Sg-00471/2008|2008.362:5.551115123e-17,H6N8_Avian_CY042424_A/ruddy_turnstone/New_Jersey/Sg-00482/2008|2008.353:5.551115123e-17):0.0002072855671,H6N8_Avian_CY127812_A/shorebird/Delaware_Bay/340/2008|2008.373:0.0002583904377):0.0003760292222,H6N8_Avian_CY127820_A/shorebird/Delaware_Bay/375/2008|2008.373:0.001493945519):0.0004520203447,H11N2_Avian_CY042601_A/ruddy_turnstone/New_Jersey/Sg-00567/2008|2008.422:0.0009521207685):0.0005845685865,H10N8_Avian_CY137727_A/shorebird/Delaware_Bay/379/2008|2008.373:0.001296879703):0.004364408695):0.001420224651,((((H5N2_Avian_GQ117246_A/duck/New_York/489761/2007|2007.500:0.0007169724493,H5N2_Avian_GQ117166_A/turkey/New_York/465977/2006|2006.500:0.0006805958531):1.556235211e-05,H5N2_Avian_GQ923554_A/quail/New_York/501360/2007|2007.500:0.002557670068):0.004523995978,H4N6_Avian_CY079329_A/mallard/Wisconsin/08OS2261/2008|2008.797:0.004661855989):0.0006770520184,(H2N3_Avian_CY045292_A/mallard/Quebec/11063/2006|2006.630:0.001375684972,H3N6_Avian_CY203746_A/mallard/Maryland/07OS882/2007|2007.485:0.003328507957):0.00026892967):0.0006296610755):0.000524732972,(((((((((((H11N9_Avian_KT932370_A/ruddy_turnstone/Ilha_de_Canelas/A17/2008|2008.899:0.001025205876,H11N9_Avian_KT932364_A/ruddy_turnstone/Ilha_de_Canelas/A08/2008|2008.899:0.0008415927857):0.003002850873,H4N6_Avian_CY042548_A/ruddy_turnstone/Delaware/Sg-00541/2008|2008.411:0.0002913776299):9.728156687e-05,(H11N5_Avian_CY145442_A/ruddy_turnstone/New_Jersey/Sg-00557/2008|2008.422:5.551115123e-17,H1N5_Avian_CY145644_A/ruddy_turnstone/New_Jersey/Sg-00532/2008|2008.422:5.551115123e-17):0.0003696632063):6.148252443e-05,H10N7_Avian_CY137743_A/shorebird/Delaware_Bay/586/2008|2008.375:0.000405933649):3.364865671e-05,H10N7_Avian_CY042414_A/ruddy_turnstone/Delaware/Sg-00472/2008|2008.384:0.000432805901):0.000107577574,H10N7_Avian_CY145101_A/ruddy_turnstone/New_Jersey/Sg-00504/2008|2008.375:-0.0001086584676):5.435250855e-05,H10N7_Avian_CY042406_A/ruddy_turnstone/Delaware/Sg-00468/2008|2008.384:-5.435250855e-05):2.718469232e-05,H10N7_Avian_CY136539_A/shorebird/Delaware_Bay/369/2008|2008.373:-2.718469232e-05):1.359550203e-05,H10N7_Avian_CY042510_A/ruddy_turnstone/New_Jersey/Sg-00528/2008|2008.403:-1.359550203e-05):0.000481907368,H10N2_Avian_CY145660_A/ruddy_turnstone/New_Jersey/Sg-00548/2008|2008.414:-1.611514775e-05):0.003243554232,H6N8_Avian_CY190592_A/American_black_duck/Maryland/07OS2482/2007|2007.992:0.004317780061):0.003442944446):0.0008260357037,H11N9_Avian_CY021250_A/american_black_duck/Ohio/1823/2005|2005.500:0.003581854152):0.0005848939186,(((H1N1_Avian_CY095233_A/Muscovy_duck/New_York/97382-2/2005|2005.611:0.001206565537,H3N8_Avian_CY081313_A/mallard/Maryland/1127/2005|2005.485:0.003015741519):0.000940200302,H1N1_Avian_CY203610_A/mallard/Maryland/05OS1244/2005|2005.647:0.0009379125024):0.001219982172,H4N6_Avian_CY047629_A/mallard/Quebec/11106/2006|2006.633:0.005413750364):0.001199621522):0.001487466378,H6N2_Avian_CY127796_A/ruddy_turnstone/Delaware_Bay/173/2007|2007.389:0.01377578084):0.002270315015,(((((((((H5N2_Avian_KJ018199_A/chicken/New_Jersey/251-4/2008|2008.085:0.001336086224,H5N2_Avian_KJ018191_A/chicken/New_Jersey/577-6/2008|2008.233:0.0009964133194):0.01087810862,H3N6_Avian_CY053866_A/mallard/Ohio/1506/2006|2006.500:0.005486733099):0.001300342362,((H3N8_Avian_CY021322_A/green-winged_teal/Ohio/1289/2005|2005.500:0.001729648921,H4N6_Avian_CY021354_A/green-winged_teal/Ohio/1292/2005|2005.500:0.002029792179):0.0003917502297,H4N6_Avian_CY021338_A/mallard/Maryland/1241/2005|2005.500:0.001006296125):0.001565621528):0.001996231842,H5N2_Avian_EU980506_A/mallard/MD/185/2003|2003.500:0.002045076435):0.000768305896,H6N8_Avian_CY144426_A/ruddy_turnstone/Delaware/650679/2002|2002.381:0.003472112159):0.0007556239325,H2N1_Avian_FJ686719_A/mallard/Ohio/362/2003|2003.500:0.004914886493):0.001254635429,H1N1_Avian_FJ357133_A/mallard/Maryland/42/2003|2003.500:0.003842875683):0.0007524646272,(H9N2_Avian_CY102733_A/shorebird/Delaware_Bay/127/2003|2003.378:0.0005544149376,H9N2_Avian_CY144488_A/ruddy_turnstone/Delaware/AI03-114/2003|2003.384:-8.849477117e-05):0.005304433665):0.001005719597,H5N2_Avian_GQ923194_A/American_wigeon/Iowa/463993/2006|2006.500:0.006204201589):0.0008495060983):0.001875127574,(((H5N3_Avian_CY047557_A/mallard/Quebec/16334/2005|2005.630:0.000325127521,H7N3_Avian_CY021642_A/mallard/Delaware/418/2005|2005.953:0.0001405484838):0.001469330323,H10N4_Avian_CY190304_A/mallard/Maryland/06OS194/2006|2006.055:0.003224052905):0.001364443022,(H5N2_Avian_GQ923514_A/wild_bird/Minnesota/459254-5/2006|2006.500:0.002072270737,H5N2_Avian_GQ923210_A/green_winged_teal/Ohio/464069/2006|2006.500:0.001204712747):0.005080746663):0.004621232409):0.008452755634,H7N6_Avian_GU186479_A/Northern_shoveler/NC/6412-052/2005|2005.500:0.01897222232):0.003528144568,((((((((H4N6_Avian_CY004908_A/blue-winged_teal/ALB/293/1994|1994.496:0.001515155085,H4N6_Avian_CY004916_A/mallard/ALB/49/1995|1995.581:0.004598277871):0.0009259332785,H3N8_Avian_CY101837_A/mallard/Alberta/72/1993|1993.625:0.001902889563):7.620342692e-05,H3N8_Avian_CY102137_A/mallard/Alberta/31/1994|1994.603:0.002266767277):0.002034321131,H4N6_Avian_CY101672_A/mallard/Alberta/12/1991|1991.603:0.0031895608):0.0005163382703,(H10N1_Avian_CY005229_A/mallard/ALB/5/1995|1995.581:4.981997994e-17,H10N7_Avian_CY136869_A/mallard/Alberta/2/1995|1995.586:6.120232252e-17):0.008587629007):0.0008833348605,(H6N2_Avian_CY014885_A/chicken/New_York/14677-13/1998|1998.151:0.003063226672,H6N2_Avian_CY014893_A/duck/New_York/16873/1999|1999.395:0.01079437695):0.014191032):0.002592998493,((((((H11N2_Avian_CY139818_A/mallard/Minnesota/355785/2000|2000.500:0.003039383296,H11N9_Avian_CY021658_A/black_duck/Ohio/161/1999|1999.500:0.00117753582):0.002463526223,H3N8_Avian_FJ517299_A/mallard/Minnesota/354/1999|1999.500:0.006086017083):0.001034373942,(H11N2_Avian_CY017850_A/green-winged_teal/Ohio/81/1999|1999.500:0.0007606012408,H6N2_Avian_CY013868_A/green-winged_teal/Ohio/178/1999|1999.808:0.00157499546):0.00567741861):0.003270939634,H6N5_Avian_CY015489_A/mallard/Ohio/170/1999|1999.808:0.008409561177):0.001140300771,(H5N2_Avian_EU084951_A/Duck/NY/185502/2002|2002.500:0.003228683922,H5N2_Avian_GQ257438_A/duck/New_York/492652/2007|2007.500:0.005263579746):0.01434860521):0.001988551348,H3N9_Avian_CY139758_A/mallard/Minnesota/182749/1998|1998.666:0.008014171129):0.004550944183):0.0006969238413,H3N5_Avian_EU743533_A/mallard/Minnesota/280/1999|1999.500:0.01292964778):0.001381569339):0.002607959938,((H12N5_Avian_CY005355_A/green-winged_teal/ALB/199/1991|1991.649:0.0049404038,H3N9_Avian_CY101829_A/mallard/Alberta/54/1993|1993.625:0.00647264756):0.004400445661,H10N7_Avian_CY017786_A/mallard/Ohio/99/1989|1989.797:0.01166632192):0.001698377813):0.001145460383):0.003585975277,((((((((((((((((((((H11N9_Avian_CY133034_A/northern_shoveler/Illinois/10OS3619/2010|2010.827:0.003803514734,H11N9_Avian_CY186713_A/mallard/Illinois/12OS4468/2012|2012.893:0.004688748934):0.0003342194953,H11N9_Avian_CY133050_A/mallard/Wisconsin/10OS4193/2010|2010.912:0.003443475656):0.0003417479564,(H11N9_Avian_CY166375_A/blue-winged_teal/Illinois/11OS4176/2011|2011.805:0.0009381650526,H11N9_Avian_CY166992_A/northern_shoveler/Illinois/11OS5680/2011|2011.866:0.003278465354):0.0001329713833):-2.01831229e-05,(H1N1_Avian_CY134372_A/northern_pintail/California/183/2012|2012.016:0.003844299971,H14N2_Avian_CY167272_A/northern_shoveler/Mississippi/12OS456/2012|2012.047:0.004167954718):0.00339194085):7.888636653e-05,H4N6_Avian_CY186940_A/blue-winged_teal/Ohio/12OS2294/2012|2012.704:0.008532736531):0.0002363840191,H2N3_Avian_CY132994_A/American_green-winged_teal/Illinois/10OS3343/2010|2010.827:0.001592955659):0.000379676295,H7N4_Avian_CY133782_A/mallard/Missouri/10MO053/2010|2010.874:0.001479244097):0.0002164100243,((((((H11N9_Avian_CY167221_A/mallard/Mississippi/12OS361/2012|2012.044:0.002282433344,H1N3_Avian_CY167091_A/mallard/Wisconsin/11OS4493/2011|2011.885:0.001463650343):0.0002428013121,H6N1_Avian_CY132498_A/mallard/Ohio/11OS2240/2011|2011.630:0.001634217063):0.0001963845661,H4N2_Avian_CY166457_A/mallard/Wisconsin/11OS3491/2011|2011.808:0.0007318467419):0.0005494695237,((H11N9_Avian_CY186908_A/blue-winged_teal/Ohio/12OS2152/2012|2012.704:0.001472706846,H5N1_Avian_CY187010_A/mallard/Ohio/12OS2218/2012|2012.874:0.000393489747):0.0004926754551,H1N8_Avian_CY187074_A/lesser_scaup/Wisconsin/12OS4408/2012|2012.860:0.001379623767):0.001804838014):0.0003717519274,H3N6_Avian_CY186819_A/mallard/Ohio/12OS2351/2012|2012.666:0.004356205686):0.00271303918,H11N9_Avian_CY133698_A/American_green-winged_teal/Mississippi/11OS257/2011|2011.038:0.001547482396):0.001231233818):0.0001268995947,(H11N9_Avian_CY133830_A/mallard/Missouri/10MO0333/2010|2010.973:0.003779317435,H8N2_Avian_CY134300_A/northern_shoveler/California/3676/2010|2010.953:0.005207233565):0.0003655707772):0.000434992939,H11N2_Avian_CY120640_A/northern_shoveler/California/3183/2010|2010.904:0.004655661072):0.0004009931135,(((((((H4N6_Avian_CY134130_A/mallard/California/2563V/2011|2011.611:0.0001063791875,H4N9_Avian_CY134236_A/mallard/California/2584V/2011|2011.611:0.0008249088314):7.322402936e-05,H5N8_Avian_CY134106_A/mallard/California/2559P/2011|2011.611:0.002031370774):0.0001348921664,H11N9_Avian_CY134082_A/mallard/California/2555V/2011|2011.611:0.0003294561336):8.037167136e-05,H4N8_Avian_CY134138_A/mallard/California/2566P/2011|2011.611:0.001789601444):0.0003046362596,H4N1_Avian_CY134252_A/mallard/California/2589V/2011|2011.611:0.003102350027):0.0005259830434,H5N1_Avian_CY133994_A/mallard/California/2535V/2011|2011.611:0.001530527417):0.0003015591761,H2N3_Avian_CY134332_A/mallard/California/2961/2011|2011.921:0.002041489294):0.002383917251):0.0003247877822,((H4N6_Avian_CY186956_A/blue-winged_teal/Ohio/12OS3128/2012|2012.742:0.002706497646,H3N6_Avian_CY205968_A/blue-winged_teal/Texas/AI11-3387/2011|2011.712:0.001520098806):0.001076508444,H12N5_Avian_CY205008_A/mallard/Maryland/11OS906/2011|2011.490:0.002686916473):0.003151000008):0.0002467450138,((H2N3_Avian_KJ568184_A/blue-winged_teal/Ohio/13OS2104/2013|2013.723:0.005804818337,H3N8_Avian_CY186737_A/blue-winged_teal/Illinois/12OS2929/2012|2012.685:0.003661026408):0.0003276903561,(H4N8_Avian_CY166976_A/blue-winged_teal/Missouri/11OS2640/2011|2011.690:0.003066925053,H11N3_Avian_CY133874_A/mallard/Missouri/10MO0550/2010|2010.992:0.00257601091):0.00110621421):0.001602138113):0.000527572941,((H7N2_Avian_KJ527621_A/American_green-winged_teal/Ohio/13OS1769/2013|2013.699:5.551115123e-17,H7N3_Avian_KJ568000_A/American_green-winged_teal/Ohio/13OS1777/2013|2013.701:5.551115123e-17):-1.184397967e-16,H7N3_Avian_KJ568384_A/blue-winged_teal/Ohio/13OS1773/2013|2013.701:1.739509479e-16):0.009104408874):0.001554289915,(H6N1_Avian_KX620082_A/white-rumped_sandpiper/Lagoa_do_Peixe/RS1196/2012|2012.293:5.551115123e-17,H6N1_Avian_KX620135_A/white-rumped_sandpiper/Lagoa_do_Peixe/RS1154/2012|2012.293:5.551115123e-17):0.01201266676):0.0007333081382,((((H10N7_Avian_KX544824_A/mallard/Missouri/13OS6556/2013|2013.904:0.003724737031,H9N3_Avian_MG280199_A/mallard_duck/Ohio/16OS0875/2016|2016.586:0.003344579012):0.0006326755131,(H7N3_Avian_KY013856_A/blue-winged_teal/Louisiana/UGAI15-4814/2015|2015.696:0.0008925786267,H7N3_Avian_KY551022_A/American_green-winged_teal/Kansas/AH0068556/2015|2015.915:0.0005062506553):0.002213462142):0.0009734010507,H7N3_Avian_KT887282_A/ruddy_turnstone/New_Jersey/UGAI14-1343/2014|2014.378:0.006146511013):0.0009275943223,(H11N9_Avian_MG279813_A/green-winged_teal/Missouri/16OS6199/2016|2016.970:7.127891014e-18,H11N9_Avian_MG280455_A/Northern_shoveler/Missouri/16OS3609/2016|2016.937:1.038944114e-16):0.003092751081):0.003944117976):0.003858784907,((((((((((((H10N9_Avian_CY141054_A/mallard/Arkansas/AI09-6032/2009|2009.942:0.003264075889,H4N2_Avian_CY096983_A/American_black_duck/Wisconsin/2542/2009|2009.759:0.001425181081):0.0001939571276,H6N1_Avian_CY097114_A/mallard/Ohio/1690/2009|2009.605:-0.0002017277581):0.0002079487691,H1N1_Avian_CY097395_A/mallard/Wisconsin/4194/2009|2009.921:0.001665853471):0.0003811603218,H6N9_Avian_CY097106_A/mallard/Ohio/1686/2009|2009.605:8.188092587e-05):0.0003394165838,H7N7_Avian_KU289783_A/American_green_winged_teal/Mississippi/A00468514/2009|2009.063:0.0001276556124):0.0002098015389,((H10N7_Avian_CY190704_A/mallard/Maryland/08OS3075/2008|2008.978:0.001409054775,H7N8_Avian_KU290084_A/mallard/New_Jersey/A00122457/2008|2008.890:0.0004565080991):5.53534536e-05,H11N8_Avian_CY190736_A/mallard/Maryland/08OS3109/2008|2008.978:-5.606736826e-05):0.001668913852):0.0002359092071,(((H4N6_Avian_CY203209_A/mallard/Maryland/09OS1362/2009|2009.649:0.002405852072,H7N3_Avian_CY204887_A/mallard/Maryland/09OS1150/2009|2009.578:0.001342256189):0.0003929995501,H3N8_Avian_CY204944_A/mallard/Maryland/09OS1400/2009|2009.652:0.001480944452):0.001245423336,H7N2_Avian_KU289972_A/bufflehead/Virginia/A00120022/2008|2008.937:0.0006416778937):0.0007300700488):0.0005231156368,H6N2_Avian_CY146510_A/mallard/New_Jersey/AI09-5405/2009|2009.740:0.003953764709):0.0005162262342,(((H3N2_Avian_CY133606_A/blue-winged_teal/Iowa/10OS2624/2010|2010.712:0.001411456553,H3N2_Avian_CY132702_A/mallard/Illinois/10OS2677/2010|2010.751:0.001397482825):0.0003291422444,(H2N2_Avian_CY133461_A/American_wigeon/Iowa/10OS2748/2010|2010.792:0.002159670083,H3N2_Avian_CY133106_A/blue-winged_teal/Wisconsin/10OS2862/2010|2010.751:0.001111385392):0.0006147667338):0.002717846965,H3N2_Avian_CY097491_A/blue-winged_teal/Wisconsin/2720/2009|2009.792:0.002483488435):0.0001352978274):0.0007210112085,H6N1_Avian_CY191000_A/mallard/Maryland/11OS3701/2011|2011.890:0.006467544503):0.0001674245016,((H3N8_Avian_CY079425_A/American_green-winged_teal/Wisconsin/08OS2270/2008|2008.797:0.0004287387623,H5N2_Avian_CY079457_A/American_black_duck/Illinois/08OS2688/2008|2008.816:0.0009700905196):0.0006023737,H12N5_Avian_CY097651_A/mallard/Ohio/1688/2009|2009.605:0.003622980029):0.003117194271):0.000571295488,(((((H1N3_Avian_CY138126_A/ring-billed_gull/Quebec/G139/2010|2010.375:5.551115123e-17,H1N3_Avian_CY138102_A/ring-billed_gull/Quebec/G018/2010|2010.359:5.551115123e-17):0.0003266012594,(H6N1_Avian_CY127926_A/shorebird/Delaware_Bay/380/2010|2010.381:4.528751475e-17,H6N1_Avian_CY127918_A/Canada_goose/Delaware_Bay/34/2010|2010.378:6.573478772e-17):0.0006072882869):0.0003037722994,H4N6_Avian_CY205376_A/mallard/Maryland/10OS0956/2010|2010.605:0.002045187989):0.001516645309,((H5N3_Avian_KC790076_A/duck/SK/4612/2010|2010.945:0.002756416282,H5N3_Avian_KC790068_A/duck/SK/4628/2010|2010.945:5.252309499e-05):0.002625558505,H10N6_Avian_CY133566_A/long-tailed_duck/Wisconsin/10OS3919/2010|2010.874:0.003983076914):0.0003694278309):0.0006912414379,H1N8_Avian_KF382702_A/duck/Pennsylvania/4844-6/2013|2013.096:0.009848074245):0.005248519365):0.002017602357):0.002178160359,(((((((((((((((H11N1_Avian_CY127892_A/shorebird/Delaware_Bay/549/2009|2009.384:5.551115123e-17,H11N1_Avian_CY145888_A/ruddy_turnstone/New_Jersey/AI09-151/2009|2009.356:5.551115123e-17):4.922212352e-17,H11N1_Avian_CY145936_A/laughing_gull/New_Jersey/AI09-271/2009|2009.367:6.289027707e-18):0.0003958397755,(H6N1_Avian_CY127884_A/shorebird/Delaware_Bay/478/2009|2009.384:0.000411073114,H11N1_Avian_CY127868_A/shorebird/Delaware_Bay/236/2009|2009.381:0.0009866429077):6.991707478e-05):5.438956466e-05,(H1N8_Avian_CY146122_A/ruddy_turnstone/New_Jersey/AI09-710/2009|2009.386:-6.500128664e-05,H6N1_Avian_CY145984_A/ruddy_turnstone/New_Jersey/AI09-377/2009|2009.364:0.001462569589):0.0004130990827):4.050619814e-05,((H6N1_Avian_CY146219_A/ruddy_turnstone/New_Jersey/AI09-937/2009|2009.397:5.551115123e-17,H6N8_Avian_CY127844_A/shorebird/Delaware_Bay/181/2009|2009.381:5.551115123e-17):9.561171942e-05,H6N1_Avian_CY127860_A/shorebird/Delaware_Bay/231/2009|2009.381:0.0008356762995):0.0004268475236):0.0001871428281,(H6N1_Avian_CY146114_A/ruddy_turnstone/Delaware/AI09-666/2009|2009.403:-0.000240715399,H6N8_Avian_CY202823_A/mallard/Maryland/09OS1002/2009|2009.518:0.001642422554):0.0002802698584):0.0005798895316,((H1N8_Avian_CY145880_A/ruddy_turnstone/New_Jersey/AI09-119/2009|2009.381:8.906688846e-17,H1N1_Avian_CY146146_A/ruddy_turnstone/New_Jersey/AI09-775/2009|2009.405:2.195541401e-17):0.0004497064952,H1N1_Avian_KF424025_A/gull/Delaware/428/2009|2009.384:0.0004815815237):0.003178255322):0.006064986413,((((H12N9_Avian_CY202993_A/mallard/Maryland/07OS1544/2007|2007.658:0.001152357938,H3N2_Avian_CY129067_A/American_black_duck/New_Brunswick/02650/2007|2007.729:0.001651998981):0.0002554642428,H7N3_Avian_KU290185_A/mute_swan/Rhode_Island/A00325114/2008|2008.595:0.003037061998):0.0004331411404,H11N9_Avian_KR870236_A/duck/Pennsylvania/02099/2012|2012.085:2.591665726e-05):4.518687334e-05,H3N2_Avian_CY140916_A/mallard/Minnesota/AI09-4022/2009|2009.679:0.004193910461):0.0005288370937):0.0005367316962,H7N6_Avian_CY129423_A/black_scoter/New_Brunswick/00003/2009|2009.096:0.003455870787):0.0006852490305,((((((H3N2_Avian_CY103464_A/shorebird/Delaware_Bay/485/2008|2008.373:5.551115123e-17,H3N2_Avian_CY038030_A/ruddy_turnstone/Delaware/Sg-00469/2008|2008.384:5.551115123e-17):0.0004550086374,H3N2_Avian_CY038160_A/ruddy_turnstone/New_Jersey/Sg-00518/2008|2008.403:0.0004761260044):4.679377134e-05,H3N2_Avian_CY145198_A/ruddy_turnstone/New_Jersey/Sg-00520/2008|2008.389:-4.712767511e-05):0.00040226279,H3N7_Avian_CY038165_A/ruddy_turnstone/New_Jersey/Sg-00522/2008|2008.386:0.000529776598):0.002133394858,(H11N9_Avian_CY145716_A/ruddy_turnstone/New_Jersey/Sg-00564/2008|2008.386:0.0009275870034,H11N9_Avian_CY145692_A/ruddy_turnstone/New_Jersey/Sg-00561/2008|2008.375:0.002350118116):0.001632190811):0.0009251044125,H6N2_Avian_CY127836_A/shorebird/Delaware_Bay/604/2008|2008.375:0.00332064437):0.002084992565):0.0001382873114,H7N4_Avian_KU290105_A/mallard/New_York/A00723400/2009|2009.945:0.004289946171):0.0008229597995,(H10N8_Avian_CY190728_A/mallard/Maryland/08OS3097/2008|2008.978:0.002879519569,H3N2_Avian_CY145756_A/mallard/New_Jersey/Sg-00888/2008|2008.726:0.001341971986):0.002316168094):0.0005173803325,(H3N8_Avian_CY138309_A/blue-winged_teal/New_Brunswick/00285/2010|2010.701:0.002891044681,H3N8_Avian_CY149713_A/blue-winged_teal/Canada/3285/2011|2011.729:0.004183290955):0.003643285118):0.0004119611199,((((H3N8_Avian_CY125386_A/green-winged_teal/New_Brunswick/03483/2009|2009.616:8.775968689e-17,H3N8_Avian_CY125394_A/ring-necked_duck/New_Brunswick/03400/2009|2009.603:2.326261557e-17):1.700199657e-17,H3N8_Avian_CY125338_A/ring-necked_duck/Nova_Scotia/03378/2009|2009.600:3.850915467e-17):0.001214187081,H3N8_Avian_CY125570_A/blue-winged_teal/Prince_Edward_Island/03912/2009|2009.630:0.003006057618):0.00227835781,(H4N9_Avian_CY125578_A/blue-winged_teal/Prince_Edward_Island/03910/2009|2009.630:-1.919856188e-17,H3N9_Avian_CY128955_A/American_black_duck/New_Brunswick/03451/2009|2009.611:1.302208643e-16):0.003888360642):0.002906109541):0.0002817129462,(((H5N3_Avian_MF359889_A/laughing_gull/Delaware_Bay/341/2011|2011.392:0.003064758374,H4N9_Avian_CY139357_A/mallard/New_Brunswick/00879/2010|2010.696:0.002605155335):0.0001722896714,H5N3_Avian_CY166303_A/mallard/Illinois/11OS5576/2011|2011.863:0.004063223563):0.0009031249082,H4N8_Avian_CY149657_A/blue-winged_teal/Canada/3231/2011|2011.658:0.003110207032):0.003280595168):0.002672432832):0.009030886878,(((((((((((((((((((H4N5_Avian_CY177090_A/mallard/California/933V/2013|2013.581:0.0004532079402,H4N6_Avian_CY177146_A/mallard/California/1353/2013|2013.553:0.0004784534797):0.002703992264,H1N9_Avian_CY167123_A/mallard/Arkansas/12OS061/2012|2012.036:0.0005766364278):0.0003150642994,(H5N5_Avian_CY177228_A/mallard/California/1392/2013|2013.556:0.000847052293,H5N6_Avian_CY177430_A/mallard/California/1500P/2013|2013.575:8.454387825e-05):0.003458548967):0.0001966289497,H1N1_Avian_CY206305_A/blue-winged_teal/Texas/AI12-4549/2012|2012.704:0.004073904161):0.0002662793319,H4N6_Avian_CY206616_A/blue-winged_teal/Texas/UGAI14-2912/2014|2014.701:0.005293090368):0.001866122267,H10N7_Avian_MF046458_A/mallard/Alberta/464/2015|2015.608:0.005455346489):0.003398566844,H7N7_Avian_CY132146_A/mallard/Missouri/10MO0551/2010|2010.992:0.002850727591):0.001612079138,((H3N2_Avian_KX960483_A/blue-winged_teal/Guatemala/CIP049H102-29/2011|2011.860:0.002039613954,H4N2_Avian_CY166490_A/northern_pintail/Wisconsin/11OS3295/2011|2011.748:0.004073819002):0.0006526978445,(H7N3_Avian_CY185950_A/blue-winged_teal/Louisiana/AI11-2911/2011|2011.690:0.004225000268,H14N6_Avian_CY133386_A/northern_shoveler/Missouri/10OS4673/2010|2010.945:1.596184389e-06):0.0007851497318):0.001224549972):0.001429979036,H12N5_Avian_CY120672_A/northern_shoveler/California/3483/2010|2010.934:0.006251815673):0.0004440692018,H3N6_Avian_CY140924_A/blue-winged_Teal/North_Dakota/AI09-4039/2009|2009.701:0.002412816636):0.0002959301897,(H10N3_Avian_CY120680_A/northern_shoveler/California/3628/2011|2011.000:0.005645170998,H2N3_Avian_CY120568_A/mallard/California/1438/2010|2010.603:0.002388360263):0.0003453457819):0.0004598897034,(H3N2_Avian_KX960374_A/blue-winged_teal/Guatemala/CIP049H109-28/2012|2012.874:0.003507780948,H1N1_Avian_CY133690_A/American_green-winged_teal/Mississippi/11OS256/2011|2011.038:0.003561535095):0.00128793806):0.0005649725072,(((H11N2_Avian_CY134396_A/northern_pintail/California/2548/2010|2010.808:0.004309966837,H4N6_Avian_CY094778_A/mallard/California/1188/2010|2010.573:0.0008634036378):0.001492726797,H3N8_Avian_CY133922_A/mallard/California/2521P/2011|2011.611:0.003234725135):0.001108297383,H11N3_Avian_CY186745_A/blue-winged_teal/Illinois/12OS2951/2012|2012.685:0.008721861713):0.00118069317):0.0007049856315,((((H7N7_Avian_CY132978_A/American_green-winged_teal/Illinois/10OS3329/2010|2010.827:5.551115123e-17,H7N7_Avian_CY133002_A/American_green-winged_teal/Illinois/10OS3368/2010|2010.827:5.551115123e-17):0.003145931653,H4N8_Avian_CY205773_A/blue-winged_teal/Texas/AI10-4468/2010|2010.710:0.002506901359):0.002812375351,(H3N6_Avian_CY133622_A/blue-winged_teal/Iowa/10OS2649/2010|2010.712:0.002598365501,H4N2_Avian_CY133247_A/mallard/Wisconsin/10OS3051/2010|2010.753:0.006865132814):0.0005504019153):0.000868722471,((H6N2_Avian_CY132686_A/blue-winged_teal/Illinois/10OS3610/2010|2010.827:0.0005116029819,H6N2_Avian_CY133018_A/American_green-winged_teal/Illinois/10OS3589/2010|2010.827:-4.636956479e-05):0.0077911657,H6N2_Avian_CY166199_A/american_green-winged_teal/Wisconsin/11OS3551/2011|2011.825:0.008973810709):0.001446650615):0.0008580745841):0.000481636254,((H11N9_Avian_KX351676_A/northern_shoveler/California/1670V/2013|2013.003:0.002404359752,H6N8_Avian_KX351576_A/northern_shoveler/California/1628V/2013|2013.068:0.003727341637):0.0007045703268,H4N8_Avian_KY828775_A/mallard/California/UCD980/2015|2015.595:0.007865561181):0.00714512955):0.001615290939,H3N6_Avian_KR077979_A/redhead/Ohio/13OS0373/2013|2013.123:0.01150223822):0.00215263929,(((((((H10N3_Avian_CY053794_A/northern_shoveler/California/JN587/2006|2006.929:0.001754170406,H2N9_Avian_CY076845_A/bufflehead/California/JN1016/2006|2006.929:0.001997765805):0.003546131701,(H2N3_Swine_EU258940_A/swine/Missouri/2124514/2006|2006.500:-3.553672981e-05,H2N3_Swine_EU258948_A/swine/Missouri/4296424/2006|2006.500:0.002369346931):0.003603982188):0.0009268970256,H6N1_Avian_CY033403_A/ring_necked_duck/California/HKWF402/2007|2007.838:0.0009275230364):0.000994306704,(H6N5_Avian_KY575211_A/green_winged_teal/Mexico-Sonora/829/2009|2009.025:0.002171678057,H12N5_Avian_CY079393_A/northern_shoveler/Mississippi/09OS025/2009|2009.022:0.003469126981):0.0003373536419):0.001494952653,(((H3N8_Avian_CY102805_A/mallard/Alberta/241/2004|2004.619:0.003131704503,H6N5_Avian_CY004279_A/mallard/Alberta/154/2003|2003.586:0.001094891949):0.0009085378056,H11N9_Avian_CY075962_A/northern_shoveler/California/44241-862/2006|2006.918:0.009584694864):0.000740773478,H1N6_Avian_CY077259_A/mallard/Interior_Alaska/7MP2230/2007|2007.707:0.005748091019):0.0002116351947):0.0005515291604,(H5N2_Avian_GQ923474_A/mallard/Idaho/455398-2/2006|2006.500:0.002679309819,H6N2_Avian_CY045348_A/northern_shoveler/California/K138/2005|2005.847:0.002491857209):0.004117041383):0.001132381758,((H10N3_Avian_CY032687_A/northern_shoveler/California/HKWF1370/2007|2007.945:0.001848787395,H7N3_Avian_CY039595_A/northern_shoveler/California/HKWF2031/2008|2008.060:0.003808797113):0.001612102399,H1N5_Avian_CY140355_A/blue-winged_teal/North_Dakota/Sg-00733/2008|2008.677:0.004123898097):0.002721274839):0.001849168442):0.0007773903385,((H11N9_Avian_CY141148_A/mallard/Minnesota/AI10-2762/2010|2010.666:0.00584113282,H7N5_Avian_CY120560_A/mallard/California/1390/2010|2010.589:0.003230937995):0.003787955968,H3N8_Avian_CY076050_A/teal/Oregon/44336-130/2007|2007.622:0.002865402621):0.00933247609):0.002274145412,((((((((H1N8_Avian_KJ567952_A/mallard/Ohio/13OS1966/2013|2013.595:3.3831739e-17,H2N8_Avian_KJ568328_A/mallard/Ohio/13OS1972/2013|2013.595:7.719056346e-17):0.000926443389,H10N8_Avian_KJ568016_A/American_green-winged_teal/Ohio/13OS1869/2013|2013.685:0.0009411839324):6.592846523e-05,(H3N6_Avian_KJ526079_A/blue-winged_teal/Ohio/13OS1410/2013|2013.682:-0.0001493465733,H9N2_Avian_KJ568312_A/mallard/Ohio/13OS3856/2013|2013.778:0.002016973895):0.0004069306109):0.0003923781439,H5N2_Avian_CY191272_A/mallard/Maryland/13OS2946/2013|2013.893:0.001950417072):0.0004705468073,H3N2_Avian_KJ568064_A/American_green-winged_teal/Ohio/13OS2056/2013|2013.721:0.002357304661):0.002723542051,(H5N8_Avian_KP101003_A/quail/California/K1400794/2014|2014.285:0.007802836429,H11N3_Avian_CY186892_A/blue-winged_teal/Ohio/12OS2241/2012|2012.685:0.002118400387):0.0008100837419):0.001552698122,((H10N3_Avian_KT887362_A/blue-winged_teal/Louisiana/UGAI14-478/2014|2014.255:0.001688285321,H7N7_Avian_KY575227_A/northern_pintail/California/AH0011948/2015|2015.047:0.004429325764):0.006704407867,H3N8_Avian_KM373969_A/mallard/Idaho/ND0002644/2013|2013.636:0.007814877906):0.0007432880254):0.001065409129,H7N3_Avian_KY013817_A/mallard/Pennsylvania/UGAI15-2877/2015|2015.222:0.01050343654):0.008579684947):0.00190621556):0.002723691149,(((((((((((((((H3N8_Avian_CY206493_A/blue-winged_teal/Texas/AI13-3971/2013|2013.718:0.0008449473835,H3N6_Avian_CY204077_A/mallard/Ohio/14OS0770/2014|2014.649:0.0005546181676):0.0004694862875,H3N8_Avian_KY551014_A/mallard/North_Dakota/AH0050030/2015|2015.770:0.005190822405):0.0006263528801,H3N2_Avian_KJ567864_A/blue-winged_teal/Wisconsin/13OS3463/2013|2013.742:0.000781401161):0.0003111746861,H6N2_Avian_KY284469_A/mallard/Ohio/15OS4208/2015|2015.616:0.006803926086):0.001005264048,(H3N8_Avian_CY187018_A/gadwall/Ohio/12OS2222/2012|2012.874:0.0007661755127,H3N8_Avian_KR077987_A/redhead/Ohio/13OS363/2013|2013.123:0.0006326537693):0.0006436728212):0.001027573044,H8N4_Avian_KY983195_A/northern_shoveler/California/HS206/2015|2015.926:0.006251169109):0.004787836671,(H3N8_Avian_CY166546_A/northern_shoveler/Wisconsin/11OS3008/2011|2011.751:0.002161714542,H8N4_Avian_KY828777_A/northern_shoveler/California/LDC185/2014|2014.921:0.005376433027):0.001195596915):0.0004383318445,((((H5N2_Avian_CY120632_A/American_wigeon/California/3180/2010|2010.904:0.004017004315,H14N2_Avian_CY146902_A/northern_shoveler/California/2696/2011|2011.825:0.00546929177):0.005195801639,(H6N2_Avian_KY983202_A/American_wigeon/California/HS001/2015|2015.811:0.001389014042,H6N2_Avian_KY983107_A/American_wigeon/California/HS025/2015|2015.811:0.001882041433):0.005744093216):0.0002946939033,H10N7_Avian_KM373937_A/Northern_shoveler/Alaska/ND0006934/2013|2013.367:0.01505222213):0.0005730952029,(((H12N5_Avian_KY983228_A/American_wigeon/California/HS010/2015|2015.811:0.002176033785,H5N2_Avian_KY284428_A/gadwall/Arkansas/15OS7729/2015|2015.962:0.000629231478):0.003339666338,H1N1_Avian_MF046452_A/mallard/Alberta/233/2015|2015.608:0.00278815305):0.002772081816,H4N2_Avian_KY561157_A/mallard/Ohio/15OS5718/2015|2015.803:0.006308268629):0.001739807899):0.0003805684373):0.0003520015295,H5N2_Avian_CY133814_A/gadwall/Missouri/10MO0280/2010|2010.874:0.004222704648):0.0008322872126,H3N8_Avian_KY013840_A/blue-winged_teal/Texas/UGAI15-4643/2015|2015.696:0.006792947354):0.001299597924,(H9N2_Avian_CY146518_A/mallard/Arkansas/AI09-5649/2009|2009.942:0.003959775978,H9N2_Avian_CY157539_A/mallard/California/3370/2012|2012.644:0.006016403271):0.00181880678):0.0008671895819,((H3N8_Avian_MG982895_A/ruddy_turnstone/Delaware_Bay/329/2017|2017.384:5.551115123e-17,H3N8_Avian_MH068564_A/ruddy_turnstone/New_Jersey/UGAI17-2784/2017|2017.386:5.551115123e-17):0.009212803215,H7N1_Avian_KY550879_A/mallard_x_black_duck/Massachusetts/AH0011261/2015|2015.145:0.003120023405):0.004511878869):0.002402340643,(((((((H3N3_Avian_CY032727_A/northern_shoveler/California/HKWF979/2007|2007.918:0.001930979151,H8N4_Avian_CY039547_A/northern_shoveler/California/AKS273/2007|2007.915:0.0008742861119):0.0001827593776,H3N5_Avian_CY033347_A/northern_shoveler/California/HKWF1131/2007|2007.918:-0.0001855528842):0.000783532713,(H10N4_Avian_CY142191_A/northern_pintail/Interior_Alaska/9BM11564R0/2009|2009.500:0.001091939566,H8N4_Avian_CY142295_A/northern_pintail/Interior_Alaska/9BM8237R0/2009|2009.500:0.0003097675887):0.006082674086):0.00133525483,H1N1_Avian_CY076138_A/mallard/California/20385-004/2007|2007.592:0.001502026549):0.0006267601533,H3N1_Avian_CY039619_A/northern_shoveler/California/HKWF569/2007|2007.858:0.00172081399):0.0004853195699,((H1N6_Avian_CY094242_A/mallard/California/10064/2008|2008.970:0.003334331856,H1N9_Avian_CY093763_A/northern_shoveler/California/9140/2008|2008.882:0.005174187929):0.0003205233088,H6N2_Avian_CY140548_A/American_wigeon/Louisiana/Sg-01032/2008|2008.855:0.004427009543):0.002355993753):0.002552963559,(((((H4N6_Avian_CY103345_A/northern_pintail/Alberta/265/2007|2007.589:0.00344786171,H4N8_Avian_CY032891_A/bufflehead/California/HKWF205/2007|2007.822:0.00553186462):0.0005633291606,H1N3_Avian_CY053818_A/green-winged_teal/California/K481/2006|2006.016:0.005146258649):0.00116351249,H5N2_Avian_GQ923354_A/Canada_goose/Texas/475000-3/2006|2006.500:0.002596544724):0.0007848997252,H11N3_Avian_CY076330_A/mallard/Washington/44256-522/2006|2006.852:0.002876075078):0.001269480248,H4N8_Avian_CY144664_A/bufflehead/North_Carolina/NC6412-125/2005|2005.967:0.005083494249):0.0003762081717):0.002012674493):0.001064384171,(((((H1N9_Avian_CY137394_A/ruddy_turnstone/Delaware_Bay/93/2002|2002.384:-9.275522635e-05,H1N9_Avian_CY137310_A/shorebird/Delaware_Bay/39/2002|2002.381:0.0005584312312):4.639992463e-05,H1N9_Avian_CY144434_A/ruddy_turnstone/New_Jersey/650663/2002|2002.362:-4.639992463e-05):0.0005136512259,H1N1_Avian_CY137351_A/shorebird/Delaware_Bay/50/2002|2002.381:0.0004183342218):0.003509492543,(H1N1_Avian_FJ357058_A/blue_winged_teal/TX/27/2002|2002.500:0.0005245581698,H1N1_Avian_FJ357066_A/blue_winged_teal/TX/43/2002|2002.500:-5.863800332e-05):0.004555377254):0.0003891035029,H1N1_Swine_AY619956_A/swine/Saskatchewan/18789/02|2002.500:0.005795149427):0.008938138999):0.009488420644,((((((((((((H4N6_Avian_CY203698_A/mallard/Maryland/06OS1110/2006|2006.581:0.002251164912,H5N2_Avian_CY203650_A/mallard/Maryland/06OS471/2006|2006.463:0.001022372459):0.001104290149,H6N2_Avian_CY021866_A/blue-winged_teal/Ohio/1387/2005|2005.500:0.0007702401408):0.0003094553066,H10N3_Avian_CY144898_A/mallard/Minnesota/AI06-1017/2006|2006.500:0.004419451506):0.0003482436942,H7N3_Avian_CY129339_A/American_black_duck/New_Brunswick/02490/2007|2007.710:0.006050521267):0.0002692983591,H11N3_Avian_CY021146_A/mallard/Missouri/MO130/2005|2005.500:0.002667589745):0.001369668362,H5N2_Avian_GQ923274_A/mallard/Ohio/468158/2006|2006.500:0.003850723956):0.002143822495,(H6N8_Avian_CY024799_A/mallard/Maryland/1983/2005|2005.500:0.0001632324179,H6N8_Avian_CY203634_A/mallard/Maryland/06OS120/2006|2006.041:0.0003024435869):0.007521477848):0.0004279772414,(((((H3N2_Avian_CY011053_A/blue-winged_teal/Ohio/908/2002|2002.682:0.00223353576,H3N8_Avian_CY190664_A/mallard/Maryland/07OS97/2007|2007.052:0.003885703131):0.0003316776471,H6N6_Avian_CY020858_A/mallard/Ohio/664/2002|2002.630:0.0005960552641):0.0003231323143,H7N3_Avian_CY102709_A/shorebird/Delaware_Bay/53/2002|2002.381:0.00439675082):0.0003242446898,(H9N9_Avian_CY144568_A/ruddy_turnstone/Delaware/AI03-180/2003|2003.384:0.001237952781,H11N9_Avian_CY005335_A/shorebird/DE/236/2003|2003.408:0.001100045384):0.001807110815):0.001226172097,H7N3_Avian_EU743012_A/duck/PA/143585/2001|2001.500:0.007965036693):0.001389297302):0.002566850982,(((((H3N2_Avian_CY018004_A/blue-winged_teal/Ohio/31/1999|1999.789:0.004235721794,H5N2_Avian_CY016616_A/mallard/Maryland/789/2002|2002.652:0.005210456393):0.001182881887,(H5N2_Avian_EU980491_A/mallard/MD/865/2002|2002.500:0.0005076173281,H6N2_Avian_CY011117_A/mallard/Maryland/881/2002|2002.658:0.0004262722181):0.004529352483):0.0008364477436,(((H3N3_Swine_AY619964_A/swine/Ontario/K01477/01|2001.500:0.000435737149,H3N3_Swine_AY619972_A/swine/Ontario/42729A/01|2001.500:2.993885579e-05):0.002101172012,H5N2_Avian_EU084942_A/Duck/NJ/117228-7/2001|2001.500:0.006402470053):0.001151333098,H6N1_Avian_CY127619_A/gull/Delaware_Bay/18/2000|2000.364:0.003106363154):0.001577613539):0.0001559227919,(((H1N1_Avian_EU026063_A/mallard/Maryland/369/2002|2002.500:0.005654222353,H4N6_Avian_CY020738_A/mallard/Maryland/750/2002|2002.652:0.003850256659):0.0006420493535,H2N3_Avian_FJ686775_A/mallard/Maryland/232/2001|2001.500:0.005547918907):0.004441180543,H7N3_Avian_CY139926_A/blue-winged_teal/Texas/578585/2002|2002.500:0.009259461926):0.0007465469927):0.0005220501433,H1N1_Avian_CY139654_A/northern_pintail/Texas/421716/2001|2001.115:0.007844172857):0.00045389053):0.0008581378212,H4N6_Avian_CY102773_A/mallard/Alberta/237/2003|2003.600:0.009020901844):0.001821952194,(((((H9N1_Avian_CY102749_A/shorebird/Delaware_Bay/283/2003|2003.381:9.927014214e-18,H9N9_Avian_CY144528_A/ruddy_turnstone/Delaware/AI03-224/2003|2003.384:1.010952882e-16):0.0001549854187,H9N7_Avian_CY144544_A/ruddy_turnstone/New_Jersey/AI03-128/2003|2003.384:0.0007766107526):8.895136925e-05,((H12N4_Avian_CY144386_A/ruddy_turnstone/Delaware/AI03-378/2003|2003.392:5.551115123e-17,H9N8_Avian_CY144560_A/ruddy_turnstone/Delaware/AI03-200/2003|2003.384:5.551115123e-17):8.131511437e-05,H9N8_Avian_CY144552_A/ruddy_turnstone/Delaware/AI03-163/2003|2003.384:0.0003843608904):0.0003783826803):0.0002721090865,(H6N8_Avian_CY144496_A/ruddy_turnstone/New_Jersey/AI03-650/2003|2003.384:0.0005251874686,H6N8_Avian_CY144504_A/ruddy_turnstone/Delaware/AI03-629/2003|2003.392:-5.951146379e-05):0.002072693872):0.0009622751777,(H9N1_Avian_CY004425_A/laughing_gull/Delaware_Bay/5/2003|2003.378:0.003169618275,H6N8_Avian_CY041287_A/shorebird/Delaware/133/2006|2006.386:0.009651131535):0.0004669696524):0.005476889976):0.0007090404236,(((H3N6_Avian_CY102878_A/shorebird/Delaware_Bay/179/2005|2005.378:5.551115123e-17,H3N6_Avian_CY144640_A/ruddy_turnstone/New_Jersey/1321394/2005|2005.386:5.551115123e-17):5.920715618e-18,H3N6_Avian_CY102838_A/shorebird/Delaware_Bay/148/2005|2005.378:4.959043561e-17):0.0009161430656,H3N6_Avian_EU871857_A/ruddy_turnstone/NJ/357/2005|2005.500:0.0009491865648):0.01614016658):0.004635814116):0.00525804282):0.0037050301):0.01132878151,((((((((((((((((((H11N1_Avian_CY126645_A/ruddy_turnstone/Delaware/2589/1987|1987.381:0.0003963974464,H9N5_Avian_CY004417_A/red_knot/Delaware/2552/1987|1987.512:0.001937412755):5.034855364e-05,H9N5_Avian_CY101411_A/ruddy_turnstone/Delaware_Bay/2795/1987|1987.378:0.0004165962195):3.020649081e-05,(H9N1_Avian_CY005131_A/ruddy_turnstone/DE/2731/1987|1987.400:0.0007965537024,H10N5_Avian_CY136603_A/red_knot/Delaware/2561/1987|1987.378:0.001069642891):0.001377250938):6.234413678e-05,H9N5_Avian_CY005118_A/ruddy_turnstone/DE/2576/1987|1987.416:0.0004009717066):0.0006190901204,((H3N2_Avian_CY017416_A/mallard/Ohio/424/1988|1988.500:0.0005234167957,H4N6_Avian_CY017706_A/mallard/Ohio/324/1988|1988.781:-5.749662926e-05):0.002110302903,H6N8_Avian_CY021202_A/green-winged_teal/Ohio/80/1993|1993.500:0.01077250086):0.001219112918):0.0003973475484,(((H11N9_Avian_CY126285_A/ruddy_turnstone/Delaware_Bay/513/1988|1988.367:-0.000106798974,H13N9_Avian_CY126293_A/ruddy_turnstone/Delaware_Bay/520/1988|1988.367:0.001038086993):0.0001957125912,(H4N9_Avian_CY101528_A/ruddy_turnstone/Delaware/2368/1988|1988.411:9.15885748e-05,H11N9_Avian_CY126685_A/ruddy_turnstone/Delaware_Bay/772/1988|1988.373:0.00037408743):0.0002721976035):0.0003355216021,((H9N6_Avian_CY005138_A/ruddy_turnstone/DE/510/1988|1988.367:5.551115123e-17,H9N6_Avian_CY004572_A/ruddy_turnstone/DE/773/1988|1988.373:5.551115123e-17):-3.231896506e-18,H4N6_Avian_CY101520_A/ruddy_turnstone/Delaware/2354/1988|1988.411:5.874304774e-17):0.002472536205):0.003906867063):0.0004639146785,H5N2_Avian_CY011253_A/wigeon/Ohio/379/1988|1988.786:0.004423838298):0.0005937811067,H9N5_Avian_CY101403_A/ruddy_turnstone/Delaware_Bay/2774/1987|1987.381:0.001323221985):0.0005127870244,H2N8_Avian_EU743192_A/herring_gull/DE/677/1988|1988.500:0.004442655575):0.0006526548575,(((((((((H11N1_Avian_CY126709_A/gull/Delaware/2952/1988|1988.452:-4.103158349e-05,H11N1_Avian_CY126717_A/gull/Delaware_Bay/2673/1988|1988.548:0.001442738738):0.0009671026434,H11N1_Avian_CY126669_A/shorebird/Delaware_Bay/744/1988|1988.373:0.0009020149927):8.969920337e-05,H2N1_Avian_CY101479_A/ruddy_turnstone/Delaware/519/1988|1988.367:-9.234384919e-05):0.0002075606459,H4N6_Avian_CY101487_A/red_knot/Delaware/541/1988|1988.367:0.001661732879):0.0003542949469,H6N8_Avian_CY126308_A/knot/Delaware_Bay/526/1988|1988.367:0.001518834305):0.0003235211677,((H2N1_Avian_CY117482_A/laughing_gull/Delaware_Bay/10/1990|1990.293:0.004740951112,H6N8_Avian_CY004099_A/laughing_gull/New_Jersey/276/1989|1989.304:0.0004325755052):0.00145319726,(H11N1_Avian_CY126741_A/red_knot/New_Jersey/320/1989|1989.389:0.0004016825388,H6N3_Avian_CY126765_A/herring_gull/New_Jersey/413/1989|1989.389:0.0009971467432):0.002353221769):0.0001410789064):0.0005754888968,(H6N8_Avian_CY126877_A/laughing_gull/Delaware_Bay/4/1990|1990.293:0.003288480281,H11N1_Avian_CY126757_A/ruddy_turnstone/New_Jersey/348/1989|1989.389:0.001876674932):0.001420080118):0.0009254819689,((H6N8_Avian_CY126893_A/laughing_gull/New_Jersey/194/1990|1990.397:5.551115123e-17,H6N8_Avian_CY126885_A/laughing_gull/New_Jersey/177/1990|1990.397:5.551115123e-17):0.005745774409,H5N3_Avian_CY004396_A/herring_gull/NJ/402/1989|1989.307:0.004197123174):0.001063567905):0.0004037420931,((H2N1_Avian_CY003912_A/herring_gull/DE/698/1988|1988.370:0.0007009946142,H2N8_Avian_CY003919_A/herring_gull/DE/703/1988|1988.370:0.0006967214076):0.001380563822,(H9N9_Avian_CY101512_A/ruddy_turnstone/Virginia/2297/1988|1988.403:0.0005905892635,H9N9_Avian_CY101544_A/laughing_gull/Delaware/2971/1988|1988.638:0.002213767656):0.00192356245):0.001299793428):0.001110953869):0.0007299713987,H11N1_Avian_CY126653_A/herring_gull/Delaware_Bay/2610/1987|1987.381:0.001161515716):0.002942681794,((((H10N7_Avian_GU186506_A/turkey/VA/31409/1991|1991.500:0.01182799439,H1N9_Avian_CY017280_A/mallard/Ohio/265/1987|1987.797:0.002436920368):0.001152551773,(H2N1_Avian_CY021130_A/mallard/Ohio/37/1986|1986.500:0.0004782133122,H3N2_Avian_CY020722_A/mallard/Ohio/48/1986|1986.800:0.0004530747067):0.001224062946):0.001074097244,H1N1_Avian_EU026107_A/duck/NY/13152-13/1994|1994.500:0.009146023858):0.002020683656,(((H4N6_Avian_CY015472_A/mallard/Ohio/83/1986|1986.811:5.551115123e-17,H4N8_Avian_CY013252_A/mallard/Ohio/338/1986|1986.825:5.551115123e-17):0.002314850759,H4N9_Avian_CY014862_A/mallard_duck/New_York/180/1986|1986.756:0.003814685325):0.0004972720005,H5N2_Avian_EU743076_A/turkey/Minnesota/40550/1987|1987.500:0.006623428342):0.0008553965444):0.001215856253):0.001328501477,((H1N1_Avian_EU743311_A/blue-winged_teal/LA/B228/1986|1986.500:0.001793003982,H1N1_Avian_EU743172_A/turkey/SD/7034/1986|1986.500:0.001967626889):0.0009862989162,H1N1_Avian_CY136643_A/blue-winged_teal/Alberta/69/1987|1987.592:0.002786756254):0.004383221709):0.001893545056,((H9N7_Avian_CY102193_A/shorebird/Delaware_Bay/31/1996|1996.364:0.0005220308944,H10N7_Avian_CY136893_A/shorebird/Delaware_Bay/72/1996|1996.367:0.0004092571245):0.005337593079,H7N9_Avian_CY127258_A/ruddy_turnstone/Delaware_Bay/220/1995|1995.384:0.008052944854):0.02232659665):0.003488412055,((((((((H3N6_Avian_CY101632_A/laughing_gull/New_Jersey/180/1990|1990.397:0.003692932505,H4N2_Avian_CY012821_A/mallard/Ohio/97/1989|1989.797:0.002910877458):0.002973108378,H7N7_Avian_CY005083_A/red_knot/NJ/325/1989|1989.315:0.002760807764):0.002734923172,(H6N5_Avian_CY004255_A/mallard/ALB/199/1992|1992.915:0.0005210252445,H6N5_Avian_CY126997_A/mallard/Alberta/203/1992|1992.644:-5.534923969e-05):0.007846618068):0.0007073387284,(((H11N2_Avian_CY017080_A/bufflehead/Ohio/246/1986|1986.500:0.001779863864,H3N1_Avian_CY021434_A/mallard/Ohio/181/1986|1986.847:0.002440148344):0.0002185676189,H4N2_Avian_CY015464_A/green-winged_teal/Ohio/344/1986|1986.827:0.00355339502):0.001414921066,(H7N7_Avian_CY005076_A/ruddy_turnstone/DE/2378/1988|1988.411:0.004462178967,H12N5_Avian_CY017858_A/mallard/Ohio/407/1987|1987.500:0.005478027552):0.0005068089835):0.001222447739):0.002366859413,H4N2_Avian_CY011061_A/mallard/Ohio/275/1987|1987.797:0.007178023932):0.0004236156031,H2N3_Avian_CY139726_A/blue-winged_teal/Louisiana/42B/1987|1987.500:0.008159997998):0.001694653888,H8N4_Avian_GU186463_A/duck/LA/B174/1986|1986.500:0.009188936629):0.00230282217,(((H3N6_Avian_CY179320_A/duck/Wisconsin/2843/1985|1985.500:0.0009332238242,H3N6_Avian_CY178459_A/duck/Wisconsin/2791/1985|1985.500:0.0009344034972):0.009487289592,H6N2_Avian_CY180617_A/mallard/Saskatchewan/36/1981|1981.500:0.001462459478):0.0007139467614,H3N8_Avian_CY181066_A/shoveler/Saskatchewan/3/1982|1982.500:0.003070004401):0.001714787003):0.0008698517425):0.000789060778,((H4N6_Avian_CY101648_A/blue-winged_teal/Alberta/121/1990|1990.652:0.003958882747,H11N9_Avian_CY126941_A/mallard/Alberta/122/1991|1991.649:0.009878658074):0.001501411194,H1N1_Avian_CY012805_A/mallard/Ohio/171/1990|1990.795:0.01013490999):0.00536096773):7.283785562e-05,(((H11N3_Avian_CY005278_A/mallard_duck/ALB/797/1983|1983.641:0.0009822772533,H11N9_Avian_CY005268_A/redhead_duck/Alberta/357/1983|1983.597:-4.838770707e-05):0.002507700967,H2N3_Avian_CY178740_A/mallard/Wisconsin/515/1981|1981.500:0.004560753448):0.001301042654,H7N3_Avian_CY185750_A/mallard/Alberta/93/1996|1996.584:0.01713279639):0.002590847783):0.001722501958,(H1N1_Avian_CY004536_A/mallard/Alberta/322/1988|1988.671:0.01398278398,H6N1_Avian_CY004263_A/pintail/ALB/179/1993|1993.915:0.0284366694):0.0009309274844):0.003109053461):0.001236365335,(H11N2_Avian_CY127346_A/shorebird/Delaware_Bay/29/1996|1996.364:0.0003828819533,H10N2_Avian_CY136925_A/laughing_gull/Delaware_Bay/245/1996|1996.367:0.001014834068):0.03379001719):0.003687830365,(((((((((((((((((H7N2_Avian_EU743258_A/chicken/NJ/294508-12/2004|2004.500:0.001566774962,H7N2_Avian_HQ541724_A/chicken/MD/MinhMa/2004|2004.500:0.002654716593):0.000254890541,H7N2_Avian_CY031752_A/chicken/New_York/31621-9/2005|2005.225:0.005434240543):0.003739912449,H7N2_Avian_EU743000_A/chicken/CT/260413-2/2003|2003.500:0.006814833883):0.0007583926253,(H7N2_Avian_EU743263_A/turkey/VA/158512/2002|2002.500:-0.0002534545224,H7N2_Avian_EU982305_A/turkey/VA/55/2002|2002.500:0.001651170544):0.00203946531):0.008324484099,((H7N2_Avian_FJ517328_A/chicken/NY/21586-8/1999|1999.500:0.0006163490132,H7N2_Avian_EU084905_A/chicken/NJ/30749-3/2000|2000.500:0.005010361253):0.001350349499,H7N2_Avian_EU742893_A/chicken/FL/90348-4/2001|2001.500:0.006284092674):0.001962303532):0.005366295814,((((H7N2_Avian_EU084915_A/chicken/NJ/118878-5/2001|2001.500:0.001995630085,H7N2_Avian_EU742917_A/guinea_fowl/NJ/119063-8/2001|2001.500:0.007450548102):0.003042078727,H7N2_Avian_EU084911_A/chicken/NY/119256-7/2001|2001.500:0.009072058931):0.001423354799,H7N2_Avian_EU743270_A/goose/NY/8600-3/1998|1998.500:0.00664287731):0.001684190831,(H7N2_Avian_EU742980_A/chicken/NJ/16224-6/1999|1999.500:0.007398200041,H7N2_Avian_EU742971_A/chicken/PA/149092-1/2002|2002.500:0.002042729863):0.001236218747):0.003528050209):0.004498949105,H7N2_Avian_EU742966_A/chicken/PA/19241/1997|1997.500:0.01411333595):0.01060063264,((((((H5N2_Avian_JQ990149_A/parrot/Guangdong/258/2004|2004.992:0.007326044946,H5N2_Avian_EU084947_A/Chukkar/MN/14951-7/1998|1998.500:0.008460119426):0.002392479112,H11N2_Avian_CY127190_A/ruddy_turnstone/Delaware_Bay/112/1995|1995.381:0.005722564341):0.001259260879,((H1N2_Avian_CY136837_A/ruddy_turnstone/Delaware_Bay/181/1994|1994.386:0.0008639485485,H1N1_Avian_CY136853_A/red_knot/Delaware_Bay/221/1994|1994.389:0.00053997314):0.0005896184663,H1N8_Avian_CY136861_A/red_knot/Delaware_Bay/240/1994|1994.389:0.001277171056):0.003460877022):0.001108638541,H2N3_Avian_CY117192_A/duck/Pennsylvania/9411697/1996|1996.500:0.003173892603):0.00106052059,H1N1_Avian_EU026115_A/duck/NJ/7717-70/1995|1995.500:0.00797064549):0.001383505639,(((H3N2_Avian_CY101895_A/ruddy_turnstone/Delaware_Bay/81/1994|1994.386:0.0003974241301,H3N8_Avian_CY102016_A/ruddy_turnstone/Delaware_Bay/176/1994|1994.386:6.825187474e-05):0.001315912376,H3N8_Avian_CY101948_A/ruddy_turnstone/Delaware_Bay/125/1994|1994.386:0.0005497518799):0.004949874408,H1N1_Avian_EU735807_A/quail/IN/38685/1993|1993.500:0.003094860358):0.0009269092123):0.002810322391):0.002987575968,(((((((((H6N2_Avian_CY136707_A/mallard/Alberta/260/1987|1987.649:0.0003136704568,H6N2_Avian_CY016137_A/pintail/Ohio/351/1987|1987.797:0.001551659173):0.0001105764644,H6N2_Avian_CY004528_A/mallard_duck/ALB/294/1987|1987.649:-0.0001115452663):5.58187126e-05,H6N2_Avian_CY004520_A/coot/Alberta/134/1987|1987.614:-5.58187126e-05):0.002543859578,((H11N9_Avian_CY021650_A/green-winged_teal/Ohio/397/1986|1986.500:0.002419320506,H11N9_Avian_CY020946_A/mallard/Ohio/568/1987|1987.500:0.006082794653):0.0001195163346,H11N3_Avian_CY018020_A/mallard/Ohio/102/1986|1986.811:0.00365880434):0.0002802965795):0.001045283519,(H6N3_Avian_CY004239_A/mallard_duck/ALB/191/1990|1990.581:0.0002870974541,H6N3_Avian_CY136758_A/pintail/Alberta/145/1990|1990.652:0.0006445639659):0.007933196513):0.0004254039191,(H3N6_Avian_CY017714_A/mallard/Ohio/156/1990|1990.795:0.008099206025,H3N8_Avian_CY101688_A/mallard/Alberta/32/1991|1991.603:0.005741472351):0.006928777538):0.0007672331724,(((H6N2_Avian_CY020850_A/pintail/Ohio/73/1989|1989.797:-9.635045061e-05,H6N8_Avian_CY021682_A/Canada_goose/Ohio/127/1989|1989.500:0.0005622706171):0.002931483652,H5N2_Avian_CY014877_A/black_duck/New_York/184/1988|1988.500:0.001765351695):0.0004726091492,H6N2_Avian_CY012837_A/pintail/Ohio/294/1988|1988.781:0.0004573947653):0.004302927061):0.0001941059055,H6N8_Avian_CY178187_A/duck/Wisconsin/2790/1985|1985.500:0.00128068451):0.000871710593,(((((H6N8_Avian_CY127037_A/shorebird/Delaware_Bay/29/1994|1994.329:0.001798919575,H11N3_Avian_CY127045_A/ruddy_turnstone/Delaware_Bay/39/1994|1994.329:0.0005335799694):0.0003398379196,H2N3_Avian_CY117498_A/laughing_gull/Delaware_Bay/34/1994|1994.386:0.0001261083864):0.0001581824188,H2N3_Avian_CY117506_A/ruddy_turnstone/Delaware_Bay/129/1994|1994.386:0.0003092459261):0.0001036803967,H3N3_Avian_CY102053_A/ruddy_turnstone/Delaware_Bay/203/1994|1994.386:0.002240493837):0.0003912273283,(((H11N2_Avian_CY127274_A/ruddy_turnstone/Delaware_Bay/237/1995|1995.384:0.0004835202261,H11N9_Avian_CY127166_A/shorebird/Delaware_Bay/43/1995|1995.381:0.0004481411938):0.001085717935,H11N9_Avian_CY127314_A/ruddy_turnstone/Delaware_Bay/271/1995|1995.384:0.0007816062279):0.00221726066,H6N2_Avian_CY127394_A/ruddy_turnstone/Delaware_Bay/203/1996|1996.367:0.005351299402):0.001866587896):0.01454010313):0.000138237763):0.002023477387,((((((H5N2_Avian_EU743111_A/rhea/TX/39923/1993|1993.500:0.0027333193,H5N2_Avian_EU743103_A/chicken/Florida/25717/1993|1993.500:-0.000391613033):0.001582592713,H5N2_Avian_EU743032_A/chicken/NY/14009/1993|1993.500:0.002185376326):0.000526063032,H5N2_Avian_EU743024_A/chicken/NJ/17169/1993|1993.500:0.0008715330845):0.004524443582,((H2N2_Avian_CY116944_A/chicken/New_York/29878/1991|1991.411:0.001614793465,H2N2_Avian_CY116952_A/guinea_fowl/New_Jersey/30701/1991|1991.425:0.001188197188):0.0002681152804,H2N2_Avian_CY116936_A/chicken/Pennsylvania/24825/1991|1991.277:0.000667606374):0.001170516584):0.00138081888,(H2N2_Avian_CY116912_A/chicken/Connecticut/13657/1990|1990.027:-0.000320840779,H2N2_Avian_CY116928_A/guinea_fowl/New_Jersey/26146/1990|1990.258:0.003591896254):0.001377146315):0.00131941116,((((H2N2_Avian_CY117048_A/guinea_fowl/New_York/13824/1995|1995.047:0.0006862133456,H2N2_Avian_CY117056_A/chicken/New_Jersey/13839-17/1995|1995.030:0.001184475364):0.000744354867,H2N2_Avian_CY117016_A/guinea_fowl/New_York/4449-12/1994|1994.910:0.000655878569):0.0046647351,H2N2_Avian_CY117032_A/chicken/New_Jersey/8695-5/1994|1994.910:0.002904617695):0.01021607211,((H2N2_Avian_CY116976_A/chicken/New_York/4438-3/1995|1994.778:-0.0001119295694,H2N2_Avian_CY116984_A/chicken/New_Jersey/5404-1/1995|1994.819:0.0005778497359):0.0003779775534,H2N2_Avian_CY014826_A/chicken/New_York/13828-3/1995|1995.500:0.001488632279):0.0128093421):0.003637444048):0.008756342315):0.001643027796,(((H2N6_Avian_CY117338_A/mallard/Pennsylvania/9001/1984|1984.679:0.001579511469,H6N2_Avian_CY020994_A/mallard/Ohio/81/1986|1986.500:0.005504564034):0.0006877634965,H6N2_Avian_CY126925_A/ruddy_turnstone/Delaware_Bay/255/1991|1991.392:0.01035768148):0.002899563081,((H6N2_Avian_CY016169_A/green-winged_teal/Ohio/86/1986|1986.816:0.0004238491699,H3N8_Avian_CY020938_A/northern_shoveler/Ohio/35/1986|1986.500:0.0009750524576):0.0001883176552,H1N1_Avian_EU743148_A/turkey/MO/21939/1987|1987.500:0.003559164364):0.003945623431):0.001524238431):0.005920540116,((((((H6N8_Avian_CY126965_A/green-winged_teal/Alberta/107/1992|1992.614:0.0005297589755,H6N8_Avian_CY126973_A/blue-winged_teal/Alberta/142/1992|1992.622:-6.408297074e-05):0.0006522496294,H6N8_Avian_CY127101_A/mallard/Alberta/32/1994|1994.603:0.00641661621):0.002814861813,H6N8_Avian_CY126861_A/mallard/Alberta/197/1989|1989.671:0.002862592018):0.001260710344,H6N3_Avian_CY014914_A/chicken/New_York/28263/1989|1989.332:0.002033260187):0.002291963293,H6N2_Avian_CY139734_A/mallard/Minnesota/182718/1998|1998.666:0.02105189467):0.003551959884,H3N8_Avian_EU735839_A/duck/NY/13822/1995|1995.500:0.02323631792):0.01047223229):0.003453402485,((((((((H4N8_Avian_CY014934_A/mallard_duck/New_York/194/1982|1982.915:0.002443335508,H5N2_Avian_CY179408_A/mallard/Wisconsin/411/1981|1981.500:0.001780137091):0.0003064153787,H11N9_Avian_CY178892_A/mallard/Wisconsin/1854/1983|1983.500:0.0044449514):0.0002582758191,(H11N9_Avian_CY014811_A/mallard/Tennessee/11457/1985|1985.041:0.005330884077,H11N9_Avian_CY021618_A/Black_Duck/Ohio/239/1986|1986.849:0.007055667408):0.006810596549):0.0004225337697,H2N1_Avian_CY178251_A/mallard/Wisconsin/647/1983|1983.500:0.005696664584):0.0005582004098,H4N6_Avian_CY180345_A/mallard/Wisconsin/364/1984|1984.500:0.003610697014):0.001017175247,(((((H11N9_Avian_CY179248_A/mallard/Wisconsin/1069/1982|1982.500:0.001537499161,H5N2_Avian_CY178083_A/mallard/Wisconsin/99/1982|1982.500:0.0003292995007):0.001056371996,H5N1_Avian_CY179416_A/mallard/Wisconsin/568/1982|1982.500:0.0008206453811):0.0009303365681,H6N8_Avian_CY177835_A/mallard/Wisconsin/857/1982|1982.500:0.001884256703):0.0005523807884,H3N5_Avian_CY178788_A/mallard/Wisconsin/856/1982|1982.500:0.00181235388):0.003497792555,H12N5_Avian_CY178339_A/mallard/Wisconsin/317/1981|1981.500:0.005542001659):0.0004494605702):0.0002188346711,(((H11N9_Avian_CY178756_A/mallard/Wisconsin/435/1981|1981.500:0.002348608658,H12N5_Avian_CY177755_A/mallard/Wisconsin/986/1982|1982.500:0.005197735706):0.0006523002609,H5N2_Avian_CY178115_A/mallard/Wisconsin/1616/1983|1983.500:0.003592618005):0.0008209494609,H5N2_Avian_CY014854_A/mallard/New_York/189/1982|1982.915:0.001521669096):0.001441045907):0.0007548417132,((((H1N1_Avian_CY179208_A/mallard/Wisconsin/2315/1984|1984.500:0.002201621138,H3N8_Avian_CY177979_A/mallard/Wisconsin/2117/1984|1984.500:0.0006004417369):0.0009317518107,H4N6_Avian_CY004822_A/ruddy_turnstone/New_Jersey/47/1985|1985.405:0.006651107202):0.00179197922,H2N7_Avian_CY117434_A/sanderling/New_Jersey/756/1986|1986.359:0.01175675958):0.003150802194,(H3N2_Avian_CY180913_A/blue-winged_teal/Wisconsin/156/1980|1980.500:0.002660812783,H1N2_Avian_CY014906_A/mallard_duck/New_York/170/1982|1982.915:0.007763932108):0.0003565297534):0.0009233047692):0.003353101337):0.003505965098,((((((H5N2_Avian_KM455904_A/chicken/Hidalgo/1433-6/2005|2005.500:0.004524192498,H5N2_Avian_KM455912_A/chicken/Durango/1433-8/2005|2005.500:0.01025273319):0.001211398614,(H5N2_Avian_KM455920_A/chicken/Durango/1433-9/2006|2006.500:0.002978781764,H5N2_Avian_GU050164_A/yellow-headed_Amazon/California/500658/2007|2007.500:0.01323642723):0.005529647696):0.008152145999,H5N2_Avian_KM657858_A/chicken/Aguascalientes/IA13/2010|2010.285:0.02414497958):0.02619322801,(((H5N2_Avian_FJ610113_A/chicken/Jalisco/14589-660/1994|1994.500:0.004763926318,H5N2_Swine_KU141371_A/swine/Mexico/GtoDMZC02/2014|2014.792:0.002783211699):0.003473065486,H5N2_Avian_FJ610099_A/chicken/Puebla/14587-644/1994|1994.500:0.01438231456):0.001106746953,H5N2_Avian_CY005843_A/chicken/Chis/15224/1997|1997.195:0.01604904254):0.004424769488):0.002795363015,((H5N2_Avian_AB261852_A/chicken/Ibaraki/1/2005|2005.500:0.02657451026,H5N2_Avian_GU186562_A/chicken/Guatemala/194573/2002|2002.500:0.01807851453):0.003901564712,H5N2_Avian_KM455936_A/chicken/Mexico/1433-13/2006|2006.500:0.03064476233):0.01645860119):0.01827090682,((((((H13N2_Avian_CY003899_A/herring_gull/DE/475/1986|1986.414:0.001489171335,H16N3_Avian_CY136595_A/herring_gull/New_Jersey/780/1986|1986.359:0.001315185584):0.0004176353143,H13N2_Avian_CY005069_A/laughing_gull/Delaware_Bay/2838/1987|1987.378:0.003816275721):0.0006178833405,H13N2_Avian_CY004455_A/herring_gull/NJ/782/1986|1986.359:0.00125889214):0.0008464212261,(H16N3_Avian_CY004565_A/herring_gull/Delaware_Bay/712/1988|1988.370:0.003414266355,H16N3_Avian_CY136619_A/laughing_gull/Delaware_Bay/2623/1987|1987.381:0.003644342384):0.002011610254):0.001437834461,H16N3_Avian_CY136635_A/laughing_gull/Delaware_Bay/2839/1987|1987.378:0.01036402591):0.003782150908,H16N3_Avian_CY144183_A/herring_gull/New_York/AI00-532/2000|2000.414:0.04073111792):0.01720237946):0.0009975940852):0.001518646599,(((((((((((((((((((((((H3N2_Canine_MG982863_A/canine/Illinois/M17-05782-8-1/2017|2017.500:6.601242942e-17,H3N2_Canine_MG982856_A/canine/Illinois/M17-05782-4-1/2017|2017.500:4.500987304e-17):0.0005771031186,H3N2_Canine_MG982686_A/canine/Pennsylvania/20170411-5/2017|2017.500:-0.0001114271138):5.572275776e-05,H3N2_Canine_MF173224_A/canine/Indiana/1177-17-1/2017|2017.500:-5.572275776e-05):0.0001753044195,H3N2_Canine_MG982862_A/canine/Illinois/M16-25374-14-1/2016|2016.500:0.0002900236468):0.00177521492,(H3N2_Canine_KX571012_A/canine/Korea/0589318/2015|2015.173:0.0005683971874,H3N2_Canine_MF173277_A/canine/South_Korea/0173915/2015|2015.500:0.0003645119281):0.001503304322):0.0003315787553,(H3N2_Canine_MG982851_A/canine/Illinois/20170110-1G4/2016|2016.500:5.551115123e-17,H3N2_Canine_MF173403_A/canine/Indiana/132276-16-1-2/2016|2016.500:5.551115123e-17):0.0001322171735):0.0002251950461,H3N2_Canine_MF173112_A/canine/Indiana/2093681/2015|2015.500:0.0004759327714):9.98833269e-05,H3N2_Canine_MF173333_A/canine/Pennsylvania/0261885/2015|2015.500:-0.000101296669):5.065851875e-05,H3N2_Canine_MF173337_A/canine/Illinois/41915/2015|2015.500:-5.065851875e-05):0.0001079949271,((((H3N2_Canine_KX570965_A/canine/North_Carolina/109904/2015|2015.573:5.551115123e-17,H3N2_Canine_MF173323_A/canine/North_Carolina/103297/2015|2015.500:5.551115123e-17):6.399525135e-05,(H3N2_Canine_MF173324_A/canine/Georgia/101875/2015|2015.500:0.0005703204048,H3N2_Canine_KX570982_A/canine/Georgia/104940/2015|2015.540:-0.0001046444):0.0004024593064):0.0009877910482,H3N2_Canine_MF173220_A/canine/Florida/269770/2015|2015.500:0.0004137433201):0.0007061308652,((H3N2_Canine_MF173129_A/canine/Texas/2100186/2015|2015.500:0.0004200656943,H3N2_Canine_KX571030_A/canine/Illinois/2883703/2015|2015.345:0.0005128434211):0.0002181930846,H3N2_Canine_KX571002_A/canine/Indiana/96198/2015|2015.499:0.0002482614732):0.000230668581):0.0003601027309):0.0004040548185,((H3N2_Canine_MF173340_A/canine/Indiana/003018/2016|2016.500:0.0002410035795,H3N2_Canine_KX571018_A/canine/Texas/343907/2015|2015.973:0.0002249165869):0.0002891817108,H3N2_Canine_KX571031_A/canine/Wisconsin/19137/2016|2016.104:0.001108894843):0.0008860322658):0.005539114231,(((((((((((H3N2_Canine_MH266349_A/canine/Minnesota/139684/2017|2017.605:0.0005548113754,H3N2_Canine_MH266333_A/canine/Kentucky/128656/2017|2017.564:-8.889120891e-05):4.445420461e-05,H3N2_Canine_MH266325_A/canine/Indiana/130636/2017|2017.573:-4.445420461e-05):2.223140405e-05,H3N2_Canine_MH266397_A/canine/South_Carolina/132956/2017|2017.581:-2.223140405e-05):0.000475296466,H3N2_Canine_MH266309_A/canine/Florida/090919/2017|2017.397:-9.120147908e-06):4.560962338e-06,H3N2_Canine_MH363689_A/canine/Georgia/20170606-19/2017|2017.395:-4.560962338e-06):2.280925534e-06,H3N2_Canine_MH266357_A/canine/North_Carolina/090487/2017|2017.397:-2.280925534e-06):1.140685036e-06,H3N2_Canine_MH363691_A/canine/Georgia/89750-1/2017|2017.397:-1.140685036e-06):5.704536956e-07,H3N2_Canine_MG982775_A/canine/Florida/20170606-18/2017|2017.500:-5.704536956e-07):0.0003284177065,H3N2_Canine_MG982681_A/canine/NorthCarolina/20170606-28/2017|2017.500:0.0001372582983):0.0003843635062,((H3N2_Canine_MH266365_A/canine/Ohio/174509/2017|2017.767:5.551115123e-17,H3N2_Canine_MH266373_A/canine/Ohio/A82/2017|2017.822:5.551115123e-17):-1.8220262e-16,H3N2_Canine_MH266341_A/canine/Kentucky/174490/2017|2017.770:2.377137713e-16):0.001001462785):0.003161787929,H3N2_Canine_MG982796_A/canine/South_Korea/20170110-1F1/2016|2016.500:0.00394460997):0.001002366619):0.002216600455,((H3N2_Canine_MH105877_A/canine/Korea/AS-04/2012|2012.441:5.551115123e-17,H3N2_Canine_MH105884_A/canine/Korea/AS-15/2013|2013.693:5.551115123e-17):0.000278025583,H3N2_Canine_MH105883_A/canine/Korea/AS-14/2013|2013.603:0.0001878945834):0.003510781739):0.002399828715,H3N2_Canine_KR154328_A/canine/Korea/DG1/2014|2014.118:0.006502881252):0.0009751748143,(((H3N2_Canine_KC755903_A/canine/Korea/CY009/2010|2010.786:0.000312765715,H3N2_Canine_KX509802_A/canine/Korea/CY053/2014|2014.164:0.001553430878):0.000870334139,H3N2_Canine_JX679524_A/canine/Korea/KRIBB01/2011|2011.833:6.690006438e-05):0.0006635834187,H3N2_Canine_MH105875_A/canine/Korea/AS-01/2009|2009.712:0.002148591483):0.0003894973641):0.0004923850958,((((((H3N2_Canine_MG309815_A/canine/China/LG2/2015|2015.956:0.007838650178,H3N2_Canine_MG386689_A/canine/China/JLM2/2015|2015.899:0.0006424764915):0.0029048118,H3N2_Canine_MG982669_A/canine/California/20170411-20/2017|2017.500:0.006173396099):0.001916342321,(H3N2_Canine_KF826954_A/canine/Guangdong/23/2012|2012.712:0.0008932780913,H3N2_Canine_KF826946_A/canine/Guangdong/12/2012|2012.704:0.0005084290636):0.004060878148):0.003093914479,(((H3N2_Canine_KF042267_A/canine/Liaoning/H6/2012|2012.378:0.002859160984,H3N2_Canine_KF042259_A/canine/Liaoning/27/2012|2012.274:-0.0005235642826):0.00223154669,H3N2_Canine_KF042275_A/canine/Heilongjiang/L1/2013|2013.186:-0.0003547856027):0.0009955433502,H3N2_Canine_JF714151_A/canine/Zhejiang/1/2010|2010.745:0.002775148247):0.0005305815785):0.0006319383416,(H3N2_Canine_JN247578_A/canine/Jiangsu/01/2009|2009.953:0.0002804861694,H3N2_Canine_JN247594_A/canine/Jiangsu/03/2010|2010.285:0.0001847472477):0.003303688867):0.0004610444218,(H3N2_Canine_JN247610_A/canine/Jiangsu/05/2010|2010.367:0.000898623593,H3N2_Canine_JX414249_A/canine/Guangdong/05/2011|2011.123:0.002843494022):0.002373243784):0.001300175191):0.0008075973912,(((H3N2_Canine_KJ917346_A/canine/Guangdong/01/2013|2013.285:0.0004126693318,H3N2_Canine_KJ917353_A/canine/Guangdong/02/2013|2013.285:0.001925328833):0.0005964793646,H3N2_Canine_KJ917379_A/canine/Guangdong/02/2014|2014.123:-0.000132579397):6.627688553e-05,H3N2_Canine_KJ917371_A/canine/Guangdong/01/2014|2014.123:-6.627688553e-05):0.003945726342):0.0008099380604,H3N2_Canine_JX195357_A/canine/Guangdong/3/2011|2011.200:0.004697628353):0.002632510911,(H3N2_Canine_FJ560888_A/canine/Korea/GCVP01/2007|2007.367:0.0005363485045,H3N2_Canine_JX163255_A/canine/Korea/01/2007|2007.367:0.001333249189):0.002469295579):0.0007659023038,((H3N2_Canine_GU433374_A/canine/Guangdong/1/2007|2007.293:0.000518691329,H3N2_Canine_GU433365_A/canine/Guangdong/2/2007|2007.795:-5.345791186e-05):0.0008956941291,H3N2_Canine_GU433358_A/canine/Guangdong/2/2006|2006.619:0.001440672834):0.00137467716):0.0006284139502,H3N2_Canine_GU433349_A/canine/Guangdong/1/2006|2006.452:0.003388370577):0.01103798706,(H4N6_Avian_CY111605_A/duck/Shanghai/Y20/2006|2006.701:0.014256618,H2N2_Avian_LC371841_A/duck/Hokkaido/95/2001|2001.762:0.004035917822):0.000207857489):0.009600246487,(((H2N2_Avian_CY117000_A/guinea_fowl/New_Jersey/14600-21/1995|1995.049:0.006941150457,H11N9_Avian_CY127402_A/mallard/Alberta/279/1996|1996.649:0.006398618976):0.006701200104,H3N8_Avian_CY101656_A/mallard/Alberta/220/1990|1990.655:0.002950297266):6.834672423e-05,(H4N6_Avian_CY102209_A/pintail/Alberta/275/1996|1996.649:0.0009981433945,H6N8_Avian_CY004271_A/Mallard/Alberta/206/1996|1996.619:0.004639762326):0.009069631816):0.00350465442):0.01250079477):0.0003416063355,(((((((((((((((H4N2_Avian_CY180601_A/green-winged_teal/Wisconsin/118/1979|1979.500:0.004007344492,H1N1_Avian_CY179400_A/widgeon/Wisconsin/505/1979|1979.500:0.004479885879):0.0003880421493,(H1N1_Avian_CY004487_A/pintail_duck/ALB/238/1979|1979.603:0.002653873436,H1N1_Avian_CY179944_A/mallard/Wisconsin/73/1979|1979.500:0.003939809637):0.0005674540873):0.0003513963384,H4N2_Avian_CY004835_A/mallard_duck/Alberta/630/1984|1984.595:0.009699325727):0.0004948657517,(H3N8_Avian_CY180873_A/blue-winged_teal/Wisconsin/124/1980|1980.500:0.003834312717,H10N7_Avian_CY181106_A/scaup/Saskatchewan/9/1981|1981.500:0.005626182498):0.000364642585):0.0005732610425,(H3N6_Avian_CY014553_A/mallard_duck/Alberta/331/1985|1985.627:0.009327731999,H7N8_Avian_CY021626_A/mallard/Ohio/421/1987|1987.808:0.01091383231):0.0009795393605):0.0004449016475,((((H2N3_Avian_CY178475_A/mallard/Wisconsin/1120/1982|1982.500:0.0019801343,H3N8_Avian_CY178588_A/mallard/Wisconsin/483/1983|1983.500:0.003188332884):0.0003366073997,H10N7_Avian_CY179240_A/mallard/Wisconsin/1350/1983|1983.500:0.004866444569):0.0002513306536,(H2N3_Avian_CY178516_A/duck/Wisconsin/2409/1985|1985.500:0.0007457185192,H2N1_Avian_CY178524_A/duck/Wisconsin/2420/1985|1985.500:0.0006538470319):0.009112184797):0.0008123354369,(((H4N6_Avian_CY004865_A/ruddy_turnstone/DE/512/1988|1988.367:5.551115123e-17,H4N6_Avian_CY101504_A/shorebird/Delaware_Bay/718/1988|1988.373:5.551115123e-17):0.010755153,H11N9_Avian_EU871841_A/green-winged_teal/LA/9GW/1987|1987.500:0.006001732925):0.001169113945,H7N9_Avian_CY014791_A/turkey/Minnesota/1/1988|1988.529:0.004063276266):0.004755957698):0.002810606492):0.0002803745374,(H2N3_Avian_CY117346_A/mallard/Alberta/720/1984|1984.603:0.0005362159852,H2N5_Avian_CY003876_A/mallard/Alberta/884/1984|1984.633:-7.053998035e-05):0.007169705889):0.001073985358,((((H11N3_Avian_CY021258_A/mallard/Ohio/94/1993|1993.500:0.001183836991,H1N1_Avian_CY018890_A/mallard/Ohio/118/1993|1993.786:0.0006814926397):0.01209937192,H2N1_Avian_CY005418_A/semi-palmated_sandpiper/Brazil/43/1990|1990.293:0.02106322646):0.003384382241,H3N8_Avian_CY101608_A/mallard/Alberta/20/1989|1989.584:0.01156063494):0.002901059876,(H3N5_Avian_CY004654_A/mallard/Alberta/635/1983|1983.630:0.005869713529,H3N8_Avian_CY101568_A/mallard/Alberta/378/1988|1988.701:0.007936664956):0.008838072005):0.0001792527488):0.000834484685,((((((H6N2_Avian_CY178155_A/duck/Wisconsin/2711/1985|1985.500:5.551115123e-17,H6N2_Avian_CY178171_A/duck/Wisconsin/2722/1985|1985.500:5.551115123e-17):0.0004594631218,(H6N2_Avian_CY179480_A/duck/Wisconsin/3078/1986|1986.500:5.551115123e-17,H6N2_Avian_CY179464_A/duck/Wisconsin/3071/1986|1986.500:5.551115123e-17):0.00329199629):0.0004942803849,(H6N2_Avian_CY178147_A/mallard/Wisconsin/2077/1984|1984.500:0.0007813906622,H6N2_Avian_CY004223_A/shoveler/ALB/114/1985|1985.614:0.002024576883):0.0002222630724):0.0006844411139,H6N2_Avian_CY126789_A/pintail/Alberta/321/1986|1986.611:0.005820871738):0.01955744491,H9N2_Avian_EU982321_A/turkey/TX/4-1-81/1981|1981.500:0.007671402864):0.000790178083,H10N6_Avian_CY005204_A/mallard_duck/ALB/40/1984|1984.619:0.009023430392):0.0003999567161):0.000259556232,H4N6_Avian_CY004774_A/mallard_duck/ALB/161/1977|1977.671:0.002902812775):0.0006092514403,((H4N8_Avian_CY139718_A/blue-winged_teal/Louisiana/3B/1986|1986.500:0.003691532233,H4N6_Avian_CY101584_A/mallard/Alberta/575/1986|1986.633:0.004351871995):0.001124505544,H10N7_Avian_CY136627_A/ruddy_turnstone/DE/2764/1987|1987.381:0.01090548961):0.00783475598):0.0007575888233,H5N2_Avian_CY178652_A/mallard/Saskatchewan/17/1981|1981.500:0.00846139148):0.0009673146614,((((((H3N8_Avian_CY179280_A/mallard/Wisconsin/487/1981|1981.500:0.008116330158,H7N3_Avian_CY180649_A/mallard/Wisconsin/223/1979|1979.500:0.003781856515):0.0009074101232,H9N2_Avian_CY005878_A/goose/MN/5733-1/1980|1980.000:0.006247012456):0.0003877509155,H3N2_Avian_EU742657_A/duck/NY/6874/1978|1978.500:0.001219735239):0.001855257786,H4N2_Avian_CY005911_A/turkey/Minnesota/833/1980|1979.666:0.003371481352):0.001916676435,((H6N8_Avian_CY179216_A/widgeon/Wisconsin/308/1977|1977.500:0.0002102977169,H6N8_Avian_CY179424_A/green-winged_teal/Wisconsin/328/1977|1977.500:0.0002553782879):0.001311707499,H11N9_Avian_CY181270_A/blue-winged_teal/Wisconsin/103/1978|1978.500:0.003383262771):0.001187252647):0.0006140292816,(((H3N2_Avian_CY180953_A/duck/Wisconsin/1151/1978|1978.500:5.551115123e-17,H3N2_Avian_CY181026_A/duck/Wisconsin/1175/1978|1978.500:5.551115123e-17):0.0007348255236,H3N6_Avian_CY181262_A/blue-winged_teal/Wisconsin/123/1978|1978.500:0.002071142021):0.0007365347641,H4N2_Avian_CY181149_A/blue-winged_teal/Wisconsin/175/1978|1978.500:0.004456935705):0.006559372419):0.0004965387092):0.001708770511,(((((((((H12N6_Avian_CY089650_A/duck/Wisconsin/480/1979|1979.441:0.0005072388689,H12N6_Avian_CY178964_A/mallard/Wisconsin/480/1979|1979.500:-4.200545181e-05):0.00229043597,(H4N6_Avian_CY180497_A/duck/Minnesota/A/1975|1975.500:0.002682742867,H3N8_Avian_CY180248_A/mallard/Wisconsin/31/1979|1979.500:0.0001232246777):0.002435035478):0.0002926420216,((H3N2_Avian_CY180264_A/blue-winged_teal/Wisconsin/89/1979|1979.500:0.0004418421226,H4N8_Avian_CY180857_A/mallard/Wisconsin/120/1980|1980.500:0.001894901189):0.0005341703557,H5N2_Avian_EU182308_A/turkey/Minnesota/3397-3/1992|1992.500:0.005605373266):0.001866242384):0.0009985842907,H5N2_Avian_KP674448_A/chicken/Pennsylvania/7659/1985|1985.500:0.002293375641):0.0009239987409,H5N2_Avian_EU743278_A/turkey/TX/1-40-82/1982|1982.500:0.01024195682):0.0002756248609,((H6N1_Avian_CY178532_A/blue-winged_teal/Wisconsin/377/1982|1982.500:0.001315242631,H6N8_Avian_CY014950_A/wood_duck/New_York/60/1982|1982.915:0.0005515560311):0.002882985801,H1N1_Avian_CY136750_A/ruddy_turnstone/New_Jersey/147/1990|1990.397:0.01051738053):0.00351490197):0.0002554739109,H2N3_Avian_CY117282_A/mallard/Alberta/202/1980|1980.595:0.006121967807):0.000847284901,((H3N2_Avian_CY178668_A/blue-winged_teal/Wisconsin/331/1981|1981.500:0.003422999964,H3N8_Avian_CY180337_A/widgeon/Wisconsin/638/1983|1983.500:0.005075108145):0.0003566045264,H5N1_Avian_EU871819_A/turkey/Ontario/84/1983|1983.038:0.009246137915):0.00285035989):0.0005582768267,H10N7_Avian_CY178283_A/mallard/Wisconsin/53/1981|1981.500:0.00609814759):0.001733883459):0.001396087785,((((((H2N7_Avian_CY003927_A/laughing_gull/New_Jersey/798/1986|1986.359:0.0003876657896,H2N7_Avian_CY117458_A/herring_gull/Delaware_Bay/433/1986|1986.414:0.001014041365):9.334552726e-05,H2N7_Avian_CY117466_A/shorebird/Delaware_Bay/539/1986|1986.414:-9.490654459e-05):0.0008849359469,H2N7_Avian_CY117232_A/swan/Maryland/206/1986|1986.203:0.001453389909):0.002665863324,H2N9_Avian_CY003868_A/laughing_gull/New_Jersey/75/1985|1985.405:0.001569772508):0.01281834812,(((H3N2_Avian_CY178427_A/mallard/Wisconsin/1793/1983|1983.500:0.0008558041628,H3N6_Avian_CY177923_A/mallard/Wisconsin/1729/1983|1983.500:0.001011823159):0.002229618024,H1N3_Avian_CY178748_A/mallard/Wisconsin/1092/1982|1982.500:0.003908557698):0.003551412721,H1N2_Avian_CY180609_A/mallard/Wisconsin/590/1979|1979.500:0.004332165281):0.004154587214):0.003365601316,(((((H7N3_Avian_CY005020_A/blue-winged_teal/ALB/295/1977|1977.666:5.551115123e-17,H7N3_Avian_CY005027_A/widgeon/Alberta/284/1977|1977.666:5.551115123e-17):0.00518164955,H2N9_Avian_CY003860_A/pintail/Alberta/293/1977|1977.671:0.004766774384):0.003260821401,H3N8_Avian_CY179744_A/blue-winged_teal/Wisconsin/279/1975|1975.500:0.003417911153):0.0007226915152,H4N8_Avian_CY180505_A/duck/Minnesota/44/1975|1975.500:0.004995823886):0.001732524884,((H11N9_Avian_CY179376_A/mallard/Wisconsin/329/1977|1977.500:0.004880507833,H2N3_Avian_CY117240_A/mallard/Ontario/56/1976|1976.500:0.003624957785):0.001277866151,H12N5_Avian_CY177763_A/duck/Wisconsin/2697/1985|1985.500:0.01878931625):0.001791556804):0.001281163232):0.001911894806):0.001736680615):0.0001275715622,(H7N3_Avian_CY185842_A/shorebird/Delaware_Bay/2696/1988|1988.638:0.009919168361,H2N3_Avian_CY003949_A/mallard/Alberta/201/1996|1996.619:0.01787140469):0.007694402458):0.002270637578):0.003140486208,(((H6N2_Avian_EU182260_A/chicken/California/6643/2001|2001.500:0.001538387406,H6N2_Avian_EU182272_A/chicken/CA/S0403106/2004|2004.500:0.008876862797):0.002899514758,H6N2_Avian_EU182264_A/Japanese_quail/CA/K0401010/2004|2004.500:0.01459029653):0.005706885718,H6N2_Avian_EU182252_A/chicken/California/431/2000|2000.500:0.003228077624):0.04165787441):0.003329220105):0.007102175745,(((((((((((H2N9_Avian_CY005551_A/duck/Hong_Kong/278/1978|1978.500:0.008699912963,H5N3_Avian_CY005594_A/duck/Hong_Kong/205/1977|1977.500:0.007587535203):0.0008294566482,(H4N2_Avian_CY005629_A/duck/Hong_Kong/24/1976|1976.500:0.002485298726,H9N6_Avian_CY005644_A/duck/Hong_Kong/147/1977|1977.500:0.006975980637):0.002584477506):0.001054094808,(H2N2_Avian_CY116896_A/duck/Hong_Kong/273/1978|1978.500:5.551115123e-17,H2N2_Avian_CY005543_A/duck/Hong_Kong/319/1978|1978.500:5.551115123e-17):0.01155793571):0.0001897383996,H5N3_Avian_LC042010_A/duck/Hong_Kong/694/1979|1979.500:0.00890340173):0.001174162536,(H10N5_Swine_JX500442_A/swine/Hubei/10/2008|2008.326:0.00967021539,H5N1_Avian_DQ997118_A/chicken/Hubei/wj/1997|1997.500:0.01273911424):0.0001608132754):0.0004410440134,H10N5_Avian_LC121475_A/duck/Hong_Kong/934/1980|1980.500:0.009303211803):0.00185543782,(H5N3_Avian_LC042018_A/duck/Hong_Kong/819/1980|1980.500:0.0005163410452,H5N3_Avian_LC042034_A/duck/Hong_Kong/821/1980|1980.500:0.002293608696):0.0153106794):0.006023767686,(((H6N1_Avian_DQ376800_A/chicken/Taiwan/G23/87|1987.500:0.001472885904,H6N1_Avian_DQ376798_A/duck/Taiwan/0526/72|1972.500:-7.274391298e-05):0.0001368703917,H6N1_Avian_DQ376799_A/chicken/Taiwan/G2/87|1987.500:0.007870066075):0.01102335516,H3N8_Avian_CY014707_A/duck/Chabarovsk/1610/1972_|1972.500:0.005679889082):0.003386577773):0.001748417221,H6N1_Avian_CY005610_A/chicken/Hong_Kong/17/1977|1977.500:0.02103325658):0.01617953684,((H5N3_Avian_CY005587_A/goose/Hong_Kong/23/1978|1978.500:0.009457492431,H10N9_Avian_CY005650_A/duck/Hong_Kong/562/1979|1979.500:0.007882101189):0.001139673365,H5N2_Avian_CY005580_A/duck/Hong_Kong/342/78|1978.500:0.006580145452):0.0235252043):0.004603784048,H7N7_Avian_CY024791_A/chicken/Victoria/1976|1976.038:0.03445517864):0.003011277223):0.0008455679048,(((((((((((((((((((((((((((((((((((((((((H6N1_Avian_HM145238_A/duck/Hunan/177/2005|2005.500:0.002220233665,H6N5_Avian_HM145381_A/mallard/Jiangxi/8346/2004|2004.500:0.003895613117):0.0001105367998,(H10N8_Avian_KP287933_A/migratory_duck/Jiangxi/593/2005|2005.022:0.002372429404,H10N8_Avian_KP287925_A/duck/Jiangxi/2039/2005|2005.093:0.002787870036):0.001323063974):0.0008101512077,(H11N9_Avian_CY025202_A/sharp-tailed_sandpiper/Australia/6/2004|2004.500:5.551115123e-17,H11N9_Avian_CY029886_A/sharp-tailed_sandpiper/Australia/10/2004|2004.500:5.551115123e-17):0.003206719711):0.0004236691188,((H11N9_Avian_LC339650_A/duck/Hokkaido/W242/2006|2006.814:0.002047738734,H7N3_Avian_HQ913057_A/aquatic_bird/Korea/w44/2005|2005.871:0.003116238466):0.001612006442,H9N8_Avian_KF768207_A/duck/Guangxi/LAD9/2009|2009.258:0.01428615178):0.001694084759):0.0001223505645,(H5N2_Avian_KP792299_A/duck/Taiwan/DV413/2006|2006.570:0.0006782217754,H5N2_Avian_KP792307_A/duck/Taiwan/DV518/2006|2006.682:0.002599515642):0.01325938837):0.0003292981887,((((((H4N6_Avian_LC367457_A/duck/Mongolia/637/2010|2010.658:0.001118371656,H11N9_Avian_CY146611_A/duck/Hunan/S1607/2012|2012.225:0.007394914553):0.0009131205685,H3N8_Avian_KU158923_A/duck/Shanghai/120-1/2009|2009.500:0.004349725216):0.002349843283,H6N2_Avian_CY109305_A/duck/Guizhou/2773/2006|2006.367:0.0016661016):0.0008133834363,H6N8_Avian_HM145399_A/duck/Hunan/3748/2004|2004.500:0.005374829884):0.0005810344394,H6N8_Avian_HM145400_A/mallard/Jiangxi/6285/2004|2004.500:0.007504992686):0.0001614881415,(H11N9_Avian_GQ203119_A/Baikal_teal/Hongze/14/2005|2005.123:0.00416870706,H11N2_Avian_GQ203124_A/spotbill_duck/Xuyi/6/2005|2005.038:0.004775561501):0.002615264288):0.0005085668747):0.0006386299205,((H6N5_Avian_HM145379_A/duck/Guangxi/1455/2004|2004.500:0.001552160111,H6N5_Avian_HM145383_A/duck/Hunan/748/2005|2005.500:0.0007918694639):0.001209443705,H6N2_Avian_HM145358_A/duck/Guangxi/3459/2005|2005.500:0.004473470005):0.003776852424):0.0004250054016,((H6N2_Avian_CY109617_A/duck/Guangxi/1533/2007|2007.285:0.003192525105,H4N2_Avian_CY076891_A/duck/Guangxi/912/2008|2008.200:0.005311921833):0.003124237532,H6N2_Avian_CY109313_A/duck/Hunan/2110/2006|2006.285:0.005959590795):0.001861111734):0.0004974621433,((((H6N8_Avian_CY109633_A/duck/Guizhou/1073/2007|2007.123:0.001091470205,H6N2_Avian_CY109641_A/duck/Guizhou/1088/2007|2007.123:0.0003073590765):0.0004189036972,H6N2_Avian_CY109673_A/duck/Guizhou/5482/2007|2007.786:0.0005171353021):0.0007936609171,H6N6_Avian_CY109713_A/duck/Yunnan/1330/2007|2007.200:0.001078870422):0.007232321417,(H3N2_Avian_KT022248_A/duck/Guangxi/015D2/2009|2009.285:0.01426819658,H3N2_Avian_JX286596_A/duck/Shanghai/C84/2009|2009.162:0.009626286413):0.003717321181):0.0009067509587):0.0002297593843,(((((H3N2_Avian_KT022264_A/chicken/Guangxi/073C2/2010|2010.534:0.002297375965,H3N2_Avian_KT022256_A/duck/Guangxi/057D6/2010|2010.285:0.004771834344):0.0006322707365,H6N2_Avian_JX297586_A/duck/Guangxi/GXd-2/2010|2010.249:0.00218085097):0.0001484032475,H3N2_Avian_KT022240_A/chicken/Guangxi/015C10/2009|2009.285:0.004102241369):0.003147156207,(H3N8_Avian_KJ764717_A/goose/Guangxi/020G/2009|2009.367:0.002571367476,H3N6_Avian_KM186125_A/pigeon/Guangxi/020P/2009|2009.367:0.0007065516448):0.005923595951):0.004255579938,H3N6_Avian_GQ907331_A/red_crested_pochard/Mongolia/1915/2006|2006.715:0.003595582488):0.005239104359):0.0007395751848,H5N1_Avian_KC690155_A/domestic_green-winged_teal/Hunan/3450/2006|2006.203:0.007801207669):0.0005459388599,(((((H10N6_Avian_KP287813_A/migratory_duck/Jiangxi/9334/2005|2005.816:0.0005644708675,H10N6_Avian_KP287821_A/migratory_duck/Jiangxi/10974/2005|2005.863:0.002240088845):0.0001073766293,(H4N9_Avian_LC339642_A/duck/Hokkaido/W215/2006|2006.814:0.003766040931,H4N6_Avian_JX454734_A/wild_bird/Korea/GS26/2006|2006.123:0.003291984831):0.0005953001349):0.0009371439017,H6N5_Avian_CY098531_A/aquatic_bird/Korea/W69/2005|2005.871:0.002002394938):0.0007741868325,((H5N2_Avian_AB490825_A/northern_pintail/Akita/714/2006|2006.953:0.003484378453,H1N2_Avian_KJ764775_A/duck/Korea/U11-1/2007|2007.367:0.006465060091):0.001036822361,H4N6_Avian_EU880347_A/mallard/Yan_chen/2005|2005.786:0.003216512033):0.00123591635):0.001256545603,(H6N2_Avian_AB593438_A/Muscovy_duck/Vietnam/G33/2007|2007.704:0.006336252242,H3N8_Avian_AB593454_A/chicken/Vietnam/G14/2008|2008.038:0.009983102769):0.006148883179):0.004524453546):0.0004392001444,((H11N9_Avian_AB593470_A/duck/Vietnam/G32/2008|2008.038:0.008219363675,H7N3_Avian_KF260298_A/wild_duck/Jiangxi/10179/2005|2005.500:0.003177044488):0.002141381465,H4N2_Avian_KU160826_A/chicken/Shandong/S2510/2012|2012.340:0.01709021991):0.005875216556):0.0003941367184,(((H10N3_Avian_KP287877_A/duck/Jiangxi/501/2006|2006.027:-9.667596558e-05,H10N3_Avian_KP287829_A/duck/Jiangxi/13875/2005|2005.984:0.0005623519704):4.835204679e-05,H10N3_Avian_KP287845_A/duck/Jiangxi/302/2006|2006.027:-4.835204679e-05):2.418673042e-05,H10N3_Avian_KP287837_A/duck/Jiangxi/13946/2005|2005.984:-2.418673042e-05):0.00821226596):0.0001459357414,((((H13N6_Avian_CY130345_A/glaucous-winged_gull/Southeastern_Alaska/9JR0822R0/2009|2009.630:0.008229242262,H13N6_Avian_CY196616_A/glaucous-winged_gull/Southcentral_Alaska/11JR02474/2011|2011.658:0.007024965651):0.001591464929,(H16N3_Avian_CY130522_A/glaucous-winged_gull/Southeastern_Alaska/10JR01811R0/2010|2010.688:0.0007283077267,H16N3_Avian_CY130514_A/glaucous-winged_gull/Southeastern_Alaska/10JR01700R0/2010|2010.685:0.001137888866):0.007862029711):0.004892769645,H13N6_Avian_LC339626_A/duck/Hokkaido/W189/2006|2006.814:0.006337991234):0.003689507987,(H9N2_Avian_KU366359_A/duck/Jiangxi/7554/2007|2007.989:0.003438240209,H3N8_Avian_AB593430_A/duck/Vietnam/G119/2006|2006.871:0.001247742003):0.008816878454):0.0005029214756):0.0001127429119,(((((((((H10N8_Avian_LC349398_A/duck/Mongolia/371/2010|2010.658:0.001598264218,H10N8_Avian_LC367369_A/duck/Mongolia/46/2010|2010.652:-0.0001994349362):0.0006076786874,H1N1_Avian_LC367497_A/duck/Mongolia/675/2010|2010.658:0.0007987351198):0.0004759816155,H4N8_Avian_KU161074_A/goose/Hunan/S2466/2011|2011.438:0.002810110875):0.0005616004979,H7N6_Avian_KF260314_A/wild_waterfowl/Hong_Kong/MPM3375/2011|2011.500:0.002506325041):0.00133186599,H6N2_Avian_CY098221_A/aquatic_bird/Korea/CN17/2009|2009.871:0.003537393982):0.001443228281,((((H11N9_Avian_CY146683_A/duck/Hunan/S4137/2011|2011.860:0.0004864089477,H11N9_Avian_CY146635_A/duck/Hunan/S4013/2011|2011.855:0.0004474805985):0.001588611917,H7N7_Avian_KC876682_A/wild_goose/Dongting/PC0360/2012|2012.197:0.003104742749):0.0006588188989,H3N8_Avian_KJ579961_A/pigeon/Anhui/08/2013|2013.586:0.005030418688):0.0006359604804,H6N6_Avian_LC028135_A/duck/Vietnam/LBM439/2013|2013.425:0.009420589611):0.002009320411):0.0005409402561,((H6N2_Avian_CY109225_A/duck/Guangxi/1074/2006|2006.200:0.001223353075,H6N8_Avian_CY109257_A/duck/Guangxi/2736/2006|2006.534:0.00535679242):0.0009843567981,(H10N8_Avian_KP287957_A/migratory_duck/Jiangxi/21248/2009|2009.822:0.002239455176,H5N2_Avian_KY584074_A/aquatic_bird/Korea/CN2/2009|2009.882:0.001508653084):0.002847149892):0.0003987647317):0.0003822812904,H4N8_Avian_KU160850_A/duck/Chongqing/S2086/2012|2012.340:0.004669701541):0.0007550748464,(((((((((H4N6_Avian_KU161026_A/duck/Jiangxi/S2443/2012|2012.425:0.002811798019,H10N7_Avian_LC339810_A/duck/Mongolia/121/2011|2011.671:0.001416441121):0.00086527724,H4N2_Avian_CY146571_A/duck/Hunan/S11313/2012|2012.227:0.00195783277):0.0006200941971,H2N1_Avian_LC371785_A/duck/Hokkaido/162/2013|2013.871:0.005539013046):0.004772396955,H10N8_Avian_KP862032_A/duck/Hunan/S3137/2009|2009.729:0.003615635697):0.0002437166557,H10N7_Avian_KU921399_A/duck/Shanxi/3180/2010|2010.953:0.004015215292):0.0001754098574,H6N5_Avian_JX465639_A/aquatic_bird/Korea/CN5/2009|2009.871:0.004584971021):0.0005153644221,H7N7_Avian_KX061797_A/duck/Hunan/S1161/2010|2010.296:0.004704736305):0.000679663699,(H3N8_Avian_CY146627_A/duck/Hunan/S1824/2012|2012.225:0.004022561801,H2N9_Avian_KF260269_A/wild_waterfowl/Hong_Kong/MPP1311/2013|2013.500:0.00736615068):0.001753160144):0.0009380177406,(H3N8_Avian_CY146603_A/duck/Hunan/S1256/2012|2012.222:0.009315497159,H4N6_Avian_KU160842_A/duck/Anhui/S4155/2009|2009.847:0.004541117318):0.00174744625):8.293704061e-05):0.001560411005):0.0003081974579,((((((H4N2_Avian_HQ285885_A/duck/Hunan/8-19/2009|2009.038:0.003542642829,H10N8_Avian_KP287941_A/duck/Jiangxi/22960/2008|2008.953:0.002100577389):0.001548871202,(H4N6_Avian_JX454758_A/wild_duck/Korea/SH5-60/2008|2008.786:0.001446090431,H5N1_Avian_JX497767_A/wild_duck/Korea/SNU50-5/2009|2009.737:0.004196845532):0.002795560644):0.0003787398612,(H4N6_Avian_KU160818_A/chicken/Hunan/S1267/2010|2010.167:5.551115123e-17,H4N6_Avian_KU160810_A/chicken/Hunan/S1248/2010|2010.167:5.551115123e-17):0.005319691299):0.001250472298,(((H3N2_Avian_KT022312_A/goose/Guangxi/139G20/2013|2013.452:0.004943258635,H3N2_Avian_KT022288_A/pigeon/Guangxi/128P9/2012|2012.871:0.004029700924):0.0009707832013,H6N8_Avian_KT266941_A/duck/Guangxi/113/2012|2012.203:0.001368327947):0.001514123262,H4N6_Avian_CY146555_A/duck/Hunan/S11200/2012|2012.227:0.004439149829):0.004420508001):0.0007932485048,H9N2_Avian_KC693643_A/white-fronted_goose/Korea/20-36/2007|2007.951:0.004311909122):0.002986785277,((H6N8_Avian_CY109609_A/duck/Guangxi/1330/2007|2007.285:5.551115123e-17,H6N8_Avian_CY109601_A/duck/Guangxi/890/2007|2007.200:5.551115123e-17):0.002948917677,H6N6_Avian_KT266917_A/duck/Guangxi/058/2010|2010.266:0.007969453357):0.002289253634):0.004139429186):0.0006817995039,H10N7_Avian_KF260232_A/goose/Guizhou/829/2012|2012.500:0.01853692753):0.001121506145,H3N6_Avian_LC339880_A/duck/Mongolia/146/2010|2010.655:0.01134150124):0.00017148249,(H9N2_Avian_CY093095_A/quail/Lebanon/273/2010|2010.619:0.000560019458,H9N2_Avian_CY093087_A/quail/Lebanon/272/2010|2010.619:-9.434345315e-05):0.013229539):0.00118396421,((((H8N4_Avian_LC349334_A/duck/Mongolia/258/2011|2011.671:-0.0001662535557,H8N4_Avian_LC367417_A/duck/Mongolia/565/2011|2011.671:0.001565819107):0.001939779534,H2N9_Avian_KF260305_A/northern_shoveler/Hong_Kong/MPL133/2010|2010.500:0.00228756878):0.0007995288383,H10N8_Avian_KP862024_A/duck/Hunan/S1496/2011|2011.170:0.002727650796):0.0008056905201,(H11N9_Avian_KF260270_A/common_teal/Hong_Kong/MPL1075/2011|2011.500:2.884796939e-05,H11N9_Avian_KF260304_A/wild_waterfowl/Hong_Kong/MPL1060/2011|2011.500:-2.884796939e-05):0.003097096383):0.007078373519):0.001058402012,((((((((((((((H1N1_Avian_KY402064_A/hooded_crane/Korea/1176/2016|2016.033:0.002356480261,H3N2_Avian_MG021170_A/duck/Jiangshu/YZ916/2016|2016.688:0.005675211686):0.0004070814122,H1N1_Avian_LC121395_A/duck/Mongolia/520/2015|2015.663:0.0009937526544):0.0006889451845,H7N8_Avian_MH458921_A/Duck/Hubei/HF5/2017|2017.318:0.00546944497):0.001294519939,(H5N6_Avian_LC276810_A/chicken/Kumamoto/45/2016|2016.984:0.001684602861,H5N6_Avian_KY402048_A/whooper_swan/Korea/Gangjin_48/2016|2016.885:0.00112534688):0.004231299767):0.0007747347182,H5N7_Avian_MF362102_A/Duck/Dongting/D76-1/2016|2016.989:0.006529006291):0.0008745440122,(((H10N2_Avian_LC121283_A/duck/Mongolia/141/2015|2015.660:-0.0001027777296,H1N2_Avian_LC121275_A/duck/Mongolia/154/2015|2015.660:0.001034373901):5.136693174e-05,H10N2_Avian_LC108119_A/duck/Mongolia/66/2015|2015.660:-5.136693174e-05):0.0002822354911,H10N3_Avian_LC121355_A/duck/Mongolia/326/2015|2015.663:0.001123233299):0.001480352165):0.0005308585485,(H4N6_Avian_LC121259_A/duck/Mongolia/118/2015|2015.660:0.0053920228,H4N6_Avian_LC121243_A/duck/Mongolia/101/2015|2015.660:0.006978448675):0.0007010167724):0.00152426711,(((((H5N8_Avian_MG607411_A/duck/Democratic_Republic_of_the_Congo/17RS882-40/2017|2017.362:-0.0001208322723,H5N8_Avian_MG607410_A/duck/Democratic_Republic_of_the_Congo/17RS882-33/2017|2017.364:0.0005867524387):0.001588825897,H5N8_Avian_MG881980_A/grey-headed_gull/Uganda/MUWRP-538/2017|2017.008:0.001215237234):0.001805244852,H5N8_Avian_MG650636_A/duck/Cameroon/17RS1661-3/2017|2017.038:0.001490615567):0.001956911609,H5N8_Avian_MF040687_A/Cygnus_atratus/Hubei/HF-1/2016|2016.967:0.001807634641):0.001303926938,H5N8_Avian_MH107220_A/Cygnus_olor/Belgium/2967/2017|2017.216:0.006894133334):0.007723467305):0.0007698259386,((((H5N1_Avian_MG957556_A/duck/Bangladesh/31993/2017|2017.123:0.002612110583,H5N1_Avian_MG042093_A/chicken/Bangladesh/30065/2016|2016.400:0.003499613178):0.002389634591,H5N1_Avian_KY635540_A/duck/Bangladesh/26251/2015|2015.696:0.002590800459):0.001145475636,H5N1_Avian_MH135536_A/chicken/Bangladesh/33395/2017|2017.625:0.01090388935):0.001283517959,(H5N1_Avian_MG042205_A/duck/Bangladesh/30818/2016|2016.737:0.001229996426,H5N1_Avian_MG042367_A/duck/Bangladesh/31294/2016|2016.899:0.00204320644):0.005209009065):0.007096569845):0.006826041977,(((((H7N7_Avian_MG721024_A/mallard/Nizhnegorsk/3-06-10/2010|2010.762:0.001668197942,H7N7_Avian_MG720147_A/mallard/Askania-Nova/39-15-02/2011|2011.123:0.002077501749):0.0009968770323,H1N1_Avian_MG722681_A/shelduck/Yasnopolyanske/4-08-02/2011|2011.104:0.001820393543):0.0006553569941,H2N3_Avian_CY185686_A/mallard/Republic_of_Georgia/2/2012|2012.077:0.00383571397):0.0005921462937,H4N2_Avian_CY185486_A/garganey/Georgia/1/2011|2011.849:0.006186057834):0.00235859152,(((H6N2_Avian_CY185406_A/common_coot/Republic_of_Georgia/1/2010|2010.055:0.004122706985,H2N3_Avian_CY121988_A/northern_shoveler/Georgia/1/2010|2010.500:0.002935318776):0.0004449911692,H10N7_Avian_CY185422_A/mallard/Republic_of_Georgia/1/2010|2010.077:0.002858329653):0.0005547065278,H7N3_Avian_CY185438_A/mallard/Republic_of_Georgia/3/2010|2010.090:0.003701221632):0.001464917566):0.001244615878):0.003651402774,((((H2N3_Avian_MF145875_A/tufted_duck/Georgia/1/2012|2012.973:0.002418388107,H2N3_Avian_MF146943_A/mallard_duck/Netherlands/22/2013|2013.016:0.002264508352):0.001720407977,(H6N2_Avian_MF694206_A/domestic_duck/Georgia/1/2015|2015.773:0.008288900876,H10N7_Avian_MF682894_A/mallard_duck/Georgia/1/2014|2014.896:0.001675502246):0.001677129117):0.002094479476,H3N3_Avian_LC349310_A/duck/Mongolia/235/2014|2014.663:0.007512936031):0.002129193363,H3N6_Avian_LC339730_A/duck/Hokkaido/10/2015|2015.770:0.0115070851):0.004960174931):0.0008557626488,((((((H5N8_Avian_KY576102_A/common_teal/Korea/W548/2016|2016.953:5.551115123e-17,H5N8_Avian_KY576104_A/common_teal/Korea/W550/2016|2016.953:5.551115123e-17):0.0003258095138,H5N8_Avian_MF155631_A/grey_heron/W779/2017|2017.071:0.002478750199):0.0003953036213,H5N8_Avian_KY576105_A/common_teal/Korea/W555/2017|2017.008:0.0005387727858):0.0008478605593,(H5N8_Avian_MG650635_A/chicken/Cameroon/17RS1661-1/2017|2017.038:0.003660997393,H5N8_Avian_MF040671_A/Anser_cygnoides/Hubei/FW44/2016|2016.948:0.003885346971):0.0005679192114):0.000656673362,(H5N8_Avian_MF037850_A/green-winged_teal/Egypt/877/2016|2016.934:5.551115123e-17,H5N8_Avian_MF037856_A/green-winged_teal/Egypt/871/2016|2016.934:5.551115123e-17):0.0007415703064):0.01038180232,(((H11N1_Avian_MF575095_A/black-headed_gull/Netherlands/21/2014|2014.984:0.002371269307,H3N2_Avian_MF755261_A/mallard_duck/Netherlands/56/2015|2015.638:0.001376681957):0.003883689686,H6N5_Avian_MF755253_A/mallard_duck/Netherlands/60/2015|2015.696:0.01051850578):0.001666412697,(H12N1_Avian_MF145752_A/Bewick_swan/Netherlands/1/2014|2014.915:0.005700780701,H7N7_Avian_MF694188_A/mallard_duck/Georgia/2/2016|2016.008:0.003776674182):0.0006727812554):0.00527135713):0.00156717248):0.000709364045,(((((((((H4N3_Avian_LC339896_A/duck/Mongolia/17/2011|2011.649:0.001319245963,H4N2_Avian_KU161042_A/duck/Sichuan/S4202/2011|2011.871:0.001019591297):0.0004060259612,H3N1_Avian_LC367441_A/duck/Mongolia/62/2013|2013.666:0.008122363257):0.0003904033409,H4N2_Avian_KJ881018_A/duck/Guangxi/125D17/2012|2012.682:0.004368125044):0.0004656972511,((H1N1_Avian_KX978941_A/greater_white-fronted_goose/Netherlands/1/2012|2012.885:0.002353836511,H7N5_Avian_MF145734_A/mallard_duck/Netherlands/8/2014|2014.822:0.003286968527):0.0004079897762,H3N6_Avian_MF145981_A/mallard_duck/Netherlands/2/2013|2013.690:0.002413908443):0.00125797768):6.149889585e-05,H1N2_Avian_KF874480_A/wild_waterfowl/Dongting/C2383/2012|2012.025:0.001909180845):0.0007805631469,((((H7N3_Avian_MF147372_A/mallard_duck/Netherlands/24/2014|2014.745:0.005432668904,H7N7_Avian_KX979472_A/mallard_duck/Netherlands/13/2013|2013.940:0.001163311867):0.000385017599,H10N7_Avian_MF147512_A/mallard_duck/Netherlands/2/2014|2014.129:0.001027184043):0.0005256104989,((H5N1_Avian_MF694141_A/mallard_duck/Netherlands/41/2015|2015.704:0.001317795756,H5N6_Avian_MF694012_A/mallard_duck/Netherlands/52/2015|2015.707:0.001016014445):0.003480756134,H10N7_Avian_KX979178_A/mallard_duck/Netherlands/6/2015|2015.170:0.0007506539342):0.001382579499):0.0009714400561,H4N6_Avian_KX978751_A/mallard_duck/Netherlands/24/2013|2013.707:0.004596949763):0.001703839522):0.0002985988485,H7N3_Avian_MF146186_A/mallard_duck/Georgia/3/2012|2012.079:0.007097351071):0.00140938298,(((H5N2_Avian_KX014901_A/chicken/France/160013g/2016|2016.000:0.002298809944,H5N9_Avian_KX014885_A/duck/France/150236/2015|2015.932:0.001452813694):0.007597340481,(H9N2_Avian_KX000855_A/pigeon/Egypt/S10408B/2014|2014.937:0.002710925135,H9N2_Avian_KX000723_A/pigeon/Egypt/S10409A/2014|2014.937:-0.0003757989308):0.01291502399):0.0001378656276,H7N7_Avian_MF694010_A/mallard_duck/Netherlands/18/2015|2015.485:0.00650452679):0.001504745328):0.001201001237,H1N1_Avian_MF147788_A/mallard_duck/Netherlands/18/2014|2014.652:0.005844302303):0.004596078862):0.002335167921,H11N9_Avian_KF260260_A/duck/Guizhou/1078/2011|2011.500:0.01338777516):0.0006583781374):0.0005798271061,(((((((H6N2_Avian_KJ200674_A/chicken/Guangdong/S2346/2009|2009.345:-8.075205748e-05,H6N2_Avian_KJ200866_A/duck/Hubei/S4170/2008|2008.770:0.0005466722239):0.001416324969,H6N2_Avian_KJ200722_A/duck/Fujian/S4081/2008|2008.770:0.002818164636):0.004929859965,(H6N8_Avian_CY109649_A/duck/Guizhou/1560/2007|2007.200:0.002405062157,H6N1_Avian_CY109337_A/wild_duck/Jiangxi/8462/2006|2006.871:0.002758915043):0.00128916688):0.01324222102,((H10N2_Avian_KP287805_A/migratory_duck/Jiangxi/10861/2005|2005.863:0.003403465016,H6N2_Avian_HM145362_A/mallard/Jiangxi/12147/2005|2005.500:0.0003408275362):0.001022936309,H6N2_Avian_JF965100_A/chicken/Eastern_China/43/2007|2007.452:0.002744213089):0.00948067206):0.000913561814,((H5N1_Avian_AY609311_A/chicken/Guangdong/174/04|2004.500:0.008158857874,H5N3_Avian_AB562343_A/whistling_swan/Shimane/580/2002|2002.932:0.003720893677):0.0003208576996,(H6N2_Avian_JF965119_A/duck/Eastern_China/31/2004|2004.871:0.001572018127,H6N2_Avian_JF965118_A/duck/Eastern_China/29/2004|2004.871:-0.0001739468151):0.009811315376):0.001767596715):0.001407646969,(((((H3N2_Avian_KC261668_A/duck/Jiangsu/26/2004|2004.367:0.01045081097,H6N1_Avian_DQ376826_A/duck/Taiwan/A68/03|2003.500:0.0159072813):0.0002085773135,H6N8_Avian_HM145397_A/duck/Hunan/1469/2002|2002.500:0.006439475079):0.0004835045493,H5N2_Avian_GQ162791_A/duck/Primorie/2621/2001|2001.644:0.008151535732):0.0006220544948,H6N2_Avian_HM145356_A/duck/Guangxi/141/2005|2005.500:0.01279820453):0.001681954842,H5N1_Avian_AB212279_A/duck/Yokohama/aq10/2003|2003.500:0.009420043186):0.0005629797984):0.001183705254,((((((((H4N6_Avian_CY164509_A/mallard/Sweden/5811/2005|2005.849:0.0009690151077,H5N3_Avian_KX979405_A/mallard_duck/Netherlands/36/2006|2006.693:0.007058414639):7.226745024e-05,H10N7_Avian_CY183406_A/mallard/Sweden/5932/2005|2005.893:-8.534012519e-05):0.001925565808,(H10N7_Avian_KX978861_A/mallard_duck/Netherlands/67/2008|2008.948:0.0001777349555,H10N7_Avian_KX979479_A/mallard_duck/Netherlands/1/2009|2009.093:0.000288185211):0.007614731279):0.001161992137,H8N4_Avian_MF147516_A/mallard_duck/Netherlands/11/2006|2006.559:0.003586938424):0.005340626171,(H4N6_Avian_KX979357_A/bewicks_swan/Netherlands/3/2007|2007.929:0.006266575325,H5N3_Avian_CY022650_A/teal/Italy/3812/2005|2005.500:0.006111957325):0.0007982061387):0.001899033602,H11N9_Avian_MF147761_A/black-headed_gull/Netherlands/40/2009|2009.885:0.01743807872):0.0007542229791,(((H6N1_Avian_KX979346_A/greater_white-fronted_goose/Netherlands/1/2010|2010.052:0.0007166382305,H12N5_Avian_MF147003_A/Eurasian_wigeon/Netherlands/2/2009|2009.792:0.0006829273206):0.004875120837,H6N1_Avian_KX978551_A/Eurasian_teal/Netherlands/1/2008|2008.723:0.006581847589):0.002840546982,H3N6_Avian_AB470295_A/pelican/Zambia/01/2006|2006.619:0.007324859627):0.001548561705):0.001820289475,H11N1_Avian_CY055174_A/aquatic_bird/India/NIV-17095/2007|2007.975:0.01290634836):0.002958932703):0.001784030841):0.0004528764742,((H10N7_Avian_LC121483_A/duck/Hokkaido/W90/2007|2007.737:0.01039250539,H6N1_Avian_JF965120_A/duck/Eastern_China/34/2005|2005.285:0.0064285068):0.004267652258,H1N2_Avian_KF013939_A/duck/Guangxi/GXd-2/2012|2012.211:0.01676254649):0.007426177847):0.001500418719,H4N6_Avian_KU160834_A/duck/Anhui/S2193/2012|2012.340:0.02264765881):0.001430488426,((H6N2_Avian_KT267005_A/goose/Guangxi/158/2013|2013.978:0.01147831651,H6N2_Avian_JQ924797_A/chicken/Guangdong/C273/2011|2011.910:0.004826222401):0.0222352588,H6N2_Avian_CY109345_A/duck/Yunnan/3136/2006|2006.452:0.02257683231):0.0006047610324):0.001223086002,(((((((((((((((H5N1_Avian_MF116337_A/chicken/China/E93/2012|2012.521:0.0006051004129,H5N1_Avian_KX160163_A/chicken/Gansu/6/2012|2012.425:0.0003287891334):0.0009511237077,H5N1_Avian_MF116338_A/chicken/China/E96/2012|2012.521:0.002324126985):0.002777345203,((H5N1_Avian_KX160190_A/chicken/Ningxia/2/2012|2012.178:5.551115123e-17,H5N1_Avian_KF638578_A/chicken/Ningxia/222/2012|2012.279:5.551115123e-17):0.0005591674042,H5N1_Avian_KX160155_A/chicken/Gansu/5/2012|2012.419:-9.349139936e-05):0.003389050337):0.0003353097616,H5N1_Avian_KX160183_A/chicken/Liaoning/S4092/2011|2011.860:0.004402589766):0.01503347994,(((H5N1_Avian_JX523358_A/chicken/Huadong/4/2008|2008.953:0.002900263589,H5N1_Swine_KC683520_A/swine/Jiangsu/1/2008|2008.953:0.002268473579):0.001582440485,H5N1_Avian_HM172352_A/chicken/Jiangsu/18/2008|2008.500:0.003615906604):0.002297282978,H5N1_Avian_HM172324_A/chicken/Hebei/A-8/2009|2009.500:0.0099923273):0.001338890006):0.005052743874,H5N1_Avian_HM172337_A/chicken/Shanxi/10/2006|2006.500:0.01094167316):0.002814665574,((((H5N1_Avian_JQ277224_A/chicken/Sheny/0606/2008|2008.427:0.008448312015,H5N1_Avian_HM172355_A/chicken/Liaoning/A-11/2006|2006.500:0.003403897302):0.001756546616,H5N1_Avian_HM172327_A/chicken/Shandong/A-10/2006|2006.500:0.01413227855):0.0006485824355,H5N1_Avian_EU243137_A/chicken/Hebei/102/2005|2005.500:0.002901889985):0.001744962614,((H5N1_Avian_EU243142_A/chicken/Hebei/126/2005|2005.500:0.003608905968,H5N1_Avian_HM172340_A/chicken/Henan/A-7/2006|2006.500:0.006793366358):0.0004945367371,H5N1_Avian_HM172336_A/chicken/Ningxia/24/2006|2006.500:0.006623439993):0.002482831458):0.0001226152485):0.001774609095,H5N1_Avian_DQ914813_A/chicken/Shanxi/2/2006|2006.500:0.00931766523):0.003290340889,H5N1_Avian_HM172316_A/chicken/Shandong/A-5/2006|2006.500:0.03172090345):0.0049768129,((((((((H5N1_Avian_EU430501_A/domestic_green-winged_teal/Hunan/67/2005|2005.500:0.0004714307469,H5N1_Avian_EU430508_A/domestic_green-winged_teal/Hunan/79/2005|2005.500:0.0004614783686):0.0007195905249,H5N1_Avian_AB478021_A/chicken/Pyigyitagon/204/2006|2006.500:0.004933193808):0.000526648483,(H5N1_Avian_HM172343_A/chicken/Xinjiang/78/2005|2005.500:0.006017304794,H5N1_Avian_HM172348_A/chicken/Xinjiang/68/2005|2005.500:0.001519788713):0.002848247463):0.0006593771329,(H5N1_Avian_HM172346_A/chicken/Xinjiang/28/2006|2006.500:0.001104352892,H5N1_Avian_HM172344_A/chicken/Xinjiang/27/2006|2006.500:0.003106373772):0.00450451923):0.002581808405,H5N1_Human_EF587276_A/Beijing/01/2003|2003.500:0.006895949469):0.0006976665662,H5N1_Avian_DQ997167_A/duck/Hubei/wp/2003|2003.500:0.006129328369):0.0002818710825,((((H5N1_Avian_AY676031_A/chicken/Korea/es/2003|2003.500:0.0006603114527,H5N1_Avian_AY676032_A/duck/Korea/ESD1/03|2003.500:0.0002712847186):0.001371991563,(H5N1_Avian_AB188823_A/chicken/Kyoto/3/2004|2004.500:5.551115123e-17,H5N1_Avian_AB189052_A/crow/Kyoto/53/2004|2004.500:5.551115123e-17):0.002385745892):2.544847516e-05,H5N1_Avian_AB188815_A/chicken/Oita/8/2004|2004.500:0.0009112011863):0.0004966747033,H5N1_Avian_AB189059_A/crow/Osaka/102/2004|2004.500:0.001838567874):0.001162924936):0.0008181960139,H5N1_Avian_EU195415_A/mallard/Huadong/Y/2003|2003.500:0.001342425827):0.004425235982):0.004633380519,H5N1_Avian_DQ997526_A/goose/Guangdong/xb/2001|2001.500:0.01450071664):0.005449881884,H6N5_Avian_HM145378_A/duck/Hunan/5613/2003|2003.500:0.01163915912):0.004253263603,(((H10N7_Avian_CY183650_A/mallard/Sweden/3151/2003|2003.493:0.006866802778,H5N2_Avian_CY076934_A/mallard/Sweden/74/2003|2003.500:0.006495588741):0.002254142207,H2N2_Avian_CY121964_A/white-fronted_goose/Netherlands/22/1999|1999.500:0.008890622605):0.002893247814,H6N2_Avian_HM145307_A/duck/Hunan/573/2002|2002.500:0.01334539985):0.0008829767522):0.001483638342,((((((((H6N1_Avian_CY109297_A/duck/Guizhou/1426/2006|2006.200:0.001009907835,H6N2_Avian_CY109289_A/duck/Guizhou/1084/2006|2006.123:-7.861981633e-05):0.0005590256321,H6N5_Avian_CY109281_A/duck/Guizhou/888/2006|2006.123:-9.238082539e-05):0.001436783177,H3N8_Avian_LC339872_A/duck/Mongolia/144/2005|2005.710:0.002786207427):0.000341500961,H7N8_Avian_KF260247_A/wild_duck/Jiangxi/19615/2009|2009.500:0.002480402954):0.0007467667939,(H6N2_Avian_CY109249_A/duck/Guangxi/2140/2006|2006.452:0.002527330705,H6N1_Avian_CY109265_A/duck/Guangxi/3333/2006|2006.704:0.001694976351):0.002949304899):0.0006976353632,(H3N6_Avian_LC121363_A/duck/Mongolia/405/2015|2015.663:0.006879362448,H3N8_Avian_LC367489_A/duck/Mongolia/672/2010|2010.658:0.0006587851206):0.002260589485):0.0008399826171,H4N6_Avian_KR010394_A/spot-billed_duck/Shanghai/SH12/2014|2014.293:0.009782869792):0.001858470326,H6N2_Avian_HM145324_A/mallard/Jiangxi/7376/2003|2003.500:0.006552429471):0.00441377572):0.002550961141,(H2N3_Avian_CY077534_A/mallard/New_Zealand/449-81/2004|2004.500:0.003720134249,H6N9_Avian_CY077589_A/mallard/New_Zealand/1365-350/2005|2005.500:0.008135274454):0.009685241513):0.0009320389398):0.001753401698,((H7N6_Avian_CY061615_A/duck/Victoria/512/2007|2007.500:0.01097927242,H7N2_Avian_CY033166_A/duck/Tasmania/277/2007|2007.500:0.008310963733):0.003924965896,H2N6_Avian_MG241348_A/wild_bird/Fujian/24/2017|2017.200:0.03626877764):0.01161906044):0.0006595400228,(((((((((((((H11N9_Avian_CY206835_A/mallard/Southcentral_Alaska/12ML01685/2014|2014.896:0.004360092782,H5N3_Avian_KT338320_A/mallard/Alaska/103/2014|2014.704:0.00176173283):0.0003999248403,H2N3_Avian_CY206819_A/mallard/Southcentral_Alaska/12ML01535/2014|2014.877:0.001941595208):0.001505163701,(H3N8_Avian_KT338443_A/northern_pintail/Alaska/523/2014|2014.742:0.00168228098,H1N1_Avian_KP896490_A/harlequin_duck/Alaska/46/2014|2014.052:0.001595638141):0.0001547667212):0.0007077053101,H6N8_Avian_KX949427_A/mallard/Alaska/UGAI15-6397/2015|2015.685:0.001643974103):0.0004466644039,H6N2_Avian_CY177018_A/green-winged_teal/California/3722/2012|2012.803:0.0004846009982):0.0004136456252,((H3N6_Avian_KT338552_A/northern_pintail/Alaska/830/2014|2014.745:0.0003587063042,H10N7_Avian_KY131383_A/northern_shoveler/Alaska/UGAI15-7315/2015|2015.742:0.001975103897):0.001687607041,H3N3_Avian_KT338348_A/American_green-winged_teal/Alaska/306/2014|2014.693:0.001128489087):0.002687388304):0.0002166879053,(((H11N2_Avian_KT338512_A/glaucous-winged_gull/Alaska/670/2014|2014.723:0.001046793704,H11N2_Avian_KT338312_A/emperor_goose/Alaska/50/2014|2014.718:-0.0001138845886):0.0004678632568,H3N8_Avian_KT338576_A/northern_pintail/Alaska/870/2014|2014.742:-6.262346299e-07):0.0004894687839,H1N1_Avian_KT338467_A/northern_pintail/Alaska/576/2014|2014.734:0.0009117059486):0.003544082375):0.0004882248035,H6N8_Avian_KY561096_A/green-winged_teal/Missouri/15OS6475/2015|2015.830:0.005645389049):0.0006128643035,H6N8_Avian_KY131186_A/northern_pintail/Alaska/916/2013|2013.737:0.00656885033):0.0006157667903,(((((((((H2N3_Avian_KY130655_A/northern_pintail/Alaska/366/2011|2011.723:6.369006042e-17,H2N3_Avian_KY130599_A/green-winged_teal/Alaska/227/2011|2011.710:4.733224204e-17):0.001290032521,H2N9_Avian_KY130714_A/northern_pintail/Alaska/655/2011|2011.745:0.001512030354):0.001531993918,(H2N4_Avian_CY195748_A/mallard/Interior_Alaska/12ML00064/2012|2012.718:8.603930314e-17,H8N4_Avian_CY195732_A/mallard/Interior_Alaska/12ML00058/2012|2012.718:2.498299932e-17):0.006530941313):0.0003987253825,((H2N3_Avian_CY157339_A/mallard/California/3148/2012|2012.586:0.002310772891,H2N7_Avian_CY157115_A/mallard/California/2805/2012|2012.529:0.003322671955):0.001001976943,H3N8_Avian_CY157572_A/mallard/California/2924/2012|2012.556:0.004680698822):0.0009472642705):0.0001383943251,H3N3_Avian_KY644404_A/blue-winged_teal/Guatemala/CIP049H109-14/2012|2012.874:0.00225408238):0.0002731009209,(((H4N6_Avian_KY130984_A/northern_pintail/Alaska/267/2013|2013.696:0.002497917717,H3N8_Avian_KY131178_A/northern_pintail/Alaska/911/2013|2013.726:0.001722932574):0.0002333679085,H6N8_Avian_KY131154_A/northern_pintail/Alaska/792/2013|2013.726:0.0007001414549):0.0002773433905,H3N8_Avian_KY131103_A/northern_pintail/Alaska/619/2013|2013.707:-0.0002812705909):0.001363258846):0.001121348068,H4N6_Avian_KY130890_A/mallard/Alaska/756/2012|2012.803:0.002914630418):0.0003163717235,H8N4_Avian_KY130567_A/northern_pintail/Alaska/136/2011|2011.710:0.004348936572):0.0007183813928,H10N7_Avian_KY131170_A/northern_pintail/Alaska/856/2013|2013.726:0.005989438308):0.001993506618):0.001415770553,(H6N1_Avian_KY131304_A/northern_pintail/Alaska/UGAI15-6978/2015|2015.721:0.0002630080205,H4N6_Avian_KY131336_A/northern_pintail/Alaska/UGAI15-6995/2015|2015.721:0.001137210764):0.009392142618):0.001668464086,((H10N7_Avian_CY157243_A/mallard/California/2956/2012|2012.559:0.01147479142,H5N2_Avian_CY133914_A/northern_shoveler/California/2815/2011|2011.825:0.006817531869):0.0006094362566,H3N8_Avian_KX714449_A/American_green-winged_teal/Alaska/137916/2009|2009.712:0.006058996973):0.00167997863):0.003641463043,(((((((((H7N3_Avian_KR150892_A/turkey/California/8199/2015|2015.184:0.00176938095,H7N3_Avian_KX351766_A/mallard/California/LDC331/2015|2015.005:0.001036247893):0.0001160285907,H7N3_Avian_KY551283_A/American_green-winged_teal/AH0003731/2015|2015.003:-0.000119645596):0.0001922566667,H7N3_Avian_KY550738_A/northern_shoveler/California/AH0007019/2014|2014.236:0.0007416137131):0.0001438568809,H7N3_Avian_KY551307_A/American_green-winged_teal/Utah/AH0021680/2015|2015.142:0.001724897455):0.0001385018953,H7N3_Avian_KY550840_A/cinnamon_teal/New_Mexico/AH0013653/2015|2015.110:0.001264657566):0.0006504730102,H4N6_Avian_KX351578_A/mallard/California/UCD806/2015|2015.562:0.002640664342):0.0006880173089,((H4N6_Avian_CY206648_A/blue-winged_teal/Louisiana/UGAI14-3733/2014|2014.699:0.002591117493,H7N8_Avian_KY550746_A/northern_shoveler/Nevada/AH0009328/2015|2015.003:0.003510688852):0.0004185647567,(H9N2_Avian_KY983105_A/northern_pintail/California/HS050B/2015|2015.819:5.551115123e-17,H9N2_Avian_KY983226_A/northern_pintail/California/HS050A/2015|2015.819:5.551115123e-17):0.006708299226):0.0007480727114):0.001540976304,((H10N3_Avian_KY983222_A/northern_shoveler/California/HS249/2015|2015.926:0.002150440546,H7N7_Avian_KY550816_A/northern_shoveler/California/AH0079568/2016|2016.071:0.001601263167):0.0004700778687,H7N3_Avian_KY550824_A/American_green-winged_teal/California/AH0079678/2016|2016.079:0.003292647553):0.005390097571):0.001148618754,(H7N3_Avian_KU740203_A/pheasant/New_Jersey/26996-2/2014|2014.630:0.002653051364,H3N9_Avian_CY204631_A/mallard/Maryland/14OS1447/2014|2014.704:0.005832054431):0.003375042849):0.009749977055):0.006385817104):0.001933539608,(((((((((((((((((H5N3_Avian_LC371801_A/duck/Hokkaido/167/2007|2007.827:0.00504824008,H11N9_Avian_AB593462_A/duck/Vietnam/G30/2008|2008.038:0.005894143884):8.575417828e-05,H6N1_Avian_JF965104_A/duck/Eastern_China/1/2008|2008.871:0.00896237626):0.0006747887232,H7N8_Avian_KF260297_A/wild_duck/Jiangxi/9157/2005|2005.500:0.0006932811345):0.0002469600698,H4N6_Avian_LC349406_A/duck/Mongolia/372/2010|2010.658:0.0005676445199):0.0005029817133,(H3N8_Avian_LC349374_A/duck/Mongolia/29/2011|2011.652:0.005515971756,H4N6_Avian_KU160946_A/duck/Henan/S4179/2009|2009.921:0.002976291911):0.0004284215497):0.0006190675432,H9N2_Avian_KC162236_A/baikal_teal/Xianghai/421/2011|2011.786:0.006380502074):0.0001463352181,(H4N6_Avian_LC339778_A/duck/Mongolia/1099/2009|2009.666:0.0004889429247,H4N6_Avian_LC339786_A/duck/Mongolia/1117/2009|2009.666:-2.326691986e-05):0.004012351835):0.0005086011326,(((H9N2_Avian_JN852808_A/chicken/Korea/KNUWSJ09/2009|2009.367:0.0007872801315,H9N2_Avian_JN852800_A/chicken/Korea/KNUSWR09/2009|2009.285:0.0001443812885):0.001901551069,H9N2_Avian_JN852784_A/duck/Korea/KNUDPJ09/2009|2009.367:0.002316046497):0.001978531034,H12N5_Avian_AB593478_A/duck/Vietnam/G18/2009|2009.038:0.00417938013):0.003253556293):0.0001638427282,((H4N6_Avian_AB304146_A/duck/Shiga/8/2004|2004.500:0.002643727488,H5N2_Avian_EF634331_A/garganey/SanJiang/160/2006|2006.500:0.010208967):0.0005673331669,H10N5_Avian_KP288013_A/migratory_duck/Jiangxi/6847/2003|2003.899:0.003216023174):0.0009232162484):0.0001273574465,H5N1_Avian_KR010410_A/goose/Inner_Mongolia/IM-192/2014|2014.816:0.006634987091):0.0006077858954,(H7N7_Avian_KF260234_A/duck/Fujian/5408/2008|2008.500:0.001035074793,H7N7_Avian_KF260291_A/duck/Fujian/5448/2008|2008.500:-0.0001039401508):0.007581204761):0.0003434783288,(((H2N9_Avian_KF260302_A/wild_waterfowl/Hong_Kong/MPL696/2011|2011.500:0.002892491703,H5N1_Avian_AB530991_A/mallard/Hokkaido/24/2009|2009.500:0.005150912525):0.001999709987,H2N3_Avian_KC899725_A/wild_duck/SH17-34/2008|2008.953:0.003698039812):0.001393395051,(H10N8_Avian_KP287949_A/duck/Jiangxi/4759/2009|2009.200:0.003801971675,H10N9_Avian_LC339698_A/duck/Hokkaido/WZ16/2008|2008.797:0.003272996361):0.004927806136):0.001133868005):0.0003988050341,H5N2_Avian_KJ162779_A/duck/Taiwan/4379/2013|2013.025:0.01745782096):0.0001749710174,H4N8_Avian_KC683702_A/duck/Nanjing/1102/2010|2010.871:0.007391943977):0.0008105071801,(((((H6N2_Avian_KU143474_A/wild_bird/Wuhan/CDHN15/2015|2015.038:0.0005845700223,H6N1_Avian_KT717297_A/Anser_fabalis/China/Anhui/L221/2014|2014.973:0.001749240179):0.001096557979,H3N6_Avian_LC053483_A/duck/Vietnam/LBM798/2014|2014.923:0.003145602851):0.000942580651,H6N2_Avian_KU143473_A/wild_bird/Wuhan/CDHN09/2015|2015.038:0.002105453125):0.001166368041,((H11N9_Avian_KU143471_A/wild_bird/Wuhan/CDHN173/2015|2015.038:5.551115123e-17,H11N9_Avian_KU143470_A/wild_bird/Wuhan/CDHN22/2015|2015.038:5.551115123e-17):0.002804621687,H9N2_Avian_KU143500_A/duck/Wuhan/WHYF05/2014|2014.953:0.0009375737788):0.000254280258):0.0008907174373,((H3N8_Avian_LC367353_A/duck/Mongolia/405/2011|2011.655:0.001532415419,H3N8_Avian_LC339762_A/duck/Mongolia/1047/2009|2009.666:0.00363156178):0.0008077396103,(H2N8_Avian_KY415804_A/Pigeon/Longquan/LQ67/2016|2016.079:0.001381832242,H10N7_Avian_KP287664_A/duck/Jiangxi/27314/2012|2012.975:0.006157653374):0.001106094511):0.0007850075868):0.002833228701):0.002297244072,((((H4N2_Avian_KU160882_A/duck/Guangdong/S1469/2010|2010.175:0.0006962186398,H4N8_Avian_KU160802_A/chicken/Guangdong/S1010/2010|2010.167:0.0007033469112):0.01027210713,H4N2_Avian_KU161034_A/duck/Jiangxi/S3261/2009|2009.704:0.005108006567):0.0006456926429,H4N8_Swine_JX151012_A/swine/Guangdong/K4/2011|2011.803:0.008501308053):0.001932208147,(H4N2_Avian_KU161066_A/goose/Guangdong/S1780/2012|2012.186:-0.0002605025526,H4N2_Avian_KU160875_A/duck/Guangdong/S1123/2012|2012.178:0.001660068104):0.0137790781):0.002890548623):0.002845292962,(((H5N2_Avian_KT327394_A/night_heron/Taiwan/A289/2015|2015.049:-3.360206526e-05,H5N2_Avian_KU646884_A/goose/Taiwan/01031/2015|2015.030:0.0009648900842):0.0002423808479,H5N2_Avian_KT327380_A/goose/Taiwan/01004/2015|2015.022:0.0002233760024):0.0001617302126,H5N2_Avian_KT327402_A/thrush/Taiwan/A234/2015|2015.044:0.001238569014):0.01425411909):0.006886410608):0.0002995885843,H6N1_Avian_LC339714_A/chicken/Vietnam/HU4-26/2015|2015.849:0.01966881471):0.0008720379235,((((((((((((H16N3_Avian_KX978787_A/black-headed_gull/Netherlands/5/2013|2013.510:0.001026632621,H16N3_Avian_KX977676_A/black-headed_gull/Netherlands/2/2013|2013.490:-9.54979791e-05):4.776182185e-05,H13N8_Avian_KX977668_A/black-headed_gull/Netherlands/7/2013|2013.510:-4.776182185e-05):0.001002511515,(H13N6_Avian_MF147922_A/black-headed_gull/Netherlands/26/2012|2012.466:0.0007130663722,H13N6_Avian_MF147068_A/black-headed_gull/Netherlands/32/2012|2012.466:0.0006845019303):0.0003996890577):0.001324734964,H13N6_Avian_CY185494_A/black-headed_gull/Republic_of_Georgia/7/2011|2011.868:0.003854274793):0.0006348710048,H13N6_Avian_CY185614_A/yellow-legged_gull/Republic_of_Georgia/3/2012|2012.701:0.003597811396):0.0009416075844,H16N3_Avian_MF694233_A/European_herring_gull/Netherlands/3/2015|2015.901:0.006928094238):0.0006326811206,H13N6_Avian_KR010434_A/Eurasian_curlew/Liaoning/ZH-186/2014|2014.795:0.006620861771):0.000640626256,(((H16N3_Avian_MF694106_A/black-headed_gull/Netherlands/1/2016|2016.534:5.551115123e-17,H16N3_Avian_MF693962_A/black-headed_gull/Netherlands/3/2016|2016.534:5.551115123e-17):0.006547816123,H16N3_Avian_MF575165_A/black-headed_gull/Netherlands/36/2014|2014.559:0.0005028526951):0.006303487892,H16N3_Avian_MF148073_A/black-headed_gull/Netherlands/18/2014|2014.978:0.009576383492):0.0003752157192):0.0009014141777,(((H13N2_Avian_MF694194_A/black-headed_gull/Netherlands/2/2016|2016.534:0.001063916665,H13N2_Avian_MF693944_A/black-headed_gull/Netherlands/6/2016|2016.534:-0.0001300271183):0.005474339276,(H13N2_Avian_MF145789_A/black-headed_gull/Netherlands/13/2014|2014.518:9.150763823e-05,H13N2_Avian_MF575108_A/black-headed_gull/Netherlands/4/2014|2014.518:0.00178057036):0.007964349452):0.003199800947,((H13N6_Avian_CY213668_A/glaucous-winged_gull/Southcentral_Alaska/15MB01694/2015|2015.666:0.0004357452275,H13N6_Avian_CY213532_A/glaucous-winged_gull/Southcentral_Alaska/15MB01610/2015|2015.647:2.993077729e-05):0.0004424911264,(H13N8_Avian_CY213708_A/glaucous-winged_gull/Southcentral_Alaska/15MB02018/2015|2015.701:5.551115123e-17,H13N8_Avian_CY213700_A/glaucous-winged_gull/Southcentral_Alaska/15MB02016/2015|2015.701:5.551115123e-17):0.0004913984198):0.0111553198):0.001951451896):0.001569492497,((H1N1_Avian_KU143466_A/wild_bird/Wuhan/WHHN16/2014|2014.953:1.141730902e-16,H1N1_Avian_KU143467_A/wild_bird/Wuhan/WHHN58/2014|2014.953:-3.150787738e-18):0.007727770078,H13N6_Avian_CY185606_A/yellow-legged_gull/Republic_of_Georgia/2/2012|2012.701:0.006600091421):0.001824037769):0.000711889893,H5N2_Avian_KY971000_A/teal/Djankoy/4-17-11/2010|2010.877:0.006642656627):0.004886414681,(((((H6N1_Avian_KX978106_A/greater_white-fronted_goose/Netherlands/11/2009|2009.937:0.001981775272,H4N6_Avian_KX978207_A/mallard_duck/Netherlands/27/2009|2009.970:0.004621301102):0.0003517494492,(H7N1_Avian_MF146471_A/mallard_duck/Netherlands/48/2011|2011.986:-9.243615051e-05,H7N1_Avian_KX977856_A/mallard_duck/Netherlands/31/2012|2012.025:0.0005581121553):0.007282384913):0.0005307450402,H3N8_Avian_KX979463_A/turnstone/Netherlands/1/2010|2010.770:0.001318761052):0.00411223482,H4N6_Avian_MF694032_A/mallard_duck/Netherlands/35/2015|2015.638:0.005004899587):0.003610828159,((((H11N9_Avian_KX978674_A/mallard_duck/Netherlands/12/2009|2009.668:0.0005688976698,H3N3_Avian_MF146925_A/mallard_duck/Netherlands/13/2009|2009.688:-0.0001029775034):0.0001509782765,H4N6_Avian_KX978223_A/mallard_duck/Netherlands/7/2011|2011.619:0.00359958569):0.0003645501078,H1N1_Avian_MF959978_A/mallard_duck/Netherlands/26/2009|2009.970:0.002931373092):0.007472555634,H1N1_Avian_KX977878_A/greater_white-fronted_goose/Netherlands/1/2007|2007.060:0.004507378779):0.00184209912):0.00261291089):0.01182006766):0.0007217440901,((((((((((((((((((((((((((((H5N1_Avian_AB760270_A/hooded_crane/Kagoshima/4612J004/2010|2010.500:0.0004749434162,H5N1_Avian_AB760278_A/hooded_crane/Kagoshima/110214-3/2011|2011.500:0.0004566527551):0.0001028612582,H5N1_Avian_AB760238_A/hooded_crane/Kagoshima/1/2010|2010.500:-0.0001028612582):0.0007106499164,H5N1_Avian_AB629712_A/peregrine_falcon/Aomori/7/2011|2011.200:0.0006881906075):0.0001587633153,(H5N1_Avian_AB684097_A/chicken/Miyazaki/M6/2011|2011.038:0.0009429061239,H5N1_Avian_AB684228_A/mandarin_duck/Miyazaki/22M-765/2011|2011.200:0.0004566594271):0.0003123701391):0.000146359229,H5N1_Avian_JQ710456_A/Eurasian_eagle_owl/Korea/23/2010|2010.901:0.0003184544862):0.0001216511632,(H5N1_Avian_AB612908_A/duck/Hokkaido/WZ101/2010|2010.784:5.551115123e-17,H5N1_Avian_AB612900_A/duck/Hokkaido/WZ83/2010|2010.784:5.551115123e-17):0.0003451966773):8.830099566e-05,H5N1_Avian_AB684142_A/chicken/Oita/1/2011|2011.038:0.001314605505):0.0002951560949,H5N1_Avian_JQ710448_A/mandarin_duck/Korea/PSC24-24/2010|2010.989:0.001108926236):0.0002872135178,H5N1_Avian_AB617578_A/peregrine_falcon/Tochigi/15/2011|2011.123:0.001528792208):0.0007435627733,H5N1_Avian_AB615236_A/tufted_duck/Fukushima/2/2011|2011.038:0.002099333437):0.0005569401147,H5N1_Avian_AB684083_A/chicken/Shimane/1/2010|2010.871:0.002262441013):0.001409301743,H5N1_Avian_GQ386145_A/grebe/Tyva/3/2009|2009.471:0.0009407687189):0.0006504697835,(((((H5N1_Avian_GU477552_A/brown-headed_gull/Qinghai/19/2009|2009.452:0.002006418577,H5N1_Avian_GU477551_A/brown-headed_gull/Qinghai/9/2009|2009.452:0.002203608358):0.001178079476,H5N1_Avian_AB523774_A/common_goldeneye/Mongolia/X60/2009|2009.534:-0.0002470296985):0.001652103555,H5N1_Avian_CY063317_A/great_crested-grebe/Qinghai/1/2009|2009.367:0.003064991942):0.0003748256426,((H5N1_Avian_HQ630840_A/grebe/Tyva/2/2010|2010.471:0.0009930661195,H5N1_Avian_AB569347_A/whooper_swan/Mongolia/1/2010|2010.367:-5.917657325e-05):0.001670890725,H5N1_Avian_HQ131679_A/great_crested_grebe/Tyva/22/2010|2010.452:0.00114094703):0.001993234855):0.0002109347664,H5N1_Avian_GQ386153_A/bean_goose/Tyva/10/2009|2009.471:0.0009536077926):0.0001316031359):0.001111119461,(H5N1_Avian_KJ003986_A/duck/Hubei/xn/2007|2007.868:0.002200661739,H5N1_Avian_JQ638684_A/goose/Jiangsu/k0403/2010|2010.110:0.003433708405):0.005104518509):0.001741721063,H5N1_Avian_GU182157_A/chicken/Hunan/8/2008|2008.871:0.002018897273):0.0008075838648,H5N1_Avian_JX534580_A/wild_duck/Jilin/ZF/2011|2011.315:0.005764633543):0.001868712413,(((((((((H5N1_Avian_KU143479_A/chicken/Wuhan/HAQL07/2014|2014.953:0.0001362297802,H5N1_Avian_KU143480_A/duck/Wenzhou/HAYXLG10/2015|2015.038:0.0003290036368):0.000485555997,H5N1_Avian_KU143482_A/chicken/Wuhan/HAQL16/2014|2014.953:-1.969069369e-05):0.0004387902297,H5N1_Avian_MF673390_A/chicken/Jiangsu/YB7/2015|2015.159:0.001897385397):0.0006188739835,H5N1_Avian_KU143481_A/duck/Wenzhou/YJYF33/2015|2015.038:0.002671400426):0.0004404237302,(H5N1_Avian_KY415793_A/duck/Hubei/ZYSYF2/2016|2016.140:5.551115123e-17,H5N1_Avian_KY415794_A/duck/Hubei/ZYSYF25/2016|2016.140:5.551115123e-17):0.003336049981):0.002862939536,H5N1_Avian_LC208488_A/chicken/Japan/AQ-HE79/2015|2015.586:0.003772641458):0.001110317279,(H5N1_Avian_KU057287_A/peacock/Yunnan/1/2015|2015.416:0.0005222965133,H5N1_Avian_KU057295_A/peacock/Yunnan/3/2015|2015.416:-5.706309621e-05):0.004112498946):0.005730054375,H5N1_Avian_KF888501_A/chicken/Bangladesh/15079/2012|2012.047:0.005955982605):0.005625183485,(((H5N1_Avian_MF116334_A/duck/China/E26/2012|2012.351:0.006168036099,H5N1_Avian_JX534556_A/wild_duck/Shandong/2/2011|2011.279:0.002332546545):0.002163556401,H5N1_Avian_JQ638683_A/chicken/Jiangsu/k0402/2010|2010.110:0.0006555792511):0.002605148682,(H5N9_Avian_KP793731_A/chicken/Yuhang/2/2013|2013.271:5.551115123e-17,H5N9_Avian_KP793722_A/chicken/Yuhang/1/2013|2013.271:5.551115123e-17):0.0109051468):0.001795926637):0.002227758299):0.003943641544,((((((((((H2N8_Avian_KC899728_A/wild_duck/SH38-51/2010|2010.200:5.551115123e-17,H2N8_Avian_KC899731_A/wild_duck/SH38-64/2010|2010.200:5.551115123e-17):0.001497047262,(H7N7_Avian_KF260251_A/duck/Jiangxi/23008/2009|2009.500:0.001486737539,H7N7_Avian_KF260248_A/wild_duck/Jiangxi/19831/2009|2009.500:0.0008512606259):0.001784576272):0.0006644713845,H7N7_Avian_KF260254_A/chicken/Jiangxi/2369/2010|2010.500:0.004540574152):0.0004372682292,H4N6_Avian_JX454742_A/wild_duck/Korea/PSC6-1/2009|2009.786:0.0009536947587):0.0002486746342,H4N6_Avian_KU160938_A/duck/Henan/S1091/2010|2010.167:0.001152071438):0.0008128798925,((H4N6_Avian_KU160906_A/duck/Guangxi/S1211/2010|2010.175:0.001480732823,H4N6_Avian_KU160899_A/duck/Guangxi/S1107/2010|2010.175:0.0008530773782):0.0001531731266,H4N6_Avian_KU160930_A/duck/Guizhou/S1167/2010|2010.167:-0.0001546514424):0.002020809214):0.001704965074,(H11N2_Avian_HM745397_A/duck/Jiangxi/k0701/2009|2009.534:0.0005210583292,H5N2_Avian_JQ041395_A/duck/Hebei/0908/2009|2009.619:0.001345138264):0.003989056896):0.0001798642643,((((((((((H1N2_Avian_KY971096_A/goose/Zhejiang/1120084/2014|2014.885:5.551115123e-17,H1N2_Avian_KY971095_A/goose/Zhejiang/1120083/2014|2014.885:5.551115123e-17):4.85875151e-17,H1N2_Avian_KY971098_A/pigeon/Zhejiang/1120087/2014|2014.885:6.923636136e-18):0.002278039535,(H5N3_Avian_LC042050_A/duck/Hokkaido/W240/2014|2014.827:5.551115123e-17,H5N3_Avian_LC042057_A/duck/Hokkaido/W280/2014|2014.827:5.551115123e-17):0.001467887936):0.003021321243,H7N2_Avian_LC339634_A/duck/Hokkaido/W19/2013|2013.751:0.004086646025):0.0008999679234,H8N2_Avian_LC371817_A/duck/Hokkaido/207/2014|2014.822:0.005278877938):0.0006735660393,H8N4_Avian_MG976691_A/northern_pintail/Alaska/UGAI16-3997/2016|2016.679:0.003581954518):0.001032203109,H3N8_Avian_KY130810_A/glaucous-winged_gull/Alaska/473/2012|2012.740:0.004176753659):0.003407504211,H4N6_Avian_KU160978_A/duck/Hunan/S1012/2009|2009.167:0.001677440519):0.0002053923287,H4N6_Avian_KU160986_A/duck/Hunan/S1166/2010|2010.167:0.00829907839):0.0004859945954,H4N9_Avian_KF260261_A/duck/Jiangxi/22041/2008|2008.500:0.008315569546):0.0007493320767):0.0005119792696,H5N2_Avian_KR265543_A/duck/Japan/11OG1032/2011|2011.784:0.008487525971):0.000605179215,((H4N6_Avian_JX454718_A/duck/Korea/DY104/2007|2007.953:0.001658994819,H3N8_Avian_CY049803_A/gadwall/Altai/1326/2007|2007.704:0.001152180295):0.003950956983,(H5N2_Avian_KC784972_A/duck/Taiwan/DV1242/2009|2009.022:5.551115123e-17,H5N2_Avian_KC785017_A/duck/Taiwan/DV1238/2009|2009.022:5.551115123e-17):0.01094465502):0.001843871581):0.001046924195):0.001644184771,(((((H10N8_Avian_KU921397_A/duck/Shanghai/602/2009|2009.953:0.002000844755,H6N8_Avian_CY098237_A/aquatic_bird/Korea/CN9/2009|2009.871:0.001271709529):0.0002432305152,(H10N7_Avian_KP287973_A/duck/Jiangxi/26182/2009|2009.986:5.551115123e-17,H10N7_Avian_KP287981_A/duck/Jiangxi/26281/2009|2009.986:5.551115123e-17):0.003049210065):0.0008164297312,H10N8_Avian_KP862040_A/duck/Hunan/S4280/2009|2009.937:0.001059103332):0.001858213964,H1N2_Avian_JN605392_A/duck/Zhejiang/0224-6/2011|2011.038:0.005742372113):0.001614994391,(H4N9_Avian_CY146587_A/duck/Hunan/S11643/2012|2012.227:9.221649639e-05,H4N9_Avian_CY146579_A/duck/Hunan/S11547/2012|2012.225:0.0008390715225):0.00985994609):0.003433540869):0.0008790049204,((H6N5_Avian_KT266910_A/duck/Guangxi/052/2010|2010.093:0.001164489991,H6N5_Avian_JX293564_A/duck/Guangxi/GXd-1/2009|2009.904:0.002111509696):0.00902465276,H4N2_Avian_KU160962_A/duck/Hubei/S2213/2012|2012.419:0.01285024975):0.001426786716):0.001142452106,((H6N2_Avian_JF965105_A/duck/Eastern_China/2/2008|2008.953:-5.543023671e-05,H5N5_Avian_GU727652_A/duck/Eastern_China/008/2008|2008.953:0.0005206636538):0.0008502233944,H6N5_Avian_GU220598_A/duck/Yangzhou/013/2008|2008.953:0.001020330399):0.01093134731):0.002259497125,((H4N6_Avian_KU161082_A/goose/Jiangsu/S2433/2011|2011.438:-2.587387251e-05,H4N6_Avian_KU161002_A/duck/Jiangsu/S2447/2011|2011.419:0.0004915498773):0.01189191491,H3N2_Avian_KM222547_A/chicken/Shanghai/LPM2/2013|2013.619:0.01592367501):0.006698031566):0.004066961894,(((((((((((H3N6_Avian_MF682733_A/mallard_duck/Netherlands/6/2008|2008.638:0.0008740093543,H3N8_Avian_KX977720_A/mallard_duck/Netherlands/7/2008|2008.638:0.0005248199276):0.0003661274766,H3N2_Avian_MF146145_A/mallard_duck/Netherlands/51/2008|2008.767:0.001506440737):0.003033973779,H6N8_Avian_KX978584_A/mallard_duck/Netherlands/17/2009|2009.762:0.008418246776):0.001064982563,H2N3_Avian_MF147495_A/mallard_duck/Netherlands/25/2011|2011.759:0.005989118169):0.0009667697942,((H3N8_Avian_LC367361_A/duck/Mongolia/444/2010|2010.658:0.001222497269,H3N3_Avian_LC367393_A/duck/Mongolia/496/2010|2010.658:0.0006443013924):0.009309102865,H6N2_Avian_KX978128_A/mallard_duck/Netherlands/3/2008|2008.016:0.004086695073):0.006095632783):0.0004543345019,H6N1_Avian_KX979126_A/mallard_duck/Netherlands/24/2009|2009.915:0.006430926986):0.0006130473527,((((H13N6_Avian_KX977725_A/black-headed_gull/Netherlands/1/2010|2010.532:0.00049696322,H13N8_Avian_MF146320_A/black-headed_gull/Netherlands/5/2010|2010.532:-3.172980288e-05):0.0003394624961,H13N8_Avian_MF147655_A/black-headed_gull/Netherlands/2/2010|2010.532:0.001060153046):0.004512876725,H13N2_Avian_KX978163_A/black-headed_gull/Netherlands/8/2010|2010.532:0.003067734799):0.002892364683,H1N1_Avian_KX978482_A/mallard_duck/Netherlands/51/2010|2010.921:0.00525974085):0.006968709608):0.0006745916942,H3N8_Avian_KX978729_A/mallard_duck/Netherlands/30/2010|2010.721:0.01051081269):0.0002996279813,(((((H3N8_Avian_LC339738_A/duck/Hokkaido/102/2014|2014.726:5.551115123e-17,H3N8_Avian_LC339746_A/duck/Hokkaido/103/2014|2014.726:5.551115123e-17):0.005398611805,H5N2_Avian_KR265575_A/duck/Japan/11UO0008/2011|2011.753:0.005016638398):0.003506978029,H1N1_Avian_KJ764737_A/duck/Korea/372/2009|2009.953:0.005636695929):0.001165077423,(((H7N1_Avian_KF260307_A/common_teal/Hong_Kong/MPM1645/2011|2011.500:0.0004742093296,H7N7_Avian_KF260312_A/wild_waterfowl/Hong_Kong/MPM2121/2011|2011.500:0.0004574520904):0.001786643366,H3N8_Avian_LC339682_A/duck/Hokkaido/W4/2010|2010.745:0.001493531504):0.002345107012,H2N3_Avian_KC899724_A/wild_duck/SH17-1/2008|2008.953:0.002847029518):0.001355239698):0.001427676475,H11N2_Avian_JX499149_A/chicken/Nanjing/908/2009|2009.162:0.007530687543):0.003234485814):0.002001971319,(((((((H6N2_Avian_AB569526_A/duck/Zambia/08/2009|2009.619:0.0005595498465,H6N2_Avian_AB569542_A/duck/Zambia/10/2009|2009.704:-9.387384169e-05):0.008772090009,H1N8_Avian_GQ404710_A/Egyptian_goose/South_Africa/AI1448/2007|2007.425:0.001648438655):0.00176368454,H3N8_Avian_AB569502_A/goose/Zambia/05/2008|2008.534:0.005414166181):0.0009404877,H4N6_Avian_AB569518_A/goose/Zambia/07/2008|2008.704:0.006469014062):0.0008739572804,((H11N9_Avian_AB569558_A/duck/Zambia/12/2009|2009.704:0.0003117442784,H11N9_Avian_AB569534_A/goose/Zambia/09/2009|2009.704:0.0001539317264):0.004860932415,(H5N2_Avian_JX069080_A/ostrich/South_Africa/AI2114/2011|2011.167:0.0007181011575,H5N2_Avian_JX069096_A/ostrich/South_Africa/AI2512/2011|2011.548:0.001147228473):0.008010759945):0.004338013091):0.001697356715,H6N1_Avian_KT777815_A/ostrich/South_Africa/AI1713/2009|2009.496:0.00814344851):0.002619428165,((H1N2_Avian_JX069104_A/ostrich/South_Africa/AI2887/2011|2011.707:0.0120332998,H7N8_Avian_KT777838_A/shelduck/South_Africa/DLH/2012|2012.496:0.008225506187):0.003534080092,H9N1_Avian_AB569566_A/pelican/Zambia/13/2009|2009.871:0.01166698128):0.002950567806):0.001671979906):0.001341713768,(((((((H4N2_Avian_KU160890_A/duck/Guangdong/S4040/2011|2011.890:0.002403367832,H3N2_Avian_JX175252_A/duck/Guangdong/W12/2011|2011.973:0.006127288254):0.0002817442663,H10N8_Avian_JQ924792_A/duck/Guangdong/E1/2012|2012.025:0.003022042668):0.002359871223,((H1N2_Avian_KF013915_A/chicken/Guangxi/GXc-1/2011|2011.129:0.0009314431526,H1N2_Avian_KF013931_A/duck/Guangxi/GXd-4/2011|2011.181:0.001403066929):0.0006575722046,H1N2_Avian_KF013923_A/duck/Guangxi/GXd-1/2011|2011.129:0.001214860094):0.003277088138):0.001518350148,H3N6_Avian_KX121269_A/duck/Hunan/7/2015|2015.260:0.013687377):0.001174508439,(H1N2_Avian_KF013947_A/Muscovy_duck/Guangxi/GXd-3/2012|2012.153:0.0008439703914,H1N2_Avian_KF013907_A/sparrow/Guangxi/GXs-1/2012|2012.186:0.001494027774):0.007089211853):0.002997345204,(((H6N2_Avian_LC028095_A/duck/Vietnam/LBM74-c1/2011|2011.929:5.551115123e-17,H6N6_Avian_LC028087_A/muscovy_duck/Vietnam/LBM69/2011|2011.929:5.551115123e-17):0.008431929862,H4N6_Avian_AB746473_A/duck/Vietnam/LBM1/2011|2011.718:0.00589526378):0.0005618664885,(H4N6_Avian_KU160922_A/duck/Guangxi/S4312/2011|2011.838:0.006677128917,H3N2_Avian_KT022272_A/duck/Guangxi/112D4/2012|2012.500:0.005693342558):0.0001791796721):0.002744531063):0.002105630284,H4N8_Avian_KY785665_A/duck/Guangdong/DGQTSJ147P/2015|2015.307:0.01910125966):0.003960064441):0.00109625783):0.001337438293,(((((((((((((H4N5_Avian_CY076997_A/black-headed_gull/Netherlands/1/2006|2006.500:0.00300504931,H6N8_Avian_CY041383_A/black-headed_gull/Netherlands/1/2005|2005.500:0.0002686965237):0.0002419022609,H6N8_Avian_KX979398_A/greater_white-fronted_goose/Netherlands/4/2006|2006.071:0.0006930508172):0.001687683358,(H2N2_Avian_CY121972_A/mallard/Netherlands/31/2006|2006.500:0.007375149938,H6N2_Avian_CY041391_A/barnacle_goose/Netherlands/1/2005|2005.500:0.002548978353):0.0006802900206):0.004914418573,H1N1_Avian_MF146750_A/mallard_duck/Netherlands/12/2005|2005.795:0.007232582844):0.00036134518,(((H3N8_Avian_EU492504_A/duck/Beijing/61/05|2005.500:0.00103774175,H3N8_Avian_EU492500_A/duck/Beijing/40/04|2004.500:0.0003618238011):0.005830033705,H4N6_Avian_MF146910_A/European_herring_gull/Netherlands/1/2006|2006.090:0.007066882879):0.0004728529449,H5N2_Avian_MF682766_A/mallard_duck/Netherlands/63/2006|2006.723:0.004743528563):0.0003705327437):0.001146009962,H5N1_Avian_CY021402_A/mallard/Italy/3401/2005|2005.500:0.008217926379):0.0006386827134,(H10N7_Avian_KX979296_A/mallard_duck/Netherlands/2/2007|2007.222:0.00395266264,H9N2_Avian_CY184122_A/mallard/Sweden/4932/2004|2004.827:0.004072430757):0.00356318439):0.001235732725,((H11N2_Avian_CY041423_A/mallard/Netherlands/26/2005|2005.500:0.0003977840879,H6N8_Avian_KX978467_A/mallard_duck/Netherlands/40/2006|2006.707:0.003348143383):0.002305061712,H4N6_Avian_CY165191_A/mallard/Sweden/68583/2007|2007.795:0.004326183242):0.004197882191):0.0005700847171,((H6N2_Avian_KX979487_A/greater_white-fronted_goose/Netherlands/8/2009|2009.995:0.004504430159,H1N1_Avian_KX978707_A/greater_white-fronted_goose/Netherlands/4/2011|2011.044:0.003064228532):0.01123288958,H13N8_Avian_JF775475_A/herring_gull/Mongolia/454/2008|2008.704:0.01311742326):0.0008081953146):0.000688330343,(((H6N2_Avian_KX978334_A/greater_white-fronted_goose/Netherlands/6/2010|2010.893:0.003465782102,H6N8_Avian_KX979222_A/mallard_duck/Netherlands/16/2007|2007.871:0.001707907224):0.001124646099,H4N6_Avian_CY165623_A/mallard/Sweden/80195/2008|2008.885:0.002165898226):0.0002841237892,H10N6_Avian_CY183836_A/mallard/Sweden/93475/2009|2009.641:0.002066911193):0.006791862443):0.0005595365567,((H10N1_Avian_CY183956_A/mallard/Sweden/105501/2009|2009.918:0.008046966547,H7N7_Avian_MF575261_A/mallard_duck/Netherlands/3/2009|2009.038:0.005756996542):0.003484107014,(H10N4_Avian_CY185510_A/mallard/Republic_of_Georgia/12/2011|2011.112:0.006615335872,H7N7_Avian_MG721557_A/mallard/Novomyhalivka/10-23-12/2010|2010.975:0.009710834463):0.003474043001):0.003978546476):0.001009250072,((H7N7_Human_KF918336_A/Italy/3/2013|2013.682:0.01053544687,H8N4_Avian_MF682659_A/mallard_duck/Netherlands/7/2015|2015.005:0.002754336956):0.008893406275,H3N2_Avian_MF147601_A/mallard_duck/Netherlands/34/2010|2010.767:0.01337279864):0.002672642952):0.0004319551881,(((H6N8_Avian_GQ404702_A/ostrich/South_Africa/AI1447/2007|2007.671:0.01989031317,H4N8_Avian_EF041502_A/duck/South_Africa/1233A/2004|2004.500:0.003426204731):0.001821999905,H5N2_Avian_EF591756_A/ostrich/South_Africa/AI1160/2006|2006.500:0.00944241818):0.002667217382,(H6N2_Avian_AB569478_A/duck/Zambia/02/2008|2008.452:-1.819583713e-16,H6N2_Avian_AB569486_A/duck_/Zambia/03/2008|2008.452:2.929806738e-16):0.01969050222):0.00444505566):0.001377972046):0.0006812399465,(((((((H13N8_Avian_KX978156_A/black-headed_gull/Netherlands/10/2013|2013.545:0.007379025406,H16N3_Avian_CY185590_A/black-headed_gull/Republic_of_Georgia/4/2012|2012.022:0.002061139448):0.002103206662,H13N8_Avian_MF145923_A/yellow-legged_gull/Georgia/1/2011|2011.132:0.003603482808):0.001999722149,(H13N8_Avian_CY185518_A/black-headed_gull/Georgia/1/2011|2011.296:0.003993343668,H16N3_Avian_MF146401_A/black-headed_gull/Netherlands/37/2011|2011.573:0.001640101179):0.002086761995):0.00398924092,H13N8_Avian_CY184493_A/black-headed_gull/Sweden/74342/2008|2008.551:0.00508314932):0.0008328389695,(H13N6_Avian_KX978772_A/black-headed_gull/Netherlands/11/2009|2009.534:5.551115123e-17,H13N6_Avian_KX978901_A/black-headed_gull/Netherlands/29/2009|2009.553:5.551115123e-17):0.006848810866):0.001140117768,H11N1_Avian_CY185414_A/black-headed_gull/Republic_of_Georgia/1/2010|2010.052:0.009123905953):0.001163756209,(H13N6_Avian_GQ907323_A/Mongolian_gull/Mongolia/405/2007|2007.655:0.0005086521891,H13N6_Avian_GQ907315_A/Mongolian_gull/Mongolia/401/2007|2007.655:-4.297618432e-05):0.00561583798):0.01067457856):0.000540672168,(((((((((((((((((H5N8_Avian_MF926484_A/goose/Kalmykia/813/2016|2016.849:0.001504717883,H5N8_Avian_MF926476_A/swan/Voronezh/2/2017|2017.005:0.002715294326):0.0005581516638,H5N6_Avian_MG891827_A/Anas_platyrhynchos/Korea/W615/2017|2017.948:0.006075755401):0.0003925450156,(H5N8_Avian_MH107204_A/Guinea_fowl/Belgium/6102/2017|2017.449:0.002780287158,H5N8_Avian_MH107196_A/Brahma_chicken/Belgium/6153/2017|2017.452:0.0004922671263):0.001501814824):0.0005184932294,(H5N6_Avian_LC379584_A/jungle_crow/Hyogo/2803A002/2018|2018.162:0.0002226895994,H5N6_Avian_LC379592_A/jungle_crow/Hyogo/2803E011/2018|2018.167:0.0002425438177):0.006262529692):0.0001607345106,((H5N8_Avian_MF926460_A/chicken/Chechnya/58/2017|2017.019:0.001525019922,H5N8_Avian_MF926468_A/swan/Krasnodar/44/2017|2017.500:0.002221063766):0.0005165997727,H5N8_Avian_MF926452_A/chicken/Moscow/94/2017|2017.159:0.001831953993):0.0009027596294):0.01306440414,((H11N9_Avian_KX121187_A/bean_goose/Hubei/SZY200/2016|2016.153:0.009262901618,H3N3_Avian_LC132919_A/duck/Mongolia/129/2015|2015.660:0.005011589887):0.002651427407,H3N3_Avian_LC132903_A/duck/Mongolia/122/2015|2015.660:0.003094744125):0.002568114572):0.003187505814,(H3N8_Avian_LC121299_A/duck/Mongolia/173/2015|2015.660:0.01022033327,H6N2_Avian_CY185582_A/mallard/Republic_of_Georgia/13/2011|2011.901:0.003617207555):0.001492743528):0.001467525621,((((H15N9_Avian_KY635563_A/duck/Bangladesh/24704/2015|2015.142:5.551115123e-17,H15N9_Avian_KY635663_A/duck/Bangladesh/24697/2015|2015.142:5.551115123e-17):0.003956924688,H4N6_Avian_KY635521_A/duck/Bangladesh/25891/2015|2015.521:0.002637671126):0.001930169606,H3N2_Avian_MG042420_A/duck/Bangladesh/31019/2016|2016.811:0.01263952449):0.002125546468,H4N6_Avian_MH135397_A/duck/Bangladesh/33676/2017|2017.740:0.007536196933):0.0006937656285):0.001246760794,((((((((((H13N8_Avian_MF461187_A/black-tailed_gull/Weihai/17/2016|2016.989:0.0005159604034,H13N8_Avian_MH201569_A/black-tailed_gull/Weihai/6/2016|2016.989:-5.072698629e-05):0.001029588444,(H13N2_Avian_MF461179_A/black-tailed_gull/Weihai/115/2016|2016.989:5.551115123e-17,H13N2_Avian_MH201561_A/black-tailed_gull/Weihai/42/2016|2016.989:5.551115123e-17):0.001309975536):0.003760961675,(H3N8_Avian_LC332530_A/duck/Hokkaido/17/2015|2015.781:0.0005430651762,H3N8_Avian_LC332498_A/duck/Hokkaido/12/2015|2015.770:-7.738917142e-05):0.004761812855):0.002096633318,H7N1_Avian_MF987898_A/aquatic_bird/South_Korea/sw001/2015|2015.904:0.001686884992):0.0006364480621,(H1N1_Avian_KX066870_A/wild_bird/Korea/SK14/2014|2014.918:0.00052264541,H1N1_Avian_KU881703_A/Anseriformes/Anhui/L25/2014|2014.973:0.0008750706117):0.0003093135009):0.0009980287747,(H7N9_Avian_KY635802_A/duck/Bangladesh/26992/2015|2015.940:0.0004942429141,H7N9_Avian_KY635690_A/duck/Bangladesh/26980/2015|2015.940:-2.856690925e-05):0.003740894066):0.000163948425,(H6N2_Avian_KY415784_A/duck/Hubei/ZYSYG15/2015|2015.888:0.004991721773,H1N2_Avian_KJ907486_A/black-necked_crane/Zhaotong/ZT-12/2013|2013.874:0.003041809488):0.00152840757):0.0002870350424,(H6N1_Avian_LC316730_A/muscovy_duck/Vietnam/LBM838/2015|2015.934:7.277583734e-05,H6N6_Avian_LC316722_A/muscovy_duck/Vietnam/LBM811/2015|2015.858:-7.277583734e-05):0.007733005681):0.0006424043437,H3N2_Avian_LC132911_A/duck/Mongolia/124/2015|2015.660:0.003962677507):0.004260218202,H6N2_Avian_MG042241_A/duck/Bangladesh/31227/2016|2016.899:0.01123103238):0.001521770184):0.0009142395525,((((((H7N7_Avian_KM593185_A/chicken/Jiangxi/C25/2014|2014.123:0.00237232724,H7N7_Avian_KP417102_A/wild_bird/Jiangxi/34458/2013|2013.953:0.002318231687):0.001939215832,H5N2_Avian_KU143478_A/chicken/Wuhan/WHJF/2014|2014.953:0.007111248906):0.001986764289,(H10N8_Avian_KP285596_A/duck/Jiangxi/6460/2013|2013.090:5.551115123e-17,H10N8_Avian_KP285652_A/duck/Jiangxi/6535/2013|2013.090:5.551115123e-17):0.004214636927):0.000699710888,(H6N8_Avian_KX867856_A/wild_bird/Jiangxi/P419/2016|2016.016:0.008743457737,H7N7_Avian_KP414898_A/chicken/Jiangxi/10784/2014|2014.132:0.003133922403):0.0003133909357):0.0001976632374,H4N6_Avian_LC000587_A/muscovy_duck/Vietnam/LBM687/2014|2014.515:0.00658692196):0.003124086855,(((H4N8_Avian_KU160954_A/duck/Hubei/S2114/2012|2012.419:0.00684809033,H3N2_Avian_AB781668_A/muscovy_duck/Vietnam/LBM189/2012|2012.500:0.004054140995):0.0006369653497,H12N8_Avian_KC876690_A/wild_goose/Dongting/C1037/2011|2011.858:0.002169764636):0.001413774637,(H1N1_Avian_LC148829_A/duck/Hokkaido/W9/2015|2015.745:0.006118749247,H4N2_Avian_LC339570_A/duck/Hokkaido/491003/2014|2014.822:0.0004789107409):0.001911032416):0.001689819864):0.003797758668):0.0007173987983,((((H2N3_Avian_LC121427_A/duck/Mongolia/655/2015|2015.663:0.0004504390071,H2N3_Avian_LC121371_A/duck/Mongolia/482/2015|2015.663:0.0009472770146):0.002348574252,H3N8_Avian_LC108127_A/duck/Mongolia/83/2015|2015.660:-6.126099108e-06):0.0003732247707,H10N3_Avian_LC121387_A/duck/Mongolia/518/2015|2015.663:0.0010331691):0.004901198591,H4N2_Avian_MH135575_A/duck/Bangladesh/33638/2017|2017.740:0.01296033517):0.009820610321):0.000369593809,H8N8_Avian_CY098523_A/teal/Chany/444/2009|2009.658:0.009108852552):0.001759751669,(((((H13N8_Avian_CY185630_A/yellow-legged_gull/Georgia/1/2013|2013.121:-9.490298362e-05,H13N8_Avian_CY185638_A/yellow-legged_gull/Georgia/2/2013|2013.178:0.001961701645):0.002804230047,H13N8_Avian_MF146209_A/yellow-legged_gull/Georgia/4/2012|2012.721:0.001910496925):0.006025131965,H16N3_Avian_KX977628_A/black-headed_gull/Netherlands/107/2012|2012.545:0.005485804885):0.006438964644,(H6N8_Avian_CY149537_A/greylag_goose/Iceland/0980/2011|2011.833:5.551115123e-17,H6N8_Avian_CY149465_A/greylag_goose/Iceland/1482/2011|2011.833:5.551115123e-17):0.005216599138):0.0009209379915,((((H1N1_Avian_KX978589_A/mallard_duck/Netherlands/37/2011|2011.934:0.001990704489,H1N1_Avian_MF147998_A/mallard_duck/Netherlands/20/2012|2012.896:0.002702895639):0.0008687306525,H1N1_Avian_KX979277_A/mallard_duck/Netherlands/5/2013|2013.707:0.001955461733):0.0004739124975,H10N7_Avian_KX977719_A/mallard_duck/Netherlands/32/2013|2013.592:0.006186602089):0.0007120501569,(H4N6_Avian_KX228209_A/chicken/England/474-016250/2014|2014.392:0.001399391649,H4N6_Avian_KX228217_A/chicken/Wales/600-020823/2014|2014.477:0.0009373516625):0.01249197459):0.001850010716):0.004729642916):0.00158443531,H4N1_Avian_LC349302_A/duck/Mongolia/202/2013|2013.666:0.01803638249):0.001851910829,(((H10N7_Avian_CY185694_A/mallard/Republic_of_Georgia/14/2011|2011.948:0.001041234924,H1N1_Avian_CY185598_A/mallard/Republic_of_Georgia/1/2012|2012.025:0.0003626867645):0.009381784861,H5N2_Avian_CY049771_A/garganey/Altai/1213/2007|2007.704:0.002997709602):0.003109948868,((H7N6_Avian_KP285508_A/duck/Jiangxi/32213/2013|2013.934:0.0001527551523,H7N3_Avian_KP416997_A/duck/Jiangxi/5444/2014|2014.049:0.001247386839):0.006043660674,H4N8_Avian_LC349390_A/duck/Mongolia/340/2011|2011.671:0.004428243594):0.00607328893):0.002180695208):0.004611235091,(((((((((((H10N7_Avian_KP285892_A/migratory_duck/Jiangxi/33038/2013|2013.953:5.551115123e-17,H10N7_Avian_KP285908_A/migratory_duck/Jiangxi/33195/2013|2013.953:5.551115123e-17):0.003315759782,H7N3_Avian_KP417016_A/duck/Jiangxi/5461/2014|2014.049:0.003749760014):0.0007862901858,H14N3_Avian_KX602667_A/goose/Karachi/NARC-13N-969/2014|2014.005:0.005890753724):0.003992585906,H12N5_Avian_MF148082_A/mallard_duck/Netherlands/4/2011|2011.581:0.007602244321):0.0001327948832,((H3N6_Avian_CY049763_A/mallard/Altai/1208/2007|2007.704:0.0008101796518,H5N2_Avian_JX570841_A/spot-billed_duck/Xianghai/427/2011|2011.786:0.001525417049):0.0006591458003,H4N2_Avian_CY041255_A/mallard/Netherlands/2/2005|2005.500:0.004048725188):0.00115841392):0.0007005432606,(H10N7_Avian_LC121379_A/duck/Mongolia/499/2015|2015.663:5.551115123e-17,H10N7_Avian_LC121419_A/duck/Mongolia/626/2015|2015.663:5.551115123e-17):0.009643023676):0.0008090157693,((((H5N3_Avian_KX977828_A/greater_white-fronted_goose/Netherlands/5/2010|2010.866:0.002250662422,H2N9_Avian_CY184202_A/mallard/Sweden/101993/2009|2009.874:-0.0003810647288):0.0003291601097,H4N6_Avian_KX978714_A/mallard_duck/Netherlands/30/2014|2014.551:0.006286504099):0.001182330419,H11N9_Avian_KX979322_A/mallard_duck/Netherlands/26/2011|2011.773:0.003064299362):0.002208481224,H6N2_Avian_MF147570_A/mallard_duck/Netherlands/11/2014|2014.890:0.007240501849):0.003074208469):0.0009215088206,H3N2_Avian_AB746481_A/duck/Vietnam/LBM12/2011|2011.718:0.01617105589):0.0008421653952,(((H5N1_Avian_MH135382_A/chicken/Bangladesh/32747/2017|2017.381:0.002077477767,H5N1_Avian_MH135337_A/duck/Bangladesh/33848/2017|2017.797:0.001668605921):0.006369083536,H3N8_Avian_MG042226_A/duck/Bangladesh/30828/2016|2016.737:0.007543767327):0.003046720061,H6N1_Avian_KY635613_A/duck/Bangladesh/25767/2015|2015.523:0.007321609098):0.008021451413):0.001785428516,(H4N6_Avian_MF694044_A/domestic_duck/Georgia/5/2016|2016.671:0.0005319605703,H4N6_Avian_MF693926_A/domestic_duck/Georgia/6/2016|2016.690:0.0003997008497):0.0235661523):0.004208397104,(((H7N9_Avian_KF260230_A/duck/Jiangxi/3230/2009|2009.500:5.551115123e-17,H7N9_Avian_KF260226_A/duck/Jiangxi/3141/2009|2009.500:5.551115123e-17):0.007577376542,H3N6_Avian_CY149337_A/mallard/Iceland/1007/2011|2011.784:0.008639940908):0.007302587897,H3N8_Avian_AB569494_A/duck/Zambia/04/2008|2008.452:0.01809412678):0.005639256324):0.001083581768):0.000548832003,(((((((((((((H9N2_Avian_KX470441_A/turkey/Poland/08/2014|2014.290:0.001090227777,H9N2_Avian_KX470449_A/turkey/Poland/09/2014|2014.293:-0.0001585663569):0.003301761584,H9N2_Avian_KX470433_A/turkey/Poland/14/2013|2013.310:0.002818584109):0.001047424601,H6N1_Avian_KX977599_A/mallard_duck/Netherlands/12/2012|2012.795:0.002726829565):0.0007745038921,(H11N1_Avian_MF694018_A/common_teal/Netherlands/1/2015|2015.742:0.008699651459,H4N2_Avian_MF148028_A/mallard_duck/Netherlands/18/2012|2012.636:0.00223308126):0.0008261505654):0.000155828786,H3N6_Avian_MF147258_A/barnacle_goose/Netherlands/2/2014|2014.953:0.009446389952):0.0001408590415,(((H11N9_Avian_KX979401_A/mallard_duck/Netherlands/23/2012|2012.737:-8.316184253e-05,H3N2_Avian_MF145781_A/mallard_duck/Netherlands/16/2012|2012.625:0.0005488378473):0.001423933516,H5N1_Avian_KM213387_A/ruddy_turnstone/Iceland/2899/2013|2013.389:0.003265011572):0.0002400329818,H3N8_Avian_KX977832_A/mallard_duck/Netherlands/6/2013|2013.748:0.004018508452):0.0005314015977):0.0002823042861,((H3N8_Avian_KX977920_A/Eurasian_teal/Netherlands/1/2011|2011.786:0.0006717373774,H6N8_Avian_KX978869_A/mallard_duck/Netherlands/15/2011|2011.701:0.003080198834):0.0008541620904,H1N1_Avian_MF145851_A/mallard_duck/Georgia/11/2011|2011.058:0.003395899319):0.0002986320144):0.0002458016191,H6N1_Avian_MF694118_A/mallard_duck/Georgia/7/2015|2015.773:0.005366315197):0.001017873463,((H13N6_Avian_KX978234_A/black-headed_gull/Netherlands/11/2014|2014.474:0.002377228247,H16N3_Avian_MF693992_A/lesser_black-backed_gull/Netherlands/1/2015|2015.712:0.005662874947):4.262992565e-05,H13N6_Avian_MF147496_A/black-headed_gull/Netherlands/16/2014|2014.523:0.0008842801704):0.005082865715):0.001452907363,((((H5N2_Avian_KU646951_A/Anas_platyrhynchos/Belgium/17330cls42/2013|2013.734:0.006049230416,H6N8_Avian_KX979300_A/mallard_duck/Netherlands/9/2013|2013.786:0.003926958209):0.0004926416321,(H3N8_Avian_KX978288_A/mallard_duck/Netherlands/13/2012|2012.748:0.003312761665,H6N8_Avian_KX979071_A/barnacle_goose/Netherlands/1/2014|2014.953:0.005200524544):0.002436347391):0.001924187181,(H3N8_Avian_CY185470_A/common_Teal/Republic_of_Georgia/1/2011|2011.715:0.003682875682,H6N8_Avian_KX979451_A/greater_white-fronted_goose/Netherlands/1/2011|2011.008:0.002910028373):0.001136520297):0.0007200852574,H10N7_Avian_CY185454_A/domestic_duck/Republic_of_Georgia/1/2010|2010.321:0.01045218946):0.0004351940595):0.0006904899385,H6N2_Avian_KY415786_A/duck/Hubei/ZYSYG7/2015|2015.888:0.006959934324):0.001070564352,((H5N9_Avian_KU320885_A/guinea_fowl/France/150207n/2015|2015.921:0.003302393341,H5N9_Avian_KX014893_A/duck/France/150289/2015|2015.937:0.001390366765):0.01385319791,H5N1_Avian_KU310446_A/chicken/France/150169a/2015|2015.882:0.01066104968):0.00316394682):0.003754154259,((((((H2N7_Avian_CY185702_A/black-headed_gull/Republic_of_Georgia/8/2012|2012.003:0.0006269597749,H2N5_Avian_CY185622_A/black-headed_gull/Republic_of_Georgia/9/2012|2012.142:0.000304701645):0.0004257350162,H2N7_Avian_CY185654_A/black-headed_gull/Republic_of_Georgia/7/2012|2012.060:0.0009740410713):0.006727468882,H9N1_Avian_CY185526_A/black-headed_gull/Georgia/2/2011|2011.296:0.002270009333):0.008762178119,(H7N1_Avian_KU663404_A/common_pochard/XiangHai/420/2010|2010.742:0.002531417117,H7N7_Avian_KM922676_A/lesser_white-fronted_goose/HuNan/412-3Y/2010|2010.786:0.007860674688):0.007527484478):0.002839690833,(((H10N7_Avian_KX978860_A/mallard_duck/Netherlands/5/2012|2012.359:0.004232987695,H6N2_Avian_MF146303_A/mallard_duck/Netherlands/12/2011|2011.666:0.005249483176):0.0005860500707,H15N5_Avian_MF145957_A/mallard_duck/Sweden/139899/2012|2012.926:0.007042842515):0.003459918763,H10N7_Avian_KX978316_A/mallard_duck/Netherlands/2/2011|2011.181:0.009605984472):0.002303295613):0.003460758661,(H11N9_Avian_CY184460_A/mallard/Sweden/68745/2007|2007.805:0.002766538559,H6N2_Avian_KX979117_A/mallard_duck/Netherlands/19/2007|2007.932:0.002401928626):0.007072248687):0.002427775304):0.005482268549):0.0003590407073):0.0004090102153,((((((H7N1_Avian_KT777914_A/ostrich/South_Africa/OUD/2012|2012.162:0.003564460402,H7N1_Avian_KT777807_A/sacred_ibis/South_Africa/120701/2012|2012.496:0.004467231545):0.002427138229,H7N1_Avian_KT777906_A/ostrich/South_Africa/ORD/2012|2012.162:0.009075176688):0.001313882135,(H7N7_Avian_KT777875_A/ostrich/South_Africa/KRB/2013|2013.247:0.004172499375,H4N8_Avian_KT777929_A/cape_shoveler/South_Africa/STR0982/2013|2013.085:0.004358156711):0.001959424471):0.001543306509,H5N2_Avian_KY765297_A/ostrich/South_Africa/325863/2015|2015.496:0.01395028898):0.004872177991,H1N1_Avian_CY185446_A/mallard/Republic_of_Georgia/4/2010|2010.129:0.008474744197):0.003804914566,((((H4N6_Avian_CY166069_A/mallard/Sweden/105137/2009|2009.904:0.001289971863,H4N6_Avian_MF682711_A/mallard_duck/Netherlands/49/2010|2010.910:0.005773356462):0.001189884216,H2N3_Avian_CY122297_A/mallard/Netherlands/29/2010|2010.500:0.003063550548):0.001509335955,(H5N3_Avian_KF885674_A/duck/Moscow/4182/2010|2010.871:5.551115123e-17,H5N3_Avian_MF992941_A/duck/Moscow/4182-C/2010|2010.500:5.551115123e-17):0.007559060011):0.008748581625,H7N7_Avian_CY185430_A/mallard/Republic_of_Georgia/2/2010|2010.090:0.009028023636):0.001772109502):0.00384255256):0.001990870481,H9N2_Avian_KU646983_A/Anas_platyrhynchos/Belgium/24311pcs5/2012|2012.688:0.02450867763):0.001236865161):0.003618811426,((((H7N3_Avian_KF260281_A/duck/Jiangxi/16285/2010|2010.500:0.0005214659208,H7N3_Avian_KF260257_A/duck/Jiangxi/16736/2010|2010.500:-5.554575432e-05):0.0001151394907,H7N7_Avian_KF260259_A/duck/Jiangxi/21980/2010|2010.500:0.001284016055):0.001166688816,H7N7_Avian_KF260258_A/duck/Jiangxi/16769/2010|2010.500:0.0002360395065):0.001813435164,(H7N6_Avian_KF260252_A/duck/Jiangxi/25134/2009|2009.500:0.0005592119634,H7N6_Avian_KF260253_A/duck/Jiangxi/25186/2009|2009.500:-9.353595862e-05):0.001956910824):0.02863228618):0.001002497549,(((((((((((((((((((((((((H5N6_Avian_KU143486_A/turtledove/Wuhan/WHBJ28/2014|2014.953:5.551115123e-17,H5N6_Avian_KU143485_A/turtledove/Wuhan/WHBJ12/2014|2014.953:5.551115123e-17):0,(H5N6_Avian_KU143487_A/turtledove/Wuhan/HKBJ27/2015|2015.038:5.551115123e-17,H5N6_Avian_KU143488_A/turtledove/Wuhan/HKBJ43/2015|2015.038:5.551115123e-17):0):0.00118674367,(H5N6_Avian_KU143492_A/chicken/Wuhan/WHYJ02/2015|2015.038:5.551115123e-17,H5N6_Avian_KU143491_A/chicken/Wuhan/WHYJ01/2015|2015.038:5.551115123e-17):0.003039852783):0.003021655306,(H5N6_Avian_LC279789_A/muscovy_duck/Vietnam/LBM817/2015|2015.858:8.516858716e-17,H5N6_Avian_LC279855_A/chicken/Nha_Trang/129/2015|2015.868:2.58537153e-17):0.008420498149):0.001496628614,H5N6_Avian_KU143490_A/duck/Wuhan/WHYF03/2015|2015.038:0.002770294586):0.0005710771391,((H5N6_Avian_KX151175_A/Pavo_cristatus/Jiangxi/JA1/2016|2016.156:0.002491356511,H5N6_Avian_MF182413_A/goose/Guangdong/QY01/2016|2016.803:0.006468477761):0.003692085429,H5N6_Avian_KY415821_A/chicken/Ganzhou/GZ21/2015|2015.945:0.002500190293):0.00117925382):0.0009687963021,(((H5N6_Avian_KP286100_A/chicken/Dongguan/2690/2013|2013.962:0.0004386758197,H5N6_Avian_KP284996_A/chicken/Shenzhen/2464/2013|2013.948:0.0004929203516):0.0005332563457,(H5N6_Avian_KP285324_A/goose/Shantou/1791/2014|2014.195:0.0005041753302,H5N6_Avian_KP285316_A/goose/Shantou/1763/2014|2014.195:0.0004274208411):0.002287591941):0.0001259642044,H5N6_Human_KP765787_A/Guangzhou/39715/2014|2014.942:0.005568626603):0.0002556227732):0.0006643734335,((H5N6_Avian_LC028199_A/duck/Vietnam/LBM752/2014|2014.781:0.002084413027,H5N6_Avian_KP765795_A/duck/Guangzhou/41227/2014|2014.978:0.003090694075):0.0005464648877,(H5N6_Avian_LC279863_A/muscovy_duck/Quang_Ninh/254/2016|2016.170:0.003193697888,H5N6_Avian_LC279763_A/muscovy_duck/Vietnam/LBM809/2015|2015.858:0.002447107151):0.003523638146):0.002290588185):0.0003481269528,(H5N6_Avian_KX638406_A/peregrine_falcon/HK/4955/2015|2015.271:0.002435162235,H5N6_Avian_LC208520_A/duck/Japan/AQ-HE72/2015|2015.575:0.004634048074):0.002540827775):0.0002191881942,(((H5N2_Avian_KX160176_A/chicken/Heilongjiang/S7/2014|2014.595:0.0003014909643,H5N6_Avian_KT952271_A/wild_pigeon/Jilin/CC01/2014|2014.463:0.002976246453):0.0001368727363,(H5N6_Avian_KU042736_A/chicken/Zhejiang/727026/2014|2014.567:0.0002034448671,H5N6_Avian_KU042735_A/chicken/Zhejiang/727022/2014|2014.567:0.0002622311377):0.0008003954081):0.002516395507,H5N6_Avian_KY437774_A/goose/Guangdong/YJD/2014|2014.833:0.004089317575):0.0004578755477):0.0001406313238,(H5N6_Avian_MF960022_A/duck/Anhui/S4/2016|2016.022:0.00279412993,H5N6_Avian_KY415795_A/duck/Hubei/ZYSYF1/2015|2015.871:0.0004850085867):0.004225057479):0.0004761332179,H5N6_Avian_KM496976_A/duck/Laos/XBY004/2014|2014.192:0.003455098767):0.0003631200971,(H5N6_Avian_MF399611_A/Great_Crested_Grebe/Ningxia/482-26/2015|2015.860:0.000943899198,H5N6_Avian_MF399587_A/Ferruginous_Pochard/Ningxia/479-16/2015|2015.860:-1.26111791e-05):0.01059663865):0.0004771502449,(((((((H5N6_Swine_KT313407_A/swine/Guangdong/1/2014|2014.460:0.0003850600026,H5N6_Swine_KT313415_A/swine/Guangdong/2/2014|2014.460:0.001014505548):0.0009954054167,H5N6_Avian_KP286108_A/chicken/Dongguan/3363/2013|2013.962:0.0008770798471):0.0001420218419,(H5N6_Avian_KX094413_A/duck/Guangzhou/021/2014|2014.038:0.0001509182013,H5N6_Avian_KJ754144_A/duck/Guangdong/GD01/2014|2014.200:0.003595165487):0.0003318012179):0.000175230761,H5N6_Human_KR063686_A/Changsha/1/2014|2014.145:0.002641119925):0.0002108640665,(H5N6_Avian_KP285020_A/duck/Dongguan/3069/2013|2013.962:5.551115123e-17,H5N6_Avian_KP285004_A/duck/Dongguan/2685/2013|2013.962:5.551115123e-17):0.001660088986):0.0001148622667,((H5N6_Avian_KP090438_A/chicken/Jiangxi/NCDZT1123/2014|2014.490:0.0009881321367,H5N6_Avian_KP090446_A/chicken/Jiangxi/NCDZT1126/2014|2014.490:0.000883945862):0.0001888831059,H5N6_Avian_KU143493_A/duck/Wuhan/JXYFB22/2015|2015.038:0.001677140769):0.002729962978):0.0003783856008,H5N6_Avian_KY437782_A/chicken/Yangzhou/YD1/2014|2014.666:0.001976645806):0.0007977265417):0.0003256930963,((((((((((((H5N6_Avian_LC318919_A/peregrine_falcon/Niigata/12/2017|2017.000:-7.097874016e-05,H5N6_Avian_LC276868_A/peregrine_falcon/Gifu/2102A008/2017|2017.148:0.001469880368):5.24353322e-05,H5N6_Avian_LC316682_A/tundra_swan/Niigata/1511C003/2016|2016.904:0.0008819637279):0.001602750311,H5N6_Avian_LC275012_A/coot/Shiga/2501T010/2017|2017.008:0.002625488439):0.0002726059492,(H5N6_Avian_LC314509_A/black-headed_gull/Ibaraki/0803-194/2016|2016.926:0.002914779809,H5N6_Avian_LC318646_A/whooper_swan/Aomori/9/2016|2016.992:0.001302139308):0.0002011457711):0.0001151916308,H5N6_Avian_LC309004_A/mandarin_duck/Tochigi/0902C033/2017|2017.137:0.0003432182656):0.0003201054729,H5N6_Avian_LC308996_A/eastern_buzzard/Oita/4401F005/2017|2017.030:0.001316045668):0.0002416221541,((H5N6_Avian_LC318847_A/coot/Iwate/13/2016|2016.973:0.001245478778,H5N6_Avian_LC318654_A/grey-faced_buzzard/Aomori/10/2016|2016.989:0.0006207178145):0.0001982060654,H5N6_Avian_LC317077_A/peregrine_falcon/Hokkaido/X7/2016|2016.948:0.0007361360083):0.0003454808968):0.0001236603955,H5N6_Avian_KY576127_A/common_teal/Korea/W559/2017|2017.008:0.0008094703164):0.0002074796864,H5N6_Avian_LC276844_A/peregrine_falcon/Niigata/15/2016|2016.915:0.00211961633):0.0003611345807,((H5N6_Avian_LC274909_A/snowy_owl/Akita/0051D010-4/2016|2016.893:0.0002231726905,H5N6_Avian_LC276802_A/chicken/Miyazaki/21/2016|2016.967:0.001644454631):0.0001840952961,H5N6_Avian_LC274901_A/snowy_owl/Akita/0051D008/2016|2016.893:-0.0001836590878):0.002403669071):0.0003485326844,H5N6_Avian_LC274972_A/northern_goshawk/Mie/2412C007/2016|2016.951:0.001090646634):0.005123041507,((H5N6_Avian_MF960020_A/goose/Yangzhou/YZ587/2016|2016.381:0.003767945359,H5N6_Avian_LC208496_A/chicken/Japan/AQ-HE144/2015|2015.899:0.001395240132):0.001322510929,H5N6_Avian_KT454954_A/Syrrhaptes_paradoxus/Guangdong/ZH283/2015|2015.137:0.00220296319):0.0002385724589):0.00545477646):0.0007693956725,((((((H5N1_Avian_AB979502_A/duck/Vietnam/LBM638/2014|2014.285:5.551115123e-17,H5N1_Avian_AB979486_A/muscovy_duck/Vietnam/LBM635/2014|2014.285:5.551115123e-17):0.00210378622,(H5N6_Avian_KT454946_A/Gallinula_chloropus/Guangdong/GZ174/2014|2014.685:0.002626614932,H5N6_Avian_KT454938_A/Copsychus_saularis/Guangdong/SW8/2014|2014.584:0.0001754479425):0.002601567951):0.0009814400196,(H5N1_Avian_KM251520_A/duck/Sichuan/NCXN11/2014|2014.318:0.0005720201185,H5N1_Avian_KM251521_A/pigeon/Sichuan/NCXN29/2014|2014.318:-0.0001063441137):0.002335568023):0.0008411210504,H5N1_Avian_KJ683887_A/chicken/Yunnan/1/2014|2014.110:0.004851001489):0.0001465295463,H5N1_Avian_KY437806_A/chicken/Anhui/QD1/2014|2014.156:0.00159298621):0.0007685968017,(((H3N6_Avian_KX121253_A/duck/Hunan/146/2014|2014.866:5.551115123e-17,H5N6_Avian_KX121197_A/goose/Hunan/118/2014|2014.863:5.551115123e-17):0.0005539530414,H5N6_Avian_KX121205_A/duck/Hunan/144/2014|2014.866:-8.827703663e-05):0.001951629858,H5N6_Avian_KP732623_A/duck/Eastern_China/S0908/2014|2014.685:0.003708749594):0.002762925846):0.0008802182507):0.001695182247,(H5N2_Avian_KU042720_A/duck/Zhejiang/727041/2014|2014.567:0.004957799054,H5N6_Avian_MF960021_A/chicken/Xuzhou/XZ6/2016|2016.118:0.009785415038):0.001691896817):0.002825864481,(((((((((((H5N6_Avian_KJ807778_A/duck/Zhejiang/6D2/2013|2013.951:0.0005953759731,H5N6_Avian_KJ807777_A/chicken/Zhejiang/6C2/2013|2013.951:-0.0001294558067):0.000685071544,H5N6_Avian_KY171246_A/chicken/Vietnam/NCVD14-A324/2014|2014.315:0.004000360907):0.0001979426214,H5N6_Avian_KP284980_A/chicken/Shenzhen/1845/2013|2013.945:0.001205517077):0.0002884430685,(((H5N6_Avian_KP286428_A/duck/Jiangxi/13475/2014|2014.241:5.551115123e-17,H5N6_Avian_KP286436_A/duck/Jiangxi/13484/2014|2014.241:5.551115123e-17):0.002272159478,H5N6_Avian_KM873645_A/swan_goose/Jilin/JL01/2014|2014.414:0.001941098127):0.0006412566081,H5N6_Avian_KU042732_A/goose/Zhejiang/925108/2014|2014.732:0.001233958099):0.0006595263834):0.0006243455869,(H5N6_Avian_KM251512_A/Anas_crecca/Hubei/Chenhu1623-5/2014|2014.214:0.0004783346126,H5N6_Avian_KP083450_A/migratory_waterfowl/Hubei/Chenhu1306/2014|2014.153:0.0004545745029):0.002210642306):0.0001414962175,((H5N6_Avian_KM251517_A/duck/Sichuan/NCXJ24/2014|2014.318:0.0005895067019,H5N6_Avian_KM251513_A/chicken/Sichuan/NCJPL1/2014|2014.318:-0.0001235865355):6.376481137e-05,H5N6_Avian_KM251515_A/duck/Sichuan/NCXJ15/2014|2014.318:0.0004019111934):0.001262268108):0.001399117902,(((H5N6_Avian_KY171639_A/Pheasant/Vietnam/NCVD14-A367/2014|2014.600:0.002259620746,H5N6_Avian_KY171685_A/chicken/Vietnam/NCVD-15A17/2015|2015.195:0.002903564745):0.0002278181548,H5N6_Avian_KY171667_A/duck/Vietnam/NCVD14-A418/2014|2014.647:0.001642885096):0.0003039772686,H5N6_Avian_LC050598_A/muscovy_duck/Quang_Ninh/5c112/2013|2013.279:0.001572582074):0.001919935183):0.002893942564,H5N6_Avian_KP732621_A/duck/Eastern_China/S0711/2014|2014.523:0.005838818813):0.002074773275,H5N2_Avian_KU042722_A/goose/Zhejiang/77167/2014|2014.512:0.008346523577):0.0008337323702,((H5N1_Avian_KM251519_A/duck/Sichuan/NCXN10/2014|2014.318:5.551115123e-17,H5N1_Avian_CY146699_A/duck/Hunan/S4220/2011|2011.866:5.551115123e-17):0.001002117033,(H5N1_Avian_KP288323_A/duck/Nanchang/9789/2013|2013.748:0.0005951386606,H5N1_Avian_KP288315_A/quail/Nanchang/6631/2013|2013.748:0.00127019097):0.004176928617):0.001063460902):0.00147469322,(((((H5N1_Avian_JN646707_A/duck/Zhejiang/224/2011|2011.123:5.551115123e-17,H5N1_Avian_JN646712_A/duck/Zhejiang/2248/2011|2011.123:5.551115123e-17):0.001757123172,H5N1_Swine_KM027998_A/swine/Guangxi/592/2011|2011.156:0.002929279841):0.0005595302923,H5N1_Avian_MF116335_A/goose/China/E43/2012|2012.378:0.003203706802):0.001260337942,H5N1_Avian_JX534588_A/wild_duck/Fujian/1/2011|2011.186:0.005252473186):0.0005768331863,H5N1_Avian_KF735643_A/barn_swallow/Hong_Kong/1161/2010|2010.244:0.001106704765):0.00123800104):0.001796097038):0.004145325489,((((((((((((((((H5N1_Avian_KU971577_A/chicken/Ivory_Coast/15VIR2742-3/2015|2015.279:5.551115123e-17,H5N1_Avian_KU971569_A/duck/Ivory_Coast/15VIR2742-2/2015|2015.279:5.551115123e-17):0.00152454279,H5N1_Avian_KU971561_A/chicken/Burkina_Faso/15VIR1774-4/2015|2015.192:0.000343539288):8.05894721e-05,((H5N1_Avian_KU971452_A/chicken/Ghana/15VIR5480-27/2015|2015.597:0.0002659402639,H5N1_Avian_KU971436_A/duck/Ghana/15VIR5480-24/2015|2015.567:0.0002004144707):0.001106298861,H5N1_Avian_KU971476_A/chicken/Ghana/15VIR5480-7/2015|2015.570:0.004534463068):0.001333761607):0.0001292125952,H5N1_Avian_KU971491_A/chicken/Burkina_Faso/15VIR1774-2/2015|2015.192:-0.0001369386498):0.000478304723,H5N1_Avian_MF112472_A/chicken/Nigeria/16VIR5840-23/2015|2015.104:0.002341229446):0.0004728811959,H5N1_Avian_MF112500_A/chicken/Nigeria/16VIR5840-52/2015|2015.233:0.002347663861):0.0007040258002,(((H5N1_Avian_MF112535_A/chicken/Nigeria/16VIR5840-93/2016|2016.178:0.0009574347454,H5N1_Avian_MF112529_A/duck/Nigeria/16VIR5840-83/2016|2016.027:0.0004427072457):0.0001818927649,H5N1_Avian_MF112531_A/chicken/Nigeria/16VIR5840-85/2016|2016.047:0.001219875629):0.0007946758813,((H5N1_Avian_KY926762_A/duck/Cameroon/16VIR3791-21/2016|2016.408:0.0001236543045,H5N1_Avian_KY926746_A/chicken/Cameroon/16VIR3791-12/2016|2016.389:0.0003420217003):0.0003483550565,H5N1_Avian_KY926754_A/chicken/Cameroon/16VIR3791-16/2016|2016.449:0.0005855344897):0.002267897049):0.001651649662):0.0009131696656,(((((H5N1_Avian_KU971308_A/chicken/Niger/15VIR2060-1/2015|2015.249:5.551115123e-17,H5N1_Avian_KU971316_A/chicken/Niger/15VIR2060-12/2015|2015.249:5.551115123e-17):0.0009985286794,H5N1_Avian_KU971592_A/turtledove/Ivory_Coast/15VIR2742-7/2015|2015.326:0.0008735493192):0.0001369450146,H5N1_Avian_MF112452_A/goose/Nigeria/16VIR5840-3/2015|2015.033:-0.0001400748985):0.0005593721748,H5N1_Avian_KX644140_A/chicken/Lebanon/157/2016|2016.452:0.007007720769):0.0009635204053,H5N1_Avian_MF112451_A/duck/Nigeria/16VIR5840-2/2015|2015.036:-0.00120123029):0.0004998622869):0.002974642196,(H5N1_Avian_KP715087_A/whooper_swan/Henan/01B/2015|2015.014:5.551115123e-17,H5N1_Avian_KP715071_A/common_pochard/Shanxi/16B/2015|2015.014:5.551115123e-17):0.00514736683):0.002016744085,(((H5N1_Avian_KU042718_A/pigeon/Zhejiang/112090/2014|2014.885:5.551115123e-17,H5N1_Avian_KU042713_A/duck/Zhejiang/1220092/2014|2014.967:5.551115123e-17):0.001583239562,H5N1_Avian_KP762513_A/chicken/Jiangsu/2477/2014|2014.458:0.000760075711):0.0004942863394,(H5N1_Avian_KU042717_A/pigeon/Zhejiang/112089/2014|2014.885:0.002527020207,H5N1_Avian_KU042714_A/goose/Zhejiang/112071/2014|2014.885:0.004556847961):0.003819436184):0.0006298802175):0.002762898625,(((H5N1_Avian_KC535014_A/Japanese_white-eye/Taoyuan/Q454/2012|2012.526:0.001232000897,H5N1_Avian_KF042283_A/hill_myna/Heilongjiang/0704/2012|2012.504:0.001579174217):0.001062605828,H5N1_Avian_KP762506_A/chicken/Jiangsu/927/2013|2013.879:0.00463915871):0.001129056179,((H5N1_Avian_KY614934_A/muscovy_duck/Pekalongan/04160460/2016|2016.255:0.004374556467,H5N1_Avian_KY614871_A/chicken/Kuningan/08160178-003/2016|2016.208:0.001734130905):0.0141150615,H5N1_Avian_KY614903_A/chicken/Sleman/04160326/2016|2016.181:0.007771236276):0.001744154166):0.0006236391876):0.002728383373,(((((H5N2_Avian_LC010703_A/duck/Quang_Ninh/13c1-2-1/2013|2013.271:5.551115123e-17,H5N6_Avian_LC010695_A/duck/Vietnam/LBM360c1-4-1/2013|2013.099:5.551115123e-17):0.00522504796,H5N1_Avian_KY171527_A/duck/Vietnam/NCVD-2848/2013|2013.162:0.002786181568):9.245308115e-05,((H5N1_Avian_KY171437_A/duck/Vietnam/NCVD-2736/2013|2013.066:0.003378280481,H5N2_Avian_KP098026_A/duck/Vietnam/NCVD-KA415/2012|2012.929:0.002725145978):0.0004924962142,H5N1_Avian_KY171349_A/chicken/Vietnam/NCVD-1982/2012|2012.734:0.001378828268):0.0001556162234):0.000865210135,((H5N1_Avian_KX513375_A/swallow/Vietnam/NT24/2013|2013.263:0.0002816853448,H5N1_Avian_KY171461_A/Swiftlet/Vietnam/NCVD-3000/2013|2013.255:0.0006512237707):0.0005300463749,H5N1_Avian_KX513142_A/swallow/Vietnam/NT22/2013|2013.263:0.0004030646185):0.001722780318):0.000926291964,((H5N1_Avian_LC167749_A/Muscovy_duck/Vietnam/HU3-1403/2015|2015.619:0.001102441946,H5N1_Avian_LC167629_A/chicken/Vietnam/HU3-770/2015|2015.619:0.002656185127):0.003552415838,H5N1_Avian_LC167661_A/chicken/Vietnam/HU3-879/2015|2015.619:0.004516752838):0.007083632613):0.004038161934):0.002545839653,((((((((H5N1_Avian_KF001460_A/duck/Cambodia/261W7M2/2013|2013.115:-0.0004356439023,H5N1_Avian_KY171070_A/chicken/Vietnam/NCVD14-A380/2014|2014.299:0.006071861254):0.0004721218307,H5N1_Human_KF001395_A/Cambodia/X0207301/2013|2013.099:0.0009379318739):0.0005187874405,H5N1_Avian_KU311521_A/chicken/DongNai/0182/2013|2013.614:0.0008848423057):0.0007429445482,(H5N1_Avian_KF918477_A/chicken/Cambodia/X0815301/2013|2013.614:0.002013634372,H5N1_Human_KF918489_A/Cambodia/X0817302/2013|2013.622:0.0007919944719):0.001979377934):0.0007335487945,H5N1_Avian_KY171166_A/chicken/Vietnam/NCVD14-A463/2014|2014.140:0.001918034977):0.001198191613,H5N1_Avian_KF369234_A/duck/Cambodia/143W4M4/2013|2013.060:0.007492690314):0.001279490454,H5N1_Avian_KY171735_A/duck/Vietnam/NCVD-15A60/2015|2015.633:0.00715182368):0.006179848966,((H5N1_Human_CY098757_A/Hubei/1/2010|2010.384:0.00217479091,H5N1_Avian_KR732391_A/chicken/Vietnam/NCVD-421/2010|2010.500:0.00109874646):0.0007856812255,(H5N1_Avian_KR732415_A/chicken/Vietnam/NCVD-675/2011|2011.500:0.002706131347,H5N1_Avian_CY146643_A/duck/Hunan/S4030/2011|2011.855:0.006754421363):0.0008749322215):0.001115214334):0.0009462878391):0.0004667378838,H5N1_Avian_AB741549_A/muscovy_duck/Vietnam/LBM14/2011_|2011.718:0.008138357829):0.0008148307596,((((((((((H5N1_Avian_KJ643871_A/crow/India/11CA01/2011|2011.885:0.0005254678007,H5N1_Avian_KM267772_A/crow/India/02CA02/2012|2012.104:0.004636080656):0.0002189058987,H5N1_Avian_KP336325_A/crow/India/01CA12/2012|2012.005:0.0002450479153):0.0008326851943,H5N1_Avian_KM267754_A/crow/India/11TI16/2011|2011.885:0.00151137291):0.001794294728,((H5N1_Avian_CY092123_A/chicken/India/CA0301/2011|2011.175:0.0004465982724,H5N1_Avian_CY092129_A/chicken/India/CA0302/2011|2011.175:0.0004849978989):0.0006012389244,H5N1_Avian_KM267764_A/chicken/India/03CA03/2012|2012.173:0.004097598817):0.0003432284867):0.0006446790254,((((H5N1_Avian_KF874286_A/duck/Bangladesh/19097/2013|2013.121:0.003606084678,H5N1_Avian_KF888423_A/duck/Bangladesh/17753/2012|2012.559:0.003948227007):0.0004593928741,H5N1_Avian_KF888407_A/duck/Bangladesh/19099/2013|2013.121:0.006184492916):0.001176647312,(H5N1_Avian_KY629429_A/chicken/Bangladesh/22482/2014|2014.285:5.551115123e-17,H5N1_Avian_KY629528_A/chicken/Bangladesh/22478/2014|2014.285:5.551115123e-17):0.007918843334):0.0007697738658,(H5N1_Avian_KT362021_A/duck/Bangladesh/21980/2014|2014.145:0.003488140016,H5N1_Avian_KY635771_A/duck/Bangladesh/26042/2015|2015.647:0.007911143729):0.00307289821):0.004804168555):0.0003494143923,((((((H5N1_Avian_KM267791_A/pigeon/Bhutan/01BR01/2012|2012.047:0.0006415520149,H5N1_Avian_KP336311_A/duck/Bhutan/01TR03/2013|2013.077:0.005501612832):0.000546497867,H5N1_Avian_KX215355_A/wild_bird/Bhutan/328/2012|2012.071:0.003236858386):0.0004365546696,(H5N1_Avian_KX215226_A/chicken/Bhutan/359/2012|2012.079:3.618592551e-16,H5N1_Avian_KX215356_A/yellow_billed_duck/Bhutan/358/2012|2012.079:-2.508369526e-16):0.002141468953):0.0002489015149,H5N1_Avian_KX215225_A/chicken/Bhutan/415/2012|2012.132:0.002807611171):0.0004243609277,H5N1_Avian_KJ643895_A/chicken/India/01CA06/2012|2012.008:0.006098686399):0.001211857063,H5N1_Avian_KT825150_A/chicken/India/12CL2168/2013|2013.995:0.009331771888):0.001752221893):0.0004557292756,(H5N1_Avian_KT361925_A/duck/Bangladesh/21814/2014|2014.049:0.005373200805,H5N1_Avian_KF888477_A/chicken/Bangladesh/18061/2012|2012.682:0.001213688668):0.004740251432):0.003119805198,H5N1_Avian_KR732413_A/chicken/Vietnam/NCVD-398/2010|2010.500:0.001696799048):0.001601588812,H5N1_Avian_KT762438_A/chicken/Guangxi/S2039/2009|2009.342:0.001907252085):0.0006753321432,(H5N1_Human_KF277181_A/Viet_Nam/CM32/2011|2011.797:0.003017250249,H5N1_Avian_AB741557_A/muscovy_duck/Vietnam/LBM57/2011_|2011.890:0.004028127498):0.001657639374):0.001869330132):0.00460595227,((((H5N1_Avian_CY036260_A/magpie_robin/Hong_Kong/1897/2008|2008.500:5.551115123e-17,H5N1_Avian_CY036252_A/magpie_robin/Hong_Kong/1097/2008|2008.500:5.551115123e-17):0.001942749833,H5N1_Avian_CY036244_A/grey_heron/Hong_Kong/1046/2008|2008.500:0.0008748200322):0.0003082852678,H5N1_Avian_CY036212_A/grey_heron/Hong_Kong/3088/2007|2007.500:0.0006193129027):0.0001995721518,H5N1_Avian_CY036236_A/great_egret/Hong_Kong/807/2008|2008.500:0.002146195683):0.001835841853):0.001239970242):0.004395436907,(H5N1_Avian_KY437766_A/goose/Yangzhou/0403/2014|2014.252:0.01465236281,H5N6_Avian_KP732618_A/goose/Eastern_China/S0513/2013|2013.362:0.009081965389):0.01155425016):0.005116677394,H5N2_Avian_KJ933376_A/duck/Zhejiang/6DK19/2013|2013.953:0.02486726967):0.006929332699,H6N1_Avian_JX304759_A/duck/Guangxi/GXd-5/2010|2010.348:0.0267428493):0.002129835899,(((((((((((((((((((((((((((((((((H5N2_Avian_MG965663_A/turkey/Minnesota/15-017044-1/2015|2015.395:0.00039033303,H5N2_Avian_MG964663_A/chicken/Minnesota/15-014297-1/2015|2015.329:0.0005412631412):0.0009519350317,H5N2_Avian_MG964343_A/Canada_goose/Michigan/15-018340-2/2015|2015.422:0.003741980412):0.0001529219232,H5N2_Avian_KT762915_A/turkey/North_Dakota/15-013049-1/2015|2015.301:0.0003079492039):0.0002141022552,H5N2_Avian_MG964823_A/snow_goose/Kentucky/15-012967-2/2015|2015.186:-0.0002161578971):0.0001081015596,H5N2_Avian_MG964687_A/chicken/Missouri/15-014275-1/2015|2015.321:-0.0001081015596):5.405980031e-05,H5N2_Avian_KX838895_A/Canada_goose/Kansas/197850/2015|2015.195:-5.405980031e-05):2.703441191e-05,H5N2_Avian_MG964815_A/ring-necked_duck/Kentucky/15-012967-1/2015|2015.186:-2.703441191e-05):2.793069993e-05,(((((H5N2_Avian_MG965823_A/turkey/South_Dakota/15-017406-1/2015|2015.400:0.0004671289805,H5N2_Avian_MG964719_A/chicken/Nebraska/15-019197-1/2015|2015.441:0.000465780135):0.0001216236531,H5N2_Avian_KT002504_A/turkey/Iowa/14319-1/2015|2015.329:-0.000122402206):6.12211777e-05,H5N2_Avian_MG964735_A/chicken/South_Dakota/15-015847-3/2015|2015.362:-6.12211777e-05):3.061568467e-05,H5N2_Avian_MG964447_A/chicken/Iowa/15-014294-1/2015|2015.334:-3.061568467e-05):0.0003018044531,H5N2_Avian_KT762939_A/chicken/Nebraska/15-017990-5/2015|2015.405:0.0001634762886):0.0004382129819):0.00028465811,H5N2_Avian_KT762891_A/turkey/North_Dakota/15-011420-13/2015|2015.271:0.000650145503):0.0001553148177,((H5N2_Avian_MG964751_A/chicken/Wisconsin/15-014400-1/2015|2015.337:0.0009814650919,H5N2_Avian_KT762947_A/chicken/Wisconsin/15-011595-1/2015|2015.266:-4.980367198e-05):0.0003585526517,H5N2_Avian_KU201935_A/snowy_owl/Wisconsin/198399/2015|2015.279:0.001043725256):0.00125531896):8.852478668e-05,H5N2_Avian_KU201927_A/Coopers_hawk/Minnesota/198225/2015|2015.282:0.0008445219472):0.0003387485202,((((H5N2_Avian_MG964759_A/falcon/Missouri/15-009166-2/2015|2015.189:-3.718461243e-05,H5N2_Avian_KX838898_A/mallard/Alaska/AH0088535/2016|2016.611:0.003307030712):1.85954179e-05,H5N2_Avian_KU201607_A/snow_goose/Missouri/15-011246-1/2015|2015.200:-1.85954179e-05):9.300633001e-0
[truncated: 407,936 more chars]
