# Supplementary material for: A brief history of bird flu
Source: Philos Trans R Soc Lond B Biol Sci. 2019 May 6;374(1775):20180257. doi: 10.1098/rstb.2018.0257 (PMC6553608; doi:10.1098/rstb.2018.0257)
Supplement: Data for segments 1,2,3,5,7,8 - 8809 taxa for display [file rstb20180257supp3.zip › internals_subsample_for_display/hxnx_all_seg3_8809_with_og_infoTbl.txt]

beastNames	accn	host	subtype	Htype	Ntype	country	region	continent	decDate	avHost5
H6N1_Avian_KX978106_A/greater_white-fronted_goose/Netherlands/11/2009|2009.937	KX978106	Avian	H6N1	H6	N1	Netherlands	WesternEurope	Europe	2009.937	Wild-ans-long
H3N8_Avian_KX979463_A/turnstone/Netherlands/1/2010|2010.770	KX979463	Avian	H3N8	H3	N8	Netherlands	WesternEurope	Europe	2010.77	Wild-other
H6N5_Avian_CY149449_A/greylag_goose/Iceland/1459/2011|2011.833	CY149449	Avian	H6N5	H6	N5	Iceland	NorthernEurope	Europe	2011.833	Wild-ans-long
H6N5_Avian_CY149505_A/greylag_goose/Iceland/0948/2011|2011.833	CY149505	Avian	H6N5	H6	N5	Iceland	NorthernEurope	Europe	2011.833	Wild-ans-long
H6N2_Avian_KX978334_A/greater_white-fronted_goose/Netherlands/6/2010|2010.893	KX978334	Avian	H6N2	H6	N2	Netherlands	WesternEurope	Europe	2010.893	Wild-ans-long
H5N2_Avian_KX978483_A/Eurasian_wigeon/Netherlands/1/2010|2010.737	KX978483	Avian	H5N2	H5	N2	Netherlands	WesternEurope	Europe	2010.737	Wild-ans-long
H5N2_Avian_CY149353_A/great_black-backed_gull/Iceland/1110/2011|2011.789	CY149353	Avian	H5N2	H5	N2	Iceland	NorthernEurope	Europe	2011.789	Wild-other
H1N1_Avian_KX978941_A/greater_white-fronted_goose/Netherlands/1/2012|2012.885	KX978941	Avian	H1N1	H1	N1	Netherlands	WesternEurope	Europe	2012.885	Wild-ans-long
H5N3_Avian_KX977828_A/greater_white-fronted_goose/Netherlands/5/2010|2010.866	KX977828	Avian	H5N3	H5	N3	Netherlands	WesternEurope	Europe	2010.866	Wild-ans-long
H6N2_Avian_KX978899_A/greater_white-fronted_goose/Netherlands/9/2009|2009.995	KX978899	Avian	H6N2	H6	N2	Netherlands	WesternEurope	Europe	2009.995	Wild-ans-long
H11N9_Avian_MF147928_A/European_herring_gull/Netherlands/1/2015|2015.041	MF147928	Avian	H11N9	H11	N9	Netherlands	WesternEurope	Europe	2015.041	Wild-other
H6N8_Avian_KX979282_A/greater_white-fronted_goose/Netherlands/4/2010|2010.093	KX979282	Avian	H6N8	H6	N8	Netherlands	WesternEurope	Europe	2010.093	Wild-ans-long
H5N3_Avian_KF885674_A/duck/Moscow/4182/2010|2010.871	KF885674	Avian	H5N3	H5	N3	Russia	EasternEurope	Europe	2010.871	Dom-ans
H5N3_Avian_MF992941_A/duck/Moscow/4182-C/2010|2010.500	MF992941	Avian	H5N3	H5	N3	Russia	EasternEurope	Europe	2010.5	Dom-ans
H5N2_Avian_KU143478_A/chicken/Wuhan/WHJF/2014|2014.953	KU143478	Avian	H5N2	H5	N2	China	EasternAsia	Asia	2014.953	Dom-gal
H4N6_Avian_JX454718_A/duck/Korea/DY104/2007|2007.953	JX454718	Avian	H4N6	H4	N6	South Korea	EasternAsia	Asia	2007.953	Dom-ans
H9N2_Avian_KU366359_A/duck/Jiangxi/7554/2007|2007.989	KU366359	Avian	H9N2	H9	N2	China	EasternAsia	Asia	2007.989	Dom-ans
H4N6_Avian_KU160818_A/chicken/Hunan/S1267/2010|2010.167	KU160818	Avian	H4N6	H4	N6	China	EasternAsia	Asia	2010.167	Dom-gal
H4N6_Avian_KU160810_A/chicken/Hunan/S1248/2010|2010.167	KU160810	Avian	H4N6	H4	N6	China	EasternAsia	Asia	2010.167	Dom-gal
H7N3_Avian_KF260281_A/duck/Jiangxi/16285/2010|2010.500	KF260281	Avian	H7N3	H7	N3	China	EasternAsia	Asia	2010.5	Dom-ans
H7N7_Avian_KF260259_A/duck/Jiangxi/21980/2010|2010.500	KF260259	Avian	H7N7	H7	N7	China	EasternAsia	Asia	2010.5	Dom-ans
H7N7_Avian_KF260258_A/duck/Jiangxi/16769/2010|2010.500	KF260258	Avian	H7N7	H7	N7	China	EasternAsia	Asia	2010.5	Dom-ans
H7N3_Avian_KF260257_A/duck/Jiangxi/16736/2010|2010.500	KF260257	Avian	H7N3	H7	N3	China	EasternAsia	Asia	2010.5	Dom-ans
H10N8_Avian_KP862032_A/duck/Hunan/S3137/2009|2009.729	KP862032	Avian	H10N8	H10	N8	China	EasternAsia	Asia	2009.729	Dom-ans
H4N6_Avian_LC349342_A/duck/Mongolia/262/2011|2011.666	LC349342	Avian	H4N6	H4	N6	Mongolia	EasternAsia	Asia	2011.666	Dom-ans
H4N3_Avian_LC339896_A/duck/Mongolia/17/2011|2011.649	LC339896	Avian	H4N3	H4	N3	Mongolia	EasternAsia	Asia	2011.649	Dom-ans
H1N2_Avian_KF013947_A/Muscovy_duck/Guangxi/GXd-3/2012|2012.153	KF013947	Avian	H1N2	H1	N2	China	EasternAsia	Asia	2012.153	Dom-ans
H1N2_Avian_KF013907_A/sparrow/Guangxi/GXs-1/2012|2012.186	KF013907	Avian	H1N2	H1	N2	China	EasternAsia	Asia	2012.186	Wild-other
H10N8_Avian_KP862040_A/duck/Hunan/S4280/2009|2009.937	KP862040	Avian	H10N8	H10	N8	China	EasternAsia	Asia	2009.937	Dom-ans
H4N6_Avian_KU160922_A/duck/Guangxi/S4312/2011|2011.838	KU160922	Avian	H4N6	H4	N6	China	EasternAsia	Asia	2011.838	Dom-ans
H5N1_Avian_KP762506_A/chicken/Jiangsu/927/2013|2013.879	KP762506	Avian	H5N1	H5	N1	China	EasternAsia	Asia	2013.879	Dom-gal
H5N1_Avian_KY437766_A/goose/Yangzhou/0403/2014|2014.252	KY437766	Avian	H5N1	H5	N1	China	EasternAsia	Asia	2014.252	Dom-ans
H4N6_Avian_KU161082_A/goose/Jiangsu/S2433/2011|2011.438	KU161082	Avian	H4N6	H4	N6	China	EasternAsia	Asia	2011.438	Dom-ans
H4N6_Avian_KU161002_A/duck/Jiangsu/S2447/2011|2011.419	KU161002	Avian	H4N6	H4	N6	China	EasternAsia	Asia	2011.419	Dom-ans
H11N9_Avian_KF260260_A/duck/Guizhou/1078/2011|2011.500	KF260260	Avian	H11N9	H11	N9	China	EasternAsia	Asia	2011.5	Dom-ans
H3N8_Avian_AB786914_A/muscovy_duck/Vietnam/LBM240/2012|2012.500	AB786914	Avian	H3N8	H3	N8	Viet Nam	SouthEasternAsia	Asia	2012.5	Dom-ans
H3N6_Avian_AB812572_A/duck/Vietnam/LBM235/2012|2012.600	AB812572	Avian	H3N6	H3	N6	Viet Nam	SouthEasternAsia	Asia	2012.6	Dom-ans
H6N6_Avian_LC028143_A/muscovy_duck/Vietnam/LBM541/2013|2013.940	LC028143	Avian	H6N6	H6	N6	Viet Nam	SouthEasternAsia	Asia	2013.94	Dom-ans
H4N8_Avian_KU160954_A/duck/Hubei/S2114/2012|2012.419	KU160954	Avian	H4N8	H4	N8	China	EasternAsia	Asia	2012.419	Dom-ans
H4N2_Avian_CY146571_A/duck/Hunan/S11313/2012|2012.227	CY146571	Avian	H4N2	H4	N2	China	EasternAsia	Asia	2012.227	Dom-ans
H7N7_Avian_KT777875_A/ostrich/South_Africa/KRB/2013|2013.247	KT777875	Avian	H7N7	H7	N7	South Africa	SouthernAfrica	Africa	2013.247	Wild-other
H3N2_Avian_KT022272_A/duck/Guangxi/112D4/2012|2012.500	KT022272	Avian	H3N2	H3	N2	China	EasternAsia	Asia	2012.5	Dom-ans
H3N6_Avian_LC053483_A/duck/Vietnam/LBM798/2014|2014.923	LC053483	Avian	H3N6	H3	N6	Viet Nam	SouthEasternAsia	Asia	2014.923	Dom-ans
H6N6_Avian_KY415791_A/duck/Hubei/ZYSYF8/2015|2015.871	KY415791	Avian	H6N6	H6	N6	China	EasternAsia	Asia	2015.871	Dom-ans
H9N2_Avian_KU143500_A/duck/Wuhan/WHYF05/2014|2014.953	KU143500	Avian	H9N2	H9	N2	China	EasternAsia	Asia	2014.953	Dom-ans
H5N1_Avian_KR010410_A/goose/Inner_Mongolia/IM-192/2014|2014.816	KR010410	Avian	H5N1	H5	N1	China	EasternAsia	Asia	2014.816	Dom-ans
H6N2_Avian_KY415784_A/duck/Hubei/ZYSYG15/2015|2015.888	KY415784	Avian	H6N2	H6	N2	China	EasternAsia	Asia	2015.888	Dom-ans
H3N6_Avian_LC339730_A/duck/Hokkaido/10/2015|2015.770	LC339730	Avian	H3N6	H3	N6	Japan	EasternAsia	Asia	2015.77	Dom-ans
H1N1_Avian_LC148829_A/duck/Hokkaido/W9/2015|2015.745	LC148829	Avian	H1N1	H1	N1	Japan	EasternAsia	Asia	2015.745	Dom-ans
H11N9_Avian_KX121187_A/bean_goose/Hubei/SZY200/2016|2016.153	KX121187	Avian	H11N9	H11	N9	China	EasternAsia	Asia	2016.153	Wild-ans-long
H6N2_Avian_MG042241_A/duck/Bangladesh/31227/2016|2016.899	MG042241	Avian	H6N2	H6	N2	Bangladesh	SouthernAsia	Asia	2016.899	Dom-ans
H3N8_Avian_KX949523_A/northern_pintail/Alaska/UGAI15-7403/2015|2015.753	KX949523	Avian	H3N8	H3	N8	USA	NorthernAmerica	America	2015.753	Wild-ans-long
H6N1_Avian_KY131328_A/northern_pintail/Alaska/UGAI15-6994/2015|2015.721	KY131328	Avian	H6N1	H6	N1	USA	NorthernAmerica	America	2015.721	Wild-ans-long
H3N6_Avian_KY131406_A/northern_pintail/Alaska/UGAI15-7415/2015|2015.756	KY131406	Avian	H3N6	H3	N6	USA	NorthernAmerica	America	2015.756	Wild-ans-long
H8N4_Avian_MG976691_A/northern_pintail/Alaska/UGAI16-3997/2016|2016.679	MG976691	Avian	H8N4	H8	N4	USA	NorthernAmerica	America	2016.679	Wild-ans-long
H4N2_Avian_MH135575_A/duck/Bangladesh/33638/2017|2017.740	MH135575	Avian	H4N2	H4	N2	Bangladesh	SouthernAsia	Asia	2017.74	Dom-ans
H1N1_Avian_LC367497_A/duck/Mongolia/675/2010|2010.658	LC367497	Avian	H1N1	H1	N1	Mongolia	EasternAsia	Asia	2010.658	Dom-ans
H3N8_Avian_CY146603_A/duck/Hunan/S1256/2012|2012.222	CY146603	Avian	H3N8	H3	N8	China	EasternAsia	Asia	2012.222	Dom-ans
H10N8_Avian_KP285596_A/duck/Jiangxi/6460/2013|2013.090	KP285596	Avian	H10N8	H10	N8	China	EasternAsia	Asia	2013.09	Dom-ans
H10N8_Avian_KP285652_A/duck/Jiangxi/6535/2013|2013.090	KP285652	Avian	H10N8	H10	N8	China	EasternAsia	Asia	2013.09	Dom-ans
H6N8_Avian_KX867856_A/wild_bird/Jiangxi/P419/2016|2016.016	KX867856	Avian	H6N8	H6	N8	China	EasternAsia	Asia	2016.016	Wild-other
H3N8_Avian_LC367353_A/duck/Mongolia/405/2011|2011.655	LC367353	Avian	H3N8	H3	N8	Mongolia	EasternAsia	Asia	2011.655	Dom-ans
H4N2_Avian_KU160962_A/duck/Hubei/S2213/2012|2012.419	KU160962	Avian	H4N2	H4	N2	China	EasternAsia	Asia	2012.419	Dom-ans
H3N2_Avian_LC028159_A/duck/Vietnam/LBM559/2013|2013.940	LC028159	Avian	H3N2	H3	N2	Viet Nam	SouthEasternAsia	Asia	2013.94	Dom-ans
H3N2_Avian_LC053491_A/duck/Quang_Ninh/220/2014|2014.710	LC053491	Avian	H3N2	H3	N2	Viet Nam	SouthEasternAsia	Asia	2014.71	Dom-ans
H3N2_Avian_KM222547_A/chicken/Shanghai/LPM2/2013|2013.619	KM222547	Avian	H3N2	H3	N2	China	EasternAsia	Asia	2013.619	Dom-gal
H11N9_Avian_KU143471_A/wild_bird/Wuhan/CDHN173/2015|2015.038	KU143471	Avian	H11N9	H11	N9	China	EasternAsia	Asia	2015.038	Wild-other
H11N9_Avian_KU143470_A/wild_bird/Wuhan/CDHN22/2015|2015.038	KU143470	Avian	H11N9	H11	N9	China	EasternAsia	Asia	2015.038	Wild-other
H1N1_Avian_KU143466_A/wild_bird/Wuhan/WHHN16/2014|2014.953	KU143466	Avian	H1N1	H1	N1	China	EasternAsia	Asia	2014.953	Wild-other
H5N2_Avian_KY765297_A/ostrich/South_Africa/325863/2015|2015.496	KY765297	Avian	H5N2	H5	N2	South Africa	SouthernAfrica	Africa	2015.496	Wild-other
H10N2_Avian_LC121283_A/duck/Mongolia/141/2015|2015.660	LC121283	Avian	H10N2	H10	N2	Mongolia	EasternAsia	Asia	2015.66	Dom-ans
H10N2_Avian_LC108119_A/duck/Mongolia/66/2015|2015.660	LC108119	Avian	H10N2	H10	N2	Mongolia	EasternAsia	Asia	2015.66	Dom-ans
H9N2_Avian_KY415792_A/chicken/Hubei/ZYSJF15/2016|2016.063	KY415792	Avian	H9N2	H9	N2	China	EasternAsia	Asia	2016.063	Dom-gal
H6N2_Avian_KY415786_A/duck/Hubei/ZYSYG7/2015|2015.888	KY415786	Avian	H6N2	H6	N2	China	EasternAsia	Asia	2015.888	Dom-ans
H3N8_Avian_MG042226_A/duck/Bangladesh/30828/2016|2016.737	MG042226	Avian	H3N8	H3	N8	Bangladesh	SouthernAsia	Asia	2016.737	Dom-ans
H7N9_Avian_MF630444_A/duck/Guangxi/SDY129/2014|2014.808	MF630444	Avian	H7N9	H7	N9	China	EasternAsia	Asia	2014.808	Dom-ans
H7N9_Avian_MF630436_A/duck/Fujian/S4170/2014|2014.841	MF630436	Avian	H7N9	H7	N9	China	EasternAsia	Asia	2014.841	Dom-ans
H11N9_Avian_KF260266_A/duck/Jiangxi/22537/2012|2012.500	KF260266	Avian	H11N9	H11	N9	China	EasternAsia	Asia	2012.5	Dom-ans
H4N2_Avian_KU161018_A/duck/Jiangxi/S21055/2012|2012.425	KU161018	Avian	H4N2	H4	N2	China	EasternAsia	Asia	2012.425	Dom-ans
H7N7_Avian_KM593185_A/chicken/Jiangxi/C25/2014|2014.123	KM593185	Avian	H7N7	H7	N7	China	EasternAsia	Asia	2014.123	Dom-gal
H5N8_Avian_LC053459_A/duck/Quang_Ninh/19c511/2013|2013.271	LC053459	Avian	H5N8	H5	N8	Viet Nam	SouthEasternAsia	Asia	2013.271	Dom-ans
H10N7_Avian_LC121379_A/duck/Mongolia/499/2015|2015.663	LC121379	Avian	H10N7	H10	N7	Mongolia	EasternAsia	Asia	2015.663	Dom-ans
H10N7_Avian_LC121419_A/duck/Mongolia/626/2015|2015.663	LC121419	Avian	H10N7	H10	N7	Mongolia	EasternAsia	Asia	2015.663	Dom-ans
H6N6_Avian_KY415813_A/duck/Ganzhou/GZ148/2016|2016.071	KY415813	Avian	H6N6	H6	N6	China	EasternAsia	Asia	2016.071	Dom-ans
H5N2_Avian_KT327402_A/thrush/Taiwan/A234/2015|2015.044	KT327402	Avian	H5N2	H5	N2	Taiwan	EasternAsia	Asia	2015.044	Wild-other
H5N2_Avian_KT327394_A/night_heron/Taiwan/A289/2015|2015.049	KT327394	Avian	H5N2	H5	N2	Taiwan	EasternAsia	Asia	2015.049	Wild-other
H5N2_Avian_KT327380_A/goose/Taiwan/01004/2015|2015.022	KT327380	Avian	H5N2	H5	N2	Taiwan	EasternAsia	Asia	2015.022	Dom-ans
H5N2_Avian_KU646884_A/goose/Taiwan/01031/2015|2015.030	KU646884	Avian	H5N2	H5	N2	Taiwan	EasternAsia	Asia	2015.03	Dom-ans
H7N7_Avian_KP414898_A/chicken/Jiangxi/10784/2014|2014.132	KP414898	Avian	H7N7	H7	N7	China	EasternAsia	Asia	2014.132	Dom-gal
H10N3_Avian_LC121387_A/duck/Mongolia/518/2015|2015.663	LC121387	Avian	H10N3	H10	N3	Mongolia	EasternAsia	Asia	2015.663	Dom-ans
H15N9_Avian_KY635563_A/duck/Bangladesh/24704/2015|2015.142	KY635563	Avian	H15N9	H15	N9	Bangladesh	SouthernAsia	Asia	2015.142	Dom-ans
H15N9_Avian_KY635663_A/duck/Bangladesh/24697/2015|2015.142	KY635663	Avian	H15N9	H15	N9	Bangladesh	SouthernAsia	Asia	2015.142	Dom-ans
H5N8_Avian_KY576102_A/common_teal/Korea/W548/2016|2016.953	KY576102	Avian	H5N8	H5	N8	South Korea	EasternAsia	Asia	2016.953	Wild-ans-long
H5N8_Avian_MF155631_A/grey_heron/W779/2017|2017.071	MF155631	Avian	H5N8	H5	N8	South Korea	EasternAsia	Asia	2017.071	Wild-other
H5N8_Avian_KY576104_A/common_teal/Korea/W550/2016|2016.953	KY576104	Avian	H5N8	H5	N8	South Korea	EasternAsia	Asia	2016.953	Wild-ans-long
H5N8_Avian_KY576105_A/common_teal/Korea/W555/2017|2017.008	KY576105	Avian	H5N8	H5	N8	South Korea	EasternAsia	Asia	2017.008	Wild-ans-long
H5N8_Avian_MG650635_A/chicken/Cameroon/17RS1661-1/2017|2017.038	MG650635	Avian	H5N8	H5	N8	Cameroon	CentralAfrica	Africa	2017.038	Dom-gal
H5N8_Avian_MF037850_A/green-winged_teal/Egypt/877/2016|2016.934	MF037850	Avian	H5N8	H5	N8	Egypt	NorthernAfrica	Africa	2016.934	Wild-ans-long
H5N8_Avian_MF037856_A/green-winged_teal/Egypt/871/2016|2016.934	MF037856	Avian	H5N8	H5	N8	Egypt	NorthernAfrica	Africa	2016.934	Wild-ans-long
H5N8_Avian_MF040671_A/Anser_cygnoides/Hubei/FW44/2016|2016.948	MF040671	Avian	H5N8	H5	N8	China	EasternAsia	Asia	2016.948	Dom-ans
H5N8_Avian_MG607411_A/duck/Democratic_Republic_of_the_Congo/17RS882-40/2017|2017.362	MG607411	Avian	H5N8	H5	N8	Democratic Republic of the Congo	CentralAfrica	Africa	2017.362	Dom-ans
H5N8_Avian_MG607410_A/duck/Democratic_Republic_of_the_Congo/17RS882-33/2017|2017.364	MG607410	Avian	H5N8	H5	N8	Democratic Republic of the Congo	CentralAfrica	Africa	2017.364	Dom-ans
H5N8_Avian_MG881980_A/grey-headed_gull/Uganda/MUWRP-538/2017|2017.008	MG881980	Avian	H5N8	H5	N8	Uganda	EasternAfrica	Africa	2017.008	Wild-other
H5N8_Avian_MG650636_A/duck/Cameroon/17RS1661-3/2017|2017.038	MG650636	Avian	H5N8	H5	N8	Cameroon	CentralAfrica	Africa	2017.038	Dom-ans
H5N8_Avian_MH107204_A/Guinea_fowl/Belgium/6102/2017|2017.449	MH107204	Avian	H5N8	H5	N8	Belgium	WesternEurope	Europe	2017.449	Dom-gal
H5N8_Avian_MH107196_A/Brahma_chicken/Belgium/6153/2017|2017.452	MH107196	Avian	H5N8	H5	N8	Belgium	WesternEurope	Europe	2017.452	Wild-other
H5N8_Avian_MF926484_A/goose/Kalmykia/813/2016|2016.849	MF926484	Avian	H5N8	H5	N8	Russia	EasternEurope	Europe	2016.849	Dom-ans
H5N8_Avian_MF926460_A/chicken/Chechnya/58/2017|2017.019	MF926460	Avian	H5N8	H5	N8	Russia	EasternEurope	Europe	2017.019	Dom-gal
H5N8_Avian_MF926452_A/chicken/Moscow/94/2017|2017.159	MF926452	Avian	H5N8	H5	N8	Russia	EasternEurope	Europe	2017.159	Dom-gal
H5N6_Avian_LC379584_A/jungle_crow/Hyogo/2803A002/2018|2018.162	LC379584	Avian	H5N6	H5	N6	Japan	EasternAsia	Asia	2018.162	Wild-other
H5N6_Avian_LC379592_A/jungle_crow/Hyogo/2803E011/2018|2018.167	LC379592	Avian	H5N6	H5	N6	Japan	EasternAsia	Asia	2018.167	Wild-other
H6N2_Avian_KU143473_A/wild_bird/Wuhan/CDHN09/2015|2015.038	KU143473	Avian	H6N2	H6	N2	China	EasternAsia	Asia	2015.038	Wild-other
H6N2_Avian_KU143474_A/wild_bird/Wuhan/CDHN15/2015|2015.038	KU143474	Avian	H6N2	H6	N2	China	EasternAsia	Asia	2015.038	Wild-other
H2N8_Avian_KX394375_A/duck/Zhejiang/6D10/2013|2013.951	KX394375	Avian	H2N8	H2	N8	China	EasternAsia	Asia	2013.951	Dom-ans
H3N6_Avian_KX121269_A/duck/Hunan/7/2015|2015.260	KX121269	Avian	H3N6	H3	N6	China	EasternAsia	Asia	2015.26	Dom-ans
H2N3_Avian_LC121427_A/duck/Mongolia/655/2015|2015.663	LC121427	Avian	H2N3	H2	N3	Mongolia	EasternAsia	Asia	2015.663	Dom-ans
H2N3_Avian_LC121371_A/duck/Mongolia/482/2015|2015.663	LC121371	Avian	H2N3	H2	N3	Mongolia	EasternAsia	Asia	2015.663	Dom-ans
H4N6_Avian_LC121259_A/duck/Mongolia/118/2015|2015.660	LC121259	Avian	H4N6	H4	N6	Mongolia	EasternAsia	Asia	2015.66	Dom-ans
H4N6_Avian_KY635521_A/duck/Bangladesh/25891/2015|2015.521	KY635521	Avian	H4N6	H4	N6	Bangladesh	SouthernAsia	Asia	2015.521	Dom-ans
H4N6_Avian_LC121243_A/duck/Mongolia/101/2015|2015.660	LC121243	Avian	H4N6	H4	N6	Mongolia	EasternAsia	Asia	2015.66	Dom-ans
H6N2_Avian_MF694206_A/domestic_duck/Georgia/1/2015|2015.773	MF694206	Avian	H6N2	H6	N2	Georgia	WesternAsia	Asia	2015.773	Dom-ans
H7N9_Avian_KY635802_A/duck/Bangladesh/26992/2015|2015.940	KY635802	Avian	H7N9	H7	N9	Bangladesh	SouthernAsia	Asia	2015.94	Dom-ans
H7N9_Avian_KY635690_A/duck/Bangladesh/26980/2015|2015.940	KY635690	Avian	H7N9	H7	N9	Bangladesh	SouthernAsia	Asia	2015.94	Dom-ans
H1N1_Avian_LC121395_A/duck/Mongolia/520/2015|2015.663	LC121395	Avian	H1N1	H1	N1	Mongolia	EasternAsia	Asia	2015.663	Dom-ans
H3N2_Avian_MG042420_A/duck/Bangladesh/31019/2016|2016.811	MG042420	Avian	H3N2	H3	N2	Bangladesh	SouthernAsia	Asia	2016.811	Dom-ans
H5N2_Avian_JX069080_A/ostrich/South_Africa/AI2114/2011|2011.167	JX069080	Avian	H5N2	H5	N2	South Africa	SouthernAfrica	Africa	2011.167	Wild-other
H5N2_Avian_JX069096_A/ostrich/South_Africa/AI2512/2011|2011.548	JX069096	Avian	H5N2	H5	N2	South Africa	SouthernAfrica	Africa	2011.548	Wild-other
H7N1_Avian_KT777914_A/ostrich/South_Africa/OUD/2012|2012.162	KT777914	Avian	H7N1	H7	N1	South Africa	SouthernAfrica	Africa	2012.162	Wild-other
H7N1_Avian_KT777807_A/sacred_ibis/South_Africa/120701/2012|2012.496	KT777807	Avian	H7N1	H7	N1	South Africa	SouthernAfrica	Africa	2012.496	Wild-other
H7N1_Avian_KT777906_A/ostrich/South_Africa/ORD/2012|2012.162	KT777906	Avian	H7N1	H7	N1	South Africa	SouthernAfrica	Africa	2012.162	Wild-other
H7N8_Avian_MH458921_A/Duck/Hubei/HF5/2017|2017.318	MH458921	Avian	H7N8	H7	N8	China	EasternAsia	Asia	2017.318	Dom-ans
H1N1_Avian_KY402064_A/hooded_crane/Korea/1176/2016|2016.033	KY402064	Avian	H1N1	H1	N1	South Korea	EasternAsia	Asia	2016.033	Wild-other
H5N2_Avian_KX978263_A/greater_white-fronted_goose/Netherlands/6/2008|2008.995	KX978263	Avian	H5N2	H5	N2	Netherlands	WesternEurope	Europe	2008.995	Wild-ans-long
H3N8_Avian_KX978233_A/dunlin/Netherlands/3/2007|2007.578	KX978233	Avian	H3N8	H3	N8	Netherlands	WesternEurope	Europe	2007.578	Wild-other
H3N8_Avian_CY041351_A/turnstone/Netherlands/1/2007|2007.500	CY041351	Avian	H3N8	H3	N8	Netherlands	WesternEurope	Europe	2007.5	Wild-other
H4N6_Avian_MF146910_A/European_herring_gull/Netherlands/1/2006|2006.090	MF146910	Avian	H4N6	H4	N6	Netherlands	WesternEurope	Europe	2006.09	Wild-other
H4N5_Avian_CY076997_A/black-headed_gull/Netherlands/1/2006|2006.500	CY076997	Avian	H4N5	H4	N5	Netherlands	WesternEurope	Europe	2006.5	Wild-other
H6N8_Avian_CY041383_A/black-headed_gull/Netherlands/1/2005|2005.500	CY041383	Avian	H6N8	H6	N8	Netherlands	WesternEurope	Europe	2005.5	Wild-other
H6N1_Avian_KX979346_A/greater_white-fronted_goose/Netherlands/1/2010|2010.052	KX979346	Avian	H6N1	H6	N1	Netherlands	WesternEurope	Europe	2010.052	Wild-ans-long
H10N1_Avian_MF575313_A/Eurasian_wigeon/Netherlands/3/2007|2007.800	MF575313	Avian	H10N1	H10	N1	Netherlands	WesternEurope	Europe	2007.8	Wild-ans-long
H10N1_Avian_CY077053_A/Eurasian_wigeon/Netherlands/4/2007|2007.500	CY077053	Avian	H10N1	H10	N1	Netherlands	WesternEurope	Europe	2007.5	Wild-ans-long
H4N6_Avian_KX979357_A/bewicks_swan/Netherlands/3/2007|2007.929	KX979357	Avian	H4N6	H4	N6	Netherlands	WesternEurope	Europe	2007.929	Wild-ans-long
H5N3_Avian_CY047045_A/breeder_duck/France/090045b/2009|2009.500	CY047045	Avian	H5N3	H5	N3	France	WesternEurope	Europe	2009.5	Dom-ans
H6N2_Avian_KX978379_A/Eurasian_wigeon/Netherlands/1/2006|2006.970	KX978379	Avian	H6N2	H6	N2	Netherlands	WesternEurope	Europe	2006.97	Wild-ans-long
H12N5_Avian_MF147003_A/Eurasian_wigeon/Netherlands/2/2009|2009.792	MF147003	Avian	H12N5	H12	N5	Netherlands	WesternEurope	Europe	2009.792	Wild-ans-long
H6N8_Avian_KX978108_A/greater_white-fronted_goose/Netherlands/4/2008|2008.058	KX978108	Avian	H6N8	H6	N8	Netherlands	WesternEurope	Europe	2008.058	Wild-ans-long
H6N8_Avian_KX979070_A/bean_goose/Netherlands/1/2008|2008.058	KX979070	Avian	H6N8	H6	N8	Netherlands	WesternEurope	Europe	2008.058	Wild-ans-long
H6N8_Avian_KX979398_A/greater_white-fronted_goose/Netherlands/4/2006|2006.071	KX979398	Avian	H6N8	H6	N8	Netherlands	WesternEurope	Europe	2006.071	Wild-ans-long
H9N2_Avian_MF575178_A/Eurasian_wigeon/Netherlands/4/2005|2005.822	MF575178	Avian	H9N2	H9	N2	Netherlands	WesternEurope	Europe	2005.822	Wild-ans-long
H1N1_Avian_MF146404_A/common_teal/Netherlands/3/2005|2005.926	MF146404	Avian	H1N1	H1	N1	Netherlands	WesternEurope	Europe	2005.926	Wild-ans-long
H5N2_Avian_CY021530_A/turkey/Italy/1258/2005|2005.500	CY021530	Avian	H5N2	H5	N2	Italy	SouthernEurope	Europe	2005.5	Dom-gal
H5N2_Avian_CY022634_A/turkey/Italy/1325/2005|2005.500	CY022634	Avian	H5N2	H5	N2	Italy	SouthernEurope	Europe	2005.5	Dom-gal
H4N6_Avian_CY076989_A/dunlin/Sweden/1/2005|2005.500	CY076989	Avian	H4N6	H4	N6	Sweden	NorthernEurope	Europe	2005.5	Wild-other
H6N2_Avian_CY041367_A/Eurasian_wigeon/Sweden/1/2004|2004.500	CY041367	Avian	H6N2	H6	N2	Sweden	NorthernEurope	Europe	2004.5	Wild-ans-long
H5N3_Avian_CY046149_A/duck/France/06436/2006|2006.216	CY046149	Avian	H5N3	H5	N3	France	WesternEurope	Europe	2006.216	Dom-ans
H5N1_Avian_CY046136_A/duck/France/05066b/2005|2005.500	CY046136	Avian	H5N1	H5	N1	France	WesternEurope	Europe	2005.5	Dom-ans
H5N3_Avian_CY046119_A/duck/France/02166/2002|2002.500	CY046119	Avian	H5N3	H5	N3	France	WesternEurope	Europe	2002.5	Dom-ans
H10N4_Avian_MF575291_A/ruddy_turnstone/Netherlands/1/2008|2008.740	MF575291	Avian	H10N4	H10	N4	Netherlands	WesternEurope	Europe	2008.74	Wild-other
H2N3_Avian_CY122289_A/common_teal/Netherlands/2/2008|2008.500	CY122289	Avian	H2N3	H2	N3	Netherlands	WesternEurope	Europe	2008.5	Wild-ans-long
H7N7_Avian_KF260234_A/duck/Fujian/5408/2008|2008.500	KF260234	Avian	H7N7	H7	N7	China	EasternAsia	Asia	2008.5	Dom-ans
H7N7_Avian_KF260291_A/duck/Fujian/5448/2008|2008.500	KF260291	Avian	H7N7	H7	N7	China	EasternAsia	Asia	2008.5	Dom-ans
H7N1_Avian_CY025146_A/turkey/Italy/4617/1999|1999.951	CY025146	Avian	H7N1	H7	N1	Italy	SouthernEurope	Europe	1999.951	Dom-gal
H7N1_Avian_CY022666_A/guinea_fowl/Italy/155/2000|2000.027	CY022666	Avian	H7N1	H7	N1	Italy	SouthernEurope	Europe	2000.027	Dom-gal
H7N1_Avian_CY021562_A/duck/Italy/551/2000|2000.063	CY021562	Avian	H7N1	H7	N1	Italy	SouthernEurope	Europe	2000.063	Dom-ans
H7N1_Avian_DQ991335_A/ostrich/Italy/984/00|2000.500	DQ991335	Avian	H7N1	H7	N1	Italy	SouthernEurope	Europe	2000.5	Wild-other
H7N1_Avian_KF493345_A/ostrich/Italy/1086/2000|2000.093	KF493345	Avian	H7N1	H7	N1	Italy	SouthernEurope	Europe	2000.093	Wild-other
H7N1_Avian_CY025186_A/turkey/Italy/2732/1999|1999.592	CY025186	Avian	H7N1	H7	N1	Italy	SouthernEurope	Europe	1999.592	Dom-gal
H7N1_Avian_CY021426_A/turkey/Italy/1351/2001|2001.123	CY021426	Avian	H7N1	H7	N1	Italy	SouthernEurope	Europe	2001.123	Dom-gal
H7N1_Avian_CY021554_A/chicken/Italy/322/2001|2001.041	CY021554	Avian	H7N1	H7	N1	Italy	SouthernEurope	Europe	2001.041	Dom-gal
H7N1_Avian_KF493514_A/turkey/Italy/6960/2000|2000.973	KF493514	Avian	H7N1	H7	N1	Italy	SouthernEurope	Europe	2000.973	Dom-gal
H5N2_Avian_FJ519988_A/ostrich/South_Africa/N227/2004|2004.619	FJ519988	Avian	H5N2	H5	N2	South Africa	SouthernAfrica	Africa	2004.619	Wild-other
H6N2_Avian_KX979487_A/greater_white-fronted_goose/Netherlands/8/2009|2009.995	KX979487	Avian	H6N2	H6	N2	Netherlands	WesternEurope	Europe	2009.995	Wild-ans-long
H3N8_Avian_MF575304_A/ruddy_turnstone/Netherlands/6/2008|2008.849	MF575304	Avian	H3N8	H3	N8	Netherlands	WesternEurope	Europe	2008.849	Wild-other
H3N8_Avian_KX978659_A/turnstone/Netherlands/3/2008|2008.830	KX978659	Avian	H3N8	H3	N8	Netherlands	WesternEurope	Europe	2008.83	Wild-other
H6N8_Avian_GQ404702_A/ostrich/South_Africa/AI1447/2007|2007.671	GQ404702	Avian	H6N8	H6	N8	South Africa	SouthernAfrica	Africa	2007.671	Wild-other
H7N1_Avian_GQ401164_A/duck/Denmark/53-147-8/2008|2008.312	GQ401164	Avian	H7N1	H7	N1	Denmark	NorthernEurope	Europe	2008.312	Dom-ans
H5N2_Avian_KX978271_A/greater_white-fronted_goose/Netherlands/2/2010|2010.077	KX978271	Avian	H5N2	H5	N2	Netherlands	WesternEurope	Europe	2010.077	Wild-ans-long
H6N2_Avian_KX979147_A/greater_white-fronted_goose/Netherlands/2/2011|2011.033	KX979147	Avian	H6N2	H6	N2	Netherlands	WesternEurope	Europe	2011.033	Wild-ans-long
H2N7_Avian_CY185702_A/black-headed_gull/Republic_of_Georgia/8/2012|2012.003	CY185702	Avian	H2N7	H2	N7	Georgia	WesternAsia	Asia	2012.003	Wild-other
H10N5_Avian_CY149489_A/black-headed_gull/Iceland/1298/2011|2011.808	CY149489	Avian	H10N5	H10	N5	Iceland	NorthernEurope	Europe	2011.808	Wild-other
H2N7_Avian_KM213379_A/ruddy_turnstone/Iceland/1946/2012|2012.381	KM213379	Avian	H2N7	H2	N7	Iceland	NorthernEurope	Europe	2012.381	Wild-other
H1N1_Avian_KX978707_A/greater_white-fronted_goose/Netherlands/4/2011|2011.044	KX978707	Avian	H1N1	H1	N1	Netherlands	WesternEurope	Europe	2011.044	Wild-ans-long
H3N8_Avian_LC349374_A/duck/Mongolia/29/2011|2011.652	LC349374	Avian	H3N8	H3	N8	Mongolia	EasternAsia	Asia	2011.652	Dom-ans
H4N6_Avian_LC349406_A/duck/Mongolia/372/2010|2010.658	LC349406	Avian	H4N6	H4	N6	Mongolia	EasternAsia	Asia	2010.658	Dom-ans
H4N8_Avian_KU161074_A/goose/Hunan/S2466/2011|2011.438	KU161074	Avian	H4N8	H4	N8	China	EasternAsia	Asia	2011.438	Dom-ans
H3N8_Avian_LC339762_A/duck/Mongolia/1047/2009|2009.666	LC339762	Avian	H3N8	H3	N8	Mongolia	EasternAsia	Asia	2009.666	Dom-ans
H6N1_Avian_CY109657_A/duck/Guizhou/2492/2007|2007.367	CY109657	Avian	H6N1	H6	N1	China	EasternAsia	Asia	2007.367	Dom-ans
H4N8_Avian_LC349390_A/duck/Mongolia/340/2011|2011.671	LC349390	Avian	H4N8	H4	N8	Mongolia	EasternAsia	Asia	2011.671	Dom-ans
H3N6_Avian_LC367449_A/duck/Mongolia/621/2010|2010.658	LC367449	Avian	H3N6	H3	N6	Mongolia	EasternAsia	Asia	2010.658	Dom-ans
H2N8_Avian_KY415804_A/Pigeon/Longquan/LQ67/2016|2016.079	KY415804	Avian	H2N8	H2	N8	China	EasternAsia	Asia	2016.079	Wild-other
H12N5_Avian_AB593478_A/duck/Vietnam/G18/2009|2009.038	AB593478	Avian	H12N5	H12	N5	Viet Nam	SouthEasternAsia	Asia	2009.038	Dom-ans
H4N3_Avian_KU160858_A/duck/Fujian/S1487/2009|2009.258	KU160858	Avian	H4N3	H4	N3	China	EasternAsia	Asia	2009.258	Dom-ans
H4N6_Avian_LC339778_A/duck/Mongolia/1099/2009|2009.666	LC339778	Avian	H4N6	H4	N6	Mongolia	EasternAsia	Asia	2009.666	Dom-ans
H4N6_Avian_LC339786_A/duck/Mongolia/1117/2009|2009.666	LC339786	Avian	H4N6	H4	N6	Mongolia	EasternAsia	Asia	2009.666	Dom-ans
H10N8_Avian_KP287949_A/duck/Jiangxi/4759/2009|2009.200	KP287949	Avian	H10N8	H10	N8	China	EasternAsia	Asia	2009.2	Dom-ans
H3N6_Avian_LC371825_A/duck/Hokkaido/221/2008|2008.860	LC371825	Avian	H3N6	H3	N6	Japan	EasternAsia	Asia	2008.86	Dom-ans
H4N6_Avian_KJ690580_A/duck/China/J1/2012|2012.751	KJ690580	Avian	H4N6	H4	N6	China	EasternAsia	Asia	2012.751	Dom-ans
H11N2_Avian_HM745397_A/duck/Jiangxi/k0701/2009|2009.534	HM745397	Avian	H11N2	H11	N2	China	EasternAsia	Asia	2009.534	Dom-ans
H3N2_Avian_LC132911_A/duck/Mongolia/124/2015|2015.660	LC132911	Avian	H3N2	H3	N2	Mongolia	EasternAsia	Asia	2015.66	Dom-ans
H3N3_Avian_LC349310_A/duck/Mongolia/235/2014|2014.663	LC349310	Avian	H3N3	H3	N3	Mongolia	EasternAsia	Asia	2014.663	Dom-ans
H6N5_Avian_CY109281_A/duck/Guizhou/888/2006|2006.123	CY109281	Avian	H6N5	H6	N5	China	EasternAsia	Asia	2006.123	Dom-ans
H6N1_Avian_CY109297_A/duck/Guizhou/1426/2006|2006.200	CY109297	Avian	H6N1	H6	N1	China	EasternAsia	Asia	2006.2	Dom-ans
H6N2_Avian_CY109289_A/duck/Guizhou/1084/2006|2006.123	CY109289	Avian	H6N2	H6	N2	China	EasternAsia	Asia	2006.123	Dom-ans
H6N1_Avian_HM145238_A/duck/Hunan/177/2005|2005.500	HM145238	Avian	H6N1	H6	N1	China	EasternAsia	Asia	2005.5	Dom-ans
H3N2_Avian_KC261668_A/duck/Jiangsu/26/2004|2004.367	KC261668	Avian	H3N2	H3	N2	China	EasternAsia	Asia	2004.367	Dom-ans
H3N2_Avian_KJ917392_A/chicken/Guangdong/01/2013|2013.123	KJ917392	Avian	H3N2	H3	N2	China	EasternAsia	Asia	2013.123	Dom-gal
H11N9_Avian_CY025202_A/sharp-tailed_sandpiper/Australia/6/2004|2004.500	CY025202	Avian	H11N9	H11	N9	Australia	AustraliaNewZealandOceania	Oceania	2004.5	Wild-other
H11N9_Avian_CY029886_A/sharp-tailed_sandpiper/Australia/10/2004|2004.500	CY029886	Avian	H11N9	H11	N9	Australia	AustraliaNewZealandOceania	Oceania	2004.5	Wild-other
H6N8_Avian_HM145399_A/duck/Hunan/3748/2004|2004.500	HM145399	Avian	H6N8	H6	N8	China	EasternAsia	Asia	2004.5	Dom-ans
H5N8_Avian_KU042741_A/goose/Zhejiang/925104/2014|2014.732	KU042741	Avian	H5N8	H5	N8	China	EasternAsia	Asia	2014.732	Dom-ans
H5N6_Avian_KU042731_A/goose/Zhejiang/925106/2014|2014.732	KU042731	Avian	H5N6	H5	N6	China	EasternAsia	Asia	2014.732	Dom-ans
H5N8_Avian_KP732620_A/duck/Eastern_China/S0215/2014|2014.123	KP732620	Avian	H5N8	H5	N8	China	EasternAsia	Asia	2014.123	Dom-ans
H5N8_Avian_KU042740_A/goose/Zhejiang/925037/2014|2014.732	KU042740	Avian	H5N8	H5	N8	China	EasternAsia	Asia	2014.732	Dom-ans
H5N8_Avian_KX013028_A/goose/Eastern_China/CZ/2013|2013.860	KX013028	Avian	H5N8	H5	N8	China	EasternAsia	Asia	2013.86	Dom-ans
H5N8_Avian_KJ476667_A/duck/Zhejiang/W24/2013|2013.868	KJ476667	Avian	H5N8	H5	N8	China	EasternAsia	Asia	2013.868	Dom-ans
H5N8_Avian_KT221073_A/goose/Shandong/WFSG1/2014|2014.274	KT221073	Avian	H5N8	H5	N8	China	EasternAsia	Asia	2014.274	Dom-ans
H5N8_Avian_KT221081_A/goose/Yangzhou/0420/2014|2014.299	KT221081	Avian	H5N8	H5	N8	China	EasternAsia	Asia	2014.299	Dom-ans
H5N8_Avian_KT221065_A/goose/Jiangsu/QD5/2014|2014.156	KT221065	Avian	H5N8	H5	N8	China	EasternAsia	Asia	2014.156	Dom-ans
H5N8_Avian_KX013020_A/duck/Eastern_China/JY/2014|2014.008	KX013020	Avian	H5N8	H5	N8	China	EasternAsia	Asia	2014.008	Dom-ans
H5N8_Avian_KJ476668_A/duck/Zhejiang/6D18/2013|2013.951	KJ476668	Avian	H5N8	H5	N8	China	EasternAsia	Asia	2013.951	Dom-ans
H5N6_Avian_KU143494_A/duck/Wenzhou/YHQL22/2014|2014.953	KU143494	Avian	H5N6	H5	N6	China	EasternAsia	Asia	2014.953	Dom-ans
H5N6_Avian_KU143495_A/duck/Taizhou/TZYG12/2015|2015.038	KU143495	Avian	H5N6	H5	N6	China	EasternAsia	Asia	2015.038	Dom-ans
H5N8_Avian_KP732617_A/duck/Eastern_China/S1210/2013|2013.940	KP732617	Avian	H5N8	H5	N8	China	EasternAsia	Asia	2013.94	Dom-ans
H10N5_Avian_KP284884_A/migratory_duck/Jiangxi/30556/2013|2013.827	KP284884	Avian	H10N5	H10	N5	China	EasternAsia	Asia	2013.827	Wild-ans-long
H10N5_Avian_KP284916_A/migratory_duck/Jiangxi/31531/2013|2013.934	KP284916	Avian	H10N5	H10	N5	China	EasternAsia	Asia	2013.934	Wild-ans-long
H3N8_Avian_CY146627_A/duck/Hunan/S1824/2012|2012.225	CY146627	Avian	H3N8	H3	N8	China	EasternAsia	Asia	2012.225	Dom-ans
H3N6_Avian_LC121363_A/duck/Mongolia/405/2015|2015.663	LC121363	Avian	H3N6	H3	N6	Mongolia	EasternAsia	Asia	2015.663	Dom-ans
H3N3_Avian_LC132903_A/duck/Mongolia/122/2015|2015.660	LC132903	Avian	H3N3	H3	N3	Mongolia	EasternAsia	Asia	2015.66	Dom-ans
H5N2_Avian_KJ162803_A/duck/Taiwan/11254/2013|2013.542	KJ162803	Avian	H5N2	H5	N2	Taiwan	EasternAsia	Asia	2013.542	Dom-ans
H3N3_Avian_LC132919_A/duck/Mongolia/129/2015|2015.660	LC132919	Avian	H3N3	H3	N3	Mongolia	EasternAsia	Asia	2015.66	Dom-ans
H3N8_Avian_LC108127_A/duck/Mongolia/83/2015|2015.660	LC108127	Avian	H3N8	H3	N8	Mongolia	EasternAsia	Asia	2015.66	Dom-ans
H10N6_Avian_KP287813_A/migratory_duck/Jiangxi/9334/2005|2005.816	KP287813	Avian	H10N6	H10	N6	China	EasternAsia	Asia	2005.816	Wild-ans-long
H10N2_Avian_KP287805_A/migratory_duck/Jiangxi/10861/2005|2005.863	KP287805	Avian	H10N2	H10	N2	China	EasternAsia	Asia	2005.863	Wild-ans-long
H6N2_Avian_CY109225_A/duck/Guangxi/1074/2006|2006.200	CY109225	Avian	H6N2	H6	N2	China	EasternAsia	Asia	2006.2	Dom-ans
H2N5_Avian_LC339658_A/duck/Hokkaido/W259/2005|2005.860	LC339658	Avian	H2N5	H2	N5	Japan	EasternAsia	Asia	2005.86	Dom-ans
H4N9_Avian_LC339642_A/duck/Hokkaido/W215/2006|2006.814	LC339642	Avian	H4N9	H4	N9	Japan	EasternAsia	Asia	2006.814	Dom-ans
H10N6_Avian_KP287821_A/migratory_duck/Jiangxi/10974/2005|2005.863	KP287821	Avian	H10N6	H10	N6	China	EasternAsia	Asia	2005.863	Wild-ans-long
H3N8_Avian_LC339872_A/duck/Mongolia/144/2005|2005.710	LC339872	Avian	H3N8	H3	N8	Mongolia	EasternAsia	Asia	2005.71	Dom-ans
H10N7_Avian_KU921399_A/duck/Shanxi/3180/2010|2010.953	KU921399	Avian	H10N7	H10	N7	China	EasternAsia	Asia	2010.953	Dom-ans
H3N6_Avian_LC339880_A/duck/Mongolia/146/2010|2010.655	LC339880	Avian	H3N6	H3	N6	Mongolia	EasternAsia	Asia	2010.655	Dom-ans
H5N3_Avian_LC371801_A/duck/Hokkaido/167/2007|2007.827	LC371801	Avian	H5N3	H5	N3	Japan	EasternAsia	Asia	2007.827	Dom-ans
H5N2_Avian_KC784972_A/duck/Taiwan/DV1242/2009|2009.022	KC784972	Avian	H5N2	H5	N2	Taiwan	EasternAsia	Asia	2009.022	Dom-ans
H5N2_Avian_KC785017_A/duck/Taiwan/DV1238/2009|2009.022	KC785017	Avian	H5N2	H5	N2	Taiwan	EasternAsia	Asia	2009.022	Dom-ans
H11N9_Avian_AB593470_A/duck/Vietnam/G32/2008|2008.038	AB593470	Avian	H11N9	H11	N9	Viet Nam	SouthEasternAsia	Asia	2008.038	Dom-ans
H7N2_Avian_LC339634_A/duck/Hokkaido/W19/2013|2013.751	LC339634	Avian	H7N2	H7	N2	Japan	EasternAsia	Asia	2013.751	Dom-ans
H5N1_Avian_MH135536_A/chicken/Bangladesh/33395/2017|2017.625	MH135536	Avian	H5N1	H5	N1	Bangladesh	SouthernAsia	Asia	2017.625	Dom-gal
H5N1_Avian_KY635540_A/duck/Bangladesh/26251/2015|2015.696	KY635540	Avian	H5N1	H5	N1	Bangladesh	SouthernAsia	Asia	2015.696	Dom-ans
H5N1_Avian_MG957556_A/duck/Bangladesh/31993/2017|2017.123	MG957556	Avian	H5N1	H5	N1	Bangladesh	SouthernAsia	Asia	2017.123	Dom-ans
H5N1_Avian_MH135382_A/chicken/Bangladesh/32747/2017|2017.381	MH135382	Avian	H5N1	H5	N1	Bangladesh	SouthernAsia	Asia	2017.381	Dom-gal
H5N1_Avian_MH135337_A/duck/Bangladesh/33848/2017|2017.797	MH135337	Avian	H5N1	H5	N1	Bangladesh	SouthernAsia	Asia	2017.797	Dom-ans
H5N1_Avian_MG042093_A/chicken/Bangladesh/30065/2016|2016.400	MG042093	Avian	H5N1	H5	N1	Bangladesh	SouthernAsia	Asia	2016.4	Dom-gal
H5N1_Avian_MG042205_A/duck/Bangladesh/30818/2016|2016.737	MG042205	Avian	H5N1	H5	N1	Bangladesh	SouthernAsia	Asia	2016.737	Dom-ans
H5N1_Avian_MG042367_A/duck/Bangladesh/31294/2016|2016.899	MG042367	Avian	H5N1	H5	N1	Bangladesh	SouthernAsia	Asia	2016.899	Dom-ans
H7N1_Avian_KX977910_A/bean_goose/Netherlands/2/2009|2009.055	KX977910	Avian	H7N1	H7	N1	Netherlands	WesternEurope	Europe	2009.055	Wild-ans-long
H7N1_Avian_KX979550_A/bean_goose/Netherlands/1/2009|2009.055	KX979550	Avian	H7N1	H7	N1	Netherlands	WesternEurope	Europe	2009.055	Wild-ans-long
H7N4_Avian_KX979535_A/Eurasian_wigeon/Netherlands/2/2008|2008.992	KX979535	Avian	H7N4	H7	N4	Netherlands	WesternEurope	Europe	2008.992	Wild-ans-long
H7N1_Avian_KX979172_A/bewicks_swan/Netherlands/7/2008|2008.978	KX979172	Avian	H7N1	H7	N1	Netherlands	WesternEurope	Europe	2008.978	Wild-ans-long
H1N1_Avian_KX979197_A/Eurasian_wigeon/Netherlands/2/2007|2007.800	KX979197	Avian	H1N1	H1	N1	Netherlands	WesternEurope	Europe	2007.8	Wild-ans-long
H6N8_Avian_CY149537_A/greylag_goose/Iceland/0980/2011|2011.833	CY149537	Avian	H6N8	H6	N8	Iceland	NorthernEurope	Europe	2011.833	Wild-ans-long
H6N8_Avian_CY149465_A/greylag_goose/Iceland/1482/2011|2011.833	CY149465	Avian	H6N8	H6	N8	Iceland	NorthernEurope	Europe	2011.833	Wild-ans-long
H11N9_Avian_MF146236_A/common_teal/Netherlands/7/2005|2005.953	MF146236	Avian	H11N9	H11	N9	Netherlands	WesternEurope	Europe	2005.953	Wild-ans-long
H3N8_Avian_LC332530_A/duck/Hokkaido/17/2015|2015.781	LC332530	Avian	H3N8	H3	N8	Japan	EasternAsia	Asia	2015.781	Dom-ans
H3N8_Avian_LC332498_A/duck/Hokkaido/12/2015|2015.770	LC332498	Avian	H3N8	H3	N8	Japan	EasternAsia	Asia	2015.77	Dom-ans
H5N3_Avian_LC042050_A/duck/Hokkaido/W240/2014|2014.827	LC042050	Avian	H5N3	H5	N3	Japan	EasternAsia	Asia	2014.827	Dom-ans
H5N3_Avian_LC042057_A/duck/Hokkaido/W280/2014|2014.827	LC042057	Avian	H5N3	H5	N3	Japan	EasternAsia	Asia	2014.827	Dom-ans
H2N1_Avian_LC371785_A/duck/Hokkaido/162/2013|2013.871	LC371785	Avian	H2N1	H2	N1	Japan	EasternAsia	Asia	2013.871	Dom-ans
H1N1_Avian_KX066870_A/wild_bird/Korea/SK14/2014|2014.918	KX066870	Avian	H1N1	H1	N1	South Korea	EasternAsia	Asia	2014.918	Wild-other
H1N1_Avian_KU143467_A/wild_bird/Wuhan/WHHN58/2014|2014.953	KU143467	Avian	H1N1	H1	N1	China	EasternAsia	Asia	2014.953	Wild-other
H11N6_Avian_LC339618_A/duck/Hokkaido/W165/2015|2015.844	LC339618	Avian	H11N6	H11	N6	Japan	EasternAsia	Asia	2015.844	Dom-ans
H3N2_Avian_KJ439836_A/duck/Zhejiang/D11/2013|2013.789	KJ439836	Avian	H3N2	H3	N2	China	EasternAsia	Asia	2013.789	Dom-ans
H3N3_Avian_KJ439841_A/duck/Zhejiang/D17/2013|2013.789	KJ439841	Avian	H3N3	H3	N3	China	EasternAsia	Asia	2013.789	Dom-ans
H3N3_Avian_KJ439842_A/duck/Zhejiang/D18/2013|2013.789	KJ439842	Avian	H3N3	H3	N3	China	EasternAsia	Asia	2013.789	Dom-ans
H5N2_Avian_LC042072_A/duck/Hokkaido/WZ20/2014|2014.795	LC042072	Avian	H5N2	H5	N2	Japan	EasternAsia	Asia	2014.795	Dom-ans
H10N7_Avian_KP287664_A/duck/Jiangxi/27314/2012|2012.975	KP287664	Avian	H10N7	H10	N7	China	EasternAsia	Asia	2012.975	Dom-ans
H4N6_Avian_KU161026_A/duck/Jiangxi/S2443/2012|2012.425	KU161026	Avian	H4N6	H4	N6	China	EasternAsia	Asia	2012.425	Dom-ans
H4N6_Avian_JX454774_A/wild_bird/Korea/YS109/2007|2007.038	JX454774	Avian	H4N6	H4	N6	South Korea	EasternAsia	Asia	2007.038	Wild-other
H11N9_Avian_KF260276_A/common_teal/Hong_Kong/MPD322/2007|2007.500	KF260276	Avian	H11N9	H11	N9	Hong Kong	EasternAsia	Asia	2007.5	Wild-ans-long
H2N3_Avian_LC371809_A/duck/Hokkaido/17/2001|2001.759	LC371809	Avian	H2N3	H2	N3	Japan	EasternAsia	Asia	2001.759	Dom-ans
H2N9_Avian_KF260299_A/duck/Guangdong/707/2000|2000.500	KF260299	Avian	H2N9	H2	N9	China	EasternAsia	Asia	2000.5	Dom-ans
H5N3_Avian_CY024751_A/duck/Italy/775/2004|2004.500	CY024751	Avian	H5N3	H5	N3	Italy	SouthernEurope	Europe	2004.5	Dom-ans
H6N2_Avian_JF965119_A/duck/Eastern_China/31/2004|2004.871	JF965119	Avian	H6N2	H6	N2	China	EasternAsia	Asia	2004.871	Dom-ans
H6N2_Avian_JF965118_A/duck/Eastern_China/29/2004|2004.871	JF965118	Avian	H6N2	H6	N2	China	EasternAsia	Asia	2004.871	Dom-ans
H4N6_Avian_CY111605_A/duck/Shanghai/Y20/2006|2006.701	CY111605	Avian	H4N6	H4	N6	China	EasternAsia	Asia	2006.701	Dom-ans
H5N1_Avian_AB212279_A/duck/Yokohama/aq10/2003|2003.500	AB212279	Avian	H5N1	H5	N1	Japan	EasternAsia	Asia	2003.5	Dom-ans
H10N3_Avian_KP287877_A/duck/Jiangxi/501/2006|2006.027	KP287877	Avian	H10N3	H10	N3	China	EasternAsia	Asia	2006.027	Dom-ans
H10N3_Avian_KP287845_A/duck/Jiangxi/302/2006|2006.027	KP287845	Avian	H10N3	H10	N3	China	EasternAsia	Asia	2006.027	Dom-ans
H10N3_Avian_KP287829_A/duck/Jiangxi/13875/2005|2005.984	KP287829	Avian	H10N3	H10	N3	China	EasternAsia	Asia	2005.984	Dom-ans
H10N3_Avian_KP287837_A/duck/Jiangxi/13946/2005|2005.984	KP287837	Avian	H10N3	H10	N3	China	EasternAsia	Asia	2005.984	Dom-ans
H4N6_Avian_JX454734_A/wild_bird/Korea/GS26/2006|2006.123	JX454734	Avian	H4N6	H4	N6	South Korea	EasternAsia	Asia	2006.123	Wild-other
H4N6_Avian_JX454726_A/wild_bird/Korea/GD42/2005|2005.871	JX454726	Avian	H4N6	H4	N6	South Korea	EasternAsia	Asia	2005.871	Wild-other
H10N5_Avian_KP288013_A/migratory_duck/Jiangxi/6847/2003|2003.899	KP288013	Avian	H10N5	H10	N5	China	EasternAsia	Asia	2003.899	Wild-ans-long
H6N5_Avian_HM145378_A/duck/Hunan/5613/2003|2003.500	HM145378	Avian	H6N5	H6	N5	China	EasternAsia	Asia	2003.5	Dom-ans
H6N5_Avian_DQ376831_A/duck/Taiwan/WB459/04|2004.500	DQ376831	Avian	H6N5	H6	N5	Taiwan	EasternAsia	Asia	2004.5	Dom-ans
H6N2_Avian_JF965131_A/duck/Eastern_China/54/2002|2002.953	JF965131	Avian	H6N2	H6	N2	China	EasternAsia	Asia	2002.953	Dom-ans
H6N2_Avian_JF965130_A/duck/Eastern_China/53/2002|2002.871	JF965130	Avian	H6N2	H6	N2	China	EasternAsia	Asia	2002.871	Dom-ans
H6N2_Avian_JF965135_A/duck/Eastern_China/59/2003|2003.871	JF965135	Avian	H6N2	H6	N2	China	EasternAsia	Asia	2003.871	Dom-ans
H6N2_Avian_JF965133_A/duck/Eastern_China/57/2003|2003.704	JF965133	Avian	H6N2	H6	N2	China	EasternAsia	Asia	2003.704	Dom-ans
H5N3_Avian_GQ227607_A/duck/Primorie/2633/2001|2001.644	GQ227607	Avian	H5N3	H5	N3	Russia	EasternEurope	Europe	2001.644	Dom-ans
H4N1_Swine_JX878674_A/swine/HuBei/06/2009|2009.392	JX878674	Swine	H4N1	H4	N1	China	EasternAsia	Asia	2009.392	Swine
H4N6_Avian_AB304146_A/duck/Shiga/8/2004|2004.500	AB304146	Avian	H4N6	H4	N6	Japan	EasternAsia	Asia	2004.5	Dom-ans
H4N2_Avian_LC371777_A/duck/Hokkaido/143/2004|2004.786	LC371777	Avian	H4N2	H4	N2	Japan	EasternAsia	Asia	2004.786	Dom-ans
H6N8_Avian_HM145397_A/duck/Hunan/1469/2002|2002.500	HM145397	Avian	H6N8	H6	N8	China	EasternAsia	Asia	2002.5	Dom-ans
H6N2_Avian_HM145307_A/duck/Hunan/573/2002|2002.500	HM145307	Avian	H6N2	H6	N2	China	EasternAsia	Asia	2002.5	Dom-ans
H7N7_Avian_AB438940_A/chicken/Netherlands/2586/2003|2003.500	AB438940	Avian	H7N7	H7	N7	Netherlands	WesternEurope	Europe	2003.5	Dom-gal
H7N7_Human_AY342418_A/Netherlands/219/2003|2003.500	AY342418	Human	H7N7	H7	N7	Netherlands	WesternEurope	Europe	2003.5	Human
H7N7_Avian_AY342420_A/chicken/Netherlands/1/03|2003.500	AY342420	Avian	H7N7	H7	N7	Netherlands	WesternEurope	Europe	2003.5	Dom-gal
H7N7_Avian_AJ619677_A/chicken/Germany/R28/03|2003.500	AJ619677	Avian	H7N7	H7	N7	Germany	WesternEurope	Europe	2003.5	Dom-gal
H7N3_Avian_CY024743_A/turkey/Italy/8000/2002|2002.500	CY024743	Avian	H7N3	H7	N3	Italy	SouthernEurope	Europe	2002.5	Dom-gal
H7N3_Avian_CY028665_A/turkey/Italy/9742/2002|2002.500	CY028665	Avian	H7N3	H7	N3	Italy	SouthernEurope	Europe	2002.5	Dom-gal
H7N3_Avian_CY095527_A/chicken/Italy/4616/2003|2003.500	CY095527	Avian	H7N3	H7	N3	Italy	SouthernEurope	Europe	2003.5	Dom-gal
H7N3_Avian_CY021506_A/turkey/Italy/3337/2004|2004.500	CY021506	Avian	H7N3	H7	N3	Italy	SouthernEurope	Europe	2004.5	Dom-gal
H7N3_Avian_CY020618_A/quail/Italy/3347/2004|2004.500	CY020618	Avian	H7N3	H7	N3	Italy	SouthernEurope	Europe	2004.5	Dom-gal
H7N3_Avian_CY022618_A/turkey/Italy/2043/2003|2003.500	CY022618	Avian	H7N3	H7	N3	Italy	SouthernEurope	Europe	2003.5	Dom-gal
H6N9_Avian_CY109681_A/duck/Hunan/1590/2007|2007.534	CY109681	Avian	H6N9	H6	N9	China	EasternAsia	Asia	2007.534	Dom-ans
H7N2_Avian_CY031033_A/duck/Italy/4609/2003|2003.500	CY031033	Avian	H7N2	H7	N2	Italy	SouthernEurope	Europe	2003.5	Dom-ans
H7N2_Avian_CY021514_A/quail/Italy/4610/2003|2003.500	CY021514	Avian	H7N2	H7	N2	Italy	SouthernEurope	Europe	2003.5	Dom-gal
H5N2_Avian_CY005781_A/duck/Potsdam/1402-6/1986|1986.500	CY005781	Avian	H5N2	H5	N2	Germany	WesternEurope	Europe	1986.5	Dom-ans
H5N2_Avian_JQ041395_A/duck/Hebei/0908/2009|2009.619	JQ041395	Avian	H5N2	H5	N2	China	EasternAsia	Asia	2009.619	Dom-ans
H7N1_Avian_AB473542_A/duck/Mongolia/867/2002|2002.500	AB473542	Avian	H7N1	H7	N1	Mongolia	EasternAsia	Asia	2002.5	Dom-ans
H9N2_Avian_JX465623_A/chicken/Iran/ZMT-101/1998|1998.452	JX465623	Avian	H9N2	H9	N2	Iran	SouthernAsia	Asia	1998.452	Dom-gal
H7N7_Human_KF918336_A/Italy/3/2013|2013.682	KF918336	Human	H7N7	H7	N7	Italy	SouthernEurope	Europe	2013.682	Human
H5N1_Avian_KM213387_A/ruddy_turnstone/Iceland/2899/2013|2013.389	KM213387	Avian	H5N1	H5	N1	Iceland	NorthernEurope	Europe	2013.389	Wild-other
H9N2_Avian_KX470441_A/turkey/Poland/08/2014|2014.290	KX470441	Avian	H9N2	H9	N2	Poland	EasternEurope	Europe	2014.29	Dom-gal
H9N2_Avian_KX470449_A/turkey/Poland/09/2014|2014.293	KX470449	Avian	H9N2	H9	N2	Poland	EasternEurope	Europe	2014.293	Dom-gal
H9N2_Avian_KX470433_A/turkey/Poland/14/2013|2013.310	KX470433	Avian	H9N2	H9	N2	Poland	EasternEurope	Europe	2013.31	Dom-gal
H5N1_Avian_KU310446_A/chicken/France/150169a/2015|2015.882	KU310446	Avian	H5N1	H5	N1	France	WesternEurope	Europe	2015.882	Dom-gal
H5N2_Avian_KX014901_A/chicken/France/160013g/2016|2016.000	KX014901	Avian	H5N2	H5	N2	France	WesternEurope	Europe	2016	Dom-gal
H5N9_Avian_KU320885_A/guinea_fowl/France/150207n/2015|2015.921	KU320885	Avian	H5N9	H5	N9	France	WesternEurope	Europe	2015.921	Dom-gal
H5N9_Avian_KX014885_A/duck/France/150236/2015|2015.932	KX014885	Avian	H5N9	H5	N9	France	WesternEurope	Europe	2015.932	Dom-ans
H5N9_Avian_KX014893_A/duck/France/150289/2015|2015.937	KX014893	Avian	H5N9	H5	N9	France	WesternEurope	Europe	2015.937	Dom-ans
H5N2_Avian_KX014877_A/duck/France/150233/2015|2015.926	KX014877	Avian	H5N2	H5	N2	France	WesternEurope	Europe	2015.926	Dom-ans
H3N8_Avian_CY185470_A/common_Teal/Republic_of_Georgia/1/2011|2011.715	CY185470	Avian	H3N8	H3	N8	Georgia	WesternAsia	Asia	2011.715	Wild-ans-long
H11N1_Avian_MF575095_A/black-headed_gull/Netherlands/21/2014|2014.984	MF575095	Avian	H11N1	H11	N1	Netherlands	WesternEurope	Europe	2014.984	Wild-other
H9N2_Avian_KX000855_A/pigeon/Egypt/S10408B/2014|2014.937	KX000855	Avian	H9N2	H9	N2	Egypt	NorthernAfrica	Africa	2014.937	Wild-other
H9N2_Avian_KX000723_A/pigeon/Egypt/S10409A/2014|2014.937	KX000723	Avian	H9N2	H9	N2	Egypt	NorthernAfrica	Africa	2014.937	Wild-other
H5N1_Avian_FJ784804_A/duck/Hubei/2911/2007|2007.077	FJ784804	Avian	H5N1	H5	N1	China	EasternAsia	Asia	2007.077	Dom-ans
H5N1_Avian_FJ784806_A/chicken/Hunan/3157/2006|2006.912	FJ784806	Avian	H5N1	H5	N1	China	EasternAsia	Asia	2006.912	Dom-gal
H5N1_Avian_FJ784803_A/chicken/Hubei/2856/2007|2007.077	FJ784803	Avian	H5N1	H5	N1	China	EasternAsia	Asia	2007.077	Dom-gal
H3N2_Avian_KT022248_A/duck/Guangxi/015D2/2009|2009.285	KT022248	Avian	H3N2	H3	N2	China	EasternAsia	Asia	2009.285	Dom-ans
H11N1_Avian_MF682702_A/lesser_black-backed_gull/Netherlands/1/2007|2007.877	MF682702	Avian	H11N1	H11	N1	Netherlands	WesternEurope	Europe	2007.877	Wild-other
H1N3_Avian_MF575236_A/black-headed_gull/Netherlands/1/2008|2008.222	MF575236	Avian	H1N3	H1	N3	Netherlands	WesternEurope	Europe	2008.222	Wild-other
H4N6_Avian_KX228209_A/chicken/England/474-016250/2014|2014.392	KX228209	Avian	H4N6	H4	N6	United Kingdom	NorthernEurope	Europe	2014.392	Dom-gal
H5N2_Avian_CY146675_A/duck/Hunan/S4124/2011|2011.860	CY146675	Avian	H5N2	H5	N2	China	EasternAsia	Asia	2011.86	Dom-ans
H5N2_Avian_CY146651_A/duck/Hunan/S4101/2011|2011.860	CY146651	Avian	H5N2	H5	N2	China	EasternAsia	Asia	2011.86	Dom-ans
H5N2_Avian_AB753184_A/Eurasian_Woodcock/Vietnam/8/2007|2007.871	AB753184	Avian	H5N2	H5	N2	Viet Nam	SouthEasternAsia	Asia	2007.871	Wild-other
H6N8_Avian_CY109609_A/duck/Guangxi/1330/2007|2007.285	CY109609	Avian	H6N8	H6	N8	China	EasternAsia	Asia	2007.285	Dom-ans
H6N8_Avian_CY109601_A/duck/Guangxi/890/2007|2007.200	CY109601	Avian	H6N8	H6	N8	China	EasternAsia	Asia	2007.2	Dom-ans
H11N9_Avian_CY060189_A/common_teal/Netherlands/9/2000|2000.904	CY060189	Avian	H11N9	H11	N9	Netherlands	WesternEurope	Europe	2000.904	Wild-ans-long
H2N2_Avian_CY121964_A/white-fronted_goose/Netherlands/22/1999|1999.500	CY121964	Avian	H2N2	H2	N2	Netherlands	WesternEurope	Europe	1999.5	Wild-ans-long
H6N8_Avian_CY041375_A/common_teal/Netherlands/2/2005|2005.500	CY041375	Avian	H6N8	H6	N8	Netherlands	WesternEurope	Europe	2005.5	Wild-ans-long
H9N1_Avian_CY185526_A/black-headed_gull/Georgia/2/2011|2011.296	CY185526	Avian	H9N1	H9	N1	Georgia	WesternAsia	Asia	2011.296	Wild-other
H11N1_Avian_CY185414_A/black-headed_gull/Republic_of_Georgia/1/2010|2010.052	CY185414	Avian	H11N1	H11	N1	Georgia	WesternAsia	Asia	2010.052	Wild-other
H2N7_Avian_CY185654_A/black-headed_gull/Republic_of_Georgia/7/2012|2012.060	CY185654	Avian	H2N7	H2	N7	Georgia	WesternAsia	Asia	2012.06	Wild-other
H9N2_Avian_CY093095_A/quail/Lebanon/273/2010|2010.619	CY093095	Avian	H9N2	H9	N2	Lebanon	WesternAsia	Asia	2010.619	Dom-gal
H6N2_Avian_CY185406_A/common_coot/Republic_of_Georgia/1/2010|2010.055	CY185406	Avian	H6N2	H6	N2	Georgia	WesternAsia	Asia	2010.055	Wild-other
H14N3_Avian_KX602667_A/goose/Karachi/NARC-13N-969/2014|2014.005	KX602667	Avian	H14N3	H14	N3	Pakistan	SouthernAsia	Asia	2014.005	Dom-ans
H4N6_Avian_MF694044_A/domestic_duck/Georgia/5/2016|2016.671	MF694044	Avian	H4N6	H4	N6	Georgia	WesternAsia	Asia	2016.671	Dom-ans
H4N6_Avian_MF693926_A/domestic_duck/Georgia/6/2016|2016.690	MF693926	Avian	H4N6	H4	N6	Georgia	WesternAsia	Asia	2016.69	Dom-ans
H5N7_Avian_MF362102_A/Duck/Dongting/D76-1/2016|2016.989	MF362102	Avian	H5N7	H5	N7	China	EasternAsia	Asia	2016.989	Dom-ans
H5N3_Avian_KT327410_A/Bulbul/Taiwan/01156/2015|2015.038	KT327410	Avian	H5N3	H5	N3	Taiwan	EasternAsia	Asia	2015.038	Wild-other
H5N3_Avian_KT327373_A/goose/Taiwan/01042/2015|2015.030	KT327373	Avian	H5N3	H5	N3	Taiwan	EasternAsia	Asia	2015.03	Dom-ans
H5N3_Avian_KU646900_A/goose/Taiwan/01038/2015|2015.030	KU646900	Avian	H5N3	H5	N3	Taiwan	EasternAsia	Asia	2015.03	Dom-ans
H5N3_Avian_KU646908_A/chicken/Taiwan/01174/2015|2015.041	KU646908	Avian	H5N3	H5	N3	Taiwan	EasternAsia	Asia	2015.041	Dom-gal
H2N5_Avian_CY185622_A/black-headed_gull/Republic_of_Georgia/9/2012|2012.142	CY185622	Avian	H2N5	H2	N5	Georgia	WesternAsia	Asia	2012.142	Wild-other
H3N2_Avian_KU158928_A/duck/Hebei/B1647-1/2011|2011.500	KU158928	Avian	H3N2	H3	N2	China	EasternAsia	Asia	2011.5	Dom-ans
H3N8_Avian_KU158923_A/duck/Shanghai/120-1/2009|2009.500	KU158923	Avian	H3N8	H3	N8	China	EasternAsia	Asia	2009.5	Dom-ans
H10N8_Avian_KU921397_A/duck/Shanghai/602/2009|2009.953	KU921397	Avian	H10N8	H10	N8	China	EasternAsia	Asia	2009.953	Dom-ans
H6N5_Avian_KT266910_A/duck/Guangxi/052/2010|2010.093	KT266910	Avian	H6N5	H6	N5	China	EasternAsia	Asia	2010.093	Dom-ans
H4N6_Avian_KU160946_A/duck/Henan/S4179/2009|2009.921	KU160946	Avian	H4N6	H4	N6	China	EasternAsia	Asia	2009.921	Dom-ans
H4N6_Avian_KU160986_A/duck/Hunan/S1166/2010|2010.167	KU160986	Avian	H4N6	H4	N6	China	EasternAsia	Asia	2010.167	Dom-ans
H3N2_Avian_AB746481_A/duck/Vietnam/LBM12/2011|2011.718	AB746481	Avian	H3N2	H3	N2	Viet Nam	SouthEasternAsia	Asia	2011.718	Dom-ans
H4N6_Avian_AB746473_A/duck/Vietnam/LBM1/2011|2011.718	AB746473	Avian	H4N6	H4	N6	Viet Nam	SouthEasternAsia	Asia	2011.718	Dom-ans
H3N2_Avian_LC028103_A/muscovy_duck/Vietnam/LBM115/2012|2012.523	LC028103	Avian	H3N2	H3	N2	Viet Nam	SouthEasternAsia	Asia	2012.523	Dom-ans
H3N2_Avian_LC028079_A/duck/Vietnam/LBM48/2011|2011.890	LC028079	Avian	H3N2	H3	N2	Viet Nam	SouthEasternAsia	Asia	2011.89	Dom-ans
H10N7_Avian_KP285892_A/migratory_duck/Jiangxi/33038/2013|2013.953	KP285892	Avian	H10N7	H10	N7	China	EasternAsia	Asia	2013.953	Wild-ans-long
H10N7_Avian_KP285908_A/migratory_duck/Jiangxi/33195/2013|2013.953	KP285908	Avian	H10N7	H10	N7	China	EasternAsia	Asia	2013.953	Wild-ans-long
H7N7_Avian_KP417118_A/wild_bird/Jiangxi/35982/2013|2013.953	KP417118	Avian	H7N7	H7	N7	China	EasternAsia	Asia	2013.953	Wild-other
H7N7_Avian_KP417102_A/wild_bird/Jiangxi/34458/2013|2013.953	KP417102	Avian	H7N7	H7	N7	China	EasternAsia	Asia	2013.953	Wild-other
H10N3_Avian_KP286132_A/duck/Jiangxi/33663/2013|2013.953	KP286132	Avian	H10N3	H10	N3	China	EasternAsia	Asia	2013.953	Dom-ans
H10N3_Avian_KP286180_A/duck/Jiangxi/33757/2013|2013.953	KP286180	Avian	H10N3	H10	N3	China	EasternAsia	Asia	2013.953	Dom-ans
H4N1_Avian_LC349302_A/duck/Mongolia/202/2013|2013.666	LC349302	Avian	H4N1	H4	N1	Mongolia	EasternAsia	Asia	2013.666	Dom-ans
H3N1_Avian_LC367441_A/duck/Mongolia/62/2013|2013.666	LC367441	Avian	H3N1	H3	N1	Mongolia	EasternAsia	Asia	2013.666	Dom-ans
H1N2_Avian_KJ907486_A/black-necked_crane/Zhaotong/ZT-12/2013|2013.874	KJ907486	Avian	H1N2	H1	N2	China	EasternAsia	Asia	2013.874	Wild-other
H6N1_Avian_KY635613_A/duck/Bangladesh/25767/2015|2015.523	KY635613	Avian	H6N1	H6	N1	Bangladesh	SouthernAsia	Asia	2015.523	Dom-ans
H4N6_Avian_MH135397_A/duck/Bangladesh/33676/2017|2017.740	MH135397	Avian	H4N6	H4	N6	Bangladesh	SouthernAsia	Asia	2017.74	Dom-ans
H11N1_Avian_MF694018_A/common_teal/Netherlands/1/2015|2015.742	MF694018	Avian	H11N1	H11	N1	Netherlands	WesternEurope	Europe	2015.742	Wild-ans-long
H10N3_Avian_LC121355_A/duck/Mongolia/326/2015|2015.663	LC121355	Avian	H10N3	H10	N3	Mongolia	EasternAsia	Asia	2015.663	Dom-ans
H1N2_Avian_LC121275_A/duck/Mongolia/154/2015|2015.660	LC121275	Avian	H1N2	H1	N2	Mongolia	EasternAsia	Asia	2015.66	Dom-ans
H3N8_Avian_AB569494_A/duck/Zambia/04/2008|2008.452	AB569494	Avian	H3N8	H3	N8	Zambia	EasternAfrica	Africa	2008.452	Dom-ans
H16N3_Avian_GQ907299_A/black_headed_gull/Mongolia/1756/2006|2006.685	GQ907299	Avian	H16N3	H16	N3	Mongolia	EasternAsia	Asia	2006.685	Wild-other
H13N6_Avian_GQ907307_A/black_headed_gull/Mongolia/1766/2006|2006.685	GQ907307	Avian	H13N6	H13	N6	Mongolia	EasternAsia	Asia	2006.685	Wild-other
H10N7_Avian_CY185454_A/domestic_duck/Republic_of_Georgia/1/2010|2010.321	CY185454	Avian	H10N7	H10	N7	Georgia	WesternAsia	Asia	2010.321	Dom-ans
H11N2_Avian_JX499149_A/chicken/Nanjing/908/2009|2009.162	JX499149	Avian	H11N2	H11	N2	China	EasternAsia	Asia	2009.162	Dom-gal
H9N3_Avian_CY185550_A/black-headed_gull/Republic_of_Georgia/8/2011|2011.329	CY185550	Avian	H9N3	H9	N3	Georgia	WesternAsia	Asia	2011.329	Wild-other
H9N3_Avian_CY185566_A/Mediterranean_gull/Georgia/1/2011|2011.332	CY185566	Avian	H9N3	H9	N3	Georgia	WesternAsia	Asia	2011.332	Wild-other
H11N2_Avian_CY138142_A/lesser_black-backed_gull/Iceland/145/2010|2010.389	CY138142	Avian	H11N2	H11	N2	Iceland	NorthernEurope	Europe	2010.389	Wild-other
H11N9_Avian_MF147761_A/black-headed_gull/Netherlands/40/2009|2009.885	MF147761	Avian	H11N9	H11	N9	Netherlands	WesternEurope	Europe	2009.885	Wild-other
H4N6_Avian_KX228217_A/chicken/Wales/600-020823/2014|2014.477	KX228217	Avian	H4N6	H4	N6	United Kingdom	NorthernEurope	Europe	2014.477	Dom-gal
H10N8_Avian_KP862024_A/duck/Hunan/S1496/2011|2011.170	KP862024	Avian	H10N8	H10	N8	China	EasternAsia	Asia	2011.17	Dom-ans
H3N2_Avian_JX286596_A/duck/Shanghai/C84/2009|2009.162	JX286596	Avian	H3N2	H3	N2	China	EasternAsia	Asia	2009.162	Dom-ans
H7N6_Avian_KP418021_A/chicken/Jiangxi/14535/2014|2014.299	KP418021	Avian	H7N6	H7	N6	China	EasternAsia	Asia	2014.299	Dom-gal
H7N6_Avian_KP417952_A/chicken/Jiangxi/14501/2014|2014.299	KP417952	Avian	H7N6	H7	N6	China	EasternAsia	Asia	2014.299	Dom-gal
H7N9_Avian_KP418199_A/chicken/Shantou/4816/2014|2014.553	KP418199	Avian	H7N9	H7	N9	China	EasternAsia	Asia	2014.553	Dom-gal
H9N2_Avian_KP415365_A/chicken/Wenzhou/3293/2013|2013.808	KP415365	Avian	H9N2	H9	N2	China	EasternAsia	Asia	2013.808	Dom-gal
H7N9_Avian_KP413973_A/silkie_chicken/Shaoxing/5130/2013|2013.822	KP413973	Avian	H7N9	H7	N9	China	EasternAsia	Asia	2013.822	Dom-gal
H9N2_Avian_KP417193_A/chicken/Shaoxing/5088/2013|2013.822	KP417193	Avian	H9N2	H9	N2	China	EasternAsia	Asia	2013.822	Dom-gal
H9N2_Avian_KU042242_A/chicken/Zhejiang/3C22/2013|2013.868	KU042242	Avian	H9N2	H9	N2	China	EasternAsia	Asia	2013.868	Dom-gal
H7N9_Avian_KP455977_A/goose/Jiangsu/1027/2013|2013.260	KP455977	Avian	H7N9	H7	N9	China	EasternAsia	Asia	2013.26	Dom-ans
H7N9_Avian_KP414013_A/chicken/Shaoxing/5224/2013|2013.822	KP414013	Avian	H7N9	H7	N9	China	EasternAsia	Asia	2013.822	Dom-gal
H9N2_Avian_KP415348_A/chicken/Ningbo/2929/2013|2013.800	KP415348	Avian	H9N2	H9	N2	China	EasternAsia	Asia	2013.8	Dom-gal
H7N9_Avian_KP413749_A/chicken/Huzhou/3802/2013|2013.811	KP413749	Avian	H7N9	H7	N9	China	EasternAsia	Asia	2013.811	Dom-gal
H7N9_Avian_KP413733_A/chicken/Huzhou/3765/2013|2013.811	KP413733	Avian	H7N9	H7	N9	China	EasternAsia	Asia	2013.811	Dom-gal
H7N9_Avian_KP415146_A/chicken/Jiangxi/10964/2014|2014.132	KP415146	Avian	H7N9	H7	N9	China	EasternAsia	Asia	2014.132	Dom-gal
H7N2_Avian_KM054801_A/chicken/Jilin/SD020/2014|2014.148	KM054801	Avian	H7N2	H7	N2	China	EasternAsia	Asia	2014.148	Dom-gal
H7N9_Human_KM374041_A/Zhejiang/LS01/2014|2014.104	KM374041	Human	H7N9	H7	N9	China	EasternAsia	Asia	2014.104	Human
H9N2_Avian_KP417158_A/chicken/Jiaxing/4713/2013|2013.816	KP417158	Avian	H9N2	H9	N2	China	EasternAsia	Asia	2013.816	Dom-gal
H7N9_Avian_MF630396_A/chicken/Zhejiang/S4071/2013|2013.934	MF630396	Avian	H7N9	H7	N9	China	EasternAsia	Asia	2013.934	Dom-gal
H9N2_Avian_KT449679_A/chicken/Qingdao/008/2014|2014.025	KT449679	Avian	H9N2	H9	N2	China	EasternAsia	Asia	2014.025	Dom-gal
H9N2_Avian_KT449689_A/chicken/Qingdao/018/2014|2014.025	KT449689	Avian	H9N2	H9	N2	China	EasternAsia	Asia	2014.025	Dom-gal
H7N9_Human_KM244518_A/Taiwan/4-CGMH2/2014|2014.310	KM244518	Human	H7N9	H7	N9	Taiwan	EasternAsia	Asia	2014.31	Human
H7N9_Human_KM244510_A/Taiwan/4-CGMH1/2014|2014.310	KM244510	Human	H7N9	H7	N9	Taiwan	EasternAsia	Asia	2014.31	Human
H9N2_Avian_KP404010_A/chicken/Shanghai/015/2014|2014.515	KP404010	Avian	H9N2	H9	N2	China	EasternAsia	Asia	2014.515	Dom-gal
H5N6_Avian_KX638415_A/oriental_magpie_robin/HK/6154/2015|2015.326	KX638415	Avian	H5N6	H5	N6	Hong Kong	EasternAsia	Asia	2015.326	Wild-other
H7N9_Avian_KP418093_A/chicken/Jiangxi/15044/2014|2014.318	KP418093	Avian	H7N9	H7	N9	China	EasternAsia	Asia	2014.318	Dom-gal
H9N2_Avian_KU042548_A/pigeon/Zhejiang/77037/2014|2014.512	KU042548	Avian	H9N2	H9	N2	China	EasternAsia	Asia	2014.512	Wild-other
H9N2_Avian_KU042549_A/pigeon/Zhejiang/727044/2014|2014.567	KU042549	Avian	H9N2	H9	N2	China	EasternAsia	Asia	2014.567	Wild-other
H9N2_Avian_KU143498_A/chicken/Taizhou/TZJF05/2015|2015.038	KU143498	Avian	H9N2	H9	N2	China	EasternAsia	Asia	2015.038	Dom-gal
H7N9_Avian_MF630380_A/chicken/Zhejiang/S4017/2013|2013.934	MF630380	Avian	H7N9	H7	N9	China	EasternAsia	Asia	2013.934	Dom-gal
H9N2_Avian_KU042547_A/duck/Zhejiang/727036/2014|2014.567	KU042547	Avian	H9N2	H9	N2	China	EasternAsia	Asia	2014.567	Dom-ans
H7N9_Avian_KP418550_A/chicken/Zhangzhou/8585/2014|2014.474	KP418550	Avian	H7N9	H7	N9	China	EasternAsia	Asia	2014.474	Dom-gal
H7N9_Avian_KP418558_A/chicken/Zhangzhou/8829/2014|2014.493	KP418558	Avian	H7N9	H7	N9	China	EasternAsia	Asia	2014.493	Dom-gal
H9N2_Avian_KF260445_A/chicken/Wenzhou/606/2013|2013.500	KF260445	Avian	H9N2	H9	N2	China	EasternAsia	Asia	2013.5	Dom-gal
H9N2_Avian_KF500982_A/chicken/Shanghai/020/2013|2013.285	KF500982	Avian	H9N2	H9	N2	China	EasternAsia	Asia	2013.285	Dom-gal
H9N2_Avian_KM609794_A/chicken/Beijing/16/2013|2013.225	KM609794	Avian	H9N2	H9	N2	China	EasternAsia	Asia	2013.225	Dom-gal
H9N2_Avian_KP415170_A/chicken/Qingdao/2144/2013|2013.805	KP415170	Avian	H9N2	H9	N2	China	EasternAsia	Asia	2013.805	Dom-gal
H9N2_Avian_KP417126_A/chicken/Huzhou/3892/2013|2013.811	KP417126	Avian	H9N2	H9	N2	China	EasternAsia	Asia	2013.811	Dom-gal
H9N2_Avian_KJ128367_A/pigeon/Shanghai/JC1/2013|2013.285	KJ128367	Avian	H9N2	H9	N2	China	EasternAsia	Asia	2013.285	Wild-other
H9N2_Avian_KP415275_A/chicken/Jinan/4225/2013|2013.825	KP415275	Avian	H9N2	H9	N2	China	EasternAsia	Asia	2013.825	Dom-gal
H9N2_Avian_KP415267_A/chicken/Jinan/3952/2013|2013.825	KP415267	Avian	H9N2	H9	N2	China	EasternAsia	Asia	2013.825	Dom-gal
H9N2_Avian_KM245338_A/Anthropoides_virgo/Baicheng/219/2013|2013.162	KM245338	Avian	H9N2	H9	N2	China	EasternAsia	Asia	2013.162	Wild-other
H9N2_Avian_KM609781_A/chicken/Shandong/qd0107/2013|2013.016	KM609781	Avian	H9N2	H9	N2	China	EasternAsia	Asia	2013.016	Dom-gal
H7N9_Avian_KF042086_A/pigeon/Zhejiang/P2/2013|2013.285	KF042086	Avian	H7N9	H7	N9	China	EasternAsia	Asia	2013.285	Wild-other
H9N2_Avian_KX598606_A/chicken/Fujian/SIC16/2014|2014.500	KX598606	Avian	H9N2	H9	N2	China	EasternAsia	Asia	2014.5	Dom-gal
H7N9_Human_KJ411980_A/Shanghai/01/2014|2014.005	KJ411980	Human	H7N9	H7	N9	China	EasternAsia	Asia	2014.005	Human
H7N9_Human_KJ549803_A/Shanghai/PD-02/2014|2014.044	KJ549803	Human	H7N9	H7	N9	China	EasternAsia	Asia	2014.044	Human
H7N9_Avian_MF630196_A/chicken/Henan/S1425/2014|2014.425	MF630196	Avian	H7N9	H7	N9	China	EasternAsia	Asia	2014.425	Dom-gal
H9N9_Avian_KJ938649_A/chicken/Changzhou/C08/2013|2013.967	KJ938649	Avian	H9N9	H9	N9	China	EasternAsia	Asia	2013.967	Dom-gal
H7N9_Avian_MF630220_A/chicken/Hunan/SD017/2014|2014.132	MF630220	Avian	H7N9	H7	N9	China	EasternAsia	Asia	2014.132	Dom-gal
H7N9_Avian_MF630476_A/duck/Jiangsu/S1181/2014|2014.364	MF630476	Avian	H7N9	H7	N9	China	EasternAsia	Asia	2014.364	Dom-ans
H7N9_Avian_KU143507_A/chicken/Wenzhou/WZTSLG02/2015|2015.123	KU143507	Avian	H7N9	H7	N9	China	EasternAsia	Asia	2015.123	Dom-gal
H7N9_Avian_KY751202_A/chicken/Jiangsu/JT123/2015|2015.203	KY751202	Avian	H7N9	H7	N9	China	EasternAsia	Asia	2015.203	Dom-gal
H7N9_Avian_MF630340_A/chicken/Xinjiang/SD033/2014|2014.921	MF630340	Avian	H7N9	H7	N9	China	EasternAsia	Asia	2014.921	Dom-gal
H7N9_Avian_MF630348_A/chicken/Xinjiang/SD036/2014|2014.921	MF630348	Avian	H7N9	H7	N9	China	EasternAsia	Asia	2014.921	Dom-gal
H7N9_Human_KR351278_A/Quzhou/2/2015|2015.307	KR351278	Human	H7N9	H7	N9	China	EasternAsia	Asia	2015.307	Human
H7N9_Human_KR351270_A/Quzhou/1/2015|2015.312	KR351270	Human	H7N9	H7	N9	China	EasternAsia	Asia	2015.312	Human
H7N9_Avian_MF630356_A/chicken/Zhejiang/S1074/2016|2016.353	MF630356	Avian	H7N9	H7	N9	China	EasternAsia	Asia	2016.353	Dom-gal
H9N2_Avian_KX867840_A/chicken/Jiangsu/JS4539/2014|2014.466	KX867840	Avian	H9N2	H9	N2	China	EasternAsia	Asia	2014.466	Dom-gal
H7N9_Human_KY286426_A/Fujian/S03/2015|2015.060	KY286426	Human	H7N9	H7	N9	China	EasternAsia	Asia	2015.06	Human
H7N9_Avian_MF630284_A/chicken/Jiangxi/S10017/2015|2015.225	MF630284	Avian	H7N9	H7	N9	China	EasternAsia	Asia	2015.225	Dom-gal
H7N9_Avian_MF630100_A/chicken/Guangdong/SD027/2015|2015.197	MF630100	Avian	H7N9	H7	N9	China	EasternAsia	Asia	2015.197	Dom-gal
H9N2_Avian_KP415186_A/chicken/Yantai/2303/2013|2013.800	KP415186	Avian	H9N2	H9	N2	China	EasternAsia	Asia	2013.8	Dom-gal
H9N2_Avian_KP415178_A/chicken/Yantai/2243/2013|2013.800	KP415178	Avian	H9N2	H9	N2	China	EasternAsia	Asia	2013.8	Dom-gal
H9N2_Avian_KM609795_A/chicken/Beijing/1115/2013|2013.871	KM609795	Avian	H9N2	H9	N2	China	EasternAsia	Asia	2013.871	Dom-gal
H9N2_Avian_KM054793_A/chicken/Jilin/SD001/2014|2014.148	KM054793	Avian	H9N2	H9	N2	China	EasternAsia	Asia	2014.148	Dom-gal
H7N9_Human_KP058486_A/Shanghai/Mix1/2014|2014.005	KP058486	Human	H7N9	H7	N9	China	EasternAsia	Asia	2014.005	Human
H9N2_Avian_MG280694_A/chicken/Jiangsu/TM71/2014|2014.033	MG280694	Avian	H9N2	H9	N2	China	EasternAsia	Asia	2014.033	Dom-gal
H9N2_Avian_KP415381_A/chicken/Huzhou/3801/2013|2013.811	KP415381	Avian	H9N2	H9	N2	China	EasternAsia	Asia	2013.811	Dom-gal
H9N2_Avian_KP415340_A/chicken/Ningbo/2727/2013|2013.800	KP415340	Avian	H9N2	H9	N2	China	EasternAsia	Asia	2013.8	Dom-gal
H7N9_Avian_KP413939_A/chicken/Jiaxing/4490/2013|2013.814	KP413939	Avian	H7N9	H7	N9	China	EasternAsia	Asia	2013.814	Dom-gal
H7N9_Avian_MF630324_A/chicken/Ningxia/S1152/2014|2014.370	MF630324	Avian	H7N9	H7	N9	China	EasternAsia	Asia	2014.37	Dom-gal
H9N2_Avian_MG063476_A/chicken/Guangdong/GD1601/2016|2016.200	MG063476	Avian	H9N2	H9	N2	China	EasternAsia	Asia	2016.2	Dom-gal
H9N2_Avian_KY794610_A/chicken/Guangdong/835/2016|2016.123	KY794610	Avian	H9N2	H9	N2	China	EasternAsia	Asia	2016.123	Dom-gal
H7N9_Avian_KJ549785_A/chicken/Shanghai/PD-CN-02/2014|2014.055	KJ549785	Avian	H7N9	H7	N9	China	EasternAsia	Asia	2014.055	Dom-gal
H7N9_Avian_KX215950_A/chicken/Huaian/003/2015|2015.096	KX215950	Avian	H7N9	H7	N9	China	EasternAsia	Asia	2015.096	Dom-gal
H7N9_Human_KX215956_A/Huaian/062/2014|2014.121	KX215956	Human	H7N9	H7	N9	China	EasternAsia	Asia	2014.121	Human
H7N9_Human_KX215955_A/Huaian/002/2015|2015.090	KX215955	Human	H7N9	H7	N9	China	EasternAsia	Asia	2015.09	Human
H7N9_Avian_MF630276_A/chicken/Jiangsu/SD012/2015|2015.044	MF630276	Avian	H7N9	H7	N9	China	EasternAsia	Asia	2015.044	Dom-gal
H7N9_Avian_KU143505_A/chicken/Taizhou/TZJF02/2015|2015.038	KU143505	Avian	H7N9	H7	N9	China	EasternAsia	Asia	2015.038	Dom-gal
H9N2_Avian_KU143499_A/chicken/Wuhan/JXQL01/2015|2015.038	KU143499	Avian	H9N2	H9	N2	China	EasternAsia	Asia	2015.038	Dom-gal
H7N9_Avian_KU143503_A/chicken/Wenzhou/RAQL18/2015|2015.038	KU143503	Avian	H7N9	H7	N9	China	EasternAsia	Asia	2015.038	Dom-gal
H7N9_Avian_KU143508_A/duck/Wenzhou/YJYF24/2015|2015.038	KU143508	Avian	H7N9	H7	N9	China	EasternAsia	Asia	2015.038	Dom-ans
H7N9_Avian_KU143502_A/duck/Wenzhou/RAQL10/2015|2015.038	KU143502	Avian	H7N9	H7	N9	China	EasternAsia	Asia	2015.038	Dom-ans
H7N9_Avian_MF630388_A/chicken/Zhejiang/S4060/2014|2014.899	MF630388	Avian	H7N9	H7	N9	China	EasternAsia	Asia	2014.899	Dom-gal
H9N2_Avian_KX598637_A/chicken/Jiangsu/SIC11/2013|2013.285	KX598637	Avian	H9N2	H9	N2	China	EasternAsia	Asia	2013.285	Dom-gal
H7N9_Human_KX215954_A/Huaian/001/2015|2015.060	KX215954	Human	H7N9	H7	N9	China	EasternAsia	Asia	2015.06	Human
H7N9_Avian_KX215951_A/chicken/Huaian/007/2014|2014.038	KX215951	Avian	H7N9	H7	N9	China	EasternAsia	Asia	2014.038	Dom-gal
H7N9_Human_KX215949_A/Huaian/083/2014|2014.400	KX215949	Human	H7N9	H7	N9	China	EasternAsia	Asia	2014.4	Human
H9N2_Avian_KU143496_A/chicken/Wenzhou/YHQL04/2014|2014.953	KU143496	Avian	H9N2	H9	N2	China	EasternAsia	Asia	2014.953	Dom-gal
H9N2_Avian_KP285348_A/chicken/Jiangxi/1202/2014|2014.011	KP285348	Avian	H9N2	H9	N2	China	EasternAsia	Asia	2014.011	Dom-gal
H5N6_Avian_KY415802_A/chicken/Hubei/ZYSJF38/2016|2016.140	KY415802	Avian	H5N6	H5	N6	China	EasternAsia	Asia	2016.14	Dom-gal
H5N6_Avian_KY415800_A/chicken/Hubei/ZYSJF16/2016|2016.140	KY415800	Avian	H5N6	H5	N6	China	EasternAsia	Asia	2016.14	Dom-gal
H5N6_Avian_KY005870_A/chicken/Henan/YB0597/2016|2016.200	KY005870	Avian	H5N6	H5	N6	China	EasternAsia	Asia	2016.2	Dom-gal
H7N6_Avian_KY056283_A/chicken/Zhejiang/233/2016|2016.082	KY056283	Avian	H7N6	H7	N6	China	EasternAsia	Asia	2016.082	Dom-gal
H5N6_Avian_KY005862_A/chicken/Anhui/MZ34/2016|2016.123	KY005862	Avian	H5N6	H5	N6	China	EasternAsia	Asia	2016.123	Dom-gal
H5N6_Avian_KY005854_A/chicken/Anhui/MZ33/2016|2016.123	KY005854	Avian	H5N6	H5	N6	China	EasternAsia	Asia	2016.123	Dom-gal
H5N6_Avian_MF960023_A/chicken/Guangdong/GD1602/2016|2016.219	MF960023	Avian	H5N6	H5	N6	China	EasternAsia	Asia	2016.219	Dom-gal
H5N6_Avian_KY415808_A/chicken/Taishun/TS90/2016|2016.134	KY415808	Avian	H5N6	H5	N6	China	EasternAsia	Asia	2016.134	Dom-gal
H5N6_Avian_KY415809_A/chicken/Taishun/TS2/2016|2016.134	KY415809	Avian	H5N6	H5	N6	China	EasternAsia	Asia	2016.134	Dom-gal
H7N9_Avian_KY751205_A/chicken/Anhui/AH275/2015|2015.247	KY751205	Avian	H7N9	H7	N9	China	EasternAsia	Asia	2015.247	Dom-gal
H7N9_Avian_KY751203_A/chicken/Anhui/AH271/2015|2015.227	KY751203	Avian	H7N9	H7	N9	China	EasternAsia	Asia	2015.227	Dom-gal
H7N9_Avian_KY751211_A/chicken/Shandong/SD69/2015|2015.203	KY751211	Avian	H7N9	H7	N9	China	EasternAsia	Asia	2015.203	Dom-gal
H9N2_Avian_MG051191_A/chicken/Anhui/AH326/2016|2016.219	MG051191	Avian	H9N2	H9	N2	China	EasternAsia	Asia	2016.219	Dom-gal
H9N2_Avian_KX598639_A/chicken/Jiangsu/SIC42/2015|2015.285	KX598639	Avian	H9N2	H9	N2	China	EasternAsia	Asia	2015.285	Dom-gal
H9N2_Avian_KX867832_A/chicken/Anhui/AH120/2015|2015.562	KX867832	Avian	H9N2	H9	N2	China	EasternAsia	Asia	2015.562	Dom-gal
H7N9_Avian_KY751208_A/chicken/Zhejiang/JX158/2015|2015.337	KY751208	Avian	H7N9	H7	N9	China	EasternAsia	Asia	2015.337	Dom-gal
H9N2_Avian_KU042550_A/chicken/Zhejiang/3C9/2014|2014.271	KU042550	Avian	H9N2	H9	N2	China	EasternAsia	Asia	2014.271	Dom-gal
H7N9_Avian_KY751225_A/chicken/Guangdong/GD20/2017|2017.014	KY751225	Avian	H7N9	H7	N9	China	EasternAsia	Asia	2017.014	Dom-gal
H7N9_Avian_KY751223_A/chicken/Guangdong/GD15/2016|2016.022	KY751223	Avian	H7N9	H7	N9	China	EasternAsia	Asia	2016.022	Dom-gal
H7N9_Avian_MF630036_A/chicken/Guangdong/SD008/2017|2017.022	MF630036	Avian	H7N9	H7	N9	China	EasternAsia	Asia	2017.022	Dom-gal
H7N9_Avian_MF319559_A/chicken/Heinan/ZZ01/2017|2017.310	MF319559	Avian	H7N9	H7	N9	China	EasternAsia	Asia	2017.31	Dom-gal
H7N9_Avian_LC315925_A/duck/Japan/AQ-HE29-22/2017|2017.474	LC315925	Avian	H7N9	H7	N9	Japan	EasternAsia	Asia	2017.474	Dom-ans
H7N9_Avian_MF630188_A/chicken/Hebei/S1257/2016|2016.318	MF630188	Avian	H7N9	H7	N9	China	EasternAsia	Asia	2016.318	Dom-gal
H7N9_Avian_KY415817_A/chicken/Ganzhou/GZ79/2016|2016.071	KY415817	Avian	H7N9	H7	N9	China	EasternAsia	Asia	2016.071	Dom-gal
H7N9_Avian_MF630484_A/duck/Jiangsu/S1220/2016|2016.364	MF630484	Avian	H7N9	H7	N9	China	EasternAsia	Asia	2016.364	Dom-ans
H7N9_Avian_KY751220_A/chicken/Liaoning/LN1/2016|2016.022	KY751220	Avian	H7N9	H7	N9	China	EasternAsia	Asia	2016.022	Dom-gal
H7N9_Avian_MF630204_A/chicken/Hunan/S12753/2016|2016.378	MF630204	Avian	H7N9	H7	N9	China	EasternAsia	Asia	2016.378	Dom-gal
H7N9_Avian_KY751215_A/chicken/Jiangsu/JS11/2016|2016.323	KY751215	Avian	H7N9	H7	N9	China	EasternAsia	Asia	2016.323	Dom-gal
H7N9_Avian_KY751214_A/chicken/Shandong/SD183/2016|2016.222	KY751214	Avian	H7N9	H7	N9	China	EasternAsia	Asia	2016.222	Dom-gal
H9N2_Avian_LC208512_A/duck/Japan/AQ-HE28/2015|2015.458	LC208512	Avian	H9N2	H9	N2	Japan	EasternAsia	Asia	2015.458	Dom-ans
H9N2_Avian_KX598636_A/chicken/Zhejiang/SIC40/2015|2015.038	KX598636	Avian	H9N2	H9	N2	China	EasternAsia	Asia	2015.038	Dom-gal
H9N2_Avian_KU720455_A/chicken/Shanghai/06/2015|2015.367	KU720455	Avian	H9N2	H9	N2	China	EasternAsia	Asia	2015.367	Dom-gal
H7N9_Avian_MF630364_A/chicken/Zhejiang/S1190/2015|2015.225	MF630364	Avian	H7N9	H7	N9	China	EasternAsia	Asia	2015.225	Dom-gal
H9N2_Avian_KU042559_A/chicken/Zhejiang/925018/2014|2014.732	KU042559	Avian	H9N2	H9	N2	China	EasternAsia	Asia	2014.732	Dom-gal
H7N9_Human_KF997836_A/Shanghai/5190T/2013|2013.367	KF997836	Human	H7N9	H7	N9	China	EasternAsia	Asia	2013.367	Human
H9N2_Avian_KJ726724_A/wild_chicken/Shanghai/C1/2014|2014.200	KJ726724	Avian	H9N2	H9	N2	China	EasternAsia	Asia	2014.2	Wild-other
H7N9_Avian_KJ508889_A/tree_sparrow/Shanghai/01/2013|2013.351	KJ508889	Avian	H7N9	H7	N9	China	EasternAsia	Asia	2013.351	Wild-other
H7N9_Avian_CY147163_A/homing_pigeon/Jiangsu/SD184/2013|2013.299	CY147163	Avian	H7N9	H7	N9	China	EasternAsia	Asia	2013.299	Wild-other
H7N9_Human_CY187623_A/Anhui/1-DEWH730/2013|2013.500	CY187623	Human	H7N9	H7	N9	China	EasternAsia	Asia	2013.5	Human
H7N9_Human_KF007067_A/Wuxi/3/2013|2013.263	KF007067	Human	H7N9	H7	N9	China	EasternAsia	Asia	2013.263	Human
H7N9_Human_CY181558_A/Anhui/DEWH72-06/2013|2013.500	CY181558	Human	H7N9	H7	N9	China	EasternAsia	Asia	2013.5	Human
H7N9_Human_KF001509_A/Hangzhou/1/2013|2013.225	KF001509	Human	H7N9	H7	N9	China	EasternAsia	Asia	2013.225	Human
H7N9_Human_KF021596_A/Shanghai/02/2013|2013.173	KF021596	Human	H7N9	H7	N9	China	EasternAsia	Asia	2013.173	Human
H7N9_Human_KJ476640_A/Beijing/2/2013|2013.288	KJ476640	Human	H7N9	H7	N9	China	EasternAsia	Asia	2013.288	Human
H7N9_Avian_CY147179_A/pigeon/Shanghai/S1421/2013|2013.252	CY147179	Avian	H7N9	H7	N9	China	EasternAsia	Asia	2013.252	Wild-other
H7N9_Human_KJ633807_A/Zhejiang/DTID-ZJU01/2013|2013.252	KJ633807	Human	H7N9	H7	N9	China	EasternAsia	Asia	2013.252	Human
H7N9_Avian_CY147067_A/duck/Zhejiang/SC410/2013|2013.288	CY147067	Avian	H7N9	H7	N9	China	EasternAsia	Asia	2013.288	Dom-ans
H7N9_Human_KF226118_A/Jiangsu/1/2013|2013.299	KF226118	Human	H7N9	H7	N9	China	EasternAsia	Asia	2013.299	Human
H7N9_Human_KF226110_A/Jiangsu/2/2013|2013.299	KF226110	Human	H7N9	H7	N9	China	EasternAsia	Asia	2013.299	Human
H7N9_Human_KF277195_A/Nanchang/1/2013|2013.310	KF277195	Human	H7N9	H7	N9	China	EasternAsia	Asia	2013.31	Human
H7N9_Human_KF420307_A/Changsha/2/2013|2013.323	KF420307	Human	H7N9	H7	N9	China	EasternAsia	Asia	2013.323	Human
H7N9_Avian_KP414071_A/chicken/Jiangxi/12492/2013|2013.263	KP414071	Avian	H7N9	H7	N9	China	EasternAsia	Asia	2013.263	Dom-gal
H5N9_Avian_KP793731_A/chicken/Yuhang/2/2013|2013.271	KP793731	Avian	H5N9	H5	N9	China	EasternAsia	Asia	2013.271	Dom-gal
H7N9_Avian_KP414089_A/chicken/Jiangxi/12544/2013|2013.263	KP414089	Avian	H7N9	H7	N9	China	EasternAsia	Asia	2013.263	Dom-gal
H7N9_Human_KF420306_A/Changsha/1/2013|2013.219	KF420306	Human	H7N9	H7	N9	China	EasternAsia	Asia	2013.219	Human
H7N9_Avian_CY146963_A/chicken/Shanghai/S1055/2013|2013.252	CY146963	Avian	H7N9	H7	N9	China	EasternAsia	Asia	2013.252	Dom-gal
H7N9_Avian_CY146955_A/chicken/Shanghai/S1053/2013|2013.252	CY146955	Avian	H7N9	H7	N9	China	EasternAsia	Asia	2013.252	Dom-gal
H7N9_Human_KF007139_A/Suzhou/5/2013|2013.277	KF007139	Human	H7N9	H7	N9	China	EasternAsia	Asia	2013.277	Human
H7N9_Human_KF007051_A/Nanjing/4/2013|2013.263	KF007051	Human	H7N9	H7	N9	China	EasternAsia	Asia	2013.263	Human
H7N9_Human_KF150615_A/Xuzhou/1/2013|2013.312	KF150615	Human	H7N9	H7	N9	China	EasternAsia	Asia	2013.312	Human
H7N9_Human_KF007075_A/Wuxi/4/2013|2013.263	KF007075	Human	H7N9	H7	N9	China	EasternAsia	Asia	2013.263	Human
H7N9_Avian_MF988737_A/duck/Anhui/S702/2013|2013.255	MF988737	Avian	H7N9	H7	N9	China	EasternAsia	Asia	2013.255	Dom-ans
H7N9_Avian_CY147059_A/duck/Anhui/SC702/2013|2013.288	CY147059	Avian	H7N9	H7	N9	China	EasternAsia	Asia	2013.288	Dom-ans
H7N9_Human_KJ476648_A/Beijing/3/2013|2013.288	KJ476648	Human	H7N9	H7	N9	China	EasternAsia	Asia	2013.288	Human
H9N2_Avian_KJ426372_A/chicken/Jiangsu/TM55/2013|2013.085	KJ426372	Avian	H9N2	H9	N2	China	EasternAsia	Asia	2013.085	Dom-gal
H7N9_Avian_CY146923_A/chicken/Jiangsu/SC035/2013|2013.288	CY146923	Avian	H7N9	H7	N9	China	EasternAsia	Asia	2013.288	Dom-gal
H7N9_Avian_CY146915_A/chicken/Jiangsu/S002/2013|2013.288	CY146915	Avian	H7N9	H7	N9	China	EasternAsia	Asia	2013.288	Dom-gal
H7N9_Avian_KT779609_A/duck/Wuxi/0405006/2013|2013.258	KT779609	Avian	H7N9	H7	N9	China	EasternAsia	Asia	2013.258	Dom-ans
H7N9_Avian_KM879372_A/duck/Sunan/040802G/2013|2013.285	KM879372	Avian	H7N9	H7	N9	China	EasternAsia	Asia	2013.285	Dom-ans
H7N9_Avian_KF260466_A/chicken/Rizhao/867/2013|2013.500	KF260466	Avian	H7N9	H7	N9	China	EasternAsia	Asia	2013.5	Dom-gal
H7N9_Avian_KF260468_A/chicken/Rizhao/875/2013|2013.500	KF260468	Avian	H7N9	H7	N9	China	EasternAsia	Asia	2013.5	Dom-gal
H7N9_Human_KF007115_A/Nanjing/6/2013|2013.274	KF007115	Human	H7N9	H7	N9	China	EasternAsia	Asia	2013.274	Human
H7N9_Human_KF007107_A/Suzhou/3/2013|2013.268	KF007107	Human	H7N9	H7	N9	China	EasternAsia	Asia	2013.268	Human
H7N9_Avian_CY147195_A/wild_pigeon/Jiangsu/SD001/2013|2013.290	CY147195	Avian	H7N9	H7	N9	China	EasternAsia	Asia	2013.29	Wild-other
H7N9_Avian_KJ395971_A/chicken/Guangdong/G1/2013|2013.340	KJ395971	Avian	H7N9	H7	N9	China	EasternAsia	Asia	2013.34	Dom-gal
H10N8_Avian_KP285452_A/chicken/Jiangxi/34609/2013|2013.975	KP285452	Avian	H10N8	H10	N8	China	EasternAsia	Asia	2013.975	Dom-gal
H7N9_Human_KY286418_A/Minhang/S01/2013|2013.156	KY286418	Human	H7N9	H7	N9	China	EasternAsia	Asia	2013.156	Human
H7N9_Human_KF007059_A/Zhenjiang/1/2013|2013.263	KF007059	Human	H7N9	H7	N9	China	EasternAsia	Asia	2013.263	Human
H7N9_Human_KF055466_A/Zhejiang/HZ1/2013|2013.285	KF055466	Human	H7N9	H7	N9	China	EasternAsia	Asia	2013.285	Human
H7N9_Avian_KP412423_A/chicken/Hangzhou/174/2013|2013.340	KP412423	Avian	H7N9	H7	N9	China	EasternAsia	Asia	2013.34	Dom-gal
H9N2_Avian_KP415243_A/chicken/Juxian/3387/2013|2013.814	KP415243	Avian	H9N2	H9	N2	China	EasternAsia	Asia	2013.814	Dom-gal
H9N2_Avian_KP415251_A/chicken/Juxian/3412/2013|2013.814	KP415251	Avian	H9N2	H9	N2	China	EasternAsia	Asia	2013.814	Dom-gal
H9N2_Avian_KT449687_A/duck/Qingdao/016/2014|2014.025	KT449687	Avian	H9N2	H9	N2	China	EasternAsia	Asia	2014.025	Dom-ans
H9N2_Avian_KP415312_A/silkie_chicken/Shaoxing/2471/2013|2013.800	KP415312	Avian	H9N2	H9	N2	China	EasternAsia	Asia	2013.8	Dom-gal
H9N2_Avian_KM609786_A/chicken/Liaoning/1116/2012|2012.874	KM609786	Avian	H9N2	H9	N2	China	EasternAsia	Asia	2012.874	Dom-gal
H9N2_Avian_KC464597_A/brambling/Beijing/16/2012|2012.849	KC464597	Avian	H9N2	H9	N2	China	EasternAsia	Asia	2012.849	Wild-other
H7N9_Avian_MF630292_A/chicken/Jiangxi/S10844/2015|2015.230	MF630292	Avian	H7N9	H7	N9	China	EasternAsia	Asia	2015.23	Dom-gal
H9N2_Avian_KU042205_A/pigeon/Zhejiang/P4/2013|2013.266	KU042205	Avian	H9N2	H9	N2	China	EasternAsia	Asia	2013.266	Wild-other
H9N2_Avian_KU042206_A/pigeon/Zhejiang/P5/2013|2013.266	KU042206	Avian	H9N2	H9	N2	China	EasternAsia	Asia	2013.266	Wild-other
H9N2_Avian_CY146659_A/duck/Hunan/S4111/2011|2011.860	CY146659	Avian	H9N2	H9	N2	China	EasternAsia	Asia	2011.86	Dom-ans
H9N2_Avian_KP865793_A/chicken/Zhejiang/B2013/2012|2012.918	KP865793	Avian	H9N2	H9	N2	China	EasternAsia	Asia	2012.918	Dom-gal
H9N2_Avian_KJ726722_A/chicken/Shanghai/D/2011|2011.534	KJ726722	Avian	H9N2	H9	N2	China	EasternAsia	Asia	2011.534	Dom-gal
H9N2_Avian_KM113148_A/chicken/Hunan/C3229/2012|2012.981	KM113148	Avian	H9N2	H9	N2	China	EasternAsia	Asia	2012.981	Dom-gal
H9N2_Avian_KJ426376_A/chicken/Jiangsu/YZ0657/2012|2012.419	KJ426376	Avian	H9N2	H9	N2	China	EasternAsia	Asia	2012.419	Dom-gal
H9N2_Avian_MG280615_A/chicken/Jiangsu/JT12/2011|2011.208	MG280615	Avian	H9N2	H9	N2	China	EasternAsia	Asia	2011.208	Dom-gal
H9N2_Avian_JQ356881_A/chicken/Zhejiang/329/2011|2011.200	JQ356881	Avian	H9N2	H9	N2	China	EasternAsia	Asia	2011.2	Dom-gal
H9N2_Avian_KC417061_A/chicken/Shanghai/C1/2012|2012.038	KC417061	Avian	H9N2	H9	N2	China	EasternAsia	Asia	2012.038	Dom-gal
H9N2_Avian_KM609785_A/chicken/Shaanxi/xa0414/2013|2013.282	KM609785	Avian	H9N2	H9	N2	China	EasternAsia	Asia	2013.282	Dom-gal
H9N2_Avian_KM113076_A/chicken/Hubei/SC122/2013|2013.359	KM113076	Avian	H9N2	H9	N2	China	EasternAsia	Asia	2013.359	Dom-gal
H9N2_Avian_KP865791_A/duck/Anhui/C313/2012|2012.918	KP865791	Avian	H9N2	H9	N2	China	EasternAsia	Asia	2012.918	Dom-ans
H9N2_Avian_KX598601_A/chicken/Hubei/SIC3/2012|2012.953	KX598601	Avian	H9N2	H9	N2	China	EasternAsia	Asia	2012.953	Dom-gal
H4N2_Avian_KU160970_A/duck/Hubei/S2227/2012|2012.419	KU160970	Avian	H4N2	H4	N2	China	EasternAsia	Asia	2012.419	Dom-ans
H7N9_Avian_MF629988_A/chicken/Fujian/SD005/2015|2015.044	MF629988	Avian	H7N9	H7	N9	China	EasternAsia	Asia	2015.044	Dom-gal
H7N9_Avian_MF629972_A/chicken/Fujian/S4248/2014|2014.841	MF629972	Avian	H7N9	H7	N9	China	EasternAsia	Asia	2014.841	Dom-gal
H9N2_Avian_KX598609_A/chicken/Fujian/SIC13/2013|2013.953	KX598609	Avian	H9N2	H9	N2	China	EasternAsia	Asia	2013.953	Dom-gal
H9N9_Avian_KF042142_A/chicken/Zhejiang/C11/2013|2013.200	KF042142	Avian	H9N9	H9	N9	China	EasternAsia	Asia	2013.2	Dom-gal
H7N9_Avian_KF042085_A/pigeon/Zhejiang/P1/2013|2013.285	KF042085	Avian	H7N9	H7	N9	China	EasternAsia	Asia	2013.285	Wild-other
H5N9_Avian_KP793722_A/chicken/Yuhang/1/2013|2013.271	KP793722	Avian	H5N9	H5	N9	China	EasternAsia	Asia	2013.271	Dom-gal
H9N2_Avian_KP865789_A/duck/Anhui/C652/2012|2012.918	KP865789	Avian	H9N2	H9	N2	China	EasternAsia	Asia	2012.918	Dom-ans
H9N2_Avian_KM609792_A/chicken/Hebei/0721/2013|2013.551	KM609792	Avian	H9N2	H9	N2	China	EasternAsia	Asia	2013.551	Dom-gal
H9N2_Avian_KR010418_A/common_teal/Nanji/NJ-101/2014|2014.301	KR010418	Avian	H9N2	H9	N2	China	EasternAsia	Asia	2014.301	Wild-ans-long
H7N9_Avian_KU318988_A/chicken/China/028/2014|2014.025	KU318988	Avian	H7N9	H7	N9	China	EasternAsia	Asia	2014.025	Dom-gal
H9N2_Avian_KC821127_A/chicken/Jiangsu/TS/2010|2010.915	KC821127	Avian	H9N2	H9	N2	China	EasternAsia	Asia	2010.915	Dom-gal
H9N2_Avian_KM113108_A/chicken/Yunnan/C4090/2011|2011.871	KM113108	Avian	H9N2	H9	N2	China	EasternAsia	Asia	2011.871	Dom-gal
H9N2_Avian_KC821121_A/chicken/Shandong/10/2010|2010.748	KC821121	Avian	H9N2	H9	N2	China	EasternAsia	Asia	2010.748	Dom-gal
H9N2_Avian_KM113252_A/chicken/Zhejiang/C1219/2010|2010.214	KM113252	Avian	H9N2	H9	N2	China	EasternAsia	Asia	2010.214	Dom-gal
H9N2_Avian_JN869530_A/chicken/Jiangsu/Q3/2010|2010.123	JN869530	Avian	H9N2	H9	N2	China	EasternAsia	Asia	2010.123	Dom-gal
H5N2_Avian_JQ041396_A/chicken/Hebei/1102/2010|2010.953	JQ041396	Avian	H5N2	H5	N2	China	EasternAsia	Asia	2010.953	Dom-gal
H5N2_Avian_KJ719458_A/chicken/Hebei/1102-MA/2010|2010.367	KJ719458	Avian	H5N2	H5	N2	China	EasternAsia	Asia	2010.367	Dom-gal
H9N2_Avian_KF714782_A/chicken/Hunan/12/2011|2011.921	KF714782	Avian	H9N2	H9	N2	China	EasternAsia	Asia	2011.921	Dom-gal
H9N2_Avian_KC417062_A/chicken/Shanghai/C2/2012|2012.038	KC417062	Avian	H9N2	H9	N2	China	EasternAsia	Asia	2012.038	Dom-gal
H9N2_Avian_JN869523_A/chicken/Zhejiang/Q1D4/2010|2010.123	JN869523	Avian	H9N2	H9	N2	China	EasternAsia	Asia	2010.123	Dom-gal
H9N2_Swine_KM029502_A/swine/Hong_Kong/NS943/2010|2010.225	KM029502	Swine	H9N2	H9	N2	Hong Kong	EasternAsia	Asia	2010.225	Swine
H9N2_Avian_KJ726719_A/chicken/Shanghai/A/2010|2010.452	KJ726719	Avian	H9N2	H9	N2	China	EasternAsia	Asia	2010.452	Dom-gal
H9N2_Swine_KC779058_A/swine/Shanghai/Y1/2009|2009.781	KC779058	Swine	H9N2	H9	N2	China	EasternAsia	Asia	2009.781	Swine
H9N2_Avian_KC768056_A/duck/Shanghai/C164/2009|2009.841	KC768056	Avian	H9N2	H9	N2	China	EasternAsia	Asia	2009.841	Dom-ans
H9N2_Avian_KP081532_A/chicken/Anhui/1/2008|2008.285	KP081532	Avian	H9N2	H9	N2	China	EasternAsia	Asia	2008.285	Dom-gal
H9N2_Avian_KC821124_A/chicken/Beijing/HD/2010|2010.833	KC821124	Avian	H9N2	H9	N2	China	EasternAsia	Asia	2010.833	Dom-gal
H9N2_Avian_AB836738_A/chicken/Quang_Ninh/26/2013|2013.271	AB836738	Avian	H9N2	H9	N2	Viet Nam	SouthEasternAsia	Asia	2013.271	Dom-gal
H9N2_Avian_KM113228_A/chicken/Guangxi/C1435/2012|2012.225	KM113228	Avian	H9N2	H9	N2	China	EasternAsia	Asia	2012.225	Dom-gal
H9N2_Avian_KP865826_A/chicken/Jiangsu/925/2009|2009.918	KP865826	Avian	H9N2	H9	N2	China	EasternAsia	Asia	2009.918	Dom-gal
H9N2_Avian_KP865819_A/chicken/Shanghai/441/2009|2009.918	KP865819	Avian	H9N2	H9	N2	China	EasternAsia	Asia	2009.918	Dom-gal
H9N2_Avian_KM113308_A/duck/Zhejiang/C1036/2009|2009.227	KM113308	Avian	H9N2	H9	N2	China	EasternAsia	Asia	2009.227	Dom-ans
H9N2_Avian_KP865818_A/chicken/Shanghai/340/2009|2009.918	KP865818	Avian	H9N2	H9	N2	China	EasternAsia	Asia	2009.918	Dom-gal
H9N2_Avian_KX598602_A/chicken/Hubei/SIC7/2013|2013.500	KX598602	Avian	H9N2	H9	N2	China	EasternAsia	Asia	2013.5	Dom-gal
H9N2_Avian_KC821130_A/chicken/Sichuan/02/2011|2011.085	KC821130	Avian	H9N2	H9	N2	China	EasternAsia	Asia	2011.085	Dom-gal
H9N2_Avian_KM113100_A/chicken/Hunan/C4136/2010|2010.989	KM113100	Avian	H9N2	H9	N2	China	EasternAsia	Asia	2010.989	Dom-gal
H9N2_Avian_KJ726720_A/chicken/Shanghai/B/2010|2010.619	KJ726720	Avian	H9N2	H9	N2	China	EasternAsia	Asia	2010.619	Dom-gal
H9N2_Avian_KP865794_A/duck/Zhejiang/B1995/2012|2012.918	KP865794	Avian	H9N2	H9	N2	China	EasternAsia	Asia	2012.918	Dom-ans
H9N2_Avian_MG280647_A/chicken/Zhejiang/618/2012|2012.318	MG280647	Avian	H9N2	H9	N2	China	EasternAsia	Asia	2012.318	Dom-gal
H9N2_Avian_KC821131_A/chicken/Shandong/03/2011|2011.162	KC821131	Avian	H9N2	H9	N2	China	EasternAsia	Asia	2011.162	Dom-gal
H9N2_Avian_KJ726721_A/chicken/Shanghai/C/2011|2011.452	KJ726721	Avian	H9N2	H9	N2	China	EasternAsia	Asia	2011.452	Dom-gal
H9N2_Avian_KP185643_A/ck/Guizhou/6/2011|2011.500	KP185643	Avian	H9N2	H9	N2	China	EasternAsia	Asia	2011.5	Dom-gal
H9N2_Avian_KM113132_A/chicken/Guizhou/C4058/2011|2011.871	KM113132	Avian	H9N2	H9	N2	China	EasternAsia	Asia	2011.871	Dom-gal
H9N2_Avian_KF260381_A/chicken/Hong_Kong/YO28/2011|2011.500	KF260381	Avian	H9N2	H9	N2	Hong Kong	EasternAsia	Asia	2011.5	Dom-gal
H9N2_Avian_KC821116_A/chicken/Shandong/sd01/2010|2010.000	KC821116	Avian	H9N2	H9	N2	China	EasternAsia	Asia	2010	Dom-gal
H9N2_Avian_MG280633_A/chicken/Shandong/C9YT/2011|2011.389	MG280633	Avian	H9N2	H9	N2	China	EasternAsia	Asia	2011.389	Dom-gal
H5N2_Avian_KF150633_A/chicken/Jiangsu/1001/2013|2013.277	KF150633	Avian	H5N2	H5	N2	China	EasternAsia	Asia	2013.277	Dom-gal
H9N2_Avian_KC821104_A/chicken/Hebei/DF/2008|2008.162	KC821104	Avian	H9N2	H9	N2	China	EasternAsia	Asia	2008.162	Dom-gal
H9N2_Avian_KC768055_A/duck/Shanghai/C163/2009|2009.841	KC768055	Avian	H9N2	H9	N2	China	EasternAsia	Asia	2009.841	Dom-ans
H9N2_Avian_KJ426289_A/chicken/Jiangsu/07/2009|2009.518	KJ426289	Avian	H9N2	H9	N2	China	EasternAsia	Asia	2009.518	Dom-gal
H7N7_Avian_KF260416_A/pigeon/Wenzhou/397/2013|2013.500	KF260416	Avian	H7N7	H7	N7	China	EasternAsia	Asia	2013.5	Wild-other
H7N7_Avian_KF260426_A/pigeon/Wenzhou/497/2013|2013.500	KF260426	Avian	H7N7	H7	N7	China	EasternAsia	Asia	2013.5	Wild-other
H7N7_Avian_KF260414_A/chicken/Wenzhou/89/2013|2013.500	KF260414	Avian	H7N7	H7	N7	China	EasternAsia	Asia	2013.5	Dom-gal
H7N7_Avian_KF260435_A/chicken/Wenzhou/678/2013|2013.500	KF260435	Avian	H7N7	H7	N7	China	EasternAsia	Asia	2013.5	Dom-gal
H9N2_Avian_KF260456_A/chicken/Rizhao/437/2013|2013.500	KF260456	Avian	H9N2	H9	N2	China	EasternAsia	Asia	2013.5	Dom-gal
H9N2_Avian_KM113220_A/duck/Zhejiang/C2046/2012|2012.375	KM113220	Avian	H9N2	H9	N2	China	EasternAsia	Asia	2012.375	Dom-ans
H9N2_Avian_KP285748_A/duck/Jiangxi/8358/2013|2013.137	KP285748	Avian	H9N2	H9	N2	China	EasternAsia	Asia	2013.137	Dom-ans
H9N2_Avian_KJ426368_A/chicken/Shandong/0613/2012|2012.447	KJ426368	Avian	H9N2	H9	N2	China	EasternAsia	Asia	2012.447	Dom-gal
H9N2_Avian_KM609776_A/chicken/Shandong/qd0427/2012|2012.318	KM609776	Avian	H9N2	H9	N2	China	EasternAsia	Asia	2012.318	Dom-gal
H9N2_Avian_KJ426370_A/chicken/Shandong/ZL1/2013|2013.247	KJ426370	Avian	H9N2	H9	N2	China	EasternAsia	Asia	2013.247	Dom-gal
H9N2_Avian_JQ356882_A/chicken/Zhejiang/607/2011|2011.452	JQ356882	Avian	H9N2	H9	N2	China	EasternAsia	Asia	2011.452	Dom-gal
H9N2_Avian_KJ426459_A/chicken/Beijing/B7/2010|2010.921	KJ426459	Avian	H9N2	H9	N2	China	EasternAsia	Asia	2010.921	Dom-gal
H9N2_Swine_KC779057_A/swine/Henan/Y1/2009|2009.499	KC779057	Swine	H9N2	H9	N2	China	EasternAsia	Asia	2009.499	Swine
H9N2_Avian_KF768186_A/chicken/Guangxi/066C10/2010|2010.438	KF768186	Avian	H9N2	H9	N2	China	EasternAsia	Asia	2010.438	Dom-gal
H6N8_Avian_JX304767_A/duck/Guangxi/GXd-6/2010|2010.860	JX304767	Avian	H6N8	H6	N8	China	EasternAsia	Asia	2010.86	Dom-ans
H5N2_Avian_KX160198_A/chicken/Shandong/S3/2014|2014.060	KX160198	Avian	H5N2	H5	N2	China	EasternAsia	Asia	2014.06	Dom-gal
H5N2_Avian_KJ683879_A/chicken/Qingdao/1/2014|2014.041	KJ683879	Avian	H5N2	H5	N2	China	EasternAsia	Asia	2014.041	Dom-gal
H5N2_Avian_KP000006_A/chicken/Chiping/0321/2014|2014.216	KP000006	Avian	H5N2	H5	N2	China	EasternAsia	Asia	2014.216	Dom-gal
H5N2_Avian_KU143476_A/chicken/Wenzhou/HAYXLG01/2015|2015.038	KU143476	Avian	H5N2	H5	N2	China	EasternAsia	Asia	2015.038	Dom-gal
H5N2_Avian_KU143477_A/chicken/Wenzhou/HAYXLG03/2015|2015.038	KU143477	Avian	H5N2	H5	N2	China	EasternAsia	Asia	2015.038	Dom-gal
H5N2_Avian_KY437790_A/chicken/Jiangsu/XZ216/2014|2014.225	KY437790	Avian	H5N2	H5	N2	China	EasternAsia	Asia	2014.225	Dom-gal
H5N2_Avian_KJ174936_A/chicken/Henan/Q7/2013|2013.504	KJ174936	Avian	H5N2	H5	N2	China	EasternAsia	Asia	2013.504	Dom-gal
H5N2_Avian_KP000014_A/chicken/Laiwu/0313/2014|2014.195	KP000014	Avian	H5N2	H5	N2	China	EasternAsia	Asia	2014.195	Dom-gal
H5N2_Avian_KY437798_A/chicken/Beijing/BJ7/2014|2014.748	KY437798	Avian	H5N2	H5	N2	China	EasternAsia	Asia	2014.748	Dom-gal
H5N2_Avian_KX160170_A/chicken/Hebei/3/2013|2013.970	KX160170	Avian	H5N2	H5	N2	China	EasternAsia	Asia	2013.97	Dom-gal
H5N2_Avian_KP000022_A/chicken/Shijiazhuang/1209/2013|2013.937	KP000022	Avian	H5N2	H5	N2	China	EasternAsia	Asia	2013.937	Dom-gal
H7N9_Avian_MF629956_A/chicken/Fujian/S4215/2014|2014.841	MF629956	Avian	H7N9	H7	N9	China	EasternAsia	Asia	2014.841	Dom-gal
H9N2_Avian_KY794634_A/duck/Guangdong/A9/2016|2016.038	KY794634	Avian	H9N2	H9	N2	China	EasternAsia	Asia	2016.038	Dom-ans
H9N2_Avian_KY794618_A/duck/Guangdong/222/2015|2015.953	KY794618	Avian	H9N2	H9	N2	China	EasternAsia	Asia	2015.953	Dom-ans
H9N2_Avian_KM113196_A/chicken/Guangxi/C2163/2012|2012.375	KM113196	Avian	H9N2	H9	N2	China	EasternAsia	Asia	2012.375	Dom-gal
H6N2_Avian_KT267013_A/pigeon/Guangxi/158/2014|2014.148	KT267013	Avian	H6N2	H6	N2	China	EasternAsia	Asia	2014.148	Wild-other
H9N2_Avian_KM070509_A/chicken/Guangxi/LS/2013|2013.893	KM070509	Avian	H9N2	H9	N2	China	EasternAsia	Asia	2013.893	Dom-gal
H9N2_Avian_KM609790_A/chicken/Jilin/0519/2012|2012.378	KM609790	Avian	H9N2	H9	N2	China	EasternAsia	Asia	2012.378	Dom-gal
H9N2_Avian_KF260399_A/chicken/Hong_Kong/YO6/2012|2012.500	KF260399	Avian	H9N2	H9	N2	Hong Kong	EasternAsia	Asia	2012.5	Dom-gal
H9N2_Avian_KM113164_A/duck/Guangdong/C3204/2010|2010.718	KM113164	Avian	H9N2	H9	N2	China	EasternAsia	Asia	2010.718	Dom-ans
H9N2_Avian_JN869537_A/chicken/Guangdong/ZHJ/2011|2011.452	JN869537	Avian	H9N2	H9	N2	China	EasternAsia	Asia	2011.452	Dom-gal
H9N2_Avian_KF260377_A/chicken/Hong_Kong/CRA45/2010|2010.500	KF260377	Avian	H9N2	H9	N2	Hong Kong	EasternAsia	Asia	2010.5	Dom-gal
H9N2_Avian_KX598607_A/chicken/Guangdong/SIC10/2013|2013.123	KX598607	Avian	H9N2	H9	N2	China	EasternAsia	Asia	2013.123	Dom-gal
H9N2_Equine_JQ228397_A/equine/Guangxi/3/2011|2011.208	JQ228397	Equine	H9N2	H9	N2	China	EasternAsia	Asia	2011.208	Equine
H9N2_Avian_KF260385_A/chicken/Hong_Kong/NT149W/2011|2011.500	KF260385	Avian	H9N2	H9	N2	Hong Kong	EasternAsia	Asia	2011.5	Dom-gal
H9N2_Avian_LC028354_A/muscovy_duck/Quang_Ninh/11/2013|2013.271	LC028354	Avian	H9N2	H9	N2	Viet Nam	SouthEasternAsia	Asia	2013.271	Dom-ans
H9N2_Avian_AB841271_A/muscovy_duck/Vietnam/LBM417/2013|2013.345	AB841271	Avian	H9N2	H9	N2	Viet Nam	SouthEasternAsia	Asia	2013.345	Dom-ans
H9N2_Avian_KF260404_A/chicken/Hong_Kong/YU148/2012|2012.500	KF260404	Avian	H9N2	H9	N2	Hong Kong	EasternAsia	Asia	2012.5	Dom-gal
H7N9_Avian_MF630076_A/chicken/Guangdong/SD021/2014|2014.145	MF630076	Avian	H7N9	H7	N9	China	EasternAsia	Asia	2014.145	Dom-gal
H7N9_Avian_MF630052_A/chicken/Guangdong/SD014/2014|2014.071	MF630052	Avian	H7N9	H7	N9	China	EasternAsia	Asia	2014.071	Dom-gal
H7N9_Avian_MF630068_A/chicken/Guangdong/SD018/2015|2015.071	MF630068	Avian	H7N9	H7	N9	China	EasternAsia	Asia	2015.071	Dom-gal
H7N9_Avian_MF630156_A/chicken/Guangdong/SD1433/2016|2016.260	MF630156	Avian	H7N9	H7	N9	China	EasternAsia	Asia	2016.26	Dom-gal
H9N2_Avian_KP414285_A/chicken/Shenzhen/844/2013|2013.937	KP414285	Avian	H9N2	H9	N2	China	EasternAsia	Asia	2013.937	Dom-gal
H9N2_Avian_KM113284_A/chicken/Guangdong/C1122/2011|2011.214	KM113284	Avian	H9N2	H9	N2	China	EasternAsia	Asia	2011.214	Dom-gal
H7N9_Avian_KP413264_A/silkie_chicken/Shenzhen/2139/2013|2013.948	KP413264	Avian	H7N9	H7	N9	China	EasternAsia	Asia	2013.948	Dom-gal
H7N9_Human_KP414161_A/Shenzhen/SP44/2014|2014.060	KP414161	Human	H7N9	H7	N9	China	EasternAsia	Asia	2014.06	Human
H7N9_Avian_KP413173_A/chicken/Shenzhen/742/2013|2013.940	KP413173	Avian	H7N9	H7	N9	China	EasternAsia	Asia	2013.94	Dom-gal
H7N9_Human_KF662946_A/Guangdong/1/2013|2013.605	KF662946	Human	H7N9	H7	N9	China	EasternAsia	Asia	2013.605	Human
H7N9_Human_KF667738_A/Huizhou/01/2013|2013.600	KF667738	Human	H7N9	H7	N9	China	EasternAsia	Asia	2013.6	Human
H7N9_Avian_KP413442_A/silkie_chicken/Dongguan/3520/2013|2013.964	KP413442	Avian	H7N9	H7	N9	China	EasternAsia	Asia	2013.964	Dom-gal
H7N9_Avian_KP415731_A/silkie_chicken/Dongguan/1448/2014|2014.140	KP415731	Avian	H7N9	H7	N9	China	EasternAsia	Asia	2014.14	Dom-gal
H7N9_Human_KX509955_A/Guangdong/6/2013|2013.786	KX509955	Human	H7N9	H7	N9	China	EasternAsia	Asia	2013.786	Human
H7N9_Avian_MF630004_A/chicken/Guangdong/SC086/2013|2013.611	MF630004	Avian	H7N9	H7	N9	China	EasternAsia	Asia	2013.611	Dom-gal
H7N9_Human_KP416629_A/Shenzhen/SP113/2014|2014.192	KP416629	Human	H7N9	H7	N9	China	EasternAsia	Asia	2014.192	Human
H7N9_Avian_MF630180_A/chicken/Guangxi/SD006/2014|2014.063	MF630180	Avian	H7N9	H7	N9	China	EasternAsia	Asia	2014.063	Dom-gal
H7N9_Avian_MF630164_A/chicken/Guangxi/SD004/2014|2014.063	MF630164	Avian	H7N9	H7	N9	China	EasternAsia	Asia	2014.063	Dom-gal
H7N9_Avian_KP413490_A/chicken/Dongguan/3563/2013|2013.964	KP413490	Avian	H7N9	H7	N9	China	EasternAsia	Asia	2013.964	Dom-gal
H7N9_Avian_KP416287_A/silkie_chicken/Dongguan/1271/2014|2014.140	KP416287	Avian	H7N9	H7	N9	China	EasternAsia	Asia	2014.14	Dom-gal
H7N9_Avian_KP416509_A/chicken/Shenzhen/138/2014|2014.134	KP416509	Avian	H7N9	H7	N9	China	EasternAsia	Asia	2014.134	Dom-gal
H9N2_Avian_KP865792_A/chicken/Guangdong/C76/2012|2012.918	KP865792	Avian	H9N2	H9	N2	China	EasternAsia	Asia	2012.918	Dom-gal
H9N2_Avian_KP414532_A/chicken/Dongguan/2827/2013|2013.962	KP414532	Avian	H9N2	H9	N2	China	EasternAsia	Asia	2013.962	Dom-gal
H9N2_Avian_KX598635_A/chicken/Guangdong/SIC23/2014|2014.123	KX598635	Avian	H9N2	H9	N2	China	EasternAsia	Asia	2014.123	Dom-gal
H9N2_Avian_KX598599_A/chicken/Guangdong/SIC14/2013|2013.953	KX598599	Avian	H9N2	H9	N2	China	EasternAsia	Asia	2013.953	Dom-gal
H9N2_Avian_KX598631_A/chicken/Guangdong/SIC37/2015|2015.038	KX598631	Avian	H9N2	H9	N2	China	EasternAsia	Asia	2015.038	Dom-gal
H5N6_Human_KT245148_A/Yunnan/0127/2015|2015.099	KT245148	Human	H5N6	H5	N6	China	EasternAsia	Asia	2015.099	Human
H9N2_Avian_MF425644_A/quail/Guangxi/198Q39/2015|2015.353	MF425644	Avian	H9N2	H9	N2	China	EasternAsia	Asia	2015.353	Dom-gal
H9N2_Avian_MF465799_A/dove/Guangxi/96B8/2014|2014.123	MF465799	Avian	H9N2	H9	N2	China	EasternAsia	Asia	2014.123	Wild-other
H9N2_Avian_KP414636_A/chicken/Dongguan/3839/2013|2013.964	KP414636	Avian	H9N2	H9	N2	China	EasternAsia	Asia	2013.964	Dom-gal
H9N2_Avian_KJ725011_A/turtledove/Guangxi/49B6/2013|2013.197	KJ725011	Avian	H9N2	H9	N2	China	EasternAsia	Asia	2013.197	Wild-other
H9N2_Avian_KX598613_A/chicken/Guangdong/SIC2/2012|2012.871	KX598613	Avian	H9N2	H9	N2	China	EasternAsia	Asia	2012.871	Dom-gal
H9N2_Avian_KP414268_A/chicken/Shenzhen/678/2013|2013.940	KP414268	Avian	H9N2	H9	N2	China	EasternAsia	Asia	2013.94	Dom-gal
H9N2_Avian_LC331894_A/chicken/Vietnam/HU4-2/2015|2015.849	LC331894	Avian	H9N2	H9	N2	Viet Nam	SouthEasternAsia	Asia	2015.849	Dom-gal
H9N2_Avian_KP285196_A/chicken/Jiangxi/20489/2013|2013.666	KP285196	Avian	H9N2	H9	N2	China	EasternAsia	Asia	2013.666	Dom-gal
H10N8_Avian_KY402018_A/chicken/Hebei/SJZ01/2015|2015.068	KY402018	Avian	H10N8	H10	N8	China	EasternAsia	Asia	2015.068	Dom-gal
H9N2_Avian_KP285164_A/chicken/Jiangxi/20446/2013|2013.666	KP285164	Avian	H9N2	H9	N2	China	EasternAsia	Asia	2013.666	Dom-gal
H10N6_Avian_KP286404_A/chicken/Jiangxi/13266/2014|2014.241	KP286404	Avian	H10N6	H10	N6	China	EasternAsia	Asia	2014.241	Dom-gal
H10N6_Avian_KP285932_A/chicken/Jiangxi/12272/2014|2014.203	KP285932	Avian	H10N6	H10	N6	China	EasternAsia	Asia	2014.203	Dom-gal
H9N2_Avian_MG280702_A/chicken/Anhui/WB/2014|2014.427	MG280702	Avian	H9N2	H9	N2	China	EasternAsia	Asia	2014.427	Dom-gal
H10N8_Human_KJ406542_A/Jiangxi/IPB13c/2013|2013.967	KJ406542	Human	H10N8	H10	N8	China	EasternAsia	Asia	2013.967	Human
H10N8_Human_KJ406541_A/Jiangxi/IPB13b/2013|2013.959	KJ406541	Human	H10N8	H10	N8	China	EasternAsia	Asia	2013.959	Human
H9N2_Avian_KY415815_A/chicken/Ganzhou/GZ86/2016|2016.071	KY415815	Avian	H9N2	H9	N2	China	EasternAsia	Asia	2016.071	Dom-gal
H9N2_Avian_KP414741_A/chicken/Suzhou/4822/2013|2013.819	KP414741	Avian	H9N2	H9	N2	China	EasternAsia	Asia	2013.819	Dom-gal
H9N2_Avian_KP286236_A/duck/Jiangxi/36485/2013|2013.992	KP286236	Avian	H9N2	H9	N2	China	EasternAsia	Asia	2013.992	Dom-ans
H9N2_Avian_KP416445_A/chicken/Dongguan/1674/2014|2014.140	KP416445	Avian	H9N2	H9	N2	China	EasternAsia	Asia	2014.14	Dom-gal
H9N2_Avian_KT164850_A/chicken/Hubei/2014|2014.403	KT164850	Avian	H9N2	H9	N2	China	EasternAsia	Asia	2014.403	Dom-gal
H5N6_Avian_KY415822_A/chicken/Ganzhou/GZ50/2015|2015.945	KY415822	Avian	H5N6	H5	N6	China	EasternAsia	Asia	2015.945	Dom-gal
H9N2_Avian_KU143501_A/duck/Wuhan/WHYF14/2014|2014.953	KU143501	Avian	H9N2	H9	N2	China	EasternAsia	Asia	2014.953	Dom-ans
H9N2_Avian_KX130844_A/chicken/Guangxi/C227/2015|2015.156	KX130844	Avian	H9N2	H9	N2	China	EasternAsia	Asia	2015.156	Dom-gal
H9N2_Avian_KP415162_A/chicken/Qingdao/2044/2013|2013.805	KP415162	Avian	H9N2	H9	N2	China	EasternAsia	Asia	2013.805	Dom-gal
H9N2_Avian_KP415218_A/chicken/Rizhao/2658/2013|2013.811	KP415218	Avian	H9N2	H9	N2	China	EasternAsia	Asia	2013.811	Dom-gal
H9N2_Avian_KX598633_A/chicken/Shandong/SIC39/2015|2015.038	KX598633	Avian	H9N2	H9	N2	China	EasternAsia	Asia	2015.038	Dom-gal
H7N9_Avian_MF630228_A/chicken/Hunan/SD019/2014|2014.132	MF630228	Avian	H7N9	H7	N9	China	EasternAsia	Asia	2014.132	Dom-gal
H9N2_Avian_KX598628_A/chicken/Shandong/SIC34/2014|2014.871	KX598628	Avian	H9N2	H9	N2	China	EasternAsia	Asia	2014.871	Dom-gal
H9N2_Avian_LC208472_A/chicken/Japan/AQ-HE14/2015|2015.441	LC208472	Avian	H9N2	H9	N2	Japan	EasternAsia	Asia	2015.441	Dom-gal
H10N8_Avian_KP285356_A/chicken/Jiangxi/1204/2014|2014.011	KP285356	Avian	H10N8	H10	N8	China	EasternAsia	Asia	2014.011	Dom-gal
H9N2_Avian_KT338299_A/chicken/Shandong/1167/2015|2015.340	KT338299	Avian	H9N2	H9	N2	China	EasternAsia	Asia	2015.34	Dom-gal
H9N2_Avian_MG063474_A/chicken/Xuzhou/XZ270/2016|2016.364	MG063474	Avian	H9N2	H9	N2	China	EasternAsia	Asia	2016.364	Dom-gal
H9N2_Avian_LC208480_A/chicken/Japan/AQ-HE61/2015|2015.512	LC208480	Avian	H9N2	H9	N2	Japan	EasternAsia	Asia	2015.512	Dom-gal
H9N2_Avian_MG063473_A/chicken/Anhui/AH329/2016|2016.529	MG063473	Avian	H9N2	H9	N2	China	EasternAsia	Asia	2016.529	Dom-gal
H7N9_Avian_MF630460_A/duck/Hunan/S40506/2015|2015.874	MF630460	Avian	H7N9	H7	N9	China	EasternAsia	Asia	2015.874	Dom-ans
H9N2_Avian_MF568510_A/chicken/Hubei/01/2015|2015.786	MF568510	Avian	H9N2	H9	N2	China	EasternAsia	Asia	2015.786	Dom-gal
H9N2_Avian_KX598625_A/chicken/Shandong/SIC24/2014|2014.367	KX598625	Avian	H9N2	H9	N2	China	EasternAsia	Asia	2014.367	Dom-gal
H9N2_Avian_KX598620_A/chicken/Guangdong/SIC18/2014|2014.500	KX598620	Avian	H9N2	H9	N2	China	EasternAsia	Asia	2014.5	Dom-gal
H9N2_Avian_KX598618_A/chicken/Guangxi/SIC20/2014|2014.500	KX598618	Avian	H9N2	H9	N2	China	EasternAsia	Asia	2014.5	Dom-gal
H9N2_Human_KU217321_A/Zhongshan/201501/2015|2015.101	KU217321	Human	H9N2	H9	N2	China	EasternAsia	Asia	2015.101	Human
H9N2_Avian_KX598630_A/chicken/Guangdong/SIC41/2015|2015.123	KX598630	Avian	H9N2	H9	N2	China	EasternAsia	Asia	2015.123	Dom-gal
H7N9_Avian_MF629940_A/chicken/Fujian/S1096/2015|2015.266	MF629940	Avian	H7N9	H7	N9	China	EasternAsia	Asia	2015.266	Dom-gal
H9N2_Avian_KX598610_A/chicken/Guangxi/SIC22/2014|2014.038	KX598610	Avian	H9N2	H9	N2	China	EasternAsia	Asia	2014.038	Dom-gal
H9N2_Human_KM455871_A/Lengshuitan/11197/2013|2013.885	KM455871	Human	H9N2	H9	N2	China	EasternAsia	Asia	2013.885	Human
H9N2_Avian_KX598611_A/chicken/Guangxi/SIC15/2013|2013.953	KX598611	Avian	H9N2	H9	N2	China	EasternAsia	Asia	2013.953	Dom-gal
H9N2_Human_KX595337_A/Hunan/44557/2015|2015.912	KX595337	Human	H9N2	H9	N2	China	EasternAsia	Asia	2015.912	Human
H9N2_Avian_MF795004_A/chicken/Daye/DY0602/2017|2017.195	MF795004	Avian	H9N2	H9	N2	China	EasternAsia	Asia	2017.195	Dom-gal
H7N9_Human_KY910842_A/Yunnan/0129/2017|2017.107	KY910842	Human	H7N9	H7	N9	China	EasternAsia	Asia	2017.107	Human
H7N9_Human_MG366900_A/Kunming/KMCDC-YHY/2017|2017.164	MG366900	Human	H7N9	H7	N9	China	EasternAsia	Asia	2017.164	Human
H9N2_Human_MF440741_A/Beijing/1/2017|2017.321	MF440741	Human	H9N2	H9	N2	China	EasternAsia	Asia	2017.321	Human
H9N2_Human_MF440733_A/Beijing/1/2016|2016.945	MF440733	Human	H9N2	H9	N2	China	EasternAsia	Asia	2016.945	Human
H9N2_Avian_KX598632_A/chicken/Sichuan/SIC36/2014|2014.953	KX598632	Avian	H9N2	H9	N2	China	EasternAsia	Asia	2014.953	Dom-gal
H9N2_Avian_MF794996_A/chicken/Jingmen/JM0305/2017|2017.195	MF794996	Avian	H9N2	H9	N2	China	EasternAsia	Asia	2017.195	Dom-gal
H7N9_Avian_KP418223_A/chicken/Shantou/4833/2014|2014.553	KP418223	Avian	H7N9	H7	N9	China	EasternAsia	Asia	2014.553	Dom-gal
H7N9_Human_MF370245_A/Changsha/26/2017|2017.093	MF370245	Human	H7N9	H7	N9	China	EasternAsia	Asia	2017.093	Human
H7N9_Human_KY621541_A/Qingyuan/GIRD01/2017|2017.036	KY621541	Human	H7N9	H7	N9	China	EasternAsia	Asia	2017.036	Human
H9N2_Avian_MG063475_A/chicken/Suqian/SQ1602/2016|2016.299	MG063475	Avian	H9N2	H9	N2	China	EasternAsia	Asia	2016.299	Dom-gal
H9N2_Avian_MG063472_A/chicken/Huaian/HA9/2016|2016.293	MG063472	Avian	H9N2	H9	N2	China	EasternAsia	Asia	2016.293	Dom-gal
H7N9_Avian_MF630316_A/chicken/Jilin/SD009/2016|2016.285	MF630316	Avian	H7N9	H7	N9	China	EasternAsia	Asia	2016.285	Dom-gal
H7N9_Avian_MF630332_A/chicken/Shanghai/S4100/2015|2015.860	MF630332	Avian	H7N9	H7	N9	China	EasternAsia	Asia	2015.86	Dom-gal
H9N2_Avian_LC208504_A/duck/Japan/AQ-HE5/2015|2015.422	LC208504	Avian	H9N2	H9	N2	Japan	EasternAsia	Asia	2015.422	Dom-ans
H9N2_Avian_KY415818_A/chicken/Ganzhou/GZ140/2016|2016.145	KY415818	Avian	H9N2	H9	N2	China	EasternAsia	Asia	2016.145	Dom-gal
H7N9_Avian_MF630236_A/chicken/Jiangsu/S1045/2016|2016.195	MF630236	Avian	H7N9	H7	N9	China	EasternAsia	Asia	2016.195	Dom-gal
H9N2_Avian_KU720456_A/chicken/Shanghai/15/2015|2015.367	KU720456	Avian	H9N2	H9	N2	China	EasternAsia	Asia	2015.367	Dom-gal
H7N9_Avian_MF630492_A/duck/Jiangsu/S1700/2016|2016.200	MF630492	Avian	H7N9	H7	N9	China	EasternAsia	Asia	2016.2	Dom-ans
H9N2_Avian_KY415805_A/chicken/Yuhuan/YH15/2016|2016.129	KY415805	Avian	H9N2	H9	N2	China	EasternAsia	Asia	2016.129	Dom-gal
H7N9_Avian_MF630428_A/chicken/Zhejiang/SD001/2016|2016.000	MF630428	Avian	H7N9	H7	N9	China	EasternAsia	Asia	2016	Dom-gal
H7N9_Avian_KY751222_A/chicken/Zhejiang/ZJ14/2017|2017.022	KY751222	Avian	H7N9	H7	N9	China	EasternAsia	Asia	2017.022	Dom-gal
H9N2_Avian_KY415816_A/duck/Ganzhou/GZ188/2016|2016.071	KY415816	Avian	H9N2	H9	N2	China	EasternAsia	Asia	2016.071	Dom-ans
H9N2_Avian_MG192168_A/chicken/Fujian/SD056/2017|2017.200	MG192168	Avian	H9N2	H9	N2	China	EasternAsia	Asia	2017.2	Dom-gal
H9N2_Avian_MG192169_A/chicken/Fujian/SD070/2017|2017.200	MG192169	Avian	H9N2	H9	N2	China	EasternAsia	Asia	2017.2	Dom-gal
H9N2_Avian_KY056284_A/chicken/Zhejiang/221/2016|2016.082	KY056284	Avian	H9N2	H9	N2	China	EasternAsia	Asia	2016.082	Dom-gal
H9N2_Avian_MG204054_A/chicken/Xiamen/10/2015|2015.786	MG204054	Avian	H9N2	H9	N2	China	EasternAsia	Asia	2015.786	Dom-gal
H9N2_Avian_MG204053_A/chicken/Xiamen/09/2015|2015.704	MG204053	Avian	H9N2	H9	N2	China	EasternAsia	Asia	2015.704	Dom-gal
H7N9_Avian_KY415806_A/chicken/Longquan/LQ78/2016|2016.079	KY415806	Avian	H7N9	H7	N9	China	EasternAsia	Asia	2016.079	Dom-gal
H9N2_Avian_KU143497_A/duck/Wenzhou/YHQL64/2014|2014.953	KU143497	Avian	H9N2	H9	N2	China	EasternAsia	Asia	2014.953	Dom-ans
H7N9_Avian_KY751216_A/chicken/Shandong/SD216/2016|2016.951	KY751216	Avian	H7N9	H7	N9	China	EasternAsia	Asia	2016.951	Dom-gal
H7N9_Avian_KY751221_A/chicken/Hebei/HB13/2016|2016.997	KY751221	Avian	H7N9	H7	N9	China	EasternAsia	Asia	2016.997	Dom-gal
H7N9_Avian_KY751231_A/chicken/Zhejiang/JH16/2017|2017.118	KY751231	Avian	H7N9	H7	N9	China	EasternAsia	Asia	2017.118	Dom-gal
H7N9_Avian_KY751226_A/chicken/Jiangsu/LY246/2017|2017.049	KY751226	Avian	H7N9	H7	N9	China	EasternAsia	Asia	2017.049	Dom-gal
H7N9_Avian_MF630516_A/duck/Zhejiang/S1375/2016|2016.359	MF630516	Avian	H7N9	H7	N9	China	EasternAsia	Asia	2016.359	Dom-ans
H7N9_Avian_KY751227_A/chicken/Jiangsu/0116/2017|2017.041	KY751227	Avian	H7N9	H7	N9	China	EasternAsia	Asia	2017.041	Dom-gal
H9N2_Human_KX808587_A/Guangdong/MZ058/2016|2016.452	KX808587	Human	H9N2	H9	N2	China	EasternAsia	Asia	2016.452	Human
H7N9_Human_KY643841_A/Guangdong/HP001/2017|2017.008	KY643841	Human	H7N9	H7	N9	China	EasternAsia	Asia	2017.008	Human
H7N9_Human_KY643842_A/Guangdong/SP440/2017|2017.008	KY643842	Human	H7N9	H7	N9	China	EasternAsia	Asia	2017.008	Human
H5N1_Avian_MF112535_A/chicken/Nigeria/16VIR5840-93/2016|2016.178	MF112535	Avian	H5N1	H5	N1	Nigeria	WesternAfrica	Africa	2016.178	Dom-gal
H5N1_Avian_MF112531_A/chicken/Nigeria/16VIR5840-85/2016|2016.047	MF112531	Avian	H5N1	H5	N1	Nigeria	WesternAfrica	Africa	2016.047	Dom-gal
H5N1_Avian_MF112529_A/duck/Nigeria/16VIR5840-83/2016|2016.027	MF112529	Avian	H5N1	H5	N1	Nigeria	WesternAfrica	Africa	2016.027	Dom-ans
H5N1_Avian_KY926762_A/duck/Cameroon/16VIR3791-21/2016|2016.408	KY926762	Avian	H5N1	H5	N1	Cameroon	CentralAfrica	Africa	2016.408	Dom-ans
H5N1_Avian_KY926746_A/chicken/Cameroon/16VIR3791-12/2016|2016.389	KY926746	Avian	H5N1	H5	N1	Cameroon	CentralAfrica	Africa	2016.389	Dom-gal
H5N1_Avian_KY926754_A/chicken/Cameroon/16VIR3791-16/2016|2016.449	KY926754	Avian	H5N1	H5	N1	Cameroon	CentralAfrica	Africa	2016.449	Dom-gal
H5N1_Avian_MF112472_A/chicken/Nigeria/16VIR5840-23/2015|2015.104	MF112472	Avian	H5N1	H5	N1	Nigeria	WesternAfrica	Africa	2015.104	Dom-gal
H5N1_Avian_KU971561_A/chicken/Burkina_Faso/15VIR1774-4/2015|2015.192	KU971561	Avian	H5N1	H5	N1	Burkina Faso	WesternAfrica	Africa	2015.192	Dom-gal
H5N1_Avian_KU971491_A/chicken/Burkina_Faso/15VIR1774-2/2015|2015.192	KU971491	Avian	H5N1	H5	N1	Burkina Faso	WesternAfrica	Africa	2015.192	Dom-gal
H5N1_Avian_KU971577_A/chicken/Ivory_Coast/15VIR2742-3/2015|2015.279	KU971577	Avian	H5N1	H5	N1	Cote d'Ivoire	WesternAfrica	Africa	2015.279	Dom-gal
H5N1_Avian_KU971569_A/duck/Ivory_Coast/15VIR2742-2/2015|2015.279	KU971569	Avian	H5N1	H5	N1	Cote d'Ivoire	WesternAfrica	Africa	2015.279	Dom-ans
H5N1_Avian_KU971476_A/chicken/Ghana/15VIR5480-7/2015|2015.570	KU971476	Avian	H5N1	H5	N1	Ghana	WesternAfrica	Africa	2015.57	Dom-gal
H5N1_Avian_MF112500_A/chicken/Nigeria/16VIR5840-52/2015|2015.233	MF112500	Avian	H5N1	H5	N1	Nigeria	WesternAfrica	Africa	2015.233	Dom-gal
H5N1_Avian_KU971452_A/chicken/Ghana/15VIR5480-27/2015|2015.597	KU971452	Avian	H5N1	H5	N1	Ghana	WesternAfrica	Africa	2015.597	Dom-gal
H5N1_Avian_KU971436_A/duck/Ghana/15VIR5480-24/2015|2015.567	KU971436	Avian	H5N1	H5	N1	Ghana	WesternAfrica	Africa	2015.567	Dom-ans
H5N1_Avian_MF112451_A/duck/Nigeria/16VIR5840-2/2015|2015.036	MF112451	Avian	H5N1	H5	N1	Nigeria	WesternAfrica	Africa	2015.036	Dom-ans
H5N1_Avian_KU971308_A/chicken/Niger/15VIR2060-1/2015|2015.249	KU971308	Avian	H5N1	H5	N1	Niger	WesternAfrica	Africa	2015.249	Dom-gal
H5N1_Avian_KU971316_A/chicken/Niger/15VIR2060-12/2015|2015.249	KU971316	Avian	H5N1	H5	N1	Niger	WesternAfrica	Africa	2015.249	Dom-gal
H5N1_Avian_MF112452_A/goose/Nigeria/16VIR5840-3/2015|2015.033	MF112452	Avian	H5N1	H5	N1	Nigeria	WesternAfrica	Africa	2015.033	Dom-ans
H5N1_Avian_KU971592_A/turtledove/Ivory_Coast/15VIR2742-7/2015|2015.326	KU971592	Avian	H5N1	H5	N1	Cote d'Ivoire	WesternAfrica	Africa	2015.326	Wild-other
H5N1_Avian_KX644140_A/chicken/Lebanon/157/2016|2016.452	KX644140	Avian	H5N1	H5	N1	Lebanon	WesternAsia	Asia	2016.452	Dom-gal
H5N1_Avian_KU042718_A/pigeon/Zhejiang/112090/2014|2014.885	KU042718	Avian	H5N1	H5	N1	China	EasternAsia	Asia	2014.885	Wild-other
H5N1_Avian_KU042713_A/duck/Zhejiang/1220092/2014|2014.967	KU042713	Avian	H5N1	H5	N1	China	EasternAsia	Asia	2014.967	Dom-ans
H5N1_Avian_KP762513_A/chicken/Jiangsu/2477/2014|2014.458	KP762513	Avian	H5N1	H5	N1	China	EasternAsia	Asia	2014.458	Dom-gal
H5N1_Avian_KU042717_A/pigeon/Zhejiang/112089/2014|2014.885	KU042717	Avian	H5N1	H5	N1	China	EasternAsia	Asia	2014.885	Wild-other
H5N1_Avian_KU042714_A/goose/Zhejiang/112071/2014|2014.885	KU042714	Avian	H5N1	H5	N1	China	EasternAsia	Asia	2014.885	Dom-ans
H5N1_Avian_KU143482_A/chicken/Wuhan/HAQL16/2014|2014.953	KU143482	Avian	H5N1	H5	N1	China	EasternAsia	Asia	2014.953	Dom-gal
H5N1_Avian_KU143479_A/chicken/Wuhan/HAQL07/2014|2014.953	KU143479	Avian	H5N1	H5	N1	China	EasternAsia	Asia	2014.953	Dom-gal
H5N1_Avian_KU143481_A/duck/Wenzhou/YJYF33/2015|2015.038	KU143481	Avian	H5N1	H5	N1	China	EasternAsia	Asia	2015.038	Dom-ans
H5N1_Avian_KU143480_A/duck/Wenzhou/HAYXLG10/2015|2015.038	KU143480	Avian	H5N1	H5	N1	China	EasternAsia	Asia	2015.038	Dom-ans
H5N1_Avian_KY415793_A/duck/Hubei/ZYSYF2/2016|2016.140	KY415793	Avian	H5N1	H5	N1	China	EasternAsia	Asia	2016.14	Dom-ans
H5N1_Avian_KY415794_A/duck/Hubei/ZYSYF25/2016|2016.140	KY415794	Avian	H5N1	H5	N1	China	EasternAsia	Asia	2016.14	Dom-ans
H5N1_Avian_MF673390_A/chicken/Jiangsu/YB7/2015|2015.159	MF673390	Avian	H5N1	H5	N1	China	EasternAsia	Asia	2015.159	Dom-gal
H5N1_Avian_KU057287_A/peacock/Yunnan/1/2015|2015.416	KU057287	Avian	H5N1	H5	N1	China	EasternAsia	Asia	2015.416	Wild-other
H5N1_Avian_KU057295_A/peacock/Yunnan/3/2015|2015.416	KU057295	Avian	H5N1	H5	N1	China	EasternAsia	Asia	2015.416	Wild-other
H5N1_Avian_LC208488_A/chicken/Japan/AQ-HE79/2015|2015.586	LC208488	Avian	H5N1	H5	N1	Japan	EasternAsia	Asia	2015.586	Dom-gal
H9N2_Avian_KF714774_A/chicken/Hunan/1/2012|2012.085	KF714774	Avian	H9N2	H9	N2	China	EasternAsia	Asia	2012.085	Dom-gal
H9N2_Avian_CY087186_A/duck/Tibet/S2/2009|2009.690	CY087186	Avian	H9N2	H9	N2	China	EasternAsia	Asia	2009.69	Dom-ans
H9N2_Avian_CY087170_A/chicken/Tibet/S1/2009|2009.690	CY087170	Avian	H9N2	H9	N2	China	EasternAsia	Asia	2009.69	Dom-gal
H9N2_Avian_CY087178_A/chicken/Tibet/S4/2009|2009.690	CY087178	Avian	H9N2	H9	N2	China	EasternAsia	Asia	2009.69	Dom-gal
H5N1_Avian_GU596983_A/duck/Shandong/009/2008|2008.953	GU596983	Avian	H5N1	H5	N1	China	EasternAsia	Asia	2008.953	Dom-ans
H9N2_Avian_KJ426290_A/chicken/Henan/01/2009|2009.060	KJ426290	Avian	H9N2	H9	N2	China	EasternAsia	Asia	2009.06	Dom-gal
H9N2_Avian_KP865815_A/chicken/Shanghai/5/2003|2003.918	KP865815	Avian	H9N2	H9	N2	China	EasternAsia	Asia	2003.918	Dom-gal
H9N2_Avian_JF795143_A/chicken/Shandong/01/2009|2009.123	JF795143	Avian	H9N2	H9	N2	China	EasternAsia	Asia	2009.123	Dom-gal
H9N2_Avian_KJ426294_A/chicken/Jiangsu/02/2008|2008.088	KJ426294	Avian	H9N2	H9	N2	China	EasternAsia	Asia	2008.088	Dom-gal
H9N2_Avian_KJ426298_A/chicken/Jiangsu/01/2007|2007.027	KJ426298	Avian	H9N2	H9	N2	China	EasternAsia	Asia	2007.027	Dom-gal
H9N2_Avian_KC821108_A/chicken/Henan/DY/2009|2009.000	KC821108	Avian	H9N2	H9	N2	China	EasternAsia	Asia	2009	Dom-gal
H9N2_Avian_AB753216_A/African_Stonechat/Vietnam/8/2009|2009.871	AB753216	Avian	H9N2	H9	N2	Viet Nam	SouthEasternAsia	Asia	2009.871	Wild-other
H9N2_Avian_AB753200_A/Rock_Pigeon/Vietnam/6/2009|2009.871	AB753200	Avian	H9N2	H9	N2	Viet Nam	SouthEasternAsia	Asia	2009.871	Wild-other
H9N2_Avian_AB753197_A/Japanese_Quail/Vietnam/4/2009|2009.871	AB753197	Avian	H9N2	H9	N2	Viet Nam	SouthEasternAsia	Asia	2009.871	Wild-other
H9N2_Avian_KM113236_A/chicken/Chongqing/C1258/2011|2011.214	KM113236	Avian	H9N2	H9	N2	China	EasternAsia	Asia	2011.214	Dom-gal
H9N2_Avian_KC821137_A/chicken/Hebei/FL/2011|2011.915	KC821137	Avian	H9N2	H9	N2	China	EasternAsia	Asia	2011.915	Dom-gal
H9N2_Avian_KC821123_A/chicken/Hebei/ZR/2010|2010.833	KC821123	Avian	H9N2	H9	N2	China	EasternAsia	Asia	2010.833	Dom-gal
H9N2_Avian_KJ426454_A/chicken/Jiangsu/SQ79/2011|2011.047	KJ426454	Avian	H9N2	H9	N2	China	EasternAsia	Asia	2011.047	Dom-gal
H9N2_Avian_KM609760_A/chicken/Shanxi/0703/2012|2012.501	KM609760	Avian	H9N2	H9	N2	China	EasternAsia	Asia	2012.501	Dom-gal
H9N2_Avian_KM609787_A/chicken/Liaoning/0704/2012|2012.504	KM609787	Avian	H9N2	H9	N2	China	EasternAsia	Asia	2012.504	Dom-gal
H9N2_Avian_MG280655_A/chicken/Jiangsu/YZ640/2012|2012.318	MG280655	Avian	H9N2	H9	N2	China	EasternAsia	Asia	2012.318	Dom-gal
H9N2_Avian_KM609789_A/chicken/Jilin/1031/2012|2012.830	KM609789	Avian	H9N2	H9	N2	China	EasternAsia	Asia	2012.83	Dom-gal
H9N2_Avian_KM609788_A/chicken/Liaoning/0517/2013|2013.373	KM609788	Avian	H9N2	H9	N2	China	EasternAsia	Asia	2013.373	Dom-gal
H9N2_Avian_KX598600_A/chicken/Sichuan/SIC8/2013|2013.038	KX598600	Avian	H9N2	H9	N2	China	EasternAsia	Asia	2013.038	Dom-gal
H9N2_Avian_JF906205_A/chicken/China/AH-10-01/2010|2010.918	JF906205	Avian	H9N2	H9	N2	China	EasternAsia	Asia	2010.918	Dom-gal
H9N2_Avian_LC000595_A/muscovy_duck/Vietnam/LBM694/2014|2014.515	LC000595	Avian	H9N2	H9	N2	Viet Nam	SouthEasternAsia	Asia	2014.515	Dom-ans
H9N2_Avian_LC028175_A/muscovy_duck/Vietnam/LBM719/2014|2014.707	LC028175	Avian	H9N2	H9	N2	Viet Nam	SouthEasternAsia	Asia	2014.707	Dom-ans
H9N2_Avian_KP865832_A/Duck/Fujian/1753/2009|2009.918	KP865832	Avian	H9N2	H9	N2	China	EasternAsia	Asia	2009.918	Dom-ans
H9N2_Avian_KM113316_A/chicken/Guizhou/C1011/2009|2009.227	KM113316	Avian	H9N2	H9	N2	China	EasternAsia	Asia	2009.227	Dom-gal
H9N2_Avian_JN869516_A/chicken/Fujian/G9/2009|2009.953	JN869516	Avian	H9N2	H9	N2	China	EasternAsia	Asia	2009.953	Dom-gal
H9N2_Avian_KM113188_A/duck/Fujian/C2246/2009|2009.312	KM113188	Avian	H9N2	H9	N2	China	EasternAsia	Asia	2009.312	Dom-ans
H9N2_Avian_KM113244_A/chicken/Fujian/C1239/2009|2009.227	KM113244	Avian	H9N2	H9	N2	China	EasternAsia	Asia	2009.227	Dom-gal
H9N2_Avian_KX598612_A/chicken/Fujian/SIC5/2013|2013.500	KX598612	Avian	H9N2	H9	N2	China	EasternAsia	Asia	2013.5	Dom-gal
H11N9_Avian_KF260271_A/northern_pintail/Hong_Kong/MPJ851/2009|2009.500	KF260271	Avian	H11N9	H11	N9	Hong Kong	EasternAsia	Asia	2009.5	Wild-ans-long
H10N9_Avian_KF260283_A/common_teal/Hong_Kong/MPK630/2009|2009.500	KF260283	Avian	H10N9	H10	N9	Hong Kong	EasternAsia	Asia	2009.5	Wild-ans-long
H11N9_Avian_KF260284_A/eurasian_wigeon/Hong_Kong/MPK653/2009|2009.500	KF260284	Avian	H11N9	H11	N9	Hong Kong	EasternAsia	Asia	2009.5	Wild-ans-long
H8N4_Avian_LC339546_A/duck/Hokkaido/221/2014|2014.879	LC339546	Avian	H8N4	H8	N4	Japan	EasternAsia	Asia	2014.879	Dom-ans
H8N4_Avian_LC339554_A/duck/Hokkaido/222/2014|2014.879	LC339554	Avian	H8N4	H8	N4	Japan	EasternAsia	Asia	2014.879	Dom-ans
H7N1_Avian_KF260307_A/common_teal/Hong_Kong/MPM1645/2011|2011.500	KF260307	Avian	H7N1	H7	N1	Hong Kong	EasternAsia	Asia	2011.5	Wild-ans-long
H3N8_Avian_KY130810_A/glaucous-winged_gull/Alaska/473/2012|2012.740	KY130810	Avian	H3N8	H3	N8	USA	NorthernAmerica	America	2012.74	Wild-other
H9N2_Avian_AB874674_A/duck/Chiba/1/2007|2007.500	AB874674	Avian	H9N2	H9	N2	Japan	EasternAsia	Asia	2007.5	Dom-ans
H10N7_Avian_LC121483_A/duck/Hokkaido/W90/2007|2007.737	LC121483	Avian	H10N7	H10	N7	Japan	EasternAsia	Asia	2007.737	Dom-ans
H3N8_Avian_LC339682_A/duck/Hokkaido/W4/2010|2010.745	LC339682	Avian	H3N8	H3	N8	Japan	EasternAsia	Asia	2010.745	Dom-ans
H5N2_Avian_KR265575_A/duck/Japan/11UO0008/2011|2011.753	KR265575	Avian	H5N2	H5	N2	Japan	EasternAsia	Asia	2011.753	Dom-ans
H6N1_Avian_LC371849_A/duck/Hokkaido/W159/2006|2006.814	LC371849	Avian	H6N1	H6	N1	Japan	EasternAsia	Asia	2006.814	Dom-ans
H6N8_Avian_LC371833_A/duck/Hokkaido/228/2003|2003.877	LC371833	Avian	H6N8	H6	N8	Japan	EasternAsia	Asia	2003.877	Dom-ans
H2N2_Avian_LC371841_A/duck/Hokkaido/95/2001|2001.762	LC371841	Avian	H2N2	H2	N2	Japan	EasternAsia	Asia	2001.762	Dom-ans
H11N2_Avian_LC042064_A/duck/Hokkaido/WZ1/2014|2014.795	LC042064	Avian	H11N2	H11	N2	Japan	EasternAsia	Asia	2014.795	Dom-ans
H9N2_Avian_LC042042_A/duck/Hokkaido/K04/2014|2014.726	LC042042	Avian	H9N2	H9	N2	Japan	EasternAsia	Asia	2014.726	Dom-ans
H3N8_Avian_CY040965_A/chicken/Laos/A0573/2007|2007.500	CY040965	Avian	H3N8	H3	N8	Laos	SouthEasternAsia	Asia	2007.5	Dom-gal
H5N2_Avian_KY130858_A/northern_pintail/Alaska/622/2012|2012.740	KY130858	Avian	H5N2	H5	N2	USA	NorthernAmerica	America	2012.74	Wild-ans-long
H5N2_Avian_LC371793_A/duck/Hokkaido/166/2014|2014.753	LC371793	Avian	H5N2	H5	N2	Japan	EasternAsia	Asia	2014.753	Dom-ans
H12N1_Avian_LC339666_A/duck/Hokkaido/W26/2012|2012.756	LC339666	Avian	H12N1	H12	N1	Japan	EasternAsia	Asia	2012.756	Dom-ans
H11N2_Avian_KT338512_A/glaucous-winged_gull/Alaska/670/2014|2014.723	KT338512	Avian	H11N2	H11	N2	USA	NorthernAmerica	America	2014.723	Wild-other
H3N6_Avian_KY131414_A/northern_pintail/Alaska/UGAI15-7417/2015|2015.756	KY131414	Avian	H3N6	H3	N6	USA	NorthernAmerica	America	2015.756	Wild-ans-long
H3N8_Avian_KT338576_A/northern_pintail/Alaska/870/2014|2014.742	KT338576	Avian	H3N8	H3	N8	USA	NorthernAmerica	America	2014.742	Wild-ans-long
H8N4_Avian_LC339674_A/duck/Hokkaido/W285/2007|2007.814	LC339674	Avian	H8N4	H8	N4	Japan	EasternAsia	Asia	2007.814	Dom-ans
H11N9_Avian_LC339650_A/duck/Hokkaido/W242/2006|2006.814	LC339650	Avian	H11N9	H11	N9	Japan	EasternAsia	Asia	2006.814	Dom-ans
H12N5_Avian_LC339602_A/duck/Hokkaido/W132/2004|2004.811	LC339602	Avian	H12N5	H12	N5	Japan	EasternAsia	Asia	2004.811	Dom-ans
H5N1_Avian_CY040973_A/chicken/Laos/P0130/2007|2007.500	CY040973	Avian	H5N1	H5	N1	Laos	SouthEasternAsia	Asia	2007.5	Dom-gal
H4N6_Avian_JX454766_A/wild_bird/Korea/YJ117/2007|2007.123	JX454766	Avian	H4N6	H4	N6	South Korea	EasternAsia	Asia	2007.123	Wild-other
H6N2_Avian_CY109313_A/duck/Hunan/2110/2006|2006.285	CY109313	Avian	H6N2	H6	N2	China	EasternAsia	Asia	2006.285	Dom-ans
H6N8_Avian_CY109257_A/duck/Guangxi/2736/2006|2006.534	CY109257	Avian	H6N8	H6	N8	China	EasternAsia	Asia	2006.534	Dom-ans
H6N2_Avian_CY109249_A/duck/Guangxi/2140/2006|2006.452	CY109249	Avian	H6N2	H6	N2	China	EasternAsia	Asia	2006.452	Dom-ans
H6N1_Avian_CY109265_A/duck/Guangxi/3333/2006|2006.704	CY109265	Avian	H6N1	H6	N1	China	EasternAsia	Asia	2006.704	Dom-ans
H6N2_Avian_CY109617_A/duck/Guangxi/1533/2007|2007.285	CY109617	Avian	H6N2	H6	N2	China	EasternAsia	Asia	2007.285	Dom-ans
H10N3_Avian_KP287917_A/migratory_duck/Jiangxi/20960/2008|2008.893	KP287917	Avian	H10N3	H10	N3	China	EasternAsia	Asia	2008.893	Wild-ans-long
H10N8_Avian_KP287933_A/migratory_duck/Jiangxi/593/2005|2005.022	KP287933	Avian	H10N8	H10	N8	China	EasternAsia	Asia	2005.022	Wild-ans-long
H10N8_Avian_KP287925_A/duck/Jiangxi/2039/2005|2005.093	KP287925	Avian	H10N8	H10	N8	China	EasternAsia	Asia	2005.093	Dom-ans
H9N2_Avian_FJ581430_A/chicken/Zhejiang/HJ/2007|2007.500	FJ581430	Avian	H9N2	H9	N2	China	EasternAsia	Asia	2007.5	Dom-gal
H6N2_Avian_HM145356_A/duck/Guangxi/141/2005|2005.500	HM145356	Avian	H6N2	H6	N2	China	EasternAsia	Asia	2005.5	Dom-ans
H6N5_Avian_HM145379_A/duck/Guangxi/1455/2004|2004.500	HM145379	Avian	H6N5	H6	N5	China	EasternAsia	Asia	2004.5	Dom-ans
H6N5_Avian_HM145383_A/duck/Hunan/748/2005|2005.500	HM145383	Avian	H6N5	H6	N5	China	EasternAsia	Asia	2005.5	Dom-ans
H6N2_Avian_HM145358_A/duck/Guangxi/3459/2005|2005.500	HM145358	Avian	H6N2	H6	N2	China	EasternAsia	Asia	2005.5	Dom-ans
H6N2_Avian_CY109305_A/duck/Guizhou/2773/2006|2006.367	CY109305	Avian	H6N2	H6	N2	China	EasternAsia	Asia	2006.367	Dom-ans
H8N4_Avian_EF061120_A/duck/Yangzhou/02/2005|2005.500	EF061120	Avian	H8N4	H8	N4	China	EasternAsia	Asia	2005.5	Dom-ans
H7N3_Avian_KF260250_A/duck/Jiangxi/23005/2009|2009.500	KF260250	Avian	H7N3	H7	N3	China	EasternAsia	Asia	2009.5	Dom-ans
H7N3_Avian_KF260241_A/duck/Jiangxi/8028/2009|2009.500	KF260241	Avian	H7N3	H7	N3	China	EasternAsia	Asia	2009.5	Dom-ans
H7N8_Avian_KF260285_A/duck/Jiangxi/9631/2009|2009.500	KF260285	Avian	H7N8	H7	N8	China	EasternAsia	Asia	2009.5	Dom-ans
H7N6_Avian_KF260252_A/duck/Jiangxi/25134/2009|2009.500	KF260252	Avian	H7N6	H7	N6	China	EasternAsia	Asia	2009.5	Dom-ans
H7N6_Avian_KF260253_A/duck/Jiangxi/25186/2009|2009.500	KF260253	Avian	H7N6	H7	N6	China	EasternAsia	Asia	2009.5	Dom-ans
H10N8_Avian_KP285404_A/chicken/Jiangxi/28113/2013|2013.838	KP285404	Avian	H10N8	H10	N8	China	EasternAsia	Asia	2013.838	Dom-gal
H10N8_Avian_KP286044_A/chicken/Jiangxi/1270/2014|2014.011	KP286044	Avian	H10N8	H10	N8	China	EasternAsia	Asia	2014.011	Dom-gal
H6N2_Avian_KJ200898_A/duck/Hunan/S4386/2009|2009.978	KJ200898	Avian	H6N2	H6	N2	China	EasternAsia	Asia	2009.978	Dom-ans
H4N2_Avian_KU161066_A/goose/Guangdong/S1780/2012|2012.186	KU161066	Avian	H4N2	H4	N2	China	EasternAsia	Asia	2012.186	Dom-ans
H4N2_Avian_KU160875_A/duck/Guangdong/S1123/2012|2012.178	KU160875	Avian	H4N2	H4	N2	China	EasternAsia	Asia	2012.178	Dom-ans
H10N8_Avian_JQ924792_A/duck/Guangdong/E1/2012|2012.025	JQ924792	Avian	H10N8	H10	N8	China	EasternAsia	Asia	2012.025	Dom-ans
H4N2_Avian_KU160890_A/duck/Guangdong/S4040/2011|2011.890	KU160890	Avian	H4N2	H4	N2	China	EasternAsia	Asia	2011.89	Dom-ans
H4N8_Swine_JX151012_A/swine/Guangdong/K4/2011|2011.803	JX151012	Swine	H4N8	H4	N8	China	EasternAsia	Asia	2011.803	Swine
H4N2_Avian_KU160882_A/duck/Guangdong/S1469/2010|2010.175	KU160882	Avian	H4N2	H4	N2	China	EasternAsia	Asia	2010.175	Dom-ans
H4N8_Avian_KU160802_A/chicken/Guangdong/S1010/2010|2010.167	KU160802	Avian	H4N8	H4	N8	China	EasternAsia	Asia	2010.167	Dom-gal
H4N2_Avian_KU161034_A/duck/Jiangxi/S3261/2009|2009.704	KU161034	Avian	H4N2	H4	N2	China	EasternAsia	Asia	2009.704	Dom-ans
H6N6_Swine_JQ815877_A/swine/Yangzhou/080/2009|2009.038	JQ815877	Swine	H6N6	H6	N6	China	EasternAsia	Asia	2009.038	Swine
H6N6_Avian_GU324773_A/duck/Jiangsu/022/2009|2009.038	GU324773	Avian	H6N6	H6	N6	China	EasternAsia	Asia	2009.038	Dom-ans
H6N6_Avian_JF965111_A/duck/Eastern_China/8/2009|2009.285	JF965111	Avian	H6N6	H6	N6	China	EasternAsia	Asia	2009.285	Dom-ans
H6N6_Avian_JF965106_A/duck/Eastern_China/3/2009|2009.038	JF965106	Avian	H6N6	H6	N6	China	EasternAsia	Asia	2009.038	Dom-ans
H6N6_Avian_JF965117_A/duck/Eastern_China/16/2010|2010.285	JF965117	Avian	H6N6	H6	N6	China	EasternAsia	Asia	2010.285	Dom-ans
H6N6_Avian_JF965098_A/goose/Eastern_China/17/2010|2010.285	JF965098	Avian	H6N6	H6	N6	China	EasternAsia	Asia	2010.285	Dom-ans
H3N6_Avian_KC261676_A/duck/Jiangsu/4/2010|2010.200	KC261676	Avian	H3N6	H3	N6	China	EasternAsia	Asia	2010.2	Dom-ans
H6N2_Avian_JF965122_A/duck/Eastern_China/39/2007|2007.200	JF965122	Avian	H6N2	H6	N2	China	EasternAsia	Asia	2007.2	Dom-ans
H6N2_Avian_JF965121_A/duck/Eastern_China/38/2007|2007.200	JF965121	Avian	H6N2	H6	N2	China	EasternAsia	Asia	2007.2	Dom-ans
H6N2_Avian_JF965125_A/duck/Eastern_China/46/2008|2008.285	JF965125	Avian	H6N2	H6	N2	China	EasternAsia	Asia	2008.285	Dom-ans
H4N8_Avian_KY785665_A/duck/Guangdong/DGQTSJ147P/2015|2015.307	KY785665	Avian	H4N8	H4	N8	China	EasternAsia	Asia	2015.307	Dom-ans
H9N2_Avian_CY093087_A/quail/Lebanon/272/2010|2010.619	CY093087	Avian	H9N2	H9	N2	Lebanon	WesternAsia	Asia	2010.619	Dom-gal
H6N2_Avian_KJ200842_A/duck/Hubei/S1366/2009|2009.173	KJ200842	Avian	H6N2	H6	N2	China	EasternAsia	Asia	2009.173	Dom-ans
H6N2_Avian_KJ200882_A/duck/Hunan/S3047/2009|2009.803	KJ200882	Avian	H6N2	H6	N2	China	EasternAsia	Asia	2009.803	Dom-ans
H6N2_Avian_KJ200850_A/duck/Hubei/S1114/2009|2009.173	KJ200850	Avian	H6N2	H6	N2	China	EasternAsia	Asia	2009.173	Dom-ans
H6N6_Avian_KJ200698_A/chicken/Hunan/S3003/2009|2009.778	KJ200698	Avian	H6N6	H6	N6	China	EasternAsia	Asia	2009.778	Dom-gal
H6N6_Avian_KJ200690_A/chicken/Guangxi/S4381/2010|2010.937	KJ200690	Avian	H6N6	H6	N6	China	EasternAsia	Asia	2010.937	Dom-gal
H6N6_Avian_KJ200834_A/duck/Guangxi/S4111/2010|2010.940	KJ200834	Avian	H6N6	H6	N6	China	EasternAsia	Asia	2010.94	Dom-ans
H6N1_Avian_KT266925_A/duck/Guangxi/105/2011|2011.704	KT266925	Avian	H6N1	H6	N1	China	EasternAsia	Asia	2011.704	Dom-ans
H6N2_Avian_KJ200706_A/chicken/Hunan/S4191/2009|2009.885	KJ200706	Avian	H6N2	H6	N2	China	EasternAsia	Asia	2009.885	Dom-gal
H6N6_Avian_KJ200890_A/duck/Hunan/S4273/2010|2010.940	KJ200890	Avian	H6N6	H6	N6	China	EasternAsia	Asia	2010.94	Dom-ans
H6N6_Avian_KJ200642_A/chicken/Guangdong/S1311/2010|2010.167	KJ200642	Avian	H6N6	H6	N6	China	EasternAsia	Asia	2010.167	Dom-gal
H6N2_Avian_KJ200650_A/chicken/Guangdong/S1312/2010|2010.167	KJ200650	Avian	H6N2	H6	N2	China	EasternAsia	Asia	2010.167	Dom-gal
H6N6_Avian_KJ200658_A/chicken/Guangdong/S1414/2010|2010.173	KJ200658	Avian	H6N6	H6	N6	China	EasternAsia	Asia	2010.173	Dom-gal
H6N2_Avian_KJ200738_A/duck/Guangdong/S1328/2010|2010.167	KJ200738	Avian	H6N2	H6	N2	China	EasternAsia	Asia	2010.167	Dom-ans
H6N2_Avian_KJ200930_A/goose/Guangdong/S1384/2010|2010.167	KJ200930	Avian	H6N2	H6	N2	China	EasternAsia	Asia	2010.167	Dom-ans
H6N6_Avian_KJ200906_A/duck/Zhejiang/S1023/2010|2010.167	KJ200906	Avian	H6N6	H6	N6	China	EasternAsia	Asia	2010.167	Dom-ans
H6N6_Avian_KJ200770_A/duck/Guangdong/S1155/2011|2011.184	KJ200770	Avian	H6N6	H6	N6	China	EasternAsia	Asia	2011.184	Dom-ans
H6N6_Avian_KJ200786_A/duck/Guangdong/S3180/2010|2010.781	KJ200786	Avian	H6N6	H6	N6	China	EasternAsia	Asia	2010.781	Dom-ans
H6N6_Avian_KJ200922_A/duck/Zhejiang/S4204/2010|2010.940	KJ200922	Avian	H6N6	H6	N6	China	EasternAsia	Asia	2010.94	Dom-ans
H6N6_Avian_CY110948_A/duck/Hubei/2/2010|2010.386	CY110948	Avian	H6N6	H6	N6	China	EasternAsia	Asia	2010.386	Dom-ans
H6N6_Avian_CY110940_A/duck/Hubei/10/2010|2010.386	CY110940	Avian	H6N6	H6	N6	China	EasternAsia	Asia	2010.386	Dom-ans
H6N2_Avian_LC028095_A/duck/Vietnam/LBM74-c1/2011|2011.929	LC028095	Avian	H6N2	H6	N2	Viet Nam	SouthEasternAsia	Asia	2011.929	Dom-ans
H6N6_Avian_KU143472_A/turtledove/Wuhan/HKBJ62/2015|2015.038	KU143472	Avian	H6N6	H6	N6	China	EasternAsia	Asia	2015.038	Wild-other
H6N6_Avian_LC028087_A/muscovy_duck/Vietnam/LBM69/2011|2011.929	LC028087	Avian	H6N6	H6	N6	Viet Nam	SouthEasternAsia	Asia	2011.929	Dom-ans
H6N2_Avian_KT266997_A/duck/Guangxi/132/2013|2013.195	KT266997	Avian	H6N2	H6	N2	China	EasternAsia	Asia	2013.195	Dom-ans
H6N6_Avian_AB983229_A/duck/Vietnam/LBM678/2014|2014.422	AB983229	Avian	H6N6	H6	N6	Viet Nam	SouthEasternAsia	Asia	2014.422	Dom-ans
H6N6_Avian_LC028167_A/muscovy_duck/Vietnam/LBM601/2014|2014.277	LC028167	Avian	H6N6	H6	N6	Viet Nam	SouthEasternAsia	Asia	2014.277	Dom-ans
H6N6_Avian_KP285308_A/duck/Jiangxi/10304/2013|2013.186	KP285308	Avian	H6N6	H6	N6	China	EasternAsia	Asia	2013.186	Dom-ans
H6N6_Avian_KT267021_A/pigeon/Guangxi/161/2014|2014.205	KT267021	Avian	H6N6	H6	N6	China	EasternAsia	Asia	2014.205	Wild-other
H6N6_Avian_KT267029_A/pigeon/Guangxi/164/2014|2014.282	KT267029	Avian	H6N6	H6	N6	China	EasternAsia	Asia	2014.282	Wild-other
H6N6_Avian_CY146619_A/duck/Hunan/S1661/2012|2012.225	CY146619	Avian	H6N6	H6	N6	China	EasternAsia	Asia	2012.225	Dom-ans
H6N6_Avian_JF965103_A/chicken/Eastern_China/49/2010|2010.619	JF965103	Avian	H6N6	H6	N6	China	EasternAsia	Asia	2010.619	Dom-gal
H6N2_Avian_KT423138_A/chicken/Zhejiang/77025/2014|2014.534	KT423138	Avian	H6N2	H6	N2	China	EasternAsia	Asia	2014.534	Dom-gal
H6N2_Avian_KT423137_A/chicken/Zhejiang/77024/2014|2014.534	KT423137	Avian	H6N2	H6	N2	China	EasternAsia	Asia	2014.534	Dom-gal
H6N2_Avian_HM145361_A/chicken/Hunan/989/2005|2005.500	HM145361	Avian	H6N2	H6	N2	China	EasternAsia	Asia	2005.5	Dom-gal
H6N2_Avian_HM145360_A/duck/Hunan/908/2005|2005.500	HM145360	Avian	H6N2	H6	N2	China	EasternAsia	Asia	2005.5	Dom-ans
H6N8_Avian_CY109321_A/duck/Hunan/4056/2006|2006.619	CY109321	Avian	H6N8	H6	N8	China	EasternAsia	Asia	2006.619	Dom-ans
H6N2_Avian_HM145343_A/duck/Shantou/5808/2005|2005.500	HM145343	Avian	H6N2	H6	N2	China	EasternAsia	Asia	2005.5	Dom-ans
H6N2_Avian_CY109705_A/duck/Jiangxi/7348/2007|2007.953	CY109705	Avian	H6N2	H6	N2	China	EasternAsia	Asia	2007.953	Dom-ans
H6N2_Avian_CY109697_A/duck/Jiangxi/5178/2007|2007.871	CY109697	Avian	H6N2	H6	N2	China	EasternAsia	Asia	2007.871	Dom-ans
H6N2_Avian_JX297578_A/duck/Guangxi/GXd-3/2009|2009.633	JX297578	Avian	H6N2	H6	N2	China	EasternAsia	Asia	2009.633	Dom-ans
H6N6_Avian_KT266917_A/duck/Guangxi/058/2010|2010.266	KT266917	Avian	H6N6	H6	N6	China	EasternAsia	Asia	2010.266	Dom-ans
H6N2_Avian_CY109745_A/duck/Shantou/1080/2007|2007.452	CY109745	Avian	H6N2	H6	N2	China	EasternAsia	Asia	2007.452	Dom-ans
H6N2_Avian_CY110325_A/duck/Shantou/9414/2006|2006.367	CY110325	Avian	H6N2	H6	N2	China	EasternAsia	Asia	2006.367	Dom-ans
H6N6_Avian_CY110413_A/duck/Shantou/17081/2006|2006.704	CY110413	Avian	H6N6	H6	N6	China	EasternAsia	Asia	2006.704	Dom-ans
H6N2_Avian_KJ200818_A/duck/Guangdong/S4192/2008|2008.770	KJ200818	Avian	H6N2	H6	N2	China	EasternAsia	Asia	2008.77	Dom-ans
H6N6_Avian_KJ200762_A/duck/Guangdong/S1663/2009|2009.173	KJ200762	Avian	H6N6	H6	N6	China	EasternAsia	Asia	2009.173	Dom-ans
H6N2_Avian_KJ200754_A/duck/Guangdong/S1566/2009|2009.173	KJ200754	Avian	H6N2	H6	N2	China	EasternAsia	Asia	2009.173	Dom-ans
H6N6_Avian_CY109753_A/duck/Shantou/1240/2007|2007.534	CY109753	Avian	H6N6	H6	N6	China	EasternAsia	Asia	2007.534	Dom-ans
H6N6_Avian_KJ200938_A/goose/Guangdong/S4362/2009|2009.978	KJ200938	Avian	H6N6	H6	N6	China	EasternAsia	Asia	2009.978	Dom-ans
H6N6_Avian_KU050764_A/chicken/Zhejiang/110102/2015|2015.025	KU050764	Avian	H6N6	H6	N6	China	EasternAsia	Asia	2015.025	Dom-gal
H6N6_Avian_CY109529_A/duck/Fujian/3796/2006|2006.285	CY109529	Avian	H6N6	H6	N6	China	EasternAsia	Asia	2006.285	Dom-ans
H6N6_Avian_CY110589_A/duck/Fujian/1641/2006|2006.123	CY110589	Avian	H6N6	H6	N6	China	EasternAsia	Asia	2006.123	Dom-ans
H6N2_Avian_CY109537_A/duck/Fujian/4276/2006|2006.367	CY109537	Avian	H6N2	H6	N2	China	EasternAsia	Asia	2006.367	Dom-ans
H6N2_Avian_HM145375_A/duck/Fujian/8719/2005|2005.500	HM145375	Avian	H6N2	H6	N2	China	EasternAsia	Asia	2005.5	Dom-ans
H6N2_Avian_CY109481_A/duck/Fujian/416/2006|2006.038	CY109481	Avian	H6N2	H6	N2	China	EasternAsia	Asia	2006.038	Dom-ans
H6N2_Avian_HM145349_A/duck/Shantou/13468/2005|2005.500	HM145349	Avian	H6N2	H6	N2	China	EasternAsia	Asia	2005.5	Dom-ans
H6N2_Avian_CY109441_A/duck/Shantou/10776/2006|2006.452	CY109441	Avian	H6N2	H6	N2	China	EasternAsia	Asia	2006.452	Dom-ans
H6N6_Avian_HM050398_A/Muscovy_duck/Fujian/FZ01/2008|2008.205	HM050398	Avian	H6N6	H6	N6	China	EasternAsia	Asia	2008.205	Dom-ans
H6N6_Avian_CY109913_A/duck/Fujian/8320/2007|2007.953	CY109913	Avian	H6N6	H6	N6	China	EasternAsia	Asia	2007.953	Dom-ans
H6N2_Avian_CY109873_A/duck/Fujian/5744/2007|2007.786	CY109873	Avian	H6N2	H6	N2	China	EasternAsia	Asia	2007.786	Dom-ans
H6N6_Avian_CY109833_A/duck/Fujian/3264/2007|2007.619	CY109833	Avian	H6N6	H6	N6	China	EasternAsia	Asia	2007.619	Dom-ans
H6N6_Avian_KJ200826_A/duck/Guangdong/S4251/2010|2010.940	KJ200826	Avian	H6N6	H6	N6	China	EasternAsia	Asia	2010.94	Dom-ans
H6N2_Avian_HM145258_A/duck/Shantou/2167/2001|2001.500	HM145258	Avian	H6N2	H6	N2	China	EasternAsia	Asia	2001.5	Dom-ans
H6N2_Avian_HM145304_A/duck/Shantou/2450/2002|2002.500	HM145304	Avian	H6N2	H6	N2	China	EasternAsia	Asia	2002.5	Dom-ans
H6N2_Avian_HM145363_A/duck/Fujian/420/2005|2005.500	HM145363	Avian	H6N2	H6	N2	China	EasternAsia	Asia	2005.5	Dom-ans
H6N2_Avian_DQ376830_A/duck/Kingmen/E322/04|2004.500	DQ376830	Avian	H6N2	H6	N2	Taiwan	EasternAsia	Asia	2004.5	Dom-ans
H6N2_Avian_HM145245_A/duck/Shantou/1252/2000|2000.500	HM145245	Avian	H6N2	H6	N2	China	EasternAsia	Asia	2000.5	Dom-ans
H6N6_Avian_CY109729_A/duck/Shantou/358/2007|2007.367	CY109729	Avian	H6N6	H6	N6	China	EasternAsia	Asia	2007.367	Dom-ans
H6N2_Avian_JF965102_A/chicken/Eastern_China/45/2007|2007.452	JF965102	Avian	H6N2	H6	N2	China	EasternAsia	Asia	2007.452	Dom-gal
H6N2_Avian_JF965100_A/chicken/Eastern_China/43/2007|2007.452	JF965100	Avian	H6N2	H6	N2	China	EasternAsia	Asia	2007.452	Dom-gal
H5N6_Avian_LC274972_A/northern_goshawk/Mie/2412C007/2016|2016.951	LC274972	Avian	H5N6	H5	N6	Japan	EasternAsia	Asia	2016.951	Wild-other
H5N6_Avian_LC317077_A/peregrine_falcon/Hokkaido/X7/2016|2016.948	LC317077	Avian	H5N6	H5	N6	Japan	EasternAsia	Asia	2016.948	Wild-other
H5N6_Avian_LC318847_A/coot/Iwate/13/2016|2016.973	LC318847	Avian	H5N6	H5	N6	Japan	EasternAsia	Asia	2016.973	Wild-other
H5N6_Avian_LC318654_A/grey-faced_buzzard/Aomori/10/2016|2016.989	LC318654	Avian	H5N6	H5	N6	Japan	EasternAsia	Asia	2016.989	Wild-other
H5N6_Avian_LC314509_A/black-headed_gull/Ibaraki/0803-194/2016|2016.926	LC314509	Avian	H5N6	H5	N6	Japan	EasternAsia	Asia	2016.926	Wild-other
H5N6_Avian_LC276844_A/peregrine_falcon/Niigata/15/2016|2016.915	LC276844	Avian	H5N6	H5	N6	Japan	EasternAsia	Asia	2016.915	Wild-other
H5N6_Avian_LC274901_A/snowy_owl/Akita/0051D008/2016|2016.893	LC274901	Avian	H5N6	H5	N6	Japan	EasternAsia	Asia	2016.893	Wild-other
H5N6_Avian_LC274909_A/snowy_owl/Akita/0051D010-4/2016|2016.893	LC274909	Avian	H5N6	H5	N6	Japan	EasternAsia	Asia	2016.893	Wild-other
H5N6_Avian_LC276802_A/chicken/Miyazaki/21/2016|2016.967	LC276802	Avian	H5N6	H5	N6	Japan	EasternAsia	Asia	2016.967	Dom-gal
H5N6_Avian_LC308996_A/eastern_buzzard/Oita/4401F005/2017|2017.030	LC308996	Avian	H5N6	H5	N6	Japan	EasternAsia	Asia	2017.03	Wild-other
H5N6_Avian_KY576127_A/common_teal/Korea/W559/2017|2017.008	KY576127	Avian	H5N6	H5	N6	South Korea	EasternAsia	Asia	2017.008	Wild-ans-long
H5N6_Avian_LC276810_A/chicken/Kumamoto/45/2016|2016.984	LC276810	Avian	H5N6	H5	N6	Japan	EasternAsia	Asia	2016.984	Dom-gal
H5N6_Avian_LC318919_A/peregrine_falcon/Niigata/12/2017|2017.000	LC318919	Avian	H5N6	H5	N6	Japan	EasternAsia	Asia	2017	Wild-other
H5N6_Avian_LC276868_A/peregrine_falcon/Gifu/2102A008/2017|2017.148	LC276868	Avian	H5N6	H5	N6	Japan	EasternAsia	Asia	2017.148	Wild-other
H5N6_Avian_LC316682_A/tundra_swan/Niigata/1511C003/2016|2016.904	LC316682	Avian	H5N6	H5	N6	Japan	EasternAsia	Asia	2016.904	Wild-ans-long
H5N6_Avian_LC275012_A/coot/Shiga/2501T010/2017|2017.008	LC275012	Avian	H5N6	H5	N6	Japan	EasternAsia	Asia	2017.008	Wild-other
H5N6_Avian_LC314557_A/black-headed_gull/Hyogo/2801E009/2017|2017.047	LC314557	Avian	H5N6	H5	N6	Japan	EasternAsia	Asia	2017.047	Wild-other
H5N6_Avian_LC279863_A/muscovy_duck/Quang_Ninh/254/2016|2016.170	LC279863	Avian	H5N6	H5	N6	Viet Nam	SouthEasternAsia	Asia	2016.17	Dom-ans
H5N6_Avian_LC279763_A/muscovy_duck/Vietnam/LBM809/2015|2015.858	LC279763	Avian	H5N6	H5	N6	Viet Nam	SouthEasternAsia	Asia	2015.858	Dom-ans
H5N6_Avian_KX151175_A/Pavo_cristatus/Jiangxi/JA1/2016|2016.156	KX151175	Avian	H5N6	H5	N6	China	EasternAsia	Asia	2016.156	Wild-other
H5N6_Avian_MF182413_A/goose/Guangdong/QY01/2016|2016.803	MF182413	Avian	H5N6	H5	N6	China	EasternAsia	Asia	2016.803	Dom-ans
H5N6_Avian_MF960022_A/duck/Anhui/S4/2016|2016.022	MF960022	Avian	H5N6	H5	N6	China	EasternAsia	Asia	2016.022	Dom-ans
H5N6_Avian_KT454954_A/Syrrhaptes_paradoxus/Guangdong/ZH283/2015|2015.137	KT454954	Avian	H5N6	H5	N6	China	EasternAsia	Asia	2015.137	Wild-other
H5N6_Avian_LC028199_A/duck/Vietnam/LBM752/2014|2014.781	LC028199	Avian	H5N6	H5	N6	Viet Nam	SouthEasternAsia	Asia	2014.781	Dom-ans
H5N6_Avian_KX638406_A/peregrine_falcon/HK/4955/2015|2015.271	KX638406	Avian	H5N6	H5	N6	Hong Kong	EasternAsia	Asia	2015.271	Wild-other
H6N6_Avian_KY415814_A/duck/Ganzhou/GZ151/2016|2016.071	KY415814	Avian	H6N6	H6	N6	China	EasternAsia	Asia	2016.071	Dom-ans
H5N6_Avian_MF960020_A/goose/Yangzhou/YZ587/2016|2016.381	MF960020	Avian	H5N6	H5	N6	China	EasternAsia	Asia	2016.381	Dom-ans
H5N6_Avian_LC208496_A/chicken/Japan/AQ-HE144/2015|2015.899	LC208496	Avian	H5N6	H5	N6	Japan	EasternAsia	Asia	2015.899	Dom-gal
H6N6_Avian_KY056282_A/chicken/Zhejiang/234/2016|2016.082	KY056282	Avian	H6N6	H6	N6	China	EasternAsia	Asia	2016.082	Dom-gal
H5N2_Avian_KY056278_A/chicken/Zhejiang/194/2016|2016.082	KY056278	Avian	H5N2	H5	N2	China	EasternAsia	Asia	2016.082	Dom-gal
H6N6_Avian_LC042080_A/duck/Yamagata/061004/2014|2014.805	LC042080	Avian	H6N6	H6	N6	Japan	EasternAsia	Asia	2014.805	Dom-ans
H6N2_Avian_KT423142_A/duck/Zhejiang/727042/2014|2014.534	KT423142	Avian	H6N2	H6	N2	China	EasternAsia	Asia	2014.534	Dom-ans
H6N6_Avian_KU050767_A/chicken/Zhejiang/514158/2015|2015.364	KU050767	Avian	H6N6	H6	N6	China	EasternAsia	Asia	2015.364	Dom-gal
H5N2_Avian_KX602686_A/chicken/Zhejiang/514135/2015|2015.364	KX602686	Avian	H5N2	H5	N2	China	EasternAsia	Asia	2015.364	Dom-gal
H6N6_Avian_MG198947_A/duck/Fujian/SD099/2017|2017.200	MG198947	Avian	H6N6	H6	N6	China	EasternAsia	Asia	2017.2	Dom-ans
H6N6_Avian_MG198946_A/duck/Fujian/SD086/2017|2017.200	MG198946	Avian	H6N6	H6	N6	China	EasternAsia	Asia	2017.2	Dom-ans
H6N6_Avian_KJ781230_A/duck/Guangdong/C120/2011|2011.500	KJ781230	Avian	H6N6	H6	N6	China	EasternAsia	Asia	2011.5	Dom-ans
H6N6_Avian_KU762358_A/duck/Guizhou/013/2014|2014.778	KU762358	Avian	H6N6	H6	N6	China	EasternAsia	Asia	2014.778	Dom-ans
H6N6_Avian_JX304775_A/duck/Guangxi/GXd-7/2011|2011.036	JX304775	Avian	H6N6	H6	N6	China	EasternAsia	Asia	2011.036	Dom-ans
H6N6_Avian_KJ200914_A/duck/Zhejiang/S1134/2011|2011.184	KJ200914	Avian	H6N6	H6	N6	China	EasternAsia	Asia	2011.184	Dom-ans
H6N6_Avian_KJ200682_A/chicken/Guangxi/S4029/2010|2010.937	KJ200682	Avian	H6N6	H6	N6	China	EasternAsia	Asia	2010.937	Dom-gal
H6N5_Avian_JX293564_A/duck/Guangxi/GXd-1/2009|2009.904	JX293564	Avian	H6N5	H6	N5	China	EasternAsia	Asia	2009.904	Dom-ans
H6N2_Avian_KJ200666_A/chicken/Guangdong/S1453/2010|2010.173	KJ200666	Avian	H6N2	H6	N2	China	EasternAsia	Asia	2010.173	Dom-gal
H6N2_Avian_KT266949_A/goose/Guangxi/115/2012|2012.244	KT266949	Avian	H6N2	H6	N2	China	EasternAsia	Asia	2012.244	Dom-ans
H6N2_Avian_KT266965_A/duck/Guangxi/121/2012|2012.575	KT266965	Avian	H6N2	H6	N2	China	EasternAsia	Asia	2012.575	Dom-ans
H6N2_Avian_KT266957_A/chicken/Guangxi/121/2012|2012.575	KT266957	Avian	H6N2	H6	N2	China	EasternAsia	Asia	2012.575	Dom-gal
H6N2_Avian_KT266933_A/goose/Guangxi/105/2011|2011.704	KT266933	Avian	H6N2	H6	N2	China	EasternAsia	Asia	2011.704	Dom-ans
H6N6_Avian_CY109625_A/duck/Guangxi/2281/2007|2007.452	CY109625	Avian	H6N6	H6	N6	China	EasternAsia	Asia	2007.452	Dom-ans
H6N6_Avian_JX304751_A/duck/Guangxi/GXd-4/2009|2009.868	JX304751	Avian	H6N6	H6	N6	China	EasternAsia	Asia	2009.868	Dom-ans
H6N6_Avian_KT266989_A/chicken/Guangxi/129/2013|2013.134	KT266989	Avian	H6N6	H6	N6	China	EasternAsia	Asia	2013.134	Dom-gal
H6N2_Avian_KT267005_A/goose/Guangxi/158/2013|2013.978	KT267005	Avian	H6N2	H6	N2	China	EasternAsia	Asia	2013.978	Dom-ans
H6N6_Avian_KU050758_A/chicken/Zhejiang/727009/2014|2014.567	KU050758	Avian	H6N6	H6	N6	China	EasternAsia	Asia	2014.567	Dom-gal
H6N2_Avian_KT423141_A/duck/Zhejiang/727038/2014|2014.534	KT423141	Avian	H6N2	H6	N2	China	EasternAsia	Asia	2014.534	Dom-ans
H6N6_Avian_KU050762_A/chicken/Zhejiang/727028/2014|2014.567	KU050762	Avian	H6N6	H6	N6	China	EasternAsia	Asia	2014.567	Dom-gal
H3N2_Avian_JX175252_A/duck/Guangdong/W12/2011|2011.973	JX175252	Avian	H3N2	H3	N2	China	EasternAsia	Asia	2011.973	Dom-ans
H6N8_Avian_KT266941_A/duck/Guangxi/113/2012|2012.203	KT266941	Avian	H6N8	H6	N8	China	EasternAsia	Asia	2012.203	Dom-ans
H6N1_Avian_AJ410515_A/quail/Hong_Kong/SF595/00|2000.500	AJ410515	Avian	H6N1	H6	N1	Hong Kong	EasternAsia	Asia	2000.5	Dom-gal
H6N1_Avian_AJ410511_A/pheasant/Hong_Kong/SH39/99|1999.500	AJ410511	Avian	H6N1	H6	N1	Hong Kong	EasternAsia	Asia	1999.5	Dom-gal
H9N2_Avian_KY785899_A/quail/Hong_Kong/G1/1997|1997.500	KY785899	Avian	H9N2	H9	N2	Hong Kong	EasternAsia	Asia	1997.5	Dom-gal
H9N2_Avian_EU081869_A/chicken/Guangxi/4/1999|1999.500	EU081869	Avian	H9N2	H9	N2	China	EasternAsia	Asia	1999.5	Dom-gal
H9N2_Avian_DQ064501_A/chicken/Heilongjiang/35/00|2000.500	DQ064501	Avian	H9N2	H9	N2	China	EasternAsia	Asia	2000.5	Dom-gal
H9N2_Avian_DQ064498_A/chicken/Guangxi/10/99|1999.500	DQ064498	Avian	H9N2	H9	N2	China	EasternAsia	Asia	1999.5	Dom-gal
H9N2_Avian_DQ064503_A/chicken/Henan/26/00|2000.500	DQ064503	Avian	H9N2	H9	N2	China	EasternAsia	Asia	2000.5	Dom-gal
H9N2_Human_AJ404637_A/Hong_Kong/1073/99|1999.500	AJ404637	Human	H9N2	H9	N2	Hong Kong	EasternAsia	Asia	1999.5	Human
H6N1_Avian_AJ410517_A/chukka/Hong_Kong/FY295/00|2000.500	AJ410517	Avian	H6N1	H6	N1	Hong Kong	EasternAsia	Asia	2000.5	Wild-other
H9N2_Avian_AB049157_A/parakeet/Chiba/1/97|1997.500	AB049157	Avian	H9N2	H9	N2	Japan	EasternAsia	Asia	1997.5	Wild-other
H9N2_Avian_AB049158_A/parakeet/Narita/92A/98|1998.500	AB049158	Avian	H9N2	H9	N2	Japan	EasternAsia	Asia	1998.5	Wild-other
H6N1_Avian_AJ410512_A/quail/Hong_Kong/1721-20/99|1999.500	AJ410512	Avian	H6N1	H6	N1	Hong Kong	EasternAsia	Asia	1999.5	Dom-gal
H9N2_Avian_DQ064497_A/chicken/Guangdong/6/97|1997.500	DQ064497	Avian	H9N2	H9	N2	China	EasternAsia	Asia	1997.5	Dom-gal
H9N2_Avian_DQ064489_A/chicken/Shenzhen/9/97|1997.500	DQ064489	Avian	H9N2	H9	N2	China	EasternAsia	Asia	1997.5	Dom-gal
H9N2_Avian_KF188365_A/chicken/Hong_Kong/G9/1997|1997.500	KF188365	Avian	H9N2	H9	N2	Hong Kong	EasternAsia	Asia	1997.5	Dom-gal
H9N2_Human_KX867848_A/Guangdong/W1/2004|2004.466	KX867848	Human	H9N2	H9	N2	China	EasternAsia	Asia	2004.466	Human
H6N1_Avian_HM145237_A/duck/Shantou/1275/2004|2004.500	HM145237	Avian	H6N1	H6	N1	China	EasternAsia	Asia	2004.5	Dom-ans
H9N2_Avian_AB753176_A/Chinese_Hwamei/Vietnam/38/2006|2006.953	AB753176	Avian	H9N2	H9	N2	Viet Nam	SouthEasternAsia	Asia	2006.953	Wild-other
H9N2_Avian_KU042201_A/quail/Zhejiang/2A4/2013|2013.789	KU042201	Avian	H9N2	H9	N2	China	EasternAsia	Asia	2013.789	Dom-gal
H9N2_Human_KF188315_A/Hong_Kong/33982/2009|2009.500	KF188315	Human	H9N2	H9	N2	Hong Kong	EasternAsia	Asia	2009.5	Human
H9N2_Avian_KF768199_A/Chinese_francolin/Guangxi/B7/2010|2010.353	KF768199	Avian	H9N2	H9	N2	China	EasternAsia	Asia	2010.353	Wild-other
H2N9_Avian_CY117200_A/Duck/Nanchang/2-0485/2000|2000.129	CY117200	Avian	H2N9	H2	N9	China	EasternAsia	Asia	2000.129	Dom-ans
H2N9_Avian_CY005435_A/duck/Nanchang/2-0486/2000|2000.129	CY005435	Avian	H2N9	H2	N9	China	EasternAsia	Asia	2000.129	Dom-ans
H7N6_Avian_AB538485_A/quail/Aichi/6/2009|2009.200	AB538485	Avian	H7N6	H7	N6	Japan	EasternAsia	Asia	2009.2	Dom-gal
H7N6_Avian_AB538484_A/quail/Aichi/5/2009|2009.200	AB538484	Avian	H7N6	H7	N6	Japan	EasternAsia	Asia	2009.2	Dom-gal
H9N2_Swine_KX421149_A/swine/Yantai/16/2012|2012.721	KX421149	Swine	H9N2	H9	N2	China	EasternAsia	Asia	2012.721	Swine
H9N2_Avian_JX094855_A/chicken/Korea/01310/2001|2001.500	JX094855	Avian	H9N2	H9	N2	South Korea	EasternAsia	Asia	2001.5	Dom-gal
H9N2_Avian_GU053191_A/chicken/Korea/MS96-CE6/1996|1996.500	GU053191	Avian	H9N2	H9	N2	South Korea	EasternAsia	Asia	1996.5	Dom-gal
H9N2_Avian_HQ871938_A/chicken/Korea/GH2/2007|2007.896	HQ871938	Avian	H9N2	H9	N2	South Korea	EasternAsia	Asia	2007.896	Dom-gal
H9N2_Avian_EU662956_A/chicken/Korea/S21/2004|2004.500	EU662956	Avian	H9N2	H9	N2	South Korea	EasternAsia	Asia	2004.5	Dom-gal
H5N6_Avian_KP765795_A/duck/Guangzhou/41227/2014|2014.978	KP765795	Avian	H5N6	H5	N6	China	EasternAsia	Asia	2014.978	Dom-ans
H5N2_Avian_JX570857_A/little_grebe/Xianghai/429/2011|2011.786	JX570857	Avian	H5N2	H5	N2	China	EasternAsia	Asia	2011.786	Wild-other
H9N2_Avian_EF492367_A/chicken/Israel/1808/2004|2004.500	EF492367	Avian	H9N2	H9	N2	Israel	WesternAsia	Asia	2004.5	Dom-gal
H9N2_Avian_MF673326_A/chicken/Jordan/45/2004|2004.315	MF673326	Avian	H9N2	H9	N2	Jordan	WesternAsia	Asia	2004.315	Dom-gal
H9N2_Avian_EF492362_A/chicken/Israel/1376/2003|2003.500	EF492362	Avian	H9N2	H9	N2	Israel	WesternAsia	Asia	2003.5	Dom-gal
H9N2_Avian_EF492368_A/chicken/Israel/1953/2004|2004.500	EF492368	Avian	H9N2	H9	N2	Israel	WesternAsia	Asia	2004.5	Dom-gal
H9N2_Avian_MF673342_A/chicken/Jordan/12/2003|2003.879	MF673342	Avian	H9N2	H9	N2	Jordan	WesternAsia	Asia	2003.879	Dom-gal
H9N2_Avian_MF673302_A/chicken/Jordan/55/2004|2004.315	MF673302	Avian	H9N2	H9	N2	Jordan	WesternAsia	Asia	2004.315	Dom-gal
H9N2_Avian_EF492345_A/chicken/Israel/178/2006|2006.500	EF492345	Avian	H9N2	H9	N2	Israel	WesternAsia	Asia	2006.5	Dom-gal
H9N2_Avian_MF673334_A/chicken/Jordan/88/2005|2005.126	MF673334	Avian	H9N2	H9	N2	Jordan	WesternAsia	Asia	2005.126	Dom-gal
H9N2_Avian_EF492346_A/chicken/Israel/282/2005|2005.500	EF492346	Avian	H9N2	H9	N2	Israel	WesternAsia	Asia	2005.5	Dom-gal
H9N2_Avian_MF673350_A/chicken/Jordan/56/2003|2003.173	MF673350	Avian	H9N2	H9	N2	Jordan	WesternAsia	Asia	2003.173	Dom-gal
H9N2_Avian_EF492355_A/chicken/Israel/853/2005|2005.500	EF492355	Avian	H9N2	H9	N2	Israel	WesternAsia	Asia	2005.5	Dom-gal
H9N2_Avian_GQ140284_A/turkey/Israel/689/2008|2008.285	GQ140284	Avian	H9N2	H9	N2	Israel	WesternAsia	Asia	2008.285	Dom-gal
H9N2_Avian_GQ140289_A/chicken/Israel/951/2007|2007.918	GQ140289	Avian	H9N2	H9	N2	Israel	WesternAsia	Asia	2007.918	Dom-gal
H9N2_Avian_GQ140287_A/chicken/Israel/869/2007|2007.841	GQ140287	Avian	H9N2	H9	N2	Israel	WesternAsia	Asia	2007.841	Dom-gal
H9N2_Avian_GQ140280_A/chicken/Israel/184/2009|2009.123	GQ140280	Avian	H9N2	H9	N2	Israel	WesternAsia	Asia	2009.123	Dom-gal
H9N2_Avian_JQ254959_A/chicken/Israel/32/2009|2009.038	JQ254959	Avian	H9N2	H9	N2	Israel	WesternAsia	Asia	2009.038	Dom-gal
H9N2_Avian_GQ140278_A/chicken/Israel/54/2008|2008.414	GQ140278	Avian	H9N2	H9	N2	Israel	WesternAsia	Asia	2008.414	Dom-gal
H9N2_Avian_JQ254969_A/chicken/Israel/1067/2010|2010.786	JQ254969	Avian	H9N2	H9	N2	Israel	WesternAsia	Asia	2010.786	Dom-gal
H9N2_Avian_JQ254979_A/chicken/Israel/1184/2010|2010.871	JQ254979	Avian	H9N2	H9	N2	Israel	WesternAsia	Asia	2010.871	Dom-gal
H9N2_Avian_EF492352_A/chicken/Israel/786/2001|2001.500	EF492352	Avian	H9N2	H9	N2	Israel	WesternAsia	Asia	2001.5	Dom-gal
H9N2_Avian_EF492354_A/turkey/Israel/810/2001|2001.500	EF492354	Avian	H9N2	H9	N2	Israel	WesternAsia	Asia	2001.5	Dom-gal
H9N2_Avian_EF492350_A/turkey/Israel/619/2002|2002.500	EF492350	Avian	H9N2	H9	N2	Israel	WesternAsia	Asia	2002.5	Dom-gal
H9N2_Avian_EF492359_A/turkey/Israel/1013/2002|2002.500	EF492359	Avian	H9N2	H9	N2	Israel	WesternAsia	Asia	2002.5	Dom-gal
H9N2_Avian_EF492363_A/ostrich/Eshkol/1436/2003|2003.827	EF492363	Avian	H9N2	H9	N2	Israel	WesternAsia	Asia	2003.827	Wild-other
H9N2_Avian_EF492360_A/turkey/Israel/1209/2003|2003.500	EF492360	Avian	H9N2	H9	N2	Israel	WesternAsia	Asia	2003.5	Dom-gal
H9N2_Avian_EF492370_A/chicken/Israel/90658/2000|2000.500	EF492370	Avian	H9N2	H9	N2	Israel	WesternAsia	Asia	2000.5	Dom-gal
H9N2_Avian_KF881393_A/chicken/Egypt/S5018D/2012|2012.227	KF881393	Avian	H9N2	H9	N2	Egypt	NorthernAfrica	Africa	2012.227	Dom-gal
H9N2_Avian_KF881451_A/chicken/Egypt/D4905B/2012|2012.192	KF881451	Avian	H9N2	H9	N2	Egypt	NorthernAfrica	Africa	2012.192	Dom-gal
H9N2_Avian_CY126237_A/chicken/El_Fayoum/CAI25/2011|2011.000	CY126237	Avian	H9N2	H9	N2	Egypt	NorthernAfrica	Africa	2011	Dom-gal
H9N2_Avian_KF881369_A/chicken/Egypt/D7663C/2013|2013.268	KF881369	Avian	H9N2	H9	N2	Egypt	NorthernAfrica	Africa	2013.268	Dom-gal
H9N2_Avian_KX000825_A/chicken/Egypt/F10993B/2015|2015.321	KX000825	Avian	H9N2	H9	N2	Egypt	NorthernAfrica	Africa	2015.321	Dom-gal
H9N2_Avian_JX273137_A/chicken/Egypt/S4456B/2011|2011.986	JX273137	Avian	H9N2	H9	N2	Egypt	NorthernAfrica	Africa	2011.986	Dom-gal
H9N2_Avian_KF881617_A/chicken/Egypt/D7099/2013|2013.041	KF881617	Avian	H9N2	H9	N2	Egypt	NorthernAfrica	Africa	2013.041	Dom-gal
H9N2_Avian_KX000755_A/duck/Egypt/C9787/2014|2014.255	KX000755	Avian	H9N2	H9	N2	Egypt	NorthernAfrica	Africa	2014.255	Dom-ans
H9N2_Avian_KX000800_A/quail/Egypt/D10105/2014|2014.630	KX000800	Avian	H9N2	H9	N2	Egypt	NorthernAfrica	Africa	2014.63	Dom-gal
H9N2_Avian_KX000874_A/chicken/Egypt/Q10429E/2014|2014.948	KX000874	Avian	H9N2	H9	N2	Egypt	NorthernAfrica	Africa	2014.948	Dom-gal
H6N2_Avian_CY060438_A/whitefronted_goose/Netherlands/2/1999|1999.164	CY060438	Avian	H6N2	H6	N2	Netherlands	WesternEurope	Europe	1999.164	Wild-ans-long
H2N2_Avian_EU735815_A/chicken/PA/298101-4/2004|2004.500	EU735815	Avian	H2N2	H2	N2	USA	NorthernAmerica	America	2004.5	Dom-gal
H5N3_Avian_GQ227554_A/duck/Altai/1285/1991|1991.619	GQ227554	Avian	H5N3	H5	N3	Russia	EasternEurope	Europe	1991.619	Dom-ans
H7N1_Avian_AB268553_A/duck/Mongolia/47/2001|2001.500	AB268553	Avian	H7N1	H7	N1	Mongolia	EasternAsia	Asia	2001.5	Dom-ans
H1N1_Avian_CY091591_A/duck/Shimane/188/1999|1999.500	CY091591	Avian	H1N1	H1	N1	Japan	EasternAsia	Asia	1999.5	Dom-ans
H5N2_Avian_EU249547_A/duck/Malaysia/F118-08-04/2004|2004.500	EU249547	Avian	H5N2	H5	N2	Malaysia	SouthEasternAsia	Asia	2004.5	Dom-ans
H5N2_Avian_CY022082_A/poultry/Italy/367/1997|1997.500	CY022082	Avian	H5N2	H5	N2	Italy	SouthernEurope	Europe	1997.5	Dom-gal
H5N2_Avian_CY018954_A/poultry/Italy/382/1997|1997.500	CY018954	Avian	H5N2	H5	N2	Italy	SouthernEurope	Europe	1997.5	Dom-gal
H3N8_Avian_MF146362_A/common_teal/Netherlands/07/2000|2000.893	MF146362	Avian	H3N8	H3	N8	Netherlands	WesternEurope	Europe	2000.893	Wild-ans-long
H5N9_Avian_EU743140_A/emu/NY/12716/1994|1994.500	EU743140	Avian	H5N9	H5	N9	USA	NorthernAmerica	America	1994.5	Wild-other
H5N2_Avian_CY021386_A/turkey/Italy/1980|1980.500	CY021386	Avian	H5N2	H5	N2	Italy	SouthernEurope	Europe	1980.5	Dom-gal
H7N7_Avian_KJ889438_A/turkey/England/647/1977|1977.500	KJ889438	Avian	H7N7	H7	N7	United Kingdom	NorthernEurope	Europe	1977.5	Dom-gal
H6N1_Avian_CY005610_A/chicken/Hong_Kong/17/1977|1977.500	CY005610	Avian	H6N1	H6	N1	Hong Kong	EasternAsia	Asia	1977.5	Dom-gal
H5N8_Avian_CY015094_A/turkey/Ireland/1378/1983|1983.500	CY015094	Avian	H5N8	H5	N8	Ireland	NorthernEurope	Europe	1983.5	Dom-gal
H5N2_Avian_KF435070_A/finch/England/2051/1991|1991.140	KF435070	Avian	H5N2	H5	N2	USA	NorthernAmerica	America	1991.14	Wild-other
H1N6_Avian_CY179144_A/thick-billed_murre/Alaska/335/1976|1976.500	CY179144	Avian	H1N6	H1	N6	USA	NorthernAmerica	America	1976.5	Wild-other
H1N6_Avian_CY179608_A/common_murre/Alaska/211/1976|1976.500	CY179608	Avian	H1N6	H1	N6	USA	NorthernAmerica	America	1976.5	Wild-other
H1N2_Avian_CY179040_A/common_murre/Alaska/175/1976|1976.500	CY179040	Avian	H1N2	H1	N2	USA	NorthernAmerica	America	1976.5	Wild-other
H1N2_Avian_CY178924_A/thick-billed_murre/Alaska/236/1976|1976.500	CY178924	Avian	H1N2	H1	N2	USA	NorthernAmerica	America	1976.5	Wild-other
H3N8_Avian_CY005817_A/duck/Ukraine/1/1963|1963.945	CY005817	Avian	H3N8	H3	N8	Ukraine	EasternEurope	Europe	1963.945	Dom-ans
H2N3_Avian_CY117120_A/duck/Rugen/88-4/1981|1981.500	CY117120	Avian	H2N3	H2	N3	Germany	WesternEurope	Europe	1981.5	Dom-ans
H7N7_Avian_CY015044_A/goose/Leipzig/187-7/1979|1979.500	CY015044	Avian	H7N7	H7	N7	Germany	WesternEurope	Europe	1979.5	Dom-ans
H2N2_Avian_CY116960_A/chicken/Jena/4705/1984|1984.500	CY116960	Avian	H2N2	H2	N2	Germany	WesternEurope	Europe	1984.5	Dom-gal
H2N2_Avian_CY116968_A/chicken/Jena/4836/1983|1983.500	CY116968	Avian	H2N2	H2	N2	Germany	WesternEurope	Europe	1983.5	Dom-gal
H10N5_Swine_JX500442_A/swine/Hubei/10/2008|2008.326	JX500442	Swine	H10N5	H10	N5	China	EasternAsia	Asia	2008.326	Swine
H10N5_Avian_LC121475_A/duck/Hong_Kong/934/1980|1980.500	LC121475	Avian	H10N5	H10	N5	Hong Kong	EasternAsia	Asia	1980.5	Dom-ans
H5N2_Avian_CY005580_A/duck/Hong_Kong/342/78|1978.500	CY005580	Avian	H5N2	H5	N2	Hong Kong	EasternAsia	Asia	1978.5	Dom-ans
H3N6_Swine_KJ889414_A/swine/Kazakhstan/106/1985|1985.500	KJ889414	Swine	H3N6	H3	N6	Kazakhstan	CentralAsia	Asia	1985.5	Swine
H5N6_Avian_CY005774_A/duck/Potsdam/2216-4/1984|1984.500	CY005774	Avian	H5N6	H5	N6	Germany	WesternEurope	Europe	1984.5	Dom-ans
H1N1_Avian_KJ889430_A/duck/Schleswig/21/1979|1979.500	KJ889430	Avian	H1N1	H1	N1	Germany	WesternEurope	Europe	1979.5	Dom-ans
H7N3_Avian_HM346498_A/chicken/Karachi/NARC-23/2003|2003.871	HM346498	Avian	H7N3	H7	N3	Pakistan	SouthernAsia	Asia	2003.871	Dom-gal
H7N3_Avian_HM346522_A/chicken/Chakwal/NARC-148/2004|2004.359	HM346522	Avian	H7N3	H7	N3	Pakistan	SouthernAsia	Asia	2004.359	Dom-gal
H7N3_Avian_HM346506_A/chicken/Chakwal/NARC-46/2003|2003.989	HM346506	Avian	H7N3	H7	N3	Pakistan	SouthernAsia	Asia	2003.989	Dom-gal
H7N3_Avian_CY035822_A/chicken/Rawalpindi/NARC68/2002|2002.500	CY035822	Avian	H7N3	H7	N3	Pakistan	SouthernAsia	Asia	2002.5	Dom-gal
H7N3_Avian_HM346490_A/chicken/Chakwal/NARC-35/2001|2001.367	HM346490	Avian	H7N3	H7	N3	Pakistan	SouthernAsia	Asia	2001.367	Dom-gal
H7N3_Avian_HM346482_A/chicken/Murree/NARC-01/1995|1995.038	HM346482	Avian	H7N3	H7	N3	Pakistan	SouthernAsia	Asia	1995.038	Dom-gal
H7N3_Avian_CY035830_A/chicken/Pakistan/34668/1995|1995.500	CY035830	Avian	H7N3	H7	N3	Pakistan	SouthernAsia	Asia	1995.5	Dom-gal
H7N3_Avian_CY037753_A/chicken/Pakistan/c1998/1998|1998.500	CY037753	Avian	H7N3	H7	N3	Pakistan	SouthernAsia	Asia	1998.5	Dom-gal
H7N3_Avian_HM346514_A/chicken/Karachi/NARC-100/2004|2004.310	HM346514	Avian	H7N3	H7	N3	Pakistan	SouthernAsia	Asia	2004.31	Dom-gal
H9N2_Avian_CY038457_A/chicken/Pakistan/UDL-01/2008|2008.022	CY038457	Avian	H9N2	H9	N2	Pakistan	SouthernAsia	Asia	2008.022	Dom-gal
H9N2_Avian_CY038449_A/chicken/Pakistan/UDL-03/2007|2007.959	CY038449	Avian	H9N2	H9	N2	Pakistan	SouthernAsia	Asia	2007.959	Dom-gal
H9N2_Avian_JN540071_A/chicken/Sihala/NARC-12103/2008|2008.145	JN540071	Avian	H9N2	H9	N2	Pakistan	SouthernAsia	Asia	2008.145	Dom-gal
H9N2_Avian_CY038433_A/chicken/Pakistan/UDL-02/2006|2006.992	CY038433	Avian	H9N2	H9	N2	Pakistan	SouthernAsia	Asia	2006.992	Dom-gal
H9N2_Avian_CY038481_A/chicken/Pakistan/UDL-04/2007|2007.222	CY038481	Avian	H9N2	H9	N2	Pakistan	SouthernAsia	Asia	2007.222	Dom-gal
H9N2_Avian_CY038401_A/chicken/Pakistan/UDL-04/2006|2006.463	CY038401	Avian	H9N2	H9	N2	Pakistan	SouthernAsia	Asia	2006.463	Dom-gal
H9N2_Avian_CY038441_A/chicken/Pakistan/UDL-03/2005|2005.970	CY038441	Avian	H9N2	H9	N2	Pakistan	SouthernAsia	Asia	2005.97	Dom-gal
H9N2_Avian_CY038417_A/chicken/Pakistan/UDL-02/2005|2005.997	CY038417	Avian	H9N2	H9	N2	Pakistan	SouthernAsia	Asia	2005.997	Dom-gal
H9N2_Avian_JN540079_A/chicken/Attock/NARC-14994/2009|2009.921	JN540079	Avian	H9N2	H9	N2	Pakistan	SouthernAsia	Asia	2009.921	Dom-gal
H9N2_Avian_JX465624_A/chicken/Iran/EBGV-88/2010|2010.123	JX465624	Avian	H9N2	H9	N2	Iran	SouthernAsia	Asia	2010.123	Dom-gal
H9N2_Avian_KU042909_A/chicken/Pakistan/10A/2015|2015.356	KU042909	Avian	H9N2	H9	N2	Pakistan	SouthernAsia	Asia	2015.356	Dom-gal
H9N2_Avian_KM519964_A/chicken/India/80998/2008|2008.030	KM519964	Avian	H9N2	H9	N2	India	SouthernAsia	Asia	2008.03	Dom-gal
H9N2_Avian_KT285348_A/chicken/India/01CL1619/2012|2012.058	KT285348	Avian	H9N2	H9	N2	India	SouthernAsia	Asia	2012.058	Dom-gal
H9N2_Avian_KF188351_A/chicken/Dubai/339/2001|2001.500	KF188351	Avian	H9N2	H9	N2	United Arab Emirates	WesternAsia	Asia	2001.5	Dom-gal
H9N2_Avian_CY076722_A/chicken/Emirates/R66/2002|2002.500	CY076722	Avian	H9N2	H9	N2	United Arab Emirates	WesternAsia	Asia	2002.5	Dom-gal
H9N2_Avian_KJ643596_A/chicken/Bangladesh/19870/2013|2013.395	KJ643596	Avian	H9N2	H9	N2	Bangladesh	SouthernAsia	Asia	2013.395	Dom-gal
H9N2_Avian_KJ643807_A/chicken/Bangladesh/18857/2013|2013.074	KJ643807	Avian	H9N2	H9	N2	Bangladesh	SouthernAsia	Asia	2013.074	Dom-gal
H9N2_Avian_KY635560_A/quail/Bangladesh/25987/2015|2015.647	KY635560	Avian	H9N2	H9	N2	Bangladesh	SouthernAsia	Asia	2015.647	Dom-gal
H9N2_Avian_MH135412_A/duck/Bangladesh/33127/2017|2017.551	MH135412	Avian	H9N2	H9	N2	Bangladesh	SouthernAsia	Asia	2017.551	Dom-ans
H9N2_Avian_MH135617_A/duck/Bangladesh/33135/2017|2017.551	MH135617	Avian	H9N2	H9	N2	Bangladesh	SouthernAsia	Asia	2017.551	Dom-ans
H9N2_Avian_KT362003_A/chicken/Bangladesh/23426/2014|2014.721	KT362003	Avian	H9N2	H9	N2	Bangladesh	SouthernAsia	Asia	2014.721	Dom-gal
H9N2_Avian_KF188248_A/quail/Bangladesh/907/2009|2009.500	KF188248	Avian	H9N2	H9	N2	Bangladesh	SouthernAsia	Asia	2009.5	Dom-gal
H9N2_Avian_MG042263_A/quail/Bangladesh/31244/2016|2016.899	MG042263	Avian	H9N2	H9	N2	Bangladesh	SouthernAsia	Asia	2016.899	Dom-gal
H9N2_Avian_KT361995_A/chicken/Bangladesh/23618/2014|2014.795	KT361995	Avian	H9N2	H9	N2	Bangladesh	SouthernAsia	Asia	2014.795	Dom-gal
H9N2_Avian_MH135390_A/chicken/Bangladesh/33386/2017|2017.625	MH135390	Avian	H9N2	H9	N2	Bangladesh	SouthernAsia	Asia	2017.625	Dom-gal
H9N2_Avian_MH135458_A/chicken/Bangladesh/32754/2017|2017.381	MH135458	Avian	H9N2	H9	N2	Bangladesh	SouthernAsia	Asia	2017.381	Dom-gal
H9N2_Avian_MG132069_A/chicken/Bangladesh/31624/2016|2016.989	MG132069	Avian	H9N2	H9	N2	Bangladesh	SouthernAsia	Asia	2016.989	Dom-gal
H9N2_Avian_KJ643642_A/quail/Bangladesh/18521/2012|2012.899	KJ643642	Avian	H9N2	H9	N2	Bangladesh	SouthernAsia	Asia	2012.899	Dom-gal
H9N2_Avian_KJ643783_A/chicken/Bangladesh/18408/2012|2012.871	KJ643783	Avian	H9N2	H9	N2	Bangladesh	SouthernAsia	Asia	2012.871	Dom-gal
H9N2_Avian_MH107177_A/chicken/Fes/Pmc1_23/2016|2016.132	MH107177	Avian	H9N2	H9	N2	Morocco	NorthernAfrica	Africa	2016.132	Dom-gal
H9N2_Avian_MH107185_A/chicken/kenitra/IAPP16S-04P_16w/2016|2016.151	MH107185	Avian	H9N2	H9	N2	Morocco	NorthernAfrica	Africa	2016.151	Dom-gal
H9N2_Avian_MF510851_A/chicken/Burkina_Faso/17RS93-19/2017|2017.038	MF510851	Avian	H9N2	H9	N2	Burkina Faso	WesternAfrica	Africa	2017.038	Dom-gal
H9N2_Swine_EU086328_A/swine/Guangxi/S15/2005|2005.500	EU086328	Swine	H9N2	H9	N2	China	EasternAsia	Asia	2005.5	Swine
H9N2_Avian_EU086259_A/duck/Guangxi/51/2005|2005.500	EU086259	Avian	H9N2	H9	N2	China	EasternAsia	Asia	2005.5	Dom-ans
H9N2_Avian_EU086242_A/chicken/Guangxi/6/2000|2000.500	EU086242	Avian	H9N2	H9	N2	China	EasternAsia	Asia	2000.5	Dom-gal
H9N2_Avian_JQ639777_A/chicken/Guangdong/TS/2004|2004.164	JQ639777	Avian	H9N2	H9	N2	China	EasternAsia	Asia	2004.164	Dom-gal
H9N2_Avian_DQ485215_A/chicken/China/Guangxi14/2000|2000.866	DQ485215	Avian	H9N2	H9	N2	China	EasternAsia	Asia	2000.866	Dom-gal
H4N6_Avian_MF399056_A/duck/Guangxi/149D24/2013|2013.882	MF399056	Avian	H4N6	H4	N6	China	EasternAsia	Asia	2013.882	Dom-ans
H2N2_Avian_CY116896_A/duck/Hong_Kong/273/1978|1978.500	CY116896	Avian	H2N2	H2	N2	Hong Kong	EasternAsia	Asia	1978.5	Dom-ans
H2N2_Avian_CY005543_A/duck/Hong_Kong/319/1978|1978.500	CY005543	Avian	H2N2	H2	N2	Hong Kong	EasternAsia	Asia	1978.5	Dom-ans
H6N2_Avian_CY005616_A/duck/Hong_Kong/d134/1977|1977.500	CY005616	Avian	H6N2	H6	N2	Hong Kong	EasternAsia	Asia	1977.5	Dom-ans
H6N1_Avian_DQ376800_A/chicken/Taiwan/G23/87|1987.500	DQ376800	Avian	H6N1	H6	N1	Taiwan	EasternAsia	Asia	1987.5	Dom-gal
H6N1_Avian_DQ376798_A/duck/Taiwan/0526/72|1972.500	DQ376798	Avian	H6N1	H6	N1	Taiwan	EasternAsia	Asia	1972.5	Dom-ans
H6N1_Avian_DQ376799_A/chicken/Taiwan/G2/87|1987.500	DQ376799	Avian	H6N1	H6	N1	Taiwan	EasternAsia	Asia	1987.5	Dom-gal
H6N5_Avian_CY005825_A/shearwater/Australia/1/1973|1973.500	CY005825	Avian	H6N5	H6	N5	Australia	AustraliaNewZealandOceania	Oceania	1973.5	Wild-other
H3N2_Avian_AB612885_A/duck/Hokkaido/5/1977|1977.500	AB612885	Avian	H3N2	H3	N2	Japan	EasternAsia	Asia	1977.5	Dom-ans
H3N8_Avian_AB274965_A/duck/Hokkaido/8/1980|1980.500	AB274965	Avian	H3N8	H3	N8	Japan	EasternAsia	Asia	1980.5	Dom-ans
H3N8_Avian_CY014707_A/duck/Chabarovsk/1610/1972_|1972.500	CY014707	Avian	H3N8	H3	N8	Russia	EasternEurope	Europe	1972.5	Dom-ans
H6N1_Avian_CY005602_A/duck/Hong_Kong/d73/1976|1976.500	CY005602	Avian	H6N1	H6	N1	Hong Kong	EasternAsia	Asia	1976.5	Dom-ans
H2N9_Avian_CY005551_A/duck/Hong_Kong/278/1978|1978.500	CY005551	Avian	H2N9	H2	N9	Hong Kong	EasternAsia	Asia	1978.5	Dom-ans
H5N3_Avian_CY005587_A/goose/Hong_Kong/23/1978|1978.500	CY005587	Avian	H5N3	H5	N3	Hong Kong	EasternAsia	Asia	1978.5	Dom-ans
H5N1_Avian_DQ997118_A/chicken/Hubei/wj/1997|1997.500	DQ997118	Avian	H5N1	H5	N1	China	EasternAsia	Asia	1997.5	Dom-gal
H15N9_Avian_CY005722_A/sooty_tern/Western_Australia/2190/1983|1983.500	CY005722	Avian	H15N9	H15	N9	Australia	AustraliaNewZealandOceania	Oceania	1983.5	Wild-other
H15N9_Avian_CY130107_A/shearWater/Australia/2576/1979|1979.500	CY130107	Avian	H15N9	H15	N9	Australia	AustraliaNewZealandOceania	Oceania	1979.5	Wild-other
H15N9_Avian_CY005410_A/wedge-tailed_shearwater/Western_Australia/2576/1979|1979.500	CY005410	Avian	H15N9	H15	N9	Australia	AustraliaNewZealandOceania	Oceania	1979.5	Wild-other
H15N9_Avian_CY005729_A/wedge-tailed_shearwater/Western_Australia/2327/1983|1983.500	CY005729	Avian	H15N9	H15	N9	Australia	AustraliaNewZealandOceania	Oceania	1983.5	Wild-other
H6N2_Avian_CY028248_A/eurasian_coot/Western_Australia/2727/1979|1979.500	CY028248	Avian	H6N2	H6	N2	Australia	AustraliaNewZealandOceania	Oceania	1979.5	Wild-other
H1N1_Avian_CY005688_A/duck/Australia/749/1980|1980.500	CY005688	Avian	H1N1	H1	N1	Australia	AustraliaNewZealandOceania	Oceania	1980.5	Dom-ans
H7N7_Avian_CY024791_A/chicken/Victoria/1976|1976.038	CY024791	Avian	H7N7	H7	N7	Australia	AustraliaNewZealandOceania	Oceania	1976.038	Dom-gal
H5N3_Avian_CY045260_A/shearwater/Australia/751/1975|1975.500	CY045260	Avian	H5N3	H5	N3	Australia	AustraliaNewZealandOceania	Oceania	1975.5	Wild-other
H4N6_Avian_CY130027_A/duck/Czechoslovakia/1956|1956.500	CY130027	Avian	H4N6	H4	N6	Czech Republic	EasternEurope	Europe	1956.5	Dom-ans
H5N3_Avian_CY014989_A/tern/South_Africa/1961|1961.500	CY014989	Avian	H5N3	H5	N3	South Africa	SouthernAfrica	Africa	1961.5	Wild-other
H1N9_Avian_CY179680_A/thick-billed_murre/Alaska/326/1976|1976.500	CY179680	Avian	H1N9	H1	N9	USA	NorthernAmerica	America	1976.5	Wild-other
H1N9_Avian_CY178908_A/thick-billed_murre/Alaska/146/1976|1976.500	CY178908	Avian	H1N9	H1	N9	USA	NorthernAmerica	America	1976.5	Wild-other
H10N7_Avian_CY014676_A/chicken/Germany/N/1949|1949.500	CY014676	Avian	H10N7	H10	N7	Germany	WesternEurope	Europe	1949.5	Dom-gal
H13N8_Avian_CY185518_A/black-headed_gull/Georgia/1/2011|2011.296	CY185518	Avian	H13N8	H13	N8	Georgia	WesternAsia	Asia	2011.296	Wild-other
H13N6_Avian_CY185494_A/black-headed_gull/Republic_of_Georgia/7/2011|2011.868	CY185494	Avian	H13N6	H13	N6	Georgia	WesternAsia	Asia	2011.868	Wild-other
H13N8_Avian_MF145923_A/yellow-legged_gull/Georgia/1/2011|2011.132	MF145923	Avian	H13N8	H13	N8	Georgia	WesternAsia	Asia	2011.132	Wild-other
H16N3_Avian_MF575165_A/black-headed_gull/Netherlands/36/2014|2014.559	MF575165	Avian	H16N3	H16	N3	Netherlands	WesternEurope	Europe	2014.559	Wild-other
H13N6_Avian_MF147496_A/black-headed_gull/Netherlands/16/2014|2014.523	MF147496	Avian	H13N6	H13	N6	Netherlands	WesternEurope	Europe	2014.523	Wild-other
H13N8_Avian_KX978156_A/black-headed_gull/Netherlands/10/2013|2013.545	KX978156	Avian	H13N8	H13	N8	Netherlands	WesternEurope	Europe	2013.545	Wild-other
H16N3_Avian_CY185590_A/black-headed_gull/Republic_of_Georgia/4/2012|2012.022	CY185590	Avian	H16N3	H16	N3	Georgia	WesternAsia	Asia	2012.022	Wild-other
H13N6_Avian_CY185606_A/yellow-legged_gull/Republic_of_Georgia/2/2012|2012.701	CY185606	Avian	H13N6	H13	N6	Georgia	WesternAsia	Asia	2012.701	Wild-other
H16N3_Avian_KX978787_A/black-headed_gull/Netherlands/5/2013|2013.510	KX978787	Avian	H16N3	H16	N3	Netherlands	WesternEurope	Europe	2013.51	Wild-other
H16N3_Avian_KX977676_A/black-headed_gull/Netherlands/2/2013|2013.490	KX977676	Avian	H16N3	H16	N3	Netherlands	WesternEurope	Europe	2013.49	Wild-other
H13N8_Avian_KX977668_A/black-headed_gull/Netherlands/7/2013|2013.510	KX977668	Avian	H13N8	H13	N8	Netherlands	WesternEurope	Europe	2013.51	Wild-other
H13N6_Avian_MF147922_A/black-headed_gull/Netherlands/26/2012|2012.466	MF147922	Avian	H13N6	H13	N6	Netherlands	WesternEurope	Europe	2012.466	Wild-other
H13N6_Avian_MF147068_A/black-headed_gull/Netherlands/32/2012|2012.466	MF147068	Avian	H13N6	H13	N6	Netherlands	WesternEurope	Europe	2012.466	Wild-other
H13N6_Avian_KX978234_A/black-headed_gull/Netherlands/11/2014|2014.474	KX978234	Avian	H13N6	H13	N6	Netherlands	WesternEurope	Europe	2014.474	Wild-other
H16N3_Avian_MF148073_A/black-headed_gull/Netherlands/18/2014|2014.978	MF148073	Avian	H16N3	H16	N3	Netherlands	WesternEurope	Europe	2014.978	Wild-other
H16N3_Avian_KX977628_A/black-headed_gull/Netherlands/107/2012|2012.545	KX977628	Avian	H16N3	H16	N3	Netherlands	WesternEurope	Europe	2012.545	Wild-other
H13N2_Avian_MF145789_A/black-headed_gull/Netherlands/13/2014|2014.518	MF145789	Avian	H13N2	H13	N2	Netherlands	WesternEurope	Europe	2014.518	Wild-other
H13N2_Avian_MF575108_A/black-headed_gull/Netherlands/4/2014|2014.518	MF575108	Avian	H13N2	H13	N2	Netherlands	WesternEurope	Europe	2014.518	Wild-other
H13N6_Avian_CY185614_A/yellow-legged_gull/Republic_of_Georgia/3/2012|2012.701	CY185614	Avian	H13N6	H13	N6	Georgia	WesternAsia	Asia	2012.701	Wild-other
H16N3_Avian_MF694233_A/European_herring_gull/Netherlands/3/2015|2015.901	MF694233	Avian	H16N3	H16	N3	Netherlands	WesternEurope	Europe	2015.901	Wild-other
H16N3_Avian_MF693992_A/lesser_black-backed_gull/Netherlands/1/2015|2015.712	MF693992	Avian	H16N3	H16	N3	Netherlands	WesternEurope	Europe	2015.712	Wild-other
H13N2_Avian_MF694194_A/black-headed_gull/Netherlands/2/2016|2016.534	MF694194	Avian	H13N2	H13	N2	Netherlands	WesternEurope	Europe	2016.534	Wild-other
H13N2_Avian_MF693944_A/black-headed_gull/Netherlands/6/2016|2016.534	MF693944	Avian	H13N2	H13	N2	Netherlands	WesternEurope	Europe	2016.534	Wild-other
H16N3_Avian_KX978897_A/black-headed_gull/Netherlands/9/2010|2010.551	KX978897	Avian	H16N3	H16	N3	Netherlands	WesternEurope	Europe	2010.551	Wild-other
H16N3_Avian_KX978490_A/black-headed_gull/Netherlands/14/2010|2010.551	KX978490	Avian	H16N3	H16	N3	Netherlands	WesternEurope	Europe	2010.551	Wild-other
H13N8_Avian_MF146812_A/black-headed_gull/Netherlands/20/2011|2011.468	MF146812	Avian	H13N8	H13	N8	Netherlands	WesternEurope	Europe	2011.468	Wild-other
H13N8_Avian_KX979406_A/black-headed_gull/Netherlands/21/2011|2011.468	KX979406	Avian	H13N8	H13	N8	Netherlands	WesternEurope	Europe	2011.468	Wild-other
H16N3_Avian_KX978641_A/black-headed_gull/Netherlands/93/2012|2012.540	KX978641	Avian	H16N3	H16	N3	Netherlands	WesternEurope	Europe	2012.54	Wild-other
H16N3_Avian_MF145969_A/black-headed_gull/Netherlands/25/2009|2009.553	MF145969	Avian	H16N3	H16	N3	Netherlands	WesternEurope	Europe	2009.553	Wild-other
H16N3_Avian_KX977781_A/black-headed_gull/Netherlands/16/2009|2009.534	KX977781	Avian	H16N3	H16	N3	Netherlands	WesternEurope	Europe	2009.534	Wild-other
H16N3_Avian_CY184501_A/black-headed_gull/Sweden/87533/2009|2009.573	CY184501	Avian	H16N3	H16	N3	Sweden	NorthernEurope	Europe	2009.573	Wild-other
H13N2_Avian_KX978550_A/black-headed_gull/Netherlands/12/2010|2010.551	KX978550	Avian	H13N2	H13	N2	Netherlands	WesternEurope	Europe	2010.551	Wild-other
H16N3_Avian_MF146401_A/black-headed_gull/Netherlands/37/2011|2011.573	MF146401	Avian	H16N3	H16	N3	Netherlands	WesternEurope	Europe	2011.573	Wild-other
H13N2_Avian_MF147220_A/black-headed_gull/Netherlands/38/2009|2009.518	MF147220	Avian	H13N2	H13	N2	Netherlands	WesternEurope	Europe	2009.518	Wild-other
H16N8_Avian_MF147331_A/black-headed_gull/Netherlands/43/2008|2008.510	MF147331	Avian	H16N8	H16	N8	Netherlands	WesternEurope	Europe	2008.51	Wild-other
H13N2_Avian_KX979379_A/black-headed_gull/Netherlands/27/2009|2009.553	KX979379	Avian	H13N2	H13	N2	Netherlands	WesternEurope	Europe	2009.553	Wild-other
H13N3_Avian_KX978392_A/black-headed_gull/Netherlands/17/2009|2009.534	KX978392	Avian	H13N3	H13	N3	Netherlands	WesternEurope	Europe	2009.534	Wild-other
H13N3_Avian_MF575056_A/black-headed_gull/Netherlands/8/2011|2011.468	MF575056	Avian	H13N3	H13	N3	Netherlands	WesternEurope	Europe	2011.468	Wild-other
H16N3_Avian_MF145925_A/black-headed_gull/Netherlands/33/2011|2011.485	MF145925	Avian	H16N3	H16	N3	Netherlands	WesternEurope	Europe	2011.485	Wild-other
H13N8_Avian_CY185630_A/yellow-legged_gull/Georgia/1/2013|2013.121	CY185630	Avian	H13N8	H13	N8	Georgia	WesternAsia	Asia	2013.121	Wild-other
H13N8_Avian_MF146209_A/yellow-legged_gull/Georgia/4/2012|2012.721	MF146209	Avian	H13N8	H13	N8	Georgia	WesternAsia	Asia	2012.721	Wild-other
H13N8_Avian_CY185638_A/yellow-legged_gull/Georgia/2/2013|2013.178	CY185638	Avian	H13N8	H13	N8	Georgia	WesternAsia	Asia	2013.178	Wild-other
H16N3_Avian_MF694106_A/black-headed_gull/Netherlands/1/2016|2016.534	MF694106	Avian	H16N3	H16	N3	Netherlands	WesternEurope	Europe	2016.534	Wild-other
H16N3_Avian_MF693962_A/black-headed_gull/Netherlands/3/2016|2016.534	MF693962	Avian	H16N3	H16	N3	Netherlands	WesternEurope	Europe	2016.534	Wild-other
H13N8_Avian_MF147655_A/black-headed_gull/Netherlands/2/2010|2010.532	MF147655	Avian	H13N8	H13	N8	Netherlands	WesternEurope	Europe	2010.532	Wild-other
H13N6_Avian_KX977725_A/black-headed_gull/Netherlands/1/2010|2010.532	KX977725	Avian	H13N6	H13	N6	Netherlands	WesternEurope	Europe	2010.532	Wild-other
H13N8_Avian_MF146320_A/black-headed_gull/Netherlands/5/2010|2010.532	MF146320	Avian	H13N8	H13	N8	Netherlands	WesternEurope	Europe	2010.532	Wild-other
H13N2_Avian_KX978163_A/black-headed_gull/Netherlands/8/2010|2010.532	KX978163	Avian	H13N2	H13	N2	Netherlands	WesternEurope	Europe	2010.532	Wild-other
H13N8_Avian_CY184493_A/black-headed_gull/Sweden/74342/2008|2008.551	CY184493	Avian	H13N8	H13	N8	Sweden	NorthernEurope	Europe	2008.551	Wild-other
H16N3_Avian_MF147743_A/black-headed_gull/Netherlands/78/2008|2008.532	MF147743	Avian	H16N3	H16	N3	Netherlands	WesternEurope	Europe	2008.532	Wild-other
H16N3_Avian_MF147775_A/black-headed_gull/Netherlands/84/2008|2008.532	MF147775	Avian	H16N3	H16	N3	Netherlands	WesternEurope	Europe	2008.532	Wild-other
H16N3_Avian_CY184485_A/black-headed_gull/Sweden/74340/2008|2008.500	CY184485	Avian	H16N3	H16	N3	Sweden	NorthernEurope	Europe	2008.5	Wild-other
H16N3_Avian_CY149345_A/glaucous_gull-herring_gull_hybrid/Iceland/1108/2011|2011.789	CY149345	Avian	H16N3	H16	N3	Iceland	NorthernEurope	Europe	2011.789	Wild-other
H13N8_Avian_MF145870_A/black-headed_gull/Netherlands/95/2008|2008.534	MF145870	Avian	H13N8	H13	N8	Netherlands	WesternEurope	Europe	2008.534	Wild-other
H13N8_Avian_KX977986_A/black-headed_gull/Netherlands/21/2008|2008.658	KX977986	Avian	H13N8	H13	N8	Netherlands	WesternEurope	Europe	2008.658	Wild-other
H13N8_Avian_JF775475_A/herring_gull/Mongolia/454/2008|2008.704	JF775475	Avian	H13N8	H13	N8	Mongolia	EasternAsia	Asia	2008.704	Wild-other
H16N3_Avian_CY195700_A/glaucous-winged_gull/Southcentral_Alaska/12MB01620/2012|2012.625	CY195700	Avian	H16N3	H16	N3	USA	NorthernAmerica	America	2012.625	Wild-other
H16N3_Avian_CY196793_A/glaucous-winged_gull/Southcentral_Alaska/12NH01593/2008|2008.677	CY196793	Avian	H16N3	H16	N3	USA	NorthernAmerica	America	2008.677	Wild-other
H16N3_Avian_CY195716_A/glaucous-winged_gull/Southcentral_Alaska/12MB01823/2012|2012.660	CY195716	Avian	H16N3	H16	N3	USA	NorthernAmerica	America	2012.66	Wild-other
H16N3_Avian_CY196817_A/glaucous-winged_gull/Southcentral_Alaska/12NH01679/2008|2008.682	CY196817	Avian	H16N3	H16	N3	USA	NorthernAmerica	America	2008.682	Wild-other
H16N3_Avian_CY177446_A/California_gull/California/1196P/2013|2013.518	CY177446	Avian	H16N3	H16	N3	USA	NorthernAmerica	America	2013.518	Wild-other
H16N3_Avian_KY131087_A/glaucous-winged_gull/Alaska/567/2013|2013.712	KY131087	Avian	H16N3	H16	N3	USA	NorthernAmerica	America	2013.712	Wild-other
H16N3_Avian_CY196472_A/glaucous-winged_gull/Southcentral_Alaska/11JR01724/2011|2011.605	CY196472	Avian	H16N3	H16	N3	USA	NorthernAmerica	America	2011.605	Wild-other
H16N3_Avian_CY196592_A/glaucous-winged_gull/Southcentral_Alaska/11JR01908/2011|2011.605	CY196592	Avian	H16N3	H16	N3	USA	NorthernAmerica	America	2011.605	Wild-other
H16N3_Avian_CY196014_A/glaucous-winged_gull/Southcentral_Alaska/10JR01814/2010|2010.688	CY196014	Avian	H16N3	H16	N3	USA	NorthernAmerica	America	2010.688	Wild-other
H16N3_Avian_CY138150_A/black-headed_gull/Iceland/713/2010|2010.699	CY138150	Avian	H16N3	H16	N3	Iceland	NorthernEurope	Europe	2010.699	Wild-other
H16N3_Avian_CY239301_A/glaucous-winged_gull/Southcentral_Alaska/13MB02410/2013|2013.597	CY239301	Avian	H16N3	H16	N3	USA	NorthernAmerica	America	2013.597	Wild-other
H16N3_Avian_CY213732_A/glaucous-winged_gull/Southcentral_Alaska/13MB02558/2013|2013.660	CY213732	Avian	H16N3	H16	N3	USA	NorthernAmerica	America	2013.66	Wild-other
H13N6_Avian_KX979552_A/black-headed_gull/Netherlands/10/2007|2007.507	KX979552	Avian	H13N6	H13	N6	Netherlands	WesternEurope	Europe	2007.507	Wild-other
H13N6_Avian_KX977822_A/black-headed_gull/Netherlands/2/2007|2007.507	KX977822	Avian	H13N6	H13	N6	Netherlands	WesternEurope	Europe	2007.507	Wild-other
H13N8_Avian_CY077005_A/black-headed_gull/Sweden/1/2005|2005.500	CY077005	Avian	H13N8	H13	N8	Sweden	NorthernEurope	Europe	2005.5	Wild-other
H16N3_Avian_KX978515_A/black-headed_gull/Netherlands/7/2007|2007.507	KX978515	Avian	H16N3	H16	N3	Netherlands	WesternEurope	Europe	2007.507	Wild-other
H16N3_Avian_MF682904_A/black-headed_gull/Netherlands/3/2007|2007.507	MF682904	Avian	H16N3	H16	N3	Netherlands	WesternEurope	Europe	2007.507	Wild-other
H16N3_Avian_MF147518_A/European_herring_gull/Netherlands/5/2006|2006.123	MF147518	Avian	H16N3	H16	N3	Netherlands	WesternEurope	Europe	2006.123	Wild-other
H13N6_Avian_GQ907323_A/Mongolian_gull/Mongolia/405/2007|2007.655	GQ907323	Avian	H13N6	H13	N6	Mongolia	EasternAsia	Asia	2007.655	Wild-other
H13N6_Avian_GQ907315_A/Mongolian_gull/Mongolia/401/2007|2007.655	GQ907315	Avian	H13N6	H13	N6	Mongolia	EasternAsia	Asia	2007.655	Wild-other
H13N6_Avian_KX978772_A/black-headed_gull/Netherlands/11/2009|2009.534	KX978772	Avian	H13N6	H13	N6	Netherlands	WesternEurope	Europe	2009.534	Wild-other
H13N6_Avian_KX978901_A/black-headed_gull/Netherlands/29/2009|2009.553	KX978901	Avian	H13N6	H13	N6	Netherlands	WesternEurope	Europe	2009.553	Wild-other
H13N8_Avian_CY195814_A/ring-billed_gull/Massachusetts/13DC30736-2/2013|2013.964	CY195814	Avian	H13N8	H13	N8	USA	NorthernAmerica	America	2013.964	Wild-other
H13N8_Avian_CY195806_A/ring-billed_gull/Massachusetts/13DC30736-1/2013|2013.964	CY195806	Avian	H13N8	H13	N8	USA	NorthernAmerica	America	2013.964	Wild-other
H16N3_Avian_CY195846_A/gull/Massachusetts/13WP00539/2013|2013.036	CY195846	Avian	H16N3	H16	N3	USA	NorthernAmerica	America	2013.036	Wild-other
H16N3_Avian_CY195838_A/gull/Massachusetts/13WP00522/2013|2013.036	CY195838	Avian	H16N3	H16	N3	USA	NorthernAmerica	America	2013.036	Wild-other
H13N6_Avian_CY195668_A/gull/Massachusetts/12JR00671/2012|2012.775	CY195668	Avian	H13N6	H13	N6	USA	NorthernAmerica	America	2012.775	Wild-other
H13N6_Avian_CY195652_A/ring-billed_gull/Massachusetts/12DC00060/2012|2012.855	CY195652	Avian	H13N6	H13	N6	USA	NorthernAmerica	America	2012.855	Wild-other
H13N6_Avian_CY195830_A/gull/Massachusetts/13JR03320/2013|2013.501	CY195830	Avian	H13N6	H13	N6	USA	NorthernAmerica	America	2013.501	Wild-other
H13N6_Avian_CY125217_A/ring-billed_gull/Quebec/02434-1/2009|2009.548	CY125217	Avian	H13N6	H13	N6	Canada	NorthernAmerica	America	2009.548	Wild-other
H13N6_Avian_CY125306_A/black-legged_kittiwake/Quebec/02838-1/2009|2009.627	CY125306	Avian	H13N6	H13	N6	Canada	NorthernAmerica	America	2009.627	Wild-other
H16N3_Avian_CY206867_A/glaucous-winged_gull/Southcentral_Alaska/14MB00623/2014|2014.611	CY206867	Avian	H16N3	H16	N3	USA	NorthernAmerica	America	2014.611	Wild-other
H16N3_Avian_CY206955_A/glaucous-winged_gull/Southcentral_Alaska/14MB01770/2014|2014.658	CY206955	Avian	H16N3	H16	N3	USA	NorthernAmerica	America	2014.658	Wild-other
H16N3_Avian_CY239333_A/glaucous-winged_gull/Southcentral_Alaska/16MB02941/2016|2016.622	CY239333	Avian	H16N3	H16	N3	USA	NorthernAmerica	America	2016.622	Wild-other
H16N3_Avian_CY239357_A/glaucous-winged_gull/Southcentral_Alaska/16MB03027/2016|2016.630	CY239357	Avian	H16N3	H16	N3	USA	NorthernAmerica	America	2016.63	Wild-other
H16N3_Avian_CY213676_A/glaucous-winged_gull/Southcentral_Alaska/15MB01747/2015|2015.666	CY213676	Avian	H16N3	H16	N3	USA	NorthernAmerica	America	2015.666	Wild-other
H16N3_Avian_CY213660_A/glaucous-winged_gull/Southcentral_Alaska/15MB01680/2015|2015.647	CY213660	Avian	H16N3	H16	N3	USA	NorthernAmerica	America	2015.647	Wild-other
H16N3_Avian_KT338584_A/northern_pintail/Alaska/886/2014|2014.742	KT338584	Avian	H16N3	H16	N3	USA	NorthernAmerica	America	2014.742	Wild-ans-long
H16N3_Avian_KT338608_A/glaucous-winged_gull/Alaska/915/2014|2014.729	KT338608	Avian	H16N3	H16	N3	USA	NorthernAmerica	America	2014.729	Wild-other
H16N3_Avian_CY195660_A/gull/Massachusetts/12JR00662/2012|2012.775	CY195660	Avian	H16N3	H16	N3	USA	NorthernAmerica	America	2012.775	Wild-other
H13N6_Avian_CY145944_A/ruddy_turnstone/New_Jersey/AI09-294/2009|2009.356	CY145944	Avian	H13N6	H13	N6	USA	NorthernAmerica	America	2009.356	Wild-other
H13N6_Avian_MH068340_A/laughing_gull/New_Jersey/UGAI17-2839/2017|2017.389	MH068340	Avian	H13N6	H13	N6	USA	NorthernAmerica	America	2017.389	Wild-other
H13N6_Avian_MH068372_A/laughing_gull/New_Jersey/UGAI17-2856/2017|2017.389	MH068372	Avian	H13N6	H13	N6	USA	NorthernAmerica	America	2017.389	Wild-other
H16N3_Avian_EU030975_A/shorebird/Delaware/168/06|2006.500	EU030975	Avian	H16N3	H16	N3	USA	NorthernAmerica	America	2006.5	Wild-other
H16N3_Avian_CY045388_A/shorebird/Delaware/195/2006|2006.386	CY045388	Avian	H16N3	H16	N3	USA	NorthernAmerica	America	2006.386	Wild-other
H13N9_Avian_CY042592_A/laughing_gull/New_Jersey/Sg-00559/2008|2008.403	CY042592	Avian	H13N9	H13	N9	USA	NorthernAmerica	America	2008.403	Wild-other
H13N9_Avian_CY043901_A/shorebird/Delaware/224/2006|2006.386	CY043901	Avian	H13N9	H13	N9	USA	NorthernAmerica	America	2006.386	Wild-other
H13N9_Avian_CY043893_A/shorebird/Delaware/221/2006|2006.386	CY043893	Avian	H13N9	H13	N9	USA	NorthernAmerica	America	2006.386	Wild-other
H13N2_Avian_CY239285_A/herring_gull/Massachusetts/A00080257/2006|2006.888	CY239285	Avian	H13N2	H13	N2	USA	NorthernAmerica	America	2006.888	Wild-other
H13N2_Avian_CY239413_A/herring_gull/Massachusetts/A00080255/2006|2006.888	CY239413	Avian	H13N2	H13	N2	USA	NorthernAmerica	America	2006.888	Wild-other
H13N9_Avian_CY127804_A/shorebird/Delaware_Bay/424/2007|2007.392	CY127804	Avian	H13N9	H13	N9	USA	NorthernAmerica	America	2007.392	Wild-other
H13N9_Avian_KF772955_A/seagull/Chile/5775/2009|2009.838	KF772955	Avian	H13N9	H13	N9	Chile	SouthernAmerica	America	2009.838	Wild-other
H16N3_Avian_LC339706_A/duck/Hokkaido/WZ82/2013|2013.795	LC339706	Avian	H16N3	H16	N3	Japan	EasternAsia	Asia	2013.795	Dom-ans
H13N8_Avian_MF148025_A/black-headed_gull/Netherlands/1/2000|2000.507	MF148025	Avian	H13N8	H13	N8	Netherlands	WesternEurope	Europe	2000.507	Wild-other
H13N9_Avian_CY004448_A/shorebird/DE/68/2004|2004.373	CY004448	Avian	H13N9	H13	N9	USA	NorthernAmerica	America	2004.373	Wild-other
H13N6_Avian_AB285093_A/duck/Siberia/272PF/1998|1998.500	AB285093	Avian	H13N6	H13	N6	Russia	EasternEurope	Europe	1998.5	Dom-ans
H13N6_Avian_AB284987_A/duck/Siberia/272/1998|1998.500	AB284987	Avian	H13N6	H13	N6	Russia	EasternEurope	Europe	1998.5	Dom-ans
H13N2_Avian_CY003899_A/herring_gull/DE/475/1986|1986.414	CY003899	Avian	H13N2	H13	N2	USA	NorthernAmerica	America	1986.414	Wild-other
H13N2_Avian_CY004455_A/herring_gull/NJ/782/1986|1986.359	CY004455	Avian	H13N2	H13	N2	USA	NorthernAmerica	America	1986.359	Wild-other
H16N3_Avian_CY136595_A/herring_gull/New_Jersey/780/1986|1986.359	CY136595	Avian	H16N3	H16	N3	USA	NorthernAmerica	America	1986.359	Wild-other
H16N3_Avian_CY004565_A/herring_gull/Delaware_Bay/712/1988|1988.370	CY004565	Avian	H16N3	H16	N3	USA	NorthernAmerica	America	1988.37	Wild-other
H13N2_Avian_CY005069_A/laughing_gull/Delaware_Bay/2838/1987|1987.378	CY005069	Avian	H13N2	H13	N2	USA	NorthernAmerica	America	1987.378	Wild-other
H16N3_Avian_CY136619_A/laughing_gull/Delaware_Bay/2623/1987|1987.381	CY136619	Avian	H16N3	H16	N3	USA	NorthernAmerica	America	1987.381	Wild-other
H16N3_Avian_CY136635_A/laughing_gull/Delaware_Bay/2839/1987|1987.378	CY136635	Avian	H16N3	H16	N3	USA	NorthernAmerica	America	1987.378	Wild-other
H13N6_Avian_CY014699_A/gull/Maryland/704/1977|1977.723	CY014699	Avian	H13N6	H13	N6	USA	NorthernAmerica	America	1977.723	Wild-other
H13N6_Avian_CY005863_A/gull/Minnesota/945/1980|1980.647	CY005863	Avian	H13N6	H13	N6	USA	NorthernAmerica	America	1980.647	Wild-other
H16N3_Avian_CY144183_A/herring_gull/New_York/AI00-532/2000|2000.414	CY144183	Avian	H16N3	H16	N3	USA	NorthernAmerica	America	2000.414	Wild-other
H16N3_Avian_CY127450_A/laughing_gull/Delaware_Bay/296/1998|1998.378	CY127450	Avian	H16N3	H16	N3	USA	NorthernAmerica	America	1998.378	Wild-other
H7N7_Avian_GU186782_A/chicken/Brescia/1902|1902.500	GU186782	Avian	H7N7	H7	N7	Italy	SouthernEurope	Europe	1902.5	Dom-gal
H7N1_Avian_CY077419_A/chicken/Rostock/45/1934|1934.500	CY077419	Avian	H7N1	H7	N1	Germany	WesternEurope	Europe	1934.5	Dom-gal
H1N1_Swine_KP404363_A/swine/Liaoning/117/2012|2012.904	KP404363	Swine	H1N1	H1	N1	China	EasternAsia	Asia	2012.904	Swine
H1N1_Swine_KP404371_A/swine/Liaoning/225/2012|2012.904	KP404371	Swine	H1N1	H1	N1	China	EasternAsia	Asia	2012.904	Swine
H1N1_Swine_KP404427_A/swine/Tianjin/Y9/2011|2011.871	KP404427	Swine	H1N1	H1	N1	China	EasternAsia	Asia	2011.871	Swine
H1N1_Swine_KP404243_A/swine/Hebei/148/2012|2012.852	KP404243	Swine	H1N1	H1	N1	China	EasternAsia	Asia	2012.852	Swine
H1N1_Swine_KM028358_A/swine/Guangxi/3843/2011|2011.995	KM028358	Swine	H1N1	H1	N1	China	EasternAsia	Asia	2011.995	Swine
H1N1_Swine_KP404275_A/swine/Heilongjiang/B106/2011|2011.858	KP404275	Swine	H1N1	H1	N1	China	EasternAsia	Asia	2011.858	Swine
H1N1_Swine_KP404379_A/swine/Sichuan/62/2012|2012.863	KP404379	Swine	H1N1	H1	N1	China	EasternAsia	Asia	2012.863	Swine
H1N1_Swine_KP404387_A/swine/Sichuan/172/2012|2012.863	KP404387	Swine	H1N1	H1	N1	China	EasternAsia	Asia	2012.863	Swine
H1N1_Swine_KM029070_A/swine/Hong_Kong/NS4853/2011|2011.953	KM029070	Swine	H1N1	H1	N1	Hong Kong	EasternAsia	Asia	2011.953	Swine
H1N1_Swine_JQ319647_A/swine/Jiangsu/40/2011|2011.022	JQ319647	Swine	H1N1	H1	N1	China	EasternAsia	Asia	2011.022	Swine
H1N1_Swine_KU982576_A/swine/Henan/01/2012|2012.789	KU982576	Swine	H1N1	H1	N1	China	EasternAsia	Asia	2012.789	Swine
H1N1_Swine_KM029862_A/swine/Guangxi/NS2176/2012|2012.630	KM029862	Swine	H1N1	H1	N1	China	EasternAsia	Asia	2012.63	Swine
H1N1_Swine_KM029878_A/swine/Guangxi/NS2180/2012|2012.630	KM029878	Swine	H1N1	H1	N1	China	EasternAsia	Asia	2012.63	Swine
H1N1_Swine_KP404315_A/swine/Hunan/388/2013|2013.038	KP404315	Swine	H1N1	H1	N1	China	EasternAsia	Asia	2013.038	Swine
H1N1_Human_KF057105_A/Jiangsu/1/2011|2011.008	KF057105	Human	H1N1	H1	N1	China	EasternAsia	Asia	2011.008	Human
H1N1_Swine_KP404347_A/swine/Jiangsu/49/2012|2012.866	KP404347	Swine	H1N1	H1	N1	China	EasternAsia	Asia	2012.866	Swine
H1N1_Swine_KP404283_A/swine/Hunan/196/2011|2011.871	KP404283	Swine	H1N1	H1	N1	China	EasternAsia	Asia	2011.871	Swine
H1N1_Swine_KF057109_A/swine/Jiangsu/S30/2011|2011.096	KF057109	Swine	H1N1	H1	N1	China	EasternAsia	Asia	2011.096	Swine
H1N1_Swine_KP404267_A/swine/Heilongjiang/30/2012|2012.364	KP404267	Swine	H1N1	H1	N1	China	EasternAsia	Asia	2012.364	Swine
H1N1_Swine_KP404259_A/swine/Heilongjiang/27/2012|2012.364	KP404259	Swine	H1N1	H1	N1	China	EasternAsia	Asia	2012.364	Swine
H1N1_Swine_HQ541653_A/swine/Hunan/26/2010|2010.038	HQ541653	Swine	H1N1	H1	N1	China	EasternAsia	Asia	2010.038	Swine
H1N1_Swine_JN809135_A/swine/Jiangsu/zg8/2010|2010.953	JN809135	Swine	H1N1	H1	N1	China	EasternAsia	Asia	2010.953	Swine
H1N1_Swine_KM027982_A/swine/Guangxi/3214/2010|2010.964	KM027982	Swine	H1N1	H1	N1	China	EasternAsia	Asia	2010.964	Swine
H1N1_Swine_KM027990_A/swine/Guangxi/3216/2010|2010.964	KM027990	Swine	H1N1	H1	N1	China	EasternAsia	Asia	2010.964	Swine
H1N1_Swine_KM029310_A/swine/Hong_Kong/NS967/2012|2012.200	KM029310	Swine	H1N1	H1	N1	Hong Kong	EasternAsia	Asia	2012.2	Swine
H1N1_Swine_CY061860_A/swine/Hong_Kong/2896/2009|2009.959	CY061860	Swine	H1N1	H1	N1	Hong Kong	EasternAsia	Asia	2009.959	Swine
H1N1_Swine_KM029590_A/swine/Hong_Kong/NS2822/2010|2010.745	KM029590	Swine	H1N1	H1	N1	Hong Kong	EasternAsia	Asia	2010.745	Swine
H1N1_Swine_FJ536815_A/swine/Fujian/204/2007|2007.786	FJ536815	Swine	H1N1	H1	N1	China	EasternAsia	Asia	2007.786	Swine
H1N1_Swine_GU086056_A/swine/Shandong/101/2008|2008.500	GU086056	Swine	H1N1	H1	N1	China	EasternAsia	Asia	2008.5	Swine
H1N1_Swine_CY083007_A/swine/Hubei/101/2009|2009.627	CY083007	Swine	H1N1	H1	N1	China	EasternAsia	Asia	2009.627	Swine
H1N1_Swine_CY091744_A/swine/Hubei/03/2009|2009.079	CY091744	Swine	H1N1	H1	N1	China	EasternAsia	Asia	2009.079	Swine
H1N1_Swine_KM594563_A/swine/Shanghai/3/2014|2014.008	KM594563	Swine	H1N1	H1	N1	China	EasternAsia	Asia	2014.008	Swine
H1N1_Swine_JN809132_A/swine/Jiangsu/zg4/2010|2010.953	JN809132	Swine	H1N1	H1	N1	China	EasternAsia	Asia	2010.953	Swine
H1N1_Swine_KP404251_A/swine/Henan/232/2011|2011.852	KP404251	Swine	H1N1	H1	N1	China	EasternAsia	Asia	2011.852	Swine
H1N1_Swine_CY085829_A/swine/Hong_Kong/435/2007|2007.233	CY085829	Swine	H1N1	H1	N1	Hong Kong	EasternAsia	Asia	2007.233	Swine
H1N1_Swine_CY085821_A/swine/Hong_Kong/NS120/2007|2007.099	CY085821	Swine	H1N1	H1	N1	Hong Kong	EasternAsia	Asia	2007.099	Swine
H1N1_Swine_CY085853_A/swine/Hong_Kong/676/2008|2008.367	CY085853	Swine	H1N1	H1	N1	Hong Kong	EasternAsia	Asia	2008.367	Swine
H1N1_Swine_HQ541677_A/swine/Henan/11/2005|2005.619	HQ541677	Swine	H1N1	H1	N1	China	EasternAsia	Asia	2005.619	Swine
H1N2_Swine_HQ541645_A/swine/Tianjin/1/2007|2007.953	HQ541645	Swine	H1N2	H1	N2	China	EasternAsia	Asia	2007.953	Swine
H1N1_Swine_KM029198_A/swine/Hong_Kong/141/2012|2012.011	KM029198	Swine	H1N1	H1	N1	Hong Kong	EasternAsia	Asia	2012.011	Swine
H1N1_Swine_KP404331_A/swine/Hunan/951/2013|2013.038	KP404331	Swine	H1N1	H1	N1	China	EasternAsia	Asia	2013.038	Swine
H1N1_Swine_CY085549_A/swine/Hong_Kong/NS129/2003|2003.099	CY085549	Swine	H1N1	H1	N1	Hong Kong	EasternAsia	Asia	2003.099	Swine
H1N1_Swine_CY085557_A/swine/Hong_Kong/638/2003|2003.351	CY085557	Swine	H1N1	H1	N1	Hong Kong	EasternAsia	Asia	2003.351	Swine
H1N2_Swine_CY061660_A/swine/Hong_Kong/1479/2009|2009.556	CY061660	Swine	H1N2	H1	N2	Hong Kong	EasternAsia	Asia	2009.556	Swine
H1N1_Swine_KM029694_A/swine/Guangdong/NS2541/2012|2012.564	KM029694	Swine	H1N1	H1	N1	China	EasternAsia	Asia	2012.564	Swine
H1N1_Swine_KM029670_A/swine/Guangdong/NS2433/2012|2012.545	KM029670	Swine	H1N1	H1	N1	China	EasternAsia	Asia	2012.545	Swine
H1N1_Swine_KJ725045_A/swine/Guangdong/104/2013|2013.038	KJ725045	Swine	H1N1	H1	N1	China	EasternAsia	Asia	2013.038	Swine
H1N1_Swine_KJ493635_A/swine/Guangxi/S2/2013|2013.175	KJ493635	Swine	H1N1	H1	N1	China	EasternAsia	Asia	2013.175	Swine
H1N1_Swine_CY085877_A/swine/Hong_Kong/1559/2008|2008.847	CY085877	Swine	H1N1	H1	N1	Hong Kong	EasternAsia	Asia	2008.847	Swine
H1N1_Swine_CY116486_A/swine/Italy/172336/2001|2001.500	CY116486	Swine	H1N1	H1	N1	Italy	SouthernEurope	Europe	2001.5	Swine
H1N1_Swine_MG733145_A/swine/Italy/7704/2001|2001.038	MG733145	Swine	H1N1	H1	N1	Italy	SouthernEurope	Europe	2001.038	Swine
H1N1_Swine_CY116379_A/swine/Ille_et_Vilaine/1455/1999|1999.500	CY116379	Swine	H1N1	H1	N1	France	WesternEurope	Europe	1999.5	Swine
H1N1_Swine_CY116530_A/swine/Lutol/3/2000|2000.500	CY116530	Swine	H1N1	H1	N1	Poland	EasternEurope	Europe	2000.5	Swine
H1N1_Swine_CY115880_A/swine/Brno/00/2000|2000.500	CY115880	Swine	H1N1	H1	N1	Czech Republic	EasternEurope	Europe	2000.5	Swine
H1N1_Swine_CY116355_A/swine/Finnistere/800/2004|2004.500	CY116355	Swine	H1N1	H1	N1	France	WesternEurope	Europe	2004.5	Swine
H1N1_Swine_CY116387_A/swine/Cotes_dArmor/1624/2002|2002.500	CY116387	Swine	H1N1	H1	N1	France	WesternEurope	Europe	2002.5	Swine
H1N2_Swine_CY116366_A/swine/Cotes_dArmor/1174/2009|2009.500	CY116366	Swine	H1N2	H1	N2	France	WesternEurope	Europe	2009.5	Swine
H1N2_Swine_GQ161103_A/swine/Bakum/1832/2000|2000.500	GQ161103	Swine	H1N2	H1	N2	Germany	WesternEurope	Europe	2000.5	Swine
H1N1_Swine_CY116465_A/swine/Italy/151672-3/2003|2003.500	CY116465	Swine	H1N1	H1	N1	Italy	SouthernEurope	Europe	2003.5	Swine
H1N1_Swine_CY116510_A/swine/Italy/289171/2003|2003.500	CY116510	Swine	H1N1	H1	N1	Italy	SouthernEurope	Europe	2003.5	Swine
H1N1_Swine_GQ161111_A/swine/Haseluenne/IDT2617/2003|2003.770	GQ161111	Swine	H1N1	H1	N1	Germany	WesternEurope	Europe	2003.77	Swine
H1N1_Swine_CY009897_A/swine/Spain/50047/2003|2003.500	CY009897	Swine	H1N1	H1	N1	Spain	SouthernEurope	Europe	2003.5	Swine
H3N2_Swine_CY020506_A/swine/Spain/42386/2002|2002.500	CY020506	Swine	H3N2	H3	N2	Spain	SouthernEurope	Europe	2002.5	Swine
H3N2_Swine_CY116473_A/swine/Italy/15360-3/2001|2001.500	CY116473	Swine	H3N2	H3	N2	Italy	SouthernEurope	Europe	2001.5	Swine
H3N2_Swine_CY116502_A/swine/Italy/272121-1/2002|2002.500	CY116502	Swine	H3N2	H3	N2	Italy	SouthernEurope	Europe	2002.5	Swine
H3N2_Swine_GQ161135_A/swine/Bakum/IDT1769/2003|2003.178	GQ161135	Swine	H3N2	H3	N2	Germany	WesternEurope	Europe	2003.178	Swine
H3N2_Swine_EU924270_A/swine/Nordkirchen/IDT1993/2003|2003.285	EU924270	Swine	H3N2	H3	N2	Germany	WesternEurope	Europe	2003.285	Swine
H1N2_Swine_CY116441_A/swine/Gent/177/2002|2002.500	CY116441	Swine	H1N2	H1	N2	Belgium	WesternEurope	Europe	2002.5	Swine
H1N1_Swine_CY116043_A/swine/England/200276/1992|1992.101	CY116043	Swine	H1N1	H1	N1	United Kingdom	NorthernEurope	Europe	1992.101	Swine
H1N1_Swine_CY116081_A/swine/England/279053/1993|1993.173	CY116081	Swine	H1N1	H1	N1	United Kingdom	NorthernEurope	Europe	1993.173	Swine
H1N1_Swine_CY116057_A/swine/England/252411/1992|1992.792	CY116057	Swine	H1N1	H1	N1	United Kingdom	NorthernEurope	Europe	1992.792	Swine
H3N2_Swine_KR701353_A/swine/England/502321/1994|1994.500	KR701353	Swine	H3N2	H3	N2	United Kingdom	NorthernEurope	Europe	1994.5	Swine
H1N1_Swine_CY116290_A/swine/England/745769/1995|1995.803	CY116290	Swine	H1N1	H1	N1	United Kingdom	NorthernEurope	Europe	1995.803	Swine
H1N1_Swine_CY116166_A/swine/England/410711/1994|1994.005	CY116166	Swine	H1N1	H1	N1	United Kingdom	NorthernEurope	Europe	1994.005	Swine
H1N2_Swine_KR700600_A/swine/England/463180/1994|1994.359	KR700600	Swine	H1N2	H1	N2	United Kingdom	NorthernEurope	Europe	1994.359	Swine
H3N2_Swine_CY116174_A/swine/England/425069/1994|1994.101	CY116174	Swine	H3N2	H3	N2	United Kingdom	NorthernEurope	Europe	1994.101	Swine
H3N2_Swine_CY116134_A/swine/England/375017/1993|1993.811	CY116134	Swine	H3N2	H3	N2	United Kingdom	NorthernEurope	Europe	1993.811	Swine
H1N1_Swine_CY116073_A/swine/England/26029/1998|1998.458	CY116073	Swine	H1N1	H1	N1	United Kingdom	NorthernEurope	Europe	1998.458	Swine
H1N1_Swine_CY116003_A/swine/England/167655/1997|1997.962	CY116003	Swine	H1N1	H1	N1	United Kingdom	NorthernEurope	Europe	1997.962	Swine
H1N1_Swine_CY116251_A/swine/England/636804/1996|1996.814	CY116251	Swine	H1N1	H1	N1	United Kingdom	NorthernEurope	Europe	1996.814	Swine
H1N1_Swine_JX843272_A/swine/England/004772/2001|2001.038	JX843272	Swine	H1N1	H1	N1	United Kingdom	NorthernEurope	Europe	2001.038	Swine
H1N1_Swine_CY116221_A/swine/England/57610/1999|1999.863	CY116221	Swine	H1N1	H1	N1	United Kingdom	NorthernEurope	Europe	1999.863	Swine
H1N1_Swine_CY115934_A/swine/England/101692/1997|1997.310	CY115934	Swine	H1N1	H1	N1	United Kingdom	NorthernEurope	Europe	1997.31	Swine
H1N2_Swine_CY116259_A/swine/England/645913/1996|1996.967	CY116259	Swine	H1N2	H1	N2	United Kingdom	NorthernEurope	Europe	1996.967	Swine
H1N1_Swine_CY116298_A/swine/England/771270/1995|1995.923	CY116298	Swine	H1N1	H1	N1	United Kingdom	NorthernEurope	Europe	1995.923	Swine
H1N1_Swine_CY116182_A/swine/England/425742/1994|1994.101	CY116182	Swine	H1N1	H1	N1	United Kingdom	NorthernEurope	Europe	1994.101	Swine
H1N1_Swine_CY116275_A/swine/England/68327/1998|1998.882	CY116275	Swine	H1N1	H1	N1	United Kingdom	NorthernEurope	Europe	1998.882	Swine
H1N2_Swine_CY116267_A/swine/England/661263/1997|1997.112	CY116267	Swine	H1N2	H1	N2	United Kingdom	NorthernEurope	Europe	1997.112	Swine
H3N2_Swine_JX843281_A/swine/England/90591/1997|1997.110	JX843281	Swine	H3N2	H3	N2	United Kingdom	NorthernEurope	Europe	1997.11	Swine
H1N1_Swine_CY116019_A/swine/England/17788/2000|2000.205	CY116019	Swine	H1N1	H1	N1	United Kingdom	NorthernEurope	Europe	2000.205	Swine
H1N1_Swine_CY116011_A/swine/England/17787/2000|2000.205	CY116011	Swine	H1N1	H1	N1	United Kingdom	NorthernEurope	Europe	2000.205	Swine
H1N2_Swine_KR700623_A/swine/England/1437/2004|2004.833	KR700623	Swine	H1N2	H1	N2	United Kingdom	NorthernEurope	Europe	2004.833	Swine
H1N1_Swine_CY116142_A/swine/England/383/2005|2005.266	CY116142	Swine	H1N1	H1	N1	United Kingdom	NorthernEurope	Europe	2005.266	Swine
H1N2_Swine_CY116102_A/swine/England/303/2009|2009.268	CY116102	Swine	H1N2	H1	N2	United Kingdom	NorthernEurope	Europe	2009.268	Swine
H1N2_Swine_KR700333_A/swine/England/997/2008|2008.937	KR700333	Swine	H1N2	H1	N2	United Kingdom	NorthernEurope	Europe	2008.937	Swine
H1N2_Swine_JX843280_A/swine/England/P185/2008|2008.981	JX843280	Swine	H1N2	H1	N2	United Kingdom	NorthernEurope	Europe	2008.981	Swine
H1N1_Swine_KR700726_A/swine/Scotland/034632/2012|2012.537	KR700726	Swine	H1N1	H1	N1	United Kingdom	NorthernEurope	Europe	2012.537	Swine
H1N2_Swine_KR700647_A/swine/England/000304/2009|2009.247	KR700647	Swine	H1N2	H1	N2	United Kingdom	NorthernEurope	Europe	2009.247	Swine
H1N2_Swine_CY115911_A/swine/England/002295/2002|2002.923	CY115911	Swine	H1N2	H1	N2	United Kingdom	NorthernEurope	Europe	2002.923	Swine
H1N2_Swine_CY116229_A/swine/England/60797/2000|2000.973	CY116229	Swine	H1N2	H1	N2	United Kingdom	NorthernEurope	Europe	2000.973	Swine
H1N1_Swine_CY116150_A/swine/England/39572/2001|2001.868	CY116150	Swine	H1N1	H1	N1	United Kingdom	NorthernEurope	Europe	2001.868	Swine
H1N1_Swine_CY116205_A/swine/England/453/2006|2006.340	CY116205	Swine	H1N1	H1	N1	United Kingdom	NorthernEurope	Europe	2006.34	Swine
H1N1_Swine_CY115950_A/swine/England/1093/2005|2005.753	CY115950	Swine	H1N1	H1	N1	United Kingdom	NorthernEurope	Europe	2005.753	Swine
H1N1_Swine_CY116065_A/swine/England/254/2002|2002.175	CY116065	Swine	H1N1	H1	N1	United Kingdom	NorthernEurope	Europe	2002.175	Swine
H1N1_Swine_CY025258_A/swine/Italy/670/1987|1987.500	CY025258	Swine	H1N1	H1	N1	Italy	SouthernEurope	Europe	1987.5	Swine
H1N1_Swine_CY022991_A/swine/Italy/671/1987|1987.500	CY022991	Swine	H1N1	H1	N1	Italy	SouthernEurope	Europe	1987.5	Swine
H3N2_Swine_CY077941_A/swine/Brabant/1984|1984.500	CY077941	Swine	H3N2	H3	N2	Netherlands	WesternEurope	Europe	1984.5	Swine
H1N1_Swine_CY116403_A/swine/OMS/2112/1995|1995.500	CY116403	Swine	H1N1	H1	N1	France	WesternEurope	Europe	1995.5	Swine
H1N1_Swine_CY098499_A/swine/Italy/1369-7/1994|1994.500	CY098499	Swine	H1N1	H1	N1	Italy	SouthernEurope	Europe	1994.5	Swine
H1N1_Swine_CY116118_A/swine/England/35320/1999|1999.455	CY116118	Swine	H1N1	H1	N1	United Kingdom	NorthernEurope	Europe	1999.455	Swine
H1N2_Swine_CY116322_A/swine/England/88761/1997|1997.090	CY116322	Swine	H1N2	H1	N2	United Kingdom	NorthernEurope	Europe	1997.09	Swine
H1N2_Swine_CY116243_A/swine/England/61605/1998|1998.879	CY116243	Swine	H1N2	H1	N2	United Kingdom	NorthernEurope	Europe	1998.879	Swine
H1N2_Swine_CY116197_A/swine/England/448813/1994|1994.310	CY116197	Swine	H1N2	H1	N2	United Kingdom	NorthernEurope	Europe	1994.31	Swine
H1N2_Swine_CY116158_A/swine/England/40280/1996|1996.518	CY116158	Swine	H1N2	H1	N2	United Kingdom	NorthernEurope	Europe	1996.518	Swine
H1N1_Swine_CY116110_A/swine/England/33780/2006|2006.195	CY116110	Swine	H1N1	H1	N1	United Kingdom	NorthernEurope	Europe	2006.195	Swine
H1N1_Swine_KR700639_A/swine/England/267/2007|2007.142	KR700639	Swine	H1N1	H1	N1	United Kingdom	NorthernEurope	Europe	2007.142	Swine
H1N1_Swine_CY115903_A/swine/England/001195/2007|2007.847	CY115903	Swine	H1N1	H1	N1	United Kingdom	NorthernEurope	Europe	2007.847	Swine
H1N2_Swine_CY116189_A/swine/England/43142/2001|2001.970	CY116189	Swine	H1N2	H1	N2	United Kingdom	NorthernEurope	Europe	2001.97	Swine
H3N2_Swine_AB434351_A/swine/Udon_Thani/NIAH464/2004|2004.500	AB434351	Swine	H3N2	H3	N2	Thailand	SouthEasternAsia	Asia	2004.5	Swine
H3N2_Swine_AB434343_A/swine/Chachoengsao/2003|2003.500	AB434343	Swine	H3N2	H3	N2	Thailand	SouthEasternAsia	Asia	2003.5	Swine
H1N1_Swine_AB434287_A/swine/Ratchaburi/NIAH1481/2000|2000.500	AB434287	Swine	H1N1	H1	N1	Thailand	SouthEasternAsia	Asia	2000.5	Swine
H1N1_Swine_AB434311_A/swine/Chonburi/NIAH977/2004|2004.500	AB434311	Swine	H1N1	H1	N1	Thailand	SouthEasternAsia	Asia	2004.5	Swine
H1N1_Swine_AB434303_A/swine/Chonburi/NIAH9469/2004|2004.500	AB434303	Swine	H1N1	H1	N1	Thailand	SouthEasternAsia	Asia	2004.5	Swine
H1N1_Swine_AB434295_A/swine/Ratchaburi/NIAH550/2003|2003.500	AB434295	Swine	H1N1	H1	N1	Thailand	SouthEasternAsia	Asia	2003.5	Swine
H1N2_Swine_AB434335_A/swine/Saraburi/NIAH13021/2005|2005.500	AB434335	Swine	H1N2	H1	N2	Thailand	SouthEasternAsia	Asia	2005.5	Swine
H3N2_Swine_AB620190_A/swine/Saraburi/NIAH107725-28/2008|2008.452	AB620190	Swine	H3N2	H3	N2	Thailand	SouthEasternAsia	Asia	2008.452	Swine
H3N2_Swine_AB620198_A/swine/Saraburi/NIAH109713-36/2009|2009.534	AB620198	Swine	H3N2	H3	N2	Thailand	SouthEasternAsia	Asia	2009.534	Swine
H3N2_Swine_AB434375_A/swine/Ratchaburi/NIAH874/2005|2005.500	AB434375	Swine	H3N2	H3	N2	Thailand	SouthEasternAsia	Asia	2005.5	Swine
H3N2_Swine_AB434359_A/swine/Nakhon_pathom/NIAH586-1/2005|2005.500	AB434359	Swine	H3N2	H3	N2	Thailand	SouthEasternAsia	Asia	2005.5	Swine
H1N1_Swine_CY115872_A/swine/Bieganow/1/2001|2001.500	CY115872	Swine	H1N1	H1	N1	Poland	EasternEurope	Europe	2001.5	Swine
H1N1_Swine_AB620174_A/swine/Saraburi/NIAH116625-11/2009|2009.871	AB620174	Swine	H1N1	H1	N1	Thailand	SouthEasternAsia	Asia	2009.871	Swine
H1N1_Swine_AB514935_A/swine/Ratchaburi/NIAH101942/2008|2008.038	AB514935	Swine	H1N1	H1	N1	Thailand	SouthEasternAsia	Asia	2008.038	Swine
H1N1_Swine_AB434327_A/swine/Chachoengsao/NIAH587/2005|2005.500	AB434327	Swine	H1N1	H1	N1	Thailand	SouthEasternAsia	Asia	2005.5	Swine
H1N1_Swine_AB434319_A/swine/Chonburi/NIAH589/2005|2005.500	AB434319	Swine	H1N1	H1	N1	Thailand	SouthEasternAsia	Asia	2005.5	Swine
H3N2_Swine_KC859213_A/swine/Thailand/PB482/2009|2009.877	KC859213	Swine	H3N2	H3	N2	Thailand	SouthEasternAsia	Asia	2009.877	Swine
H1N1_Swine_KJ162036_A/swine/Thailand/CU-S3350N/2012|2012.118	KJ162036	Swine	H1N1	H1	N1	Thailand	SouthEasternAsia	Asia	2012.118	Swine
H1N1_Swine_CY115926_A/swine/England/010402/2003|2003.112	CY115926	Swine	H1N1	H1	N1	United Kingdom	NorthernEurope	Europe	2003.112	Swine
H1N1_Swine_CY115958_A/swine/England/1131/2004|2004.685	CY115958	Swine	H1N1	H1	N1	United Kingdom	NorthernEurope	Europe	2004.685	Swine
H1N2_Swine_CY116213_A/swine/England/483/2006|2006.359	CY116213	Swine	H1N2	H1	N2	United Kingdom	NorthernEurope	Europe	2006.359	Swine
H1N1_Swine_KJ889406_A/swine/Italy/147/1981|1981.500	KJ889406	Swine	H1N1	H1	N1	Italy	SouthernEurope	Europe	1981.5	Swine
H1N1_Swine_KJ889398_A/swine/Italy/VI147/1981|1981.500	KJ889398	Swine	H1N1	H1	N1	Italy	SouthernEurope	Europe	1981.5	Swine
H1N1_Swine_KJ889331_A/swine/Arnsberg/3/1981|1981.112	KJ889331	Swine	H1N1	H1	N1	Germany	WesternEurope	Europe	1981.112	Swine
H1N1_Swine_KJ889315_A/swine/Marseille/2260/1980|1980.500	KJ889315	Swine	H1N1	H1	N1	France	WesternEurope	Europe	1980.5	Swine
H1N1_Swine_KJ889363_A/swine/Germany/S27/1981|1981.500	KJ889363	Swine	H1N1	H1	N1	Germany	WesternEurope	Europe	1981.5	Swine
H1N1_Swine_KJ889323_A/swine/Netherlands/25/1980|1980.500	KJ889323	Swine	H1N1	H1	N1	Netherlands	WesternEurope	Europe	1980.5	Swine
H1N1_Swine_KJ889307_A/swine/Arnsberg/6554/1979|1979.932	KJ889307	Swine	H1N1	H1	N1	Germany	WesternEurope	Europe	1979.932	Swine
H1N1_Swine_KJ889299_A/swine/Arnsberg/1/1979|1979.932	KJ889299	Swine	H1N1	H1	N1	Germany	WesternEurope	Europe	1979.932	Swine
H7N2_Avian_AY724260_A/chicken/Hebei/1/2002|2002.500	AY724260	Avian	H7N2	H7	N2	China	EasternAsia	Asia	2002.5	Dom-gal
H1N1_Swine_CY116457_A/swine/Italy/1513-1/1998|1998.500	CY116457	Swine	H1N1	H1	N1	Italy	SouthernEurope	Europe	1998.5	Swine
H1N1_Swine_CY116395_A/swine/OMS/2111/1995|1995.500	CY116395	Swine	H1N1	H1	N1	France	WesternEurope	Europe	1995.5	Swine
H1N1_Swine_CY116433_A/swine/Gent/132/2005|2005.500	CY116433	Swine	H1N1	H1	N1	Belgium	WesternEurope	Europe	2005.5	Swine
H1N2_Swine_CY116538_A/swine/Ploufragan/0214/2006|2006.668	CY116538	Swine	H1N2	H1	N2	France	WesternEurope	Europe	2006.668	Swine
H1N1_Swine_CY010585_A/swine/Spain/53207/2004|2004.500	CY010585	Swine	H1N1	H1	N1	Spain	SouthernEurope	Europe	2004.5	Swine
H1N1_Human_CY079543_A/Switzerland/5165/2010|2010.803	CY079543	Human	H1N1	H1	N1	Switzerland	WesternEurope	Europe	2010.803	Human
H1N1_Swine_CY116494_A/swine/Italy/186678-2/2005|2005.500	CY116494	Swine	H1N1	H1	N1	Italy	SouthernEurope	Europe	2005.5	Swine
H1N2_Swine_JX843274_A/swine/Italy/71251/2005|2005.500	JX843274	Swine	H1N2	H1	N2	Italy	SouthernEurope	Europe	2005.5	Swine
H1N1_Swine_CY116518_A/swine/Italy/29313/2006|2006.500	CY116518	Swine	H1N1	H1	N1	Italy	SouthernEurope	Europe	2006.5	Swine
H1N1_Swine_HF674893_A/swine/Spain/SF11131/2007|2007.500	HF674893	Swine	H1N1	H1	N1	Spain	SouthernEurope	Europe	2007.5	Swine
H1N1_Swine_CY115855_A/swine/Morbihan/0287/2007|2007.619	CY115855	Swine	H1N1	H1	N1	France	WesternEurope	Europe	2007.619	Swine
H1N2_Swine_KR700961_A/swine/France/37-120345/2012|2012.795	KR700961	Swine	H1N2	H1	N2	France	WesternEurope	Europe	2012.795	Swine
H1N1_Swine_KR701497_A/swine/France/CotesdArmor-0388/2009|2009.570	KR701497	Swine	H1N1	H1	N1	France	WesternEurope	Europe	2009.57	Swine
H1N1_Swine_KR700247_A/swine/France/Morbihan-0285/2011|2011.408	KR700247	Swine	H1N1	H1	N1	France	WesternEurope	Europe	2011.408	Swine
H1N1_Swine_KR700929_A/swine/France/22-120340/2012|2012.770	KR700929	Swine	H1N1	H1	N1	France	WesternEurope	Europe	2012.77	Swine
H1N2_Swine_KR701485_A/swine/France/IIIeetVilaine-0346/2011|2011.414	KR701485	Swine	H1N2	H1	N2	France	WesternEurope	Europe	2011.414	Swine
H1N1_Swine_KR700921_A/swine/France/50-120350/2012|2012.773	KR700921	Swine	H1N1	H1	N1	France	WesternEurope	Europe	2012.773	Swine
H1N1_Swine_KR699741_A/swine/France/Finistere-0011/2011|2011.027	KR699741	Swine	H1N1	H1	N1	France	WesternEurope	Europe	2011.027	Swine
H1N2_Swine_KM267910_A/swine/France/22-130212/2013|2013.425	KM267910	Swine	H1N2	H1	N2	France	WesternEurope	Europe	2013.425	Swine
H1N2_Swine_KR700945_A/swine/France/22-120228/2012|2012.518	KR700945	Swine	H1N2	H1	N2	France	WesternEurope	Europe	2012.518	Swine
H3N2_Swine_KR701272_A/swine/Spain/16677/2011|2011.500	KR701272	Swine	H3N2	H3	N2	Spain	SouthernEurope	Europe	2011.5	Swine
H1N1_Swine_KR701016_A/swine/Poland/006801/2013|2013.058	KR701016	Swine	H1N1	H1	N1	Poland	EasternEurope	Europe	2013.058	Swine
H1N1_Swine_KR699875_A/swine/Netherlands/Groelnlo-186/2011|2011.247	KR699875	Swine	H1N1	H1	N1	Netherlands	WesternEurope	Europe	2011.247	Swine
H1N1_Swine_KR699717_A/swine/Germany/Ostbevern-IDT13211/2011|2011.238	KR699717	Swine	H1N1	H1	N1	Germany	WesternEurope	Europe	2011.238	Swine
H1N2_Swine_KR699670_A/swine/Germany/Nikolausdorf-IDT12279/2010|2010.500	KR699670	Swine	H1N2	H1	N2	Germany	WesternEurope	Europe	2010.5	Swine
H1N1_Swine_KR701008_A/swine/Poland/18275/2012|2012.753	KR701008	Swine	H1N1	H1	N1	Poland	EasternEurope	Europe	2012.753	Swine
H1N1_Swine_KR700516_A/swine/France/56-110525/2010|2010.901	KR700516	Swine	H1N1	H1	N1	France	WesternEurope	Europe	2010.901	Swine
H1N2_Swine_KR700239_A/swine/France/CotesdArmor-0074/2011|2011.088	KR700239	Swine	H1N2	H1	N2	France	WesternEurope	Europe	2011.088	Swine
H3N2_Swine_KR701216_A/swine/Belgium/Bree-205/2011|2011.277	KR701216	Swine	H3N2	H3	N2	Belgium	WesternEurope	Europe	2011.277	Swine
H1N1_Swine_KR700003_A/swine/Netherlands/Neerkant-174/2011|2011.236	KR700003	Swine	H1N1	H1	N1	Netherlands	WesternEurope	Europe	2011.236	Swine
H1N1_Swine_KR701152_A/swine/Netherlands/Mill-CVI2617A/2012|2012.414	KR701152	Swine	H1N1	H1	N1	Netherlands	WesternEurope	Europe	2012.414	Swine
H3N2_Swine_KR701184_A/swine/Germany/Stadtloder-IDT11945/2010|2010.353	KR701184	Swine	H3N2	H3	N2	Germany	WesternEurope	Europe	2010.353	Swine
H3N2_Swine_CY116449_A/swine/Gent/96/2007|2007.500	CY116449	Swine	H3N2	H3	N2	Belgium	WesternEurope	Europe	2007.5	Swine
H3N2_Swine_CY116557_A/swine/Spain/82108/2007|2007.500	CY116557	Swine	H3N2	H3	N2	Spain	SouthernEurope	Europe	2007.5	Swine
H1N1_Swine_KR700152_A/swine/Spain/23998/2011|2011.466	KR700152	Swine	H1N1	H1	N1	Spain	SouthernEurope	Europe	2011.466	Swine
H1N2_Swine_KR699931_A/swine/Belgium/Oostkamp-26/2012|2012.030	KR699931	Swine	H1N2	H1	N2	Belgium	WesternEurope	Europe	2012.03	Swine
H1N1_Swine_KR700854_A/swine/Belgium/Heist-op-den-Berg-363/2012|2012.795	KR700854	Swine	H1N1	H1	N1	Belgium	WesternEurope	Europe	2012.795	Swine
H1N1_Swine_GQ161155_A/swine/Greven/IDT2889/2004|2004.016	GQ161155	Swine	H1N1	H1	N1	Germany	WesternEurope	Europe	2004.016	Swine
H3N2_Swine_HF674901_A/Swine/Spain/80598LP1/2007|2007.500	HF674901	Swine	H3N2	H3	N2	Spain	SouthernEurope	Europe	2007.5	Swine
H1N2_Swine_KX433133_A/swine/Kitzen/IDT6142/2007|2007.356	KX433133	Swine	H1N2	H1	N2	Germany	WesternEurope	Europe	2007.356	Swine
H1N2_Swine_KR701120_A/swine/Netherlands/Lemele-CVI2974A/2013|2013.274	KR701120	Swine	H1N2	H1	N2	Netherlands	WesternEurope	Europe	2013.274	Swine
H1N1_Swine_KR699939_A/swine/Belgium/Wingene-455/2011|2011.773	KR699939	Swine	H1N1	H1	N1	Belgium	WesternEurope	Europe	2011.773	Swine
H1N1_Swine_KR700112_A/swine/Denmark/1085-1/2012|2012.500	KR700112	Swine	H1N1	H1	N1	Denmark	NorthernEurope	Europe	2012.5	Swine
H1N1_Swine_CY116425_A/swine/Gent/112/2007|2007.500	CY116425	Swine	H1N1	H1	N1	Belgium	WesternEurope	Europe	2007.5	Swine
H1N1_Swine_KR699947_A/swine/Belgium/Poperinge-387/2011|2011.647	KR699947	Swine	H1N1	H1	N1	Belgium	WesternEurope	Europe	2011.647	Swine
H3N2_Swine_KR701240_A/swine/Belgium/Moorslede-515/2011|2011.868	KR701240	Swine	H3N2	H3	N2	Belgium	WesternEurope	Europe	2011.868	Swine
H1N1_Swine_KR699971_A/swine/Belgium/Faimes-628/2010|2010.953	KR699971	Swine	H1N1	H1	N1	Belgium	WesternEurope	Europe	2010.953	Swine
H3N2_Swine_KR701224_A/swine/Belgium/Izegem-538/2010|2010.838	KR701224	Swine	H3N2	H3	N2	Belgium	WesternEurope	Europe	2010.838	Swine
H1N1_Swine_KR700838_A/swine/Belgium/Glabbeek-287/2012|2012.578	KR700838	Swine	H1N1	H1	N1	Belgium	WesternEurope	Europe	2012.578	Swine
H1N1_Swine_KF500934_A/swine/Italy/73449/2013|2013.200	KF500934	Swine	H1N1	H1	N1	Italy	SouthernEurope	Europe	2013.2	Swine
H1N2_Swine_KR700176_A/swine/Spain/29257/2012|2012.079	KR700176	Swine	H1N2	H1	N2	Spain	SouthernEurope	Europe	2012.079	Swine
H1N2_Swine_HF674917_A/swine/Spain/80598-LP4/2007|2007.500	HF674917	Swine	H1N2	H1	N2	Spain	SouthernEurope	Europe	2007.5	Swine
H3N2_Swine_KR701280_A/swine/Spain/18512/2011|2011.500	KR701280	Swine	H3N2	H3	N2	Spain	SouthernEurope	Europe	2011.5	Swine
H3N2_Swine_KR701438_A/swine/Hungary/4025/2013|2013.151	KR701438	Swine	H3N2	H3	N2	Hungary	EasternEurope	Europe	2013.151	Swine
H1N2_Swine_CY116417_A/swine/Gent/100/2007|2007.500	CY116417	Swine	H1N2	H1	N2	Belgium	WesternEurope	Europe	2007.5	Swine
H1N2_Swine_KR701144_A/swine/Netherlands/Wanroij-CVI2117A/2012|2012.367	KR701144	Swine	H1N2	H1	N2	Netherlands	WesternEurope	Europe	2012.367	Swine
H1N1_Swine_KR701040_A/swine/Spain/33903/2012|2012.504	KR701040	Swine	H1N1	H1	N1	Spain	SouthernEurope	Europe	2012.504	Swine
H3N2_Swine_KR701446_A/swine/Spain/33936/2012|2012.507	KR701446	Swine	H3N2	H3	N2	Spain	SouthernEurope	Europe	2012.507	Swine
H1N1_Swine_MF872842_A/swine/Spain/40240-1/2017|2017.104	MF872842	Swine	H1N1	H1	N1	Spain	SouthernEurope	Europe	2017.104	Swine
H1N2_Swine_KR700591_A/swine/Spain/29262/2012|2012.082	KR700591	Swine	H1N2	H1	N2	Spain	SouthernEurope	Europe	2012.082	Swine
H1N1_Swine_MF872812_A/swine/Spain/40250-2/2016|2016.967	MF872812	Swine	H1N1	H1	N1	Spain	SouthernEurope	Europe	2016.967	Swine
H1N2_Swine_KR700011_A/swine/Netherlands/Lievelde-511/2011|2011.855	KR700011	Swine	H1N2	H1	N2	Netherlands	WesternEurope	Europe	2011.855	Swine
H1N2_Swine_KR700882_A/swine/Netherlands/De-Lutte-167A/2012|2012.312	KR700882	Swine	H1N2	H1	N2	Netherlands	WesternEurope	Europe	2012.312	Swine
H1N1_Swine_KR700373_A/swine/Germany/Ahlen-Dolberg-IDT14631/2012|2012.008	KR700373	Swine	H1N1	H1	N1	Germany	WesternEurope	Europe	2012.008	Swine
H3N2_Swine_KR701398_A/swine/Germany/Visbek-IDT13347/2011|2011.500	KR701398	Swine	H3N2	H3	N2	Germany	WesternEurope	Europe	2011.5	Swine
H1N1_Swine_KR700365_A/swine/Germany/Reinberg-IDT14457-1/2012|2012.003	KR700365	Swine	H1N1	H1	N1	Germany	WesternEurope	Europe	2012.003	Swine
H3N2_Swine_KR701232_A/swine/Belgium/Valdegem-581/2010|2010.901	KR701232	Swine	H3N2	H3	N2	Belgium	WesternEurope	Europe	2010.901	Swine
H1N2_Swine_HF674909_A/Swine/Spain/SF12091/2007|2007.500	HF674909	Swine	H1N2	H1	N2	Spain	SouthernEurope	Europe	2007.5	Swine
H3N2_Swine_KR701264_A/swine/Spain/28778/2012|2012.500	KR701264	Swine	H3N2	H3	N2	Spain	SouthernEurope	Europe	2012.5	Swine
H1N1_Swine_KR700898_A/swine/Belgium/111/2013|2013.500	KR700898	Swine	H1N1	H1	N1	Belgium	WesternEurope	Europe	2013.5	Swine
H1N2_Swine_GQ161162_A/swine/Granstedt/IDT3475/2004|2004.649	GQ161162	Swine	H1N2	H1	N2	Germany	WesternEurope	Europe	2004.649	Swine
H1N2_Swine_CY116549_A/swine/Spain/40564/2002|2002.500	CY116549	Swine	H1N2	H1	N2	Spain	SouthernEurope	Europe	2002.5	Swine
H1N2_Swine_EU053132_A/swine/Doetlingen/IDT4735/2005|2005.932	EU053132	Swine	H1N2	H1	N2	Germany	WesternEurope	Europe	2005.932	Swine
H1N2_Swine_EU053140_A/swine/Cloppenburg/IDT4777/2005|2005.948	EU053140	Swine	H1N2	H1	N2	Germany	WesternEurope	Europe	2005.948	Swine
H1N2_Swine_KR699835_A/swine/Italy/275736/2010|2010.742	KR699835	Swine	H1N2	H1	N2	Italy	SouthernEurope	Europe	2010.742	Swine
H1N1_Swine_KU322509_A/swine/Italy/267505/2010|2010.500	KU322509	Swine	H1N1	H1	N1	Italy	SouthernEurope	Europe	2010.5	Swine
H1N2_Swine_KR699820_A/swine/Italy/41350/2011|2011.132	KR699820	Swine	H1N2	H1	N2	Italy	SouthernEurope	Europe	2011.132	Swine
H1N2_Swine_KU322569_A/swine/Italy/337085/2012|2012.500	KU322569	Swine	H1N2	H1	N2	Italy	SouthernEurope	Europe	2012.5	Swine
H1N2_Swine_KU322742_A/swine/Italy/346150/2013|2013.500	KU322742	Swine	H1N2	H1	N2	Italy	SouthernEurope	Europe	2013.5	Swine
H1N1_Swine_KU323268_A/swine/Italy/203977/2015|2015.500	KU323268	Swine	H1N1	H1	N1	Italy	SouthernEurope	Europe	2015.5	Swine
H1N2_Swine_KU322782_A/swine/Italy/34333/2014|2014.500	KU322782	Swine	H1N2	H1	N2	Italy	SouthernEurope	Europe	2014.5	Swine
H1N2_Swine_KU323260_A/swine/Italy/203964/2015|2015.500	KU323260	Swine	H1N2	H1	N2	Italy	SouthernEurope	Europe	2015.5	Swine
H1N2_Swine_KU322647_A/swine/Italy/198930-3/2013|2013.500	KU322647	Swine	H1N2	H1	N2	Italy	SouthernEurope	Europe	2013.5	Swine
H1N2_Swine_KU323196_A/swine/Italy/65210/2015|2015.500	KU323196	Swine	H1N2	H1	N2	Italy	SouthernEurope	Europe	2015.5	Swine
H3N2_Human_KJ623707_A/Pavia/07/2014|2014.038	KJ623707	Human	H3N2	H3	N2	Italy	SouthernEurope	Europe	2014.038	Human
H3N2_Swine_KJ880933_A/swine/Italy/311349/2013|2013.871	KJ880933	Swine	H3N2	H3	N2	Italy	SouthernEurope	Europe	2013.871	Swine
H3N2_Swine_KU322607_A/swine/Italy/100176-1/2013|2013.500	KU322607	Swine	H3N2	H3	N2	Italy	SouthernEurope	Europe	2013.5	Swine
H3N2_Swine_KU322909_A/swine/Italy/134414/2014|2014.500	KU322909	Swine	H3N2	H3	N2	Italy	SouthernEurope	Europe	2014.5	Swine
H1N1_Swine_KU322981_A/swine/Italy/263752/2014|2014.500	KU322981	Swine	H1N1	H1	N1	Italy	SouthernEurope	Europe	2014.5	Swine
H1N1_Human_KY368149_A/Pavia/65/2016|2016.786	KY368149	Human	H1N1	H1	N1	Italy	SouthernEurope	Europe	2016.786	Human
H3N2_Swine_KU323100_A/swine/Italy/358481-1/2014|2014.500	KU323100	Swine	H3N2	H3	N2	Italy	SouthernEurope	Europe	2014.5	Swine
H3N2_Swine_KU323156_A/swine/Italy/23398/2015|2015.500	KU323156	Swine	H3N2	H3	N2	Italy	SouthernEurope	Europe	2015.5	Swine
H3N2_Swine_KU323315_A/swine/Italy/248147-8/2015|2015.500	KU323315	Swine	H3N2	H3	N2	Italy	SouthernEurope	Europe	2015.5	Swine
H1N1_Swine_KR699812_A/swine/Italy/302593/2010|2010.923	KR699812	Swine	H1N1	H1	N1	Italy	SouthernEurope	Europe	2010.923	Swine
H3N2_Swine_KR701470_A/swine/Netherlands/Ysselsteyn-CVI8864A/2012|2012.353	KR701470	Swine	H3N2	H3	N2	Netherlands	WesternEurope	Europe	2012.353	Swine
H3N2_Swine_KR701256_A/swine/Netherlands/Vragender-503/2011|2011.858	KR701256	Swine	H3N2	H3	N2	Netherlands	WesternEurope	Europe	2011.858	Swine
H3N2_Swine_KC345626_A/swine/France/59-120031/2012|2012.047	KC345626	Swine	H3N2	H3	N2	France	WesternEurope	Europe	2012.047	Swine
H3N2_Swine_KR701414_A/swine/Netherlands/Weert-167B/2012|2012.312	KR701414	Swine	H3N2	H3	N2	Netherlands	WesternEurope	Europe	2012.312	Swine
H3N2_Swine_KR701248_A/swine/Netherlands/Geesteren-346/2011|2011.581	KR701248	Swine	H3N2	H3	N2	Netherlands	WesternEurope	Europe	2011.581	Swine
H1N1_Swine_KR699907_A/swine/Netherlands/Groenlo-37/2012|2012.052	KR699907	Swine	H1N1	H1	N1	Netherlands	WesternEurope	Europe	2012.052	Swine
H3N2_Swine_KR701406_A/swine/Germany/Coesfeld-Harle-IDT14741-1/2012|2012.068	KR701406	Swine	H3N2	H3	N2	Germany	WesternEurope	Europe	2012.068	Swine
H3N2_Swine_KR701319_A/swine/Germany/Atteln-IDT14453/2011|2011.077	KR701319	Swine	H3N2	H3	N2	Germany	WesternEurope	Europe	2011.077	Swine
H1N1_Swine_KR700977_A/swine/France/01-130054/2013|2013.058	KR700977	Swine	H1N1	H1	N1	France	WesternEurope	Europe	2013.058	Swine
H3N2_Swine_KR701430_A/swine/Belgium/Belsele-66/2013|2013.195	KR701430	Swine	H3N2	H3	N2	Belgium	WesternEurope	Europe	2013.195	Swine
H1N1_Swine_KR699883_A/swine/Belgium/Maldegem-553/2010|2010.863	KR699883	Swine	H1N1	H1	N1	Belgium	WesternEurope	Europe	2010.863	Swine
H3N2_Swine_KR701375_A/swine/Belgium/Glabbeek-284/2012|2012.578	KR701375	Swine	H3N2	H3	N2	Belgium	WesternEurope	Europe	2012.578	Swine
H1N1_Swine_KR700144_A/swine/Spain/22013/2011|2011.277	KR700144	Swine	H1N1	H1	N1	Spain	SouthernEurope	Europe	2011.277	Swine
H3N2_Swine_KU322501_A/swine/Italy/319159-3/2010|2010.500	KU322501	Swine	H3N2	H3	N2	Italy	SouthernEurope	Europe	2010.5	Swine
H1N1_Swine_KR700583_A/swine/Poland/16315/2011|2011.816	KR700583	Swine	H1N1	H1	N1	Poland	EasternEurope	Europe	2011.816	Swine
H3N2_Swine_KU322577_A/swine/Italy/337155/2012|2012.500	KU322577	Swine	H3N2	H3	N2	Italy	SouthernEurope	Europe	2012.5	Swine
H1N2_Swine_KR699827_A/swine/Italy/57680/2011|2011.184	KR699827	Swine	H1N2	H1	N2	Italy	SouthernEurope	Europe	2011.184	Swine
H1N2_Swine_KR700160_A/swine/Spain/24237/2011|2011.496	KR700160	Swine	H1N2	H1	N2	Spain	SouthernEurope	Europe	2011.496	Swine
H1N1_Swine_KR701000_A/swine/Poland/321/2012|2012.033	KR701000	Swine	H1N1	H1	N1	Poland	EasternEurope	Europe	2012.033	Swine
H1N2_Swine_KR700575_A/swine/Denmark/10-1391-3/2011|2011.414	KR700575	Swine	H1N2	H1	N2	Denmark	NorthernEurope	Europe	2011.414	Swine
H1N2_Swine_KF514378_A/swine/Denmark/10302-2/2012|2012.140	KF514378	Swine	H1N2	H1	N2	Denmark	NorthernEurope	Europe	2012.14	Swine
H1N2_Swine_KR700476_A/swine/Denmark/10345-1/2012|2012.162	KR700476	Swine	H1N2	H1	N2	Denmark	NorthernEurope	Europe	2012.162	Swine
H3N2_Swine_KR701176_A/swine/Germany/Ottendorf-IDT11910/2010|2010.323	KR701176	Swine	H3N2	H3	N2	Germany	WesternEurope	Europe	2010.323	Swine
H1N1_Swine_MF872841_A/swine/Spain/45690-2/2016|2016.986	MF872841	Swine	H1N1	H1	N1	Spain	SouthernEurope	Europe	2016.986	Swine
H1N2_Swine_MF872849_A/swine/Spain/45700-1/2016|2016.879	MF872849	Swine	H1N2	H1	N2	Spain	SouthernEurope	Europe	2016.879	Swine
H3N2_Swine_MF872809_A/swine/Spain/45690-1/2016|2016.986	MF872809	Swine	H3N2	H3	N2	Spain	SouthernEurope	Europe	2016.986	Swine
H3N8_Avian_CY029902_A/red-necked_stint/Western_Australia/4915/1984|1984.500	CY029902	Avian	H3N8	H3	N8	Australia	AustraliaNewZealandOceania	Oceania	1984.5	Wild-other
H3N8_Avian_CY028288_A/red-necked_stint/Western_Australia/4923/1983|1983.500	CY028288	Avian	H3N8	H3	N8	Australia	AustraliaNewZealandOceania	Oceania	1983.5	Wild-other
H3N8_Avian_CY028280_A/red-necked_stint/Bunbury/4500/1980|1980.444	CY028280	Avian	H3N8	H3	N8	Australia	AustraliaNewZealandOceania	Oceania	1980.444	Wild-other
H4N8_Avian_CY005702_A/red-necked_stint/Australia/4189/1980|1980.814	CY005702	Avian	H4N8	H4	N8	Australia	AustraliaNewZealandOceania	Oceania	1980.814	Wild-other
H4N8_Avian_CY035895_A/red-necked_stint/Western_Australia/4094/1984|1984.500	CY035895	Avian	H4N8	H4	N8	Australia	AustraliaNewZealandOceania	Oceania	1984.5	Wild-other
H3N8_Avian_CY005707_A/red-necked_stint/Australia/4500/1980|1980.929	CY005707	Avian	H3N8	H3	N8	Australia	AustraliaNewZealandOceania	Oceania	1980.929	Wild-other
H12N9_Avian_CY005713_A/red-necked_stint/Australia/5745/1981|1981.173	CY005713	Avian	H12N9	H12	N9	Australia	AustraliaNewZealandOceania	Oceania	1981.173	Wild-other
H12N9_Avian_CY029878_A/red-necked_stint/Western_Australia/5745/1982|1982.241	CY029878	Avian	H12N9	H12	N9	Australia	AustraliaNewZealandOceania	Oceania	1982.241	Wild-other
H5N2_Avian_CY005762_A/duck/New_Zealand/41/1984|1984.107	CY005762	Avian	H5N2	H5	N2	New Zealand	AustraliaNewZealandOceania	Oceania	1984.107	Dom-ans
H5N1_Avian_EU430501_A/domestic_green-winged_teal/Hunan/67/2005|2005.500	EU430501	Avian	H5N1	H5	N1	China	EasternAsia	Asia	2005.5	Dom-ans
H5N1_Avian_EU430508_A/domestic_green-winged_teal/Hunan/79/2005|2005.500	EU430508	Avian	H5N1	H5	N1	China	EasternAsia	Asia	2005.5	Dom-ans
H5N1_Avian_HM172346_A/chicken/Xinjiang/28/2006|2006.500	HM172346	Avian	H5N1	H5	N1	China	EasternAsia	Asia	2006.5	Dom-gal
H5N1_Avian_HM172344_A/chicken/Xinjiang/27/2006|2006.500	HM172344	Avian	H5N1	H5	N1	China	EasternAsia	Asia	2006.5	Dom-gal
H5N1_Avian_AB478021_A/chicken/Pyigyitagon/204/2006|2006.500	AB478021	Avian	H5N1	H5	N1	Myanmar	SouthEasternAsia	Asia	2006.5	Dom-gal
H5N1_Avian_HM172343_A/chicken/Xinjiang/78/2005|2005.500	HM172343	Avian	H5N1	H5	N1	China	EasternAsia	Asia	2005.5	Dom-gal
H5N1_Avian_HM172348_A/chicken/Xinjiang/68/2005|2005.500	HM172348	Avian	H5N1	H5	N1	China	EasternAsia	Asia	2005.5	Dom-gal
H5N1_Human_EF587276_A/Beijing/01/2003|2003.500	EF587276	Human	H5N1	H5	N1	China	EasternAsia	Asia	2003.5	Human
H5N1_Avian_DQ997167_A/duck/Hubei/wp/2003|2003.500	DQ997167	Avian	H5N1	H5	N1	China	EasternAsia	Asia	2003.5	Dom-ans
H5N1_Avian_HM172475_A/chicken/Jiangxi/25/2004|2004.500	HM172475	Avian	H5N1	H5	N1	China	EasternAsia	Asia	2004.5	Dom-gal
H5N1_Avian_DQ997280_A/goose/Jilin/hb/2003|2003.500	DQ997280	Avian	H5N1	H5	N1	China	EasternAsia	Asia	2003.5	Dom-ans
H5N1_Avian_AY676031_A/chicken/Korea/es/2003|2003.500	AY676031	Avian	H5N1	H5	N1	South Korea	EasternAsia	Asia	2003.5	Dom-gal
H5N1_Avian_AY676032_A/duck/Korea/ESD1/03|2003.500	AY676032	Avian	H5N1	H5	N1	South Korea	EasternAsia	Asia	2003.5	Dom-ans
H5N1_Avian_AB188823_A/chicken/Kyoto/3/2004|2004.500	AB188823	Avian	H5N1	H5	N1	Japan	EasternAsia	Asia	2004.5	Dom-gal
H5N1_Avian_AB189052_A/crow/Kyoto/53/2004|2004.500	AB189052	Avian	H5N1	H5	N1	Japan	EasternAsia	Asia	2004.5	Wild-other
H5N1_Avian_AB188815_A/chicken/Oita/8/2004|2004.500	AB188815	Avian	H5N1	H5	N1	Japan	EasternAsia	Asia	2004.5	Dom-gal
H5N1_Avian_AB189059_A/crow/Osaka/102/2004|2004.500	AB189059	Avian	H5N1	H5	N1	Japan	EasternAsia	Asia	2004.5	Wild-other
H5N1_Avian_AY609311_A/chicken/Guangdong/174/04|2004.500	AY609311	Avian	H5N1	H5	N1	China	EasternAsia	Asia	2004.5	Dom-gal
H5N1_Avian_AY950265_A/chicken/Henan/01/2004|2004.500	AY950265	Avian	H5N1	H5	N1	China	EasternAsia	Asia	2004.5	Dom-gal
H5N1_Swine_DQ997257_A/swine/Henan/wy/2004|2004.500	DQ997257	Swine	H5N1	H5	N1	China	EasternAsia	Asia	2004.5	Swine
H5N1_Avian_AY950267_A/chicken/Henan/12/2004|2004.500	AY950267	Avian	H5N1	H5	N1	China	EasternAsia	Asia	2004.5	Dom-gal
H5N1_Avian_AY770082_A/chicken/Hubei/489/2004|2004.500	AY770082	Avian	H5N1	H5	N1	China	EasternAsia	Asia	2004.5	Dom-gal
H5N1_Avian_AY684705_A/chicken/Hubei/327/2004|2004.500	AY684705	Avian	H5N1	H5	N1	China	EasternAsia	Asia	2004.5	Dom-gal
H5N1_Avian_JX013489_A/parrot/Guangdong/C99/2005|2005.085	JX013489	Avian	H5N1	H5	N1	China	EasternAsia	Asia	2005.085	Wild-other
H5N1_Avian_AY737303_A/duck/Guangdong/173/04|2004.500	AY737303	Avian	H5N1	H5	N1	China	EasternAsia	Asia	2004.5	Dom-ans
H5N1_Avian_HM172320_A/chicken/Anhui/39/2004|2004.500	HM172320	Avian	H5N1	H5	N1	China	EasternAsia	Asia	2004.5	Dom-gal
H5N1_Human_HM172342_A/Anhui/1/2005|2005.500	HM172342	Human	H5N1	H5	N1	China	EasternAsia	Asia	2005.5	Human
H5N1_Avian_EU594348_A/duck/Hubei/Hangmei01/2006|2006.500	EU594348	Avian	H5N1	H5	N1	China	EasternAsia	Asia	2006.5	Dom-ans
H5N1_Avian_HM172311_A/duck/Hubei/49/2005|2005.500	HM172311	Avian	H5N1	H5	N1	China	EasternAsia	Asia	2005.5	Dom-ans
H5N1_Human_HM172310_A/Anhui/2/2005|2005.500	HM172310	Human	H5N1	H5	N1	China	EasternAsia	Asia	2005.5	Human
H5N1_Avian_KP638509_A/wildbird/Anhui/82/2005|2005.500	KP638509	Avian	H5N1	H5	N1	China	EasternAsia	Asia	2005.5	Wild-other
H5N1_Avian_HM172309_A/chicken/Sichuan/81/2005|2005.500	HM172309	Avian	H5N1	H5	N1	China	EasternAsia	Asia	2005.5	Dom-gal
H5N1_Avian_HM172312_A/goose/Hubei/65/2005|2005.500	HM172312	Avian	H5N1	H5	N1	China	EasternAsia	Asia	2005.5	Dom-ans
H5N1_Avian_CY030888_A/duck/Yunnan/5310/2006|2006.500	CY030888	Avian	H5N1	H5	N1	China	EasternAsia	Asia	2006.5	Dom-ans
H5N1_Avian_JX094835_A/turtle_dove/Guangdong/300/2005|2005.833	JX094835	Avian	H5N1	H5	N1	China	EasternAsia	Asia	2005.833	Wild-other
H5N1_Avian_HM172341_A/shrike/Tibet/13/2006|2006.500	HM172341	Avian	H5N1	H5	N1	China	EasternAsia	Asia	2006.5	Wild-other
H5N1_Avian_KJ003986_A/duck/Hubei/xn/2007|2007.868	KJ003986	Avian	H5N1	H5	N1	China	EasternAsia	Asia	2007.868	Dom-ans
H5N1_Avian_HM172353_A/chicken/Hunan/21/2005|2005.500	HM172353	Avian	H5N1	H5	N1	China	EasternAsia	Asia	2005.5	Dom-gal
H5N5_Avian_JX878682_A/duck/HuBei/03/2010|2010.236	JX878682	Avian	H5N5	H5	N5	China	EasternAsia	Asia	2010.236	Dom-ans
H5N1_Avian_AY737288_A/chicken/Guangdong/191/04|2004.500	AY737288	Avian	H5N1	H5	N1	China	EasternAsia	Asia	2004.5	Dom-gal
H5N1_Avian_HM172325_A/duck/Hunan/69/2004|2004.500	HM172325	Avian	H5N1	H5	N1	China	EasternAsia	Asia	2004.5	Dom-ans
H5N1_Avian_HM172326_A/duck/Hunan/70/2004|2004.500	HM172326	Avian	H5N1	H5	N1	China	EasternAsia	Asia	2004.5	Dom-ans
H5N1_Avian_DQ997287_A/chicken/Jilin/hd/2002|2002.500	DQ997287	Avian	H5N1	H5	N1	China	EasternAsia	Asia	2002.5	Dom-gal
H5N1_Avian_AY653198_A/chicken/Jilin/9/2004|2004.500	AY653198	Avian	H5N1	H5	N1	China	EasternAsia	Asia	2004.5	Dom-gal
H5N1_Avian_HM172339_A/duck/Jiangxi/80/2005|2005.500	HM172339	Avian	H5N1	H5	N1	China	EasternAsia	Asia	2005.5	Dom-ans
H5N1_Human_AY627896_A/Thailand/2-SP-33-/2004|2004.500	AY627896	Human	H5N1	H5	N1	Thailand	SouthEasternAsia	Asia	2004.5	Human
H5N1_Human_EU268218_A/Thailand/16/2004|2004.500	EU268218	Human	H5N1	H5	N1	Thailand	SouthEasternAsia	Asia	2004.5	Human
H5N1_Avian_AB450535_A/chicken/Kohn_Kaen/NIAH330/2004|2004.500	AB450535	Avian	H5N1	H5	N1	Thailand	SouthEasternAsia	Asia	2004.5	Dom-gal
H5N1_Avian_AB440337_A/duck/Angthong/72/2004|2004.500	AB440337	Avian	H5N1	H5	N1	Thailand	SouthEasternAsia	Asia	2004.5	Dom-ans
H5N1_Avian_GU186653_A/duck/Ang_Thong/71-2-/2004|2004.500	GU186653	Avian	H5N1	H5	N1	Thailand	SouthEasternAsia	Asia	2004.5	Dom-ans
H5N1_Avian_DQ407245_A/little_grebe/Thailand/Phichit-01/2004|2004.500	DQ407245	Avian	H5N1	H5	N1	Thailand	SouthEasternAsia	Asia	2004.5	Wild-other
H5N1_Avian_AB576201_A/pigeon/Thailand/VSMU-7-NPT/2004|2004.500	AB576201	Avian	H5N1	H5	N1	Thailand	SouthEasternAsia	Asia	2004.5	Wild-other
H5N1_Avian_AB450544_A/open-bill_stork/Thailand/VSMU-20-AYA/2004|2004.500	AB450544	Avian	H5N1	H5	N1	Thailand	SouthEasternAsia	Asia	2004.5	Wild-other
H5N1_Avian_DQ989960_A/open-billed_stork/Nakhonsawan/BBD0104F/2004|2004.500	DQ989960	Avian	H5N1	H5	N1	Thailand	SouthEasternAsia	Asia	2004.5	Wild-other
H5N1_Avian_JQ794475_A/duck/Thailand/TS04/2006|2006.500	JQ794475	Avian	H5N1	H5	N1	Thailand	SouthEasternAsia	Asia	2006.5	Dom-ans
H5N1_Avian_JQ794467_A/chicken/Thailand/TS03/2006|2006.500	JQ794467	Avian	H5N1	H5	N1	Thailand	SouthEasternAsia	Asia	2006.5	Dom-gal
H5N1_Avian_AB450541_A/quail/Nakhon_Pathom/NIAH7562/2005|2005.500	AB450541	Avian	H5N1	H5	N1	Thailand	SouthEasternAsia	Asia	2005.5	Dom-gal
H5N1_Avian_DQ454103_A/crested_eagle/Belgium/01/2004|2004.500	DQ454103	Avian	H5N1	H5	N1	Belgium	WesternEurope	Europe	2004.5	Wild-other
H5N1_Avian_AB440338_A/quail/Angthong/71/2004|2004.500	AB440338	Avian	H5N1	H5	N1	Thailand	SouthEasternAsia	Asia	2004.5	Dom-gal
H5N1_Avian_JQ794459_A/chicken/Thailand/TS02/2006|2006.500	JQ794459	Avian	H5N1	H5	N1	Thailand	SouthEasternAsia	Asia	2006.5	Dom-gal
H5N1_Avian_JQ794451_A/duck/Thailand/TS01/2006|2006.500	JQ794451	Avian	H5N1	H5	N1	Thailand	SouthEasternAsia	Asia	2006.5	Dom-ans
H5N1_Avian_CY033182_A/duck/Vietnam/942B/2004|2004.500	CY033182	Avian	H5N1	H5	N1	Viet Nam	SouthEasternAsia	Asia	2004.5	Dom-ans
H5N1_Avian_CY033190_A/duck/Vietnam/NCVD08/2005|2005.500	CY033190	Avian	H5N1	H5	N1	Viet Nam	SouthEasternAsia	Asia	2005.5	Dom-ans
H5N1_Avian_CY028713_A/chicken/Vietnam/23/2004|2004.500	CY028713	Avian	H5N1	H5	N1	Viet Nam	SouthEasternAsia	Asia	2004.5	Dom-gal
H5N1_Avian_CY035903_A/chicken/Vietnam/NCVD12/2005|2005.500	CY035903	Avian	H5N1	H5	N1	Viet Nam	SouthEasternAsia	Asia	2005.5	Dom-gal
H5N1_Avian_CY034211_A/chicken/Vietnam/890/2004|2004.500	CY034211	Avian	H5N1	H5	N1	Viet Nam	SouthEasternAsia	Asia	2004.5	Dom-gal
H5N1_Avian_CY034227_A/duck/Vietnam/367/2005|2005.500	CY034227	Avian	H5N1	H5	N1	Viet Nam	SouthEasternAsia	Asia	2005.5	Dom-ans
H5N1_Avian_HQ200455_A/duck/Cambodia/D14AL/2006|2006.093	HQ200455	Avian	H5N1	H5	N1	Cambodia	SouthEasternAsia	Asia	2006.093	Dom-ans
H5N1_Avian_KR732398_A/duck/Vietnam_Hau_Giang/NCVD-12/2007|2007.500	KR732398	Avian	H5N1	H5	N1	Viet Nam	SouthEasternAsia	Asia	2007.5	Dom-ans
H5N1_Human_HM006758_A/Viet_Nam/1203/2004|2004.500	HM006758	Human	H5N1	H5	N1	Viet Nam	SouthEasternAsia	Asia	2004.5	Human
H5N1_Avian_AY676030_A/egret/Hong_Kong/757-2/2003|2003.500	AY676030	Avian	H5N1	H5	N1	Hong Kong	EasternAsia	Asia	2003.5	Wild-other
H5N1_Human_AB212053_A/Hong_Kong/213/2003|2003.500	AB212053	Human	H5N1	H5	N1	Hong Kong	EasternAsia	Asia	2003.5	Human
H5N1_Avian_AY676029_A/duck/Hong_Kong/821/2002|2002.500	AY676029	Avian	H5N1	H5	N1	Hong Kong	EasternAsia	Asia	2002.5	Dom-ans
H5N1_Avian_AB450546_A/pigeon/Thailand/VSMU-13-KRI/2005|2005.500	AB450546	Avian	H5N1	H5	N1	Thailand	SouthEasternAsia	Asia	2005.5	Wild-other
H5N1_Avian_AB450549_A/tree_sparrow/Ratchaburi/VSMU-16-RBR/2005|2005.500	AB450549	Avian	H5N1	H5	N1	Thailand	SouthEasternAsia	Asia	2005.5	Wild-other
H5N1_Human_KJ907477_A/Thailand/NBL1/2006|2006.605	KJ907477	Human	H5N1	H5	N1	Thailand	SouthEasternAsia	Asia	2006.605	Human
H5N1_Avian_DQ989994_A/open-billed_stork/Nakhonsawan/BBD2616F/2005|2005.500	DQ989994	Avian	H5N1	H5	N1	Thailand	SouthEasternAsia	Asia	2005.5	Wild-other
H5N1_Avian_EF112266_A/open-billed_stork/Nakhonsawan/BBD4211M/05|2005.500	EF112266	Avian	H5N1	H5	N1	Thailand	SouthEasternAsia	Asia	2005.5	Wild-other
H5N1_Human_DQ360839_A/Thailand/676/2005|2005.500	DQ360839	Human	H5N1	H5	N1	Thailand	SouthEasternAsia	Asia	2005.5	Human
H5N1_Avian_AB450540_A/chicken/Suphanburi/NIAH108192/2005|2005.500	AB450540	Avian	H5N1	H5	N1	Thailand	SouthEasternAsia	Asia	2005.5	Dom-gal
H5N1_Avian_FJ868032_A/chicken/Uthaithani/NIAH115067/2008|2008.500	FJ868032	Avian	H5N1	H5	N1	Thailand	SouthEasternAsia	Asia	2008.5	Dom-gal
H5N1_Avian_DQ997535_A/duck/Shanghai/xj/2002|2002.500	DQ997535	Avian	H5N1	H5	N1	China	EasternAsia	Asia	2002.5	Dom-ans
H5N1_Avian_JF732741_A/ostrich/Suzhou/097/2003|2003.288	JF732741	Avian	H5N1	H5	N1	China	EasternAsia	Asia	2003.288	Wild-other
H5N1_Avian_DQ997414_A/duck/Zhejiang/bj/2002|2002.500	DQ997414	Avian	H5N1	H5	N1	China	EasternAsia	Asia	2002.5	Dom-ans
H5N1_Avian_DQ997186_A/chicken/Jiangsu/cz1/2002|2002.500	DQ997186	Avian	H5N1	H5	N1	China	EasternAsia	Asia	2002.5	Dom-gal
H5N1_Avian_KX160155_A/chicken/Gansu/5/2012|2012.419	KX160155	Avian	H5N1	H5	N1	China	EasternAsia	Asia	2012.419	Dom-gal
H5N1_Avian_KX160190_A/chicken/Ningxia/2/2012|2012.178	KX160190	Avian	H5N1	H5	N1	China	EasternAsia	Asia	2012.178	Dom-gal
H5N1_Avian_KF638578_A/chicken/Ningxia/222/2012|2012.279	KF638578	Avian	H5N1	H5	N1	China	EasternAsia	Asia	2012.279	Dom-gal
H5N1_Avian_KX160183_A/chicken/Liaoning/S4092/2011|2011.860	KX160183	Avian	H5N1	H5	N1	China	EasternAsia	Asia	2011.86	Dom-gal
H5N1_Avian_MF116337_A/chicken/China/E93/2012|2012.521	MF116337	Avian	H5N1	H5	N1	China	EasternAsia	Asia	2012.521	Dom-gal
H5N1_Avian_KX160163_A/chicken/Gansu/6/2012|2012.425	KX160163	Avian	H5N1	H5	N1	China	EasternAsia	Asia	2012.425	Dom-gal
H5N1_Avian_MF116338_A/chicken/China/E96/2012|2012.521	MF116338	Avian	H5N1	H5	N1	China	EasternAsia	Asia	2012.521	Dom-gal
H5N1_Avian_HM172352_A/chicken/Jiangsu/18/2008|2008.500	HM172352	Avian	H5N1	H5	N1	China	EasternAsia	Asia	2008.5	Dom-gal
H5N1_Avian_JX523358_A/chicken/Huadong/4/2008|2008.953	JX523358	Avian	H5N1	H5	N1	China	EasternAsia	Asia	2008.953	Dom-gal
H5N1_Swine_KC683520_A/swine/Jiangsu/1/2008|2008.953	KC683520	Swine	H5N1	H5	N1	China	EasternAsia	Asia	2008.953	Swine
H5N1_Avian_HM172324_A/chicken/Hebei/A-8/2009|2009.500	HM172324	Avian	H5N1	H5	N1	China	EasternAsia	Asia	2009.5	Dom-gal
H5N1_Avian_HM172316_A/chicken/Shandong/A-5/2006|2006.500	HM172316	Avian	H5N1	H5	N1	China	EasternAsia	Asia	2006.5	Dom-gal
H5N1_Avian_HM172336_A/chicken/Ningxia/24/2006|2006.500	HM172336	Avian	H5N1	H5	N1	China	EasternAsia	Asia	2006.5	Dom-gal
H5N1_Avian_EU243142_A/chicken/Hebei/126/2005|2005.500	EU243142	Avian	H5N1	H5	N1	China	EasternAsia	Asia	2005.5	Dom-gal
H5N1_Avian_HM172337_A/chicken/Shanxi/10/2006|2006.500	HM172337	Avian	H5N1	H5	N1	China	EasternAsia	Asia	2006.5	Dom-gal
H5N1_Avian_HM172340_A/chicken/Henan/A-7/2006|2006.500	HM172340	Avian	H5N1	H5	N1	China	EasternAsia	Asia	2006.5	Dom-gal
H5N1_Avian_EU243137_A/chicken/Hebei/102/2005|2005.500	EU243137	Avian	H5N1	H5	N1	China	EasternAsia	Asia	2005.5	Dom-gal
H5N1_Avian_HM172356_A/duck/Anhui/1/06|2006.500	HM172356	Avian	H5N1	H5	N1	China	EasternAsia	Asia	2006.5	Dom-ans
H5N1_Avian_JQ277224_A/chicken/Sheny/0606/2008|2008.427	JQ277224	Avian	H5N1	H5	N1	China	EasternAsia	Asia	2008.427	Dom-gal
H5N1_Avian_HM172327_A/chicken/Shandong/A-10/2006|2006.500	HM172327	Avian	H5N1	H5	N1	China	EasternAsia	Asia	2006.5	Dom-gal
H5N1_Avian_HM172355_A/chicken/Liaoning/A-11/2006|2006.500	HM172355	Avian	H5N1	H5	N1	China	EasternAsia	Asia	2006.5	Dom-gal
H5N1_Avian_DQ914813_A/chicken/Shanxi/2/2006|2006.500	DQ914813	Avian	H5N1	H5	N1	China	EasternAsia	Asia	2006.5	Dom-gal
H5N1_Human_CY116645_A/Indonesia/5/2005|2005.500	CY116645	Human	H5N1	H5	N1	Indonesia	SouthEasternAsia	Asia	2005.5	Human
H5N1_Avian_KM892797_A/chicken/Bali/U8661/2009|2009.414	KM892797	Avian	H5N1	H5	N1	Indonesia	SouthEasternAsia	Asia	2009.414	Dom-gal
H5N1_Avian_KR732394_A/chicken/West_Java/TJA/2008|2008.500	KR732394	Avian	H5N1	H5	N1	Indonesia	SouthEasternAsia	Asia	2008.5	Dom-gal
H5N1_Human_CY017637_A/Indonesia/CDC938/2006|2006.858	CY017637	Human	H5N1	H5	N1	Indonesia	SouthEasternAsia	Asia	2006.858	Human
H5N1_Human_CY014482_A/Indonesia/CDC669/2006|2006.447	CY014482	Human	H5N1	H5	N1	Indonesia	SouthEasternAsia	Asia	2006.447	Human
H5N1_Avian_GQ122510_A/chicken/East_Java/UT6021/2006|2006.871	GQ122510	Avian	H5N1	H5	N1	Indonesia	SouthEasternAsia	Asia	2006.871	Dom-gal
H5N1_Avian_GQ122474_A/chicken/Bali/UT2092/2005|2005.500	GQ122474	Avian	H5N1	H5	N1	Indonesia	SouthEasternAsia	Asia	2005.5	Dom-gal
H5N1_Avian_GQ122486_A/chicken/Sulawesi_Selatan/UT2094/2005|2005.500	GQ122486	Avian	H5N1	H5	N1	Indonesia	SouthEasternAsia	Asia	2005.5	Dom-gal
H5N1_Avian_GQ122456_A/quail/Yogjakarta/UT1075/2004|2004.395	GQ122456	Avian	H5N1	H5	N1	Indonesia	SouthEasternAsia	Asia	2004.395	Dom-gal
H5N1_Avian_GQ122438_A/quail/Yogjakarta/UT1023/2004|2004.038	GQ122438	Avian	H5N1	H5	N1	Indonesia	SouthEasternAsia	Asia	2004.038	Dom-gal
H5N1_Avian_GQ122516_A/chicken/Banten/UT6025/2006|2006.786	GQ122516	Avian	H5N1	H5	N1	Indonesia	SouthEasternAsia	Asia	2006.786	Dom-gal
H5N1_Avian_GQ122540_A/chicken/East_Java/UT6045/2007|2007.200	GQ122540	Avian	H5N1	H5	N1	Indonesia	SouthEasternAsia	Asia	2007.2	Dom-gal
H5N1_Swine_HM440088_A/swine/Banten/UT6001/2006|2006.500	HM440088	Swine	H5N1	H5	N1	Indonesia	SouthEasternAsia	Asia	2006.5	Swine
H5N1_Human_JX235398_A/Indonesia/UT3006/2005|2005.500	JX235398	Human	H5N1	H5	N1	Indonesia	SouthEasternAsia	Asia	2005.5	Human
H5N1_Avian_GQ122426_A/chicken/West_Java/UT1001/2003|2003.800	GQ122426	Avian	H5N1	H5	N1	Indonesia	SouthEasternAsia	Asia	2003.8	Dom-gal
H5N1_Avian_GU186742_A/chicken/Indonesia/7/2003|2003.967	GU186742	Avian	H5N1	H5	N1	Indonesia	SouthEasternAsia	Asia	2003.967	Dom-gal
H5N1_Avian_GQ122462_A/duck/East_Java/UT1107/2004|2004.647	GQ122462	Avian	H5N1	H5	N1	Indonesia	SouthEasternAsia	Asia	2004.647	Dom-ans
H5N1_Avian_GQ122450_A/duck/East_Java/UT1046/2004|2004.192	GQ122450	Avian	H5N1	H5	N1	Indonesia	SouthEasternAsia	Asia	2004.192	Dom-ans
H5N1_Swine_HM440064_A/swine/Banten/UT3062/2005|2005.500	HM440064	Swine	H5N1	H5	N1	Indonesia	SouthEasternAsia	Asia	2005.5	Swine
H5N1_Swine_HM440056_A/swine/Banten/UT2071/2005|2005.500	HM440056	Swine	H5N1	H5	N1	Indonesia	SouthEasternAsia	Asia	2005.5	Swine
H5N1_Avian_AY518365_A/duck/China/E319-2/03|2003.500	AY518365	Avian	H5N1	H5	N1	China	EasternAsia	Asia	2003.5	Dom-ans
H5N1_Swine_HM440120_A/swine/Banten/UT6008/2007|2007.500	HM440120	Swine	H5N1	H5	N1	Indonesia	SouthEasternAsia	Asia	2007.5	Swine
H5N1_Swine_HM440136_A/swine/East_Java/UT6012/2007|2007.500	HM440136	Swine	H5N1	H5	N1	Indonesia	SouthEasternAsia	Asia	2007.5	Swine
H5N1_Swine_HM440144_A/swine/South_Kalimantan/UT6015/2006|2006.500	HM440144	Swine	H5N1	H5	N1	Indonesia	SouthEasternAsia	Asia	2006.5	Swine
H5N1_Avian_KR732424_A/chicken/Pekalongan/BBVW/2007|2007.500	KR732424	Avian	H5N1	H5	N1	Indonesia	SouthEasternAsia	Asia	2007.5	Dom-gal
H5N1_Avian_HM172319_A/chicken/Hunan/41/2004|2004.500	HM172319	Avian	H5N1	H5	N1	China	EasternAsia	Asia	2004.5	Dom-gal
H5N1_Avian_JF772155_A/quail/Guangxi/12/2002|2002.534	JF772155	Avian	H5N1	H5	N1	China	EasternAsia	Asia	2002.534	Dom-gal
H5N1_Avian_JF772163_A/quail/Guangxi/13/2002|2002.534	JF772163	Avian	H5N1	H5	N1	China	EasternAsia	Asia	2002.534	Dom-gal
H5N1_Avian_GU186677_A/chicken/Hong_Kong/409-1/2002|2002.500	GU186677	Avian	H5N1	H5	N1	Hong Kong	EasternAsia	Asia	2002.5	Dom-gal
H5N1_Avian_DQ997401_A/goose/Fujian/bb/2003|2003.500	DQ997401	Avian	H5N1	H5	N1	China	EasternAsia	Asia	2003.5	Dom-ans
H5N1_Avian_DQ997517_A/duck/Guangxi/xa/2001|2001.500	DQ997517	Avian	H5N1	H5	N1	China	EasternAsia	Asia	2001.5	Dom-ans
H5N1_Avian_GU186689_A/Duck/Hong_Kong/380-5/2001|2001.500	GU186689	Avian	H5N1	H5	N1	Hong Kong	EasternAsia	Asia	2001.5	Dom-ans
H5N1_Avian_DQ351869_A/chicken/Hebei/718/2001|2001.500	DQ351869	Avian	H5N1	H5	N1	China	EasternAsia	Asia	2001.5	Dom-gal
H5N1_Avian_JQ701711_A/marabou_stork/Cambodia/TM068/2011|2011.532	JQ701711	Avian	H5N1	H5	N1	Cambodia	SouthEasternAsia	Asia	2011.532	Wild-other
H5N1_Avian_JQ714234_A/chicken/Cambodia/083LC/2011|2011.685	JQ714234	Avian	H5N1	H5	N1	Cambodia	SouthEasternAsia	Asia	2011.685	Dom-gal
H5N1_Human_JQ714245_A/Cambodia/W0112303/2012|2012.025	JQ714245	Human	H5N1	H5	N1	Cambodia	SouthEasternAsia	Asia	2012.025	Human
H5N1_Avian_KX513260_A/duck/Vietnam/ST1491-1/2012|2012.458	KX513260	Avian	H5N1	H5	N1	Viet Nam	SouthEasternAsia	Asia	2012.458	Dom-ans
H5N1_Avian_AB823746_A/chicken/Soc_Trang/1/2012|2012.458	AB823746	Avian	H5N1	H5	N1	Viet Nam	SouthEasternAsia	Asia	2012.458	Dom-gal
H5N1_Avian_KX513293_A/duck/Vietnam/ST1489-3/2012|2012.458	KX513293	Avian	H5N1	H5	N1	Viet Nam	SouthEasternAsia	Asia	2012.458	Dom-ans
H5N1_Avian_JN588903_A/chicken/Cambodia/TKCMB5T/2010|2010.074	JN588903	Avian	H5N1	H5	N1	Cambodia	SouthEasternAsia	Asia	2010.074	Dom-gal
H5N1_Avian_KY171397_A/chicken/Vietnam/NCVD-2716/2013|2013.055	KY171397	Avian	H5N1	H5	N1	Viet Nam	SouthEasternAsia	Asia	2013.055	Dom-gal
H5N1_Avian_JX420237_A/Muscovy_duck/Ca_Mau/1159/2006|2006.986	JX420237	Avian	H5N1	H5	N1	Viet Nam	SouthEasternAsia	Asia	2006.986	Dom-ans
H5N1_Avian_JX420221_A/Muscovy_duck/Ca_Mau/1185/2006|2006.989	JX420221	Avian	H5N1	H5	N1	Viet Nam	SouthEasternAsia	Asia	2006.989	Dom-ans
H5N1_Avian_GU186766_A/chicken/Bac_Lieu/07-10/2007|2007.500	GU186766	Avian	H5N1	H5	N1	Viet Nam	SouthEasternAsia	Asia	2007.5	Dom-gal
H5N1_Avian_JX420205_A/chicken/Ca_Mau/1180/2006|2006.986	JX420205	Avian	H5N1	H5	N1	Viet Nam	SouthEasternAsia	Asia	2006.986	Dom-gal
H5N1_Human_JN588893_A/Cambodia/S1211394/2008|2008.942	JN588893	Human	H5N1	H5	N1	Cambodia	SouthEasternAsia	Asia	2008.942	Human
H5N1_Avian_KR732476_A/chicken/Vietnam/NCVD-117/2008|2008.500	KR732476	Avian	H5N1	H5	N1	Viet Nam	SouthEasternAsia	Asia	2008.5	Dom-gal
H5N1_Avian_CY020706_A/turkey/Ivory_Coast/4372-3/2006|2006.953	CY020706	Avian	H5N1	H5	N1	Cote dIvoire	WesternAfrica	Africa	2006.953	Dom-gal
H5N1_Avian_CY020714_A/turkey/Ivory_Coast/4372-4/2006|2006.953	CY020714	Avian	H5N1	H5	N1	Cote dIvoire	WesternAfrica	Africa	2006.953	Dom-gal
H5N1_Avian_CY016808_A/duck/Cote_dIvoire/1787-18/2006|2006.500	CY016808	Avian	H5N1	H5	N1	Cote dIvoire	WesternAfrica	Africa	2006.5	Dom-ans
H5N1_Avian_CY016305_A/chicken/Sudan/1784-10/2006|2006.500	CY016305	Avian	H5N1	H5	N1	Sudan	NorthernAfrica	Africa	2006.5	Dom-gal
H5N1_Avian_CY020666_A/chicken/Sudan/1784-8/2006|2006.500	CY020666	Avian	H5N1	H5	N1	Sudan	NorthernAfrica	Africa	2006.5	Dom-gal
H5N1_Avian_DQ323674_A/chicken/Kurgan/3/2005|2005.500	DQ323674	Avian	H5N1	H5	N1	Russia	EasternEurope	Europe	2005.5	Dom-gal
H5N1_Avian_FJ445247_A/goose/Hungary/14756/2006|2006.427	FJ445247	Avian	H5N1	H5	N1	Hungary	EasternEurope	Europe	2006.427	Dom-ans
H5N1_Avian_CY044045_A/duck/Egypt/0871/2008|2008.137	CY044045	Avian	H5N1	H5	N1	Egypt	NorthernAfrica	Africa	2008.137	Dom-ans
H5N1_Avian_CY020658_A/turkey/Egypt/2253-2/2006|2006.500	CY020658	Avian	H5N1	H5	N1	Egypt	NorthernAfrica	Africa	2006.5	Dom-gal
H5N1_Avian_AB465624_A/chicken/Egypt/CL6/2007|2007.200	AB465624	Avian	H5N1	H5	N1	Egypt	NorthernAfrica	Africa	2007.2	Dom-gal
H5N1_Avian_CY020650_A/chicken/Egypt/2253-1/2006|2006.500	CY020650	Avian	H5N1	H5	N1	Egypt	NorthernAfrica	Africa	2006.5	Dom-gal
H5N1_Avian_CY016904_A/duck/Egypt/2253-3/2006|2006.500	CY016904	Avian	H5N1	H5	N1	Egypt	NorthernAfrica	Africa	2006.5	Dom-ans
H5N1_Avian_AB468064_A/duck/Egypt/D2br10/2007|2007.038	AB468064	Avian	H5N1	H5	N1	Egypt	NorthernAfrica	Africa	2007.038	Dom-ans
H5N1_Avian_KR732399_A/chicken/Egypt/07118-NLQP/2007|2007.500	KR732399	Avian	H5N1	H5	N1	Egypt	NorthernAfrica	Africa	2007.5	Dom-gal
H5N1_Avian_EU748902_A/falcon/Saudi_Arabia/D1795/2005|2005.500	EU748902	Avian	H5N1	H5	N1	Saudi Arabia	WesternAsia	Asia	2005.5	Wild-other
H5N1_Avian_HM172476_A/pied_magpie/Liaoning/7/2006|2006.500	HM172476	Avian	H5N1	H5	N1	China	EasternAsia	Asia	2006.5	Wild-other
H5N1_Avian_HM172473_A/chicken/Liaoning/23/2005|2005.500	HM172473	Avian	H5N1	H5	N1	China	EasternAsia	Asia	2005.5	Dom-gal
H5N1_Avian_EF205190_A/chicken/Omsk/14/05|2005.500	EF205190	Avian	H5N1	H5	N1	Russia	EasternEurope	Europe	2005.5	Dom-gal
H5N1_Avian_EF205192_A/goose/Krasnoozerskoye/627/2005|2005.500	EF205192	Avian	H5N1	H5	N1	Russia	EasternEurope	Europe	2005.5	Dom-ans
H5N1_Avian_DQ234076_A/duck/Novosibirsk/56/2005|2005.500	DQ234076	Avian	H5N1	H5	N1	Russia	EasternEurope	Europe	2005.5	Dom-ans
H5N1_Avian_DQ234075_A/grebe/Novosibirsk/29/2005|2005.500	DQ234075	Avian	H5N1	H5	N1	Russia	EasternEurope	Europe	2005.5	Wild-other
H5N1_Avian_EF205193_A/turkey/Suzdalka/12/05|2005.500	EF205193	Avian	H5N1	H5	N1	Russia	EasternEurope	Europe	2005.5	Dom-gal
H5N1_Avian_EF205189_A/chicken/Suzdalka/06/05|2005.500	EF205189	Avian	H5N1	H5	N1	Russia	EasternEurope	Europe	2005.5	Dom-gal
H5N1_Avian_EF205191_A/goose/Suzdalka/10/05|2005.500	EF205191	Avian	H5N1	H5	N1	Russia	EasternEurope	Europe	2005.5	Dom-ans
H5N1_Avian_EF205195_A/chicken/Tula/4/05|2005.500	EF205195	Avian	H5N1	H5	N1	Russia	EasternEurope	Europe	2005.5	Dom-gal
H5N1_Avian_CY016912_A/chicken/Nigeria/1047-8/2006|2006.500	CY016912	Avian	H5N1	H5	N1	Nigeria	WesternAfrica	Africa	2006.5	Dom-gal
H5N1_Avian_CY017032_A/duck/Niger/914/2006|2006.500	CY017032	Avian	H5N1	H5	N1	Niger	WesternAfrica	Africa	2006.5	Dom-ans
H5N1_Avian_CY016920_A/ostrich/Nigeria/1047-25/2006|2006.500	CY016920	Avian	H5N1	H5	N1	Nigeria	WesternAfrica	Africa	2006.5	Wild-other
H5N1_Avian_CY016936_A/chicken/Nigeria/1047-62/2006|2006.500	CY016936	Avian	H5N1	H5	N1	Nigeria	WesternAfrica	Africa	2006.5	Dom-gal
H5N1_Avian_MF566118_A/duck/Niger/2090/2006|2006.123	MF566118	Avian	H5N1	H5	N1	Niger	WesternAfrica	Africa	2006.123	Dom-ans
H5N1_Avian_DQ449645_A/duck/Kurgan/08/2005|2005.500	DQ449645	Avian	H5N1	H5	N1	Russia	EasternEurope	Europe	2005.5	Dom-ans
H5N1_Avian_DQ449637_A/chicken/Kurgan/05/2005|2005.500	DQ449637	Avian	H5N1	H5	N1	Russia	EasternEurope	Europe	2005.5	Dom-gal
H5N1_Avian_CY047474_A/duck/Omsk/1822/2006|2006.534	CY047474	Avian	H5N1	H5	N1	Russia	EasternEurope	Europe	2006.534	Dom-ans
H5N1_Avian_AB525190_A/mountain_hawk-eagle/Kumamoto/1/07|2007.500	AB525190	Avian	H5N1	H5	N1	Japan	EasternAsia	Asia	2007.5	Wild-other
H5N1_Avian_DQ852603_A/grebe/Tyva/Tyv06-2/06|2006.477	DQ852603	Avian	H5N1	H5	N1	Russia	EasternEurope	Europe	2006.477	Wild-other
H5N1_Avian_DQ863508_A/grebe/Tyva/Tyv06-8/2006|2006.477	DQ863508	Avian	H5N1	H5	N1	Russia	EasternEurope	Europe	2006.477	Wild-other
H5N1_Avian_CY021378_A/chicken/Afghanistan/1573-7/2006|2006.500	CY021378	Avian	H5N1	H5	N1	Afghanistan	SouthernAsia	Asia	2006.5	Dom-gal
H5N1_Avian_CY037761_A/chicken/Rawalakot/NARC2441A/2006|2006.500	CY037761	Avian	H5N1	H5	N1	Pakistan	SouthernAsia	Asia	2006.5	Dom-gal
H5N1_Avian_CY037769_A/chicken/Sihala/NARC3303-4/2006|2006.500	CY037769	Avian	H5N1	H5	N1	Pakistan	SouthernAsia	Asia	2006.5	Dom-gal
H5N1_Avian_CY020642_A/chicken/Afghanistan/1573-92/2006|2006.500	CY020642	Avian	H5N1	H5	N1	Afghanistan	SouthernAsia	Asia	2006.5	Dom-gal
H5N1_Avian_EF205194_A/chicken/Krasnodar/123/06|2006.500	EF205194	Avian	H5N1	H5	N1	Russia	EasternEurope	Europe	2006.5	Dom-gal
H5N1_Avian_EF362423_A/chicken/India/NIV33487/06|2006.500	EF362423	Avian	H5N1	H5	N1	India	SouthernAsia	Asia	2006.5	Dom-gal
H5N1_Avian_GU354064_A/chicken/Nandurbar/7979/2006|2006.123	GU354064	Avian	H5N1	H5	N1	India	SouthernAsia	Asia	2006.123	Dom-gal
H5N1_Avian_EF605602_A/chicken/Russia_Krasnodar/2/2007|2007.500	EF605602	Avian	H5N1	H5	N1	Russia	EasternEurope	Europe	2007.5	Dom-gal
H5N1_Avian_EU441924_A/muscovy_duck/Rostov-on-Don/51/2007|2007.953	EU441924	Avian	H5N1	H5	N1	Russia	EasternEurope	Europe	2007.953	Dom-ans
H5N1_Avian_EU486850_A/starling/Rostov-on-Don/39/2007|2007.953	EU486850	Avian	H5N1	H5	N1	Russia	EasternEurope	Europe	2007.953	Wild-other
H5N1_Avian_EU814508_A/rook/Rostov-on-Don/26/2007|2007.951	EU814508	Avian	H5N1	H5	N1	Russia	EasternEurope	Europe	2007.951	Wild-other
H5N1_Avian_EU408333_A/chicken/Rostov-on-Don/35/2007|2007.951	EU408333	Avian	H5N1	H5	N1	Russia	EasternEurope	Europe	2007.951	Dom-gal
H5N1_Avian_CY047468_A/chicken/Domodedovo/MK/2007|2007.036	CY047468	Avian	H5N1	H5	N1	Russia	EasternEurope	Europe	2007.036	Dom-gal
H5N1_Avian_EF474445_A/chicken/Moscow/2/2007|2007.118	EF474445	Avian	H5N1	H5	N1	Russia	EasternEurope	Europe	2007.118	Dom-gal
H5N1_Avian_EU402403_A/chicken/Rostov/22-1/2007|2007.500	EU402403	Avian	H5N1	H5	N1	Russia	EasternEurope	Europe	2007.5	Dom-gal
H5N1_Avian_CY047482_A/chicken/Reshoty/02/2006|2006.452	CY047482	Avian	H5N1	H5	N1	Russia	EasternEurope	Europe	2006.452	Dom-gal
H5N1_Avian_EU163434_A/chicken/Krasnodar/300/07|2007.677	EU163434	Avian	H5N1	H5	N1	Russia	EasternEurope	Europe	2007.677	Dom-gal
H5N1_Avian_CY029955_A/chicken/Kuwait/KISR3/2007|2007.500	CY029955	Avian	H5N1	H5	N1	Kuwait	WesternAsia	Asia	2007.5	Dom-gal
H5N1_Avian_CY029995_A/chicken/Kuwait/KISR9/2007|2007.500	CY029995	Avian	H5N1	H5	N1	Kuwait	WesternAsia	Asia	2007.5	Dom-gal
H5N1_Avian_EU700508_A/saker_falcon/Kuwait/0286/2007|2007.500	EU700508	Avian	H5N1	H5	N1	Kuwait	WesternAsia	Asia	2007.5	Wild-other
H5N1_Avian_FM177134_A/chicken/Germany/R3294/2007|2007.500	FM177134	Avian	H5N1	H5	N1	Germany	WesternEurope	Europe	2007.5	Dom-gal
H5N1_Avian_FM177118_A/chicken/Germany/R3234/2007|2007.500	FM177118	Avian	H5N1	H5	N1	Germany	WesternEurope	Europe	2007.5	Dom-gal
H5N1_Avian_FM163439_A/chicken/Poland/R3248/2007|2007.500	FM163439	Avian	H5N1	H5	N1	Poland	EasternEurope	Europe	2007.5	Dom-gal
H5N1_Avian_FM163447_A/turkey/Poland/R3249/2007|2007.500	FM163447	Avian	H5N1	H5	N1	Poland	EasternEurope	Europe	2007.5	Dom-gal
H5N1_Avian_FM174398_A/domestic_duck/Germany/R1772/2007|2007.500	FM174398	Avian	H5N1	H5	N1	Germany	WesternEurope	Europe	2007.5	Dom-ans
H5N1_Avian_GU252829_A/goose/Tripura/103596/2008|2008.247	GU252829	Avian	H5N1	H5	N1	India	SouthernAsia	Asia	2008.247	Dom-ans
H5N1_Avian_GU252821_A/duck/Tripura/103597/2008|2008.285	GU252821	Avian	H5N1	H5	N1	India	SouthernAsia	Asia	2008.285	Dom-ans
H5N1_Avian_KT327365_A/chicken/India/100074/2008|2008.200	KT327365	Avian	H5N1	H5	N1	India	SouthernAsia	Asia	2008.2	Dom-gal
H5N1_Avian_GU356582_A/chicken/West_Bengal/148713/2009|2009.038	GU356582	Avian	H5N1	H5	N1	India	SouthernAsia	Asia	2009.038	Dom-gal
H5N1_Avian_GU271997_A/chicken/West_Bengal/155505/2009|2009.038	GU271997	Avian	H5N1	H5	N1	India	SouthernAsia	Asia	2009.038	Dom-gal
H5N1_Avian_CY063480_A/chicken/Bhutan/248015/2010|2010.134	CY063480	Avian	H5N1	H5	N1	Bhutan	SouthernAsia	Asia	2010.134	Dom-gal
H5N1_Avian_CY061293_A/chicken/West_Bengal/239020/2010|2010.030	CY061293	Avian	H5N1	H5	N1	India	SouthernAsia	Asia	2010.03	Dom-gal
H5N1_Avian_CY090115_A/chicken/India/241272/2010|2010.047	CY090115	Avian	H5N1	H5	N1	India	SouthernAsia	Asia	2010.047	Dom-gal
H5N1_Avian_CY111080_A/chicken/India/82544/2008|2008.058	CY111080	Avian	H5N1	H5	N1	India	SouthernAsia	Asia	2008.058	Dom-gal
H5N1_Avian_HM172317_A/great_cormorant/Tibet/12/2006|2006.500	HM172317	Avian	H5N1	H5	N1	China	EasternAsia	Asia	2006.5	Wild-other
H5N1_Avian_EU874897_A/chicken/Guangdong/1/2005|2005.500	EU874897	Avian	H5N1	H5	N1	China	EasternAsia	Asia	2005.5	Dom-gal
H5N1_Avian_HM172354_A/goose/Guangdong/72/2004|2004.500	HM172354	Avian	H5N1	H5	N1	China	EasternAsia	Asia	2004.5	Dom-ans
H5N1_Avian_CY126181_A/chicken/Giza/CAI17/2009|2009.496	CY126181	Avian	H5N1	H5	N1	Egypt	NorthernAfrica	Africa	2009.496	Dom-gal
H5N1_Avian_CY041295_A/chicken/Egypt/0836/2008|2008.038	CY041295	Avian	H5N1	H5	N1	Egypt	NorthernAfrica	Africa	2008.038	Dom-gal
H5N1_Avian_CY126141_A/chicken/Giza/CAI8/2008|2008.247	CY126141	Avian	H5N1	H5	N1	Egypt	NorthernAfrica	Africa	2008.247	Dom-gal
H5N1_Avian_CY126070_A/chicken/Sharkia/CAI41/2009|2009.395	CY126070	Avian	H5N1	H5	N1	Egypt	NorthernAfrica	Africa	2009.395	Dom-gal
H5N1_Avian_KF881490_A/chicken/Egypt/Q2247A/2010|2010.742	KF881490	Avian	H5N1	H5	N1	Egypt	NorthernAfrica	Africa	2010.742	Dom-gal
H5N1_Avian_KF881466_A/chicken/Egypt/Q1182E/2010|2010.090	KF881466	Avian	H5N1	H5	N1	Egypt	NorthernAfrica	Africa	2010.09	Dom-gal
H5N1_Avian_LC093084_A/Pigeon/Egypt/RIMD20/2009|2009.038	LC093084	Avian	H5N1	H5	N1	Egypt	NorthernAfrica	Africa	2009.038	Wild-other
H5N1_Avian_LC093076_A/Pigeon/Egypt/RIMD18/2009|2009.038	LC093076	Avian	H5N1	H5	N1	Egypt	NorthernAfrica	Africa	2009.038	Wild-other
H5N1_Avian_HM172328_A/chicken/Tibet/6/2008|2008.500	HM172328	Avian	H5N1	H5	N1	China	EasternAsia	Asia	2008.5	Dom-gal
H5N1_Avian_HM172323_A/chicken/Guizhou/7/2008|2008.500	HM172323	Avian	H5N1	H5	N1	China	EasternAsia	Asia	2008.5	Dom-gal
H5N1_Avian_KR732438_A/duck/Egypt/0923-NLQP/2009|2009.500	KR732438	Avian	H5N1	H5	N1	Egypt	NorthernAfrica	Africa	2009.5	Dom-ans
H5N1_Avian_CY035240_A/falcon/Saudi_Arabia/D1936/2007|2007.500	CY035240	Avian	H5N1	H5	N1	Saudi Arabia	WesternAsia	Asia	2007.5	Wild-other
H5N1_Avian_EU590693_A/turkey/Saudi_Arabia/6732-6/2007|2007.500	EU590693	Avian	H5N1	H5	N1	Saudi Arabia	WesternAsia	Asia	2007.5	Dom-gal
H5N1_Human_KP702172_A/Egypt/MOH-NRC-7305/2014|2014.907	KP702172	Human	H5N1	H5	N1	Egypt	NorthernAfrica	Africa	2014.907	Human
H5N1_Human_KP702164_A/Egypt/MOH-NRC-7271/2014|2014.901	KP702164	Human	H5N1	H5	N1	Egypt	NorthernAfrica	Africa	2014.901	Human
H5N1_Avian_LC106060_A/duck/Cairo/157CA/2015|2015.027	LC106060	Avian	H5N1	H5	N1	Egypt	NorthernAfrica	Africa	2015.027	Dom-ans
H5N1_Avian_LC106059_A/chicken/Kafr_Elsheikh/UT-151CAD/2015|2015.000	LC106059	Avian	H5N1	H5	N1	Egypt	NorthernAfrica	Africa	2015	Dom-gal
H5N1_Avian_LC106062_A/turkey/Menia/15248S/2015|2015.153	LC106062	Avian	H5N1	H5	N1	Egypt	NorthernAfrica	Africa	2015.153	Dom-gal
H5N1_Avian_KR063677_A/chicken/Egypt/A10351A/2014|2014.893	KR063677	Avian	H5N1	H5	N1	Egypt	NorthernAfrica	Africa	2014.893	Dom-gal
H5N1_Avian_LC106065_A/duck/Giza/15292S/2015|2015.184	LC106065	Avian	H5N1	H5	N1	Egypt	NorthernAfrica	Africa	2015.184	Dom-ans
H5N1_Avian_KT220538_A/chicken/Egypt/F9514A/2014|2014.071	KT220538	Avian	H5N1	H5	N1	Egypt	NorthernAfrica	Africa	2014.071	Dom-gal
H5N1_Avian_KF881624_A/chicken/Egypt/M7217B/2013|2013.082	KF881624	Avian	H5N1	H5	N1	Egypt	NorthernAfrica	Africa	2013.082	Dom-gal
H5N1_Avian_KF881669_A/chicken/Egypt/Q5283C/2012|2012.342	KF881669	Avian	H5N1	H5	N1	Egypt	NorthernAfrica	Africa	2012.342	Dom-gal
H5N1_Avian_KF881538_A/duck/Egypt/M2583D/2010|2010.973	KF881538	Avian	H5N1	H5	N1	Egypt	NorthernAfrica	Africa	2010.973	Dom-ans
H5N1_Avian_KF881312_A/duck/Egypt/M2583C/2010|2010.973	KF881312	Avian	H5N1	H5	N1	Egypt	NorthernAfrica	Africa	2010.973	Dom-ans
H5N1_Avian_KF881355_A/duck/Egypt/M3075B/2011|2011.219	KF881355	Avian	H5N1	H5	N1	Egypt	NorthernAfrica	Africa	2011.219	Dom-ans
H5N1_Avian_KF881319_A/turkey/Egypt/S6405A/2012|2012.764	KF881319	Avian	H5N1	H5	N1	Egypt	NorthernAfrica	Africa	2012.764	Dom-gal
H5N1_Avian_KF881518_A/goose/Egypt/M2794A/2011|2011.052	KF881518	Avian	H5N1	H5	N1	Egypt	NorthernAfrica	Africa	2011.052	Dom-ans
H5N1_Avian_KF881430_A/duck/Egypt/Q4596A/2012|2012.049	KF881430	Avian	H5N1	H5	N1	Egypt	NorthernAfrica	Africa	2012.049	Dom-ans
H5N1_Avian_KF881407_A/duck/Egypt/Q4596B/2012|2012.049	KF881407	Avian	H5N1	H5	N1	Egypt	NorthernAfrica	Africa	2012.049	Dom-ans
H5N1_Avian_KF881560_A/chicken/Egypt/S3280D/2011|2011.359	KF881560	Avian	H5N1	H5	N1	Egypt	NorthernAfrica	Africa	2011.359	Dom-gal
H5N1_Avian_KF881348_A/chicken/Egypt/S3806D/2011|2011.674	KF881348	Avian	H5N1	H5	N1	Egypt	NorthernAfrica	Africa	2011.674	Dom-gal
H5N2_Avian_KU042724_A/chicken/Zhejiang/727079/2014|2014.567	KU042724	Avian	H5N2	H5	N2	China	EasternAsia	Asia	2014.567	Dom-gal
H5N2_Avian_KU042725_A/chicken/Zhejiang/727159/2014|2014.567	KU042725	Avian	H5N2	H5	N2	China	EasternAsia	Asia	2014.567	Dom-gal
H5N6_Avian_KU042736_A/chicken/Zhejiang/727026/2014|2014.567	KU042736	Avian	H5N6	H5	N6	China	EasternAsia	Asia	2014.567	Dom-gal
H5N6_Avian_KU042735_A/chicken/Zhejiang/727022/2014|2014.567	KU042735	Avian	H5N6	H5	N6	China	EasternAsia	Asia	2014.567	Dom-gal
H5N2_Avian_KX160176_A/chicken/Heilongjiang/S7/2014|2014.595	KX160176	Avian	H5N2	H5	N2	China	EasternAsia	Asia	2014.595	Dom-gal
H5N6_Avian_KP286100_A/chicken/Dongguan/2690/2013|2013.962	KP286100	Avian	H5N6	H5	N6	China	EasternAsia	Asia	2013.962	Dom-gal
H5N6_Avian_KP284996_A/chicken/Shenzhen/2464/2013|2013.948	KP284996	Avian	H5N6	H5	N6	China	EasternAsia	Asia	2013.948	Dom-gal
H5N6_Avian_KY437774_A/goose/Guangdong/YJD/2014|2014.833	KY437774	Avian	H5N6	H5	N6	China	EasternAsia	Asia	2014.833	Dom-ans
H5N6_Avian_KM496976_A/duck/Laos/XBY004/2014|2014.192	KM496976	Avian	H5N6	H5	N6	Laos	SouthEasternAsia	Asia	2014.192	Dom-ans
H5N6_Avian_KP285020_A/duck/Dongguan/3069/2013|2013.962	KP285020	Avian	H5N6	H5	N6	China	EasternAsia	Asia	2013.962	Dom-ans
H5N6_Avian_KP285004_A/duck/Dongguan/2685/2013|2013.962	KP285004	Avian	H5N6	H5	N6	China	EasternAsia	Asia	2013.962	Dom-ans
H5N6_Human_KR063686_A/Changsha/1/2014|2014.145	KR063686	Human	H5N6	H5	N6	China	EasternAsia	Asia	2014.145	Human
H5N1_Avian_KJ683887_A/chicken/Yunnan/1/2014|2014.110	KJ683887	Avian	H5N1	H5	N1	China	EasternAsia	Asia	2014.11	Dom-gal
H5N6_Avian_KT454946_A/Gallinula_chloropus/Guangdong/GZ174/2014|2014.685	KT454946	Avian	H5N6	H5	N6	China	EasternAsia	Asia	2014.685	Wild-other
H5N6_Avian_KT454938_A/Copsychus_saularis/Guangdong/SW8/2014|2014.584	KT454938	Avian	H5N6	H5	N6	China	EasternAsia	Asia	2014.584	Wild-other
H5N6_Avian_KX094413_A/duck/Guangzhou/021/2014|2014.038	KX094413	Avian	H5N6	H5	N6	China	EasternAsia	Asia	2014.038	Dom-ans
H5N6_Avian_KJ754144_A/duck/Guangdong/GD01/2014|2014.200	KJ754144	Avian	H5N6	H5	N6	China	EasternAsia	Asia	2014.2	Dom-ans
H5N6_Avian_KP286108_A/chicken/Dongguan/3363/2013|2013.962	KP286108	Avian	H5N6	H5	N6	China	EasternAsia	Asia	2013.962	Dom-gal
H5N6_Swine_KT313407_A/swine/Guangdong/1/2014|2014.460	KT313407	Swine	H5N6	H5	N6	China	EasternAsia	Asia	2014.46	Swine
H5N6_Swine_KT313415_A/swine/Guangdong/2/2014|2014.460	KT313415	Swine	H5N6	H5	N6	China	EasternAsia	Asia	2014.46	Swine
H5N6_Avian_KY437782_A/chicken/Yangzhou/YD1/2014|2014.666	KY437782	Avian	H5N6	H5	N6	China	EasternAsia	Asia	2014.666	Dom-gal
H5N6_Avian_KP732618_A/goose/Eastern_China/S0513/2013|2013.362	KP732618	Avian	H5N6	H5	N6	China	EasternAsia	Asia	2013.362	Dom-ans
H3N6_Avian_KX121253_A/duck/Hunan/146/2014|2014.866	KX121253	Avian	H3N6	H3	N6	China	EasternAsia	Asia	2014.866	Dom-ans
H5N6_Avian_KX121205_A/duck/Hunan/144/2014|2014.866	KX121205	Avian	H5N6	H5	N6	China	EasternAsia	Asia	2014.866	Dom-ans
H5N6_Avian_KX121197_A/goose/Hunan/118/2014|2014.863	KX121197	Avian	H5N6	H5	N6	China	EasternAsia	Asia	2014.863	Dom-ans
H5N6_Avian_KP732623_A/duck/Eastern_China/S0908/2014|2014.685	KP732623	Avian	H5N6	H5	N6	China	EasternAsia	Asia	2014.685	Dom-ans
H5N6_Avian_KU143487_A/turtledove/Wuhan/HKBJ27/2015|2015.038	KU143487	Avian	H5N6	H5	N6	China	EasternAsia	Asia	2015.038	Wild-other
H5N6_Avian_KU143488_A/turtledove/Wuhan/HKBJ43/2015|2015.038	KU143488	Avian	H5N6	H5	N6	China	EasternAsia	Asia	2015.038	Wild-other
H5N6_Avian_KU143492_A/chicken/Wuhan/WHYJ02/2015|2015.038	KU143492	Avian	H5N6	H5	N6	China	EasternAsia	Asia	2015.038	Dom-gal
H5N6_Avian_KU143491_A/chicken/Wuhan/WHYJ01/2015|2015.038	KU143491	Avian	H5N6	H5	N6	China	EasternAsia	Asia	2015.038	Dom-gal
H5N6_Avian_KY415795_A/duck/Hubei/ZYSYF1/2015|2015.871	KY415795	Avian	H5N6	H5	N6	China	EasternAsia	Asia	2015.871	Dom-ans
H5N6_Avian_KU143486_A/turtledove/Wuhan/WHBJ28/2014|2014.953	KU143486	Avian	H5N6	H5	N6	China	EasternAsia	Asia	2014.953	Wild-other
H5N6_Avian_KU143485_A/turtledove/Wuhan/WHBJ12/2014|2014.953	KU143485	Avian	H5N6	H5	N6	China	EasternAsia	Asia	2014.953	Wild-other
H5N6_Avian_KU143490_A/duck/Wuhan/WHYF03/2015|2015.038	KU143490	Avian	H5N6	H5	N6	China	EasternAsia	Asia	2015.038	Dom-ans
H5N6_Avian_KP285324_A/goose/Shantou/1791/2014|2014.195	KP285324	Avian	H5N6	H5	N6	China	EasternAsia	Asia	2014.195	Dom-ans
H5N6_Avian_KP285316_A/goose/Shantou/1763/2014|2014.195	KP285316	Avian	H5N6	H5	N6	China	EasternAsia	Asia	2014.195	Dom-ans
H5N6_Avian_MF399611_A/Great_Crested_Grebe/Ningxia/482-26/2015|2015.860	MF399611	Avian	H5N6	H5	N6	China	EasternAsia	Asia	2015.86	Wild-other
H5N6_Avian_LC208520_A/duck/Japan/AQ-HE72/2015|2015.575	LC208520	Avian	H5N6	H5	N6	Japan	EasternAsia	Asia	2015.575	Dom-ans
H5N6_Human_KP765787_A/Guangzhou/39715/2014|2014.942	KP765787	Human	H5N6	H5	N6	China	EasternAsia	Asia	2014.942	Human
H5N6_Avian_LC279789_A/muscovy_duck/Vietnam/LBM817/2015|2015.858	LC279789	Avian	H5N6	H5	N6	Viet Nam	SouthEasternAsia	Asia	2015.858	Dom-ans
H5N1_Avian_KM251519_A/duck/Sichuan/NCXN10/2014|2014.318	KM251519	Avian	H5N1	H5	N1	China	EasternAsia	Asia	2014.318	Dom-ans
H5N1_Avian_KM251520_A/duck/Sichuan/NCXN11/2014|2014.318	KM251520	Avian	H5N1	H5	N1	China	EasternAsia	Asia	2014.318	Dom-ans
H5N1_Avian_AB979502_A/duck/Vietnam/LBM638/2014|2014.285	AB979502	Avian	H5N1	H5	N1	Viet Nam	SouthEasternAsia	Asia	2014.285	Dom-ans
H5N1_Avian_AB979486_A/muscovy_duck/Vietnam/LBM635/2014|2014.285	AB979486	Avian	H5N1	H5	N1	Viet Nam	SouthEasternAsia	Asia	2014.285	Dom-ans
H5N1_Avian_KM251521_A/pigeon/Sichuan/NCXN29/2014|2014.318	KM251521	Avian	H5N1	H5	N1	China	EasternAsia	Asia	2014.318	Wild-other
H5N6_Avian_KT952271_A/wild_pigeon/Jilin/CC01/2014|2014.463	KT952271	Avian	H5N6	H5	N6	China	EasternAsia	Asia	2014.463	Wild-other
H5N6_Avian_KP090438_A/chicken/Jiangxi/NCDZT1123/2014|2014.490	KP090438	Avian	H5N6	H5	N6	China	EasternAsia	Asia	2014.49	Dom-gal
H5N6_Avian_KP090446_A/chicken/Jiangxi/NCDZT1126/2014|2014.490	KP090446	Avian	H5N6	H5	N6	China	EasternAsia	Asia	2014.49	Dom-gal
H5N6_Avian_KU143493_A/duck/Wuhan/JXYFB22/2015|2015.038	KU143493	Avian	H5N6	H5	N6	China	EasternAsia	Asia	2015.038	Dom-ans
H5N2_Avian_KU042720_A/duck/Zhejiang/727041/2014|2014.567	KU042720	Avian	H5N2	H5	N2	China	EasternAsia	Asia	2014.567	Dom-ans
H5N6_Avian_MF960021_A/chicken/Xuzhou/XZ6/2016|2016.118	MF960021	Avian	H5N6	H5	N6	China	EasternAsia	Asia	2016.118	Dom-gal
H3N6_Avian_KR919743_A/duck/Guangxi/175D12/2014|2014.534	KR919743	Avian	H3N6	H3	N6	China	EasternAsia	Asia	2014.534	Dom-ans
H5N1_Avian_KY437806_A/chicken/Anhui/QD1/2014|2014.156	KY437806	Avian	H5N1	H5	N1	China	EasternAsia	Asia	2014.156	Dom-gal
H5N1_Avian_KP288323_A/duck/Nanchang/9789/2013|2013.748	KP288323	Avian	H5N1	H5	N1	China	EasternAsia	Asia	2013.748	Dom-ans
H5N1_Avian_KP288315_A/quail/Nanchang/6631/2013|2013.748	KP288315	Avian	H5N1	H5	N1	China	EasternAsia	Asia	2013.748	Dom-gal
H5N1_Avian_CY146699_A/duck/Hunan/S4220/2011|2011.866	CY146699	Avian	H5N1	H5	N1	China	EasternAsia	Asia	2011.866	Dom-ans
H5N2_Avian_KJ933376_A/duck/Zhejiang/6DK19/2013|2013.953	KJ933376	Avian	H5N2	H5	N2	China	EasternAsia	Asia	2013.953	Dom-ans
H5N6_Avian_KJ807778_A/duck/Zhejiang/6D2/2013|2013.951	KJ807778	Avian	H5N6	H5	N6	China	EasternAsia	Asia	2013.951	Dom-ans
H5N6_Avian_KJ807777_A/chicken/Zhejiang/6C2/2013|2013.951	KJ807777	Avian	H5N6	H5	N6	China	EasternAsia	Asia	2013.951	Dom-gal
H5N6_Avian_KP284980_A/chicken/Shenzhen/1845/2013|2013.945	KP284980	Avian	H5N6	H5	N6	China	EasternAsia	Asia	2013.945	Dom-gal
H5N6_Avian_KM251517_A/duck/Sichuan/NCXJ24/2014|2014.318	KM251517	Avian	H5N6	H5	N6	China	EasternAsia	Asia	2014.318	Dom-ans
H5N6_Avian_KM251513_A/chicken/Sichuan/NCJPL1/2014|2014.318	KM251513	Avian	H5N6	H5	N6	China	EasternAsia	Asia	2014.318	Dom-gal
H5N6_Avian_KM251512_A/Anas_crecca/Hubei/Chenhu1623-5/2014|2014.214	KM251512	Avian	H5N6	H5	N6	China	EasternAsia	Asia	2014.214	Wild-ans-long
H5N6_Avian_KY171667_A/duck/Vietnam/NCVD14-A418/2014|2014.647	KY171667	Avian	H5N6	H5	N6	Viet Nam	SouthEasternAsia	Asia	2014.647	Dom-ans
H5N6_Avian_KY171639_A/Pheasant/Vietnam/NCVD14-A367/2014|2014.600	KY171639	Avian	H5N6	H5	N6	Viet Nam	SouthEasternAsia	Asia	2014.6	Dom-gal
H5N6_Avian_LC050598_A/muscovy_duck/Quang_Ninh/5c112/2013|2013.279	LC050598	Avian	H5N6	H5	N6	Viet Nam	SouthEasternAsia	Asia	2013.279	Dom-ans
H5N6_Avian_KY171685_A/chicken/Vietnam/NCVD-15A17/2015|2015.195	KY171685	Avian	H5N6	H5	N6	Viet Nam	SouthEasternAsia	Asia	2015.195	Dom-gal
H5N6_Avian_KP286428_A/duck/Jiangxi/13475/2014|2014.241	KP286428	Avian	H5N6	H5	N6	China	EasternAsia	Asia	2014.241	Dom-ans
H5N6_Avian_KP286436_A/duck/Jiangxi/13484/2014|2014.241	KP286436	Avian	H5N6	H5	N6	China	EasternAsia	Asia	2014.241	Dom-ans
H5N6_Avian_KP732621_A/duck/Eastern_China/S0711/2014|2014.523	KP732621	Avian	H5N6	H5	N6	China	EasternAsia	Asia	2014.523	Dom-ans
H5N6_Avian_KY171246_A/chicken/Vietnam/NCVD14-A324/2014|2014.315	KY171246	Avian	H5N6	H5	N6	Viet Nam	SouthEasternAsia	Asia	2014.315	Dom-gal
H5N6_Avian_KM251515_A/duck/Sichuan/NCXJ15/2014|2014.318	KM251515	Avian	H5N6	H5	N6	China	EasternAsia	Asia	2014.318	Dom-ans
H5N6_Avian_KU042732_A/goose/Zhejiang/925108/2014|2014.732	KU042732	Avian	H5N6	H5	N6	China	EasternAsia	Asia	2014.732	Dom-ans
H5N1_Avian_MF116335_A/goose/China/E43/2012|2012.378	MF116335	Avian	H5N1	H5	N1	China	EasternAsia	Asia	2012.378	Dom-ans
H5N1_Swine_KM027998_A/swine/Guangxi/592/2011|2011.156	KM027998	Swine	H5N1	H5	N1	China	EasternAsia	Asia	2011.156	Swine
H5N1_Avian_KF735643_A/barn_swallow/Hong_Kong/1161/2010|2010.244	KF735643	Avian	H5N1	H5	N1	Hong Kong	EasternAsia	Asia	2010.244	Wild-other
H5N1_Avian_JN646707_A/duck/Zhejiang/224/2011|2011.123	JN646707	Avian	H5N1	H5	N1	China	EasternAsia	Asia	2011.123	Dom-ans
H5N1_Avian_JN646712_A/duck/Zhejiang/2248/2011|2011.123	JN646712	Avian	H5N1	H5	N1	China	EasternAsia	Asia	2011.123	Dom-ans
H5N1_Human_KF001395_A/Cambodia/X0207301/2013|2013.099	KF001395	Human	H5N1	H5	N1	Cambodia	SouthEasternAsia	Asia	2013.099	Human
H5N1_Avian_KF369234_A/duck/Cambodia/143W4M4/2013|2013.060	KF369234	Avian	H5N1	H5	N1	Cambodia	SouthEasternAsia	Asia	2013.06	Dom-ans
H5N1_Avian_KY171166_A/chicken/Vietnam/NCVD14-A463/2014|2014.140	KY171166	Avian	H5N1	H5	N1	Viet Nam	SouthEasternAsia	Asia	2014.14	Dom-gal
H5N1_Avian_KU311521_A/chicken/DongNai/0182/2013|2013.614	KU311521	Avian	H5N1	H5	N1	Viet Nam	SouthEasternAsia	Asia	2013.614	Dom-gal
H5N1_Avian_KF001460_A/duck/Cambodia/261W7M2/2013|2013.115	KF001460	Avian	H5N1	H5	N1	Cambodia	SouthEasternAsia	Asia	2013.115	Dom-ans
H5N1_Avian_KF918477_A/chicken/Cambodia/X0815301/2013|2013.614	KF918477	Avian	H5N1	H5	N1	Cambodia	SouthEasternAsia	Asia	2013.614	Dom-gal
H5N1_Human_KF918489_A/Cambodia/X0817302/2013|2013.622	KF918489	Human	H5N1	H5	N1	Cambodia	SouthEasternAsia	Asia	2013.622	Human
H5N1_Avian_KY171070_A/chicken/Vietnam/NCVD14-A380/2014|2014.299	KY171070	Avian	H5N1	H5	N1	Viet Nam	SouthEasternAsia	Asia	2014.299	Dom-gal
H5N1_Avian_KY171735_A/duck/Vietnam/NCVD-15A60/2015|2015.633	KY171735	Avian	H5N1	H5	N1	Viet Nam	SouthEasternAsia	Asia	2015.633	Dom-ans
H5N1_Avian_LC167749_A/Muscovy_duck/Vietnam/HU3-1403/2015|2015.619	LC167749	Avian	H5N1	H5	N1	Viet Nam	SouthEasternAsia	Asia	2015.619	Dom-ans
H5N1_Avian_LC167629_A/chicken/Vietnam/HU3-770/2015|2015.619	LC167629	Avian	H5N1	H5	N1	Viet Nam	SouthEasternAsia	Asia	2015.619	Dom-gal
H5N1_Avian_LC167661_A/chicken/Vietnam/HU3-879/2015|2015.619	LC167661	Avian	H5N1	H5	N1	Viet Nam	SouthEasternAsia	Asia	2015.619	Dom-gal
H5N1_Avian_KT762438_A/chicken/Guangxi/S2039/2009|2009.342	KT762438	Avian	H5N1	H5	N1	China	EasternAsia	Asia	2009.342	Dom-gal
H6N1_Avian_JX304759_A/duck/Guangxi/GXd-5/2010|2010.348	JX304759	Avian	H6N1	H6	N1	China	EasternAsia	Asia	2010.348	Dom-ans
H5N1_Human_CY098757_A/Hubei/1/2010|2010.384	CY098757	Human	H5N1	H5	N1	China	EasternAsia	Asia	2010.384	Human
H5N1_Avian_KR732391_A/chicken/Vietnam/NCVD-421/2010|2010.500	KR732391	Avian	H5N1	H5	N1	Viet Nam	SouthEasternAsia	Asia	2010.5	Dom-gal
H5N1_Avian_KR732415_A/chicken/Vietnam/NCVD-675/2011|2011.500	KR732415	Avian	H5N1	H5	N1	Viet Nam	SouthEasternAsia	Asia	2011.5	Dom-gal
H5N1_Avian_CY146643_A/duck/Hunan/S4030/2011|2011.855	CY146643	Avian	H5N1	H5	N1	China	EasternAsia	Asia	2011.855	Dom-ans
H5N1_Human_KF277181_A/Viet_Nam/CM32/2011|2011.797	KF277181	Human	H5N1	H5	N1	Viet Nam	SouthEasternAsia	Asia	2011.797	Human
H5N1_Avian_AB741557_A/muscovy_duck/Vietnam/LBM57/2011_|2011.890	AB741557	Avian	H5N1	H5	N1	Viet Nam	SouthEasternAsia	Asia	2011.89	Dom-ans
H5N1_Avian_AB741549_A/muscovy_duck/Vietnam/LBM14/2011_|2011.718	AB741549	Avian	H5N1	H5	N1	Viet Nam	SouthEasternAsia	Asia	2011.718	Dom-ans
H5N1_Avian_KY171437_A/duck/Vietnam/NCVD-2736/2013|2013.066	KY171437	Avian	H5N1	H5	N1	Viet Nam	SouthEasternAsia	Asia	2013.066	Dom-ans
H5N1_Avian_KY171349_A/chicken/Vietnam/NCVD-1982/2012|2012.734	KY171349	Avian	H5N1	H5	N1	Viet Nam	SouthEasternAsia	Asia	2012.734	Dom-gal
H5N1_Avian_KY171527_A/duck/Vietnam/NCVD-2848/2013|2013.162	KY171527	Avian	H5N1	H5	N1	Viet Nam	SouthEasternAsia	Asia	2013.162	Dom-ans
H5N2_Avian_KP098026_A/duck/Vietnam/NCVD-KA415/2012|2012.929	KP098026	Avian	H5N2	H5	N2	Viet Nam	SouthEasternAsia	Asia	2012.929	Dom-ans
H5N1_Avian_KX513375_A/swallow/Vietnam/NT24/2013|2013.263	KX513375	Avian	H5N1	H5	N1	Viet Nam	SouthEasternAsia	Asia	2013.263	Wild-other
[truncated: 6,810 more rows]
